# Supplementary material for: Structural insight into the cooperativity of spin crossover compounds
Source: Acta Crystallogr B Struct Sci Cryst Eng Mater. 2023 Aug 11;79(Pt 5):354–67. doi: 10.1107/S2052520623005814 (PMC10552598; doi:10.1107/S2052520623005814)
Supplement: Supplementary file 4 [file b-79-00354-sup4.zip › Bia_Pmono_231K.cif]

data_SC2_231K
 
_audit_creation_method            'SHELXL-2018/3'
_shelx_SHELXL_version_number      '2018/3'
_chemical_name_systematic         ?
_chemical_name_common             ?
_chemical_melting_point           ?
_chemical_formula_moiety          ?
_chemical_formula_sum
 'C38 H28 Fe N6 S2' 
_chemical_formula_weight          688.63

loop_
 _atom_type_symbol
 _atom_type_description
 _atom_type_scat_dispersion_real
 _atom_type_scat_dispersion_imag
 _atom_type_scat_source
 'C'  'C'   0.0024   0.0013
 'International Tables Vol C Tables 4.2.6.8 and 6.1.1.4'
 'H'  'H'   0.0000   0.0000
 'International Tables Vol C Tables 4.2.6.8 and 6.1.1.4'
 'N'  'N'   0.0049   0.0027
 'International Tables Vol C Tables 4.2.6.8 and 6.1.1.4'
 'S'  'S'   0.1051   0.1002
 'International Tables Vol C Tables 4.2.6.8 and 6.1.1.4'
 'Fe'  'Fe'   0.3265   0.6960
 'International Tables Vol C Tables 4.2.6.8 and 6.1.1.4'
 
_space_group_crystal_system       monoclinic
_space_group_IT_number            14
_space_group_name_H-M_alt         'P 21/c'
_space_group_name_Hall            '-P 2ybc'
 
_shelx_space_group_comment
;
The symmetry employed for this shelxl refinement is uniquely defined
by the following loop, which should always be used as a source of
symmetry information in preference to the above space-group names.
They are only intended as comments.
;
 
loop_
 _space_group_symop_operation_xyz
 'x, y, z'
 '-x, y+1/2, -z+1/2'
 '-x, -y, -z'
 'x, -y-1/2, z-1/2'
 
_cell_length_a                    17.2408(2)
_cell_length_b                    12.45760(10)
_cell_length_c                    17.2210(2)
_cell_angle_alpha                 90
_cell_angle_beta                  115.7968(13)
_cell_angle_gamma                 90
_cell_volume                      3330.11(7)
_cell_formula_units_Z             4
_cell_measurement_temperature     293(2)
_cell_measurement_reflns_used     11842
_cell_measurement_theta_min       1.86
_cell_measurement_theta_max       31.425
 
_exptl_crystal_description        Needle
_exptl_crystal_colour             ?
_exptl_crystal_density_meas       ?
_exptl_crystal_density_method     ?
_exptl_crystal_density_diffrn     1.374          
_exptl_crystal_F_000              1424
_exptl_transmission_factor_min    ?
_exptl_transmission_factor_max    ?
_exptl_crystal_size_max           ?
_exptl_crystal_size_mid           ?
_exptl_crystal_size_min           ?
_exptl_absorpt_coefficient_mu     0.452
_shelx_estimated_absorpt_T_min    ?
_shelx_estimated_absorpt_T_max    ?
_exptl_absorpt_correction_type    ?
_exptl_absorpt_correction_T_min   ?
_exptl_absorpt_correction_T_max   ?
_exptl_absorpt_process_details    ?
_exptl_absorpt_special_details    ?
_diffrn_ambient_temperature       293(2)
_diffrn_radiation_wavelength      0.63582
_diffrn_radiation_type            Synchrotron
_diffrn_source                    ?
_diffrn_measurement_device_type   '4-circle diffractometer'
_diffrn_measurement_method        ?
_diffrn_detector_area_resol_mean  ?
_diffrn_reflns_number             25032
_diffrn_reflns_av_unetI/netI      0.0330
_diffrn_reflns_av_R_equivalents   0.0313
_diffrn_reflns_limit_h_min        -22
_diffrn_reflns_limit_h_max        22
_diffrn_reflns_limit_k_min        -16
_diffrn_reflns_limit_k_max        16
_diffrn_reflns_limit_l_min        -21
_diffrn_reflns_limit_l_max        21
_diffrn_reflns_theta_min          1.875
_diffrn_reflns_theta_max          25.079
_diffrn_reflns_theta_full         22.426
_diffrn_measured_fraction_theta_max   0.940
_diffrn_measured_fraction_theta_full  0.971
_diffrn_reflns_Laue_measured_fraction_max    0.940
_diffrn_reflns_Laue_measured_fraction_full   0.971
_diffrn_reflns_point_group_measured_fraction_max   0.940
_diffrn_reflns_point_group_measured_fraction_full  0.971
_reflns_number_total              7772
_reflns_number_gt                 6828
_reflns_threshold_expression      'I > 2\s(I)'
_reflns_Friedel_coverage          0.000
_reflns_Friedel_fraction_max      .
_reflns_Friedel_fraction_full     .
 
_reflns_special_details
;
 Reflections were merged by SHELXL according to the crystal
 class for the calculation of statistics and refinement.
 
 _reflns_Friedel_fraction is defined as the number of unique
 Friedel pairs measured divided by the number that would be
 possible theoretically, ignoring centric projections and
 systematic absences.
;
 
_computing_data_collection        ?
_computing_cell_refinement        ?
_computing_data_reduction         ?
_computing_structure_solution     ?
_computing_structure_refinement 'SHELXL-2018/3 (Sheldrick, 2018)'
_computing_molecular_graphics     ?
_computing_publication_material   ?
_refine_special_details           ?
_refine_ls_structure_factor_coef  Fsqd
_refine_ls_matrix_type            full
_refine_ls_weighting_scheme       calc
_refine_ls_weighting_details
'w=1/[\s^2^(Fo^2^)+(0.0533P)^2^+0.7676P] where P=(Fo^2^+2Fc^2^)/3'
_atom_sites_solution_primary      ?
_atom_sites_solution_secondary    ?
_atom_sites_solution_hydrogens    geom
_refine_ls_hydrogen_treatment     constr
_refine_ls_extinction_method      'SHELXL-2018/3 (Sheldrick 2018)'
_refine_ls_extinction_coef        0.0079(7)
_refine_ls_extinction_expression
 'Fc^*^=kFc[1+0.001xFc^2^\l^3^/sin(2\q)]^-1/4^'
_refine_ls_number_reflns          7772
_refine_ls_number_parameters      457
_refine_ls_number_restraints      73
_refine_ls_R_factor_all           0.0423
_refine_ls_R_factor_gt            0.0380
_refine_ls_wR_factor_ref          0.1109
_refine_ls_wR_factor_gt           0.1068
_refine_ls_goodness_of_fit_ref    1.053
_refine_ls_restrained_S_all       1.052
_refine_ls_shift/su_max           0.002
_refine_ls_shift/su_mean          0.000
 
loop_
 _atom_site_label
 _atom_site_type_symbol
 _atom_site_fract_x
 _atom_site_fract_y
 _atom_site_fract_z
 _atom_site_U_iso_or_equiv
 _atom_site_adp_type
 _atom_site_occupancy
 _atom_site_site_symmetry_order  
 _atom_site_calc_flag
 _atom_site_refinement_flags_posn
 _atom_site_refinement_flags_adp
 _atom_site_refinement_flags_occupancy
 _atom_site_disorder_assembly
 _atom_site_disorder_group
Fe01 Fe 0.75860(2) 0.30339(2) 0.82420(2) 0.04853(9) Uani 1 1 d . . . . .
S002 S 0.54525(3) 0.34173(4) 0.92160(3) 0.06320(13) Uani 1 1 d . . . . .
S001 S 0.95180(4) 0.11657(4) 1.07053(3) 0.07033(15) Uani 1 1 d . . . . .
N005 N 0.71094(9) 0.14319(10) 0.79382(8) 0.0462(3) Uani 1 1 d . . . . .
N006 N 0.81066(11) 0.45606(12) 0.82141(10) 0.0626(4) Uani 1 1 d . . . . .
N003 N 0.66776(9) 0.31031(10) 0.68808(8) 0.0462(3) Uani 1 1 d . . . . .
N004 N 0.84804(9) 0.27462(11) 0.76641(8) 0.0467(3) Uani 1 1 d . . . . .
N002 N 0.67118(13) 0.36016(18) 0.86529(12) 0.0773(5) Uani 1 1 d . . . . .
N001 N 0.84728(11) 0.25539(13) 0.94347(10) 0.0611(4) Uani 1 1 d . . . . .
C015 C 0.63928(11) 0.21925(13) 0.65511(10) 0.0502(3) Uani 1 1 d . . . . .
H015 H 0.604428 0.212903 0.596236 0.060 Uiso 1 1 calc R U . . .
C016 C 0.66154(10) 0.12530(13) 0.70994(10) 0.0477(3) Uani 1 1 d . . . . .
C003 C 0.64814(10) 0.40010(12) 0.63207(10) 0.0472(3) Uani 1 1 d . . . . .
C021 C 0.85767(10) 0.17704(13) 0.72953(10) 0.0466(3) Uani 1 1 d . . . . .
C024 C 0.86600(11) -0.01766(14) 0.65595(11) 0.0526(4) Uani 1 1 d D . . . .
C007 C 0.60367(12) 0.58307(14) 0.60249(11) 0.0552(4) Uani 1 1 d . . . . .
H007 H 0.585861 0.646205 0.618665 0.066 Uiso 1 1 calc R U . . .
C012 C 0.56871(15) 0.85390(17) 0.36492(15) 0.0714(5) Uani 1 1 d . . . . .
H012 H 0.561246 0.913788 0.330139 0.086 Uiso 1 1 calc R U . . .
C010 C 0.55970(12) 0.66510(16) 0.38049(12) 0.0578(4) Uani 1 1 d . . . . .
H010 H 0.545199 0.597507 0.355337 0.069 Uiso 1 1 calc R U . . .
C022 C 0.83932(12) 0.17140(14) 0.64321(11) 0.0538(4) Uani 1 1 d . . . . .
H022 H 0.823750 0.233088 0.609438 0.065 Uiso 1 1 calc R U . . .
C008 C 0.62347(12) 0.49537(14) 0.65608(11) 0.0533(4) Uani 1 1 d . . . . .
H008 H 0.620292 0.500057 0.708516 0.064 Uiso 1 1 calc R U . . .
C025 C 0.88357(11) -0.01068(14) 0.74225(11) 0.0522(4) Uani 1 1 d . . . . .
H025 H 0.898248 -0.072450 0.775932 0.063 Uiso 1 1 calc R U . . .
C002 C 0.61893(13) 0.35172(15) 0.88889(11) 0.0558(4) Uani 1 1 d . . . . .
C004 C 0.65380(12) 0.39493(13) 0.55517(11) 0.0533(4) Uani 1 1 d . . . . .
H004 H 0.670568 0.331303 0.538609 0.064 Uiso 1 1 calc R U . . .
C020 C 0.73143(11) 0.05988(14) 0.84714(11) 0.0533(4) Uani 1 1 d . . . . .
H020 H 0.764920 0.071733 0.905682 0.064 Uiso 1 1 calc R U . . .
C005 C 0.63479(12) 0.48331(14) 0.50259(11) 0.0549(4) Uani 1 1 d . . . . .
H005 H 0.638887 0.478585 0.450609 0.066 Uiso 1 1 calc R U . . .
C009 C 0.59300(11) 0.67470(13) 0.46901(12) 0.0522(4) Uani 1 1 d . . . . .
C017 C 0.63317(13) 0.02464(15) 0.67812(12) 0.0614(4) Uani 1 1 d . . . . .
H017 H 0.598932 0.014348 0.619511 0.074 Uiso 1 1 calc R U . . .
C006 C 0.60963(11) 0.57951(13) 0.52512(11) 0.0503(3) Uani 1 1 d . . . . .
C018 C 0.65608(14) -0.06084(15) 0.73412(14) 0.0671(5) Uani 1 1 d . . . . .
H018 H 0.638180 -0.129979 0.713903 0.081 Uiso 1 1 calc R U . . .
C001 C 0.89116(12) 0.19875(13) 0.99714(11) 0.0518(4) Uani 1 1 d . . . . .
C011 C 0.54756(13) 0.75391(17) 0.32870(14) 0.0659(5) Uani 1 1 d . . . . .
H011 H 0.525000 0.745923 0.269182 0.079 Uiso 1 1 calc R U . . .
C026 C 0.87972(10) 0.08569(13) 0.77902(10) 0.0488(3) Uani 1 1 d . . . . .
H026 H 0.891985 0.089091 0.837170 0.059 Uiso 1 1 calc R U . . .
C028 C 0.86728(13) 0.46009(15) 0.78735(13) 0.0626(5) Uani 1 1 d . . . . .
C014 C 0.61257(15) 0.77679(15) 0.50366(14) 0.0659(5) Uani 1 1 d . . . . .
H014 H 0.634174 0.785707 0.563030 0.079 Uiso 1 1 calc R U . . .
C013 C 0.60074(17) 0.86535(16) 0.45212(16) 0.0756(6) Uani 1 1 d . . . . .
H013 H 0.614618 0.933259 0.476784 0.091 Uiso 1 1 calc R U . . .
C023 C 0.84405(12) 0.07499(15) 0.60727(11) 0.0579(4) Uani 1 1 d . . . . .
H023 H 0.832302 0.071962 0.549237 0.069 Uiso 1 1 calc R U . . .
C027 C 0.88273(12) 0.35920(14) 0.75518(12) 0.0572(4) Uani 1 1 d . . . . .
H027 H 0.917688 0.356349 0.726601 0.069 Uiso 1 1 calc R U . . .
C019 C 0.70538(13) -0.04274(15) 0.81965(13) 0.0612(4) Uani 1 1 d . . . . .
H019 H 0.721132 -0.099240 0.858833 0.073 Uiso 1 1 calc R U . . .
C032 C 0.79349(19) 0.54758(19) 0.85160(14) 0.0867(8) Uani 1 1 d . . . . .
H032 H 0.753974 0.547166 0.874972 0.104 Uiso 1 1 calc R U . . .
C031 C 0.8335(3) 0.6430(2) 0.8487(2) 0.1133(12) Uani 1 1 d . . . . .
H031 H 0.820490 0.705833 0.869630 0.136 Uiso 1 1 calc R U . . .
C029 C 0.90949(19) 0.55285(18) 0.78392(18) 0.0908(8) Uani 1 1 d . . . . .
H029 H 0.949103 0.552150 0.760669 0.109 Uiso 1 1 calc R U . . .
C030 C 0.8921(3) 0.6447(2) 0.8151(2) 0.1158(12) Uani 1 1 d . . . . .
H030 H 0.919633 0.708359 0.813580 0.139 Uiso 1 1 calc R U . . .
C1A C 0.8707(7) -0.1234(4) 0.6173(7) 0.061(2) Uani 0.57(3) 1 d DG . P A 1
C2A C 0.8250(7) -0.2080(6) 0.6300(6) 0.0827(19) Uani 0.57(3) 1 d G . P A 1
H2A H 0.789963 -0.196131 0.657682 0.099 Uiso 0.57(3) 1 calc R U P A 1
C3A C 0.8315(8) -0.3103(5) 0.6012(6) 0.099(2) Uani 0.57(3) 1 d G . P A 1
H3A H 0.800919 -0.366968 0.609742 0.119 Uiso 0.57(3) 1 calc R U P A 1
C4A C 0.8839(8) -0.3281(7) 0.5598(7) 0.089(3) Uani 0.57(3) 1 d G . P A 1
H4A H 0.888263 -0.396565 0.540592 0.107 Uiso 0.57(3) 1 calc R U P A 1
C5A C 0.9296(6) -0.2435(11) 0.5471(6) 0.084(2) Uani 0.57(3) 1 d G . P A 1
H5A H 0.964650 -0.255325 0.519384 0.101 Uiso 0.57(3) 1 calc R U P A 1
C6A C 0.9231(6) -0.1411(9) 0.5758(7) 0.0719(16) Uani 0.57(3) 1 d G . P A 1
H6A H 0.953693 -0.084486 0.567323 0.086 Uiso 0.57(3) 1 calc R U P A 1
C1B C 0.8771(9) -0.1186(7) 0.6201(9) 0.067(3) Uani 0.43(3) 1 d DG . P A 2
C2B C 0.8454(11) -0.2169(9) 0.6316(8) 0.080(2) Uani 0.43(3) 1 d G . P A 2
H2B H 0.813897 -0.220894 0.663705 0.095 Uiso 0.43(3) 1 calc R U P A 2
C3B C 0.8607(13) -0.3092(6) 0.5950(7) 0.090(3) Uani 0.43(3) 1 d G . P A 2
H3B H 0.839454 -0.374920 0.602702 0.108 Uiso 0.43(3) 1 calc R U P A 2
C4B C 0.9077(10) -0.3032(10) 0.5470(6) 0.087(3) Uani 0.43(3) 1 d G . P A 2
H4B H 0.917985 -0.364894 0.522523 0.105 Uiso 0.43(3) 1 calc R U P A 2
C5B C 0.9395(7) -0.2049(14) 0.5355(8) 0.084(3) Uani 0.43(3) 1 d G . P A 2
H5B H 0.970960 -0.200844 0.503346 0.100 Uiso 0.43(3) 1 calc R U P A 2
C6B C 0.9242(9) -0.1126(10) 0.5720(9) 0.077(2) Uani 0.43(3) 1 d G . P A 2
H6B H 0.945403 -0.046817 0.564347 0.093 Uiso 0.43(3) 1 calc R U P A 2
 
loop_
 _atom_site_aniso_label
 _atom_site_aniso_U_11
 _atom_site_aniso_U_22
 _atom_site_aniso_U_33
 _atom_site_aniso_U_23
 _atom_site_aniso_U_13
 _atom_site_aniso_U_12
Fe01 0.05602(15) 0.04635(14) 0.04296(14) 0.00323(9) 0.02131(11) 0.00308(9)
S002 0.0667(3) 0.0657(3) 0.0575(3) 0.0075(2) 0.0273(2) 0.0064(2)
S001 0.0798(3) 0.0619(3) 0.0632(3) 0.0144(2) 0.0255(2) 0.0090(2)
N005 0.0502(7) 0.0460(7) 0.0434(6) 0.0015(5) 0.0214(6) -0.0021(5)
N006 0.0746(10) 0.0507(8) 0.0478(7) -0.0054(6) 0.0131(7) 0.0086(7)
N003 0.0490(7) 0.0459(7) 0.0428(6) -0.0001(5) 0.0193(5) 0.0036(5)
N004 0.0516(7) 0.0449(6) 0.0406(6) 0.0017(5) 0.0174(5) 0.0021(5)
N002 0.0751(11) 0.1000(14) 0.0627(10) 0.0020(10) 0.0354(9) 0.0110(10)
N001 0.0690(9) 0.0613(9) 0.0499(8) 0.0011(7) 0.0231(7) 0.0045(7)
C015 0.0521(8) 0.0496(8) 0.0421(7) -0.0002(6) 0.0142(6) 0.0008(6)
C016 0.0487(8) 0.0467(8) 0.0461(8) -0.0005(6) 0.0191(6) -0.0015(6)
C003 0.0488(8) 0.0448(7) 0.0452(7) 0.0014(6) 0.0180(6) 0.0035(6)
C021 0.0478(8) 0.0479(8) 0.0456(8) 0.0012(6) 0.0217(6) 0.0031(6)
C024 0.0495(8) 0.0538(9) 0.0512(8) -0.0019(7) 0.0187(7) 0.0091(7)
C007 0.0641(10) 0.0467(8) 0.0566(9) -0.0001(7) 0.0280(8) 0.0116(7)
C012 0.0819(13) 0.0595(11) 0.0795(14) 0.0211(10) 0.0414(12) 0.0119(10)
C010 0.0589(9) 0.0560(9) 0.0587(10) 0.0037(8) 0.0257(8) 0.0067(7)
C022 0.0663(10) 0.0524(9) 0.0460(8) 0.0071(7) 0.0274(8) 0.0080(7)
C008 0.0628(9) 0.0516(9) 0.0475(8) 0.0003(7) 0.0259(7) 0.0092(7)
C025 0.0531(8) 0.0494(8) 0.0493(8) 0.0064(7) 0.0180(7) 0.0099(7)
C002 0.0644(10) 0.0546(9) 0.0425(8) 0.0054(7) 0.0176(8) 0.0095(8)
C004 0.0651(10) 0.0440(8) 0.0534(9) -0.0012(7) 0.0281(8) 0.0071(7)
C020 0.0599(9) 0.0517(8) 0.0488(8) 0.0059(7) 0.0242(7) -0.0054(7)
C005 0.0686(10) 0.0506(8) 0.0510(8) 0.0019(7) 0.0312(8) 0.0069(7)
C009 0.0534(9) 0.0473(8) 0.0583(9) 0.0050(7) 0.0267(8) 0.0081(7)
C017 0.0658(10) 0.0513(9) 0.0553(9) -0.0054(7) 0.0155(8) -0.0077(8)
C006 0.0516(8) 0.0467(8) 0.0525(8) 0.0026(7) 0.0225(7) 0.0048(6)
C018 0.0747(12) 0.0448(9) 0.0739(12) -0.0044(8) 0.0250(10) -0.0116(8)
C001 0.0614(9) 0.0496(8) 0.0455(8) -0.0056(7) 0.0243(7) -0.0040(7)
C011 0.0675(11) 0.0696(12) 0.0603(10) 0.0126(9) 0.0274(9) 0.0114(9)
C026 0.0507(8) 0.0531(8) 0.0417(7) 0.0030(6) 0.0192(6) 0.0041(6)
C028 0.0680(11) 0.0494(9) 0.0581(10) 0.0015(8) 0.0159(9) -0.0046(8)
C014 0.0832(13) 0.0518(9) 0.0639(11) 0.0024(8) 0.0332(10) 0.0065(9)
C013 0.0987(16) 0.0483(10) 0.0824(14) 0.0054(9) 0.0418(13) 0.0028(10)
C023 0.0672(10) 0.0635(10) 0.0444(8) 0.0012(7) 0.0257(8) 0.0113(8)
C027 0.0591(9) 0.0551(9) 0.0572(9) 0.0025(7) 0.0252(8) -0.0045(7)
C019 0.0666(10) 0.0495(9) 0.0662(11) 0.0108(8) 0.0277(9) -0.0059(8)
C032 0.1103(19) 0.0672(13) 0.0610(11) -0.0136(10) 0.0172(12) 0.0216(12)
C031 0.153(3) 0.0526(13) 0.0880(19) -0.0192(12) 0.0097(19) 0.0137(16)
C029 0.0970(17) 0.0560(12) 0.0987(18) 0.0061(12) 0.0233(14) -0.0159(11)
C030 0.139(3) 0.0525(13) 0.118(3) -0.0048(14) 0.022(2) -0.0154(15)
C1A 0.058(4) 0.054(3) 0.058(5) -0.012(3) 0.014(3) 0.016(3)
C2A 0.072(4) 0.054(3) 0.103(5) -0.014(3) 0.021(3) 0.007(3)
C3A 0.095(5) 0.065(3) 0.110(5) -0.025(3) 0.018(3) 0.010(3)
C4A 0.106(5) 0.066(3) 0.063(4) -0.012(3) 0.006(3) 0.028(3)
C5A 0.096(4) 0.068(5) 0.071(3) -0.012(4) 0.020(3) 0.040(4)
C6A 0.067(3) 0.069(3) 0.070(3) -0.021(3) 0.021(2) 0.018(3)
C1B 0.059(5) 0.075(5) 0.046(5) -0.001(4) 0.001(3) 0.022(4)
C2B 0.084(6) 0.069(4) 0.073(4) 0.001(3) 0.023(4) 0.030(4)
C3B 0.119(8) 0.063(4) 0.078(5) -0.005(3) 0.033(5) 0.023(4)
C4B 0.119(7) 0.058(4) 0.072(4) 0.005(4) 0.030(4) 0.040(4)
C5B 0.094(5) 0.072(5) 0.072(4) -0.003(4) 0.024(3) 0.036(4)
C6B 0.081(5) 0.075(4) 0.066(4) -0.007(4) 0.023(3) 0.036(4)
 
_geom_special_details
;
 All esds (except the esd in the dihedral angle between two l.s. planes)
 are estimated using the full covariance matrix.  The cell esds are taken
 into account individually in the estimation of esds in distances, angles
 and torsion angles; correlations between esds in cell parameters are only
 used when they are defined by crystal symmetry.  An approximate (isotropic)
 treatment of cell esds is used for estimating esds involving l.s. planes.
;
 
loop_
 _geom_bond_atom_site_label_1
 _geom_bond_atom_site_label_2
 _geom_bond_distance
 _geom_bond_site_symmetry_2
 _geom_bond_publ_flag
Fe01 N001 2.0446(16) . ?
Fe01 N002 2.0497(19) . ?
Fe01 N006 2.1125(17) . ?
Fe01 N005 2.1348(13) . ?
Fe01 N003 2.1818(13) . ?
Fe01 N004 2.1983(14) . ?
S002 C002 1.603(2) . ?
S001 C001 1.6088(18) . ?
N005 C020 1.328(2) . ?
N005 C016 1.338(2) . ?
N006 C032 1.339(3) . ?
N006 C028 1.341(3) . ?
N003 C015 1.268(2) . ?
N003 C003 1.418(2) . ?
N004 C027 1.267(2) . ?
N004 C021 1.414(2) . ?
N002 C002 1.143(3) . ?
N001 C001 1.147(2) . ?
C015 C016 1.447(2) . ?
C016 C017 1.371(2) . ?
C003 C004 1.371(2) . ?
C003 C008 1.383(2) . ?
C021 C026 1.373(2) . ?
C021 C022 1.380(2) . ?
C024 C023 1.379(3) . ?
C024 C025 1.384(2) . ?
C024 C1B 1.450(7) . ?
C024 C1A 1.494(5) . ?
C007 C008 1.374(2) . ?
C007 C006 1.381(2) . ?
C012 C013 1.363(3) . ?
C012 C011 1.369(3) . ?
C010 C011 1.379(3) . ?
C010 C009 1.381(3) . ?
C022 C023 1.370(2) . ?
C025 C026 1.372(2) . ?
C004 C005 1.372(2) . ?
C020 C019 1.369(2) . ?
C005 C006 1.386(2) . ?
C009 C014 1.383(3) . ?
C009 C006 1.477(2) . ?
C017 C018 1.374(3) . ?
C018 C019 1.361(3) . ?
C028 C029 1.381(3) . ?
C028 C027 1.444(3) . ?
C014 C013 1.374(3) . ?
C032 C031 1.386(5) . ?
C031 C030 1.365(5) . ?
C029 C030 1.352(4) . ?
C1A C2A 1.3900 . ?
C1A C6A 1.3900 . ?
C2A C3A 1.3900 . ?
C3A C4A 1.3900 . ?
C4A C5A 1.3900 . ?
C5A C6A 1.3900 . ?
C1B C2B 1.3900 . ?
C1B C6B 1.3900 . ?
C2B C3B 1.3900 . ?
C3B C4B 1.3900 . ?
C4B C5B 1.3900 . ?
C5B C6B 1.3900 . ?
 
loop_
 _geom_angle_atom_site_label_1
 _geom_angle_atom_site_label_2
 _geom_angle_atom_site_label_3
 _geom_angle
 _geom_angle_site_symmetry_1
 _geom_angle_site_symmetry_3
 _geom_angle_publ_flag
N001 Fe01 N002 95.44(7) . . ?
N001 Fe01 N006 98.44(7) . . ?
N002 Fe01 N006 94.63(8) . . ?
N001 Fe01 N005 90.72(6) . . ?
N002 Fe01 N005 98.32(7) . . ?
N006 Fe01 N005 163.35(6) . . ?
N001 Fe01 N003 164.63(6) . . ?
N002 Fe01 N003 93.75(6) . . ?
N006 Fe01 N003 93.06(5) . . ?
N005 Fe01 N003 75.75(5) . . ?
N001 Fe01 N004 92.41(6) . . ?
N002 Fe01 N004 168.14(7) . . ?
N006 Fe01 N004 75.39(6) . . ?
N005 Fe01 N004 90.44(5) . . ?
N003 Fe01 N004 80.62(5) . . ?
C020 N005 C016 117.98(14) . . ?
C020 N005 Fe01 127.09(11) . . ?
C016 N005 Fe01 114.62(10) . . ?
C032 N006 C028 117.7(2) . . ?
C032 N006 Fe01 126.16(19) . . ?
C028 N006 Fe01 116.17(12) . . ?
C015 N003 C003 118.02(14) . . ?
C015 N003 Fe01 113.75(11) . . ?
C003 N003 Fe01 127.51(10) . . ?
C027 N004 C021 119.39(15) . . ?
C027 N004 Fe01 113.83(12) . . ?
C021 N004 Fe01 125.87(10) . . ?
C002 N002 Fe01 154.53(19) . . ?
C001 N001 Fe01 158.73(15) . . ?
N003 C015 C016 119.37(15) . . ?
N005 C016 C017 122.19(15) . . ?
N005 C016 C015 115.67(14) . . ?
C017 C016 C015 122.13(15) . . ?
C004 C003 C008 119.30(15) . . ?
C004 C003 N003 121.56(14) . . ?
C008 C003 N003 119.13(14) . . ?
C026 C021 C022 119.89(15) . . ?
C026 C021 N004 119.25(14) . . ?
C022 C021 N004 120.70(14) . . ?
C023 C024 C025 118.30(16) . . ?
C023 C024 C1B 121.3(5) . . ?
C025 C024 C1B 120.3(6) . . ?
C023 C024 C1A 121.4(4) . . ?
C025 C024 C1A 120.3(4) . . ?
C008 C007 C006 121.43(15) . . ?
C013 C012 C011 119.79(19) . . ?
C011 C010 C009 121.19(19) . . ?
C023 C022 C021 120.03(16) . . ?
C007 C008 C003 120.02(16) . . ?
C026 C025 C024 121.23(15) . . ?
N002 C002 S002 179.13(19) . . ?
C003 C004 C005 120.19(15) . . ?
N005 C020 C019 122.83(16) . . ?
C004 C005 C006 121.56(16) . . ?
C010 C009 C014 117.54(17) . . ?
C010 C009 C006 121.46(16) . . ?
C014 C009 C006 120.98(17) . . ?
C016 C017 C018 118.99(17) . . ?
C007 C006 C005 117.49(15) . . ?
C007 C006 C009 122.05(15) . . ?
C005 C006 C009 120.43(15) . . ?
C019 C018 C017 118.98(17) . . ?
N001 C001 S001 178.39(17) . . ?
C012 C011 C010 120.0(2) . . ?
C025 C026 C021 119.65(15) . . ?
N006 C028 C029 123.2(2) . . ?
N006 C028 C027 115.23(16) . . ?
C029 C028 C027 121.6(2) . . ?
C013 C014 C009 121.3(2) . . ?
C012 C013 C014 120.2(2) . . ?
C022 C023 C024 120.91(16) . . ?
N004 C027 C028 119.14(18) . . ?
C018 C019 C020 119.01(17) . . ?
N006 C032 C031 121.2(3) . . ?
C030 C031 C032 120.1(3) . . ?
C030 C029 C028 118.7(3) . . ?
C029 C030 C031 119.2(3) . . ?
C2A C1A C6A 120.0 . . ?
C2A C1A C024 117.0(5) . . ?
C6A C1A C024 122.9(5) . . ?
C1A C2A C3A 120.0 . . ?
C2A C3A C4A 120.0 . . ?
C5A C4A C3A 120.0 . . ?
C4A C5A C6A 120.0 . . ?
C5A C6A C1A 120.0 . . ?
C2B C1B C6B 120.0 . . ?
C2B C1B C024 124.8(8) . . ?
C6B C1B C024 115.2(8) . . ?
C1B C2B C3B 120.0 . . ?
C4B C3B C2B 120.0 . . ?
C3B C4B C5B 120.0 . . ?
C4B C5B C6B 120.0 . . ?
C5B C6B C1B 120.0 . . ?
 
_refine_diff_density_max    0.486
_refine_diff_density_min   -0.489
_refine_diff_density_rms    0.041

_shelx_res_file
;

TITL sc2_093K_a.res in P2(1)/c
    SC2_231K.res
    created by SHELXL-2018/3 at 12:20:21 on 15-Apr-2021
REM Old TITL SC2_093K in P2(1)/c
REM SHELXT solution in P2(1)/c: R1 0.091, Rweak 0.004, Alpha 0.025
REM <I/s>   0.460 for  267 systematic absences,  Orientation as input
REM Formula found by SHELXT:  C38 N6 S2 Fe

CELL 0.63582 17.2408 12.4576 17.2210 90.0000 115.7968 90.0000
ZERR 4.000 0.0002 0.0001 0.0002 0.0000 0.0013 0.0000
LATT  1
SYMM -X, 1/2+Y, 1/2-Z
SFAC C H N S FE
DISP $C  0.00244  0.00131  9.14798!source kissel
DISP $H -0.00002  0.00000  0.66440!source kissel
DISP $N  0.00493  0.00266 15.07095!source kissel
DISP $S  0.10506  0.10024 379.49005!source kissel
DISP $Fe  0.32649  0.69602 2544.24973!source kissel
UNIT 152.00 112.00 24.00 8.00 4.00
OMIT -5 0 2
OMIT 4 0 0
OMIT 2 0 2
L.S. 30
REM DAMP 100
REM ISOR 0.04 0.06 C1A > C6A
REM ISOR 0.04 0.06 C1B > C6B
RIGU 0.002 0.002 C1A > C6A
RIGU 0.002 0.002  C1B > C6B
SADI C024 C1A C024 C1B
BOND
LIST 6
SHEL 99 0.75
ACTA
FMAP 2
PLAN 20
WGHT    0.053300    0.767600
EXTI    0.007949
FVAR       3.64626   0.56601   0.07947
FE01  5    0.758604    0.303390    0.824203    11.00000    0.05602    0.04635 =
         0.04296    0.00323    0.02131    0.00308
S002  4    0.545245    0.341726    0.921600    11.00000    0.06666    0.06574 =
         0.05752    0.00749    0.02731    0.00639
S001  4    0.951801    0.116566    1.070526    11.00000    0.07984    0.06195 =
         0.06320    0.01438    0.02554    0.00901
N005  3    0.710941    0.143194    0.793819    11.00000    0.05022    0.04596 =
         0.04340    0.00151    0.02139   -0.00212
N006  3    0.810658    0.456061    0.821407    11.00000    0.07457    0.05070 =
         0.04781   -0.00537    0.01305    0.00859
N003  3    0.667758    0.310307    0.688076    11.00000    0.04903    0.04594 =
         0.04277   -0.00012    0.01929    0.00356
N004  3    0.848039    0.274619    0.766405    11.00000    0.05160    0.04489 =
         0.04063    0.00171    0.01742    0.00209
N002  3    0.671179    0.360161    0.865294    11.00000    0.07509    0.10002 =
         0.06271    0.00201    0.03539    0.01096
N001  3    0.847278    0.255394    0.943473    11.00000    0.06903    0.06135 =
         0.04990    0.00115    0.02305    0.00455
C015  1    0.639284    0.219248    0.655106    11.00000    0.05215    0.04960 =
         0.04209   -0.00025    0.01419    0.00079
AFIX  43
H015  2    0.604428    0.212903    0.596236    11.00000   -1.20000
AFIX   0
C016  1    0.661537    0.125301    0.709944    11.00000    0.04875    0.04665 =
         0.04607   -0.00054    0.01913   -0.00147
C003  1    0.648138    0.400105    0.632074    11.00000    0.04880    0.04482 =
         0.04522    0.00140    0.01802    0.00350
C021  1    0.857666    0.177036    0.729529    11.00000    0.04783    0.04791 =
         0.04559    0.00115    0.02168    0.00311
C024    1    0.866004   -0.017656    0.655947    11.00000    0.04950    0.05382 =
         0.05120   -0.00189    0.01875    0.00913
C007  1    0.603669    0.583073    0.602485    11.00000    0.06408    0.04669 =
         0.05655   -0.00011    0.02797    0.01155
AFIX  43
H007  2    0.585861    0.646205    0.618665    11.00000   -1.20000
AFIX   0
C012  1    0.568708    0.853896    0.364919    11.00000    0.08186    0.05955 =
         0.07945    0.02105    0.04139    0.01192
AFIX  43
H012  2    0.561246    0.913788    0.330139    11.00000   -1.20000
AFIX   0
C010  1    0.559699    0.665101    0.380487    11.00000    0.05894    0.05602 =
         0.05871    0.00372    0.02574    0.00673
AFIX  43
H010  2    0.545199    0.597507    0.355337    11.00000   -1.20000
AFIX   0
C022  1    0.839324    0.171400    0.643205    11.00000    0.06627    0.05244 =
         0.04601    0.00707    0.02743    0.00798
AFIX  43
H022  2    0.823750    0.233088    0.609438    11.00000   -1.20000
AFIX   0
C008  1    0.623473    0.495366    0.656081    11.00000    0.06284    0.05163 =
         0.04754    0.00031    0.02589    0.00924
AFIX  43
H008  2    0.620292    0.500057    0.708516    11.00000   -1.20000
AFIX   0
C025  1    0.883567   -0.010680    0.742248    11.00000    0.05312    0.04943 =
         0.04933    0.00638    0.01801    0.00993
AFIX  43
H025  2    0.898248   -0.072450    0.775932    11.00000   -1.20000
AFIX   0
C002  1    0.618933    0.351717    0.888892    11.00000    0.06439    0.05455 =
         0.04245    0.00545    0.01758    0.00950
C004  1    0.653797    0.394926    0.555169    11.00000    0.06506    0.04402 =
         0.05342   -0.00124    0.02810    0.00706
AFIX  43
H004  2    0.670568    0.331303    0.538609    11.00000   -1.20000
AFIX   0
C020  1    0.731431    0.059882    0.847141    11.00000    0.05990    0.05173 =
         0.04880    0.00594    0.02416   -0.00542
AFIX  43
H020  2    0.764920    0.071733    0.905682    11.00000   -1.20000
AFIX   0
C005  1    0.634794    0.483312    0.502594    11.00000    0.06857    0.05061 =
         0.05096    0.00193    0.03118    0.00694
AFIX  43
H005  2    0.638887    0.478585    0.450609    11.00000   -1.20000
AFIX   0
C009  1    0.592999    0.674704    0.469011    11.00000    0.05344    0.04730 =
         0.05834    0.00495    0.02672    0.00812
C017  1    0.633166    0.024642    0.678115    11.00000    0.06581    0.05130 =
         0.05533   -0.00539    0.01552   -0.00773
AFIX  43
H017  2    0.598932    0.014348    0.619511    11.00000   -1.20000
AFIX   0
C006  1    0.609633    0.579512    0.525116    11.00000    0.05157    0.04674 =
         0.05248    0.00265    0.02245    0.00480
C018  1    0.656080   -0.060836    0.734123    11.00000    0.07468    0.04484 =
         0.07395   -0.00440    0.02504   -0.01162
AFIX  43
H018  2    0.638180   -0.129979    0.713903    11.00000   -1.20000
AFIX   0
C001  1    0.891162    0.198753    0.997144    11.00000    0.06139    0.04964 =
         0.04546   -0.00557    0.02425   -0.00395
C011  1    0.547555    0.753912    0.328705    11.00000    0.06750    0.06956 =
         0.06025    0.01257    0.02743    0.01141
AFIX  43
H011  2    0.525000    0.745923    0.269182    11.00000   -1.20000
AFIX   0
C026  1    0.879717    0.085694    0.779023    11.00000    0.05075    0.05309 =
         0.04167    0.00299    0.01916    0.00414
AFIX  43
H026  2    0.891985    0.089091    0.837170    11.00000   -1.20000
AFIX   0
C028  1    0.867276    0.460085    0.787353    11.00000    0.06796    0.04937 =
         0.05814    0.00150    0.01586   -0.00458
C014  1    0.612572    0.776791    0.503661    11.00000    0.08322    0.05185 =
         0.06389    0.00243    0.03320    0.00650
AFIX  43
H014  2    0.634174    0.785707    0.563030    11.00000   -1.20000
AFIX   0
C013  1    0.600739    0.865352    0.452115    11.00000    0.09865    0.04834 =
         0.08240    0.00539    0.04176    0.00276
AFIX  43
H013  2    0.614618    0.933259    0.476784    11.00000   -1.20000
AFIX   0
C023  1    0.844054    0.074989    0.607266    11.00000    0.06720    0.06348 =
         0.04445    0.00118    0.02573    0.01128
AFIX  43
H023  2    0.832302    0.071962    0.549237    11.00000   -1.20000
AFIX   0
C027  1    0.882732    0.359202    0.755181    11.00000    0.05913    0.05507 =
         0.05724    0.00245    0.02520   -0.00446
AFIX  43
H027  2    0.917688    0.356349    0.726601    11.00000   -1.20000
AFIX   0
C019  1    0.705378   -0.042744    0.819651    11.00000    0.06658    0.04954 =
         0.06623    0.01077    0.02774   -0.00590
AFIX  43
H019  2    0.721132   -0.099240    0.858833    11.00000   -1.20000
AFIX   0
C032  1    0.793491    0.547582    0.851599    11.00000    0.11032    0.06721 =
         0.06104   -0.01362    0.01722    0.02157
AFIX  43
H032  2    0.753974    0.547166    0.874972    11.00000   -1.20000
AFIX   0
C031  1    0.833533    0.642967    0.848666    11.00000    0.15344    0.05258 =
         0.08799   -0.01920    0.00971    0.01366
AFIX  43
H031  2    0.820490    0.705833    0.869630    11.00000   -1.20000
AFIX   0
C029  1    0.909490    0.552853    0.783922    11.00000    0.09705    0.05601 =
         0.09871    0.00606    0.02327   -0.01588
AFIX  43
H029  2    0.949103    0.552150    0.760669    11.00000   -1.20000
AFIX   0
C030  1    0.892073    0.644747    0.815053    11.00000    0.13941    0.05247 =
         0.11828   -0.00481    0.02151   -0.01542
AFIX  43
H030  2    0.919633    0.708359    0.813580    11.00000   -1.20000
AFIX  66
REM #####
PART 1
C1A   1    0.870741   -0.123371    0.617257    21.00000    0.05751    0.05363 =
         0.05845   -0.01238    0.01383    0.01648
C2A   1    0.824976   -0.207995    0.629963    21.00000    0.07226    0.05417 =
         0.10304   -0.01354    0.02091    0.00733
AFIX  43
H2A   2    0.789963   -0.196131    0.657682    21.00000   -1.20000
AFIX  65
C3A   1    0.831540   -0.310350    0.601240    21.00000    0.09492    0.06458 =
         0.10996   -0.02547    0.01834    0.01027
AFIX  43
H3A   2    0.800919   -0.366968    0.609742    21.00000   -1.20000
AFIX  65
C4A   1    0.883871   -0.328082    0.559810    21.00000    0.10621    0.06616 =
         0.06259   -0.01205    0.00584    0.02787
AFIX  43
H4A   2    0.888263   -0.396565    0.540592    21.00000   -1.20000
AFIX  65
C5A   1    0.929637   -0.243460    0.547103    21.00000    0.09578    0.06847 =
         0.07080   -0.01161    0.01995    0.04021
AFIX  43
H5A   2    0.964650   -0.255325    0.519384    21.00000   -1.20000
AFIX  65
C6A   1    0.923073   -0.141104    0.575825    21.00000    0.06705    0.06944 =
         0.06990   -0.02094    0.02111    0.01846
AFIX  43
H6A   2    0.953693   -0.084486    0.567323    21.00000   -1.20000
AFIX  66
PART 2
C1B   1    0.877116   -0.118585    0.620074   -21.00000    0.05850    0.07486 =
         0.04568   -0.00050    0.00127    0.02239
C2B   1    0.845377   -0.216875    0.631564   -21.00000    0.08409    0.06889 =
         0.07316    0.00108    0.02270    0.02953
AFIX  43
H2B   2    0.813897   -0.220894    0.663705   -21.00000   -1.20000
AFIX  65
C3B   1    0.860690   -0.309157    0.595015   -21.00000    0.11934    0.06336 =
         0.07789   -0.00478    0.03315    0.02280
AFIX  43
H3B   2    0.839454   -0.374920    0.602702   -21.00000   -1.20000
AFIX  65
C4B   1    0.907741   -0.303151    0.546977   -21.00000    0.11917    0.05808 =
         0.07221    0.00481    0.03005    0.03956
AFIX  43
H4B   2    0.917985   -0.364894    0.522523   -21.00000   -1.20000
AFIX  65
C5B   1    0.939479   -0.204862    0.535487   -21.00000    0.09393    0.07157 =
         0.07220   -0.00296    0.02378    0.03598
AFIX  43
H5B   2    0.970960   -0.200844    0.503346   -21.00000   -1.20000
AFIX  65
C6B   1    0.924167   -0.112579    0.572035   -21.00000    0.08145    0.07468 =
         0.06601   -0.00742    0.02252    0.03554
AFIX  43
H6B   2    0.945403   -0.046817    0.564347   -21.00000   -1.20000
PART 0
AFIX   0
HKLF 4


REM  sc2_093K_a.res in P2(1)/c
REM wR2 = 0.1109, GooF = S = 1.053, Restrained GooF = 1.052 for all data
REM R1 = 0.0380 for 6828 Fo > 4sig(Fo) and 0.0423 for all 7772 data
REM 457 parameters refined using 73 restraints

END

WGHT      0.0531      0.7704

REM Highest difference peak  0.486,  deepest hole -0.489,  1-sigma level  0.041
Q1    1   0.7614  0.2594  0.7961  11.00000  0.05    0.49
Q2    1   0.6785  0.3064  0.8505  11.00000  0.05    0.40
Q3    1   0.9058  0.0779  1.0631  11.00000  0.05    0.36
Q4    1   0.7968  0.3993  0.8294  11.00000  0.05    0.23
Q5    1   0.6530  0.1688  0.6807  11.00000  0.05    0.23
Q6    1   0.5894  0.3721  0.9524  11.00000  0.05    0.22
Q7    1   0.6769  0.1345  0.7522  11.00000  0.05    0.21
Q8    1   0.6446  0.0817  0.6961  11.00000  0.05    0.20
Q9    1   0.8391  0.1717  0.6886  11.00000  0.05    0.20
Q10   1   0.6370  0.3097  0.8793  11.00000  0.05    0.19
Q11   1   0.5920  0.6226  0.4922  11.00000  0.05    0.19
Q12   1   0.6474 -0.0202  0.7056  11.00000  0.05    0.19
Q13   1   0.5878  0.6691  0.4276  11.00000  0.05    0.19
Q14   1   0.6252  0.4431  0.6436  11.00000  0.05    0.18
Q15   1   0.8669  0.6238  0.8546  11.00000  0.05    0.18
Q16   1   0.5602  0.2794  0.9095  11.00000  0.05    0.18
Q17   1   0.8713 -0.1692  0.6379  11.00000  0.05    0.18
Q18   1   0.6681 -0.0396  0.7805  11.00000  0.05    0.18
Q19   1   0.8770 -0.0661  0.6416  11.00000  0.05    0.18
Q20   1   0.8962  0.0469  0.7625  11.00000  0.05    0.18
;
_shelx_res_checksum   30023

_shelx_hkl_file
;
   2   0   0 124623. 5791.51   1
  -2   0   0 127175. 5791.05   1
   3   0   0 56532.0 2480.73   1
  -3   0   0 51549.4 2478.12   1
   4   0   0 681705. 33608.5   1
  -4   0   0 774886. 33606.6   1
   5   0   0 70.9716 25.0936   1
  -5   0   0 10.9833 18.6990   1
   7   0   0 1363.62 90.4186   1
  -7   0   0 1485.88 88.6705   1
   8   0   0 58648.6 2828.64   1
  -8   0   0 63391.0 2829.15   1
   9   0   0 4563.01 238.958   1
  -9   0   0 4526.53 237.149   1
 -10   0   0 130939. 6038.48   1
  10   0   0 130603. 6040.21   1
 -11   0   0 1255.41 89.7494   1
  11   0   0 1303.05 92.2758   1
 -13   0   0 3241.42 195.588   1
  13   0   0 3825.64 202.969   1
 -14   0   0 4420.71 251.326   1
  14   0   0 4853.70 255.574   1
  15   0   0-15.4044 36.1403   1
 -15   0   0 88.1770 36.9136   1
  16   0   0 326.145 48.1103   1
 -16   0   0 358.668 49.9299   1
  17   0   0 1639.81 116.797   1
  18   0   0 279.594 48.9377   1
 -18   0   0 429.420 56.3595   1
 -19   0   0 2284.03 151.131   1
  19   0   0 2312.70 150.754   1
 -20   0   0 1119.38 92.3531   1
  20   0   0 933.530 84.5374   1
 -21   0   0 168.766 47.1502   1
  21   0   0 237.678 49.4129   1
 -22   0   0 67.6851 42.2605   1
  22   0   0 136.266 43.8855   1
 -23   0   0 219.271 52.2706   1
  23   0   0 223.293 48.1238   1
 -24   0   0 58.5136 41.9801   1
  24   0   0 17.1694 37.7400   1
 -25   0   0 73.7509 42.9172   1
  25   0   0 42.5190 38.9630   1
 -26   0   0 8.08778 38.8279   1
  26   0   0 33.4217 41.9353   1
  -1   1   0 270496. 11631.3   1
   1  -1   0 271168. 11631.2   1
   1   1   0 257202. 11632.3   1
  -2   1   0 679.765 40.9927   1
   2   1   0 790.071 43.4872   1
   2  -1   0 685.511 42.3445   1
  -2  -1   0 748.077 43.2644   1
  -3   1   0 215388. 10104.6   1
   3   1   0 213775. 10106.1   1
   3  -1   0 227223. 10105.6   1
  -3  -1   0 223128. 10106.4   1
  -4   1   0 63253.8 2812.45   1
   4  -1   0 57937.9 2811.99   1
  -4  -1   0 62558.3 2813.29   1
   4   1   0 60094.7 2813.03   1
  -5   1   0 11413.6 575.941   1
  -5  -1   0 12682.7 578.667   1
   5   1   0 11100.4 578.817   1
  -6  -1   0 2513.68 136.030   1
   6   1   0 2397.45 135.862   1
  -7   1   0 6865.20 357.245   1
   7  -1   0 8025.34 361.277   1
  -7  -1   0 7281.67 358.456   1
   7   1   0 6980.50 359.095   1
  -8   1   0 16541.9 842.382   1
   8  -1   0 18103.8 845.739   1
  -8  -1   0 17914.5 842.802   1
   8   1   0 18615.8 846.154   1
  -9   1   0 122509. 6411.68   1
   9  -1   0 126451. 6411.97   1
  -9  -1   0 150010. 6415.17   1
   9   1   0 165259. 6422.30   1
 -10   1   0 10160.1 497.607   1
  10  -1   0 10950.6 502.268   1
 -10  -1   0 9503.12 494.531   1
  10   1   0 10127.2 502.304   1
 -11   1   0 26694.3 1243.91   1
  11  -1   0 24979.3 1244.04   1
 -11  -1   0 26566.9 1243.88   1
  11   1   0 27114.1 1248.06   1
 -12  -1   0 2155.16 134.299   1
  12   1   0 2254.96 139.213   1
 -13  -1   0 297.999 43.7145   1
 -13   1   0 191.854 37.3046   1
  13  -1   0 243.484 42.3307   1
  13   1   0 252.504 41.6312   1
 -14  -1   0 1539.23 110.533   1
 -14   1   0 1469.12 108.819   1
  14  -1   0 1774.92 114.007   1
  14   1   0 1631.83 113.066   1
 -15  -1   0 1527.50 108.416   1
 -15   1   0 1462.46 108.266   1
  15   1   0 1470.09 109.383   1
 -16   1   0 1725.19 124.057   1
 -16  -1   0 1901.93 126.171   1
  16  -1   0 1851.25 123.308   1
  16   1   0 1806.45 125.766   1
 -17   1   0 264.195 50.4189   1
 -17  -1   0 342.798 50.2202   1
  17  -1   0 266.323 45.2377   1
  17   1   0 272.636 42.6421   1
 -18   1   0 266.277 42.9853   1
  18  -1   0 211.107 41.9962   1
 -18  -1   0 267.873 45.6125   1
  18   1   0 136.120 39.7136   1
 -19  -1   0 967.213 85.1557   1
 -19   1   0 950.371 84.5680   1
  19  -1   0 693.688 76.4958   1
  19   1   0 956.401 85.1927   1
 -20  -1   0 133.870 46.3287   1
  20   1   0 163.170 47.1089   1
 -21   1   0 59.1511 35.8521   1
  21  -1   0 51.9186 37.2403   1
 -21  -1   0 144.680 47.2725   1
  21   1   0 195.523 46.8082   1
 -22   1   0 801.250 82.3072   1
  22  -1   0 793.162 79.7407   1
  22   1   0 702.292 76.8375   1
 -23   1   0 58.9675 41.5186   1
 -23  -1   0 101.974 42.7939   1
  23   1   0 93.1767 38.8869   1
  23  -1   0 52.4403 37.4762   1
 -24   1   0 117.601 41.4013   1
  24  -1   0 43.6160 29.4809   1
 -25  -1   0-16.4084 40.7266   1
 -25   1   0-8.21935 41.2428   1
  25  -1   0 17.3525 36.4799   1
  25   1   0-8.35480 37.1963   1
 -26   1   0-15.9101 39.4920   1
 -26  -1   0 24.0769 40.6993   1
  26   1   0-41.2039 40.4633   1
   0   2   0 134776. 6245.44   1
   0  -2   0 136902. 6246.10   1
  -1   2   0 18.0595 11.6968   1
   1  -2   0 26.7944 14.2041   1
   1   2   0 26.5982 15.4118   1
  -1  -2   0 68.8720 16.0499   1
   2  -2   0 86.9366 17.2867   1
   2   2   0 111.906 22.1837   1
  -2  -2   0 130.326 23.0136   1
   3   2   0 130944. 5596.40   1
   3  -2   0 122501. 5593.62   1
  -3   2   0 112146. 5592.90   1
  -3  -2   0 122658. 5595.10   1
   4   2   0 48902.7 2307.42   1
  -4   2   0 49923.0 2305.09   1
   4  -2   0 50340.1 2306.54   1
  -4  -2   0 50217.2 2307.15   1
   5  -2   0 1666.71 93.3973   1
  -5   2   0 1560.08 91.3401   1
  -6  -2   0 9051.62 439.847   1
   6  -2   0 9128.50 438.270   1
   6   2   0 9044.68 441.075   1
  -6   2   0 9067.50 437.711   1
  -7  -2   0 12597.0 619.355   1
   7  -2   0 12755.0 617.195   1
   7   2   0 13273.5 620.394   1
  -7   2   0 13065.8 617.263   1
  -8  -2   0 1109.28 78.7835   1
   8  -2   0 1106.25 77.1142   1
   8   2   0 1290.81 83.0891   1
  -8   2   0 1161.33 77.6009   1
  -9  -2   0 4699.77 240.868   1
   9  -2   0 4573.76 238.133   1
   9   2   0 4372.97 241.609   1
  -9   2   0 4584.65 238.338   1
 -10  -2   0 43696.2 2054.77   1
  10  -2   0 43363.4 2053.03   1
  10   2   0 45621.7 2058.48   1
 -10   2   0 43534.8 2052.97   1
  11  -2   0 3062.71 173.530   1
 -11   2   0 3035.34 173.187   1
 -12  -2   0 19604.5 983.271   1
  12   2   0 21984.7 992.730   1
 -13  -2   0 13826.3 691.389   1
  13  -2   0 13074.9 692.974   1
 -13   2   0 14301.6 694.131   1
 -14  -2   0 3244.34 186.339   1
  14   2   0 2813.08 186.580   1
 -14   2   0 3406.93 187.009   1
 -15  -2   0 1615.78 118.727   1
  15  -2   0 1934.34 124.244   1
  15   2   0 1861.38 125.477   1
 -15   2   0 1777.22 120.744   1
  16  -2   0 124.582 37.4509   1
 -16   2   0 144.489 38.6596   1
  17  -2   0 16.1167 27.1481   1
 -17  -2   0 63.1182 33.7679   1
 -17   2   0 86.5709 32.6842   1
  18  -2   0 33.1816 30.3623   1
  18   2   0 8.54718 34.8349   1
 -18   2   0-8.04215 32.2443   1
 -19  -2   0 133.030 41.3200   1
  19  -2   0 144.509 41.2961   1
  19   2   0 112.856 38.6560   1
 -19   2   0 172.051 43.7116   1
 -20  -2   0 562.276 68.9594   1
  20   2   0 765.757 76.1856   1
 -21  -2   0 101.298 39.9591   1
  21  -2   0 237.263 47.5630   1
  21   2   0 184.773 47.1844   1
 -21   2   0 203.094 47.0959   1
  22  -2   0-8.85380 33.0425   1
 -22   2   0 8.46662 30.9839   1
 -23  -2   0 466.130 64.2374   1
 -23   2   0 444.036 60.8454   1
  23   2   0 330.023 56.5180   1
  23  -2   0 409.142 59.0905   1
  24  -2   0-17.9854 37.2369   1
 -24   2   0-8.07456 35.4637   1
  25   2   0 41.0762 38.9906   1
  25  -2   0 44.1711 39.8809   1
 -25  -2   0-8.24265 40.9390   1
 -25   2   0 39.8482 42.0842   1
  26   2   0-8.03016 33.2472   1
 -26  -2   0 7.97681 36.9245   1
   0  -3   0-9.07010 16.0130   1
   0   3   0-13.1076 15.4280   1
   1  -3   0 8244.92 394.964   1
  -1   3   0 8537.88 394.880   1
   1   3   0 8165.03 395.034   1
  -1  -3   0 8276.48 395.712   1
  -2   3   0 1744.75 87.8406   1
   2  -3   0 1568.44 87.9578   1
   2   3   0 1403.97 89.4212   1
  -2  -3   0 1613.06 89.1527   1
   3   3   0 23958.7 1123.20   1
  -3  -3   0 24584.1 1122.90   1
  -3   3   0 23522.8 1119.70   1
   3  -3   0 24191.8 1120.29   1
  -4   3   0 33032.3 1554.39   1
   4  -3   0 33846.4 1554.89   1
   5   3   0 11.7233 22.0095   1
  -5  -3   0 49.7201 24.2791   1
   6   3   0 1973.55 110.509   1
  -6  -3   0 1642.58 106.679   1
  -6   3   0 1877.44 104.939   1
   6  -3   0 1767.00 105.187   1
   7   3   0 73560.0 3386.42   1
  -7   3   0 70874.9 3381.66   1
  -7  -3   0 76773.7 3386.75   1
   7  -3   0 71813.3 3384.12   1
   8   3   0 57.4627 24.3294   1
  -8   3   0 35.7220 21.5977   1
  -8  -3   0 106.934 26.2260   1
   8  -3   0 29.8488 26.1405   1
   9   3   0 22.2177 20.3680   1
  -9   3   0 25.2923 23.7419   1
   9  -3   0 32.0471 24.4477   1
  -9  -3   0 33.7724 20.2240   1
 -10  -3   0 4386.84 239.984   1
  10  -3   0 4537.87 238.785   1
  10   3   0 4484.54 240.503   1
 -10   3   0 4470.51 237.274   1
  11  -3   0 765.545 63.9407   1
 -11   3   0 665.711 59.8638   1
 -12  -3   0 7251.43 390.147   1
  12  -3   0 7483.40 390.855   1
  12   3   0 7903.53 395.321   1
 -12   3   0 8120.73 391.012   1
 -13  -3   0 5637.06 304.238   1
  13  -3   0 5676.08 304.118   1
  13   3   0 5832.02 308.043   1
 -13   3   0 5947.57 304.631   1
 -14  -3   0 3973.55 234.904   1
  14  -3   0 4727.39 241.163   1
  14   3   0 4124.05 240.068   1
 -14   3   0 4320.03 237.156   1
 -15  -3   0 240.348 41.4999   1
  15  -3   0 229.729 42.4627   1
 -15   3   0 280.151 45.4110   1
 -16  -3   0 30.4600 24.3158   1
  16  -3   0 7.96241 29.7334   1
  16   3   0 49.8102 30.9990   1
 -16   3   0-7.64199 30.6525   1
 -17  -3   0 599.318 62.9135   1
  17  -3   0 576.407 62.9966   1
  17   3   0 489.045 61.2363   1
 -17   3   0 511.631 61.7502   1
 -18  -3   0 64.2503 33.8439   1
  18  -3   0 8.49570 26.4788   1
  18   3   0 59.4026 31.7516   1
 -18   3   0 72.4221 33.9094   1
  19  -3   0 164.914 47.2560   1
 -19   3   0 253.360 49.5560   1
 -20  -3   0 243.120 47.3128   1
  20  -3   0 177.845 44.2293   1
  20   3   0 238.506 48.9031   1
 -20   3   0 195.792 40.3175   1
 -21  -3   0 135.402 46.6177   1
  21  -3   0 100.726 44.2297   1
  21   3   0 53.0199 40.1794   1
 -21   3   0 136.439 42.2451   1
 -22  -3   0 67.4789 34.5158   1
  22  -3   0 62.7291 40.5530   1
  22   3   0 44.2055 33.1440   1
 -22   3   0 107.722 42.9994   1
 -23  -3   0-16.7384 39.2223   1
  23  -3   0 26.7700 38.6384   1
  23   3   0 8.67959 39.6725   1
 -23   3   0-25.0259 37.6373   1
  24  -3   0 26.5105 36.6614   1
  24   3   0 59.0168 38.6065   1
 -24   3   0 66.3852 39.8947   1
 -25  -3   0 32.9336 35.6524   1
 -25   3   0-8.26249 32.5678   1
  25   3   0 16.2600 27.9119   1
  25  -3   0-17.3991 32.4686   1
 -26  -3   0-24.1969 45.7274   1
  26   3   0 31.5638 35.1313   1
   0  -4   0 91416.7 4281.34   1
   0   4   0 94146.9 4280.42   1
   1  -4   0 5282.67 248.399   1
   1   4   0 4853.55 247.277   1
  -1  -4   0 4657.79 247.564   1
  -1   4   0 5241.16 248.648   1
   2  -4   0 69232.5 3197.90   1
  -3   4   0 42490.7 1896.46   1
   3  -4   0 39306.4 1895.59   1
   4   4   0 282.315 32.0916   1
  -4  -4   0 290.270 33.4844   1
   5   4   0 15421.6 753.310   1
  -5  -4   0 15953.7 753.779   1
  -5   4   0 16316.3 751.241   1
   5  -4   0 15659.8 750.162   1
   6   4   0 4168.73 220.160   1
  -6  -4   0 3830.03 217.812   1
  -6   4   0 4470.84 218.232   1
   6  -4   0 4255.91 217.032   1
   7   4   0 1654.93 101.791   1
  -7  -4   0 1601.78 99.9099   1
  -7   4   0 1462.85 94.2520   1
   7  -4   0 1354.89 94.8889   1
   8   4   0 40941.2 1796.85   1
   8  -4   0 37768.5 1790.41   1
  -8   4   0 38043.2 1789.65   1
  -8  -4   0 36975.6 1792.21   1
   9  -4   0 3106.99 178.441   1
  -9   4   0 3234.07 178.015   1
  -9  -4   0 3394.56 182.189   1
   9   4   0 3146.91 180.000   1
  10  -4   0 107.492 28.7023   1
 -10   4   0 170.139 31.7085   1
 -11  -4   0 1299.17 95.5007   1
  11   4   0 1333.39 94.2173   1
 -12  -4   0 978.367 76.7400   1
  12  -4   0 896.971 75.4324   1
 -12   4   0 996.901 75.8859   1
 -13  -4   0 4208.98 248.473   1
  13  -4   0 4575.33 250.718   1
  13   4   0 5174.95 258.962   1
 -13   4   0 4492.72 247.921   1
  14  -4   0 992.111 82.2786   1
  14   4   0 1003.44 83.8295   1
  15  -4   0 1261.32 102.908   1
 -15   4   0 1648.14 108.944   1
 -16  -4   0 775.410 74.4389   1
  16   4   0 871.780 81.3430   1
 -17  -4   0 84.4395 32.4372   1
  17  -4   0 41.8191 35.3145   1
  17   4   0 44.1210 33.7154   1
 -17   4   0 108.994 37.0700   1
  18  -4   0 1250.77 106.500   1
 -18   4   0 1305.00 105.536   1
 -19  -4   0 229.808 49.9357   1
  19  -4   0 288.031 54.0657   1
  19   4   0 236.455 53.4757   1
 -19   4   0 302.357 52.1887   1
 -20  -4   0-32.8834 41.6906   1
  20  -4   0 35.3465 41.9190   1
  20   4   0 8.68866 38.1604   1
 -20   4   0 49.7826 36.9436   1
 -21  -4   0-42.2185 42.3683   1
  21  -4   0-8.89514 33.1972   1
  21   4   0 17.3614 38.6469   1
 -21   4   0 16.9016 34.9892   1
 -22  -4   0 16.7980 38.8834   1
  22   4   0 8.83185 38.2467   1
 -23  -4   0 109.117 41.4191   1
  23  -4   0 131.746 42.3575   1
 -23   4   0 102.504 40.2463   1
  23   4   0 17.4287 35.1796   1
  24   4   0 8.62173 28.2232   1
 -24  -4   0 8.20957 29.4388   1
  25   4   0-24.7546 36.2366   1
 -25  -4   0 16.0834 37.6877   1
   0   5   0-10.9504 19.0818   1
   0  -5   0-3.69208 17.7233   1
  -1  -5   0 7108.58 333.870   1
   1   5   0 6670.67 331.769   1
  -1   5   0 6486.95 331.171   1
   1  -5   0 6833.03 332.731   1
  -2  -5   0 69093.7 3187.55   1
  -2   5   0 68317.3 3185.25   1
   2   5   0 71881.4 3188.13   1
   2  -5   0 66594.5 3185.38   1
  -3  -5   0 846.369 66.0123   1
   3  -5   0 1107.14 67.8264   1
   3   5   0 955.400 67.5981   1
  -3   5   0 949.293 64.5499   1
   4  -5   0 63889.1 2953.32   1
  -4   5   0 65934.3 2952.87   1
  -4  -5   0 63963.4 2954.52   1
   4   5   0 61173.0 2952.96   1
   5  -5   0 38559.0 1810.50   1
  -5   5   0 38430.7 1808.99   1
  -5  -5   0 39829.9 1813.60   1
   5   5   0 38642.5 1811.14   1
   6  -5   0 505.373 48.8238   1
  -6   5   0 591.637 51.4246   1
   6   5   0 503.377 51.1143   1
   7  -5   0 21107.0 991.868   1
  -7   5   0 22046.7 993.798   1
  -7  -5   0 20060.6 995.293   1
   7   5   0 20522.2 997.390   1
   8  -5   0 19563.4 941.376   1
  -8  -5   0 19466.9 944.273   1
  -8   5   0 19809.6 942.099   1
   8   5   0 20492.7 947.705   1
   9  -5   0 255.754 38.9170   1
  -9   5   0 213.069 34.0168   1
 -10   5   0 29.7226 23.4665   1
  10   5   0 73.1344 30.8040   1
  10  -5   0 5.98449 22.7972   1
 -10  -5   0 12.8527 30.5102   1
 -11   5   0 1934.30 124.596   1
  11  -5   0 2089.38 128.400   1
 -11  -5   0 1979.94 128.200   1
  11   5   0 1879.55 127.070   1
 -12   5   0 1070.19 82.6595   1
  12  -5   0 1059.36 85.1744   1
 -12  -5   0 1042.85 85.5928   1
  12   5   0 1129.14 86.7542   1
 -13  -5   0 104.860 37.5227   1
  13  -5   0 220.922 40.4174   1
  13   5   0 157.765 39.2056   1
 -14   5   0 116.503 34.5837   1
  14   5   0 143.880 39.2114   1
 -14  -5   0 113.843 34.2524   1
  14  -5   0 119.138 31.8069   1
  15  -5   0 1650.03 111.029   1
 -15  -5   0 1350.76 106.100   1
 -15   5   0 1468.99 106.305   1
  15   5   0 1356.63 108.694   1
 -16   5   0 219.045 42.8398   1
 -16  -5   0 377.710 48.5025   1
  16  -5   0 280.230 44.9182   1
  16   5   0 240.215 44.0169   1
  17  -5   0 2552.54 159.978   1
 -17  -5   0 2524.65 158.802   1
 -17   5   0 2445.71 157.643   1
  17   5   0 2430.92 160.598   1
  18  -5   0 867.525 85.8207   1
 -18   5   0 1201.46 93.5923   1
  18   5   0 1095.11 95.4656   1
 -18  -5   0 907.528 82.3289   1
 -19   5   0 66.9553 35.7227   1
  19  -5   0-25.6688 28.7034   1
  19   5   0 8.89097 42.1763   1
 -19  -5   0-8.15844 36.3258   1
 -20   5   0 219.822 45.4719   1
  20  -5   0 216.443 43.8582   1
  20   5   0 114.938 42.8398   1
 -20  -5   0 198.519 43.6930   1
 -21   5   0-16.9880 32.9056   1
  21  -5   0 52.2778 31.8950   1
  22   5   0 43.2178 29.7122   1
 -22  -5   0 24.8801 25.7980   1
 -23   5   0 101.650 41.2061   1
  23  -5   0 8.72145 35.0580   1
 -24   5   0 33.6304 37.9476   1
  24  -5   0 17.1640 39.7398   1
  24   5   0 17.0065 31.7513   1
 -24  -5   0 24.6104 29.4329   1
  25   5   0-33.3961 34.0482   1
 -25  -5   0-23.9149 31.4471   1
   0   6   0 68002.9 3172.46   1
   0  -6   0 68998.1 3172.66   1
   1  -6   0 19206.9 887.565   1
  -1   6   0 19681.6 887.657   1
   1   6   0 18132.2 886.111   1
  -1  -6   0 18011.3 886.963   1
   2  -6   0 472.855 47.2337   1
  -2   6   0 641.390 50.3896   1
   2   6   0 504.283 45.9867   1
  -2  -6   0 532.511 47.4155   1
   3  -6   0 8421.57 416.174   1
  -3   6   0 8138.28 415.797   1
   3   6   0 8544.62 417.930   1
  -3  -6   0 8918.89 419.916   1
  -4   6   0 67.9258 22.1776   1
   4  -6   0 75.3037 21.7091   1
   4   6   0 25.4839 24.0635   1
  -4  -6   0 75.8371 24.9937   1
  -5   6   0 289.806 34.6758   1
   5  -6   0 177.007 30.9191   1
   5   6   0 220.421 36.5899   1
  -5  -6   0 256.039 37.7495   1
   6   6   0 6934.24 353.580   1
  -6   6   0 7234.54 351.656   1
   6  -6   0 7078.26 352.044   1
  -6  -6   0 6704.03 352.196   1
   7   6   0 6179.86 314.660   1
  -7   6   0 6116.96 311.717   1
   7  -6   0 6195.25 313.260   1
  -7  -6   0 5896.19 313.439   1
  -8   6   0 1758.63 113.442   1
   8  -6   0 1760.57 111.452   1
   9   6   0 17450.3 816.557   1
  -9   6   0 16395.2 810.172   1
  -9  -6   0 16117.8 812.717   1
   9  -6   0 17562.7 811.305   1
 -10  -6   0 1525.14 107.275   1
  10   6   0 1472.81 106.827   1
  11  -6   0 26.7960 28.3375   1
 -11  -6   0 49.0576 30.9334   1
 -11   6   0 73.0114 30.1079   1
  11   6   0 123.639 35.8438   1
  12  -6   0 666.064 63.2144   1
  12   6   0 774.038 72.6591   1
  13  -6   0 1143.75 92.2732   1
 -13  -6   0 1167.78 93.0692   1
 -13   6   0 1142.20 92.3418   1
  13   6   0 1293.08 94.6595   1
 -14   6   0 819.157 75.7352   1
  14  -6   0 878.567 76.4864   1
  15  -6   0 1112.55 85.5315   1
 -15  -6   0 902.116 79.8646   1
 -15   6   0 956.525 82.3168   1
  15   6   0 781.804 77.8768   1
  16  -6   0 682.750 68.1005   1
 -16   6   0 658.876 67.8476   1
 -16  -6   0 659.875 68.3330   1
  16   6   0 696.871 72.5686   1
 -17  -6   0 24.1884 28.3748   1
  17  -6   0 48.8549 34.2958   1
  17   6   0 71.0939 31.2601   1
 -17   6   0 32.5609 38.6655   1
 -18  -6   0 65.2625 36.3781   1
  18  -6   0 83.0798 39.4619   1
  18   6   0 35.4611 40.0521   1
 -18   6   0-8.30858 37.5440   1
 -19  -6   0 156.581 41.9151   1
  19   6   0 148.060 49.3438   1
  20  -6   0 34.1239 36.9721   1
  20   6   0 80.7400 43.5819   1
 -20   6   0-8.53082 39.0234   1
 -21  -6   0 140.093 40.6465   1
  21  -6   0 77.9572 36.6258   1
  21   6   0 52.9618 35.5986   1
 -21   6   0 60.1192 38.4330   1
 -22  -6   0 16.3605 34.9577   1
  22  -6   0 52.3775 33.8569   1
  22   6   0 77.9517 37.0080   1
 -22   6   0 17.1710 35.0333   1
 -23  -6   0 64.7196 36.3301   1
  23  -6   0 112.832 42.4062   1
  23   6   0 136.068 45.9867   1
 -23   6   0 111.356 47.9833   1
 -25  -6   0 31.5404 43.2017   1
  25   6   0 16.4167 38.9505   1
   0  -7   0-4.99556 23.4120   1
   0   7   0 9.89901 21.7358   1
   1  -7   0 8092.42 409.990   1
   1   7   0 8562.02 409.061   1
  -1  -7   0 8009.91 408.485   1
  -1   7   0 8415.73 409.950   1
   2  -7   0 7895.58 372.999   1
   2   7   0 7027.32 370.155   1
  -2  -7   0 7310.19 371.738   1
  -2   7   0 7549.49 371.787   1
   3  -7   0 15171.8 742.191   1
   3   7   0 15774.1 743.743   1
  -3  -7   0 16169.0 745.166   1
  -3   7   0 14913.5 742.134   1
   4  -7   0 27428.5 1378.30   1
  -4   7   0 29908.8 1381.52   1
  -4  -7   0 28604.9 1382.77   1
   4   7   0 32155.8 1386.04   1
   5  -7   0 10630.8 530.098   1
  -5   7   0 11268.4 530.740   1
  -5  -7   0 10821.5 532.687   1
   5   7   0 10681.6 532.417   1
  -6   7   0 315.168 41.2547   1
   6  -7   0 359.207 42.1432   1
   6   7   0 394.594 46.6265   1
  -6  -7   0 400.115 46.7296   1
   7  -7   0 13315.0 685.510   1
  -7   7   0 15273.9 690.472   1
   8  -7   0 5243.00 298.745   1
  -8   7   0 5590.08 298.636   1
  -8  -7   0 5967.46 303.000   1
   8   7   0 6349.24 307.140   1
  -9  -7   0 5077.78 282.227   1
   9   7   0 5549.61 285.644   1
  10  -7   0 1196.52 90.0038   1
 -10   7   0 1033.76 85.6304   1
  10   7   0 1401.90 97.7448   1
 -10  -7   0 1163.17 92.0155   1
  11  -7   0-6.78772 26.2999   1
 -11  -7   0 58.9168 31.4398   1
  11   7   0 7.82759 31.3892   1
  12  -7   0 1597.38 110.931   1
  12   7   0 1706.25 114.821   1
 -12   7   0 1564.66 111.241   1
 -12  -7   0 1439.30 109.812   1
 -13   7   0 2162.88 135.808   1
  13  -7   0 1882.45 132.118   1
  14  -7   0 3479.66 205.996   1
 -14  -7   0 3542.20 208.657   1
 -14   7   0 3742.20 209.910   1
  14   7   0 3471.49 207.329   1
  15  -7   0 3013.02 179.011   1
 -15  -7   0 2969.50 180.160   1
 -15   7   0 2988.72 178.869   1
  15   7   0 2695.74 175.982   1
  16  -7   0 782.585 75.2228   1
  16   7   0 720.995 74.3741   1
 -16  -7   0 716.769 74.5015   1
 -16   7   0 740.374 73.2837   1
 -17   7   0 333.816 50.6031   1
  17  -7   0 404.091 53.5398   1
 -18   7   0 288.830 49.8558   1
  18  -7   0 308.514 51.0423   1
  18   7   0 306.932 54.4065   1
 -18  -7   0 229.328 47.8146   1
 -19   7   0 34.4296 38.3365   1
  19  -7   0 86.8543 43.5952   1
  19   7   0-26.7541 44.2835   1
 -19  -7   0 8.27717 36.8670   1
 -20   7   0 86.8268 41.3085   1
  20  -7   0 52.5608 40.1679   1
 -21   7   0 78.4240 40.8704   1
  21  -7   0 35.1799 38.1181   1
 -21  -7   0 24.0049 35.6616   1
  21   7   0 8.98720 38.9497   1
  22  -7   0 237.160 45.5497   1
 -22   7   0 78.0974 39.7793   1
  23   7   0-8.45797 30.3272   1
 -23   7   0 25.9994 32.9598   1
 -23  -7   0-15.9753 26.7912   1
  24   7   0 8.23624 35.1820   1
 -24  -7   0 54.8396 38.0642   1
   0  -8   0 6200.77 326.129   1
   0   8   0 6654.38 327.969   1
   1  -8   0 50.5131 25.8018   1
  -1  -8   0 84.6439 28.1474   1
   1   8   0 54.6442 26.9707   1
  -1   8   0 55.2845 25.4195   1
   2  -8   0 60540.2 2726.34   1
   2   8   0 61238.0 2726.69   1
  -2  -8   0 59405.8 2726.43   1
  -2   8   0 53944.5 2721.64   1
   3  -8   0 14950.7 727.427   1
   3   8   0 14170.7 727.131   1
  -3  -8   0 15852.7 731.528   1
  -3   8   0 15578.0 729.417   1
   4  -8   0 24738.5 1222.36   1
   4   8   0 25703.2 1224.55   1
  -4  -8   0 26579.7 1226.37   1
  -4   8   0 26589.8 1224.00   1
  -5   8   0 1887.97 114.764   1
   5  -8   0 1648.17 110.349   1
   6   8   0 9241.01 479.704   1
  -6   8   0 9833.93 479.030   1
  -6  -8   0 9653.79 482.651   1
   6  -8   0 9919.57 480.864   1
   7   8   0 189.899 39.1756   1
  -7  -8   0 203.306 42.1723   1
   8  -8   0 5524.60 299.074   1
  -8   8   0 5872.18 298.720   1
   8   8   0 5552.78 299.627   1
  -8  -8   0 5737.94 301.028   1
   9  -8   0 2903.03 177.750   1
  -9   8   0 3168.48 179.978   1
  -9  -8   0 3018.91 181.953   1
   9   8   0 3207.44 184.023   1
  10  -8   0 7.15681 24.5723   1
  10   8   0-7.69359 29.2623   1
 -10  -8   0 29.5443 31.0573   1
  11  -8   0 559.391 59.6929   1
 -11   8   0 633.130 62.2071   1
  11   8   0 721.148 71.2926   1
 -11  -8   0 566.544 66.3740   1
 -12   8   0 9615.01 497.909   1
  12  -8   0 10237.4 501.398   1
  13   8   0 1842.11 126.134   1
 -13  -8   0 1610.60 120.946   1
 -13   8   0 1812.35 123.025   1
  13  -8   0 1777.51 122.561   1
 -14  -8   0 1845.26 126.960   1
  14   8   0 1755.56 126.892   1
  15  -8   0-7.86628 32.6427   1
 -15   8   0 93.9674 42.9199   1
  15   8   0 41.4176 26.5181   1
 -15  -8   0 67.1518 30.7965   1
  16  -8   0 49.3308 37.6202   1
 -16   8   0 110.870 38.5178   1
  16   8   0-25.3098 36.5722   1
 -16  -8   0 25.4706 40.3092   1
  17  -8   0 59.1104 33.4623   1
 -17   8   0 43.1018 36.4090   1
  17   8   0 131.155 40.6219   1
 -17  -8   0 75.5327 38.0230   1
  18   8   0 81.1107 38.6274   1
 -18  -8   0 74.9287 37.2366   1
 -19  -8   0 172.450 39.4044   1
  19   8   0 171.977 40.6397   1
 -19   8   0 245.629 47.5028   1
  19  -8   0 165.479 44.5130   1
 -20  -8   0 155.379 43.8069   1
 -20   8   0 52.9549 39.5501   1
  20  -8   0 78.8820 39.2796   1
  21   8   0 100.462 45.0308   1
 -21   8   0 106.078 46.8379   1
  21  -8   0 61.4425 42.3292   1
 -22  -8   0-7.91300 37.0857   1
  22   8   0-26.1525 37.2054   1
 -22   8   0-8.88176 36.1955   1
  22  -8   0 8.69815 31.1899   1
 -24  -8   0-30.7784 37.3612   1
  24   8   0 8.14777 37.7204   1
   0   9   0 42.0207 25.6388   1
   0  -9   0 6.13818 21.5693   1
  -1   9   0 13085.0 646.150   1
   1  -9   0 13469.7 646.496   1
  -2   9   0 14018.3 676.728   1
   2  -9   0 13871.2 676.999   1
  -3   9   0 18162.1 880.761   1
   3   9   0 19245.4 883.714   1
  -3  -9   0 18682.7 885.633   1
   3  -9   0 17532.2 881.918   1
   4   9   0 197.657 40.6243   1
  -4  -9   0 99.7782 38.0038   1
   5   9   0 12230.5 620.761   1
  -5  -9   0 13093.4 622.019   1
   6   9   0 2856.66 169.319   1
   6  -9   0 2875.14 167.218   1
  -6  -9   0 2777.78 169.131   1
  -6   9   0 2894.87 168.909   1
  -7   9   0 12066.6 576.823   1
   7   9   0 11234.3 577.082   1
  -7  -9   0 11729.0 579.503   1
   8  -9   0 6654.54 355.888   1
  -8   9   0 6935.50 355.166   1
  -8  -9   0 7130.26 359.406   1
   8   9   0 6803.51 357.426   1
   9  -9   0 3119.65 176.589   1
   9   9   0 3153.04 179.501   1
  10   9   0 8500.44 428.826   1
 -10  -9   0 8032.12 425.382   1
 -10   9   0 8716.92 426.284   1
  10  -9   0 8111.21 424.562   1
 -11   9   0 6658.38 335.660   1
  11  -9   0 5969.56 329.822   1
  12   9   0 783.112 74.7830   1
 -12  -9   0 759.660 72.5506   1
 -12   9   0 595.957 66.6251   1
  12  -9   0 668.101 70.0169   1
 -13  -9   0 1015.12 90.3153   1
  13   9   0 1203.52 96.1932   1
  14   9   0 92.8442 41.5195   1
 -14  -9   0 163.992 43.7901   1
 -14   9   0 137.206 35.5815   1
  14  -9   0 184.854 41.3377   1
  15   9   0 8.48816 25.6164   1
 -15  -9   0-8.36736 25.9839   1
 -15   9   0 24.8225 31.4687   1
  15  -9   0 8.58340 33.8321   1
  16   9   0 404.129 58.2070   1
  16  -9   0 392.608 55.2004   1
 -16  -9   0 318.814 54.2132   1
 -16   9   0 329.798 54.3673   1
 -17  -9   0 890.236 83.7935   1
  17  -9   0 820.580 79.2962   1
 -17   9   0 739.480 76.7069   1
  17   9   0 841.038 82.0651   1
  18   9   0 459.472 61.7012   1
  18  -9   0 346.559 55.5354   1
 -18  -9   0 453.011 62.3515   1
 -18   9   0 522.698 63.2212   1
  19  -9   0 8.95704 35.3263   1
 -19   9   0 8.77772 39.6233   1
 -19  -9   0 25.2066 35.3495   1
  19   9   0 62.6979 38.8039   1
 -20  -9   0 97.8616 36.0936   1
  20   9   0 97.8001 35.9242   1
  21  -9   0-44.5554 40.2056   1
  21   9   0 17.4944 40.4914   1
 -21   9   0-8.85363 40.4686   1
 -21  -9   0 7.97285 36.9070   1
  22   9   0 18.2037 34.6281   1
 -22  -9   0 22.0672 27.9906   1
  23   9   0 16.7560 40.6753   1
 -23  -9   0-23.0591 38.5686   1
   0  10   0 496.076 52.9775   1
   0 -10   0 587.461 58.0918   1
  -1  10   0 4277.37 231.568   1
   1  10   0 4329.16 231.338   1
   1 -10   0 4056.53 228.970   1
  -1 -10   0 4101.06 230.333   1
  -2  10   0 9364.92 469.508   1
   2  10   0 9516.79 470.840   1
  -2 -10   0 9417.83 470.085   1
   2 -10   0 9219.22 468.076   1
  -3  10   0 8022.51 404.370   1
   3  10   0 8128.38 406.292   1
  -3 -10   0 7303.94 403.334   1
   3 -10   0 8431.87 406.846   1
  -4  10   0 823.045 67.8451   1
   4  10   0 626.534 65.0649   1
  -4 -10   0 668.737 66.8211   1
   4 -10   0 632.475 63.5042   1
  -5  10   0 650.097 65.1573   1
   5  10   0 835.074 71.9589   1
  -5 -10   0 664.459 67.4289   1
   5 -10   0 657.496 68.1367   1
   6  10   0 3352.30 191.196   1
  -6 -10   0 3006.02 187.692   1
  -6  10   0 3500.89 191.671   1
   7  10   0 13464.1 713.624   1
  -7 -10   0 15043.3 720.537   1
  -7  10   0 14555.3 714.959   1
   7 -10   0 15824.3 719.674   1
   8  10   0 18722.9 902.092   1
   8 -10   0 18463.7 899.133   1
  -8 -10   0 19487.5 903.233   1
  -8  10   0 18012.1 900.814   1
  -9  10   0 388.620 51.0192   1
   9 -10   0 400.007 51.4461   1
  10 -10   0 3447.83 196.762   1
 -10  10   0 3178.76 191.532   1
  10  10   0 3265.36 196.341   1
 -10 -10   0 3220.28 195.267   1
  11 -10   0 4994.83 269.999   1
 -11  10   0 4587.92 264.087   1
  11  10   0 5244.53 274.338   1
 -11 -10   0 4681.01 267.578   1
  12  10   0 1863.72 134.689   1
 -12 -10   0 2057.97 135.990   1
  13 -10   0 24.7329 32.5727   1
 -13  10   0 32.5185 33.2057   1
  13  10   0 69.8617 40.9879   1
 -13 -10   0 74.6132 37.4722   1
  14 -10   0 894.159 82.1743   1
 -14  10   0 777.190 78.2412   1
  14  10   0 961.947 85.5606   1
 -14 -10   0 943.508 83.8276   1
  15 -10   0 543.808 64.9948   1
 -15  10   0 467.982 60.7873   1
  15  10   0 628.756 67.2457   1
 -15 -10   0 554.128 63.1520   1
  16 -10   0 375.333 59.3008   1
 -16  10   0 517.327 62.9779   1
 -16 -10   0 579.638 63.8685   1
  16  10   0 520.816 61.1495   1
  17 -10   0 674.158 77.5415   1
 -17  10   0 1159.51 90.0112   1
 -17 -10   0 996.277 84.2079   1
  17  10   0 643.126 73.0650   1
  18 -10   0-8.98353 36.6144   1
 -18  10   0 8.67173 41.1377   1
 -18 -10   0 16.9631 29.1240   1
  18  10   0 25.9575 28.3287   1
 -19 -10   0 32.8567 32.9572   1
  19  10   0 26.6308 31.1886   1
 -19  10   0 69.7472 39.8729   1
  19 -10   0-9.06176 31.8367   1
  20  10   0-17.5976 38.1056   1
 -20  10   0 78.5647 43.3388   1
  20 -10   0-9.06740 38.7035   1
  21  10   0 69.0014 40.9358   1
 -21 -10   0 39.8531 37.3805   1
 -21  10   0-26.0931 44.5834   1
 -22 -10   0 22.8972 30.6412   1
  22  10   0 51.0303 33.5626   1
   0  11   0 41.2229 32.2656   1
   0 -11   0 49.9468 36.2412   1
   1  11   0 9617.81 465.607   1
  -1  11   0 8174.60 459.450   1
   1 -11   0 9537.99 464.382   1
  -1 -11   0 9521.78 465.024   1
   2  11   0 5956.53 346.456   1
  -2  11   0 7350.74 352.735   1
  -2 -11   0 6845.91 350.093   1
   2 -11   0 6745.96 348.822   1
  -3  11   0 84.7441 33.3379   1
   3  11   0 102.291 36.0967   1
  -3 -11   0 51.8236 34.9266   1
   3 -11   0 109.091 33.9032   1
  -4  11   0 4050.05 237.891   1
   4  11   0 4274.29 242.167   1
  -4 -11   0 4484.70 243.363   1
   4 -11   0 4599.77 242.547   1
  -5  11   0 3348.63 196.763   1
  -5 -11   0 3161.94 194.495   1
   5  11   0 3400.68 198.065   1
   5 -11   0 3624.01 199.058   1
  -6 -11   0 17872.6 832.127   1
   6  11   0 16289.3 827.925   1
   6 -11   0 17211.2 830.070   1
   7  11   0 2950.35 180.404   1
  -7 -11   0 2903.17 181.323   1
  -7  11   0 3032.26 180.204   1
   7 -11   0 3187.50 182.862   1
   8  11   0 2702.08 170.486   1
  -8 -11   0 3070.98 174.733   1
  -8  11   0 2855.18 171.553   1
   8 -11   0 2528.01 169.162   1
   9  11   0 1410.71 104.107   1
  -9 -11   0 1191.68 99.3365   1
  -9  11   0 1511.75 105.188   1
   9 -11   0 1124.08 97.0678   1
  10  11   0 1512.32 114.651   1
 -10 -11   0 1727.84 117.502   1
  11 -11   0 2242.91 146.103   1
  11  11   0 1971.29 146.679   1
 -11 -11   0 2196.53 145.525   1
 -11  11   0 2361.39 145.795   1
  12  11   0 43.9754 31.6371   1
 -12 -11   0 75.3937 35.3122   1
 -12  11   0 56.4576 38.7919   1
  12 -11   0 42.0875 36.5357   1
 -13  11   0 671.206 72.5766   1
  13 -11   0 678.348 73.1060   1
  14  11   0 26.4512 35.3508   1
 -14 -11   0 16.8065 34.2488   1
 -14  11   0-16.5992 34.9004   1
  14 -11   0 26.1098 37.1476   1
  15  11   0 190.259 42.4848   1
  15 -11   0 245.602 51.7679   1
 -15 -11   0 109.135 36.4107   1
 -15  11   0 33.7724 39.1334   1
 -16 -11   0 1143.21 92.4375   1
  16 -11   0 1036.27 91.3719   1
 -16  11   0 881.393 86.8484   1
  16  11   0 948.989 87.8138   1
  17  11   0 33.8748 35.6438   1
 -17 -11   0 17.1626 35.0075   1
 -17  11   0 8.73685 32.0143   1
  17 -11   0 88.5647 38.3833   1
  18  11   0 16.9273 36.1274   1
  18 -11   0-17.7369 34.3538   1
 -18 -11   0 8.51763 33.5792   1
 -18  11   0 53.1150 38.8817   1
 -19  11   0 152.764 44.6289   1
  19 -11   0 140.609 43.6678   1
  20  11   0 217.719 49.4660   1
 -20  11   0 97.2715 46.3064   1
 -20 -11   0 128.713 39.6889   1
 -21 -11   0 70.0591 42.3755   1
  22  11   0 16.5001 35.7303   1
 -22 -11   0 15.3118 34.5494   1
   0  12   0 3258.37 194.310   1
   0 -12   0 3465.34 198.132   1
  -1  12   0 6554.04 360.240   1
   1  12   0 6981.03 362.850   1
   1 -12   0 7383.63 366.349   1
  -1 -12   0 7042.24 364.365   1
   2  12   0 7722.89 392.329   1
  -2  12   0 7628.79 391.024   1
  -2 -12   0 7570.51 391.565   1
   2 -12   0 7336.55 390.633   1
   3  12   0 2357.26 153.118   1
  -3  12   0 2648.17 157.599   1
  -3 -12   0 2417.27 153.868   1
  -4  12   0 3571.38 211.024   1
   4  12   0 3782.50 215.644   1
  -4 -12   0 3875.12 216.437   1
   4 -12   0 3706.14 214.192   1
   5 -12   0 93.3050 35.3417   1
  -6  12   0 557.768 63.2211   1
   6  12   0 459.581 55.8497   1
  -6 -12   0 397.810 52.6140   1
   6 -12   0 418.400 54.4580   1
  -7 -12   0 3646.19 215.004   1
   7  12   0 3706.79 215.683   1
  -7  12   0 3975.37 218.471   1
   7 -12   0 3499.21 211.584   1
   8  12   0 123.239 37.0726   1
  -8 -12   0 139.557 36.0554   1
   9  12   0 8.27814 35.3789   1
  -9 -12   0 41.1778 35.7099   1
  -9  12   0 64.0815 35.7112   1
   9 -12   0 49.8036 35.4746   1
  10  12   0 291.241 51.3010   1
  10 -12   0 132.128 40.1398   1
 -10 -12   0 207.243 46.2427   1
 -10  12   0 163.106 40.1112   1
  11  12   0 595.200 69.1496   1
  11 -12   0 487.769 63.3077   1
 -11 -12   0 557.193 67.8868   1
 -11  12   0 630.298 68.7677   1
  12  12   0 316.811 53.1564   1
 -12  12   0 374.731 55.9583   1
 -12 -12   0 388.335 56.5369   1
  12 -12   0 418.268 56.4041   1
  13  12   0 369.729 56.3740   1
 -13 -12   0 371.400 53.4841   1
 -13  12   0 412.556 59.4196   1
  13 -12   0 368.742 54.6044   1
 -14 -12   0-33.9385 35.1495   1
  14  12   0-17.8829 39.2843   1
  15  12   0 121.376 40.2731   1
 -15 -12   0 175.977 47.6553   1
 -15  12   0 162.780 47.4710   1
  15 -12   0 169.597 45.3614   1
  16  12   0 189.832 45.7190   1
 -16 -12   0 126.165 41.0570   1
 -16  12   0 171.436 46.2836   1
  16 -12   0 172.216 42.6203   1
  17  12   0 109.982 36.5622   1
 -17 -12   0 42.2311 30.2017   1
  17 -12   0 135.916 45.3468   1
 -18  12   0 259.496 52.5605   1
  18 -12   0 126.775 41.7902   1
  19  12   0-16.7718 38.8505   1
 -19 -12   0 82.2303 44.2551   1
 -19  12   0 43.1192 38.4261   1
  20  12   0-17.0146 39.8715   1
 -20 -12   0 31.4985 39.5146   1
  21  12   0 149.949 44.3593   1
 -21 -12   0 109.084 41.1492   1
  -2 -13   0-16.1565 25.8080   1
   2  13   0-39.7051 29.0923   1
  -3 -13   0 1723.01 120.830   1
   3  13   0 1560.28 116.403   1
  -4 -13   0-8.16816 34.3450   1
   4  13   0-8.10974 34.0993   1
  -5  13   0 2992.09 180.844   1
   5 -13   0 2663.68 179.844   1
  -5 -13   0 3001.89 182.937   1
   5  13   0 3374.12 187.511   1
  -6  13   0 515.798 62.0247   1
   6  13   0 489.993 59.7836   1
  -6 -13   0 516.597 62.3420   1
   6 -13   0 638.262 65.5995   1
  -7 -13   0 1272.66 98.2996   1
  -7  13   0 1061.40 89.7071   1
   7  13   0 1041.12 94.8753   1
   7 -13   0 1202.58 94.0953   1
  -8  13   0 201.809 43.1186   1
  -8 -13   0 134.392 41.2811   1
   8  13   0 260.598 49.2551   1
   8 -13   0 184.936 46.4861   1
  -9  13   0 42.4895 36.8079   1
  -9 -13   0 8.39142 35.2939   1
   9  13   0 59.0411 40.0179   1
   9 -13   0-25.6965 36.5670   1
 -10  13   0 755.595 76.7713   1
  10 -13   0 668.462 74.7303   1
 -11  13   0 76.0081 39.5594   1
 -11 -13   0 154.225 42.9610   1
  11  13   0 130.726 40.2920   1
  11 -13   0 166.287 39.4315   1
 -12  13   0 42.7989 40.1213   1
  12 -13   0 26.1260 37.1725   1
  12  13   0-8.83050 31.6701   1
 -12 -13   0 16.9476 28.4296   1
  13  13   0 107.568 45.5427   1
 -13  13   0 95.1883 41.1436   1
  13 -13   0 8.64920 38.6103   1
 -13 -13   0 34.5535 38.0404   1
 -14  13   0 43.7589 34.5032   1
  14 -13   0-8.70135 37.1429   1
  15  13   0 373.187 52.5975   1
 -15 -13   0 386.167 52.8611   1
 -15  13   0 373.381 59.3701   1
  15 -13   0 235.808 53.2830   1
  16 -13   0 8.82797 37.6753   1
 -16  13   0 34.8257 40.8027   1
  16  13   0-8.55802 30.6857   1
 -16 -13   0-8.30992 30.4105   1
  17 -13   0 8.92481 32.0016   1
  17  13   0-8.41935 29.5537   1
 -17 -13   0-8.29920 29.7585   1
 -17  13   0-8.71923 33.7694   1
  18  13   0 8.16755 28.0390   1
 -18 -13   0 8.35853 26.6665   1
 -18  13   0-26.0818 41.2381   1
 -19 -13   0 16.2397 35.6657   1
  19  13   0 16.2887 36.2664   1
 -20 -13   0 38.9171 38.6437   1
  20  13   0-8.19598 39.3425   1
   0  14   0 233.639 42.7508   1
   0 -14   0 172.785 42.7765   1
  -1  14   0 772.484 70.6304   1
   1  14   0 745.578 72.2426   1
   1 -14   0 656.832 68.2553   1
  -1 -14   0 639.426 69.6607   1
  -2 -14   0 8.34607 33.4759   1
   2  14   0 16.4465 31.2932   1
  -2  14   0 55.3798 32.2583   1
   2 -14   0 8.21254 29.4673   1
  -3 -14   0 8.33395 33.4199   1
   3  14   0 16.6086 35.4504   1
  -3  14   0 8.09975 34.5776   1
   3 -14   0 41.1178 36.6211   1
  -4  14   0 693.664 70.5316   1
   4  14   0 433.438 60.3516   1
  -4 -14   0 537.860 64.9763   1
   4 -14   0 539.575 64.5859   1
  -5 -14   0 16.8301 32.0063   1
   5  14   0-16.8489 35.9559   1
  -5  14   0-16.5973 38.8941   1
   5 -14   0-25.1804 33.6508   1
  -6 -14   0 461.832 59.9475   1
   6  14   0 534.346 64.1870   1
  -6  14   0 585.040 66.0010   1
   6 -14   0 585.000 66.2071   1
  -7 -14   0 189.629 44.1607   1
   7  14   0 83.6620 35.7366   1
  -7  14   0 131.814 41.3790   1
   7 -14   0 153.294 42.7435   1
  -8 -14   0 665.589 70.4410   1
   8  14   0 640.516 70.2130   1
  -8  14   0 559.705 64.9946   1
   8 -14   0 473.838 63.0125   1
  -9  14   0 17.1259 38.6810   1
   9 -14   0 52.1787 36.6135   1
   9  14   0 25.6905 36.5960   1
  -9 -14   0 67.9040 40.7820   1
  10 -14   0 454.854 61.5648   1
  10  14   0 460.169 59.1468   1
 -10  14   0 519.686 67.7156   1
 -10 -14   0 406.053 54.0467   1
  11 -14   0 205.400 47.8840   1
 -11  14   0 274.229 51.6983   1
 -11 -14   0 275.577 53.4907   1
  12 -14   0-9.11468 34.6852   1
  12  14   0 52.9874 32.9805   1
 -12  14   0 52.7834 39.7097   1
 -12 -14   0 8.49441 24.8979   1
  13 -14   0 54.3899 35.7354   1
  13  14   0 44.5894 43.3008   1
 -13  14   0-17.4816 35.0468   1
 -13 -14   0-17.1981 35.6090   1
  14 -14   0 80.8520 44.1576   1
  14  14   0 45.3995 42.6050   1
 -14 -14   0 16.7982 44.8029   1
 -14  14   0 43.8507 43.5862   1
  15  14   0 51.8145 42.4534   1
 -15 -14   0 41.6637 38.1468   1
  16  14   0-16.8824 39.0779   1
  16 -14   0 8.85184 33.6688   1
 -16  14   0 44.0859 38.1825   1
 -16 -14   0 8.19415 35.9883   1
 -17 -14   0-16.2896 37.2284   1
  17  14   0 8.29747 36.9410   1
 -18 -14   0 89.0191 42.4023   1
  18  14   0 40.2984 37.8871   1
 -19 -14   0 24.0249 36.1321   1
  19  14   0-15.7167 37.7162   1
   0 -15   0-16.9373 35.6113   1
   0  15   0-8.38193 38.3163   1
  -1 -15   0 384.492 54.4337   1
   1 -15   0 371.533 53.4962   1
   1  15   0 319.082 49.5507   1
  -1  15   0 346.556 53.4239   1
  -2  15   0 718.645 73.0454   1
   2  15   0 783.011 77.0888   1
   2 -15   0 683.012 72.6067   1
  -3  15   0 8.17196 30.5360   1
   3 -15   0 50.8070 29.1097   1
   3  15   0 42.4089 38.7982   1
  -3 -15   0 34.2833 39.2049   1
  -4  15   0 8.35229 37.7017   1
   4 -15   0 42.4006 39.2717   1
  -5  15   0 102.181 43.2618   1
   5 -15   0 77.0387 39.7145   1
   5  15   0 68.2853 35.9885   1
  -5 -15   0 8.54954 30.1298   1
  -6  15   0 394.866 55.0410   1
   6 -15   0 414.525 54.2465   1
   6  15   0 431.921 56.4583   1
  -6 -15   0 290.758 51.5407   1
  -7  15   0-8.48530 36.7480   1
   7 -15   0-26.2029 37.2819   1
   7  15   0-16.9341 35.6063   1
  -7 -15   0-8.72349 38.3149   1
   8  15   0 224.013 43.5752   1
  -8 -15   0 396.006 53.0011   1
   9 -15   0 61.5923 37.0971   1
  -9  15   0 59.8913 34.4093   1
   9  15   0 85.8461 43.1629   1
  -9 -15   0 34.1637 38.1238   1
 -10  15   0 581.187 71.7995   1
  10  15   0 643.635 68.4989   1
  10 -15   0 532.705 68.1362   1
 -10 -15   0 711.850 69.5926   1
 -11  15   0 320.132 52.3072   1
  11  15   0 373.941 56.8737   1
  11 -15   0 330.815 52.1584   1
 -11 -15   0 318.770 53.1155   1
 -12  15   0 378.758 57.9690   1
  12  15   0 333.838 58.0356   1
  12 -15   0 295.401 50.8452   1
 -12 -15   0 422.680 60.3002   1
 -13  15   0 252.223 52.0899   1
  13  15   0 168.016 44.1413   1
 -13 -15   0 213.092 47.3906   1
  13 -15   0 263.367 52.9183   1
  14 -15   0 128.289 43.9434   1
 -14  15   0 152.970 48.8259   1
 -15  15   0 79.7624 45.4924   1
  15  15   0 68.7564 37.3204   1
  15 -15   0 91.7602 48.0440   1
 -15 -15   0 24.5729 37.5440   1
 -16 -15   0-32.1013 37.6278   1
  16  15   0-16.5709 38.8462   1
 -17 -15   0 55.6281 39.8827   1
  17  15   0-24.3925 37.6455   1
   0  16   0 256.758 50.1448   1
   0 -16   0 294.469 50.7060   1
  -1  16   0 517.676 66.7319   1
   1  16   0 556.381 65.1506   1
   1 -16   0 629.717 69.7067   1
  -1 -16   0 503.685 62.8206   1
   2  16   0 719.100 75.9070   1
  -2  16   0 720.994 75.3788   1
   2 -16   0 706.782 75.0173   1
  -2 -16   0 675.164 74.4727   1
   3 -16   0 215.233 45.6747   1
   3  16   0 137.824 42.0758   1
  -3 -16   0 156.172 42.3693   1
  -3  16   0 191.086 45.3639   1
   4 -16   0 544.776 67.5785   1
   4  16   0 758.690 76.2346   1
  -4 -16   0 700.638 74.3709   1
  -4  16   0 534.071 67.3402   1
   5 -16   0 95.2232 35.9770   1
   5  16   0 42.8136 38.2492   1
  -5 -16   0-8.59039 35.1457   1
  -5  16   0 127.937 39.6046   1
   6 -16   0 192.190 47.8797   1
   6  16   0 263.867 48.7523   1
  -6 -16   0 216.188 46.5696   1
  -6  16   0 312.835 56.2105   1
   7 -16   0 227.980 48.8495   1
   7  16   0 161.354 46.5405   1
  -7  16   0 236.571 47.9642   1
  -7 -16   0 140.741 48.1460   1
   8 -16   0 35.4646 33.7574   1
  -8  16   0 34.7478 34.8617   1
  -9  16   0 163.406 46.5552   1
   9  16   0 162.852 40.0275   1
   9 -16   0 285.557 53.2930   1
  -9 -16   0 153.479 40.3142   1
 -10  16   0 77.4993 40.4880   1
  10  16   0 69.2583 40.2079   1
 -10 -16   0 75.8861 36.6562   1
  10 -16   0 62.3627 37.0306   1
  11  16   0 370.879 58.4646   1
 -11 -16   0 290.534 53.0250   1
  12 -16   0 278.181 52.6918   1
 -12  16   0 445.872 62.9245   1
 -13  16   0 26.5678 36.7167   1
  13  16   0 60.9661 41.8447   1
  13 -16   0 35.9653 31.6191   1
 -13 -16   0 50.3886 41.2778   1
 -14  16   0 26.9650 41.7694   1
 -14 -16   0 108.702 48.3290   1
  14  16   0 96.4617 46.8705   1
 -15 -16   0 32.1257 38.5634   1
  15  16   0 16.8623 39.5291   1
 -16 -16   0 31.2726 32.3743   1
  16  16   0-8.08872 33.4944   1
   0  17   0-34.5010 34.0117   1
   0 -17   0-8.77015 33.3699   1
   1  17   0 267.216 52.2523   1
  -1  17   0 449.376 59.5250   1
  -1 -17   0 209.321 48.3908   1
   1 -17   0 419.804 58.4705   1
   2  17   0 52.0440 39.1504   1
  -2  17   0 8.52750 39.4887   1
  -2 -17   0-8.71575 37.7551   1
   2 -17   0 43.6165 38.8515   1
  -3  17   0 1348.36 106.910   1
   3  17   0 1444.62 110.320   1
   3 -17   0 1412.46 108.492   1
  -3 -17   0 1325.75 109.080   1
   4 -17   0 191.578 50.1197   1
   4  17   0 156.745 48.8885   1
  -4 -17   0 199.541 49.9387   1
  -4  17   0 201.749 46.0303   1
   5 -17   0 428.560 55.8595   1
  -5  17   0 413.557 58.5448   1
   6 -17   0 17.4849 35.7392   1
   6  17   0 118.889 46.1821   1
  -6 -17   0 34.8364 37.8174   1
  -6  17   0 77.3156 43.1987   1
   7  17   0 236.036 47.6088   1
   7 -17   0 185.146 47.9963   1
  -7  17   0 217.795 51.5568   1
   8  17   0 51.7109 36.2887   1
  -8 -17   0 34.0372 34.1679   1
  -9  17   0 17.5994 40.7467   1
   9  17   0 42.4134 35.6801   1
  -9 -17   0 8.41888 33.7655   1
   9 -17   0 17.7943 38.5385   1
  10 -17   0 35.7576 35.2475   1
 -10  17   0 8.71375 33.7613   1
 -11  17   0 43.1218 34.6420   1
  11  17   0 59.8044 38.0980   1
  11 -17   0 53.6900 31.4849   1
 -11 -17   0 33.5965 33.1761   1
 -12  17   0-8.59716 35.0359   1
  12  17   0 17.0480 34.7378   1
  12 -17   0 35.5789 39.0623   1
 -12 -17   0-8.20203 35.5167   1
 -14 -17   0 138.561 46.8208   1
  14  17   0 59.8541 42.6963   1
   0  18   0 284.844 54.8801   1
   0 -18   0 358.585 55.1847   1
   1  18   0-8.64810 39.0184   1
  -1  18   0 51.8159 36.3100   1
  -1 -18   0-43.5343 41.2993   1
   1 -18   0-8.78750 34.0331   1
  -2  18   0 519.871 66.8707   1
   2  18   0 562.436 65.5786   1
  -2 -18   0 392.066 57.0562   1
   2 -18   0 464.535 63.4776   1
  -3  18   0 59.8439 38.7143   1
   3  18   0 87.3082 39.5312   1
  -3 -18   0 95.2297 37.0955   1
   3 -18   0 34.9048 39.5103   1
  -4  18   0 8.50040 32.3310   1
   4  18   0 25.6965 39.6521   1
   4 -18   0 26.2111 30.6712   1
  -4 -18   0-25.7833 33.8775   1
   5 -18   0-8.72228 36.1149   1
   5  18   0-33.9096 41.6240   1
  -5 -18   0 17.1221 35.9969   1
  -5  18   0-8.45050 35.5321   1
   6 -18   0 454.724 60.0996   1
   6  18   0 412.029 60.5642   1
  -6 -18   0 380.399 60.8123   1
  -6  18   0 345.504 55.7838   1
   7 -18   0-8.73724 39.9441   1
  -7  18   0-25.6427 38.5733   1
   8 -18   0 306.411 55.8057   1
  -8  18   0 293.630 55.8198   1
   8  18   0 332.165 53.3072   1
  -8 -18   0 293.259 52.5031   1
  -9  18   0 78.7298 41.6791   1
   9  18   0 133.376 36.8175   1
   9 -18   0 17.5827 36.6104   1
  -9 -18   0 74.4357 31.6988   1
 -10 -18   0 32.7723 37.9648   1
  10  18   0 42.3427 38.7460   1
 -12 -18   0-7.98825 36.5234   1
  12  18   0 49.8229 40.3245   1
   0  19   0-17.1166 39.6168   1
   0 -19   0 8.64923 36.9130   1
  -1  19   0 222.988 48.2002   1
   1  19   0 222.792 53.5735   1
   1 -19   0 321.844 52.4419   1
  -1 -19   0 320.184 53.3274   1
  -2  19   0 8.57865 41.6655   1
   2 -19   0 43.6494 38.8836   1
  -3  19   0 120.442 44.9201   1
   3 -19   0 139.255 45.8797   1
   4  19   0 8.40434 37.9195   1
  -4  19   0 8.48828 39.2931   1
  -4 -19   0-16.8577 35.4400   1
   4 -19   0-26.0419 41.6631   1
   5  19   0 24.9444 34.4801   1
  -5 -19   0 59.6149 35.8594   1
   6  19   0 8.25469 40.0980   1
  -6 -19   0 51.6365 43.6601   1
   7 -19   0 302.655 56.6208   1
   7  19   0 366.656 54.3805   1
  -7  19   0 375.197 59.6329   1
  -7 -19   0 308.067 52.2483   1
   8 -19   0 77.7919 36.6981   1
  -8  19   0 142.113 40.4445   1
  -9 -19   0-8.04398 39.9306   1
   9  19   0 8.18094 37.8695   1
 -10 -19   0 207.775 42.1503   1
  10  19   0 147.511 40.1638   1
   0 -20   0 119.323 43.9594   1
   0  20   0 101.241 41.2717   1
   1 -20   0 8.51374 37.3885   1
  -1 -20   0 16.9486 29.0930   1
  -1  20   0 8.42343 42.2670   1
   1  20   0-8.40726 31.3770   1
  -2 -20   0 193.422 48.3124   1
   2 -20   0 59.9143 44.5568   1
   2  20   0 67.6656 38.4629   1
  -2  20   0 101.272 46.4724   1
  -3 -20   0 24.9101 41.2337   1
   3 -20   0 68.6858 40.7403   1
  -3  20   0-25.3152 38.5863   1
   3  20   0 33.1162 40.6639   1
   4 -20   0 136.893 42.0245   1
  -4  20   0 245.295 47.5863   1
   5 -20   0 51.1357 45.0494   1
  -5 -20   0 66.6481 40.9785   1
   5  20   0 40.5271 42.0216   1
  -5  20   0 58.3363 41.8897   1
   6 -20   0 25.4791 26.8458   1
  -6 -20   0 182.061 47.5712   1
  -6  20   0 166.075 42.8379   1
   6  20   0 146.156 45.9233   1
  -7 -20   0 56.2172 37.7269   1
   7  20   0 56.9289 40.0143   1
   0 -21   0 57.8580 42.3977   1
   0  21   0 32.8099 44.9738   1
  -1 -21   0 16.3965 40.7049   1
   1 -21   0 16.6183 37.4983   1
   1  21   0 57.8872 45.7036   1
  -1  21   0-16.4482 42.1432   1
   2 -21   0 306.966 53.6454   1
  -2 -21   0 243.508 52.8955   1
  -2  21   0 295.567 55.1258   1
   2  21   0 341.266 58.3491   1
   3 -21   0 41.6752 34.0193   1
  -3  21   0 41.1004 42.1573   1
 -26   0   1-16.4682 39.5262   1
  25   0  -1 25.8229 37.2713   1
 -25   0   1-24.9960 40.9083   1
  24   0  -1-34.6655 43.5015   1
 -24   0   1-16.9326 43.3921   1
  22   0  -1 16.9544 34.5461   1
 -22   0   1-8.46777 41.5755   1
 -21   0   1-17.1638 36.6255   1
  21   0  -1 8.39718 34.2197   1
 -20   0   1-8.53491 32.4614   1
  20   0  -1-8.23407 33.5567   1
 -19   0   1 32.8233 30.0783   1
  19   0  -1 41.4348 31.5626   1
 -18   0   1-23.8722 29.1212   1
  18   0  -1 16.3341 28.0378   1
  16   0  -1 39.0407 35.2742   1
 -15   0   1-14.3614 29.7307   1
  15   0  -1 7.45581 31.3484   1
 -14   0   1-6.77100 25.7528   1
  14   0  -1-7.12761 28.5751   1
 -13   0   1-19.0999 24.6655   1
  13   0  -1-6.70877 23.5570   1
 -12   0   1-11.8545 20.3555   1
  12   0  -1-12.3572 22.1609   1
 -11   0   1-21.6567 23.1238   1
  11   0  -1-17.2078 23.0121   1
 -10   0   1-4.99047 22.8106   1
  10   0  -1 10.6237 23.0009   1
  -9   0   1 9.01005 20.8540   1
   9   0  -1-4.82544 22.0562   1
  -8   0   1 15.8775 17.1880   1
   8   0  -1-12.9831 22.1726   1
  -7   0   1-16.8225 15.1833   1
   7   0  -1 7.73570 18.7809   1
  -6   0   1 11.4439 17.9044   1
   6   0  -1 19.4876 19.3249   1
  -5   0   1 7.24609 14.6848   1
   5   0  -1-5.20688 16.7207   1
  -4   0   1-7.45888 15.9193   1
   4   0  -1-6.08063 16.9822   1
  -3   0   1-6.55052 10.2025   1
   3   0  -1-12.5738 9.97619   1
   1   0   1-12.9206 10.3052   1
  -1   0  -1 10.1625 8.95661   1
   2   0   1 15.2365 11.9515   1
  -2   0  -1-15.8310 10.7477   1
   3   0   1 34.3758 16.0406   1
  -3   0  -1 17.1155 13.8756   1
   4   0   1 23.0279 21.7963   1
  -4   0  -1-2.68723 20.5378   1
   6   0   1-11.9735 17.0334   1
  -6   0  -1 3.74954 13.4448   1
   7   0   1 49.3011 23.4555   1
  -7   0  -1 8.48264 18.9185   1
   8   0   1-9.96371 22.1796   1
  -8   0  -1 4.74100 21.3907   1
   9   0   1 5.46781 19.6225   1
  -9   0  -1 31.4664 21.3871   1
  10   0   1 5.97625 24.7469   1
 -10   0  -1 11.4578 23.3494   1
  12   0   1 6.86906 27.5369   1
 -12   0  -1-6.57631 26.3633   1
  13   0   1 7.23814 30.8904   1
 -13   0  -1-6.97193 25.5140   1
  14   0   1 15.2003 30.4953   1
 -14   0  -1 43.5336 35.6471   1
  15   0   1-7.86113 26.9921   1
 -15   0  -1-15.0850 27.0496   1
  16   0   1-23.9829 34.1175   1
 -16   0  -1 23.3666 32.2483   1
  17   0   1-8.14957 28.6108   1
 -17   0  -1 32.1048 33.7502   1
  18   0   1-8.19956 31.1860   1
  20   0   1-8.44622 30.2855   1
 -20   0  -1 16.9399 30.3706   1
  21   0   1-16.9118 35.5612   1
 -21   0  -1-16.7765 37.3526   1
  22   0   1-8.57205 40.1849   1
 -22   0  -1-33.6766 40.8861   1
  23   0   1-8.57746 39.2304   1
 -23   0  -1-50.2769 44.6708   1
  24   0   1 8.49856 37.8377   1
 -24   0  -1 8.22558 38.5510   1
  26   0   1 41.1576 35.6440   1
 -26   0  -1-23.7091 35.6582   1
  25  -1  -1 8.74306 36.7856   1
  25   1  -1-8.38573 35.8141   1
 -25   1   1 25.1818 40.3094   1
 -25  -1   1 91.6453 42.7066   1
  24  -1  -1 17.5407 40.5978   1
  24   1  -1-25.4470 35.6640   1
 -24  -1   1 8.43088 30.8532   1
 -24   1   1 16.9675 41.1879   1
  23   1  -1 8.37368 34.1319   1
 -23  -1   1 26.1852 41.8984   1
  22   1  -1 110.413 42.3384   1
  22  -1  -1 87.0995 38.9695   1
 -22  -1   1 77.3917 45.9822   1
 -22   1   1 67.8361 33.6448   1
  21   1  -1 25.7776 36.1342   1
  21  -1  -1 8.61407 35.6718   1
 -21  -1   1 33.6343 39.8907   1
 -21   1   1-8.41293 42.2196   1
  20  -1  -1 208.966 40.2265   1
 -20  -1   1 308.013 47.6892   1
 -20   1   1 348.737 51.3081   1
  19   1  -1 412.001 58.9367   1
  19  -1  -1 521.130 63.8529   1
 -19  -1   1 688.310 70.8528   1
 -19   1   1 585.570 65.7037   1
  18   1  -1 284.384 54.1162   1
  18  -1  -1 372.171 52.8279   1
 -18  -1   1 378.654 56.1809   1
 -18   1   1 477.508 58.8487   1
  16  -1  -1 482.832 58.9262   1
  16   1  -1 476.181 58.2425   1
 -16  -1   1 448.981 55.6470   1
 -16   1   1 519.000 59.0539   1
  15   1  -1 1479.30 103.688   1
  15  -1  -1 1414.89 103.608   1
 -15  -1   1 1380.03 101.034   1
 -15   1   1 1308.01 100.096   1
  14   1  -1 685.220 66.4936   1
 -14  -1   1 673.904 63.5772   1
 -14   1   1 632.854 62.9537   1
  13   1  -1 14044.9 680.794   1
  13  -1  -1 13470.1 679.595   1
 -13  -1   1 14526.5 679.438   1
 -13   1   1 13746.5 678.448   1
  12   1  -1-12.9745 26.4361   1
  12  -1  -1 12.3754 26.4074   1
 -12   1   1 5.93632 24.9592   1
 -12  -1   1-5.88970 24.3851   1
  11  -1  -1 230.359 36.8250   1
  11   1  -1 185.086 36.0392   1
 -11   1   1 269.371 36.8214   1
  10   1  -1 848.759 66.6728   1
  10  -1  -1 769.009 64.3935   1
 -10  -1   1 758.278 63.3479   1
 -10   1   1 909.567 66.8523   1
   9   1  -1 6501.03 317.029   1
   9  -1  -1 6450.69 315.525   1
  -9  -1   1 5893.53 312.381   1
  -9   1   1 6134.21 313.539   1
   8   1  -1 19981.8 977.687   1
   8  -1  -1 21778.5 978.957   1
  -8  -1   1 20910.6 976.842   1
  -8   1   1 20249.0 975.893   1
   7   1  -1 10771.8 523.034   1
  -7  -1   1 11005.4 522.420   1
   6  -1  -1 112019. 5409.48   1
  -6   1   1 123229. 5411.23   1
   5   1  -1 38839.8 1874.66   1
  -5   1   1 42710.0 1873.48   1
   5  -1  -1 38904.4 1874.53   1
  -5  -1   1 41212.9 1874.71   1
   4  -1  -1 37284.3 1712.02   1
  -4   1   1 35618.0 1711.89   1
  -4  -1   1 37146.3 1713.89   1
   4   1  -1 38457.4 1715.59   1
   3  -1  -1 134278. 6189.15   1
  -3  -1   1 132553. 6191.31   1
   2  -1  -1 6645.91 292.237   1
  -2  -1   1 5952.70 294.587   1
  -2   1   1 6484.92 292.207   1
   2   1  -1 5616.99 294.532   1
   1   1  -1 41182.6 1902.84   1
  -1  -1   1 41420.5 1902.68   1
   0  -1   1 2741.68 145.489   1
   0   1  -1 2999.75 146.105   1
   0   1   1 3261.39 144.693   1
   0  -1  -1 3105.80 144.646   1
   1  -1   1 526.722 32.6995   1
  -1   1  -1 517.221 32.3074   1
  -1  -1  -1 478.952 32.1751   1
   1   1   1 578.681 33.1372   1
   2   1   1 6671.18 332.603   1
   2  -1   1 7207.74 332.321   1
  -2  -1  -1 7328.02 332.135   1
  -2   1  -1 6727.25 332.303   1
   3   1   1 257190. 11465.2   1
   3  -1   1 248905. 11464.8   1
  -3  -1  -1 243570. 11465.2   1
  -3   1  -1 247641. 11465.4   1
   4   1   1 56495.2 2477.94   1
   4  -1   1 51036.5 2475.34   1
  -4  -1  -1 52109.2 2476.04   1
  -4   1  -1 55023.6 2476.82   1
   6   1   1 48490.0 2196.48   1
   6  -1   1 46064.3 2192.76   1
  -6  -1  -1 47431.3 2192.79   1
  -6   1  -1 47122.4 2193.77   1
   7   1   1 5414.95 260.364   1
   7  -1   1 4830.09 255.869   1
  -7  -1  -1 5127.82 256.480   1
  -7   1  -1 4715.72 257.751   1
   8   1   1 4103.94 216.192   1
   8  -1   1 4347.91 215.313   1
  -8  -1  -1 3531.58 208.262   1
  -8   1  -1 4180.95 212.987   1
   9   1   1 15892.5 686.127   1
   9  -1   1 14722.2 680.737   1
  -9   1  -1 15196.5 680.024   1
  10   1   1 1071.32 78.1617   1
  10  -1   1 986.066 76.8906   1
 -10  -1  -1 901.329 73.4302   1
 -10   1  -1 977.611 74.7110   1
  12   1   1 3654.91 200.656   1
  12  -1   1 3551.16 199.008   1
 -12  -1  -1 3203.33 194.787   1
 -12   1  -1 3621.43 199.112   1
  13  -1   1 77.0558 31.7461   1
  13   1   1 86.7169 34.4069   1
 -13  -1  -1 82.4602 35.3325   1
 -13   1  -1 27.7424 28.4205   1
  14  -1   1 535.701 59.5269   1
  14   1   1 729.108 68.8399   1
 -14  -1  -1 677.079 67.3744   1
 -14   1  -1 681.595 66.6667   1
  15   1   1 2111.51 147.783   1
  15  -1   1 2352.49 149.820   1
 -15  -1  -1 2394.41 150.104   1
 -15   1  -1 2597.89 154.936   1
  16   1   1 106.288 35.6746   1
 -16  -1  -1 78.8924 34.4429   1
 -16   1  -1 103.038 38.2939   1
  17   1   1 101.184 37.7424   1
 -17  -1  -1 40.2262 29.7002   1
  17  -1   1 120.673 37.4441   1
  18   1   1 68.4325 33.2693   1
  18  -1   1 40.9756 26.3227   1
 -18  -1  -1 73.8638 33.5837   1
 -18   1  -1 89.3829 35.3168   1
  19  -1   1-16.8200 32.5762   1
 -19   1  -1 41.4927 34.8960   1
  20   1   1 25.5985 32.4721   1
  20  -1   1 94.6720 43.6576   1
 -20  -1  -1 25.3461 34.4489   1
 -20   1  -1-42.0402 43.9631   1
  21   1   1-25.0577 32.9242   1
  21  -1   1 26.0189 30.4463   1
 -21  -1  -1-34.6219 33.5246   1
 -21   1  -1-8.40743 30.1490   1
  22  -1   1-8.69977 36.6210   1
  22   1   1 83.8731 33.6699   1
 -22  -1  -1 34.3017 30.1528   1
 -22   1  -1 8.38496 37.8726   1
  23  -1   1 86.7595 35.5015   1
  23   1   1 33.3817 32.4809   1
 -23   1  -1 92.3527 38.0161   1
 -23  -1  -1 66.6734 37.7395   1
  24   1   1 8.33443 35.0570   1
  24  -1   1-25.9284 39.0080   1
 -24   1  -1 41.3170 41.9146   1
 -24  -1  -1 57.5838 38.5660   1
  26  -1   1-8.48615 31.0602   1
 -26   1  -1-15.2414 34.3874   1
  25   2  -1-16.3775 37.9083   1
  25  -2  -1 9.10264 31.9544   1
 -25   2   1-31.9153 33.5499   1
 -25  -2   1 8.53714 40.0118   1
  24   2  -1 84.1630 39.6885   1
  24  -2  -1 162.108 49.9600   1
 -24  -2   1 85.2438 42.0844   1
 -24   2   1 66.1210 42.1420   1
  23   2  -1 60.3956 41.4756   1
 -23  -2   1 42.2109 40.5855   1
  22   2  -1 8.78421 32.7833   1
  22  -2  -1-17.7104 34.9028   1
 -22  -2   1-16.9358 37.6998   1
 -22   2   1 8.50230 36.8156   1
  21   2  -1-26.5410 38.3094   1
  21  -2  -1-26.1758 36.6869   1
 -21  -2   1-8.44092 34.9497   1
 -21   2   1 92.8901 41.4624   1
  20  -2  -1 85.7502 37.8963   1
 -20   2   1 99.1371 38.4780   1
  19   2  -1 164.220 38.5388   1
  19  -2  -1 117.228 43.4164   1
 -19  -2   1 172.198 39.0045   1
 -19   2   1 105.531 36.7522   1
  18   2  -1 764.646 74.4854   1
  18  -2  -1 651.998 71.3327   1
 -18  -2   1 661.741 69.3557   1
 -18   2   1 675.976 71.3856   1
  17   2  -1 1110.95 91.3351   1
 -17  -2   1 1079.38 90.4454   1
  16  -2  -1 30.0254 29.0751   1
 -16  -2   1-7.45368 31.3425   1
 -16   2   1 7.40608 27.1070   1
  15   2  -1 740.194 70.9880   1
  15  -2  -1 656.666 65.4130   1
 -15  -2   1 735.929 69.1207   1
 -15   2   1 709.107 68.3222   1
  14   2  -1 24819.7 1101.45   1
  14  -2  -1 22885.7 1093.79   1
 -14  -2   1 21318.4 1089.15   1
 -14   2   1 23191.8 1092.96   1
  13   2  -1 1241.46 90.2031   1
 -13  -2   1 1031.01 79.9830   1
 -13   2   1 1004.03 80.9837   1
  12  -2  -1 2834.37 159.511   1
 -12   2   1 2603.05 157.999   1
  11   2  -1 3427.97 179.715   1
  11  -2  -1 2931.00 171.100   1
 -11  -2   1 2867.42 171.611   1
 -11   2   1 3105.19 172.548   1
  10   2  -1 23178.4 1043.05   1
  10  -2  -1 21035.9 1035.99   1
 -10  -2   1 21367.7 1038.50   1
 -10   2   1 22300.3 1037.03   1
   9   2  -1 12940.9 659.217   1
   9  -2  -1 13810.3 657.723   1
  -9  -2   1 14003.1 662.152   1
  -9   2   1 14194.1 659.189   1
   8   2  -1 1216.93 77.6586   1
   8  -2  -1 1071.58 73.8660   1
  -8  -2   1 1048.05 75.7198   1
  -8   2   1 1156.18 75.7201   1
   7   2  -1 21356.7 985.838   1
  -7   2   1 21296.7 982.019   1
   7  -2  -1 20226.2 981.032   1
  -7  -2   1 20828.6 984.856   1
   6  -2  -1 18463.1 848.067   1
   6   2  -1 17978.4 853.061   1
  -6   2   1 18125.8 847.609   1
  -6  -2   1 17556.8 849.960   1
   5   2  -1 431.438 36.5588   1
  -5   2   1 354.286 31.8928   1
  -5  -2   1 439.956 36.2578   1
   4   2  -1 370209. 17926.3   1
  -4  -2   1 405132. 17928.2   1
  -4   2   1 399974. 17923.8   1
   4  -2  -1 385040. 17924.4   1
   3  -2  -1 75177.9 3569.94   1
  -3  -2   1 77862.7 3572.79   1
   3   2  -1 78875.7 3573.11   1
  -3   2   1 78482.9 3570.22   1
  -2  -2   1 92583.0 4118.58   1
   2  -2  -1 86322.6 4114.95   1
  -2   2   1 91428.0 4115.76   1
   2   2  -1 88164.2 4117.74   1
   1   2  -1 18079.5 806.404   1
  -1  -2   1 19173.4 807.059   1
   1  -2  -1 18089.1 804.183   1
   0  -2  -1 48038.3 2380.78   1
   0  -2   1 56222.8 2382.61   1
   0   2  -1 50569.5 2382.05   1
   0   2   1 52244.9 2380.33   1
   1  -2   1 5803.50 266.478   1
  -1   2  -1 4922.95 264.116   1
  -1  -2  -1 5775.27 264.837   1
   1   2   1 5653.85 264.657   1
   2  -2   1 75716.4 3467.98   1
  -2   2  -1 73010.0 3467.63   1
  -2  -2  -1 79670.2 3468.56   1
   2   2   1 72795.4 3467.70   1
   3  -2   1 4238.68 206.644   1
  -3   2  -1 4089.77 205.744   1
   3   2   1 4284.54 208.155   1
  -3  -2  -1 4007.74 206.247   1
  -4  -2  -1 77740.4 3667.65   1
   4   2   1 79373.9 3669.98   1
  -4   2  -1 76062.3 3665.53   1
   4  -2   1 85941.7 3670.44   1
  -5  -2  -1 139.821 26.3889   1
   5   2   1 63.9978 24.9328   1
   6   2   1 38163.0 1783.49   1
   6  -2   1 40828.3 1783.97   1
  -6  -2  -1 40142.7 1785.27   1
  -6   2  -1 34816.6 1779.53   1
   7   2   1 38652.1 1821.94   1
   7  -2   1 39101.9 1820.44   1
  -7  -2  -1 39615.5 1822.27   1
  -7   2  -1 38869.7 1819.75   1
   8  -2   1 88.9030 27.5087   1
  -8  -2  -1 49.8294 23.0298   1
  -8   2  -1 116.957 28.0754   1
   9   2   1 27246.6 1247.16   1
   9  -2   1 27062.1 1242.94   1
  -9  -2  -1 25339.6 1242.30   1
  -9   2  -1 25932.4 1241.41   1
  10   2   1 25518.3 1197.25   1
  10  -2   1 26235.6 1194.37   1
 -10  -2  -1 23465.6 1191.41   1
 -10   2  -1 25806.4 1193.06   1
  11   2   1 2788.24 165.876   1
 -11  -2  -1 2728.20 160.444   1
  12   2   1 1407.98 95.2796   1
  12  -2   1 890.647 84.1025   1
 -12  -2  -1 1007.84 81.5513   1
 -12   2  -1 1238.22 88.1467   1
  13   2   1 3954.22 219.530   1
  13  -2   1 3918.72 216.498   1
 -13  -2  -1 3712.52 214.984   1
 -13   2  -1 3797.96 215.898   1
  14   2   1 767.414 71.3770   1
  14  -2   1 692.335 68.4912   1
 -14  -2  -1 587.221 65.0877   1
 -14   2  -1 643.586 65.3895   1
  15  -2   1 785.450 74.0999   1
 -15  -2  -1 689.640 67.1959   1
 -15   2  -1 661.942 69.3604   1
  16   2   1 5512.16 295.177   1
  16  -2   1 5281.87 291.723   1
 -16  -2  -1 5310.88 291.003   1
 -16   2  -1 5417.76 293.245   1
  17   2   1 211.924 39.2247   1
  17  -2   1 263.045 47.4092   1
 -17  -2  -1 136.746 34.4234   1
 -17   2  -1 183.366 43.3631   1
  18  -2   1 42.0674 33.3055   1
 -18  -2  -1 57.5418 35.2181   1
 -18   2  -1 105.847 40.9718   1
  19   2   1 779.188 78.2669   1
  20   2   1 8.82937 35.9876   1
  20  -2   1 43.4848 36.0151   1
 -20  -2  -1 8.40467 30.1443   1
 -20   2  -1 8.41728 36.9709   1
  21   2   1 43.4920 40.7786   1
  21  -2   1 17.6022 35.2978   1
 -21  -2  -1-8.42231 40.4361   1
 -21   2  -1 42.2359 40.0814   1
  22   2   1 34.1183 34.7727   1
  22  -2   1-17.7415 40.0351   1
 -22  -2  -1 76.0329 40.5581   1
 -22   2  -1-16.7064 41.4772   1
  23   2   1 32.9876 28.9808   1
  23  -2   1 35.5840 39.0909   1
 -23  -2  -1 34.1729 29.3613   1
 -23   2  -1 16.3286 37.3429   1
  24  -2   1 35.8741 42.5449   1
  24   2   1 24.5244 37.8462   1
 -24  -2  -1-41.7850 40.1137   1
 -24   2  -1 31.4411 37.2888   1
  25   2   1 24.1448 33.3349   1
 -25  -2  -1 15.9655 39.2045   1
  26   3  -1 47.9808 40.1690   1
 -26  -3   1 33.1415 42.4899   1
  25   3  -1-16.7352 38.2672   1
 -25  -3   1 41.4487 43.7704   1
 -25   3   1 50.0956 34.0475   1
  24   3  -1 25.8904 34.6021   1
  24  -3  -1 8.95193 32.7657   1
 -24  -3   1 8.35941 35.6809   1
 -24   3   1 8.38514 35.7907   1
  23   3  -1 212.292 46.6764   1
 -23  -3   1 185.845 44.2280   1
  22   3  -1 150.229 46.1615   1
  22  -3  -1 108.967 41.9748   1
 -22  -3   1 136.415 47.9346   1
 -22   3   1 147.414 42.8445   1
  21   3  -1 8.86824 38.9512   1
  21  -3  -1-9.04372 35.0329   1
 -21  -3   1-33.7361 41.8731   1
 -21   3   1-24.3533 35.6562   1
  20   3  -1 25.8625 34.5957   1
  20  -3  -1-8.78249 34.0504   1
 -20  -3   1 33.5308 36.3317   1
 -20   3   1 81.7870 36.9344   1
  19   3  -1 393.299 57.9868   1
  19  -3  -1 446.451 60.8567   1
 -19  -3   1 451.973 59.9365   1
 -19   3   1 333.006 54.7498   1
  18   3  -1 263.644 48.2067   1
  18  -3  -1 241.232 42.6668   1
 -18   3   1 206.740 42.5309   1
  17   3  -1 25.0920 34.7362   1
 -17  -3   1 92.9908 38.5637   1
  16  -3  -1 69.7004 30.9176   1
 -16   3   1 149.123 36.1212   1
  15   3  -1 7827.59 404.060   1
  15  -3  -1 7930.37 401.789   1
 -15  -3   1 7479.63 398.823   1
 -15   3   1 7980.70 401.270   1
  14   3  -1 45.4587 33.3698   1
  14  -3  -1 91.3454 31.8054   1
 -14  -3   1 14.0026 30.4235   1
 -14   3   1 74.7734 30.7757   1
  13   3  -1 35332.6 1595.44   1
 -13  -3   1 33884.3 1590.60   1
  13  -3  -1 33218.0 1588.82   1
 -13   3   1 32791.5 1587.35   1
 -12  -3   1 517.381 55.9477   1
  12   3  -1 585.723 59.9381   1
 -12   3   1 578.334 55.2426   1
 -11  -3   1 24.6807 22.6025   1
 -11   3   1 28.0079 22.4783   1
  11  -3  -1 17.4541 22.1495   1
  11   3  -1 18.5639 20.7791   1
  10   3  -1 480.115 51.3452   1
  10  -3  -1 640.571 53.8299   1
 -10  -3   1 509.728 52.2355   1
 -10   3   1 437.322 48.5249   1
   9   3  -1 30846.1 1493.54   1
  -9   3   1 31488.6 1489.49   1
   9  -3  -1 33606.7 1493.20   1
  -9  -3   1 31384.1 1493.07   1
   8   3  -1 4495.77 229.118   1
  -8   3   1 4206.20 221.680   1
  -8  -3   1 4212.29 226.774   1
   8  -3  -1 4447.00 226.728   1
   7   3  -1 24302.8 1145.30   1
  -7   3   1 24121.3 1139.28   1
   7  -3  -1 23999.4 1141.31   1
  -7  -3   1 24986.2 1145.23   1
  -6  -3   1 10489.2 507.479   1
   6   3  -1 10577.2 508.032   1
   5  -3  -1 69657.4 3269.94   1
  -5  -3   1 70225.0 3273.38   1
  -5   3   1 68601.7 3270.13   1
   5   3  -1 75621.7 3274.74   1
   4  -3  -1 7515.55 385.332   1
  -4  -3   1 8188.00 390.205   1
   4   3  -1 7811.71 389.390   1
  -4   3   1 8768.38 386.990   1
  -3  -3   1 368.446 34.8082   1
   3  -3  -1 315.279 30.8550   1
  -3   3   1 429.348 31.3370   1
   3   3  -1 266.394 31.1335   1
  -2  -3   1 14110.5 664.022   1
   2   3  -1 13664.1 663.614   1
  -2   3   1 14460.4 661.646   1
   2  -3  -1 14197.1 661.232   1
  -1   3   1 934.926 55.4703   1
   1   3  -1 904.724 57.9452   1
   1  -3  -1 867.189 54.7726   1
  -1  -3   1 1025.63 59.4884   1
   0  -3  -1 88111.5 3857.77   1
   0   3   1 91182.0 3857.23   1
   0  -3   1 86021.1 3858.76   1
  -1  -3  -1 402377. 17980.6   1
   1  -3   1 393893. 17981.2   1
   1   3   1 361072. 17979.3   1
  -1   3  -1 412127. 17981.9   1
   2  -3   1 582.521 41.7079   1
  -2   3  -1 460.646 40.7948   1
  -2  -3  -1 536.902 40.6726   1
   2   3   1 459.812 39.2228   1
   3  -3   1 112.950 22.7231   1
  -3   3  -1 119.130 21.0230   1
  -3  -3  -1 182.877 26.4100   1
   3   3   1 133.429 25.2433   1
  -4  -3  -1 342.467 36.8715   1
   4   3   1 293.042 34.7265   1
   5  -3   1 4230.12 220.405   1
  -5   3  -1 4304.81 220.343   1
   5   3   1 4659.14 225.607   1
  -5  -3  -1 4111.64 221.715   1
  -6  -3  -1 22.3720 19.1374   1
   6  -3   1 35.0531 19.0147   1
  -6   3  -1 33.0184 19.8491   1
   6   3   1 13.8770 25.1398   1
  -7   3  -1 9264.20 445.930   1
   7  -3   1 9766.83 449.337   1
  -7  -3  -1 9071.54 448.237   1
   7   3   1 8433.50 446.703   1
  -8   3  -1 37114.5 1783.72   1
   8  -3   1 39785.5 1787.24   1
  -8  -3  -1 39244.5 1787.47   1
   8   3   1 36852.5 1784.54   1
  -9   3  -1 18088.1 865.991   1
   9  -3   1 17919.9 867.110   1
  -9  -3  -1 17899.2 868.344   1
   9   3   1 18735.5 869.695   1
 -10   3  -1 39592.1 1874.19   1
  10  -3   1 40549.4 1876.64   1
 -11  -3  -1 15963.8 800.824   1
  11   3   1 17364.2 805.808   1
 -12   3  -1 942.258 72.0315   1
  12  -3   1 641.004 64.9580   1
 -12  -3  -1 798.355 70.5192   1
  12   3   1 841.981 74.7915   1
 -13   3  -1 2128.74 133.233   1
  13  -3   1 2203.90 134.974   1
 -13  -3  -1 2005.57 132.150   1
  13   3   1 1896.21 133.773   1
 -14   3  -1 1794.41 123.884   1
  14  -3   1 1788.12 125.223   1
 -14  -3  -1 1771.88 121.696   1
  14   3   1 2102.52 133.535   1
 -15   3  -1 4002.96 215.285   1
  15  -3   1 3413.97 210.537   1
 -16   3  -1 2354.97 143.426   1
  16  -3   1 2267.87 143.624   1
 -16  -3  -1 2015.58 137.284   1
  16   3   1 1862.82 137.859   1
 -17   3  -1 31.9122 31.4664   1
  17  -3   1-8.42306 30.2240   1
 -17  -3  -1 39.8429 31.9657   1
  17   3   1 42.0995 33.7739   1
 -18   3  -1 535.334 63.7292   1
  18  -3   1 792.498 73.4183   1
 -18  -3  -1 618.725 69.7605   1
  18   3   1 573.635 70.3003   1
 -19  -3  -1 99.8995 35.1121   1
  19   3   1 17.5469 32.8601   1
 -20   3  -1 8.08939 33.4926   1
  20  -3   1-27.0216 40.1003   1
 -20  -3  -1-8.43607 35.4695   1
  20   3   1 17.6246 34.7332   1
 -21   3  -1 113.884 37.7214   1
  21  -3   1-18.0323 31.7268   1
 -22   3  -1 99.4854 42.2413   1
  22  -3   1 89.0480 41.9359   1
 -22  -3  -1 108.950 41.8067   1
  22   3   1 61.1291 39.6157   1
 -23   3  -1-8.27637 36.3457   1
  23  -3   1 17.6742 34.2257   1
 -24   3  -1 41.0755 32.0491   1
  24  -3   1 148.228 40.0400   1
 -24  -3  -1 90.4717 40.5653   1
  24   3   1 57.4914 33.1499   1
 -25  -3  -1 8.29514 40.2728   1
  25   3   1-15.5844 36.9612   1
 -26  -4   1-15.9507 35.0278   1
  26   4  -1-8.15018 34.2719   1
 -25  -4   1 16.3604 38.3370   1
  25   4  -1-8.52409 36.3789   1
 -24   4   1 102.985 44.2495   1
  24  -4  -1 114.136 45.2557   1
 -23   4   1 240.433 51.2270   1
  23  -4  -1 142.234 45.2061   1
 -23  -4   1 218.219 51.5975   1
  23   4  -1 256.181 55.3561   1
 -22   4   1 59.8512 37.0747   1
  22  -4  -1 26.7615 33.9826   1
 -21   4   1 176.222 46.9754   1
  21  -4  -1 151.423 45.2690   1
 -21  -4   1 282.261 53.8529   1
  21   4  -1 244.247 50.8008   1
 -20   4   1-32.9991 35.7217   1
  20  -4  -1 8.78586 34.0267   1
 -20  -4   1 16.5132 35.7513   1
  20   4  -1 26.3535 39.6337   1
 -19   4   1 16.1769 33.8139   1
  19  -4  -1 138.224 41.2436   1
 -19  -4   1 122.678 36.7105   1
  19   4  -1 131.101 41.7200   1
 -18   4   1 197.098 44.6156   1
  18  -4  -1 134.975 40.7491   1
 -18  -4   1 156.612 39.2109   1
  18   4  -1 184.746 45.2705   1
 -17  -4   1 15.2176 32.9537   1
 -16   4   1 862.329 78.6030   1
  16  -4  -1 902.609 81.1577   1
 -16  -4   1 1066.59 84.7224   1
  16   4  -1 851.927 82.2705   1
 -15   4   1 49.2334 34.2473   1
  15  -4  -1 113.988 35.7104   1
 -15  -4   1 52.1779 32.3828   1
  15   4  -1 24.3073 29.1708   1
 -14   4   1 13553.6 692.830   1
  14  -4  -1 14719.2 698.897   1
 -14  -4   1 14063.6 696.766   1
  14   4  -1 14849.3 702.795   1
  13  -4  -1 7035.07 351.585   1
 -13  -4   1 6584.32 350.386   1
  13   4  -1 6622.45 351.017   1
 -12  -4   1 6562.07 339.996   1
  12   4  -1 6472.23 338.355   1
 -11   4   1 2442.91 142.374   1
 -11  -4   1 2490.68 146.677   1
  11   4  -1 2332.57 145.027   1
  11  -4  -1 2236.93 141.382   1
  10   4  -1 17685.1 812.284   1
 -10  -4   1 16811.5 808.571   1
 -10   4   1 16902.7 806.102   1
  10  -4  -1 16123.6 805.759   1
   9  -4  -1 1114.16 84.6294   1
  -9  -4   1 1433.25 90.8780   1
  -9   4   1 984.770 80.1277   1
   9   4  -1 1616.99 94.9793   1
   8  -4  -1 58493.9 2657.66   1
  -8  -4   1 57266.6 2660.69   1
  -8   4   1 55896.8 2655.89   1
   8   4  -1 57451.8 2662.53   1
   7  -4  -1 7497.98 360.343   1
  -7  -4   1 7403.25 364.019   1
  -7   4   1 7349.06 359.564   1
   7   4  -1 6921.55 362.759   1
   6  -4  -1 65589.9 3022.43   1
  -6  -4   1 63149.0 3024.96   1
   6   4  -1 63772.8 3025.66   1
  -6   4   1 68394.2 3023.19   1
  -5  -4   1 14050.6 644.420   1
   5   4  -1 12951.4 641.617   1
  -4  -4   1 112832. 5219.14   1
   4  -4  -1 116129. 5214.75   1
   4   4  -1 103479. 5219.39   1
  -4   4   1 118097. 5214.64   1
  -3   4   1 374.123 32.8793   1
   3  -4  -1 356.183 33.2067   1
   2  -4  -1 9167.57 453.711   1
  -2   4   1 9836.59 453.864   1
   1   4  -1 79055.6 3777.78   1
   1  -4  -1 85018.6 3776.90   1
  -1  -4   1 79971.9 3777.93   1
  -1   4   1 83032.6 3775.65   1
   0   4   1 82806.8 3603.63   1
   0  -4   1 75356.2 3604.50   1
   0  -4  -1 77985.3 3603.97   1
   0   4  -1 75948.7 3604.54   1
   1   4   1 9024.20 432.173   1
  -1  -4  -1 9096.98 433.017   1
  -1   4  -1 8973.34 432.625   1
   1  -4   1 8966.67 433.201   1
  -3  -4  -1 2936.14 149.224   1
   3   4   1 2569.78 146.244   1
   4   4   1 35445.4 1614.78   1
  -4  -4  -1 34017.1 1613.93   1
  -4   4  -1 35156.1 1614.68   1
   4  -4   1 33957.4 1612.05   1
   5   4   1 57893.1 2877.02   1
  -5  -4  -1 59418.1 2873.72   1
  -5   4  -1 65441.3 2874.29   1
   5  -4   1 64886.2 2873.92   1
   6   4   1 80259.8 3760.94   1
  -6  -4  -1 87155.7 3761.31   1
  -6   4  -1 87259.1 3757.22   1
   7   4   1 11294.0 526.774   1
   7  -4   1 10035.3 520.314   1
  -7   4  -1 10902.7 521.523   1
  -7  -4  -1 10812.0 524.170   1
   8  -4   1 178.128 33.0665   1
  -8  -4  -1 236.294 36.7499   1
  -8   4  -1 200.545 33.0670   1
   8   4   1 162.276 33.7708   1
   9   4   1 43938.8 2084.40   1
   9  -4   1 47114.4 2084.30   1
  -9   4  -1 44157.3 2081.69   1
  -9  -4  -1 43175.2 2083.02   1
 -10  -4  -1 3078.15 174.429   1
  10  -4   1 2832.10 170.584   1
 -10   4  -1 3240.82 172.416   1
  10   4   1 2738.03 171.220   1
 -11  -4  -1 12500.3 610.934   1
  11  -4   1 12373.4 610.538   1
 -11   4  -1 12328.7 608.410   1
  11   4   1 12509.1 611.926   1
 -12  -4  -1 7114.08 361.347   1
  12  -4   1 7295.95 362.311   1
 -12   4  -1 6354.32 355.048   1
  12   4   1 7199.16 365.150   1
 -13  -4  -1 3536.12 193.074   1
  13  -4   1 3178.88 191.578   1
 -13   4  -1 2993.18 186.242   1
  13   4   1 3328.47 193.388   1
 -14  -4  -1 4343.54 248.508   1
  14  -4   1 4827.05 254.383   1
 -14   4  -1 4470.77 247.466   1
  14   4   1 4500.43 251.803   1
 -15  -4  -1 843.532 78.2682   1
  15  -4   1 876.685 80.0414   1
  15   4   1 956.984 86.2253   1
 -16  -4  -1 159.775 37.9811   1
  16  -4   1 232.142 47.0510   1
 -16   4  -1 177.497 40.9062   1
  16   4   1 218.677 49.1362   1
 -17  -4  -1 24.0524 28.8640   1
  17  -4   1 93.4440 34.1530   1
 -17   4  -1 31.7554 26.7529   1
  17   4   1 95.1892 36.4760   1
  18  -4   1 615.199 68.3836   1
 -18   4  -1 567.870 65.0007   1
 -19  -4  -1 728.772 73.2028   1
  20  -4   1-8.86598 36.7379   1
 -20   4  -1 33.4096 36.1967   1
  20   4   1 69.3148 37.5464   1
 -21  -4  -1 16.7695 40.2463   1
  21  -4   1 35.4021 37.2165   1
 -21   4  -1-8.48034 41.1755   1
  21   4   1 8.83033 40.3655   1
 -22  -4  -1-33.6292 38.4278   1
  22  -4   1 61.5316 40.6900   1
 -22   4  -1-16.9820 39.3048   1
  22   4   1 8.71752 41.3499   1
 -23  -4  -1 33.0132 29.1083   1
 -23   4  -1 126.908 38.7749   1
  23   4   1 34.5863 29.8183   1
 -24  -4  -1 8.09172 37.9226   1
  24  -4   1 25.5306 36.8502   1
 -24   4  -1 8.32304 35.5212   1
  24   4   1-25.0634 36.1759   1
 -25  -4  -1 47.5235 38.5239   1
 -25   4  -1 48.7676 33.7321   1
  25   4   1 56.2738 42.4928   1
 -26  -5   1 7.89650 42.4940   1
  26   5  -1 58.0453 42.0717   1
 -24  -5   1 57.7228 40.6481   1
 -24   5   1 76.7047 40.5877   1
  24   5  -1 104.015 42.7113   1
 -23  -5   1 92.0760 40.8074   1
  23  -5  -1 26.3839 36.6010   1
 -23   5   1 68.4035 47.3933   1
  23   5  -1 120.488 41.9471   1
 -22  -5   1 460.675 55.8250   1
  22  -5  -1 359.961 56.3844   1
 -22   5   1 333.154 51.7045   1
  22   5  -1 313.751 50.2665   1
 -21  -5   1 132.764 43.4651   1
  21  -5  -1 121.984 41.8703   1
 -21   5   1 152.922 44.4771   1
  21   5  -1 177.018 45.3799   1
 -20  -5   1-16.3865 34.4595   1
  20   5  -1 62.5278 39.2365   1
 -19   5   1 74.6350 34.1113   1
  19   5  -1 46.1628 34.1045   1
 -18  -5   1 248.123 48.0840   1
  18   5  -1 210.816 48.3081   1
  18  -5  -1 290.808 53.7032   1
  17  -5  -1 767.724 76.9592   1
  17   5  -1 715.371 75.5479   1
 -17   5   1 892.599 79.5182   1
 -17  -5   1 892.127 78.5371   1
 -16  -5   1 15.8193 29.5263   1
  16  -5  -1 46.9278 34.8268   1
  16   5  -1-33.8321 29.0435   1
 -16   5   1 38.2111 32.6215   1
  15  -5  -1 1352.81 102.177   1
 -15   5   1 1411.12 103.207   1
  14   5  -1 457.619 54.5652   1
 -14  -5   1 463.898 56.9285   1
 -14   5   1 322.998 48.0573   1
  14  -5  -1 359.740 47.6418   1
  13   5  -1 10227.3 563.332   1
 -13  -5   1 12336.0 571.266   1
 -13   5   1 11518.7 565.305   1
  13  -5  -1 11811.2 566.694   1
  12   5  -1 5012.10 270.754   1
 -12  -5   1 4850.73 268.962   1
  12  -5  -1 5131.22 268.098   1
  11  -5  -1 18442.9 889.545   1
  11   5  -1 19756.2 896.622   1
 -11   5   1 18799.5 889.430   1
 -11  -5   1 17500.7 890.978   1
 -10   5   1 5340.57 268.422   1
  10  -5  -1 4883.51 266.286   1
   9   5  -1 1004.69 76.2542   1
  -9   5   1 856.108 70.2516   1
   9  -5  -1 830.511 67.5869   1
  -9  -5   1 1059.27 75.6001   1
   8   5  -1 2842.40 172.219   1
  -8   5   1 3337.76 171.600   1
   8  -5  -1 3122.96 169.224   1
  -8  -5   1 2931.45 172.427   1
   7   5  -1 40678.4 1945.10   1
  -7   5   1 44221.2 1944.51   1
   7  -5  -1 40585.6 1940.36   1
  -7  -5   1 41353.1 1945.50   1
   6   5  -1 7490.13 401.177   1
  -6   5   1 8814.59 401.595   1
   6  -5  -1 8060.45 401.491   1
  -6  -5   1 8294.86 405.269   1
   5   5  -1 78859.8 3674.74   1
   5  -5  -1 72150.8 3669.22   1
  -5  -5   1 82720.0 3676.14   1
  -5   5   1 85133.5 3671.99   1
  -4  -5   1 17908.0 821.468   1
  -4   5   1 16395.3 815.166   1
   4   5  -1 17953.8 821.018   1
   4  -5  -1 17212.8 818.422   1
  -3  -5   1 55130.1 2550.62   1
   3   5  -1 54867.3 2550.27   1
  -2  -5   1 453.290 42.1914   1
   2   5  -1 460.203 41.4574   1
  -1  -5   1 53363.3 2358.95   1
   1   5  -1 48498.1 2356.89   1
   0   5  -1 73147.7 3211.89   1
   0  -5   1 65971.6 3210.09   1
  -1  -5  -1 47216.4 2202.55   1
   1   5   1 44303.6 2202.04   1
  -1   5  -1 49557.8 2203.75   1
   1  -5   1 49077.3 2204.63   1
   2  -5   1 5939.06 305.968   1
   2   5   1 6151.90 306.976   1
  -2  -5  -1 6422.07 307.911   1
   3   5   1 131396. 6149.45   1
  -3  -5  -1 135755. 6150.32   1
  -3   5  -1 140304. 6149.44   1
   3  -5   1 126401. 6147.95   1
   4   5   1 28739.9 1364.60   1
  -4  -5  -1 29895.3 1366.80   1
  -4   5  -1 29432.8 1363.96   1
   4  -5   1 28447.3 1364.11   1
   5   5   1 2819.14 156.401   1
  -5  -5  -1 3037.83 158.219   1
  -5   5  -1 2944.14 155.481   1
   6   5   1 538.860 54.6476   1
  -6  -5  -1 615.403 54.7813   1
  -6   5  -1 500.354 50.8423   1
   6  -5   1 603.997 52.3811   1
   7   5   1 507.416 52.1259   1
  -7  -5  -1 506.045 51.0943   1
  -7   5  -1 572.938 53.1254   1
   7  -5   1 629.745 54.5040   1
   8   5   1 14460.3 740.162   1
   8  -5   1 15790.6 737.884   1
  -8  -5  -1 14856.0 738.603   1
  -8   5  -1 16049.9 738.229   1
  -9   5  -1 20274.6 945.330   1
   9  -5   1 19324.0 943.726   1
 -10  -5  -1 30610.1 1508.02   1
  10   5   1 33501.5 1511.38   1
  11  -5   1 1781.26 117.446   1
  11   5   1 1847.63 119.977   1
 -11  -5  -1 1744.05 119.596   1
 -11   5  -1 1731.34 117.628   1
  12  -5   1 1115.49 87.9307   1
  12   5   1 1132.39 92.2295   1
 -12  -5  -1 1224.90 94.7007   1
 -12   5  -1 1204.87 90.2997   1
  13  -5   1 2457.73 159.716   1
  13   5   1 2785.39 165.552   1
 -13  -5  -1 2606.98 161.473   1
 -13   5  -1 2766.43 163.655   1
  14  -5   1 3465.89 201.842   1
 -15  -5  -1 725.032 72.8418   1
  15   5   1 883.954 81.2216   1
 -16  -5  -1 31.7294 31.8652   1
  16  -5   1 81.6626 33.3411   1
 -16   5  -1 23.9366 26.8395   1
  16   5   1 43.1193 34.6320   1
 -17  -5  -1 210.481 41.3255   1
  17  -5   1 100.307 39.7178   1
 -17   5  -1 114.337 37.8995   1
  17   5   1 130.251 43.5620   1
 -18  -5  -1 436.074 55.1161   1
  18  -5   1 484.361 62.0717   1
 -18   5  -1 565.006 65.8319   1
  18   5   1 471.281 61.2297   1
 -19  -5  -1 280.385 46.4507   1
  19   5   1 291.490 49.9455   1
 -19   5  -1 319.915 54.7865   1
  19  -5   1 180.813 46.2563   1
  20  -5   1 1066.94 93.1872   1
 -20  -5  -1 1074.38 91.1126   1
 -20   5  -1 1219.11 97.5021   1
  20   5   1 1059.13 94.2224   1
  21   5   1 26.0264 37.5660   1
  21  -5   1 34.7983 40.7715   1
 -21   5  -1-50.8339 39.7064   1
 -21  -5  -1 8.25357 32.5322   1
  22   5   1 217.851 48.1775   1
  22  -5   1 112.876 41.2220   1
 -22   5  -1 219.488 47.9376   1
 -22  -5  -1 231.505 47.3750   1
  23   5   1 325.787 48.2315   1
 -23   5  -1 159.068 52.4366   1
 -23  -5  -1 205.234 41.7839   1
 -24   5  -1 16.5512 35.3314   1
  24  -5   1 25.1487 30.6931   1
  25   6  -1-8.40321 39.3887   1
 -25  -6   1-23.9868 42.6101   1
  24   6  -1 75.7086 42.6811   1
 -24  -6   1-8.18106 41.0763   1
 -23   6   1 43.2762 38.6618   1
  23  -6  -1 96.4674 40.7172   1
  22   6  -1 140.886 37.9026   1
  22  -6  -1 193.247 47.5034   1
 -22   6   1 190.063 48.4243   1
 -22  -6   1 197.625 43.7995   1
 -21   6   1 627.947 71.3547   1
  21  -6  -1 485.758 65.1100   1
  20   6  -1 275.579 54.2914   1
  20  -6  -1 283.337 50.5933   1
 -20   6   1 280.994 54.2946   1
 -20  -6   1 337.829 48.6747   1
  19   6  -1 134.003 45.7525   1
  19  -6  -1 100.547 38.3448   1
 -19   6   1 184.278 44.6722   1
 -19  -6   1 139.317 44.1357   1
  18   6  -1 595.113 69.8437   1
  18  -6  -1 558.454 63.6726   1
 -18   6   1 623.978 66.4334   1
 -18  -6   1 521.681 64.1172   1
  17   6  -1 324.021 52.1050   1
  17  -6  -1 224.285 47.2240   1
 -17  -6   1 320.286 51.2310   1
 -17   6   1 256.261 45.7345   1
 -16  -6   1 2776.47 167.078   1
  16   6  -1 2493.15 165.804   1
  15   6  -1 343.437 52.3915   1
 -15   6   1 307.959 47.9739   1
 -15  -6   1 401.929 55.2686   1
  15  -6  -1 251.998 44.3333   1
  14   6  -1 440.533 55.6033   1
 -14  -6   1 532.530 61.0023   1
 -14   6   1 434.453 54.1811   1
  14  -6  -1 425.602 53.1979   1
  13   6  -1 823.263 73.9455   1
  13  -6  -1 803.390 72.3524   1
 -13   6   1 858.392 73.8194   1
 -13  -6   1 871.704 75.7353   1
  12  -6  -1 15263.5 723.752   1
 -12   6   1 14922.8 723.125   1
  12   6  -1 14444.8 725.507   1
 -12  -6   1 14840.2 724.477   1
  11   6  -1 590.744 58.7297   1
 -11  -6   1 472.452 54.2196   1
  10   6  -1 4729.05 250.254   1
 -10   6   1 4622.66 244.551   1
  10  -6  -1 4556.05 244.259   1
 -10  -6   1 4344.53 246.329   1
  -9   6   1 17.6476 25.1181   1
   8   6  -1 67.9115 30.7645   1
  -8   6   1 32.1794 22.0202   1
   8  -6  -1 99.0678 28.0376   1
  -8  -6   1 42.1084 26.9156   1
   7   6  -1 8948.11 408.989   1
  -7   6   1 7784.51 399.708   1
   7  -6  -1 7150.54 399.459   1
  -7  -6   1 8899.93 408.685   1
   6   6  -1 8049.40 395.989   1
   6  -6  -1 7620.08 391.179   1
  -6   6   1 8054.90 392.233   1
  -6  -6   1 7992.55 396.491   1
   5   6  -1 5475.62 275.735   1
  -5   6   1 5368.83 270.629   1
  -5  -6   1 5409.51 275.125   1
   5  -6  -1 5072.39 271.263   1
   4   6  -1 8333.03 423.237   1
  -4  -6   1 9045.50 426.256   1
  -4   6   1 9011.81 421.652   1
   4  -6  -1 8117.08 419.122   1
   3   6  -1 12335.0 589.990   1
  -3  -6   1 12431.7 590.625   1
  -3   6   1 12403.1 588.811   1
   3  -6  -1 11807.0 588.134   1
   2   6  -1 181370. 8331.26   1
  -2  -6   1 180242. 8332.34   1
  -2   6   1 181998. 8329.78   1
   2  -6  -1 179655. 8330.20   1
  -1  -6   1 25829.0 1237.19   1
   1  -6  -1 27533.8 1236.57   1
   1   6  -1 25241.6 1236.16   1
  -1   6   1 26803.4 1235.80   1
   0   6   1 45397.3 2190.97   1
   0  -6  -1 45834.2 2192.02   1
   0   6  -1 48725.5 2193.67   1
   0  -6   1 49168.9 2195.03   1
   1   6   1 15307.4 736.261   1
  -1  -6  -1 15053.8 736.258   1
  -1   6  -1 16595.3 739.882   1
   1  -6   1 15068.7 737.268   1
   2   6   1 40003.4 1951.12   1
  -2   6  -1 42577.6 1953.74   1
   2  -6   1 41916.3 1952.70   1
  -2  -6  -1 43392.1 1954.02   1
   3  -6   1 5100.30 277.721   1
  -3  -6  -1 5457.67 280.250   1
  -3   6  -1 5532.55 279.910   1
   3   6   1 5934.26 282.913   1
   4   6   1 27331.9 1191.25   1
  -4  -6  -1 26465.6 1191.32   1
  -4   6  -1 25433.7 1188.15   1
   5   6   1 9451.81 468.680   1
  -5  -6  -1 10088.3 470.466   1
  -5   6  -1 9209.47 466.115   1
   5  -6   1 9354.74 466.932   1
   6   6   1 4151.43 224.782   1
  -6  -6  -1 4058.45 223.857   1
  -6   6  -1 4069.96 223.530   1
   6  -6   1 4483.79 226.321   1
   7   6   1 1281.65 97.6333   1
  -7  -6  -1 1528.37 100.648   1
  -7   6  -1 1499.36 99.1436   1
   7  -6   1 1472.19 97.2232   1
  -8   6  -1 10875.8 514.639   1
   8  -6   1 9906.36 511.685   1
  -9  -6  -1 7163.72 362.171   1
   9   6   1 6839.08 362.035   1
  10   6   1 257.215 41.2876   1
 -10  -6  -1 454.399 49.8980   1
  10  -6   1 320.047 44.9182   1
 -10   6  -1 408.228 47.7051   1
  11   6   1 11246.7 590.124   1
 -11   6  -1 12906.6 592.492   1
  11  -6   1 12170.8 590.145   1
 -11  -6  -1 11569.0 590.144   1
  12   6   1 2038.07 134.667   1
 -12   6  -1 2219.38 137.576   1
 -12  -6  -1 1963.06 133.338   1
  12  -6   1 2098.45 135.685   1
  13   6   1 1201.99 94.3564   1
  13  -6   1 1165.75 90.8699   1
 -13  -6  -1 979.937 90.2301   1
  14   6   1 1317.38 102.685   1
  14  -6   1 1135.08 94.6842   1
 -14  -6  -1 1382.95 103.414   1
 -14   6  -1 1385.71 100.173   1
 -15   6  -1 23.6294 30.0721   1
  15   6   1 86.3955 38.5547   1
 -15  -6  -1 95.7743 42.6093   1
  15  -6   1 47.2714 31.6949   1
  16   6   1 1045.97 91.0783   1
  16  -6   1 977.678 84.4558   1
 -16   6  -1 888.546 83.6063   1
 -16  -6  -1 921.875 83.6734   1
  17  -6   1 936.050 87.1610   1
 -17   6  -1 995.540 86.7250   1
 -18   6  -1 50.1806 41.5664   1
  18   6   1 9.22484 37.6472   1
 -18  -6  -1 54.6319 37.0754   1
  18  -6   1 58.6661 36.8605   1
  19   6   1 2207.19 152.614   1
  19  -6   1 2407.42 151.388   1
 -19  -6  -1 2133.54 147.284   1
 -19   6  -1 2288.77 149.727   1
  20  -6   1-34.4512 38.3494   1
 -20   6  -1 8.53119 39.4957   1
  21   6   1 593.785 71.7991   1
  22  -6   1 77.9046 41.5612   1
 -22   6  -1 204.311 52.1559   1
  23   6   1 50.6454 41.0677   1
  23  -6   1 8.57220 36.6820   1
 -23  -6  -1 80.9369 39.8288   1
 -23   6  -1 93.3095 42.6481   1
 -24  -6  -1 7.92268 37.1299   1
  24   6   1-8.33915 36.6212   1
 -24   6  -1-8.38511 33.0498   1
  25   7  -1 89.2744 44.4632   1
 -25  -7   1-39.4648 43.2427   1
  23   7  -1 86.3511 38.5726   1
 -23  -7   1 64.6189 38.8947   1
 -23   7   1 52.6373 39.7066   1
 -22  -7   1 24.1904 39.2254   1
  22   7  -1 88.7917 44.1457   1
 -21   7   1 244.108 52.8474   1
  21  -7  -1 441.195 57.9306   1
 -21  -7   1 290.768 48.2616   1
  21   7  -1 359.885 57.4701   1
 -20   7   1 346.955 56.4392   1
  20  -7  -1 271.338 52.4162   1
 -20  -7   1 288.190 52.3956   1
  20   7  -1 340.046 55.4709   1
 -19   7   1-17.1245 37.6070   1
  19  -7  -1-8.63978 33.4681   1
 -19  -7   1 41.2566 40.5181   1
  19   7  -1 53.9719 44.1704   1
 -18   7   1 16.8200 36.9451   1
 -18  -7   1 33.5349 37.8382   1
  18  -7  -1 25.4649 37.8028   1
  18   7  -1 8.94014 38.7234   1
 -17   7   1 951.390 82.2867   1
  17  -7  -1 921.769 81.2729   1
 -17  -7   1 817.439 80.0162   1
  17   7  -1 799.809 81.7253   1
  16  -7  -1 56.5341 32.4382   1
 -16  -7   1 41.7014 35.6501   1
 -16   7   1 80.2946 35.8033   1
  16   7  -1-16.5736 37.9298   1
 -15   7   1 1157.39 94.5963   1
  15  -7  -1 1293.73 98.0032   1
 -15  -7   1 1278.48 97.5448   1
  15   7  -1 1188.82 95.7800   1
 -14   7   1 1191.41 92.5648   1
  14  -7  -1 1167.63 92.0101   1
 -14  -7   1 991.497 89.3114   1
  14   7  -1 1255.97 97.8496   1
 -13   7   1 922.708 82.2080   1
  13  -7  -1 916.411 80.7667   1
  13   7  -1 857.113 81.6074   1
  12  -7  -1 1357.16 95.4312   1
  12   7  -1 1236.15 96.6740   1
 -12  -7   1 1113.23 92.1137   1
 -12   7   1 1420.71 99.4634   1
  11  -7  -1 6624.47 350.772   1
  11   7  -1 6707.27 356.986   1
 -11   7   1 6996.96 354.340   1
 -11  -7   1 6978.43 357.141   1
 -10  -7   1 90.8242 29.5587   1
  10   7  -1 57.7562 22.6589   1
   9  -7  -1 945.520 78.9399   1
  -9  -7   1 1066.68 81.7125   1
  -9   7   1 1041.52 78.8735   1
   9   7  -1 1081.34 84.5985   1
  -8   7   1-11.5245 25.3047   1
  -8  -7   1 6.46000 25.4617   1
   8   7  -1 6.51747 26.9842   1
  -7   7   1 22045.5 1068.99   1
   7  -7  -1 23208.9 1072.37   1
   6   7  -1 664.360 62.0286   1
  -6  -7   1 827.955 65.0451   1
  -6   7   1 681.296 60.7987   1
   6  -7  -1 856.152 65.6064   1
   5  -7  -1 22376.4 1040.22   1
   5   7  -1 23484.4 1046.95   1
  -5  -7   1 21407.0 1043.84   1
  -5   7   1 20907.3 1038.39   1
   4   7  -1 10417.3 491.384   1
  -4  -7   1 10439.4 491.797   1
  -4   7   1 10527.4 488.707   1
   3  -7  -1 20966.3 1020.24   1
   3   7  -1 20787.5 1022.04   1
  -3  -7   1 22921.8 1025.29   1
  -3   7   1 21838.9 1021.52   1
   2  -7  -1 761.318 59.7008   1
   2   7  -1 751.299 60.1642   1
  -2  -7   1 630.054 59.4843   1
  -2   7   1 787.208 60.7569   1
  -1  -7   1 35980.1 1704.70   1
   1  -7  -1 36025.8 1702.63   1
   1   7  -1 36670.9 1704.61   1
  -1   7   1 37131.4 1704.32   1
   0  -7   1 1854.06 116.834   1
   0   7   1 1904.64 115.707   1
   0  -7  -1 1961.11 116.940   1
   0   7  -1 2051.07 119.331   1
   1  -7   1 5.17815 24.5781   1
   1   7   1 54.1684 24.1946   1
  -1  -7  -1 30.2282 23.3385   1
  -1   7  -1-5.05784 19.9557   1
   2  -7   1 27558.0 1273.55   1
   2   7   1 27546.4 1272.52   1
  -2  -7  -1 25895.2 1271.35   1
  -2   7  -1 27130.2 1272.39   1
   3  -7   1 45525.0 2098.61   1
  -3   7  -1 43740.5 2097.24   1
  -3  -7  -1 44920.5 2099.19   1
   3   7   1 45873.2 2099.67   1
   4  -7   1 11172.3 525.877   1
  -4   7  -1 10114.3 522.518   1
  -4  -7  -1 10434.0 525.352   1
   4   7   1 11292.0 527.548   1
  -5   7  -1-11.0098 21.3223   1
   5  -7   1-11.5294 18.3939   1
   5   7   1 40.8547 28.6571   1
  -5  -7  -1 48.3836 25.8129   1
  -6   7  -1 476.146 49.3126   1
   6  -7   1 471.201 50.1384   1
   6   7   1 449.524 50.3669   1
  -6  -7  -1 492.472 53.5256   1
   7   7   1 92.9091 32.1130   1
  -7  -7  -1 122.028 32.5086   1
  -7   7  -1 180.898 34.4898   1
   7  -7   1 155.753 36.4621   1
  -8  -7  -1 1069.88 83.8183   1
   8   7   1 1093.99 86.1524   1
   9   7   1 6066.13 301.015   1
  -9  -7  -1 5190.76 293.399   1
  -9   7  -1 5583.10 293.575   1
   9  -7   1 5480.02 293.573   1
  10   7   1 9490.47 488.325   1
 -10  -7  -1 9378.07 485.150   1
 -10   7  -1 10473.9 489.207   1
  10  -7   1 9410.80 482.229   1
  11   7   1 422.238 55.2719   1
  11  -7   1 400.572 51.6277   1
 -11  -7  -1 258.918 46.4231   1
 -11   7  -1 460.161 55.5015   1
 -12  -7  -1 3291.80 188.538   1
  12  -7   1 3173.49 185.899   1
  12   7   1 2959.75 184.926   1
 -13  -7  -1 1038.27 89.8182   1
  13  -7   1 1199.48 93.2602   1
 -13   7  -1 1075.48 90.4556   1
  13   7   1 1169.20 93.0941   1
 -14  -7  -1 8.25432 32.5346   1
  14   7   1-16.1989 30.8038   1
  15   7   1 2288.86 143.046   1
 -15   7  -1 2165.10 139.842   1
 -15  -7  -1 2247.61 142.941   1
 -16  -7  -1 315.376 52.0313   1
  16  -7   1 267.525 47.7930   1
 -16   7  -1 265.147 47.7826   1
  16   7   1 214.610 46.9692   1
 -17  -7  -1-8.24134 24.1309   1
  17   7   1-17.9158 30.0477   1
 -17   7  -1 8.46637 37.1817   1
  17  -7   1-8.51355 34.1316   1
  18  -7   1 1164.44 94.4102   1
  18   7   1 1032.96 93.0518   1
 -18   7  -1 1150.03 94.6951   1
 -18  -7  -1 983.122 88.7021   1
  19   7   1 371.776 58.7883   1
  19  -7   1 356.956 55.2205   1
 -19   7  -1 476.252 62.7993   1
 -19  -7  -1 383.393 52.1642   1
  20   7   1 410.174 66.7043   1
  20  -7   1 603.474 68.9963   1
 -20   7  -1 719.102 74.0766   1
 -20  -7  -1 467.789 60.9918   1
  21   7   1-26.1770 37.2415   1
  21  -7   1-43.6945 38.3792   1
 -21   7  -1 8.66075 36.9645   1
 -21  -7  -1 16.3344 35.8689   1
  22   7   1 42.7789 30.1841   1
  22  -7   1 78.2005 34.3807   1
 -22  -7  -1 72.3631 33.4269   1
 -22   7  -1 77.2650 35.1155   1
 -23   7  -1-8.53771 31.8653   1
  23  -7   1-8.58290 32.0339   1
  24   7   1 8.13761 38.6009   1
 -24  -7  -1 7.80279 36.5696   1
  24   8  -1-8.35429 38.1896   1
 -24  -8   1-15.6294 36.1785   1
  23   8  -1 8.62314 37.3427   1
 -23  -8   1 15.8221 34.2598   1
 -22   8   1 99.5014 46.5685   1
  21   8  -1 177.933 46.4960   1
 -21  -8   1 64.8531 38.5391   1
 -21   8   1 116.509 40.4214   1
  21  -8  -1 228.175 48.9239   1
  20   8  -1 314.499 52.8918   1
 -20   8   1 481.182 61.1138   1
  20  -8  -1 427.521 58.5774   1
  19  -8  -1 34.5397 36.3653   1
 -19  -8   1 25.3267 36.0894   1
 -19   8   1 79.3572 41.3756   1
 -18   8   1-8.75851 36.8264   1
  18   8  -1-26.4763 34.7864   1
 -18  -8   1-33.5172 33.0280   1
  17  -8  -1 238.176 46.3418   1
 -17   8   1 243.148 50.4338   1
  17   8  -1 332.401 51.4851   1
 -17  -8   1 271.909 47.8277   1
  16  -8  -1 229.813 44.8338   1
 -16   8   1 154.905 42.8738   1
  16   8  -1 199.421 44.8975   1
 -16  -8   1 255.103 51.4688   1
 -15  -8   1 2982.87 182.417   1
  15   8  -1 2938.64 181.698   1
  14   8  -1 24.6795 34.0639   1
 -14  -8   1 7.98634 34.5847   1
 -14   8   1-31.3045 34.3717   1
  14  -8  -1-47.2707 34.1176   1
  13   8  -1 16.4814 33.6678   1
 -13  -8   1 62.8625 37.7898   1
 -13   8   1 52.6366 32.1813   1
  13  -8  -1 77.1702 38.7964   1
  12   8  -1 10741.3 532.155   1
 -12  -8   1 9981.87 528.094   1
 -12   8   1 10447.7 525.947   1
  12  -8  -1 10977.2 529.207   1
  11   8  -1 384.176 53.5364   1
 -11  -8   1 473.863 60.3263   1
 -11   8   1 401.574 51.2891   1
  11  -8  -1 489.595 56.0860   1
  10   8  -1 3461.75 215.254   1
 -10  -8   1 3957.32 219.020   1
 -10   8   1 3894.38 212.907   1
  10  -8  -1 3918.68 215.037   1
   9   8  -1 1604.29 111.829   1
  -9  -8   1 1754.08 112.695   1
  -9   8   1 1483.44 107.030   1
   9  -8  -1 1580.60 109.046   1
  -8  -8   1 530.177 62.4501   1
   8   8  -1 825.413 69.4285   1
   7   8  -1 5080.77 268.436   1
  -7   8   1 5272.91 266.496   1
  -7  -8   1 4702.89 266.562   1
  -6  -8   1 2317.67 146.192   1
   6   8  -1 2354.82 147.276   1
  -6   8   1 2436.36 144.540   1
   6  -8  -1 2712.95 147.745   1
  -5   8   1 4529.40 247.330   1
   5  -8  -1 4891.79 250.587   1
  -4   8   1 6932.56 358.111   1
   4   8  -1 6720.08 359.403   1
  -4  -8   1 7265.41 362.032   1
   4  -8  -1 7398.74 358.990   1
  -3   8   1 16979.5 820.167   1
   3   8  -1 17180.3 823.454   1
  -3  -8   1 16987.6 823.512   1
   3  -8  -1 17534.8 822.332   1
  -2   8   1 24130.4 1142.13   1
   2   8  -1 24456.9 1143.09   1
  -2  -8   1 24637.5 1144.84   1
   2  -8  -1 23469.3 1141.66   1
  -1   8   1 6573.59 315.395   1
  -1  -8   1 6530.46 317.009   1
   1  -8  -1 6297.89 315.452   1
   0   8  -1 2672.19 143.352   1
   0   8   1 2154.53 135.697   1
   0  -8  -1 2249.30 137.805   1
   0  -8   1 2430.46 140.632   1
  -1   8  -1 1519.88 96.2784   1
   1   8   1 1410.93 95.5885   1
  -1  -8  -1 1291.24 93.7295   1
   1  -8   1 1473.96 96.3310   1
  -2   8  -1 6417.39 322.874   1
   2   8   1 5978.03 319.989   1
  -2  -8  -1 6196.11 321.198   1
   2  -8   1 6510.97 323.215   1
  -3   8  -1 10239.4 501.815   1
   3   8   1 10231.2 502.154   1
  -3  -8  -1 9959.97 502.066   1
   3  -8   1 10208.8 502.372   1
   4   8   1 7190.58 353.978   1
  -4  -8  -1 7017.56 353.029   1
   4  -8   1 6958.74 351.732   1
  -4   8  -1 6478.17 349.728   1
  -5   8  -1 96.3914 25.8926   1
   5  -8   1 36.8282 23.9685   1
   6   8   1 365.482 45.0931   1
  -6  -8  -1 305.438 42.6384   1
   7  -8   1 18890.0 863.036   1
  -7   8  -1 18806.3 860.473   1
   7   8   1 17306.3 859.787   1
  -7  -8  -1 16571.6 860.053   1
   8  -8   1 2577.20 158.222   1
  -8   8  -1 2909.23 161.198   1
   8   8   1 2323.62 158.099   1
  -8  -8  -1 2789.23 163.244   1
   9  -8   1 1737.03 118.187   1
  -9   8  -1 1812.44 117.979   1
   9   8   1 1765.72 121.162   1
  -9  -8  -1 1607.83 116.251   1
  10  -8   1 2063.34 130.562   1
 -10   8  -1 1967.67 129.007   1
 -10  -8  -1 1720.29 126.122   1
  10   8   1 2028.43 133.361   1
  11  -8   1 84.4584 36.9114   1
 -11  -8  -1 200.656 46.9648   1
  11   8   1 121.996 42.5182   1
  12   8   1 1729.61 126.052   1
 -12  -8  -1 1742.08 125.315   1
 -12   8  -1 1958.94 128.138   1
  12  -8   1 1909.75 127.356   1
 -13  -8  -1 1439.70 104.577   1
  13   8   1 1308.44 102.296   1
  14  -8   1 641.125 67.2327   1
 -14   8  -1 679.253 70.6028   1
  14   8   1 669.105 71.3639   1
 -14  -8  -1 555.723 67.9090   1
  15  -8   1 16.3330 29.9613   1
 -15   8  -1 33.8975 37.7882   1
  15   8   1 67.1589 38.4300   1
 -15  -8  -1 76.0372 39.6514   1
  16  -8   1 377.324 52.5508   1
 -16   8  -1 350.951 52.4418   1
  16   8   1 270.091 51.3550   1
 -16  -8  -1 334.505 53.1326   1
 -17  -8  -1 615.122 68.2097   1
  17   8   1 521.905 69.0598   1
  18   8   1 423.446 60.8724   1
 -18  -8  -1 339.835 54.7762   1
 -18   8  -1 392.147 59.3933   1
  18  -8   1 398.046 57.9850   1
  19   8   1 8.88838 33.1762   1
 -19  -8  -1-24.7384 31.9412   1
 -19   8  -1 96.4873 46.2985   1
  19  -8   1 8.71039 39.3033   1
 -20  -8  -1 23.7357 38.8578   1
  20   8   1 17.9644 39.4568   1
 -21  -8  -1 78.7869 39.6691   1
 -21   8  -1 35.0626 32.8780   1
  21  -8   1 104.449 36.7435   1
 -22  -8  -1-7.96158 30.8510   1
  22   8   1 59.5607 33.5518   1
 -23  -8  -1 31.0960 36.4451   1
  23   8   1 8.27482 37.8340   1
 -24  -9   1-45.9181 38.4039   1
  24   9  -1 33.0229 37.7384   1
 -23  -9   1-14.9296 34.5592   1
  23   9  -1-8.85487 42.0052   1
 -22  -9   1 7.84565 35.3999   1
  22   9  -1 8.74211 39.4443   1
 -21  -9   1-16.2893 26.6611   1
  21   9  -1 35.2432 30.2488   1
  20   9  -1 160.702 47.8338   1
  20  -9  -1 117.852 44.2964   1
 -20   9   1 114.861 44.6155   1
 -20  -9   1 58.4595 38.4989   1
 -19   9   1 210.418 46.3768   1
  19  -9  -1 206.890 47.5309   1
  18   9  -1 423.705 58.8219   1
 -18  -9   1 375.729 57.4849   1
  17  -9  -1 26.4600 34.1590   1
 -17   9   1 8.50374 34.0901   1
  17   9  -1-25.2240 31.3789   1
 -17  -9   1 8.65940 32.9327   1
 -16   9   1-8.33180 35.0395   1
  16  -9  -1-25.9297 38.4876   1
  15   9  -1 1070.37 93.8773   1
  15  -9  -1 1073.92 91.9143   1
 -15  -9   1 1080.64 91.9194   1
 -15   9   1 1072.17 89.7431   1
 -14  -9   1 791.786 77.9101   1
  14   9  -1 835.390 79.2247   1
  13   9  -1 52.2338 37.2531   1
 -13  -9   1 40.2667 36.9107   1
 -13   9   1 115.106 38.6009   1
  13  -9  -1 31.5886 29.0282   1
  12   9  -1 176.044 44.8255   1
  12  -9  -1 111.646 36.8445   1
 -12   9   1 189.528 43.2231   1
 -12  -9   1 159.700 41.5376   1
  11  -9  -1 6406.40 341.012   1
 -11   9   1 6597.36 340.622   1
  10  -9  -1 1713.54 119.615   1
  10   9  -1 1808.98 122.010   1
 -10  -9   1 1917.45 123.416   1
 -10   9   1 1715.78 117.542   1
  -9   9   1 532.987 55.3840   1
   9  -9  -1 508.604 55.0169   1
   9   9  -1 514.465 58.6668   1
   8   9  -1 16614.7 814.079   1
  -8  -9   1 17020.0 816.975   1
  -8   9   1 17066.0 811.178   1
   8  -9  -1 16565.8 811.036   1
  -7  -9   1 5258.38 279.116   1
   7   9  -1 5117.59 278.565   1
  -7   9   1 5459.89 278.805   1
   7  -9  -1 4965.05 273.724   1
   6   9  -1 485.125 53.7300   1
  -6  -9   1 429.198 54.1549   1
  -5   9   1 315.570 43.1439   1
   5   9  -1 302.405 43.8539   1
   5  -9  -1 184.580 34.9006   1
  -5  -9   1 230.770 41.3811   1
  -4   9   1 108.890 31.5308   1
   4   9  -1 111.128 36.5837   1
   4  -9  -1 173.409 35.5865   1
  -4  -9   1 112.659 35.1200   1
  -3   9   1 3549.52 197.833   1
   3   9  -1 3643.69 201.528   1
   3  -9  -1 3640.44 200.817   1
  -3  -9   1 3512.02 200.841   1
  -2   9   1 12171.4 593.877   1
   2  -9  -1 12128.9 593.715   1
  -1   9   1-23.6497 20.2996   1
   1  -9  -1 6.01713 17.6189   1
   0   9   1 3317.15 186.807   1
   0  -9  -1 3380.24 188.168   1
   1   9   1 1341.48 98.6872   1
  -1  -9  -1 1450.28 97.5376   1
   3   9   1 2176.07 137.735   1
  -3  -9  -1 2323.07 138.869   1
  -4   9  -1 4059.58 223.458   1
   4   9   1 4272.73 225.531   1
   4  -9   1 4109.43 225.207   1
  -4  -9  -1 3805.14 221.991   1
  -5  -9  -1 163.832 37.0842   1
   5  -9   1 191.627 37.5555   1
  -5   9  -1 144.131 37.2525   1
   5   9   1 270.284 40.5284   1
   6  -9   1 4871.62 256.274   1
   6   9   1 4495.58 259.593   1
  -6  -9  -1 4861.14 259.902   1
   7  -9   1 1778.33 121.994   1
  -7   9  -1 1880.75 122.830   1
   7   9   1 2015.32 125.613   1
  -7  -9  -1 1789.06 123.235   1
   8  -9   1 1368.80 94.2255   1
  -8   9  -1 1175.06 90.0109   1
   8   9   1 1104.93 90.9801   1
  -8  -9  -1 1132.89 90.4950   1
   9  -9   1 1562.07 116.146   1
  -9   9  -1 1753.42 117.776   1
  -9  -9  -1 1832.88 120.912   1
   9   9   1 1827.35 122.356   1
  10  -9   1 5019.33 273.576   1
  11  -9   1 451.888 54.4662   1
 -11   9  -1 509.967 57.3571   1
  11   9   1 569.847 66.0611   1
 -11  -9  -1 502.813 62.5304   1
  12   9   1 3113.58 190.180   1
 -12  -9  -1 3160.41 189.195   1
  13  -9   1-8.35643 33.5119   1
 -13   9  -1 32.1068 29.9696   1
  13   9   1 41.9211 28.1357   1
 -13  -9  -1 8.13899 25.9819   1
  14  -9   1 51.1962 31.3901   1
 -14   9  -1 65.8020 35.7596   1
  14   9   1 76.2372 39.3422   1
 -14  -9  -1 99.7804 41.8455   1
  15  -9   1 121.395 40.0738   1
 -15   9  -1 176.494 44.3268   1
  15   9   1 109.056 41.1565   1
 -15  -9  -1 111.610 42.1003   1
  16  -9   1 236.654 48.3483   1
 -16   9  -1 93.9771 43.7237   1
  16   9   1 162.797 42.9397   1
 -16  -9  -1 256.277 48.7906   1
  17  -9   1-8.82860 34.8039   1
 -17   9  -1 17.3108 38.5400   1
  17   9   1 26.5025 41.4067   1
 -17  -9  -1 25.1618 34.1855   1
 -18   9  -1 52.6277 35.3093   1
  18  -9   1 88.2970 37.8197   1
  19   9   1-17.9623 38.3321   1
 -19  -9  -1 16.2959 30.4122   1
 -19   9  -1 44.0246 46.9185   1
  19  -9   1 8.86558 36.1314   1
 -20   9  -1 8.80153 43.7081   1
  20  -9   1 44.2910 38.3755   1
  21   9   1 89.5642 40.6554   1
 -21  -9  -1 98.5335 34.0382   1
 -21   9  -1 70.0640 44.1713   1
  21  -9   1 132.226 45.8393   1
 -22   9  -1-8.67062 41.1288   1
  22   9   1 25.4855 40.7735   1
 -23  -9  -1 38.1654 33.0978   1
 -23 -10   1 59.7837 34.2099   1
  23  10  -1 16.9632 36.2468   1
 -21 -10   1 8.07144 35.4631   1
  21  10  -1 43.8541 41.1197   1
  20 -10  -1-9.09358 33.2888   1
 -20 -10   1-8.10161 27.1858   1
 -20  10   1-43.9026 37.4821   1
  19  10  -1 43.4140 31.1401   1
 -19 -10   1 8.43240 28.2902   1
 -19  10   1-52.4342 42.4325   1
  19 -10  -1 45.0691 37.3257   1
 -18  10   1-8.65433 39.0593   1
  18 -10  -1-35.7573 45.8104   1
  17  10  -1 486.014 60.0822   1
 -17 -10   1 342.473 54.1279   1
 -17  10   1 350.213 55.7972   1
  17 -10  -1 533.218 63.4060   1
  16  10  -1 94.8707 42.1072   1
 -16 -10   1 75.8689 37.2854   1
 -16  10   1 117.803 45.8896   1
  16 -10  -1 102.669 41.7748   1
  15  10  -1-17.1951 27.4298   1
 -15 -10   1 16.6199 24.3296   1
 -15  10   1 8.40855 36.9264   1
  15 -10  -1 24.7622 37.7280   1
  14  10  -1 8.78368 35.8135   1
 -14 -10   1 33.3410 37.6251   1
 -14  10   1 24.5228 34.9052   1
  14 -10  -1 33.1582 29.1209   1
 -13 -10   1-16.7864 36.3523   1
  13  10  -1 61.1259 40.4303   1
  12 -10  -1 4295.90 240.294   1
 -12 -10   1 4016.98 238.897   1
 -12  10   1 4280.78 238.781   1
  12  10  -1 4385.04 243.814   1
  11 -10  -1 1025.67 85.0403   1
  11  10  -1 938.223 80.9848   1
 -11  10   1 857.540 77.3680   1
 -11 -10   1 801.066 77.3010   1
  10 -10  -1 128.366 35.1977   1
 -10  10   1 51.3530 32.9222   1
  -9 -10   1 1644.98 119.704   1
   9 -10  -1 1687.95 116.346   1
   9  10  -1 1758.45 121.107   1
  -9  10   1 1739.63 118.323   1
  -8 -10   1 8063.37 402.636   1
   8 -10  -1 7657.34 398.799   1
   8  10  -1 7531.64 399.440   1
  -8  10   1 7791.46 397.895   1
  -7 -10   1 5823.29 312.701   1
   7  10  -1 5410.37 310.503   1
  -7  10   1 6553.04 315.225   1
   7 -10  -1 5838.60 311.218   1
   6  10  -1 5309.82 281.303   1
  -6 -10   1 4984.39 279.093   1
   6 -10  -1 5338.93 281.148   1
  -5  10   1 174.573 36.8438   1
   5  10  -1 221.689 38.7563   1
  -5 -10   1 173.347 37.6686   1
   5 -10  -1 197.731 41.1856   1
  -4  10   1 17572.8 768.149   1
   4  10  -1 16397.3 767.804   1
  -4 -10   1 15482.7 766.737   1
  -3  10   1 332.505 44.6676   1
   3  10  -1 275.528 46.9217   1
  -3 -10   1 306.752 45.4720   1
   3 -10  -1 365.996 46.5216   1
  -2  10   1 26.1028 28.3371   1
   2  10  -1 73.3902 32.0923   1
  -2 -10   1 41.0383 28.3989   1
   2 -10  -1 46.0966 28.5942   1
   1  10  -1 54331.5 2500.16   1
  -1  10   1 54311.6 2498.81   1
   1 -10  -1 53612.6 2499.55   1
  -1 -10   1 52003.1 2501.24   1
   0  10   1 3543.36 204.051   1
   0  10  -1 4211.63 211.759   1
   0 -10  -1 3573.24 205.249   1
   0 -10   1 3495.15 204.957   1
   1  10   1 1927.24 121.691   1
  -1 -10  -1 1647.16 118.155   1
   1 -10   1 1684.49 118.780   1
  -2  10  -1 66.0491 25.2437   1
   2  10   1 74.4866 32.5958   1
  -2 -10  -1 34.3665 34.5790   1
   2 -10   1 41.2753 23.7484   1
  -3  10  -1 55752.1 2584.51   1
   3  10   1 55508.3 2585.01   1
  -3 -10  -1 53301.2 2584.28   1
   3 -10   1 57056.1 2586.15   1
  -4  10  -1 845.748 74.4117   1
   4  10   1 743.700 72.3341   1
  -4 -10  -1 832.065 75.1716   1
   4 -10   1 839.445 73.8943   1
  -5 -10  -1 4253.37 234.122   1
   5  10   1 4071.56 232.396   1
  -5  10  -1 4292.93 233.423   1
   5 -10   1 4170.30 232.606   1
  -6  10  -1 71.1453 32.1514   1
   6  10   1 7.29973 22.1046   1
  -6 -10  -1 37.8218 27.7425   1
   6 -10   1 64.8367 31.2475   1
   7  10   1 9792.26 478.765   1
  -7 -10  -1 9325.59 476.690   1
  -7  10  -1 9214.93 474.852   1
   8  10   1 412.305 54.7550   1
  -8  10  -1 330.645 47.6493   1
  -8 -10  -1 374.929 50.9488   1
   8 -10   1 338.591 48.3446   1
   9 -10   1 5596.61 301.629   1
  10 -10   1 15.9708 29.2652   1
 -10  10  -1 7.62573 31.1154   1
  10  10   1 49.7966 32.1814   1
 -10 -10  -1 63.8884 34.6156   1
  11  10   1 2263.45 149.741   1
 -11 -10  -1 2230.80 147.283   1
  12 -10   1 90.3044 37.4189   1
 -12  10  -1 121.428 36.9085   1
  12  10   1 122.792 33.7772   1
 -12 -10  -1 123.774 35.0986   1
  13 -10   1 57.1152 32.7658   1
 -13  10  -1 24.9459 32.8307   1
  13  10   1 34.2177 36.5585   1
 -13 -10  -1 49.4584 38.6790   1
  14 -10   1 42.2345 35.5150   1
 -14  10  -1 33.2303 35.9720   1
  14  10   1-17.1682 26.6556   1
 -14 -10  -1-25.0601 28.6768   1
  15 -10   1 633.302 67.8382   1
 -15  10  -1 691.182 72.0356   1
  15  10   1 642.196 72.9996   1
 -15 -10  -1 517.970 66.9443   1
  16 -10   1 35.3974 38.8738   1
 -16  10  -1 8.54460 38.5638   1
  16  10   1 25.2860 38.0409   1
 -16 -10  -1 17.3607 41.1852   1
  17 -10   1 80.6412 46.0844   1
 -17  10  -1 94.8021 39.6004   1
  18 -10   1 243.341 52.0191   1
 -18  10  -1 112.660 44.5288   1
 -18 -10  -1 107.770 39.9740   1
  18  10   1 194.494 46.3151   1
  19  10   1 61.8769 38.3222   1
 -19 -10  -1 24.7966 33.1890   1
 -19  10  -1 34.7026 38.6704   1
  19 -10   1 45.1072 39.1088   1
  20  10   1-17.4602 40.9140   1
 -20 -10  -1 32.0314 42.2648   1
 -20  10  -1-17.3078 41.0486   1
  20 -10   1 17.9841 38.9363   1
 -21  10  -1-8.58948 40.2565   1
 -22 -10  -1 21.4053 35.0330   1
  22  10   1-17.6626 42.8763   1
 -22 -11   1-7.74034 37.5806   1
  22  11  -1-8.43671 38.5640   1
  21  11  -1 25.8399 28.9136   1
 -20 -11   1 32.6960 32.8042   1
  20  11  -1 34.4273 35.1073   1
  19  11  -1 16.9417 37.7202   1
 -19 -11   1 8.44838 37.1086   1
 -19  11   1 35.4042 42.9781   1
  19 -11  -1 8.97326 34.1349   1
  18  11  -1 8.41564 33.8877   1
 -18 -11   1 86.1263 38.4764   1
 -18  11   1 113.647 43.0406   1
  18 -11  -1 80.5587 34.1910   1
 -17  11   1 17.2496 36.2718   1
  17 -11  -1 17.8444 35.1755   1
  16  11  -1 181.825 45.4845   1
 -16 -11   1 168.152 45.0549   1
 -16  11   1 127.043 38.0033   1
  16 -11  -1 212.490 46.0273   1
  15  11  -1 96.1428 42.1396   1
 -15 -11   1 109.687 42.5262   1
 -15  11   1 91.8938 38.8779   1
  15 -11  -1 52.5621 35.3469   1
  14  11  -1 263.244 48.9720   1
 -14 -11   1 209.926 44.9773   1
 -14  11   1 65.7887 34.3784   1
  14 -11  -1 138.447 42.2316   1
  13  11  -1 272.761 46.0712   1
 -13 -11   1 195.143 42.3094   1
 -13  11   1 308.508 50.3277   1
  13 -11  -1 253.641 48.8993   1
  12  11  -1 51.4311 29.4763   1
 -12 -11   1 24.8851 25.0905   1
 -12  11   1 55.8515 30.3923   1
  12 -11  -1 16.4255 28.2458   1
  11  11  -1 1393.84 103.994   1
 -11 -11   1 1179.81 99.8855   1
 -10 -11   1 2161.27 146.715   1
  10 -11  -1 2198.17 144.322   1
  10  11  -1 2381.54 149.684   1
 -10  11   1 2259.60 146.436   1
  -9 -11   1 823.575 76.4102   1
   9  11  -1 768.995 73.4411   1
  -9  11   1 752.422 71.4645   1
   9 -11  -1 610.409 68.5303   1
  -8  11   1 1742.26 116.299   1
   8 -11  -1 1531.72 113.412   1
  -7  11   1 105.335 37.5894   1
   7  11  -1 146.363 33.6027   1
  -7 -11   1 147.207 35.6408   1
   7 -11  -1 217.799 45.1946   1
  -6  11   1 3729.61 206.844   1
   6  11  -1 3348.69 204.799   1
  -6 -11   1 3406.78 205.249   1
   6 -11  -1 3751.25 206.094   1
   5  11  -1 7.53656 33.5765   1
  -5 -11   1 38.0599 32.5101   1
   5 -11  -1 36.2437 31.4124   1
  -4  11   1 41108.1 1903.65   1
   4  11  -1 39601.1 1904.97   1
  -4 -11   1 40938.0 1906.63   1
   4 -11  -1 40480.1 1905.43   1
   3  11  -1 15401.7 763.711   1
  -3  11   1 15819.5 763.725   1
  -3 -11   1 15889.8 764.881   1
   2  11  -1 31464.2 1465.60   1
  -2  11   1 31395.6 1464.58   1
  -2 -11   1 31446.4 1466.61   1
   2 -11  -1 29661.9 1462.92   1
   1  11  -1 4910.51 279.500   1
  -1  11   1 5602.17 282.577   1
  -1 -11   1 5254.50 283.008   1
   1 -11  -1 5267.80 283.227   1
   0  11  -1 17926.0 845.785   1
   0  11   1 17416.2 843.585   1
   0 -11   1 17182.2 844.056   1
   0 -11  -1 17398.4 845.588   1
  -1  11  -1 1133.42 96.5494   1
   1  11   1 1540.69 105.496   1
   1 -11   1 1439.21 102.146   1
  -1 -11  -1 1421.60 102.416   1
  -2  11  -1 14600.0 701.191   1
   2  11   1 14235.2 700.050   1
  -2 -11  -1 14493.5 701.221   1
   2 -11   1 13994.8 700.505   1
  -3  11  -1 5525.89 321.346   1
   3  11   1 6509.69 328.600   1
  -3 -11  -1 6577.80 328.850   1
   3 -11   1 6208.85 325.422   1
   4  11   1 3672.46 217.143   1
  -4 -11  -1 3897.88 214.198   1
   4 -11   1 4373.90 217.573   1
   5  11   1 6906.43 362.853   1
  -5 -11  -1 7449.27 366.050   1
  -5  11  -1 6598.15 361.891   1
   5 -11   1 6892.74 363.185   1
   6  11   1 3569.18 204.598   1
  -6 -11  -1 3496.05 205.711   1
  -6  11  -1 3527.96 205.024   1
  -7  11  -1 638.826 66.2646   1
   7 -11   1 685.563 69.2087   1
   8  11   1 655.629 71.0387   1
  -8 -11  -1 682.414 71.5690   1
  -8  11  -1 883.762 74.5054   1
   8 -11   1 682.176 69.5881   1
   9  11   1 149.342 41.0992   1
  -9 -11  -1 88.9798 38.3001   1
  10 -11   1-8.16261 33.2719   1
 -10  11  -1 7.92990 30.7209   1
  10  11   1-33.7837 34.4262   1
 -10 -11  -1-32.8310 33.4558   1
  11 -11   1 117.412 40.3840   1
 -11  11  -1 88.5516 40.5260   1
  11  11   1 17.5091 34.6609   1
 -11 -11  -1 66.7080 36.7644   1
  12 -11   1 17.1000 38.0651   1
 -12  11  -1 8.14736 35.7790   1
  12  11   1 8.97129 38.2872   1
 -12 -11  -1-17.1084 39.0996   1
  13 -11   1 138.520 43.6257   1
 -13  11  -1 57.8141 39.3806   1
  13  11   1 61.5960 34.3146   1
 -13 -11  -1 100.635 35.4875   1
  14 -11   1 165.680 45.2040   1
 -14  11  -1 193.049 45.6664   1
  14  11   1 77.8133 37.5365   1
 -14 -11  -1 175.865 42.5823   1
  15 -11   1 376.354 55.1581   1
 -15  11  -1 384.756 56.1071   1
  15  11   1 242.257 51.9340   1
 -15 -11  -1 262.148 54.4888   1
 -16  11  -1 52.0727 39.9074   1
  16 -11   1 140.835 46.2139   1
  17 -11   1 43.5864 38.8916   1
 -17  11  -1 106.956 45.7341   1
  17  11   1 67.5443 39.1643   1
 -17 -11  -1 8.60417 37.3418   1
  18 -11   1 388.772 58.7791   1
 -18  11  -1 246.514 52.4034   1
 -18 -11  -1 409.496 57.3527   1
  18  11   1 447.480 62.4997   1
  19  11   1-8.83802 28.9400   1
 -19 -11  -1 15.9841 26.8180   1
 -19  11  -1 52.7136 43.6197   1
  19 -11   1 43.1091 41.8662   1
 -20 -11  -1 31.7255 38.9961   1
  20  11   1 60.3314 40.4445   1
 -21 -11  -1 30.9962 36.7790   1
  21  11   1 25.0299 40.0642   1
 -21 -12   1 23.1484 34.8313   1
  21  12  -1 25.5993 40.9692   1
 -20 -12   1 8.12624 35.1868   1
  20  12  -1-8.36519 35.1713   1
 -19 -12   1 92.6717 40.6137   1
  19  12  -1 74.3995 35.9977   1
  18  12  -1 8.39901 31.3600   1
 -18 -12   1 42.1828 34.3933   1
 -18  12   1-26.0947 34.2972   1
  18 -12  -1 64.0458 39.6289   1
  17  12  -1 34.3558 35.7262   1
 -17 -12   1 109.137 42.2641   1
 -17  12   1 95.0302 41.6049   1
  17 -12  -1 63.6366 40.6185   1
  16  12  -1 60.4825 40.2195   1
 -16 -12   1 83.7260 40.4062   1
 -16  12   1 103.577 43.9725   1
  16 -12  -1 125.834 44.8179   1
 -15 -12   1 101.485 40.9654   1
  15  12  -1 142.043 46.7320   1
  14  12  -1 327.191 57.1211   1
  14 -12  -1 422.665 56.2446   1
 -14  12   1 398.125 54.9668   1
 -14 -12   1 233.992 50.0690   1
 -13 -12   1 1069.04 88.9039   1
  13 -12  -1 908.255 86.8255   1
  13  12  -1 984.581 88.3307   1
 -13  12   1 1129.48 92.6813   1
  12 -12  -1 913.209 85.5497   1
 -12  12   1 1099.32 92.2145   1
 -11 -12   1 249.962 47.4706   1
  11 -12  -1 198.761 42.7003   1
  11  12  -1 223.846 46.4890   1
 -11  12   1 188.112 43.0387   1
 -10 -12   1 198.065 44.4897   1
  10 -12  -1 249.353 47.2083   1
 -10  12   1 168.442 45.9953   1
  10  12  -1 182.933 40.4693   1
  -9 -12   1 1785.66 126.567   1
   9  12  -1 1807.18 126.962   1
  -8  12   1-16.1470 30.7057   1
   8  12  -1 40.2388 31.1694   1
  -8 -12   1 16.5834 34.8636   1
   8 -12  -1-7.94619 29.6567   1
  -7 -12   1 1187.89 97.4698   1
   7  12  -1 1460.40 104.724   1
  -7  12   1 1267.63 99.9629   1
   7 -12  -1 1252.64 99.3949   1
  -6  12   1 3112.15 176.674   1
   6  12  -1 2591.84 172.929   1
  -6 -12   1 2775.15 174.065   1
   6 -12  -1 2929.60 174.610   1
  -5  12   1 1219.61 100.375   1
   5 -12  -1 1532.26 105.672   1
   4 -12  -1 7129.24 381.723   1
  -4 -12   1 7190.96 382.792   1
   4  12  -1 7394.68 383.889   1
  -4  12   1 7804.74 385.232   1
   3 -12  -1 5085.14 287.796   1
  -3 -12   1 5555.57 292.574   1
   3  12  -1 5526.44 291.525   1
  -2 -12   1 6407.23 343.872   1
   2 -12  -1 6847.04 345.171   1
   2  12  -1 6715.29 345.055   1
  -2  12   1 6212.71 340.294   1
  -1 -12   1 15.2626 30.6017   1
  -1  12   1-36.2897 24.9275   1
   1  12  -1-7.39991 29.6745   1
   0  12   1 8231.76 408.494   1
   0  12  -1 8068.21 406.532   1
   0 -12  -1 7749.45 405.982   1
   0 -12   1 7607.49 406.617   1
  -1  12  -1 346.367 49.3089   1
   1  12   1 271.747 48.1686   1
   1 -12   1 289.815 47.6440   1
  -2  12  -1 1883.88 128.771   1
   2  12   1 1727.13 125.131   1
  -2 -12  -1 1932.89 128.304   1
   2 -12   1 1977.77 128.231   1
  -3  12  -1 1292.48 100.707   1
   3  12   1 1422.20 104.273   1
  -3 -12  -1 1310.97 101.752   1
   3 -12   1 1471.18 106.128   1
  -4  12  -1 249.828 46.3357   1
   4  12   1 245.043 45.3178   1
  -4 -12  -1 408.826 55.3208   1
   4 -12   1 398.144 54.3616   1
  -5  12  -1 761.413 72.1919   1
   5 -12   1 704.233 72.7748   1
  -6 -12  -1 3436.31 200.698   1
   6  12   1 3264.67 196.611   1
  -7 -12  -1 3597.13 215.362   1
   7  12   1 3852.96 217.977   1
   8  12   1 1736.19 118.888   1
  -8 -12  -1 1465.26 114.353   1
  -8  12  -1 1477.66 113.870   1
   8 -12   1 1874.36 123.154   1
   9  12   1-16.9471 28.4204   1
   9 -12   1 8.23914 32.4741   1
  -9  12  -1-16.2797 33.7013   1
  -9 -12  -1 24.6988 28.2632   1
  10  12   1 77.3633 32.2926   1
 -10 -12  -1 33.6505 26.3836   1
  10 -12   1 107.146 38.8027   1
 -10  12  -1 157.091 42.9493   1
  11 -12   1 258.377 48.0858   1
 -11  12  -1 212.009 46.0430   1
  12 -12   1 8.53692 34.2309   1
 -12 -12  -1-8.61320 36.7661   1
 -12  12  -1 58.6505 40.6843   1
  12  12   1 8.96134 35.9320   1
  13  12   1 196.691 47.0848   1
 -13 -12  -1 279.958 52.7171   1
  14 -12   1-17.8034 35.6880   1
 -14 -12  -1 41.9670 29.4650   1
 -14  12  -1-25.5013 37.3318   1
  14  12   1 8.71052 28.5146   1
  15 -12   1 53.8621 40.0260   1
 -15  12  -1 42.6624 33.1181   1
  16 -12   1 71.9829 41.1393   1
 -16 -12  -1 25.3819 35.5867   1
  16  12   1-8.53178 36.9564   1
 -16  12  -1 8.57759 40.2113   1
 -17 -12  -1 487.740 59.1869   1
  17 -12   1 386.732 58.7364   1
  18 -12   1 26.8919 34.1036   1
 -18 -12  -1 24.9216 30.4147   1
 -18  12  -1 25.6392 33.1123   1
  18  12   1 8.41244 29.5432   1
  19 -12   1 71.2274 39.7246   1
 -19 -12  -1 55.9372 38.8841   1
 -19  12  -1 51.1006 42.8148   1
  19  12   1 51.1306 41.4553   1
 -20 -12  -1-7.91039 37.5229   1
  20  12   1 25.3079 40.9573   1
 -20 -13   1 64.0484 35.3312   1
  20  13  -1 89.1806 37.2209   1
 -19 -13   1 66.4335 31.6613   1
  19  13  -1 32.2532 28.9987   1
 -18 -13   1 33.0701 29.1760   1
  18  13  -1 100.041 36.7344   1
 -17 -13   1 66.2648 33.4462   1
  17 -13  -1 62.3008 42.9029   1
  17  13  -1 119.120 35.4550   1
 -16 -13   1 41.5701 33.3929   1
  16 -13  -1 70.4106 42.2915   1
  16  13  -1 17.2560 36.3348   1
 -16  13   1 62.7102 38.2881   1
 -15 -13   1 50.7639 39.6735   1
  15 -13  -1 43.8272 36.3162   1
  15  13  -1 26.7378 40.2341   1
 -15  13   1-8.81115 37.6274   1
 -14 -13   1-17.2822 36.3624   1
  14  13  -1 89.9011 41.6423   1
  14 -13  -1 52.4487 33.2786   1
 -14  13   1 17.4181 31.2634   1
 -13 -13   1 467.600 64.0059   1
 -13  13   1 534.141 63.8291   1
  13  13  -1 505.162 63.8136   1
  13 -13  -1 437.943 59.4722   1
 -12 -13   1 76.8998 32.1387   1
 -12  13   1 195.146 42.3146   1
  12  13  -1 209.526 41.5830   1
  12 -13  -1 211.024 45.6563   1
 -11 -13   1 1666.54 118.723   1
 -11  13   1 1602.07 118.814   1
  11 -13  -1 1491.48 117.758   1
  11  13  -1 1688.42 120.985   1
  10 -13  -1 1907.52 135.727   1
 -10  13   1 2079.21 139.922   1
   9  13  -1 691.965 71.8788   1
   9 -13  -1 640.143 70.9697   1
  -9 -13   1 657.686 71.2993   1
  -9  13   1 615.067 69.3623   1
   8  13  -1 222.619 45.7805   1
  -8  13   1 154.050 39.6322   1
  -8 -13   1 203.881 43.7273   1
   8 -13  -1 91.2922 34.1084   1
  -7 -13   1 693.265 70.5465   1
  -7  13   1 610.578 66.0266   1
   7 -13  -1 547.843 66.0626   1
   7  13  -1 754.950 70.9820   1
   6  13  -1 49.6832 36.8757   1
  -6 -13   1-8.25342 32.5424   1
   5  13  -1 4157.67 235.594   1
  -5 -13   1 4116.62 235.711   1
   4  13  -1 2400.60 152.590   1
  -4 -13   1 2304.85 151.213   1
  -3  13   1 4266.36 245.727   1
   3  13  -1 4119.56 244.458   1
  -3 -13   1 4692.08 250.752   1
   3 -13  -1 4539.70 248.178   1
   2  13  -1 495.600 60.8725   1
  -2  13   1 537.175 61.9298   1
   2 -13  -1 817.146 70.6907   1
  -2 -13   1 714.693 68.8019   1
  -1  13   1 1947.63 134.551   1
   1  13  -1 2068.45 138.368   1
   1 -13  -1 2018.01 136.134   1
  -1 -13   1 2160.55 141.834   1
   0  13  -1 1325.56 103.241   1
   0 -13   1 1476.99 107.307   1
  -1  13  -1 4279.06 253.004   1
   1 -13   1 4828.11 256.491   1
   2  13   1 8532.90 447.687   1
  -2  13  -1 9085.88 451.040   1
   2 -13   1 8704.86 449.255   1
  -2 -13  -1 8753.69 449.242   1
   3  13   1 3885.60 224.636   1
  -3 -13  -1 4003.31 226.019   1
  -3  13  -1 3811.17 223.326   1
   4  13   1 32.8194 35.0721   1
   4 -13   1 48.9705 31.6717   1
  -4 -13  -1 89.7679 37.3534   1
  -4  13  -1 7.93239 30.7852   1
   5  13   1 536.257 61.6353   1
  -5  13  -1 483.630 60.0798   1
  -5 -13  -1 530.275 61.5608   1
   5 -13   1 483.744 60.9456   1
  -6 -13  -1 2676.45 170.776   1
  -6  13  -1 2609.40 170.139   1
   6  13   1 2798.95 170.672   1
   6 -13   1 2937.06 174.205   1
   7  13   1 150.220 39.5496   1
  -7 -13  -1 168.326 42.6368   1
  -7  13  -1 67.2146 39.3326   1
   7 -13   1 117.570 42.9866   1
  -8  13  -1 3596.48 211.439   1
   8  13   1 3389.53 209.212   1
  -8 -13  -1 3543.49 210.195   1
   8 -13   1 3727.67 212.483   1
  -9  13  -1 228.511 49.6875   1
   9  13   1 197.509 42.7552   1
  -9 -13  -1 192.444 42.6029   1
   9 -13   1 219.205 47.6724   1
 -10  13  -1-8.41465 33.1659   1
  10  13   1-34.8202 37.1507   1
 -10 -13  -1 25.6741 34.8748   1
  10 -13   1 17.4335 31.8994   1
 -11  13  -1 170.440 46.1185   1
  11 -13   1 77.6388 40.7495   1
 -11 -13  -1 127.238 45.4859   1
  11  13   1 70.5238 40.6158   1
 -12  13  -1 378.697 56.2091   1
  12 -13   1 361.297 53.2855   1
 -12 -13  -1 302.576 51.6219   1
  12  13   1 376.788 54.9720   1
 -13  13  -1 43.4999 39.8745   1
  13 -13   1 60.5482 35.9334   1
 -13 -13  -1 42.3406 31.1291   1
  13  13   1 109.855 40.3098   1
 -14  13  -1-8.82797 34.1932   1
  14  13   1-17.4993 39.4796   1
  14 -13   1 34.8447 31.8826   1
 -14 -13  -1 33.7704 36.5599   1
  15  13   1 77.3485 41.5582   1
 -15  13  -1 112.467 38.3286   1
  15 -13   1 123.355 42.0999   1
 -15 -13  -1 125.141 43.4736   1
  16  13   1 628.707 72.2072   1
 -16  13  -1 639.913 73.8130   1
  16 -13   1 694.077 73.6069   1
 -16 -13  -1 683.848 73.4343   1
  17  13   1 16.5276 34.7468   1
 -17  13  -1 8.62441 37.3454   1
  17 -13   1 44.6075 35.7663   1
 -17 -13  -1-33.4942 37.2807   1
  18  13   1 229.084 43.7596   1
 -18  13  -1 239.954 52.4826   1
 -18 -13  -1 329.347 49.0864   1
  18 -13   1 284.927 57.0803   1
  19  13   1 24.7239 37.1901   1
 -19 -13  -1 7.90996 36.6225   1
  19  14  -1 39.7140 41.1664   1
 -19 -14   1 56.3372 40.0126   1
  17  14  -1-33.5201 41.1445   1
 -17 -14   1 24.4112 38.5970   1
 -15  14   1 530.072 65.3981   1
 -15 -14   1 476.529 64.0961   1
  15  14  -1 469.963 67.0505   1
  15 -14  -1 492.379 64.8893   1
 -14  14   1 362.618 58.4408   1
 -14 -14   1 274.758 51.3784   1
  14 -14  -1 366.055 59.9618   1
  14  14  -1 347.485 55.4973   1
 -13  14   1-8.85532 39.4290   1
  13 -14  -1-18.3500 37.3943   1
  12  14  -1 34.9935 38.4800   1
 -12 -14   1 60.2066 39.3734   1
 -11  14   1-8.85360 33.0418   1
 -11 -14   1 16.9367 33.3775   1
  11  14  -1 8.71167 39.3051   1
  11 -14  -1-8.78915 32.8012   1
 -10  14   1 739.529 75.1312   1
 -10 -14   1 654.613 70.1463   1
  10  14  -1 675.059 70.9853   1
  10 -14  -1 715.705 73.6032   1
  -9 -14   1 42.7389 33.1115   1
  -9  14   1-8.38008 30.6746   1
   9  14  -1-25.6630 37.5719   1
   9 -14  -1 51.8347 32.8624   1
  -8  14   1 2031.03 135.672   1
   8 -14  -1 1843.54 133.561   1
  -7 -14   1 25.2540 34.8595   1
  -7  14   1 8.24888 34.6888   1
   7  14  -1 8.36993 34.6604   1
   7 -14  -1 16.9746 35.6910   1
   6  14  -1 1174.87 94.0500   1
  -6  14   1 1021.22 90.6213   1
  -6 -14   1 1046.84 91.0801   1
   6 -14  -1 1007.30 88.8177   1
  -5  14   1 668.497 71.6929   1
   5  14  -1 752.804 74.9854   1
  -5 -14   1 691.615 73.1753   1
   5 -14  -1 862.797 76.6943   1
   4 -14  -1 336.707 53.0516   1
  -4  14   1 388.265 53.3405   1
   4  14  -1 391.899 53.7727   1
  -4 -14   1 443.325 56.6358   1
   3  14  -1 4851.49 273.365   1
  -3  14   1 4902.52 272.577   1
   3 -14  -1 4777.63 273.326   1
  -3 -14   1 5331.82 278.044   1
   2  14  -1 2418.61 148.399   1
   2 -14  -1 2120.62 144.335   1
  -2 -14   1 2431.83 149.767   1
   1  14  -1 48.5006 35.5413   1
  -1  14   1 32.1329 32.2516   1
   1 -14  -1 32.7974 30.0571   1
  -1 -14   1 41.3512 34.8164   1
   0  14  -1 1776.41 126.858   1
   0 -14  -1 2011.49 130.581   1
   0 -14   1 1723.14 125.871   1
   1 -14   1 115.221 41.6074   1
  -1  14  -1 63.4595 34.7213   1
   1  14   1 131.137 37.3261   1
  -1 -14  -1 124.774 36.8807   1
   2  14   1 2138.16 137.199   1
  -2  14  -1 1917.11 132.591   1
   2 -14   1 1770.05 129.486   1
   3  14   1 1604.32 117.438   1
   3 -14   1 1512.71 115.844   1
  -3 -14  -1 1667.08 117.999   1
  -4  14  -1 1616.44 120.120   1
   4  14   1 1810.99 123.691   1
  -4 -14  -1 1645.36 120.651   1
   4 -14   1 1651.33 121.014   1
   5 -14   1 42.4029 35.6817   1
  -5  14  -1 24.7076 34.1252   1
   5  14   1 25.0066 36.6296   1
  -5 -14  -1 25.1083 35.7435   1
   6 -14   1 195.469 44.7456   1
  -6  14  -1 197.143 46.9062   1
   6  14   1 125.108 40.8658   1
  -6 -14  -1 205.795 46.4237   1
  -7  14  -1 1733.68 122.743   1
   7 -14   1 1770.76 125.266   1
   8 -14   1 216.801 43.4784   1
  -8 -14  -1 161.142 38.2708   1
  -8  14  -1 196.395 48.8053   1
   8  14   1 205.445 43.3955   1
   9 -14   1 139.422 41.8317   1
   9  14   1 164.985 46.2806   1
  -9  14  -1 149.171 45.8672   1
  -9 -14  -1 109.984 41.5761   1
  10 -14   1 106.704 35.6512   1
  10  14   1 174.317 38.8288   1
 -10  14  -1 105.637 36.4635   1
 -10 -14  -1 181.399 41.9694   1
  11 -14   1 1314.44 101.582   1
  11  14   1 1101.67 96.9539   1
 -11 -14  -1 1038.59 94.3908   1
 -11  14  -1 1050.13 96.0370   1
 -12  14  -1 60.8234 42.2344   1
  12 -14   1 27.0376 37.9483   1
  13 -14   1 124.944 39.3311   1
 -13  14  -1 61.0095 36.7937   1
  13  14   1 72.8192 37.2401   1
 -13 -14  -1 42.7216 32.0584   1
  14  14   1 17.5620 29.4574   1
 -14 -14  -1 8.36865 28.0748   1
  15 -14   1 149.372 45.4468   1
 -15  14  -1 122.556 48.7732   1
 -16  14  -1 17.4845 43.4201   1
  16 -14   1 34.8502 36.6592   1
  16  14   1 33.5525 33.0917   1
 -16 -14  -1 32.7932 29.4300   1
  17  14   1 651.278 69.9461   1
 -17 -14  -1 474.109 64.3400   1
  18  14   1-15.8569 38.9310   1
 -18 -14  -1-8.11330 39.3934   1
  18  15  -1 48.1039 40.2340   1
 -18 -15   1-15.7393 36.8870   1
  17  15  -1 196.745 45.7731   1
 -17 -15   1 190.987 47.4371   1
  16  15  -1 92.7409 41.9915   1
 -16 -15   1 56.9464 43.0727   1
 -15  15   1 299.423 54.4379   1
 -15 -15   1 280.197 52.5400   1
  15  15  -1 195.999 52.6982   1
 -14  15   1 436.873 62.6623   1
  14  15  -1 396.637 63.2020   1
 -14 -15   1 348.251 59.1720   1
  14 -15  -1 408.725 60.3871   1
 -13  15   1 63.3836 45.6012   1
  13  15  -1 104.930 41.6591   1
 -13 -15   1 75.7275 42.3994   1
  13 -15  -1 90.5159 42.0807   1
 -12  15   1 17.7225 41.0239   1
  12  15  -1 34.8610 32.5319   1
  12 -15  -1 17.9907 40.5903   1
 -12 -15   1-8.56820 30.7291   1
 -11  15   1 234.934 48.5205   1
  11 -15  -1 401.845 58.3821   1
 -10  15   1 34.4062 37.7767   1
 -10 -15   1 59.6829 33.6091   1
  10 -15  -1-35.3588 37.7288   1
  10  15  -1-17.1401 36.0364   1
   9  15  -1 301.961 53.5716   1
  -9 -15   1 368.248 54.6667   1
   8 -15  -1-8.76179 37.3937   1
  -8  15   1 8.53762 36.4370   1
   8  15  -1 8.45143 29.0144   1
  -8 -15   1 8.75752 27.9404   1
   7 -15  -1 2035.47 141.066   1
   7  15  -1 1964.62 140.083   1
  -7 -15   1 2361.08 147.234   1
  -7  15   1 2066.30 141.600   1
   6 -15  -1 42.8800 36.0682   1
   6  15  -1 8.50788 38.3956   1
  -6 -15   1 17.0728 35.9018   1
  -6  15   1 8.53439 34.7893   1
   5  15  -1 1713.69 125.495   1
  -5  15   1 1840.25 126.915   1
  -5 -15   1 1698.22 123.987   1
   5 -15  -1 1867.68 128.032   1
   4 -15  -1 33.8999 28.4576   1
  -4  15   1 24.5368 34.4150   1
   3 -15  -1-8.43481 34.3787   1
   3  15  -1 33.7060 35.9678   1
  -3 -15   1 25.5878 33.6238   1
  -3  15   1 8.16902 32.7546   1
  -2  15   1 445.467 57.9091   1
   2  15  -1 412.085 58.6166   1
  -2 -15   1 290.764 54.0013   1
   2 -15  -1 337.672 52.6561   1
  -1  15   1 284.848 51.4085   1
   1  15  -1 244.856 49.5238   1
  -1 -15   1 237.500 46.5339   1
   1 -15  -1 355.507 54.0801   1
   0  15  -1 198.175 43.7916   1
   0  15   1 243.322 48.1298   1
   0 -15   1 228.155 46.8538   1
   0 -15  -1 170.780 41.1448   1
   1  15   1 958.956 85.1660   1
  -1  15  -1 752.568 77.9994   1
  -1 -15  -1 859.704 82.0333   1
   1 -15   1 894.879 82.6814   1
   2 -15   1 414.845 54.3401   1
   2  15   1 433.136 61.4895   1
  -2 -15  -1 349.866 54.7267   1
  -2  15  -1 326.811 54.3108   1
   3  15   1 1047.14 91.9746   1
  -3  15  -1 1110.01 92.1861   1
   3 -15   1 1271.07 96.7888   1
  -3 -15  -1 1149.95 96.0310   1
   4 -15   1 188.051 40.0083   1
  -4  15  -1 187.064 41.2418   1
   5 -15   1 396.380 56.2521   1
  -5  15  -1 471.268 60.6898   1
   5  15   1 406.705 59.7553   1
  -5 -15  -1 324.998 57.2626   1
  -6 -15  -1 724.305 74.8290   1
   6  15   1 677.617 70.3602   1
  -7  15  -1 554.663 66.5564   1
   7 -15   1 673.659 71.9847   1
   7  15   1 664.191 71.9726   1
  -7 -15  -1 637.780 70.2427   1
   8 -15   1 17.5246 32.7194   1
  -8  15  -1 42.6016 34.1740   1
  -8 -15  -1 25.6500 34.2929   1
   8  15   1 8.62662 32.2133   1
  -9  15  -1-8.63318 37.9173   1
   9  15   1-34.8804 41.8562   1
   9 -15   1 26.4991 37.7021   1
  -9 -15  -1-33.9841 38.8383   1
 -10  15  -1 327.292 55.0394   1
  10 -15   1 320.062 52.9513   1
 -11  15  -1 62.7327 41.0151   1
  11  15   1 43.9625 31.5949   1
 -11 -15  -1 42.5416 29.9375   1
  11 -15   1 35.5887 41.7484   1
 -12  15  -1 626.259 72.4548   1
  12  15   1 527.005 69.3423   1
 -12 -15  -1 697.360 71.4093   1
  12 -15   1 748.859 77.0368   1
 -13  15  -1 178.078 47.7408   1
  13  15   1 152.864 45.8970   1
 -13 -15  -1 188.627 46.4536   1
  13 -15   1 210.410 45.2041   1
 -14  15  -1 158.315 48.9816   1
  14  15   1 78.2062 40.1831   1
 -14 -15  -1 190.320 46.9175   1
  14 -15   1 100.185 43.1162   1
 -15  15  -1 17.4084 43.2910   1
  15  15   1 75.3707 36.8736   1
 -15 -15  -1 64.7555 34.6484   1
  15 -15   1 54.1624 40.2778   1
 -16  15  -1 198.825 48.6285   1
 -16 -15  -1 112.295 36.7777   1
  16  15   1 131.663 40.0341   1
 -17 -15  -1 39.7708 37.7507   1
  17  15   1 15.9348 38.2604   1
 -16 -16   1 87.1965 38.1491   1
  16  16  -1 33.2698 36.6341   1
 -14 -16   1 166.617 49.0521   1
  14  16  -1 181.433 48.4051   1
 -13  16   1 8.81608 42.3371   1
  13  16  -1 25.8690 35.7313   1
 -13 -16   1 49.7847 37.4644   1
  13 -16  -1 36.1976 40.8547   1
 -12  16   1 402.699 57.3018   1
 -12 -16   1 296.695 51.6534   1
  12  16  -1 267.292 48.9370   1
 -11  16   1 8.67287 39.1308   1
  11  16  -1 25.9370 31.0008   1
 -11 -16   1-25.2126 28.1888   1
  11 -16  -1-35.8926 38.2956   1
 -10  16   1 78.4796 39.4542   1
  10  16  -1 102.309 40.0659   1
 -10 -16   1 42.3083 41.6507   1
  10 -16  -1 35.8734 34.2363   1
   9 -16  -1 26.6989 37.4244   1
  -9  16   1 78.9322 43.0652   1
   9  16  -1-8.61682 37.8462   1
  -9 -16   1-25.6602 37.0425   1
   8 -16  -1 1010.11 90.9434   1
   8  16  -1 903.658 83.6115   1
  -8 -16   1 1006.31 87.7940   1
  -8  16   1 942.388 89.7539   1
   7 -16  -1 8.77666 35.9123   1
  -7  16   1 130.445 40.3856   1
   7  16  -1 76.3378 40.8376   1
  -7 -16   1 69.5267 43.2633   1
   6 -16  -1 2051.41 140.807   1
   6  16  -1 1897.42 137.976   1
  -6 -16   1 1989.32 140.052   1
  -6  16   1 2345.75 145.165   1
   5 -16  -1 112.798 40.5966   1
   5  16  -1 138.943 40.6295   1
  -5 -16   1 112.277 40.9046   1
  -5  16   1 150.721 41.9834   1
   4  16  -1 25.8069 39.3269   1
  -4 -16   1 8.66456 36.4385   1
   3  16  -1 25.7284 34.9567   1
  -3 -16   1 8.63722 28.9794   1
   2  16  -1 59.8349 38.6186   1
  -2 -16   1 26.0055 40.6748   1
   1  16  -1 51.2692 35.9815   1
  -1 -16   1 34.6022 33.5614   1
   0  16   1 8.57242 31.3858   1
   0  16  -1-8.47359 35.0963   1
   0 -16   1 77.5192 42.3001   1
   0 -16  -1 17.3942 30.5429   1
   1  16   1 248.625 50.6627   1
  -1  16  -1 251.639 50.7482   1
  -1 -16  -1 208.019 45.7981   1
   1 -16   1 266.569 49.2234   1
   2 -16   1 738.679 76.2234   1
   2  16   1 845.605 80.3185   1
  -2 -16  -1 703.675 75.5973   1
  -2  16  -1 665.458 73.0408   1
   3 -16   1 482.928 62.0330   1
  -3  16  -1 599.427 69.6509   1
   3  16   1 498.000 62.3977   1
  -3 -16  -1 528.407 62.5913   1
   4 -16   1 949.433 84.1771   1
   4  16   1 937.962 88.5867   1
  -4 -16  -1 880.296 86.5086   1
  -4  16  -1 969.090 84.8525   1
   5 -16   1 287.192 53.7112   1
  -5 -16  -1 286.073 52.7564   1
  -5  16  -1 268.401 55.6596   1
   6 -16   1 69.8580 42.1952   1
   6  16   1 93.6596 36.1328   1
  -6 -16  -1 88.2270 37.9701   1
  -6  16  -1 183.206 49.2900   1
  -7  16  -1 207.471 47.0871   1
   7  16   1 199.133 49.2394   1
   7 -16   1 229.357 48.4411   1
  -8  16  -1 196.749 44.4166   1
   8 -16   1 221.892 48.6834   1
  -9  16  -1 624.751 70.5610   1
   9  16   1 556.732 67.1758   1
   9 -16   1 717.443 74.3986   1
  -9 -16  -1 474.593 62.7222   1
 -10 -16  -1 68.7708 33.0231   1
  10  16   1 138.778 41.4046   1
 -11  16  -1 243.794 52.8053   1
  11  16   1 261.327 45.3778   1
  11 -16   1 347.589 57.0522   1
 -11 -16  -1 244.454 45.7157   1
 -12  16  -1 44.4119 42.6764   1
 -12 -16  -1 41.9853 30.1736   1
  12 -16   1 44.6356 37.5863   1
 -13  16  -1 133.835 43.5638   1
  13  16   1 79.6445 38.0492   1
  13 -16   1 178.349 43.0482   1
 -13 -16  -1 33.7521 35.2412   1
  14  16   1 68.1620 39.2169   1
 -14 -16  -1 129.821 41.8258   1
  15  16   1 32.7308 40.6192   1
 -15 -16  -1-31.6357 37.5144   1
  16  16   1 88.1166 36.8943   1
 -16 -16  -1 109.133 42.9354   1
  15  17  -1 42.3274 38.7225   1
 -15 -17   1 23.8490 36.3667   1
  14  17  -1-8.43081 38.0380   1
 -14 -17   1 8.12949 35.7002   1
  13  17  -1 109.789 43.8387   1
 -13 -17   1 40.6201 41.3345   1
 -12  17   1-26.2904 39.0158   1
 -12 -17   1-24.8825 41.1733   1
  12  17  -1 33.8985 38.2365   1
 -11  17   1 202.709 47.5514   1
  11  17  -1 111.478 44.5641   1
 -11 -17   1 174.276 46.4618   1
  11 -17  -1 161.855 47.5894   1
 -10  17   1 8.89827 36.8586   1
 -10 -17   1 25.0932 39.2158   1
  10 -17  -1 44.7582 33.4265   1
  10  17  -1 16.8555 38.5376   1
   9  17  -1 34.2730 38.7677   1
  -9 -17   1 93.0642 41.6407   1
   8 -17  -1 62.1241 36.2097   1
   8  17  -1 33.5359 36.3464   1
  -8 -17   1 43.7840 40.5742   1
  -8  17   1 17.5387 34.6097   1
   7 -17  -1 167.075 43.8534   1
   7  17  -1 202.777 43.5283   1
  -7 -17   1 173.383 45.9605   1
  -7  17   1 129.655 41.7146   1
   6 -17  -1 202.272 47.2769   1
   6  17  -1 127.727 37.3992   1
  -6 -17   1 94.0456 35.3992   1
  -6  17   1 169.761 43.9363   1
   5 -17  -1 78.7838 41.1624   1
  -5  17   1 67.8178 43.5622   1
   4  17  -1 8.63109 41.9125   1
  -4  17   1-34.0887 33.0172   1
   4 -17  -1-26.2766 32.7000   1
  -4 -17   1-8.69744 36.0207   1
  -3  17   1 25.6959 38.6453   1
   3 -17  -1 26.2829 39.0046   1
  -3 -17   1-34.8644 43.2675   1
  -2  17   1 34.7104 41.6504   1
   2  17  -1 8.58782 38.7494   1
   2 -17  -1-26.3462 40.6550   1
  -2 -17   1 26.0664 41.7042   1
  -1  17   1 259.726 51.8515   1
   1  17  -1 300.809 55.9225   1
  -1 -17   1 314.645 56.0851   1
   1 -17  -1 360.973 56.8368   1
   0  17  -1 172.215 49.5933   1
   0  17   1 320.084 52.5517   1
   0 -17   1 244.391 51.4320   1
   0 -17  -1 332.745 54.3034   1
   1  17   1 296.075 52.5015   1
  -1  17  -1 356.825 55.6697   1
   1 -17   1 390.915 55.0200   1
  -1 -17  -1 306.131 51.1353   1
   2  17   1 43.4176 37.6044   1
  -2  17  -1 67.5690 34.9743   1
  -2 -17  -1 61.2874 38.4530   1
   3 -17   1 104.027 44.0529   1
   3  17   1 26.2305 37.9694   1
  -3 -17  -1 60.9770 37.8290   1
  -3  17  -1 66.9473 44.2615   1
   4 -17   1 356.773 52.0749   1
   4  17   1 369.558 55.9098   1
  -4 -17  -1 267.197 54.2557   1
  -4  17  -1 336.060 51.5502   1
   5 -17   1 34.7867 40.2592   1
  -5  17  -1-51.2734 42.8813   1
   6 -17   1 61.3531 41.0881   1
  -6  17  -1 69.2853 45.7208   1
   6  17   1-8.48345 40.2522   1
  -6 -17  -1-35.3947 42.4806   1
  -7 -17  -1 94.1528 43.1654   1
  -8  17  -1 8.73849 36.1857   1
   8  17   1-25.6157 36.4459   1
  -8 -17  -1-33.8972 42.9764   1
   8 -17   1-8.83808 34.8408   1
  -9  17  -1 138.404 44.3573   1
   9  17   1 164.273 46.1068   1
  -9 -17  -1 168.089 46.0937   1
   9 -17   1 106.489 40.0549   1
 -10  17  -1 265.274 55.8098   1
  10  17   1 282.577 54.0580   1
 -10 -17  -1 279.949 53.9436   1
  10 -17   1 319.722 57.0718   1
 -11  17  -1 110.881 47.4381   1
  11  17   1 179.990 48.4852   1
  11 -17   1 114.700 45.5237   1
 -11 -17  -1 66.3308 39.6959   1
  12  17   1-25.9436 33.5061   1
 -12 -17  -1-16.4678 32.4677   1
 -13  17  -1 85.2903 42.6434   1
 -13 -17  -1 140.163 40.8308   1
  14  17   1-16.5913 39.3537   1
 -14 -17  -1 39.5115 39.6563   1
  13  18  -1 49.2847 31.2839   1
 -13 -18   1 23.6568 33.1971   1
  12  18  -1 8.26254 36.3155   1
 -12 -18   1 56.5901 38.8291   1
 -10  18   1 17.5885 36.9756   1
 -10 -18   1 8.17915 39.7095   1
  10  18  -1-16.6368 39.4569   1
   9 -18  -1 35.3266 36.0337   1
   9  18  -1 8.41459 41.8082   1
  -9 -18   1 49.7610 37.4607   1
  -9  18   1 60.9834 38.8264   1
   8 -18  -1-8.81632 35.9371   1
   8  18  -1-16.8265 35.9151   1
  -8 -18   1 50.9077 39.7720   1
  -8  18   1 51.4617 41.1731   1
   7 -18  -1 26.4341 38.6957   1
  -7  18   1-33.9642 40.2765   1
   6 -18  -1 17.5741 39.6519   1
   6  18  -1-16.8419 28.9178   1
  -6 -18   1 25.5105 29.2010   1
  -6  18   1 59.5732 41.3240   1
  -5  18   1 59.9109 39.7398   1
   5 -18  -1 87.9716 42.8225   1
  -5 -18   1 59.7749 36.5755   1
   4  18  -1 52.0818 40.6820   1
  -4  18   1-25.8211 43.1893   1
   4 -18  -1 17.5707 41.6733   1
  -4 -18   1-8.60716 38.8356   1
   3  18  -1 8.60175 37.2458   1
  -3 -18   1-8.66427 37.5165   1
   2  18  -1-17.2423 41.3885   1
  -2 -18   1-25.9575 39.5608   1
  -1  18   1 26.0505 39.2107   1
   1  18  -1 60.0815 37.1993   1
  -1 -18   1 17.3958 32.5000   1
   1 -18  -1 35.1937 34.7154   1
   0  18   1 17.3970 39.2620   1
   0  18  -1 51.5133 42.6340   1
   0 -18  -1-8.76072 35.7187   1
   0 -18   1 34.9619 36.7668   1
   1  18   1 34.8175 35.5016   1
  -1  18  -1 8.61443 38.3798   1
  -1 -18  -1 78.8803 39.5707   1
   1 -18   1-8.71425 34.9649   1
  -2  18  -1 144.440 45.8916   1
  -2 -18  -1 130.659 40.0122   1
   2 -18   1 78.0806 41.3467   1
   3  18   1-8.62166 37.3328   1
  -3  18  -1 8.44825 34.4283   1
   3 -18   1-26.0463 33.0199   1
  -3 -18  -1 8.64664 40.5232   1
   4 -18   1 69.3329 34.1944   1
   4  18   1 25.6148 41.0085   1
  -4 -18  -1 51.5250 36.6821   1
  -4  18  -1-8.39372 36.8935   1
   5 -18   1 225.787 47.9777   1
   5  18   1 186.308 46.8285   1
  -5 -18  -1 165.430 47.2470   1
  -5  18  -1 200.847 48.2796   1
   6 -18   1-8.67506 31.1121   1
   6  18   1 42.5838 35.8146   1
  -6 -18  -1 8.67965 31.1286   1
  -6  18  -1 16.9737 34.5907   1
  -7  18  -1 8.59945 41.2744   1
   7 -18   1 8.70758 39.2887   1
  -8  18  -1 43.3810 40.6667   1
  -8 -18  -1 8.34073 42.2997   1
   8  18   1-8.41008 39.8974   1
  -9 -18  -1 33.0188 40.9810   1
   9  18   1-8.49451 42.1713   1
 -10  18  -1 155.471 46.1417   1
  10  18   1 42.1736 39.6680   1
  10 -18   1 69.8736 39.0259   1
 -10 -18  -1 41.4609 34.4917   1
 -11 -18  -1 137.374 39.5170   1
 -11  18  -1 51.0878 38.7073   1
  12  18   1-25.1295 40.6689   1
 -12 -18  -1 8.07689 38.7662   1
  10  19  -1 65.0547 31.6351   1
  -9 -19   1 8.08588 33.9975   1
   9  19  -1-16.3213 36.3318   1
  -8  19   1 42.0136 36.9505   1
   7  19  -1-8.15582 31.6061   1
  -7 -19   1 59.6947 37.4658   1
   6  19  -1-24.7275 34.6559   1
  -6  19   1-17.0560 36.3954   1
  -6 -19   1 33.7700 36.5566   1
   6 -19  -1 26.2198 36.1862   1
  -5  19   1 8.56079 34.3226   1
   5  19  -1 58.3182 40.9076   1
  -5 -19   1-8.36246 39.6691   1
   5 -19  -1-8.75492 32.0432   1
  -4  19   1-17.3525 38.1053   1
   4  19  -1-8.48719 34.5905   1
  -4 -19   1-8.47409 31.0162   1
   4 -19  -1-17.5552 31.4778   1
  -3  19   1 17.2944 34.6733   1
   3  19  -1 33.9653 41.2316   1
  -3 -19   1 8.55747 38.1055   1
   3 -19  -1 8.79970 32.8492   1
  -2  19   1 60.5178 36.5239   1
   2 -19  -1 96.4400 38.1295   1
  -1  19   1 8.62710 39.9347   1
   1 -19  -1-8.71879 41.3559   1
   0  19  -1-8.51162 31.1507   1
   0  19   1-8.63756 39.4818   1
   0 -19  -1 26.1602 35.5368   1
   0 -19   1-25.8949 28.2553   1
   1  19   1 69.0145 41.4354   1
  -1  19  -1 42.5639 41.3605   1
   1 -19   1 8.66285 37.0059   1
  -1 -19  -1 17.3861 33.1001   1
   2  19   1 8.62681 40.4295   1
  -2  19  -1-34.2934 43.9243   1
  -2 -19  -1 8.61428 39.3739   1
   2 -19   1 8.63688 39.9801   1
   4  19   1-25.1684 37.3504   1
  -4 -19  -1 34.3710 37.7350   1
  -5  19  -1 133.039 47.2775   1
   5 -19   1 85.7770 39.3717   1
   5  19   1 99.9646 47.3648   1
  -5 -19  -1-8.62978 40.1092   1
  -6  19  -1 8.26596 36.8051   1
   6 -19   1 8.57156 34.9350   1
   6  19   1 25.2473 32.5988   1
  -6 -19  -1 8.40600 31.9745   1
  -7  19  -1 16.5683 39.3102   1
   7 -19   1 8.56757 36.5813   1
   7  19   1 33.3335 43.1429   1
  -7 -19  -1 41.2837 38.7116   1
  -8  19  -1 8.40981 42.6496   1
  -8 -19  -1 32.5365 36.7053   1
   8 -19   1-8.52754 40.4541   1
  -9 -19  -1 48.5202 36.0438   1
  -9  19  -1 8.45231 46.3265   1
   9  19   1 49.7545 41.2003   1
 -10 -19  -1 104.273 39.9287   1
  10  19   1 24.5937 39.4588   1
  -7 -20   1-8.18052 34.9204   1
   7  20  -1-24.0795 32.1858   1
  -6 -20   1 33.0576 38.8925   1
   6  20  -1 120.354 47.4780   1
  -5 -20   1 16.3709 35.9954   1
   5  20  -1 81.0503 41.1423   1
  -5  20   1 17.0870 41.5209   1
   4 -20  -1 8.67409 37.0185   1
  -4  20   1-8.52384 38.4577   1
   3 -20  -1-8.64339 33.4749   1
  -3  20   1 8.52571 33.6036   1
   2 -20  -1 111.773 39.8800   1
  -2 -20   1 201.465 43.5603   1
   2  20  -1 208.199 42.3630   1
  -2  20   1 280.795 47.9203   1
   1 -20  -1 68.8516 35.7936   1
  -1 -20   1 92.8639 36.1874   1
   1  20  -1 75.2101 38.8308   1
  -1  20   1 59.6346 36.5149   1
   0 -20  -1 8.55946 37.0730   1
   0 -20   1-8.43284 40.9502   1
   0  20  -1-50.0605 43.1891   1
   0  20   1-25.4782 36.7841   1
   1 -20   1 237.425 50.2075   1
  -1 -20  -1 127.419 44.5917   1
  -1  20  -1 108.691 44.7540   1
   1  20   1 179.416 53.5820   1
  -2 -20  -1 25.1689 38.0095   1
   2 -20   1 59.5361 38.5286   1
  -2  20  -1 91.9266 44.2420   1
   2  20   1 125.475 46.7548   1
   3 -20   1-8.47412 30.3963   1
  -3 -20  -1 33.4440 37.2327   1
   3  20   1 16.5580 37.8505   1
  -3  20  -1 33.5114 38.7900   1
   4 -20   1 135.055 44.1411   1
  -4  20  -1 140.301 45.2421   1
  -5 -20  -1 8.36946 40.1759   1
   5  20   1 24.6361 43.3486   1
  -6  20  -1 97.7107 46.0831   1
   6  20   1 115.228 37.0251   1
   6 -20   1 134.299 45.0383   1
  -7 -20  -1 64.1723 40.2970   1
   7  20   1 24.1950 40.5149   1
  -7  20  -1 40.3187 32.9184   1
  -2  21   1-8.32113 36.0353   1
   2  21  -1 32.6929 43.1410   1
  -2 -21   1 24.3185 43.1965   1
  -1  21   1 248.882 53.1333   1
   1  21  -1 267.641 57.1929   1
   1 -21  -1 367.894 55.9160   1
  -1 -21   1 367.671 58.5145   1
   0  21  -1-8.13334 42.5136   1
   0  21   1 25.0420 45.7207   1
   0 -21  -1 24.8924 38.8879   1
   0 -21   1-8.21532 40.7829   1
  -1  21  -1 235.421 49.9987   1
   1  21   1 286.718 54.8681   1
  -1 -21  -1 312.201 56.9584   1
   1 -21   1 188.734 49.0619   1
  -2  21  -1 40.6445 33.6580   1
   2  21   1-48.5337 43.1025   1
   2 -21   1-8.24441 30.7704   1
  -2 -21  -1 32.5352 37.1795   1
  -3  21  -1 16.2397 44.0806   1
   3 -21   1 16.5241 38.7274   1
 -26   0   2 8.31671 36.5244   1
 -25   0   2 16.9257 32.1905   1
  25   0  -2 8.69151 30.5139   1
 -24   0   2 417.396 59.2236   1
  24   0  -2 529.242 63.1168   1
 -23   0   2 59.3623 37.9774   1
  23   0  -2 119.708 40.7655   1
 -22   0   2 1120.90 93.0227   1
  22   0  -2 1006.49 90.0396   1
  20   0  -2 33.2146 31.6165   1
 -20   0   2 33.2542 33.9128   1
  19   0  -2 254.652 46.3380   1
 -19   0   2 297.293 50.1079   1
 -18   0   2 3402.24 197.561   1
  18   0  -2 3229.21 196.150   1
  17   0  -2 285.110 43.3626   1
 -17   0   2 219.273 40.0399   1
  16   0  -2 303.093 45.2637   1
 -16   0   2 364.962 47.5451   1
  15   0  -2 2756.51 166.510   1
 -14   0   2 6843.69 353.109   1
  14   0  -2 6930.70 356.099   1
  12   0  -2 1122.17 84.0864   1
 -12   0   2 1286.60 86.4363   1
  11   0  -2 1402.08 91.0496   1
 -11   0   2 1209.63 88.0362   1
  10   0  -2 31223.4 1440.94   1
 -10   0   2 30226.8 1438.05   1
   9   0  -2 101302. 4440.11   1
  -9   0   2 91735.2 4434.74   1
   8   0  -2 133455. 5376.33   1
  -8   0   2 104932. 5366.71   1
   7   0  -2 61533.5 2687.18   1
  -7   0   2 55183.3 2683.41   1
   6   0  -2 357125. 17111.6   1
  -6   0   2 385644. 17109.7   1
   5   0  -2 963570. 45123.3   1
  -5   0   2 999999. 45122.7   1
   4   0  -2 272406. 12408.7   1
  -4   0   2 267305. 12409.6   1
  -3   0   2 84755.1 3940.37   1
   3   0  -2 86739.6 3941.23   1
   0   0  -2 139458. 6548.40   1
   0   0   2 145363. 6548.23   1
  -1   0  -2 146986. 6843.50   1
   1   0   2 150800. 6844.33   1
  -2   0  -2 512387. 24022.6   1
   2   0   2 533884. 24023.4   1
  -3   0  -2 436031. 19749.3   1
   3   0   2 423235. 19749.5   1
  -4   0  -2 166247. 7815.38   1
   4   0   2 173638. 7817.06   1
  -5   0  -2 108663. 5225.73   1
   5   0   2 118685. 5228.74   1
  -6   0  -2 37573.1 1783.16   1
   6   0   2 39011.7 1784.47   1
   7   0   2 63.0278 23.9749   1
  -7   0  -2 61.2811 25.5139   1
  -8   0  -2 4296.77 227.479   1
   8   0   2 4293.57 228.084   1
  -9   0  -2 23711.1 1151.17   1
   9   0   2 25066.9 1154.99   1
  10   0   2 25.4913 22.8542   1
 -10   0  -2-6.05279 21.7070   1
 -11   0  -2 1255.64 89.2306   1
  11   0   2 1045.14 83.7214   1
 -12   0  -2 3181.05 190.811   1
  12   0   2 3573.94 195.785   1
  13   0   2 397.764 51.4382   1
 -13   0  -2 236.429 43.9798   1
 -14   0  -2 10486.1 534.106   1
  14   0   2 10918.7 537.434   1
 -16   0  -2 1512.02 110.515   1
  16   0   2 1446.41 108.879   1
 -17   0  -2 848.812 81.3791   1
  17   0   2 814.019 78.3716   1
  18   0   2 48.4642 35.4962   1
 -18   0  -2 8.59706 32.7225   1
 -19   0  -2 927.481 89.0374   1
  19   0   2 1202.35 95.2398   1
 -20   0  -2 444.882 58.3806   1
  20   0   2 235.334 49.7033   1
 -22   0  -2 16.7567 37.3254   1
  22   0   2 42.8853 39.2274   1
 -24   0  -2 32.4238 37.5459   1
  24   0   2 25.2303 36.9564   1
 -25   0  -2-7.95998 35.9137   1
  25   0   2 8.26658 34.2261   1
 -26  -1   2 24.9549 39.9303   1
  26   1  -2 8.47013 33.3930   1
 -25   1   2 25.5355 35.8011   1
 -25  -1   2 59.0014 45.7614   1
  25   1  -2 16.8736 38.5748   1
  25  -1  -2-8.83952 37.1783   1
 -24  -1   2 8.66570 35.8790   1
 -24   1   2-8.51459 31.7771   1
  24  -1  -2 35.3317 34.8150   1
  24   1  -2-16.9546 32.8322   1
 -23   1   2 391.457 59.6361   1
  23  -1  -2 377.298 57.4979   1
  23   1  -2 421.967 57.2219   1
 -23  -1   2 402.128 60.4361   1
 -22   1   2 110.455 45.8131   1
  22  -1  -2 95.6727 42.3508   1
  22   1  -2 25.8852 38.0304   1
 -22  -1   2 51.0116 39.9767   1
 -21   1   2 318.166 49.1611   1
  21  -1  -2 356.247 52.3815   1
 -20  -1   2 867.336 79.9817   1
 -20   1   2 797.055 77.8114   1
  20   1  -2 772.269 79.2302   1
  20  -1  -2 723.972 75.7608   1
 -19   1   2 1110.71 92.0248   1
  19   1  -2 1057.61 90.7638   1
  19  -1  -2 897.320 85.5194   1
  18   1  -2 124.105 35.7178   1
 -18  -1   2 110.033 36.7778   1
 -17  -1   2 2673.37 161.214   1
 -17   1   2 2501.47 159.682   1
  17   1  -2 2645.72 162.916   1
  17  -1  -2 2492.91 158.499   1
 -16  -1   2 1455.58 106.301   1
 -16   1   2 1579.17 108.972   1
  16  -1  -2 1536.47 107.778   1
  16   1  -2 1462.23 107.784   1
  15  -1  -2 132.770 33.6630   1
  15   1  -2 167.145 37.3163   1
 -15   1   2 95.6775 34.7918   1
 -15  -1   2 116.664 31.5156   1
  14  -1  -2 7388.98 351.514   1
 -14  -1   2 6188.92 343.140   1
 -13   1   2 39071.2 1796.42   1
  13  -1  -2 37544.2 1796.69   1
 -12   1   2 6283.17 345.440   1
  12  -1  -2 6217.86 346.274   1
  12   1  -2 7176.27 354.394   1
 -11   1   2 7578.92 389.850   1
  11  -1  -2 8128.75 394.029   1
  11   1  -2 8045.46 394.897   1
 -11  -1   2 7720.93 391.153   1
 -10   1   2 848.262 64.8622   1
  10  -1  -2 874.655 66.2539   1
  10   1  -2 758.529 65.7798   1
 -10  -1   2 1017.94 68.6625   1
  -9   1   2 7306.09 363.192   1
   9  -1  -2 7679.56 365.011   1
   9   1  -2 7495.88 366.613   1
  -9  -1   2 7011.97 363.292   1
  -8   1   2 103405. 4623.78   1
   8  -1  -2 98154.8 4623.88   1
   8   1  -2 99261.4 4625.51   1
  -8  -1   2 99840.0 4625.10   1
  -7   1   2 83205.1 3725.49   1
   7  -1  -2 78173.6 3725.70   1
  -6   1   2 13297.4 628.076   1
  -6  -1   2 13403.2 629.660   1
   6   1  -2 13176.3 630.340   1
   6  -1  -2 13481.0 629.041   1
  -5   1   2 43609.2 1941.31   1
   5   1  -2 39719.5 1945.81   1
  -5  -1   2 42026.2 1944.53   1
   5  -1  -2 42052.8 1941.81   1
  -4   1   2 67109.7 2867.89   1
   4   1  -2 58071.2 2871.62   1
  -4  -1   2 55204.5 2869.34   1
   4  -1  -2 66644.0 2868.45   1
  -3   1   2 111367. 4359.12   1
   3   1  -2 103297. 4362.94   1
  -3  -1   2 102456. 4363.10   1
   2   1  -2 140166. 6427.76   1
  -2  -1   2 139431. 6428.09   1
  -1  -1   2 337376. 15213.4   1
   1   1  -2 324926. 15213.3   1
   0   1  -2 54673.1 2524.17   1
   0  -1  -2 58852.4 2522.22   1
   0   1   2 56763.6 2522.44   1
   1   1   2 112065. 5144.67   1
   1  -1   2 113242. 5145.18   1
  -1  -1  -2 107622. 5143.98   1
  -1   1  -2 114642. 5144.85   1
   2   1   2 70311.9 3330.06   1
   2  -1   2 73887.4 3331.47   1
  -2  -1  -2 71241.9 3330.49   1
  -2   1  -2 73579.7 3330.23   1
   3   1   2 24294.5 1087.90   1
   3  -1   2 22785.7 1085.85   1
  -3  -1  -2 23555.1 1086.34   1
  -3   1  -2 22674.0 1086.17   1
   5   1   2 626.309 47.7908   1
   5  -1   2 503.973 44.1313   1
  -5  -1  -2 499.098 44.6170   1
   6   1   2 68340.7 3114.09   1
   6  -1   2 66093.0 3112.34   1
  -6  -1  -2 65730.8 3109.89   1
  -6   1  -2 68845.1 3112.77   1
   7   1   2 72234.9 3216.67   1
   7  -1   2 70744.6 3211.47   1
  -7  -1  -2 65279.8 3207.68   1
  -7   1  -2 69826.1 3210.68   1
   8   1   2 13565.0 607.939   1
   8  -1   2 11794.5 602.750   1
  -8  -1  -2 12797.4 602.833   1
  -8   1  -2 11819.1 601.147   1
   9  -1   2 97.5793 30.9617   1
   9   1   2 96.1020 28.5581   1
  -9   1  -2 123.498 29.4489   1
  -9  -1  -2 101.159 30.3302   1
  10  -1   2 5342.90 289.762   1
 -10   1  -2 5789.27 292.374   1
  11   1   2 634.575 61.6683   1
  11  -1   2 543.156 58.8327   1
 -11  -1  -2 683.556 62.8356   1
 -11   1  -2 621.995 58.3844   1
  12  -1   2 10974.4 532.285   1
  12   1   2 11012.2 534.059   1
 -12   1  -2 10238.8 530.143   1
 -12  -1  -2 10627.4 530.455   1
  13  -1   2 2172.60 142.972   1
  13   1   2 2376.90 147.591   1
 -13  -1  -2 2185.25 144.281   1
 -13   1  -2 2521.66 149.023   1
  14   1   2 4135.95 214.915   1
 -14   1  -2 4003.54 213.810   1
 -14  -1  -2 3581.40 207.030   1
  16   1   2 1346.05 98.3629   1
  16  -1   2 1037.08 88.8591   1
 -16  -1  -2 1108.67 92.4204   1
 -16   1  -2 1117.81 91.8579   1
  17   1   2 76.4393 38.4985   1
 -17  -1  -2 65.1817 35.9716   1
 -17   1  -2 96.8129 37.9906   1
  18   1   2 1145.87 91.4786   1
  18  -1   2 835.752 82.4214   1
 -18  -1  -2 1083.75 89.7527   1
  19   1   2 620.205 73.2526   1
  19  -1   2 683.808 72.5410   1
 -19  -1  -2 639.327 74.2187   1
 -19   1  -2 851.592 77.7100   1
  20   1   2 227.528 51.1697   1
  20  -1   2 354.235 56.7866   1
 -20  -1  -2 298.617 53.9840   1
 -20   1  -2 184.330 48.2371   1
  22   1   2 168.148 46.5501   1
  22  -1   2 138.686 44.4788   1
 -22  -1  -2 91.8944 40.6702   1
 -22   1  -2 201.239 50.6941   1
  23   1   2 83.0748 41.8576   1
 -23  -1  -2 82.5173 44.1324   1
  24  -1   2 128.308 45.9923   1
  24   1   2 149.302 48.1971   1
 -24   1  -2 153.968 49.2950   1
 -24  -1  -2 105.351 47.1076   1
  25  -1   2 50.6930 37.1057   1
  25   1   2-24.3986 39.0361   1
 -25   1  -2 23.2596 31.5987   1
 -25  -1  -2-23.6625 42.0302   1
  26   2  -2 49.9322 36.0762   1
 -26  -2   2 25.0481 40.5726   1
  25  -2  -2 9.12296 33.3914   1
 -25   2   2 16.3825 34.4454   1
  24   2  -2 43.0409 37.2758   1
  24  -2  -2-17.9977 38.4067   1
 -24  -2   2 34.1066 38.4726   1
 -24   2   2-25.4289 37.7388   1
  23   2  -2 35.1079 33.4238   1
  23  -2  -2 44.6602 36.4393   1
 -23  -2   2 50.9980 36.3147   1
 -23   2   2 17.0738 35.3868   1
  22   2  -2 106.736 45.9152   1
  22  -2  -2 220.932 46.0854   1
 -22  -2   2 212.270 49.6824   1
 -22   2   2 204.168 49.7743   1
  21   2  -2 167.182 43.8538   1
  21  -2  -2 43.3628 32.6018   1
 -21  -2   2 67.8009 38.9348   1
 -21   2   2 66.8555 35.8790   1
  20   2  -2 601.380 69.9759   1
  20  -2  -2 855.403 77.1312   1
 -20  -2   2 746.041 71.7875   1
 -20   2   2 614.950 70.6568   1
  19   2  -2 142.378 40.3695   1
  19  -2  -2 107.173 41.5348   1
 -19  -2   2 24.4424 36.9492   1
 -19   2   2 64.2034 35.9244   1
  18   2  -2 1371.11 103.739   1
 -18  -2   2 1263.12 100.087   1
  17   2  -2 56.4698 37.9309   1
  17  -2  -2 76.4342 35.9521   1
 -17  -2   2 37.8053 32.8831   1
 -17   2   2 97.5625 35.3049   1
  16   2  -2 62.6729 33.0840   1
  16  -2  -2 65.1613 28.7045   1
 -16  -2   2 87.1011 34.9741   1
 -16   2   2 57.5437 30.8537   1
  15  -2  -2 301.857 48.6973   1
 -15  -2   2 470.963 50.1162   1
 -15   2   2 396.416 52.2643   1
  14   2  -2 5611.19 291.754   1
  14  -2  -2 5246.64 285.400   1
 -14  -2   2 5176.89 284.902   1
 -14   2   2 5717.37 287.821   1
  13   2  -2 2213.78 148.884   1
  13  -2  -2 2494.67 148.197   1
 -13  -2   2 2401.79 148.018   1
 -12   2   2 28601.3 1267.15   1
 -12  -2   2 25673.1 1265.94   1
  12   2  -2 26152.8 1268.95   1
 -11   2   2 254.478 37.3587   1
  11  -2  -2 331.454 39.8768   1
 -11  -2   2 281.775 38.9998   1
  11   2  -2 359.343 42.1494   1
  10   2  -2 51464.8 2279.02   1
  10  -2  -2 45509.7 2273.04   1
 -10  -2   2 49603.7 2277.63   1
 -10   2   2 49613.9 2274.18   1
   9   2  -2 47448.7 2183.15   1
   9  -2  -2 46777.2 2179.20   1
  -9  -2   2 47607.4 2183.26   1
  -9   2   2 45954.0 2179.46   1
   8   2  -2 4761.53 250.525   1
  -8   2   2 4874.06 246.897   1
   8  -2  -2 5213.25 247.706   1
  -8  -2   2 4703.93 249.816   1
   7   2  -2 14445.3 652.802   1
  -7   2   2 12910.4 645.895   1
  -7  -2   2 13609.8 650.779   1
   7  -2  -2 13889.8 647.304   1
  -6   2   2 3733.48 190.210   1
   6  -2  -2 3895.64 191.056   1
   5   2  -2 2251.55 114.076   1
   5  -2  -2 2245.36 110.772   1
  -5   2   2 2252.34 109.527   1
   4  -2  -2 250095. 11543.2   1
  -4  -2   2 240226. 11546.9   1
   4   2  -2 259429. 11548.1   1
  -4   2   2 254545. 11543.4   1
  -3  -2   2 8978.91 448.839   1
   3  -2  -2 9311.70 444.088   1
  -3   2   2 10301.2 444.057   1
   3   2  -2 8968.97 449.070   1
  -2   2   2 10585.6 441.351   1
   2  -2  -2 10047.6 441.268   1
   1  -2  -2 94755.0 4124.27   1
  -1  -2   2 88238.4 4128.17   1
  -1   2   2 94702.9 4123.92   1
   0  -2   2 63751.5 2869.49   1
   0   2  -2 64214.4 2870.06   1
   0   2   2 62888.7 2866.64   1
   0  -2  -2 58782.1 2866.83   1
   1  -2   2 5594.70 278.022   1
  -1   2  -2 5909.50 278.588   1
   1   2   2 5799.16 277.048   1
  -1  -2  -2 5744.33 276.634   1
   2  -2   2 185474. 8266.05   1
  -2   2  -2 187244. 8266.05   1
  -2  -2  -2 168383. 8265.15   1
   2   2   2 178062. 8266.90   1
   3   2   2 39997.9 1836.32   1
   3  -2   2 39124.2 1836.94   1
  -3  -2  -2 40715.1 1835.91   1
  -3   2  -2 38529.9 1834.89   1
   5   2   2 74357.7 3486.53   1
  -5  -2  -2 77323.7 3487.45   1
  -5   2  -2 75291.5 3486.10   1
   5  -2   2 74693.7 3486.44   1
  -6  -2  -2 348.729 39.9378   1
  -6   2  -2 424.612 41.2053   1
   6  -2   2 335.830 39.4462   1
   6   2   2 437.958 43.8834   1
   7   2   2 30900.6 1149.38   1
   7  -2   2 29910.9 1143.50   1
  -7   2  -2 29154.4 1142.92   1
   8   2   2 11.6459 27.9574   1
   8  -2   2 5.37686 26.1155   1
  -8  -2  -2 5.28267 25.9481   1
  -8   2  -2 42.0120 25.5072   1
   9   2   2 25879.1 1175.07   1
   9  -2   2 25497.5 1170.42   1
  -9  -2  -2 23073.0 1167.89   1
  -9   2  -2 24689.2 1169.46   1
  11   2   2 10075.9 467.002   1
  11  -2   2 8600.60 459.785   1
 -11  -2  -2 9126.15 457.929   1
 -11   2  -2 9071.41 459.622   1
  12   2   2 110.485 36.4402   1
  12  -2   2 83.4448 30.8636   1
 -12  -2  -2 109.198 34.8963   1
 -12   2  -2 88.7406 34.5434   1
  13   2   2 3354.63 185.673   1
  13  -2   2 2987.68 180.315   1
 -13  -2  -2 2893.00 178.250   1
 -13   2  -2 3047.32 179.939   1
  14   2   2 2709.81 164.411   1
  14  -2   2 2486.43 160.919   1
 -14  -2  -2 2675.71 162.176   1
 -14   2  -2 2689.16 163.084   1
  15   2   2 4274.14 239.445   1
 -15  -2  -2 4123.01 235.778   1
  16   2   2 92.4724 30.8337   1
  16  -2   2 48.9265 30.5026   1
 -16  -2  -2 7.97614 24.1586   1
 -16   2  -2 39.5265 27.8254   1
  17   2   2-8.59850 36.1533   1
  17  -2   2 50.1229 37.6915   1
 -17  -2  -2-16.3346 33.2836   1
 -17   2  -2 8.08429 34.5025   1
  18  -2   2-8.54431 33.7301   1
 -18   2  -2 90.5665 37.6801   1
  19  -2   2 285.583 47.9069   1
 -19  -2  -2 301.497 51.8281   1
 -19   2  -2 267.920 44.8195   1
  20   2   2 43.4060 32.3984   1
  20  -2   2-26.2997 33.9520   1
 -20   2  -2-16.8320 30.1765   1
  21   2   2 290.480 49.7694   1
 -21  -2  -2 277.745 50.9770   1
  22   2   2 41.7625 39.1474   1
  22  -2   2 26.5175 37.1678   1
 -22  -2  -2-8.45614 35.5576   1
 -22   2  -2-8.22858 34.0727   1
  23   2   2 41.0113 39.0224   1
 -23  -2  -2 92.2297 43.4976   1
  24  -2   2 8.60897 36.7708   1
  24   2   2 16.1369 36.9091   1
 -24  -2  -2 48.3620 39.1606   1
 -24   2  -2 55.7120 42.0322   1
  25   2   2 47.8003 33.0096   1
  25  -2   2-8.39733 36.8988   1
 -25  -2  -2 31.4601 31.0262   1
 -25   2  -2 23.5512 36.8134   1
  26   3  -2 33.0987 34.2598   1
 -26  -3   2-24.8573 34.3058   1
  25   3  -2-8.56650 37.6238   1
 -25  -3   2-16.6967 41.4457   1
  24   3  -2 35.2171 39.1970   1
  24  -3  -2-18.0751 33.0736   1
 -24  -3   2 16.9002 41.0249   1
 -24   3   2-8.44853 32.7206   1
  23  -3  -2 9.04821 35.6630   1
 -23   3   2-8.36387 31.8087   1
  22   3  -2 8.91567 36.9170   1
  22  -3  -2-27.6403 35.0433   1
 -22  -3   2-16.9429 36.1574   1
 -22   3   2-8.07514 34.4662   1
  21   3  -2 561.136 65.8109   1
 -21  -3   2 344.755 56.4554   1
  21  -3  -2 517.071 63.8673   1
  20   3  -2 94.6441 36.1961   1
  20  -3  -2 173.408 46.2086   1
 -20  -3   2 147.399 43.6930   1
 -20   3   2 155.120 45.1740   1
  19   3  -2 359.836 54.9436   1
  19  -3  -2 338.115 53.2053   1
 -19  -3   2 362.391 54.8714   1
 -19   3   2 360.293 52.6608   1
  18   3  -2 244.399 47.6810   1
 -18  -3   2 203.900 45.9839   1
  17  -3  -2 839.144 77.8606   1
 -17   3   2 890.965 77.9156   1
  16   3  -2 1544.81 118.125   1
  16  -3  -2 1892.84 119.045   1
 -16  -3   2 1539.75 111.646   1
 -16   3   2 1563.33 112.301   1
  15   3  -2 3234.52 188.441   1
  15  -3  -2 3077.36 183.932   1
 -15  -3   2 3175.14 184.564   1
 -15   3   2 3150.11 183.931   1
  14   3  -2 1414.32 101.652   1
  14  -3  -2 1441.03 99.1273   1
 -14  -3   2 1196.78 94.5984   1
 -14   3   2 1308.72 96.1743   1
  13   3  -2 752.462 70.8919   1
 -13  -3   2 882.010 72.1590   1
  12  -3  -2 1822.10 118.682   1
 -12   3   2 1990.24 119.573   1
  11   3  -2 32790.1 1572.33   1
 -11  -3   2 34078.1 1574.50   1
 -11   3   2 33609.8 1569.58   1
  10   3  -2 19680.5 927.339   1
 -10   3   2 19641.6 922.218   1
  10  -3  -2 19528.2 923.388   1
 -10  -3   2 18956.1 925.635   1
   9   3  -2 984.323 74.2845   1
  -9   3   2 962.837 68.4687   1
  -9  -3   2 1050.34 75.3752   1
   9  -3  -2 1090.58 72.3594   1
   8   3  -2 5661.99 274.839   1
  -8   3   2 5107.78 265.622   1
  -8  -3   2 5282.42 271.717   1
   8  -3  -2 5344.58 268.433   1
   7   3  -2 324.435 40.3172   1
  -7  -3   2 363.952 38.9692   1
   6  -3  -2 33549.3 1577.32   1
  -6   3   2 32988.2 1576.81   1
   6   3  -2 36715.2 1582.65   1
  -6  -3   2 32959.2 1580.48   1
  -5   3   2 33042.8 1507.61   1
   5  -3  -2 31916.3 1508.37   1
  -4  -3   2 70465.8 3226.63   1
   4  -3  -2 66964.2 3220.65   1
  -4   3   2 72414.4 3220.79   1
   4   3  -2 69666.7 3225.73   1
  -3  -3   2 6422.48 328.285   1
   3   3  -2 6709.04 326.806   1
  -3   3   2 7254.05 322.431   1
   3  -3  -2 6497.10 321.955   1
  -2  -3   2 19120.8 831.814   1
   2   3  -2 19721.7 832.444   1
  -2   3   2 20225.9 827.214   1
   1  -3  -2 147240. 6217.92   1
  -1   3   2 148873. 6217.75   1
   1   3  -2 142805. 6222.09   1
   0  -3   2 60181.8 2744.78   1
   0   3   2 58407.6 2742.66   1
   0  -3  -2 59765.7 2742.40   1
   1  -3   2 7802.78 417.681   1
  -1   3  -2 8854.27 418.809   1
  -1  -3  -2 8993.12 417.413   1
   1   3   2 9316.48 417.649   1
   2  -3   2 11772.4 590.610   1
  -2   3  -2 13057.3 593.723   1
  -2  -3  -2 12441.6 591.424   1
   2   3   2 12796.0 592.035   1
   4  -3   2 2546.77 150.597   1
  -4   3  -2 2725.59 151.638   1
  -4  -3  -2 2978.73 153.251   1
   4   3   2 3136.98 156.080   1
   5  -3   2 1545.84 98.0205   1
  -5   3  -2 1507.00 96.8723   1
   5   3   2 1614.89 98.7645   1
  -5  -3  -2 1727.66 100.217   1
   6   3   2 17764.5 779.922   1
   6  -3   2 15071.9 776.269   1
  -6  -3  -2 16802.3 777.908   1
  -6   3  -2 15743.4 775.517   1
   7   3   2 14961.4 728.202   1
  -7   3  -2 14321.6 725.661   1
   7  -3   2 15768.5 730.800   1
  -7  -3  -2 15916.9 731.298   1
  -8   3  -2 399.373 41.6360   1
   8  -3   2 378.072 42.4833   1
  -8  -3  -2 449.040 47.7911   1
   8   3   2 359.516 44.1515   1
   9   3   2 9858.00 475.099   1
   9  -3   2 9613.75 473.170   1
  -9  -3  -2 9181.36 470.106   1
  -9   3  -2 9418.95 470.653   1
  10   3   2 12591.1 584.755   1
 -10  -3  -2 11121.1 577.242   1
  11   3   2 2725.68 159.699   1
  11  -3   2 2467.15 154.705   1
 -11  -3  -2 2497.58 153.995   1
 -11   3  -2 2597.32 154.826   1
  12   3   2 8417.43 424.388   1
  12  -3   2 8657.76 422.952   1
 -12  -3  -2 7943.15 416.728   1
 -12   3  -2 8073.29 418.484   1
  13   3   2 237.004 44.8894   1
  13  -3   2 187.928 37.6148   1
 -13  -3  -2 158.420 36.4457   1
 -13   3  -2 223.644 40.2049   1
  14  -3   2 546.853 63.7143   1
 -14  -3  -2 558.776 60.5197   1
 -14   3  -2 434.854 59.3303   1
  15   3   2 3335.69 201.066   1
  15  -3   2 3462.15 200.957   1
 -15  -3  -2 3405.67 197.532   1
 -15   3  -2 3247.50 197.939   1
  16   3   2 100.237 39.3147   1
  16  -3   2 75.2318 31.9973   1
 -16  -3  -2 79.0515 38.5504   1
 -16   3  -2 71.2453 30.8728   1
  17   3   2 229.742 46.9815   1
  17  -3   2 230.983 48.8546   1
 -17  -3  -2 299.396 48.1934   1
 -17   3  -2 177.218 40.5253   1
  18  -3   2-26.1862 41.4051   1
 -18   3  -2 8.12549 38.0823   1
  19   3   2 511.454 64.0541   1
  19  -3   2 636.363 68.5086   1
 -19  -3  -2 527.887 64.5978   1
 -19   3  -2 418.515 57.7773   1
  20   3   2 335.338 54.9105   1
 -20  -3  -2 529.849 63.1399   1
 -20   3  -2 421.219 59.2903   1
  21   3   2 114.419 42.4404   1
 -21  -3  -2 67.0221 37.0180   1
  22   3   2 136.355 45.7717   1
  22  -3   2 44.1413 39.7218   1
 -22  -3  -2 149.439 46.6323   1
 -22   3  -2 165.061 45.5670   1
  23   3   2 8.31835 27.2304   1
  23  -3   2-8.71578 36.0881   1
 -23  -3  -2 8.23823 30.1507   1
 -23   3  -2 24.5538 33.8889   1
  24  -3   2-8.55638 39.1110   1
 -24   3  -2-8.12673 38.5494   1
  25   3   2 47.1540 34.9924   1
  25  -3   2-24.7551 39.6070   1
 -25  -3  -2 15.7688 35.1055   1
 -25   3  -2-16.0523 41.9549   1
  25   4  -2 43.4738 36.6198   1
 -25  -4   2 49.8206 40.8244   1
  24  -4  -2-8.86484 31.1285   1
 -24  -4   2 8.46175 35.5878   1
 -24   4   2 52.0031 41.1201   1
  23   4  -2 8.89637 35.0648   1
  23  -4  -2-17.8734 34.6112   1
 -23  -4   2 8.44334 35.5002   1
 -23   4   2-8.63263 32.2174   1
  22   4  -2 174.996 49.2459   1
  22  -4  -2 152.305 44.5124   1
 -22  -4   2 109.161 42.6814   1
 -22   4   2 161.719 43.6953   1
  21   4  -2 201.078 45.5390   1
 -21  -4   2 157.630 47.7475   1
  20  -4  -2 505.187 63.4535   1
 -20   4   2 302.659 54.5940   1
  19   4  -2 184.642 47.4489   1
  19  -4  -2 144.884 41.1186   1
 -19  -4   2 191.570 42.7939   1
 -19   4   2 127.548 42.3401   1
  18  -4  -2 231.959 46.9007   1
 -18  -4   2 226.302 46.3975   1
 -18   4   2 216.787 44.3989   1
  17   4  -2 151.037 42.9721   1
  17  -4  -2 72.0609 35.1876   1
 -17  -4   2 169.812 41.5658   1
 -17   4   2 141.667 34.6072   1
  16  -4  -2 1130.31 93.0543   1
 -16  -4   2 1161.43 91.9821   1
 -16   4   2 1238.01 91.7227   1
  15   4  -2 88.0535 38.1519   1
 -15   4   2 81.9873 29.8176   1
  15  -4  -2 58.7140 32.4446   1
 -15  -4   2 101.358 37.6538   1
  14  -4  -2 375.734 48.3761   1
  14   4  -2 295.706 45.3648   1
 -14  -4   2 351.845 45.4325   1
 -14   4   2 265.577 41.1949   1
 -13  -4   2-7.01149 25.6591   1
  13   4  -2 13.7030 28.8074   1
  12  -4  -2 317.780 42.7407   1
  12   4  -2 316.759 44.6388   1
 -12  -4   2 458.101 50.3746   1
 -12   4   2 349.941 43.4537   1
  11  -4  -2 1692.33 109.929   1
 -11   4   2 1784.72 110.829   1
 -10  -4   2 16058.5 768.335   1
 -10   4   2 15315.8 762.562   1
  10   4  -2 16743.5 771.545   1
   9  -4  -2 5849.31 289.679   1
  -9  -4   2 5698.44 293.748   1
  -9   4   2 5667.95 287.851   1
   9   4  -2 5510.54 296.987   1
   8  -4  -2 2684.75 149.788   1
  -8  -4   2 2670.97 154.604   1
  -8   4   2 2807.87 151.385   1
   8   4  -2 2848.30 156.560   1
   7  -4  -2 5667.31 280.916   1
  -7  -4   2 5484.96 284.433   1
   7   4  -2 5643.50 285.766   1
  -7   4   2 5645.70 280.472   1
  -6  -4   2 35355.6 1562.56   1
   6   4  -2 31719.3 1558.72   1
  -5  -4   2 2263.18 131.070   1
   5  -4  -2 2301.38 127.689   1
   5   4  -2 2419.63 133.143   1
  -5   4   2 2517.78 128.125   1
  -4  -4   2 9468.56 476.881   1
  -4   4   2 9763.35 471.987   1
   4   4  -2 9882.23 478.127   1
   4  -4  -2 10529.9 473.989   1
   3  -4  -2 8560.15 391.607   1
  -3   4   2 7774.34 389.929   1
   2  -4  -2 30622.7 1410.74   1
  -2   4   2 30135.5 1409.80   1
  -1   4   2 1105.73 66.0919   1
   1  -4  -2 1106.37 66.6887   1
   0   4   2 46942.1 2136.15   1
   0  -4  -2 45349.0 2135.78   1
   1   4   2 2258.72 128.947   1
  -1  -4  -2 2545.17 130.229   1
  -2   4  -2 170747. 7811.56   1
   2  -4   2 168473. 7811.63   1
   3   4   2 23805.5 1124.13   1
  -3  -4  -2 25002.5 1125.35   1
  -3   4  -2 25030.7 1125.20   1
   3  -4   2 22113.8 1124.51   1
   4   4   2 35501.2 1651.33   1
  -4  -4  -2 36387.8 1651.44   1
  -4   4  -2 35414.7 1650.73   1
   4  -4   2 34312.2 1649.55   1
   5   4   2 23834.3 1151.96   1
  -5  -4  -2 23426.1 1150.97   1
  -5   4  -2 25271.8 1151.09   1
   5  -4   2 25261.6 1151.04   1
   6   4   2 608.826 56.0874   1
   6  -4   2 638.260 54.6531   1
  -6   4  -2 755.759 57.1273   1
  -6  -4  -2 564.971 54.1944   1
   7  -4   2 413.392 45.0090   1
  -7   4  -2 376.069 43.2997   1
   7   4   2 344.239 42.1983   1
  -7  -4  -2 372.616 43.0898   1
   8  -4   2 98.1129 28.5748   1
  -8   4  -2 28.1905 28.2294   1
   8   4   2 119.887 31.5478   1
  -8  -4  -2 77.2766 29.4173   1
   9  -4   2 481.436 50.2951   1
  -9   4  -2 317.509 45.1861   1
 -10  -4  -2 946.114 80.7028   1
  10  -4   2 926.689 81.0285   1
  10   4   2 1049.67 82.8527   1
 -11  -4  -2 4963.03 267.899   1
  11  -4   2 4789.27 269.274   1
 -11   4  -2 4957.06 267.578   1
  11   4   2 5383.39 276.126   1
 -12  -4  -2 3670.89 226.286   1
  12  -4   2 4277.99 232.807   1
 -12   4  -2 4011.76 228.588   1
 -13  -4  -2 1221.31 97.0127   1
  13  -4   2 1545.50 104.890   1
 -13   4  -2 1278.88 98.3002   1
  13   4   2 1299.31 101.927   1
  14  -4   2 3187.84 193.682   1
 -14   4  -2 3359.89 193.587   1
 -15  -4  -2 188.570 40.8239   1
  15  -4   2 164.383 41.4240   1
 -15   4  -2 130.633 37.1459   1
  15   4   2 138.747 44.5518   1
 -16  -4  -2-7.96132 32.4535   1
  16  -4   2 50.6041 36.0034   1
  16   4   2 17.1858 35.0266   1
 -17  -4  -2 138.062 41.9537   1
  17  -4   2 34.4277 30.0316   1
 -17   4  -2 161.164 40.7892   1
  17   4   2 173.318 46.4865   1
 -18  -4  -2 32.7331 39.2766   1
  18   4   2-17.2942 38.4986   1
 -19  -4  -2 158.062 42.6151   1
  19  -4   2 202.909 43.6817   1
 -19   4  -2 149.575 39.8775   1
  19   4   2 251.521 49.0998   1
  20  -4   2-26.5391 38.3051   1
 -20  -4  -2 16.7642 30.0550   1
 -20   4  -2-8.40120 36.8935   1
  21  -4   2 17.5319 37.9921   1
 -21   4  -2-8.46481 39.7041   1
  21   4   2 104.770 47.8478   1
 -22  -4  -2-16.5604 34.8174   1
  22  -4   2-8.67854 40.1757   1
 -22   4  -2-25.3175 40.9743   1
  22   4   2 8.67631 37.0312   1
 -23  -4  -2-16.2761 35.2410   1
  23  -4   2 8.52315 34.7357   1
 -23   4  -2-8.32942 30.4853   1
  23   4   2-25.3218 36.5509   1
 -24  -4  -2 39.7237 40.7044   1
  24  -4   2 8.35789 27.3580   1
 -24   4  -2-16.3182 32.7093   1
  24   4   2-56.8484 42.4491   1
 -25   4  -2-7.94414 31.8487   1
 -26  -5   2-8.05369 36.8134   1
  26   5  -2-8.43672 34.3824   1
 -25  -5   2-32.9644 42.2233   1
  25   5  -2 51.6371 40.3342   1
 -23  -5   2 207.079 48.2245   1
  23  -5  -2 256.707 48.0445   1
 -23   5   2 180.680 48.8217   1
  23   5  -2 156.598 48.0998   1
  22  -5  -2 17.5908 34.0688   1
 -22   5   2 8.56086 34.8913   1
 -21  -5   2 58.2574 45.1801   1
  21  -5  -2-8.68708 34.2474   1
 -21   5   2 8.47030 35.6207   1
  21   5  -2 8.89419 40.6597   1
 -20  -5   2 31.8403 35.4867   1
  20  -5  -2 42.7787 31.9838   1
 -20   5   2 16.7074 33.5397   1
  20   5  -2 73.1750 37.9160   1
 -19  -5   2 126.355 41.8200   1
  19  -5  -2 41.8936 33.7621   1
 -19   5   2 106.509 39.4701   1
  19   5  -2 17.9293 36.6912   1
  18  -5  -2 16.3095 29.3408   1
 -18   5   2 95.6916 36.9931   1
  18   5  -2 52.0292 34.8477   1
 -17  -5   2 47.7109 34.9587   1
  17  -5  -2 39.4544 33.7162   1
 -17   5   2 46.3157 33.9387   1
  17   5  -2 8.56123 33.7837   1
 -16  -5   2 192.756 43.9911   1
  16   5  -2 233.310 47.7762   1
 -16   5   2 200.613 40.3235   1
  16  -5  -2 197.544 41.5588   1
 -15  -5   2 1608.73 112.826   1
  15  -5  -2 1482.84 108.168   1
  15   5  -2 1410.06 108.680   1
 -15   5   2 1702.96 111.652   1
  14   5  -2 317.080 49.9765   1
 -14  -5   2 264.128 46.7000   1
 -14   5   2 343.692 47.2790   1
  14  -5  -2 221.199 39.6888   1
  13   5  -2 9571.01 486.191   1
 -13  -5   2 9846.96 487.235   1
 -13   5   2 9515.40 481.299   1
  13  -5  -2 9771.51 482.436   1
  12   5  -2 5815.44 288.540   1
  12  -5  -2 5274.45 281.436   1
 -12  -5   2 4820.25 281.156   1
 -12   5   2 5592.81 282.114   1
  11   5  -2 4457.99 237.421   1
 -11   5   2 4177.50 228.782   1
  11  -5  -2 4399.99 231.090   1
 -11  -5   2 4165.55 233.291   1
  10   5  -2 3750.95 217.650   1
 -10   5   2 4062.83 213.334   1
  10  -5  -2 4145.43 213.990   1
 -10  -5   2 3772.90 215.915   1
   9   5  -2 2143.64 130.206   1
  -9   5   2 2175.05 125.446   1
  -9  -5   2 2016.02 127.982   1
   8   5  -2 27.7290 20.3879   1
  -8   5   2 18.6249 18.4547   1
   8  -5  -2 68.4054 20.3955   1
  -8  -5   2 54.5491 20.0567   1
   7   5  -2 14344.9 648.224   1
  -7   5   2 13034.0 640.008   1
   7  -5  -2 13420.1 640.852   1
  -7  -5   2 12946.4 645.202   1
   6   5  -2 11862.5 603.144   1
   6  -5  -2 12997.0 600.696   1
  -6  -5   2 12194.0 604.488   1
  -6   5   2 12950.3 599.425   1
  -5  -5   2 37133.4 1667.81   1
  -5   5   2 35111.9 1660.40   1
   5  -5  -2 37044.1 1662.28   1
   5   5  -2 33564.3 1664.97   1
   4   5  -2 42305.4 2010.72   1
  -4  -5   2 44141.8 2011.49   1
   3   5  -2 1361.70 79.1843   1
  -3  -5   2 1015.02 78.5376   1
  -2  -5   2 76.6132 18.8346   1
   2   5  -2 95.8789 22.4137   1
  -1  -5   2 5796.96 294.789   1
   1   5  -2 6022.65 295.294   1
   0  -5   2 57.2466 24.7170   1
   0   5  -2 12.1433 19.0189   1
   1  -5   2 95808.5 4528.52   1
  -1   5  -2 101000. 4529.48   1
   1   5   2 95431.4 4528.62   1
  -1  -5  -2 100271. 4529.31   1
  -2   5  -2 99.0750 25.4951   1
   2  -5   2 65.1651 25.6329   1
   2   5   2 101.532 22.4958   1
  -2  -5  -2 118.162 23.1500   1
   3   5   2 14571.8 712.930   1
  -3  -5  -2 15992.5 715.920   1
  -3   5  -2 15177.5 714.662   1
   3  -5   2 14274.2 713.384   1
   4   5   2 908.335 69.4382   1
  -4  -5  -2 865.046 66.6031   1
  -4   5  -2 903.843 66.8545   1
   4  -5   2 1030.09 69.9178   1
   5   5   2 26.3488 21.8558   1
  -5  -5  -2 56.7298 25.0707   1
  -5   5  -2 5.24478 18.4541   1
   5  -5   2 33.8129 20.0402   1
   6   5   2 4469.21 226.354   1
  -6  -5  -2 4003.22 223.059   1
  -6   5  -2 4279.70 222.919   1
   6  -5   2 3944.69 220.834   1
   7   5   2 1097.38 82.8478   1
   7  -5   2 1121.48 80.9272   1
  -7  -5  -2 1161.47 82.9880   1
  -7   5  -2 1047.22 79.2544   1
  -8   5  -2 893.842 71.7392   1
   8  -5   2 917.923 72.5174   1
  -9  -5  -2 11897.4 587.322   1
   9   5   2 12000.3 589.058   1
  10   5   2 660.257 68.1697   1
 -10  -5  -2 781.277 74.2855   1
 -10   5  -2 833.862 70.8224   1
  11  -5   2 5491.87 308.825   1
  11   5   2 5904.93 311.024   1
 -11  -5  -2 5988.99 312.382   1
 -11   5  -2 6107.61 310.731   1
  12  -5   2 3526.95 200.249   1
  12   5   2 3442.26 201.030   1
 -12  -5  -2 3378.96 198.915   1
 -12   5  -2 3430.93 198.571   1
  13  -5   2 2048.55 138.779   1
 -13   5  -2 2085.06 138.781   1
 -13  -5  -2 1911.73 136.012   1
 -14  -5  -2 15.4478 33.4493   1
  14   5   2 8.42088 33.7624   1
 -15  -5  -2 1763.59 125.725   1
  15   5   2 1959.43 132.288   1
  15  -5   2 1800.16 127.257   1
 -16   5  -2 227.112 46.8601   1
  16  -5   2 315.523 51.9625   1
  16   5   2 316.088 55.0942   1
 -16  -5  -2 236.860 46.0648   1
 -17   5  -2 66.0476 38.2974   1
  17  -5   2 42.2171 36.6446   1
  18  -5   2 256.795 50.7063   1
  18   5   2 114.503 42.9398   1
 -18  -5  -2 279.682 52.0406   1
 -19   5  -2 84.2513 35.5791   1
  19  -5   2 60.4031 32.9851   1
  19   5   2 87.4349 41.1111   1
 -19  -5  -2 57.7870 36.4049   1
 -20   5  -2 8.43543 27.6108   1
  20  -5   2-8.65448 32.2987   1
  20   5   2 17.3694 40.7007   1
 -20  -5  -2-24.7755 37.7477   1
 -21   5  -2 25.2514 35.4316   1
  21  -5   2 8.65249 35.8652   1
  21   5   2 51.9978 40.6511   1
 -21  -5  -2 66.4656 40.3724   1
 -22   5  -2-41.7801 42.8111   1
  22  -5   2 34.4185 40.3258   1
  22   5   2 34.5896 38.4987   1
 -22  -5  -2-32.8547 36.0702   1
 -23   5  -2-8.26929 33.7075   1
  23  -5   2 59.0934 36.0365   1
  23   5   2 50.8537 34.5481   1
 -23  -5  -2-16.1591 27.7481   1
  24   5   2 106.882 42.6640   1
 -24  -5  -2 31.5587 37.5523   1
  26   6  -2 8.34328 38.6252   1
 -26  -6   2 15.8536 41.4362   1
  24   6  -2-8.54309 36.9938   1
 -24  -6   2-8.13309 40.3748   1
  23   6  -2-8.78414 38.0379   1
 -23  -6   2 24.6949 36.1513   1
 -22   6   2 138.663 49.0961   1
  22  -6  -2 149.840 48.2239   1
  22   6  -2 133.665 41.6904   1
 -22  -6   2 115.631 38.7083   1
 -21   6   2 8.58326 39.2376   1
  21  -6  -2 8.72897 35.5775   1
  21   6  -2 37.3754 42.7137   1
 -21  -6   2 7.87489 35.5359   1
 -20   6   2 25.3916 29.7183   1
  20  -6  -2 8.53727 32.4766   1
  20   6  -2-9.02092 39.6218   1
 -20  -6   2 32.3862 34.0499   1
 -19   6   2 8.29960 32.1603   1
  19  -6  -2 16.7366 29.3921   1
  19   6  -2 62.2662 40.1466   1
 -19  -6   2 8.22387 32.4307   1
 -18   6   2 647.639 66.7772   1
 -18  -6   2 618.574 66.9957   1
  18   6  -2 652.645 70.8273   1
  18  -6  -2 563.391 63.1391   1
  17   6  -2 300.867 53.3813   1
 -17  -6   2 249.911 47.7651   1
  16  -6  -2 524.289 61.3985   1
 -16  -6   2 729.380 70.4498   1
 -16   6   2 583.743 63.8016   1
  16   6  -2 617.448 67.5253   1
 -15   6   2 350.659 50.0271   1
  15  -6  -2 444.309 52.3326   1
  14   6  -2 587.175 61.9270   1
 -14   6   2 513.683 56.6115   1
 -14  -6   2 546.037 61.2211   1
  14  -6  -2 504.501 56.3461   1
  13   6  -2 172.455 43.3055   1
 -13   6   2 215.971 41.3391   1
 -13  -6   2 210.621 45.2568   1
  13  -6  -2 257.713 40.9311   1
 -12  -6   2 785.857 72.7740   1
  12   6  -2 939.969 79.6039   1
  11   6  -2 1119.31 84.3223   1
 -11  -6   2 885.153 77.4256   1
 -11   6   2 1070.78 78.6955   1
  11  -6  -2 778.023 70.6924   1
  10   6  -2 678.325 61.0605   1
 -10  -6   2 646.178 61.0399   1
 -10   6   2 629.701 56.8047   1
  10  -6  -2 528.414 55.2822   1
  -9   6   2 6623.19 322.915   1
   9  -6  -2 6035.04 321.452   1
   8   6  -2 14814.5 740.138   1
  -8  -6   2 16191.7 742.945   1
  -8   6   2 15171.1 734.903   1
   7   6  -2 845.281 67.9476   1
   7  -6  -2 747.266 61.2992   1
  -7   6   2 980.208 66.9036   1
  -7  -6   2 892.133 69.8660   1
  -6  -6   2 2781.59 162.022   1
   6   6  -2 3159.22 164.980   1
   6  -6  -2 2639.98 156.739   1
  -6   6   2 2882.27 156.578   1
   5  -6  -2 27024.7 1277.38   1
  -5  -6   2 27807.6 1283.74   1
  -5   6   2 27681.2 1278.25   1
   5   6  -2 26569.9 1282.42   1
   4  -6  -2 216.507 31.7136   1
  -4  -6   2 129.558 29.6146   1
  -4   6   2 245.930 30.8532   1
   4   6  -2 182.101 32.4364   1
   3  -6  -2 1323.54 81.0162   1
  -3  -6   2 1275.69 84.6078   1
  -3   6   2 1233.62 79.6050   1
   3   6  -2 1162.73 81.9749   1
   2  -6  -2 7442.51 358.978   1
  -2  -6   2 7327.59 362.731   1
  -2   6   2 7494.94 358.963   1
   2   6  -2 6842.21 360.878   1
  -1  -6   2 439.649 43.6261   1
   1  -6  -2 570.448 46.8196   1
   1   6  -2 509.036 45.6362   1
  -1   6   2 554.402 47.3824   1
   0  -6   2 12071.6 593.417   1
   0  -6  -2 12473.5 591.373   1
   0   6  -2 12360.6 594.617   1
   0   6   2 12336.9 590.385   1
   1  -6   2 44469.3 2193.36   1
  -1  -6  -2 49434.3 2194.21   1
  -1   6  -2 46092.7 2193.60   1
   1   6   2 48761.7 2193.49   1
   2  -6   2 94976.0 4633.21   1
   2   6   2 97376.7 4633.58   1
  -2  -6  -2 104245. 4635.43   1
  -2   6  -2 105304. 4636.16   1
   3  -6   2 11927.5 583.787   1
   3   6   2 12175.0 582.116   1
  -3  -6  -2 12525.1 583.982   1
  -3   6  -2 11577.3 581.980   1
   4   6   2 7665.60 389.629   1
  -4  -6  -2 8046.01 390.445   1
  -4   6  -2 8048.80 391.011   1
   4  -6   2 7473.60 388.974   1
   5   6   2 27133.8 1284.35   1
  -5  -6  -2 27819.4 1284.81   1
  -5   6  -2 27465.9 1283.88   1
   5  -6   2 26555.1 1284.11   1
   6   6   2 1577.15 106.419   1
  -6  -6  -2 1689.55 107.850   1
  -6   6  -2 1636.81 106.055   1
   6  -6   2 1656.28 107.186   1
  -7   6  -2 50.4294 27.0174   1
   7  -6   2 58.0492 28.6096   1
  -8  -6  -2 39.2497 30.2974   1
   8   6   2 6.95322 27.4237   1
   9   6   2 1607.42 110.259   1
   9  -6   2 1548.13 108.363   1
  -9  -6  -2 1535.38 108.664   1
  -9   6  -2 1596.82 107.080   1
  10   6   2-7.28311 31.5594   1
 -10  -6  -2 21.2977 32.0532   1
 -10   6  -2 27.6433 28.1884   1
  10  -6   2 55.6011 30.9659   1
 -11  -6  -2 8530.15 422.338   1
  11  -6   2 8040.56 417.890   1
 -11   6  -2 8103.39 418.561   1
  11   6   2 8197.44 420.438   1
  12  -6   2 59.7305 37.5561   1
 -12  -6  -2 62.0844 38.1934   1
 -12   6  -2 36.8496 31.5627   1
  12   6   2 77.1132 37.9523   1
 -13  -6  -2 610.420 66.2461   1
 -13   6  -2 615.612 63.2125   1
  13   6   2 554.454 66.1779   1
  14   6   2 454.336 60.2554   1
  14  -6   2 268.654 49.7632   1
  15   6   2 602.545 71.2922   1
 -15   6  -2 618.012 66.6013   1
  15  -6   2 650.307 67.6454   1
 -15  -6  -2 779.292 76.3256   1
  16   6   2 26.3006 35.7259   1
  16  -6   2-24.5938 36.0008   1
 -16   6  -2 16.3557 34.9009   1
 -16  -6  -2-8.13311 33.6736   1
  17   6   2 153.150 43.2205   1
  17  -6   2 150.608 43.3550   1
 -17   6  -2 116.345 42.1996   1
 -17  -6  -2 142.901 39.5137   1
  18   6   2 676.529 77.8219   1
  18  -6   2 674.414 73.7549   1
 -18   6  -2 851.153 78.9669   1
 -18  -6  -2 779.294 75.5977   1
 -19  -6  -2 223.285 48.5226   1
  19  -6   2 203.784 45.7314   1
 -19   6  -2 195.221 45.7151   1
  19   6   2 167.926 50.9287   1
 -20  -6  -2 16.4440 39.0115   1
  20   6   2 26.2451 38.9600   1
  21  -6   2 379.579 55.8927   1
 -21  -6  -2 382.727 57.5569   1
 -21   6  -2 356.348 56.7819   1
 -22  -6  -2 56.9826 40.8885   1
 -22   6  -2 25.3111 33.8739   1
  22   6   2 42.4603 38.8600   1
  23  -6   2-8.43638 36.5431   1
 -23   6  -2-33.4012 39.6203   1
  24   6   2 32.5878 38.6481   1
 -24  -6  -2-7.84834 37.2318   1
 -24   6  -2 16.5081 43.5678   1
 -25  -7   2 7.87966 41.5914   1
  25   7  -2 16.5539 38.7938   1
 -24  -7   2-16.0866 37.7026   1
  24   7  -2-17.1602 38.2063   1
  22  -7  -2 399.866 57.9692   1
 -22  -7   2 320.668 53.4031   1
  22   7  -2 324.817 57.6335   1
 -22   7   2 282.784 52.7469   1
  21  -7  -2 61.7404 40.3747   1
 -21   7   2 34.8937 40.9417   1
 -20  -7   2 24.8916 38.8973   1
  20   7  -2 17.9498 36.5869   1
  19  -7  -2 753.808 81.5780   1
 -19  -7   2 905.968 84.7030   1
 -19   7   2 1066.56 88.3680   1
  19   7  -2 1040.58 90.2947   1
 -18   7   2 391.216 53.6590   1
  18  -7  -2 242.805 47.2737   1
  17   7  -2 1411.67 107.538   1
  17  -7  -2 1142.01 99.4848   1
 -17   7   2 1385.85 104.943   1
 -17  -7   2 1357.28 106.444   1
  16  -7  -2 47.4985 34.8687   1
 -16  -7   2 99.9907 32.9525   1
  16   7  -2 24.4238 25.4235   1
 -16   7   2 79.1215 38.5072   1
  15  -7  -2 45.8532 31.8562   1
 -15  -7   2 95.7491 40.2071   1
 -15   7   2 107.085 33.3256   1
  15   7  -2 73.1505 35.8839   1
  14  -7  -2 2335.86 152.976   1
 -14   7   2 2646.88 157.656   1
  13  -7  -2 62.3039 29.3266   1
 -13  -7   2 105.929 33.8763   1
  13   7  -2 79.4199 33.5843   1
 -13   7   2 64.6190 34.2449   1
  12  -7  -2 2324.09 146.909   1
 -12  -7   2 2360.69 151.548   1
 -12   7   2 2408.63 150.676   1
  12   7  -2 2674.34 157.516   1
  11   7  -2 4818.91 262.895   1
 -11  -7   2 4779.39 261.339   1
  10  -7  -2 6841.13 360.534   1
 -10  -7   2 7108.13 363.549   1
  10   7  -2 7215.90 364.059   1
 -10   7   2 6999.76 357.760   1
   9  -7  -2 10553.9 548.973   1
  -9  -7   2 11570.2 556.686   1
  -9   7   2 11954.1 552.349   1
   9   7  -2 11050.6 556.332   1
   8  -7  -2 8865.16 438.797   1
  -8   7   2 8793.87 437.119   1
  -7  -7   2 3609.77 198.133   1
  -7   7   2 3627.02 193.072   1
   7   7  -2 3400.03 195.944   1
  -6  -7   2 53.6535 26.4460   1
   6  -7  -2 94.6303 24.4684   1
   6   7  -2 101.236 29.4767   1
  -6   7   2 76.0077 24.3251   1
  -5   7   2 5045.86 249.188   1
   5   7  -2 4720.07 253.292   1
   5  -7  -2 5188.49 250.698   1
  -4   7   2 11047.4 517.437   1
   4   7  -2 10875.5 521.140   1
  -4  -7   2 10265.6 520.453   1
   4  -7  -2 10329.4 516.040   1
  -3   7   2 7493.64 372.569   1
   3   7  -2 7896.77 378.063   1
  -3  -7   2 7439.47 376.943   1
   3  -7  -2 7317.19 372.595   1
  -2   7   2 1679.44 99.8975   1
   2   7  -2 1553.41 100.395   1
  -2  -7   2 1382.20 97.8630   1
   2  -7  -2 1640.99 98.6842   1
   1   7  -2 12752.0 604.500   1
  -1   7   2 12405.9 599.556   1
   1  -7  -2 12282.8 600.102   1
  -1  -7   2 12445.7 603.524   1
   0   7  -2 27140.0 1268.29   1
   0   7   2 26831.5 1264.56   1
   0  -7  -2 26988.1 1265.51   1
   0  -7   2 26717.1 1268.70   1
  -1   7  -2 7918.34 355.536   1
   1   7   2 6439.73 347.343   1
  -1  -7  -2 6435.88 348.024   1
   1  -7   2 7378.40 353.306   1
  -2   7  -2 5802.52 324.441   1
  -2  -7  -2 6452.44 326.432   1
   2   7   2 6848.02 327.587   1
   2  -7   2 6634.13 327.392   1
   3  -7   2 4116.24 214.181   1
   3   7   2 3911.68 212.736   1
  -3  -7  -2 3853.59 213.077   1
   4  -7   2 30504.1 1440.33   1
   4   7   2 30258.6 1438.46   1
  -4  -7  -2 31551.2 1441.75   1
  -4   7  -2 30146.1 1437.72   1
   5   7   2 1296.90 88.7349   1
  -5  -7  -2 1105.23 83.9666   1
  -5   7  -2 1067.58 83.4583   1
   5  -7   2 1177.13 85.8925   1
  -6   7  -2 10618.5 524.934   1
   6  -7   2 10672.6 526.280   1
  -7  -7  -2 5911.27 312.214   1
   7   7   2 5998.95 312.755   1
   8   7   2 231.536 42.7851   1
  -8  -7  -2 278.905 44.6654   1
  -8   7  -2 225.988 38.9377   1
   8  -7   2 225.066 39.5609   1
   9   7   2 204.777 44.4976   1
   9  -7   2 302.050 45.0566   1
  -9  -7  -2 349.634 48.6949   1
  -9   7  -2 254.592 44.5402   1
  10  -7   2 19693.8 944.795   1
 -10  -7  -2 19829.1 947.533   1
 -10   7  -2 20983.1 949.343   1
  10   7   2 18253.2 946.164   1
 -11  -7  -2 2760.63 172.236   1
  11  -7   2 2665.83 169.370   1
  11   7   2 3112.23 176.788   1
 -11   7  -2 2964.56 172.960   1
 -12   7  -2 832.329 76.2900   1
  13   7   2 361.421 50.8136   1
 -13  -7  -2 441.987 55.9924   1
  14  -7   2 577.418 62.3100   1
 -14  -7  -2 613.366 63.7531   1
 -14   7  -2 377.439 54.1588   1
  14   7   2 328.430 52.9260   1
 -15   7  -2 41.1658 36.6722   1
  15  -7   2 8.31033 33.3345   1
 -15  -7  -2 32.1828 26.3602   1
  15   7   2 17.7948 26.8745   1
 -16   7  -2 210.389 49.5049   1
  16  -7   2 296.069 51.6373   1
 -17  -7  -2 429.122 58.6664   1
  17   7   2 373.266 58.5623   1
 -18   7  -2 155.005 41.9819   1
  18  -7   2 138.533 38.7303   1
 -18  -7  -2 151.732 43.5791   1
  18   7   2 217.587 51.0696   1
 -19   7  -2 25.9602 36.3952   1
  19  -7   2 26.1067 38.7540   1
 -19  -7  -2 15.8827 29.6522   1
  19   7   2 18.2593 34.0849   1
 -20   7  -2 543.379 66.9887   1
  20  -7   2 574.373 64.1398   1
 -20  -7  -2 366.737 54.0141   1
  20   7   2 448.431 59.3912   1
 -21   7  -2 17.1672 39.2698   1
  21  -7   2 51.9682 37.5418   1
 -21  -7  -2 64.6473 39.2685   1
  21   7   2 8.62282 36.8384   1
  22   7   2 41.8097 38.7073   1
 -22   7  -2-25.4185 38.7273   1
  22  -7   2-17.1542 36.6046   1
  23  -7   2 59.0386 40.4789   1
  23   7   2-56.9210 42.0839   1
 -23   7  -2-8.38920 42.9808   1
 -23  -7  -2 7.90636 39.2475   1
  25   8  -2 8.24752 35.7138   1
 -25  -8   2 7.75012 36.7630   1
  23   8  -2 26.8489 39.3032   1
 -23  -8   2-7.78766 36.0506   1
  22   8  -2-17.8395 35.7605   1
 -22  -8   2 32.0223 32.0962   1
 -22   8   2 9.11345 38.8963   1
  21  -8  -2 235.846 49.0454   1
 -21  -8   2 231.262 47.7171   1
 -21   8   2 190.347 49.9002   1
  20  -8  -2 181.553 44.6074   1
  20   8  -2 324.035 56.0892   1
 -20  -8   2 159.981 44.7989   1
 -20   8   2 260.184 53.9517   1
  19  -8  -2-25.3355 34.9656   1
  19   8  -2 8.91215 39.1373   1
 -19   8   2 26.7932 38.6718   1
 -18  -8   2 1659.17 121.198   1
  18  -8  -2 1466.46 114.995   1
 -18   8   2 1778.27 123.931   1
  17  -8  -2 823.067 79.3945   1
  17   8  -2 949.374 83.8424   1
 -17  -8   2 883.350 84.1018   1
 -17   8   2 1006.98 88.1413   1
  16  -8  -2 1561.80 115.696   1
  16   8  -2 1713.11 120.717   1
 -16  -8   2 1548.08 116.717   1
 -16   8   2 1725.40 120.682   1
  15   8  -2 789.960 75.7867   1
 -15  -8   2 532.902 66.4887   1
 -15   8   2 693.629 70.1580   1
  15  -8  -2 658.587 67.6088   1
  14   8  -2 561.062 65.2160   1
 -14  -8   2 453.804 64.6068   1
 -14   8   2 575.175 63.3860   1
  14  -8  -2 621.190 65.2700   1
 -13   8   2 1176.35 92.0292   1
  13  -8  -2 1158.88 92.9539   1
  12   8  -2 1960.39 134.346   1
 -12  -8   2 2096.23 135.138   1
 -12   8   2 1869.36 127.743   1
  12  -8  -2 2124.05 133.382   1
  11   8  -2 932.225 84.7220   1
 -11  -8   2 972.219 82.6927   1
 -11   8   2 964.776 77.3697   1
  11  -8  -2 974.045 78.2379   1
  10   8  -2 17224.3 821.917   1
  10  -8  -2 16952.9 816.581   1
 -10   8   2 16525.7 816.149   1
 -10  -8   2 17121.7 821.686   1
   9   8  -2 9582.92 477.919   1
  -9  -8   2 9445.45 477.370   1
  -9   8   2 9646.23 472.242   1
   9  -8  -2 9324.47 472.393   1
   8   8  -2 5237.09 277.353   1
  -8  -8   2 5097.83 278.382   1
  -8   8   2 5223.85 273.383   1
   8  -8  -2 5258.56 273.991   1
  -7  -8   2 1060.84 80.4106   1
   7   8  -2 912.841 76.3911   1
  -7   8   2 1028.83 76.0038   1
   7  -8  -2 910.394 73.1767   1
  -6   8   2 15245.0 704.276   1
   6   8  -2 14859.9 708.441   1
  -6  -8   2 13724.5 704.704   1
   6  -8  -2 14471.2 703.181   1
  -5   8   2 26940.2 1230.17   1
   5  -8  -2 25164.4 1228.17   1
  -4   8   2 774.929 62.5735   1
   4   8  -2 791.466 67.6444   1
  -4  -8   2 794.946 66.5964   1
   4  -8  -2 793.651 63.7541   1
  -3   8   2 15500.5 789.989   1
   3   8  -2 16868.0 794.192   1
  -3  -8   2 16561.3 795.653   1
   3  -8  -2 17384.1 794.425   1
  -2   8   2 14188.9 714.771   1
   2   8  -2 14898.0 718.651   1
  -2  -8   2 15083.6 719.244   1
   2  -8  -2 15503.5 717.694   1
  -1   8   2 4097.77 228.533   1
   1   8  -2 4563.63 235.292   1
   1  -8  -2 4475.91 231.661   1
  -1  -8   2 4338.30 233.123   1
   0   8  -2 17055.5 815.135   1
   0   8   2 16607.9 813.381   1
   0  -8  -2 17224.3 814.831   1
   0  -8   2 17243.9 817.309   1
  -1   8  -2 26251.4 1362.62   1
   1   8   2 30606.0 1363.48   1
  -1  -8  -2 29890.0 1363.02   1
   1  -8   2 28957.5 1363.74   1
  -2   8  -2 3404.12 184.351   1
   2   8   2 3091.02 180.008   1
  -2  -8  -2 3590.44 184.664   1
   2  -8   2 2879.98 180.643   1
   3   8   2 2399.97 138.682   1
  -3  -8  -2 2132.62 134.944   1
  -3   8  -2 2279.15 137.597   1
   3  -8   2 2178.37 136.185   1
  -4   8  -2 22643.0 1063.13   1
   4  -8   2 22012.4 1061.26   1
   5   8   2 41174.5 1936.80   1
  -5  -8  -2 41415.3 1936.32   1
   6  -8   2 3883.90 227.314   1
  -6   8  -2 4128.30 226.729   1
   6   8   2 4318.59 230.266   1
  -6  -8  -2 4324.75 229.859   1
   7  -8   2 22171.2 1062.63   1
  -7   8  -2 22218.4 1062.41   1
   7   8   2 22511.6 1065.03   1
  -7  -8  -2 22141.2 1063.74   1
   8  -8   2 2234.72 139.983   1
  -8   8  -2 2237.88 138.895   1
   8   8   2 2254.24 142.627   1
  -8  -8  -2 2085.28 138.436   1
   9  -8   2 4123.78 241.690   1
  -9   8  -2 4193.01 241.697   1
   9   8   2 4984.67 251.923   1
  -9  -8  -2 4421.39 245.135   1
  10  -8   2 3436.87 196.429   1
 -10   8  -2 3490.30 196.086   1
  10   8   2 3634.20 200.778   1
 -11   8  -2 1948.24 129.612   1
 -12  -8  -2 702.207 68.4644   1
  12   8   2 653.143 67.6446   1
  13  -8   2 15.5556 34.6464   1
 -13   8  -2 8.44623 34.4387   1
  13   8   2 24.6195 36.0570   1
 -13  -8  -2 57.6811 39.5651   1
  14  -8   2 64.4288 38.2329   1
 -14   8  -2-8.42700 36.5228   1
  14   8   2 33.1927 37.9614   1
 -14  -8  -2 50.7385 39.1761   1
 -15   8  -2 1319.87 101.108   1
  15  -8   2 1075.61 93.8509   1
  16   8   2 63.3329 38.1755   1
 -16  -8  -2 65.4536 35.5721   1
 -16   8  -2 51.4317 37.7799   1
  16  -8   2 102.135 38.0281   1
  17   8   2 477.388 63.7456   1
 -17  -8  -2 348.035 54.5982   1
 -17   8  -2 433.290 61.2246   1
  17  -8   2 438.842 60.1804   1
 -18   8  -2-34.8413 41.8223   1
  18  -8   2-17.3644 35.9673   1
  19   8   2 414.407 60.8177   1
 -19  -8  -2 238.060 47.9826   1
 -19   8  -2 227.064 50.8699   1
  19  -8   2 304.639 51.5052   1
  20   8   2 35.9969 34.2647   1
 -20  -8  -2 62.6449 33.4594   1
 -20   8  -2-8.71584 47.3380   1
  20  -8   2 17.3771 40.7522   1
  21   8   2 8.60432 40.3384   1
 -21  -8  -2 31.8878 36.4537   1
 -21   8  -2 43.3499 32.9903   1
  21  -8   2 8.60943 29.5753   1
  22   8   2 25.0439 39.1305   1
 -22   8  -2 17.2738 41.9387   1
  22  -8   2 8.45886 36.6355   1
  23   8   2 16.0691 36.7352   1
 -23  -8  -2 22.9371 37.1303   1
  24   9  -2-17.0809 42.3954   1
 -24  -9   2 7.60313 35.1952   1
  23   9  -2-8.74705 33.2709   1
 -23  -9   2-15.4147 31.4135   1
  22   9  -2-8.73864 36.1810   1
 -22  -9   2 16.2281 40.7143   1
  21   9  -2 53.6251 42.4275   1
 -21  -9   2 8.22231 38.0990   1
 -21   9   2 53.4107 40.1989   1
  20   9  -2 18.1434 43.0507   1
  20  -9  -2 45.5694 38.3425   1
 -20  -9   2 24.6201 37.5348   1
 -20   9   2 26.5037 34.2415   1
  19   9  -2 201.095 50.8381   1
 -19  -9   2 203.872 48.2547   1
  18  -9  -2 35.5460 36.8355   1
 -18   9   2 42.8401 38.6976   1
 -18  -9   2 17.3361 35.9321   1
  18   9  -2 59.2900 39.7342   1
  17   9  -2 817.132 77.0100   1
  17  -9  -2 713.897 74.9514   1
 -17  -9   2 807.339 76.9142   1
 -17   9   2 755.477 74.6743   1
  16   9  -2 282.045 53.5601   1
 -16   9   2 220.798 45.0352   1
 -16  -9   2 166.338 47.7351   1
  16  -9  -2 340.252 55.1050   1
 -15  -9   2 5186.17 281.654   1
  15   9  -2 5033.64 282.354   1
  14   9  -2 494.862 63.0681   1
 -14   9   2 347.178 52.5412   1
  14  -9  -2 536.988 60.5953   1
 -14  -9   2 522.745 62.1284   1
  13   9  -2 826.745 79.3128   1
 -13   9   2 708.228 70.8020   1
  13  -9  -2 747.671 70.2172   1
 -13  -9   2 585.739 68.1781   1
  12   9  -2 146.413 38.4414   1
  12  -9  -2 230.514 44.8881   1
 -12   9   2 174.304 40.1757   1
 -12  -9   2 141.686 37.2514   1
  11  -9  -2 3809.00 218.506   1
  11   9  -2 4119.88 224.665   1
 -11   9   2 3796.66 217.193   1
 -11  -9   2 3872.38 221.441   1
  10   9  -2 325.166 47.3684   1
  10  -9  -2 361.676 50.2300   1
 -10  -9   2 390.278 48.9491   1
 -10   9   2 475.902 51.9287   1
   9   9  -2 7646.75 375.527   1
  -9  -9   2 6922.38 372.008   1
   9  -9  -2 7111.55 368.615   1
  -9   9   2 7117.01 368.188   1
  -8  -9   2 3618.39 213.792   1
   8   9  -2 3888.90 213.436   1
  -7  -9   2 7451.64 394.600   1
   7   9  -2 8015.39 396.613   1
   6   9  -2 19101.2 891.877   1
  -6  -9   2 18139.1 889.527   1
   6  -9  -2 18310.7 886.410   1
  -5   9   2 22285.5 999.080   1
   5   9  -2 19313.5 997.284   1
  -5  -9   2 20630.6 999.858   1
   5  -9  -2 21527.4 999.930   1
  -4   9   2 4480.42 236.982   1
   4   9  -2 4370.34 239.323   1
  -4  -9   2 4378.94 241.214   1
  -3   9   2 729.262 67.3356   1
   3   9  -2 995.494 75.7521   1
  -3  -9   2 848.201 74.5939   1
   3  -9  -2 979.227 73.1506   1
  -2   9   2 4659.56 252.147   1
   2  -9  -2 4862.47 253.792   1
  -1   9   2 11134.2 559.515   1
   1  -9  -2 11834.9 562.554   1
   0   9   2 10849.0 561.631   1
   0  -9  -2 12210.0 565.493   1
   1   9   2 8914.34 445.725   1
  -1  -9  -2 8917.18 446.052   1
  -2   9  -2 4623.26 248.166   1
   2  -9   2 4491.45 246.292   1
  -3   9  -2 65.6824 29.5343   1
   3   9   2 52.4629 30.2597   1
   3  -9   2 142.920 34.7585   1
  -3  -9  -2 104.580 32.7098   1
   4  -9   2 24196.3 1155.66   1
   4   9   2 24320.9 1155.81   1
  -4  -9  -2 24520.3 1157.19   1
  -4   9  -2 24122.1 1154.36   1
   5  -9   2 60.6968 34.4006   1
  -5   9  -2 102.114 33.2601   1
  -5  -9  -2 63.8207 30.4920   1
   5   9   2 95.0585 30.0496   1
   6  -9   2 19750.0 1031.73   1
  -6   9  -2 22091.7 1034.28   1
   6   9   2 22259.5 1036.10   1
  -6  -9  -2 22529.8 1036.67   1
   7  -9   2 7.31478 29.3252   1
  -7   9  -2-6.96931 29.7446   1
   7   9   2 44.7738 27.8511   1
  -7  -9  -2-14.5068 27.0714   1
   8  -9   2 3815.60 210.202   1
   8   9   2 3771.37 212.399   1
  -8  -9  -2 4070.99 213.234   1
   9  -9   2 3368.19 203.895   1
  -9   9  -2 3595.68 206.211   1
   9   9   2 3837.08 210.578   1
  -9  -9  -2 3468.28 204.863   1
 -10   9  -2 1017.70 83.9867   1
  10  -9   2 1011.75 84.4068   1
 -11  -9  -2 39.9067 35.0662   1
  11   9   2 8.37472 31.8682   1
  12   9   2 2848.37 180.030   1
  12  -9   2 2708.48 177.875   1
 -12  -9  -2 3128.84 182.630   1
 -12   9  -2 3164.17 182.708   1
  13  -9   2 59.4529 39.3550   1
 -13   9  -2 57.3101 37.9395   1
 -13  -9  -2 16.5462 34.8290   1
  13   9   2 25.2848 33.8336   1
  14   9   2 3206.82 196.715   1
  14  -9   2 3285.39 199.519   1
 -14  -9  -2 3308.94 198.959   1
 -14   9  -2 3377.95 199.422   1
  15  -9   2 104.624 38.9308   1
 -15   9  -2 76.4695 35.3053   1
  15   9   2 85.0824 37.9966   1
 -15  -9  -2-8.56244 36.1246   1
  16  -9   2 131.700 39.7314   1
 -16   9  -2 180.732 47.2538   1
 -16  -9  -2 168.515 45.0359   1
  16   9   2 140.458 44.1549   1
  17   9   2 144.182 37.8544   1
 -17  -9  -2 124.864 35.0539   1
 -17   9  -2 191.910 48.2042   1
  17  -9   2 105.375 41.6479   1
  18   9   2-9.00938 41.2009   1
 -18  -9  -2 57.2166 38.3292   1
 -18   9  -2 52.9652 41.3913   1
  18  -9   2 8.73031 37.2819   1
  19   9   2-8.79527 30.8998   1
 -19  -9  -2 65.2769 32.1871   1
 -19   9  -2-8.82550 36.5634   1
  19  -9   2 61.1117 41.9205   1
  20   9   2 35.3311 42.9577   1
 -20  -9  -2 46.6968 38.2962   1
 -20   9  -2 43.9376 37.0343   1
  20  -9   2 95.6101 41.3061   1
  21   9   2-17.3067 37.4693   1
 -21  -9  -2 15.4033 32.8686   1
 -21   9  -2 8.70592 41.2948   1
  21  -9   2-17.2236 40.8483   1
  22   9   2-16.5332 31.4445   1
 -22   9  -2 51.1303 41.8442   1
 -22  -9  -2 15.4740 25.9571   1
 -23 -10   2 31.1580 32.7932   1
  23  10  -2 42.3326 37.7300   1
 -22 -10   2 7.94231 31.8477   1
  22  10  -2 26.2561 36.2434   1
 -21 -10   2-8.17576 40.5866   1
  21  10  -2-8.84769 36.0572   1
  20 -10  -2 9.05871 36.3164   1
 -20  10   2-17.6043 42.2469   1
  20  10  -2-8.71004 39.2993   1
 -20 -10   2 41.8151 42.8481   1
  19 -10  -2 26.9361 37.7537   1
 -19 -10   2-8.58852 34.4329   1
 -19  10   2-43.6248 40.3904   1
  18  10  -2 263.553 44.5486   1
 -18 -10   2 146.513 38.9841   1
  17 -10  -2 419.371 57.5827   1
 -17  10   2 487.648 60.2264   1
 -17 -10   2 474.181 61.2803   1
  17  10  -2 552.055 65.0940   1
  16  10  -2 1490.93 114.667   1
  16 -10  -2 1689.25 116.554   1
 -16  10   2 1666.64 118.017   1
 -16 -10   2 1394.13 111.138   1
 -15  10   2-8.22962 34.6017   1
  15 -10  -2 16.6856 36.6373   1
 -14 -10   2 1348.68 108.617   1
  14  10  -2 1512.18 114.632   1
  13  10  -2 461.987 60.2188   1
  13 -10  -2 354.787 52.5967   1
 -13 -10   2 426.769 55.4244   1
 -13  10   2 269.262 48.8474   1
  12 -10  -2 5830.10 297.363   1
  12  10  -2 5505.27 297.275   1
 -12 -10   2 4981.13 291.785   1
 -12  10   2 5482.23 291.970   1
  11  10  -2 24.3277 35.1328   1
  11 -10  -2 52.9251 30.3324   1
 -11  10   2 14.6916 28.9769   1
 -11 -10   2 7.90155 33.7420   1
  10 -10  -2 9356.13 469.021   1
 -10  10   2 9212.71 469.420   1
  -9 -10   2 395.614 57.1447   1
  -9  10   2 338.406 47.0911   1
   9  10  -2 310.577 48.3474   1
   9 -10  -2 339.790 47.5455   1
  -8 -10   2 3520.78 208.636   1
  -8  10   2 3511.82 206.999   1
   8  10  -2 3784.92 210.477   1
   8 -10  -2 3907.19 210.863   1
  -7 -10   2 11574.0 595.569   1
  -7  10   2 11897.8 593.700   1
   7  10  -2 11989.2 597.676   1
   7 -10  -2 12816.5 597.233   1
  -6  10   2 6183.87 338.105   1
   6  10  -2 7074.64 347.223   1
  -6 -10   2 6767.08 346.266   1
   6 -10  -2 6414.58 340.535   1
  -5  10   2 968.100 78.6642   1
   5  10  -2 1015.83 83.4886   1
  -5 -10   2 949.207 82.0313   1
   5 -10  -2 1120.63 82.8814   1
  -4  10   2 3469.90 192.252   1
   4  10  -2 3243.61 193.250   1
  -4 -10   2 3318.00 193.534   1
   4 -10  -2 3422.59 192.214   1
  -3 -10   2 20568.9 948.044   1
   3  10  -2 18923.2 943.832   1
  -2 -10   2 9522.41 464.143   1
   2 -10  -2 9098.65 461.950   1
  -2  10   2 8427.33 457.432   1
   2  10  -2 10041.5 465.168   1
   1 -10  -2 2113.60 134.764   1
  -1 -10   2 2082.56 134.531   1
   1  10  -2 2053.64 134.101   1
  -1  10   2 2221.56 133.102   1
   0  10  -2 453.343 55.4699   1
   0  10   2 474.069 55.9224   1
   0 -10  -2 515.972 55.7185   1
   0 -10   2 605.067 60.1153   1
  -1  10  -2 21853.4 1070.31   1
   1  10   2 22541.6 1071.86   1
  -1 -10  -2 22028.3 1070.41   1
   1 -10   2 23569.2 1074.87   1
  -2  10  -2 558.068 60.5040   1
   2  10   2 593.151 61.6105   1
  -2 -10  -2 661.334 62.5454   1
   2 -10   2 484.354 57.4155   1
  -3  10  -2 42103.0 2019.22   1
   3  10   2 44564.1 2020.03   1
   3 -10   2 41938.3 2018.00   1
  -3 -10  -2 43637.1 2018.91   1
   4 -10   2 8415.59 411.139   1
   4  10   2 7573.30 406.215   1
  -4  10  -2 8343.86 409.767   1
  -4 -10  -2 7644.58 406.279   1
   5 -10   2 14402.1 712.433   1
   5  10   2 14493.3 712.483   1
  -5 -10  -2 14474.0 713.896   1
  -5  10  -2 15023.7 714.229   1
   6 -10   2 72.8191 34.2580   1
  -6  10  -2 116.877 38.2988   1
  -6 -10  -2 59.6066 35.0466   1
   6  10   2 22.6311 32.8016   1
   7 -10   2 7193.75 366.025   1
  -7  10  -2 6811.97 364.137   1
   7  10   2 6985.13 365.983   1
  -7 -10  -2 7097.40 366.950   1
   8 -10   2 741.672 71.7805   1
  -8  10  -2 719.297 69.1039   1
   8  10   2 714.949 71.3554   1
  -8 -10  -2 763.707 73.8463   1
   9 -10   2 2223.27 146.893   1
  -9  10  -2 2141.45 145.927   1
   9  10   2 2460.44 151.875   1
  -9 -10  -2 2335.92 149.144   1
  10  10   2 76.6067 31.1802   1
 -10 -10  -2-8.20229 29.4427   1
  11 -10   2 2274.69 157.696   1
 -11  10  -2 2460.83 159.224   1
  11  10   2 2746.14 166.500   1
 -11 -10  -2 2632.71 162.368   1
  12 -10   2 16.4268 34.1668   1
 -12  10  -2 83.9589 40.8958   1
 -12 -10  -2 132.059 41.5467   1
  12  10   2 59.7291 38.1320   1
  13  10   2 4837.16 289.839   1
  13 -10   2 5371.86 292.829   1
 -13 -10  -2 5390.21 292.413   1
 -13  10  -2 5715.43 294.718   1
  14 -10   2 25.8913 29.0714   1
 -14  10  -2 75.4685 32.5869   1
  14  10   2 51.2828 27.4004   1
 -14 -10  -2 76.2820 31.1339   1
  15 -10   2 61.6300 40.8114   1
 -15  10  -2 67.9707 39.3880   1
  15  10   2 42.1318 30.2897   1
 -15 -10  -2 34.7114 28.4852   1
  16 -10   2 160.397 38.9314   1
 -16  10  -2 59.9867 31.7862   1
 -16 -10  -2 102.429 34.0404   1
  16  10   2 146.946 41.8085   1
  17 -10   2 367.541 55.4689   1
 -17 -10  -2 291.008 52.5342   1
  17  10   2 390.141 58.6291   1
 -17  10  -2 396.451 54.2641   1
 -18 -10  -2 16.6794 35.0693   1
  18  10   2 8.89050 40.6408   1
  19  10   2 8.78845 38.6264   1
 -19 -10  -2 72.5514 38.7219   1
 -19  10  -2 34.4499 37.3258   1
  19 -10   2 17.9275 31.5035   1
 -20 -10  -2 63.1895 38.4944   1
  20  10   2 85.8799 45.0138   1
  21  10   2-26.7673 41.3123   1
 -21 -10  -2-14.4213 33.8055   1
 -21  10  -2-33.8083 39.1356   1
  21 -10   2-8.79694 34.0823   1
 -22 -11   2-47.8551 38.7229   1
  22  11  -2 68.2161 41.8665   1
 -21 -11   2 48.4493 42.6263   1
  21  11  -2-17.2162 40.8393   1
  19  11  -2 242.273 51.6870   1
 -19 -11   2 240.994 52.4459   1
 -19  11   2 166.771 45.0728   1
  19 -11  -2 190.704 45.6044   1
  18  11  -2-17.1158 38.6115   1
 -18 -11   2-16.9801 32.8811   1
 -18  11   2 43.3852 37.0313   1
  18 -11  -2 9.01231 34.9038   1
 -17 -11   2-8.42619 30.2354   1
  17  11  -2 60.6108 33.5543   1
  16 -11  -2 1182.75 99.1290   1
 -16 -11   2 1163.49 98.1397   1
 -16  11   2 1104.38 95.7780   1
  16  11  -2 1176.63 98.6572   1
  15  11  -2 791.597 78.6227   1
 -15  11   2 645.970 72.5118   1
 -15 -11   2 736.309 77.2625   1
  14 -11  -2 518.892 63.2383   1
 -14  11   2 571.570 65.0694   1
  13  11  -2 1722.19 121.998   1
 -13 -11   2 1640.61 120.993   1
 -13  11   2 1667.19 121.224   1
  13 -11  -2 1758.56 123.178   1
  12  11  -2 1822.62 121.938   1
 -12 -11   2 1480.32 115.901   1
 -11 -11   2 5365.78 304.596   1
  11  11  -2 5909.10 307.918   1
 -11  11   2 6142.46 307.147   1
  11 -11  -2 5207.97 300.786   1
 -10  11   2 152.078 38.0652   1
  10  11  -2 106.522 33.2147   1
 -10 -11   2 64.4905 31.0501   1
  10 -11  -2 123.658 38.2633   1
  -9 -11   2 4547.82 246.955   1
  -9  11   2 4522.23 242.542   1
   9  11  -2 4050.83 240.729   1
   9 -11  -2 4200.67 240.426   1
  -8  11   2 254.450 47.5682   1
   8 -11  -2 247.107 44.3259   1
  -7 -11   2 2714.40 162.222   1
   7  11  -2 2678.52 160.902   1
   7 -11  -2 2755.43 159.720   1
  -6  11   2 2164.71 140.959   1
   6  11  -2 2132.50 144.209   1
  -6 -11   2 2286.60 145.711   1
   6 -11  -2 2369.06 143.879   1
  -5  11   2 764.238 74.5127   1
   5  11  -2 913.236 80.1583   1
  -5 -11   2 924.950 81.4682   1
  -4  11   2 288.641 43.6952   1
   4  11  -2 273.629 45.4322   1
  -4 -11   2 210.961 41.0035   1
   4 -11  -2 224.224 39.0437   1
   3  11  -2 27837.5 1374.46   1
  -3 -11   2 29069.8 1376.97   1
   3 -11  -2 30253.1 1376.87   1
  -2  11   2 12997.2 630.775   1
   2  11  -2 13380.8 633.730   1
   2 -11  -2 12057.3 629.797   1
  -2 -11   2 13069.6 633.817   1
   1  11  -2 11725.5 569.902   1
  -1  11   2 11330.6 567.429   1
  -1 -11   2 11380.4 569.107   1
   0  11  -2 65.4892 34.5570   1
   0  11   2 7.04246 30.1034   1
   0 -11  -2 28.5055 32.6175   1
   0 -11   2 43.8905 30.8033   1
  -1  11  -2 210.748 42.4239   1
   1  11   2 220.958 41.3154   1
  -1 -11  -2 122.912 33.7368   1
   1 -11   2 221.340 44.3787   1
  -2  11  -2 3204.67 195.742   1
   2  11   2 3850.25 202.825   1
  -2 -11  -2 3435.81 197.712   1
   2 -11   2 3261.80 198.012   1
  -3  11  -2 3283.83 186.243   1
   3  11   2 2970.80 184.140   1
  -3 -11  -2 3228.50 185.468   1
   3 -11   2 3018.82 184.313   1
  -4 -11  -2 6024.80 325.972   1
   4  11   2 6137.35 325.959   1
  -4  11  -2 6097.96 327.142   1
   4 -11   2 6404.62 327.751   1
  -5  11  -2 352.546 49.4142   1
   5  11   2 347.872 48.8237   1
  -5 -11  -2 225.963 45.7496   1
   5 -11   2 401.666 49.3178   1
  -6  11  -2 670.582 66.8164   1
   6  11   2 564.976 64.9796   1
  -6 -11  -2 630.867 67.0591   1
   6 -11   2 629.513 66.6369   1
  -7  11  -2 1055.55 84.7940   1
   7 -11   2 935.437 83.5122   1
   8  11   2 6427.39 317.886   1
  -8 -11  -2 5235.23 307.791   1
   9  11   2-8.39352 36.8655   1
   9 -11   2-16.2394 30.3099   1
  -9 -11  -2-16.3132 33.7770   1
  10  11   2 60.6167 36.4491   1
 -10  11  -2 48.1944 34.8226   1
  10 -11   2 8.36625 34.6810   1
 -10 -11  -2 33.1181 36.3993   1
  11  11   2 304.008 53.0634   1
 -11  11  -2 267.829 48.0920   1
  11 -11   2 239.116 45.5489   1
 -11 -11  -2 298.393 49.9657   1
 -12  11  -2 2105.52 141.576   1
  12 -11   2 2147.55 143.432   1
  13 -11   2-8.67949 39.1621   1
 -13 -11  -2-16.7287 25.2447   1
 -13  11  -2 41.7639 40.5543   1
  13  11   2 25.9067 26.8185   1
 -14  11  -2 663.460 70.9951   1
  14 -11   2 740.093 77.4544   1
 -14 -11  -2 812.058 75.6669   1
  14  11   2 701.029 73.6152   1
  15 -11   2 148.799 43.9055   1
  15  11   2 128.034 38.5472   1
 -15  11  -2 165.341 49.3326   1
  16 -11   2 51.9996 33.1423   1
 -16 -11  -2 8.63130 27.7545   1
 -16  11  -2 106.356 39.0760   1
  16  11   2 143.986 37.3562   1
  17  11   2 51.8777 42.9475   1
 -17 -11  -2 16.7935 35.3368   1
 -18  11  -2 155.835 44.5794   1
  18 -11   2 181.920 41.3317   1
 -19  11  -2-8.60946 41.8058   1
  19 -11   2-8.61539 38.3641   1
 -19 -11  -2-32.1952 26.3572   1
  19  11   2-8.66688 27.6614   1
 -20  11  -2 8.45358 42.4239   1
  20 -11   2-17.1877 35.5885   1
 -20 -11  -2 54.7400 36.6556   1
  20  11   2 8.46247 39.6660   1
 -21 -11  -2 14.9111 29.9068   1
  21  11   2 33.2425 36.0009   1
 -22 -12   2-7.73655 29.4276   1
  22  12  -2 33.5004 32.4401   1
 -21 -12   2 16.0103 29.3006   1
  21  12  -2 8.34018 30.5265   1
 -20 -12   2 24.9421 32.8465   1
  20  12  -2 74.3538 35.8433   1
  18 -12  -2 54.8589 37.9711   1
  18  12  -2 85.3976 34.3624   1
 -18 -12   2 50.2963 31.4243   1
 -18  12   2 61.4551 44.1514   1
  17 -12  -2 90.4425 41.9768   1
  17  12  -2 112.057 45.5962   1
 -17  12   2 34.8077 37.2625   1
 -17 -12   2 33.4709 36.3607   1
 -16 -12   2-42.1726 38.5621   1
  16  12  -2 8.84977 37.2190   1
  15 -12  -2-8.64596 32.2669   1
  15  12  -2 36.4675 38.9083   1
 -15 -12   2-8.56163 35.9974   1
 -15  12   2-8.52894 35.8599   1
 -14 -12   2 85.2067 34.4652   1
  14 -12  -2 76.3200 39.0312   1
  14  12  -2 98.4014 37.8909   1
 -14  12   2 154.136 43.2118   1
 -13 -12   2 76.1112 39.3134   1
  13  12  -2 121.824 39.4266   1
  13 -12  -2 41.8088 31.4154   1
 -13  12   2 83.6347 33.7225   1
 -12 -12   2 2032.79 138.417   1
  12 -12  -2 2022.28 139.653   1
  12  12  -2 2126.98 144.192   1
 -12  12   2 2062.76 138.929   1
 -11 -12   2 24.8940 33.8441   1
  11  12  -2-16.7271 31.8382   1
 -11  12   2 64.6157 35.9860   1
  11 -12  -2 75.3758 41.5978   1
  10  12  -2 217.634 44.9391   1
 -10 -12   2 148.831 37.7205   1
  -9  12   2 258.311 47.9631   1
   9  12  -2 340.071 52.6295   1
  -9 -12   2 268.498 51.1836   1
   9 -12  -2 389.295 53.3244   1
  -8  12   2 46.3246 35.7821   1
   8  12  -2 32.1601 33.3339   1
  -8 -12   2 64.9791 37.6390   1
   8 -12  -2 7.86750 34.5938   1
  -7 -12   2 4064.13 232.984   1
  -7  12   2 4066.05 229.910   1
   7  12  -2 4214.02 233.751   1
   7 -12  -2 3932.24 230.517   1
  -6  12   2 1333.50 94.5500   1
   6  12  -2 977.751 90.1146   1
  -6 -12   2 977.442 86.9141   1
   6 -12  -2 1287.64 93.6661   1
  -5  12   2 1494.88 109.391   1
   5 -12  -2 1571.76 110.743   1
   4  12  -2 643.473 69.6825   1
  -4  12   2 776.066 72.2339   1
  -4 -12   2 646.785 69.4274   1
   4 -12  -2 853.181 72.7420   1
  -3  12   2 6014.84 324.954   1
   3  12  -2 6549.39 330.506   1
  -3 -12   2 5926.62 327.048   1
   3 -12  -2 6274.86 327.830   1
   2  12  -2 3792.84 217.808   1
  -2  12   2 3844.39 216.842   1
   2 -12  -2 4196.93 220.848   1
  -2 -12   2 3454.77 218.871   1
   1  12  -2 9652.58 483.461   1
  -1  12   2 9010.54 480.488   1
  -1 -12   2 9997.55 487.065   1
   1 -12  -2 9745.78 484.643   1
   0  12  -2 4091.73 217.644   1
   0  12   2 3455.50 212.066   1
   0 -12   2 3651.08 214.138   1
   0 -12  -2 3853.72 216.030   1
  -1  12  -2 100.223 39.5781   1
   1  12   2 188.481 43.8859   1
  -1 -12  -2 122.087 38.7824   1
   1 -12   2 130.994 39.9583   1
  -2  12  -2 1967.95 132.505   1
   2  12   2 1929.78 132.067   1
  -2 -12  -2 2072.83 133.476   1
   2 -12   2 2011.78 132.486   1
  -3  12  -2 7545.25 340.242   1
  -3 -12  -2 6798.31 335.737   1
   3 -12   2 6420.39 334.567   1
  -4  12  -2 108.639 40.3791   1
   4  12   2 85.8078 37.6733   1
  -4 -12  -2 62.5874 36.9036   1
   4 -12   2 111.225 43.3269   1
  -5 -12  -2 16.1720 27.7809   1
   5  12   2 31.4579 29.3712   1
  -6  12  -2 429.950 59.0602   1
   6  12   2 535.174 61.3770   1
  -7  12  -2 3671.37 212.586   1
  -7 -12  -2 3736.94 212.668   1
   7  12   2 3682.81 212.597   1
   7 -12   2 3366.10 210.269   1
  -8  12  -2 179.021 37.9440   1
   8 -12   2 256.407 45.0889   1
  -8 -12  -2 278.648 45.5001   1
   8  12   2 295.104 46.3217   1
  -9  12  -2 41.2226 33.0641   1
  -9 -12  -2 8.37863 30.0570   1
   9 -12   2 8.24298 29.5709   1
   9  12   2 25.6936 31.9767   1
 -10  12  -2 211.421 46.0223   1
  10  12   2 78.8027 40.6313   1
  10 -12   2 132.988 42.2918   1
 -10 -12  -2 184.779 45.7149   1
  11  12   2-8.94742 28.5672   1
 -11  12  -2 16.6931 33.4787   1
 -11 -12  -2 25.7989 28.8653   1
  11 -12   2 76.5384 35.2281   1
  12  12   2 126.402 44.8844   1
 -12 -12  -2-8.49437 36.8606   1
  13 -12   2 1390.75 111.496   1
 -13 -12  -2 1470.33 110.000   1
  13  12   2 1325.36 108.860   1
 -13  12  -2 1480.33 110.660   1
  14 -12   2 35.7171 34.7390   1
 -14 -12  -2 50.6237 36.6821   1
  14  12   2 69.3642 39.2582   1
 -14  12  -2 135.793 44.0472   1
  15 -12   2 8.92905 38.1122   1
 -15 -12  -2 42.4632 35.7131   1
 -15  12  -2-25.5863 42.3422   1
  15  12   2 25.6925 36.5552   1
  16  12   2 116.907 43.3735   1
 -16 -12  -2 42.9983 40.9566   1
  17 -12   2 142.633 46.5237   1
 -17  12  -2 118.955 47.3322   1
  18 -12   2 35.4172 38.3897   1
 -18 -12  -2 72.9511 31.4538   1
 -18  12  -2 16.9357 39.7330   1
  18  12   2 25.6134 30.6761   1
 -19  12  -2 58.9984 37.1676   1
  19  12   2 59.6683 41.5222   1
  19 -12   2 96.3177 39.1297   1
 -19 -12  -2 79.9294 39.8218   1
 -20 -12  -2 15.2158 29.4698   1
  20  12   2 8.38599 31.8976   1
  21  13  -2-40.2450 33.3435   1
 -21 -13   2-7.89204 31.6571   1
  20  13  -2-8.02093 34.2331   1
 -20 -13   2-8.21069 34.5237   1
  19  13  -2-8.24134 33.5890   1
 -19 -13   2-16.4554 38.0901   1
  18  13  -2 33.8496 35.6052   1
 -18 -13   2 24.7464 34.7078   1
 -17 -13   2 8.27638 26.4047   1
 -17  13   2-17.9770 38.9207   1
  17  13  -2 8.55946 30.0450   1
 -16 -13   2 8.40972 39.8926   1
  16  13  -2-8.82801 39.8328   1
 -16  13   2 8.86739 38.9435   1
  16 -13  -2 35.3441 37.7126   1
 -15  13   2 43.8572 40.1237   1
  15 -13  -2 26.5252 31.0762   1
 -14 -13   2 68.1688 44.1222   1
  14  13  -2 8.91208 35.7546   1
 -14  13   2 25.9904 33.5821   1
  14 -13  -2 17.7466 36.7650   1
 -13 -13   2 42.5846 32.4087   1
  13  13  -2-8.74507 27.1768   1
 -13  13   2 59.9810 39.1804   1
  13 -13  -2 8.88672 34.4342   1
 -12 -13   2 270.499 49.8101   1
  12  13  -2 227.094 47.6846   1
 -12  13   2 239.789 48.8522   1
  12 -13  -2 159.703 44.7822   1
 -11 -13   2-16.8339 38.9789   1
  11  13  -2-16.9611 36.7389   1
 -11  13   2-17.1037 39.6029   1
  11 -13  -2-51.7388 40.9182   1
 -10 -13   2 1146.64 95.1428   1
  10 -13  -2 1029.74 91.5375   1
 -10  13   2 1123.04 96.2398   1
  10  13  -2 1291.01 99.3963   1
   9  13  -2 587.273 65.0014   1
  -9  13   2 511.511 61.7280   1
  -9 -13   2 514.283 63.0987   1
   9 -13  -2 506.962 64.4113   1
  -8  13   2 7.93174 33.3583   1
   8  13  -2 74.1812 34.1350   1
  -8 -13   2 8.32672 32.8289   1
   8 -13  -2-32.7155 35.9259   1
   7  13  -2-8.30851 35.9878   1
  -7 -13   2 49.7934 37.9434   1
  -6  13   2 39.6588 38.1371   1
   6  13  -2 49.2085 29.4964   1
  -6 -13   2 66.1558 30.3493   1
   6 -13  -2 32.0877 33.8061   1
  -5  13   2 149.702 40.6423   1
   5  13  -2 81.3387 37.4765   1
  -5 -13   2 106.501 39.6014   1
   5 -13  -2 79.1986 32.6176   1
  -4  13   2 160.954 38.3454   1
   4  13  -2 169.218 39.3695   1
  -4 -13   2 139.039 41.6949   1
   4 -13  -2 172.338 43.5331   1
  -3  13   2 60.2507 30.2630   1
  -3 -13   2-8.10948 27.9166   1
   3 -13  -2 23.4634 25.6840   1
   2  13  -2 2383.19 149.687   1
  -2  13   2 2318.98 146.961   1
  -2 -13   2 2166.33 147.024   1
   2 -13  -2 2149.11 147.062   1
   1  13  -2-30.9405 33.0220   1
  -1  13   2 70.2029 30.2215   1
   1 -13  -2 55.1634 29.9821   1
  -1 -13   2-15.9759 28.0511   1
   0  13  -2 986.936 82.3503   1
   0 -13  -2 869.547 78.1826   1
  -1  13  -2 1740.11 120.760   1
   1 -13   2 1705.49 121.193   1
  -2  13  -2 411.344 51.8996   1
   2  13   2 336.540 52.9176   1
  -2 -13  -2 451.927 57.3528   1
   2 -13   2 371.396 50.5840   1
  -3  13  -2 1225.32 93.5971   1
   3  13   2 1264.90 98.0079   1
  -3 -13  -2 1087.19 91.6429   1
   3 -13   2 1040.53 91.4626   1
  -4  13  -2 254.223 48.8646   1
   4  13   2 202.138 44.4952   1
  -4 -13  -2 243.441 45.4317   1
   4 -13   2 123.171 40.9629   1
  -5  13  -2 40.4379 30.3218   1
   5  13   2 32.4874 27.3946   1
  -5 -13  -2 108.546 33.5975   1
   5 -13   2 74.7372 35.0347   1
   6  13   2-33.2449 32.1885   1
  -6 -13  -2 25.1444 31.8756   1
   6 -13   2 16.7973 33.6688   1
   7  13   2 42.0336 28.9198   1
  -7 -13  -2 41.6588 28.6630   1
  -7  13  -2 33.8942 37.7703   1
   7 -13   2 42.3970 34.6044   1
   8  13   2 42.8387 32.2194   1
  -8 -13  -2 100.168 35.3191   1
  -8  13  -2 143.648 42.5838   1
   8 -13   2 70.0063 37.0053   1
  -9  13  -2 360.830 55.8249   1
   9 -13   2 478.095 61.6718   1
  10  13   2 352.576 53.0377   1
  10 -13   2 302.430 51.6953   1
 -10  13  -2 339.890 54.9312   1
 -10 -13  -2 330.773 52.6861   1
  11  13   2 134.690 42.8125   1
  11 -13   2 25.7013 36.2812   1
 -11  13  -2 60.0017 42.7712   1
 -11 -13  -2 147.097 43.6338   1
  12  13   2 266.077 53.8701   1
 -12 -13  -2 220.669 46.0341   1
  12 -13   2 344.388 54.8655   1
 -12  13  -2 259.649 52.5307   1
  13 -13   2 86.6222 35.3723   1
 -13  13  -2 17.5633 30.2324   1
  14 -13   2 35.0448 38.4745   1
 -14 -13  -2-8.38004 28.1070   1
  14  13   2-8.63279 30.9539   1
 -14  13  -2 8.60103 35.6109   1
  15 -13   2-8.84592 31.7275   1
 -15 -13  -2-8.38690 32.4909   1
  15  13   2-8.54427 31.8969   1
  16 -13   2 26.6780 41.1662   1
 -16 -13  -2-33.7389 42.7729   1
  16  13   2 8.32423 36.0465   1
 -16  13  -2-34.2394 39.1273   1
  17 -13   2-8.87412 35.5754   1
 -17 -13  -2-25.0778 42.3887   1
  17  13   2 32.8113 37.9714   1
 -17  13  -2-17.0404 33.5825   1
  18 -13   2 26.4997 33.5973   1
  18  13   2-8.28237 27.1142   1
 -18 -13  -2 16.0866 30.0216   1
 -18  13  -2 16.8742 36.0105   1
  19  13   2-8.42798 39.9785   1
 -19 -13  -2 22.8638 35.2810   1
 -19 -14   2 16.0568 35.2640   1
  19  14  -2 16.1873 36.0407   1
 -18 -14   2 48.5071 39.7142   1
  18  14  -2 8.30791 34.9544   1
 -17 -14   2 171.329 49.8580   1
  17  14  -2 169.333 44.9403   1
 -16  14   2 26.6992 36.9471   1
  16  14  -2 97.6816 46.0379   1
 -16 -14   2 58.4836 44.5999   1
 -15  14   2 17.8887 40.8948   1
  15  14  -2 8.91133 39.1464   1
  15 -14  -2 37.0566 38.3694   1
 -15 -14   2 25.6961 34.3516   1
 -14  14   2 98.7796 40.6042   1
  14  14  -2 44.1412 38.8613   1
  14 -14  -2 18.4524 40.0394   1
 -14 -14   2 67.7784 38.8175   1
 -12  14   2 62.1438 35.6597   1
  12  14  -2 8.76579 36.9239   1
  12 -14  -2 115.316 43.1240   1
 -12 -14   2 25.4502 36.2742   1
 -11  14   2 25.9255 36.5966   1
  11  14  -2 145.195 38.2747   1
 -11 -14   2 67.8143 32.5334   1
  11 -14  -2 131.604 42.8189   1
  10 -14  -2 34.6477 35.3597   1
  10  14  -2 8.58527 35.6067   1
 -10  14   2 134.470 43.9780   1
 -10 -14   2 17.0446 35.3465   1
   9 -14  -2-8.55628 31.3148   1
   9  14  -2-25.1668 37.8514   1
  -9  14   2 24.8005 32.0192   1
  -9 -14   2 52.1578 37.6431   1
   8 -14  -2 34.0461 35.8120   1
  -8  14   2 24.7985 35.3034   1
   7 -14  -2 75.5091 41.1998   1
   7  14  -2-8.44070 34.9554   1
  -7  14   2 41.6995 37.1374   1
  -7 -14   2-25.3654 37.1382   1
   6 -14  -2 41.4924 34.3652   1
   6  14  -2-16.8157 34.2698   1
  -6  14   2 24.7665 29.6091   1
  -6 -14   2 8.47581 32.2419   1
   5  14  -2 753.454 72.1403   1
  -5  14   2 719.512 73.8638   1
  -5 -14   2 647.733 69.1995   1
   5 -14  -2 886.434 80.1140   1
  -4  14   2 749.049 73.0292   1
   4  14  -2 778.203 76.0671   1
  -4 -14   2 856.018 77.8581   1
   4 -14  -2 728.146 72.7064   1
   3 -14  -2 65.3851 30.5292   1
   3  14  -2 16.4807 34.6703   1
  -3  14   2 7.92585 32.3240   1
  -3 -14   2 8.39526 34.2355   1
   2  14  -2 24.3438 34.6360   1
  -2  14   2-16.0231 30.4746   1
   2 -14  -2 40.9019 32.2480   1
  -2 -14   2 8.30020 35.9450   1
  -1  14   2 170.917 39.8344   1
   1  14  -2 48.1796 34.1364   1
   1 -14  -2 90.7931 34.5438   1
  -1 -14   2 124.107 41.3799   1
   0 -14   2 346.721 51.1632   1
   0  14   2 269.643 47.4010   1
   0  14  -2 366.050 54.3680   1
   0 -14  -2 290.243 49.1786   1
   1  14   2 1267.45 98.7759   1
  -1  14  -2 1154.44 96.2201   1
  -1 -14  -2 1210.07 97.5725   1
   1 -14   2 1172.36 98.0635   1
   2 -14   2 24.9874 30.4821   1
  -2  14  -2-16.5062 30.2039   1
  -2 -14  -2 16.7078 35.1250   1
   3  14   2 571.017 63.7983   1
  -3  14  -2 450.567 61.3443   1
  -3 -14  -2 359.908 58.0614   1
   4 -14   2 458.112 60.9871   1
   4  14   2 448.912 58.9621   1
  -4  14  -2 527.271 62.1125   1
  -4 -14  -2 317.178 54.5796   1
   5 -14   2 322.914 51.4401   1
   5  14   2 274.716 50.1072   1
  -5  14  -2 262.719 48.7391   1
  -5 -14  -2 410.851 55.7967   1
   6  14   2 101.876 38.5562   1
  -6 -14  -2 42.8076 30.3731   1
  -6  14  -2 66.6192 40.6683   1
  -7  14  -2 59.6239 36.9357   1
   7 -14   2 25.9518 36.4259   1
   8  14   2 8.66153 35.3096   1
  -8 -14  -2 33.7732 37.6020   1
   9 -14   2 230.331 49.7673   1
   9  14   2 200.669 44.2148   1
  -9  14  -2 70.1893 38.4924   1
  -9 -14  -2 69.1794 35.7799   1
  10 -14   2 45.1372 39.1059   1
  10  14   2 26.4914 35.4183   1
 -10  14  -2 43.5657 41.3450   1
 -10 -14  -2-8.54489 35.9452   1
  11 -14   2 26.9019 37.7412   1
  11  14   2 54.0789 44.7738   1
 -11  14  -2 43.2354 41.5359   1
 -11 -14  -2 25.9541 41.0712   1
  12 -14   2 88.7755 40.7269   1
 -12  14  -2 121.313 44.0778   1
  12  14   2 63.9621 40.2780   1
 -12 -14  -2 25.7413 38.3593   1
 -13  14  -2 356.370 57.0228   1
  13 -14   2 376.967 56.7474   1
  13  14   2 370.736 59.2547   1
 -13 -14  -2 395.386 58.3598   1
 -14  14  -2 52.2071 39.2866   1
  14 -14   2 26.0893 39.2652   1
  14  14   2-8.56161 38.6573   1
 -14 -14  -2 58.0493 41.1930   1
 -15  14  -2 17.4162 42.7567   1
  15 -14   2 17.3189 39.0715   1
 -15 -14  -2 16.5062 36.7450   1
  15  14   2-16.9398 39.2089   1
 -16  14  -2-8.70073 39.8002   1
  16  14   2 57.6776 39.5771   1
 -16 -14  -2 41.1293 35.6530   1
 -17  14  -2-17.3558 43.5468   1
  17  14   2 8.01707 31.6039   1
 -17 -14  -2 8.20392 32.8930   1
  17 -14   2 59.9097 41.0801   1
 -18 -14  -2 23.7196 38.8214   1
  18  14   2-40.0337 38.8742   1
 -18 -15   2 7.87772 34.1152   1
  18  15  -2-32.4513 38.4855   1
 -16 -15   2 90.3665 40.6218   1
  16  15  -2 122.248 46.3380   1
 -15 -15   2 92.9723 44.5447   1
  15  15  -2 158.280 50.5890   1
 -14  15   2-36.5423 44.8571   1
  14  15  -2 34.8432 36.6286   1
 -14 -15   2 8.36268 37.2349   1
  14 -15  -2 36.5126 43.3011   1
 -13  15   2 53.5860 42.8951   1
  13  15  -2 52.1205 34.2774   1
 -13 -15   2 17.0036 27.1729   1
  13 -15  -2 27.2078 35.1624   1
 -12  15   2 192.037 51.0183   1
  12  15  -2 279.730 52.6667   1
 -12 -15   2 177.658 45.4790   1
  12 -15  -2 287.939 51.6915   1
  11 -15  -2 88.9569 39.7682   1
 -11  15   2 69.0288 40.1048   1
  10  15  -2 155.524 43.2847   1
 -10 -15   2 221.900 49.5394   1
   9 -15  -2 316.832 56.3356   1
   9  15  -2 277.970 45.2625   1
  -9 -15   2 273.045 46.2549   1
  -9  15   2 351.726 53.1755   1
   8 -15  -2 43.2802 38.5606   1
   8  15  -2 8.45459 33.9199   1
  -8 -15   2 51.5387 37.7458   1
  -8  15   2 17.3068 37.4939   1
   7 -15  -2 43.0015 36.3047   1
   7  15  -2 76.4140 40.4029   1
  -7 -15   2 68.1480 38.0627   1
  -7  15   2 94.1431 38.7496   1
   6 -15  -2 476.431 60.1944   1
   6  15  -2 397.119 58.6465   1
  -6 -15   2 445.290 59.8914   1
  -6  15   2 435.899 57.1487   1
   5 -15  -2 50.9201 36.2230   1
   5  15  -2 8.50142 28.5193   1
  -5 -15   2-8.58606 27.3977   1
  -5  15   2 16.3806 31.1535   1
   4 -15  -2 354.803 55.5063   1
  -4  15   2 433.290 59.2871   1
  -3  15   2 849.947 79.4704   1
   3  15  -2 791.515 80.2290   1
   3 -15  -2 835.986 77.7457   1
  -3 -15   2 950.865 85.5314   1
  -2  15   2 444.034 60.7015   1
   2  15  -2 429.441 59.0761   1
  -2 -15   2 511.306 62.5668   1
   2 -15  -2 389.364 57.7090   1
   1  15  -2 91.0746 35.0345   1
  -1  15   2 67.0853 34.3998   1
  -1 -15   2 84.6087 33.0052   1
   1 -15  -2 102.433 36.6432   1
   0 -15   2 295.717 49.5835   1
   0  15   2 311.001 51.5943   1
   0 -15  -2 306.267 51.4337   1
   0  15  -2 212.879 46.6379   1
   1  15   2-8.48943 37.2893   1
  -1 -15  -2 34.1189 39.4920   1
  -1  15  -2 24.4555 28.6249   1
   2 -15   2 905.747 86.7599   1
  -2 -15  -2 1166.71 94.5052   1
   2  15   2 970.210 89.2872   1
  -2  15  -2 1122.64 91.9511   1
   3 -15   2-25.6320 39.0540   1
   3  15   2-8.53288 33.0485   1
  -3 -15  -2 8.54295 33.0875   1
  -5 -15  -2 61.1085 36.2527   1
   6 -15   2 122.829 41.5859   1
   6  15   2 138.181 46.4372   1
  -6 -15  -2 146.633 46.3796   1
  -6  15  -2 133.711 49.7047   1
  -7  15  -2 8.49175 37.3124   1
   7 -15   2 52.3977 41.9323   1
   7  15   2 25.9307 27.6046   1
  -8  15  -2 911.293 89.2207   1
   8  15   2 1194.78 94.1663   1
  -8 -15  -2 858.293 83.7308   1
   8 -15   2 941.581 88.9592   1
  -9  15  -2 26.4127 33.5296   1
   9  15   2 78.7975 41.5661   1
   9 -15   2 8.84875 31.1098   1
  -9 -15  -2 52.0417 44.4727   1
 -10  15  -2 472.532 65.6599   1
  10 -15   2 256.684 54.3313   1
 -11  15  -2 355.880 58.6901   1
  11  15   2 269.353 50.1214   1
 -11 -15  -2 230.890 47.0455   1
  11 -15   2 170.414 49.6400   1
 -12  15  -2 159.298 49.4466   1
  12  15   2 217.180 47.4005   1
  12 -15   2 154.573 42.7200   1
 -12 -15  -2 112.169 41.0932   1
 -13  15  -2 17.4311 44.6699   1
  13 -15   2 36.0760 40.1715   1
 -14  15  -2 8.61755 39.9192   1
  14  15   2 59.1437 40.5791   1
 -14 -15  -2 65.3318 40.1241   1
  14 -15   2-8.92780 37.5672   1
 -15  15  -2 51.5497 42.7408   1
  15  15   2 91.4326 43.9590   1
 -15 -15  -2 64.7084 40.2492   1
  15 -15   2 26.3944 41.8259   1
 -16  15  -2-8.53257 37.9873   1
  16  15   2 8.09229 29.6142   1
  16 -15   2 26.0254 31.7472   1
 -16 -15  -2-16.0492 29.3666   1
  17  16  -2 24.3931 38.1171   1
 -17 -16   2 15.6917 36.3298   1
  16  16  -2 69.0877 42.9172   1
 -16 -16   2 23.9653 35.6225   1
  15  16  -2-8.58774 38.2347   1
 -15 -16   2-8.27581 37.3406   1
  14  16  -2 111.410 42.9086   1
 -14 -16   2 131.638 40.3339   1
 -13  16   2-26.4123 39.7406   1
 -12  16   2 165.717 50.0336   1
  12  16  -2 25.9638 33.1799   1
 -12 -16   2 108.884 39.4756   1
  12 -16  -2 90.7976 41.7124   1
 -11  16   2 114.233 45.2125   1
  11  16  -2 33.9420 38.5114   1
 -11 -16   2 109.447 42.8943   1
  11 -16  -2 108.535 38.2560   1
 -10  16   2 97.1237 38.9296   1
  10 -16  -2 8.95987 34.8744   1
  10  16  -2 94.7178 43.8015   1
 -10 -16   2 93.5578 40.0112   1
  -9  16   2 124.349 43.9119   1
   9 -16  -2 123.735 40.7240   1
   9  16  -2 117.762 38.2988   1
  -9 -16   2 87.8563 39.9718   1
  -8  16   2 96.1986 43.7062   1
   8 -16  -2 52.9390 37.4407   1
   8  16  -2 152.288 47.0237   1
  -8 -16   2 138.702 48.5852   1
  -7  16   2 111.457 48.0652   1
   7 -16  -2 43.6160 35.3455   1
  -7 -16   2 111.034 35.7341   1
   7  16  -2 153.233 37.2179   1
  -6 -16   2 810.246 81.2343   1
   6  16  -2 787.320 80.4859   1
  -5 -16   2-8.65281 29.0244   1
   5  16  -2-8.58532 29.4756   1
  -4 -16   2 249.981 51.0406   1
   4  16  -2 180.368 48.8825   1
  -3 -16   2 1983.35 139.810   1
   3  16  -2 2074.53 139.546   1
  -2 -16   2 34.7069 35.3600   1
   2  16  -2-17.0329 33.5687   1
  -1 -16   2 1359.25 105.940   1
   1  16  -2 1176.39 102.144   1
   0 -16   2 68.6835 37.1640   1
   0  16  -2 200.991 45.0541   1
   1 -16   2 128.643 41.7832   1
   1  16   2 233.454 47.4725   1
  -1 -16  -2 278.632 51.4750   1
  -2  16  -2 498.274 61.9593   1
   2 -16   2 507.733 63.6411   1
   2  16   2 393.916 57.5627   1
  -2 -16  -2 434.124 60.5867   1
  -3  16  -2 245.910 52.1532   1
   3 -16   2 137.757 48.2128   1
   3  16   2 318.194 55.0676   1
  -3 -16  -2 181.175 47.8924   1
  -4  16  -2 120.398 42.4990   1
   4 -16   2 69.4344 37.3548   1
   4  16   2 102.624 39.3870   1
  -4 -16  -2 130.375 39.5116   1
  -5  16  -2-26.0830 41.2419   1
   5 -16   2-26.1074 41.2805   1
   5  16   2 25.6272 35.3705   1
  -5 -16  -2-17.6960 35.4724   1
  -6  16  -2 154.971 45.0254   1
   6 -16   2 289.931 53.3894   1
   6  16   2 286.702 52.8202   1
  -6 -16  -2 234.378 50.0295   1
  -7  16  -2 1685.69 122.875   1
  -7 -16  -2 1779.65 127.072   1
   7 -16   2 1634.77 123.663   1
  -8  16  -2 59.5958 41.8038   1
   8  16   2 8.74295 39.4499   1
   8 -16   2 17.6253 38.1628   1
  -8 -16  -2-34.0601 37.9128   1
  -9 -16  -2 648.346 71.6051   1
   9  16   2 523.346 67.7908   1
 -10  16  -2 225.034 47.4863   1
  10  16   2 61.3691 41.6647   1
  10 -16   2 159.418 44.5050   1
 -11  16  -2 8.82374 37.6725   1
  11  16   2 44.4305 42.6618   1
 -11 -16  -2 8.46061 40.6204   1
  11 -16   2 35.4775 38.9641   1
 -12  16  -2 8.86155 42.5324   1
  12  16   2-26.7730 43.3288   1
  12 -16   2 8.85644 39.9604   1
 -12 -16  -2 42.5473 42.6999   1
 -13 -16  -2 98.6263 41.4207   1
  13  16   2 69.2914 40.7755   1
 -14  16  -2 8.76733 39.0323   1
  14 -16   2-8.85258 39.9409   1
 -15  16  -2 112.325 46.6341   1
  15  16   2 32.4390 39.5640   1
 -15 -16  -2 118.373 44.5356   1
  15  17  -2 83.5990 40.7612   1
 -15 -17   2 80.5620 40.5988   1
  14  17  -2 75.3171 42.5156   1
 -14 -17   2 40.1700 37.2808   1
  13  17  -2 50.3987 42.1997   1
 -13 -17   2 41.1047 39.0507   1
  12  17  -2-34.0313 41.7715   1
 -12 -17   2 32.9341 39.0542   1
 -11  17   2 152.827 44.8385   1
 -11 -17   2 91.2991 44.4396   1
  11  17  -2 41.8276 37.9946   1
  10 -17  -2 71.6982 40.5585   1
  10  17  -2 85.3994 41.5804   1
 -10 -17   2 41.9915 37.5221   1
 -10  17   2 80.5429 43.0667   1
   9 -17  -2 80.2882 41.3253   1
   9  17  -2 16.9261 30.3865   1
  -9 -17   2 25.8742 31.6024   1
  -9  17   2 26.4360 32.2869   1
   8 -17  -2 26.5790 35.5682   1
   8  17  -2 16.8157 33.7596   1
  -8 -17   2 77.8004 35.2788   1
  -8  17   2 43.3263 39.6529   1
   7 -17  -2 106.114 39.4006   1
   7  17  -2 237.158 50.4222   1
  -7 -17   2 68.1505 39.5038   1
  -7  17   2 178.930 46.3087   1
   6 -17  -2 114.461 39.4864   1
   6  17  -2 111.504 45.0840   1
  -6 -17   2 120.282 43.8253   1
  -6  17   2 76.7536 36.1711   1
  -5  17   2 436.934 61.8338   1
   5 -17  -2 563.240 66.4878   1
   4  17  -2 275.099 51.6560   1
  -4  17   2 275.536 48.1543   1
   4 -17  -2 281.728 48.3039   1
  -4 -17   2 321.438 54.4410   1
   3  17  -2 17.1068 31.3266   1
  -3  17   2 17.4351 39.3516   1
  -3 -17   2 51.9762 34.7498   1
   3 -17  -2 17.6797 36.0451   1
   2  17  -2 1912.15 130.180   1
  -2  17   2 1740.89 129.327   1
   2 -17  -2 1601.09 125.989   1
  -2 -17   2 1925.76 131.281   1
  -1  17   2 347.665 56.5981   1
   1 -17  -2 325.337 57.2148   1
  -1 -17   2 287.152 47.7210   1
   0  17   2 603.311 72.6529   1
   0  17  -2 668.871 71.0188   1
   0 -17  -2 650.136 72.6586   1
   0 -17   2 675.355 71.2246   1
   1  17   2 130.836 47.9064   1
  -1  17  -2 50.4871 39.5957   1
   1 -17   2 60.5600 39.7042   1
  -1 -17  -2 70.3449 39.8327   1
   2 -17   2 69.0819 37.9890   1
   2  17   2 61.4747 45.5072   1
  -2 -17  -2 34.9979 37.4091   1
  -2  17  -2 33.4498 35.7606   1
   3 -17   2 346.640 55.5839   1
   3  17   2 414.366 60.8822   1
  -3 -17  -2 389.739 58.7186   1
  -3  17  -2 301.167 54.1785   1
   4 -17   2-17.3120 29.7159   1
   4  17   2 8.57447 39.6914   1
  -4 -17  -2 26.3564 40.6681   1
  -4  17  -2 8.50424 29.8511   1
   6 -17   2 348.561 51.4527   1
  -6  17  -2 296.588 53.8245   1
   6  17   2 269.517 55.8761   1
  -6 -17  -2 327.126 56.7790   1
  -7  17  -2 52.1256 38.6885   1
   7  17   2 25.8110 41.3033   1
  -7 -17  -2-8.55635 37.0609   1
   7 -17   2 8.78794 34.0474   1
  -8  17  -2 464.237 66.1186   1
   8  17   2 459.685 63.8496   1
  -8 -17  -2 498.585 65.1408   1
   8 -17   2 670.270 71.2097   1
  -9  17  -2 33.7696 43.2822   1
   9  17   2 17.2587 36.3164   1
  -9 -17  -2 59.8630 39.1204   1
   9 -17   2 26.5796 38.3959   1
 -10  17  -2 76.3371 45.4189   1
  10  17   2 112.395 37.1718   1
  10 -17   2 105.244 43.7688   1
 -10 -17  -2 91.9941 35.9748   1
 -11 -17  -2 49.8856 36.0147   1
  11  17   2-8.73249 35.0211   1
 -12  17  -2 84.9719 41.3237   1
  12 -17   2 17.4457 35.0513   1
 -13  17  -2 8.50859 35.2522   1
  13  17   2 33.8210 38.6689   1
  13 -17   2 43.3486 34.7798   1
 -13 -18   2 47.7404 32.4326   1
  13  18  -2-16.3449 32.2194   1
 -12 -18   2 8.05893 34.3953   1
  12  18  -2 8.26181 38.2456   1
 -11 -18   2-16.2097 38.4438   1
  11  18  -2 16.4807 40.4585   1
  10  18  -2 150.184 48.3493   1
 -10 -18   2 74.0154 41.5740   1
   9  18  -2 83.7637 43.4049   1
  -9 -18   2 8.36702 38.7913   1
  -9  18   2 51.9430 43.9522   1
   8 -18  -2 17.7646 35.6378   1
   8  18  -2 8.28625 38.8612   1
  -8 -18   2 68.6928 40.7552   1
  -8  18   2 34.2665 37.1226   1
   7  18  -2 33.3937 40.9932   1
   7 -18  -2 17.7309 33.0912   1
  -7  18   2-8.59447 31.4572   1
   6  18  -2 413.435 60.4437   1
  -6 -18   2 482.509 62.7946   1
   6 -18  -2 487.333 60.3851   1
   5  18  -2 146.298 45.7239   1
  -5 -18   2 85.5926 40.4566   1
   4  18  -2 85.4711 37.7625   1
  -4 -18   2 94.7516 34.2031   1
  -3 -18   2 137.710 41.3121   1
   2  18  -2 196.327 47.9807   1
  -2 -18   2 77.8799 41.5094   1
   1  18  -2 376.002 59.5832   1
  -1 -18   2 382.393 58.1228   1
   0  18   2 175.205 50.5312   1
   0  18  -2 154.167 39.2295   1
   0 -18   2 147.361 43.0930   1
   0 -18  -2 105.850 46.1490   1
  -1  18  -2 312.669 55.7643   1
   1  18   2 309.420 55.1877   1
   1 -18   2 319.764 53.3033   1
  -1 -18  -2 403.383 54.4002   1
  -2  18  -2 25.1991 38.3931   1
   2  18   2-8.67743 38.6321   1
  -2 -18  -2-8.70367 37.1448   1
   2 -18   2-8.63335 34.6095   1
   3 -18   2 77.5345 33.4695   1
   3  18   2 34.3623 42.2607   1
  -3 -18  -2 60.7407 41.2437   1
  -3  18  -2 50.0727 31.8487   1
   4 -18   2 396.999 57.0958   1
   4  18   2 400.906 60.8058   1
  -4 -18  -2 315.680 55.0201   1
  -4  18  -2 316.040 53.1423   1
   5 -18   2 43.0981 32.7814   1
   5  18   2-8.58064 33.2320   1
  -5 -18  -2-8.74477 33.2574   1
  -5  18  -2-16.8631 30.8556   1
   6 -18   2 17.2985 39.5337   1
  -6  18  -2-34.1616 40.9891   1
   6  18   2 8.65868 39.5768   1
  -6 -18  -2 8.51437 29.8864   1
  -7  18  -2 163.697 48.3555   1
   7  18   2 84.8368 45.9775   1
   7 -18   2 129.874 40.9688   1
  -7 -18  -2 109.386 44.3425   1
  -8 -18  -2-33.3263 38.0821   1
   8  18   2 25.7209 39.1886   1
  -9  18  -2 239.117 54.7397   1
   9  18   2 306.799 50.1804   1
   9 -18   2 355.380 57.2833   1
  -9 -18  -2 376.894 53.7644   1
 -10  18  -2 33.7881 44.6171   1
  10 -18   2 43.3223 42.1023   1
 -11  18  -2 216.143 46.3370   1
  11  18   2 34.0620 44.4878   1
 -11 -18  -2 162.209 44.4407   1
  11 -18   2 94.8676 37.3044   1
 -12 -18  -2-8.10089 30.8085   1
 -12  18  -2 32.8640 43.7778   1
  12  18   2-8.49828 32.9129   1
 -11 -19   2 15.6999 34.4764   1
  11  19  -2-40.2828 38.2182   1
  10  19  -2-8.04683 26.3446   1
 -10 -19   2-16.0116 26.8573   1
   9  19  -2 8.18640 34.9372   1
  -9 -19   2-8.12605 35.1860   1
   8  19  -2-8.07179 37.3715   1
  -8 -19   2-25.2838 39.9830   1
  -7  19   2 189.796 45.9878   1
   7  19  -2 97.9968 41.9103   1
  -6  19   2 26.0911 41.2981   1
   6  19  -2 49.5579 35.3031   1
   6 -19  -2 17.6725 37.2025   1
  -6 -19   2 58.0392 37.4588   1
   5  19  -2 244.114 51.3919   1
  -5  19   2 420.307 63.4955   1
   5 -19  -2 283.974 57.0020   1
  -5 -19   2 336.327 56.6012   1
   4  19  -2 135.497 41.3530   1
  -4  19   2 130.881 48.8134   1
  -4 -19   2 228.796 47.4414   1
   4 -19  -2 150.906 49.2131   1
   3  19  -2 109.723 43.4059   1
  -3  19   2 113.287 49.1358   1
  -3 -19   2 59.6478 38.6293   1
   3 -19  -2 44.1532 38.9616   1
   2  19  -2 8.45761 38.1590   1
  -2  19   2 8.72921 38.8627   1
  -2 -19   2 8.51554 39.4185   1
   2 -19  -2-17.5761 40.1683   1
  -1  19   2 182.976 45.4710   1
   1 -19  -2 70.3709 36.3195   1
   0  19   2 408.923 63.4678   1
   0 -19  -2 236.226 56.2918   1
   1  19   2-17.4040 35.4910   1
  -1 -19  -2 78.1950 33.6801   1
   2  19   2 128.253 44.1020   1
  -2 -19  -2 94.3245 41.4704   1
  -3  19  -2 41.5941 39.6093   1
   3 -19   2 110.863 43.3811   1
   4 -19   2-8.51061 36.8530   1
   4  19   2-25.2294 42.1995   1
  -4 -19  -2-8.71112 40.8263   1
  -4  19  -2 8.24897 37.2193   1
   5 -19   2-8.50486 34.6609   1
   5  19   2-8.49700 29.1732   1
  -5 -19  -2-25.4612 27.7833   1
  -5  19  -2 8.20063 33.9559   1
   6 -19   2 178.470 48.1894   1
  -6  19  -2 73.9575 40.3872   1
   6  19   2 134.719 49.3162   1
  -6 -19  -2 166.849 47.3193   1
  -7  19  -2 8.33879 39.5573   1
   7  19   2 58.5289 36.7223   1
  -7 -19  -2-8.22347 32.4171   1
   7 -19   2-25.3937 41.0986   1
  -8  19  -2 108.918 44.1116   1
   8  19   2 192.952 52.7271   1
   8 -19   2 186.561 48.3576   1
  -8 -19  -2 220.872 49.3117   1
  -9 -19  -2 64.9606 38.3026   1
   9  19   2 124.489 43.5967   1
 -10  19  -2 134.441 51.0877   1
  -7 -20   2-24.5143 35.8850   1
   7  20  -2 31.7329 35.3194   1
  -6 -20   2 178.912 45.1237   1
   6  20  -2 136.062 42.0470   1
  -5 -20   2 40.6745 38.6082   1
   5  20  -2 16.2218 36.1332   1
  -4 -20   2 181.301 44.8478   1
   4  20  -2 124.054 42.4912   1
  -4  20   2 137.761 50.4843   1
   3 -20  -2 78.1467 40.2791   1
  -3  20   2 34.4951 46.0256   1
   2 -20  -2 130.354 46.1391   1
  -2  20   2 215.177 54.0636   1
   2  20  -2 182.118 47.6246   1
   1 -20  -2 303.089 56.2866   1
  -1 -20   2 376.067 54.1492   1
   1  20  -2 305.930 49.7315   1
   0 -20  -2 94.3888 44.5824   1
   0 -20   2 58.8164 37.1072   1
   0  20  -2 124.271 42.6272   1
   0  20   2 60.2838 46.9105   1
  -1 -20  -2 135.650 40.9072   1
   1 -20   2 185.412 45.5279   1
  -1  20  -2 173.934 45.5784   1
   1  20   2 160.631 45.6670   1
  -2 -20  -2 33.8066 37.1472   1
   2 -20   2 16.7979 31.9796   1
  -2  20  -2 33.2052 32.7556   1
   2  20   2 58.5878 39.2549   1
  -3 -20  -2-17.0311 40.3993   1
   3  20   2 49.7100 43.3115   1
  -4 -20  -2-25.3973 41.1172   1
  -5  20  -2 80.6601 39.9089   1
   5  20   2 124.931 43.3861   1
   5 -20   2 191.263 45.4071   1
  -5 -20  -2 49.3426 33.8743   1
   6  20   2 196.009 50.8279   1
  -6 -20  -2 129.923 46.9217   1
   6 -20   2 124.123 42.0669   1
  -7  20  -2 39.7596 38.6161   1
   7  20   2 32.7178 42.7619   1
  -7 -20  -2-7.96745 34.0143   1
   7 -20   2 16.5020 37.2371   1
  -8  20  -2 39.9077 41.7587   1
   0  21  -2-16.0619 35.7582   1
   0  21   2-8.29369 32.6937   1
   1  21   2 106.504 39.0006   1
  -1 -21  -2 197.649 44.8195   1
   2  21   2 56.6972 36.5862   1
  -2 -21  -2 16.6162 33.9022   1
 -25   0   3 17.1437 39.6795   1
  25   0  -3-8.77476 39.0659   1
 -24   0   3 8.57403 38.6861   1
  24   0  -3 8.63396 37.9176   1
 -23   0   3 8.54609 38.5659   1
  23   0  -3 25.7925 39.3048   1
 -22   0   3 8.71231 36.0720   1
  22   0  -3-16.7121 35.1335   1
  21   0  -3 8.34394 31.7427   1
 -21   0   3 25.3545 33.3205   1
  20   0  -3-24.8806 27.1784   1
 -20   0   3-32.6850 31.1042   1
  19   0  -3-8.18553 27.4646   1
 -19   0   3 39.6342 30.1558   1
  18   0  -3-8.05002 30.6156   1
 -18   0   3 15.3279 29.1473   1
  17   0  -3-15.4579 32.0330   1
 -17   0   3 81.0415 33.7060   1
  16   0  -3-7.35913 30.4729   1
 -16   0   3 28.1852 29.6301   1
  15   0  -3 13.9951 28.0588   1
 -15   0   3 13.2512 27.8643   1
  13   0  -3 30.1016 22.8973   1
 -13   0   3-17.0481 23.1589   1
 -12   0   3 21.0672 20.7814   1
  11   0  -3-5.13252 19.8780   1
 -11   0   3 9.60529 20.4967   1
  10   0  -3 18.8389 20.6836   1
 -10   0   3-4.19282 15.9472   1
   9   0  -3-8.49731 19.4381   1
  -9   0   3-25.1626 18.2475   1
   7   0  -3-2.97033 15.6776   1
  -7   0   3-2.75882 14.4206   1
   6   0  -3 2.34131 12.7097   1
  -6   0   3-8.89374 12.6065   1
   5   0  -3 11.8682 12.7158   1
  -5   0   3-6.87289 11.3880   1
   4   0  -3 6.14845 11.3133   1
  -4   0   3-2.31426 10.1278   1
   1   0  -3-1.81593 7.45957   1
  -1   0   3 0.96413 8.34943   1
   0   0  -3 1.44141 11.7481   1
   0   0   3 2.87521 12.4501   1
   1   0   3-10.2292 15.7824   1
  -1   0  -3-9.85825 15.6825   1
   2   0   3 18.4289 19.4655   1
  -2   0  -3 2.53887 17.7316   1
   3   0   3 3.21736 21.1978   1
  -3   0  -3 15.2975 20.5279   1
   4   0   3-15.1126 19.9492   1
  -4   0  -3-10.7515 18.3707   1
   5   0   3-4.32032 16.4336   1
  -5   0  -3-8.19633 13.4177   1
   6   0   3 29.0551 26.0716   1
  -6   0  -3 22.9676 23.3226   1
   7   0   3 5.33939 24.0929   1
  -7   0  -3 10.1553 21.6730   1
   8   0   3-17.3968 26.1645   1
  -8   0  -3 5.52871 23.5961   1
   9   0   3 12.4591 19.8787   1
  -9   0  -3-30.0390 21.0922   1
  10   0   3 40.0807 31.3249   1
 -10   0  -3 6.36651 28.7446   1
  11   0   3 28.2662 29.2627   1
 -11   0  -3-6.74164 31.5993   1
  12   0   3-22.2873 31.7160   1
 -12   0  -3-14.1426 29.7425   1
  13   0   3 53.5813 36.4586   1
 -13   0  -3 88.5276 33.8826   1
  14   0   3 7.80052 32.7972   1
 -14   0  -3-7.64187 31.6396   1
  15   0   3 8.00246 33.1370   1
 -15   0  -3 15.8473 33.8204   1
  16   0   3-16.1680 24.4019   1
 -16   0  -3-8.18489 23.2083   1
  17   0   3 16.0616 35.2669   1
 -17   0  -3-17.1021 39.0848   1
 -18   0  -3-25.1927 33.6733   1
  18   0   3-8.37063 36.7674   1
 -19   0  -3 8.36966 35.7214   1
  19   0   3 8.38042 34.1531   1
 -20   0  -3 8.39176 39.3298   1
  20   0   3 8.50169 40.8052   1
 -21   0  -3-8.36099 38.7072   1
  21   0   3-17.1209 37.5972   1
 -22   0  -3-24.7787 30.2266   1
  22   0   3 17.0360 29.2423   1
 -23   0  -3-32.5414 39.0619   1
  23   0   3-16.8806 40.9930   1
 -24   0  -3-24.0160 38.4374   1
  24   0   3-24.8178 39.2555   1
 -26  -1   3 25.3429 37.1156   1
 -25  -1   3 59.7349 39.9929   1
 -25   1   3-17.2069 41.2923   1
  25   1  -3 8.58315 37.6929   1
  25  -1  -3-35.5596 42.1679   1
 -24   1   3-8.54664 37.0093   1
  24  -1  -3-8.86772 33.0968   1
 -23   1   3-17.0900 33.0940   1
  23  -1  -3 35.0969 34.5831   1
  23   1  -3-25.8048 32.1012   1
 -23  -1   3 17.2279 37.8278   1
  22   1  -3 8.68219 34.8076   1
 -22  -1   3 8.46342 36.1216   1
 -21   1   3-8.31466 38.4904   1
  21  -1  -3 25.1198 34.6698   1
  21   1  -3 8.70373 27.7702   1
 -21  -1   3 8.35390 28.0218   1
 -20   1   3 8.13345 30.9620   1
  20  -1  -3 32.7367 31.1548   1
  20   1  -3 25.7504 37.1913   1
 -20  -1   3 57.3132 37.9245   1
 -19   1   3 48.8221 37.6760   1
  19   1  -3-8.35180 28.0253   1
  19  -1  -3 15.6066 31.8108   1
 -19  -1   3 31.9972 31.5404   1
 -18   1   3 1425.73 104.810   1
  18  -1  -3 1360.50 101.911   1
 -17   1   3 2967.39 182.424   1
 -17  -1   3 3272.83 185.741   1
  17  -1  -3 3192.22 185.046   1
  17   1  -3 3033.89 184.473   1
 -16   1   3 1008.44 84.3675   1
  16  -1  -3 1279.73 90.2227   1
  16   1  -3 1031.18 86.4965   1
 -16  -1   3 1024.84 83.8836   1
 -15   1   3 1139.50 84.5691   1
  15  -1  -3 999.993 82.5102   1
  15   1  -3 958.115 81.8323   1
 -15  -1   3 1061.91 81.4666   1
  14   1  -3 263.745 41.5999   1
 -14  -1   3 248.111 39.7597   1
  13  -1  -3 1492.31 101.204   1
 -13  -1   3 1509.06 98.3763   1
  12   1  -3 217.516 35.5299   1
  12  -1  -3 253.551 38.3095   1
 -12   1   3 297.299 39.0138   1
 -12  -1   3 241.044 37.1219   1
 -11   1   3 11034.5 569.619   1
  11  -1  -3 12374.3 572.229   1
  11   1  -3 13071.4 576.307   1
 -11  -1   3 10908.8 568.505   1
 -10   1   3 12003.7 575.276   1
  10   1  -3 13231.6 581.127   1
 -10  -1   3 12214.4 576.232   1
  -9   1   3 1244.54 80.8253   1
   9  -1  -3 1402.88 83.5924   1
   9   1  -3 1316.14 83.5279   1
  -9  -1   3 1240.28 82.9362   1
  -8   1   3 22937.2 1098.17   1
   8  -1  -3 23014.4 1099.22   1
   8   1  -3 23796.7 1102.03   1
  -8  -1   3 24463.3 1102.07   1
  -7   1   3 60797.0 2644.47   1
  -7  -1   3 57256.5 2646.84   1
   7   1  -3 56314.3 2647.80   1
   7  -1  -3 54328.1 2644.47   1
  -6   1   3 726.424 47.3342   1
   6   1  -3 737.004 52.2970   1
  -6  -1   3 718.783 49.9511   1
   6  -1  -3 852.973 48.7190   1
  -5   1   3 31333.1 1556.07   1
   5   1  -3 35551.0 1561.70   1
  -5  -1   3 35654.9 1561.12   1
   5  -1  -3 33717.8 1557.08   1
  -4   1   3 199962. 9317.16   1
   4   1  -3 202042. 9321.98   1
   4  -1  -3 205861. 9317.23   1
  -4  -1   3 202895. 9321.85   1
   3   1  -3 260340. 11940.5   1
  -3  -1   3 259270. 11940.5   1
   2   1  -3 110003. 5095.92   1
  -2  -1   3 111503. 5095.54   1
  -1  -1   3 1188.10 62.2940   1
  -1   1   3 1262.98 58.5995   1
   1   1  -3 1178.41 61.7835   1
   0  -1   3 345042. 13099.7   1
   0   1  -3 311169. 13098.7   1
   0  -1  -3 329643. 13097.3   1
   1   1   3 206748. 8568.44   1
   1  -1   3 193777. 8569.72   1
  -1  -1  -3 169643. 8565.34   1
  -1   1  -3 180837. 8566.56   1
   2   1   3 249714. 10801.4   1
   2  -1   3 242871. 10800.5   1
  -2   1  -3 246109. 10799.7   1
   3   1   3 2178.22 111.836   1
   3  -1   3 1684.35 109.235   1
  -3  -1  -3 1869.58 108.503   1
  -3   1  -3 2202.05 110.125   1
   4   1   3 19833.2 883.614   1
   4  -1   3 18641.3 879.927   1
  -4  -1  -3 17291.6 877.579   1
  -4   1  -3 19315.9 880.979   1
   5   1   3 19324.7 857.643   1
   5  -1   3 18015.5 853.105   1
  -5  -1  -3 17479.7 851.493   1
  -5   1  -3 17608.0 854.308   1
   6   1   3 22470.1 954.591   1
   6  -1   3 18987.3 947.985   1
  -6  -1  -3 19298.9 947.863   1
  -6   1  -3 19998.1 949.931   1
   7   1   3 335.483 39.4307   1
   7  -1   3 385.333 41.1926   1
  -7  -1  -3 303.769 36.4133   1
  -7   1  -3 421.739 41.5713   1
   8   1   3 1971.65 117.105   1
   8  -1   3 1630.80 112.135   1
  -8  -1  -3 1787.14 112.857   1
  -8   1  -3 1805.92 113.896   1
   9   1   3 13085.3 612.365   1
   9  -1   3 12159.7 608.434   1
  -9  -1  -3 11816.0 607.130   1
  -9   1  -3 13002.9 611.177   1
  10   1   3 2830.91 166.447   1
  10  -1   3 2976.65 168.651   1
 -10  -1  -3 2668.76 163.314   1
 -10   1  -3 2826.41 166.526   1
  11   1   3 188.606 41.0150   1
  11  -1   3 340.052 43.8883   1
 -11   1  -3 290.074 46.1854   1
 -11  -1  -3 217.337 40.5875   1
  12   1   3 1344.56 94.0689   1
 -12  -1  -3 1141.07 88.7128   1
 -12   1  -3 1139.17 88.6916   1
  13  -1   3 494.882 58.0882   1
  13   1   3 506.981 59.0042   1
 -13   1  -3 606.825 63.3057   1
 -13  -1  -3 666.762 62.5541   1
  14  -1   3 1436.89 102.130   1
 -14   1  -3 1155.72 97.2144   1
  15   1   3 928.653 80.1798   1
  15  -1   3 728.540 74.0159   1
 -15  -1  -3 878.491 78.3879   1
 -15   1  -3 684.555 73.8853   1
  16   1   3 118.093 32.9800   1
  16  -1   3 96.9672 36.7372   1
 -16  -1  -3 48.5732 26.2201   1
 -16   1  -3 168.331 42.1405   1
  17   1   3 523.523 64.8386   1
  17  -1   3 731.449 71.9075   1
 -17  -1  -3 460.679 63.1901   1
 -17   1  -3 713.542 68.5146   1
  18   1   3 42.3240 39.2017   1
 -18  -1  -3 33.4084 40.1032   1
 -18   1  -3 8.31442 33.9031   1
  19   1   3 75.6496 38.5458   1
 -19  -1  -3 102.122 39.0225   1
  19  -1   3 17.2025 39.4377   1
  20   1   3-16.5851 31.5469   1
  20  -1   3-17.3349 37.5382   1
 -20   1  -3-16.6997 36.6759   1
  21  -1   3 95.3218 37.4744   1
  21   1   3 201.871 45.2253   1
 -21  -1  -3 133.741 42.3765   1
 -21   1  -3 92.1787 36.2715   1
  22   1   3-33.3120 36.0638   1
  22  -1   3-25.8930 34.6036   1
 -22  -1  -3 8.27227 34.2531   1
 -22   1  -3 8.31159 37.0066   1
  23   1   3 8.33121 35.5595   1
  23  -1   3 34.3131 41.6506   1
 -23   1  -3-8.12615 37.6199   1
 -23  -1  -3 16.2734 37.6689   1
  24   1   3 16.3696 36.9281   1
  24  -1   3 8.44000 39.5541   1
 -24   1  -3-23.5748 37.2743   1
 -24  -1  -3 7.93617 37.1929   1
  26   2  -3 33.1841 29.7522   1
 -26  -2   3-17.2973 33.5007   1
  25   2  -3-8.55805 35.9859   1
 -25  -2   3-25.7118 37.6408   1
 -25   2   3 58.6765 37.3220   1
  24   2  -3-8.70671 38.7879   1
  24  -2  -3-27.1632 41.9362   1
 -24  -2   3-42.5956 41.8506   1
 -24   2   3-42.6440 40.4790   1
  23   2  -3 26.6904 32.5621   1
  23  -2  -3 17.8519 35.1848   1
 -23  -2   3-8.53535 35.8903   1
 -23   2   3 8.57010 33.1949   1
  22   2  -3 943.062 84.2373   1
 -22  -2   3 780.384 79.5031   1
  21   2  -3 96.8244 39.7557   1
  21  -2  -3 206.566 44.6019   1
 -21  -2   3 142.220 45.0767   1
 -21   2   3 140.643 42.9118   1
  20   2  -3-8.63047 38.9394   1
  20  -2  -3 8.35423 33.4913   1
 -20  -2   3 8.20682 33.9793   1
 -20   2   3 8.10223 35.5811   1
  19   2  -3 674.008 70.6644   1
  19  -2  -3 663.757 69.8261   1
 -19  -2   3 601.454 67.3031   1
 -19   2   3 592.928 66.2433   1
  18  -2  -3 193.864 43.5367   1
 -18   2   3 144.665 38.1681   1
  17   2  -3 349.039 51.2663   1
  17  -2  -3 436.386 53.3614   1
 -17  -2   3 334.003 49.5215   1
 -17   2   3 313.875 48.4988   1
  16   2  -3 1191.26 96.1533   1
  16  -2  -3 1241.33 93.0386   1
 -16  -2   3 1302.77 94.7379   1
 -16   2   3 1314.20 95.1690   1
  15   2  -3 498.872 57.0637   1
  15  -2  -3 518.909 55.5232   1
 -15   2   3 433.061 54.2123   1
  14   2  -3 4580.10 255.492   1
 -14  -2   3 4832.94 253.732   1
  13  -2  -3 1167.72 83.9911   1
 -13   2   3 1165.65 84.5428   1
  12   2  -3 40438.6 1878.42   1
 -12  -2   3 40216.0 1875.39   1
  12  -2  -3 39680.8 1872.46   1
  11   2  -3 4235.52 220.713   1
  11  -2  -3 3961.11 216.219   1
 -11  -2   3 4158.17 220.396   1
 -11   2   3 4116.29 217.212   1
  10   2  -3 19249.2 929.270   1
  10  -2  -3 20267.5 927.142   1
 -10  -2   3 20629.4 931.277   1
 -10   2   3 18366.9 926.502   1
   9   2  -3 41814.2 1910.77   1
  -9   2   3 42187.0 1905.88   1
  -9  -2   3 40246.1 1909.03   1
   9  -2  -3 39850.5 1904.42   1
  -8  -2   3 60577.9 2934.54   1
   8   2  -3 66716.1 2938.44   1
  -7   2   3 10096.5 490.043   1
   7  -2  -3 10544.2 491.359   1
   6   2  -3 38373.9 1780.17   1
   6  -2  -3 34757.5 1776.46   1
  -6   2   3 39103.9 1774.82   1
  -6  -2   3 42034.9 1781.64   1
   5  -2  -3 26370.2 1203.81   1
  -5   2   3 24324.3 1203.17   1
  -5  -2   3 27366.2 1210.21   1
   5   2  -3 26752.1 1209.60   1
  -4  -2   3 14138.4 587.933   1
   4  -2  -3 13422.5 579.034   1
   4   2  -3 13489.8 586.621   1
   3  -2  -3 10304.1 463.671   1
   3   2  -3 10028.8 469.807   1
  -3  -2   3 8844.95 468.770   1
  -3   2   3 10179.8 463.298   1
  -2  -2   3 64401.5 2985.37   1
   2   2  -3 69963.6 2986.02   1
   2  -2  -3 65476.1 2978.89   1
  -2   2   3 61921.8 2978.53   1
  -1  -2   3 18994.6 863.155   1
   1  -2  -3 19539.5 857.866   1
   1   2  -3 21484.3 862.772   1
   0   2   3 124094. 5687.97   1
   0  -2  -3 126159. 5688.07   1
   0   2  -3 123931. 5691.00   1
   0  -2   3 119573. 5690.48   1
   1   2   3 28321.3 1255.36   1
   1  -2   3 27930.6 1256.53   1
  -1   2  -3 25678.7 1255.34   1
  -1  -2  -3 26256.7 1253.58   1
  -2  -2  -3 146678. 6310.99   1
  -2   2  -3 147747. 6311.27   1
   2   2   3 146628. 6311.30   1
   4   2   3 4829.82 247.745   1
   4  -2   3 4975.25 250.351   1
  -4   2  -3 4706.44 245.616   1
  -4  -2  -3 5042.20 247.793   1
   5   2   3 55063.4 2322.57   1
   5  -2   3 47948.5 2318.31   1
  -5   2  -3 49324.4 2317.36   1
  -5  -2  -3 48102.1 2316.46   1
   6   2   3 27121.6 1294.25   1
   6  -2   3 28433.2 1293.39   1
  -6   2  -3 28622.8 1292.97   1
  -6  -2  -3 25990.5 1290.54   1
   7   2   3 2244.06 130.162   1
   7  -2   3 2033.35 127.163   1
  -7   2  -3 2100.30 125.265   1
  -7  -2  -3 2094.03 126.405   1
   8   2   3 9830.02 452.334   1
   8  -2   3 9278.19 448.229   1
  -8   2  -3 9206.68 447.348   1
  -8  -2  -3 7988.88 442.903   1
  -9   2  -3 3363.96 200.788   1
   9  -2   3 4047.83 206.922   1
  10   2   3 16123.3 815.576   1
  10  -2   3 17183.5 816.728   1
 -10   2  -3 16464.1 814.554   1
 -10  -2  -3 17870.2 815.709   1
  11   2   3 9394.83 448.813   1
 -11   2  -3 10027.1 447.802   1
 -11  -2  -3 8682.07 442.890   1
  12   2   3 1234.43 89.4617   1
  12  -2   3 915.883 83.2669   1
 -12   2  -3 965.412 82.9244   1
 -12  -2  -3 997.099 82.8721   1
  13   2   3 1502.27 104.429   1
  13  -2   3 1325.24 102.847   1
 -13   2  -3 1442.11 103.380   1
 -13  -2  -3 1315.69 99.9560   1
 -15  -2  -3 2200.44 137.739   1
 -15   2  -3 1821.09 130.824   1
  15   2   3 2177.20 138.034   1
  15  -2   3 1862.33 132.925   1
  16   2   3 495.623 62.7251   1
  16  -2   3 382.715 55.8827   1
 -16   2  -3 505.188 61.3178   1
 -16  -2  -3 486.993 61.9753   1
  17   2   3 78.0291 38.7634   1
 -17   2  -3 106.413 38.0591   1
 -17  -2  -3 41.3146 41.6144   1
  18   2   3-17.5285 37.4081   1
  18  -2   3 8.61423 28.2024   1
 -18   2  -3 25.0122 27.9703   1
 -18  -2  -3 25.0382 36.6563   1
  19   2   3 51.9731 35.8898   1
  19  -2   3 34.9508 35.6329   1
 -19   2  -3 50.3105 38.8383   1
 -19  -2  -3-16.7813 36.3573   1
 -20   2  -3 267.330 52.7710   1
  20  -2   3 229.256 48.3508   1
  21   2   3 16.7259 32.4468   1
  21  -2   3 35.3242 36.6146   1
 -21   2  -3 41.1152 39.5136   1
 -21  -2  -3 76.2078 37.7475   1
 -22   2  -3 15.9583 37.4186   1
  22  -2   3 44.4356 36.2408   1
 -23   2  -3-15.7314 33.0718   1
 -23  -2  -3 8.11477 30.8618   1
  23   2   3 16.3274 31.6176   1
  23  -2   3 8.71852 32.5380   1
 -24   2  -3 78.5672 41.9873   1
 -24  -2  -3 55.4715 39.8931   1
  24   2   3 79.7897 41.0059   1
  24  -2   3 67.5156 42.4691   1
  26   3  -3 67.9056 35.1846   1
 -26  -3   3 8.36121 34.1149   1
  25   3  -3 35.0530 39.5552   1
 -25  -3   3 16.8987 36.0784   1
  24   3  -3 116.057 43.5843   1
  24  -3  -3 172.878 47.3131   1
 -24   3   3 76.3146 42.3415   1
 -24  -3   3 51.1099 41.1399   1
  23   3  -3 285.562 53.8120   1
  23  -3  -3 238.155 52.6533   1
 -23   3   3 264.492 51.1614   1
 -23  -3   3 324.790 53.1659   1
  22   3  -3 347.177 53.9837   1
 -22  -3   3 270.300 51.4155   1
 -21   3   3 487.129 60.2456   1
  21  -3  -3 433.619 59.9826   1
  20   3  -3 654.417 70.0339   1
  20  -3  -3 539.415 64.7419   1
 -20   3   3 685.722 68.7262   1
 -20  -3   3 666.717 68.1372   1
  19   3  -3 289.828 52.9212   1
  19  -3  -3 272.668 49.9905   1
 -19  -3   3 294.607 51.4090   1
  18   3  -3 42.5005 33.1431   1
  18  -3  -3 15.9261 27.6050   1
 -18  -3   3 90.7967 34.7966   1
  17   3  -3 5319.03 270.000   1
  17  -3  -3 4992.03 262.682   1
 -17   3   3 4551.17 258.560   1
 -17  -3   3 4293.87 254.464   1
  16   3  -3 672.774 69.0964   1
 -16   3   3 629.570 63.5996   1
  16  -3  -3 780.732 69.5660   1
  15   3  -3 2364.24 147.454   1
  15  -3  -3 2564.43 146.596   1
 -15   3   3 2157.29 140.027   1
 -15  -3   3 2133.64 140.967   1
  14   3  -3 7439.77 372.039   1
 -14  -3   3 6925.59 366.146   1
  13   3  -3 11774.3 606.920   1
  13  -3  -3 12799.3 606.324   1
 -13   3   3 12752.5 604.859   1
 -13  -3   3 12276.4 608.590   1
  12   3  -3 18398.9 864.475   1
  12  -3  -3 17914.2 860.638   1
 -12   3   3 18165.6 858.929   1
 -12  -3   3 17601.9 863.974   1
  11   3  -3 8932.39 439.947   1
 -11  -3   3 8878.42 439.782   1
  11  -3  -3 8817.67 435.544   1
 -11   3   3 8735.79 434.384   1
  10   3  -3 2741.48 151.504   1
 -10  -3   3 2698.76 150.313   1
  10  -3  -3 2575.11 146.287   1
 -10   3   3 2490.14 144.056   1
   9   3  -3 507.731 47.2143   1
  -9  -3   3 481.418 45.6874   1
   9  -3  -3 474.465 43.3546   1
  -9   3   3 504.144 42.0140   1
  -8  -3   3 16877.0 802.190   1
   8   3  -3 16920.1 802.960   1
   7   3  -3 46041.5 2039.90   1
  -7   3   3 43633.9 2032.15   1
   7  -3  -3 44511.0 2032.67   1
  -7  -3   3 41404.3 2037.39   1
   6   3  -3 24652.9 1107.74   1
   6  -3  -3 22045.8 1101.16   1
  -6   3   3 23742.3 1101.68   1
  -6  -3   3 24797.4 1108.84   1
  -5   3   3 6328.01 303.500   1
   5  -3  -3 6338.26 304.232   1
  -4  -3   3 19231.4 946.889   1
   4   3  -3 21417.6 948.484   1
  -4   3   3 20154.4 940.394   1
   4  -3  -3 20274.1 941.281   1
  -3  -3   3 70843.8 3307.21   1
   3   3  -3 67192.8 3307.27   1
  -3   3   3 78451.1 3301.15   1
   3  -3  -3 68399.8 3300.48   1
   2  -3  -3 5010.85 243.937   1
  -2   3   3 5049.63 243.597   1
   2   3  -3 5268.61 250.476   1
  -2  -3   3 5104.35 250.774   1
   1  -3  -3 428.159 31.7732   1
  -1  -3   3 370.264 34.6138   1
   1   3  -3 401.585 35.4809   1
  -1   3   3 411.881 32.2414   1
   0   3   3 128297. 5799.89   1
   0  -3  -3 122212. 5801.17   1
   0   3  -3 125188. 5803.00   1
   0  -3   3 128253. 5803.92   1
   1   3   3 37058.4 1820.39   1
  -1  -3  -3 40386.3 1820.53   1
  -1   3  -3 40600.1 1824.04   1
   1  -3   3 39309.0 1824.00   1
  -2  -3  -3 121398. 5400.78   1
   2   3   3 112909. 5400.78   1
   3   3   3 2889.81 156.785   1
   3  -3   3 2946.33 158.891   1
  -3   3  -3 2914.16 157.391   1
  -3  -3  -3 2987.67 156.777   1
   4  -3   3 3965.55 203.834   1
  -4   3  -3 3911.31 202.399   1
   4   3   3 3871.23 202.320   1
  -4  -3  -3 3734.20 201.216   1
  -5  -3  -3 6864.34 339.385   1
   5  -3   3 6574.81 338.933   1
   5   3   3 6834.16 338.774   1
  -5   3  -3 6826.97 339.869   1
  -6  -3  -3 34460.1 1527.97   1
   6   3   3 33721.1 1527.58   1
  -6   3  -3 34392.6 1526.93   1
  -7  -3  -3 26325.8 1213.49   1
   7  -3   3 26946.6 1216.20   1
   7   3   3 25482.7 1213.86   1
  -7   3  -3 24281.1 1209.55   1
  -8  -3  -3 20380.8 944.720   1
   8  -3   3 22761.3 950.367   1
   8   3   3 20760.7 948.767   1
 -10  -3  -3 11500.7 593.681   1
  10  -3   3 12518.0 599.044   1
  10   3   3 12290.9 599.794   1
 -10   3  -3 12373.0 596.941   1
 -11  -3  -3 2426.91 147.493   1
  11  -3   3 2591.46 153.954   1
  11   3   3 2174.02 148.590   1
 -11   3  -3 2590.43 151.392   1
 -12  -3  -3 5248.33 277.251   1
  12  -3   3 5839.89 285.299   1
  12   3   3 4865.19 284.944   1
 -12   3  -3 4817.71 276.160   1
 -13  -3  -3 51.9046 34.3259   1
  13  -3   3 15.5322 32.6548   1
  13   3   3-8.00273 31.5448   1
 -13   3  -3-22.2696 34.7910   1
 -14  -3  -3 2255.07 143.576   1
  14   3   3 2148.92 145.479   1
 -15  -3  -3 2559.28 160.038   1
  15  -3   3 2476.29 161.293   1
 -15   3  -3 2245.60 156.052   1
  16  -3   3 1236.89 98.6254   1
  16   3   3 1336.55 100.549   1
 -16   3  -3 1024.55 90.6158   1
 -16  -3  -3 1053.80 92.2402   1
 -17  -3  -3 8.25319 32.5295   1
  17  -3   3-26.1981 37.2687   1
  17   3   3 26.0828 37.6464   1
 -17   3  -3-16.0232 36.1466   1
 -18  -3  -3 33.4147 33.4969   1
  18  -3   3 8.92470 30.6473   1
  18   3   3 35.1800 30.8806   1
 -18   3  -3-8.01093 32.6539   1
 -19  -3  -3 287.689 56.0822   1
  19  -3   3 290.645 55.4103   1
  19   3   3 316.146 54.8110   1
 -19   3  -3 198.947 47.5074   1
 -20  -3  -3 25.1429 35.7676   1
  20  -3   3 17.7449 27.5509   1
  20   3   3 8.80480 36.4545   1
 -20   3  -3-32.8043 30.0122   1
 -21  -3  -3-8.32137 32.2365   1
  21  -3   3 44.0937 39.7953   1
  21   3   3 8.59441 33.2937   1
 -21   3  -3 32.9774 37.6904   1
 -22  -3  -3 16.4851 38.1576   1
  22  -3   3-17.4407 41.8556   1
  22   3   3-8.36755 38.2491   1
 -22   3  -3 49.1189 39.7477   1
 -23  -3  -3-16.5757 40.7123   1
  23  -3   3 34.2896 39.2039   1
  23   3   3 47.9906 34.6577   1
 -23   3  -3 48.8537 39.5514   1
  24   3   3 15.7091 31.5088   1
  24  -3   3 58.2244 38.0362   1
 -24  -3  -3 24.0868 31.1167   1
 -24   3  -3 8.03502 38.5809   1
 -26  -4   3 16.5462 41.9622   1
  26   4  -3 25.8604 38.9039   1
 -24  -4   3 84.7104 44.3592   1
  24   4  -3 80.1330 43.3109   1
 -24   4   3 8.73171 38.4397   1
  23  -4  -3-8.96168 34.0846   1
 -23   4   3-8.65430 35.2694   1
 -22  -4   3 265.366 48.5695   1
  22  -4  -3 286.070 51.3585   1
  22   4  -3 175.706 41.5248   1
 -22   4   3 212.283 47.6950   1
 -21  -4   3 99.4256 43.8057   1
  21  -4  -3 61.6799 37.1374   1
  21   4  -3 53.0246 38.3534   1
 -21   4   3 16.5997 34.4607   1
 -20  -4   3 24.3134 31.4180   1
  20  -4  -3 25.8241 35.6664   1
  20   4  -3 53.0122 34.8513   1
 -20   4   3 16.1669 35.0286   1
 -19  -4   3 671.032 67.6937   1
  19  -4  -3 561.528 67.1860   1
  19   4  -3 579.114 69.1841   1
 -19   4   3 565.003 65.1758   1
 -18  -4   3 442.750 55.8504   1
  18  -4  -3 445.491 56.7092   1
  18   4  -3 485.871 59.6412   1
 -18   4   3 386.218 52.0425   1
  17  -4  -3-15.5772 31.7434   1
 -17   4   3-7.25054 30.4890   1
 -16  -4   3 2311.83 141.920   1
 -16   4   3 2131.88 135.968   1
  16  -4  -3 2000.06 136.592   1
  16   4  -3 2150.83 142.919   1
  15  -4  -3 77.4840 25.7654   1
 -15  -4   3 94.6090 31.0196   1
 -15   4   3 170.601 35.9784   1
  14   4  -3 2758.58 167.329   1
 -14  -4   3 2891.57 170.433   1
  13   4  -3 12540.6 603.630   1
 -13  -4   3 11861.3 601.758   1
 -13   4   3 12334.8 598.483   1
  13  -4  -3 12372.3 599.929   1
 -12   4   3 12782.9 639.663   1
  12  -4  -3 13725.4 642.848   1
  11   4  -3 3652.90 202.942   1
 -11   4   3 3633.19 196.592   1
  11  -4  -3 3549.96 196.382   1
 -11  -4   3 3716.11 201.848   1
  10   4  -3 2855.48 161.334   1
 -10   4   3 2771.13 153.701   1
  10  -4  -3 2684.30 153.488   1
 -10  -4   3 2786.45 159.530   1
   9   4  -3 36416.5 1707.96   1
  -9   4   3 35191.0 1701.59   1
   9  -4  -3 36031.0 1701.69   1
  -9  -4   3 38859.0 1709.46   1
   8   4  -3 24709.3 1124.72   1
  -8   4   3 24490.8 1117.02   1
  -8  -4   3 23640.8 1122.98   1
   8  -4  -3 22648.4 1116.15   1
  -7  -4   3 40311.6 1798.30   1
   7   4  -3 36958.1 1794.46   1
   6   4  -3 10860.8 531.153   1
   6  -4  -3 11155.9 525.005   1
  -6  -4   3 11121.6 531.592   1
  -6   4   3 10959.1 523.932   1
   5   4  -3 97406.8 4280.89   1
  -5   4   3 98544.3 4272.04   1
   5  -4  -3 96513.8 4272.60   1
   4  -4  -3 2706.53 135.512   1
   4   4  -3 2685.72 141.895   1
  -4   4   3 2450.96 134.383   1
  -4  -4   3 2657.88 141.836   1
   3  -4  -3 43460.3 2048.19   1
  -3   4   3 45038.6 2047.60   1
  -2   4   3 17550.0 803.242   1
   2  -4  -3 16784.2 803.510   1
  -1   4   3 140.011 22.4392   1
   1  -4  -3 147.813 21.8412   1
   0   4   3 25854.0 1200.35   1
   0  -4  -3 25619.9 1199.44   1
   1  -4   3 242371. 11078.6   1
  -1   4  -3 239151. 11077.6   1
  -2   4  -3 521.928 43.5105   1
  -2  -4  -3 401.694 38.9905   1
   2   4   3 490.780 42.0505   1
   3  -4   3 14926.6 730.584   1
  -3   4  -3 16267.0 734.451   1
  -3  -4  -3 14807.8 730.715   1
   3   4   3 15700.9 732.951   1
   4  -4   3 1533.30 95.1300   1
  -4   4  -3 1330.76 93.1724   1
  -4  -4  -3 1712.24 97.9377   1
   4   4   3 1494.83 95.4563   1
   5  -4   3 9207.22 458.200   1
  -5   4  -3 9627.45 459.622   1
  -5  -4  -3 9277.14 458.265   1
   5   4   3 9270.84 459.286   1
   6  -4   3 2013.82 125.667   1
   6   4   3 2233.68 128.629   1
  -6   4  -3 2237.98 127.602   1
  -6  -4  -3 1936.44 124.347   1
   7  -4   3 97470.0 4448.00   1
   7   4   3 92900.7 4446.36   1
  -7  -4  -3 98453.9 4448.83   1
  -7   4  -3 95714.4 4445.77   1
   8  -4   3 815.227 68.7356   1
  -8   4  -3 934.400 71.1646   1
  -9   4  -3 30168.3 1439.16   1
   9  -4   3 29923.0 1440.35   1
  -9  -4  -3 31051.7 1440.25   1
   9   4   3 30922.5 1441.84   1
 -10   4  -3 2674.88 157.798   1
  10  -4   3 2993.56 162.300   1
 -10  -4  -3 2382.53 156.112   1
  10   4   3 2519.59 159.582   1
 -11   4  -3 7587.60 372.343   1
  11  -4   3 7637.44 375.536   1
  11   4   3 8289.53 380.835   1
 -12   4  -3 71.4294 28.8175   1
  12  -4   3 53.4053 31.7534   1
 -12  -4  -3 80.3973 34.4057   1
  12   4   3 78.7830 34.7485   1
 -13   4  -3 44.4369 30.3403   1
  13  -4   3 102.849 42.6642   1
 -14   4  -3 1428.64 109.433   1
  14  -4   3 1697.28 117.797   1
 -14  -4  -3 1399.07 106.737   1
  14   4   3 1771.89 119.914   1
 -15   4  -3 3615.81 206.031   1
  15  -4   3 3418.49 207.052   1
 -15  -4  -3 3393.53 204.355   1
  15   4   3 3585.90 208.808   1
 -16   4  -3 96.1109 40.4336   1
  16  -4   3 111.211 41.2983   1
 -16  -4  -3 64.6211 33.2165   1
  16   4   3 120.672 42.0827   1
 -17   4  -3 725.471 71.0274   1
  17  -4   3 763.791 75.6656   1
 -18   4  -3 49.6412 30.9474   1
  18  -4   3 61.4859 34.0822   1
 -18  -4  -3 24.9136 25.8717   1
  18   4   3 51.9268 30.4497   1
 -19   4  -3 8.37289 35.2064   1
  19  -4   3-8.81442 34.7443   1
 -19  -4  -3 50.2700 36.7955   1
  19   4   3-8.83208 39.3230   1
 -20  -4  -3 201.517 47.0289   1
  20   4   3 227.968 47.3100   1
  21  -4   3 95.3481 38.3980   1
 -21   4  -3 126.395 41.2193   1
 -21  -4  -3 107.990 42.8574   1
 -22  -4  -3 40.9236 40.6368   1
  22   4   3-8.53171 37.4747   1
 -23   4  -3-24.5736 37.4573   1
  23  -4   3-25.1258 38.2983   1
 -24   4  -3 39.8715 35.9873   1
  24  -4   3 16.3593 35.9294   1
 -24  -4  -3-23.6435 38.2709   1
  24   4   3 39.3534 38.2200   1
 -25  -5   3 166.191 45.7781   1
  25   5  -3 175.133 47.3106   1
 -24  -5   3 66.7847 37.7504   1
  24   5  -3 43.5000 33.7900   1
 -23   5   3 43.1904 39.4784   1
  23  -5  -3 151.034 49.0659   1
 -23  -5   3 149.553 46.7379   1
  23   5  -3 210.642 50.5646   1
 -22   5   3 8.55155 33.7198   1
  22  -5  -3-17.5713 32.8029   1
 -22  -5   3 41.6670 32.2894   1
  22   5  -3 44.6230 38.1004   1
 -21   5   3 202.111 43.8384   1
  21  -5  -3 138.199 39.7363   1
 -21  -5   3 171.769 48.1474   1
  21   5  -3 162.123 49.0606   1
 -20   5   3 16.5313 39.6822   1
  20  -5  -3 25.3900 36.1319   1
 -19   5   3 571.228 63.9954   1
  19   5  -3 604.046 65.5324   1
 -19  -5   3 390.040 56.6693   1
  19  -5  -3 544.001 65.6286   1
  18   5  -3 1858.99 123.858   1
 -18  -5   3 1502.63 115.009   1
  17  -5  -3 1290.53 103.966   1
 -17   5   3 1537.22 108.380   1
  17   5  -3 1565.58 112.957   1
  16  -5  -3 51.4654 31.4514   1
 -16   5   3 43.0631 28.8530   1
 -15  -5   3 5775.78 298.431   1
 -15   5   3 5289.76 289.742   1
  15  -5  -3 5418.77 292.161   1
  15   5  -3 5523.10 295.203   1
 -14  -5   3 2507.65 165.565   1
 -14   5   3 2860.29 164.396   1
  14  -5  -3 2717.06 164.477   1
  14   5  -3 3153.65 173.495   1
 -13  -5   3 2326.93 153.570   1
  13  -5  -3 2656.14 152.967   1
  13   5  -3 2581.01 158.070   1
 -13   5   3 2668.48 153.114   1
  12  -5  -3 1352.67 92.9177   1
 -12   5   3 1289.77 92.1589   1
  12   5  -3 1382.96 98.4428   1
 -12  -5   3 1410.14 97.4924   1
 -11   5   3 6739.42 333.299   1
  11  -5  -3 6381.18 332.212   1
  10  -5  -3 7880.26 388.330   1
 -10   5   3 7588.60 388.181   1
  10   5  -3 7796.03 395.705   1
 -10  -5   3 8057.39 396.064   1
   9  -5  -3 9341.69 450.141   1
  -9   5   3 9380.48 451.743   1
   9   5  -3 9117.62 457.306   1
  -9  -5   3 8955.53 456.628   1
   8  -5  -3 78679.7 3778.81   1
  -8   5   3 83779.1 3781.13   1
   8   5  -3 80372.6 3787.14   1
  -8  -5   3 84839.6 3788.20   1
   7  -5  -3 1997.58 113.092   1
   7   5  -3 1917.40 118.519   1
  -7   5   3 2024.95 112.869   1
  -7  -5   3 1911.95 118.164   1
  -6  -5   3 1120.90 82.3223   1
   6   5  -3 1380.20 86.0043   1
  -5  -5   3 2017.90 119.883   1
   5   5  -3 2082.80 120.707   1
   4  -5  -3 43108.9 2011.09   1
   4   5  -3 43335.9 2016.10   1
  -4  -5   3 41723.9 2016.33   1
  -4   5   3 44907.4 2011.30   1
   3  -5  -3 16440.3 759.170   1
   3   5  -3 16020.3 764.899   1
  -3  -5   3 16645.5 765.505   1
  -3   5   3 15479.4 757.347   1
  -2  -5   3 247770. 11314.5   1
  -2   5   3 253274. 11308.3   1
   2   5  -3 238775. 11313.1   1
   2  -5  -3 242387. 11308.8   1
  -1  -5   3 77269.7 3524.54   1
   1   5  -3 75134.2 3523.74   1
   0  -5   3 125176. 5704.42   1
   0   5  -3 122115. 5703.22   1
   1  -5   3 6917.54 356.002   1
  -1   5  -3 7322.41 355.987   1
  -1  -5  -3 7433.43 354.005   1
   1   5   3 7064.57 352.355   1
   2  -5   3 3864.61 207.422   1
  -2   5  -3 4073.05 207.670   1
  -2  -5  -3 3892.61 204.886   1
   2   5   3 3902.06 204.641   1
   3  -5   3 48099.4 2368.46   1
  -3   5  -3 50935.3 2367.84   1
  -3  -5  -3 54185.3 2368.07   1
   3   5   3 50457.3 2366.63   1
   4  -5   3 56.2838 24.0641   1
  -4   5  -3 40.6546 22.0967   1
  -4  -5  -3 39.6861 20.9548   1
   4   5   3 40.8410 23.1213   1
   5  -5   3 326.437 39.9987   1
  -5   5  -3 280.117 38.8618   1
  -5  -5  -3 243.857 38.4611   1
   5   5   3 247.431 37.5687   1
   6  -5   3 106096. 4988.27   1
  -6   5  -3 100971. 4989.67   1
  -6  -5  -3 110282. 4990.44   1
   6   5   3 115048. 4993.29   1
   7  -5   3 2873.08 158.998   1
   7   5   3 2580.53 158.427   1
  -7  -5  -3 2751.87 158.858   1
  -7   5  -3 2594.32 155.725   1
   8   5   3 21543.7 1018.22   1
  -8  -5  -3 21087.3 1017.90   1
   9  -5   3 1007.76 85.7250   1
  -9   5  -3 1066.04 86.3713   1
  -9  -5  -3 1245.78 92.8953   1
  10  -5   3 9760.68 481.081   1
  10   5   3 9453.15 480.906   1
 -10   5  -3 9379.51 478.585   1
 -10  -5  -3 9634.51 481.379   1
  11  -5   3 1238.28 96.4205   1
  11   5   3 1416.91 103.021   1
 -11   5  -3 1537.61 101.536   1
 -11  -5  -3 1096.31 93.5507   1
  12  -5   3 3761.99 197.065   1
  12   5   3 3565.07 198.933   1
 -12   5  -3 3527.17 195.312   1
 -13   5  -3 259.365 47.2776   1
  13  -5   3 234.466 45.6266   1
 -13  -5  -3 114.789 33.4618   1
  13   5   3 108.462 34.7709   1
 -14   5  -3 330.335 48.3094   1
  14   5   3 271.902 52.3787   1
  14  -5   3 185.029 40.0541   1
 -14  -5  -3 164.120 40.6369   1
  15  -5   3 1564.94 114.051   1
  15   5   3 1746.69 125.216   1
 -15   5  -3 1514.72 112.544   1
 -15  -5  -3 1448.31 110.084   1
  16   5   3 978.878 92.4477   1
 -16  -5  -3 1176.76 91.7351   1
  16  -5   3 1007.69 87.7679   1
  17   5   3 2547.65 164.752   1
 -17  -5  -3 2427.67 158.920   1
  18  -5   3 885.246 83.1993   1
  18   5   3 825.531 83.8479   1
 -18  -5  -3 899.706 82.9363   1
 -18   5  -3 922.722 82.3751   1
 -19   5  -3 58.8367 33.2262   1
  19  -5   3 51.7405 35.2331   1
 -20   5  -3 478.641 61.6390   1
  20  -5   3 414.125 59.2451   1
 -20  -5  -3 491.352 57.7484   1
  20   5   3 364.858 53.9092   1
 -21   5  -3 8.34568 34.0722   1
  21  -5   3 60.1153 38.2894   1
 -21  -5  -3 74.2340 39.6408   1
  21   5   3 43.4191 38.1906   1
 -22   5  -3-24.7979 41.0343   1
  22  -5   3 33.7527 38.0731   1
  22   5   3 17.0000 40.3200   1
 -23   5  -3 24.3929 34.5036   1
  23  -5   3 82.3647 38.4110   1
  23   5   3 83.4812 33.2329   1
 -24   5  -3 8.00191 42.2330   1
  24  -5   3-8.00275 35.6284   1
 -26  -6   3 48.3556 40.8891   1
  26   6  -3 8.49083 38.8329   1
 -25  -6   3 8.11670 40.7290   1
  25   6  -3 8.53189 39.4959   1
 -23   6   3 8.80102 34.1092   1
 -23  -6   3 66.4768 42.5920   1
  23   6  -3 8.87671 41.1099   1
 -22   6   3 173.874 44.0096   1
  22  -6  -3 202.574 46.8371   1
 -21   6   3 8.54777 35.9391   1
  21  -6  -3 8.68981 33.6547   1
 -21  -6   3-24.1322 33.8212   1
  21   6  -3 27.3954 37.2129   1
 -20   6   3 335.187 51.4481   1
  20  -6  -3 426.166 57.5325   1
 -20  -6   3 480.540 62.3094   1
  20   6  -3 410.416 59.5867   1
 -19   6   3 188.057 43.5162   1
  19  -6  -3 133.059 38.4221   1
 -19  -6   3 82.6674 40.9730   1
  19   6  -3 80.1045 39.4858   1
 -18   6   3 428.543 55.6146   1
  18  -6  -3 403.568 55.4977   1
 -18  -6   3 518.249 59.6149   1
  18   6  -3 446.252 57.0761   1
 -17  -6   3 1278.89 103.708   1
 -17   6   3 1375.15 103.366   1
  17  -6  -3 1292.39 102.968   1
 -16   6   3 4555.45 249.040   1
  16  -6  -3 4334.45 247.820   1
 -16  -6   3 4610.53 253.272   1
 -15  -6   3 1551.43 109.819   1
 -15   6   3 1513.16 106.333   1
  15  -6  -3 1391.65 104.994   1
  15   6  -3 1487.53 108.844   1
 -14  -6   3 6072.57 334.318   1
  14  -6  -3 6738.55 335.064   1
  14   6  -3 6339.46 337.045   1
 -14   6   3 6382.34 333.267   1
  13   6  -3 113.358 33.8172   1
 -13  -6   3 165.603 35.1621   1
  12  -6  -3 171.128 34.7940   1
 -12   6   3 226.354 36.2371   1
  12   6  -3 147.258 34.8095   1
  11  -6  -3 84.5911 26.3680   1
 -11   6   3 76.0617 27.3376   1
  11   6  -3 103.506 37.2986   1
 -11  -6   3 66.7851 27.8997   1
  10  -6  -3 14461.0 721.260   1
 -10   6   3 15689.4 722.890   1
  10   6  -3 14831.2 728.734   1
 -10  -6   3 15150.5 727.496   1
   9  -6  -3 12447.7 584.563   1
  -9   6   3 12539.2 582.528   1
   9   6  -3 11199.8 587.053   1
  -9  -6   3 11812.0 588.548   1
  -8  -6   3 77.4781 30.5079   1
   8   6  -3 86.7625 29.0144   1
   8  -6  -3 101.393 24.2144   1
   7   6  -3 17034.2 805.598   1
  -7  -6   3 14834.6 804.650   1
  -7   6   3 17561.5 798.817   1
   7  -6  -3 17536.9 800.251   1
   6  -6  -3 2949.03 169.379   1
   6   6  -3 3226.35 180.010   1
  -6   6   3 3429.04 173.201   1
  -6  -6   3 3312.68 180.261   1
   5  -6  -3 23789.4 1117.63   1
   5   6  -3 22010.5 1123.05   1
  -5   6   3 24984.5 1118.12   1
  -5  -6   3 24200.1 1125.11   1
   4  -6  -3 4833.00 236.838   1
   4   6  -3 4631.82 239.730   1
  -4   6   3 4468.71 234.616   1
  -4  -6   3 4550.41 240.481   1
   3  -6  -3 43159.6 1974.46   1
   3   6  -3 40431.6 1978.72   1
  -3   6   3 43544.7 1974.42   1
  -3  -6   3 42430.9 1979.67   1
  -2  -6   3 15305.4 726.384   1
  -2   6   3 14734.3 719.337   1
   2   6  -3 15140.1 725.795   1
   2  -6  -3 15612.9 721.412   1
  -1  -6   3 42500.7 1913.27   1
  -1   6   3 39778.2 1907.07   1
   1   6  -3 40896.3 1911.43   1
   1  -6  -3 41126.5 1907.49   1
   0  -6   3 145715. 6674.31   1
   0   6   3 150384. 6670.21   1
   0   6  -3 136400. 6672.66   1
   0  -6  -3 145576. 6669.86   1
   1  -6   3 89492.1 3918.17   1
  -1   6  -3 89064.4 3917.76   1
   1   6   3 75163.1 3913.20   1
  -1  -6  -3 86321.2 3914.80   1
  -2   6  -3 99.5096 27.7366   1
   2  -6   3 134.792 31.2560   1
   2   6   3 122.593 27.4441   1
  -2  -6  -3 96.7583 27.2279   1
   3   6   3 833.336 66.6841   1
  -3  -6  -3 919.678 68.8386   1
  -3   6  -3 869.522 68.6344   1
   3  -6   3 942.922 69.8714   1
   4   6   3 6620.40 344.066   1
  -4  -6  -3 7251.88 345.752   1
  -4   6  -3 6663.69 343.887   1
   4  -6   3 6672.43 343.954   1
   5   6   3 567.996 53.1787   1
  -5   6  -3 469.517 50.9877   1
   5  -6   3 451.463 48.7150   1
   6   6   3 3120.18 174.139   1
  -6  -6  -3 3074.70 172.150   1
  -6   6  -3 3074.18 172.334   1
   6  -6   3 2678.20 168.189   1
  -7  -6  -3 31154.5 1486.48   1
   7   6   3 31914.6 1489.41   1
   8  -6   3 1288.24 93.8556   1
   8   6   3 1264.53 94.0986   1
  -8  -6  -3 1235.47 92.3484   1
  -8   6  -3 1415.31 97.1108   1
   9  -6   3 10142.4 509.640   1
   9   6   3 9690.65 507.749   1
  -9  -6  -3 10591.4 509.921   1
  -9   6  -3 10323.3 509.178   1
  10  -6   3 7665.66 391.655   1
  10   6   3 7211.74 391.322   1
 -10  -6  -3 7700.67 394.045   1
 -10   6  -3 7948.91 393.009   1
  11  -6   3 976.713 80.7277   1
  11   6   3 1037.14 82.6130   1
 -11   6  -3 930.071 81.4195   1
 -11  -6  -3 844.196 77.4899   1
  12  -6   3 791.215 73.4125   1
 -12   6  -3 689.711 70.4942   1
  13   6   3 382.575 57.8627   1
  13  -6   3 447.844 56.9041   1
 -13   6  -3 397.271 54.4142   1
 -13  -6  -3 353.403 53.8988   1
 -14   6  -3 2316.89 153.089   1
 -14  -6  -3 2291.80 152.494   1
  14   6   3 2690.79 162.280   1
  15   6   3 427.481 60.6252   1
  15  -6   3 415.847 53.2016   1
 -15  -6  -3 420.860 55.4514   1
 -16   6  -3 2982.55 182.284   1
  16  -6   3 2908.95 181.198   1
  17  -6   3 1359.46 107.396   1
  17   6   3 1588.44 115.943   1
 -17   6  -3 1417.71 109.631   1
 -17  -6  -3 1373.75 105.743   1
  18   6   3 630.108 70.4427   1
  18  -6   3 651.112 68.2480   1
 -18   6  -3 600.155 67.9463   1
 -18  -6  -3 624.927 68.8413   1
  19   6   3 448.004 61.9471   1
  19  -6   3 410.849 59.5498   1
 -19   6  -3 543.062 66.1757   1
 -19  -6  -3 370.584 57.8723   1
  20   6   3-8.60099 38.2998   1
  20  -6   3 34.1666 37.5184   1
 -20   6  -3-76.2078 44.2656   1
 -20  -6  -3-16.2425 36.6496   1
  21   6   3 59.1255 36.1220   1
  21  -6   3 34.1725 39.6142   1
 -21   6  -3 109.224 46.0764   1
 -21  -6  -3 24.6470 28.2994   1
  22   6   3 33.8557 33.6473   1
  22  -6   3 101.211 45.9904   1
 -22   6  -3 100.155 45.9231   1
 -22  -6  -3 152.975 39.3339   1
  23   6   3-24.6747 41.2701   1
 -23  -6  -3 23.7698 37.5824   1
 -24   6  -3 40.3353 44.1855   1
  24  -6   3-24.3750 40.7704   1
  26   7  -3-8.23153 42.6049   1
 -26  -7   3-15.6597 40.1192   1
  24   7  -3 17.4223 38.7830   1
 -24  -7   3-24.4615 41.7756   1
  23   7  -3 117.236 48.4852   1
 -23  -7   3 160.543 45.9656   1
  22   7  -3 18.2142 34.0355   1
 -22   7   3 80.0668 40.7028   1
 -22  -7   3 32.0922 29.4158   1
 -21  -7   3 124.947 42.2164   1
  21   7  -3 134.488 42.4365   1
  20   7  -3 360.783 60.4702   1
 -20  -7   3 368.642 56.1499   1
 -20   7   3 335.337 55.4017   1
  20  -7  -3 328.986 55.0260   1
  19   7  -3 473.767 62.9659   1
  19  -7  -3 448.631 60.7268   1
 -19  -7   3 446.883 60.7899   1
  18   7  -3 573.520 65.9537   1
 -18   7   3 682.349 71.0217   1
  18  -7  -3 477.967 64.4631   1
  17  -7  -3 79.9285 34.7391   1
 -17   7   3 55.9198 34.2246   1
  17   7  -3 57.3082 35.0679   1
 -17  -7   3 67.4580 38.6584   1
  16  -7  -3 138.753 36.3012   1
 -16   7   3 85.0343 34.1341   1
 -16  -7   3 16.2287 33.7842   1
  16   7  -3 65.4248 38.4919   1
  15   7  -3 4341.47 256.358   1
  15  -7  -3 4865.75 257.293   1
 -15  -7   3 4835.28 259.703   1
 -15   7   3 4491.97 253.775   1
  14   7  -3 72.3780 35.3258   1
 -14   7   3 7.30399 29.7760   1
  14  -7  -3 13.8137 26.7624   1
 -14  -7   3-15.3310 30.2245   1
  13   7  -3 2049.78 133.921   1
 -13   7   3 2097.21 128.052   1
 -13  -7   3 1910.05 131.000   1
  13  -7  -3 1687.49 121.236   1
 -12  -7   3 289.764 47.2998   1
  12   7  -3 543.283 60.1640   1
  11   7  -3 889.659 74.9035   1
 -11   7   3 790.105 67.0920   1
  11  -7  -3 728.249 66.5237   1
 -11  -7   3 839.192 74.5890   1
  10   7  -3 2333.45 148.397   1
 -10   7   3 2387.55 141.564   1
  10  -7  -3 2339.43 141.431   1
 -10  -7   3 2551.70 149.361   1
   9   7  -3 4528.90 245.159   1
   9  -7  -3 4234.92 237.417   1
  -9  -7   3 4971.98 248.471   1
  -9   7   3 4470.23 238.516   1
  -8   7   3 8359.92 422.299   1
   8  -7  -3 8806.84 425.682   1
   7   7  -3 2817.33 159.081   1
  -7  -7   3 2612.72 156.449   1
   7  -7  -3 2605.60 150.225   1
  -6   7   3 18960.6 909.421   1
   6   7  -3 18713.6 915.666   1
  -6  -7   3 19580.4 917.598   1
   6  -7  -3 19524.0 911.101   1
  -5   7   3 24004.9 1101.63   1
   5   7  -3 23071.8 1106.06   1
  -5  -7   3 22866.0 1106.49   1
  -4   7   3 14182.6 656.215   1
   4   7  -3 14099.8 661.405   1
  -4  -7   3 13773.3 661.854   1
   4  -7  -3 12852.7 654.576   1
  -3   7   3 2466.93 146.032   1
   3   7  -3 2585.18 149.656   1
   3  -7  -3 2669.80 146.759   1
  -3  -7   3 2821.65 153.189   1
   2   7  -3 27984.8 1245.75   1
  -2   7   3 25380.9 1236.88   1
  -2  -7   3 25601.5 1243.25   1
   2  -7  -3 26847.9 1239.36   1
   1   7  -3 17249.3 876.114   1
  -1   7   3 18108.0 871.918   1
   1  -7  -3 19359.7 873.989   1
  -1  -7   3 18835.4 877.802   1
   0   7  -3 4883.18 249.948   1
   0   7   3 4694.30 245.009   1
   0  -7  -3 4674.02 245.234   1
   0  -7   3 4640.35 248.082   1
  -1   7  -3 16771.6 752.384   1
   1   7   3 14625.6 745.863   1
  -1  -7  -3 15376.8 747.520   1
   1  -7   3 15913.1 751.384   1
  -2   7  -3 4505.86 241.948   1
   2  -7   3 4365.53 240.252   1
   2   7   3 4574.93 239.896   1
  -2  -7  -3 4784.77 241.978   1
   3  -7   3 5878.73 288.077   1
  -3   7  -3 5322.38 283.447   1
   3   7   3 5210.24 282.407   1
  -3  -7  -3 5569.12 285.583   1
   4  -7   3 33904.9 1503.29   1
   4   7   3 30592.5 1499.19   1
  -4  -7  -3 33100.5 1501.61   1
  -4   7  -3 30336.4 1498.49   1
   5   7   3 25.2811 28.8929   1
  -5  -7  -3 18.4930 31.2622   1
  -5   7  -3-6.19601 23.1290   1
   5  -7   3 12.1662 23.9814   1
   6   7   3 9328.22 452.825   1
  -6  -7  -3 8749.37 449.831   1
  -6   7  -3 8652.02 448.596   1
   6  -7   3 9313.68 453.713   1
   7   7   3 13964.9 657.926   1
  -7  -7  -3 13410.1 654.636   1
  -7   7  -3 12997.0 651.983   1
   7  -7   3 13174.1 653.749   1
   8   7   3 273.590 44.7586   1
   8  -7   3 371.448 49.8247   1
  -8  -7  -3 399.916 51.1782   1
  -8   7  -3 334.138 50.0437   1
   9  -7   3 1250.64 98.0872   1
  -9  -7  -3 1382.00 100.574   1
   9   7   3 1571.32 104.790   1
  -9   7  -3 1425.44 104.556   1
  10   7   3 23.0331 30.2919   1
  10  -7   3 59.2714 33.8918   1
 -10  -7  -3 30.0151 34.3250   1
 -10   7  -3 7.45899 32.3264   1
 -11  -7  -3 579.506 65.6441   1
  11  -7   3 782.001 71.0641   1
  11   7   3 616.140 68.1179   1
 -11   7  -3 691.880 68.9640   1
  12   7   3 549.718 68.0760   1
 -12  -7  -3 820.006 74.5156   1
  13   7   3 3086.78 183.789   1
 -13  -7  -3 2615.87 176.059   1
 -13   7  -3 3206.52 182.735   1
  14   7   3 2195.59 140.146   1
  14  -7   3 2058.49 135.756   1
 -14  -7  -3 1729.24 129.069   1
  15   7   3 658.215 73.5122   1
  15  -7   3 623.051 67.0276   1
 -15   7  -3 408.720 60.3235   1
 -15  -7  -3 580.990 65.9687   1
  16   7   3 177.438 42.6927   1
 -16  -7  -3 140.045 36.8849   1
  17   7   3 656.813 74.5343   1
  17  -7   3 620.499 70.1884   1
 -17   7  -3 600.128 68.7491   1
 -17  -7  -3 637.672 67.2911   1
 -18   7  -3-8.61989 34.5602   1
  18  -7   3 34.6558 36.9796   1
  19   7   3 8.82266 35.3706   1
 -19  -7  -3-24.5231 34.8880   1
  20   7   3 155.992 44.5224   1
  20  -7   3 146.843 39.1145   1
 -20   7  -3 179.771 42.1710   1
 -20  -7  -3 138.059 43.0458   1
  21   7   3 8.41807 36.4584   1
 -21  -7  -3 23.8454 33.9304   1
  22   7   3 114.860 44.1393   1
 -22   7  -3 108.981 45.0831   1
  22  -7   3 134.893 47.3882   1
 -22  -7  -3 167.512 44.8795   1
 -23   7  -3 33.0119 44.4208   1
  23  -7   3 41.3677 32.6546   1
 -25  -8   3-15.7324 38.2016   1
  25   8  -3-25.2647 35.4210   1
 -24  -8   3 7.83273 39.3173   1
  24   8  -3 43.9890 43.2089   1
 -23  -8   3 23.2083 38.8464   1
  23   8  -3 45.7030 47.3297   1
 -22  -8   3 16.5055 35.7351   1
  22   8  -3-26.6777 41.6752   1
  21   8  -3-18.0800 36.2400   1
 -21  -8   3-16.6397 35.5070   1
 -21   8   3 83.5630 47.0814   1
  21  -8  -3-8.54664 33.1004   1
  20   8  -3 301.105 53.7780   1
  20  -8  -3 261.086 48.3469   1
 -20  -8   3 297.092 53.2431   1
 -20   8   3 283.657 53.0831   1
  19  -8  -3 8.26471 34.2183   1
  19   8  -3-43.7174 42.9286   1
 -19  -8   3 8.49181 36.2406   1
 -19   8   3 35.8984 37.7336   1
  18  -8  -3 221.818 47.4310   1
  18   8  -3 67.3462 37.5612   1
 -18   8   3 164.285 43.8922   1
  17  -8  -3 1398.12 110.076   1
 -17  -8   3 1603.91 116.496   1
 -17   8   3 1578.98 114.064   1
  16   8  -3 209.797 42.2933   1
 -16   8   3 229.224 45.8170   1
  16  -8  -3 177.448 43.2257   1
 -16  -8   3 212.346 44.1490   1
  15   8  -3 41.5162 28.5150   1
 -15   8   3 7.61227 27.8680   1
  15  -8  -3 7.85280 34.4937   1
 -15  -8   3 8.03260 28.2057   1
  14   8  -3 298.466 51.6908   1
 -14   8   3 240.942 42.0426   1
  14  -8  -3 242.206 44.5104   1
 -14  -8   3 260.342 48.3769   1
  13   8  -3 4667.18 257.754   1
 -13   8   3 4746.12 252.546   1
  13  -8  -3 4653.79 253.383   1
 -13  -8   3 4344.64 254.327   1
  12   8  -3 948.033 78.9279   1
 -12   8   3 860.338 72.5589   1
 -12  -8   3 809.854 74.5717   1
  12  -8  -3 847.492 72.9005   1
  11   8  -3 5653.50 295.015   1
 -11  -8   3 5276.51 291.921   1
  10  -8  -3 3496.79 185.729   1
 -10   8   3 2905.52 179.870   1
  10   8  -3 3282.98 188.696   1
 -10  -8   3 3259.79 188.940   1
   9  -8  -3 1678.01 111.695   1
  -9  -8   3 1647.70 117.142   1
  -9   8   3 1836.57 111.967   1
   9   8  -3 1781.23 117.468   1
  -8  -8   3 141.288 30.4876   1
   8  -8  -3 158.824 30.7537   1
   8   8  -3 80.3952 28.3146   1
  -8   8   3 120.280 28.3820   1
  -7   8   3 18948.5 874.580   1
   7   8  -3 18044.5 879.162   1
  -7  -8   3 17568.8 878.819   1
   7  -8  -3 18593.7 875.238   1
   6  -8  -3 731.466 62.0541   1
  -5   8   3 9036.65 441.335   1
   5  -8  -3 8835.13 442.113   1
  -4   8   3 1189.61 82.5497   1
   4   8  -3 1208.43 86.7450   1
  -4  -8   3 1196.26 87.3802   1
   3   8  -3 57.9833 23.6695   1
  -3   8   3 5.13873 21.6503   1
  -3  -8   3 54.0818 25.6827   1
   3  -8  -3 5.20192 22.2437   1
   2   8  -3 53.6627 31.5689   1
  -2   8   3 80.3949 25.0682   1
   2  -8  -3 46.9691 24.2873   1
  -2  -8   3 29.8702 28.4472   1
   1   8  -3 37166.6 1822.46   1
  -1   8   3 40367.8 1820.56   1
   1  -8  -3 39454.9 1820.76   1
  -1  -8   3 38644.8 1824.92   1
   0   8  -3 3807.85 209.716   1
   0   8   3 3932.61 208.255   1
   0  -8  -3 3825.08 208.388   1
   0  -8   3 3789.29 210.920   1
  -1   8  -3 6924.42 316.081   1
   1   8   3 6017.19 308.983   1
   1  -8   3 6426.30 313.277   1
   2   8   3 5023.86 262.927   1
  -2  -8  -3 5149.81 263.387   1
  -2   8  -3 4955.55 263.529   1
   2  -8   3 4746.95 263.152   1
   3   8   3 5329.04 284.127   1
  -3  -8  -3 5566.72 286.384   1
  -4   8  -3 1675.07 107.529   1
   4  -8   3 1504.85 107.128   1
   5  -8   3 17631.9 838.522   1
  -5   8  -3 16668.9 834.721   1
   5   8   3 17383.8 837.116   1
  -5  -8  -3 17880.4 837.516   1
   6  -8   3 1119.55 80.5912   1
  -6   8  -3 885.367 75.6645   1
   6   8   3 899.844 77.7279   1
  -6  -8  -3 850.272 75.9057   1
   7  -8   3 445.908 57.0073   1
  -7   8  -3 549.822 61.3451   1
   7   8   3 676.389 65.7556   1
  -7  -8  -3 606.945 61.6212   1
   8  -8   3 391.768 50.8172   1
  -8   8  -3 313.836 45.7822   1
   8   8   3 467.204 57.3652   1
  -8  -8  -3 290.865 47.6071   1
   9  -8   3 697.131 69.3617   1
  -9   8  -3 620.364 64.9861   1
   9   8   3 796.963 71.7006   1
  -9  -8  -3 706.528 69.2177   1
  10  -8   3 86.2472 40.4183   1
 -10   8  -3 129.898 34.7634   1
 -10  -8  -3 114.921 38.2931   1
  10   8   3 55.3703 34.5411   1
 -11  -8  -3 23.7359 29.6084   1
  11   8   3 72.8558 33.0606   1
  12   8   3 758.150 77.4805   1
 -12  -8  -3 826.739 79.9898   1
 -12   8  -3 1012.60 83.0838   1
  13   8   3 5492.34 302.158   1
 -13  -8  -3 5811.57 306.458   1
  13  -8   3 5412.22 300.556   1
  14  -8   3 90.5822 38.7437   1
 -14   8  -3 17.0832 36.6135   1
 -14  -8  -3 75.1612 38.3248   1
  14   8   3 120.392 42.8251   1
  15   8   3-9.02934 30.2862   1
 -15  -8  -3-8.16508 28.0321   1
 -15   8  -3-25.7982 41.2736   1
  15  -8   3 16.8412 36.4628   1
  16   8   3 441.167 62.0395   1
 -16  -8  -3 596.365 65.1708   1
 -16   8  -3 344.975 57.3656   1
  16  -8   3 488.119 64.1502   1
  17   8   3 392.144 55.8625   1
 -17  -8  -3 388.947 53.3807   1
 -17   8  -3 468.226 61.4675   1
  17  -8   3 414.847 60.9590   1
  18   8   3-44.8406 38.2760   1
 -18  -8  -3 16.0909 35.3339   1
 -18   8  -3-8.69526 34.2748   1
  18  -8   3-8.67048 30.4376   1
  19   8   3 189.859 53.5518   1
 -19  -8  -3 275.241 51.9996   1
 -19   8  -3 312.689 54.6082   1
  19  -8   3 285.683 52.9412   1
  20   8   3-8.65858 34.7145   1
 -20  -8  -3 56.1577 38.5070   1
 -20   8  -3-34.5339 40.9544   1
  20  -8   3 17.1737 39.7519   1
  21   8   3 75.9402 34.4697   1
 -21  -8  -3 47.4569 30.1776   1
 -21   8  -3 51.3092 31.3879   1
  21  -8   3 33.9684 29.9060   1
  22   8   3 24.4015 27.3445   1
 -22   8  -3 76.3399 45.6587   1
 -22  -8  -3 38.3866 28.7123   1
 -23   8  -3 8.37172 42.4531   1
 -24  -9   3-29.3345 39.4553   1
  24   9  -3-9.07432 38.1654   1
 -23  -9   3-40.0722 36.6570   1
  23   9  -3-17.4209 35.5216   1
 -21  -9   3 16.6241 28.5514   1
  21   9  -3 26.9815 32.9277   1
 -20   9   3 35.1816 36.9947   1
  20  -9  -3 9.12039 34.0531   1
  19  -9  -3 80.6892 37.3970   1
 -19   9   3 147.027 43.1721   1
  19   9  -3 102.856 45.0312   1
 -19  -9   3 69.0112 37.6281   1
  18  -9  -3 105.581 37.8929   1
 -18   9   3 93.0137 37.4808   1
  18   9  -3 110.808 44.8423   1
 -18  -9   3 137.003 44.6069   1
  17  -9  -3 145.681 44.1778   1
 -17   9   3 189.677 42.9955   1
  17   9  -3 197.534 48.1214   1
 -17  -9   3 159.503 43.3073   1
 -16  -9   3 1351.63 104.683   1
  16   9  -3 1449.43 108.757   1
  15   9  -3 26.0230 24.6042   1
 -15   9   3 7.76957 32.6786   1
  15  -9  -3-7.95266 32.4195   1
 -15  -9   3 32.9243 27.6209   1
  14   9  -3 1579.56 114.159   1
 -14   9   3 1370.84 105.554   1
  14  -9  -3 1443.23 105.386   1
 -14  -9   3 1394.59 108.254   1
  13   9  -3 1347.50 104.603   1
 -13   9   3 1298.15 99.7653   1
  13  -9  -3 1403.76 102.535   1
 -13  -9   3 1408.02 106.474   1
 -12   9   3 680.464 63.1414   1
  12  -9  -3 496.236 60.3531   1
  11   9  -3 222.633 46.1459   1
 -11  -9   3 327.552 51.8680   1
 -11   9   3 282.961 43.6532   1
  10   9  -3 6097.58 318.023   1
 -10  -9   3 5933.30 316.961   1
  10  -9  -3 5910.91 313.451   1
 -10   9   3 5970.18 311.882   1
  -9  -9   3 2767.35 176.178   1
   9   9  -3 3140.08 177.572   1
  -8   9   3 203.947 38.3260   1
   8   9  -3 249.142 37.3395   1
  -8  -9   3 249.966 40.9381   1
   8  -9  -3 242.498 38.3540   1
  -7   9   3 673.292 61.4315   1
   7   9  -3 658.401 64.5391   1
  -7  -9   3 614.332 64.3274   1
   7  -9  -3 698.661 60.5269   1
  -6   9   3 7555.95 383.232   1
   6   9  -3 7351.89 386.042   1
  -6  -9   3 7888.15 390.142   1
   6  -9  -3 7592.29 384.157   1
  -5   9   3 7822.17 405.127   1
   5   9  -3 7888.53 411.004   1
  -5  -9   3 8444.52 413.528   1
   5  -9  -3 8358.22 408.643   1
   4  -9  -3 1235.42 87.8948   1
  -4  -9   3 1156.50 90.9541   1
  -4   9   3 1217.05 85.8710   1
   4   9  -3 1319.14 92.8247   1
  -3   9   3 494.396 51.6380   1
  -3  -9   3 586.942 58.7790   1
   3  -9  -3 636.110 55.0340   1
   2   9  -3 3268.25 190.409   1
  -2   9   3 3324.91 185.062   1
   2  -9  -3 3126.20 185.070   1
  -2  -9   3 3654.40 192.459   1
   1   9  -3-6.45586 30.6234   1
  -1   9   3-17.5333 26.0211   1
   1  -9  -3 5.93985 24.2070   1
  -1  -9   3-6.53064 26.1817   1
   0   9  -3 76.0907 29.8218   1
   0   9   3 90.2705 25.8050   1
   0  -9  -3 12.2145 19.1288   1
   0  -9   3 65.5807 33.6924   1
  -1   9  -3 52.3044 33.1586   1
   1   9   3 18.5904 24.8491   1
  -1  -9  -3-18.7867 29.3541   1
   1  -9   3 6.64082 26.1813   1
  -2   9  -3 26.8405 27.7833   1
   2  -9   3-20.3929 31.8583   1
   3   9   3 5420.76 278.916   1
  -3  -9  -3 5621.06 280.666   1
  -3   9  -3 4853.92 276.583   1
   3  -9   3 5101.68 279.033   1
   4   9   3 20617.8 1036.21   1
   4  -9   3 21391.5 1036.62   1
  -4  -9  -3 23052.7 1040.62   1
  -4   9  -3 21980.4 1040.23   1
   5  -9   3 2311.66 144.820   1
  -5   9  -3 2450.11 146.378   1
   5   9   3 2066.67 142.904   1
  -5  -9  -3 2591.53 149.392   1
   6  -9   3 5216.40 280.144   1
  -6   9  -3 5048.82 276.574   1
   6   9   3 5760.72 283.983   1
  -6  -9  -3 4784.01 275.072   1
   7  -9   3 104.918 31.2552   1
  -7   9  -3 57.1334 30.7098   1
   7   9   3 83.7883 32.2462   1
  -7  -9  -3 81.6003 29.9752   1
   8  -9   3 272.953 48.0596   1
  -8   9  -3 343.907 49.6027   1
   8   9   3 208.618 48.1987   1
  -8  -9  -3 359.192 52.1453   1
  -9   9  -3 107.105 33.1746   1
   9  -9   3-30.6348 31.2612   1
 -10  -9  -3 736.207 72.9963   1
  10   9   3 681.143 74.4149   1
 -11   9  -3-7.95913 32.4343   1
 -11  -9  -3-8.03360 26.9450   1
  11   9   3 8.27578 23.4592   1
  12  -9   3 109.884 37.9252   1
  12   9   3 167.779 42.3632   1
 -12  -9  -3 255.157 49.1879   1
  13  -9   3 112.059 34.4305   1
 -13   9  -3 108.016 33.2213   1
  13   9   3 133.840 43.2187   1
 -13  -9  -3 152.566 43.7822   1
  14  -9   3 416.607 57.9295   1
 -14   9  -3 312.952 53.7670   1
  14   9   3 246.313 49.4940   1
 -14  -9  -3 299.163 53.2020   1
  15  -9   3 52.4487 32.1919   1
 -15  -9  -3 58.9487 29.1334   1
  15   9   3 43.8703 34.7697   1
  16   9   3 252.547 51.1294   1
 -16  -9  -3 116.644 39.6744   1
 -16   9  -3 243.094 44.0909   1
  16  -9   3 201.049 42.0097   1
  17   9   3 26.9774 38.9415   1
 -17  -9  -3 24.8182 34.2560   1
 -17   9  -3 8.78769 40.6819   1
  17  -9   3-17.3843 37.0997   1
 -18  -9  -3 8.19643 36.6364   1
 -18   9  -3 70.3186 34.1982   1
  18  -9   3 17.3893 33.8312   1
 -19   9  -3 8.75422 39.4991   1
  19  -9   3 8.66146 36.4192   1
 -20  -9  -3 15.3533 33.2401   1
  20   9   3-17.6512 36.5405   1
  21   9   3 8.38467 37.8339   1
 -21  -9  -3 7.76835 35.9639   1
 -21   9  -3 17.1348 43.4473   1
  21  -9   3 16.9502 37.2221   1
 -22   9  -3-8.35084 37.6791   1
  22  -9   3-8.40351 33.6904   1
 -24 -10   3 7.66289 38.4535   1
  24  10  -3-33.6332 39.4087   1
 -22 -10   3-40.9926 40.7144   1
  22  10  -3-8.76530 36.3096   1
 -21 -10   3-8.24954 37.7112   1
  21  10  -3-17.5951 38.0980   1
  20  10  -3 8.61364 37.3124   1
 -20  10   3 44.0985 38.2043   1
 -20 -10   3 17.0184 41.3253   1
 -18  10   3 78.4735 41.0015   1
  18 -10  -3 111.212 36.6646   1
 -18 -10   3 51.0070 30.0297   1
  17  10  -3 25.9507 37.5136   1
 -17  10   3 68.4368 38.1421   1
  17 -10  -3 34.2735 36.0858   1
 -17 -10   3 50.3580 39.3889   1
  16  10  -3 34.8036 37.1361   1
 -16  10   3-8.23785 33.5734   1
 -16 -10   3 25.1887 32.5213   1
  16 -10  -3-16.8649 35.9905   1
  15  10  -3 98.7620 41.2277   1
 -15 -10   3 75.8810 33.4652   1
  14 -10  -3 811.069 78.8942   1
  14  10  -3 934.198 84.5257   1
 -14  10   3 937.235 79.8366   1
 -14 -10   3 923.057 83.7318   1
  13  10  -3 176.470 44.4233   1
  13 -10  -3 150.179 38.9455   1
 -13  10   3 128.335 36.8362   1
 -13 -10   3 130.953 44.5190   1
  12 -10  -3 1250.27 94.9143   1
 -12  10   3 1096.95 90.2782   1
 -12 -10   3 1154.70 95.9744   1
  12  10  -3 1300.76 99.9876   1
  11 -10  -3 64.9074 30.5138   1
 -11 -10   3 63.2654 30.8169   1
 -11  10   3 58.6953 30.5680   1
  11  10  -3 103.327 30.9712   1
  10 -10  -3 2184.35 136.236   1
 -10  10   3 2040.39 134.330   1
  -9 -10   3 2588.79 161.624   1
   9 -10  -3 2599.78 158.063   1
   9  10  -3 2723.00 163.353   1
  -9  10   3 2472.35 155.058   1
  -8 -10   3 1761.17 120.398   1
   8  10  -3 1575.11 116.861   1
  -8  10   3 1897.58 120.368   1
   8 -10  -3 1747.85 116.743   1
  -7  10   3 4976.91 274.094   1
   7  10  -3 5231.51 279.475   1
  -7 -10   3 5372.04 280.294   1
   7 -10  -3 5080.40 274.733   1
   6  10  -3 7571.50 380.069   1
  -6 -10   3 7129.03 379.683   1
   5  10  -3 1783.66 114.168   1
  -5 -10   3 1331.20 107.262   1
   4  10  -3 4571.33 259.604   1
  -4 -10   3 5114.05 264.427   1
   3  10  -3 25546.0 1231.42   1
  -3 -10   3 26402.0 1233.69   1
   2  10  -3 18513.6 842.628   1
  -2 -10   3 16303.9 843.073   1
  -1  10   3 6417.27 330.274   1
   1  10  -3 6768.01 335.255   1
  -1 -10   3 5971.19 331.361   1
   0  10  -3 1206.03 94.2694   1
   0  10   3 1356.29 96.1407   1
   0 -10  -3 1217.04 95.6635   1
   0 -10   3 1531.38 102.913   1
  -1  10  -3 213.084 41.7886   1
   1  10   3 228.047 38.4030   1
  -1 -10  -3 183.010 36.8281   1
   1 -10   3 268.644 44.1415   1
  -2  10  -3 10537.4 541.035   1
   2  10   3 11501.7 542.297   1
  -2 -10  -3 11092.8 541.770   1
   2 -10   3 10402.3 539.690   1
   3  10   3 1378.27 103.884   1
  -3 -10  -3 1568.26 107.083   1
  -3  10  -3 1616.88 107.674   1
   3 -10   3 1403.43 104.081   1
   4  10   3 2351.17 156.197   1
  -4 -10  -3 2502.63 159.668   1
  -4  10  -3 2702.35 160.884   1
   4 -10   3 2908.96 164.244   1
   5  10   3 1950.67 126.824   1
  -5 -10  -3 1837.91 124.424   1
  -5  10  -3 2082.07 128.682   1
   5 -10   3 1634.59 120.587   1
   6 -10   3 1455.49 104.409   1
   6  10   3 1422.71 104.221   1
  -6 -10  -3 1234.57 100.625   1
   7 -10   3 2354.92 149.282   1
   7  10   3 2533.17 150.747   1
  -7 -10  -3 2299.90 146.435   1
  -7  10  -3 2039.76 143.154   1
  -8  10  -3 68.5466 30.5900   1
   8 -10   3 16.0304 26.9487   1
   9 -10   3 1307.64 102.995   1
  -9  10  -3 1261.62 100.596   1
   9  10   3 1403.07 107.816   1
  -9 -10  -3 1506.74 108.547   1
  10 -10   3 81.8613 35.7360   1
 -10  10  -3 63.9716 33.9264   1
 -10 -10  -3 130.468 36.0958   1
  10  10   3 104.059 34.4791   1
  11 -10   3 827.203 78.0329   1
  11  10   3 832.367 81.4048   1
 -11 -10  -3 895.474 83.3598   1
  12 -10   3 41.5885 36.0162   1
 -12  10  -3-24.9291 36.4919   1
  12  10   3 8.53477 33.0545   1
 -12 -10  -3-8.30502 34.3855   1
  13 -10   3 137.526 44.7362   1
 -13  10  -3 133.620 46.0100   1
  13  10   3 162.115 40.7556   1
 -13 -10  -3 228.446 44.9206   1
  14 -10   3 139.660 44.1222   1
 -14  10  -3 168.979 46.1979   1
  14  10   3 193.787 43.0885   1
 -14 -10  -3 208.244 45.6708   1
  15 -10   3-8.86962 35.5571   1
 -15  10  -3-8.53308 35.3299   1
  15  10   3 8.65204 37.9954   1
 -15 -10  -3 25.6312 35.3739   1
 -16  10  -3 51.4729 30.2234   1
  16 -10   3 62.4721 32.1044   1
 -17 -10  -3 25.1270 31.3081   1
  17  10   3 53.5936 34.0164   1
  18  10   3 115.725 44.8211   1
 -18 -10  -3 8.07591 38.9372   1
 -18  10  -3 120.084 44.1016   1
  18 -10   3 98.1965 43.0049   1
  19  10   3-8.65372 40.0581   1
 -19 -10  -3-7.96187 34.9643   1
 -19  10  -3 42.7118 40.0338   1
  19 -10   3-8.85728 41.0004   1
 -20  10  -3 33.8032 44.6291   1
 -21 -10  -3-14.9394 36.2678   1
  21  10   3 41.9648 43.0026   1
 -23 -11   3-7.80000 33.2928   1
  23  11  -3-16.9478 36.6964   1
 -22 -11   3-15.7802 32.6673   1
  22  11  -3 17.4444 32.5514   1
  21  11  -3-8.51751 29.2492   1
 -21 -11   3 41.3751 36.3466   1
  20  11  -3 33.5481 31.9122   1
 -20 -11   3 8.54712 34.8444   1
  19  11  -3 118.832 41.4418   1
 -19  11   3 69.7488 42.0741   1
  17  11  -3 60.7522 36.0099   1
 -17 -11   3 67.1396 39.4013   1
 -17  11   3 59.5486 35.8445   1
  17 -11  -3 17.8513 31.4180   1
  16  11  -3 169.732 45.2008   1
 -16 -11   3 194.978 44.7378   1
 -16  11   3 183.348 46.0757   1
  16 -11  -3 220.284 52.3301   1
  15  11  -3 8.94253 38.7366   1
  15 -11  -3 51.2448 36.4659   1
 -15  11   3-8.22093 34.5819   1
 -15 -11   3 51.5747 37.2358   1
  14 -11  -3 16.5332 33.6875   1
 -14  11   3-8.07410 33.4295   1
  13 -11  -3 1406.84 109.181   1
 -13 -11   3 1437.72 111.334   1
  13  11  -3 1573.44 116.615   1
 -13  11   3 1601.36 114.392   1
 -12 -11   3 106.254 38.6744   1
  12  11  -3 134.218 38.2217   1
  12 -11  -3 140.294 38.2141   1
 -12  11   3 85.7597 36.4814   1
 -11 -11   3 2104.27 140.417   1
  11  11  -3 2199.98 141.222   1
 -11  11   3 2158.69 138.941   1
  11 -11  -3 1915.29 135.664   1
 -10  11   3 104.909 33.7251   1
  10  11  -3 87.1778 37.9152   1
 -10 -11   3 132.446 40.4911   1
  10 -11  -3 108.655 34.4385   1
  -9 -11   3 2508.20 159.971   1
   9  11  -3 2490.18 160.042   1
  -9  11   3 2761.43 160.024   1
   9 -11  -3 2293.19 153.100   1
  -8  11   3 3257.24 193.481   1
   8 -11  -3 3461.18 196.193   1
  -7  11   3 4908.16 271.256   1
   7  11  -3 5235.29 277.443   1
  -7 -11   3 5434.92 279.937   1
   7 -11  -3 4795.83 271.880   1
  -6  11   3 2605.42 163.138   1
   6  11  -3 2590.74 166.222   1
  -6 -11   3 2665.55 167.859   1
   6 -11  -3 3115.33 168.822   1
  -5  11   3 2971.10 178.777   1
   5  11  -3 2983.95 181.939   1
   5 -11  -3 3268.73 181.025   1
  -5 -11   3 3028.22 183.217   1
   4  11  -3 5889.31 303.146   1
  -4  11   3 5383.31 295.902   1
   4 -11  -3 5604.12 298.643   1
  -4 -11   3 5724.51 301.932   1
  -3  11   3 1771.49 113.929   1
   3  11  -3 1575.02 114.840   1
  -3 -11   3 1646.64 114.543   1
   3 -11  -3 1708.66 114.676   1
   2  11  -3 15843.3 825.870   1
  -2  11   3 17263.0 826.691   1
  -2 -11   3 17358.6 830.278   1
   2 -11  -3 18153.0 830.008   1
   1  11  -3 928.043 80.8397   1
   1 -11  -3 916.749 77.0104   1
  -1 -11   3 791.732 74.8584   1
   0  11  -3-29.4661 29.0350   1
   0  11   3 7.03896 31.3378   1
   0 -11  -3-7.12947 29.5184   1
   0 -11   3 22.3539 32.7222   1
  -1  11  -3 136.765 34.0013   1
   1  11   3 150.713 35.8813   1
   1 -11   3 158.711 39.6954   1
  -2  11  -3 4141.58 227.605   1
   2  11   3 4226.47 228.725   1
  -2 -11  -3 3792.82 222.792   1
   2 -11   3 3892.72 225.655   1
   3  11   3 2963.66 181.068   1
  -3 -11  -3 3160.52 183.117   1
  -3  11  -3 3247.75 186.862   1
   3 -11   3 3033.70 184.161   1
   4  11   3 4611.79 261.585   1
  -4 -11  -3 4813.38 264.202   1
  -4  11  -3 4915.04 265.678   1
   4 -11   3 4904.74 266.050   1
   5  11   3 3217.91 194.352   1
  -5 -11  -3 3371.74 195.939   1
  -5  11  -3 3354.53 196.420   1
   5 -11   3 3400.84 198.152   1
  -6  11  -3 12417.7 573.670   1
   6 -11   3 10564.1 566.574   1
   7  11   3 196.258 46.3669   1
  -7 -11  -3 175.466 42.1433   1
   8 -11   3 371.578 51.7257   1
  -8  11  -3 420.185 52.5031   1
   8  11   3 400.629 57.6316   1
  -8 -11  -3 308.097 51.8965   1
   9 -11   3 8.33271 29.8793   1
  -9  11  -3-32.0727 29.9255   1
  -9 -11  -3-8.25782 32.5491   1
   9  11   3 17.3411 34.7600   1
  10 -11   3 25.6359 34.8244   1
  10  11   3-26.7216 39.1168   1
 -10 -11  -3-16.9854 35.7088   1
  11 -11   3 120.354 44.4024   1
 -11  11  -3 180.597 45.3511   1
  11  11   3 166.376 42.8668   1
 -11 -11  -3 267.043 50.7030   1
  12 -11   3 34.6678 34.1823   1
 -12  11  -3 41.4478 32.6959   1
  12  11   3-8.62949 28.9695   1
 -12 -11  -3 41.7914 28.0607   1
 -13  11  -3 471.784 63.2787   1
  13  11   3 406.783 56.2040   1
 -13 -11  -3 389.111 55.4528   1
  14 -11   3 226.567 48.8907   1
 -14  11  -3 206.209 47.8147   1
  14  11   3 145.322 37.9700   1
 -14 -11  -3 188.830 42.0551   1
 -15  11  -3 88.2059 40.6645   1
  15 -11   3 146.703 42.7004   1
 -16 -11  -3 33.8607 39.1897   1
  16  11   3-8.63606 39.4777   1
  17  11   3 291.694 49.2307   1
 -17 -11  -3 294.447 48.1012   1
 -17  11  -3 163.747 44.6519   1
  17 -11   3 353.675 53.6109   1
  18  11   3-8.73674 40.4424   1
 -18 -11  -3-8.11367 36.6072   1
 -18  11  -3-8.50321 40.8108   1
  18 -11   3 17.2866 37.9567   1
  19  11   3 76.8911 32.5563   1
 -19 -11  -3 31.5788 27.7870   1
 -19  11  -3 16.8483 41.8681   1
  19 -11   3 42.8052 36.0532   1
  20  11   3 100.350 40.3611   1
  20 -11   3 33.7830 39.8099   1
 -20 -11  -3 99.0481 39.6614   1
 -20  11  -3 132.957 45.7130   1
  22  12  -3 58.5475 43.3337   1
 -22 -12   3 31.3810 38.5716   1
 -21 -12   3-16.3665 39.7458   1
  21  12  -3-33.1461 42.0351   1
 -20 -12   3 8.45652 37.1364   1
  20  12  -3-8.20818 37.5176   1
 -19 -12   3 8.36182 38.2199   1
  19  12  -3-8.48276 41.6485   1
 -18 -12   3 8.35413 30.5727   1
 -18  12   3-17.6322 40.2965   1
  18  12  -3-8.60336 28.8563   1
 -17 -12   3 218.913 48.1255   1
  17  12  -3 322.054 55.0724   1
 -16 -12   3 837.387 81.4765   1
  16  12  -3 1088.17 91.5476   1
  16 -12  -3 947.606 87.1473   1
 -15 -12   3 94.6484 43.6596   1
  15  12  -3-8.92294 39.2162   1
  15 -12  -3 42.7312 36.5069   1
 -15  12   3 8.59367 37.2441   1
 -14 -12   3 1496.53 115.966   1
  14 -12  -3 1537.91 115.926   1
  14  12  -3 1589.62 119.033   1
 -14  12   3 1767.54 120.946   1
 -13 -12   3 392.581 59.9689   1
  13 -12  -3 369.461 57.8287   1
 -13  12   3 454.333 60.4371   1
 -12 -12   3 124.928 42.1488   1
  12 -12  -3 185.389 44.3861   1
  12  12  -3 101.611 42.3901   1
 -12  12   3 64.8587 40.6174   1
 -11 -12   3 2577.23 165.560   1
  11  12  -3 2594.37 166.600   1
 -11  12   3 2505.72 165.003   1
  11 -12  -3 2907.70 169.785   1
 -10  12   3 281.457 48.9329   1
  10  12  -3 260.197 48.7159   1
 -10 -12   3 263.281 51.1040   1
  10 -12  -3 351.214 50.6609   1
  -9  12   3 115.711 35.3682   1
   9  12  -3 145.653 36.5704   1
  -9 -12   3 131.595 36.1645   1
   9 -12  -3 157.210 42.7425   1
  -8  12   3 52.3273 28.5583   1
   8  12  -3 72.9783 38.5573   1
  -8 -12   3 81.2256 36.7472   1
   8 -12  -3 30.8314 34.4223   1
  -7  12   3 1596.26 114.314   1
   7  12  -3 1524.69 118.213   1
  -7 -12   3 1772.07 121.561   1
   7 -12  -3 1779.09 118.784   1
  -6  12   3 404.229 54.0541   1
   6  12  -3 460.122 59.7444   1
  -6 -12   3 415.486 57.8055   1
   6 -12  -3 464.299 55.4441   1
  -5  12   3 8175.41 415.428   1
   5 -12  -3 8053.08 415.008   1
  -4  12   3 1855.21 129.642   1
   4 -12  -3 2272.32 136.962   1
   3  12  -3 1024.15 86.1118   1
  -3  12   3 1207.09 89.9938   1
   3 -12  -3 1171.58 91.1393   1
  -3 -12   3 1073.35 88.2660   1
  -2  12   3 1494.86 110.726   1
   2  12  -3 1653.14 113.573   1
   2 -12  -3 1521.61 112.964   1
  -2 -12   3 1647.40 113.962   1
   1  12  -3 9653.91 471.176   1
  -1  12   3 8883.44 467.022   1
  -1 -12   3 8985.30 469.491   1
   1 -12  -3 9585.28 471.338   1
   0  12  -3 395.569 50.2904   1
   0  12   3 343.619 51.6196   1
   0 -12  -3 332.710 48.2226   1
   0 -12   3 365.222 48.4091   1
  -1  12  -3 3835.53 210.068   1
   1  12   3 3470.40 205.565   1
  -1 -12  -3 3358.76 204.232   1
   1 -12   3 3663.04 208.228   1
  -2  12  -3 920.491 79.0323   1
   2 -12   3 998.351 83.0447   1
   2  12   3 917.271 80.4794   1
  -2 -12  -3 827.280 76.9011   1
   3  12   3 5730.79 307.655   1
   5  12   3 2416.77 150.414   1
  -5 -12  -3 2253.60 146.840   1
  -5  12  -3 2168.36 147.661   1
   5 -12   3 2219.70 148.662   1
   6  12   3 463.842 55.5687   1
  -6 -12  -3 388.611 51.7091   1
  -6  12  -3 388.783 56.9050   1
   6 -12   3 394.386 58.7314   1
   7  12   3 234.981 44.5196   1
  -7 -12  -3 212.083 40.3517   1
  -7  12  -3 195.032 39.7665   1
   8 -12   3 132.310 39.8412   1
   8  12   3 68.2578 30.1511   1
  -8 -12  -3 91.8573 33.6572   1
  -8  12  -3 8.23327 34.2658   1
   9  12   3 1572.22 113.658   1
   9 -12   3 1662.11 112.630   1
  -9  12  -3 1266.66 104.512   1
  -9 -12  -3 1206.49 104.074   1
 -10  12  -3 307.973 56.0377   1
  10 -12   3 373.162 57.0151   1
  11  12   3-9.02558 37.3896   1
 -11 -12  -3-42.4545 37.3085   1
  12 -12   3 79.1343 40.2474   1
 -12  12  -3 42.1970 37.1241   1
  12  12   3 61.1046 41.4617   1
 -12 -12  -3 8.40804 37.4951   1
  13 -12   3 391.095 60.9993   1
 -13  12  -3 490.181 64.3690   1
  13  12   3 573.476 67.1584   1
 -13 -12  -3 574.952 64.6907   1
 -14  12  -3 67.9180 43.6601   1
  14 -12   3 97.7679 42.3277   1
  15  12   3 92.7210 43.9640   1
 -15 -12  -3 146.645 45.8536   1
  16 -12   3 17.7155 39.6084   1
 -16  12  -3 16.9413 38.8939   1
  16  12   3 152.555 40.3709   1
 -16 -12  -3 76.0460 34.6311   1
  17 -12   3-26.3777 39.6704   1
 -17  12  -3-42.3217 43.8063   1
 -17 -12  -3 57.1777 39.6564   1
  17  12   3-8.60374 38.3042   1
  18 -12   3 17.4360 40.3727   1
  18  12   3 34.5292 35.1971   1
 -18 -12  -3-7.97396 33.0355   1
 -18  12  -3 75.5281 43.8797   1
  19 -12   3-8.60011 34.5213   1
 -19 -12  -3 46.1765 38.6568   1
  19  12   3 67.8661 43.4984   1
 -19  12  -3 49.8781 35.5213   1
 -21 -13   3-16.1304 41.7470   1
  19  13  -3 75.3774 43.3853   1
 -19 -13   3 8.22109 39.5007   1
  17  13  -3 149.167 39.5314   1
 -17 -13   3 234.157 42.4415   1
 -16 -13   3 887.472 84.5710   1
  16 -13  -3 743.190 78.6225   1
  16  13  -3 954.120 87.7145   1
 -16  13   3 769.620 78.7025   1
  15 -13  -3 549.640 68.3911   1
 -15  13   3 619.915 71.6243   1
 -14 -13   3 161.731 44.7688   1
  14 -13  -3 143.580 43.8003   1
  14  13  -3 148.897 47.3450   1
 -14  13   3 234.051 44.6733   1
 -13 -13   3 256.220 51.9352   1
  13 -13  -3 320.789 52.4598   1
  13  13  -3 260.757 50.8492   1
 -13  13   3 260.133 50.7349   1
 -12 -13   3 16.8363 36.4571   1
  12  13  -3 25.6755 35.9905   1
 -12  13   3 8.61717 32.7790   1
  12 -13  -3 8.59932 32.7111   1
 -11  13   3 8.47223 34.5300   1
  11 -13  -3 16.9438 33.9673   1
 -10  13   3 348.914 53.8703   1
  10 -13  -3 399.749 54.4881   1
 -10 -13   3 346.645 55.7953   1
  10  13  -3 298.353 51.1027   1
  -9 -13   3 92.4753 33.4774   1
   9  13  -3 115.795 36.6345   1
  -8 -13   3 515.589 64.9487   1
   8  13  -3 770.759 73.8004   1
  -7  13   3 3418.85 203.712   1
   7  13  -3 3480.33 206.468   1
   7 -13  -3 3325.99 204.061   1
  -7 -13   3 3792.00 210.608   1
  -6  13   3 9168.20 464.550   1
   6  13  -3 9570.91 468.273   1
   6 -13  -3 8745.95 463.184   1
  -6 -13   3 9031.27 466.387   1
  -5  13   3 893.530 79.6188   1
   5  13  -3 932.831 79.9936   1
  -5 -13   3 971.067 82.1753   1
   5 -13  -3 835.493 78.4577   1
  -4  13   3 74.9905 35.3735   1
   4  13  -3 24.2012 34.6619   1
   4 -13  -3 77.8745 38.0207   1
   3  13  -3 142.480 41.0104   1
  -3  13   3 182.628 39.8835   1
   3 -13  -3 226.199 42.4040   1
  -3 -13   3 177.844 43.0824   1
  -2  13   3 7278.34 379.917   1
   2  13  -3 7102.34 378.571   1
  -2 -13   3 7080.37 380.501   1
   2 -13  -3 7600.88 381.341   1
   1  13  -3 831.012 75.6033   1
  -1  13   3 756.552 72.7812   1
  -1 -13   3 740.485 74.5336   1
   1 -13  -3 840.969 75.0823   1
   0  13  -3 5798.74 307.632   1
   0  13   3 6044.94 308.506   1
   0 -13  -3 5419.43 306.050   1
   0 -13   3 5518.03 306.408   1
  -1  13  -3 89.3335 36.9852   1
   1 -13   3 129.322 37.7513   1
  -2  13  -3 96.0995 34.5182   1
   2  13   3 56.6582 37.3112   1
  -2 -13  -3 145.216 42.0323   1
   2 -13   3 123.281 39.7411   1
   3  13   3 555.071 60.1629   1
  -3 -13  -3 581.526 61.5086   1
   3 -13   3 702.372 69.3400   1
   4  13   3 5936.50 314.593   1
  -4  13  -3 5140.82 309.648   1
  -4 -13  -3 6001.50 315.449   1
   4 -13   3 6226.51 317.396   1
  -5  13  -3 25.0603 30.5830   1
   5  13   3 16.5650 34.3040   1
   5 -13   3 16.7969 29.4933   1
   6  13   3 268.182 50.6470   1
  -6 -13  -3 398.677 55.1449   1
  -6  13  -3 331.224 54.1952   1
   7  13   3 68.3774 31.9573   1
  -7 -13  -3 33.3083 29.9208   1
  -7  13  -3 42.4635 29.2198   1
   7 -13   3 26.1829 26.4093   1
   8  13   3 3239.23 191.404   1
  -8 -13  -3 3259.84 189.770   1
  -8  13  -3 2765.24 182.769   1
   8 -13   3 3025.54 188.115   1
   9  13   3 361.198 53.5229   1
   9 -13   3 284.369 49.3101   1
  -9 -13  -3 330.590 53.4769   1
  -9  13  -3 262.693 52.0022   1
  10 -13   3 343.010 52.5100   1
  10  13   3 395.483 61.7788   1
 -10 -13  -3 510.797 63.9416   1
 -10  13  -3 418.401 55.9240   1
  11  13   3 1111.96 94.9052   1
  11 -13   3 1028.96 88.7989   1
 -11  13  -3 853.355 83.1500   1
 -11 -13  -3 807.535 82.0741   1
  12  13   3-8.80495 35.3229   1
 -12 -13  -3 59.4700 38.8550   1
  12 -13   3 34.5045 40.4484   1
 -12  13  -3 34.9676 36.2188   1
  13 -13   3 52.3270 31.9323   1
 -13  13  -3 17.1176 31.9584   1
  13  13   3-8.67096 34.7758   1
 -13 -13  -3 25.2509 36.4604   1
  14  13   3 231.942 48.8676   1
 -14 -13  -3 193.939 48.0034   1
  15 -13   3 61.9284 39.4069   1
 -15  13  -3 8.51600 38.9451   1
  15  13   3 25.2372 36.9642   1
 -15 -13  -3 16.8935 39.6059   1
  16 -13   3-8.83103 35.9883   1
 -16  13  -3-33.9163 40.6958   1
  16  13   3 16.5431 30.2715   1
 -16 -13  -3-8.42912 29.5884   1
  17 -13   3 35.1670 39.7328   1
 -17  13  -3 83.9787 41.7505   1
 -17 -13  -3 32.4868 41.6736   1
  17  13   3 50.1793 39.7356   1
  18  13   3 151.488 44.3315   1
  18 -13   3 96.0646 39.2299   1
 -18  13  -3 231.245 51.5981   1
 -18 -13  -3 233.624 45.6328   1
 -20 -14   3 63.7008 34.6702   1
  20  14  -3 95.7075 38.8921   1
 -18 -14   3 226.715 44.9956   1
  18  14  -3 267.967 45.2095   1
 -17 -14   3-8.27158 35.8293   1
  17  14  -3-34.7203 38.6560   1
 -16 -14   3 170.838 48.6071   1
  16  14  -3 258.628 56.2429   1
 -15 -14   3 304.698 50.3259   1
 -15  14   3 264.450 54.2907   1
  15  14  -3 407.201 57.7627   1
  15 -14  -3 322.250 57.2079   1
 -14 -14   3 8.49334 37.8441   1
  14  14  -3 61.1516 39.4450   1
 -13 -14   3 85.0900 32.1078   1
 -13  14   3 80.4399 44.1380   1
  13  14  -3 113.400 34.1148   1
  13 -14  -3 142.968 45.0859   1
 -12 -14   3 364.459 54.0191   1
 -12  14   3 268.291 51.6894   1
  12  14  -3 341.562 55.8092   1
  12 -14  -3 317.444 56.0349   1
 -11 -14   3 919.692 82.8145   1
 -11  14   3 811.057 79.4605   1
  11  14  -3 853.462 81.2113   1
  11 -14  -3 687.662 75.9131   1
 -10 -14   3 1828.50 135.667   1
 -10  14   3 1887.39 134.458   1
  10  14  -3 2135.91 137.801   1
  10 -14  -3 2086.19 139.087   1
   9  14  -3 92.2320 38.8576   1
   9 -14  -3 17.0698 37.0033   1
  -9 -14   3 17.1831 33.9143   1
  -9  14   3 33.1638 34.9090   1
   8 -14  -3 58.8300 37.9547   1
  -8  14   3 16.7085 35.6922   1
  -7 -14   3 1604.79 125.016   1
   7 -14  -3 1910.21 130.074   1
   7  14  -3 1976.31 132.140   1
  -7  14   3 1835.31 128.118   1
   6  14  -3-8.38735 32.5606   1
   6 -14  -3 73.7866 33.4848   1
  -6  14   3 80.5590 35.9350   1
  -6 -14   3 50.8576 36.7708   1
   5  14  -3 1737.52 126.213   1
  -5  14   3 1812.15 127.238   1
   5 -14  -3 2026.11 132.272   1
  -5 -14   3 1943.06 131.270   1
   4  14  -3 488.235 62.0926   1
  -4  14   3 482.729 61.4885   1
  -4 -14   3 581.319 65.4030   1
   4 -14  -3 653.346 68.2989   1
  -3 -14   3 383.348 58.4450   1
   3 -14  -3 391.733 56.4383   1
   3  14  -3 486.620 60.9792   1
  -3  14   3 487.561 58.7208   1
   2 -14  -3 922.237 86.3284   1
  -2 -14   3 987.450 88.0660   1
  -2  14   3 990.786 87.7359   1
   2  14  -3 1173.55 91.4427   1
   1 -14  -3 7568.24 382.400   1
  -1 -14   3 7034.11 379.755   1
  -1  14   3 7281.80 381.152   1
   1  14  -3 7163.14 379.588   1
   0  14   3 337.354 52.6883   1
   0 -14   3 256.918 49.4520   1
   0 -14  -3 322.084 49.2927   1
   0  14  -3 322.360 53.3406   1
   1  14   3 8.26354 35.2684   1
   1 -14   3-16.6953 25.9239   1
  -1 -14  -3 8.32775 33.3865   1
  -1  14  -3 32.9786 28.3058   1
   2  14   3 200.522 45.4620   1
  -2  14  -3 259.353 47.9266   1
  -2 -14  -3 225.300 45.4074   1
   2 -14   3 284.714 51.0047   1
  -3 -14  -3 2217.44 147.319   1
  -3  14  -3 2208.04 145.706   1
   3  14   3 2047.47 144.232   1
   3 -14   3 2418.83 150.904   1
   4  14   3-16.6410 34.4649   1
  -4 -14  -3-34.2734 36.5819   1
  -4  14  -3-16.3818 26.8303   1
   4 -14   3-25.5909 31.2341   1
  -5 -14  -3 1273.84 102.512   1
  -5  14  -3 1404.79 105.331   1
   5 -14   3 1251.01 103.807   1
  -6 -14  -3 186.428 40.4333   1
   6  14   3 153.886 39.7994   1
   7  14   3 712.211 76.6739   1
  -8  14  -3 87.4697 42.0627   1
   8  14   3 34.9377 28.7098   1
  -8 -14  -3 60.5993 29.8351   1
   8 -14   3 61.7191 38.8084   1
  -9  14  -3 1658.60 123.246   1
   9  14   3 1884.78 128.639   1
  -9 -14  -3 1643.99 122.210   1
   9 -14   3 1583.48 123.691   1
 -10  14  -3 378.905 54.7916   1
  10  14   3 452.003 64.0419   1
  10 -14   3 571.755 62.6800   1
 -10 -14  -3 275.519 55.8600   1
  11 -14   3 114.881 38.0723   1
 -11  14  -3 112.175 37.1927   1
 -12  14  -3 164.390 47.2960   1
  12 -14   3 191.912 48.0983   1
 -12 -14  -3 211.327 50.5913   1
  12  14   3 168.590 48.0291   1
 -13  14  -3 242.393 49.7297   1
  13 -14   3 207.648 45.0475   1
 -13 -14  -3 175.120 50.2577   1
  13  14   3 267.461 54.1817   1
  14 -14   3 8.61340 36.7602   1
 -14  14  -3-17.3240 36.9676   1
 -15  14  -3 104.425 47.3677   1
  15 -14   3 59.8525 39.2421   1
 -15 -14  -3 74.6982 35.5982   1
  15  14   3 74.8225 35.6568   1
  16  14   3 97.2022 42.0688   1
  16 -14   3 76.6309 37.5563   1
 -16  14  -3 60.4193 37.0037   1
  17 -14   3-8.44579 31.5572   1
 -17  14  -3 33.3343 39.0854   1
  17  14   3 48.6231 29.6961   1
 -17 -14  -3 48.0140 31.5781   1
  19  15  -3 40.0731 33.2678   1
 -19 -15   3 62.4107 33.8634   1
  18  15  -3-32.8522 34.5433   1
 -18 -15   3-7.91400 31.2055   1
  17  15  -3 111.459 36.6798   1
 -17 -15   3 8.13592 26.7532   1
  16  15  -3 35.1090 38.0076   1
 -16 -15   3-16.8194 36.9327   1
 -14  15   3 151.793 48.7703   1
 -14 -15   3 134.808 44.3732   1
  14  15  -3 77.8616 38.8975   1
 -13  15   3-8.79361 34.0653   1
  13  15  -3 17.3491 32.9991   1
 -13 -15   3 59.2311 38.1845   1
  13 -15  -3-9.05934 33.1618   1
 -12  15   3 303.675 52.2469   1
  12  15  -3 255.726 50.6174   1
 -12 -15   3 287.554 51.3754   1
  12 -15  -3 206.344 49.7704   1
  11  15  -3 155.785 44.1080   1
 -11 -15   3 51.0861 36.6043   1
 -11  15   3 86.1077 37.5456   1
  10 -15  -3 256.091 47.8257   1
 -10  15   3 337.531 53.7303   1
  10  15  -3 336.435 52.3224   1
 -10 -15   3 289.907 52.1587   1
   9 -15  -3 2288.01 152.832   1
   9  15  -3 2271.87 151.945   1
  -9 -15   3 2327.89 152.682   1
  -9  15   3 2398.95 155.258   1
   8 -15  -3 8.63529 32.8485   1
   8  15  -3 33.9063 37.7444   1
  -8 -15   3-8.50474 37.8698   1
  -8  15   3 25.6762 30.6963   1
   7 -15  -3 187.555 41.1759   1
   7  15  -3 232.797 44.8410   1
  -7 -15   3 222.963 47.1854   1
  -7  15   3 226.166 48.1334   1
  -6  15   3 1621.22 120.084   1
   6  15  -3 1620.12 120.234   1
   6 -15  -3 1920.23 126.270   1
  -6 -15   3 1717.79 122.200   1
   5 -15  -3 42.2917 32.1750   1
   5  15  -3 25.3816 31.5820   1
  -5 -15   3 17.1088 33.1372   1
  -5  15   3-24.5972 35.5086   1
  -4  15   3 743.647 78.7445   1
   4 -15  -3 997.402 88.2857   1
  -3  15   3 101.213 39.0475   1
   3 -15  -3 169.454 39.7075   1
  -2  15   3 251.700 51.9576   1
   2  15  -3 406.798 52.8709   1
   2 -15  -3 375.527 58.0644   1
  -2 -15   3 237.381 45.7981   1
  -1  15   3 33.6242 33.1647   1
  -1 -15   3 76.2154 40.1951   1
   1 -15  -3 17.0159 36.3394   1
   1  15  -3 8.21127 33.4940   1
   0 -15   3 643.474 73.2138   1
   0  15   3 931.878 81.2110   1
   0  15  -3 840.615 77.4392   1
   0 -15  -3 684.543 74.8665   1
   1 -15   3 93.1855 41.6185   1
  -1  15  -3 49.7007 40.2422   1
   1  15   3 17.1065 37.0647   1
  -1 -15  -3-34.2306 38.1269   1
  -2 -15  -3 1170.79 97.9372   1
   2  15   3 1237.21 100.001   1
   3  15   3-16.9440 38.7358   1
  -3 -15  -3-25.6736 32.5612   1
  -4  15  -3 619.369 69.9475   1
   4 -15   3 762.022 76.2760   1
  -5  15  -3 208.576 48.2075   1
   5 -15   3 315.322 52.8712   1
   5  15   3 250.742 52.6034   1
  -5 -15  -3 207.330 45.6390   1
   6 -15   3 400.421 55.8661   1
  -6 -15  -3 411.862 58.6368   1
   6  15   3 389.594 58.7622   1
  -6  15  -3 540.425 62.5740   1
  -7  15  -3 205.018 42.6133   1
  -7 -15  -3 170.810 46.1268   1
   7 -15   3 122.803 37.0910   1
  -8  15  -3 1166.48 95.2774   1
   8  15   3 913.489 88.1818   1
  -8 -15  -3 983.658 89.2107   1
   8 -15   3 908.144 88.4278   1
  -9  15  -3 213.059 44.4893   1
   9  15   3 97.5059 43.9476   1
  -9 -15  -3 120.085 41.1414   1
   9 -15   3 105.757 38.1045   1
 -10  15  -3 53.1316 41.0432   1
  10  15   3 9.02434 35.6291   1
  10 -15   3 80.3305 42.3874   1
 -11  15  -3 123.256 40.4846   1
  11  15   3 100.143 42.8951   1
 -11 -15  -3 60.7634 37.8474   1
  11 -15   3 99.4965 37.1255   1
 -12  15  -3 303.314 57.9304   1
  12  15   3 264.522 54.1096   1
 -12 -15  -3 285.473 54.1482   1
  12 -15   3 161.418 48.3168   1
 -13  15  -3 25.7012 38.1533   1
  13  15   3 25.6524 39.5935   1
  13 -15   3 8.87532 36.1809   1
 -13 -15  -3 24.7098 37.1745   1
 -14 -15  -3 179.653 44.0768   1
  14  15   3 125.876 41.3441   1
 -15  15  -3 8.47756 42.9886   1
  15 -15   3-17.2498 40.4211   1
 -15 -15  -3 16.2296 35.1380   1
 -16 -15  -3-8.09567 37.9403   1
  16  15   3 7.91083 37.9675   1
 -17 -16   3 7.92688 38.9265   1
  17  16  -3 25.0609 38.6760   1
 -15 -16   3 57.2946 39.7937   1
  15  16  -3 34.1289 41.4775   1
 -14 -16   3 82.9386 38.0684   1
  14  16  -3 68.1295 38.5802   1
 -12  16   3 44.4489 40.1313   1
  12  16  -3 34.0117 39.8716   1
 -12 -16   3 41.8166 34.1078   1
  12 -16  -3 9.11968 26.7330   1
  11 -16  -3 27.1015 36.2237   1
  11  16  -3 34.4019 38.2976   1
 -11 -16   3-8.46095 40.1406   1
 -11  16   3 17.8665 39.2378   1
  10 -16  -3 187.203 45.7806   1
  10  16  -3 119.093 37.5402   1
 -10 -16   3 147.431 40.2967   1
 -10  16   3 223.104 48.9793   1
   9 -16  -3 88.7758 38.8686   1
  -9  16   3 157.857 45.2980   1
  -8 -16   3 605.243 66.9379   1
   8  16  -3 789.832 72.8352   1
  -7 -16   3 533.369 69.2922   1
   7  16  -3 663.173 70.7772   1
  -6 -16   3 1357.28 106.140   1
   6 -16  -3 1227.44 102.156   1
   6  16  -3 1491.84 109.048   1
  -6  16   3 1274.28 105.744   1
  -5 -16   3 215.730 48.6376   1
   5 -16  -3 243.352 51.3865   1
   5  16  -3 309.155 53.8259   1
  -5  16   3 229.000 49.4362   1
   4 -16  -3 43.4832 38.3793   1
  -4 -16   3 103.715 37.0806   1
   4  16  -3 85.2576 36.5834   1
  -4  16   3 85.5451 38.7827   1
   3 -16  -3 647.906 71.8752   1
  -3 -16   3 563.467 67.7962   1
   3  16  -3 638.635 69.6450   1
  -3  16   3 567.481 71.0576   1
  -2 -16   3 1229.69 97.1263   1
   2 -16  -3 1309.62 99.2485   1
  -2  16   3 973.103 91.7628   1
   2  16  -3 919.146 88.6375   1
  -1 -16   3 42.8866 32.6669   1
   1  16  -3 33.5246 32.5060   1
   0 -16   3 891.454 79.0663   1
   0  16  -3 730.951 72.9767   1
  -1  16  -3 49.6325 30.3342   1
   1  16   3 17.5092 37.9573   1
  -1 -16  -3 52.2299 38.2768   1
  -2  16  -3-8.43534 33.8160   1
   2 -16   3 8.58570 33.8402   1
   2  16   3-25.8688 33.9870   1
  -2 -16  -3 17.3009 30.3642   1
  -3  16  -3 334.630 58.1667   1
   3 -16   3 233.736 52.5253   1
   3  16   3 197.307 46.0496   1
  -3 -16  -3 322.461 53.6240   1
  -4  16  -3 60.8214 35.0011   1
   4 -16   3 43.2382 31.8327   1
   4  16   3 145.651 44.9141   1
  -4 -16  -3 79.8986 45.6131   1
  -5  16  -3 594.239 69.9258   1
   5 -16   3 821.604 77.9213   1
   5  16   3 769.031 77.3833   1
  -5 -16  -3 520.454 68.8840   1
   6 -16   3 8.79110 33.4615   1
  -6 -16  -3 17.2612 36.3131   1
   6  16   3 34.7152 39.6923   1
  -6  16  -3 59.8031 40.0615   1
  -7  16  -3 779.751 74.2073   1
   7 -16   3 649.218 71.2801   1
  -8 -16  -3 321.614 55.3062   1
   8  16   3 447.300 61.7181   1
  -9  16  -3 258.297 53.5394   1
   9  16   3 123.533 43.3609   1
  -9 -16  -3 196.386 47.6844   1
   9 -16   3 246.720 50.8154   1
 -10  16  -3-8.77480 41.6215   1
  10  16   3 8.95079 40.3840   1
  10 -16   3 8.82000 39.2668   1
 -10 -16  -3-8.52215 40.4231   1
 -11  16  -3 369.949 60.9694   1
  11 -16   3 343.320 57.0660   1
 -12 -16  -3-8.29450 35.4007   1
  12  16   3-8.74405 35.6349   1
 -13  16  -3 69.7040 37.8489   1
  13  16   3 41.9492 33.2065   1
  13 -16   3 87.9755 35.3976   1
 -14  16  -3-34.3496 33.2594   1
  14  16   3-8.20720 37.5143   1
 -14 -16  -3 15.9678 36.4937   1
  14 -16   3 8.81970 29.5829   1
 -15  16  -3-8.39658 41.6821   1
 -15 -16  -3-7.88067 28.8412   1
  15  16   3 63.9746 30.9723   1
  15 -16   3-52.1602 39.2237   1
 -15 -17   3-7.99067 36.9891   1
  15  17  -3 16.7148 39.1674   1
 -13 -17   3 24.5792 40.6725   1
  13  17  -3-8.39936 40.3140   1
 -12 -17   3 16.4500 37.6324   1
  12  17  -3 58.5362 42.4372   1
  11  17  -3-8.44899 36.0626   1
 -11 -17   3-16.6612 39.0457   1
  10 -17  -3 8.98192 34.1592   1
  10  17  -3-8.43970 31.4971   1
 -10 -17   3-8.51184 32.3715   1
 -10  17   3 8.86076 34.9242   1
   9 -17  -3 17.8773 34.0005   1
   9  17  -3-8.37629 30.0408   1
  -9 -17   3 51.7627 32.8160   1
  -9  17   3-8.69660 38.1960   1
   8 -17  -3 186.997 45.4711   1
   8  17  -3 143.246 43.5536   1
  -8 -17   3 178.763 44.8568   1
  -8  17   3 231.860 49.0099   1
   7 -17  -3 35.4941 33.7657   1
   7  17  -3 51.2538 39.5582   1
  -7 -17   3-25.6700 42.4905   1
  -7  17   3 34.4052 34.4994   1
   6 -17  -3-8.85802 35.5282   1
  -6 -17   3 25.8586 37.8691   1
   6  17  -3 25.8323 40.8591   1
  -6  17   3 51.8697 37.4499   1
   5 -17  -3 44.2786 37.8286   1
  -5 -17   3 34.6013 33.5410   1
   5  17  -3 42.8412 33.8102   1
  -5  17   3 17.4274 36.6726   1
   4 -17  -3 231.013 51.3060   1
  -4  17   3 280.541 55.6919   1
   3 -17  -3 97.8164 45.6099   1
  -3 -17   3 8.68027 34.2806   1
   3  17  -3 68.4153 37.0926   1
  -3  17   3 26.2506 37.4055   1
  -2 -17   3 8.66420 32.9537   1
   2 -17  -3 17.6655 29.6284   1
   2  17  -3-8.56140 37.0736   1
  -2  17   3 17.4465 32.5581   1
   1 -17  -3 17.7201 29.0199   1
   1  17  -3 16.9882 32.3213   1
  -1  17   3 35.0714 33.3618   1
   0 -17  -3 291.878 49.9929   1
   0 -17   3 189.601 44.5040   1
   0  17  -3 201.753 44.7589   1
   0  17   3 254.449 48.7728   1
   1 -17   3 68.8507 43.6705   1
   1  17   3 8.79952 39.2084   1
  -1 -17  -3 35.1500 34.6725   1
   2 -17   3 888.491 81.6565   1
  -2 -17  -3 896.415 82.4651   1
   2  17   3 797.836 79.7509   1
  -2  17  -3 822.910 79.6076   1
   3  17   3-34.4668 41.4037   1
  -3 -17  -3-53.0374 37.2197   1
   5 -17   3 164.824 43.0177   1
  -5  17  -3 112.836 44.4253   1
   5  17   3 61.3879 41.5401   1
  -5 -17  -3 181.883 45.2291   1
  -6  17  -3 224.729 54.8564   1
   6  17   3 285.443 55.6199   1
  -6 -17  -3 317.592 55.9275   1
   6 -17   3 296.703 54.6128   1
  -7  17  -3 265.063 48.8934   1
   7  17   3 227.985 52.5086   1
  -7 -17  -3 178.995 47.1213   1
   7 -17   3 122.802 40.0610   1
   8  17   3 504.423 66.3119   1
   8 -17   3 429.675 61.3375   1
  -9  17  -3 185.421 47.8803   1
   9 -17   3 113.232 46.4841   1
 -10 -17  -3 218.209 46.0194   1
  10  17   3 61.7052 39.7826   1
 -11  17  -3 92.8478 37.2343   1
  11  17   3 43.8775 43.7044   1
 -11 -17  -3 58.9431 40.0961   1
  11 -17   3 95.3108 38.2133   1
 -12  17  -3 16.9035 41.9587   1
 -12 -17  -3-8.11397 33.0700   1
  12  17   3-25.6599 35.9667   1
  12 -17   3-25.8315 41.3294   1
 -13 -17  -3 31.5161 35.5956   1
  13  17   3 49.0751 42.3699   1
 -13 -18   3 32.0387 38.4639   1
  13  18  -3 24.4552 39.1453   1
 -12 -18   3-31.9800 38.3732   1
  12  18  -3 49.2223 41.1654   1
  11  18  -3 279.633 55.5807   1
 -11 -18   3 260.855 51.7836   1
  10  18  -3-8.32573 38.5553   1
 -10 -18   3 57.8509 42.3557   1
   9  18  -3 90.2450 43.3354   1
  -9 -18   3-17.1511 40.7141   1
   8  18  -3-41.4096 42.0009   1
   8 -18  -3-17.9217 27.8327   1
  -8 -18   3 50.9167 42.5856   1
  -8  18   3-34.7680 36.5510   1
   6  18  -3 25.6036 38.0085   1
  -6 -18   3 17.0129 39.8774   1
  -5  18   3 44.2429 33.0307   1
   5  18  -3 50.9782 37.3181   1
  -5 -18   3-25.7011 39.1643   1
   5 -18  -3-8.96885 33.4794   1
   4  18  -3 25.6030 35.3349   1
  -4  18   3-44.0924 40.8209   1
   4 -18  -3 17.9345 39.3795   1
  -4 -18   3-17.1504 34.3767   1
   3  18  -3 33.9591 32.8850   1
  -3  18   3-26.4060 42.7369   1
   3 -18  -3 17.8106 31.9361   1
  -2  18   3 8.84230 41.4433   1
   2  18  -3-25.5006 40.3230   1
  -2 -18   3-17.2944 37.4469   1
  -1 -18   3 43.1899 41.0206   1
   0  18  -3 42.0361 31.9839   1
   0 -18   3-8.59802 36.7030   1
   1  18   3 253.433 54.0080   1
  -1  18  -3 117.229 43.5144   1
   1 -18   3 137.355 43.6871   1
  -1 -18  -3 140.276 44.5904   1
   2 -18   3-8.56669 38.6514   1
   2  18   3-34.6103 29.7044   1
  -2 -18  -3 8.73810 29.9980   1
  -2  18  -3 33.1985 40.7497   1
   3 -18   3 42.9104 40.2199   1
   3  18   3-8.60244 39.3197   1
  -3 -18  -3-26.5770 37.2476   1
  -3  18  -3-8.27016 39.2279   1
   4 -18   3 17.1409 41.1490   1
   4  18   3 60.5278 46.0873   1
  -4 -18  -3 17.6282 38.7231   1
  -4  18  -3 8.38068 35.2546   1
   5 -18   3 51.4662 38.7881   1
   5  18   3 26.1808 33.8985   1
  -5 -18  -3 85.8529 38.3104   1
  -5  18  -3 67.6869 43.4261   1
  -6  18  -3 8.55980 29.3880   1
   6 -18   3 8.60312 28.1624   1
  -7 -18  -3 50.5570 41.3726   1
   7  18   3-34.8379 44.1658   1
  -8  18  -3 25.4475 41.7183   1
   8  18   3 43.0289 35.1537   1
   8 -18   3 94.7033 45.0659   1
  -9  18  -3 50.3058 43.8733   1
   9  18   3 51.5115 41.7331   1
  -9 -18  -3 57.8077 38.7585   1
   9 -18   3 17.2046 39.3745   1
 -10  18  -3 49.5126 39.1480   1
  10  18   3 17.2351 40.8812   1
 -10 -18  -3 16.4104 40.7365   1
  10 -18   3-25.6888 38.1283   1
 -11  18  -3 16.3520 41.4616   1
  11  18   3 34.4229 38.8302   1
  11 -18   3-25.3742 39.1552   1
 -11 -18  -3 8.20325 33.9673   1
 -12  18  -3-32.4992 35.6908   1
  12 -18   3-8.37484 27.4270   1
 -11 -19   3 15.7756 27.6924   1
  11  19  -3 7.94749 29.6652   1
  10  19  -3 32.4913 33.1344   1
 -10 -19   3 32.0939 35.2659   1
   9  19  -3-31.9707 40.1210   1
  -9 -19   3-16.6910 37.6703   1
   8  19  -3-16.1791 37.9121   1
  -8 -19   3 8.31742 38.5017   1
   7  19  -3 57.2667 34.9458   1
  -7 -19   3 8.22835 31.3288   1
   6  19  -3 74.8207 38.5206   1
  -6  19   3 26.5318 38.8753   1
  -6 -19   3 8.32481 33.9673   1
   5  19  -3-8.45550 40.1267   1
  -5  19   3 52.8979 42.8210   1
   5 -19  -3 44.8182 43.0389   1
   4  19  -3-8.39199 32.5015   1
  -4  19   3 26.4004 42.2359   1
  -4 -19   3-8.45041 30.3000   1
   4 -19  -3-8.91772 38.0585   1
   3  19  -3 33.5850 37.3804   1
  -3  19   3-26.5008 46.1722   1
  -3 -19   3-25.3612 39.1324   1
   3 -19  -3 26.5867 38.3739   1
  -2  19   3 8.80675 38.6787   1
   2  19  -3 8.38471 31.8931   1
   2 -19  -3-8.86718 34.3465   1
  -2 -19   3 33.9868 29.8298   1
  -1  19   3 70.5882 38.7903   1
   1  19  -3-16.7808 40.7749   1
  -1 -19   3 25.6081 38.0456   1
   1 -19  -3 70.6308 38.2720   1
   0  19   3 70.2580 43.6348   1
   0  19  -3 42.0748 35.9605   1
   0 -19   3 59.6128 37.9592   1
   0 -19  -3-17.5066 37.9473   1
  -1  19  -3 74.6806 32.7760   1
   1  19   3 17.2526 36.3328   1
  -1 -19  -3 51.9505 35.3492   1
   1 -19   3 33.9437 31.1288   1
  -2  19  -3 33.0381 30.8417   1
   2  19   3 25.6268 42.4166   1
  -2 -19  -3 26.2477 39.4880   1
   2 -19   3 8.46726 26.3128   1
   3 -19   3-8.44855 33.8784   1
  -3 -19  -3 17.6994 37.7767   1
  -3  19  -3 40.9488 35.4711   1
   4 -19   3 33.7703 41.4577   1
   4  19   3 25.7455 46.5878   1
  -4 -19  -3 17.1435 39.6854   1
  -4  19  -3-8.14062 41.2860   1
   5 -19   3-8.43420 35.4660   1
  -5  19  -3 24.4660 35.8182   1
   5  19   3 17.0152 41.3076   1
  -5 -19  -3 16.8585 33.2282   1
  -6  19  -3-49.6422 44.5003   1
   6  19   3 25.3656 38.1492   1
   6 -19   3 25.1952 38.8773   1
  -6 -19  -3 24.9327 35.9876   1
  -7  19  -3 83.1302 42.7304   1
   7 -19   3 67.3184 38.1226   1
  -8  19  -3 91.8709 39.8667   1
   8  19   3 268.866 52.7270   1
  -8 -19  -3 147.971 46.4432   1
   8 -19   3 158.929 48.7969   1
  -9  19  -3 91.4760 47.5871   1
   9  19   3 8.35798 39.7039   1
  -9 -19  -3 24.0646 37.1952   1
   9 -19   3 74.8814 42.2458   1
  10 -19   3 41.4922 35.4765   1
 -10  19  -3 49.2481 42.1041   1
  -7 -20   3 16.0902 38.2142   1
   7  20  -3 71.2360 39.7674   1
  -6 -20   3-16.0650 29.9865   1
  -5 -20   3 40.8005 42.6582   1
   5  20  -3-8.18961 41.0998   1
  -4 -20   3 8.24278 30.1745   1
   4  20  -3 24.5373 28.7197   1
  -3 -20   3 140.745 45.5731   1
   3  20  -3 57.3785 37.7414   1
   2 -20  -3-26.2627 32.0481   1
  -2  20   3-8.68872 42.1920   1
   1 -20  -3 69.4064 44.0705   1
  -1  20   3 43.5419 42.8357   1
   0 -20  -3 94.0856 43.9488   1
   0  20   3 51.1656 44.6980   1
  -1 -20  -3 8.58133 41.1874   1
   1  20   3 8.44558 39.5821   1
  -2 -20  -3 172.732 43.3308   1
   2  20   3 100.659 39.8110   1
   3 -20   3 156.922 42.4229   1
  -3  20  -3 137.266 43.9517   1
  -4  20  -3 71.9566 42.6445   1
   4  20   3 8.43003 44.1045   1
   4 -20   3 8.24278 38.6775   1
  -4 -20  -3 74.9136 44.3935   1
  -5 -20  -3 147.529 44.8841   1
   5  20   3 57.8225 43.5839   1
   5 -20   3 164.004 39.3485   1
   6  20   3 24.8619 32.0962   1
  -6 -20  -3-24.2093 32.8854   1
   6 -20   3 24.5373 37.3851   1
  -6  20  -3-39.4005 38.6899   1
   7 -20   3 73.1735 43.4626   1
  -7  20  -3 79.0872 44.9733   1
   2  21   3 32.4287 41.1369   1
  25   0  -4 26.3517 38.0425   1
 -25   0   4 8.62645 37.8907   1
  24   0  -4 17.2680 31.5969   1
 -24   0   4-8.56571 34.3388   1
  23   0  -4 17.1878 30.1717   1
 -23   0   4 8.61973 36.7916   1
  22   0  -4 436.328 56.8565   1
 -22   0   4 516.979 64.6143   1
  21   0  -4 390.815 55.7163   1
 -21   0   4 349.782 56.1269   1
  20   0  -4 1566.98 119.257   1
 -20   0   4 1808.03 123.664   1
 -18   0   4 562.514 62.3871   1
  18   0  -4 722.837 69.4037   1
  17   0  -4 209.348 43.4840   1
 -17   0   4 331.773 48.5330   1
  16   0  -4 5329.59 282.683   1
 -16   0   4 5198.10 280.079   1
  15   0  -4 10182.6 508.013   1
 -15   0   4 10272.1 507.859   1
 -14   0   4-5.86303 22.3132   1
  14   0  -4 43.1240 24.7106   1
 -13   0   4 10400.9 531.612   1
  13   0  -4 11485.5 536.822   1
 -12   0   4 1154.72 81.3870   1
  12   0  -4 1186.06 82.3232   1
 -11   0   4 925.223 67.4153   1
 -10   0   4 31860.9 1527.65   1
  10   0  -4 33885.7 1532.40   1
  -8   0   4 19399.6 913.710   1
   8   0  -4 19643.7 915.772   1
  -7   0   4 30833.5 1445.68   1
   7   0  -4 31526.7 1447.07   1
  -6   0   4 16966.8 765.598   1
   6   0  -4 15894.9 764.624   1
  -5   0   4 725140. 32943.2   1
   5   0  -4 708637. 32943.6   1
  -4   0   4 403331. 18727.4   1
   4   0  -4 411756. 18727.1   1
   2   0  -4 280041. 13332.2   1
  -2   0   4 299937. 13332.0   1
   1   0  -4 104271. 3876.31   1
  -1   0   4 67727.9 3874.57   1
   0   0  -4 126750. 5976.86   1
   0   0   4 133080. 5977.04   1
  -1   0  -4 511270. 23665.0   1
   1   0   4 518845. 23665.8   1
  -2   0  -4 557266. 25709.8   1
   2   0   4 561741. 25711.4   1
   4   0   4 214.853 33.1175   1
  -4   0  -4 196.719 31.9604   1
  -5   0  -4 39881.3 1880.37   1
   5   0   4 40868.4 1882.49   1
  -6   0  -4 980.185 70.4020   1
   6   0   4 824.660 67.1637   1
  -7   0  -4 26236.0 1280.24   1
   7   0   4 28279.2 1284.47   1
  -8   0  -4 19932.5 911.046   1
   8   0   4 18194.0 910.216   1
 -10   0  -4 23818.6 1152.86   1
  10   0   4 24772.4 1157.55   1
 -11   0  -4 5065.60 279.043   1
  11   0   4 5386.39 281.971   1
 -12   0  -4 4030.86 223.287   1
  12   0   4 3867.89 223.105   1
  13   0   4 7.71809 29.8913   1
 -13   0  -4-7.60069 35.1835   1
  14   0   4 70.9168 38.2639   1
 -14   0  -4-31.5537 35.6002   1
  15   0   4 301.910 50.5382   1
 -15   0  -4 345.663 51.4974   1
 -16   0  -4 6067.27 311.388   1
  16   0   4 5312.72 303.737   1
 -18   0  -4 742.884 73.8063   1
  18   0   4 543.257 66.1370   1
 -19   0  -4 8.37760 37.8145   1
  19   0   4 42.4533 39.8073   1
 -20   0  -4 518.491 62.5599   1
  20   0   4 342.489 57.0879   1
 -21   0  -4 82.7126 41.1293   1
  21   0   4 204.772 47.5948   1
 -22   0  -4 8.14203 37.7009   1
  22   0   4 33.7978 39.1235   1
 -23   0  -4 40.2322 36.8248   1
 -24   0  -4 62.5041 43.6150   1
  24   0   4 40.8525 40.1859   1
 -25  -1   4 149.117 43.3556   1
  25   1  -4 68.6385 40.5187   1
 -24   1   4 8.59328 35.5850   1
  24  -1  -4-17.7524 36.7562   1
  24   1  -4-8.51841 32.9977   1
 -24  -1   4-44.1409 44.3023   1
 -23   1   4 34.2411 33.1598   1
  23  -1  -4 17.5224 34.5383   1
  23   1  -4 34.7699 39.2244   1
 -23  -1   4-25.6863 40.1318   1
 -22   1   4 109.323 43.7499   1
  22  -1  -4 85.1955 36.0967   1
 -21   1   4 1069.05 95.0406   1
 -21  -1   4 1194.27 94.4598   1
  21  -1  -4 1065.31 93.9783   1
  21   1  -4 1059.87 91.2668   1
 -20   1   4 88.9628 39.0370   1
  20  -1  -4 72.5318 35.6338   1
  20   1  -4 59.1060 38.3218   1
 -20  -1   4 146.656 42.7881   1
  19  -1  -4 22.7205 31.4073   1
 -19   1   4 56.4327 34.4518   1
 -18  -1   4 1954.26 129.518   1
 -18   1   4 2007.73 130.679   1
  18  -1  -4 1893.71 127.140   1
  18   1  -4 1807.44 126.872   1
 -17   1   4 7135.61 338.425   1
  17   1  -4 6664.96 338.373   1
 -17  -1   4 6575.85 335.255   1
 -16   1   4 1994.08 128.377   1
  16  -1  -4 2288.09 133.044   1
  16   1  -4 1933.04 128.989   1
 -16  -1   4 1838.63 126.431   1
  15   1  -4 2108.42 136.912   1
 -15  -1   4 2158.37 133.276   1
 -14   1   4 4853.36 257.841   1
  14  -1  -4 5287.31 262.772   1
  14   1  -4 4894.60 263.038   1
 -14  -1   4 4582.00 255.469   1
 -13   1   4 10635.2 522.456   1
  13  -1  -4 10835.3 525.299   1
  13   1  -4 10864.9 527.147   1
 -13  -1   4 10456.8 522.866   1
  12  -1  -4 17198.6 818.637   1
 -12  -1   4 17080.2 818.330   1
 -11   1   4 34874.3 1662.19   1
  11  -1  -4 35708.5 1663.06   1
  11   1  -4 36951.2 1666.84   1
 -11  -1   4 35097.2 1663.64   1
 -10   1   4 6511.24 321.381   1
  10   1  -4 6523.75 324.547   1
 -10  -1   4 6443.71 323.310   1
   9   1  -4 17419.8 837.912   1
  -9  -1   4 18093.2 838.939   1
   8  -1  -4 88331.6 4104.36   1
  -8   1   4 89628.5 4104.09   1
  -7   1   4 81.3639 16.5803   1
   7   1  -4 93.7695 20.5658   1
   7  -1  -4 131.121 18.7701   1
  -7  -1   4 93.7487 20.8826   1
  -6   1   4 441087. 19719.6   1
   6   1  -4 428702. 19723.8   1
  -6  -1   4 418737. 19723.7   1
   6  -1  -4 424852. 19719.6   1
  -5   1   4 3242.44 158.519   1
   5   1  -4 3317.13 163.779   1
   5  -1  -4 3323.70 158.826   1
  -5  -1   4 3473.07 164.859   1
   4   1  -4 83000.5 3787.69   1
  -4  -1   4 81514.6 3787.78   1
  -3  -1   4 71372.5 3507.57   1
   3   1  -4 81163.1 3507.89   1
   2   1  -4 13484.4 645.742   1
  -2  -1   4 14275.4 646.636   1
  -1  -1   4 19451.7 934.302   1
  -1   1   4 19267.2 931.471   1
   1   1  -4 19970.7 935.012   1
   1  -1  -4 21567.7 931.629   1
   0  -1   4 23779.7 1083.52   1
   0   1  -4 24420.5 1083.62   1
   0   1   4 22786.9 1081.59   1
   0  -1  -4 22541.3 1080.33   1
   1   1   4 7114.66 318.085   1
   1  -1   4 6854.69 320.274   1
  -1  -1  -4 6040.71 314.686   1
  -1   1  -4 6440.78 316.271   1
   2  -1   4 486652. 19418.7   1
  -2  -1  -4 524857. 19417.8   1
  -2   1  -4 523279. 19420.3   1
   3  -1   4 5144.74 249.340   1
  -3   1  -4 4765.21 247.902   1
   4   1   4 220440. 10016.9   1
   4  -1   4 212922. 10015.4   1
  -4  -1  -4 207839. 10014.7   1
  -4   1  -4 230476. 10017.4   1
   5   1   4 59909.3 2805.85   1
   5  -1   4 59267.8 2804.96   1
  -5  -1  -4 61858.2 2804.64   1
  -5   1  -4 60826.7 2805.48   1
   6   1   4 2343.39 133.470   1
   6  -1   4 2134.93 129.213   1
  -6  -1  -4 2171.21 130.546   1
  -6   1  -4 2349.11 132.742   1
   7   1   4 6929.54 358.700   1
   7  -1   4 6684.08 355.945   1
  -7  -1  -4 7262.04 359.121   1
  -7   1  -4 7671.14 362.447   1
   8   1   4 6035.89 319.420   1
   8  -1   4 5821.76 316.685   1
  -8  -1  -4 6203.65 319.266   1
  -8   1  -4 6876.08 324.370   1
   9  -1   4 165.913 33.5674   1
   9   1   4 287.386 38.5558   1
  -9  -1  -4 244.314 35.9532   1
  -9   1  -4 255.046 38.6001   1
  10   1   4 6091.10 327.726   1
  10  -1   4 5824.47 324.755   1
 -10  -1  -4 6507.02 329.389   1
 -10   1  -4 6892.53 332.125   1
  11  -1   4 17892.8 888.826   1
  11   1   4 19488.1 894.514   1
 -11   1  -4 17712.1 890.000   1
 -11  -1  -4 18947.3 890.726   1
  12   1   4 546.298 61.4693   1
  12  -1   4 470.102 59.3582   1
 -12  -1  -4 545.036 58.0097   1
 -12   1  -4 522.973 60.4658   1
  13   1   4 175.858 43.0359   1
  13  -1   4 60.9783 34.0354   1
 -13  -1  -4 205.680 42.1759   1
 -13   1  -4 128.763 36.8710   1
  14   1   4 230.491 39.9102   1
  14  -1   4 265.557 47.2089   1
 -14  -1  -4 172.863 37.7817   1
 -14   1  -4 249.617 47.1515   1
  15   1   4 2826.47 169.664   1
  15  -1   4 2644.46 164.984   1
 -15   1  -4 2489.70 163.514   1
 -15  -1  -4 2699.98 167.959   1
  16   1   4 529.378 62.9059   1
  16  -1   4 357.495 56.3944   1
 -16  -1  -4 507.547 60.6002   1
 -16   1  -4 506.034 61.0306   1
  18   1   4 117.393 41.9404   1
  18  -1   4 34.3541 36.4740   1
 -18  -1  -4 135.832 40.1165   1
 -18   1  -4 166.511 44.2404   1
  19   1   4 298.248 48.5739   1
  19  -1   4 250.869 52.1120   1
 -19  -1  -4 336.876 53.1799   1
 -19   1  -4 300.131 51.4541   1
  20  -1   4 34.6456 38.1016   1
 -20   1  -4 33.5122 40.2720   1
 -20  -1  -4 75.2678 39.2572   1
  21  -1   4 86.3969 35.5130   1
  21   1   4 175.257 47.5416   1
 -21   1  -4 74.8734 33.1178   1
  22   1   4-8.31862 37.5375   1
  22  -1   4 25.6741 36.5291   1
 -22  -1  -4 8.16920 36.8634   1
 -22   1  -4 32.7300 40.1797   1
  23  -1   4 42.3918 37.2794   1
 -23   1  -4 39.4715 36.1316   1
  24   1   4 8.05016 32.2841   1
  24  -1   4 16.7866 38.8629   1
 -24  -1  -4-7.75690 32.1283   1
 -24   1  -4 75.3593 39.7836   1
 -26  -2   4 26.2205 39.9673   1
  25   2  -4 8.72578 37.8246   1
 -25  -2   4 68.7703 40.8135   1
  24   2  -4 8.85710 36.6793   1
  24  -2  -4 27.2284 33.2236   1
 -24  -2   4-34.3201 39.7246   1
 -24   2   4 60.1983 40.7987   1
  23   2  -4 8.95801 37.0910   1
  23  -2  -4-8.90529 39.6485   1
 -23  -2   4-25.6622 37.0414   1
 -23   2   4-8.57428 38.1750   1
  22  -2  -4 348.618 53.0782   1
 -22   2   4 168.610 44.2633   1
  21   2  -4-8.75056 30.0402   1
  21  -2  -4 8.49516 34.6186   1
 -21  -2   4 24.9054 30.9824   1
 -21   2   4-32.7469 33.3616   1
  20   2  -4 613.843 67.9727   1
  20  -2  -4 575.840 66.2818   1
 -20   2   4 797.822 74.3157   1
 -20  -2   4 806.642 73.8147   1
  19   2  -4 393.863 54.9783   1
  19  -2  -4 412.256 55.4838   1
 -19  -2   4 318.422 50.1465   1
 -19   2   4 449.266 56.3746   1
  18   2  -4 386.314 54.8144   1
  18  -2  -4 355.011 50.9364   1
 -18  -2   4 368.859 51.3796   1
 -18   2   4 482.086 56.4901   1
  17   2  -4 5893.04 298.791   1
  17  -2  -4 5333.17 290.493   1
 -17  -2   4 5015.18 288.800   1
 -17   2   4 5671.48 292.558   1
  16   2  -4 444.933 58.2308   1
  16  -2  -4 381.165 48.8788   1
 -16  -2   4 453.036 51.8540   1
 -16   2   4 581.176 56.9711   1
  15   2  -4 7568.43 368.526   1
 -15  -2   4 6642.51 359.889   1
  14  -2  -4 1696.65 109.964   1
 -14   2   4 1707.30 110.033   1
  13   2  -4 720.603 64.3021   1
  13  -2  -4 802.828 61.6204   1
 -13  -2   4 559.278 58.3209   1
 -13   2   4 705.813 60.6766   1
  12   2  -4 1052.87 76.5568   1
 -12   2   4 984.432 71.6588   1
  12  -2  -4 914.332 69.3591   1
 -12  -2   4 989.729 73.7212   1
  11  -2  -4 431.287 41.3511   1
 -11  -2   4 443.898 44.6645   1
  11   2  -4 376.924 42.5832   1
  10   2  -4 1933.66 119.197   1
 -10   2   4 2233.72 117.145   1
 -10  -2   4 2061.27 118.971   1
  10  -2  -4 1899.03 114.505   1
  -9  -2   4 87341.6 4065.35   1
   9   2  -4 88648.2 4067.10   1
   8   2  -4 20736.7 978.359   1
  -8   2   4 20968.5 971.443   1
  -8  -2   4 20862.5 977.299   1
   8  -2  -4 20583.8 971.360   1
  -7   2   4 116717. 5500.84   1
   7  -2  -4 122489. 5501.87   1
   6   2  -4 20463.6 948.333   1
  -6  -2   4 19620.1 948.250   1
  -6   2   4 20498.0 940.971   1
   6  -2  -4 20311.9 941.333   1
  -5  -2   4 42993.8 2175.19   1
   5  -2  -4 46069.8 2166.08   1
   5   2  -4 48084.0 2174.64   1
  -5   2   4 49329.3 2166.46   1
   4  -2  -4 3771.48 171.884   1
   4   2  -4 3410.52 180.310   1
  -4   2   4 3623.56 172.095   1
  -4  -2   4 3516.23 180.972   1
  -3  -2   4 14920.6 707.423   1
   3   2  -4 15284.7 706.727   1
  -2   2   4-1.11337 8.25046   1
  -2  -2   4 27.1604 13.7728   1
   2   2  -4 26.9258 13.6541   1
   2  -2  -4 17.2965 9.31285   1
  -1   2   4 3374.40 173.720   1
  -1  -2   4 3624.90 179.389   1
   1   2  -4 3655.24 179.675   1
   1  -2  -4 3714.11 174.238   1
   0  -2   4 3417.99 171.460   1
   0   2   4 3277.14 168.270   1
   0  -2  -4 3512.69 168.441   1
   0   2  -4 3322.80 172.311   1
   1  -2   4 11780.0 539.421   1
  -1  -2  -4 11086.6 536.509   1
  -1   2  -4 11720.6 539.494   1
   1   2   4 10906.1 535.434   1
   2   2   4 2150.00 110.288   1
  -2  -2  -4 1791.22 107.132   1
  -3   2  -4 17950.3 824.022   1
   3  -2   4 15801.8 825.351   1
   3   2   4 18655.4 826.562   1
  -3  -2  -4 17340.7 822.152   1
  -4   2  -4 369.751 40.9303   1
   4  -2   4 407.610 45.7826   1
   4   2   4 582.666 48.6239   1
  -4  -2  -4 620.184 47.2925   1
  -5   2  -4 33508.0 1512.06   1
   5  -2   4 32736.4 1512.37   1
   5   2   4 31933.1 1513.20   1
  -5  -2  -4 31055.3 1509.95   1
  -6   2  -4 5289.43 266.930   1
   6  -2   4 5294.97 267.931   1
   6   2   4 5040.93 267.642   1
  -6  -2  -4 4952.92 264.553   1
  -7   2  -4 18056.8 842.841   1
   7  -2   4 18004.6 843.829   1
   7   2   4 18811.2 848.145   1
  -7  -2  -4 16096.5 837.858   1
  -8   2  -4 4223.66 235.055   1
   8  -2   4 4247.04 235.274   1
   8   2   4 4691.79 240.475   1
  -8  -2  -4 4412.08 234.391   1
  -9   2  -4 912.457 71.4148   1
   9  -2   4 794.219 69.1697   1
   9   2   4 738.959 68.5775   1
  -9  -2  -4 797.702 68.0717   1
 -10   2  -4 6808.16 353.790   1
  10  -2   4 6469.57 351.963   1
  10   2   4 6849.87 355.604   1
 -10  -2  -4 7344.29 355.308   1
 -11   2  -4 6950.01 346.495   1
  11  -2   4 6967.50 347.794   1
  11   2   4 6429.58 345.640   1
 -11  -2  -4 6203.01 341.269   1
 -12  -2  -4 1543.62 109.022   1
 -12   2  -4 1796.11 115.420   1
  12   2   4 1492.00 110.179   1
  12  -2   4 1506.47 111.003   1
 -13   2  -4 870.125 79.1856   1
  13  -2   4 983.447 83.9464   1
 -14  -2  -4 3369.67 202.365   1
 -14   2  -4 3585.08 205.374   1
  14  -2   4 3575.88 205.951   1
  14   2   4 3502.35 205.840   1
 -15   2  -4 7.96995 32.4935   1
  15  -2   4-24.8209 36.8478   1
  15   2   4 33.8502 30.3596   1
 -15  -2  -4 48.6066 30.8254   1
 -16  -2  -4 2130.14 138.650   1
 -16   2  -4 2078.13 138.517   1
  16   2   4 1838.13 136.403   1
  16  -2   4 2115.28 139.881   1
  17   2   4 61.1658 34.5196   1
 -17  -2  -4 41.5845 33.9728   1
 -18   2  -4 100.351 35.3470   1
  18   2   4 77.8227 37.0808   1
 -18  -2  -4 50.2347 37.4505   1
  19  -2   4 52.8105 37.5864   1
  19   2   4 25.6128 34.2509   1
 -19  -2  -4 8.40750 36.9445   1
 -20   2  -4 32.8648 38.9925   1
  20  -2   4 17.6537 38.7833   1
  20   2   4 33.4980 36.2839   1
 -20  -2  -4 25.4354 36.7339   1
 -21   2  -4 39.9187 34.6272   1
  21  -2   4 53.3650 44.6729   1
  21   2   4 32.6977 38.3613   1
 -21  -2  -4 51.1373 38.5050   1
 -22   2  -4 78.8439 42.0768   1
 -22  -2  -4 65.2052 41.3974   1
  22   2   4 8.20291 36.0995   1
  22  -2   4 52.4390 39.5024   1
  23   2   4 8.03105 34.2763   1
 -24   2  -4 69.5441 43.1296   1
  24  -2   4 24.7482 39.6558   1
 -26  -3   4 25.3565 33.3340   1
  25   3  -4-17.9251 36.5261   1
 -25  -3   4 34.1379 33.0563   1
 -24   3   4 17.0301 31.7792   1
  24  -3  -4-27.4283 34.1219   1
 -23   3   4-8.25751 34.7186   1
  23  -3  -4-27.4612 36.0789   1
  23   3  -4 17.9524 33.4993   1
 -23  -3   4 8.53810 32.4713   1
 -22   3   4 113.617 38.1463   1
  22  -3  -4 54.2471 35.7559   1
  22   3  -4 17.4510 32.6956   1
 -22  -3   4 67.8751 36.8546   1
 -21   3   4 186.448 44.0060   1
  21  -3  -4 226.348 47.0868   1
  21   3  -4 285.489 49.3090   1
 -21  -3   4 204.282 46.3117   1
 -20   3   4 95.2730 40.0076   1
  20  -3  -4 59.0190 37.7165   1
  20   3  -4 94.8177 41.0518   1
 -20  -3   4 72.5566 37.9609   1
 -19   3   4 1098.45 90.7616   1
  19  -3  -4 1221.89 95.9554   1
  19   3  -4 1258.35 98.9825   1
 -19  -3   4 1052.92 91.2582   1
 -18   3   4 2283.75 146.569   1
  18  -3  -4 2363.83 150.024   1
 -17   3   4 930.464 76.1814   1
  17  -3  -4 715.559 71.9699   1
  17   3  -4 941.800 80.1281   1
 -17  -3   4 814.830 75.2558   1
 -16   3   4 1216.85 89.5138   1
 -16  -3   4 1232.90 91.3903   1
  16   3  -4 1133.77 91.5836   1
  16  -3  -4 1125.80 89.2910   1
 -15  -3   4 228.784 42.0746   1
  15   3  -4 305.016 48.0566   1
  14  -3  -4 413.058 48.9163   1
 -14  -3   4 355.917 47.3857   1
 -14   3   4 435.002 48.3358   1
  14   3  -4 393.625 50.8173   1
 -13   3   4 12586.7 629.601   1
  13  -3  -4 13470.8 631.535   1
 -12   3   4 8129.07 417.676   1
 -12  -3   4 8992.22 425.805   1
  12  -3  -4 7933.41 418.584   1
  12   3  -4 9077.37 426.269   1
 -11  -3   4 5210.82 268.462   1
  11  -3  -4 5263.83 265.132   1
 -11   3   4 5110.74 263.035   1
  11   3  -4 5100.39 269.608   1
  10  -3  -4 147.714 26.4621   1
 -10  -3   4 71.8008 27.2284   1
  10   3  -4 80.8356 30.9230   1
  -9  -3   4 9868.89 486.300   1
   9   3  -4 10148.1 488.495   1
   8   3  -4 26479.9 1224.73   1
  -8   3   4 26903.6 1216.54   1
  -8  -3   4 24648.9 1222.82   1
   7   3  -4 6923.56 342.317   1
   7  -3  -4 7324.69 334.310   1
  -7  -3   4 6495.95 341.732   1
  -7   3   4 6824.29 334.504   1
   6  -3  -4 64540.0 3021.00   1
  -6   3   4 66627.8 3022.53   1
  -5   3   4 1359.97 70.8036   1
  -5  -3   4 1337.36 79.8037   1
   5  -3  -4 1411.79 71.8633   1
   4  -3  -4 46415.8 2212.64   1
  -4  -3   4 47870.1 2222.05   1
  -4   3   4 50475.5 2213.33   1
   4   3  -4 46655.9 2220.75   1
   3   3  -4 23.2119 13.7082   1
  -3   3   4 49.6623 11.3963   1
   3  -3  -4 51.2370 11.9037   1
  -3  -3   4 8.95805 15.7037   1
  -2  -3   4 17395.5 809.614   1
  -2   3   4 16682.0 801.566   1
   2  -3  -4 17573.0 802.051   1
   2   3  -4 17456.3 809.102   1
  -1  -3   4 16398.1 770.597   1
   1   3  -4 15988.4 769.841   1
   1  -3  -4 16790.1 764.930   1
  -1   3   4 16208.0 764.258   1
   0  -3  -4 28103.2 1275.68   1
   0   3   4 26788.0 1275.62   1
  -1  -3  -4 38990.1 1846.61   1
   1   3   4 40721.9 1848.42   1
   2  -3   4 26907.9 1289.84   1
  -2   3  -4 28200.8 1290.01   1
  -3   3  -4 158.794 27.1209   1
   3   3   4 93.1538 26.0001   1
  -3  -3  -4 151.704 28.4905   1
   3  -3   4 175.592 30.2339   1
   4  -3   4 15199.1 733.670   1
   4   3   4 15406.9 732.934   1
  -4  -3  -4 15367.1 733.573   1
  -4   3  -4 15505.5 733.376   1
  -5   3  -4 22528.8 1060.31   1
   5   3   4 22468.9 1060.17   1
  -5  -3  -4 22781.1 1059.61   1
   5  -3   4 21884.5 1060.50   1
   6   3   4 23908.4 1100.74   1
   6  -3   4 23680.1 1100.51   1
  -6  -3  -4 23257.5 1097.64   1
  -6   3  -4 22136.0 1096.77   1
   7   3   4 16697.4 776.047   1
   7  -3   4 16714.6 775.660   1
  -7  -3  -4 14839.9 772.132   1
  -7   3  -4 16183.5 771.526   1
   9   3   4 1486.98 107.614   1
   9  -3   4 1614.66 108.624   1
  -9  -3  -4 1583.75 106.279   1
  -9   3  -4 1512.66 103.793   1
  10  -3   4 7029.56 351.151   1
 -10  -3  -4 6069.89 342.013   1
 -10   3  -4 6390.25 344.889   1
  11   3   4 2150.79 136.272   1
  11  -3   4 1954.69 131.235   1
 -11  -3  -4 2142.22 131.248   1
 -11   3  -4 1938.81 129.182   1
  12   3   4 2019.92 136.174   1
  12  -3   4 2157.52 137.480   1
 -12  -3  -4 1971.18 133.033   1
 -12   3  -4 1987.61 132.129   1
  14  -3   4 1164.61 103.317   1
 -14  -3  -4 1309.42 102.146   1
 -14   3  -4 1376.41 104.976   1
  15   3   4 1300.84 104.614   1
  15  -3   4 1518.79 111.215   1
 -15   3  -4 1311.13 102.437   1
 -15  -3  -4 1457.00 107.425   1
  16   3   4-25.9840 27.6339   1
  16  -3   4 17.3774 32.4277   1
 -16  -3  -4 16.4364 24.8021   1
 -16   3  -4 31.8946 28.5918   1
  17   3   4 333.335 55.8182   1
  17  -3   4 533.322 65.8127   1
 -17  -3  -4 441.578 59.9426   1
 -17   3  -4 438.771 57.0873   1
  18   3   4 88.0494 43.7707   1
  18  -3   4 35.6845 41.3621   1
 -18  -3  -4 67.6046 38.6964   1
 -18   3  -4 16.0986 37.7955   1
  19   3   4 96.8724 42.3689   1
  19  -3   4 88.5432 33.8021   1
 -19  -3  -4 25.1578 35.9095   1
 -19   3  -4 49.1054 29.4924   1
  20   3   4 17.2252 27.4773   1
  20  -3   4 8.81190 39.7576   1
 -20  -3  -4-8.33900 31.7144   1
 -20   3  -4-8.23715 39.9910   1
  21  -3   4-26.2132 37.8359   1
 -21  -3  -4 41.3595 35.3036   1
 -21   3  -4-8.17975 35.9224   1
  22   3   4 32.5313 36.7654   1
  22  -3   4 51.6604 39.9220   1
 -22   3  -4 64.8796 36.6624   1
  23   3   4 87.0519 38.9015   1
 -23  -3  -4-8.08739 39.7528   1
  24  -3   4 8.10122 40.2147   1
 -24   3  -4-7.87785 39.1059   1
  26   4  -4 87.9876 44.3073   1
 -26  -4   4 75.5713 44.4743   1
  25   4  -4 8.88819 36.8085   1
 -25  -4   4 25.5351 38.4114   1
  24   4  -4 26.8557 32.7900   1
 -24  -4   4 33.9913 33.5231   1
  23   4  -4-26.5137 39.3517   1
  23  -4  -4 35.8448 39.9005   1
 -23  -4   4-8.40870 38.4394   1
 -23   4   4 51.9244 40.0646   1
  22   4  -4 17.7720 39.0426   1
  22  -4  -4 80.0488 41.1908   1
 -22  -4   4 33.3945 37.6881   1
 -22   4   4-16.9008 36.6121   1
  21  -4  -4 34.8827 33.2334   1
 -21   4   4 57.5359 35.6534   1
  20   4  -4-9.01149 32.9779   1
  20  -4  -4 59.3517 33.4188   1
 -20  -4   4-23.5185 30.8990   1
 -20   4   4-15.9205 32.9578   1
  19   4  -4 529.684 64.2723   1
 -19  -4   4 381.768 54.6244   1
  18   4  -4 353.201 55.2047   1
  18  -4  -4 481.342 61.1203   1
 -18  -4   4 466.345 58.1242   1
 -18   4   4 508.884 56.8397   1
  17   4  -4 302.804 47.5646   1
  17  -4  -4 225.979 41.8455   1
 -17  -4   4 206.655 39.0112   1
 -17   4   4 197.136 39.9590   1
  16   4  -4 2199.38 140.671   1
 -16  -4   4 1978.09 134.944   1
 -16   4   4 2236.73 134.466   1
  16  -4  -4 1964.39 132.507   1
 -15  -4   4 137.458 39.9973   1
 -15   4   4 100.767 28.9323   1
  15  -4  -4 94.1537 32.7339   1
  15   4  -4 159.640 38.6835   1
  14  -4  -4 1474.41 104.880   1
 -14  -4   4 1443.69 105.009   1
 -14   4   4 1678.59 104.744   1
  13   4  -4 2210.68 150.974   1
 -13   4   4 2568.74 146.415   1
  13  -4  -4 2710.17 148.382   1
 -13  -4   4 2364.53 148.632   1
  12   4  -4 6.35154 22.2956   1
  12  -4  -4 5.25991 21.0871   1
 -12   4   4-5.11382 21.5021   1
 -12  -4   4 12.2580 23.3103   1
  11  -4  -4 2383.79 138.733   1
 -11   4   4 2249.71 136.958   1
 -11  -4   4 2380.86 144.472   1
  10  -4  -4 7177.78 349.218   1
 -10   4   4 7249.84 348.914   1
 -10  -4   4 7243.92 355.899   1
  10   4  -4 6355.52 355.857   1
   9  -4  -4 1872.60 106.329   1
  -9  -4   4 1866.28 113.230   1
   9   4  -4 1785.62 112.518   1
  -8  -4   4 4698.16 253.330   1
   8   4  -4 4953.04 251.143   1
  -7  -4   4 74.9788 25.9990   1
  -7   4   4 99.7322 20.2789   1
   7   4  -4 109.890 25.9137   1
  -6  -4   4 19997.9 897.673   1
   6  -4  -4 18080.4 886.990   1
  -6   4   4 19173.9 887.092   1
   6   4  -4 19104.1 896.642   1
  -5   4   4 31564.6 1446.94   1
   5   4  -4 32300.5 1456.81   1
  -5  -4   4 30177.5 1456.68   1
   5  -4  -4 30782.0 1446.53   1
  -4   4   4 19697.3 909.643   1
   4   4  -4 18824.5 917.112   1
  -4  -4   4 19528.2 919.210   1
   4  -4  -4 19782.8 910.156   1
   3   4  -4 14967.7 722.695   1
  -3   4   4 15616.8 714.690   1
   3  -4  -4 14939.8 714.614   1
  -3  -4   4 15599.5 723.923   1
   2   4  -4 100076. 4228.26   1
  -2   4   4 90805.4 4217.99   1
   2  -4  -4 91089.1 4218.90   1
  -2  -4   4 85786.8 4225.12   1
   1   4  -4 7658.82 403.064   1
  -1  -4   4 8151.42 404.515   1
  -1   4   4 8707.91 399.875   1
   1  -4  -4 8703.93 400.263   1
   0  -4   4 62835.4 2982.48   1
   0   4  -4 65089.5 2981.17   1
   0   4   4 64383.5 2976.84   1
   0  -4  -4 65130.2 2977.28   1
  -1   4  -4 9706.85 457.204   1
   1  -4   4 9124.69 456.750   1
   2  -4   4 3053.59 175.755   1
  -2   4  -4 3165.55 176.116   1
   2   4   4 3407.51 175.378   1
  -2  -4  -4 3489.67 174.726   1
   3  -4   4 26175.3 1250.51   1
  -3   4  -4 27904.5 1252.01   1
   3   4   4 27930.3 1252.15   1
  -3  -4  -4 24819.9 1248.24   1
  -4   4  -4 86397.9 4289.46   1
   4  -4   4 95756.7 4293.70   1
  -4  -4  -4 87842.6 4290.37   1
  -5   4  -4 16477.5 805.755   1
   5  -4   4 16977.6 805.798   1
  -5  -4  -4 16787.7 805.613   1
   5   4   4 17188.1 806.622   1
  -6   4  -4 4102.69 216.443   1
   6  -4   4 3991.83 216.870   1
  -6  -4  -4 3761.88 215.512   1
   6   4   4 4166.50 217.223   1
   7   4   4 536.281 55.2418   1
  -7  -4  -4 517.389 53.1886   1
   7  -4   4 376.849 46.3619   1
  -7   4  -4 533.866 51.1562   1
   8  -4   4 8859.34 452.833   1
   8   4   4 9364.28 456.661   1
  -8  -4  -4 8736.51 450.974   1
  -8   4  -4 9250.01 453.698   1
  -9   4  -4 510.136 54.8586   1
   9  -4   4 494.029 56.6922   1
  -9  -4  -4 472.161 54.1214   1
   9   4   4 553.913 58.0363   1
 -10   4  -4 1088.04 84.0877   1
  10  -4   4 986.375 82.8745   1
 -10  -4  -4 1010.04 83.1293   1
  10   4   4 1018.25 86.7263   1
 -11   4  -4 663.609 65.8986   1
  11  -4   4 689.373 69.6982   1
 -11  -4  -4 760.935 70.2496   1
  11   4   4 663.431 68.5758   1
 -12   4  -4 7.36994 25.3722   1
  12  -4   4 70.6561 29.9176   1
 -12  -4  -4 14.1768 28.4799   1
  12   4   4 92.1677 38.3452   1
 -13  -4  -4 2146.14 143.092   1
  13   4   4 2377.66 151.062   1
 -14   4  -4 570.103 63.3515   1
  14  -4   4 598.971 65.6144   1
 -14  -4  -4 479.305 62.8836   1
 -15   4  -4 231.351 43.3092   1
  15  -4   4 212.474 42.9967   1
 -15  -4  -4 112.552 33.7949   1
  15   4   4 197.321 40.0808   1
 -16   4  -4 632.971 72.5467   1
  16  -4   4 967.767 84.8302   1
 -17   4  -4 90.6773 38.8264   1
  17  -4   4 26.2445 34.6973   1
 -17  -4  -4 91.1514 35.5760   1
  17   4   4 120.952 38.1369   1
 -18   4  -4 600.880 65.7402   1
  18  -4   4 360.351 58.8416   1
 -18  -4  -4 435.482 58.3920   1
  18   4   4 432.586 62.1701   1
 -19   4  -4 33.6296 38.4303   1
  19  -4   4-17.5400 38.5151   1
 -20   4  -4 25.2597 35.4031   1
  20  -4   4 25.9716 37.4875   1
 -20  -4  -4-8.32826 37.0793   1
  20   4   4-17.4578 38.8629   1
 -21   4  -4-41.7529 41.9172   1
  21  -4   4-8.54531 36.4878   1
 -22   4  -4 16.4114 35.0211   1
  22  -4   4 8.38986 32.4945   1
 -22  -4  -4 8.06741 36.3998   1
  22   4   4-8.27879 35.8487   1
 -23   4  -4 31.9960 41.8123   1
  23  -4   4-41.0231 38.9199   1
 -23  -4  -4-7.94847 35.8649   1
  23   4   4-23.8143 38.1013   1
 -26  -5   4 24.8849 34.3529   1
  26   5  -4 8.73106 35.5888   1
 -24  -5   4-16.5988 44.6382   1
  24   5  -4 8.78888 41.6890   1
 -23   5   4 17.2850 35.2279   1
 -22   5   4 93.6941 40.1951   1
  22  -5  -4 96.3545 35.4301   1
 -22  -5   4 91.0365 42.6622   1
  22   5  -4 135.295 48.2905   1
 -21   5   4 233.522 48.3495   1
  21  -5  -4 197.115 44.6163   1
 -21  -5   4 212.472 48.2146   1
  21   5  -4 242.624 53.4254   1
 -20   5   4-8.12640 34.1741   1
  20  -5  -4 16.6730 32.2935   1
 -20  -5   4 16.1916 34.0454   1
  20   5  -4 44.4230 40.6150   1
 -19  -5   4 587.442 67.9232   1
  19   5  -4 710.253 75.4062   1
 -18   5   4-7.57441 31.3892   1
  18   5  -4 43.0290 38.8508   1
  18  -5  -4 31.0783 32.6948   1
 -18  -5   4 55.6559 36.8290   1
 -17   5   4 1392.20 100.732   1
  17  -5  -4 1390.83 101.931   1
  17   5  -4 1184.00 102.278   1
 -17  -5   4 1380.15 103.437   1
  16   5  -4 528.403 59.0058   1
  16  -5  -4 375.484 49.7774   1
 -16   5   4 475.683 53.1748   1
 -15   5   4 1153.79 84.8096   1
  15  -5  -4 1113.11 85.2648   1
  15   5  -4 1101.96 88.0126   1
 -15  -5   4 1018.58 87.5894   1
 -14  -5   4-7.04263 29.1686   1
  14   5  -4 43.5162 29.5653   1
  13   5  -4 35.5077 28.0814   1
 -13   5   4 28.8036 25.3986   1
  13  -5  -4 86.4405 27.7499   1
 -13  -5   4 40.6102 31.0190   1
  12  -5  -4 2356.45 137.029   1
 -12  -5   4 2324.01 142.036   1
 -12   5   4 2191.61 134.775   1
  12   5  -4 2294.98 143.212   1
  11  -5  -4 6691.14 347.513   1
 -11   5   4 7183.87 349.245   1
  10  -5  -4 5288.68 280.671   1
 -10  -5   4 5592.88 289.520   1
  10   5  -4 5776.40 290.633   1
 -10   5   4 5633.15 282.890   1
   9  -5  -4 26985.0 1281.70   1
  -9  -5   4 25661.6 1287.62   1
  -9   5   4 28601.8 1282.75   1
   9   5  -4 28077.3 1291.04   1
   8  -5  -4 101.363 20.7800   1
   8   5  -4 93.6513 26.1461   1
  -8  -5   4 58.7266 27.3763   1
   7   5  -4 18034.1 841.593   1
  -7  -5   4 17301.0 840.907   1
  -6  -5   4 30777.8 1519.09   1
   6   5  -4 32940.2 1520.57   1
  -6   5   4 33422.0 1511.97   1
  -5  -5   4 3756.07 195.338   1
   5   5  -4 3439.71 192.529   1
  -5   5   4 3708.61 186.405   1
   5  -5  -4 3713.63 187.411   1
  -4  -5   4 21718.8 985.975   1
   4   5  -4 19867.1 983.720   1
  -4   5   4 21065.4 976.318   1
   4  -5  -4 20853.5 976.971   1
   3  -5  -4 116194. 5338.81   1
  -3   5   4 117615. 5337.92   1
   3   5  -4 115626. 5347.79   1
  -3  -5   4 112832. 5347.32   1
   2  -5  -4 1318.01 75.1199   1
  -2   5   4 1208.99 73.4784   1
   2   5  -4 1080.05 77.4974   1
  -2  -5   4 1197.22 79.8808   1
   1   5  -4 147.156 28.5519   1
  -1  -5   4 170.281 31.2672   1
   0  -5   4 8.85419 20.4943   1
   0   5  -4-8.97211 21.7807   1
   0  -5  -4 11.0695 17.2939   1
   0   5   4 7.30651 15.3618   1
   1  -5   4 12012.4 583.008   1
  -1   5  -4 11480.4 580.971   1
  -1  -5  -4 11990.9 578.995   1
   1   5   4 12873.6 581.025   1
   2  -5   4 431.895 44.6752   1
  -2   5  -4 453.332 45.1677   1
  -2  -5  -4 429.360 41.1986   1
   2   5   4 389.346 42.6554   1
   3  -5   4 34941.0 1637.77   1
  -3   5  -4 34766.2 1636.74   1
  -3  -5  -4 34747.1 1634.48   1
   3   5   4 35431.3 1636.37   1
   4  -5   4 42.2907 24.0093   1
  -4   5  -4 38.9395 27.1470   1
  -4  -5  -4 84.4197 27.7153   1
   4   5   4 77.1244 28.9256   1
   5  -5   4 2728.98 158.275   1
  -5   5  -4 2873.39 160.620   1
  -5  -5  -4 2865.84 160.348   1
   5   5   4 2625.42 158.236   1
  -6   5  -4 1744.18 115.831   1
   6  -5   4 1803.00 116.183   1
  -6  -5  -4 1827.65 116.573   1
   6   5   4 1991.55 119.657   1
  -8   5  -4 58.7574 28.1121   1
   8   5   4 79.8168 30.2418   1
  -8  -5  -4 88.4834 31.7280   1
   8  -5   4 98.7884 29.5581   1
   9  -5   4 4032.00 229.320   1
   9   5   4 3970.35 230.088   1
  -9   5  -4 4236.55 230.668   1
  -9  -5  -4 4501.85 234.339   1
  10  -5   4 1568.61 114.016   1
  10   5   4 1857.87 121.994   1
 -10   5  -4 1720.16 116.066   1
 -10  -5  -4 1597.85 115.546   1
  11  -5   4 767.628 72.5512   1
  11   5   4 968.919 81.1987   1
 -11  -5  -4 890.995 76.7166   1
 -11   5  -4 739.487 71.1275   1
  12  -5   4 2228.79 145.212   1
 -12   5  -4 2316.07 146.720   1
 -13   5  -4 124.896 34.7131   1
  13   5   4 118.406 38.0482   1
  13  -5   4 95.9838 36.9666   1
 -13  -5  -4 130.997 33.3373   1
  14  -5   4 810.995 77.0347   1
  14   5   4 886.733 80.6696   1
 -14   5  -4 727.587 73.0379   1
 -14  -5  -4 672.092 67.5000   1
  15  -5   4 1511.69 111.905   1
 -15   5  -4 1516.19 111.035   1
  15   5   4 1475.54 113.392   1
 -15  -5  -4 1458.98 108.748   1
  16   5   4 35.0602 36.3187   1
  16  -5   4 42.3687 35.6571   1
 -16  -5  -4-32.7313 33.3771   1
 -16   5  -4 82.7390 40.1952   1
  17   5   4 8.77579 38.6547   1
  17  -5   4 119.878 44.4162   1
 -17  -5  -4 74.1988 37.8017   1
 -17   5  -4 58.5003 39.2803   1
  18   5   4 8.67500 35.3535   1
  18  -5   4 8.59759 26.7002   1
 -18  -5  -4 8.25558 31.3992   1
 -18   5  -4 8.38007 27.4323   1
  19   5   4 34.8161 38.2553   1
 -19  -5  -4 33.3748 36.6742   1
  20   5   4 69.6860 41.9613   1
  20  -5   4 94.3481 35.1372   1
 -20  -5  -4 49.7202 43.0375   1
 -20   5  -4 83.3820 35.7666   1
  21   5   4-8.54684 29.3514   1
 -21  -5  -4-24.7035 28.2796   1
  22  -5   4-8.24982 35.7239   1
 -22   5  -4 24.4307 38.6292   1
  23   5   4 8.05642 32.8337   1
 -23  -5  -4-39.0129 35.6665   1
  23  -5   4 8.05917 35.3942   1
  25   6  -4 8.63480 34.6288   1
 -25  -6   4 32.6121 38.2212   1
  24   6  -4-8.86259 36.1158   1
 -24  -6   4 8.29131 35.3850   1
  23   6  -4-18.0173 40.1110   1
 -23  -6   4-8.26536 38.2648   1
  22   6  -4 19.1664 37.1340   1
 -22  -6   4 30.9715 32.5768   1
  21   6  -4 269.860 50.5747   1
  21  -6  -4 336.297 55.5429   1
 -21  -6   4 388.882 54.1384   1
 -21   6   4 280.722 51.9430   1
  20   6  -4 451.803 60.6209   1
  20  -6  -4 521.242 61.1399   1
 -20  -6   4 451.095 59.2355   1
 -20   6   4 497.839 61.6531   1
  19   6  -4 222.147 47.5706   1
 -19   6   4 225.475 45.7534   1
  19  -6  -4 228.437 46.3121   1
  18   6  -4 143.736 42.5153   1
 -18   6   4 38.9999 33.8874   1
 -18  -6   4 24.6468 34.6532   1
  18  -6  -4 47.2999 32.2443   1
  17   6  -4 8.05191 32.2841   1
  17  -6  -4-7.58975 31.4294   1
 -17   6   4 37.5805 32.0821   1
 -17  -6   4 16.4108 38.4591   1
  16  -6  -4 1569.81 112.103   1
 -16   6   4 1702.55 115.092   1
  15  -6  -4 546.283 55.9288   1
 -15  -6   4 437.686 54.8701   1
  14  -6  -4 45.6981 28.8239   1
 -14   6   4 90.8814 31.2985   1
  14   6  -4 53.2293 33.0615   1
 -14  -6   4 66.0486 32.3658   1
  13  -6  -4 11197.2 567.014   1
 -13   6   4 11931.7 569.635   1
  13   6  -4 11637.5 575.818   1
 -13  -6   4 11561.7 574.332   1
  12  -6  -4 11.3197 21.9335   1
 -12   6   4-5.87241 21.0702   1
  12   6  -4 7.10283 22.0693   1
 -12  -6   4 61.3811 28.6854   1
  11  -6  -4 1509.87 96.9321   1
 -11   6   4 1419.19 95.3889   1
  11   6  -4 1484.95 103.112   1
 -11  -6   4 1439.53 102.548   1
 -10   6   4 103.808 26.2486   1
  10  -6  -4 97.7554 25.9556   1
  -9  -6   4-6.20315 25.6863   1
   9  -6  -4 27.6927 20.8281   1
   9   6  -4-5.93798 26.0797   1
  -9   6   4 9.22225 19.6835   1
   8   6  -4 722.311 65.0964   1
  -8  -6   4 880.051 68.8121   1
   8  -6  -4 801.584 61.5206   1
  -8   6   4 878.455 61.7990   1
   7   6  -4 5071.50 272.665   1
   7  -6  -4 5245.62 263.673   1
  -7  -6   4 5374.08 274.249   1
  -6   6   4 383.307 40.0308   1
   6   6  -4 434.413 47.0438   1
   6  -6  -4 553.864 44.0513   1
  -6  -6   4 553.897 51.6615   1
  -5   6   4 3552.44 175.670   1
   5   6  -4 3168.20 179.880   1
  -5  -6   4 3174.05 181.095   1
  -4   6   4 4614.26 221.878   1
   4   6  -4 4179.15 226.921   1
   4  -6  -4 4462.54 220.752   1
  -4  -6   4 3919.63 226.554   1
   3   6  -4 126425. 6102.78   1
  -3   6   4 131253. 6091.70   1
   3  -6  -4 132783. 6093.43   1
  -3  -6   4 138066. 6100.97   1
   2   6  -4 38545.1 1716.30   1
  -2   6   4 35359.2 1708.11   1
  -2  -6   4 36480.6 1716.15   1
   2  -6  -4 36918.0 1709.23   1
   1   6  -4 23087.7 1042.57   1
  -1   6   4 21485.0 1033.78   1
  -1  -6   4 22022.8 1040.31   1
   1  -6  -4 21711.0 1034.54   1
   0  -6   4 9954.39 508.111   1
   0   6  -4 10163.1 509.666   1
   0   6   4 10538.6 506.023   1
   0  -6  -4 11033.5 506.179   1
  -1  -6  -4 60.8469 21.4378   1
   1  -6   4 20.7405 22.1714   1
  -1   6  -4-5.08823 20.7806   1
   1   6   4 40.8933 21.5961   1
   2  -6   4 9055.28 443.870   1
  -2   6  -4 8149.25 440.525   1
  -2  -6  -4 9005.52 440.298   1
   2   6   4 9645.45 442.438   1
   3  -6   4 45267.9 2153.03   1
  -3   6  -4 44835.5 2153.63   1
  -3  -6  -4 47761.6 2152.25   1
   3   6   4 46706.8 2153.73   1
   4  -6   4 2023.49 128.917   1
  -4   6  -4 2112.34 128.614   1
  -4  -6  -4 2170.81 128.876   1
   4   6   4 2070.42 128.434   1
   5  -6   4 2611.89 162.913   1
  -5   6  -4 2926.80 164.606   1
  -5  -6  -4 2978.58 165.490   1
   5   6   4 2809.84 165.101   1
  -7   6  -4 5757.20 291.180   1
   7  -6   4 5376.45 289.513   1
   7   6   4 5864.29 292.216   1
  -7  -6  -4 4961.93 287.369   1
  -8   6  -4 937.926 76.0848   1
   8  -6   4 857.610 74.2017   1
  -8  -6  -4 994.779 78.3309   1
  -9   6  -4 256.537 43.3744   1
   9   6   4 295.091 45.9413   1
   9  -6   4 237.395 41.8124   1
  -9  -6  -4 250.416 42.7295   1
 -10   6  -4 5395.05 267.468   1
  10  -6   4 4766.38 263.826   1
 -10  -6  -4 5032.71 264.759   1
 -11  -6  -4 618.733 64.4264   1
  11  -6   4 620.139 64.5465   1
 -11   6  -4 590.720 63.4922   1
  11   6   4 547.139 63.2750   1
 -12  -6  -4-15.5904 33.2688   1
  12   6   4 33.7550 37.5705   1
 -13   6  -4 135.222 42.9853   1
  13   6   4 181.902 43.1287   1
  13  -6   4 121.198 41.1715   1
 -13  -6  -4 180.738 41.6947   1
  14  -6   4 827.251 79.9371   1
 -14  -6  -4 958.950 80.4937   1
 -14   6  -4 771.418 79.8633   1
  14   6   4 885.999 82.8804   1
 -15   6  -4 528.098 60.4966   1
 -15  -6  -4 457.539 56.9568   1
  16  -6   4 1963.43 140.535   1
 -16  -6  -4 2093.00 140.883   1
  17  -6   4 994.045 88.7065   1
  17   6   4 834.470 84.9438   1
 -17  -6  -4 1044.58 87.1311   1
 -17   6  -4 959.996 87.3874   1
 -18   6  -4 135.362 42.6783   1
  18  -6   4 59.7371 36.1499   1
 -19   6  -4 50.6926 43.7935   1
  19  -6   4 51.1357 39.0312   1
 -19  -6  -4 48.8802 28.6997   1
  19   6   4 60.4181 32.3038   1
 -20   6  -4 41.9511 35.3407   1
  20  -6   4 51.1866 40.5214   1
 -21   6  -4 16.6350 39.9283   1
  21  -6   4 33.7107 41.8439   1
 -21  -6  -4-16.1866 41.0483   1
  21   6   4 42.6599 38.5037   1
 -22   6  -4 32.8183 42.0571   1
  22  -6   4 41.4569 36.9387   1
 -22  -6  -4 7.99334 35.6127   1
  22   6   4 41.4305 35.3891   1
 -23   6  -4-8.08772 37.9072   1
  23  -6   4-16.2905 32.1089   1
  26   7  -4-16.7300 34.6402   1
 -26  -7   4 47.3838 40.8772   1
  25   7  -4-8.65762 38.0201   1
 -25  -7   4 16.1993 37.4937   1
  23   7  -4 19.0365 41.8104   1
 -23  -7   4 23.0810 35.6275   1
 -22   7   4 8.91647 38.6107   1
 -21  -7   4 49.6891 34.3282   1
 -21   7   4 26.2855 36.3147   1
  21  -7  -4 26.3042 35.1890   1
  21   7  -4 36.4925 32.7541   1
 -20  -7   4 83.5825 39.3312   1
 -20   7   4 85.7097 36.7500   1
  20  -7  -4 85.7152 38.8351   1
  20   7  -4 54.2636 38.1902   1
 -19   7   4 1035.79 87.2958   1
  19  -7  -4 834.419 81.2469   1
 -18  -7   4 1741.18 126.313   1
  18   7  -4 1850.04 128.041   1
 -17  -7   4 782.026 79.6579   1
 -17   7   4 991.653 84.6416   1
  17  -7  -4 1034.69 84.7924   1
  17   7  -4 923.509 82.6683   1
 -16  -7   4 835.870 76.4020   1
  16  -7  -4 785.322 74.2369   1
 -16   7   4 854.767 75.8018   1
  16   7  -4 809.762 76.6035   1
 -15   7   4 162.030 39.6958   1
  15  -7  -4 188.040 39.6456   1
  14  -7  -4 34.0791 27.3816   1
 -14   7   4 34.7286 27.9012   1
  14   7  -4 40.9302 34.9812   1
 -14  -7   4 46.1243 29.8258   1
  13   7  -4 178.549 39.4205   1
 -13  -7   4 259.822 42.9299   1
  12  -7  -4 10767.2 509.809   1
 -12   7   4 10537.9 507.763   1
  12   7  -4 9845.41 513.338   1
 -12  -7   4 9852.60 512.725   1
  11  -7  -4 331.193 40.3181   1
 -11   7   4 317.944 40.6073   1
 -11  -7   4 432.777 51.8174   1
  11   7  -4 267.761 44.8889   1
 -10  -7   4 13.4359 26.4976   1
  10  -7  -4 21.9992 22.0708   1
 -10   7   4 37.5958 22.9433   1
  10   7  -4 6.76740 28.4713   1
   9   7  -4 742.912 65.1801   1
  -9  -7   4 657.164 62.3289   1
  -9   7   4 793.174 60.3406   1
   9  -7  -4 646.563 58.2630   1
   8  -7  -4 14570.8 697.705   1
  -7  -7   4 1357.98 99.2474   1
   7   7  -4 1725.02 105.153   1
  -7   7   4 1522.80 94.3345   1
   7  -7  -4 1409.41 94.3014   1
  -6  -7   4 8105.92 399.673   1
   6   7  -4 7563.29 397.322   1
  -6   7   4 8078.06 392.598   1
   6  -7  -4 7953.39 390.991   1
  -5  -7   4 1053.92 77.8380   1
   5   7  -4 1020.75 76.0352   1
  -5   7   4 1020.35 70.7263   1
   5  -7  -4 993.475 70.6291   1
  -4  -7   4 15004.0 701.446   1
   4  -7  -4 15219.9 694.615   1
   4   7  -4 12799.4 695.751   1
  -4   7   4 15088.1 693.731   1
  -3  -7   4 8809.40 411.201   1
   3  -7  -4 8226.25 402.228   1
  -3   7   4 8193.40 401.356   1
   3   7  -4 7599.52 406.736   1
   2  -7  -4 30178.5 1357.55   1
  -2   7   4 28867.5 1356.50   1
   2   7  -4 28351.6 1361.42   1
  -2  -7   4 28215.1 1362.36   1
   1  -7  -4 2134.45 122.685   1
  -1   7   4 2071.81 122.557   1
   1   7  -4 2156.55 128.300   1
  -1  -7   4 2012.57 128.270   1
   0  -7  -4 84.2470 27.8384   1
   0   7   4 73.7406 26.1751   1
   0   7  -4 28.3379 26.1344   1
   0  -7   4 116.502 29.4321   1
   1  -7   4 28.6027 25.2683   1
  -1   7  -4 62.3865 27.0389   1
  -1  -7  -4 92.6266 25.6890   1
   1   7   4 51.1653 19.2878   1
   2  -7   4 25573.1 1226.30   1
  -2   7  -4 25951.8 1226.09   1
   2   7   4 25789.9 1223.77   1
  -2  -7  -4 26497.6 1225.89   1
   3  -7   4 14305.0 689.248   1
  -3   7  -4 13776.3 686.783   1
   3   7   4 14942.5 688.135   1
  -3  -7  -4 13816.2 685.646   1
   4   7   4 3038.25 170.735   1
  -4  -7  -4 2876.23 168.772   1
  -5   7  -4 11342.3 560.665   1
   5  -7   4 11417.2 561.363   1
   6  -7   4 9936.50 490.739   1
  -6   7  -4 8835.33 486.737   1
   6   7   4 10340.6 492.166   1
  -6  -7  -4 10114.1 489.358   1
   7  -7   4 262.658 39.3090   1
  -7   7  -4 276.712 40.0335   1
   7   7   4 224.201 40.3297   1
  -7  -7  -4 268.661 44.6897   1
  -8   7  -4 6323.46 308.814   1
   8  -7   4 5611.92 302.391   1
  -8  -7  -4 5277.42 300.945   1
   8   7   4 5808.29 305.276   1
  -9   7  -4 900.225 79.1995   1
   9  -7   4 1035.65 80.9383   1
  -9  -7  -4 854.920 77.8317   1
   9   7   4 840.667 78.6815   1
  10  -7   4-7.64104 31.6557   1
 -10  -7  -4 31.1849 30.2143   1
  10   7   4 46.1670 30.3478   1
 -10   7  -4 22.9900 36.7965   1
 -11  -7  -4 520.116 58.6318   1
  11   7   4 604.318 63.6117   1
  12  -7   4 2022.88 145.817   1
  12   7   4 2500.11 154.469   1
 -12  -7  -4 2367.47 150.310   1
 -12   7  -4 2418.91 150.182   1
  13  -7   4 2541.04 167.507   1
 -13  -7  -4 2732.35 168.312   1
  13   7   4 2634.01 172.055   1
 -13   7  -4 2886.64 170.899   1
 -14  -7  -4-16.3105 28.6632   1
  14   7   4 35.4595 31.8196   1
  15  -7   4 272.036 49.2103   1
 -15  -7  -4 156.205 42.0043   1
  15   7   4 230.209 48.2143   1
 -16   7  -4 273.253 51.7659   1
  16  -7   4 223.176 51.2573   1
 -16  -7  -4 258.195 47.9891   1
  16   7   4 278.813 56.3386   1
 -17   7  -4 17.1784 40.2549   1
  17  -7   4 8.63761 36.3185   1
 -17  -7  -4-31.8404 37.3068   1
  17   7   4-18.3028 43.9229   1
 -18   7  -4 25.8021 40.8083   1
  18  -7   4 69.1962 44.3262   1
 -18  -7  -4-8.19757 37.9600   1
  18   7   4 8.84778 39.9322   1
 -19   7  -4 162.275 46.2924   1
  19  -7   4 77.5869 34.4587   1
 -19  -7  -4 130.501 42.5997   1
  19   7   4 139.257 44.5051   1
 -20   7  -4-67.5758 44.1611   1
 -20  -7  -4 24.0667 37.1467   1
  20   7   4-33.9088 38.7586   1
  20  -7   4-8.55031 38.0777   1
  21   7   4 8.29693 35.9259   1
  21  -7   4 33.7573 36.0167   1
 -21   7  -4-25.0103 39.5438   1
 -21  -7  -4-15.9154 35.9034   1
 -22  -7  -4-31.2850 37.9761   1
 -22   7  -4 74.0556 47.4243   1
  22   7   4 32.9801 34.6711   1
  22  -7   4-8.27469 40.1773   1
 -26  -8   4 101.484 41.4023   1
  26   8  -4 74.9335 41.0812   1
 -24  -8   4-7.53715 37.0184   1
  24   8  -4 65.2792 43.7151   1
 -23  -8   4 105.677 45.4826   1
  23   8  -4 62.4477 42.9973   1
 -22  -8   4 16.5605 40.2005   1
  22   8  -4-27.0688 42.2863   1
 -21  -8   4 8.38687 39.3069   1
  20  -8  -4 17.2153 31.5347   1
  20   8  -4 35.3341 39.8824   1
 -20  -8   4 42.3948 37.7775   1
 -20   8   4 35.4924 37.3362   1
  19  -8  -4-8.49889 34.6349   1
  19   8  -4-17.1021 31.9139   1
 -19  -8   4-17.2125 36.1860   1
 -19   8   4 25.7775 35.0163   1
 -18   8   4 422.816 58.7548   1
  18  -8  -4 559.040 61.2474   1
 -17   8   4 1634.03 115.271   1
  17  -8  -4 1545.71 115.375   1
  17   8  -4 1600.03 118.788   1
 -16   8   4 888.777 77.5650   1
 -16  -8   4 807.863 77.0176   1
  15  -8  -4 1557.16 118.025   1
 -15   8   4 1745.22 120.054   1
  15   8  -4 1912.15 127.944   1
 -15  -8   4 1775.10 122.965   1
 -14   8   4 1612.79 111.148   1
  14  -8  -4 1540.10 109.798   1
  13  -8  -4 4244.93 240.260   1
 -13   8   4 4316.30 239.881   1
 -13  -8   4 4489.48 246.919   1
  13   8  -4 4638.67 249.708   1
 -12  -8   4 164.110 40.0626   1
  12   8  -4 61.6620 34.6799   1
  11  -8  -4 25.3352 25.8131   1
 -11   8   4-6.04152 21.6651   1
  11   8  -4 7.31602 32.1297   1
 -11  -8   4 7.27880 31.5192   1
 -10  -8   4-7.23024 30.4060   1
  10  -8  -4 54.2395 27.1980   1
  10   8  -4 7.09181 30.2724   1
 -10   8   4-5.79891 24.0175   1
  -9  -8   4 2273.87 147.441   1
   9   8  -4 2469.43 149.673   1
  -9   8   4 2428.99 143.835   1
   9  -8  -4 2546.65 143.770   1
  -8   8   4 199.841 33.7828   1
   8   8  -4 298.641 41.5090   1
  -8  -8   4 216.029 39.7934   1
   8  -8  -4 161.726 31.5263   1
  -7   8   4 33931.4 1581.85   1
   7   8  -4 32732.4 1587.84   1
  -7  -8   4 32776.5 1587.78   1
   7  -8  -4 35168.3 1582.00   1
  -6   8   4 35.4269 20.3556   1
   6  -8  -4 36.5271 22.6550   1
  -5   8   4 1696.86 106.618   1
   5  -8  -4 1772.27 108.910   1
   4   8  -4 360.983 44.4702   1
   4  -8  -4 405.277 43.3768   1
   3   8  -4 45574.5 2016.85   1
  -3   8   4 40872.0 2007.56   1
   3  -8  -4 40893.9 2009.73   1
  -3  -8   4 46344.6 2017.64   1
   2   8  -4 6680.51 338.766   1
  -2   8   4 6690.60 333.149   1
  -2  -8   4 6431.88 338.230   1
   1   8  -4 26394.5 1244.42   1
  -1   8   4 27017.6 1240.60   1
   1  -8  -4 25953.8 1239.97   1
  -1  -8   4 25831.0 1243.89   1
   0   8  -4 231.855 38.1752   1
   0  -8  -4 232.992 35.7989   1
   0   8   4 187.180 33.4324   1
   0  -8   4 286.291 40.5781   1
   1   8   4 26731.3 1266.76   1
  -1  -8  -4 26958.4 1267.22   1
   2   8   4 9954.70 531.108   1
  -2  -8  -4 11954.6 538.061   1
   3  -8   4 8568.30 416.826   1
  -3   8  -4 8044.96 413.994   1
   3   8   4 7880.52 411.883   1
  -3  -8  -4 8365.29 413.623   1
   4  -8   4 34376.6 1535.06   1
  -4   8  -4 32497.2 1529.00   1
   4   8   4 32759.9 1529.78   1
  -4  -8  -4 30619.5 1526.80   1
   5  -8   4 229.330 41.8983   1
  -5   8  -4 254.227 43.5878   1
   5   8   4 248.328 41.6107   1
  -5  -8  -4 244.139 40.9601   1
   6  -8   4 440.287 51.1958   1
  -6   8  -4 400.003 52.9584   1
   6   8   4 407.182 52.1895   1
  -6  -8  -4 369.487 49.7959   1
   7  -8   4 23345.5 1125.28   1
  -7   8  -4 24340.7 1125.70   1
   7   8   4 23600.2 1130.31   1
  -7  -8  -4 22989.7 1126.11   1
   8  -8   4 574.342 60.8810   1
  -8   8  -4 449.006 55.3057   1
  -8  -8  -4 504.195 59.2294   1
   8   8   4 490.138 60.1158   1
   9   8   4 2875.55 179.014   1
   9  -8   4 3156.04 182.475   1
  -9  -8  -4 3073.66 180.027   1
[truncated: 945,813 more chars]
