# Supplementary material for: Structural insight into the cooperativity of spin crossover compounds
Source: Acta Crystallogr B Struct Sci Cryst Eng Mater. 2023 Aug 11;79(Pt 5):354–67. doi: 10.1107/S2052520623005814 (PMC10552598; doi:10.1107/S2052520623005814)
Supplement: Supplementary file 4 [file b-79-00354-sup4.zip › Bia_Pmono_234K.cif]

data_SC2_234K
 
_audit_creation_method            'SHELXL-2018/3'
_shelx_SHELXL_version_number      '2018/3'
_chemical_name_systematic         ?
_chemical_name_common             ?
_chemical_melting_point           ?
_chemical_formula_moiety          ?
_chemical_formula_sum
 'C38 H28 Fe N6 S2' 
_chemical_formula_weight          688.63

loop_
 _atom_type_symbol
 _atom_type_description
 _atom_type_scat_dispersion_real
 _atom_type_scat_dispersion_imag
 _atom_type_scat_source
 'C'  'C'   0.0024   0.0013
 'International Tables Vol C Tables 4.2.6.8 and 6.1.1.4'
 'H'  'H'   0.0000   0.0000
 'International Tables Vol C Tables 4.2.6.8 and 6.1.1.4'
 'N'  'N'   0.0049   0.0027
 'International Tables Vol C Tables 4.2.6.8 and 6.1.1.4'
 'S'  'S'   0.1051   0.1002
 'International Tables Vol C Tables 4.2.6.8 and 6.1.1.4'
 'Fe'  'Fe'   0.3265   0.6960
 'International Tables Vol C Tables 4.2.6.8 and 6.1.1.4'
 
_space_group_crystal_system       monoclinic
_space_group_IT_number            14
_space_group_name_H-M_alt         'P 21/c'
_space_group_name_Hall            '-P 2ybc'
 
_shelx_space_group_comment
;
The symmetry employed for this shelxl refinement is uniquely defined
by the following loop, which should always be used as a source of
symmetry information in preference to the above space-group names.
They are only intended as comments.
;
 
loop_
 _space_group_symop_operation_xyz
 'x, y, z'
 '-x, y+1/2, -z+1/2'
 '-x, -y, -z'
 'x, -y-1/2, z-1/2'
 
_cell_length_a                    17.2460(2)
_cell_length_b                    12.46060(10)
_cell_length_c                    17.2256(2)
_cell_angle_alpha                 90
_cell_angle_beta                  115.7955(13)
_cell_angle_gamma                 90
_cell_volume                      3332.84(7)
_cell_formula_units_Z             4
_cell_measurement_temperature     293(2)
_cell_measurement_reflns_used     11770
_cell_measurement_theta_min       1.863
_cell_measurement_theta_max       32.108
 
_exptl_crystal_description        Needle
_exptl_crystal_colour             ?
_exptl_crystal_density_meas       ?
_exptl_crystal_density_method     ?
_exptl_crystal_density_diffrn     1.372          
_exptl_crystal_F_000              1424
_exptl_transmission_factor_min    ?
_exptl_transmission_factor_max    ?
_exptl_crystal_size_max           ?
_exptl_crystal_size_mid           ?
_exptl_crystal_size_min           ?
_exptl_absorpt_coefficient_mu     0.451
_shelx_estimated_absorpt_T_min    ?
_shelx_estimated_absorpt_T_max    ?
_exptl_absorpt_correction_type    ?
_exptl_absorpt_correction_T_min   ?
_exptl_absorpt_correction_T_max   ?
_exptl_absorpt_process_details    ?
_exptl_absorpt_special_details    ?
_diffrn_ambient_temperature       293(2)
_diffrn_radiation_wavelength      0.63582
_diffrn_radiation_type            Synchrotron
_diffrn_source                    ?
_diffrn_measurement_device_type   '4-circle diffractometer'
_diffrn_measurement_method        ?
_diffrn_detector_area_resol_mean  ?
_diffrn_reflns_number             25026
_diffrn_reflns_av_unetI/netI      0.0328
_diffrn_reflns_av_R_equivalents   0.0319
_diffrn_reflns_limit_h_min        -22
_diffrn_reflns_limit_h_max        22
_diffrn_reflns_limit_k_min        -16
_diffrn_reflns_limit_k_max        16
_diffrn_reflns_limit_l_min        -21
_diffrn_reflns_limit_l_max        21
_diffrn_reflns_theta_min          1.875
_diffrn_reflns_theta_max          25.078
_diffrn_reflns_theta_full         22.426
_diffrn_measured_fraction_theta_max   0.940
_diffrn_measured_fraction_theta_full  0.970
_diffrn_reflns_Laue_measured_fraction_max    0.940
_diffrn_reflns_Laue_measured_fraction_full   0.970
_diffrn_reflns_point_group_measured_fraction_max   0.940
_diffrn_reflns_point_group_measured_fraction_full  0.970
_reflns_number_total              7778
_reflns_number_gt                 6827
_reflns_threshold_expression      'I > 2\s(I)'
_reflns_Friedel_coverage          0.000
_reflns_Friedel_fraction_max      .
_reflns_Friedel_fraction_full     .
 
_reflns_special_details
;
 Reflections were merged by SHELXL according to the crystal
 class for the calculation of statistics and refinement.
 
 _reflns_Friedel_fraction is defined as the number of unique
 Friedel pairs measured divided by the number that would be
 possible theoretically, ignoring centric projections and
 systematic absences.
;
 
_computing_data_collection        ?
_computing_cell_refinement        ?
_computing_data_reduction         ?
_computing_structure_solution     ?
_computing_structure_refinement 'SHELXL-2018/3 (Sheldrick, 2018)'
_computing_molecular_graphics     ?
_computing_publication_material   ?
_refine_special_details           ?
_refine_ls_structure_factor_coef  Fsqd
_refine_ls_matrix_type            full
_refine_ls_weighting_scheme       calc
_refine_ls_weighting_details
'w=1/[\s^2^(Fo^2^)+(0.0544P)^2^+0.7318P] where P=(Fo^2^+2Fc^2^)/3'
_atom_sites_solution_primary      ?
_atom_sites_solution_secondary    ?
_atom_sites_solution_hydrogens    geom
_refine_ls_hydrogen_treatment     constr
_refine_ls_extinction_method      'SHELXL-2018/3 (Sheldrick 2018)'
_refine_ls_extinction_coef        0.0083(7)
_refine_ls_extinction_expression
 'Fc^*^=kFc[1+0.001xFc^2^\l^3^/sin(2\q)]^-1/4^'
_refine_ls_number_reflns          7778
_refine_ls_number_parameters      457
_refine_ls_number_restraints      73
_refine_ls_R_factor_all           0.0423
_refine_ls_R_factor_gt            0.0381
_refine_ls_wR_factor_ref          0.1111
_refine_ls_wR_factor_gt           0.1074
_refine_ls_goodness_of_fit_ref    1.051
_refine_ls_restrained_S_all       1.049
_refine_ls_shift/su_max           0.003
_refine_ls_shift/su_mean          0.000
 
loop_
 _atom_site_label
 _atom_site_type_symbol
 _atom_site_fract_x
 _atom_site_fract_y
 _atom_site_fract_z
 _atom_site_U_iso_or_equiv
 _atom_site_adp_type
 _atom_site_occupancy
 _atom_site_site_symmetry_order  
 _atom_site_calc_flag
 _atom_site_refinement_flags_posn
 _atom_site_refinement_flags_adp
 _atom_site_refinement_flags_occupancy
 _atom_site_disorder_assembly
 _atom_site_disorder_group
Fe01 Fe 0.75866(2) 0.30353(2) 0.82440(2) 0.04882(9) Uani 1 1 d . . . . .
S002 S 0.54522(3) 0.34189(4) 0.92167(3) 0.06410(13) Uani 1 1 d . . . . .
S001 S 0.95186(4) 0.11629(4) 1.07047(3) 0.07115(15) Uani 1 1 d . . . . .
N005 N 0.71091(9) 0.14311(10) 0.79375(8) 0.0468(3) Uani 1 1 d . . . . .
N006 N 0.81070(11) 0.45629(12) 0.82143(10) 0.0629(4) Uani 1 1 d . . . . .
N003 N 0.66782(9) 0.31037(10) 0.68801(8) 0.0469(3) Uani 1 1 d . . . . .
N004 N 0.84807(9) 0.27484(10) 0.76642(8) 0.0470(3) Uani 1 1 d . . . . .
N002 N 0.67137(13) 0.36050(18) 0.86558(12) 0.0778(5) Uani 1 1 d . . . . .
N001 N 0.84735(11) 0.25534(13) 0.94365(10) 0.0616(4) Uani 1 1 d . . . . .
C015 C 0.63927(11) 0.21929(13) 0.65514(10) 0.0509(3) Uani 1 1 d . . . . .
H015 H 0.604296 0.212933 0.596317 0.061 Uiso 1 1 calc R U . . .
C016 C 0.66160(10) 0.12530(13) 0.70999(10) 0.0484(3) Uani 1 1 d . . . . .
C003 C 0.64813(10) 0.40012(12) 0.63201(10) 0.0475(3) Uani 1 1 d . . . . .
C021 C 0.85764(10) 0.17713(13) 0.72944(10) 0.0469(3) Uani 1 1 d . . . . .
C024 C 0.86613(11) -0.01729(14) 0.65593(11) 0.0528(4) Uani 1 1 d D . . . .
C007 C 0.60375(12) 0.58304(14) 0.60247(11) 0.0558(4) Uani 1 1 d . . . . .
H007 H 0.586075 0.646217 0.618692 0.067 Uiso 1 1 calc R U . . .
C012 C 0.56875(15) 0.85378(17) 0.36483(15) 0.0722(5) Uani 1 1 d . . . . .
H012 H 0.561503 0.913594 0.330053 0.087 Uiso 1 1 calc R U . . .
C010 C 0.55978(12) 0.66495(16) 0.38065(12) 0.0584(4) Uani 1 1 d . . . . .
H010 H 0.545343 0.597356 0.355538 0.070 Uiso 1 1 calc R U . . .
C022 C 0.83938(12) 0.17172(14) 0.64316(11) 0.0544(4) Uani 1 1 d . . . . .
H022 H 0.823895 0.233433 0.609442 0.065 Uiso 1 1 calc R U . . .
C008 C 0.62346(12) 0.49540(14) 0.65600(11) 0.0537(4) Uani 1 1 d . . . . .
H008 H 0.620228 0.500092 0.708391 0.064 Uiso 1 1 calc R U . . .
C025 C 0.88354(11) -0.01047(14) 0.74209(11) 0.0526(4) Uani 1 1 d . . . . .
H025 H 0.898108 -0.072270 0.775708 0.063 Uiso 1 1 calc R U . . .
C002 C 0.61889(13) 0.35203(14) 0.88916(11) 0.0561(4) Uani 1 1 d . . . . .
C004 C 0.65370(12) 0.39498(13) 0.55516(11) 0.0541(4) Uani 1 1 d . . . . .
H004 H 0.670322 0.331327 0.538533 0.065 Uiso 1 1 calc R U . . .
C020 C 0.73144(11) 0.05971(14) 0.84703(11) 0.0540(4) Uani 1 1 d . . . . .
H020 H 0.764999 0.071443 0.905561 0.065 Uiso 1 1 calc R U . . .
C005 C 0.63485(12) 0.48333(14) 0.50266(11) 0.0555(4) Uani 1 1 d . . . . .
H005 H 0.639110 0.478616 0.450778 0.067 Uiso 1 1 calc R U . . .
C009 C 0.59298(11) 0.67457(13) 0.46896(12) 0.0528(4) Uani 1 1 d . . . . .
C017 C 0.63334(13) 0.02469(15) 0.67809(12) 0.0620(4) Uani 1 1 d . . . . .
H017 H 0.599260 0.014428 0.619469 0.074 Uiso 1 1 calc R U . . .
C006 C 0.60962(11) 0.57941(13) 0.52503(11) 0.0506(3) Uani 1 1 d . . . . .
C018 C 0.65611(14) -0.06069(15) 0.73398(14) 0.0683(5) Uani 1 1 d . . . . .
H018 H 0.638170 -0.129794 0.713725 0.082 Uiso 1 1 calc R U . . .
C001 C 0.89124(12) 0.19857(13) 0.99721(11) 0.0523(4) Uani 1 1 d . . . . .
C011 C 0.54754(13) 0.75390(17) 0.32874(14) 0.0666(5) Uani 1 1 d . . . . .
H011 H 0.524882 0.745873 0.269225 0.080 Uiso 1 1 calc R U . . .
C026 C 0.87972(10) 0.08591(13) 0.77889(10) 0.0493(3) Uani 1 1 d . . . . .
H026 H 0.892034 0.089302 0.837037 0.059 Uiso 1 1 calc R U . . .
C028 C 0.86722(13) 0.46023(15) 0.78718(12) 0.0626(4) Uani 1 1 d . . . . .
C014 C 0.61270(15) 0.77658(15) 0.50359(14) 0.0672(5) Uani 1 1 d . . . . .
H014 H 0.634628 0.785550 0.562967 0.081 Uiso 1 1 calc R U . . .
C013 C 0.60042(17) 0.86526(16) 0.45168(16) 0.0777(6) Uani 1 1 d . . . . .
H013 H 0.613893 0.933246 0.476221 0.093 Uiso 1 1 calc R U . . .
C023 C 0.84413(12) 0.07510(15) 0.60723(11) 0.0586(4) Uani 1 1 d . . . . .
H023 H 0.832321 0.071981 0.549207 0.070 Uiso 1 1 calc R U . . .
C027 C 0.88264(12) 0.35938(14) 0.75495(12) 0.0573(4) Uani 1 1 d . . . . .
H027 H 0.917424 0.356514 0.726205 0.069 Uiso 1 1 calc R U . . .
C019 C 0.70530(13) -0.04270(15) 0.81944(13) 0.0618(4) Uani 1 1 d . . . . .
H019 H 0.720946 -0.099233 0.858564 0.074 Uiso 1 1 calc R U . . .
C032 C 0.79353(19) 0.54770(18) 0.85152(14) 0.0869(8) Uani 1 1 d . . . . .
H032 H 0.753947 0.547237 0.874794 0.104 Uiso 1 1 calc R U . . .
C031 C 0.8335(3) 0.6430(2) 0.8487(2) 0.1133(12) Uani 1 1 d . . . . .
H031 H 0.820409 0.705746 0.869819 0.136 Uiso 1 1 calc R U . . .
C029 C 0.90945(19) 0.55291(18) 0.78369(18) 0.0917(8) Uani 1 1 d . . . . .
H029 H 0.948970 0.552240 0.760332 0.110 Uiso 1 1 calc R U . . .
C030 C 0.8920(3) 0.6451(2) 0.8151(2) 0.1158(12) Uani 1 1 d . . . . .
H030 H 0.919543 0.708733 0.813748 0.139 Uiso 1 1 calc R U . . .
C1A C 0.8725(6) -0.1244(5) 0.6202(6) 0.060(2) Uani 0.55(3) 1 d DG . P A 1
C2A C 0.8260(7) -0.2087(6) 0.6321(6) 0.087(2) Uani 0.55(3) 1 d G . P A 1
H2A H 0.791571 -0.196934 0.660529 0.104 Uiso 0.55(3) 1 calc R U P A 1
C3A C 0.8309(9) -0.3105(5) 0.6017(7) 0.101(3) Uani 0.55(3) 1 d G . P A 1
H3A H 0.799806 -0.366917 0.609667 0.121 Uiso 0.55(3) 1 calc R U P A 1
C4A C 0.8823(8) -0.3281(8) 0.5593(7) 0.091(3) Uani 0.55(3) 1 d G . P A 1
H4A H 0.885626 -0.396197 0.538862 0.109 Uiso 0.55(3) 1 calc R U P A 1
C5A C 0.9288(6) -0.2438(12) 0.5473(7) 0.085(2) Uani 0.55(3) 1 d G . P A 1
H5A H 0.963213 -0.255494 0.518918 0.102 Uiso 0.55(3) 1 calc R U P A 1
C6A C 0.9239(6) -0.1419(9) 0.5778(6) 0.0717(17) Uani 0.55(3) 1 d G . P A 1
H6A H 0.954980 -0.085509 0.569779 0.086 Uiso 0.55(3) 1 calc R U P A 1
C1B C 0.8749(8) -0.1169(6) 0.6165(8) 0.069(3) Uani 0.45(3) 1 d DG . P A 2
C2B C 0.8433(10) -0.2147(8) 0.6291(7) 0.079(2) Uani 0.45(3) 1 d G . P A 2
H2B H 0.810933 -0.217699 0.660404 0.095 Uiso 0.45(3) 1 calc R U P A 2
C3B C 0.8601(13) -0.3081(6) 0.5950(6) 0.092(3) Uani 0.45(3) 1 d G . P A 2
H3B H 0.838962 -0.373583 0.603440 0.110 Uiso 0.45(3) 1 calc R U P A 2
C4B C 0.9085(11) -0.3037(10) 0.5482(6) 0.088(3) Uani 0.45(3) 1 d G . P A 2
H4B H 0.919690 -0.366227 0.525404 0.106 Uiso 0.45(3) 1 calc R U P A 2
C5B C 0.9400(7) -0.2059(14) 0.5356(7) 0.086(3) Uani 0.45(3) 1 d G . P A 2
H5B H 0.972388 -0.202985 0.504333 0.103 Uiso 0.45(3) 1 calc R U P A 2
C6B C 0.9232(8) -0.1125(11) 0.5697(8) 0.075(2) Uani 0.45(3) 1 d G . P A 2
H6B H 0.944360 -0.047098 0.561298 0.090 Uiso 0.45(3) 1 calc R U P A 2
 
loop_
 _atom_site_aniso_label
 _atom_site_aniso_U_11
 _atom_site_aniso_U_22
 _atom_site_aniso_U_33
 _atom_site_aniso_U_23
 _atom_site_aniso_U_13
 _atom_site_aniso_U_12
Fe01 0.05720(15) 0.04609(14) 0.04290(13) 0.00268(8) 0.02154(11) 0.00303(9)
S002 0.0683(3) 0.0664(3) 0.0579(3) 0.0076(2) 0.0278(2) 0.0066(2)
S001 0.0813(3) 0.0621(3) 0.0641(3) 0.0146(2) 0.0261(3) 0.0095(2)
N005 0.0513(7) 0.0465(7) 0.0439(6) 0.0017(5) 0.0219(6) -0.0022(5)
N006 0.0758(10) 0.0509(8) 0.0475(7) -0.0061(6) 0.0132(7) 0.0084(7)
N003 0.0501(7) 0.0464(7) 0.0433(6) 0.0001(5) 0.0196(5) 0.0032(5)
N004 0.0524(7) 0.0446(6) 0.0419(6) 0.0016(5) 0.0184(5) 0.0019(5)
N002 0.0778(11) 0.0992(14) 0.0628(10) 0.0007(9) 0.0364(9) 0.0119(10)
N001 0.0714(9) 0.0611(9) 0.0489(8) 0.0011(7) 0.0230(7) 0.0042(7)
C015 0.0525(8) 0.0511(8) 0.0426(7) 0.0006(6) 0.0146(6) 0.0006(6)
C016 0.0493(8) 0.0474(8) 0.0466(8) -0.0005(6) 0.0190(6) -0.0015(6)
C003 0.0490(7) 0.0453(7) 0.0452(7) 0.0012(6) 0.0176(6) 0.0031(6)
C021 0.0485(8) 0.0478(8) 0.0458(8) 0.0020(6) 0.0219(6) 0.0036(6)
C024 0.0505(8) 0.0542(9) 0.0506(8) -0.0011(7) 0.0191(7) 0.0097(7)
C007 0.0664(10) 0.0471(8) 0.0568(9) 0.0001(7) 0.0295(8) 0.0115(7)
C012 0.0831(14) 0.0611(11) 0.0784(13) 0.0214(10) 0.0408(12) 0.0129(10)
C010 0.0597(9) 0.0567(9) 0.0588(10) 0.0037(8) 0.0257(8) 0.0060(7)
C022 0.0674(10) 0.0519(8) 0.0473(8) 0.0079(7) 0.0281(8) 0.0084(7)
C008 0.0637(9) 0.0516(8) 0.0482(8) 0.0005(7) 0.0264(7) 0.0089(7)
C025 0.0538(8) 0.0498(8) 0.0493(8) 0.0058(6) 0.0178(7) 0.0101(7)
C002 0.0664(10) 0.0533(9) 0.0427(8) 0.0048(7) 0.0182(8) 0.0110(7)
C004 0.0675(10) 0.0448(8) 0.0536(9) -0.0011(7) 0.0296(8) 0.0069(7)
C020 0.0607(9) 0.0521(8) 0.0497(8) 0.0053(7) 0.0246(7) -0.0050(7)
C005 0.0704(10) 0.0507(8) 0.0518(9) 0.0020(7) 0.0325(8) 0.0064(7)
C009 0.0545(9) 0.0480(8) 0.0592(9) 0.0053(7) 0.0278(8) 0.0074(7)
C017 0.0665(10) 0.0519(9) 0.0556(9) -0.0061(7) 0.0153(8) -0.0083(8)
C006 0.0523(8) 0.0463(8) 0.0525(8) 0.0028(6) 0.0222(7) 0.0051(6)
C018 0.0765(12) 0.0456(9) 0.0754(12) -0.0031(8) 0.0262(10) -0.0116(8)
C001 0.0621(9) 0.0498(8) 0.0456(8) -0.0056(6) 0.0240(7) -0.0029(7)
C011 0.0692(11) 0.0708(12) 0.0601(10) 0.0133(9) 0.0284(9) 0.0121(9)
C026 0.0520(8) 0.0538(8) 0.0412(7) 0.0035(6) 0.0194(6) 0.0048(6)
C028 0.0681(11) 0.0491(9) 0.0581(10) 0.0006(7) 0.0160(9) -0.0051(8)
C014 0.0871(13) 0.0518(9) 0.0648(11) 0.0019(8) 0.0350(10) 0.0061(9)
C013 0.1011(16) 0.0488(10) 0.0858(15) 0.0050(9) 0.0431(13) 0.0028(10)
C023 0.0693(10) 0.0632(10) 0.0450(8) 0.0007(7) 0.0265(8) 0.0112(8)
C027 0.0601(9) 0.0546(9) 0.0573(9) 0.0025(7) 0.0256(8) -0.0047(7)
C019 0.0673(10) 0.0502(9) 0.0667(11) 0.0114(8) 0.0280(9) -0.0056(8)
C032 0.1123(19) 0.0646(13) 0.0618(11) -0.0128(10) 0.0173(12) 0.0203(12)
C031 0.153(3) 0.0532(13) 0.0889(19) -0.0198(12) 0.0110(19) 0.0125(15)
C029 0.0993(17) 0.0564(12) 0.0998(18) 0.0072(12) 0.0252(15) -0.0159(11)
C030 0.142(3) 0.0520(13) 0.117(2) -0.0042(14) 0.022(2) -0.0157(15)
C1A 0.059(5) 0.056(3) 0.049(4) -0.015(3) 0.010(4) 0.016(3)
C2A 0.082(4) 0.056(3) 0.107(5) -0.020(3) 0.027(3) 0.002(3)
C3A 0.098(5) 0.065(3) 0.114(5) -0.024(3) 0.022(4) 0.009(3)
C4A 0.103(5) 0.068(3) 0.068(4) -0.017(3) 0.005(3) 0.026(3)
C5A 0.099(4) 0.070(5) 0.070(4) -0.012(4) 0.023(3) 0.041(4)
C6A 0.071(3) 0.066(4) 0.069(4) -0.015(3) 0.022(3) 0.023(3)
C1B 0.065(7) 0.070(4) 0.058(6) 0.008(4) 0.012(5) 0.024(4)
C2B 0.093(5) 0.066(4) 0.071(4) 0.003(3) 0.029(4) 0.026(3)
C3B 0.122(8) 0.064(3) 0.076(5) -0.007(3) 0.030(5) 0.021(4)
C4B 0.117(8) 0.059(4) 0.072(4) 0.002(4) 0.027(4) 0.039(4)
C5B 0.093(5) 0.075(5) 0.075(4) -0.002(4) 0.024(3) 0.037(4)
C6B 0.079(4) 0.071(4) 0.065(3) -0.002(4) 0.022(3) 0.035(4)
 
_geom_special_details
;
 All esds (except the esd in the dihedral angle between two l.s. planes)
 are estimated using the full covariance matrix.  The cell esds are taken
 into account individually in the estimation of esds in distances, angles
 and torsion angles; correlations between esds in cell parameters are only
 used when they are defined by crystal symmetry.  An approximate (isotropic)
 treatment of cell esds is used for estimating esds involving l.s. planes.
;
 
loop_
 _geom_bond_atom_site_label_1
 _geom_bond_atom_site_label_2
 _geom_bond_distance
 _geom_bond_site_symmetry_2
 _geom_bond_publ_flag
Fe01 N001 2.0458(16) . ?
Fe01 N002 2.0501(19) . ?
Fe01 N006 2.1145(17) . ?
Fe01 N005 2.1387(13) . ?
Fe01 N003 2.1859(13) . ?
Fe01 N004 2.2007(14) . ?
S002 C002 1.601(2) . ?
S001 C001 1.6089(18) . ?
N005 C020 1.329(2) . ?
N005 C016 1.337(2) . ?
N006 C032 1.337(3) . ?
N006 C028 1.342(3) . ?
N003 C015 1.268(2) . ?
N003 C003 1.418(2) . ?
N004 C027 1.268(2) . ?
N004 C021 1.417(2) . ?
N002 C002 1.147(3) . ?
N001 C001 1.147(2) . ?
C015 C016 1.448(2) . ?
C016 C017 1.370(2) . ?
C003 C004 1.370(2) . ?
C003 C008 1.384(2) . ?
C021 C026 1.371(2) . ?
C021 C022 1.380(2) . ?
C024 C023 1.377(2) . ?
C024 C025 1.383(2) . ?
C024 C1B 1.454(6) . ?
C024 C1A 1.493(5) . ?
C007 C008 1.373(2) . ?
C007 C006 1.382(2) . ?
C012 C013 1.358(3) . ?
C012 C011 1.368(3) . ?
C010 C009 1.378(3) . ?
C010 C011 1.381(3) . ?
C022 C023 1.372(2) . ?
C025 C026 1.373(2) . ?
C004 C005 1.371(2) . ?
C020 C019 1.368(2) . ?
C005 C006 1.384(2) . ?
C009 C014 1.382(3) . ?
C009 C006 1.477(2) . ?
C017 C018 1.373(3) . ?
C018 C019 1.360(3) . ?
C028 C029 1.381(3) . ?
C028 C027 1.444(3) . ?
C014 C013 1.379(3) . ?
C032 C031 1.384(5) . ?
C031 C030 1.365(5) . ?
C029 C030 1.358(4) . ?
C1A C2A 1.3900 . ?
C1A C6A 1.3900 . ?
C2A C3A 1.3900 . ?
C3A C4A 1.3900 . ?
C4A C5A 1.3900 . ?
C5A C6A 1.3900 . ?
C1B C2B 1.3900 . ?
C1B C6B 1.3900 . ?
C2B C3B 1.3900 . ?
C3B C4B 1.3900 . ?
C4B C5B 1.3900 . ?
C5B C6B 1.3900 . ?
 
loop_
 _geom_angle_atom_site_label_1
 _geom_angle_atom_site_label_2
 _geom_angle_atom_site_label_3
 _geom_angle
 _geom_angle_site_symmetry_1
 _geom_angle_site_symmetry_3
 _geom_angle_publ_flag
N001 Fe01 N002 95.45(7) . . ?
N001 Fe01 N006 98.56(6) . . ?
N002 Fe01 N006 94.59(8) . . ?
N001 Fe01 N005 90.74(6) . . ?
N002 Fe01 N005 98.47(7) . . ?
N006 Fe01 N005 163.18(6) . . ?
N001 Fe01 N003 164.51(6) . . ?
N002 Fe01 N003 93.88(6) . . ?
N006 Fe01 N003 92.99(5) . . ?
N005 Fe01 N003 75.65(5) . . ?
N001 Fe01 N004 92.45(6) . . ?
N002 Fe01 N004 168.04(7) . . ?
N006 Fe01 N004 75.32(6) . . ?
N005 Fe01 N004 90.38(5) . . ?
N003 Fe01 N004 80.48(5) . . ?
C020 N005 C016 117.97(14) . . ?
C020 N005 Fe01 127.04(11) . . ?
C016 N005 Fe01 114.68(10) . . ?
C032 N006 C028 117.7(2) . . ?
C032 N006 Fe01 126.13(19) . . ?
C028 N006 Fe01 116.15(12) . . ?
C015 N003 C003 118.07(14) . . ?
C015 N003 Fe01 113.73(11) . . ?
C003 N003 Fe01 127.53(10) . . ?
C027 N004 C021 119.30(15) . . ?
C027 N004 Fe01 113.94(12) . . ?
C021 N004 Fe01 125.83(10) . . ?
C002 N002 Fe01 154.45(19) . . ?
C001 N001 Fe01 158.69(15) . . ?
N003 C015 C016 119.42(14) . . ?
N005 C016 C017 122.21(15) . . ?
N005 C016 C015 115.71(14) . . ?
C017 C016 C015 122.08(15) . . ?
C004 C003 C008 119.25(15) . . ?
C004 C003 N003 121.58(14) . . ?
C008 C003 N003 119.16(14) . . ?
C026 C021 C022 120.00(15) . . ?
C026 C021 N004 119.23(14) . . ?
C022 C021 N004 120.63(14) . . ?
C023 C024 C025 118.42(16) . . ?
C023 C024 C1B 119.1(5) . . ?
C025 C024 C1B 122.4(5) . . ?
C023 C024 C1A 123.1(4) . . ?
C025 C024 C1A 118.5(4) . . ?
C008 C007 C006 121.43(15) . . ?
C013 C012 C011 119.75(19) . . ?
C009 C010 C011 121.20(19) . . ?
C023 C022 C021 119.86(16) . . ?
C007 C008 C003 120.02(16) . . ?
C026 C025 C024 121.18(15) . . ?
N002 C002 S002 179.21(19) . . ?
C003 C004 C005 120.24(15) . . ?
N005 C020 C019 122.77(16) . . ?
C004 C005 C006 121.59(16) . . ?
C010 C009 C014 117.55(17) . . ?
C010 C009 C006 121.43(16) . . ?
C014 C009 C006 120.99(17) . . ?
C016 C017 C018 118.98(17) . . ?
C007 C006 C005 117.44(15) . . ?
C007 C006 C009 122.02(15) . . ?
C005 C006 C009 120.50(15) . . ?
C019 C018 C017 118.99(17) . . ?
N001 C001 S001 178.44(17) . . ?
C012 C011 C010 120.0(2) . . ?
C021 C026 C025 119.63(15) . . ?
N006 C028 C029 123.2(2) . . ?
N006 C028 C027 115.31(16) . . ?
C029 C028 C027 121.5(2) . . ?
C013 C014 C009 121.2(2) . . ?
C012 C013 C014 120.3(2) . . ?
C022 C023 C024 120.90(16) . . ?
N004 C027 C028 119.04(18) . . ?
C018 C019 C020 119.07(17) . . ?
N006 C032 C031 121.3(3) . . ?
C030 C031 C032 120.1(3) . . ?
C030 C029 C028 118.5(3) . . ?
C029 C030 C031 119.1(3) . . ?
C2A C1A C6A 120.0 . . ?
C2A C1A C024 117.6(5) . . ?
C6A C1A C024 122.3(5) . . ?
C1A C2A C3A 120.0 . . ?
C4A C3A C2A 120.0 . . ?
C3A C4A C5A 120.0 . . ?
C6A C5A C4A 120.0 . . ?
C5A C6A C1A 120.0 . . ?
C2B C1B C6B 120.0 . . ?
C2B C1B C024 123.2(7) . . ?
C6B C1B C024 116.6(7) . . ?
C1B C2B C3B 120.0 . . ?
C4B C3B C2B 120.0 . . ?
C3B C4B C5B 120.0 . . ?
C6B C5B C4B 120.0 . . ?
C5B C6B C1B 120.0 . . ?
 
_refine_diff_density_max    0.451
_refine_diff_density_min   -0.484
_refine_diff_density_rms    0.043

_shelx_res_file
;

TITL sc2_093K_a.res in P2(1)/c
    SC2_234K.res
    created by SHELXL-2018/3 at 12:20:24 on 15-Apr-2021
REM Old TITL SC2_093K in P2(1)/c
REM SHELXT solution in P2(1)/c: R1 0.091, Rweak 0.004, Alpha 0.025
REM <I/s>   0.460 for  267 systematic absences,  Orientation as input
REM Formula found by SHELXT:  C38 N6 S2 Fe

CELL 0.63582 17.2460 12.4606 17.2256 90.0000 115.7955 90.0000
ZERR 4.000 0.0002 0.0001 0.0002 0.0000 0.0013 0.0000
LATT  1
SYMM -X, 1/2+Y, 1/2-Z
SFAC C H N S FE
DISP $C  0.00244  0.00131  9.14798!source kissel
DISP $H -0.00002  0.00000  0.66440!source kissel
DISP $N  0.00493  0.00266 15.07095!source kissel
DISP $S  0.10506  0.10024 379.49005!source kissel
DISP $Fe  0.32649  0.69602 2544.24973!source kissel
UNIT 152.00 112.00 24.00 8.00 4.00
OMIT -5 0 2
OMIT 4 0 0
OMIT 2 0 2
L.S. 30
REM DAMP 100
REM ISOR 0.04 0.06 C1A > C6A
REM ISOR 0.04 0.06 C1B > C6B
RIGU 0.002 0.002 C1A > C6A
RIGU 0.002 0.002  C1B > C6B
SADI C024 C1A C024 C1B
BOND
LIST 6
SHEL 99 0.75
ACTA
FMAP 2
PLAN 20
WGHT    0.054400    0.731800
EXTI    0.008252
FVAR       3.68794   0.54686   0.07947
FE01  5    0.758663    0.303529    0.824403    11.00000    0.05720    0.04609 =
         0.04290    0.00268    0.02154    0.00303
S002  4    0.545223    0.341893    0.921668    11.00000    0.06833    0.06640 =
         0.05794    0.00763    0.02781    0.00661
S001  4    0.951859    0.116290    1.070469    11.00000    0.08126    0.06214 =
         0.06412    0.01460    0.02612    0.00946
N005  3    0.710913    0.143112    0.793752    11.00000    0.05125    0.04648 =
         0.04389    0.00167    0.02189   -0.00221
N006  3    0.810698    0.456288    0.821427    11.00000    0.07585    0.05091 =
         0.04750   -0.00611    0.01325    0.00839
N003  3    0.667816    0.310366    0.688011    11.00000    0.05008    0.04639 =
         0.04332    0.00014    0.01958    0.00321
N004  3    0.848070    0.274841    0.766422    11.00000    0.05239    0.04456 =
         0.04186    0.00160    0.01837    0.00189
N002  3    0.671371    0.360500    0.865582    11.00000    0.07779    0.09925 =
         0.06275    0.00074    0.03642    0.01194
N001  3    0.847351    0.255335    0.943653    11.00000    0.07144    0.06110 =
         0.04889    0.00109    0.02301    0.00417
C015  1    0.639269    0.219289    0.655142    11.00000    0.05250    0.05107 =
         0.04259    0.00064    0.01459    0.00062
AFIX  43
H015  2    0.604296    0.212933    0.596317    11.00000   -1.20000
AFIX   0
C016  1    0.661598    0.125299    0.709991    11.00000    0.04935    0.04739 =
         0.04657   -0.00051    0.01897   -0.00151
C003  1    0.648135    0.400125    0.632014    11.00000    0.04899    0.04528 =
         0.04516    0.00117    0.01761    0.00305
C021  1    0.857637    0.177132    0.729443    11.00000    0.04848    0.04779 =
         0.04584    0.00198    0.02193    0.00357
C024    1    0.866133   -0.017293    0.655933    11.00000    0.05049    0.05419 =
         0.05055   -0.00110    0.01906    0.00972
C007  1    0.603755    0.583042    0.602470    11.00000    0.06638    0.04710 =
         0.05675    0.00006    0.02953    0.01146
AFIX  43
H007  2    0.586075    0.646217    0.618692    11.00000   -1.20000
AFIX   0
C012  1    0.568747    0.853780    0.364833    11.00000    0.08308    0.06107 =
         0.07842    0.02137    0.04080    0.01292
AFIX  43
H012  2    0.561503    0.913594    0.330053    11.00000   -1.20000
AFIX   0
C010  1    0.559779    0.664954    0.380654    11.00000    0.05972    0.05674 =
         0.05877    0.00367    0.02568    0.00604
AFIX  43
H010  2    0.545343    0.597356    0.355538    11.00000   -1.20000
AFIX   0
C022  1    0.839380    0.171724    0.643159    11.00000    0.06737    0.05194 =
         0.04725    0.00787    0.02811    0.00839
AFIX  43
H022  2    0.823895    0.233433    0.609442    11.00000   -1.20000
AFIX   0
C008  1    0.623464    0.495402    0.655997    11.00000    0.06366    0.05156 =
         0.04823    0.00047    0.02645    0.00888
AFIX  43
H008  2    0.620228    0.500092    0.708391    11.00000   -1.20000
AFIX   0
C025  1    0.883545   -0.010466    0.742090    11.00000    0.05380    0.04978 =
         0.04933    0.00584    0.01780    0.01009
AFIX  43
H025  2    0.898108   -0.072270    0.775708    11.00000   -1.20000
AFIX   0
C002  1    0.618885    0.352031    0.889158    11.00000    0.06644    0.05325 =
         0.04272    0.00475    0.01822    0.01103
C004  1    0.653697    0.394985    0.555161    11.00000    0.06751    0.04478 =
         0.05357   -0.00108    0.02957    0.00687
AFIX  43
H004  2    0.670322    0.331327    0.538533    11.00000   -1.20000
AFIX   0
C020  1    0.731442    0.059705    0.847035    11.00000    0.06074    0.05212 =
         0.04968    0.00532    0.02463   -0.00498
AFIX  43
H020  2    0.764999    0.071443    0.905561    11.00000   -1.20000
AFIX   0
C005  1    0.634847    0.483333    0.502665    11.00000    0.07042    0.05070 =
         0.05179    0.00202    0.03247    0.00644
AFIX  43
H005  2    0.639110    0.478616    0.450778    11.00000   -1.20000
AFIX   0
C009  1    0.592977    0.674571    0.468955    11.00000    0.05453    0.04796 =
         0.05922    0.00533    0.02781    0.00737
C017  1    0.633340    0.024694    0.678088    11.00000    0.06648    0.05186 =
         0.05555   -0.00614    0.01530   -0.00830
AFIX  43
H017  2    0.599260    0.014428    0.619469    11.00000   -1.20000
AFIX   0
C006  1    0.609619    0.579407    0.525030    11.00000    0.05225    0.04630 =
         0.05253    0.00278    0.02218    0.00506
C018  1    0.656107   -0.060692    0.733980    11.00000    0.07648    0.04562 =
         0.07536   -0.00314    0.02621   -0.01162
AFIX  43
H018  2    0.638170   -0.129794    0.713725    11.00000   -1.20000
AFIX   0
C001  1    0.891243    0.198571    0.997206    11.00000    0.06212    0.04982 =
         0.04555   -0.00563    0.02399   -0.00292
C011  1    0.547542    0.753899    0.328735    11.00000    0.06920    0.07077 =
         0.06015    0.01328    0.02835    0.01211
AFIX  43
H011  2    0.524882    0.745873    0.269225    11.00000   -1.20000
AFIX   0
C026  1    0.879718    0.085905    0.778893    11.00000    0.05197    0.05381 =
         0.04124    0.00345    0.01944    0.00483
AFIX  43
H026  2    0.892034    0.089302    0.837037    11.00000   -1.20000
AFIX   0
C028  1    0.867224    0.460229    0.787180    11.00000    0.06812    0.04913 =
         0.05812    0.00059    0.01603   -0.00512
C014  1    0.612696    0.776578    0.503593    11.00000    0.08709    0.05175 =
         0.06482    0.00186    0.03495    0.00614
AFIX  43
H014  2    0.634628    0.785550    0.562967    11.00000   -1.20000
AFIX   0
C013  1    0.600424    0.865260    0.451677    11.00000    0.10106    0.04880 =
         0.08580    0.00505    0.04314    0.00277
AFIX  43
H013  2    0.613893    0.933246    0.476221    11.00000   -1.20000
AFIX   0
C023  1    0.844127    0.075101    0.607232    11.00000    0.06928    0.06322 =
         0.04498    0.00071    0.02646    0.01119
AFIX  43
H023  2    0.832321    0.071981    0.549207    11.00000   -1.20000
AFIX   0
C027  1    0.882640    0.359378    0.754952    11.00000    0.06012    0.05461 =
         0.05728    0.00247    0.02556   -0.00465
AFIX  43
H027  2    0.917424    0.356514    0.726205    11.00000   -1.20000
AFIX   0
C019  1    0.705303   -0.042701    0.819443    11.00000    0.06735    0.05016 =
         0.06669    0.01137    0.02798   -0.00563
AFIX  43
H019  2    0.720946   -0.099233    0.858564    11.00000   -1.20000
AFIX   0
C032  1    0.793528    0.547697    0.851521    11.00000    0.11233    0.06462 =
         0.06175   -0.01284    0.01726    0.02032
AFIX  43
H032  2    0.753947    0.547237    0.874794    11.00000   -1.20000
AFIX   0
C031  1    0.833469    0.643005    0.848742    11.00000    0.15305    0.05324 =
         0.08894   -0.01985    0.01100    0.01247
AFIX  43
H031  2    0.820409    0.705746    0.869819    11.00000   -1.20000
AFIX   0
C029  1    0.909455    0.552907    0.783685    11.00000    0.09927    0.05639 =
         0.09983    0.00719    0.02516   -0.01585
AFIX  43
H029  2    0.948970    0.552240    0.760332    11.00000   -1.20000
AFIX   0
C030  1    0.892004    0.645083    0.815114    11.00000    0.14204    0.05203 =
         0.11699   -0.00415    0.02242   -0.01565
AFIX  43
H030  2    0.919543    0.708733    0.813748    11.00000   -1.20000
AFIX  66
REM #####
PART 1
C1A   1    0.872458   -0.124369    0.620197    21.00000    0.05893    0.05626 =
         0.04913   -0.01476    0.00980    0.01649
C2A   1    0.825974   -0.208670    0.632146    21.00000    0.08178    0.05596 =
         0.10694   -0.02004    0.02681    0.00208
AFIX  43
H2A   2    0.791571   -0.196934    0.660529    21.00000   -1.20000
AFIX  65
C3A   1    0.830907   -0.310514    0.601672    21.00000    0.09780    0.06549 =
         0.11369   -0.02436    0.02220    0.00940
AFIX  43
H3A   2    0.799806   -0.366917    0.609667    21.00000   -1.20000
AFIX  65
C4A   1    0.882326   -0.328056    0.559250    21.00000    0.10291    0.06829 =
         0.06760   -0.01652    0.00541    0.02569
AFIX  43
H4A   2    0.885626   -0.396197    0.538862    21.00000   -1.20000
AFIX  65
C5A   1    0.928811   -0.243756    0.547301    21.00000    0.09949    0.07008 =
         0.07037   -0.01212    0.02315    0.04139
AFIX  43
H5A   2    0.963213   -0.255494    0.518918    21.00000   -1.20000
AFIX  65
C6A   1    0.923878   -0.141912    0.577774    21.00000    0.07129    0.06614 =
         0.06895   -0.01467    0.02246    0.02299
AFIX  43
H6A   2    0.954980   -0.085509    0.569779    21.00000   -1.20000
AFIX  66
PART 2
C1B   1    0.874867   -0.116944    0.616499   -21.00000    0.06471    0.07001 =
         0.05781    0.00821    0.01188    0.02387
C2B   1    0.843293   -0.214749    0.629123   -21.00000    0.09333    0.06560 =
         0.07142    0.00313    0.02864    0.02620
AFIX  43
H2B   2    0.810933   -0.217699    0.660404   -21.00000   -1.20000
AFIX  65
C3B   1    0.860087   -0.308146    0.594993   -21.00000    0.12195    0.06401 =
         0.07554   -0.00747    0.03038    0.02113
AFIX  43
H3B   2    0.838962   -0.373583    0.603440   -21.00000   -1.20000
AFIX  65
C4B   1    0.908454   -0.303738    0.548239   -21.00000    0.11667    0.05944 =
         0.07234    0.00153    0.02657    0.03880
AFIX  43
H4B   2    0.919690   -0.366227    0.525404   -21.00000   -1.20000
AFIX  65
C5B   1    0.940028   -0.205933    0.535614   -21.00000    0.09333    0.07499 =
         0.07464   -0.00172    0.02380    0.03712
AFIX  43
H5B   2    0.972388   -0.202985    0.504333   -21.00000   -1.20000
AFIX  65
C6B   1    0.923235   -0.112536    0.569744   -21.00000    0.07878    0.07132 =
         0.06499   -0.00172    0.02244    0.03517
AFIX  43
H6B   2    0.944360   -0.047098    0.561298   -21.00000   -1.20000
PART 0
AFIX   0
HKLF 4


REM  sc2_093K_a.res in P2(1)/c
REM wR2 = 0.1111, GooF = S = 1.051, Restrained GooF = 1.049 for all data
REM R1 = 0.0381 for 6827 Fo > 4sig(Fo) and 0.0423 for all 7778 data
REM 457 parameters refined using 73 restraints

END

WGHT      0.0547      0.7274

REM Highest difference peak  0.451,  deepest hole -0.484,  1-sigma level  0.043
Q1    1   0.7618  0.2598  0.7970  11.00000  0.05    0.45
Q2    1   0.6779  0.3074  0.8518  11.00000  0.05    0.43
Q3    1   0.9053  0.0771  1.0643  11.00000  0.05    0.37
Q4    1   0.5890  0.3680  0.9525  11.00000  0.05    0.22
Q5    1   0.6782  0.1353  0.7505  11.00000  0.05    0.22
Q6    1   0.8800  0.6257  0.8604  11.00000  0.05    0.21
Q7    1   0.8945  0.0428  0.7563  11.00000  0.05    0.20
Q8    1   0.7901  0.4030  0.8235  11.00000  0.05    0.20
Q9    1   0.5641  0.2850  0.9089  11.00000  0.05    0.19
Q10   1   0.5909  0.6235  0.4916  11.00000  0.05    0.19
Q11   1   0.5330  0.3742  0.8791  11.00000  0.05    0.19
Q12   1   0.6340  0.3132  0.8750  11.00000  0.05    0.19
Q13   1   0.6575 -0.0238  0.7024  11.00000  0.05    0.19
Q14   1   0.6493  0.0780  0.6948  11.00000  0.05    0.19
Q15   1   0.8722  0.0356  0.6401  11.00000  0.05    0.18
Q16   1   0.8556 -0.0188  0.7009  11.00000  0.05    0.18
Q17   1   0.6558  0.1679  0.6840  11.00000  0.05    0.18
Q18   1   0.8317  0.1691  0.6824  11.00000  0.05    0.18
Q19   1   0.9476  0.1727  1.0894  11.00000  0.05    0.17
Q20   1   0.6588  0.3583  0.6607  11.00000  0.05    0.17
;
_shelx_res_checksum   48992

_shelx_hkl_file
;
  -2   0   0 128350. 5769.22   1
   2   0   0 127838. 5769.09   1
  -3   0   0 55231.5 2468.89   1
   3   0   0 54088.6 2467.44   1
  -4   0   0 668656. 32246.2   1
   4   0   0 759835. 32244.8   1
  -5   0   0-3.10820 18.4258   1
   5   0   0 41.7407 18.3875   1
  -7   0   0 1635.55 96.7603   1
   7   0   0 1481.24 91.9515   1
  -8   0   0 63342.8 2875.71   1
   8   0   0 63254.0 2874.04   1
  -9   0   0 4736.20 239.635   1
   9   0   0 4526.60 237.035   1
  10   0   0 129421. 5838.54   1
 -10   0   0 128693. 5840.53   1
  11   0   0 1461.41 96.2305   1
 -11   0   0 1341.58 95.9735   1
  13   0   0 3486.79 191.988   1
 -13   0   0 3345.37 192.457   1
  14   0   0 4132.83 224.940   1
 -14   0   0 4051.53 226.984   1
 -15   0   0 157.342 42.4705   1
  15   0   0 89.3478 34.7329   1
 -16   0   0 406.614 52.0880   1
  16   0   0 437.538 54.0480   1
 -17   0   0 1601.87 115.029   1
 -18   0   0 477.207 58.7315   1
  18   0   0 283.736 51.5000   1
  19   0   0 1983.88 133.235   1
 -19   0   0 1828.90 131.126   1
  20   0   0 779.042 79.8796   1
 -20   0   0 911.306 81.7663   1
  21   0   0 220.240 48.9505   1
 -21   0   0 156.120 45.0463   1
  22   0   0 135.381 48.3853   1
 -22   0   0 69.0400 43.3672   1
  23   0   0 305.792 58.0830   1
 -23   0   0 311.402 55.2651   1
  24   0   0 42.3054 40.0792   1
 -24   0   0 94.7136 44.0323   1
  25   0   0 106.051 44.0033   1
 -25   0   0 128.291 48.9653   1
  26   0   0 32.0074 38.7063   1
 -26   0   0 25.1674 40.1142   1
   1   1   0 273363. 11818.5   1
  -1  -1   0 274483. 11818.5   1
  -1   1   0 267271. 11819.7   1
   1  -1   0 234003. 11818.9   1
   2   1   0 722.133 41.8383   1
  -2   1   0 816.149 44.5557   1
  -2  -1   0 706.954 42.9197   1
   2  -1   0 777.937 43.5049   1
   3   1   0 214439. 10053.8   1
  -3   1   0 218858. 10055.7   1
  -3  -1   0 226370. 10055.2   1
   3  -1   0 235535. 10056.3   1
   4   1   0 62838.7 2772.24   1
  -4  -1   0 58756.4 2771.97   1
   4  -1   0 62730.2 2772.77   1
  -4   1   0 60943.6 2773.09   1
   5   1   0 12715.1 548.243   1
  -5  -1   0 11709.4 547.289   1
   5  -1   0 11406.0 546.860   1
  -5   1   0 11120.9 549.901   1
   6  -1   0 2448.69 141.210   1
  -6   1   0 2933.87 145.905   1
   7   1   0 7295.79 354.589   1
  -7  -1   0 7737.84 356.696   1
   7  -1   0 6889.73 353.038   1
  -7   1   0 7436.43 356.385   1
   8   1   0 16997.1 818.561   1
  -8  -1   0 16019.9 818.348   1
   8  -1   0 18172.7 818.187   1
  -8   1   0 19242.4 822.024   1
   9   1   0 128341. 6354.89   1
  -9  -1   0 131017. 6355.68   1
   9  -1   0 149275. 6357.02   1
  -9   1   0 156719. 6360.77   1
  10   1   0 9978.30 490.533   1
 -10  -1   0 10436.2 495.281   1
  10  -1   0 9322.08 486.335   1
  11   1   0 25645.2 1224.52   1
 -11  -1   0 26932.4 1228.65   1
  11  -1   0 26153.7 1223.92   1
 -11   1   0 27143.9 1228.81   1
  12  -1   0 2120.37 129.536   1
 -12   1   0 2099.90 131.990   1
  13  -1   0 388.751 48.0136   1
  13   1   0 340.132 46.0645   1
 -13  -1   0 256.451 44.6089   1
 -13   1   0 364.527 48.1535   1
  14   1   0 1427.95 105.664   1
  14  -1   0 1524.83 107.169   1
 -14  -1   0 1738.64 110.706   1
 -14   1   0 1431.79 107.582   1
  15  -1   0 1484.31 102.827   1
 -15   1   0 1498.27 106.670   1
  16  -1   0 1930.74 126.831   1
  16   1   0 2124.36 131.035   1
 -16   1   0 1688.69 123.648   1
 -16  -1   0 1736.77 122.686   1
  17   1   0 265.927 45.7914   1
  17  -1   0 306.407 47.5776   1
 -17  -1   0 241.760 47.9997   1
 -17   1   0 314.129 48.0552   1
  18   1   0 121.668 34.4759   1
 -18  -1   0 232.528 41.4582   1
  18  -1   0 213.513 43.1434   1
 -18   1   0 190.898 42.7788   1
  19  -1   0 803.068 78.3751   1
  19   1   0 764.365 77.4007   1
 -19   1   0 862.305 81.1158   1
 -19  -1   0 909.907 81.1393   1
  20  -1   0 180.128 48.4097   1
 -20   1   0 210.444 47.7723   1
  21   1   0 154.248 44.1940   1
 -21  -1   0 69.5110 39.5688   1
  21  -1   0 157.045 48.4411   1
 -21   1   0 217.485 51.1329   1
  22  -1   0 970.433 88.4631   1
  22   1   0 1042.53 89.4627   1
 -22  -1   0 991.025 88.5185   1
 -22   1   0 710.219 77.8663   1
  23   1   0 41.6570 37.9849   1
  23  -1   0 25.5568 38.3376   1
 -23   1   0 69.3081 36.8841   1
 -23  -1   0 61.4986 41.0594   1
  24   1   0 100.534 39.2828   1
 -24  -1   0 70.1318 34.0231   1
  25  -1   0-8.25395 36.5920   1
  25   1   0 8.27525 42.2184   1
 -25   1   0-25.2201 36.2479   1
 -25  -1   0 43.5992 43.1032   1
  26  -1   0-16.2306 40.9819   1
  26   1   0 8.07052 42.4196   1
 -26   1   0 49.5418 41.6972   1
   0   2   0 139627. 6359.07   1
   0  -2   0 142896. 6359.97   1
   1   2   0 30.3854 11.5314   1
  -1  -2   0 14.5082 13.3074   1
  -1   2   0 27.4911 14.7180   1
   1  -2   0 47.9181 14.1744   1
   2   2   0 138.059 18.9073   1
  -2  -2   0 98.4575 17.5731   1
  -2   2   0 87.8406 20.5011   1
   2  -2   0 153.603 21.8634   1
  -3   2   0 124194. 5555.91   1
  -3  -2   0 125086. 5554.72   1
   3   2   0 115535. 5553.65   1
   3  -2   0 129173. 5556.26   1
  -4   2   0 50112.2 2288.85   1
   4   2   0 50206.0 2286.72   1
  -4  -2   0 50977.5 2288.00   1
   4  -2   0 50657.2 2288.92   1
  -5  -2   0 1680.51 93.0722   1
   5   2   0 1594.91 90.8367   1
   6  -2   0 8835.47 433.704   1
  -6  -2   0 9050.92 431.795   1
  -6   2   0 9417.30 435.931   1
   6   2   0 9190.06 431.753   1
   7  -2   0 13460.8 620.411   1
  -7  -2   0 13374.9 618.017   1
  -7   2   0 12672.2 619.973   1
   7   2   0 13224.1 617.716   1
   8  -2   0 1283.35 80.5522   1
  -8   2   0 1230.66 82.0376   1
   8   2   0 1229.65 77.7700   1
   9  -2   0 4596.12 242.025   1
  -9  -2   0 4676.28 242.372   1
  -9   2   0 4678.10 245.670   1
   9   2   0 4921.08 242.476   1
  10  -2   0 43273.0 2039.02   1
 -10  -2   0 42877.6 2039.73   1
 -10   2   0 48276.1 2045.44   1
  10   2   0 44531.0 2038.75   1
 -11  -2   0 2840.11 164.823   1
  11   2   0 2943.82 164.016   1
  12  -2   0 20030.6 924.157   1
 -12   2   0 19323.4 927.713   1
  13  -2   0 13031.1 674.193   1
 -13  -2   0 13934.9 680.692   1
  13   2   0 14412.2 679.742   1
  14  -2   0 3157.17 183.046   1
 -14   2   0 2862.74 185.566   1
  14   2   0 3481.47 185.883   1
  15  -2   0 1875.60 126.329   1
 -15  -2   0 1718.27 123.168   1
 -15   2   0 2206.68 134.015   1
  15   2   0 1968.56 126.615   1
 -16  -2   0 164.750 43.9814   1
  16   2   0 207.948 43.9300   1
 -17  -2   0 32.4206 29.6403   1
  17  -2   0 31.6704 34.7122   1
  17   2   0 103.930 38.2884   1
 -18  -2   0 8.33934 29.7760   1
 -18   2   0-34.6684 38.4238   1
  18   2   0 8.15032 30.8663   1
  19  -2   0 98.8988 38.3750   1
 -19  -2   0 94.3087 42.2665   1
 -19   2   0 141.316 42.0688   1
  19   2   0 147.166 38.9967   1
  20  -2   0 614.517 70.0083   1
 -20   2   0 518.537 64.9158   1
  21  -2   0 215.563 50.5085   1
 -21  -2   0 168.034 41.5324   1
 -21   2   0 206.359 46.9157   1
  21   2   0 126.733 42.5126   1
 -22  -2   0 53.4665 36.8010   1
  22   2   0 42.5724 35.1687   1
  23  -2   0 503.347 66.5216   1
  23   2   0 423.686 61.7686   1
 -23   2   0 337.466 57.3380   1
 -23  -2   0 393.687 61.8996   1
 -24  -2   0-27.1127 36.0903   1
  24   2   0-16.5457 38.1458   1
 -25   2   0 8.39444 39.6788   1
 -25  -2   0 62.6781 41.8139   1
  25   2   0 57.1581 40.8276   1
  25  -2   0 8.25420 42.9888   1
 -26   2   0-8.12009 35.0119   1
  26  -2   0 7.96488 35.7843   1
   0  -3   0 2.34372 13.4680   1
   0   3   0 32.7089 15.6679   1
  -1  -3   0 8521.27 388.186   1
   1   3   0 8436.01 387.322   1
  -1   3   0 8145.55 388.193   1
   1  -3   0 8126.67 388.156   1
   2   3   0 1795.38 92.8623   1
  -2  -3   0 1741.77 93.3113   1
  -2   3   0 1698.95 96.7597   1
   2  -3   0 1698.41 94.9320   1
  -3   3   0 23055.3 1112.00   1
   3  -3   0 25100.7 1113.31   1
   3   3   0 23785.3 1109.87   1
  -3  -3   0 25408.6 1111.03   1
   4   3   0 34452.1 1619.24   1
  -4  -3   0 36764.0 1620.21   1
  -5   3   0 19.8772 22.2553   1
   5  -3   0-15.5996 23.9499   1
  -6   3   0 1641.94 102.591   1
   6  -3   0 1798.29 103.783   1
   6   3   0 1599.73 97.2035   1
  -6  -3   0 1868.14 101.938   1
  -7   3   0 69564.4 3275.73   1
   7   3   0 72326.6 3273.69   1
   7  -3   0 74907.4 3277.13   1
  -7  -3   0 72114.3 3275.87   1
  -8   3   0 95.7224 26.1580   1
   8   3   0 50.5131 21.0975   1
   8  -3   0 67.0951 23.3652   1
  -8  -3   0 40.1474 25.5025   1
  -9   3   0 5.84220 17.0375   1
   9   3   0-20.4584 25.5591   1
  -9  -3   0 10.7833 21.8833   1
   9  -3   0 33.6568 20.4463   1
  10  -3   0 4025.57 229.949   1
 -10  -3   0 4769.94 234.194   1
 -10   3   0 4556.15 236.242   1
  10   3   0 4351.16 229.928   1
 -11  -3   0 741.397 62.1171   1
  11   3   0 613.028 56.9502   1
  12  -3   0 7238.75 379.360   1
 -12  -3   0 7473.37 380.789   1
 -12   3   0 7934.36 386.261   1
  12   3   0 7899.79 380.990   1
  13  -3   0 5378.29 287.797   1
 -13  -3   0 5214.69 288.154   1
 -13   3   0 5784.32 292.553   1
  13   3   0 5691.74 287.775   1
  14  -3   0 3788.20 225.562   1
 -14  -3   0 4370.18 229.354   1
 -14   3   0 4115.58 229.592   1
  14   3   0 4215.90 225.759   1
  15  -3   0 333.900 47.5183   1
 -15  -3   0 270.207 44.9470   1
 -15   3   0 466.275 56.1832   1
  15   3   0 361.438 50.3044   1
  16  -3   0 23.0082 25.0005   1
 -16  -3   0 24.1037 31.5366   1
 -16   3   0-16.7479 30.5180   1
  16   3   0 7.68778 32.1892   1
  17  -3   0 590.606 64.0605   1
 -17  -3   0 688.989 70.1906   1
 -17   3   0 595.586 66.6751   1
  17   3   0 578.972 64.5145   1
  18  -3   0 24.3801 29.6558   1
 -18  -3   0 34.2441 30.6070   1
 -18   3   0 25.9302 28.9103   1
  18   3   0 56.8541 31.9159   1
 -19  -3   0 183.597 46.6453   1
  19   3   0 173.882 45.8686   1
  20  -3   0 158.737 43.3704   1
 -20  -3   0 170.119 43.5356   1
  20   3   0 116.728 36.8331   1
  21  -3   0 108.923 44.0870   1
 -21  -3   0 101.467 43.0086   1
 -21   3   0 143.674 47.1831   1
  21   3   0 214.698 45.0997   1
  22  -3   0 119.242 40.8689   1
 -22  -3   0 155.883 49.6965   1
 -22   3   0 53.9839 34.2682   1
  22   3   0-8.46445 41.0833   1
  23  -3   0 17.1017 39.4150   1
 -23  -3   0 9.11986 38.1826   1
 -23   3   0-17.6762 38.6483   1
  23   3   0-8.43457 38.8789   1
 -24  -3   0 45.2575 38.4886   1
 -24   3   0 17.1929 39.1485   1
  24   3   0 24.8078 36.6830   1
  25  -3   0-8.35439 35.5038   1
  25   3   0 8.20813 30.5037   1
 -25   3   0 8.34485 32.1824   1
 -25  -3   0-8.89569 35.5109   1
  26  -3   0 32.3309 46.7798   1
 -26   3   0 32.3350 39.1075   1
   0  -4   0 97940.5 4452.41   1
   0   4   0 99150.1 4451.50   1
  -1   4   0 5201.34 265.760   1
   1  -4   0 5140.75 265.751   1
   1   4   0 5545.65 265.910   1
  -2  -4   0 68865.0 3116.42   1
   3   4   0 42855.0 1939.08   1
  -3  -4   0 42475.5 1938.89   1
  -4   4   0 196.739 27.0662   1
   4  -4   0 276.659 31.2823   1
  -5   4   0 15146.6 743.086   1
   5  -4   0 15336.9 742.962   1
   5   4   0 16331.6 741.161   1
  -5  -4   0 16921.4 742.379   1
  -6   4   0 4142.02 219.654   1
   6  -4   0 4131.96 219.734   1
   6   4   0 4494.88 218.928   1
  -6  -4   0 4303.31 217.932   1
  -7   4   0 1589.89 97.6264   1
   7  -4   0 1483.71 94.5128   1
   7   4   0 1372.53 90.3983   1
  -7  -4   0 1354.49 91.9513   1
  -8   4   0 37300.1 1739.69   1
  -8  -4   0 36953.2 1736.10   1
   8   4   0 38598.4 1735.70   1
   8  -4   0 38826.8 1739.93   1
  -9  -4   0 3252.62 180.892   1
   9   4   0 3191.23 178.448   1
   9  -4   0 3564.28 184.445   1
  -9   4   0 3224.71 181.891   1
 -10  -4   0 147.071 34.7573   1
  10   4   0 169.547 33.2122   1
  11  -4   0 1456.43 101.557   1
 -11   4   0 1425.30 101.626   1
  12  -4   0 861.213 73.0741   1
 -12  -4   0 946.860 78.1918   1
 -12   4   0 881.227 75.9060   1
  12   4   0 888.193 72.6827   1
  13  -4   0 3978.74 232.205   1
 -13  -4   0 4621.30 238.723   1
 -13   4   0 4454.54 240.074   1
  13   4   0 4255.20 232.952   1
  14  -4   0 763.266 74.8962   1
 -14  -4   0 1001.31 82.1012   1
 -14   4   0 924.635 80.2963   1
 -15  -4   0 1219.65 98.1786   1
  15   4   0 1380.80 100.590   1
  16  -4   0 773.081 74.9802   1
 -16   4   0 894.920 81.8724   1
  17  -4   0 23.1202 27.1107   1
 -17  -4   0 136.981 45.5284   1
 -17   4   0 70.2488 36.3322   1
  17   4   0 95.0460 37.9772   1
 -18  -4   0 1315.00 106.587   1
  18  -4   0 1486.35 107.455   1
  18   4   0 1418.42 106.820   1
  19  -4   0 282.056 51.0637   1
 -19  -4   0 259.110 49.9639   1
 -19   4   0 221.136 48.6415   1
  19   4   0 221.949 45.7809   1
  20  -4   0 116.650 47.1564   1
 -20  -4   0 45.3120 38.6565   1
 -20   4   0 106.319 45.3237   1
  20   4   0 33.1194 40.6177   1
  21  -4   0 66.9611 42.2914   1
 -21  -4   0 18.2226 33.8937   1
 -21   4   0 26.8071 39.6430   1
  21   4   0 25.2097 36.7778   1
  22  -4   0 8.36529 37.0914   1
 -22   4   0 80.1333 41.5566   1
  22   4   0-42.3457 41.8692   1
  23  -4   0 66.5406 37.4889   1
 -23  -4   0 80.9957 38.9194   1
  23   4   0 51.3047 36.4619   1
 -23   4   0 71.0292 40.0021   1
 -24   4   0 43.8626 31.9684   1
  24  -4   0-33.4474 35.0094   1
 -25   4   0 8.40098 36.7373   1
  25  -4   0-16.4394 38.3597   1
   0   5   0-18.5431 18.5429   1
   0  -5   0-11.3668 19.3422   1
   1  -5   0 7574.40 353.966   1
  -1   5   0 7375.76 352.928   1
   1   5   0 6951.90 351.084   1
  -1  -5   0 7518.12 353.615   1
   2  -5   0 71322.4 3234.41   1
   2   5   0 70964.7 3232.43   1
  -2   5   0 73717.8 3235.47   1
  -2  -5   0 69675.2 3233.30   1
  -3  -5   0 835.491 59.7484   1
  -3   5   0 721.816 59.8390   1
   3   5   0 794.814 57.9642   1
  -4  -5   0 61552.5 2917.48   1
   4   5   0 66022.5 2918.49   1
   4  -5   0 66596.9 2921.06   1
  -4   5   0 63304.4 2919.66   1
  -5  -5   0 39143.1 1791.85   1
   5   5   0 37771.7 1791.07   1
   5  -5   0 41005.7 1795.47   1
  -5   5   0 39228.9 1792.52   1
  -6  -5   0 515.866 48.4865   1
   6   5   0 613.248 51.2931   1
   6  -5   0 597.581 53.1780   1
  -6   5   0 560.176 53.5911   1
  -7  -5   0 19383.4 930.094   1
   7   5   0 20722.1 931.611   1
   7  -5   0 19931.2 934.661   1
  -7   5   0 20068.5 936.369   1
  -8  -5   0 19320.5 918.498   1
   8  -5   0 20184.5 921.814   1
   8   5   0 18686.0 916.967   1
  -8   5   0 20822.5 923.938   1
  -9  -5   0 285.700 40.7594   1
   9   5   0 311.735 40.8357   1
  10   5   0 42.3675 25.3808   1
 -10   5   0 20.1919 29.0562   1
 -10  -5   0 43.3856 25.5932   1
  10  -5   0 13.0868 27.8444   1
  11   5   0 2166.98 129.423   1
 -11  -5   0 2224.12 132.186   1
  11  -5   0 1753.49 127.791   1
 -11   5   0 2229.87 135.012   1
  12   5   0 1015.52 80.6788   1
 -12  -5   0 1072.47 83.4743   1
  12  -5   0 1051.61 82.6981   1
 -12   5   0 937.712 81.5027   1
  13  -5   0 80.2913 31.2904   1
 -13  -5   0 131.497 33.5032   1
 -13   5   0 55.6412 33.0278   1
  14   5   0 132.084 37.8648   1
 -14   5   0 171.089 38.8979   1
  14  -5   0 105.691 33.4975   1
 -14  -5   0 106.979 34.7971   1
 -15  -5   0 1391.00 105.072   1
  15  -5   0 1461.68 105.628   1
  15   5   0 1388.06 103.925   1
 -15   5   0 1478.23 109.696   1
  16   5   0 267.967 44.0298   1
  16  -5   0 198.146 38.6216   1
 -16  -5   0 303.740 47.2557   1
 -17  -5   0 2304.25 156.078   1
  17  -5   0 2546.81 157.669   1
  17   5   0 2470.54 156.345   1
 -17   5   0 2706.64 161.810   1
 -18  -5   0 794.079 80.2655   1
  18   5   0 870.051 83.0287   1
 -18   5   0 1052.34 90.7753   1
  18  -5   0 776.784 74.5818   1
  19   5   0-8.42549 29.4603   1
 -19  -5   0-8.77281 33.2326   1
 -19   5   0 62.6576 43.2808   1
  19  -5   0 57.3828 38.7275   1
  20   5   0 212.733 44.7554   1
 -20  -5   0 265.975 46.5570   1
 -20   5   0 160.350 44.4618   1
  20  -5   0 141.989 45.2093   1
  21   5   0 59.8182 36.9071   1
 -21  -5   0 35.6445 31.2194   1
 -22   5   0 26.5843 32.3280   1
  22  -5   0 41.5024 34.2555   1
  23   5   0 8.60705 41.1925   1
 -23  -5   0 89.3566 45.1726   1
  24   5   0 8.51978 41.6662   1
 -24  -5   0 35.3043 39.6664   1
 -24   5   0-8.70436 30.4413   1
  24  -5   0 48.3260 33.2222   1
 -25   5   0 8.49664 30.3394   1
  25  -5   0 8.09767 32.3274   1
   0   6   0 67882.4 3159.50   1
   0  -6   0 71565.6 3161.58   1
  -1  -6   0 19661.7 898.160   1
   1   6   0 18691.8 895.991   1
  -1   6   0 19688.8 898.618   1
   1  -6   0 19420.4 898.741   1
  -2  -6   0 772.019 59.8679   1
   2   6   0 760.210 58.0629   1
  -2   6   0 637.871 54.5138   1
   2  -6   0 728.752 56.8734   1
  -3  -6   0 8082.92 427.472   1
   3   6   0 9062.97 430.945   1
  -3   6   0 9587.32 433.511   1
   3  -6   0 9192.82 432.467   1
   4   6   0 101.095 23.5866   1
  -4  -6   0 96.4962 24.4765   1
  -4   6   0 89.6629 28.8208   1
   4  -6   0 84.0969 28.7233   1
   5   6   0 204.777 29.9470   1
  -5  -6   0 124.558 27.3696   1
  -5   6   0 191.777 35.6281   1
   5  -6   0 209.465 35.2602   1
  -6   6   0 6910.72 346.858   1
   6   6   0 7181.85 345.546   1
  -6  -6   0 6681.24 345.163   1
   6  -6   0 7183.13 348.639   1
  -7   6   0 6341.04 318.096   1
   7   6   0 6275.14 315.731   1
  -7  -6   0 6285.85 316.598   1
   7  -6   0 6267.04 317.992   1
   8   6   0 1918.91 113.315   1
  -8  -6   0 1588.60 109.739   1
  -9   6   0 16960.3 808.540   1
   9   6   0 17192.1 804.900   1
   9  -6   0 16614.7 807.282   1
  -9  -6   0 17448.2 804.844   1
  10  -6   0 1328.82 99.2513   1
 -10   6   0 1466.82 103.714   1
 -11  -6   0 61.9417 30.9665   1
  11  -6   0 35.7993 27.1667   1
  11   6   0 27.1105 29.2716   1
 -11   6   0 29.3665 24.5775   1
 -12  -6   0 675.813 62.5031   1
 -12   6   0 854.456 72.4984   1
 -13  -6   0 1126.32 89.2393   1
  13  -6   0 1059.24 88.2426   1
  13   6   0 1087.07 88.5473   1
 -13   6   0 1146.31 91.4182   1
  14   6   0 1046.89 86.9462   1
 -14  -6   0 1035.38 86.6323   1
 -15  -6   0 937.375 79.7043   1
  15  -6   0 779.354 73.7576   1
  15   6   0 853.932 77.6197   1
 -15   6   0 798.687 76.0301   1
 -16  -6   0 779.758 72.4559   1
  16   6   0 651.839 69.2740   1
  16  -6   0 575.462 63.9421   1
 -16   6   0 719.780 73.6326   1
  17  -6   0 89.2114 32.5189   1
 -17  -6   0 33.6564 36.4082   1
 -17   6   0 60.7606 30.4931   1
  17   6   0 75.1716 42.2854   1
  18  -6   0 75.0796 40.4074   1
 -18  -6   0 51.5196 36.5763   1
 -18   6   0 43.6997 36.6774   1
  18   6   0 51.1512 37.8770   1
  19  -6   0 63.3788 32.5056   1
 -19   6   0 172.295 46.9799   1
 -20  -6   0-26.4349 39.6048   1
 -20   6   0 90.1596 45.0630   1
  20   6   0 17.4925 38.2635   1
  21  -6   0 157.866 42.6949   1
 -21  -6   0 97.9874 42.3831   1
 -21   6   0 124.443 42.2931   1
  21   6   0 61.5604 38.7939   1
  22  -6   0 24.7190 32.4776   1
 -22  -6   0 125.444 44.8705   1
 -22   6   0 35.1314 35.1882   1
  22   6   0 114.371 44.0604   1
  23  -6   0 89.5119 46.7238   1
 -23  -6   0 204.455 47.5621   1
 -23   6   0 104.158 41.4524   1
  23   6   0 167.283 47.9808   1
  25  -6   0-15.5804 40.9738   1
 -25   6   0-58.4306 47.5420   1
   0  -7   0-15.4441 22.8259   1
   0   7   0 30.5668 22.2812   1
  -1  -7   0 8502.66 413.919   1
  -1   7   0 8696.64 413.216   1
   1  -7   0 8116.19 411.825   1
   1   7   0 8693.58 412.883   1
  -2  -7   0 7842.54 366.419   1
  -2   7   0 7238.55 364.367   1
   2  -7   0 7659.71 366.136   1
   2   7   0 6999.60 362.928   1
  -3  -7   0 16504.1 779.145   1
  -3   7   0 17546.4 781.853   1
   3  -7   0 16727.5 780.969   1
   3   7   0 15731.1 777.712   1
  -4  -7   0 30417.9 1425.49   1
   4   7   0 32224.5 1428.56   1
   4  -7   0 31292.7 1430.53   1
  -4   7   0 30154.7 1428.53   1
  -5  -7   0 10301.1 512.703   1
   5   7   0 11043.6 513.149   1
   5  -7   0 10742.6 515.668   1
  -5   7   0 10632.9 515.619   1
   6   7   0 332.112 42.2460   1
  -6  -7   0 261.403 38.6651   1
  -6   7   0 349.923 44.7340   1
   6  -7   0 413.075 46.6318   1
  -7  -7   0 15412.4 731.876   1
   7   7   0 15596.0 733.203   1
   8   7   0 5978.94 310.332   1
   8  -7   0 6757.64 317.021   1
  -8   7   0 6422.93 317.606   1
   9  -7   0 5737.91 290.451   1
  -9   7   0 5267.06 286.537   1
  10   7   0 1043.30 83.5004   1
 -10   7   0 1019.49 87.1762   1
  10  -7   0 1055.79 86.5771   1
 -11  -7   0 7.00719 28.4349   1
  11  -7   0 44.8600 36.5543   1
 -11   7   0-31.1858 35.9378   1
 -12  -7   0 1668.45 113.027   1
  12   7   0 1496.22 109.833   1
  12  -7   0 1700.30 115.420   1
 -12   7   0 1694.07 116.981   1
  13   7   0 1939.40 133.542   1
 -13  -7   0 2301.29 140.361   1
  14   7   0 3363.54 192.777   1
 -14  -7   0 2979.91 187.853   1
 -14   7   0 3508.83 196.412   1
  14  -7   0 3197.97 192.057   1
  15   7   0 2856.05 175.623   1
 -15  -7   0 2988.37 178.307   1
 -15   7   0 3022.48 180.734   1
  15  -7   0 2817.13 174.815   1
  16   7   0 721.928 70.3182   1
 -16  -7   0 660.594 69.3801   1
 -16   7   0 561.060 67.0066   1
  16  -7   0 557.900 65.9586   1
  17   7   0 511.077 59.0382   1
 -17  -7   0 380.617 53.9112   1
  18   7   0 450.816 61.4461   1
 -18  -7   0 405.011 57.5277   1
 -18   7   0 361.251 56.4816   1
  18  -7   0 246.968 49.9420   1
  19   7   0-26.3476 41.4831   1
 -19  -7   0 17.8392 37.3449   1
 -19   7   0 8.87496 39.8737   1
  19  -7   0 16.8054 35.7100   1
  20   7   0 79.7134 39.9747   1
 -20  -7   0 89.9563 43.1606   1
  21   7   0 106.666 44.5291   1
 -21  -7   0 63.1659 41.7178   1
  21  -7   0 56.2856 41.5623   1
 -21   7   0 62.8638 45.9284   1
 -22  -7   0 108.224 40.0796   1
  22   7   0 203.294 45.1989   1
 -23   7   0-17.1412 30.6187   1
  23  -7   0-8.03984 27.5034   1
 -24   7   0 75.6239 45.0218   1
  24  -7   0-7.87690 34.4706   1
   0  -8   0 6503.32 332.197   1
   0   8   0 6793.51 333.141   1
  -1  -8   0 34.5949 22.7132   1
   1  -8   0 40.5271 28.3725   1
  -1   8   0 22.8798 26.7642   1
   1   8   0 72.9694 26.5832   1
  -2  -8   0 62485.9 2731.56   1
  -2   8   0 62712.1 2731.60   1
   2  -8   0 60576.4 2730.55   1
   2   8   0 54765.3 2725.92   1
  -3  -8   0 16123.2 758.303   1
  -3   8   0 15541.0 757.457   1
   3  -8   0 16488.8 759.413   1
   3   8   0 16051.0 756.956   1
  -4  -8   0 26839.2 1274.86   1
  -4   8   0 27516.1 1276.56   1
   4  -8   0 28400.3 1278.69   1
   4   8   0 27498.1 1274.18   1
   5   8   0 1878.52 119.140   1
  -5  -8   0 1919.57 118.049   1
  -6   8   0 9216.23 467.647   1
   6   8   0 9406.65 464.593   1
   6  -8   0 9923.96 470.059   1
  -6  -8   0 9675.82 467.941   1
  -7   8   0 196.248 40.9528   1
   7  -8   0 179.525 40.8305   1
  -8  -8   0 4960.19 287.765   1
   8   8   0 6005.20 292.687   1
  -8   8   0 5739.36 293.258   1
   8  -8   0 5798.16 293.975   1
  -9  -8   0 2852.99 166.479   1
   9   8   0 3003.57 168.719   1
   9  -8   0 2870.78 170.963   1
  -9   8   0 2624.81 167.574   1
 -10  -8   0 58.0641 31.3464   1
 -10   8   0 46.3019 30.8579   1
  10  -8   0 14.8982 29.7905   1
 -11  -8   0 729.200 66.5669   1
  11   8   0 680.752 65.5089   1
 -11   8   0 612.437 69.3421   1
  11  -8   0 578.566 67.4181   1
  12   8   0 9405.15 467.916   1
 -12  -8   0 9418.66 469.462   1
 -13   8   0 1992.41 127.967   1
  13  -8   0 1673.16 121.995   1
  13   8   0 1591.44 117.972   1
 -13  -8   0 1958.99 125.717   1
  14  -8   0 1701.78 120.303   1
 -14   8   0 1651.79 120.076   1
 -15  -8   0 48.9638 35.2345   1
 -15   8   0 17.3591 24.5685   1
  15  -8   0 8.33343 27.8931   1
 -16  -8   0 67.6832 34.9136   1
  16   8   0 33.9270 33.8922   1
 -16   8   0 27.0395 36.0115   1
  16  -8   0 8.16284 32.6204   1
 -17  -8   0 43.3587 34.1090   1
  17   8   0 103.160 41.6205   1
 -17   8   0 8.91970 36.8429   1
  17  -8   0 41.7412 35.5486   1
 -18   8   0 18.1351 35.7592   1
  18  -8   0 130.299 40.4061   1
  19  -8   0 263.948 46.7648   1
 -19   8   0 308.996 49.8685   1
  19   8   0 228.518 48.8245   1
 -19  -8   0 160.726 44.6148   1
  20  -8   0 75.1926 38.1906   1
  20   8   0 97.3003 39.3734   1
 -20  -8   0 62.8747 37.7719   1
 -21   8   0 17.8753 38.0810   1
 -21  -8   0 26.9783 38.8712   1
  22  -8   0-7.93560 37.9284   1
 -22   8   0-8.74858 39.3077   1
  22   8   0 17.7056 38.7152   1
 -22  -8   0 35.7053 36.8044   1
  24  -8   0 15.4818 39.4925   1
 -24   8   0-8.25053 38.9702   1
   0   9   0-6.28085 23.7874   1
   0  -9   0 19.1163 25.4382   1
   1   9   0 13408.5 631.053   1
  -1  -9   0 12948.3 629.585   1
   2   9   0 13031.8 673.717   1
  -2  -9   0 15767.4 682.580   1
   3   9   0 19485.3 899.629   1
  -3   9   0 18338.9 900.408   1
   3  -9   0 19303.1 903.020   1
  -3  -9   0 19502.5 903.331   1
  -4   9   0 150.235 41.1885   1
   4  -9   0 124.558 34.0001   1
  -5   9   0 12783.8 626.887   1
   5  -9   0 13245.5 627.495   1
  -6   9   0 2673.35 160.228   1
  -6  -9   0 2896.02 161.007   1
   6  -9   0 2407.46 157.084   1
   6   9   0 2858.52 162.199   1
   7   9   0 11657.5 565.506   1
  -7   9   0 11610.6 567.750   1
   7  -9   0 11788.5 570.286   1
  -8  -9   0 6963.58 347.976   1
   8   9   0 6788.94 343.907   1
   8  -9   0 6168.48 344.669   1
  -8   9   0 7197.49 349.914   1
  -9  -9   0 3250.86 182.647   1
   9  -9   0 2767.80 179.056   1
  -9   9   0 3356.38 186.710   1
 -10   9   0 8468.54 425.005   1
  10  -9   0 8623.83 425.260   1
  10   9   0 8070.43 421.209   1
 -10  -9   0 8544.67 423.196   1
  11   9   0 7145.49 350.231   1
 -11  -9   0 6354.43 344.407   1
 -12   9   0 682.882 71.4712   1
  12  -9   0 811.804 75.9069   1
  12   9   0 764.287 72.6837   1
 -12  -9   0 664.911 72.8695   1
  13  -9   0 1038.91 90.5039   1
 -13   9   0 1186.23 95.5019   1
 -14   9   0 59.7148 37.6738   1
  14  -9   0 58.0897 37.1643   1
  14   9   0 164.729 39.7142   1
 -14  -9   0 162.169 37.1766   1
 -15   9   0 69.6097 30.4382   1
  15  -9   0 8.41089 25.3047   1
  15   9   0 16.8283 32.4729   1
 -15  -9   0 8.74606 29.9234   1
 -16   9   0 462.647 62.7262   1
 -16  -9   0 346.684 57.4343   1
  16  -9   0 399.571 57.2248   1
  16   9   0 377.099 55.5761   1
 -17  -9   0 772.510 78.4799   1
  17  -9   0 923.307 83.0801   1
 -17   9   0 670.296 77.8871   1
  17   9   0 852.782 80.4012   1
 -18   9   0 422.069 61.6657   1
 -18  -9   0 370.518 58.0476   1
  18  -9   0 357.794 58.4990   1
  18   9   0 475.553 62.9137   1
 -19  -9   0 72.8405 40.9125   1
  19   9   0 17.7509 43.3982   1
  19  -9   0-16.3286 33.6670   1
 -19   9   0 8.96116 36.3698   1
  20  -9   0 24.5708 28.0088   1
 -20   9   0 8.74299 29.2106   1
 -21  -9   0-36.2115 40.1422   1
 -21   9   0 8.54713 38.4092   1
  21   9   0-35.6563 44.5474   1
  21  -9   0-16.2436 39.2733   1
 -22   9   0 35.8292 36.3503   1
  22  -9   0-7.38943 26.3872   1
 -23   9   0-16.8215 40.6724   1
  23  -9   0 53.9310 40.5026   1
   0  10   0 737.814 63.9822   1
   0 -10   0 601.106 61.6134   1
   1  10   0 4854.62 259.311   1
  -1  10   0 5148.54 261.408   1
  -1 -10   0 4878.11 259.112   1
   1 -10   0 4675.71 257.896   1
   2  10   0 8502.31 448.511   1
  -2  10   0 9558.96 454.510   1
   2 -10   0 9123.69 451.341   1
  -2 -10   0 9419.50 452.519   1
   3  10   0 7109.37 390.058   1
  -3  10   0 8476.86 399.051   1
   3 -10   0 7608.97 394.426   1
  -3 -10   0 8503.59 398.758   1
   4  10   0 828.051 71.2594   1
  -4  10   0 724.074 71.3550   1
   4 -10   0 931.944 75.8887   1
  -4 -10   0 719.875 69.0290   1
   5  10   0 601.439 61.8541   1
  -5  10   0 647.867 65.8046   1
   5 -10   0 695.186 66.2922   1
  -5 -10   0 579.739 64.4086   1
  -6  10   0 3024.64 178.714   1
   6 -10   0 2930.60 177.471   1
   6  10   0 3255.53 180.538   1
  -7  10   0 13080.8 677.579   1
   7 -10   0 14316.3 681.695   1
   7  10   0 15380.2 682.436   1
  -7 -10   0 13833.4 679.108   1
  -8  10   0 19501.6 889.189   1
  -8 -10   0 17915.9 883.762   1
   8 -10   0 18456.2 886.575   1
   8  10   0 19090.4 891.437   1
   9  10   0 350.449 49.4685   1
  -9 -10   0 458.115 55.4523   1
 -10 -10   0 3563.66 210.149   1
  10  10   0 3363.91 204.825   1
 -10  10   0 3786.15 213.549   1
  10 -10   0 4056.19 215.698   1
 -11 -10   0 4678.45 261.725   1
  11  10   0 5034.02 262.003   1
 -11  10   0 4678.32 263.523   1
  11 -10   0 4791.58 262.949   1
 -12  10   0 2116.87 139.577   1
  12 -10   0 1947.65 135.578   1
 -13 -10   0 58.2876 33.3448   1
  13  10   0 67.0753 39.2170   1
 -13  10   0 87.2863 42.7568   1
  13 -10   0 25.1730 36.7882   1
 -14 -10   0 803.920 77.0786   1
  14  10   0 974.156 85.4326   1
 -14  10   0 943.198 85.8090   1
  14 -10   0 894.538 81.8835   1
 -15 -10   0 503.643 60.3245   1
  15  10   0 433.693 59.8717   1
 -15  10   0 514.621 63.8117   1
  15 -10   0 406.337 58.3433   1
 -16 -10   0 497.930 63.3493   1
  16  10   0 571.584 64.7347   1
  16 -10   0 468.650 59.4330   1
 -16  10   0 441.560 58.8917   1
 -17  10   0 784.505 77.8813   1
 -17 -10   0 802.848 80.2273   1
  17 -10   0 841.509 77.1048   1
  17  10   0 815.718 81.5380   1
 -18 -10   0 36.4584 41.4910   1
  18  10   0 26.5606 40.8163   1
  18 -10   0 8.38847 28.6845   1
 -18  10   0 8.94099 31.2595   1
  19 -10   0 8.09850 28.3067   1
 -19  10   0 17.9535 29.9813   1
  19  10   0-44.5215 38.3932   1
 -19 -10   0 18.3701 32.7951   1
  20  10   0-8.91251 41.5967   1
 -20 -10   0 36.7649 42.3710   1
 -21  10   0 42.7200 38.9833   1
  21 -10   0 56.1151 39.2877   1
  21  10   0 88.7674 46.2822   1
  22 -10   0 7.74241 28.7932   1
 -22  10   0 41.2839 32.9782   1
   0  11   0-7.20955 30.1911   1
   0 -11   0 36.7618 33.8961   1
   1  11   0 8760.54 482.617   1
  -1  11   0 10396.6 489.885   1
   1 -11   0 10032.1 487.300   1
  -1 -11   0 10443.1 490.243   1
  -2  11   0 5887.23 334.391   1
   2  11   0 6898.57 336.447   1
   2 -11   0 6259.56 334.006   1
  -2 -11   0 6930.56 336.894   1
   3  11   0 106.813 33.8749   1
  -3  11   0 91.5706 38.7421   1
   3 -11   0 68.3363 37.3409   1
  -3 -11   0 89.9932 38.0821   1
   4  11   0 4145.20 237.032   1
  -4  11   0 4548.81 243.212   1
   4 -11   0 4537.14 243.682   1
  -4 -11   0 4353.13 240.494   1
   5  11   0 3520.48 195.436   1
   5 -11   0 3020.32 191.331   1
  -5  11   0 3440.17 197.550   1
  -5 -11   0 3507.58 196.683   1
   6 -11   0 16540.1 808.287   1
  -6  11   0 16218.4 807.387   1
  -6 -11   0 18195.3 813.590   1
  -7  11   0 2948.18 176.345   1
   7 -11   0 3254.17 180.832   1
   7  11   0 2705.37 172.766   1
  -7 -11   0 2961.31 177.476   1
  -8  11   0 2931.83 172.716   1
   8 -11   0 2886.34 172.666   1
   8  11   0 3004.26 172.748   1
  -8 -11   0 2500.46 169.551   1
  -9  11   0 1193.40 97.6996   1
   9 -11   0 1354.55 101.951   1
   9  11   0 1486.02 105.405   1
  -9 -11   0 1196.62 98.6918   1
 -10  11   0 1892.40 124.131   1
  10 -11   0 1572.10 117.295   1
 -11 -11   0 2240.06 148.076   1
 -11  11   0 2332.96 153.511   1
  11 -11   0 2309.68 148.972   1
  11  11   0 2231.91 145.392   1
 -12  11   0 34.6799 34.7271   1
  12 -11   0 42.2787 32.7345   1
  12  11   0 73.5679 42.2226   1
 -12 -11   0 138.315 46.8122   1
  13  11   0 764.578 74.9384   1
 -13 -11   0 684.073 75.6585   1
 -14  11   0 53.2107 39.8451   1
  14 -11   0-8.48626 36.0656   1
  14  11   0-33.8587 36.4990   1
 -14 -11   0 17.7357 34.8062   1
 -15  11   0 165.820 44.0431   1
 -15 -11   0 133.777 43.5572   1
  15 -11   0 101.945 37.1487   1
  15  11   0 155.767 46.7579   1
  16 -11   0 868.022 82.6114   1
 -16 -11   0 970.964 89.2624   1
  16  11   0 1047.21 90.7941   1
 -16  11   0 916.417 85.2687   1
 -17  11   0 26.5789 38.7603   1
  17 -11   0 17.0126 34.5377   1
  17  11   0 18.0260 31.5250   1
 -17 -11   0 44.7370 32.6263   1
 -18  11   0 81.2835 41.6480   1
 -18 -11   0 17.8754 33.8694   1
  18 -11   0-8.17965 33.2143   1
  18  11   0 27.3604 40.9924   1
  19  11   0 202.987 47.8032   1
 -19 -11   0 168.465 42.2078   1
 -20  11   0 52.4883 34.0188   1
  20  11   0 72.3189 44.4118   1
  20 -11   0 149.271 40.7228   1
  21 -11   0 85.9051 42.7682   1
 -22  11   0 49.1641 35.3363   1
  22 -11   0-15.5155 35.7647   1
   0  12   0 3430.29 200.904   1
   0 -12   0 3622.29 203.237   1
   1  12   0 7343.27 362.582   1
  -1  12   0 6734.26 358.912   1
  -1 -12   0 6866.37 361.606   1
   1 -12   0 7208.13 361.938   1
  -2  12   0 7883.50 391.144   1
   2  12   0 7490.05 388.101   1
  -2 -12   0 7404.07 389.321   1
   2 -12   0 7764.12 389.740   1
   3  12   0 2385.50 147.564   1
  -3  12   0 2251.38 145.947   1
   3 -12   0 2259.36 145.779   1
   4  12   0 3958.54 216.913   1
  -4  12   0 3935.86 220.458   1
   4 -12   0 3930.64 220.362   1
  -4 -12   0 3627.40 216.410   1
  -5 -12   0 129.038 39.8547   1
   6  12   0 444.026 57.1815   1
  -6  12   0 368.557 52.7765   1
   6 -12   0 412.187 53.8259   1
  -6 -12   0 491.493 58.8668   1
   7 -12   0 3506.02 207.720   1
  -7  12   0 3873.55 211.253   1
   7  12   0 3320.01 206.290   1
  -7 -12   0 3748.47 211.147   1
  -8  12   0 106.446 36.1595   1
   8 -12   0 116.960 33.1747   1
  -9  12   0 8.33196 32.7413   1
   9 -12   0 66.9535 38.6113   1
   9  12   0 8.24456 33.4946   1
  -9 -12   0 69.0490 39.3176   1
 -10  12   0 280.169 54.5357   1
 -10 -12   0 273.949 45.9274   1
  10 -12   0 218.257 45.9102   1
  10  12   0 225.633 45.3085   1
 -11  12   0 558.840 67.6225   1
 -11 -12   0 509.987 63.1108   1
  11 -12   0 573.903 67.6802   1
  11  12   0 619.605 68.7755   1
 -12  12   0 254.195 50.3827   1
  12  12   0 500.858 62.5587   1
  12 -12   0 212.558 46.9989   1
 -12 -12   0 398.048 54.3628   1
 -13  12   0 510.345 61.9066   1
  13 -12   0 400.682 57.3553   1
  13  12   0 487.786 63.0040   1
 -13 -12   0 554.550 66.1695   1
  14 -12   0 25.7554 35.4088   1
 -14  12   0 17.8615 35.6644   1
 -15  12   0 183.583 45.6915   1
  15 -12   0 204.053 45.7501   1
  15  12   0 182.697 46.7845   1
 -15 -12   0 100.851 43.4585   1
 -16  12   0 192.090 44.1732   1
  16 -12   0 110.160 38.2002   1
  16  12   0 173.380 46.9427   1
 -16 -12   0 148.627 42.3051   1
 -17  12   0 166.114 41.5883   1
  17 -12   0 59.0509 32.3251   1
  17  12   0 87.6973 39.1896   1
 -17 -12   0 138.769 44.9955   1
  18  12   0 184.756 45.9861   1
 -18 -12   0 157.024 46.7861   1
 -19  12   0 43.2896 37.3740   1
  19 -12   0 56.8796 38.8755   1
  19  12   0 17.5877 36.8613   1
 -20  12   0-25.6464 43.1723   1
  20 -12   0-7.82341 37.3963   1
 -21  12   0 107.619 42.0184   1
  21 -12   0 83.9720 37.1515   1
   2 -13   0-8.26155 24.0960   1
  -2  13   0 41.3127 26.2592   1
   3 -13   0 1576.87 120.565   1
  -3  13   0 1879.32 124.959   1
   4 -13   0 8.49015 34.4788   1
  -4  13   0 50.2882 35.6441   1
   5  13   0 2709.97 172.525   1
  -5 -13   0 2529.85 174.014   1
   5 -13   0 3053.60 180.563   1
   6  13   0 615.490 66.5142   1
  -6  13   0 569.991 64.6019   1
   6 -13   0 633.298 68.1094   1
  -6 -13   0 653.739 69.7352   1
   7 -13   0 965.744 87.2669   1
   7  13   0 1038.32 86.8935   1
  -7  13   0 1097.45 93.2656   1
  -7 -13   0 1005.55 87.0627   1
   8  13   0 180.389 43.5762   1
   8 -13   0 196.563 45.9670   1
  -8  13   0 201.031 45.0777   1
  -8 -13   0 96.4158 39.5812   1
   9  13   0 26.1405 39.1481   1
   9 -13   0-8.52539 35.1493   1
  -9  13   0-33.9485 39.6076   1
  -9 -13   0 9.23230 36.2356   1
  10  13   0 805.764 78.4896   1
 -10 -13   0 541.602 69.9152   1
  11  13   0 104.345 41.6394   1
  11 -13   0 156.509 43.5235   1
 -11  13   0 150.450 43.8083   1
 -11 -13   0 200.278 46.9474   1
  12  13   0 61.4373 40.4639   1
 -12 -13   0 17.9768 37.6405   1
 -12  13   0 17.6823 31.5770   1
  12 -13   0-8.53413 29.1844   1
 -13  13   0 8.87977 39.8979   1
  13  13   0 9.01933 39.9881   1
 -13 -13   0-26.7244 40.5484   1
  13 -13   0 52.1299 39.5480   1
  14  13   0 37.2166 36.6151   1
 -14 -13   0 80.2819 39.6359   1
 -15  13   0 391.733 53.4927   1
  15 -13   0 256.580 45.4950   1
  15  13   0 444.752 66.8961   1
 -15 -13   0 212.228 52.7257   1
 -16 -13   0-18.0693 40.6031   1
  16  13   0 26.5638 41.3345   1
 -16  13   0 43.1772 34.4869   1
  16 -13   0 16.8180 30.6602   1
 -17 -13   0-9.17563 33.4370   1
 -17  13   0 25.8481 30.7635   1
  17 -13   0-24.9847 28.4698   1
  17  13   0 17.7428 36.5754   1
 -18  13   0-8.61972 29.5062   1
  18 -13   0 74.1251 33.9908   1
  18  13   0 35.3841 42.7932   1
  19 -13   0-15.7598 36.3222   1
 -19  13   0 17.1622 35.3784   1
  20 -13   0 38.5483 38.9564   1
 -20  13   0 24.9625 40.2529   1
   0  14   0 199.763 42.4085   1
   0 -14   0 259.584 44.3616   1
  -1  14   0 802.259 76.1548   1
   1  14   0 839.924 74.0900   1
  -1 -14   0 682.315 70.1762   1
   1 -14   0 653.577 70.8617   1
   2 -14   0-17.0925 32.3704   1
  -2  14   0 94.1981 39.9676   1
   2  14   0-41.5097 29.0235   1
  -2 -14   0 50.9039 33.8723   1
   3 -14   0 34.5909 37.3852   1
  -3  14   0 78.8217 41.9436   1
   3  14   0 42.2170 41.3691   1
  -3 -14   0 85.2780 39.4018   1
   4 -14   0 603.349 69.4464   1
  -4  14   0 636.874 68.8125   1
   4  14   0 678.855 71.2983   1
  -4 -14   0 539.423 65.9094   1
   5 -14   0-8.65270 33.3702   1
  -5  14   0-17.3862 38.5391   1
   5  14   0 67.5996 40.8514   1
  -5 -14   0-17.2646 35.5902   1
   6  14   0 495.269 62.4422   1
  -6  14   0 494.676 63.5763   1
   6 -14   0 689.620 69.8684   1
  -6 -14   0 447.766 63.6367   1
   7 -14   0 199.607 46.8181   1
  -7  14   0 110.076 41.3419   1
   7  14   0 251.742 50.4002   1
  -7 -14   0 220.870 52.2017   1
   8 -14   0 659.787 70.1234   1
  -8  14   0 459.672 63.3980   1
   8  14   0 521.786 62.7387   1
  -8 -14   0 536.074 64.7910   1
   9  14   0 34.9160 41.2349   1
  -9 -14   0 9.03657 36.6754   1
  -9  14   0-17.2663 38.7922   1
   9 -14   0 34.4528 37.6706   1
 -10 -14   0 414.396 59.1925   1
 -10  14   0 533.387 60.3714   1
  10  14   0 414.639 62.3817   1
  10 -14   0 391.816 53.1371   1
 -11 -14   0 295.367 52.9990   1
 -11  14   0 426.674 63.1552   1
  11 -14   0 349.341 58.4239   1
 -12 -14   0 28.5456 37.3635   1
 -12  14   0 8.87919 26.7072   1
  12  14   0 72.6626 43.9258   1
  12 -14   0 17.1376 29.3151   1
 -13 -14   0-18.8629 33.6748   1
 -13  14   0 8.80749 38.5145   1
  13  14   0 18.0518 37.2123   1
  13 -14   0-8.64726 38.3354   1
 -14 -14   0 27.9689 39.6699   1
 -14  14   0 17.9318 39.2578   1
  14 -14   0 34.1797 40.8863   1
  14  14   0 98.6953 47.6477   1
 -15  14   0 8.68186 40.5720   1
  15 -14   0 84.4852 44.8777   1
 -16  14   0 17.0216 38.7368   1
 -16 -14   0-9.13798 37.6745   1
  16  14   0 9.13310 39.3799   1
  16 -14   0-24.8539 37.7076   1
  17 -14   0 40.8989 37.7122   1
 -17  14   0-8.46984 39.0489   1
  18 -14   0 80.5645 42.0257   1
 -18  14   0 41.7779 40.9469   1
  19 -14   0-15.1242 34.4188   1
 -19  14   0 17.0970 38.9084   1
   0  15   0 43.2966 40.9164   1
   0 -15   0 8.62018 37.1857   1
  -1  15   0 437.001 58.7149   1
   1  15   0 464.143 60.4765   1
  -1 -15   0 283.154 50.1165   1
   1 -15   0 331.788 52.8507   1
   2  15   0 770.115 78.4258   1
  -2  15   0 828.938 80.5390   1
  -2 -15   0 909.304 81.8777   1
   3  15   0 17.1955 31.3646   1
  -3 -15   0 61.4081 32.6336   1
  -3  15   0 17.6231 40.1319   1
   3 -15   0 26.7337 36.7682   1
   4  15   0-8.70518 34.1686   1
  -4 -15   0-8.79444 35.1089   1
   5  15   0 26.2572 38.2817   1
  -5 -15   0 8.83159 36.4198   1
   5 -15   0 17.5047 31.2601   1
   6  15   0 410.588 59.0140   1
  -6 -15   0 525.502 61.7532   1
  -6  15   0 410.064 57.8779   1
   6 -15   0 526.874 61.4087   1
   7  15   0-25.6881 38.9741   1
  -7 -15   0-9.02055 39.4473   1
  -7  15   0 17.1396 39.9941   1
   7 -15   0-8.78358 36.7759   1
  -8  15   0 360.530 50.7205   1
   8 -15   0 245.246 46.2712   1
  -9 -15   0 173.835 43.6298   1
   9  15   0 131.015 43.5905   1
  -9  15   0 112.325 45.8057   1
   9 -15   0 112.780 45.1105   1
  10  15   0 605.072 72.7191   1
 -10  15   0 622.109 66.4448   1
 -10 -15   0 552.466 70.5845   1
  10 -15   0 571.867 62.8843   1
  11  15   0 280.903 49.0742   1
 -11  15   0 300.667 52.5296   1
 -11 -15   0 353.528 52.9576   1
  11 -15   0 271.229 51.2217   1
  12  15   0 369.097 58.6159   1
 -12  15   0 362.228 62.2654   1
 -12 -15   0 386.679 57.8010   1
  12 -15   0 341.039 58.2882   1
  13  15   0 147.934 44.8310   1
 -13  15   0 305.615 53.8252   1
  13 -15   0 265.763 51.3833   1
 -13 -15   0 195.857 49.9683   1
 -14 -15   0 164.712 51.3443   1
  14  15   0 129.154 50.2950   1
  15  15   0 146.705 51.0028   1
 -15  15   0 60.4421 39.4418   1
 -15 -15   0 95.6243 46.8706   1
  15 -15   0 33.0491 35.7811   1
  16 -15   0 24.3584 35.9960   1
 -16  15   0-33.4013 38.4910   1
  17 -15   0 15.9905 37.3121   1
 -17  15   0-24.7713 40.8161   1
   0  16   0 311.453 54.0186   1
   0 -16   0 222.025 49.8802   1
  -1  16   0 517.135 63.5618   1
   1  16   0 542.112 68.1064   1
  -1 -16   0 588.353 68.0630   1
   1 -16   0 507.209 63.4536   1
   2  16   0 559.223 71.3563   1
  -2  16   0 757.441 79.4225   1
  -2 -16   0 775.264 76.5527   1
   2 -16   0 723.103 77.4004   1
  -3 -16   0 221.101 50.2094   1
  -3  16   0 204.875 46.6586   1
   3 -16   0 189.414 48.1334   1
   3  16   0 122.187 47.4825   1
  -4 -16   0 618.283 72.9202   1
  -4  16   0 531.807 69.6684   1
   4 -16   0 628.731 70.3801   1
   4  16   0 676.186 74.1993   1
  -5 -16   0 53.9004 37.1521   1
  -5  16   0 17.5111 39.4449   1
   5 -16   0 69.9427 38.3432   1
   5  16   0 115.595 43.5715   1
  -6 -16   0 270.479 52.8547   1
  -6  16   0 250.088 46.5911   1
   6 -16   0 208.661 46.9515   1
   6  16   0 241.329 53.2208   1
  -7 -16   0 171.992 48.2242   1
  -7  16   0 257.299 54.3880   1
   7  16   0 241.147 51.4592   1
   7 -16   0 248.880 53.6240   1
  -8 -16   0 54.7952 38.3573   1
   8  16   0 79.4493 39.2542   1
   9  16   0 172.206 48.6551   1
  -9  16   0 155.272 40.3103   1
  -9 -16   0 83.2729 43.6842   1
   9 -16   0 155.906 38.4506   1
  10  16   0 131.240 43.9100   1
 -10  16   0 61.0227 41.3811   1
  10 -16   0 25.4759 38.3741   1
 -10 -16   0 157.021 43.8211   1
 -11  16   0 482.380 65.1321   1
  11 -16   0 364.440 60.3327   1
 -12 -16   0 455.624 64.3325   1
  12  16   0 403.092 62.5321   1
  13  16   0 45.1506 39.1060   1
 -13  16   0 43.0752 42.2770   1
 -13 -16   0 140.211 41.5992   1
  13 -16   0 84.0210 42.5820   1
  14  16   0 91.9358 49.7264   1
  14 -16   0 25.3035 38.9225   1
 -14  16   0 17.4033 41.1420   1
  15 -16   0-16.2439 39.2723   1
 -15  16   0-16.8617 39.8283   1
  16 -16   0-7.92478 31.6523   1
 -16  16   0 57.0623 36.1538   1
   0  17   0 35.9198 37.5991   1
   0 -17   0-17.9585 35.8468   1
   1  17   0 423.470 58.1750   1
  -1 -17   0 445.700 61.1603   1
   1 -17   0 430.406 59.3756   1
  -2  17   0 9.04881 39.0220   1
   2  17   0-44.0891 41.1558   1
  -2 -17   0 8.88851 38.8745   1
   2 -17   0 81.6628 42.8627   1
  -3  17   0 1438.05 109.098   1
   3  17   0 1282.05 106.201   1
  -3 -17   0 1354.84 105.596   1
   3 -17   0 1261.19 105.648   1
  -4  17   0 108.229 48.8966   1
   4 -17   0 89.4936 44.8841   1
   4  17   0 194.324 50.8491   1
  -5 -17   0 362.626 51.7725   1
   5  17   0 382.075 58.8777   1
  -6 -17   0 90.8400 40.3756   1
  -6  17   0 51.7337 43.6338   1
   6 -17   0 52.4275 45.5715   1
   6  17   0 63.0059 39.4665   1
  -7  17   0 261.133 48.1265   1
  -7 -17   0 245.889 50.1535   1
   7  17   0 126.227 45.5926   1
  -8  17   0 25.8758 33.2916   1
   8 -17   0 34.5623 35.6496   1
   9  17   0 35.8568 40.2787   1
  -9  17   0 8.52030 32.2729   1
   9 -17   0 17.1083 31.7956   1
  -9 -17   0-9.15738 45.7594   1
 -10 -17   0 55.2904 35.5646   1
  10  17   0 8.84284 35.9093   1
  11  17   0 86.3629 40.3912   1
 -11  17   0 34.6850 37.4831   1
 -11 -17   0 64.9400 35.8768   1
  11 -17   0 51.0969 39.3452   1
  12  17   0 8.73794 38.7440   1
 -12  17   0 8.57064 38.0024   1
 -12 -17   0 64.5834 41.4571   1
  12 -17   0-8.27082 36.6735   1
  14 -17   0 57.5625 41.8043   1
 -14  17   0 161.192 48.5346   1
   0  18   0 333.804 54.9326   1
   0 -18   0 305.192 57.3491   1
  -1  18   0 18.2933 43.2036   1
   1  18   0-17.9882 32.1149   1
  -1 -18   0-8.98574 33.3949   1
   1 -18   0-8.99446 39.3334   1
   2  18   0 298.007 59.3755   1
  -2  18   0 411.566 58.1572   1
  -2 -18   0 420.086 58.4684   1
   2 -18   0 534.761 63.8156   1
  -3  18   0 9.02634 33.5953   1
   3  18   0 26.5257 38.7092   1
  -3 -18   0 71.1442 40.5188   1
   3 -18   0 62.9635 34.7383   1
  -4  18   0 17.5673 36.8997   1
   4  18   0 106.380 41.4817   1
   4 -18   0 52.5901 40.0089   1
  -4 -18   0 80.4361 36.9717   1
  -5 -18   0 8.96739 32.6815   1
  -5  18   0-8.55316 40.4019   1
   5 -18   0-25.9437 38.3411   1
   5  18   0-17.7220 39.8130   1
  -6 -18   0 407.061 56.4563   1
  -6  18   0 349.793 58.9866   1
   6 -18   0 295.471 54.7696   1
   6  18   0 292.113 54.9576   1
  -7 -18   0-9.09119 38.0842   1
   7  18   0 62.7478 38.6718   1
  -8 -18   0 317.595 57.3149   1
   8  18   0 296.341 57.4951   1
  -8  18   0 239.085 48.4090   1
   8 -18   0 220.853 45.7227   1
   9  18   0 72.0129 46.4438   1
  -9  18   0 50.3554 31.8615   1
  -9 -18   0 45.3896 39.7597   1
   9 -18   0 41.6767 30.4567   1
  10 -18   0 8.29151 31.9790   1
 -10  18   0 8.65043 38.3514   1
  12 -18   0 16.1151 38.1004   1
 -12  18   0 66.7966 43.4949   1
   0  19   0 27.0638 40.5428   1
   0 -19   0 17.8582 36.2474   1
  -1  19   0 195.551 47.8149   1
   1  19   0 232.689 51.1282   1
   1 -19   0 270.094 53.4743   1
  -1 -19   0 214.085 47.0878   1
   2  19   0 89.3621 45.1734   1
  -2 -19   0 8.92420 40.1513   1
   3  19   0 89.7261 47.3270   1
  -3 -19   0 88.7839 42.6210   1
   4  19   0 34.9223 40.7578   1
  -4  19   0 42.8274 41.8914   1
   4 -19   0 8.58450 36.4979   1
  -4 -19   0 8.84939 39.2466   1
  -5  19   0 33.8286 35.9921   1
   5 -19   0 51.1672 34.0971   1
  -6  19   0 16.6841 42.5696   1
   6 -19   0 25.9274 43.1929   1
  -7 -19   0 527.421 66.0597   1
  -7  19   0 307.340 53.0829   1
   7  19   0 394.078 65.1179   1
   7 -19   0 355.836 53.3244   1
  -8 -19   0 162.058 47.0781   1
   8  19   0 52.6796 36.4799   1
   9 -19   0 8.11430 40.1249   1
  -9  19   0 41.0679 41.0542   1
  10 -19   0 170.337 39.6182   1
 -10  19   0 193.953 42.4782   1
   0 -20   0 97.5506 41.1104   1
   0  20   0 96.5251 43.5949   1
   1 -20   0 44.1184 34.0293   1
  -1 -20   0-17.5809 36.8037   1
   1  20   0-26.6443 47.5667   1
  -1  20   0-8.68788 32.9018   1
   2 -20   0 104.536 43.8806   1
  -2 -20   0 149.243 45.5838   1
   2  20   0 167.333 49.1991   1
  -2  20   0 79.0408 46.0477   1
  -3 -20   0 8.78151 35.0551   1
   3 -20   0 8.45432 39.4541   1
  -3  20   0-25.4073 41.8636   1
   3  20   0 8.79480 44.8689   1
  -4 -20   0 270.591 48.9646   1
   4  20   0 158.829 45.5614   1
   5 -20   0 16.7578 38.6791   1
  -5 -20   0 34.7774 39.6277   1
  -5  20   0 24.6763 40.7132   1
   5  20   0 128.664 55.2520   1
   6 -20   0 142.349 45.4848   1
  -6 -20   0 86.4408 29.8939   1
   6  20   0 121.242 41.1538   1
  -6  20   0 64.7041 42.3390   1
   7 -20   0 65.2489 37.7759   1
  -7  20   0 97.7264 39.9865   1
   0 -21   0-34.4260 46.5858   1
   0  21   0-76.3322 49.5141   1
   1 -21   0-8.52312 42.5954   1
  -1 -21   0-17.2993 41.3480   1
  -1  21   0 34.2282 45.8378   1
   1  21   0 68.4491 47.0884   1
  -2 -21   0 239.894 49.9779   1
   2 -21   0 283.473 55.1030   1
   2  21   0 233.773 53.5439   1
  -2  21   0 217.513 53.5761   1
  -3 -21   0-8.55390 36.3537   1
   3  21   0-8.58300 37.5348   1
  26   0  -1 64.8607 43.5199   1
 -25   0   1-8.64501 40.8330   1
  25   0  -1 8.35749 39.4749   1
 -24   0   1 8.69108 41.0547   1
  24   0  -1 17.1404 44.6101   1
 -22   0   1-17.5563 37.3052   1
  22   0  -1 25.3565 39.9227   1
  21   0  -1 25.8471 37.1509   1
 -21   0   1-8.62013 38.7300   1
  20   0  -1 8.61958 37.6948   1
 -20   0   1 8.50725 33.9624   1
  19   0  -1 25.4497 32.1280   1
 -19   0   1-8.39598 26.6746   1
  18   0  -1 24.4795 28.5428   1
 -18   0   1 25.0229 30.4157   1
 -16   0   1 7.96845 32.3372   1
  15   0  -1 7.14438 29.9118   1
 -15   0   1-7.62578 31.4398   1
  14   0  -1 40.5814 30.3918   1
 -14   0   1-14.4079 30.6194   1
  13   0  -1 19.0723 24.5243   1
 -13   0   1 6.81427 21.6553   1
  12   0  -1 17.8807 23.3998   1
 -12   0   1 6.36411 24.1081   1
  11   0  -1 5.51129 22.7221   1
 -11   0   1-5.86054 24.1620   1
  10   0  -1 10.1212 22.4352   1
 -10   0   1-5.40710 23.6451   1
   9   0  -1 13.7054 20.2575   1
  -9   0   1 4.88915 22.5403   1
   8   0  -1 12.0302 17.5370   1
  -8   0   1-4.37879 19.4135   1
   7   0  -1-13.5743 15.8369   1
  -7   0   1 19.3345 18.9056   1
   6   0  -1-11.6896 18.0863   1
  -6   0   1-19.1586 19.6218   1
   5   0  -1 9.87951 15.3966   1
  -5   0   1 23.4783 17.3362   1
   4   0  -1 5.61306 13.8558   1
  -4   0   1 28.1204 16.5760   1
   3   0  -1 2.61319 9.62032   1
  -3   0   1 8.56636 10.9159   1
  -1   0  -1 17.6625 10.5284   1
   1   0   1 3.11415 8.43409   1
  -2   0  -1 1.71926 11.9569   1
   2   0   1 11.2829 11.2102   1
  -3   0  -1-11.6419 15.4605   1
   3   0   1 6.52664 14.8745   1
  -4   0  -1 14.6192 22.8548   1
   4   0   1 2.73194 20.1123   1
  -6   0  -1 4.07216 17.8148   1
   6   0   1-22.8666 18.4318   1
  -7   0  -1 41.3135 24.8128   1
   7   0   1-12.9467 18.3417   1
  -8   0  -1 10.2330 22.7094   1
   8   0   1 38.5407 22.5095   1
  -9   0  -1-28.2272 22.9092   1
   9   0   1 31.7171 23.4355   1
 -10   0  -1-12.3424 25.4520   1
  10   0   1-17.0669 21.1528   1
 -12   0  -1-14.0246 28.9144   1
  12   0   1-6.54356 26.1256   1
 -13   0  -1 14.8312 29.6094   1
  13   0   1 13.8913 24.8076   1
 -14   0  -1-23.3390 30.5370   1
  14   0   1 7.41269 37.0404   1
 -15   0  -1 16.0869 25.5536   1
  15   0   1-23.1829 27.5921   1
 -16   0  -1-32.7150 37.2263   1
  16   0   1 24.0028 34.9884   1
 -17   0  -1-16.6040 34.2278   1
  17   0   1 16.5550 31.3475   1
 -18   0  -1 8.44864 31.9978   1
 -20   0  -1-17.3082 30.9090   1
  20   0   1-17.0149 30.3854   1
 -21   0  -1-8.70248 33.5660   1
  21   0   1 33.6465 35.2216   1
 -22   0  -1 43.2144 40.8445   1
  22   0   1 16.9665 40.5648   1
 -23   0  -1 25.8337 42.5733   1
  23   0   1 8.48894 41.5103   1
 -24   0  -1 8.54479 38.3945   1
  24   0   1-33.0383 42.1426   1
 -26   0  -1-8.27831 34.1488   1
  26   0   1-39.5995 38.3051   1
 -25  -1   1 8.79081 35.0925   1
 -25   1   1-16.9633 38.1062   1
  25   1  -1 8.40948 36.2600   1
  25  -1  -1-16.6393 37.8671   1
 -24   1   1 43.2509 29.5892   1
 -24  -1   1 61.9522 45.6227   1
  24  -1  -1-8.45132 29.5587   1
  24   1  -1 16.7169 40.4222   1
 -23   1   1 8.61669 35.5380   1
  23  -1  -1 35.0309 41.8658   1
 -22   1   1 34.9105 38.2446   1
 -22  -1   1 69.9256 39.3469   1
  22  -1  -1 43.7966 41.9348   1
  22   1  -1 60.1239 33.8005   1
 -21   1   1 70.2035 38.3744   1
 -21  -1   1-25.9751 39.4086   1
  21  -1  -1-17.2239 39.1973   1
  21   1  -1-16.9587 37.5913   1
 -20   1   1 308.165 50.5371   1
 -20  -1   1 389.785 51.1141   1
  20  -1  -1 374.686 52.4566   1
  20   1  -1 324.035 50.2141   1
 -19   1   1 551.772 63.6443   1
 -19  -1   1 447.597 63.7499   1
  19  -1  -1 442.288 61.2962   1
  19   1  -1 474.661 63.9821   1
 -18   1   1 342.948 55.7897   1
 -18  -1   1 366.286 52.5437   1
  18  -1  -1 333.175 55.1047   1
  18   1  -1 390.690 53.8648   1
 -16  -1   1 375.067 51.7888   1
 -16   1   1 289.187 50.8153   1
  16  -1  -1 407.353 52.0013   1
  16   1  -1 429.086 53.9007   1
 -15   1   1 1514.08 104.767   1
 -15  -1   1 1154.38 97.6656   1
  15  -1  -1 1461.44 103.189   1
  15   1  -1 1524.57 104.277   1
 -14   1   1 675.855 67.8101   1
  14  -1  -1 804.285 70.2864   1
 -13   1   1 13791.6 659.894   1
 -13  -1   1 13699.3 658.580   1
  13  -1  -1 14112.2 657.619   1
  13   1  -1 13418.2 656.846   1
 -12   1   1-13.0922 26.1315   1
 -12  -1   1 6.33305 24.8561   1
  12  -1  -1 17.8168 25.2389   1
  12   1  -1-6.08379 25.8545   1
 -11   1   1 176.901 37.4343   1
 -11  -1   1 212.253 36.3857   1
  11  -1  -1 213.690 34.1902   1
  11   1  -1 219.072 35.4967   1
 -10   1   1 992.684 72.0716   1
 -10  -1   1 937.701 71.8241   1
  10  -1  -1 937.890 69.7035   1
  10   1  -1 856.764 69.4990   1
  -9   1   1 6332.66 305.672   1
  -9  -1   1 5859.57 303.369   1
   9  -1  -1 6040.42 302.314   1
   9   1  -1 6174.75 302.909   1
  -8   1   1 20376.9 935.396   1
  -8  -1   1 20765.0 935.636   1
   8  -1  -1 20507.9 932.913   1
   8   1  -1 19151.0 932.551   1
  -7   1   1 10982.7 507.375   1
   7  -1  -1 10522.4 505.004   1
  -6  -1   1 131259. 5806.20   1
   6   1  -1 126148. 5805.15   1
  -5   1   1 37963.8 1808.55   1
   5   1  -1 40519.4 1806.73   1
  -5  -1   1 38681.5 1807.36   1
   5  -1  -1 41973.1 1807.93   1
  -4  -1   1 38683.1 1756.59   1
   4   1  -1 37396.9 1756.69   1
   4  -1  -1 39040.3 1758.52   1
  -4   1   1 40422.7 1759.79   1
  -3  -1   1 135737. 6168.10   1
  -3   1   1 120559. 6170.68   1
   3  -1  -1 127768. 6169.46   1
   2   1  -1 6481.85 290.284   1
  -2  -1   1 6544.67 290.629   1
  -2   1   1 6151.17 293.533   1
   2  -1  -1 5991.40 292.877   1
  -1   1   1 41810.8 1899.93   1
   1  -1  -1 42390.3 1899.82   1
   0  -1  -1 2852.25 146.872   1
   0   1   1 3132.44 147.333   1
   0   1  -1 3212.16 145.779   1
   0  -1   1 3276.10 146.041   1
  -1  -1  -1 525.366 33.2251   1
   1   1   1 526.957 32.7103   1
   1  -1   1 591.674 33.5851   1
  -1   1  -1 533.969 32.5657   1
  -2   1  -1 7123.50 336.824   1
  -2  -1  -1 7302.96 336.060   1
   2  -1   1 7563.09 336.598   1
   2   1   1 6898.79 335.674   1
  -3  -1  -1 244513. 11868.2   1
   3  -1   1 250393. 11868.5   1
   3   1   1 268366. 11869.4   1
  -4   1  -1 58336.0 2480.70   1
  -4  -1  -1 54817.5 2477.90   1
   4  -1   1 50782.9 2476.96   1
   4   1   1 55629.1 2478.51   1
  -6   1  -1 50945.6 2283.16   1
  -6  -1  -1 53348.8 2283.13   1
   6  -1   1 48258.1 2280.24   1
   6   1   1 48504.3 2281.39   1
  -7   1  -1 5297.22 257.008   1
  -7  -1  -1 5213.13 256.662   1
   7  -1   1 5221.25 255.225   1
   7   1   1 4552.84 255.969   1
  -8   1  -1 3929.32 208.141   1
  -8  -1  -1 4246.73 209.640   1
   8  -1   1 3502.72 202.242   1
   8   1   1 4195.85 208.010   1
  -9   1  -1 15749.6 692.178   1
  -9  -1  -1 14748.6 688.511   1
   9   1   1 15092.4 688.188   1
 -10  -1  -1 912.257 74.8784   1
  10  -1   1 858.920 70.6612   1
  10   1   1 818.088 70.4743   1
 -12   1  -1 3270.61 188.417   1
 -12  -1  -1 3278.27 188.125   1
  12  -1   1 3179.10 185.651   1
  12   1   1 3652.94 191.548   1
 -13   1  -1 22.2561 31.6301   1
 -13  -1  -1 78.3290 34.5194   1
  13  -1   1 118.192 35.9202   1
  13   1   1 21.5732 27.3518   1
 -14   1  -1 641.999 67.3962   1
 -14  -1  -1 657.512 64.4786   1
  14   1   1 695.729 67.0265   1
  14  -1   1 663.998 65.9865   1
 -15   1  -1 2492.82 152.091   1
 -15  -1  -1 2314.55 146.880   1
  15  -1   1 2235.11 144.938   1
  15   1   1 2338.46 149.647   1
 -16   1  -1 159.800 40.5829   1
  16  -1   1 108.947 39.2830   1
  16   1   1 103.757 38.5522   1
 -17   1  -1 103.294 37.7954   1
  17  -1   1 81.4631 35.2898   1
 -17  -1  -1 41.1931 35.1773   1
 -18   1  -1 69.9186 38.4586   1
 -18  -1  -1 59.0993 30.4484   1
  18  -1   1 117.550 39.4179   1
  18   1   1 138.776 39.6975   1
 -19  -1  -1 17.0096 32.8080   1
  19   1   1 16.7125 34.4599   1
 -20   1  -1 17.2937 34.5238   1
 -20  -1  -1-34.6124 38.3669   1
  20  -1   1 52.4168 38.2081   1
  20   1   1 8.53093 41.2476   1
 -21   1  -1-8.62945 28.8291   1
 -21  -1  -1-8.71104 27.6819   1
  21  -1   1-8.74285 31.8669   1
  21   1   1-34.0504 34.5499   1
 -22   1  -1 8.61533 28.0866   1
 -22  -1  -1-17.5331 39.3902   1
  22   1   1-8.35918 37.5601   1
  22  -1   1 43.0672 30.7595   1
 -23   1  -1 43.2269 32.9239   1
 -23  -1  -1 61.0883 31.9904   1
  23   1   1 66.5828 34.4887   1
  23  -1   1 133.127 39.9162   1
 -24   1  -1 42.0489 36.7915   1
 -24  -1  -1 95.6120 46.5647   1
  24  -1   1-8.26188 34.6077   1
  24   1   1-16.6160 41.9648   1
 -26  -1  -1-8.52502 34.5956   1
  26   1   1-7.80465 31.1577   1
 -25   2   1-33.6822 42.5268   1
 -25  -2   1 9.15130 32.6848   1
  25   2  -1-24.5791 32.1667   1
  25  -2  -1-25.6710 42.3061   1
 -24   2   1 34.5718 35.9729   1
 -24  -2   1 18.1062 42.0202   1
  24   2  -1 143.310 48.6283   1
 -23   2   1 17.6005 39.0378   1
  23  -2  -1 43.1998 38.8415   1
 -22   2   1 53.6653 41.7535   1
 -22  -2   1-8.91700 37.9093   1
  22  -2  -1 8.65447 37.8600   1
  22   2  -1 42.6381 37.3055   1
 -21   2   1 36.0235 39.3876   1
 -21  -2   1 35.1156 38.3952   1
  21  -2  -1 8.52595 37.8034   1
  21   2  -1-16.7388 38.5841   1
 -20  -2   1 77.7411 40.8982   1
  20   2  -1 49.4422 40.8320   1
 -19   2   1 96.1342 34.9589   1
 -19  -2   1 151.424 43.0111   1
  19  -2  -1 139.012 38.2923   1
 -18   2   1 640.200 71.9635   1
 -18  -2   1 712.934 72.1021   1
  18   2  -1 581.168 66.9471   1
  18  -2  -1 711.738 69.6936   1
 -17   2   1 1074.01 90.4757   1
  17  -2  -1 1064.51 89.2011   1
 -16  -2   1-7.59372 29.2860   1
  16  -2  -1-7.54177 33.4348   1
  16   2  -1 22.3719 26.0660   1
 -15   2   1 747.170 69.0544   1
 -15  -2   1 637.992 65.2182   1
  15  -2  -1 626.066 63.7650   1
  15   2  -1 632.740 64.4254   1
 -14   2   1 23356.8 1048.24   1
 -14  -2   1 23605.1 1046.36   1
  14  -2  -1 20057.7 1036.89   1
  14   2  -1 22594.5 1041.49   1
 -13   2   1 1003.94 81.4091   1
  13  -2  -1 1012.51 78.5086   1
  13   2  -1 1164.49 83.8554   1
 -12  -2   1 2904.63 162.363   1
  12   2  -1 2705.57 159.210   1
 -11   2   1 3395.71 173.854   1
 -11  -2   1 3083.89 167.966   1
  11   2  -1 3094.98 167.954   1
 -10   2   1 21459.7 998.214   1
 -10  -2   1 21554.0 994.301   1
  10  -2  -1 20597.4 993.860   1
  10   2  -1 22020.1 994.128   1
  -9   2   1 13073.4 649.370   1
  -9  -2   1 14467.3 646.900   1
   9  -2  -1 13613.3 647.463   1
   9   2  -1 13684.8 645.118   1
  -8   2   1 1003.59 73.2602   1
  -8  -2   1 1085.45 72.2224   1
   8  -2  -1 1274.98 77.8744   1
   8   2  -1 1036.35 72.6358   1
  -7   2   1 21331.5 978.986   1
   7   2  -1 20605.8 974.498   1
  -7  -2   1 21712.3 975.066   1
   7  -2  -1 21094.0 977.650   1
  -6  -2   1 18758.6 839.704   1
  -6   2   1 16948.8 842.627   1
   6   2  -1 18776.3 838.891   1
   6  -2  -1 18212.5 841.991   1
  -5   2   1 423.208 36.4294   1
   5   2  -1 343.803 31.4339   1
   5  -2  -1 449.272 36.1298   1
  -4   2   1 419542. 18450.5   1
   4  -2  -1 410605. 18451.0   1
   4   2  -1 409617. 18446.3   1
  -4  -2   1 401397. 18447.5   1
  -3  -2   1 76711.2 3539.58   1
   3  -2  -1 77331.8 3542.51   1
  -3   2   1 78241.7 3542.81   1
   3   2  -1 81310.5 3539.98   1
   2  -2  -1 93255.9 4227.42   1
  -2  -2   1 92500.4 4224.07   1
   2   2  -1 95554.5 4224.80   1
  -2   2   1 93519.3 4227.40   1
  -1   2   1 18911.7 796.420   1
   1  -2  -1 19773.4 797.228   1
  -1  -2   1 18570.1 794.686   1
   0  -2   1 49218.4 2362.07   1
   0  -2  -1 56323.2 2363.80   1
   0   2   1 49084.9 2362.49   1
   0   2  -1 54970.7 2362.04   1
  -1  -2  -1 5673.62 269.762   1
   1  -2   1 5985.50 268.919   1
  -1   2  -1 6221.42 269.576   1
  -2  -2  -1 75824.8 3470.83   1
   2   2   1 73605.1 3470.73   1
   2  -2   1 77539.1 3471.13   1
  -2   2  -1 80753.0 3471.64   1
  -3  -2  -1 4272.98 202.194   1
   3   2   1 4024.72 200.769   1
  -3   2  -1 4071.26 202.135   1
   3  -2   1 4130.38 201.841   1
   4  -2   1 77669.6 3710.13   1
  -4   2  -1 82953.4 3712.62   1
   4   2   1 78818.1 3708.38   1
  -4  -2  -1 90340.8 3712.97   1
   5  -2   1 85.8929 23.2442   1
  -5   2  -1 30.8534 22.9862   1
  -6   2  -1 39681.0 1750.35   1
  -6  -2  -1 39118.8 1746.22   1
   6  -2   1 39324.5 1748.20   1
   6   2   1 35574.7 1743.21   1
  -7   2  -1 40119.6 1801.98   1
  -7  -2  -1 38570.7 1798.06   1
   7  -2   1 38557.3 1799.20   1
   7   2   1 40354.9 1798.86   1
  -8  -2  -1 25.0527 22.9200   1
   8  -2   1 54.1866 25.4896   1
   8   2   1 9.84131 21.6391   1
  -9   2  -1 26912.0 1224.25   1
  -9  -2  -1 26161.2 1220.86   1
   9  -2   1 26728.4 1221.83   1
   9   2   1 25959.7 1220.32   1
 -10   2  -1 24846.4 1188.91   1
 -10  -2  -1 25639.9 1187.57   1
  10  -2   1 25289.4 1186.80   1
  10   2   1 26563.8 1187.09   1
 -11   2  -1 2799.23 162.445   1
  11  -2   1 2728.51 158.991   1
 -12   2  -1 1325.16 95.0942   1
  12  -2   1 1162.92 87.1315   1
  12   2   1 1454.22 94.1026   1
 -13   2  -1 3968.48 218.680   1
 -13  -2  -1 3901.00 215.524   1
  13  -2   1 3696.99 213.416   1
  13   2   1 3995.85 215.882   1
 -14  -2  -1 700.052 69.4197   1
  14  -2   1 749.635 73.1869   1
  14   2   1 678.135 71.1750   1
 -15  -2  -1 699.109 71.9512   1
  15  -2   1 730.065 69.7301   1
  15   2   1 785.589 75.4092   1
 -16  -2  -1 5254.67 274.616   1
 -16   2  -1 4758.19 273.264   1
  16   2   1 5180.86 274.123   1
  16  -2   1 4960.00 271.457   1
 -17   2  -1 266.602 43.8321   1
 -17  -2  -1 223.431 45.9856   1
  17  -2   1 216.613 39.8017   1
  17   2   1 242.491 47.2340   1
 -18  -2  -1 152.703 44.2583   1
  18  -2   1 114.877 40.7032   1
  18   2   1 196.757 46.7912   1
 -19   2  -1 658.744 72.8755   1
  19   2   1 607.444 68.6166   1
 -20   2  -1 81.0358 37.1877   1
 -20  -2  -1 78.8430 42.4091   1
  20  -2   1 51.4844 33.1659   1
  20   2   1-8.35163 35.5609   1
 -21   2  -1 61.9998 40.9538   1
 -21  -2  -1 124.166 47.1684   1
  21  -2   1 77.6882 42.7907   1
  21   2   1 33.9394 38.7530   1
 -22   2  -1 43.1856 37.7947   1
 -22  -2  -1 53.5982 40.1577   1
  22  -2   1 8.72347 43.1432   1
  22   2   1 16.9124 40.9044   1
 -23   2  -1 17.0170 27.0781   1
 -23  -2  -1 26.8615 38.6403   1
  23  -2   1 17.2453 30.8290   1
  23   2   1 100.038 39.4086   1
 -24   2  -1 8.38684 37.6819   1
 -24  -2  -1 9.02511 37.2110   1
  24   2   1 8.08267 36.3155   1
  24  -2   1 8.38493 39.1321   1
 -25   2  -1-8.26493 37.6195   1
  25  -2   1 23.9749 41.1868   1
 -26   3   1 16.4658 38.4756   1
  26  -3  -1 75.1124 42.6279   1
 -25   3   1-16.9133 37.4911   1
  25  -3  -1 8.54292 42.6857   1
  25   3  -1 16.5748 32.5274   1
 -24   3   1 35.0857 35.6044   1
 -24  -3   1 64.0367 41.1095   1
  24  -3  -1-8.54740 38.4114   1
  24   3  -1-8.41739 37.3267   1
 -23   3   1 306.301 52.8803   1
  23  -3  -1 111.630 43.8317   1
 -22   3   1 45.2632 38.1988   1
 -22  -3   1 138.158 45.2817   1
  22  -3  -1 92.1417 42.1232   1
  22   3  -1 151.179 45.6450   1
 -21   3   1 26.8301 39.1124   1
 -21  -3   1-18.1888 39.2166   1
  21  -3  -1-8.40316 40.1640   1
  21   3  -1 49.9511 37.4069   1
 -20   3   1 44.3682 35.4494   1
 -20  -3   1 35.3945 33.5385   1
  20  -3  -1 8.31568 36.8910   1
  20   3  -1 33.2584 33.2196   1
 -19   3   1 252.322 48.4068   1
 -19  -3   1 406.332 58.8855   1
  19  -3  -1 368.378 53.3488   1
  19   3  -1 286.696 52.0273   1
 -18   3   1 292.030 50.8894   1
 -18  -3   1 376.987 53.6978   1
  18   3  -1 280.308 47.3663   1
 -17   3   1 16.8662 33.7353   1
  17  -3  -1 85.7538 39.4251   1
 -16  -3   1 148.297 35.9773   1
  16   3  -1 104.406 32.6544   1
 -15   3   1 7421.60 378.681   1
 -15  -3   1 7687.03 377.639   1
  15  -3  -1 7030.73 373.879   1
  15   3  -1 7485.56 375.998   1
 -14   3   1 30.1584 31.2106   1
 -14  -3   1 106.252 36.6122   1
  14  -3  -1 42.4432 28.3770   1
  14   3  -1 81.0306 31.2516   1
 -13   3   1 35076.6 1545.62   1
 -13  -3   1 32610.6 1538.33   1
  13   3  -1 34458.4 1538.55   1
  13  -3  -1 31435.1 1537.80   1
  12   3  -1 556.749 53.4097   1
  12  -3  -1 412.390 48.9143   1
 -12   3   1 561.479 58.2685   1
  11  -3  -1 24.0870 19.1616   1
  11   3  -1 5.60809 18.7623   1
 -11  -3   1 41.0848 23.4552   1
 -11   3   1 32.7836 26.6291   1
 -10   3   1 757.018 62.2490   1
 -10  -3   1 689.709 57.6864   1
  10  -3  -1 663.433 59.9046   1
  10   3  -1 560.429 54.3853   1
  -9   3   1 32683.2 1503.56   1
   9   3  -1 31803.3 1497.71   1
  -9  -3   1 34448.6 1501.51   1
   9  -3  -1 31874.7 1501.34   1
  -8   3   1 4937.80 236.118   1
   8   3  -1 4269.58 227.425   1
   8  -3  -1 4479.63 232.996   1
  -8  -3   1 4598.78 232.253   1
  -7   3   1 24623.3 1162.14   1
   7   3  -1 24757.1 1156.34   1
  -7  -3   1 26067.4 1160.22   1
   7  -3  -1 25467.2 1162.19   1
   6  -3  -1 11337.3 528.335   1
  -6   3   1 11059.2 527.950   1
  -5  -3   1 69492.1 3181.98   1
   5  -3  -1 70856.2 3186.42   1
   5   3  -1 70465.5 3182.39   1
  -5   3   1 70617.1 3185.40   1
  -4  -3   1 8164.84 393.833   1
   4  -3  -1 8613.66 398.253   1
  -4   3   1 7571.43 395.719   1
   4   3  -1 9203.35 394.481   1
   3  -3  -1 389.866 36.0745   1
  -3  -3   1 341.894 31.9620   1
   3   3  -1 402.074 31.8018   1
  -3   3   1 394.749 35.9298   1
   2  -3  -1 14507.2 670.592   1
  -2   3   1 14494.2 670.819   1
   2   3  -1 14979.2 669.046   1
  -2  -3   1 14277.7 667.459   1
  -1   3   1 968.015 59.8393   1
   1   3  -1 934.050 57.2235   1
  -1  -3   1 966.661 57.9564   1
   1  -3  -1 1140.08 62.2859   1
   0  -3   1 89973.5 3901.90   1
   0   3  -1 89272.5 3901.31   1
   0  -3  -1 92664.3 3904.25   1
   1  -3   1 412761. 18487.2   1
  -1  -3  -1 399194. 18487.3   1
  -1   3  -1 403236. 18487.2   1
   1   3   1 428048. 18487.8   1
  -2  -3  -1 561.865 42.0480   1
   2   3   1 522.635 42.1090   1
   2  -3   1 452.085 39.3869   1
  -2   3  -1 618.282 42.8512   1
  -3  -3  -1 150.594 24.4164   1
   3   3   1 120.028 21.5493   1
   3  -3   1 132.058 24.0157   1
  -3   3  -1 141.157 24.9333   1
   4  -3   1 282.788 33.3248   1
  -4   3  -1 301.131 34.6855   1
  -5  -3  -1 4246.63 222.798   1
   5   3   1 4551.39 223.281   1
  -5   3  -1 4873.95 228.189   1
   5  -3   1 4226.51 224.227   1
   6  -3   1 45.9125 22.2487   1
  -6  -3  -1 9.02635 17.7792   1
   6   3   1 12.3411 17.0288   1
   7   3   1 9741.04 464.045   1
  -7  -3  -1 9465.25 466.502   1
   7  -3   1 9960.61 467.231   1
  -7   3  -1 9646.35 467.528   1
   8   3   1 38190.3 1812.90   1
  -8  -3  -1 41558.3 1816.72   1
   8  -3   1 39619.0 1815.05   1
  -8   3  -1 39303.3 1816.45   1
   9   3   1 17975.2 853.578   1
  -9  -3  -1 18370.9 855.638   1
   9  -3   1 17505.8 854.064   1
  -9   3  -1 19329.7 859.871   1
  10   3   1 40174.5 1875.57   1
 -10  -3  -1 41743.7 1878.73   1
  11  -3   1 15407.6 771.153   1
 -11   3  -1 17468.0 779.333   1
  12   3   1 910.600 72.4109   1
 -12  -3  -1 848.723 72.7704   1
  12  -3   1 842.018 72.7919   1
 -12   3  -1 795.311 73.0711   1
  13   3   1 1908.21 125.268   1
 -13  -3  -1 2187.43 130.257   1
  13  -3   1 1793.35 124.752   1
 -13   3  -1 1920.45 128.905   1
  14   3   1 1665.12 115.376   1
 -14  -3  -1 1612.85 116.181   1
  14  -3   1 1515.69 111.225   1
  15   3   1 3525.67 201.749   1
 -15  -3  -1 3542.93 203.634   1
  16   3   1 2540.83 151.631   1
 -16  -3  -1 2345.10 150.885   1
  16  -3   1 2301.99 149.310   1
 -16   3  -1 2252.66 150.336   1
  17   3   1-16.1242 34.7620   1
 -17  -3  -1 16.9889 33.3394   1
  17  -3   1-16.1410 32.7494   1
 -17   3  -1 34.3388 40.5482   1
  18   3   1 485.036 59.6761   1
  18  -3   1 451.981 60.2557   1
 -18   3  -1 543.467 67.0431   1
  19  -3   1 66.3746 30.2855   1
 -19   3  -1 8.89054 29.0309   1
  20   3   1 8.30236 36.3077   1
 -20  -3  -1 9.07276 34.9919   1
  20  -3   1 25.0898 36.0625   1
 -20   3  -1-8.96304 36.9552   1
  21   3   1-8.34880 30.4264   1
 -21  -3  -1-9.15873 32.0150   1
  22   3   1 84.2794 38.5323   1
 -22  -3  -1 72.8534 41.6087   1
  22  -3   1 85.5876 40.1072   1
 -22   3  -1 80.1490 40.1755   1
  23   3   1 41.5879 35.9162   1
 -23  -3  -1 45.1971 37.8959   1
  24   3   1 106.122 38.6233   1
 -24  -3  -1 188.005 43.2568   1
  24  -3   1 109.480 43.4332   1
 -24   3  -1 159.560 45.0101   1
  25  -3   1 8.30866 41.5165   1
 -25   3  -1-24.1728 37.6048   1
  26  -4  -1-32.5978 36.6154   1
 -26   4   1 16.6015 34.2246   1
  25  -4  -1 25.0089 42.9623   1
 -25   4   1-17.3457 39.4752   1
  24   4  -1 77.4876 45.1435   1
 -24  -4   1 170.680 47.0735   1
  23   4  -1 402.133 59.6481   1
 -23  -4   1 309.372 58.1400   1
  23  -4  -1 292.173 58.6014   1
 -23   4   1 293.333 56.8821   1
  22   4  -1 76.4462 38.3463   1
 -22  -4   1 91.2338 40.0726   1
  21   4  -1 166.833 44.9520   1
 -21  -4   1 164.679 43.4124   1
  21  -4  -1 150.815 48.7205   1
 -21   4   1 222.365 50.4098   1
  20   4  -1-8.22988 31.7520   1
 -20  -4   1-9.00759 35.3648   1
  20  -4  -1-24.9890 38.8829   1
 -20   4   1-44.4980 38.9279   1
  19   4  -1 105.717 39.1546   1
 -19  -4   1 114.926 42.5169   1
  19  -4  -1 106.843 37.2296   1
 -19   4   1 96.8865 39.3359   1
  18   4  -1 247.485 46.4604   1
 -18  -4   1 267.673 51.2644   1
  18  -4  -1 165.586 41.7699   1
 -18   4   1 193.663 46.8259   1
  17  -4  -1-30.9306 36.5502   1
  16   4  -1 959.700 81.6820   1
 -16  -4   1 956.260 81.5100   1
  16  -4  -1 741.311 74.8426   1
 -16   4   1 1005.55 85.9827   1
  15   4  -1 86.3279 36.7629   1
 -15  -4   1 46.6786 35.4726   1
  15  -4  -1 66.9399 33.4830   1
 -15   4   1-7.98494 29.7496   1
  14   4  -1 13951.1 655.801   1
 -14  -4   1 13690.3 658.505   1
  14  -4  -1 13087.0 654.257   1
 -14   4   1 13915.2 662.591   1
 -13  -4   1 7056.57 349.573   1
  13  -4  -1 6426.69 346.043   1
 -13   4   1 7036.14 351.949   1
  12  -4  -1 7088.66 363.994   1
 -12   4   1 7382.25 368.806   1
  11   4  -1 2636.88 144.846   1
  11  -4  -1 2612.31 149.367   1
 -11   4   1 2343.72 146.537   1
 -11  -4   1 2252.29 143.421   1
 -10   4   1 17710.1 812.452   1
  10  -4  -1 16722.1 809.167   1
  10   4  -1 17162.3 806.448   1
 -10  -4   1 17296.8 808.493   1
  -9  -4   1 1189.08 87.5797   1
   9  -4  -1 1363.79 90.9056   1
   9   4  -1 1450.20 90.7560   1
  -9   4   1 1388.98 92.7657   1
  -8  -4   1 57720.7 2639.03   1
   8  -4  -1 57176.6 2641.60   1
   8   4  -1 58551.3 2637.91   1
  -8   4   1 58651.2 2643.57   1
  -7  -4   1 7347.30 352.329   1
   7  -4  -1 6991.05 355.287   1
   7   4  -1 7874.53 353.845   1
  -7   4   1 6805.64 354.884   1
  -6  -4   1 62954.6 3003.70   1
   6  -4  -1 67497.5 3008.26   1
  -6   4   1 67379.7 3008.06   1
   6   4  -1 67617.5 3004.41   1
   5  -4  -1 13840.1 621.393   1
  -5   4   1 12683.3 618.600   1
   4  -4  -1 118443. 5270.99   1
  -4  -4   1 116753. 5265.27   1
  -4   4   1 105167. 5271.53   1
   4   4  -1 124047. 5266.08   1
  -3  -4   1 319.295 31.4599   1
   3   4  -1 330.171 30.8031   1
  -2  -4   1 9665.45 465.468   1
   2   4  -1 10200.3 464.913   1
  -1   4   1 83805.4 3842.51   1
  -1  -4   1 86891.0 3841.50   1
   1  -4  -1 80903.3 3841.95   1
   1   4  -1 87961.3 3840.03   1
   0   4  -1 83337.3 3518.02   1
   0  -4  -1 73153.8 3518.40   1
   0  -4   1 80256.0 3518.72   1
   0   4   1 74398.5 3518.29   1
  -1   4  -1 8824.83 409.909   1
   1  -4   1 9065.34 410.459   1
   1   4   1 8307.29 409.269   1
  -1  -4  -1 8512.98 409.879   1
   3  -4   1 3065.36 160.375   1
  -3   4  -1 3079.14 160.374   1
  -4   4  -1 33525.3 1578.59   1
   4  -4   1 33409.9 1579.44   1
   4   4   1 35498.5 1579.89   1
  -4  -4  -1 35784.5 1578.69   1
   5  -4   1 61549.7 2794.36   1
   5   4   1 66302.9 2794.19   1
  -5  -4  -1 65627.8 2794.37   1
  -6   4  -1 84204.2 3742.79   1
   6  -4   1 86245.4 3742.73   1
   6   4   1 89666.8 3739.21   1
  -7   4  -1 11055.1 529.167   1
  -7  -4  -1 10509.8 525.655   1
   7  -4   1 11422.5 529.474   1
   7   4   1 11218.1 526.619   1
   8  -4   1 234.719 35.3836   1
   8   4   1 260.796 34.6280   1
  -8  -4  -1 210.607 36.4094   1
  -9  -4  -1 46045.9 2042.09   1
  -9   4  -1 46365.9 2044.45   1
   9   4   1 44677.1 2039.20   1
   9  -4   1 41483.1 2039.40   1
  10  -4   1 2848.79 173.636   1
 -10  -4  -1 3211.59 177.131   1
  10   4   1 3057.93 172.545   1
 -10   4  -1 3223.52 181.613   1
  11  -4   1 12092.6 589.717   1
 -11  -4  -1 11583.3 588.942   1
  11   4   1 12114.2 587.209   1
 -11   4  -1 13191.5 595.429   1
  12  -4   1 6889.62 348.935   1
 -12  -4  -1 7362.68 353.324   1
  12   4   1 6316.42 344.263   1
 -12   4  -1 6933.52 353.939   1
  13  -4   1 3070.08 176.137   1
 -13  -4  -1 3029.39 178.857   1
  13   4   1 2830.91 173.249   1
 -13   4  -1 3056.50 178.673   1
  14  -4   1 4357.29 239.724   1
 -14  -4  -1 4461.86 242.705   1
  14   4   1 4333.96 237.443   1
 -14   4  -1 4322.42 241.187   1
  15  -4   1 852.483 77.3357   1
 -15  -4  -1 906.522 79.6205   1
 -15   4  -1 794.294 78.0991   1
  16  -4   1 229.383 43.7422   1
 -16  -4  -1 195.408 42.9524   1
  16   4   1 220.080 45.2787   1
 -16   4  -1 148.107 43.0715   1
  17  -4   1 40.3521 33.8803   1
 -17  -4  -1 60.9071 31.8048   1
  17   4   1 64.3706 30.0056   1
 -17   4  -1 52.3813 33.7603   1
 -18  -4  -1 621.373 67.9750   1
  18   4   1 612.399 67.5229   1
  19  -4   1 581.528 66.7844   1
 -20  -4  -1 82.0785 42.6084   1
  20   4   1 16.6245 36.4057   1
 -20   4  -1 44.6170 39.0743   1
  21  -4   1 25.0688 39.4869   1
 -21  -4  -1 36.2481 37.3799   1
  21   4   1 75.9196 46.0224   1
 -21   4  -1-35.7073 45.5577   1
  22  -4   1-16.5363 36.1562   1
 -22  -4  -1 9.00776 39.3905   1
  22   4   1-8.47015 40.4808   1
 -22   4  -1 8.93493 37.9712   1
  23  -4   1 125.907 38.3284   1
 -23  -4  -1 17.7286 31.1364   1
  23   4   1 42.4802 32.3224   1
 -23   4  -1 88.1073 34.7177   1
  24  -4   1 8.27776 42.6614   1
 -24  -4  -1-17.4259 34.1988   1
  24   4   1 8.37326 39.0776   1
 -24   4  -1-33.9772 42.4438   1
  25  -4   1 8.13186 45.5608   1
  25   4   1 40.8404 39.9767   1
 -25   4  -1 73.4065 41.2255   1
  26  -5  -1-8.03353 39.7167   1
 -26   5   1 42.1283 41.1996   1
  24  -5  -1 139.408 45.0317   1
  24   5  -1 86.3416 43.9116   1
 -24   5   1 122.196 43.9251   1
  23  -5  -1 165.724 43.7376   1
 -23  -5   1 71.9861 44.1801   1
  23   5  -1-8.65018 42.0154   1
 -23   5   1 97.2999 41.9764   1
  22  -5  -1 416.455 55.5610   1
 -22  -5   1 413.072 58.9994   1
 -22   5   1 354.237 53.0395   1
  21  -5  -1 184.155 44.9128   1
 -21  -5   1 133.599 44.0536   1
  21   5  -1 136.688 47.0691   1
 -21   5   1 133.885 41.6803   1
  20  -5  -1 98.7456 44.1807   1
 -20   5   1 35.9267 40.4721   1
 -19  -5   1 112.956 37.4490   1
  19   5  -1 166.962 41.7348   1
  18  -5  -1 318.500 52.0896   1
 -18   5   1 240.713 52.0260   1
 -18  -5   1 340.446 56.1945   1
 -17  -5   1 778.637 78.2067   1
 -17   5   1 924.157 82.3386   1
  17   5  -1 882.401 80.1201   1
  17  -5  -1 810.947 76.3830   1
  16  -5  -1-7.77671 33.0620   1
 -16  -5   1 24.0552 33.0717   1
 -16   5   1 50.5944 34.7779   1
  16   5  -1 23.0862 32.2323   1
 -15  -5   1 1465.16 107.019   1
  15   5  -1 1562.49 108.206   1
 -14   5   1 387.179 55.5286   1
  14  -5  -1 362.988 51.4309   1
  14   5  -1 396.107 50.4279   1
 -14  -5   1 353.838 48.3053   1
 -13   5   1 11473.1 558.595   1
  13  -5  -1 11782.2 557.795   1
  13   5  -1 10756.3 550.809   1
 -13  -5   1 11697.2 556.068   1
 -12   5   1 5000.12 263.768   1
  12  -5  -1 4723.00 260.457   1
 -12  -5   1 5014.01 260.346   1
 -11  -5   1 19130.3 886.024   1
 -11   5   1 19267.7 889.540   1
  11   5  -1 19229.8 883.936   1
  11  -5  -1 17723.9 885.772   1
  10   5  -1 5495.47 272.278   1
 -10  -5   1 5035.32 269.838   1
  -9   5   1 823.827 67.4907   1
   9   5  -1 862.402 67.0974   1
  -9  -5   1 812.271 64.3171   1
   9  -5  -1 797.400 65.4333   1
  -8   5   1 2993.36 172.486   1
   8   5  -1 3066.47 168.515   1
  -8  -5   1 3152.93 168.877   1
   8  -5  -1 3173.06 173.464   1
  -7   5   1 42967.6 1978.21   1
   7   5  -1 44712.5 1975.66   1
  -7  -5   1 41931.1 1973.56   1
   7  -5  -1 43555.5 1978.31   1
  -6   5   1 7924.01 390.720   1
   6   5  -1 7923.87 387.964   1
  -6  -5   1 8135.42 390.689   1
   6  -5  -1 8248.55 393.236   1
  -5   5   1 81817.9 3779.28   1
  -5  -5   1 79789.4 3774.90   1
   5  -5  -1 85843.3 3780.53   1
   5   5  -1 86494.9 3776.45   1
   4  -5  -1 18104.6 806.912   1
   4   5  -1 16399.4 799.270   1
  -4   5   1 18570.1 807.050   1
  -4  -5   1 16602.3 802.538   1
  -3   5   1 56721.2 2576.36   1
   3  -5  -1 56695.6 2576.18   1
  -2   5   1 378.954 39.3273   1
   2  -5  -1 440.646 41.0309   1
   1  -5  -1 53825.0 2378.60   1
  -1   5   1 50912.3 2377.11   1
   0   5   1 68889.3 3078.01   1
   0  -5  -1 66914.9 3078.46   1
   1  -5   1 48636.4 2151.23   1
  -1   5  -1 43496.7 2150.64   1
   1   5   1 49787.4 2152.29   1
  -1  -5  -1 47447.3 2153.01   1
  -2  -5  -1 6582.33 333.071   1
  -2   5  -1 7308.20 336.440   1
   2  -5   1 6826.22 334.683   1
  -3   5  -1 137323. 6325.64   1
   3  -5   1 141385. 6326.31   1
   3   5   1 143055. 6325.02   1
  -3  -5  -1 138419. 6325.25   1
  -4   5  -1 30608.8 1440.75   1
   4  -5   1 32677.5 1443.68   1
   4   5   1 31586.8 1440.59   1
  -4  -5  -1 30938.3 1441.13   1
   5  -5   1 2760.21 152.493   1
   5   5   1 2752.96 150.342   1
  -5  -5  -1 2351.08 150.325   1
  -6   5  -1 466.165 51.6241   1
   6  -5   1 676.106 57.3542   1
   6   5   1 584.622 50.6543   1
  -6  -5  -1 533.800 51.3893   1
  -7   5  -1 537.512 52.7038   1
   7  -5   1 535.755 51.6814   1
   7   5   1 529.328 51.9460   1
  -7  -5  -1 560.626 53.1163   1
  -8   5  -1 15119.7 744.785   1
  -8  -5  -1 15972.3 743.676   1
   8  -5   1 15735.9 744.971   1
   8   5   1 16043.2 743.321   1
   9   5   1 19145.6 889.673   1
  -9  -5  -1 18746.7 888.615   1
  10  -5   1 33246.2 1546.26   1
 -10   5  -1 33692.2 1547.15   1
 -11  -5  -1 1433.34 104.257   1
 -11   5  -1 1586.95 109.639   1
  11  -5   1 1672.41 109.967   1
  11   5   1 1464.04 105.061   1
 -12  -5  -1 1129.23 86.5096   1
 -12   5  -1 1316.79 95.5821   1
  12  -5   1 1014.85 86.0194   1
  12   5   1 999.390 83.2082   1
 -13  -5  -1 2619.27 163.626   1
 -13   5  -1 2704.68 166.378   1
  13  -5   1 2804.35 164.383   1
  13   5   1 2789.80 164.828   1
 -14  -5  -1 3456.94 199.313   1
  15  -5   1 683.468 68.4603   1
 -15   5  -1 587.038 66.9294   1
  16  -5   1 24.3748 33.0525   1
 -16  -5  -1 83.7666 34.6142   1
  16   5   1 48.2522 30.5448   1
 -16   5  -1 51.0781 36.7801   1
  17  -5   1 75.7629 36.5372   1
 -17  -5  -1 197.195 44.4545   1
  17   5   1 90.5051 39.1684   1
 -17   5  -1 82.6522 42.0839   1
  18  -5   1 552.149 61.3678   1
 -18  -5  -1 488.086 61.4610   1
  18   5   1 544.101 65.0459   1
 -18   5  -1 429.650 58.3352   1
  19  -5   1 299.808 48.3685   1
 -19   5  -1 302.902 51.4585   1
  19   5   1 339.262 56.7580   1
 -19  -5  -1 344.293 56.7869   1
 -20  -5  -1 1136.99 95.5695   1
  20  -5   1 1075.56 91.2192   1
  20   5   1 1031.74 93.1358   1
 -20   5  -1 1030.86 92.2521   1
 -21   5  -1 8.86936 32.9636   1
 -21  -5  -1-44.5474 43.0744   1
  21   5   1-25.5706 40.2613   1
  21  -5   1 8.31515 34.2845   1
 -22   5  -1 158.647 40.3568   1
 -22  -5  -1 177.910 47.3958   1
  22   5   1 162.479 45.1858   1
  22  -5   1 189.170 40.9593   1
 -23   5  -1 243.683 45.9692   1
 -23  -5  -1 212.055 49.2443   1
  23   5   1 119.146 46.2471   1
  23  -5   1 129.972 37.3264   1
  24   5   1 50.3885 37.8010   1
 -24  -5  -1 52.1320 31.7463   1
  25  -5   1 7.97347 37.2118   1
 -25   6   1-33.8363 44.8864   1
  25  -6  -1 7.94682 39.7105   1
 -24   6   1 69.1204 44.1572   1
  24  -6  -1 48.5465 42.1940   1
  23   6  -1 80.0408 44.9598   1
 -23  -6   1 17.9578 39.8655   1
 -22   6   1 177.165 41.0687   1
 -22  -6   1 279.398 51.4779   1
  22   6  -1 221.171 48.8795   1
  22  -6  -1 91.3654 35.6423   1
  21   6  -1 616.262 70.2606   1
 -21  -6   1 624.411 71.6365   1
 -20   6   1 243.288 50.7954   1
 -20  -6   1 238.480 50.5979   1
  20   6  -1 261.533 53.8581   1
  20  -6  -1 223.953 42.3571   1
 -19   6   1 113.579 43.2348   1
 -19  -6   1 155.710 43.7365   1
  19   6  -1 154.653 42.5345   1
  19  -6  -1 167.537 46.1735   1
 -18   6   1 463.524 60.8541   1
 -18  -6   1 364.675 54.1645   1
  18   6  -1 580.884 62.2554   1
  18  -6  -1 401.479 56.8276   1
 -17   6   1 166.701 43.1828   1
 -17  -6   1 421.935 56.9014   1
  17  -6  -1 223.811 47.4506   1
  17   6  -1 328.511 51.8765   1
  16  -6  -1 2908.65 176.725   1
 -16   6   1 3001.33 180.895   1
 -15   6   1 572.283 65.4214   1
  15   6  -1 385.175 54.3200   1
  15  -6  -1 410.041 56.2468   1
 -15  -6   1 376.693 50.8959   1
 -14   6   1 477.856 57.6062   1
  14  -6  -1 412.124 55.0267   1
  14   6  -1 506.631 57.8399   1
 -14  -6   1 443.961 53.7835   1
 -13   6   1 900.557 78.9671   1
 -13  -6   1 901.118 76.8403   1
  13   6  -1 913.489 77.4291   1
  13  -6  -1 872.380 76.7576   1
 -12  -6   1 15107.8 712.232   1
  12   6  -1 15164.2 711.918   1
 -12   6   1 14986.9 715.097   1
  12  -6  -1 14353.6 712.014   1
 -11   6   1 617.955 60.3462   1
  11  -6  -1 543.247 59.2430   1
 -10   6   1 4751.35 247.710   1
  10   6  -1 4596.36 242.129   1
 -10  -6   1 4705.83 243.621   1
  10  -6  -1 4379.71 244.268   1
   9   6  -1 52.4042 28.2480   1
  -8   6   1 49.8362 29.1387   1
   8   6  -1 27.1004 23.7839   1
  -8  -6   1 33.5911 22.4362   1
   8  -6  -1 84.9598 32.5616   1
  -7   6   1 9035.43 418.167   1
   7   6  -1 8051.74 411.591   1
  -7  -6   1 8243.58 415.095   1
   7  -6  -1 8761.89 418.064   1
  -6   6   1 8059.47 395.367   1
  -6  -6   1 8247.14 392.807   1
   6   6  -1 8518.44 394.228   1
   6  -6  -1 7479.18 393.806   1
  -5   6   1 5589.85 268.449   1
   5   6  -1 4914.20 259.104   1
   5  -6  -1 5438.17 266.698   1
  -5  -6   1 5036.38 262.310   1
  -4   6   1 9425.88 457.118   1
   4  -6  -1 9667.89 457.357   1
   4   6  -1 9787.33 453.658   1
  -4  -6   1 9046.96 450.961   1
  -3   6   1 13252.8 600.867   1
   3  -6  -1 12958.5 599.902   1
   3   6  -1 11820.0 595.656   1
  -3  -6   1 12852.9 599.032   1
  -2   6   1 185565. 8389.04   1
   2  -6  -1 189980. 8390.11   1
   2   6  -1 191029. 8387.66   1
  -2  -6   1 177290. 8387.64   1
   1  -6  -1 26323.7 1260.64   1
  -1  -6   1 27711.9 1259.54   1
  -1   6   1 28124.4 1261.91   1
   1   6  -1 27525.2 1259.04   1
   0   6  -1 47355.8 2206.24   1
   0  -6   1 47890.0 2206.48   1
   0   6   1 47487.7 2205.92   1
   0  -6  -1 51533.2 2209.95   1
  -1   6  -1 15293.4 743.509   1
   1  -6   1 16578.4 745.797   1
   1   6   1 16089.9 746.504   1
  -1  -6  -1 15944.8 746.584   1
  -2   6  -1 39427.5 1922.60   1
   2   6   1 44819.3 1925.89   1
  -2  -6  -1 41736.0 1924.25   1
   2  -6   1 42909.8 1924.84   1
  -3  -6  -1 5611.08 289.401   1
   3  -6   1 5834.76 291.916   1
   3   6   1 5700.14 289.568   1
  -3   6  -1 6180.62 293.454   1
  -4   6  -1 26713.1 1198.10   1
   4  -6   1 27847.0 1199.99   1
   4   6   1 26946.7 1197.29   1
  -5   6  -1 9301.46 448.539   1
   5  -6   1 10023.8 451.426   1
   5   6   1 8899.48 445.770   1
  -5  -6  -1 8878.23 446.615   1
  -6   6  -1 4294.97 226.976   1
   6  -6   1 4146.40 226.006   1
   6   6   1 4548.45 227.972   1
  -6  -6  -1 4238.56 226.071   1
   7  -6   1 1562.39 99.4634   1
   7   6   1 1427.24 94.8067   1
  -7  -6  -1 1486.59 95.6330   1
   8   6   1 10818.3 498.737   1
  -8  -6  -1 9666.39 495.813   1
   9  -6   1 7134.63 358.492   1
  -9   6  -1 7015.87 358.941   1
 -10   6  -1 281.533 40.7559   1
  10  -6   1 295.680 42.4092   1
  10   6   1 262.114 44.3377   1
 -10  -6  -1 308.670 44.8970   1
  11   6   1 12026.1 569.540   1
 -11  -6  -1 11764.7 569.074   1
 -11   6  -1 11886.2 572.306   1
  11  -6   1 11193.1 568.872   1
  12   6   1 2278.17 141.539   1
 -12  -6  -1 2134.62 138.774   1
  12  -6   1 2470.76 143.645   1
 -12   6  -1 1972.93 137.682   1
 -13  -6  -1 1229.72 92.7429   1
 -13   6  -1 1177.86 95.9879   1
  13  -6   1 959.221 86.5013   1
  14   6   1 1216.98 95.8366   1
 -14  -6  -1 1233.15 96.6652   1
 -14   6  -1 1363.83 101.873   1
  14  -6   1 1260.64 97.9247   1
  15   6   1 64.7262 31.2699   1
  15  -6   1 54.7758 33.3178   1
 -15   6  -1 8.71270 38.1552   1
 -15  -6  -1 40.7359 28.5507   1
  16   6   1 887.757 82.6988   1
 -16  -6  -1 936.108 83.1632   1
 -16   6  -1 840.103 82.1398   1
  16  -6   1 943.934 82.6622   1
 -17  -6  -1 969.671 92.7983   1
  17   6   1 1315.51 99.1195   1
  18   6   1 17.0273 39.3439   1
  18  -6   1 121.346 40.0868   1
 -18   6  -1 26.5170 36.5498   1
 -18  -6  -1 77.9923 40.5384   1
  19   6   1 2252.63 145.260   1
 -19  -6  -1 2006.56 140.470   1
 -19   6  -1 2218.10 145.740   1
  19  -6   1 1993.97 138.803   1
  20   6   1-26.2593 40.8505   1
 -20  -6  -1 8.86419 39.2993   1
 -21   6  -1 583.751 70.1992   1
  22   6   1 113.407 44.3952   1
 -22  -6  -1 133.276 46.1226   1
  23   6   1 69.9864 49.4670   1
 -23  -6  -1 35.0592 38.9570   1
  23  -6   1 71.8569 39.9908   1
 -23   6  -1 69.2631 45.1495   1
  24  -6   1 23.6312 38.5122   1
 -24   6  -1 16.7782 41.4687   1
  24   6   1-17.2633 32.6894   1
 -25   7   1 8.33230 38.4351   1
  25  -7  -1 54.6145 45.5138   1
 -23   7   1 8.68091 36.3812   1
  23  -7  -1 16.2837 35.6408   1
  23   7  -1 98.0902 42.1504   1
 -22   7   1 26.7296 39.5162   1
  22  -7  -1 24.2569 38.2080   1
  21   7  -1 399.591 59.3277   1
 -21  -7   1 416.958 58.6407   1
 -21   7   1 391.412 58.6174   1
  21  -7  -1 269.178 47.5773   1
  20   7  -1 415.766 60.5242   1
 -20  -7   1 296.419 57.0503   1
 -20   7   1 369.953 57.4847   1
  20  -7  -1 336.293 55.4133   1
  19   7  -1 34.9294 39.7715   1
 -19  -7   1-8.86849 36.0166   1
 -19   7   1 61.9296 40.8060   1
  19  -7  -1 41.4409 38.2315   1
  18   7  -1 42.9178 39.5963   1
 -18  -7   1 8.72084 34.8476   1
  18  -7  -1 57.0542 37.1300   1
 -18   7   1 26.8370 38.6029   1
 -17   7   1 848.993 80.3514   1
 -17  -7   1 657.001 70.1832   1
  17  -7  -1 696.480 73.8113   1
  17   7  -1 769.127 73.7615   1
 -16  -7   1 16.6246 27.7667   1
  16  -7  -1-8.02123 33.5868   1
  16   7  -1 40.8652 32.0817   1
 -16   7   1-17.7136 40.8282   1
  15   7  -1 1158.26 93.2561   1
 -15  -7   1 1229.41 96.4865   1
  15  -7  -1 1138.92 92.6086   1
 -15   7   1 1228.13 96.9561   1
  14   7  -1 1186.08 92.4929   1
 -14  -7   1 1123.03 91.0793   1
  14  -7  -1 1198.07 94.2936   1
 -14   7   1 1147.16 93.8164   1
  13   7  -1 859.369 80.7419   1
 -13  -7   1 864.723 78.5041   1
  13  -7  -1 973.303 81.1728   1
 -13   7   1 945.544 82.5059   1
 -12  -7   1 1203.11 92.9467   1
 -12   7   1 1346.29 99.9576   1
  12  -7  -1 1415.29 99.8930   1
  12   7  -1 1242.61 95.0859   1
 -11  -7   1 6480.32 340.241   1
 -11   7   1 6834.50 346.863   1
  11   7  -1 6546.21 341.036   1
  11  -7  -1 7042.67 347.415   1
  10  -7  -1 35.3473 26.3325   1
 -10   7   1 43.6797 25.5080   1
  -9  -7   1 996.805 79.6393   1
   9  -7  -1 1074.65 83.0481   1
   9   7  -1 1154.67 81.7370   1
  -9   7   1 985.979 83.5663   1
   8   7  -1 11.7371 24.5736   1
   8  -7  -1 19.6902 25.7633   1
  -8   7   1-6.57548 26.6857   1
   7   7  -1 21703.4 1011.75   1
  -7  -7   1 21780.7 1013.13   1
  -6   7   1 612.077 59.9110   1
   6  -7  -1 786.972 64.4871   1
   6   7  -1 779.797 62.7570   1
  -6  -7   1 833.381 64.3338   1
  -5  -7   1 22073.5 1054.71   1
  -5   7   1 22800.4 1060.80   1
   5  -7  -1 24201.2 1063.43   1
   5   7  -1 22304.9 1057.93   1
  -4  -7   1 10420.3 523.930   1
  -4   7   1 10976.6 527.453   1
   4  -7  -1 11093.3 527.648   1
   4   7  -1 11427.9 525.368   1
  -3  -7   1 20885.1 995.753   1
  -3   7   1 23316.9 1001.58   1
   3  -7  -1 20611.8 997.500   1
   3   7  -1 21283.0 995.412   1
  -2  -7   1 762.092 62.9220   1
  -2   7   1 881.057 65.9294   1
   2  -7  -1 843.734 66.9339   1
   2   7  -1 818.051 62.8669   1
  -1  -7   1 37729.0 1693.23   1
   1  -7  -1 36202.4 1694.29   1
   1   7  -1 35638.1 1692.35   1
  -1   7   1 38410.7 1695.80   1
   0  -7  -1 2133.05 124.852   1
   0   7  -1 1996.28 121.897   1
   0  -7   1 2219.84 124.616   1
   0   7   1 2075.05 123.564   1
  -1  -7  -1 42.8412 27.3791   1
  -1   7  -1 40.4876 24.2533   1
   1  -7   1 35.9236 20.5642   1
   1   7   1 41.3829 23.6121   1
  -2  -7  -1 27849.7 1309.56   1
  -2   7  -1 28651.4 1308.76   1
   2  -7   1 27886.8 1308.03   1
   2   7   1 29066.0 1308.85   1
  -3  -7  -1 43058.2 2076.93   1
   3   7   1 46215.0 2078.35   1
   3  -7   1 46118.9 2079.94   1
  -3   7  -1 46633.0 2079.67   1
  -4  -7  -1 10742.5 529.314   1
   4   7   1 11376.0 530.298   1
   4  -7   1 11016.8 531.084   1
  -4   7  -1 11075.5 531.101   1
   5   7   1 44.7259 24.1348   1
  -5  -7  -1 11.7427 20.5560   1
  -5   7  -1 41.3748 28.5993   1
   5  -7   1 12.2519 22.3547   1
   6   7   1 417.348 47.0293   1
  -6  -7  -1 415.138 47.0735   1
  -6   7  -1 465.933 52.3793   1
   6  -7   1 457.323 50.9394   1
  -7   7  -1 149.570 40.0764   1
   7  -7   1 195.560 38.4881   1
   7   7   1 166.156 33.8469   1
  -7  -7  -1 170.930 38.8199   1
   8  -7   1 1141.29 86.6620   1
  -8   7  -1 1169.76 89.6668   1
  -9   7  -1 5444.63 280.790   1
   9  -7   1 5024.06 276.301   1
   9   7   1 5375.44 276.756   1
  -9  -7  -1 5242.06 277.002   1
 -10   7  -1 10463.3 487.123   1
  10  -7   1 8825.52 479.023   1
  10   7   1 9850.55 481.677   1
 -10  -7  -1 10045.7 481.392   1
 -11   7  -1 403.042 52.0877   1
 -11  -7  -1 338.278 49.3881   1
  11  -7   1 362.824 53.8184   1
  11   7   1 328.079 48.7193   1
  12  -7   1 3312.09 188.652   1
 -12  -7  -1 2968.18 184.865   1
 -12   7  -1 3412.64 191.122   1
  13  -7   1 878.191 83.7516   1
 -13  -7  -1 1110.48 90.0319   1
  13   7   1 1095.90 89.8298   1
 -13   7  -1 1224.84 92.9443   1
  14  -7   1 54.7482 33.7432   1
 -14   7  -1-8.84346 34.1253   1
 -15  -7  -1 2111.98 141.175   1
 -15   7  -1 2089.22 141.970   1
  15   7   1 2382.57 145.110   1
  15  -7   1 2006.84 138.676   1
  16  -7   1 175.045 42.9365   1
 -16  -7  -1 275.001 48.2802   1
  16   7   1 211.556 45.1090   1
 -16   7  -1 208.205 51.6050   1
  17  -7   1 16.4318 24.6890   1
 -17   7  -1 17.6399 27.2725   1
  17   7   1-43.2276 37.2776   1
 -17  -7  -1-17.4855 35.4775   1
 -18  -7  -1 948.154 87.3572   1
 -18   7  -1 913.153 87.1500   1
  18   7   1 972.634 87.7928   1
  18  -7   1 1016.07 87.8549   1
  19  -7   1 470.368 56.4215   1
 -19  -7  -1 473.759 62.2609   1
  19   7   1 291.790 57.1025   1
 -19   7  -1 416.307 57.5548   1
  20  -7   1 325.908 56.1231   1
 -20  -7  -1 502.882 64.0759   1
  20   7   1 583.746 69.7808   1
 -20   7  -1 561.375 72.1902   1
  21  -7   1 24.5989 37.8118   1
 -21  -7  -1-8.97414 39.7996   1
  21   7   1 17.6795 37.5824   1
 -21   7  -1 61.4958 41.0124   1
  22  -7   1 24.3230 30.1559   1
 -22   7  -1 86.5975 34.5913   1
 -22  -7  -1-17.8576 32.5612   1
  22   7   1 8.75044 29.9390   1
  23   7   1-26.0520 34.0865   1
 -23  -7  -1 8.83289 32.8288   1
 -24   7  -1 75.0873 42.1341   1
  24  -7   1-30.7723 34.1134   1
 -24   8   1-16.7919 37.2284   1
  24  -8  -1-15.7476 36.3013   1
 -23   8   1-8.65854 36.7964   1
  23  -8  -1 7.92950 34.6751   1
  22   8  -1 8.93921 45.1396   1
 -21   8   1 95.5890 45.0666   1
  21  -8  -1 123.859 46.1084   1
  21   8  -1 53.5941 38.8426   1
 -21  -8   1 180.142 44.8074   1
 -20   8   1 379.915 55.9735   1
  20   8  -1 328.507 52.7705   1
 -20  -8   1 295.581 50.3164   1
 -19  -8   1 62.0502 39.8253   1
  19  -8  -1-24.6064 35.8675   1
  19   8  -1-17.5801 36.8020   1
 -18  -8   1 104.207 41.5222   1
  18   8  -1 26.1158 40.6457   1
 -18   8   1-8.96820 39.2385   1
  18  -8  -1 8.30991 34.2846   1
 -17  -8   1 237.195 47.2453   1
  17   8  -1 206.392 47.9304   1
 -17   8   1 170.824 42.0954   1
  17  -8  -1 264.320 47.6649   1
 -16  -8   1 254.690 46.5713   1
  16   8  -1 347.808 54.7001   1
 -16   8   1 237.037 46.6066   1
  16  -8  -1 176.171 44.6578   1
  15  -8  -1 2704.46 166.434   1
 -15   8   1 2612.36 165.960   1
 -14   8   1-8.30763 32.6060   1
  14  -8  -1-8.08747 34.3696   1
  14   8  -1 7.88158 32.4945   1
 -14  -8   1 16.0118 33.0071   1
 -13   8   1 74.6451 38.8141   1
  13  -8  -1 79.7726 38.2352   1
  13   8  -1 83.6891 32.9325   1
 -13  -8   1 23.5627 29.8858   1
 -12   8   1 10923.1 513.262   1
  12  -8  -1 9758.54 508.539   1
  12   8  -1 10075.4 506.266   1
 -12  -8   1 10493.7 509.594   1
 -11   8   1 320.289 50.0285   1
  11  -8  -1 394.223 56.5253   1
  11   8  -1 297.096 46.0526   1
 -11  -8   1 364.819 50.2425   1
 -10   8   1 3272.85 210.449   1
  10  -8  -1 3740.40 214.991   1
  10   8  -1 4371.18 215.102   1
 -10  -8   1 3890.47 212.935   1
  -9   8   1 1762.83 111.139   1
   9  -8  -1 1578.12 107.627   1
   9   8  -1 1455.36 105.784   1
  -9  -8   1 1465.61 104.884   1
   8  -8  -1 645.546 68.2871   1
  -8   8   1 741.816 67.4529   1
  -7   8   1 4767.27 267.179   1
   7   8  -1 5300.52 266.264   1
   7  -8  -1 5293.29 271.322   1
   6  -8  -1 2350.30 144.355   1
  -6   8   1 2367.32 145.885   1
   6   8  -1 2647.42 146.763   1
  -6  -8   1 2438.49 142.935   1
   5   8  -1 4454.66 243.383   1
  -5  -8   1 4983.04 249.014   1
   4   8  -1 7611.66 374.915   1
  -4   8   1 7501.74 377.758   1
   4  -8  -1 7483.77 376.937   1
  -4  -8   1 7642.48 375.839   1
   3   8  -1 18054.8 848.327   1
  -3   8   1 17169.7 850.036   1
   3  -8  -1 18557.1 852.551   1
  -3  -8   1 18814.6 851.485   1
   2   8  -1 24889.1 1129.37   1
  -2   8   1 23742.5 1130.00   1
   2  -8  -1 24962.4 1132.19   1
  -2  -8   1 23881.7 1129.27   1
   1   8  -1 7177.41 323.717   1
   1  -8  -1 6619.24 323.042   1
  -1  -8   1 6339.22 321.178   1
   0   8  -1 2517.65 143.889   1
   0   8   1 2522.03 145.182   1
   0  -8   1 2444.17 143.596   1
   0  -8  -1 2478.03 144.775   1
   1   8   1 1488.50 96.1961   1
  -1   8  -1 1427.28 96.5863   1
   1  -8   1 1441.56 97.4887   1
  -1  -8  -1 1519.54 98.5307   1
   2   8   1 5912.29 306.044   1
  -2   8  -1 6193.16 307.804   1
   2  -8   1 5775.21 304.922   1
  -2  -8  -1 6330.52 309.425   1
   3   8   1 10555.2 536.848   1
  -3   8  -1 11317.4 539.120   1
   3  -8   1 10760.5 538.146   1
  -3  -8  -1 12152.9 542.493   1
  -4   8  -1 7088.18 342.531   1
   4  -8   1 6713.24 341.108   1
  -4  -8  -1 6495.97 338.891   1
   4   8   1 6794.94 340.431   1
   5   8   1 128.415 29.5493   1
  -5  -8  -1 150.952 32.0400   1
  -6   8  -1 331.760 43.6564   1
   6  -8   1 365.587 45.5135   1
  -7  -8  -1 17667.0 833.177   1
   7   8   1 18576.9 832.804   1
  -7   8  -1 18824.2 836.037   1
  -8  -8  -1 2254.10 144.933   1
   8   8   1 2482.29 148.088   1
  -8   8  -1 2376.60 149.853   1
   8  -8   1 2613.44 152.466   1
  -9  -8  -1 1889.67 118.871   1
   9   8   1 1682.34 113.981   1
  -9   8  -1 1673.57 119.008   1
   9  -8   1 1564.08 113.105   1
 -10  -8  -1 1893.09 126.997   1
  10   8   1 1950.71 127.083   1
  10  -8   1 1775.07 125.451   1
 -10   8  -1 2056.83 130.222   1
 -11  -8  -1 156.554 40.1817   1
  11  -8   1 140.867 41.7610   1
 -11   8  -1 187.242 44.9860   1
 -12   8  -1 1707.84 122.422   1
  12  -8   1 1612.64 118.578   1
  12   8   1 1880.66 122.380   1
 -12  -8  -1 1720.14 119.555   1
  13  -8   1 1372.45 102.128   1
 -13   8  -1 1308.36 101.598   1
 -14  -8  -1 551.607 66.0096   1
  14   8   1 544.423 66.1887   1
 -14   8  -1 558.299 65.8796   1
  14  -8   1 554.880 66.6537   1
 -15  -8  -1 58.8780 33.6738   1
  15   8   1 50.5750 33.7455   1
 -15   8  -1 62.8303 42.4722   1
  15  -8   1 56.9055 37.0888   1
 -16  -8  -1 250.000 43.3742   1
  16   8   1 205.105 43.4681   1
 -16   8  -1 249.065 50.0060   1
  16  -8   1 208.130 47.7184   1
  17  -8   1 455.514 62.6502   1
 -17   8  -1 525.309 67.3279   1
 -18   8  -1 354.575 59.4130   1
  18  -8   1 305.639 52.6285   1
  18   8   1 367.004 58.2763   1
 -18  -8  -1 337.274 54.7203   1
 -19   8  -1-8.84635 34.1311   1
  19  -8   1 25.1264 32.8874   1
  19   8   1 17.5881 40.0384   1
 -19  -8  -1 71.4614 43.6840   1
  20  -8   1 16.0546 35.5871   1
 -20   8  -1-17.5358 41.4136   1
  21  -8   1 31.6810 36.0819   1
  21   8   1 35.1445 33.3093   1
 -21  -8  -1 35.6912 32.5521   1
  22  -8   1 23.9621 27.9405   1
 -22   8  -1 25.6813 27.9239   1
  23  -8   1 31.3404 38.3340   1
 -23   8  -1 33.4793 36.1180   1
  24  -9  -1-15.3333 36.2134   1
 -24   9   1 33.1645 37.2514   1
  23  -9  -1 14.9271 35.2534   1
 -23   9   1-8.74634 39.2958   1
  22  -9  -1-15.9156 38.0360   1
 -22   9   1-8.48661 37.6273   1
  21  -9  -1 57.3135 31.6228   1
 -21   9   1 17.4536 27.0390   1
 -20   9   1 204.149 49.7422   1
 -20  -9   1 156.780 46.5878   1
  20   9  -1 133.989 46.5431   1
  20  -9  -1 122.776 41.4685   1
  19   9  -1 177.301 44.6825   1
 -19  -9   1 210.541 45.5983   1
 -18   9   1 333.500 58.8539   1
  18  -9  -1 393.797 58.3325   1
 -17  -9   1-17.9851 37.0826   1
  17   9  -1 51.8124 39.3113   1
 -17   9   1 17.9831 32.7750   1
  17  -9  -1 16.8797 31.3741   1
  16   9  -1-25.4154 36.0114   1
 -16  -9   1-8.80286 36.3013   1
 -15   9   1 1020.55 90.1010   1
 -15  -9   1 995.986 88.6474   1
  15  -9  -1 927.434 84.9419   1
  15   9  -1 1060.55 89.0568   1
  14  -9  -1 766.021 75.9899   1
 -14   9   1 661.000 71.9858   1
 -13   9   1 129.020 41.7844   1
  13  -9  -1 90.1775 39.3935   1
  13   9  -1 125.332 38.9370   1
 -13  -9   1 32.1778 33.4183   1
 -12   9   1 206.525 46.8273   1
 -12  -9   1 165.361 43.1378   1
  12   9  -1 201.465 44.4070   1
  12  -9  -1 282.003 49.3477   1
 -11  -9   1 6083.93 328.363   1
  11   9  -1 6643.72 330.490   1
 -10   9   1 1696.67 113.166   1
  10   9  -1 1671.19 109.697   1
 -10  -9   1 1598.74 110.971   1
  10  -9  -1 1350.55 106.152   1
  -9  -9   1 731.914 64.9358   1
   9  -9  -1 437.276 62.0020   1
   9   9  -1 730.804 64.1738   1
  -9   9   1 450.320 57.2469   1
  -8   9   1 16271.7 772.273   1
   8  -9  -1 16574.9 775.159   1
   8   9  -1 16716.2 770.399   1
  -8  -9   1 15378.8 768.605   1
   7  -9  -1 5249.60 283.990   1
  -7   9   1 5341.39 283.458   1
   7   9  -1 5458.67 283.607   1
  -7  -9   1 5501.58 281.509   1
  -6   9   1 364.666 47.2035   1
   6  -9  -1 370.119 48.7013   1
   5   9  -1 206.818 38.5372   1
  -5   9   1 341.147 46.8127   1
  -5  -9   1 246.554 40.6383   1
   5  -9  -1 246.925 46.5555   1
   4   9  -1 123.851 31.8451   1
  -4   9   1 40.9449 29.6948   1
  -4  -9   1 64.1063 30.1829   1
   4  -9  -1 135.818 37.5803   1
   3   9  -1 3267.45 180.658   1
  -3   9   1 3294.04 185.621   1
  -3  -9   1 3323.04 184.324   1
   3  -9  -1 3216.62 184.572   1
   2   9  -1 12463.6 597.336   1
  -2  -9   1 12438.2 597.247   1
   1   9  -1-12.3681 24.6862   1
  -1  -9   1 12.4872 19.3061   1
   0   9  -1 3758.63 202.054   1
   0  -9   1 3637.48 201.394   1
  -1   9  -1 1149.02 91.9279   1
   1  -9   1 1469.78 95.5593   1
  -3   9  -1 2181.85 132.559   1
   3  -9   1 2050.30 131.530   1
   4   9   1 4417.07 230.492   1
  -4  -9  -1 4087.09 229.829   1
   4  -9   1 3741.29 227.007   1
   5  -9   1 144.935 34.7739   1
  -5  -9  -1 232.335 41.3300   1
  -5   9  -1 170.648 36.8533   1
  -6  -9  -1 4969.17 242.992   1
   6  -9   1 4685.30 243.774   1
  -7  -9  -1 1543.19 115.427   1
   7   9   1 1952.75 120.843   1
  -7   9  -1 1595.33 115.910   1
   7  -9   1 2125.50 125.428   1
  -8  -9  -1 1239.55 93.2478   1
   8   9   1 1406.52 95.2977   1
  -8   9  -1 1201.56 94.0022   1
   8  -9   1 1160.89 92.2920   1
  -9  -9  -1 1623.11 112.146   1
   9   9   1 1617.62 110.748   1
   9  -9   1 1469.47 110.774   1
  -9   9  -1 1784.43 117.859   1
 -10  -9  -1 5276.66 281.027   1
 -11  -9  -1 453.323 55.4101   1
  11   9   1 442.309 54.5718   1
 -11   9  -1 507.596 63.9911   1
  11  -9   1 606.820 65.8855   1
 -12   9  -1 3179.46 188.734   1
  12  -9   1 3115.64 186.354   1
 -13  -9  -1-8.49349 34.4760   1
  13   9   1 32.7907 33.8081   1
 -13   9  -1 33.9015 25.4824   1
  13  -9   1 8.25033 26.2236   1
 -14  -9  -1 34.7999 29.1034   1
  14   9   1 16.7361 29.9234   1
 -14   9  -1-8.66684 36.3233   1
  14  -9   1 117.183 40.4987   1
 -15  -9  -1 97.2296 41.1241   1
  15   9   1 85.2199 40.1598   1
 -15   9  -1 204.138 49.1558   1
  15  -9   1 118.732 42.7410   1
 -16  -9  -1 178.593 46.9723   1
  16   9   1 250.817 49.3244   1
 -16   9  -1 280.567 51.5335   1
  16  -9   1 141.288 43.0089   1
 -17  -9  -1 8.98369 34.0240   1
  17   9   1-17.5094 37.2072   1
 -17   9  -1 17.9704 40.8979   1
  17  -9   1 24.9762 35.8992   1
  18   9   1 61.8820 35.9551   1
 -18  -9  -1 44.8901 34.7092   1
 -19   9  -1 17.5287 33.8115   1
  19  -9   1 32.7533 31.0220   1
  19   9   1 8.87457 41.4245   1
 -19  -9  -1 9.01169 38.8661   1
  20   9   1 17.7385 39.8520   1
 -20  -9  -1 9.00692 37.1389   1
 -21   9  -1 70.1213 35.7634   1
  21  -9   1 91.9199 32.2869   1
  21   9   1 114.681 45.6153   1
 -21  -9  -1 53.7551 37.6951   1
  22   9   1 26.2032 43.6491   1
 -22   9  -1 8.52633 38.3149   1
  23  -9   1-7.68592 31.1906   1
 -23   9  -1 24.6772 34.9587   1
  23 -10  -1 37.8262 30.2198   1
 -23  10   1 8.26401 29.5270   1
  21 -10  -1-8.02093 40.0773   1
 -21  10   1 17.2222 37.1293   1
 -20 -10   1 9.22180 34.9257   1
  20 -10  -1 7.94507 28.3703   1
  20  10  -1 8.95960 36.9410   1
 -19  10   1 26.6715 31.7625   1
  19 -10  -1 16.7309 26.5987   1
  19  10  -1 35.6808 40.6151   1
 -19 -10   1 27.4892 38.3794   1
  18  10  -1 44.1718 42.2217   1
 -18 -10   1-36.3396 41.8771   1
 -17  10   1 442.354 59.3926   1
  17 -10  -1 400.945 58.1876   1
  17  10  -1 426.515 59.9056   1
 -17 -10   1 553.033 64.5810   1
 -16  10   1 131.450 44.5277   1
  16 -10  -1 152.698 44.4324   1
 -16 -10   1 43.6890 38.5314   1
 -15  10   1-8.67006 26.8092   1
  15 -10  -1 16.8573 30.7151   1
  15  10  -1 8.59592 38.1080   1
 -15 -10   1-8.33588 34.3677   1
 -14  10   1 26.3214 36.1736   1
  14 -10  -1-33.7383 35.3142   1
  14  10  -1-16.8614 34.7591   1
 -14 -10   1 8.36968 33.9641   1
  13 -10  -1-8.45135 33.7393   1
 -13  10   1-8.66291 35.7178   1
 -12 -10   1 4103.52 235.801   1
  12 -10  -1 3971.36 235.322   1
  12  10  -1 4385.47 237.266   1
 -12  10   1 4554.25 241.500   1
 -11 -10   1 961.096 84.1515   1
 -11  10   1 919.461 80.8586   1
  11  10  -1 980.018 81.2211   1
  11 -10  -1 813.049 76.8367   1
 -10 -10   1 147.525 41.0541   1
  10  10  -1 59.6506 33.3605   1
   9 -10  -1 1856.07 121.163   1
  -9  10   1 1787.02 120.046   1
   9  10  -1 1861.13 122.073   1
   8 -10  -1 8318.51 407.084   1
  -8 -10   1 7633.66 402.282   1
  -8  10   1 7806.79 402.825   1
   8  10  -1 8172.64 402.939   1
   7 -10  -1 5512.36 305.043   1
  -7  10   1 5719.58 306.009   1
   7  10  -1 5879.01 304.939   1
  -7 -10   1 6273.23 308.921   1
  -6  10   1 5352.02 299.179   1
   6 -10  -1 5658.21 300.961   1
  -6 -10   1 6243.75 304.849   1
   5  10  -1 198.176 36.4316   1
  -5  10   1 296.306 43.8553   1
   5 -10  -1 142.622 36.6613   1
  -5 -10   1 205.216 40.0393   1
   4  10  -1 15599.3 758.473   1
  -4  10   1 16876.7 766.565   1
   4 -10  -1 17513.6 768.024   1
  -4 -10   1 14481.7 758.445   1
   3  10  -1 251.262 39.5036   1
  -3  10   1 193.553 40.3247   1
   3 -10  -1 234.183 41.2608   1
  -3 -10   1 191.646 40.1920   1
   2  10  -1 120.988 35.4781   1
  -2  10   1 76.3295 30.5211   1
   2 -10  -1 27.8589 28.4523   1
  -2 -10   1 81.4921 31.4747   1
   1  10  -1 54515.8 2499.60   1
  -1  10   1 57960.2 2502.48   1
   1 -10  -1 52309.8 2500.59   1
  -1 -10   1 54067.9 2499.86   1
   0  10   1 3888.83 209.145   1
   0  10  -1 3873.67 206.726   1
   0 -10  -1 3458.33 204.812   1
   0 -10   1 3733.39 207.043   1
   1  10   1 1857.21 124.978   1
  -1  10  -1 2004.91 126.842   1
   1 -10   1 1998.31 127.942   1
  -1 -10  -1 2114.62 129.364   1
   2  10   1 80.0026 27.2516   1
  -2  10  -1 63.5139 35.4133   1
   2 -10   1 147.916 41.1991   1
  -2 -10  -1 35.5793 24.5454   1
   3  10   1 53429.3 2507.28   1
  -3  10  -1 57122.7 2511.13   1
   3 -10   1 52915.3 2508.32   1
  -3 -10  -1 56029.9 2510.11   1
   4  10   1 1038.47 81.7752   1
  -4  10  -1 964.952 82.0424   1
   4 -10   1 876.384 78.6945   1
  -4 -10  -1 885.424 79.8276   1
   5 -10   1 4119.59 231.564   1
  -5  10  -1 3833.62 228.812   1
   5  10   1 4579.42 235.045   1
  -5 -10  -1 4490.86 235.969   1
   6  10   1 36.4279 31.0169   1
  -6  10  -1 66.4339 27.4941   1
   6 -10   1 45.9020 31.5953   1
  -6 -10  -1 7.46353 28.8429   1
  -7  10  -1 9723.29 487.031   1
   7 -10   1 9541.38 487.119   1
   7  10   1 10318.9 492.407   1
  -8  10  -1 453.621 56.2845   1
   8  10   1 455.798 54.6731   1
   8 -10   1 455.863 57.3812   1
  -8 -10  -1 494.640 55.7126   1
  -9 -10  -1 5505.27 293.767   1
 -10 -10  -1-8.14887 31.4365   1
  10  10   1 54.3068 28.2824   1
 -10  10  -1-8.35989 31.0777   1
  10 -10   1 32.2703 29.4097   1
 -11  10  -1 2279.09 144.885   1
  11 -10   1 2046.89 140.187   1
 -12 -10  -1 74.6482 34.8728   1
  12  10   1 50.1292 34.0536   1
 -12  10  -1 104.739 31.9667   1
  12 -10   1 50.2187 28.1362   1
 -13 -10  -1 8.25131 30.6810   1
  13  10   1-8.50393 29.0882   1
 -13  10  -1 17.2420 35.5575   1
  13 -10   1 92.4822 40.6582   1
 -14 -10  -1 34.5429 37.7824   1
  14  10   1 33.8411 39.9784   1
  14 -10   1-8.45656 25.4402   1
 -14  10  -1 60.7539 32.8903   1
 -15 -10  -1 760.360 75.9666   1
  15  10   1 792.133 76.9576   1
  15 -10   1 749.180 76.5033   1
 -15  10  -1 616.725 71.5512   1
 -16 -10  -1 62.8952 44.0338   1
  16  10   1 26.1790 38.2806   1
 -16  10  -1 72.1765 38.4618   1
  16 -10   1 110.086 44.6093   1
 -17 -10  -1 27.2592 41.8908   1
  17  10   1 8.81055 36.8959   1
 -18 -10  -1 91.5048 45.3202   1
  18  10   1 132.816 45.2615   1
  18 -10   1 41.0153 31.7618   1
 -18  10  -1 26.8913 35.2947   1
 -19  10  -1 61.5495 40.1883   1
  19 -10   1 64.8888 36.6257   1
  19  10   1 141.740 47.5868   1
 -19 -10  -1 73.2806 40.2243   1
 -20  10  -1-8.58628 40.0854   1
  20 -10   1-72.3901 43.8826   1
  20  10   1-8.83321 41.7368   1
 -20 -10  -1 9.12855 38.8098   1
  21  10   1-17.5281 43.7970   1
  22 -10   1 7.17014 34.2676   1
 -22  10  -1-8.68934 42.0082   1
  22 -11  -1-7.76155 36.6705   1
 -22  11   1 49.6977 40.9528   1
 -21  11   1-8.60336 34.3461   1
  20 -11  -1 56.6811 32.9787   1
 -20  11   1 69.8907 40.3684   1
 -19  11   1-8.92594 36.8029   1
  19 -11  -1-24.5896 38.2537   1
  19  11  -1-9.12585 43.1065   1
 -19 -11   1 9.06044 36.1713   1
 -18  11   1 88.8225 41.1689   1
  18 -11  -1 110.333 40.7905   1
  18  11  -1 72.1192 41.2571   1
 -18 -11   1 108.654 39.8288   1
  17  11  -1 88.6254 41.4460   1
 -17 -11   1 27.1667 35.0262   1
 -16  11   1 174.667 48.7318   1
  16 -11  -1 204.194 46.2800   1
  16  11  -1 155.828 42.6278   1
 -16 -11   1 189.119 44.7671   1
 -15  11   1 35.1579 36.9911   1
  15 -11  -1 68.4280 41.5223   1
  15  11  -1 68.1353 33.6384   1
 -15 -11   1 169.471 45.6603   1
 -14  11   1 143.391 42.2068   1
  14 -11  -1 170.822 46.9698   1
  14  11  -1 266.858 50.8613   1
 -14 -11   1 194.547 45.0244   1
 -13  11   1 278.102 46.3485   1
  13 -11  -1 273.172 46.8382   1
  13  11  -1 214.196 48.7585   1
 -13 -11   1 286.566 55.0112   1
 -12  11   1 43.1455 28.8345   1
  12 -11  -1-8.37948 24.4455   1
  12  11  -1 32.4584 29.5845   1
 -12 -11   1 16.8944 30.1742   1
 -11  11   1 1323.70 102.442   1
  11 -11  -1 1239.58 100.471   1
  10 -11  -1 2129.81 143.700   1
 -10 -11   1 2489.67 147.699   1
 -10  11   1 1874.32 139.309   1
  10  11  -1 2547.54 150.519   1
   9 -11  -1 673.550 71.9304   1
  -9  11   1 745.241 72.7912   1
   9  11  -1 582.198 66.3864   1
   8  11  -1 1699.22 116.502   1
  -8 -11   1 1611.03 115.969   1
   7  11  -1 154.181 41.3230   1
  -7  11   1 177.872 36.5627   1
   7 -11  -1 196.333 39.6617   1
  -7 -11   1 191.611 44.6764   1
   6  11  -1 3352.90 200.880   1
  -6  11   1 3769.46 208.408   1
   6 -11  -1 3676.93 207.117   1
  -6 -11   1 3572.42 204.319   1
  -5  11   1 23.4194 34.6084   1
   5 -11  -1-7.91056 36.0051   1
  -5 -11   1-7.51721 31.9464   1
   4  11  -1 41483.9 1926.13   1
  -4  11   1 41541.3 1930.57   1
   4 -11  -1 43411.6 1931.43   1
  -4 -11   1 41191.3 1928.31   1
  -3  11   1 15861.0 771.538   1
   3  11  -1 16288.6 769.734   1
   3 -11  -1 16278.5 771.629   1
  -2  11   1 32460.7 1509.66   1
   2  11  -1 33994.0 1510.24   1
  -2 -11   1 31354.7 1507.63   1
   2 -11  -1 32526.5 1509.53   1
   1  11  -1 5638.10 292.997   1
  -1  11   1 5546.23 294.547   1
   1 -11  -1 5390.60 293.601   1
  -1 -11   1 5749.58 295.455   1
   0  11  -1 17446.8 835.916   1
   0  11   1 18041.8 838.288   1
   0 -11  -1 17644.3 836.803   1
   0 -11   1 17358.1 835.553   1
  -1  11  -1 1478.58 108.143   1
   1  11   1 1501.98 107.868   1
   1 -11   1 1537.23 106.947   1
  -1 -11  -1 1512.18 107.218   1
   2  11   1 14111.5 668.340   1
  -2  11  -1 13606.3 668.301   1
   2 -11   1 13912.9 668.350   1
  -2 -11  -1 13881.9 670.528   1
   3  11   1 6035.69 327.493   1
  -3  11  -1 6865.46 334.226   1
   3 -11   1 6540.08 332.793   1
  -3 -11  -1 6126.59 329.056   1
  -4  11  -1 3758.98 213.916   1
   4 -11   1 4073.30 214.810   1
  -4 -11  -1 3986.32 211.701   1
  -5  11  -1 7629.24 380.642   1
   5 -11   1 7580.22 381.031   1
   5  11   1 7592.39 381.414   1
  -5 -11  -1 6964.67 378.048   1
  -6  11  -1 3391.39 202.163   1
   6 -11   1 3642.56 206.548   1
   6  11   1 3723.24 206.886   1
   7  11   1 870.825 81.1639   1
  -7 -11  -1 985.624 83.5089   1
  -8  11  -1 836.439 77.4939   1
   8 -11   1 815.149 77.0371   1
   8  11   1 735.413 73.1938   1
  -8 -11  -1 781.838 75.0000   1
  -9  11  -1 76.9230 39.2261   1
   9 -11   1 147.979 43.0844   1
 -10 -11  -1 58.8166 36.2404   1
  10  11   1 16.1368 32.7534   1
 -10  11  -1 25.5822 37.8149   1
  10 -11   1-16.6393 32.0981   1
 -11 -11  -1 77.5660 40.3538   1
  11  11   1 114.439 37.3495   1
 -11  11  -1 60.4239 38.4084   1
  11 -11   1 42.0937 34.3199   1
 -12 -11  -1 52.3920 37.1384   1
  12  11   1 8.27765 40.0456   1
 -12  11  -1 44.5962 37.3724   1
  12 -11   1 25.9361 36.7705   1
 -13 -11  -1 70.5951 38.8354   1
  13  11   1 92.6551 43.6290   1
 -13  11  -1 53.1179 34.4209   1
  13 -11   1 152.483 36.7871   1
 -14 -11  -1 115.302 39.8923   1
  14  11   1 180.798 44.4360   1
 -14  11  -1 122.173 41.2775   1
  14 -11   1 178.193 43.3721   1
 -15 -11  -1 221.610 49.6306   1
  15  11   1 361.685 57.1647   1
 -15  11  -1 325.598 55.5704   1
  15 -11   1 247.107 55.3181   1
  16  11   1 71.6599 42.4463   1
 -16 -11  -1 80.0439 39.0412   1
 -17 -11  -1 35.2054 36.3582   1
  17  11   1 27.4648 40.6502   1
 -17  11  -1 64.3790 45.5190   1
  17 -11   1 73.2020 40.7037   1
 -18 -11  -1 314.428 54.3387   1
  18  11   1 351.187 58.8694   1
  18 -11   1 373.281 54.9506   1
 -18  11  -1 440.797 61.8766   1
 -19  11  -1 8.92536 29.0976   1
  19 -11   1 7.84452 26.2068   1
  19  11   1-8.98660 44.9061   1
 -19 -11  -1 60.9980 40.1715   1
  20 -11   1 47.3468 38.2876   1
 -20  11  -1 101.629 46.3047   1
  21 -11   1 23.4831 34.7023   1
 -21  11  -1-33.3226 37.4278   1
  21 -12  -1-22.6828 40.4943   1
 -21  12   1 25.8087 40.1475   1
  20 -12  -1 32.2207 35.2489   1
 -20  12   1 25.6750 35.3089   1
  19 -12  -1 79.5320 35.5665   1
 -19  12   1 134.891 44.2136   1
 -18  12   1 34.8291 34.7868   1
  18 -12  -1 33.5828 30.6267   1
  18  12  -1 44.0938 36.9484   1
 -18 -12   1 9.35399 32.7249   1
 -17  12   1 34.8977 38.7575   1
  17 -12  -1 50.6875 40.4508   1
  17  12  -1 96.0689 43.2424   1
 -17 -12   1 46.7829 38.6557   1
 -16  12   1 121.932 46.8222   1
  16 -12  -1 110.095 42.9556   1
  16  12  -1 70.0699 39.5605   1
 -16 -12   1 55.4020 40.0206   1
  15 -12  -1 111.211 44.0389   1
 -15  12   1 150.957 44.2867   1
 -14  12   1 441.807 65.3611   1
 -14 -12   1 424.970 57.7949   1
  14  12  -1 352.900 53.4883   1
  14 -12  -1 445.919 59.9255   1
  13 -12  -1 820.393 79.0525   1
 -13 -12   1 944.275 84.2140   1
 -13  12   1 895.691 81.6636   1
  13  12  -1 1025.07 89.6520   1
 -12 -12   1 912.917 84.8052   1
  12  12  -1 963.583 89.2979   1
  11 -12  -1 295.018 51.7805   1
 -11 -12   1 248.946 48.0302   1
 -11  12   1 167.032 44.7581   1
  11  12  -1 243.011 46.5440   1
  10 -12  -1 184.467 38.5947   1
 -10 -12   1 259.416 50.7219   1
  10  12  -1 173.460 42.5443   1
 -10  12   1 158.680 37.4729   1
   9 -12  -1 1658.70 120.468   1
  -9  12   1 1713.39 120.361   1
   8  12  -1-8.25210 30.0867   1
  -8  12   1 48.8774 35.6357   1
   8 -12  -1 33.3987 32.2151   1
  -8 -12   1 16.9092 30.2021   1
   7 -12  -1 1317.80 99.2733   1
  -7  12   1 1297.72 99.2699   1
   7  12  -1 1163.01 96.5517   1
  -7 -12   1 1152.48 95.7876   1
   6  12  -1 3082.19 178.419   1
  -6  12   1 2657.59 177.195   1
   6 -12  -1 3007.87 179.842   1
  -6 -12   1 3148.34 181.071   1
   5  12  -1 1056.16 89.8366   1
  -5 -12   1 1322.99 97.3442   1
   4 -12  -1 7338.18 394.982   1
  -4 -12   1 7872.90 396.367   1
  -4  12   1 7992.07 399.170   1
   4  12  -1 7919.17 396.095   1
  -3 -12   1 5845.58 301.463   1
   3 -12  -1 5383.37 299.470   1
  -3  12   1 5851.68 302.977   1
  -2 -12   1 6869.55 350.063   1
   2 -12  -1 6961.74 351.130   1
  -2  12   1 6339.58 346.365   1
   2  12  -1 6878.59 348.961   1
   1 -12  -1-15.6491 30.7107   1
  -1  12   1-15.4513 33.3118   1
   1  12  -1 7.59332 24.7505   1
   0  12   1 7844.32 407.930   1
   0  12  -1 7744.70 407.841   1
   0 -12  -1 8465.21 413.553   1
   0 -12   1 8412.92 410.705   1
   1  12   1 436.473 55.9017   1
  -1  12  -1 258.989 51.0713   1
   1 -12   1 407.270 54.6791   1
  -1 -12  -1 394.126 54.6967   1
   2  12   1 1886.74 129.740   1
  -2  12  -1 1952.85 132.580   1
   2 -12   1 1986.21 131.544   1
  -2 -12  -1 2047.52 132.855   1
   3  12   1 1646.06 114.070   1
  -3  12  -1 1530.55 114.056   1
   3 -12   1 1721.49 117.371   1
  -3 -12  -1 1581.49 114.925   1
   4  12   1 417.227 55.8741   1
  -4  12  -1 418.557 56.4401   1
   4 -12   1 569.746 62.8405   1
  -4 -12  -1 364.505 57.6401   1
   5  12   1 548.915 65.1560   1
  -5 -12  -1 639.620 66.8284   1
   6 -12   1 3515.14 198.411   1
  -6  12  -1 3208.67 194.499   1
   7 -12   1 3870.44 225.036   1
  -7  12  -1 4094.45 226.451   1
  -8  12  -1 1666.37 116.064   1
   8 -12   1 1465.59 114.142   1
   8  12   1 1715.61 118.840   1
  -8 -12  -1 1619.54 118.582   1
  -9  12  -1 25.8449 25.1218   1
  -9 -12  -1-8.54600 33.5466   1
   9  12   1 16.6842 32.7465   1
   9 -12   1 8.32332 25.7433   1
 -10  12  -1 60.9474 30.6028   1
  10 -12   1 93.9499 31.2902   1
 -10 -12  -1 67.8015 38.7090   1
  10  12   1 52.2090 39.2262   1
 -11 -12  -1 379.576 54.7772   1
  11  12   1 471.312 63.1205   1
 -12 -12  -1 35.0483 40.3896   1
  12 -12   1-34.7143 35.7816   1
  12  12   1-8.51845 39.2667   1
 -12  12  -1-8.89596 39.4391   1
 -13  12  -1 268.070 52.4441   1
  13 -12   1 223.333 48.5259   1
 -14 -12  -1 18.2825 38.8499   1
  14 -12   1-8.55732 28.5834   1
  14  12   1 8.61932 38.7267   1
 -14  12  -1 26.3241 31.3326   1
 -15 -12  -1 36.7285 41.7943   1
  15  12   1-43.2809 32.1714   1
 -16 -12  -1-9.19562 41.3140   1
  16 -12   1 25.4256 35.4840   1
 -16  12  -1 17.5418 36.7221   1
  16  12   1-34.8627 44.4654   1
  17 -12   1 316.802 51.8596   1
 -17  12  -1 355.287 56.4465   1
 -17 -12  -1 412.458 58.8706   1
 -18 -12  -1-9.15096 34.6553   1
  18 -12   1-24.4623 29.1140   1
 -18  12  -1-8.77234 32.6005   1
  18  12   1 52.3304 37.6061   1
 -19 -12  -1 99.6681 44.4750   1
  19 -12   1 47.4144 38.8376   1
  19  12   1 87.1278 46.8306   1
 -19  12  -1 129.487 47.2473   1
  20 -12   1 15.3713 33.6311   1
 -20  12  -1 42.1682 41.2510   1
  20 -13  -1 141.226 42.6172   1
 -20  13   1 177.259 44.0773   1
  19 -13  -1 80.8062 33.1134   1
 -19  13   1 129.135 37.9284   1
  18 -13  -1 33.0860 29.5819   1
 -18  13   1 42.7993 31.2391   1
  17 -13  -1 83.6133 35.1831   1
 -17 -13   1 109.240 45.6209   1
 -17  13   1 60.0701 34.4366   1
  16 -13  -1 33.8506 34.9138   1
 -16 -13   1 53.4385 42.0873   1
 -16  13   1 17.3551 35.2362   1
  16  13  -1 9.75787 42.6898   1
  15 -13  -1 34.1976 37.0606   1
 -15 -13   1 116.758 44.0766   1
 -15  13   1 106.722 45.5332   1
  15  13  -1 93.6966 45.4581   1
  14 -13  -1 26.0794 33.5407   1
 -14  13   1 17.8214 33.1298   1
 -14 -13   1 27.0795 30.1642   1
  14  13  -1 18.0335 31.5324   1
  13 -13  -1 530.623 66.6165   1
  13  13  -1 510.701 64.5669   1
 -13  13   1 520.339 65.6073   1
 -13 -13   1 590.948 66.7052   1
  12 -13  -1 164.646 39.0990   1
  12  13  -1 113.588 39.9234   1
 -12  13   1 159.004 38.7762   1
 -12 -13   1 219.466 46.2655   1
  11 -13  -1 1766.64 126.075   1
  11  13  -1 1732.05 126.956   1
 -11 -13   1 1888.67 131.660   1
 -11  13   1 1775.71 128.070   1
  10  13  -1 1939.59 138.511   1
 -10 -13   1 2203.18 144.857   1
   9 -13  -1 832.155 78.0980   1
   9  13  -1 739.904 76.2419   1
  -9  13   1 714.690 75.3746   1
  -9 -13   1 816.755 78.5486   1
  -8  13   1 83.4147 37.5341   1
   8  13  -1 199.419 41.1292   1
   8 -13  -1 188.094 42.2914   1
  -8 -13   1 111.805 36.5769   1
   7  13  -1 712.470 70.4618   1
  -7 -13   1 704.199 72.6736   1
  -7  13   1 724.838 71.4499   1
   7 -13  -1 618.953 68.6589   1
   6 -13  -1-42.5239 36.1443   1
  -6  13   1 59.9941 37.4799   1
   5 -13  -1 4263.21 238.868   1
  -5  13   1 4183.12 237.967   1
   4 -13  -1 2375.38 146.885   1
  -4  13   1 2051.70 142.426   1
  -3 -13   1 4905.03 262.154   1
   3 -13  -1 4700.72 260.579   1
  -3  13   1 4572.26 259.036   1
   3  13  -1 4796.72 261.223   1
  -2 -13   1 648.085 66.4150   1
   2 -13  -1 506.553 62.7746   1
  -2  13   1 745.391 70.2681   1
   2  13  -1 675.234 68.3759   1
   1 -13  -1 2331.04 150.631   1
  -1 -13   1 2264.35 146.155   1
  -1  13   1 2153.23 146.135   1
   1  13  -1 2405.85 149.355   1
   0 -13  -1 1377.26 105.430   1
   0  13   1 1455.49 106.658   1
  -1 -13  -1 5394.04 267.875   1
   1  13   1 4284.31 259.794   1
   2 -13   1 8945.70 458.359   1
  -2 -13  -1 8962.33 458.268   1
   2  13   1 9491.48 460.859   1
  -2  13  -1 9118.37 460.460   1
   3 -13   1 4061.64 234.705   1
   3  13   1 4233.27 234.880   1
  -3  13  -1 4218.09 235.592   1
  -4  13  -1 42.5708 36.8078   1
  -4 -13  -1 42.2437 36.0036   1
   4 -13   1 59.1393 35.4720   1
   4  13   1 87.3778 36.2526   1
  -5  13  -1 435.621 58.4848   1
   5  13   1 613.789 66.0080   1
   5 -13   1 323.342 54.7531   1
  -5 -13  -1 535.679 61.5074   1
   6 -13   1 2792.83 172.466   1
   6  13   1 2641.38 171.329   1
  -6  13  -1 2856.67 172.039   1
  -6 -13  -1 2923.22 174.897   1
  -7  13  -1 83.0557 35.6662   1
   7 -13   1 162.569 41.2117   1
   7  13   1 154.501 46.2549   1
  -7 -13  -1 61.2760 40.6739   1
   8  13   1 3461.89 207.789   1
  -8  13  -1 3598.26 208.308   1
   8 -13   1 3557.43 206.943   1
  -8 -13  -1 3502.15 209.393   1
   9  13   1 262.068 50.8591   1
  -9  13  -1 190.409 40.8147   1
   9 -13   1 244.508 44.7441   1
  -9 -13  -1 283.776 51.4896   1
  10  13   1 17.3306 34.5965   1
 -10  13  -1-17.6825 34.1022   1
  10 -13   1 34.7446 32.9007   1
 -10 -13  -1 18.1440 34.3617   1
  11  13   1 131.050 43.0751   1
 -11 -13  -1 98.4567 44.5922   1
  11 -13   1 137.029 43.6012   1
 -11  13  -1 124.246 43.2635   1
  12  13   1 376.936 58.9650   1
 -12 -13  -1 319.041 53.8178   1
  12 -13   1 417.617 58.6902   1
 -12  13  -1 337.907 55.8947   1
  13  13   1 92.5185 49.2434   1
 -13 -13  -1 26.6189 39.5282   1
  13 -13   1 60.3618 35.2076   1
 -13  13  -1 153.817 42.4038   1
  14  13   1-28.8351 40.8473   1
 -14  13  -1-17.6092 39.5570   1
 -14 -13  -1 8.87332 36.0073   1
  14 -13   1 25.7037 35.3243   1
 -15  13  -1 164.849 49.3051   1
  15  13   1 79.1699 36.1389   1
 -15 -13  -1 126.645 40.4984   1
  15 -13   1 160.469 45.5834   1
 -16  13  -1 555.360 68.3350   1
  16  13   1 545.597 70.6089   1
 -16 -13  -1 687.314 73.6841   1
  16 -13   1 712.324 72.5703   1
 -17  13  -1 8.64445 36.7391   1
  17  13   1-8.77571 40.4537   1
 -17 -13  -1 55.0678 43.3525   1
  17 -13   1-8.29927 35.2723   1
 -18  13  -1 157.131 41.0142   1
  18  13   1 183.140 51.8553   1
  18 -13   1 189.747 39.4606   1
 -19  13  -1 92.3590 44.2335   1
  19 -13   1 47.1619 39.3935   1
 -19  14   1 66.3693 41.5986   1
  19 -14  -1 87.6380 42.0168   1
 -17  14   1-8.44859 39.4348   1
  17 -14  -1 41.1350 39.7805   1
  15  14  -1 425.952 59.1053   1
  15 -14  -1 365.533 57.8464   1
 -15  14   1 410.297 61.7857   1
 -15 -14   1 473.328 64.5010   1
  14  14  -1 438.922 63.4282   1
  14 -14  -1 241.606 50.4151   1
 -14 -14   1 447.542 61.3491   1
 -14  14   1 361.577 54.9155   1
  13  14  -1 9.14108 39.9737   1
 -13 -14   1-19.1529 40.0946   1
 -12  14   1 159.725 43.2785   1
  12 -14  -1 95.9005 43.4728   1
  11  14  -1-18.1161 31.6723   1
  11 -14  -1-8.54400 36.3198   1
 -11  14   1 53.0806 37.6061   1
 -11 -14   1 55.5321 34.4062   1
  10  14  -1 543.249 65.5394   1
  10 -14  -1 621.495 66.8415   1
 -10  14   1 549.961 64.4973   1
 -10 -14   1 762.236 76.2963   1
  -9 -14   1 17.9250 32.6609   1
   9  14  -1-8.57892 27.9627   1
  -9  14   1-42.5968 34.0091   1
   9 -14  -1 17.3847 39.5637   1
   8  14  -1 1707.19 127.186   1
  -8 -14   1 1983.33 133.005   1
  -7 -14   1-8.78968 35.6745   1
   7 -14  -1 8.53173 36.2641   1
   7  14  -1 49.5829 34.0775   1
  -7  14   1 8.40544 34.1156   1
   6  14  -1 1031.09 91.1720   1
   6 -14  -1 1032.61 94.3424   1
  -6  14   1 1264.06 98.0044   1
  -6 -14   1 1243.27 98.7337   1
  -5 -14   1 701.786 72.1875   1
   5  14  -1 670.336 72.4728   1
  -5  14   1 543.909 68.2180   1
   5 -14  -1 754.364 74.2344   1
  -4 -14   1 332.136 53.4845   1
   4  14  -1 480.711 59.4134   1
  -4  14   1 402.326 55.4877   1
   4 -14  -1 468.545 58.9551   1
  -3  14   1 5056.22 277.817   1
   3  14  -1 5153.98 277.811   1
  -3 -14   1 4775.78 275.509   1
   3 -14  -1 5450.67 281.500   1
  -2  14   1 2607.09 162.722   1
   2  14  -1 2480.69 158.466   1
   2 -14  -1 2636.03 162.081   1
  -2 -14   1 2420.36 158.161   1
  -1  14   1 33.2145 36.8825   1
   1  14  -1 74.7059 36.3697   1
   1 -14  -1 42.0967 35.3234   1
  -1 -14   1 50.1034 33.4126   1
   0  14   1 2076.13 137.090   1
   0 -14  -1 2102.60 137.522   1
   0 -14   1 1904.32 133.918   1
  -1 -14  -1 118.881 37.9973   1
   1  14   1 49.8996 37.7194   1
  -1  14  -1 145.149 35.0297   1
   1 -14   1 119.292 38.1263   1
   2  14   1 1913.71 137.585   1
  -2  14  -1 2330.62 146.051   1
  -2 -14  -1 2128.00 141.032   1
   3 -14   1 1289.83 108.514   1
  -3 -14  -1 1500.12 112.589   1
  -4 -14  -1 1677.24 122.644   1
   4  14   1 1678.35 122.023   1
  -4  14  -1 1876.20 127.197   1
   4 -14   1 1775.01 125.639   1
  -5 -14  -1 35.0085 37.1947   1
   5  14   1-8.31145 38.7880   1
  -5  14  -1-8.43217 34.7652   1
   5 -14   1-34.0226 39.6942   1
  -6 -14  -1 123.333 41.7579   1
   6  14   1 175.167 46.0781   1
  -6  14  -1 169.326 43.8084   1
   6 -14   1 181.077 45.4723   1
   7  14   1 1562.19 115.281   1
  -7 -14  -1 1684.90 119.083   1
  -8 -14  -1 198.261 49.6583   1
   8 -14   1 137.831 36.7555   1
   8  14   1 234.949 51.2285   1
  -8  14  -1 120.833 36.8231   1
  -9 -14  -1 165.147 44.9576   1
  -9  14  -1 139.997 47.8589   1
   9  14   1 197.576 47.3151   1
   9 -14   1 153.418 44.5329   1
 -10 -14  -1 132.763 39.5549   1
 -10  14  -1 141.966 39.2618   1
  10  14   1 144.355 37.6780   1
  10 -14   1 114.074 36.6719   1
 -11 -14  -1 1230.48 101.808   1
 -11  14  -1 1225.57 100.116   1
  11  14   1 1283.00 103.102   1
  12  14   1 80.7561 40.4329   1
 -12 -14  -1 56.2662 40.5539   1
 -13 -14  -1 83.4078 36.5973   1
  13  14   1 89.1608 40.2612   1
 -13  14  -1 81.1723 34.3945   1
  13 -14   1 103.966 38.6209   1
 -14  14  -1 79.4335 36.4166   1
  14 -14   1-8.44540 30.1887   1
 -15 -14  -1 54.4692 43.5425   1
  15  14   1 109.586 47.6737   1
  16  14   1 9.20420 42.4267   1
 -16 -14  -1 8.96249 37.5240   1
 -16  14  -1-17.0512 35.6950   1
  16 -14   1 16.5104 30.0831   1
 -17  14  -1 430.697 60.8492   1
  17 -14   1 423.422 60.6593   1
 -18  14  -1-8.53912 42.6677   1
  18 -14   1-7.79898 37.7056   1
 -18  15   1 8.17755 39.1169   1
  18 -15  -1 63.1788 40.3240   1
 -17  15   1 198.284 47.2259   1
  17 -15  -1 225.183 48.5652   1
 -16  15   1 33.8785 39.6134   1
  16 -15  -1 82.4198 41.2659   1
  15  15  -1 288.387 59.4722   1
  15 -15  -1 251.341 53.1822   1
 -15  15   1 360.421 59.5577   1
  14  15  -1 429.620 62.5968   1
 -14  15   1 277.670 59.5306   1
  14 -15  -1 417.450 61.1192   1
 -14 -15   1 435.052 63.4659   1
  13  15  -1 102.260 46.6148   1
 -13  15   1 61.5251 40.7031   1
  13 -15  -1 101.785 41.6544   1
 -13 -15   1 84.9800 48.3309   1
  12  15  -1-27.0936 42.1486   1
 -12  15   1-17.6849 30.9104   1
 -12 -15   1-18.7036 40.3253   1
  12 -15  -1 8.68420 26.8565   1
  11  15  -1 347.523 56.6837   1
 -11 -15   1 425.305 59.0028   1
  10  15  -1 52.6735 43.3999   1
  10 -15  -1-25.9696 37.3305   1
 -10 -15   1 18.3604 40.1495   1
 -10  15   1 25.8538 38.7237   1
  -9  15   1 266.862 52.4254   1
   9 -15  -1 278.797 52.6424   1
  -8 -15   1 18.0516 37.7889   1
   8  15  -1 17.3264 36.2707   1
  -8  15   1-8.53098 27.1017   1
   8 -15  -1-8.84133 28.8173   1
  -7 -15   1 2153.08 146.066   1
  -7  15   1 2169.79 146.120   1
   7 -15  -1 2218.89 147.776   1
   7  15  -1 2242.35 146.344   1
  -6 -15   1 8.85264 33.5403   1
  -6  15   1 52.3083 37.6034   1
   6 -15  -1 17.3993 35.8810   1
   6  15  -1 8.77327 40.9546   1
   5  15  -1 1604.39 122.585   1
  -5 -15   1 1814.63 125.667   1
  -4 -15   1 43.9083 34.5120   1
   4  15  -1 34.4131 34.9562   1
  -3 -15   1 34.6586 34.5975   1
  -3  15   1-17.6541 36.4010   1
   3 -15  -1 35.0549 36.1400   1
   3  15  -1 17.1230 33.6115   1
  -2  15   1 376.228 61.6393   1
   2  15  -1 412.651 59.0101   1
  -2 -15   1 411.939 58.9171   1
   2 -15  -1 341.235 56.1148   1
   1  15  -1 311.547 53.8165   1
  -1  15   1 183.776 45.4228   1
  -1 -15   1 379.210 53.2370   1
   1 -15  -1 250.331 46.5817   1
   0  15  -1 166.013 44.3279   1
   0  15   1 146.196 40.3934   1
   0 -15  -1 214.626 47.0491   1
  -1  15  -1 810.978 81.7686   1
   1  15   1 967.048 85.3347   1
   1 -15   1 840.136 81.0598   1
  -1 -15  -1 814.501 80.9346   1
  -2 -15  -1 315.707 52.8668   1
   2 -15   1 390.894 55.7934   1
   2  15   1 378.172 57.9826   1
  -3  15  -1 975.498 88.4477   1
   3  15   1 974.131 88.0360   1
   3 -15   1 1197.28 96.5537   1
  -3 -15  -1 1177.45 92.2957   1
  -4 -15  -1 246.915 45.5750   1
   4  15   1 270.916 46.0815   1
  -5 -15  -1 382.285 55.7636   1
   5  15   1 383.519 57.2693   1
  -5  15  -1 264.025 52.8608   1
   5 -15   1 259.451 52.1119   1
   6 -15   1 852.709 79.2624   1
  -6  15  -1 695.026 73.3288   1
   7  15   1 645.784 69.3387   1
  -7 -15  -1 625.730 69.5565   1
  -7  15  -1 567.477 68.3198   1
   7 -15   1 710.570 72.9093   1
  -8 -15  -1 72.8941 38.2059   1
   8  15   1 87.0021 38.6266   1
   8 -15   1 52.0793 35.8466   1
  -8  15  -1-17.3928 33.0000   1
   9  15   1-8.85356 41.8210   1
  -9  15  -1-8.78911 41.0194   1
  -9 -15  -1-18.3297 36.5887   1
   9 -15   1-8.55803 37.4269   1
  10  15   1 261.292 51.5358   1
 -10 -15  -1 370.224 57.3782   1
  11  15   1 73.3977 51.8679   1
 -11  15  -1 26.5634 33.0202   1
  11 -15   1 94.5795 33.2728   1
 -11 -15  -1 46.8695 41.6476   1
  12  15   1 578.646 71.5383   1
 -12  15  -1 651.095 71.0470   1
  12 -15   1 643.551 69.5591   1
 -12 -15  -1 564.223 71.7239   1
 -13  15  -1 241.085 52.6000   1
  13 -15   1 233.682 46.9571   1
 -13 -15  -1 153.582 43.7738   1
  14  15   1 200.286 50.6484   1
 -14  15  -1 165.160 46.7239   1
  14 -15   1 83.7413 39.3172   1
 -14 -15  -1 275.406 55.4432   1
  15  15   1 26.9718 42.4785   1
 -15  15  -1 8.44613 29.5408   1
 -15 -15  -1-9.39499 38.7485   1
  15 -15   1 49.2661 29.9405   1
  16  15   1 150.903 43.4471   1
  17 -15   1 63.5562 39.3061   1
 -17  15  -1 8.23379 37.9900   1
  16 -16  -1 23.9720 33.9706   1
 -16  16   1 16.7014 33.3480   1
  14 -16  -1 150.680 46.5132   1
 -14  16   1 136.465 45.7134   1
  13  16  -1-18.0636 45.1424   1
 -13  16   1 34.6669 37.9162   1
  13 -16  -1 25.0911 35.5617   1
 -13 -16   1 56.2268 43.2111   1
  12 -16  -1 266.427 47.1095   1
 -12  16   1 253.681 49.1389   1
  11  16  -1 8.80996 41.1137   1
 -11  16   1-35.1014 36.1793   1
  11 -16  -1 16.9571 31.5087   1
 -11 -16   1 27.9114 38.9528   1
  10  16  -1 157.261 47.5219   1
 -10  16   1 111.275 42.1861   1
  10 -16  -1 120.311 40.4559   1
 -10 -16   1 83.6762 39.8683   1
  -9 -16   1 27.4906 42.7753   1
   9  16  -1 89.2301 47.3549   1
  -9  16   1-51.6117 41.5976   1
   9 -16  -1 43.5291 43.5103   1
  -8  16   1 884.484 79.9461   1
   8  16  -1 745.177 82.2509   1
   8 -16  -1 940.593 84.4155   1
  -8 -16   1 1015.04 90.6383   1
  -7 -16   1 18.1249 33.7240   1
   7  16  -1 71.7761 40.8734   1
  -7  16   1 17.2361 40.2561   1
   7 -16  -1 52.1597 43.9309   1
  -6 -16   1 2371.80 147.059   1
  -6  16   1 2070.53 142.417   1
   6 -16  -1 2049.27 141.702   1
   6  16  -1 1973.46 140.305   1
  -5 -16   1 125.897 41.7519   1
  -5  16   1 234.196 51.0940   1
   5  16  -1 202.622 49.6058   1
  -4  16   1-17.7874 37.7995   1
   4 -16  -1 45.0286 41.5150   1
  -3  16   1 81.5674 38.0026   1
   3 -16  -1 17.8261 29.8423   1
  -2  16   1 62.3105 40.6119   1
  -1  16   1 71.0881 36.7745   1
   1 -16  -1 70.9188 39.4296   1
   0  16   1 17.4504 34.8320   1
   0  16  -1-26.8006 30.5410   1
   0 -16  -1 8.76638 31.9474   1
   0 -16   1-17.8314 30.4800   1
  -1  16  -1 243.969 51.8445   1
   1  16   1 253.277 50.5973   1
   1 -16   1 268.263 50.4982   1
  -1 -16  -1 245.448 50.7750   1
  -2  16  -1 785.276 78.4234   1
  -2 -16  -1 899.818 81.6082   1
   2 -16   1 759.316 80.0475   1
   2  16   1 749.905 78.5681   1
  -3 -16  -1 652.529 71.0160   1
   3  16   1 411.569 62.3525   1
  -3  16  -1 478.800 62.6417   1
   3 -16   1 711.156 71.7564   1
  -4 -16  -1 1029.58 89.7355   1
  -4  16  -1 988.139 91.5366   1
   4 -16   1 960.030 90.0587   1
   4  16   1 1143.60 92.7674   1
  -5 -16  -1 503.350 65.9672   1
   5 -16   1 427.249 58.8869   1
  -6 -16  -1 72.1043 40.5899   1
  -6  16  -1 43.0357 38.2600   1
   6 -16   1 35.6661 37.4360   1
   6  16   1 106.714 43.0828   1
   7  16   1 193.233 44.6195   1
  -7  16  -1 224.390 51.7313   1
  -7 -16  -1 127.234 43.1702   1
   8  16   1 188.388 47.0038   1
  -8 -16  -1 174.865 49.9672   1
   9  16   1 487.080 65.3809   1
  -9  16  -1 473.420 63.6333   1
  -9 -16  -1 551.021 69.2678   1
   9 -16   1 486.601 61.8581   1
  10 -16   1 113.493 37.1206   1
 -10  16  -1 176.545 42.1935   1
  11  16   1 178.724 49.2193   1
 -11  16  -1 166.714 41.5379   1
 -11 -16  -1 277.395 53.9007   1
  11 -16   1 238.487 44.0368   1
  12  16   1 9.04954 42.7610   1
 -12 -16  -1 46.4769 44.9546   1
  13  16   1 91.2252 39.4962   1
 -13  16  -1 96.6435 41.6514   1
 -13 -16  -1 83.7885 39.1415   1
  13 -16   1 51.0792 35.8214   1
 -14  16  -1 85.2449 44.6178   1
  14 -16   1 123.144 45.8103   1
 -15  16  -1 16.5255 38.0934   1
  15 -16   1-48.3484 39.8381   1
 -16  16  -1 72.7477 41.8269   1
  16 -16   1 94.5074 36.9464   1
 -15  17   1 16.7617 37.2112   1
  15 -17  -1 72.4570 40.2785   1
 -14  17   1 8.32246 38.3908   1
  14 -17  -1 57.1979 38.6232   1
 -13  17   1 16.9758 40.1549   1
  13 -17  -1 81.8862 41.8377   1
  12  17  -1-8.78595 41.0126   1
  12 -17  -1 8.40836 42.0234   1
 -12  17   1-60.0012 43.2920   1
  11  17  -1 214.939 50.3607   1
 -11  17   1 175.105 52.0750   1
  11 -17  -1 109.130 43.1497   1
 -11 -17   1 231.667 52.5010   1
  10  17  -1 27.1795 33.0337   1
  10 -17  -1 8.49243 39.1613   1
 -10 -17   1 46.1870 34.3466   1
 -10  17   1 8.46181 39.5046   1
  -9  17   1 34.2871 40.9704   1
   9 -17  -1-8.58704 41.5177   1
  -8 -17   1 73.3669 41.8131   1
  -8  17   1 16.7505 36.1954   1
   8 -17  -1 26.4142 36.9448   1
   8  17  -1 108.916 46.3702   1
  -7 -17   1 109.712 39.9030   1
  -7  17   1 180.158 47.1964   1
   7 -17  -1 121.716 42.0082   1
   7  17  -1 135.811 42.7032   1
  -6 -17   1 145.897 42.6455   1
  -6  17   1 137.765 38.8466   1
   6 -17  -1 164.967 39.1609   1
   6  17  -1 205.520 48.8331   1
  -5 -17   1 170.917 49.3197   1
   5  17  -1 53.2990 44.1980   1
  -4  17   1-8.90181 42.5451   1
   4  17  -1-17.7716 31.7286   1
   4 -17  -1-36.2151 40.6781   1
  -4 -17   1 17.9185 29.9250   1
   3  17  -1 52.8635 44.1506   1
   3 -17  -1 117.803 46.8211   1
  -3 -17   1 53.5824 41.3014   1
  -2  17   1 26.9977 42.0090   1
   2  17  -1 36.1925 41.1946   1
  -2 -17   1 8.95310 39.7040   1
   2 -17  -1 17.9012 42.7885   1
   1  17  -1 243.433 51.0437   1
  -1  17   1 259.435 55.4754   1
  -1 -17   1 306.521 53.9192   1
   1 -17  -1 259.416 53.9174   1
   0  17   1 323.000 58.3353   1
   0 -17  -1 517.571 64.5950   1
   0 -17   1 441.087 59.2450   1
  -1  17  -1 254.413 52.2877   1
   1  17   1 427.896 60.6416   1
  -1 -17  -1 354.184 55.7490   1
   1 -17   1 346.220 56.0762   1
   2  17   1 26.4107 35.1762   1
  -2  17  -1 17.9433 36.4381   1
   2 -17   1 45.5556 39.3146   1
  -2 -17  -1 44.3819 28.9717   1
  -3 -17  -1 53.4587 39.5497   1
  -3  17  -1 45.3017 42.8413   1
   3 -17   1 17.9781 40.4349   1
   3  17   1 61.5456 43.5068   1
  -4 -17  -1 487.275 58.2442   1
  -4  17  -1 534.210 66.6231   1
   4 -17   1 430.190 60.6720   1
   4  17   1 291.708 53.8204   1
  -5 -17  -1 63.2519 38.0429   1
   5  17   1 116.392 47.2250   1
  -6 -17  -1-18.1131 42.2716   1
   6  17   1 8.96310 43.3387   1
  -6  17  -1 34.2048 43.6330   1
   6 -17   1 45.0349 45.9579   1
   7 -17   1 113.029 45.5384   1
   8  17   1 44.5262 37.2848   1
  -8  17  -1 8.58095 40.5311   1
   8 -17   1-51.6670 43.0267   1
  -8 -17  -1 9.09553 35.0782   1
   9  17   1 87.8041 40.7694   1
  -9  17  -1 138.884 46.3173   1
   9 -17   1 93.3530 45.2958   1
  -9 -17  -1 118.947 43.4949   1
  10  17   1 402.846 60.9364   1
 -10  17  -1 304.888 56.0679   1
  10 -17   1 258.547 52.9626   1
 -10 -17  -1 303.881 56.7360   1
  11  17   1 104.029 48.3184   1
 -11  17  -1 69.0424 41.9534   1
 -11 -17  -1 100.685 45.9448   1
  11 -17   1 117.322 44.6808   1
 -12  17  -1-8.51889 31.0437   1
  12 -17   1 8.30538 29.6542   1
  13  17   1 201.087 54.5946   1
 -13  17  -1 188.843 46.1682   1
  13 -17   1 133.120 40.0189   1
 -14  17  -1-16.6018 40.1341   1
  14 -17   1-7.99443 39.5210   1
 -13  18   1-8.21893 29.9594   1
  13 -18  -1 39.6682 27.7400   1
 -12  18   1 25.0721 39.5097   1
  12 -18  -1 49.1761 40.5482   1
  10  18  -1 9.07632 39.1851   1
  10 -18  -1 74.1963 43.3727   1
 -10  18   1 50.0837 43.0637   1
  -9 -18   1 73.2125 37.7662   1
  -9  18   1 25.3745 39.5062   1
   9 -18  -1 42.0637 40.7042   1
   9  18  -1 9.05636 40.7212   1
  -8 -18   1-9.17080 43.3210   1
  -8  18   1-25.1010 35.5630   1
   8 -18  -1-8.61664 33.8246   1
   8  18  -1-9.00108 42.0104   1
  -7 -18   1-18.2344 39.3242   1
   7  18  -1-26.7651 45.5275   1
  -6 -18   1 117.419 46.5823   1
  -6  18   1 25.4899 29.1008   1
   6 -18  -1 34.3509 30.7146   1
   6  18  -1 8.92788 37.9833   1
   5  18  -1 44.6516 39.6815   1
  -5 -18   1 36.0007 38.3426   1
   5 -18  -1 87.0936 37.6488   1
   4  18  -1 17.8008 40.5104   1
  -4  18   1-17.9433 36.9891   1
   4 -18  -1-8.94034 38.5491   1
  -4 -18   1 35.8141 42.2906   1
  -3  18   1 17.7904 40.4883   1
   3 -18  -1-36.0318 43.5502   1
  -2  18   1 9.05297 43.2660   1
   2 -18  -1-8.97721 42.9039   1
   1  18  -1 154.332 49.1795   1
  -1  18   1 62.7837 40.9552   1
   1 -18  -1 35.7002 33.3308   1
  -1 -18   1 63.2364 43.2995   1
   0  18  -1 36.8240 48.9508   1
   0  18   1 35.7726 39.2385   1
   0 -18   1 135.742 46.2788   1
   0 -18  -1 80.3841 41.8039   1
   1  18   1 80.7917 48.1281   1
  -1  18  -1-18.0087 34.1714   1
  -1 -18  -1 62.1954 37.2650   1
   1 -18   1 91.2050 37.6670   1
  -2  18  -1 145.378 46.3638   1
   2  18   1 184.513 49.2246   1
   2 -18   1 117.691 42.2622   1
  -2 -18  -1 150.230 46.0298   1
   3  18   1-17.6166 32.7341   1
  -3  18  -1 8.84023 38.6577   1
  -3 -18  -1-8.88147 33.0060   1
   3 -18   1 35.3021 41.1863   1
  -4 -18  -1 53.4465 39.4916   1
  -4  18  -1-8.58395 40.5459   1
   4 -18   1-8.71286 36.4801   1
   4  18   1-8.80373 39.0305   1
  -5 -18  -1 197.649 47.6149   1
  -5  18  -1 163.313 49.7449   1
   5 -18   1 227.641 49.8305   1
   5  18   1 210.964 51.2376   1
  -6 -18  -1 45.1317 30.9025   1
  -6  18  -1-8.48351 30.9609   1
   6 -18   1 52.7081 36.8181   1
   6  18   1 71.2014 40.0220   1
   7  18   1-8.92051 41.6296   1
  -7 -18  -1 9.01875 38.3271   1
   8  18   1 26.7852 39.0686   1
   8 -18   1 16.8203 38.7919   1
  -8  18  -1 50.8243 46.6311   1
   9 -18   1-16.6774 39.8644   1
  -9  18  -1 69.0484 45.3720   1
  10  18   1 96.8571 46.9385   1
 -10  18  -1 85.6493 40.2260   1
 -10 -18  -1 125.889 47.9253   1
  10 -18   1 100.975 42.2869   1
  11 -18   1 138.596 37.4699   1
  11  18   1 77.7899 42.5770   1
 -12  18  -1-16.5522 41.7960   1
  12 -18   1-16.2508 40.6056   1
 -10  19   1 32.5327 29.0762   1
   9 -19  -1 16.4144 36.8734   1
  -9  19   1-8.22275 37.9029   1
   8  19  -1 17.6718 31.5584   1
  -7  19   1 32.8734 33.3541   1
   7 -19  -1-8.65351 33.9683   1
   6  19  -1 17.7806 36.0792   1
  -6  19   1-8.38117 35.0931   1
   6 -19  -1-25.3560 34.8494   1
  -6 -19   1 71.3645 42.1372   1
  -5  19   1-16.8472 40.7241   1
   5  19  -1-17.6158 37.4318   1
   5 -19  -1-8.49769 38.1787   1
  -5 -19   1 17.8558 31.8778   1
  -4  19   1 26.2860 35.5561   1
   4  19  -1-18.0986 39.0190   1
  -4 -19   1-8.95440 36.3367   1
   4 -19  -1 8.71833 29.8042   1
   3  19  -1-27.0408 35.9817   1
  -3  19   1-8.76167 43.3099   1
  -3 -19   1 45.0079 35.9337   1
   3 -19  -1-8.91161 42.0923   1
   2  19  -1 36.0894 37.8389   1
  -2 -19   1 62.9585 38.8431   1
   1  19  -1 18.1921 44.9741   1
  -1 -19   1 27.0098 43.5377   1
   0  19  -1-8.96348 40.7972   1
   0  19   1 8.87923 32.3569   1
   0 -19   1-27.2366 39.1459   1
   0 -19  -1 8.85014 29.5584   1
  -1  19  -1 26.7248 36.7386   1
   1  19   1-8.86619 42.3830   1
   1 -19   1 63.4111 39.0696   1
  -1 -19  -1-8.85822 40.8418   1
   2  19   1 26.6950 47.6602   1
  -2  19  -1 8.91217 45.0047   1
   2 -19   1-17.7352 45.2435   1
  -2 -19  -1 35.1009 42.4270   1
  -4  19  -1-8.53598 40.7994   1
   4 -19   1-17.2163 36.5870   1
  -5 -19  -1 52.8920 39.7120   1
  -5  19  -1 75.7954 42.1800   1
   5 -19   1 95.9736 46.8186   1
   5  19   1 34.8364 42.6789   1
  -6 -19  -1-35.4431 40.3357   1
  -6  19  -1-8.39200 34.6059   1
   6 -19   1-8.56013 29.2709   1
   6  19   1-17.3611 35.7953   1
  -7 -19  -1 8.92409 38.4796   1
  -7  19  -1-42.0139 42.8699   1
   7 -19   1 16.7683 39.6020   1
   7  19   1-8.70064 43.0092   1
   8  19   1 8.77733 45.6849   1
  -8 -19  -1-17.7311 40.8659   1
   9  19   1-8.75609 45.1360   1
   9 -19   1 24.6274 36.4069   1
  -9  19  -1 42.6848 42.6671   1
  -9 -19  -1 26.5295 41.2809   1
  10 -19   1 97.6745 40.8907   1
 -10  19  -1 91.2925 40.3468   1
   7 -20  -1 16.5510 28.9259   1
  -7  20   1-7.99330 27.3255   1
   6 -20  -1 49.9485 43.7608   1
  -6  20   1-8.12375 40.1666   1
   5 -20  -1 49.6149 36.1886   1
   5  20  -1 44.5753 49.5039   1
  -5  20   1 8.18108 35.3038   1
  -4 -20   1 8.87460 38.2652   1
   4  20  -1-8.88537 42.4649   1
  -3 -20   1-8.86822 34.2008   1
   3  20  -1 8.89877 33.0703   1
   2 -20  -1 209.707 46.1901   1
  -2 -20   1 204.199 43.6745   1
   2  20  -1 197.366 46.9333   1
  -2  20   1 111.843 37.9642   1
  -1 -20   1 71.6779 36.9773   1
   1 -20  -1 35.1401 35.6880   1
  -1  20   1 26.0705 36.9686   1
   1  20  -1 17.7257 31.6888   1
   0 -20   1-8.91475 36.1771   1
   0 -20  -1 8.70538 41.1198   1
   0  20  -1 43.8875 39.9525   1
   0  20   1-17.5911 42.0373   1
  -1 -20  -1 52.1815 42.3189   1
   1 -20   1 132.027 46.0637   1
  -1  20  -1 141.976 51.9606   1
   1  20   1 104.697 51.4910   1
  -2 -20  -1 52.1883 42.7674   1
   2 -20   1 119.637 46.4121   1
   2  20   1 156.760 48.5521   1
  -2  20  -1 77.0439 48.5403   1
  -3 -20  -1-17.2910 32.7515   1
   3 -20   1 67.6054 39.9236   1
   3  20   1 34.9553 37.6888   1
  -3  20  -1-8.36074 38.0627   1
  -4 -20  -1 86.0928 41.8370   1
   4  20   1 101.914 42.6464   1
   5 -20   1 42.3569 42.8349   1
  -5  20  -1 57.2785 40.9470   1
   6  20   1 170.366 49.9026   1
  -6  20  -1 82.4541 35.8811   1
  -6 -20  -1 94.8505 43.8089   1
   7 -20   1 73.3987 42.2805   1
  -7  20  -1 56.8524 45.3145   1
   7  20   1 144.202 39.3697   1
   2  21  -1 17.3201 34.6025   1
  -2  21   1 84.5574 52.6756   1
   2 -21  -1 8.39612 40.6182   1
  -1  21   1 343.765 61.0420   1
   1  21  -1 420.230 62.6695   1
  -1 -21   1 270.019 54.0010   1
   1 -21  -1 263.697 57.6996   1
   0  21  -1-8.67025 46.4379   1
   0  21   1-16.9207 46.1452   1
   0 -21  -1-25.6521 42.7266   1
   0 -21   1 8.59816 41.5702   1
   1  21   1 222.553 54.1685   1
  -1  21  -1 294.218 57.9666   1
   1 -21   1 243.239 55.8713   1
  -1 -21  -1 262.636 55.3876   1
   2  21   1-25.4580 38.6325   1
  -2  21  -1-16.2678 45.9266   1
   2 -21   1-24.7720 40.8250   1
  -2 -21  -1-8.45788 28.2600   1
   3  21   1-16.9299 45.7538   1
  -3 -21  -1 16.9052 43.9944   1
  26   0  -2-8.27058 36.6674   1
  25   0  -2 42.7906 36.3933   1
 -25   0   2 17.4158 33.0035   1
  24   0  -2 368.458 54.8869   1
 -24   0   2 427.578 56.8649   1
  23   0  -2 25.4660 37.1455   1
 -23   0   2 35.1162 35.6507   1
  22   0  -2 1346.35 103.274   1
 -22   0   2 1090.21 94.8200   1
 -20   0   2 76.4623 37.1778   1
  20   0  -2-17.0393 33.4672   1
 -19   0   2 344.008 51.9919   1
  19   0  -2 337.626 52.8444   1
  18   0  -2 3321.79 195.232   1
 -18   0   2 3326.74 196.610   1
 -17   0   2 266.838 46.5503   1
  17   0  -2 339.022 48.2874   1
 -16   0   2 263.276 43.1623   1
  16   0  -2 268.371 42.3304   1
 -15   0   2 2820.28 167.696   1
  14   0  -2 6465.24 343.955   1
 -14   0   2 7374.00 352.710   1
 -12   0   2 1283.55 90.8290   1
  12   0  -2 1314.24 89.3209   1
 -11   0   2 1426.48 90.5939   1
  11   0  -2 1153.27 86.1047   1
 -10   0   2 30712.2 1416.20   1
  10   0  -2 30822.8 1413.05   1
  -9   0   2 100406. 4474.35   1
   9   0  -2 97455.5 4470.09   1
  -8   0   2 132677. 5309.04   1
   8   0  -2 106675. 5300.44   1
  -7   0   2 57307.7 2590.13   1
   7   0  -2 56965.3 2588.90   1
  -6   0   2 358106. 16352.2   1
   6   0  -2 368075. 16351.8   1
  -5   0   2 961192. 44160.9   1
   5   0  -2 999999. 44159.8   1
  -4   0   2 223955. 10875.1   1
   4   0  -2 260054. 10875.7   1
   3   0  -2 86031.9 3992.28   1
  -3   0   2 91661.6 3993.21   1
   0   0   2 141991. 6524.97   1
   0   0  -2 147894. 6525.02   1
   1   0   2 154931. 6651.87   1
  -1   0  -2 140328. 6651.97   1
   2   0   2 545472. 24756.9   1
  -2   0  -2 555210. 24758.2   1
   3   0   2 445548. 19784.8   1
  -3   0  -2 433235. 19785.4   1
   4   0   2 167677. 7680.25   1
  -4   0  -2 173257. 7682.09   1
   5   0   2 106343. 4915.22   1
  -5   0  -2 111563. 4918.11   1
   6   0   2 37046.8 1787.59   1
  -6   0  -2 41517.6 1790.41   1
  -7   0  -2 35.1861 23.5950   1
   7   0   2 80.0398 25.3437   1
   8   0   2 4456.82 233.632   1
  -8   0  -2 4600.47 236.329   1
   9   0   2 23802.0 1119.40   1
  -9   0  -2 24491.7 1122.41   1
 -10   0  -2 12.9198 22.0870   1
  10   0   2 6.06384 20.7334   1
  11   0   2 1080.98 86.5195   1
 -11   0  -2 1474.12 96.1251   1
  12   0   2 3123.33 175.804   1
 -12   0  -2 2937.10 175.849   1
 -13   0  -2 415.352 54.2863   1
  13   0   2 329.788 49.4370   1
  14   0   2 10800.3 525.095   1
 -14   0  -2 10486.3 526.247   1
  16   0   2 1355.36 102.124   1
 -16   0  -2 1252.10 100.361   1
  17   0   2 806.642 81.6353   1
 -17   0  -2 948.610 82.7170   1
 -18   0  -2-8.38523 32.3404   1
  18   0   2-8.64249 35.6336   1
  19   0   2 1034.15 89.2745   1
 -19   0  -2 905.025 85.9457   1
  20   0   2 377.802 58.4532   1
 -20   0  -2 453.647 61.1759   1
  22   0   2-8.49837 44.2325   1
 -22   0  -2 8.61766 38.2042   1
  24   0   2-8.01657 37.4237   1
 -24   0  -2 59.1896 46.5371   1
  25   0   2 7.94131 34.2430   1
 -25   0  -2 8.30884 32.0456   1
  26  -1  -2 8.36218 39.0259   1
  25   1  -2 16.9625 35.5108   1
  25  -1  -2 16.7965 40.6024   1
 -25   1   2 8.72126 40.7013   1
 -25  -1   2-8.87504 34.8347   1
  24   1  -2-16.8237 30.0447   1
  24  -1  -2-17.3759 34.6905   1
 -24   1   2-8.68905 33.5190   1
 -24  -1   2-26.6117 34.8242   1
  23   1  -2 378.226 58.4633   1
 -23  -1   2 360.799 56.9013   1
 -23   1   2 347.936 58.0661   1
  23  -1  -2 502.572 64.4793   1
  22   1  -2 197.881 52.3325   1
 -22  -1   2 139.629 48.7034   1
 -22   1   2 87.6205 42.6622   1
  22  -1  -2 34.9333 42.9980   1
  21   1  -2 269.204 46.8105   1
 -21  -1   2 419.626 52.9858   1
  20   1  -2 689.083 69.8775   1
 -20  -1   2 656.312 71.2941   1
 -20   1   2 724.901 75.4249   1
  20  -1  -2 623.707 69.5662   1
  19  -1  -2 1035.10 87.3525   1
  19   1  -2 911.111 84.6760   1
 -19  -1   2 1108.77 88.6381   1
 -19   1   2 958.349 87.2971   1
 -18   1   2 133.493 40.3500   1
  18  -1  -2 140.995 37.0732   1
  17  -1  -2 2545.59 154.283   1
  17   1  -2 2531.49 154.546   1
 -17   1   2 2451.41 157.073   1
 -17  -1   2 2405.29 153.343   1
  16  -1  -2 1388.82 106.009   1
  16   1  -2 1565.99 109.891   1
 -16   1   2 1791.96 115.576   1
 -16  -1   2 1535.86 108.854   1
 -15  -1   2 150.145 36.2817   1
 -15   1   2 214.384 39.7327   1
  15  -1  -2 97.0714 32.5826   1
  15   1  -2 112.258 35.6244   1
 -14  -1   2 6324.75 313.853   1
  14  -1  -2 5806.02 308.515   1
  13   1  -2 39153.9 1788.31   1
 -13  -1   2 38683.0 1790.06   1
  12   1  -2 6202.24 340.220   1
 -12  -1   2 6601.77 343.660   1
 -12   1   2 7265.95 348.706   1
  12  -1  -2 7500.66 343.459   1
  11   1  -2 7611.12 380.671   1
 -11  -1   2 7905.97 383.983   1
 -11   1   2 7928.88 383.925   1
  11  -1  -2 7676.68 381.134   1
  10   1  -2 962.538 67.0794   1
 -10  -1   2 955.193 68.6259   1
 -10   1   2 950.141 69.4681   1
  10  -1  -2 786.411 64.2475   1
   9   1  -2 6712.79 336.585   1
  -9  -1   2 6605.31 337.221   1
  -9   1   2 7448.03 342.302   1
   9  -1  -2 7058.24 337.796   1
   8   1  -2 102254. 4579.29   1
  -8  -1   2 107036. 4581.97   1
  -8   1   2 96282.4 4581.57   1
   8  -1  -2 99715.0 4580.85   1
   7   1  -2 81296.6 3688.27   1
  -7  -1   2 81880.0 3689.75   1
   6   1  -2 14047.4 659.718   1
   6  -1  -2 13719.6 661.652   1
  -6   1   2 14377.6 663.045   1
  -6  -1   2 15280.8 662.450   1
   5   1  -2 45366.9 1834.86   1
   5  -1  -2 41422.2 1837.76   1
  -5  -1   2 39768.6 1834.22   1
   4   1  -2 72131.7 2959.25   1
  -4   1   2 63742.6 2963.19   1
  -4  -1   2 68597.4 2959.37   1
   3   1  -2 104489. 4291.07   1
  -3   1   2 105669. 4295.80   1
   3  -1  -2 106527. 4295.97   1
  -2   1   2 145186. 6476.48   1
   2  -1  -2 142416. 6476.71   1
   1  -1  -2 334005. 14309.9   1
  -1   1   2 302535. 14309.6   1
   0  -1  -2 48810.3 2463.35   1
   0   1   2 55838.6 2464.51   1
   0  -1   2 57136.7 2462.27   1
   0   1  -2 56127.9 2462.45   1
  -1  -1  -2 113429. 4218.30   1
   1  -1   2 106515. 4216.33   1
   1   1   2 119940. 4217.88   1
  -2   1  -2 66397.3 3272.63   1
  -2  -1  -2 75829.1 3274.95   1
   2  -1   2 74981.8 3273.96   1
   2   1   2 73472.6 3273.51   1
  -3  -1  -2 23136.9 1084.25   1
   3  -1   2 22329.6 1083.16   1
   3   1   2 23383.5 1084.00   1
  -5   1  -2 644.587 50.3105   1
  -5  -1  -2 685.448 50.7343   1
   5  -1   2 595.003 48.9895   1
   5   1   2 745.360 52.2142   1
  -6   1  -2 71619.7 3148.97   1
  -6  -1  -2 68259.4 3147.81   1
   6  -1   2 67245.5 3145.27   1
   6   1   2 70747.0 3148.77   1
  -7   1  -2 72532.3 3073.90   1
  -7  -1  -2 65432.3 3068.97   1
   7  -1   2 63314.5 3064.60   1
   7   1   2 70329.1 3069.42   1
  -8   1  -2 13310.3 610.806   1
  -8  -1  -2 11985.4 608.019   1
   8  -1   2 12861.9 606.399   1
   8   1   2 13072.2 608.635   1
  -9   1  -2 103.528 30.1079   1
  -9  -1  -2 147.369 32.1932   1
   9   1   2 190.889 36.0780   1
   9  -1   2 125.005 31.3514   1
 -10  -1  -2 5918.04 297.431   1
  10   1   2 5560.32 294.546   1
 -11   1  -2 732.110 65.4791   1
 -11  -1  -2 566.086 59.1770   1
  11  -1   2 668.795 62.6821   1
  11   1   2 605.296 58.6090   1
 -12   1  -2 11432.2 541.399   1
 -12  -1  -2 11008.7 539.652   1
  12  -1   2 10549.0 536.040   1
  12   1   2 11284.6 540.035   1
 -13  -1  -2 2267.55 146.652   1
 -13   1  -2 2568.44 152.255   1
  13  -1   2 2332.26 145.647   1
  13   1   2 2319.53 146.766   1
 -14  -1  -2 3238.10 199.971   1
 -14   1  -2 3760.14 207.351   1
  14  -1   2 3644.24 202.904   1
  14   1   2 3665.07 206.138   1
 -16  -1  -2 1136.54 91.6160   1
 -16   1  -2 1144.69 93.2238   1
  16   1   2 1134.00 91.8239   1
  16  -1   2 1123.72 91.8545   1
 -17   1  -2 60.7982 37.5028   1
  17  -1   2 83.4310 36.0289   1
  17   1   2 8.11070 28.4196   1
 -18   1  -2 989.769 85.9455   1
 -18  -1  -2 753.160 76.6369   1
  18  -1   2 857.794 80.7351   1
 -19   1  -2 646.635 73.0961   1
 -19  -1  -2 662.950 71.3738   1
  19  -1   2 687.883 74.5229   1
  19   1   2 591.951 68.9507   1
 -20   1  -2 242.954 50.3048   1
 -20  -1  -2 208.532 50.3714   1
  20  -1   2 225.798 49.9480   1
  20   1   2 170.481 47.8643   1
 -22  -1  -2 96.4112 41.2303   1
 -22   1  -2 60.1385 40.4275   1
  22   1   2 215.225 48.5430   1
  22  -1   2 83.9006 44.3993   1
 -23   1  -2 58.9258 39.3720   1
  23  -1   2 57.7892 44.2926   1
 -24   1  -2 25.0067 39.9942   1
 -24  -1  -2 51.6433 39.8322   1
  24   1   2 65.3394 43.8853   1
  24  -1   2 171.906 49.6847   1
 -25  -1  -2-8.49723 32.7729   1
 -25   1  -2 8.15821 37.6075   1
  25   1   2-7.91378 29.9731   1
  25  -1   2-31.8871 42.6968   1
 -26   2   2 42.4672 39.2166   1
  26  -2  -2 58.4666 42.6726   1
  25   2  -2-25.1534 35.1219   1
 -24   2   2-8.69911 40.0993   1
 -24  -2   2 9.04234 38.4285   1
  24  -2  -2 35.1558 41.5138   1
  24   2  -2-8.56340 39.9641   1
 -23   2   2 26.7578 29.8053   1
 -23  -2   2 53.8511 36.4336   1
  23  -2  -2 26.0808 30.4025   1
  23   2  -2-17.1602 31.2821   1
 -22   2   2 208.343 50.3338   1
 -22  -2   2 159.854 46.3008   1
  22  -2  -2 77.7157 41.8595   1
  22   2  -2 186.753 48.8260   1
 -21   2   2 53.8169 38.7801   1
 -21  -2   2 95.8802 42.2361   1
  21  -2  -2 16.8014 42.0720   1
  21   2  -2 90.9217 38.6795   1
 -20   2   2 844.019 78.4482   1
 -20  -2   2 809.670 75.7234   1
  20  -2  -2 603.076 66.6271   1
  20   2  -2 774.391 75.3809   1
 -19   2   2 103.518 41.3830   1
 -19  -2   2 74.5114 38.3298   1
  19  -2  -2 88.8941 38.3380   1
  19   2  -2 56.9563 33.2114   1
 -18   2   2 1111.52 98.0119   1
  18  -2  -2 1619.85 107.922   1
 -17   2   2 81.4941 38.1349   1
 -17  -2   2 92.5853 37.4057   1
  17  -2  -2 15.2935 33.5567   1
  17   2  -2 60.5811 33.2337   1
 -16   2   2 86.9453 35.6326   1
 -16  -2   2 58.7857 28.9896   1
  16  -2  -2 73.0693 32.5263   1
  16   2  -2 50.4418 27.4471   1
 -15  -2   2 360.546 50.7162   1
  15  -2  -2 432.545 49.5050   1
  15   2  -2 382.824 50.0008   1
 -14   2   2 5535.17 281.040   1
 -14  -2   2 5615.42 279.136   1
  14   2  -2 5647.79 278.952   1
 -13   2   2 2525.97 155.140   1
 -13  -2   2 2714.71 154.787   1
  13   2  -2 2675.33 153.015   1
  13  -2  -2 2666.34 154.735   1
  12   2  -2 29369.7 1272.04   1
  12  -2  -2 25870.4 1269.23   1
 -12   2   2 27300.5 1274.09   1
  11   2  -2 235.110 35.0061   1
 -11  -2   2 212.593 33.1624   1
  11  -2  -2 203.030 32.9557   1
 -11   2   2 215.821 36.5425   1
 -10   2   2 52155.5 2268.24   1
 -10  -2   2 46496.1 2260.72   1
  10  -2  -2 48685.3 2262.38   1
  10   2  -2 51770.6 2262.31   1
  -9   2   2 49631.9 2146.42   1
  -9  -2   2 47173.3 2139.91   1
   9  -2  -2 46071.6 2142.45   1
   9   2  -2 45585.1 2139.43   1
  -8   2   2 5070.70 252.524   1
   8   2  -2 4921.43 247.514   1
  -8  -2   2 5343.11 248.871   1
   8  -2  -2 4697.65 250.211   1
  -7   2   2 15092.2 655.676   1
   7   2  -2 13670.1 649.141   1
   7  -2  -2 14361.6 653.728   1
  -7  -2   2 13204.5 648.634   1
   6   2  -2 3574.72 184.534   1
  -6  -2   2 4002.99 186.705   1
  -5   2   2 2449.41 115.379   1
  -5  -2   2 2377.91 111.456   1
   5   2  -2 2194.04 108.946   1
  -4  -2   2 248081. 11351.9   1
   4  -2  -2 241742. 11355.8   1
  -4   2   2 264082. 11356.7   1
   4   2  -2 255584. 11351.9   1
   3  -2  -2 9026.38 456.649   1
  -3  -2   2 10226.6 452.034   1
   3   2  -2 10638.6 451.672   1
  -3   2   2 8840.22 456.749   1
   2  -2  -2 9352.99 454.270   1
   2   2  -2 10874.4 449.989   1
  -2  -2   2 10505.2 450.585   1
  -1  -2   2 93831.3 4192.95   1
   1  -2  -2 89337.0 4196.92   1
  -1   2   2 89695.2 4198.65   1
   1   2  -2 96557.3 4192.75   1
   0  -2  -2 63613.1 2656.23   1
   0   2   2 66314.3 2657.30   1
   0   2  -2 62391.8 2652.99   1
  -1  -2  -2 5705.01 268.169   1
   1   2   2 5872.67 268.131   1
  -1   2  -2 5403.96 266.325   1
   1  -2   2 5626.39 266.300   1
  -2  -2  -2 186445. 8110.42   1
   2   2   2 182954. 8109.54   1
   2  -2   2 170035. 8109.20   1
  -2   2  -2 180989. 8110.98   1
  -3   2  -2 41059.9 1815.82   1
  -3  -2  -2 37426.3 1816.82   1
   3  -2   2 42004.3 1815.68   1
   3   2   2 39216.4 1813.93   1
  -5  -2  -2 73470.0 3436.84   1
   5  -2   2 73582.5 3436.12   1
   5   2   2 72903.7 3435.69   1
  -6   2  -2 511.576 47.2200   1
  -6  -2  -2 334.984 39.6011   1
   6  -2   2 438.224 42.3515   1
   6   2   2 406.786 40.7445   1
  -7   2  -2 31418.2 1173.85   1
  -7  -2  -2 30354.4 1168.75   1
   7   2   2 30114.9 1168.38   1
  -8   2  -2 22.8996 25.0345   1
  -8  -2  -2-10.8660 24.7283   1
   8  -2   2-5.34859 24.3440   1
   8   2   2-5.33374 23.9632   1
  -9   2  -2 25047.9 1155.14   1
  -9  -2  -2 25578.3 1153.05   1
   9  -2   2 23989.6 1151.64   1
   9   2   2 24772.0 1151.70   1
 -11   2  -2 10237.7 454.882   1
 -11  -2  -2 8821.96 447.028   1
  11  -2   2 8632.78 444.073   1
  11   2   2 8840.02 446.820   1
 -12   2  -2 7.45538 29.8644   1
 -12  -2  -2 42.2314 30.8789   1
  12  -2   2 68.9258 34.1609   1
  12   2   2 103.626 34.9716   1
 -13   2  -2 3703.18 196.487   1
 -13  -2  -2 3753.01 194.955   1
  13  -2   2 3015.07 186.767   1
  13   2   2 2945.43 185.379   1
 -14   2  -2 2753.41 160.146   1
 -14  -2  -2 2224.22 151.720   1
  14  -2   2 2656.49 157.199   1
  14   2   2 2531.11 155.562   1
 -15   2  -2 4800.14 252.433   1
  15  -2   2 4261.69 245.443   1
 -16   2  -2 59.7806 30.5322   1
 -16  -2  -2-8.21541 30.5706   1
  16  -2   2 47.7949 27.2757   1
  16   2   2 32.0986 27.4765   1
 -17   2  -2-8.68758 31.6594   1
 -17  -2  -2-33.7211 34.7575   1
  17  -2   2 24.4667 32.0101   1
  17   2   2-8.14670 32.5219   1
 -18  -2  -2 86.1158 37.2165   1
  18   2   2 32.6530 33.2214   1
 -19  -2  -2 218.147 42.5263   1
  19  -2   2 231.069 50.2184   1
  19   2   2 249.564 44.1335   1
 -20   2  -2-8.84762 30.9251   1
 -20  -2  -2-8.84382 32.2278   1
  20   2   2 16.9155 34.8699   1
 -21   2  -2 408.437 57.2146   1
  21  -2   2 268.501 49.5616   1
 -22   2  -2 8.59365 38.6420   1
 -22  -2  -2 35.6254 35.5891   1
  22  -2   2 77.4154 39.6813   1
  22   2   2 25.1123 33.4532   1
 -23   2  -2 33.6876 37.3381   1
  23  -2   2-16.8405 43.3957   1
 -24   2  -2 33.4239 38.0426   1
 -24  -2  -2 8.80641 38.5201   1
  24   2   2-8.12892 43.5453   1
  24  -2   2 40.2185 37.5483   1
 -25  -2  -2 17.1601 36.4629   1
 -25   2  -2-16.0777 31.0023   1
  25  -2   2 23.6897 29.3458   1
  25   2   2-23.8030 38.3582   1
 -26   3   2 16.8836 31.4313   1
  26  -3  -2 67.7277 38.5811   1
 -25   3   2-17.4332 39.6906   1
  25  -3  -2-34.1166 40.3027   1
 -24   3   2-8.96036 42.8237   1
 -24  -3   2 9.22632 36.8311   1
  24  -3  -2-8.59315 42.0130   1
  24   3  -2-8.53281 30.4668   1
 -23  -3   2-9.24521 31.6070   1
  23   3  -2-8.53389 35.1861   1
 -22   3   2 35.8977 37.0004   1
 -22  -3   2 9.27062 32.4040   1
  22  -3  -2-8.42601 36.3313   1
  22   3  -2-16.5950 32.5666   1
 -21   3   2 305.943 50.3489   1
  21  -3  -2 290.400 52.9374   1
  21   3  -2 275.592 48.1475   1
 -20   3   2 122.884 39.4150   1
 -20  -3   2 174.574 43.6004   1
  20  -3  -2 140.569 40.0129   1
  20   3  -2 123.955 39.9889   1
 -19   3   2 260.522 48.2625   1
 -19  -3   2 229.724 46.9311   1
  19  -3  -2 300.696 50.1170   1
  19   3  -2 210.003 45.8403   1
 -18   3   2 339.683 54.2987   1
  18  -3  -2 157.716 43.1784   1
 -17  -3   2 963.164 83.0447   1
  17   3  -2 973.088 81.8719   1
 -16   3   2 1391.54 106.141   1
 -16  -3   2 1439.06 101.831   1
  16  -3  -2 1230.35 97.1948   1
  16   3  -2 1350.59 98.2431   1
 -15   3   2 3178.34 187.347   1
 -15  -3   2 3301.06 185.748   1
  15  -3  -2 3289.87 186.080   1
  15   3  -2 3092.87 181.978   1
 -14   3   2 1365.89 97.0970   1
 -14  -3   2 1165.35 89.9140   1
  14  -3  -2 1152.60 90.0933   1
  14   3  -2 1312.43 91.1841   1
 -13   3   2 786.131 69.6257   1
  13  -3  -2 693.502 63.7085   1
 -12  -3   2 1789.20 114.083   1
  12   3  -2 1852.53 113.420   1
 -11   3   2 33054.4 1539.58   1
  11  -3  -2 33970.1 1539.52   1
  11   3  -2 33236.7 1534.35   1
 -10   3   2 19776.5 917.342   1
  10   3  -2 20426.7 912.910   1
 -10  -3   2 19071.2 912.464   1
  10  -3  -2 19248.9 915.758   1
  -9   3   2 946.331 73.4943   1
   9   3  -2 1032.16 69.4717   1
   9  -3  -2 987.446 74.4942   1
  -9  -3   2 1164.05 73.1449   1
  -8   3   2 5198.60 265.399   1
   8   3  -2 5033.96 258.581   1
   8  -3  -2 5233.45 264.645   1
  -8  -3   2 5653.52 263.165   1
  -7   3   2 324.092 39.9271   1
   7  -3  -2 275.680 35.9396   1
  -6  -3   2 33776.1 1542.78   1
   6   3  -2 33851.9 1542.47   1
  -6   3   2 36509.5 1547.96   1
   6  -3  -2 31538.4 1545.88   1
   5   3  -2 34526.9 1490.80   1
  -5  -3   2 31083.0 1490.34   1
   4  -3  -2 73229.2 3308.23   1
  -4  -3   2 72577.1 3302.49   1
   4   3  -2 73955.3 3301.88   1
  -4   3   2 72503.3 3307.45   1
   3  -3  -2 6125.80 331.792   1
  -3   3   2 7102.83 331.606   1
   3   3  -2 7276.03 325.877   1
  -3  -3   2 7140.14 326.143   1
   2  -3  -2 19926.4 827.033   1
  -2   3   2 19940.5 827.551   1
   2   3  -2 20480.4 821.913   1
  -1  -3   2 149194. 6294.71   1
   1   3  -2 151963. 6294.75   1
  -1   3   2 151573. 6299.35   1
   0  -3  -2 59876.8 2688.38   1
   0   3  -2 59361.5 2687.19   1
   0  -3   2 59026.8 2686.10   1
  -1  -3  -2 8562.59 409.581   1
   1   3   2 8656.25 409.211   1
   1  -3   2 8731.94 407.893   1
  -1   3  -2 8886.20 407.839   1
  -2  -3  -2 11389.3 568.514   1
   2   3   2 12934.6 571.291   1
   2  -3   2 12676.7 570.519   1
  -2   3  -2 12142.6 569.525   1
  -4  -3  -2 2381.83 139.269   1
   4   3   2 2514.54 139.266   1
   4  -3   2 2766.20 141.367   1
  -4   3  -2 2798.96 142.724   1
  -5  -3  -2 1570.90 100.921   1
   5   3   2 1579.99 100.315   1
  -5   3  -2 1776.38 103.675   1
  -6   3  -2 17586.0 765.490   1
  -6  -3  -2 15959.8 764.089   1
   6  -3   2 16809.7 762.827   1
   6   3   2 15071.8 759.369   1
  -7   3  -2 16704.2 777.368   1
   7   3   2 15127.0 771.702   1
  -7  -3  -2 17440.4 778.294   1
   7  -3   2 17151.2 776.448   1
   8   3   2 436.386 43.9334   1
  -8  -3  -2 451.477 46.3959   1
   8  -3   2 464.409 47.9402   1
  -8   3  -2 368.232 45.1401   1
  -9   3  -2 9313.04 454.686   1
  -9  -3  -2 9740.10 454.623   1
   9  -3   2 8939.12 450.058   1
   9   3   2 9091.68 450.510   1
 -10   3  -2 12103.7 567.590   1
  10  -3   2 11302.8 561.828   1
 -11   3  -2 2704.19 155.355   1
 -11  -3  -2 2515.25 151.960   1
  11  -3   2 2411.56 148.902   1
  11   3   2 2399.00 148.211   1
 -12   3  -2 8321.06 407.681   1
 -12  -3  -2 8323.84 405.705   1
  12  -3   2 7779.34 401.718   1
  12   3   2 7834.86 401.934   1
 -13   3  -2 243.850 43.6063   1
 -13  -3  -2 189.949 40.8794   1
  13  -3   2 138.699 33.1423   1
  13   3   2 225.272 41.2730   1
 -14   3  -2 525.111 61.0681   1
 -14  -3  -2 726.543 70.2149   1
  14  -3   2 548.534 59.9918   1
  14   3   2 581.584 64.6115   1
 -15   3  -2 3347.02 196.208   1
  15  -3   2 3279.11 192.626   1
 -15  -3  -2 3298.66 195.656   1
 -16   3  -2 76.7438 38.4542   1
 -16  -3  -2 67.4899 29.0302   1
  16  -3   2 72.1536 35.2154   1
  16   3   2 80.0227 33.1592   1
 -17   3  -2 217.989 45.5459   1
 -17  -3  -2 293.444 49.2949   1
  17  -3   2 147.160 39.8334   1
  17   3   2 220.611 43.6361   1
 -18  -3  -2 26.4242 41.1058   1
  18   3   2-33.1188 40.0287   1
 -19   3  -2 498.554 61.7292   1
 -19  -3  -2 379.434 58.2488   1
  19  -3   2 367.722 55.3765   1
  19   3   2 446.422 58.3756   1
 -20   3  -2 556.085 67.1636   1
  20  -3   2 405.353 60.9041   1
  20   3   2 468.946 62.7613   1
 -21   3  -2 35.9052 37.6146   1
  21  -3   2 34.2160 34.1832   1
 -22   3  -2 200.025 49.3929   1
 -22  -3  -2 153.532 46.8554   1
  22  -3   2 119.104 44.6076   1
  22   3   2 41.7635 34.3218   1
 -23   3  -2-8.42029 27.4469   1
 -23  -3  -2-17.8723 39.6175   1
  23  -3   2-17.0132 33.3884   1
  23   3   2 16.3280 32.5917   1
 -24  -3  -2 35.0401 40.9016   1
  24   3   2 24.2397 42.4849   1
 -25  -3  -2 16.9103 39.9363   1
 -25   3  -2 8.03416 32.6019   1
  25   3   2 31.9195 42.3404   1
  25  -3   2-39.4967 38.6205   1
 -25   4   2 70.7483 41.7872   1
  25  -4  -2-16.8564 38.3787   1
 -24   4   2-35.8891 38.1362   1
 -24  -4   2 18.1360 34.3484   1
  24  -4  -2-24.9161 36.8265   1
  24   4  -2-17.3825 42.0234   1
 -23   4   2 17.9402 39.2263   1
 -23  -4   2 9.14477 30.5433   1
  23  -4  -2-25.1928 42.4037   1
  23   4  -2-17.1982 33.1638   1
 -22   4   2 62.7723 40.6370   1
 -22  -4   2 201.656 52.8515   1
  22  -4  -2 235.118 50.0541   1
  22   4  -2 253.620 50.7592   1
 -21   4   2 151.444 45.4080   1
  21  -4  -2 125.363 44.7757   1
 -20  -4   2 366.054 56.6579   1
  20   4  -2 212.066 50.2907   1
 -19   4   2 176.691 41.6902   1
 -19  -4   2 209.251 49.6196   1
  19  -4  -2 192.429 43.4691   1
  19   4  -2 225.713 48.2015   1
 -18   4   2 253.305 49.4388   1
 -18  -4   2 321.898 53.6525   1
  18  -4  -2 244.209 43.9149   1
  18   4  -2 227.137 45.7092   1
 -17   4   2 148.889 43.0200   1
 -17  -4   2 106.500 34.7849   1
  17  -4  -2 149.996 42.6759   1
  17   4  -2 121.272 36.6843   1
 -16  -4   2 1077.72 88.5454   1
  16  -4  -2 1085.52 86.3256   1
  16   4  -2 1070.30 87.1118   1
 -15   4   2 105.308 39.0672   1
  15   4  -2 41.6916 28.6792   1
 -15  -4   2 195.261 37.8882   1
  15  -4  -2 142.474 36.7190   1
 -14  -4   2 320.432 46.6340   1
 -14   4   2 258.113 42.0697   1
  14   4  -2 349.189 44.5424   1
  14  -4  -2 364.356 47.3494   1
  13  -4  -2-20.2813 27.4355   1
 -13   4   2 7.40180 28.5476   1
 -12  -4   2 376.306 46.0854   1
 -12   4   2 367.437 49.0299   1
  12   4  -2 303.578 41.9887   1
  12  -4  -2 420.809 49.2234   1
 -11  -4   2 1798.57 109.613   1
  11   4  -2 1616.09 105.773   1
  10   4  -2 14853.7 751.400   1
 -10   4   2 17334.6 761.950   1
  10  -4  -2 16448.7 758.899   1
  -9  -4   2 5539.20 274.087   1
   9   4  -2 5486.71 272.263   1
  -9   4   2 4923.10 278.251   1
   9  -4  -2 5837.09 280.200   1
  -8  -4   2 2507.54 144.443   1
   8   4  -2 2768.84 146.218   1
  -8   4   2 2684.55 149.897   1
   8  -4  -2 2731.70 149.970   1
  -7  -4   2 5653.91 281.138   1
   7   4  -2 5575.85 280.353   1
   7  -4  -2 6314.36 288.295   1
  -7   4   2 5495.86 284.903   1
   6  -4  -2 36045.8 1578.33   1
  -6   4   2 33031.4 1575.35   1
   5  -4  -2 2675.00 142.523   1
  -5  -4   2 2847.15 138.699   1
   5   4  -2 2558.38 136.234   1
  -5   4   2 2432.21 141.100   1
   4  -4  -2 9983.19 459.590   1
   4   4  -2 9784.36 453.110   1
  -4  -4   2 9722.27 453.896   1
  -4   4   2 9268.45 458.687   1
   3   4  -2 8184.05 405.793   1
  -3  -4   2 9146.78 407.165   1
   2   4  -2 32533.2 1451.96   1
  -2  -4   2 31315.2 1452.39   1
   1   4  -2 1018.87 63.9144   1
  -1  -4   2 1153.66 66.2165   1
   0   4  -2 47998.3 2158.31   1
   0  -4   2 47170.8 2157.75   1
  -1   4  -2 2784.37 143.421   1
   1  -4   2 2649.03 141.858   1
   2   4   2 177265. 7802.17   1
  -2  -4  -2 168753. 7801.55   1
  -3   4  -2 26930.1 1190.16   1
   3   4   2 26973.1 1189.50   1
  -3  -4  -2 23916.4 1188.73   1
   3  -4   2 25849.2 1189.15   1
  -4   4  -2 33624.7 1587.81   1
   4   4   2 35957.2 1588.66   1
  -4  -4  -2 34503.6 1587.85   1
   4  -4   2 34854.3 1588.37   1
  -5   4  -2 25327.4 1132.67   1
   5   4   2 24622.8 1130.19   1
  -5  -4  -2 23755.3 1129.15   1
   5  -4   2 24344.9 1131.78   1
  -6   4  -2 713.286 59.4137   1
  -6  -4  -2 722.494 57.3534   1
   6  -4   2 636.000 56.2863   1
   6   4   2 640.810 54.6089   1
  -7   4  -2 493.081 46.3826   1
  -7  -4  -2 413.152 45.5212   1
   7   4   2 264.262 39.4844   1
   7  -4   2 351.739 42.6947   1
  -8  -4  -2 88.9111 31.6314   1
   8   4   2 113.750 30.3662   1
  -8   4  -2 18.6052 28.4290   1
   8  -4   2 77.9047 27.8292   1
  -9  -4  -2 436.514 49.4616   1
   9   4   2 465.911 50.5213   1
  10  -4   2 1037.95 81.2524   1
 -10  -4  -2 927.665 79.6339   1
  10   4   2 1002.03 76.0889   1
 -10   4  -2 862.670 76.2184   1
  11  -4   2 4256.67 245.038   1
 -11  -4  -2 4631.45 251.711   1
  11   4   2 4566.75 247.031   1
  12  -4   2 4196.44 227.670   1
 -12  -4  -2 4342.05 231.044   1
  12   4   2 4140.37 226.588   1
 -12   4  -2 3822.09 226.317   1
  13  -4   2 1406.10 103.441   1
 -13  -4  -2 1458.78 105.999   1
  13   4   2 1341.24 100.635   1
 -13   4  -2 1432.73 106.072   1
 -14  -4  -2 3294.56 191.076   1
  14   4   2 3114.03 185.536   1
  15  -4   2 197.334 42.5291   1
 -15  -4  -2 134.865 41.5351   1
  15   4   2 194.828 42.5047   1
 -15   4  -2 190.274 48.2639   1
  16  -4   2 40.1238 38.8764   1
 -16  -4  -2 77.7886 41.8604   1
 -16   4  -2 52.0618 39.0642   1
  17  -4   2 73.9808 36.5591   1
 -17  -4  -2 52.9442 30.3064   1
  17   4   2 105.518 35.1198   1
 -17   4  -2 17.5299 36.2548   1
  18  -4   2 41.4441 38.6900   1
 -18   4  -2-8.81631 35.7846   1
  19  -4   2 158.592 41.5007   1
 -19  -4  -2 190.691 44.0487   1
  19   4   2 182.083 43.3156   1
 -19   4  -2 133.709 44.2294   1
 -20  -4  -2-9.06961 37.9723   1
  20  -4   2-8.36121 29.2250   1
  20   4   2 25.0990 37.5880   1
 -21  -4  -2 35.9549 43.4949   1
  21   4   2 33.8049 41.8163   1
 -21   4  -2 53.7453 40.8121   1
  22  -4   2-8.36619 36.5967   1
 -22  -4  -2 62.3068 42.5498   1
  22   4   2 33.8287 38.9943   1
 -22   4  -2 8.83738 38.6565   1
  23  -4   2 16.6378 37.8635   1
 -23  -4  -2-8.73077 32.4462   1
  23   4   2-8.38301 29.3015   1
 -23   4  -2-8.59978 34.8974   1
  24  -4   2 16.2641 39.7597   1
 -24  -4  -2-8.55187 28.5642   1
  24   4   2 41.0456 33.8465   1
 -24   4  -2-24.8537 40.0528   1
  25   4   2 40.0666 35.0879   1
  26  -5  -2-8.10912 40.0882   1
 -26   5   2-17.1329 38.4912   1
  25  -5  -2 40.7020 43.5981   1
 -25   5   2-34.8773 40.1918   1
  23  -5  -2 108.513 41.3657   1
 -23  -5   2 217.274 47.5333   1
  23   5  -2 234.983 49.5627   1
 -23   5   2 265.827 52.8541   1
 -22  -5   2 17.9882 34.7068   1
  22   5  -2 34.5217 36.1532   1
  21  -5  -2 75.1542 43.4782   1
 -21  -5   2 8.87969 37.1952   1
  21   5  -2 8.51456 36.2031   1
 -21   5   2 8.94597 39.1373   1
  20  -5  -2 31.8891 33.0122   1
 -20  -5   2 113.811 38.9334   1
  20   5  -2 33.6130 36.3633   1
 -20   5   2 109.006 41.4593   1
  19  -5  -2 88.1202 43.1996   1
 -19  -5   2 111.548 40.3597   1
  19   5  -2 107.136 38.7888   1
 -19   5   2 148.792 48.0016   1
 -18  -5   2 41.7686 38.0791   1
  18   5  -2 80.2359 35.6318   1
 -18   5   2 17.3393 34.6716   1
  17  -5  -2 125.971 39.0107   1
 -17  -5   2 56.6171 31.8580   1
  17   5  -2 15.5375 32.6366   1
 -17   5   2 33.9022 35.5866   1
  16  -5  -2 258.855 45.7679   1
 -16   5   2 219.387 48.5340   1
  16   5  -2 209.407 41.9316   1
 -16  -5   2 311.445 49.4241   1
  15  -5  -2 1407.46 104.236   1
 -15  -5   2 1458.86 104.483   1
 -15   5   2 1465.12 107.611   1
  15   5  -2 1500.19 104.968   1
 -14   5   2 273.049 50.3465   1
  14  -5  -2 283.303 46.3994   1
  14   5  -2 298.424 43.1366   1
 -14  -5   2 311.307 44.8272   1
 -13   5   2 9585.11 473.936   1
  13  -5  -2 9301.03 471.442   1
  13   5  -2 10035.0 469.728   1
 -13  -5   2 9287.32 468.339   1
 -12   5   2 5190.11 281.505   1
 -12  -5   2 5911.57 283.354   1
  12  -5  -2 5264.99 281.169   1
  12   5  -2 5260.39 278.826   1
 -11   5   2 4337.18 224.800   1
  11   5  -2 3755.93 214.544   1
 -11  -5   2 4281.99 219.326   1
  11  -5  -2 4031.54 220.589   1
 -10   5   2 3534.03 206.821   1
  10   5  -2 4004.61 206.006   1
 -10  -5   2 4151.58 206.352   1
  10  -5  -2 3564.16 206.325   1
  -9   5   2 2228.20 127.914   1
   9   5  -2 1884.61 118.957   1
   9  -5  -2 2066.77 124.568   1
  -8   5   2 55.7582 23.4552   1
   8   5  -2 27.8385 19.5582   1
  -8  -5   2 51.4746 24.2231   1
   8  -5  -2 66.1055 20.9858   1
  -7   5   2 13869.6 643.225   1
   7   5  -2 13911.3 638.109   1
  -7  -5   2 13302.5 637.145   1
   7  -5  -2 13326.7 642.943   1
  -6   5   2 12583.1 603.031   1
  -6  -5   2 12967.2 598.646   1
   6  -5  -2 12744.2 603.968   1
   6   5  -2 12701.8 597.627   1
   5  -5  -2 37159.3 1633.98   1
   5   5  -2 34740.0 1625.04   1
  -5  -5   2 34691.8 1625.97   1
  -5   5   2 36726.3 1633.32   1
  -4   5   2 43945.5 2077.46   1
   4  -5  -2 47318.6 2078.74   1
  -3   5   2 1357.07 78.5588   1
   3  -5  -2 980.052 75.9860   1
   2  -5  -2 107.946 22.9363   1
  -2   5   2 102.711 23.4837   1
   1  -5  -2 5584.43 276.804   1
  -1   5   2 5594.22 275.342   1
   0  -5  -2 73.8840 24.7357   1
   0   5   2 66.1273 23.3490   1
  -1  -5  -2 97464.8 4664.57   1
   1   5   2 112247. 4668.52   1
  -1   5  -2 103992. 4666.63   1
   1  -5   2 100168. 4666.14   1
   2   5   2 104.389 26.0590   1
  -2  -5  -2 66.4675 25.0290   1
  -2   5  -2 104.157 22.5872   1
   2  -5   2 137.293 25.9674   1
  -3   5  -2 14990.1 713.601   1
   3  -5   2 15861.6 716.199   1
   3   5   2 15759.8 715.819   1
  -3  -5  -2 14664.9 714.079   1
   4  -5   2 895.722 65.9308   1
   4   5   2 908.845 67.0189   1
  -4  -5  -2 756.866 63.5127   1
  -5   5  -2 21.4485 23.4617   1
   5  -5   2 26.2993 22.0362   1
   5   5   2 5.16993 19.9540   1
  -5  -5  -2 20.0315 19.3295   1
  -6   5  -2 3797.68 211.637   1
   6  -5   2 3784.95 212.261   1
   6   5   2 4070.04 211.442   1
  -6  -5  -2 4269.78 213.099   1
  -7  -5  -2 1047.09 82.1848   1
   7  -5   2 1207.05 86.2113   1
   7   5   2 1197.28 84.7609   1
   8   5   2 780.690 68.7180   1
  -8  -5  -2 924.096 71.2073   1
   9  -5   2 13023.3 618.707   1
  -9   5  -2 12696.3 620.014   1
 -10  -5  -2 723.930 68.6638   1
 -10   5  -2 635.295 68.5201   1
  10  -5   2 837.281 72.3901   1
  10   5   2 829.899 69.8377   1
 -11  -5  -2 5887.76 304.525   1
 -11   5  -2 6236.22 307.895   1
  11  -5   2 5208.69 298.117   1
  11   5   2 5945.65 301.869   1
 -12  -5  -2 3490.65 198.398   1
 -12   5  -2 3284.33 199.056   1
  12  -5   2 3337.81 196.785   1
  12   5   2 3778.46 200.452   1
 -13  -5  -2 2174.40 133.688   1
 -13   5  -2 2074.12 133.599   1
  13   5   2 1780.40 125.916   1
  13  -5   2 1844.65 125.442   1
  14  -5   2 31.1617 33.6146   1
 -14   5  -2 24.9488 34.3103   1
  15  -5   2 1904.92 127.364   1
 -15   5  -2 1843.67 128.507   1
 -15  -5  -2 1831.80 129.375   1
 -16   5  -2 346.031 53.6197   1
 -16  -5  -2 306.746 51.9527   1
  16   5   2 196.245 46.6379   1
  16  -5   2 139.525 43.2500   1
  17   5   2 99.9202 39.5338   1
 -17  -5  -2 77.9977 38.6295   1
 -18   5  -2 213.485 47.7380   1
  18  -5   2 216.106 48.2897   1
 -19   5  -2 26.6651 39.4781   1
 -19  -5  -2 70.7716 32.9643   1
  19   5   2 42.4452 31.0289   1
  19  -5   2 75.0164 41.7169   1
 -20   5  -2-35.5437 42.4677   1
 -20  -5  -2 35.4384 32.9248   1
  20   5   2 8.49623 29.6970   1
  20  -5   2-33.3105 41.6094   1
 -21   5  -2 53.4009 42.5714   1
 -21  -5  -2 44.3049 39.3217   1
  21   5   2 51.0220 38.7437   1
  21  -5   2 8.20827 40.6119   1
 -22   5  -2 17.4261 40.1629   1
 -22  -5  -2-17.6515 42.6680   1
  22   5   2 25.5039 42.4774   1
  22  -5   2-8.17941 32.1031   1
 -23   5  -2-17.1997 31.9688   1
 -23  -5  -2-17.3810 34.1176   1
  23   5   2-8.38785 31.7749   1
  23  -5   2-24.2915 29.5172   1
 -24   5  -2 41.8760 38.7336   1
  24  -5   2 96.5714 43.2157   1
 -26   6   2 41.8913 42.7677   1
  26  -6  -2 23.6069 38.4985   1
 -24   6   2-17.3929 41.5663   1
  24  -6  -2 40.9526 44.2745   1
 -23   6   2-44.2102 42.7668   1
  23  -6  -2-16.5913 39.2051   1
 -22   6   2 107.493 41.0537   1
 -22  -6   2 99.4133 44.4462   1
  22   6  -2 124.238 48.2058   1
  22  -6  -2 99.3743 41.2161   1
 -21   6   2 27.7200 40.9680   1
 -21  -6   2 8.95356 37.4917   1
  21   6  -2-17.5847 38.4535   1
  21  -6  -2 31.5329 38.1163   1
 -20   6   2 52.6044 39.4069   1
 -20  -6   2-35.1027 34.4626   1
  20   6  -2 69.3190 34.0280   1
  20  -6  -2 24.6577 36.9452   1
 -19   6   2-8.82128 34.6385   1
 -19  -6   2 34.4292 36.5943   1
  19   6  -2 50.9642 38.1766   1
  19  -6  -2 24.8309 33.6043   1
 -18   6   2 649.470 68.7694   1
 -18  -6   2 604.585 66.5641   1
  18   6  -2 662.947 70.9094   1
  18  -6  -2 550.551 64.3257   1
 -17   6   2 305.025 53.6983   1
  17  -6  -2 231.310 45.0842   1
 -16  -6   2 759.948 71.6036   1
  16  -6  -2 811.495 72.9303   1
  16   6  -2 645.198 68.0189   1
 -16   6   2 591.932 70.6182   1
 -15  -6   2 409.843 50.9034   1
  15   6  -2 315.623 49.5533   1
 -14   6   2 568.892 64.0132   1
  14  -6  -2 549.643 61.1196   1
 -14  -6   2 414.121 54.1063   1
  14   6  -2 514.694 55.2848   1
 -13   6   2 227.239 43.4318   1
  13  -6  -2 118.031 37.6342   1
 -13  -6   2 187.663 38.6619   1
  13   6  -2 152.005 37.4393   1
 -12   6   2 984.926 79.4830   1
  12  -6  -2 760.408 72.4017   1
 -11   6   2 910.774 76.6675   1
  11   6  -2 864.860 71.3118   1
 -11  -6   2 762.607 69.1801   1
  11  -6  -2 995.678 77.8117   1
 -10   6   2 562.883 58.3421   1
  10   6  -2 683.718 57.3107   1
 -10  -6   2 543.410 55.1543   1
  10  -6  -2 588.900 59.0258   1
   9   6  -2 6577.11 319.521   1
  -9  -6   2 6134.55 318.452   1
  -8   6   2 15172.8 738.172   1
   8   6  -2 15169.0 733.376   1
   8  -6  -2 16704.6 741.769   1
  -7   6   2 766.703 63.5523   1
  -7  -6   2 738.668 59.0482   1
   7   6  -2 837.330 63.1078   1
   7  -6  -2 758.130 64.4004   1
  -6   6   2 3119.88 168.094   1
   6   6  -2 3216.45 161.845   1
   6  -6  -2 2900.33 166.304   1
  -6  -6   2 2717.91 161.282   1
   5  -6  -2 28724.4 1290.45   1
   5   6  -2 30231.6 1286.30   1
  -5   6   2 29244.0 1291.84   1
  -4  -6   2 216.203 29.5839   1
   4  -6  -2 137.725 29.1467   1
   4   6  -2 118.409 25.7948   1
  -4   6   2 153.316 31.0409   1
  -3  -6   2 1308.95 84.6392   1
   3  -6  -2 1379.62 89.4769   1
   3   6  -2 1289.21 84.4007   1
  -3   6   2 1589.01 92.0999   1
  -2  -6   2 7740.01 350.661   1
   2  -6  -2 6651.39 351.032   1
   2   6  -2 7259.51 348.336   1
  -2   6   2 7129.10 352.624   1
   1  -6  -2 516.941 45.8042   1
  -1   6   2 399.492 41.7578   1
   1   6  -2 396.903 43.7896   1
   0  -6  -2 13487.1 614.518   1
   0  -6   2 13276.7 610.474   1
   0   6   2 13047.6 613.486   1
   0   6  -2 12200.8 609.471   1
  -1  -6  -2 47371.7 2308.06   1
   1  -6   2 52436.0 2308.30   1
   1   6   2 49527.6 2308.22   1
  -1   6  -2 53517.0 2309.04   1
  -2  -6  -2 97556.9 4806.67   1
  -2   6  -2 107105. 4809.57   1
   2  -6   2 106406. 4809.29   1
   2   6   2 116335. 4814.60   1
  -3  -6  -2 11728.1 554.018   1
  -3   6  -2 11051.4 549.636   1
   3  -6   2 12295.7 553.107   1
   3   6   2 11381.7 551.298   1
  -4   6  -2 8109.40 388.720   1
   4  -6   2 7718.01 387.514   1
   4   6   2 8333.52 390.739   1
  -4  -6  -2 7581.83 388.016   1
  -5   6  -2 30628.5 1331.68   1
   5  -6   2 28168.4 1328.71   1
   5   6   2 28903.2 1329.00   1
  -5  -6  -2 27662.4 1328.98   1
  -6   6  -2 1598.89 106.765   1
   6  -6   2 1560.12 104.901   1
   6   6   2 1655.68 105.516   1
  -6  -6  -2 1776.04 108.268   1
   7   6   2 105.696 32.2821   1
  -7  -6  -2 72.2612 28.7131   1
   8  -6   2 79.8919 33.8519   1
  -8   6  -2 97.1984 34.5486   1
  -9   6  -2 1583.02 109.835   1
  -9  -6  -2 1653.81 110.693   1
   9  -6   2 1495.34 106.477   1
   9   6   2 1579.93 108.270   1
 -10   6  -2 88.9238 36.2896   1
  10  -6   2 28.7670 31.5181   1
  10   6   2 42.3826 28.7398   1
 -10  -6  -2 35.7201 27.1351   1
  11  -6   2 8313.26 415.703   1
 -11  -6  -2 8222.02 414.591   1
  11   6   2 8363.89 414.873   1
 -11   6  -2 8062.99 415.190   1
 -12  -6  -2 53.6977 32.1558   1
  12  -6   2-7.48537 34.9679   1
 -12   6  -2 41.3240 36.1759   1
  12   6   2 53.1632 34.6034   1
  13   6   2 694.836 69.7968   1
  13  -6   2 718.488 70.5082   1
 -14   6  -2 441.098 60.5573   1
 -14  -6  -2 553.906 63.3474   1
  14  -6   2 481.597 59.9769   1
 -15  -6  -2 772.630 73.4772   1
 -15   6  -2 827.144 77.5435   1
  15   6   2 651.387 69.9896   1
 -16   6  -2-17.4851 34.3141   1
 -16  -6  -2 33.9229 38.6010   1
  16   6   2-16.6609 38.8771   1
  16  -6   2-16.5537 34.1254   1
 -17   6  -2 105.817 41.0252   1
 -17  -6  -2 130.043 44.5779   1
  17   6   2 177.839 45.6946   1
  17  -6   2 104.916 34.2435   1
 -18   6  -2 582.149 74.4461   1
 -18  -6  -2 662.608 74.1434   1
  18   6   2 848.421 81.6625   1
  18  -6   2 742.691 73.8459   1
  19  -6   2 299.382 54.2042   1
 -19  -6  -2 263.315 49.7866   1
  19   6   2 322.463 52.2333   1
 -19   6  -2 169.278 53.3352   1
  20  -6   2 33.2020 39.2176   1
  20   6   2 34.9139 38.1812   1
 -20   6  -2-8.86898 40.3786   1
 -21  -6  -2 398.922 63.0383   1
  21  -6   2 485.210 61.8615   1
  21   6   2 348.168 59.6793   1
  22  -6   2 112.520 42.7640   1
 -22  -6  -2 35.0623 37.9302   1
  22   6   2 60.7633 39.6383   1
 -22   6  -2 87.1805 46.8009   1
 -23  -6  -2 43.1428 37.7721   1
  23   6   2 34.4618 40.7306   1
 -24   6  -2-16.6048 37.7899   1
  24  -6   2-23.3317 40.0820   1
  24   6   2 76.2158 47.0056   1
  25  -7  -2-7.93220 39.6336   1
 -25   7   2 8.42207 38.8213   1
  24  -7  -2-16.1989 42.1569   1
 -24   7   2 8.63380 39.7979   1
 -22  -7   2 283.232 50.1552   1
  22  -7  -2 297.318 49.7416   1
 -22   7   2 357.548 57.3646   1
  22   7  -2 215.585 46.6897   1
 -21  -7   2 18.1316 37.9697   1
  21   7  -2 26.6501 41.4686   1
  20  -7  -2 25.0354 36.5010   1
 -20   7   2 8.89420 35.5134   1
 -19   7   2 812.010 81.8067   1
  19  -7  -2 814.669 79.8205   1
  19   7  -2 1094.97 88.8710   1
 -19  -7   2 950.407 85.4098   1
  18   7  -2 389.348 57.2192   1
 -18  -7   2 232.519 49.3672   1
 -17   7   2 1285.29 105.907   1
 -17  -7   2 1412.97 104.770   1
  17   7  -2 1418.03 107.144   1
  17  -7  -2 1188.36 100.761   1
 -16  -7   2 73.4176 38.2448   1
  16  -7  -2 32.8756 28.3339   1
 -16   7   2 103.209 30.2846   1
  16   7  -2 135.884 40.1058   1
 -15  -7   2 149.336 40.8980   1
  15  -7  -2 80.2319 36.0148   1
  15   7  -2 200.513 40.5356   1
 -15   7   2 83.0682 39.1754   1
 -14  -7   2 2385.62 146.041   1
  14   7  -2 2181.39 142.866   1
 -13  -7   2 35.5924 28.5942   1
  13  -7  -2 91.9396 36.3279   1
 -13   7   2 143.152 38.1415   1
  13   7  -2 28.5311 28.6509   1
 -12  -7   2 2195.87 140.548   1
  12  -7  -2 2303.17 146.274   1
  12   7  -2 2243.22 143.199   1
 -12   7   2 2608.48 150.740   1
 -11   7   2 5407.98 277.171   1
  11  -7  -2 4946.28 272.063   1
 -10  -7   2 6332.63 340.403   1
  10  -7  -2 7287.61 346.374   1
 -10   7   2 7423.05 348.123   1
  10   7  -2 6093.28 337.657   1
  -9  -7   2 12478.1 572.025   1
   9  -7  -2 11223.3 572.822   1
   9   7  -2 12349.2 570.969   1
  -9   7   2 11493.7 574.652   1
  -8  -7   2 8968.17 437.868   1
   8   7  -2 8949.03 436.004   1
   7  -7  -2 3461.31 194.947   1
   7   7  -2 3491.41 190.317   1
  -7   7   2 3769.41 196.789   1
   6  -7  -2 62.0044 27.6784   1
  -6  -7   2 65.3890 22.2329   1
  -6   7   2 67.5614 30.5327   1
   6   7  -2 93.6394 27.4198   1
   5   7  -2 5710.31 269.093   1
  -5   7   2 5820.56 277.000   1
  -5  -7   2 5274.30 267.856   1
   4   7  -2 11785.2 540.423   1
  -4   7   2 11349.9 544.968   1
   4  -7  -2 10754.7 542.968   1
  -4  -7   2 11446.8 540.704   1
   3   7  -2 7917.61 386.199   1
  -3   7   2 7890.75 391.195   1
   3  -7  -2 7772.24 390.458   1
  -3  -7   2 8304.10 388.520   1
   2   7  -2 1688.01 99.6484   1
  -2   7   2 1534.52 100.584   1
   2  -7  -2 1555.93 101.026   1
  -2  -7   2 1565.88 97.9604   1
  -1   7   2 12715.9 623.400   1
   1   7  -2 12957.4 620.301   1
  -1  -7   2 13301.6 621.942   1
   1  -7  -2 13720.7 625.522   1
   0   7   2 27405.6 1275.45   1
   0   7  -2 28085.2 1273.04   1
   0  -7   2 28226.3 1273.84   1
   0  -7  -2 26740.6 1276.34   1
   1   7   2 8199.65 369.902   1
  -1   7  -2 7003.52 363.332   1
   1  -7   2 6660.43 362.437   1
  -1  -7  -2 8206.39 371.194   1
   2  -7   2 7451.68 343.505   1
  -2   7  -2 7281.56 341.889   1
  -2  -7  -2 7027.17 341.763   1
  -3  -7  -2 4127.99 214.505   1
  -3   7  -2 3944.46 213.459   1
   3  -7   2 4060.42 214.726   1
  -4  -7  -2 33359.5 1460.26   1
  -4   7  -2 29499.8 1452.71   1
   4  -7   2 32919.4 1458.35   1
   4   7   2 31063.9 1453.60   1
  -5   7  -2 1182.79 85.0461   1
   5  -7   2 1192.82 86.1097   1
   5   7   2 1090.67 83.3705   1
  -5  -7  -2 1181.74 85.9964   1
   6   7   2 10744.6 502.274   1
  -6  -7  -2 9901.60 501.071   1
   7  -7   2 5825.68 310.260   1
  -7   7  -2 6259.86 312.775   1
  -8   7  -2 323.762 47.6667   1
   8  -7   2 197.108 40.9937   1
   8   7   2 221.971 38.3833   1
  -8  -7  -2 277.925 41.7490   1
  -9   7  -2 257.290 45.8235   1
  -9  -7  -2 336.901 46.6069   1
   9  -7   2 333.806 46.8765   1
   9   7   2 275.402 46.2986   1
 -10  -7  -2 21013.8 930.728   1
  10  -7   2 20257.2 932.202   1
  10   7   2 21533.8 932.320   1
  11  -7   2 2915.96 170.105   1
 -11  -7  -2 2659.81 165.823   1
 -11   7  -2 3036.20 172.958   1
  11   7   2 2629.86 164.724   1
  12   7   2 879.832 78.9654   1
 -13   7  -2 403.748 54.5547   1
  13  -7   2 388.115 51.1931   1
 -14  -7  -2 577.526 63.2258   1
  14  -7   2 423.480 55.0463   1
  14   7   2 467.357 60.3119   1
 -14   7  -2 320.243 55.2629   1
 -15   7  -2 36.0443 27.8970   1
 -15  -7  -2 17.0879 32.3854   1
  15   7   2 84.1650 39.3014   1
  15  -7   2 7.92331 25.2084   1
  16   7   2 232.168 50.7880   1
 -16  -7  -2 130.433 41.8651   1
 -17   7  -2 240.379 47.7366   1
  17  -7   2 267.629 48.2044   1
 -18   7  -2-8.86726 39.3462   1
 -18  -7  -2 62.2687 34.9533   1
  18   7   2 26.3985 28.7296   1
  18  -7   2 64.9229 39.7118   1
 -19   7  -2-18.1534 31.7260   1
 -19  -7  -2-8.93689 36.8455   1
  19   7   2 35.3659 40.2420   1
  19  -7   2 7.96594 29.6038   1
 -20   7  -2 442.900 58.8326   1
 -20  -7  -2 474.007 62.4846   1
  20   7   2 396.249 61.9372   1
  20  -7   2 344.056 53.5369   1
 -21   7  -2-26.1028 40.6050   1
 -21  -7  -2 8.89629 39.4394   1
  21   7   2-8.76279 42.8420   1
  21  -7   2 24.4802 37.1404   1
 -22  -7  -2-8.81553 40.1246   1
 -22   7  -2 8.50186 37.6917   1
  22   7   2-17.2783 42.2383   1
 -23   7  -2 8.36279 40.9133   1
  23  -7   2 31.3402 39.1764   1
  23   7   2 59.7414 46.9844   1
 -23  -7  -2 34.7294 41.0362   1
 -25   8   2 8.32636 37.4123   1
  25  -8  -2 15.5941 38.1242   1
 -23   8   2-8.87079 39.3304   1
  23  -8  -2-15.5738 38.0750   1
 -22   8   2-17.3168 26.0293   1
  22  -8  -2-8.11646 28.3793   1
  22   8  -2-36.1865 47.0920   1
 -21   8   2 203.515 48.7965   1
  21  -8  -2 382.069 57.0528   1
  21   8  -2 296.912 54.1192   1
 -21  -8   2 296.258 56.3352   1
 -20   8   2 205.798 49.4956   1
 -20  -8   2 222.182 49.6012   1
  20  -8  -2 231.038 47.3769   1
  20   8  -2 276.132 52.5925   1
 -19  -8   2-17.4103 35.3249   1
  19   8  -2 8.83962 37.5662   1
 -19   8   2 18.0543 38.9231   1
  18  -8  -2 1627.91 121.097   1
  18   8  -2 2003.50 129.543   1
 -18  -8   2 1622.74 122.732   1
 -17   8   2 943.873 85.1103   1
  17  -8  -2 810.763 78.6871   1
  17   8  -2 923.687 84.3263   1
 -17  -8   2 794.981 79.7529   1
 -16   8   2 1736.59 120.668   1
 -16  -8   2 1497.19 114.426   1
  16  -8  -2 1612.24 116.910   1
  16   8  -2 1720.00 118.826   1
 -15  -8   2 757.604 72.1451   1
 -15   8   2 730.185 72.7899   1
  15  -8  -2 743.795 74.6538   1
  15   8  -2 587.365 67.8946   1
 -14   8   2 522.818 63.5110   1
  14  -8  -2 403.783 58.2678   1
  14   8  -2 451.330 56.7499   1
 -14  -8   2 600.396 62.7128   1
  13   8  -2 1232.14 93.1224   1
 -13  -8   2 1117.82 92.3648   1
 -12   8   2 1862.90 128.002   1
  12  -8  -2 1920.96 128.224   1
  12   8  -2 1794.73 122.597   1
 -12  -8   2 2034.64 127.098   1
 -11   8   2 850.807 79.7557   1
  11  -8  -2 781.525 77.2493   1
  11   8  -2 980.619 76.7755   1
 -11  -8   2 918.331 74.9727   1
 -10   8   2 16745.3 810.600   1
 -10  -8   2 16873.4 807.303   1
  10   8  -2 17284.3 808.057   1
  10  -8  -2 17335.7 811.449   1
  -9   8   2 8100.14 445.989   1
   9  -8  -2 9738.24 454.075   1
   9   8  -2 9166.52 445.921   1
  -9  -8   2 9517.42 449.421   1
   8  -8  -2 5739.66 287.430   1
   8   8  -2 5538.13 280.518   1
  -8  -8   2 5913.28 283.866   1
   7  -8  -2 1038.61 81.1083   1
  -7   8   2 1013.18 81.1802   1
  -7  -8   2 968.866 76.3687   1
   7   8  -2 1264.63 84.4011   1
  -6   8   2 15248.2 713.033   1
  -6  -8   2 14212.8 707.122   1
   6  -8  -2 15680.3 713.624   1
   6   8  -2 14807.8 706.111   1
  -5  -8   2 27473.4 1246.25   1
   5   8  -2 26324.3 1243.06   1
  -4   8   2 810.755 69.1655   1
  -4  -8   2 788.149 64.2562   1
   4  -8  -2 864.818 70.1531   1
   4   8  -2 851.509 65.3440   1
  -3   8   2 16641.4 774.392   1
  -3  -8   2 18345.2 775.129   1
   3  -8  -2 16819.1 775.049   1
   2  -8  -2 15476.6 741.260   1
  -2  -8   2 16336.1 739.932   1
  -2   8   2 14768.4 739.945   1
   2   8  -2 16121.3 739.238   1
  -1  -8   2 4401.05 230.984   1
   1  -8  -2 4440.04 234.239   1
  -1   8   2 4404.30 233.844   1
   1   8  -2 4461.46 231.425   1
   0   8  -2 16634.6 810.558   1
   0  -8  -2 18416.4 815.789   1
   0  -8   2 16764.4 810.374   1
   0   8   2 17465.6 811.595   1
  -1   8  -2 29816.0 1306.92   1
  -1  -8  -2 30486.7 1309.90   1
   1  -8   2 29357.0 1306.25   1
  -2   8  -2 3329.21 184.345   1
   2  -8   2 3349.14 185.223   1
   2   8   2 3397.29 185.948   1
  -2  -8  -2 3291.34 187.612   1
  -3   8  -2 2554.99 148.456   1
   3   8   2 2430.21 147.338   1
   3  -8   2 2374.13 146.685   1
  -3  -8  -2 2738.62 151.882   1
   4   8   2 24317.5 1062.23   1
  -4  -8  -2 21289.1 1053.88   1
   5  -8   2 40266.1 1861.58   1
  -5   8  -2 40719.6 1862.16   1
  -6  -8  -2 4376.86 232.915   1
   6   8   2 4150.83 228.493   1
   6  -8   2 4304.32 230.831   1
  -6   8  -2 4286.33 231.264   1
  -7  -8  -2 20279.2 1021.38   1
   7   8   2 22299.6 1025.25   1
   7  -8   2 22284.1 1026.09   1
  -7   8  -2 22719.7 1027.26   1
  -8  -8  -2 2548.41 146.210   1
   8   8   2 2240.26 141.210   1
   8  -8   2 2171.69 141.106   1
  -8   8  -2 2227.30 144.121   1
  -9  -8  -2 4383.10 238.939   1
   9   8   2 4392.86 239.549   1
   9  -8   2 4337.29 239.308   1
  -9   8  -2 4297.40 241.371   1
 -10  -8  -2 3350.43 193.720   1
  10  -8   2 3228.87 193.442   1
 -10   8  -2 3423.38 196.333   1
  10   8   2 3329.98 191.997   1
  11   8   2 1925.13 127.800   1
  12  -8   2 499.741 60.1320   1
 -12   8  -2 749.184 69.2842   1
 -13  -8  -2 56.5336 30.6144   1
  13   8   2 8.33881 34.4055   1
 -13   8  -2 25.6209 34.1183   1
  13  -8   2 24.7041 35.0206   1
 -14  -8  -2 16.7394 35.6075   1
  14   8   2 25.1626 36.2031   1
 -14   8  -2 18.1235 37.9755   1
  14  -8   2 80.1385 37.8881   1
  15   8   2 1139.15 96.0165   1
 -15  -8  -2 1217.71 96.3985   1
 -16   8  -2 45.8013 34.7926   1
  16  -8   2 80.5115 34.8167   1
  16   8   2 60.1971 35.5546   1
 -16  -8  -2 43.6812 39.3401   1
 -17   8  -2 337.046 56.0103   1
  17  -8   2 404.836 57.2213   1
  17   8   2 521.593 65.3552   1
 -17  -8  -2 397.420 58.6907   1
  18   8   2 8.75836 39.8640   1
 -18  -8  -2-17.8198 40.0304   1
 -19   8  -2 211.309 50.2840   1
  19  -8   2 290.083 49.8543   1
  19   8   2 245.914 53.3328   1
 -19  -8  -2 303.680 54.1940   1
 -20   8  -2 71.5504 36.4212   1
  20  -8   2 70.6638 32.5142   1
  20   8   2 26.2838 40.5001   1
 -20  -8  -2 98.0323 46.4859   1
 -21   8  -2 43.3081 41.4012   1
  21  -8   2 8.00708 36.4505   1
  21   8   2 26.0806 36.4041   1
 -21  -8  -2-8.82905 32.8182   1
  22   8   2-8.61494 44.4043   1
 -22  -8  -2 43.4366 41.5258   1
 -23   8  -2-40.9441 40.4784   1
  23  -8   2 30.8499 39.7468   1
 -24   9   2 8.51329 38.7604   1
  24  -9  -2-45.7430 41.9613   1
 -23   9   2 51.1209 32.2891   1
  23  -9  -2 7.79958 27.8745   1
 -22   9   2-8.71702 40.1808   1
  22  -9  -2 8.18923 37.7480   1
 -21   9   2 17.5473 38.9139   1
  21  -9  -2 49.0381 40.8540   1
  21   9  -2 9.01254 41.0376   1
 -20   9   2-36.6083 42.7120   1
 -20  -9   2 18.5501 34.4707   1
  20  -9  -2 8.04402 39.3298   1
  20   9  -2-26.8379 36.3040   1
 -19   9   2 170.070 49.5945   1
  19  -9  -2 92.6347 44.6390   1
 -18  -9   2 36.1861 38.4529   1
  18   9  -2 17.4098 38.0736   1
  18  -9  -2 33.3298 42.0810   1
 -18   9   2-18.2378 37.6036   1
 -17   9   2 808.884 77.8930   1
 -17  -9   2 1000.80 85.2050   1
  17  -9  -2 856.880 78.3124   1
  17   9  -2 768.537 78.2075   1
 -16   9   2 258.703 50.7926   1
  16   9  -2 258.750 49.2470   1
  16  -9  -2 277.268 54.2516   1
 -16  -9   2 224.279 45.9032   1
  15  -9  -2 4624.71 267.950   1
 -15   9   2 5338.04 275.218   1
 -14   9   2 457.112 61.1114   1
  14   9  -2 448.033 58.6642   1
 -14  -9   2 531.670 61.6330   1
  14  -9  -2 463.152 60.4356   1
 -13   9   2 683.346 74.4395   1
  13   9  -2 723.689 70.9836   1
 -13  -9   2 679.340 68.0091   1
  13  -9  -2 916.446 78.7422   1
 -12   9   2 196.526 42.6292   1
 -12  -9   2 218.126 44.3310   1
  12   9  -2 209.568 43.4411   1
  12  -9  -2 143.131 39.3678   1
 -11  -9   2 4111.92 220.043   1
 -11   9   2 3449.46 216.708   1
  11   9  -2 3897.24 216.230   1
  11  -9  -2 4233.89 222.496   1
 -10   9   2 318.889 46.6368   1
 -10  -9   2 319.266 48.0634   1
  10  -9  -2 274.438 43.3870   1
  10   9  -2 304.715 42.9048   1
  -9   9   2 7613.42 373.110   1
   9  -9  -2 6988.29 371.765   1
  -9  -9   2 7287.18 369.177   1
   9   9  -2 7335.51 368.140   1
   8  -9  -2 3597.48 202.847   1
  -8   9   2 3499.13 200.240   1
   7  -9  -2 7774.98 401.331   1
  -7   9   2 8223.82 402.491   1
  -6   9   2 20420.3 947.758   1
   6  -9  -2 18615.6 944.560   1
  -6  -9   2 21415.8 947.336   1
   5   9  -2 23470.2 991.190   1
  -5   9   2 19704.5 989.690   1
   5  -9  -2 20950.1 992.178   1
  -5  -9   2 20469.1 988.529   1
   4   9  -2 4284.56 223.417   1
  -4   9   2 4063.72 226.133   1
   4  -9  -2 4184.18 228.228   1
   3   9  -2 995.646 74.4680   1
  -3   9   2 937.385 76.2491   1
   3  -9  -2 869.875 75.9256   1
  -3  -9   2 936.111 73.4365   1
   2   9  -2 5036.14 267.262   1
  -2  -9   2 5304.63 269.263   1
   1   9  -2 12776.0 597.457   1
  -1  -9   2 12185.3 596.338   1
   0   9  -2 11076.2 547.832   1
   0  -9   2 11671.3 549.176   1
  -1   9  -2 9125.74 438.292   1
   1  -9   2 8615.72 435.685   1
   2   9   2 4306.11 243.839   1
  -2  -9  -2 4962.92 249.865   1
   3   9   2 115.023 32.1245   1
  -3   9  -2 115.642 35.2049   1
  -3  -9  -2 156.038 35.9287   1
   3  -9   2 141.753 38.8760   1
  -4  -9  -2 21920.2 1113.82   1
  -4   9  -2 23052.9 1114.60   1
   4  -9   2 25066.7 1118.49   1
   4   9   2 25771.4 1117.87   1
  -5  -9  -2 55.0347 31.4517   1
   5   9   2 51.1518 36.6323   1
   5  -9   2 78.6213 33.4869   1
  -5   9  -2 74.7883 30.6899   1
   6   9   2 22250.9 980.469   1
  -6   9  -2 21045.5 979.742   1
   6  -9   2 21798.4 980.805   1
  -7  -9  -2 37.3342 35.3123   1
   7   9   2 14.1511 29.2248   1
  -7   9  -2 60.8062 30.8937   1
   7  -9   2 44.0596 30.3266   1
  -8  -9  -2 4000.23 211.648   1
  -8   9  -2 3909.90 213.372   1
   8  -9   2 3982.71 212.385   1
  -9  -9  -2 3448.93 205.281   1
   9   9   2 3789.85 208.786   1
  -9   9  -2 3577.67 207.768   1
   9  -9   2 3777.72 208.406   1
  10   9   2 1276.14 95.2140   1
 -10  -9  -2 1184.32 95.4996   1
  11  -9   2 16.1536 33.2998   1
 -11   9  -2-8.44083 31.9665   1
 -12   9  -2 3169.60 188.588   1
 -12  -9  -2 3343.11 190.805   1
  12  -9   2 3093.60 186.882   1
  12   9   2 2972.35 185.444   1
 -13  -9  -2-34.6459 37.8760   1
  13   9   2-41.6633 38.4092   1
  13  -9   2 58.3433 34.8956   1
 -13   9  -2 8.63037 35.5816   1
 -14   9  -2 3458.86 200.094   1
 -14  -9  -2 3158.36 198.097   1
  14  -9   2 3346.10 197.933   1
  14   9   2 3299.51 197.294   1
 -15  -9  -2 97.7377 38.9639   1
  15   9   2 8.60260 33.8895   1
 -15   9  -2 63.6901 39.3393   1
  15  -9   2 98.9274 38.5828   1
  16   9   2 148.066 43.6974   1
  16  -9   2 92.2835 39.3866   1
 -16   9  -2 143.424 41.9901   1
 -17   9  -2 181.430 42.3677   1
  17  -9   2 146.705 36.7707   1
  17   9   2 149.551 40.6170   1
 -17  -9  -2 125.075 39.6586   1
 -18   9  -2 105.551 43.9998   1
  18  -9   2 16.4420 37.9530   1
  18   9   2 17.7075 41.8718   1
 -18  -9  -2 53.3680 42.5615   1
 -19   9  -2-8.75470 28.5365   1
  19  -9   2 8.28851 29.5955   1
  19   9   2-8.85474 33.5348   1
 -19  -9  -2-26.6792 36.6659   1
 -20   9  -2 69.0092 42.8558   1
  20  -9   2 55.2826 38.4210   1
  20   9   2 158.661 46.0785   1
 -20  -9  -2 97.3861 38.9523   1
 -21   9  -2 17.2982 38.8594   1
  21  -9   2-15.4862 35.2440   1
  21   9   2 17.4650 42.6950   1
 -21  -9  -2 17.5357 38.3425   1
 -22   9  -2 33.2817 30.3566   1
  22   9   2 8.58419 35.9704   1
  22  -9   2 46.5774 31.0242   1
  23 -10  -2 15.8767 36.1542   1
 -23  10   2 41.5744 34.8360   1
  22 -10  -2 63.6917 33.3863   1
 -22  10   2 17.0384 30.4764   1
  21 -10  -2-15.9569 37.2378   1
 -21  10   2-8.88025 35.4540   1
 -20 -10   2 36.8727 34.2771   1
  20  10  -2-8.97854 41.4028   1
 -20  10   2 26.6022 41.3982   1
  20 -10  -2 41.5101 41.4979   1
 -19 -10   2 36.5580 38.8403   1
  19 -10  -2-16.4750 34.4884   1
  19  10  -2-8.90263 37.2732   1
 -18  10   2 239.929 45.1799   1
  18 -10  -2 230.359 45.6475   1
 -17 -10   2 478.208 59.6499   1
  17  10  -2 470.648 60.7778   1
  17 -10  -2 476.263 65.9415   1
 -17  10   2 589.752 66.7625   1
 -16  10   2 1337.37 110.192   1
 -16 -10   2 1482.99 112.202   1
  16  10  -2 1772.40 120.669   1
  16 -10  -2 1579.82 113.667   1
  15  10  -2-8.48384 38.1177   1
 -15 -10   2-8.42556 34.1922   1
  14 -10  -2 1399.09 107.242   1
 -14  10   2 1262.45 104.618   1
 -13  10   2 485.188 59.8239   1
 -13 -10   2 369.935 55.7454   1
  13  10  -2 485.911 59.7510   1
 -12 -10   2 5936.61 299.682   1
 -12  10   2 5529.10 298.610   1
  12 -10  -2 5275.35 294.840   1
  12  10  -2 5541.36 293.852   1
 -11  10   2 32.6561 34.2321   1
 -11 -10   2 69.9611 32.1034   1
  11  10  -2 37.3256 28.8506   1
  11 -10  -2 23.8599 34.8296   1
 -10 -10   2 8292.42 437.900   1
  10  10  -2 9425.93 445.949   1
   9 -10  -2 421.427 54.6210   1
   9  10  -2 299.114 46.9952   1
  -9  10   2 264.699 47.2729   1
  -9 -10   2 386.864 50.5002   1
   8 -10  -2 3855.90 215.523   1
  -8 -10   2 3726.76 214.610   1
  -8  10   2 3990.70 216.086   1
   8  10  -2 3741.61 213.029   1
   7 -10  -2 12473.0 614.087   1
  -7  10   2 12944.8 615.231   1
   7  10  -2 13004.8 611.640   1
  -7 -10   2 12137.2 610.600   1
   6  10  -2 7148.39 353.824   1
  -6  10   2 6970.02 356.978   1
   6 -10  -2 6718.41 356.759   1
  -6 -10   2 7016.19 355.683   1
   5  10  -2 1030.92 82.3056   1
  -5  10   2 1316.06 93.6411   1
   5 -10  -2 1011.42 86.5588   1
  -5 -10   2 1092.38 85.1107   1
   4  10  -2 3435.11 195.118   1
  -4  10   2 3556.69 199.882   1
   4 -10  -2 3542.71 198.543   1
  -4 -10   2 3467.18 195.242   1
  -3  10   2 19797.4 938.980   1
   3 -10  -2 20055.1 939.298   1
   2  10  -2 9170.48 461.714   1
  -2  10   2 10146.7 467.500   1
   2 -10  -2 9584.64 466.183   1
  -2 -10   2 8909.35 462.567   1
   1  10  -2 2355.79 137.553   1
  -1  10   2 2171.55 138.049   1
   1 -10  -2 2103.05 136.746   1
  -1 -10   2 2185.14 137.014   1
   0  10   2 523.865 57.2174   1
   0  10  -2 437.074 53.4158   1
   0 -10   2 458.105 54.3880   1
   0 -10  -2 524.104 57.6713   1
   1  10   2 22493.7 1060.23   1
  -1  10  -2 23115.8 1063.24   1
   1 -10   2 22163.4 1061.09   1
  -1 -10  -2 23045.0 1064.95   1
   2  10   2 438.299 55.2630   1
  -2  10  -2 531.833 58.2783   1
   2 -10   2 509.070 56.7180   1
  -2 -10  -2 385.266 52.2796   1
   3  10   2 45754.2 2143.81   1
  -3  10  -2 47924.0 2145.18   1
  -3 -10  -2 48281.1 2147.46   1
   3 -10   2 45051.0 2141.84   1
  -4 -10  -2 8166.16 389.352   1
  -4  10  -2 7470.40 383.423   1
   4  10   2 7893.98 385.942   1
   4 -10   2 6935.47 380.995   1
  -5 -10  -2 13984.3 697.791   1
  -5  10  -2 14351.4 698.200   1
   5 -10   2 14564.3 700.371   1
   5  10   2 15408.0 701.272   1
  -6 -10  -2 59.8579 34.5069   1
   6  10   2 15.3640 34.0742   1
   6 -10   2 45.4787 27.0860   1
  -6  10  -2-22.7006 31.7000   1
  -7 -10  -2 7574.75 360.948   1
   7  10   2 6607.45 354.219   1
  -7  10  -2 7035.81 358.567   1
   7 -10   2 6698.17 356.668   1
  -8 -10  -2 833.916 74.2842   1
   8  10   2 760.387 71.2829   1
  -8  10  -2 736.991 73.9337   1
   8 -10   2 721.173 72.3842   1
  -9 -10  -2 2507.57 152.418   1
   9  10   2 2151.73 145.720   1
  -9  10  -2 2355.85 149.925   1
   9 -10   2 2393.61 149.031   1
 -10  10  -2 42.2466 29.5353   1
  10 -10   2-16.5336 24.1029   1
 -11 -10  -2 2581.02 163.155   1
  11  10   2 2690.44 164.943   1
 -11  10  -2 2406.06 161.112   1
  11 -10   2 2682.02 163.706   1
 -12 -10  -2 91.2368 39.8142   1
  12  10   2 172.638 46.3796   1
  12 -10   2 25.2924 32.7262   1
 -12  10  -2 60.0679 36.6569   1
 -13  10  -2 4710.58 276.748   1
 -13 -10  -2 5263.90 281.047   1
  13 -10   2 5382.76 280.784   1
  13  10   2 5154.02 278.597   1
 -14 -10  -2 61.5959 33.9972   1
  14  10   2 25.7173 28.0159   1
 -14  10  -2 26.4153 27.3033   1
  14 -10   2 76.5735 32.8761   1
 -15 -10  -2 71.5083 43.2878   1
  15  10   2 43.4226 38.0619   1
 -15  10  -2 18.0534 28.0274   1
  15 -10   2 93.1968 35.0230   1
 -16 -10  -2 81.3856 34.4662   1
  16  10   2 52.6013 33.4281   1
 -16  10  -2 135.383 41.2634   1
  16 -10   2 92.2844 37.8923   1
 -17 -10  -2 227.628 47.6213   1
  17  10   2 449.271 57.3798   1
 -17  10  -2 395.888 60.3257   1
  17 -10   2 321.119 54.2492   1
  18 -10   2-16.2224 33.9682   1
 -18  10  -2-17.8060 37.8430   1
 -19  10  -2 8.65014 39.9215   1
  19 -10   2 72.9306 38.7782   1
  19  10   2 43.9758 40.0799   1
 -19 -10  -2 45.5583 37.6179   1
  20 -10   2-8.07099 33.7913   1
 -20  10  -2 8.45624 36.4613   1
 -21  10  -2 17.5770 42.9683   1
  21 -10   2-14.4999 33.8342   1
  21  10   2-8.62747 37.2003   1
 -21 -10  -2-8.93932 34.4757   1
  23 -11  -2 15.4135 28.0928   1
 -22  11   2-8.46694 39.5136   1
  22 -11  -2 15.6158 35.5383   1
  21 -11  -2 87.6777 43.1901   1
 -21  11   2 43.5365 41.7255   1
 -19  11   2 223.007 51.0762   1
  19 -11  -2 217.690 48.4172   1
  19  11  -2 144.320 43.4501   1
 -19 -11   2 184.248 44.3415   1
 -18  11   2 17.5747 34.4898   1
  18 -11  -2-33.9651 36.6134   1
  18  11  -2 71.1102 40.4581   1
 -18 -11   2-18.3186 38.3487   1
  17 -11  -2 25.5168 32.8482   1
 -17  11   2 52.3755 34.3047   1
 -16 -11   2 1187.47 92.8051   1
  16 -11  -2 1124.52 92.4828   1
  16  11  -2 711.363 80.1558   1
 -16  11   2 821.266 83.9720   1
 -15 -11   2 765.637 76.4325   1
 -15  11   2 634.017 70.5844   1
  15  11  -2 679.864 69.9102   1
  15 -11  -2 693.644 73.2118   1
 -14 -11   2 611.196 70.4634   1
  14  11  -2 579.697 64.6051   1
 -13  11   2 1609.57 112.937   1
  13 -11  -2 1461.02 110.732   1
  13  11  -2 1336.58 107.697   1
 -13 -11   2 1544.40 114.610   1
 -12  11   2 1690.27 118.476   1
  12 -11  -2 1545.08 115.729   1
  11 -11  -2 5447.21 302.025   1
 -11  11   2 5488.64 301.871   1
  11  11  -2 6284.06 307.530   1
 -11 -11   2 5573.97 301.486   1
  10  11  -2 77.6412 36.1578   1
 -10  11   2 131.302 36.2541   1
  10 -11  -2 65.3113 34.5668   1
   9 -11  -2 4480.79 243.407   1
  -9  11   2 4190.61 238.686   1
   9  11  -2 4439.87 239.836   1
  -9 -11   2 4212.02 239.629   1
   8  11  -2 253.069 46.1757   1
  -8 -11   2 194.990 45.8286   1
   7  11  -2 2579.55 158.466   1
  -7  11   2 2496.38 161.500   1
   7 -11  -2 2548.91 161.680   1
  -7 -11   2 2837.99 162.329   1
   6  11  -2 2350.17 150.732   1
  -6  11   2 2550.33 156.970   1
   6 -11  -2 2295.66 153.959   1
  -6 -11   2 2746.25 156.512   1
   5  11  -2 959.745 82.0574   1
  -5  11   2 1139.16 89.1580   1
   5 -11  -2 842.543 82.4597   1
  -5 -11   2 1084.73 85.8246   1
   4  11  -2 286.935 43.5596   1
  -4  11   2 337.834 48.3749   1
   4 -11  -2 246.199 45.1073   1
  -4 -11   2 223.884 41.5612   1
  -3  11   2 29590.4 1400.44   1
  -3 -11   2 30577.3 1400.19   1
   3 -11  -2 30273.9 1401.36   1
   2  11  -2 12467.3 586.543   1
  -2  11   2 11959.2 587.538   1
   2 -11  -2 11794.2 587.339   1
  -2 -11   2 12087.7 586.535   1
   1  11  -2 11398.3 560.043   1
  -1  11   2 11007.1 560.280   1
   1 -11  -2 12202.5 564.533   1
   0  11   2 22.4153 32.7639   1
   0  11  -2 95.4486 34.3503   1
   0 -11   2 58.1356 36.7744   1
   0 -11  -2 45.2376 36.9419   1
   1  11   2 302.614 45.5626   1
  -1  11  -2 193.301 40.7964   1
   1 -11   2 252.060 43.4635   1
  -1 -11  -2 181.967 42.6407   1
   2  11   2 3468.10 212.592   1
  -2  11  -2 3860.61 216.795   1
   2 -11   2 3995.83 217.816   1
  -2 -11  -2 4200.36 220.999   1
   3  11   2 3051.93 181.590   1
  -3  11  -2 3097.54 184.276   1
   3 -11   2 3156.26 185.038   1
  -3 -11  -2 3191.48 186.045   1
   4 -11   2 6382.27 326.702   1
  -4  11  -2 6244.33 325.703   1
   4  11   2 6481.71 329.247   1
  -4 -11  -2 5954.59 325.187   1
   5  11   2 314.428 46.9592   1
  -5  11  -2 337.331 50.7369   1
   5 -11   2 220.032 45.5270   1
  -5 -11  -2 288.985 46.4961   1
   6  11   2 672.086 67.3257   1
  -6  11  -2 588.600 65.8475   1
   6 -11   2 524.236 63.1495   1
  -6 -11  -2 636.758 69.3406   1
   7  11   2 1060.62 85.4785   1
  -7 -11  -2 925.101 82.6904   1
  -8  11  -2 6154.95 315.752   1
   8 -11   2 5616.95 309.694   1
  -9  11  -2 8.48438 34.4288   1
  -9 -11  -2-16.6911 27.2015   1
   9 -11   2 24.8324 35.1770   1
 -10  11  -2 8.58997 36.0547   1
  10  11   2 57.0936 33.1956   1
 -10 -11  -2 68.7968 37.6921   1
  10 -11   2 91.9564 40.4951   1
 -11  11  -2 222.305 47.4262   1
  11  11   2 230.512 44.8914   1
 -11 -11  -2 165.968 41.0839   1
  11 -11   2 310.296 50.1441   1
  12  11   2 2164.81 143.186   1
 -12 -11  -2 2153.65 143.945   1
 -13 -11  -2-17.6593 39.6697   1
  13 -11   2 25.4552 29.0062   1
  13  11   2 17.1420 37.4805   1
 -13  11  -2-17.4528 28.4430   1
  14  11   2 719.926 75.9829   1
 -14 -11  -2 661.662 73.2477   1
  14 -11   2 707.982 72.3483   1
 -14  11  -2 695.936 72.8783   1
 -15 -11  -2 123.918 43.1036   1
  15 -11   2 102.600 37.7459   1
 -15  11  -2 79.8066 35.7752   1
  15  11   2 197.386 51.3339   1
 -16 -11  -2 105.075 37.9455   1
  16 -11   2 122.528 33.8913   1
  16  11   2 18.2163 32.7418   1
 -16  11  -2 83.1298 33.1975   1
 -17  11  -2 44.3388 41.3986   1
  17 -11   2 8.34386 34.4186   1
  18  11   2 141.375 40.7149   1
 -18 -11  -2 140.983 42.5877   1
  19  11   2-17.5716 43.9073   1
 -19 -11  -2-17.5214 41.3887   1
  19 -11   2-7.96183 27.2315   1
 -19  11  -2-34.2978 29.3246   1
  20  11   2 17.2115 41.6340   1
 -20 -11  -2 79.0622 47.0749   1
  20 -11   2 70.8474 40.5991   1
 -20  11  -2-25.1708 39.1870   1
  21 -11   2 15.1434 32.1897   1
 -21  11  -2 24.2253 28.8453   1
  22 -12  -2 37.7280 31.1603   1
 -22  12   2 41.9983 36.7744   1
  21 -12  -2-23.8222 29.5127   1
 -21  12   2 8.48443 29.6583   1
  20 -12  -2 55.7990 32.9310   1
 -20  12   2 35.2064 35.7775   1
 -18 -12   2 140.810 45.6147   1
 -18  12   2 130.629 37.2932   1
  18 -12  -2 50.4813 32.1921   1
  18  12  -2 115.784 46.1290   1
 -17 -12   2 111.429 41.4400   1
 -17  12   2 121.636 43.6713   1
  17  12  -2 97.3352 45.3937   1
  17 -12  -2 93.0335 43.4101   1
  16 -12  -2-8.50413 35.0611   1
 -16  12   2 8.88701 38.3187   1
 -15 -12   2 70.7560 35.9501   1
 -15  12   2 18.0501 38.4100   1
  15 -12  -2 78.0285 38.4915   1
  15  12  -2 17.3370 35.7990   1
  14 -12  -2 103.048 36.7803   1
 -14 -12   2 121.184 43.0321   1
 -14  12   2 105.656 37.1466   1
  14  12  -2 73.5562 39.9085   1
  13 -12  -2 85.5371 37.5885   1
 -13  12   2 52.6007 41.5743   1
 -13 -12   2 77.4400 33.9744   1
  13  12  -2 113.330 41.8287   1
  12 -12  -2 1975.61 132.941   1
 -12 -12   2 2080.58 137.255   1
 -12  12   2 1859.05 135.818   1
  12  12  -2 1838.23 131.432   1
  11 -12  -2 8.35411 29.9128   1
 -11  12   2 58.8800 32.5170   1
  11  12  -2 66.6403 38.4628   1
 -11 -12   2 87.0782 39.6972   1
 -10  12   2 133.928 40.6665   1
  10 -12  -2 192.869 44.2535   1
   9  12  -2 280.635 48.9953   1
  -9  12   2 302.437 50.3460   1
   9 -12  -2 245.678 47.8719   1
  -9 -12   2 287.412 50.1020   1
   8  12  -2 15.8066 34.0981   1
  -8  12   2 32.4117 31.2722   1
   8 -12  -2 24.5784 32.7268   1
  -8 -12   2 32.6523 32.6081   1
   7 -12  -2 4317.88 244.884   1
   7  12  -2 4568.63 243.577   1
  -7  12   2 4337.68 244.824   1
  -7 -12   2 4368.03 245.124   1
   6  12  -2 1006.78 84.5036   1
  -6  12   2 976.203 88.1898   1
   6 -12  -2 1049.15 87.8873   1
  -6 -12   2 1206.36 91.2484   1
   5  12  -2 1428.95 107.801   1
  -5 -12   2 1683.07 113.539   1
  -4  12   2 644.772 70.1137   1
  -4 -12   2 702.922 68.5290   1
   4 -12  -2 628.650 69.3714   1
  -3  12   2 6073.51 314.951   1
   3  12  -2 6082.78 312.760   1
  -3 -12   2 5922.89 313.012   1
   3 -12  -2 5741.26 312.967   1
   2  12  -2 4376.91 225.062   1
  -2  12   2 3772.09 221.087   1
  -2 -12   2 4149.00 223.147   1
   2 -12  -2 3536.16 224.450   1
   1  12  -2 9812.01 478.116   1
  -1  12   2 9682.39 478.921   1
   1 -12  -2 9507.03 478.692   1
  -1 -12   2 9459.63 477.059   1
   0  12   2 3838.70 214.194   1
   0  12  -2 3812.15 214.305   1
   0 -12   2 3982.81 215.108   1
   0 -12  -2 3460.02 210.514   1
   1  12   2 291.318 50.1767   1
  -1  12  -2 221.264 46.5908   1
   1 -12   2 227.502 46.6171   1
  -1 -12  -2 95.2910 38.5720   1
   2  12   2 1862.10 126.611   1
  -2  12  -2 1923.13 128.209   1
   2 -12   2 2069.56 131.021   1
  -2 -12  -2 1747.85 125.119   1
   3  12   2 7054.78 346.505   1
  -3  12  -2 6731.58 348.508   1
   3 -12   2 6379.83 345.334   1
  -3 -12  -2 6410.82 346.121   1
   4  12   2 71.5463 37.4767   1
  -4  12  -2 151.163 41.3437   1
   4 -12   2 183.429 42.2495   1
  -4 -12  -2 74.0684 37.3539   1
   5 -12   2-32.5526 29.0623   1
  -5  12  -2 55.9050 30.2502   1
   6  12   2 498.679 62.4661   1
  -6  12  -2 388.374 57.4672   1
   6 -12   2 478.834 62.0932   1
  -7  12  -2 3472.24 202.715   1
   7 -12   2 3355.02 201.548   1
   7  12   2 3536.83 204.472   1
  -7 -12  -2 3543.63 206.573   1
  -8  12  -2 368.858 51.1096   1
  -8 -12  -2 223.345 42.8394   1
   8 -12   2 215.475 43.1793   1
   8  12   2 299.366 46.5833   1
  -9 -12  -2-16.9769 33.3165   1
   9 -12   2-8.51599 32.8432   1
   9  12   2-8.59834 31.3341   1
  -9  12  -2 17.3619 33.4795   1
 -10 -12  -2 92.5492 39.3256   1
 -10  12  -2 183.307 48.4705   1
  10 -12   2 135.524 43.7016   1
  10  12   2 184.285 47.9309   1
 -11  12  -2 62.2189 32.4105   1
  11  12   2 42.4573 39.1578   1
  11 -12   2-8.67103 26.8363   1
 -11 -12  -2 8.73084 32.4663   1
 -12  12  -2 71.8743 43.9987   1
  12 -12   2 43.0773 40.7731   1
 -13 -12  -2 1419.58 112.951   1
  13 -12   2 1302.96 106.915   1
 -13  12  -2 1564.62 113.471   1
  13  12   2 1415.24 109.126   1
 -14 -12  -2 9.13514 37.1024   1
  14 -12   2 8.53659 34.6758   1
 -14  12  -2 70.0917 39.9083   1
  14  12   2 51.6819 38.7305   1
 -15 -12  -2-9.11621 42.5436   1
  15 -12   2 25.5401 38.2492   1
  15  12   2-34.7185 43.3688   1
 -15  12  -2-8.81052 35.7530   1
 -16  12  -2 71.4926 44.2984   1
  16 -12   2 75.4902 42.4829   1
 -17 -12  -2 136.556 48.6990   1
  17  12   2 138.789 49.3602   1
 -18 -12  -2 27.0471 38.8790   1
  18 -12   2 24.1276 27.5008   1
  18  12   2 26.0025 40.9444   1
 -18  12  -2-8.68020 28.9981   1
  19  12   2 103.755 35.8849   1
 -19  12  -2 68.2213 45.0074   1
 -19 -12  -2 106.905 39.1749   1
  19 -12   2 77.6922 41.0397   1
  20 -12   2-30.5655 32.0056   1
 -20  12  -2-8.17904 31.5562   1
  21 -13  -2-7.78941 29.5012   1
 -21  13   2-8.30034 29.6384   1
  20 -13  -2 23.6430 34.9392   1
 -20  13   2-17.2529 41.7048   1
  19 -13  -2-24.6158 34.8829   1
 -19  13   2-17.0080 39.2103   1
  18 -13  -2-8.30129 35.2818   1
 -18  13   2 34.2143 34.1489   1
  17 -13  -2-25.1461 31.7454   1
 -17  13   2 8.62157 26.6616   1
  17  13  -2-9.65317 42.2142   1
  16 -13  -2 25.4983 38.2078   1
 -16  13   2 8.81910 39.6432   1
 -16 -13   2-9.08287 36.2812   1
  16  13  -2 102.589 45.1058   1
 -15 -13   2 109.882 40.2963   1
  15  13  -2 90.2609 41.3299   1
  14 -13  -2 8.57585 39.0363   1
 -14 -13   2 9.20627 37.3617   1
 -14  13   2-8.81201 35.7620   1
  14  13  -2 44.2940 37.6510   1
  13 -13  -2 17.2676 27.4411   1
 -13 -13   2 9.24060 33.6841   1
 -13  13   2 26.4426 30.1426   1
  13  13  -2 17.6779 37.5724   1
  12 -13  -2 213.636 43.8950   1
 -12 -13   2 194.413 51.5084   1
 -12  13   2 204.985 47.4920   1
  12  13  -2 300.313 52.4969   1
  11 -13  -2 17.0847 37.3557   1
 -11 -13   2-9.28962 41.7365   1
 -11  13   2 34.0337 39.2198   1
  11  13  -2-26.3188 37.8274   1
  10 -13  -2 1097.52 94.0307   1
 -10  13   2 1152.18 95.8491   1
  10  13  -2 1099.65 94.3691   1
 -10 -13   2 1108.88 95.8123   1
   9  13  -2 507.711 59.3055   1
  -9  13   2 408.940 54.9198   1
   9 -13  -2 475.731 59.4048   1
  -9 -13   2 361.824 56.8134   1
   8  13  -2 40.4953 36.3997   1
  -8  13   2 16.6135 29.6745   1
   8 -13  -2 33.5952 34.0949   1
  -8 -13   2-8.48728 34.4539   1
  -7  13   2 51.3929 37.9976   1
   7 -13  -2 8.52613 37.8232   1
   6  13  -2-8.07349 38.6456   1
  -6  13   2 59.2269 32.7021   1
   6 -13  -2 60.1719 32.6256   1
  -6 -13   2 74.2255 40.3797   1
   5  13  -2 72.8802 37.6296   1
  -5  13   2 103.074 42.2644   1
   5 -13  -2 118.272 40.1860   1
  -5 -13   2 130.727 41.1013   1
   4  13  -2 144.519 39.2415   1
  -4  13   2 167.680 43.9818   1
   4 -13  -2 217.557 44.7379   1
  -4 -13   2 211.768 46.3314   1
   3  13  -2-23.7308 31.0475   1
  -3  13   2 25.0159 26.4920   1
   3 -13  -2-8.25411 25.5241   1
  -3 -13   2 32.2661 26.2933   1
  -2  13   2 1917.41 136.856   1
   2  13  -2 2226.35 140.885   1
  -2 -13   2 2068.55 138.977   1
   2 -13  -2 2208.51 140.838   1
  -1  13   2 32.3894 31.8179   1
   1  13  -2 48.3518 30.5574   1
  -1 -13   2 8.02502 28.6945   1
   1 -13  -2 49.1764 31.6461   1
   0  13   2 903.558 85.4736   1
   0 -13  -2 1161.63 92.5636   1
   0 -13   2 1029.23 86.7124   1
   1  13   2 1708.08 119.138   1
  -1 -13  -2 1659.66 118.967   1
   2  13   2 435.110 53.5370   1
  -2  13  -2 414.630 57.6101   1
   2 -13   2 453.589 57.9520   1
  -2 -13  -2 391.250 52.4668   1
   3  13   2 874.533 81.0282   1
  -3  13  -2 1110.11 88.8155   1
   3 -13   2 950.054 87.2301   1
  -3 -13  -2 1141.04 90.1309   1
   4  13   2 145.666 41.2953   1
  -4  13  -2 65.4714 35.7874   1
   4 -13   2 173.354 40.7972   1
  -4 -13  -2 153.322 46.0075   1
   5  13   2 74.5042 37.2399   1
  -5  13  -2 8.24618 28.8845   1
   5 -13   2 42.0093 27.4497   1
  -5 -13  -2 60.1549 34.9227   1
  -6  13  -2-16.5601 30.7709   1
   6 -13   2 8.52975 31.0834   1
  -6 -13  -2 8.75504 36.6553   1
  -7  13  -2 67.8593 32.1451   1
   7 -13   2-8.46602 28.9649   1
   7  13   2 26.0702 35.8472   1
  -7 -13  -2 9.01985 36.6207   1
  -8  13  -2 86.4077 34.1665   1
   8 -13   2 58.9173 37.0392   1
   8  13   2 122.071 43.7638   1
  -8 -13  -2 118.808 44.3768   1
   9  13   2 492.639 64.5576   1
  -9 -13  -2 561.010 67.1912   1
 -10  13  -2 292.899 49.0010   1
 -10 -13  -2 331.988 54.8078   1
  10  13   2 469.105 62.5684   1
  10 -13   2 393.997 54.7243   1
 -11  13  -2 178.128 48.5890   1
 -11 -13  -2 97.1116 42.7041   1
  11  13   2 160.895 49.1948   1
  11 -13   2 148.076 47.1136   1
 -12  13  -2 235.847 50.5719   1
  12 -13   2 276.638 50.3135   1
 -12 -13  -2 194.252 48.4371   1
  12  13   2 211.834 53.8843   1
 -13 -13  -2 44.1479 34.0725   1
  13  13   2 9.56112 33.4401   1
 -14 -13  -2 8.99976 32.8013   1
  14 -13   2 8.48932 28.3593   1
 -14  13  -2 17.4423 29.8187   1
  14  13   2 17.4976 36.0747   1
 -15 -13  -2 9.11237 29.7021   1
  15 -13   2-8.43665 32.5377   1
 -15  13  -2-8.73594 33.0848   1
  15  13   2-17.5065 36.0893   1
 -16 -13  -2 45.7328 41.1163   1
  16 -13   2 25.0970 40.4668   1
 -16  13  -2 34.8546 41.6670   1
  16  13   2 17.4275 44.9278   1
 -17 -13  -2 27.3736 33.9136   1
  17 -13   2 47.4242 41.9416   1
 -17  13  -2-17.8752 43.7002   1
  17  13   2-8.65628 36.2458   1
 -18 -13  -2 18.1535 36.2529   1
 -18  13  -2 33.9478 29.6880   1
  18 -13   2 7.98548 26.0546   1
  18  13   2 51.3447 36.9166   1
 -19  13  -2 17.0202 41.1416   1
  19 -13   2-14.9590 38.9295   1
  19 -14  -2 8.02597 35.5927   1
 -19  14   2 33.2247 40.6197   1
  18 -14  -2 24.4723 36.6498   1
 -18  14   2-16.7445 36.6118   1
  17 -14  -2 182.554 47.4359   1
 -17  14   2 246.753 50.5320   1
  16  14  -2 9.16116 35.9779   1
 -16  14   2 70.5048 46.3353   1
  16 -14  -2 8.45147 39.4608   1
  15  14  -2 64.7475 45.8115   1
 -15  14   2 26.4891 36.5158   1
 -15 -14   2 57.8885 44.5646   1
  15 -14  -2 103.370 42.2124   1
  14  14  -2 64.4963 39.3757   1
 -14  14   2 158.023 46.3259   1
 -14 -14   2 125.798 43.1002   1
  14 -14  -2 34.0776 36.9678   1
  12  14  -2 27.2013 37.5706   1
 -12  14   2 71.5454 41.9042   1
 -12 -14   2 120.332 41.7556   1
  12 -14  -2 111.473 42.5527   1
  11  14  -2 123.274 43.7506   1
 -11  14   2 102.817 35.0499   1
  11 -14  -2 94.6243 34.0521   1
 -11 -14   2 72.9525 40.1228   1
 -10 -14   2 18.0372 37.2024   1
 -10  14   2 8.56303 35.8722   1
  10  14  -2 17.2300 40.2224   1
  10 -14  -2 60.6666 38.4409   1
  -9 -14   2 17.7299 31.6670   1
  -9  14   2 16.9286 36.5090   1
   9  14  -2 25.1817 30.6036   1
   9 -14  -2 26.3172 35.0321   1
  -8 -14   2 8.78595 36.8563   1
   8  14  -2 91.7445 41.2915   1
  -7 -14   2 43.2634 38.4372   1
  -7  14   2 43.3665 36.9400   1
   7  14  -2 93.3564 43.8061   1
   7 -14  -2 43.2409 36.8336   1
  -6 -14   2-17.1250 33.0220   1
  -6  14   2 8.66461 32.2003   1
   6  14  -2-8.48611 34.9870   1
   6 -14  -2 8.81339 37.4546   1
  -5  14   2 619.577 67.3616   1
   5  14  -2 724.769 74.9375   1
   5 -14  -2 638.504 68.0849   1
  -5 -14   2 808.786 76.5871   1
   4  14  -2 860.927 79.8397   1
  -4  14   2 786.381 80.3229   1
   4 -14  -2 920.084 83.1501   1
  -4 -14   2 922.075 82.7937   1
  -3 -14   2 41.9342 29.4308   1
  -3  14   2 51.3560 36.9983   1
   3  14  -2 74.5319 34.2424   1
   3 -14  -2 68.6096 41.5435   1
   2  14  -2-24.8437 32.5054   1
  -2  14   2-8.33309 35.9331   1
  -2 -14   2-16.6617 28.4823   1
   2 -14  -2 25.3506 37.9673   1
   1  14  -2 127.340 38.1176   1
  -1  14   2 175.681 45.2107   1
  -1 -14   2 168.851 39.3824   1
   1 -14  -2 67.7813 35.4506   1
   0 -14  -2 272.523 47.6688   1
   0  14  -2 289.538 49.2558   1
   0  14   2 316.947 50.1836   1
   0 -14   2 229.456 45.9339   1
  -1  14  -2 1288.53 102.653   1
   1  14   2 1099.21 98.7005   1
  -1 -14  -2 1406.44 104.991   1
   1 -14   2 1267.11 100.893   1
  -2 -14  -2 34.3762 30.7942   1
   2  14   2 68.0349 35.1578   1
   2 -14   2 78.2549 40.6599   1
  -3  14  -2 600.842 69.1661   1
   3  14   2 483.684 63.8887   1
   3 -14   2 725.556 74.2370   1
  -4 -14  -2 630.626 67.6990   1
  -4  14  -2 429.301 60.8633   1
   4  14   2 407.395 57.4001   1
   4 -14   2 483.977 63.4737   1
  -5 -14  -2 352.199 56.1278   1
  -5  14  -2 278.929 52.3219   1
   5  14   2 441.786 56.7849   1
   5 -14   2 499.500 61.1255   1
  -6 -14  -2 107.132 43.7517   1
  -6  14  -2 50.7171 33.8772   1
   6 -14   2 52.2470 35.4636   1
   6  14   2 76.7328 43.6009   1
   7  14   2-8.68449 29.0111   1
  -7 -14  -2-17.9909 30.7563   1
  -8  14  -2 8.67246 36.8680   1
   8 -14   2 34.1853 37.9001   1
  -9 -14  -2 75.6236 43.4332   1
  -9  14  -2 186.652 43.8594   1
   9  14   2 98.8917 44.8347   1
   9 -14   2 140.639 39.9354   1
 -10 -14  -2-9.42787 36.3596   1
 -10  14  -2-17.8075 35.5435   1
  10  14   2-17.9960 37.6729   1
  10 -14   2 25.9374 36.1983   1
 -11 -14  -2 18.6691 39.6776   1
 -11  14  -2 8.88549 40.9654   1
  11  14   2 26.7856 38.5062   1
  11 -14   2 17.3313 38.9410   1
 -12 -14  -2 92.1805 38.0692   1
  12  14   2 62.0910 36.6374   1
 -12  14  -2 18.1273 36.8463   1
  12 -14   2 17.4129 38.1373   1
  13  14   2 340.438 57.3794   1
 -13 -14  -2 317.945 56.5994   1
 -13  14  -2 364.134 57.6478   1
  13 -14   2 305.823 57.0185   1
  14  14   2 90.7578 45.3833   1
 -14 -14  -2 17.9293 37.0036   1
 -14  14  -2 34.5664 42.2879   1
  14 -14   2 16.7991 38.2729   1
  15  14   2 55.6017 46.3584   1
 -15 -14  -2 26.6525 38.3737   1
 -15  14  -2 60.0378 44.6986   1
  15 -14   2 58.2665 41.6521   1
  16  14   2 37.4159 46.7432   1
 -16 -14  -2 8.80377 39.5599   1
 -16  14  -2 8.52055 34.0211   1
  16 -14   2 16.4425 35.9584   1
  17  14   2 9.45158 46.7226   1
 -17  14  -2 34.5610 37.2578   1
  17 -14   2-7.89129 31.5050   1
 -17 -14  -2 8.72259 38.6723   1
  18 -14   2-7.76244 38.7952   1
 -18  14  -2 50.1061 39.9208   1
  18 -15  -2 15.9232 37.6159   1
 -18  15   2 24.5206 37.6865   1
  16 -15  -2 83.0881 43.3979   1
 -16  15   2 77.9817 43.9016   1
  15 -15  -2 212.471 53.0914   1
 -15  15   2 121.960 46.3942   1
  14  15  -2 27.9953 43.0262   1
 -14  15   2 43.5648 41.1663   1
  14 -15  -2-16.8211 39.7384   1
 -14 -15   2 47.5879 42.7720   1
  13  15  -2 36.4171 42.5365   1
 -13  15   2 87.7945 35.1065   1
  13 -15  -2 25.8375 28.8373   1
 -13 -15   2 9.42473 40.6887   1
  12  15  -2 277.075 51.8115   1
 -12  15   2 312.129 58.5993   1
  12 -15  -2 461.734 60.6605   1
 -12 -15   2 261.417 53.5018   1
 -11 -15   2 55.4290 38.0997   1
  11  15  -2-8.81318 36.3482   1
 -10  15   2 224.700 51.6281   1
  10 -15  -2 190.470 46.8710   1
  -9 -15   2 390.009 59.1933   1
  -9  15   2 296.870 47.9130   1
   9 -15  -2 464.581 56.5313   1
   9  15  -2 313.217 54.4452   1
  -8 -15   2 71.5102 40.7208   1
  -8  15   2 17.1173 37.4655   1
   8 -15  -2 60.4017 38.2920   1
   8  15  -2 8.81658 36.3897   1
  -7 -15   2 53.2741 40.5305   1
  -7  15   2 138.787 45.6925   1
   7 -15  -2 8.66220 36.9412   1
   7  15  -2 79.1950 39.1321   1
  -6 -15   2 512.109 64.3774   1
  -6  15   2 490.338 66.2091   1
   6 -15  -2 541.923 66.9517   1
   6  15  -2 524.396 64.4430   1
  -5 -15   2 8.79596 33.3112   1
  -5  15   2-8.80434 32.0843   1
   5 -15  -2 8.92128 27.5861   1
   5  15  -2 8.62058 33.2461   1
  -4 -15   2 329.704 56.9732   1
   4  15  -2 368.531 56.6760   1
   3  15  -2 713.996 76.0442   1
  -3  15   2 1042.27 88.1505   1
  -3 -15   2 893.104 80.2132   1
   3 -15  -2 945.935 84.3721   1
   2  15  -2 458.834 64.2402   1
  -2  15   2 499.665 64.3336   1
   2 -15  -2 564.014 66.2103   1
  -2 -15   2 318.994 55.7602   1
   1  15  -2 52.4279 30.6747   1
  -1  15   2 34.3396 30.1420   1
  -1 -15   2 69.8041 34.9480   1
   1 -15  -2 103.088 37.6744   1
   0 -15  -2 268.793 49.6469   1
   0  15  -2 290.864 54.3447   1
   0 -15   2 341.128 51.2531   1
   0  15   2 316.851 52.5306   1
  -1  15  -2-26.5813 42.8412   1
   1 -15   2-17.7684 37.7621   1
   1  15   2-8.55727 28.5891   1
   2 -15   2 1036.59 92.0861   1
  -2 -15  -2 1133.76 96.2613   1
   2  15   2 1079.33 94.3058   1
  -2  15  -2 1124.60 94.3011   1
  -3 -15  -2-8.81765 36.3601   1
  -3  15  -2-17.5674 37.3344   1
   3 -15   2-17.5171 34.3824   1
   5 -15   2 79.2215 35.8966   1
  -6 -15  -2 63.7183 44.2381   1
  -6  15  -2 103.360 44.1753   1
   6 -15   2 105.454 46.4063   1
   6  15   2 126.039 45.2288   1
   7  15   2-17.3437 40.9653   1
  -7 -15  -2 9.08198 38.6017   1
  -7  15  -2 34.8737 29.8113   1
   8  15   2 1102.62 95.7309   1
  -8  15  -2 1073.96 92.6250   1
   8 -15   2 1041.14 92.0637   1
  -8 -15  -2 1011.63 93.7656   1
   9  15   2 53.8239 37.0011   1
  -9  15  -2 35.6522 40.5827   1
  -9 -15  -2-9.21354 33.5934   1
   9 -15   2 17.6365 40.6625   1
  10  15   2 374.229 61.6670   1
 -10 -15  -2 214.529 53.4260   1
  11  15   2 200.993 53.0185   1
 -11  15  -2 318.565 52.6164   1
  11 -15   2 163.972 43.8896   1
 -11 -15  -2 232.227 56.4792   1
  12  15   2 163.594 46.3105   1
 -12  15  -2 152.860 43.9121   1
 -12 -15  -2 152.737 44.9799   1
  12 -15   2 95.8669 37.5545   1
  13  15   2 54.1121 43.2435   1
 -13 -15  -2 103.260 45.5165   1
  14  15   2-17.7610 45.3064   1
 -14  15  -2 8.52663 40.2742   1
  14 -15   2-8.28925 37.7287   1
 -14 -15  -2 37.1785 43.9016   1
  15  15   2 87.9509 45.4059   1
 -15  15  -2 41.9709 39.2660   1
  15 -15   2 65.4306 42.2360   1
 -15 -15  -2 45.7024 43.7672   1
  16  15   2-8.72978 44.0870   1
 -16  15  -2 24.9664 28.4593   1
 -16 -15  -2 27.0411 36.5848   1
  16 -15   2 16.0780 26.8602   1
 -17  16   2 32.6542 39.0577   1
  17 -16  -2 47.6783 36.2137   1
 -16  16   2 17.0330 38.3981   1
  16 -16  -2 121.749 39.8133   1
 -15  16   2-16.9880 38.1620   1
  15 -16  -2 8.31087 36.8446   1
 -14  16   2 137.098 43.0927   1
  14 -16  -2 82.7115 36.9936   1
  13  16  -2 8.99431 38.2254   1
  12  16  -2 123.508 46.1756   1
 -12  16   2 123.658 43.4588   1
  12 -16  -2 110.095 39.8222   1
 -12 -16   2 65.9007 40.3052   1
  11  16  -2 124.175 43.6416   1
 -11  16   2 221.916 48.8325   1
  11 -16  -2 101.685 46.0639   1
  10  16  -2 26.9599 39.3637   1
 -10 -16   2 138.438 43.1304   1
 -10  16   2 8.61011 35.0130   1
  10 -16  -2 51.7529 37.7872   1
   9  16  -2 181.245 47.2101   1
  -9 -16   2 136.775 43.1092   1
  -9  16   2 117.529 39.7805   1
   9 -16  -2 185.344 43.6994   1
   8  16  -2 171.427 48.6769   1
  -8 -16   2 154.952 43.4502   1
  -8  16   2 111.761 47.2539   1
   8 -16  -2 86.7220 45.5171   1
   7  16  -2 98.7987 43.0114   1
  -7 -16   2 99.7382 43.4187   1
   7 -16  -2 60.7970 31.1296   1
  -7  16   2 25.9905 28.3682   1
   6 -16  -2 710.699 77.6409   1
  -6  16   2 752.044 79.2196   1
   5 -16  -2 17.9869 28.5770   1
  -5  16   2 8.85986 28.1528   1
   4 -16  -2 143.057 48.2566   1
  -4  16   2 252.348 53.2856   1
   3 -16  -2 2040.00 144.766   1
  -3  16   2 2383.73 150.249   1
   2 -16  -2 8.87150 33.6254   1
  -2  16   2 53.1242 36.5298   1
   1 -16  -2 1444.48 110.317   1
  -1  16   2 1272.65 105.492   1
   0 -16  -2 262.639 53.5720   1
   0  16   2 191.890 43.8186   1
  -1 -16  -2 237.800 47.7217   1
  -1  16  -2 169.948 47.9941   1
   1 -16   2 235.577 46.7624   1
   2  16   2 410.675 59.8239   1
  -2 -16  -2 392.455 59.1794   1
  -2  16  -2 443.718 62.8234   1
   2 -16   2 478.235 62.2752   1
   3  16   2 141.485 49.2773   1
  -3 -16  -2 98.2334 44.8260   1
   3 -16   2 149.339 46.3819   1
   4  16   2 106.457 43.6321   1
  -4 -16  -2 98.5658 38.9264   1
  -4  16  -2 112.786 40.2719   1
   4 -16   2 104.958 39.0652   1
   5  16   2 44.2964 42.3515   1
  -5 -16  -2 8.98244 37.6200   1
  -5  16  -2 25.9062 33.9064   1
   5 -16   2 8.94927 35.1378   1
   6  16   2 122.475 44.7119   1
  -6 -16  -2 126.724 47.6180   1
  -6  16  -2 216.704 49.0169   1
   6 -16   2 150.288 44.2439   1
   7  16   2 1568.81 117.614   1
   7 -16   2 1748.32 123.623   1
  -7 -16  -2 1566.41 121.236   1
   8  16   2-25.9610 40.3866   1
  -8  16  -2 26.4385 42.1204   1
  -8 -16  -2 27.4106 41.5884   1
   8 -16   2 8.58465 38.5710   1
   9 -16   2 781.787 78.4527   1
  -9  16  -2 675.015 75.6552   1
  10  16   2 213.198 51.2867   1
 -10  16  -2 212.077 51.8311   1
 -10 -16  -2 147.088 43.7485   1
  11  16   2 17.9921 42.5679   1
 -11  16  -2-17.5129 39.4236   1
  11 -16   2 76.8594 37.9459   1
  12  16   2 27.1924 43.3604   1
 -12  16  -2 62.0571 43.3843   1
 -12 -16  -2 73.9997 43.2084   1
  12 -16   2 8.59309 40.1461   1
  13 -16   2 58.2277 41.6365   1
 -13  16  -2 51.9211 40.9484   1
  14  16   2-35.9631 37.0734   1
 -14 -16  -2 9.45135 40.1711   1
  15  16   2 53.2510 42.5663   1
 -15  16  -2 90.0923 41.0783   1
  15 -16   2 87.7564 36.9467   1
 -15  17   2 33.0738 37.7822   1
  15 -17  -2 113.262 39.2541   1
 -14  17   2 8.37007 42.7057   1
  14 -17  -2 16.1589 37.7088   1
 -13  17   2 93.4180 44.0021   1
  13 -17  -2 108.303 41.8738   1
 -12  17   2-8.68338 40.0276   1
  12 -17  -2-8.32572 38.8558   1
  11  17  -2 174.178 49.1576   1
  11 -17  -2 142.084 44.0786   1
 -11  17   2 159.891 49.5785   1
 -10 -17   2 46.2435 39.9845   1
 -10  17   2 68.4112 36.4576   1
  10 -17  -2 42.5345 35.7353   1
  10  17  -2 110.273 47.9180   1
  -9 -17   2 46.1914 36.9400   1
  -9  17   2 42.0926 33.1098   1
   9 -17  -2 43.5912 34.8676   1
   9  17  -2 63.9473 39.4470   1
  -8 -17   2 27.6506 39.8044   1
  -8  17   2 85.2327 37.8526   1
   8 -17  -2 43.4248 34.7424   1
   8  17  -2 27.2658 38.6894   1
  -7 -17   2 146.358 43.4460   1
  -7  17   2 102.046 41.8256   1
   7 -17  -2 103.627 43.3885   1
   7  17  -2 53.7293 37.7685   1
  -6 -17   2 81.4655 39.6490   1
  -6  17   2 35.2653 43.1647   1
   6 -17  -2 26.3715 40.5844   1
   6  17  -2 53.6772 36.3753   1
   5  17  -2 527.454 67.7123   1
  -5 -17   2 342.342 58.6777   1
  -4  17   2 375.014 56.8775   1
   4  17  -2 256.833 47.1956   1
   4 -17  -2 334.083 54.7799   1
  -4 -17   2 269.351 48.6798   1
   3  17  -2 9.09354 41.4103   1
  -3  17   2 8.98527 32.7700   1
   3 -17  -2 35.6879 34.4336   1
  -3 -17   2 72.3283 40.1030   1
  -2  17   2 1902.58 129.549   1
   2  17  -2 1760.85 132.302   1
  -2 -17   2 1886.03 132.220   1
   2 -17  -2 1749.01 127.663   1
   1  17  -2 337.170 59.2000   1
  -1 -17   2 434.116 63.4073   1
   1 -17  -2 302.314 50.5000   1
   0  17  -2 593.464 73.3887   1
   0  17   2 626.514 69.0114   1
   0 -17   2 732.143 77.9425   1
   0 -17  -2 555.865 68.3223   1
   1  17   2 70.1854 43.9673   1
  -1  17  -2 108.145 46.1030   1
  -1 -17  -2 26.5270 41.4047   1
   1 -17   2 100.712 44.8916   1
  -2 -17  -2 141.933 44.4682   1
  -2  17  -2 27.3093 39.9684   1
   2 -17   2 54.1953 41.7895   1
   2  17   2 87.6789 39.5550   1
  -3 -17  -2 287.514 51.5893   1
  -3  17  -2 352.150 57.4890   1
   3 -17   2 282.316 53.8946   1
   3  17   2 387.271 57.4760   1
  -4 -17  -2 8.99353 27.8122   1
  -4  17  -2-17.4557 42.1965   1
   4 -17   2 8.80067 35.7147   1
   4  17   2-35.6444 34.3687   1
  -6 -17  -2 279.018 52.9178   1
   6  17   2 366.294 57.5566   1
  -6  17  -2 234.607 56.0637   1
   6 -17   2 281.376 54.1019   1
   7  17   2 26.5623 37.6379   1
  -7  17  -2 43.3225 41.8975   1
   7 -17   2 34.8129 40.1271   1
  -7 -17  -2-27.1293 40.1000   1
   8  17   2 663.277 71.5881   1
  -8  17  -2 472.303 65.5108   1
   8 -17   2 442.846 63.9957   1
  -8 -17  -2 445.625 64.4909   1
   9  17   2-8.49378 39.6382   1
  -9  17  -2 35.1451 40.5001   1
   9 -17   2 8.68941 35.8250   1
  -9 -17  -2-45.9964 47.4089   1
  10  17   2 138.404 50.0397   1
 -10  17  -2 156.829 41.1450   1
 -10 -17  -2 81.9416 44.4644   1
  10 -17   2 152.230 39.9671   1
  11 -17   2 25.1746 35.6801   1
 -11  17  -2 25.8207 34.3772   1
  12  17   2 52.2793 40.7969   1
 -12 -17  -2 99.4603 43.8377   1
  13  17   2 8.72732 38.6984   1
 -13  17  -2 25.3371 39.4217   1
 -13 -17  -2 18.0246 36.5795   1
  13 -18  -2 8.06980 32.7485   1
 -13  18   2 8.23862 30.6191   1
  12 -18  -2 8.17085 35.2385   1
 -12  18   2 25.4834 41.0727   1
  11 -18  -2 106.165 43.0331   1
 -11  18   2 33.0654 38.2307   1
 -10  18   2 209.537 51.3805   1
  10 -18  -2 150.106 46.5919   1
  -9  18   2-16.6795 40.7752   1
   9 -18  -2 34.0371 39.7121   1
   9  18  -2 9.08645 44.9167   1
  -8 -18   2 55.0930 37.9336   1
  -8  18   2 58.5629 41.4252   1
   8 -18  -2 69.3415 41.9732   1
   8  18  -2 35.9836 34.7773   1
  -7 -18   2 27.3312 35.1546   1
  -7  18   2 25.3704 38.0126   1
   7 -18  -2 34.0928 40.7512   1
   7  18  -2 18.0057 37.7113   1
  -6  18   2 362.193 59.7148   1
   6 -18  -2 439.185 61.5878   1
  -5  18   2 98.1925 39.1992   1
   5 -18  -2 62.0020 37.2564   1
  -4  18   2 150.065 38.8086   1
   4 -18  -2 35.8240 28.7325   1
   3 -18  -2 178.566 45.7926   1
  -2  18   2 107.061 43.8826   1
   2 -18  -2 106.496 42.1921   1
  -1  18   2 364.702 61.7619   1
   1 -18  -2 489.215 66.0348   1
   0  18   2 178.548 41.5413   1
   0  18  -2 154.117 47.9834   1
   0 -18  -2 53.0234 32.0610   1
   0 -18   2 146.920 46.2315   1
  -1  18  -2 247.037 48.9085   1
   1  18   2 260.650 55.9991   1
   1 -18   2 291.662 48.2793   1
  -1 -18  -2 378.790 58.8748   1
   2  18   2-8.75816 36.1100   1
  -2  18  -2-8.90539 39.4812   1
  -2 -18  -2 26.4896 38.0737   1
   2 -18   2-35.5451 36.6381   1
  -3 -18  -2 44.2805 32.9340   1
  -3  18  -2-34.7088 41.0030   1
   3 -18   2 8.77027 38.8997   1
   3  18   2 52.4984 31.9080   1
  -4 -18  -2 205.350 45.4340   1
  -4  18  -2 259.846 52.4320   1
   4  18   2 270.805 52.0822   1
  -5 -18  -2 8.96885 29.2350   1
  -5  18  -2 42.7561 37.9112   1
   5 -18   2-8.85463 32.2690   1
   5  18   2-8.84351 30.2333   1
  -6 -18  -2 8.95587 36.9244   1
   6  18   2-8.85840 42.3368   1
  -6  18  -2-26.0562 39.5322   1
   6 -18   2 8.63931 32.7185   1
   7  18   2 133.020 42.3366   1
  -7  18  -2 136.783 46.6163   1
  -7 -18  -2 134.181 43.1933   1
   7 -18   2 144.293 45.0318   1
   8 -18   2 25.2614 40.2435   1
  -8  18  -2-34.8745 44.0243   1
   9  18   2 278.357 57.4998   1
  -9  18  -2 320.247 49.7958   1
  -9 -18  -2 303.690 58.2219   1
   9 -18   2 357.163 51.2973   1
  10  18   2 60.0316 47.6252   1
 -10 -18  -2 8.93686 40.1797   1
  11  18   2 99.9698 41.6630   1
 -11  18  -2 176.289 49.7309   1
  11 -18   2 114.585 43.0668   1
 -11 -18  -2 178.963 44.6817   1
  12 -18   2-8.17837 28.5880   1
  12  18   2 25.1287 43.1687   1
 -12  18  -2 16.8797 32.5505   1
  11 -19  -2-7.89984 38.2018   1
 -11  19   2-32.4476 42.6423   1
 -10  19   2 8.09324 27.6719   1
  10 -19  -2 16.2594 27.1577   1
  -9  19   2-24.5135 36.2279   1
   9 -19  -2 49.6185 40.8810   1
  -8  19   2-8.06157 40.7079   1
   8 -19  -2-8.47262 40.4941   1
   7  19  -2 143.941 46.7472   1
  -7  19   2 124.369 40.9755   1
   6  19  -2 17.9376 43.8515   1
  -6  19   2 25.0564 34.4375   1
   6 -19  -2-16.8458 29.4441   1
  -6 -19   2 27.0175 40.4636   1
   5  19  -2 328.915 62.6640   1
  -5  19   2 434.425 63.4370   1
  -5 -19   2 379.655 61.7043   1
   5 -19  -2 467.034 64.1077   1
   4  19  -2 190.992 53.2332   1
  -4  19   2 200.972 49.1729   1
   4 -19  -2 202.862 48.7829   1
  -4 -19   2 108.995 47.0424   1
   3  19  -2 100.305 44.8390   1
  -3  19   2 175.037 47.9730   1
   3 -19  -2 53.1887 37.9769   1
  -3 -19   2 90.7029 45.5732   1
   2  19  -2 64.6831 43.6649   1
  -2 -19   2 18.1683 36.2866   1
   2 -19  -2 8.79454 37.9424   1
   1  19  -2 117.530 42.6043   1
  -1 -19   2 146.516 44.1629   1
   0  19  -2 251.649 54.4788   1
   0 -19   2 347.248 63.1958   1
  -1  19  -2 17.9841 35.3957   1
   1 -19   2 98.4175 36.4068   1
  -2  19  -2 122.100 49.2516   1
   2 -19   2 166.057 48.9411   1
   3  19   2 86.7147 47.0326   1
  -3 -19  -2 87.0162 44.1115   1
  -4 -19  -2 52.4868 38.7864   1
  -4  19  -2-8.50468 42.4988   1
   4 -19   2 17.6216 41.1226   1
   4  19   2-8.64245 40.3371   1
  -5 -19  -2 35.1674 35.1361   1
  -5  19  -2-25.4299 32.7333   1
   5 -19   2 103.747 36.2356   1
   5  19   2 43.0656 36.0997   1
  -6 -19  -2 141.622 47.0643   1
   6  19   2 155.339 51.5942   1
  -6  19  -2 144.394 50.7960   1
   6 -19   2 194.922 50.3075   1
   7  19   2 8.70381 42.5543   1
  -7  19  -2-8.40242 32.4053   1
   7 -19   2 24.9021 32.5797   1
  -7 -19  -2-8.79109 41.0264   1
   8  19   2 121.508 45.5695   1
  -8  19  -2 155.520 50.3390   1
  -8 -19  -2 87.6864 41.3575   1
   8 -19   2 174.470 46.1064   1
   9 -19   2 131.931 39.7282   1
  -9  19  -2 92.4895 38.5994   1
  10  19   2 68.6422 43.8831   1
   7 -20  -2 8.23145 32.8599   1
  -7  20   2-16.0610 32.5876   1
   6 -20  -2 220.727 49.6923   1
  -6  20   2 113.553 42.0435   1
   5 -20  -2 82.7975 42.7253   1
  -5  20   2 16.5871 34.7910   1
   4 -20  -2 127.502 41.2681   1
  -4  20   2 197.084 51.6326   1
   4  20  -2 162.165 49.2342   1
  -3 -20   2 107.715 45.8653   1
   3  20  -2 9.13087 44.7143   1
  -2 -20   2 90.4756 44.8987   1
   2 -20  -2 43.5098 36.6484   1
   2  20  -2 62.5463 46.2184   1
  -2  20   2 146.335 42.2714   1
  -1 -20   2 360.940 61.8568   1
   1 -20  -2 414.012 56.6697   1
   1  20  -2 390.609 64.9425   1
  -1  20   2 488.015 59.2682   1
   0 -20   2 70.8760 40.4762   1
   0 -20  -2 60.3177 38.8719   1
   0  20  -2 62.5184 46.6175   1
   0  20   2 112.377 43.7898   1
   1 -20   2 181.416 43.4084   1
  -1 -20  -2 120.656 37.9690   1
   1  20   2 250.243 50.1298   1
  -1  20  -2 147.116 45.7114   1
   2 -20   2-17.0928 39.5026   1
  -2 -20  -2 119.944 37.5786   1
  -2  20  -2 50.7324 34.9825   1
   2  20   2 77.9179 36.3647   1
   3 -20   2 17.1410 45.5073   1
  -3  20  -2 58.8947 45.5090   1
   4 -20   2-8.57307 37.4914   1
   5  20   2 59.0619 38.1229   1
  -5  20  -2 91.8105 37.2226   1
   5 -20   2 133.742 41.5169   1
  -5 -20  -2 68.3505 38.0927   1
   6  20   2 243.652 52.4982   1
  -6  20  -2 255.047 56.1389   1
   6 -20   2 322.217 57.6375   1
  -6 -20  -2 212.786 48.6132   1
   7  20   2-33.4427 44.3701   1
  -7  20  -2-24.7475 42.5220   1
   7 -20   2 88.3422 36.0931   1
  -7 -20  -2 34.1690 39.8746   1
   8  20   2 92.2059 45.4968   1
   0  21   2 8.46654 37.5343   1
   0  21  -2-8.51341 33.4136   1
  -1  21  -2 90.6411 37.7922   1
   1 -21   2 117.096 37.8645   1
  -2  21  -2 8.23853 31.2035   1
   2 -21   2-33.3785 34.9402   1
  25   0  -3 43.3456 42.8973   1
 -25   0   3 43.9439 42.0492   1
  24   0  -3 8.56041 39.4595   1
 -24   0   3-17.4542 39.2092   1
  23   0  -3-8.56361 37.9683   1
 -23   0   3 35.0676 38.8694   1
  22   0  -3-8.73735 36.0424   1
 -22   0   3-43.0019 36.0274   1
 -21   0   3 77.1819 37.5457   1
  21   0  -3 8.58389 31.9524   1
 -20   0   3 25.2788 32.5045   1
  20   0  -3 8.39937 27.3865   1
 -19   0   3-16.6650 30.3698   1
  19   0  -3-8.11878 30.7516   1
 -18   0   3 8.20638 28.6860   1
  18   0  -3 7.82173 31.2258   1
 -17   0   3 15.7063 31.8677   1
  17   0  -3-7.39378 31.4218   1
 -16   0   3 7.48737 29.9006   1
  16   0  -3 27.9506 26.9612   1
 -15   0   3-7.08053 28.2690   1
  15   0  -3 26.4192 27.2348   1
 -13   0   3 42.9861 23.2681   1
  13   0  -3-5.77500 21.0582   1
  12   0  -3-16.0142 19.4658   1
 -11   0   3-5.18821 19.6511   1
  11   0  -3-9.68411 19.6517   1
 -10   0   3-9.45793 20.6797   1
  10   0  -3 4.23485 17.7306   1
  -9   0   3 20.9025 20.6648   1
   9   0  -3-10.9571 17.4556   1
  -7   0   3 11.8210 17.1054   1
   7   0  -3 13.7220 15.5041   1
  -6   0   3 2.39449 13.3024   1
   6   0  -3 22.1920 13.6398   1
  -5   0   3 5.35570 12.2748   1
   5   0  -3-5.14255 12.4934   1
  -4   0   3 17.2138 10.7278   1
   4   0  -3 5.89638 10.6776   1
  -1   0   3-2.71276 7.15916   1
   1   0  -3 0.99231 8.15040   1
   0   0   3 13.0894 12.8084   1
   0   0  -3-5.91886 12.6695   1
  -1   0  -3-4.20125 15.9150   1
   1   0   3-12.1877 16.0180   1
  -2   0  -3-29.9263 20.4230   1
   2   0   3 2.51715 17.1220   1
  -3   0  -3 6.54620 21.3530   1
   3   0   3-33.8129 19.5487   1
  -4   0  -3 11.5413 19.6295   1
   4   0   3 3.59965 17.4052   1
  -5   0  -3-21.9924 19.7613   1
   5   0   3 20.5779 15.2946   1
  -6   0  -3 4.93026 26.8933   1
   6   0   3 13.8396 24.2492   1
  -7   0  -3-10.8556 26.2473   1
   7   0   3-15.2931 20.3584   1
  -8   0  -3 53.1629 30.4680   1
   8   0   3 11.0899 23.2495   1
  -9   0  -3-19.2877 22.9559   1
   9   0   3 23.7950 19.3898   1
 -10   0  -3 6.82589 28.5799   1
  10   0   3 6.42660 27.3129   1
 -11   0  -3-7.23920 28.4126   1
  11   0   3 6.85026 31.5761   1
 -12   0  -3-7.61161 31.3832   1
  12   0   3-7.25332 32.1575   1
 -13   0  -3 7.84030 37.4720   1
  13   0   3 7.58197 31.2611   1
 -14   0  -3 24.0052 35.4737   1
  14   0   3-15.7261 33.4158   1
 -15   0  -3 24.4073 31.9642   1
  15   0   3 41.0832 36.4551   1
 -16   0  -3 8.34394 26.5102   1
  16   0   3 8.35513 27.9076   1
 -17   0  -3 25.0457 38.4940   1
  17   0   3 17.2073 35.4841   1
  18   0   3 42.2316 36.4358   1
 -18   0  -3 8.59295 35.9940   1
  19   0   3-8.37881 33.4524   1
 -19   0  -3-17.4060 39.1047   1
  20   0   3 33.7978 39.4333   1
 -20   0  -3-17.2072 37.0989   1
  21   0   3-8.46297 37.0080   1
 -21   0  -3 8.61945 36.6302   1
  22   0   3-16.7232 30.4758   1
 -22   0  -3-8.56018 29.2682   1
  23   0   3 72.4781 41.1458   1
 -23   0  -3 25.4815 42.0455   1
  24   0   3 7.93533 38.7969   1
 -24   0  -3-16.6436 40.2316   1
  26  -1  -3 25.2807 36.8678   1
  25   1  -3 51.0621 44.3129   1
  25  -1  -3-8.54116 39.3905   1
 -25  -1   3 26.7668 39.0370   1
 -25   1   3 43.7122 38.2509   1
  24   1  -3-8.50164 36.1317   1
 -24  -1   3-8.91176 36.1652   1
  23   1  -3 25.9371 30.2202   1
 -23  -1   3-8.79862 30.7547   1
 -23   1   3 8.78782 35.0810   1
  23  -1  -3-8.81153 35.1757   1
 -22   1   3-35.3941 37.0510   1
  22  -1  -3 8.65570 37.3257   1
  21   1  -3 24.9410 37.8419   1
 -21  -1   3 25.4271 34.9464   1
 -21   1   3-8.87019 30.3254   1
  21  -1  -3 8.52176 29.7891   1
  20   1  -3 57.1183 32.5962   1
 -20  -1   3 33.4166 28.5847   1
 -20   1   3-8.73693 37.6915   1
  20  -1  -3 8.20490 35.3988   1
  19   1  -3-8.17126 36.2257   1
 -19   1   3-8.49031 29.0246   1
 -19  -1   3-8.04228 35.6540   1
  19  -1  -3 31.6854 28.2837   1
  18   1  -3 1487.57 107.326   1
 -18  -1   3 1397.75 104.591   1
  17  -1  -3 3317.91 184.283   1
  17   1  -3 3234.16 184.817   1
 -17   1   3 3219.20 184.748   1
 -17  -1   3 2712.14 178.116   1
  16   1  -3 984.507 82.4452   1
 -16  -1   3 930.337 80.2596   1
 -16   1   3 1036.01 84.7324   1
  16  -1  -3 1164.54 85.6316   1
  15   1  -3 1081.20 83.0660   1
 -15  -1   3 1158.39 85.0319   1
 -15   1   3 880.942 79.1024   1
  15  -1  -3 1047.75 80.8146   1
 -14   1   3 231.848 40.6473   1
  14  -1  -3 256.036 38.8421   1
 -13  -1   3 1302.33 90.8786   1
  13  -1  -3 1265.18 87.0753   1
 -12   1   3 294.265 41.4142   1
 -12  -1   3 253.830 36.6440   1
  12  -1  -3 345.296 41.9089   1
  12   1  -3 301.122 39.9973   1
  11   1  -3 10873.8 544.397   1
 -11  -1   3 11468.7 547.580   1
 -11   1   3 12590.6 550.434   1
  11  -1  -3 11056.6 544.454   1
  10   1  -3 12405.9 603.207   1
 -10  -1   3 13239.5 607.230   1
 -10   1   3 13293.4 608.214   1
  10  -1  -3 12540.4 603.445   1
   9   1  -3 1181.51 79.1539   1
  -9  -1   3 1353.44 82.5970   1
  -9   1   3 1261.39 82.3295   1
   9  -1  -3 1372.54 82.1833   1
   8   1  -3 22513.8 1080.24   1
  -8  -1   3 23648.9 1082.73   1
  -8   1   3 23962.0 1085.26   1
   8  -1  -3 24542.3 1084.73   1
   7   1  -3 61831.5 2610.52   1
   7  -1  -3 55845.2 2613.59   1
  -7   1   3 57421.8 2614.40   1
  -7  -1   3 55170.5 2610.74   1
   6   1  -3 760.323 47.7409   1
  -6   1   3 715.696 51.9528   1
   6  -1  -3 804.462 52.0568   1
  -6  -1   3 891.042 50.0372   1
  -5   1   3 35984.3 1541.34   1
   5  -1  -3 34383.8 1540.03   1
  -5  -1   3 36626.2 1537.13   1
   4   1  -3 205020. 9232.14   1
  -4   1   3 208520. 9237.21   1
  -4  -1   3 204807. 9231.96   1
   4  -1  -3 202562. 9236.81   1
  -3   1   3 262300. 11885.9   1
   3  -1  -3 265706. 11885.5   1
  -2   1   3 118786. 5384.01   1
   2  -1  -3 120178. 5383.72   1
   1  -1  -3 1099.03 58.6706   1
   1   1  -3 1171.85 55.0752   1
  -1   1   3 1100.32 57.9257   1
  -1  -1   3 1002.45 54.0851   1
   0  -1  -3 346591. 11907.6   1
   0   1   3 330464. 11906.8   1
  -1   1  -3 213531. 7963.54   1
   1   1   3 199878. 7963.05   1
  -2   1  -3 231625. 10512.4   1
  -2  -1  -3 244048. 10511.3   1
   2  -1   3 212341. 10508.2   1
   2   1   3 248815. 10510.7   1
  -3   1  -3 2322.17 114.971   1
   3  -1   3 2146.48 113.952   1
   3   1   3 2063.40 112.281   1
  -4   1  -3 19260.2 862.654   1
  -4  -1  -3 19002.6 861.217   1
   4  -1   3 17925.6 858.165   1
   4   1   3 18428.8 860.505   1
  -5   1  -3 19848.4 870.445   1
  -5  -1  -3 18168.7 866.561   1
   5  -1   3 18507.6 864.993   1
   5   1   3 18462.3 867.555   1
  -6   1  -3 21219.4 944.199   1
  -6  -1  -3 19440.5 941.118   1
   6  -1   3 20152.8 940.091   1
   6   1   3 20470.6 942.779   1
  -7   1  -3 390.020 41.6983   1
   7  -1   3 307.515 37.7399   1
   7   1   3 355.425 40.3171   1
  -7  -1  -3 470.977 45.2800   1
  -8   1  -3 1920.95 112.649   1
   8  -1   3 1823.79 109.389   1
   8   1   3 1741.33 110.037   1
  -9   1  -3 12560.6 589.937   1
  -9  -1  -3 12111.0 588.479   1
   9  -1   3 12439.1 587.460   1
   9   1   3 11905.1 587.059   1
 -10   1  -3 2798.93 165.120   1
 -10  -1  -3 2769.32 164.276   1
  10  -1   3 2859.81 164.219   1
  10   1   3 2883.78 165.593   1
 -11   1  -3 224.287 42.1221   1
 -11  -1  -3 290.717 44.9115   1
  11   1   3 224.397 43.7029   1
  11  -1   3 284.626 42.9113   1
 -12   1  -3 1125.31 88.6779   1
  12   1   3 1126.30 87.2465   1
  12  -1   3 1198.59 88.9512   1
 -13  -1  -3 519.879 58.9489   1
 -13   1  -3 576.696 61.0693   1
  13  -1   3 519.122 57.9263   1
  13   1   3 528.164 60.7656   1
 -14  -1  -3 1081.95 92.9596   1
  14   1   3 1405.09 99.6292   1
 -15   1  -3 738.091 75.6367   1
 -15  -1  -3 738.871 75.2551   1
  15  -1   3 891.099 78.4037   1
  15   1   3 824.632 77.6420   1
 -16   1  -3 112.286 33.5662   1
 -16  -1  -3 91.7642 37.7067   1
  16  -1   3 124.455 34.9827   1
  16   1   3 16.1233 33.4928   1
 -17   1  -3 587.855 66.9613   1
 -17  -1  -3 555.711 65.4826   1
  17  -1   3 634.235 69.1035   1
  17   1   3 537.737 63.6693   1
 -18   1  -3 8.64138 36.1883   1
  18  -1   3-34.4520 42.1173   1
  18   1   3 67.3929 36.3317   1
 -19   1  -3 69.3011 39.6885   1
  19  -1   3 147.454 43.1150   1
 -19  -1  -3 86.5821 42.1033   1
 -20   1  -3 17.1228 29.9321   1
 -20  -1  -3 8.74511 39.2953   1
  20   1   3 16.6841 38.4582   1
 -21  -1  -3 175.343 42.9968   1
 -21   1  -3 129.059 37.7965   1
  21   1   3 132.485 39.7734   1
  21  -1   3 210.065 43.4736   1
 -22   1  -3 25.3395 33.1510   1
 -22  -1  -3-17.3846 40.0669   1
  22  -1   3-24.8431 38.1712   1
  22   1   3 16.6070 37.7932   1
 -23   1  -3-16.7588 40.0468   1
 -23  -1  -3 34.5553 36.7127   1
  23   1   3-32.7908 39.1785   1
  23  -1   3 24.6879 38.4040   1
 -24  -1  -3-34.0091 40.6378   1
 -24   1  -3-32.8662 40.1751   1
  24   1   3 7.99064 38.6343   1
  24  -1   3 8.02840 40.5425   1
 -26   2   3 8.52207 29.7873   1
  26  -2  -3-8.65977 36.8017   1
 -25   2   3 43.6686 39.8207   1
  25  -2  -3 26.2807 42.4159   1
  25   2  -3 76.8740 37.4253   1
 -24   2   3-26.6126 38.2643   1
 -24  -2   3-45.4664 43.4720   1
  24  -2  -3-8.70916 39.6543   1
  24   2  -3-17.2237 39.7107   1
 -23   2   3-18.1083 36.7413   1
 -23  -2   3 17.9565 33.3661   1
  23  -2  -3 26.1072 34.7397   1
  23   2  -3-8.58881 31.9188   1
 -22   2   3 955.951 86.2326   1
  22  -2  -3 815.187 80.6319   1
 -21  -2   3 51.8421 35.9409   1
  21  -2  -3 66.5748 39.5952   1
  21   2  -3 74.2001 39.2322   1
 -20   2   3-26.3527 38.9450   1
 -20  -2   3-58.6951 38.1667   1
  20  -2  -3 72.8892 39.5980   1
  20   2  -3-24.5813 33.2523   1
 -19   2   3 680.302 72.6860   1
 -19  -2   3 674.436 68.7547   1
  19  -2  -3 598.377 68.7390   1
  19   2  -3 721.338 69.4862   1
 -18  -2   3 156.328 42.2470   1
  18   2  -3 283.921 48.4690   1
 -17   2   3 423.770 54.2244   1
 -17  -2   3 373.705 53.3636   1
  17  -2  -3 402.844 51.0070   1
  17   2  -3 403.794 55.1853   1
 -16   2   3 1348.59 100.713   1
 -16  -2   3 1313.59 96.6737   1
  16  -2  -3 1242.25 94.1733   1
  16   2  -3 1339.17 96.1309   1
 -15   2   3 429.765 52.5437   1
 -15  -2   3 340.903 50.1344   1
  15   2  -3 505.344 53.8960   1
 -14   2   3 4575.20 239.894   1
  14  -2  -3 4259.69 234.081   1
 -13  -2   3 1055.70 79.8154   1
  13   2  -3 1096.55 80.2118   1
 -12   2   3 42513.9 1830.33   1
  12  -2  -3 39027.7 1822.73   1
 -12  -2   3 38370.9 1821.86   1
 -11   2   3 4099.40 213.214   1
 -11  -2   3 3768.78 207.165   1
  11  -2  -3 4175.26 210.689   1
  11   2  -3 3919.43 207.641   1
 -10   2   3 18820.6 930.074   1
 -10  -2   3 20167.3 927.593   1
  10  -2  -3 21110.0 931.616   1
  10   2  -3 19955.8 928.023   1
  -9   2   3 39110.5 1853.81   1
   9   2  -3 41394.3 1849.52   1
   9  -2  -3 39079.6 1852.71   1
  -9  -2   3 42370.6 1849.63   1
   8  -2  -3 61863.0 2888.62   1
  -8   2   3 65753.1 2891.44   1
   7   2  -3 10800.0 490.507   1
  -7  -2   3 10199.7 489.084   1
  -6   2   3 38882.9 1766.05   1
  -6  -2   3 35070.9 1761.63   1
   6   2  -3 40198.1 1760.51   1
   6  -2  -3 41962.3 1767.36   1
  -5  -2   3 27655.3 1188.77   1
   5   2  -3 23775.3 1187.41   1
   5  -2  -3 27416.5 1194.95   1
  -5   2   3 26863.9 1194.28   1
   4  -2  -3 14252.5 601.084   1
  -4  -2   3 14643.1 592.692   1
  -4   2   3 15440.5 601.991   1
  -3  -2   3 10689.6 462.451   1
  -3   2   3 10344.3 469.119   1
   3   2  -3 10370.1 462.004   1
   2  -2  -3 65820.8 3005.14   1
  -2   2   3 71099.1 3005.22   1
  -2  -2   3 67487.5 2998.24   1
   2   2  -3 63846.8 2997.92   1
   1  -2  -3 19711.9 906.980   1
   1   2  -3 21371.6 900.863   1
  -1  -2   3 18554.5 900.480   1
  -1   2   3 19645.4 905.065   1
   0   2  -3 125398. 5684.57   1
   0  -2   3 131644. 5684.97   1
   0   2   3 125633. 5687.57   1
   0  -2  -3 120994. 5687.00   1
  -1   2  -3 29407.3 1294.07   1
  -1  -2  -3 28850.3 1295.40   1
   1   2   3 27089.4 1294.60   1
   1  -2   3 28372.0 1293.02   1
   2  -2   3 147251. 6176.52   1
   2   2   3 152115. 6177.53   1
  -2   2  -3 143099. 6177.01   1
  -4   2  -3 5195.82 242.121   1
  -4  -2  -3 4736.25 241.855   1
   4   2   3 4453.62 237.039   1
   4  -2   3 4838.37 238.637   1
  -5   2  -3 54612.5 2271.00   1
  -5  -2  -3 48932.0 2267.27   1
   5   2   3 49967.5 2265.93   1
   5  -2   3 46685.0 2263.41   1
  -6   2  -3 25471.6 1277.13   1
  -6  -2  -3 29076.5 1279.23   1
   6   2   3 27942.0 1277.16   1
   6  -2   3 28635.1 1278.16   1
  -7   2  -3 2340.73 129.148   1
   7   2   3 2288.96 126.136   1
   7  -2   3 2103.42 124.445   1
  -8   2  -3 8841.39 433.382   1
  -8  -2  -3 8715.29 431.864   1
   8   2   3 9176.70 433.050   1
   8  -2   3 8676.15 430.908   1
   9   2   3 3601.12 204.614   1
  -9  -2  -3 4022.88 208.651   1
 -10   2  -3 17400.8 820.532   1
 -10  -2  -3 17266.9 818.759   1
  10   2   3 17622.4 819.480   1
  10  -2   3 16976.0 815.502   1
 -11   2  -3 9146.63 426.134   1
  11   2   3 8859.41 419.477   1
  11  -2   3 8910.06 420.167   1
 -12   2  -3 912.880 78.9345   1
 -12  -2  -3 858.009 76.9100   1
  12   2   3 896.521 78.2736   1
  12  -2   3 861.570 76.0910   1
 -13   2  -3 1497.10 102.856   1
 -13  -2  -3 1298.88 100.053   1
  13   2   3 1318.24 99.9300   1
  13  -2   3 1325.96 99.2389   1
  15   2   3 1936.88 129.515   1
  15  -2   3 1803.19 127.137   1
 -15   2  -3 2026.30 132.472   1
 -15  -2  -3 1892.93 129.473   1
 -16   2  -3 561.702 64.7053   1
 -16  -2  -3 395.365 58.5448   1
  16   2   3 489.322 59.1618   1
  16  -2   3 470.508 59.7425   1
 -17   2  -3 123.574 44.2716   1
  17   2   3 81.2593 35.2490   1
  17  -2   3 58.1765 39.9066   1
 -18   2  -3-8.95756 37.5066   1
 -18  -2  -3-17.3836 29.7171   1
  18   2   3-8.28625 26.3292   1
  18  -2   3-8.53639 37.3325   1
 -19   2  -3 26.5196 38.1156   1
 -19  -2  -3-8.82228 37.4924   1
  19   2   3 16.8743 39.3741   1
  19  -2   3-43.0597 37.1328   1
  20   2   3 337.576 55.2863   1
 -20  -2  -3 320.151 55.0797   1
 -21   2  -3 8.61316 32.6200   1
 -21  -2  -3-17.8160 39.4925   1
  21   2   3-25.1087 36.6007   1
  21  -2   3 51.7224 38.2175   1
  22   2   3-8.18983 35.3132   1
 -22  -2  -3 17.8990 35.1258   1
  23  -2   3-8.14739 30.2794   1
  23   2   3-8.07498 31.6943   1
 -23  -2  -3 8.85549 35.3516   1
 -23   2  -3-16.6809 29.1539   1
  24  -2   3 63.4105 37.4794   1
  24   2   3 15.9724 41.6038   1
 -24  -2  -3 94.9435 46.2597   1
 -24   2  -3-8.08226 39.9899   1
 -26   3   3 17.1933 30.0579   1
  26  -3  -3 17.1434 31.8641   1
 -25   3   3-17.8116 37.2961   1
  25  -3  -3 51.6948 38.7181   1
 -24   3   3 154.147 50.1275   1
 -24  -3   3 148.512 48.5526   1
  24   3  -3 25.7895 40.4080   1
  24  -3  -3 111.598 43.6154   1
 -23   3   3 271.548 54.4368   1
 -23  -3   3 297.067 55.3356   1
  23   3  -3 338.559 56.4292   1
  23  -3  -3 278.803 55.6552   1
 -22   3   3 314.812 56.6179   1
  22  -3  -3 243.458 51.9623   1
  21   3  -3 347.993 55.6058   1
 -21  -3   3 498.272 61.6883   1
 -20   3   3 646.484 66.9067   1
 -20  -3   3 637.663 67.3126   1
  20   3  -3 554.756 65.6279   1
  20  -3  -3 483.403 59.3152   1
 -19   3   3 386.624 55.3244   1
 -19  -3   3 340.874 53.7008   1
  19   3  -3 357.664 52.8543   1
  19  -3  -3 393.420 54.6080   1
 -18   3   3 85.0075 38.8258   1
 -18  -3   3 56.1398 31.0979   1
  18   3  -3 53.6976 32.2792   1
  18  -3  -3 98.9917 36.5356   1
 -17   3   3 4859.44 251.719   1
 -17  -3   3 4512.41 245.537   1
  17   3  -3 4237.23 242.491   1
  17  -3  -3 4354.28 241.071   1
 -16   3   3 584.343 66.2049   1
  16   3  -3 548.178 58.6274   1
 -16  -3   3 604.160 61.1776   1
 -15   3   3 2328.61 144.102   1
 -15  -3   3 2430.81 142.300   1
  15   3  -3 2022.42 135.014   1
  15  -3  -3 2329.41 141.264   1
 -14   3   3 7070.09 363.541   1
  14  -3  -3 7239.01 360.554   1
 -13   3   3 12433.0 604.925   1
 -13  -3   3 12735.0 600.314   1
  13   3  -3 13098.9 599.696   1
  13  -3  -3 11845.7 601.960   1
 -12   3   3 17300.8 822.948   1
 -12  -3   3 17924.2 819.001   1
  12   3  -3 17559.6 816.365   1
  12  -3  -3 16946.6 820.191   1
 -11   3   3 9263.81 441.125   1
  11  -3  -3 9289.95 440.508   1
 -11  -3   3 8689.26 434.267   1
  11   3  -3 8902.15 434.173   1
 -10   3   3 2753.78 155.013   1
  10  -3  -3 2647.19 153.105   1
 -10  -3   3 2784.96 150.638   1
  10   3  -3 2799.24 149.381   1
  -9   3   3 530.829 48.6771   1
  -9  -3   3 592.697 46.2278   1
   9   3  -3 587.361 45.1264   1
   8  -3  -3 17617.2 817.466   1
  -8   3   3 17538.9 817.950   1
  -7   3   3 41528.0 1962.40   1
   7   3  -3 44028.9 1956.63   1
  -7  -3   3 44688.9 1957.56   1
   7  -3  -3 41448.4 1962.27   1
  -6   3   3 25326.2 1117.83   1
  -6  -3   3 23292.0 1111.01   1
   6   3  -3 24995.1 1111.53   1
   6  -3  -3 23913.0 1118.42   1
   5   3  -3 6373.31 297.269   1
  -5  -3   3 6259.84 297.990   1
   4  -3  -3 20818.1 955.111   1
  -4   3   3 21146.2 955.528   1
   4   3  -3 19829.5 947.115   1
  -4  -3   3 21775.1 949.118   1
   3  -3  -3 76121.4 3413.84   1
  -3   3   3 70751.2 3413.59   1
   3   3  -3 78740.4 3406.69   1
  -3  -3   3 74749.1 3406.95   1
  -2  -3   3 5401.13 246.268   1
   2   3  -3 5345.81 245.946   1
  -2   3   3 5383.71 252.350   1
   2  -3  -3 4640.80 251.529   1
  -1  -3   3 380.656 31.7923   1
   1  -3  -3 452.056 36.4395   1
   1   3  -3 366.194 30.8795   1
   0   3  -3 128737. 5659.22   1
   0  -3   3 113387. 5660.46   1
   0   3   3 130619. 5663.33   1
   0  -3  -3 130614. 5663.70   1
   1  -3   3 41741.5 1765.05   1
   1   3   3 40717.1 1766.97   1
  -1  -3  -3 39629.8 1767.52   1
   2  -3   3 128516. 5661.99   1
  -2   3  -3 122352. 5661.81   1
  -3   3  -3 2769.35 152.703   1
  -3  -3  -3 2803.12 154.869   1
   3   3   3 2829.33 154.314   1
   3  -3   3 3241.15 155.100   1
  -4  -3  -3 4060.20 209.324   1
   4   3   3 4024.69 207.788   1
   4  -3   3 3939.78 207.417   1
  -4   3  -3 4257.73 209.977   1
  -5  -3  -3 7001.18 350.721   1
   5  -3   3 7016.37 349.836   1
  -5   3  -3 7656.49 352.503   1
   5   3   3 6972.93 349.055   1
   6  -3   3 32916.1 1498.32   1
  -6   3  -3 35319.9 1504.17   1
   6   3   3 33786.5 1499.91   1
   7  -3   3 25450.8 1225.38   1
  -7  -3  -3 27648.3 1230.21   1
  -7   3  -3 28500.9 1230.92   1
   7   3   3 24984.3 1224.06   1
   8  -3   3 19685.4 934.746   1
  -8  -3  -3 22232.6 941.139   1
  -8   3  -3 21336.6 942.054   1
  10  -3   3 11304.8 564.435   1
 -10  -3  -3 11945.6 568.637   1
 -10   3  -3 11763.9 569.390   1
  10   3   3 11842.8 566.307   1
  11  -3   3 2138.07 138.182   1
 -11  -3  -3 2518.33 146.771   1
 -11   3  -3 2380.72 144.999   1
  11   3   3 2272.04 141.293   1
  12  -3   3 5046.36 276.784   1
 -12   3  -3 5281.65 288.621   1
  12   3   3 4787.96 276.201   1
  13  -3   3-14.9737 32.7461   1
 -13  -3  -3-23.5423 36.1785   1
 -13   3  -3-32.3937 36.3902   1
  13   3   3 14.9957 36.6636   1
  14  -3   3 2334.35 147.249   1
 -14   3  -3 2315.49 150.249   1
  15  -3   3 2660.50 159.777   1
 -15  -3  -3 2678.52 161.515   1
 -15   3  -3 2490.91 159.298   1
  15   3   3 2249.59 153.938   1
 -16   3  -3 1093.72 93.3656   1
 -16  -3  -3 961.236 90.6922   1
  16   3   3 983.538 89.7427   1
  17  -3   3 8.23693 35.5224   1
 -17  -3  -3 17.6282 36.9088   1
 -17   3  -3-17.6617 39.1553   1
  17   3   3 57.4326 40.5623   1
  18  -3   3 8.34303 29.1619   1
 -18  -3  -3-17.9986 38.8033   1
 -18   3  -3 8.88387 31.0522   1
  18   3   3-16.4704 32.3220   1
  19  -3   3 269.110 53.9171   1
 -19  -3  -3 238.260 56.5502   1
 -19   3  -3 305.306 55.8570   1
  19   3   3 320.003 53.0196   1
  20  -3   3 8.56519 35.8658   1
 -20  -3  -3 27.2786 31.0899   1
 -20   3  -3 8.98803 37.6359   1
  20   3   3 8.39399 27.3663   1
  21  -3   3-17.0673 32.3175   1
 -21  -3  -3-9.02949 39.4853   1
 -21   3  -3 17.5196 32.5538   1
  21   3   3 8.35118 37.5198   1
  22  -3   3 16.9650 42.8326   1
 -22  -3  -3 17.8997 43.2684   1
 -22   3  -3 8.50818 38.2260   1
  22   3   3-16.3463 39.5136   1
  23  -3   3-16.7391 36.6044   1
 -23  -3  -3 26.3529 42.9513   1
 -23   3  -3 16.5183 36.1216   1
  23   3   3 32.4105 43.3995   1
 -24   3  -3 40.3086 31.6601   1
 -24  -3  -3 17.0496 39.3103   1
  24   3   3 80.1509 46.0098   1
  24  -3   3-16.1184 30.5407   1
  26  -4  -3 67.3781 43.1402   1
 -26   4   3 105.140 48.7838   1
  24  -4  -3 25.2532 39.7762   1
 -24   4   3 44.8083 44.7921   1
  24   4  -3 8.75350 40.8664   1
 -23  -4   3 18.3334 37.1980   1
  23   4  -3-8.61804 36.6247   1
  22  -4  -3 209.818 47.6800   1
 -22  -4   3 219.439 50.8928   1
 -22   4   3 258.669 47.5246   1
  22   4  -3 210.898 49.8477   1
  21  -4  -3 116.979 46.1708   1
 -21  -4   3 135.638 43.4223   1
 -21   4   3 53.4463 39.1814   1
  21   4  -3 74.2037 38.2387   1
  20  -4  -3 24.4014 34.0781   1
 -20  -4   3 17.6387 40.6726   1
 -20   4   3 44.4054 38.3143   1
  20   4  -3 24.1743 33.2467   1
  19  -4  -3 557.901 63.8975   1
 -19  -4   3 668.459 69.8819   1
 -19   4   3 680.735 72.0238   1
  19   4  -3 433.601 60.0699   1
  18  -4  -3 356.452 52.7612   1
 -18  -4   3 422.378 56.5578   1
 -18   4   3 375.280 55.2700   1
  18   4  -3 352.254 50.2671   1
 -17  -4   3 39.8130 34.8210   1
  17   4  -3-22.1017 31.7671   1
  16  -4  -3 1816.53 125.599   1
  16   4  -3 2033.04 126.798   1
 -16  -4   3 1953.98 128.659   1
 -16   4   3 1937.01 130.378   1
 -15  -4   3 79.2794 27.1403   1
  15  -4  -3 108.670 31.5432   1
  15   4  -3 100.108 31.8258   1
 -14   4   3 2834.49 169.204   1
  14  -4  -3 2744.37 162.782   1
 -13   4   3 11543.4 553.758   1
  13  -4  -3 10727.8 549.935   1
  13   4  -3 11410.9 547.468   1
 -13  -4   3 11954.6 551.930   1
  12   4  -3 12405.7 620.801   1
 -12  -4   3 13969.6 627.194   1
 -11   4   3 3716.81 201.693   1
  11   4  -3 3503.43 193.679   1
 -11  -4   3 3875.15 197.591   1
  11  -4  -3 3623.11 199.774   1
 -10   4   3 2839.92 159.278   1
  10   4  -3 2666.05 150.610   1
 -10  -4   3 2700.63 152.623   1
  10  -4  -3 3002.69 160.068   1
  -9   4   3 38731.8 1706.29   1
   9   4  -3 36796.4 1699.30   1
  -9  -4   3 35340.4 1699.08   1
   9  -4  -3 38388.2 1705.49   1
  -8   4   3 23473.2 1098.10   1
   8   4  -3 25039.3 1092.17   1
   8  -4  -3 22359.5 1096.35   1
  -8  -4   3 23804.4 1092.11   1
   7  -4  -3 41622.1 1834.28   1
  -7   4   3 38801.3 1830.87   1
  -6   4   3 11658.5 532.290   1
  -6  -4   3 10781.6 523.561   1
   6  -4  -3 11180.6 531.080   1
   6   4  -3 11460.1 523.887   1
  -5   4   3 100844. 4292.51   1
   5   4  -3 97576.6 4282.26   1
  -5  -4   3 100641. 4282.99   1
  -4  -4   3 2885.50 135.470   1
  -4   4   3 2788.81 141.886   1
   4   4  -3 2399.67 133.410   1
   4  -4  -3 2524.35 139.598   1
  -3  -4   3 45766.3 2092.71   1
   3   4  -3 46553.8 2091.80   1
   2   4  -3 17993.0 797.484   1
  -2  -4   3 16788.8 797.170   1
   1   4  -3 107.539 21.8026   1
  -1  -4   3 140.620 21.9859   1
   0   4  -3 23954.2 1153.30   1
   0  -4   3 26562.9 1154.15   1
   1   4   3 244255. 11293.5   1
  -1  -4  -3 257268. 11294.9   1
  -2  -4  -3 601.655 52.4510   1
   2   4   3 604.661 50.8565   1
  -2   4  -3 769.705 52.4560   1
   2  -4   3 646.994 49.9913   1
  -3  -4  -3 15506.8 752.851   1
   3   4   3 16511.6 754.983   1
  -3   4  -3 16288.4 754.215   1
   3  -4   3 16481.1 753.836   1
  -4  -4  -3 1627.38 99.4859   1
   4   4   3 1528.90 97.8949   1
  -4   4  -3 1616.64 98.8647   1
   4  -4   3 1623.46 98.5855   1
  -5  -4  -3 9418.96 450.144   1
   5   4   3 9435.14 450.165   1
  -5   4  -3 9069.17 449.449   1
   5  -4   3 9304.83 449.337   1
  -6  -4  -3 2336.70 137.497   1
  -6   4  -3 2536.02 139.758   1
   6  -4   3 2260.06 135.581   1
   6   4   3 2365.90 136.903   1
  -7  -4  -3 97436.5 4383.66   1
  -7   4  -3 98733.7 4385.42   1
   7  -4   3 95721.2 4383.56   1
   7   4   3 94927.6 4381.60   1
  -8  -4  -3 970.648 73.6070   1
   8   4   3 815.271 67.8195   1
  -9   4  -3 29843.0 1381.88   1
   9  -4   3 28893.4 1377.20   1
  -9  -4  -3 30617.8 1380.76   1
   9   4   3 29770.2 1377.50   1
  10   4   3 2570.86 151.175   1
 -10  -4  -3 2640.94 155.289   1
  10  -4   3 2483.93 151.482   1
 -10   4  -3 2461.82 154.011   1
  11   4   3 7382.91 371.653   1
 -11  -4  -3 7926.47 378.087   1
 -11   4  -3 8495.44 382.063   1
  12   4   3 21.6183 21.7079   1
 -12  -4  -3 62.6720 35.2292   1
  12  -4   3 37.3007 30.3108   1
 -12   4  -3 23.6394 33.5215   1
  13   4   3 52.3033 31.4010   1
 -13  -4  -3 73.1064 39.3640   1
  14   4   3 1456.90 106.505   1
 -14  -4  -3 1407.86 109.377   1
  14  -4   3 1438.62 103.395   1
 -14   4  -3 1484.86 109.676   1
  15   4   3 3021.07 184.396   1
 -15  -4  -3 3456.74 193.474   1
  15  -4   3 2823.97 182.579   1
 -15   4  -3 3365.47 192.156   1
  16   4   3 80.7653 35.0775   1
 -16  -4  -3 70.2429 39.1524   1
  16  -4   3 130.993 41.1229   1
 -16   4  -3 96.0286 39.9562   1
  17   4   3 684.710 68.8355   1
 -17  -4  -3 722.925 73.1797   1
  18   4   3 115.457 38.1842   1
 -18  -4  -3 99.4888 36.2840   1
  18  -4   3 41.6831 29.9830   1
 -18   4  -3 80.1268 35.7221   1
  19   4   3-16.6856 30.4044   1
 -19  -4  -3 9.04617 32.3013   1
  19  -4   3 50.1911 41.3517   1
 -19   4  -3 8.93975 40.6909   1
  20  -4   3 224.788 45.5928   1
 -20   4  -3 196.304 46.9586   1
 -21  -4  -3 97.8420 39.6677   1
  21   4   3 59.1603 36.1745   1
  21  -4   3 142.752 47.6016   1
  22  -4   3 8.36249 35.5382   1
 -22   4  -3-8.70487 36.4452   1
  23   4   3 24.7420 41.2355   1
 -23  -4  -3 42.9267 40.0935   1
  24   4   3 16.0489 38.8119   1
 -24  -4  -3 25.0977 37.1070   1
  24  -4   3 48.4430 40.3586   1
 -24   4  -3 16.1036 39.8185   1
  25  -5  -3 140.293 43.9995   1
 -25   5   3 193.961 47.3614   1
  24  -5  -3-8.33905 33.2910   1
 -24   5   3-8.90200 31.1176   1
  23   5  -3 148.494 44.5192   1
 -23  -5   3 109.009 42.3071   1
  23  -5  -3 159.206 47.6894   1
 -23   5   3 115.810 46.3066   1
  22   5  -3 51.7240 33.8391   1
 -22  -5   3 8.98082 34.0154   1
  22  -5  -3-16.7826 28.6907   1
 -22   5   3 17.9541 34.6248   1
  21   5  -3 177.721 41.4092   1
 -21  -5   3 114.722 41.6754   1
  21  -5  -3 114.809 46.3509   1
 -21   5   3 153.679 47.9381   1
  20   5  -3 16.6186 33.7204   1
 -20  -5   3-34.6346 40.4093   1
  19   5  -3 485.431 60.1517   1
 -19   5   3 600.745 64.7561   1
  19  -5  -3 370.972 53.9228   1
 -19  -5   3 573.261 64.1335   1
 -18   5   3 1700.21 119.841   1
  18  -5  -3 1663.51 116.718   1
 -17  -5   3 1265.51 98.9980   1
  17   5  -3 1327.75 98.9051   1
 -17   5   3 1313.83 103.231   1
 -16  -5   3 52.6854 32.9231   1
  16   5  -3-7.22382 26.8584   1
  15  -5  -3 5508.14 291.954   1
  15   5  -3 5402.98 288.301   1
 -15  -5   3 5498.83 290.549   1
 -15   5   3 5795.10 297.684   1
  14  -5  -3 2484.06 160.299   1
  14   5  -3 2616.09 156.246   1
 -14  -5   3 2891.41 161.777   1
 -14   5   3 2788.42 164.180   1
  13  -5  -3 2497.01 153.376   1
 -13  -5   3 2697.43 152.872   1
 -13   5   3 2485.92 154.680   1
  13   5  -3 2547.34 149.966   1
 -12  -5   3 1131.75 84.4108   1
  12   5  -3 1322.65 88.3856   1
 -12   5   3 1197.50 90.5504   1
  12  -5  -3 1207.33 88.8561   1
  11   5  -3 6950.06 341.731   1
 -11  -5   3 6772.19 341.277   1
 -10  -5   3 8093.68 382.889   1
  10   5  -3 7635.72 381.924   1
 -10   5   3 7627.55 387.960   1
  10  -5  -3 7911.15 388.434   1
  -9  -5   3 9601.71 447.846   1
   9   5  -3 9707.11 447.946   1
  -9   5   3 9150.56 453.047   1
   9  -5  -3 8676.36 450.701   1
  -8  -5   3 82119.2 3820.82   1
   8   5  -3 85416.3 3821.29   1
  -8   5   3 83204.6 3827.43   1
   8  -5  -3 87168.4 3829.07   1
  -7  -5   3 2110.43 119.851   1
  -7   5   3 2101.56 125.664   1
   7   5  -3 2199.07 120.223   1
   7  -5  -3 2237.81 126.894   1
   6  -5  -3 1115.65 81.5657   1
  -6   5   3 1393.15 85.8141   1
   5  -5  -3 1937.37 118.365   1
  -5   5   3 2232.38 121.963   1
  -4  -5   3 42700.5 1971.35   1
  -4   5   3 42311.6 1975.50   1
   4  -5  -3 43180.1 1976.42   1
   4   5  -3 44933.2 1970.84   1
  -3  -5   3 17301.1 803.659   1
  -3   5   3 17417.1 809.494   1
   3  -5  -3 17984.5 809.802   1
   3   5  -3 17078.8 801.965   1
   2  -5  -3 260090. 11405.0   1
   2   5  -3 268234. 11398.8   1
  -2   5   3 229550. 11400.5   1
  -2  -5   3 253856. 11399.3   1
   1  -5  -3 77125.8 3506.53   1
  -1   5   3 77595.4 3505.85   1
   0  -5  -3 128887. 5860.50   1
   0   5   3 130414. 5859.43   1
  -1  -5  -3 6925.09 337.137   1
   1   5   3 6791.28 335.111   1
   1  -5   3 7218.01 334.145   1
  -1   5  -3 6588.21 331.552   1
  -2  -5  -3 3955.55 218.900   1
   2   5   3 4405.55 220.549   1
   2  -5   3 4347.36 217.937   1
  -2   5  -3 4376.37 217.361   1
  -3  -5  -3 52868.6 2422.14   1
   3   5   3 52430.3 2421.09   1
   3  -5   3 52187.4 2419.47   1
  -3   5  -3 55220.6 2420.97   1
  -4  -5  -3 36.4023 22.8327   1
   4   5   3 61.4239 23.0879   1
   4  -5   3 65.7169 23.6798   1
  -4   5  -3 15.5452 23.3702   1
  -5  -5  -3 225.040 36.8233   1
   5   5   3 237.701 37.1476   1
   5  -5   3 334.728 39.9404   1
  -5   5  -3 257.984 37.0959   1
  -6  -5  -3 110617. 5074.35   1
   6   5   3 104035. 5074.84   1
   6  -5   3 113187. 5075.57   1
  -6   5  -3 121398. 5079.09   1
  -7  -5  -3 3066.12 170.984   1
  -7   5  -3 2797.77 170.364   1
   7  -5   3 2950.37 170.263   1
   7   5   3 3282.75 173.263   1
  -8   5  -3 22349.6 1015.07   1
   8  -5   3 20964.5 1011.35   1
  -9  -5  -3 1458.99 98.5506   1
  -9   5  -3 1351.33 96.6038   1
   9   5   3 1224.26 93.3394   1
   9  -5   3 1195.02 94.4395   1
 -10  -5  -3 9747.32 486.829   1
 -10   5  -3 10289.1 491.466   1
  10   5   3 9725.39 484.947   1
  10  -5   3 9810.58 487.369   1
 -11  -5  -3 1398.54 100.438   1
 -11   5  -3 1294.67 100.296   1
  11   5   3 1320.14 97.1580   1
  11  -5   3 1372.62 99.2598   1
 -12  -5  -3 3480.07 182.251   1
 -12   5  -3 3732.29 187.531   1
  12   5   3 3135.76 177.790   1
 -13  -5  -3 80.2430 36.6721   1
  13  -5   3 146.856 34.9184   1
 -13   5  -3 148.518 35.7026   1
  14   5   3 198.525 41.0366   1
 -14   5  -3 201.661 45.8406   1
 -14  -5  -3 140.521 39.5503   1
  14  -5   3 248.614 47.2075   1
 -15  -5  -3 1549.13 109.969   1
 -15   5  -3 1491.60 115.062   1
  15   5   3 1447.16 106.619   1
  15  -5   3 1237.95 101.583   1
 -16   5  -3 1040.08 91.5998   1
  16  -5   3 967.661 84.0834   1
 -16  -5  -3 819.370 79.1229   1
 -17   5  -3 2335.50 162.721   1
  17  -5   3 2812.91 166.554   1
 -18  -5  -3 687.521 73.1665   1
 -18   5  -3 766.966 77.4745   1
  18  -5   3 809.624 77.6440   1
  18   5   3 761.243 74.2569   1
  19   5   3-8.47364 32.1035   1
 -19  -5  -3 53.0075 36.9998   1
  20   5   3 458.319 59.5299   1
 -20  -5  -3 389.264 57.2836   1
  20  -5   3 362.356 51.3347   1
 -20   5  -3 419.714 57.0303   1
  21   5   3 84.6339 38.6404   1
 -21  -5  -3 35.2272 32.8689   1
  21  -5   3 73.9916 42.8979   1
 -21   5  -3 78.8246 42.4501   1
  22   5   3 25.1844 45.7897   1
 -22  -5  -3 8.69511 40.5828   1
 -22   5  -3 8.67396 40.4841   1
  23   5   3 41.3035 31.3639   1
 -23  -5  -3 8.54626 29.9557   1
  23  -5   3 64.8551 33.4984   1
 -23   5  -3 76.5416 32.2854   1
  24   5   3 16.4136 41.4499   1
 -24  -5  -3 24.7943 39.9664   1
  26  -6  -3-7.99988 40.3947   1
 -26   6   3 8.54443 38.3880   1
  25  -6  -3-8.14905 38.9478   1
 -25   6   3-8.69272 41.0601   1
  23   6  -3 18.1323 36.7897   1
  23  -6  -3-8.32533 38.8521   1
 -23   6   3-8.91996 40.0752   1
  22   6  -3 187.499 45.1850   1
 -22  -6   3 333.545 52.2126   1
  21   6  -3 17.5032 38.2823   1
 -21  -6   3 35.6588 36.1880   1
  21  -6  -3-16.3023 32.0065   1
 -21   6   3 71.2108 38.3927   1
  20   6  -3 274.717 50.6088   1
 -20  -6   3 314.692 49.4444   1
  20  -6  -3 317.978 54.1063   1
 -20   6   3 409.726 57.7135   1
  19   6  -3 159.098 43.3065   1
 -19  -6   3 25.5930 31.9110   1
  19  -6  -3 57.1863 36.3991   1
 -19   6   3 96.7680 44.5686   1
  18   6  -3 284.506 49.6918   1
 -18  -6   3 438.903 55.6602   1
  18  -6  -3 407.294 52.2721   1
 -18   6   3 389.294 53.9699   1
  17  -6  -3 1562.71 108.597   1
  17   6  -3 1429.71 105.502   1
 -17  -6   3 1228.15 101.597   1
 -17   6   3 1442.25 108.399   1
  16   6  -3 4628.51 246.784   1
 -16  -6   3 4278.01 243.968   1
  16  -6  -3 4556.81 247.475   1
  15  -6  -3 1356.67 102.153   1
  15   6  -3 1602.47 107.211   1
 -15  -6   3 1414.85 103.547   1
 -15   6   3 1443.44 106.361   1
  14  -6  -3 6480.64 328.574   1
 -14  -6   3 6286.31 324.797   1
 -14   6   3 6041.01 327.287   1
  14   6  -3 6421.04 325.534   1
 -13   6   3 166.522 39.0830   1
  13  -6  -3 196.910 39.5486   1
 -12  -6   3 138.189 31.4889   1
  12   6  -3 104.786 31.2412   1
 -12   6   3 102.356 31.9572   1
  12  -6  -3 121.257 34.0959   1
 -11  -6   3 69.5567 27.1512   1
  11   6  -3 52.2898 22.9228   1
 -11   6   3 41.7116 28.7569   1
  11  -6  -3 40.5108 29.2060   1
 -10  -6   3 15434.3 697.525   1
  10   6  -3 14964.9 695.920   1
 -10   6   3 14355.4 703.213   1
  10  -6  -3 14067.8 700.287   1
  -9  -6   3 11655.4 572.332   1
   9   6  -3 12184.3 572.235   1
  -9   6   3 12220.5 579.114   1
   9  -6  -3 12128.3 578.890   1
   8  -6  -3 156.014 33.6921   1
  -8   6   3 93.6645 28.1139   1
  -8  -6   3 102.255 25.1803   1
  -7   6   3 17714.9 802.768   1
   7   6  -3 18262.3 794.856   1
  -7  -6   3 17075.2 795.271   1
  -6  -6   3 3349.56 181.129   1
  -6   6   3 3849.02 193.511   1
   6   6  -3 3690.83 185.043   1
   6  -6  -3 3183.11 187.844   1
  -5  -6   3 22853.2 1095.63   1
  -5   6   3 22849.5 1102.35   1
   5   6  -3 25174.3 1096.92   1
   5  -6  -3 24275.0 1103.11   1
  -4  -6   3 4697.46 234.023   1
  -4   6   3 4812.69 238.345   1
   4   6  -3 4468.12 231.771   1
   4  -6  -3 4588.73 237.764   1
  -3  -6   3 43546.4 1980.65   1
  -3   6   3 41608.3 1985.46   1
   3   6  -3 44541.5 1980.17   1
   3  -6  -3 44028.4 1986.54   1
   2  -6  -3 15373.1 720.487   1
   2   6  -3 14931.4 714.546   1
  -2   6   3 15743.8 721.241   1
  -2  -6   3 15477.9 715.421   1
   1  -6  -3 43371.9 1990.24   1
   1   6  -3 42067.7 1985.38   1
  -1   6   3 44389.6 1989.95   1
  -1  -6   3 44543.9 1985.41   1
   0  -6  -3 148646. 6804.60   1
   0   6  -3 152645. 6800.29   1
   0   6   3 150167. 6803.99   1
   0  -6   3 150546. 6799.91   1
  -1  -6  -3 91315.6 3953.60   1
   1   6   3 93193.3 3954.08   1
  -1   6  -3 78043.8 3948.41   1
   1  -6   3 87858.5 3950.41   1
   2   6   3 146.157 28.6938   1
  -2  -6  -3 164.756 31.4010   1
  -2   6  -3 100.977 26.3000   1
   2  -6   3 165.681 29.1210   1
  -3   6  -3 776.426 62.9780   1
   3  -6   3 798.551 63.7280   1
   3   6   3 929.990 67.6225   1
  -3  -6  -3 782.144 64.4410   1
  -4   6  -3 7201.61 354.259   1
   4  -6   3 7104.68 352.473   1
   4   6   3 7197.29 353.507   1
  -4  -6  -3 6975.90 353.313   1
  -5   6  -3 474.053 50.1176   1
   5  -6   3 509.351 49.7250   1
   5   6   3 494.948 49.6986   1
  -5  -6  -3 653.739 55.4214   1
  -6   6  -3 3063.28 173.818   1
   6  -6   3 3328.14 175.015   1
   6   6   3 3169.69 173.041   1
  -6  -6  -3 2660.13 168.258   1
   7  -6   3 31095.9 1445.98   1
  -7   6  -3 31467.0 1448.27   1
  -8  -6  -3 1388.92 97.0108   1
  -8   6  -3 1240.94 93.7157   1
   8  -6   3 1260.55 94.6541   1
   8   6   3 1449.74 98.2112   1
  -9  -6  -3 9744.62 511.269   1
  -9   6  -3 10322.8 513.709   1
   9  -6   3 10761.1 514.315   1
   9   6   3 11018.1 514.287   1
 -10  -6  -3 7532.31 386.276   1
 -10   6  -3 7993.10 389.488   1
  10  -6   3 7370.83 384.701   1
  10   6   3 7551.74 384.828   1
 -11  -6  -3 1108.20 84.7381   1
 -11   6  -3 924.489 81.9989   1
  11   6   3 891.978 79.4993   1
  11  -6   3 866.921 77.1499   1
 -12  -6  -3 781.496 73.8355   1
  12   6   3 789.325 73.9290   1
 -13   6  -3 403.707 55.4351   1
 -13  -6  -3 348.597 52.5822   1
  13   6   3 376.008 53.2459   1
  13  -6   3 293.135 49.3191   1
  14   6   3 2230.95 148.009   1
  14  -6   3 2250.74 145.376   1
 -14   6  -3 2373.44 150.311   1
 -15   6  -3 566.262 68.5287   1
 -15  -6  -3 557.049 62.5822   1
  15  -6   3 544.350 63.9793   1
  16   6   3 3083.33 186.695   1
 -16  -6  -3 3141.06 188.358   1
 -17  -6  -3 1450.09 111.656   1
 -17   6  -3 1609.11 114.995   1
  17   6   3 1361.79 109.134   1
  17  -6   3 1332.34 104.072   1
 -18   6  -3 617.931 72.1979   1
 -18  -6  -3 647.292 70.4852   1
  18   6   3 616.683 67.4450   1
  18  -6   3 604.369 68.3936   1
 -19   6  -3 390.662 57.9555   1
 -19  -6  -3 449.768 62.0926   1
  19   6   3 443.973 62.0168   1
  19  -6   3 374.706 56.0625   1
 -20   6  -3 26.2779 36.1189   1
 -20  -6  -3-8.79727 39.0057   1
  20   6   3-8.68469 41.9906   1
  20  -6   3 32.9604 36.0390   1
 -21   6  -3 34.8036 30.5089   1
 -21  -6  -3 52.6978 42.5301   1
  21   6   3 68.9870 43.6106   1
  21  -6   3 65.2208 33.1713   1
 -22   6  -3 51.2482 35.9153   1
 -22  -6  -3 25.9005 41.8709   1
  22   6   3 137.877 49.9608   1
  22  -6   3 88.2708 38.4955   1
 -23   6  -3 16.7790 38.1850   1
  23  -6   3-7.85683 39.2574   1
  24   6   3-33.1223 44.7576   1
 -24  -6  -3 41.6114 39.7742   1
 -26   7   3 50.2873 43.2167   1
  26  -7  -3 15.7175 42.5013   1
 -24   7   3-52.4868 46.0063   1
  24  -7  -3-24.4949 40.3961   1
 -23   7   3 125.878 47.5558   1
  23  -7  -3 112.745 42.6604   1
 -22   7   3 97.5883 38.9203   1
  22   7  -3 36.0287 37.2658   1
  22  -7  -3 64.9865 33.1108   1
  21  -7  -3 84.0748 40.2154   1
 -21   7   3 214.791 48.7883   1
 -20   7   3 374.230 56.5885   1
  20  -7  -3 248.325 50.7319   1
  20   7  -3 253.502 50.6184   1
 -20  -7   3 436.911 61.2821   1
 -19   7   3 361.457 57.7438   1
 -19  -7   3 453.677 61.5392   1
  19  -7  -3 578.861 63.2647   1
  19   7  -3 530.454 65.7341   1
 -18   7   3 565.656 65.8390   1
  18   7  -3 474.841 62.2612   1
 -18  -7   3 534.978 62.6854   1
 -17  -7   3 8.23390 31.3296   1
  17   7  -3 121.019 40.8514   1
 -17   7   3 78.7542 40.9486   1
  17  -7  -3 65.7315 37.0389   1
 -16  -7   3 118.557 36.2201   1
  16   7  -3 62.1824 34.2501   1
  16  -7  -3 32.5010 34.2785   1
 -15   7   3 4008.47 232.491   1
 -15  -7   3 3970.88 229.229   1
  15  -7  -3 4454.58 235.944   1
  15   7  -3 4237.07 231.003   1
 -14   7   3 8.08464 29.4616   1
  14   7  -3-14.4596 31.1735   1
 -14  -7   3-7.12245 28.4326   1
  14  -7  -3 23.2085 28.7500   1
 -13   7   3 1868.19 126.262   1
  13   7  -3 1808.15 119.217   1
  13  -7  -3 1917.87 127.293   1
 -13  -7   3 1701.66 117.473   1
  12  -7  -3 401.173 52.4397   1
 -12   7   3 430.707 56.0182   1
 -11   7   3 824.643 72.0609   1
  11   7  -3 762.214 66.2617   1
 -11  -7   3 706.938 64.6424   1
  11  -7  -3 693.245 67.6876   1
 -10   7   3 2108.93 141.341   1
  10   7  -3 2412.63 138.197   1
 -10  -7   3 2277.28 137.143   1
  10  -7  -3 2448.46 143.670   1
  -9   7   3 4444.10 246.350   1
  -9  -7   3 4793.04 242.744   1
   9  -7  -3 4552.13 247.729   1
   9   7  -3 4780.97 242.511   1
   8   7  -3 8271.50 416.778   1
  -8  -7   3 9065.26 422.393   1
  -7   7   3 2772.88 164.005   1
   7  -7  -3 2909.82 165.077   1
  -7  -7   3 2898.42 158.176   1
   6   7  -3 20798.9 962.958   1
  -6   7   3 20742.2 970.997   1
   6  -7  -3 19893.8 969.477   1
  -6  -7   3 21455.3 964.800   1
   5   7  -3 24236.2 1081.57   1
  -5   7   3 23108.5 1085.74   1
   5  -7  -3 22614.8 1086.81   1
   4   7  -3 13908.2 658.246   1
  -4   7   3 14419.8 665.656   1
   4  -7  -3 13520.3 664.827   1
  -4  -7   3 14314.4 660.513   1
   3   7  -3 2769.11 152.536   1
  -3   7   3 2704.68 155.635   1
   3  -7  -3 2993.74 158.741   1
  -3  -7   3 2692.36 151.511   1
   2   7  -3 26160.3 1226.59   1
  -2   7   3 27207.0 1233.40   1
  -2  -7   3 27233.1 1228.42   1
   2  -7  -3 26079.6 1232.76   1
  -1   7   3 18144.4 882.475   1
   1   7  -3 18997.3 878.582   1
  -1  -7   3 19086.9 879.266   1
   1  -7  -3 19319.7 884.181   1
   0   7   3 4963.84 253.840   1
   0   7  -3 4889.62 250.412   1
   0  -7   3 4663.85 248.492   1
   0  -7  -3 5159.53 255.118   1
   1   7   3 16172.4 759.948   1
  -1   7  -3 15897.5 756.797   1
   1  -7   3 15825.5 757.553   1
  -1  -7  -3 16668.1 762.268   1
   2   7   3 4604.32 230.174   1
  -2  -7  -3 4017.07 224.347   1
  -2   7  -3 4143.45 223.587   1
   2  -7   3 4444.77 226.574   1
  -3  -7  -3 5778.19 287.472   1
  -3   7  -3 5483.19 283.037   1
   3  -7   3 5957.71 287.385   1
   3   7   3 5175.99 282.611   1
  -4   7  -3 30840.9 1453.32   1
   4  -7   3 32111.9 1455.02   1
   4   7   3 30827.0 1454.12   1
  -4  -7  -3 32431.0 1456.48   1
  -5   7  -3 13.0688 26.5171   1
   5  -7   3 12.5696 30.0372   1
   5   7   3 12.6654 25.2808   1
  -5  -7  -3-12.2886 24.1166   1
  -6   7  -3 8481.70 428.098   1
   6  -7   3 8576.27 428.512   1
   6   7   3 8622.02 427.721   1
  -6  -7  -3 8964.23 430.935   1
  -7   7  -3 12392.6 633.288   1
   7  -7   3 13730.9 636.213   1
   7   7   3 13287.2 634.775   1
  -7  -7  -3 13415.6 635.494   1
  -8   7  -3 460.025 55.9916   1
  -8  -7  -3 456.416 55.0587   1
   8  -7   3 399.401 52.2947   1
   8   7   3 372.064 50.5556   1
  -9  -7  -3 1241.14 98.0802   1
   9  -7   3 1445.57 100.702   1
  -9   7  -3 1358.71 100.248   1
   9   7   3 1540.52 105.369   1
 -10  -7  -3 68.4567 36.0321   1
 -10   7  -3 70.5708 33.9212   1
  10  -7   3 15.1846 34.6657   1
  10   7   3 89.8499 36.3024   1
 -11   7  -3 617.886 66.5521   1
 -11  -7  -3 520.282 61.9949   1
  11  -7   3 580.093 63.5372   1
  11   7   3 651.126 65.9240   1
 -12   7  -3 740.740 76.6392   1
  12  -7   3 693.616 70.0955   1
 -13   7  -3 2581.67 170.362   1
  13  -7   3 2987.84 172.592   1
  13   7   3 2777.80 170.047   1
 -14   7  -3 1974.38 133.329   1
 -14  -7  -3 1865.13 128.997   1
  14  -7   3 1806.28 125.233   1
 -15   7  -3 500.076 66.6310   1
 -15  -7  -3 640.900 66.8011   1
  15   7   3 537.261 66.2160   1
  15  -7   3 555.705 64.6901   1
 -16   7  -3 151.224 39.5202   1
  16  -7   3 158.771 37.2018   1
 -17   7  -3 649.128 72.1850   1
 -17  -7  -3 576.020 68.0744   1
  17   7   3 692.273 71.5541   1
  17  -7   3 592.059 67.8500   1
  18   7   3 44.0435 35.1727   1
 -18  -7  -3-8.90833 34.9728   1
 -19   7  -3 8.89256 39.9690   1
  19  -7   3 41.1194 39.3208   1
 -20   7  -3 227.564 49.8972   1
 -20  -7  -3 142.082 41.5181   1
  20   7   3 166.173 41.8897   1
  20  -7   3 90.2868 44.9049   1
 -21   7  -3-17.1337 38.5053   1
  21  -7   3 64.4689 38.9753   1
 -22   7  -3 143.557 44.9253   1
  22   7   3 221.942 52.8839   1
 -22  -7  -3 130.256 44.3985   1
  22  -7   3 134.468 42.5440   1
 -23   7  -3 115.122 45.3780   1
  23   7   3 58.6186 41.5373   1
 -23  -7  -3 59.7473 40.4621   1
  25  -8  -3-7.90642 35.5235   1
 -25   8   3-8.45734 32.6183   1
  24  -8  -3 7.85327 36.6510   1
 -24   8   3 8.76901 41.4203   1
 -23   8   3 17.8575 40.1227   1
  22  -8  -3-16.7187 37.5613   1
 -22   8   3 44.1322 39.1344   1
 -21   8   3-8.87342 32.3365   1
  21  -8  -3-8.26866 34.0911   1
  21   8  -3 9.14242 39.4207   1
 -21  -8   3-8.85110 35.3336   1
 -20   8   3 368.076 56.7686   1
 -20  -8   3 287.812 50.4785   1
  20  -8  -3 258.916 48.1687   1
  20   8  -3 234.170 49.4760   1
 -19  -8   3-17.1135 33.5838   1
 -19   8   3 8.94669 40.7209   1
  19  -8  -3 8.42209 37.8385   1
  19   8  -3-8.83686 38.6431   1
 -18  -8   3 58.9738 37.5719   1
 -18   8   3 135.930 44.9800   1
  18   8  -3 77.1218 41.1565   1
 -17  -8   3 1471.90 109.889   1
  17  -8  -3 1408.17 109.592   1
  17   8  -3 1580.98 111.871   1
 -16   8   3 118.569 37.6843   1
  16   8  -3 175.645 43.7118   1
 -16  -8   3 139.257 41.9448   1
  16  -8  -3 189.814 42.6757   1
 -15   8   3 58.3205 34.9083   1
  15   8  -3 23.1215 31.3043   1
 -15  -8   3 23.9790 32.9816   1
  15  -8  -3 16.3728 31.0321   1
 -14   8   3 210.448 44.4969   1
  14   8  -3 230.062 42.0182   1
 -14  -8   3 200.217 43.5133   1
  14  -8  -3 240.708 45.9952   1
 -13   8   3 4675.36 261.016   1
  13   8  -3 4987.30 258.029   1
 -13  -8   3 4937.39 259.327   1
  13  -8  -3 4544.63 258.665   1
 -12   8   3 909.607 77.7729   1
  12   8  -3 894.602 74.9414   1
  12  -8  -3 806.575 75.1756   1
 -12  -8   3 996.371 77.3823   1
 -11   8   3 6093.53 299.523   1
  11  -8  -3 5171.95 292.048   1
 -10  -8   3 2925.05 168.660   1
  10   8  -3 2983.72 168.284   1
 -10   8   3 2900.21 174.120   1
  10  -8  -3 3008.60 174.872   1
  -9  -8   3 1696.50 109.728   1
   9  -8  -3 1670.98 115.212   1
   9   8  -3 1651.80 106.118   1
  -9   8   3 1648.41 112.334   1
   8  -8  -3 54.6198 22.8945   1
  -8  -8   3 86.7356 28.1540   1
   7   8  -3 17500.7 839.030   1
  -7   8   3 18051.5 847.467   1
   7  -8  -3 18704.7 849.209   1
  -7  -8   3 17647.1 841.456   1
  -6  -8   3 876.145 70.0277   1
   5   8  -3 9684.65 461.696   1
  -5  -8   3 9428.38 462.731   1
   4   8  -3 1174.12 79.5618   1
  -4   8   3 1064.00 82.0154   1
   4  -8  -3 1130.16 83.1999   1
   3   8  -3 5.31407 23.5619   1
  -3   8   3 12.1690 21.7282   1
  -3  -8   3 10.7382 20.3370   1
   3  -8  -3 6.21157 21.7149   1
   2   8  -3 58.0699 24.7975   1
  -2   8   3 67.1446 32.2046   1
  -2  -8   3 86.1721 28.1739   1
   2  -8  -3 36.8779 27.7580   1
  -1   8   3 37018.8 1783.12   1
   1   8  -3 38818.6 1781.26   1
  -1  -8   3 41486.9 1784.14   1
   1  -8  -3 38238.3 1787.16   1
   0   8   3 3269.70 195.545   1
   0   8  -3 3989.53 199.260   1
   0  -8   3 3697.56 197.358   1
   0  -8  -3 3663.53 200.044   1
   1   8   3 5981.83 311.518   1
  -1   8  -3 6310.21 311.022   1
   1  -8   3 5428.93 310.316   1
  -2   8  -3 5062.89 258.205   1
   2  -8   3 4788.44 256.315   1
   2   8   3 4857.22 258.242   1
  -2  -8  -3 5074.34 261.242   1
  -3   8  -3 5312.88 282.119   1
   3  -8   3 5719.97 284.869   1
   4   8   3 1612.31 106.120   1
  -4  -8  -3 1532.97 105.436   1
  -5  -8  -3 17258.9 799.454   1
   5   8   3 16505.2 795.008   1
  -5   8  -3 17051.1 797.549   1
   5  -8   3 16526.1 795.825   1
  -6  -8  -3 1091.39 80.6156   1
   6   8   3 899.347 76.6146   1
  -6   8  -3 997.549 81.5594   1
   6  -8   3 881.145 76.5777   1
  -7  -8  -3 389.558 51.8864   1
  -7   8  -3 436.218 54.3225   1
   7  -8   3 463.855 53.2378   1
  -8  -8  -3 315.189 49.5572   1
   8   8   3 364.433 49.4468   1
  -8   8  -3 356.999 55.5658   1
   8  -8   3 437.914 54.4712   1
  -9  -8  -3 679.303 66.5200   1
   9   8   3 707.141 68.3623   1
  -9   8  -3 539.153 62.4852   1
   9  -8   3 557.562 61.4107   1
 -10  -8  -3 55.9510 34.7773   1
  10   8   3 100.605 37.7021   1
  10  -8   3 187.011 41.2164   1
 -10   8  -3 72.1258 36.3049   1
  11  -8   3 64.0228 32.0089   1
 -11   8  -3 24.7947 28.9571   1
 -12   8  -3 934.058 83.4801   1
  12  -8   3 957.942 83.5685   1
  12   8   3 816.524 76.3838   1
  13  -8   3 5204.01 289.963   1
 -13  -8  -3 5046.58 289.151   1
 -14  -8  -3 33.9489 35.5748   1
  14   8   3 59.5603 42.9974   1
  14  -8   3 41.6048 36.4269   1
 -14   8  -3 17.6870 39.2424   1
 -15   8  -3-18.2998 27.5033   1
  15  -8   3-16.0838 28.1165   1
  15   8   3-8.58989 39.6002   1
 -15  -8  -3-8.66515 38.9359   1
 -16   8  -3 328.320 58.6291   1
  16  -8   3 429.805 57.2384   1
  16   8   3 346.267 55.5600   1
 -16  -8  -3 430.926 57.4416   1
 -17   8  -3 455.194 56.5687   1
  17  -8   3 394.064 52.7927   1
  17   8   3 296.664 55.4305   1
 -17  -8  -3 425.997 59.5326   1
 -18   8  -3 52.4195 40.7762   1
  18  -8   3-16.3795 35.3180   1
  18   8   3 17.5008 34.3496   1
 -18  -8  -3 8.90193 31.7905   1
 -19   8  -3 206.838 52.4230   1
  19  -8   3 181.513 44.7611   1
  19   8   3 270.809 53.3032   1
 -19  -8  -3 159.971 48.0454   1
 -20   8  -3 34.8950 34.8399   1
  20  -8   3 8.06487 33.2662   1
  20   8   3 60.7844 42.4668   1
 -20  -8  -3-8.81111 42.6094   1
 -21   8  -3 25.5456 29.1721   1
  21  -8   3 39.9390 30.8650   1
  21   8   3 85.7788 35.4171   1
 -21  -8  -3 17.4215 31.8008   1
 -22   8  -3 74.4375 34.2341   1
  22  -8   3 77.7995 34.6237   1
  22   8   3 33.8631 41.0398   1
 -22  -8  -3 68.2807 38.9657   1
  23   8   3 33.2943 43.3486   1
  24  -9  -3-22.0610 37.9049   1
 -24   9   3-8.91160 42.5970   1
  23  -9  -3-40.8337 37.6462   1
 -23   9   3 25.6605 35.2667   1
  21  -9  -3 32.4277 30.1347   1
 -21   9   3-9.02683 28.6845   1
 -20  -9   3 37.1270 34.5092   1
  20   9  -3 8.93049 33.8363   1
 -19  -9   3 27.3632 32.8851   1
 -19   9   3 191.878 49.5971   1
  19  -9  -3 132.410 42.4663   1
  19   9  -3 70.3075 35.9536   1
 -18  -9   3 151.833 40.0009   1
 -18   9   3 88.3623 41.1250   1
  18  -9  -3 110.767 45.5651   1
  18   9  -3 146.510 42.0503   1
 -17  -9   3 191.007 45.1672   1
  17  -9  -3 194.199 47.2701   1
  17   9  -3 84.1636 40.2292   1
 -17   9   3 87.1923 38.6247   1
 -16   9   3 1434.60 105.933   1
  16  -9  -3 1302.92 102.376   1
 -15   9   3 17.3133 26.0586   1
  15   9  -3 55.3750 36.0383   1
 -15  -9   3 32.4294 36.4568   1
  15  -9  -3 41.6118 27.8381   1
 -14   9   3 1438.52 107.209   1
  14   9  -3 1360.85 104.051   1
 -14  -9   3 1259.33 99.7854   1
  14  -9  -3 1494.87 108.399   1
 -13   9   3 1287.69 103.516   1
  13   9  -3 1299.91 99.9400   1
 -13  -9   3 1366.36 100.984   1
  13  -9  -3 1499.90 105.506   1
  12   9  -3 749.895 69.5462   1
 -12  -9   3 809.317 73.9412   1
 -11   9   3 316.597 49.9151   1
 -11  -9   3 217.045 41.6700   1
  11  -9  -3 368.153 50.5392   1
  11   9  -3 313.858 44.5485   1
 -10   9   3 6029.66 319.975   1
  10  -9  -3 6499.76 323.254   1
 -10  -9   3 5826.01 315.867   1
  10   9  -3 6342.73 316.718   1
   9  -9  -3 2576.83 164.834   1
  -9   9   3 2946.57 168.323   1
   8   9  -3 189.961 34.4109   1
  -8   9   3 218.017 36.5003   1
   8  -9  -3 239.488 39.7573   1
  -8  -9   3 238.145 40.3989   1
   7   9  -3 802.498 68.2439   1
  -7   9   3 735.867 70.6828   1
   7  -9  -3 755.881 74.5308   1
  -7  -9   3 850.272 69.6414   1
   6   9  -3 7536.81 383.457   1
  -6   9   3 7772.69 389.932   1
   6  -9  -3 7993.78 391.832   1
  -6  -9   3 7760.83 386.943   1
   5   9  -3 8355.51 427.305   1
  -5   9   3 9265.11 437.459   1
   5  -9  -3 8459.07 433.583   1
  -5  -9   3 9106.02 431.994   1
  -4  -9   3 1340.23 93.4898   1
   4  -9  -3 1152.89 93.7638   1
   4   9  -3 1476.27 93.7552   1
  -4   9   3 1379.74 96.2308   1
  -3  -9   3 576.646 55.1806   1
   3  -9  -3 665.118 61.6028   1
  -3   9   3 421.064 51.2495   1
   3   9  -3 446.146 50.8235   1
  -2   9   3 3762.84 194.752   1
   2   9  -3 3284.53 185.284   1
   2  -9  -3 3336.98 191.487   1
  -2  -9   3 3270.87 186.628   1
  -1   9   3 78.6993 34.1390   1
   1   9  -3 42.1733 25.2301   1
  -1  -9   3-36.3211 27.5578   1
   1  -9  -3-13.4017 27.6318   1
   0   9   3 32.2316 28.2091   1
   0   9  -3 43.9575 22.9081   1
   0  -9   3 6.26639 21.4476   1
   0  -9  -3 6.78759 28.8647   1
   1   9   3 46.5493 29.0903   1
  -1   9  -3 12.9076 24.9021   1
   1  -9   3 6.52420 27.7373   1
  -1  -9  -3 6.88770 28.8480   1
   2   9   3 41.1968 30.0850   1
  -2  -9  -3 43.4164 32.5652   1
  -3   9  -3 5104.82 286.934   1
   3  -9   3 5732.65 290.173   1
   3   9   3 5794.28 292.675   1
  -3  -9  -3 5808.95 294.894   1
  -4   9  -3 19657.8 1018.87   1
  -4  -9  -3 22873.2 1025.00   1
   4  -9   3 22752.7 1024.77   1
   4   9   3 22377.0 1025.77   1
  -5  -9  -3 2482.86 147.165   1
   5   9   3 2490.41 146.270   1
  -5   9  -3 2075.51 142.467   1
   5  -9   3 2461.86 146.425   1
  -6  -9  -3 5508.69 272.586   1
   6   9   3 4684.22 262.919   1
  -6   9  -3 5070.31 268.511   1
   6  -9   3 4826.41 264.768   1
  -7  -9  -3 76.5167 31.8532   1
   7   9   3 51.0273 30.8367   1
  -7   9  -3 115.720 35.8329   1
   7  -9   3 158.690 36.3830   1
  -8  -9  -3 183.898 39.6633   1
   8   9   3 208.393 41.8724   1
  -8   9  -3 174.498 45.6210   1
   8  -9   3 208.864 45.2435   1
   9   9   3-23.4230 29.5722   1
  -9  -9  -3 7.78862 30.5729   1
  10  -9   3 537.441 63.0401   1
 -10   9  -3 477.849 61.7023   1
  11   9   3 8.14204 32.5031   1
  11  -9   3-24.4830 25.2357   1
 -11   9  -3 41.9186 28.6603   1
 -12  -9  -3 275.871 48.0609   1
 -12   9  -3 232.136 47.5251   1
  12  -9   3 157.761 42.2334   1
 -13  -9  -3 149.651 37.7355   1
  13   9   3 101.441 35.7357   1
 -13   9  -3 131.662 45.5043   1
  13  -9   3 50.5611 36.1512   1
 -14  -9  -3 318.572 53.6323   1
  14   9   3 265.705 51.6734   1
 -14   9  -3 354.537 56.5825   1
  14  -9   3 246.993 47.9271   1
 -15  -9  -3 124.593 36.8142   1
  15   9   3 78.0853 35.3352   1
  15  -9   3 25.1762 27.5178   1
 -15   9  -3 53.8019 32.8148   1
 -16   9  -3 163.641 48.0412   1
  16  -9   3 138.797 40.7719   1
  16   9   3 219.048 44.1003   1
 -16  -9  -3 204.654 45.2284   1
 -17   9  -3 8.85981 38.7706   1
  17  -9   3 41.2633 38.0681   1
  17   9   3 52.9142 40.6771   1
 -17  -9  -3 26.5837 42.3745   1
 -18   9  -3 61.6118 41.6258   1
  18  -9   3 91.6628 40.7945   1
  18   9   3 8.82324 36.4371   1
 -18  -9  -3 35.4504 29.6741   1
  19   9   3 17.5715 39.4767   1
 -19  -9  -3 8.82541 35.2352   1
  20  -9   3 23.0939 35.9246   1
 -20   9  -3-35.0885 40.9373   1
 -21   9  -3 67.5307 42.1939   1
  21  -9   3 31.2239 37.7559   1
  21   9   3-8.59679 42.5111   1
 -21  -9  -3 8.63321 42.6911   1
  22   9   3 8.41619 34.7076   1
 -22  -9  -3 25.6433 31.7757   1
  24 -10  -3 70.0944 45.1247   1
 -24  10   3 40.9864 40.1568   1
  22 -10  -3-8.02552 36.9934   1
 -22  10   3 8.69981 38.5684   1
  21 -10  -3 8.14264 34.6168   1
 -21  10   3 35.5756 37.8083   1
 -20  10   3 35.8672 42.9371   1
  20  10  -3 80.6679 38.1840   1
  20 -10  -3 58.3456 42.6071   1
  18  10  -3 80.1331 39.2613   1
 -18 -10   3 94.9942 42.0540   1
  18 -10  -3 136.333 36.5616   1
 -17  10   3-43.5751 44.0107   1
  17  10  -3-26.4030 35.7196   1
 -17 -10   3 94.8872 38.2473   1
  17 -10  -3 33.9360 39.5980   1
 -16  10   3 17.4765 36.5855   1
  16  10  -3-33.9517 41.0348   1
  16 -10  -3-8.50758 36.1553   1
 -16 -10   3 8.52852 36.2443   1
 -15  10   3 142.147 39.6517   1
  15 -10  -3 59.7393 39.6042   1
 -14 -10   3 917.297 84.3313   1
 -14  10   3 1013.51 88.0588   1
  14  10  -3 1015.17 85.6118   1
  14 -10  -3 1063.85 89.6332   1
 -13  10   3 135.531 40.7135   1
 -13 -10   3 81.0650 34.2144   1
  13  10  -3 76.4208 35.0507   1
  13 -10  -3 99.5737 38.9644   1
 -12 -10   3 1207.36 95.3273   1
  12  10  -3 1249.25 95.1823   1
  12 -10  -3 1248.33 97.0469   1
 -12  10   3 1158.16 97.9854   1
 -11 -10   3 94.7709 33.0738   1
  11 -10  -3 48.1525 29.0213   1
  11  10  -3 103.805 34.2442   1
 -11  10   3 167.769 36.1860   1
 -10 -10   3 2333.61 147.647   1
  10  10  -3 2467.27 148.943   1
   9 -10  -3 2844.62 170.429   1
  -9 -10   3 2781.90 167.520   1
  -9  10   3 2841.57 169.347   1
   9  10  -3 2717.96 164.061   1
   8 -10  -3 1823.98 121.554   1
  -8  10   3 1750.14 119.722   1
   8  10  -3 1649.40 115.248   1
  -8 -10   3 1770.14 118.983   1
   7  10  -3 4482.29 252.284   1
  -7  10   3 4775.30 258.723   1
   7 -10  -3 4944.58 261.109   1
  -7 -10   3 4968.24 256.924   1
  -6  10   3 7884.52 379.874   1
   6 -10  -3 6986.02 375.382   1
  -5  10   3 1832.04 120.906   1
   5 -10  -3 1638.52 117.689   1
  -4  10   3 5400.61 277.391   1
   4 -10  -3 5031.33 275.400   1
  -3  10   3 26710.6 1242.40   1
   3 -10  -3 26649.6 1242.37   1
  -2  10   3 17912.2 828.195   1
   2 -10  -3 16929.0 830.692   1
  -1  10   3 6516.12 325.950   1
   1  10  -3 6048.37 320.907   1
   1 -10  -3 6380.89 327.119   1
   0  10   3 1194.51 91.6403   1
   0  10  -3 1428.30 95.4398   1
   0 -10   3 1139.08 91.3474   1
   0 -10  -3 1207.60 94.6167   1
   1  10   3 245.103 44.4902   1
  -1  10  -3 202.525 40.0792   1
   1 -10   3 254.242 41.4713   1
  -1 -10  -3 205.455 40.9483   1
   2  10   3 9811.45 530.489   1
  -2  10  -3 11335.5 534.468   1
   2 -10   3 11460.4 534.964   1
  -2 -10  -3 11069.8 535.350   1
  -3  10  -3 1303.47 97.9221   1
   3 -10   3 1288.10 97.6261   1
   3  10   3 1306.41 97.7061   1
  -3 -10  -3 1528.55 102.989   1
  -4  10  -3 2546.58 158.109   1
   4 -10   3 2520.01 160.022   1
   4  10   3 2607.97 160.786   1
  -4 -10  -3 2878.34 164.020   1
  -5  10  -3 1975.76 125.877   1
   5 -10   3 1815.80 123.598   1
   5  10   3 1924.55 126.559   1
  -5 -10  -3 1742.58 122.276   1
  -6 -10  -3 1314.64 101.483   1
  -6  10  -3 1563.42 107.671   1
   6 -10   3 1331.88 102.121   1
  -7 -10  -3 2230.74 147.076   1
  -7  10  -3 2528.58 149.563   1
   7 -10   3 2295.07 144.964   1
   7  10   3 2136.81 143.504   1
   8  10   3 38.6248 27.6807   1
  -8 -10  -3 65.5822 29.3632   1
  -9 -10  -3 1202.86 100.151   1
   9  10   3 1312.08 101.785   1
  -9  10  -3 1494.71 108.592   1
   9 -10   3 1634.90 111.132   1
 -10 -10  -3 141.031 46.6817   1
  10  10   3 132.079 40.1867   1
  10 -10   3 74.5933 31.1612   1
 -10  10  -3 103.722 32.4672   1
 -11 -10  -3 885.236 80.3541   1
 -11  10  -3 846.717 79.3967   1
  11 -10   3 705.807 76.3586   1
 -12 -10  -3 16.9245 33.7847   1
  12  10   3 33.9313 39.5906   1
 -12  10  -3-8.63952 35.0622   1
  12 -10   3 8.41760 32.4672   1
 -13 -10  -3 43.8430 37.7959   1
  13  10   3 128.062 44.0119   1
 -13  10  -3 167.148 42.0297   1
  13 -10   3 187.009 39.6885   1
 -14  10  -3 171.633 43.6554   1
  14 -10   3 118.699 40.5673   1
 -15 -10  -3 9.00549 34.7415   1
  15  10   3 26.1875 35.4332   1
 -15  10  -3 9.04523 37.3025   1
  15 -10   3 33.6308 39.2465   1
  16  10   3 35.0940 30.1160   1
 -16 -10  -3 90.6797 37.4853   1
  17 -10   3 8.15280 29.7121   1
 -17  10  -3 8.94876 30.5935   1
 -18  10  -3 95.6484 44.0550   1
  18 -10   3 89.3603 41.6024   1
  18  10   3 35.0477 41.5430   1
 -18 -10  -3 99.8944 46.4715   1
 -19  10  -3-17.0558 35.7088   1
  19 -10   3-24.4259 36.0997   1
  19  10   3-26.1045 42.0707   1
 -19 -10  -3 27.0829 40.0257   1
  20  10   3 8.60630 41.1330   1
  21 -10   3-37.5639 39.1029   1
 -21  10  -3 41.9585 39.1620   1
  23 -11  -3 15.4832 33.3922   1
 -23  11   3 24.9264 33.1803   1
  22 -11  -3 7.72537 31.8504   1
 -22  11   3-8.78674 33.2759   1
 -21  11   3-17.4161 33.5879   1
  21 -11  -3-8.19612 30.4644   1
 -20  11   3 9.11318 40.4085   1
  20 -11  -3 24.1866 35.7503   1
 -19  11   3 105.506 44.4710   1
  19  11  -3 8.88563 40.0049   1
 -17  11   3 61.1917 37.7671   1
  17 -11  -3 67.9897 38.2568   1
  17  11  -3 51.7946 33.9643   1
 -17 -11   3 27.3229 34.5732   1
 -16  11   3 97.9651 38.6484   1
  16 -11  -3 94.1712 36.6438   1
  16  11  -3 84.2093 41.8546   1
 -16 -11   3 117.263 45.2817   1
 -15  11   3 62.0041 43.8582   1
 -15 -11   3 78.9253 41.0035   1
  15  11  -3 91.9167 38.6007   1
  15 -11  -3-8.64190 37.3482   1
 -14 -11   3-25.4635 34.9940   1
  14  11  -3 24.6128 34.3493   1
 -13 -11   3 1406.32 106.860   1
  13 -11  -3 1320.18 106.749   1
 -13  11   3 1534.34 113.199   1
  13  11  -3 1461.06 111.465   1
  12 -11  -3 148.023 38.5010   1
 -12  11   3 177.277 43.1561   1
 -12 -11   3 136.303 37.5681   1
  12  11  -3 138.072 39.3975   1
  11 -11  -3 2115.64 142.407   1
 -11  11   3 2010.42 139.824   1
  11  11  -3 2166.79 140.872   1
 -11 -11   3 2462.02 146.263   1
  10  11  -3 77.4500 34.1293   1
 -10  11   3 94.9263 37.1558   1
  10 -11  -3 99.8020 43.0677   1
 -10 -11   3 105.013 37.4725   1
   9 -11  -3 2421.29 153.498   1
  -9  11   3 2290.20 152.761   1
   9  11  -3 2377.29 150.082   1
  -9 -11   3 2556.63 154.714   1
   8  11  -3 3654.44 202.906   1
  -8 -11   3 3495.33 202.757   1
   7  11  -3 5150.05 273.259   1
  -7  11   3 4877.92 275.719   1
   7 -11  -3 5344.68 280.379   1
  -7 -11   3 5309.39 276.285   1
   6  11  -3 2649.57 160.958   1
  -6  11   3 3003.73 170.211   1
   6 -11  -3 2546.89 164.110   1
  -6 -11   3 2680.92 162.590   1
  -5 -11   3 3184.89 179.544   1
   5 -11  -3 3162.94 183.630   1
   5  11  -3 2723.64 174.752   1
  -5  11   3 3326.59 185.727   1
   4 -11  -3 5794.43 299.384   1
  -4 -11   3 5554.90 295.765   1
  -4  11   3 5653.20 298.534   1
   4  11  -3 5681.89 295.709   1
   3 -11  -3 1754.74 121.467   1
  -3 -11   3 1705.78 118.464   1
  -3  11   3 1754.93 120.987   1
   3  11  -3 2021.32 122.320   1
   2 -11  -3 17972.1 852.053   1
  -2 -11   3 17994.2 848.821   1
  -2  11   3 17725.1 851.040   1
   2  11  -3 18001.9 848.111   1
  -1  11   3 596.171 69.0061   1
   1  11  -3 812.406 73.5851   1
   1 -11  -3 861.815 74.6927   1
  -1 -11   3 858.377 72.8900   1
   0  11   3 82.4056 40.5207   1
   0  11  -3-7.34940 30.8083   1
   0 -11   3 51.2538 34.6178   1
   0 -11  -3 22.9610 33.9652   1
   1  11   3 252.812 43.7316   1
  -1  11  -3 209.122 41.0048   1
  -1 -11  -3 242.598 46.4808   1
   2  11   3 4017.47 227.694   1
  -2  11  -3 4345.91 230.942   1
   2 -11   3 4023.30 227.347   1
  -2 -11  -3 4063.93 229.094   1
  -3  11  -3 2929.41 175.428   1
   3 -11   3 3015.02 175.548   1
   3  11   3 2945.25 177.962   1
  -3 -11  -3 3009.66 178.460   1
  -4  11  -3 5210.56 277.300   1
   4 -11   3 4881.47 275.216   1
   4  11   3 5263.48 280.095   1
  -4 -11  -3 5480.11 284.114   1
  -5  11  -3 3314.67 192.724   1
   5 -11   3 3503.95 194.335   1
   5  11   3 3769.77 198.262   1
   6  11   3 12098.4 563.888   1
  -6 -11  -3 10837.5 559.853   1
  -7  11  -3 67.4950 37.6283   1
   7 -11   3 113.605 39.8859   1
  -8 -11  -3 306.802 49.3839   1
   8  11   3 419.369 53.9595   1
  -8  11  -3 464.193 60.7287   1
   8 -11   3 428.199 56.5860   1
  -9 -11  -3 25.6982 30.5869   1
   9  11   3-8.15931 30.3242   1
   9 -11   3 25.0506 33.3351   1
  -9  11  -3-8.56238 33.0231   1
 -10 -11  -3 26.2924 36.1413   1
 -10  11  -3 44.3267 35.9830   1
  10 -11   3-17.1854 37.0578   1
 -11 -11  -3 184.308 47.7678   1
  11  11   3 175.493 45.9626   1
 -11  11  -3 141.239 44.4558   1
  11 -11   3 253.395 49.5961   1
 -12 -11  -3-8.82942 32.8158   1
  12  11   3-25.4577 37.6229   1
 -12  11  -3 17.4471 31.7929   1
  12 -11   3 50.8927 32.1257   1
 -13 -11  -3 531.722 66.2642   1
  13  11   3 485.797 64.3850   1
 -13  11  -3 379.272 57.2648   1
  13 -11   3 486.818 58.7371   1
 -14 -11  -3 193.878 49.5723   1
  14  11   3 257.408 53.5545   1
 -14  11  -3 239.967 45.5857   1
  14 -11   3 222.805 43.5929   1
  15  11   3 154.228 45.1608   1
 -15 -11  -3 87.1837 36.3377   1
  16 -11   3 8.38689 38.1748   1
 -16  11  -3 8.93958 41.7205   1
 -17  11  -3 232.718 47.5331   1
  17 -11   3 185.722 40.5910   1
  17  11   3 219.986 49.3299   1
 -17 -11  -3 210.628 45.7575   1
 -18  11  -3-8.65039 41.3421   1
  18 -11   3-24.0971 37.9394   1
  18  11   3 34.6469 43.2788   1
 -18 -11  -3-8.84338 37.0252   1
 -19  11  -3-8.47725 31.5044   1
  19 -11   3 7.95340 28.9837   1
  19  11   3 34.3246 38.5535   1
 -19 -11  -3-8.76044 38.8377   1
 -20  11  -3 8.17958 38.3777   1
 -20 -11  -3 120.919 45.9990   1
  20 -11   3 77.6943 40.2363   1
  20  11   3 169.259 51.0170   1
  22 -12  -3 85.1354 41.9767   1
 -22  12   3 67.6391 42.8331   1
  21 -12  -3-24.0396 39.6173   1
 -21  12   3-8.62033 40.7235   1
  20 -12  -3 8.30400 38.2869   1
 -20  12   3-52.1274 40.0560   1
  19 -12  -3-8.37896 38.1407   1
 -19  12   3 34.6617 37.8972   1
  18 -12  -3 16.8827 28.8567   1
  18  12  -3-8.95917 42.3169   1
 -18  12   3-8.66852 26.8042   1
  17 -12  -3 188.506 49.7661   1
 -17  12   3 252.811 52.9379   1
  16 -12  -3 790.774 77.9497   1
 -16  12   3 766.261 77.9241   1
 -16 -12   3 937.890 83.3021   1
  15 -12  -3 8.64509 38.8580   1
 -15  12   3 52.8290 44.4748   1
 -15 -12   3 26.2587 34.9606   1
  15  12  -3 18.2646 39.3938   1
  14 -12  -3 1455.91 115.084   1
 -14 -12   3 1604.32 118.314   1
 -14  12   3 1773.24 121.253   1
  14  12  -3 1620.65 118.604   1
  13 -12  -3 233.632 51.7676   1
 -13 -12   3 365.938 56.1878   1
 -13  12   3 393.540 57.4514   1
  13  12  -3 430.356 57.9247   1
  12 -12  -3 109.012 42.6522   1
 -12 -12   3 78.8558 43.1433   1
 -12  12   3 127.318 41.8140   1
  12  12  -3 133.773 40.2861   1
  11 -12  -3 2818.75 170.829   1
 -11  12   3 2799.64 169.923   1
  11  12  -3 2700.04 169.171   1
 -11 -12   3 2608.85 169.575   1
  10  12  -3 213.822 44.8263   1
 -10  12   3 324.443 49.8364   1
  10 -12  -3 375.217 54.3914   1
 -10 -12   3 285.732 46.9363   1
   9  12  -3 157.945 41.1650   1
  -9  12   3 204.674 39.1283   1
   9 -12  -3 132.069 34.5433   1
   8  12  -3 91.5540 34.9088   1
  -8  12   3 74.9860 37.6027   1
   8 -12  -3 141.230 42.5339   1
  -8 -12   3 7.99780 33.1665   1
   7  12  -3 1746.98 120.272   1
  -7  12   3 1670.88 125.615   1
   7 -12  -3 1890.91 128.544   1
  -7 -12   3 1962.02 125.961   1
  -6  12   3 645.062 70.5632   1
   6  12  -3 648.052 66.1666   1
   6 -12  -3 469.638 62.4317   1
  -6 -12   3 417.463 56.9817   1
   5  12  -3 8852.17 443.482   1
  -5 -12   3 8892.53 444.031   1
   4  12  -3 1961.23 137.270   1
  -4 -12   3 2488.52 144.741   1
  -3  12   3 1309.95 98.1821   1
   3  12  -3 1308.55 97.1418   1
  -3 -12   3 1256.90 96.2159   1
   3 -12  -3 1227.79 96.5471   1
   2  12  -3 1687.25 120.789   1
  -2  12   3 1968.79 126.452   1
   2 -12  -3 1864.53 126.331   1
  -2 -12   3 1770.45 122.666   1
   1  12  -3 10398.0 490.175   1
  -1  12   3 9617.53 488.295   1
  -1 -12   3 9910.19 487.971   1
   1 -12  -3 9431.06 488.038   1
   0  12   3 500.808 56.1464   1
   0  12  -3 517.264 59.9786   1
   0 -12   3 357.820 50.8483   1
   0 -12  -3 424.201 53.3852   1
   1  12   3 3664.90 207.185   1
  -1  12  -3 3239.56 202.493   1
   1 -12   3 3849.14 209.114   1
  -1 -12  -3 3744.90 208.526   1
   2  12   3 1029.54 82.7977   1
  -2 -12  -3 811.868 77.8620   1
  -2  12  -3 1033.79 85.9585   1
   2 -12   3 897.580 79.8835   1
  -3  12  -3 5272.47 282.171   1
  -5  12  -3 2654.63 157.959   1
   5 -12   3 2404.94 155.641   1
   5  12   3 2541.14 158.133   1
  -5 -12  -3 2205.40 155.719   1
  -6  12  -3 426.812 52.0565   1
   6 -12   3 313.270 48.3133   1
   6  12   3 385.250 56.0826   1
  -6 -12  -3 358.359 54.7293   1
  -7  12  -3 341.780 50.7895   1
   7 -12   3 239.390 45.3865   1
   7  12   3 398.943 51.6949   1
  -8 -12  -3 59.8013 37.6987   1
  -8  12  -3 155.787 39.7154   1
   8 -12   3 118.865 36.4342   1
   8  12   3 102.411 38.6742   1
  -9  12  -3 1612.16 115.021   1
  -9 -12  -3 1359.02 107.883   1
   9  12   3 1497.69 113.258   1
   9 -12   3 1462.88 110.372   1
  10  12   3 262.471 51.8658   1
 -10 -12  -3 261.272 54.0252   1
 -11  12  -3-35.9675 38.7884   1
  11 -12   3-17.2372 33.8465   1
 -12 -12  -3 27.1221 38.4749   1
  12  12   3 42.8874 37.5645   1
 -12  12  -3 70.4271 43.0891   1
  12 -12   3 42.9250 39.6252   1
 -13 -12  -3 537.004 68.0045   1
  13  12   3 574.696 68.6938   1
 -13  12  -3 597.508 70.4593   1
  13 -12   3 445.185 60.1081   1
  14  12   3 8.64354 36.7457   1
 -14 -12  -3 36.3129 37.4408   1
 -15  12  -3 62.4028 40.1453   1
  15 -12   3 59.6254 38.8660   1
 -16 -12  -3 90.2292 45.5025   1
  16  12   3 156.153 52.5008   1
 -16  12  -3 179.039 40.6882   1
  16 -12   3 115.084 35.9755   1
 -17 -12  -3-8.95032 41.7692   1
  17  12   3-8.68755 43.8675   1
  17 -12   3-16.2216 37.8515   1
 -17  12  -3 17.5079 39.3299   1
 -18 -12  -3-17.7500 40.9204   1
 -18  12  -3 34.7427 32.9072   1
  18 -12   3 31.2014 33.1632   1
  18  12   3 17.2278 43.9564   1
 -19 -12  -3 52.4543 37.8077   1
  19 -12   3 116.005 42.2800   1
 -19  12  -3 41.3894 41.9001   1
  19  12   3 51.3372 35.9413   1
  21 -13  -3 54.0865 37.4332   1
 -19  13   3 42.5772 42.0972   1
  19 -13  -3-65.9631 45.3742   1
 -17  13   3 184.828 39.9378   1
  17 -13  -3 193.778 42.0631   1
  16 -13  -3 854.498 85.2556   1
 -16  13   3 916.467 86.8176   1
  16  13  -3 1015.52 87.2049   1
 -15 -13   3 757.625 75.7760   1
  15  13  -3 456.726 64.2743   1
  14 -13  -3 129.111 45.3040   1
 -14 -13   3 186.571 45.5991   1
 -14  13   3 132.328 42.6965   1
  14  13  -3 152.389 47.5912   1
  13 -13  -3 285.814 52.7338   1
 -13 -13   3 233.527 51.0638   1
 -13  13   3 284.306 54.7926   1
  13  13  -3 284.571 52.0912   1
  12 -13  -3-8.47795 37.5849   1
 -12  13   3 17.1623 35.9273   1
  12  13  -3-26.5088 36.4306   1
 -12 -13   3 27.4422 40.5528   1
  11  13  -3 25.8671 33.8956   1
 -11 -13   3 61.8129 39.1944   1
  10  13  -3 340.565 51.0097   1
 -10  13   3 291.971 51.2067   1
  10 -13  -3 421.776 58.0809   1
 -10 -13   3 379.384 53.5049   1
  -9  13   3 158.997 40.0904   1
   9 -13  -3 244.678 43.9881   1
  -8  13   3 568.235 68.5260   1
   8 -13  -3 660.444 69.8093   1
   7  13  -3 3510.24 201.444   1
  -7  13   3 3542.42 204.535   1
   7 -13  -3 3274.25 201.739   1
  -7 -13   3 3464.47 202.014   1
  -6  13   3 10163.9 478.495   1
   6  13  -3 9222.77 472.117   1
  -6 -13   3 9371.51 473.041   1
   6 -13  -3 9145.50 474.303   1
   5  13  -3 1008.35 88.2763   1
  -5  13   3 1224.33 91.9274   1
  -5 -13   3 982.322 86.7868   1
   5 -13  -3 1060.85 88.3918   1
   4  13  -3 94.5531 38.3734   1
  -4  13   3 109.128 40.3854   1
   4 -13  -3 83.4960 37.3046   1
  -4 -13   3 128.559 39.9868   1
   3 -13  -3 115.113 37.8213   1
  -3 -13   3 159.142 38.8549   1
  -3  13   3 187.956 46.8374   1
   3  13  -3 55.5012 28.2475   1
  -2 -13   3 8098.45 396.259   1
   2 -13  -3 7400.92 394.285   1
   2  13  -3 7466.88 394.141   1
  -2  13   3 7928.00 396.180   1
  -1  13   3 579.304 68.6043   1
   1  13  -3 698.858 69.9097   1
  -1 -13   3 836.838 73.5648   1
   1 -13  -3 741.333 74.0828   1
   0  13   3 5902.76 316.344   1
   0  13  -3 5961.30 317.014   1
   0 -13   3 5792.27 316.490   1
   0 -13  -3 6311.84 319.716   1
   1  13   3 24.8175 33.1014   1
  -1 -13  -3 74.9520 33.3225   1
   2  13   3 137.952 42.5465   1
  -2  13  -3 176.361 47.2933   1
   2 -13   3 91.6335 36.2828   1
  -2 -13  -3 67.6760 36.8343   1
  -3  13  -3 651.819 63.6693   1
   3 -13   3 435.569 56.0769   1
   3  13   3 633.335 65.4691   1
  -3 -13  -3 556.139 66.0777   1
  -4  13  -3 5917.31 298.640   1
   4 -13   3 6171.24 301.886   1
  -4 -13  -3 5851.56 300.427   1
   5  13   3 8.50774 29.1116   1
  -5  13  -3 8.25361 32.9725   1
  -5 -13  -3 69.8840 34.3091   1
  -6  13  -3 389.423 55.7490   1
   6 -13   3 253.475 47.5664   1
   6  13   3 444.224 60.3158   1
  -7  13  -3 51.7791 32.1097   1
   7 -13   3 50.4357 29.4238   1
   7  13   3 52.2956 28.4525   1
  -7 -13  -3-9.15532 25.8910   1
  -8  13  -3 3170.79 189.636   1
   8 -13   3 2689.87 182.389   1
   8  13   3 3193.22 188.537   1
  -8 -13  -3 3392.75 193.601   1
  -9  13  -3 284.199 51.4409   1
  -9 -13  -3 223.749 49.2878   1
   9 -13   3 342.811 52.0595   1
   9  13   3 320.608 52.5986   1
 -10 -13  -3 354.405 52.7928   1
 -10  13  -3 508.326 64.9150   1
  10 -13   3 305.383 54.3516   1
  10  13   3 363.026 55.4553   1
 -11  13  -3 964.134 88.9862   1
 -11 -13  -3 818.363 82.3667   1
  11  13   3 963.568 87.5846   1
  11 -13   3 1014.18 88.7286   1
 -12  13  -3 8.87278 33.6027   1
  12 -13   3-25.8917 36.1349   1
 -12 -13  -3-8.79248 37.9119   1
  12  13   3 9.52605 39.8840   1
 -13 -13  -3-8.95877 32.0244   1
  13  13   3 17.4244 32.4138   1
 -13  13  -3 87.6308 41.9090   1
  13 -13   3 59.7105 35.2020   1
 -14  13  -3 140.634 47.7780   1
  14 -13   3 220.699 47.8180   1
 -15 -13  -3 9.10217 38.6828   1
  15  13   3-8.67309 38.9672   1
 -15  13  -3 8.74180 41.2913   1
  15 -13   3-33.7153 42.5617   1
 -16 -13  -3-27.2537 42.9102   1
  16  13   3 25.8560 37.6900   1
 -16  13  -3 9.01914 29.3983   1
  16 -13   3-23.9278 27.8799   1
 -17 -13  -3 54.2328 44.2291   1
  17  13   3 25.5662 41.2399   1
  17 -13   3 48.4154 38.1571   1
 -17  13  -3 34.3042 41.5007   1
 -18  13  -3 144.833 42.3136   1
 -18 -13  -3 143.298 43.9339   1
  18  13   3 184.000 47.4099   1
  18 -13   3 184.407 41.0633   1
  20 -14  -3 95.2496 36.7513   1
 -20  14   3 57.5679 33.5517   1
  18 -14  -3 229.523 44.3346   1
 -18  14   3 236.007 47.9410   1
  17 -14  -3 8.35121 37.5374   1
 -17  14   3 43.3437 42.3976   1
  16 -14  -3 137.542 48.4438   1
 -16  14   3 238.574 56.0275   1
  15 -14  -3 400.270 55.3729   1
  15  14  -3 503.407 68.2265   1
 -15  14   3 507.557 61.8449   1
 -15 -14   3 382.862 64.3805   1
  14 -14  -3 8.58361 38.5942   1
 -14  14   3 61.5828 41.5814   1
  13 -14  -3 86.1971 31.3074   1
  13  14  -3 100.072 41.8030   1
 -13  14   3 152.336 39.6040   1
 -13 -14   3 204.996 47.3996   1
  12 -14  -3 315.521 51.4025   1
  12  14  -3 425.584 63.6176   1
 -12  14   3 334.854 54.6663   1
 -12 -14   3 347.924 60.2621   1
  11 -14  -3 820.025 80.0931   1
  11  14  -3 724.473 78.2926   1
 -11  14   3 784.081 78.2316   1
 -11 -14   3 788.793 80.1644   1
  10 -14  -3 2081.85 138.612   1
  10  14  -3 1975.00 132.604   1
 -10  14   3 1888.24 130.933   1
 -10 -14   3 1830.86 132.874   1
  -9  14   3-42.5568 37.7331   1
  -9 -14   3 44.0684 37.4558   1
   9 -14  -3-17.1719 35.9475   1
   9  14  -3 33.4668 33.9514   1
  -8 -14   3 86.6927 40.5733   1
   8  14  -3 51.0186 38.3253   1
  -7 -14   3 1921.30 133.863   1
   7 -14  -3 1738.35 133.134   1
  -7  14   3 2097.88 137.398   1
   7  14  -3 2113.85 137.477   1
  -6  14   3-8.70798 32.3745   1
  -6 -14   3 51.1083 35.1307   1
   6  14  -3 16.8736 32.5502   1
   6 -14  -3 26.4180 35.7459   1
   5  14  -3 1943.41 132.899   1
  -5  14   3 2070.13 135.046   1
  -5 -14   3 1899.72 133.629   1
   5 -14  -3 1891.29 131.963   1
  -4  14   3 550.701 66.1278   1
   4  14  -3 537.787 65.6436   1
  -4 -14   3 527.683 66.3357   1
   4 -14  -3 618.956 67.8335   1
   3 -14  -3 474.759 62.8455   1
  -3 -14   3 490.687 60.5835   1
   3  14  -3 479.578 59.9727   1
  -3  14   3 417.103 57.3181   1
  -2 -14   3 833.885 82.4890   1
   2 -14  -3 913.138 85.4258   1
   2  14  -3 1058.73 89.2441   1
  -2  14   3 1052.88 88.0141   1
   1 -14  -3 6946.36 377.563   1
  -1 -14   3 7185.41 379.587   1
   1  14  -3 7827.45 383.433   1
  -1  14   3 7483.25 380.835   1
   0  14  -3 250.772 50.5188   1
   0 -14  -3 292.609 50.6839   1
   0 -14   3 291.649 49.3546   1
   0  14   3 320.865 52.7460   1
  -1  14  -3 25.6239 36.3140   1
  -1 -14  -3 43.0644 28.0933   1
   1 -14   3 43.3830 36.8888   1
   1  14   3-8.52305 26.3762   1
  -2  14  -3 284.930 51.1568   1
   2  14   3 289.752 50.9141   1
   2 -14   3 206.246 47.3382   1
  -2 -14  -3 362.899 55.6456   1
   3 -14   3 2302.80 153.921   1
   3  14   3 2390.24 154.193   1
  -3  14  -3 2267.91 152.911   1
  -4  14  -3 50.6126 36.9019   1
   4 -14   3 34.5812 40.3584   1
  -4 -14  -3-35.3447 35.2882   1
   4  14   3 49.6763 31.3714   1
   5 -14   3 1453.68 108.639   1
  -5 -14  -3 1615.02 114.406   1
  -6 -14  -3 197.204 47.0181   1
  -6  14  -3 172.624 41.2204   1
   6 -14   3 215.361 42.0910   1
  -7  14  -3 666.000 74.2079   1
   8  14   3 80.7850 41.1555   1
  -8  14  -3 80.1058 34.6834   1
   8 -14   3 140.892 38.2919   1
  -8 -14  -3 142.667 46.7652   1
   9  14   3 1650.00 122.638   1
  -9  14  -3 1598.17 121.961   1
   9 -14   3 1551.22 119.603   1
  -9 -14  -3 1983.28 131.248   1
  10  14   3 409.119 55.3056   1
 -10  14  -3 392.401 58.7698   1
 -10 -14  -3 409.127 55.9380   1
  10 -14   3 391.384 59.8522   1
 -11 -14  -3 64.2733 36.1173   1
  11  14   3 44.1678 34.7533   1
  12  14   3 89.1608 47.6968   1
 -12 -14  -3 126.634 42.6474   1
  12 -14   3 85.4533 42.2187   1
  13  14   3 280.015 54.8307   1
 -13 -14  -3 240.893 48.8569   1
  13 -14   3 220.296 51.2319   1
 -13  14  -3 339.929 58.0892   1
 -14 -14  -3-26.5253 40.7579   1
  14  14   3 9.22157 40.8836   1
  15  14   3 132.880 53.2935   1
 -15 -14  -3 34.6618 40.1539   1
  15 -14   3 91.3096 38.9553   1
 -15  14  -3 103.240 37.8455   1
  16  14   3 122.251 42.8809   1
 -16  14  -3-8.63091 39.8689   1
 -16 -14  -3 43.4093 31.7444   1
  16 -14   3 55.8515 39.5257   1
 -17 -14  -3 8.65600 37.3373   1
  17  14   3 33.9377 34.9955   1
 -17  14  -3-16.9117 28.2608   1
  17 -14   3 62.8784 31.3931   1
 -19  15   3 80.7389 37.3539   1
  19 -15  -3 62.9348 30.5075   1
 -18  15   3 8.24887 26.8919   1
  18 -15  -3 16.0888 29.3198   1
 -17  15   3 25.6319 31.2050   1
  17 -15  -3 65.7080 32.8541   1
 -16  15   3 8.69528 39.0960   1
  16 -15  -3 59.2172 37.5349   1
  14  15  -3 82.4115 41.1923   1
  14 -15  -3 59.7734 37.9133   1
 -14  15   3 8.71755 37.6460   1
  13  15  -3 26.9407 37.6326   1
 -13  15   3 53.4856 41.6317   1
  13 -15  -3 25.7241 37.0072   1
 -13 -15   3 37.7455 38.9379   1
  12  15  -3 238.764 51.6763   1
 -12  15   3 205.622 48.1669   1
  12 -15  -3 221.240 48.6552   1
 -11 -15   3 101.825 41.2433   1
 -11  15   3 138.582 40.6292   1
  11 -15  -3 103.397 40.9053   1
  11  15  -3 34.4708 32.8940   1
 -10 -15   3 300.227 51.1970   1
  10  15  -3 281.360 51.9821   1
 -10  15   3 243.427 44.5694   1
  10 -15  -3 167.677 42.5587   1
  -9 -15   3 2595.26 160.808   1
  -9  15   3 2435.15 156.903   1
   9 -15  -3 2447.84 156.100   1
   9  15  -3 2197.35 154.603   1
  -8 -15   3 8.91964 31.1809   1
  -8  15   3 8.62585 37.1960   1
   8 -15  -3 8.64769 36.2093   1
   8  15  -3 17.6618 31.5345   1
  -7 -15   3 389.779 54.4209   1
  -7  15   3 214.383 46.9382   1
   7 -15  -3 301.355 52.8935   1
   7  15  -3 263.368 48.7793   1
   6  15  -3 1479.22 110.557   1
  -6  15   3 1584.78 113.157   1
  -6 -15   3 1379.82 109.709   1
   6 -15  -3 1453.82 109.979   1
  -5 -15   3 26.0772 32.9191   1
  -5  15   3 17.8103 36.1366   1
   5 -15  -3-17.6334 35.1960   1
   5  15  -3-34.3544 35.4098   1
   4  15  -3 955.920 88.5733   1
  -4 -15   3 980.048 88.0116   1
   3  15  -3 236.431 46.5172   1
  -3 -15   3 181.309 41.3521   1
   2  15  -3 419.743 61.1213   1
  -2  15   3 205.814 43.3787   1
  -2 -15   3 279.678 52.1311   1
   2 -15  -3 405.511 52.6515   1
   1  15  -3 79.3706 38.6672   1
  -1 -15   3 61.2623 38.3741   1
   1 -15  -3 8.68586 34.7873   1
  -1  15   3 102.908 42.4839   1
   0  15   3 770.014 77.0132   1
   0  15  -3 995.856 85.3164   1
   0 -15   3 801.999 78.9251   1
   0 -15  -3 803.718 78.5095   1
  -1 -15  -3 88.0180 43.5679   1
   1  15   3 43.3766 39.0427   1
  -1  15  -3 44.1848 41.8019   1
   1 -15   3 26.7589 39.6086   1
   2 -15   3 928.742 88.9716   1
  -2  15  -3 1292.39 99.0004   1
  -3  15  -3 68.5018 40.9320   1
   3 -15   3-25.9601 33.9738   1
   4  15   3 491.057 61.6252   1
  -4 -15  -3 570.700 66.7141   1
   5  15   3 218.032 46.6592   1
  -5 -15  -3 145.353 43.8914   1
  -5  15  -3 207.086 44.5371   1
   5 -15   3 246.526 47.6197   1
  -6 -15  -3 397.897 56.9042   1
   6 -15   3 470.950 60.6718   1
  -6  15  -3 340.924 54.0879   1
   6  15   3 405.389 55.2667   1
   7  15   3 140.086 40.6071   1
   7 -15   3 233.033 52.0768   1
  -7 -15  -3 172.630 42.6016   1
   8  15   3 1081.71 95.7646   1
  -8  15  -3 1109.50 96.0477   1
   8 -15   3 1009.17 92.4165   1
  -8 -15  -3 1230.10 100.365   1
   9  15   3 90.8875 38.4652   1
  -9  15  -3 152.016 43.1042   1
   9 -15   3 95.5137 36.7857   1
  -9 -15  -3 167.206 43.7130   1
  10  15   3 90.9395 43.5125   1
 -10  15  -3 26.7004 36.7537   1
 -10 -15  -3 28.8988 39.7704   1
  11  15   3 63.3061 37.0490   1
 -11  15  -3 108.628 42.5497   1
  11 -15   3 131.604 42.2379   1
 -11 -15  -3 151.984 40.6869   1
  12  15   3 224.331 53.5665   1
 -12  15  -3 141.358 46.5015   1
  12 -15   3 289.273 52.3679   1
 -12 -15  -3 177.482 51.8158   1
  13  15   3 61.8403 43.7152   1
 -13  15  -3 34.4717 41.2358   1
 -13 -15  -3 46.2302 39.3444   1
  13 -15   3 33.6041 39.7314   1
  14 -15   3 82.6272 38.1463   1
 -14  15  -3 203.527 45.4468   1
  15  15   3-52.2182 49.9483   1
 -15 -15  -3 26.8993 42.8568   1
  16 -15   3 7.98807 37.2823   1
 -16  15  -3 16.7248 38.0653   1
  17 -16  -3 72.0375 42.5258   1
 -17  16   3 24.9719 39.8422   1
  15 -16  -3 106.978 45.1665   1
 -15  16   3 118.720 47.3405   1
  14 -16  -3 159.705 44.8282   1
 -14  16   3 42.9064 35.1151   1
  12  16  -3-9.01996 36.6034   1
 -12  16   3 17.0437 40.7288   1
  12 -16  -3 8.41921 38.3211   1
 -12 -16   3 9.40215 34.9423   1
  11  16  -3-9.10120 39.2434   1
 -11 -16   3 9.29681 38.3304   1
 -11  16   3 60.2802 42.1032   1
  11 -16  -3-34.2667 37.9795   1
  10  16  -3 219.262 50.0636   1
 -10 -16   3 248.463 51.7324   1
 -10  16   3 253.736 44.4318   1
  10 -16  -3 218.976 45.0293   1
   9  16  -3 236.137 49.4004   1
  -9 -16   3 247.675 51.6325   1
  -8  16   3 574.700 63.9193   1
   8 -16  -3 692.236 69.4241   1
   7 -16  -3 636.546 72.7213   1
  -7  16   3 657.247 74.9854   1
  -6 -16   3 1359.61 104.761   1
   6 -16  -3 1302.58 103.643   1
   6  16  -3 1166.80 100.020   1
  -6  16   3 1211.38 99.6255   1
  -5 -16   3 318.364 55.9580   1
   5 -16  -3 278.156 54.4093   1
  -5  16   3 348.972 58.0567   1
   5  16  -3 388.965 59.1836   1
  -4 -16   3 115.181 41.0480   1
   4 -16  -3 79.7158 33.1736   1
   4  16  -3 61.7307 41.3605   1
  -4  16   3 106.813 36.9287   1
  -3 -16   3 537.684 67.9920   1
   3 -16  -3 805.337 77.3836   1
  -3  16   3 708.658 74.4262   1
   3  16  -3 698.044 77.2939   1
   2 -16  -3 927.447 88.4111   1
  -2 -16   3 1155.81 94.9931   1
  -2  16   3 1071.78 92.0680   1
   2  16  -3 1114.29 94.9767   1
   1 -16  -3 34.8548 35.9506   1
  -1  16   3 26.1849 29.1828   1
   0 -16  -3 959.007 85.6331   1
   0  16   3 981.888 86.2558   1
   1  16   3 52.0928 31.0690   1
  -1  16  -3 18.1848 40.3624   1
   1 -16   3 63.1487 43.6623   1
   2  16   3 26.4963 34.6958   1
  -2 -16  -3 8.91814 35.0332   1
  -2  16  -3 44.1474 36.9964   1
   2 -16   3 52.8778 34.6208   1
   3  16   3 283.131 53.9856   1
  -3 -16  -3 375.431 62.4962   1
  -3  16  -3 269.830 50.4282   1
   4  16   3 115.194 38.8871   1
  -4 -16  -3 8.92074 32.6728   1
  -4  16  -3 60.6854 43.8976   1
   4 -16   3 125.732 46.8585   1
   5  16   3 832.504 80.0162   1
  -5 -16  -3 711.186 74.7380   1
  -5  16  -3 611.954 72.1051   1
   5 -16   3 565.937 69.8744   1
  -6 -16  -3 18.2221 35.1376   1
   6 -16   3-17.5681 37.8752   1
  -6  16  -3-8.74632 37.7124   1
   6  16   3-8.56512 35.8605   1
   7  16   3 637.592 68.2646   1
  -7 -16  -3 682.282 73.2002   1
   8 -16   3 371.196 56.8502   1
  -8  16  -3 491.497 62.7078   1
   9  16   3 194.476 49.0133   1
  -9  16  -3 213.586 48.4728   1
   9 -16   3 198.669 46.2464   1
  -9 -16  -3 173.786 47.0206   1
  10  16   3-17.8963 44.2360   1
 -10  16  -3 17.6528 45.0343   1
 -10 -16  -3-27.5643 39.6217   1
  10 -16   3-25.8223 38.1639   1
  11  16   3 261.348 57.1028   1
 -11 -16  -3 432.240 62.6484   1
  12 -16   3-25.2004 38.7208   1
 -12  16  -3 17.4835 38.2278   1
  13  16   3 8.93811 35.0975   1
 -13  16  -3 25.3588 35.9393   1
 -13 -16  -3 37.5827 34.2563   1
  14  16   3-8.82402 30.8512   1
 -14  16  -3-8.29441 39.1838   1
  14 -16   3-32.2970 40.3500   1
 -14 -16  -3-18.5289 35.7363   1
  15  16   3 43.4757 47.8643   1
 -15  16  -3 8.19295 28.0407   1
 -15 -16  -3 27.2064 43.3632   1
  15 -16   3 47.5146 29.4613   1
  15 -17  -3 16.0785 37.5525   1
 -15  17   3 57.8255 42.1760   1
  13 -17  -3 8.30342 39.6878   1
 -13  17   3 17.2646 40.7770   1
  12 -17  -3 41.4058 38.7472   1
 -12  17   3 83.8218 43.2885   1
 -10 -17   3-37.2393 37.7812   1
 -10  17   3 8.38382 29.3076   1
  10 -17  -3-8.63742 29.5304   1
  10  17  -3-18.4258 37.3878   1
  -9 -17   3 46.4988 39.5669   1
  -9  17   3 84.6899 36.5655   1
   9 -17  -3 17.3612 31.6899   1
   9  17  -3 9.12829 39.9624   1
  -8 -17   3 193.316 46.8634   1
  -8  17   3 169.906 45.1183   1
   8 -17  -3 197.558 47.2864   1
   8  17  -3 243.533 52.1213   1
  -7 -17   3 45.5955 34.5853   1
  -7  17   3 87.8206 44.8429   1
   7 -17  -3 35.0256 41.4014   1
   7  17  -3 9.01067 33.5384   1
   6 -17  -3 17.9320 40.2871   1
  -6 -17   3 45.2012 40.6206   1
  -6  17   3-8.88202 37.1924   1
   6  17  -3 9.01141 41.0203   1
  -5 -17   3 45.1293 34.2244   1
   5 -17  -3 35.9721 34.7244   1
   5  17  -3 53.9173 37.0882   1
  -5  17   3 26.6265 30.3890   1
  -4 -17   3 291.064 55.5038   1
   4  17  -3 228.630 51.6578   1
   3 -17  -3 26.6699 35.5213   1
  -3 -17   3 27.3470 35.8103   1
  -3  17   3 71.2580 40.0476   1
   3  17  -3 9.12794 36.4704   1
  -2 -17   3 9.11286 29.7148   1
   2 -17  -3 8.88126 34.8679   1
   2  17  -3 18.3619 31.3966   1
  -2  17   3 44.4925 38.9220   1
  -1 -17   3 36.8952 36.2084   1
   1  17  -3-9.12479 38.7841   1
  -1  17   3 17.4924 31.2360   1
   0 -17  -3 175.795 42.6956   1
   0 -17   3 285.746 49.4583   1
   0  17  -3 235.704 52.9704   1
   0  17   3 210.168 44.8750   1
  -1 -17  -3 26.5251 36.4581   1
  -1  17  -3 27.2877 38.6600   1
   1 -17   3-9.05050 35.5270   1
  -2 -17  -3 918.728 86.2427   1
   2 -17   3 770.576 80.2582   1
  -2  17  -3 1106.34 92.1391   1
   2  17   3 933.844 85.2967   1
  -3  17  -3-8.76432 36.1338   1
   3 -17   3 8.87846 36.6044   1
  -4  17  -3 128.573 44.5509   1
  -5 -17  -3 116.433 43.9423   1
   5  17   3 71.1217 40.1102   1
  -5  17  -3 96.7209 45.9123   1
   5 -17   3 44.0198 40.7475   1
   6  17   3 281.920 57.9285   1
  -6  17  -3 339.352 57.9509   1
   6 -17   3 261.948 53.4226   1
  -6 -17  -3 315.247 57.6795   1
   7  17   3 112.817 38.3181   1
  -7  17  -3 123.382 47.9295   1
   7 -17   3 120.629 42.4587   1
  -7 -17  -3 117.602 39.3646   1
   8  17   3 279.454 55.9525   1
  -8  17  -3 363.271 58.2895   1
  -8 -17  -3 509.540 66.0130   1
   8 -17   3 429.399 60.1332   1
   9  17   3 94.5849 46.2959   1
  -9 -17  -3 117.457 49.0661   1
  10 -17   3 101.710 38.8996   1
 -10  17  -3 121.708 48.0953   1
  11  17   3 77.9075 36.4293   1
 -11  17  -3 69.7560 45.5330   1
  11 -17   3 50.8820 40.6966   1
 -11 -17  -3 116.790 39.9980   1
  12  17   3 17.3408 42.8608   1
  12 -17   3 41.0780 33.8740   1
 -12  17  -3-17.0975 30.5259   1
 -12 -17  -3-8.95445 38.6116   1
  13 -17   3 72.2944 41.4374   1
 -13  17  -3 8.23929 38.4941   1
  13 -18  -3 32.4917 39.7855   1
 -13  18   3 75.0271 41.2766   1
  12 -18  -3-8.07525 37.6922   1
 -12  18   3-24.5895 41.3942   1
 -11  18   3 289.827 53.8646   1
  11 -18  -3 223.091 52.0382   1
 -10  18   3 16.5417 42.6247   1
  10 -18  -3-8.43882 42.6115   1
  -9  18   3-24.7818 39.4795   1
   9 -18  -3 34.7918 40.5913   1
  -8 -18   3-9.20265 25.0968   1
  -8  18   3 8.41473 40.2164   1
   8 -18  -3-25.4564 42.3987   1
   8  18  -3 9.09103 36.8913   1
  -6  18   3 26.5082 43.2227   1
   6 -18  -3 35.0594 39.9173   1
  -5  18   3 35.0803 36.7483   1
   5  18  -3 18.4657 35.6382   1
   5 -18  -3 44.5320 36.7498   1
  -5 -18   3 36.7154 34.1436   1
  -4  18   3-26.7019 35.5348   1
   4  18  -3 9.19066 41.8348   1
  -4 -18   3 9.18879 45.4245   1
   4 -18  -3 53.5290 36.2068   1
   3  18  -3 9.23380 39.8287   1
  -3  18   3 8.89486 28.2784   1
  -3 -18   3 64.1442 37.7949   1
   2  18  -3 9.29585 41.7705   1
  -2  18   3 8.85044 39.2431   1
   2 -18  -3 53.0812 44.6776   1
  -2 -18   3-9.21782 39.1801   1
   1 -18  -3 105.976 42.9598   1
   0  18   3-8.64245 33.3339   1
   0 -18  -3 35.0541 39.3755   1
  -1  18  -3 152.518 45.8573   1
   1  18   3 139.609 43.2496   1
  -1 -18  -3 131.327 45.6780   1
   1 -18   3 214.856 47.1357   1
  -2 -18  -3-26.4195 44.4679   1
  -2  18  -3 8.74540 29.8962   1
   2 -18   3-8.83795 28.0772   1
   2  18   3 8.70164 41.5871   1
  -3 -18  -3 17.7546 40.4057   1
  -3  18  -3 8.71897 39.6850   1
   3 -18   3-26.8104 36.2655   1
   3  18   3-17.3736 37.4561   1
  -4 -18  -3-26.7453 39.0136   1
  -4  18  -3-60.3650 47.4744   1
   4 -18   3-8.92642 39.6011   1
   4  18   3-35.1578 41.5420   1
  -5 -18  -3 80.0281 44.0347   1
  -5  18  -3 70.0996 36.7828   1
   5 -18   3 43.5646 34.8830   1
   5  18   3 43.9855 42.1273   1
   6  18   3 44.0564 30.8209   1
  -6 -18  -3 8.88817 28.2613   1
   7 -18   3 76.8590 44.9442   1
  -7  18  -3 26.4123 43.5835   1
   8  18   3 77.7638 43.7591   1
  -8  18  -3 34.9911 36.7795   1
  -8 -18  -3 133.100 48.5123   1
   9  18   3 17.0303 43.9122   1
  -9  18  -3 8.64530 40.8655   1
   9 -18   3 41.7006 35.9960   1
  -9 -18  -3 79.8702 46.2175   1
  10  18   3-24.8139 38.1265   1
 -10  18  -3 8.49771 40.6124   1
  10 -18   3-16.5699 38.1893   1
 -10 -18  -3 26.6592 39.3958   1
  11  18   3 16.6341 43.2971   1
 -11  18  -3 59.8598 39.4265   1
 -11 -18  -3-17.5588 39.9682   1
  11 -18   3 8.28636 33.6359   1
  12  18   3 16.6249 30.9005   1
  11 -19  -3 72.0623 34.5545   1
 -11  19   3-7.97523 29.6737   1
 -10  19   3 16.2507 30.7718   1
  10 -19  -3-8.13978 32.4939   1
  -9  19   3 23.9427 39.4613   1
   9 -19  -3 16.7761 40.0987   1
  -8  19   3-8.20078 38.7460   1
   8 -19  -3-33.4260 42.2058   1
  -7  19   3 41.0730 31.7713   1
   7 -19  -3 66.7150 36.0378   1
   6  19  -3 36.9271 46.6251   1
  -6  19   3 42.7373 38.9155   1
   6 -19  -3-8.52262 33.4635   1
  -5  19   3-8.73699 42.2775   1
   5  19  -3 45.9546 49.7108   1
  -5 -19   3 91.8564 43.9375   1
   4  19  -3 9.20742 42.4438   1
  -4  19   3 8.67354 32.8505   1
   4 -19  -3 26.3607 33.8903   1
  -4 -19   3-18.3176 37.7630   1
  -3  19   3-17.7583 45.7600   1
   3  19  -3 18.5761 47.8673   1
  -3 -19   3 46.0476 41.3772   1
   3 -19  -3-8.72981 37.6421   1
   2  19  -3 82.0691 49.7424   1
  -2  19   3-8.76160 36.1343   1
  -2 -19   3 55.4042 42.0386   1
   2 -19  -3-8.71883 31.7856   1
   1  19  -3 82.0847 40.5338   1
  -1  19   3 87.4014 45.1327   1
   1 -19  -3 34.9144 40.8336   1
  -1 -19   3 46.0151 36.8480   1
   0  19  -3 72.6089 46.8739   1
   0  19   3 52.6387 41.0557   1
   0 -19  -3 43.4055 38.6066   1
   0 -19   3 116.662 44.9430   1
   1  19   3 85.3586 36.3610   1
  -1  19  -3 43.6728 37.7442   1
  -1 -19  -3 43.2642 29.0073   1
   1 -19   3 44.0383 35.2481   1
  -2  19  -3 8.70011 42.0622   1
   2  19   3-8.60970 31.9985   1
  -2 -19  -3 8.63954 28.1624   1
   2 -19   3 43.8637 41.4382   1
  -3 -19  -3 17.3702 36.3629   1
   3  19   3-8.57966 33.6742   1
  -4 -19  -3 8.72690 44.0659   1
  -4  19  -3 8.56542 39.9726   1
   4 -19   3-17.4723 37.6684   1
   4  19   3 8.54951 44.0603   1
  -5 -19  -3-8.78599 35.6537   1
   5  19   3 8.56623 36.9366   1
  -5  19  -3-34.3496 38.0711   1
   5 -19   3 8.56827 35.3266   1
   6  19   3 25.9131 45.8461   1
  -6  19  -3 42.4893 39.6749   1
  -6 -19  -3 8.72422 41.7116   1
   6 -19   3 25.1775 37.7240   1
   7  19   3 51.6761 41.7141   1
  -7 -19  -3 60.9090 43.0855   1
   8  19   3 163.113 48.8197   1
  -8  19  -3 229.889 51.1385   1
   8 -19   3 233.796 52.3457   1
  -8 -19  -3 138.268 46.6481   1
   9  19   3 59.4059 46.7398   1
  -9  19  -3 41.9071 42.3685   1
   9 -19   3 56.6128 39.1498   1
  -9 -19  -3 17.1997 43.0159   1
 -10 -19  -3-42.7447 38.4136   1
  10  19   3 75.3463 50.3187   1
   7 -20  -3 113.199 43.8668   1
  -7  20   3 56.1368 38.9541   1
   6 -20  -3-16.3517 33.1849   1
   5 -20  -3 67.3251 45.9656   1
  -5  20   3 42.4181 45.9215   1
   4 -20  -3 42.9128 30.6650   1
  -4  20   3 8.44019 29.5230   1
   3 -20  -3 43.0686 39.7825   1
   3  20  -3 45.1948 42.7661   1
  -3  20   3 76.5075 45.5959   1
  -2 -20   3-36.5118 40.4665   1
   2  20  -3 44.9001 41.9074   1
  -1 -20   3 35.8398 40.8672   1
   1  20  -3 81.3122 48.0104   1
   0 -20   3 17.4390 42.7262   1
   0  20  -3 105.050 51.1219   1
   1 -20   3-17.2787 39.8263   1
  -1  20  -3 42.8638 43.2906   1
   2 -20   3 165.535 44.8553   1
  -2  20  -3 102.059 40.6210   1
  -3 -20  -3 134.487 43.2317   1
   3  20   3 109.467 42.8713   1
   4  20   3 25.0913 41.8901   1
  -4  20  -3 76.0664 47.0014   1
   4 -20   3 67.7160 42.8388   1
  -4 -20  -3 93.1608 45.8680   1
   5 -20   3 83.3911 40.0283   1
  -5  20  -3 41.5416 42.5507   1
  -5 -20  -3 109.658 37.5809   1
  -6  20  -3 16.7184 29.8516   1
   6 -20   3-40.7045 31.4008   1
  -6 -20  -3-16.9315 39.5114   1
   6  20   3-8.28797 44.8007   1
  -7 -20  -3 8.46445 42.7505   1
   7  20   3 33.2322 44.5051   1
  -2  21  -3 40.5661 44.6801   1
 -25   0   4-35.3107 43.1699   1
  25   0  -4-8.66984 37.9247   1
 -24   0   4 35.4391 34.1811   1
  24   0  -4 8.56645 29.9571   1
 -23   0   4-17.5496 33.8412   1
  23   0  -4 8.63060 34.4533   1
 -22   0   4 485.204 59.8152   1
  22   0  -4 509.045 64.6621   1
 -21   0   4 459.066 61.1408   1
  21   0  -4 428.213 61.2286   1
 -20   0   4 1681.21 121.667   1
  20   0  -4 1702.91 120.094   1
 -18   0   4 520.331 60.0915   1
  18   0  -4 583.414 61.2899   1
 -17   0   4 283.820 48.0583   1
  17   0  -4 212.929 39.9182   1
 -16   0   4 4925.94 259.977   1
  16   0  -4 4791.82 256.979   1
 -15   0   4 10551.6 497.121   1
  15   0  -4 9718.50 491.622   1
  14   0  -4 5.93238 22.8805   1
 -14   0   4-18.8957 22.4909   1
  13   0  -4 10751.0 525.621   1
 -13   0   4 11164.7 529.000   1
  12   0  -4 1148.01 83.3425   1
 -12   0   4 1358.75 87.4600   1
  11   0  -4 1069.61 74.9799   1
  10   0  -4 32198.1 1464.89   1
 -10   0   4 31865.7 1467.43   1
   8   0  -4 18156.7 844.062   1
  -8   0   4 18637.3 846.408   1
   7   0  -4 31456.8 1408.59   1
  -7   0   4 30471.6 1409.72   1
   6   0  -4 16852.0 749.235   1
  -6   0   4 15930.1 748.720   1
   5   0  -4 719700. 32205.9   1
  -5   0   4 711765. 32206.2   1
   4   0  -4 395118. 18040.4   1
  -4   0   4 406303. 18039.9   1
  -2   0   4 287472. 13160.3   1
   2   0  -4 297418. 13160.3   1
  -1   0   4 98963.9 3614.91   1
   1   0  -4 65284.8 3612.75   1
   0   0   4 137923. 6188.12   1
   0   0  -4 136680. 6188.48   1
   1   0   4 510910. 23588.6   1
  -1   0  -4 538127. 23589.5   1
   2   0   4 552037. 24888.4   1
  -2   0  -4 553859. 24890.2   1
  -4   0  -4 297.491 36.8733   1
   4   0   4 276.020 33.5798   1
   5   0   4 38197.1 1765.13   1
  -5   0  -4 39099.7 1767.70   1
   6   0   4 1140.98 79.0413   1
  -6   0  -4 1148.60 80.7619   1
   7   0   4 25332.6 1192.12   1
  -7   0  -4 26263.8 1195.69   1
   8   0   4 20374.7 905.675   1
  -8   0  -4 18256.1 903.586   1
  10   0   4 24372.4 1125.43   1
 -10   0  -4 23819.8 1126.87   1
  11   0   4 4514.36 251.513   1
 -11   0  -4 4898.78 256.376   1
  12   0   4 3889.69 218.698   1
 -12   0  -4 3915.15 220.166   1
 -13   0  -4 70.9692 36.0636   1
  13   0   4 86.4545 40.6576   1
 -14   0  -4-8.10358 33.4117   1
  14   0   4-8.12400 34.0152   1
 -15   0  -4 313.097 50.5399   1
  15   0   4 141.911 42.0457   1
  16   0   4 5772.74 288.083   1
 -16   0  -4 4736.03 278.515   1
  18   0   4 836.349 76.3355   1
 -18   0  -4 590.967 71.3172   1
  19   0   4-33.7841 39.4200   1
 -19   0  -4 8.60013 38.1313   1
  20   0   4 313.475 50.9811   1
 -20   0  -4 310.528 52.5922   1
  21   0   4 92.2235 42.5606   1
 -21   0  -4 102.987 42.6490   1
  22   0   4 16.2566 35.5524   1
 -22   0  -4 17.0440 34.5896   1
  23   0   4 7.98349 33.9295   1
  24   0   4-23.5896 41.3262   1
 -24   0  -4 32.9101 44.0646   1
  25  -1  -4 114.169 44.6916   1
 -25   1   4 131.731 38.8026   1
  24   1  -4 8.61496 37.1464   1
 -24  -1   4 26.7337 34.3675   1
 -24   1   4-26.3252 37.8367   1
  24  -1  -4 8.89279 43.4782   1
  23   1  -4 43.2927 32.8127   1
 -23  -1   4-8.78078 31.3749   1
 -23   1   4 52.8878 39.6204   1
  23  -1  -4 26.3656 37.9134   1
  22   1  -4 59.0826 35.9560   1
 -22  -1   4 51.5510 37.1300   1
  21   1  -4 1165.18 93.5437   1
  21  -1  -4 1037.20 89.3557   1
 -21   1   4 973.147 86.5179   1
 -21  -1   4 1022.47 90.8852   1
  20   1  -4 24.3175 36.4880   1
 -20  -1   4 65.9580 36.1248   1
 -20   1   4 17.3029 38.4210   1
  20  -1  -4 88.0693 38.7723   1
 -19  -1   4 15.6818 30.2394   1
  19   1  -4-8.08250 31.7228   1
  18  -1  -4 1751.42 123.953   1
  18   1  -4 1988.72 128.933   1
 -18  -1   4 1778.86 125.140   1
 -18   1   4 2118.15 132.214   1
  17   1  -4 6597.29 326.748   1
 -17  -1   4 6035.29 323.720   1
 -17   1   4 6676.40 329.144   1
  17  -1  -4 5870.27 321.167   1
  16   1  -4 2113.06 132.836   1
 -16  -1   4 2026.54 132.309   1
 -16   1   4 2149.89 134.828   1
  16  -1  -4 2187.60 133.632   1
 -15   1   4 1945.41 130.737   1
  15  -1  -4 2229.37 131.344   1
  14   1  -4 5141.05 249.374   1
 -14  -1   4 5232.46 254.079   1
 -14   1   4 4821.68 251.372   1
  13   1  -4 11123.3 522.676   1
 -13  -1   4 11325.6 526.377   1
 -13   1   4 10233.1 523.318   1
  13  -1  -4 10893.4 523.269   1
 -12  -1   4 17542.7 808.918   1
  12  -1  -4 16988.0 807.184   1
  11   1  -4 33786.9 1591.74   1
 -11  -1   4 35031.2 1593.86   1
 -11   1   4 36169.6 1597.57   1
  11  -1  -4 34481.8 1593.23   1
  10   1  -4 6415.05 317.105   1
 -10   1   4 6610.39 321.478   1
  10  -1  -4 6619.39 319.749   1
  -9   1   4 17258.0 830.097   1
   9  -1  -4 18616.6 830.655   1
  -8  -1   4 86306.8 3907.24   1
   8   1  -4 86541.9 3905.10   1
   7   1  -4 100.721 17.2372   1
  -7   1   4 102.303 22.3201   1
  -7  -1   4 123.840 18.6251   1
   7  -1  -4 89.6128 19.1913   1
   6   1  -4 434230. 19190.5   1
  -6   1   4 432270. 19195.8   1
   6  -1  -4 419136. 19195.5   1
  -6  -1   4 419303. 19191.0   1
   5   1  -4 3078.07 152.826   1
  -5   1   4 3274.57 158.782   1
  -5  -1   4 3436.77 153.897   1
   5  -1  -4 3364.53 159.491   1
  -4   1   4 82167.4 3744.04   1
   4  -1  -4 83853.6 3744.05   1
  -3   1   4 84771.2 3528.07   1
   3  -1  -4 71844.9 3527.84   1
  -2   1   4 10807.9 561.414   1
   2  -1  -4 14340.2 564.637   1
   1  -1  -4 19663.1 898.671   1
  -1  -1   4 20242.4 895.192   1
  -1   1   4 20505.5 899.155   1
   1   1  -4 18698.7 895.551   1
   0  -1  -4 24738.7 1073.78   1
   0   1   4 24058.4 1072.67   1
   0  -1   4 23263.0 1069.96   1
   0   1  -4 22450.6 1071.01   1
   1   1   4 6056.83 310.629   1
  -1  -1  -4 7031.04 315.318   1
   1  -1   4 6256.17 309.889   1
  -1   1  -4 7204.14 313.256   1
   2   1   4 523026. 19409.7   1
  -2  -1  -4 500313. 19409.3   1
   2  -1   4 528215. 19408.2   1
   3   1   4 4329.06 222.124   1
  -3  -1  -4 4622.54 223.690   1
   4   1   4 227103. 10041.3   1
  -4  -1  -4 216819. 10040.6   1
   4  -1   4 218782. 10040.0   1
  -4   1  -4 228533. 10042.2   1
   5   1   4 62987.6 2798.90   1
  -5  -1  -4 60282.3 2797.95   1
   5  -1   4 61632.2 2797.12   1
  -5   1  -4 61407.0 2798.87   1
   6   1   4 2302.43 133.287   1
  -6  -1  -4 2508.69 134.592   1
   6  -1   4 2146.05 131.318   1
  -6   1  -4 2309.98 134.170   1
   7   1   4 7638.06 358.246   1
  -7  -1  -4 7149.30 354.465   1
   7  -1   4 7191.72 354.148   1
  -7   1  -4 6676.20 353.740   1
   8   1   4 6497.80 319.402   1
   8  -1   4 6318.81 317.424   1
  -8  -1  -4 6040.67 315.764   1
  -8   1  -4 6245.59 319.050   1
   9  -1   4 240.203 35.0084   1
   9   1   4 151.906 33.8426   1
  -9   1  -4 236.282 36.5830   1
  -9  -1  -4 166.625 34.2093   1
  10   1   4 6418.71 312.406   1
  10  -1   4 5600.21 304.062   1
 -10  -1  -4 5704.93 306.247   1
 -10   1  -4 6233.49 310.755   1
  11   1   4 17573.3 824.480   1
  11  -1   4 16007.3 819.099   1
 -11  -1  -4 17613.6 824.687   1
 -11   1  -4 18411.4 826.944   1
  12  -1   4 557.702 59.5537   1
  12   1   4 624.399 66.8819   1
 -12  -1  -4 529.314 61.2832   1
 -12   1  -4 582.007 62.7968   1
  13   1   4 160.559 40.2332   1
 -13  -1  -4 140.914 38.2883   1
  13  -1   4 192.020 43.4017   1
 -13   1  -4 261.058 48.6216   1
  14   1   4 125.220 42.4275   1
 -14  -1  -4 203.308 45.1992   1
  14  -1   4 265.235 43.1286   1
 -14   1  -4 168.732 37.9052   1
  15  -1   4 2667.53 168.330   1
  15   1   4 2712.08 167.180   1
 -15   1  -4 2937.79 172.251   1
 -15  -1  -4 2682.82 167.393   1
  16   1   4 338.528 51.6252   1
 -16  -1  -4 445.866 59.2171   1
  16  -1   4 412.707 56.0131   1
 -16   1  -4 378.860 55.3899   1
  18   1   4 160.588 45.8239   1
 -18  -1  -4 60.5656 44.7334   1
  18  -1   4 43.3026 39.5807   1
 -18   1  -4 60.5712 40.0464   1
  19   1   4 291.662 53.0909   1
  19  -1   4 287.001 49.1197   1
 -19  -1  -4 332.089 57.3285   1
 -19   1  -4 248.270 45.5021   1
  20   1   4 74.5523 42.3628   1
  20  -1   4 100.976 41.2447   1
 -20  -1  -4 17.5478 37.9448   1
  21   1   4 116.500 35.7612   1
 -21  -1  -4 148.035 40.4895   1
 -21   1  -4 67.7759 43.1076   1
  22  -1   4 49.4521 42.4968   1
  22   1   4 24.7297 39.8740   1
 -22   1  -4 25.1820 41.5141   1
 -22  -1  -4 17.2481 40.2684   1
  23   1   4-16.0662 36.0985   1
 -23  -1  -4-17.0944 35.7929   1
  24  -1   4 7.73530 28.7465   1
  24   1   4-46.3967 42.1746   1
 -24  -1  -4 25.3397 37.9483   1
 -24   1  -4 8.10978 30.1382   1
  26  -2  -4 79.1644 41.2030   1
  25  -2  -4 123.362 47.4339   1
 -25   2   4 88.3740 43.4704   1
  24   2  -4 17.2961 35.6584   1
 -24  -2   4-9.11497 37.5833   1
  24  -2  -4 35.0651 42.8623   1
 -24   2   4 8.99576 37.6669   1
  23   2  -4 119.620 43.6099   1
 -23  -2   4-26.8172 38.0103   1
  23  -2  -4 17.3801 35.8507   1
 -23   2   4 9.11616 35.1806   1
  22   2  -4 182.665 44.5677   1
 -22  -2   4 307.813 50.4252   1
  21   2  -4 8.15415 34.1412   1
 -21  -2   4-8.55058 34.1349   1
  21  -2  -4-16.5239 28.2453   1
 -21   2   4-8.82531 29.4775   1
 -20  -2   4 668.583 70.2841   1
 -20   2   4 724.234 71.5186   1
  20   2  -4 596.743 66.3951   1
  20  -2  -4 605.573 65.9399   1
  19   2  -4 360.993 53.9381   1
 -19  -2   4 445.701 56.1370   1
  19  -2  -4 415.760 55.1181   1
 -19   2   4 383.762 53.9711   1
  18   2  -4 373.619 52.1208   1
 -18  -2   4 449.065 54.4214   1
  18  -2  -4 281.369 50.5731   1
 -18   2   4 413.432 57.6316   1
  17   2  -4 5463.00 283.661   1
 -17  -2   4 5267.50 283.198   1
  17  -2  -4 5081.61 281.331   1
 -17   2   4 5790.47 290.861   1
  16   2  -4 494.042 53.6641   1
 -16  -2   4 617.273 60.8476   1
  16  -2  -4 578.236 56.8732   1
 -16   2   4 418.440 56.6014   1
  15  -2  -4 6899.12 352.894   1
 -15   2   4 7071.52 356.583   1
  14   2  -4 1838.89 113.308   1
 -14  -2   4 1756.32 113.933   1
  13   2  -4 731.857 60.4110   1
 -13  -2   4 682.494 58.8018   1
  13  -2  -4 720.114 61.5025   1
 -13   2   4 644.786 62.4670   1
  12   2  -4 1100.35 73.5141   1
  12  -2  -4 947.204 71.2624   1
 -12  -2   4 950.517 68.7596   1
 -12   2   4 895.265 73.1809   1
  11  -2  -4 420.776 43.5326   1
 -11   2   4 491.690 47.3316   1
 -11  -2   4 327.180 38.8968   1
 -10   2   4 2053.78 117.943   1
  10   2  -4 1926.49 110.664   1
  10  -2  -4 2113.20 116.238   1
 -10  -2   4 1832.16 110.361   1
   9  -2  -4 85920.7 4048.11   1
  -9   2   4 93412.9 4051.14   1
  -8   2   4 20004.8 949.901   1
   8   2  -4 21499.1 944.225   1
   8  -2  -4 20448.0 949.619   1
  -8  -2   4 20282.4 943.714   1
   7   2  -4 104126. 4971.17   1
  -7  -2   4 117495. 4973.64   1
  -6   2   4 19314.8 895.105   1
   6  -2  -4 18573.4 894.840   1
   6   2  -4 19817.4 887.845   1
  -6  -2   4 19892.3 888.494   1
   5  -2  -4 45214.1 2191.62   1
  -5  -2   4 47401.4 2181.71   1
  -5   2   4 50106.4 2191.49   1
   5   2  -4 49878.5 2181.85   1
  -4  -2   4 3915.82 179.255   1
  -4   2   4 3741.62 188.507   1
   4   2  -4 3926.30 179.669   1
   4  -2  -4 3756.49 188.465   1
   3  -2  -4 15012.2 675.636   1
  -3   2   4 14411.6 673.158   1
   2   2  -4 5.74593 8.97912   1
   2  -2  -4 35.0113 16.4251   1
  -2   2   4 13.8013 14.7330   1
  -2  -2   4 27.7088 9.72720   1
   1   2  -4 3466.65 176.371   1
   1  -2  -4 3732.12 181.574   1
  -1   2   4 3894.23 183.283   1
  -1  -2   4 3813.10 176.597   1
   0  -2  -4 3705.40 182.995   1
   0   2  -4 3641.11 180.011   1
   0  -2   4 3949.78 180.057   1
   0   2   4 3459.11 182.869   1
  -1  -2  -4 12173.5 539.924   1
   1  -2   4 11805.8 536.374   1
   1   2   4 11155.1 539.401   1
  -1   2  -4 11142.3 537.106   1
  -2   2  -4 2023.27 107.460   1
   2  -2   4 1852.82 105.446   1
   3   2   4 18094.5 808.824   1
  -3  -2  -4 16895.3 811.512   1
  -3   2  -4 17637.6 810.094   1
   3  -2   4 17101.3 805.979   1
   4   2   4 349.606 38.6157   1
  -4  -2  -4 348.139 42.3748   1
  -4   2  -4 479.219 43.2296   1
   4  -2   4 403.384 39.4125   1
   5   2   4 33708.7 1497.38   1
  -5  -2  -4 32065.5 1497.56   1
  -5   2  -4 33858.5 1499.76   1
   5  -2   4 31110.1 1495.21   1
   6   2   4 5324.95 269.540   1
  -6  -2  -4 5338.00 271.656   1
  -6   2  -4 5436.56 271.677   1
   6  -2   4 5174.14 269.346   1
   7   2   4 18025.4 810.696   1
  -7  -2  -4 17933.8 812.639   1
  -7   2  -4 18386.9 815.147   1
   8   2   4 4872.35 247.271   1
  -8  -2  -4 4598.23 245.844   1
  -8   2  -4 4789.83 249.138   1
   8  -2   4 4522.11 243.745   1
   9   2   4 755.582 65.7866   1
  -9  -2  -4 742.903 67.1713   1
  -9   2  -4 859.717 70.3854   1
   9  -2   4 686.662 64.5455   1
  10   2   4 6794.50 343.481   1
 -10  -2  -4 6813.10 343.678   1
 -10   2  -4 6190.24 342.007   1
  10  -2   4 7164.62 343.953   1
  11   2   4 6676.25 337.120   1
 -11  -2  -4 6942.12 339.367   1
 -11   2  -4 6122.94 336.966   1
  11  -2   4 6453.14 336.240   1
  12   2   4 1403.32 104.622   1
  12  -2   4 1434.85 102.971   1
 -12   2  -4 1484.62 104.996   1
 -12  -2  -4 1467.06 106.728   1
  13   2   4 776.863 75.6489   1
 -13  -2  -4 968.475 81.5412   1
  14  -2   4 3580.66 210.812   1
  14   2   4 3461.10 210.144   1
 -14  -2  -4 4005.00 216.711   1
 -14   2  -4 4028.85 218.305   1
  15   2   4 23.9463 34.4249   1
 -15  -2  -4 8.37149 34.5222   1
 -15   2  -4 8.63732 26.7179   1
  15  -2   4 24.1776 27.5600   1
  16   2   4 2203.85 142.296   1
  16  -2   4 2367.99 144.986   1
 -16   2  -4 1917.03 140.426   1
 -16  -2  -4 2137.01 142.010   1
 -17   2  -4 71.4803 36.3332   1
  17  -2   4 34.0716 36.8018   1
 -18   2  -4 52.9945 37.1830   1
  18  -2   4 17.2093 35.6879   1
 -19  -2  -4-8.88475 38.3201   1
 -19   2  -4 34.8006 41.5900   1
  19  -2   4 34.6851 37.9301   1
  20   2   4 41.8645 40.0422   1
 -20  -2  -4 26.7245 42.5988   1
 -20   2  -4 17.2579 40.7832   1
  20  -2   4 43.1976 39.8502   1
  21   2   4 8.20360 36.9078   1
 -21  -2  -4 44.8117 42.3763   1
 -21   2  -4 8.43794 36.9495   1
  21  -2   4 120.003 45.5218   1
  22  -2   4 24.5812 40.5307   1
  22   2   4 32.4024 39.6334   1
 -22  -2  -4 26.6526 39.9431   1
 -22   2  -4 50.3257 41.4885   1
  24   2   4 54.3868 39.7428   1
 -24  -2  -4 76.0082 44.0509   1
  26  -3  -4-25.8829 39.2858   1
 -25   3   4-27.3047 35.1008   1
  25  -3  -4 26.0303 35.7729   1
  24   3  -4-8.63035 37.2170   1
 -24  -3   4-18.6512 36.6064   1
  23   3  -4 8.45617 30.8164   1
 -23  -3   4-27.8149 33.7879   1
 -23   3   4 9.03469 32.2593   1
  23  -3  -4 25.4701 33.8925   1
  22   3  -4 74.8146 35.4338   1
 -22  -3   4 63.5516 36.3462   1
 -22   3   4 44.8346 34.0696   1
  22  -3  -4 58.7976 40.2378   1
  21   3  -4 263.331 50.1485   1
 -21  -3   4 245.211 49.2155   1
 -21   3   4 360.443 56.3804   1
  21  -3  -4 198.432 48.9094   1
  20   3  -4 120.466 41.1476   1
 -20  -3   4 76.2969 38.2754   1
 -20   3   4 43.3638 35.9569   1
  20  -3  -4 97.5858 36.2508   1
  19   3  -4 1135.70 90.1658   1
 -19  -3   4 1122.95 90.7652   1
 -19   3   4 1265.02 97.2195   1
  19  -3  -4 962.922 86.3335   1
  18   3  -4 2374.90 145.359   1
 -18  -3   4 2224.41 144.546   1
  17   3  -4 794.136 70.3279   1
 -17  -3   4 749.671 71.1513   1
 -17   3   4 786.254 74.5403   1
  17  -3  -4 862.978 75.7911   1
  16   3  -4 1133.55 87.6614   1
  16  -3  -4 1332.57 93.9642   1
 -16   3   4 1099.43 90.4223   1
 -16  -3   4 1321.60 93.5453   1
  15  -3  -4 172.046 35.6631   1
 -15   3   4 97.8521 35.6798   1
  14  -3  -4 235.942 40.8857   1
  14   3  -4 297.402 40.4180   1
 -14   3   4 264.678 45.4947   1
  13   3  -4 11729.8 586.796   1
 -13  -3   4 12992.0 589.652   1
  12   3  -4 8562.89 405.478   1
  12  -3  -4 8388.46 410.556   1
 -12   3   4 9328.43 414.747   1
  11   3  -4 5147.73 253.153   1
 -11  -3   4 4898.52 254.048   1
  11  -3  -4 5007.39 257.755   1
 -11   3   4 5082.84 259.442   1
 -10  -3   4 123.206 26.1836   1
  10  -3  -4 124.471 28.9556   1
 -10   3   4 69.5504 29.8440   1
   9  -3  -4 10247.0 490.891   1
  -9   3   4 10357.4 492.771   1
  -8   3   4 25319.0 1189.66   1
   8   3  -4 26357.7 1181.76   1
   8  -3  -4 25725.1 1189.95   1
  -7   3   4 6804.40 342.596   1
  -7  -3   4 7470.48 335.595   1
   7  -3  -4 6856.49 344.047   1
   7   3  -4 7070.22 336.268   1
  -6  -3   4 63000.4 2783.69   1
   6   3  -4 60165.2 2784.00   1
  -5   3   4 1231.83 78.6209   1
   5   3  -4 1367.45 69.6510   1
   5  -3  -4 1332.59 78.9265   1
  -5  -3   4 1304.19 69.8782   1
  -4  -3   4 47984.2 2246.40   1
   4  -3  -4 49246.1 2255.44   1
   4   3  -4 51926.8 2246.42   1
  -4   3   4 49322.4 2255.06   1
  -3   3   4 63.6949 16.3247   1
   3   3  -4 50.5510 11.9749   1
   3  -3  -4 18.4878 16.6172   1
  -3  -3   4 37.2179 11.7983   1
   2  -3  -4 17893.5 824.753   1
   2   3  -4 17438.1 816.227   1
  -2  -3   4 18258.5 816.881   1
  -2   3   4 18156.5 823.837   1
   1  -3  -4 17253.3 783.874   1
  -1   3   4 15940.4 782.499   1
  -1  -3   4 18099.0 778.666   1
   1   3  -4 16566.6 777.242   1
   0  -3   4 28590.3 1314.58   1
   0   3  -4 29187.1 1315.48   1
   1  -3   4 40244.7 1846.55   1
  -1   3  -4 41051.4 1847.70   1
  -2  -3  -4 27324.9 1305.84   1
   2   3   4 29648.7 1306.39   1
   3   3   4 115.942 24.3569   1
  -3   3  -4 209.420 29.8944   1
   3  -3   4 218.612 30.4335   1
  -3  -3  -4 199.029 31.2918   1
  -4  -3  -4 15262.0 740.743   1
  -4   3  -4 16922.5 743.241   1
   4  -3   4 15044.7 738.251   1
   4   3   4 16263.2 740.937   1
   5   3   4 22538.1 1068.40   1
  -5   3  -4 22857.0 1069.58   1
   5  -3   4 22412.4 1066.87   1
  -5  -3  -4 24715.0 1072.62   1
  -6   3  -4 23782.2 1049.26   1
  -6  -3  -4 23561.4 1049.30   1
   6  -3   4 20572.2 1041.42   1
   6   3   4 22677.2 1045.05   1
  -7   3  -4 16758.5 760.022   1
  -7  -3  -4 17561.3 762.600   1
   7   3   4 16148.0 756.259   1
  -9   3  -4 1754.52 112.522   1
  -9  -3  -4 1771.79 112.229   1
   9  -3   4 1372.44 105.267   1
   9   3   4 1629.88 107.914   1
 -10   3  -4 7099.13 349.279   1
 -10  -3  -4 7006.62 348.312   1
  10  -3   4 6077.22 339.654   1
  10   3   4 7046.35 345.849   1
 -11   3  -4 1852.04 123.934   1
 -11  -3  -4 1961.90 124.674   1
  11  -3   4 1993.86 122.495   1
  11   3   4 1621.53 117.149   1
 -12   3  -4 1782.72 127.254   1
 -12  -3  -4 2056.22 131.083   1
  12  -3   4 1894.54 126.595   1
  12   3   4 1901.99 126.095   1
 -14   3  -4 1465.02 108.150   1
 -14  -3  -4 1419.77 108.435   1
  14  -3   4 1377.32 105.848   1
  14   3   4 1375.55 105.761   1
 -15   3  -4 1548.09 113.837   1
 -15  -3  -4 1441.20 110.443   1
  15  -3   4 1595.37 112.019   1
  15   3   4 1418.66 108.073   1
 -16   3  -4-8.80100 27.2272   1
 -16  -3  -4-35.1196 33.8709   1
  16  -3   4-24.6287 25.3993   1
  16   3   4-8.17181 27.9481   1
 -17   3  -4 425.881 59.8969   1
  17  -3   4 441.424 58.8895   1
 -17  -3  -4 484.375 61.1822   1
 -18   3  -4 53.8582 42.4494   1
 -18  -3  -4 18.1718 38.0977   1
  18  -3   4 109.286 44.2309   1
  18   3   4 8.28253 38.7086   1
 -19   3  -4 71.9855 43.1548   1
 -19  -3  -4 63.5709 32.6250   1
  19  -3   4 77.1733 43.4475   1
  19   3   4 100.604 34.7518   1
 -20   3  -4-8.78318 30.0251   1
 -20  -3  -4 9.03019 42.6523   1
  20  -3   4-8.55968 31.8101   1
  20   3   4 16.6958 39.4297   1
 -21  -3  -4 8.95552 41.7968   1
  21  -3   4 42.6032 36.7433   1
  21   3   4-24.7130 39.3734   1
 -22   3  -4 58.6064 38.6040   1
 -22  -3  -4 26.5770 37.6605   1
  22   3   4-16.1526 38.1588   1
 -23   3  -4 16.2612 40.2104   1
  23  -3   4 40.6391 43.1439   1
 -24  -3  -4 8.30993 39.7165   1
  24   3   4 7.89390 39.0221   1
 -26   4   4 26.7818 42.7112   1
  26  -4  -4 59.1607 44.0333   1
 -25   4   4 45.0064 42.5513   1
  25  -4  -4 33.6073 37.7873   1
 -24   4   4-9.03561 30.8880   1
  24  -4  -4 8.43220 34.2171   1
 -23   4   4 45.0701 39.4263   1
 -23  -4   4 9.16350 32.0399   1
  23  -4  -4 16.8954 37.9625   1
  23   4  -4 8.61711 38.2108   1
 -22   4   4-8.98135 35.8538   1
 -22  -4   4-18.1921 36.3117   1
  22  -4  -4 33.6427 39.2513   1
  22   4  -4-33.5594 41.0196   1
 -21  -4   4 107.418 39.2933   1
  21   4  -4 48.9554 33.2854   1
 -20   4   4 44.7077 33.8713   1
 -20  -4   4-8.68143 33.4897   1
  20  -4  -4 7.84776 27.4416   1
  20   4  -4 31.7178 32.1866   1
 -19   4   4 421.888 57.4930   1
  19  -4  -4 332.254 50.4030   1
 -18   4   4 533.633 60.7212   1
 -18  -4   4 411.151 57.7686   1
  18  -4  -4 375.563 52.0920   1
  18   4  -4 559.077 58.9704   1
 -17   4   4 244.337 43.5960   1
 -17  -4   4 177.110 40.5368   1
  17  -4  -4 142.781 33.4404   1
  17   4  -4 199.374 39.7058   1
 -16   4   4 1999.84 134.564   1
  16  -4  -4 1926.57 131.366   1
  16   4  -4 2032.91 129.555   1
 -16  -4   4 2220.32 134.053   1
  15  -4  -4 49.2387 30.5278   1
  15   4  -4 75.9616 25.5072   1
 -15  -4   4 82.5617 29.8684   1
 -15   4   4 107.240 36.3469   1
 -14  -4   4 1389.32 100.470   1
  14   4  -4 1386.35 97.0820   1
 -13   4   4 2207.60 144.904   1
  13   4  -4 2691.79 141.322   1
 -13  -4   4 2669.32 143.238   1
  13  -4  -4 1942.18 138.970   1
 -12   4   4-6.39807 22.8468   1
 -12  -4   4 10.7840 20.0411   1
  12   4  -4-15.3644 21.7675   1
  12  -4  -4-18.6792 24.4399   1
 -11  -4   4 2183.13 134.693   1
  11   4  -4 2375.31 135.217   1
 -11   4   4 2610.80 145.486   1
  11  -4  -4 2623.55 144.873   1
 -10  -4   4 7076.69 350.910   1
  10   4  -4 7399.65 350.020   1
  10  -4  -4 7871.07 359.285   1
 -10   4   4 6479.67 356.585   1
  -9  -4   4 1808.09 107.776   1
   9  -4  -4 1992.61 116.035   1
  -9   4   4 2045.08 117.085   1
   8  -4  -4 4769.93 253.971   1
  -8   4   4 5140.86 252.496   1
   7  -4  -4 89.7423 24.6044   1
   7   4  -4 32.7044 15.6820   1
  -7   4   4 80.5590 25.8092   1
   6  -4  -4 20415.8 913.163   1
  -6  -4   4 19983.0 902.972   1
   6   4  -4 19131.8 901.602   1
  -6   4   4 19525.3 912.401   1
   5   4  -4 31991.3 1434.97   1
  -5   4   4 32370.9 1445.24   1
   5  -4  -4 30696.2 1444.37   1
  -5  -4   4 31206.2 1435.30   1
   4   4  -4 20173.1 916.917   1
  -4   4   4 19008.6 925.357   1
   4  -4  -4 20142.8 927.422   1
  -4  -4   4 20647.2 917.806   1
  -3   4   4 14938.8 715.957   1
   3   4  -4 15049.3 708.483   1
  -3  -4   4 15975.8 709.287   1
   3  -4  -4 15829.4 718.095   1
  -2   4   4 95220.9 4204.93   1
   2   4  -4 92229.0 4196.61   1
  -2  -4   4 94349.7 4197.42   1
   2  -4  -4 89868.5 4204.33   1
  -1   4   4 7550.98 389.167   1
   1  -4  -4 8047.32 390.745   1
   1   4  -4 8781.53 386.241   1
  -1  -4   4 8256.61 385.847   1
   0  -4  -4 65156.8 2983.37   1
   0   4   4 66804.3 2982.15   1
   0  -4   4 64925.8 2977.43   1
   0   4  -4 66263.0 2977.34   1
  -1  -4  -4 9042.76 450.626   1
   1   4   4 9862.63 450.976   1
  -2  -4  -4 3265.60 176.109   1
   2   4   4 3230.27 175.717   1
   2  -4   4 3299.59 172.901   1
  -2   4  -4 3513.77 174.878   1
  -3  -4  -4 26085.4 1226.11   1
   3   4   4 27201.2 1226.78   1
   3  -4   4 25041.5 1223.87   1
  -3   4  -4 28446.8 1227.92   1
  -4  -4  -4 93179.9 4238.96   1
   4  -4   4 91896.5 4234.56   1
  -4   4  -4 101365. 4237.43   1
   4   4   4 88200.5 4233.67   1
  -5  -4  -4 17199.8 806.952   1
   5  -4   4 17280.0 806.986   1
  -5   4  -4 17279.2 807.529   1
   5   4   4 17094.9 807.438   1
  -6  -4  -4 3928.24 209.570   1
   6  -4   4 3867.58 208.137   1
  -6   4  -4 4119.83 211.229   1
   6   4   4 3702.73 206.764   1
  -7  -4  -4 512.033 52.9180   1
   7  -4   4 475.941 51.7956   1
   7   4   4 533.244 51.7535   1
  -7   4  -4 557.401 57.1410   1
  -8  -4  -4 9098.66 451.331   1
  -8   4  -4 8620.79 451.560   1
   8  -4   4 9352.05 450.049   1
   8   4   4 9461.95 450.178   1
   9   4   4 491.037 54.7616   1
  -9  -4  -4 557.727 58.3291   1
   9  -4   4 429.388 52.1722   1
  -9   4  -4 630.850 61.9567   1
  10   4   4 935.343 78.5591   1
 -10  -4  -4 1126.29 85.7819   1
 -10   4  -4 1105.92 84.3285   1
  11   4   4 598.464 61.4015   1
  11  -4   4 538.942 60.6342   1
 -11   4  -4 518.269 63.2226   1
  12   4   4 29.5238 24.7073   1
 -12  -4  -4 32.3261 28.2961   1
  12  -4   4 50.4738 33.6906   1
 -12   4  -4 41.2699 35.1164   1
  13  -4   4 2125.50 141.212   1
 -13   4  -4 2432.42 150.360   1
  14   4   4 609.866 65.8214   1
 -14  -4  -4 650.629 68.7843   1
  14  -4   4 595.122 64.3303   1
 -14   4  -4 600.837 68.3658   1
  15   4   4 199.705 41.3028   1
 -15  -4  -4 166.201 40.8758   1
  15  -4   4 122.289 33.7567   1
 -15   4  -4 130.401 35.9099   1
  16   4   4 901.266 81.4783   1
 -16  -4  -4 835.684 82.8116   1
  16  -4   4 700.684 76.7689   1
  17   4   4 73.9765 36.5588   1
 -17  -4  -4 54.1090 38.4381   1
  17  -4   4 41.6489 32.2595   1
 -17   4  -4 97.8536 40.5964   1
  18   4   4 283.021 51.8180   1
 -18  -4  -4 333.871 57.9404   1
  18  -4   4 477.050 61.5608   1
 -18   4  -4 563.485 65.7566   1
  19   4   4 16.7517 39.0879   1
 -19  -4  -4-18.0022 39.9041   1
  20   4   4-8.44790 35.9014   1
 -20  -4  -4 8.89507 34.9117   1
  20  -4   4 33.4554 39.9726   1
 -20   4  -4-26.6502 40.9478   1
  21   4   4 25.2065 39.2112   1
 -21  -4  -4-17.5382 38.3472   1
  22   4   4-24.8047 37.6329   1
 -22  -4  -4 25.8231 36.0385   1
  22  -4   4-24.8105 39.9819   1
 -22   4  -4 16.9051 37.4723   1
  23   4   4-48.3392 44.7340   1
 -23  -4  -4-25.2035 45.0101   1
  23  -4   4-8.15038 38.0543   1
 -23   4  -4-24.3838 39.3121   1
  26  -5  -4-8.22976 34.4560   1
 -26   5   4 8.76482 32.5725   1
  24  -5  -4-16.7721 41.0044   1
 -24   5   4-8.91376 39.5213   1
  23   5  -4-8.77199 35.0193   1
  22   5  -4 137.749 43.4323   1
 -22  -5   4 196.996 46.0743   1
  22  -5  -4 99.5477 41.4418   1
 -22   5   4 108.661 40.0480   1
  21   5  -4 193.374 46.1135   1
 -21  -5   4 210.189 44.8749   1
  21  -5  -4 244.001 49.3493   1
 -21   5   4 239.859 52.5938   1
  20   5  -4-24.4966 35.2286   1
 -20  -5   4-93.6603 37.2533   1
  20  -5  -4-8.24373 34.5357   1
 -20   5   4 34.7116 35.7980   1
  19  -5  -4 436.224 60.1292   1
 -19   5   4 594.938 66.6331   1
  18   5  -4 7.61732 33.3110   1
 -18   5   4 17.3042 37.8359   1
 -18  -5   4-15.8835 32.7436   1
  18  -5  -4 15.5429 33.0276   1
  17   5  -4 1224.89 97.1924   1
 -17  -5   4 1520.77 104.530   1
 -17   5   4 1340.61 104.830   1
  17  -5  -4 1395.17 103.014   1
 -16   5   4 492.366 59.0184   1
 -16  -5   4 507.300 57.4847   1
  16   5  -4 472.912 54.8135   1
  15   5  -4 1035.82 81.0953   1
 -15  -5   4 1208.04 87.0155   1
 -15   5   4 1016.46 86.0209   1
  15  -5  -4 1107.09 87.9123   1
  14  -5  -4-7.13341 30.7729   1
 -14   5   4 51.2685 32.4839   1
 -13   5   4 7.14230 28.5425   1
  13   5  -4 41.3348 26.2120   1
 -13  -5   4 17.8416 21.7131   1
  13  -5  -4 54.6768 30.3287   1
 -12  -5   4 2264.16 139.888   1
  12  -5  -4 2438.29 147.565   1
  12   5  -4 2558.36 142.998   1
 -12   5   4 2492.47 148.000   1
 -11  -5   4 6717.60 345.567   1
  11   5  -4 7368.13 348.263   1
 -10  -5   4 5244.52 278.515   1
  10  -5  -4 5513.05 287.059   1
 -10   5   4 5930.41 290.145   1
  10   5  -4 5906.53 281.949   1
  -9  -5   4 26878.9 1249.92   1
   9  -5  -4 26872.9 1257.43   1
   9   5  -4 27862.1 1250.22   1
  -9   5   4 27115.3 1257.85   1
  -8  -5   4 43.4119 18.9952   1
  -8   5   4 36.9603 24.7432   1
   8  -5  -4 80.2690 28.2141   1
  -7   5   4 17614.9 829.565   1
   7  -5  -4 17894.1 830.147   1
   6  -5  -4 32429.3 1545.84   1
  -6   5   4 32508.2 1545.98   1
   6   5  -4 35754.6 1540.24   1
   5  -5  -4 3632.22 196.436   1
  -5   5   4 3791.68 196.947   1
   5   5  -4 3964.82 190.541   1
  -5  -5   4 3723.49 190.909   1
   4  -5  -4 22075.1 1012.80   1
  -4   5   4 21185.4 1012.01   1
   4   5  -4 22222.3 1003.89   1
  -4  -5   4 21983.8 1004.43   1
  -3  -5   4 121553. 5298.99   1
   3   5  -4 115192. 5297.24   1
  -3   5   4 113849. 5306.11   1
   3  -5  -4 118507. 5307.84   1
  -2  -5   4 1181.62 70.2996   1
   2   5  -4 1181.77 70.2913   1
   2  -5  -4 1295.34 78.5534   1
  -1   5   4 227.497 32.6796   1
   1  -5  -4 278.724 36.0066   1
   0  -5  -4 4.49594 20.2015   1
   0   5   4-29.2075 24.8368   1
   0  -5   4 37.4720 18.5254   1
   0   5  -4 7.41373 16.8746   1
  -1  -5  -4 12645.0 571.462   1
   1   5   4 11379.4 567.816   1
   1  -5   4 12122.1 566.146   1
  -1   5  -4 12059.8 566.203   1
  -2  -5  -4 520.084 49.8182   1
   2   5   4 378.291 43.7112   1
   2  -5   4 540.402 45.4963   1
  -2   5  -4 456.497 45.7934   1
  -3  -5  -4 35684.3 1607.50   1
   3   5   4 34241.3 1605.77   1
   3  -5   4 34549.0 1603.60   1
  -3   5  -4 35599.9 1605.92   1
  -4  -5  -4 59.7524 26.3863   1
   4   5   4 55.2409 31.2915   1
   4  -5   4 69.6840 23.9021   1
  -4   5  -4 38.5695 26.7611   1
  -5  -5  -4 2863.61 159.932   1
   5   5   4 2855.78 159.658   1
   5  -5   4 2753.67 158.768   1
  -5   5  -4 2801.59 159.605   1
   6   5   4 1784.26 115.812   1
  -6  -5  -4 1805.98 115.916   1
   6  -5   4 1738.03 115.415   1
  -6   5  -4 2038.07 119.261   1
   8   5   4 100.596 30.5126   1
  -8   5  -4 129.960 34.0363   1
   8  -5   4 65.9422 30.0150   1
  -8  -5  -4 135.936 32.4625   1
  -9  -5  -4 4161.62 229.199   1
  -9   5  -4 4213.14 230.457   1
   9   5   4 4068.83 226.029   1
   9  -5   4 4218.04 227.547   1
 -10  -5  -4 1598.69 114.528   1
 -10   5  -4 1687.69 118.416   1
  10   5   4 1618.50 113.599   1
  10  -5   4 1805.81 116.908   1
 -11  -5  -4 873.607 76.3213   1
 -11   5  -4 809.720 76.5179   1
  11  -5   4 924.075 76.8509   1
  11   5   4 689.813 70.0983   1
 -12  -5  -4 2255.97 144.762   1
  12   5   4 2254.24 144.559   1
  13   5   4 118.263 34.8609   1
 -13   5  -4 124.727 38.1963   1
  13  -5   4 78.9816 33.9593   1
 -13  -5  -4 147.887 39.1478   1
 -14  -5  -4 757.313 73.7519   1
 -14   5  -4 606.533 69.0557   1
  14   5   4 645.907 69.0189   1
  14  -5   4 619.825 63.6405   1
 -15  -5  -4 1500.87 111.553   1
  15   5   4 1613.08 112.111   1
 -15   5  -4 1612.87 115.942   1
  15  -5   4 1278.13 104.859   1
 -16   5  -4 8.86451 36.5500   1
 -16  -5  -4 8.70292 35.3188   1
  16  -5   4 16.5657 36.7230   1
  16   5   4 8.35138 32.2111   1
 -17   5  -4 62.4133 45.5509   1
 -17  -5  -4 87.8784 39.0320   1
  17  -5   4 33.3773 38.0542   1
  17   5   4 33.7311 37.4609   1
 -18   5  -4 8.87400 34.2316   1
 -18  -5  -4-8.81465 29.4497   1
  18  -5   4 33.4225 35.5173   1
  18   5   4 33.8138 28.9080   1
 -19   5  -4 8.95859 33.3206   1
  19  -5   4 49.5510 37.1286   1
 -20   5  -4 8.80502 39.6480   1
 -20  -5  -4 70.4226 33.4427   1
  20  -5   4 57.8862 42.2723   1
  20   5   4 76.1272 35.5137   1
 -21   5  -4 17.4595 29.1618   1
  21  -5   4 8.17852 29.2067   1
 -22  -5  -4-8.56647 41.8824   1
  22  -5   4 8.17685 42.1400   1
  22   5   4 8.27824 42.6625   1
 -23   5  -4-8.20482 31.6424   1
  23  -5   4 15.9904 30.8339   1
 -23  -5  -4-16.6901 33.8634   1
 -25   6   4 35.0083 37.2252   1
  25  -6  -4 32.9324 39.8319   1
 -24   6   4-8.89919 37.8191   1
  24  -6  -4 8.34688 36.5003   1
 -23   6   4 9.03819 41.1749   1
  23  -6  -4 66.2368 44.7866   1
 -22   6   4 18.8373 36.3239   1
  22  -6  -4-7.77406 35.8346   1
 -21   6   4 291.719 48.7847   1
 -21  -6   4 228.992 51.8948   1
  21  -6  -4 287.038 49.0913   1
  21   6  -4 209.589 50.2842   1
 -20   6   4 431.428 56.8056   1
 -20  -6   4 430.297 58.0671   1
  20  -6  -4 345.522 53.1010   1
  20   6  -4 349.434 55.1605   1
  19   6  -4 157.183 41.7935   1
 -19  -6   4 192.127 45.5549   1
  19  -6  -4 264.611 48.9802   1
 -18   6   4 121.238 41.5890   1
  18  -6  -4 57.0457 34.8735   1
 -18  -6   4 72.4847 33.9669   1
  18   6  -4 120.564 38.1840   1
 -17   6   4 43.8235 37.8679   1
 -17  -6   4 54.2669 29.9945   1
  17   6  -4 92.8225 37.8947   1
  17  -6  -4 23.2571 35.3668   1
 -16  -6   4 1680.37 112.235   1
  16   6  -4 1464.47 108.450   1
  15   6  -4 392.639 50.8312   1
 -15  -6   4 396.972 51.5616   1
 -14  -6   4 100.685 30.2676   1
  14   6  -4 72.5832 30.5254   1
 -14   6   4 61.1814 36.2148   1
  14  -6  -4-14.8905 30.3227   1
 -13  -6   4 11086.5 551.609   1
  13   6  -4 11942.9 553.259   1
 -13   6   4 11450.1 558.750   1
  13  -6  -4 11274.8 557.638   1
 -12  -6   4 52.3570 27.5323   1
  12   6  -4 29.1567 24.4760   1
 -12   6   4 7.11429 22.0667   1
  12  -6  -4 75.5535 27.9257   1
 -11  -6   4 1339.85 91.4882   1
  11   6  -4 1351.48 91.4142   1
 -11   6   4 1293.08 97.3423   1
  11  -6  -4 1615.46 102.392   1
  10   6  -4 35.2515 22.5224   1
 -10  -6   4 93.9120 23.3199   1
   9  -6  -4 6.23292 26.1046   1
  -9  -6   4 37.4561 23.1537   1
  -9   6   4-5.92753 26.9877   1
   9   6  -4 14.0805 18.4337   1
  -8   6   4 781.568 66.5383   1
   8  -6  -4 918.081 70.6240   1
  -8  -6   4 864.269 62.3893   1
   8   6  -4 812.100 60.6092   1
  -7   6   4 5373.81 280.643   1
  -7  -6   4 5450.71 269.877   1
   7  -6  -4 5588.21 280.838   1
   6   6  -4 450.088 42.9592   1
  -6   6   4 402.035 46.8547   1
  -6  -6   4 537.763 44.6815   1
   6  -6  -4 593.682 52.9049   1
  -5   6   4 3634.90 194.413   1
   5  -6  -4 3249.53 191.677   1
   4   6  -4 4292.50 211.270   1
  -4   6   4 4266.26 220.259   1
  -4  -6   4 4121.47 210.258   1
   4  -6  -4 4039.16 218.725   1
   3   6  -4 133112. 5949.56   1
   3  -6  -4 143443. 5957.18   1
  -3  -6   4 140052. 5949.83   1
  -2   6   4 36229.7 1659.86   1
   2   6  -4 36249.9 1654.85   1
   2  -6  -4 35413.1 1661.39   1
  -2  -6   4 36889.7 1654.38   1
  -1   6   4 21328.3 1029.58   1
   1   6  -4 23498.2 1026.49   1
   1  -6  -4 22715.1 1032.01   1
  -1  -6   4 21403.0 1024.45   1
   0  -6  -4 10521.6 507.075   1
   0   6   4 10246.5 505.977   1
   0   6  -4 10494.7 502.963   1
   0  -6   4 10963.7 503.523   1
   1  -6   4 75.8170 22.1971   1
  -1  -6  -4 31.8702 23.9416   1
   1   6   4 61.9589 25.8700   1
  -1   6  -4 4.62393 20.0299   1
  -2  -6  -4 8822.21 454.174   1
   2   6   4 9126.60 454.140   1
   2  -6   4 9901.75 453.467   1
  -2   6  -4 9645.71 452.564   1
  -3  -6  -4 46338.5 2226.79   1
   3   6   4 47804.0 2228.58   1
   3  -6   4 48923.3 2226.42   1
  -3   6  -4 52464.5 2231.44   1
  -4  -6  -4 1730.73 116.191   1
   4   6   4 2058.79 119.452   1
   4  -6   4 1881.28 116.582   1
  -4   6  -4 1878.99 117.430   1
  -5  -6  -4 3017.35 165.600   1
   5   6   4 2663.26 161.498   1
   5  -6   4 2958.36 164.929   1
  -5   6  -4 2837.84 163.893   1
   7   6   4 5668.16 290.545   1
  -7  -6  -4 5467.07 290.329   1
  -7   6  -4 5881.59 291.907   1
   7  -6   4 5272.89 289.146   1
  -8  -6  -4 886.498 75.0924   1
   8   6   4 1030.44 77.7656   1
   8  -6   4 908.587 74.6907   1
   9   6   4 211.420 38.3168   1
  -9   6  -4 267.752 46.5269   1
  -9  -6  -4 266.572 42.7952   1
   9  -6   4 204.658 40.5643   1
  10   6   4 4837.71 258.627   1
 -10  -6  -4 4925.85 260.335   1
  10  -6   4 4483.22 254.374   1
 -10   6  -4 4866.16 261.004   1
  11   6   4 619.174 64.5624   1
  11  -6   4 541.284 60.3238   1
 -11  -6  -4 486.978 60.7611   1
 -11   6  -4 617.129 67.5604   1
  12  -6   4 7.66098 31.0918   1
 -12   6  -4-34.1219 35.7188   1
  13   6   4 204.250 44.5930   1
 -13   6  -4 101.943 39.6467   1
 -13  -6  -4 116.566 39.8130   1
  13  -6   4 134.924 40.1382   1
 -14  -6  -4 828.394 78.6473   1
  14  -6   4 698.372 70.2582   1
  14   6   4 767.317 76.5901   1
 -14   6  -4 685.587 73.6207   1
 -15   6  -4 500.393 63.7295   1
  15  -6   4 449.913 59.8254   1
  15   6   4 483.632 64.8580   1
 -16   6  -4 2216.73 144.959   1
  16  -6   4 1937.35 133.845   1
 -17  -6  -4 881.082 86.5904   1
 -17   6  -4 896.267 87.1980   1
  17  -6   4 919.696 83.9363   1
  17   6   4 1039.06 89.2783   1
  18   6   4 78.1821 41.2003   1
 -18  -6  -4 87.9899 43.6542   1
  19   6   4 8.67085 41.4609   1
 -19  -6  -4 52.7244 41.5267   1
  19  -6   4 16.5470 26.9991   1
 -19   6  -4 43.9904 32.0886   1
 -20  -6  -4 17.5548 38.3906   1
  20   6   4 43.0855 38.7221   1
  20  -6   4-8.20126 36.3663   1
  21   6   4-8.56708 41.4181   1
 -21  -6  -4 8.65111 38.8684   1
  21  -6   4 32.2844 37.2046   1
 -21   6  -4-8.62583 41.7021   1
  22   6   4 42.3720 46.2323   1
 -22  -6  -4 8.49065 42.8868   1
  22  -6   4 7.86559 32.4470   1
 -22   6  -4 42.5036 39.1991   1
  23   6   4 8.30689 41.5058   1
 -23  -6  -4-8.35023 33.8844   1
 -26   7   4 8.47347 33.8299   1
  26  -7  -4 15.9458 36.7550   1
 -25   7   4 69.5130 40.6010   1
  25  -7  -4 24.4536 36.6780   1
 -23   7   4 37.4143 40.3404   1
  23  -7  -4 7.71852 35.1423   1
  22   7  -4 35.9774 37.6919   1
  21  -7  -4 41.5234 34.8309   1
  21   7  -4 35.3732 35.9445   1
 -21  -7   4 27.0646 36.6666   1
 -21   7   4 71.0816 33.7120   1
  20  -7  -4 114.180 41.2534   1
  20   7  -4 25.9419 37.3646   1
 -20  -7   4 17.6474 35.8884   1
 -20   7   4 45.4027 36.9283   1
  19   7  -4 1034.45 87.0948   1
 -19  -7   4 857.200 82.9071   1
  18  -7  -4 1731.96 119.359   1
 -18   7   4 1622.76 121.790   1
  17  -7  -4 953.448 84.7690   1
  17   7  -4 932.333 84.0178   1
 -17  -7   4 1051.88 86.4528   1
 -17   7   4 919.646 85.4717   1
  16  -7  -4 747.708 73.8070   1
 -16  -7   4 782.859 73.1236   1
  16   7  -4 798.805 73.4819   1
 -16   7   4 924.043 79.2511   1
  15   7  -4 123.837 38.6270   1
 -15  -7   4 208.111 42.1651   1
 -14  -7   4 62.3584 32.7517   1
  14   7  -4 13.8347 28.5481   1
 -14   7   4 8.10553 30.7232   1
  14  -7  -4 31.1454 27.8308   1
 -13   7   4 307.383 44.7812   1
  13  -7  -4 299.185 44.7075   1
 -12  -7   4 9886.97 499.113   1
  12   7  -4 10823.4 501.233   1
 -12   7   4 11199.9 510.523   1
  12  -7  -4 9427.96 503.477   1
 -11  -7   4 307.852 39.7515   1
  11   7  -4 340.879 42.2177   1
  11  -7  -4 367.970 48.8927   1
 -11   7   4 387.304 49.2541   1
  10  -7  -4 27.3414 29.9169   1
 -10  -7   4 5.55678 23.6482   1
  10   7  -4 49.7703 24.2151   1
 -10   7   4 27.0138 28.7278   1
  -9   7   4 759.974 66.1825   1
   9  -7  -4 743.959 64.9568   1
   9   7  -4 726.467 58.3847   1
  -9  -7   4 601.515 57.3500   1
  -8  -7   4 14060.2 662.091   1
   7  -7  -4 1657.08 109.346   1
  -7   7   4 1782.95 111.555   1
   7   7  -4 1678.19 101.750   1
  -7  -7   4 1604.10 102.240   1
   6  -7  -4 8506.17 414.538   1
  -6   7   4 8312.89 414.170   1
   6   7  -4 8332.26 406.768   1
  -6  -7   4 8515.58 407.374   1
   5  -7  -4 872.499 74.6633   1
  -5   7   4 1098.37 77.7616   1
   5   7  -4 1022.23 70.2443   1
  -5  -7   4 1079.36 72.5208   1
   4  -7  -4 15411.1 689.372   1
  -4  -7   4 15070.0 680.588   1
  -4   7   4 12783.4 683.133   1
   4   7  -4 14809.3 680.672   1
  -3  -7   4 8523.37 410.724   1
   3  -7  -4 8928.02 418.565   1
   3   7  -4 8820.88 411.098   1
  -3   7   4 7833.29 415.001   1
  -2  -7   4 30747.8 1406.58   1
   2   7  -4 30160.5 1406.29   1
  -2   7   4 30875.8 1411.68   1
   2  -7  -4 30920.1 1413.94   1
  -1  -7   4 2209.17 130.232   1
   1   7  -4 2406.90 132.866   1
  -1   7   4 2681.67 139.814   1
   1  -7  -4 1978.92 133.771   1
   0  -7   4 15.5328 22.7343   1
   0   7  -4 30.5412 21.7293   1
   0   7   4 98.6152 31.1358   1
   0  -7  -4 60.9412 30.5188   1
  -1  -7  -4 17.7356 24.8507   1
   1   7   4 87.4062 31.2869   1
   1  -7   4 36.6918 22.0574   1
  -1   7  -4 61.9415 22.0479   1
  -2  -7  -4 25891.5 1199.05   1
   2   7   4 25957.5 1197.91   1
  -2   7  -4 25656.8 1195.37   1
   2  -7   4 25901.3 1196.75   1
  -3  -7  -4 14543.7 692.411   1
   3   7   4 14705.5 690.635   1
  -3   7  -4 14196.9 688.897   1
   3  -7   4 14707.0 689.533   1
  -4   7  -4 3135.15 171.055   1
   4  -7   4 2826.04 166.884   1
   5   7   4 11876.4 574.527   1
  -5  -7  -4 11928.7 575.775   1
  -6  -7  -4 10162.2 491.796   1
   6   7   4 9954.16 490.408   1
  -6   7  -4 10424.7 492.238   1
   6  -7   4 9453.36 487.738   1
  -7  -7  -4 325.678 43.4890   1
   7   7   4 385.376 46.3683   1
  -7   7  -4 327.588 46.5253   1
   7  -7   4 210.371 42.5859   1
   8   7   4 5848.87 308.150   1
  -8  -7  -4 5866.69 308.120   1
   8  -7   4 5847.23 308.392   1
  -8   7  -4 6125.59 310.559   1
   9   7   4 942.249 80.1804   1
  -9  -7  -4 940.287 80.9936   1
   9  -7   4 864.150 78.6766   1
  -9   7  -4 1065.98 86.9908   1
 -10  -7  -4 23.5534 31.3602   1
  10   7   4 15.4342 36.0302   1
 -10   7  -4 24.2814 28.9194   1
  10  -7   4 31.0808 28.3365   1
 -11   7  -4 375.390 54.2465   1
  11  -7   4 409.505 51.8833   1
 -12  -7  -4 2133.23 143.798   1
 -12   7  -4 2450.01 151.104   1
  12  -7   4 2108.53 142.988   1
  12   7   4 2328.55 145.585   1
 -13  -7  -4 2665.80 167.981   1
  13  -7   4 2562.20 163.455   1
 -13   7  -4 2754.30 172.564   1
  13   7   4 2844.84 169.784   1
  14   7   4 50.7816 37.5424   1
  14  -7   4 16.3041 28.5219   1
 -14   7  -4 26.2557 36.6639   1
 -15  -7  -4 201.226 44.7314   1
  15  -7   4 242.069 47.2921   1
 -15   7  -4 186.605 47.2121   1
  16   7   4 183.427 48.9348   1
 -16  -7  -4 132.499 45.0847   1
  16  -7   4 287.956 51.7051   1
 -16   7  -4 210.641 49.9878   1
  17   7   4 26.3492 41.9794   1
 -17  -7  -4-17.7648 39.3814   1
  17  -7   4-32.0074 39.5576   1
 -17   7  -4-18.2366 43.0717   1
  18   7   4-8.79595 39.5184   1
 -18  -7  -4-8.89706 38.9065   1
  18  -7   4-8.25147 37.0722   1
 -18   7  -4 44.6294 43.1520   1
  19   7   4 139.715 42.2395   1
 -19  -7  -4 186.185 46.1541   1
  19  -7   4 165.018 50.3753   1
 -19   7  -4 79.1831 43.0312   1
  20   7   4-25.9819 43.2735   1
  20  -7   4 16.2352 41.4141   1
 -20   7  -4 8.63443 39.8004   1
 -20  -7  -4-17.6034 39.5441   1
 -21   7  -4-17.0373 38.7727   1
 -21  -7  -4-8.68370 40.5247   1
  21   7   4 25.5300 41.1413   1
  21  -7   4-7.97631 35.8358   1
  22  -7   4-7.79600 34.1056   1
  22   7   4-67.0430 42.3275   1
 -22   7  -4-16.6586 33.2645   1
 -22  -7  -4-8.52543 40.2803   1
  26  -8  -4 15.6984 39.6550   1
 -26   8   4 41.8375 39.0702   1
  24  -8  -4-22.6711 40.4740   1
 -24   8   4 45.7877 42.7364   1
  23  -8  -4 132.242 47.7537   1
 -23   8   4 113.120 45.6276   1
  22  -8  -4 49.7982 41.0497   1
 -22   8   4 8.85552 39.8099   1
  21  -8  -4-8.18203 42.1804   1
 -21   8   4 63.2675 42.7040   1
 -20  -8   4 114.173 39.5728   1
 -20   8   4 62.9127 42.5577   1
  20  -8  -4 50.4905 36.9219   1
  20   8  -4 44.1661 32.9648   1
 -19  -8   4-8.63933 33.3181   1
 -19   8   4 45.5542 36.9709   1
  19  -8  -4-24.7564 31.2513   1
  19   8  -4-8.60124 36.5529   1
  18   8  -4 550.329 61.7880   1
 -18  -8   4 440.451 59.1993   1
  17   8  -4 1642.98 114.697   1
 -17  -8   4 1579.84 114.911   1
 -17   8   4 1564.00 118.766   1
 -16  -8   4 809.366 75.8267   1
  16   8  -4 722.912 72.7800   1
  16  -8  -4 739.759 75.5926   1
 -15  -8   4 1897.07 124.741   1
  15   8  -4 1614.15 118.209   1
 -15   8   4 1652.34 121.515   1
  15  -8  -4 1893.51 124.728   1
  14   8  -4 1637.68 115.166   1
 -14  -8   4 1817.79 118.719   1
 -13  -8   4 3867.22 227.618   1
  13   8  -4 4250.42 229.229   1
  13  -8  -4 4229.18 234.451   1
 -13   8   4 4641.71 239.704   1
  12  -8  -4 165.911 39.9843   1
 -12   8   4 173.036 43.1897   1
 -11  -8   4-6.44358 25.7232   1
  11   8  -4 6.15025 23.2925   1
 -11   8   4-7.35302 30.7861   1
  11  -8  -4 36.9311 34.0473   1
  10  -8  -4 7.30240 34.4946   1
 -10  -8   4-6.18211 25.8872   1
 -10   8   4 70.5114 34.8577   1
  10   8  -4-5.89005 24.6647   1
   9  -8  -4 2529.43 151.872   1
  -9   8   4 2453.16 150.890   1
   9   8  -4 2661.00 150.327   1
  -9  -8   4 2504.51 145.984   1
   8   8  -4 260.059 36.0360   1
  -8   8   4 260.048 40.8594   1
   8  -8  -4 202.250 36.8934   1
  -8  -8   4 161.848 31.9067   1
   7   8  -4 34965.0 1586.17   1
  -7   8   4 33230.6 1593.87   1
   7  -8  -4 33354.1 1592.79   1
  -7  -8   4 36170.0 1588.69   1
   6   8  -4 31.0620 21.0808   1
  -6  -8   4 48.6785 24.3632   1
   5   8  -4 1846.81 113.578   1
  -5  -8   4 1962.31 115.882   1
  -4   8   4 396.750 47.9986   1
   4  -8  -4 499.519 51.7710   1
  -4  -8   4 366.216 42.5742   1
  -3   8   4 46552.4 2067.22   1
   3   8  -4 43279.3 2059.15   1
   3  -8  -4 47571.2 2068.33   1
  -3  -8   4 43826.5 2060.75   1
  -2   8   4 6423.81 331.381   1
   2   8  -4 6839.22 328.000   1
   2  -8  -4 6473.13 332.825   1
  -1   8   4 27355.7 1295.60   1
   1   8  -4 28686.5 1293.48   1
  -1  -8   4 28024.8 1292.61   1
   1  -8  -4 27879.2 1297.66   1
   0   8   4 179.083 35.4306   1
   0   8  -4 256.632 37.6977   1
   0  -8  -4 215.734 39.7281   1
  -1   8  -4 28367.9 1328.65   1
   1  -8   4 29187.2 1330.20   1
  -2   8  -4 10663.5 536.039   1
   2  -8   4 11702.6 540.445   1
  -3  -8  -4 6879.49 381.024   1
   3   8   4 8040.33 386.533   1
  -3   8  -4 7786.21 383.009   1
   3  -8   4 8095.88 384.507   1
  -4  -8  -4 34287.8 1504.05   1
   4   8   4 32801.8 1499.14   1
  -4   8  -4 31939.5 1497.07   1
   4  -8   4 30989.6 1497.29   1
  -5  -8  -4 254.474 43.7063   1
   5   8   4 308.616 45.8706   1
  -5   8  -4 161.942 39.0822   1
   5  -8   4 207.528 39.1008   1
  -6  -8  -4 493.949 55.0082   1
   6   8   4 521.113 58.8449   1
  -6   8  -4 400.191 53.6395   1
   6  -8   4 550.685 56.6910   1
  -7  -8  -4 23320.7 1103.58   1
   7   8   4 23237.4 1102.72   1
  -7   8  -4 22562.6 1104.51   1
   7  -8   4 25117.0 1106.78   1
  -8  -8  -4 521.412 61.4413   1
   8   8   4 504.260 58.6538   1
   8  -8   4 503.962 59.6402   1
  -8   8  -4 385.175 56.4423   1
  -9   8  -4 3153.23 180.093   1
   9  -8   4 2865.27 176.604   1
   9   8   4 2894.47 176.576   1
  -9  -8  -4 3151.24 181.344   1
 -11   8  -4 644.440 72.3479   1
  11  -8   4 830.331 75.2476   1
  11   8   4 827.295 76.3146   1
 -11  -8  -4 887.666 79.8138   1
 -12   8  -4 1453.66 108.153   1
 -12  -8  -4 1303.31 101.891   1
  12  -8   4 1204.15 98.2838   1
  12   8   4 1413.14 104.965   1
  13   8   4 288.284 54.9610   1
  13  -8   4 355.141 53.9838   1
 -13   8  -4 370.654 57.7556   1
 -14  -8  -4 958.504 86.0463   1
 -15   8  -4 8.87605 39.8780   1
  15  -8   4 8.26770 34.6150   1
  15   8   4-17.2601 39.7799   1
 -15  -8  -4 8.76384 36.6922   1
 -16   8  -4 17.8894 29.8829   1
  16  -8   4 25.2070 28.7323   1
  16   8   4-34.7611 45.2371   1
 -16  -8  -4 44.1436 41.7070   1
  17   8   4 235.609 48.4295   1
 -17  -8  -4 159.792 47.9472   1
 -18   8  -4 27.4407 40.5519   1
  18  -8   4-23.4101 37.7266   1
  18   8   4-8.71636 38.6434   1
 -18  -8  -4-17.7349 37.1276   1
[truncated: 945,285 more chars]
