# Supplementary material for: Structural insight into the cooperativity of spin crossover compounds
Source: Acta Crystallogr B Struct Sci Cryst Eng Mater. 2023 Aug 11;79(Pt 5):354–67. doi: 10.1107/S2052520623005814 (PMC10552598; doi:10.1107/S2052520623005814)
Supplement: Supplementary file 4 [file b-79-00354-sup4.zip › Bia_Pmono_237K.cif]

data_SC2_237K
 
_audit_creation_method            'SHELXL-2018/3'
_shelx_SHELXL_version_number      '2018/3'
_chemical_name_systematic         ?
_chemical_name_common             ?
_chemical_melting_point           ?
_chemical_formula_moiety          ?
_chemical_formula_sum
 'C38 H28 Fe N6 S2' 
_chemical_formula_weight          688.63

loop_
 _atom_type_symbol
 _atom_type_description
 _atom_type_scat_dispersion_real
 _atom_type_scat_dispersion_imag
 _atom_type_scat_source
 'C'  'C'   0.0024   0.0013
 'International Tables Vol C Tables 4.2.6.8 and 6.1.1.4'
 'H'  'H'   0.0000   0.0000
 'International Tables Vol C Tables 4.2.6.8 and 6.1.1.4'
 'N'  'N'   0.0049   0.0027
 'International Tables Vol C Tables 4.2.6.8 and 6.1.1.4'
 'S'  'S'   0.1051   0.1002
 'International Tables Vol C Tables 4.2.6.8 and 6.1.1.4'
 'Fe'  'Fe'   0.3265   0.6960
 'International Tables Vol C Tables 4.2.6.8 and 6.1.1.4'
 
_space_group_crystal_system       monoclinic
_space_group_IT_number            14
_space_group_name_H-M_alt         'P 21/c'
_space_group_name_Hall            '-P 2ybc'
 
_shelx_space_group_comment
;
The symmetry employed for this shelxl refinement is uniquely defined
by the following loop, which should always be used as a source of
symmetry information in preference to the above space-group names.
They are only intended as comments.
;
 
loop_
 _space_group_symop_operation_xyz
 'x, y, z'
 '-x, y+1/2, -z+1/2'
 '-x, -y, -z'
 'x, -y-1/2, z-1/2'
 
_cell_length_a                    17.2520(2)
_cell_length_b                    12.46330(10)
_cell_length_c                    17.2293(2)
_cell_angle_alpha                 90
_cell_angle_beta                  115.7938(13)
_cell_angle_gamma                 90
_cell_volume                      3335.49(7)
_cell_formula_units_Z             4
_cell_measurement_temperature     293(2)
_cell_measurement_reflns_used     11722
_cell_measurement_theta_min       1.862
_cell_measurement_theta_max       31.405
 
_exptl_crystal_description        Needle
_exptl_crystal_colour             ?
_exptl_crystal_density_meas       ?
_exptl_crystal_density_method     ?
_exptl_crystal_density_diffrn     1.371          
_exptl_crystal_F_000              1424
_exptl_transmission_factor_min    ?
_exptl_transmission_factor_max    ?
_exptl_crystal_size_max           ?
_exptl_crystal_size_mid           ?
_exptl_crystal_size_min           ?
_exptl_absorpt_coefficient_mu     0.451
_shelx_estimated_absorpt_T_min    ?
_shelx_estimated_absorpt_T_max    ?
_exptl_absorpt_correction_type    ?
_exptl_absorpt_correction_T_min   ?
_exptl_absorpt_correction_T_max   ?
_exptl_absorpt_process_details    ?
_exptl_absorpt_special_details    ?
_diffrn_ambient_temperature       293(2)
_diffrn_radiation_wavelength      0.63582
_diffrn_radiation_type            Synchrotron
_diffrn_source                    ?
_diffrn_measurement_device_type   '4-circle diffractometer'
_diffrn_measurement_method        ?
_diffrn_detector_area_resol_mean  ?
_diffrn_reflns_number             25023
_diffrn_reflns_av_unetI/netI      0.0326
_diffrn_reflns_av_R_equivalents   0.0315
_diffrn_reflns_limit_h_min        -22
_diffrn_reflns_limit_h_max        22
_diffrn_reflns_limit_k_min        -16
_diffrn_reflns_limit_k_max        16
_diffrn_reflns_limit_l_min        -21
_diffrn_reflns_limit_l_max        21
_diffrn_reflns_theta_min          1.874
_diffrn_reflns_theta_max          25.079
_diffrn_reflns_theta_full         22.426
_diffrn_measured_fraction_theta_max   0.940
_diffrn_measured_fraction_theta_full  0.970
_diffrn_reflns_Laue_measured_fraction_max    0.940
_diffrn_reflns_Laue_measured_fraction_full   0.970
_diffrn_reflns_point_group_measured_fraction_max   0.940
_diffrn_reflns_point_group_measured_fraction_full  0.970
_reflns_number_total              7785
_reflns_number_gt                 6821
_reflns_threshold_expression      'I > 2\s(I)'
_reflns_Friedel_coverage          0.000
_reflns_Friedel_fraction_max      .
_reflns_Friedel_fraction_full     .
 
_reflns_special_details
;
 Reflections were merged by SHELXL according to the crystal
 class for the calculation of statistics and refinement.
 
 _reflns_Friedel_fraction is defined as the number of unique
 Friedel pairs measured divided by the number that would be
 possible theoretically, ignoring centric projections and
 systematic absences.
;
 
_computing_data_collection        ?
_computing_cell_refinement        ?
_computing_data_reduction         ?
_computing_structure_solution     ?
_computing_structure_refinement 'SHELXL-2018/3 (Sheldrick, 2018)'
_computing_molecular_graphics     ?
_computing_publication_material   ?
_refine_special_details           ?
_refine_ls_structure_factor_coef  Fsqd
_refine_ls_matrix_type            full
_refine_ls_weighting_scheme       calc
_refine_ls_weighting_details
'w=1/[\s^2^(Fo^2^)+(0.0559P)^2^+0.7101P] where P=(Fo^2^+2Fc^2^)/3'
_atom_sites_solution_primary      ?
_atom_sites_solution_secondary    ?
_atom_sites_solution_hydrogens    geom
_refine_ls_hydrogen_treatment     constr
_refine_ls_extinction_method      'SHELXL-2018/3 (Sheldrick 2018)'
_refine_ls_extinction_coef        0.0077(7)
_refine_ls_extinction_expression
 'Fc^*^=kFc[1+0.001xFc^2^\l^3^/sin(2\q)]^-1/4^'
_refine_ls_number_reflns          7785
_refine_ls_number_parameters      457
_refine_ls_number_restraints      73
_refine_ls_R_factor_all           0.0423
_refine_ls_R_factor_gt            0.0379
_refine_ls_wR_factor_ref          0.1123
_refine_ls_wR_factor_gt           0.1081
_refine_ls_goodness_of_fit_ref    1.049
_refine_ls_restrained_S_all       1.047
_refine_ls_shift/su_max           0.001
_refine_ls_shift/su_mean          0.000
 
loop_
 _atom_site_label
 _atom_site_type_symbol
 _atom_site_fract_x
 _atom_site_fract_y
 _atom_site_fract_z
 _atom_site_U_iso_or_equiv
 _atom_site_adp_type
 _atom_site_occupancy
 _atom_site_site_symmetry_order  
 _atom_site_calc_flag
 _atom_site_refinement_flags_posn
 _atom_site_refinement_flags_adp
 _atom_site_refinement_flags_occupancy
 _atom_site_disorder_assembly
 _atom_site_disorder_group
Fe01 Fe 0.75872(2) 0.30360(2) 0.82457(2) 0.04923(9) Uani 1 1 d . . . . .
S002 S 0.54523(3) 0.34205(4) 0.92173(3) 0.06501(14) Uani 1 1 d . . . . .
S001 S 0.95192(4) 0.11600(4) 1.07040(3) 0.07181(15) Uani 1 1 d . . . . .
N005 N 0.71101(9) 0.14315(10) 0.79382(8) 0.0473(3) Uani 1 1 d . . . . .
N006 N 0.81080(11) 0.45648(12) 0.82136(10) 0.0630(4) Uani 1 1 d . . . . .
N003 N 0.66763(9) 0.31049(10) 0.68794(8) 0.0475(3) Uani 1 1 d . . . . .
N004 N 0.84812(9) 0.27496(11) 0.76635(8) 0.0479(3) Uani 1 1 d . . . . .
N002 N 0.67141(13) 0.36076(18) 0.86574(12) 0.0779(5) Uani 1 1 d . . . . .
N001 N 0.84753(11) 0.25528(13) 0.94383(10) 0.0622(4) Uani 1 1 d . . . . .
C015 C 0.63931(11) 0.21940(13) 0.65514(10) 0.0514(3) Uani 1 1 d . . . . .
H015 H 0.604477 0.212992 0.596309 0.062 Uiso 1 1 calc R U . . .
C016 C 0.66160(10) 0.12542(13) 0.70996(10) 0.0492(3) Uani 1 1 d . . . . .
C003 C 0.64805(10) 0.40016(13) 0.63194(10) 0.0482(3) Uani 1 1 d . . . . .
C021 C 0.85774(10) 0.17737(13) 0.72945(10) 0.0476(3) Uani 1 1 d . . . . .
C024 C 0.86623(11) -0.01717(14) 0.65589(11) 0.0538(4) Uani 1 1 d D . . . .
C007 C 0.60372(12) 0.58316(14) 0.60242(11) 0.0563(4) Uani 1 1 d . . . . .
H007 H 0.586066 0.646350 0.618613 0.068 Uiso 1 1 calc R U . . .
C012 C 0.56871(15) 0.85361(17) 0.36482(15) 0.0734(5) Uani 1 1 d . . . . .
H012 H 0.561203 0.913392 0.329960 0.088 Uiso 1 1 calc R U . . .
C010 C 0.55989(12) 0.66472(16) 0.38073(12) 0.0592(4) Uani 1 1 d . . . . .
H010 H 0.545608 0.597091 0.355688 0.071 Uiso 1 1 calc R U . . .
C022 C 0.83944(12) 0.17176(14) 0.64315(11) 0.0551(4) Uani 1 1 d . . . . .
H022 H 0.823898 0.233429 0.609409 0.066 Uiso 1 1 calc R U . . .
C008 C 0.62341(12) 0.49528(14) 0.65596(11) 0.0545(4) Uani 1 1 d . . . . .
H008 H 0.620138 0.499881 0.708334 0.065 Uiso 1 1 calc R U . . .
C025 C 0.88349(11) -0.01024(14) 0.74203(11) 0.0532(4) Uani 1 1 d . . . . .
H025 H 0.897912 -0.072042 0.775620 0.064 Uiso 1 1 calc R U . . .
C002 C 0.61897(13) 0.35208(14) 0.88918(11) 0.0564(4) Uani 1 1 d . . . . .
C004 C 0.65366(12) 0.39486(13) 0.55517(11) 0.0549(4) Uani 1 1 d . . . . .
H004 H 0.670318 0.331170 0.538644 0.066 Uiso 1 1 calc R U . . .
C020 C 0.73141(12) 0.05964(14) 0.84691(11) 0.0548(4) Uani 1 1 d . . . . .
H020 H 0.764937 0.071287 0.905434 0.066 Uiso 1 1 calc R U . . .
C005 C 0.63481(12) 0.48314(14) 0.50255(11) 0.0561(4) Uani 1 1 d . . . . .
H005 H 0.638988 0.478357 0.450639 0.067 Uiso 1 1 calc R U . . .
C009 C 0.59290(11) 0.67445(13) 0.46880(12) 0.0538(4) Uani 1 1 d . . . . .
C017 C 0.63335(13) 0.02482(15) 0.67807(12) 0.0634(4) Uani 1 1 d . . . . .
H017 H 0.599275 0.014579 0.619460 0.076 Uiso 1 1 calc R U . . .
C006 C 0.60968(11) 0.57930(13) 0.52505(11) 0.0515(3) Uani 1 1 d . . . . .
C018 C 0.65615(14) -0.06072(15) 0.73401(14) 0.0694(5) Uani 1 1 d . . . . .
H018 H 0.638214 -0.129812 0.713762 0.083 Uiso 1 1 calc R U . . .
C001 C 0.89144(12) 0.19833(13) 0.99738(11) 0.0531(4) Uani 1 1 d . . . . .
C011 C 0.54754(14) 0.75350(17) 0.32882(14) 0.0677(5) Uani 1 1 d . . . . .
H011 H 0.524837 0.745384 0.269325 0.081 Uiso 1 1 calc R U . . .
C026 C 0.87975(10) 0.08608(13) 0.77888(10) 0.0498(3) Uani 1 1 d . . . . .
H026 H 0.892058 0.089440 0.837010 0.060 Uiso 1 1 calc R U . . .
C028 C 0.86721(13) 0.46034(15) 0.78723(12) 0.0633(4) Uani 1 1 d . . . . .
C014 C 0.61255(15) 0.77653(15) 0.50341(14) 0.0676(5) Uani 1 1 d . . . . .
H014 H 0.634169 0.785471 0.562751 0.081 Uiso 1 1 calc R U . . .
C013 C 0.60075(17) 0.86513(16) 0.45178(16) 0.0783(6) Uani 1 1 d . . . . .
H013 H 0.614704 0.933021 0.476398 0.094 Uiso 1 1 calc R U . . .
C023 C 0.84416(12) 0.07535(15) 0.60721(11) 0.0590(4) Uani 1 1 d . . . . .
H023 H 0.832320 0.072295 0.549182 0.071 Uiso 1 1 calc R U . . .
C027 C 0.88258(12) 0.35950(14) 0.75491(12) 0.0581(4) Uani 1 1 d . . . . .
H027 H 0.917297 0.356721 0.726105 0.070 Uiso 1 1 calc R U . . .
C019 C 0.70529(13) -0.04270(15) 0.81932(13) 0.0627(4) Uani 1 1 d . . . . .
H019 H 0.720967 -0.099213 0.858436 0.075 Uiso 1 1 calc R U . . .
C032 C 0.79372(19) 0.54812(18) 0.85148(14) 0.0864(7) Uani 1 1 d . . . . .
H032 H 0.754188 0.547870 0.874794 0.104 Uiso 1 1 calc R U . . .
C031 C 0.8338(3) 0.6432(2) 0.8485(2) 0.1130(12) Uani 1 1 d . . . . .
H031 H 0.821065 0.705993 0.869777 0.136 Uiso 1 1 calc R U . . .
C029 C 0.90933(19) 0.55302(18) 0.78331(18) 0.0929(8) Uani 1 1 d . . . . .
H029 H 0.948659 0.552280 0.759747 0.111 Uiso 1 1 calc R U . . .
C030 C 0.8919(3) 0.6450(2) 0.8146(2) 0.1164(12) Uani 1 1 d . . . . .
H030 H 0.919349 0.708644 0.813010 0.140 Uiso 1 1 calc R U . . .
C1A C 0.8722(6) -0.1239(5) 0.6197(6) 0.061(2) Uani 0.54(3) 1 d DG . P A 1
C2A C 0.8252(7) -0.2079(6) 0.6311(6) 0.087(2) Uani 0.54(3) 1 d G . P A 1
H2A H 0.790326 -0.195903 0.658887 0.104 Uiso 0.54(3) 1 calc R U P A 1
C3A C 0.8303(9) -0.3098(5) 0.6009(7) 0.101(3) Uani 0.54(3) 1 d G . P A 1
H3A H 0.798824 -0.366045 0.608505 0.122 Uiso 0.54(3) 1 calc R U P A 1
C4A C 0.8824(8) -0.3277(7) 0.5593(7) 0.092(3) Uani 0.54(3) 1 d G . P A 1
H4A H 0.885809 -0.395940 0.539102 0.111 Uiso 0.54(3) 1 calc R U P A 1
C5A C 0.9294(6) -0.2437(12) 0.5479(7) 0.085(2) Uani 0.54(3) 1 d G . P A 1
H5A H 0.964297 -0.255694 0.520080 0.102 Uiso 0.54(3) 1 calc R U P A 1
C6A C 0.9243(6) -0.1418(9) 0.5781(7) 0.0741(18) Uani 0.54(3) 1 d G . P A 1
H6A H 0.955800 -0.085552 0.570462 0.089 Uiso 0.54(3) 1 calc R U P A 1
C1B C 0.8754(8) -0.1172(6) 0.6171(8) 0.071(3) Uani 0.46(3) 1 d DG . P A 2
C2B C 0.8442(10) -0.2151(8) 0.6301(7) 0.081(2) Uani 0.46(3) 1 d G . P A 2
H2B H 0.812308 -0.218171 0.661805 0.097 Uiso 0.46(3) 1 calc R U P A 2
C3B C 0.8607(13) -0.3084(6) 0.5956(6) 0.094(3) Uani 0.46(3) 1 d G . P A 2
H3B H 0.839789 -0.373842 0.604231 0.113 Uiso 0.46(3) 1 calc R U P A 2
C4B C 0.9083(11) -0.3037(10) 0.5482(6) 0.091(3) Uani 0.46(3) 1 d G . P A 2
H4B H 0.919353 -0.366142 0.525076 0.109 Uiso 0.46(3) 1 calc R U P A 2
C5B C 0.9395(7) -0.2059(14) 0.5352(7) 0.088(3) Uani 0.46(3) 1 d G . P A 2
H5B H 0.971435 -0.202769 0.503494 0.105 Uiso 0.46(3) 1 calc R U P A 2
C6B C 0.9231(8) -0.1126(11) 0.5697(8) 0.075(2) Uani 0.46(3) 1 d G . P A 2
H6B H 0.943956 -0.047096 0.561068 0.090 Uiso 0.46(3) 1 calc R U P A 2
 
loop_
 _atom_site_aniso_label
 _atom_site_aniso_U_11
 _atom_site_aniso_U_22
 _atom_site_aniso_U_33
 _atom_site_aniso_U_23
 _atom_site_aniso_U_13
 _atom_site_aniso_U_12
Fe01 0.05790(15) 0.04655(14) 0.04312(14) 0.00214(8) 0.02185(11) 0.00290(9)
S002 0.0688(3) 0.0678(3) 0.0590(3) 0.0077(2) 0.0284(2) 0.0067(2)
S001 0.0820(3) 0.0628(3) 0.0647(3) 0.0148(2) 0.0265(3) 0.0100(2)
N005 0.0518(7) 0.0470(7) 0.0445(6) 0.0017(5) 0.0224(6) -0.0022(5)
N006 0.0762(10) 0.0505(8) 0.0482(7) -0.0060(6) 0.0138(7) 0.0075(7)
N003 0.0506(7) 0.0472(7) 0.0433(6) 0.0002(5) 0.0192(5) 0.0036(5)
N004 0.0533(7) 0.0456(6) 0.0423(6) 0.0016(5) 0.0185(5) 0.0014(5)
N002 0.0783(11) 0.0980(14) 0.0639(10) -0.0006(9) 0.0370(9) 0.0121(10)
N001 0.0715(9) 0.0629(9) 0.0492(8) 0.0012(7) 0.0233(7) 0.0051(7)
C015 0.0528(8) 0.0516(8) 0.0429(7) -0.0001(6) 0.0144(7) 0.0000(6)
C016 0.0497(8) 0.0481(8) 0.0479(8) -0.0007(6) 0.0195(6) -0.0015(6)
C003 0.0495(7) 0.0466(8) 0.0458(7) 0.0021(6) 0.0184(6) 0.0043(6)
C021 0.0488(8) 0.0495(8) 0.0462(8) 0.0020(6) 0.0222(6) 0.0041(6)
C024 0.0506(8) 0.0556(9) 0.0516(8) -0.0023(7) 0.0189(7) 0.0092(7)
C007 0.0664(10) 0.0481(8) 0.0569(9) -0.0004(7) 0.0292(8) 0.0113(7)
C012 0.0846(14) 0.0616(11) 0.0806(14) 0.0218(10) 0.0421(12) 0.0132(10)
C010 0.0604(10) 0.0581(9) 0.0593(10) 0.0043(8) 0.0263(8) 0.0067(8)
C022 0.0681(10) 0.0531(9) 0.0472(8) 0.0080(7) 0.0280(8) 0.0090(7)
C008 0.0640(9) 0.0531(9) 0.0486(8) 0.0010(7) 0.0265(7) 0.0097(7)
C025 0.0541(8) 0.0504(8) 0.0502(8) 0.0053(7) 0.0180(7) 0.0102(7)
C002 0.0673(10) 0.0535(9) 0.0426(8) 0.0044(7) 0.0185(8) 0.0114(7)
C004 0.0671(10) 0.0457(8) 0.0545(9) -0.0007(7) 0.0290(8) 0.0072(7)
C020 0.0615(9) 0.0525(8) 0.0512(8) 0.0056(7) 0.0252(8) -0.0054(7)
C005 0.0710(10) 0.0513(8) 0.0520(8) 0.0020(7) 0.0324(8) 0.0068(7)
C009 0.0551(9) 0.0489(8) 0.0596(9) 0.0065(7) 0.0271(8) 0.0083(7)
C017 0.0678(11) 0.0531(9) 0.0570(10) -0.0061(7) 0.0156(8) -0.0075(8)
C006 0.0533(8) 0.0471(8) 0.0532(8) 0.0033(6) 0.0224(7) 0.0054(6)
C018 0.0772(12) 0.0467(9) 0.0766(12) -0.0039(8) 0.0263(10) -0.0119(8)
C001 0.0630(9) 0.0514(8) 0.0463(8) -0.0059(7) 0.0250(7) -0.0032(7)
C011 0.0704(11) 0.0718(12) 0.0609(10) 0.0141(9) 0.0287(9) 0.0123(9)
C026 0.0517(8) 0.0540(8) 0.0422(7) 0.0033(6) 0.0192(6) 0.0045(6)
C028 0.0695(11) 0.0500(9) 0.0581(10) 0.0014(7) 0.0163(9) -0.0046(8)
C014 0.0865(13) 0.0526(9) 0.0651(11) 0.0017(8) 0.0345(10) 0.0059(9)
C013 0.1024(17) 0.0494(10) 0.0854(15) 0.0060(9) 0.0430(13) 0.0032(10)
C023 0.0694(10) 0.0638(10) 0.0458(8) 0.0005(7) 0.0268(8) 0.0107(8)
C027 0.0610(9) 0.0558(9) 0.0576(9) 0.0032(7) 0.0260(8) -0.0049(7)
C019 0.0687(11) 0.0505(9) 0.0676(11) 0.0106(8) 0.0283(9) -0.0059(8)
C032 0.1117(18) 0.0648(12) 0.0618(11) -0.0122(10) 0.0182(12) 0.0187(12)
C031 0.154(3) 0.0515(13) 0.0902(19) -0.0181(12) 0.0124(19) 0.0109(15)
C029 0.1007(18) 0.0582(12) 0.1003(18) 0.0064(12) 0.0256(15) -0.0173(12)
C030 0.142(3) 0.0526(13) 0.120(3) -0.0045(14) 0.025(2) -0.0182(15)
C1A 0.056(5) 0.060(3) 0.052(5) -0.016(3) 0.008(4) 0.017(3)
C2A 0.076(4) 0.058(3) 0.109(5) -0.020(3) 0.024(3) 0.005(3)
C3A 0.095(5) 0.067(3) 0.115(5) -0.026(3) 0.019(4) 0.010(3)
C4A 0.104(5) 0.069(3) 0.069(4) -0.015(3) 0.006(3) 0.027(3)
C5A 0.099(4) 0.071(5) 0.069(4) -0.011(4) 0.021(3) 0.042(4)
C6A 0.074(3) 0.067(4) 0.072(4) -0.014(3) 0.023(3) 0.024(3)
C1B 0.072(8) 0.071(4) 0.057(6) 0.007(4) 0.015(6) 0.026(4)
C2B 0.090(5) 0.068(4) 0.077(4) 0.005(3) 0.028(4) 0.029(3)
C3B 0.122(8) 0.064(3) 0.082(5) -0.006(3) 0.030(5) 0.022(4)
C4B 0.120(8) 0.061(4) 0.074(4) 0.000(4) 0.026(4) 0.040(4)
C5B 0.098(5) 0.078(5) 0.074(4) -0.003(4) 0.024(3) 0.039(4)
C6B 0.081(4) 0.072(4) 0.064(3) -0.003(3) 0.023(3) 0.036(4)
 
_geom_special_details
;
 All esds (except the esd in the dihedral angle between two l.s. planes)
 are estimated using the full covariance matrix.  The cell esds are taken
 into account individually in the estimation of esds in distances, angles
 and torsion angles; correlations between esds in cell parameters are only
 used when they are defined by crystal symmetry.  An approximate (isotropic)
 treatment of cell esds is used for estimating esds involving l.s. planes.
;
 
loop_
 _geom_bond_atom_site_label_1
 _geom_bond_atom_site_label_2
 _geom_bond_distance
 _geom_bond_site_symmetry_2
 _geom_bond_publ_flag
Fe01 N001 2.0475(16) . ?
Fe01 N002 2.0515(19) . ?
Fe01 N006 2.1176(17) . ?
Fe01 N005 2.1397(13) . ?
Fe01 N003 2.1907(13) . ?
Fe01 N004 2.2043(14) . ?
S002 C002 1.603(2) . ?
S001 C001 1.6068(18) . ?
N005 C020 1.328(2) . ?
N005 C016 1.338(2) . ?
N006 C028 1.339(3) . ?
N006 C032 1.339(3) . ?
N003 C015 1.267(2) . ?
N003 C003 1.418(2) . ?
N004 C027 1.267(2) . ?
N004 C021 1.415(2) . ?
N002 C002 1.145(3) . ?
N001 C001 1.149(2) . ?
C015 C016 1.448(2) . ?
C016 C017 1.371(2) . ?
C003 C004 1.369(2) . ?
C003 C008 1.382(2) . ?
C021 C026 1.372(2) . ?
C021 C022 1.381(2) . ?
C024 C023 1.378(3) . ?
C024 C025 1.384(2) . ?
C024 C1B 1.455(6) . ?
C024 C1A 1.491(5) . ?
C007 C008 1.376(2) . ?
C007 C006 1.382(2) . ?
C012 C013 1.360(3) . ?
C012 C011 1.370(3) . ?
C010 C009 1.374(3) . ?
C010 C011 1.380(3) . ?
C022 C023 1.370(2) . ?
C025 C026 1.373(2) . ?
C004 C005 1.372(2) . ?
C020 C019 1.367(2) . ?
C005 C006 1.386(2) . ?
C009 C014 1.383(3) . ?
C009 C006 1.478(2) . ?
C017 C018 1.375(3) . ?
C018 C019 1.358(3) . ?
C028 C029 1.382(3) . ?
C028 C027 1.445(3) . ?
C014 C013 1.377(3) . ?
C032 C031 1.384(4) . ?
C031 C030 1.363(5) . ?
C029 C030 1.355(4) . ?
C1A C2A 1.3900 . ?
C1A C6A 1.3900 . ?
C2A C3A 1.3900 . ?
C3A C4A 1.3900 . ?
C4A C5A 1.3900 . ?
C5A C6A 1.3900 . ?
C1B C2B 1.3900 . ?
C1B C6B 1.3900 . ?
C2B C3B 1.3900 . ?
C3B C4B 1.3900 . ?
C4B C5B 1.3900 . ?
C5B C6B 1.3900 . ?
 
loop_
 _geom_angle_atom_site_label_1
 _geom_angle_atom_site_label_2
 _geom_angle_atom_site_label_3
 _geom_angle
 _geom_angle_site_symmetry_1
 _geom_angle_site_symmetry_3
 _geom_angle_publ_flag
N001 Fe01 N002 95.54(7) . . ?
N001 Fe01 N006 98.63(7) . . ?
N002 Fe01 N006 94.60(8) . . ?
N001 Fe01 N005 90.74(6) . . ?
N002 Fe01 N005 98.57(7) . . ?
N006 Fe01 N005 163.02(6) . . ?
N001 Fe01 N003 164.48(6) . . ?
N002 Fe01 N003 93.82(6) . . ?
N006 Fe01 N003 92.91(5) . . ?
N005 Fe01 N003 75.62(5) . . ?
N001 Fe01 N004 92.45(6) . . ?
N002 Fe01 N004 167.93(7) . . ?
N006 Fe01 N004 75.23(6) . . ?
N005 Fe01 N004 90.34(5) . . ?
N003 Fe01 N004 80.45(5) . . ?
C020 N005 C016 117.88(14) . . ?
C020 N005 Fe01 127.15(11) . . ?
C016 N005 Fe01 114.67(10) . . ?
C028 N006 C032 117.6(2) . . ?
C028 N006 Fe01 116.19(12) . . ?
C032 N006 Fe01 126.15(19) . . ?
C015 N003 C003 118.11(14) . . ?
C015 N003 Fe01 113.65(11) . . ?
C003 N003 Fe01 127.53(10) . . ?
C027 N004 C021 119.36(15) . . ?
C027 N004 Fe01 113.88(12) . . ?
C021 N004 Fe01 125.85(10) . . ?
C002 N002 Fe01 154.25(19) . . ?
C001 N001 Fe01 158.64(15) . . ?
N003 C015 C016 119.50(15) . . ?
N005 C016 C017 122.16(15) . . ?
N005 C016 C015 115.74(14) . . ?
C017 C016 C015 122.10(15) . . ?
C004 C003 C008 119.41(15) . . ?
C004 C003 N003 121.55(14) . . ?
C008 C003 N003 119.04(14) . . ?
C026 C021 C022 119.88(15) . . ?
C026 C021 N004 119.26(14) . . ?
C022 C021 N004 120.71(14) . . ?
C023 C024 C025 118.30(16) . . ?
C023 C024 C1B 119.6(5) . . ?
C025 C024 C1B 122.0(5) . . ?
C023 C024 C1A 122.8(4) . . ?
C025 C024 C1A 118.9(4) . . ?
C008 C007 C006 121.25(15) . . ?
C013 C012 C011 119.69(19) . . ?
C009 C010 C011 121.19(19) . . ?
C023 C022 C021 120.02(16) . . ?
C007 C008 C003 120.01(16) . . ?
C026 C025 C024 121.29(15) . . ?
N002 C002 S002 179.04(19) . . ?
C003 C004 C005 120.24(15) . . ?
N005 C020 C019 122.90(16) . . ?
C004 C005 C006 121.46(16) . . ?
C010 C009 C014 117.59(17) . . ?
C010 C009 C006 121.45(16) . . ?
C014 C009 C006 120.92(17) . . ?
C016 C017 C018 119.01(17) . . ?
C007 C006 C005 117.62(15) . . ?
C007 C006 C009 121.94(15) . . ?
C005 C006 C009 120.41(15) . . ?
C019 C018 C017 118.93(17) . . ?
N001 C001 S001 178.42(17) . . ?
C012 C011 C010 120.1(2) . . ?
C021 C026 C025 119.62(15) . . ?
N006 C028 C029 123.3(2) . . ?
N006 C028 C027 115.36(16) . . ?
C029 C028 C027 121.3(2) . . ?
C013 C014 C009 121.3(2) . . ?
C012 C013 C014 120.1(2) . . ?
C022 C023 C024 120.90(16) . . ?
N004 C027 C028 119.09(18) . . ?
C018 C019 C020 119.11(17) . . ?
N006 C032 C031 121.2(3) . . ?
C030 C031 C032 120.2(3) . . ?
C030 C029 C028 118.4(3) . . ?
C029 C030 C031 119.2(3) . . ?
C2A C1A C6A 120.0 . . ?
C2A C1A C024 117.5(5) . . ?
C6A C1A C024 122.5(5) . . ?
C3A C2A C1A 120.0 . . ?
C2A C3A C4A 120.0 . . ?
C3A C4A C5A 120.0 . . ?
C6A C5A C4A 120.0 . . ?
C5A C6A C1A 120.0 . . ?
C2B C1B C6B 120.0 . . ?
C2B C1B C024 123.5(7) . . ?
C6B C1B C024 116.4(7) . . ?
C3B C2B C1B 120.0 . . ?
C2B C3B C4B 120.0 . . ?
C5B C4B C3B 120.0 . . ?
C4B C5B C6B 120.0 . . ?
C5B C6B C1B 120.0 . . ?
 
_refine_diff_density_max    0.444
_refine_diff_density_min   -0.428
_refine_diff_density_rms    0.042

_shelx_res_file
;

TITL sc2_093K_a.res in P2(1)/c
    SC2_237K.res
    created by SHELXL-2018/3 at 12:20:26 on 15-Apr-2021
REM Old TITL SC2_093K in P2(1)/c
REM SHELXT solution in P2(1)/c: R1 0.091, Rweak 0.004, Alpha 0.025
REM <I/s>   0.460 for  267 systematic absences,  Orientation as input
REM Formula found by SHELXT:  C38 N6 S2 Fe

CELL 0.63582 17.2520 12.4633 17.2293 90.0000 115.7938 90.0000
ZERR 4.000 0.0002 0.0001 0.0002 0.0000 0.0013 0.0000
LATT  1
SYMM -X, 1/2+Y, 1/2-Z
SFAC C H N S FE
DISP $C  0.00244  0.00131  9.14798!source kissel
DISP $H -0.00002  0.00000  0.66440!source kissel
DISP $N  0.00493  0.00266 15.07095!source kissel
DISP $S  0.10506  0.10024 379.49005!source kissel
DISP $Fe  0.32649  0.69602 2544.24973!source kissel
UNIT 152.00 112.00 24.00 8.00 4.00
OMIT -5 0 2
OMIT 4 0 0
OMIT 2 0 2
L.S. 30
REM DAMP 100
REM ISOR 0.04 0.06 C1A > C6A
REM ISOR 0.04 0.06 C1B > C6B
RIGU 0.002 0.002 C1A > C6A
RIGU 0.002 0.002  C1B > C6B
SADI C024 C1A C024 C1B
BOND
LIST 6
SHEL 99 0.75
ACTA
FMAP 2
PLAN 20
WGHT    0.055900    0.710100
EXTI    0.007679
FVAR       3.65738   0.54071   0.07947
FE01  5    0.758721    0.303605    0.824575    11.00000    0.05790    0.04655 =
         0.04312    0.00214    0.02185    0.00290
S002  4    0.545230    0.342051    0.921731    11.00000    0.06883    0.06779 =
         0.05901    0.00770    0.02836    0.00674
S001  4    0.951921    0.116003    1.070402    11.00000    0.08202    0.06281 =
         0.06475    0.01480    0.02648    0.00996
N005  3    0.711007    0.143146    0.793821    11.00000    0.05179    0.04701 =
         0.04455    0.00172    0.02237   -0.00223
N006  3    0.810800    0.456485    0.821365    11.00000    0.07621    0.05045 =
         0.04822   -0.00604    0.01384    0.00753
N003  3    0.667629    0.310487    0.687940    11.00000    0.05061    0.04718 =
         0.04335    0.00022    0.01917    0.00365
N004  3    0.848118    0.274957    0.766348    11.00000    0.05330    0.04560 =
         0.04228    0.00156    0.01849    0.00140
N002  3    0.671414    0.360760    0.865741    11.00000    0.07832    0.09801 =
         0.06395   -0.00059    0.03704    0.01209
N001  3    0.847534    0.255284    0.943832    11.00000    0.07153    0.06287 =
         0.04917    0.00123    0.02330    0.00513
C015  1    0.639309    0.219403    0.655142    11.00000    0.05284    0.05162 =
         0.04291   -0.00013    0.01435    0.00005
AFIX  43
H015  2    0.604477    0.212992    0.596309    11.00000   -1.20000
AFIX   0
C016  1    0.661599    0.125419    0.709963    11.00000    0.04972    0.04813 =
         0.04792   -0.00070    0.01947   -0.00152
C003  1    0.648047    0.400161    0.631936    11.00000    0.04954    0.04664 =
         0.04579    0.00208    0.01841    0.00433
C021  1    0.857738    0.177370    0.729452    11.00000    0.04876    0.04953 =
         0.04616    0.00199    0.02216    0.00410
C024    1    0.866235   -0.017168    0.655892    11.00000    0.05060    0.05559 =
         0.05162   -0.00229    0.01894    0.00920
C007  1    0.603720    0.583156    0.602419    11.00000    0.06642    0.04811 =
         0.05693   -0.00041    0.02916    0.01128
AFIX  43
H007  2    0.586066    0.646350    0.618613    11.00000   -1.20000
AFIX   0
C012  1    0.568709    0.853611    0.364817    11.00000    0.08461    0.06161 =
         0.08056    0.02175    0.04206    0.01316
AFIX  43
H012  2    0.561203    0.913392    0.329960    11.00000   -1.20000
AFIX   0
C010  1    0.559886    0.664724    0.380733    11.00000    0.06044    0.05806 =
         0.05929    0.00426    0.02630    0.00672
AFIX  43
H010  2    0.545608    0.597091    0.355688    11.00000   -1.20000
AFIX   0
C022  1    0.839436    0.171760    0.643149    11.00000    0.06809    0.05314 =
         0.04716    0.00800    0.02803    0.00903
AFIX  43
H022  2    0.823898    0.233429    0.609409    11.00000   -1.20000
AFIX   0
C008  1    0.623409    0.495278    0.655965    11.00000    0.06395    0.05312 =
         0.04855    0.00098    0.02655    0.00967
AFIX  43
H008  2    0.620138    0.499881    0.708334    11.00000   -1.20000
AFIX   0
C025  1    0.883493   -0.010236    0.742030    11.00000    0.05414    0.05038 =
         0.05018    0.00534    0.01799    0.01018
AFIX  43
H025  2    0.897912   -0.072042    0.775620    11.00000   -1.20000
AFIX   0
C002  1    0.618974    0.352084    0.889177    11.00000    0.06733    0.05351 =
         0.04263    0.00441    0.01851    0.01142
C004  1    0.653663    0.394856    0.555173    11.00000    0.06712    0.04570 =
         0.05448   -0.00070    0.02902    0.00719
AFIX  43
H004  2    0.670318    0.331170    0.538644    11.00000   -1.20000
AFIX   0
C020  1    0.731407    0.059643    0.846906    11.00000    0.06150    0.05250 =
         0.05121    0.00564    0.02522   -0.00538
AFIX  43
H020  2    0.764937    0.071287    0.905434    11.00000   -1.20000
AFIX   0
C005  1    0.634811    0.483138    0.502554    11.00000    0.07099    0.05126 =
         0.05205    0.00202    0.03243    0.00685
AFIX  43
H005  2    0.638988    0.478357    0.450639    11.00000   -1.20000
AFIX   0
C009  1    0.592902    0.674450    0.468796    11.00000    0.05509    0.04888 =
         0.05962    0.00650    0.02707    0.00833
C017  1    0.633353    0.024824    0.678066    11.00000    0.06775    0.05313 =
         0.05699   -0.00611    0.01557   -0.00755
AFIX  43
H017  2    0.599275    0.014579    0.619460    11.00000   -1.20000
AFIX   0
C006  1    0.609678    0.579296    0.525046    11.00000    0.05333    0.04707 =
         0.05316    0.00325    0.02241    0.00539
C018  1    0.656150   -0.060724    0.734006    11.00000    0.07723    0.04665 =
         0.07659   -0.00391    0.02633   -0.01192
AFIX  43
H018  2    0.638214   -0.129812    0.713762    11.00000   -1.20000
AFIX   0
C001  1    0.891445    0.198330    0.997383    11.00000    0.06296    0.05139 =
         0.04628   -0.00593    0.02497   -0.00323
C011  1    0.547545    0.753501    0.328817    11.00000    0.07038    0.07183 =
         0.06089    0.01408    0.02868    0.01231
AFIX  43
H011  2    0.524837    0.745384    0.269325    11.00000   -1.20000
AFIX   0
C026  1    0.879748    0.086078    0.778878    11.00000    0.05172    0.05398 =
         0.04220    0.00332    0.01915    0.00450
AFIX  43
H026  2    0.892058    0.089440    0.837010    11.00000   -1.20000
AFIX   0
C028  1    0.867206    0.460338    0.787227    11.00000    0.06945    0.05001 =
         0.05811    0.00144    0.01628   -0.00465
C014  1    0.612552    0.776525    0.503413    11.00000    0.08651    0.05264 =
         0.06513    0.00172    0.03447    0.00593
AFIX  43
H014  2    0.634169    0.785471    0.562751    11.00000   -1.20000
AFIX   0
C013  1    0.600746    0.865135    0.451777    11.00000    0.10244    0.04940 =
         0.08541    0.00596    0.04305    0.00316
AFIX  43
H013  2    0.614704    0.933021    0.476398    11.00000   -1.20000
AFIX   0
C023  1    0.844163    0.075349    0.607207    11.00000    0.06936    0.06378 =
         0.04582    0.00045    0.02676    0.01074
AFIX  43
H023  2    0.832320    0.072295    0.549182    11.00000   -1.20000
AFIX   0
C027  1    0.882579    0.359504    0.754908    11.00000    0.06105    0.05576 =
         0.05759    0.00317    0.02601   -0.00487
AFIX  43
H027  2    0.917297    0.356721    0.726105    11.00000   -1.20000
AFIX   0
C019  1    0.705293   -0.042698    0.819317    11.00000    0.06867    0.05050 =
         0.06756    0.01062    0.02826   -0.00589
AFIX  43
H019  2    0.720967   -0.099213    0.858436    11.00000   -1.20000
AFIX   0
C032  1    0.793721    0.548122    0.851481    11.00000    0.11172    0.06478 =
         0.06184   -0.01217    0.01821    0.01874
AFIX  43
H032  2    0.754188    0.547870    0.874794    11.00000   -1.20000
AFIX   0
C031  1    0.833818    0.643189    0.848549    11.00000    0.15359    0.05154 =
         0.09018   -0.01813    0.01237    0.01090
AFIX  43
H031  2    0.821065    0.705993    0.869777    11.00000   -1.20000
AFIX   0
C029  1    0.909331    0.553016    0.783308    11.00000    0.10067    0.05822 =
         0.10030    0.00643    0.02560   -0.01727
AFIX  43
H029  2    0.948659    0.552280    0.759747    11.00000   -1.20000
AFIX   0
C030  1    0.891938    0.645012    0.814637    11.00000    0.14242    0.05259 =
         0.11988   -0.00448    0.02504   -0.01816
AFIX  43
H030  2    0.919349    0.708644    0.813010    11.00000   -1.20000
AFIX  66
REM #####
PART 1
C1A   1    0.872219   -0.123859    0.619670    21.00000    0.05551    0.05950 =
         0.05193   -0.01596    0.00782    0.01654
C2A   1    0.825195   -0.207887    0.631066    21.00000    0.07619    0.05751 =
         0.10879   -0.02004    0.02386    0.00458
AFIX  43
H2A   2    0.790326   -0.195903    0.658887    21.00000   -1.20000
AFIX  65
C3A   1    0.830287   -0.309825    0.600880    21.00000    0.09456    0.06676 =
         0.11451   -0.02572    0.01902    0.01033
AFIX  43
H3A   2    0.798824   -0.366045    0.608505    21.00000   -1.20000
AFIX  65
C4A   1    0.882403   -0.327736    0.559298    21.00000    0.10444    0.06920 =
         0.06922   -0.01545    0.00619    0.02687
AFIX  43
H4A   2    0.885809   -0.395940    0.539102    21.00000   -1.20000
AFIX  65
C5A   1    0.929428   -0.243710    0.547901    21.00000    0.09916    0.07106 =
         0.06910   -0.01093    0.02101    0.04199
AFIX  43
H5A   2    0.964297   -0.255694    0.520080    21.00000   -1.20000
AFIX  65
C6A   1    0.924337   -0.141771    0.578087    21.00000    0.07380    0.06728 =
         0.07165   -0.01400    0.02285    0.02353
AFIX  43
H6A   2    0.955800   -0.085552    0.570462    21.00000   -1.20000
AFIX  66
PART 2
C1B   1    0.875407   -0.117200    0.617145   -21.00000    0.07173    0.07071 =
         0.05675    0.00661    0.01469    0.02608
C2B   1    0.844203   -0.215083    0.630075   -21.00000    0.09013    0.06800 =
         0.07672    0.00469    0.02808    0.02880
AFIX  43
H2B   2    0.812308   -0.218171    0.661805   -21.00000   -1.20000
AFIX  65
C3B   1    0.860667   -0.308352    0.595580   -21.00000    0.12223    0.06437 =
         0.08154   -0.00636    0.03030    0.02174
AFIX  43
H3B   2    0.839789   -0.373842    0.604231   -21.00000   -1.20000
AFIX  65
C4B   1    0.908337   -0.303738    0.548155   -21.00000    0.12030    0.06106 =
         0.07381    0.00007    0.02600    0.03952
AFIX  43
H4B   2    0.919353   -0.366142    0.525076   -21.00000   -1.20000
AFIX  65
C5B   1    0.939541   -0.205856    0.535225   -21.00000    0.09783    0.07781 =
         0.07364   -0.00309    0.02424    0.03907
AFIX  43
H5B   2    0.971435   -0.202769    0.503494   -21.00000   -1.20000
AFIX  65
C6B   1    0.923077   -0.112586    0.569720   -21.00000    0.08056    0.07234 =
         0.06403   -0.00330    0.02284    0.03572
AFIX  43
H6B   2    0.943956   -0.047096    0.561068   -21.00000   -1.20000
PART 0
AFIX   0
HKLF 4


REM  sc2_093K_a.res in P2(1)/c
REM wR2 = 0.1123, GooF = S = 1.049, Restrained GooF = 1.047 for all data
REM R1 = 0.0379 for 6821 Fo > 4sig(Fo) and 0.0423 for all 7785 data
REM 457 parameters refined using 73 restraints

END

WGHT      0.0563      0.7063

REM Highest difference peak  0.444,  deepest hole -0.428,  1-sigma level  0.042
Q1    1   0.7621  0.2598  0.7964  11.00000  0.05    0.44
Q2    1   0.6787  0.3081  0.8510  11.00000  0.05    0.39
Q3    1   0.9062  0.0773  1.0615  11.00000  0.05    0.37
Q4    1   0.6782  0.1371  0.7520  11.00000  0.05    0.22
Q5    1   0.6506  0.1690  0.6823  11.00000  0.05    0.22
Q6    1   0.6320  0.3148  0.8718  11.00000  0.05    0.21
Q7    1   0.5883  0.3703  0.9519  11.00000  0.05    0.20
Q8    1   0.5323  0.3751  0.8807  11.00000  0.05    0.20
Q9    1   0.5985  0.6218  0.4998  11.00000  0.05    0.20
Q10   1   0.6573 -0.0209  0.7028  11.00000  0.05    0.20
Q11   1   0.8497  0.1714  0.6904  11.00000  0.05    0.20
Q12   1   0.5616  0.2875  0.9095  11.00000  0.05    0.20
Q13   1   0.6481  0.0760  0.6976  11.00000  0.05    0.19
Q14   1   0.7974  0.4015  0.8308  11.00000  0.05    0.19
Q15   1   0.6255  0.4430  0.6426  11.00000  0.05    0.19
Q16   1   0.8889  0.0427  0.7581  11.00000  0.05    0.19
Q17   1   0.8676  0.0352  0.6412  11.00000  0.05    0.18
Q18   1   0.8750  0.6223  0.8472  11.00000  0.05    0.18
Q19   1   0.6586  0.3538  0.6606  11.00000  0.05    0.18
Q20   1   0.6011  0.5332  0.6208  11.00000  0.05    0.18
;
_shelx_res_checksum   63498

_shelx_hkl_file
;
   2   0   0 123554. 5752.64   1
  -2   0   0 128168. 5752.27   1
   3   0   0 54304.4 2473.54   1
  -3   0   0 53661.4 2472.25   1
   4   0   0 670357. 32019.7   1
  -4   0   0 730099. 32018.6   1
   5   0   0 15.2406 18.1770   1
  -5   0   0 83.4901 19.4290   1
   7   0   0 1386.50 89.4122   1
  -7   0   0 1469.91 88.0187   1
   8   0   0 64727.8 2925.02   1
  -8   0   0 62358.6 2923.02   1
   9   0   0 5036.64 249.210   1
  -9   0   0 4547.74 245.947   1
 -10   0   0 123857. 5751.12   1
  10   0   0 126932. 5752.96   1
 -11   0   0 1445.29 95.8105   1
  11   0   0 1413.91 97.7756   1
 -13   0   0 3356.77 190.740   1
  13   0   0 3470.77 193.887   1
 -14   0   0 4120.13 220.978   1
  14   0   0 3787.31 219.806   1
  15   0   0 76.5959 36.0924   1
 -15   0   0 88.7471 36.4660   1
  16   0   0 429.007 52.0339   1
 -16   0   0 370.661 49.5136   1
  17   0   0 1601.83 114.843   1
  18   0   0 199.728 44.2773   1
 -18   0   0 343.335 51.9669   1
  19   0   0 1919.36 132.792   1
 -19   0   0 2041.98 135.214   1
  20   0   0 831.878 79.5630   1
 -20   0   0 966.852 86.5686   1
  21   0   0 308.974 52.8146   1
 -21   0   0 119.801 43.9447   1
  22   0   0 69.4148 38.7881   1
 -22   0   0 59.3931 42.6077   1
  23   0   0 155.881 46.3589   1
 -23   0   0 211.823 51.2185   1
  24   0   0 68.6382 41.7984   1
 -24   0   0 100.899 41.4187   1
  25   0   0 67.9553 44.3503   1
 -25   0   0 33.0943 38.8376   1
  26   0   0-8.31234 36.5653   1
 -26   0   0-16.1197 40.3816   1
   1   1   0 253965. 11681.9   1
   1  -1   0 275007. 11681.1   1
  -1   1   0 267634. 11681.1   1
  -2   1   0 758.702 43.7762   1
   2   1   0 825.568 45.7020   1
   2  -1   0 764.847 45.0320   1
  -2  -1   0 808.993 45.2261   1
  -3   1   0 229980. 10421.3   1
   3   1   0 209516. 10421.4   1
   3  -1   0 240317. 10422.4   1
  -3  -1   0 234386. 10422.6   1
  -4   1   0 60699.2 2741.76   1
   4  -1   0 58812.5 2742.46   1
  -4  -1   0 61174.2 2742.62   1
   4   1   0 58428.5 2742.37   1
  -5   1   0 13089.7 568.739   1
   5  -1   0 12693.7 568.618   1
  -5  -1   0 11663.1 567.145   1
  -6  -1   0 2299.49 134.196   1
   6   1   0 2757.32 139.285   1
  -7   1   0 6597.05 345.519   1
   7  -1   0 7612.13 348.719   1
  -7  -1   0 6761.44 344.975   1
   7   1   0 7423.07 349.581   1
  -8   1   0 17654.5 834.222   1
   8  -1   0 16502.6 833.021   1
  -8  -1   0 17642.4 831.551   1
   8   1   0 18952.8 835.701   1
  -9   1   0 134905. 6482.29   1
   9  -1   0 132157. 6483.20   1
  -9  -1   0 147259. 6483.97   1
   9   1   0 153396. 6487.76   1
 -10   1   0 10114.9 512.183   1
  10  -1   0 10780.0 515.335   1
 -10  -1   0 9911.22 509.646   1
  10   1   0 11660.4 519.445   1
 -11   1   0 26623.7 1222.59   1
  11  -1   0 24281.5 1222.29   1
 -11  -1   0 26179.8 1221.29   1
  11   1   0 27042.9 1225.27   1
 -12  -1   0 2341.55 136.751   1
  12   1   0 2139.32 136.534   1
 -13   1   0 194.073 37.6034   1
 -13  -1   0 214.393 39.7649   1
  13   1   0 329.085 45.2617   1
  13  -1   0 266.115 44.9996   1
 -14  -1   0 1490.43 105.855   1
 -14   1   0 1516.77 105.945   1
  14  -1   0 1698.49 109.348   1
  14   1   0 1343.40 104.032   1
 -15   1   0 1489.24 104.604   1
 -15  -1   0 1324.41 100.277   1
  15   1   0 1337.63 102.584   1
 -16  -1   0 1518.29 114.894   1
 -16   1   0 1848.68 122.477   1
  16  -1   0 1774.47 118.138   1
  16   1   0 1778.02 120.666   1
 -17   1   0 307.614 49.1372   1
  17  -1   0 228.917 46.2831   1
 -17  -1   0 296.726 45.4788   1
  17   1   0 356.388 49.1343   1
 -18   1   0 261.805 46.1815   1
  18  -1   0 188.748 39.3263   1
 -18  -1   0 261.403 47.6033   1
  18   1   0 186.136 43.1507   1
 -19  -1   0 928.784 80.1974   1
 -19   1   0 776.068 76.1198   1
  19  -1   0 635.555 70.0990   1
  19   1   0 705.930 74.4100   1
 -20  -1   0 228.520 51.1514   1
  20   1   0 224.849 48.3314   1
 -21   1   0 186.928 43.6794   1
  21  -1   0 164.320 41.7118   1
 -21  -1   0 119.959 46.1651   1
  21   1   0 190.918 50.3882   1
 -22   1   0 797.086 80.1688   1
 -22  -1   0 907.869 85.4687   1
  22  -1   0 800.472 79.5803   1
  22   1   0 857.674 80.6454   1
 -23   1   0 75.7494 43.0770   1
 -23  -1   0 60.1549 40.7925   1
  23   1   0 8.54287 36.0704   1
  23  -1   0 26.2637 37.4999   1
 -24   1   0 108.926 38.7889   1
  24  -1   0 156.054 43.8481   1
 -25  -1   0 24.7420 40.9012   1
 -25   1   0 16.4973 45.0467   1
  25   1   0 42.1230 35.5403   1
  25  -1   0 17.3334 38.1377   1
 -26   1   0-24.0881 44.9743   1
 -26  -1   0-8.07428 40.8708   1
  26   1   0 8.23754 38.1420   1
   0   2   0 134447. 6230.73   1
   0  -2   0 138506. 6231.59   1
  -1   2   0 13.2875 10.7991   1
   1  -2   0 28.3836 13.8791   1
   1   2   0 37.7723 14.5476   1
  -1  -2   0 38.5165 13.9140   1
   2  -2   0 101.036 17.9234   1
   2   2   0 101.845 18.7150   1
  -2  -2   0 151.082 21.5896   1
   3   2   0 122065. 5516.48   1
   3  -2   0 123732. 5514.84   1
  -3   2   0 109890. 5513.44   1
  -3  -2   0 129226. 5517.03   1
   4   2   0 49354.4 2290.01   1
  -4   2   0 50219.2 2288.04   1
   4  -2   0 51479.1 2289.38   1
  -4  -2   0 48151.1 2289.37   1
   5  -2   0 1690.03 94.5984   1
  -5   2   0 1646.54 93.1385   1
  -6  -2   0 9116.95 433.850   1
   6  -2   0 9332.97 432.646   1
   6   2   0 8684.45 433.631   1
  -6   2   0 8864.25 431.434   1
  -7  -2   0 12894.7 619.116   1
   7  -2   0 13035.3 618.429   1
   7   2   0 13510.1 620.826   1
  -7   2   0 12711.7 617.528   1
  -8  -2   0 1184.04 75.9961   1
   8  -2   0 978.949 72.9016   1
   8   2   0 1175.28 77.1718   1
  -8   2   0 969.841 70.7886   1
  -9  -2   0 4575.17 246.644   1
   9  -2   0 4933.71 249.314   1
   9   2   0 4601.00 250.398   1
  -9   2   0 5084.39 248.918   1
 -10  -2   0 40008.8 1984.10   1
  10  -2   0 42370.8 1986.33   1
  10   2   0 44819.0 1990.82   1
 -10   2   0 44606.1 1987.58   1
  11  -2   0 3112.60 178.953   1
 -11   2   0 3278.98 179.572   1
 -12  -2   0 18684.6 878.501   1
  12   2   0 18181.5 883.012   1
 -13  -2   0 13876.7 681.885   1
  13  -2   0 13346.0 682.904   1
  13   2   0 15626.3 692.256   1
 -13   2   0 13999.9 683.340   1
 -14  -2   0 3319.95 178.826   1
  14   2   0 2775.04 178.371   1
 -14   2   0 2879.97 173.260   1
 -15  -2   0 1776.54 121.028   1
  15  -2   0 1756.59 119.615   1
  15   2   0 1906.87 123.439   1
 -15   2   0 1681.45 119.274   1
  16  -2   0 249.773 47.0944   1
 -16   2   0 160.504 39.3661   1
  17  -2   0 64.4300 32.5060   1
 -17  -2   0 39.0376 33.4788   1
 -17   2   0 47.4534 30.3488   1
  18  -2   0-8.28295 29.3511   1
  18   2   0 75.6318 35.9569   1
 -18   2   0-8.08500 31.4916   1
 -19  -2   0 147.192 41.1796   1
  19  -2   0 152.792 43.1374   1
  19   2   0 164.189 42.5385   1
 -19   2   0 173.633 45.7158   1
 -20  -2   0 495.994 64.0725   1
  20   2   0 611.734 67.1206   1
 -21  -2   0 188.065 48.7415   1
  21  -2   0 87.3163 41.4643   1
  21   2   0 237.389 46.7674   1
 -21   2   0 84.3897 40.5730   1
  22  -2   0 35.3801 31.3465   1
 -22   2   0 8.46831 31.2371   1
 -23  -2   0 418.160 62.9936   1
 -23   2   0 421.291 60.4440   1
  23   2   0 362.907 59.2764   1
  23  -2   0 346.791 57.3523   1
  24  -2   0-26.9278 41.5815   1
 -24   2   0-32.8124 39.8139   1
  25  -2   0 17.6434 38.8099   1
  25   2   0 41.4312 38.8393   1
 -25  -2   0 33.3402 43.0492   1
 -25   2   0-16.1476 37.8440   1
  26   2   0-8.18557 36.9678   1
 -26  -2   0-15.9964 42.8948   1
   0  -3   0 2.25745 13.4615   1
   0   3   0-8.61395 13.9286   1
   1  -3   0 7511.51 364.134   1
  -1   3   0 8058.48 364.653   1
   1   3   0 7613.43 364.805   1
  -1  -3   0 7605.67 364.990   1
  -2   3   0 1792.87 91.1703   1
   2  -3   0 1719.64 91.1741   1
   2   3   0 1473.36 92.9266   1
  -2  -3   0 1708.18 92.3772   1
   3   3   0 23331.6 1141.41   1
  -3  -3   0 25577.2 1142.70   1
  -3   3   0 24802.4 1139.87   1
   3  -3   0 24878.7 1140.48   1
  -4   3   0 35250.5 1624.16   1
   4  -3   0 35143.0 1624.19   1
   5   3   0-27.0293 22.1616   1
  -5  -3   0 30.4915 21.3480   1
   6   3   0 1645.88 101.013   1
  -6  -3   0 1600.97 99.6967   1
  -6   3   0 1751.96 97.3798   1
   6  -3   0 1684.42 98.4593   1
   7   3   0 69981.3 3224.74   1
  -7   3   0 69413.0 3221.17   1
  -7  -3   0 72848.5 3225.47   1
   7  -3   0 68284.6 3223.33   1
   8   3   0 73.0527 22.4875   1
  -8   3   0 86.0775 23.5524   1
  -8  -3   0 40.6633 19.6381   1
   8  -3   0 39.6723 25.5014   1
   9   3   0 27.9911 18.5817   1
  -9   3   0 10.1371 24.0574   1
   9  -3   0-10.6583 22.4952   1
  -9  -3   0 60.4094 23.8507   1
 -10  -3   0 4114.05 230.277   1
  10  -3   0 4654.88 232.624   1
  10   3   0 4275.54 233.332   1
 -10   3   0 4397.63 230.241   1
  11  -3   0 907.277 67.5119   1
 -11   3   0 639.616 59.6849   1
 -12  -3   0 7000.75 368.280   1
  12  -3   0 7666.32 372.335   1
  12   3   0 7200.92 372.488   1
 -12   3   0 7378.69 369.308   1
 -13  -3   0 5212.61 279.756   1
  13  -3   0 4902.37 278.734   1
  13   3   0 5712.05 285.318   1
 -13   3   0 5378.78 279.281   1
 -14  -3   0 3602.54 220.838   1
  14  -3   0 4299.75 226.217   1
  14   3   0 4150.26 229.056   1
 -14   3   0 4201.81 224.593   1
 -15  -3   0 331.437 48.1762   1
  15  -3   0 334.564 48.4456   1
  15   3   0 401.098 51.1196   1
 -15   3   0 271.841 46.0636   1
 -16  -3   0 30.7848 26.1247   1
  16  -3   0 39.6597 36.2906   1
  16   3   0 16.4751 26.6601   1
 -16   3   0 7.64391 30.7933   1
  17  -3   0 657.824 65.2574   1
  17   3   0 551.558 62.7702   1
 -17   3   0 629.815 64.9176   1
 -18  -3   0 16.2683 27.5944   1
  18  -3   0-8.47993 26.0219   1
  18   3   0 42.4737 32.5085   1
 -18   3   0 8.06934 30.8811   1
  19  -3   0 121.449 44.0318   1
 -19   3   0 188.993 45.8011   1
 -20  -3   0 263.643 49.4125   1
  20  -3   0 115.437 36.6298   1
  20   3   0 173.418 45.9115   1
 -20   3   0 173.519 40.4276   1
 -21  -3   0 224.773 46.6614   1
  21  -3   0 146.085 48.4709   1
  21   3   0 96.7767 45.4188   1
 -21   3   0 81.6956 42.2392   1
 -22  -3   0 76.4265 33.7950   1
  22  -3   0 35.8548 45.4918   1
  22   3   0 87.9538 36.6845   1
 -22   3   0 75.2097 44.1155   1
 -23  -3   0 25.4182 41.0984   1
  23  -3   0 44.3409 40.0464   1
  23   3   0-26.0824 37.7202   1
 -23   3   0-25.0699 39.6243   1
  24  -3   0-8.71532 36.7597   1
  24   3   0 68.0664 37.9380   1
 -24   3   0 8.26868 38.7609   1
 -25  -3   0 8.30784 37.5167   1
 -25   3   0-8.13621 33.2816   1
  25   3   0 16.5033 34.2771   1
  25  -3   0 8.56957 30.3581   1
 -26  -3   0 82.4916 47.3722   1
  26   3   0-7.95371 36.8611   1
   0  -4   0 95608.4 4430.76   1
   0   4   0 97813.9 4430.49   1
   1  -4   0 5867.61 261.553   1
   1   4   0 4882.95 258.642   1
  -1  -4   0 5116.01 259.991   1
  -1   4   0 5434.39 260.113   1
   2  -4   0 64724.4 2971.07   1
  -3   4   0 42751.3 1932.85   1
   3  -4   0 41174.3 1931.75   1
   4   4   0 188.832 27.8144   1
  -4  -4   0 209.581 28.4641   1
   5   4   0 15874.2 752.575   1
  -5  -4   0 15884.2 752.669   1
  -5   4   0 16751.8 750.666   1
   5  -4   0 15275.6 748.393   1
   6   4   0 4272.47 216.472   1
  -6  -4   0 4063.03 215.047   1
  -6   4   0 4323.22 214.102   1
   6  -4   0 3940.68 212.078   1
   7   4   0 1628.85 99.6691   1
  -7  -4   0 1616.55 99.5676   1
  -7   4   0 1501.66 95.0642   1
   7  -4   0 1427.68 95.6870   1
   8   4   0 38710.9 1715.11   1
   8  -4   0 36731.0 1710.44   1
  -8   4   0 35613.4 1707.73   1
  -8  -4   0 36593.8 1712.78   1
   9  -4   0 3152.76 173.887   1
  -9   4   0 2889.94 170.698   1
  -9  -4   0 3259.07 176.916   1
   9   4   0 3331.75 177.376   1
  10  -4   0 188.022 34.2866   1
 -10   4   0 144.972 30.5650   1
 -11  -4   0 1258.20 94.1927   1
  11   4   0 1382.91 95.5696   1
 -12  -4   0 749.594 67.9939   1
  12  -4   0 816.198 71.5218   1
  12   4   0 775.405 70.1009   1
 -12   4   0 895.840 69.7141   1
 -13  -4   0 4094.79 223.411   1
  13  -4   0 4069.06 222.949   1
  13   4   0 4256.26 228.197   1
 -13   4   0 3705.81 218.268   1
 -14  -4   0 792.597 75.3131   1
  14  -4   0 920.657 78.1752   1
  14   4   0 921.853 79.4151   1
  15  -4   0 1068.51 91.3980   1
 -15   4   0 1310.03 94.4022   1
 -16  -4   0 753.132 73.2404   1
  16   4   0 799.509 77.2229   1
 -17  -4   0 124.776 33.5426   1
  17  -4   0 174.974 44.7672   1
  17   4   0 164.941 42.6276   1
 -17   4   0 132.910 40.9134   1
 -18  -4   0 1255.76 99.1756   1
  18  -4   0 1216.40 98.3097   1
  18   4   0 1165.63 98.7119   1
 -18   4   0 1314.64 100.581   1
 -19  -4   0 166.183 46.2861   1
  19  -4   0 207.366 46.8247   1
  19   4   0 208.854 48.7984   1
 -19   4   0 220.378 44.7277   1
 -20  -4   0 83.3765 42.6986   1
  20  -4   0 43.5654 39.9196   1
  20   4   0-8.70059 36.7633   1
 -20   4   0 90.9051 42.3231   1
 -21  -4   0 48.9680 38.6982   1
  21  -4   0-35.0553 38.0225   1
  21   4   0 8.77333 39.6179   1
 -21   4   0-8.31534 36.0767   1
 -22  -4   0 16.5585 37.8716   1
  22  -4   0 26.3394 38.6256   1
  22   4   0 43.4777 40.2689   1
 -22   4   0-16.6583 43.0185   1
 -23  -4   0 49.7601 36.5017   1
  23  -4   0 26.1737 36.8095   1
 -23   4   0-16.8405 32.8151   1
  23   4   0 61.0001 37.8309   1
  24   4   0 42.9014 32.2593   1
 -24  -4   0 8.32259 31.2917   1
  25   4   0-16.6277 38.0217   1
 -25  -4   0 8.13712 39.9069   1
   0   5   0-3.60049 18.9681   1
   0  -5   0-25.7254 19.5419   1
  -1  -5   0 7433.35 351.726   1
   1   5   0 7651.54 351.613   1
  -1   5   0 6439.24 347.765   1
   1  -5   0 7484.36 351.591   1
  -2  -5   0 68703.3 3175.29   1
  -2   5   0 70482.5 3174.27   1
   2   5   0 67874.6 3174.44   1
   2  -5   0 69247.1 3174.23   1
  -3  -5   0 742.190 57.8409   1
   3  -5   0 770.091 56.2146   1
   3   5   0 778.395 58.7936   1
  -3   5   0 877.708 57.3228   1
   4  -5   0 62304.0 2940.20   1
  -4   5   0 66423.7 2941.31   1
  -4  -5   0 62930.3 2942.94   1
   4   5   0 64033.4 2942.65   1
   5  -5   0 36944.6 1718.19   1
  -5   5   0 36846.6 1716.73   1
  -5  -5   0 38055.0 1720.96   1
   5   5   0 36555.6 1718.44   1
   6  -5   0 647.046 51.1329   1
  -6   5   0 517.698 49.1665   1
  -6  -5   0 622.839 54.9633   1
   6   5   0 487.301 50.2060   1
   7  -5   0 19226.3 925.817   1
  -7   5   0 20991.4 928.756   1
  -7  -5   0 19554.9 930.063   1
   7   5   0 18921.2 929.983   1
   8  -5   0 18323.1 904.395   1
  -8  -5   0 19609.4 908.607   1
  -8   5   0 19074.2 905.060   1
   8   5   0 19744.6 909.422   1
   9  -5   0 214.772 34.7457   1
  -9   5   0 270.830 37.9028   1
 -10   5   0 17.9171 23.3547   1
  10   5   0 46.1926 31.3631   1
  10  -5   0 59.7836 26.0258   1
 -10  -5   0 76.7897 31.1139   1
 -11   5   0 1894.05 124.761   1
  11  -5   0 2158.87 131.014   1
 -11  -5   0 1907.03 129.513   1
  11   5   0 2313.60 134.510   1
 -12   5   0 1015.39 77.8233   1
  12  -5   0 971.951 79.2410   1
 -12  -5   0 953.851 78.3432   1
  12   5   0 864.309 77.3224   1
 -13  -5   0 36.0720 30.5118   1
  13  -5   0 71.0999 29.6301   1
  13   5   0 46.2939 35.8035   1
 -14   5   0 144.449 34.7208   1
  14   5   0 169.415 39.4627   1
 -14  -5   0 237.240 40.8579   1
  14  -5   0 141.057 34.4082   1
  15  -5   0 1226.86 97.1820   1
 -15  -5   0 1332.21 99.9417   1
 -15   5   0 1252.36 96.5609   1
  15   5   0 1440.67 105.090   1
 -16   5   0 185.986 39.8530   1
 -16  -5   0 185.987 37.4149   1
  16  -5   0 263.188 42.9170   1
  16   5   0 310.455 45.4254   1
  17  -5   0 2377.72 149.022   1
 -17  -5   0 2131.10 143.856   1
 -17   5   0 2319.67 146.908   1
  17   5   0 2284.36 148.393   1
  18  -5   0 864.201 78.5782   1
 -18   5   0 766.470 75.8910   1
  18   5   0 823.494 79.9150   1
 -18  -5   0 644.583 69.9643   1
 -19   5   0 8.30800 28.8157   1
  19  -5   0 8.53576 29.6054   1
  19   5   0 8.82170 40.3473   1
 -19  -5   0 24.7348 37.2356   1
 -20   5   0 109.101 38.9339   1
  20  -5   0 77.8168 37.5620   1
  20   5   0 192.742 46.1485   1
 -20  -5   0 217.614 47.7191   1
 -21   5   0 8.43448 31.7003   1
  21  -5   0 26.1474 32.7571   1
  22   5   0-34.5635 33.6475   1
 -22  -5   0 41.0479 27.8439   1
 -23   5   0 25.1588 39.3170   1
  23  -5   0 26.2621 37.4670   1
 -24   5   0-8.35691 38.2197   1
  24  -5   0-8.60420 36.8093   1
  24   5   0 25.6037 32.0688   1
 -24  -5   0 8.04257 30.7748   1
  25   5   0 24.9521 32.9501   1
 -25  -5   0 8.06481 34.5086   1
   0   6   0 67743.6 3179.72   1
   0  -6   0 70577.1 3180.54   1
   1  -6   0 19705.1 901.528   1
   1   6   0 18599.7 900.000   1
  -1   6   0 20175.4 901.563   1
  -1  -6   0 18304.3 900.425   1
   2  -6   0 813.093 61.6487   1
   2   6   0 870.620 62.3052   1
  -2   6   0 968.381 64.6053   1
  -2  -6   0 750.479 60.4065   1
   3  -6   0 8719.93 441.907   1
  -3   6   0 9174.70 444.490   1
   3   6   0 9666.33 446.559   1
  -3  -6   0 9091.33 444.704   1
  -4   6   0 89.5344 19.9528   1
   4   6   0 112.615 31.3551   1
  -4  -6   0 117.895 27.6765   1
  -5   6   0 138.087 27.4201   1
   5  -6   0 183.108 29.6306   1
   5   6   0 156.894 30.6443   1
  -5  -6   0 158.981 32.1906   1
   6   6   0 7015.82 350.052   1
  -6  -6   0 7431.25 352.348   1
  -6   6   0 6858.23 347.571   1
   6  -6   0 6698.98 346.923   1
   7   6   0 6375.70 320.048   1
  -7  -6   0 6272.33 319.974   1
  -7   6   0 6075.97 315.741   1
   7  -6   0 6298.54 317.574   1
  -8   6   0 1967.13 120.685   1
   8  -6   0 1916.50 119.758   1
   9   6   0 15660.9 782.932   1
  -9  -6   0 15813.7 783.963   1
  -9   6   0 16779.9 782.456   1
   9  -6   0 17092.4 781.995   1
 -10  -6   0 1188.18 91.4944   1
  10   6   0 1346.04 95.9961   1
  11  -6   0-13.4819 31.6117   1
 -11  -6   0 34.9151 25.2748   1
  11   6   0 21.5791 24.4249   1
 -11   6   0 59.8408 30.4306   1
  12   6   0 630.510 64.9252   1
  12  -6   0 659.846 63.1304   1
 -12  -6   0 504.745 60.1748   1
  13  -6   0 977.614 84.3442   1
 -13  -6   0 1108.79 87.6960   1
 -13   6   0 1098.86 87.5896   1
  13   6   0 1138.59 89.0706   1
 -14   6   0 847.026 74.4131   1
  14  -6   0 662.416 68.0169   1
  15  -6   0 877.163 76.5188   1
 -15  -6   0 726.236 70.1540   1
 -15   6   0 792.468 75.1145   1
  15   6   0 780.386 73.0518   1
  16  -6   0 780.273 73.4762   1
 -16   6   0 817.489 74.0881   1
 -16  -6   0 666.563 66.9617   1
  16   6   0 693.435 72.6108   1
 -17  -6   0 71.4307 29.9267   1
  17  -6   0 57.1553 37.8882   1
  17   6   0 60.9089 31.5596   1
 -17   6   0 16.4440 35.2626   1
 -18  -6   0 48.4980 38.7789   1
  18  -6   0-8.33443 33.0197   1
  18   6   0 17.3473 38.1597   1
 -18   6   0 16.7782 37.4036   1
 -19  -6   0 143.523 37.5876   1
  19   6   0 170.672 43.1750   1
  20  -6   0 34.2388 36.1101   1
  20   6   0 35.6481 40.7743   1
 -20   6   0 8.61700 38.9302   1
 -21  -6   0 66.6529 35.7136   1
  21  -6   0 69.1907 38.1085   1
  21   6   0 43.6997 35.8219   1
 -21   6   0 17.3157 37.6310   1
 -22  -6   0 49.6923 34.4540   1
  22  -6   0 34.7430 36.1285   1
  22   6   0 69.2126 40.1016   1
 -22   6   0 8.64819 34.3034   1
 -23  -6   0 89.7523 40.7359   1
  23  -6   0 60.5021 39.8219   1
  23   6   0 134.789 43.7705   1
 -23   6   0 138.080 50.9265   1
 -25  -6   0-7.76026 41.2386   1
  25   6   0-16.3976 39.3288   1
   0  -7   0-19.9257 24.4395   1
   0   7   0-9.86331 20.8043   1
   1  -7   0 8549.44 414.147   1
   1   7   0 8510.57 412.357   1
  -1  -7   0 7814.54 411.173   1
  -1   7   0 8823.62 414.151   1
   2  -7   0 7654.92 360.168   1
   2   7   0 7174.62 358.444   1
  -2  -7   0 7114.15 358.610   1
  -2   7   0 6947.16 356.848   1
   3  -7   0 15309.4 754.723   1
   3   7   0 17063.6 758.696   1
  -3  -7   0 16383.1 757.515   1
  -3   7   0 14955.2 754.964   1
   4  -7   0 30678.9 1421.09   1
  -4   7   0 31838.2 1423.29   1
  -4  -7   0 29478.5 1423.97   1
   4   7   0 29918.2 1423.32   1
   5  -7   0 10357.6 515.875   1
  -5   7   0 10901.2 515.921   1
  -5  -7   0 10696.4 518.887   1
   5   7   0 10551.9 518.570   1
  -6   7   0 345.929 42.7416   1
   6  -7   0 315.929 41.6640   1
   6   7   0 284.383 40.6370   1
  -6  -7   0 430.683 47.9124   1
  -7   7   0 16325.8 734.274   1
   7  -7   0 14415.3 730.101   1
   8  -7   0 5991.43 306.557   1
  -8   7   0 5382.24 301.903   1
   8   7   0 6071.72 309.208   1
  -8  -7   0 6321.75 309.203   1
   9   7   0 5717.82 288.944   1
  -9  -7   0 5166.08 285.271   1
  10  -7   0 1228.71 88.9977   1
 -10   7   0 1110.21 87.0063   1
 -10  -7   0 1211.63 92.2283   1
  10   7   0 1195.35 93.0181   1
  11  -7   0 48.4890 30.9487   1
  11   7   0 38.5386 35.3123   1
 -11  -7   0 51.4708 35.3312   1
 -12  -7   0 1381.47 103.376   1
 -12   7   0 1654.44 106.779   1
  12   7   0 1478.52 105.083   1
  13  -7   0 1903.27 126.419   1
 -13   7   0 1893.86 126.473   1
  14  -7   0 3346.75 195.094   1
 -14  -7   0 3390.68 195.547   1
  14   7   0 3433.84 196.684   1
 -14   7   0 3101.67 192.509   1
  15  -7   0 2712.45 162.833   1
  15   7   0 2377.64 160.207   1
 -15  -7   0 2647.90 160.862   1
 -15   7   0 2554.20 160.673   1
  16  -7   0 689.855 72.0280   1
  16   7   0 805.751 77.0328   1
 -16  -7   0 685.275 72.4747   1
 -16   7   0 742.924 73.4367   1
 -17   7   0 300.766 48.2586   1
  17  -7   0 339.164 50.4263   1
 -18   7   0 340.190 54.7076   1
  18  -7   0 189.898 46.2833   1
  18   7   0 309.377 56.3614   1
 -18  -7   0 387.002 55.2209   1
 -19   7   0 8.62244 38.4399   1
  19  -7   0 26.2396 36.8843   1
  19   7   0 8.72418 35.6920   1
 -19  -7   0 16.3145 33.8908   1
 -20   7   0 17.3959 39.2818   1
  20  -7   0 8.82366 34.3642   1
 -21   7   0 34.9277 42.8275   1
  21  -7   0 53.1524 37.9011   1
 -21  -7   0-16.2258 37.1068   1
  21   7   0-8.88574 40.6408   1
  22  -7   0 168.502 42.4722   1
 -22   7   0 95.8116 40.7672   1
  23   7   0 67.5859 36.6849   1
 -23   7   0-43.4413 40.7433   1
 -23  -7   0 56.6021 35.1148   1
  24   7   0 16.3199 33.3903   1
 -24  -7   0 23.7075 36.1516   1
   0  -8   0 6801.88 330.787   1
   0   8   0 6262.23 327.601   1
   1  -8   0 39.1750 22.5767   1
  -1  -8   0 45.4707 27.2999   1
   1   8   0 22.1487 24.7232   1
  -1   8   0 21.8122 20.1567   1
   2  -8   0 58801.9 2683.47   1
   2   8   0 59199.7 2683.18   1
  -2  -8   0 59772.2 2684.34   1
  -2   8   0 54892.0 2680.00   1
   3  -8   0 15917.9 762.448   1
   3   8   0 16349.6 764.435   1
  -3  -8   0 16261.2 764.508   1
  -3   8   0 15425.3 761.372   1
   4  -8   0 27788.9 1285.79   1
   4   8   0 27117.7 1286.38   1
  -4  -8   0 27315.3 1287.20   1
  -4   8   0 27424.6 1285.21   1
  -5   8   0 1882.27 114.826   1
   5  -8   0 1680.00 110.335   1
   6   8   0 9586.66 487.432   1
  -6   8   0 9520.52 484.044   1
  -6  -8   0 10759.4 492.365   1
   6  -8   0 9813.99 486.723   1
   7   8   0 139.936 38.4322   1
  -7  -8   0 128.841 38.1589   1
  -8   8   0 5265.91 270.965   1
   8   8   0 5610.82 275.833   1
  -8  -8   0 5564.07 275.792   1
   9  -8   0 2591.84 160.933   1
  -9   8   0 2897.31 164.578   1
  -9  -8   0 2795.12 165.776   1
   9   8   0 2711.23 165.085   1
  10  -8   0 35.3664 26.1259   1
  10   8   0 29.9815 28.2052   1
 -10  -8   0 36.6848 29.0998   1
  11  -8   0 454.331 54.9355   1
 -11   8   0 601.633 60.6198   1
  11   8   0 727.873 69.1994   1
 -11  -8   0 631.051 67.3597   1
 -12   8   0 9579.92 473.448   1
  12  -8   0 9277.32 473.788   1
  13   8   0 1766.65 123.877   1
 -13  -8   0 1711.02 123.046   1
 -13   8   0 1781.28 121.949   1
  13  -8   0 1882.12 124.532   1
 -14  -8   0 1432.25 113.298   1
  14   8   0 1814.12 121.243   1
  15  -8   0 16.1741 34.6480   1
 -15   8   0 41.7162 39.6067   1
  15   8   0 66.8114 30.2546   1
 -15  -8   0 32.7692 26.5608   1
  16  -8   0 25.0114 29.5761   1
  16   8   0 8.71634 33.3885   1
 -16  -8   0-8.11329 31.6327   1
  17  -8   0 8.51481 34.3439   1
 -17   8   0 94.3679 39.7753   1
  17   8   0-8.82478 37.2663   1
 -17  -8   0 82.1220 39.4445   1
  18   8   0 90.8045 38.4604   1
 -18  -8   0 72.1964 34.0197   1
 -19  -8   0 185.902 39.2169   1
  19   8   0 159.509 41.8639   1
 -19   8   0 175.802 47.0140   1
  19  -8   0 218.583 46.7716   1
 -20  -8   0 121.584 43.2130   1
 -20   8   0 70.7494 40.5963   1
  20  -8   0 35.2002 36.7223   1
  21   8   0 62.0774 40.6291   1
 -21   8   0 8.86047 41.0963   1
  21  -8   0 88.1451 43.7634   1
 -22  -8   0 8.00760 36.6207   1
  22   8   0 25.9853 42.9387   1
 -22   8   0-26.5320 42.4198   1
  22  -8   0-8.77889 30.4437   1
 -24  -8   0 31.1612 37.8158   1
  24   8   0 32.5574 37.7135   1
   0   9   0 6.04123 23.1255   1
   0  -9   0 24.7073 24.0622   1
  -1   9   0 12818.8 602.624   1
   1  -9   0 12016.8 599.987   1
  -2   9   0 13642.5 666.217   1
   2  -9   0 14053.1 668.144   1
  -3   9   0 19004.4 874.162   1
   3   9   0 17245.4 873.181   1
  -3  -9   0 19102.9 878.045   1
   3  -9   0 18133.0 876.577   1
   4   9   0 106.721 36.6651   1
  -4  -9   0 173.676 36.3980   1
   5   9   0 12860.9 631.762   1
  -5  -9   0 13118.0 632.007   1
   6   9   0 2449.64 155.159   1
   6  -9   0 2610.45 153.828   1
  -6  -9   0 2537.61 156.173   1
  -6   9   0 2840.48 158.693   1
  -7   9   0 11524.4 546.671   1
   7   9   0 10634.4 546.200   1
  -7  -9   0 11193.5 549.290   1
   8  -9   0 6866.63 339.520   1
  -8   9   0 6429.18 334.408   1
  -8  -9   0 6216.51 338.018   1
   8   9   0 6620.24 339.506   1
   9  -9   0 2963.35 177.494   1
  -9  -9   0 3039.21 180.816   1
   9   9   0 3183.53 182.590   1
  10   9   0 8203.41 410.357   1
 -10  -9   0 8148.43 410.078   1
 -10   9   0 8282.74 408.895   1
  10  -9   0 7505.44 404.994   1
 -11   9   0 6441.95 334.168   1
  11  -9   0 6310.48 332.137   1
  12   9   0 668.014 69.0906   1
 -12  -9   0 637.465 67.4946   1
 -12   9   0 616.168 67.5457   1
  12  -9   0 569.388 66.3711   1
 -13  -9   0 918.759 84.9823   1
  13   9   0 1062.02 87.4778   1
 -14  -9   0 114.653 41.7327   1
 -14   9   0 64.4504 34.3096   1
  14  -9   0 75.1955 32.3313   1
  15   9   0-8.48917 26.0434   1
 -15  -9   0-8.31388 26.8853   1
 -15   9   0 8.25249 29.2339   1
  15  -9   0 8.59224 29.1416   1
  16   9   0 426.001 59.0776   1
  16  -9   0 358.956 56.7934   1
 -16  -9   0 459.170 59.5554   1
 -16   9   0 362.659 55.9401   1
  17  -9   0 734.809 74.5310   1
 -17  -9   0 741.956 75.8190   1
  17   9   0 687.399 74.5337   1
 -17   9   0 771.735 74.4991   1
  18   9   0 445.826 58.3308   1
  18  -9   0 356.292 56.8339   1
 -18  -9   0 270.389 50.3121   1
 -18   9   0 426.401 59.4262   1
  19  -9   0 71.8284 42.1222   1
 -19   9   0 70.1693 43.5267   1
 -19  -9   0 32.2193 32.4900   1
  19   9   0 17.9288 35.5598   1
 -20  -9   0 16.0652 32.9447   1
  20   9   0 95.6327 39.8318   1
  21  -9   0 17.9371 39.4510   1
  21   9   0 17.0539 35.9565   1
 -21   9   0 26.4660 41.8342   1
 -21  -9   0-7.95685 37.7323   1
  22   9   0 26.4205 32.4977   1
 -22  -9   0 30.2179 29.9483   1
  23   9   0 66.5254 42.1295   1
 -23  -9   0 15.5413 39.7723   1
   0  10   0 713.109 63.3383   1
   0 -10   0 778.074 67.8619   1
  -1  10   0 4967.77 260.798   1
   1  10   0 4849.95 259.310   1
  -1 -10   0 4886.70 260.605   1
   1 -10   0 4831.79 259.960   1
  -2  10   0 8662.55 442.992   1
   2  10   0 8715.72 444.446   1
  -2 -10   0 9123.28 446.032   1
   2 -10   0 9133.03 444.794   1
  -3  10   0 7676.46 385.656   1
   3  10   0 8388.01 391.359   1
  -3 -10   0 6789.23 383.587   1
   3 -10   0 7819.40 387.616   1
  -4  10   0 655.508 62.6525   1
   4  10   0 641.221 63.7652   1
  -4 -10   0 641.708 64.8359   1
   4 -10   0 701.169 64.4851   1
  -5  10   0 610.873 62.2626   1
   5  10   0 696.041 65.3144   1
  -5 -10   0 510.550 61.1032   1
   5 -10   0 603.131 63.3966   1
   6  10   0 3082.20 178.915   1
  -6 -10   0 2740.20 175.513   1
   7  10   0 13629.3 679.139   1
  -7 -10   0 13817.0 681.344   1
  -7  10   0 14478.1 680.212   1
   7 -10   0 13955.2 679.567   1
   8  10   0 18680.1 875.995   1
   8 -10   0 17914.5 873.069   1
  -8 -10   0 18038.3 874.636   1
  -8  10   0 18287.6 876.902   1
  -9  10   0 371.496 49.5269   1
   9 -10   0 300.536 45.4255   1
  10 -10   0 3508.58 196.874   1
 -10  10   0 3241.62 190.618   1
  10  10   0 3178.98 194.300   1
 -10 -10   0 3325.96 195.919   1
  11 -10   0 4533.78 248.957   1
 -11  10   0 4215.09 243.882   1
  11  10   0 4458.22 250.386   1
 -11 -10   0 4723.65 251.556   1
  12  10   0 1846.07 131.837   1
 -12 -10   0 2027.40 134.073   1
  13 -10   0 24.0947 31.3929   1
 -13  10   0 146.762 43.4099   1
 -13 -10   0 41.4056 40.2610   1
  13  10   0 34.4228 37.4354   1
  14 -10   0 717.519 72.0713   1
 -14  10   0 793.921 74.7883   1
 -14 -10   0 734.187 73.9249   1
  14  10   0 892.213 80.7088   1
  15 -10   0 422.904 55.3940   1
 -15  10   0 389.401 56.0127   1
  15  10   0 404.464 57.9498   1
 -15 -10   0 393.992 56.9260   1
  16 -10   0 485.060 61.0975   1
 -16  10   0 413.985 56.5307   1
 -16 -10   0 345.045 52.5956   1
  16  10   0 436.600 58.1932   1
  17  10   0 794.750 75.5890   1
  17 -10   0 940.176 82.3254   1
 -17 -10   0 701.556 69.6024   1
 -17  10   0 719.493 75.2228   1
  18 -10   0-8.88584 37.4976   1
 -18  10   0 77.9381 44.3050   1
 -18 -10   0 33.0401 26.0809   1
  18  10   0 35.1133 29.8130   1
 -19 -10   0 31.8629 35.0366   1
  19  10   0-35.9530 38.9961   1
 -19  10   0-8.71238 38.3206   1
  19 -10   0 17.9289 32.4106   1
 -20  10   0-26.1747 45.5164   1
  20 -10   0-35.8804 40.0089   1
  21  10   0 42.1519 38.6664   1
 -21 -10   0 86.3851 41.4454   1
 -21  10   0 60.8580 46.2903   1
 -22 -10   0-15.3355 32.3302   1
  22  10   0 8.26778 32.7453   1
   0  11   0 20.9285 31.5036   1
   0 -11   0-7.19854 29.4464   1
  -1  11   0 10065.2 506.155   1
   1  11   0 10186.9 506.276   1
  -1 -11   0 9871.76 505.005   1
   1 -11   0 10704.0 508.000   1
  -2  11   0 6370.68 315.054   1
   2 -11   0 6624.45 316.760   1
  -2 -11   0 6125.19 314.458   1
  -3  11   0 97.5764 35.2591   1
   3  11   0 111.044 37.7905   1
  -3 -11   0 81.5941 34.6923   1
   3 -11   0 145.051 38.1334   1
  -4  11   0 3805.13 216.448   1
   4  11   0 4069.67 221.405   1
  -4 -11   0 3725.50 218.892   1
   4 -11   0 3986.93 219.199   1
  -5  11   0 3489.64 194.574   1
  -5 -11   0 3071.59 192.556   1
   5  11   0 3239.84 194.406   1
   5 -11   0 3661.11 198.340   1
  -6 -11   0 16492.4 793.625   1
   6  11   0 15725.7 790.984   1
   6 -11   0 16969.6 793.599   1
   7  11   0 2795.81 166.455   1
  -7 -11   0 2684.82 166.995   1
  -7  11   0 2892.00 167.852   1
   7 -11   0 2563.13 164.291   1
   8  11   0 2625.48 158.315   1
  -8 -11   0 2489.77 156.586   1
  -8  11   0 2622.86 158.396   1
   8 -11   0 2374.28 156.082   1
   9  11   0 1260.89 97.3263   1
  -9 -11   0 1179.24 94.5401   1
  -9  11   0 1254.70 97.3830   1
   9 -11   0 1148.06 93.7785   1
  10  11   0 1516.45 107.780   1
 -10 -11   0 1339.05 104.140   1
  11 -11   0 2036.77 137.592   1
  11  11   0 1845.42 137.949   1
 -11 -11   0 2179.10 140.545   1
 -11  11   0 2282.62 140.148   1
  12  11   0-8.49430 28.2067   1
 -12 -11   0 75.1544 34.2064   1
 -12  11   0 47.5301 38.0403   1
  12 -11   0 58.9666 38.5677   1
 -13  11   0 540.910 62.9422   1
  13 -11   0 427.657 59.5458   1
  14  11   0-77.8376 45.5280   1
 -14 -11   0 42.0407 40.7850   1
 -14  11   0 24.6923 35.7096   1
  14 -11   0 25.9595 33.6953   1
  15  11   0 146.530 41.2152   1
  15 -11   0 94.8772 42.6337   1
 -15 -11   0 151.109 41.5136   1
 -15  11   0 59.2156 39.5274   1
 -16 -11   0 734.276 73.8495   1
  16 -11   0 625.656 72.1105   1
 -16  11   0 850.190 81.5326   1
  16  11   0 749.608 73.5062   1
  17  11   0-8.53735 34.9442   1
 -17 -11   0 83.7764 40.2027   1
 -17  11   0 26.2864 34.1428   1
  17 -11   0 8.63264 31.8540   1
  18  11   0 17.4861 34.6271   1
  18 -11   0 17.2789 32.4609   1
 -18 -11   0-16.2817 33.8158   1
 -18  11   0-17.7134 38.4252   1
 -19  11   0 97.7628 38.4265   1
  19 -11   0 147.118 40.4547   1
  20  11   0 78.9777 42.2941   1
 -20  11   0 122.554 51.5909   1
 -20 -11   0 85.2357 35.6785   1
 -21 -11   0 84.2907 41.2720   1
  22  11   0-8.07009 35.5079   1
 -22 -11   0 45.2848 34.5292   1
   0  12   0 3153.33 186.992   1
   0 -12   0 3284.63 189.600   1
  -1  12   0 6959.82 355.274   1
   1  12   0 6657.54 352.890   1
  -1 -12   0 7218.36 356.382   1
   1 -12   0 6557.46 354.323   1
   2  12   0 7088.75 371.631   1
  -2  12   0 7345.52 372.827   1
   2 -12   0 7083.69 371.708   1
  -2 -12   0 7354.03 374.230   1
   3  12   0 2180.44 140.601   1
  -3  12   0 2365.21 142.885   1
  -3 -12   0 2085.05 139.500   1
  -4  12   0 3965.08 219.670   1
   4  12   0 4023.75 222.969   1
  -4 -12   0 3739.73 220.793   1
   4 -12   0 3936.40 221.821   1
   5 -12   0 78.1989 33.1636   1
  -6  12   0 307.289 48.4421   1
   6  12   0 331.700 49.6583   1
  -6 -12   0 406.098 52.2944   1
   6 -12   0 334.812 50.4081   1
  -7 -12   0 3442.07 203.284   1
   7  12   0 3385.89 201.632   1
  -7  12   0 3582.46 204.647   1
   7 -12   0 3475.26 202.110   1
   8  12   0 88.8311 30.7590   1
  -8 -12   0 139.698 35.0133   1
   9  12   0 41.4002 35.9429   1
  -9 -12   0 8.33003 36.1598   1
  -9  12   0-8.16121 36.3974   1
   9 -12   0 66.5774 39.4785   1
  10  12   0 348.885 55.1937   1
  10 -12   0 323.025 48.5493   1
 -10 -12   0 326.247 54.3114   1
 -10  12   0 181.320 42.8748   1
  11  12   0 528.584 62.3477   1
  11 -12   0 470.643 60.0119   1
 -11 -12   0 395.513 59.4902   1
 -11  12   0 424.235 58.9726   1
  12  12   0 290.947 50.0277   1
 -12  12   0 310.713 53.7025   1
 -12 -12   0 319.122 51.7316   1
  12 -12   0 338.365 52.2871   1
  13  12   0 292.438 51.8883   1
 -13 -12   0 343.531 53.4200   1
 -13  12   0 475.928 61.0961   1
  13 -12   0 366.156 54.4206   1
 -14 -12   0 16.9568 33.0201   1
  14  12   0 8.81083 37.1540   1
  15  12   0 137.710 43.0523   1
 -15 -12   0 108.501 41.3339   1
 -15  12   0 126.711 45.2530   1
  15 -12   0 134.013 44.1913   1
  16  12   0 103.446 40.0117   1
 -16 -12   0 134.355 41.3013   1
 -16  12   0 184.699 47.1278   1
  16 -12   0 199.792 48.2924   1
  17  12   0 33.9391 30.1800   1
 -17 -12   0 8.34109 31.4583   1
 -17  12   0 119.332 40.9743   1
  17 -12   0 108.323 40.8542   1
 -18  12   0 94.1675 38.6561   1
  18 -12   0 180.381 48.3208   1
  19  12   0 17.0192 38.4522   1
 -19 -12   0 40.0325 39.2907   1
 -19  12   0 34.2295 37.1529   1
  21  12   0 24.8653 40.7888   1
 -21 -12   0 113.113 36.7339   1
   2  13   0 31.9898 23.8505   1
  -2 -13   0-8.11972 23.4923   1
   3  13   0 1676.18 118.999   1
  -3 -13   0 1621.89 116.558   1
   4  13   0-16.3558 32.3934   1
  -4 -13   0 41.1099 34.1571   1
   5  13   0 3036.63 176.812   1
  -5 -13   0 2969.80 175.964   1
   5 -13   0 2689.91 172.869   1
  -5  13   0 2718.25 169.868   1
  -6 -13   0 747.138 70.7277   1
  -6  13   0 600.290 65.6030   1
   6  13   0 586.312 64.3261   1
   6 -13   0 683.119 70.3685   1
  -7 -13   0 1081.31 89.7101   1
  -7  13   0 1086.59 86.4670   1
   7  13   0 898.640 85.8023   1
   7 -13   0 886.878 82.1256   1
   8  13   0 115.678 40.4776   1
  -8 -13   0 100.852 37.8872   1
  -8  13   0 208.811 44.7414   1
   8 -13   0 76.3863 35.7071   1
   9  13   0 67.5199 39.5738   1
  -9  13   0-8.53848 34.9516   1
  -9 -13   0 16.9827 35.8271   1
   9 -13   0 43.6507 36.8332   1
 -10  13   0 727.952 75.6711   1
  10 -13   0 585.069 70.4550   1
 -11  13   0 103.308 42.0694   1
  11  13   0 77.8129 36.2740   1
 -11 -13   0 136.720 42.6657   1
  11 -13   0 131.639 42.4011   1
 -12  13   0-8.65500 36.4964   1
  12 -13   0 26.0953 35.0244   1
  12  13   0 51.6133 35.1911   1
 -12 -13   0-16.8405 31.0509   1
  13  13   0 17.5425 37.0569   1
  13 -13   0 69.2814 42.0732   1
 -13  13   0 52.8832 41.3701   1
 -13 -13   0 68.5974 40.7258   1
  14 -13   0 26.0053 33.7925   1
 -14  13   0 45.0061 38.5392   1
  15  13   0 341.034 51.5016   1
 -15 -13   0 227.652 46.3899   1
  15 -13   0 310.219 53.4878   1
 -15  13   0 324.114 57.6249   1
  16 -13   0 17.5114 36.9249   1
 -16 -13   0 16.6634 26.9540   1
 -16  13   0 17.2786 41.9133   1
  16  13   0 17.0838 28.3153   1
  17 -13   0-8.87876 33.3604   1
 -17  13   0-8.65674 39.5896   1
  17  13   0 8.42186 28.5639   1
 -17 -13   0-8.24765 27.9731   1
 -18  13   0 69.1692 43.3522   1
  18  13   0 16.5398 31.6937   1
 -18 -13   0 48.5988 30.4865   1
  19  13   0-8.36440 36.2894   1
 -19 -13   0 7.82328 35.3276   1
  20  13   0 8.27342 40.1391   1
 -20 -13   0-38.0229 39.2772   1
   0 -14   0 236.032 42.6291   1
   0  14   0 176.536 37.8433   1
   1 -14   0 767.699 71.3001   1
  -1 -14   0 637.207 69.6029   1
   1  14   0 799.644 72.3481   1
  -1  14   0 618.321 65.0000   1
  -2 -14   0-8.38062 33.7526   1
  -2  14   0 32.0057 29.5156   1
   2  14   0 33.2550 34.5459   1
   2 -14   0 16.5051 30.4411   1
  -3 -14   0-8.32220 32.4120   1
  -3  14   0-8.11519 32.6773   1
   3  14   0 68.5231 37.6788   1
   3 -14   0 8.26163 35.8486   1
  -4 -14   0 518.403 63.2285   1
  -4  14   0 525.587 61.4032   1
   4  14   0 536.987 64.2800   1
   4 -14   0 496.836 60.9623   1
  -5 -14   0-8.48071 33.0238   1
  -5  14   0-16.3843 35.5423   1
   5  14   0 42.3519 34.1020   1
   5 -14   0-8.36130 37.7574   1
  -6 -14   0 493.656 60.6289   1
  -6  14   0 429.847 58.1209   1
   6  14   0 440.286 58.1156   1
   6 -14   0 516.205 63.0423   1
  -7 -14   0 120.105 40.0737   1
   7  14   0 191.444 44.1629   1
   7 -14   0 128.304 44.4902   1
  -8 -14   0 606.469 66.4590   1
  -8  14   0 432.346 59.3933   1
   8  14   0 478.471 62.5809   1
   8 -14   0 580.923 65.8576   1
   9  14   0 8.53038 34.3690   1
   9 -14   0 43.9573 39.7218   1
  -9  14   0 42.4173 34.1802   1
  -9 -14   0 25.6486 35.5382   1
  10 -14   0 478.984 60.5572   1
  10  14   0 408.621 54.2681   1
 -10  14   0 395.262 59.3517   1
 -10 -14   0 427.298 54.1723   1
  11  14   0 434.491 61.3543   1
 -11 -14   0 266.241 54.6682   1
  12 -14   0-18.3817 33.2295   1
  12  14   0-34.5670 27.9459   1
 -12  14   0 17.9655 35.5768   1
 -12 -14   0 25.3115 27.2842   1
  13 -14   0 18.2014 35.4444   1
  13  14   0-26.0670 40.2363   1
 -13  14   0 53.4505 41.7519   1
 -13 -14   0 17.0751 37.5577   1
  14 -14   0 44.9775 40.1060   1
 -14 -14   0-16.8292 39.9081   1
 -14  14   0 26.6738 41.6748   1
  14  14   0 26.7639 40.2950   1
  15  14   0 8.51891 38.4708   1
 -15 -14   0 8.34801 38.6536   1
  16  14   0 67.2969 45.5237   1
 -16 -14   0-32.7717 37.4738   1
  16 -14   0-17.7336 37.9366   1
 -16  14   0 44.7636 36.0496   1
 -17 -14   0 8.11894 38.9606   1
 -17  14   0 63.1193 44.2382   1
  17  14   0 16.5771 39.7738   1
 -18 -14   0 7.94763 36.3746   1
  18  14   0 56.7251 40.1972   1
 -19 -14   0 15.1228 33.7050   1
  19  14   0-8.20345 36.0826   1
   0  15   0 41.4229 36.4716   1
   0 -15   0 25.3404 40.0814   1
  -1  15   0 453.442 58.8495   1
   1  15   0 396.707 55.9583   1
  -1 -15   0 318.286 51.2036   1
   1 -15   0 361.746 54.4484   1
  -2  15   0 844.758 77.4666   1
   2  15   0 754.185 77.3510   1
   2 -15   0 841.198 79.0215   1
  -3  15   0 16.6077 30.0868   1
   3 -15   0 17.0275 34.3330   1
   3  15   0 77.2966 42.6211   1
  -3 -15   0 85.9532 41.7394   1
  -4  15   0 16.7280 34.7427   1
   4 -15   0-17.0302 33.1575   1
  -5  15   0 25.4106 32.9921   1
   5 -15   0 8.54095 35.4865   1
  -6  15   0 542.693 62.0980   1
   6 -15   0 559.996 63.2401   1
   6  15   0 548.609 63.6367   1
  -6 -15   0 535.999 63.1771   1
  -7  15   0 41.8775 40.1767   1
   7 -15   0-26.1383 41.7942   1
   7  15   0 58.9684 40.8661   1
  -7 -15   0-26.0586 37.6898   1
   8  15   0 372.643 52.6242   1
  -8 -15   0 379.196 52.3509   1
   9 -15   0 53.2339 33.5009   1
  -9  15   0 127.676 39.0675   1
  -9 -15   0 17.2849 40.1526   1
   9  15   0 77.3154 40.3937   1
 -10  15   0 620.559 68.9559   1
  10  15   0 592.484 66.0921   1
 -10 -15   0 582.392 63.9536   1
  10 -15   0 465.928 65.1516   1
 -11  15   0 326.218 51.6441   1
  11  15   0 234.490 47.7156   1
 -11 -15   0 223.717 48.1143   1
  11 -15   0 270.982 49.5058   1
 -12  15   0 314.778 53.4422   1
  12  15   0 137.597 48.1131   1
 -12 -15   0 327.461 57.2943   1
  12 -15   0 290.561 50.2030   1
 -13  15   0 144.930 44.1861   1
  13  15   0 249.859 51.6262   1
  13 -15   0 175.905 44.6303   1
 -13 -15   0 143.916 43.5993   1
 -14  15   0 63.3900 44.1440   1
  14 -15   0 129.988 47.2002   1
 -15  15   0 81.5868 45.9891   1
 -15 -15   0 57.3819 36.6703   1
  15  15   0 59.0244 38.6858   1
  15 -15   0 83.1283 41.8239   1
 -16 -15   0 8.01904 34.3044   1
  16  15   0-8.24180 39.9780   1
 -17 -15   0-15.8592 38.8901   1
  17  15   0 32.4720 39.3789   1
   0  16   0 204.877 47.3630   1
   0 -16   0 254.842 50.3203   1
   1  16   0 510.408 62.0774   1
  -1  16   0 553.665 65.4086   1
  -1 -16   0 436.038 58.9127   1
   1 -16   0 445.053 61.8102   1
  -2  16   0 782.854 77.3997   1
   2  16   0 589.112 73.1070   1
   2 -16   0 775.588 76.1484   1
  -2 -16   0 759.583 77.5152   1
   3 -16   0 164.965 47.0242   1
   3  16   0 121.618 42.1848   1
  -3 -16   0 218.444 46.8946   1
  -3  16   0 76.0761 40.6189   1
   4 -16   0 478.208 65.1760   1
   4  16   0 578.313 67.1179   1
  -4 -16   0 543.748 69.2329   1
  -4  16   0 636.006 70.7993   1
   5 -16   0-8.69639 30.1674   1
   5  16   0 51.4036 37.6901   1
  -5 -16   0 25.9184 37.4907   1
  -5  16   0 8.54652 33.8576   1
   6 -16   0 270.291 51.3418   1
   6  16   0 280.018 47.3290   1
  -6 -16   0 197.673 43.2406   1
  -6  16   0 267.936 52.4288   1
   7 -16   0 113.746 41.1839   1
   7  16   0 227.647 50.8178   1
  -7 -16   0 149.084 46.3244   1
  -7  16   0 164.903 44.5514   1
  -8  16   0 111.586 40.4633   1
   8 -16   0 79.6631 40.7176   1
  -9  16   0 84.8805 42.6441   1
   9  16   0 137.226 36.8195   1
  -9 -16   0 215.712 41.9619   1
   9 -16   0 124.502 44.6262   1
 -10  16   0 68.5338 38.8053   1
  10  16   0 43.3618 41.2345   1
  10 -16   0 107.500 42.0913   1
 -10 -16   0 51.1481 41.4630   1
 -11 -16   0 392.561 58.7657   1
  11  16   0 404.855 60.2379   1
 -12  16   0 434.800 60.1699   1
  12 -16   0 370.872 56.2347   1
 -13  16   0 96.5470 41.1838   1
  13  16   0 16.9034 41.0496   1
 -13 -16   0 8.30855 38.9915   1
  13 -16   0 54.5576 36.6680   1
 -14 -16   0 49.9808 39.5148   1
 -14  16   0 35.7523 47.9447   1
  14  16   0-8.62499 38.9645   1
 -15 -16   0 8.03264 34.8576   1
  15  16   0 24.8986 40.7094   1
 -16 -16   0-31.1605 32.3716   1
  16  16   0-8.03353 31.8299   1
   0  17   0-26.0644 34.9990   1
   0 -17   0-26.4642 34.3712   1
  -1  17   0 309.935 55.4846   1
   1  17   0 342.362 56.8295   1
   1 -17   0 413.173 60.0132   1
  -1 -17   0 428.019 60.3276   1
   2  17   0 17.6207 37.1531   1
  -2  17   0-16.9941 39.3472   1
  -2 -17   0 69.8280 39.4209   1
   2 -17   0-17.2413 36.8839   1
  -3  17   0 1311.55 104.523   1
   3  17   0 1463.14 108.141   1
   3 -17   0 1264.09 102.365   1
  -3 -17   0 1260.86 104.108   1
   4 -17   0 79.0730 40.1497   1
   4  17   0 131.697 46.1928   1
  -4 -17   0 122.513 47.7511   1
  -4  17   0 205.311 47.9113   1
   5 -17   0 325.457 51.4036   1
  -5  17   0 317.411 52.8503   1
   6 -17   0 96.8958 43.2815   1
   6  17   0 50.8267 40.2545   1
  -6 -17   0 51.9094 40.6295   1
  -6  17   0 34.4974 36.9891   1
   7  17   0 276.264 51.0866   1
   7 -17   0 176.053 45.8612   1
  -7  17   0 261.070 51.4995   1
   8  17   0 42.4219 34.7486   1
  -8 -17   0 34.0896 33.2318   1
  -9  17   0 26.0711 42.1660   1
   9  17   0 42.6559 36.5092   1
   9 -17   0 8.86670 37.9440   1
  -9 -17   0 8.55792 33.9090   1
 -10  17   0 77.5355 37.0479   1
  10 -17   0 89.2171 37.8067   1
 -11  17   0 34.0497 37.4470   1
  11  17   0 25.4341 34.6852   1
 -11 -17   0-16.7520 34.7991   1
  11 -17   0 17.8399 30.9402   1
 -12  17   0 17.1119 37.6344   1
 -12 -17   0 8.14896 35.3568   1
  12  17   0-8.34335 38.1580   1
  12 -17   0 17.8893 36.0132   1
 -14 -17   0 129.949 43.3407   1
  14  17   0 42.0470 40.5327   1
   0  18   0 227.528 52.4688   1
   0 -18   0 499.658 61.0382   1
   1  18   0-17.8911 39.3515   1
  -1  18   0-26.0568 33.2396   1
  -1 -18   0-34.6168 43.8093   1
   1 -18   0 17.6991 35.0551   1
  -2  18   0 379.766 61.0007   1
   2  18   0 567.301 65.6566   1
   2 -18   0 511.075 65.2850   1
  -2 -18   0 526.492 62.8426   1
   3  18   0 131.596 44.9164   1
  -3  18   0 34.0762 35.9932   1
  -3 -18   0 43.9237 36.0076   1
   3 -18   0-8.63862 36.4963   1
   4  18   0 34.3194 42.5480   1
  -4  18   0 25.6119 34.3903   1
   4 -18   0 43.6989 30.9811   1
  -4 -18   0-8.63170 36.4120   1
   5 -18   0-26.3828 37.0898   1
   5  18   0-8.45239 38.6648   1
  -5 -18   0-51.1053 41.7814   1
  -5  18   0 8.57018 38.2112   1
   6 -18   0 272.629 47.0165   1
   6  18   0 318.577 55.2720   1
  -6 -18   0 352.541 56.6028   1
  -6  18   0 272.798 51.9276   1
   7 -18   0-17.6086 33.0804   1
  -7  18   0 17.2277 33.5421   1
   8 -18   0 333.612 58.4685   1
   8  18   0 234.818 49.7801   1
  -8 -18   0 343.973 52.3202   1
  -9  18   0 121.847 44.1316   1
   9  18   0 33.6725 32.8850   1
   9 -18   0 52.6627 39.2115   1
  -9 -18   0 50.1346 31.5048   1
 -10 -18   0-24.8252 35.4082   1
  10  18   0-8.43671 38.1056   1
 -11  18   0 154.926 47.5162   1
 -12 -18   0 55.5691 39.8211   1
  12  18   0 32.5108 38.1418   1
   0  19   0 8.79401 37.6196   1
   0 -19   0-8.63325 35.8612   1
   1  19   0 268.453 53.4824   1
  -1  19   0 164.808 44.7671   1
   1 -19   0 174.502 45.8959   1
  -1 -19   0 173.841 47.0065   1
  -2  19   0-8.62836 42.7749   1
   2 -19   0-8.79192 40.7089   1
  -3  19   0 170.828 47.6656   1
   3 -19   0 35.0122 37.7294   1
  -4  19   0 42.2971 43.6998   1
   4  19   0 8.40518 39.8719   1
   4 -19   0 34.3176 38.2606   1
  -4 -19   0 25.4252 34.6870   1
   5  19   0 74.7631 38.1283   1
  -5 -19   0 67.6048 37.3106   1
   6  19   0 32.7985 39.7901   1
  -6 -19   0 17.0567 39.5034   1
   7 -19   0 461.949 63.3648   1
   7  19   0 409.666 54.7105   1
  -7 -19   0 391.758 56.5175   1
  -7  19   0 422.449 65.7050   1
  -8  19   0 118.768 41.0581   1
   8 -19   0 121.803 41.6159   1
  -9 -19   0 8.14928 41.6693   1
  -9  19   0 8.49746 41.2199   1
   9  19   0 8.24152 39.0800   1
 -10 -19   0 136.997 36.4374   1
  10  19   0 130.817 36.9535   1
   0 -20   0 76.9387 42.4672   1
   0  20   0 42.7263 41.5409   1
  -1 -20   0 51.4401 31.6229   1
   1 -20   0 8.49798 37.8895   1
   1  20   0 16.9351 33.5478   1
  -1  20   0-25.9663 42.4576   1
   2 -20   0 111.660 47.1761   1
  -2 -20   0 127.515 42.4592   1
  -2  20   0 153.687 50.0445   1
   2  20   0 68.3416 39.8911   1
   3 -20   0 17.2990 34.8245   1
  -3 -20   0-16.7095 44.3953   1
   3  20   0-24.8620 42.3748   1
  -3  20   0-8.49115 40.2633   1
   4 -20   0 232.324 47.8771   1
  -4  20   0 177.031 45.3317   1
  -5 -20   0 99.4619 41.6551   1
   5 -20   0 75.8524 42.3520   1
  -5  20   0 99.0804 47.8776   1
   5  20   0 24.2407 39.7658   1
  -6 -20   0 74.1777 39.7543   1
   6 -20   0 67.7464 32.0935   1
  -6  20   0 116.232 42.6569   1
   6  20   0 120.431 42.4727   1
  -7 -20   0 88.4879 38.8139   1
   7  20   0 96.1278 37.7752   1
   0 -21   0 25.0420 44.7778   1
   0  21   0 24.8148 46.7280   1
  -1 -21   0-33.2867 42.1284   1
   1 -21   0-50.0191 40.4448   1
   1  21   0 8.31323 45.7866   1
  -1  21   0 8.33509 43.0485   1
   2 -21   0 248.488 52.0202   1
  -2 -21   0 155.555 49.3600   1
   2  21   0 334.720 58.5997   1
  -2  21   0 236.215 55.6804   1
   3 -21   0-8.36615 34.7517   1
  -3  21   0 8.31820 42.1037   1
  26   0  -1-8.50007 31.3404   1
 -26   0   1 8.20841 41.1220   1
  25   0  -1-42.9716 43.1175   1
 -25   0   1-58.6293 45.7830   1
  24   0  -1 51.9921 41.6533   1
 -24   0   1 68.0956 41.8347   1
  22   0  -1 17.3376 37.0847   1
 -22   0   1-8.59016 40.7320   1
  21   0  -1 25.3828 38.7982   1
 -21   0   1 104.133 44.4607   1
 -20   0   1 51.7195 36.3499   1
  20   0  -1-16.6555 35.6308   1
 -19   0   1-16.4701 30.9509   1
  19   0  -1-16.8745 31.1180   1
 -18   0   1-8.04848 28.5112   1
  18   0  -1 16.4424 35.1693   1
  16   0  -1-23.3096 34.6501   1
 -15   0   1 21.2778 29.9050   1
  15   0  -1-14.9116 30.9708   1
 -14   0   1-13.3660 25.5716   1
  14   0  -1 28.1344 27.8577   1
 -13   0   1-6.22834 21.1331   1
  13   0  -1-19.7904 22.3823   1
 -12   0   1-23.4515 25.4466   1
  12   0  -1-6.17261 23.6289   1
 -11   0   1-10.9779 21.3773   1
  11   0  -1-5.73031 23.4426   1
 -10   0   1-5.05289 24.2359   1
  10   0  -1 5.29038 21.9754   1
  -9   0   1 13.6544 20.0204   1
   9   0  -1-4.77625 23.4249   1
  -8   0   1-16.0430 16.6703   1
   8   0  -1-8.58640 17.0135   1
  -7   0   1-6.83267 15.4291   1
   7   0  -1-3.80323 16.2716   1
  -6   0   1-14.4478 17.6103   1
   6   0  -1-3.16321 16.4987   1
  -5   0   1 2.37937 14.3962   1
   5   0  -1 7.63430 16.6640   1
  -4   0   1 21.9029 13.7239   1
   4   0  -1-3.98921 16.2604   1
  -3   0   1-1.27554 8.75185   1
   3   0  -1-7.05553 9.73525   1
   1   0   1 3.22538 9.10099   1
  -1   0  -1 4.11912 8.22641   1
   2   0   1 11.7338 11.9392   1
  -2   0  -1-1.60066 10.4826   1
   3   0   1 4.53528 14.8503   1
  -3   0  -1 6.48247 14.7425   1
   4   0   1 2.84836 21.7974   1
  -4   0  -1 2.71420 19.5282   1
   6   0   1-27.8190 17.0124   1
  -6   0  -1 3.79563 15.0458   1
   7   0   1 4.48360 18.9043   1
  -7   0  -1-4.29289 18.6249   1
   8   0   1-14.9030 24.0968   1
  -8   0  -1 9.56550 22.1449   1
   9   0   1-5.46339 18.9590   1
  -9   0  -1 41.5064 22.2059   1
  10   0   1-5.96569 20.2349   1
 -10   0  -1-5.53813 19.6201   1
  12   0   1-6.83389 28.3935   1
 -12   0  -1-19.3987 28.4476   1
  13   0   1 14.4690 28.1712   1
 -13   0  -1-6.88294 26.3361   1
  14   0   1 15.1315 31.8997   1
 -14   0  -1-14.6641 35.5651   1
  15   0   1-15.7013 26.0141   1
 -15   0  -1 15.2676 25.2956   1
  16   0   1 16.0955 31.8911   1
 -16   0  -1 31.4968 39.0489   1
  17   0   1-8.24825 30.4172   1
 -17   0  -1 32.4037 28.7026   1
  18   0   1 83.1683 39.1584   1
  20   0   1 17.0290 27.6045   1
 -20   0  -1 68.5290 33.4145   1
  21   0   1-17.3592 35.5050   1
 -21   0  -1 33.8230 40.0955   1
  22   0   1 25.9352 41.4677   1
 -22   0  -1-8.45716 41.9264   1
  23   0   1 17.1525 37.2130   1
 -23   0  -1 8.42169 42.6316   1
  24   0   1 16.9704 40.2410   1
 -24   0  -1 16.5370 37.8214   1
  26   0   1 8.20682 37.9997   1
 -26   0  -1 7.91090 34.7972   1
  25   1  -1 25.6429 36.5659   1
  25  -1  -1-26.1445 36.7447   1
 -25  -1   1-8.35215 39.1399   1
  24   1  -1 60.0276 32.2720   1
  24  -1  -1 43.7770 39.0694   1
 -24   1   1 25.3661 43.7009   1
 -24  -1   1 25.6555 35.0283   1
  23   1  -1 50.5976 40.0105   1
 -23  -1   1 8.83224 39.3942   1
  22   1  -1 69.7545 44.2680   1
  22  -1  -1 87.0326 35.2080   1
 -22  -1   1 86.0905 42.8159   1
 -22   1   1 59.6936 36.6422   1
  21   1  -1 8.67137 37.6275   1
  21  -1  -1 8.64031 38.0098   1
 -21  -1   1 25.5208 35.8745   1
 -21   1   1 16.9060 40.0871   1
  20   1  -1 216.238 42.7930   1
  20  -1  -1 306.538 47.6669   1
 -20  -1   1 235.964 44.7867   1
 -20   1   1 324.596 49.3054   1
  19   1  -1 666.846 71.3030   1
  19  -1  -1 549.376 67.3004   1
 -19  -1   1 646.326 69.1512   1
 -19   1   1 437.884 64.1524   1
  18   1  -1 310.096 52.6912   1
  18  -1  -1 335.170 49.6972   1
 -18  -1   1 268.469 49.8752   1
 -18   1   1 335.534 50.8602   1
  16   1  -1 335.275 52.0056   1
  16  -1  -1 512.558 56.5870   1
 -16   1   1 409.638 53.3664   1
 -16  -1   1 332.979 47.8867   1
  15   1  -1 1401.85 98.3263   1
  15  -1  -1 1182.97 93.5292   1
 -15   1   1 1234.32 94.1162   1
 -15  -1   1 1242.76 94.8272   1
  14   1  -1 926.338 74.8525   1
 -14  -1   1 777.420 70.4156   1
 -14   1   1 776.073 70.1557   1
  13   1  -1 14896.0 659.868   1
  13  -1  -1 12783.2 653.219   1
 -13  -1   1 13544.5 652.796   1
 -13   1   1 12988.2 652.806   1
  12  -1  -1-6.17942 27.9087   1
  12   1  -1 6.44499 26.3673   1
 -12   1   1-12.0113 26.4197   1
 -12  -1   1-23.8358 24.7574   1
  11   1  -1 308.547 41.9618   1
  11  -1  -1 194.889 34.5035   1
 -11  -1   1 211.732 34.1029   1
 -11   1   1 222.205 33.5368   1
  10   1  -1 967.461 72.0208   1
  10  -1  -1 963.986 72.7390   1
 -10  -1   1 907.668 69.4028   1
 -10   1   1 1011.16 72.9827   1
   9   1  -1 6553.83 305.881   1
   9  -1  -1 5659.14 302.470   1
  -9  -1   1 6158.44 301.598   1
  -9   1   1 5750.13 301.433   1
   8   1  -1 21116.4 945.439   1
   8  -1  -1 20654.8 944.130   1
  -8  -1   1 19825.9 940.921   1
  -8   1   1 19019.8 941.929   1
   7   1  -1 11274.0 514.237   1
  -7  -1   1 10300.8 510.930   1
   6  -1  -1 134209. 5937.88   1
  -6   1   1 125517. 5936.59   1
   5   1  -1 37089.6 1819.24   1
  -5   1   1 39610.7 1817.03   1
   5  -1  -1 40704.7 1818.60   1
  -5  -1   1 40447.0 1818.24   1
   4  -1  -1 39740.9 1767.77   1
  -4   1   1 36163.8 1767.15   1
  -4  -1   1 37815.3 1768.94   1
   4   1  -1 40827.8 1770.93   1
   3  -1  -1 134660. 6165.57   1
  -3  -1   1 131452. 6167.47   1
   2  -1  -1 6748.45 296.372   1
  -2   1   1 6751.25 296.259   1
   2   1  -1 6197.64 299.244   1
   1   1  -1 39601.9 1857.77   1
  -1  -1   1 41586.8 1857.80   1
   0  -1   1 2942.22 149.433   1
   0   1  -1 3201.14 149.771   1
   0   1   1 3244.67 148.333   1
   0  -1  -1 3167.49 148.406   1
   1  -1   1 516.755 31.8450   1
  -1   1  -1 460.152 30.6343   1
  -1  -1  -1 539.182 31.7991   1
   1   1   1 511.221 30.9933   1
   2   1   1 6455.20 332.141   1
   2  -1   1 7340.53 332.597   1
  -2  -1  -1 7384.01 332.628   1
  -2   1  -1 7012.11 332.432   1
   3   1   1 270777. 11745.4   1
   3  -1   1 260058. 11744.8   1
  -3  -1  -1 236372. 11743.4   1
  -3   1  -1 264427. 11745.4   1
   4   1   1 55064.4 2419.66   1
   4  -1   1 49453.4 2416.56   1
  -4  -1  -1 51840.1 2417.26   1
  -4   1  -1 54728.1 2418.56   1
   6   1   1 46183.0 2160.49   1
   6  -1   1 49099.2 2160.41   1
  -6  -1  -1 46776.3 2158.34   1
  -6   1  -1 45261.4 2159.34   1
   7   1   1 5221.13 243.933   1
   7  -1   1 4950.58 242.749   1
  -7  -1  -1 4928.39 240.450   1
   8   1   1 3587.46 209.201   1
   8  -1   1 4275.65 213.266   1
  -8  -1  -1 3814.55 207.931   1
  -8   1  -1 4393.86 212.647   1
   9   1   1 15517.2 700.980   1
   9  -1   1 15875.3 700.204   1
  -9   1  -1 14399.0 696.296   1
  10   1   1 969.743 76.9655   1
  10  -1   1 940.993 76.4988   1
 -10  -1  -1 1203.23 80.0033   1
 -10   1  -1 1006.34 76.6792   1
  12   1   1 3421.18 189.573   1
  12  -1   1 3309.18 188.560   1
 -12  -1  -1 3155.04 185.401   1
 -12   1  -1 3362.50 187.725   1
  13  -1   1 64.1524 30.9864   1
  13   1   1 28.6255 32.7855   1
 -13   1  -1 62.6071 27.6193   1
 -13  -1  -1 6.92852 29.2774   1
  14  -1   1 602.298 61.7917   1
  14   1   1 606.826 66.8591   1
 -14   1  -1 665.167 64.5756   1
 -14  -1  -1 605.516 62.3250   1
  15  -1   1 2294.92 146.181   1
  15   1   1 2369.32 149.259   1
 -15  -1  -1 2367.04 147.665   1
 -15   1  -1 2318.43 148.901   1
  16   1   1 114.840 37.0464   1
 -16  -1  -1 69.5441 34.9551   1
  17   1   1 16.7706 29.7304   1
  17  -1   1 16.2614 32.7581   1
 -17  -1  -1 16.1852 30.4320   1
 -17   1  -1 64.8465 37.5511   1
  18   1   1 25.6290 33.9321   1
  18  -1   1 100.891 35.0182   1
 -18  -1  -1 74.7611 36.1308   1
 -18   1  -1 24.5738 30.8840   1
  19  -1   1 68.1624 37.0030   1
 -19   1  -1 8.33322 35.1746   1
  20   1   1 17.3742 32.6748   1
  20  -1   1 8.60174 40.3375   1
 -20  -1  -1 33.9134 37.8218   1
 -20   1  -1 76.0468 40.0935   1
  21   1   1 8.44866 30.5460   1
  21  -1   1 8.65985 30.0310   1
 -21  -1  -1-17.4846 34.0424   1
 -21   1  -1 8.45529 34.0412   1
  22  -1   1 34.7658 41.6912   1
  22   1   1-8.45446 28.6787   1
 -22   1  -1-8.46305 41.5080   1
 -22  -1  -1 34.6825 34.9117   1
  23  -1   1 8.62848 29.9688   1
  23   1   1 59.7431 32.6988   1
 -23  -1  -1 84.5481 37.2252   1
 -23   1  -1-8.36521 32.0510   1
  24   1   1-8.44776 34.5605   1
  24  -1   1 17.2718 39.9895   1
 -24   1  -1 74.4001 45.9188   1
 -24  -1  -1-8.26461 33.2792   1
 -26   1  -1 54.2140 33.2237   1
  25   2  -1 57.7536 40.4665   1
  25  -2  -1 18.1593 33.4820   1
 -25  -2   1-34.5646 38.5215   1
 -25   2   1 8.12331 31.6369   1
  24   2  -1 111.066 42.3317   1
  24  -2  -1 143.931 47.7375   1
 -24  -2   1 94.6046 41.6901   1
 -24   2   1 185.149 49.0557   1
  23   2  -1-8.70936 36.1823   1
 -23  -2   1-17.0808 39.5470   1
  22   2  -1 61.5783 36.0059   1
  22  -2  -1 8.82373 35.5475   1
 -22  -2   1 8.57350 35.6361   1
 -22   2   1 34.0270 42.1897   1
  21   2  -1-26.4056 35.4433   1
  21  -2  -1-52.0515 38.1636   1
 -21  -2   1-8.49431 36.3443   1
 -21   2   1 25.2315 36.4961   1
  20  -2  -1 42.8150 36.7766   1
 -20   2   1 100.071 40.5822   1
  19   2  -1 161.232 38.8806   1
  19  -2  -1 234.157 47.3116   1
 -19  -2   1 274.047 44.5330   1
 -19   2   1 106.118 42.6959   1
  18   2  -1 631.345 68.5968   1
  18  -2  -1 561.931 65.1073   1
 -18   2   1 455.553 61.9876   1
 -18  -2   1 733.755 69.5523   1
  17   2  -1 1012.72 90.0258   1
 -17  -2   1 1280.63 96.4325   1
  16  -2  -1 7.60048 26.9259   1
 -16  -2   1 30.1862 36.6070   1
 -16   2   1-7.43435 26.3374   1
  15   2  -1 695.131 68.7383   1
  15  -2  -1 647.071 65.0881   1
 -15  -2   1 699.529 67.1614   1
 -15   2   1 738.725 67.9480   1
  14   2  -1 23609.3 1073.73   1
  14  -2  -1 21454.1 1067.60   1
 -14  -2   1 21857.6 1065.66   1
 -14   2   1 23418.4 1069.62   1
  13   2  -1 937.236 77.5484   1
 -13  -2   1 1105.69 78.9323   1
 -13   2   1 940.554 77.5552   1
  12  -2  -1 2973.48 167.818   1
 -12   2   1 2903.85 167.967   1
  11   2  -1 3148.40 167.948   1
  11  -2  -1 2961.60 163.257   1
 -11  -2   1 2599.08 161.983   1
 -11   2   1 2835.07 162.475   1
  10   2  -1 22298.4 1005.14   1
  10  -2  -1 20344.6 998.380   1
 -10  -2   1 20323.3 998.691   1
 -10   2   1 22258.9 1000.67   1
   9   2  -1 13482.5 667.584   1
   9  -2  -1 14427.6 665.365   1
  -9  -2   1 13161.4 664.571   1
  -9   2   1 14846.5 666.558   1
   8   2  -1 1049.10 73.2356   1
   8  -2  -1 1053.31 72.4493   1
  -8  -2   1 1172.36 75.1905   1
  -8   2   1 1119.51 74.1164   1
   7   2  -1 19993.1 964.587   1
  -7   2   1 20350.1 962.754   1
   7  -2  -1 21342.6 962.912   1
  -7  -2   1 20776.8 965.127   1
   6  -2  -1 17992.3 820.918   1
   6   2  -1 16874.0 825.002   1
  -6   2   1 18028.7 820.777   1
  -6  -2   1 17234.9 823.254   1
   5  -2  -1 259.410 29.5413   1
   5   2  -1 362.271 33.7261   1
  -5   2   1 294.330 28.6336   1
  -5  -2   1 323.082 31.6230   1
   4   2  -1 414684. 18501.9   1
  -4  -2   1 407393. 18502.5   1
  -4   2   1 420112. 18498.0   1
   4  -2  -1 381056. 18498.1   1
   3  -2  -1 75411.7 3530.06   1
  -3  -2   1 75997.7 3532.91   1
   3   2  -1 77557.8 3533.14   1
  -3   2   1 79498.8 3530.40   1
  -2  -2   1 92283.3 4360.77   1
   2  -2  -1 99185.8 4358.04   1
  -2   2   1 93023.0 4358.04   1
   2   2  -1 96306.8 4360.67   1
   1   2  -1 20132.0 813.626   1
   1  -2  -1 18539.2 811.152   1
  -1  -2   1 19353.1 813.352   1
   0  -2  -1 47802.3 2330.30   1
   0  -2   1 55744.9 2332.26   1
   0   2  -1 48834.7 2331.24   1
   0   2   1 51718.1 2330.12   1
   1  -2   1 5889.21 274.945   1
  -1   2  -1 5161.74 272.987   1
  -1  -2  -1 6001.99 273.810   1
   1   2   1 6039.16 273.840   1
   2  -2   1 78615.8 3598.55   1
  -2   2  -1 79785.4 3598.69   1
  -2  -2  -1 77100.8 3598.66   1
   2   2   1 78848.9 3598.84   1
   3  -2   1 4093.31 200.130   1
  -3   2  -1 4014.15 199.147   1
   3   2   1 4263.25 201.541   1
  -3  -2  -1 3850.82 199.513   1
  -4  -2  -1 79827.9 3732.49   1
   4   2   1 83433.6 3734.22   1
  -4   2  -1 77291.4 3730.51   1
   4  -2   1 86175.3 3734.29   1
  -5  -2  -1 84.4112 23.0519   1
   5   2   1 3.75718 20.5891   1
   6   2   1 36424.8 1691.87   1
   6  -2   1 38678.1 1690.77   1
  -6  -2  -1 37442.7 1691.68   1
  -6   2  -1 33940.3 1687.05   1
   7   2   1 38017.6 1780.33   1
   7  -2   1 37940.6 1777.68   1
  -7  -2  -1 39073.7 1779.28   1
  -7   2  -1 38518.6 1777.61   1
   8  -2   1 14.9970 20.9492   1
  -8  -2  -1 62.4049 26.3525   1
  -8   2  -1 58.6660 25.3972   1
   9   2   1 27645.3 1213.87   1
   9  -2   1 26934.9 1210.79   1
  -9  -2  -1 23654.0 1206.38   1
  -9   2  -1 25499.2 1208.54   1
  10   2   1 25148.3 1165.84   1
  10  -2   1 24723.6 1163.39   1
 -10  -2  -1 24548.3 1162.44   1
 -10   2  -1 24578.7 1162.35   1
  11   2   1 2723.36 158.613   1
 -11  -2  -1 2579.38 153.564   1
  12   2   1 1284.06 91.4620   1
  12  -2   1 913.783 87.2253   1
 -12  -2  -1 959.011 81.3938   1
 -12   2  -1 1450.64 91.8750   1
  13   2   1 4139.32 214.114   1
  13  -2   1 3499.68 207.559   1
 -13  -2  -1 3900.64 209.895   1
 -13   2  -1 3404.74 205.601   1
  14   2   1 737.110 71.3056   1
  14  -2   1 645.698 65.3456   1
 -14  -2  -1 733.286 70.7660   1
 -14   2  -1 689.321 67.7809   1
  15   2   1 792.929 73.9540   1
  15  -2   1 810.814 75.5127   1
 -15  -2  -1 857.981 74.5885   1
 -15   2  -1 990.526 79.9807   1
  16   2   1 4858.07 270.669   1
  16  -2   1 5087.26 271.256   1
 -16  -2  -1 4961.67 267.896   1
 -16   2  -1 4776.45 268.057   1
  17   2   1 208.268 38.8482   1
 -17  -2  -1 204.604 39.3835   1
 -17   2  -1 120.189 40.8867   1
  18  -2   1 176.370 42.0900   1
 -18  -2  -1 89.2933 36.7074   1
 -18   2  -1 147.267 43.9104   1
  19   2   1 538.919 65.2172   1
  19  -2   1 585.189 68.1728   1
 -19   2  -1 612.096 67.0064   1
  20   2   1-8.78439 32.4033   1
  20  -2   1 17.2937 33.6847   1
 -20  -2  -1 51.1073 35.3955   1
 -20   2  -1 25.1532 36.3893   1
  21   2   1 69.7881 40.1090   1
  21  -2   1 114.001 40.8131   1
 -21  -2  -1 59.6773 39.6893   1
 -21   2  -1 118.341 43.4180   1
  22   2   1 34.7458 39.2887   1
  22  -2   1 70.9232 45.3838   1
 -22  -2  -1 33.9134 37.8574   1
 -22   2  -1 58.9378 43.9592   1
  23   2   1 25.0173 27.6874   1
  23  -2   1 79.9705 42.6549   1
 -23  -2  -1 43.1557 32.4764   1
 -23   2  -1 16.5424 37.8662   1
  24  -2   1 17.8967 37.7291   1
  24   2   1-24.7171 38.1472   1
 -24   2  -1-8.00488 35.2086   1
 -24  -2  -1 16.9053 38.1696   1
  25   2   1 41.3054 40.9675   1
 -25  -2  -1 8.05074 41.1787   1
  26   3  -1-8.08954 34.6630   1
 -26  -3   1 100.467 45.3469   1
  25   3  -1 8.52375 39.9452   1
 -25  -3   1 33.2891 43.8114   1
 -25   3   1-8.26991 31.6446   1
  24   3  -1-25.9754 34.2935   1
  24  -3  -1-8.86562 35.1138   1
 -24  -3   1 16.9299 36.7268   1
 -24   3   1-8.37754 35.8392   1
  23   3  -1 167.431 45.1660   1
 -23  -3   1 145.250 41.1309   1
  22   3  -1 70.9437 43.1927   1
  22  -3  -1 135.969 44.6266   1
 -22  -3   1 100.264 43.3229   1
 -22   3   1 41.4802 37.6659   1
  21   3  -1-26.1960 38.4093   1
  21  -3  -1 9.02323 36.9114   1
 -21  -3   1 49.8698 41.6412   1
 -21   3   1 8.24534 35.2751   1
  20   3  -1-26.1403 38.8402   1
  20  -3  -1-8.77001 30.4137   1
 -20  -3   1 8.10290 39.3049   1
 -20   3   1 33.0111 29.2355   1
  19  -3  -1 325.262 52.6402   1
 -19  -3   1 302.886 49.4323   1
 -19   3   1 390.958 55.8071   1
  18   3  -1 329.467 52.4893   1
  18  -3  -1 373.886 52.0408   1
 -18   3   1 278.309 45.4873   1
  17   3  -1 99.4764 38.9701   1
 -17  -3   1 39.1296 34.5604   1
  16  -3  -1 176.947 39.2165   1
 -16   3   1 141.242 36.3843   1
  15   3  -1 7233.44 372.913   1
  15  -3  -1 7376.23 372.090   1
 -15  -3   1 7074.49 369.829   1
 -15   3   1 7219.05 371.320   1
  14   3  -1 44.4296 30.8625   1
  14  -3  -1 76.8364 33.9764   1
 -14  -3   1 55.1846 30.4454   1
 -14   3   1 47.3831 33.2928   1
  13   3  -1 33704.4 1463.31   1
  13  -3  -1 31372.3 1457.02   1
 -13   3   1 31431.5 1455.47   1
 -13  -3   1 28349.8 1453.57   1
 -12   3   1 623.822 58.9125   1
 -12  -3   1 528.901 55.9488   1
  12   3  -1 681.405 62.9051   1
 -11  -3   1-5.94323 17.7227   1
 -11   3   1 27.9163 22.1156   1
  11  -3  -1 11.5560 20.8933   1
  11   3  -1 6.35529 22.0420   1
  10   3  -1 645.515 57.1060   1
  10  -3  -1 709.209 57.3164   1
 -10  -3   1 559.701 54.1655   1
 -10   3   1 570.801 53.8180   1
   9   3  -1 31373.7 1479.96   1
  -9   3   1 32263.3 1476.44   1
   9  -3  -1 31881.3 1477.69   1
  -9  -3   1 31381.1 1478.76   1
   8   3  -1 4635.78 240.337   1
  -8   3   1 4723.04 236.021   1
  -8  -3   1 4751.41 240.828   1
   8  -3  -1 4509.10 238.598   1
   7   3  -1 24136.8 1160.77   1
  -7   3   1 24896.9 1156.21   1
   7  -3  -1 24993.8 1157.58   1
  -7  -3   1 25402.7 1161.57   1
  -6  -3   1 10678.0 523.167   1
   6   3  -1 11289.2 524.718   1
   5  -3  -1 68010.7 3188.08   1
  -5  -3   1 68700.0 3192.57   1
  -5   3   1 69191.0 3188.84   1
   5   3  -1 72526.0 3192.98   1
   4  -3  -1 8118.05 410.019   1
  -4  -3   1 8605.50 414.178   1
   4   3  -1 8246.03 413.239   1
  -4   3   1 9676.09 411.808   1
  -3  -3   1 386.200 34.7735   1
   3  -3  -1 342.716 31.1777   1
  -3   3   1 341.281 29.4271   1
   3   3  -1 360.563 33.2683   1
  -2  -3   1 14462.3 672.563   1
   2   3  -1 14063.3 672.136   1
  -2   3   1 14645.6 670.586   1
   2  -3  -1 14440.5 669.677   1
   1   3  -1 1071.83 63.0689   1
  -1   3   1 997.962 60.1050   1
   1  -3  -1 1067.16 60.9793   1
  -1  -3   1 1121.00 64.1027   1
   0  -3  -1 89908.1 3997.62   1
   0   3   1 89648.5 3996.95   1
   0  -3   1 93917.4 4000.16   1
  -1  -3  -1 409871. 18398.4   1
   1  -3   1 389334. 18399.1   1
   1   3   1 388697. 18398.5   1
  -1   3  -1 424721. 18399.6   1
   2  -3   1 458.334 38.5466   1
  -2   3  -1 538.862 40.6017   1
  -2  -3  -1 472.611 38.8369   1
   2   3   1 515.519 39.2019   1
   3  -3   1 113.618 20.7422   1
  -3   3  -1 113.484 19.9947   1
  -3  -3  -1 157.014 24.4942   1
   3   3   1 111.754 24.8444   1
  -4  -3  -1 312.225 33.9515   1
   4   3   1 229.595 31.2361   1
   5  -3   1 4482.12 225.855   1
  -5   3  -1 4230.13 224.208   1
   5   3   1 4886.51 230.111   1
  -5  -3  -1 4354.08 226.466   1
  -6  -3  -1 8.98602 20.3025   1
   6  -3   1 4.31078 17.6483   1
  -6   3  -1 28.5742 18.9143   1
   6   3   1 27.2597 24.1525   1
  -7   3  -1 9002.01 455.324   1
   7  -3   1 9657.68 459.235   1
  -7  -3  -1 9368.16 458.728   1
   7   3   1 9761.94 460.590   1
  -8   3  -1 36727.7 1810.82   1
   8  -3   1 39829.5 1814.00   1
  -8  -3  -1 39338.5 1813.74   1
   8   3   1 40665.6 1815.67   1
  -9   3  -1 17966.2 845.183   1
   9  -3   1 18256.1 847.394   1
  -9  -3  -1 17366.3 845.676   1
   9   3   1 17723.0 847.857   1
 -10   3  -1 39428.4 1854.09   1
  10  -3   1 40385.5 1856.30   1
 -11  -3  -1 14619.3 704.464   1
  11   3   1 14636.1 708.195   1
 -12   3  -1 819.865 67.1784   1
  12  -3   1 786.935 67.6557   1
 -12  -3  -1 699.592 66.5204   1
  12   3   1 722.389 68.5752   1
 -13   3  -1 2086.42 128.425   1
  13  -3   1 2217.30 130.941   1
 -13  -3  -1 1709.05 125.272   1
  13   3   1 1880.12 129.183   1
 -14   3  -1 1788.13 119.914   1
  14  -3   1 1677.61 118.831   1
 -14  -3  -1 1549.97 114.259   1
 -15   3  -1 3427.16 195.943   1
  15  -3   1 3320.84 196.110   1
 -16   3  -1 1925.98 134.166   1
  16  -3   1 2085.78 138.469   1
 -16  -3  -1 2149.36 138.057   1
  16   3   1 2176.16 140.383   1
 -17   3  -1 32.0000 30.6293   1
  17  -3   1 25.2313 32.7681   1
 -17  -3  -1 48.4020 38.2662   1
  17   3   1-8.42566 35.5419   1
 -18   3  -1 489.277 60.3314   1
  18  -3   1 602.628 65.4555   1
 -18  -3  -1 623.944 66.4800   1
  18   3   1 678.330 70.2105   1
 -19  -3  -1 73.2980 30.7050   1
  19   3   1 34.5024 31.9039   1
 -20   3  -1 32.8584 36.1360   1
  20  -3   1-8.98807 39.5375   1
 -20  -3  -1 8.29878 36.9960   1
  20   3   1 17.5404 39.6082   1
 -21   3  -1 41.1848 35.3275   1
  21  -3   1 72.0009 38.5845   1
 -22   3  -1 191.553 46.5368   1
  22  -3   1 79.8540 45.6512   1
 -22  -3  -1 101.831 45.7905   1
  22   3   1 69.8277 40.2409   1
 -23   3  -1 49.6123 41.8639   1
  23  -3   1-8.75027 34.0863   1
 -24   3  -1 73.2540 38.4173   1
  24  -3   1 137.441 40.9885   1
 -24  -3  -1 115.977 43.4384   1
  24   3   1 75.4877 36.6779   1
 -25  -3  -1-41.9798 46.2416   1
  25   3   1 7.85398 37.6783   1
 -26  -4   1-32.2866 35.0322   1
  26   4  -1-8.22947 32.6071   1
 -25  -4   1-8.28387 38.8212   1
  25   4  -1 25.5631 37.9836   1
 -24   4   1 135.848 48.5961   1
  24  -4  -1 78.5797 39.2336   1
 -23   4   1 320.382 53.8987   1
  23  -4  -1 281.857 55.1199   1
 -23  -4   1 198.969 49.5321   1
  23   4  -1 157.012 48.0175   1
 -22   4   1 58.5021 38.7922   1
  22  -4  -1 61.6571 37.2388   1
 -21   4   1 116.345 42.6471   1
  21  -4  -1 149.154 42.1915   1
 -21  -4   1 192.759 49.3612   1
  21   4  -1 165.361 48.8475   1
 -20   4   1-16.4340 36.1463   1
  20  -4  -1 43.3163 34.3161   1
 -20  -4   1 8.36348 36.7905   1
  20   4  -1 17.5124 39.0345   1
 -19   4   1 88.8698 41.4141   1
  19  -4  -1 76.9692 38.2350   1
 -19  -4   1 74.2473 34.3952   1
  19   4  -1 25.9532 32.6387   1
 -18   4   1 118.432 37.5472   1
  18  -4  -1 142.483 42.0371   1
 -18  -4   1 166.742 40.2877   1
  18   4  -1 130.435 40.7652   1
 -17  -4   1 15.3800 30.9679   1
 -16   4   1 895.030 77.9511   1
  16  -4  -1 843.453 77.5318   1
 -16  -4   1 884.515 76.9446   1
  16   4  -1 800.495 77.2766   1
 -15   4   1 7.08812 29.0145   1
  15  -4  -1 60.5233 35.8895   1
 -15  -4   1-7.30032 27.9547   1
  15   4  -1 55.8225 34.1324   1
 -14   4   1 12538.0 629.999   1
  14  -4  -1 13714.8 636.272   1
 -14  -4   1 12520.4 630.439   1
  14   4  -1 13307.4 639.495   1
  13  -4  -1 6315.62 335.547   1
 -13  -4   1 6759.38 337.831   1
  13   4  -1 6490.35 338.921   1
 -12  -4   1 6795.24 357.350   1
  12   4  -1 7294.25 361.451   1
 -11   4   1 2343.75 133.480   1
 -11  -4   1 2025.60 133.778   1
  11   4  -1 2236.17 137.562   1
  11  -4  -1 2237.04 133.799   1
  10   4  -1 16690.0 780.130   1
 -10  -4   1 15980.1 777.820   1
 -10   4   1 16388.5 775.645   1
  10  -4  -1 16196.7 775.824   1
   9  -4  -1 1431.28 90.4994   1
  -9  -4   1 1353.31 91.3679   1
   9   4  -1 1523.05 95.1386   1
   8  -4  -1 59301.0 2684.95   1
  -8  -4   1 57427.9 2687.51   1
  -8   4   1 56086.6 2682.02   1
   8   4  -1 60610.1 2689.31   1
   7  -4  -1 6955.28 350.163   1
  -7  -4   1 6834.14 353.837   1
  -7   4   1 7596.78 352.098   1
   7   4  -1 7265.73 355.949   1
   6  -4  -1 66605.4 3079.23   1
  -6  -4   1 67208.6 3082.82   1
   6   4  -1 65448.6 3081.92   1
  -6   4   1 68560.7 3079.41   1
  -5  -4   1 14157.6 649.771   1
   5   4  -1 13262.8 647.392   1
  -4  -4   1 113436. 5114.74   1
   4  -4  -1 110808. 5108.98   1
   4   4  -1 101686. 5114.58   1
  -4   4   1 118680. 5109.53   1
  -3   4   1 276.712 28.6409   1
   3  -4  -1 334.924 31.0983   1
   2  -4  -1 10034.8 493.359   1
  -2   4   1 10867.7 493.862   1
   1   4  -1 80834.0 3753.55   1
   1  -4  -1 84315.8 3752.46   1
  -1  -4   1 78409.1 3753.01   1
  -1   4   1 83563.2 3751.00   1
   0   4   1 86885.6 3588.20   1
   0  -4   1 69999.5 3587.08   1
   0  -4  -1 80297.0 3588.08   1
   0   4  -1 76316.6 3588.38   1
   1   4   1 9445.59 418.664   1
  -1  -4  -1 9226.36 418.838   1
  -1   4  -1 8068.57 417.037   1
   1  -4   1 8364.91 417.577   1
  -3  -4  -1 3219.00 164.479   1
   3   4   1 3005.64 162.062   1
   4   4   1 35163.7 1635.32   1
  -4  -4  -1 35888.4 1635.81   1
  -4   4  -1 35726.1 1635.46   1
   4  -4   1 34553.7 1633.44   1
  -5  -4  -1 61654.1 2791.03   1
  -5   4  -1 65409.6 2790.73   1
   5  -4   1 66844.4 2791.22   1
   6   4   1 76937.7 3635.26   1
  -6  -4  -1 78596.8 3635.03   1
   6  -4   1 72068.0 3631.77   1
   7   4   1 11362.0 522.973   1
   7  -4   1 10451.5 518.688   1
  -7  -4  -1 10516.5 520.034   1
  -7   4  -1 10719.8 518.001   1
   8   4   1 161.694 31.8837   1
  -8  -4  -1 179.979 32.4030   1
  -8   4  -1 162.215 31.6618   1
   8  -4   1 161.360 31.0668   1
   9  -4   1 44026.4 2037.52   1
   9   4   1 45822.7 2040.42   1
  -9   4  -1 43518.0 2035.72   1
  -9  -4  -1 42396.6 2037.01   1
  10   4   1 2944.35 170.826   1
  10  -4   1 3304.72 171.913   1
 -10   4  -1 2798.72 164.744   1
 -10  -4  -1 2657.17 167.856   1
  11   4   1 12257.2 589.807   1
  11  -4   1 11300.8 584.937   1
 -11   4  -1 12271.1 585.597   1
 -11  -4  -1 12265.5 587.528   1
  12   4   1 7018.64 341.478   1
  12  -4   1 7143.69 338.940   1
 -12  -4  -1 6496.75 334.448   1
  13   4   1 3036.31 175.228   1
  13  -4   1 2765.25 171.616   1
 -13   4  -1 2782.58 169.179   1
 -13  -4  -1 2934.41 170.939   1
  14   4   1 4570.13 237.100   1
  14  -4   1 4256.69 234.892   1
 -14   4  -1 3950.73 229.155   1
 -14  -4  -1 4064.54 231.065   1
  15   4   1 970.760 83.9174   1
  15  -4   1 976.844 82.9349   1
 -15  -4  -1 749.038 74.8320   1
  16   4   1 163.495 44.6917   1
  16  -4   1 16.5145 34.6309   1
 -16   4  -1 123.968 37.4689   1
 -16  -4  -1 123.680 37.3833   1
  17   4   1 85.7612 36.3289   1
  17  -4   1 75.9536 31.3127   1
 -17   4  -1 63.5986 28.3786   1
 -17  -4  -1 89.0454 35.2950   1
 -18   4  -1 648.081 69.3828   1
  18  -4   1 668.625 70.2594   1
 -19  -4  -1 656.141 70.7679   1
  20   4   1 61.2975 42.4894   1
 -20   4  -1 8.27276 34.8968   1
  20  -4   1 8.73263 39.9506   1
  21   4   1-26.0265 38.6766   1
  21  -4   1 8.73720 37.9131   1
 -21   4  -1-33.1669 40.2262   1
 -21  -4  -1-8.24266 39.9882   1
  22   4   1 26.2445 34.6632   1
  22  -4   1 43.5469 38.3216   1
 -22   4  -1 8.33549 39.9945   1
 -22  -4  -1 16.4820 34.7625   1
  23   4   1 103.344 38.1269   1
  23  -4   1 86.0712 35.4734   1
 -23   4  -1 100.425 37.5552   1
 -23  -4  -1 91.8126 36.9675   1
  24   4   1 50.2844 44.5514   1
  24  -4   1 33.9756 32.5263   1
 -24   4  -1 16.5320 36.3809   1
 -24  -4  -1 16.3856 42.7399   1
  25   4   1 65.1254 38.7903   1
 -25   4  -1 96.8674 43.0643   1
 -25  -4  -1 87.9743 43.4461   1
  26   5  -1 8.25485 40.9282   1
 -26  -5   1 24.0195 40.5327   1
  24   5  -1 51.2225 42.4990   1
 -24   5   1 59.3109 38.9437   1
 -24  -5   1 138.151 45.6829   1
  23   5  -1 52.2026 35.1047   1
  23  -5  -1 105.812 43.7731   1
 -23   5   1 16.9464 39.7747   1
 -23  -5   1 40.4551 35.1799   1
  22   5  -1 400.696 56.1005   1
  22  -5  -1 474.779 60.6935   1
 -22   5   1 406.963 59.0912   1
 -22  -5   1 492.459 60.1279   1
  21   5  -1 123.170 42.5025   1
  21  -5  -1 122.027 42.5826   1
 -21   5   1 109.634 38.4192   1
 -21  -5   1 92.4143 39.2278   1
  20   5  -1 8.86298 41.5353   1
 -20  -5   1 8.28011 40.6096   1
 -19   5   1 181.106 41.0137   1
  19  -5  -1 135.342 36.9004   1
  18   5  -1 316.637 52.2760   1
  18  -5  -1 372.386 56.3902   1
 -18   5   1 313.651 55.2333   1
 -18  -5   1 367.404 54.2729   1
 -17   5   1 617.944 67.2868   1
  17  -5  -1 708.426 70.6927   1
 -17  -5   1 784.774 72.5122   1
 -16  -5   1 30.6136 31.3167   1
  16  -5  -1-7.78917 30.3422   1
  16   5  -1 25.2407 33.8832   1
 -16   5   1 22.7108 30.4892   1
  15  -5  -1 1401.90 103.183   1
 -15   5   1 1422.49 102.316   1
  14   5  -1 430.879 54.7127   1
 -14  -5   1 402.888 53.6945   1
 -14   5   1 459.746 53.0691   1
  14  -5  -1 308.616 47.0671   1
  13   5  -1 9674.34 512.067   1
 -13  -5   1 10567.2 514.271   1
 -13   5   1 10720.5 512.080   1
  13  -5  -1 10441.1 512.858   1
  12   5  -1 5032.85 257.584   1
 -12  -5   1 4812.73 255.794   1
  12  -5  -1 4377.50 249.570   1
  11   5  -1 18732.0 868.485   1
  11  -5  -1 18593.9 865.301   1
 -11   5   1 19118.9 864.547   1
 -11  -5   1 16321.0 862.790   1
 -10   5   1 5367.80 268.482   1
  10  -5  -1 4943.39 266.341   1
  -9   5   1 831.570 64.1467   1
   9  -5  -1 675.416 60.3536   1
  -9  -5   1 725.739 62.4364   1
   8   5  -1 2859.42 163.797   1
  -8   5   1 2910.79 160.023   1
   8  -5  -1 3109.85 161.584   1
  -8  -5   1 2649.87 161.457   1
   7   5  -1 44681.0 1976.12   1
  -7   5   1 43284.6 1971.24   1
   7  -5  -1 40363.7 1969.21   1
  -7  -5   1 42504.1 1974.33   1
   6   5  -1 7328.90 380.466   1
  -6   5   1 7848.54 379.596   1
   6  -5  -1 7537.47 380.461   1
  -6  -5   1 8425.81 385.577   1
   5   5  -1 81800.2 3788.24   1
   5  -5  -1 77783.1 3783.56   1
  -5  -5   1 84558.8 3789.20   1
  -5   5   1 86015.9 3784.62   1
  -4   5   1 15982.4 770.360   1
   4  -5  -1 15149.9 771.503   1
  -4  -5   1 17288.8 776.881   1
   4   5  -1 17787.2 777.270   1
  -3  -5   1 56017.7 2565.70   1
   3   5  -1 55376.7 2564.81   1
  -2  -5   1 437.101 40.4696   1
   2   5  -1 375.074 38.6109   1
  -1  -5   1 53724.2 2398.87   1
   1   5  -1 50482.3 2397.46   1
   0  -5   1 67902.4 3123.45   1
   0   5  -1 68014.7 3122.58   1
   1  -5   1 47312.2 2134.58   1
   1   5   1 44849.4 2132.30   1
  -1  -5  -1 46677.8 2132.68   1
  -1   5  -1 46231.8 2133.18   1
  -2  -5  -1 6744.80 329.977   1
   2  -5   1 6291.12 327.642   1
   2   5   1 7194.66 331.905   1
   3  -5   1 137644. 6338.29   1
   3   5   1 136741. 6339.15   1
  -3  -5  -1 137429. 6339.54   1
  -3   5  -1 141679. 6338.68   1
   4   5   1 29140.2 1409.01   1
  -4  -5  -1 30826.4 1411.71   1
  -4   5  -1 31101.4 1409.93   1
   4  -5   1 30297.5 1409.68   1
   5   5   1 2905.21 151.187   1
  -5  -5  -1 2849.79 150.582   1
  -5   5  -1 2834.41 147.920   1
   6   5   1 529.032 52.7365   1
  -6  -5  -1 522.868 51.1210   1
  -6   5  -1 572.947 52.4590   1
   6  -5   1 663.677 54.0167   1
   7   5   1 489.909 49.6420   1
  -7  -5  -1 543.943 52.3060   1
  -7   5  -1 509.775 49.7029   1
   7  -5   1 524.153 49.3111   1
   8   5   1 15725.5 731.878   1
   8  -5   1 14880.1 726.415   1
  -8  -5  -1 15067.3 729.431   1
  -8   5  -1 15220.8 726.632   1
  -9   5  -1 18620.9 875.009   1
   9  -5   1 18151.4 872.849   1
 -10  -5  -1 31043.7 1482.49   1
  10   5   1 32243.2 1483.85   1
  11  -5   1 1479.62 103.839   1
  11   5   1 1465.59 104.351   1
 -11  -5  -1 1548.71 104.665   1
 -11   5  -1 1466.88 102.392   1
  12  -5   1 1044.86 82.9056   1
  12   5   1 1071.29 87.5720   1
 -12  -5  -1 951.966 82.1264   1
 -12   5  -1 1256.38 87.5111   1
  13  -5   1 2849.04 167.930   1
  13   5   1 2881.55 171.229   1
 -13  -5  -1 2691.73 165.451   1
 -13   5  -1 2715.63 166.000   1
  14  -5   1 3410.98 197.701   1
 -15  -5  -1 683.295 65.6190   1
  15   5   1 548.637 64.1593   1
 -16  -5  -1 39.2987 32.6754   1
  16  -5   1 8.13424 28.8457   1
 -16   5  -1 55.3365 30.2767   1
  16   5   1 8.43381 31.1245   1
 -17  -5  -1 177.540 41.6100   1
  17  -5   1 66.5845 34.7576   1
 -17   5  -1 210.387 43.1686   1
  17   5   1 161.920 45.1399   1
 -18  -5  -1 473.669 58.0191   1
  18  -5   1 457.569 62.3331   1
 -18   5  -1 519.597 60.8905   1
  18   5   1 521.199 63.3697   1
 -19  -5  -1 233.377 43.2014   1
  19   5   1 306.125 48.5705   1
 -19   5  -1 334.272 53.1481   1
  19  -5   1 249.089 51.6382   1
  20  -5   1 961.032 90.3064   1
 -20  -5  -1 1012.14 89.3938   1
 -20   5  -1 1193.94 94.9227   1
  20   5   1 1127.67 94.3742   1
  21   5   1-8.59496 34.0422   1
  21  -5   1 17.3812 35.5497   1
 -21   5  -1-8.40980 40.3384   1
 -21  -5  -1 24.9644 34.5676   1
  22   5   1 316.980 48.3583   1
  22  -5   1 87.0542 43.0843   1
 -22   5  -1 167.311 47.6617   1
 -22  -5  -1 291.283 46.1776   1
  23   5   1 136.545 39.5393   1
  23  -5   1 129.780 45.9843   1
 -23   5  -1 82.8947 39.8132   1
 -23  -5  -1 185.794 42.5950   1
 -24   5  -1 16.5621 35.9461   1
  24  -5   1 33.5811 33.8190   1
  25   5   1 8.11711 37.6042   1
 -25  -5  -1 47.4583 42.8195   1
  25   6  -1 57.9417 43.1662   1
 -25  -6   1-23.6468 40.7092   1
  24   6  -1 25.3141 39.1676   1
 -24  -6   1 96.1818 46.8092   1
 -23   6   1 113.363 47.3717   1
  23  -6  -1 69.8664 40.1582   1
  22   6  -1 148.390 41.5068   1
  22  -6  -1 157.270 42.0232   1
 -22   6   1 130.495 45.0359   1
 -22  -6   1 175.044 41.0411   1
 -21   6   1 398.838 57.1216   1
  21  -6  -1 476.370 62.0098   1
  20   6  -1 275.725 50.4679   1
  20  -6  -1 325.778 52.2592   1
 -20   6   1 180.236 49.6714   1
 -20  -6   1 197.099 41.3557   1
  19   6  -1 174.342 47.0168   1
  19  -6  -1 226.959 44.9798   1
 -19   6   1 118.453 39.0500   1
 -19  -6   1 194.901 46.1956   1
  18   6  -1 495.156 62.4893   1
  18  -6  -1 395.318 53.2949   1
 -18   6   1 398.067 55.5900   1
 -18  -6   1 473.408 58.5059   1
  17   6  -1 227.857 48.3593   1
  17  -6  -1 256.982 45.5994   1
 -17  -6   1 141.735 41.7512   1
 -17   6   1 218.262 42.8061   1
 -16  -6   1 2319.21 153.757   1
  16   6  -1 2702.72 162.052   1
 -15   6   1 355.229 50.0403   1
 -15  -6   1 299.592 48.6007   1
  15  -6  -1 288.527 46.5076   1
  14   6  -1 420.798 54.0889   1
 -14  -6   1 420.403 54.5989   1
 -14   6   1 408.091 51.8291   1
  14  -6  -1 401.476 51.6354   1
  13   6  -1 791.556 73.8837   1
 -13  -6   1 817.799 74.5952   1
 -13   6   1 887.142 73.5881   1
  13  -6  -1 851.313 72.7404   1
  12   6  -1 14540.5 695.557   1
  12  -6  -1 14415.8 692.618   1
 -12   6   1 13998.8 690.668   1
 -12  -6   1 14279.0 693.508   1
  11   6  -1 545.585 59.2322   1
 -11  -6   1 555.197 57.0079   1
  10   6  -1 4470.37 244.471   1
 -10   6   1 4914.51 243.757   1
  10  -6  -1 4189.74 239.039   1
 -10  -6   1 4627.20 245.151   1
  -9   6   1 23.1372 26.4740   1
   8   6  -1 98.8672 33.5081   1
  -8   6   1 32.0539 23.2812   1
   8  -6  -1 22.0640 19.2536   1
  -8  -6   1 79.2518 30.6193   1
   7   6  -1 9058.83 414.483   1
  -7   6   1 7857.70 407.801   1
   7  -6  -1 7661.21 409.722   1
  -7  -6   1 8860.47 414.562   1
   6   6  -1 7786.93 392.317   1
   6  -6  -1 7760.52 388.737   1
  -6   6   1 8298.07 391.017   1
  -6  -6   1 7897.29 393.336   1
   5   6  -1 5328.33 267.601   1
  -5   6   1 4988.72 260.035   1
  -5  -6   1 5198.38 266.457   1
   5  -6  -1 5248.61 263.998   1
   4   6  -1 8791.79 431.254   1
  -4  -6   1 8634.99 430.733   1
  -4   6   1 8818.85 427.501   1
   4  -6  -1 8962.02 427.154   1
   3   6  -1 12283.4 587.640   1
  -3  -6   1 12366.8 588.380   1
  -3   6   1 11985.4 585.482   1
   3  -6  -1 12498.5 586.822   1
   2   6  -1 179346. 8361.16   1
  -2  -6   1 182430. 8362.33   1
  -2   6   1 188371. 8360.04   1
   2  -6  -1 180407. 8359.98   1
  -1  -6   1 24648.6 1203.61   1
   1  -6  -1 25977.0 1202.53   1
  -1   6   1 26142.0 1202.43   1
   1   6  -1 26497.6 1204.93   1
   0   6   1 44753.6 2160.91   1
   0  -6  -1 45924.4 2161.62   1
   0   6  -1 47603.0 2162.40   1
   0  -6   1 49428.3 2164.83   1
   1   6   1 15194.8 731.363   1
  -1  -6  -1 15827.1 733.020   1
  -1   6  -1 15616.4 733.522   1
   1  -6   1 15360.7 733.774   1
   2   6   1 40368.0 1876.49   1
  -2   6  -1 41648.0 1877.81   1
   2  -6   1 39421.7 1875.59   1
  -2  -6  -1 40788.3 1876.89   1
   3  -6   1 5444.13 292.815   1
  -3  -6  -1 6516.45 298.502   1
  -3   6  -1 5783.45 294.317   1
   3   6   1 5807.05 295.098   1
   4   6   1 28186.6 1186.03   1
  -4  -6  -1 26630.9 1184.70   1
  -4   6  -1 24974.7 1181.66   1
   5   6   1 9290.57 451.190   1
  -5  -6  -1 9493.91 451.869   1
  -5   6  -1 9193.98 449.293   1
   5  -6   1 8836.86 449.416   1
   6   6   1 4469.69 228.433   1
  -6  -6  -1 4109.91 225.942   1
  -6   6  -1 4131.72 224.499   1
   6  -6   1 4347.51 226.469   1
   7   6   1 1210.98 90.5182   1
  -7  -6  -1 1444.09 94.3583   1
  -7   6  -1 1334.36 90.4901   1
   7  -6   1 1295.20 89.8192   1
  -8   6  -1 10134.3 483.353   1
   8  -6   1 9461.08 479.880   1
  -9  -6  -1 6946.36 361.238   1
   9   6   1 7279.85 364.320   1
  10   6   1 261.452 38.6041   1
 -10  -6  -1 185.218 34.8612   1
  10  -6   1 255.548 42.8395   1
 -11   6  -1 11221.2 538.718   1
  11  -6   1 11232.2 538.961   1
  11   6   1 10708.5 540.365   1
 -11  -6  -1 10517.7 538.522   1
 -12   6  -1 2153.86 133.935   1
  12  -6   1 2125.05 132.612   1
 -12  -6  -1 1956.18 129.707   1
  12   6   1 1904.14 129.599   1
  13  -6   1 1136.11 89.7158   1
  13   6   1 1310.58 97.2103   1
 -13  -6  -1 999.212 87.1068   1
 -14   6  -1 1079.45 89.2601   1
  14  -6   1 1140.15 90.7622   1
  14   6   1 1321.37 98.8783   1
 -14  -6  -1 1152.25 92.8622   1
 -15   6  -1 95.4382 34.6331   1
 -15  -6  -1 76.8697 34.8392   1
  15   6   1 104.458 43.7101   1
  15  -6   1 7.90257 27.5655   1
 -16   6  -1 1044.07 87.0018   1
  16  -6   1 826.549 78.4364   1
  16   6   1 865.387 82.8976   1
 -16  -6  -1 791.926 76.2620   1
  17  -6   1 1043.47 91.6561   1
 -17   6  -1 1174.91 94.1042   1
 -18   6  -1 84.1084 40.4861   1
 -18  -6  -1 64.3563 40.0245   1
  18   6   1 123.287 44.2485   1
  18  -6   1 33.6616 35.6456   1
 -19   6  -1 2080.64 135.603   1
  19  -6   1 1904.49 132.218   1
 -19  -6  -1 1657.72 126.982   1
  19   6   1 2065.18 136.104   1
  20  -6   1 17.1991 38.8509   1
 -20   6  -1 34.4626 41.3412   1
  21   6   1 478.466 62.6033   1
  22  -6   1 68.8776 41.4301   1
 -22   6  -1 77.1496 44.3911   1
 -23  -6  -1 54.8043 37.6045   1
  23  -6   1 42.7019 39.5919   1
  23   6   1 8.43152 37.6351   1
 -23   6  -1 68.3344 45.0093   1
  24   6   1-16.4699 43.7579   1
 -24  -6  -1-15.6505 39.2030   1
 -24   6  -1 33.6072 37.9407   1
 -25  -7   1-15.4668 38.7480   1
  25   7  -1 48.8362 39.9231   1
 -23   7   1 70.3606 40.3515   1
  23   7  -1 77.0471 40.7205   1
 -23  -7   1 65.4038 39.7877   1
  22   7  -1 70.5917 42.3637   1
 -22  -7   1 16.3198 36.8937   1
 -21   7   1 280.035 52.9438   1
  21  -7  -1 302.915 53.0702   1
  21   7  -1 238.141 52.0040   1
 -21  -7   1 290.803 47.5362   1
 -20   7   1 356.257 56.9315   1
  20  -7  -1 299.759 53.3214   1
  20   7  -1 332.773 58.0442   1
 -20  -7   1 269.215 48.5689   1
 -19   7   1 51.4638 40.6740   1
  19  -7  -1 8.70048 34.4629   1
  19   7  -1 52.7821 41.7157   1
 -19  -7   1-48.7571 38.9807   1
 -18   7   1 67.3967 41.8208   1
  18   7  -1 53.6547 43.4323   1
  18  -7  -1 25.6506 35.0431   1
 -18  -7   1 48.2279 38.1765   1
 -17  -7   1 653.079 72.0698   1
  17  -7  -1 729.142 72.6002   1
 -17   7   1 576.245 66.6997   1
  16  -7  -1 32.7486 31.3873   1
 -16  -7   1 15.9397 34.1503   1
 -16   7   1 40.2342 31.3954   1
  16   7  -1 94.1907 41.1178   1
 -15   7   1 1125.44 92.4388   1
  15  -7  -1 1145.62 92.3168   1
 -15  -7   1 1159.82 92.4742   1
  15   7  -1 1174.26 93.6974   1
 -14   7   1 1052.73 88.0768   1
  14  -7  -1 1152.99 90.6890   1
 -14  -7   1 1075.35 89.4052   1
  14   7  -1 1253.48 95.3594   1
 -13   7   1 661.889 70.8349   1
  13  -7  -1 802.477 73.3161   1
 -13  -7   1 863.127 73.8302   1
  13   7  -1 819.814 76.0194   1
  12  -7  -1 1468.43 101.739   1
  12   7  -1 1465.95 103.841   1
 -12  -7   1 1365.86 101.831   1
 -12   7   1 1278.12 97.4425   1
  11  -7  -1 6539.71 340.590   1
  11   7  -1 6777.69 345.804   1
 -11   7   1 6647.00 341.289   1
 -11  -7   1 6574.82 344.126   1
 -10  -7   1 76.3772 26.7386   1
  10   7  -1 56.5964 24.7189   1
   9  -7  -1 850.238 75.2613   1
  -9  -7   1 1131.34 82.3112   1
  -9   7   1 1147.80 79.5654   1
   9   7  -1 932.084 79.8875   1
  -8   7   1 34.2162 26.4091   1
  -8  -7   1-13.0091 24.8937   1
   8   7  -1 19.4691 23.9338   1
  -7   7   1 21269.7 1010.35   1
   7  -7  -1 21630.5 1011.45   1
   6   7  -1 697.918 60.8836   1
  -6   7   1 660.709 58.7011   1
   6  -7  -1 698.952 60.3753   1
   5  -7  -1 22390.8 1046.42   1
   5   7  -1 21997.6 1050.71   1
  -5  -7   1 23532.0 1053.49   1
  -5   7   1 21414.8 1046.86   1
   4  -7  -1 9354.14 497.699   1
   4   7  -1 10597.1 503.441   1
  -4  -7   1 10783.6 504.270   1
  -4   7   1 10701.1 501.115   1
   3  -7  -1 21093.8 997.680   1
   3   7  -1 20526.1 998.531   1
  -3  -7   1 20931.2 999.661   1
  -3   7   1 22352.0 998.651   1
   2  -7  -1 850.787 64.4630   1
   2   7  -1 960.536 67.0003   1
  -2  -7   1 776.203 65.6078   1
  -2   7   1 816.324 63.5770   1
  -1  -7   1 34595.5 1660.21   1
   1  -7  -1 36228.0 1659.38   1
  -1   7   1 35371.6 1659.23   1
   1   7  -1 36807.9 1661.67   1
   0  -7   1 2187.51 130.164   1
   0   7   1 2142.80 128.188   1
   0  -7  -1 2285.50 129.906   1
   0   7  -1 2339.64 130.214   1
   1  -7   1 46.9743 25.6774   1
   1   7   1 34.1100 20.9440   1
  -1  -7  -1 34.8277 21.9776   1
  -1   7  -1 70.2836 26.2556   1
   2  -7   1 26716.9 1280.53   1
   2   7   1 27020.3 1280.20   1
  -2  -7  -1 27354.0 1280.94   1
  -2   7  -1 28521.0 1281.88   1
   3  -7   1 45715.2 2046.20   1
  -3   7  -1 42621.4 2044.51   1
  -3  -7  -1 43951.1 2046.20   1
   3   7   1 44321.7 2046.24   1
   4  -7   1 10302.8 495.325   1
  -4   7  -1 10332.6 495.192   1
  -4  -7  -1 10148.1 496.499   1
   4   7   1 9876.04 495.429   1
  -5   7  -1 21.7567 20.4416   1
   5  -7   1 22.9316 17.5933   1
   5   7   1 17.3900 25.4999   1
  -5  -7  -1-30.1472 23.8841   1
  -6   7  -1 387.530 44.6178   1
   6  -7   1 412.597 45.4494   1
   6   7   1 346.386 45.3288   1
  -6  -7  -1 407.821 47.6521   1
   7   7   1 151.971 36.0141   1
  -7  -7  -1 142.623 34.4122   1
  -7   7  -1 204.208 35.0684   1
   7  -7   1 67.8160 30.9142   1
  -8  -7  -1 1172.18 86.9770   1
   8   7   1 1129.14 86.4485   1
   9   7   1 4943.09 267.438   1
  -9  -7  -1 5117.05 267.603   1
  -9   7  -1 5036.59 265.538   1
   9  -7   1 4830.11 265.389   1
  10   7   1 9174.37 462.258   1
 -10  -7  -1 8578.08 457.702   1
 -10   7  -1 9758.89 462.138   1
  10  -7   1 9301.15 459.191   1
  11   7   1 265.849 47.8794   1
  11  -7   1 252.458 44.4550   1
 -11  -7  -1 339.198 50.1205   1
 -11   7  -1 326.933 47.7310   1
 -12  -7  -1 3117.01 183.954   1
  12  -7   1 3092.72 182.612   1
  12   7   1 3113.45 184.385   1
 -13  -7  -1 1042.84 86.1606   1
  13  -7   1 1021.79 86.1209   1
 -13   7  -1 1060.03 86.8141   1
  13   7   1 975.665 85.8324   1
 -14  -7  -1-7.78838 30.3489   1
  14   7   1 67.5950 36.1631   1
  15  -7   1 1980.63 132.831   1
  15   7   1 2032.66 135.971   1
 -15   7  -1 1986.03 133.502   1
 -15  -7  -1 1883.41 131.060   1
 -16  -7  -1 226.006 47.0870   1
  16  -7   1 210.454 44.8437   1
 -16   7  -1 290.309 48.4930   1
  16   7   1 235.938 49.8935   1
 -17  -7  -1 32.2819 27.9873   1
  17   7   1-26.4465 31.2283   1
 -17   7  -1 16.9044 38.6541   1
  17  -7   1-17.1215 39.1506   1
  18  -7   1 989.354 85.8826   1
  18   7   1 827.235 83.7695   1
 -18   7  -1 1028.18 87.7162   1
 -18  -7  -1 822.325 80.3630   1
 -19  -7  -1 338.950 48.8070   1
 -19   7  -1 302.580 51.1910   1
  19   7   1 256.201 48.9860   1
 -20  -7  -1 386.572 61.3161   1
  20  -7   1 634.153 70.0848   1
 -20   7  -1 573.006 68.3416   1
  20   7   1 537.947 68.7957   1
 -21  -7  -1-8.23972 35.2490   1
  21  -7   1 8.80491 37.1248   1
 -21   7  -1 8.67580 37.1144   1
  21   7   1 8.63833 36.4224   1
 -22  -7  -1 57.0227 32.9651   1
  22   7   1 119.372 36.6273   1
  22  -7   1 35.1066 29.9528   1
 -22   7  -1 77.5770 35.4152   1
 -23   7  -1 17.1179 32.1640   1
  23  -7   1 8.70709 29.5369   1
  24   7   1 40.6621 37.6592   1
 -24  -7  -1-7.55078 33.6635   1
  24   8  -1 8.28165 36.4260   1
 -24  -8   1-7.91063 39.2151   1
  23   8  -1-17.1188 35.0123   1
 -23  -8   1 23.9966 37.4846   1
 -22   8   1 62.5367 47.5566   1
  21   8  -1 78.0338 38.8189   1
 -21  -8   1 80.9101 41.1152   1
 -21   8   1 80.2950 38.8779   1
  21  -8  -1 79.6952 34.0764   1
  20   8  -1 421.939 56.3203   1
 -20   8   1 328.207 53.4316   1
  20  -8  -1 299.319 51.9075   1
  19  -8  -1 34.8425 35.6834   1
 -19  -8   1 89.0300 37.0653   1
 -19   8   1-8.77745 41.1788   1
  18  -8  -1 8.56289 32.7637   1
 -18   8   1-8.67216 36.5645   1
  18   8  -1 8.90632 35.2738   1
 -18  -8   1-8.18442 32.9505   1
  17  -8  -1 176.047 45.6842   1
 -17   8   1 264.987 51.2276   1
  17   8  -1 218.818 44.5583   1
 -17  -8   1 229.168 43.0585   1
  16  -8  -1 350.288 49.4771   1
 -16   8   1 210.185 46.8284   1
  16   8  -1 193.488 45.6553   1
 -16  -8   1 222.477 48.5773   1
 -15  -8   1 2671.15 166.950   1
  15   8  -1 2710.11 168.664   1
  14   8  -1-24.6000 35.0828   1
 -14  -8   1-23.9012 34.5698   1
 -14   8   1 15.5851 31.8796   1
  14  -8  -1-15.8472 34.8554   1
  13   8  -1 8.13222 33.3215   1
 -13  -8   1 31.4949 34.6868   1
 -13   8   1 29.9893 29.7575   1
  13  -8  -1 100.615 34.0979   1
  12   8  -1 10169.1 483.262   1
 -12  -8   1 9652.52 480.539   1
 -12   8   1 9125.21 475.175   1
  12  -8  -1 9246.49 476.219   1
 -11  -8   1 321.627 50.0335   1
 -11   8   1 304.319 45.8455   1
  11  -8  -1 306.088 47.5865   1
 -10  -8   1 3610.76 208.461   1
 -10   8   1 3989.08 207.015   1
  10  -8  -1 4039.75 208.660   1
   9   8  -1 1622.38 111.009   1
   9  -8  -1 1635.18 108.021   1
  -9  -8   1 1582.82 109.225   1
  -8  -8   1 641.894 65.7674   1
   8   8  -1 627.476 62.6665   1
   7   8  -1 4693.99 262.184   1
  -7   8   1 5152.71 261.942   1
  -7  -8   1 5105.83 266.848   1
  -6  -8   1 2248.75 130.940   1
   6   8  -1 2061.05 128.882   1
  -6   8   1 2235.83 129.444   1
   6  -8  -1 1807.42 121.854   1
  -5   8   1 4648.40 240.210   1
   5  -8  -1 4425.40 239.003   1
  -4   8   1 7962.27 386.034   1
   4   8  -1 7854.64 388.630   1
  -4  -8   1 7355.86 386.213   1
   4  -8  -1 7688.52 384.606   1
  -3   8   1 17449.4 831.051   1
   3   8  -1 16964.2 832.552   1
  -3  -8   1 17732.8 834.858   1
   3  -8  -1 18007.9 833.458   1
  -2   8   1 23435.3 1075.90   1
   2   8  -1 23036.0 1077.14   1
  -2  -8   1 24236.9 1079.88   1
   2  -8  -1 21076.5 1073.82   1
  -1   8   1 6606.41 309.223   1
   1   8  -1 5582.18 305.724   1
  -1  -8   1 6233.83 309.245   1
   1  -8  -1 5828.59 306.529   1
   0   8   1 2444.94 141.998   1
   0   8  -1 2513.72 144.382   1
   0  -8   1 2542.59 144.184   1
   0  -8  -1 2340.52 142.021   1
  -1   8  -1 1390.43 95.5427   1
   1   8   1 1565.23 99.0024   1
  -1  -8  -1 1609.30 100.331   1
   1  -8   1 1485.07 98.3584   1
  -2   8  -1 5677.87 295.572   1
   2   8   1 5646.23 295.863   1
  -2  -8  -1 5662.93 295.796   1
   2  -8   1 6096.95 298.737   1
  -3   8  -1 10388.3 514.159   1
   3   8   1 10642.4 514.981   1
  -3  -8  -1 10516.8 515.091   1
   3  -8   1 10529.8 515.177   1
   4   8   1 6766.50 333.061   1
  -4  -8  -1 6713.52 333.611   1
   4  -8   1 6276.54 329.819   1
  -4   8  -1 6310.70 330.403   1
  -5   8  -1 161.158 31.6070   1
   5  -8   1 146.141 29.3808   1
   6   8   1 182.813 36.1910   1
  -6  -8  -1 372.071 43.1137   1
   7  -8   1 16767.3 825.091   1
  -7   8  -1 18064.5 826.490   1
   7   8   1 18807.1 831.312   1
  -7  -8  -1 15582.7 827.110   1
   8  -8   1 2316.72 139.754   1
  -8   8  -1 2415.49 140.147   1
   8   8   1 2061.29 139.273   1
  -8  -8  -1 2170.74 141.159   1
   9  -8   1 1628.19 109.138   1
   9   8   1 1461.81 109.425   1
  -9  -8  -1 1380.32 105.677   1
  10  -8   1 1629.41 117.157   1
 -10   8  -1 1856.49 119.440   1
 -10  -8  -1 1647.84 117.500   1
  10   8   1 1826.81 121.823   1
  11  -8   1 100.153 37.0048   1
 -11  -8  -1 131.058 40.6305   1
  11   8   1 168.244 43.7526   1
  12   8   1 1435.79 115.579   1
 -12  -8  -1 1726.77 118.848   1
 -12   8  -1 1818.59 119.524   1
  12  -8   1 1857.06 120.821   1
 -13  -8  -1 1243.92 96.1288   1
  13   8   1 1240.61 96.5341   1
  14  -8   1 642.759 67.5929   1
 -14   8  -1 671.673 69.1166   1
  14   8   1 581.365 67.6245   1
 -14  -8  -1 618.853 68.5942   1
  15  -8   1 24.8471 33.4056   1
 -15   8  -1 75.4777 36.9417   1
  15   8   1 34.6775 36.6082   1
 -15  -8  -1 40.3471 36.0252   1
  16  -8   1 186.108 40.5251   1
 -16   8  -1 264.121 48.4456   1
  16   8   1 307.770 52.2791   1
 -16  -8  -1 335.499 49.5611   1
 -17  -8  -1 360.245 56.0277   1
  17   8   1 389.847 61.0658   1
  18   8   1 328.174 56.1773   1
 -18  -8  -1 300.308 50.4964   1
 -18   8  -1 410.385 56.8018   1
  18  -8   1 443.014 61.8655   1
  19   8   1 52.1472 36.1166   1
 -19  -8  -1 8.12989 31.6743   1
 -19   8  -1 17.5782 39.7024   1
  19  -8   1 8.74416 37.4206   1
 -20  -8  -1-31.9858 36.1153   1
  20   8   1 8.75073 40.0242   1
 -21  -8  -1 103.867 43.2771   1
 -21   8  -1 8.78598 33.6731   1
  21  -8   1 26.2220 32.2856   1
 -22  -8  -1-8.03392 28.4594   1
  22   8   1 8.42308 27.2383   1
 -23  -8  -1-15.7550 40.2783   1
  23   8   1 8.24548 38.1775   1
 -24  -9   1-23.1875 38.7480   1
  24   9  -1-40.9309 39.2912   1
 -23  -9   1-7.61215 33.4833   1
  23   9  -1-8.64880 38.0426   1
 -22  -9   1-7.88285 35.5966   1
  22   9  -1 8.49667 39.8168   1
 -21  -9   1 16.0463 30.1603   1
  21   9  -1 25.8361 29.8801   1
  20   9  -1 186.531 46.8145   1
  20  -9  -1 200.125 50.9819   1
 -20   9   1 185.101 50.2439   1
 -20  -9   1 72.7180 37.5744   1
 -19   9   1 201.170 43.1223   1
  19  -9  -1 135.389 42.9952   1
  18   9  -1 273.339 51.6368   1
 -18  -9   1 322.985 53.6307   1
  17  -9  -1 17.7081 35.6534   1
 -17   9   1 8.48478 38.8093   1
  17   9  -1-8.59290 32.8861   1
 -17  -9   1 41.4973 33.4211   1
 -16   9   1-8.31219 34.5276   1
  16  -9  -1 8.65770 34.2891   1
  15   9  -1 1000.37 88.6792   1
  15  -9  -1 1025.48 88.5467   1
 -15  -9   1 1000.55 87.4980   1
 -15   9   1 1005.39 85.8692   1
 -14  -9   1 729.742 74.7138   1
  14   9  -1 804.198 76.3123   1
  13   9  -1 111.170 39.9976   1
 -13  -9   1 145.194 43.2343   1
 -13   9   1 106.984 38.3035   1
  13  -9  -1 133.200 40.8557   1
  12   9  -1 210.422 42.0740   1
  12  -9  -1 162.697 37.4417   1
 -12   9   1 119.978 39.0881   1
 -12  -9   1 182.999 43.3402   1
  11  -9  -1 5533.70 302.380   1
 -11   9   1 6016.27 305.175   1
  10  -9  -1 1538.43 106.895   1
  10   9  -1 1528.80 107.914   1
 -10  -9   1 1438.76 106.293   1
 -10   9   1 1577.34 105.976   1
   9   9  -1 566.804 60.9215   1
   9  -9  -1 509.255 56.4731   1
  -9   9   1 635.752 59.2609   1
  -9  -9   1 427.692 60.0188   1
   8   9  -1 15398.7 762.641   1
  -8  -9   1 16106.7 765.872   1
  -8   9   1 16557.1 761.975   1
   8  -9  -1 15300.4 759.994   1
  -7  -9   1 5289.41 296.689   1
   7   9  -1 5526.59 298.515   1
  -7   9   1 5741.62 298.009   1
   7  -9  -1 6219.11 299.055   1
   6   9  -1 383.198 47.9132   1
  -6  -9   1 467.412 52.5237   1
  -5   9   1 158.540 31.6427   1
   5   9  -1 244.253 41.3854   1
   5  -9  -1 181.573 34.6036   1
  -5  -9   1 204.394 42.4178   1
  -4   9   1 120.112 31.5705   1
   4   9  -1 165.573 38.5212   1
   4  -9  -1 81.1674 30.5500   1
  -3   9   1 3206.03 183.274   1
   3   9  -1 3585.16 189.621   1
   3  -9  -1 3365.01 186.982   1
  -3  -9   1 3216.05 187.439   1
  -2   9   1 11664.3 571.959   1
   2  -9  -1 11898.2 573.171   1
  -1   9   1 11.8618 20.1154   1
   1  -9  -1-6.05686 19.5867   1
   0   9   1 3317.49 186.516   1
   0  -9  -1 3418.70 188.035   1
   1   9   1 1181.09 85.9185   1
  -1  -9  -1 1235.68 87.5110   1
   3   9   1 1941.70 126.487   1
  -3  -9  -1 2119.01 129.133   1
  -4   9  -1 4317.97 223.778   1
   4   9   1 4191.24 224.996   1
   4  -9   1 3957.75 222.134   1
  -4  -9  -1 3795.91 220.756   1
  -5  -9  -1 244.383 39.6887   1
   5  -9   1 337.206 44.5222   1
  -5   9  -1 258.624 41.1597   1
   5   9   1 255.891 41.1672   1
   6   9   1 3873.14 243.959   1
  -6  -9  -1 4384.17 244.724   1
   7  -9   1 1790.12 122.258   1
  -7   9  -1 1799.31 120.632   1
   7   9   1 1985.81 125.977   1
  -7  -9  -1 1968.52 125.365   1
   8  -9   1 992.077 84.2308   1
  -8   9  -1 1189.24 87.6645   1
   8   9   1 1331.32 94.9237   1
  -8  -9  -1 1212.08 91.7960   1
   9  -9   1 1421.96 103.394   1
  -9   9  -1 1491.62 103.870   1
  -9  -9  -1 1357.63 103.374   1
   9   9   1 1637.21 109.952   1
  10  -9   1 4569.84 267.224   1
 -10  -9  -1 4803.33 271.459   1
  11  -9   1 425.695 51.7202   1
 -11   9  -1 445.891 52.6881   1
  11   9   1 376.386 57.3009   1
 -11  -9  -1 387.754 55.2506   1
  12   9   1 3194.97 188.464   1
 -12  -9  -1 3090.01 186.635   1
  13  -9   1 41.5530 29.5246   1
 -13   9  -1 24.0401 31.2841   1
  13   9   1 41.7667 27.1054   1
 -13  -9  -1 81.3568 31.7591   1
  14  -9   1 68.3419 34.4672   1
 -14   9  -1 16.4101 27.9197   1
  14   9   1 59.1988 37.2656   1
 -14  -9  -1 66.2720 38.4217   1
  15  -9   1 86.9759 38.1080   1
 -15   9  -1 159.221 42.7491   1
  15   9   1 135.886 41.9894   1
 -15  -9  -1 83.1822 37.4576   1
  16  -9   1 158.292 44.1332   1
 -16   9  -1 144.800 43.6583   1
  16   9   1 114.383 40.8217   1
 -16  -9  -1 180.999 42.6243   1
  17  -9   1 8.84929 35.0568   1
 -17   9  -1 8.64390 39.5384   1
  17   9   1 17.8294 39.2183   1
 -17  -9  -1 32.7674 36.0396   1
 -18   9  -1 52.4405 40.6411   1
  18  -9   1 115.488 39.7763   1
  19   9   1 8.79562 33.6564   1
 -19  -9  -1 32.0893 31.2411   1
 -19   9  -1-8.77363 42.0841   1
  19  -9   1-17.8366 39.2282   1
 -20  -9  -1 15.9914 38.3538   1
 -20   9  -1-26.3105 42.5435   1
  20  -9   1-26.7462 38.1417   1
  21   9   1 52.1723 38.4330   1
 -21  -9  -1 138.975 39.6584   1
 -21   9  -1 95.9927 39.0824   1
  21  -9   1 17.7436 37.5977   1
 -22   9  -1-8.64283 38.0189   1
  22   9   1-16.8861 44.0282   1
 -23  -9  -1 15.4346 33.0180   1
  23   9   1-40.4826 37.0312   1
 -23 -10   1-7.55299 29.4133   1
  23  10  -1-8.26618 32.1902   1
 -21 -10   1-7.90583 34.7747   1
  21  10  -1 25.9089 36.4149   1
  20 -10  -1 35.9943 39.0462   1
 -20 -10   1-7.80709 31.9409   1
 -20  10   1 35.0746 39.0911   1
  19  10  -1-8.78664 28.4179   1
 -19 -10   1-16.4924 29.8176   1
 -19  10   1 8.72713 39.4120   1
  19 -10  -1-17.9106 36.6341   1
 -18  10   1 25.8923 39.0158   1
  18 -10  -1 53.1418 38.9982   1
  17  10  -1 317.182 53.0687   1
 -17 -10   1 386.639 56.5682   1
 -17  10   1 373.512 58.7029   1
  17 -10  -1 512.809 61.2798   1
  16  10  -1 51.7767 40.0811   1
 -16 -10   1 42.0308 39.5209   1
 -16  10   1 75.0840 41.0379   1
  16 -10  -1 110.735 40.0435   1
  15  10  -1 8.53583 25.4490   1
 -15 -10   1-16.5552 25.3947   1
 -15  10   1 24.9646 35.5987   1
  15 -10  -1-24.6227 34.6059   1
  14  10  -1 17.3118 34.8640   1
 -14 -10   1 41.6480 33.5509   1
 -14  10   1 8.19669 31.9344   1
  14 -10  -1 24.2315 33.5673   1
 -13 -10   1 8.33248 34.0880   1
  13  10  -1 17.1320 37.1684   1
  12 -10  -1 4357.83 246.724   1
 -12 -10   1 4610.74 249.433   1
 -12  10   1 4351.10 244.773   1
  12  10  -1 4496.08 248.637   1
  11 -10  -1 916.183 79.5531   1
  11  10  -1 971.641 80.9548   1
 -11  10   1 759.085 72.1869   1
 -11 -10   1 815.081 74.7417   1
  10 -10  -1 105.203 37.8613   1
 -10  10   1 72.8548 34.3785   1
  -9 -10   1 1345.54 106.723   1
   9 -10  -1 1614.09 108.653   1
   9  10  -1 1661.26 112.792   1
  -9  10   1 1598.75 111.288   1
  -8 -10   1 8151.46 388.180   1
   8 -10  -1 6838.20 378.558   1
   8  10  -1 7077.69 380.831   1
  -8  10   1 7866.71 382.814   1
  -7 -10   1 5393.16 292.581   1
   7  10  -1 5423.35 292.298   1
  -7  10   1 5877.58 292.835   1
   7 -10  -1 5303.62 290.564   1
   6  10  -1 5669.38 291.649   1
  -6 -10   1 5616.07 291.225   1
   6 -10  -1 5117.35 286.626   1
  -5  10   1 206.065 38.1180   1
   5  10  -1 259.921 41.2068   1
  -5 -10   1 174.004 38.6210   1
   5 -10  -1 192.862 37.4783   1
  -4  10   1 15566.8 759.367   1
   4  10  -1 16924.8 766.489   1
  -4 -10   1 16441.9 765.533   1
   4 -10  -1 14650.5 759.929   1
  -3  10   1 193.075 36.9295   1
   3  10  -1 267.407 42.4366   1
  -3 -10   1 266.102 41.1508   1
   3 -10  -1 285.544 42.3017   1
  -2  10   1 117.041 35.3662   1
   2  10  -1 13.3551 27.5477   1
  -2 -10   1 88.7194 29.4132   1
   2 -10  -1 124.780 35.0795   1
   1  10  -1 52895.3 2382.21   1
  -1  10   1 53217.0 2382.32   1
  -1 -10   1 49365.7 2381.96   1
   1 -10  -1 50009.5 2379.57   1
   0  10  -1 3499.46 202.828   1
   0  10   1 3749.29 202.768   1
   0 -10   1 3706.11 203.964   1
   0 -10  -1 3676.74 203.735   1
  -1  10  -1 1775.72 118.916   1
   1  10   1 1883.30 120.554   1
  -1 -10  -1 1920.99 122.539   1
   1 -10   1 1921.25 122.601   1
  -2  10  -1 91.5335 27.5054   1
   2  10   1 123.216 33.1210   1
  -2 -10  -1 62.1097 31.4661   1
   2 -10   1 103.987 27.3439   1
  -3  10  -1 51468.7 2469.98   1
   3  10   1 54594.2 2472.78   1
  -3 -10  -1 52613.8 2471.59   1
   3 -10   1 54566.1 2472.49   1
  -4  10  -1 951.163 79.5206   1
   4  10   1 974.066 80.9684   1
  -4 -10  -1 854.643 76.9320   1
   4 -10   1 940.732 77.7260   1
  -5 -10  -1 3670.72 228.395   1
   5  10   1 4136.72 231.907   1
  -5  10  -1 4781.47 236.710   1
   5 -10   1 4324.83 232.639   1
  -6  10  -1 100.631 36.4794   1
   6  10   1 28.9886 25.8093   1
  -6 -10  -1 75.3822 31.8941   1
   6 -10   1 43.3412 29.2029   1
   7  10   1 8982.11 464.911   1
  -7 -10  -1 9181.11 466.386   1
  -7  10  -1 9725.17 469.177   1
   8  10   1 610.909 62.7077   1
  -8  10  -1 495.583 55.3141   1
  -8 -10  -1 379.457 53.7040   1
   8 -10   1 553.389 57.7886   1
   9 -10   1 4750.38 260.076   1
  10 -10   1 79.4803 35.4576   1
 -10  10  -1-15.0811 33.1981   1
  10  10   1 32.4739 29.3878   1
 -10 -10  -1 39.6470 29.2722   1
  11  10   1 1786.27 130.360   1
 -11 -10  -1 2156.17 135.857   1
  12 -10   1 111.980 35.3789   1
 -12  10  -1 32.4672 33.4110   1
  12  10   1 86.3580 32.0594   1
 -12 -10  -1 90.6172 31.1773   1
  13 -10   1 16.2250 32.6818   1
 -13  10  -1 32.9005 35.2054   1
  13  10   1-8.45949 37.7257   1
 -13 -10  -1 65.6996 41.5849   1
  14 -10   1 25.2326 35.9815   1
 -14  10  -1-16.4717 34.2114   1
  14  10   1 34.3112 28.4248   1
 -14 -10  -1-16.7109 25.6344   1
  15 -10   1 568.069 66.0200   1
 -15  10  -1 663.343 68.0227   1
  15  10   1 625.655 70.0305   1
 -15 -10  -1 554.599 66.1395   1
  16 -10   1 52.5261 40.5809   1
 -16  10  -1 17.0612 39.0621   1
  16  10   1 51.6821 39.4416   1
 -16 -10  -1 49.9153 37.1347   1
  17 -10   1 8.86345 34.5343   1
 -17  10  -1 43.0668 40.8585   1
  18 -10   1 53.6613 42.1361   1
 -18  10  -1 60.6182 43.6004   1
 -18 -10  -1 105.006 36.7333   1
  18  10   1 133.984 43.0633   1
  19  10   1 61.5366 40.2442   1
 -19 -10  -1 47.9923 36.1657   1
 -19  10  -1-8.66942 41.1475   1
  19 -10   1 53.7067 35.4979   1
  20  10   1 42.6969 40.5047   1
 -20 -10  -1-15.7738 35.6309   1
 -20  10  -1 86.4407 45.9438   1
  20 -10   1-8.96251 39.9642   1
 -21  10  -1-17.1591 43.8744   1
 -22 -10  -1-14.6576 35.5502   1
  22  10   1 8.54443 41.4466   1
 -22 -11   1 60.9820 39.7823   1
  22  11  -1 8.25316 41.8080   1
  21  11  -1 43.1096 29.3082   1
 -20 -11   1 55.8993 33.7883   1
  20  11  -1 69.4964 38.8250   1
  19  11  -1-17.4015 37.7509   1
 -19 -11   1-8.13602 35.7878   1
 -19  11   1-17.7575 39.5787   1
  19 -11  -1 8.74673 36.8813   1
  18  11  -1 51.1139 35.9898   1
 -18 -11   1 8.34697 33.6809   1
 -18  11   1 79.2059 41.3033   1
  18 -11  -1 78.5414 38.4505   1
 -17  11   1 8.65388 35.9469   1
  17 -11  -1-8.75571 34.0945   1
  16  11  -1 233.265 47.2504   1
 -16 -11   1 117.979 42.7716   1
 -16  11   1 135.392 39.3027   1
  16 -11  -1 122.222 40.5108   1
  15  11  -1 86.2000 38.5817   1
 -15 -11   1 76.0231 39.7381   1
 -15  11   1 33.1400 31.8924   1
  15 -11  -1 121.942 41.9236   1
  14  11  -1 133.689 45.7850   1
 -14 -11   1 168.128 46.1552   1
 -14  11   1 169.699 42.4551   1
  14 -11  -1 216.148 46.6018   1
  13  11  -1 248.632 43.9898   1
 -13 -11   1 311.700 46.1793   1
 -13  11   1 192.031 44.7580   1
  13 -11  -1 211.584 46.7824   1
  12  11  -1 8.39880 25.7663   1
 -12 -11   1-16.4860 25.2883   1
 -12  11   1-7.92772 27.4923   1
  12 -11  -1 8.17731 31.8425   1
  11  11  -1 1541.78 109.204   1
 -11 -11   1 1291.28 105.492   1
 -10 -11   1 2151.01 143.994   1
  10 -11  -1 2102.50 139.800   1
  10  11  -1 2231.99 144.400   1
 -10  11   1 2336.26 145.732   1
  -9 -11   1 760.111 75.1663   1
   9  11  -1 708.909 72.8825   1
  -9  11   1 760.562 71.5529   1
   9 -11  -1 852.424 73.9621   1
  -8  11   1 1872.47 122.839   1
   8 -11  -1 1689.52 120.117   1
  -7  11   1 113.106 39.3285   1
   7  11  -1 199.274 39.1738   1
  -7 -11   1 162.116 38.6480   1
   7 -11  -1 197.601 42.5670   1
  -6  11   1 3600.40 203.738   1
   6  11  -1 3685.46 206.554   1
  -6 -11   1 3574.00 205.489   1
   6 -11  -1 3440.50 202.385   1
   5  11  -1-15.2246 31.6216   1
  -5 -11   1-22.9225 35.3786   1
   5 -11  -1 21.8699 32.4958   1
  -4  11   1 40556.9 1850.03   1
   4  11  -1 39732.7 1853.07   1
  -4 -11   1 39693.7 1852.31   1
   4 -11  -1 38585.0 1850.08   1
  -3  11   1 16381.0 790.890   1
   3  11  -1 16321.9 792.587   1
  -3 -11   1 16623.2 793.404   1
   2  11  -1 28655.6 1429.03   1
  -2  11   1 30711.2 1430.24   1
   2 -11  -1 31623.0 1432.65   1
  -2 -11   1 30933.3 1431.95   1
   1  11  -1 5249.70 285.945   1
  -1  11   1 5543.74 285.488   1
  -1 -11   1 4943.41 283.822   1
   1 -11  -1 5861.75 289.745   1
   0  11   1 16569.8 792.160   1
   0  11  -1 15997.2 791.123   1
   0 -11   1 17056.6 793.889   1
   0 -11  -1 16242.2 791.633   1
   1  11   1 1476.93 104.170   1
  -1  11  -1 1475.69 105.480   1
  -1 -11  -1 1377.86 103.904   1
   1 -11   1 1529.37 105.410   1
  -2  11  -1 13987.0 707.974   1
   2  11   1 15248.8 712.400   1
  -2 -11  -1 14410.8 710.372   1
   2 -11   1 15062.1 712.741   1
  -3  11  -1 6094.46 319.873   1
   3  11   1 6305.54 322.087   1
  -3 -11  -1 6212.72 322.138   1
   3 -11   1 5847.30 318.215   1
  -4  11  -1 3426.44 206.213   1
   4  11   1 3619.81 212.113   1
  -4 -11  -1 3898.46 212.645   1
   4 -11   1 3616.63 207.168   1
   5  11   1 7094.15 370.326   1
  -5 -11  -1 7122.09 370.708   1
  -5  11  -1 7365.63 372.413   1
   5 -11   1 7128.42 370.830   1
   6  11   1 3465.90 204.566   1
  -6 -11  -1 3714.71 208.099   1
  -6  11  -1 3615.75 207.303   1
  -7  11  -1 808.812 73.0274   1
   7 -11   1 693.859 71.9720   1
  -8 -11  -1 629.187 69.2976   1
  -8  11  -1 757.770 72.1211   1
   8 -11   1 698.360 69.6075   1
   9  11   1 74.4306 37.1779   1
  -9 -11  -1 138.608 41.5510   1
  10 -11   1-32.5070 36.6984   1
 -10  11  -1 55.1498 38.6387   1
  10  11   1-8.30021 33.4171   1
 -10 -11  -1 8.17337 33.9513   1
  11 -11   1 16.7850 33.8514   1
 -11  11  -1 39.6710 32.5199   1
  11  11   1 67.6413 36.2291   1
 -11 -11  -1 58.1586 34.5735   1
  12 -11   1 25.5482 33.7798   1
 -12  11  -1 8.03830 32.9329   1
  12  11   1 88.2213 40.8894   1
 -12 -11  -1 51.1228 38.5211   1
  13 -11   1 111.896 41.0905   1
  13  11   1 34.5255 31.5684   1
 -13 -11  -1 109.086 37.2146   1
  14 -11   1 171.545 45.2980   1
 -14  11  -1 117.731 43.1675   1
  14  11   1 154.782 44.9823   1
 -14 -11  -1 184.066 42.5263   1
  15 -11   1 290.047 48.7669   1
 -15  11  -1 292.567 53.6777   1
  15  11   1 362.769 57.7136   1
 -15 -11  -1 210.923 50.1597   1
 -16  11  -1 139.286 47.7308   1
  16 -11   1 60.0443 38.9874   1
  17 -11   1 77.2406 43.5536   1
 -17  11  -1 88.1481 42.3961   1
  17  11   1 35.2413 41.4058   1
 -17 -11  -1 73.0891 39.0782   1
  18 -11   1 369.429 57.3859   1
 -18  11  -1 365.975 57.0997   1
 -18 -11  -1 343.083 53.1955   1
  18  11   1 400.418 58.4187   1
  19  11   1 98.6728 37.9228   1
 -19 -11  -1 53.9238 28.5377   1
 -19  11  -1 60.8867 44.5599   1
  19 -11   1 8.57662 35.7336   1
 -20 -11  -1 85.4480 39.3854   1
  20  11   1 8.48887 38.4015   1
 -21 -11  -1 7.63236 30.2287   1
  21  11   1-16.3065 35.3737   1
 -21 -12   1 37.1941 36.4910   1
  21  12  -1-8.65950 41.5429   1
 -20 -12   1-7.94523 36.3522   1
  20  12  -1-42.3185 40.1470   1
 -19 -12   1 111.349 39.9631   1
  19  12  -1 17.2577 33.1587   1
  18  12  -1 16.8918 33.4750   1
 -18 -12   1 57.9686 34.4229   1
 -18  12   1 8.55262 32.1604   1
  18 -12  -1 27.4373 38.5828   1
  17  12  -1 102.890 45.0590   1
 -17 -12   1 134.055 43.2055   1
 -17  12   1 143.846 48.5027   1
  17 -12  -1 109.840 47.1365   1
 -16  12   1 144.683 42.4677   1
  16 -12  -1 62.9887 39.8742   1
 -15 -12   1 67.6815 34.8232   1
  15  12  -1 104.817 39.6345   1
  14  12  -1 437.917 59.3795   1
  14 -12  -1 325.565 50.7076   1
 -14  12   1 377.896 56.0766   1
 -14 -12   1 310.742 52.9215   1
 -13 -12   1 793.884 77.7738   1
  13 -12  -1 920.635 82.2078   1
  13  12  -1 936.980 81.4212   1
 -13  12   1 1035.30 87.6262   1
  12 -12  -1 1036.26 87.7759   1
 -12  12   1 920.030 86.3428   1
 -11 -12   1 285.923 49.3103   1
  11 -12  -1 207.673 44.8801   1
  11  12  -1 171.421 44.1103   1
 -11  12   1 223.263 45.0840   1
 -10 -12   1 276.843 47.1936   1
  10 -12  -1 258.504 48.8255   1
 -10  12   1 261.685 46.8265   1
  10  12  -1 208.984 42.9766   1
  -9 -12   1 1690.96 119.420   1
   9  12  -1 1597.62 116.498   1
  -8  12   1 40.3124 30.8745   1
   8  12  -1 8.00670 32.7748   1
  -8 -12   1 8.25605 34.8327   1
   8 -12  -1 48.5672 32.0833   1
  -7 -12   1 1135.62 92.3702   1
   7  12  -1 1381.55 98.3369   1
  -7  12   1 1150.05 92.6937   1
   7 -12  -1 1018.15 89.6705   1
  -6  12   1 2809.51 170.560   1
   6  12  -1 2985.05 177.199   1
  -6 -12   1 2895.72 174.642   1
   6 -12  -1 2765.22 171.485   1
  -5  12   1 1111.70 85.9290   1
   5 -12  -1 944.812 82.8007   1
  -4 -12   1 7405.63 388.990   1
   4 -12  -1 7486.96 388.573   1
   4  12  -1 7435.12 390.067   1
  -4  12   1 7921.56 390.099   1
  -3 -12   1 5582.35 296.304   1
   3 -12  -1 5440.93 294.075   1
   3  12  -1 5577.57 295.942   1
  -2 -12   1 6624.74 355.690   1
   2 -12  -1 6996.48 357.714   1
   2  12  -1 6942.67 356.615   1
  -2  12   1 6957.79 356.393   1
  -1 -12   1-7.67163 30.3944   1
  -1  12   1 22.0162 26.0093   1
   1  12  -1 37.3131 32.8334   1
   0  12   1 7546.11 401.901   1
   0  12  -1 8200.83 405.010   1
   0 -12  -1 7720.79 402.715   1
   0 -12   1 8271.44 407.203   1
  -1  12  -1 338.328 49.4096   1
   1  12   1 346.293 53.7714   1
  -1 -12  -1 426.263 53.4703   1
   1 -12   1 373.735 53.2806   1
   2  12   1 2029.00 132.904   1
  -2  12  -1 1971.63 130.295   1
   2 -12   1 1934.29 130.726   1
  -2 -12  -1 2050.43 132.577   1
  -3  12  -1 1573.63 111.216   1
   3  12   1 1716.91 114.949   1
  -3 -12  -1 1481.14 110.549   1
   3 -12   1 1536.38 111.907   1
  -4  12  -1 474.862 55.9152   1
   4  12   1 359.105 54.5143   1
  -4 -12  -1 309.781 50.8329   1
   4 -12   1 314.219 50.9689   1
  -5  12  -1 531.608 61.8830   1
   5 -12   1 599.744 65.1252   1
  -6 -12  -1 3563.37 205.040   1
   6  12   1 3441.43 202.368   1
  -7 -12  -1 4333.79 232.061   1
   7  12   1 3777.48 226.460   1
   8  12   1 1523.28 112.326   1
  -8 -12  -1 1424.75 112.087   1
  -8  12  -1 1758.88 117.691   1
   8 -12   1 1647.12 116.532   1
   9  12   1 8.46909 26.7047   1
   9 -12   1 41.3333 34.3470   1
  -9  12  -1 8.22574 36.1883   1
  -9 -12  -1 16.6510 27.5983   1
  10  12   1 67.9368 29.6830   1
 -10 -12  -1 67.0558 29.3041   1
  10 -12   1 107.003 36.3938   1
 -10  12  -1 109.998 42.9897   1
  11 -12   1 312.379 51.0301   1
 -11  12  -1 309.495 53.0850   1
  12 -12   1 16.9470 35.1981   1
 -12 -12  -1 17.1008 35.5175   1
 -12  12  -1-8.30882 38.4707   1
  12  12   1-8.79047 35.3910   1
  13  12   1 220.250 46.7669   1
 -13 -12  -1 254.324 47.9258   1
  14 -12   1 8.91757 38.6972   1
 -14 -12  -1 8.36542 24.9528   1
 -14  12  -1 58.4504 37.2281   1
  14  12   1 8.61714 31.1647   1
  15 -12   1 53.8207 42.0450   1
 -15  12  -1-8.38474 34.3088   1
  16 -12   1 17.9335 42.5427   1
 -16 -12  -1 67.0042 35.8599   1
 -16  12  -1-33.8570 41.0837   1
  16  12   1 51.2562 36.0490   1
  17  12   1 339.620 52.8396   1
 -17 -12  -1 270.604 47.9660   1
  18 -12   1-8.88076 34.5832   1
 -18 -12  -1-32.2332 32.4447   1
 -18  12  -1 25.5359 35.3591   1
  18  12   1-8.57996 31.6368   1
  19 -12   1 61.4739 39.8025   1
 -19 -12  -1 132.379 43.7477   1
 -19  12  -1 85.1587 44.9581   1
  19  12   1 8.61196 40.5002   1
 -20 -12  -1-30.3463 35.9753   1
  20  12   1 16.8872 39.0967   1
 -20 -13   1 23.3019 32.9243   1
  20  13  -1 132.286 41.5582   1
 -19 -13   1 71.6385 34.2317   1
  19  13  -1 82.4177 33.8947   1
 -18 -13   1 16.3730 30.7736   1
  18  13  -1 25.0496 28.9714   1
 -17 -13   1 57.9877 31.7813   1
  17 -13  -1 52.9642 37.2913   1
  17  13  -1 42.5222 32.6227   1
 -16 -13   1 24.8572 34.9551   1
  16 -13  -1 8.68418 32.6503   1
  16  13  -1 25.6048 36.0052   1
 -16  13   1 46.7258 40.5615   1
 -15 -13   1 76.0875 42.0419   1
  15 -13  -1 43.6530 38.0246   1
  15  13  -1 96.6398 44.5935   1
 -15  13   1 72.5403 40.0217   1
 -14 -13   1 60.0687 37.7483   1
  14  13  -1-8.82199 33.1520   1
  14 -13  -1-17.5115 34.0996   1
 -14  13   1 17.6808 37.8226   1
 -13 -13   1 456.679 63.4831   1
 -13  13   1 662.092 69.8404   1
  13  13  -1 517.044 63.9188   1
  13 -13  -1 439.431 59.8435   1
 -12 -13   1 136.266 35.2680   1
 -12  13   1 112.466 41.8581   1
  12  13  -1 94.9101 32.8819   1
  12 -13  -1 149.945 43.1362   1
 -11 -13   1 1353.27 109.844   1
 -11  13   1 1696.04 118.231   1
  11 -13  -1 1780.07 118.872   1
  11  13  -1 1220.70 107.610   1
 -10  13   1 2064.01 139.252   1
  10 -13  -1 1996.04 138.693   1
   9  13  -1 613.773 67.9919   1
  -9 -13   1 649.900 68.9806   1
  -9  13   1 686.033 69.5399   1
   9 -13  -1 544.087 66.3327   1
   8  13  -1 122.992 38.9536   1
  -8 -13   1 135.276 39.6659   1
  -8  13   1 144.929 38.7106   1
   8 -13  -1 159.021 39.7400   1
  -7 -13   1 715.439 70.4322   1
   7 -13  -1 666.449 68.4241   1
   7  13  -1 587.844 66.7010   1
  -7  13   1 608.007 65.1886   1
   6  13  -1 33.3794 35.7033   1
  -6 -13   1-8.32058 34.0401   1
   5  13  -1 4098.82 233.977   1
  -5 -13   1 4179.90 235.456   1
   4  13  -1 2091.92 141.048   1
  -4 -13   1 2192.49 140.847   1
   3  13  -1 4883.69 258.119   1
  -3  13   1 4474.25 254.755   1
  -3 -13   1 4779.31 258.476   1
   3 -13  -1 4426.65 254.461   1
   2  13  -1 505.190 58.9929   1
  -2  13   1 576.468 61.3651   1
   2 -13  -1 602.543 63.4895   1
  -2 -13   1 555.572 60.7996   1
   1 -13  -1 2404.45 147.528   1
  -1 -13   1 2308.11 149.021   1
   1  13  -1 2141.62 143.901   1
  -1  13   1 2278.64 145.368   1
   0 -13   1 1425.12 107.142   1
   0  13  -1 1495.85 107.619   1
   1 -13   1 5314.60 287.368   1
  -2 -13  -1 7996.84 418.441   1
   2 -13   1 8274.49 419.903   1
  -2  13  -1 8163.79 418.716   1
   2  13   1 8315.96 420.730   1
  -3 -13  -1 4160.58 226.625   1
   3  13   1 3803.40 222.982   1
  -3  13  -1 3826.46 222.261   1
   4  13   1 24.8473 31.7573   1
   4 -13   1 40.7274 30.1033   1
  -4 -13  -1 41.2075 35.8153   1
  -4  13  -1 70.2595 34.8583   1
   5  13   1 575.241 63.1346   1
  -5  13  -1 544.724 59.8406   1
  -5 -13  -1 383.754 54.0850   1
   5 -13   1 444.631 57.9352   1
  -6 -13  -1 2493.92 159.914   1
  -6  13  -1 2826.04 164.922   1
   6  13   1 2519.85 159.009   1
   6 -13   1 2442.92 160.026   1
   7  13   1 106.751 38.3304   1
  -7 -13  -1 42.0407 37.3012   1
  -7  13  -1 150.214 43.3680   1
   7 -13   1 152.771 46.9912   1
  -8  13  -1 3247.01 191.228   1
   8  13   1 3090.97 188.850   1
  -8 -13  -1 3131.51 188.833   1
   8 -13   1 3075.94 189.918   1
  -9  13  -1 164.168 43.6873   1
   9  13   1 214.987 42.5900   1
  -9 -13  -1 194.416 40.5339   1
   9 -13   1 159.153 45.1219   1
 -10  13  -1 51.4443 34.5435   1
  10  13   1 17.2721 33.6535   1
 -10 -13  -1 8.53508 34.3868   1
  10 -13   1 34.9744 29.6832   1
 -11  13  -1 34.4530 38.5267   1
  11 -13   1 25.9694 34.9981   1
 -11 -13  -1 117.960 38.6660   1
  11  13   1 94.8929 41.5012   1
 -12  13  -1 306.805 52.5445   1
  12 -13   1 370.429 54.6329   1
 -12 -13  -1 377.585 56.1794   1
  12  13   1 280.907 50.6624   1
 -13  13  -1 45.1673 45.3015   1
  13 -13   1 51.6999 37.9548   1
 -13 -13  -1 25.4428 31.3367   1
  13  13   1 62.9418 36.2585   1
 -14  13  -1-18.3986 37.0417   1
  14  13   1 25.8959 38.9844   1
  14 -13   1 8.62132 31.7934   1
 -14 -13  -1 42.2938 38.6889   1
  15  13   1 51.4106 39.8162   1
 -15  13  -1 68.6564 36.8683   1
  15 -13   1 35.0072 30.5377   1
 -15 -13  -1 158.557 43.6452   1
  16  13   1 729.676 76.9699   1
 -16  13  -1 722.037 76.0323   1
  16 -13   1 638.183 74.1742   1
 -16 -13  -1 814.470 75.2124   1
  17  13   1-16.6654 34.0850   1
 -17  13  -1 17.1248 38.1671   1
  17 -13   1 8.91387 38.1330   1
 -17 -13  -1-16.3469 35.4616   1
  18  13   1 211.340 42.5542   1
 -18  13  -1 220.678 49.6493   1
 -18 -13  -1 204.578 40.9662   1
  19  13   1 83.2073 40.8846   1
 -19 -13  -1 30.9706 38.0554   1
  19  14  -1 40.0505 37.5894   1
 -19 -14   1 47.1431 38.5849   1
  17  14  -1-8.36341 41.4614   1
 -17 -14   1-8.15773 38.6827   1
 -15  14   1 449.264 61.3295   1
 -15 -14   1 335.017 55.8431   1
  15  14  -1 355.051 58.9139   1
  15 -14  -1 273.231 50.1290   1
 -14 -14   1 238.723 46.3688   1
  14 -14  -1 377.102 59.7776   1
  14  14  -1 270.357 50.5774   1
 -13  14   1-27.1270 39.2445   1
  13 -14  -1-18.4975 38.4321   1
  12  14  -1 164.893 45.7144   1
 -12 -14   1 120.084 41.6484   1
 -11  14   1 17.6521 35.5349   1
 -11 -14   1-17.1260 33.9154   1
  11  14  -1-17.4208 36.1829   1
  11 -14  -1-8.91286 32.8636   1
 -10  14   1 749.717 72.8301   1
 -10 -14   1 490.338 61.7000   1
  10  14  -1 564.328 64.1412   1
  10 -14  -1 679.575 70.0308   1
   9 -14  -1-17.3927 28.1229   1
  -9  14   1-8.33782 27.6294   1
   9  14  -1 16.8092 33.8378   1
  -9 -14   1-8.55254 37.6182   1
  -8  14   1 1980.81 142.170   1
   8 -14  -1 2434.59 150.368   1
   7 -14  -1 8.47346 33.0300   1
  -7 -14   1 41.9573 36.4381   1
  -7  14   1 8.12102 31.1098   1
   7  14  -1 83.3135 40.8869   1
   6 -14  -1 970.016 86.2700   1
  -6  14   1 1065.11 90.0757   1
   6  14  -1 968.695 89.1640   1
  -6 -14   1 1216.63 96.3792   1
   5 -14  -1 562.984 66.5349   1
  -5  14   1 640.200 69.4358   1
   5  14  -1 614.627 67.7510   1
  -5 -14   1 562.842 66.2258   1
   4 -14  -1 478.453 57.6856   1
  -4  14   1 494.289 58.2719   1
   4  14  -1 418.305 56.5175   1
  -4 -14   1 334.104 50.2659   1
  -3  14   1 4136.03 249.855   1
   3  14  -1 4854.97 257.206   1
   3 -14  -1 4834.02 257.399   1
  -3 -14   1 4541.12 255.675   1
  -2  14   1 2242.74 150.961   1
   2  14  -1 2526.92 155.321   1
   2 -14  -1 2412.49 153.766   1
  -2 -14   1 2474.55 156.786   1
   1  14  -1-16.0007 31.6863   1
  -1  14   1 8.00032 30.0602   1
   1 -14  -1 8.11446 32.6694   1
  -1 -14   1 16.3360 33.4111   1
   0  14  -1 2059.29 130.545   1
   0 -14   1 1684.61 125.493   1
   0 -14  -1 1888.85 128.885   1
   1 -14   1 174.047 43.2875   1
  -1  14  -1 96.3985 38.6394   1
   1  14   1 165.659 37.0053   1
  -1 -14  -1 125.241 35.7968   1
   2  14   1 2117.29 136.348   1
  -2  14  -1 1737.45 127.730   1
   2 -14   1 1973.46 133.271   1
   3  14   1 1449.06 111.297   1
  -3 -14  -1 1555.91 113.436   1
   3 -14   1 1583.52 114.599   1
  -4  14  -1 1794.10 121.253   1
   4  14   1 1876.00 124.172   1
   4 -14   1 1479.98 116.456   1
  -4 -14  -1 1582.70 118.539   1
   5 -14   1 42.2934 38.6935   1
  -5  14  -1 24.3896 35.2828   1
   5  14   1 8.30839 31.8021   1
  -5 -14  -1 8.37666 32.0632   1
   6 -14   1 247.771 48.2535   1
  -6  14  -1 171.505 44.6608   1
   6  14   1 182.862 42.9717   1
  -6 -14  -1 170.564 44.4739   1
  -7  14  -1 1526.30 110.887   1
   7 -14   1 1514.42 111.571   1
   8 -14   1 122.683 45.1276   1
  -8 -14  -1 187.941 40.4175   1
  -8  14  -1 135.349 45.7116   1
   8  14   1 247.190 46.0487   1
   9 -14   1 106.032 42.2289   1
   9  14   1 104.387 45.2298   1
  -9  14  -1 122.473 44.1427   1
  -9 -14  -1 128.204 41.7934   1
  10 -14   1 108.412 38.6660   1
  10  14   1 156.683 39.8644   1
 -10  14  -1 132.882 40.5513   1
 -10 -14  -1 181.103 40.4776   1
  11 -14   1 1206.78 98.2834   1
  11  14   1 1071.23 94.2984   1
 -11 -14  -1 1059.81 94.8414   1
 -11  14  -1 1045.22 95.5376   1
 -12  14  -1 35.4212 42.9775   1
  12 -14   1 27.1485 38.1821   1
  13 -14   1 116.170 37.9459   1
 -13  14  -1 61.8184 36.9590   1
  13  14   1 80.5215 42.1677   1
 -13 -14  -1 128.060 38.3205   1
  14  14   1 17.2250 27.8615   1
 -14 -14  -1 16.7457 27.7553   1
  15 -14   1 157.735 46.8346   1
 -15  14  -1 62.4183 44.4890   1
 -16  14  -1-26.8519 42.4406   1
  16 -14   1 8.70665 36.7100   1
  16  14   1-16.7515 32.0476   1
 -16 -14  -1 24.5438 34.4948   1
  17  14   1 581.365 68.3879   1
 -17 -14  -1 473.659 61.7283   1
  18  14   1 24.5408 40.1281   1
 -18 -14  -1 15.4656 34.9306   1
  18  15  -1 40.1273 38.9352   1
 -18 -15   1-7.83913 37.6068   1
  17  15  -1 245.144 53.2598   1
 -17 -15   1 286.509 50.3268   1
  16  15  -1 66.5288 40.8044   1
 -16 -15   1-8.14927 39.5501   1
 -15  15   1 310.471 57.0674   1
 -15 -15   1 198.134 49.3345   1
  15  15  -1 218.816 54.0510   1
 -14  15   1 365.045 58.5254   1
  14  15  -1 325.501 56.8638   1
 -14 -15   1 260.913 53.5678   1
  14 -15  -1 303.544 53.4514   1
 -13  15   1 90.5778 44.5740   1
  13  15  -1 77.0344 38.3302   1
 -13 -15   1 100.323 43.7479   1
  13 -15  -1 45.7056 46.4154   1
 -12  15   1 8.78191 42.1239   1
  12  15  -1-8.64553 27.2528   1
  12 -15  -1 54.5799 42.1199   1
 -12 -15   1 8.54459 27.6342   1
 -11  15   1 285.440 52.2006   1
  11 -15  -1 369.050 56.4511   1
 -10  15   1 8.55750 36.6146   1
 -10 -15   1 17.2545 36.3820   1
  10 -15  -1 17.7928 36.3969   1
  10  15  -1 17.1508 35.6277   1
   9  15  -1 322.350 53.8943   1
  -9 -15   1 231.774 46.4918   1
   8 -15  -1 8.74039 35.7522   1
  -8  15   1 42.2003 37.6214   1
   8  15  -1-16.7877 25.0258   1
  -8 -15   1-17.4541 28.9186   1
   7 -15  -1 1874.42 137.078   1
   7  15  -1 2228.86 143.648   1
  -7 -15   1 1974.58 138.946   1
  -7  15   1 2356.38 144.123   1
   6 -15  -1 51.3544 34.5508   1
   6  15  -1 76.6854 38.5589   1
  -6 -15   1 8.57271 37.7903   1
  -6  15   1 84.8487 40.7752   1
  -5  15   1 1491.07 115.083   1
   5 -15  -1 1765.32 120.484   1
   4 -15  -1 8.51785 34.8508   1
  -4  15   1 24.9336 30.6542   1
   3 -15  -1 50.9909 33.6972   1
   3  15  -1 34.3231 36.2152   1
  -3 -15   1 42.7075 37.6035   1
  -3  15   1 16.5604 34.4325   1
   2  15  -1 237.159 49.9137   1
  -2  15   1 370.987 53.5585   1
  -2 -15   1 292.423 51.7549   1
   2 -15  -1 344.905 52.1473   1
  -1  15   1 298.110 51.9278   1
   1  15  -1 283.627 49.4174   1
   1 -15  -1 405.093 54.5745   1
  -1 -15   1 331.863 52.8871   1
   0  15  -1 280.504 49.0384   1
   0  15   1 286.815 49.6948   1
   0 -15  -1 266.515 46.6080   1
   0 -15   1 286.234 50.7091   1
   1  15   1 830.722 79.4344   1
  -1 -15  -1 792.791 76.7024   1
   1 -15   1 857.758 78.1826   1
  -1  15  -1 645.447 71.0131   1
   2 -15   1 255.355 47.0268   1
  -2 -15  -1 247.783 48.7863   1
  -2  15  -1 240.754 49.3388   1
   3  15   1 1086.75 89.5147   1
  -3  15  -1 1120.33 90.0793   1
  -3 -15  -1 1017.94 88.6180   1
   3 -15   1 901.888 83.2156   1
   4 -15   1 162.076 38.1899   1
  -4  15  -1 262.144 45.9106   1
   5 -15   1 343.842 53.0384   1
  -5  15  -1 304.580 51.1842   1
   5  15   1 236.164 48.4219   1
  -6 -15  -1 686.467 71.7308   1
   6  15   1 724.752 70.8008   1
  -7  15  -1 632.747 68.2952   1
   7 -15   1 732.357 74.0979   1
   7  15   1 686.765 70.6442   1
  -7 -15  -1 629.549 71.0860   1
   8 -15   1 44.1830 33.3052   1
  -8  15  -1 8.47439 31.9487   1
  -8 -15  -1 94.7329 37.4560   1
   8  15   1 85.9291 34.6945   1
  -9  15  -1 17.1552 37.7278   1
   9  15   1-43.6518 40.4220   1
   9 -15   1 62.3974 38.1326   1
  -9 -15  -1-34.3465 39.2686   1
 -10  15  -1 420.880 60.8192   1
  10 -15   1 368.245 57.5926   1
  11  15   1-8.61833 29.9077   1
 -11 -15  -1-8.45828 29.9834   1
  11 -15   1 63.1820 41.2931   1
 -12  15  -1 539.764 72.4543   1
  12  15   1 759.128 73.2745   1
 -12 -15  -1 627.515 69.3265   1
  12 -15   1 735.936 75.5793   1
 -13  15  -1 161.942 41.0138   1
  13  15   1 70.7587 38.2523   1
 -13 -15  -1 136.678 44.0377   1
  13 -15   1 120.096 44.1631   1
 -14  15  -1 89.9624 43.6271   1
  14  15   1 170.982 46.2948   1
 -14 -15  -1 124.152 40.6601   1
  14 -15   1 174.182 45.4176   1
 -15  15  -1 17.7484 41.6650   1
  15  15   1 83.1584 35.1559   1
  15 -15   1-27.2027 40.4994   1
 -15 -15  -1 80.6392 32.5665   1
 -16  15  -1 52.7680 39.2755   1
 -17 -15  -1-39.2782 40.5666   1
  17  15   1 31.9652 37.4494   1
 -16 -16   1 7.93233 30.9400   1
  16  16  -1 73.4340 39.1767   1
  15  16  -1 17.1155 40.1106   1
 -14 -16   1 124.059 43.4537   1
  14  16  -1 109.461 42.0799   1
 -13  16   1-8.76930 39.0986   1
  13  16  -1 42.2017 38.1244   1
 -13 -16   1 32.9754 34.2551   1
  13 -16  -1-9.12224 40.6714   1
 -12  16   1 357.114 57.3514   1
  12  16  -1 265.246 49.1457   1
 -12 -16   1 304.436 49.3823   1
  12 -16  -1 326.838 55.9082   1
 -11  16   1 8.62681 39.9442   1
  11  16  -1-17.2884 33.6622   1
 -11 -16   1-16.9958 30.7260   1
  11 -16  -1 9.02319 42.2858   1
 -10  16   1 111.620 43.3564   1
  10  16  -1 102.848 41.9275   1
 -10 -16   1 137.618 43.8742   1
  10 -16  -1 125.371 41.8175   1
   9 -16  -1 62.1887 40.6759   1
  -9  16   1-34.6297 43.4153   1
   9  16  -1 76.2519 38.7956   1
  -9 -16   1 60.0158 41.6337   1
  -8  16   1 697.948 76.5628   1
   8  16  -1 686.504 70.5488   1
  -8 -16   1 837.548 77.4726   1
   8 -16  -1 779.037 77.8026   1
   7 -16  -1 52.5568 35.3574   1
  -7  16   1 60.7138 40.7246   1
   7  16  -1 33.8826 37.3441   1
  -7 -16   1 77.5509 40.9367   1
   6 -16  -1 1842.57 129.719   1
   6  16  -1 2018.08 132.755   1
  -6 -16   1 1767.80 129.863   1
  -6  16   1 1904.53 130.818   1
   5 -16  -1 200.591 46.9324   1
   5  16  -1 210.402 50.0595   1
  -5 -16   1 244.346 49.4380   1
  -5  16   1 195.751 48.6546   1
  -4 -16   1 26.1796 35.7038   1
   4  16  -1 8.67571 36.0460   1
  -3 -16   1 25.7550 31.7389   1
   3  16  -1 79.8221 39.0793   1
   2  16  -1 43.2110 38.5724   1
  -1 -16   1 61.4383 35.9127   1
   1  16  -1-17.0520 33.7798   1
   0 -16   1-8.54203 31.4995   1
   0 -16  -1-43.6764 30.2971   1
   0  16   1 8.66548 28.7191   1
   0  16  -1 8.37582 33.1770   1
   1 -16   1 205.972 45.7239   1
  -1 -16  -1 259.444 50.9003   1
   1  16   1 290.599 52.9595   1
   2 -16   1 701.256 73.6780   1
  -2  16  -1 885.648 79.5202   1
   2  16   1 687.551 74.7884   1
  -2 -16  -1 621.279 70.4403   1
   3 -16   1 372.841 55.9608   1
  -3  16  -1 566.595 64.7905   1
   3  16   1 491.420 61.3205   1
  -3 -16  -1 456.904 57.6598   1
   4 -16   1 1083.82 89.5027   1
   4  16   1 878.743 85.7440   1
  -4 -16  -1 936.107 86.3528   1
  -4  16  -1 996.568 85.0385   1
   5 -16   1 425.563 59.8967   1
  -5 -16  -1 387.715 55.4130   1
  -5  16  -1 430.629 63.8507   1
   6 -16   1 121.963 40.4637   1
   6  16   1 42.2893 33.0918   1
  -6 -16  -1 43.9855 35.5634   1
  -6  16  -1 86.4141 39.6503   1
  -7  16  -1 187.877 44.1866   1
   7  16   1 178.713 48.9247   1
   7 -16   1 88.1113 35.5479   1
  -8  16  -1 211.055 50.5246   1
   8 -16   1 212.279 46.6842   1
  -9  16  -1 544.792 65.7653   1
   9  16   1 583.855 69.4328   1
   9 -16   1 552.174 67.4686   1
  -9 -16  -1 496.817 63.4551   1
 -10 -16  -1 77.2391 34.2381   1
  10  16   1 103.947 37.2839   1
 -11  16  -1 207.746 48.3042   1
  11  16   1 256.148 45.2130   1
  11 -16   1 134.925 43.8101   1
 -11 -16  -1 234.632 43.1573   1
 -12  16  -1-17.6140 44.5783   1
  12 -16   1 9.02090 40.2107   1
 -13  16  -1 35.4768 39.7187   1
  13  16   1 78.3369 44.2229   1
  13 -16   1 144.122 45.2878   1
 -13 -16  -1 84.0370 37.6539   1
  14  16   1 100.620 42.5911   1
 -14 -16  -1 56.8073 37.7429   1
  15  16   1 81.2684 40.5040   1
 -15 -16  -1 102.533 44.7394   1
  16  16   1 48.0450 36.2137   1
 -16 -16  -1 38.9882 34.3543   1
  15  17  -1 41.6218 39.0370   1
 -15 -17   1 23.8305 33.5244   1
  14  17  -1-8.21607 39.4097   1
 -14 -17   1 24.2188 38.7231   1
  13  17  -1 115.724 44.4096   1
 -13 -17   1 8.07111 37.4676   1
 -12  17   1-17.2589 41.3917   1
 -12 -17   1 8.30669 42.0464   1
  12  17  -1 25.2146 39.3876   1
 -11  17   1 139.392 44.6026   1
  11  17  -1 119.291 46.5910   1
 -11 -17   1 150.728 46.9891   1
  11 -17  -1 179.709 47.3291   1
 -10  17   1-8.79590 33.6556   1
 -10 -17   1 8.50225 40.7809   1
  10 -17  -1 8.93185 34.7807   1
  10  17  -1 8.47207 36.2428   1
   9  17  -1 33.7387 40.0056   1
  -9 -17   1 8.47251 37.7779   1
   8 -17  -1 8.86128 36.2803   1
   8  17  -1-8.32941 36.6697   1
  -8 -17   1 95.3992 41.6275   1
  -8  17   1 43.8000 38.5619   1
   7 -17  -1 159.488 41.8780   1
   7  17  -1 109.605 36.9831   1
  -7 -17   1 120.551 40.7184   1
  -7  17   1 95.4737 39.0704   1
   6 -17  -1 185.747 45.7806   1
   6  17  -1 84.9089 33.8189   1
  -6 -17   1 205.467 40.2709   1
  -6  17   1 172.559 50.0267   1
   5 -17  -1 44.1140 38.7114   1
  -5  17   1 206.345 50.0695   1
  -4  17   1-8.55605 32.7423   1
   4  17  -1 8.67270 36.5711   1
  -4 -17   1-44.0920 38.7908   1
   4 -17  -1-8.76137 30.3881   1
  -3  17   1 25.4447 37.8393   1
  -3 -17   1 17.4821 38.9949   1
   3 -17  -1 60.5951 38.1075   1
  -2  17   1-8.64533 40.0353   1
   2  17  -1 96.2017 44.7229   1
   2 -17  -1-35.3101 37.7704   1
  -2 -17   1 17.4115 39.8206   1
  -1  17   1 253.044 50.3780   1
   1  17  -1 251.050 52.3025   1
  -1 -17   1 254.902 53.4409   1
   1 -17  -1 309.916 51.4794   1
   0  17   1 299.553 52.2083   1
   0  17  -1 351.819 56.6593   1
   0 -17  -1 298.185 50.0133   1
   0 -17   1 185.078 51.4406   1
  -1  17  -1 277.605 53.1755   1
   1  17   1 309.544 53.4321   1
   1 -17   1 412.109 59.2755   1
  -1 -17  -1 359.241 54.8389   1
  -2  17  -1 8.48073 32.4532   1
   2  17   1-17.4835 36.3153   1
   2 -17   1 8.68249 28.7748   1
  -2 -17  -1 53.1215 39.4675   1
   3 -17   1 96.2066 42.9531   1
   3  17   1 88.1692 41.8684   1
  -3 -17  -1 26.3604 39.7438   1
  -3  17  -1-8.51448 39.4881   1
   4 -17   1 463.808 56.6551   1
   4  17   1 446.757 61.6347   1
  -4 -17  -1 346.512 55.4314   1
  -4  17  -1 256.138 46.8241   1
   5 -17   1 26.2771 37.5357   1
  -5  17  -1 68.6306 40.2632   1
   6 -17   1-8.75053 39.5208   1
  -6  17  -1-25.9529 38.0566   1
   6  17   1 16.8221 37.9881   1
  -6 -17  -1-44.2836 41.5099   1
  -7 -17  -1 197.087 47.6367   1
  -8  17  -1-8.63246 34.1892   1
   8  17   1-8.55309 39.6012   1
  -8 -17  -1-25.8435 40.8467   1
   8 -17   1 35.2299 33.6995   1
  -9  17  -1 153.935 46.7006   1
   9  17   1 163.935 48.7336   1
  -9 -17  -1 93.2941 43.8182   1
   9 -17   1 141.745 47.0574   1
 -10  17  -1 346.386 58.1978   1
  10  17   1 290.757 55.1840   1
 -10 -17  -1 237.219 51.8839   1
  10 -17   1 300.992 57.0152   1
 -11  17  -1 76.3717 41.3895   1
  11  17   1 75.6124 40.9825   1
  11 -17   1 124.249 45.5847   1
 -11 -17  -1 107.186 37.9556   1
  12  17   1-25.0614 31.3971   1
 -12 -17  -1-8.20940 29.0913   1
 -13  17  -1 101.914 47.7601   1
  13  17   1 136.074 42.8193   1
 -13 -17  -1 49.2819 35.3955   1
  14  17   1 32.6631 40.0572   1
 -14 -17  -1 7.90332 37.4856   1
  13  18  -1 96.1027 36.2375   1
 -13 -18   1 7.83712 27.2751   1
  12  18  -1-24.5029 36.4184   1
 -12 -18   1-16.1240 34.5007   1
 -10  18   1 43.8725 43.0343   1
 -10 -18   1-8.28335 38.8194   1
  10  18  -1-8.38030 38.8034   1
   9 -18  -1 132.811 42.5511   1
   9  18  -1 8.33604 36.7613   1
  -9 -18   1 41.6373 38.6479   1
  -9  18   1 61.0395 38.9592   1
   8 -18  -1 17.7501 39.5607   1
   8  18  -1-8.28150 35.4281   1
  -8 -18   1 8.48023 34.6887   1
  -8  18   1-43.3466 44.7683   1
   7 -18  -1 8.86186 37.9105   1
  -7  18   1-17.1829 39.2914   1
   6 -18  -1 8.85995 35.1392   1
   6  18  -1 83.9583 34.9243   1
  -6 -18   1 42.3180 28.1066   1
  -6  18   1-8.63395 41.4539   1
  -5  18   1 68.7696 37.4152   1
  -5 -18   1 42.8954 31.7731   1
   5 -18  -1 96.8015 41.8344   1
  -4  18   1 8.57697 38.7312   1
   4  18  -1 8.72197 35.6767   1
  -4 -18   1-17.4609 35.1490   1
   4 -18  -1-8.69752 39.7759   1
   3  18  -1 34.6992 40.2042   1
  -3 -18   1 43.6295 40.4406   1
   2  18  -1 26.4966 42.8421   1
  -2 -18   1-17.2820 40.9728   1
   1  18  -1 26.1047 37.2390   1
  -1 -18   1-8.71626 32.7665   1
   1 -18  -1 61.7326 39.3240   1
   0  18  -1 25.9037 40.4924   1
   0  18   1 17.9962 42.1946   1
   0 -18  -1 26.1239 36.7477   1
   0 -18   1 61.6047 39.7710   1
  -1  18  -1 60.0661 39.7783   1
   1  18   1 35.1203 37.0715   1
  -1 -18  -1 44.1370 34.4295   1
   1 -18   1 35.0413 38.0578   1
  -2  18  -1 143.978 46.8611   1
   2  18   1 150.084 43.9643   1
   2 -18   1 137.409 44.5692   1
  -2 -18  -1 238.602 48.4236   1
  -3  18  -1-25.4500 36.3018   1
   3  18   1-17.2710 39.9928   1
   3 -18   1-17.3715 31.4158   1
  -3 -18  -1-17.3709 35.5385   1
   4 -18   1-8.73771 38.9483   1
   4  18   1-34.0030 44.3258   1
  -4 -18  -1-8.56132 38.1621   1
  -4  18  -1 34.0541 38.4451   1
   5 -18   1 209.596 50.9503   1
   5  18   1 211.016 52.9431   1
  -5 -18  -1 138.559 47.3317   1
  -5  18  -1 245.540 50.2001   1
   6 -18   1 17.4827 32.2338   1
   6  18   1 8.41918 29.2007   1
  -6 -18  -1 34.5660 30.6160   1
  -6  18  -1-17.0966 37.0908   1
  -7  18  -1 34.3751 42.6241   1
   7 -18   1 26.1461 38.3586   1
  -8  18  -1-8.63451 35.3188   1
  -8 -18  -1 25.2908 40.8923   1
   8  18   1-16.9864 42.5487   1
  -9 -18  -1 25.0495 40.5304   1
   9  18   1 42.4700 43.8884   1
 -10  18  -1 34.1305 43.7988   1
  10  18   1 167.400 44.6430   1
  10 -18   1 60.9490 40.4991   1
 -10 -18  -1 57.9045 39.4135   1
 -11  18  -1 109.440 41.4815   1
 -11 -18  -1 56.2020 33.0867   1
  11 -18   1 113.353 40.5713   1
  12  18   1-16.3313 38.2696   1
 -12 -18  -1-8.02092 38.0362   1
  10  19  -1 24.5003 32.3641   1
  -9 -19   1 57.0426 39.9701   1
   9  19  -1-24.3921 38.1077   1
  -8  19   1 25.6292 35.5059   1
   7  19  -1 56.6134 36.5405   1
  -7 -19   1-8.51735 33.7540   1
   6  19  -1-8.23180 35.2146   1
  -6  19   1-8.54417 38.5830   1
   6 -19  -1 8.72966 35.1456   1
  -6 -19   1 8.37752 36.8476   1
   5  19  -1-16.6155 40.7446   1
  -5  19   1 33.9173 37.2969   1
   5 -19  -1 17.3088 31.2913   1
  -5 -19   1-75.3911 43.6802   1
  -4  19   1-17.2895 40.9936   1
   4  19  -1 8.53973 32.6795   1
   4 -19  -1 26.4758 36.6627   1
  -4 -19   1 25.6417 31.5188   1
   3  19  -1 25.6083 40.9543   1
  -3  19   1 8.70152 36.7011   1
  -3 -19   1-8.67614 39.1908   1
   3 -19  -1 53.1921 39.0052   1
  -2  19   1 96.2160 40.6432   1
   2 -19  -1 52.7902 35.0142   1
  -1  19   1 53.1904 42.5211   1
   1 -19  -1-43.5149 42.2154   1
   0  19  -1-17.2199 33.5273   1
   0  19   1 17.4610 42.8170   1
   0 -19   1 8.66058 30.6799   1
   0 -19  -1-26.2891 37.4876   1
  -1  19  -1 8.56279 41.0710   1
   1  19   1-8.67597 36.0387   1
  -1 -19  -1-17.6364 34.3378   1
   1 -19   1 17.4479 39.3949   1
   2  19   1-26.0368 42.6046   1
  -2  19  -1-76.2572 48.6655   1
  -2 -19  -1-26.0592 42.6411   1
   2 -19   1-34.5671 40.5398   1
   4  19   1 16.7583 40.6485   1
  -4 -19  -1 8.52480 37.5000   1
   5 -19   1 77.7214 40.6706   1
   5  19   1 66.2227 41.2349   1
  -5 -19  -1 94.6758 42.8585   1
  -5  19  -1 117.787 45.7055   1
   6 -19   1-17.2837 38.5317   1
   6  19   1 66.1990 41.0312   1
  -6 -19  -1-8.41825 29.8353   1
  -6  19  -1 41.8746 37.3421   1
   7 -19   1 25.8706 40.8966   1
   7  19   1-41.5138 40.2809   1
  -7 -19  -1 41.5999 38.0568   1
  -7  19  -1 42.0270 43.4114   1
  -8  19  -1 25.2915 42.6795   1
   8 -19   1 8.57995 40.6908   1
  -9  19  -1 16.8949 42.8004   1
  -9 -19  -1 65.2410 38.7155   1
   9  19   1 66.1741 47.8878   1
   9 -19   1 8.54344 38.6266   1
 -10 -19  -1 79.9943 39.3863   1
  10  19   1 72.9596 41.5962   1
  -7 -20   1 24.4407 31.7319   1
   7  20  -1 7.93608 29.2696   1
  -6 -20   1 82.3208 41.7365   1
   6  20  -1 23.9572 40.9014   1
  -5 -20   1 16.2936 32.8004   1
   5 -20  -1-8.74884 30.3410   1
  -5  20   1 17.0362 43.9878   1
   5  20  -1 8.08406 33.5813   1
   4 -20  -1 61.1549 40.9971   1
  -4  20   1 34.3095 39.7722   1
   3 -20  -1 8.67399 31.9815   1
  -3  20   1-8.62577 31.1861   1
  -2 -20   1 178.318 43.4926   1
   2 -20  -1 248.885 43.4979   1
  -2  20   1 148.600 43.8150   1
   2  20  -1 209.663 44.6577   1
  -1 -20   1 50.7982 39.2925   1
   1 -20  -1 60.4465 33.1505   1
  -1  20   1 103.579 36.4936   1
   1  20  -1 8.46296 36.8161   1
   0 -20   1-16.8337 37.5181   1
   0 -20  -1-8.65985 41.0622   1
   0  20   1 51.3177 41.4877   1
   0  20  -1-17.1456 41.5841   1
  -1 -20  -1 137.396 45.1924   1
   1 -20   1 102.107 42.1758   1
  -1  20  -1 118.417 46.1764   1
   1  20   1 181.215 52.9320   1
  -2 -20  -1 177.279 49.5826   1
   2 -20   1 77.1115 40.1263   1
  -2  20  -1 193.404 51.5884   1
   2  20   1 83.7376 44.4922   1
   3 -20   1 8.52211 33.7523   1
  -3 -20  -1-16.6430 34.0386   1
  -3  20  -1 25.0412 36.7138   1
   3  20   1-8.25752 35.8258   1
   4 -20   1 108.497 39.5202   1
  -4  20  -1 138.999 46.5240   1
  -5 -20  -1-41.6763 42.2057   1
   5  20   1-8.12190 41.9564   1
  -6  20  -1 73.9733 41.2588   1
   6  20   1 64.8467 34.2762   1
   6 -20   1 25.3348 37.2356   1
  -7 -20  -1 64.9763 43.7109   1
   7  20   1 56.5271 39.7745   1
  -7  20  -1 106.719 37.2529   1
  -2  21   1 8.43283 36.0837   1
   2  21  -1 16.4319 44.4651   1
  -2 -21   1 32.8975 39.9019   1
   1  21  -1 277.993 56.4457   1
  -1  21   1 342.624 59.4791   1
  -1 -21   1 264.099 54.7075   1
   1 -21  -1 397.677 59.5528   1
   0  21   1 75.8783 46.8435   1
   0  21  -1 24.7198 45.0009   1
   0 -21  -1-8.38869 40.2553   1
   0 -21   1 16.4840 42.5794   1
  -1  21  -1 233.608 50.6214   1
   1  21   1 295.511 59.8055   1
   1 -21   1 278.468 51.1297   1
  -1 -21  -1 165.105 49.0359   1
   2  21   1 8.05781 42.0177   1
  -2  21  -1-8.22567 37.1469   1
  -2 -21  -1 24.3372 38.9128   1
   2 -21   1 16.5459 28.0614   1
  -3  21  -1-16.3405 41.7762   1
   3 -21   1 33.2921 42.1297   1
 -26   0   2-33.5969 36.9749   1
 -25   0   2 25.5378 32.5719   1
  25   0  -2-17.3731 31.4065   1
 -24   0   2 376.684 58.3005   1
  24   0  -2 376.134 53.0602   1
 -23   0   2 34.2081 36.5975   1
  23   0  -2 8.77407 34.7638   1
 -22   0   2 934.303 87.1741   1
  22   0  -2 989.050 86.7943   1
  20   0  -2-8.47753 30.0313   1
 -20   0   2 16.7420 33.7021   1
  19   0  -2 273.532 46.3587   1
 -19   0   2 365.814 53.8924   1
 -18   0   2 3022.90 183.793   1
  18   0  -2 3143.00 186.739   1
  17   0  -2 212.949 41.6601   1
 -17   0   2 374.596 49.6610   1
  16   0  -2 272.690 42.8429   1
 -16   0   2 273.872 41.2745   1
  15   0  -2 2920.72 173.065   1
 -14   0   2 5638.81 309.845   1
  14   0  -2 6604.58 318.701   1
  12   0  -2 1361.80 92.6205   1
 -12   0   2 1298.82 90.2300   1
  11   0  -2 1413.23 91.5465   1
 -11   0   2 1220.01 88.7469   1
  10   0  -2 30110.3 1381.34   1
 -10   0   2 29162.8 1378.63   1
   9   0  -2 97916.6 4512.02   1
  -9   0   2 98635.7 4509.28   1
   8   0  -2 130306. 5493.63   1
  -8   0   2 112169. 5486.42   1
   7   0  -2 57414.6 2617.78   1
  -7   0   2 56515.0 2616.26   1
   6   0  -2 354345. 16587.0   1
  -6   0   2 371388. 16585.9   1
   5   0  -2 951903. 44595.1   1
  -5   0   2 999999. 44593.9   1
   4   0  -2 223291. 10746.8   1
  -4   0   2 248134. 10747.4   1
   3   0  -2 90643.3 3925.60   1
  -3   0   2 81912.1 3924.60   1
   0   0  -2 135547. 6422.41   1
   0   0   2 145739. 6422.43   1
  -1   0  -2 153403. 6824.62   1
   1   0   2 145171. 6825.01   1
  -2   0  -2 542210. 24306.0   1
   2   0   2 522241. 24306.5   1
  -3   0  -2 440867. 20468.1   1
   3   0   2 456146. 20469.0   1
  -4   0  -2 165020. 7483.54   1
   4   0   2 162177. 7483.93   1
  -5   0  -2 104840. 5016.50   1
   5   0   2 114992. 5020.24   1
  -6   0  -2 36459.7 1738.44   1
   6   0   2 38742.8 1740.11   1
   7   0   2 78.3499 26.1101   1
  -7   0  -2 22.7667 21.6986   1
  -8   0  -2 4122.81 225.002   1
   8   0   2 4597.74 230.378   1
  -9   0  -2 23240.2 1098.11   1
   9   0   2 23476.0 1100.21   1
  10   0   2 18.8621 23.6296   1
 -10   0  -2 5.97280 20.7196   1
 -11   0  -2 1051.26 84.6800   1
  11   0   2 1393.26 91.9996   1
 -12   0  -2 2823.25 168.038   1
  12   0   2 2914.66 170.013   1
  13   0   2 246.595 41.5698   1
 -13   0  -2 296.941 47.2843   1
 -14   0  -2 9675.29 484.322   1
  14   0   2 9627.07 486.282   1
 -16   0  -2 1277.05 99.3372   1
  16   0   2 1275.73 100.352   1
 -17   0  -2 773.000 75.5353   1
  17   0   2 718.289 73.2103   1
  18   0   2 32.5542 30.7556   1
 -18   0  -2 121.778 42.7861   1
 -19   0  -2 946.007 85.0956   1
  19   0   2 957.762 86.2874   1
 -20   0  -2 246.940 48.7671   1
  20   0   2 274.970 48.7914   1
 -22   0  -2 8.42034 41.2958   1
  22   0   2-17.1496 40.1834   1
 -24   0  -2 32.3994 39.7457   1
  24   0   2 25.2750 36.0653   1
 -25   0  -2 23.8213 34.9332   1
  25   0   2 8.21718 32.5531   1
 -26  -1   2 8.36202 40.5630   1
 -25   1   2-8.49176 39.7954   1
 -25  -1   2 17.1014 45.4364   1
  25  -1  -2 43.9264 34.7962   1
  25   1  -2-25.8875 42.3211   1
 -24   1   2 76.5651 38.4162   1
 -24  -1   2-17.5324 36.4135   1
  24  -1  -2-44.2382 32.6218   1
  24   1  -2-8.54526 30.2709   1
 -23   1   2 487.749 62.6079   1
  23  -1  -2 350.518 55.9595   1
  23   1  -2 409.603 57.6959   1
 -23  -1   2 317.995 58.1437   1
 -22   1   2 8.54055 39.1389   1
  22  -1  -2 52.1578 36.1968   1
  22   1  -2 43.6675 37.9742   1
 -22  -1   2 120.139 46.9152   1
 -21   1   2 285.892 47.4902   1
  21  -1  -2 369.548 50.7716   1
 -20   1   2 675.127 71.2851   1
  20  -1  -2 631.017 68.9417   1
  20   1  -2 699.326 73.3739   1
 -20  -1   2 686.524 72.3098   1
 -19  -1   2 829.175 82.0590   1
 -19   1   2 1065.41 88.2361   1
  19   1  -2 1006.50 86.1217   1
  19  -1  -2 985.746 85.0325   1
  18   1  -2 114.379 34.9891   1
 -18  -1   2 155.249 39.7669   1
 -17  -1   2 2555.29 153.336   1
 -17   1   2 2445.95 154.310   1
  17  -1  -2 2461.47 153.772   1
  17   1  -2 2451.83 156.761   1
 -16  -1   2 1394.59 103.162   1
 -16   1   2 1708.07 108.805   1
  16   1  -2 1440.18 105.002   1
  16  -1  -2 1332.87 102.160   1
  15   1  -2 137.876 35.4582   1
  15  -1  -2 148.008 37.0196   1
 -15  -1   2 187.549 36.1558   1
 -15   1   2 110.767 36.3847   1
  14  -1  -2 6653.12 342.532   1
 -14  -1   2 6668.63 341.286   1
 -13   1   2 38711.8 1835.44   1
  13  -1  -2 40246.3 1837.88   1
 -12   1   2 6387.90 336.078   1
  12  -1  -2 6325.44 336.064   1
 -12  -1   2 6527.84 334.452   1
 -11   1   2 7649.20 372.090   1
  11  -1  -2 7231.85 372.586   1
  11   1  -2 7807.34 374.742   1
 -11  -1   2 7279.57 370.967   1
 -10   1   2 872.098 65.4142   1
  10  -1  -2 945.213 67.6219   1
  10   1  -2 819.823 66.6965   1
 -10  -1   2 945.296 66.4012   1
  -9   1   2 6787.56 347.224   1
   9  -1  -2 7173.10 348.914   1
   9   1  -2 7688.46 352.879   1
  -9  -1   2 6831.42 346.813   1
  -8   1   2 98085.3 4575.77   1
   8  -1  -2 101722. 4577.99   1
   8   1  -2 99608.0 4579.25   1
  -8  -1   2 100093. 4577.84   1
  -7   1   2 83383.1 3798.04   1
   7  -1  -2 82266.7 3799.18   1
  -6   1   2 13633.9 636.385   1
  -6  -1   2 13397.8 638.352   1
   6   1  -2 13850.7 639.502   1
   6  -1  -2 13639.0 637.598   1
  -5   1   2 44836.3 1971.84   1
   5   1  -2 41767.1 1976.22   1
  -5  -1   2 41536.3 1974.12   1
   5  -1  -2 43132.7 1972.10   1
  -4   1   2 69082.1 2993.65   1
   4   1  -2 64275.9 2997.57   1
   4  -1  -2 71919.5 2994.70   1
  -3   1   2 101443. 4186.14   1
   3   1  -2 103686. 4190.35   1
  -3  -1   2 103387. 4190.43   1
   2   1  -2 140572. 6351.34   1
  -2  -1   2 137468. 6351.61   1
  -1  -1   2 328639. 14529.4   1
   1   1  -2 308063. 14529.4   1
   0  -1   2 47218.3 2391.31   1
   0   1  -2 52917.6 2392.31   1
   0   1   2 50830.7 2389.91   1
   1  -1   2 112053. 4025.19   1
  -1  -1  -2 105793. 4023.60   1
  -1   1  -2 111000. 4024.60   1
   2   1   2 73651.5 3417.46   1
   2  -1   2 75408.4 3418.20   1
  -2  -1  -2 70854.6 3416.45   1
  -2   1  -2 79024.6 3418.01   1
   3   1   2 25525.2 1095.55   1
   3  -1   2 23522.8 1093.32   1
  -3  -1  -2 21368.6 1091.63   1
  -3   1  -2 24555.0 1094.00   1
   5  -1   2 582.936 48.6981   1
  -5  -1  -2 623.684 49.0133   1
  -5   1  -2 628.542 49.2400   1
   6   1   2 71680.5 3191.16   1
   6  -1   2 70022.2 3190.82   1
  -6  -1  -2 65555.3 3187.05   1
  -6   1  -2 70723.6 3190.37   1
   7   1   2 68118.0 3132.49   1
   7  -1   2 69619.1 3131.54   1
  -7  -1  -2 64962.5 3126.93   1
  -7   1  -2 69627.7 3130.38   1
   8   1   2 12895.4 601.416   1
   8  -1   2 12072.5 600.309   1
  -8  -1  -2 12678.0 598.447   1
  -8   1  -2 12177.9 598.267   1
   9  -1   2 115.747 29.6740   1
   9   1   2 148.544 31.9108   1
  -9   1  -2 170.250 32.1475   1
  -9  -1  -2 118.977 31.8335   1
  10  -1   2 5035.94 277.146   1
 -10   1  -2 5600.86 279.582   1
  11   1   2 567.329 57.9388   1
  11  -1   2 492.706 55.8401   1
 -11  -1  -2 523.794 56.7269   1
 -11   1  -2 637.027 58.8712   1
  12   1   2 10653.6 524.717   1
  12  -1   2 10759.2 524.972   1
 -12   1  -2 10719.4 525.040   1
 -12  -1  -2 10363.0 523.419   1
  13   1   2 2529.98 150.077   1
  13  -1   2 2252.78 144.920   1
 -13   1  -2 2464.13 148.762   1
 -13  -1  -2 2195.74 144.391   1
  14   1   2 3567.97 199.281   1
  14  -1   2 3010.94 191.516   1
 -14   1  -2 3766.30 201.704   1
 -14  -1  -2 3358.87 195.551   1
  16  -1   2 1096.62 88.8104   1
  16   1   2 1055.86 88.2993   1
 -16   1  -2 1093.10 90.1257   1
 -16  -1  -2 1091.66 89.6683   1
  17   1   2 25.4565 34.7340   1
 -17  -1  -2 16.4947 33.2297   1
 -17   1  -2 40.6560 31.6898   1
  18  -1   2 1007.39 85.9980   1
  18   1   2 914.520 84.5988   1
 -18  -1  -2 978.925 86.7529   1
  19   1   2 527.671 69.3774   1
  19  -1   2 454.379 63.6443   1
 -19  -1  -2 734.498 74.5348   1
 -19   1  -2 814.223 73.9218   1
  20   1   2 162.482 45.2502   1
  20  -1   2 224.379 52.3970   1
 -20  -1  -2 266.763 51.5060   1
 -20   1  -2 219.659 50.6020   1
  22   1   2 135.947 43.7570   1
  22  -1   2 86.5287 41.3601   1
 -22   1  -2 116.939 44.6898   1
 -22  -1  -2 118.630 42.7708   1
  23   1   2 50.7921 40.6920   1
 -23  -1  -2 66.1774 41.9565   1
  24  -1   2 42.7208 39.6148   1
  24   1   2 33.2929 39.0598   1
 -24   1  -2 40.6443 40.3509   1
 -24  -1  -2 65.2120 40.4630   1
  25   1   2-24.3792 37.6266   1
  25  -1   2 8.44033 29.2709   1
 -25  -1  -2-7.93316 40.1558   1
 -25   1  -2-7.85525 30.0574   1
  26   2  -2 83.9379 38.9586   1
 -26  -2   2 33.7813 43.6956   1
  25  -2  -2-18.2118 32.2576   1
 -25   2   2 8.32157 33.5034   1
  24   2  -2-43.8381 42.5287   1
  24  -2  -2 8.99655 38.4862   1
 -24  -2   2 8.56033 40.1153   1
 -24   2   2 34.0985 40.4207   1
  23   2  -2 26.4119 30.5640   1
  23  -2  -2 17.8470 31.6430   1
 -23  -2   2 60.2472 34.6802   1
 -23   2   2 17.0834 34.9684   1
  22   2  -2 115.168 43.4038   1
  22  -2  -2 201.974 47.0593   1
 -22  -2   2 137.424 48.4932   1
 -22   2   2 84.8398 41.1486   1
  21   2  -2 96.7917 39.6237   1
  21  -2  -2 147.645 45.6345   1
 -21  -2   2 100.455 39.6307   1
 -21   2   2 150.260 42.1971   1
  20   2  -2 832.633 74.3844   1
  20  -2  -2 676.423 71.1600   1
 -20   2   2 667.300 71.7283   1
 -20  -2   2 669.920 69.2688   1
  19   2  -2 101.586 43.5088   1
  19  -2  -2 131.782 37.9244   1
 -19  -2   2 62.9820 34.9075   1
 -19   2   2 96.8355 36.2396   1
  18   2  -2 1239.14 98.4068   1
 -18  -2   2 1281.43 97.7115   1
  17   2  -2 8.01685 30.7467   1
  17  -2  -2 7.70679 31.5944   1
 -17  -2   2 76.5542 35.5075   1
 -17   2   2 97.9709 37.0195   1
  16   2  -2 100.942 36.0770   1
  16  -2  -2 22.1305 24.6288   1
 -16  -2   2 65.9762 34.0747   1
 -16   2   2 93.6719 33.4975   1
  15  -2  -2 286.700 47.9747   1
 -15  -2   2 314.434 43.2015   1
 -15   2   2 339.475 47.0406   1
  14   2  -2 5134.64 264.104   1
  14  -2  -2 4919.48 260.062   1
 -14  -2   2 4377.10 255.793   1
 -14   2   2 5219.39 262.777   1
  13   2  -2 2539.48 150.087   1
  13  -2  -2 2513.67 146.877   1
 -13   2   2 2336.88 145.316   1
 -13  -2   2 2550.61 147.937   1
 -12   2   2 27747.1 1272.71   1
 -12  -2   2 25884.4 1271.36   1
  12   2  -2 27963.4 1277.47   1
 -11   2   2 241.350 35.4255   1
  11  -2  -2 198.284 34.4326   1
 -11  -2   2 226.053 34.9795   1
  11   2  -2 291.756 39.0727   1
  10   2  -2 47885.5 2228.12   1
  10  -2  -2 46061.5 2224.02   1
 -10  -2   2 48508.4 2225.88   1
 -10   2   2 50234.6 2226.19   1
   9   2  -2 45051.7 2089.78   1
   9  -2  -2 45403.4 2085.55   1
  -9  -2   2 46133.9 2089.11   1
  -9   2   2 44155.3 2085.66   1
   8   2  -2 5135.29 265.942   1
  -8   2   2 5323.00 262.395   1
   8  -2  -2 5239.18 261.775   1
  -8  -2   2 5346.21 265.035   1
   7   2  -2 14634.0 662.863   1
  -7   2   2 13342.3 657.001   1
  -7  -2   2 13828.4 661.009   1
   7  -2  -2 14336.7 658.695   1
  -6   2   2 3736.68 184.896   1
   6  -2  -2 3694.11 184.879   1
   5   2  -2 2610.42 120.894   1
   5  -2  -2 2463.39 116.489   1
  -5   2   2 2209.78 114.306   1
   4  -2  -2 247641. 11376.0   1
  -4  -2   2 235131. 11379.8   1
   4   2  -2 261386. 11381.0   1
  -4   2   2 252567. 11376.2   1
  -3  -2   2 8897.90 459.165   1
   3  -2  -2 10063.7 454.893   1
  -3   2   2 10772.0 454.660   1
   3   2  -2 8715.78 459.093   1
  -2  -2   2 10028.1 467.602   1
  -2   2   2 11217.9 463.791   1
   2  -2  -2 10053.1 463.518   1
   1  -2  -2 97211.8 4269.29   1
  -1  -2   2 88684.6 4273.06   1
   1   2  -2 86499.4 4274.24   1
  -1   2   2 96764.8 4269.11   1
   0  -2   2 65168.5 2936.62   1
   0   2  -2 66438.2 2937.74   1
   0   2   2 62928.1 2934.03   1
   0  -2  -2 62665.7 2934.91   1
   1  -2   2 5404.19 270.889   1
  -1   2  -2 5637.59 271.362   1
   1   2   2 5955.30 270.690   1
  -1  -2  -2 5618.12 269.810   1
   2  -2   2 177588. 7914.74   1
  -2   2  -2 181204. 7914.75   1
  -2  -2  -2 162650. 7913.93   1
   2   2   2 171593. 7915.42   1
   3   2   2 40310.6 1825.85   1
   3  -2   2 38857.5 1826.36   1
  -3  -2  -2 38760.9 1824.62   1
  -3   2  -2 40560.7 1825.21   1
   5   2   2 77647.9 3429.32   1
  -5   2  -2 74204.8 3426.45   1
   5  -2   2 75656.0 3427.39   1
  -5  -2  -2 71366.4 3425.78   1
  -6   2  -2 374.054 39.3794   1
   6  -2   2 392.888 42.3337   1
  -6  -2  -2 449.599 42.2902   1
   6   2   2 441.781 44.1215   1
   7   2   2 30845.5 1140.05   1
   7  -2   2 30112.8 1135.52   1
  -7   2  -2 30306.4 1135.65   1
   8   2   2 5.70048 24.0427   1
   8  -2   2 5.38778 23.0563   1
  -8  -2  -2 20.7970 23.7852   1
  -8   2  -2 21.0994 21.9193   1
   9   2   2 24052.1 1124.06   1
   9  -2   2 24284.1 1122.12   1
  -9  -2  -2 23067.8 1119.82   1
  -9   2  -2 24000.9 1121.40   1
  11   2   2 9225.59 428.730   1
  11  -2   2 8251.33 423.889   1
 -11  -2  -2 8198.02 421.158   1
 -11   2  -2 8244.72 422.446   1
  12   2   2 36.4812 29.0168   1
  12  -2   2 77.0573 34.4560   1
 -12  -2  -2 96.4264 33.1408   1
 -12   2  -2 27.4145 29.0168   1
  13   2   2 3559.51 191.385   1
  13  -2   2 3325.58 187.773   1
 -13  -2  -2 2898.70 183.421   1
 -13   2  -2 3138.72 185.543   1
  14   2   2 2586.94 156.237   1
  14  -2   2 2278.14 152.125   1
 -14  -2  -2 2589.67 155.997   1
 -14   2  -2 2515.81 154.396   1
  15   2   2 4084.41 232.060   1
 -15  -2  -2 4140.96 230.727   1
  16   2   2 16.5295 23.9443   1
  16  -2   2 32.5705 28.8774   1
 -16  -2  -2 15.6072 26.5025   1
 -16   2  -2 71.5204 32.0231   1
  17   2   2 33.9522 32.5249   1
  17  -2   2 8.33726 34.1482   1
 -17  -2  -2 96.7680 38.2769   1
 -17   2  -2 8.12309 35.2862   1
  18  -2   2 25.6517 32.7526   1
 -18   2  -2 41.1094 33.1370   1
  19  -2   2 249.548 45.5606   1
 -19  -2  -2 263.114 49.7517   1
 -19   2  -2 266.861 46.6502   1
  20   2   2 8.70612 32.7209   1
  20  -2   2 17.4733 32.2222   1
 -20   2  -2 25.2553 33.3508   1
  21   2   2 380.530 54.7195   1
 -21  -2  -2 373.754 52.7807   1
  22   2   2-8.47474 36.2580   1
  22  -2   2 44.1360 37.2223   1
 -22  -2  -2 25.5939 39.9830   1
 -22   2  -2-8.30484 33.9748   1
  23   2   2 32.7383 40.1412   1
 -23  -2  -2-17.1433 44.6969   1
  24   2   2 57.7753 42.6417   1
  24  -2   2 34.4384 39.3962   1
 -24   2  -2 8.02989 38.9729   1
 -24  -2  -2 16.3563 36.4778   1
  25   2   2 8.07541 28.6074   1
  25  -2   2-8.34772 35.7112   1
 -25   2  -2-39.3262 38.1523   1
 -25  -2  -2 7.90004 30.7634   1
  26   3  -2 16.8954 31.7409   1
 -26  -3   2-8.34606 32.4997   1
  25   3  -2 34.5162 36.4462   1
 -25  -3   2 59.1235 43.2392   1
  24   3  -2-8.82522 37.7548   1
  24  -3  -2 8.98167 34.3679   1
 -24  -3   2 8.55807 42.8750   1
 -24   3   2-33.8533 38.7063   1
  23  -3  -2 9.04778 33.9975   1
 -23   3   2 8.43781 34.5165   1
  22   3  -2 8.80281 36.0077   1
  22  -3  -2-9.18676 35.7734   1
 -22  -3   2-16.7318 36.2962   1
 -22   3   2 32.8802 36.1555   1
  21   3  -2 341.588 53.3393   1
  21  -3  -2 347.214 53.7732   1
 -21  -3   2 235.880 46.5778   1
 -21   3   2 314.807 48.8541   1
  20   3  -2 249.006 47.2364   1
  20  -3  -2 190.656 48.8812   1
 -20  -3   2 107.479 40.9977   1
 -20   3   2 205.223 45.6164   1
  19   3  -2 307.387 52.7200   1
 -19  -3   2 301.771 52.5771   1
 -19   3   2 248.959 50.5195   1
  18   3  -2 234.864 49.7479   1
 -18  -3   2 245.482 47.4511   1
  17  -3  -2 825.838 75.8994   1
 -17   3   2 858.209 76.1743   1
  16   3  -2 1426.14 107.101   1
  16  -3  -2 1412.71 102.860   1
 -16  -3   2 1317.19 101.635   1
 -16   3   2 1564.47 104.831   1
  15   3  -2 2633.78 169.209   1
  15  -3  -2 3023.57 171.654   1
 -15  -3   2 2881.56 170.372   1
 -15   3   2 3012.36 170.428   1
  14   3  -2 1325.97 96.6211   1
  14  -3  -2 1235.74 90.5480   1
 -14   3   2 1478.50 95.0210   1
  13   3  -2 689.786 66.3687   1
 -13  -3   2 718.949 63.4163   1
  12  -3  -2 1652.85 111.224   1
 -12   3   2 1947.03 114.367   1
  11   3  -2 31562.7 1505.18   1
 -11  -3   2 30918.5 1504.11   1
 -11   3   2 34163.1 1503.41   1
  10   3  -2 19414.7 903.620   1
 -10   3   2 19566.2 898.793   1
  10  -3  -2 18103.9 898.373   1
 -10  -3   2 19314.0 902.758   1
   9   3  -2 934.648 72.1710   1
  -9   3   2 1071.67 70.4245   1
  -9  -3   2 1056.85 73.9980   1
   9  -3  -2 1110.73 72.5193   1
   8   3  -2 5084.94 250.661   1
  -8   3   2 4588.94 242.721   1
  -8  -3   2 4936.98 248.962   1
   8  -3  -2 4959.19 246.202   1
   7   3  -2 340.694 36.9716   1
  -7  -3   2 295.232 36.4155   1
   6  -3  -2 32709.6 1530.47   1
  -6   3   2 32519.7 1530.28   1
   6   3  -2 36956.9 1536.90   1
  -6  -3   2 30972.6 1534.51   1
  -5   3   2 31690.6 1446.02   1
   5  -3  -2 31005.8 1446.36   1
  -4  -3   2 71169.6 3247.00   1
   4  -3  -2 69073.9 3241.65   1
  -4   3   2 71879.2 3241.21   1
   4   3  -2 71055.1 3246.55   1
  -3  -3   2 6537.17 332.447   1
   3   3  -2 6555.52 331.390   1
  -3   3   2 7219.66 327.104   1
   3  -3  -2 7122.82 327.270   1
  -2  -3   2 19137.7 804.715   1
   2   3  -2 18678.5 804.911   1
  -2   3   2 19332.1 799.679   1
   1  -3  -2 147754. 6276.72   1
  -1   3   2 150291. 6276.64   1
   1   3  -2 149535. 6281.03   1
   0  -3   2 58443.5 2697.11   1
   0   3   2 58376.5 2696.19   1
   0  -3  -2 59467.6 2695.43   1
   1  -3   2 8164.92 414.728   1
  -1   3  -2 9018.80 415.771   1
  -1  -3  -2 8881.25 414.070   1
   1   3   2 8870.94 413.508   1
   2  -3   2 11137.4 565.230   1
  -2   3  -2 12590.4 567.737   1
  -2  -3  -2 12167.9 566.500   1
   2   3   2 12296.9 566.930   1
   4  -3   2 2376.61 134.713   1
  -4   3  -2 2593.19 135.842   1
  -4  -3  -2 2450.67 134.848   1
   4   3   2 2508.37 136.696   1
   5  -3   2 1435.02 94.2962   1
  -5   3  -2 1495.35 94.3071   1
   5   3   2 1703.74 97.7010   1
  -5  -3  -2 1656.38 96.5303   1
   6   3   2 16477.8 758.723   1
   6  -3   2 15233.6 757.436   1
  -6  -3  -2 16878.8 758.797   1
  -6   3  -2 15452.3 756.945   1
   7   3   2 16544.3 769.616   1
  -7  -3  -2 15773.1 767.579   1
  -7   3  -2 15683.1 765.789   1
   7  -3   2 16811.7 770.153   1
  -8  -3  -2 326.469 41.0594   1
  -8   3  -2 393.415 41.5670   1
   8  -3   2 399.968 43.5504   1
   8   3   2 435.333 47.0012   1
   9   3   2 8713.59 436.820   1
   9  -3   2 8897.97 435.785   1
  -9  -3  -2 8471.64 432.411   1
  -9   3  -2 9011.00 434.241   1
  10   3   2 12061.6 553.764   1
 -10  -3  -2 10528.9 545.309   1
  11   3   2 2494.53 145.841   1
  11  -3   2 2224.73 141.279   1
 -11  -3  -2 2079.32 138.397   1
 -11   3  -2 2478.21 143.079   1
  12   3   2 7271.33 378.003   1
  12  -3   2 7717.25 378.377   1
 -12  -3  -2 6955.68 372.857   1
 -12   3  -2 7581.58 376.579   1
  13   3   2 311.201 46.9776   1
  13  -3   2 187.102 38.5480   1
 -13  -3  -2 238.775 40.0646   1
 -13   3  -2 201.936 37.9749   1
  14   3   2 652.516 65.1797   1
  14  -3   2 700.325 67.7575   1
 -14  -3  -2 639.709 63.4358   1
 -14   3  -2 569.887 64.8599   1
  15   3   2 3385.95 190.553   1
 -15  -3  -2 2896.62 183.076   1
  16   3   2 41.8055 36.8099   1
  16  -3   2 66.7690 30.2172   1
 -16  -3  -2-16.0119 35.7217   1
 -16   3  -2 39.6937 26.9722   1
  17   3   2 160.106 41.2692   1
  17  -3   2 136.768 40.4464   1
 -17  -3  -2 236.607 43.7518   1
 -17   3  -2 194.323 42.6345   1
  18  -3   2-34.8627 40.3579   1
 -18   3  -2 8.19677 37.4899   1
  19   3   2 365.598 54.7349   1
  19  -3   2 411.333 56.8192   1
 -19  -3  -2 339.194 51.9571   1
 -19   3  -2 408.697 55.0157   1
  20   3   2 429.274 60.6515   1
 -20  -3  -2 429.783 59.5077   1
 -20   3  -2 365.852 57.9186   1
  21   3   2 96.3164 38.2341   1
 -21  -3  -2 93.4346 39.0855   1
  22   3   2 128.768 45.1887   1
  22  -3   2 114.053 42.5338   1
 -22  -3  -2 151.192 48.9824   1
 -22   3  -2 148.789 43.5444   1
  23   3   2 25.4110 30.6423   1
  23  -3   2 60.1694 37.8217   1
 -23  -3  -2 8.26949 31.0888   1
 -23   3  -2 8.15526 32.8500   1
  24  -3   2-8.43063 40.8957   1
 -24   3  -2-8.00224 37.9455   1
  25   3   2 31.7102 36.2547   1
  25  -3   2-8.21333 40.7157   1
 -25  -3  -2-7.97334 37.3645   1
 -25   3  -2-31.4428 43.2882   1
  25   4  -2-8.66178 41.5476   1
 -25  -4   2-8.39717 42.5052   1
  24   4  -2 44.0116 41.2544   1
  24  -4  -2 17.6352 33.7448   1
 -24  -4   2 24.8831 39.7890   1
 -24   4   2-25.7202 39.7007   1
  23   4  -2-8.73629 35.7352   1
  23  -4  -2 17.7097 33.2704   1
 -23  -4   2-8.29719 38.4164   1
 -23   4   2-8.47349 32.9956   1
  22   4  -2 227.477 49.7760   1
  22  -4  -2 185.305 52.9457   1
 -22  -4   2 282.501 51.7604   1
 -22   4   2 242.931 49.6434   1
  21   4  -2 149.173 47.9457   1
 -21  -4   2 142.747 49.0273   1
  20  -4  -2 369.315 55.8200   1
 -20   4   2 342.152 52.8659   1
  19   4  -2 200.951 43.4957   1
  19  -4  -2 110.109 44.3723   1
 -19  -4   2 113.086 37.6895   1
 -19   4   2 231.387 46.7571   1
  18   4  -2 285.505 50.6094   1
 -18  -4   2 268.917 45.2608   1
 -18   4   2 348.840 50.8490   1
  17   4  -2 90.3198 40.1914   1
  17  -4  -2 127.597 35.9537   1
 -17  -4   2 130.027 41.3693   1
 -17   4   2 119.734 35.4804   1
  16  -4  -2 964.930 83.8606   1
 -16  -4   2 1025.34 84.1365   1
 -16   4   2 1063.59 84.2527   1
  15   4  -2 65.0060 34.4508   1
 -15   4   2 102.851 32.3345   1
  15  -4  -2 65.7604 31.0187   1
 -15  -4   2 76.7601 34.7810   1
  14  -4  -2 360.286 48.5947   1
  14   4  -2 328.996 45.8128   1
 -14  -4   2 322.949 46.4843   1
 -14   4   2 318.519 42.3861   1
 -13  -4   2-6.67871 24.6292   1
  13   4  -2-14.1342 25.5550   1
  12  -4  -2 276.948 39.0471   1
  12   4  -2 204.888 38.0383   1
 -12  -4   2 259.205 40.7322   1
 -12   4   2 228.407 35.7978   1
  11  -4  -2 1492.59 97.7887   1
 -11   4   2 1516.97 97.5670   1
 -10  -4   2 15343.4 723.091   1
 -10   4   2 15090.8 717.874   1
  10   4  -2 14831.5 722.940   1
   9  -4  -2 5373.33 266.072   1
  -9  -4   2 5231.36 270.289   1
  -9   4   2 5377.82 264.433   1
   9   4  -2 4846.53 271.122   1
   8  -4  -2 2529.19 146.709   1
  -8  -4   2 2879.38 153.466   1
  -8   4   2 2745.32 148.696   1
   8   4  -2 2778.60 152.957   1
   7  -4  -2 5609.33 278.661   1
  -7  -4   2 5739.93 283.689   1
   7   4  -2 5823.06 284.424   1
  -7   4   2 5388.14 277.670   1
  -6  -4   2 34632.9 1577.96   1
   6   4  -2 33405.0 1576.01   1
  -5  -4   2 2626.34 141.119   1
   5  -4  -2 2555.89 135.914   1
   5   4  -2 2495.46 140.562   1
  -5   4   2 2686.03 136.564   1
  -4  -4   2 9621.81 449.394   1
  -4   4   2 9116.93 442.691   1
   4   4  -2 8980.64 448.227   1
   4  -4  -2 9752.20 444.757   1
   3  -4  -2 8060.46 397.258   1
  -3   4   2 8693.01 398.389   1
   2  -4  -2 30995.6 1429.39   1
  -2   4   2 30980.4 1428.53   1
  -1   4   2 989.569 59.7865   1
   1  -4  -2 972.459 60.8200   1
   0   4   2 45776.0 2113.20   1
   0  -4  -2 46125.9 2113.63   1
   1   4   2 2734.55 142.802   1
  -1  -4  -2 2689.95 142.869   1
   2  -4   2 170891. 7936.36   1
  -2   4  -2 176074. 7936.48   1
   3  -4   2 24433.8 1202.62   1
   3   4   2 26298.4 1202.54   1
  -3  -4  -2 25698.0 1202.35   1
  -3   4  -2 26925.9 1202.63   1
   4  -4   2 31506.6 1575.54   1
   4   4   2 34276.9 1578.32   1
  -4  -4  -2 34748.1 1578.39   1
  -4   4  -2 35968.0 1579.32   1
   5  -4   2 24641.1 1157.36   1
   5   4   2 26111.9 1160.71   1
  -5  -4  -2 23785.1 1158.45   1
  -5   4  -2 24676.7 1157.07   1
   6  -4   2 725.522 58.0175   1
   6   4   2 754.108 61.2819   1
  -6  -4  -2 850.225 62.8890   1
  -6   4  -2 749.265 58.5178   1
   7   4   2 360.273 42.1856   1
  -7  -4  -2 334.934 41.7455   1
  -7   4  -2 460.640 45.4540   1
   8  -4   2 80.3963 29.6886   1
  -8   4  -2 161.824 34.0432   1
   8   4   2 60.0263 30.0789   1
  -8  -4  -2 88.2776 29.5030   1
   9  -4   2 376.171 45.0910   1
  -9   4  -2 310.004 42.8454   1
 -10  -4  -2 866.297 75.1034   1
  10  -4   2 1036.47 79.6720   1
 -10   4  -2 882.078 72.6298   1
  10   4   2 985.596 78.4701   1
 -11  -4  -2 4369.74 242.222   1
  11  -4   2 4498.10 245.780   1
 -11   4  -2 4535.59 244.083   1
  11   4   2 4745.92 250.777   1
 -12  -4  -2 3783.85 222.903   1
  12  -4   2 4290.35 228.307   1
 -12   4  -2 3986.38 224.187   1
  12   4   2 4280.13 229.635   1
 -13  -4  -2 1122.19 90.2328   1
  13  -4   2 1267.04 94.8134   1
 -13   4  -2 1143.06 90.3512   1
  13   4   2 1175.38 93.0824   1
  14  -4   2 3245.10 192.029   1
 -14   4  -2 3265.68 189.180   1
 -15  -4  -2 168.573 41.5443   1
  15  -4   2 228.568 45.3232   1
 -15   4  -2 138.415 39.7891   1
  15   4   2 196.203 44.8186   1
 -16  -4  -2 64.3100 34.9435   1
  16  -4   2 8.37818 36.4134   1
  16   4   2 68.1263 34.9002   1
 -17  -4  -2 49.3298 38.9706   1
  17  -4   2 153.322 42.1823   1
 -17   4  -2 160.930 41.9622   1
  17   4   2 146.383 44.4150   1
 -18  -4  -2-8.28744 35.4530   1
  18   4   2 17.3105 37.0264   1
  19  -4   2 139.003 40.3123   1
 -19   4  -2 197.529 45.1000   1
  19   4   2 138.683 46.1374   1
  20  -4   2 8.71207 36.1889   1
 -20  -4  -2-8.23756 33.1648   1
 -20   4  -2-8.26929 37.8177   1
  21  -4   2 86.8220 43.2059   1
 -21   4  -2 74.7879 43.9074   1
  21   4   2 87.5831 44.0395   1
 -22  -4  -2-8.33496 32.4561   1
  22  -4   2-25.8575 41.8085   1
 -22   4  -2 8.31857 39.8996   1
  22   4   2 25.9033 38.4874   1
 -23  -4  -2-8.23851 36.7227   1
  23  -4   2-16.9899 31.9181   1
 -23   4  -2 41.2885 31.0267   1
  23   4   2-25.3605 39.6146   1
 -24  -4  -2 80.4103 43.9230   1
  24  -4   2 8.34507 32.5295   1
 -24   4  -2 40.5198 37.0911   1
  24   4   2 8.19769 39.7919   1
 -25   4  -2-23.6560 34.6996   1
 -26  -5   2-16.2170 38.4517   1
  26   5  -2-8.39763 37.4361   1
 -25  -5   2 40.5567 42.3464   1
  25   5  -2 51.4183 40.2135   1
 -23  -5   2 209.105 48.7002   1
  23  -5  -2 186.324 46.1005   1
 -23   5   2 144.975 42.6190   1
  23   5  -2 182.354 46.0145   1
  22  -5  -2 61.6574 39.3338   1
 -22   5   2 42.4703 36.4141   1
 -21  -5   2-25.1834 37.4182   1
  21  -5  -2 8.69025 36.6412   1
 -21   5   2 42.0417 39.8696   1
  21   5  -2-8.80317 38.1934   1
 -20  -5   2 16.1730 31.5162   1
  20  -5  -2 68.3334 34.4142   1
 -20   5   2 8.29108 32.3122   1
  20   5  -2 26.9948 34.4550   1
 -19  -5   2 80.2232 41.9679   1
  19  -5  -2 50.1414 35.3981   1
 -19   5   2 89.4432 38.2547   1
  19   5  -2 78.6287 40.0978   1
  18  -5  -2 8.13039 31.7574   1
 -18   5   2 71.1994 36.2648   1
  18   5  -2 84.6857 35.7930   1
 -17  -5   2 46.5034 34.2147   1
  17  -5  -2 118.048 36.5545   1
 -17   5   2 45.9468 31.9429   1
  17   5  -2 50.8448 34.7854   1
 -16  -5   2 134.589 37.0913   1
  16   5  -2 168.648 42.9519   1
 -16   5   2 176.960 38.1206   1
  16  -5  -2 196.939 38.7331   1
 -15  -5   2 1418.02 101.791   1
  15  -5  -2 1370.85 101.155   1
  15   5  -2 1326.85 101.858   1
 -15   5   2 1478.32 101.946   1
  14   5  -2 313.460 48.3267   1
 -14  -5   2 358.227 50.2881   1
 -14   5   2 327.532 45.8444   1
  14  -5  -2 276.445 43.9615   1
  13   5  -2 8868.12 464.865   1
 -13  -5   2 9578.52 467.603   1
 -13   5   2 9597.81 462.433   1
  13  -5  -2 9240.92 462.235   1
  12   5  -2 5990.34 283.156   1
  12  -5  -2 5434.87 276.349   1
 -12   5   2 5266.54 274.834   1
  11   5  -2 3901.00 216.457   1
 -11   5   2 3735.82 209.683   1
  11  -5  -2 4179.23 212.715   1
 -11  -5   2 3857.44 214.244   1
  10   5  -2 3635.14 203.217   1
 -10   5   2 3863.67 199.574   1
  10  -5  -2 3709.90 198.392   1
 -10  -5   2 3429.51 200.988   1
   9   5  -2 1952.46 121.112   1
  -9   5   2 1939.43 116.705   1
  -9  -5   2 2003.18 121.659   1
   8   5  -2 55.8395 21.1087   1
  -8   5   2 64.8307 24.2576   1
   8  -5  -2 18.3883 17.7423   1
  -8  -5   2 71.7795 21.6257   1
   7   5  -2 13299.0 650.288   1
  -7   5   2 13500.4 646.139   1
   7  -5  -2 14173.8 647.035   1
  -7  -5   2 13421.0 651.039   1
   6   5  -2 11906.2 570.583   1
   6  -5  -2 11762.0 564.591   1
  -6  -5   2 12049.7 571.325   1
  -6   5   2 11827.9 564.279   1
  -5  -5   2 35299.0 1598.50   1
  -5   5   2 33605.3 1590.69   1
   5  -5  -2 35932.5 1593.06   1
   5   5  -2 32875.2 1596.67   1
   4   5  -2 45840.9 2132.60   1
  -4  -5   2 46513.3 2132.92   1
   3   5  -2 1327.99 77.0633   1
  -3  -5   2 974.067 75.6507   1
  -2  -5   2 108.554 21.5887   1
   2   5  -2 79.5967 19.3452   1
  -1  -5   2 5326.54 257.210   1
   1   5  -2 4902.14 255.255   1
   0  -5   2 33.1977 20.4357   1
   0   5  -2 48.8161 22.0906   1
   1  -5   2 90739.6 4509.57   1
  -1   5  -2 102625. 4512.51   1
   1   5   2 101970. 4512.50   1
  -1  -5  -2 99027.3 4511.20   1
  -2   5  -2 109.365 25.4633   1
   2  -5   2 95.3580 25.8935   1
   2   5   2 93.4216 20.6779   1
  -2  -5  -2 114.693 22.0705   1
   3   5   2 15321.2 730.940   1
  -3  -5  -2 15978.7 732.829   1
  -3   5  -2 15386.2 731.303   1
   3  -5   2 15250.5 731.380   1
  -4  -5  -2 784.883 61.9497   1
  -4   5  -2 909.828 63.3547   1
   4  -5   2 933.132 64.4049   1
   5   5   2 83.3322 27.2332   1
  -5  -5  -2 25.7030 21.4496   1
  -5   5  -2 40.9351 20.7005   1
   5  -5   2 39.6846 21.3176   1
   6   5   2 3925.90 209.554   1
  -6  -5  -2 3769.06 208.649   1
  -6   5  -2 4002.31 208.957   1
   6  -5   2 3882.71 208.474   1
   7   5   2 1418.25 92.9324   1
   7  -5   2 1178.47 86.1256   1
  -7  -5  -2 1259.21 88.9673   1
  -7   5  -2 1304.24 88.3012   1
  -8   5  -2 792.294 67.4078   1
   8  -5   2 960.797 71.5053   1
  -9  -5  -2 12291.3 592.764   1
   9   5   2 11988.1 593.524   1
  10  -5   2 840.646 71.9213   1
  10   5   2 905.202 76.7432   1
 -10  -5  -2 872.931 74.1218   1
 -10   5  -2 843.755 71.9508   1
  11  -5   2 5683.90 289.400   1
  11   5   2 5358.11 288.346   1
 -11  -5  -2 5213.03 285.653   1
 -11   5  -2 5437.53 285.804   1
  12  -5   2 3299.44 190.906   1
  12   5   2 3528.94 196.370   1
 -12  -5  -2 3379.94 191.860   1
 -12   5  -2 3092.52 189.240   1
  13  -5   2 1836.92 125.978   1
  13   5   2 1958.02 128.879   1
 -13   5  -2 2008.88 127.716   1
 -13  -5  -2 1832.91 123.883   1
 -14  -5  -2-15.2132 29.1056   1
  14   5   2 8.23187 32.6035   1
 -15  -5  -2 1629.67 119.702   1
  15  -5   2 1921.86 126.553   1
  15   5   2 1816.42 125.129   1
 -16   5  -2 225.008 47.8372   1
  16  -5   2 322.360 50.5623   1
  16   5   2 280.534 53.8531   1
 -16  -5  -2 186.759 41.3582   1
 -17   5  -2 40.9657 34.0758   1
  17  -5   2 33.6835 35.0205   1
  18   5   2 122.100 41.8984   1
 -18  -5  -2 174.605 45.8875   1
 -19   5  -2 142.188 39.8345   1
  19  -5   2 51.7028 31.9907   1
  19   5   2 52.3865 40.5976   1
 -19  -5  -2 58.5064 38.8781   1
 -20   5  -2 16.7519 31.5002   1
  20  -5   2 43.2771 29.3872   1
  20   5   2 51.6002 39.8418   1
 -20  -5  -2 8.32960 38.5904   1
 -21   5  -2 41.7677 35.8392   1
  21  -5   2 34.6520 40.2026   1
  21   5   2 103.863 43.8944   1
 -21  -5  -2 64.2961 40.3554   1
 -22   5  -2 16.5448 39.6782   1
  22  -5   2 8.63503 38.9934   1
  22   5   2-8.53876 33.2498   1
 -22  -5  -2-16.2230 32.6570   1
 -23   5  -2 24.6577 34.6558   1
  23  -5   2-33.8490 33.5161   1
  23   5   2-8.41743 29.1913   1
 -23  -5  -2-8.09629 33.1183   1
  24   5   2 82.1709 45.6679   1
 -24  -5  -2-7.98810 39.6323   1
  26   6  -2 74.1577 37.2492   1
 -26  -6   2 7.83190 35.8596   1
  24   6  -2 17.0518 38.5384   1
 -24  -6   2 57.4814 45.2530   1
  23   6  -2-26.1825 42.3409   1
 -23  -6   2-8.33639 36.6748   1
 -22   6   2 104.758 45.1730   1
  22  -6  -2 52.6038 35.9784   1
  22   6  -2 70.6440 37.3444   1
 -22  -6   2 33.3583 37.2855   1
 -21   6   2 69.1547 42.8594   1
  21  -6  -2 8.68269 34.9652   1
  21   6  -2 36.4943 44.2620   1
 -21  -6   2-24.0994 39.8301   1
 -20   6   2-8.53120 32.6426   1
  20  -6  -2-34.0903 36.9757   1
  20   6  -2 8.77055 36.9795   1
 -20  -6   2 32.5376 37.2006   1
 -19   6   2-16.7252 37.7646   1
  19  -6  -2-8.35372 31.3893   1
  19   6  -2 26.0793 33.8525   1
 -19  -6   2 24.3060 32.0902   1
 -18   6   2 579.189 65.1594   1
 -18  -6   2 550.706 62.0875   1
  18  -6  -2 431.829 58.0436   1
  18   6  -2 517.671 63.0791   1
 -17  -6   2 243.446 46.4668   1
  17   6  -2 321.284 54.0337   1
 -16  -6   2 834.895 74.2352   1
  16   6  -2 801.121 75.7467   1
 -16   6   2 625.780 67.5293   1
  16  -6  -2 743.647 70.2112   1
 -15   6   2 470.690 53.6832   1
  15  -6  -2 302.037 48.4904   1
  14   6  -2 447.620 54.8759   1
 -14   6   2 507.329 55.7279   1
 -14  -6   2 506.497 58.1894   1
  14  -6  -2 425.807 52.1766   1
  13   6  -2 149.146 43.0287   1
 -13   6   2 174.923 35.8436   1
 -13  -6   2 260.363 47.0212   1
  13  -6  -2 197.436 38.8283   1
 -12  -6   2 891.544 75.8119   1
  12   6  -2 867.574 76.3069   1
  11   6  -2 912.489 74.4618   1
 -11  -6   2 809.794 71.5302   1
 -11   6   2 794.892 68.0356   1
  11  -6  -2 808.029 67.5106   1
  10   6  -2 574.040 57.6525   1
 -10  -6   2 519.813 55.4026   1
 -10   6   2 594.339 54.9069   1
  10  -6  -2 729.320 59.1732   1
  -9   6   2 6021.29 312.975   1
   9  -6  -2 6372.99 315.609   1
   8   6  -2 14461.0 688.580   1
  -8   6   2 12916.0 680.011   1
   7   6  -2 780.708 65.1386   1
   7  -6  -2 841.441 62.0835   1
  -7   6   2 849.581 63.4853   1
  -7  -6   2 886.936 69.0424   1
  -6  -6   2 3039.28 172.507   1
   6   6  -2 2904.26 171.346   1
   6  -6  -2 3396.04 171.152   1
  -6   6   2 3119.98 166.712   1
   5  -6  -2 26789.4 1303.92   1
  -5  -6   2 27656.6 1310.59   1
  -5   6   2 29056.1 1307.21   1
   5   6  -2 29072.5 1313.25   1
  -4  -6   2 156.634 31.3644   1
  -4   6   2 205.171 29.7106   1
   4   6  -2 142.326 29.6992   1
   3  -6  -2 1402.49 83.8418   1
  -3  -6   2 1296.14 86.3426   1
  -3   6   2 1194.03 81.0341   1
   3   6  -2 1428.77 87.8422   1
   2  -6  -2 6655.42 332.675   1
  -2  -6   2 6892.10 337.745   1
  -2   6   2 7121.20 333.933   1
   2   6  -2 6484.31 336.154   1
  -1  -6   2 480.404 43.3533   1
   1  -6  -2 454.441 42.7710   1
   1   6  -2 397.777 41.1821   1
  -1   6   2 427.228 43.1229   1
   0  -6   2 13698.7 645.924   1
   0  -6  -2 13963.4 643.217   1
   0   6  -2 13959.9 646.170   1
   0   6   2 12670.1 640.913   1
   1  -6   2 47955.4 2315.06   1
  -1  -6  -2 51668.0 2315.01   1
  -1   6  -2 52457.2 2317.23   1
   1   6   2 48764.9 2313.69   1
   2  -6   2 99839.8 4816.28   1
   2   6   2 110264. 4818.87   1
  -2  -6  -2 101221. 4816.51   1
  -2   6  -2 109518. 4820.04   1
   3  -6   2 10567.5 553.816   1
   3   6   2 11944.4 554.782   1
  -3   6  -2 11909.8 554.352   1
  -3  -6  -2 11693.4 555.047   1
   4   6   2 8034.99 380.141   1
  -4   6  -2 7660.42 380.426   1
   4  -6   2 7120.34 378.212   1
  -4  -6  -2 7819.97 379.806   1
   5   6   2 28913.9 1324.06   1
  -5   6  -2 27214.3 1320.46   1
   5  -6   2 28364.7 1323.21   1
  -5  -6  -2 28738.1 1323.73   1
   6   6   2 1636.01 107.349   1
  -6   6  -2 1693.43 106.965   1
   6  -6   2 1725.00 107.280   1
  -6  -6  -2 1602.53 106.470   1
  -7   6  -2 116.868 33.1257   1
   7  -6   2 119.245 30.0446   1
  -8  -6  -2 78.3741 29.6002   1
   8   6   2 34.2330 25.8477   1
   9  -6   2 1563.08 107.381   1
  -9  -6  -2 1516.31 106.509   1
   9   6   2 1589.70 109.251   1
  -9   6  -2 1506.67 106.212   1
  10   6   2 7.27716 32.0350   1
 -10  -6  -2 28.3543 31.2063   1
 -10   6  -2 6.89376 24.4562   1
  10  -6   2 69.8576 27.2344   1
 -11  -6  -2 7750.47 411.596   1
  11  -6   2 8307.00 412.605   1
 -11   6  -2 8510.25 413.775   1
  11   6   2 8002.25 413.103   1
  12  -6   2 22.2873 30.8660   1
 -12   6  -2 37.0806 33.4951   1
 -12  -6  -2-14.8313 33.0609   1
  12   6   2 7.96709 34.0881   1
 -13  -6  -2 612.368 65.1363   1
 -13   6  -2 688.465 66.2659   1
  13   6   2 493.561 64.1202   1
 -14  -6  -2 457.408 59.1663   1
  14  -6   2 685.947 67.1569   1
  14   6   2 595.686 67.3246   1
 -15  -6  -2 440.578 57.9953   1
  15  -6   2 499.064 58.2673   1
 -15   6  -2 518.550 63.1052   1
  15   6   2 541.639 63.1963   1
 -16  -6  -2 64.1237 35.8093   1
  16  -6   2 41.0915 33.7022   1
 -16   6  -2 73.9983 41.2603   1
  16   6   2 34.2922 34.5988   1
 -17  -6  -2 144.327 36.6179   1
  17  -6   2 92.0111 42.6903   1
 -17   6  -2 125.354 46.3442   1
  17   6   2 105.330 37.4101   1
 -18  -6  -2 581.626 67.7699   1
  18  -6   2 668.066 70.5473   1
 -18   6  -2 714.982 74.5628   1
  18   6   2 809.370 79.6640   1
 -19  -6  -2 124.533 43.8553   1
  19  -6   2 178.843 40.5214   1
 -19   6  -2 171.525 46.9348   1
  19   6   2 131.207 46.1469   1
 -20  -6  -2 8.32787 37.1248   1
 -20   6  -2 42.9221 38.2683   1
  20   6   2-17.4389 37.8336   1
  21  -6   2 360.494 57.6014   1
 -21  -6  -2 435.760 58.7871   1
 -21   6  -2 290.568 57.7052   1
 -22  -6  -2 86.6185 40.7259   1
  22  -6   2 8.51282 33.7915   1
 -22   6  -2 59.5003 42.6432   1
  22   6   2 50.8970 41.6637   1
  23  -6   2 8.40704 33.3108   1
 -23   6  -2 33.6326 35.9824   1
  24   6   2 8.14944 38.6417   1
 -24  -6  -2 7.75445 36.3388   1
 -24   6  -2-24.7053 42.9403   1
 -25  -7   2 39.7833 41.9000   1
  25   7  -2 8.26204 36.8442   1
 -24  -7   2 8.14695 37.2595   1
  24   7  -2-25.5900 39.4958   1
 -22  -7   2 199.436 43.0213   1
  22   7  -2 208.376 48.5990   1
 -22   7   2 115.175 41.5803   1
  21  -7  -2 35.6577 38.1998   1
 -21   7   2 61.2948 38.0554   1
 -20  -7   2 49.0426 37.3941   1
  20   7  -2-8.77393 37.5473   1
  19   7  -2 954.715 84.7883   1
 -19  -7   2 819.724 79.2967   1
 -19   7   2 891.927 82.7736   1
  19  -7  -2 812.985 80.3639   1
 -18   7   2 191.826 47.3051   1
  18  -7  -2 305.388 49.2288   1
  17   7  -2 1483.84 107.741   1
  17  -7  -2 1189.70 99.4463   1
 -17   7   2 1161.18 98.6739   1
 -17  -7   2 1283.08 100.669   1
  16  -7  -2 56.2595 35.0177   1
 -16  -7   2 40.3525 27.5607   1
  16   7  -2 123.589 34.3759   1
 -16   7   2 55.4152 33.0411   1
  15  -7  -2 138.538 37.6674   1
 -15  -7   2 190.882 41.3745   1
 -15   7   2 38.4468 37.6327   1
  15   7  -2 64.9499 37.0020   1
  14  -7  -2 2579.74 150.362   1
 -14   7   2 2118.51 144.937   1
  13  -7  -2 77.1748 32.5981   1
 -13  -7   2 37.8203 30.0816   1
  13   7  -2 62.5027 32.0739   1
 -13   7   2 63.9445 32.1995   1
  12  -7  -2 2181.03 138.938   1
 -12  -7   2 2351.19 145.150   1
 -12   7   2 2435.79 144.050   1
  12   7  -2 2157.07 142.718   1
  11   7  -2 5654.18 281.898   1
 -11  -7   2 4859.25 275.492   1
  10  -7  -2 6363.96 343.605   1
 -10  -7   2 6863.98 348.419   1
  10   7  -2 6546.41 347.044   1
 -10   7   2 7273.23 344.977   1
   9  -7  -2 11259.6 547.493   1
  -9  -7   2 11575.1 554.305   1
  -9   7   2 11247.2 547.875   1
   9   7  -2 11045.0 552.602   1
   8  -7  -2 8766.58 436.968   1
  -8   7   2 8983.35 436.846   1
  -7  -7   2 3566.42 192.863   1
  -7   7   2 3683.18 188.176   1
   7   7  -2 3146.58 188.419   1
   6  -7  -2 58.8995 21.4109   1
   6   7  -2 83.7857 31.1871   1
  -6   7   2 95.0292 26.2282   1
  -5   7   2 5527.36 282.461   1
   5   7  -2 6226.24 292.112   1
   5  -7  -2 6125.07 285.522   1
  -4   7   2 11592.4 542.874   1
   4   7  -2 11398.4 546.431   1
  -4  -7   2 10521.5 545.855   1
   4  -7  -2 11535.4 543.518   1
  -3   7   2 7369.61 372.142   1
   3   7  -2 7843.70 377.874   1
  -3  -7   2 7664.06 377.967   1
   3  -7  -2 7558.42 373.685   1
  -2   7   2 1442.95 92.8175   1
   2   7  -2 1528.94 97.0336   1
   2  -7  -2 1509.44 93.8458   1
  -2  -7   2 1466.75 95.2866   1
   1   7  -2 12381.6 622.837   1
  -1   7   2 12821.1 620.218   1
   1  -7  -2 13249.2 622.290   1
  -1  -7   2 13647.3 625.463   1
   0   7  -2 25964.4 1235.53   1
   0   7   2 27442.1 1234.13   1
   0  -7  -2 26758.9 1234.12   1
   0  -7   2 25410.5 1236.53   1
  -1   7  -2 7982.57 374.558   1
   1   7   2 7595.94 371.013   1
  -1  -7  -2 6798.46 368.604   1
   1  -7   2 7706.63 373.621   1
  -2  -7  -2 7086.41 351.284   1
   2   7   2 7705.85 353.291   1
   2  -7   2 7136.76 351.936   1
   3  -7   2 3586.15 207.230   1
   3   7   2 4278.69 211.915   1
  -3  -7  -2 3959.07 210.545   1
   4  -7   2 31629.7 1461.82   1
   4   7   2 29586.1 1457.01   1
  -4  -7  -2 33606.9 1463.34   1
  -4   7  -2 30640.7 1457.28   1
   5   7   2 899.115 76.2434   1
  -5  -7  -2 991.877 78.8164   1
  -5   7  -2 1145.57 79.2458   1
   5  -7   2 1082.97 79.8730   1
  -6   7  -2 10923.5 525.916   1
   6  -7   2 10565.7 525.699   1
  -7  -7  -2 6008.83 317.672   1
   7   7   2 6275.62 318.958   1
   8   7   2 240.639 44.3115   1
  -8  -7  -2 249.085 44.7783   1
  -8   7  -2 158.897 37.5102   1
   8  -7   2 157.233 36.3856   1
   9   7   2 231.601 44.0801   1
   9  -7   2 327.103 46.2410   1
  -9  -7  -2 235.185 44.9647   1
  -9   7  -2 327.674 45.2048   1
  10  -7   2 21460.7 932.026   1
 -10  -7  -2 19552.8 928.926   1
 -10   7  -2 20808.5 930.830   1
 -11  -7  -2 2603.90 161.975   1
  11  -7   2 2680.18 161.175   1
  11   7   2 2440.05 160.368   1
 -11   7  -2 2930.73 164.633   1
 -12   7  -2 743.662 71.2274   1
  13   7   2 335.284 51.0535   1
 -13  -7  -2 455.843 52.8633   1
  14  -7   2 443.041 54.9213   1
 -14  -7  -2 399.754 53.6967   1
 -14   7  -2 410.836 55.5976   1
  14   7   2 451.552 58.7445   1
  15   7   2 72.2321 31.9883   1
  15  -7   2 8.36902 29.6506   1
 -15   7  -2-8.24462 30.9814   1
 -15  -7  -2-15.5081 26.3033   1
 -16   7  -2 151.186 45.0868   1
  16  -7   2 238.291 48.8658   1
  17   7   2 225.727 45.2820   1
 -17  -7  -2 251.945 45.3144   1
  18   7   2 150.160 45.7574   1
  18  -7   2 130.670 40.0048   1
 -18   7  -2 68.7776 34.2434   1
  19   7   2 8.98068 32.4746   1
  19  -7   2-35.0229 36.9216   1
 -19   7  -2 25.9315 35.9100   1
 -19  -7  -2 40.3346 35.4864   1
  20   7   2 488.096 59.1176   1
  20  -7   2 350.731 57.3712   1
 -20   7  -2 431.990 62.5190   1
 -20  -7  -2 378.457 53.2387   1
  21   7   2-8.57019 35.6040   1
  21  -7   2 26.1795 39.4106   1
 -21   7  -2-8.60099 40.3099   1
 -21  -7  -2 40.9120 37.8893   1
  22   7   2 8.35846 36.7698   1
  22  -7   2-43.3100 39.6189   1
 -22  -7  -2-8.00851 37.0858   1
 -22   7  -2-17.0135 39.3923   1
  23   7   2-41.1087 40.3369   1
 -23  -7  -2 53.5158 40.2608   1
 -23   7  -2 67.2958 45.5319   1
  23  -7   2 17.1090 38.1475   1
  25   8  -2-8.21997 35.6631   1
 -25  -8   2 15.7093 39.3498   1
  23   8  -2 8.80596 39.2541   1
 -23  -8   2-23.7389 40.8638   1
  22   8  -2-8.67021 29.4072   1
 -22  -8   2-24.1224 29.6482   1
 -22   8   2 45.1321 41.7937   1
  21   8  -2 235.807 49.9194   1
 -21  -8   2 203.420 46.2761   1
 -21   8   2 251.301 51.2453   1
  21  -8  -2 186.068 45.9391   1
  20   8  -2 116.380 43.2781   1
  20  -8  -2 289.393 50.6540   1
 -20  -8   2 171.085 45.7287   1
 -20   8   2 373.113 55.9042   1
  19  -8  -2-17.2475 35.8348   1
 -19   8   2 79.1061 40.2085   1
  19   8  -2 9.00893 36.8632   1
 -18  -8   2 1361.77 107.378   1
 -18   8   2 1595.28 112.297   1
  18  -8  -2 1429.75 108.706   1
  17   8  -2 859.645 79.4973   1
 -17  -8   2 772.765 76.1752   1
 -17   8   2 720.630 76.5947   1
  17  -8  -2 731.378 75.4534   1
  16   8  -2 1595.79 115.381   1
  16  -8  -2 1340.68 108.184   1
 -16  -8   2 1571.14 114.350   1
 -16   8   2 1668.91 115.130   1
  15   8  -2 655.271 67.6564   1
 -15  -8   2 566.381 64.9329   1
 -15   8   2 573.097 61.4996   1
  15  -8  -2 470.973 59.0622   1
  14   8  -2 431.121 58.1230   1
 -14  -8   2 389.627 56.7106   1
 -14   8   2 543.130 60.7082   1
  14  -8  -2 552.891 60.6179   1
 -13   8   2 1093.04 85.4250   1
  13  -8  -2 961.615 84.2628   1
  12   8  -2 1806.96 123.913   1
 -12  -8   2 1988.67 126.151   1
 -12   8   2 1824.72 119.956   1
  12  -8  -2 1735.61 119.464   1
  11   8  -2 837.981 78.7376   1
 -11  -8   2 1028.42 83.4286   1
 -11   8   2 975.443 76.9515   1
  11  -8  -2 955.644 76.3769   1
  10   8  -2 16518.9 821.352   1
  10  -8  -2 17467.0 818.035   1
 -10   8   2 17083.6 818.432   1
 -10  -8   2 17313.9 823.839   1
   9   8  -2 8724.70 436.843   1
  -9  -8   2 8568.01 436.987   1
  -9   8   2 8125.62 429.690   1
   9  -8  -2 9460.02 435.765   1
   8   8  -2 5281.92 273.846   1
  -8  -8   2 5205.01 275.054   1
  -8   8   2 5027.74 267.705   1
   8  -8  -2 5160.68 269.282   1
  -7  -8   2 1000.15 82.6194   1
   7   8  -2 1274.10 87.5112   1
  -7   8   2 1141.25 83.1362   1
   7  -8  -2 1135.89 80.7432   1
  -6   8   2 15362.4 701.347   1
   6   8  -2 13552.3 702.461   1
  -6  -8   2 14881.9 704.682   1
   6  -8  -2 14619.4 700.001   1
  -5   8   2 26848.0 1200.24   1
   5  -8  -2 24332.0 1198.15   1
  -4   8   2 859.640 67.8706   1
   4   8  -2 992.273 73.7889   1
  -4  -8   2 1031.85 76.2880   1
   4  -8  -2 863.894 68.3237   1
   3   8  -2 17255.8 783.204   1
  -3  -8   2 17442.1 784.638   1
   3  -8  -2 17030.0 781.414   1
  -2   8   2 15582.2 748.767   1
   2   8  -2 15423.4 751.887   1
  -2  -8   2 15877.7 752.659   1
   2  -8  -2 16043.9 749.766   1
  -1   8   2 4481.81 238.397   1
   1   8  -2 4331.60 240.071   1
   1  -8  -2 4694.86 240.188   1
  -1  -8   2 4818.38 242.834   1
   0   8  -2 16852.7 802.714   1
   0   8   2 17124.8 802.149   1
   0  -8  -2 16517.2 801.765   1
   0  -8   2 17067.0 805.272   1
  -1   8  -2 27193.6 1306.42   1
   1   8   2 27580.7 1302.82   1
  -1  -8  -2 28511.6 1304.27   1
   1  -8   2 28026.0 1305.54   1
  -2   8  -2 3374.33 179.142   1
   2   8   2 3291.16 176.382   1
  -2  -8  -2 3075.09 175.086   1
   2  -8   2 2784.91 175.188   1
   3   8   2 2875.06 155.585   1
  -3  -8  -2 2689.96 154.291   1
  -3   8  -2 2405.12 151.465   1
   3  -8   2 2575.22 153.294   1
  -4   8  -2 24006.3 1051.82   1
   4  -8   2 20643.1 1044.01   1
   5   8   2 43189.3 1971.10   1
  -5  -8  -2 41515.4 1969.41   1
   6  -8   2 4651.29 241.841   1
  -6   8  -2 3999.05 235.121   1
   6   8   2 4500.76 240.794   1
  -6  -8  -2 4691.29 241.578   1
   7  -8   2 19263.6 1004.23   1
  -7   8  -2 21964.2 1009.65   1
   7   8   2 23027.0 1012.73   1
  -7  -8  -2 21114.2 1009.34   1
   8  -8   2 2255.41 131.490   1
  -8   8  -2 1962.52 126.499   1
   8   8   2 1745.25 125.457   1
  -8  -8  -2 1957.49 127.229   1
   9  -8   2 4212.33 230.898   1
  -9   8  -2 4042.79 230.627   1
   9   8   2 4142.94 232.780   1
  -9  -8  -2 4239.58 231.874   1
  10  -8   2 3463.31 193.109   1
 -10   8  -2 3125.21 187.721   1
 -10  -8  -2 3040.78 188.823   1
  10   8   2 3461.06 194.221   1
 -11   8  -2 1645.98 114.533   1
  12   8   2 545.879 60.7851   1
 -12  -8  -2 533.210 60.1609   1
  13  -8   2-23.9858 35.1850   1
 -13   8  -2 98.9807 37.7391   1
  13   8   2 49.4824 34.7910   1
 -13  -8  -2-8.08588 35.5833   1
  14  -8   2 8.23541 34.2132   1
 -14   8  -2-25.0266 36.6966   1
  14   8   2 43.3007 37.0511   1
 -14  -8  -2 23.9468 33.1618   1
 -15   8  -2 1067.25 92.1384   1
  15  -8   2 1152.18 93.2814   1
  16   8   2 137.717 44.8484   1
 -16  -8  -2 102.500 36.8886   1
 -16   8  -2 68.6931 40.5858   1
  16  -8   2 162.295 42.2251   1
  17   8   2 345.827 55.7104   1
 -17  -8  -2 357.030 56.2021   1
 -17   8  -2 425.443 60.7955   1
  17  -8   2 310.896 54.3832   1
 -18   8  -2 35.0748 37.0059   1
  18  -8   2 34.7341 39.2446   1
  19   8   2 219.501 50.5456   1
 -19  -8  -2 208.527 47.1348   1
 -19   8  -2 378.051 56.9954   1
  19  -8   2 235.169 48.9635   1
  20   8   2-8.85453 28.6452   1
 -20  -8  -2 7.95390 25.7341   1
 -20   8  -2 61.4215 45.3181   1
  20  -8   2 60.8416 45.7619   1
  21   8   2 8.52832 38.5433   1
 -21  -8  -2 88.5502 38.2024   1
 -21   8  -2 17.3822 35.0256   1
  21  -8   2 17.2906 35.3976   1
 -22   8  -2 25.7992 44.4149   1
  22  -8   2 8.53691 40.4862   1
  23   8   2-56.1283 41.4199   1
 -23  -8  -2 7.72193 37.4718   1
  24   9  -2 42.2196 42.3415   1
 -24  -9   2 38.5580 38.6766   1
  23   9  -2 17.0532 29.5719   1
 -23  -9   2-31.1657 29.2779   1
  22   9  -2-17.0780 38.5636   1
 -22  -9   2-7.99330 36.5594   1
  21   9  -2-8.81807 40.3350   1
 -21  -9   2 24.2034 39.1423   1
 -21   9   2 35.5158 37.4450   1
  20   9  -2 9.20848 41.0530   1
  20  -9  -2-18.2968 35.6314   1
 -20  -9   2 39.5411 37.9387   1
 -20   9   2 35.2475 37.7035   1
  19   9  -2 247.054 50.7196   1
 -19  -9   2 174.287 46.2846   1
  18  -9  -2-8.89891 39.6718   1
 -18   9   2 59.8235 39.5748   1
 -18  -9   2 16.5184 34.8295   1
  18   9  -2-8.73915 35.7528   1
  17   9  -2 784.839 76.7541   1
  17  -9  -2 782.867 77.4068   1
 -17  -9   2 914.527 79.8046   1
 -17   9   2 752.769 75.3612   1
  16   9  -2 230.502 46.3446   1
 -16   9   2 187.890 42.8706   1
 -16  -9   2 324.476 53.3159   1
  16  -9  -2 261.554 45.8348   1
 -15  -9   2 4989.91 269.454   1
  15   9  -2 4745.35 268.740   1
  14   9  -2 453.062 59.4491   1
 -14   9   2 390.843 52.4470   1
  14  -9  -2 423.807 55.3377   1
 -14  -9   2 326.179 51.8554   1
  13   9  -2 591.627 69.2716   1
 -13   9   2 662.903 66.7622   1
 -13  -9   2 581.360 67.0591   1
  12   9  -2 167.447 38.8241   1
  12  -9  -2 224.602 39.7698   1
 -12   9   2 153.442 40.7882   1
 -12  -9   2 62.6062 32.2069   1
  11  -9  -2 3670.36 204.856   1
  11   9  -2 3578.59 207.170   1
 -11   9   2 3440.02 201.569   1
 -11  -9   2 3816.04 208.932   1
  10   9  -2 304.096 46.2807   1
  10  -9  -2 411.718 51.1191   1
 -10  -9   2 373.867 51.4055   1
 -10   9   2 360.820 47.8913   1
   9   9  -2 7170.82 370.273   1
  -9  -9   2 7171.96 371.391   1
   9  -9  -2 7263.09 366.582   1
  -9   9   2 7215.01 366.444   1
  -8  -9   2 3867.66 221.709   1
   8   9  -2 4083.02 221.590   1
  -7  -9   2 7540.30 376.012   1
   7   9  -2 7113.97 372.311   1
   6   9  -2 18006.9 886.359   1
  -6  -9   2 17476.3 885.437   1
   6  -9  -2 20305.3 887.627   1
  -5   9   2 19716.3 936.268   1
   5   9  -2 19194.7 939.972   1
  -5  -9   2 20898.8 943.763   1
   5  -9  -2 19337.2 938.157   1
  -4   9   2 4103.08 222.778   1
   4   9  -2 4267.01 228.345   1
  -4  -9   2 4190.89 229.045   1
   3   9  -2 922.952 76.3386   1
  -3   9   2 1103.27 77.1978   1
   3  -9  -2 911.118 73.1292   1
  -3  -9   2 951.802 77.9939   1
  -2   9   2 5579.31 286.059   1
   2  -9  -2 5470.93 286.250   1
  -1   9   2 11217.0 550.063   1
   1  -9  -2 11457.9 552.018   1
   0   9   2 10934.0 538.066   1
   0  -9  -2 11178.4 539.694   1
   1   9   2 8442.78 418.952   1
  -1  -9  -2 8342.31 418.977   1
  -2   9  -2 4445.28 243.615   1
   2  -9   2 4623.63 244.637   1
  -3   9  -2 127.273 32.4147   1
   3   9   2 52.8693 30.1497   1
   3  -9   2 102.835 33.1615   1
  -3  -9  -2 98.8454 33.9654   1
   4  -9   2 23915.0 1150.85   1
   4   9   2 23903.3 1149.59   1
  -4  -9  -2 24067.1 1150.88   1
  -4   9  -2 25556.3 1152.05   1
   5  -9   2 107.020 33.2827   1
  -5   9  -2 35.6724 31.5119   1
  -5  -9  -2 35.1019 29.7397   1
   5   9   2 74.1424 27.2883   1
  -6   9  -2 21824.9 990.677   1
   6   9   2 22035.7 993.424   1
  -6  -9  -2 22342.2 993.980   1
   7  -9   2 7.27874 31.1410   1
  -7   9  -2 48.0929 31.8138   1
   7   9   2-14.9172 27.5042   1
  -7  -9  -2 7.33192 27.5521   1
   8  -9   2 4203.41 216.776   1
   8   9   2 4167.52 219.556   1
  -8  -9  -2 4217.13 218.389   1
   9  -9   2 3637.83 205.838   1
  -9   9  -2 3607.47 207.024   1
   9   9   2 3826.51 209.376   1
  -9  -9  -2 3429.58 204.868   1
 -10   9  -2 1143.93 87.1521   1
  10  -9   2 983.920 85.2414   1
 -11  -9  -2-7.98283 29.9990   1
  11   9   2-16.4229 34.6265   1
  12   9   2 3005.09 178.274   1
  12  -9   2 3048.61 179.465   1
 -12  -9  -2 2724.66 174.047   1
 -12   9  -2 2832.02 174.027   1
  13  -9   2 17.0019 37.3953   1
 -13   9  -2-8.16166 32.3300   1
 -13  -9  -2 32.9830 34.2567   1
  13   9   2 8.41811 29.8263   1
  14   9   2 3275.27 196.298   1
  14  -9   2 3504.21 200.283   1
 -14  -9  -2 3162.89 195.311   1
 -14   9  -2 3266.63 195.986   1
  15  -9   2 96.2178 36.0146   1
 -15   9  -2 118.611 40.8439   1
  15   9   2 123.058 43.3033   1
 -15  -9  -2 32.7256 34.7394   1
  16  -9   2 263.955 50.3295   1
 -16   9  -2 240.689 48.4282   1
 -16  -9  -2 214.352 46.9169   1
  16   9   2 186.052 44.6356   1
  17   9   2 172.489 43.3349   1
 -17  -9  -2 224.460 40.5866   1
 -17   9  -2 191.118 46.0423   1
  17  -9   2 123.684 37.0663   1
  18   9   2 88.2026 44.6762   1
 -18  -9  -2-16.0895 39.0580   1
 -18   9  -2 61.1928 40.5095   1
  18  -9   2 26.4688 39.8767   1
  19   9   2 34.4112 31.7370   1
 -19  -9  -2 16.0875 26.0334   1
 -19   9  -2 8.74146 35.2093   1
  19  -9   2 35.2980 40.3706   1
  20   9   2 146.329 49.3952   1
 -20  -9  -2 125.851 43.7527   1
 -20   9  -2 130.559 42.2014   1
  20  -9   2 140.549 41.1371   1
  21   9   2 42.7688 38.1320   1
 -21  -9  -2 15.6191 35.2702   1
 -21   9  -2-8.62802 42.7751   1
  21  -9   2-8.70587 37.7751   1
  22   9   2 24.5545 31.3215   1
 -22   9  -2 25.4720 37.3490   1
 -22  -9  -2-7.80667 25.8737   1
 -23 -10   2-7.72079 34.4149   1
  23  10  -2 8.28562 36.9326   1
 -22 -10   2 23.4574 28.8401   1
  22  10  -2 8.56981 30.3677   1
 -21 -10   2-15.7519 36.4661   1
  21  10  -2 26.7468 38.1399   1
  20  10  -2 8.79288 38.1557   1
  20 -10  -2 8.99188 32.5184   1
 -20  10   2 35.0881 40.6218   1
  19 -10  -2 8.91239 37.5889   1
 -19 -10   2-32.8257 35.1182   1
 -19  10   2-26.0774 39.2636   1
  18  10  -2 334.382 48.8796   1
 -18 -10   2 84.1044 33.9940   1
  17 -10  -2 604.516 64.8776   1
 -17  10   2 313.624 51.3335   1
 -17 -10   2 481.030 61.4010   1
  17  10  -2 430.753 60.3293   1
  16  10  -2 1397.15 109.345   1
  16 -10  -2 1439.42 109.487   1
 -16  10   2 1580.26 113.340   1
 -16 -10   2 1526.27 111.029   1
 -15  10   2 16.5032 36.2937   1
  15 -10  -2-16.2626 36.2448   1
 -14 -10   2 1355.07 108.445   1
  14  10  -2 1493.67 111.205   1
  13  10  -2 499.156 59.0077   1
  13 -10  -2 345.075 51.8719   1
 -13 -10   2 342.925 52.9947   1
 -13  10   2 426.950 55.3979   1
  12 -10  -2 5648.50 288.175   1
  12  10  -2 5054.90 285.047   1
 -12 -10   2 5192.34 285.507   1
 -12  10   2 5263.95 282.300   1
  11  10  -2 48.7212 36.2147   1
  11 -10  -2 60.1970 29.8252   1
 -11  10   2 14.5908 28.9181   1
 -11 -10   2-23.9474 35.1300   1
  10 -10  -2 7740.01 423.679   1
 -10  10   2 9356.70 433.314   1
  -9 -10   2 375.977 51.9438   1
  -9  10   2 393.470 50.7160   1
   9  10  -2 421.079 55.1725   1
   9 -10  -2 389.758 51.3315   1
  -8 -10   2 3874.30 223.306   1
   8 -10  -2 4214.40 225.722   1
   8  10  -2 4113.47 224.564   1
  -8  10   2 3927.97 222.033   1
  -7 -10   2 12013.4 607.171   1
   7  10  -2 11900.4 606.654   1
  -7  10   2 12993.1 606.960   1
   7 -10  -2 12581.6 605.834   1
  -6  10   2 6708.87 342.698   1
   6  10  -2 7214.23 349.502   1
  -6 -10   2 6024.08 343.625   1
   6 -10  -2 6903.70 345.393   1
  -5  10   2 874.158 76.6555   1
   5  10  -2 1070.45 83.5650   1
  -5 -10   2 1173.64 87.7489   1
   5 -10  -2 1124.83 83.8259   1
  -4  10   2 3197.73 181.382   1
   4  10  -2 3115.66 184.245   1
  -4 -10   2 3293.77 185.792   1
   4 -10  -2 3166.45 181.629   1
   3  10  -2 18773.4 911.615   1
  -3 -10   2 19490.3 913.899   1
  -2  10   2 8996.56 446.934   1
   2  10  -2 9368.22 450.233   1
   2 -10  -2 8639.26 446.588   1
  -2 -10   2 9008.10 449.409   1
   1  10  -2 1816.75 125.526   1
  -1  10   2 2169.57 127.839   1
  -1 -10   2 2099.12 129.055   1
   1 -10  -2 1946.19 126.630   1
   0  10  -2 380.680 49.9566   1
   0  10   2 461.645 51.6955   1
   0 -10  -2 484.147 55.1320   1
   0 -10   2 472.899 52.6828   1
  -1  10  -2 21490.6 1052.75   1
   1  10   2 23238.7 1056.51   1
  -1 -10  -2 21499.8 1053.25   1
   1 -10   2 22986.9 1057.42   1
  -2  10  -2 318.029 44.8986   1
   2  10   2 303.615 48.5847   1
  -2 -10  -2 317.607 47.0476   1
   2 -10   2 451.842 54.3573   1
  -3  10  -2 44267.7 2089.56   1
   3  10   2 45383.5 2090.17   1
   3 -10   2 43706.5 2088.72   1
  -3 -10  -2 46281.8 2091.01   1
   4 -10   2 7265.80 364.620   1
   4  10   2 6864.98 361.446   1
  -4  10  -2 7877.87 366.863   1
  -4 -10  -2 6322.64 358.261   1
   5 -10   2 14772.6 678.678   1
  -5 -10  -2 14697.8 679.847   1
  -5  10  -2 14506.8 677.932   1
   6 -10   2 7.26853 32.0389   1
  -6  10  -2 29.8761 30.1437   1
  -6 -10  -2 59.6736 32.8758   1
   6  10   2 81.6912 32.2886   1
   7 -10   2 6686.39 353.892   1
  -7  10  -2 7079.62 355.567   1
   7  10   2 7082.27 357.248   1
  -7 -10  -2 6611.59 354.848   1
   8 -10   2 648.047 67.0656   1
  -8  10  -2 738.022 67.7004   1
   8  10   2 626.510 66.9053   1
  -8 -10  -2 801.446 72.9158   1
   9 -10   2 2491.23 150.350   1
  -9  10  -2 2246.31 144.294   1
   9  10   2 2390.68 149.643   1
  -9 -10  -2 2154.24 145.030   1
  10  10   2 16.6515 27.6215   1
 -10 -10  -2 40.6943 26.3540   1
  11 -10   2 2423.38 151.760   1
 -11  10  -2 2159.87 149.151   1
  11  10   2 2292.84 151.648   1
 -11 -10  -2 2523.00 153.533   1
  12 -10   2 56.5903 37.1843   1
 -12  10  -2 66.3992 39.5551   1
 -12 -10  -2 99.4414 38.1051   1
  12  10   2 125.748 41.7473   1
  13  10   2 5224.84 284.884   1
  13 -10   2 4896.58 280.926   1
 -13 -10  -2 5355.85 283.803   1
 -13  10  -2 5229.05 282.283   1
  14 -10   2 34.2608 30.3814   1
 -14  10  -2 75.1746 34.7309   1
  14  10   2-8.55871 27.0209   1
 -14 -10  -2 41.9560 29.1408   1
  15 -10   2 52.2555 39.4080   1
 -15  10  -2 59.3852 40.7681   1
  15  10   2 68.8907 31.8490   1
 -15 -10  -2 41.5841 28.3182   1
  16 -10   2 26.4431 30.8038   1
 -16  10  -2 102.753 38.3580   1
 -16 -10  -2 107.614 39.4361   1
  16  10   2 105.766 41.9655   1
  17 -10   2 320.183 49.6443   1
 -17 -10  -2 315.941 52.2398   1
  17  10   2 295.756 57.0579   1
 -17  10  -2 275.578 49.3846   1
 -18 -10  -2 23.9836 34.2021   1
  18  10   2-8.89750 36.3968   1
  19  10   2 103.156 44.0063   1
 -19 -10  -2 47.6382 36.8246   1
 -19  10  -2 25.8039 37.8936   1
  19 -10   2 17.8383 34.7980   1
 -20 -10  -2 54.7907 38.0678   1
  20  10   2 67.2185 37.5548   1
  21  10   2-34.5306 40.4626   1
 -21 -10  -2-22.2210 35.1311   1
 -21  10  -2-8.44433 36.6455   1
  21 -10   2-8.75284 32.8975   1
 -23 -11   2 7.56290 28.9397   1
  23  11  -2 8.11651 28.7542   1
 -22 -11   2-7.71916 39.8627   1
  22  11  -2-8.48464 37.3206   1
 -21 -11   2 15.7334 38.1749   1
  21  11  -2 34.7991 40.2959   1
  19  11  -2 128.101 42.1710   1
 -19 -11   2 82.4869 41.1865   1
 -19  11   2 114.519 43.4822   1
  18  11  -2 25.7164 38.2103   1
 -18 -11   2-16.8093 32.7280   1
 -18  11   2-8.69620 38.7633   1
  18 -11  -2 26.5974 36.2655   1
 -17 -11   2 50.5661 35.0320   1
  17  11  -2 8.65171 33.1296   1
  16 -11  -2 1072.13 89.9972   1
  16  11  -2 959.072 89.6087   1
 -16 -11   2 1075.45 91.9930   1
 -16  11   2 975.592 87.2742   1
  15 -11  -2 722.526 73.2199   1
 -15  11   2 789.203 74.8066   1
 -15 -11   2 735.369 73.5267   1
  14 -11  -2 425.512 59.9784   1
 -14  11   2 619.725 65.0064   1
  13  11  -2 1897.03 121.059   1
 -13 -11   2 1513.81 114.896   1
 -13  11   2 1513.20 115.789   1
  13 -11  -2 1633.87 118.427   1
  12  11  -2 1491.62 112.707   1
 -12 -11   2 1578.10 114.166   1
 -11 -11   2 5169.73 293.106   1
  11  11  -2 5327.92 293.200   1
 -11  11   2 5713.43 294.613   1
  11 -11  -2 5493.21 291.871   1
  10  11  -2 40.3248 30.0583   1
 -10 -11   2 80.7157 34.8070   1
  10 -11  -2 116.272 37.4376   1
  -9 -11   2 4361.72 245.326   1
  -9  11   2 4514.07 243.781   1
   9  11  -2 4085.64 241.103   1
   9 -11  -2 4641.15 245.468   1
  -8  11   2 165.469 41.4954   1
   8 -11  -2 269.032 47.5138   1
  -7 -11   2 2343.47 155.517   1
  -7  11   2 2451.15 154.615   1
   7  11  -2 2747.46 161.096   1
   7 -11  -2 2666.08 157.633   1
  -6  11   2 2549.52 153.159   1
   6  11  -2 2350.64 154.205   1
  -6 -11   2 2349.00 154.520   1
   6 -11  -2 2693.42 155.311   1
  -5  11   2 973.368 76.6687   1
   5  11  -2 918.527 78.6127   1
   5 -11  -2 912.999 76.4004   1
  -4  11   2 272.093 41.8276   1
   4  11  -2 215.016 42.9954   1
  -4 -11   2 121.645 37.7503   1
   4 -11  -2 244.179 39.9596   1
   3  11  -2 28084.7 1345.03   1
   3 -11  -2 28148.7 1343.38   1
  -3 -11   2 29510.3 1347.10   1
   2  11  -2 11605.6 557.415   1
  -2  11   2 11010.9 554.159   1
   2 -11  -2 11502.5 557.057   1
  -2 -11   2 11070.3 557.182   1
   1  11  -2 12260.7 573.067   1
  -1  11   2 11085.5 567.678   1
  -1 -11   2 11546.1 571.122   1
   0  11  -2 86.8136 33.7041   1
   0  11   2 70.1351 33.8473   1
   0 -11  -2 136.071 38.2376   1
   0 -11   2 51.0905 27.6771   1
  -1  11  -2 121.861 36.5582   1
   1  11   2 151.329 35.9980   1
  -1 -11  -2 195.795 37.7050   1
   1 -11   2 125.069 37.8631   1
  -2  11  -2 3426.89 208.679   1
   2  11   2 3867.48 212.665   1
  -2 -11  -2 3848.32 211.387   1
   2 -11   2 3816.15 212.691   1
  -3  11  -2 3204.46 188.984   1
   3  11   2 3532.24 193.677   1
  -3 -11  -2 3145.71 189.066   1
   3 -11   2 3221.04 190.191   1
  -4 -11  -2 6077.33 307.969   1
   4  11   2 5931.42 307.441   1
  -4  11  -2 5808.32 306.976   1
   4 -11   2 5336.77 303.452   1
  -5  11  -2 317.289 48.9536   1
   5  11   2 248.292 44.1495   1
  -5 -11  -2 294.823 48.4239   1
   5 -11   2 294.120 45.3482   1
  -6  11  -2 542.010 62.4880   1
   6  11   2 431.898 59.4683   1
  -6 -11  -2 546.336 61.3751   1
   6 -11   2 604.554 64.7439   1
  -7  11  -2 929.078 78.4611   1
   7 -11   2 834.617 76.6881   1
   8  11   2 5797.77 312.652   1
  -8 -11  -2 5841.58 311.672   1
   9  11   2-32.9947 35.2868   1
   9 -11   2 24.2125 27.9883   1
  -9 -11  -2-8.12239 32.1691   1
  10  11   2 67.1099 37.4341   1
 -10  11  -2 15.8289 30.3342   1
  10 -11   2 16.7435 31.5048   1
 -10 -11  -2 65.9350 37.2599   1
  11  11   2 202.144 44.1738   1
 -11  11  -2 111.613 37.1804   1
  11 -11   2 170.529 42.4459   1
 -11 -11  -2 161.274 41.8126   1
 -12  11  -2 2046.65 135.963   1
  12 -11   2 1988.46 136.434   1
  13 -11   2-17.0737 38.0612   1
 -13 -11  -2 33.4259 29.6132   1
 -13  11  -2-16.7395 41.0555   1
  13  11   2 42.9435 28.4714   1
 -14  11  -2 693.366 72.6159   1
  14 -11   2 636.461 70.2405   1
 -14 -11  -2 616.085 67.4833   1
  14  11   2 648.008 68.5003   1
  15 -11   2 93.4051 40.6539   1
 -15 -11  -2 117.782 37.9200   1
  15  11   2 128.712 37.1361   1
 -15  11  -2 156.618 49.8585   1
  16 -11   2 51.2018 31.6159   1
 -16 -11  -2 73.3184 31.3237   1
 -16  11  -2 43.8175 34.2648   1
  16  11   2 97.2207 36.2845   1
  17  11   2 17.4989 37.4415   1
 -17 -11  -2 24.6318 38.0277   1
 -18  11  -2 154.448 44.6992   1
  18 -11   2 103.450 37.3470   1
 -19  11  -2 17.0655 42.3029   1
  19 -11   2-8.57347 37.2008   1
 -19 -11  -2 15.6936 26.0075   1
  19  11   2 17.1552 31.0172   1
 -20  11  -2-16.7751 39.3168   1
  20 -11   2 51.3641 39.1613   1
 -20 -11  -2 53.9467 39.0198   1
  20  11   2-8.27043 40.1280   1
 -21 -11  -2 22.4801 30.1687   1
  21  11   2-32.3116 36.4778   1
 -22 -12   2-14.9102 31.8967   1
  22  12  -2-8.44041 32.8713   1
 -21 -12   2 7.83616 27.7862   1
  21  12  -2 50.5100 32.2341   1
 -20 -12   2 7.94556 30.4773   1
  20  12  -2 93.8977 34.9824   1
  18 -12  -2 82.4086 43.0449   1
  18  12  -2 51.1691 32.2248   1
 -18 -12   2 100.251 39.7598   1
 -18  12   2 69.2542 43.0499   1
  17 -12  -2 90.4068 41.4031   1
  17  12  -2 60.1332 39.8345   1
 -17  12   2 25.8433 36.3871   1
 -17 -12   2 25.1101 37.8600   1
 -16 -12   2 25.3165 33.9889   1
  16  12  -2 17.3601 35.5187   1
  15 -12  -2 68.5811 35.0805   1
  15  12  -2 26.8834 39.4277   1
 -15 -12   2-8.55136 38.1307   1
 -15  12   2 8.45726 34.6087   1
 -14 -12   2 84.9310 34.3539   1
  14 -12  -2 50.5048 34.5906   1
  14  12  -2 60.4738 35.4931   1
 -14  12   2 97.4535 41.1535   1
 -13 -12   2 67.3670 38.2535   1
  13  12  -2 85.5108 35.7631   1
  13 -12  -2 83.7395 33.4257   1
 -13  12   2 136.292 43.7527   1
 -12 -12   2 1913.38 132.225   1
  12 -12  -2 1826.67 132.304   1
  12  12  -2 1829.00 134.286   1
 -12  12   2 2160.47 136.272   1
 -11 -12   2 8.37974 31.5473   1
  11  12  -2 84.3949 34.0351   1
 -11  12   2 8.22572 33.1759   1
  11 -12  -2 75.6595 38.0134   1
  10  12  -2 172.965 41.0536   1
 -10 -12   2 148.925 38.0738   1
  -9  12   2 266.127 46.8945   1
   9  12  -2 249.292 45.6723   1
  -9 -12   2 192.388 44.2042   1
   9 -12  -2 275.278 47.7925   1
  -8  12   2 15.3081 32.2831   1
   8  12  -2 40.0774 34.7860   1
  -8 -12   2-8.08024 35.5503   1
   8 -12  -2 31.7751 36.3387   1
  -7 -12   2 3975.37 219.005   1
  -7  12   2 3653.38 211.447   1
   7  12  -2 3661.68 214.439   1
   7 -12  -2 3684.00 215.489   1
  -6  12   2 1121.75 88.0918   1
   6  12  -2 929.055 86.8683   1
  -6 -12   2 1148.24 89.7495   1
   6 -12  -2 1162.54 89.3538   1
  -5  12   2 1431.92 102.754   1
   5 -12  -2 1349.47 100.731   1
   4  12  -2 484.036 60.7514   1
  -4  12   2 664.281 66.2308   1
   4 -12  -2 754.065 67.0639   1
  -4 -12   2 673.822 68.5480   1
   3  12  -2 5932.82 307.847   1
  -3  12   2 5893.09 306.555   1
  -3 -12   2 5675.41 307.239   1
   3 -12  -2 5650.74 306.168   1
   2  12  -2 3746.33 212.292   1
  -2  12   2 3806.59 211.073   1
   2 -12  -2 3990.16 213.356   1
  -2 -12   2 3297.69 213.259   1
   1  12  -2 9140.41 466.412   1
  -1  12   2 9038.75 464.946   1
   1 -12  -2 9315.15 466.431   1
  -1 -12   2 9724.69 469.618   1
   0  12   2 3498.46 201.485   1
   0  12  -2 3495.12 202.154   1
   0 -12   2 3504.22 202.340   1
   0 -12  -2 3617.04 204.412   1
  -1  12  -2 275.916 47.0542   1
   1  12   2 199.524 47.1109   1
  -1 -12  -2 213.869 44.2223   1
   1 -12   2 168.969 40.4597   1
  -2  12  -2 1996.30 130.555   1
   2  12   2 1833.26 127.155   1
  -2 -12  -2 1934.13 129.027   1
   2 -12   2 2005.64 129.594   1
  -3  12  -2 6405.91 331.339   1
   3  12   2 6257.07 332.889   1
  -3 -12  -2 6369.59 332.547   1
   3 -12   2 6212.76 332.319   1
  -4  12  -2 107.874 39.9305   1
   4  12   2 70.1580 34.4506   1
  -4 -12  -2 86.4867 38.7049   1
   4 -12   2 32.0396 34.9129   1
  -5 -12  -2 8.03859 27.2661   1
   5  12   2 7.83497 24.6975   1
  -6  12  -2 236.613 46.5547   1
   6  12   2 326.640 50.7221   1
  -6 -12  -2 332.400 51.2189   1
   7  12   2 3389.02 203.904   1
  -7 -12  -2 3738.70 207.396   1
  -7  12  -2 3682.12 206.514   1
   7 -12   2 3171.46 202.755   1
   8  12   2 210.771 41.4722   1
   8 -12   2 265.498 42.5717   1
  -8 -12  -2 165.681 40.3438   1
  -8  12  -2 164.464 37.3216   1
   9 -12   2 8.25318 31.0225   1
  -9 -12  -2 16.7036 32.5338   1
  -9  12  -2 8.39383 30.9614   1
   9  12   2 50.7668 37.7255   1
  10 -12   2 131.106 39.2657   1
  10  12   2 153.019 42.9645   1
 -10 -12  -2 99.8514 40.3125   1
 -10  12  -2 114.585 45.4233   1
  11  12   2 26.3419 26.9500   1
 -11  12  -2-16.5532 33.8649   1
 -11 -12  -2 8.54063 25.4763   1
  11 -12   2 59.1074 38.1392   1
  12  12   2 35.5729 39.7001   1
 -12 -12  -2 59.3854 39.8147   1
  13 -12   2 1428.66 111.626   1
 -13 -12  -2 1549.18 111.591   1
  13  12   2 1621.69 114.809   1
 -13  12  -2 1213.12 104.841   1
  14 -12   2 35.6878 36.0729   1
 -14 -12  -2 126.583 43.7038   1
  14  12   2 77.9725 38.7599   1
 -14  12  -2 50.0293 38.7488   1
  15 -12   2-8.88819 39.6337   1
 -15 -12  -2 33.6289 35.4645   1
 -15  12  -2 50.6249 40.4848   1
  15  12   2 17.1503 35.6369   1
  16  12   2 110.973 44.1340   1
 -16 -12  -2-8.24435 38.2329   1
  17 -12   2 97.1308 42.9313   1
 -17  12  -2 33.8490 42.4943   1
  18 -12   2 8.73348 41.4224   1
 -18 -12  -2 39.5917 29.7674   1
 -18  12  -2-16.9357 40.1633   1
  18  12   2 25.8519 31.1707   1
 -19  12  -2 59.1703 35.2155   1
  19  12   2 59.7051 43.2565   1
  19 -12   2 17.2323 33.0777   1
 -19 -12  -2 107.325 41.1985   1
 -20 -12  -2-14.9815 29.1720   1
  20  12   2 41.0646 30.8613   1
 -21 -13   2 15.3707 30.4381   1
  21  13  -2-16.3372 32.3521   1
 -20 -13   2-31.2926 32.5098   1
  20  13  -2-8.27593 33.3322   1
 -19 -13   2 8.12386 34.7771   1
  19  13  -2 49.5848 39.6598   1
 -18 -13   2 32.9511 31.5253   1
  18  13  -2-8.45650 32.9347   1
 -17 -13   2 32.9713 32.0983   1
  17  13  -2-8.50021 31.3419   1
 -17  13   2-18.6051 40.9172   1
 -16 -13   2 16.8176 40.3325   1
  16  13  -2-8.68532 38.7144   1
  16 -13  -2-17.6597 39.8732   1
 -16  13   2 18.1541 38.2717   1
  15 -13  -2 70.8614 35.7444   1
 -15  13   2 35.5562 34.6995   1
 -14 -13   2 59.3968 39.7635   1
  14 -13  -2-17.7639 36.8945   1
  14  13  -2-17.2727 36.4138   1
 -14  13   2-43.9002 37.0196   1
 -13 -13   2 8.49638 26.0654   1
  13 -13  -2-17.8406 32.8897   1
  13  13  -2-25.8312 31.1306   1
 -13  13   2 61.1142 36.8110   1
 -12 -13   2 110.955 40.1247   1
  12 -13  -2 169.913 46.7005   1
  12  13  -2 165.279 44.5766   1
 -12  13   2 174.885 45.2473   1
 -11 -13   2 25.6563 35.5404   1
  11 -13  -2-17.5830 34.8357   1
  11  13  -2 42.6082 39.9484   1
 -11  13   2 42.9926 38.3425   1
 -10 -13   2 1123.99 93.3176   1
  10  13  -2 1135.75 93.1271   1
 -10  13   2 1192.73 94.7886   1
  10 -13  -2 972.551 91.0645   1
  -9  13   2 524.234 60.5710   1
   9  13  -2 509.326 59.5123   1
  -9 -13   2 350.342 53.2810   1
   9 -13  -2 561.698 63.5335   1
  -8  13   2 15.7971 32.8234   1
   8  13  -2 16.4344 30.8894   1
  -8 -13   2 41.4176 35.4489   1
   8 -13  -2 8.23008 32.0621   1
   7  13  -2 25.0572 34.2084   1
  -7 -13   2 50.1782 34.2517   1
  -6  13   2 70.4415 37.5837   1
   6  13  -2 16.5101 28.0550   1
  -6 -13   2 8.36082 27.0962   1
   6 -13  -2 95.8559 38.3558   1
  -5  13   2 78.3240 34.6616   1
   5  13  -2 58.8501 36.6748   1
  -5 -13   2 81.3760 38.3254   1
   5 -13  -2 118.531 38.5205   1
  -4  13   2 162.017 40.4134   1
   4  13  -2 203.559 46.8153   1
  -4 -13   2 246.248 49.3701   1
   4 -13  -2 165.679 41.2842   1
  -3  13   2 76.4834 29.8041   1
   3  13  -2 39.8818 28.2784   1
  -3 -13   2-24.4374 28.2711   1
   3 -13  -2 23.6770 26.1769   1
  -2  13   2 2243.50 136.737   1
   2  13  -2 1957.91 133.970   1
   2 -13  -2 2015.18 135.368   1
  -2 -13   2 1894.22 133.560   1
   1  13  -2 23.5156 27.8015   1
  -1  13   2 53.9443 27.3337   1
   1 -13  -2 23.5701 26.6823   1
  -1 -13   2 16.0926 28.5365   1
   0  13  -2 863.155 78.5543   1
   0 -13   2 771.515 77.8258   1
   0 -13  -2 1002.77 82.7550   1
  -1  13  -2 1657.55 110.807   1
   1 -13   2 1332.06 105.580   1
  -2  13  -2 359.305 48.9129   1
   2  13   2 412.103 55.3039   1
  -2 -13  -2 430.735 55.5961   1
   2 -13   2 265.622 44.1913   1
  -3  13  -2 793.178 76.2448   1
   3  13   2 1045.93 85.2620   1
  -3 -13  -2 1073.84 86.4028   1
   3 -13   2 956.004 82.4700   1
  -4  13  -2 150.294 41.4577   1
   4  13   2 217.598 43.4057   1
  -4 -13  -2 65.0012 33.9823   1
   4 -13   2 214.542 47.5131   1
  -5  13  -2 80.4002 35.8726   1
   5  13   2-8.09393 26.2214   1
  -5 -13  -2 58.1302 28.2091   1
   5 -13   2 25.0880 34.2433   1
   6  13   2-16.3629 26.4590   1
  -6 -13  -2-8.37706 29.6768   1
   6 -13   2 8.48769 29.4357   1
   7  13   2 16.7480 25.7019   1
  -7 -13  -2 58.7467 28.4744   1
  -7  13  -2-51.0784 38.9401   1
   7 -13   2 17.1587 33.9878   1
   8  13   2 42.9155 31.1927   1
  -8 -13  -2 92.7620 37.2259   1
  -8  13  -2 43.1054 34.8524   1
   8 -13   2 105.866 40.4697   1
  -9  13  -2 487.425 63.2791   1
   9 -13   2 479.626 61.8602   1
  10  13   2 267.395 47.6555   1
  10 -13   2 424.534 57.5313   1
 -10  13  -2 231.974 50.2493   1
 -10 -13  -2 362.257 52.6288   1
  11  13   2 122.137 41.6490   1
  11 -13   2 85.7735 40.4859   1
 -11  13  -2 130.921 43.0778   1
 -11 -13  -2 85.8923 40.0625   1
  12  13   2 243.330 50.4530   1
 -12 -13  -2 280.506 50.4253   1
  12 -13   2 162.921 46.5021   1
 -12  13  -2 293.837 52.7064   1
  13 -13   2 34.2902 29.7693   1
  14 -13   2 26.1011 36.1644   1
 -14 -13  -2 25.1477 28.4613   1
  14  13   2 51.6419 32.9591   1
 -14  13  -2 8.53178 38.0530   1
  15 -13   2-8.81395 34.3217   1
 -15 -13  -2-8.35813 33.6503   1
 -15  13  -2 25.6302 36.0221   1
  15  13   2 8.53607 33.8079   1
  16 -13   2-8.89105 42.6473   1
 -16  13  -2-8.47364 37.7728   1
  17 -13   2 17.7739 35.1993   1
 -17 -13  -2-15.7833 36.0925   1
  17  13   2-8.56184 41.9912   1
 -17  13  -2 33.6146 35.4346   1
  18 -13   2-8.85397 33.2891   1
  18  13   2 67.0389 33.2109   1
 -18 -13  -2 15.7274 27.8828   1
 -18  13  -2 16.5875 37.4716   1
  19  13   2-25.6584 43.2919   1
 -19 -13  -2 29.3877 38.3099   1
 -19 -14   2-7.94906 37.2548   1
  19  14  -2-16.2150 40.1950   1
 -18 -14   2 16.1747 37.0022   1
  18  14  -2 33.2107 37.0255   1
 -17 -14   2 162.664 44.6185   1
  17  14  -2 159.174 46.7157   1
 -16  14   2 27.2264 38.2728   1
  16  14  -2 52.4933 41.4911   1
 -16 -14   2-25.0384 40.4915   1
 -15  14   2-9.10836 44.1951   1
  15  14  -2 17.4949 35.7976   1
  15 -14  -2-9.32286 39.8971   1
 -15 -14   2 68.0698 40.8264   1
 -14  14   2 36.2948 37.7127   1
  14  14  -2 34.3476 36.7563   1
  14 -14  -2 27.9491 38.7202   1
 -14 -14   2 16.8544 34.4948   1
 -12  14   2 70.5733 40.4865   1
  12  14  -2 43.6499 36.9649   1
  12 -14  -2 71.6775 37.3720   1
 -12 -14   2 111.351 43.0449   1
 -11  14   2 94.1710 41.3610   1
  11  14  -2 94.4438 32.6386   1
 -11 -14   2 137.863 36.6669   1
  11 -14  -2 97.5675 43.7815   1
  10 -14  -2 52.3741 36.8294   1
  10  14  -2 25.3237 35.6170   1
 -10  14   2 41.8706 37.8395   1
 -10 -14   2 8.54234 33.2914   1
   9 -14  -2 42.9894 32.9598   1
   9  14  -2 33.3263 34.6673   1
  -9  14   2 57.5518 34.2116   1
  -9 -14   2 43.3304 36.0545   1
   8 -14  -2-8.48920 38.3631   1
  -8  14   2 73.4616 40.0576   1
   7 -14  -2 41.8482 34.8045   1
   7  14  -2 16.9448 36.2805   1
  -7  14   2 32.9527 37.2370   1
  -7 -14   2 50.9965 36.9113   1
   6 -14  -2 74.5073 36.4260   1
   6  14  -2 16.8929 31.7512   1
  -6  14   2 24.6216 35.6211   1
  -6 -14   2-25.7650 31.6812   1
   5 -14  -2 593.392 68.7012   1
   5  14  -2 646.079 68.2521   1
  -5  14   2 736.709 72.6165   1
  -5 -14   2 724.585 69.1255   1
  -4  14   2 876.892 78.5030   1
   4  14  -2 780.421 77.2172   1
   4 -14  -2 830.729 77.4664   1
  -4 -14   2 966.995 82.8716   1
   3 -14  -2 57.5018 31.4585   1
   3  14  -2 8.26274 32.2019   1
  -3  14   2-7.99123 30.6048   1
  -3 -14   2 67.7773 38.7677   1
  -2  14   2-23.9369 31.0733   1
   2  14  -2 24.0898 31.8064   1
   2 -14  -2 56.6598 28.6770   1
  -2 -14   2-24.5975 32.4764   1
  -1  14   2 162.217 38.4157   1
   1  14  -2 72.6481 36.4100   1
   1 -14  -2 150.010 36.5843   1
  -1 -14   2 82.8674 36.8724   1
   0 -14   2 332.516 52.9039   1
   0  14   2 214.705 46.0676   1
   0  14  -2 338.406 50.7071   1
   0 -14  -2 249.718 44.8198   1
  -1  14  -2 1203.09 100.018   1
   1  14   2 1310.23 103.437   1
   1 -14   2 1429.78 105.848   1
  -1 -14  -2 1268.03 100.683   1
   2 -14   2-16.6167 31.2237   1
  -2  14  -2-16.4554 29.1532   1
  -2 -14  -2-8.42903 35.0190   1
   3  14   2 575.796 66.8740   1
  -3  14  -2 593.182 66.9708   1
  -3 -14  -2 599.409 67.5400   1
   4 -14   2 414.603 59.1510   1
   4  14   2 439.357 58.1003   1
  -4  14  -2 512.330 59.2181   1
  -4 -14  -2 442.956 59.4449   1
   5 -14   2 290.319 49.7171   1
   5  14   2 298.701 51.6544   1
  -5  14  -2 375.450 53.2134   1
  -5 -14  -2 221.245 48.0067   1
   6 -14   2 77.7652 39.5598   1
   6  14   2 33.4288 30.8703   1
  -6 -14  -2 85.5347 35.0374   1
  -6  14  -2-33.1293 39.7699   1
  -7  14  -2-16.8785 32.8625   1
   7 -14   2 26.2374 29.6626   1
   8  14   2-34.7785 40.2952   1
  -8 -14  -2-42.8685 39.7358   1
   9 -14   2 99.0029 39.3660   1
   9  14   2 52.2859 34.2986   1
  -9  14  -2 132.357 44.4858   1
  -9 -14  -2 164.035 43.9835   1
  10 -14   2-27.3067 37.2321   1
  10  14   2 34.6232 39.0871   1
 -10  14  -2-8.89442 38.5889   1
 -10 -14  -2-8.49487 36.3400   1
  11 -14   2 45.0102 39.5954   1
  11  14   2-43.5225 40.3031   1
 -11  14  -2 8.81202 37.6976   1
 -11 -14  -2 17.1137 37.6373   1
  12 -14   2 53.3223 35.3094   1
 -12  14  -2 79.0594 37.6832   1
  12  14   2 89.8183 42.1840   1
 -12 -14  -2 25.7120 39.7819   1
 -13  14  -2 290.766 54.8297   1
  13 -14   2 333.660 55.0202   1
  13  14   2 320.339 57.7998   1
 -13 -14  -2 311.422 52.8989   1
 -14  14  -2-8.86270 37.3782   1
  14 -14   2 43.5477 36.7326   1
  14  14   2 8.51441 40.8484   1
 -14 -14  -2 33.1370 40.1935   1
 -15  14  -2 26.8929 43.5003   1
  15 -14   2 25.8887 37.9766   1
  15  14   2-50.7683 45.3919   1
 -15 -14  -2 107.147 42.1602   1
 -16  14  -2 18.0094 44.1614   1
  16 -14   2 34.2249 38.1389   1
  16  14   2-24.7884 34.3224   1
 -16 -14  -2-8.12243 30.5184   1
 -17  14  -2 18.0920 45.3438   1
  17  14   2 24.8159 32.7969   1
 -17 -14  -2 39.0855 32.0116   1
  17 -14   2 50.8482 38.2997   1
 -18 -14  -2 7.67066 35.9572   1
  18  14   2 32.6689 39.6265   1
 -18 -15   2 23.6967 35.6710   1
  18  15  -2-8.09830 34.6454   1
 -16 -15   2 82.0611 42.2912   1
  16  15  -2 154.843 49.6558   1
 -15 -15   2 184.372 48.9756   1
  15  15  -2 120.015 44.3797   1
 -14  15   2-9.07852 42.5435   1
  14  15  -2 33.9536 36.3123   1
 -14 -15   2-16.6179 35.0332   1
  14 -15  -2-9.22789 39.4757   1
 -13  15   2 44.2459 40.5461   1
  13  15  -2 25.7536 27.1721   1
 -13 -15   2 84.7351 33.0897   1
  13 -15  -2 64.1866 40.4081   1
 -12  15   2 173.743 48.1257   1
  12  15  -2 235.053 50.2358   1
 -12 -15   2 204.997 49.7141   1
  12 -15  -2 298.935 54.9906   1
  11 -15  -2 44.7643 36.0791   1
 -11  15   2 25.7877 38.3484   1
  10  15  -2 153.095 44.2815   1
 -10 -15   2 213.587 49.7395   1
   9 -15  -2 324.892 52.6851   1
   9  15  -2 359.043 49.5551   1
  -9 -15   2 290.288 47.5289   1
  -9  15   2 228.932 49.1262   1
   8 -15  -2-8.63763 34.2161   1
   8  15  -2 25.2735 33.9236   1
  -8 -15   2 8.53646 34.3742   1
  -8  15   2 34.2734 39.6774   1
   7 -15  -2 34.3339 37.8159   1
  -7 -15   2-25.6995 35.1079   1
  -7  15   2 51.0660 37.4977   1
   6 -15  -2 358.957 52.4623   1
   6  15  -2 416.334 57.0806   1
  -6 -15   2 390.830 56.4547   1
  -6  15   2 377.775 52.6963   1
   5 -15  -2-8.52992 33.2189   1
   5  15  -2 60.0844 33.9988   1
  -5 -15   2-8.61892 28.5641   1
  -5  15   2-8.32290 31.2755   1
   4 -15  -2 297.745 50.5285   1
  -4  15   2 273.627 51.8232   1
   3  15  -2 763.545 79.5177   1
  -3  15   2 1113.35 88.2125   1
   3 -15  -2 900.074 83.5870   1
  -3 -15   2 964.845 86.8904   1
   2  15  -2 385.599 57.1081   1
  -2  15   2 298.118 52.8620   1
   2 -15  -2 303.828 53.7852   1
  -2 -15   2 393.826 56.9032   1
   1  15  -2 74.3888 31.3194   1
  -1  15   2 84.3316 33.6452   1
   1 -15  -2 85.9452 35.9300   1
  -1 -15   2 108.936 33.4350   1
   0 -15   2 161.483 41.3554   1
   0  15   2 171.198 46.4222   1
   0 -15  -2 315.307 50.9146   1
   0  15  -2 173.904 42.9323   1
   1  15   2-17.2433 36.8855   1
  -1 -15  -2 68.3272 40.9688   1
  -1  15  -2-8.24449 28.5946   1
   2 -15   2 997.107 89.1031   1
  -2 -15  -2 1017.20 89.7366   1
   2  15   2 1060.75 91.8781   1
  -2  15  -2 1076.86 89.4426   1
   3 -15   2 76.7321 39.5178   1
   3  15   2 34.2692 37.2154   1
  -3 -15  -2 17.1874 31.7390   1
  -5 -15  -2 26.0783 30.1685   1
   6 -15   2 96.2423 44.6465   1
  -6 -15  -2 60.4413 40.8570   1
  -6  15  -2 107.905 43.2350   1
  -7  15  -2 42.2280 37.6665   1
   7 -15   2 52.8396 39.2748   1
   7  15   2 8.60642 27.8592   1
  -8  15  -2 802.894 83.3310   1
   8  15   2 752.940 82.4991   1
  -8 -15  -2 932.427 85.6120   1
  -9  15  -2 8.72827 35.1402   1
   9  15   2-8.74404 41.4612   1
   9 -15   2 8.94040 33.5919   1
  -9 -15  -2-25.9785 41.0603   1
 -10  15  -2 328.956 58.9745   1
  10 -15   2 242.388 53.5585   1
 -11  15  -2 250.481 55.0243   1
  11  15   2 242.784 46.2906   1
 -11 -15  -2 187.524 44.7002   1
  11 -15   2 192.069 50.0427   1
 -12  15  -2 205.661 49.2449   1
  12  15   2 115.722 41.2237   1
  12 -15   2 100.997 41.9660   1
 -12 -15  -2 154.686 43.0925   1
 -13  15  -2 8.89987 42.2019   1
  13 -15   2 9.06424 40.4053   1
 -14  15  -2 79.0870 42.6495   1
  14  15   2 16.7802 42.9235   1
 -14 -15  -2 8.13594 35.8146   1
  14 -15   2 26.8757 37.2409   1
 -15  15  -2 78.3908 44.2230   1
  15  15   2 91.3799 44.6828   1
 -15 -15  -2 56.6430 41.5185   1
  15 -15   2 79.3240 43.8292   1
 -16  15  -2 34.5328 44.1478   1
  16  15   2 24.3199 28.7264   1
  16 -15   2-43.5382 37.7856   1
 -16 -15  -2 31.7915 27.5715   1
  17  16  -2-8.02151 35.7632   1
 -17 -16   2 39.3034 35.5044   1
  16  16  -2 8.48338 37.8219   1
 -16 -16   2 24.0123 38.8326   1
  15  16  -2-16.8093 35.9620   1
 -15 -16   2-16.4326 36.6316   1
  14  16  -2 58.4562 34.8190   1
 -14 -16   2 73.5690 35.5926   1
 -13  16   2 26.3212 37.0123   1
 -12  16   2 86.4376 39.2164   1
  12  16  -2 25.8662 34.9190   1
 -12 -16   2 109.933 42.5335   1
  12 -16  -2 128.250 47.4567   1
 -11  16   2 130.170 46.3792   1
  11  16  -2 162.750 49.4135   1
 -11 -16   2 85.0508 43.7706   1
  11 -16  -2 63.1773 37.8187   1
 -10  16   2 43.5951 37.8424   1
  10 -16  -2 17.8889 39.8831   1
  10  16  -2 8.47619 35.2243   1
 -10 -16   2 25.5428 34.8427   1
  -9  16   2 70.4682 35.5820   1
   9 -16  -2 79.2451 42.8087   1
   9  16  -2 50.1173 33.2093   1
  -9 -16   2 60.9061 36.2587   1
  -8  16   2 148.232 42.9837   1
   8 -16  -2 70.4483 37.9216   1
   8  16  -2 101.386 42.9859   1
  -8 -16   2 60.1874 39.5616   1
  -7  16   2 120.482 44.1437   1
   7 -16  -2 96.6846 42.7810   1
  -7 -16   2 85.7972 33.0177   1
   7  16  -2 42.5457 27.0515   1
  -6 -16   2 773.729 81.9442   1
   6  16  -2 924.194 86.6046   1
  -5 -16   2 8.73430 26.8225   1
   5  16  -2 43.2556 28.6921   1
  -4 -16   2 275.447 53.1003   1
   4  16  -2 255.124 50.7398   1
  -3 -16   2 2144.67 143.782   1
   3  16  -2 2071.76 141.954   1
  -2 -16   2-26.2819 36.9460   1
   2  16  -2-8.54400 33.2794   1
  -1 -16   2 1211.95 101.221   1
   1  16  -2 1296.61 101.493   1
   0 -16   2 188.578 46.3715   1
   0  16  -2 192.900 44.1760   1
   1 -16   2 267.853 48.5981   1
   1  16   2 218.002 46.0943   1
  -1 -16  -2 280.558 48.0322   1
  -2  16  -2 413.539 56.7552   1
   2 -16   2 328.825 53.1227   1
   2  16   2 413.474 56.8318   1
  -2 -16  -2 404.971 59.6513   1
  -3  16  -2 161.402 46.8105   1
   3 -16   2 345.947 54.1474   1
   3  16   2 259.127 52.9877   1
  -3 -16  -2 190.923 47.7686   1
  -4  16  -2 102.909 39.2346   1
   4 -16   2 129.921 40.5944   1
   4  16   2 136.413 44.0456   1
  -4 -16  -2 190.051 48.7940   1
  -5  16  -2 17.2256 37.8961   1
   5 -16   2-43.3911 36.6042   1
   5  16   2 25.4445 34.7078   1
  -5 -16  -2 79.3943 38.2864   1
  -6  16  -2 144.582 42.8129   1
   6 -16   2 210.600 50.5131   1
   6  16   2 153.716 46.3965   1
  -6 -16  -2 147.727 47.6073   1
  -7  16  -2 1613.09 118.235   1
  -7 -16  -2 1618.18 119.541   1
   7 -16   2 1558.60 118.932   1
  -8  16  -2 50.8143 37.2503   1
   8  16   2-17.5170 39.0405   1
   8 -16   2-26.5778 42.0074   1
  -8 -16  -2-8.60596 40.3290   1
  -9 -16  -2 569.612 67.3877   1
   9  16   2 740.447 77.7060   1
 -10  16  -2 172.027 43.5414   1
  10  16   2 137.554 43.9624   1
  10 -16   2 98.3515 38.2129   1
 -11  16  -2 78.7360 42.0535   1
  11  16   2 68.6523 44.8329   1
 -11 -16  -2 33.7444 42.3540   1
  11 -16   2 62.7252 41.0738   1
 -12  16  -2 17.6117 41.2967   1
  12  16   2 43.8901 44.0047   1
  12 -16   2 35.7825 41.4497   1
 -12 -16  -2 42.3895 41.6085   1
 -13 -16  -2 49.2891 38.5535   1
  13  16   2 42.6867 38.6094   1
 -14  16  -2-8.82666 37.2208   1
  14 -16   2-18.0021 38.5100   1
 -15  16  -2-8.73540 41.9537   1
  15  16   2 81.0689 38.9433   1
 -15 -16  -2 55.2614 36.1669   1
  15  17  -2 40.9054 37.6346   1
 -15 -17   2 135.962 42.2978   1
  14  17  -2 32.6277 40.1727   1
 -14 -17   2 127.751 44.1236   1
  13  17  -2 8.30328 38.9998   1
 -13 -17   2 106.546 44.4272   1
  12  17  -2 33.9018 37.8098   1
 -12 -17   2 33.2626 36.1103   1
 -11  17   2 195.969 47.0157   1
 -11 -17   2 117.428 42.6476   1
  11  17  -2 168.951 45.8835   1
  10 -17  -2 26.8430 36.6177   1
  10  17  -2 33.6195 32.7484   1
 -10 -17   2 8.41151 33.3338   1
 -10  17   2 35.5597 40.6719   1
   9 -17  -2 26.7921 30.9725   1
   9  17  -2 16.7288 27.7190   1
  -9 -17   2 8.58905 29.1331   1
  -9  17   2-26.4198 36.0247   1
   8 -17  -2 44.6250 40.3215   1
   8  17  -2-33.5133 34.8241   1
  -8 -17   2 68.7752 35.1866   1
  -8  17   2 52.3789 43.2936   1
   7 -17  -2 186.722 47.5380   1
   7  17  -2 75.8771 42.9964   1
  -7 -17   2 76.4264 39.1895   1
  -7  17   2 129.316 44.3925   1
   6 -17  -2 8.87758 35.3491   1
   6  17  -2 86.1347 41.9401   1
  -6 -17   2 77.7657 44.3304   1
  -6  17   2 138.408 37.1854   1
  -5  17   2 593.729 69.8848   1
   5 -17  -2 440.405 62.5687   1
  -4  17   2 315.481 51.1076   1
   4  17  -2 287.261 51.3381   1
   4 -17  -2 243.669 46.4657   1
  -4 -17   2 331.024 52.5184   1
   3  17  -2 78.7622 35.2667   1
  -3  17   2 17.3772 38.2470   1
   3 -17  -2 53.5598 37.6691   1
  -3 -17   2-17.3231 30.7216   1
  -2  17   2 1647.91 124.598   1
   2  17  -2 1618.97 119.140   1
   2 -17  -2 1823.02 127.183   1
  -2 -17   2 1734.30 122.922   1
  -1  17   2 460.136 64.4895   1
  -1 -17   2 492.061 59.8460   1
   1 -17  -2 317.100 56.4935   1
   0  17   2 683.903 74.7347   1
   0  17  -2 570.114 64.6328   1
   0 -17   2 607.464 67.4430   1
   0 -17  -2 572.080 68.1728   1
   1  17   2 8.78105 42.6638   1
  -1  17  -2 59.1473 41.0589   1
  -1 -17  -2 44.4502 39.7020   1
   1 -17   2 103.836 45.1852   1
   2 -17   2 200.191 47.5423   1
   2  17   2 88.5618 45.7436   1
  -2 -17  -2 150.038 46.4743   1
  -2  17  -2 127.212 42.0940   1
   3 -17   2 453.098 59.8539   1
   3  17   2 198.487 50.8284   1
  -3 -17  -2 217.620 50.4550   1
  -3  17  -2 390.909 54.7939   1
   4 -17   2-8.71946 32.1534   1
   4  17   2-42.8189 42.0022   1
  -4 -17  -2 26.1447 37.8137   1
  -4  17  -2-17.0762 33.8196   1
   6 -17   2 365.138 55.3929   1
  -6  17  -2 476.427 59.6548   1
   6  17   2 478.801 63.6331   1
  -6 -17  -2 302.679 57.2218   1
  -7  17  -2 51.4728 38.7913   1
   7  17   2 34.4383 45.7920   1
  -7 -17  -2 34.6339 40.6247   1
   7 -17   2 52.5344 35.3077   1
  -8  17  -2 424.879 59.9443   1
   8  17   2 425.938 60.1980   1
  -8 -17  -2 444.122 62.0879   1
   8 -17   2 422.451 62.8343   1
  -9  17  -2 116.703 46.4214   1
   9  17   2 34.4846 37.5546   1
  -9 -17  -2 93.9160 43.7839   1
   9 -17   2 53.0473 43.4901   1
 -10  17  -2 143.646 46.4013   1
  10  17   2 93.2505 36.0935   1
  10 -17   2 114.536 46.2136   1
 -10 -17  -2 108.124 36.4319   1
 -11 -17  -2 49.7418 36.9613   1
  11  17   2-16.8716 37.1117   1
 -12  17  -2 109.905 41.1823   1
  12 -17   2 52.7716 33.8645   1
 -13  17  -2-8.44475 37.6501   1
  13  17   2 8.33333 36.6616   1
  13 -17   2 52.5826 36.9591   1
 -13 -18   2 31.7648 31.9759   1
  13  18  -2-8.04800 29.6783   1
 -12 -18   2-16.2482 35.7335   1
  12  18  -2 8.23996 36.2431   1
 -11 -18   2-32.8308 38.9342   1
  11  18  -2-16.6019 38.4503   1
  10  18  -2 157.041 45.1559   1
 -10 -18   2 115.596 45.1104   1
   9  18  -2 8.23262 38.5930   1
  -9 -18   2 41.8886 39.7372   1
  -9  18   2 17.5011 42.4582   1
   8 -18  -2 26.8671 33.6763   1
   8  18  -2 16.4649 40.3967   1
  -8 -18   2-17.1202 41.0802   1
  -8  18   2 78.1304 36.0855   1
   7 -18  -2 53.5559 34.2426   1
   7  18  -2 83.2210 42.6231   1
  -7 -18   2 59.0295 40.0617   1
  -7  18   2 26.0901 36.2096   1
   6  18  -2 422.230 61.0131   1
  -6 -18   2 374.576 55.9792   1
   5  18  -2 26.0710 35.7079   1
  -5 -18   2 121.067 41.1435   1
   4  18  -2 172.249 42.1795   1
  -4 -18   2 199.994 43.4882   1
  -3 -18   2 206.283 45.7951   1
   2  18  -2 69.2274 40.2222   1
  -2 -18   2 86.7125 43.1315   1
   1  18  -2 344.434 57.5176   1
  -1 -18   2 445.741 62.9100   1
   0  18  -2 204.844 42.6336   1
   0 -18  -2 177.688 47.0272   1
   0 -18   2 148.116 39.1670   1
  -1  18  -2 477.001 64.4797   1
   1  18   2 666.379 70.1233   1
  -1 -18  -2 489.257 61.0572   1
  -2  18  -2-8.43525 36.0881   1
   2  18   2 52.1565 42.1681   1
   2 -18   2-25.9093 37.4726   1
  -2 -18  -2 34.9796 37.4126   1
   3 -18   2 8.68403 25.9199   1
   3  18   2 17.1313 40.1592   1
  -3 -18  -2 34.5390 36.9590   1
  -3  18  -2 50.7781 33.5409   1
   4 -18   2 312.431 51.2680   1
   4  18   2 484.565 62.6965   1
  -4 -18  -2 348.917 55.9463   1
  -4  18  -2 311.279 52.0383   1
   5 -18   2-8.68103 30.7533   1
   5  18   2-8.48267 33.0327   1
  -5 -18  -2 8.70656 33.9045   1
  -5  18  -2 33.9736 30.0887   1
   6 -18   2 8.65783 36.5043   1
  -6  18  -2-25.6079 43.6448   1
   6  18   2 42.6140 35.4026   1
  -6 -18  -2-17.0515 36.4723   1
  -7  18  -2 94.2831 44.5400   1
   7  18   2 102.789 45.7865   1
   7 -18   2 112.365 41.2854   1
  -7 -18  -2 127.564 43.7666   1
  -8 -18  -2 8.42780 36.5725   1
   8  18   2 25.7287 44.2935   1
  -9  18  -2 278.371 55.4867   1
   9  18   2 219.831 44.8119   1
   9 -18   2 328.898 57.5180   1
 -10  18  -2-8.35127 41.8394   1
  10 -18   2-8.64962 38.5571   1
 -11  18  -2 98.4885 40.7945   1
  11  18   2 181.019 50.9193   1
 -11 -18  -2 137.466 42.6831   1
  11 -18   2 172.029 44.4774   1
 -12 -18  -2 56.5083 34.0443   1
 -12  18  -2-16.3946 42.7493   1
  12  18   2-8.35852 37.7515   1
 -11 -19   2-7.93706 39.3461   1
  11  19  -2 8.07450 37.8385   1
  10  19  -2-8.05395 31.3719   1
 -10 -19   2 40.5133 32.1008   1
   9  19  -2 40.2567 34.4447   1
  -9 -19   2-24.4434 39.5240   1
   8  19  -2 8.01161 37.1050   1
  -8 -19   2 33.7515 40.9390   1
  -7  19   2 77.6114 39.5539   1
   7  19  -2 57.0390 35.4824   1
   6  19  -2 41.1936 34.2969   1
  -6  19   2 68.8009 43.5893   1
   6 -19  -2 61.3918 41.6466   1
  -6 -19   2 41.5224 32.9677   1
   5  19  -2 389.594 58.8644   1
  -5  19   2 279.196 54.2778   1
   5 -19  -2 374.104 57.8860   1
  -5 -19   2 313.672 54.6146   1
   4  19  -2 161.786 46.0098   1
  -4  19   2 114.111 45.6774   1
  -4 -19   2 103.175 41.6236   1
   4 -19  -2 107.318 48.2894   1
   3  19  -2 85.2628 42.8910   1
  -3  19   2 79.5591 47.1326   1
  -3 -19   2 119.866 40.3104   1
   3 -19  -2 44.2727 39.6597   1
  -2  19   2 9.02913 39.7160   1
   2 -19  -2-26.2071 37.3727   1
  -1  19   2 132.065 42.7464   1
   1 -19  -2 159.070 43.8437   1
   0  19   2 306.218 56.5641   1
   0 -19  -2 373.485 61.2551   1
   1  19   2 61.2761 38.0814   1
  -1 -19  -2 61.3287 34.2305   1
   2  19   2 153.931 48.6277   1
  -2 -19  -2 94.8496 44.0118   1
  -3  19  -2 108.369 45.3431   1
   3 -19   2 93.6845 40.6462   1
   4 -19   2 17.1387 36.6600   1
   4  19   2-33.4141 43.9758   1
  -4 -19  -2 8.68822 39.2349   1
  -4  19  -2 33.3950 40.9457   1
   5 -19   2 42.8711 34.5273   1
   5  19   2 25.0648 30.8135   1
  -5 -19  -2-25.4993 30.1182   1
  -5  19  -2 33.2379 35.0426   1
   6 -19   2 111.198 42.3421   1
  -6  19  -2 100.050 46.2726   1
   6  19   2 117.469 47.7345   1
  -6 -19  -2 176.540 49.3453   1
  -7  19  -2-16.7179 40.5479   1
   7  19   2 50.5465 36.0403   1
  -7 -19  -2-8.32708 32.9816   1
   7 -19   2-8.50810 40.8102   1
  -8  19  -2 133.971 46.8882   1
   8  19   2 167.373 51.3378   1
   8 -19   2 118.570 44.1405   1
  -8 -19  -2 107.227 45.8133   1
  -9 -19  -2 105.275 39.1903   1
   9  19   2 123.100 42.6981   1
 -10  19  -2 108.030 47.9481   1
  -7 -20   2-16.2824 33.8216   1
   7  20  -2-7.89531 31.2744   1
  -6 -20   2 137.446 42.7479   1
   6  20  -2 39.9067 38.0543   1
  -5 -20   2-32.7466 36.5033   1
   5  20  -2-8.11810 35.2330   1
  -4 -20   2 149.667 44.5845   1
   4  20  -2 125.122 48.2465   1
  -4  20   2 113.542 45.9324   1
   3 -20  -2 103.594 45.4883   1
  -3  20   2 187.432 54.7742   1
  -2 -20   2 83.8954 39.0576   1
   2 -20  -2 52.3855 45.7079   1
  -2  20   2 78.5104 44.7891   1
   2  20  -2 125.792 40.4299   1
   1 -20  -2 430.322 64.3829   1
  -1 -20   2 358.619 53.8175   1
   1  20  -2 424.727 56.7387   1
  -1  20   2 345.677 61.2414   1
   0 -20   2 8.43098 32.4035   1
   0 -20  -2 77.9174 46.5271   1
   0  20  -2 108.952 40.7678   1
   0  20   2 86.8767 45.8356   1
   1 -20   2 118.843 42.6603   1
  -1 -20  -2 179.156 45.0327   1
   1  20   2 186.194 45.1003   1
  -1  20  -2 133.299 44.8196   1
   2 -20   2 33.7811 33.4892   1
  -2 -20  -2 25.2316 34.9757   1
   2  20   2 33.3927 38.2143   1
  -2  20  -2 49.6312 34.4003   1
  -3 -20  -2 16.9451 45.4412   1
   3  20   2 16.5212 43.0798   1
  -5  20  -2 97.6879 42.2844   1
   5  20   2 114.870 39.1715   1
  -5 -20  -2 98.8378 37.4722   1
   5 -20   2 83.6625 38.5317   1
  -6  20  -2 227.652 49.9214   1
   6  20   2 122.625 46.5758   1
  -6 -20  -2 230.224 52.5283   1
   6 -20   2 167.059 47.1710   1
  -7  20  -2 56.3487 43.9786   1
   7  20   2 49.1934 43.1940   1
  -7 -20  -2 8.05734 38.2427   1
   7 -20   2 41.5152 38.4810   1
  -8  20  -2 88.7921 46.8699   1
   0  21   2 24.9326 32.3819   1
   0  21  -2 16.5026 38.6836   1
   0 -21   2 32.4053 37.0665   1
   1  21   2 114.231 40.9055   1
  -1  21  -2 195.256 44.0525   1
  -1 -21  -2 90.3534 33.0984   1
   2  21   2 24.2561 33.0752   1
  -2 -21  -2-8.25724 33.2463   1
 -25   0   3-8.60508 37.8490   1
  25   0  -3 17.5472 38.0652   1
 -24   0   3-42.9833 38.3607   1
  24   0  -3-35.1865 37.1325   1
 -23   0   3 34.6675 40.6317   1
  23   0  -3 17.3827 36.1218   1
 -22   0   3 8.81529 34.3287   1
  22   0  -3 8.41432 34.4204   1
  21   0  -3 8.46728 28.7202   1
 -21   0   3 8.52587 30.2046   1
  20   0  -3 8.39336 27.1450   1
 -20   0   3-24.7346 29.8116   1
  19   0  -3 32.8280 31.9596   1
 -19   0   3-16.0432 31.7718   1
  18   0  -3 24.0203 29.5351   1
 -18   0   3 15.5358 30.7781   1
  17   0  -3-30.7001 30.4026   1
 -17   0   3 7.38123 31.5812   1
  16   0  -3 7.32374 30.4234   1
 -16   0   3 6.92973 27.9010   1
  15   0  -3 6.86162 26.7264   1
 -15   0   3 19.4396 24.8016   1
  13   0  -3 6.01506 22.1800   1
 -13   0   3-17.2853 22.8217   1
 -12   0   3 5.33318 21.1237   1
  11   0  -3 5.07997 20.4520   1
 -11   0   3-4.84514 19.5066   1
  10   0  -3-4.65356 18.1234   1
 -10   0   3-8.49982 17.3866   1
   9   0  -3-4.12309 17.1410   1
  -9   0   3 36.5992 19.2793   1
   7   0  -3 8.81567 16.4619   1
  -7   0   3 5.37515 13.0401   1
   6   0  -3 7.08646 13.7710   1
  -6   0   3-2.17115 11.7487   1
   5   0  -3-1.70888 12.7831   1
  -5   0   3-5.03010 11.9420   1
   4   0  -3-3.63307 10.1748   1
  -4   0   3 6.93271 9.88606   1
   1   0  -3-5.38547 7.62636   1
  -1   0   3-1.89596 7.60429   1
   0   0  -3 16.0060 12.2253   1
   0   0   3-11.5785 13.1966   1
   1   0   3-12.2767 15.8723   1
  -1   0  -3 35.8780 16.5650   1
   2   0   3 2.63824 17.8149   1
  -2   0  -3-34.7925 18.3464   1
   3   0   3-9.49458 21.2328   1
  -3   0  -3-18.0705 18.2325   1
   4   0   3 14.8209 20.2383   1
  -4   0  -3 14.0754 17.8233   1
   5   0   3-12.7115 17.8783   1
  -5   0  -3-16.0962 13.9715   1
   6   0   3 9.50176 24.7875   1
  -6   0  -3 27.0718 23.5425   1
   7   0   3 5.25333 24.0258   1
  -7   0  -3 4.99939 21.3880   1
   8   0   3 17.2264 24.9125   1
  -8   0  -3-16.3649 25.5629   1
   9   0   3-12.4898 20.2302   1
  -9   0  -3-35.2967 24.0930   1
  10   0   3 6.62995 27.9559   1
 -10   0  -3-19.1241 28.7882   1
  11   0   3-42.1552 27.8735   1
 -11   0  -3-27.1194 31.4330   1
  12   0   3 14.7737 29.2559   1
 -12   0  -3-14.3246 29.7510   1
  13   0   3 15.3197 33.2331   1
 -13   0  -3-7.46285 30.5266   1
  14   0   3 7.89484 32.2932   1
 -14   0  -3-7.72863 32.1035   1
  15   0   3-8.14277 32.2500   1
 -15   0  -3 15.8945 36.3448   1
  16   0   3 8.20227 25.1659   1
 -16   0  -3 8.25389 25.3242   1
  17   0   3 8.09107 30.9720   1
 -17   0  -3 34.5868 35.9289   1
 -18   0  -3-16.9774 36.8330   1
  18   0   3-8.43862 33.9786   1
 -19   0  -3 8.48779 35.8067   1
  19   0   3 42.8428 35.6121   1
 -20   0  -3 50.5552 40.8786   1
  20   0   3-17.2291 36.8606   1
 -21   0  -3-16.8172 39.8820   1
  21   0   3-25.7561 36.7395   1
 -22   0  -3-16.6073 33.4310   1
  22   0   3 25.5220 31.9650   1
 -23   0  -3-32.5074 43.9856   1
  23   0   3-8.45280 38.1821   1
 -24   0  -3-7.97690 41.5955   1
  24   0   3-8.22917 37.6357   1
 -26  -1   3-8.46848 35.7078   1
 -25   1   3 77.1502 48.0226   1
 -25  -1   3-17.3066 40.5615   1
  25   1  -3 8.67740 37.1325   1
  25  -1  -3 17.6851 37.8387   1
 -24   1   3-17.2536 38.4538   1
  24  -1  -3 8.85672 36.7900   1
 -23   1   3 17.1875 32.8895   1
  23  -1  -3 26.3118 35.3177   1
  23   1  -3-8.78118 35.3604   1
 -23  -1   3 26.0190 37.1089   1
  22   1  -3-17.4898 39.5018   1
 -22  -1   3-25.6857 40.6095   1
 -21   1   3-25.0042 36.6681   1
  21  -1  -3-8.52995 35.9737   1
  21   1  -3-26.0897 34.4522   1
 -21  -1   3-8.45447 31.7759   1
 -20   1   3 32.9960 29.2678   1
  20  -1  -3 49.6148 32.7916   1
  20   1  -3 42.6500 37.5544   1
 -20  -1   3 16.4057 35.6265   1
 -19   1   3-8.22853 36.1923   1
  19  -1  -3 15.7158 33.6150   1
  19   1  -3-16.6295 29.4542   1
 -19  -1   3 7.86869 29.0123   1
 -18   1   3 1304.96 97.6824   1
  18  -1  -3 1146.45 92.7187   1
 -17  -1   3 3026.19 179.334   1
 -17   1   3 3087.65 181.118   1
  17   1  -3 3247.42 183.521   1
  17  -1  -3 2913.42 180.114   1
 -16   1   3 1019.87 81.2342   1
  16  -1  -3 982.671 80.3820   1
  16   1  -3 899.777 78.4194   1
 -16  -1   3 988.606 79.5168   1
 -15   1   3 919.793 76.3629   1
  15  -1  -3 961.653 78.1949   1
  15   1  -3 991.733 79.7337   1
 -15  -1   3 933.808 75.8459   1
  14   1  -3 254.917 41.5874   1
 -14  -1   3 244.412 39.0626   1
  13  -1  -3 1543.96 98.8222   1
 -13  -1   3 1354.45 93.2018   1
  12   1  -3 309.323 38.0474   1
  12  -1  -3 270.058 36.7701   1
 -12   1   3 304.105 39.9786   1
 -12  -1   3 235.122 36.2011   1
 -11   1   3 11288.1 539.548   1
  11  -1  -3 10691.5 540.364   1
  11   1  -3 12447.6 544.165   1
 -11  -1   3 10496.1 536.193   1
 -10   1   3 12091.0 578.409   1
  10  -1  -3 11709.8 579.421   1
  10   1  -3 12893.2 583.320   1
 -10  -1   3 11887.9 577.876   1
  -9   1   3 1194.96 75.5469   1
   9  -1  -3 1237.58 76.6514   1
   9   1  -3 1108.30 76.0286   1
  -9  -1   3 1135.09 75.0208   1
  -8   1   3 21132.9 1078.79   1
   8  -1  -3 23973.9 1082.10   1
   8   1  -3 24848.6 1084.89   1
  -8  -1   3 23774.1 1083.53   1
  -7   1   3 60766.6 2695.56   1
  -7  -1   3 56868.8 2698.98   1
   7   1  -3 57290.4 2699.76   1
   7  -1  -3 59458.2 2697.47   1
  -6   1   3 796.821 48.6619   1
   6   1  -3 829.096 53.6599   1
  -6  -1   3 771.526 51.3544   1
   6  -1  -3 835.039 49.6314   1
   5   1  -3 35694.9 1499.91   1
  -5  -1   3 36284.8 1500.14   1
   5  -1  -3 33809.5 1495.45   1
  -4   1   3 190872. 9210.31   1
   4   1  -3 213924. 9215.64   1
   4  -1  -3 210314. 9210.91   1
  -4  -1   3 196298. 9215.09   1
   3   1  -3 259127. 11818.7   1
  -3  -1   3 258564. 11818.6   1
   2   1  -3 113169. 5222.57   1
  -2  -1   3 115334. 5222.23   1
  -1  -1   3 1155.39 57.0626   1
  -1   1   3 1121.33 52.8711   1
   1   1  -3 956.996 55.0676   1
   1  -1  -3 936.815 51.8072   1
   0  -1   3 338356. 12154.9   1
   0   1  -3 328733. 12154.7   1
   1   1   3 200685. 8543.91   1
   1  -1   3 201179. 8546.34   1
  -1   1  -3 193098. 8543.60   1
   2   1   3 249486. 10756.0   1
   2  -1   3 238011. 10755.3   1
  -2  -1  -3 210455. 10752.6   1
  -2   1  -3 249350. 10755.7   1
   3   1   3 2124.64 108.691   1
  -3  -1  -3 1978.85 107.588   1
  -3   1  -3 2113.23 108.431   1
   4   1   3 20507.5 865.564   1
   4  -1   3 18045.0 862.148   1
  -4  -1  -3 17359.8 859.987   1
  -4   1  -3 18146.6 862.779   1
   5   1   3 18725.1 868.405   1
   5  -1   3 18532.5 865.702   1
  -5  -1  -3 17865.2 864.077   1
  -5   1  -3 18735.2 868.353   1
   6   1   3 20411.8 963.286   1
   6  -1   3 20445.7 962.529   1
  -6  -1  -3 20316.0 961.279   1
  -6   1  -3 20804.6 963.873   1
   7   1   3 363.951 38.7464   1
  -7   1  -3 237.951 34.7492   1
  -7  -1  -3 311.305 37.0408   1
   7  -1   3 440.108 41.3101   1
   8   1   3 1753.97 109.065   1
   8  -1   3 1458.11 108.473   1
  -8   1  -3 1625.24 107.338   1
   9   1   3 11919.9 582.362   1
   9  -1   3 12223.7 582.727   1
  -9  -1  -3 12027.9 581.458   1
  -9   1  -3 11717.5 581.290   1
  10   1   3 2677.35 160.312   1
  10  -1   3 2733.90 160.395   1
 -10  -1  -3 2755.86 160.082   1
 -10   1  -3 2718.55 159.418   1
  11   1   3 218.738 44.1655   1
  11  -1   3 323.394 45.3109   1
 -11  -1  -3 275.578 42.3982   1
 -11   1  -3 264.870 44.2491   1
  12  -1   3 1001.64 85.1520   1
  12   1   3 1122.98 88.4064   1
 -12  -1  -3 990.938 84.7952   1
  13  -1   3 527.299 58.2325   1
  13   1   3 538.681 57.8390   1
 -13  -1  -3 453.275 53.9083   1
 -13   1  -3 575.366 62.5519   1
  14  -1   3 1470.88 106.446   1
 -14   1  -3 1408.83 104.708   1
  15  -1   3 727.920 75.4327   1
  15   1   3 874.395 78.1290   1
 -15  -1  -3 843.768 76.6831   1
 -15   1  -3 845.190 78.7056   1
  16   1   3 117.979 33.8462   1
  16  -1   3 99.4719 34.8889   1
 -16  -1  -3 131.046 32.9222   1
 -16   1  -3 145.348 44.4400   1
  17   1   3 552.647 63.3032   1
  17  -1   3 682.010 69.2511   1
 -17  -1  -3 474.215 60.7037   1
 -17   1  -3 592.843 66.0897   1
  18   1   3 42.9138 40.7019   1
 -18  -1  -3 16.8604 36.5811   1
 -18   1  -3-8.35886 33.6596   1
  19   1   3 51.1769 37.7514   1
 -19  -1  -3 51.4974 35.3591   1
  20   1   3 16.7069 28.9697   1
  20  -1   3-34.6179 41.9808   1
 -20   1  -3-16.8520 41.3241   1
  21   1   3 170.089 42.6064   1
  21  -1   3 86.4735 34.7977   1
 -21  -1  -3 194.982 46.2845   1
 -21   1  -3 91.8560 41.4138   1
  22   1   3-8.48620 36.3029   1
  22  -1   3-8.57763 38.2342   1
 -22  -1  -3 24.8674 36.4588   1
 -22   1  -3-8.28651 36.9366   1
  23   1   3 25.0705 40.9843   1
  23  -1   3 8.56857 39.6733   1
 -23  -1  -3-8.18465 39.7012   1
 -23   1  -3-8.15154 37.7424   1
  24   1   3-8.17645 36.4470   1
  24  -1   3-16.8646 38.0786   1
 -24   1  -3 7.93189 37.1711   1
 -24  -1  -3-7.98236 37.8503   1
  26   2  -3-8.35605 31.3979   1
 -26  -2   3 26.2649 36.3683   1
  25   2  -3 61.1680 37.9323   1
 -25  -2   3 8.63089 38.9949   1
 -25   2   3 16.9873 34.2186   1
  24   2  -3-26.3667 38.6792   1
  24  -2  -3 18.0990 42.4277   1
 -24  -2   3 25.8674 40.4276   1
 -24   2   3 103.130 47.3455   1
  23   2  -3-26.6667 33.3998   1
  23  -2  -3 17.7946 32.1695   1
 -23  -2   3 17.2871 39.5303   1
 -23   2   3 17.1495 33.3914   1
  22   2  -3 750.740 76.5833   1
 -22  -2   3 824.267 78.0495   1
  21   2  -3 173.832 43.9411   1
  21  -2  -3 85.7717 39.1797   1
 -21  -2   3 123.910 41.3741   1
 -21   2   3 133.622 42.6822   1
  20   2  -3-17.1039 33.3090   1
  20  -2  -3 25.0321 35.1887   1
 -20  -2   3 23.8176 33.4821   1
 -20   2   3 32.5788 38.1744   1
  19   2  -3 708.776 74.0741   1
  19  -2  -3 679.593 69.6072   1
 -19  -2   3 685.890 72.1294   1
 -19   2   3 715.061 71.4480   1
  18  -2  -3 148.472 39.6286   1
 -18   2   3 122.380 39.5897   1
  17   2  -3 329.681 48.9145   1
  17  -2  -3 344.521 50.8268   1
 -17  -2   3 381.941 50.8235   1
 -17   2   3 373.635 50.9472   1
  16   2  -3 1446.39 101.636   1
  16  -2  -3 1287.36 94.5175   1
 -16  -2   3 1131.58 91.4137   1
 -16   2   3 1289.26 94.7837   1
  15   2  -3 645.534 61.9295   1
 -15   2   3 559.755 56.6459   1
 -14  -2   3 4346.95 234.210   1
  13  -2  -3 1020.39 77.7831   1
 -13   2   3 1130.98 81.2627   1
  12   2  -3 40040.8 1823.43   1
 -12  -2   3 38867.4 1818.33   1
  12  -2  -3 38684.8 1816.82   1
  11   2  -3 4081.90 210.371   1
  11  -2  -3 3806.97 204.912   1
 -11  -2   3 4030.09 207.769   1
 -11   2   3 3704.03 204.029   1
  10  -2  -3 18577.8 886.152   1
 -10  -2   3 19554.7 890.135   1
 -10   2   3 20563.2 888.816   1
   9   2  -3 42216.4 1905.23   1
  -9   2   3 41030.1 1899.95   1
  -9  -2   3 40403.7 1902.79   1
   9  -2  -3 41016.0 1899.20   1
  -8  -2   3 59795.1 2821.69   1
   8   2  -3 63066.6 2824.12   1
  -7   2   3 10759.7 501.928   1
   7  -2  -3 10519.3 502.595   1
   6   2  -3 40067.7 1776.26   1
   6  -2  -3 34692.3 1771.35   1
  -6   2   3 39116.2 1770.04   1
  -6  -2   3 41163.0 1776.38   1
   5  -2  -3 25932.5 1157.25   1
  -5   2   3 22789.5 1156.30   1
  -5  -2   3 26431.3 1163.60   1
   5   2  -3 26694.0 1163.44   1
  -4  -2   3 13952.4 598.694   1
   4  -2  -3 14221.1 590.911   1
   4   2  -3 14865.1 599.157   1
   3  -2  -3 9770.86 454.022   1
   3   2  -3 9687.71 460.164   1
  -3  -2   3 9007.92 459.668   1
  -3   2   3 10368.9 454.194   1
  -2  -2   3 66418.5 2977.66   1
   2   2  -3 70961.7 2977.77   1
   2  -2  -3 67719.7 2970.93   1
  -2   2   3 59554.6 2970.14   1
  -1  -2   3 18782.6 909.953   1
  -1   2   3 21186.6 904.500   1
   1  -2  -3 18288.3 904.110   1
   1   2  -3 20214.2 908.327   1
   0   2   3 126328. 5719.51   1
   0  -2  -3 129138. 5720.05   1
   0   2  -3 125058. 5722.81   1
   0  -2   3 118975. 5721.96   1
   1   2   3 27941.3 1291.30   1
   1  -2   3 28495.5 1293.26   1
  -1   2  -3 26864.8 1292.22   1
  -1  -2  -3 28675.8 1291.21   1
  -2  -2  -3 144864. 6228.59   1
  -2   2  -3 150800. 6229.53   1
   2   2   3 149061. 6229.43   1
   4   2   3 4888.93 243.929   1
   4  -2   3 4852.53 246.273   1
  -4   2  -3 4563.09 241.413   1
  -4  -2  -3 5029.88 243.101   1
   5   2   3 51710.7 2250.67   1
   5  -2   3 48281.9 2248.01   1
  -5   2  -3 51824.3 2248.43   1
  -5  -2  -3 44235.6 2242.96   1
   6   2   3 25298.1 1259.03   1
   6  -2   3 29076.9 1261.21   1
  -6   2  -3 27588.7 1259.18   1
  -6  -2  -3 26133.8 1257.36   1
   7   2   3 2059.94 119.144   1
   7  -2   3 1778.11 114.574   1
  -7   2  -3 1937.99 115.610   1
  -7  -2  -3 1820.86 114.100   1
   8   2   3 8696.30 419.901   1
   8  -2   3 8695.33 419.115   1
  -8   2  -3 8577.62 418.219   1
  -8  -2  -3 7871.84 414.633   1
  -9   2  -3 3235.07 187.771   1
   9  -2   3 3600.57 192.342   1
  10   2   3 17554.2 806.940   1
  10  -2   3 16523.5 803.762   1
 -10   2  -3 15895.4 801.545   1
 -10  -2  -3 17177.5 802.258   1
  11   2   3 9150.70 427.487   1
 -11   2  -3 8827.50 423.713   1
 -11  -2  -3 9066.36 424.793   1
  12   2   3 854.861 77.1592   1
  12  -2   3 1031.33 82.1492   1
 -12   2  -3 991.321 81.0796   1
 -12  -2  -3 923.929 79.1548   1
  13   2   3 1323.27 100.271   1
  13  -2   3 1445.28 104.552   1
 -13   2  -3 1456.36 103.796   1
 -13  -2  -3 1408.39 102.106   1
 -15   2  -3 1679.89 121.375   1
 -15  -2  -3 1773.13 121.847   1
  15  -2   3 1753.42 123.298   1
  15   2   3 1951.75 127.409   1
  16   2   3 514.316 61.9705   1
  16  -2   3 390.476 53.9529   1
 -16   2  -3 428.670 58.8637   1
 -16  -2  -3 480.603 58.6515   1
  17   2   3 94.6675 37.4847   1
 -17   2  -3 73.5648 37.5274   1
 -17  -2  -3 49.3106 36.2993   1
  18   2   3 26.1572 37.8281   1
  18  -2   3-25.6950 26.2759   1
 -18   2  -3-8.30393 28.7966   1
 -18  -2  -3 50.7482 39.6358   1
  19   2   3 8.68680 36.6268   1
  19  -2   3-17.4085 37.2362   1
 -19   2  -3 16.7811 34.8535   1
 -19  -2  -3 8.49291 39.3230   1
 -20   2  -3 242.962 48.4430   1
  20  -2   3 211.382 47.9403   1
  21   2   3 50.9157 35.3335   1
  21  -2   3 52.9256 39.3942   1
 -21   2  -3 49.7766 37.0595   1
 -21  -2  -3 59.7936 37.6498   1
 -22   2  -3 32.4125 34.1676   1
  22  -2   3-17.7383 36.2808   1
 -23  -2  -3 32.9189 29.7678   1
 -23   2  -3 15.9371 29.9537   1
  23   2   3 33.0121 31.5908   1
  23  -2   3-8.70854 32.1215   1
 -24   2  -3 23.6816 44.6202   1
 -24  -2  -3 87.3958 37.7193   1
  24   2   3 32.5261 37.2347   1
  24  -2   3 8.41072 39.4587   1
  26   3  -3 42.9601 32.9722   1
 -26  -3   3 67.5585 37.2295   1
  25   3  -3 26.3329 38.6078   1
 -25  -3   3-17.1092 33.8811   1
  24   3  -3 53.2958 37.4712   1
  24  -3  -3 9.07261 38.2718   1
 -24   3   3-8.51566 42.2314   1
 -24  -3   3 42.8786 38.7440   1
  23   3  -3 231.033 49.6932   1
  23  -3  -3 256.076 51.9272   1
 -23   3   3 184.139 45.7623   1
 -23  -3   3 277.513 52.7114   1
  22   3  -3 253.859 51.3488   1
 -22  -3   3 214.895 47.8682   1
 -21   3   3 380.201 56.4269   1
  21  -3  -3 459.439 60.2290   1
  20   3  -3 705.178 68.4065   1
  20  -3  -3 496.370 65.2536   1
 -20   3   3 575.780 65.1028   1
 -20  -3   3 526.703 62.0349   1
  19   3  -3 371.513 56.5393   1
  19  -3  -3 321.952 53.4137   1
 -19   3   3 402.936 52.8926   1
 -19  -3   3 297.680 49.1723   1
  18   3  -3 100.827 39.0479   1
  18  -3  -3 47.5811 32.6118   1
 -18   3   3 91.7433 34.6873   1
 -18  -3   3 61.3807 33.4575   1
  17   3  -3 4747.59 247.540   1
  17  -3  -3 4460.66 241.419   1
 -17   3   3 4215.20 238.263   1
 -17  -3   3 4046.77 236.511   1
  16   3  -3 665.525 67.6439   1
 -16   3   3 647.642 62.0470   1
  16  -3  -3 538.972 59.2359   1
  15   3  -3 2379.34 146.006   1
  15  -3  -3 2317.46 142.150   1
 -15   3   3 2087.12 138.012   1
 -15  -3   3 2430.26 143.381   1
  14   3  -3 6905.90 347.174   1
 -14  -3   3 6500.45 340.354   1
  13   3  -3 13646.9 609.016   1
  13  -3  -3 12063.9 600.008   1
 -13   3   3 12301.0 599.380   1
 -13  -3   3 11885.3 601.834   1
  12   3  -3 17201.2 816.205   1
  12  -3  -3 17231.8 812.503   1
 -12   3   3 16758.6 810.372   1
 -12  -3   3 17242.5 815.490   1
  11   3  -3 8906.18 441.516   1
 -11  -3   3 8974.71 441.562   1
  11  -3  -3 9191.42 437.718   1
 -11   3   3 8732.95 436.147   1
  10   3  -3 2840.87 155.658   1
 -10  -3   3 2768.19 154.177   1
  10  -3  -3 2828.73 151.377   1
 -10   3   3 2540.42 147.721   1
   9   3  -3 453.528 44.1803   1
  -9  -3   3 454.205 44.4197   1
   9  -3  -3 502.099 42.5009   1
  -9   3   3 452.787 40.0131   1
  -8  -3   3 17491.0 841.915   1
   8   3  -3 18338.9 843.386   1
   7   3  -3 41096.3 1923.58   1
  -7   3   3 41403.1 1916.68   1
   7  -3  -3 42566.7 1917.62   1
  -7  -3   3 41279.0 1923.75   1
   6   3  -3 24636.7 1088.91   1
   6  -3  -3 21736.1 1082.23   1
  -6   3   3 23725.8 1082.72   1
  -6  -3   3 24056.0 1090.22   1
  -5   3   3 6320.45 296.900   1
   5  -3  -3 6137.82 297.281   1
  -4   3   3 18249.1 934.059   1
   4  -3  -3 21883.7 936.905   1
  -4  -3   3 21216.7 943.119   1
   4   3  -3 20747.3 942.293   1
   3  -3  -3 73256.1 3365.75   1
   3   3  -3 71740.4 3372.31   1
  -3  -3   3 72519.6 3371.83   1
  -3   3   3 75473.6 3365.30   1
  -2  -3   3 4675.98 241.978   1
  -2   3   3 4982.78 235.934   1
   2  -3  -3 5110.62 236.538   1
   2   3  -3 4938.90 241.887   1
  -1  -3   3 368.255 32.7761   1
   1   3  -3 433.482 34.6020   1
   1  -3  -3 401.226 30.8814   1
  -1   3   3 355.118 29.5260   1
   0  -3   3 127740. 5815.37   1
   0   3   3 132955. 5812.11   1
   0  -3  -3 120319. 5812.68   1
   0   3  -3 127157. 5814.94   1
   1   3   3 41879.0 1863.64   1
  -1  -3  -3 40058.6 1862.29   1
  -1   3  -3 40122.3 1864.71   1
   1  -3   3 39721.0 1865.03   1
  -2  -3  -3 126175. 5769.28   1
   2   3   3 125871. 5769.67   1
   3   3   3 2770.35 146.626   1
   3  -3   3 2733.76 148.012   1
  -3   3  -3 2835.20 148.519   1
  -3  -3  -3 2630.69 145.167   1
   4  -3   3 4045.91 207.430   1
  -4   3  -3 3842.03 205.656   1
  -4  -3  -3 3935.61 206.323   1
   4   3   3 4178.94 208.561   1
   5  -3   3 6966.03 333.120   1
  -5  -3  -3 6288.73 331.008   1
   5   3   3 7075.80 333.686   1
  -5   3  -3 6468.10 330.705   1
  -6  -3  -3 33666.3 1444.91   1
   6   3   3 32498.9 1446.50   1
  -6   3  -3 32695.2 1444.24   1
  -7  -3  -3 23461.7 1134.59   1
   7  -3   3 25203.7 1139.64   1
   7   3   3 24901.4 1138.80   1
  -7   3  -3 23449.7 1134.54   1
  -8  -3  -3 20717.6 946.585   1
   8  -3   3 22398.3 951.494   1
   8   3   3 20544.7 951.074   1
 -10  -3  -3 11122.7 566.939   1
  10  -3   3 11597.8 571.376   1
  10   3   3 11909.9 573.353   1
 -10   3  -3 12060.7 570.755   1
  11  -3   3 2342.17 141.911   1
  11   3   3 2595.05 145.690   1
 -11   3  -3 2268.66 139.206   1
  12  -3   3 5316.72 279.496   1
  12   3   3 4785.66 283.609   1
 -12   3  -3 4824.00 276.748   1
 -13  -3  -3 22.4484 31.5651   1
  13  -3   3 38.7634 34.5710   1
  13   3   3 7.92701 33.9249   1
 -13   3  -3 14.8368 32.6437   1
 -14  -3  -3 1909.22 132.112   1
  14   3   3 2186.19 139.072   1
 -15  -3  -3 2431.72 157.547   1
  15  -3   3 2681.61 162.362   1
  15   3   3 2788.64 163.882   1
 -15   3  -3 2335.59 155.973   1
  16  -3   3 840.846 84.0169   1
  16   3   3 1013.62 86.6567   1
 -16  -3  -3 1046.28 87.4573   1
 -16   3  -3 1053.89 87.9065   1
 -17  -3  -3-24.2102 34.5237   1
  17  -3   3 43.5708 40.8370   1
  17   3   3-25.6436 37.5979   1
 -17   3  -3-8.11212 34.7037   1
 -18  -3  -3-8.24761 29.8299   1
  18  -3   3 89.0357 37.5490   1
  18   3   3 17.3646 31.4009   1
 -18   3  -3-8.13435 35.7872   1
 -19  -3  -3 300.867 51.0215   1
  19  -3   3 190.166 51.8884   1
  19   3   3 298.696 54.6349   1
 -19   3  -3 178.162 44.7862   1
  20  -3   3-26.6123 32.0789   1
  20   3   3 8.75917 37.4766   1
 -20   3  -3-16.5375 32.2052   1
 -21  -3  -3-16.8510 30.4693   1
  21  -3   3 17.5273 37.4958   1
  21   3   3-25.8648 32.9951   1
 -21   3  -3-24.7632 37.7552   1
 -22  -3  -3 8.32164 35.6018   1
  22  -3   3-25.8002 41.7184   1
  22   3   3-33.8771 39.2158   1
 -22   3  -3 8.15706 39.5697   1
 -23  -3  -3-8.37187 38.3094   1
  23  -3   3-8.44659 39.1305   1
  23   3   3 56.6249 41.3818   1
 -23   3  -3 72.1513 43.4002   1
  24  -3   3 8.24179 38.1614   1
  24   3   3-23.7516 34.3509   1
 -24   3  -3 31.5616 38.6981   1
 -24  -3  -3 24.3652 34.2456   1
 -26  -4   3-8.38223 43.7548   1
  26   4  -3 103.386 46.6641   1
 -24  -4   3 75.1266 41.5506   1
  24   4  -3 52.6047 38.7454   1
 -24   4   3 120.922 46.0489   1
  23  -4  -3 8.87689 37.9762   1
 -23   4   3 8.49746 34.2131   1
 -22  -4   3 201.961 47.1010   1
  22  -4  -3 246.619 47.9421   1
  22   4  -3 210.724 46.9478   1
 -22   4   3 259.069 49.8163   1
 -21  -4   3 58.7280 44.2642   1
  21  -4  -3 43.3876 34.4950   1
  21   4  -3 105.439 42.7233   1
 -21   4   3 57.5382 37.7073   1
 -20  -4   3 16.3847 31.9309   1
  20  -4  -3 76.3933 37.8607   1
  20   4  -3 17.5373 30.4397   1
 -20   4   3 24.1536 33.4722   1
 -19  -4   3 352.225 55.4852   1
  19   4  -3 415.256 62.1332   1
 -19   4   3 510.149 61.0394   1
 -18  -4   3 325.623 51.8148   1
  18  -4  -3 418.480 54.5555   1
  18   4  -3 348.878 53.5446   1
 -18   4   3 265.354 44.7945   1
  17  -4  -3-7.75675 33.6548   1
 -17   4   3-7.27962 31.5848   1
 -16  -4   3 1847.31 126.521   1
 -16   4   3 1965.93 125.975   1
  16  -4  -3 2125.10 132.222   1
  16   4  -3 1926.62 131.781   1
 -15  -4   3 106.793 28.6338   1
 -15   4   3 19.7673 26.1368   1
  14   4  -3 2732.84 163.608   1
 -14  -4   3 2722.05 161.333   1
  13   4  -3 11356.1 545.891   1
 -13  -4   3 9995.56 541.320   1
 -13   4   3 11061.0 540.419   1
  13  -4  -3 12153.1 544.848   1
 -12   4   3 11743.6 584.337   1
  12  -4  -3 12587.7 588.213   1
  11   4  -3 3271.75 193.662   1
 -11   4   3 3611.90 190.402   1
  11  -4  -3 3666.43 191.949   1
 -11  -4   3 3578.51 195.345   1
  10   4  -3 2892.41 162.322   1
 -10   4   3 2890.75 155.002   1
  10  -4  -3 2719.93 155.315   1
 -10  -4   3 2867.30 161.272   1
   9   4  -3 39008.5 1732.65   1
  -9   4   3 36384.5 1724.83   1
   9  -4  -3 36552.4 1725.18   1
  -9  -4   3 37549.8 1731.41   1
   8   4  -3 23086.4 1085.33   1
  -8   4   3 24121.9 1078.61   1
  -8  -4   3 22480.2 1083.71   1
   8  -4  -3 22717.0 1078.11   1
  -7  -4   3 40292.1 1795.72   1
   7   4  -3 37362.0 1792.22   1
   6   4  -3 10636.3 538.503   1
   6  -4  -3 11221.0 533.340   1
  -6  -4   3 11389.6 540.244   1
  -6   4   3 11824.8 533.524   1
   5   4  -3 98598.9 4239.04   1
  -5   4   3 98590.2 4229.11   1
   5  -4  -3 92685.2 4228.62   1
   4  -4  -3 2752.68 139.860   1
   4   4  -3 2821.92 146.329   1
  -4   4   3 2570.97 139.381   1
  -4  -4   3 2902.91 146.998   1
   3  -4  -3 46408.8 2117.99   1
  -3   4   3 45786.5 2116.76   1
  -2   4   3 17210.7 767.906   1
   2  -4  -3 15829.0 767.470   1
  -1   4   3 98.4407 20.0855   1
   1  -4  -3 143.173 21.8181   1
   0   4   3 23110.4 1126.78   1
   0  -4  -3 25559.5 1127.49   1
  -1   4  -3 234248. 11169.5   1
   1  -4   3 255187. 11171.1   1
   2  -4   3 535.754 50.9542   1
  -2   4  -3 658.436 51.3304   1
   2   4   3 695.492 51.0360   1
  -2  -4  -3 641.626 48.9819   1
   3  -4   3 14978.3 751.954   1
  -3   4  -3 16265.9 754.809   1
   3   4   3 16727.3 754.618   1
  -3  -4  -3 16041.5 753.138   1
   4  -4   3 1720.88 105.744   1
  -4   4  -3 1714.16 105.782   1
   4   4   3 1827.23 107.566   1
  -4  -4  -3 1847.67 107.548   1
   5  -4   3 9442.07 452.782   1
  -5   4  -3 9099.18 452.340   1
   5   4   3 9137.55 452.425   1
  -5  -4  -3 9461.02 453.077   1
   6  -4   3 2564.65 134.325   1
   6   4   3 2318.56 131.951   1
  -6   4  -3 2257.30 129.792   1
   7  -4   3 92178.4 4308.43   1
   7   4   3 94497.8 4310.12   1
  -7  -4  -3 95110.7 4310.53   1
  -7   4  -3 93135.0 4307.57   1
   8  -4   3 968.125 74.3330   1
  -8   4  -3 935.088 72.0826   1
   9   4   3 31243.4 1370.42   1
  -9  -4  -3 27399.5 1363.23   1
   9  -4   3 29564.0 1366.86   1
  -9   4  -3 28579.7 1364.21   1
 -10   4  -3 2315.43 142.293   1
  10  -4   3 2575.72 146.582   1
 -10  -4  -3 2137.18 139.889   1
  10   4   3 2390.81 146.631   1
 -11   4  -3 6424.75 347.467   1
  11  -4   3 6896.76 351.020   1
 -11  -4  -3 6229.65 345.635   1
 -12   4  -3 14.2557 20.0089   1
  12  -4   3-15.0907 25.0401   1
 -12  -4  -3 86.3978 30.8305   1
  12   4   3 69.3052 32.9707   1
 -13   4  -3 81.3100 34.8851   1
  13  -4   3 101.722 37.3317   1
 -14   4  -3 1174.66 95.0194   1
  14  -4   3 1308.06 99.6870   1
 -14  -4  -3 1254.00 94.1573   1
  14   4   3 1218.39 97.3468   1
 -15   4  -3 3053.33 178.253   1
  15  -4   3 2917.26 178.773   1
 -15  -4  -3 2698.33 174.704   1
  15   4   3 3154.52 182.437   1
 -16   4  -3 127.955 40.2318   1
  16  -4   3-8.46573 34.8229   1
 -16  -4  -3 98.1260 41.1299   1
  16   4   3 111.336 40.3018   1
 -17   4  -3 657.382 67.7250   1
  17  -4   3 658.865 69.0522   1
 -18   4  -3 8.19101 31.3890   1
  18  -4   3 60.5462 32.5451   1
 -18  -4  -3 32.8677 29.7588   1
  18   4   3 51.9143 31.3306   1
 -19   4  -3-8.23917 27.9557   1
  19  -4   3 34.7207 32.0146   1
 -19  -4  -3 16.4726 36.7217   1
  19   4   3 43.3429 42.5206   1
 -20  -4  -3 148.665 42.3213   1
  20   4   3 139.659 40.4586   1
  21  -4   3 120.495 41.4863   1
 -21   4  -3 66.4465 38.6755   1
 -21  -4  -3 83.5819 38.9167   1
 -22  -4  -3-8.28608 36.4458   1
  22   4   3 17.0524 34.8762   1
 -23   4  -3-24.4043 39.8949   1
  23  -4   3 25.0768 38.2274   1
 -24   4  -3-23.7579 38.4146   1
  24  -4   3 24.5555 38.8120   1
 -24  -4  -3 31.7544 35.8494   1
  24   4   3-8.03845 31.8377   1
 -25  -5   3 204.208 46.0563   1
  25   5  -3 137.562 48.4069   1
 -24  -5   3 33.0543 41.4093   1
  24   5  -3 8.69800 33.8833   1
 -23   5   3 94.1334 41.3089   1
  23  -5  -3 151.431 45.7824   1
 -23  -5   3 25.3068 41.6311   1
  23   5  -3 149.391 49.4398   1
 -22   5   3 33.9394 36.3041   1
  22  -5  -3 26.4036 35.4409   1
 -22  -5   3-8.42566 32.8171   1
  22   5  -3 17.6770 31.3177   1
 -21   5   3 125.395 42.1178   1
  21  -5  -3 95.0471 37.2330   1
 -21  -5   3 16.5510 39.9439   1
  21   5  -3 161.064 48.1924   1
 -20   5   3 41.0225 34.1233   1
  20  -5  -3 33.7978 32.3750   1
 -19   5   3 511.226 58.3445   1
  19   5  -3 428.075 56.8561   1
 -19  -5   3 440.317 54.2974   1
  19  -5  -3 468.757 59.8502   1
  18   5  -3 1334.31 104.718   1
 -18  -5   3 1448.15 104.088   1
  17  -5  -3 1233.88 93.2278   1
 -17   5   3 1161.04 91.7646   1
  17   5  -3 1154.80 96.6595   1
  16  -5  -3-22.0181 26.0008   1
 -16   5   3 7.12322 25.2351   1
 -15  -5   3 4933.65 268.149   1
 -15   5   3 5037.42 266.246   1
  15  -5  -3 5206.92 268.241   1
  15   5  -3 4714.51 268.799   1
 -14  -5   3 2267.79 152.846   1
 -14   5   3 2780.37 153.520   1
  14  -5  -3 2668.14 154.255   1
  14   5  -3 2514.14 155.289   1
 -13  -5   3 2333.26 145.587   1
  13  -5  -3 2289.11 141.807   1
  13   5  -3 2564.85 150.218   1
 -13   5   3 2355.23 140.923   1
  12  -5  -3 1253.20 85.1474   1
 -12   5   3 1250.17 86.0940   1
  12   5  -3 1052.82 86.9288   1
 -12  -5   3 1217.88 88.9481   1
 -11   5   3 6493.87 331.368   1
  11  -5  -3 6687.62 331.828   1
  10  -5  -3 6926.59 364.031   1
 -10   5   3 7251.43 365.412   1
  10   5  -3 7586.60 372.100   1
 -10  -5   3 7925.73 373.537   1
   9  -5  -3 9812.34 449.841   1
  -9   5   3 9648.85 450.671   1
   9   5  -3 8121.82 452.516   1
  -9  -5   3 9326.61 455.789   1
   8  -5  -3 80930.7 3782.01   1
  -8   5   3 81214.3 3781.89   1
   8   5  -3 82338.5 3788.22   1
  -8  -5   3 85725.8 3790.20   1
   7  -5  -3 2334.65 125.793   1
   7   5  -3 2356.41 132.027   1
  -7   5   3 2179.90 123.988   1
  -7  -5   3 2188.94 130.319   1
  -6  -5   3 1209.29 84.2532   1
   6   5  -3 1304.78 84.5873   1
  -5  -5   3 2227.69 121.771   1
   5   5  -3 1931.13 119.022   1
   4  -5  -3 45134.3 2011.14   1
   4   5  -3 44929.6 2015.98   1
  -4  -5   3 40453.8 2014.85   1
  -4   5   3 43745.0 2010.25   1
   3  -5  -3 16638.7 793.364   1
   3   5  -3 17139.5 799.265   1
  -3  -5   3 17435.0 799.555   1
  -3   5   3 16828.0 792.150   1
  -2  -5   3 250036. 11412.1   1
  -2   5   3 250485. 11405.8   1
   2   5  -3 248625. 11411.0   1
   2  -5  -3 249037. 11406.5   1
  -1  -5   3 74800.1 3427.95   1
   1   5  -3 74352.5 3427.17   1
   0  -5   3 122039. 5610.25   1
   0   5  -3 122723. 5610.11   1
   1  -5   3 6366.18 329.688   1
  -1   5  -3 6597.62 328.910   1
  -1  -5  -3 6971.19 327.604   1
   1   5   3 6695.83 326.377   1
   2  -5   3 3712.68 209.403   1
  -2   5  -3 4075.71 212.372   1
  -2  -5  -3 4017.03 209.830   1
   2   5   3 4518.50 211.667   1
   3  -5   3 52661.4 2436.15   1
  -3   5  -3 53394.2 2436.09   1
  -3  -5  -3 53533.1 2435.13   1
   3   5   3 51509.2 2434.24   1
   4  -5   3 51.4026 21.4452   1
  -4   5  -3 25.2720 19.4424   1
  -4  -5  -3 69.1334 24.5609   1
   4   5   3 35.1058 23.8637   1
   5  -5   3 327.230 39.8090   1
  -5   5  -3 172.486 32.4335   1
  -5  -5  -3 215.165 35.0667   1
   5   5   3 291.632 38.3521   1
   6  -5   3 106001. 4881.40   1
  -6   5  -3 100119. 4883.21   1
  -6  -5  -3 112329. 4884.20   1
   6   5   3 106766. 4882.95   1
   7  -5   3 3054.73 171.826   1
   7   5   3 3103.65 174.610   1
  -7  -5  -3 2757.81 170.015   1
  -7   5  -3 3274.20 174.066   1
   8   5   3 19572.4 931.693   1
  -8  -5  -3 19562.3 931.102   1
   9  -5   3 1264.78 89.2549   1
   9   5   3 1190.82 88.7184   1
  -9   5  -3 1181.89 87.9671   1
  -9  -5  -3 1159.60 90.7532   1
  10  -5   3 8590.01 448.395   1
  10   5   3 9863.92 455.463   1
 -10   5  -3 8931.78 448.803   1
 -10  -5  -3 8676.00 448.838   1
  11  -5   3 1312.18 96.7266   1
  11   5   3 1533.44 103.928   1
 -11   5  -3 1243.60 94.3265   1
 -11  -5  -3 1244.64 95.6526   1
  12  -5   3 2966.92 171.987   1
 -12   5  -3 3015.92 171.772   1
 -13   5  -3 196.736 42.6266   1
  13  -5   3 132.521 38.8883   1
 -13  -5  -3 120.571 31.1638   1
  13   5   3 195.820 40.6436   1
 -14   5  -3 163.910 38.3495   1
  14  -5   3 192.531 40.2114   1
 -14  -5  -3 208.974 43.7848   1
  14   5   3 166.168 44.1130   1
  15   5   3 1458.15 109.468   1
 -15   5  -3 1342.59 101.870   1
 -15  -5  -3 1276.55 101.069   1
 -16  -5  -3 1020.43 84.6387   1
  16  -5   3 895.703 79.8346   1
  17   5   3 2487.89 159.802   1
 -17  -5  -3 2345.80 155.547   1
  18  -5   3 840.622 78.5514   1
  18   5   3 936.589 83.7255   1
 -18  -5  -3 785.856 78.8783   1
 -18   5  -3 724.347 72.8840   1
 -19   5  -3 33.3699 35.7410   1
  19  -5   3 25.8757 34.2159   1
 -19  -5  -3 74.9508 36.1832   1
  19   5   3 34.5989 37.5777   1
 -20   5  -3 333.178 51.5945   1
  20  -5   3 293.831 50.7397   1
 -20  -5  -3 362.392 51.7007   1
  20   5   3 338.354 50.9195   1
 -21   5  -3 66.1582 37.3817   1
  21  -5   3-25.8174 37.3746   1
 -21  -5  -3 48.8739 41.2647   1
  21   5   3 68.5973 43.4345   1
 -22   5  -3 16.3345 41.7903   1
  22  -5   3 8.52823 40.4695   1
  22   5   3 76.5087 42.1721   1
 -23   5  -3 65.0885 35.3948   1
  23  -5   3 90.7660 34.3743   1
 -23  -5  -3 32.2273 28.0610   1
  23   5   3 49.8552 30.1545   1
 -24   5  -3 8.08758 41.3520   1
  24  -5   3-8.03124 35.3246   1
 -26  -6   3-7.92398 42.4930   1
  26   6  -3 8.33840 39.0751   1
 -25  -6   3-8.18821 39.2811   1
  25   6  -3-25.3570 40.5477   1
 -23   6   3 26.5883 36.2553   1
 -23  -6   3 8.38470 38.8242   1
  23   6  -3-8.78928 39.6924   1
 -22   6   3 131.350 44.2052   1
  22  -6  -3 236.824 47.3495   1
 -21   6   3-17.2153 39.3823   1
  21  -6  -3-8.64368 34.8192   1
 -21  -6   3 73.1624 36.2541   1
  21   6  -3 26.6963 34.6713   1
 -20   6   3 329.097 51.2416   1
  20  -6  -3 313.689 49.6082   1
 -20  -6   3 187.682 43.6949   1
  20   6  -3 322.506 53.1977   1
 -19   6   3 74.1020 37.4170   1
  19  -6  -3 107.470 38.0394   1
 -19  -6   3 96.6711 37.5353   1
  19   6  -3 88.0462 39.9805   1
 -18   6   3 423.426 55.3972   1
  18  -6  -3 369.072 51.1992   1
 -18  -6   3 314.056 45.8681   1
  18   6  -3 442.914 55.9454   1
 -17  -6   3 1395.86 104.070   1
 -17   6   3 1477.46 105.020   1
  17  -6  -3 1232.00 100.398   1
  17   6  -3 1450.12 107.225   1
 -16   6   3 4329.47 231.044   1
  16  -6  -3 3882.10 227.621   1
 -16  -6   3 4163.28 231.568   1
 -15  -6   3 1150.51 91.6007   1
 -15   6   3 1252.03 94.6114   1
  15  -6  -3 1354.14 96.0218   1
  15   6  -3 1323.07 96.8094   1
 -14  -6   3 6221.49 325.730   1
  14  -6  -3 6391.16 325.195   1
  14   6  -3 5832.74 324.536   1
 -14   6   3 6384.40 323.181   1
  13   6  -3 148.739 35.3688   1
 -13  -6   3 115.219 34.2806   1
  12  -6  -3 98.4609 30.2270   1
 -12   6   3 98.3784 28.5192   1
  12   6  -3 86.7189 31.2786   1
 -12  -6   3 133.560 32.0978   1
  11  -6  -3 22.8583 24.8161   1
 -11   6   3 46.3003 25.8198   1
  11   6  -3 40.5726 29.3572   1
 -11  -6   3-13.2752 28.8174   1
  10  -6  -3 14490.7 704.393   1
 -10   6   3 15149.2 704.566   1
  10   6  -3 15239.4 712.094   1
 -10  -6   3 14116.0 707.987   1
   9  -6  -3 12515.2 573.671   1
  -9   6   3 11364.2 569.578   1
   9   6  -3 11858.2 577.111   1
  -9  -6   3 11809.6 577.398   1
  -8  -6   3 100.846 28.4102   1
   8   6  -3 109.301 29.9736   1
   8  -6  -3 64.0893 22.8034   1
   7   6  -3 18168.5 817.501   1
  -7  -6   3 15772.1 817.076   1
  -7   6   3 17230.5 808.012   1
   7  -6  -3 17386.0 810.115   1
   6  -6  -3 3263.56 181.536   1
   6   6  -3 3758.98 193.099   1
  -6   6   3 3747.71 186.243   1
  -6  -6   3 3330.89 189.432   1
   5  -6  -3 23191.7 1118.92   1
   5   6  -3 24068.0 1126.22   1
  -5   6   3 24013.2 1118.90   1
  -5  -6   3 24967.2 1126.86   1
   4  -6  -3 4813.68 234.022   1
   4   6  -3 4829.20 238.099   1
  -4   6   3 4321.71 231.295   1
  -4  -6   3 4475.62 237.650   1
   3  -6  -3 41213.4 1928.11   1
   3   6  -3 42215.9 1933.86   1
  -3   6   3 41354.3 1927.41   1
  -3  -6   3 42518.5 1934.11   1
  -2  -6   3 14773.0 717.527   1
  -2   6   3 14893.8 712.308   1
   2   6  -3 15202.7 717.438   1
   2  -6  -3 15589.7 713.653   1
  -1  -6   3 41368.3 1936.51   1
  -1   6   3 43020.2 1932.00   1
   1   6  -3 40559.2 1934.75   1
   1  -6  -3 42104.2 1931.68   1
   0  -6   3 138454. 6706.13   1
   0   6   3 148852. 6703.99   1
   0   6  -3 150775. 6708.20   1
   0  -6  -3 147367. 6703.58   1
   1  -6   3 87093.0 3877.90   1
  -1   6  -3 90328.5 3879.27   1
  -1  -6  -3 86685.5 3876.04   1
  -2   6  -3 269.413 35.6135   1
   2  -6   3 134.738 31.0015   1
   2   6   3 220.974 32.1832   1
  -2  -6  -3 153.714 29.9477   1
   3   6   3 891.215 67.3440   1
  -3  -6  -3 956.243 69.7918   1
  -3   6  -3 928.378 69.7591   1
   3  -6   3 950.165 70.0894   1
   4   6   3 6733.38 349.359   1
  -4  -6  -3 6939.32 349.237   1
  -4   6  -3 7522.07 351.250   1
   4  -6   3 6735.05 348.724   1
   5   6   3 592.849 54.0638   1
  -5  -6  -3 646.757 54.2269   1
  -5   6  -3 553.531 52.5059   1
   5  -6   3 499.307 51.3604   1
   6   6   3 2945.52 171.252   1
  -6  -6  -3 3026.53 170.558   1
  -6   6  -3 3028.72 171.109   1
   6  -6   3 2978.24 169.931   1
  -7  -6  -3 28907.5 1404.08   1
   7   6   3 31191.4 1408.69   1
   8  -6   3 1349.77 94.2698   1
   8   6   3 1364.08 96.3266   1
  -8  -6  -3 1163.97 91.7207   1
  -8   6  -3 1401.58 96.2827   1
   9  -6   3 10456.1 512.422   1
   9   6   3 10364.0 512.275   1
  -9  -6  -3 10116.4 510.515   1
  -9   6  -3 10333.6 510.945   1
  10  -6   3 7100.94 375.860   1
  10   6   3 7245.34 377.379   1
 -10  -6  -3 7258.87 376.796   1
 -10   6  -3 7858.16 379.439   1
  11  -6   3 833.868 74.8393   1
  11   6   3 968.654 78.3872   1
 -11   6  -3 953.338 79.6313   1
 -11  -6  -3 762.318 71.3011   1
  12  -6   3 725.816 68.9852   1
 -12   6  -3 640.902 68.0215   1
  13   6   3 359.747 53.8942   1
  13  -6   3 337.221 51.6073   1
 -13   6  -3 439.465 57.5378   1
 -14   6  -3 1869.03 135.927   1
 -14  -6  -3 2126.01 138.385   1
  15   6   3 400.956 55.9021   1
  15  -6   3 441.372 54.1488   1
 -15  -6  -3 374.891 54.8497   1
 -16   6  -3 3045.60 184.219   1
  16  -6   3 3025.82 184.485   1
  17  -6   3 1245.59 102.104   1
  17   6   3 1275.12 104.828   1
 -17   6  -3 1287.60 103.451   1
 -17  -6  -3 1443.83 104.032   1
  18   6   3 483.885 65.0519   1
  18  -6   3 551.255 63.6556   1
 -18   6  -3 588.984 64.3022   1
 -18  -6  -3 564.721 65.6356   1
  19   6   3 488.964 61.0670   1
  19  -6   3 435.759 59.9068   1
 -19   6  -3 487.559 65.7467   1
 -19  -6  -3 400.154 57.0521   1
  20   6   3 17.1957 32.3085   1
  20  -6   3 8.52672 38.0106   1
 -20   6  -3 8.53685 41.8697   1
 -20  -6  -3 8.23588 33.1614   1
  21   6   3 17.0776 28.3544   1
  21  -6   3 25.4985 39.8729   1
 -21   6  -3 50.7588 41.9780   1
 -21  -6  -3 63.5397 33.0433   1
  22   6   3 66.6983 35.7487   1
  22  -6   3 117.635 44.2993   1
 -22   6  -3 67.2322 43.4657   1
 -22  -6  -3-7.93446 33.5425   1
  23   6   3 8.22726 39.4723   1
 -23  -6  -3 31.3150 42.7487   1
 -24   6  -3 24.1413 42.7734   1
  26   7  -3 16.3104 38.2455   1
 -26  -7   3 47.3995 40.0140   1
  24   7  -3 103.490 46.6806   1
 -24  -7   3-41.1318 41.6547   1
  23   7  -3 187.177 48.6687   1
 -23  -7   3 105.839 44.5340   1
  22   7  -3 97.6126 34.0691   1
 -22   7   3 97.8382 41.2767   1
 -22  -7   3 8.10897 31.7003   1
 -21  -7   3 114.848 40.0856   1
  21   7  -3 96.3931 38.3259   1
  20   7  -3 437.410 60.4173   1
 -20  -7   3 244.922 48.5752   1
 -20   7   3 327.477 53.2486   1
  20  -7  -3 368.998 56.7473   1
  19   7  -3 343.866 55.1953   1
  19  -7  -3 481.035 59.9511   1
 -19  -7   3 401.014 55.2177   1
 -19   7   3 565.531 63.5822   1
  18   7  -3 581.991 66.5262   1
 -18   7   3 640.763 67.8131   1
  18  -7  -3 535.199 65.2992   1
  17  -7  -3 73.0546 33.7649   1
 -17   7   3 7.99519 33.2589   1
  17   7  -3 33.4752 35.3307   1
 -17  -7   3 40.4175 34.6263   1
  16  -7  -3 61.5724 31.4788   1
 -16   7   3 171.847 38.7075   1
 -16  -7   3 144.555 42.2408   1
  16   7  -3 114.677 40.1180   1
  15   7  -3 4333.27 240.310   1
  15  -7  -3 4030.61 235.194   1
 -15  -7   3 4354.03 240.273   1
 -15   7   3 4385.91 237.769   1
  14   7  -3 47.3417 30.1985   1
 -14   7   3-14.3731 32.8734   1
  14  -7  -3-28.2060 30.1737   1
 -14  -7   3 53.6958 29.3590   1
  13   7  -3 1817.84 124.384   1
 -13   7   3 1598.46 114.149   1
  13  -7  -3 1751.32 117.469   1
 -12  -7   3 259.063 46.3240   1
  12   7  -3 463.145 53.3881   1
  11   7  -3 694.896 66.8997   1
 -11   7   3 878.441 67.3521   1
  11  -7  -3 680.031 62.0878   1
 -11  -7   3 723.983 69.7305   1
  10   7  -3 2032.23 139.706   1
 -10   7   3 2274.40 134.620   1
  10  -7  -3 2323.78 134.815   1
 -10  -7   3 2406.68 141.686   1
   9   7  -3 3965.55 233.590   1
   9  -7  -3 4565.81 232.106   1
  -9  -7   3 4643.22 240.556   1
  -9   7   3 4462.60 232.493   1
  -8   7   3 7871.96 406.630   1
   8  -7  -3 8899.59 413.124   1
  -7  -7   3 2762.02 159.756   1
   7  -7  -3 2517.90 151.109   1
  -6   7   3 19942.2 964.475   1
   6   7  -3 21297.3 973.430   1
  -6  -7   3 19731.0 970.256   1
   6  -7  -3 21258.4 966.493   1
  -5   7   3 23730.0 1066.91   1
   5   7  -3 21899.6 1069.73   1
  -5  -7   3 22503.1 1072.26   1
  -4   7   3 13206.6 648.845   1
   4   7  -3 14831.4 657.409   1
  -4  -7   3 13381.6 655.618   1
   4  -7  -3 13509.5 650.664   1
  -3   7   3 2542.45 143.233   1
   3   7  -3 2493.24 146.277   1
  -3  -7   3 2657.44 148.689   1
   3  -7  -3 2643.03 143.864   1
  -2   7   3 25383.5 1210.22   1
   2   7  -3 25457.5 1215.37   1
   2  -7  -3 26639.1 1212.07   1
  -2  -7   3 26399.7 1216.78   1
   1   7  -3 16832.1 837.843   1
  -1   7   3 17891.7 833.695   1
   1  -7  -3 17780.8 833.921   1
  -1  -7   3 18147.4 839.132   1
   0   7  -3 4758.27 247.855   1
   0   7   3 4706.26 244.565   1
   0  -7  -3 4962.30 245.595   1
   0  -7   3 4563.89 246.505   1
  -1   7  -3 15543.4 723.355   1
   1   7   3 15191.2 719.497   1
  -1  -7  -3 14780.4 719.415   1
   1  -7   3 14946.5 722.021   1
  -2   7  -3 4229.01 216.979   1
   2  -7   3 3773.50 212.321   1
   2   7   3 4118.99 213.573   1
  -2  -7  -3 3951.27 212.663   1
   3  -7   3 5839.84 287.254   1
  -3   7  -3 5373.36 283.547   1
   3   7   3 5458.10 282.364   1
  -3  -7  -3 5456.55 284.650   1
   4  -7   3 32300.0 1461.06   1
   4   7   3 30730.6 1458.43   1
  -4  -7  -3 33097.6 1461.43   1
  -4   7  -3 29104.8 1456.82   1
   5   7   3-25.2006 26.1706   1
  -5  -7  -3-18.6326 28.4043   1
  -5   7  -3 6.12390 26.1979   1
   5  -7   3 48.3272 26.2095   1
   6   7   3 9376.34 444.975   1
  -6  -7  -3 9047.62 443.690   1
  -6   7  -3 8647.57 441.206   1
   6  -7   3 8559.54 442.257   1
   7   7   3 12616.6 629.208   1
  -7  -7  -3 12836.0 628.815   1
  -7   7  -3 12690.6 628.393   1
   7  -7   3 13606.4 631.763   1
   8   7   3 378.906 51.0713   1
   8  -7   3 471.877 51.3462   1
  -8  -7  -3 343.552 48.5615   1
  -8   7  -3 283.959 44.2343   1
  -9  -7  -3 1340.15 96.2832   1
   9  -7   3 1334.40 96.4027   1
  -9   7  -3 1398.97 99.4416   1
   9   7   3 1197.31 93.8296   1
  10  -7   3 37.1487 36.0509   1
  10   7   3 61.2943 33.7122   1
 -10  -7  -3-29.9348 32.0276   1
 -10   7  -3 14.9319 32.4046   1
  11   7   3 572.152 62.1505   1
 -11  -7  -3 530.227 61.1519   1
 -11   7  -3 660.125 66.1253   1
  11  -7   3 543.363 60.9474   1
 -12  -7  -3 597.495 65.5255   1
  12   7   3 590.058 68.6078   1
  13   7   3 2708.14 163.603   1
 -13  -7  -3 2422.21 156.232   1
 -13   7  -3 2430.28 156.443   1
  14   7   3 2129.19 132.857   1
  14  -7   3 1927.31 127.246   1
 -15  -7  -3 576.938 64.1949   1
  15  -7   3 584.706 65.6731   1
 -15   7  -3 492.812 61.6934   1
  15   7   3 481.621 65.1490   1
 -16  -7  -3 170.371 37.2047   1
  16   7   3 216.665 43.3932   1
 -17  -7  -3 421.603 57.7774   1
  17  -7   3 563.569 62.7649   1
 -17   7  -3 487.923 59.8735   1
  17   7   3 533.281 66.6037   1
  18  -7   3 26.1501 33.9515   1
 -18   7  -3 8.60556 32.3430   1
 -19  -7  -3-8.25214 36.7834   1
  19   7   3 8.74231 39.9806   1
 -20  -7  -3 156.248 44.0499   1
  20  -7   3 104.431 36.5753   1
  20   7   3 146.366 43.0423   1
 -20   7  -3 94.3551 39.1324   1
 -21  -7  -3 56.4376 37.8297   1
  21   7   3 25.2438 37.5554   1
  22   7   3 58.0484 39.0149   1
 -22  -7  -3 53.9938 35.0034   1
 -22   7  -3 92.4516 44.3793   1
  22  -7   3 111.137 44.2819   1
  23   7   3 40.1565 40.2715   1
 -23   7  -3 49.5210 42.6551   1
  23  -7   3 25.2006 38.9315   1
 -25  -8   3-23.8624 38.1533   1
  25   8  -3 41.7102 32.4856   1
 -24  -8   3 39.7157 41.4222   1
  24   8  -3-17.3939 40.2718   1
 -22  -8   3-16.2724 37.6755   1
  22   8  -3-8.69794 37.7408   1
  21   8  -3-8.90263 36.4168   1
 -21  -8   3-8.14770 34.8562   1
 -21   8   3-18.1428 40.4365   1
  21  -8  -3 8.79228 35.3991   1
  20   8  -3 212.983 49.9519   1
  20  -8  -3 199.216 45.6096   1
 -20  -8   3 190.866 45.4972   1
  19  -8  -3 8.49457 31.3222   1
  19   8  -3-17.6911 39.9457   1
 -19  -8   3 8.30137 39.3638   1
 -19   8   3-35.0730 36.9716   1
  18  -8  -3 58.5671 36.4258   1
  18   8  -3 52.1118 36.7451   1
 -18  -8   3 90.2940 37.6617   1
 -18   8   3 59.4215 34.8547   1
  17  -8  -3 1363.00 102.733   1
 -17  -8   3 1325.98 103.295   1
 -17   8   3 1350.57 104.001   1
  16   8  -3 209.656 43.1346   1
 -16   8   3 165.739 39.5107   1
  16  -8  -3 201.986 47.3896   1
 -16  -8   3 269.598 46.7906   1
  15   8  -3 24.4747 32.3192   1
 -15   8   3 30.3579 30.0672   1
  15  -8  -3-7.87649 31.7192   1
 -15  -8   3 16.1376 30.3256   1
  14   8  -3 217.822 46.3929   1
 -14   8   3 174.468 37.9744   1
  14  -8  -3 128.505 37.8790   1
 -14  -8   3 173.844 41.5399   1
  13   8  -3 4466.43 234.894   1
 -13   8   3 3729.30 222.988   1
  13  -8  -3 4122.99 227.554   1
 -13  -8   3 4181.80 230.744   1
  12   8  -3 864.678 75.8612   1
 -12   8   3 971.496 74.5457   1
 -12  -8   3 883.509 77.8635   1
  12  -8  -3 755.998 70.4789   1
  11   8  -3 5390.04 283.795   1
 -11  -8   3 5158.54 281.438   1
  10  -8  -3 2940.06 165.673   1
 -10   8   3 2747.72 162.585   1
  10   8  -3 2894.33 170.699   1
 -10  -8   3 2891.40 171.489   1
   9  -8  -3 1452.51 98.8860   1
  -9  -8   3 1516.24 106.111   1
  -9   8   3 1481.78 98.1459   1
   9   8  -3 1527.43 104.594   1
  -8  -8   3 101.000 25.9872   1
   8   8  -3 160.257 29.9645   1
   8  -8  -3 123.786 29.3761   1
  -8   8   3 142.110 31.1485   1
   7   8  -3 18253.0 842.790   1
   7  -8  -3 17694.7 836.958   1
  -7  -8   3 16480.9 839.474   1
  -7   8   3 17990.4 835.778   1
   6  -8  -3 633.157 57.4189   1
   5  -8  -3 8795.86 431.560   1
  -5   8   3 8741.10 429.451   1
   4   8  -3 1102.13 80.3281   1
  -4  -8   3 1023.00 78.8061   1
  -4   8   3 1053.33 74.9538   1
  -3  -8   3 66.4047 25.1560   1
   3  -8  -3 36.3209 22.2870   1
  -3   8   3 20.5161 22.3427   1
   3   8  -3 52.9847 23.4025   1
  -2  -8   3 41.7050 28.3492   1
   2  -8  -3 63.1920 24.1990   1
   2   8  -3-5.91545 26.8174   1
  -2   8   3 91.8640 24.8687   1
  -1   8   3 40773.7 1802.19   1
  -1  -8   3 38130.4 1805.58   1
   1  -8  -3 39319.4 1801.87   1
   1   8  -3 36884.0 1802.85   1
   0   8   3 3462.14 186.916   1
   0  -8   3 3326.98 188.835   1
   0  -8  -3 3539.54 187.974   1
   0   8  -3 3302.25 187.014   1
   1   8   3 6001.30 303.275   1
  -1   8  -3 6183.46 306.646   1
   1  -8   3 6587.76 309.488   1
   2   8   3 4602.76 251.928   1
  -2   8  -3 4817.10 255.510   1
   2  -8   3 4866.14 256.088   1
  -2  -8  -3 5013.39 254.749   1
  -3  -8  -3 5373.72 285.946   1
   3   8   3 5691.86 287.379   1
   4  -8   3 1280.95 91.0308   1
  -4   8  -3 1211.20 88.4885   1
   5  -8   3 17834.0 823.792   1
  -5   8  -3 16590.6 818.855   1
  -5  -8  -3 17190.4 821.398   1
   5   8   3 17093.1 821.270   1
   6  -8   3 836.286 70.0749   1
  -6   8  -3 843.263 69.9824   1
  -6  -8  -3 828.192 72.0003   1
   6   8   3 794.197 72.8425   1
   7  -8   3 394.603 50.9196   1
  -7   8  -3 478.496 54.5538   1
  -7  -8  -3 427.630 50.2163   1
   7   8   3 329.469 47.0649   1
   8  -8   3 321.392 48.3346   1
  -8   8  -3 256.152 44.0084   1
  -8  -8  -3 392.887 49.2796   1
   8   8   3 336.559 50.4089   1
   9  -8   3 519.917 61.7867   1
  -9   8  -3 750.098 68.3206   1
  -9  -8  -3 706.550 66.7503   1
   9   8   3 551.260 63.5385   1
  10  -8   3 117.934 35.3797   1
 -10  -8  -3 130.126 40.5853   1
  10   8   3 86.5414 37.6183   1
 -10   8  -3 91.3846 33.8449   1
 -11  -8  -3 86.8362 36.8569   1
  11   8   3 121.227 35.8618   1
  12   8   3 794.649 75.7720   1
 -12  -8  -3 674.695 72.8220   1
 -13  -8  -3 4398.40 264.705   1
  13  -8   3 4875.53 268.412   1
  14  -8   3 25.0483 38.2313   1
 -14   8  -3 76.0867 40.5942   1
 -14  -8  -3 24.4916 35.9582   1
  14   8   3 43.4985 38.8250   1
  15   8   3-18.3249 26.5012   1
 -15  -8  -3 15.7369 24.1390   1
 -15   8  -3 17.0860 37.0643   1
  15  -8   3-16.9892 33.6432   1
  16   8   3 257.039 54.5215   1
 -16  -8  -3 373.086 55.8839   1
 -16   8  -3 406.099 61.1371   1
  16  -8   3 489.866 59.2281   1
  17   8   3 313.409 48.4354   1
 -17  -8  -3 334.131 47.1707   1
 -17   8  -3 427.693 61.5708   1
  17  -8   3 337.153 54.5987   1
  18   8   3 17.4338 40.3603   1
 -18  -8  -3 16.1682 33.5809   1
 -18   8  -3-17.5128 33.5050   1
  18  -8   3-26.0151 29.4119   1
  19   8   3 169.016 51.0323   1
 -19  -8  -3 143.831 42.2264   1
 -19   8  -3 271.060 49.7893   1
  19  -8   3 199.174 46.4604   1
  20   8   3 8.58252 39.2817   1
 -20  -8  -3 72.9110 39.3280   1
 -20   8  -3 60.8586 47.9036   1
  20  -8   3-8.61094 37.9073   1
  21   8   3 33.5507 34.8598   1
 -21  -8  -3 56.0585 30.6631   1
 -21   8  -3 17.1466 31.6308   1
  21  -8   3-8.52713 30.8506   1
  22   8   3 97.5819 37.2405   1
 -22  -8  -3 15.5777 28.7849   1
 -22   8  -3 25.3458 44.0972   1
  22  -8   3 16.7724 34.8902   1
 -23   8  -3-16.5869 44.4807   1
 -24  -9   3-7.53133 38.5079   1
  24   9  -3 8.77757 41.6200   1
 -23  -9   3 55.5907 41.0234   1
  23   9  -3-8.52282 36.4753   1
 -22  -9   3 7.99535 28.3252   1
 -21  -9   3 32.0171 30.6427   1
  21   9  -3 9.06451 29.3296   1
 -20   9   3-35.1011 36.4549   1
  20  -9  -3 18.2725 37.3747   1
  19  -9  -3 116.453 37.4432   1
 -19   9   3 94.7967 38.1340   1
  19   9  -3 44.2743 41.2103   1
 -19  -9   3 107.150 41.5020   1
  18  -9  -3 61.2631 36.6520   1
 -18   9   3 84.4342 38.8946   1
  18   9  -3 179.954 49.7899   1
 -18  -9   3 92.4629 40.1289   1
  17  -9  -3 84.7693 37.4858   1
 -17   9   3 148.241 42.3118   1
  17   9  -3 171.485 43.1191   1
 -17  -9   3 226.151 48.2378   1
 -16  -9   3 1050.79 90.0141   1
  16   9  -3 1260.88 96.4308   1
  15   9  -3 68.3858 30.3197   1
 -15   9   3 23.1477 36.1902   1
  15  -9  -3 7.90185 31.8495   1
 -15  -9   3 16.4528 29.1812   1
  14   9  -3 1449.22 106.630   1
 -14   9   3 1212.20 99.1830   1
  14  -9  -3 1329.52 100.094   1
 -14  -9   3 1458.83 105.545   1
  13   9  -3 1367.24 103.181   1
 -13   9   3 1393.76 100.710   1
  13  -9  -3 1309.27 98.2187   1
 -13  -9   3 1264.31 100.653   1
 -12   9   3 469.834 56.0047   1
  12  -9  -3 652.639 62.3282   1
  11   9  -3 232.414 44.9746   1
  11  -9  -3 155.452 36.9705   1
 -11  -9   3 361.566 50.2244   1
 -11   9   3 314.957 43.2810   1
  10   9  -3 5592.34 293.164   1
 -10  -9   3 5907.36 296.889   1
  10  -9  -3 4881.84 286.135   1
 -10   9   3 5815.99 289.961   1
  -9  -9   3 2344.23 149.534   1
   9   9  -3 2428.70 148.677   1
  -8   9   3 200.932 35.0880   1
   8   9  -3 298.972 41.0729   1
  -8  -9   3 201.008 35.0583   1
   8  -9  -3 165.558 35.2441   1
  -7   9   3 770.101 64.4922   1
   7   9  -3 647.325 65.7559   1
  -7  -9   3 679.699 69.9139   1
   7  -9  -3 804.333 65.7483   1
  -6   9   3 7618.27 366.543   1
   6   9  -3 7531.41 371.334   1
  -6  -9   3 7005.61 368.811   1
   6  -9  -3 6885.22 364.966   1
  -5   9   3 8448.92 422.883   1
   5   9  -3 8349.60 427.575   1
  -5  -9   3 8843.02 430.349   1
   5  -9  -3 8609.19 424.958   1
  -4   9   3 1487.10 94.1888   1
   4   9  -3 1277.84 93.8967   1
   4  -9  -3 1429.16 93.8626   1
  -4  -9   3 1230.18 95.5763   1
   3   9  -3 368.903 48.7250   1
  -3   9   3 547.447 51.9009   1
   3  -9  -3 495.081 49.7132   1
  -3  -9   3 459.597 51.5574   1
  -2   9   3 2906.12 172.106   1
   2   9  -3 3313.42 181.076   1
  -2  -9   3 3173.63 180.395   1
   2  -9  -3 3132.77 175.677   1
   1   9  -3-44.5738 30.5435   1
  -1   9   3 40.4173 23.9854   1
   1  -9  -3 35.3469 24.8404   1
  -1  -9   3-58.5011 31.1787   1
   0   9  -3 37.8534 27.7957   1
   0   9   3 30.4175 22.4879   1
   0  -9  -3 24.5270 20.8587   1
   0  -9   3 65.8076 33.3483   1
  -1   9  -3-6.47102 25.2055   1
   1   9   3 6.27406 24.0140   1
  -1  -9  -3 18.8360 27.2473   1
   1  -9   3 40.2407 29.1043   1
  -2   9  -3 20.2331 27.3343   1
   2  -9   3 138.354 36.8921   1
   3   9   3 5226.69 289.131   1
  -3  -9  -3 5775.26 291.754   1
  -3   9  -3 5392.12 291.054   1
   3  -9   3 5934.91 294.808   1
   4   9   3 20632.6 1001.00   1
   4  -9   3 21240.1 1001.56   1
  -4  -9  -3 21468.5 1002.48   1
  -4   9  -3 21056.3 1003.17   1
   5  -9   3 2513.05 147.754   1
  -5   9  -3 2537.82 147.495   1
   5   9   3 2148.74 144.236   1
  -5  -9  -3 2448.25 147.982   1
   6  -9   3 4904.55 262.201   1
  -6   9  -3 4763.48 258.058   1
   6   9   3 5007.75 263.852   1
  -6  -9  -3 4698.93 259.429   1
   7  -9   3 51.9376 29.9104   1
  -7   9  -3-7.10727 28.1898   1
   7   9   3 22.4917 28.2105   1
  -7  -9  -3 73.9781 29.8226   1
   8  -9   3 206.784 40.2240   1
  -8   9  -3 202.340 41.1473   1
   8   9   3 169.955 42.3588   1
  -8  -9  -3 190.372 42.4997   1
  -9   9  -3-37.8644 28.4669   1
   9  -9   3 7.61103 28.6102   1
 -10  -9  -3 499.025 60.4779   1
  10   9   3 456.294 58.8285   1
 -11   9  -3 7.94590 36.7904   1
 -11  -9  -3-8.03365 26.6212   1
  11   9   3 16.4971 27.3333   1
  12  -9   3 143.504 38.5866   1
  12   9   3 242.874 45.7185   1
 -12  -9  -3 188.682 43.2169   1
  13  -9   3 172.985 38.5245   1
 -13   9  -3 107.757 34.9628   1
  13   9   3 185.526 46.4365   1
 -13  -9  -3 66.1737 38.7770   1
  14  -9   3 278.576 52.8554   1
 -14   9  -3 269.821 51.2781   1
  14   9   3 263.124 50.5186   1
 -14  -9  -3 228.577 46.4735   1
  15  -9   3 26.2783 32.4802   1
 -15   9  -3 102.637 40.2293   1
 -15  -9  -3 90.6376 31.7155   1
  15   9   3 79.6942 32.8303   1
 -16  -9  -3 152.510 40.1134   1
 -16   9  -3 259.413 45.6836   1
  16  -9   3 123.112 38.3124   1
  17   9   3 8.85576 35.6544   1
 -17  -9  -3 8.10355 32.6261   1
 -17   9  -3-34.8134 44.0541   1
  17  -9   3 43.9125 42.1257   1
  18   9   3 138.216 48.5432   1
 -18  -9  -3 88.8443 43.8800   1
 -18   9  -3 60.9400 38.4916   1
  18  -9   3 70.3071 36.1616   1
 -19   9  -3 8.67344 37.6323   1
  19  -9   3 8.75327 35.2429   1
 -20  -9  -3 15.6036 36.5651   1
  20   9   3 8.68289 34.9620   1
  21   9   3-16.6246 40.3209   1
 -21  -9  -3-39.2314 41.6930   1
 -21   9  -3 25.4744 44.7014   1
  21  -9   3 17.1347 37.1709   1
 -22   9  -3 49.9385 39.5014   1
  22  -9   3 25.3794 32.4136   1
 -24 -10   3-7.64907 42.1242   1
  24  10  -3-8.19704 39.7626   1
 -22 -10   3 7.93369 37.6186   1
  22  10  -3-8.71927 37.8290   1
 -21 -10   3 48.2257 38.1367   1
  21  10  -3 8.88819 36.9463   1
  20  10  -3 43.9285 39.2492   1
 -20  10   3 43.7238 40.5733   1
 -20 -10   3 82.5175 44.7280   1
 -18  10   3 8.62732 38.5350   1
  18 -10  -3 85.0712 36.4761   1
 -18 -10   3 59.1288 28.7551   1
  17  10  -3 25.8501 37.9294   1
 -17  10   3 8.55317 33.3396   1
  17 -10  -3 75.0962 34.1637   1
 -17 -10   3 16.7854 37.4401   1
  16  10  -3 25.7427 32.8472   1
 -16  10   3 49.7375 35.4753   1
 -16 -10   3 33.6375 33.8703   1
  16 -10  -3-24.6551 34.1519   1
  15  10  -3 123.557 41.5827   1
 -15 -10   3 67.3783 38.7586   1
  14 -10  -3 911.848 80.5724   1
  14  10  -3 1028.27 85.8376   1
 -14  10   3 964.855 80.3142   1
 -14 -10   3 787.140 79.7125   1
  13  10  -3 157.146 41.8858   1
  13 -10  -3 142.454 38.8750   1
 -13  10   3 96.3843 34.0368   1
 -13 -10   3 155.074 41.7644   1
  12 -10  -3 1116.45 87.6309   1
 -12  10   3 943.492 82.3164   1
 -12 -10   3 1205.89 93.3506   1
  12  10  -3 1080.51 90.4177   1
  11 -10  -3 113.754 31.1116   1
 -11 -10   3 112.031 34.4722   1
 -11  10   3 61.1906 30.5644   1
  11  10  -3 71.5846 31.2370   1
  10 -10  -3 1945.63 130.979   1
 -10  10   3 2208.36 135.167   1
  -9 -10   3 2298.57 151.582   1
   9 -10  -3 2230.49 147.077   1
   9  10  -3 2469.99 153.132   1
  -8 -10   3 1601.56 115.493   1
   8  10  -3 1786.89 117.503   1
  -8  10   3 1603.93 112.109   1
   8 -10  -3 1738.22 115.033   1
  -7  10   3 4300.17 237.623   1
   7  10  -3 4802.28 246.079   1
  -7 -10   3 4028.28 239.153   1
   7 -10  -3 4557.11 239.650   1
   6  10  -3 7570.33 371.068   1
  -6 -10   3 6822.99 367.583   1
   5  10  -3 1736.11 116.221   1
  -5 -10   3 1667.63 117.466   1
   4  10  -3 4447.94 255.546   1
  -4 -10   3 5197.55 261.426   1
   3  10  -3 26870.7 1231.48   1
  -3 -10   3 25352.9 1229.82   1
   2  10  -3 18008.1 805.742   1
  -2 -10   3 15445.3 804.878   1
   1  10  -3 5970.87 297.828   1
  -1  10   3 5448.35 291.615   1
  -1 -10   3 5502.28 295.678   1
   0  10  -3 1419.95 99.6467   1
   0  10   3 1443.70 99.6000   1
   0 -10  -3 1301.63 98.4235   1
   0 -10   3 1435.36 101.925   1
  -1  10  -3 170.757 37.7095   1
   1  10   3 74.7015 30.7884   1
  -1 -10  -3 108.737 32.7113   1
   1 -10   3 170.948 41.5856   1
  -2  10  -3 10297.0 529.257   1
   2  10   3 11339.5 530.703   1
  -2 -10  -3 10471.5 528.531   1
   2 -10   3 10787.7 530.639   1
   3  10   3 1399.08 100.910   1
  -3 -10  -3 1269.69 98.6697   1
  -3  10  -3 1450.23 102.158   1
   3 -10   3 1577.16 104.856   1
   4  10   3 2257.89 142.834   1
  -4 -10  -3 2318.88 144.718   1
  -4  10  -3 2182.88 144.174   1
   4 -10   3 2450.41 146.700   1
   5  10   3 2294.20 142.831   1
  -5 -10  -3 2325.16 144.551   1
  -5  10  -3 2409.12 145.630   1
   5 -10   3 2031.33 138.240   1
   6 -10   3 1527.69 105.278   1
   6  10   3 1386.91 105.206   1
  -6 -10  -3 1348.48 102.729   1
   7 -10   3 2569.87 149.726   1
   7  10   3 2340.41 145.375   1
  -7 -10  -3 2240.77 143.281   1
  -7  10  -3 2010.66 140.358   1
  -8  10  -3 59.8139 28.1729   1
   8 -10   3 32.0031 29.0048   1
   9 -10   3 1230.36 97.4203   1
  -9  10  -3 1278.87 98.3525   1
   9  10   3 1322.77 101.674   1
  -9 -10  -3 1293.04 99.8052   1
  10 -10   3 39.8829 32.7831   1
 -10  10  -3 56.3029 35.9939   1
 -10 -10  -3 122.162 32.9431   1
  10  10   3 42.6896 29.7793   1
  11 -10   3 918.565 79.4919   1
  11  10   3 742.670 75.9158   1
 -11 -10  -3 825.186 80.9785   1
  12 -10   3 57.8742 35.3928   1
 -12  10  -3 49.3571 39.0276   1
  12  10   3-17.0567 34.3604   1
 -12 -10  -3 24.9099 32.3595   1
  13 -10   3 68.2380 37.3698   1
 -13  10  -3 149.726 45.3093   1
  13  10   3 111.070 36.9171   1
 -13 -10  -3 125.647 37.6974   1
  14  10   3 189.429 46.0798   1
 -14 -10  -3 174.632 42.0500   1
  15 -10   3-17.5430 39.1028   1
 -15  10  -3-25.5773 36.9942   1
  15  10   3-35.2884 34.9452   1
 -15 -10  -3 24.8570 32.8209   1
 -16  10  -3 17.1406 30.4015   1
  16 -10   3 53.1152 31.4000   1
 -17 -10  -3 32.1160 31.8150   1
  17  10   3 8.93592 35.9900   1
  18  10   3 78.4283 43.2856   1
 -18 -10  -3 63.6070 39.0891   1
 -18  10  -3 42.8227 42.9933   1
  18 -10   3 53.2763 40.1901   1
  19  10   3-8.46679 37.7414   1
 -19 -10  -3-7.88975 34.2315   1
 -19  10  -3-17.0286 41.3009   1
  19 -10   3 8.85219 40.9872   1
 -20  10  -3 42.1144 42.2401   1
 -21 -10  -3-15.1515 35.9255   1
  21  10   3-8.29755 37.9506   1
 -23 -11   3 30.5627 35.4310   1
  23  11  -3 58.4169 40.5274   1
 -22 -11   3-15.2095 31.1118   1
  22  11  -3-8.85230 33.2656   1
  21  11  -3-8.61875 32.9896   1
 -21 -11   3 48.5468 34.6244   1
  20  11  -3-26.2539 41.4954   1
 -20 -11   3 24.2097 33.5211   1
  19  11  -3 42.6777 39.1931   1
 -19  11   3 112.882 40.8429   1
  17  11  -3 94.8127 36.5140   1
 -17 -11   3 91.9451 39.7915   1
 -17  11   3 33.5779 37.0917   1
  17 -11  -3 88.9175 41.8185   1
  16  11  -3 114.443 36.8045   1
 -16 -11   3 110.130 37.9909   1
 -16  11   3 57.1016 35.1443   1
  16 -11  -3 70.6243 39.0524   1
  15  11  -3 78.9464 37.5699   1
  15 -11  -3 17.0776 32.1356   1
 -15  11   3 40.6771 33.8435   1
 -15 -11   3 25.6094 36.0395   1
  14 -11  -3 24.6461 33.6074   1
 -14 -11   3-8.31620 36.5807   1
 -14  11   3 16.0211 32.7696   1
  13 -11  -3 1457.57 105.538   1
 -13 -11   3 1508.63 108.147   1
  13  11  -3 1127.79 102.042   1
 -13  11   3 1433.13 109.248   1
 -12 -11   3 90.8636 38.9798   1
  12  11  -3 42.0163 33.0416   1
  12 -11  -3 132.682 35.9866   1
 -12  11   3 142.920 40.0404   1
 -11 -11   3 1997.04 134.250   1
  11  11  -3 1827.66 130.377   1
 -11  11   3 1917.80 131.054   1
  11 -11  -3 2158.36 134.488   1
 -10  11   3 68.9463 30.9223   1
  10  11  -3 110.181 37.3833   1
 -10 -11   3-8.19809 38.4821   1
  10 -11  -3 23.4238 28.8743   1
  -9 -11   3 2261.37 143.356   1
   9  11  -3 2184.67 142.594   1
  -9  11   3 2181.62 138.941   1
   9 -11  -3 2048.74 137.469   1
  -8  11   3 3254.85 191.590   1
   8 -11  -3 3430.50 193.842   1
  -7  11   3 5085.56 272.046   1
   7  11  -3 5095.79 276.354   1
  -7 -11   3 4987.97 276.725   1
   7 -11  -3 5327.41 275.415   1
  -6  11   3 2802.86 167.889   1
   6  11  -3 2978.62 174.930   1
  -6 -11   3 2894.84 173.487   1
   6 -11  -3 2859.93 169.563   1
   5  11  -3 3027.35 172.491   1
  -5  11   3 2689.69 165.242   1
   5 -11  -3 3021.49 168.164   1
  -5 -11   3 2583.35 167.640   1
   4  11  -3 5067.44 279.431   1
  -4  11   3 5233.73 278.222   1
  -4 -11   3 5385.84 282.556   1
   4 -11  -3 5404.98 280.585   1
   3  11  -3 1833.98 125.289   1
  -3  11   3 1873.69 123.320   1
  -3 -11   3 2079.25 129.134   1
   3 -11  -3 1925.30 125.237   1
   2  11  -3 15857.5 803.076   1
  -2  11   3 17070.8 802.871   1
  -2 -11   3 16601.3 805.434   1
   2 -11  -3 17393.3 805.278   1
   1  11  -3 619.876 65.7953   1
  -1  11   3 685.753 64.5761   1
   1 -11  -3 754.379 66.7634   1
  -1 -11   3 590.363 63.5676   1
   0  11  -3 58.1565 35.4166   1
   0  11   3 135.212 38.3053   1
   0 -11  -3 64.4524 36.0284   1
   0 -11   3 37.1011 32.3621   1
  -1  11  -3 141.941 35.6018   1
   1 -11   3 150.616 38.4196   1
  -2  11  -3 4000.99 225.584   1
   2  11   3 4093.42 226.571   1
  -2 -11  -3 3971.14 225.023   1
   2 -11   3 4181.76 228.148   1
   3  11   3 2896.35 174.566   1
  -3 -11  -3 2927.34 174.397   1
  -3  11  -3 2913.25 175.957   1
   3 -11   3 3142.51 180.159   1
   4  11   3 4593.88 262.918   1
  -4 -11  -3 4844.55 265.993   1
  -4  11  -3 5064.85 269.025   1
   4 -11   3 5258.56 272.131   1
   5  11   3 3088.10 177.367   1
  -5 -11  -3 2807.55 173.826   1
  -5  11  -3 2940.68 176.150   1
   5 -11   3 2942.16 177.519   1
  -6  11  -3 11159.2 554.561   1
   6 -11   3 11181.5 554.339   1
   7  11   3 114.115 38.2967   1
  -7 -11  -3 168.749 41.1907   1
   8 -11   3 256.602 43.6858   1
  -8  11  -3 369.420 48.9316   1
   8  11   3 401.739 55.4187   1
   9 -11   3 33.2980 31.8621   1
  -9  11  -3 23.7896 28.1028   1
  -9 -11  -3 16.4559 34.7013   1
   9  11   3-8.37028 34.7785   1
  10 -11   3-8.55754 34.4732   1
  10  11   3 70.0719 40.0745   1
 -10 -11  -3 16.9181 34.6216   1
  11 -11   3 111.194 44.1320   1
 -11  11  -3 121.770 43.5397   1
  11  11   3 214.732 50.0377   1
 -11 -11  -3 83.4997 40.4848   1
  12 -11   3-8.54403 30.8912   1
 -12  11  -3 8.28508 32.2624   1
  12  11   3 8.57892 33.9777   1
 -12 -11  -3 8.34676 30.1780   1
  13 -11   3 538.900 63.7378   1
 -13  11  -3 583.190 67.3548   1
 -13 -11  -3 455.731 56.0942   1
  14 -11   3 152.842 44.2731   1
 -14  11  -3 163.730 46.6152   1
 -14 -11  -3 219.060 43.5121   1
 -15  11  -3 61.0481 36.9980   1
  15 -11   3 118.935 37.5892   1
 -16 -11  -3 24.7204 36.7793   1
  16  11   3 61.3494 45.2977   1
  17  11   3 268.391 48.7982   1
 -17 -11  -3 166.498 37.3403   1
 -17  11  -3 162.285 46.6642   1
  17 -11   3 188.787 46.4619   1
  18  11   3 25.9407 41.9542   1
 -18 -11  -3 63.2602 40.0367   1
 -18  11  -3-16.8666 39.0584   1
  18 -11   3 17.2198 35.2315   1
  19  11   3-8.34975 27.6682   1
 -19 -11  -3 7.77815 26.9736   1
 -19  11  -3 25.0644 40.9742   1
  19 -11   3-8.53037 35.4341   1
  20  11   3 16.3050 37.7881   1
  20 -11   3 42.0754 40.4016   1
 -20 -11  -3 38.0243 37.3383   1
 -20  11  -3 65.9382 45.4241   1
 -22 -12   3 76.4350 40.2920   1
  22  12  -3 8.45416 42.8438   1
 -21 -12   3-7.93946 39.3688   1
  21  12  -3 50.7025 40.5425   1
 -20 -12   3-40.8889 43.0510   1
  20  12  -3 25.0409 38.1745   1
 -19 -12   3 8.31024 36.5537   1
  19  12  -3 8.48209 36.2873   1
 -18 -12   3-8.37579 26.4007   1
 -18  12   3 26.2896 39.0622   1
  18  12  -3-17.1675 28.4444   1
 -17 -12   3 245.244 50.2358   1
  17  12  -3 179.561 47.2634   1
 -16 -12   3 694.653 71.5387   1
  16  12  -3 808.300 76.8206   1
  16 -12  -3 765.673 76.0461   1
 -15 -12   3 59.8027 41.4562   1
  15  12  -3 17.3888 37.7385   1
  15 -12  -3-8.51382 33.1724   1
 -15  12   3 35.3641 38.3744   1
 -14 -12   3 1586.52 118.481   1
  14 -12  -3 1794.27 120.642   1
  14  12  -3 1504.01 116.793   1
 -14  12   3 1589.01 118.327   1
 -13 -12   3 349.337 57.4801   1
  13 -12  -3 370.702 54.5812   1
 -13  12   3 425.947 58.3809   1
 -12 -12   3 84.2874 39.7098   1
  12 -12  -3 135.015 42.0312   1
  12  12  -3 110.812 42.0033   1
 -12  12   3 33.0275 36.5467   1
 -11 -12   3 2437.83 158.881   1
  11  12  -3 2269.61 156.067   1
 -11  12   3 2650.61 161.801   1
  11 -12  -3 2886.15 165.730   1
 -10  12   3 208.411 46.7126   1
  10  12  -3 266.338 46.2838   1
 -10 -12   3 285.845 50.3479   1
  10 -12  -3 250.959 44.9155   1
  -9  12   3 175.957 38.4432   1
   9  12  -3 217.684 40.8361   1
  -9 -12   3 155.225 37.3676   1
   9 -12  -3 190.487 39.8164   1
  -8  12   3 141.377 39.4319   1
   8  12  -3 56.9965 32.5655   1
  -8 -12   3 106.188 39.8805   1
   8 -12  -3 93.0342 36.6132   1
  -7  12   3 1665.82 116.749   1
   7  12  -3 1889.14 125.418   1
  -7 -12   3 1782.60 122.739   1
   7 -12  -3 1654.10 118.220   1
  -6  12   3 474.400 56.0095   1
   6  12  -3 426.550 58.9501   1
  -6 -12   3 373.167 55.2171   1
   6 -12  -3 433.346 54.8269   1
  -5  12   3 7848.81 412.400   1
   5 -12  -3 8451.41 415.178   1
  -4  12   3 1619.89 117.510   1
   4 -12  -3 1951.96 122.833   1
   3  12  -3 1283.69 97.2079   1
  -3  12   3 1343.15 97.6174   1
  -3 -12   3 1218.91 95.8156   1
   3 -12  -3 1334.71 98.5630   1
  -2  12   3 1982.84 123.596   1
   2  12  -3 1633.76 119.550   1
   2 -12  -3 1738.13 120.817   1
  -2 -12   3 1834.04 123.536   1
  -1  12   3 9834.72 485.162   1
   1  12  -3 9437.14 484.744   1
  -1 -12   3 9374.40 485.457   1
   1 -12  -3 10153.1 488.232   1
   0  12  -3 400.197 50.9736   1
   0  12   3 380.403 51.3583   1
   0 -12  -3 454.340 53.7211   1
   0 -12   3 379.785 50.3616   1
  -1  12  -3 3604.99 204.909   1
   1  12   3 3235.75 201.075   1
  -1 -12  -3 3733.65 205.619   1
   1 -12   3 3688.05 206.348   1
  -2  12  -3 956.385 79.6127   1
   2 -12   3 1006.10 82.4300   1
   2  12   3 917.716 80.9779   1
  -2 -12  -3 905.756 79.9219   1
   3  12   3 5467.68 292.508   1
   5  12   3 2367.57 155.306   1
  -5 -12  -3 2626.90 159.367   1
  -5  12  -3 2752.81 162.089   1
   5 -12   3 2285.98 156.933   1
   6  12   3 325.625 46.1019   1
  -6 -12  -3 253.863 41.9866   1
  -6  12  -3 248.386 49.4275   1
   6 -12   3 388.122 54.8992   1
   7  12   3 360.832 48.7177   1
  -7 -12  -3 222.715 42.8535   1
  -7  12  -3 263.288 45.5599   1
   8 -12   3 57.9507 38.5214   1
   8  12   3 92.7210 35.2222   1
  -8 -12  -3 66.5622 32.0648   1
  -8  12  -3 125.345 39.8071   1
   9  12   3 1468.72 108.546   1
   9 -12   3 1435.23 107.024   1
  -9  12  -3 1214.99 104.830   1
  -9 -12  -3 1449.61 107.721   1
 -10  12  -3 379.655 58.0735   1
  10 -12   3 345.232 55.9322   1
  11  12   3 35.5604 36.3771   1
 -11 -12  -3 8.48015 34.7009   1
  12 -12   3 8.79955 35.4400   1
 -12  12  -3 16.6369 38.0544   1
  12  12   3 34.5444 42.3644   1
 -12 -12  -3 25.1401 38.3359   1
  13 -12   3 461.792 64.2291   1
 -13  12  -3 489.865 61.4967   1
  13  12   3 494.880 63.9141   1
 -13 -12  -3 583.515 67.3716   1
 -14  12  -3 8.39839 40.2998   1
  14 -12   3 44.2347 39.9677   1
  15  12   3 25.5978 36.0093   1
 -15 -12  -3 41.7842 38.7234   1
  16 -12   3 131.030 46.6193   1
 -16  12  -3 25.4029 42.6426   1
  16  12   3 104.463 38.0175   1
 -16 -12  -3 105.815 33.5770   1
  17 -12   3-17.3038 39.5718   1
 -17  12  -3 8.48533 43.3899   1
 -17 -12  -3-23.9388 41.6122   1
  17  12   3-17.3681 43.9596   1
  18 -12   3 25.7355 40.2011   1
  18  12   3 17.3960 34.4496   1
 -18 -12  -3-15.3608 31.9043   1
 -18  12  -3 8.41279 42.5833   1
  19 -12   3 42.2201 36.3307   1
 -19 -12  -3 68.2013 39.3240   1
  19  12   3 116.319 45.1260   1
 -19  12  -3 116.846 39.7646   1
 -21 -13   3-7.70889 39.4173   1
  19  13  -3 50.2927 42.0641   1
 -19 -13   3 57.3163 42.7656   1
  17  13  -3 215.141 42.8942   1
 -17 -13   3 217.526 43.9017   1
 -16 -13   3 792.599 79.9474   1
  16 -13  -3 781.966 77.9468   1
  16  13  -3 634.101 77.2886   1
 -16  13   3 957.354 83.3860   1
  15 -13  -3 620.985 69.7615   1
 -15  13   3 585.884 69.8497   1
 -14 -13   3 186.461 45.8416   1
  14 -13  -3 207.376 48.2292   1
  14  13  -3 154.924 44.8318   1
 -14  13   3 203.590 45.6145   1
 -13 -13   3 274.170 54.2886   1
  13 -13  -3 296.807 52.1685   1
  13  13  -3 277.538 54.5549   1
 -13  13   3 341.682 54.3408   1
 -12 -13   3-8.52259 38.4860   1
  12  13  -3 17.2380 34.7007   1
 -12  13   3-8.63661 33.0463   1
  12 -13  -3-17.4109 33.8993   1
 -11  13   3 8.37408 36.3409   1
  11 -13  -3-42.8116 34.4821   1
 -10  13   3 298.482 47.0403   1
  10  13  -3 328.605 51.7112   1
 -10 -13   3 415.432 57.7350   1
  10 -13  -3 335.664 51.3079   1
  -9 -13   3 217.213 41.9230   1
   9  13  -3 173.135 40.0883   1
  -8  13   3 528.299 60.6308   1
   8  13  -3 597.295 67.0236   1
  -8 -13   3 592.632 66.8319   1
   7  13  -3 3032.44 191.381   1
  -7  13   3 3619.08 194.972   1
   7 -13  -3 3062.55 191.143   1
  -7 -13   3 3284.82 195.053   1
   6  13  -3 9355.36 461.159   1
  -6  13   3 8750.35 456.323   1
  -6 -13   3 8933.59 459.256   1
   6 -13  -3 9145.19 457.942   1
   5  13  -3 991.795 80.9539   1
  -5  13   3 753.392 74.2727   1
   5 -13  -3 848.833 76.9595   1
  -5 -13   3 841.323 76.8476   1
  -4  13   3 106.621 36.1891   1
   4  13  -3 168.688 39.4230   1
  -4 -13   3 99.0598 36.3133   1
   4 -13  -3 157.138 41.0130   1
  -3  13   3 251.383 42.9862   1
   3  13  -3 110.390 42.9607   1
   3 -13  -3 147.905 37.2615   1
  -3 -13   3 151.976 40.3726   1
  -2  13   3 6738.51 367.673   1
   2  13  -3 6958.63 369.086   1
  -2 -13   3 7744.29 375.112   1
   2 -13  -3 7104.29 369.479   1
   1  13  -3 859.636 76.2738   1
  -1  13   3 769.843 72.7924   1
  -1 -13   3 735.915 75.3051   1
   1 -13  -3 869.458 76.0724   1
   0  13  -3 6011.68 310.646   1
   0  13   3 5578.03 308.326   1
   0 -13   3 5623.04 308.662   1
   0 -13  -3 5976.90 311.011   1
  -1  13  -3 136.805 41.9647   1
   1 -13   3 120.711 37.2634   1
  -2  13  -3 126.602 39.9484   1
   2  13   3 40.8091 35.7553   1
  -2 -13  -3 162.745 43.1214   1
   2 -13   3 106.519 40.9197   1
   3  13   3 513.390 58.8656   1
  -3  13  -3 385.062 54.6869   1
  -3 -13  -3 533.533 58.0906   1
   3 -13   3 533.223 62.2882   1
   4  13   3 5527.74 303.905   1
  -4  13  -3 5379.97 305.004   1
  -4 -13  -3 5753.97 307.049   1
   4 -13   3 6163.00 310.905   1
  -5  13  -3 16.5557 27.4347   1
   5  13   3 8.14976 33.3402   1
   5 -13   3 8.48183 29.4183   1
   6  13   3 233.746 45.7960   1
  -6 -13  -3 401.579 54.9586   1
  -6  13  -3 314.908 52.7065   1
   7  13   3 25.6874 27.7287   1
  -7 -13  -3 42.0804 29.8501   1
  -7  13  -3 17.1540 29.7806   1
   7 -13   3 44.0342 28.5178   1
   8  13   3 3186.37 189.902   1
  -8 -13  -3 2825.58 184.871   1
  -8  13  -3 3296.49 190.733   1
   8 -13   3 3159.24 190.110   1
   9  13   3 267.252 48.0583   1
   9 -13   3 319.669 53.5298   1
  -9 -13  -3 176.819 46.2073   1
  -9  13  -3 265.596 49.3582   1
  10 -13   3 403.607 55.7951   1
  10  13   3 404.408 60.1015   1
 -10 -13  -3 360.949 55.4872   1
 -10  13  -3 346.707 55.5645   1
  11  13   3 1019.97 87.8097   1
  11 -13   3 845.538 79.8585   1
 -11  13  -3 789.327 79.1399   1
 -11 -13  -3 808.765 79.9010   1
  12  13   3 34.7327 34.9619   1
 -12 -13  -3-8.50871 33.1363   1
  12 -13   3 8.53776 35.4680   1
 -12  13  -3 9.10858 38.9684   1
  13 -13   3 17.3205 30.0402   1
 -13 -13  -3-8.41671 34.9686   1
 -13  13  -3 25.4681 34.1853   1
  13  13   3 25.9262 36.9761   1
  14  13   3 68.6607 38.5371   1
 -14 -13  -3 134.503 42.3692   1
  15 -13   3 26.5434 36.2045   1
 -15 -13  -3-8.29395 37.4658   1
  15  13   3 59.2161 41.4987   1
 -15  13  -3 8.43137 38.5710   1
  16 -13   3 8.84355 37.2878   1
 -16 -13  -3 7.95777 26.3699   1
  16  13   3 17.2675 29.9411   1
 -16  13  -3-25.0887 37.7650   1
  17 -13   3 8.81224 40.8369   1
 -17 -13  -3 31.7622 38.1248   1
 -17  13  -3 66.0302 42.2364   1
  17  13   3 42.3228 43.3133   1
 -18  13  -3 105.197 40.6146   1
  18  13   3 136.356 41.3672   1
 -18 -13  -3 90.6315 33.8213   1
  20  14  -3 71.9695 36.4206   1
 -20 -14   3 133.675 40.4839   1
  18  14  -3 232.821 44.7377   1
 -18 -14   3 250.039 44.2548   1
  17  14  -3-34.1683 38.5853   1
 -17 -14   3-8.27043 37.3590   1
  16  14  -3 227.912 53.5936   1
 -16 -14   3 288.844 52.7424   1
 -15 -14   3 379.390 54.2020   1
 -15  14   3 329.445 57.6234   1
  15  14  -3 403.155 54.7003   1
 -14 -14   3 93.0213 42.4385   1
  14  14  -3 17.1747 37.8533   1
 -13 -14   3 162.935 42.1626   1
 -13  14   3 106.019 41.9701   1
  13  14  -3 173.954 39.8749   1
  13 -14  -3 135.485 41.8766   1
 -12  14   3 188.908 46.3056   1
  12  14  -3 267.214 53.1021   1
  12 -14  -3 258.322 53.6167   1
 -11  14   3 528.828 66.4537   1
  11  14  -3 653.424 71.1137   1
  11 -14  -3 658.135 73.6348   1
 -10 -14   3 1802.14 126.924   1
 -10  14   3 1673.41 122.396   1
  10  14  -3 1754.98 123.650   1
  10 -14  -3 1894.72 129.011   1
   9  14  -3-41.8465 37.7933   1
   9 -14  -3 59.5900 37.9455   1
  -9 -14   3-17.0348 36.9532   1
  -9  14   3 8.18500 35.0144   1
   8 -14  -3 83.8407 37.0322   1
  -8  14   3 66.0192 33.3970   1
   7 -14  -3 1574.57 118.178   1
  -7 -14   3 1653.04 120.883   1
   7  14  -3 1875.21 125.569   1
  -7  14   3 1600.54 118.564   1
   6  14  -3-16.9843 31.3111   1
   6 -14  -3-8.25510 29.2429   1
  -6  14   3 8.08538 30.3792   1
  -6 -14   3 16.9968 33.0926   1
  -5  14   3 2018.32 128.652   1
   5  14  -3 1624.53 121.294   1
  -5 -14   3 1911.96 127.124   1
   5 -14  -3 1671.39 123.035   1
   4  14  -3 499.258 60.4042   1
  -4  14   3 486.836 60.1983   1
  -4 -14   3 457.971 59.2495   1
   4 -14  -3 360.968 55.6877   1
   3 -14  -3 339.304 53.0083   1
  -3 -14   3 498.651 62.3867   1
   3  14  -3 350.483 54.0685   1
  -3  14   3 477.918 59.1979   1
  -2 -14   3 828.347 81.7161   1
   2 -14  -3 1039.08 87.8813   1
  -2  14   3 938.282 83.6742   1
   2  14  -3 996.895 85.8220   1
   1 -14  -3 7124.94 357.319   1
  -1 -14   3 6666.31 355.515   1
  -1  14   3 6809.61 356.166   1
   1  14  -3 6463.08 353.862   1
   0 -14   3 316.845 50.7642   1
   0 -14  -3 288.541 49.1508   1
   0  14  -3 317.531 51.0135   1
   1  14   3 58.2059 41.2246   1
   1 -14   3 16.6534 28.2471   1
  -1 -14  -3-25.2622 34.4495   1
  -1  14  -3 8.22936 27.2755   1
   2  14   3 319.215 54.5209   1
  -2  14  -3 389.391 54.1651   1
  -2 -14  -3 302.816 50.7233   1
   2 -14   3 350.789 53.8958   1
  -3 -14  -3 2093.37 143.681   1
  -3  14  -3 2369.78 146.989   1
   3  14   3 2227.94 146.525   1
   3 -14   3 2260.33 147.224   1
   4  14   3-8.27506 34.3735   1
  -4 -14  -3 42.6598 41.8431   1
   4 -14   3-17.1982 32.3096   1
  -4  14  -3 8.11305 25.5717   1
  -5 -14  -3 1324.45 104.510   1
   5 -14   3 1389.88 107.043   1
  -5  14  -3 1370.44 104.988   1
   6 -14   3 139.449 40.8029   1
   6  14   3 204.409 41.3172   1
  -6 -14  -3 213.303 40.4569   1
   7  14   3 661.281 72.8309   1
  -8  14  -3 123.057 43.7770   1
   8  14   3 122.139 35.9340   1
  -8 -14  -3 60.5014 32.1453   1
   8 -14   3 71.9013 38.6786   1
  -9  14  -3 1542.57 116.962   1
   9  14   3 1648.02 119.417   1
  -9 -14  -3 1532.23 115.901   1
   9 -14   3 1587.06 119.362   1
 -10  14  -3 465.082 59.8977   1
  10  14   3 532.562 65.3701   1
  10 -14   3 403.552 57.5037   1
 -10 -14  -3 480.609 64.0776   1
  11 -14   3 79.6265 40.0187   1
 -11  14  -3 26.2316 33.5356   1
 -12  14  -3 113.973 47.0729   1
  12 -14   3 183.470 46.0541   1
 -12 -14  -3 160.754 46.2782   1
  12  14   3 131.325 46.5807   1
 -13  14  -3 264.513 52.2809   1
  13 -14   3 285.931 50.6515   1
 -13 -14  -3 207.711 47.9315   1
  13  14   3 248.488 53.0946   1
  14 -14   3 8.58335 35.1118   1
 -14  14  -3 8.91357 39.7336   1
 -15  14  -3 136.199 49.3834   1
  15 -14   3 151.896 45.9323   1
 -15 -14  -3 114.738 39.1768   1
  15  14   3 58.3617 35.5024   1
 -16  14  -3 89.9728 37.9948   1
  16  14   3 16.4878 38.6906   1
  16 -14   3 75.8788 34.5517   1
 -16 -14  -3-15.9239 39.9436   1
  17 -14   3 50.2920 35.4421   1
 -17  14  -3 49.6128 39.7509   1
  17  14   3 82.6661 35.9646   1
 -17 -14  -3 46.5698 29.2850   1
  19  15  -3 56.0746 30.8032   1
 -19 -15   3 78.0516 36.2677   1
  18  15  -3 16.2513 28.1836   1
 -18 -15   3 7.89085 26.7682   1
  17  15  -3 42.2493 32.9690   1
 -17 -15   3 48.7858 34.3456   1
  16  15  -3 17.2535 36.9365   1
 -16 -15   3 50.1646 36.3066   1
 -14  15   3 177.484 47.0354   1
 -14 -15   3 84.0775 40.2408   1
  14  15  -3 119.242 43.0194   1
 -13  15   3 43.7021 36.8919   1
  13  15  -3 8.64912 35.9677   1
 -13 -15   3 17.0551 35.4632   1
  13 -15  -3 91.3567 40.2186   1
 -12  15   3 181.519 47.4361   1
  12  15  -3 249.536 51.9202   1
 -12 -15   3 358.843 56.8528   1
  12 -15  -3 243.306 51.4364   1
  11 -15  -3 106.842 40.5044   1
  11  15  -3 85.1764 40.2159   1
 -11 -15   3 110.818 43.4261   1
 -11  15   3 127.405 41.0343   1
  10 -15  -3 308.637 52.3022   1
 -10  15   3 342.074 53.3927   1
  10  15  -3 275.613 47.0795   1
 -10 -15   3 252.299 46.8229   1
   9 -15  -3 2230.56 146.997   1
   9  15  -3 2158.13 143.866   1
  -9 -15   3 2299.26 146.887   1
  -9  15   3 2127.07 145.725   1
   8 -15  -3-8.62014 30.5435   1
   8  15  -3-8.47241 35.1995   1
  -8 -15   3-25.6389 36.5661   1
  -8  15   3-17.0682 33.8063   1
   7 -15  -3 197.517 43.4879   1
   7  15  -3 260.974 47.9024   1
  -7 -15   3 207.830 44.2817   1
  -7  15   3 109.339 42.1934   1
  -6  15   3 1448.85 107.069   1
   6  15  -3 1444.48 105.851   1
   6 -15  -3 1383.88 105.949   1
  -6 -15   3 1254.07 100.971   1
   5 -15  -3-8.51512 31.9938   1
   5  15  -3 17.3759 33.8306   1
  -5 -15   3-17.0653 32.0596   1
  -5  15   3 8.29376 30.5796   1
  -4  15   3 841.825 84.2285   1
   4 -15  -3 1080.06 89.5303   1
  -3  15   3 166.677 39.0960   1
   3 -15  -3 110.452 35.8491   1
   2  15  -3 330.823 49.0132   1
  -2  15   3 270.535 51.8528   1
   2 -15  -3 266.079 51.4794   1
  -2 -15   3 302.015 46.9980   1
  -1  15   3 42.8031 38.1928   1
  -1 -15   3 34.0545 36.4562   1
   1 -15  -3 17.0418 32.6432   1
   1  15  -3 49.6880 36.4606   1
   0 -15   3 767.341 75.2063   1
   0 -15  -3 617.808 70.0478   1
   0  15  -3 619.507 69.5591   1
   1 -15   3 42.6299 38.1296   1
  -1  15  -3 58.4360 39.2421   1
   1  15   3 85.5129 40.6647   1
  -1 -15  -3 86.8245 42.2288   1
  -2 -15  -3 1168.98 96.5162   1
   2  15   3 1208.26 97.3061   1
   3  15   3 16.8941 35.0881   1
  -3 -15  -3-8.51443 34.2795   1
  -4  15  -3 544.492 64.8161   1
   4 -15   3 665.492 71.6002   1
  -5  15  -3 246.961 47.3735   1
   5 -15   3 200.809 45.9951   1
   5  15   3 237.999 47.2879   1
  -5 -15  -3 112.392 39.5978   1
   6 -15   3 411.688 56.5482   1
  -6 -15  -3 449.435 59.6001   1
   6  15   3 405.328 59.1543   1
  -6  15  -3 378.398 55.2111   1
  -7  15  -3 178.363 44.6546   1
  -7 -15  -3 69.2645 40.9735   1
   7 -15   3 114.900 37.1557   1
  -8  15  -3 1008.39 92.1026   1
   8  15   3 1079.00 92.2983   1
  -8 -15  -3 921.231 87.0136   1
   8 -15   3 1033.29 90.6644   1
  -9  15  -3 177.040 45.5146   1
   9  15   3 147.723 42.9030   1
  -9 -15  -3 162.033 43.0263   1
   9 -15   3 214.485 47.2813   1
 -10  15  -3 80.1176 42.8205   1
  10  15   3 69.7219 42.3985   1
  10 -15   3 63.7193 40.1684   1
 -11  15  -3 26.6848 34.3166   1
  11  15   3 179.117 47.7903   1
 -11 -15  -3 69.1650 40.2701   1
  11 -15   3 127.866 38.1919   1
 -12  15  -3 212.444 50.6038   1
  12  15   3 208.203 47.6113   1
 -12 -15  -3 226.764 47.7350   1
  12 -15   3 243.410 53.9192   1
 -13  15  -3 8.73834 38.4347   1
  13  15   3-8.45896 38.1982   1
  13 -15   3 17.8166 37.0037   1
 -13 -15  -3-16.4228 36.6018   1
 -14 -15  -3 89.8650 36.2412   1
  14  15   3 117.423 40.5053   1
 -15  15  -3 128.669 51.2792   1
  15 -15   3 34.6280 39.7596   1
 -16 -15  -3 62.7737 40.5389   1
  16  15   3-8.01159 35.7330   1
 -17 -16   3-7.92948 38.0351   1
  17  16  -3-8.23442 39.4977   1
 -15 -16   3 32.5729 36.8403   1
  15  16  -3 66.3812 38.4835   1
 -14 -16   3 74.4830 37.5451   1
  14  16  -3 83.8696 37.0650   1
 -12  16   3 26.3673 38.1332   1
  12  16  -3 25.6877 45.4992   1
 -12 -16   3-8.46660 37.7407   1
  12 -16  -3-9.10169 30.8710   1
 -11  16   3-35.2894 39.8397   1
  11 -16  -3 27.0030 44.6207   1
  11  16  -3 8.46415 37.2292   1
 -11 -16   3 16.9418 34.6501   1
 -10  16   3 186.047 48.1921   1
  10 -16  -3 231.265 47.9499   1
  10  16  -3 151.329 41.1266   1
 -10 -16   3 164.027 40.7804   1
  -9  16   3 227.814 48.1776   1
   9 -16  -3 239.326 49.5467   1
   8  16  -3 584.283 64.7257   1
  -8 -16   3 699.838 68.5510   1
  -7 -16   3 555.066 65.7869   1
   7  16  -3 580.344 68.9210   1
  -6 -16   3 1275.60 102.771   1
   6 -16  -3 1323.08 106.409   1
  -6  16   3 1434.02 108.371   1
   6  16  -3 1449.82 106.095   1
  -5 -16   3 302.374 53.2202   1
   5 -16  -3 346.395 55.4990   1
  -5  16   3 373.733 57.8681   1
   5  16  -3 279.049 52.5583   1
   4 -16  -3 94.8701 40.9810   1
  -4 -16   3 17.3124 31.4091   1
   4  16  -3 25.9155 30.0749   1
  -3 -16   3 549.568 66.3223   1
   3 -16  -3 663.238 71.2206   1
   3  16  -3 564.880 68.1534   1
  -3  16   3 612.370 70.5534   1
  -2 -16   3 934.435 86.5611   1
   2 -16  -3 1042.29 90.1468   1
   2  16  -3 1152.33 91.2716   1
  -2  16   3 974.914 89.9606   1
  -1 -16   3 17.0899 32.1210   1
   1  16  -3 25.1206 28.4166   1
   0 -16   3 793.277 77.2864   1
   0  16  -3 907.326 78.9069   1
  -1  16  -3-8.36620 27.7559   1
   1  16   3 97.2192 47.8435   1
  -1 -16  -3 52.7632 39.2217   1
  -2  16  -3 25.4033 32.4011   1
   2 -16   3-17.2902 33.0796   1
   2  16   3 8.62794 33.5983   1
  -2 -16  -3 8.70036 35.0290   1
  -3  16  -3 273.749 55.1760   1
   3 -16   3 354.156 56.3787   1
   3  16   3 230.950 46.9267   1
  -3 -16  -3 320.499 51.8209   1
  -4  16  -3 146.462 38.2233   1
   4 -16   3 43.0567 33.3272   1
   4  16   3 102.121 45.4955   1
  -4 -16  -3 168.173 45.5325   1
  -5  16  -3 586.591 66.3323   1
   5 -16   3 706.493 73.3787   1
   5  16   3 575.825 70.3027   1
  -5 -16  -3 626.164 71.0031   1
   6 -16   3 43.8753 38.6344   1
  -6 -16  -3 8.73475 36.8684   1
   6  16   3 34.7434 38.2424   1
  -6  16  -3 58.8649 38.9732   1
  -7  16  -3 522.694 61.5601   1
   7 -16   3 723.171 72.1956   1
  -8 -16  -3 321.092 53.1142   1
   8  16   3 332.889 57.1994   1
  -9  16  -3 136.894 45.0941   1
   9  16   3 86.4993 44.2733   1
  -9 -16  -3 178.257 44.7464   1
   9 -16   3 177.876 44.1097   1
 -10  16  -3-34.7978 44.0346   1
  10  16   3-17.2896 43.7580   1
  10 -16   3 8.91045 40.7508   1
 -10 -16  -3 16.9952 41.2200   1
 -11  16  -3 367.723 62.1300   1
  11 -16   3 329.083 57.5643   1
 -12 -16  -3 8.29061 34.4385   1
  12  16   3-17.2382 35.8030   1
 -13  16  -3-8.77169 36.5049   1
  13  16   3 116.224 40.3309   1
  13 -16   3 35.7742 34.2933   1
 -14  16  -3-34.7176 35.5123   1
  14  16   3-8.19416 38.8627   1
 -14 -16  -3 7.99226 37.9056   1
  14 -16   3-26.7383 31.5838   1
 -15  16  -3-8.59061 43.9252   1
  15  16   3-8.00056 26.5127   1
  15 -16   3 52.5155 39.0154   1
 -15 -16  -3 7.83279 25.9568   1
 -15 -17   3 15.9162 37.2972   1
  15  17  -3 8.09994 39.2938   1
 -13 -17   3 8.25931 38.7415   1
  13  17  -3 67.0170 42.4357   1
 -12 -17   3 41.6322 39.0420   1
  12  17  -3 16.8416 39.0116   1
  10 -17  -3-18.0093 33.2021   1
  10  17  -3 8.30683 28.8083   1
 -10 -17   3-25.5186 31.9618   1
 -10  17   3 8.86879 37.3949   1
   9 -17  -3 26.9943 33.8818   1
   9  17  -3 16.6658 30.8045   1
  -9 -17   3 77.3332 35.7617   1
  -9  17   3 79.1115 43.6321   1
   8 -17  -3 269.259 50.6949   1
   8  17  -3 218.407 49.0850   1
  -8 -17   3 135.490 45.1066   1
  -8  17   3 191.388 44.0990   1
   7 -17  -3 35.7279 33.5734   1
   7  17  -3 51.4681 39.7278   1
  -7 -17   3 8.60514 39.3647   1
  -7  17   3-8.70059 32.0935   1
  -6 -17   3 8.74417 37.4615   1
   6 -17  -3 26.5421 35.6774   1
  -6  17   3 103.877 44.7469   1
   6  17  -3 43.2859 38.6423   1
   5 -17  -3 8.78911 32.4202   1
  -5  17   3 34.4573 36.8635   1
   4 -17  -3 403.841 60.5687   1
  -4  17   3 358.188 58.7569   1
   3 -17  -3 35.7591 40.4353   1
  -3 -17   3 34.8641 34.0183   1
   3  17  -3 69.1670 38.0979   1
  -3  17   3 61.8421 38.9264   1
   2 -17  -3 44.1724 31.9793   1
  -2 -17   3 8.79036 35.9906   1
   2  17  -3 17.0843 38.1084   1
  -2  17   3 62.4840 36.5461   1
  -1 -17   3 8.56283 33.3434   1
   1 -17  -3-8.88535 33.3849   1
  -1  17   3 17.7584 34.5753   1
   1  17  -3-16.7865 35.3885   1
   0 -17   3 197.903 43.4227   1
   0 -17  -3 206.185 43.2389   1
   0  17  -3 176.795 42.1005   1
   1 -17   3-8.67529 41.6130   1
   1  17   3 8.85146 38.9348   1
  -1 -17  -3 26.5775 33.2895   1
   2 -17   3 771.825 77.4788   1
  -2 -17  -3 784.471 77.0192   1
   2  17   3 795.636 78.8133   1
  -2  17  -3 790.287 78.0300   1
   3  17   3-8.59595 38.3159   1
  -3 -17  -3 8.78225 35.3574   1
   4  17   3 127.604 44.7380   1
   5 -17   3 60.5718 40.2207   1
  -5  17  -3 103.438 44.2155   1
   5  17   3 86.3691 41.1060   1
  -5 -17  -3 60.7062 38.8183   1
  -6  17  -3 273.074 53.8689   1
   6  17   3 321.757 56.2495   1
  -6 -17  -3 357.804 57.1374   1
   6 -17   3 287.455 53.8170   1
  -7  17  -3 152.121 40.7813   1
   7  17   3 166.325 51.5921   1
  -7 -17  -3 137.630 44.6285   1
   7 -17   3 201.315 44.9460   1
  -8  17  -3 358.659 60.9472   1
   8  17   3 486.405 65.9934   1
   8 -17   3 332.113 56.2782   1
  -8 -17  -3 413.063 58.8893   1
  -9  17  -3 142.756 48.6261   1
   9 -17   3 140.126 46.5527   1
 -10 -17  -3 125.532 44.7302   1
  10  17   3 85.1569 42.4902   1
 -11  17  -3 100.773 38.5047   1
  11  17   3 51.7580 43.7513   1
 -11 -17  -3 25.0711 38.7926   1
  11 -17   3 43.6757 35.2768   1
 -12  17  -3-16.7762 44.1575   1
 -12 -17  -3-32.4391 34.1946   1
  12  17   3 16.8613 31.6778   1
  12 -17   3 8.70360 38.7969   1
 -13 -17  -3 31.4179 39.7601   1
  13  17   3-8.09323 39.6948   1
 -13 -18   3 56.2724 38.6574   1
  13  18  -3 65.1031 39.1308   1
 -12 -18   3 8.12540 38.0770   1
  12  18  -3-8.23610 41.6882   1
  11  18  -3 278.589 51.4746   1
 -11 -18   3 270.920 55.1995   1
  10  18  -3-16.3323 39.1685   1
 -10 -18   3 16.6198 38.9417   1
   9  18  -3 24.5080 40.4994   1
  -9 -18   3-8.56715 41.0937   1
   8  18  -3-24.8110 38.2920   1
  -8 -18   3 25.2499 41.2773   1
   8 -18  -3-9.01354 29.1477   1
  -8  18   3 8.77079 34.7371   1
   6  18  -3-8.60445 39.8627   1
  -6 -18   3 68.6348 40.7033   1
   5  18  -3-17.1056 40.0824   1
  -5  18   3 17.6395 36.0794   1
   5 -18  -3-9.05910 32.0943   1
  -5 -18   3-34.6483 38.6134   1
  -4  18   3-26.6663 40.1404   1
   4  18  -3 51.9997 39.1373   1
   4 -18  -3 45.1052 40.7377   1
  -4 -18   3-34.3591 36.2187   1
  -3  18   3 26.8997 36.6883   1
   3  18  -3 17.2919 32.4982   1
   3 -18  -3 17.8430 34.7519   1
   2  18  -3-8.56477 40.1386   1
  -2  18   3-36.2345 39.8461   1
  -2 -18   3 17.3930 38.2534   1
   2 -18  -3-17.7214 40.0150   1
  -1 -18   3 61.0742 39.9981   1
   0  18  -3 66.5939 36.6382   1
   0 -18   3-8.49931 33.6889   1
  -1  18  -3 276.750 56.0107   1
   1  18   3 157.561 47.4172   1
  -1 -18  -3 211.373 47.6977   1
   1 -18   3 162.859 47.6934   1
   2 -18   3-8.63894 40.4901   1
   2  18   3-34.5155 33.6085   1
  -2 -18  -3-8.69427 29.4965   1
  -2  18  -3-8.41615 37.0247   1
   3 -18   3-25.8883 36.9177   1
   3  18   3-17.1214 39.6385   1
  -3 -18  -3 17.6464 37.7465   1
  -3  18  -3-8.36535 36.2957   1
   4 -18   3 17.2622 39.4776   1
   4  18   3 51.3010 42.3907   1
  -4 -18  -3-17.5537 40.1442   1
  -4  18  -3 8.44450 38.6244   1
   5 -18   3 60.1780 41.8801   1
  -5  18  -3 84.6707 47.1870   1
   5  18   3 111.722 40.9337   1
  -5 -18  -3 77.3722 37.4990   1
  -6  18  -3 59.6057 35.4036   1
   6  18   3-34.5709 38.5549   1
   6 -18   3 51.5379 36.7774   1
  -6 -18  -3 34.3110 38.7650   1
  -7 -18  -3 17.0117 41.7262   1
   7  18   3 25.9672 42.4613   1
  -8  18  -3 66.9988 40.7040   1
   8  18   3 51.2409 38.6497   1
   8 -18   3 51.5636 41.7646   1
  -9  18  -3 74.3331 47.0424   1
   9  18   3 16.8073 40.7831   1
  -9 -18  -3 16.4103 36.1121   1
   9 -18   3 8.58723 39.7798   1
 -10  18  -3 24.4402 37.7216   1
  10  18   3-8.32457 38.5449   1
 -10 -18  -3 40.9074 42.2500   1
  10 -18   3-25.6129 38.5552   1
 -11  18  -3-8.13619 39.0325   1
  11  18   3 42.3201 41.0633   1
  11 -18   3 25.5247 37.9328   1
 -11 -18  -3 8.17444 35.9627   1
 -12  18  -3 8.09817 32.6054   1
 -11 -19   3-24.0578 29.0028   1
  11  19  -3-7.99305 32.1886   1
  10  19  -3 15.9957 32.2324   1
 -10 -19   3 48.2022 32.3766   1
   9  19  -3-23.8171 37.2056   1
  -9 -19   3 8.26719 38.7433   1
   8  19  -3-56.4443 41.6463   1
  -8 -19   3 24.8220 39.2399   1
   7  19  -3 89.6015 38.2870   1
  -7 -19   3 41.0106 34.7100   1
  -6  19   3 114.632 48.6419   1
   6  19  -3 41.7444 35.3156   1
  -6 -19   3 50.2501 33.2907   1
   5  19  -3 8.44857 40.9886   1
  -5  19   3 17.7737 39.6204   1
   5 -19  -3 27.0606 37.4768   1
   4  19  -3 8.46280 31.7974   1
  -4  19   3-8.92435 43.7673   1
  -4 -19   3-34.0515 30.1562   1
   4 -19  -3 44.6968 42.8772   1
   3  19  -3 8.68378 40.2070   1
  -3  19   3-54.3098 47.6501   1
   3 -19  -3 44.2660 40.4885   1
  -3 -19   3 16.8093 35.9549   1
  -2  19   3-8.88418 41.6471   1
   2  19  -3 17.0001 35.3247   1
  -2 -19   3 25.5532 32.0223   1
   2 -19  -3 62.5304 39.3057   1
  -1  19   3 133.160 41.3332   1
   1  19  -3 92.8486 45.8820   1
   1 -19  -3 71.7026 39.6628   1
  -1 -19   3 77.4047 44.6261   1
   0  19  -3 16.7693 35.4320   1
   0 -19   3-8.55971 41.1249   1
   0 -19  -3 88.4224 44.8193   1
  -1  19  -3 32.8687 31.4578   1
   1  19   3 17.2084 37.3439   1
   1 -19   3 8.38942 29.7367   1
  -1 -19  -3 34.6877 33.7840   1
   2  19   3-42.6795 40.0037   1
  -2  19  -3 8.27537 33.3203   1
  -2 -19  -3-17.3666 37.6762   1
   2 -19   3-8.45560 27.3478   1
   3 -19   3 34.0294 34.8240   1
  -3  19  -3 24.8651 31.7411   1
   4 -19   3-17.0167 38.4223   1
   4  19   3-8.43847 39.0716   1
  -4 -19  -3 42.9191 36.7216   1
  -4  19  -3 8.24564 39.5508   1
   5 -19   3 42.4425 36.8289   1
  -5  19  -3 16.5479 37.3639   1
   5  19   3-8.47574 41.1138   1
  -5 -19  -3-25.4756 34.7365   1
  -6  19  -3 24.8799 39.8010   1
   6  19   3 42.5841 41.7901   1
   6 -19   3 16.8824 37.1518   1
  -6 -19  -3 33.6734 39.9392   1
  -7  19  -3 33.2304 37.5828   1
   7 -19   3 67.2301 38.9755   1
  -8  19  -3 224.052 52.0920   1
   8  19   3 224.270 49.2959   1
  -8 -19  -3 204.907 48.6661   1
   8 -19   3 150.379 45.7426   1
  -9  19  -3 49.4496 40.4247   1
   9  19   3 40.7503 40.8353   1
  -9 -19  -3-39.8774 40.7847   1
   9 -19   3 16.6141 38.9342   1
  10 -19   3-24.8245 36.3962   1
 -10  19  -3 32.4398 45.0442   1
  -7 -20   3 55.9819 40.5483   1
   7  20  -3 47.3684 38.3666   1
  -6 -20   3-8.07731 33.0417   1
  -5 -20   3 49.3968 41.6826   1
   5  20  -3-8.25907 43.4880   1
  -4 -20   3 8.35957 29.6186   1
   4  20  -3 16.4467 29.7368   1
  -3 -20   3 91.4936 42.6268   1
   3  20  -3 66.2671 44.5149   1
  -3  20   3 26.3973 41.8227   1
   2 -20  -3-35.5221 39.5996   1
  -2  20   3-8.73850 43.3331   1
   1 -20  -3 52.5215 42.0793   1
  -1  20   3 70.2805 47.1938   1
   0 -20  -3 103.182 43.7553   1
   0  20   3 94.1272 49.7047   1
  -1 -20  -3 59.7331 41.4207   1
   1  20   3 8.42392 41.7881   1
  -2 -20  -3 163.480 43.1902   1
   2  20   3 133.601 43.2304   1
   3 -20   3 148.191 44.4999   1
  -3  20  -3 209.873 47.7595   1
  -4  20  -3 24.2040 39.5822   1
   4  20   3-8.30284 46.1281   1
  -4 -20  -3 25.0106 37.6624   1
   4 -20   3 49.7540 37.9382   1
  -5 -20  -3 8.33519 37.8362   1
   5  20   3 58.1550 42.6529   1
   6  20   3-16.6105 33.9778   1
  -6 -20  -3-8.16108 30.6701   1
   6 -20   3-8.22748 39.9136   1
  -6  20  -3-23.9304 43.9319   1
   7 -20   3 40.9299 38.8679   1
  -7  20  -3 47.9836 43.3217   1
   2  21   3 16.1137 42.8174   1
  25   0  -4 17.7170 37.3550   1
 -25   0   4 8.66945 40.1444   1
  24   0  -4 26.5874 34.5243   1
 -24   0   4 17.2704 36.4221   1
  23   0  -4-17.3310 33.7632   1
 -23   0   4-34.8523 38.8555   1
  22   0  -4 481.082 59.1334   1
 -22   0   4 434.495 60.7200   1
  21   0  -4 424.380 60.9030   1
 -21   0   4 524.961 64.0335   1
  20   0  -4 1586.74 115.705   1
 -20   0   4 1520.28 113.252   1
  18   0  -4 664.475 65.1201   1
 -18   0   4 505.540 59.3451   1
  17   0  -4 232.507 42.1216   1
 -17   0   4 317.939 46.5432   1
  16   0  -4 4872.51 262.579   1
 -16   0   4 4928.50 261.444   1
  15   0  -4 9198.26 458.392   1
 -15   0   4 9192.61 455.022   1
 -14   0   4 47.3439 26.0435   1
  14   0  -4-6.14499 22.2332   1
 -13   0   4 10532.6 520.652   1
  13   0  -4 10895.2 523.326   1
 -12   0   4 1214.73 81.6774   1
  12   0  -4 1153.01 82.5429   1
 -11   0   4 1171.23 79.8339   1
 -10   0   4 34154.4 1543.00   1
  10   0  -4 32412.9 1544.68   1
  -8   0   4 16737.4 810.583   1
   8   0  -4 18179.9 813.357   1
  -7   0   4 31451.4 1431.17   1
   7   0  -4 30614.1 1432.54   1
  -6   0   4 16505.5 781.853   1
   6   0  -4 17281.0 782.046   1
  -5   0   4 721418. 32614.6   1
   5   0  -4 707349. 32615.1   1
  -4   0   4 391650. 18051.3   1
   4   0  -4 399151. 18051.0   1
   2   0  -4 294806. 13658.4   1
  -2   0   4 303571. 13658.3   1
   1   0  -4 90786.0 3320.65   1
  -1   0   4 58347.9 3318.45   1
   0   0  -4 139653. 6329.10   1
   0   0   4 137278. 6329.01   1
  -1   0  -4 539809. 24414.8   1
   1   0   4 529619. 24415.1   1
  -2   0  -4 538325. 24585.3   1
   2   0   4 538556. 24586.5   1
   4   0   4 334.235 38.7750   1
  -4   0  -4 349.477 37.3021   1
  -5   0  -4 38480.0 1765.15   1
   5   0   4 37689.9 1765.74   1
  -6   0  -4 1140.90 80.4994   1
   6   0   4 1267.15 84.1922   1
  -7   0  -4 24750.4 1193.31   1
   7   0   4 26269.1 1196.37   1
  -8   0  -4 19079.7 887.699   1
   8   0   4 18264.3 887.422   1
 -10   0  -4 22316.5 1083.11   1
  10   0   4 23551.4 1087.15   1
 -11   0  -4 5038.44 267.934   1
  11   0   4 4917.45 267.123   1
 -12   0  -4 4001.97 216.876   1
  12   0   4 3644.92 215.282   1
  13   0   4-23.4163 37.4386   1
 -13   0  -4 30.6665 34.6206   1
  14   0   4 64.3051 38.7602   1
 -14   0  -4 110.438 40.1269   1
  15   0   4 232.937 47.1212   1
 -15   0  -4 265.934 49.0292   1
 -16   0  -4 5430.20 288.945   1
  16   0   4 5048.05 282.550   1
 -18   0  -4 575.520 65.3584   1
  18   0   4 563.963 66.7511   1
 -19   0  -4-8.41452 35.4786   1
  19   0   4 17.2010 39.8211   1
 -20   0  -4 302.649 50.2392   1
  20   0   4 249.016 48.9381   1
 -21   0  -4 141.394 45.6849   1
  21   0   4 204.457 48.7473   1
 -22   0  -4 16.4383 34.6549   1
  22   0   4-8.43901 36.6135   1
 -23   0  -4 48.0938 39.0092   1
  23   0   4 90.9571 38.8778   1
 -24   0  -4 23.4497 39.6458   1
  24   0   4 89.8323 41.8328   1
 -25  -1   4 106.445 41.4191   1
  25   1  -4 129.687 42.7388   1
 -24   1   4-25.9185 41.4413   1
  24  -1  -4 26.5910 35.6880   1
  24   1  -4 8.61769 36.3376   1
 -24  -1   4 35.6694 44.2080   1
 -23   1   4 43.0137 37.8711   1
  23  -1  -4 8.75846 32.9458   1
  23   1  -4 61.5895 37.1307   1
 -23  -1   4 25.9315 35.3920   1
 -22   1   4 67.5648 38.3523   1
  22  -1  -4 112.193 41.5921   1
 -21  -1   4 1023.01 88.2385   1
 -21   1   4 1026.02 90.7640   1
  21   1  -4 1228.52 94.0542   1
  21  -1  -4 892.558 87.0213   1
 -20   1   4 65.3801 36.9482   1
  20  -1  -4 56.8878 34.8117   1
  20   1  -4 25.4193 37.3111   1
 -20  -1   4 7.98310 34.1977   1
  19  -1  -4 7.62987 29.7105   1
 -19   1   4-8.15576 32.3012   1
 -18  -1   4 1713.85 120.273   1
 -18   1   4 2040.71 128.311   1
  18  -1  -4 1785.52 123.674   1
  18   1  -4 1842.76 125.280   1
 -17   1   4 6247.38 308.377   1
  17  -1  -4 5767.08 305.850   1
  17   1  -4 5429.55 304.558   1
 -17  -1   4 5783.90 305.124   1
 -16   1   4 1772.86 121.859   1
  16  -1  -4 1984.90 125.001   1
  16   1  -4 1920.34 124.695   1
 -16  -1   4 1929.62 123.222   1
  15   1  -4 1959.35 133.686   1
 -15  -1   4 2494.57 139.436   1
 -14   1   4 4735.65 250.317   1
  14  -1  -4 5001.51 253.642   1
  14   1  -4 5391.47 258.729   1
 -13   1   4 10136.5 493.534   1
  13  -1  -4 9716.88 493.480   1
  13   1  -4 10262.5 496.347   1
 -13  -1   4 10393.5 494.290   1
  12  -1  -4 16083.6 777.201   1
 -12  -1   4 16660.1 777.223   1
 -11   1   4 32980.0 1557.56   1
  11  -1  -4 33858.1 1558.78   1
  11   1  -4 35651.6 1563.61   1
 -11  -1   4 32227.3 1557.36   1
 -10   1   4 6085.01 315.126   1
  10   1  -4 6818.76 320.979   1
 -10  -1   4 6504.56 318.232   1
   9   1  -4 17010.7 809.427   1
  -9  -1   4 17479.1 809.281   1
   8  -1  -4 95552.6 4162.91   1
  -8   1   4 86918.5 4159.93   1
  -7   1   4 101.971 15.9476   1
   7   1  -4 104.075 21.8728   1
   7  -1  -4 109.639 17.4477   1
  -7  -1   4 82.2839 18.2267   1
  -6   1   4 440159. 19791.6   1
   6   1  -4 428281. 19796.4   1
  -6  -1   4 432218. 19796.5   1
   6  -1  -4 431177. 19792.1   1
  -5   1   4 3196.64 155.040   1
   5   1  -4 3279.51 160.298   1
   5  -1  -4 3342.03 155.606   1
  -5  -1   4 3278.82 160.994   1
   4   1  -4 83242.8 3837.81   1
  -4  -1   4 84582.4 3838.08   1
  -3  -1   4 69223.3 3482.20   1
   3   1  -4 83640.4 3482.92   1
   2   1  -4 10965.0 566.282   1
  -2  -1   4 13902.2 568.922   1
  -1  -1   4 18274.9 886.979   1
  -1   1   4 17963.4 884.143   1
   1   1  -4 20076.7 888.205   1
   1  -1  -4 20675.0 884.602   1
   0  -1   4 25241.9 1128.39   1
   0   1  -4 24808.3 1127.75   1
   0   1   4 22788.0 1125.77   1
   0  -1  -4 25133.4 1125.89   1
   1  -1   4 7086.22 328.552   1
  -1  -1  -4 6372.52 323.915   1
  -1   1  -4 6285.47 324.461   1
   2   1   4 486788. 23437.0   1
   2  -1   4 483768. 23436.5   1
  -2  -1  -4 538119. 23437.0   1
  -2   1  -4 547309. 23438.2   1
   3  -1   4 4347.82 218.804   1
  -3   1  -4 4325.21 218.475   1
   4   1   4 234268. 10470.9   1
   4  -1   4 217793. 10469.2   1
  -4  -1  -4 223249. 10469.5   1
  -4   1  -4 241861. 10471.4   1
   5   1   4 62137.8 2795.83   1
   5  -1   4 56277.1 2793.22   1
  -5  -1  -4 60890.8 2794.23   1
  -5   1  -4 63803.5 2796.87   1
   6   1   4 2358.20 132.968   1
   6  -1   4 2297.41 129.228   1
  -6  -1  -4 2201.42 130.373   1
  -6   1  -4 2102.01 128.970   1
   7   1   4 7289.40 370.821   1
   7  -1   4 7147.55 368.715   1
  -7  -1  -4 7376.56 370.188   1
  -7   1  -4 7995.20 374.913   1
   8   1   4 5658.12 302.825   1
   8  -1   4 5761.58 300.889   1
  -8   1  -4 6640.67 307.837   1
  -8  -1  -4 5594.12 301.105   1
   9   1   4 221.789 35.6007   1
   9  -1   4 198.019 33.6058   1
  -9  -1  -4 179.643 32.4235   1
  -9   1  -4 231.461 36.3736   1
  10   1   4 6204.69 305.402   1
  10  -1   4 5542.76 301.245   1
 -10  -1  -4 5617.35 300.151   1
 -10   1  -4 5851.84 304.570   1
  11   1   4 18252.5 848.032   1
  11  -1   4 17419.4 843.282   1
 -11  -1  -4 17155.7 842.495   1
 -11   1  -4 17707.1 846.303   1
  12   1   4 428.566 53.6043   1
  12  -1   4 466.367 56.5592   1
 -12  -1  -4 391.020 49.4563   1
 -12   1  -4 394.501 52.6000   1
  13   1   4 103.095 39.0167   1
  13  -1   4 146.338 36.2521   1
 -13  -1  -4 91.5007 36.3227   1
 -13   1  -4 230.337 42.7816   1
  14   1   4 163.847 37.4467   1
  14  -1   4 239.413 44.3492   1
 -14  -1  -4 142.905 35.8907   1
 -14   1  -4 221.348 43.1963   1
  15   1   4 2596.00 168.053   1
  15  -1   4 2906.84 171.749   1
 -15  -1  -4 2846.32 171.085   1
 -15   1  -4 2687.13 168.325   1
  16   1   4 372.286 54.3421   1
  16  -1   4 443.965 56.5207   1
 -16  -1  -4 389.090 52.9660   1
 -16   1  -4 401.690 55.7564   1
  18   1   4 59.5539 37.6404   1
  18  -1   4 68.5972 41.3283   1
 -18  -1  -4 119.853 43.9605   1
 -18   1  -4 109.110 41.3619   1
  19   1   4 216.957 40.3637   1
  19  -1   4 276.505 53.5898   1
 -19   1  -4 218.729 50.0541   1
 -19  -1  -4 192.209 43.0836   1
  20  -1   4 103.752 41.5558   1
 -20  -1  -4 59.3768 38.8837   1
 -20   1  -4 16.6924 37.2984   1
  21  -1   4 34.3409 31.7233   1
  21   1   4 59.5272 41.3024   1
 -21   1  -4 49.7859 28.8508   1
  22   1   4 75.4897 43.7946   1
  22  -1   4 68.4044 41.5374   1
 -22  -1  -4 32.8314 38.0700   1
 -22   1  -4 24.5534 37.9620   1
  23  -1   4 8.47072 39.2239   1
 -23   1  -4 15.9320 36.8873   1
  24   1   4 8.04184 29.0977   1
  24  -1   4 8.37853 41.5506   1
 -24  -1  -4 54.8191 30.5165   1
 -24   1  -4 15.3122 38.3723   1
 -26  -2   4 52.9869 40.4592   1
  25   2  -4 44.1556 37.8676   1
 -25  -2   4 69.4187 45.3207   1
  24   2  -4 26.6618 37.4797   1
  24  -2  -4 9.06483 32.7830   1
 -24  -2   4 17.3732 38.7281   1
 -24   2   4 17.2512 36.9076   1
  23   2  -4 26.7759 36.5457   1
  23  -2  -4 79.6417 41.0049   1
 -23  -2   4 25.9499 38.5920   1
 -23   2   4 17.1022 40.5797   1
  22  -2  -4 165.241 42.7976   1
 -22   2   4 151.213 43.9761   1
  21   2  -4 42.9497 33.4491   1
  21  -2  -4-25.4563 34.1626   1
 -21  -2   4-16.3217 29.5054   1
 -21   2   4-16.5243 33.7959   1
  20   2  -4 554.710 65.2135   1
  20  -2  -4 739.278 71.8254   1
 -20  -2   4 614.663 65.2171   1
 -20   2   4 689.743 71.1263   1
  19   2  -4 353.086 52.3901   1
  19  -2  -4 301.107 50.3956   1
 -19  -2   4 361.715 52.2597   1
 -19   2   4 342.399 52.0707   1
  18   2  -4 359.014 53.8348   1
  18  -2  -4 433.869 53.1009   1
 -18  -2   4 350.517 52.2876   1
 -18   2   4 461.933 55.3525   1
  17   2  -4 5642.43 279.499   1
  17  -2  -4 4945.05 271.156   1
 -17   2   4 5447.86 273.524   1
  16   2  -4 519.713 58.7991   1
  16  -2  -4 424.000 51.8827   1
 -16  -2   4 454.716 53.1890   1
 -16   2   4 555.471 56.7998   1
  15   2  -4 6862.85 350.227   1
 -15  -2   4 6708.40 346.141   1
  14  -2  -4 1473.51 101.952   1
 -14   2   4 1689.90 104.474   1
  13   2  -4 713.662 64.0136   1
  13  -2  -4 760.035 60.4962   1
 -13  -2   4 677.823 59.7018   1
 -13   2   4 702.304 61.2222   1
  12   2  -4 890.081 71.2193   1
 -12   2   4 1035.12 71.1134   1
  12  -2  -4 823.289 64.7655   1
 -12  -2   4 998.034 70.7607   1
  11  -2  -4 416.773 41.2079   1
 -11  -2   4 513.746 46.8772   1
  11   2  -4 426.163 44.4710   1
  10   2  -4 1856.46 114.126   1
 -10   2   4 2140.03 111.929   1
 -10  -2   4 1964.91 113.367   1
  10  -2  -4 1757.41 108.212   1
  -9  -2   4 82812.4 3926.07   1
   9   2  -4 88469.5 3928.17   1
   8   2  -4 21102.4 979.613   1
  -8   2   4 21242.9 973.296   1
  -8  -2   4 20644.3 978.884   1
   8  -2  -4 20848.2 973.210   1
  -7   2   4 105157. 5051.21   1
   7  -2  -4 116462. 5053.03   1
   6   2  -4 19054.7 886.203   1
  -6  -2   4 18890.7 886.722   1
  -6   2   4 18610.7 879.023   1
   6  -2  -4 19644.8 879.875   1
  -5  -2   4 43102.0 2169.54   1
   5  -2  -4 46461.1 2160.80   1
   5   2  -4 48951.8 2169.90   1
  -5   2   4 49054.4 2160.98   1
   4  -2  -4 3808.82 179.119   1
   4   2  -4 3713.86 188.011   1
  -4   2   4 3961.42 179.590   1
  -4  -2   4 3623.08 187.617   1
  -3  -2   4 14736.8 676.807   1
   3   2  -4 14339.6 674.844   1
  -2   2   4 36.5856 10.1193   1
  -2  -2   4 63.3865 16.7960   1
   2   2  -4 47.6713 14.4293   1
   2  -2  -4 32.6808 10.1651   1
  -1  -2   4 3574.74 173.134   1
   1   2  -4 3837.54 174.473   1
   1  -2  -4 3688.07 168.311   1
   0  -2   4 3731.89 187.609   1
   0   2   4 3998.07 185.520   1
   0  -2  -4 3941.38 184.913   1
   0   2  -4 3364.01 186.824   1
   1  -2   4 11544.9 530.993   1
  -1  -2  -4 11227.0 527.815   1
  -1   2  -4 11111.4 530.639   1
   1   2   4 11084.4 528.798   1
   2   2   4 2087.90 104.126   1
  -2  -2  -4 1629.05 99.8184   1
  -3   2  -4 17492.1 819.473   1
   3  -2   4 17351.9 822.280   1
   3   2   4 18491.4 822.968   1
  -3  -2  -4 16708.0 817.282   1
  -4   2  -4 268.904 35.0032   1
   4  -2   4 311.600 39.3327   1
   4   2   4 310.273 34.9244   1
  -4  -2  -4 295.896 33.0573   1
  -5   2  -4 31512.5 1460.06   1
   5  -2   4 31583.3 1461.63   1
   5   2   4 32086.6 1462.21   1
  -5  -2  -4 30492.6 1458.65   1
  -6   2  -4 5115.11 271.753   1
   6  -2   4 5166.37 272.946   1
   6   2   4 5713.74 275.993   1
  -6  -2  -4 5369.74 272.387   1
  -7   2  -4 17429.6 806.386   1
   7  -2   4 17147.7 806.723   1
   7   2   4 16650.8 806.945   1
  -7  -2  -4 16595.7 803.940   1
  -8   2  -4 4278.07 239.712   1
   8  -2   4 4536.16 241.811   1
   8   2   4 5077.78 246.891   1
  -8  -2  -4 4402.15 239.852   1
  -9   2  -4 757.790 65.7445   1
   9  -2   4 708.539 64.4428   1
   9   2   4 617.728 63.3309   1
  -9  -2  -4 684.485 61.7076   1
 -10   2  -4 6637.98 341.207   1
  10  -2   4 6645.83 341.277   1
  10   2   4 6452.13 341.922   1
 -10  -2  -4 6834.52 341.988   1
 -11   2  -4 6315.59 323.749   1
  11  -2   4 6576.40 325.363   1
  11   2   4 5983.81 324.365   1
 -11  -2  -4 5930.57 321.980   1
 -12  -2  -4 1425.62 102.145   1
 -12   2  -4 1408.28 103.128   1
  12   2   4 1480.73 103.783   1
  12  -2   4 1375.33 102.386   1
 -13  -2  -4 615.848 63.2337   1
 -13   2  -4 813.694 73.3912   1
  13   2   4 638.354 65.2557   1
  13  -2   4 911.195 76.4920   1
 -14   2  -4 3318.41 201.698   1
 -14  -2  -4 3295.62 199.665   1
  14  -2   4 3952.27 208.926   1
  14   2   4 3543.27 203.347   1
 -15   2  -4 48.2500 36.8025   1
  15  -2   4 57.8217 37.3265   1
  15   2   4 8.41760 28.5827   1
 -15  -2  -4 23.8950 31.0463   1
 -16  -2  -4 1935.56 130.027   1
 -16   2  -4 1882.50 128.712   1
  16  -2   4 1924.69 131.022   1
  16   2   4 1764.56 130.081   1
  17   2   4 95.6184 39.3362   1
 -17  -2  -4 16.8574 36.1471   1
 -18   2  -4 41.8257 31.4968   1
  18   2   4 52.0309 37.6787   1
 -18  -2  -4 42.3707 36.8224   1
  19  -2   4 8.79156 39.2159   1
  19   2   4 25.9264 36.4681   1
 -19  -2  -4 59.4177 35.8199   1
 -20   2  -4 33.1675 41.2076   1
  20  -2   4 88.1323 44.7039   1
  20   2   4 67.9732 38.9656   1
 -20  -2  -4 68.4018 44.2480   1
 -21   2  -4-16.2189 39.3472   1
  21  -2   4 8.87386 39.0420   1
  21   2   4 16.4669 36.7119   1
 -21  -2  -4 77.5820 39.9230   1
 -22   2  -4 23.9548 36.1075   1
 -22  -2  -4 41.3436 36.4187   1
  22   2   4 82.9198 42.4396   1
  22  -2   4 17.4524 37.3778   1
 -24   2  -4 30.8805 37.0727   1
  24  -2   4 49.0272 39.2338   1
 -26  -3   4-8.55226 34.4336   1
  25   3  -4 17.8354 35.9171   1
 -25  -3   4 25.9507 35.3976   1
 -24   3   4-17.1029 33.3088   1
  24  -3  -4-18.2212 40.0800   1
 -23   3   4-16.7293 32.0110   1
  23  -3  -4 9.13957 31.7005   1
  23   3  -4-17.6797 35.5946   1
 -23  -3   4-25.2469 32.2062   1
 -22   3   4-8.24325 32.1379   1
  22   3  -4 35.2766 36.6676   1
 -22  -3   4 8.20570 35.1385   1
 -21   3   4 212.628 44.4723   1
  21  -3  -4 234.699 47.1474   1
  21   3  -4 155.672 45.2201   1
 -21  -3   4 223.773 48.4985   1
 -20   3   4 143.695 43.7863   1
  20  -3  -4 160.121 44.1463   1
  20   3  -4 59.7739 34.0834   1
 -20  -3   4 32.6405 33.1243   1
 -19   3   4 1199.36 91.6957   1
  19  -3  -4 1050.65 89.3063   1
  19   3  -4 1214.93 95.9083   1
 -19  -3   4 1056.32 90.5751   1
 -18   3   4 2009.66 132.262   1
  18  -3  -4 2108.42 136.023   1
 -17   3   4 906.386 74.7810   1
  17  -3  -4 784.083 72.9937   1
  17   3  -4 788.422 73.3486   1
 -17  -3   4 800.365 72.0391   1
 -16   3   4 1198.76 85.9611   1
 -16  -3   4 1193.22 87.9707   1
  16   3  -4 1026.60 86.9722   1
  16  -3  -4 1057.05 84.5438   1
 -15  -3   4 103.776 30.7662   1
  15   3  -4 105.712 37.3372   1
  14  -3  -4 452.865 48.0101   1
 -14  -3   4 302.782 44.2763   1
 -14   3   4 339.399 43.9215   1
  14   3  -4 281.456 45.2198   1
 -13   3   4 12746.5 625.149   1
  13  -3  -4 13282.5 626.175   1
 -12   3   4 8043.00 399.781   1
 -12  -3   4 8456.80 405.548   1
  12  -3  -4 7356.34 398.615   1
  12   3  -4 8893.48 408.232   1
 -11  -3   4 4957.89 257.635   1
  11  -3  -4 5216.97 255.121   1
 -11   3   4 4940.22 252.475   1
  11   3  -4 4808.70 257.820   1
  10  -3  -4 164.099 27.2944   1
 -10  -3   4 107.260 27.7267   1
  10   3  -4 89.8815 30.6332   1
  -9  -3   4 9676.67 483.883   1
   9   3  -4 10450.9 486.704   1
   8   3  -4 24355.3 1201.49   1
  -8   3   4 26670.9 1194.95   1
  -8  -3   4 26082.8 1203.09   1
   7   3  -4 6580.50 336.108   1
   7  -3  -4 7080.56 328.974   1
  -7  -3   4 6657.29 337.516   1
  -7   3   4 7004.69 330.545   1
   6  -3  -4 63952.9 2892.82   1
  -6   3   4 62248.0 2893.83   1
   5   3  -4 1297.67 79.9399   1
  -5   3   4 1470.97 71.6044   1
  -5  -3   4 1324.34 79.5235   1
   5  -3  -4 1256.33 70.9501   1
   4  -3  -4 48086.0 2268.43   1
  -4  -3   4 49146.3 2277.41   1
  -4   3   4 51293.6 2268.87   1
   4   3  -4 49404.2 2277.16   1
   3   3  -4 59.9237 16.1315   1
  -3   3   4 62.0199 12.3106   1
  -3  -3   4 59.5485 17.4840   1
   3  -3  -4 77.3084 12.9470   1
  -2  -3   4 17006.0 810.302   1
  -2   3   4 16519.6 802.295   1
   2  -3  -4 17966.1 803.205   1
   2   3  -4 18291.0 810.754   1
  -1  -3   4 18113.3 797.077   1
   1   3  -4 15744.0 794.815   1
   1  -3  -4 17579.6 791.325   1
  -1   3   4 16830.5 790.492   1
   0  -3  -4 28537.5 1322.59   1
   0   3   4 28789.3 1322.88   1
  -1  -3  -4 38847.4 1839.64   1
   1   3   4 41112.5 1841.16   1
   2  -3   4 27850.1 1287.42   1
  -2   3  -4 27524.4 1287.18   1
  -3   3  -4 219.131 30.0145   1
  -3  -3  -4 230.006 29.0922   1
   3  -3   4 159.117 27.7688   1
   4  -3   4 15818.4 724.336   1
   4   3   4 15051.3 721.582   1
  -4  -3  -4 15356.6 721.657   1
  -4   3  -4 14784.7 721.885   1
  -5   3  -4 22550.1 1073.95   1
   5   3   4 22255.7 1074.79   1
  -5  -3  -4 23729.7 1074.69   1
   5  -3   4 23114.2 1075.76   1
   6   3   4 22613.2 1039.12   1
   6  -3   4 22345.0 1037.67   1
  -6  -3  -4 21170.4 1033.45   1
  -6   3  -4 22111.3 1035.25   1
   7   3   4 16794.9 742.198   1
   7  -3   4 16355.4 742.063   1
  -7  -3  -4 13976.1 734.226   1
  -7   3  -4 15014.4 735.768   1
   9   3   4 1468.78 105.982   1
   9  -3   4 1617.38 106.538   1
  -9  -3  -4 1642.85 105.833   1
  -9   3  -4 1473.21 102.560   1
  10   3   4 6798.78 346.617   1
  10  -3   4 7098.95 347.645   1
 -10  -3  -4 6427.16 341.382   1
 -10   3  -4 6467.87 342.352   1
  11   3   4 1833.88 125.247   1
  11  -3   4 2116.40 128.675   1
 -11  -3  -4 1821.45 121.807   1
 -11   3  -4 1849.32 122.795   1
  12   3   4 1537.63 117.165   1
  12  -3   4 1735.82 118.825   1
 -12  -3  -4 1637.33 116.760   1
 -12   3  -4 1857.00 118.505   1
  14   3   4 1368.39 103.791   1
  14  -3   4 1295.50 102.653   1
 -14  -3  -4 1278.63 99.7800   1
 -14   3  -4 1398.89 103.882   1
  15   3   4 1441.95 110.869   1
  15  -3   4 1406.18 110.390   1
 -15  -3  -4 1512.60 111.151   1
 -15   3  -4 1736.70 114.433   1
  16   3   4-17.0289 27.5352   1
  16  -3   4-8.67335 29.4179   1
 -16  -3  -4 8.03898 23.9689   1
 -16   3  -4-8.07066 27.9890   1
  17   3   4 467.560 59.4438   1
 -17  -3  -4 329.022 50.4776   1
  18   3   4 61.4107 42.6300   1
  18  -3   4 44.5264 42.3017   1
 -18  -3  -4 58.4202 39.6536   1
 -18   3  -4 57.0453 38.2733   1
  19   3   4 122.698 44.5284   1
  19  -3   4 53.1129 32.2361   1
 -19  -3  -4 118.971 43.1862   1
 -19   3  -4 74.2623 33.9713   1
  20   3   4-25.9096 33.0510   1
  20  -3   4-26.2668 41.5203   1
 -20  -3  -4-8.44325 33.4453   1
 -20   3  -4 8.24779 38.6553   1
  21  -3   4-8.65115 37.5344   1
 -21  -3  -4 8.35114 30.7923   1
 -21   3  -4-24.5146 39.1951   1
  22   3   4-24.7707 37.7892   1
  22  -3   4 59.3733 36.3141   1
 -22   3  -4 56.2439 36.3126   1
  23   3   4 71.7936 41.7572   1
 -23  -3  -4 89.9914 44.8135   1
  24  -3   4 16.0995 36.8245   1
 -24   3  -4 23.3022 39.7253   1
  26   4  -4 52.5348 41.2394   1
 -26  -4   4 126.830 48.7045   1
  25   4  -4 17.6980 35.0467   1
 -25  -4   4-16.7524 37.3364   1
  24   4  -4 26.4143 31.8358   1
 -24  -4   4-8.31684 32.9415   1
  23   4  -4 17.5078 37.9800   1
  23  -4  -4 8.87642 33.9643   1
 -23  -4   4 8.47983 38.2933   1
 -23   4   4-8.49455 33.6439   1
  22   4  -4 35.4216 36.7864   1
  22  -4  -4-26.2809 37.4778   1
 -22  -4   4-16.9163 35.1365   1
 -22   4   4 49.9008 38.0370   1
  21  -4  -4 34.3610 34.0748   1
 -21   4   4 48.8276 36.7974   1
  20   4  -4-17.7278 34.5172   1
  20  -4  -4 25.0670 29.6010   1
 -20  -4   4 23.8979 29.3728   1
 -20   4   4-7.93054 31.4109   1
  19   4  -4 396.622 57.2576   1
 -19  -4   4 407.020 54.1450   1
  18   4  -4 451.884 58.3341   1
 -18  -4   4 321.634 52.5721   1
 -18   4   4 398.853 52.9044   1
  17   4  -4 211.717 39.0798   1
  17  -4  -4 202.067 42.1311   1
 -17  -4   4 251.814 42.4019   1
 -17   4   4 232.612 40.1567   1
  16   4  -4 2008.03 132.142   1
 -16  -4   4 2046.98 128.655   1
 -16   4   4 1991.95 125.572   1
  16  -4  -4 1731.62 122.234   1
 -15  -4   4 174.155 40.3294   1
 -15   4   4 132.009 28.8742   1
  15  -4  -4 73.1820 30.5039   1
  15   4  -4 89.4019 36.9177   1
  14  -4  -4 1563.99 107.204   1
 -14  -4   4 1621.29 108.530   1
 -14   4   4 1636.28 105.856   1
  13   4  -4 2361.23 145.277   1
 -13   4   4 2417.58 138.047   1
  13  -4  -4 2267.96 137.796   1
 -13  -4   4 2365.13 143.591   1
  12   4  -4-6.26516 19.2240   1
  12  -4  -4-10.4377 20.3254   1
 -12   4   4 5.03511 20.5991   1
 -12  -4   4-18.4193 23.0719   1
  11  -4  -4 2387.65 133.183   1
 -11   4   4 2217.31 131.216   1
  11   4  -4 2351.34 140.222   1
 -11  -4   4 2396.35 139.506   1
  10  -4  -4 6907.44 337.307   1
 -10   4   4 7171.72 336.410   1
 -10  -4   4 6994.91 343.709   1
  10   4  -4 6151.69 342.097   1
   9  -4  -4 2096.44 116.892   1
  -9  -4   4 2089.63 123.553   1
   9   4  -4 2099.43 124.009   1
  -8  -4   4 4617.55 250.881   1
   8   4  -4 5070.96 249.538   1
  -7  -4   4 75.3256 23.3392   1
  -7   4   4 58.4740 17.4901   1
   7   4  -4 96.6314 25.2257   1
  -6  -4   4 20328.2 908.040   1
   6  -4  -4 20013.2 898.016   1
  -6   4   4 18389.0 897.042   1
   6   4  -4 18920.5 906.577   1
  -5   4   4 31378.1 1435.05   1
   5   4  -4 30678.4 1443.68   1
  -5  -4   4 30035.6 1444.11   1
   5  -4  -4 31875.8 1435.23   1
  -4   4   4 20035.8 927.804   1
   4   4  -4 19047.0 936.168   1
  -4  -4   4 20255.4 937.637   1
   4  -4  -4 20608.7 928.874   1
   3   4  -4 15597.7 716.634   1
  -3   4   4 15140.8 708.025   1
   3  -4  -4 15160.6 708.409   1
  -3  -4   4 15178.8 716.572   1
   2   4  -4 93755.4 4187.66   1
  -2   4   4 90362.4 4179.37   1
   2  -4  -4 91542.0 4180.18   1
  -2  -4   4 89909.7 4187.47   1
   1   4  -4 6818.59 369.211   1
  -1  -4   4 7596.22 371.561   1
  -1   4   4 7992.96 366.561   1
   1  -4  -4 8178.61 367.751   1
   0  -4   4 63211.3 2899.61   1
   0   4  -4 62876.4 2897.48   1
   0   4   4 63985.6 2893.87   1
   0  -4  -4 62059.8 2893.79   1
  -1   4  -4 9745.69 457.825   1
   1  -4   4 9248.98 457.682   1
   2  -4   4 3300.83 177.202   1
  -2   4  -4 3244.33 177.312   1
   2   4   4 3492.15 175.238   1
  -2  -4  -4 3254.81 173.412   1
   3  -4   4 26095.7 1178.85   1
  -3   4  -4 25338.4 1178.22   1
   3   4   4 26318.2 1179.07   1
  -3  -4  -4 23385.7 1175.28   1
   4  -4   4 93816.6 4277.54   1
   4   4   4 99217.4 4276.15   1
  -4  -4  -4 95119.4 4274.23   1
  -4   4  -4 84844.4 4273.04   1
   5  -4   4 17191.1 787.034   1
   5   4   4 16044.0 785.466   1
  -5  -4  -4 16906.5 786.822   1
  -5   4  -4 16117.9 785.735   1
   6  -4   4 4068.18 210.234   1
   6   4   4 4016.38 209.351   1
  -6  -4  -4 3788.36 207.441   1
  -6   4  -4 3631.85 205.839   1
   7  -4   4 466.785 51.2470   1
   7   4   4 603.352 58.7628   1
  -7  -4  -4 596.175 54.7648   1
  -7   4  -4 653.081 55.7756   1
   8  -4   4 9226.95 448.393   1
  -8  -4  -4 8486.96 443.076   1
   8   4   4 8585.36 447.000   1
  -8   4  -4 9616.23 447.848   1
   9   4   4 582.705 59.9257   1
  -9  -4  -4 471.838 54.1296   1
   9  -4   4 529.502 57.1407   1
  -9   4  -4 610.560 60.4874   1
 -10   4  -4 1123.78 83.0097   1
  10  -4   4 841.963 76.8078   1
 -10  -4  -4 973.684 79.6400   1
  10   4   4 914.186 79.8013   1
 -11   4  -4 607.075 62.4702   1
  11  -4   4 700.682 68.2641   1
 -11  -4  -4 632.692 64.0648   1
  11   4   4 633.407 66.2305   1
 -12   4  -4 51.3657 27.1040   1
  12  -4   4 30.9494 24.4410   1
 -12  -4  -4 21.6556 30.9225   1
  12   4   4 32.5311 31.1602   1
 -13  -4  -4 2114.94 138.352   1
  13   4   4 2241.44 145.296   1
 -14   4  -4 544.129 63.7588   1
  14  -4   4 762.184 72.9884   1
 -14  -4  -4 856.720 73.3428   1
  14   4   4 563.049 66.3964   1
 -15   4  -4 166.848 39.0064   1
  15  -4   4 125.652 34.7894   1
 -15  -4  -4 122.076 32.7898   1
  15   4   4 119.335 35.3824   1
 -16   4  -4 735.092 73.6558   1
  16  -4   4 655.797 73.5920   1
 -16  -4  -4 862.516 77.6628   1
  16   4   4 643.183 71.8902   1
 -17   4  -4 8.16070 31.8280   1
  17  -4   4 94.7538 37.9300   1
 -17  -4  -4 24.5964 29.0987   1
  17   4   4 43.1672 33.6660   1
 -18   4  -4 328.469 51.7804   1
  18  -4   4 354.797 55.7026   1
 -18  -4  -4 394.998 56.1398   1
  18   4   4 407.235 58.1784   1
 -19   4  -4-8.21540 39.4047   1
  19  -4   4 8.65792 39.5947   1
 -20   4  -4-49.7715 40.6840   1
  20  -4   4-25.7961 38.3304   1
 -20  -4  -4 66.7199 43.0688   1
  20   4   4-17.3477 42.0756   1
 -21   4  -4-16.5170 38.2448   1
  21  -4   4-16.9945 36.8737   1
 -22   4  -4 65.1740 39.9569   1
  22  -4   4 8.37097 32.0334   1
 -22  -4  -4-24.4821 37.3243   1
  22   4   4-8.33750 39.0742   1
 -23   4  -4 23.8294 41.4236   1
  23  -4   4 49.2618 41.5634   1
 -23  -4  -4-16.0089 40.9327   1
  23   4   4 8.10486 40.1839   1
 -26  -5   4-8.19512 34.5577   1
  26   5  -4-17.2416 35.8139   1
 -24  -5   4 16.8411 38.9881   1
  24   5  -4-8.78710 36.5009   1
 -23   5   4-8.55594 40.0965   1
 -22   5   4 143.416 49.5940   1
  22  -5  -4 158.040 44.4467   1
 -22  -5   4 100.381 40.1751   1
  22   5  -4 170.097 47.1156   1
 -21   5   4 231.638 49.3644   1
  21  -5  -4 205.985 47.2148   1
 -21  -5   4 229.103 49.2726   1
  21   5  -4 264.266 56.8946   1
 -20   5   4 24.2007 33.5163   1
  20  -5  -4-25.0116 31.3335   1
 -20  -5   4 32.3205 36.4944   1
  20   5  -4 34.6241 36.5035   1
 -19  -5   4 507.001 61.4224   1
  19   5  -4 463.109 59.4092   1
 -18   5   4 30.0749 32.2569   1
  18   5  -4 130.072 43.5104   1
  18  -5  -4 31.0885 36.5035   1
 -18  -5   4 38.2913 32.8521   1
 -17   5   4 1273.58 94.3403   1
  17  -5  -4 1190.02 92.7398   1
  17   5  -4 1244.83 97.0758   1
 -17  -5   4 1204.37 94.7634   1
  16   5  -4 415.724 54.3472   1
  16  -5  -4 510.463 54.6099   1
 -16   5   4 369.099 47.5533   1
 -15   5   4 1103.45 82.8603   1
  15  -5  -4 1155.16 86.3523   1
  15   5  -4 1089.90 87.9018   1
 -15  -5   4 1122.79 87.0771   1
 -14  -5   4-7.05890 31.0516   1
  14   5  -4-14.4712 31.3957   1
  13   5  -4-20.8932 28.9318   1
 -13   5   4 17.4469 21.4463   1
  13  -5  -4 28.8813 22.8806   1
 -13  -5   4-6.77201 28.9725   1
  12  -5  -4 2263.91 136.779   1
 -12  -5   4 2495.58 144.109   1
 -12   5   4 2291.40 136.957   1
  12   5  -4 2357.55 143.186   1
  11  -5  -4 6737.96 338.734   1
 -11   5   4 6855.21 339.635   1
  10  -5  -4 5094.89 273.516   1
 -10  -5   4 5626.61 283.780   1
  10   5  -4 5710.33 285.213   1
 -10   5   4 5595.61 277.319   1
   9  -5  -4 25858.8 1205.56   1
  -9  -5   4 26549.4 1213.84   1
  -9   5   4 26274.2 1205.55   1
   9   5  -4 24729.1 1211.52   1
   8  -5  -4 77.0455 20.4462   1
   8   5  -4 46.6926 24.4517   1
  -8  -5   4 31.8060 25.8452   1
   7   5  -4 16914.8 804.668   1
  -7  -5   4 17071.9 805.318   1
  -6  -5   4 31200.2 1506.72   1
   6   5  -4 31024.9 1506.72   1
  -6   5   4 34502.1 1501.07   1
  -5  -5   4 3713.43 195.277   1
   5   5  -4 3614.70 193.801   1
  -5   5   4 3889.35 188.434   1
   5  -5  -4 3632.68 188.254   1
  -4  -5   4 21095.2 979.381   1
   4   5  -4 20992.2 979.195   1
  -4   5   4 21207.7 970.651   1
   4  -5  -4 20391.9 970.898   1
   3  -5  -4 113473. 5058.83   1
  -3   5   4 105898. 5057.13   1
   3   5  -4 112012. 5066.61   1
  -3  -5   4 111910. 5067.60   1
   2  -5  -4 1124.98 63.6436   1
  -2   5   4 1048.24 62.4209   1
  -2  -5   4 903.777 66.6149   1
   1   5  -4 127.969 26.7153   1
  -1  -5   4 193.349 29.7836   1
   0  -5   4-4.37518 18.7277   1
   0   5  -4 4.66725 19.9765   1
   0  -5  -4 22.0170 18.3947   1
   0   5   4 29.1272 17.2760   1
   1  -5   4 12044.4 552.059   1
  -1   5  -4 11197.5 549.300   1
  -1  -5  -4 11894.9 548.195   1
   1   5   4 10911.5 546.208   1
   2  -5   4 492.118 47.4936   1
  -2   5  -4 495.974 46.7112   1
  -2  -5  -4 460.031 44.1799   1
   2   5   4 473.397 45.8781   1
   3  -5   4 34619.1 1555.15   1
  -3   5  -4 32560.1 1553.33   1
  -3  -5  -4 33121.4 1551.77   1
   3   5   4 33372.5 1552.45   1
   4  -5   4 59.1646 25.9218   1
  -4   5  -4 70.9113 28.2809   1
  -4  -5  -4 36.7213 24.7129   1
   4   5   4 59.5440 29.1381   1
   5  -5   4 2721.69 154.003   1
  -5   5  -4 2888.64 156.281   1
  -5  -5  -4 2642.49 153.935   1
   5   5   4 2555.25 152.742   1
  -6   5  -4 1793.31 117.017   1
   6  -5   4 2135.71 121.687   1
  -6  -5  -4 1707.12 116.145   1
   6   5   4 1937.96 118.943   1
  -8   5  -4 170.941 34.5034   1
   8   5   4 171.475 38.5892   1
  -8  -5  -4 116.673 30.9913   1
   8  -5   4 105.123 27.9758   1
   9  -5   4 3855.28 214.802   1
   9   5   4 3714.32 216.211   1
  -9   5  -4 4064.66 216.123   1
  -9  -5  -4 3909.78 215.337   1
  10  -5   4 1579.28 112.250   1
  10   5   4 1754.97 118.501   1
 -10   5  -4 1791.22 114.757   1
 -10  -5  -4 1513.81 109.760   1
  11  -5   4 873.311 75.5657   1
  11   5   4 859.754 76.5745   1
 -11  -5  -4 738.524 71.2698   1
 -11   5  -4 740.180 68.8353   1
  12  -5   4 2297.16 143.739   1
 -12   5  -4 2125.04 140.023   1
 -13   5  -4 92.9631 33.4633   1
  13  -5   4 135.621 39.3987   1
 -13  -5  -4 53.8186 29.7810   1
  13   5   4 140.115 36.5473   1
 -14   5  -4 610.694 68.0526   1
  14   5   4 733.801 72.5511   1
  14  -5   4 645.578 69.4208   1
 -14  -5  -4 781.082 69.0787   1
  15  -5   4 1400.19 108.544   1
 -15   5  -4 1545.15 109.735   1
  15   5   4 1457.06 111.023   1
 -15  -5  -4 1443.70 107.489   1
  16   5   4 26.0352 35.5347   1
  16  -5   4 8.45640 31.2206   1
 -16  -5  -4 57.8886 39.2452   1
 -16   5  -4 49.2691 34.6596   1
  17   5   4 69.9426 40.5398   1
  17  -5   4 17.0930 39.1474   1
 -17  -5  -4 66.8016 41.0108   1
 -17   5  -4 41.4773 37.5248   1
  18   5   4-8.65410 32.5435   1
  18  -5   4 51.5867 29.8456   1
 -18  -5  -4 41.6599 35.6683   1
 -18   5  -4 24.9479 30.0958   1
  19   5   4 34.7812 37.2012   1
 -19  -5  -4-8.07128 35.0218   1
  20   5   4 60.0494 39.4099   1
  20  -5   4 103.172 37.4891   1
 -20  -5  -4 130.620 45.4973   1
 -20   5  -4 41.2959 35.0242   1
  21   5   4 8.55113 29.0028   1
 -21  -5  -4-16.2689 29.4104   1
  22  -5   4 66.0922 40.9573   1
 -22  -5  -4-24.3556 38.4980   1
 -22   5  -4-8.14631 39.0762   1
  23   5   4 8.08488 32.5501   1
 -23  -5  -4 7.90093 30.2312   1
  23  -5   4-32.2425 37.7737   1
  25   6  -4 69.0546 43.7251   1
 -25  -6   4 8.27086 41.8995   1
  24   6  -4-8.78507 38.1411   1
 -24  -6   4 67.1411 40.2800   1
  23   6  -4 35.7627 41.9140   1
 -23  -6   4 16.7070 41.8653   1
  22   6  -4-27.8099 38.5133   1
 -22  -6   4-7.95457 34.0368   1
  21   6  -4 149.622 41.5203   1
  21  -6  -4 128.835 43.3377   1
 -21  -6   4 319.775 51.3300   1
 -21   6   4 308.456 53.5500   1
  20  -6  -4 468.711 58.7260   1
 -20   6   4 493.080 60.1866   1
  19   6  -4 322.315 53.4435   1
 -19   6   4 202.703 46.8435   1
  19  -6  -4 243.665 47.6494   1
 -19  -6   4 253.017 48.8606   1
  18   6  -4 119.765 42.6163   1
 -18   6   4 62.7970 34.7817   1
 -18  -6   4 104.376 36.9587   1
  18  -6  -4 86.3434 33.8418   1
  17   6  -4 50.4031 35.9980   1
  17  -6  -4 30.3140 30.0887   1
 -17   6   4 60.2135 35.7509   1
 -17  -6   4 46.4651 32.2371   1
  16  -6  -4 1498.35 106.323   1
 -16   6   4 1495.73 107.268   1
  15  -6  -4 424.103 51.4064   1
 -15   6   4 411.787 49.6055   1
 -15  -6   4 378.256 52.5979   1
  14  -6  -4 59.5170 30.5186   1
 -14   6   4 78.0087 30.0099   1
  14   6  -4 127.528 37.0170   1
 -14  -6   4 110.269 35.4969   1
  13  -6  -4 10484.8 541.024   1
 -13   6   4 11324.1 543.611   1
  13   6  -4 11190.7 550.365   1
 -13  -6   4 11582.4 550.249   1
  12  -6  -4 22.9558 22.8369   1
 -12   6   4 40.6751 23.4986   1
  12   6  -4 83.0770 27.5084   1
 -12  -6   4 47.4452 25.0884   1
  11  -6  -4 1376.08 93.1420   1
 -11   6   4 1482.06 94.8481   1
  11   6  -4 1421.09 100.409   1
 -11  -6   4 1423.91 99.9420   1
 -10   6   4 98.6164 25.5617   1
  10  -6  -4 86.9342 23.1812   1
  -9  -6   4 24.8249 26.9435   1
   9  -6  -4 4.58760 20.4720   1
   9   6  -4 53.0529 29.2380   1
  -9   6   4 18.2637 17.8060   1
   8   6  -4 704.531 60.8875   1
  -8  -6   4 843.605 64.8574   1
   8  -6  -4 818.281 57.9694   1
  -8   6   4 640.116 53.4296   1
   7   6  -4 5293.38 263.287   1
   7  -6  -4 4596.63 249.080   1
  -7  -6   4 5412.26 262.884   1
  -6   6   4 460.438 42.9613   1
   6   6  -4 508.529 48.7665   1
   6  -6  -4 387.998 39.2384   1
  -5   6   4 3669.67 180.633   1
   5   6  -4 3400.43 185.770   1
  -5  -6   4 3251.08 185.214   1
   4   6  -4 3313.79 195.264   1
  -4   6   4 3827.52 190.727   1
   4  -6  -4 3939.05 191.006   1
  -4  -6   4 3614.86 198.123   1
  -3   6   4 133202. 6005.99   1
  -3  -6   4 140820. 6013.94   1
   3  -6  -4 137072. 6007.15   1
   2   6  -4 33808.5 1595.86   1
  -2   6   4 33956.9 1590.05   1
  -2  -6   4 33972.4 1598.08   1
   2  -6  -4 35553.4 1591.19   1
   1   6  -4 22633.7 1039.54   1
  -1   6   4 23361.1 1034.75   1
  -1  -6   4 21712.2 1038.17   1
   1  -6  -4 20937.3 1032.17   1
   0  -6   4 9947.42 508.209   1
   0   6  -4 9884.50 509.165   1
   0   6   4 11155.8 507.255   1
   0  -6  -4 11056.5 506.753   1
  -1  -6  -4 46.5865 23.6019   1
   1  -6   4 10.2875 22.3390   1
  -1   6  -4 30.2467 22.4930   1
   1   6   4 4.51879 19.6308   1
   2  -6   4 8539.01 437.432   1
  -2   6  -4 8550.59 436.720   1
  -2  -6  -4 9193.09 436.225   1
   2   6   4 9365.20 436.590   1
   3  -6   4 47240.2 2199.38   1
  -3   6  -4 47083.7 2199.95   1
  -3  -6  -4 49563.5 2199.70   1
   3   6   4 46117.2 2199.30   1
   4  -6   4 1798.23 114.325   1
  -4   6  -4 1998.82 116.324   1
  -4  -6  -4 1734.30 112.159   1
   4   6   4 1792.67 113.736   1
   5  -6   4 2611.65 163.606   1
  -5   6  -4 2831.11 164.760   1
  -5  -6  -4 3130.86 167.952   1
   5   6   4 3083.13 168.697   1
  -7   6  -4 5547.83 282.101   1
   7  -6   4 5378.02 281.481   1
   7   6   4 5235.64 279.975   1
  -7  -6  -4 5152.79 280.199   1
   8  -6   4 778.066 69.2452   1
  -8   6  -4 853.703 69.7186   1
  -8  -6  -4 805.214 68.8044   1
  -9   6  -4 199.641 37.7264   1
   9   6   4 123.864 37.7856   1
   9  -6   4 166.458 37.1782   1
  -9  -6  -4 235.477 41.4521   1
 -10   6  -4 4571.47 252.853   1
  10  -6   4 4880.11 256.094   1
 -10  -6  -4 4364.62 250.266   1
  10   6   4 4854.65 256.501   1
  11  -6   4 700.831 66.2181   1
 -11  -6  -4 581.932 61.6417   1
 -11   6  -4 541.040 61.4820   1
  11   6   4 576.482 65.5306   1
 -12  -6  -4-7.50376 33.0082   1
  12   6   4 33.9916 35.3024   1
 -13   6  -4 208.257 43.9066   1
  13   6   4 110.244 40.8178   1
  13  -6   4 192.786 44.7885   1
 -13  -6  -4 116.018 36.0607   1
  14  -6   4 760.327 75.8423   1
 -14  -6  -4 817.595 73.9509   1
  14   6   4 832.011 78.3080   1
 -14   6  -4 850.817 78.1520   1
  15   6   4 375.196 58.4399   1
 -15  -6  -4 398.514 54.1075   1
 -15   6  -4 308.269 50.9242   1
 -16  -6  -4 1795.80 131.343   1
  16   6   4 2330.94 145.149   1
  17   6   4 994.021 89.2310   1
 -17  -6  -4 913.377 83.4183   1
  17  -6   4 751.908 80.2101   1
 -17   6  -4 994.891 86.0370   1
 -18   6  -4 59.6805 39.0853   1
  18  -6   4 59.6368 37.5710   1
 -19   6  -4 59.6231 37.9789   1
  19  -6   4 51.0443 40.3504   1
 -19  -6  -4 16.5292 27.4027   1
  19   6   4-8.62466 27.9068   1
 -20   6  -4 16.9011 35.1186   1
  20  -6   4-8.48731 40.2579   1
 -20  -6  -4 7.97975 36.9621   1
  20   6   4 85.8182 43.0059   1
 -21   6  -4-8.37906 37.3544   1
  21  -6   4 8.39172 37.8997   1
 -21  -6  -4 31.8194 39.0176   1
  21   6   4 25.1272 37.8275   1
 -22   6  -4-16.5265 43.5018   1
  22  -6   4 8.26209 38.7204   1
 -22  -6  -4 15.6708 33.5222   1
  22   6   4 24.9452 35.5739   1
 -23   6  -4-16.1357 40.4216   1
  23  -6   4-8.16138 33.3881   1
  26   7  -4 25.0884 35.7828   1
 -26  -7   4 8.01306 37.5580   1
  25   7  -4-17.1681 40.2266   1
 -25  -7   4 8.19968 37.0277   1
  23   7  -4 27.6276 37.7109   1
 -23  -7   4 47.4179 38.3752   1
 -22   7   4 53.5591 38.2646   1
 -21  -7   4-16.3028 35.3658   1
 -21   7   4 8.76955 32.9505   1
  21  -7  -4 17.8111 35.8544   1
  21   7  -4-17.8734 32.9508   1
 -20  -7   4 64.4079 37.3568   1
 -20   7   4 51.4709 34.0636   1
  20  -7  -4 60.9573 35.1446   1
  20   7  -4 36.4475 39.0563   1
 -19   7   4 747.647 74.8892   1
  19  -7  -4 781.575 75.6495   1
 -18  -7   4 1515.34 111.776   1
  18   7  -4 1564.90 115.196   1
 -17  -7   4 983.602 83.2401   1
 -17   7   4 911.256 81.4967   1
  17  -7  -4 809.341 76.2864   1
  17   7  -4 818.550 79.0879   1
 -16  -7   4 740.590 72.8736   1
  16  -7  -4 694.918 71.4536   1
 -16   7   4 970.964 78.7196   1
  16   7  -4 906.955 79.0576   1
 -15   7   4 86.9322 34.6113   1
  15  -7  -4 99.5158 35.1182   1
  14  -7  -4 61.9449 29.9008   1
 -14   7   4 20.5398 28.4812   1
  14   7  -4 8.04750 29.1360   1
 -14  -7   4 46.0827 31.4540   1
  13   7  -4 218.198 37.9758   1
 -13  -7   4 177.442 36.1876   1
  12  -7  -4 10819.1 512.250   1
 -12   7   4 10313.8 509.997   1
  12   7  -4 10270.7 516.698   1
 -12  -7   4 10254.5 517.162   1
  11  -7  -4 288.588 38.1918   1
 -11   7   4 264.933 36.0470   1
 -11  -7   4 293.102 46.9763   1
  11   7  -4 311.232 47.0128   1
 -10  -7   4 6.73409 24.8970   1
  10  -7  -4 37.4946 23.9464   1
 -10   7   4 64.8122 24.4586   1
  10   7  -4 53.2341 28.9283   1
   9   7  -4 747.132 65.2566   1
  -9  -7   4 783.040 66.4630   1
  -9   7   4 754.200 59.3069   1
   9  -7  -4 716.061 60.4392   1
   8  -7  -4 13611.1 649.250   1
  -7  -7   4 1600.00 105.912   1
   7   7  -4 1715.12 109.244   1
  -7   7   4 1730.38 101.127   1
   7  -7  -4 1463.38 98.4566   1
  -6  -7   4 7910.04 409.184   1
   6   7  -4 8292.10 410.735   1
  -6   7   4 8294.89 403.324   1
   6  -7  -4 8445.12 403.641   1
  -5  -7   4 928.968 71.1476   1
   5   7  -4 988.335 71.2697   1
  -5   7   4 877.108 63.5772   1
   5  -7  -4 801.023 62.7942   1
  -4  -7   4 14801.1 679.042   1
   4  -7  -4 14698.4 670.945   1
   4   7  -4 12727.7 673.691   1
  -4   7   4 14282.7 670.288   1
  -3  -7   4 8186.40 405.497   1
   3  -7  -4 8292.33 399.848   1
  -3   7   4 8356.74 399.353   1
   3   7  -4 7874.76 404.300   1
   2  -7  -4 30888.1 1398.20   1
  -2   7   4 30252.5 1397.42   1
   2   7  -4 29640.1 1401.99   1
  -2  -7   4 29239.4 1403.16   1
   1  -7  -4 2245.27 128.548   1
  -1   7   4 2341.51 130.274   1
   1   7  -4 2180.33 132.622   1
  -1  -7   4 2218.02 134.797   1
   0  -7  -4 40.1749 24.7308   1
   0   7   4 79.0230 24.3259   1
   0   7  -4 68.6177 28.4354   1
   0  -7   4 5.87455 24.5053   1
   1  -7   4 22.8885 24.5801   1
  -1   7  -4 34.4337 24.9986   1
  -1  -7  -4 46.1492 22.0489   1
   1   7   4 81.4552 23.6768   1
   2  -7   4 25083.6 1181.48   1
  -2   7  -4 24297.6 1179.53   1
   2   7   4 25354.4 1178.19   1
  -2  -7  -4 25810.1 1180.24   1
   3  -7   4 14941.7 699.715   1
  -3   7  -4 14327.6 696.145   1
   3   7   4 14063.4 694.924   1
  -3  -7  -4 14778.9 697.102   1
   4   7   4 2692.57 155.110   1
  -4  -7  -4 2635.47 154.321   1
  -5   7  -4 12006.8 581.522   1
   5  -7   4 11827.4 581.484   1
   6  -7   4 10093.7 491.192   1
  -6   7  -4 9494.08 488.024   1
   6   7   4 9989.28 490.802   1
  -6  -7  -4 9923.90 488.463   1
   7  -7   4 377.027 45.8689   1
  -7   7  -4 310.049 42.8611   1
   7   7   4 298.751 46.4387   1
  -7  -7  -4 254.777 43.4132   1
  -8   7  -4 5732.58 304.094   1
   8  -7   4 5816.35 304.276   1
  -8  -7  -4 5740.74 304.024   1
   8   7   4 5827.76 305.372   1
  -9   7  -4 1062.84 84.2052   1
   9  -7   4 931.425 79.4056   1
  -9  -7  -4 829.479 78.6029   1
   9   7   4 990.477 83.9502   1
  10  -7   4 7.63642 30.7536   1
 -10   7  -4-30.8267 36.1228   1
  10   7   4-7.75359 29.1424   1
  11   7   4 492.879 56.8954   1
 -11  -7  -4 374.634 50.7915   1
  12  -7   4 1952.73 135.161   1
  12   7   4 2260.57 142.371   1
 -12  -7  -4 1946.56 133.876   1
 -12   7  -4 2095.35 136.559   1
  13  -7   4 2258.21 156.895   1
 -13  -7  -4 2732.86 160.293   1
  13   7   4 2932.06 170.145   1
 -13   7  -4 2407.68 158.152   1
 -14   7  -4 83.0456 40.3394   1
 -14  -7  -4 15.9712 28.9510   1
  14   7   4 61.0891 38.9590   1
  15  -7   4 316.697 50.7522   1
 -15  -7  -4 194.312 42.8703   1
  15   7   4 233.525 49.7088   1
 -16   7  -4 230.185 50.3657   1
  16  -7   4 207.242 51.3682   1
 -16  -7  -4 186.400 44.6468   1
  16   7   4 279.643 52.3439   1
 -17   7  -4 17.1490 40.6571   1
  17  -7   4 17.3769 40.7157   1
 -17  -7  -4-16.1705 35.0784   1
  17   7   4-9.00123 39.5910   1
 -18   7  -4-34.3493 43.9083   1
  18  -7   4 26.1015 41.2558   1
 -18  -7  -4 8.27544 36.8885   1
  18   7   4-26.3011 44.3767   1
 -19   7  -4 128.348 43.5393   1
  19  -7   4 95.5031 36.8772   1
 -19  -7  -4 90.8471 41.6142   1
  19   7   4 69.2019 43.1129   1
 -20   7  -4 59.4343 44.6975   1
 -20  -7  -4-16.2515 38.5308   1
  20   7   4 25.4606 39.2962   1
  20  -7   4-34.5386 41.8851   1
  21   7   4-24.8781 41.5549   1
  21  -7   4-25.5670 37.9996   1
 -21   7  -4-8.36963 38.7634   1
 -21  -7  -4-23.6331 35.5860   1
 -22  -7  -4-38.4426 36.0299   1
 -22   7  -4 8.25036 41.7605   1
  22   7   4 16.1909 33.6274   1
  22  -7   4 50.3411 41.1477   1
 -26  -8   4 23.7172 40.0780   1
  26   8  -4 74.4836 39.3049   1
 -24  -8   4-7.74111 37.5534   1
  24   8  -4-18.0431 42.7804   1
 -23  -8   4 105.445 42.9874   1
  23   8  -4 113.024 44.2867   1
 -22  -8   4 48.9346 44.1600   1
  22   8  -4 17.6546 40.9012   1
 -21  -8   4 40.4039 39.2867   1
  21   8  -4 82.3170 44.4449   1
  20  -8  -4 78.5962 39.0738   1
 -20  -8   4 41.4880 36.1588   1
 -20   8   4 87.5368 36.5192   1
  20   8  -4 98.0664 41.4164   1
  19  -8  -4-34.3475 34.5713   1
 -19  -8   4 16.4467 33.6376   1
 -19   8   4 17.0214 34.8129   1
  19   8  -4-17.6686 33.1936   1
 -18   8   4 396.267 56.3457   1
  18  -8  -4 436.388 57.4939   1
  17   8  -4 1253.71 107.285   1
  17  -8  -4 1583.21 109.748   1
 -17   8   4 1446.21 105.213   1
  16  -8  -4 669.942 69.0099   1
 -16   8   4 619.138 67.1500   1
 -16  -8   4 692.607 71.2436   1
  15  -8  -4 1593.28 115.817   1
 -15   8   4 1799.88 117.040   1
  15   8  -4 1731.51 120.553   1
 -15  -8   4 1611.86 117.577   1
 -14   8   4 1434.78 105.914   1
  14  -8  -4 1659.39 109.105   1
  13  -8  -4 3988.06 214.980   1
 -13   8   4 3839.55 213.252   1
 -13  -8   4 4003.96 219.068   1
  13   8  -4 3590.05 215.848   1
 -12  -8   4 165.644 40.0292   1
  12   8  -4 176.499 40.0066   1
  11  -8  -4 31.4757 26.1602   1
 -11   8   4 5.98616 24.8773   1
  11   8  -4-7.31787 28.9928   1
 -11  -8   4 44.1744 36.8916   1
 -10  -8   4 28.7797 37.1659   1
  10  -8  -4 36.1172 25.0220   1
  10   8  -4 14.0131 30.4128   1
 -10   8   4 5.73648 22.3576   1
  -9  -8   4 2714.70 162.746   1
   9   8  -4 2903.94 164.220   1
  -9   8   4 2699.73 157.430   1
   9  -8  -4 2704.70 155.873   1
  -8   8   4 203.087 32.7120   1
   8   8  -4 239.675 39.3547   1
  -8  -8   4 163.608 31.6386   1
   8  -8  -4 183.624 30.0550   1
  -7   8   4 32828.3 1546.64   1
   7   8  -4 33952.4 1555.28   1
  -7  -8   4 31268.9 1552.09   1
   7  -8  -4 34713.0 1548.15   1
  -6   8   4 25.1628 21.5545   1
   6  -8  -4 21.0014 21.8347   1
  -5   8   4 1868.69 115.365   1
   5  -8  -4 2058.84 118.558   1
   4  -8  -4 429.523 44.2530   1
   4   8  -4 378.471 45.9117   1
   3   8  -4 45012.2 2058.85   1
  -3   8   4 44106.5 2052.15   1
   3  -8  -4 42202.6 2053.19   1
  -3  -8   4 46574.6 2060.11   1
   2   8  -4 6220.65 327.212   1
  -2   8   4 6626.90 323.814   1
  -2  -8   4 6498.47 330.022   1
   1   8  -4 25104.2 1262.99   1
  -1   8   4 27443.5 1262.35   1
   1  -8  -4 28411.9 1263.62   1
  -1  -8   4 26917.4 1266.19   1
   0   8  -4 255.862 39.0632   1
   0  -8  -4 251.914 35.0881   1
   0   8   4 194.068 33.6062   1
   0  -8   4 176.513 37.5452   1
   1   8   4 27199.7 1283.90   1
  -1  -8  -4 27642.0 1285.06   1
   2   8   4 10908.7 538.520   1
  -2  -8  -4 11234.4 540.721   1
   3  -8   4 8227.98 389.827   1
  -3   8  -4 7501.94 385.635   1
   3   8   4 7365.80 383.768   1
  -3  -8  -4 7658.05 385.250   1
   4  -8   4 32270.5 1474.26   1
  -4   8  -4 31049.8 1469.83   1
   4   8   4 32849.4 1472.03   1
  -4  -8  -4 29599.9 1469.11   1
   5  -8   4 211.737 40.6817   1
  -5   8  -4 241.048 41.3569   1
   5   8   4 157.391 36.3070   1
  -5  -8  -4 142.028 32.4046   1
   6  -8   4 474.223 54.7357   1
  -6   8  -4 564.405 58.2150   1
   6   8   4 501.780 56.7109   1
  -6  -8  -4 478.509 54.4555   1
   7  -8   4 22003.5 1062.89   1
  -7   8  -4 22656.3 1063.01   1
   7   8   4 21007.7 1064.29   1
  -7  -8  -4 23938.9 1066.67   1
   8  -8   4 607.123 64.1861   1
  -8   8  -4 514.262 61.0503   1
  -8  -8  -4 444.946 55.9070   1
   8   8   4 541.589 61.8207   1
   9   8   4 2757.45 166.859   1
  -9  -8  -4 2796.61 166.738   1
  -9   8  -4 2805.22 167.753   1
   9  -8   4 2667.19 167.044   1
  11   8   4 699.452 68.5036   1
 -11  -8  -4 662.122 67.4612   1
 -11   8  -4 792.014 72.2928   1
  11  -8   4 572.749 65.7714   1
  12   8   4 1545.31 111.450   1
  12  -8   4 1337.45 104.327   1
 -12  -8  -4 1358.86 104.179   1
 -12   8  -4 1429.90 106.551   1
 -13   8  -4 362.119 57.6554   1
 -13  -8  -4 404.795 56.2333   1
  13   8   4 339.319 54.1787   1
  14  -8   4 1125.06 94.6472   1
  15   8   4 26.5731 36.8036   1
 -15  -8  -4-8.10521 32.1126   1
 -15   8  -4 34.4152 36.2865   1
  15  -8   4 25.6874 34.4832   1
  16   8   4 26.1391 29.5841   1
 -16  -8  -4 65.2496 31.2389   1
 -16   8  -4 8.66812 40.1581   1
[truncated: 944,295 more chars]
