# Supplementary material for: Structural insight into the cooperativity of spin crossover compounds
Source: Acta Crystallogr B Struct Sci Cryst Eng Mater. 2023 Aug 11;79(Pt 5):354–67. doi: 10.1107/S2052520623005814 (PMC10552598; doi:10.1107/S2052520623005814)
Supplement: Supplementary file 4 [file b-79-00354-sup4.zip › Bia_Pmono_240K.cif]

data_SC2_240K
 
_audit_creation_method            'SHELXL-2018/3'
_shelx_SHELXL_version_number      '2018/3'
_chemical_name_systematic         ?
_chemical_name_common             ?
_chemical_melting_point           ?
_chemical_formula_moiety          ?
_chemical_formula_sum
 'C38 H28 Fe N6 S2' 
_chemical_formula_weight          688.63

loop_
 _atom_type_symbol
 _atom_type_description
 _atom_type_scat_dispersion_real
 _atom_type_scat_dispersion_imag
 _atom_type_scat_source
 'C'  'C'   0.0024   0.0013
 'International Tables Vol C Tables 4.2.6.8 and 6.1.1.4'
 'H'  'H'   0.0000   0.0000
 'International Tables Vol C Tables 4.2.6.8 and 6.1.1.4'
 'N'  'N'   0.0049   0.0027
 'International Tables Vol C Tables 4.2.6.8 and 6.1.1.4'
 'S'  'S'   0.1051   0.1002
 'International Tables Vol C Tables 4.2.6.8 and 6.1.1.4'
 'Fe'  'Fe'   0.3265   0.6960
 'International Tables Vol C Tables 4.2.6.8 and 6.1.1.4'
 
_space_group_crystal_system       monoclinic
_space_group_IT_number            14
_space_group_name_H-M_alt         'P 21/c'
_space_group_name_Hall            '-P 2ybc'
 
_shelx_space_group_comment
;
The symmetry employed for this shelxl refinement is uniquely defined
by the following loop, which should always be used as a source of
symmetry information in preference to the above space-group names.
They are only intended as comments.
;
 
loop_
 _space_group_symop_operation_xyz
 'x, y, z'
 '-x, y+1/2, -z+1/2'
 '-x, -y, -z'
 'x, -y-1/2, z-1/2'
 
_cell_length_a                    17.2586(2)
_cell_length_b                    12.46590(10)
_cell_length_c                    17.2321(2)
_cell_angle_alpha                 90
_cell_angle_beta                  115.7904(13)
_cell_angle_gamma                 90
_cell_volume                      3338.10(7)
_cell_formula_units_Z             4
_cell_measurement_temperature     293(2)
_cell_measurement_reflns_used     11556
_cell_measurement_theta_min       1.861
_cell_measurement_theta_max       31.234
 
_exptl_crystal_description        Needle
_exptl_crystal_colour             ?
_exptl_crystal_density_meas       ?
_exptl_crystal_density_method     ?
_exptl_crystal_density_diffrn     1.370          
_exptl_crystal_F_000              1424
_exptl_transmission_factor_min    ?
_exptl_transmission_factor_max    ?
_exptl_crystal_size_max           ?
_exptl_crystal_size_mid           ?
_exptl_crystal_size_min           ?
_exptl_absorpt_coefficient_mu     0.451
_shelx_estimated_absorpt_T_min    ?
_shelx_estimated_absorpt_T_max    ?
_exptl_absorpt_correction_type    ?
_exptl_absorpt_correction_T_min   ?
_exptl_absorpt_correction_T_max   ?
_exptl_absorpt_process_details    ?
_exptl_absorpt_special_details    ?
_diffrn_ambient_temperature       293(2)
_diffrn_radiation_wavelength      0.63582
_diffrn_radiation_type            Synchrotron
_diffrn_source                    ?
_diffrn_measurement_device_type   '4-circle diffractometer'
_diffrn_measurement_method        ?
_diffrn_detector_area_resol_mean  ?
_diffrn_reflns_number             25038
_diffrn_reflns_av_unetI/netI      0.0323
_diffrn_reflns_av_R_equivalents   0.0319
_diffrn_reflns_limit_h_min        -22
_diffrn_reflns_limit_h_max        22
_diffrn_reflns_limit_k_min        -16
_diffrn_reflns_limit_k_max        16
_diffrn_reflns_limit_l_min        -21
_diffrn_reflns_limit_l_max        21
_diffrn_reflns_theta_min          1.874
_diffrn_reflns_theta_max          25.078
_diffrn_reflns_theta_full         22.426
_diffrn_measured_fraction_theta_max   0.939
_diffrn_measured_fraction_theta_full  0.970
_diffrn_reflns_Laue_measured_fraction_max    0.939
_diffrn_reflns_Laue_measured_fraction_full   0.970
_diffrn_reflns_point_group_measured_fraction_max   0.939
_diffrn_reflns_point_group_measured_fraction_full  0.970
_reflns_number_total              7791
_reflns_number_gt                 6805
_reflns_threshold_expression      'I > 2\s(I)'
_reflns_Friedel_coverage          0.000
_reflns_Friedel_fraction_max      .
_reflns_Friedel_fraction_full     .
 
_reflns_special_details
;
 Reflections were merged by SHELXL according to the crystal
 class for the calculation of statistics and refinement.
 
 _reflns_Friedel_fraction is defined as the number of unique
 Friedel pairs measured divided by the number that would be
 possible theoretically, ignoring centric projections and
 systematic absences.
;
 
_computing_data_collection        ?
_computing_cell_refinement        ?
_computing_data_reduction         ?
_computing_structure_solution     ?
_computing_structure_refinement 'SHELXL-2018/3 (Sheldrick, 2018)'
_computing_molecular_graphics     ?
_computing_publication_material   ?
_refine_special_details           ?
_refine_ls_structure_factor_coef  Fsqd
_refine_ls_matrix_type            full
_refine_ls_weighting_scheme       calc
_refine_ls_weighting_details
'w=1/[\s^2^(Fo^2^)+(0.0564P)^2^+0.6809P] where P=(Fo^2^+2Fc^2^)/3'
_atom_sites_solution_primary      ?
_atom_sites_solution_secondary    ?
_atom_sites_solution_hydrogens    geom
_refine_ls_hydrogen_treatment     constr
_refine_ls_extinction_method      'SHELXL-2018/3 (Sheldrick 2018)'
_refine_ls_extinction_coef        0.0080(7)
_refine_ls_extinction_expression
 'Fc^*^=kFc[1+0.001xFc^2^\l^3^/sin(2\q)]^-1/4^'
_refine_ls_number_reflns          7791
_refine_ls_number_parameters      457
_refine_ls_number_restraints      73
_refine_ls_R_factor_all           0.0425
_refine_ls_R_factor_gt            0.0381
_refine_ls_wR_factor_ref          0.1130
_refine_ls_wR_factor_gt           0.1089
_refine_ls_goodness_of_fit_ref    1.056
_refine_ls_restrained_S_all       1.054
_refine_ls_shift/su_max           0.002
_refine_ls_shift/su_mean          0.000
 
loop_
 _atom_site_label
 _atom_site_type_symbol
 _atom_site_fract_x
 _atom_site_fract_y
 _atom_site_fract_z
 _atom_site_U_iso_or_equiv
 _atom_site_adp_type
 _atom_site_occupancy
 _atom_site_site_symmetry_order  
 _atom_site_calc_flag
 _atom_site_refinement_flags_posn
 _atom_site_refinement_flags_adp
 _atom_site_refinement_flags_occupancy
 _atom_site_disorder_assembly
 _atom_site_disorder_group
Fe01 Fe 0.75875(2) 0.30366(2) 0.82472(2) 0.04980(9) Uani 1 1 d . . . . .
S002 S 0.54523(3) 0.34222(4) 0.92178(3) 0.06609(14) Uani 1 1 d . . . . .
S001 S 0.95199(4) 0.11579(4) 1.07037(3) 0.07295(15) Uani 1 1 d . . . . .
N005 N 0.71091(9) 0.14315(11) 0.79376(8) 0.0483(3) Uani 1 1 d . . . . .
N006 N 0.81088(11) 0.45651(12) 0.82140(10) 0.0637(4) Uani 1 1 d . . . . .
N003 N 0.66774(9) 0.31051(10) 0.68796(9) 0.0485(3) Uani 1 1 d . . . . .
N004 N 0.84816(9) 0.27499(11) 0.76635(8) 0.0483(3) Uani 1 1 d . . . . .
N002 N 0.67144(13) 0.36087(17) 0.86584(12) 0.0781(5) Uani 1 1 d . . . . .
N001 N 0.84754(11) 0.25514(14) 0.94389(10) 0.0630(4) Uani 1 1 d . . . . .
C015 C 0.63933(11) 0.21940(13) 0.65506(11) 0.0525(4) Uani 1 1 d . . . . .
H015 H 0.604515 0.213006 0.596238 0.063 Uiso 1 1 calc R U . . .
C016 C 0.66159(10) 0.12546(13) 0.70994(10) 0.0500(3) Uani 1 1 d . . . . .
C003 C 0.64806(10) 0.40027(13) 0.63190(10) 0.0488(3) Uani 1 1 d . . . . .
C021 C 0.85780(10) 0.17741(13) 0.72939(10) 0.0481(3) Uani 1 1 d . . . . .
C024 C 0.86621(11) -0.01691(14) 0.65584(11) 0.0548(4) Uani 1 1 d D . . . .
C007 C 0.60397(12) 0.58309(14) 0.60235(11) 0.0575(4) Uani 1 1 d . . . . .
H007 H 0.586489 0.646366 0.618578 0.069 Uiso 1 1 calc R U . . .
C012 C 0.56859(15) 0.85346(18) 0.36460(15) 0.0748(6) Uani 1 1 d . . . . .
H012 H 0.561125 0.913238 0.329769 0.090 Uiso 1 1 calc R U . . .
C010 C 0.55972(12) 0.66478(16) 0.38067(12) 0.0604(4) Uani 1 1 d . . . . .
H010 H 0.545191 0.597226 0.355560 0.072 Uiso 1 1 calc R U . . .
C022 C 0.83944(12) 0.17193(14) 0.64305(11) 0.0561(4) Uani 1 1 d . . . . .
H022 H 0.823825 0.233590 0.609322 0.067 Uiso 1 1 calc R U . . .
C008 C 0.62359(12) 0.49525(14) 0.65610(11) 0.0557(4) Uani 1 1 d . . . . .
H008 H 0.620359 0.499905 0.708478 0.067 Uiso 1 1 calc R U . . .
C025 C 0.88348(11) -0.01005(14) 0.74193(11) 0.0542(4) Uani 1 1 d . . . . .
H025 H 0.897945 -0.071846 0.775506 0.065 Uiso 1 1 calc R U . . .
C002 C 0.61896(13) 0.35239(14) 0.88930(11) 0.0569(4) Uani 1 1 d . . . . .
C004 C 0.65360(12) 0.39489(13) 0.55523(11) 0.0557(4) Uani 1 1 d . . . . .
H004 H 0.670179 0.331186 0.538676 0.067 Uiso 1 1 calc R U . . .
C020 C 0.73143(12) 0.05964(14) 0.84696(11) 0.0557(4) Uani 1 1 d . . . . .
H020 H 0.764920 0.071243 0.905487 0.067 Uiso 1 1 calc R U . . .
C005 C 0.63475(12) 0.48323(14) 0.50259(11) 0.0568(4) Uani 1 1 d . . . . .
H005 H 0.638935 0.478389 0.450690 0.068 Uiso 1 1 calc R U . . .
C009 C 0.59299(11) 0.67432(13) 0.46884(12) 0.0544(4) Uani 1 1 d . . . . .
C017 C 0.63347(13) 0.02484(15) 0.67793(12) 0.0647(5) Uani 1 1 d . . . . .
H017 H 0.599571 0.014624 0.619300 0.078 Uiso 1 1 calc R U . . .
C006 C 0.60969(11) 0.57927(13) 0.52492(11) 0.0525(4) Uani 1 1 d . . . . .
C018 C 0.65614(14) -0.06076(15) 0.73383(14) 0.0703(5) Uani 1 1 d . . . . .
H018 H 0.638120 -0.129812 0.713590 0.084 Uiso 1 1 calc R U . . .
C001 C 0.89145(12) 0.19804(13) 0.99738(11) 0.0538(4) Uani 1 1 d . . . . .
C011 C 0.54748(14) 0.75361(18) 0.32875(14) 0.0685(5) Uani 1 1 d . . . . .
H011 H 0.524830 0.745474 0.269278 0.082 Uiso 1 1 calc R U . . .
C026 C 0.87968(10) 0.08623(13) 0.77878(10) 0.0503(3) Uani 1 1 d . . . . .
H026 H 0.891870 0.089577 0.836878 0.060 Uiso 1 1 calc R U . . .
C028 C 0.86705(13) 0.46039(15) 0.78703(12) 0.0637(4) Uani 1 1 d . . . . .
C014 C 0.61262(15) 0.77643(15) 0.50345(14) 0.0687(5) Uani 1 1 d . . . . .
H014 H 0.634287 0.785439 0.562774 0.082 Uiso 1 1 calc R U . . .
C013 C 0.60065(17) 0.86487(17) 0.45170(16) 0.0799(6) Uani 1 1 d . . . . .
H013 H 0.614513 0.932762 0.476293 0.096 Uiso 1 1 calc R U . . .
C023 C 0.84426(12) 0.07567(15) 0.60717(11) 0.0603(4) Uani 1 1 d . . . . .
H023 H 0.832588 0.072649 0.549190 0.072 Uiso 1 1 calc R U . . .
C027 C 0.88248(12) 0.35963(14) 0.75487(12) 0.0591(4) Uani 1 1 d . . . . .
H027 H 0.917194 0.356880 0.726077 0.071 Uiso 1 1 calc R U . . .
C019 C 0.70533(13) -0.04267(15) 0.81915(13) 0.0642(4) Uani 1 1 d . . . . .
H019 H 0.721066 -0.099240 0.858211 0.077 Uiso 1 1 calc R U . . .
C032 C 0.79373(19) 0.54800(18) 0.85172(14) 0.0868(7) Uani 1 1 d . . . . .
H032 H 0.754312 0.547628 0.875155 0.104 Uiso 1 1 calc R U . . .
C031 C 0.8339(3) 0.6434(2) 0.8487(2) 0.1152(12) Uani 1 1 d . . . . .
H031 H 0.821118 0.706207 0.869825 0.138 Uiso 1 1 calc R U . . .
C029 C 0.90935(19) 0.55288(18) 0.78306(18) 0.0934(8) Uani 1 1 d . . . . .
H029 H 0.948565 0.551997 0.759375 0.112 Uiso 1 1 calc R U . . .
C030 C 0.8922(3) 0.6453(2) 0.8147(2) 0.1178(12) Uani 1 1 d . . . . .
H030 H 0.919699 0.708824 0.813202 0.141 Uiso 1 1 calc R U . . .
C1A C 0.8728(6) -0.1237(5) 0.6201(6) 0.061(2) Uani 0.55(3) 1 d DG . P A 1
C2A C 0.8260(7) -0.2078(6) 0.6317(6) 0.090(2) Uani 0.55(3) 1 d G . P A 1
H2A H 0.791350 -0.195980 0.659758 0.108 Uiso 0.55(3) 1 calc R U P A 1
C3A C 0.8311(9) -0.3097(5) 0.6014(7) 0.104(3) Uani 0.55(3) 1 d G . P A 1
H3A H 0.799755 -0.365960 0.609126 0.125 Uiso 0.55(3) 1 calc R U P A 1
C4A C 0.8829(8) -0.3274(7) 0.5595(7) 0.094(3) Uani 0.55(3) 1 d G . P A 1
H4A H 0.886242 -0.395498 0.539172 0.113 Uiso 0.55(3) 1 calc R U P A 1
C5A C 0.9297(6) -0.2432(11) 0.5479(6) 0.089(2) Uani 0.55(3) 1 d G . P A 1
H5A H 0.964323 -0.255056 0.519848 0.107 Uiso 0.55(3) 1 calc R U P A 1
C6A C 0.9246(5) -0.1414(9) 0.5782(6) 0.0749(18) Uani 0.55(3) 1 d G . P A 1
H6A H 0.955919 -0.085075 0.570479 0.090 Uiso 0.55(3) 1 calc R U P A 1
C1B C 0.8749(8) -0.1166(6) 0.6163(7) 0.073(3) Uani 0.45(3) 1 d DG . P A 2
C2B C 0.8437(10) -0.2146(8) 0.6290(6) 0.083(2) Uani 0.45(3) 1 d G . P A 2
H2B H 0.811502 -0.217801 0.660435 0.100 Uiso 0.45(3) 1 calc R U P A 2
C3B C 0.8607(12) -0.3078(6) 0.5948(6) 0.095(3) Uani 0.45(3) 1 d G . P A 2
H3B H 0.839799 -0.373314 0.603350 0.114 Uiso 0.45(3) 1 calc R U P A 2
C4B C 0.9088(11) -0.3030(10) 0.5479(6) 0.093(3) Uani 0.45(3) 1 d G . P A 2
H4B H 0.920139 -0.365298 0.525030 0.111 Uiso 0.45(3) 1 calc R U P A 2
C5B C 0.9400(7) -0.2050(14) 0.5352(7) 0.088(3) Uani 0.45(3) 1 d G . P A 2
H5B H 0.972183 -0.201768 0.503794 0.105 Uiso 0.45(3) 1 calc R U P A 2
C6B C 0.9230(8) -0.1118(10) 0.5694(8) 0.076(2) Uani 0.45(3) 1 d G . P A 2
H6B H 0.943887 -0.046254 0.560878 0.092 Uiso 0.45(3) 1 calc R U P A 2
 
loop_
 _atom_site_aniso_label
 _atom_site_aniso_U_11
 _atom_site_aniso_U_22
 _atom_site_aniso_U_33
 _atom_site_aniso_U_23
 _atom_site_aniso_U_13
 _atom_site_aniso_U_12
Fe01 0.05870(15) 0.04720(14) 0.04327(14) 0.00184(8) 0.02196(11) 0.00285(9)
S002 0.0702(3) 0.0691(3) 0.0595(3) 0.0079(2) 0.0287(2) 0.0069(2)
S001 0.0834(3) 0.0639(3) 0.0658(3) 0.0153(2) 0.0271(3) 0.0107(2)
N005 0.0526(7) 0.0483(7) 0.0454(6) 0.0014(5) 0.0227(6) -0.0023(5)
N006 0.0768(10) 0.0507(8) 0.0491(7) -0.0061(6) 0.0138(7) 0.0070(7)
N003 0.0515(7) 0.0484(7) 0.0442(6) 0.0005(5) 0.0196(6) 0.0037(5)
N004 0.0539(7) 0.0460(6) 0.0425(6) 0.0024(5) 0.0187(5) 0.0017(5)
N002 0.0795(11) 0.0962(14) 0.0658(10) -0.0004(9) 0.0382(9) 0.0123(10)
N001 0.0721(9) 0.0638(9) 0.0486(8) 0.0013(7) 0.0221(7) 0.0050(7)
C015 0.0535(8) 0.0530(8) 0.0439(8) 0.0001(6) 0.0147(7) 0.0001(7)
C016 0.0512(8) 0.0486(8) 0.0483(8) -0.0009(6) 0.0198(7) -0.0020(6)
C003 0.0509(8) 0.0468(8) 0.0460(7) 0.0009(6) 0.0186(6) 0.0036(6)
C021 0.0496(8) 0.0495(8) 0.0465(8) 0.0024(6) 0.0223(6) 0.0038(6)
C024 0.0518(8) 0.0568(9) 0.0524(8) -0.0017(7) 0.0194(7) 0.0100(7)
C007 0.0681(10) 0.0493(8) 0.0575(9) 0.0003(7) 0.0294(8) 0.0119(7)
C012 0.0868(14) 0.0627(11) 0.0817(14) 0.0220(10) 0.0430(12) 0.0129(10)
C010 0.0626(10) 0.0588(9) 0.0593(10) 0.0043(8) 0.0262(8) 0.0068(8)
C022 0.0690(10) 0.0543(9) 0.0482(8) 0.0084(7) 0.0285(8) 0.0090(7)
C008 0.0659(10) 0.0544(9) 0.0493(8) 0.0003(7) 0.0274(8) 0.0098(7)
C025 0.0552(8) 0.0513(8) 0.0512(8) 0.0056(7) 0.0185(7) 0.0102(7)
C002 0.0677(10) 0.0530(9) 0.0439(8) 0.0042(7) 0.0186(8) 0.0108(7)
C004 0.0686(10) 0.0464(8) 0.0549(9) -0.0003(7) 0.0294(8) 0.0080(7)
C020 0.0626(9) 0.0539(9) 0.0513(8) 0.0055(7) 0.0254(8) -0.0060(7)
C005 0.0712(10) 0.0528(9) 0.0523(9) 0.0030(7) 0.0325(8) 0.0078(8)
C009 0.0561(9) 0.0497(8) 0.0602(9) 0.0055(7) 0.0279(8) 0.0083(7)
C017 0.0697(11) 0.0551(9) 0.0569(10) -0.0060(8) 0.0160(8) -0.0081(8)
C006 0.0540(8) 0.0493(8) 0.0541(9) 0.0032(7) 0.0235(7) 0.0054(6)
C018 0.0773(12) 0.0476(9) 0.0779(13) -0.0040(8) 0.0261(10) -0.0119(8)
C001 0.0627(9) 0.0535(9) 0.0460(8) -0.0061(7) 0.0244(7) -0.0032(7)
C011 0.0706(11) 0.0733(12) 0.0613(11) 0.0139(9) 0.0284(9) 0.0118(9)
C026 0.0524(8) 0.0543(8) 0.0426(7) 0.0031(6) 0.0192(6) 0.0043(6)
C028 0.0702(11) 0.0508(9) 0.0589(10) 0.0022(7) 0.0176(9) -0.0057(8)
C014 0.0876(14) 0.0535(9) 0.0663(11) 0.0024(8) 0.0348(10) 0.0070(9)
C013 0.1039(17) 0.0507(10) 0.0869(15) 0.0057(10) 0.0432(14) 0.0024(10)
C023 0.0705(11) 0.0657(10) 0.0459(8) 0.0020(7) 0.0265(8) 0.0122(8)
C027 0.0620(10) 0.0560(9) 0.0602(10) 0.0039(8) 0.0273(8) -0.0036(7)
C019 0.0699(11) 0.0522(9) 0.0696(11) 0.0114(8) 0.0295(9) -0.0057(8)
C032 0.1138(19) 0.0637(12) 0.0631(12) -0.0122(10) 0.0198(12) 0.0182(12)
C031 0.158(3) 0.0532(13) 0.0908(19) -0.0180(12) 0.013(2) 0.0110(16)
C029 0.1019(18) 0.0591(12) 0.0999(18) 0.0075(12) 0.0259(15) -0.0183(12)
C030 0.145(3) 0.0533(13) 0.120(3) -0.0032(14) 0.026(2) -0.0176(16)
C1A 0.056(5) 0.060(3) 0.051(4) -0.014(3) 0.008(3) 0.016(3)
C2A 0.081(4) 0.059(3) 0.113(5) -0.021(3) 0.028(3) 0.001(3)
C3A 0.101(6) 0.066(3) 0.118(6) -0.025(3) 0.022(4) 0.009(3)
C4A 0.110(5) 0.070(3) 0.066(4) -0.018(3) 0.005(3) 0.028(3)
C5A 0.105(4) 0.073(5) 0.071(4) -0.010(4) 0.022(3) 0.045(4)
C6A 0.074(3) 0.069(4) 0.072(4) -0.014(3) 0.023(3) 0.023(3)
C1B 0.074(7) 0.071(4) 0.059(6) 0.008(4) 0.017(5) 0.029(4)
C2B 0.098(5) 0.068(4) 0.073(4) 0.004(3) 0.027(4) 0.030(4)
C3B 0.130(8) 0.064(3) 0.079(5) -0.007(3) 0.034(5) 0.021(4)
C4B 0.121(8) 0.063(4) 0.078(4) 0.003(4) 0.029(4) 0.043(4)
C5B 0.094(5) 0.080(5) 0.077(4) -0.001(4) 0.025(3) 0.042(4)
C6B 0.080(4) 0.076(4) 0.063(3) -0.002(4) 0.022(3) 0.038(4)
 
_geom_special_details
;
 All esds (except the esd in the dihedral angle between two l.s. planes)
 are estimated using the full covariance matrix.  The cell esds are taken
 into account individually in the estimation of esds in distances, angles
 and torsion angles; correlations between esds in cell parameters are only
 used when they are defined by crystal symmetry.  An approximate (isotropic)
 treatment of cell esds is used for estimating esds involving l.s. planes.
;
 
loop_
 _geom_bond_atom_site_label_1
 _geom_bond_atom_site_label_2
 _geom_bond_distance
 _geom_bond_site_symmetry_2
 _geom_bond_publ_flag
Fe01 N001 2.0476(16) . ?
Fe01 N002 2.0520(19) . ?
Fe01 N006 2.1185(17) . ?
Fe01 N005 2.1416(13) . ?
Fe01 N003 2.1926(13) . ?
Fe01 N004 2.2071(14) . ?
S002 C002 1.602(2) . ?
S001 C001 1.6066(18) . ?
N005 C020 1.329(2) . ?
N005 C016 1.338(2) . ?
N006 C028 1.339(3) . ?
N006 C032 1.340(3) . ?
N003 C015 1.269(2) . ?
N003 C003 1.420(2) . ?
N004 C027 1.267(2) . ?
N004 C021 1.416(2) . ?
N002 C002 1.146(3) . ?
N001 C001 1.150(2) . ?
C015 C016 1.448(2) . ?
C016 C017 1.371(2) . ?
C003 C004 1.367(2) . ?
C003 C008 1.381(2) . ?
C021 C026 1.371(2) . ?
C021 C022 1.381(2) . ?
C024 C023 1.379(3) . ?
C024 C025 1.383(2) . ?
C024 C1B 1.456(6) . ?
C024 C1A 1.491(5) . ?
C007 C008 1.378(2) . ?
C007 C006 1.381(2) . ?
C012 C013 1.362(3) . ?
C012 C011 1.367(3) . ?
C010 C009 1.376(3) . ?
C010 C011 1.381(3) . ?
C022 C023 1.369(3) . ?
C025 C026 1.373(2) . ?
C004 C005 1.373(2) . ?
C020 C019 1.368(2) . ?
C005 C006 1.383(2) . ?
C009 C014 1.384(3) . ?
C009 C006 1.476(2) . ?
C017 C018 1.375(3) . ?
C018 C019 1.359(3) . ?
C028 C029 1.382(3) . ?
C028 C027 1.444(3) . ?
C014 C013 1.376(3) . ?
C032 C031 1.389(5) . ?
C031 C030 1.366(5) . ?
C029 C030 1.361(4) . ?
C1A C2A 1.3900 . ?
C1A C6A 1.3900 . ?
C2A C3A 1.3900 . ?
C3A C4A 1.3900 . ?
C4A C5A 1.3900 . ?
C5A C6A 1.3900 . ?
C1B C2B 1.3900 . ?
C1B C6B 1.3900 . ?
C2B C3B 1.3900 . ?
C3B C4B 1.3900 . ?
C4B C5B 1.3900 . ?
C5B C6B 1.3900 . ?
 
loop_
 _geom_angle_atom_site_label_1
 _geom_angle_atom_site_label_2
 _geom_angle_atom_site_label_3
 _geom_angle
 _geom_angle_site_symmetry_1
 _geom_angle_site_symmetry_3
 _geom_angle_publ_flag
N001 Fe01 N002 95.62(7) . . ?
N001 Fe01 N006 98.71(7) . . ?
N002 Fe01 N006 94.65(8) . . ?
N001 Fe01 N005 90.75(6) . . ?
N002 Fe01 N005 98.58(7) . . ?
N006 Fe01 N005 162.90(6) . . ?
N001 Fe01 N003 164.37(6) . . ?
N002 Fe01 N003 93.86(6) . . ?
N006 Fe01 N003 92.87(5) . . ?
N005 Fe01 N003 75.54(5) . . ?
N001 Fe01 N004 92.45(6) . . ?
N002 Fe01 N004 167.89(7) . . ?
N006 Fe01 N004 75.17(6) . . ?
N005 Fe01 N004 90.31(5) . . ?
N003 Fe01 N004 80.35(5) . . ?
C020 N005 C016 117.97(14) . . ?
C020 N005 Fe01 126.99(11) . . ?
C016 N005 Fe01 114.72(10) . . ?
C028 N006 C032 117.8(2) . . ?
C028 N006 Fe01 116.24(12) . . ?
C032 N006 Fe01 125.91(19) . . ?
C015 N003 C003 118.03(14) . . ?
C015 N003 Fe01 113.72(11) . . ?
C003 N003 Fe01 127.56(10) . . ?
C027 N004 C021 119.39(15) . . ?
C027 N004 Fe01 113.79(12) . . ?
C021 N004 Fe01 125.89(10) . . ?
C002 N002 Fe01 154.35(19) . . ?
C001 N001 Fe01 158.63(15) . . ?
N003 C015 C016 119.40(15) . . ?
N005 C016 C017 122.18(15) . . ?
N005 C016 C015 115.80(14) . . ?
C017 C016 C015 122.02(16) . . ?
C004 C003 C008 119.53(15) . . ?
C004 C003 N003 121.49(14) . . ?
C008 C003 N003 118.97(14) . . ?
C026 C021 C022 119.99(15) . . ?
C026 C021 N004 119.18(14) . . ?
C022 C021 N004 120.68(14) . . ?
C023 C024 C025 118.34(16) . . ?
C023 C024 C1B 119.1(5) . . ?
C025 C024 C1B 122.5(5) . . ?
C023 C024 C1A 123.1(4) . . ?
C025 C024 C1A 118.6(4) . . ?
C008 C007 C006 121.48(15) . . ?
C013 C012 C011 119.58(19) . . ?
C009 C010 C011 121.25(19) . . ?
C023 C022 C021 119.95(16) . . ?
C007 C008 C003 119.75(16) . . ?
C026 C025 C024 121.27(16) . . ?
N002 C002 S002 179.21(19) . . ?
C003 C004 C005 120.21(16) . . ?
N005 C020 C019 122.70(17) . . ?
C004 C005 C006 121.56(16) . . ?
C010 C009 C014 117.50(17) . . ?
C010 C009 C006 121.49(16) . . ?
C014 C009 C006 120.99(17) . . ?
C016 C017 C018 119.01(17) . . ?
C007 C006 C005 117.46(15) . . ?
C007 C006 C009 121.95(15) . . ?
C005 C006 C009 120.55(15) . . ?
C019 C018 C017 118.84(17) . . ?
N001 C001 S001 178.53(17) . . ?
C012 C011 C010 120.1(2) . . ?
C021 C026 C025 119.56(15) . . ?
N006 C028 C029 123.5(2) . . ?
N006 C028 C027 115.37(16) . . ?
C029 C028 C027 121.1(2) . . ?
C013 C014 C009 121.2(2) . . ?
C012 C013 C014 120.3(2) . . ?
C022 C023 C024 120.88(16) . . ?
N004 C027 C028 119.20(18) . . ?
C018 C019 C020 119.28(17) . . ?
N006 C032 C031 121.0(3) . . ?
C030 C031 C032 120.2(3) . . ?
C030 C029 C028 118.3(3) . . ?
C029 C030 C031 119.1(3) . . ?
C2A C1A C6A 120.0 . . ?
C2A C1A C024 117.4(5) . . ?
C6A C1A C024 122.5(5) . . ?
C3A C2A C1A 120.0 . . ?
C4A C3A C2A 120.0 . . ?
C3A C4A C5A 120.0 . . ?
C6A C5A C4A 120.0 . . ?
C5A C6A C1A 120.0 . . ?
C2B C1B C6B 120.0 . . ?
C2B C1B C024 123.4(7) . . ?
C6B C1B C024 116.4(7) . . ?
C3B C2B C1B 120.0 . . ?
C4B C3B C2B 120.0 . . ?
C3B C4B C5B 120.0 . . ?
C4B C5B C6B 120.0 . . ?
C5B C6B C1B 120.0 . . ?
 
_refine_diff_density_max    0.391
_refine_diff_density_min   -0.432
_refine_diff_density_rms    0.043

_shelx_res_file
;

TITL sc2_093K_a.res in P2(1)/c
    SC2_240K.res
    created by SHELXL-2018/3 at 12:20:29 on 15-Apr-2021
REM Old TITL SC2_093K in P2(1)/c
REM SHELXT solution in P2(1)/c: R1 0.091, Rweak 0.004, Alpha 0.025
REM <I/s>   0.460 for  267 systematic absences,  Orientation as input
REM Formula found by SHELXT:  C38 N6 S2 Fe

CELL 0.63582 17.2586 12.4659 17.2321 90.0000 115.7904 90.0000
ZERR 4.000 0.0002 0.0001 0.0002 0.0000 0.0013 0.0000
LATT  1
SYMM -X, 1/2+Y, 1/2-Z
SFAC C H N S FE
DISP $C  0.00244  0.00131  9.14798!source kissel
DISP $H -0.00002  0.00000  0.66440!source kissel
DISP $N  0.00493  0.00266 15.07095!source kissel
DISP $S  0.10506  0.10024 379.49005!source kissel
DISP $Fe  0.32649  0.69602 2544.24973!source kissel
UNIT 152.00 112.00 24.00 8.00 4.00
OMIT -5 0 2
OMIT 4 0 0
OMIT 2 0 2
L.S. 30
REM DAMP 100
REM ISOR 0.04 0.06 C1A > C6A
REM ISOR 0.04 0.06 C1B > C6B
RIGU 0.002 0.002 C1A > C6A
RIGU 0.002 0.002  C1B > C6B
SADI C024 C1A C024 C1B
BOND
LIST 6
SHEL 99 0.75
ACTA
FMAP 2
PLAN 20
WGHT    0.056400    0.680900
EXTI    0.007970
FVAR       3.62404   0.54548   0.07947
FE01  5    0.758753    0.303658    0.824720    11.00000    0.05870    0.04720 =
         0.04327    0.00184    0.02196    0.00285
S002  4    0.545235    0.342221    0.921777    11.00000    0.07017    0.06911 =
         0.05950    0.00785    0.02869    0.00686
S001  4    0.951987    0.115787    1.070367    11.00000    0.08339    0.06389 =
         0.06579    0.01527    0.02706    0.01074
N005  3    0.710908    0.143151    0.793764    11.00000    0.05257    0.04833 =
         0.04545    0.00144    0.02272   -0.00227
N006  3    0.810883    0.456506    0.821399    11.00000    0.07681    0.05071 =
         0.04905   -0.00612    0.01380    0.00696
N003  3    0.667739    0.310505    0.687960    11.00000    0.05153    0.04841 =
         0.04421    0.00052    0.01965    0.00366
N004  3    0.848163    0.274989    0.766346    11.00000    0.05386    0.04598 =
         0.04251    0.00238    0.01869    0.00167
N002  3    0.671438    0.360873    0.865839    11.00000    0.07946    0.09623 =
         0.06580   -0.00043    0.03821    0.01233
N001  3    0.847537    0.255137    0.943891    11.00000    0.07206    0.06377 =
         0.04863    0.00128    0.02211    0.00496
C015  1    0.639325    0.219398    0.655062    11.00000    0.05354    0.05299 =
         0.04388    0.00010    0.01466    0.00007
AFIX  43
H015  2    0.604515    0.213006    0.596238    11.00000   -1.20000
AFIX   0
C016  1    0.661587    0.125463    0.709936    11.00000    0.05116    0.04862 =
         0.04831   -0.00092    0.01983   -0.00204
C003  1    0.648059    0.400266    0.631899    11.00000    0.05094    0.04677 =
         0.04601    0.00087    0.01863    0.00362
C021  1    0.857797    0.177414    0.729385    11.00000    0.04963    0.04951 =
         0.04649    0.00239    0.02228    0.00377
C024    1    0.866208   -0.016907    0.655843    11.00000    0.05182    0.05679 =
         0.05239   -0.00170    0.01942    0.00998
C007  1    0.603972    0.583090    0.602347    11.00000    0.06807    0.04932 =
         0.05749    0.00026    0.02944    0.01192
AFIX  43
H007  2    0.586489    0.646366    0.618578    11.00000   -1.20000
AFIX   0
C012  1    0.568593    0.853461    0.364604    11.00000    0.08682    0.06274 =
         0.08166    0.02199    0.04297    0.01295
AFIX  43
H012  2    0.561125    0.913238    0.329769    11.00000   -1.20000
AFIX   0
C010  1    0.559718    0.664783    0.380668    11.00000    0.06263    0.05883 =
         0.05933    0.00425    0.02623    0.00679
AFIX  43
H010  2    0.545191    0.597226    0.355560    11.00000   -1.20000
AFIX   0
C022  1    0.839444    0.171929    0.643045    11.00000    0.06897    0.05429 =
         0.04816    0.00841    0.02853    0.00902
AFIX  43
H022  2    0.823825    0.233590    0.609322    11.00000   -1.20000
AFIX   0
C008  1    0.623587    0.495249    0.656099    11.00000    0.06591    0.05438 =
         0.04931    0.00032    0.02741    0.00977
AFIX  43
H008  2    0.620359    0.499905    0.708478    11.00000   -1.20000
AFIX   0
C025  1    0.883478   -0.010046    0.741931    11.00000    0.05519    0.05126 =
         0.05118    0.00565    0.01852    0.01017
AFIX  43
H025  2    0.897945   -0.071846    0.775506    11.00000   -1.20000
AFIX   0
C002  1    0.618960    0.352386    0.889296    11.00000    0.06771    0.05303 =
         0.04386    0.00422    0.01859    0.01080
C004  1    0.653596    0.394890    0.555225    11.00000    0.06855    0.04636 =
         0.05489   -0.00032    0.02936    0.00798
AFIX  43
H004  2    0.670179    0.331186    0.538676    11.00000   -1.20000
AFIX   0
C020  1    0.731434    0.059638    0.846960    11.00000    0.06261    0.05391 =
         0.05128    0.00553    0.02541   -0.00603
AFIX  43
H020  2    0.764920    0.071243    0.905487    11.00000   -1.20000
AFIX   0
C005  1    0.634753    0.483229    0.502591    11.00000    0.07121    0.05283 =
         0.05229    0.00299    0.03246    0.00783
AFIX  43
H005  2    0.638935    0.478389    0.450690    11.00000   -1.20000
AFIX   0
C009  1    0.592995    0.674322    0.468842    11.00000    0.05608    0.04972 =
         0.06023    0.00552    0.02792    0.00827
C017  1    0.633467    0.024837    0.677931    11.00000    0.06974    0.05509 =
         0.05693   -0.00605    0.01604   -0.00808
AFIX  43
H017  2    0.599571    0.014624    0.619300    11.00000   -1.20000
AFIX   0
C006  1    0.609694    0.579267    0.524921    11.00000    0.05395    0.04930 =
         0.05409    0.00318    0.02346    0.00536
C018  1    0.656135   -0.060759    0.733825    11.00000    0.07726    0.04756 =
         0.07794   -0.00404    0.02608   -0.01189
AFIX  43
H018  2    0.638120   -0.129812    0.713590    11.00000   -1.20000
AFIX   0
C001  1    0.891454    0.198038    0.997382    11.00000    0.06267    0.05350 =
         0.04604   -0.00606    0.02444   -0.00316
C011  1    0.547482    0.753609    0.328755    11.00000    0.07058    0.07332 =
         0.06127    0.01391    0.02844    0.01176
AFIX  43
H011  2    0.524830    0.745474    0.269278    11.00000   -1.20000
AFIX   0
C026  1    0.879680    0.086226    0.778784    11.00000    0.05240    0.05427 =
         0.04255    0.00313    0.01922    0.00435
AFIX  43
H026  2    0.891870    0.089577    0.836878    11.00000   -1.20000
AFIX   0
C028  1    0.867047    0.460387    0.787028    11.00000    0.07015    0.05084 =
         0.05886    0.00222    0.01759   -0.00569
C014  1    0.612615    0.776428    0.503449    11.00000    0.08761    0.05353 =
         0.06632    0.00242    0.03476    0.00698
AFIX  43
H014  2    0.634287    0.785439    0.562774    11.00000   -1.20000
AFIX   0
C013  1    0.600651    0.864868    0.451702    11.00000    0.10388    0.05067 =
         0.08688    0.00570    0.04319    0.00242
AFIX  43
H013  2    0.614513    0.932762    0.476293    11.00000   -1.20000
AFIX   0
C023  1    0.844265    0.075667    0.607165    11.00000    0.07045    0.06571 =
         0.04587    0.00203    0.02648    0.01215
AFIX  43
H023  2    0.832588    0.072649    0.549190    11.00000   -1.20000
AFIX   0
C027  1    0.882481    0.359625    0.754869    11.00000    0.06198    0.05600 =
         0.06020    0.00386    0.02734   -0.00361
AFIX  43
H027  2    0.917194    0.356880    0.726077    11.00000   -1.20000
AFIX   0
C019  1    0.705327   -0.042675    0.819154    11.00000    0.06993    0.05216 =
         0.06963    0.01137    0.02952   -0.00571
AFIX  43
H019  2    0.721066   -0.099240    0.858211    11.00000   -1.20000
AFIX   0
C032  1    0.793725    0.548005    0.851717    11.00000    0.11381    0.06367 =
         0.06305   -0.01221    0.01984    0.01823
AFIX  43
H032  2    0.754312    0.547628    0.875155    11.00000   -1.20000
AFIX   0
C031  1    0.833914    0.643396    0.848664    11.00000    0.15789    0.05318 =
         0.09076   -0.01797    0.01322    0.01097
AFIX  43
H031  2    0.821118    0.706207    0.869825    11.00000   -1.20000
AFIX   0
C029  1    0.909355    0.552876    0.783057    11.00000    0.10190    0.05907 =
         0.09993    0.00745    0.02585   -0.01833
AFIX  43
H029  2    0.948565    0.551997    0.759375    11.00000   -1.20000
AFIX   0
C030  1    0.892159    0.645269    0.814695    11.00000    0.14532    0.05333 =
         0.12022   -0.00321    0.02571   -0.01765
AFIX  43
H030  2    0.919699    0.708824    0.813202    11.00000   -1.20000
AFIX  66
REM #####
PART 1
C1A   1    0.872800   -0.123675    0.620139    21.00000    0.05643    0.06017 =
         0.05074   -0.01434    0.00759    0.01562
C2A   1    0.826019   -0.207820    0.631716    21.00000    0.08143    0.05877 =
         0.11338   -0.02110    0.02775    0.00140
AFIX  43
H2A   2    0.791350   -0.195980    0.659758    21.00000   -1.20000
AFIX  65
C3A   1    0.831055   -0.309662    0.601380    21.00000    0.10069    0.06625 =
         0.11826   -0.02535    0.02211    0.00935
AFIX  43
H3A   2    0.799755   -0.365960    0.609126    21.00000   -1.20000
AFIX  65
C4A   1    0.882873   -0.327359    0.559468    21.00000    0.11045    0.07003 =
         0.06589   -0.01752    0.00538    0.02778
AFIX  43
H4A   2    0.886242   -0.395498    0.539172    21.00000   -1.20000
AFIX  65
C5A   1    0.929654   -0.243215    0.547891    21.00000    0.10454    0.07322 =
         0.07132   -0.00992    0.02175    0.04468
AFIX  43
H5A   2    0.964323   -0.255056    0.519848    21.00000   -1.20000
AFIX  65
C6A   1    0.924619   -0.141373    0.578225    21.00000    0.07420    0.06894 =
         0.07231   -0.01415    0.02330    0.02310
AFIX  43
H6A   2    0.955919   -0.085075    0.570479    21.00000   -1.20000
AFIX  66
PART 2
C1B   1    0.874888   -0.116610    0.616316   -21.00000    0.07443    0.07150 =
         0.05933    0.00798    0.01684    0.02929
C2B   1    0.843707   -0.214587    0.629039   -21.00000    0.09790    0.06792 =
         0.07275    0.00388    0.02750    0.02970
AFIX  43
H2B   2    0.811502   -0.217801    0.660435   -21.00000   -1.20000
AFIX  65
C3B   1    0.860661   -0.307761    0.594837   -21.00000    0.13014    0.06444 =
         0.07926   -0.00719    0.03415    0.02104
AFIX  43
H3B   2    0.839799   -0.373314    0.603350   -21.00000   -1.20000
AFIX  65
C4B   1    0.908796   -0.302958    0.547913   -21.00000    0.12111    0.06331 =
         0.07819    0.00323    0.02929    0.04275
AFIX  43
H4B   2    0.920139   -0.365298    0.525030   -21.00000   -1.20000
AFIX  65
C5B   1    0.939977   -0.204981    0.535190   -21.00000    0.09376    0.07974 =
         0.07664   -0.00131    0.02482    0.04179
AFIX  43
H5B   2    0.972183   -0.201768    0.503794   -21.00000   -1.20000
AFIX  65
C6B   1    0.923024   -0.111807    0.569391   -21.00000    0.08019    0.07561 =
         0.06317   -0.00223    0.02158    0.03834
AFIX  43
H6B   2    0.943887   -0.046254    0.560878   -21.00000   -1.20000
PART 0
AFIX   0
HKLF 4


REM  sc2_093K_a.res in P2(1)/c
REM wR2 = 0.1130, GooF = S = 1.056, Restrained GooF = 1.054 for all data
REM R1 = 0.0381 for 6805 Fo > 4sig(Fo) and 0.0425 for all 7791 data
REM 457 parameters refined using 73 restraints

END

WGHT      0.0565      0.6797

REM Highest difference peak  0.391,  deepest hole -0.432,  1-sigma level  0.043
Q1    1   0.7609  0.2594  0.7963  11.00000  0.05    0.39
Q2    1   0.6781  0.3067  0.8522  11.00000  0.05    0.38
Q3    1   0.9065  0.0789  1.0624  11.00000  0.05    0.32
Q4    1   0.6525  0.1682  0.6832  11.00000  0.05    0.22
Q5    1   0.6747  0.1349  0.7491  11.00000  0.05    0.22
Q6    1   0.8419  0.1732  0.6886  11.00000  0.05    0.22
Q7    1   0.8670  0.0345  0.6403  11.00000  0.05    0.21
Q8    1   0.5621  0.2850  0.9088  11.00000  0.05    0.20
Q9    1   0.7983  0.4017  0.8291  11.00000  0.05    0.20
Q10   1   0.6446  0.0817  0.6985  11.00000  0.05    0.20
Q11   1   0.5883  0.3725  0.9537  11.00000  0.05    0.20
Q12   1   0.8935  0.0388  0.7580  11.00000  0.05    0.19
Q13   1   0.6313  0.3141  0.8734  11.00000  0.05    0.19
Q14   1   0.9807  0.0995  1.0395  11.00000  0.05    0.18
Q15   1   0.6579  0.3531  0.6580  11.00000  0.05    0.18
Q16   1   0.6539 -0.0168  0.7054  11.00000  0.05    0.18
Q17   1   0.8369 -0.3125  0.5584  11.00000  0.05    0.18
Q18   1   0.8729  0.6220  0.8503  11.00000  0.05    0.18
Q19   1   0.5939  0.6194  0.4902  11.00000  0.05    0.18
Q20   1   0.5415  0.3832  0.8860  11.00000  0.05    0.18
;
_shelx_res_checksum   90929

_shelx_hkl_file
;
   2   0   0 125086. 5583.45   1
  -2   0   0 127317. 5583.67   1
   3   0   0 53130.9 2374.02   1
  -3   0   0 53777.1 2373.40   1
   4   0   0 645948. 29806.1   1
  -4   0   0 700703. 29805.3   1
   5   0   0 96.9790 21.6120   1
  -5   0   0 19.6061 17.1118   1
   7   0   0 1430.43 87.9497   1
  -7   0   0 1416.27 85.7116   1
   8   0   0 59054.3 2660.47   1
  -8   0   0 60061.3 2659.36   1
   9   0   0 4541.42 227.259   1
  -9   0   0 4354.07 225.411   1
 -10   0   0 124024. 5432.35   1
  10   0   0 120318. 5432.64   1
 -11   0   0 1402.19 96.8173   1
  11   0   0 1660.93 102.506   1
 -13   0   0 2942.30 167.141   1
  13   0   0 2914.78 167.491   1
 -14   0   0 3704.47 203.567   1
  14   0   0 3674.36 204.049   1
  15   0   0 15.2820 29.7900   1
 -15   0   0 7.30059 28.9497   1
  16   0   0 288.038 43.4864   1
 -16   0   0 258.581 45.0097   1
  17   0   0 1379.03 104.382   1
  18   0   0 270.614 48.0834   1
 -18   0   0 263.053 45.1263   1
  19   0   0 1957.39 127.963   1
 -19   0   0 1699.49 122.042   1
  20   0   0 635.236 68.3758   1
  21   0   0 220.889 47.7875   1
 -21   0   0 109.699 41.6083   1
  22   0   0 8.69765 38.8129   1
 -22   0   0 8.40404 40.3549   1
  23   0   0 225.451 50.6645   1
 -23   0   0 192.837 48.6671   1
  24   0   0 17.1241 39.7711   1
 -24   0   0 99.6757 44.2611   1
  25   0   0 25.3033 37.1841   1
 -25   0   0 57.0002 38.6965   1
  26   0   0 8.42404 38.5684   1
 -26   0   0 7.92647 38.0617   1
   1   1   0 265698. 11204.2   1
   1  -1   0 259202. 11203.1   1
  -1   1   0 259549. 11203.2   1
  -1  -1   0 229411. 11203.5   1
  -2   1   0 726.302 41.0273   1
   2   1   0 771.194 43.0538   1
   2  -1   0 756.792 42.2553   1
  -2  -1   0 732.588 42.0958   1
  -3   1   0 224763. 9714.69   1
   3   1   0 209145. 9715.48   1
   3  -1   0 215571. 9715.04   1
  -3  -1   0 229071. 9716.01   1
  -4   1   0 56215.5 2555.41   1
   4  -1   0 56084.2 2557.09   1
  -4  -1   0 60911.0 2557.73   1
   4   1   0 57175.7 2557.17   1
  -5   1   0 12962.8 584.307   1
   5  -1   0 13063.9 585.240   1
  -5  -1   0 12639.5 584.494   1
   5   1   0 12560.6 587.562   1
  -6  -1   0 2560.87 138.080   1
   6   1   0 2741.97 140.360   1
  -7   1   0 6889.60 322.435   1
   7  -1   0 6173.63 319.861   1
  -7  -1   0 6692.39 321.068   1
   7   1   0 7214.35 325.347   1
  -8   1   0 17156.3 802.652   1
   8  -1   0 16798.0 804.721   1
  -8  -1   0 18247.8 805.019   1
   8   1   0 18072.5 805.252   1
  -9   1   0 142172. 6446.77   1
   9  -1   0 137569. 6447.14   1
  -9  -1   0 150609. 6449.71   1
   9   1   0 151837. 6451.49   1
 -10   1   0 10630.2 495.831   1
  10  -1   0 10181.5 495.855   1
 -10  -1   0 10138.6 493.604   1
  10   1   0 11010.9 499.769   1
 -11   1   0 24791.3 1106.60   1
  11  -1   0 23369.0 1107.49   1
 -11  -1   0 24051.2 1105.73   1
  11   1   0 24720.6 1109.07   1
 -12  -1   0 1923.51 118.995   1
  12   1   0 1907.16 120.473   1
 -13  -1   0 231.475 39.3838   1
 -13   1   0 326.735 44.0742   1
  13  -1   0 236.118 42.1038   1
  13   1   0 242.551 40.4968   1
 -14   1   0 1599.86 105.663   1
 -14  -1   0 1525.59 105.054   1
  14   1   0 1345.78 102.770   1
  14  -1   0 1643.16 107.984   1
 -15  -1   0 1379.43 97.0412   1
 -15   1   0 1149.52 90.5571   1
  15   1   0 1171.16 92.7008   1
 -16  -1   0 1773.57 116.263   1
 -16   1   0 1836.37 119.146   1
  16   1   0 1597.77 114.968   1
  16  -1   0 1542.52 112.486   1
 -17   1   0 303.127 47.8568   1
  17  -1   0 203.075 43.3716   1
 -17  -1   0 289.700 45.6341   1
  17   1   0 212.516 42.0514   1
 -18   1   0 241.866 43.5325   1
  18  -1   0 162.390 39.6910   1
 -18  -1   0 209.704 42.3594   1
  18   1   0 253.258 45.8963   1
 -19  -1   0 684.102 72.6815   1
 -19   1   0 686.650 72.9183   1
  19   1   0 771.761 74.7352   1
  19  -1   0 689.901 71.8797   1
 -20  -1   0 157.720 44.8719   1
  20   1   0 79.0652 39.5516   1
 -21   1   0 92.4544 34.2617   1
  21  -1   0 129.638 40.3861   1
 -21  -1   0 82.6189 43.4309   1
  21   1   0 174.893 47.6470   1
 -22   1   0 718.345 76.7803   1
 -22  -1   0 599.947 73.1076   1
  22   1   0 870.562 78.1844   1
  22  -1   0 822.353 77.2964   1
 -23   1   0 82.9108 42.4922   1
 -23  -1   0 76.4131 40.3583   1
  23  -1   0 26.2943 37.5960   1
  23   1   0 8.46148 36.2993   1
 -24   1   0 190.549 46.1894   1
  24  -1   0 122.337 40.5949   1
 -25   1   0-49.1753 42.7879   1
 -25  -1   0 24.4809 37.8303   1
  25   1   0-33.7524 36.6557   1
  25  -1   0-17.3202 39.1553   1
 -26  -1   0 23.9351 40.8381   1
 -26   1   0-23.8488 41.8937   1
  26   1   0 8.22251 38.1120   1
   0   2   0 129025. 5754.44   1
   0  -2   0 131122. 5755.25   1
  -1   2   0 41.8393 11.6779   1
   1  -2   0 23.1571 13.4782   1
   1   2   0 9.78165 14.1767   1
  -1  -2   0 42.3998 14.3275   1
  -2   2   0 129.639 17.8248   1
   2  -2   0 62.5016 15.3583   1
   2   2   0 79.2687 17.7114   1
  -2  -2   0 93.1401 19.3226   1
   3   2   0 119629. 5422.95   1
   3  -2   0 126418. 5422.43   1
  -3   2   0 115425. 5420.74   1
  -3  -2   0 129609. 5423.90   1
   4   2   0 45379.3 2093.49   1
  -4   2   0 47649.5 2091.67   1
   4  -2   0 49903.1 2093.39   1
  -4  -2   0 44944.6 2093.00   1
   5  -2   0 1595.26 90.0426   1
  -5   2   0 1628.49 89.3316   1
  -6  -2   0 8495.03 393.580   1
   6  -2   0 8495.58 392.150   1
   6   2   0 8435.38 393.705   1
  -6   2   0 8091.35 390.968   1
  -7  -2   0 12073.2 578.389   1
   7  -2   0 12636.1 578.429   1
   7   2   0 12632.0 579.716   1
  -7   2   0 12748.7 577.895   1
  -8  -2   0 983.120 66.9054   1
   8  -2   0 859.614 64.9494   1
   8   2   0 1059.42 69.2399   1
  -8   2   0 783.329 62.1540   1
  -9  -2   0 4512.42 233.471   1
   9  -2   0 4430.81 232.794   1
   9   2   0 4577.09 236.434   1
  -9   2   0 4923.02 235.413   1
 -10  -2   0 42148.5 1875.37   1
  10  -2   0 40335.3 1873.87   1
  10   2   0 43338.5 1879.00   1
 -10   2   0 41039.6 1872.86   1
  11  -2   0 3162.87 172.329   1
 -11   2   0 3055.69 170.624   1
 -12  -2   0 18386.4 820.033   1
  12   2   0 16886.3 820.402   1
 -13  -2   0 13211.2 646.283   1
  13  -2   0 13728.9 649.194   1
  13   2   0 15079.3 656.408   1
 -13   2   0 13311.2 646.996   1
 -14  -2   0 2991.20 171.288   1
  14   2   0 3029.93 174.585   1
 -14   2   0 2792.55 166.590   1
 -15  -2   0 1619.94 112.958   1
  15  -2   0 1592.40 112.047   1
  15   2   0 1605.11 113.563   1
 -15   2   0 1862.19 116.267   1
  16  -2   0 257.384 45.3741   1
 -16   2   0 158.537 39.3174   1
  17  -2   0 56.2874 33.0757   1
 -17  -2   0 117.619 37.7811   1
 -17   2   0 46.9156 32.6658   1
 -18  -2   0-8.06841 30.9167   1
  18  -2   0 49.4934 30.4589   1
  18   2   0 66.8244 35.2674   1
 -18   2   0-23.8910 31.5859   1
 -19  -2   0 41.1817 35.1485   1
  19  -2   0 185.291 42.9902   1
  19   2   0 119.472 36.9111   1
 -19   2   0 138.184 42.3382   1
 -20  -2   0 590.303 67.8278   1
  20   2   0 694.907 73.3733   1
 -21  -2   0 193.604 45.7183   1
  21  -2   0 96.7656 43.2765   1
  21   2   0 185.984 46.7476   1
 -21   2   0 158.468 42.3999   1
  22  -2   0 106.074 40.0910   1
 -22   2   0 50.4923 32.3966   1
 -23  -2   0 338.665 55.2503   1
 -23   2   0 400.766 60.2105   1
  23   2   0 330.857 58.7004   1
  23  -2   0 293.086 55.8699   1
  24  -2   0-35.9299 38.4674   1
 -24   2   0 32.3673 40.5817   1
  25  -2   0 8.86864 37.9816   1
  25   2   0-8.20884 37.5833   1
 -25  -2   0-24.7101 41.7379   1
 -25   2   0-7.91970 38.0292   1
  26   2   0 32.8323 34.6617   1
 -26  -2   0 15.8111 40.4791   1
   0  -3   0 6.79769 14.3108   1
   0   3   0 19.2473 14.4509   1
   1  -3   0 7319.69 328.972   1
  -1   3   0 7477.20 328.459   1
   1   3   0 6600.88 328.225   1
  -1  -3   0 7124.33 329.011   1
  -2   3   0 1750.24 89.3208   1
   2  -3   0 1798.00 90.3543   1
   2   3   0 1606.87 92.2724   1
  -2  -3   0 1616.30 90.4138   1
   3   3   0 24235.5 1113.88   1
  -3  -3   0 25585.4 1114.39   1
  -3   3   0 24610.3 1111.48   1
   3  -3   0 24796.9 1112.39   1
  -4   3   0 32914.9 1458.38   1
   4  -3   0 32247.3 1457.80   1
  -5  -3   0 11.2955 19.8483   1
   5   3   0 11.5681 22.1608   1
   6   3   0 1586.00 95.7923   1
   6  -3   0 1644.91 94.5562   1
  -6   3   0 1628.23 92.3944   1
  -6  -3   0 1561.29 95.3431   1
   7   3   0 69319.7 3062.46   1
  -7   3   0 68871.1 3057.56   1
  -7  -3   0 69326.1 3061.45   1
   7  -3   0 67045.7 3060.36   1
   8   3   0 10.4393 18.5830   1
  -8  -3   0 15.2533 19.8880   1
   8  -3   0 49.4703 24.0784   1
   9   3   0 11.0807 17.4817   1
  -9   3   0 5.02033 22.1054   1
   9  -3   0-5.30621 23.3642   1
  -9  -3   0-5.50764 19.9344   1
 -10  -3   0 3919.00 215.936   1
  10  -3   0 4135.81 216.956   1
  10   3   0 4473.90 222.321   1
 -10   3   0 4220.05 216.353   1
  11  -3   0 677.886 59.2927   1
 -11   3   0 671.652 57.7714   1
 -12  -3   0 7379.16 367.200   1
  12  -3   0 7392.77 367.948   1
  12   3   0 7636.47 371.869   1
 -12   3   0 7441.19 365.451   1
 -13  -3   0 5347.87 269.014   1
  13  -3   0 5004.64 265.776   1
  13   3   0 5719.35 271.283   1
 -14  -3   0 3598.52 212.357   1
  14  -3   0 4083.46 215.547   1
  14   3   0 3894.42 217.294   1
 -14   3   0 4039.93 212.890   1
 -15  -3   0 438.936 52.3505   1
  15  -3   0 351.965 49.5060   1
  15   3   0 350.247 50.3238   1
 -15   3   0 355.309 49.4910   1
 -16  -3   0 15.4080 22.9996   1
  16  -3   0 15.8912 30.9780   1
  16   3   0 8.19114 25.1617   1
 -16   3   0 7.56262 32.8506   1
  17  -3   0 541.876 61.8532   1
  17   3   0 507.839 59.9384   1
 -17   3   0 648.613 63.4471   1
 -18  -3   0 64.2572 27.9016   1
  18  -3   0 50.7827 29.3992   1
  18   3   0-8.38760 26.4836   1
 -18   3   0-16.0172 28.4176   1
  19  -3   0 259.684 51.9094   1
 -19   3   0 122.066 43.2256   1
 -20  -3   0 150.259 47.0448   1
  20  -3   0 159.774 38.7796   1
  20   3   0 258.685 48.5546   1
 -20   3   0 154.878 38.0996   1
 -21  -3   0 134.163 43.0658   1
  21  -3   0 18.2882 38.1888   1
  21   3   0 69.4800 43.7002   1
 -21   3   0 96.4273 41.6906   1
 -22  -3   0 25.1620 25.8729   1
  22  -3   0 45.0985 40.8466   1
  22   3   0 70.2112 30.5646   1
 -22   3   0 97.6728 40.8924   1
 -23  -3   0 16.6854 40.9722   1
  23  -3   0-26.9186 40.0528   1
  23   3   0-43.9276 44.0730   1
 -23   3   0-41.0718 39.0055   1
 -24  -3   0-16.3166 36.8961   1
  24  -3   0-8.89756 37.0147   1
  24   3   0 69.3679 40.2049   1
 -24   3   0 57.4567 38.9767   1
 -25  -3   0-32.1899 34.9600   1
 -25   3   0-16.2158 29.9359   1
  25   3   0 8.27168 32.8042   1
  25  -3   0-26.2935 35.3319   1
  26   3   0-23.4341 37.9413   1
 -26  -3   0-16.2093 41.9063   1
   0  -4   0 93798.0 4251.15   1
   0   4   0 97801.9 4251.28   1
   1  -4   0 5922.75 262.013   1
   1   4   0 5465.82 260.260   1
  -1  -4   0 4953.87 258.779   1
  -1   4   0 5623.07 260.650   1
   2  -4   0 68345.1 3038.57   1
  -3   4   0 41997.2 1860.25   1
   3  -4   0 41328.9 1859.68   1
   4   4   0 176.993 26.2757   1
  -4  -4   0 179.541 26.9184   1
   5   4   0 13842.8 691.922   1
  -5  -4   0 15142.4 694.133   1
  -5   4   0 15879.6 692.206   1
   5  -4   0 15594.2 691.854   1
   6   4   0 4137.42 205.639   1
  -6  -4   0 4209.42 205.422   1
  -6   4   0 4028.35 202.264   1
   6  -4   0 3732.97 200.437   1
   7   4   0 1522.89 94.0774   1
  -7  -4   0 1627.67 95.0205   1
  -7   4   0 1475.34 89.2997   1
   7  -4   0 1247.05 88.0093   1
   8   4   0 35937.2 1577.74   1
   8  -4   0 34179.6 1572.95   1
  -8   4   0 33936.4 1570.30   1
  -8  -4   0 35867.5 1576.89   1
   9  -4   0 3236.92 170.536   1
  -9   4   0 2727.91 164.346   1
  -9  -4   0 3303.77 172.281   1
   9   4   0 3286.85 172.538   1
  10  -4   0 149.673 31.7410   1
 -10   4   0 105.179 28.3126   1
 -11  -4   0 1251.91 88.6685   1
  11   4   0 1014.64 82.1988   1
 -12  -4   0 914.759 70.8731   1
  12  -4   0 735.354 69.9785   1
  12   4   0 664.018 65.8534   1
 -12   4   0 934.749 70.1414   1
 -13  -4   0 4074.54 210.566   1
  13  -4   0 3986.75 210.898   1
  13   4   0 3794.88 211.478   1
 -13   4   0 3484.05 203.543   1
  14  -4   0 813.352 73.1155   1
  14   4   0 1001.03 79.9375   1
  15  -4   0 1067.47 89.0842   1
 -15   4   0 1164.66 87.2417   1
 -16  -4   0 769.175 72.6124   1
  16   4   0 781.818 75.2849   1
 -17  -4   0 39.4404 27.4760   1
  17  -4   0 8.38793 33.3323   1
  17   4   0 69.0219 30.6783   1
 -17   4   0 83.9570 35.4480   1
 -18  -4   0 1236.23 97.8378   1
  18  -4   0 1263.81 101.784   1
  18   4   0 1340.58 103.262   1
 -18   4   0 1282.49 100.196   1
 -19  -4   0 287.532 50.6114   1
  19  -4   0 219.209 49.5288   1
  19   4   0 259.559 53.5092   1
 -19   4   0 354.653 52.7074   1
 -20  -4   0 16.5165 39.6670   1
  20  -4   0 8.88430 37.5143   1
  20   4   0 25.7546 35.7143   1
 -20   4   0 40.9782 35.6112   1
 -21  -4   0-24.8387 36.9456   1
  21  -4   0 8.95098 33.6678   1
  21   4   0 8.66695 37.6426   1
 -21   4   0 8.27959 38.3763   1
 -22  -4   0-25.1274 39.7583   1
  22  -4   0-8.95532 39.9614   1
  22   4   0 8.62143 35.8513   1
 -22   4   0 8.30932 40.7955   1
 -23  -4   0 82.5395 38.7635   1
  23  -4   0 35.5207 33.4506   1
 -23   4   0 33.5478 34.9227   1
  23   4   0 8.60681 33.5997   1
  24   4   0 8.61882 29.9260   1
 -24  -4   0 16.3973 35.6130   1
  25   4   0 42.2120 39.1330   1
 -25  -4   0-23.9435 43.6199   1
   0   5   0 3.58175 19.4029   1
   0  -5   0 3.64853 17.1168   1
  -1  -5   0 7078.10 328.136   1
   1   5   0 7489.86 328.872   1
  -1   5   0 6291.95 325.096   1
   1  -5   0 6899.07 327.511   1
  -2  -5   0 65695.3 2935.62   1
  -2   5   0 67824.0 2934.73   1
   2   5   0 68442.4 2936.40   1
   2  -5   0 62012.7 2933.68   1
  -3  -5   0 638.543 51.3094   1
   3  -5   0 696.726 50.9753   1
   3   5   0 598.752 51.3080   1
  -3   5   0 688.172 49.6052   1
   4  -5   0 57569.9 2729.74   1
  -4   5   0 63560.9 2732.06   1
  -4  -5   0 61981.8 2734.45   1
   4   5   0 62421.0 2734.03   1
   5  -5   0 35336.7 1644.85   1
  -5   5   0 35344.7 1643.39   1
  -5  -5   0 38419.1 1648.85   1
   5   5   0 37761.3 1646.91   1
   6  -5   0 634.710 50.8600   1
  -6   5   0 681.747 51.8765   1
  -6  -5   0 537.697 51.2186   1
   7  -5   0 18516.7 853.248   1
  -7   5   0 19316.7 854.388   1
  -7  -5   0 18675.1 856.109   1
   7   5   0 17977.8 856.088   1
   8  -5   0 18328.3 856.606   1
  -8  -5   0 18305.7 859.135   1
  -8   5   0 18885.0 856.965   1
   8   5   0 19183.6 862.612   1
   9  -5   0 331.674 38.4228   1
  -9   5   0 209.991 33.5723   1
 -10   5   0 69.2919 24.8252   1
  10   5   0-6.63622 28.5037   1
  10  -5   0 78.1799 27.9602   1
 -10  -5   0 38.3096 28.9465   1
 -11   5   0 1793.94 114.833   1
  11  -5   0 2088.33 122.570   1
 -11  -5   0 1779.94 119.983   1
  11   5   0 1921.89 121.207   1
 -12   5   0 1001.51 75.0845   1
  12  -5   0 956.066 75.7547   1
 -12  -5   0 772.236 71.2123   1
  12   5   0 855.162 74.0626   1
  13  -5   0 21.4408 26.0507   1
  13   5   0 53.8315 33.5426   1
 -14   5   0 135.926 35.3433   1
  14   5   0 141.753 35.7384   1
 -14  -5   0 200.380 38.5405   1
  14  -5   0 119.884 32.2885   1
  15  -5   0 1140.02 92.7084   1
 -15  -5   0 1138.77 91.0696   1
 -15   5   0 1315.88 94.1862   1
  15   5   0 1274.98 98.5166   1
 -16   5   0 161.407 38.1894   1
 -16  -5   0 196.475 38.2879   1
  16  -5   0 314.840 44.8191   1
  16   5   0 227.533 40.7347   1
  17  -5   0 2059.45 137.215   1
 -17  -5   0 2150.50 139.001   1
  17   5   0 2267.70 142.124   1
 -17   5   0 2024.00 135.316   1
  18  -5   0 960.072 83.3649   1
  18   5   0 900.638 82.7000   1
 -18  -5   0 832.725 75.2607   1
 -19   5   0 8.23530 27.3223   1
  19  -5   0 34.4973 31.8363   1
  19   5   0 8.81078 37.7351   1
 -19  -5   0-16.4717 39.9951   1
 -20   5   0 191.189 44.9177   1
  20  -5   0 147.932 39.6254   1
  20   5   0 200.750 49.1693   1
 -20  -5   0 182.401 43.1668   1
 -21   5   0 24.9997 31.9749   1
  21  -5   0 61.1398 35.2525   1
  22   5   0 17.1500 28.5671   1
 -22  -5   0 107.166 35.9007   1
 -23   5   0 74.3809 43.1984   1
  23  -5   0 26.2687 37.0267   1
 -24   5   0 57.1884 41.8523   1
  24  -5   0 8.63796 39.5830   1
  24   5   0 16.8350 32.8573   1
 -24  -5   0 64.4871 38.3011   1
  25   5   0 16.6490 34.0875   1
 -25  -5   0-15.8935 35.4605   1
   0   6   0 66437.5 2960.30   1
   0  -6   0 66364.5 2960.58   1
   1  -6   0 18813.6 831.819   1
   1   6   0 17635.1 830.087   1
  -1   6   0 17715.5 829.785   1
  -1  -6   0 18751.9 832.020   1
   2  -6   0 914.768 63.5609   1
   2   6   0 813.811 60.2086   1
  -2   6   0 838.333 61.3184   1
  -2  -6   0 840.647 61.4086   1
   3  -6   0 8403.42 404.076   1
  -3   6   0 8732.04 406.207   1
   3   6   0 8380.35 405.833   1
  -3  -6   0 8757.97 407.235   1
  -4   6   0 49.3088 18.4095   1
   4  -6   0 92.6306 22.7666   1
   4   6   0 100.047 27.5663   1
  -4  -6   0 115.741 30.0257   1
  -5   6   0 98.5022 24.7786   1
   5  -6   0 133.506 25.6397   1
   5   6   0 88.8831 26.4433   1
  -5  -6   0 151.766 32.5465   1
   6   6   0 6876.80 332.400   1
  -6  -6   0 6771.12 332.669   1
  -6   6   0 6629.83 329.862   1
   6  -6   0 6894.44 331.185   1
   7   6   0 5736.69 292.701   1
  -7  -6   0 5710.99 292.845   1
  -7   6   0 5730.15 290.347   1
   7  -6   0 6256.26 293.361   1
  -8   6   0 1500.22 103.977   1
   8  -6   0 1959.47 110.625   1
   9   6   0 15951.1 754.928   1
  -9  -6   0 14700.8 751.813   1
  -9   6   0 16979.4 753.378   1
   9  -6   0 17158.5 753.129   1
 -10  -6   0 1122.81 86.7482   1
  10   6   0 1225.34 88.3896   1
  11   6   0 58.1000 28.3638   1
 -11   6   0-6.61919 26.3013   1
 -11  -6   0 55.7875 27.7029   1
  11  -6   0 46.2820 30.6948   1
  12  -6   0 606.453 58.8185   1
 -12  -6   0 511.704 58.3782   1
  12   6   0 555.307 59.4068   1
  13  -6   0 1153.64 88.1452   1
 -13  -6   0 907.609 80.8685   1
 -13   6   0 999.544 82.4050   1
  13   6   0 1124.04 85.9812   1
 -14   6   0 696.216 66.7244   1
  14  -6   0 645.152 65.3390   1
  15  -6   0 879.058 75.5961   1
 -15  -6   0 647.505 66.3419   1
 -15   6   0 970.142 77.5160   1
  15   6   0 687.540 69.0234   1
  16  -6   0 577.491 65.0704   1
 -16   6   0 646.536 66.0731   1
 -16  -6   0 673.290 65.5479   1
  16   6   0 653.558 68.1014   1
 -17  -6   0 58.7459 29.9414   1
  17  -6   0 90.5380 38.2907   1
  17   6   0 122.141 38.5546   1
 -17   6   0 23.6855 36.2941   1
 -18  -6   0 33.9371 38.3945   1
  18  -6   0 8.40345 34.9890   1
  18   6   0 52.0521 37.1941   1
 -18   6   0 64.4852 38.7446   1
 -19  -6   0 196.496 41.1841   1
  19   6   0 98.4403 38.3677   1
 -20  -6   0 91.0180 44.8473   1
  20  -6   0 43.1621 37.5229   1
  20   6   0-8.84786 42.9906   1
 -20   6   0 8.28266 36.9900   1
 -21  -6   0 82.6852 37.5131   1
  21  -6   0 95.4494 36.7627   1
  21   6   0 43.5291 35.7900   1
 -21   6   0 67.1469 38.0754   1
 -22  -6   0 81.7320 35.1021   1
  22  -6   0 95.3864 35.6075   1
  22   6   0 34.2454 31.1001   1
 -22   6   0 33.9015 31.9892   1
 -23  -6   0 97.0889 38.6491   1
  23  -6   0 189.831 50.1566   1
  23   6   0 42.0178 34.6838   1
 -23   6   0 84.8355 42.7669   1
 -25  -6   0-23.4374 38.7714   1
  25   6   0 40.4662 41.0105   1
   0  -7   0-29.3696 23.5136   1
   0   7   0-4.88414 17.6908   1
   1  -7   0 7938.20 380.156   1
   1   7   0 7898.50 378.252   1
  -1  -7   0 7410.75 376.925   1
  -1   7   0 8438.56 380.640   1
   2  -7   0 7146.62 337.051   1
   2   7   0 7220.66 337.840   1
  -2  -7   0 6538.88 335.153   1
  -2   7   0 6897.67 336.003   1
   3  -7   0 15206.6 731.788   1
   3   7   0 16272.1 734.349   1
  -3  -7   0 16231.0 734.531   1
  -3   7   0 15841.6 733.763   1
   4  -7   0 29014.4 1298.98   1
  -4   7   0 28824.5 1299.89   1
  -4  -7   0 28268.8 1302.18   1
   4   7   0 28645.6 1301.54   1
   5  -7   0 10438.2 490.783   1
  -5   7   0 10216.1 488.689   1
  -5  -7   0 10703.4 493.022   1
   5   7   0 10121.0 491.877   1
  -6   7   0 294.430 39.6262   1
   6  -7   0 366.940 41.7143   1
   6   7   0 336.002 43.4821   1
  -6  -7   0 401.440 46.1791   1
   7  -7   0 15416.2 725.032   1
  -7   7   0 15910.5 726.999   1
   8  -7   0 5556.67 294.009   1
  -8   7   0 5582.83 293.165   1
  -8  -7   0 5993.70 296.659   1
   8   7   0 6383.42 300.728   1
  -9  -7   0 5183.60 258.632   1
   9   7   0 4678.76 255.460   1
  10  -7   0 957.673 76.4583   1
 -10   7   0 841.344 74.0070   1
 -10  -7   0 1023.66 81.9078   1
  11  -7   0 6.98633 27.2407   1
 -11  -7   0 29.5252 32.9428   1
  11   7   0 7.63531 28.1888   1
  12  -7   0 1484.28 101.761   1
 -12   7   0 1418.66 101.703   1
 -12  -7   0 1422.10 102.820   1
  12   7   0 1330.98 102.207   1
 -13   7   0 1954.13 126.644   1
  13  -7   0 1903.53 125.359   1
 -14   7   0 3185.67 182.941   1
  14  -7   0 3224.89 182.778   1
  14   7   0 3157.50 183.957   1
 -14  -7   0 3017.56 182.009   1
 -15   7   0 2510.08 154.551   1
  15  -7   0 2445.62 151.638   1
  15   7   0 2436.23 154.456   1
 -15  -7   0 2474.52 151.504   1
 -16   7   0 596.847 66.7010   1
  16  -7   0 542.181 63.4672   1
  16   7   0 591.115 66.0880   1
 -16  -7   0 547.534 63.4691   1
 -17   7   0 408.501 54.7457   1
  17  -7   0 424.730 54.3617   1
 -18   7   0 373.592 55.9238   1
  18  -7   0 313.770 50.5469   1
  18   7   0 318.963 55.3202   1
 -18  -7   0 221.589 49.2597   1
 -19   7   0 43.0272 39.4762   1
  19  -7   0 94.5665 43.1871   1
  19   7   0 69.7347 39.4842   1
 -19  -7   0 25.8098 35.3174   1
 -20   7   0 34.7311 37.8069   1
  20  -7   0 86.7453 39.3059   1
 -21   7   0 34.8851 44.1948   1
  21  -7   0 17.4178 41.3424   1
 -21  -7   0 8.16254 35.4558   1
  21   7   0-8.83207 40.9405   1
  22  -7   0 259.398 46.2444   1
 -22   7   0 96.1399 40.7834   1
  23   7   0 16.7189 30.8602   1
 -23   7   0 35.1003 35.3711   1
 -23  -7   0-7.98054 30.5736   1
  24   7   0 16.2795 34.3607   1
 -24  -7   0 7.83599 33.5616   1
   0  -8   0 6075.78 299.393   1
   0   8   0 6008.87 299.134   1
   1  -8   0 22.2548 20.5502   1
  -1  -8   0 27.5406 24.2652   1
   1   8   0 16.3235 24.9225   1
  -1   8   0 5.42785 20.4306   1
   2  -8   0 60841.1 2576.78   1
   2   8   0 58275.2 2574.81   1
  -2  -8   0 58035.7 2575.12   1
  -2   8   0 53423.5 2571.69   1
   3  -8   0 15355.6 717.852   1
   3   8   0 15804.4 719.091   1
  -3  -8   0 15467.5 718.934   1
  -3   8   0 15240.6 717.790   1
   4  -8   0 26219.8 1187.83   1
   4   8   0 25333.1 1188.06   1
  -4  -8   0 25819.2 1189.08   1
  -4   8   0 26937.3 1187.91   1
  -5   8   0 1717.06 107.852   1
   5  -8   0 1685.97 106.010   1
   6   8   0 9184.71 457.215   1
  -6   8   0 9770.63 455.619   1
  -6  -8   0 9295.57 456.790   1
   6  -8   0 9687.56 456.396   1
   7   8   0 171.469 38.9907   1
  -7  -8   0 114.429 35.6853   1
   8  -8   0 4468.34 254.279   1
  -8   8   0 5011.89 256.172   1
   8   8   0 5163.38 259.994   1
  -8  -8   0 5290.37 261.378   1
   9  -8   0 2450.83 142.411   1
  -9   8   0 2583.04 146.050   1
  -9  -8   0 2247.15 142.946   1
   9   8   0 2238.34 143.676   1
  10  -8   0 21.3566 24.2395   1
  10   8   0 67.4687 32.1558   1
 -10  -8   0 43.4080 32.7560   1
  11  -8   0 627.923 63.2488   1
 -11   8   0 647.310 65.0270   1
  11   8   0 758.146 70.4605   1
 -11  -8   0 658.074 66.3006   1
 -12   8   0 9160.94 444.856   1
  12  -8   0 8944.28 444.910   1
  13   8   0 1764.36 118.817   1
 -13  -8   0 1611.13 114.709   1
 -13   8   0 1613.49 113.887   1
  13  -8   0 1689.55 115.545   1
 -14  -8   0 1270.38 100.552   1
  14   8   0 1470.90 106.728   1
  15  -8   0 16.4154 33.6218   1
 -15   8   0 32.6919 34.5093   1
  15   8   0 49.5043 29.2735   1
 -15  -8   0-8.20584 25.2180   1
  16  -8   0 25.2066 31.6085   1
 -16   8   0 8.35162 34.7333   1
  16   8   0 43.7033 35.7960   1
 -16  -8   0-15.9691 30.0378   1
  17  -8   0 51.3813 39.2521   1
 -17   8   0 59.5695 34.8994   1
  17   8   0 77.3894 38.9188   1
 -17  -8   0-8.19485 32.5474   1
  18   8   0 27.4025 36.2574   1
 -18  -8   0 48.5842 33.7168   1
 -19   8   0 201.124 47.0121   1
  19  -8   0 263.693 47.2459   1
  19   8   0 275.371 46.4099   1
 -19  -8   0 128.167 37.7557   1
 -20  -8   0 76.5170 40.9601   1
 -20   8   0 96.8521 39.9432   1
  20  -8   0 53.0761 39.0940   1
  21   8   0 52.9752 35.7121   1
 -21   8   0 132.325 44.8019   1
  21  -8   0 26.5911 38.0781   1
 -22   8   0 8.78677 36.5428   1
 -22  -8   0 40.1781 39.0242   1
  22   8   0-8.59444 40.7997   1
  22  -8   0 8.84172 31.3600   1
 -24  -8   0-23.0566 36.9051   1
  24   8   0 8.05068 37.3172   1
   0   9   0-11.9931 23.7756   1
   0  -9   0 6.04222 20.5153   1
   1   9   0 10036.5 521.847   1
  -1   9   0 11617.2 526.936   1
   1  -9   0 11715.6 527.155   1
  -2   9   0 13258.8 640.229   1
   2  -9   0 14235.0 644.776   1
  -3   9   0 19236.1 831.884   1
   3  -9   0 17592.8 832.637   1
   3   9   0 18137.3 831.975   1
  -3  -9   0 16806.2 831.473   1
   4   9   0 152.125 37.6064   1
  -4  -9   0 131.807 33.9710   1
   5   9   0 11926.7 578.902   1
  -5  -9   0 12547.2 581.083   1
   6   9   0 2172.24 133.375   1
   6  -9   0 2073.92 128.387   1
  -6  -9   0 1832.36 127.810   1
  -7   9   0 11402.9 518.135   1
   7   9   0 10597.5 517.972   1
  -7  -9   0 10401.7 518.584   1
   8  -9   0 6845.06 321.031   1
  -8   9   0 6209.31 315.928   1
  -8  -9   0 5863.71 317.354   1
   8   9   0 6257.76 318.995   1
   9  -9   0 2771.65 161.579   1
  -9  -9   0 2745.66 163.272   1
   9   9   0 2811.85 164.727   1
  10   9   0 7996.34 378.047   1
 -10  -9   0 7448.30 375.115   1
 -10   9   0 7597.16 373.676   1
  10  -9   0 6996.39 370.833   1
 -11   9   0 6093.27 306.488   1
  11  -9   0 5766.05 303.256   1
  12   9   0 773.645 73.9483   1
 -12  -9   0 705.363 69.7302   1
 -12   9   0 599.393 65.6819   1
  12  -9   0 711.048 70.4747   1
 -13  -9   0 950.733 81.6693   1
  13   9   0 898.480 81.8188   1
  14   9   0 193.748 45.3926   1
 -14  -9   0 98.0501 40.3342   1
 -14   9   0 210.021 43.9667   1
  14  -9   0 151.627 38.7648   1
  15   9   0 50.5610 29.2748   1
 -15  -9   0 49.7967 30.6531   1
 -15   9   0-8.28193 31.1704   1
  15  -9   0-8.61619 31.2043   1
  16   9   0 261.894 49.5638   1
 -16  -9   0 301.176 50.5874   1
 -16   9   0 303.837 53.8517   1
  16  -9   0 341.677 53.9457   1
  17   9   0 675.683 71.0757   1
 -17  -9   0 667.125 68.8473   1
 -17   9   0 608.130 66.8506   1
  17  -9   0 708.059 72.1561   1
  18   9   0 434.613 57.4853   1
  18  -9   0 374.421 58.4893   1
 -18  -9   0 434.293 57.8987   1
  19  -9   0 53.9214 39.6029   1
 -19   9   0 26.2134 37.4537   1
 -19  -9   0 24.5039 35.5114   1
  19   9   0 45.7280 36.2958   1
 -20  -9   0 33.9102 35.2705   1
  20   9   0 17.4475 32.8326   1
  21  -9   0 26.9050 41.0800   1
  21   9   0 8.52888 40.0329   1
 -21   9   0 35.0956 39.1738   1
 -21  -9   0 50.0629 42.7289   1
  22   9   0 26.2598 32.9875   1
 -22  -9   0 61.6758 30.6348   1
  23   9   0 16.5942 39.8417   1
 -23  -9   0-31.0300 38.4996   1
   0  10   0 709.219 61.3698   1
   0 -10   0 673.547 61.8474   1
   1  10   0 4750.44 257.037   1
  -1  10   0 4902.76 258.520   1
   1 -10   0 5345.94 261.054   1
  -1 -10   0 5071.74 260.122   1
  -2  10   0 8189.41 406.795   1
   2  10   0 8875.66 411.369   1
  -2 -10   0 7930.33 405.873   1
   2 -10   0 8505.60 408.217   1
  -3  10   0 7381.36 354.141   1
   3  10   0 7223.75 355.281   1
  -3 -10   0 6530.25 352.001   1
   3 -10   0 7408.80 355.718   1
  -4  10   0 685.089 62.8057   1
   4  10   0 628.750 61.8262   1
  -4 -10   0 591.294 62.0712   1
   4 -10   0 675.567 62.3654   1
  -5  10   0 541.094 57.9231   1
   5  10   0 574.656 61.7264   1
  -5 -10   0 586.704 59.0769   1
   5 -10   0 451.343 57.0578   1
   6  10   0 2704.69 165.704   1
  -6 -10   0 2823.41 166.447   1
  -6  10   0 3134.45 169.674   1
   7  10   0 12668.8 625.765   1
  -7 -10   0 13338.1 629.187   1
  -7  10   0 13591.1 626.752   1
   7 -10   0 13243.2 626.461   1
   8  10   0 17871.6 794.018   1
   8 -10   0 16022.1 787.790   1
  -8 -10   0 16911.5 792.355   1
  -8  10   0 16979.2 793.296   1
  -9  10   0 354.934 50.1664   1
   9 -10   0 298.797 45.2688   1
  10 -10   0 3690.67 199.437   1
 -10  10   0 3378.19 194.722   1
  10  10   0 3379.73 197.592   1
 -10 -10   0 3414.94 197.301   1
  11 -10   0 4445.51 241.481   1
 -11  10   0 4828.28 243.547   1
  11  10   0 4373.33 244.150   1
 -11 -10   0 4220.57 241.432   1
  12  10   0 1729.71 118.361   1
 -12 -10   0 1570.14 115.144   1
  13 -10   0 15.9487 32.2711   1
 -13  10   0 96.6295 38.3338   1
 -13 -10   0 58.1863 37.6893   1
  13  10   0 103.183 41.8553   1
  14 -10   0 786.963 71.5973   1
 -14  10   0 608.169 66.6223   1
 -14 -10   0 690.887 69.5255   1
  14  10   0 745.233 73.1649   1
  15 -10   0 370.223 52.6976   1
 -15  10   0 297.315 51.1198   1
 -15 -10   0 418.177 57.0957   1
  15  10   0 369.197 54.7449   1
  16 -10   0 330.133 52.3599   1
 -16  10   0 388.155 52.7922   1
 -16 -10   0 353.551 54.0681   1
  16  10   0 355.277 53.2640   1
  17  10   0 743.409 72.0482   1
  17 -10   0 831.367 76.5562   1
 -17  10   0 848.307 77.8413   1
  18 -10   0 35.8541 38.4457   1
 -18  10   0 52.0226 42.1569   1
 -18 -10   0 41.0342 29.1818   1
  18  10   0 60.3331 30.6398   1
 -19 -10   0-8.00780 32.7948   1
  19  10   0 17.6727 35.6174   1
 -19  10   0 34.8885 38.4083   1
  19 -10   0 9.05379 35.2971   1
 -20  10   0 61.2625 42.5154   1
  20 -10   0-9.06380 40.9921   1
  21  10   0 8.43725 39.5969   1
 -21 -10   0 49.7614 42.4658   1
 -21  10   0 17.4494 43.3117   1
 -22 -10   0 31.7423 34.4702   1
  22  10   0-8.26381 32.2182   1
   0  11   0-13.7616 30.2972   1
   0 -11   0 20.8467 32.2086   1
   1  11   0 9507.08 473.621   1
  -1  11   0 9897.86 475.534   1
   1 -11   0 10026.9 474.990   1
  -1 -11   0 9771.66 473.988   1
  -2  11   0 5960.82 281.078   1
   2  11   0 4412.40 274.108   1
  -2 -11   0 4975.07 274.356   1
   2 -11   0 6285.08 282.529   1
  -3  11   0 117.712 33.1038   1
   3  11   0 72.4564 32.5720   1
  -3 -11   0 65.7934 33.2821   1
   3 -11   0 101.408 38.0158   1
  -4  11   0 3354.28 193.528   1
   4  11   0 3942.62 202.712   1
  -4 -11   0 3385.02 196.810   1
   4 -11   0 3450.66 195.560   1
  -5  11   0 3220.17 180.414   1
  -5 -11   0 3041.98 180.066   1
   5  11   0 3143.21 180.415   1
   5 -11   0 3091.52 179.663   1
  -6 -11   0 15191.9 743.163   1
   6  11   0 15573.5 744.514   1
   6 -11   0 16799.9 748.400   1
   7  11   0 2560.11 155.002   1
  -7 -11   0 2519.63 154.876   1
  -7  11   0 2623.42 155.987   1
   7 -11   0 2535.09 155.264   1
   8  11   0 2423.66 148.441   1
  -8 -11   0 2569.39 150.055   1
  -8  11   0 2398.07 147.566   1
   8 -11   0 2176.69 146.140   1
   9  11   0 1292.13 93.2351   1
  -9 -11   0 1088.08 89.0148   1
  -9  11   0 1265.38 93.8689   1
  10  11   0 1695.20 115.169   1
 -10 -11   0 1544.57 111.846   1
  11 -11   0 2025.68 129.987   1
  11  11   0 1710.20 127.972   1
 -11 -11   0 2013.34 129.468   1
 -11  11   0 1854.95 125.166   1
  12  11   0 42.5544 28.9608   1
 -12 -11   0 49.3704 32.6809   1
 -12  11   0 72.1811 37.6735   1
  12 -11   0 8.28184 34.4924   1
 -13  11   0 446.965 61.0529   1
  13 -11   0 622.347 67.4271   1
  14  11   0-17.4092 35.6445   1
 -14 -11   0-8.34967 34.7213   1
 -14  11   0 16.3517 36.4833   1
  14 -11   0-8.51910 36.4836   1
  15  11   0 163.858 43.9690   1
  15 -11   0 170.842 43.1149   1
 -15 -11   0 83.6848 37.1670   1
 -15  11   0 25.0546 38.5427   1
 -16 -11   0 792.189 75.4300   1
  16 -11   0 896.066 81.6679   1
 -16  11   0 754.655 77.7565   1
  16  11   0 753.751 73.5803   1
  17  11   0 42.1386 37.1203   1
 -17 -11   0 8.37789 34.3189   1
 -17  11   0 17.3338 30.7490   1
  17 -11   0 17.1585 30.4385   1
  18  11   0 8.76051 34.1507   1
  18 -11   0 8.57154 31.0243   1
 -18 -11   0 8.00233 33.7775   1
 -18  11   0-8.76940 37.0151   1
 -19  11   0 133.080 45.6201   1
  19 -11   0 68.4629 31.2785   1
  20  11   0 96.9834 40.5264   1
 -20  11   0 95.8994 45.6518   1
 -20 -11   0 62.5476 35.9769   1
 -21 -11   0 96.1681 43.2317   1
  22  11   0 8.05657 30.3170   1
 -22 -11   0 31.8010 32.0550   1
   0  12   0 3091.60 179.682   1
   0 -12   0 3190.76 181.023   1
   1  12   0 6773.67 326.092   1
  -1  12   0 6205.91 322.808   1
   1 -12   0 6428.04 325.074   1
  -1 -12   0 6082.86 321.368   1
  -2  12   0 7097.51 349.617   1
   2  12   0 6494.65 346.204   1
   2 -12   0 6639.58 346.872   1
  -2 -12   0 7448.81 352.111   1
  -3  12   0 2157.12 128.785   1
   3  12   0 1746.48 122.190   1
  -3 -12   0 1929.10 125.669   1
  -4  12   0 3508.58 195.756   1
   4  12   0 3440.24 198.196   1
  -4 -12   0 3438.75 198.708   1
   4 -12   0 3631.83 200.066   1
   5 -12   0 46.3199 31.1816   1
  -6  12   0 252.116 45.8229   1
   6  12   0 408.500 50.9556   1
  -6 -12   0 281.326 46.4270   1
   6 -12   0 360.553 50.8500   1
  -7 -12   0 3671.05 198.993   1
   7  12   0 3106.37 190.908   1
  -7  12   0 3421.70 196.156   1
   7 -12   0 3367.03 194.059   1
   8  12   0 55.8248 28.4061   1
  -8 -12   0 65.1139 29.5789   1
   9  12   0 8.09966 33.1674   1
  -9 -12   0 8.23298 32.6428   1
  -9  12   0-7.90766 32.8832   1
   9 -12   0-24.6872 34.7343   1
  10  12   0 192.083 45.7824   1
  10 -12   0 310.231 48.1948   1
 -10 -12   0 220.175 45.5390   1
 -10  12   0 266.842 45.1790   1
  11  12   0 525.844 60.3255   1
 -11 -12   0 405.782 57.4877   1
 -11  12   0 484.876 58.9206   1
  12  12   0 299.348 51.0799   1
 -12  12   0 313.936 54.2711   1
 -12 -12   0 338.954 52.2928   1
  12 -12   0 181.300 45.1891   1
  13  12   0 374.881 55.0050   1
 -13 -12   0 324.830 52.5807   1
 -13  12   0 332.244 53.6349   1
  13 -12   0 365.786 54.1279   1
 -14 -12   0 16.9312 33.5646   1
  14  12   0-17.5492 37.0364   1
  15  12   0 207.230 48.2656   1
 -15 -12   0 91.3834 39.7452   1
 -15  12   0 110.703 44.3002   1
  15 -12   0 43.9585 36.3412   1
  16  12   0 94.5691 39.1534   1
 -16 -12   0 117.241 39.5719   1
 -16  12   0 85.6873 41.4170   1
  16 -12   0 133.072 41.3931   1
  17  12   0 108.900 39.0572   1
 -17 -12   0 116.705 37.9206   1
 -17  12   0 77.2952 39.0543   1
  17 -12   0 71.1038 37.2006   1
 -18  12   0 119.839 41.3557   1
  18 -12   0 88.9215 36.1295   1
  19  12   0 16.6960 42.3020   1
 -19 -12   0 15.9025 35.9463   1
 -19  12   0-8.51091 39.4502   1
  21  12   0 16.8734 32.9000   1
 -21 -12   0 23.0685 31.5001   1
  -2 -13   0 7.92831 24.3546   1
   2  13   0 15.7114 24.1317   1
  -3 -13   0 1517.23 107.890   1
   3  13   0 1402.13 105.605   1
  -4 -13   0 32.3079 28.0605   1
   4  13   0 16.1523 30.9536   1
   5  13   0 2667.60 159.512   1
  -5 -13   0 2615.68 159.708   1
  -5  13   0 3082.05 163.443   1
   6  13   0 574.891 62.9039   1
  -6  13   0 557.254 61.2657   1
  -6 -13   0 571.878 61.2513   1
   6 -13   0 487.605 60.8670   1
  -7 -13   0 890.086 81.4099   1
  -7  13   0 1007.12 81.6734   1
   7  13   0 934.384 83.0954   1
   7 -13   0 905.479 81.3374   1
   8  13   0 81.5607 37.2806   1
  -8 -13   0 99.8885 39.4377   1
  -8  13   0 218.607 43.3887   1
   8 -13   0 100.916 36.4343   1
   9  13   0 41.2443 38.7064   1
  -9  13   0 25.9845 37.1023   1
  -9 -13   0 33.5384 36.4260   1
   9 -13   0-26.7699 36.5492   1
 -10  13   0 624.164 70.7129   1
  10 -13   0 544.312 68.6101   1
 -11  13   0 100.114 37.0808   1
  11  13   0 146.012 42.0120   1
 -11 -13   0 108.977 36.7578   1
  11 -13   0 104.206 37.5305   1
 -12  13   0 8.49265 35.3424   1
  12 -13   0 25.7253 34.0269   1
  12  13   0 42.9430 34.6428   1
 -12 -13   0 41.4424 36.0255   1
  13  13   0 17.3602 36.6472   1
  13 -13   0 8.57996 37.2743   1
 -13  13   0 43.3688 38.2012   1
 -13 -13   0 8.48433 35.2908   1
  14 -13   0 60.1958 36.3410   1
 -14  13   0 17.7510 41.6755   1
  15  13   0 233.180 45.0803   1
 -15 -13   0 299.973 49.4808   1
  15 -13   0 284.312 51.4348   1
 -15  13   0 346.016 62.0419   1
  16 -13   0-26.2693 44.3740   1
 -16 -13   0-24.9570 28.2519   1
 -16  13   0-25.7915 37.8596   1
  16  13   0 8.52638 28.9558   1
  17 -13   0-35.4684 41.1003   1
 -17  13   0 8.62006 35.2988   1
  17  13   0 16.6914 27.0185   1
 -17 -13   0 16.4384 27.9077   1
 -18  13   0 60.3274 43.2324   1
  18  13   0 16.3722 28.4353   1
 -18 -13   0 8.10631 32.1547   1
  19  13   0-16.6340 38.0786   1
 -19 -13   0 30.8424 34.4087   1
  20  13   0 8.00296 40.1360   1
 -20 -13   0-7.62700 38.2505   1
   0 -14   0 103.106 32.5564   1
   0  14   0 181.475 37.0888   1
  -1 -14   0 747.717 71.7272   1
   1 -14   0 671.744 65.0957   1
  -1  14   0 584.921 61.3730   1
   1  14   0 684.515 67.7568   1
  -2 -14   0-32.8283 32.5431   1
  -2  14   0 47.4380 29.1866   1
   2  14   0-24.3803 33.2814   1
   2 -14   0 32.1264 27.8865   1
  -3 -14   0 48.8926 34.9396   1
  -3  14   0 24.1459 31.9579   1
   3  14   0 66.9737 35.3779   1
   3 -14   0 16.1821 32.6553   1
  -4 -14   0 525.262 61.9273   1
  -4  14   0 389.351 56.0060   1
   4  14   0 478.278 61.3286   1
   4 -14   0 536.894 63.3956   1
  -5 -14   0-8.29928 31.7901   1
  -5  14   0 32.5323 36.2926   1
   5  14   0-16.3190 32.3517   1
   5 -14   0 16.5684 33.9233   1
  -6 -14   0 419.089 54.8570   1
  -6  14   0 387.055 53.3053   1
   6  14   0 390.836 56.0931   1
   6 -14   0 423.574 55.3654   1
  -7 -14   0 143.529 40.2882   1
  -7  14   0 130.210 42.3031   1
   7  14   0 272.952 49.1973   1
   7 -14   0 127.199 40.9221   1
  -8 -14   0 600.174 65.9929   1
  -8  14   0 488.000 61.3241   1
   8  14   0 521.802 62.8440   1
   8 -14   0 426.706 58.6265   1
   9  14   0 41.8541 35.9046   1
   9 -14   0 68.8558 40.4276   1
  -9  14   0 42.3103 39.7487   1
  -9 -14   0 33.7870 36.2293   1
  10 -14   0 424.455 57.2841   1
  10  14   0 331.527 48.6809   1
 -10  14   0 425.955 58.8896   1
 -10 -14   0 317.555 47.1743   1
  11  14   0 362.398 59.2826   1
 -11 -14   0 277.908 53.6104   1
  12 -14   0-18.2081 36.7023   1
  12  14   0 8.57643 26.3528   1
 -12 -14   0 8.32779 24.8694   1
  13 -14   0-9.02763 30.6564   1
  13  14   0-25.8878 38.5101   1
 -13  14   0-8.66918 32.6127   1
 -13 -14   0-8.42183 35.5519   1
  14 -14   0 44.4886 37.0204   1
 -14 -14   0 8.51942 39.5073   1
 -14  14   0 43.2261 37.5687   1
  14  14   0 17.4831 38.5102   1
  15  14   0 17.1991 41.2956   1
 -15 -14   0 8.25140 38.7132   1
  16  14   0 8.40908 38.4983   1
 -16 -14   0-32.6249 39.1632   1
  16 -14   0 8.78040 35.9544   1
 -16  14   0 8.80989 32.5178   1
 -17 -14   0-8.09946 37.5525   1
 -17  14   0 53.3875 43.2170   1
  17  14   0 24.6961 38.1669   1
 -18 -14   0-39.7335 39.8731   1
  18  14   0-15.9595 36.5536   1
 -19 -14   0 7.42171 31.7834   1
  19  14   0-8.24847 35.3240   1
   0 -15   0 8.18556 37.0151   1
   0  15   0 32.7397 39.3119   1
   1 -15   0 344.630 50.9977   1
  -1 -15   0 377.481 50.5952   1
   1  15   0 348.436 49.3646   1
  -1  15   0 316.557 51.1762   1
  -2  15   0 747.357 72.6851   1
   2  15   0 785.399 74.3598   1
   2 -15   0 649.580 69.4310   1
  -3  15   0 24.5240 32.4232   1
   3 -15   0 16.5826 30.0223   1
   3  15   0-16.9960 39.8758   1
  -3 -15   0 59.2672 39.2538   1
  -4  15   0-24.8974 36.5499   1
   4 -15   0-8.33973 32.5183   1
  -5  15   0 50.1949 36.8400   1
   5 -15   0-25.1603 33.2564   1
  -6  15   0 369.150 53.2178   1
   6 -15   0 401.194 52.6083   1
  -6 -15   0 317.933 50.9731   1
  -7  15   0 24.9632 37.1312   1
   7 -15   0-8.70197 37.2666   1
   7  15   0 8.36847 37.3427   1
  -7 -15   0-8.54213 36.5821   1
   8  15   0 267.315 46.7557   1
  -8 -15   0 332.501 48.8269   1
   9 -15   0 52.4239 34.7883   1
  -9  15   0 110.059 37.4136   1
  -9 -15   0 67.9179 38.9981   1
   9  15   0 50.5011 39.6139   1
 -10  15   0 462.613 62.7052   1
  10  15   0 468.358 58.9291   1
 -10 -15   0 569.254 61.4472   1
  10 -15   0 432.113 62.0732   1
 -11  15   0 343.695 53.0204   1
  11  15   0 290.923 52.3103   1
 -11 -15   0 286.497 50.8365   1
  11 -15   0 248.460 47.6467   1
 -12  15   0 227.160 50.1725   1
  12  15   0 263.948 54.3041   1
 -12 -15   0 289.931 51.8728   1
  12 -15   0 280.758 49.5861   1
 -13  15   0 211.562 45.4621   1
  13  15   0 231.009 49.1077   1
  13 -15   0 189.460 47.7677   1
 -13 -15   0 133.604 44.8123   1
 -14  15   0 18.4299 42.9455   1
  14 -15   0 185.675 50.9336   1
 -15  15   0 107.422 46.3782   1
 -15 -15   0 56.8803 38.2435   1
  15  15   0 59.2995 38.9049   1
  15 -15   0 64.2418 46.1284   1
 -16 -15   0-31.8749 39.1490   1
  16  15   0-32.9763 38.7013   1
 -17 -15   0-23.7159 37.9588   1
  17  15   0 16.1472 40.4908   1
   0  16   0 285.947 51.1623   1
   0 -16   0 307.113 54.7118   1
   1  16   0 448.129 55.2392   1
  -1  16   0 314.497 54.1922   1
   1 -16   0 382.358 57.3184   1
  -1 -16   0 435.312 55.7094   1
   2  16   0 642.528 71.8429   1
  -2  16   0 704.623 72.9154   1
   2 -16   0 519.611 65.9459   1
  -2 -16   0 734.322 75.7883   1
   3 -16   0 109.104 40.6972   1
   3  16   0 111.415 37.1401   1
  -3 -16   0 145.714 40.1334   1
  -3  16   0 149.332 44.0880   1
   4  16   0 469.159 62.3635   1
  -4 -16   0 540.574 66.5517   1
  -4  16   0 559.275 66.9480   1
   5 -16   0 8.51712 33.2719   1
   5  16   0 67.4401 39.6066   1
  -5 -16   0 109.742 40.1293   1
  -5  16   0 25.4257 34.2269   1
   6 -16   0 119.868 40.6394   1
   6  16   0 219.649 43.2631   1
  -6 -16   0 202.936 41.0805   1
  -6  16   0 239.079 49.8337   1
   7 -16   0 112.530 42.5954   1
   7  16   0 125.583 45.0659   1
  -7 -16   0 233.148 50.4793   1
  -7  16   0 162.817 45.6831   1
  -8  16   0 93.8806 41.0958   1
   8 -16   0 44.0622 38.3985   1
  -9  16   0 260.757 51.4170   1
   9  16   0 226.144 44.6885   1
  -9 -16   0 195.737 43.2346   1
   9 -16   0 151.508 43.7817   1
 -10  16   0 16.9663 34.8053   1
  10  16   0 50.8164 37.8552   1
  10 -16   0 71.3288 37.1399   1
 -10 -16   0 58.2820 38.6527   1
 -11 -16   0 367.581 54.5320   1
  11  16   0 263.085 50.7148   1
 -12  16   0 432.383 59.5646   1
  12 -16   0 490.183 64.8125   1
 -13  16   0 43.8285 35.3859   1
  13  16   0 42.2684 43.3171   1
 -13 -16   0 40.8652 40.1761   1
  13 -16   0 53.4695 37.1117   1
 -14 -16   0 33.2151 39.0599   1
 -14  16   0 90.1010 48.8913   1
  14  16   0 76.1361 41.1782   1
 -15 -16   0-7.98862 35.6538   1
  15  16   0 41.5040 37.0466   1
 -16 -16   0-23.2217 30.1745   1
  16  16   0 32.1814 31.3626   1
   0  17   0 8.52913 33.8242   1
   0 -17   0-43.0255 32.3750   1
  -1  17   0 313.948 54.4298   1
   1  17   0 299.408 52.3337   1
   1 -17   0 331.674 55.5763   1
  -1 -17   0 482.735 58.9759   1
   2  17   0 26.0784 37.7613   1
  -2  17   0 25.0565 42.3270   1
   2 -17   0-41.9741 39.3882   1
  -2 -17   0 51.6209 36.8509   1
   3  17   0 1051.93 92.0679   1
  -3  17   0 1283.04 96.1070   1
  -3 -17   0 1089.45 93.4285   1
   3 -17   0 1008.92 88.7802   1
   4 -17   0 110.374 41.9076   1
   4  17   0 101.599 45.6574   1
  -4 -17   0 68.4728 43.1426   1
  -4  17   0 109.142 40.0858   1
   5 -17   0 402.581 55.2259   1
  -5  17   0 304.002 52.0536   1
   6 -17   0 17.2450 35.3521   1
   6  17   0 42.0980 41.8207   1
  -6 -17   0 42.4860 38.9419   1
  -6  17   0 59.9918 40.2440   1
   7  17   0 272.549 51.8489   1
   7 -17   0 310.542 52.1917   1
  -7  17   0 249.821 52.1252   1
   8  17   0 8.36682 35.8476   1
  -8 -17   0 42.2034 35.1163   1
  -9  17   0 112.194 45.1124   1
   9  17   0 41.3606 37.9458   1
   9 -17   0 70.3237 41.3066   1
  -9 -17   0 16.8682 31.8127   1
 -10  17   0 42.8817 36.8087   1
  10 -17   0 71.2136 41.3316   1
 -11  17   0 16.8849 32.4046   1
  11  17   0 67.2680 38.0682   1
 -11 -17   0 73.8585 34.7009   1
  11 -17   0 35.7607 29.0162   1
 -12  17   0 16.9518 35.7762   1
 -12 -17   0 32.1320 35.3711   1
  12  17   0-24.8191 43.5983   1
  12 -17   0-8.91005 36.4859   1
 -14 -17   0 32.3707 37.2766   1
  14  17   0 156.648 46.7926   1
   0  18   0 307.750 54.6565   1
   0 -18   0 319.147 54.4054   1
  -1  18   0-42.6609 32.6840   1
   1  18   0 34.9374 39.9894   1
  -1 -18   0 17.0046 35.3577   1
   1 -18   0-17.2533 29.9508   1
  -2  18   0 425.097 61.5995   1
   2  18   0 430.331 56.7621   1
   2 -18   0 264.272 50.1879   1
  -2 -18   0 361.494 54.3182   1
  -3  18   0-8.37592 33.7721   1
   3  18   0 8.53892 34.4288   1
   3 -18   0 58.9131 33.9342   1
  -3 -18   0 34.3424 31.7050   1
  -4  18   0 42.0305 36.0548   1
   4  18   0 33.5890 37.0287   1
   4 -18   0 16.9984 31.4348   1
  -4 -18   0 101.210 40.0851   1
   5 -18   0-17.0160 33.1687   1
   5  18   0-8.42498 38.5736   1
  -5 -18   0 41.8377 40.6342   1
  -5  18   0 25.2177 36.0009   1
   6 -18   0 248.143 45.9450   1
   6  18   0 283.000 50.8588   1
  -6 -18   0 287.044 53.6723   1
  -6  18   0 311.664 51.4326   1
   7 -18   0 42.9962 35.2293   1
  -7  18   0 8.53703 33.8652   1
   8 -18   0 292.492 52.7126   1
  -8  18   0 325.753 58.7641   1
   8  18   0 223.054 47.4509   1
  -8 -18   0 266.223 48.1425   1
  -9  18   0 8.60187 37.4035   1
   9  18   0 40.9005 30.8211   1
   9 -18   0 8.62440 35.3616   1
  -9 -18   0 73.7381 30.2949   1
 -10 -18   0 32.0916 33.3800   1
  10  18   0 16.5771 36.5123   1
 -11  18   0 119.759 42.7798   1
 -12 -18   0 31.2906 34.9349   1
  12  18   0 32.2252 40.4278   1
   0  19   0-8.56325 35.6089   1
   0 -19   0 8.53174 32.6798   1
   1  19   0 239.739 52.2218   1
  -1  19   0 262.927 49.5104   1
  -1 -19   0 187.876 47.0804   1
   1 -19   0 119.971 40.1959   1
  -2  19   0 8.47887 41.6291   1
   2 -19   0 8.56920 36.6995   1
  -3  19   0 126.791 50.0677   1
   3 -19   0 143.903 45.8351   1
  -4  19   0 83.1702 45.0605   1
   4  19   0-8.28632 35.4955   1
   4 -19   0 25.0323 36.7494   1
  -4 -19   0-8.28545 36.9808   1
   5  19   0 32.9980 34.8893   1
  -5 -19   0 66.4108 40.3702   1
   6  19   0 8.13391 38.2014   1
  -6 -19   0 75.4778 42.9648   1
   7 -19   0 320.992 59.0632   1
   7  19   0 452.108 56.3562   1
  -7 -19   0 370.689 54.5462   1
  -7  19   0 292.329 56.5445   1
  -8  19   0 150.335 41.9829   1
   8 -19   0 152.293 40.7132   1
  -9 -19   0 7.96738 36.9324   1
  -9  19   0 16.8903 36.6826   1
   9  19   0 8.00087 37.9813   1
 -10 -19   0 70.0919 29.1692   1
  10  19   0 161.041 41.1002   1
   0 -20   0 117.808 42.5455   1
   0  20   0 126.722 44.0050   1
  -1 -20   0 42.0071 30.4206   1
   1 -20   0 33.5882 41.6808   1
   1  20   0-16.6250 33.5140   1
  -1  20   0 25.2920 44.4373   1
  -2 -20   0 41.5670 35.0131   1
   2 -20   0 227.745 48.3974   1
   2  20   0 98.9528 40.4252   1
  -2  20   0 158.607 49.4043   1
  -3 -20   0 8.15757 37.8356   1
   3 -20   0 50.5801 37.6418   1
   3  20   0 56.9603 42.0874   1
  -3  20   0 8.34021 41.4120   1
   4 -20   0 208.101 42.4523   1
  -4  20   0 141.185 41.4967   1
   5 -20   0 32.7851 40.2487   1
  -5 -20   0 32.5352 34.3421   1
   5  20   0 24.0630 36.2694   1
  -5  20   0-16.2612 43.6563   1
  -6 -20   0 65.0177 40.6156   1
   6  20   0 78.6316 40.1303   1
  -6  20   0 163.511 41.2803   1
  -7 -20   0 31.8496 34.1206   1
   7  20   0 23.6774 31.3158   1
   0 -21   0 8.17502 42.6734   1
   0  21   0-16.2789 45.6392   1
  -1 -21   0 8.13214 41.2068   1
   1 -21   0 8.20501 39.3978   1
   1  21   0-8.08594 41.8005   1
  -1  21   0 8.23939 45.4229   1
   2 -21   0 180.119 45.0887   1
  -2 -21   0 256.116 52.1472   1
   2  21   0 229.473 50.6148   1
  -2  21   0 254.715 52.8184   1
   3 -21   0-16.4335 33.6463   1
  -3  21   0 16.2670 37.2365   1
  26   0  -1-8.65260 33.1436   1
 -26   0   1 24.0449 42.2386   1
  25   0  -1 8.55273 37.6589   1
 -25   0   1-8.25499 39.1844   1
  24   0  -1-51.9652 41.6068   1
 -24   0   1-8.41261 40.4154   1
  22   0  -1-8.57726 39.2700   1
 -22   0   1-8.42844 40.0095   1
  21   0  -1-16.7487 35.8675   1
 -21   0   1-8.55698 40.1468   1
  20   0  -1-8.32038 32.4347   1
 -20   0   1 16.7473 34.8208   1
  19   0  -1 17.1364 29.0968   1
 -19   0   1 7.98552 32.1895   1
  18   0  -1 33.3946 27.7142   1
 -18   0   1 15.7785 27.4083   1
  16   0  -1-15.4952 31.7326   1
  15   0  -1 22.0729 37.3124   1
 -15   0   1 42.3442 29.3857   1
  14   0  -1-6.94292 26.1166   1
 -14   0   1-6.75433 25.4072   1
  13   0  -1 26.2106 26.4098   1
 -13   0   1-25.3151 23.3601   1
  12   0  -1-6.12320 21.2588   1
 -12   0   1-5.88550 19.9846   1
  11   0  -1-5.65062 23.5032   1
 -11   0   1 27.1775 21.9134   1
  10   0  -1 5.24711 24.0270   1
 -10   0   1 14.9468 22.2373   1
   9   0  -1-9.51493 21.7805   1
  -9   0   1 9.03284 19.8865   1
   8   0  -1 4.26743 19.0424   1
  -8   0   1-4.01385 17.4331   1
   7   0  -1-3.77968 16.6454   1
  -7   0   1-10.3663 16.5947   1
   6   0  -1-3.15893 17.2644   1
  -6   0   1-2.98081 17.7936   1
   5   0  -1 5.09034 17.3833   1
  -5   0   1-15.0659 14.6570   1
   4   0  -1-6.04742 15.9184   1
  -4   0   1 11.4233 14.7155   1
   3   0  -1 1.38194 9.11899   1
  -3   0   1 14.0816 10.3236   1
   1   0   1 11.6537 9.85366   1
  -1   0  -1 1.01903 7.98226   1
   2   0   1 3.33769 11.8363   1
  -2   0  -1-3.16903 10.5123   1
   3   0   1-2.25819 15.3344   1
  -3   0  -1 4.28737 13.8794   1
   4   0   1 8.51004 18.5959   1
  -4   0  -1 2.69285 18.5966   1
   6   0   1-11.8241 15.8906   1
  -6   0  -1-7.48465 15.8013   1
   7   0   1 22.1261 19.4961   1
  -7   0  -1 8.47576 18.9220   1
   8   0   1 4.92155 21.6742   1
  -8   0  -1 14.2133 21.6942   1
   9   0   1 5.41967 19.6507   1
  -9   0  -1 57.2915 25.5973   1
  10   0   1 17.6998 20.4877   1
 -10   0  -1 5.64202 16.8460   1
  12   0   1-13.4884 28.0509   1
 -12   0  -1-13.0173 29.0491   1
  13   0   1-7.13932 27.8309   1
 -13   0  -1 13.6952 24.7846   1
  14   0   1-22.7058 30.5314   1
 -14   0  -1-36.1304 29.1523   1
  15   0   1-7.90767 24.9533   1
 -15   0  -1-7.51536 22.4330   1
  16   0   1 16.3465 33.9944   1
 -16   0  -1 15.4444 32.1191   1
  17   0   1 8.37855 28.4510   1
 -17   0  -1-23.6927 28.5877   1
  18   0   1-8.33500 35.1829   1
  20   0   1-8.43282 29.2909   1
 -20   0  -1-33.8373 31.8330   1
  21   0   1-25.8504 35.3090   1
 -21   0  -1-33.4985 36.3967   1
  22   0   1 34.6222 38.1284   1
 -22   0  -1 16.7384 39.2781   1
  23   0   1 8.57173 37.7430   1
 -23   0  -1-16.6764 38.6484   1
  24   0   1-16.8914 33.4884   1
 -24   0  -1 32.5980 33.8910   1
  26   0   1-8.23728 35.2779   1
 -26   0  -1-7.84231 34.0629   1
  26   1  -1-16.7762 38.4141   1
 -26  -1   1 57.0454 40.0211   1
  25   1  -1 34.2775 40.2020   1
 -25  -1   1-16.5033 35.8401   1
  24   1  -1-16.9842 31.9444   1
  24  -1  -1-8.91092 39.2382   1
 -24  -1   1-16.8695 32.8826   1
  23   1  -1 8.36383 36.8346   1
 -23  -1   1 26.0324 40.2272   1
  22   1  -1 35.1425 36.6029   1
  22  -1  -1 17.3639 31.5038   1
 -22  -1   1 8.33140 39.6112   1
 -22   1   1 109.475 35.0902   1
  21   1  -1 26.5027 35.0262   1
  21  -1  -1 25.9430 38.0769   1
 -21  -1   1-16.6238 33.5000   1
 -21   1   1-33.4437 42.7959   1
  20   1  -1 270.863 45.1963   1
  20  -1  -1 264.557 44.6581   1
 -20  -1   1 331.767 49.6947   1
 -20   1   1 287.549 47.7977   1
  19   1  -1 410.591 57.8723   1
  19  -1  -1 411.675 59.3538   1
 -19  -1   1 473.546 61.8066   1
 -19   1   1 512.874 63.5868   1
  18   1  -1 264.484 48.6266   1
  18  -1  -1 276.345 46.2708   1
 -18  -1   1 356.133 51.4049   1
 -18   1   1 322.556 48.2459   1
  16   1  -1 447.369 54.8074   1
 -16  -1   1 464.717 54.5137   1
 -16   1   1 433.130 54.2787   1
  15   1  -1 1337.78 98.5167   1
  15  -1  -1 1223.74 96.4253   1
 -15  -1   1 1450.81 99.8285   1
 -15   1   1 1391.30 97.8832   1
  14   1  -1 853.375 70.8737   1
 -14  -1   1 646.500 63.6662   1
 -14   1   1 707.236 64.1436   1
  13   1  -1 12775.6 606.211   1
  13  -1  -1 12593.7 605.891   1
 -13  -1   1 12818.2 602.248   1
 -13   1   1 12905.8 603.227   1
  12  -1  -1 18.6507 29.5149   1
  12   1  -1 6.40049 26.2144   1
 -12   1   1 11.8174 21.3923   1
 -12  -1   1 11.9671 24.1216   1
  11  -1  -1 257.848 38.0093   1
  11   1  -1 208.808 34.5305   1
 -11  -1   1 151.415 30.9680   1
 -11   1   1 246.089 37.4422   1
  10   1  -1 887.007 68.6177   1
  10  -1  -1 991.855 70.2944   1
 -10  -1   1 874.047 67.7623   1
 -10   1   1 922.620 67.8315   1
   9   1  -1 6546.64 305.800   1
   9  -1  -1 5649.48 302.016   1
  -9  -1   1 6504.28 304.580   1
  -9   1   1 6241.17 302.035   1
   8   1  -1 20493.9 875.683   1
   8  -1  -1 18248.0 870.588   1
  -8  -1   1 19081.9 870.623   1
  -8   1   1 18966.9 870.970   1
   7   1  -1 10781.8 493.535   1
  -7  -1   1 10513.8 492.191   1
   6  -1  -1 132706. 5551.42   1
  -6   1   1 132118. 5550.09   1
   5   1  -1 34085.8 1665.92   1
  -5   1   1 37379.8 1663.57   1
   5  -1  -1 37972.5 1664.80   1
  -5  -1   1 39639.4 1665.61   1
   4  -1  -1 39297.4 1673.08   1
  -4   1   1 34643.7 1671.65   1
  -4  -1   1 38061.2 1674.41   1
   4   1  -1 39022.8 1675.55   1
   3  -1  -1 134544. 6115.15   1
   3   1  -1 118123. 6116.75   1
  -3   1   1 157380. 6115.91   1
  -3  -1   1 141821. 6117.27   1
   2  -1  -1 6517.29 272.948   1
  -2  -1   1 5464.30 274.772   1
   2   1  -1 5830.82 275.315   1
  -2   1   1 6161.17 272.325   1
   1   1  -1 39109.2 1776.16   1
  -1  -1   1 41024.9 1776.22   1
   0  -1   1 2744.61 141.598   1
   0   1  -1 3141.92 142.086   1
   0   1   1 3154.17 140.697   1
   0  -1  -1 3217.97 140.915   1
   1  -1   1 544.863 31.8232   1
  -1   1  -1 489.606 31.0330   1
  -1  -1  -1 538.379 31.7401   1
   1   1   1 540.065 31.4921   1
   2   1   1 6995.67 330.270   1
   2  -1   1 7519.87 330.330   1
  -2  -1  -1 7294.57 330.207   1
  -2   1  -1 7038.96 329.331   1
   3   1   1 243068. 10995.8   1
   3  -1   1 246864. 10995.5   1
  -3  -1  -1 236538. 10995.2   1
  -3   1  -1 269249. 10996.6   1
   4   1   1 50769.2 2308.90   1
   4  -1   1 50782.4 2308.32   1
  -4  -1  -1 52294.9 2308.67   1
  -4   1  -1 53598.7 2308.98   1
   6   1   1 46525.4 2154.79   1
   6  -1   1 50771.4 2155.57   1
  -6  -1  -1 50548.4 2156.02   1
  -6   1  -1 45394.0 2152.89   1
   7   1   1 4809.21 230.584   1
   7  -1   1 4778.17 230.849   1
  -7  -1  -1 4861.12 230.110   1
   8   1   1 3863.63 197.948   1
   8  -1   1 3735.97 197.175   1
  -8  -1  -1 3760.00 194.386   1
  -8   1  -1 3761.15 195.161   1
   9   1   1 15270.4 647.177   1
   9  -1   1 14027.6 643.068   1
  -9   1  -1 13944.3 641.386   1
  10   1   1 904.273 71.2360   1
  10  -1   1 796.579 69.1103   1
 -10  -1  -1 993.605 71.5727   1
 -10   1  -1 892.387 69.4934   1
  12   1   1 3311.02 175.602   1
  12  -1   1 3093.62 173.959   1
 -12  -1  -1 2802.23 168.453   1
 -12   1  -1 3050.88 171.049   1
  13  -1   1 28.9381 28.7256   1
  13   1   1 35.7033 30.6193   1
 -13  -1  -1 34.3609 29.0482   1
 -13   1  -1 40.4559 29.3262   1
  14   1   1 585.286 64.9182   1
  14  -1   1 661.976 65.4125   1
 -14  -1  -1 652.906 64.1075   1
 -14   1  -1 643.856 62.4724   1
  15   1   1 2262.84 140.983   1
  15  -1   1 1974.34 135.089   1
 -15  -1  -1 2265.78 139.536   1
 -15   1  -1 2387.52 142.726   1
  16   1   1 137.523 37.0508   1
 -16  -1  -1 123.969 42.7603   1
 -16   1  -1 142.150 40.8580   1
  17   1   1 25.1003 29.7856   1
  17  -1   1 16.0900 30.3729   1
 -17  -1  -1 127.898 38.4715   1
 -17   1  -1 71.9229 36.6796   1
  18   1   1 25.8193 32.4443   1
  18  -1   1 41.7230 30.8764   1
 -18  -1  -1 89.9710 34.5912   1
 -18   1  -1 40.5543 32.7614   1
  19  -1   1 42.6574 35.4926   1
 -19   1  -1 8.23263 31.5518   1
  20   1   1-26.4794 33.8087   1
  20  -1   1 60.1756 40.8055   1
 -20  -1  -1-8.22569 30.3614   1
 -20   1  -1-8.34701 37.7334   1
  21   1   1 16.8807 32.3320   1
  21  -1   1-25.8961 30.6137   1
 -21  -1  -1-8.49705 32.5492   1
 -21   1  -1-16.6681 34.1289   1
  22   1   1 50.2324 33.2506   1
  22  -1   1 8.62396 39.0338   1
 -22  -1  -1 59.8534 33.9569   1
 -22   1  -1 41.6258 39.1037   1
  23   1   1 16.8927 25.9678   1
  23  -1   1 26.2262 31.0247   1
 -23  -1  -1 8.29891 31.2383   1
 -23   1  -1 65.7963 35.2420   1
  24   1   1 42.3202 35.2231   1
  24  -1   1 86.3210 45.5108   1
 -24   1  -1-8.21790 38.1151   1
 -24  -1  -1 16.3331 33.4690   1
  26  -1   1 8.48318 28.1457   1
 -26   1  -1 15.2860 29.2807   1
  25   2  -1 16.3675 35.5464   1
  25  -2  -1 18.1922 32.2597   1
 -25  -2   1-8.48927 36.8733   1
  24   2  -1 111.335 43.6080   1
  24  -2  -1 62.6540 43.6746   1
 -24  -2   1 116.651 44.5296   1
 -24   2   1 91.5909 43.6750   1
  23   2  -1 53.2392 40.1767   1
 -23  -2   1 50.0954 39.2344   1
  22   2  -1 35.5613 39.1459   1
  22  -2  -1-17.6980 38.4337   1
 -22  -2   1-8.44007 37.6622   1
 -22   2   1 8.42586 37.5988   1
  21   2  -1-8.78068 35.9555   1
  21  -2  -1-8.78398 35.4026   1
 -21  -2   1 25.1759 34.3638   1
 -21   2   1-16.4025 38.0133   1
  20  -2  -1 84.9205 37.7464   1
 -20   2   1 147.579 45.1038   1
  19   2  -1 194.031 40.6938   1
  19  -2  -1 158.221 44.8846   1
 -19  -2   1 163.414 36.2186   1
 -19   2   1 128.632 40.5489   1
  18   2  -1 560.644 65.3794   1
  18  -2  -1 706.871 70.2479   1
 -18  -2   1 673.445 68.0601   1
 -18   2   1 600.816 66.4741   1
  17   2  -1 1175.32 89.7997   1
 -17  -2   1 884.560 81.9349   1
  16  -2  -1-15.2147 30.6607   1
 -16  -2   1-37.3032 33.7267   1
 -16   2   1 44.0321 30.0511   1
  15   2  -1 585.340 62.5990   1
  15  -2  -1 531.233 59.0669   1
 -15  -2   1 625.971 63.2262   1
  14   2  -1 23639.8 1018.01   1
  14  -2  -1 21330.2 1010.21   1
 -14  -2   1 21441.4 1009.61   1
 -14   2   1 21648.6 1009.67   1
  13   2  -1 1117.93 83.0473   1
 -13  -2   1 1066.99 80.8468   1
 -13   2   1 1040.24 81.2306   1
  12  -2  -1 2663.83 154.964   1
 -12   2   1 2870.11 157.204   1
  11   2  -1 2902.98 159.007   1
  11  -2  -1 2804.68 154.190   1
 -11  -2   1 2553.33 155.049   1
 -11   2   1 2828.06 155.252   1
  10   2  -1 20414.4 920.868   1
  10  -2  -1 18679.1 915.227   1
 -10  -2   1 19728.7 917.082   1
 -10   2   1 21564.0 918.972   1
   9   2  -1 12546.1 607.409   1
   9  -2  -1 12968.7 604.053   1
  -9  -2   1 13031.7 605.993   1
  -9   2   1 13597.3 605.213   1
   8   2  -1 1141.12 73.6423   1
   8  -2  -1 1044.55 71.5039   1
  -8  -2   1 1177.02 73.9768   1
  -8   2   1 1037.03 71.1575   1
   7   2  -1 20074.7 910.599   1
  -7   2   1 20045.9 907.955   1
   7  -2  -1 19626.6 907.101   1
  -7  -2   1 20469.3 910.499   1
   6   2  -1 15836.3 787.971   1
  -6   2   1 18133.5 784.190   1
  -6  -2   1 16442.7 787.367   1
   6  -2  -1 18508.8 785.261   1
   5   2  -1 307.954 31.2153   1
   5  -2  -1 263.417 29.5769   1
  -5  -2   1 244.112 28.2948   1
  -5   2   1 300.573 27.1425   1
   4  -2  -1 381804. 17678.2   1
  -4  -2   1 396185. 17681.8   1
  -4   2   1 408939. 17677.3   1
   4   2  -1 413126. 17681.3   1
   3  -2  -1 73438.1 3340.40   1
  -3  -2   1 74575.3 3343.28   1
   3   2  -1 75971.0 3343.62   1
  -3   2   1 77483.7 3340.89   1
  -2  -2   1 87055.2 4041.57   1
   2  -2  -1 93065.9 4038.63   1
  -2   2   1 92380.2 4039.10   1
   2   2  -1 91319.2 4041.52   1
   1   2  -1 18476.2 840.113   1
  -1   2   1 19449.0 838.423   1
   1  -2  -1 18388.3 838.653   1
  -1  -2   1 18781.2 840.532   1
   0  -2  -1 47651.6 2242.74   1
   0  -2   1 54636.1 2244.49   1
   0   2  -1 48133.3 2243.67   1
   0   2   1 52139.2 2242.71   1
   1  -2   1 5732.77 261.413   1
  -1   2  -1 5134.65 259.839   1
  -1  -2  -1 5806.26 260.095   1
   1   2   1 5891.18 260.416   1
   2  -2   1 75110.3 3359.84   1
  -2   2  -1 76412.3 3359.85   1
  -2  -2  -1 76187.6 3360.29   1
   2   2   1 75241.8 3359.94   1
   3  -2   1 3953.90 189.088   1
  -3   2  -1 3842.40 187.696   1
   3   2   1 3875.35 189.449   1
  -3  -2  -1 3997.71 189.114   1
  -4  -2  -1 77782.3 3496.88   1
   4   2   1 77040.7 3497.66   1
  -4   2  -1 75617.3 3494.66   1
   4  -2   1 85371.6 3498.92   1
  -5  -2  -1 77.1849 20.8682   1
   5   2   1 11.2609 19.8741   1
   6   2   1 39850.2 1646.07   1
   6  -2   1 37876.8 1641.93   1
  -6  -2  -1 37459.4 1643.69   1
   7   2   1 37151.6 1657.31   1
   7  -2   1 36868.8 1655.64   1
  -7  -2  -1 36458.1 1655.50   1
  -7   2  -1 36852.6 1654.32   1
   8   2   1 99.7523 29.1422   1
   8  -2   1 59.9705 23.1502   1
  -8  -2  -1 72.8555 25.3552   1
  -8   2  -1 91.5930 24.9261   1
   9   2   1 26738.2 1178.23   1
   9  -2   1 26345.8 1175.44   1
  -9  -2  -1 25979.0 1175.47   1
  -9   2  -1 24466.5 1172.11   1
  10   2   1 24953.2 1120.59   1
  10  -2   1 24248.7 1118.05   1
 -10  -2  -1 25187.2 1120.83   1
 -10   2  -1 23734.4 1116.47   1
  11   2   1 3074.69 168.628   1
 -11  -2  -1 2756.17 161.805   1
  12   2   1 1176.07 86.1979   1
  12  -2   1 948.270 83.4442   1
 -12  -2  -1 1055.48 80.1988   1
 -12   2  -1 1055.37 79.6815   1
  13   2   1 3735.78 200.113   1
  13  -2   1 3551.40 197.240   1
 -13  -2  -1 3535.70 195.857   1
 -13   2  -1 3338.19 193.667   1
  14  -2   1 534.359 60.9710   1
 -14  -2  -1 631.937 62.1988   1
 -14   2  -1 522.736 61.7066   1
  15   2   1 735.876 70.6326   1
  15  -2   1 725.364 72.0911   1
 -15  -2  -1 952.220 74.6320   1
 -15   2  -1 889.574 75.8262   1
  16   2   1 4642.92 252.541   1
  16  -2   1 4807.99 252.596   1
 -16   2  -1 4639.38 250.762   1
 -16  -2  -1 4542.51 250.594   1
  17   2   1 248.416 41.8635   1
 -17  -2  -1 143.969 36.6075   1
 -17   2  -1 221.095 44.6629   1
  18  -2   1 108.586 39.3505   1
 -18  -2  -1 73.8842 36.8095   1
 -18   2  -1 64.4614 37.9723   1
  19   2   1 509.747 62.1708   1
  19  -2   1 396.219 59.4433   1
 -19   2  -1 545.699 61.3558   1
  20   2   1-8.81855 32.5576   1
  20  -2   1 52.5497 39.0883   1
 -20  -2  -1 8.38937 27.8386   1
 -20   2  -1 32.9594 35.7949   1
  21   2   1 8.83514 36.7881   1
  21  -2   1 96.7571 40.3145   1
 -21  -2  -1 16.7720 37.9568   1
 -21   2  -1 50.2340 44.1617   1
  22   2   1 79.4289 39.9806   1
  22  -2   1 70.8470 40.1180   1
 -22  -2  -1 74.0189 41.3279   1
 -22   2  -1 8.36407 39.3237   1
  23   2   1 8.33522 26.3332   1
  23  -2   1 26.6765 41.2368   1
 -23  -2  -1 33.5542 31.5799   1
 -23   2  -1 65.3175 38.3252   1
  24   2   1 16.3179 35.9254   1
  24  -2   1-8.96491 35.5445   1
 -24   2  -1 23.6447 33.7531   1
 -24  -2  -1-25.0040 40.0202   1
  25   2   1 32.8288 37.6085   1
 -25  -2  -1 39.8772 42.8456   1
  26   3  -1 64.6863 38.0406   1
 -26  -3   1 65.1169 40.4955   1
  25   3  -1 51.9604 43.9011   1
 -25  -3   1-40.6872 42.0869   1
 -25   3   1 57.6113 33.1965   1
  24   3  -1 78.9352 40.1546   1
  24  -3  -1-9.00635 37.4528   1
 -24  -3   1-8.32686 38.1232   1
 -24   3   1-33.1318 38.3933   1
  23   3  -1 114.663 39.6574   1
 -23  -3   1 244.231 46.3210   1
  22   3  -1 122.459 42.7043   1
  22  -3  -1 63.7406 38.1223   1
 -22  -3   1 159.176 45.9983   1
 -22   3   1 48.7926 38.8535   1
  21   3  -1-34.6400 34.9043   1
  21  -3  -1 9.02124 35.7689   1
 -21  -3   1-25.2319 40.8423   1
 -21   3   1 16.2541 32.7563   1
  20   3  -1 68.8517 40.4161   1
  20  -3  -1 43.8577 32.4275   1
 -20  -3   1 24.6677 39.5238   1
 -20   3   1 32.6291 28.9852   1
  19   3  -1 295.028 51.1014   1
  19  -3  -1 316.056 51.3639   1
 -19  -3   1 251.482 50.3605   1
 -19   3   1 404.134 55.0687   1
  18  -3  -1 182.413 42.0671   1
 -18   3   1 149.948 36.7331   1
  17   3  -1 32.9963 33.3421   1
 -17  -3   1 78.0750 34.0033   1
  16   3  -1 99.1034 39.4990   1
  16  -3  -1 139.307 37.0535   1
 -16  -3   1 89.0105 33.8788   1
 -16   3   1 110.040 34.7531   1
  15   3  -1 7129.65 350.645   1
  15  -3  -1 7101.05 348.886   1
 -15  -3   1 6778.50 347.067   1
 -15   3   1 6575.49 344.405   1
  14   3  -1 29.6976 30.4790   1
  14  -3  -1 84.7289 31.5813   1
 -14  -3   1 58.3744 32.2020   1
 -14   3   1 26.5650 26.8543   1
  13   3  -1 34957.7 1435.79   1
  13  -3  -1 30918.8 1426.65   1
 -13   3   1 29759.5 1423.65   1
 -13  -3   1 30642.9 1426.87   1
 -12   3   1 599.879 54.9388   1
 -12  -3   1 487.108 53.9451   1
  12   3  -1 680.828 61.6852   1
 -11  -3   1-5.87716 18.5471   1
 -11   3   1 55.0406 28.4551   1
  11  -3  -1 17.4193 20.5936   1
  11   3  -1-12.6768 21.0284   1
  10   3  -1 536.181 53.3103   1
  10  -3  -1 679.851 54.9477   1
 -10  -3   1 629.415 55.4007   1
 -10   3   1 519.750 51.0762   1
   9   3  -1 30388.2 1397.28   1
  -9   3   1 29957.4 1392.29   1
   9  -3  -1 31944.0 1396.10   1
  -9  -3   1 31409.1 1397.26   1
   8   3  -1 4851.36 233.715   1
  -8   3   1 4436.01 225.682   1
  -8  -3   1 4640.65 231.946   1
   8  -3  -1 4508.92 229.699   1
   7   3  -1 25155.4 1139.15   1
  -7   3   1 24333.5 1132.90   1
   7  -3  -1 25717.9 1136.12   1
  -7  -3   1 25548.7 1139.00   1
  -6  -3   1 10545.6 487.004   1
   6   3  -1 10418.4 487.196   1
   5  -3  -1 64939.7 2940.05   1
  -5  -3   1 66820.5 2945.51   1
  -5   3   1 65756.8 2939.94   1
   5   3  -1 67361.3 2944.43   1
   4  -3  -1 8506.52 407.206   1
  -4  -3   1 8602.48 410.376   1
   4   3  -1 9144.15 411.753   1
  -4   3   1 9202.51 407.669   1
  -3  -3   1 339.804 33.6763   1
   3  -3  -1 316.404 30.8441   1
   3   3  -1 380.811 35.0147   1
  -2  -3   1 13611.2 642.740   1
   2   3  -1 13576.7 642.780   1
  -2   3   1 14896.8 641.867   1
   2  -3  -1 14668.5 640.993   1
  -1   3   1 1047.05 60.0236   1
   1   3  -1 1119.77 63.3956   1
   1  -3  -1 1016.34 60.1535   1
  -1  -3   1 1179.59 64.2729   1
   0  -3  -1 87586.8 3913.56   1
   0   3  -1 80204.1 3916.83   1
   0   3   1 88246.5 3913.19   1
  -1  -3  -1 400609. 17454.4   1
   1  -3   1 381751. 17454.6   1
   1   3   1 375961. 17454.3   1
  -1   3  -1 423575. 17456.3   1
   2  -3   1 545.997 39.6331   1
  -2   3  -1 507.289 39.5227   1
  -2  -3  -1 442.708 37.3941   1
   2   3   1 480.449 38.0919   1
   3  -3   1 100.408 19.7376   1
  -3   3  -1 107.207 20.2306   1
  -3  -3  -1 117.471 22.6297   1
   3   3   1 87.1831 23.4355   1
  -4  -3  -1 266.646 32.2372   1
   4   3   1 214.507 30.5976   1
   5  -3   1 4261.23 216.702   1
  -5   3  -1 4307.97 215.948   1
   5   3   1 4607.25 220.448   1
  -5  -3  -1 4488.75 219.086   1
  -6  -3  -1 4.45583 19.8892   1
   6  -3   1 26.3750 19.3618   1
  -6   3  -1 16.1921 17.8310   1
   6   3   1-9.23635 24.5707   1
  -7   3  -1 9172.72 445.126   1
   7  -3   1 9766.17 449.562   1
  -7  -3  -1 9502.39 448.634   1
   7   3   1 9558.72 449.355   1
  -8   3  -1 38391.4 1693.56   1
   8  -3   1 38945.1 1696.21   1
  -8  -3  -1 36104.9 1694.72   1
   8   3   1 37071.4 1695.39   1
  -9   3  -1 17511.6 809.875   1
   9  -3   1 17649.9 811.872   1
  -9  -3  -1 17010.5 810.813   1
   9   3   1 18286.9 814.874   1
 -10   3  -1 36802.3 1693.00   1
  10  -3   1 38324.3 1696.00   1
 -11  -3  -1 13779.5 670.620   1
  11   3   1 14965.9 676.604   1
 -12   3  -1 711.094 62.8406   1
  12  -3   1 715.798 65.2449   1
 -12  -3  -1 599.140 62.4098   1
 -13   3  -1 1784.50 116.633   1
  13  -3   1 1897.45 119.695   1
 -13  -3  -1 1857.49 120.331   1
  13   3   1 1754.77 120.454   1
 -14   3  -1 1708.21 110.924   1
  14  -3   1 1559.87 109.909   1
 -14  -3  -1 1314.31 102.795   1
  14   3   1 1720.87 114.700   1
 -15   3  -1 3377.39 183.741   1
  15  -3   1 2935.29 180.378   1
 -16   3  -1 1981.61 130.071   1
  16  -3   1 2033.52 131.628   1
 -16  -3  -1 2043.67 131.506   1
  16   3   1 1880.09 130.745   1
 -17   3  -1 39.6953 32.5193   1
  17  -3   1 41.9515 35.4236   1
 -17  -3  -1 15.9394 34.1397   1
  17   3   1-24.9641 34.6125   1
 -18   3  -1 427.902 56.6985   1
  18  -3   1 575.612 63.8677   1
 -18  -3  -1 415.418 57.1275   1
  18   3   1 600.622 65.3421   1
 -19  -3  -1 74.5220 31.3247   1
  19   3   1 77.1543 31.8192   1
 -20   3  -1 8.09909 33.6898   1
  20  -3   1-8.99005 36.8230   1
 -20  -3  -1 50.1452 38.7472   1
  20   3   1 34.6385 36.5614   1
 -21   3  -1 16.1529 31.5107   1
  21  -3   1 45.2165 34.6640   1
 -22   3  -1 57.0029 41.8779   1
  22  -3   1 62.6330 42.1699   1
 -22  -3  -1 125.368 47.0380   1
  22   3   1 123.072 44.7279   1
 -23   3  -1 16.3524 36.9656   1
  23  -3   1 8.89163 36.9787   1
 -24   3  -1 137.738 39.0909   1
  24  -3   1 70.3635 37.3203   1
 -24  -3  -1 24.0476 37.7977   1
  24   3   1 109.864 45.1163   1
 -25  -3  -1 41.0145 44.8420   1
  25   3   1 7.82001 33.9802   1
 -26  -4   1-31.5643 32.3266   1
  26   4  -1-8.38561 30.9661   1
 -25  -4   1-8.16174 37.3662   1
  25   4  -1 17.1650 37.2762   1
 -24   4   1 75.8477 39.6545   1
  24  -4  -1 62.1685 40.7755   1
 -23   4   1 260.489 54.6945   1
  23  -4  -1 188.369 51.7437   1
 -23  -4   1 276.640 51.4437   1
  23   4  -1 198.128 48.9870   1
 -22   4   1 25.0123 35.7068   1
  22  -4  -1-8.98231 34.4076   1
 -21   4   1 123.948 42.6752   1
  21  -4  -1 80.7093 39.8925   1
 -21  -4   1 182.749 47.3056   1
  21   4  -1 129.380 44.0730   1
 -20   4   1-16.2942 33.3612   1
  20  -4  -1-8.83136 32.5972   1
 -20  -4   1 57.7368 40.4946   1
  20   4  -1-17.3725 38.2469   1
 -19   4   1 87.7383 39.7484   1
  19  -4  -1 69.4137 35.1574   1
 -19  -4   1 106.613 34.8044   1
  19   4  -1 60.3090 32.0061   1
 -18   4   1 186.012 41.8086   1
  18  -4  -1 228.569 46.7185   1
 -18  -4   1 167.870 43.8329   1
  18   4  -1 233.514 49.7049   1
 -17  -4   1 7.93371 28.1666   1
  17   4  -1 58.8499 37.0419   1
 -16   4   1 729.277 69.1494   1
  16  -4  -1 928.028 79.0363   1
 -16  -4   1 654.520 70.2985   1
  16   4  -1 881.797 76.8180   1
 -15   4   1 27.5665 26.9812   1
  15  -4  -1 106.577 37.0509   1
 -15  -4   1 53.3101 33.6266   1
  15   4  -1 56.4387 35.1075   1
 -14   4   1 11541.5 585.714   1
  14  -4  -1 13034.4 594.638   1
 -14  -4   1 12080.2 589.152   1
  14   4  -1 13394.3 599.773   1
  13  -4  -1 6523.44 323.584   1
 -13  -4   1 6305.55 321.283   1
  13   4  -1 6269.57 322.363   1
 -12  -4   1 6911.66 351.181   1
  12   4  -1 7255.08 353.409   1
 -11   4   1 2380.39 130.224   1
  11  -4  -1 2160.11 129.872   1
 -11  -4   1 1930.24 129.122   1
  11   4  -1 2268.11 134.578   1
 -10  -4   1 16130.8 741.662   1
  10  -4  -1 16961.1 741.098   1
  10   4  -1 16074.2 742.406   1
 -10   4   1 14924.0 735.542   1
   9  -4  -1 1201.45 81.8421   1
  -9  -4   1 1135.95 82.6650   1
  -9   4   1 1279.69 82.9893   1
   9   4  -1 1288.14 86.4874   1
   8  -4  -1 54610.5 2495.96   1
  -8  -4   1 55913.7 2499.97   1
  -8   4   1 56070.6 2494.64   1
   8   4  -1 57005.6 2501.54   1
   7  -4  -1 6959.21 325.143   1
  -7  -4   1 6461.82 327.569   1
  -7   4   1 7067.91 325.067   1
   7   4  -1 6605.63 329.268   1
   6  -4  -1 60896.3 2877.58   1
  -6  -4   1 64721.2 2882.98   1
   6   4  -1 65567.1 2882.79   1
  -6   4   1 67900.8 2880.37   1
  -5  -4   1 13221.8 615.922   1
   5   4  -1 13530.3 615.879   1
  -4  -4   1 108736. 4842.69   1
   4  -4  -1 109619. 4837.72   1
   4   4  -1 101241. 4842.44   1
  -4   4   1 115005. 4837.86   1
   3  -4  -1 324.184 30.9707   1
  -3   4   1 342.032 30.6166   1
   2  -4  -1 9845.73 484.141   1
  -2   4   1 11401.2 486.052   1
   1   4  -1 80317.0 3541.97   1
   1  -4  -1 81153.7 3540.52   1
  -1  -4   1 75059.8 3540.69   1
  -1   4   1 82163.6 3539.31   1
   0   4   1 77916.4 3200.51   1
   0  -4   1 66128.8 3200.16   1
   0  -4  -1 74149.0 3200.58   1
   0   4  -1 69905.1 3201.36   1
   1   4   1 8600.32 403.434   1
  -1  -4  -1 8897.54 404.428   1
  -1   4  -1 8857.75 404.984   1
   1  -4   1 8546.09 404.225   1
  -3  -4  -1 3283.91 165.335   1
   3   4   1 3157.12 164.051   1
   4   4   1 35952.1 1590.63   1
  -4  -4  -1 35498.8 1590.65   1
  -4   4  -1 35091.0 1590.57   1
   4  -4   1 35216.2 1589.47   1
  -5  -4  -1 62951.2 2711.67   1
  -5   4  -1 63567.2 2710.39   1
   5  -4   1 64745.1 2710.09   1
   6   4   1 81454.8 3438.87   1
  -6  -4  -1 78238.6 3436.41   1
  -6   4  -1 82363.6 3433.39   1
   7   4   1 11800.4 509.265   1
   7  -4   1 10359.2 503.418   1
  -7  -4  -1 10935.8 506.317   1
  -7   4  -1 10095.3 501.179   1
   8   4   1 214.415 34.9436   1
  -8  -4  -1 168.624 30.8978   1
  -8   4  -1 207.146 32.1380   1
   8  -4   1 211.525 32.6156   1
   9  -4   1 43650.9 1902.33   1
   9   4   1 41835.5 1900.66   1
  -9   4  -1 41077.0 1897.75   1
  -9  -4  -1 42299.0 1900.43   1
 -10  -4  -1 2769.35 158.853   1
  10  -4   1 2691.42 157.003   1
 -10   4  -1 2783.16 154.560   1
  10   4   1 2668.37 158.825   1
 -11  -4  -1 10982.7 549.905   1
  11  -4   1 11648.8 553.816   1
 -11   4  -1 11482.0 549.952   1
  11   4   1 12393.2 556.041   1
 -12  -4  -1 5521.83 293.105   1
  12  -4   1 6216.48 298.883   1
 -12   4  -1 5122.15 289.301   1
  12   4   1 6468.28 303.044   1
 -13  -4  -1 2665.04 162.827   1
  13  -4   1 2789.93 165.587   1
 -13   4  -1 2620.15 158.913   1
  13   4   1 3063.60 170.148   1
 -14  -4  -1 3997.05 216.907   1
  14  -4   1 3904.79 214.970   1
 -14   4  -1 3836.26 210.470   1
  14   4   1 3765.85 213.403   1
 -15  -4  -1 838.761 77.6741   1
  15  -4   1 862.797 76.1036   1
  15   4   1 832.832 77.5106   1
 -16  -4  -1 164.180 38.1145   1
  16  -4   1 149.645 41.3454   1
 -16   4  -1 121.036 37.7206   1
  16   4   1 162.475 43.3903   1
 -17  -4  -1 24.2223 33.1959   1
  17  -4   1 76.7467 32.2125   1
 -17   4  -1 93.6856 31.0967   1
  17   4   1 59.7186 35.0608   1
  18  -4   1 426.487 57.7513   1
 -18   4  -1 560.069 62.1695   1
 -19  -4  -1 510.150 61.9918   1
  20  -4   1-17.8646 38.2531   1
 -20   4  -1-24.6821 36.7134   1
  20   4   1 34.6005 40.5805   1
 -21  -4  -1 83.5026 44.8614   1
  21  -4   1-8.91479 34.7952   1
 -21   4  -1 33.0819 41.9437   1
  21   4   1 51.7493 41.9178   1
 -22  -4  -1 24.7821 34.8738   1
  22  -4   1 8.87281 34.5943   1
 -22   4  -1 33.2478 35.6021   1
  22   4   1-8.62829 34.7815   1
 -23  -4  -1 57.5916 36.3865   1
  23  -4   1 61.2975 33.1134   1
 -23   4  -1 132.955 40.9389   1
  23   4   1 60.3273 33.7678   1
 -24  -4  -1-16.1163 39.1339   1
  24  -4   1-25.7803 34.6397   1
 -24   4  -1-16.4153 37.5807   1
  24   4   1 8.48823 41.2222   1
 -25  -4  -1 77.9967 41.1794   1
 -25   4  -1 55.9065 36.6498   1
  25   4   1 33.0938 41.1342   1
 -26  -5   1 7.88756 38.7306   1
  26   5  -1 24.8708 35.5098   1
 -24  -5   1 57.5672 36.7346   1
 -24   5   1 8.27764 38.8678   1
  24   5  -1 42.3252 33.6033   1
 -23  -5   1 57.4644 32.1064   1
  23  -5  -1 79.3409 41.4380   1
 -23   5   1 41.8320 38.3911   1
  23   5  -1 60.1659 36.9003   1
 -22  -5   1 289.408 48.8076   1
  22  -5  -1 272.572 52.8147   1
 -22   5   1 335.252 53.0106   1
  22   5  -1 369.502 54.2575   1
 -21  -5   1 141.177 44.2162   1
  21  -5  -1 148.416 46.0063   1
 -21   5   1 133.302 44.3560   1
  21   5  -1 148.631 46.0718   1
 -20  -5   1 16.5793 36.5050   1
  20   5  -1 8.80963 36.6379   1
  19  -5  -1 179.391 39.5512   1
 -19   5   1 89.7631 35.4409   1
 -18  -5   1 241.748 49.4873   1
  18   5  -1 265.470 51.8763   1
 -18   5   1 327.056 51.5335   1
  18  -5  -1 293.250 53.2940   1
  17  -5  -1 741.395 72.8771   1
  17   5  -1 734.492 74.2091   1
 -17   5   1 721.667 69.7176   1
 -17  -5   1 871.184 77.2720   1
 -16  -5   1 31.2799 31.5910   1
  16  -5  -1 63.0624 31.8437   1
  16   5  -1 34.3253 31.7475   1
 -16   5   1 67.5481 32.6689   1
  15  -5  -1 1217.49 94.3662   1
 -15   5   1 1321.59 94.1460   1
  14   5  -1 351.427 51.0353   1
 -14  -5   1 260.647 43.0800   1
 -14   5   1 344.393 46.3342   1
  14  -5  -1 360.666 48.5972   1
  13   5  -1 9458.33 470.244   1
 -13  -5   1 9603.95 470.147   1
 -13   5   1 9722.09 466.900   1
  13  -5  -1 9900.68 469.307   1
  12   5  -1 4876.13 247.723   1
 -12  -5   1 4691.85 245.484   1
  12  -5  -1 4377.41 239.848   1
  11   5  -1 17673.6 838.139   1
  11  -5  -1 18767.0 835.987   1
 -11   5   1 18059.3 832.541   1
 -11  -5   1 17698.3 836.401   1
 -10   5   1 5115.68 260.702   1
  10  -5  -1 5252.14 262.809   1
   9   5  -1 643.606 59.1056   1
  -9   5   1 762.438 60.4847   1
   9  -5  -1 834.735 61.7431   1
  -9  -5   1 740.780 60.8567   1
   8   5  -1 3051.80 168.301   1
  -8   5   1 3163.86 164.966   1
   8  -5  -1 2912.23 161.899   1
  -8  -5   1 3101.85 167.507   1
   7   5  -1 40840.1 1831.59   1
  -7   5   1 41407.2 1829.13   1
   7  -5  -1 39519.2 1827.77   1
  -7  -5   1 41292.4 1832.10   1
   6   5  -1 7318.87 361.567   1
  -6   5   1 7909.22 360.363   1
   6  -5  -1 7301.39 360.610   1
  -6  -5   1 7680.91 364.158   1
   5   5  -1 84133.7 3605.20   1
   5  -5  -1 74342.3 3597.87   1
  -5  -5   1 83345.3 3604.72   1
  -5   5   1 83489.0 3600.18   1
  -4   5   1 16003.9 743.004   1
   4  -5  -1 16537.1 745.079   1
  -4  -5   1 16553.1 747.810   1
   4   5  -1 16218.2 747.236   1
  -3  -5   1 55158.2 2422.16   1
   3   5  -1 53368.0 2420.91   1
  -2  -5   1 423.815 38.0465   1
   2   5  -1 338.932 35.8312   1
  -1  -5   1 51122.7 2250.16   1
   1   5  -1 49658.3 2249.33   1
   0  -5   1 68444.8 3069.33   1
   0   5  -1 69422.3 3068.89   1
   1  -5   1 44680.4 2008.30   1
   1   5   1 44215.6 2006.27   1
  -1  -5  -1 44126.2 2006.10   1
  -1   5  -1 46725.3 2008.71   1
  -2  -5  -1 6668.90 314.727   1
   2  -5   1 6165.28 312.408   1
   2   5   1 6959.14 316.229   1
   3  -5   1 133751. 5868.00   1
   3   5   1 128152. 5867.83   1
  -3  -5  -1 132769. 5868.79   1
  -3   5  -1 134248. 5867.76   1
   4   5   1 30745.8 1383.90   1
  -4  -5  -1 31528.9 1385.81   1
  -4   5  -1 30675.7 1383.42   1
   4  -5   1 29950.5 1383.43   1
   5   5   1 2519.35 137.380   1
  -5  -5  -1 2445.85 136.747   1
  -5   5  -1 2488.26 135.279   1
   5  -5   1 2364.66 137.199   1
   6   5   1 613.355 54.4163   1
  -6  -5  -1 551.389 52.3098   1
  -6   5  -1 621.931 53.1204   1
   6  -5   1 535.830 51.1222   1
   7   5   1 480.610 48.8087   1
  -7  -5  -1 548.634 51.2057   1
  -7   5  -1 523.681 49.8001   1
   7  -5   1 517.378 49.8052   1
   8   5   1 15649.5 689.430   1
   8  -5   1 13868.1 681.374   1
  -8  -5  -1 14591.2 685.705   1
  -8   5  -1 14856.8 683.049   1
  -9   5  -1 18279.2 825.980   1
   9  -5   1 17467.5 824.734   1
 -10  -5  -1 29327.9 1384.80   1
  10   5   1 31597.7 1387.08   1
  11  -5   1 1536.36 102.373   1
  11   5   1 1484.28 101.577   1
 -11  -5  -1 1510.36 101.469   1
 -11   5  -1 1304.24 97.0460   1
  12  -5   1 1094.25 84.6140   1
  12   5   1 1272.05 91.9165   1
 -12  -5  -1 1081.04 85.2087   1
 -12   5  -1 1017.04 81.7490   1
  13  -5   1 2849.31 161.136   1
  13   5   1 2712.67 160.371   1
 -13  -5  -1 2438.96 154.926   1
 -13   5  -1 2727.67 158.047   1
  14  -5   1 2763.43 164.778   1
 -15  -5  -1 551.422 63.9752   1
  15   5   1 634.429 66.9260   1
 -16  -5  -1 8.25023 32.3148   1
  16  -5   1 74.1292 31.7061   1
 -16   5  -1 94.1011 30.7305   1
  16   5   1 101.241 40.1708   1
 -17  -5  -1 157.634 41.9783   1
  17  -5   1 126.491 41.8450   1
 -17   5  -1 88.3123 39.4562   1
  17   5   1 196.919 47.9995   1
 -18  -5  -1 360.761 53.7930   1
  18  -5   1 556.587 62.3358   1
 -18   5  -1 605.074 64.8958   1
  18   5   1 412.263 56.2973   1
 -19  -5  -1 264.708 43.2571   1
 -19   5  -1 373.014 55.6994   1
  19  -5   1 373.139 56.1146   1
  20  -5   1 1002.87 86.7757   1
 -20  -5  -1 800.844 78.8447   1
 -20   5  -1 1015.74 87.1759   1
  20   5   1 1020.81 86.4711   1
  21   5   1 17.1502 31.6539   1
  21  -5   1 8.71103 37.8365   1
 -21   5  -1 49.8828 40.8191   1
 -21  -5  -1-16.5056 29.8730   1
  22   5   1 127.708 37.6150   1
  22  -5   1 130.608 43.7572   1
 -22   5  -1 90.8998 43.6831   1
 -22  -5  -1 238.461 42.6499   1
  23   5   1 160.097 40.1439   1
  23  -5   1 77.9155 38.7564   1
 -23  -5  -1 138.281 41.3900   1
 -24   5  -1 24.1574 37.8119   1
  24  -5   1 50.8485 36.3305   1
  25   5   1-16.4023 40.6992   1
 -25  -5  -1 15.5723 39.8539   1
  25   6  -1-32.8252 40.2993   1
 -25  -6   1-7.97385 41.6326   1
  24   6  -1 33.4864 37.4305   1
 -24  -6   1 72.4309 43.2684   1
 -23   6   1 68.5565 38.8324   1
  23  -6  -1 52.2955 36.3431   1
  22   6  -1 147.814 41.1921   1
  22  -6  -1 87.1827 35.6036   1
 -22   6   1 136.341 43.1195   1
 -22  -6   1 140.349 38.2299   1
 -21   6   1 411.724 57.7573   1
  21  -6  -1 469.068 59.1587   1
  20   6  -1 265.203 49.3047   1
  20  -6  -1 266.495 49.7051   1
 -20   6   1 232.772 50.7045   1
 -20  -6   1 201.337 41.7100   1
  19  -6  -1 50.8231 32.4699   1
 -19   6   1 130.045 38.1895   1
 -19  -6   1 170.558 47.4281   1
  18   6  -1 645.893 69.7334   1
  18  -6  -1 340.308 53.0138   1
 -18   6   1 358.281 53.3832   1
 -18  -6   1 542.650 62.7123   1
  17   6  -1 232.647 47.8019   1
  17  -6  -1 283.263 48.3149   1
 -17  -6   1 175.900 41.7705   1
 -17   6   1 240.668 42.9000   1
 -16  -6   1 2290.89 145.059   1
  16   6  -1 2356.27 148.835   1
  15   6  -1 331.309 49.9283   1
 -15   6   1 347.240 48.8583   1
 -15  -6   1 257.264 43.5459   1
  15  -6  -1 211.706 41.7597   1
  14   6  -1 416.100 51.9792   1
 -14   6   1 414.227 49.6214   1
  14  -6  -1 363.341 49.5741   1
  13   6  -1 691.257 69.7249   1
  13  -6  -1 824.625 71.3143   1
 -13   6   1 909.086 73.1453   1
 -13  -6   1 877.676 75.6984   1
  12  -6  -1 13810.7 641.944   1
 -12   6   1 14247.0 641.918   1
  12   6  -1 13118.5 643.232   1
 -12  -6   1 13188.7 642.275   1
  11   6  -1 692.187 62.7611   1
 -11  -6   1 592.510 60.2693   1
  10   6  -1 4353.63 236.987   1
 -10   6   1 4592.51 234.490   1
  10  -6  -1 4294.12 233.274   1
 -10  -6   1 4845.97 239.750   1
  -9   6   1 17.0619 25.7210   1
   8   6  -1 84.6109 31.7333   1
  -8   6   1 63.8739 25.2052   1
   8  -6  -1 71.5328 24.7922   1
  -8  -6   1 101.656 31.4020   1
   7   6  -1 8549.20 388.558   1
  -7   6   1 7679.04 383.208   1
   7  -6  -1 7022.78 384.948   1
  -7  -6   1 8956.29 391.040   1
   6   6  -1 7811.95 371.458   1
   6  -6  -1 7029.73 365.037   1
  -6   6   1 8374.58 369.555   1
  -6  -6   1 7627.31 371.136   1
   5   6  -1 5040.99 250.085   1
  -5   6   1 5141.69 245.552   1
  -5  -6   1 5245.27 251.039   1
   5  -6  -1 4475.74 243.799   1
   4   6  -1 8967.83 411.920   1
  -4  -6   1 9136.82 412.238   1
  -4   6   1 8878.79 407.081   1
   4  -6  -1 7734.87 403.391   1
   3   6  -1 11466.2 551.144   1
  -3  -6   1 11801.1 551.838   1
  -3   6   1 12151.8 551.411   1
   3  -6  -1 12000.5 550.815   1
   2   6  -1 177176. 7981.75   1
  -2  -6   1 180759. 7982.40   1
  -2   6   1 180592. 7980.05   1
   2  -6  -1 181447. 7980.66   1
   1  -6  -1 25372.3 1098.88   1
  -1  -6   1 23139.7 1098.83   1
  -1   6   1 24656.7 1097.88   1
   1   6  -1 23913.8 1099.41   1
   0   6   1 41067.4 1986.03   1
   0  -6  -1 44110.6 1987.59   1
   0   6  -1 46474.4 1989.42   1
   0  -6   1 46629.1 1991.31   1
   1   6   1 14978.9 693.386   1
  -1  -6  -1 14406.5 692.639   1
  -1   6  -1 15754.8 696.850   1
   1  -6   1 15490.8 696.441   1
   2   6   1 35740.3 1722.81   1
  -2   6  -1 39776.7 1725.81   1
   2  -6   1 38883.8 1724.82   1
  -2  -6  -1 39512.9 1725.81   1
   3  -6   1 5840.62 281.192   1
  -3  -6  -1 6017.10 282.587   1
  -3   6  -1 5410.65 279.174   1
   3   6   1 5648.88 280.761   1
   4   6   1 25648.3 1124.88   1
  -4  -6  -1 26517.1 1125.62   1
  -4   6  -1 25746.3 1123.01   1
   5   6   1 8378.51 409.084   1
  -5  -6  -1 8495.37 409.647   1
  -5   6  -1 8862.73 408.697   1
   5  -6   1 8413.04 407.032   1
   6   6   1 3918.19 208.667   1
  -6  -6  -1 4006.74 209.393   1
  -6   6  -1 4056.25 207.719   1
   6  -6   1 3936.55 207.993   1
   7   6   1 1084.99 83.5503   1
  -7  -6  -1 1215.03 84.8369   1
  -7   6  -1 1344.37 85.5538   1
   7  -6   1 1126.29 81.7486   1
  -8   6  -1 9653.93 448.695   1
   8  -6   1 8967.98 445.986   1
  -9  -6  -1 6426.24 331.747   1
   9   6   1 6912.16 335.436   1
  10   6   1 256.688 39.1790   1
 -10  -6  -1 253.317 38.0708   1
  10  -6   1 261.658 40.8680   1
 -10   6  -1 231.326 40.1360   1
  11   6   1 11378.6 516.057   1
 -11   6  -1 10277.0 508.322   1
  11  -6   1 10463.4 509.958   1
 -11  -6  -1 10436.6 513.044   1
  12   6   1 2029.24 128.439   1
 -12   6  -1 2033.57 128.495   1
 -12  -6  -1 1976.18 127.821   1
  12  -6   1 1971.73 127.518   1
  13   6   1 1370.19 98.5355   1
  13  -6   1 1295.52 93.2052   1
  14   6   1 1028.88 86.0419   1
  14  -6   1 957.460 81.2173   1
 -14  -6  -1 1088.65 86.9711   1
 -14   6  -1 1000.26 81.1655   1
 -15   6  -1 68.7386 30.8367   1
  15   6   1 35.0288 35.9060   1
 -15  -6  -1-7.76331 32.8190   1
  15  -6   1 55.7351 28.8760   1
  16   6   1 900.083 85.1446   1
  16  -6   1 996.354 83.2462   1
 -16   6  -1 877.741 81.1134   1
 -16  -6  -1 940.917 82.6306   1
  17  -6   1 851.393 80.1473   1
 -17   6  -1 937.839 81.9706   1
 -18   6  -1 57.0278 38.7171   1
  18   6   1 35.1699 39.2797   1
 -18  -6  -1 16.5935 35.0705   1
  18  -6   1 67.8963 40.7954   1
  19   6   1 2177.52 141.273   1
  19  -6   1 1956.01 134.435   1
 -19  -6  -1 2012.66 135.837   1
 -19   6  -1 2048.93 135.702   1
 -20   6  -1-8.28565 39.7846   1
  20  -6   1 8.63718 36.9886   1
  21   6   1 500.381 63.5452   1
 -22   6  -1 126.028 44.9392   1
  22  -6   1 85.9660 40.6017   1
 -23   6  -1 33.7083 39.6137   1
  23  -6   1 102.312 43.7134   1
 -23  -6  -1 55.8281 36.5999   1
  23   6   1 41.7028 41.9050   1
 -24  -6  -1 15.8202 37.5503   1
 -24   6  -1 24.9518 30.1070   1
  24   6   1-16.2573 36.2754   1
  25   7  -1 16.1516 38.3674   1
 -25  -7   1 54.3531 40.9506   1
  23   7  -1 51.1564 37.0721   1
 -23  -7   1 56.6841 41.0694   1
 -23   7   1 8.87968 36.9662   1
  22   7  -1 61.3123 39.0877   1
 -22  -7   1-32.7620 37.5010   1
  21   7  -1 291.549 53.6242   1
  21  -7  -1 199.709 47.6304   1
 -21  -7   1 280.914 49.3015   1
 -21   7   1 272.005 53.2748   1
  20   7  -1 315.145 51.7087   1
  20  -7  -1 225.205 48.8263   1
 -20  -7   1 171.288 44.5772   1
 -20   7   1 216.799 49.2829   1
  19   7  -1-8.83253 38.3661   1
  19  -7  -1-17.0954 33.3253   1
 -19  -7   1-17.1105 39.1716   1
 -19   7   1-8.55626 39.6629   1
  18   7  -1 9.13150 37.9776   1
 -18   7   1-50.4275 38.9612   1
  18  -7  -1-16.7856 33.2825   1
  17  -7  -1 660.793 67.4597   1
 -17  -7   1 605.307 66.6190   1
  17   7  -1 650.889 69.6519   1
 -17   7   1 725.325 70.5950   1
  16  -7  -1 31.7038 27.6556   1
 -16  -7   1 54.9632 38.6493   1
 -16   7   1 72.9514 32.2577   1
  16   7  -1 103.098 38.9379   1
 -15   7   1 1101.12 89.2794   1
  15  -7  -1 1116.16 88.0036   1
 -15  -7   1 1065.74 86.6793   1
  15   7  -1 1064.03 87.6235   1
 -14   7   1 1098.08 87.5823   1
 -14  -7   1 1115.21 87.9955   1
  14   7  -1 1243.12 92.4828   1
 -13   7   1 781.836 72.3941   1
  13  -7  -1 614.535 64.6968   1
 -13  -7   1 792.863 71.2861   1
  13   7  -1 674.903 69.4892   1
  12  -7  -1 1045.61 83.8012   1
  12   7  -1 1060.24 86.0505   1
 -12  -7   1 1090.10 87.2362   1
 -12   7   1 1200.34 86.6434   1
  11  -7  -1 6149.56 315.159   1
  11   7  -1 6286.27 319.357   1
 -11   7   1 6363.03 316.498   1
 -11  -7   1 6188.00 318.717   1
 -10  -7   1 48.1164 27.3144   1
  10   7  -1 35.2235 25.0489   1
   9  -7  -1 874.969 73.7708   1
  -9  -7   1 1088.63 78.9779   1
  -9   7   1 979.205 74.4947   1
   9   7  -1 1008.44 79.4260   1
  -8   7   1 22.6644 24.2751   1
  -8  -7   1 19.3420 22.8745   1
   8   7  -1 6.38910 23.1351   1
  -7   7   1 21091.7 940.423   1
   7  -7  -1 19977.3 939.611   1
   6   7  -1 577.961 56.5974   1
  -6  -7   1 780.321 62.0269   1
  -6   7   1 597.526 55.6632   1
   6  -7  -1 893.774 62.6445   1
   5  -7  -1 20317.9 964.234   1
   5   7  -1 20774.1 969.170   1
  -5  -7   1 22530.0 972.457   1
  -5   7   1 21300.7 967.277   1
   4  -7  -1 8674.87 457.787   1
   4   7  -1 10140.5 464.008   1
  -4  -7   1 10141.8 465.008   1
  -4   7   1 10222.6 461.365   1
   3  -7  -1 20757.0 940.247   1
   3   7  -1 20818.1 942.339   1
  -3  -7   1 20130.6 940.989   1
  -3   7   1 20685.4 940.001   1
   2  -7  -1 765.833 58.4911   1
   2   7  -1 864.200 60.9011   1
  -2  -7   1 564.577 55.4216   1
  -2   7   1 684.457 55.7399   1
   1  -7  -1 34927.2 1523.39   1
  -1  -7   1 33787.1 1524.40   1
   1   7  -1 32733.0 1523.36   1
  -1   7   1 33746.4 1522.57   1
   0  -7   1 2517.09 132.377   1
   0   7   1 2107.39 126.515   1
   0  -7  -1 2318.20 128.369   1
   0   7  -1 2208.97 127.617   1
   1  -7   1 41.1232 23.6069   1
   1   7   1 43.2794 20.9684   1
  -1  -7  -1 58.1957 22.8265   1
  -1   7  -1 24.9552 21.4547   1
   2  -7   1 28318.1 1265.30   1
   2   7   1 27432.6 1262.93   1
  -2  -7  -1 26733.5 1262.59   1
  -2   7  -1 29235.0 1266.24   1
   3  -7   1 39895.3 1879.89   1
  -3   7  -1 42067.4 1881.90   1
  -3  -7  -1 43205.4 1883.53   1
   3   7   1 42443.2 1883.02   1
   4  -7   1 9846.91 481.908   1
  -4   7  -1 10222.2 482.740   1
  -4  -7  -1 10430.0 484.932   1
   4   7   1 10375.4 484.539   1
  -5   7  -1 21.7069 19.6604   1
   5  -7   1 16.9224 17.3454   1
   5   7   1 28.8674 24.0237   1
  -5  -7  -1 11.9100 25.1502   1
  -6   7  -1 423.472 44.1572   1
   6  -7   1 289.227 39.1957   1
   6   7   1 286.748 40.5664   1
  -6  -7  -1 361.960 44.2416   1
   7   7   1 156.412 37.9753   1
  -7  -7  -1 220.859 39.0411   1
  -7   7  -1 269.929 39.1953   1
   7  -7   1 173.366 39.3822   1
  -8  -7  -1 1291.47 90.9198   1
   8   7   1 1225.89 91.1642   1
   9   7   1 4787.38 243.535   1
  -9  -7  -1 4331.67 238.796   1
  -9   7  -1 4626.36 238.947   1
   9  -7   1 4377.74 238.953   1
  10   7   1 9627.28 435.743   1
 -10  -7  -1 8333.14 427.809   1
 -10   7  -1 8464.50 427.094   1
  10  -7   1 8820.52 428.925   1
  11   7   1 283.471 46.7058   1
  11  -7   1 268.064 43.7236   1
 -11  -7  -1 235.406 45.2924   1
 -11   7  -1 323.935 45.3011   1
 -12  -7  -1 2662.93 169.235   1
  12  -7   1 3257.82 175.406   1
  12   7   1 2890.93 172.341   1
 -13  -7  -1 1092.25 86.3405   1
  13  -7   1 815.599 77.1418   1
 -13   7  -1 980.681 82.3212   1
  13   7   1 1002.11 83.5443   1
 -14  -7  -1-22.9896 30.3851   1
  14   7   1 8.51874 29.5754   1
  15  -7   1 1695.71 119.753   1
  15   7   1 1830.79 123.717   1
 -15   7  -1 1713.24 120.749   1
 -15  -7  -1 1868.02 123.196   1
 -16  -7  -1 141.795 39.8837   1
  16  -7   1 281.175 45.4893   1
 -16   7  -1 157.323 40.5360   1
  16   7   1 134.765 44.3370   1
 -17  -7  -1-16.8169 28.5491   1
  17   7   1 44.5134 33.4863   1
 -17   7  -1-25.2079 37.4948   1
  17  -7   1-25.4041 38.7683   1
  18  -7   1 1116.27 90.0717   1
  18   7   1 992.086 90.5504   1
 -18   7  -1 945.916 85.8726   1
 -18  -7  -1 1004.52 90.4915   1
 -19  -7  -1 324.524 49.3866   1
  19  -7   1 294.645 51.9801   1
 -19   7  -1 292.513 53.8467   1
 -20  -7  -1 350.087 55.7365   1
  20  -7   1 485.079 62.4591   1
 -20   7  -1 390.161 60.2664   1
  20   7   1 525.436 67.8353   1
 -21  -7  -1-8.18205 35.5384   1
  21  -7   1 8.66072 33.1757   1
 -21   7  -1 43.3498 40.1873   1
  21   7   1-8.59276 38.3447   1
 -22  -7  -1-16.0575 31.8388   1
  22   7   1 42.2799 33.5324   1
  22  -7   1 17.1202 28.4026   1
 -22   7  -1 17.3015 33.7281   1
 -23   7  -1-8.64953 32.5361   1
  23  -7   1-8.45435 30.6017   1
 -24  -7  -1 15.3817 33.8851   1
  24   7   1 40.2060 35.9018   1
 -24  -8   1 7.83316 34.9603   1
  24   8  -1 24.7426 40.4974   1
 -23  -8   1 8.00211 37.0942   1
  23   8  -1 17.0099 37.4525   1
 -22   8   1 44.3605 38.5366   1
  22  -8  -1-8.92546 32.9477   1
  21   8  -1 130.032 47.1301   1
 -21  -8   1 109.742 41.6392   1
 -21   8   1 44.2910 35.3503   1
  21  -8  -1 89.1260 38.9176   1
  20   8  -1 273.515 49.4080   1
  20  -8  -1 185.992 45.2504   1
  19  -8  -1 26.2887 33.6401   1
 -19  -8   1 65.6962 32.6364   1
 -19   8   1 52.2521 39.4322   1
  18  -8  -1 17.2615 34.2293   1
 -18   8   1 25.7348 37.7804   1
  18   8  -1 26.0642 32.6893   1
 -18  -8   1 8.18717 33.5354   1
  17  -8  -1 245.537 50.7202   1
 -17   8   1 227.369 50.0868   1
  17   8  -1 217.918 42.9553   1
 -17  -8   1 202.129 41.6836   1
  16  -8  -1 297.678 49.3690   1
 -16   8   1 321.120 51.9851   1
  16   8  -1 300.345 51.5781   1
 -16  -8   1 297.431 50.4070   1
 -15  -8   1 2417.84 154.789   1
  15   8  -1 2598.37 157.753   1
  14   8  -1 41.0667 32.5648   1
 -14  -8   1-23.8188 34.9597   1
 -14   8   1-7.73081 32.1477   1
  14  -8  -1 7.90515 29.7346   1
  13   8  -1 40.8005 33.9759   1
 -13  -8   1 39.2691 35.0879   1
 -13   8   1 22.4247 31.1306   1
  13  -8  -1 54.0811 28.5682   1
  12   8  -1 9435.36 440.596   1
 -12  -8   1 9064.72 439.133   1
 -12   8   1 8606.09 433.342   1
  12  -8  -1 8416.73 434.233   1
  11   8  -1 412.120 55.8082   1
 -11  -8   1 433.490 53.1222   1
 -11   8   1 324.506 45.5486   1
  11  -8  -1 358.441 49.8435   1
 -10  -8   1 3402.50 193.153   1
 -10   8   1 3793.03 193.274   1
  10  -8  -1 3643.72 192.967   1
   9   8  -1 1287.11 97.7103   1
   9  -8  -1 1413.36 98.7896   1
  -8  -8   1 500.036 60.4151   1
   8   8  -1 864.119 67.6214   1
   7   8  -1 4320.07 236.536   1
  -7   8   1 4615.93 235.638   1
  -7  -8   1 4713.76 241.246   1
  -6  -8   1 2206.14 133.252   1
   6   8  -1 2151.13 132.806   1
  -6   8   1 2393.83 133.931   1
   6  -8  -1 2234.71 130.856   1
  -5   8   1 4333.83 217.147   1
   5  -8  -1 3970.57 214.921   1
  -4   8   1 7215.29 353.203   1
   4   8  -1 7123.86 354.774   1
  -4  -8   1 6976.22 354.146   1
   4  -8  -1 7555.62 354.482   1
  -3   8   1 16620.2 773.657   1
   3   8  -1 17760.6 778.334   1
  -3  -8   1 16439.1 775.731   1
   3  -8  -1 16435.0 774.287   1
  -2   8   1 23039.0 1015.86   1
   2   8  -1 22457.0 1016.86   1
  -2  -8   1 22683.4 1017.36   1
   2  -8  -1 20870.8 1013.88   1
  -1   8   1 6103.78 284.515   1
   1  -8  -1 5674.21 283.077   1
  -1  -8   1 6088.13 286.129   1
   0   8   1 2456.37 131.752   1
   0   8  -1 2194.95 130.518   1
   0  -8   1 2199.66 130.330   1
   0  -8  -1 2163.05 129.185   1
  -1   8  -1 1270.84 88.6956   1
   1   8   1 1441.86 91.8271   1
   1  -8   1 1295.97 90.3751   1
  -2   8  -1 5829.67 276.895   1
   2   8   1 4928.50 271.377   1
  -2  -8  -1 5085.00 272.159   1
   2  -8   1 6151.37 279.225   1
  -3   8  -1 9922.24 486.685   1
   3   8   1 10694.0 489.078   1
  -3  -8  -1 10088.7 487.199   1
   3  -8   1 10248.5 488.175   1
   4   8   1 6004.49 294.080   1
  -4  -8  -1 5612.24 292.954   1
   4  -8   1 5681.17 292.122   1
  -4   8  -1 6104.20 294.384   1
  -5   8  -1 177.975 31.7199   1
   5  -8   1 133.689 30.2972   1
   6   8   1 258.389 37.8131   1
  -6  -8  -1 191.198 34.8156   1
   7  -8   1 16197.7 775.709   1
  -7   8  -1 17906.7 778.348   1
   7   8   1 17442.2 780.030   1
  -7  -8  -1 15271.8 779.936   1
   8  -8   1 1993.46 123.997   1
  -8   8  -1 2093.08 125.994   1
   8   8   1 2154.82 129.927   1
  -8  -8  -1 1746.19 122.719   1
   9  -8   1 1607.39 103.934   1
  -9   8  -1 1310.49 97.9721   1
   9   8   1 1454.26 103.743   1
  -9  -8  -1 1396.34 100.038   1
  10  -8   1 1694.42 115.237   1
 -10   8  -1 1710.43 114.448   1
 -10  -8  -1 1728.65 116.365   1
  10   8   1 1711.72 116.616   1
  11  -8   1 123.237 35.6027   1
 -11  -8  -1 77.0577 36.0525   1
  11   8   1 135.780 40.7680   1
  12   8   1 1515.12 110.185   1
 -12  -8  -1 1589.55 109.901   1
 -12   8  -1 1491.64 106.846   1
  12  -8   1 1493.45 107.691   1
 -13  -8  -1 1251.07 93.7302   1
  13   8   1 1113.90 90.3750   1
  14  -8   1 481.495 61.5797   1
 -14   8  -1 706.993 68.0484   1
  14   8   1 597.966 65.0953   1
 -14  -8  -1 538.383 62.6798   1
  15  -8   1 83.5019 36.9079   1
 -15   8  -1 8.29679 29.5981   1
  15   8   1 113.041 42.3468   1
 -15  -8  -1 103.260 36.5072   1
  16  -8   1 195.650 41.7215   1
 -16   8  -1 194.459 44.1094   1
  16   8   1 265.542 50.7041   1
 -16  -8  -1 326.556 52.5782   1
 -17  -8  -1 436.298 59.3278   1
  17   8   1 391.911 63.2055   1
  18   8   1 295.497 56.8350   1
 -18  -8  -1 431.318 57.2965   1
 -18   8  -1 304.084 55.9866   1
  18  -8   1 384.248 57.3082   1
  19   8   1 17.3666 33.2602   1
 -19  -8  -1-17.1330 38.7255   1
 -19   8  -1 26.2568 40.5672   1
  19  -8   1-26.3791 41.2502   1
 -20  -8  -1 8.24144 35.7965   1
  20   8   1 8.73094 39.4707   1
 -21  -8  -1 32.1384 38.5909   1
 -21   8  -1 8.75271 30.4006   1
  21  -8   1 26.3839 29.8753   1
 -22  -8  -1-7.97469 27.6896   1
  22   8   1 33.5025 32.6538   1
 -23  -8  -1-46.5802 38.1148   1
  23   8   1 49.0433 36.4742   1
 -24  -9   1-7.70447 37.0004   1
  24   9  -1 40.6960 38.1891   1
 -23  -9   1-15.4456 34.4724   1
  23   9  -1-25.7926 40.8199   1
 -22  -9   1-8.16064 41.7707   1
  22   9  -1 8.49763 39.3870   1
 -21  -9   1 8.47545 30.6906   1
  21   9  -1 34.4968 29.9548   1
  20   9  -1 99.5780 42.8100   1
  20  -9  -1 145.610 44.0308   1
 -20   9   1 167.267 45.8294   1
 -20  -9   1 98.9832 40.8558   1
 -19   9   1 192.154 45.0543   1
  19  -9  -1 189.614 43.1900   1
  18   9  -1 305.056 56.2261   1
 -18  -9   1 410.359 55.4901   1
  17  -9  -1 26.5785 33.3238   1
 -17   9   1 8.50322 36.4150   1
  17   9  -1-17.1528 31.6559   1
 -17  -9   1-8.33426 27.6465   1
 -16   9   1 83.3786 37.3132   1
  16  -9  -1 43.3720 35.6330   1
  15   9  -1 1042.47 87.9653   1
  15  -9  -1 1017.32 88.1966   1
 -15  -9   1 1058.45 88.2652   1
 -15   9   1 1056.83 88.1721   1
 -14  -9   1 616.776 68.0759   1
  14   9  -1 756.980 74.9327   1
  13   9  -1 67.2484 37.8489   1
 -13  -9   1 195.009 43.5163   1
 -13   9   1 121.917 38.1505   1
  13  -9  -1 78.4714 36.7214   1
  12   9  -1 138.009 42.1367   1
  12  -9  -1 152.750 37.8812   1
 -12   9   1 134.058 37.9989   1
 -12  -9   1 212.019 40.3984   1
  11  -9  -1 5420.96 294.004   1
 -11   9   1 6117.32 298.110   1
  10  -9  -1 1438.15 100.901   1
  10   9  -1 1407.44 101.536   1
 -10  -9   1 1385.10 100.037   1
 -10   9   1 1562.18 101.957   1
  -9   9   1 535.845 53.7501   1
   9  -9  -1 567.441 55.9239   1
   9   9  -1 467.426 54.8745   1
  -9  -9   1 386.053 53.5241   1
   8   9  -1 15404.0 710.519   1
  -8  -9   1 15489.5 712.333   1
  -8   9   1 15409.2 707.258   1
   8  -9  -1 14237.6 705.351   1
  -7  -9   1 5343.48 276.681   1
   7   9  -1 5073.96 275.139   1
  -7   9   1 5499.84 275.958   1
   7  -9  -1 5490.95 274.875   1
   6   9  -1 289.150 41.6004   1
  -6  -9   1 342.007 45.5879   1
  -5   9   1 205.701 36.7430   1
   5   9  -1 208.699 41.3673   1
   5  -9  -1 205.321 36.2470   1
  -5  -9   1 147.723 36.7199   1
  -4   9   1 119.256 29.1160   1
   4   9  -1 77.7861 28.7056   1
   4  -9  -1 6.14167 26.8498   1
  -4  -9   1 78.5753 30.1335   1
  -3   9   1 3012.74 163.277   1
   3   9  -1 3242.19 169.374   1
   3  -9  -1 3187.13 168.157   1
  -2   9   1 11475.9 538.915   1
   2  -9  -1 11304.7 539.125   1
  -1   9   1 53.0802 22.5959   1
   1  -9  -1-17.8081 20.6130   1
   0   9   1 3583.88 191.984   1
   0  -9  -1 3592.50 192.692   1
   1   9   1 1018.35 79.6429   1
  -1  -9  -1 1321.75 85.5115   1
   3   9   1 2021.86 118.714   1
  -3  -9  -1 1665.90 112.720   1
  -4   9  -1 4038.85 212.599   1
   4   9   1 3973.86 213.544   1
   4  -9   1 4032.28 214.660   1
  -4  -9  -1 3819.52 212.603   1
  -5  -9  -1 267.488 40.6626   1
   5  -9   1 215.560 37.4658   1
  -5   9  -1 182.224 34.8795   1
   5   9   1 276.028 40.9197   1
   6  -9   1 4576.09 237.913   1
   6   9   1 4185.04 239.013   1
  -6  -9  -1 4651.95 239.538   1
   7  -9   1 1891.08 120.419   1
  -7   9  -1 1762.96 116.600   1
   7   9   1 1817.27 118.403   1
  -7  -9  -1 1876.71 120.098   1
   8  -9   1 1048.09 82.2610   1
  -8   9  -1 1008.47 80.5375   1
   8   9   1 1018.07 84.2196   1
   9  -9   1 1307.00 96.0833   1
  -9   9  -1 1314.89 95.1520   1
  -9  -9  -1 1287.41 96.1565   1
   9   9   1 1493.17 101.394   1
  10  -9   1 4756.15 257.892   1
  10   9   1 4903.06 262.656   1
 -10  -9  -1 5115.18 264.262   1
  11  -9   1 440.313 52.8617   1
 -11   9  -1 361.842 47.8484   1
  11   9   1 370.038 55.5686   1
 -11  -9  -1 484.301 59.1535   1
  12   9   1 2841.22 165.778   1
 -12  -9  -1 2485.58 159.310   1
  13  -9   1 58.6662 35.4593   1
 -13   9  -1 96.4389 38.6663   1
  13   9   1 25.0998 22.7928   1
 -13  -9  -1 64.9203 29.4733   1
  14  -9   1 8.56675 27.0425   1
 -14   9  -1 32.9375 30.4041   1
  14   9   1 42.0786 35.0046   1
 -14  -9  -1-8.28036 33.9163   1
 -15   9  -1 83.8790 39.0535   1
  15  -9   1 252.500 47.2793   1
  16  -9   1 105.524 41.3761   1
 -16   9  -1 127.653 40.5531   1
  16   9   1 157.662 42.1820   1
 -16  -9  -1 251.740 47.9243   1
  17  -9   1 8.85701 36.2681   1
 -17   9  -1-8.61193 38.9310   1
  17   9   1 8.69201 36.6878   1
 -17  -9  -1-8.19064 34.5716   1
 -18   9  -1 69.4827 33.9832   1
  18  -9   1 62.1666 35.3327   1
  19   9   1 8.81159 30.6099   1
 -19  -9  -1 25.4270 28.7982   1
 -19   9  -1 52.3367 44.6616   1
  19  -9   1 26.7589 41.3576   1
  20   9   1-34.2850 39.2415   1
 -20  -9  -1-8.38533 36.9228   1
 -20   9  -1 95.9680 45.5413   1
  20  -9   1-17.8377 39.2720   1
  21   9   1 112.485 41.2504   1
 -21  -9  -1 87.1000 34.1253   1
 -21   9  -1 8.68288 40.9132   1
  21  -9   1 124.260 45.5921   1
 -22   9  -1 43.0058 40.3557   1
  22   9   1-16.8449 38.5653   1
 -23  -9  -1 38.2548 35.4695   1
  23   9   1-8.05741 37.3531   1
 -23 -10   1 38.9218 25.8332   1
  23  10  -1-8.24747 28.0125   1
 -22 -10   1 41.3909 40.2250   1
  22  10  -1 24.9058 39.8902   1
 -21 -10   1-8.23443 37.7090   1
  21  10  -1 52.2925 42.7978   1
  20 -10  -1-9.07573 32.8527   1
 -20 -10   1-15.7712 33.2883   1
 -20  10   1-8.78089 35.9603   1
  19  10  -1 8.55921 26.2905   1
 -19 -10   1-8.21142 26.5865   1
 -19  10   1 78.6464 42.9045   1
  19 -10  -1-9.03120 38.1223   1
 -18  10   1-25.9043 41.4685   1
  18 -10  -1-8.90776 39.2301   1
  17  10  -1 287.488 50.8054   1
 -17 -10   1 395.776 56.1840   1
 -17  10   1 406.476 56.4748   1
  17 -10  -1 382.002 53.5276   1
  16  10  -1 17.2246 36.4192   1
 -16 -10   1 100.672 41.2475   1
  16 -10  -1 33.8737 33.6492   1
  15  10  -1 25.7082 27.0462   1
 -15 -10   1 16.4903 26.0234   1
 -15  10   1-8.26747 36.4083   1
  15 -10  -1 8.07810 34.6000   1
  14  10  -1 25.8802 39.0250   1
 -14 -10   1 33.2914 34.1119   1
 -14  10   1 24.2846 31.0406   1
  14 -10  -1 48.0980 33.8673   1
 -13 -10   1 24.8518 35.4838   1
  13  10  -1 8.46116 38.2567   1
  12 -10  -1 4082.60 232.962   1
 -12 -10   1 4305.62 235.440   1
 -12  10   1 4421.66 234.253   1
  12  10  -1 4387.26 237.556   1
  11 -10  -1 754.594 73.3670   1
  11  10  -1 844.886 75.7593   1
 -11  10   1 751.135 70.6651   1
 -11 -10   1 935.656 77.6152   1
  10 -10  -1 44.8123 32.0906   1
 -10  10   1 72.4520 32.0078   1
  -9 -10   1 1561.54 108.444   1
   9 -10  -1 1276.77 99.6081   1
   9  10  -1 1611.06 108.225   1
  -9  10   1 1635.83 108.708   1
  -8 -10   1 7289.23 359.733   1
   8 -10  -1 6828.46 354.118   1
   8  10  -1 6625.65 354.260   1
  -8  10   1 7651.83 357.167   1
  -7 -10   1 5291.71 279.200   1
  -7  10   1 5321.87 276.027   1
   7 -10  -1 5343.53 278.514   1
   7  10  -1 5437.65 280.241   1
  -6 -10   1 5404.86 279.216   1
   6  10  -1 5203.03 276.569   1
   6 -10  -1 5451.97 279.189   1
  -5  10   1 198.882 36.6252   1
   5  10  -1 200.587 36.5884   1
  -5 -10   1 200.065 36.4984   1
   5 -10  -1 182.041 37.2142   1
  -4  10   1 15936.3 728.044   1
   4  10  -1 15828.0 731.414   1
  -4 -10   1 16678.2 733.878   1
   4 -10  -1 14139.9 726.670   1
  -3  10   1 172.764 32.8460   1
   3  10  -1 81.2442 34.3213   1
  -3 -10   1 224.031 39.3238   1
   3 -10  -1 151.967 34.8671   1
  -2  10   1 64.3379 29.5703   1
   2  10  -1 39.5265 29.1239   1
  -2 -10   1 46.6221 26.5354   1
   2 -10  -1 96.7125 34.3956   1
  -1  10   1 51409.1 2181.70   1
   1  10  -1 47833.6 2180.20   1
  -1 -10   1 44634.4 2179.02   1
   1 -10  -1 50235.9 2182.21   1
   0  10   1 3468.32 188.072   1
   0  10  -1 3586.79 191.378   1
   0 -10  -1 3353.45 188.292   1
   0 -10   1 3426.93 188.949   1
   1  10   1 1579.09 111.562   1
  -1  10  -1 1870.28 115.955   1
   1 -10   1 1979.34 118.727   1
  -1 -10  -1 1786.49 114.449   1
  -2  10  -1 148.944 28.8108   1
   2  10   1 80.3784 30.9417   1
  -2 -10  -1 81.1804 30.0717   1
   2 -10   1 48.4452 27.2918   1
  -3  10  -1 51035.7 2249.50   1
   3  10   1 49052.5 2248.78   1
  -3 -10  -1 49762.3 2249.24   1
   3 -10   1 49970.4 2248.71   1
  -4  10  -1 867.547 75.7115   1
   4  10   1 817.121 73.9515   1
  -4 -10  -1 936.678 76.8005   1
   4 -10   1 994.715 78.3956   1
  -5 -10  -1 3480.99 206.823   1
   5  10   1 3586.99 207.348   1
  -5  10  -1 3843.02 208.955   1
  -6  10  -1 21.1439 28.0168   1
   6  10   1 64.8730 29.1214   1
  -6 -10  -1 14.8695 24.1528   1
   6 -10   1 92.5406 31.4089   1
   7  10   1 9512.30 446.672   1
  -7  10  -1 9742.20 448.717   1
   8 -10   1 596.496 61.0132   1
  -8  10  -1 434.794 52.3654   1
  -8 -10  -1 455.790 56.1443   1
   8  10   1 419.592 53.0049   1
   9 -10   1 4998.42 264.364   1
  10 -10   1 70.4258 33.0714   1
 -10  10  -1 22.5878 31.3542   1
  10  10   1 16.1374 26.8182   1
 -10 -10  -1 47.0083 27.8346   1
  11  10   1 1827.69 125.038   1
 -11 -10  -1 1827.08 124.379   1
  12 -10   1 39.7030 29.4086   1
 -12  10  -1 48.1100 30.8081   1
  12  10   1 85.4530 30.3999   1
 -12 -10  -1 41.3031 28.7790   1
  13 -10   1 15.9774 32.7308   1
 -13  10  -1 8.17921 29.6237   1
  13  10   1 51.1509 40.0085   1
 -13 -10  -1 32.7432 37.9574   1
  14 -10   1-25.0985 33.7189   1
 -14  10  -1 8.21165 34.1471   1
  14  10   1-8.56246 25.5559   1
 -14 -10  -1 8.34539 26.3325   1
  15 -10   1 509.545 61.6443   1
 -15  10  -1 503.118 62.2440   1
  15  10   1 559.764 63.4443   1
 -15 -10  -1 646.378 67.1509   1
  16 -10   1 35.3135 42.4403   1
 -16  10  -1 76.8607 38.6608   1
  16  10   1 60.1274 38.3841   1
 -16 -10  -1 16.6937 35.8042   1
  17 -10   1 8.95128 35.5175   1
 -17  10  -1 51.7267 37.9856   1
  18 -10   1 99.3916 38.3218   1
 -18  10  -1 147.664 42.3450   1
 -18 -10  -1 80.8593 34.3348   1
  18  10   1 43.6460 32.4371   1
  19  10   1 62.6576 40.5678   1
 -19 -10  -1 48.9538 36.0419   1
 -19  10  -1 43.4915 39.9277   1
  19 -10   1 117.635 45.4735   1
  20  10   1-8.56336 38.7119   1
 -20 -10  -1 8.32080 41.2934   1
 -20  10  -1-34.7537 44.9151   1
  20 -10   1 18.1169 42.4956   1
 -21  10  -1-34.5024 40.9720   1
 -22 -10  -1-14.9493 37.8759   1
  22  10   1 33.9562 42.1288   1
 -22 -11   1-16.0854 40.7570   1
  22  11  -1-8.27743 39.7489   1
  21  11  -1 17.5825 33.6828   1
 -20 -11   1 71.8353 31.1728   1
  20  11  -1 8.46715 31.9054   1
  19  11  -1 8.65856 35.4560   1
 -19 -11   1-24.0836 32.3558   1
 -19  11   1 43.9043 40.2008   1
  19 -11  -1 8.69310 34.4671   1
  18  11  -1 101.308 38.2736   1
 -18 -11   1 75.2396 34.8836   1
 -18  11   1 17.3617 36.2135   1
  18 -11  -1 52.0620 38.3154   1
 -17  11   1-8.54119 38.1203   1
  17 -11  -1-26.0406 34.4236   1
  16  11  -1 164.037 42.4358   1
 -16 -11   1 219.018 47.6883   1
 -16  11   1 58.5983 32.7318   1
  16 -11  -1 181.019 43.7272   1
  15  11  -1 52.3143 35.7435   1
 -15 -11   1 33.4652 35.8688   1
 -15  11   1 8.22439 29.8155   1
  15 -11  -1 68.5672 37.7771   1
  14  11  -1 87.5761 37.7165   1
 -14 -11   1 177.759 48.4395   1
 -14  11   1 253.803 49.0857   1
  14 -11  -1 169.337 44.8270   1
  13  11  -1 179.082 39.8757   1
 -13 -11   1 258.012 44.6256   1
 -13  11   1 209.431 45.1871   1
  13 -11  -1 291.141 47.7430   1
  12  11  -1-8.35305 24.1981   1
 -12 -11   1 40.7514 28.3045   1
 -12  11   1 31.5352 31.2670   1
  12 -11  -1 8.13036 29.4365   1
  11  11  -1 1456.79 103.945   1
 -11 -11   1 1202.54 98.0873   1
 -10 -11   1 2339.30 139.488   1
 -10  11   1 2041.40 135.848   1
  10  11  -1 1903.03 131.288   1
  10 -11  -1 2012.85 132.296   1
  -9 -11   1 699.527 70.2696   1
  -9  11   1 704.991 66.7635   1
   9 -11  -1 587.344 63.9868   1
   9  11  -1 622.244 66.1474   1
  -8  11   1 1444.40 103.129   1
   8 -11  -1 1411.60 104.035   1
  -7  11   1 221.274 44.5614   1
   7  11  -1 115.259 33.4090   1
  -7 -11   1 106.309 31.6253   1
   7 -11  -1 115.405 37.3904   1
  -6  11   1 3862.78 200.165   1
   6  11  -1 3314.40 195.782   1
  -6 -11   1 3244.26 196.189   1
   6 -11  -1 3672.99 198.590   1
   5  11  -1 37.7356 28.9494   1
  -5 -11   1 52.6925 34.4966   1
   5 -11  -1 14.3947 32.1534   1
  -4  11   1 38917.2 1756.01   1
   4  11  -1 38947.0 1758.84   1
  -4 -11   1 39164.7 1759.15   1
   4 -11  -1 38154.9 1757.38   1
  -3  11   1 15133.9 708.474   1
   3  11  -1 15109.1 710.605   1
  -3 -11   1 15012.0 709.459   1
   2  11  -1 29065.8 1358.43   1
  -2  11   1 29995.9 1358.33   1
   2 -11  -1 29922.5 1359.04   1
  -2 -11   1 30181.7 1359.17   1
  -1  11   1 5288.88 264.259   1
   1  11  -1 4853.07 263.048   1
  -1 -11   1 5036.72 264.411   1
   1 -11  -1 5010.84 262.898   1
   0  11   1 15653.7 741.842   1
   0  11  -1 15799.9 742.997   1
   0 -11  -1 15457.8 741.623   1
   0 -11   1 16551.0 744.824   1
   1  11   1 1561.84 105.631   1
  -1  11  -1 1421.38 103.118   1
   1 -11   1 1490.01 103.829   1
  -1 -11  -1 1573.12 105.069   1
  -2  11  -1 14493.9 663.382   1
   2  11   1 13530.5 661.394   1
  -2 -11  -1 14187.5 663.591   1
   2 -11   1 13939.2 663.748   1
  -3  11  -1 5634.24 299.866   1
   3  11   1 6377.76 305.792   1
  -3 -11  -1 6405.51 306.123   1
   3 -11   1 5249.63 297.607   1
  -4  11  -1 3466.06 188.262   1
  -4 -11  -1 3377.86 188.796   1
   4 -11   1 3496.82 187.746   1
   5  11   1 6877.55 363.884   1
  -5 -11  -1 7116.46 364.659   1
  -5  11  -1 7678.39 368.901   1
   5 -11   1 7488.21 368.117   1
   6  11   1 3454.75 203.607   1
  -6 -11  -1 3904.44 208.463   1
  -6  11  -1 3709.94 206.954   1
  -7  11  -1 845.713 74.2533   1
   7 -11   1 832.207 75.0840   1
   8  11   1 945.093 79.3301   1
  -8 -11  -1 716.741 73.3922   1
  -8  11  -1 970.602 79.9692   1
   8 -11   1 898.773 77.5413   1
   9  11   1 155.136 42.3624   1
  -9 -11  -1 157.987 41.0212   1
  10 -11   1 32.3396 33.6242   1
 -10  11  -1-23.5186 33.5772   1
  10  11   1 8.24938 35.8332   1
 -10 -11  -1 32.2665 33.0361   1
  11 -11   1 99.0607 39.2789   1
 -11  11  -1 47.9623 36.2384   1
  11  11   1 33.8758 35.8495   1
 -11 -11  -1 65.5031 36.1548   1
  12 -11   1 67.0078 38.8460   1
 -12  11  -1-8.09058 36.5985   1
  12  11   1 60.6595 38.6913   1
 -12 -11  -1 8.50600 36.9677   1
  13 -11   1 59.3436 35.9061   1
 -13  11  -1 146.395 43.3645   1
 -13 -11  -1 108.247 36.7837   1
  14 -11   1 110.419 40.1710   1
 -14  11  -1 141.143 41.9491   1
  14  11   1 120.551 39.7499   1
 -14 -11  -1 91.5557 37.4887   1
  15 -11   1 280.056 48.9211   1
 -15  11  -1 314.059 53.0035   1
  15  11   1 171.994 46.3038   1
 -15 -11  -1 261.034 49.3198   1
 -16  11  -1 43.0561 40.9617   1
  16 -11   1 76.7307 39.1222   1
  17 -11   1 16.9730 34.2462   1
 -17  11  -1 79.1491 40.2982   1
 -17 -11  -1 47.8630 38.7738   1
  17  11   1 8.86810 41.1395   1
  18 -11   1 313.582 52.7507   1
 -18 -11  -1 260.059 48.6093   1
  18  11   1 262.706 49.0493   1
  19  11   1-8.87047 30.1180   1
 -19 -11  -1 7.77411 25.7888   1
 -19  11  -1-8.66384 42.0710   1
  19 -11   1-16.9261 36.2432   1
 -20 -11  -1 72.7533 40.1691   1
  20  11   1 17.1181 39.2388   1
 -21 -11  -1 32.3780 31.0184   1
  21  11   1 8.12043 32.2089   1
 -21 -12   1-15.0152 36.4571   1
  21  12  -1 34.2656 39.7067   1
 -20 -12   1 23.7158 34.8196   1
  20  12  -1 16.4869 36.3083   1
 -19 -12   1 31.2533 34.9947   1
  19  12  -1 112.918 39.8798   1
  18  12  -1-8.32414 37.1496   1
 -18 -12   1 16.5794 36.9959   1
 -18  12   1 8.67430 33.8196   1
  18 -12  -1 44.8383 33.7362   1
  17  12  -1 8.54103 37.1763   1
 -17 -12   1 100.357 40.6838   1
 -17  12   1 103.607 42.4591   1
  17 -12  -1 8.93913 37.8101   1
 -16  12   1 68.5933 38.4333   1
  16 -12  -1 97.4100 40.7054   1
 -15 -12   1 202.200 42.3040   1
  15  12  -1 87.5395 38.0388   1
  14  12  -1 289.726 50.0808   1
  14 -12  -1 273.704 46.8743   1
 -14  12   1 317.476 50.7878   1
 -14 -12   1 284.515 50.4126   1
  13 -12  -1 919.370 80.7477   1
  13  12  -1 1032.51 82.7278   1
 -13  12   1 867.362 81.4876   1
  12 -12  -1 861.842 82.0288   1
 -12  12   1 1149.82 91.7812   1
 -11 -12   1 122.645 40.7552   1
  11 -12  -1 163.731 40.8035   1
 -11  12   1 194.529 41.6776   1
 -10 -12   1 190.531 40.3978   1
  10 -12  -1 247.287 46.7584   1
 -10  12   1 253.374 47.8205   1
  10  12  -1 178.735 38.3303   1
  -9 -12   1 1806.00 121.849   1
   9  12  -1 1635.00 117.350   1
  -8  12   1-16.2758 28.2513   1
   8  12  -1 55.7607 36.0101   1
  -8 -12   1 8.13131 30.5847   1
   8 -12  -1-32.4885 28.8030   1
  -7 -12   1 1092.97 88.9889   1
   7  12  -1 1129.87 90.6479   1
  -7  12   1 1135.45 90.6830   1
   7 -12  -1 1086.71 90.7769   1
  -6  12   1 2786.39 165.810   1
   6  12  -1 2673.26 166.274   1
  -6 -12   1 3081.76 170.489   1
   6 -12  -1 2637.00 164.104   1
  -5  12   1 995.196 80.1975   1
   5 -12  -1 953.222 81.7841   1
   4 -12  -1 7611.90 381.262   1
  -4 -12   1 7498.77 381.552   1
   4  12  -1 7928.42 384.245   1
  -4  12   1 7465.89 379.562   1
  -3 -12   1 5464.74 289.528   1
   3 -12  -1 5552.20 288.488   1
   3  12  -1 5693.68 290.792   1
   2 -12  -1 6785.87 335.440   1
  -2 -12   1 6638.27 334.730   1
   2  12  -1 6282.05 332.399   1
  -2  12   1 6639.86 333.710   1
  -1 -12   1 44.6311 30.4784   1
  -1  12   1 7.21192 23.3714   1
   1  12  -1 36.7611 34.5076   1
   0  12   1 7848.08 373.968   1
   0  12  -1 7249.91 371.147   1
   0 -12  -1 7357.88 371.430   1
   0 -12   1 7391.52 373.223   1
  -1  12  -1 470.051 55.1629   1
   1  12   1 289.356 51.3585   1
  -1 -12  -1 429.186 53.1562   1
   1 -12   1 455.816 56.2865   1
  -2  12  -1 1744.84 123.258   1
   2  12   1 1911.24 127.381   1
  -2 -12  -1 1857.28 125.751   1
  -3  12  -1 1378.77 103.479   1
   3  12   1 1568.88 107.317   1
  -3 -12  -1 1580.22 107.721   1
   3 -12   1 1418.52 105.149   1
   4  12   1 393.609 51.5302   1
  -4 -12  -1 435.832 55.1868   1
   4 -12   1 333.603 51.1647   1
  -5  12  -1 444.478 59.1348   1
   5 -12   1 684.034 66.7753   1
  -6 -12  -1 3201.12 181.146   1
   6  12   1 2928.30 177.944   1
  -7 -12  -1 3450.50 202.021   1
   7  12   1 3641.96 203.251   1
   8  12   1 1408.42 104.571   1
  -8 -12  -1 1382.48 106.302   1
  -8  12  -1 1503.53 107.124   1
   8 -12   1 1558.06 109.347   1
   9  12   1 16.6179 24.8055   1
   9 -12   1-8.15054 33.3801   1
  -9  12  -1 40.3403 36.9413   1
  -9 -12  -1 8.11295 23.4979   1
  10  12   1 50.6931 31.2699   1
 -10 -12  -1 82.4934 31.1139   1
  10 -12   1-8.15774 32.4258   1
 -10  12  -1 66.6907 35.2618   1
  11 -12   1 328.442 52.4906   1
 -11  12  -1 330.051 53.8482   1
  12 -12   1 25.4023 37.2862   1
 -12 -12  -1-25.4648 33.6574   1
 -12  12  -1-24.7982 40.5851   1
  12  12   1-8.67028 34.3791   1
  13  12   1 157.876 42.7981   1
 -13 -12  -1 186.162 44.8227   1
  14 -12   1-8.74181 37.9678   1
 -14 -12  -1-8.33092 26.2866   1
 -14  12  -1-42.3336 40.1895   1
  14  12   1 43.3819 30.1208   1
  15 -12   1 8.79516 36.0685   1
 -15  12  -1 76.5768 33.7921   1
  16 -12   1-17.6596 41.4229   1
 -16 -12  -1-16.7192 36.3081   1
 -16  12  -1 51.1847 42.7834   1
  16  12   1 8.44606 31.1752   1
  17  12   1 473.717 57.8199   1
 -17 -12  -1 369.900 53.4531   1
  18 -12   1 8.78131 34.8163   1
 -18 -12  -1 15.9424 31.0731   1
 -18  12  -1-16.9144 34.0855   1
  18  12   1-8.46907 33.0139   1
  19 -12   1 86.8761 39.9220   1
 -19 -12  -1 31.1655 35.3893   1
 -19  12  -1 67.5163 41.1257   1
  19  12   1 134.582 46.4982   1
 -20 -12  -1 61.4547 36.5507   1
  20  12   1 51.6083 39.4591   1
 -20 -13   1 99.8990 38.3139   1
  20  13  -1 65.3150 41.5343   1
 -19 -13   1 63.8407 34.3434   1
  19  13  -1 90.3366 35.3335   1
 -18 -13   1-16.3439 31.3200   1
  18  13  -1 66.0519 31.0742   1
 -17 -13   1 74.4089 34.6270   1
  17 -13  -1 70.6053 41.6089   1
  17  13  -1 127.241 40.0085   1
 -16 -13   1 24.7581 36.3703   1
  16 -13  -1 17.3565 36.1197   1
  16  13  -1 51.5688 37.3609   1
 -16  13   1 45.9166 39.9149   1
 -15 -13   1-33.8965 37.3306   1
  15 -13  -1 17.3212 39.1678   1
  15  13  -1 78.7001 44.3241   1
 -15  13   1 53.6306 45.3066   1
 -14 -13   1 8.52024 30.2169   1
  14  13  -1-8.69920 31.4876   1
  14 -13  -1 17.3238 30.0726   1
 -14  13   1 17.3765 33.2811   1
 -13 -13   1 491.329 64.1432   1
 -13  13   1 468.200 60.2677   1
  13  13  -1 525.530 64.0115   1
  13 -13  -1 502.106 59.8568   1
 -12 -13   1 92.2190 31.8279   1
 -12  13   1 142.451 35.6314   1
  12  13  -1 60.1019 30.1183   1
  12 -13  -1 122.135 40.1726   1
 -11 -13   1 1319.04 105.687   1
 -11  13   1 1766.30 117.009   1
  11 -13  -1 1594.34 113.624   1
  11  13  -1 1282.87 107.458   1
 -10  13   1 1858.89 125.281   1
  10 -13  -1 1619.16 121.572   1
   9  13  -1 622.482 66.5653   1
  -9 -13   1 543.361 63.8242   1
  -9  13   1 640.093 67.6048   1
   9 -13  -1 597.872 66.4859   1
   8  13  -1 114.209 34.7291   1
  -8 -13   1 83.2724 34.9218   1
  -8  13   1 111.970 33.0610   1
   8 -13  -1 98.8007 32.9560   1
  -7 -13   1 702.860 69.9884   1
   7 -13  -1 706.421 70.0344   1
   7  13  -1 621.317 66.8575   1
  -7  13   1 635.327 65.6666   1
  -6 -13   1-16.2974 37.3101   1
   6  13  -1 40.3034 35.4965   1
  -5 -13   1 4012.06 222.091   1
   5  13  -1 3895.04 220.974   1
  -4 -13   1 1841.07 123.029   1
   4  13  -1 1750.39 122.156   1
  -3 -13   1 4313.59 236.410   1
   3 -13  -1 4314.85 236.135   1
  -3  13   1 4127.80 234.412   1
   3  13  -1 4528.16 238.097   1
   2  13  -1 500.625 56.0955   1
   2 -13  -1 428.369 53.8978   1
  -2  13   1 552.924 58.8018   1
  -2 -13   1 396.984 51.7264   1
  -1 -13   1 2126.49 137.332   1
   1 -13  -1 2092.66 134.136   1
  -1  13   1 2229.28 135.730   1
   1  13  -1 1949.83 132.268   1
   0 -13   1 1323.97 99.3066   1
   0  13  -1 1385.32 100.434   1
  -2 -13  -1 8635.08 416.174   1
   2 -13   1 7858.76 412.228   1
  -2  13  -1 8201.60 413.716   1
   2  13   1 8681.69 416.941   1
  -3 -13  -1 3273.48 199.901   1
   3  13   1 3642.28 204.894   1
  -3  13  -1 3851.23 205.659   1
   4  13   1 104.100 41.0588   1
   4 -13   1 48.9523 33.4958   1
  -4 -13  -1 8.07599 32.6385   1
  -4  13  -1 62.1175 31.8867   1
   5  13   1 499.283 59.1154   1
  -5  13  -1 360.404 51.8277   1
  -5 -13  -1 432.569 55.9098   1
   5 -13   1 547.089 61.8566   1
  -6 -13  -1 2311.77 150.853   1
  -6  13  -1 2631.47 156.567   1
   6  13   1 2635.66 155.030   1
   6 -13   1 2306.46 153.071   1
   7  13   1 88.8692 35.4665   1
  -7 -13  -1 116.415 36.4824   1
  -7  13  -1 151.266 44.1689   1
   7 -13   1 125.377 44.3491   1
  -8  13  -1 3269.56 192.741   1
   8  13   1 3156.98 189.539   1
  -8 -13  -1 2969.30 187.484   1
   8 -13   1 3723.39 199.307   1
  -9  13  -1 242.088 48.9268   1
   9  13   1 134.546 37.1151   1
  -9 -13  -1 123.997 33.9653   1
   9 -13   1 140.097 42.0843   1
 -10  13  -1 49.8779 36.6659   1
  10  13   1 68.6084 38.3284   1
 -10 -13  -1 16.7402 32.6983   1
  10 -13   1 60.5593 33.7923   1
 -11  13  -1 42.2796 38.8819   1
  11 -13   1 119.507 41.1475   1
 -11 -13  -1 99.7701 43.9642   1
  11  13   1 68.5292 37.8917   1
 -12  13  -1 198.466 48.5484   1
  12 -13   1 256.122 45.6164   1
  12  13   1 191.050 42.8046   1
 -13  13  -1 35.6162 41.3589   1
  13 -13   1 59.8525 38.7468   1
 -13 -13  -1 34.1097 31.5907   1
  13  13   1 105.871 36.7863   1
 -14  13  -1-9.05120 32.7660   1
  14  13   1 8.71493 38.8936   1
  14 -13   1 43.0921 35.2970   1
 -14 -13  -1 16.7241 36.3242   1
  15  13   1 137.017 46.1167   1
 -15  13  -1 34.1753 33.5041   1
  15 -13   1 78.7759 34.8944   1
 -15 -13  -1 107.979 43.0924   1
  16  13   1 429.837 58.1969   1
 -16  13  -1 514.146 64.6228   1
  16 -13   1 432.890 63.2222   1
  17  13   1 24.6485 30.9090   1
 -17  13  -1 8.55162 38.6624   1
  17 -13   1-17.6934 36.7919   1
 -17 -13  -1 24.5023 32.3872   1
  18  13   1 160.755 40.1042   1
 -18  13  -1 119.359 47.7499   1
 -18 -13  -1 108.198 32.6456   1
  19  13   1-16.1828 39.3235   1
 -19 -13  -1 84.8250 41.0506   1
  19  14  -1 86.8929 40.9839   1
 -19 -14   1 70.6942 41.9280   1
  17  14  -1 41.7347 38.2154   1
 -17 -14   1-24.4323 40.8452   1
 -15  14   1 357.405 52.4329   1
 -15 -14   1 463.094 61.1169   1
  15  14  -1 400.708 59.1709   1
  15 -14  -1 306.664 52.4681   1
 -14  14   1 370.715 58.9500   1
 -14 -14   1 303.538 48.6444   1
  14 -14  -1 283.016 54.4386   1
  14  14  -1 250.157 46.4427   1
 -13  14   1 9.04615 40.8939   1
  13 -14  -1-9.16201 39.2362   1
  12  14  -1 129.311 42.6249   1
 -12 -14   1 100.968 35.3516   1
 -11  14   1 8.91415 32.2680   1
 -11 -14   1 33.3707 34.6958   1
  11  14  -1 17.0878 36.0667   1
  11 -14  -1-8.88296 32.1551   1
 -10  14   1 552.200 63.6788   1
 -10 -14   1 356.753 52.2560   1
  10  14  -1 501.374 58.8335   1
  10 -14  -1 509.629 61.8535   1
   9 -14  -1-8.55545 28.3838   1
  -9  14   1-8.29493 30.6204   1
   9  14  -1-16.5997 33.9896   1
  -9 -14   1-8.47093 34.1439   1
  -8  14   1 1646.66 123.440   1
   8 -14  -1 2132.45 133.349   1
   7 -14  -1 25.4391 34.2023   1
  -7 -14   1-8.24135 35.3187   1
  -7  14   1 40.3578 31.4926   1
   7  14  -1 66.7174 40.0663   1
  -6 -14   1 924.168 84.4563   1
   6 -14  -1 1126.62 88.7235   1
   6  14  -1 1031.81 86.7512   1
  -6  14   1 910.888 83.2444   1
  -5 -14   1 443.611 58.9313   1
  -5  14   1 542.969 63.6105   1
   5  14  -1 529.857 63.9671   1
   5 -14  -1 593.282 64.8445   1
  -4 -14   1 452.593 55.8982   1
  -4  14   1 409.719 55.0180   1
   4  14  -1 411.245 54.5797   1
   4 -14  -1 347.264 52.4204   1
   3 -14  -1 3838.29 222.149   1
  -3 -14   1 4291.51 227.316   1
  -3  14   1 4156.32 223.833   1
   3  14  -1 3854.06 222.416   1
   2 -14  -1 2152.84 141.127   1
  -2 -14   1 2158.10 142.594   1
  -2  14   1 2269.82 142.266   1
   2  14  -1 2442.09 146.879   1
  -1 -14   1 31.7929 32.5519   1
   1 -14  -1-7.90427 28.6143   1
   1  14  -1 55.1977 34.7253   1
  -1  14   1-15.7270 34.6290   1
   0 -14  -1 1895.04 128.659   1
   0 -14   1 1965.17 129.809   1
   0  14  -1 1974.73 128.988   1
  -1 -14  -1 163.466 38.5923   1
  -1  14  -1 190.643 45.1440   1
   1  14   1 129.550 33.9630   1
   1 -14   1 216.963 43.3738   1
   2 -14   1 1883.93 131.883   1
  -2  14  -1 2121.79 135.646   1
   2  14   1 2177.04 138.205   1
   3 -14   1 1303.87 99.5468   1
  -3 -14  -1 1334.54 101.201   1
   3  14   1 1344.59 101.405   1
   4 -14   1 1276.27 105.739   1
   4  14   1 1548.06 111.340   1
  -4  14  -1 1482.21 109.516   1
   5 -14   1 16.9008 37.7234   1
  -5  14  -1 88.8391 41.7642   1
   5  14   1 16.5181 33.8367   1
  -5 -14  -1-16.4242 36.1752   1
   6 -14   1 204.079 45.9652   1
   6  14   1 99.1272 39.6057   1
  -6 -14  -1 159.198 42.3775   1
  -7  14  -1 1370.31 101.646   1
   7 -14   1 1260.57 99.1529   1
   8 -14   1 197.462 45.7804   1
  -8 -14  -1 134.990 38.2910   1
  -8  14  -1 244.781 47.8415   1
   8  14   1 108.742 37.4887   1
   9 -14   1 88.0982 39.8151   1
   9  14   1 84.9865 43.0866   1
  -9  14  -1 229.823 50.7761   1
  -9 -14  -1 183.800 47.6532   1
  10 -14   1 127.736 41.6999   1
  10  14   1 137.224 35.6516   1
 -10  14  -1 125.955 36.1945   1
 -10 -14  -1 160.472 39.1507   1
  11 -14   1 1168.32 92.5366   1
  11  14   1 900.439 85.3124   1
 -11 -14  -1 744.684 77.8333   1
 -11  14  -1 1019.81 89.7832   1
 -12  14  -1-17.2401 38.4653   1
  12 -14   1 26.9235 38.4336   1
  13 -14   1 53.0666 31.4910   1
 -13  14  -1 51.5443 36.3698   1
 -13 -14  -1 76.9798 32.2954   1
  13  14   1 70.2113 36.0485   1
 -14  14  -1 17.3626 44.4382   1
  14  14   1 25.9614 27.3092   1
 -14 -14  -1-8.30080 28.1872   1
  15 -14   1 191.217 48.8239   1
 -15  14  -1 123.034 49.3551   1
 -16  14  -1 8.83318 44.7600   1
  16 -14   1-8.64168 34.8307   1
  16  14   1-8.33115 33.5792   1
 -16 -14  -1-16.3148 32.3444   1
  17  14   1 419.015 58.3212   1
 -17 -14  -1 280.859 52.2883   1
  18  14   1-40.9055 40.1711   1
 -18 -14  -1 7.66832 35.5494   1
  18  15  -1-7.98445 38.3580   1
 -18 -15   1-46.9081 40.0358   1
  17  15  -1 147.015 47.4918   1
 -17 -15   1 182.206 46.4537   1
  16  15  -1 50.3818 40.8433   1
 -16 -15   1 56.3990 41.7177   1
 -15  15   1 176.536 47.7685   1
 -15 -15   1 224.062 51.6083   1
  15  15  -1 145.957 49.5988   1
 -14  15   1 397.676 61.7765   1
  14  15  -1 280.815 56.0867   1
 -14 -15   1 315.591 55.1481   1
  14 -15  -1 251.719 50.9897   1
 -13  15   1 73.2279 44.6106   1
  13  15  -1 110.426 38.0940   1
 -13 -15   1 98.9778 38.4191   1
  13 -15  -1 45.3133 41.1446   1
 -12  15   1-8.76013 39.6019   1
  12  15  -1 17.1754 29.1588   1
  12 -15  -1-8.90907 37.6051   1
 -12 -15   1 8.38158 25.7424   1
 -11  15   1 335.255 54.1910   1
  11 -15  -1 345.471 54.9740   1
 -10  15   1-34.0362 39.9182   1
 -10 -15   1-8.51547 33.1950   1
  10 -15  -1 52.7042 39.7092   1
  10  15  -1 8.37747 36.3856   1
   9  15  -1 301.394 55.7469   1
  -9 -15   1 407.730 58.7937   1
   8 -15  -1 26.1445 37.3228   1
  -8  15   1 8.39449 35.4337   1
   8  15  -1-8.33733 23.3767   1
  -8 -15   1 17.1984 27.1351   1
   7 -15  -1 2275.80 143.423   1
   7  15  -1 2224.51 143.154   1
  -7 -15   1 1992.02 139.248   1
  -7  15   1 2246.09 142.376   1
   6 -15  -1 8.40172 29.8054   1
   6  15  -1 16.6934 32.5469   1
  -6 -15   1 8.38704 36.4358   1
  -6  15   1 41.9034 37.4054   1
  -5  15   1 1511.95 111.196   1
   5 -15  -1 1469.26 109.734   1
   4 -15  -1 16.5911 31.2031   1
  -4  15   1-8.17897 30.7645   1
   3 -15  -1 8.21771 32.0467   1
   3  15  -1 16.7382 34.2819   1
  -3 -15   1 33.7331 35.6071   1
  -3  15   1 24.3660 32.2148   1
   2  15  -1 299.480 52.4698   1
  -2  15   1 186.613 42.8277   1
  -2 -15   1 411.404 59.1849   1
   2 -15  -1 344.489 52.1206   1
  -1  15   1 278.057 49.1161   1
   1  15  -1 371.800 53.0635   1
  -1 -15   1 304.214 49.3572   1
   1 -15  -1 343.504 51.2151   1
   0  15   1 256.934 49.6036   1
   0  15  -1 268.150 47.9782   1
   0 -15  -1 259.755 46.2978   1
   0 -15   1 353.230 50.9570   1
   1  15   1 600.922 70.4671   1
  -1 -15  -1 824.166 75.9423   1
   1 -15   1 864.035 75.7806   1
  -1  15  -1 625.960 68.2613   1
   2 -15   1 315.121 49.4280   1
  -2 -15  -1 202.166 47.8899   1
  -2  15  -1 269.805 46.1894   1
   3  15   1 905.154 80.3439   1
  -3  15  -1 779.662 76.0100   1
   3 -15   1 942.220 80.2600   1
  -3 -15  -1 971.518 82.5321   1
   4 -15   1 142.450 36.8967   1
  -4  15  -1 259.010 46.4614   1
   5 -15   1 374.943 54.1795   1
  -5  15  -1 402.100 53.6910   1
   5  15   1 379.520 56.7129   1
  -5 -15  -1 325.030 53.7809   1
  -6 -15  -1 717.533 69.7339   1
   6  15   1 661.114 68.3209   1
  -7  15  -1 502.915 61.3418   1
   7 -15   1 572.442 67.0779   1
   7  15   1 468.142 60.5797   1
  -7 -15  -1 605.754 65.8280   1
   8 -15   1 78.3158 34.0317   1
  -8  15  -1 16.8633 29.3994   1
  -8 -15  -1 110.527 38.5323   1
   8  15   1 50.5546 32.3902   1
  -9  15  -1 17.0476 36.5033   1
   9  15   1 8.50506 38.4479   1
   9 -15   1 17.5582 36.5065   1
  -9 -15  -1-50.4647 41.7397   1
 -10  15  -1 403.213 60.4507   1
  10 -15   1 397.231 56.6715   1
 -11  15  -1-9.03508 39.2549   1
  11  15   1 34.2045 29.7036   1
 -11 -15  -1 33.3604 28.9715   1
  11 -15   1 9.00239 37.4490   1
 -12  15  -1 694.478 76.6878   1
  12  15   1 474.602 61.2146   1
 -12 -15  -1 508.685 61.8859   1
  12 -15   1 602.268 70.6760   1
 -13  15  -1 182.782 44.3463   1
  13  15   1 112.747 37.6881   1
 -13 -15  -1 127.695 42.7286   1
  13 -15   1 155.654 42.9185   1
 -14  15  -1 177.753 50.8981   1
  14  15   1 230.884 46.2051   1
 -14 -15  -1 164.595 43.3101   1
  14 -15   1 145.755 43.9958   1
 -15  15  -1 34.5821 39.1463   1
  15  15   1 49.9741 31.4075   1
  15 -15   1 54.0178 42.2938   1
 -15 -15  -1 56.0945 30.2238   1
 -16  15  -1 153.844 44.7031   1
 -17 -15  -1-39.1897 38.4848   1
  17  15   1 15.7530 36.0642   1
 -16 -16   1 7.86237 30.6494   1
  16  16  -1-16.3934 31.3970   1
 -15 -16   1 49.0980 35.0746   1
  15  16  -1 16.7927 34.9460   1
 -14 -16   1 154.992 41.7219   1
  14  16  -1 100.300 40.9813   1
 -13  16   1 52.2941 42.8186   1
  13  16  -1-8.37585 35.3879   1
 -13 -16   1 65.0639 33.8557   1
  13 -16  -1 44.9188 46.4677   1
 -12  16   1 190.607 46.2666   1
  12  16  -1 237.792 48.6247   1
 -12 -16   1 314.976 46.7619   1
  12 -16  -1 286.016 53.8277   1
 -11  16   1 59.7938 43.2832   1
  11  16  -1-25.4272 33.0399   1
 -11 -16   1-8.27610 32.8132   1
  11 -16  -1-8.98101 36.7758   1
 -10  16   1 68.2913 42.2612   1
  10  16  -1 141.432 44.1787   1
 -10 -16   1 152.693 44.6129   1
  10 -16  -1 134.511 42.9119   1
   9 -16  -1 61.7339 42.8292   1
  -9  16   1-25.8230 40.8633   1
   9  16  -1-50.1752 41.5048   1
  -9 -16   1-25.4542 41.6609   1
  -8  16   1 723.492 75.8485   1
   8  16  -1 797.014 73.4104   1
  -8 -16   1 817.617 76.1916   1
   8 -16  -1 648.519 73.4691   1
   7 -16  -1 120.267 40.9117   1
  -7  16   1 51.4564 38.9104   1
   7  16  -1 126.336 45.3360   1
  -7 -16   1 8.47494 38.4549   1
   6 -16  -1 1769.49 125.649   1
   6  16  -1 1842.74 126.887   1
  -6 -16   1 1812.35 127.021   1
  -6  16   1 2015.61 130.033   1
   5 -16  -1 152.874 45.2916   1
   5  16  -1 177.933 45.1876   1
  -5 -16   1 170.895 43.8495   1
  -5  16   1 125.624 38.0097   1
   4  16  -1 8.56287 37.7079   1
  -4 -16   1 17.1280 36.6796   1
   3  16  -1-17.3345 33.1992   1
  -3 -16   1 8.43670 30.5360   1
   2  16  -1 160.488 48.2784   1
   1  16  -1 117.598 40.4258   1
  -1 -16   1 8.52392 32.7645   1
   0  16  -1 33.0707 35.9092   1
   0  16   1-33.8650 30.6432   1
   0 -16  -1 17.0932 27.6685   1
   0 -16   1-33.2145 33.4673   1
   1  16   1 248.728 49.8718   1
  -1  16  -1 190.332 46.2893   1
   1 -16   1 259.360 46.3824   1
  -1 -16  -1 196.611 46.1163   1
   2 -16   1 619.841 69.2302   1
   2  16   1 686.652 72.5497   1
  -2 -16  -1 575.132 66.4453   1
  -2  16  -1 662.003 70.8485   1
   3 -16   1 396.985 56.1338   1
  -3  16  -1 458.187 60.7772   1
   3  16   1 401.481 53.5715   1
  -3 -16  -1 523.931 58.6382   1
   4 -16   1 832.476 78.6401   1
   4  16   1 1020.69 86.8225   1
  -4 -16  -1 914.939 82.4563   1
  -4  16  -1 937.912 80.9188   1
   5 -16   1 341.391 56.2657   1
  -5 -16  -1 304.923 50.1992   1
  -5  16  -1 391.452 60.9742   1
   6 -16   1 51.7282 36.9876   1
   6  16   1 16.7839 33.3464   1
  -6 -16  -1 69.2427 36.0602   1
  -6  16  -1 68.2918 39.6292   1
  -7  16  -1 93.4674 37.9837   1
   7  16   1 150.989 45.5062   1
   7 -16   1 210.488 44.4704   1
  -8  16  -1 251.061 48.4282   1
   8 -16   1 212.766 49.1214   1
  -9  16  -1 565.228 67.5764   1
   9  16   1 527.639 63.7785   1
   9 -16   1 594.068 69.7179   1
  -9 -16  -1 501.776 63.9876   1
 -10 -16  -1 151.222 42.1459   1
  10  16   1 127.965 39.5405   1
 -11  16  -1 197.912 45.1761   1
  11  16   1 186.295 44.0551   1
  11 -16   1 186.067 45.5834   1
 -11 -16  -1 156.984 38.6392   1
 -12  16  -1 8.80891 39.3380   1
  12 -16   1 62.0845 41.6363   1
 -13  16  -1 44.7025 38.4536   1
  13  16   1 93.8737 42.9476   1
  13 -16   1 35.7603 35.6250   1
 -13 -16  -1 142.358 43.8571   1
  14  16   1 75.4504 38.5878   1
 -14 -16  -1 104.851 44.2591   1
  15  16   1 73.5129 42.6987   1
 -15 -16  -1 31.3718 36.4250   1
  16  16   1 31.8865 36.5220   1
 -16 -16  -1 31.0775 34.6968   1
  15  17  -1 24.4920 33.4686   1
 -15 -17   1 47.7394 36.0040   1
  14  17  -1 16.3105 36.3927   1
 -14 -17   1-31.8371 41.5485   1
  13  17  -1 16.3992 37.0778   1
 -13 -17   1 23.8784 39.5100   1
 -12  17   1 8.58669 39.8006   1
 -12 -17   1-32.5678 38.6487   1
  12  17  -1 8.34219 37.7125   1
 -11  17   1 95.2853 40.4342   1
  11  17  -1 83.4901 44.2576   1
 -11 -17   1 97.8288 42.8230   1
  11 -17  -1 160.939 43.6795   1
 -10  17   1-8.70120 33.3320   1
 -10 -17   1-16.7655 38.3803   1
  10 -17  -1-8.85144 30.7318   1
  10  17  -1-8.22120 38.1084   1
   9  17  -1 8.31819 38.0930   1
  -9 -17   1 33.5792 41.2246   1
   8 -17  -1 34.7243 33.3495   1
   8  17  -1 65.7420 38.6356   1
  -8 -17   1 77.0062 40.2203   1
  -8  17   1 52.0156 37.7390   1
   7 -17  -1 147.448 39.1532   1
   7  17  -1 117.367 39.3056   1
  -7 -17   1 118.450 38.7028   1
  -7  17   1 155.122 40.3807   1
   6 -17  -1 137.769 40.4353   1
   6  17  -1 160.310 38.6907   1
  -6 -17   1 125.853 35.4884   1
  -6  17   1 169.867 45.2274   1
   5 -17  -1 51.1964 36.6950   1
  -5  17   1 101.222 43.3058   1
  -4  17   1 8.42500 31.0989   1
   4  17  -1 8.49869 36.9135   1
   4 -17  -1 17.0267 29.5568   1
  -4 -17   1-8.64214 39.0691   1
  -3  17   1 8.34712 41.8687   1
  -3 -17   1 34.4357 39.4203   1
   3 -17  -1 8.41610 37.0649   1
  -2  17   1 93.6933 43.2200   1
   2  17  -1-8.52915 40.5503   1
   2 -17  -1 110.964 43.7502   1
  -2 -17   1 8.59143 38.9055   1
   1  17  -1 229.549 50.5568   1
  -1  17   1 256.789 48.9604   1
   1 -17  -1 207.307 47.7733   1
  -1 -17   1 360.256 57.0503   1
   0  17   1 291.959 50.0341   1
   0  17  -1 346.701 56.4150   1
   0 -17  -1 380.531 54.1166   1
   0 -17   1 213.622 47.4463   1
  -1  17  -1 331.336 52.9631   1
   1  17   1 366.364 54.8394   1
  -1 -17  -1 397.131 54.3164   1
   1 -17   1 225.540 47.9638   1
   2  17   1 8.58558 34.0509   1
  -2  17  -1 41.7681 32.5751   1
  -2 -17  -1-8.67551 32.6428   1
   2 -17   1 25.3373 28.0293   1
   3 -17   1 33.8265 39.7009   1
   3  17   1 42.4961 35.9060   1
  -3 -17  -1 77.3283 38.3697   1
  -3  17  -1-16.7207 41.5169   1
   4 -17   1 349.510 51.1680   1
   4  17   1 406.676 56.8262   1
  -4 -17  -1 372.719 56.8169   1
  -4  17  -1 428.771 55.1011   1
   5 -17   1 25.7394 35.7175   1
  -5  17  -1 51.1405 40.0209   1
   6 -17   1 8.58089 36.2192   1
  -6  17  -1 8.56498 39.2124   1
   6  17   1-16.6649 41.7887   1
  -6 -17  -1-17.4576 40.9492   1
  -7 -17  -1 110.499 45.0588   1
  -8  17  -1 8.57542 36.1959   1
   8  17   1-25.0405 40.5315   1
  -8 -17  -1 50.9236 40.7529   1
   8 -17   1-17.4631 33.4455   1
  -9  17  -1 68.1381 41.0958   1
   9  17   1 101.079 43.3039   1
  -9 -17  -1 99.3683 42.5773   1
   9 -17   1 97.2288 41.6621   1
 -10  17  -1 293.302 53.7589   1
  10  17   1 235.728 50.4371   1
 -10 -17  -1 414.402 58.0556   1
  10 -17   1 221.883 52.6057   1
 -11  17  -1 33.6496 41.3710   1
  11  17   1 58.3025 41.8398   1
  11 -17   1 44.2080 39.5266   1
 -11 -17  -1 73.1369 36.3413   1
  12  17   1-16.6983 28.3529   1
 -12 -17  -1-8.06947 28.6216   1
 -13  17  -1 220.065 51.7600   1
  13  17   1 175.031 42.8375   1
 -13 -17  -1 114.535 39.0432   1
  14  17   1-8.16039 40.0642   1
 -14 -17  -1 15.7069 38.9742   1
  13  18  -1 15.9641 29.4702   1
 -13 -18   1 15.4065 26.7514   1
  12  18  -1-16.2225 33.7335   1
 -12 -18   1-7.92003 35.8071   1
 -10  18   1-8.67627 37.1560   1
 -10 -18   1-16.2075 38.4665   1
  10  18  -1 24.4150 39.9555   1
   9 -18  -1 60.7336 36.6378   1
   9  18  -1 8.19304 38.4512   1
  -9 -18   1 16.4770 38.2018   1
  -9  18   1 17.2909 34.2953   1
   8 -18  -1 25.9513 37.0476   1
   8  18  -1 24.4132 38.1782   1
  -8 -18   1-16.7527 33.7620   1
  -8  18   1 8.56716 38.7307   1
   7  18  -1 16.5171 34.8880   1
   7 -18  -1 8.61963 37.4649   1
  -7  18   1 84.8794 45.1734   1
   6 -18  -1 42.8308 36.1567   1
   6  18  -1-8.37425 30.9098   1
  -6 -18   1-16.6300 28.8661   1
  -6  18   1 8.46608 36.7702   1
  -5  18   1 8.46426 36.7812   1
  -5 -18   1 33.5474 28.4999   1
   5 -18  -1 34.2211 38.6928   1
  -4  18   1-25.2823 40.0031   1
   4  18  -1-8.48861 34.2123   1
  -4 -18   1-8.53906 35.5085   1
   4 -18  -1 33.8831 34.6867   1
   3  18  -1 8.56097 39.7083   1
  -3 -18   1 59.9145 38.2222   1
   2  18  -1 26.0310 43.5180   1
  -2 -18   1-8.50495 40.3726   1
   1  18  -1 25.5132 34.3162   1
   1 -18  -1 26.0151 36.6401   1
  -1 -18   1 60.0602 36.7817   1
   0  18  -1 8.48831 34.2334   1
   0  18   1 35.1426 38.1784   1
   0 -18   1 17.1583 34.5993   1
   0 -18  -1 59.8362 41.5268   1
  -1  18  -1 33.8224 40.2358   1
   1  18   1 95.2070 37.6974   1
   1 -18   1 42.3920 36.4183   1
  -1 -18  -1 69.2525 33.8627   1
  -2  18  -1 199.846 48.2048   1
   2 -18   1 192.440 43.2308   1
  -2 -18  -1 112.278 37.9721   1
   3  18   1 67.5886 40.5728   1
  -3  18  -1-8.35695 32.5843   1
  -3 -18  -1 50.9195 38.8593   1
   3 -18   1-16.8965 31.1906   1
   4 -18   1 25.3599 36.2187   1
   4  18   1 16.9901 37.9237   1
  -4 -18  -1 25.1735 39.8468   1
  -4  18  -1 33.4186 35.7965   1
   5 -18   1 169.996 44.4271   1
   5  18   1 108.939 43.8143   1
  -5 -18  -1 144.441 46.0824   1
  -5  18  -1 175.773 46.6079   1
   6 -18   1 8.54038 31.5267   1
   6  18   1-16.4957 28.6372   1
  -6 -18  -1 17.0488 28.9467   1
  -6  18  -1 50.8722 37.8372   1
  -7  18  -1-17.0604 40.4947   1
   7 -18   1-8.54033 34.9760   1
  -8  18  -1-25.6091 36.5662   1
   8 -18   1 8.55847 32.2021   1
  -8 -18  -1-8.26302 36.8810   1
  -9 -18  -1-8.12011 37.6371   1
   9  18   1 8.31641 38.5470   1
 -10  18  -1-25.4477 43.9030   1
  10  18   1 116.175 42.5289   1
  10 -18   1 51.8230 41.5281   1
 -10 -18  -1 32.3872 33.7376   1
 -11  18  -1 150.988 42.7631   1
 -11 -18  -1 94.9045 38.6902   1
  11 -18   1 78.3485 39.6330   1
  12  18   1-8.09575 37.5242   1
 -12 -18  -1 7.89916 36.1637   1
  10  19  -1 15.8971 31.0029   1
 -10 -19   1 31.4483 33.6858   1
  -9 -19   1 40.2121 35.4561   1
   9  19  -1 39.8487 32.6827   1
  -8  19   1 42.0951 35.5843   1
   7  19  -1 64.1222 35.7891   1
  -7 -19   1-8.39507 32.7505   1
  -6  19   1 16.8282 32.8005   1
   6  19  -1-8.18132 36.5079   1
  -6 -19   1-8.23215 33.7102   1
   6 -19  -1 25.5088 37.9429   1
  -5  19   1 25.0371 36.2484   1
   5  19  -1-16.5017 38.7078   1
   5 -19  -1-8.41328 34.4522   1
  -5 -19   1 24.6147 36.1284   1
  -4  19   1 8.51504 38.4959   1
   4  19  -1 16.4282 32.0235   1
  -4 -19   1 8.35544 31.4314   1
   4 -19  -1 8.53468 35.4932   1
   3  19  -1 8.36104 38.2788   1
  -3  19   1-25.6327 34.9878   1
  -3 -19   1 8.49892 39.3934   1
   3 -19  -1 25.9060 31.2551   1
  -2  19   1 59.8302 33.4710   1
   2 -19  -1 86.3574 38.1582   1
  -1  19   1-8.62959 37.9993   1
   1 -19  -1-8.59782 38.8691   1
   0  19  -1 42.0952 36.5708   1
   0  19   1-17.2582 42.3692   1
   0 -19   1 42.5361 32.0042   1
   0 -19  -1-43.0142 40.3623   1
   1  19   1 25.4671 38.4285   1
  -1  19  -1 75.7470 47.2344   1
   1 -19   1 68.0480 38.9943   1
  -1 -19  -1 25.8867 36.4774   1
   2  19   1 58.4114 43.5692   1
  -2  19  -1 33.5627 44.2293   1
  -2 -19  -1-8.48538 37.3760   1
   2 -19   1 8.34590 39.6288   1
   4  19   1 24.9648 37.1403   1
  -4 -19  -1 8.37040 38.3281   1
   5 -19   1 83.6530 40.3916   1
   5  19   1 123.087 45.0470   1
  -5 -19  -1 101.558 42.2142   1
  -5  19  -1 74.3990 43.3599   1
   6 -19   1-25.1333 30.9259   1
   6  19   1 8.14880 32.8455   1
  -6 -19  -1-8.31641 30.1033   1
  -6  19  -1-16.5676 33.9237   1
   7 -19   1 67.0991 40.2926   1
   7  19   1 32.6109 37.8091   1
  -7 -19  -1-8.20435 38.9641   1
  -7  19  -1 24.8427 38.4027   1
  -8  19  -1-8.36847 45.3332   1
   8 -19   1-8.40880 38.4987   1
  -9  19  -1-8.37051 41.9929   1
  -9 -19  -1 7.87820 37.4111   1
   9  19   1 40.7158 39.5567   1
   9 -19   1 58.6652 40.7099   1
 -10 -19  -1 62.7993 37.4114   1
  10  19   1 88.4600 39.1931   1
  -7 -20   1-8.03667 30.7855   1
   7  20  -1-7.77550 28.1445   1
  -6 -20   1 105.145 44.8626   1
   6  20  -1 118.885 45.0820   1
  -5 -20   1-8.00227 32.2560   1
   5 -20  -1 8.47344 33.0349   1
   5  20  -1 16.1179 33.0041   1
  -5  20   1 42.0042 42.1345   1
   4 -20  -1 17.0267 36.4626   1
  -4  20   1 8.42475 38.0889   1
   3 -20  -1-8.51678 31.4386   1
  -3  20   1 25.2854 31.1127   1
   2 -20  -1 203.522 40.5551   1
  -2 -20   1 216.383 45.7660   1
   2  20  -1 123.504 38.0458   1
  -2  20   1 178.720 46.7698   1
   1 -20  -1 33.9887 28.9236   1
  -1 -20   1 83.3756 38.6999   1
  -1  20   1 59.7151 33.8854   1
   1  20  -1 8.37057 35.3911   1
   0 -20   1 8.32221 39.0448   1
   0 -20  -1-8.48194 34.7359   1
   0  20   1 33.5780 36.4629   1
   0  20  -1 8.35222 42.7543   1
  -1 -20  -1 209.871 47.4591   1
   1 -20   1 108.635 41.4720   1
  -1  20  -1 82.7015 45.2071   1
   1  20   1 149.927 50.4485   1
   2 -20   1 8.35335 38.2855   1
  -2 -20  -1 65.8991 42.2020   1
  -2  20  -1 49.5868 41.4866   1
   2  20   1 41.1251 39.9804   1
  -3 -20  -1-24.5059 34.4856   1
   3 -20   1 16.4937 31.0270   1
   3  20   1-32.9063 34.7301   1
  -3  20  -1-24.6843 38.1438   1
   4 -20   1 113.665 41.0237   1
  -4  20  -1 112.742 45.8027   1
  -5 -20  -1 32.8675 39.0135   1
   5  20   1 7.94996 39.8799   1
  -6  20  -1 72.8429 44.6930   1
   6  20   1 63.8619 33.2941   1
   6 -20   1 32.7372 38.0215   1
  -7 -20  -1 95.9981 41.0959   1
   7  20   1 86.5949 43.1640   1
  -7  20  -1 64.5152 33.7153   1
  -2  21   1-8.33439 37.1947   1
   2  21  -1 47.9772 43.3192   1
  -2 -21   1 8.03982 39.0448   1
   1  21  -1 346.080 60.2115   1
  -1  21   1 229.592 50.2243   1
  -1 -21   1 274.909 54.2013   1
   1 -21  -1 422.665 60.1354   1
   0  21  -1 8.14810 42.1249   1
   0  21   1 24.4110 44.8613   1
   0 -21   1 64.9340 43.1793   1
   0 -21  -1-49.2090 40.2692   1
  -1  21  -1 170.699 50.2683   1
   1  21   1 224.741 53.5865   1
   1 -21   1 259.119 51.1027   1
  -1 -21  -1 266.011 51.2148   1
  -2  21  -1-16.0894 36.3668   1
   2  21   1-16.0935 43.9766   1
   2 -21   1 8.12773 26.9614   1
  -2 -21  -1 23.8430 39.4413   1
  -3  21  -1 80.3088 44.6969   1
   3 -21   1 8.11552 39.0179   1
 -26   0   2 24.7910 34.8971   1
 -25   0   2-33.6456 34.9895   1
  25   0  -2-8.67060 30.7618   1
 -24   0   2 321.843 55.1236   1
  24   0  -2 288.967 49.7204   1
 -23   0   2 16.9376 37.8371   1
  23   0  -2 69.7010 40.9166   1
 -22   0   2 1042.74 89.2848   1
  22   0  -2 945.237 85.7756   1
  20   0  -2-17.0744 33.8529   1
 -20   0   2-8.09646 34.6775   1
  19   0  -2 219.471 42.5767   1
 -19   0   2 222.395 43.3632   1
 -18   0   2 3115.78 180.708   1
  18   0  -2 3061.19 182.237   1
  17   0  -2 402.430 51.3129   1
 -17   0   2 233.446 43.3567   1
  16   0  -2 254.133 42.6087   1
 -16   0   2 344.273 44.8232   1
  15   0  -2 2629.05 155.570   1
 -14   0   2 6148.91 312.583   1
  14   0  -2 6299.60 315.528   1
  12   0  -2 1377.57 91.3197   1
 -12   0   2 1302.87 88.5861   1
  11   0  -2 1256.12 88.0551   1
 -11   0   2 1438.45 90.2623   1
  10   0  -2 29371.3 1318.26   1
 -10   0   2 28936.5 1316.20   1
   9   0  -2 98716.8 4262.57   1
  -9   0   2 93295.3 4259.04   1
   8   0  -2 123161. 5088.94   1
  -8   0   2 107633. 5083.49   1
   7   0  -2 53309.8 2501.88   1
  -7   0   2 59240.6 2503.20   1
   6   0  -2 354386. 16021.0   1
  -6   0   2 370057. 16021.3   1
   5   0  -2 963637. 43438.9   1
  -5   0   2 999999. 43437.7   1
   4   0  -2 208092. 9929.45   1
  -4   0   2 243757. 9931.10   1
   3   0  -2 92013.9 3992.38   1
  -3   0   2 88600.5 3991.65   1
   0   0  -2 138557. 6238.99   1
   0   0   2 143523. 6238.93   1
  -1   0  -2 144036. 6230.08   1
   1   0   2 137388. 6230.42   1
  -2   0  -2 497536. 21957.0   1
   2   0   2 495620. 21956.5   1
  -3   0  -2 411982. 18127.4   1
   3   0   2 407687. 18127.7   1
  -4   0  -2 162367. 7285.05   1
   4   0   2 166634. 7286.14   1
  -5   0  -2 105859. 4839.80   1
   5   0   2 112696. 4843.35   1
  -6   0  -2 36604.8 1667.11   1
   6   0   2 37716.4 1668.13   1
   7   0   2 72.5246 25.8058   1
  -7   0  -2 27.6982 22.2668   1
  -8   0  -2 4140.18 214.032   1
   8   0   2 4196.79 215.486   1
  -9   0  -2 22998.8 1051.22   1
   9   0   2 23024.2 1052.04   1
  10   0   2-18.6155 25.4096   1
 -10   0  -2 30.1828 25.1024   1
 -11   0  -2 1200.29 88.3661   1
  11   0   2 1367.07 92.4910   1
 -12   0  -2 2663.14 155.258   1
  12   0   2 2669.57 156.921   1
  13   0   2 366.281 49.4483   1
 -13   0  -2 306.791 46.2641   1
 -14   0  -2 9566.10 481.234   1
  14   0   2 10298.9 486.814   1
 -16   0  -2 1190.00 92.3463   1
  16   0   2 1054.98 89.3864   1
 -17   0  -2 740.366 72.3639   1
  17   0   2 901.906 77.9199   1
  18   0   2 8.09817 32.1408   1
 -18   0  -2 59.4512 35.3469   1
 -19   0  -2 943.149 84.7573   1
  19   0   2 915.012 82.5656   1
 -20   0  -2 242.282 52.5167   1
  20   0   2 331.595 52.3173   1
 -22   0  -2 8.33744 38.6559   1
  22   0   2 34.2824 38.2558   1
 -24   0  -2 15.9599 38.7565   1
  24   0   2 16.8742 37.1569   1
 -25   0  -2 7.85378 31.1431   1
  25   0   2 16.5701 33.9300   1
 -26  -1   2-8.27711 38.3666   1
 -25  -1   2-8.39280 39.3727   1
 -25   1   2-8.39510 37.9510   1
  25   1  -2 8.53963 36.5711   1
  25  -1  -2 17.7071 34.5129   1
 -24   1   2 50.2752 33.7731   1
 -24  -1   2-17.2895 33.7007   1
  24  -1  -2-8.85811 27.9523   1
  24   1  -2 8.46166 28.0714   1
 -23   1   2 421.703 57.8965   1
  23  -1  -2 305.698 54.9226   1
  23   1  -2 400.833 55.8272   1
 -23  -1   2 317.652 57.5272   1
 -22   1   2 135.202 46.7064   1
  22  -1  -2 34.7437 35.7272   1
  22   1  -2 71.0052 42.7510   1
 -22  -1   2 66.9619 43.4012   1
 -21   1   2 307.178 48.8348   1
  21  -1  -2 240.993 45.2511   1
 -20   1   2 604.790 64.0546   1
  20  -1  -2 515.710 63.6264   1
  20   1  -2 580.828 68.5771   1
 -20  -1   2 461.865 61.4482   1
  19  -1  -2 806.336 74.9666   1
  19   1  -2 801.738 76.0984   1
 -19   1   2 873.658 77.8441   1
 -19  -1   2 736.948 72.5272   1
  18   1  -2 145.170 36.5121   1
 -18  -1   2 133.401 39.4271   1
 -17   1   2 2687.45 149.762   1
 -17  -1   2 2297.97 144.198   1
  17   1  -2 2332.41 148.108   1
  17  -1  -2 2181.25 143.405   1
 -16   1   2 1388.01 96.9446   1
 -16  -1   2 1289.60 96.9232   1
  16  -1  -2 1360.14 98.5529   1
  16   1  -2 1332.50 99.1605   1
  15  -1  -2 121.976 35.9022   1
  15   1  -2 57.4791 29.7774   1
 -15  -1   2 130.279 30.9397   1
 -15   1   2 108.551 32.8987   1
  14  -1  -2 6606.74 319.156   1
 -14  -1   2 5982.39 313.543   1
 -13   1   2 35753.3 1594.45   1
  13  -1  -2 34730.9 1595.36   1
 -12   1   2 6002.16 311.633   1
  12  -1  -2 5809.02 312.368   1
 -12  -1   2 5897.75 310.822   1
 -11   1   2 7974.61 370.032   1
  11  -1  -2 7512.98 369.744   1
  11   1  -2 7652.91 371.719   1
 -11  -1   2 7490.91 369.960   1
 -10   1   2 909.891 65.2836   1
  10  -1  -2 959.929 68.0515   1
  10   1  -2 972.829 70.0190   1
 -10  -1   2 861.112 65.6501   1
  -9   1   2 7178.39 340.098   1
   9  -1  -2 6829.31 339.897   1
   9   1  -2 7863.89 346.355   1
  -9  -1   2 6822.57 339.474   1
  -8   1   2 95299.5 4371.37   1
   8  -1  -2 102957. 4373.38   1
   8   1  -2 98520.0 4374.28   1
  -8  -1   2 97283.6 4372.81   1
  -7   1   2 77935.3 3519.91   1
   7  -1  -2 80587.2 3520.91   1
  -6   1   2 14018.8 635.618   1
  -6  -1   2 13724.2 638.141   1
   6   1  -2 13795.5 638.663   1
   6  -1  -2 14610.2 637.602   1
  -5   1   2 44119.9 1841.95   1
   5   1  -2 42231.6 1846.62   1
  -5  -1   2 38749.5 1843.82   1
   5  -1  -2 40398.8 1841.53   1
  -4   1   2 70614.7 2821.29   1
   4   1  -2 64348.8 2825.15   1
   4  -1  -2 67301.9 2822.01   1
  -3   1   2 90913.7 3899.51   1
   3   1  -2 98773.7 3904.18   1
  -3  -1   2 100424. 3904.35   1
   2   1  -2 134798. 5957.18   1
  -2  -1   2 134496. 5957.49   1
   1   1  -2 294010. 13390.3   1
  -1  -1   2 312056. 13390.5   1
   0   1  -2 52525.6 2286.01   1
   0  -1  -2 56287.7 2283.79   1
   0   1   2 53117.2 2283.89   1
   1   1   2 110678. 4864.70   1
   1  -1   2 108154. 4865.00   1
  -1  -1  -2 103413. 4863.72   1
  -1   1  -2 118166. 4865.25   1
   2   1   2 76806.9 3168.93   1
   2  -1   2 71919.8 3168.80   1
  -2  -1  -2 68535.5 3167.51   1
  -2   1  -2 68853.6 3167.39   1
   3   1   2 24396.5 1028.28   1
   3  -1   2 23777.3 1026.71   1
  -3  -1  -2 20778.1 1024.55   1
  -3   1  -2 22851.9 1025.87   1
   5   1   2 702.562 51.7307   1
  -5  -1  -2 824.750 53.5266   1
  -5   1  -2 742.548 51.7516   1
   6   1   2 69587.1 3064.00   1
   6  -1   2 71779.4 3065.25   1
  -6  -1  -2 67261.2 3061.83   1
  -6   1  -2 66630.3 3061.91   1
   7   1   2 69579.9 2999.24   1
   7  -1   2 68450.5 2997.70   1
  -7  -1  -2 65443.7 2993.84   1
  -7   1  -2 65586.8 2994.40   1
   8   1   2 12109.0 567.040   1
   8  -1   2 12164.8 567.497   1
  -8  -1  -2 11969.8 564.131   1
  -8   1  -2 12041.7 563.855   1
   9  -1   2 117.827 31.7051   1
   9   1   2 136.034 32.1114   1
  -9  -1  -2 202.659 33.7236   1
  -9   1  -2 133.033 28.5327   1
  10  -1   2 4766.96 248.995   1
 -10   1  -2 4761.38 245.610   1
  11  -1   2 635.441 59.0132   1
 -11  -1  -2 529.989 53.0866   1
 -11   1  -2 522.860 52.4972   1
  12   1   2 11415.1 503.943   1
  12  -1   2 10373.4 500.145   1
 -12  -1  -2 10025.0 498.641   1
 -12   1  -2 9896.78 497.203   1
  13   1   2 2288.85 142.608   1
  13  -1   2 2256.39 140.375   1
 -13   1  -2 2328.33 141.860   1
 -13  -1  -2 2302.07 141.799   1
  14   1   2 3690.04 196.285   1
 -14   1  -2 3928.38 198.836   1
 -14  -1  -2 3285.23 190.928   1
  16   1   2 1202.82 93.1159   1
  16  -1   2 1069.12 88.0018   1
 -16   1  -2 1116.85 91.2526   1
 -16  -1  -2 1188.78 91.8262   1
  17   1   2 119.610 42.4891   1
 -17  -1  -2 64.9640 36.8139   1
 -17   1  -2 24.1551 29.2734   1
  18   1   2 911.523 83.8135   1
  18  -1   2 805.640 76.1064   1
 -18  -1  -2 943.328 81.9410   1
  19   1   2 571.219 68.3095   1
  19  -1   2 488.815 61.4611   1
 -19  -1  -2 561.202 66.0465   1
 -19   1  -2 564.873 63.9247   1
  20   1   2 205.614 48.4956   1
  20  -1   2 266.624 52.8771   1
 -20  -1  -2 250.057 49.8539   1
 -20   1  -2 108.474 44.4950   1
  22  -1   2 61.6469 38.5873   1
  22   1   2 92.5820 40.7330   1
 -22   1  -2 97.8416 40.3527   1
 -22  -1  -2 208.902 46.7397   1
  23   1   2-16.9783 36.3547   1
 -23  -1  -2 16.3426 36.4625   1
  24  -1   2 76.8414 41.9880   1
  24   1   2 41.6365 41.3970   1
 -24   1  -2 80.8040 43.8390   1
 -24  -1  -2 24.2055 39.2554   1
  25  -1   2 33.8001 31.7852   1
  25   1   2 8.10370 37.1015   1
 -25  -1  -2-7.82447 40.0512   1
 -25   1  -2-7.75834 29.1836   1
  26   2  -2 8.31597 35.6171   1
 -26  -2   2-33.3801 40.0733   1
  25  -2  -2-9.11040 34.2674   1
 -25   2   2 8.20909 34.1362   1
  24   2  -2 35.6295 41.3255   1
  24  -2  -2 80.8507 41.1672   1
 -24  -2   2 66.4351 42.1179   1
 -24   2   2-16.8901 42.8299   1
  23   2  -2-8.91733 27.4061   1
  23  -2  -2 89.1413 33.5454   1
 -23  -2   2 25.4014 33.0228   1
 -23   2   2-8.48780 32.5282   1
  22   2  -2 195.087 48.1985   1
  22  -2  -2 168.051 46.3411   1
 -22  -2   2 270.827 53.2381   1
  21   2  -2 78.1748 36.8786   1
  21  -2  -2 86.8968 43.3072   1
 -21  -2   2 125.032 46.9071   1
 -21   2   2 73.9514 37.3578   1
  20  -2  -2 722.929 72.2197   1
  20   2  -2 697.721 72.3934   1
 -20  -2   2 826.740 75.1942   1
 -20   2   2 762.279 73.8069   1
  19   2  -2 117.113 35.9507   1
  19  -2  -2 32.8380 31.5898   1
 -19  -2   2 79.8809 36.6951   1
 -19   2   2 47.7739 31.7129   1
  18   2  -2 1376.17 100.092   1
 -18  -2   2 1214.90 96.2312   1
  17   2  -2 39.8429 31.7622   1
 -17  -2   2 22.7011 31.1573   1
 -17   2   2 81.7893 36.2527   1
  16  -2  -2 132.890 36.4162   1
 -16  -2   2 95.0810 32.8255   1
 -16   2   2 92.4056 32.3247   1
  15  -2  -2 324.638 47.4278   1
 -15  -2   2 304.323 43.6344   1
 -15   2   2 332.587 45.8970   1
  14   2  -2 4965.64 258.494   1
  14  -2  -2 4647.62 252.942   1
 -14  -2   2 5004.54 257.203   1
 -14   2   2 5092.39 256.675   1
  13   2  -2 2377.53 145.709   1
  13  -2  -2 2623.64 146.125   1
 -13   2   2 2401.36 143.930   1
 -13  -2   2 2646.48 149.289   1
 -12   2   2 26942.8 1191.03   1
 -12  -2   2 25194.2 1190.31   1
  12   2  -2 26385.3 1196.82   1
 -11   2   2 201.690 32.8633   1
  11  -2  -2 309.325 36.9653   1
 -11  -2   2 210.710 35.2831   1
  11   2  -2 250.797 37.1296   1
  10   2  -2 49792.1 2144.16   1
  10  -2  -2 45731.0 2139.42   1
 -10  -2   2 47220.8 2140.15   1
 -10   2   2 48602.3 2140.75   1
   9   2  -2 45973.0 1989.59   1
   9  -2  -2 43793.3 1984.19   1
  -9  -2   2 44321.3 1988.31   1
  -9   2   2 43539.8 1984.29   1
   8   2  -2 5027.23 255.627   1
  -8   2   2 5012.59 251.470   1
   8  -2  -2 5602.06 254.008   1
  -8  -2   2 5204.19 254.957   1
   7   2  -2 14639.2 630.832   1
  -7   2   2 12849.6 624.086   1
  -7  -2   2 13935.8 629.168   1
   7  -2  -2 13692.1 625.430   1
  -6   2   2 3380.06 166.141   1
   6  -2  -2 3463.89 167.582   1
   5   2  -2 2533.76 117.860   1
   5  -2  -2 2470.41 114.160   1
  -5   2   2 2166.48 111.481   1
   4  -2  -2 253755. 10803.2   1
  -4  -2   2 229449. 10806.4   1
   4   2  -2 260896. 10808.3   1
  -4   2   2 235812. 10802.0   1
  -3  -2   2 8840.24 427.031   1
   3  -2  -2 9660.96 422.149   1
  -3   2   2 9899.17 421.680   1
   3   2  -2 8528.10 426.333   1
  -2  -2   2 10006.4 461.494   1
   2   2  -2 8713.24 460.493   1
   2  -2  -2 10114.7 457.571   1
   1  -2  -2 91620.2 3877.52   1
  -1  -2   2 84288.2 3881.34   1
   1   2  -2 78481.3 3882.61   1
  -1   2   2 91038.1 3877.26   1
   0  -2   2 62752.6 2806.72   1
   0   2  -2 65899.9 2808.01   1
   0   2   2 63420.3 2804.64   1
   0  -2  -2 61424.1 2805.22   1
   1  -2   2 5146.83 245.697   1
  -1   2  -2 5350.96 246.241   1
   1   2   2 5255.88 244.718   1
  -1  -2  -2 5264.99 244.300   1
   2  -2   2 167417. 7265.15   1
  -2   2  -2 169762. 7264.44   1
  -2  -2  -2 157448. 7264.59   1
   2   2   2 161463. 7265.49   1
   3   2   2 40292.5 1750.29   1
   3  -2   2 38646.4 1751.15   1
  -3  -2  -2 39006.1 1749.06   1
  -3   2  -2 38799.4 1748.59   1
   5   2   2 78662.1 3377.23   1
  -5   2  -2 74515.0 3373.39   1
   5  -2   2 77010.2 3375.21   1
  -5  -2  -2 73586.3 3373.44   1
  -6   2  -2 388.959 38.0082   1
   6  -2   2 398.817 41.1990   1
  -6  -2  -2 380.384 38.0674   1
   6   2   2 306.237 39.5533   1
   7   2   2 28489.1 1160.69   1
   7  -2   2 29118.2 1157.60   1
  -7   2  -2 29662.6 1157.46   1
   8   2   2-17.1603 25.1864   1
   8  -2   2-21.5188 25.2374   1
  -8  -2  -2 27.5099 24.2260   1
  -8   2  -2 10.4224 23.2537   1
   9   2   2 23700.0 1077.18   1
   9  -2   2 23510.6 1075.81   1
  -9  -2  -2 24050.3 1076.58   1
  -9   2  -2 22926.5 1074.45   1
  11   2   2 9266.20 412.773   1
 -11  -2  -2 8498.95 405.622   1
 -11   2  -2 8276.07 404.783   1
  12   2   2 43.5587 32.4661   1
  12  -2   2 56.0589 32.5503   1
 -12  -2  -2 34.3538 30.7341   1
 -12   2  -2 60.9777 30.7035   1
  13   2   2 3341.50 184.959   1
  13  -2   2 3415.00 183.993   1
 -13  -2  -2 3022.41 180.104   1
 -13   2  -2 2996.58 178.766   1
  14   2   2 2391.38 146.165   1
  14  -2   2 2285.17 145.159   1
 -14  -2  -2 2379.24 144.830   1
 -14   2  -2 2331.83 144.245   1
  15   2   2 3838.86 214.526   1
 -15  -2  -2 3796.66 213.048   1
  16   2   2 16.4222 25.2974   1
  16  -2   2 56.7708 30.0022   1
 -16  -2  -2 71.3792 30.9818   1
 -16   2  -2 39.1476 33.5901   1
  17   2   2-41.8926 33.7829   1
  17  -2   2 24.8701 36.0192   1
 -17  -2  -2-40.7571 36.8626   1
 -17   2  -2-15.9986 34.7570   1
  18  -2   2 85.6010 35.8050   1
 -18   2  -2 89.0240 35.8441   1
  19  -2   2 148.160 36.6015   1
 -19  -2  -2 242.347 48.6974   1
 -19   2  -2 180.318 39.3001   1
  20   2   2-17.6348 34.3776   1
  20  -2   2-8.76198 31.7192   1
 -20   2  -2-16.6837 37.7153   1
  21   2   2 272.458 48.3330   1
 -21  -2  -2 281.674 45.3478   1
  22   2   2 16.9936 34.8352   1
  22  -2   2 17.6691 32.6538   1
 -22  -2  -2 90.8934 40.1610   1
 -22   2  -2 32.8756 35.2391   1
  23   2   2-16.2326 42.4089   1
 -23  -2  -2 109.456 46.8532   1
  24  -2   2 8.67448 39.2163   1
  24   2   2 32.6685 38.7699   1
 -24  -2  -2-8.02629 39.8340   1
 -24   2  -2 7.82623 40.8548   1
  25  -2   2-8.45179 32.9479   1
  25   2   2-8.09276 28.0962   1
 -25  -2  -2 46.8482 33.9135   1
 -25   2  -2-7.73639 33.6023   1
  26   3  -2 8.51530 30.8222   1
 -26  -3   2 8.08008 28.6562   1
  25   3  -2-8.76813 35.9047   1
 -25  -3   2 16.5749 36.4914   1
  24   3  -2-17.7262 40.0744   1
  24  -3  -2-18.1694 31.5482   1
 -24  -3   2-33.7268 40.0311   1
 -24   3   2-8.31654 30.1111   1
  23  -3  -2 27.3180 33.6107   1
 -23   3   2-24.6466 38.5410   1
  22   3  -2-43.4692 36.6957   1
  22  -3  -2 55.1857 38.2469   1
 -22  -3   2-8.46107 39.2176   1
 -22   3   2-8.08530 35.6009   1
  21   3  -2 329.404 52.8289   1
  21  -3  -2 409.235 56.0061   1
 -21  -3   2 207.232 49.9647   1
 -21   3   2 310.519 48.9539   1
  20   3  -2 178.710 44.4457   1
  20  -3  -2 69.1547 37.5569   1
 -20  -3   2 163.924 41.5898   1
 -20   3   2 154.405 41.2450   1
  19   3  -2 381.392 54.2224   1
  19  -3  -2 328.328 52.8443   1
 -19  -3   2 329.980 53.3248   1
 -19   3   2 334.577 51.5503   1
  18   3  -2 308.899 50.1357   1
 -18  -3   2 292.314 49.6545   1
  17  -3  -2 893.320 74.2873   1
 -17   3   2 631.373 65.0354   1
  16   3  -2 1298.07 100.497   1
  16  -3  -2 1270.65 95.5685   1
 -16  -3   2 1183.99 94.0276   1
 -16   3   2 1400.25 96.3972   1
  15   3  -2 3012.26 171.863   1
  15  -3  -2 2962.86 169.981   1
 -15  -3   2 2876.14 170.269   1
 -15   3   2 2860.26 166.712   1
  14   3  -2 1273.72 93.1328   1
  14  -3  -2 1199.94 87.7851   1
 -14  -3   2 1174.83 89.5231   1
 -14   3   2 1199.47 86.2126   1
  13   3  -2 675.861 63.7590   1
 -13  -3   2 543.014 55.8320   1
  12  -3  -2 1722.97 108.863   1
 -12   3   2 1742.80 106.790   1
  11   3  -2 32370.8 1436.28   1
 -11  -3   2 31648.9 1435.40   1
 -11   3   2 31081.8 1431.40   1
  10   3  -2 17891.5 827.473   1
 -10   3   2 18458.9 823.404   1
  10  -3  -2 17914.2 824.408   1
 -10  -3   2 17569.3 826.118   1
   9   3  -2 1026.32 73.6133   1
  -9   3   2 1041.19 68.2783   1
  -9  -3   2 964.809 70.4022   1
   9  -3  -2 1079.77 70.4544   1
   8   3  -2 4801.57 238.176   1
  -8   3   2 4600.78 231.089   1
  -8  -3   2 4915.12 238.225   1
   8  -3  -2 4753.04 234.460   1
   7   3  -2 332.915 36.4129   1
  -7  -3   2 320.908 37.6768   1
   6  -3  -2 33216.9 1454.66   1
  -6   3   2 33185.6 1452.96   1
   6   3  -2 34000.9 1459.01   1
  -6  -3   2 29311.8 1457.48   1
  -5   3   2 34298.6 1436.10   1
   5  -3  -2 30173.4 1434.37   1
  -4  -3   2 72066.6 3111.80   1
   4  -3  -2 67476.1 3106.33   1
  -4   3   2 72004.8 3106.08   1
   4   3  -2 68605.8 3110.81   1
  -3  -3   2 5949.39 303.588   1
   3   3  -2 6216.81 304.188   1
  -3   3   2 6790.72 298.341   1
   3  -3  -2 6717.89 298.583   1
  -2  -3   2 19185.0 767.908   1
   2   3  -2 18673.5 768.179   1
  -2   3   2 19205.4 762.718   1
   1  -3  -2 146740. 5867.63   1
  -1   3   2 143405. 5867.24   1
   1   3  -2 139081. 5872.41   1
   0  -3   2 57431.1 2520.26   1
   0   3   2 56219.0 2518.92   1
   0  -3  -2 56451.1 2517.53   1
   1  -3   2 8355.96 407.381   1
  -1   3  -2 8915.36 407.956   1
  -1  -3  -2 9294.09 406.966   1
   1   3   2 8787.21 406.077   1
   2  -3   2 11642.0 543.538   1
  -2   3  -2 12097.5 543.408   1
  -2  -3  -2 11759.2 542.559   1
   2   3   2 11970.7 542.982   1
   4  -3   2 2316.10 131.308   1
  -4   3  -2 2517.99 131.607   1
  -4  -3  -2 2578.33 133.405   1
   4   3   2 2550.86 134.086   1
   5  -3   2 1403.15 91.2263   1
  -5   3  -2 1260.16 88.4416   1
   5   3   2 1665.65 94.5231   1
  -5  -3  -2 1891.61 95.9880   1
   6   3   2 16289.8 743.041   1
   6  -3   2 15960.2 744.047   1
  -6  -3  -2 16684.8 743.369   1
  -6   3  -2 15725.9 741.925   1
   7   3   2 16107.5 718.762   1
   7  -3   2 16362.6 719.174   1
  -7  -3  -2 15430.1 716.925   1
  -7   3  -2 14441.4 712.733   1
   8   3   2 457.118 47.1344   1
   8  -3   2 473.321 46.9401   1
  -8  -3  -2 484.844 47.8530   1
  -8   3  -2 403.062 43.3121   1
   9   3   2 8324.73 410.587   1
   9  -3   2 8601.55 409.668   1
  -9  -3  -2 8083.56 406.458   1
  -9   3  -2 8790.67 408.692   1
  10   3   2 12149.9 566.976   1
 -10  -3  -2 11605.0 561.753   1
  11   3   2 2062.78 132.866   1
  11  -3   2 2200.47 133.344   1
 -11  -3  -2 2251.34 134.850   1
 -11   3  -2 2146.18 131.774   1
  12   3   2 7411.98 368.642   1
  12  -3   2 7671.89 368.281   1
 -12  -3  -2 6618.76 362.472   1
 -12   3  -2 7827.25 367.393   1
  13   3   2 206.411 43.0409   1
  13  -3   2 210.029 37.8008   1
 -13  -3  -2 242.398 40.2527   1
 -13   3  -2 249.837 39.2931   1
  14   3   2 552.800 58.0520   1
  14  -3   2 444.357 58.0990   1
 -14  -3  -2 459.681 52.9017   1
 -14   3  -2 526.797 60.8969   1
  15   3   2 3382.27 191.039   1
 -15  -3  -2 3118.27 186.460   1
  16   3   2 41.2710 35.8874   1
  16  -3   2 49.9601 27.0054   1
 -16  -3  -2 39.5399 35.3254   1
 -16   3  -2 23.6363 22.1492   1
  17   3   2 176.538 43.5984   1
  17  -3   2 127.984 41.5661   1
 -17  -3  -2 178.078 39.4955   1
 -17   3  -2 152.345 36.9205   1
  18  -3   2-8.71523 37.8541   1
 -18   3  -2-8.10810 38.0388   1
  19   3   2 326.638 50.2455   1
  19  -3   2 357.851 55.9830   1
 -19  -3  -2 384.677 54.6686   1
 -19   3  -2 338.379 52.1847   1
  20   3   2 391.782 59.4529   1
 -20  -3  -2 358.313 54.1339   1
 -20   3  -2 303.982 52.4681   1
  21   3   2 96.7203 40.4106   1
 -21  -3  -2 66.9142 32.7976   1
  22   3   2 34.8704 39.4526   1
  22  -3   2 177.545 48.5357   1
 -22  -3  -2 181.206 48.8826   1
 -22   3  -2 178.790 43.3298   1
  23   3   2 8.60372 29.2127   1
  23  -3   2-8.77965 34.8104   1
 -23  -3  -2 8.02069 30.1694   1
 -23   3  -2 8.09708 32.6348   1
  24  -3   2-17.2433 38.4722   1
 -24   3  -2 7.97276 36.0418   1
  25  -3   2-25.1244 39.2927   1
  25   3   2 23.5540 36.3961   1
 -25  -3  -2 7.87736 35.6153   1
 -25   3  -2 39.2209 39.7518   1
  25   4  -2 8.67178 36.6200   1
 -25  -4   2 41.4000 38.3949   1
  24   4  -2-8.68666 36.1230   1
  24  -4  -2 35.8622 38.3958   1
 -24  -4   2-8.32013 37.1275   1
 -24   4   2 8.50939 37.9720   1
  23   4  -2-34.7509 41.7157   1
  23  -4  -2 9.01538 37.4895   1
 -23  -4   2 33.6452 37.5339   1
 -23   4   2 8.44299 34.0288   1
  22   4  -2 95.4985 39.0700   1
  22  -4  -2 162.207 46.4035   1
 -22  -4   2 100.172 41.7354   1
 -22   4   2 108.362 43.8049   1
  21   4  -2 86.8796 42.2019   1
 -21  -4   2 199.033 46.5504   1
  20  -4  -2 288.946 52.0178   1
 -20   4   2 427.869 56.8013   1
  19   4  -2 130.144 42.6422   1
  19  -4  -2 136.852 42.0520   1
 -19  -4   2 170.389 46.3423   1
 -19   4   2 156.650 39.4234   1
  18   4  -2 189.753 44.5344   1
  18  -4  -2 199.457 45.4282   1
 -18  -4   2 189.397 42.4586   1
 -18   4   2 197.757 45.5406   1
  17   4  -2 65.7190 34.9203   1
  17  -4  -2 80.2298 34.1162   1
 -17  -4   2 161.683 41.5859   1
 -17   4   2 80.3384 31.9899   1
  16  -4  -2 839.618 77.4881   1
 -16  -4   2 999.140 82.3927   1
 -16   4   2 1030.42 80.7057   1
  15   4  -2 112.775 40.6322   1
 -15   4   2 40.1187 26.4254   1
  15  -4  -2 154.299 36.7219   1
 -15  -4   2 112.953 34.5554   1
  14  -4  -2 376.124 47.6514   1
  14   4  -2 233.627 39.4611   1
 -14   4   2 310.625 43.4440   1
 -14  -4   2 259.094 43.0872   1
 -13  -4   2 13.3042 23.0980   1
  13   4  -2 7.09675 26.1986   1
  12  -4  -2 269.441 39.1197   1
  12   4  -2 190.105 36.4902   1
 -12  -4   2 279.000 41.0101   1
 -12   4   2 237.172 35.3811   1
 -11   4   2 1536.93 96.1971   1
  11  -4  -2 1457.85 96.6322   1
 -10   4   2 15575.6 721.051   1
  10   4  -2 15868.8 727.907   1
 -10  -4   2 15501.7 726.121   1
   9  -4  -2 5449.46 257.461   1
  -9   4   2 5016.49 253.673   1
   9   4  -2 5261.35 264.598   1
  -9  -4   2 4989.66 260.019   1
   8  -4  -2 2590.86 146.687   1
  -8   4   2 2740.77 147.228   1
   8   4  -2 2866.67 153.017   1
  -8  -4   2 3069.08 154.378   1
   7  -4  -2 5448.84 262.908   1
  -7   4   2 5196.46 262.270   1
  -7  -4   2 5763.17 269.660   1
   7   4  -2 5472.56 267.787   1
  -6  -4   2 33019.7 1436.45   1
   6   4  -2 30838.7 1433.99   1
  -5  -4   2 2797.41 142.586   1
   5  -4  -2 2586.60 136.495   1
  -5   4   2 2664.40 136.680   1
   5   4  -2 2747.12 142.283   1
  -4  -4   2 9901.73 438.495   1
  -4   4   2 8775.98 430.949   1
   4  -4  -2 10108.1 433.613   1
   4   4  -2 8967.88 436.418   1
  -3   4   2 8391.48 392.274   1
   3  -4  -2 8640.45 392.798   1
  -2   4   2 29795.4 1322.19   1
   2  -4  -2 29351.7 1322.91   1
  -1   4   2 955.868 56.0022   1
   1  -4  -2 856.030 55.2108   1
   0   4   2 44147.1 1984.71   1
   0  -4  -2 44925.6 1985.24   1
   1   4   2 2531.84 132.896   1
  -1  -4  -2 2638.54 133.848   1
  -2   4  -2 171615. 7424.86   1
   2  -4   2 163513. 7424.37   1
   3   4   2 25086.5 1145.35   1
  -3   4  -2 26291.2 1145.88   1
   3  -4   2 24596.2 1146.54   1
  -3  -4  -2 25553.9 1146.07   1
   4   4   2 31879.9 1468.09   1
  -4   4  -2 32751.9 1468.31   1
   4  -4   2 33554.7 1468.73   1
  -4  -4  -2 32384.7 1468.18   1
   5   4   2 23805.7 1072.72   1
  -5   4  -2 23975.7 1070.83   1
   5  -4   2 23017.1 1070.21   1
  -5  -4  -2 23649.3 1072.88   1
   6   4   2 792.256 64.7983   1
   6  -4   2 966.706 65.6487   1
  -6  -4  -2 922.040 67.1262   1
  -6   4  -2 814.251 61.5903   1
   7   4   2 479.018 46.2998   1
   7  -4   2 449.915 46.4058   1
  -7   4  -2 413.374 44.7625   1
  -7  -4  -2 423.381 44.1363   1
   8  -4   2 87.1211 30.2238   1
  -8   4  -2 22.1156 24.2618   1
   8   4   2 113.065 30.6558   1
  -8  -4  -2 111.908 31.2317   1
   9  -4   2 439.304 50.3388   1
  -9   4  -2 384.254 45.0650   1
 -10  -4  -2 896.157 74.2363   1
  10  -4   2 924.500 77.0565   1
 -10   4  -2 980.902 74.2162   1
  10   4   2 1042.80 78.4058   1
 -11  -4  -2 3964.72 223.151   1
  11  -4   2 4137.72 226.323   1
 -11   4  -2 4040.23 222.600   1
 -12  -4  -2 3610.11 207.438   1
  12  -4   2 3660.93 208.191   1
 -12   4  -2 3851.25 207.257   1
  12   4   2 4053.95 213.918   1
 -13  -4  -2 1153.94 91.3109   1
  13  -4   2 1210.84 92.0744   1
 -13   4  -2 1199.88 88.4480   1
  13   4   2 1118.26 90.6124   1
  14  -4   2 3070.39 179.533   1
 -14   4  -2 3000.18 174.972   1
 -15  -4  -2 178.226 42.0347   1
  15  -4   2 131.989 38.2456   1
 -15   4  -2 90.6166 35.0941   1
  15   4   2 161.053 48.6895   1
 -16  -4  -2 32.0654 36.7351   1
  16  -4   2 42.3321 31.8854   1
  16   4   2 33.8815 35.2590   1
 -17  -4  -2 81.2291 36.5350   1
  17  -4   2 95.1076 35.7000   1
 -17   4  -2 127.167 34.3441   1
  17   4   2 102.659 41.7938   1
 -18  -4  -2-32.7360 36.0379   1
  18   4   2 17.0909 35.5373   1
 -19  -4  -2 115.720 41.0077   1
  19  -4   2 168.861 44.4979   1
 -19   4  -2 147.348 40.1859   1
  19   4   2 103.211 37.8189   1
  20  -4   2 8.90407 37.5848   1
 -20  -4  -2 8.34681 30.8107   1
 -20   4  -2 8.23297 32.6444   1
  21  -4   2 61.9241 39.5286   1
 -21   4  -2 8.28734 37.9973   1
  21   4   2 77.7400 43.8175   1
 -22  -4  -2-16.4590 33.1678   1
  22  -4   2-17.5505 40.1747   1
 -22   4  -2 24.8637 39.7954   1
  22   4   2 8.61165 36.3487   1
 -23  -4  -2-24.3247 35.7057   1
  23  -4   2 34.4776 33.0197   1
 -23   4  -2 8.20811 28.4999   1
  23   4   2 25.6261 38.1204   1
 -24  -4  -2 7.85614 37.7231   1
  24  -4   2-25.2448 34.4587   1
 -24   4  -2 16.0715 35.3835   1
  24   4   2-25.0458 39.6295   1
 -25   4  -2-15.6119 35.2941   1
 -26  -5   2 56.0664 44.9228   1
  26   5  -2-8.38009 37.4096   1
 -25  -5   2 32.6846 40.5769   1
  25   5  -2 33.8470 40.6567   1
 -24   5   2 8.36638 37.3347   1
 -23  -5   2 207.239 50.3475   1
  23  -5  -2 150.753 42.6877   1
 -23   5   2 100.994 41.0299   1
  23   5  -2 189.357 48.7802   1
  22  -5  -2 17.6079 33.7418   1
 -22   5   2 33.5691 33.2934   1
 -21  -5   2 16.6886 37.7312   1
  21  -5  -2 78.3108 39.3442   1
 -21   5   2 8.30661 32.9458   1
  21   5  -2-26.2892 38.0702   1
 -20  -5   2 24.5388 30.7811   1
  20  -5  -2 34.3743 33.5128   1
 -20   5   2 41.0241 34.6446   1
  20   5  -2-8.94670 32.3954   1
 -19  -5   2 58.1881 39.5775   1
  19  -5  -2 42.1708 31.2823   1
 -19   5   2 128.896 40.5189   1
  19   5  -2 43.2914 37.2063   1
  18  -5  -2 32.8274 32.5885   1
 -18   5   2 47.0234 33.6113   1
  18   5  -2 42.2705 36.2495   1
 -17  -5   2 103.838 37.1328   1
  17  -5  -2 47.6344 32.1245   1
 -17   5   2 45.4906 32.5943   1
  17   5  -2 60.2917 39.5357   1
 -16  -5   2 188.211 42.8059   1
  16   5  -2 107.989 40.0649   1
 -16   5   2 189.748 36.9069   1
  16  -5  -2 145.194 36.1248   1
 -15  -5   2 1480.65 98.9799   1
  15  -5  -2 1239.00 94.0642   1
  15   5  -2 1203.27 95.5465   1
 -15   5   2 1357.11 94.8768   1
  14   5  -2 311.228 46.9900   1
 -14  -5   2 205.488 41.4412   1
 -14   5   2 322.892 44.0450   1
  14  -5  -2 324.543 45.9782   1
  13   5  -2 8371.56 419.707   1
 -13  -5   2 8301.62 418.953   1
 -13   5   2 8930.38 416.171   1
  13  -5  -2 8580.26 416.393   1
  12   5  -2 5496.52 260.508   1
  12  -5  -2 5295.80 255.120   1
 -12   5   2 4831.75 250.149   1
  11   5  -2 3440.31 196.310   1
 -11   5   2 3512.93 190.537   1
  11  -5  -2 3813.22 194.675   1
 -11  -5   2 3731.21 198.588   1
  10   5  -2 3593.72 194.334   1
 -10   5   2 3574.30 188.419   1
  10  -5  -2 3674.55 189.901   1
 -10  -5   2 3337.30 190.998   1
   9   5  -2 2096.63 121.452   1
  -9   5   2 1994.43 115.888   1
  -9  -5   2 1862.70 117.888   1
   8   5  -2 21.8101 19.8760   1
   8  -5  -2 41.4716 19.8749   1
  -8  -5   2 54.2970 20.5597   1
   7   5  -2 13169.5 600.233   1
  -7   5   2 12960.5 595.455   1
   7  -5  -2 12282.0 594.031   1
  -7  -5   2 13297.5 601.598   1
   6   5  -2 11110.7 534.125   1
   6  -5  -2 11643.3 529.551   1
  -6  -5   2 11120.9 534.167   1
  -6   5   2 11771.7 529.268   1
  -5  -5   2 33751.0 1499.68   1
  -5   5   2 32154.0 1491.99   1
   5  -5  -2 33060.6 1493.13   1
   5   5  -2 34752.9 1500.70   1
   4   5  -2 43241.4 1982.82   1
  -4  -5   2 45386.0 1983.90   1
   3   5  -2 1143.98 71.0088   1
  -3  -5   2 1011.84 72.0105   1
  -2  -5   2 102.871 21.0989   1
   2   5  -2 177.631 25.4436   1
  -1  -5   2 5128.86 245.204   1
   1   5  -2 4836.23 242.905   1
   0  -5   2 12.5797 19.9050   1
   0   5  -2-4.13286 18.1985   1
   1  -5   2 92584.7 4285.88   1
  -1   5  -2 100635. 4288.05   1
   1   5   2 98918.5 4287.52   1
  -1  -5  -2 94190.5 4285.76   1
  -2   5  -2 82.0805 24.4896   1
   2  -5   2 42.4483 22.7656   1
   2   5   2 64.1797 18.1330   1
  -2  -5  -2 72.3347 19.2949   1
   3   5   2 15845.1 696.348   1
  -3  -5  -2 15717.2 697.284   1
  -3   5  -2 14315.2 694.455   1
   3  -5   2 14846.0 695.490   1
   4   5   2 755.546 61.8353   1
  -4  -5  -2 804.086 61.8526   1
  -4   5  -2 832.462 60.7908   1
   4  -5   2 900.181 63.2685   1
   5   5   2 31.1698 22.2819   1
  -5  -5  -2 15.2165 21.4449   1
  -5   5  -2 35.0513 20.2194   1
   5  -5   2 30.1765 22.1799   1
   6   5   2 3469.51 186.929   1
  -6  -5  -2 3391.47 184.970   1
  -6   5  -2 3543.18 185.511   1
   6  -5   2 3497.87 184.672   1
   7   5   2 1369.09 89.0646   1
   7  -5   2 1146.43 82.3829   1
  -7  -5  -2 1241.13 86.7269   1
  -7   5  -2 1272.08 85.5674   1
  -8   5  -2 671.444 59.6738   1
   8  -5   2 754.383 61.9350   1
  -9  -5  -2 10808.2 520.196   1
   9   5   2 10965.1 522.125   1
  10  -5   2 1047.21 78.0463   1
  10   5   2 801.497 73.7224   1
 -10  -5  -2 841.562 75.1930   1
 -10   5  -2 893.129 73.0882   1
  11  -5   2 5037.37 273.457   1
  11   5   2 5684.37 278.721   1
 -11  -5  -2 4924.30 270.922   1
 -11   5  -2 5515.17 273.563   1
  12  -5   2 3366.67 184.076   1
  12   5   2 3121.78 183.843   1
 -12  -5  -2 3021.15 180.733   1
 -12   5  -2 3324.20 183.480   1
  13  -5   2 2145.31 133.409   1
  13   5   2 2300.01 137.507   1
 -13   5  -2 1946.20 127.845   1
 -13  -5  -2 1800.14 125.313   1
 -14  -5  -2 16.0652 33.9049   1
  14   5   2-8.26914 34.9034   1
 -15  -5  -2 1809.53 119.325   1
  15   5   2 1649.37 116.964   1
  15  -5   2 1586.44 116.257   1
  16   5   2 366.832 54.3995   1
  16  -5   2 326.649 52.6411   1
 -16   5  -2 215.296 46.4787   1
 -16  -5  -2 263.689 48.6761   1
 -17   5  -2 97.5235 38.2057   1
  17  -5   2 17.0148 35.4629   1
  18   5   2 199.818 43.1732   1
 -18  -5  -2 107.218 41.4715   1
  19   5   2 8.63960 37.6112   1
  19  -5   2 86.7600 37.2431   1
 -19   5  -2 66.2905 32.9534   1
 -19  -5  -2 49.4717 38.7653   1
  20   5   2 51.4761 41.2036   1
  20  -5   2 17.3512 31.4116   1
 -20   5  -2-24.8356 29.9751   1
 -20  -5  -2 82.4707 40.0558   1
  21   5   2-17.1199 38.2412   1
  21  -5   2 95.3580 39.2319   1
 -21   5  -2 66.0947 39.7132   1
 -21  -5  -2 16.3756 36.0994   1
  22   5   2-8.42703 31.1046   1
  22  -5   2 25.9249 38.5613   1
 -22   5  -2-24.4695 42.5764   1
 -22  -5  -2 16.3971 35.1103   1
  23   5   2 16.7232 30.9066   1
  23  -5   2 8.49970 33.7396   1
 -23   5  -2 96.4567 36.3736   1
 -23  -5  -2 16.0111 29.5941   1
  24   5   2 41.3709 36.9366   1
 -24  -5  -2 7.86601 37.3529   1
  26   6  -2-8.13655 35.8282   1
 -26  -6   2-7.91910 35.8007   1
  25   6  -2 33.4352 35.3477   1
 -25  -6   2 63.9663 38.0157   1
  24   6  -2 59.1703 41.5682   1
 -24  -6   2 48.8417 44.5514   1
  23   6  -2 43.3755 39.2231   1
 -23  -6   2-8.24028 36.7772   1
  22   6  -2 114.244 44.2514   1
  22  -6  -2 78.7025 41.2153   1
 -22   6   2 102.537 41.6819   1
 -22  -6   2 66.5568 38.7657   1
  21   6  -2 54.4718 39.4739   1
  21  -6  -2 25.9767 38.6824   1
 -21   6   2 76.1529 42.0315   1
 -21  -6   2 16.3127 35.4732   1
  20   6  -2-26.3333 39.6924   1
  20  -6  -2 8.54108 31.5403   1
 -20   6   2 57.8252 32.7666   1
 -20  -6   2 33.7214 40.0285   1
  19   6  -2 52.2984 31.5518   1
  19  -6  -2 16.7459 32.0753   1
 -19   6   2-32.3827 35.6499   1
 -19  -6   2 8.56609 33.9666   1
  18   6  -2 572.670 65.1487   1
  18  -6  -2 432.602 57.1078   1
 -18   6   2 386.821 53.7120   1
 -18  -6   2 587.332 62.8911   1
 -17  -6   2 244.188 45.3541   1
  17   6  -2 221.074 43.8709   1
  16  -6  -2 710.010 69.1918   1
  16   6  -2 781.854 73.5247   1
 -16   6   2 619.023 66.0028   1
 -15   6   2 432.521 51.6010   1
  15  -6  -2 410.647 52.1056   1
  14   6  -2 492.150 56.2609   1
 -14   6   2 451.458 52.9455   1
 -14  -6   2 401.001 54.6465   1
  14  -6  -2 415.709 51.3786   1
  13   6  -2 202.491 43.1582   1
 -13   6   2 159.600 34.9779   1
 -13  -6   2 173.196 39.9123   1
  13  -6  -2 202.025 37.6736   1
 -12  -6   2 956.116 78.1240   1
  12   6  -2 932.180 77.2975   1
  11   6  -2 870.822 73.1427   1
 -11  -6   2 871.713 71.5828   1
 -11   6   2 830.236 68.5305   1
  11  -6  -2 776.164 66.7770   1
  10   6  -2 703.723 62.4078   1
 -10  -6   2 604.557 59.3509   1
 -10   6   2 643.137 57.1153   1
  10  -6  -2 670.084 58.5682   1
  -9   6   2 5978.18 295.591   1
   9  -6  -2 5951.07 297.327   1
   8   6  -2 15513.2 670.345   1
  -8  -6   2 15379.3 669.447   1
   7   6  -2 812.556 63.1305   1
   7  -6  -2 687.573 56.3145   1
  -7   6   2 849.391 60.1941   1
  -7  -6   2 756.515 62.8531   1
  -6  -6   2 3016.77 173.086   1
   6   6  -2 3361.47 175.197   1
   6  -6  -2 3311.13 171.000   1
  -6   6   2 3288.71 169.144   1
   5  -6  -2 26367.3 1201.87   1
  -5  -6   2 26455.8 1208.06   1
  -5   6   2 28188.7 1204.57   1
   5   6  -2 25395.5 1207.78   1
   4  -6  -2 131.147 24.9259   1
  -4  -6   2 162.519 29.5856   1
  -4   6   2 202.171 27.9406   1
   4   6  -2 140.729 28.9647   1
   3  -6  -2 1396.46 83.4703   1
  -3  -6   2 1372.05 87.1518   1
  -3   6   2 1350.49 83.0834   1
   3   6  -2 1402.10 87.3364   1
   2  -6  -2 6212.62 297.391   1
  -2  -6   2 6201.96 301.351   1
  -2   6   2 6174.18 296.929   1
   2   6  -2 6164.37 301.465   1
  -1  -6   2 402.420 40.5311   1
   1  -6  -2 455.308 40.1193   1
   1   6  -2 338.457 37.7050   1
  -1   6   2 354.368 38.4053   1
   0  -6   2 13813.6 615.408   1
   0  -6  -2 12944.9 610.502   1
   0   6  -2 13699.6 615.349   1
   0   6   2 12759.4 610.388   1
   1  -6   2 45287.5 2209.37   1
  -1  -6  -2 50999.1 2210.37   1
  -1   6  -2 49889.2 2211.13   1
   1   6   2 51602.0 2210.54   1
   2  -6   2 89195.0 4318.70   1
   2   6   2 95758.9 4319.84   1
  -2  -6  -2 99627.1 4321.04   1
  -2   6  -2 105445. 4324.20   1
   3  -6   2 10553.6 523.698   1
   3   6   2 10843.0 522.888   1
  -3   6  -2 11601.8 524.437   1
  -3  -6  -2 11822.7 525.467   1
   4   6   2 7536.34 355.911   1
  -4   6  -2 7854.04 358.405   1
   4  -6   2 6711.60 353.413   1
  -4  -6  -2 7395.36 355.820   1
   5   6   2 28537.9 1268.16   1
  -5   6  -2 27381.5 1265.66   1
   5  -6   2 29034.0 1269.34   1
  -5  -6  -2 26890.8 1266.10   1
   6   6   2 1654.82 109.954   1
  -6   6  -2 1762.61 109.017   1
   6  -6   2 1792.79 109.436   1
  -6  -6  -2 1845.33 110.775   1
  -7   6  -2 132.462 31.3212   1
   7  -6   2 120.936 30.8359   1
  -8  -6  -2 19.6692 28.8697   1
   8   6   2-6.78231 25.9799   1
   9  -6   2 1260.50 94.6703   1
  -9  -6  -2 1291.17 97.1103   1
   9   6   2 1470.76 101.582   1
  -9   6  -2 1590.52 101.432   1
  10   6   2 14.5395 29.7879   1
 -10  -6  -2 35.4062 33.2372   1
 -10   6  -2 27.3834 23.2684   1
  10  -6   2 20.6996 25.9752   1
 -11  -6  -2 7128.99 375.638   1
  11  -6   2 7669.34 376.415   1
 -11   6  -2 7960.30 377.767   1
  11   6   2 7542.74 377.215   1
  12  -6   2 29.6014 30.8237   1
 -12   6  -2 58.1939 31.2018   1
 -12  -6  -2 43.8043 35.0998   1
  12   6   2 23.9770 38.4168   1
 -13   6  -2 478.958 57.6260   1
 -13  -6  -2 397.519 55.7461   1
 -14  -6  -2 546.798 61.0479   1
  14  -6   2 490.093 60.5442   1
  14   6   2 625.502 69.7067   1
 -15  -6  -2 582.088 65.1366   1
  15  -6   2 584.409 64.3092   1
 -15   6  -2 467.147 57.5465   1
  15   6   2 564.223 66.1076   1
 -16  -6  -2 76.0568 38.2428   1
  16  -6   2-16.5783 33.9883   1
 -16   6  -2 31.8535 36.0420   1
  16   6   2 59.9607 36.7251   1
 -17  -6  -2 107.489 35.5188   1
  17  -6   2 143.375 42.8090   1
 -17   6  -2 161.980 45.1340   1
  17   6   2 201.538 44.4384   1
 -18  -6  -2 653.435 68.3139   1
  18  -6   2 716.750 70.9051   1
 -18   6  -2 507.429 64.1958   1
  18   6   2 553.934 66.9399   1
 -19  -6  -2 256.622 51.0486   1
  19  -6   2 154.723 41.9526   1
 -19   6  -2 148.402 41.1692   1
  19   6   2 131.209 47.1331   1
  20  -6   2 34.4249 34.7194   1
 -20   6  -2-8.32465 37.6629   1
  20   6   2-8.64611 38.1004   1
  21  -6   2 300.007 50.0995   1
 -21  -6  -2 227.994 49.5049   1
 -21   6  -2 226.201 51.5819   1
 -22  -6  -2 32.0907 39.0149   1
  22  -6   2 68.0080 36.4671   1
 -22   6  -2 75.2236 41.0896   1
  22   6   2 8.38776 41.2346   1
  23  -6   2 8.39465 34.3748   1
 -23   6  -2-8.29930 35.5417   1
  24   6   2 24.1240 35.4129   1
 -24   6  -2 32.6488 43.4223   1
 -24  -6  -2-7.71377 37.0441   1
 -25  -7   2-15.7701 40.7653   1
  25   7  -2-8.18796 39.3192   1
 -24  -7   2-40.2542 35.9485   1
  24   7  -2-16.9531 35.2723   1
  22   7  -2 288.445 55.6026   1
 -22  -7   2 251.028 47.4335   1
 -22   7   2 348.539 55.1514   1
  22  -7  -2 253.423 47.2735   1
 -21   7   2 26.3319 40.2740   1
  21  -7  -2 95.5231 39.8474   1
 -20  -7   2-17.2859 37.0257   1
  20   7  -2-26.3744 39.2414   1
  19   7  -2 755.442 77.5051   1
 -19  -7   2 787.916 77.4427   1
 -19   7   2 765.693 76.5815   1
  19  -7  -2 934.501 81.3859   1
 -18   7   2 201.700 43.6044   1
  18  -7  -2 221.833 45.0920   1
  17   7  -2 928.767 86.6500   1
  17  -7  -2 1015.51 86.4392   1
 -17   7   2 1087.60 90.8091   1
 -17  -7   2 1068.45 87.9825   1
  16  -7  -2 94.3856 38.3207   1
 -16  -7   2 40.5002 27.0495   1
  16   7  -2 81.7913 30.9219   1
 -16   7   2 79.5812 37.4631   1
  15  -7  -2 76.3157 32.1014   1
 -15  -7   2 183.025 41.0179   1
 -15   7   2 122.952 40.7843   1
  15   7  -2 64.7033 36.4132   1
  14  -7  -2 1827.42 123.521   1
 -14   7   2 1950.32 126.281   1
  13  -7  -2 42.3411 29.9625   1
 -13  -7   2 37.7462 28.0531   1
  13   7  -2 86.2852 30.7496   1
 -13   7   2 133.240 34.5815   1
  12  -7  -2 2423.74 138.531   1
 -12  -7   2 2051.03 136.382   1
 -12   7   2 2065.06 134.126   1
  12   7  -2 2450.42 142.169   1
  11   7  -2 4730.89 248.282   1
 -11  -7   2 4629.19 247.457   1
  10  -7  -2 5795.65 306.398   1
 -10  -7   2 5906.42 306.912   1
  10   7  -2 6542.83 312.036   1
 -10   7   2 6141.79 306.194   1
   9  -7  -2 11257.5 524.516   1
  -9  -7   2 11101.1 529.899   1
  -9   7   2 11534.1 526.087   1
   9   7  -2 10469.9 527.169   1
   8  -7  -2 8981.71 429.964   1
  -8   7   2 8987.30 428.958   1
  -7  -7   2 3218.78 183.735   1
  -7   7   2 3367.66 181.056   1
   7   7  -2 3707.51 187.836   1
  -6  -7   2 124.742 30.9921   1
   6  -7  -2 92.9744 24.8967   1
   6   7  -2 70.4432 30.6346   1
  -6   7   2 93.1641 24.3537   1
  -5   7   2 5917.49 271.339   1
   5   7  -2 5833.05 277.006   1
   5  -7  -2 5341.17 269.584   1
  -4   7   2 11481.5 511.800   1
   4   7  -2 10363.4 512.421   1
  -4  -7   2 11160.1 515.418   1
   4  -7  -2 10625.0 510.092   1
  -3   7   2 6837.74 341.109   1
   3   7  -2 7005.62 345.397   1
  -3  -7   2 7545.81 347.752   1
   3  -7  -2 7223.37 343.608   1
   2   7  -2 1401.29 88.8026   1
  -2   7   2 1290.25 84.8717   1
  -2  -7   2 1216.52 86.0714   1
   1   7  -2 12553.7 611.242   1
  -1   7   2 13925.5 610.152   1
   1  -7  -2 13044.7 609.139   1
  -1  -7   2 13042.8 612.085   1
   0   7  -2 24355.0 1137.53   1
   0   7   2 24871.6 1134.45   1
   0  -7  -2 25786.8 1135.89   1
   0  -7   2 25122.5 1139.61   1
  -1   7  -2 7454.84 347.210   1
   1   7   2 6549.03 340.588   1
  -1  -7  -2 6855.35 342.366   1
   1  -7   2 7728.14 348.470   1
  -2  -7  -2 6964.19 332.151   1
   2   7   2 7576.97 334.401   1
   2  -7   2 6732.82 331.929   1
   3  -7   2 3840.92 202.088   1
   3   7   2 3797.99 201.734   1
  -3  -7  -2 3991.81 203.421   1
   4  -7   2 31211.3 1400.65   1
   4   7   2 29510.6 1396.86   1
  -4  -7  -2 32070.9 1401.47   1
  -4   7  -2 30930.7 1398.27   1
   5   7   2 931.949 74.3043   1
  -5  -7  -2 1054.24 79.1355   1
  -5   7  -2 1049.36 75.4914   1
   5  -7   2 1014.15 75.3611   1
  -6   7  -2 10504.7 492.283   1
   6  -7   2 10122.2 491.648   1
  -7  -7  -2 6212.80 322.130   1
   7   7   2 6665.73 324.328   1
   8   7   2 154.410 38.8310   1
  -8  -7  -2 274.415 44.5769   1
  -8   7  -2 231.139 40.5232   1
   8  -7   2 197.989 37.8346   1
   9   7   2 347.694 47.9876   1
   9  -7   2 286.485 42.3382   1
  -9  -7  -2 278.901 43.8476   1
  -9   7  -2 310.299 45.8171   1
  10  -7   2 19108.2 882.689   1
 -10  -7  -2 18327.9 881.652   1
 -10   7  -2 19976.5 884.332   1
  10   7   2 18544.1 886.223   1
 -11  -7  -2 2456.48 154.667   1
  11  -7   2 2634.80 156.644   1
  11   7   2 2560.67 157.129   1
 -11   7  -2 2750.37 158.023   1
 -12   7  -2 891.524 78.4214   1
  13   7   2 261.813 44.3092   1
 -13  -7  -2 258.304 41.6511   1
  14  -7   2 375.575 53.0060   1
 -14  -7  -2 453.852 54.3877   1
 -14   7  -2 484.410 58.3741   1
  14   7   2 348.721 51.4342   1
  15   7   2 26.8129 28.2113   1
  15  -7   2 16.4393 30.3488   1
 -15   7  -2 8.22821 35.2455   1
 -15  -7  -2 15.6660 24.0683   1
 -16   7  -2 242.285 50.4624   1
  16  -7   2 202.072 46.6491   1
  17   7   2 311.640 51.0712   1
 -17  -7  -2 284.762 50.5352   1
  18   7   2 141.037 45.0254   1
  18  -7   2 146.583 35.7621   1
 -18   7  -2 94.1116 34.3938   1
 -18  -7  -2 149.717 47.3667   1
  19   7   2-17.8382 35.9472   1
  19  -7   2-34.6724 34.9355   1
 -19   7  -2 8.60056 35.7640   1
 -19  -7  -2 40.7691 33.3886   1
  20   7   2 268.616 47.1522   1
 -20   7  -2 293.561 53.2386   1
 -20  -7  -2 410.008 52.8496   1
  21   7   2 76.5916 41.3628   1
  21  -7   2 25.7587 38.3552   1
 -21   7  -2-25.7897 39.3967   1
 -21  -7  -2 64.6393 36.5693   1
  22   7   2-8.23983 38.1920   1
  22  -7   2 8.45085 36.1907   1
 -22  -7  -2 15.8522 36.7380   1
 -22   7  -2-17.0825 41.4752   1
  23   7   2 24.3395 38.9565   1
 -23  -7  -2-7.74867 35.4748   1
 -23   7  -2-8.50097 39.4024   1
  23  -7   2-8.31059 37.5687   1
  25   8  -2 32.6141 36.3848   1
 -25  -8   2-15.4911 41.5825   1
  23   8  -2 26.2488 39.5541   1
 -23  -8   2-32.0040 40.1270   1
  22   8  -2-26.0272 28.0979   1
 -22  -8   2-24.9881 32.4800   1
 -22   8   2 8.93538 41.4243   1
  21   8  -2 236.293 48.2200   1
 -21  -8   2 275.203 50.9726   1
 -21   8   2 275.294 51.3673   1
  21  -8  -2 187.620 47.8834   1
  20   8  -2 264.742 54.6435   1
 -20   8   2 175.753 46.1536   1
  20  -8  -2 247.526 50.2245   1
  19   8  -2 26.4382 38.2816   1
 -19   8   2-25.9944 40.6541   1
  19  -8  -2-43.5364 37.8237   1
 -18   8   2 1716.14 114.604   1
  18  -8  -2 1519.95 110.252   1
 -17  -8   2 710.373 73.1128   1
 -17   8   2 813.759 76.0729   1
  17  -8  -2 625.206 70.8675   1
  16   8  -2 1518.15 113.292   1
  16  -8  -2 1573.89 113.138   1
 -16  -8   2 1692.27 116.719   1
 -16   8   2 1594.28 113.320   1
  15   8  -2 390.132 56.7651   1
 -15  -8   2 483.230 58.5760   1
 -15   8   2 459.281 55.7239   1
  15  -8  -2 485.556 56.5245   1
  14   8  -2 404.031 58.3257   1
 -14  -8   2 403.406 55.0129   1
 -14   8   2 503.944 55.8985   1
  14  -8  -2 357.603 51.4762   1
 -13   8   2 1059.13 84.5076   1
  13  -8  -2 1025.06 84.7547   1
  12   8  -2 1803.51 120.733   1
 -12  -8   2 1661.08 118.214   1
 -12   8   2 1842.32 117.534   1
  12  -8  -2 1840.92 118.656   1
  11   8  -2 812.882 77.2340   1
 -11  -8   2 823.172 74.7277   1
 -11   8   2 938.015 72.8098   1
  11  -8  -2 828.563 70.0662   1
  10   8  -2 16657.6 770.263   1
 -10  -8   2 15947.6 769.098   1
  10  -8  -2 16715.0 765.657   1
   9   8  -2 8810.43 416.496   1
  -9  -8   2 8152.33 414.666   1
  -9   8   2 8117.93 408.716   1
   9  -8  -2 8841.61 412.284   1
   8   8  -2 5006.95 260.415   1
  -8  -8   2 5090.71 262.137   1
  -8   8   2 4995.79 255.924   1
   8  -8  -2 5016.57 256.716   1
  -7  -8   2 967.994 78.8917   1
   7   8  -2 1186.64 83.6821   1
  -7   8   2 1115.82 80.1748   1
   7  -8  -2 1172.13 80.0506   1
  -6   8   2 14507.9 640.668   1
   6   8  -2 13296.5 644.219   1
  -6  -8   2 13816.1 644.577   1
   6  -8  -2 13218.5 638.871   1
  -5   8   2 26178.6 1092.49   1
   5  -8  -2 21840.0 1088.32   1
  -4   8   2 1027.16 73.5043   1
   4   8  -2 1206.78 79.8563   1
  -4  -8   2 1055.09 77.9974   1
   4  -8  -2 957.482 72.6517   1
  -3   8   2 14801.4 751.091   1
   3   8  -2 17457.2 758.902   1
  -3  -8   2 16096.8 756.431   1
   3  -8  -2 17436.1 757.381   1
   2   8  -2 14687.0 709.722   1
  -2   8   2 15321.6 707.988   1
   2  -8  -2 15585.0 707.783   1
  -2  -8   2 15549.5 711.168   1
   1   8  -2 4424.80 220.754   1
  -1   8   2 3992.36 215.069   1
  -1  -8   2 4047.04 217.907   1
   1  -8  -2 4402.57 217.522   1
   0   8  -2 15867.4 751.155   1
   0   8   2 16384.3 750.302   1
   0  -8  -2 15459.1 749.429   1
   0  -8   2 17569.3 756.954   1
  -1   8  -2 23905.0 1210.42   1
   1   8   2 27309.6 1210.24   1
  -1  -8  -2 28012.1 1211.77   1
   1  -8   2 27329.1 1212.97   1
  -2   8  -2 3536.32 180.946   1
   2   8   2 3257.91 175.715   1
  -2  -8  -2 3034.68 173.990   1
   2  -8   2 3105.33 177.846   1
   3   8   2 2754.79 153.508   1
  -3  -8  -2 2768.90 154.502   1
  -3   8  -2 2709.90 154.332   1
   3  -8   2 2627.94 153.850   1
  -4   8  -2 21990.7 1021.18   1
   4  -8   2 22493.5 1020.41   1
   5   8   2 39496.3 1810.15   1
  -5  -8  -2 40692.2 1811.43   1
   6  -8   2 4221.94 218.774   1
  -6   8  -2 3888.75 214.353   1
   6   8   2 3990.60 216.632   1
  -6  -8  -2 4150.76 217.506   1
   7  -8   2 19367.1 933.608   1
  -7   8  -2 21506.5 938.285   1
   7   8   2 20895.0 938.930   1
  -7  -8  -2 19480.6 935.255   1
   8  -8   2 1880.43 123.571   1
  -8   8  -2 1943.38 123.844   1
   8   8   2 2093.59 129.321   1
  -8  -8  -2 1999.40 125.037   1
   9  -8   2 4300.85 232.341   1
  -9   8  -2 4018.79 231.003   1
   9   8   2 4290.37 233.301   1
  -9  -8  -2 4617.43 234.843   1
  10  -8   2 3177.98 183.140   1
 -10   8  -2 3064.40 180.991   1
 -10  -8  -2 3152.95 182.517   1
  10   8   2 3315.48 185.805   1
 -11   8  -2 1638.00 111.842   1
  12   8   2 527.824 59.9156   1
 -12  -8  -2 532.723 59.1401   1
  13  -8   2 8.11774 33.7882   1
 -13   8  -2-8.08323 31.5440   1
  13   8   2 81.3583 35.3663   1
 -13  -8  -2 56.7152 37.1222   1
  14  -8   2-16.6090 34.0479   1
 -14   8  -2 57.7591 41.4162   1
  14   8   2 8.72221 34.6236   1
 -14  -8  -2 94.1517 37.7117   1
 -15   8  -2 949.994 85.9422   1
  15  -8   2 1023.47 86.1151   1
  16   8   2 81.7969 34.5981   1
 -16  -8  -2 103.547 34.0396   1
 -16   8  -2 119.601 40.9000   1
  16  -8   2 206.082 46.4040   1
  17   8   2 474.351 60.7244   1
 -17  -8  -2 329.664 55.6792   1
 -17   8  -2 319.711 59.8067   1
  17  -8   2 547.176 66.3393   1
 -18   8  -2 34.9514 39.5005   1
  18  -8   2-26.2467 36.3812   1
  19   8   2 245.147 48.2611   1
 -19  -8  -2 173.562 44.8623   1
 -19   8  -2 201.547 46.6060   1
  19  -8   2 193.005 47.9365   1
  20   8   2-8.79089 29.1786   1
 -20  -8  -2 48.2361 30.2557   1
 -20   8  -2 43.7434 41.5401   1
  20  -8   2 8.75926 40.1141   1
  21   8   2 25.4256 34.1982   1
 -21  -8  -2 72.2109 37.2259   1
 -21   8  -2 34.6401 39.6817   1
  21  -8   2 17.4036 30.9031   1
 -22   8  -2 102.631 48.4260   1
  22  -8   2 17.2084 40.4516   1
  23   8   2-7.93895 38.1262   1
 -23  -8  -2-22.9335 39.5242   1
  24   9  -2-25.1717 37.9507   1
 -24  -9   2-31.0347 42.7907   1
  23   9  -2-17.0200 30.1873   1
 -23  -9   2-16.0653 28.4950   1
  22   9  -2-8.51452 36.4653   1
 -22  -9   2-8.49071 39.3566   1
  21   9  -2-35.8265 39.4496   1
 -21  -9   2 58.1567 40.3552   1
 -21   9   2 35.5766 38.6419   1
  20   9  -2 63.8372 42.2818   1
  20  -9  -2 18.3083 36.3086   1
 -20  -9   2 32.3459 37.0350   1
 -20   9   2-8.82240 34.4061   1
  19   9  -2 164.676 45.7103   1
 -19  -9   2 132.111 43.5920   1
  18  -9  -2 17.8401 38.7539   1
 -18   9   2-25.7270 39.2726   1
 -18  -9   2 49.2838 37.1444   1
  18   9  -2 35.0366 35.3156   1
  17   9  -2 894.300 78.7854   1
  17  -9  -2 855.795 79.2215   1
 -17  -9   2 797.630 76.0969   1
 -17   9   2 739.735 75.1881   1
  16   9  -2 230.356 47.2993   1
 -16   9   2 228.969 45.0389   1
 -16  -9   2 199.582 45.3660   1
  16  -9  -2 255.246 46.7711   1
 -15  -9   2 4578.84 248.786   1
  15   9  -2 4506.17 249.362   1
  14   9  -2 313.341 51.2375   1
 -14   9   2 358.978 52.2853   1
  14  -9  -2 453.948 54.9382   1
 -14  -9   2 327.485 53.7770   1
  13   9  -2 605.758 67.0858   1
 -13   9   2 702.823 66.3255   1
  13  -9  -2 664.746 65.7506   1
 -13  -9   2 719.079 69.9850   1
  12   9  -2 174.581 40.5669   1
  12  -9  -2 201.302 38.6943   1
 -12   9   2 151.000 35.7904   1
 -12  -9   2 185.841 39.6220   1
  11  -9  -2 2977.82 179.095   1
  11   9  -2 3377.17 186.421   1
 -11   9   2 3495.55 183.493   1
 -11  -9   2 3026.11 181.114   1
  10   9  -2 318.201 46.4106   1
  10  -9  -2 235.221 41.5811   1
 -10  -9   2 354.655 48.1898   1
 -10   9   2 294.024 42.8409   1
   9   9  -2 7113.81 364.175   1
  -9  -9   2 7005.30 364.874   1
   9  -9  -2 7956.34 364.697   1
  -9   9   2 7182.88 360.606   1
  -8  -9   2 3597.25 206.890   1
   8   9  -2 3960.19 208.879   1
  -7  -9   2 7075.02 345.843   1
   7   9  -2 6663.19 341.891   1
   6   9  -2 16515.9 785.066   1
  -6  -9   2 16440.2 784.393   1
   6  -9  -2 17572.8 784.398   1
  -5   9   2 18689.6 865.025   1
   5   9  -2 17790.3 867.959   1
  -5  -9   2 19639.8 872.579   1
   5  -9  -2 19074.3 868.380   1
  -4   9   2 3635.99 198.341   1
   4   9  -2 3952.06 205.029   1
  -4  -9   2 3741.69 204.548   1
  -3   9   2 921.118 72.6406   1
   3   9  -2 979.898 76.6479   1
   3  -9  -2 930.636 72.7476   1
  -2   9   2 5385.53 266.928   1
   2  -9  -2 5119.28 266.005   1
  -1   9   2 11286.8 523.924   1
   1  -9  -2 10872.1 523.368   1
   0   9   2 10615.2 518.449   1
   0  -9  -2 11356.8 520.936   1
   1   9   2 7677.69 382.001   1
  -1  -9  -2 7981.38 383.670   1
  -2   9  -2 4570.46 242.562   1
   2  -9   2 4703.27 244.208   1
  -3   9  -2 60.3345 28.7902   1
   3   9   2 12.7744 25.8330   1
   3  -9   2 27.1600 28.7410   1
  -3  -9  -2 116.230 35.0450   1
   4  -9   2 22209.8 1051.88   1
   4   9   2 22713.9 1051.96   1
  -4  -9  -2 22650.8 1052.27   1
  -4   9  -2 24060.7 1053.46   1
   5  -9   2 53.1787 28.5562   1
  -5   9  -2 34.6408 30.5888   1
  -5  -9  -2 76.3241 30.2199   1
   5   9   2 39.9877 23.7415   1
  -6   9  -2 21883.8 875.348   1
   6   9   2 19483.6 872.164   1
  -6  -9  -2 20619.7 874.614   1
   7  -9   2 14.3184 31.1254   1
  -7   9  -2 27.6613 29.6477   1
   7   9   2 73.2540 30.4934   1
  -7  -9  -2 7.15242 29.7749   1
   8  -9   2 3849.49 202.580   1
   8   9   2 3937.25 205.503   1
  -8  -9  -2 4049.93 204.528   1
   9  -9   2 3101.09 183.947   1
  -9   9  -2 3374.98 188.257   1
   9   9   2 3284.57 187.857   1
  -9  -9  -2 3334.53 187.108   1
 -10   9  -2 817.728 72.4769   1
  10  -9   2 794.878 74.3395   1
 -11  -9  -2 7.92665 28.1286   1
  11   9   2 41.3193 31.6704   1
  12   9   2 2924.71 171.284   1
  12  -9   2 3034.91 173.758   1
 -12  -9  -2 2554.71 165.481   1
 -12   9  -2 2742.20 166.818   1
  13  -9   2 51.1698 39.5561   1
 -13   9  -2 49.1752 36.6012   1
 -13  -9  -2 49.4192 35.3032   1
  13   9   2-8.37135 30.3342   1
  14   9   2 2949.01 180.720   1
  14  -9   2 3213.48 187.312   1
 -14  -9  -2 2973.07 181.859   1
 -14   9  -2 3263.91 185.939   1
  15  -9   2 26.2454 31.8453   1
 -15   9  -2 101.559 37.4193   1
  15   9   2 70.4567 39.9576   1
 -15  -9  -2 112.628 37.4426   1
  16  -9   2 237.861 49.6656   1
 -16   9  -2 137.029 43.2859   1
 -16  -9  -2 197.283 42.4525   1
  16   9   2 172.502 42.6783   1
  17   9   2 109.496 39.4621   1
 -17  -9  -2 72.7981 35.0744   1
 -17   9  -2 190.062 45.4307   1
  17  -9   2 150.174 41.8053   1
  18   9   2 62.3634 43.3567   1
 -18  -9  -2 58.8990 40.5037   1
 -18   9  -2 34.7506 37.8418   1
  18  -9   2 106.095 42.5497   1
  19   9   2-25.7687 28.4962   1
 -19  -9  -2 8.47390 31.2801   1
 -19   9  -2-34.7575 37.7422   1
  19  -9   2 17.6930 33.8878   1
  20   9   2 60.0832 39.5008   1
 -20  -9  -2 56.7122 38.2190   1
 -20   9  -2 121.155 42.2142   1
  20  -9   2 123.313 43.4299   1
  21   9   2 42.4639 36.9020   1
 -21  -9  -2 31.4061 35.5100   1
 -21   9  -2 8.58011 41.2127   1
  21  -9   2 8.73363 37.4173   1
  22   9   2 32.5451 31.7249   1
 -22   9  -2 33.8203 39.6714   1
 -22  -9  -2-7.74409 26.3033   1
 -23 -10   2 40.4936 37.5447   1
  23  10  -2-8.27910 33.3753   1
 -22 -10   2 8.26324 28.6918   1
  22  10  -2 17.1767 29.1651   1
  21  10  -2-17.9325 36.7239   1
  20  10  -2 8.56870 36.1814   1
  20 -10  -2 45.1054 37.5262   1
 -20  10   2 17.5190 39.6110   1
  19 -10  -2 53.6259 37.1671   1
 -19 -10   2-8.07706 31.4875   1
 -19  10   2-8.68172 37.1808   1
  18  10  -2 220.189 41.8603   1
 -18 -10   2 134.703 36.8923   1
  17 -10  -2 413.003 54.6072   1
 -17  10   2 370.971 52.5364   1
 -17 -10   2 379.703 57.6504   1
  17  10  -2 411.455 59.1390   1
  16  10  -2 1340.70 103.075   1
  16 -10  -2 1469.61 104.496   1
 -16  10   2 1303.08 103.307   1
 -16 -10   2 1337.44 102.241   1
 -15  10   2-8.14760 32.3054   1
  15 -10  -2 24.1973 35.5163   1
 -14 -10   2 1233.24 101.980   1
  14  10  -2 1625.59 112.157   1
  13  10  -2 457.979 56.3434   1
  13 -10  -2 284.257 49.2733   1
 -13 -10   2 410.512 54.9575   1
 -13  10   2 431.074 54.7868   1
  12 -10  -2 4470.44 250.934   1
  12  10  -2 5134.05 258.737   1
 -12 -10   2 4733.16 254.518   1
 -12  10   2 4571.39 250.534   1
  11  10  -2 23.8749 33.6282   1
  11 -10  -2 22.4291 26.5603   1
 -11  10   2 87.0322 32.8246   1
 -11 -10   2 7.82402 32.0773   1
  10 -10  -2 7215.31 390.994   1
 -10  10   2 8945.38 401.430   1
  -9 -10   2 348.646 51.8412   1
  -9  10   2 386.071 49.6570   1
   9  10  -2 491.096 55.5171   1
   9 -10  -2 350.011 47.1470   1
  -8 -10   2 3747.21 213.026   1
   8 -10  -2 3675.42 211.023   1
   8  10  -2 4011.00 214.376   1
  -8  10   2 4188.64 214.115   1
  -7 -10   2 11800.3 568.954   1
   7  10  -2 10834.5 564.554   1
  -7  10   2 12782.8 570.131   1
   7 -10  -2 12225.0 568.304   1
  -6  10   2 6015.99 305.909   1
   6  10  -2 6171.97 311.126   1
  -6 -10   2 6027.82 309.895   1
   6 -10  -2 6046.14 306.917   1
  -5  10   2 974.330 79.6947   1
   5  10  -2 1251.14 88.1464   1
  -5 -10   2 1075.63 85.4175   1
   5 -10  -2 1088.11 82.1276   1
  -4  10   2 3272.79 180.951   1
   4  10  -2 3262.19 184.091   1
  -4 -10   2 3149.53 182.347   1
   4 -10  -2 3404.81 183.151   1
   3  10  -2 17906.9 832.645   1
  -3 -10   2 17954.8 832.779   1
  -2  10   2 8467.67 397.371   1
   2  10  -2 8177.92 398.180   1
   2 -10  -2 7881.67 394.704   1
  -2 -10   2 7977.34 396.852   1
   1  10  -2 2139.16 128.852   1
  -1  10   2 1931.99 123.064   1
   1 -10  -2 1909.44 123.118   1
  -1 -10   2 2194.59 128.833   1
   0  10  -2 322.472 44.8374   1
   0  10   2 412.306 47.7986   1
   0 -10  -2 339.762 45.9820   1
   0 -10   2 468.449 51.0151   1
  -1  10  -2 20914.1 1004.74   1
   1  10   2 22342.5 1007.35   1
  -1 -10  -2 22093.0 1007.34   1
   1 -10   2 22299.1 1009.71   1
  -2  10  -2 336.850 46.5655   1
   2  10   2 314.502 47.9672   1
  -2 -10  -2 272.495 44.6530   1
   2 -10   2 340.649 47.6554   1
  -3  10  -2 41392.9 1973.85   1
   3  10   2 44223.4 1974.26   1
   3 -10   2 44728.9 1976.70   1
  -3 -10  -2 44635.4 1974.71   1
   4 -10   2 7203.21 339.603   1
   4  10   2 6563.93 335.487   1
  -4  10  -2 6865.41 337.677   1
  -4 -10  -2 6076.47 332.487   1
   5 -10   2 14069.9 663.097   1
   5  10   2 13368.8 660.919   1
  -5 -10  -2 14477.0 666.511   1
  -5  10  -2 14317.3 663.632   1
   6 -10   2 36.0039 32.2022   1
  -6  10  -2 29.4337 32.0303   1
  -6 -10  -2 59.2339 29.9176   1
   6  10   2 66.0354 33.6587   1
   7 -10   2 6118.99 323.020   1
  -7  10  -2 6336.56 322.082   1
   7  10   2 6425.92 324.318   1
  -7 -10  -2 6488.49 325.013   1
   8 -10   2 790.843 71.3545   1
  -8  10  -2 691.738 67.2711   1
   8  10   2 845.486 73.1215   1
  -8 -10  -2 655.320 68.0163   1
   9 -10   2 2177.04 135.910   1
  -9  10  -2 2170.96 134.664   1
   9  10   2 1999.47 133.772   1
  -9 -10  -2 2026.96 132.591   1
  10  10   2-16.4909 23.1166   1
 -10 -10  -2 24.1776 27.3633   1
  11 -10   2 2715.14 157.005   1
 -11  10  -2 2262.09 151.741   1
  11  10   2 2445.51 155.879   1
 -11 -10  -2 2487.10 154.520   1
  12 -10   2 39.9219 34.3302   1
 -12  10  -2 8.27492 35.5696   1
 -12 -10  -2 81.9630 34.7310   1
  13  10   2 4454.62 254.671   1
  13 -10   2 4688.48 255.254   1
 -13 -10  -2 4848.96 255.784   1
 -13  10  -2 4759.06 255.203   1
  14 -10   2 60.1511 33.5883   1
 -14  10  -2 100.119 36.3210   1
  14  10   2 33.8547 29.4862   1
 -14 -10  -2 33.5079 31.0186   1
  15 -10   2 96.5980 39.7324   1
 -15  10  -2 25.4798 38.9186   1
  15  10   2 42.9257 32.3338   1
 -15 -10  -2 8.34234 27.7223   1
  16 -10   2 71.2303 31.7966   1
 -16  10  -2 85.7385 34.7583   1
 -16 -10  -2 106.476 37.6841   1
  16  10   2 78.3175 41.4757   1
  17 -10   2 287.546 47.8496   1
 -17 -10  -2 324.306 54.5155   1
  17  10   2 385.119 59.2295   1
 -17  10  -2 354.240 52.8967   1
 -18 -10  -2-8.09985 34.6896   1
  18  10   2-9.06953 38.2831   1
  19  10   2 60.3313 42.8282   1
 -19 -10  -2 41.8589 38.8660   1
 -19  10  -2 17.2946 35.4776   1
  19 -10   2 81.1365 40.2881   1
 -20 -10  -2 32.8225 32.5347   1
  20  10   2-25.1650 37.4316   1
  21  10   2-8.57501 40.7035   1
 -21 -10  -2-22.6511 34.1322   1
 -21  10  -2 25.4799 36.3726   1
  21 -10   2 17.7095 36.8212   1
 -23 -11   2 23.9632 29.4965   1
  23  11  -2 16.2486 26.9647   1
 -22 -11   2 23.6305 34.7000   1
  22  11  -2 25.9333 40.0822   1
 -21 -11   2 23.6418 34.3114   1
  21  11  -2 93.5785 42.2859   1
  19  11  -2 136.315 41.6528   1
 -19 -11   2 99.3463 40.4916   1
 -19  11   2 95.6757 38.0855   1
  18  11  -2 50.8946 33.0830   1
 -18 -11   2 8.39961 29.8059   1
 -18  11   2 25.7519 36.2473   1
  18 -11  -2 8.78045 34.2441   1
 -17 -11   2 33.6820 35.5737   1
  17  11  -2 34.5433 34.8381   1
  16 -11  -2 916.975 82.5815   1
  16  11  -2 868.309 83.5305   1
 -16 -11   2 921.579 83.0700   1
 -16  11   2 915.762 82.6680   1
  15  11  -2 736.438 73.2968   1
  15 -11  -2 596.564 67.7587   1
 -15  11   2 733.615 71.8992   1
 -15 -11   2 601.754 67.7341   1
  14 -11  -2 510.255 62.0292   1
 -14  11   2 405.109 55.5358   1
  13  11  -2 1844.12 119.144   1
 -13 -11   2 1561.79 113.638   1
 -13  11   2 1488.91 112.992   1
  13 -11  -2 1669.27 117.273   1
  12  11  -2 1422.98 105.997   1
 -12 -11   2 1393.21 104.779   1
 -11 -11   2 5176.43 276.751   1
  11  11  -2 5125.30 275.184   1
 -11  11   2 5501.66 276.897   1
  11 -11  -2 5009.68 273.061   1
 -10  11   2 67.4967 34.5235   1
  10  11  -2 143.429 38.4304   1
 -10 -11   2 40.1395 30.9607   1
  10 -11  -2 83.9233 30.9599   1
  -9 -11   2 4149.14 227.086   1
  -9  11   2 4152.40 224.129   1
   9  11  -2 3820.98 222.221   1
   9 -11  -2 4274.29 226.434   1
  -8  11   2 152.417 40.6446   1
   8 -11  -2 227.664 44.0743   1
  -7 -11   2 2190.01 140.032   1
  -7  11   2 2235.51 137.463   1
   7  11  -2 2032.09 137.077   1
   7 -11  -2 2353.42 139.628   1
  -6  11   2 2485.12 150.444   1
   6  11  -2 2515.40 153.569   1
  -6 -11   2 2439.58 152.686   1
   6 -11  -2 2593.52 152.057   1
  -5  11   2 959.291 74.8459   1
   5  11  -2 941.515 79.1056   1
  -5 -11   2 771.950 75.8735   1
   5 -11  -2 761.659 71.3737   1
  -4  11   2 261.174 39.8296   1
   4  11  -2 262.607 44.0270   1
  -4 -11   2 266.491 41.9842   1
   4 -11  -2 227.415 39.2994   1
   3  11  -2 25363.0 1227.27   1
   3 -11  -2 27766.9 1228.74   1
  -3 -11   2 27463.9 1229.91   1
   2  11  -2 11176.6 522.297   1
  -2  11   2 10847.7 520.193   1
   2 -11  -2 10457.3 518.693   1
  -2 -11   2 10950.0 522.010   1
   1  11  -2 11034.4 527.784   1
  -1  11   2 10435.1 524.636   1
  -1 -11   2 11568.3 529.798   1
   0  11  -2 107.321 33.9449   1
   0  11   2 131.392 36.4517   1
   0 -11  -2 159.458 35.4937   1
   0 -11   2 71.7630 31.5776   1
  -1  11  -2 121.269 35.3062   1
   1  11   2 126.960 32.2062   1
  -1 -11  -2 163.979 38.1873   1
   1 -11   2 226.680 43.2177   1
  -2  11  -2 3827.37 216.833   1
   2  11   2 4296.68 221.420   1
  -2 -11  -2 3953.12 217.071   1
   2 -11   2 3919.32 218.475   1
  -3  11  -2 3193.73 180.137   1
   3  11   2 3346.95 181.849   1
  -3 -11  -2 2976.44 178.924   1
   3 -11   2 2994.66 177.945   1
  -4 -11  -2 5514.24 294.763   1
   4  11   2 5883.63 297.735   1
  -4  11  -2 5860.60 298.854   1
   4 -11   2 5674.05 296.993   1
  -5  11  -2 204.145 41.2646   1
   5  11   2 142.155 37.1239   1
  -5 -11  -2 190.916 44.8636   1
   5 -11   2 299.027 42.8920   1
  -6  11  -2 555.816 59.5343   1
   6  11   2 380.990 53.8874   1
  -6 -11  -2 494.597 59.4711   1
   6 -11   2 551.806 61.5895   1
  -7  11  -2 1021.40 81.1101   1
   7 -11   2 840.998 77.3898   1
   8  11   2 5877.18 300.302   1
  -8 -11  -2 5501.84 295.933   1
   9  11   2-24.5871 34.0805   1
   9 -11   2 32.2082 28.5546   1
  -9 -11  -2-16.0278 31.7738   1
  10  11   2 75.5055 39.4189   1
 -10  11  -2 87.7191 34.7052   1
  10 -11   2-8.23528 33.2643   1
 -10 -11  -2 48.6694 36.2630   1
  11  11   2 284.929 45.9099   1
 -11  11  -2 161.679 40.6990   1
  11 -11   2 250.804 46.1490   1
 -11 -11  -2 271.198 45.9366   1
 -12  11  -2 1741.68 122.197   1
  12 -11   2 1908.36 126.934   1
  13 -11   2-16.9117 36.2206   1
 -13 -11  -2 16.6287 31.2830   1
 -13  11  -2 74.3892 42.7354   1
  13  11   2 8.60169 31.7589   1
 -14  11  -2 557.420 65.4885   1
  14 -11   2 591.102 65.4792   1
 -14 -11  -2 597.867 64.4686   1
  14  11   2 696.593 69.6120   1
  15 -11   2 151.641 46.0334   1
 -15 -11  -2 126.228 36.0294   1
  15  11   2 135.204 35.6544   1
 -15  11  -2 146.530 45.8231   1
  16 -11   2 84.3887 33.7140   1
 -16 -11  -2 104.001 34.9922   1
 -16  11  -2 69.9981 33.7699   1
  16  11   2 115.617 36.6528   1
  17  11   2 25.5375 42.6973   1
 -17 -11  -2 8.16334 37.3801   1
 -18  11  -2 77.0191 36.7445   1
  18 -11   2 42.7707 30.4512   1
 -19  11  -2-25.5371 41.3356   1
  19 -11   2 51.0566 38.4681   1
 -19 -11  -2-8.06662 28.0045   1
  19  11   2 8.69951 28.8586   1
 -20  11  -2-8.38181 40.2464   1
  20 -11   2 17.0713 37.5837   1
 -20 -11  -2-16.2578 38.5860   1
  20  11   2 8.27240 37.8725   1
 -21 -11  -2 38.7306 35.4702   1
  21  11   2-8.06905 33.5614   1
 -22 -12   2 7.52024 32.2336   1
  22  12  -2 59.3678 37.3679   1
 -21 -12   2 39.0716 28.8634   1
  21  12  -2 8.19910 27.8593   1
 -20 -12   2 109.398 35.1845   1
  20  12  -2 102.650 34.7955   1
  18 -12  -2 90.0676 42.3841   1
  18  12  -2 42.4140 38.4919   1
 -18 -12   2 133.541 41.9905   1
 -18  12   2 26.1735 38.0389   1
  17 -12  -2 44.6093 38.8714   1
  17  12  -2 77.3987 39.9790   1
 -17  12   2 120.954 41.5976   1
 -17 -12   2 33.3658 37.8332   1
 -16 -12   2 16.7625 33.7801   1
  16  12  -2-8.73740 38.9890   1
  15 -12  -2 8.56172 33.3757   1
  15  12  -2-8.80958 37.1847   1
 -15 -12   2-25.7580 36.7701   1
 -15  12   2 8.40796 36.0076   1
 -14 -12   2 33.4960 27.9751   1
  14 -12  -2 142.179 42.0745   1
  14  12  -2 86.6127 32.7461   1
 -14  12   2 69.7506 41.9955   1
 -13 -12   2 83.1531 37.2169   1
  13  12  -2 102.039 38.5476   1
  13 -12  -2 66.2814 31.8660   1
 -13  12   2 8.37449 35.4650   1
 -12 -12   2 1904.06 123.291   1
  12 -12  -2 1650.18 120.037   1
  12  12  -2 1628.67 122.206   1
 -12  12   2 1736.45 120.303   1
 -11 -12   2 8.24208 29.2516   1
  11  12  -2 32.8907 31.5174   1
 -11  12   2 55.9375 37.9495   1
  11 -12  -2 16.6462 33.5653   1
  10  12  -2 179.169 40.6649   1
 -10 -12   2 156.165 40.5941   1
  -9  12   2 276.664 48.5254   1
   9  12  -2 207.993 45.2282   1
  -9 -12   2 206.281 44.9996   1
   9 -12  -2 373.582 50.1884   1
  -8  12   2 30.4201 32.1031   1
   8  12  -2-24.0332 35.7504   1
  -8 -12   2 7.95726 32.5870   1
   8 -12  -2 31.2084 34.8179   1
  -7 -12   2 3496.18 202.216   1
  -7  12   2 3749.15 201.922   1
   7  12  -2 3491.83 200.794   1
   7 -12  -2 3519.33 201.204   1
  -6  12   2 1041.96 81.4435   1
   6  12  -2 798.053 78.2556   1
  -6 -12   2 1064.03 83.8133   1
   6 -12  -2 1094.57 84.9399   1
  -5  12   2 1181.26 90.1415   1
   5 -12  -2 1187.02 90.7100   1
  -4  12   2 817.982 69.7867   1
   4 -12  -2 680.358 64.6732   1
  -4 -12   2 736.115 69.1233   1
  -3  12   2 5498.11 284.631   1
   3  12  -2 5329.01 284.989   1
  -3 -12   2 5570.59 286.971   1
   3 -12  -2 5541.31 285.665   1
   2  12  -2 3370.36 189.911   1
  -2  12   2 3559.28 189.504   1
   2 -12  -2 3725.50 191.365   1
   1  12  -2 8857.86 438.351   1
  -1  12   2 8961.26 437.602   1
   1 -12  -2 8802.08 436.806   1
  -1 -12   2 9148.89 440.072   1
   0  12   2 3255.63 188.915   1
   0  12  -2 3363.59 190.861   1
   0 -12   2 3384.45 191.235   1
   0 -12  -2 3482.99 192.498   1
  -1  12  -2 219.214 42.2953   1
   1  12   2 157.145 40.4645   1
  -1 -12  -2 226.196 45.2582   1
   1 -12   2 219.569 44.0977   1
  -2  12  -2 1890.32 125.134   1
   2  12   2 1953.00 126.677   1
  -2 -12  -2 1764.32 123.180   1
   2 -12   2 2094.82 128.841   1
  -3  12  -2 6296.18 319.483   1
   3  12   2 6365.57 321.632   1
  -3 -12  -2 5884.11 317.491   1
   3 -12   2 6452.67 323.023   1
  -4  12  -2 68.9456 36.2926   1
   4  12   2 115.466 39.7251   1
  -4 -12  -2 153.933 40.8752   1
   4 -12   2 126.233 40.2967   1
  -5 -12  -2 23.7043 26.2122   1
   5  12   2-7.79019 25.2205   1
   6  12   2 338.217 52.1862   1
  -6 -12  -2 329.146 53.1494   1
   7  12   2 2799.55 176.741   1
  -7 -12  -2 3032.76 180.954   1
  -7  12  -2 3380.96 185.361   1
   7 -12   2 3064.36 182.306   1
   8  12   2 124.032 40.0874   1
   8 -12   2 163.543 36.4388   1
  -8 -12  -2 266.427 43.3204   1
  -8  12  -2 184.905 39.0218   1
   9 -12   2-8.17560 27.7595   1
  -9 -12  -2 16.4269 30.3172   1
  -9  12  -2 8.26363 29.9101   1
   9  12   2 8.41168 38.0265   1
  10 -12   2 106.475 39.6572   1
  10  12   2 127.244 41.5074   1
 -10 -12  -2 65.4896 36.4049   1
 -10  12  -2 164.608 42.8397   1
  11  12   2-8.65413 25.0586   1
 -11  12  -2-8.23634 29.8109   1
  11 -12   2 16.8740 32.3175   1
 -11 -12  -2-8.47229 26.7331   1
  12  12   2 17.5721 38.6984   1
  12 -12   2-17.2393 32.4359   1
 -12  12  -2 66.6358 34.1216   1
 -12 -12  -2 25.4805 37.9124   1
  13 -12   2 1200.74 97.9778   1
  13  12   2 1328.46 101.598   1
 -13 -12  -2 1333.90 100.366   1
 -13  12  -2 1053.01 93.4660   1
  14 -12   2 61.2508 41.5900   1
 -14 -12  -2 42.0762 36.1020   1
  14  12   2 69.0746 40.0780   1
 -14  12  -2 25.3907 34.7233   1
  15 -12   2 52.6146 40.6576   1
 -15 -12  -2 8.38877 36.4482   1
 -15  12  -2-8.43945 37.1737   1
  15  12   2 42.3782 35.7886   1
  16  12   2 25.5076 36.4903   1
 -16 -12  -2 82.6198 41.0706   1
  17 -12   2 122.266 44.5246   1
 -17  12  -2 100.935 45.4215   1
  18 -12   2 8.64163 36.4764   1
 -18 -12  -2 7.90483 26.8406   1
 -18  12  -2 50.3578 39.8404   1
  18  12   2-16.7779 29.1243   1
 -19  12  -2 66.9119 34.3509   1
  19  12   2 121.647 48.7919   1
  19 -12   2 25.6536 28.4887   1
 -19 -12  -2 46.5606 36.5001   1
 -20 -12  -2-7.90412 26.2196   1
  20  12   2 8.21763 27.2596   1
 -21 -13   2 7.63548 27.0964   1
  21  13  -2 40.0862 30.7259   1
 -20 -13   2 31.0740 30.3140   1
 -19 -13   2-16.2412 31.1132   1
  19  13  -2-16.3202 31.2646   1
 -18 -13   2 32.8666 32.6107   1
  18  13  -2 33.7399 30.5647   1
 -17 -13   2-24.6182 33.0764   1
  17  13  -2-25.5872 30.8731   1
 -17  13   2 45.8220 44.0063   1
 -16 -13   2-41.8801 42.8785   1
  16  13  -2 8.70309 40.3450   1
  16 -13  -2-8.74906 34.1122   1
 -16  13   2-17.8883 38.3092   1
  15 -13  -2 78.7893 36.6254   1
 -15  13   2 104.692 43.0212   1
 -14 -13   2 8.35367 33.6714   1
  14 -13  -2-8.77949 34.2271   1
  14  13  -2 8.63982 35.3817   1
 -14  13   2 34.1138 34.3758   1
 -13 -13   2 41.8923 30.3265   1
  13 -13  -2-8.83804 32.6233   1
  13  13  -2-8.56735 27.0345   1
 -13  13   2-8.48687 33.0850   1
 -12 -13   2 182.470 40.7274   1
  12 -13  -2 177.062 46.1101   1
  12  13  -2 231.281 45.5192   1
 -12  13   2 174.837 44.2122   1
 -11 -13   2 16.8962 32.9386   1
  11 -13  -2 53.8714 38.4561   1
  11  13  -2-24.8557 33.3987   1
 -11  13   2 26.1454 37.3281   1
 -10 -13   2 1155.40 93.5804   1
  10  13  -2 1064.47 91.4569   1
 -10  13   2 1170.36 95.0326   1
  10 -13  -2 1158.28 94.7262   1
  -9  13   2 328.279 51.3377   1
   9  13  -2 449.280 55.4969   1
  -9 -13   2 412.854 54.3945   1
   9 -13  -2 412.136 54.9852   1
  -8  13   2-7.84330 32.6259   1
   8  13  -2-24.6290 36.1583   1
  -8 -13   2-32.6178 32.8761   1
   8 -13  -2-8.11945 33.7739   1
   7  13  -2 8.05173 34.5036   1
  -7 -13   2 49.1403 37.0445   1
  -6  13   2 7.76538 33.7546   1
   6  13  -2 8.12214 25.6641   1
  -6 -13   2 49.2697 30.3403   1
   6 -13  -2 63.2888 34.3870   1
  -5  13   2 123.737 39.9744   1
   5  13  -2 90.5234 38.5481   1
  -5 -13   2 112.105 39.2805   1
   5 -13  -2 178.373 42.7482   1
  -4  13   2 252.184 45.0672   1
   4  13  -2 191.297 42.4700   1
  -4 -13   2 169.046 42.0752   1
   4 -13  -2 161.728 40.3301   1
  -3  13   2 90.4116 31.8473   1
   3  13  -2-7.87112 22.1333   1
  -3 -13   2 63.1363 29.1800   1
   3 -13  -2 30.4364 25.2988   1
  -2  13   2 1810.17 119.224   1
   2  13  -2 1667.58 117.343   1
  -2 -13   2 1756.25 119.432   1
   2 -13  -2 1707.25 117.913   1
   1  13  -2 38.4858 32.5110   1
  -1  13   2 7.61173 25.2784   1
   1 -13  -2 30.4474 28.1215   1
  -1 -13   2 38.9599 28.7858   1
   0  13  -2 854.075 80.9288   1
   0 -13  -2 1048.85 83.3551   1
   0 -13   2 964.719 82.9010   1
  -1  13  -2 1501.23 107.291   1
   1 -13   2 1519.66 107.560   1
  -2  13  -2 339.133 48.0613   1
   2  13   2 318.961 50.5516   1
  -2 -13  -2 342.900 50.2231   1
   2 -13   2 438.308 51.5028   1
  -3  13  -2 874.146 77.1248   1
   3  13   2 899.450 78.6840   1
  -3 -13  -2 866.860 78.3225   1
   3 -13   2 914.494 78.8956   1
  -4  13  -2 117.820 39.2218   1
   4  13   2 80.0769 35.0502   1
  -4 -13  -2 63.7226 33.9007   1
   4 -13   2 139.168 40.8578   1
  -5  13  -2 23.9739 28.4453   1
   5  13   2 72.3977 30.9100   1
  -5 -13  -2 48.9547 27.8110   1
   5 -13   2 82.3879 35.3679   1
   6  13   2-32.1726 27.3156   1
  -6 -13  -2 8.27826 29.3632   1
   6 -13   2-8.36190 29.6597   1
   7  13   2 24.6454 24.5189   1
  -7 -13  -2-16.5785 24.0015   1
  -7  13  -2-43.2168 41.0279   1
   7 -13   2 26.0892 40.3082   1
   8  13   2 41.9333 32.7905   1
  -8 -13  -2 49.4655 31.1127   1
  -8  13  -2 120.863 40.0946   1
   8 -13   2 26.2183 31.7324   1
  -9  13  -2 298.451 52.8480   1
   9 -13   2 405.664 57.2777   1
  10  13   2 342.349 48.7855   1
  10 -13   2 316.169 54.2839   1
 -10  13  -2 252.027 50.5582   1
  11  13   2 181.911 47.5932   1
  11 -13   2 119.042 42.9235   1
 -11  13  -2 51.5654 38.6604   1
 -11 -13  -2 92.9936 39.9600   1
  12  13   2 300.432 51.1775   1
 -12 -13  -2 247.676 48.7696   1
  12 -13   2 255.335 48.9993   1
 -12  13  -2 193.262 51.6812   1
  13 -13   2 60.0139 33.4996   1
 -13  13  -2 45.0124 31.3371   1
  14 -13   2-17.4073 34.5087   1
 -14 -13  -2-8.34067 30.1882   1
  14  13   2 17.1986 29.8535   1
 -14  13  -2-8.49895 38.4205   1
  15 -13   2 8.78272 29.1347   1
 -15 -13  -2 8.33700 33.6016   1
 -15  13  -2-8.51916 30.8345   1
  15  13   2 8.47352 34.1518   1
  16 -13   2 26.3748 41.2448   1
 -16  13  -2-8.51121 42.6862   1
  17 -13   2 8.76038 31.7072   1
 -17 -13  -2-7.74272 38.4244   1
  17  13   2-25.8227 38.9113   1
 -17  13  -2 8.48508 31.3190   1
  18 -13   2-8.69653 30.1951   1
  18  13   2 8.14849 27.6712   1
 -18 -13  -2 39.0712 28.8474   1
 -18  13  -2-8.42022 33.3887   1
  19  13   2 8.45014 40.1454   1
 -19 -13  -2 59.2440 38.6921   1
 -20 -14   2 30.8354 39.0854   1
 -19 -14   2 7.93624 33.9869   1
  19  14  -2-8.01581 36.2361   1
 -18 -14   2 64.5632 38.7858   1
  18  14  -2 8.28047 37.4685   1
 -17 -14   2 145.796 47.2463   1
  17  14  -2 109.659 44.3944   1
 -16  14   2 52.7812 37.7208   1
  16  14  -2 34.5887 41.0903   1
 -16 -14   2 41.8110 40.1975   1
 -15  14   2 89.0189 43.7540   1
  15  14  -2 60.3756 35.9266   1
  15 -14  -2 55.5092 41.8744   1
 -15 -14   2 8.44419 31.2376   1
 -14  14   2 46.0150 43.7019   1
  14  14  -2 42.9034 37.2885   1
  14 -14  -2 18.4447 37.7843   1
 -14 -14   2 8.29424 33.9861   1
 -12  14   2 79.8968 39.2115   1
  12  14  -2 103.113 40.9056   1
  12 -14  -2 17.7555 34.1462   1
 -12 -14   2 74.8800 37.2553   1
 -11  14   2 76.8350 37.1987   1
  11  14  -2 41.7025 27.8272   1
 -11 -14   2 59.5311 30.9246   1
  11 -14  -2 138.889 43.6360   1
  10 -14  -2 25.7405 36.7943   1
  10  14  -2 25.0126 35.7567   1
 -10  14   2 41.6274 34.6730   1
 -10 -14   2 76.1364 37.2980   1
   9 -14  -2 8.55171 30.3271   1
   9  14  -2-33.1270 35.9702   1
  -9  14   2 32.5404 32.2548   1
  -9 -14   2 8.54202 33.8681   1
   8 -14  -2-25.4218 33.0333   1
  -8  14   2 32.4013 35.1820   1
   7 -14  -2 58.0082 36.5337   1
   7  14  -2 49.4050 33.7666   1
  -7  14   2 32.5750 36.3850   1
  -7 -14   2 24.9923 33.0800   1
   6 -14  -2 24.3719 29.4106   1
   6  14  -2-8.28829 29.3992   1
  -6  14   2 8.10396 32.1371   1
  -6 -14   2 33.7128 31.1154   1
   5 -14  -2 629.131 69.0167   1
   5  14  -2 739.271 70.5416   1
  -5  14   2 666.223 67.7601   1
  -5 -14   2 723.365 68.6487   1
  -4  14   2 818.805 72.5525   1
   4  14  -2 714.385 73.3191   1
   4 -14  -2 711.789 70.1791   1
  -4 -14   2 861.644 77.4018   1
   3 -14  -2 7.95389 26.4058   1
   3  14  -2 24.3643 33.2728   1
  -3  14   2 23.5953 26.7250   1
  -3 -14   2 49.4459 35.3077   1
   2  14  -2-7.91827 32.4241   1
  -2  14   2-15.6828 34.0571   1
  -2 -14   2 7.98224 32.1713   1
   2 -14  -2 15.7638 26.1459   1
  -1  14   2 127.986 35.3199   1
   1  14  -2 159.235 41.2463   1
   1 -14  -2 161.452 36.1096   1
  -1 -14   2 128.844 37.8633   1
   0 -14   2 217.715 44.3495   1
   0  14   2 234.017 45.5192   1
   0  14  -2 255.066 46.8098   1
   0 -14  -2 309.534 47.4121   1
  -1  14  -2 1169.08 93.3392   1
   1  14   2 1288.50 96.0003   1
  -1 -14  -2 1164.65 91.8863   1
   2 -14   2-8.16073 27.7098   1
  -2  14  -2 24.4249 30.6254   1
  -2 -14  -2 8.25982 29.8972   1
   3  14   2 539.062 63.6799   1
  -3  14  -2 652.488 67.8476   1
  -3 -14  -2 561.426 64.8118   1
   4 -14   2 355.106 54.7251   1
   4  14   2 378.771 55.0770   1
  -4  14  -2 436.417 54.7871   1
  -4 -14  -2 384.962 55.4524   1
   5 -14   2 323.189 53.4153   1
   5  14   2 354.458 51.9103   1
  -5  14  -2 380.159 52.6757   1
  -5 -14  -2 334.442 52.2379   1
   6 -14   2 33.9899 37.0586   1
   6  14   2 65.7001 31.0717   1
  -6 -14  -2 59.1686 33.1202   1
  -6  14  -2 164.970 44.8077   1
  -7  14  -2 8.42367 30.4906   1
   7 -14   2 8.56805 31.6272   1
   8  14   2-8.46683 36.2595   1
  -8 -14  -2 16.7535 35.3576   1
   9 -14   2 218.179 48.6686   1
   9  14   2 111.581 38.1906   1
  -9  14  -2 116.533 40.3761   1
  -9 -14  -2 84.5233 35.5749   1
  10 -14   2-9.01977 33.9275   1
  10  14   2 17.1789 34.6193   1
 -10  14  -2 8.90938 35.9088   1
 -10 -14  -2-33.5223 37.3971   1
  11 -14   2 80.3999 38.8132   1
  11  14   2-17.4170 38.8731   1
 -11  14  -2 17.1547 40.2516   1
 -11 -14  -2 16.8315 39.0211   1
  12 -14   2 26.3903 34.3516   1
 -12  14  -2 25.6380 33.3757   1
  12  14   2 70.4899 40.3906   1
 -12 -14  -2 68.6974 40.3357   1
 -13  14  -2 294.477 53.6154   1
  13 -14   2 321.644 52.6867   1
  13  14   2 217.412 50.7916   1
 -13 -14  -2 316.982 53.8238   1
 -14  14  -2 17.4712 36.3917   1
  14 -14   2 51.8366 37.5872   1
  14  14   2 68.1215 42.3146   1
 -14 -14  -2 65.8462 41.3367   1
 -15  14  -2-8.84524 38.4175   1
  15 -14   2 8.57154 36.1798   1
  15  14   2-16.8521 37.5997   1
 -15 -14  -2 32.8300 39.4099   1
 -16  14  -2 17.7721 41.6966   1
  16 -14   2 25.5674 38.0406   1
  16  14   2 24.4444 32.3189   1
 -16 -14  -2 16.2110 30.5015   1
 -17  14  -2-35.6492 44.6974   1
  17  14   2 33.0711 38.7872   1
 -17 -14  -2-7.74950 33.1885   1
  17 -14   2-33.9472 38.8552   1
 -18 -14  -2-7.58082 35.9945   1
  18  14   2-32.2175 39.1205   1
 -18 -15   2-7.88511 38.7139   1
  18  15  -2-8.08157 37.4602   1
 -16 -15   2 106.837 43.5359   1
  16  15  -2 93.5146 43.7401   1
 -15 -15   2 182.395 48.7304   1
  15  15  -2 195.084 49.8220   1
 -14  15   2-27.4196 41.8440   1
  14  15  -2 8.47365 35.7663   1
 -14 -15   2-8.17764 35.5175   1
  14 -15  -2 18.1808 37.8010   1
 -13  15   2 79.4670 43.8676   1
  13  15  -2 51.2299 35.5660   1
 -13 -15   2 33.3480 28.3825   1
  13 -15  -2 35.9087 37.9484   1
  12  15  -2 128.482 41.8807   1
 -12 -15   2 165.871 44.4146   1
  12 -15  -2 133.724 43.5296   1
  11 -15  -2 8.83748 35.0439   1
 -11  15   2 17.0772 37.0898   1
  10  15  -2 75.5975 39.7431   1
 -10 -15   2 161.065 44.9716   1
   9 -15  -2 323.731 52.6134   1
   9  15  -2 240.400 42.5799   1
  -9 -15   2 208.439 43.1247   1
  -9  15   2 252.980 49.6803   1
   8 -15  -2 17.0781 34.4280   1
   8  15  -2 33.6009 35.4684   1
  -8 -15   2 8.40798 36.5297   1
  -8  15   2 25.3612 39.1946   1
   7 -15  -2 25.2751 34.0217   1
   7  15  -2 66.8428 38.3107   1
  -7 -15   2 33.5850 34.9784   1
  -7  15   2 67.2305 39.0095   1
   6 -15  -2 451.635 57.2444   1
   6  15  -2 481.733 59.3799   1
  -6 -15   2 357.066 56.7711   1
  -6  15   2 391.170 55.0506   1
   5 -15  -2-24.9138 33.4773   1
   5  15  -2-8.50487 28.2205   1
  -5 -15   2-33.9293 30.0879   1
  -5  15   2 16.3759 36.0590   1
   4 -15  -2 238.476 48.0013   1
  -4  15   2 300.718 51.3302   1
  -3  15   2 860.062 77.1943   1
   3  15  -2 791.859 76.9650   1
   3 -15  -2 787.415 74.3740   1
  -3 -15   2 875.006 80.5744   1
  -2  15   2 376.082 56.4015   1
   2  15  -2 454.900 58.8513   1
  -2 -15   2 406.389 57.1367   1
   2 -15  -2 351.574 56.4042   1
   1  15  -2 146.419 38.5433   1
  -1  15   2 91.1119 33.2843   1
  -1 -15   2 130.889 37.3760   1
   1 -15  -2 125.606 37.2670   1
   0 -15   2 230.685 45.2141   1
   0  15   2 216.858 47.6906   1
   0 -15  -2 243.723 45.2574   1
   0  15  -2 317.419 51.2138   1
   1  15   2 25.5158 38.4632   1
  -1 -15  -2 84.1398 38.5350   1
  -1  15  -2-16.3029 30.6785   1
   2 -15   2 1119.14 89.1214   1
  -2 -15  -2 936.807 85.6957   1
  -2  15  -2 1028.86 87.8683   1
   2  15   2 963.198 85.5282   1
   3 -15   2 25.1101 35.8493   1
   3  15   2 8.30753 34.0231   1
  -3 -15  -2 8.40409 34.9519   1
  -5 -15  -2 8.54348 26.2409   1
   6 -15   2 96.3146 44.4959   1
   6  15   2 25.1011 37.4890   1
  -6  15  -2 24.6772 39.1920   1
  -7  15  -2 25.2177 40.3639   1
   7 -15   2 8.67519 36.0764   1
   7  15   2-33.7580 29.3010   1
  -8  15  -2 874.870 83.9921   1
   8  15   2 809.605 79.3224   1
  -8 -15  -2 969.633 83.7366   1
   8 -15   2 944.448 87.0850   1
  -9  15  -2 52.3596 36.8537   1
   9  15   2-8.60864 41.3532   1
   9 -15   2 26.3692 34.8707   1
  -9 -15  -2 33.9099 40.7237   1
 -10  15  -2 251.654 54.0946   1
  10 -15   2 268.794 50.7190   1
 -11  15  -2 172.670 50.8282   1
  11  15   2 208.092 44.7630   1
 -11 -15  -2 209.483 44.9825   1
  11 -15   2 168.487 51.4245   1
 -12  15  -2 81.7585 46.3932   1
  12  15   2 200.687 47.6539   1
  12 -15   2 282.177 52.2022   1
 -12 -15  -2 214.107 47.6174   1
 -13  15  -2 8.71165 39.8835   1
  13 -15   2-9.00861 40.7242   1
 -14  15  -2 76.7768 40.9616   1
  14  15   2-33.6022 40.3365   1
  14 -15   2-17.7576 37.4763   1
 -14 -15  -2-32.3293 38.8085   1
  15  15   2-8.27116 39.3048   1
 -15 -15  -2 88.6753 40.0485   1
  15 -15   2 43.6575 40.0172   1
 -16  15  -2-33.8356 39.6861   1
  16  15   2-16.0030 26.5478   1
  16 -15   2 8.59901 35.2155   1
 -16 -15  -2-7.91942 25.6426   1
  17  16  -2 48.5946 35.7463   1
 -17 -16   2 62.1876 36.9806   1
  16  16  -2 66.5897 37.6692   1
 -16 -16   2 16.0909 33.5020   1
  15  16  -2 8.31216 36.6015   1
 -15 -16   2-24.3742 34.7959   1
  14  16  -2 116.661 40.5063   1
 -14 -16   2 168.878 39.9828   1
 -13  16   2 8.71869 38.3916   1
 -12  16   2 154.011 48.5770   1
  12  16  -2 67.8421 38.1010   1
 -12 -16   2 98.5317 41.4182   1
  12 -16  -2 91.4245 40.5000   1
 -11  16   2 43.0753 38.6984   1
  11  16  -2 116.700 41.6048   1
 -11 -16   2 150.329 48.1901   1
  11 -16  -2 90.0903 41.9930   1
 -10  16   2 51.9819 39.6965   1
  10 -16  -2 53.2774 38.5998   1
  10  16  -2 33.4732 34.3048   1
 -10 -16   2 16.8837 35.1411   1
  -9  16   2 60.7305 36.3940   1
   9 -16  -2 86.9865 39.1106   1
   9  16  -2 173.175 43.3119   1
  -9 -16   2 103.034 38.6123   1
  -8  16   2 77.5725 41.2760   1
   8 -16  -2 112.264 41.3537   1
  -8 -16   2 42.3025 40.5296   1
  -7  16   2 68.3568 43.0780   1
   7 -16  -2 111.772 40.5741   1
  -7 -16   2 75.6135 31.3214   1
   7  16  -2 134.430 35.2143   1
  -6 -16   2 706.449 73.9169   1
   6  16  -2 685.782 75.3592   1
  -5 -16   2 17.1318 29.0933   1
   5  16  -2 17.0478 26.1890   1
  -4 -16   2 237.392 48.7043   1
   4  16  -2 242.212 51.2021   1
  -3 -16   2 1947.00 128.717   1
   3  16  -2 1681.28 123.411   1
  -2 -16   2 8.51758 34.3309   1
   2  16  -2 8.39399 32.7234   1
  -1 -16   2 1103.34 92.0818   1
   1  16  -2 1106.81 92.7631   1
   0 -16   2 158.790 39.8537   1
   0  16  -2 165.324 44.1453   1
   1 -16   2 259.363 45.9085   1
   1  16   2 120.358 43.2631   1
  -1 -16  -2 257.935 47.5331   1
  -2  16  -2 232.883 49.2513   1
   2 -16   2 379.479 53.8189   1
   2  16   2 444.974 56.9530   1
  -2 -16  -2 387.339 53.0386   1
  -3  16  -2 202.326 48.5900   1
   3 -16   2 101.703 41.3304   1
   3  16   2 185.904 48.3166   1
  -3 -16  -2 169.815 43.6252   1
  -4  16  -2 178.191 43.0955   1
   4 -16   2 187.095 43.1898   1
   4  16   2 110.312 41.3085   1
  -4 -16  -2 135.834 40.8685   1
  -5  16  -2 8.50669 38.4751   1
   5 -16   2 68.7678 43.5743   1
   5  16   2 8.41577 30.4848   1
  -5 -16  -2 34.7057 33.8448   1
  -6  16  -2 143.909 44.1450   1
   6 -16   2 52.4246 37.8664   1
   6  16   2 193.611 47.9448   1
  -6 -16  -2 137.404 42.1041   1
  -7  16  -2 1191.80 100.932   1
  -7 -16  -2 1431.93 107.940   1
   7 -16   2 1473.88 109.018   1
  -8  16  -2-8.39466 36.4739   1
   8  16   2 42.7361 39.6297   1
   8 -16   2 44.1216 37.8036   1
  -8 -16  -2 16.8048 37.9971   1
  -9 -16  -2 430.723 60.9792   1
   9  16   2 591.750 68.0288   1
 -10  16  -2 213.897 46.8923   1
  10  16   2 110.763 45.4633   1
  10 -16   2 149.741 40.4520   1
 -11  16  -2 35.0172 39.1012   1
  11  16   2 42.8864 40.2743   1
 -11 -16  -2 49.7372 42.0387   1
  11 -16   2 26.4421 39.3675   1
 -12  16  -2 17.7662 43.1435   1
  12  16   2 34.2267 44.2416   1
  12 -16   2 35.5297 39.6446   1
 -12 -16  -2-8.38693 37.9231   1
 -13 -16  -2 40.9129 36.0594   1
  13  16   2 25.4450 36.8675   1
 -14  16  -2-26.9303 42.6184   1
  14 -16   2-9.10375 36.7004   1
 -15  16  -2 17.7631 41.1845   1
 -15 -16  -2 7.86320 36.9082   1
  15  16   2 56.4743 42.5335   1
 -15 -17   2 31.6218 35.7893   1
  15  17  -2 56.6150 40.1833   1
 -14 -17   2 102.076 40.2501   1
  14  17  -2-8.13625 36.8455   1
 -13 -17   2 32.2308 36.9844   1
  13  17  -2 90.7750 44.7806   1
 -12 -17   2 8.06872 34.0570   1
  12  17  -2-8.33627 39.5702   1
 -11  17   2 131.898 42.9268   1
  11  17  -2 123.271 40.5882   1
 -11 -17   2 172.849 46.3625   1
  11 -17  -2 35.5292 28.3726   1
  10 -17  -2 35.1761 37.6765   1
  10  17  -2 41.4431 31.1960   1
 -10 -17   2 25.0421 33.1142   1
 -10  17   2-8.76499 36.4644   1
   9 -17  -2 69.9053 35.8333   1
   9  17  -2 73.8276 33.6455   1
  -9 -17   2 16.9621 30.7564   1
  -9  17   2 8.72826 35.7928   1
   8 -17  -2-26.1326 34.5460   1
   8  17  -2-16.6596 35.1680   1
  -8 -17   2 67.5964 36.7069   1
  -8  17   2 51.8912 40.0941   1
   7 -17  -2 146.999 42.9984   1
   7  17  -2 118.113 42.4210   1
  -7 -17   2 191.760 48.0092   1
  -7  17   2 161.712 46.6076   1
   6 -17  -2 25.7408 31.0956   1
   6  17  -2 41.7173 38.7049   1
  -6 -17   2 33.8275 39.2301   1
  -6  17   2 42.4041 33.0977   1
  -5  17   2 482.647 63.8440   1
   5 -17  -2 573.586 65.9278   1
   4  17  -2 284.302 49.1907   1
  -4  17   2 285.172 46.8126   1
   4 -17  -2 329.755 49.1087   1
  -4 -17   2 257.498 50.5711   1
   3  17  -2 102.338 37.1196   1
  -3  17   2 59.9459 40.2477   1
  -3 -17   2 34.2132 30.4292   1
   3 -17  -2 8.64152 34.9129   1
  -2  17   2 1401.15 112.539   1
   2  17  -2 1323.71 106.588   1
   2 -17  -2 1518.49 112.529   1
  -1  17   2 301.711 54.0951   1
  -1 -17   2 195.924 41.0084   1
   1 -17  -2 312.601 51.8735   1
   0  17  -2 660.718 67.3664   1
   0  17   2 709.345 74.4051   1
   0 -17   2 549.637 64.2638   1
   0 -17  -2 511.371 64.0243   1
   1  17   2 94.7859 45.5467   1
  -1  17  -2 91.5894 39.6799   1
  -1 -17  -2 104.540 44.7303   1
   1 -17   2 33.6689 36.2187   1
   2 -17   2 25.2744 34.5544   1
   2  17   2 59.7396 38.6299   1
  -2 -17  -2 25.8687 36.4493   1
  -2  17  -2 66.6076 36.2151   1
   3 -17   2 297.190 53.6563   1
   3  17   2 374.282 57.4955   1
  -3 -17  -2 340.234 53.7430   1
  -3  17  -2 268.012 48.6342   1
   4 -17   2 8.54222 29.0032   1
   4  17   2 17.0138 40.8471   1
  -4 -17  -2-25.6701 38.6814   1
  -4  17  -2-8.48923 30.1050   1
   6 -17   2 334.163 52.3357   1
  -6  17  -2 282.135 50.7418   1
   6  17   2 362.227 56.3449   1
  -6 -17  -2 307.690 54.0166   1
  -7  17  -2 42.6393 38.0664   1
   7  17   2 8.39678 38.9321   1
  -7 -17  -2 8.53419 38.0946   1
   7 -17   2 26.0492 35.0099   1
  -8  17  -2 508.026 63.0821   1
   8  17   2 432.489 62.2665   1
  -8 -17  -2 450.137 61.3406   1
   8 -17   2 623.863 69.6778   1
  -9  17  -2-33.0321 43.1063   1
   9  17   2 25.4440 34.7297   1
  -9 -17  -2 16.7048 35.2544   1
   9 -17   2-17.7031 38.4444   1
 -10  17  -2 109.179 46.2407   1
  10  17   2 125.976 36.9061   1
  10 -17   2 105.004 43.3256   1
 -10 -17  -2 147.501 37.9340   1
 -11 -17  -2 32.5829 34.9077   1
  11  17   2 25.2760 36.6159   1
 -12  17  -2 33.6605 37.6466   1
  12 -17   2 95.3992 44.4728   1
 -13  17  -2-16.8337 37.5764   1
  13  17   2 66.2212 37.9147   1
  13 -17   2 25.8994 32.4935   1
  14  17   2-8.02790 34.8689   1
 -13 -18   2 31.2746 29.9810   1
  13  18  -2 31.9806 31.1978   1
 -12 -18   2 7.86008 32.6867   1
  12  18  -2 8.12412 34.2926   1
 -11 -18   2 16.0615 37.6758   1
  11  18  -2-32.2697 37.8479   1
  10  18  -2 56.8895 37.3322   1
 -10 -18   2 81.7222 41.0984   1
   9  18  -2 72.7054 42.1962   1
  -9 -18   2 16.6305 38.0993   1
  -9  18   2 8.64288 40.5745   1
   8 -18  -2 95.3828 40.7439   1
   8  18  -2 40.8589 37.4830   1
  -8 -18   2 50.5718 37.6815   1
  -8  18   2 25.7231 31.7324   1
   7  18  -2-16.5787 39.3734   1
  -7 -18   2-24.8825 39.3962   1
  -7  18   2 34.1356 37.0923   1
   6  18  -2 274.148 49.7494   1
  -6 -18   2 299.620 52.6676   1
   5  18  -2 83.9791 39.5383   1
  -5 -18   2 67.7540 38.4318   1
   4  18  -2 118.785 39.1231   1
  -4 -18   2 93.7921 36.2905   1
  -3 -18   2 110.012 37.5772   1
   2  18  -2 220.039 49.3232   1
  -2 -18   2 153.651 44.8958   1
   1  18  -2 321.278 53.8052   1
  -1 -18   2 315.741 53.5651   1
   0  18  -2 168.278 39.4306   1
   0 -18   2 118.100 35.5579   1
   0 -18  -2 87.0981 42.2243   1
   1  18   2 267.870 49.9535   1
   1 -18   2 299.245 51.8187   1
  -1 -18  -2 260.641 47.7834   1
   2  18   2 34.0070 37.4349   1
  -2  18  -2-16.6232 37.0888   1
   2 -18   2-16.8071 35.9886   1
  -2 -18  -2 25.6203 37.0921   1
   3 -18   2-8.40736 26.5371   1
   3  18   2-8.53516 41.9098   1
  -3 -18  -2-8.47367 35.2435   1
  -3  18  -2-33.2252 32.3872   1
   4 -18   2 354.891 52.5981   1
   4  18   2 261.549 53.5790   1
  -4 -18  -2 290.883 51.0037   1
  -4  18  -2 307.873 49.3402   1
   5 -18   2 16.9766 31.3338   1
   5  18   2 8.30720 30.0699   1
  -5 -18  -2-17.1715 35.1600   1
  -5  18  -2 25.2779 31.1036   1
   6 -18   2-8.48556 37.8692   1
  -6  18  -2 25.4183 39.2760   1
   6  18   2 16.7790 36.4422   1
  -6 -18  -2 16.8984 31.1918   1
  -7  18  -2 42.3825 37.9222   1
   7  18   2 124.761 46.7158   1
   7 -18   2 59.4885 38.0194   1
  -7 -18  -2 24.9894 37.7539   1
  -8 -18  -2-16.3861 36.0826   1
   8  18   2-16.7824 37.9403   1
  -9  18  -2 268.752 55.5526   1
   9  18   2 243.005 43.5356   1
   9 -18   2 215.167 49.9701   1
  -9 -18  -2 286.231 47.6134   1
 -10  18  -2 8.32363 43.4591   1
  10 -18   2 34.5526 38.5573   1
 -11  18  -2 179.241 43.0667   1
  11  18   2 205.435 49.1603   1
 -11 -18  -2 111.196 42.7911   1
  11 -18   2 120.807 38.0878   1
 -12 -18  -2-24.1035 35.8526   1
 -12  18  -2 24.3955 42.8544   1
  12  18   2 24.5628 34.5595   1
 -11 -19   2 38.7584 40.9118   1
  11  19  -2 63.0814 39.1953   1
 -10 -19   2 7.99194 28.9305   1
  10  19  -2 15.7295 31.7021   1
   9  19  -2 55.5903 37.2824   1
  -9 -19   2 8.05778 33.5370   1
   8  19  -2 7.94093 37.2590   1
  -8 -19   2-41.5990 43.4341   1
  -7  19   2 110.307 41.9293   1
   7  19  -2 105.341 41.7487   1
  -6  19   2-16.9601 41.6361   1
   6  19  -2 65.4644 34.5431   1
  -6 -19   2-16.2804 28.2637   1
   6 -19  -2-8.51443 37.9968   1
  -5  19   2 309.298 56.4026   1
   5  19  -2 366.894 55.6241   1
   5 -19  -2 301.407 55.8340   1
  -5 -19   2 306.737 54.2210   1
  -4  19   2 181.036 48.4773   1
   4  19  -2 149.775 44.4443   1
  -4 -19   2 176.751 43.6862   1
   4 -19  -2 148.118 44.7395   1
   3  19  -2 75.9563 40.2139   1
  -3  19   2 51.7720 44.3053   1
  -3 -19   2 117.807 40.5567   1
   3 -19  -2 60.9206 41.9352   1
  -2  19   2-26.4375 44.6641   1
   2 -19  -2-17.1498 37.2552   1
  -1  19   2 191.450 45.7385   1
   1 -19  -2 182.192 43.8403   1
   0  19   2 256.775 58.3333   1
   0 -19  -2 348.008 56.8530   1
   1  19   2 92.5632 40.0988   1
  -1 -19  -2 68.4473 31.7769   1
   2  19   2 168.500 47.1959   1
  -2 -19  -2 92.6340 40.3849   1
  -3  19  -2 24.6478 38.5950   1
   3 -19   2 66.4295 39.0061   1
   4 -19   2-8.30390 36.0791   1
   4  19   2 41.4080 43.2404   1
  -4 -19  -2 34.1542 41.4738   1
  -4  19  -2 24.6101 37.0970   1
   5 -19   2 41.5569 36.1116   1
   5  19   2 32.9100 32.0872   1
  -5 -19  -2-8.39407 27.8621   1
  -5  19  -2 32.8730 34.7020   1
   6 -19   2 183.087 47.4814   1
  -6  19  -2 90.3710 45.3505   1
   6  19   2 148.183 48.4669   1
  -6 -19  -2 157.452 46.9020   1
  -7  19  -2-33.2003 38.9377   1
   7  19   2-16.3449 30.7396   1
  -7 -19  -2 32.5407 31.1610   1
   7 -19   2 25.0264 38.1919   1
  -8  19  -2 99.5800 42.3839   1
   8  19   2 131.769 46.4833   1
   8 -19   2 141.295 41.1510   1
  -8 -19  -2 111.515 43.4748   1
  -9 -19  -2 87.3884 34.6862   1
   9  19   2 73.2483 35.0339   1
 -10  19  -2 65.7391 48.0450   1
  -7 -20   2-8.00216 31.1958   1
   7  20  -2-7.83929 31.0833   1
  -6 -20   2 166.961 46.7187   1
   6  20  -2 79.4552 44.1402   1
  -5 -20   2 7.99751 36.6210   1
   5  20  -2 23.9561 33.2135   1
  -4 -20   2 138.246 44.1649   1
   4  20  -2 168.978 45.6101   1
  -4  20   2 144.987 48.6786   1
   3 -20  -2 50.8296 40.6887   1
  -3  20   2-8.70887 42.7672   1
   2 -20  -2 145.688 47.8918   1
  -2 -20   2 140.453 42.5613   1
  -2  20   2 103.413 47.3416   1
   2  20  -2 58.0624 34.8250   1
   1 -20  -2 300.707 56.2822   1
  -1 -20   2 297.004 48.6930   1
   1  20  -2 463.494 56.6584   1
  -1  20   2 422.631 63.6235   1
   0 -20   2 82.8318 37.1016   1
   0 -20  -2 8.45516 38.3576   1
   0  20  -2 65.5802 38.5910   1
   0  20   2 133.859 47.4088   1
   1 -20   2 149.039 42.4061   1
  -1 -20  -2 108.200 38.1270   1
  -1  20  -2 188.414 46.7226   1
   1  20   2 116.380 41.7116   1
   2 -20   2 8.17625 27.7684   1
  -2 -20  -2 57.7747 36.3475   1
  -2  20  -2-8.15677 31.2505   1
   2  20   2 16.6240 34.0428   1
  -3 -20  -2-8.30898 38.5130   1
   3  20   2 16.3875 42.3578   1
  -5  20  -2 32.0755 36.8301   1
   5  20   2 88.8303 34.7088   1
   5 -20   2 56.7806 32.2957   1
  -5 -20  -2 81.4752 34.0083   1
  -6  20  -2 183.758 48.3079   1
   6  20   2 191.217 48.5215   1
  -6 -20  -2 170.012 48.9345   1
   6 -20   2 153.522 42.4729   1
  -7  20  -2 23.8898 39.9428   1
   7  20   2 15.9847 38.8160   1
  -7 -20  -2 7.85508 35.0581   1
   7 -20   2 16.1717 36.5592   1
  -8  20  -2 15.9716 40.0562   1
   0  21   2 48.7446 33.8081   1
   0  21  -2-16.0825 40.7669   1
   0 -21   2 48.0788 37.1643   1
  -1  21  -2 39.7974 33.7091   1
   1  21   2 32.5799 31.8702   1
   1 -21   2 96.5216 36.4657   1
  -1 -21  -2 80.4559 30.3878   1
   2  21   2-32.1030 30.1934   1
  -2 -21  -2 8.09551 31.0144   1
 -25   0   3-25.5491 41.8329   1
  25   0  -3-35.0719 43.9930   1
 -24   0   3-50.9492 39.3639   1
  24   0  -3 26.4518 36.6707   1
 -23   0   3 17.0927 36.6302   1
  23   0  -3 51.6196 37.3959   1
 -22   0   3-17.3074 35.4362   1
  22   0  -3 8.34458 33.0854   1
  21   0  -3 16.9712 28.1539   1
 -21   0   3 8.25308 29.8760   1
  20   0  -3-17.0593 27.6152   1
 -20   0   3 32.1609 29.6792   1
  19   0  -3 16.6192 29.4684   1
 -19   0   3-7.88727 29.6674   1
  18   0  -3-8.04032 29.6812   1
 -18   0   3 30.5811 30.3161   1
  17   0  -3 7.62303 32.1827   1
 -17   0   3-36.4873 30.3526   1
  16   0  -3 7.22671 26.6808   1
 -16   0   3 20.9305 29.8842   1
  15   0  -3-6.81646 27.4732   1
 -15   0   3 13.1672 25.2182   1
  13   0  -3 11.8659 21.8992   1
 -13   0   3-5.70843 20.6612   1
 -12   0   3-5.26925 21.2382   1
  11   0  -3 5.05525 18.6624   1
 -11   0   3-19.2515 22.3107   1
  10   0  -3-4.62687 19.5294   1
 -10   0   3 4.27725 17.5147   1
   9   0  -3-12.3237 16.0133   1
  -9   0   3 18.7916 17.6312   1
   7   0  -3 5.97445 16.4701   1
  -7   0   3 5.54043 13.8953   1
   6   0  -3 2.30762 12.0460   1
  -6   0   3 2.17476 11.9896   1
   5   0  -3-3.38336 11.4224   1
  -5   0   3 8.41066 11.1605   1
   4   0  -3-3.60710 10.6975   1
  -4   0   3 13.9504 10.9744   1
   1   0  -3 3.56096 7.45980   1
  -1   0   3-1.93369 7.53796   1
   0   0  -3-22.9470 11.0029   1
   0   0   3 4.28974 12.7750   1
   1   0   3 26.8369 16.2647   1
  -1   0  -3 19.5933 15.5054   1
   2   0   3-7.79843 17.6518   1
  -2   0  -3 7.46587 17.4657   1
   3   0   3 28.2124 22.0057   1
  -3   0  -3-3.04416 19.5922   1
   4   0   3 7.36240 20.6443   1
  -4   0  -3-17.8168 18.0600   1
   5   0   3 12.6304 16.9689   1
  -5   0  -3-4.07543 15.3299   1
   6   0   3-9.44157 22.1662   1
  -6   0  -3-31.9887 24.7723   1
   7   0   3 20.8270 22.9261   1
  -7   0  -3-15.1696 21.3430   1
   8   0   3 5.66660 23.5864   1
  -8   0  -3-49.6147 28.5169   1
   9   0   3 6.15712 20.4269   1
  -9   0  -3-17.6842 21.3376   1
  10   0   3-6.58578 26.1140   1
 -10   0  -3 25.2123 29.9214   1
  11   0   3 7.00582 29.5809   1
 -11   0  -3 26.7705 28.6717   1
  12   0   3-29.6689 35.2100   1
 -12   0  -3 7.05298 29.3313   1
  13   0   3-7.73631 35.8628   1
 -13   0  -3 29.3743 31.9001   1
  14   0   3 24.0528 34.8350   1
 -14   0  -3-53.0310 34.2601   1
  15   0   3-8.27157 33.3378   1
 -15   0  -3 15.4174 31.5663   1
  16   0   3 24.6499 27.3027   1
 -16   0  -3 47.9471 29.5388   1
  17   0   3-24.1628 29.7297   1
 -17   0  -3 16.8937 34.0447   1
 -18   0  -3-8.38294 34.3288   1
  18   0   3-8.35675 38.2604   1
 -19   0  -3-16.6600 34.6392   1
  19   0   3 25.4356 33.0511   1
 -20   0  -3 8.32602 38.6029   1
  20   0   3 34.5157 38.0059   1
 -21   0  -3 24.9672 35.1666   1
  21   0   3 51.5337 40.8031   1
 -22   0  -3 8.19034 33.0147   1
  22   0   3 16.9640 31.3124   1
 -23   0  -3 128.135 45.8181   1
  23   0   3 50.8067 39.4481   1
 -24   0  -3-23.5350 36.3695   1
  24   0   3-8.33756 38.6521   1
 -26  -1   3 33.4739 34.2995   1
 -25  -1   3 25.6112 42.3667   1
 -25   1   3-8.42564 38.0893   1
  25  -1  -3-8.95630 37.2438   1
  25   1  -3-25.7817 42.1926   1
 -24   1   3-8.48507 37.9002   1
  24  -1  -3 87.8855 40.7703   1
 -23   1   3-25.4532 32.4993   1
  23  -1  -3 8.74604 30.3634   1
  23   1  -3 17.6952 35.0799   1
 -23  -1   3-16.7892 34.9083   1
  22   1  -3 35.5325 37.5775   1
 -22  -1   3 75.5427 41.7292   1
 -21   1   3-8.22865 35.2400   1
  21  -1  -3-17.0889 33.8780   1
  21   1  -3 17.5221 31.7103   1
 -21  -1   3-16.6548 32.4625   1
 -20   1   3 56.8859 33.3574   1
  20  -1  -3 57.2892 32.5311   1
  20   1  -3 42.3722 38.8664   1
 -20  -1   3 48.6710 36.2709   1
 -19   1   3-16.1539 33.0848   1
  19  -1  -3 23.3628 32.8814   1
  19   1  -3 57.4710 33.1006   1
 -19  -1   3 7.92463 29.2624   1
 -18   1   3 1129.11 91.3412   1
  18  -1  -3 1243.46 93.0778   1
 -17  -1   3 2826.31 171.913   1
 -17   1   3 3134.67 174.397   1
  17   1  -3 3229.89 177.268   1
  17  -1  -3 2817.90 174.560   1
 -16   1   3 886.091 74.4569   1
  16  -1  -3 832.324 73.4609   1
  16   1  -3 815.518 73.1288   1
 -16  -1   3 997.377 76.8002   1
 -15   1   3 838.250 70.6230   1
  15  -1  -3 979.640 75.9536   1
 -15  -1   3 1011.53 74.9117   1
  14   1  -3 206.777 37.5827   1
 -14  -1   3 207.036 37.4644   1
  13  -1  -3 1389.68 94.9495   1
 -13  -1   3 1457.73 94.2929   1
  12  -1  -3 195.621 33.4743   1
  12   1  -3 263.684 38.3836   1
 -12  -1   3 239.932 36.3488   1
 -11   1   3 11494.0 544.639   1
  11  -1  -3 10860.3 545.735   1
  11   1  -3 12173.4 549.299   1
 -11  -1   3 12296.0 549.981   1
 -10   1   3 12122.8 559.788   1
  10  -1  -3 11696.0 560.555   1
  10   1  -3 13160.9 566.549   1
 -10  -1   3 11583.4 559.521   1
  -9   1   3 1224.20 74.6973   1
   9  -1  -3 1072.12 73.1869   1
   9   1  -3 1200.16 76.9243   1
  -9  -1   3 1279.16 76.3269   1
  -8   1   3 21029.1 1014.76   1
   8  -1  -3 21393.8 1015.63   1
   8   1  -3 24117.3 1019.85   1
  -8  -1   3 24400.1 1020.36   1
  -7   1   3 63117.2 2544.67   1
   7   1  -3 58236.5 2548.31   1
   7  -1  -3 56184.0 2544.62   1
  -6   1   3 746.790 46.4977   1
   6   1  -3 777.274 51.0394   1
  -6  -1   3 818.853 50.3131   1
   6  -1  -3 790.041 47.1948   1
   5   1  -3 33692.8 1427.34   1
  -5  -1   3 34304.3 1427.28   1
   5  -1  -3 36328.2 1424.35   1
  -4   1   3 211693. 8952.36   1
   4   1  -3 211301. 8957.44   1
   4  -1  -3 199326. 8952.32   1
  -4  -1   3 183887. 8956.50   1
   3   1  -3 255489. 11262.2   1
  -3  -1   3 253861. 11261.9   1
   2   1  -3 108704. 4976.10   1
  -2  -1   3 116082. 4976.05   1
  -1  -1   3 1062.01 54.2506   1
  -1   1   3 1113.39 50.3687   1
   1   1  -3 972.242 52.9813   1
   1  -1  -3 896.883 49.1235   1
   0  -1   3 330674. 13276.7   1
   0   1  -3 320613. 13276.0   1
   0   1   3 305096. 13274.4   1
   1   1   3 202947. 8583.11   1
   1  -1   3 196884. 8584.89   1
  -1  -1  -3 181370. 8582.53   1
  -1   1  -3 195302. 8582.28   1
   2   1   3 251796. 10642.1   1
   2  -1   3 237324. 10642.0   1
  -2  -1  -3 229309. 10641.4   1
  -2   1  -3 243811. 10641.8   1
   3   1   3 2288.19 108.101   1
  -3  -1  -3 2063.35 106.905   1
  -3   1  -3 1999.11 105.463   1
   4   1   3 20409.5 863.823   1
   4  -1   3 18371.6 860.685   1
  -4  -1  -3 18414.1 859.993   1
  -4   1  -3 18909.4 861.744   1
   5   1   3 18130.2 829.411   1
   5  -1   3 17761.2 825.768   1
  -5  -1  -3 18248.5 826.487   1
  -5   1  -3 18467.7 828.904   1
   6   1   3 21304.0 917.050   1
   6  -1   3 18765.6 913.283   1
  -6  -1  -3 20723.5 914.381   1
  -6   1  -3 19596.5 914.171   1
   7   1   3 346.404 38.2097   1
   7  -1   3 379.626 40.1078   1
  -7   1  -3 329.982 37.4649   1
  -7  -1  -3 309.413 36.8405   1
   8   1   3 1801.09 107.861   1
   8  -1   3 1508.19 108.762   1
  -8  -1  -3 1831.00 107.439   1
  -8   1  -3 1707.55 106.701   1
   9   1   3 11604.8 545.929   1
   9  -1   3 11631.4 546.625   1
  -9  -1  -3 11541.3 544.213   1
  -9   1  -3 11292.8 543.607   1
  10   1   3 2659.65 150.631   1
  10  -1   3 2485.06 147.597   1
 -10  -1  -3 2326.96 144.848   1
 -10   1  -3 2668.60 148.346   1
  11   1   3 243.907 42.1326   1
  11  -1   3 181.614 38.6578   1
 -11  -1  -3 266.160 42.8446   1
 -11   1  -3 203.062 37.9480   1
  12   1   3 998.994 83.2565   1
  12  -1   3 1003.25 82.6788   1
 -12  -1  -3 1070.48 83.9946   1
 -12   1  -3 1182.68 87.5046   1
  13  -1   3 348.521 49.1003   1
  13   1   3 554.756 56.3992   1
 -13  -1  -3 495.354 54.2623   1
 -13   1  -3 346.376 50.0573   1
  14  -1   3 1080.68 88.2667   1
 -14   1  -3 1137.92 88.6346   1
  15   1   3 658.133 68.0819   1
  15  -1   3 744.312 70.8210   1
 -15  -1  -3 597.530 65.8929   1
 -15   1  -3 691.854 68.5414   1
  16   1   3 59.4165 28.5488   1
  16  -1   3 107.002 37.9765   1
 -16  -1  -3 121.014 33.3703   1
 -16   1  -3 159.937 42.4055   1
  17   1   3 423.143 60.0571   1
  17  -1   3 404.701 57.8543   1
 -17  -1  -3 514.058 60.4264   1
 -17   1  -3 553.011 60.8223   1
  18   1   3 17.4375 35.1453   1
 -18  -1  -3 8.22121 35.7121   1
 -18   1  -3 16.5378 31.6790   1
  19   1   3 8.54826 36.1848   1
 -19  -1  -3 116.388 39.5567   1
  19  -1   3 60.0176 36.2929   1
  20   1   3 49.6878 31.7342   1
  20  -1   3 25.7699 38.8428   1
 -20   1  -3-33.1621 40.2687   1
  21  -1   3 114.419 39.5470   1
  21   1   3 101.043 38.3459   1
 -21  -1  -3 91.9586 36.1000   1
 -21   1  -3 114.122 38.9703   1
  22  -1   3-25.9353 35.9572   1
  22   1   3 8.50644 38.4616   1
 -22   1  -3-32.7863 36.0987   1
 -22  -1  -3-16.3833 36.0770   1
  23  -1   3-8.56201 41.1116   1
  23   1   3 33.4437 37.3086   1
 -23   1  -3-32.4138 38.4651   1
 -23  -1  -3 8.10133 38.0052   1
  24   1   3 16.3032 37.3227   1
  24  -1   3-8.44293 38.1702   1
 -24  -1  -3-7.87320 39.4883   1
 -24   1  -3-39.2697 40.2038   1
 -26  -2   3 34.4055 37.9037   1
  25   2  -3-8.80640 34.9833   1
 -25  -2   3 50.1246 37.3414   1
 -25   2   3 92.1963 37.9515   1
  24   2  -3-8.95452 38.8994   1
  24  -2  -3-18.0699 39.7899   1
 -24  -2   3-8.46922 38.7814   1
 -24   2   3-34.1388 39.5664   1
  23   2  -3 17.9112 34.3034   1
  23  -2  -3-8.92168 30.2915   1
 -23  -2   3 8.51165 37.4781   1
 -23   2   3-8.49036 30.7298   1
  22   2  -3 561.979 68.7085   1
 -22  -2   3 806.842 74.2477   1
  21   2  -3 77.2552 40.1111   1
  21  -2  -3 127.526 41.5959   1
 -21  -2   3 175.381 45.9248   1
 -21   2   3 82.0795 37.4522   1
  20   2  -3 16.9212 34.6460   1
  20  -2  -3 24.9275 36.0899   1
 -20  -2   3 32.3634 36.5766   1
 -20   2   3-40.1099 34.8426   1
  19   2  -3 640.285 69.0698   1
  19  -2  -3 670.205 66.3323   1
 -19  -2   3 600.658 67.8606   1
 -19   2   3 518.347 60.4260   1
  18  -2  -3 93.7864 35.0042   1
 -18   2   3 45.3444 31.5696   1
  17   2  -3 351.803 49.5623   1
  17  -2  -3 374.556 50.3487   1
 -17  -2   3 245.600 42.8596   1
 -17   2   3 274.721 45.2206   1
  16   2  -3 1255.55 95.7412   1
  16  -2  -3 1304.99 93.3182   1
 -16  -2   3 1450.75 97.3204   1
 -16   2   3 1109.59 88.6049   1
  15   2  -3 449.444 54.0119   1
  15  -2  -3 371.389 48.3580   1
 -15   2   3 465.637 50.4244   1
 -14  -2   3 4258.71 226.625   1
  13  -2  -3 1010.34 73.1989   1
 -13   2   3 892.663 71.2191   1
  12   2  -3 41031.5 1715.46   1
 -12  -2   3 37187.2 1708.60   1
  12  -2  -3 36225.9 1706.01   1
  11   2  -3 3668.32 201.493   1
  11  -2  -3 3797.55 197.894   1
 -11  -2   3 4064.83 201.558   1
 -11   2   3 3869.48 199.260   1
  10   2  -3 17049.3 831.424   1
  10  -2  -3 18331.1 828.205   1
 -10  -2   3 19036.2 833.633   1
 -10   2   3 18222.2 830.269   1
   9   2  -3 38126.4 1819.55   1
  -9   2   3 40405.3 1815.63   1
  -9  -2   3 41148.6 1819.80   1
   9  -2  -3 42313.4 1815.98   1
  -8  -2   3 59387.6 2709.72   1
   8   2  -3 62311.5 2711.84   1
  -7   2   3 10025.5 466.385   1
   7  -2  -3 10318.8 467.187   1
   6   2  -3 38636.0 1677.01   1
   6  -2  -3 34560.2 1672.60   1
  -6   2   3 37737.9 1671.09   1
  -6  -2   3 39954.7 1677.71   1
   5  -2  -3 24854.3 1087.80   1
  -5   2   3 23463.4 1087.43   1
  -5  -2   3 24951.5 1093.85   1
   5   2  -3 24513.8 1093.38   1
  -4  -2   3 13697.6 570.260   1
   4  -2  -3 14225.0 562.530   1
   4   2  -3 14739.0 570.621   1
   3  -2  -3 9127.87 417.549   1
   3   2  -3 9529.22 424.361   1
  -3  -2   3 8632.56 423.440   1
  -3   2   3 9758.33 417.665   1
  -2  -2   3 62447.0 2748.09   1
   2   2  -3 64775.4 2747.92   1
   2  -2  -3 63832.8 2741.25   1
  -2   2   3 58619.6 2740.74   1
  -1  -2   3 18698.8 877.156   1
  -1   2   3 20917.7 871.629   1
   1  -2  -3 18634.8 871.452   1
   1   2  -3 19590.1 875.897   1
   0   2   3 120724. 5408.14   1
   0  -2  -3 127630. 5408.84   1
   0   2  -3 122111. 5411.78   1
   0  -2   3 117413. 5410.99   1
   1   2   3 27779.3 1230.88   1
   1  -2   3 27960.1 1232.41   1
  -1   2  -3 27027.3 1231.63   1
  -1  -2  -3 27353.1 1229.95   1
  -2  -2  -3 138223. 5699.02   1
  -2   2  -3 145968. 5700.39   1
   2   2   3 143965. 5700.02   1
   4   2   3 4508.79 225.168   1
   4  -2   3 4814.48 229.256   1
  -4   2  -3 4326.41 223.577   1
  -4  -2  -3 4674.38 224.859   1
   5   2   3 52457.4 2160.29   1
   5  -2   3 48404.3 2157.56   1
  -5   2  -3 48348.9 2155.68   1
  -5  -2  -3 44638.9 2152.70   1
   6   2   3 27275.0 1215.34   1
   6  -2   3 26615.7 1212.66   1
  -6   2  -3 26885.3 1211.65   1
  -6  -2  -3 26390.0 1212.34   1
   7   2   3 1887.50 118.719   1
   7  -2   3 1965.14 118.162   1
  -7  -2  -3 1843.36 118.028   1
   8   2   3 8289.81 395.480   1
   8  -2   3 8118.04 394.284   1
  -8   2  -3 8017.57 393.457   1
  -8  -2  -3 8169.51 393.815   1
  -9   2  -3 3417.98 194.428   1
   9  -2   3 3966.55 200.291   1
  10   2   3 16732.4 747.646   1
  10  -2   3 15352.6 743.964   1
 -10   2  -3 16009.2 744.517   1
 -10  -2  -3 15741.9 742.505   1
  11   2   3 8239.32 408.325   1
 -11   2  -3 8638.69 406.780   1
 -11  -2  -3 9197.68 409.528   1
  12   2   3 914.996 75.3920   1
  12  -2   3 681.507 69.5256   1
 -12   2  -3 937.781 77.9656   1
 -12  -2  -3 840.562 74.1225   1
  13   2   3 1198.26 91.9056   1
  13  -2   3 1246.41 95.1565   1
 -13   2  -3 1315.04 95.8299   1
 -13  -2  -3 1270.12 93.0963   1
 -15  -2  -3 1723.26 114.984   1
 -15   2  -3 1500.15 109.721   1
  15   2   3 1596.90 112.726   1
  15  -2   3 1537.83 111.913   1
  16   2   3 541.170 60.9638   1
  16  -2   3 445.136 56.7693   1
 -16   2  -3 302.307 51.2535   1
 -16  -2  -3 404.995 54.3270   1
  17   2   3 110.834 40.6405   1
 -17   2  -3 136.857 40.1245   1
 -17  -2  -3 8.17670 36.1954   1
  18   2   3 8.75669 36.4134   1
  18  -2   3 8.67507 28.0836   1
 -18   2  -3-32.6337 27.0633   1
 -18  -2  -3 24.9792 36.6624   1
  19   2   3-8.79752 37.1332   1
  19  -2   3 8.73201 34.6208   1
 -19   2  -3 33.2447 39.9072   1
 -19  -2  -3-33.3970 36.2628   1
 -20   2  -3 274.689 50.7548   1
  20  -2   3 193.553 47.5060   1
  21   2   3 34.0158 35.3686   1
  21  -2   3 8.82990 38.8851   1
 -21   2  -3 8.21081 35.6678   1
 -21  -2  -3 8.27384 33.8867   1
 -22   2  -3 7.99621 37.0632   1
  22  -2   3-17.7540 38.5554   1
 -23   2  -3 7.81776 27.1404   1
 -23  -2  -3 16.2340 28.7851   1
  23  -2   3-26.2618 31.0439   1
  23   2   3 8.17280 27.7492   1
 -24  -2  -3 31.3990 34.6649   1
 -24   2  -3 38.6176 39.2254   1
  24  -2   3 33.9475 41.2963   1
  24   2   3 130.440 40.9715   1
  26   3  -3 17.4721 29.6666   1
 -26  -3   3 8.23718 32.6638   1
  25   3  -3 8.87064 34.5800   1
 -25  -3   3-16.8486 33.9536   1
  24   3  -3 106.376 39.1569   1
  24  -3  -3 27.4294 38.1478   1
 -24   3   3 83.2216 41.8531   1
 -24  -3   3 59.2974 35.3632   1
  23   3  -3 307.183 51.8137   1
  23  -3  -3 192.807 48.9725   1
 -23   3   3 188.622 47.0735   1
 -23  -3   3 220.226 45.7593   1
  22   3  -3 243.643 46.0002   1
 -22  -3   3 193.306 47.3220   1
 -21   3   3 416.616 57.9035   1
  21  -3  -3 609.195 67.2992   1
  20   3  -3 459.679 57.1446   1
  20  -3  -3 375.646 55.5984   1
 -20   3   3 553.745 60.1978   1
 -20  -3   3 463.382 56.1560   1
  19   3  -3 294.488 51.4249   1
  19  -3  -3 337.616 53.8339   1
 -19   3   3 376.221 51.4547   1
 -19  -3   3 367.616 53.3255   1
  18   3  -3 33.4370 33.7786   1
  18  -3  -3 47.6526 31.0553   1
 -18   3   3 90.7153 34.6947   1
 -18  -3   3 46.3605 30.2184   1
  17   3  -3 4022.21 212.623   1
  17  -3  -3 3761.77 206.407   1
 -17   3   3 3537.03 202.322   1
 -17  -3   3 3471.27 203.227   1
  16   3  -3 459.157 56.0401   1
 -16   3   3 478.141 54.0537   1
  16  -3  -3 588.201 59.2732   1
  15   3  -3 2443.55 140.427   1
  15  -3  -3 2334.55 134.995   1
 -15  -3   3 2257.96 134.794   1
  14   3  -3 6832.03 330.365   1
 -14  -3   3 6210.63 322.696   1
  13   3  -3 11610.6 539.375   1
  13  -3  -3 12122.6 537.694   1
 -13   3   3 10563.1 531.016   1
 -13  -3   3 11115.2 536.384   1
  12   3  -3 16117.8 758.078   1
  12  -3  -3 16159.3 754.729   1
 -12   3   3 16239.7 752.917   1
 -12  -3   3 16828.8 758.658   1
  11   3  -3 8293.24 421.321   1
 -11  -3   3 9003.01 423.259   1
  11  -3  -3 9402.41 419.969   1
 -11   3   3 8505.64 416.489   1
  10   3  -3 2873.70 152.192   1
 -10  -3   3 2762.81 148.939   1
  10  -3  -3 2535.89 143.541   1
 -10   3   3 2618.81 143.010   1
   9   3  -3 413.156 42.2758   1
  -9  -3   3 410.000 42.8145   1
  -9   3   3 396.010 37.0314   1
  -8  -3   3 17068.0 788.322   1
   8   3  -3 17437.7 789.260   1
   7   3  -3 37725.4 1766.59   1
  -7   3   3 40600.1 1761.46   1
   7  -3  -3 40499.7 1761.80   1
  -7  -3   3 38352.7 1767.37   1
   6   3  -3 25495.6 1026.72   1
  -6   3   3 23156.6 1017.86   1
  -6  -3   3 23711.6 1026.13   1
  -5   3   3 6237.45 279.668   1
   5  -3  -3 5820.34 279.771   1
  -4   3   3 19538.2 914.371   1
   4  -3  -3 21368.4 915.616   1
  -4  -3   3 20492.9 921.534   1
   4   3  -3 20538.7 921.556   1
   3  -3  -3 74315.1 3201.98   1
   3   3  -3 68324.8 3207.59   1
  -3  -3   3 70129.2 3207.71   1
  -3   3   3 73941.1 3201.48   1
  -2  -3   3 4164.03 223.993   1
  -2   3   3 4864.34 218.841   1
   2  -3  -3 4911.27 218.921   1
   2   3  -3 4742.28 224.854   1
  -1  -3   3 427.336 33.8291   1
   1   3  -3 373.571 33.1578   1
   1  -3  -3 373.210 30.0000   1
  -1   3   3 366.701 29.0686   1
   0  -3   3 125326. 5484.98   1
   0   3   3 127161. 5481.36   1
   0  -3  -3 117877. 5482.16   1
   0   3  -3 124711. 5484.53   1
   1   3   3 38872.8 1776.42   1
  -1  -3  -3 41155.6 1776.12   1
  -1   3  -3 40399.4 1778.78   1
   1  -3   3 38698.0 1778.86   1
  -2  -3  -3 124934. 5556.85   1
   2   3   3 125704. 5557.70   1
   3   3   3 2619.91 137.440   1
   3  -3   3 2583.66 138.035   1
  -3   3  -3 2610.13 138.059   1
  -3  -3  -3 2605.66 136.564   1
   4  -3   3 4558.23 214.848   1
  -4   3  -3 4100.23 211.439   1
  -4  -3  -3 3884.50 210.683   1
   4   3   3 4553.78 215.612   1
   5  -3   3 7086.64 327.479   1
  -5  -3  -3 6311.18 324.926   1
   5   3   3 7027.71 327.129   1
  -5   3  -3 6595.60 323.993   1
  -6  -3  -3 31847.1 1358.89   1
   6   3   3 30927.9 1361.41   1
  -6   3  -3 31239.2 1358.82   1
  -7  -3  -3 23056.0 1064.78   1
   7  -3   3 25670.6 1071.50   1
   7   3   3 23493.4 1066.70   1
  -7   3  -3 21784.4 1062.77   1
  -8  -3  -3 19812.9 856.745   1
   8  -3   3 21097.1 861.275   1
   8   3   3 20715.4 863.549   1
 -10  -3  -3 11504.0 532.854   1
  10  -3   3 11094.2 531.167   1
  10   3   3 10915.7 532.286   1
 -10   3  -3 10901.6 529.098   1
 -11  -3  -3 2223.60 136.926   1
  11  -3   3 2292.72 140.067   1
  11   3   3 2253.80 139.474   1
 -11   3  -3 2311.26 138.617   1
 -12  -3  -3 5243.19 273.680   1
  12  -3   3 5655.78 278.092   1
  12   3   3 5097.97 281.803   1
 -12   3  -3 5057.13 273.543   1
 -13  -3  -3-7.46627 35.0673   1
  13  -3   3 15.4764 33.6518   1
  13   3   3 55.2250 34.7793   1
 -13   3  -3 88.4057 35.0114   1
 -14  -3  -3 2006.00 127.065   1
  14   3   3 1764.58 125.341   1
 -15  -3  -3 2252.64 144.838   1
  15  -3   3 2576.82 151.544   1
  15   3   3 2147.24 145.545   1
 -15   3  -3 2343.67 146.557   1
  16   3   3 1069.61 88.4850   1
  16  -3   3 907.140 85.8024   1
 -16   3  -3 979.814 84.2173   1
 -16  -3  -3 1021.84 85.4308   1
 -17  -3  -3-16.4088 37.0887   1
  17  -3   3-52.3062 41.3808   1
  17   3   3 42.4720 35.3226   1
 -17   3  -3 24.0051 39.7095   1
 -18  -3  -3 16.6791 25.6256   1
  18  -3   3 35.6138 32.8737   1
  18   3   3 42.8609 32.2539   1
 -18   3  -3-16.0426 32.3396   1
 -19  -3  -3 266.151 50.3762   1
  19  -3   3 244.929 51.5097   1
  19   3   3 251.398 51.6599   1
 -19   3  -3 191.322 45.5391   1
  20  -3   3 8.93191 28.1834   1
 -20   3  -3-16.1143 32.4738   1
 -21  -3  -3-16.5706 25.4458   1
  21  -3   3 17.7366 39.5729   1
  21   3   3-8.72974 30.9582   1
 -21   3  -3 8.11594 38.0741   1
 -22  -3  -3 32.4524 38.0648   1
  22  -3   3-17.5644 39.1926   1
  22   3   3-8.60832 38.4168   1
 -22   3  -3 40.4936 39.7652   1
 -23  -3  -3 56.9577 43.0386   1
  23  -3   3 120.942 44.8102   1
  23   3   3 96.9975 41.5383   1
 -23   3  -3 63.9114 41.4633   1
  24   3   3 23.5180 27.2214   1
  24  -3   3 33.6191 36.5088   1
 -24   3  -3-15.7478 40.3076   1
 -24  -3  -3 8.00750 28.9882   1
 -26  -4   3 41.2932 41.4893   1
  26   4  -3 69.4425 43.6006   1
 -24  -4   3 8.44643 37.2778   1
  24   4  -3 34.7904 38.3813   1
  23  -4  -3-9.03708 34.6242   1
 -23   4   3-25.3986 36.7789   1
 -22  -4   3 158.386 43.8048   1
  22  -4  -3 71.9129 40.3537   1
 -22   4   3 133.040 43.2810   1
 -21  -4   3 82.9595 42.2412   1
  21  -4  -3 70.9286 36.5421   1
  21   4  -3 104.804 41.1815   1
 -21   4   3 114.352 37.1571   1
 -20  -4   3 90.2515 36.6481   1
  20  -4  -3-34.5891 38.1106   1
  20   4  -3 52.3140 35.1789   1
 -20   4   3 15.9208 34.1299   1
 -19  -4   3 367.798 57.4263   1
  19  -4  -3 538.375 64.6294   1
 -19   4   3 492.604 59.0440   1
 -18  -4   3 348.088 51.4840   1
  18  -4  -3 341.146 51.3043   1
  18   4  -3 349.250 52.0472   1
 -18   4   3 475.947 53.7534   1
  17  -4  -3-15.6061 31.9523   1
 -17   4   3 14.2017 28.6190   1
 -16  -4   3 1662.73 117.823   1
 -16   4   3 1870.43 117.983   1
  16  -4  -3 1980.19 123.484   1
  16   4  -3 1795.89 124.660   1
  15  -4  -3 70.5695 29.6255   1
 -15  -4   3 113.855 30.3095   1
 -15   4   3 83.4888 30.0437   1
  14   4  -3 2846.97 165.457   1
 -14  -4   3 2807.58 162.147   1
  13   4  -3 11104.9 513.763   1
 -13  -4   3 10547.0 511.720   1
 -13   4   3 10396.5 506.174   1
  13  -4  -3 10814.9 509.686   1
 -12   4   3 11887.9 558.752   1
  12  -4  -3 11965.7 561.964   1
  11   4  -3 3672.01 190.601   1
 -11   4   3 3439.73 182.501   1
  11  -4  -3 3193.77 182.475   1
 -11  -4   3 3712.57 189.945   1
  10   4  -3 2879.05 157.626   1
 -10   4   3 2582.16 147.783   1
  10  -4  -3 2858.75 151.795   1
 -10  -4   3 2993.99 157.861   1
   9   4  -3 35268.9 1589.42   1
  -9   4   3 34489.9 1581.33   1
   9  -4  -3 35318.9 1583.22   1
  -9  -4   3 36072.5 1589.49   1
   8   4  -3 22283.9 1004.70   1
  -8   4   3 22285.5 997.746   1
  -8  -4   3 21273.7 1003.30   1
   8  -4  -3 22305.6 999.024   1
  -7  -4   3 38350.9 1675.82   1
   7   4  -3 36295.5 1672.94   1
   6   4  -3 10661.8 504.772   1
   6  -4  -3 10681.5 499.396   1
  -6  -4   3 10800.7 505.403   1
  -6   4   3 11300.8 499.316   1
   5   4  -3 94893.3 4021.88   1
  -5   4   3 96070.4 4012.52   1
   5  -4  -3 90503.2 4011.73   1
   4  -4  -3 2315.95 123.798   1
   4   4  -3 2773.13 132.851   1
  -4   4   3 2467.46 125.167   1
  -4  -4   3 2505.24 130.941   1
   3  -4  -3 45353.7 2022.80   1
  -3   4   3 45495.4 2021.87   1
  -2   4   3 16092.6 710.336   1
   2  -4  -3 15389.2 709.749   1
  -1   4   3 152.007 20.4371   1
   1  -4  -3 92.5681 19.2313   1
   0   4   3 21731.4 1036.68   1
   0  -4  -3 24510.4 1038.05   1
   1  -4   3 237529. 10210.6   1
  -1   4  -3 223892. 10209.5   1
   2  -4   3 684.245 55.9416   1
  -2   4  -3 739.007 55.0953   1
  -2  -4  -3 738.589 52.2185   1
   2   4   3 772.241 55.0640   1
   3  -4   3 15988.9 734.455   1
  -3   4  -3 16020.1 734.678   1
  -3  -4  -3 15300.4 731.940   1
   3   4   3 16939.8 735.161   1
   4  -4   3 1733.25 104.752   1
  -4   4  -3 1837.23 106.757   1
  -4  -4  -3 1706.59 104.687   1
   4   4   3 1968.88 108.276   1
   5  -4   3 8660.72 431.155   1
  -5   4  -3 9169.18 432.577   1
  -5  -4  -3 9543.45 433.999   1
   5   4   3 9099.49 432.863   1
   6  -4   3 2257.48 128.927   1
   6   4   3 2362.34 130.764   1
  -6   4  -3 2224.78 126.907   1
  -6  -4  -3 2066.06 126.371   1
   7  -4   3 94490.0 4102.79   1
   7   4   3 92783.2 4102.67   1
  -7   4  -3 89307.7 4099.57   1
  -7  -4  -3 91837.2 4102.90   1
  -8   4  -3 1154.79 79.1126   1
   8  -4   3 1001.04 77.4799   1
   9  -4   3 27818.1 1248.22   1
   9   4   3 27386.9 1247.99   1
  -9  -4  -3 26984.6 1245.84   1
  -9   4  -3 27127.8 1245.36   1
 -10   4  -3 2493.26 146.918   1
  10  -4   3 2567.23 149.260   1
 -10  -4  -3 2541.14 147.838   1
  10   4   3 2413.61 150.224   1
 -11   4  -3 6400.47 325.535   1
 -11  -4  -3 5819.10 324.346   1
  11   4   3 6427.99 329.716   1
 -12   4  -3 63.3524 27.5039   1
  12  -4   3 30.6300 27.2201   1
 -12  -4  -3 30.3905 31.6491   1
  12   4   3 38.5069 31.5916   1
 -13   4  -3 146.030 40.3076   1
  13  -4   3 111.201 38.5613   1
 -14   4  -3 1235.36 96.9755   1
  14  -4   3 1253.74 100.147   1
 -14  -4  -3 1421.72 99.0351   1
  14   4   3 1277.79 99.5015   1
 -15   4  -3 3024.77 169.774   1
  15  -4   3 2878.13 171.476   1
 -15  -4  -3 2628.00 166.037   1
  15   4   3 2709.59 169.072   1
 -16   4  -3 165.963 43.4817   1
  16  -4   3 60.1563 36.0868   1
 -16  -4  -3 161.633 44.8350   1
  16   4   3 68.0930 37.8128   1
 -17   4  -3 563.490 62.8187   1
  17  -4   3 593.718 64.5583   1
 -18   4  -3 40.7528 32.8918   1
  18  -4   3-8.84555 30.7530   1
 -18  -4  -3 49.4847 29.2947   1
  18   4   3 60.0737 31.1058   1
 -19   4  -3 8.20242 27.8498   1
  19  -4   3 8.87232 30.8013   1
 -19  -4  -3 8.34148 37.7087   1
  19   4   3-17.2334 40.4234   1
 -20  -4  -3 66.5141 35.3640   1
  20   4   3 137.842 40.6508   1
  21  -4   3 105.149 39.3505   1
 -21   4  -3 82.7597 40.4308   1
 -21  -4  -3 115.526 44.5201   1
 -22  -4  -3-32.6417 35.9620   1
  22   4   3-34.3345 37.3101   1
 -23   4  -3-32.3155 36.0508   1
  23  -4   3 25.3757 37.7449   1
 -24   4  -3 31.3550 35.8960   1
  24  -4   3 24.6401 33.1123   1
 -24  -4  -3 23.0427 31.9497   1
  24   4   3-8.09780 34.1890   1
 -25  -5   3 215.273 47.1577   1
  25   5  -3 34.2005 38.0783   1
 -24  -5   3 33.2007 40.3155   1
  24   5  -3 8.63332 35.3644   1
 -23   5   3 151.993 43.9008   1
  23  -5  -3 160.195 46.6903   1
 -23  -5   3 66.6341 42.8890   1
  23   5  -3 43.6240 39.2116   1
 -22   5   3 33.5191 31.5343   1
  22  -5  -3 35.1625 36.0093   1
 -22  -5   3 16.7280 28.4147   1
  22   5  -3 8.80897 29.9246   1
 -21   5   3 132.051 38.5256   1
  21  -5  -3 34.5885 31.6286   1
 -21  -5   3 99.1945 42.9755   1
  21   5  -3 159.998 46.1769   1
 -20   5   3 32.4591 36.2221   1
  20  -5  -3 8.49693 33.1355   1
 -19   5   3 363.259 53.6348   1
  19   5  -3 471.200 56.5759   1
 -19  -5   3 448.004 56.5796   1
  19  -5  -3 512.777 61.0459   1
  18   5  -3 1365.79 100.476   1
 -18  -5   3 1200.76 96.3729   1
  17  -5  -3 1209.47 94.4222   1
 -17   5   3 1103.41 89.8268   1
  17   5  -3 1334.05 99.7744   1
  16  -5  -3 51.5929 29.7178   1
 -16   5   3-7.03810 25.4879   1
 -15  -5   3 4656.46 259.754   1
 -15   5   3 5156.86 260.408   1
  15  -5  -3 5361.78 263.223   1
  15   5  -3 4724.12 262.499   1
 -14   5   3 2346.70 136.565   1
  14  -5  -3 2639.09 142.948   1
  14   5  -3 2565.28 143.975   1
 -13  -5   3 2228.42 136.463   1
  13  -5  -3 2251.05 133.298   1
  13   5  -3 2134.04 136.256   1
 -13   5   3 2175.36 129.663   1
  12  -5  -3 1351.84 90.3984   1
 -12   5   3 1291.11 88.5960   1
  12   5  -3 1388.22 95.5781   1
 -12  -5   3 1375.74 95.8188   1
 -11   5   3 5870.43 285.551   1
  11  -5  -3 5615.88 284.321   1
  10  -5  -3 6626.24 341.490   1
 -10   5   3 7151.13 344.261   1
  10   5  -3 7760.18 352.813   1
 -10  -5   3 7061.46 349.043   1
   9  -5  -3 8852.06 424.954   1
  -9   5   3 9683.78 427.883   1
   9   5  -3 8143.01 429.258   1
  -9  -5   3 9380.33 432.985   1
   8  -5  -3 84519.4 3676.86   1
  -8   5   3 83814.4 3676.40   1
   8   5  -3 79171.7 3680.74   1
  -8  -5   3 82402.8 3682.72   1
   7  -5  -3 2227.21 127.441   1
   7   5  -3 2658.56 137.065   1
  -7   5   3 2403.57 128.471   1
  -7  -5   3 2396.64 134.347   1
  -6  -5   3 1166.58 79.0651   1
   6   5  -3 1151.88 77.1671   1
  -5  -5   3 2019.07 112.720   1
   5   5  -3 1873.56 111.122   1
   4  -5  -3 45202.5 1880.98   1
   4   5  -3 41744.1 1884.09   1
  -4  -5   3 38580.2 1883.21   1
  -4   5   3 42344.7 1879.32   1
   3  -5  -3 16275.9 767.747   1
   3   5  -3 17796.8 774.729   1
  -3  -5   3 17165.1 773.357   1
  -3   5   3 16762.8 766.435   1
  -2  -5   3 243625. 10902.6   1
  -2   5   3 250824. 10896.0   1
   2   5  -3 238419. 10900.5   1
   2  -5  -3 249606. 10896.3   1
  -1  -5   3 72442.3 3290.53   1
   1   5  -3 75339.7 3290.99   1
   0  -5   3 126485. 5465.80   1
   0   5  -3 119883. 5463.96   1
   1  -5   3 6234.63 298.967   1
  -1   5  -3 6642.44 299.313   1
  -1  -5  -3 6049.23 294.099   1
   1   5   3 5786.59 293.296   1
   2  -5   3 3945.49 202.994   1
  -2   5  -3 4086.73 204.852   1
  -2  -5  -3 4135.96 202.938   1
   2   5   3 3903.18 200.997   1
   3  -5   3 50224.3 2351.22   1
  -3   5  -3 54999.1 2352.10   1
  -3  -5  -3 52666.0 2349.70   1
   3   5   3 52358.2 2349.58   1
   4  -5   3 51.2757 23.2697   1
  -4   5  -3 45.1229 20.3101   1
  -4  -5  -3 48.8515 24.5850   1
   4   5   3 39.9695 23.8037   1
   5  -5   3 263.688 37.3469   1
  -5   5  -3 305.162 38.9512   1
  -5  -5  -3 325.474 39.2149   1
   5   5   3 229.269 35.4835   1
   6  -5   3 104907. 4555.18   1
  -6   5  -3 98202.8 4558.05   1
  -6  -5  -3 105747. 4557.12   1
   6   5   3 100146. 4556.72   1
   7  -5   3 3076.41 174.009   1
   7   5   3 3054.45 176.065   1
  -7  -5  -3 3366.48 177.607   1
  -7   5  -3 3297.81 175.758   1
   8   5   3 19473.5 891.217   1
  -8  -5  -3 19062.6 889.932   1
   9  -5   3 1286.09 87.4990   1
   9   5   3 1005.37 81.4468   1
  -9   5  -3 1095.67 82.1875   1
  -9  -5  -3 1143.53 85.6453   1
  10  -5   3 8771.08 420.763   1
  10   5   3 8715.01 422.000   1
 -10   5  -3 8361.93 417.463   1
 -10  -5  -3 8442.65 419.299   1
  11  -5   3 1237.55 90.5103   1
  11   5   3 1079.31 88.2313   1
 -11   5  -3 1220.63 88.1197   1
 -11  -5  -3 1205.39 89.5448   1
  12  -5   3 3279.03 176.369   1
  12   5   3 3366.48 180.555   1
 -12   5  -3 2898.05 170.022   1
 -13   5  -3 232.216 44.8750   1
  13  -5   3 180.475 39.8692   1
 -13  -5  -3 183.004 37.4185   1
  13   5   3 188.403 40.2521   1
 -14   5  -3 208.893 38.3396   1
  14  -5   3 162.042 38.3248   1
  14   5   3 99.7100 41.5052   1
 -14  -5  -3 203.146 43.4999   1
 -15  -5  -3 1175.10 99.8616   1
 -15   5  -3 1323.72 99.7535   1
 -16  -5  -3 877.538 80.1120   1
  16   5   3 704.158 78.0674   1
  16  -5   3 820.864 75.1917   1
 -17  -5  -3 2233.10 145.618   1
  17   5   3 2235.39 147.730   1
  18   5   3 980.539 84.2770   1
 -18  -5  -3 749.771 74.7495   1
  18  -5   3 837.931 75.8857   1
 -19   5  -3 41.2474 32.7648   1
  19  -5   3 77.8175 38.1205   1
 -19  -5  -3 32.9978 33.8355   1
  19   5   3 25.7066 38.2854   1
 -20   5  -3 263.684 51.0704   1
  20  -5   3 285.376 51.2051   1
 -20  -5  -3 303.527 49.0923   1
  20   5   3 265.960 47.2858   1
 -21   5  -3 65.3624 32.4262   1
  21  -5   3 17.2200 33.5948   1
 -21  -5  -3-8.23167 36.7605   1
  21   5   3 42.3082 37.2861   1
 -22   5  -3 32.2254 41.6479   1
  22  -5   3-25.6075 41.9078   1
  22   5   3 8.39018 39.3611   1
 -23   5  -3 79.1580 33.5623   1
  23  -5   3 33.3146 27.1486   1
 -23  -5  -3 118.970 36.4498   1
  23   5   3 50.0297 32.6590   1
 -24   5  -3 31.1560 39.4715   1
  24  -5   3-8.11657 37.6246   1
 -26  -6   3-32.1305 40.2949   1
  26   6  -3-8.29287 37.9770   1
 -25  -6   3-8.12239 37.6495   1
  25   6  -3-8.43696 39.1074   1
 -23   6   3-17.4636 34.0393   1
 -23  -6   3 8.33230 40.4618   1
  23   6  -3 35.0006 40.0607   1
 -22   6   3 120.333 40.0054   1
  22  -6  -3 209.780 43.5150   1
 -21   6   3 50.5170 39.9666   1
  21  -6  -3-25.8536 37.4308   1
 -21  -6   3-25.1660 30.9646   1
  21   6  -3-8.88977 32.1770   1
 -20   6   3 272.476 47.5306   1
  20  -6  -3 278.717 46.5824   1
 -20  -6   3 216.833 51.7130   1
  20   6  -3 347.881 53.3534   1
 -19   6   3 96.5945 38.4898   1
  19  -6  -3 98.8611 35.5846   1
  19   6  -3 71.6140 35.7939   1
 -19  -6   3 149.426 41.0194   1
 -18   6   3 398.328 53.4830   1
 -18  -6   3 347.794 47.2826   1
  18   6  -3 383.759 51.9881   1
 -17  -6   3 1105.33 91.8300   1
 -17   6   3 1235.57 93.8419   1
  17  -6  -3 1148.95 91.4370   1
  17   6  -3 1334.82 99.3693   1
 -16   6   3 3926.64 214.023   1
  16  -6  -3 3891.56 214.783   1
 -16  -6   3 3879.72 216.435   1
 -15  -6   3 1057.94 84.7465   1
 -15   6   3 1261.85 88.2642   1
  15  -6  -3 1059.61 85.3500   1
  15   6  -3 1082.01 85.8006   1
 -14  -6   3 5660.25 296.246   1
  14  -6  -3 5678.84 294.049   1
  14   6  -3 5751.75 298.749   1
 -14   6   3 5906.67 294.088   1
  13   6  -3 231.597 41.0749   1
 -13  -6   3 107.866 30.2729   1
  12  -6  -3 115.792 28.9737   1
 -12   6   3 116.607 31.4510   1
  12   6  -3 135.834 34.6479   1
 -12  -6   3 55.9946 30.7609   1
  11  -6  -3 5.74264 21.2387   1
 -11   6   3 39.9495 24.4772   1
  11   6  -3 53.9146 25.3844   1
 -11  -6   3 26.3065 26.5401   1
  10  -6  -3 13687.2 647.298   1
 -10   6   3 14885.2 648.811   1
  10   6  -3 14131.3 653.945   1
 -10  -6   3 12955.2 649.204   1
   9  -6  -3 10547.7 522.106   1
  -9   6   3 11345.8 522.812   1
  -9  -6   3 10798.2 528.338   1
   9   6  -3 12021.6 531.594   1
  -8  -6   3 111.359 29.1374   1
   8  -6  -3 98.8936 24.1280   1
  -8   6   3 96.6310 23.2906   1
   8   6  -3 114.818 30.8799   1
   7   6  -3 17005.5 767.985   1
  -7  -6   3 15506.2 768.858   1
  -7   6   3 17674.3 761.628   1
   7  -6  -3 16130.4 760.995   1
   6  -6  -3 3097.72 170.244   1
   6   6  -3 3473.79 180.707   1
  -6  -6   3 3144.19 177.967   1
   5  -6  -3 22279.0 1015.30   1
   5   6  -3 22314.9 1020.22   1
  -5   6   3 21769.5 1013.78   1
  -5  -6   3 23433.6 1021.67   1
   4  -6  -3 4337.12 217.889   1
   4   6  -3 4635.62 223.564   1
  -4   6   3 4256.45 217.381   1
  -4  -6   3 4445.05 223.813   1
   3   6  -3 41347.2 1865.05   1
  -3   6   3 40471.6 1858.71   1
   3  -6  -3 43348.3 1861.09   1
  -3  -6   3 41088.6 1864.74   1
  -2  -6   3 14822.4 682.259   1
  -2   6   3 14912.2 676.504   1
   2   6  -3 15093.4 681.907   1
   2  -6  -3 14388.1 675.960   1
  -1  -6   3 41842.1 1873.97   1
  -1   6   3 40217.6 1867.03   1
   1   6  -3 43377.7 1874.19   1
   1  -6  -3 41904.6 1867.87   1
   0  -6   3 140270. 6300.30   1
   0   6   3 145054. 6296.60   1
   0   6  -3 139120. 6300.25   1
   0  -6  -3 142587. 6296.42   1
   1  -6   3 82394.2 3421.89   1
  -1   6  -3 87117.7 3423.81   1
  -1  -6  -3 83453.7 3420.13   1
  -2   6  -3 241.795 34.0963   1
   2  -6   3 168.193 31.2471   1
   2   6   3 192.359 30.8967   1
  -2  -6  -3 203.605 31.7192   1
   3   6   3 871.967 64.3675   1
  -3  -6  -3 869.878 65.4705   1
  -3   6  -3 905.422 66.3785   1
   3  -6   3 826.813 64.8577   1
   4   6   3 6588.43 343.408   1
  -4  -6  -3 7011.08 343.881   1
  -4   6  -3 7280.02 345.076   1
   4  -6   3 7464.34 346.635   1
   5   6   3 810.262 62.1354   1
  -5  -6  -3 718.753 57.9604   1
   5  -6   3 684.754 58.5171   1
   6   6   3 2951.70 169.122   1
  -6  -6  -3 3200.97 169.398   1
  -6   6  -3 3063.66 167.223   1
   6  -6   3 2844.07 165.704   1
  -7  -6  -3 29342.7 1346.58   1
   7   6   3 29850.4 1348.22   1
   8  -6   3 1326.31 94.5534   1
   8   6   3 1323.15 95.1923   1
  -8  -6  -3 1200.41 92.6626   1
   9  -6   3 9432.78 478.427   1
   9   6   3 9784.74 480.896   1
  -9  -6  -3 10139.4 481.823   1
  -9   6  -3 10442.6 482.002   1
  10  -6   3 6727.56 343.227   1
  10   6   3 6671.21 343.016   1
 -10  -6  -3 6986.80 344.432   1
 -10   6  -3 6860.88 342.754   1
  11  -6   3 836.624 73.5361   1
  11   6   3 718.812 68.7041   1
 -11   6  -3 758.811 70.5562   1
 -11  -6  -3 779.257 68.5779   1
  12  -6   3 655.086 65.4918   1
 -12   6  -3 771.187 70.4990   1
  13   6   3 361.799 54.5174   1
  13  -6   3 337.981 51.3113   1
 -13   6  -3 296.346 48.7971   1
 -13  -6  -3 213.814 44.7869   1
 -14   6  -3 1858.14 130.344   1
 -14  -6  -3 2273.11 137.783   1
  14   6   3 2018.60 137.457   1
  15   6   3 451.691 56.2487   1
  15  -6   3 338.044 49.4646   1
 -15  -6  -3 428.800 56.8842   1
 -16   6  -3 3008.76 171.300   1
  16  -6   3 2590.57 167.920   1
  17  -6   3 1095.34 93.8149   1
  17   6   3 1248.26 100.796   1
 -17   6  -3 1254.22 97.1542   1
 -17  -6  -3 1255.28 96.3118   1
 -18  -6  -3 479.983 61.7103   1
  18  -6   3 624.618 64.4100   1
 -18   6  -3 525.521 60.1355   1
  18   6   3 472.211 63.4710   1
 -19  -6  -3 362.287 55.5263   1
  19  -6   3 325.953 57.3322   1
 -19   6  -3 406.411 56.2228   1
  19   6   3 312.196 52.1907   1
 -20  -6  -3 65.2190 34.4409   1
  20  -6   3 17.1243 40.1934   1
 -20   6  -3 33.1220 41.9835   1
  20   6   3 8.47531 34.1895   1
 -21  -6  -3 32.1977 29.1781   1
  21  -6   3 101.893 42.1686   1
 -21   6  -3-24.8963 40.7748   1
  21   6   3 42.1536 29.3119   1
 -22  -6  -3 64.1797 38.5875   1
  22  -6   3 25.1784 38.0080   1
 -22   6  -3 49.7732 41.6650   1
  22   6   3 57.8092 33.8930   1
 -23  -6  -3-15.5739 37.8158   1
  23   6   3 40.5891 38.0858   1
  24  -6   3 24.3611 39.4390   1
 -24   6  -3-55.8577 43.6166   1
 -26  -7   3 15.6746 38.4918   1
  26   7  -3 32.5559 39.0945   1
 -24  -7   3 32.6961 38.3579   1
  24   7  -3 8.58478 37.2976   1
 -23  -7   3 131.123 45.4048   1
  23   7  -3 70.9086 43.2776   1
  22   7  -3 62.0391 30.8720   1
 -22  -7   3 66.9351 35.9207   1
 -22   7   3 89.6281 40.5964   1
  22  -7  -3 8.83032 33.3106   1
 -21  -7   3 130.776 43.7895   1
  21   7  -3 174.831 43.9031   1
  20   7  -3 272.100 52.0044   1
 -20  -7   3 218.766 45.2453   1
 -20   7   3 234.546 50.3004   1
  20  -7  -3 265.488 49.6229   1
  19   7  -3 436.698 56.6874   1
  19  -7  -3 452.167 57.5566   1
 -19  -7   3 323.068 49.8773   1
 -19   7   3 390.917 57.6845   1
  18   7  -3 512.381 63.8805   1
 -18   7   3 644.901 67.9350   1
  18  -7  -3 521.356 63.0577   1
  17  -7  -3 63.5314 34.1081   1
 -17   7   3 128.559 38.2281   1
  17   7  -3 33.4335 35.8888   1
 -17  -7   3 24.3688 30.6634   1
  16  -7  -3 54.2111 31.0221   1
 -16   7   3 116.493 39.1988   1
 -16  -7   3 136.554 44.1213   1
  16   7  -3 105.542 38.3421   1
  15   7  -3 3676.82 219.646   1
  15  -7  -3 3921.03 218.707   1
 -15  -7   3 4066.79 222.105   1
 -15   7   3 4234.21 220.282   1
  14   7  -3 31.8244 32.0790   1
 -14   7   3 42.4158 33.5688   1
  14  -7  -3 7.10660 25.7378   1
 -14  -7   3 7.63161 27.0791   1
  13   7  -3 2025.36 129.815   1
 -13   7   3 1955.17 122.787   1
 -13  -7   3 1879.99 125.770   1
  13  -7  -3 1830.89 120.545   1
 -12  -7   3 383.663 51.1897   1
  12   7  -3 353.335 52.0394   1
  11   7  -3 559.891 59.9234   1
 -11   7   3 650.105 59.4195   1
  11  -7  -3 721.775 62.6826   1
 -11  -7   3 725.884 65.3770   1
 -10   7   3 2229.12 126.221   1
  10  -7  -3 2273.88 126.749   1
 -10  -7   3 2156.51 130.771   1
   9   7  -3 3984.59 221.460   1
   9  -7  -3 4146.97 217.089   1
  -9  -7   3 4246.24 225.421   1
  -9   7   3 4532.34 220.210   1
  -8   7   3 7579.28 361.016   1
   8  -7  -3 7410.43 362.226   1
   7   7  -3 2487.59 141.386   1
  -7  -7   3 2527.19 140.966   1
   7  -7  -3 2222.83 131.918   1
  -6   7   3 19963.6 901.031   1
   6   7  -3 20008.1 908.142   1
  -6  -7   3 19817.5 907.537   1
   6  -7  -3 19231.1 900.341   1
  -5   7   3 22041.1 978.179   1
   5   7  -3 21708.2 982.498   1
  -5  -7   3 20571.5 981.669   1
  -4   7   3 12737.8 596.535   1
   4   7  -3 13185.2 602.862   1
  -4  -7   3 12687.4 602.836   1
   4  -7  -3 13065.6 598.695   1
   3   7  -3 2470.95 142.373   1
  -3   7   3 2711.54 140.589   1
  -3  -7   3 2485.38 142.487   1
   3  -7  -3 2567.22 139.009   1
  -2   7   3 26269.0 1169.35   1
   2   7  -3 25367.6 1173.55   1
  -2  -7   3 25491.4 1173.99   1
   2  -7  -3 26114.3 1169.32   1
   1   7  -3 16510.8 804.307   1
  -1   7   3 17519.2 799.988   1
   1  -7  -3 17858.9 800.552   1
  -1  -7   3 17995.7 806.062   1
   0   7  -3 4637.85 243.042   1
   0   7   3 4982.13 241.168   1
   0  -7  -3 4754.68 239.898   1
   0  -7   3 4793.82 243.684   1
  -1   7  -3 15316.7 678.282   1
   1   7   3 14204.4 673.147   1
  -1  -7  -3 14422.1 675.158   1
   1  -7   3 14380.8 676.883   1
  -2   7  -3 3946.59 202.312   1
   2  -7   3 3666.54 198.467   1
   2   7   3 3834.93 199.263   1
  -2  -7  -3 3778.46 198.246   1
   3  -7   3 5606.27 276.802   1
  -3   7  -3 5454.24 275.077   1
   3   7   3 5106.35 271.288   1
  -3  -7  -3 5782.41 276.686   1
   4  -7   3 30078.7 1351.40   1
   4   7   3 28459.3 1348.40   1
  -4  -7  -3 30537.6 1351.50   1
  -4   7  -3 30091.1 1350.66   1
   5   7   3 43.6011 29.2241   1
  -5  -7  -3-42.1795 27.2433   1
  -5   7  -3 30.4249 25.3076   1
   5  -7   3 11.8929 22.3715   1
   6   7   3 8200.66 410.076   1
  -6  -7  -3 8356.17 409.724   1
  -6   7  -3 8514.08 409.708   1
   6  -7   3 8626.63 412.119   1
   7   7   3 12277.0 580.961   1
  -7  -7  -3 12329.4 579.932   1
  -7   7  -3 11828.9 578.224   1
   7  -7   3 12438.0 581.795   1
   8   7   3 385.011 49.4307   1
   8  -7   3 246.062 42.8600   1
  -8  -7  -3 343.396 48.6546   1
  -8   7  -3 433.052 50.8264   1
  -9  -7  -3 1221.14 90.4383   1
   9  -7   3 1297.30 92.6108   1
  -9   7  -3 1191.14 90.2726   1
   9   7   3 1165.36 89.9153   1
  10   7   3 30.5658 31.2909   1
 -10  -7  -3-7.48188 30.1550   1
 -10   7  -3-14.8428 30.8611   1
  10  -7   3 7.45925 31.4849   1
  11   7   3 448.363 56.1433   1
 -11  -7  -3 523.488 58.6565   1
  11  -7   3 416.517 54.3437   1
 -12  -7  -3 595.213 62.9543   1
  12   7   3 594.687 66.6399   1
  13   7   3 2457.30 152.624   1
 -13  -7  -3 2190.45 147.463   1
 -13   7  -3 2604.78 153.195   1
  14   7   3 1876.09 124.397   1
  14  -7   3 1763.48 121.310   1
 -14  -7  -3 1589.62 114.631   1
 -15  -7  -3 525.775 63.5740   1
  15  -7   3 533.102 62.6038   1
 -15   7  -3 525.306 63.2375   1
  15   7   3 512.525 68.6407   1
 -16  -7  -3 111.962 34.5047   1
  16   7   3 112.321 31.0380   1
 -17  -7  -3 629.506 68.5804   1
  17  -7   3 489.243 62.0217   1
 -17   7  -3 502.479 62.5393   1
  18  -7   3-8.63084 31.2478   1
 -18   7  -3-25.7045 34.5415   1
 -19  -7  -3-16.4479 36.7036   1
  19   7   3 52.1391 39.2890   1
 -20  -7  -3 73.0739 38.7119   1
  20  -7   3 59.9398 29.9485   1
  20   7   3 34.2051 39.3180   1
 -20   7  -3 154.344 44.0406   1
 -21  -7  -3 15.9559 36.0691   1
  21   7   3 8.29410 37.4982   1
  22   7   3 106.403 39.3079   1
 -22  -7  -3 132.847 43.8590   1
 -22   7  -3 195.415 52.8861   1
  22  -7   3 116.293 43.3547   1
  23   7   3 55.6800 37.7943   1
 -23   7  -3 8.33904 40.0762   1
  23  -7   3 49.3071 35.7316   1
 -25  -8   3 7.89293 39.5879   1
  25   8  -3 16.6229 31.2671   1
 -24  -8   3 31.9824 37.5379   1
  24   8  -3 34.5943 37.5914   1
 -22  -8   3-42.9139 38.8006   1
  22   8  -3 26.0908 36.7100   1
  21   8  -3-8.99516 33.8576   1
 -21  -8   3 76.4613 38.9154   1
 -21   8   3 35.5728 36.4382   1
  21  -8  -3 8.92770 35.4193   1
  20   8  -3 238.566 49.5921   1
  20  -8  -3 202.234 44.5101   1
 -20  -8   3 112.585 37.8494   1
 -20   8   3 271.460 49.4747   1
  19  -8  -3 43.1133 34.7547   1
  19   8  -3-8.62565 38.4919   1
 -19  -8   3-41.3789 37.8901   1
 -19   8   3-25.7567 38.8139   1
  18  -8  -3 75.9223 39.7693   1
  18   8  -3 104.533 38.0382   1
 -18  -8   3 81.6580 35.1904   1
 -18   8   3 92.0605 38.5167   1
  17  -8  -3 1221.92 100.093   1
 -17  -8   3 1444.44 105.528   1
 -17   8   3 1411.57 103.408   1
  16   8  -3 184.406 44.3431   1
 -16   8   3 156.944 41.2561   1
  16  -8  -3 314.769 48.0354   1
 -16  -8   3 212.429 44.8617   1
  15   8  -3-8.28368 31.7305   1
 -15   8   3 30.3358 31.0560   1
  15  -8  -3 7.86922 29.0466   1
 -15  -8   3-7.99317 30.0661   1
  14   8  -3 214.304 46.6875   1
 -14   8   3 306.348 44.8404   1
  14  -8  -3 197.050 42.0755   1
 -14  -8   3 248.821 46.2650   1
  13   8  -3 4161.58 231.834   1
 -13   8   3 4228.37 227.953   1
  13  -8  -3 4202.69 228.874   1
 -13  -8   3 4398.98 232.542   1
  12   8  -3 862.309 75.7668   1
 -12   8   3 933.389 74.1592   1
 -12  -8   3 858.298 74.7543   1
  12  -8  -3 917.564 73.4270   1
  11   8  -3 5754.25 288.251   1
 -11  -8   3 5279.40 284.304   1
  10  -8  -3 2509.23 142.206   1
 -10   8   3 2436.78 140.817   1
  10   8  -3 2347.46 145.249   1
 -10  -8   3 2332.09 145.987   1
   9  -8  -3 1471.72 99.1912   1
  -9  -8   3 1628.34 107.987   1
  -9   8   3 1516.72 98.5898   1
   9   8  -3 1587.96 105.284   1
  -8  -8   3 125.884 30.8400   1
   8  -8  -3 106.036 26.7673   1
   8   8  -3 133.190 29.0583   1
  -8   8   3 139.626 30.0009   1
  -7   8   3 16951.5 783.847   1
   7   8  -3 16645.7 790.357   1
  -7  -8   3 17700.1 793.080   1
   7  -8  -3 16834.6 785.678   1
   6  -8  -3 589.079 54.0641   1
  -5   8   3 8872.81 417.814   1
   5  -8  -3 8642.17 418.219   1
  -4   8   3 911.683 68.9363   1
   4   8  -3 1053.62 75.9008   1
  -4  -8   3 1011.77 74.7499   1
   3   8  -3 58.1215 24.2333   1
  -3   8   3 45.6971 24.7187   1
   3  -8  -3 35.6001 20.5733   1
  -3  -8   3 23.5832 21.4120   1
  -2   8   3 70.4663 23.7070   1
   2   8  -3 17.5469 26.8610   1
   2  -8  -3 50.8293 22.7798   1
  -2  -8   3 41.0848 27.6152   1
   1   8  -3 35106.0 1685.72   1
  -1   8   3 38575.7 1684.73   1
   1  -8  -3 37694.9 1684.50   1
  -1  -8   3 38333.2 1690.76   1
   0   8  -3 2906.66 168.944   1
   0   8   3 3269.80 170.152   1
   0  -8  -3 3252.81 170.630   1
   0  -8   3 3087.16 172.027   1
  -1   8  -3 6754.14 305.473   1
   1   8   3 5966.85 297.909   1
   1  -8   3 6379.40 304.629   1
   2   8   3 4589.68 239.064   1
  -2  -8  -3 4602.82 239.675   1
  -2   8  -3 4644.93 241.536   1
   2  -8   3 4843.82 244.054   1
   3   8   3 5409.77 267.802   1
  -3  -8  -3 5109.45 266.379   1
  -4   8  -3 1325.93 88.8516   1
   4  -8   3 1153.21 86.1250   1
   5  -8   3 15283.4 732.377   1
  -5   8  -3 16694.3 733.538   1
   5   8   3 15378.1 731.563   1
  -5  -8  -3 15402.4 730.996   1
   6  -8   3 724.664 62.6632   1
  -6   8  -3 757.914 63.5810   1
   6   8   3 577.860 60.5806   1
  -6  -8  -3 636.763 61.4660   1
   7  -8   3 260.427 43.5923   1
  -7   8  -3 397.474 47.6367   1
   7   8   3 272.026 43.2343   1
  -7  -8  -3 290.132 43.0444   1
   8  -8   3 294.325 45.0445   1
  -8   8  -3 220.619 43.0495   1
   8   8   3 308.974 47.0241   1
  -8  -8  -3 206.892 42.9503   1
   9  -8   3 499.431 60.4574   1
  -9   8  -3 650.557 62.6206   1
   9   8   3 568.203 62.3832   1
  -9  -8  -3 651.678 63.3055   1
  10  -8   3 70.7248 30.3621   1
 -10   8  -3 159.649 43.1645   1
 -10  -8  -3 76.2117 36.3940   1
  10   8   3 63.0783 34.9451   1
 -11  -8  -3 102.511 37.6456   1
  11   8   3 80.5332 33.2213   1
 -12   8  -3 723.535 67.7234   1
 -12  -8  -3 683.664 69.2341   1
  12   8   3 613.820 66.9632   1
  13   8   3 4390.75 243.419   1
 -13  -8  -3 4230.61 237.771   1
  13  -8   3 4506.59 242.292   1
  14  -8   3 8.42163 34.4943   1
 -14   8  -3-8.36750 36.3506   1
 -14  -8  -3 56.8789 36.2668   1
  14   8   3 8.47309 36.8091   1
  15   8   3-27.2050 28.6133   1
 -15  -8  -3-7.94732 23.0114   1
 -15   8  -3 59.5303 42.6504   1
  15  -8   3 25.6528 38.1564   1
  16   8   3 348.685 60.0808   1
 -16  -8  -3 388.416 56.9882   1
 -16   8  -3 438.616 61.8429   1
  16  -8   3 293.916 51.4536   1
  17   8   3 312.192 49.2421   1
 -17  -8  -3 371.855 50.6897   1
 -17   8  -3 391.465 58.2245   1
  17  -8   3 409.372 58.6314   1
  18   8   3-8.71082 42.3004   1
 -18  -8  -3 8.36223 36.3210   1
 -18   8  -3 34.9036 33.4255   1
  18  -8   3-8.74029 29.6778   1
  19   8   3 158.938 47.2598   1
 -19  -8  -3 113.010 44.0383   1
 -19   8  -3 139.493 43.5808   1
  19  -8   3 69.8394 36.6769   1
  20   8   3 25.5828 37.5786   1
 -20  -8  -3 64.5597 38.3359   1
 -20   8  -3-43.3507 42.1283   1
  20  -8   3 86.8097 44.9016   1
  21   8   3 58.2706 36.1925   1
 -21  -8  -3 23.7111 33.8878   1
 -21   8  -3-8.54650 32.1889   1
  21  -8   3 85.8803 35.2055   1
  22   8   3 48.0570 32.8478   1
 -22  -8  -3 30.8263 30.6091   1
 -22   8  -3 75.6326 44.7387   1
  22  -8   3 16.9095 35.7325   1
 -23   8  -3 8.22847 41.2685   1
 -24  -9   3-23.0728 39.3665   1
  24   9  -3 26.1963 40.9644   1
 -23  -9   3-16.6713 38.1625   1
  23   9  -3 8.52077 35.9655   1
 -22  -9   3 33.8202 32.4058   1
  22   9  -3 17.5729 29.8539   1
 -21  -9   3-8.08585 26.8275   1
  21   9  -3 36.4816 32.3473   1
 -20   9   3-8.80655 33.1269   1
  20  -9  -3-9.15818 33.1492   1
  19  -9  -3 125.953 39.7071   1
 -19   9   3 51.9531 36.6494   1
  19   9  -3 53.3142 40.2609   1
 -19  -9   3 24.3511 36.3228   1
  18  -9  -3 8.82283 36.2965   1
 -18   9   3 84.6220 37.9216   1
  18   9  -3 135.353 40.3070   1
 -18  -9   3 84.2508 40.1439   1
  17  -9  -3 205.063 46.7075   1
 -17   9   3 98.7678 38.2000   1
  17   9  -3 153.938 45.9223   1
 -17  -9   3 117.243 39.3198   1
 -16  -9   3 924.926 84.6315   1
  16   9  -3 1190.94 92.0581   1
  15   9  -3 42.6332 29.6321   1
 -15   9   3 46.1377 33.4255   1
  15  -9  -3-7.87765 31.2630   1
 -15  -9   3 32.9225 27.9782   1
  14   9  -3 1207.31 94.4626   1
 -14   9   3 1210.31 91.3986   1
  14  -9  -3 954.789 85.6191   1
 -14  -9   3 1320.56 97.2780   1
  13   9  -3 1256.25 93.3311   1
 -13   9   3 988.669 83.9246   1
  13  -9  -3 1118.37 86.7914   1
 -13  -9   3 1040.00 86.8609   1
 -12   9   3 581.282 59.6461   1
  12  -9  -3 655.379 63.5360   1
  11   9  -3 241.927 45.5108   1
  11  -9  -3 248.714 43.3038   1
 -11  -9   3 257.543 46.5718   1
 -11   9   3 260.872 42.0195   1
  10   9  -3 5391.45 280.478   1
 -10  -9   3 5724.16 283.934   1
  10  -9  -3 4972.16 275.251   1
 -10   9   3 5598.80 277.389   1
  -9  -9   3 2224.31 137.977   1
   9   9  -3 2214.30 137.308   1
  -8   9   3 194.531 34.9494   1
   8   9  -3 224.972 38.0999   1
  -8  -9   3 140.869 31.8558   1
   8  -9  -3 264.217 37.2209   1
  -7   9   3 761.416 63.2024   1
   7   9  -3 608.620 63.1674   1
  -7  -9   3 597.824 64.0020   1
   7  -9  -3 702.103 62.0439   1
  -6   9   3 7002.86 343.159   1
   6   9  -3 6891.20 347.112   1
  -6  -9   3 6862.11 347.646   1
   6  -9  -3 7125.74 344.907   1
  -5   9   3 8491.22 414.846   1
   5   9  -3 8671.11 420.960   1
  -5  -9   3 8752.69 421.574   1
   5  -9  -3 8666.76 417.116   1
  -4  -9   3 1248.22 91.5961   1
   4  -9  -3 1350.17 89.6899   1
   4   9  -3 1215.61 90.4676   1
  -4   9   3 1461.53 90.9524   1
   3   9  -3 403.369 50.1932   1
  -3   9   3 668.419 55.9575   1
   3  -9  -3 501.783 49.6703   1
  -3  -9   3 573.890 55.6656   1
   2   9  -3 3153.29 168.159   1
  -2   9   3 3037.22 161.359   1
   2  -9  -3 2523.12 157.380   1
  -2  -9   3 2973.79 166.370   1
   1   9  -3-25.3357 27.5115   1
  -1   9   3 34.2139 26.7527   1
   1  -9  -3 17.1822 22.7103   1
  -1  -9   3-6.45255 26.4240   1
   0   9  -3 81.5017 31.4734   1
   0   9   3 35.7063 22.4286   1
   0  -9  -3 30.0517 20.4555   1
   0  -9   3-13.0691 27.2095   1
  -1   9  -3 19.3872 28.0703   1
   1   9   3-24.8656 23.3852   1
  -1  -9  -3-6.19290 27.6369   1
   1  -9   3-13.1477 25.6289   1
  -2   9  -3 34.3065 27.6882   1
   2  -9   3 27.8780 29.8790   1
   3   9   3 5228.14 269.923   1
  -3  -9  -3 5245.97 268.687   1
  -3   9  -3 5456.21 271.889   1
   3  -9   3 5075.32 271.300   1
   4   9   3 21449.3 935.334   1
   4  -9   3 18569.3 930.876   1
  -4  -9  -3 20551.8 934.498   1
  -4   9  -3 20525.1 935.264   1
   5  -9   3 2291.63 134.076   1
  -5   9  -3 2369.38 133.633   1
  -5  -9  -3 2220.72 134.000   1
   6  -9   3 5320.69 257.335   1
  -6   9  -3 4651.08 250.919   1
   6   9   3 4652.00 252.672   1
  -6  -9  -3 4634.16 250.926   1
   7  -9   3 51.2597 29.1676   1
  -7   9  -3 21.1485 27.6217   1
   7   9   3 59.6964 29.7171   1
  -7  -9  -3 116.759 32.2526   1
   8  -9   3 161.329 36.9957   1
  -8   9  -3 192.522 39.9400   1
   8   9   3 262.864 45.2294   1
  -8  -9  -3 164.452 40.6643   1
  -9   9  -3 15.0809 30.3947   1
   9  -9   3 7.53981 27.2938   1
 -10  -9  -3 408.906 56.3111   1
  10   9   3 524.694 61.9117   1
 -11   9  -3 31.8058 36.4037   1
 -11  -9  -3 8.00603 24.5885   1
  11   9   3-16.5083 26.7218   1
  12  -9   3 161.203 39.8821   1
  12   9   3 174.937 42.3021   1
 -12  -9  -3 114.696 39.4509   1
  13  -9   3 69.3012 31.7333   1
 -13   9  -3 91.4358 34.9105   1
  13   9   3 124.837 46.9210   1
 -13  -9  -3 190.279 42.6279   1
  14  -9   3 235.128 45.8093   1
 -14   9  -3 278.010 52.7888   1
  14   9   3 123.058 41.6136   1
 -14  -9  -3 152.550 39.4729   1
  15  -9   3 113.974 37.1614   1
 -15   9  -3 76.7196 36.6638   1
 -15  -9  -3 65.7386 31.0949   1
  15   9   3 60.3558 32.6093   1
  16   9   3 200.879 48.2772   1
 -16  -9  -3 153.788 42.5414   1
 -16   9  -3 180.589 41.0667   1
  16  -9   3 167.034 37.8933   1
  17   9   3-35.7165 41.3922   1
 -17  -9  -3 8.43305 32.3085   1
 -17   9  -3-25.9488 38.6024   1
  17  -9   3-8.80246 38.7642   1
  18   9   3 60.3616 41.4950   1
 -18  -9  -3 76.5623 41.3990   1
 -18   9  -3 51.9245 38.2031   1
  18  -9   3 61.6614 32.6283   1
 -19   9  -3 8.62394 38.4841   1
  19  -9   3 8.77854 34.8074   1
 -20  -9  -3 39.3897 35.6206   1
  20   9   3-8.61759 34.7398   1
  21   9   3 8.25549 40.0906   1
 -21  -9  -3-7.81495 36.6648   1
 -21   9  -3-16.8924 39.6260   1
  21  -9   3 68.7809 42.2131   1
 -22   9  -3-16.5798 39.8053   1
  22  -9   3 8.47457 34.7023   1
 -24 -10   3-7.97955 43.2263   1
  24  10  -3 24.5876 43.1924   1
 -22 -10   3-32.4031 38.9192   1
  22  10  -3-26.6611 41.2128   1
 -21 -10   3 32.2267 36.9021   1
  21  10  -3 17.3894 40.8045   1
  20  10  -3 78.1919 40.8314   1
 -20 -10   3 24.5347 38.8979   1
 -20  10   3 69.7487 40.9747   1
 -18 -10   3 75.9153 33.5283   1
 -18  10   3 8.57185 36.2592   1
  18 -10  -3 66.9918 38.4116   1
  17  10  -3 25.9067 36.9853   1
 -17 -10   3-16.7528 35.3595   1
 -17  10   3-25.3626 34.0774   1
  17 -10  -3-24.7858 33.3025   1
  16  10  -3 34.7350 37.1891   1
 -16 -10   3-8.33276 36.6914   1
 -16  10   3-8.16376 32.9040   1
  16 -10  -3-40.7918 36.4057   1
 -15 -10   3 177.702 43.9966   1
  15  10  -3 43.4099 33.5867   1
  14 -10  -3 753.847 74.4812   1
  14  10  -3 871.290 77.9551   1
 -14  10   3 733.470 72.2051   1
  13  10  -3 189.651 46.1523   1
  13 -10  -3 85.1780 32.6326   1
 -13 -10   3 120.965 39.9449   1
 -13  10   3 104.955 32.9883   1
  12 -10  -3 1093.95 85.3341   1
  12  10  -3 1057.90 88.0630   1
 -12 -10   3 1032.26 85.2899   1
 -12  10   3 1002.73 82.8519   1
 -11 -10   3 71.2730 32.7137   1
  11  10  -3 124.652 34.5739   1
 -11  10   3 127.470 35.4395   1
  11 -10  -3 70.8759 30.6576   1
  10 -10  -3 1913.07 124.446   1
 -10  10   3 2031.65 125.845   1
  -9 -10   3 2304.58 142.294   1
   9 -10  -3 2108.14 136.716   1
   9  10  -3 2448.31 144.340   1
  -9  10   3 2267.97 137.591   1
  -8 -10   3 1511.64 107.994   1
   8  10  -3 1489.50 107.153   1
  -8  10   3 1659.42 109.188   1
   8 -10  -3 1623.15 108.575   1
  -7  10   3 4336.04 230.953   1
   7  10  -3 4233.83 233.577   1
  -7 -10   3 4347.30 234.961   1
   7 -10  -3 4489.00 231.514   1
   6  10  -3 6593.12 332.942   1
  -6 -10   3 6586.26 333.676   1
   5  10  -3 1816.50 115.529   1
  -5 -10   3 1566.15 112.213   1
   4  10  -3 4766.30 246.999   1
  -4 -10   3 4566.06 245.361   1
   3  10  -3 23001.5 1079.56   1
  -3 -10   3 24076.0 1081.09   1
   2  10  -3 17114.3 758.227   1
  -2 -10   3 15260.1 757.939   1
   1  10  -3 5752.84 276.939   1
  -1  10   3 5238.29 270.632   1
  -1 -10   3 5002.12 272.464   1
   0  10  -3 1224.02 90.2710   1
   0  10   3 1321.58 90.1654   1
   0 -10  -3 1275.17 92.0498   1
   0 -10   3 1132.90 91.2392   1
  -1  10  -3 122.484 38.2262   1
   1  10   3 127.762 34.5066   1
  -1 -10  -3 107.201 32.2679   1
   1 -10   3 140.454 37.7525   1
  -2  10  -3 9524.87 485.984   1
   2  10   3 10759.7 487.464   1
  -2 -10  -3 9650.11 484.081   1
   2 -10   3 10475.3 489.622   1
   3  10   3 1192.81 91.6538   1
  -3 -10  -3 1288.45 92.4557   1
  -3  10  -3 1371.46 96.4162   1
   3 -10   3 1225.30 91.9614   1
   4  10   3 2111.23 134.645   1
  -4 -10  -3 2220.70 137.199   1
  -4  10  -3 2083.65 136.005   1
   4 -10   3 2361.45 139.173   1
   5  10   3 2082.78 130.736   1
  -5 -10  -3 2207.71 133.674   1
  -5  10  -3 1865.57 127.867   1
   5 -10   3 2013.09 128.055   1
   6 -10   3 1216.55 97.0920   1
   6  10   3 1513.67 102.712   1
  -6 -10  -3 1373.50 99.9949   1
   7 -10   3 2244.39 142.799   1
   7  10   3 2418.26 142.545   1
  -7 -10  -3 2213.38 138.913   1
  -7  10  -3 2083.16 137.407   1
  -8  10  -3 53.0745 26.5134   1
   8 -10   3 94.0938 31.2512   1
   9 -10   3 1111.63 87.4388   1
  -9  10  -3 1115.98 86.6854   1
   9  10   3 965.898 84.1490   1
  -9 -10  -3 951.640 83.7944   1
  10 -10   3 79.3117 35.1807   1
 -10  10  -3 126.902 38.3209   1
 -10 -10  -3 114.223 32.6270   1
  10  10   3 67.5231 32.0315   1
  11 -10   3 605.289 67.0345   1
  11  10   3 777.756 74.6489   1
 -11 -10  -3 782.993 74.3991   1
  12 -10   3 16.3908 35.5995   1
 -12  10  -3 24.5879 36.0929   1
  12  10   3-25.5153 31.9962   1
 -12 -10  -3 41.4456 37.4764   1
  13 -10   3 68.4739 38.5236   1
 -13  10  -3 66.4831 39.3095   1
  13  10   3 109.857 38.5316   1
 -13 -10  -3 192.369 43.5288   1
  14  10   3 180.225 42.7239   1
 -14 -10  -3 141.768 39.7558   1
  15 -10   3 26.5914 35.1436   1
 -15  10  -3 8.53536 34.9512   1
  15  10   3-17.4232 38.3587   1
 -15 -10  -3-32.7977 35.1142   1
 -16  10  -3 60.2106 33.0043   1
  16 -10   3 26.8370 29.0245   1
 -17 -10  -3-24.3987 33.3122   1
  17  10   3-9.10657 35.5076   1
  18  10   3 61.0572 41.9887   1
 -18 -10  -3 83.8978 42.1821   1
 -18  10  -3 77.4966 43.7339   1
  18 -10   3 44.8839 41.7152   1
  19  10   3-16.9069 37.2254   1
 -19 -10  -3-33.0665 37.8498   1
 -19  10  -3 25.7417 40.7332   1
  19 -10   3-17.8288 39.7818   1
 -20  10  -3 42.4573 41.7314   1
 -21 -10  -3 7.61088 33.9635   1
  21  10   3 8.23545 37.2307   1
 -23 -11   3 15.9179 37.3414   1
  23  11  -3 8.42477 36.0831   1
 -22 -11   3-23.0458 32.8980   1
  22  11  -3 26.2954 35.8919   1
  21  11  -3 8.40178 32.2005   1
 -21 -11   3 40.2888 35.9724   1
  20  11  -3-35.2725 39.3588   1
 -20 -11   3-7.93497 33.9931   1
  19  11  -3 101.002 41.4498   1
 -19 -11   3 41.9297 39.4737   1
 -19  11   3 77.5112 41.0089   1
  17  11  -3 43.2727 39.1546   1
 -17 -11   3 74.9438 42.2230   1
 -17  11   3 33.7808 32.3858   1
  17 -11  -3-8.73871 33.5088   1
 -16 -11   3 42.3300 32.1239   1
 -16  11   3 49.9061 34.3217   1
  16 -11  -3 111.898 41.0768   1
  15  11  -3 95.3232 39.2751   1
 -15 -11   3 76.3596 42.1988   1
 -15  11   3 16.2969 31.8885   1
  15 -11  -3 75.7424 36.6600   1
  14  11  -3 101.922 38.9116   1
  14 -11  -3 8.18675 30.2524   1
 -14 -11   3 40.9860 34.6297   1
 -14  11   3-7.95878 32.6222   1
  13 -11  -3 1391.07 103.874   1
 -13 -11   3 1227.81 101.837   1
  13  11  -3 1502.74 109.338   1
 -12 -11   3 194.200 43.9778   1
  12  11  -3 139.926 38.3022   1
  12 -11  -3 138.902 38.9054   1
 -12  11   3 148.211 37.2322   1
 -11 -11   3 1901.62 129.373   1
  11  11  -3 1931.27 129.627   1
 -11  11   3 1778.65 124.426   1
  11 -11  -3 2208.14 131.527   1
 -10  11   3 67.9163 32.8444   1
  10  11  -3 38.9373 34.8149   1
 -10 -11   3-8.10841 36.2444   1
  10 -11  -3 85.1129 32.2457   1
  -9 -11   3 2261.85 138.798   1
   9  11  -3 1814.02 132.344   1
  -9  11   3 2101.00 135.134   1
   9 -11  -3 2301.14 137.601   1
  -8  11   3 3278.03 185.976   1
   8 -11  -3 3304.75 185.960   1
  -7  11   3 4705.40 251.986   1
   7  11  -3 4697.39 256.507   1
  -7 -11   3 4648.61 256.593   1
   7 -11  -3 5269.67 257.498   1
  -6  11   3 3003.74 165.600   1
   6  11  -3 2689.10 167.075   1
  -6 -11   3 3098.01 172.014   1
   6 -11  -3 2683.68 163.577   1
   5  11  -3 2623.49 159.543   1
  -5  11   3 2859.29 159.119   1
   5 -11  -3 2628.58 155.601   1
  -5 -11   3 2617.99 159.197   1
  -4  11   3 5445.30 264.036   1
   4  11  -3 5021.07 263.893   1
  -4 -11   3 4997.63 263.314   1
   4 -11  -3 4707.94 259.893   1
   3  11  -3 1579.98 112.974   1
  -3  11   3 1746.40 112.590   1
   3 -11  -3 1843.73 115.235   1
  -3 -11   3 1793.96 115.961   1
   2  11  -3 15525.2 758.691   1
  -2  11   3 16615.7 757.945   1
  -2 -11   3 15884.2 759.689   1
   2 -11  -3 16943.5 760.157   1
  -1  11   3 615.169 61.2338   1
   1  11  -3 614.799 63.8737   1
   1 -11  -3 579.393 60.0405   1
  -1 -11   3 695.384 65.2272   1
   0  11  -3 43.3693 33.9250   1
   0  11   3-6.96353 29.4103   1
   0 -11  -3 14.0774 29.2876   1
   0 -11   3 51.5414 33.3013   1
  -1  11  -3 218.003 40.4441   1
   1  11   3 222.880 40.6436   1
   1 -11   3 165.894 40.3764   1
  -2  11  -3 4151.97 222.039   1
   2  11   3 4096.32 220.225   1
  -2 -11  -3 4160.24 220.611   1
   2 -11   3 3811.43 219.418   1
   3  11   3 2711.36 159.971   1
  -3 -11  -3 2660.56 158.723   1
  -3  11  -3 2589.96 160.922   1
   3 -11   3 2852.94 164.328   1
   4  11   3 4677.44 258.506   1
  -4 -11  -3 4623.66 258.346   1
  -4  11  -3 5067.33 264.973   1
   4 -11   3 5526.84 268.533   1
   5  11   3 2762.12 173.440   1
  -5 -11  -3 2955.32 175.508   1
  -5  11  -3 3301.62 179.225   1
   5 -11   3 3186.46 180.297   1
  -6  11  -3 10420.3 496.358   1
   6 -11   3 9962.65 494.587   1
   7  11   3 160.861 43.9358   1
  -7 -11  -3 101.152 38.6184   1
   8 -11   3 392.584 51.1839   1
  -8  11  -3 414.534 52.3134   1
  -8 -11  -3 318.555 51.2414   1
   9 -11   3 49.3129 32.6289   1
  -9  11  -3 39.7874 32.1149   1
  -9 -11  -3-8.10409 31.0866   1
   9  11   3 75.4461 41.6347   1
  10 -11   3 8.35914 33.6911   1
  10  11   3 17.1977 35.2117   1
 -10 -11  -3-8.44004 31.7468   1
  11 -11   3 151.821 42.9825   1
 -11  11  -3 137.957 44.2280   1
  11  11   3 207.209 47.3866   1
 -11 -11  -3 198.749 47.0560   1
  12 -11   3 50.6716 33.5072   1
 -12  11  -3 40.9990 31.4331   1
  12  11   3-8.58962 31.1140   1
 -12 -11  -3 33.2100 32.9415   1
  13 -11   3 297.002 51.1226   1
  13  11   3 369.864 53.9381   1
 -13 -11  -3 412.676 52.5819   1
  14 -11   3 270.181 50.0323   1
 -14  11  -3 247.321 49.7541   1
  14  11   3 169.282 42.4481   1
 -14 -11  -3 286.462 47.2522   1
 -15  11  -3 87.0935 35.2323   1
  15 -11   3 50.3990 32.8839   1
 -16 -11  -3-16.3614 35.5351   1
  16  11   3-8.59177 37.3203   1
  17  11   3 289.904 46.3914   1
 -17 -11  -3 159.213 35.8495   1
 -17  11  -3 170.382 45.8834   1
  17 -11   3 255.500 45.4545   1
  18  11   3 26.5088 42.4337   1
 -18 -11  -3 8.05137 36.8666   1
 -18  11  -3-16.8543 40.0071   1
  18 -11   3 42.9218 36.2396   1
  19  11   3-8.34966 28.9954   1
 -19 -11  -3 24.6148 29.7053   1
 -19  11  -3 8.35197 37.7626   1
  19 -11   3 51.0429 36.9556   1
  20  11   3 8.13405 38.6566   1
  20 -11   3 16.7881 39.4239   1
 -20 -11  -3 102.953 41.3820   1
 -20  11  -3 32.9699 41.8083   1
  22  12  -3-8.17574 38.3543   1
 -22 -12   3 7.70627 36.5798   1
 -21 -12   3-23.4314 37.0897   1
  21  12  -3-25.0523 42.3277   1
 -20 -12   3-16.3907 41.1008   1
  20  12  -3 16.5459 39.7236   1
 -19 -12   3-16.5845 38.4349   1
  19  12  -3 16.8336 38.5336   1
 -18 -12   3 8.37445 26.4270   1
 -18  12   3-52.3268 44.6415   1
  18  12  -3-8.57925 29.7863   1
 -17 -12   3 100.420 44.0671   1
  17  12  -3 286.214 53.5636   1
 -16 -12   3 742.265 71.8183   1
  16  12  -3 626.437 68.6852   1
  16 -12  -3 695.635 72.4748   1
 -15 -12   3 25.3378 37.1888   1
  15  12  -3-51.9214 40.5960   1
  15 -12  -3 16.8704 33.4441   1
 -15  12   3 17.4135 35.6528   1
 -14 -12   3 1494.03 108.875   1
  14 -12  -3 1312.77 103.041   1
  14  12  -3 1461.71 108.996   1
 -14  12   3 1358.85 104.666   1
  13 -12  -3 480.854 58.7890   1
  13  12  -3 382.083 55.1918   1
 -13  12   3 375.079 54.4802   1
 -12 -12   3 74.4458 38.5477   1
  12 -12  -3 83.8882 39.0874   1
  12  12  -3 99.6772 41.4149   1
 -12  12   3 104.275 38.7213   1
 -11 -12   3 2351.10 158.737   1
  11  12  -3 2785.65 163.588   1
 -11  12   3 2657.61 164.445   1
  11 -12  -3 2845.49 166.182   1
 -10  12   3 226.366 43.9867   1
  10  12  -3 263.420 47.8533   1
 -10 -12   3 216.192 48.6404   1
  10 -12  -3 282.034 47.5735   1
  -9  12   3 205.171 41.8221   1
   9  12  -3 144.916 34.2851   1
  -9 -12   3 177.287 36.2451   1
   9 -12  -3 148.119 40.1880   1
  -8  12   3 29.5555 29.4130   1
   8  12  -3 102.941 39.3844   1
  -8 -12   3 40.0573 32.9106   1
   8 -12  -3 76.4594 31.9026   1
  -7  12   3 1618.33 113.088   1
   7  12  -3 1661.43 118.425   1
  -7 -12   3 2001.29 123.794   1
   7 -12  -3 1661.89 115.726   1
  -6  12   3 453.162 53.4642   1
   6  12  -3 417.647 59.3483   1
  -6 -12   3 344.011 51.4712   1
   6 -12  -3 383.995 51.7947   1
  -5  12   3 8497.05 403.202   1
   5 -12  -3 7762.50 399.688   1
  -4  12   3 1914.16 123.852   1
   4 -12  -3 1903.23 123.409   1
   3  12  -3 1184.20 90.1035   1
  -3  12   3 1141.57 87.3257   1
  -3 -12   3 1204.93 89.9431   1
   3 -12  -3 1148.23 88.3208   1
  -2  12   3 1888.10 120.622   1
   2  12  -3 1784.56 119.411   1
   2 -12  -3 1818.19 119.856   1
  -2 -12   3 1756.99 119.317   1
  -1  12   3 10152.2 475.342   1
   1  12  -3 9683.62 474.998   1
  -1 -12   3 9709.37 475.622   1
   1 -12  -3 9443.15 473.160   1
   0  12  -3 440.912 51.1361   1
   0  12   3 341.167 50.6281   1
   0 -12  -3 455.834 54.0252   1
   0 -12   3 442.413 52.7525   1
  -1  12  -3 3573.48 192.559   1
   1  12   3 3543.83 192.664   1
  -1 -12  -3 3156.19 187.801   1
   1 -12   3 3150.32 189.495   1
  -2  12  -3 761.207 71.2864   1
   2 -12   3 1004.93 79.8194   1
   2  12   3 955.617 78.1449   1
  -2 -12  -3 726.354 71.7062   1
   3  12   3 5402.62 282.927   1
   5  12   3 2281.14 146.203   1
  -5 -12  -3 2423.93 149.936   1
  -5  12  -3 2220.70 147.897   1
   5 -12   3 2536.41 153.714   1
   6  12   3 318.221 47.1448   1
  -6 -12  -3 412.203 51.2625   1
  -6  12  -3 441.348 56.6232   1
   6 -12   3 318.495 53.6607   1
   7  12   3 296.202 44.2003   1
  -7 -12  -3 224.934 39.5368   1
  -7  12  -3 184.033 41.8677   1
   8 -12   3 122.908 40.8654   1
   8  12   3 125.718 37.6192   1
  -8 -12  -3 49.1025 33.2327   1
  -8  12  -3 82.1730 33.8929   1
   9 -12   3 1353.78 101.939   1
  -9  12  -3 1599.07 110.315   1
  -9 -12  -3 1377.14 102.910   1
 -10  12  -3 345.051 54.2874   1
  10 -12   3 387.125 56.4898   1
  11  12   3 96.5854 42.8063   1
 -11 -12  -3 76.3887 37.5652   1
  12 -12   3 8.66407 35.4827   1
 -12  12  -3 16.7850 34.9036   1
  12  12   3-8.68678 37.2055   1
 -12 -12  -3 33.3627 35.2096   1
  13 -12   3 435.750 61.3367   1
 -13  12  -3 598.286 66.9515   1
  13  12   3 363.462 57.6603   1
 -13 -12  -3 708.181 69.1691   1
 -14  12  -3 92.3928 40.5628   1
  14 -12   3 104.765 42.6150   1
  15  12   3 92.8737 39.6708   1
 -15 -12  -3 8.36047 35.3585   1
  16 -12   3 77.7607 41.1821   1
 -16  12  -3 75.5182 43.5373   1
  16  12   3 129.751 40.2671   1
 -16 -12  -3 56.1358 28.6830   1
  17 -12   3 8.58502 38.3106   1
 -17  12  -3-16.7889 40.7644   1
 -17 -12  -3 47.7830 39.1008   1
  17  12   3-8.45158 40.1195   1
  18 -12   3 76.6410 44.9440   1
  18  12   3 69.8494 39.0384   1
 -18 -12  -3 54.1608 30.7754   1
 -18  12  -3 16.6570 40.9632   1
  19 -12   3 33.5691 31.6130   1
 -19 -12  -3 39.9588 39.2734   1
  19  12   3 41.5434 41.2686   1
 -19  12  -3 41.3064 34.9120   1
 -21 -13   3 30.3216 40.7166   1
 -19 -13   3-8.17769 38.3652   1
  17  13  -3 207.874 42.1672   1
 -17 -13   3 216.015 44.3686   1
 -16 -13   3 696.848 74.5297   1
  16 -13  -3 850.614 78.4823   1
  16  13  -3 684.758 76.3077   1
 -16  13   3 658.007 72.4718   1
  15 -13  -3 471.868 60.2094   1
 -15  13   3 507.891 63.2613   1
 -14 -13   3 117.215 43.2988   1
  14 -13  -3 178.802 44.3250   1
  14  13  -3 171.235 48.0045   1
 -14  13   3 95.0627 41.4849   1
 -13 -13   3 150.343 45.7781   1
  13 -13  -3 257.873 49.3660   1
  13  13  -3 428.298 60.4731   1
 -13  13   3 328.470 54.4644   1
 -12 -13   3-8.35996 33.1462   1
  12  13  -3-8.39151 35.9370   1
 -12  13   3 43.6927 35.2199   1
  12 -13  -3-8.80900 34.9266   1
 -11  13   3-16.7772 32.7163   1
  11 -13  -3 67.3961 38.5824   1
 -10  13   3 400.230 53.6993   1
  10  13  -3 350.958 53.6914   1
 -10 -13   3 384.803 56.7022   1
  10 -13  -3 338.335 50.8347   1
   9  13  -3 197.426 39.2588   1
  -9 -13   3 131.743 34.4795   1
  -8  13   3 555.601 60.9799   1
   8  13  -3 480.370 60.8017   1
  -8 -13   3 531.802 61.0553   1
   8 -13  -3 526.920 61.4224   1
  -7  13   3 3250.76 187.287   1
   7  13  -3 3180.37 189.354   1
   7 -13  -3 3181.43 187.601   1
  -7 -13   3 3408.34 192.693   1
  -6  13   3 8405.14 421.470   1
   6  13  -3 9168.78 427.937   1
  -6 -13   3 8495.47 424.739   1
   6 -13  -3 8129.23 419.642   1
  -5  13   3 830.068 74.3690   1
   5  13  -3 899.975 76.9506   1
   5 -13  -3 943.391 77.5912   1
  -5 -13   3 828.082 75.7436   1
  -4  13   3 180.067 38.8347   1
   4  13  -3 150.850 38.1261   1
  -4 -13   3 56.0953 34.3134   1
   4 -13  -3 136.308 38.8033   1
   3  13  -3 155.279 39.7776   1
  -3  13   3 180.016 37.2912   1
  -3 -13   3 124.885 39.5838   1
   3 -13  -3 75.7950 31.5888   1
  -2  13   3 6986.89 368.667   1
   2  13  -3 7929.76 374.216   1
   2 -13  -3 7206.37 368.870   1
  -2 -13   3 7321.49 371.430   1
   1  13  -3 793.426 75.3865   1
  -1  13   3 763.419 71.0331   1
  -1 -13   3 796.956 75.5907   1
   1 -13  -3 840.303 73.2671   1
   0  13   3 5873.99 293.733   1
   0  13  -3 5379.73 290.109   1
   0 -13   3 5662.57 292.394   1
   0 -13  -3 5383.75 290.736   1
  -1  13  -3 79.3881 35.1319   1
   1 -13   3 79.6189 34.7584   1
  -2  13  -3 149.750 40.6203   1
   2  13   3 70.8521 37.2351   1
  -2 -13  -3 111.407 36.7391   1
   2 -13   3 98.1891 35.3609   1
   3  13   3 517.931 59.1704   1
  -3  13  -3 576.242 62.8051   1
  -3 -13  -3 657.844 62.4398   1
   3 -13   3 524.303 62.5000   1
   4  13   3 5292.05 274.406   1
  -4  13  -3 4797.84 272.340   1
  -4 -13  -3 5505.56 277.144   1
   4 -13   3 4999.98 273.967   1
  -5  13  -3 24.8291 28.1744   1
   5  13   3 80.1305 33.3833   1
   5 -13   3 41.6848 35.2483   1
   6  13   3 368.429 53.7992   1
  -6 -13  -3 346.964 50.4967   1
  -6  13  -3 224.259 46.2487   1
   7  13   3 33.4563 27.1329   1
  -7 -13  -3 41.1094 27.3295   1
  -7  13  -3 60.9517 32.1868   1
   7 -13   3 26.1809 28.3054   1
   8  13   3 3061.01 179.706   1
  -8 -13  -3 3102.89 178.462   1
  -8  13  -3 2866.89 176.030   1
   8 -13   3 2812.64 176.814   1
   9  13   3 307.990 49.4863   1
   9 -13   3 272.806 50.0889   1
  -9 -13  -3 232.493 44.6118   1
  -9  13  -3 293.344 51.4848   1
  10 -13   3 425.110 55.6219   1
  10  13   3 329.403 55.5688   1
 -10 -13  -3 271.849 53.1457   1
 -10  13  -3 400.736 57.7797   1
  11  13   3 778.893 77.9286   1
  11 -13   3 856.455 78.2974   1
 -11  13  -3 840.075 79.0287   1
 -11 -13  -3 744.262 75.3655   1
  12  13   3 26.2957 35.3359   1
 -12 -13  -3 25.2188 33.8895   1
  12 -13   3 25.6133 36.5714   1
 -12  13  -3-8.96690 40.5434   1
  13 -13   3 25.9876 30.7255   1
 -13 -13  -3 16.7442 36.3672   1
 -13  13  -3 16.9179 31.2283   1
  13  13   3-8.63522 35.3651   1
  14  13   3 195.895 49.7469   1
 -14 -13  -3 100.555 41.2034   1
  15 -13   3 78.7461 38.0554   1
 -15 -13  -3 49.7189 40.2892   1
  15  13   3 49.9444 39.1026   1
 -15  13  -3 8.46930 35.8051   1
  16 -13   3-17.4338 34.5658   1
 -16 -13  -3-23.4159 24.6350   1
  16  13   3 8.67736 27.3858   1
 -16  13  -3-25.3297 36.6757   1
  17 -13   3 17.3149 36.5425   1
 -17 -13  -3 23.6726 38.3177   1
 -17  13  -3-16.7655 41.1560   1
  17  13   3-8.22849 38.1399   1
 -18  13  -3 148.999 45.3218   1
  18  13   3 100.327 35.3852   1
  18 -13   3 231.382 46.0593   1
 -18 -13  -3 143.946 36.1471   1
  20  14  -3 31.5906 30.3820   1
 -20 -14   3 94.3325 34.7279   1
  18  14  -3 150.163 40.2541   1
 -18 -14   3 176.638 40.9108   1
  17  14  -3 17.1184 36.1272   1
 -17 -14   3-16.4748 35.2767   1
  16  14  -3 241.513 53.3780   1
 -16 -14   3 169.208 45.8988   1
 -15 -14   3 290.506 47.3308   1
 -15  14   3 372.013 62.7308   1
  15  14  -3 369.121 51.8636   1
 -14 -14   3-16.6925 38.2384   1
  14  14  -3 85.3498 42.3809   1
 -13 -14   3 66.4728 34.8101   1
 -13  14   3 132.798 42.7199   1
  13  14  -3 77.2931 33.1667   1
  13 -14  -3 142.272 41.9285   1
 -12 -14   3 328.166 51.4267   1
 -12  14   3 324.224 55.3090   1
  12  14  -3 159.567 41.3647   1
  12 -14  -3 201.300 47.0003   1
  11  14  -3 737.798 74.2046   1
 -11  14   3 702.115 75.2508   1
 -11 -14   3 786.914 75.2504   1
  11 -14  -3 810.100 77.6327   1
 -10 -14   3 1326.63 106.897   1
 -10  14   3 1452.04 106.653   1
  10  14  -3 1561.82 109.193   1
  10 -14  -3 1482.26 111.010   1
   9  14  -3 16.6743 34.1410   1
   9 -14  -3-25.4852 35.3270   1
  -9 -14   3 8.38944 35.4124   1
  -9  14   3-32.4820 36.2374   1
   8 -14  -3 33.1955 31.2786   1
  -8  14   3 57.1031 34.4898   1
  -7 -14   3 1511.49 114.598   1
   7 -14  -3 1510.71 111.431   1
   7  14  -3 1677.37 116.458   1
  -7  14   3 1678.27 116.008   1
   6  14  -3 8.41436 29.2193   1
   6 -14  -3 8.07523 29.2355   1
  -6  14   3-8.02613 29.0578   1
  -6 -14   3 58.6873 35.3942   1
  -5  14   3 1977.21 127.195   1
   5  14  -3 1833.91 124.121   1
  -5 -14   3 1789.78 124.807   1
   5 -14  -3 1840.67 124.231   1
   4  14  -3 401.306 56.4359   1
  -4  14   3 439.488 58.8707   1
  -4 -14   3 405.743 54.7503   1
   4 -14  -3 333.463 52.4145   1
  -3 -14   3 338.710 53.7573   1
   3 -14  -3 456.140 57.8906   1
   3  14  -3 532.189 60.0387   1
  -3  14   3 500.748 59.5459   1
   2 -14  -3 740.577 74.8515   1
  -2 -14   3 872.766 78.2003   1
   2  14  -3 839.259 77.7478   1
  -2  14   3 845.523 76.9770   1
  -1 -14   3 6210.76 327.252   1
   1 -14  -3 6612.82 330.239   1
  -1  14   3 6392.78 328.280   1
   1  14  -3 6211.12 327.333   1
   0 -14   3 301.006 50.3164   1
   0 -14  -3 300.079 48.4221   1
   0  14  -3 338.274 50.8548   1
   1  14   3 24.4915 32.9525   1
   1 -14   3 89.8978 30.7925   1
  -1 -14  -3 16.5088 31.1000   1
  -1  14  -3 16.3155 27.7563   1
   2  14   3 234.465 47.0180   1
  -2  14  -3 196.467 43.3246   1
  -2 -14  -3 271.249 46.2521   1
   2 -14   3 297.788 48.4175   1
  -3 -14  -3 2053.80 135.150   1
  -3  14  -3 2254.52 137.092   1
   3  14   3 1954.76 134.055   1
   3 -14   3 2002.59 135.408   1
   4  14   3-32.8584 33.1078   1
  -4 -14  -3-25.1536 34.8658   1
  -4  14  -3-8.03940 26.0257   1
   4 -14   3 51.5525 31.0980   1
  -5 -14  -3 1181.33 92.3577   1
  -5  14  -3 939.081 86.7739   1
   5 -14   3 1215.29 94.8522   1
  -6 -14  -3 176.915 37.7646   1
   6  14   3 141.937 34.3877   1
   6 -14   3 163.029 42.2635   1
   7  14   3 705.110 75.4850   1
  -8  14  -3 80.3655 38.9087   1
   8  14   3 77.3126 31.8609   1
  -8 -14  -3 67.6737 30.1609   1
   8 -14   3 55.1999 38.3841   1
  -9  14  -3 1456.26 110.681   1
   9  14   3 1462.19 108.674   1
  -9 -14  -3 1401.44 106.556   1
   9 -14   3 1304.00 106.603   1
 -10  14  -3 504.096 60.1978   1
  10  14   3 488.785 64.8435   1
  10 -14   3 356.002 52.3283   1
 -10 -14  -3 430.350 60.4626   1
  11 -14   3 8.76175 29.1161   1
 -11  14  -3 68.0717 34.8859   1
 -12  14  -3 172.404 46.7328   1
  12 -14   3 216.300 48.9478   1
 -12 -14  -3 84.2332 39.5821   1
  12  14   3 122.536 46.5828   1
 -13  14  -3 260.791 50.5489   1
  13 -14   3 206.332 44.6976   1
 -13 -14  -3 239.316 48.0891   1
  13  14   3 197.362 49.5349   1
  14 -14   3-8.52773 37.5488   1
 -14  14  -3 8.80026 35.4682   1
 -15  14  -3 134.074 52.6843   1
  15 -14   3 126.713 45.8985   1
 -15 -14  -3 32.7042 31.5191   1
  15  14   3 73.9483 34.3519   1
 -16  14  -3 88.6516 38.5563   1
  16  14   3 16.4026 38.0668   1
  16 -14   3 16.8832 30.0038   1
 -16 -14  -3 55.7854 40.4319   1
  17 -14   3 25.1906 36.5030   1
 -17  14  -3 16.4921 38.2527   1
  17  14   3 73.3289 30.6859   1
 -17 -14  -3 15.3371 27.7990   1
  19  15  -3 47.9465 31.3083   1
 -19 -15   3 93.4585 33.5002   1
  18  15  -3-16.3621 27.7774   1
 -18 -15   3 7.85786 26.6801   1
  17  15  -3 75.7095 34.6028   1
 -17 -15   3 73.0426 34.4131   1
  16  15  -3 84.8818 42.2031   1
 -16 -15   3 33.2907 37.7123   1
 -14  15   3 8.81266 38.4047   1
 -14 -15   3 58.0131 34.6061   1
  14  15  -3 127.115 41.7241   1
 -13  15   3 26.1164 35.6484   1
  13  15  -3 8.54011 36.0476   1
 -13 -15   3-16.5251 36.3822   1
  13 -15  -3 8.97734 32.4932   1
 -12  15   3 231.393 49.8345   1
  12  15  -3 167.541 46.8331   1
 -12 -15   3 201.436 48.0847   1
  12 -15  -3 330.433 54.9798   1
  11 -15  -3 213.812 44.1260   1
  11  15  -3 100.865 36.9703   1
 -11 -15   3 110.086 41.9823   1
 -11  15   3 109.372 38.4778   1
  10 -15  -3 210.447 46.5947   1
 -10  15   3 263.328 46.0725   1
  10  15  -3 313.691 47.5748   1
 -10 -15   3 309.427 48.2124   1
   9 -15  -3 1939.10 136.655   1
   9  15  -3 2182.81 140.360   1
  -9 -15   3 2390.79 145.156   1
  -9  15   3 2063.37 140.297   1
   8 -15  -3-25.3456 29.9610   1
   8  15  -3 41.8562 37.3549   1
  -8 -15   3-8.37097 36.8589   1
  -8  15   3-8.43202 29.9024   1
   7 -15  -3 226.800 43.1421   1
   7  15  -3 143.146 40.5824   1
  -7 -15   3 186.821 41.8225   1
  -7  15   3 300.437 49.9517   1
  -6  15   3 1291.54 102.083   1
   6  15  -3 1282.75 101.035   1
   6 -15  -3 1369.64 102.589   1
  -6 -15   3 1503.86 105.262   1
   5 -15  -3 16.4722 30.9835   1
   5  15  -3 33.9072 33.6132   1
  -5 -15   3-8.44903 32.3673   1
  -5  15   3 8.13678 28.2524   1
  -4  15   3 803.823 77.2057   1
   4 -15  -3 717.975 72.8708   1
  -3  15   3 49.4669 28.1202   1
   3 -15  -3 73.8101 32.6262   1
  -2  15   3 323.341 53.0109   1
   2  15  -3 268.616 45.7349   1
   2 -15  -3 401.625 56.4653   1
  -2 -15   3 368.224 50.6714   1
  -1  15   3-8.33755 33.0611   1
  -1 -15   3 33.0265 34.3380   1
   1 -15  -3 8.40101 33.8632   1
   1  15  -3 16.3196 33.4172   1
   0  15   3 729.166 73.2829   1
   0  15  -3 727.717 72.9046   1
   0 -15  -3 700.836 73.2974   1
   0 -15   3 810.642 74.5509   1
   1 -15   3 33.3439 34.7220   1
  -1  15  -3-16.6093 38.0732   1
   1  15   3 75.3748 38.3947   1
  -1 -15  -3 93.3900 37.4367   1
  -2 -15  -3 1344.54 101.627   1
   2  15   3 1270.96 100.480   1
   3  15   3-8.41832 32.8167   1
  -3 -15  -3 16.7220 33.6983   1
  -4  15  -3 517.109 63.0378   1
   4 -15   3 542.541 64.5091   1
  -5  15  -3 163.095 41.8421   1
   5 -15   3 227.350 48.1852   1
   5  15   3 268.011 50.0407   1
  -5 -15  -3 153.855 44.2043   1
   6 -15   3 407.099 54.3262   1
  -6 -15  -3 409.298 56.3353   1
   6  15   3 295.812 49.8645   1
  -6  15  -3 401.632 54.7069   1
  -7  15  -3 84.5041 34.3389   1
  -7 -15  -3 8.44945 38.4470   1
  -8  15  -3 1017.61 87.7746   1
   8  15   3 1036.05 87.0375   1
   8 -15   3 858.199 81.3850   1
  -9  15  -3 170.076 48.2448   1
   9  15   3 137.858 42.9725   1
  -9 -15  -3 92.4728 41.9382   1
   9 -15   3 8.92229 36.2141   1
 -10  15  -3 54.2850 41.9657   1
  10  15   3 43.5607 38.3937   1
  10 -15   3 9.31723 36.9753   1
 -11  15  -3 90.3935 40.1438   1
  11  15   3 70.2061 40.5161   1
 -11 -15  -3 68.9068 40.7444   1
 -12  15  -3 225.270 52.9854   1
  12  15   3 199.458 48.7749   1
 -12 -15  -3 141.872 44.9962   1
  12 -15   3 98.5536 44.1219   1
 -13  15  -3 42.4270 38.4652   1
  13  15   3 85.0032 45.7224   1
  13 -15   3 79.4821 41.0333   1
 -13 -15  -3 57.1302 41.0304   1
 -14 -15  -3 130.180 37.8983   1
  14  15   3 41.7415 33.3118   1
 -15  15  -3 50.6099 41.4391   1
  15 -15   3 17.0360 38.5356   1
 -16  15  -3 8.37699 30.9233   1
 -16 -15  -3 15.6777 34.9820   1
  16  15   3 7.91614 38.8674   1
 -17 -16   3 7.94092 37.2564   1
  17  16  -3 16.4289 40.7686   1
 -15 -16   3 40.0723 36.7759   1
  15  16  -3 74.5977 43.7509   1
 -14 -16   3 114.204 38.8766   1
  14  16  -3 41.7069 35.8901   1
 -12  16   3 43.7057 39.5235   1
  12  16  -3-8.33047 39.0887   1
 -12 -16   3 33.1816 37.0252   1
  12 -16  -3 9.07187 30.8122   1
 -11  16   3 17.5092 36.4137   1
  11 -16  -3-26.7497 38.7353   1
  11  16  -3-33.4134 39.1959   1
 -11 -16   3-25.2470 35.5307   1
 -10  16   3 139.683 42.3843   1
  10 -16  -3 227.473 46.0963   1
  10  16  -3 90.7943 34.3743   1
 -10 -16   3 145.074 40.5207   1
  -9  16   3 233.924 48.1314   1
   9 -16  -3 156.202 46.1151   1
   8  16  -3 496.800 59.5677   1
  -8 -16   3 703.636 67.7122   1
  -7 -16   3 568.903 65.3991   1
   7  16  -3 367.296 58.4608   1
  -6 -16   3 1158.29 93.1272   1
   6 -16  -3 1161.21 94.5370   1
   6  16  -3 1043.82 88.0083   1
  -6  16   3 1155.92 93.9283   1
   5 -16  -3 354.344 55.9403   1
  -5 -16   3 247.288 53.0340   1
  -5  16   3 326.010 55.1191   1
   5  16  -3 180.926 46.9781   1
   4 -16  -3 16.7365 36.4238   1
  -4 -16   3 51.1891 31.5807   1
   4  16  -3 101.466 36.8017   1
  -4  16   3 25.0111 35.2704   1
  -3 -16   3 749.445 72.1300   1
   3 -16  -3 523.533 65.3427   1
  -3  16   3 702.039 73.7639   1
   3  16  -3 429.590 61.0639   1
  -2 -16   3 1031.56 85.5643   1
   2 -16  -3 988.413 87.4462   1
   2  16  -3 1031.42 86.8178   1
  -2  16   3 901.749 85.6781   1
  -1 -16   3 8.34293 28.9907   1
   1  16  -3 49.5139 32.7434   1
   0  16  -3 677.224 66.8814   1
   0 -16   3 601.941 62.7816   1
  -1  16  -3 49.6453 28.1814   1
   1  16   3 42.6490 42.3888   1
  -1 -16  -3 60.2116 39.4429   1
  -2  16  -3 8.41944 33.3818   1
   2 -16   3-25.4249 34.7039   1
   2  16   3 16.9553 36.3057   1
  -2 -16  -3-8.49260 30.1171   1
  -3  16  -3 262.502 51.9380   1
   3 -16   3 263.094 52.4086   1
   3  16   3 391.337 53.9511   1
  -3 -16  -3 280.877 51.0850   1
  -4  16  -3 42.4946 28.9782   1
   4 -16   3 34.0878 30.9583   1
   4  16   3 126.592 44.5544   1
  -4 -16  -3 78.3264 39.9321   1
  -5  16  -3 414.583 58.5406   1
   5 -16   3 537.746 63.6152   1
   5  16   3 550.580 67.5384   1
  -5 -16  -3 627.114 68.1005   1
   6 -16   3-8.79551 37.6949   1
  -6 -16  -3 60.2658 39.4423   1
   6  16   3 8.47018 37.8242   1
  -6  16  -3 75.3523 39.3043   1
  -7  16  -3 743.989 71.1894   1
   7 -16   3 711.761 72.9989   1
  -8 -16  -3 466.922 59.8326   1
   8  16   3 310.379 56.3621   1
   9  16   3 111.448 42.7216   1
  -9 -16  -3 91.9685 38.4987   1
   9 -16   3 157.782 45.4615   1
 -10  16  -3 8.70661 39.3594   1
  10  16   3-25.9131 41.4756   1
  10 -16   3 8.76712 37.0054   1
 -10 -16  -3 25.0417 39.1592   1
 -11  16  -3 291.407 58.2564   1
  11 -16   3 291.474 53.1317   1
 -12 -16  -3 74.2982 39.2266   1
  12  16   3 8.56007 35.0974   1
 -13  16  -3 35.6882 34.8363   1
  13  16   3 25.0147 35.2504   1
  13 -16   3 72.3937 36.5255   1
 -14  16  -3-8.82574 32.5831   1
  14  16   3 8.16065 39.1902   1
 -14 -16  -3 39.8113 42.7497   1
  14 -16   3 26.5314 29.3444   1
 -15  16  -3-8.49671 43.0547   1
  15  16   3-15.8201 27.4618   1
  15 -16   3-17.4222 39.3804   1
 -15 -16  -3 7.79000 27.0451   1
 -15 -17   3 23.4905 36.7338   1
  15  17  -3-16.1922 38.4309   1
 -13 -17   3-7.99697 38.4133   1
  13  17  -3-41.3282 41.4671   1
 -12 -17   3 81.5552 39.7214   1
  12  17  -3 57.3300 38.9973   1
  10 -17  -3-35.2706 36.1086   1
  10  17  -3 8.17184 29.5790   1
 -10 -17   3-8.41144 29.8311   1
 -10  17   3-8.78626 35.4135   1
   9 -17  -3 17.5261 33.5854   1
   9  17  -3 41.4063 33.9299   1
  -9 -17   3 16.9070 31.2232   1
  -9  17   3 26.0301 38.2219   1
   8 -17  -3 182.448 44.5668   1
   8  17  -3 201.301 47.1498   1
  -8 -17   3 141.630 41.4869   1
  -8  17   3 103.070 40.8873   1
   7 -17  -3 8.64021 31.2792   1
   7  17  -3 16.6638 36.6926   1
  -7 -17   3 8.42940 39.0764   1
  -7  17   3 25.6133 33.2884   1
   6 -17  -3 8.60972 34.1870   1
  -6 -17   3 68.5435 39.7567   1
   6  17  -3 50.8065 37.8314   1
  -6  17   3 34.0804 38.0647   1
   5 -17  -3 25.5800 34.9336   1
  -5  17   3 25.4737 37.4052   1
   4 -17  -3 330.160 55.5161   1
  -4  17   3 361.632 59.4648   1
   3 -17  -3 26.1620 34.5911   1
  -3 -17   3 25.6265 34.4433   1
  -3  17   3 34.5873 35.4223   1
   3  17  -3 8.45803 35.7150   1
  -2 -17   3 51.2714 36.0735   1
   2 -17  -3-8.70869 27.4852   1
   2  17  -3 8.42122 32.2622   1
  -2  17   3 8.68638 32.6782   1
  -1 -17   3 41.6431 35.6827   1
   1 -17  -3 26.2175 32.2738   1
  -1  17   3 8.77284 33.0145   1
   1  17  -3 16.5845 31.2078   1
   0 -17  -3 201.779 47.5272   1
   0 -17   3 142.639 39.4541   1
   0  17   3 207.098 46.7756   1
   0  17  -3 265.665 46.2561   1
   1 -17   3-16.7991 36.9848   1
   1  17   3 17.0122 34.8316   1
  -1 -17  -3 8.65197 33.7273   1
   2  17   3 814.929 77.8062   1
  -2 -17  -3 674.134 72.1127   1
   2 -17   3 777.110 74.3478   1
  -2  17  -3 665.220 71.1536   1
   3  17   3-51.2285 40.5378   1
  -3 -17  -3 8.61350 36.3673   1
   4  17   3 109.004 42.7705   1
  -4 -17  -3 113.434 43.5801   1
   5 -17   3 162.037 45.7905   1
  -5  17  -3 161.681 45.6919   1
   5  17   3 127.578 43.9776   1
  -5 -17  -3 111.543 41.6672   1
  -6  17  -3 254.577 53.5325   1
   6  17   3 261.212 53.1804   1
  -6 -17  -3 429.425 61.8051   1
   6 -17   3 302.452 55.1646   1
  -7  17  -3 210.490 45.7767   1
   7  17   3 119.535 44.7290   1
  -7 -17  -3 75.5345 41.3933   1
   7 -17   3 218.541 46.2024   1
  -8  17  -3 364.261 57.6053   1
   8  17   3 333.292 54.6806   1
   8 -17   3 236.729 54.5686   1
  -8 -17  -3 210.307 46.0801   1
  -9  17  -3 116.884 46.3494   1
   9 -17   3 130.956 45.8984   1
 -10 -17  -3 139.742 42.7909   1
  10  17   3 85.0295 40.6741   1
 -11  17  -3 66.8812 34.3192   1
  11  17   3-8.46347 38.3366   1
 -11 -17  -3 8.29542 38.0551   1
  11 -17   3 112.020 35.3682   1
 -12  17  -3 25.0847 43.6469   1
  12  17   3-16.7381 30.2910   1
  12 -17   3 8.57729 37.7672   1
 -12 -17  -3-8.07162 27.4055   1
 -13 -17  -3-7.80139 36.1598   1
  13  17   3 8.12506 40.3216   1
 -14  17  -3 25.4877 45.2067   1
 -13 -18   3-7.82544 33.5164   1
  13  18  -3 32.1029 35.8166   1
 -12 -18   3-7.94024 38.1278   1
  12  18  -3-8.02521 38.0953   1
  11  18  -3 233.102 50.8152   1
 -11 -18   3 243.332 50.5804   1
  10  18  -3-8.05863 36.8942   1
 -10 -18   3 16.4495 38.1225   1
   9  18  -3-48.6943 42.7885   1
  -9 -18   3-8.37062 37.8624   1
   8 -18  -3 17.4421 27.5235   1
   8  18  -3 49.3644 41.6931   1
  -8 -18   3-24.8369 40.6501   1
  -8  18   3 8.62258 35.3128   1
   7  18  -3 41.2840 41.4492   1
   6  18  -3 49.8445 40.9333   1
  -6 -18   3 109.174 42.6953   1
   5  18  -3-8.40915 36.0179   1
  -5  18   3 43.4495 34.4600   1
  -5 -18   3 8.50196 35.8915   1
   5 -18  -3 8.76668 31.0955   1
  -4  18   3-26.1396 39.8913   1
   4  18  -3 17.1239 37.1874   1
   4 -18  -3-8.79025 37.1033   1
  -4 -18   3 25.4134 34.6889   1
   3  18  -3 16.8729 29.2979   1
  -3  18   3 8.72741 39.4605   1
   3 -18  -3 26.3714 34.2754   1
  -2  18   3 17.7785 37.5263   1
   2  18  -3 25.2487 38.0522   1
  -2 -18   3 8.49476 35.8615   1
   2 -18  -3 8.71182 35.6798   1
  -1 -18   3 33.8415 35.7414   1
   0  18  -3 16.4123 29.7100   1
   0 -18   3 16.5439 29.3433   1
  -1  18  -3 140.574 45.9987   1
   1  18   3 154.079 47.1834   1
  -1 -18  -3 137.557 44.8670   1
   1 -18   3 125.364 41.4901   1
   2 -18   3-8.36409 35.3132   1
   2  18   3-34.3780 34.6486   1
  -2 -18  -3-17.0676 27.6383   1
  -2  18  -3-8.26548 39.6963   1
   3 -18   3 8.40514 36.5061   1
   3  18   3 8.48646 37.8693   1
  -3 -18  -3-25.9851 38.1393   1
  -3  18  -3 24.8192 40.1735   1
   4 -18   3-8.43865 37.1594   1
   4  18   3-8.36787 40.6360   1
  -4 -18  -3-17.2971 37.5655   1
  -4  18  -3-8.37772 38.3574   1
   5 -18   3 8.43599 35.6438   1
  -5  18  -3 67.2222 43.0404   1
   5  18   3 16.9083 31.8400   1
  -5 -18  -3 59.6130 37.0229   1
  -6  18  -3 8.42396 28.6090   1
   6  18   3 16.7735 38.8784   1
   6 -18   3 33.7825 30.5747   1
  -6 -18  -3-8.40192 35.4694   1
  -7 -18  -3 16.5324 36.9084   1
   7  18   3 42.3314 42.9190   1
  -8  18  -3 58.3927 44.4233   1
   8  18   3 33.8473 35.7786   1
   8 -18   3 59.8391 39.1932   1
  -9  18  -3 65.7481 43.7464   1
   9  18   3 16.6366 38.1161   1
  -9 -18  -3 24.2323 34.6283   1
   9 -18   3 42.8924 41.6867   1
 -10  18  -3-16.1789 39.7181   1
  10  18   3-8.31155 38.9941   1
 -10 -18  -3-8.03300 34.8922   1
  10 -18   3-8.56761 35.6299   1
 -11  18  -3 24.2202 38.3252   1
  11  18   3-16.5763 39.3445   1
  11 -18   3 8.48460 36.3381   1
 -11 -18  -3 24.3993 38.1570   1
 -12  18  -3 64.5474 34.5975   1
  12 -18   3 16.6986 26.4028   1
 -11 -19   3-39.5329 31.9044   1
  11  19  -3-31.0257 35.0982   1
  10  19  -3 15.7816 29.2227   1
 -10 -19   3 95.5608 35.6146   1
   9  19  -3-7.83645 37.2075   1
  -9 -19   3-32.6269 39.1749   1
   8  19  -3-8.01498 39.3605   1
  -8 -19   3 48.7803 37.6942   1
   7  19  -3 32.5900 34.4277   1
  -7 -19   3 40.2573 32.4907   1
  -6  19   3-8.68975 42.6752   1
   6  19  -3 32.4184 35.7007   1
  -6 -19   3 32.7862 33.5794   1
   5  19  -3-16.5192 39.6734   1
  -5  19   3 34.8436 42.7794   1
   5 -19  -3 61.5231 38.7135   1
   4  19  -3-8.35604 32.5733   1
  -4  19   3 26.1350 44.5911   1
  -4 -19   3 8.35479 31.4253   1
   4 -19  -3-26.3605 39.2091   1
  -3  19   3 35.5155 46.3508   1
   3  19  -3-8.48987 40.3037   1
   3 -19  -3 17.4052 35.0796   1
  -3 -19   3 16.5224 36.3801   1
  -2  19   3 105.039 46.6335   1
   2  19  -3 16.6291 34.1450   1
   2 -19  -3 43.7560 37.0281   1
  -2 -19   3 75.4817 35.4942   1
   1  19  -3 91.3037 42.9638   1
  -1  19   3 60.5999 36.6055   1
   1 -19  -3-8.75602 32.3922   1
  -1 -19   3 67.1397 43.4394   1
   0  19  -3 49.6086 37.8676   1
   0  19   3-8.48773 40.7687   1
   0 -19   3-8.29066 31.7740   1
   0 -19  -3 69.0408 40.0150   1
  -1  19  -3 24.2973 28.2043   1
   1  19   3 42.6645 36.0847   1
   1 -19   3 81.6456 31.9043   1
  -1 -19  -3 50.9108 33.7153   1
  -2  19  -3-40.7872 32.8788   1
   2  19   3 8.46851 38.7715   1
  -2 -19  -3 17.0363 36.4801   1
   2 -19   3 49.4835 31.0224   1
   3 -19   3 65.9544 33.2660   1
  -3  19  -3 8.14705 31.2473   1
   4 -19   3 16.5060 39.6308   1
   4  19   3-33.2294 42.5243   1
  -4 -19  -3-8.47550 37.3219   1
  -4  19  -3-16.3211 38.7391   1
   5 -19   3-8.26159 35.3808   1
  -5  19  -3 32.6233 39.1619   1
   5  19   3-16.5918 37.0191   1
  -5 -19  -3-25.1050 35.8380   1
  -6  19  -3 41.1927 42.1737   1
   6  19   3-8.25942 40.1113   1
   6 -19   3 16.5604 38.8490   1
  -6 -19  -3 8.22176 36.2066   1
  -7  19  -3 90.5956 45.1732   1
   7 -19   3 82.4885 40.2382   1
  -8  19  -3 139.400 42.4972   1
   8  19   3 131.758 43.4983   1
  -8 -19  -3 144.688 43.2737   1
   8 -19   3 189.200 48.4676   1
  -9  19  -3 32.6044 40.0904   1
   9  19   3 89.1913 43.9882   1
  -9 -19  -3 93.8740 42.0648   1
   9 -19   3-8.23420 42.2158   1
  10 -19   3-24.6488 35.6855   1
 -10  19  -3 32.2788 39.1858   1
  -7 -20   3 47.2074 38.2830   1
   7  20  -3 62.9024 40.3196   1
  -6 -20   3 31.6049 35.7455   1
  -5 -20   3-64.4468 41.6832   1
   5  20  -3-15.9412 38.3137   1
  -4 -20   3 40.9664 30.8251   1
   4  20  -3-8.05916 27.9860   1
  -3  20   3 26.0734 44.5010   1
   2 -20  -3-26.0573 37.1994   1
  -2  20   3 8.54512 43.7410   1
   1 -20  -3 34.1872 40.1843   1
  -1  20   3 84.5787 44.2306   1
   0 -20  -3 75.7182 41.3748   1
   0  20   3 33.6147 42.6504   1
  -1 -20  -3-8.37431 39.2876   1
   1  20   3-8.37132 41.1010   1
  -2 -20  -3 168.863 44.8621   1
   2  20   3 91.0103 40.1384   1
   3 -20   3 152.737 44.1135   1
  -3  20  -3 167.040 46.9546   1
  -4  20  -3 47.7049 39.1227   1
   4  20   3 114.401 46.2730   1
   4 -20   3 40.2129 36.9134   1
  -4 -20  -3 41.2223 37.8354   1
  -5 -20  -3 49.1844 39.8906   1
   5  20   3 96.4992 45.9091   1
   5 -20   3 40.0472 31.3303   1
   6  20   3 40.4670 31.5509   1
  -6 -20  -3 7.95446 29.3617   1
   6 -20   3-40.0741 42.6348   1
  -6  20  -3-7.89348 41.9893   1
   7 -20   3 23.9730 38.3762   1
  -7  20  -3 7.91507 40.5198   1
   2  21   3-7.93170 39.7801   1
  25   0  -4-35.4709 40.6017   1
 -25   0   4 8.57666 35.6688   1
  24   0  -4 17.5953 29.9015   1
 -24   0   4 42.7559 30.9799   1
  23   0  -4 25.7264 34.0135   1
 -23   0   4 17.2140 34.7023   1
  22   0  -4 412.804 57.8728   1
 -22   0   4 432.934 59.7531   1
  21   0  -4 376.249 57.4439   1
 -21   0   4 371.661 55.4780   1
  20   0  -4 1551.30 110.816   1
 -20   0   4 1426.13 107.519   1
  18   0  -4 444.229 54.2545   1
 -18   0   4 387.235 49.8405   1
  17   0  -4 207.021 40.1462   1
 -17   0   4 297.375 44.5789   1
  16   0  -4 5231.48 257.164   1
 -16   0   4 4526.01 251.029   1
  15   0  -4 9534.00 444.678   1
 -15   0   4 8769.87 438.794   1
 -14   0   4-23.4465 24.0154   1
  14   0  -4-12.1745 23.7422   1
 -13   0   4 9775.39 470.940   1
  13   0  -4 10081.5 474.412   1
 -12   0   4 1241.31 81.3008   1
  12   0  -4 1116.02 80.3521   1
 -11   0   4 1263.22 81.4668   1
 -10   0   4 33263.9 1488.18   1
  10   0  -4 32995.9 1490.49   1
  -8   0   4 15882.5 754.109   1
   8   0  -4 17594.6 757.103   1
  -7   0   4 29423.8 1353.92   1
   7   0  -4 31301.6 1355.38   1
  -6   0   4 16648.3 749.497   1
   6   0  -4 16746.1 749.371   1
  -5   0   4 695548. 30605.6   1
   5   0  -4 689050. 30606.0   1
  -4   0   4 377959. 16893.7   1
   4   0  -4 386190. 16893.4   1
   2   0  -4 290855. 12889.5   1
  -2   0   4 292239. 12889.5   1
   1   0  -4 84452.9 2981.57   1
  -1   0   4 53767.1 2979.36   1
   0   0  -4 134821. 5820.43   1
   0   0   4 128170. 5820.07   1
  -1   0  -4 524594. 22803.3   1
   1   0   4 506339. 22804.0   1
  -2   0  -4 545697. 24156.4   1
   2   0   4 546801. 24157.5   1
   4   0   4 385.837 41.5037   1
  -4   0  -4 404.999 39.3153   1
  -5   0  -4 37630.6 1681.14   1
   5   0   4 37189.2 1681.74   1
  -6   0  -4 1445.67 89.4010   1
   6   0   4 1342.85 89.1237   1
  -7   0  -4 23122.4 1069.92   1
   7   0   4 23895.1 1072.70   1
  -8   0  -4 17876.0 800.623   1
   8   0   4 16708.0 799.538   1
 -10   0  -4 22039.0 996.770   1
  10   0   4 21238.3 998.170   1
 -11   0  -4 4519.17 234.027   1
  11   0   4 4203.52 232.687   1
 -12   0  -4 3857.77 211.759   1
  12   0   4 3853.26 214.702   1
  13   0   4 7.92871 34.0225   1
 -13   0  -4 89.7104 36.7659   1
  14   0   4 41.0533 36.6800   1
 -14   0  -4 38.2560 36.7800   1
  15   0   4 176.491 41.2860   1
 -15   0  -4 331.003 49.0690   1
 -16   0  -4 5047.42 262.400   1
  16   0   4 4569.06 257.006   1
 -18   0  -4 539.939 64.1536   1
  18   0   4 507.295 63.6965   1
 -19   0  -4-16.6228 37.5728   1
  19   0   4 8.61712 36.9032   1
 -20   0  -4 341.147 51.7678   1
  20   0   4 257.709 49.1876   1
 -21   0  -4 82.0102 38.6325   1
  21   0   4 76.4629 39.5348   1
 -22   0  -4-24.2581 35.1203   1
  22   0   4 16.7535 38.3508   1
 -23   0  -4 70.9433 37.4430   1
  23   0   4-8.38022 35.9157   1
 -24   0  -4 38.8663 41.7747   1
  24   0   4 48.9957 39.7001   1
 -25  -1   4 87.4668 38.8004   1
  25   1  -4 128.426 41.8414   1
 -24   1   4 8.50363 36.4210   1
  24  -1  -4-8.81423 36.0973   1
  24   1  -4-43.0456 39.9076   1
 -24  -1   4-8.66776 39.1874   1
 -23   1   4 51.0658 34.8929   1
  23  -1  -4 8.74687 29.0653   1
  23   1  -4 89.4275 40.4625   1
 -23  -1   4 16.8575 30.5545   1
 -22   1   4 75.0270 37.8357   1
  22  -1  -4 77.7821 36.6343   1
 -21   1   4 842.761 81.1958   1
 -21  -1   4 859.687 79.1627   1
  21  -1  -4 840.558 80.6976   1
  21   1  -4 1056.19 86.8665   1
 -20   1   4 16.1350 33.5558   1
  20  -1  -4 40.2070 31.3559   1
  20   1  -4-8.35528 36.7973   1
 -20  -1   4 16.0070 37.9982   1
  19  -1  -4-30.3549 32.0320   1
 -19   1   4 47.7584 31.0295   1
 -18   1   4 1443.81 110.766   1
 -18  -1   4 1790.00 115.362   1
  18  -1  -4 1590.33 113.184   1
  18   1  -4 1827.70 118.361   1
 -17  -1   4 5303.83 286.106   1
 -17   1   4 5699.83 288.398   1
  17   1  -4 5421.85 288.112   1
  17  -1  -4 5964.47 292.212   1
 -16   1   4 1889.39 119.995   1
  16  -1  -4 2027.29 122.639   1
  16   1  -4 1808.47 119.714   1
 -16  -1   4 1792.80 118.280   1
  15   1  -4 2100.36 131.580   1
 -15  -1   4 2193.57 130.755   1
 -14   1   4 4900.54 246.079   1
  14  -1  -4 5219.00 249.816   1
  14   1  -4 4755.59 249.188   1
 -14  -1   4 4325.39 244.547   1
 -13   1   4 9788.27 481.729   1
  13  -1  -4 10329.9 484.563   1
  13   1  -4 10523.2 487.075   1
 -13  -1   4 10226.1 484.811   1
  12  -1  -4 15461.7 748.156   1
 -12  -1   4 17159.2 752.331   1
 -11   1   4 31319.9 1463.86   1
  11  -1  -4 32739.0 1464.99   1
  11   1  -4 33798.9 1470.61   1
 -11  -1   4 32557.1 1465.47   1
 -10   1   4 6410.31 295.281   1
  10   1  -4 6154.46 296.922   1
 -10  -1   4 5836.63 294.810   1
   9   1  -4 16952.3 776.668   1
  -9  -1   4 17147.4 776.416   1
   8  -1  -4 79920.5 3637.94   1
  -8   1   4 83760.1 3636.71   1
  -7   1   4 141.930 17.9455   1
   7   1  -4 96.8071 20.3010   1
   7  -1  -4 121.595 17.7702   1
  -7  -1   4 117.233 20.9788   1
  -6   1   4 440606. 18820.1   1
   6   1  -4 421663. 18824.7   1
  -6  -1   4 414170. 18824.6   1
   6  -1  -4 421320. 18820.2   1
  -5   1   4 2996.73 143.076   1
   5   1  -4 3053.54 148.631   1
   5  -1  -4 3234.51 143.743   1
  -5  -1   4 3134.41 149.168   1
   4   1  -4 79574.8 3541.70   1
  -4  -1   4 80285.0 3541.87   1
  -3  -1   4 67900.1 3328.87   1
   3   1  -4 83006.2 3329.63   1
   2   1  -4 11213.3 546.433   1
  -2  -1   4 13295.6 548.107   1
  -1  -1   4 18211.1 817.240   1
   1   1  -4 19187.9 817.924   1
   1  -1  -4 19607.0 814.173   1
   0  -1   4 24921.0 1046.15   1
   0   1  -4 24672.1 1045.38   1
   0   1   4 21208.6 1042.92   1
   0  -1  -4 23200.6 1042.81   1
   1   1   4 7853.93 331.093   1
   1  -1   4 7300.57 332.512   1
  -1  -1  -4 6906.03 328.692   1
  -1   1  -4 6557.17 328.384   1
   2   1   4 444693. 21506.6   1
   2  -1   4 470925. 21507.5   1
  -2  -1  -4 516347. 21507.8   1
  -2   1  -4 516070. 21507.8   1
   3  -1   4 3861.38 197.086   1
  -3   1  -4 4111.28 197.416   1
   4   1   4 216329. 9273.97   1
   4  -1   4 207512. 9272.80   1
  -4  -1  -4 207115. 9272.00   1
  -4   1  -4 206628. 9271.94   1
   5   1   4 63042.1 2671.13   1
   5  -1   4 55141.3 2666.72   1
  -5  -1  -4 60854.6 2668.54   1
  -5   1  -4 60602.5 2669.92   1
   6   1   4 2411.24 130.134   1
   6  -1   4 2285.41 125.994   1
  -6  -1  -4 2047.02 125.001   1
  -6   1  -4 2174.92 126.436   1
   7   1   4 6578.76 338.639   1
   7  -1   4 6759.17 337.901   1
  -7  -1  -4 7262.30 340.260   1
  -7   1  -4 7250.86 342.094   1
   8   1   4 5941.19 295.780   1
   8  -1   4 5844.96 293.894   1
  -8   1  -4 6135.54 297.436   1
  -8  -1  -4 5626.10 293.350   1
   9   1   4 161.803 32.1001   1
   9  -1   4 123.087 28.6152   1
  -9  -1  -4 180.368 31.5762   1
  10  -1   4 5350.42 283.862   1
  10   1   4 5586.80 286.194   1
 -10  -1  -4 5749.89 286.441   1
 -10   1  -4 5650.40 287.025   1
  11   1   4 16430.9 779.092   1
  11  -1   4 16255.6 776.761   1
 -11  -1  -4 16888.6 778.400   1
 -11   1  -4 17121.7 780.763   1
  12   1   4 460.750 53.3359   1
  12  -1   4 483.489 57.1099   1
 -12  -1  -4 444.666 51.4656   1
 -12   1  -4 404.167 55.2552   1
  13   1   4 189.170 44.3628   1
  13  -1   4 167.657 39.6097   1
 -13  -1  -4 135.786 39.9742   1
 -13   1  -4 136.196 38.5657   1
  14   1   4 163.989 35.7682   1
  14  -1   4 102.634 38.9370   1
 -14  -1  -4 156.502 36.0235   1
 -14   1  -4 186.162 42.9349   1
  15   1   4 2723.36 160.854   1
  15  -1   4 2517.26 157.070   1
 -15   1  -4 2534.09 156.355   1
 -15  -1  -4 2434.05 155.474   1
  16   1   4 334.991 50.4122   1
  16  -1   4 343.820 53.2902   1
 -16  -1  -4 381.590 51.4171   1
 -16   1  -4 405.382 57.3718   1
  18   1   4 110.839 41.5920   1
  18  -1   4 68.3846 38.8461   1
 -18  -1  -4 99.5021 43.4648   1
 -18   1  -4 82.8977 40.0023   1
  19   1   4 273.000 43.3825   1
  19  -1   4 188.607 51.6396   1
 -19  -1  -4 283.213 45.7512   1
 -19   1  -4 223.467 49.9386   1
  20  -1   4 52.7811 40.7850   1
 -20   1  -4 32.5863 39.5703   1
 -20  -1  -4-16.7290 38.7815   1
  21  -1   4 25.9613 28.0590   1
  21   1   4-25.4201 39.7819   1
 -21   1  -4 73.8369 30.3229   1
  22   1   4 8.39963 37.4903   1
  22  -1   4-8.54689 38.1473   1
 -22  -1  -4 8.12097 36.7208   1
 -22   1  -4 65.0957 41.6577   1
  23  -1   4-16.9602 38.3354   1
 -23   1  -4 7.88801 37.0050   1
  24  -1   4 8.38774 39.3488   1
  24   1   4-7.98373 26.4836   1
 -24  -1  -4 7.70629 28.9861   1
 -24   1  -4-7.55758 35.0297   1
 -26  -2   4 77.2596 40.4159   1
  25   2  -4 116.696 46.1020   1
 -25  -2   4 59.2473 42.1723   1
  24   2  -4 27.0098 36.8682   1
  24  -2  -4-9.04790 34.0336   1
 -24  -2   4-25.6374 43.7431   1
 -24   2   4-17.1289 36.1505   1
  23   2  -4 53.5849 37.7313   1
  23  -2  -4 44.5456 38.7290   1
 -23  -2   4 42.6410 39.0779   1
 -23   2   4 8.44543 33.5245   1
  22  -2  -4 176.878 43.0537   1
 -22   2   4 147.376 39.5066   1
  21   2  -4-8.54164 29.0020   1
  21  -2  -4 8.40909 34.4346   1
 -21  -2   4 8.27258 29.9423   1
 -21   2   4-32.4827 36.7109   1
  20   2  -4 542.257 62.5956   1
  20  -2  -4 629.879 66.4845   1
 -20  -2   4 521.379 59.6966   1
 -20   2   4 465.964 61.1020   1
  19   2  -4 405.549 52.4693   1
  19  -2  -4 379.435 53.4414   1
 -19  -2   4 295.220 47.5460   1
 -19   2   4 322.529 51.4469   1
  18   2  -4 365.668 51.4070   1
  18  -2  -4 296.759 45.8366   1
 -18  -2   4 271.772 45.5027   1
 -18   2   4 228.101 42.1470   1
  17   2  -4 5103.39 258.420   1
  17  -2  -4 5070.33 254.642   1
 -17  -2   4 4197.33 247.686   1
 -17   2   4 4869.65 252.499   1
  16  -2  -4 540.192 54.1044   1
 -16  -2   4 432.945 53.2875   1
 -16   2   4 491.044 53.7736   1
  15   2  -4 6673.07 340.575   1
 -15  -2   4 6896.35 340.493   1
  14  -2  -4 1759.69 108.430   1
 -14   2   4 1671.83 106.440   1
  13   2  -4 697.098 61.6375   1
  13  -2  -4 639.207 54.6105   1
 -13  -2   4 535.088 53.7337   1
 -13   2   4 685.429 57.5275   1
  12   2  -4 796.310 65.6589   1
 -12   2   4 835.203 63.5630   1
  12  -2  -4 900.074 62.4980   1
 -12  -2   4 819.316 64.1331   1
  11  -2  -4 394.217 39.1648   1
 -11  -2   4 459.886 44.1179   1
  11   2  -4 432.095 43.2484   1
  10   2  -4 1575.32 104.695   1
 -10   2   4 1782.96 101.591   1
 -10  -2   4 1978.14 107.285   1
  10  -2  -4 1880.62 102.746   1
  -9  -2   4 82584.3 3757.99   1
   9   2  -4 86496.3 3759.72   1
   8   2  -4 20118.6 894.067   1
  -8   2   4 19367.4 886.896   1
  -8  -2   4 19904.4 893.201   1
   8  -2  -4 19552.8 887.056   1
  -7   2   4 106599. 4945.27   1
   7  -2  -4 117549. 4947.57   1
   6   2  -4 17537.0 795.406   1
  -6  -2   4 17464.5 795.574   1
  -6   2   4 17493.9 787.763   1
   6  -2  -4 17854.2 788.625   1
  -5  -2   4 40764.7 2040.65   1
   5  -2  -4 46431.4 2031.97   1
   5   2  -4 46104.0 2041.05   1
  -5   2   4 47401.9 2032.14   1
   4  -2  -4 3941.00 173.616   1
   4   2  -4 3614.46 182.123   1
  -4   2   4 3827.11 173.700   1
  -4  -2   4 3660.92 181.960   1
  -3  -2   4 14420.4 652.861   1
   3   2  -4 14476.6 651.274   1
  -2   2   4 30.6851 9.68628   1
  -2  -2   4 44.8349 15.4780   1
   2   2  -4 42.4282 15.2483   1
   2  -2  -4 36.0255 9.74345   1
  -1  -2   4 3558.39 164.273   1
   1   2  -4 3740.60 165.398   1
   1  -2  -4 3632.15 159.278   1
   0  -2   4 3831.39 178.096   1
   0   2   4 3829.33 174.827   1
   0  -2  -4 3731.72 174.167   1
   1  -2   4 11610.4 515.320   1
  -1  -2  -4 11980.4 512.874   1
  -1   2  -4 11177.6 514.757   1
   1   2   4 10298.5 511.386   1
   2   2   4 1597.39 90.5013   1
  -2  -2  -4 1690.28 91.4623   1
  -3   2  -4 17909.3 766.384   1
   3  -2   4 16689.4 768.151   1
   3   2   4 17611.9 768.094   1
  -3  -2  -4 15297.4 761.911   1
  -4   2  -4 202.740 30.7589   1
   4  -2   4 211.866 33.2229   1
   4   2   4 238.887 33.3795   1
  -4  -2  -4 263.297 32.1937   1
  -5   2  -4 30562.5 1378.55   1
   5  -2   4 29144.5 1379.46   1
   5   2   4 31015.8 1380.21   1
  -5  -2  -4 31485.0 1380.06   1
  -6   2  -4 5401.95 267.963   1
   6  -2   4 5210.47 268.619   1
   6   2   4 5336.69 269.273   1
  -6  -2  -4 5605.96 269.943   1
  -7   2  -4 16478.0 760.538   1
   7  -2   4 17302.8 763.249   1
   7   2   4 16651.4 763.637   1
  -7  -2  -4 15560.2 759.563   1
  -8   2  -4 4616.93 248.487   1
   8  -2   4 4709.80 249.659   1
   8   2   4 5278.87 254.570   1
  -8  -2  -4 4949.10 250.021   1
  -9   2  -4 760.040 64.0183   1
   9  -2   4 712.483 64.3593   1
   9   2   4 728.450 64.6743   1
  -9  -2  -4 638.759 61.3515   1
 -10   2  -4 6329.72 322.187   1
  10  -2   4 6390.49 323.166   1
  10   2   4 6778.26 327.122   1
 -10  -2  -4 6255.69 322.088   1
 -11   2  -4 6106.00 308.035   1
  11  -2   4 6195.69 309.652   1
  11   2   4 6060.41 310.412   1
 -11  -2  -4 5783.56 306.075   1
 -12   2  -4 1207.07 94.7737   1
 -12  -2  -4 1317.76 94.9057   1
  12   2   4 1346.18 97.0380   1
  12  -2   4 1467.01 100.723   1
 -13  -2  -4 699.708 64.0300   1
 -13   2  -4 659.213 67.1760   1
  13  -2   4 644.069 66.3514   1
  13   2   4 614.627 62.6734   1
 -14  -2  -4 3252.46 191.345   1
 -14   2  -4 3406.62 192.935   1
  14   2   4 3141.31 191.385   1
  14  -2   4 3715.27 197.462   1
 -15   2  -4 47.4364 34.3448   1
  15  -2   4 57.3459 36.5625   1
  15   2   4-8.31111 26.9140   1
 -15  -2  -4-8.02102 28.4528   1
 -16  -2  -4 1889.45 129.399   1
 -16   2  -4 1947.49 128.562   1
  16   2   4 1855.10 132.279   1
  16  -2   4 2043.54 133.411   1
  17   2   4 34.9001 37.9510   1
 -17  -2  -4 58.1029 37.5795   1
 -18   2  -4 115.991 38.9790   1
  18   2   4 52.6910 38.2555   1
 -18  -2  -4 16.6685 34.2548   1
  19  -2   4 17.5552 35.3770   1
  19   2   4-35.1158 39.6862   1
 -19  -2  -4 8.27752 37.4194   1
 -20   2  -4 57.4484 41.1624   1
  20  -2   4-8.82237 44.2488   1
  20   2   4-8.51489 37.4963   1
 -20  -2  -4 8.28074 38.8507   1
 -21   2  -4 32.0037 40.1486   1
 -21  -2  -4 25.4000 38.7855   1
  21   2   4 8.16425 36.9320   1
  21  -2   4 62.1677 40.6817   1
 -22   2  -4 94.0005 41.0560   1
 -22  -2  -4 48.9155 39.3195   1
  22   2   4 131.345 45.7931   1
  22  -2   4 61.4239 43.2384   1
 -24   2  -4 22.9176 34.5360   1
  24  -2   4-8.30845 34.0242   1
  25   3  -4 26.8820 34.9432   1
 -25  -3   4 17.0484 32.0767   1
 -24   3   4 75.1788 37.7977   1
  24  -3  -4-9.17705 37.0239   1
 -23   3   4-32.7634 33.5408   1
  23  -3  -4 45.8634 35.1354   1
  23   3  -4 8.76613 30.4329   1
 -23  -3   4-25.5453 34.8685   1
 -22   3   4 113.694 39.2461   1
  22  -3  -4 117.163 41.4993   1
  22   3  -4 95.8845 38.6372   1
 -22  -3   4 74.9093 37.4050   1
 -21   3   4 145.433 41.5433   1
  21  -3  -4 199.769 45.0137   1
  21   3  -4 85.3533 36.7103   1
 -21  -3   4 213.486 46.1961   1
 -20   3   4 55.2694 36.3312   1
  20  -3  -4 25.2041 32.3866   1
  20   3  -4 59.5945 34.5059   1
 -19   3   4 997.591 83.8601   1
  19  -3  -4 1128.66 89.7158   1
  19   3  -4 1073.96 88.3237   1
 -19  -3   4 1018.17 85.9070   1
 -18   3   4 1574.45 115.211   1
  18  -3  -4 2110.09 126.605   1
 -17   3   4 838.142 70.9731   1
  17  -3  -4 736.790 69.9643   1
  17   3  -4 937.772 77.3955   1
 -17  -3   4 710.866 70.6330   1
 -16   3   4 1076.57 83.4969   1
 -16  -3   4 1152.84 88.5154   1
  16   3  -4 1236.45 92.5102   1
  16  -3  -4 1207.28 88.4116   1
 -15  -3   4 45.9456 28.6797   1
  15   3  -4 104.829 34.4236   1
  14  -3  -4 365.892 45.0969   1
 -14  -3   4 333.537 44.7728   1
 -14   3   4 447.329 46.4596   1
  14   3  -4 355.233 48.2485   1
 -13   3   4 11433.7 555.733   1
  13  -3  -4 12355.5 559.090   1
 -12   3   4 7962.56 376.065   1
 -12  -3   4 8434.82 382.599   1
  12  -3  -4 7003.26 373.642   1
  12   3  -4 8070.62 381.905   1
 -11  -3   4 4849.66 240.013   1
  11  -3  -4 4669.49 234.996   1
 -11   3   4 4641.70 233.367   1
  11   3  -4 4683.36 240.282   1
  10  -3  -4 150.848 25.2458   1
 -10  -3   4 153.585 30.3031   1
  10   3  -4 119.929 28.9337   1
  -9  -3   4 9557.91 445.483   1
   9   3  -4 9364.43 445.592   1
   8   3  -4 23472.2 1102.97   1
  -8   3   4 24756.3 1096.11   1
  -8  -3   4 24866.6 1104.33   1
   7   3  -4 6669.94 327.105   1
   7  -3  -4 7309.50 319.846   1
  -7  -3   4 6637.51 328.689   1
  -7   3   4 6722.32 319.700   1
   6  -3  -4 61842.8 2738.54   1
  -6   3   4 61518.5 2739.24   1
   5   3  -4 1268.43 80.0092   1
  -5   3   4 1446.55 72.0835   1
  -5  -3   4 1384.08 80.5139   1
   5  -3  -4 1449.26 72.7249   1
   4  -3  -4 47411.8 2113.59   1
  -4  -3   4 46502.8 2122.10   1
  -4   3   4 49916.2 2114.00   1
   4   3  -4 44877.4 2122.26   1
   3   3  -4 65.5100 16.3026   1
  -3   3   4 53.8019 11.9938   1
  -3  -3   4 59.8575 17.5172   1
   3  -3  -4 55.9230 11.6062   1
  -2  -3   4 16763.3 759.734   1
  -2   3   4 15793.5 750.951   1
   2  -3  -4 16862.7 751.732   1
   2   3  -4 18569.5 761.046   1
  -1  -3   4 18267.5 774.722   1
   1   3  -4 16939.8 774.021   1
   1  -3  -4 17812.7 769.083   1
  -1   3   4 15839.6 767.195   1
   0  -3  -4 27540.4 1231.71   1
   0   3   4 27516.1 1232.21   1
  -1  -3  -4 36309.9 1672.91   1
   1   3   4 38668.5 1674.23   1
   2  -3   4 27181.3 1229.93   1
  -2   3  -4 27410.2 1231.07   1
  -3   3  -4 226.386 30.3536   1
   3   3   4 233.496 30.5204   1
  -3  -3  -4 225.964 28.9893   1
   3  -3   4 214.977 31.0663   1
   4  -3   4 14262.6 683.336   1
   4   3   4 14929.9 682.750   1
  -4   3  -4 14710.9 682.971   1
  -4  -3  -4 15411.6 683.341   1
   5  -3   4 22796.4 1012.51   1
  -5   3  -4 22434.2 1010.11   1
   5   3   4 22399.1 1011.23   1
  -5  -3  -4 21215.1 1008.05   1
   6   3   4 23385.8 1014.59   1
   6  -3   4 22215.0 1012.55   1
  -6  -3  -4 21670.2 1008.89   1
  -6   3  -4 21519.0 1008.98   1
   7   3   4 15486.0 707.641   1
   7  -3   4 15586.2 706.899   1
  -7  -3  -4 14201.4 702.633   1
  -7   3  -4 15357.1 702.571   1
   9   3   4 1612.67 108.630   1
   9  -3   4 1704.25 108.408   1
  -9  -3  -4 1457.09 104.135   1
  -9   3  -4 1627.01 105.150   1
  10   3   4 6567.41 338.131   1
  10  -3   4 7251.11 341.471   1
 -10  -3  -4 6357.41 333.643   1
 -10   3  -4 6716.48 335.600   1
  11   3   4 1952.99 124.760   1
  11  -3   4 1858.58 121.817   1
 -11  -3  -4 1819.00 119.915   1
 -11   3  -4 1900.22 120.944   1
  12   3   4 1716.56 118.646   1
  12  -3   4 1655.49 116.636   1
 -12  -3  -4 1870.39 119.884   1
 -12   3  -4 1751.81 116.355   1
  14   3   4 1252.89 100.224   1
  14  -3   4 1325.84 102.240   1
 -14  -3  -4 1550.48 104.132   1
 -14   3  -4 1284.48 99.4819   1
  15   3   4 1272.89 98.1331   1
  15  -3   4 1397.66 100.708   1
 -15   3  -4 1181.59 92.4018   1
 -15  -3  -4 1023.34 90.9604   1
  16   3   4-25.3703 24.4879   1
  16  -3   4 8.67595 28.7811   1
 -16  -3  -4-8.16789 23.6515   1
 -16   3  -4 7.96434 27.6500   1
  17   3   4 341.920 54.4598   1
 -17  -3  -4 523.902 61.3886   1
  18   3   4-8.66019 38.6910   1
  18  -3   4 53.6917 44.9191   1
 -18  -3  -4 33.2217 36.1228   1
 -18   3  -4 95.3501 41.1202   1
  19   3   4 79.1905 40.8209   1
  19  -3   4 17.8272 28.9083   1
 -19  -3  -4 50.2021 37.8641   1
 -19   3  -4 32.1586 27.9648   1
  20   3   4-8.74422 33.4973   1
  20  -3   4 35.4465 41.0770   1
 -20  -3  -4-8.30153 31.8018   1
 -20   3  -4 40.5446 41.5089   1
  21  -3   4-8.79273 36.5641   1
 -21  -3  -4 8.14133 28.8723   1
 -21   3  -4 16.1652 40.5363   1
  22   3   4 33.0876 35.4593   1
  22  -3   4 95.5204 42.6619   1
 -22   3  -4-7.99880 33.7986   1
  23   3   4 71.0645 40.1366   1
 -23  -3  -4 73.0901 43.3163   1
  24  -3   4-24.6033 36.6306   1
 -24   3  -4-46.4638 43.4509   1
  26   4  -4 26.2197 40.0493   1
 -26  -4   4 50.1181 40.1445   1
  25   4  -4 52.4389 34.6913   1
 -25  -4   4 25.3134 35.1263   1
  24   4  -4 8.75367 34.7088   1
 -24  -4   4 8.45702 36.7328   1
  23   4  -4-8.74054 37.4314   1
  23  -4  -4-9.03069 31.3508   1
 -23  -4   4 42.0750 39.9440   1
 -23   4   4-25.3811 34.6440   1
  22   4  -4-8.78666 37.0913   1
  22  -4  -4 8.94231 33.6396   1
 -22  -4   4 8.34638 37.2476   1
 -22   4   4 41.3465 36.4150   1
  21  -4  -4 8.77418 31.1423   1
 -21   4   4 48.4974 34.6391   1
  20   4  -4 17.6316 29.9516   1
  20  -4  -4 25.5418 30.2119   1
 -20  -4   4 24.1808 29.7706   1
 -20   4   4 31.4006 32.1635   1
  19   4  -4 380.264 56.7437   1
 -19  -4   4 356.987 52.4153   1
  18   4  -4 387.361 53.6138   1
  18  -4  -4 450.825 55.6339   1
 -18  -4   4 388.814 54.0699   1
 -18   4   4 296.800 47.7563   1
  17   4  -4 157.883 37.5545   1
  17  -4  -4 143.416 36.4077   1
 -17  -4   4 212.043 39.2952   1
 -17   4   4 262.537 43.8459   1
  16   4  -4 1809.01 123.057   1
 -16  -4   4 1942.99 123.257   1
 -16   4   4 1722.61 116.376   1
  16  -4  -4 2025.08 123.279   1
 -15  -4   4 68.9213 31.3807   1
 -15   4   4 68.1201 27.5235   1
  15  -4  -4 94.2935 31.8178   1
  15   4  -4 118.943 36.6890   1
  14  -4  -4 1427.12 97.6349   1
 -14  -4   4 1532.24 99.0246   1
 -14   4   4 1188.57 89.0215   1
  13   4  -4 2144.16 133.089   1
 -13   4   4 1978.29 122.947   1
  13  -4  -4 2197.93 127.661   1
 -13  -4   4 2264.97 132.348   1
  12   4  -4-6.35393 20.0703   1
  12  -4  -4 26.4376 23.3005   1
 -12   4   4 59.9063 23.9890   1
 -12  -4   4 12.1939 21.1866   1
  11  -4  -4 2260.98 127.990   1
 -11   4   4 2144.26 125.665   1
  11   4  -4 2436.11 136.834   1
 -11  -4   4 2382.84 135.162   1
  10  -4  -4 6187.95 310.690   1
 -10   4   4 6814.11 311.116   1
 -10  -4   4 6845.37 319.522   1
  10   4  -4 6031.79 317.531   1
   9  -4  -4 2103.25 111.333   1
  -9  -4   4 1787.46 114.411   1
   9   4  -4 2149.17 119.194   1
  -8  -4   4 4368.90 236.007   1
   8   4  -4 5049.58 237.057   1
  -7   4   4 55.4578 16.7424   1
  -7  -4   4 17.4388 19.2881   1
   7   4  -4 47.9554 23.0512   1
  -6   4   4 18588.5 855.151   1
   6   4  -4 19685.0 865.633   1
  -6  -4   4 20375.3 866.286   1
   6  -4  -4 18231.0 854.650   1
  -5   4   4 29638.4 1351.63   1
   5   4  -4 30953.8 1361.81   1
  -5  -4   4 29891.4 1361.22   1
   5  -4  -4 30759.4 1352.11   1
  -4   4   4 19533.4 860.920   1
   4   4  -4 18678.4 869.761   1
  -4  -4   4 19589.8 870.679   1
   4  -4  -4 18889.6 861.159   1
   3   4  -4 15146.8 678.312   1
  -3   4   4 14746.3 669.337   1
   3  -4  -4 14476.9 669.322   1
  -3  -4   4 15421.5 679.369   1
   2   4  -4 93486.1 3939.73   1
  -2   4   4 89925.4 3930.45   1
   2  -4  -4 87013.2 3930.79   1
  -2  -4   4 84425.8 3938.16   1
   1   4  -4 7018.35 342.338   1
  -1  -4   4 7101.99 343.019   1
  -1   4   4 7655.85 338.199   1
   1  -4  -4 7221.58 338.009   1
   0  -4   4 61606.8 2759.72   1
   0   4  -4 60982.1 2758.24   1
   0  -4  -4 62529.3 2754.72   1
   0   4   4 62292.6 2754.11   1
   1  -4   4 9286.97 440.533   1
  -1   4  -4 9498.08 440.021   1
   2  -4   4 3347.24 175.645   1
  -2   4  -4 3184.55 175.106   1
  -2  -4  -4 3313.22 171.849   1
   2   4   4 3746.40 175.385   1
   3  -4   4 25367.0 1099.49   1
  -3   4  -4 24720.5 1098.75   1
  -3  -4  -4 22547.0 1095.36   1
   3   4   4 24441.7 1098.12   1
   4  -4   4 88400.2 4138.46   1
  -4  -4  -4 98395.7 4137.56   1
   4   4   4 102017. 4139.22   1
  -4   4  -4 84008.9 4135.30   1
   5  -4   4 17006.4 747.375   1
  -5  -4  -4 15602.3 744.309   1
   5   4   4 15889.7 745.328   1
  -5   4  -4 16205.4 745.008   1
   6  -4   4 3498.72 188.432   1
  -6  -4  -4 3560.33 188.296   1
   6   4   4 3737.06 189.860   1
  -6   4  -4 3338.66 185.626   1
   7  -4   4 542.384 53.5119   1
  -7  -4  -4 468.238 51.8493   1
  -7   4  -4 570.176 52.4625   1
   7   4   4 677.827 59.7036   1
   8  -4   4 8794.39 415.262   1
   8   4   4 8131.89 413.308   1
  -8   4  -4 8582.84 411.469   1
  -8  -4  -4 8323.44 409.814   1
   9  -4   4 759.752 66.5100   1
   9   4   4 558.453 60.0824   1
  -9  -4  -4 584.036 58.9654   1
  -9   4  -4 569.141 58.6676   1
 -10   4  -4 834.710 73.9382   1
  10  -4   4 1012.16 80.7335   1
 -10  -4  -4 992.379 79.6590   1
  10   4   4 962.447 79.5885   1
 -11   4  -4 645.596 62.9771   1
  11  -4   4 525.764 58.5820   1
 -11  -4  -4 515.094 61.3077   1
  11   4   4 656.507 65.7845   1
 -12   4  -4 14.5428 24.1751   1
  12  -4   4 63.1005 25.5855   1
 -12  -4  -4 29.6395 33.5361   1
  12   4   4 40.4990 34.7252   1
 -13  -4  -4 2059.00 135.077   1
  13   4   4 2227.91 141.363   1
 -14   4  -4 585.868 60.6437   1
  14  -4   4 418.060 57.6386   1
 -14  -4  -4 450.798 56.7612   1
  14   4   4 576.636 61.9011   1
 -15   4  -4 173.291 38.7160   1
  15  -4   4 119.609 36.0290   1
 -15  -4  -4 80.3890 31.9052   1
  15   4   4 186.269 37.7594   1
 -16   4  -4 729.154 73.8787   1
  16  -4   4 738.725 75.4550   1
 -16  -4  -4 683.393 71.0035   1
  16   4   4 693.536 71.1993   1
 -17   4  -4 64.9313 38.1716   1
  17  -4   4 88.1331 39.9328   1
 -17  -4  -4 57.6191 30.5019   1
  17   4   4 42.8263 31.1183   1
 -18   4  -4 278.079 49.5718   1
  18  -4   4 309.636 54.7432   1
 -18  -4  -4 400.162 58.4593   1
  18   4   4 482.266 61.5268   1
 -19   4  -4 24.5994 38.4708   1
  19  -4   4-53.0113 40.9551   1
 -20   4  -4-16.5319 36.8913   1
  20  -4   4 35.0193 40.0871   1
 -20  -4  -4 16.4923 38.6909   1
  20   4   4 34.4638 42.7633   1
 -21   4  -4 49.2213 37.5595   1
  21  -4   4-34.5906 35.4131   1
 -22   4  -4 24.2718 34.1553   1
  22  -4   4 8.47135 36.2841   1
 -22  -4  -4 7.99865 33.7673   1
  22   4   4 16.9309 36.2588   1
 -23   4  -4-7.86313 39.0221   1
  23  -4   4-24.7182 41.3221   1
 -23  -4  -4 7.74404 36.7594   1
  23   4   4 8.16419 40.9449   1
 -26  -5   4 8.28846 28.7764   1
  26   5  -4 8.51642 32.0354   1
 -24  -5   4-25.0318 39.1452   1
  24   5  -4 8.67186 35.5120   1
 -23   5   4-8.41980 33.9368   1
 -22   5   4 49.9035 36.5875   1
  22  -5  -4 113.948 40.0471   1
 -22  -5   4 150.788 44.5266   1
  22   5  -4 213.672 48.1463   1
 -21   5   4 236.856 46.5157   1
  21  -5  -4 171.340 44.1690   1
 -21  -5   4 177.547 47.4409   1
  21   5  -4 146.637 43.2549   1
 -20   5   4-7.95603 32.0657   1
  20  -5  -4-8.33801 31.9377   1
 -20  -5   4 8.43630 40.0451   1
  20   5  -4 8.66631 35.4872   1
 -19  -5   4 276.381 51.2865   1
  19   5  -4 370.557 54.8293   1
 -18   5   4 14.8232 30.8248   1
  18   5  -4-8.73204 34.6252   1
  18  -5  -4 15.5335 33.2656   1
 -18  -5   4 23.2346 33.6423   1
 -17   5   4 1198.31 90.3627   1
  17  -5  -4 1270.55 93.6697   1
  17   5  -4 1069.93 91.1228   1
 -17  -5   4 1296.43 95.4119   1
  16   5  -4 355.002 48.3411   1
  16  -5  -4 452.559 51.9687   1
 -16   5   4 363.901 46.3287   1
 -15   5   4 1066.38 79.4052   1
  15  -5  -4 1063.57 80.9127   1
  15   5  -4 1050.01 84.6522   1
 -15  -5   4 1074.32 84.8697   1
 -14  -5   4 7.07541 29.8648   1
  14   5  -4-14.5008 31.0501   1
  13   5  -4 63.2782 33.8268   1
 -13   5   4 38.9779 21.8101   1
  13  -5  -4 29.0180 21.1128   1
 -13  -5   4 80.9455 28.9656   1
  12  -5  -4 2156.79 128.948   1
 -12  -5   4 2229.89 134.117   1
 -12   5   4 2206.11 128.730   1
  12   5  -4 2341.25 136.134   1
  11  -5  -4 6835.36 327.843   1
 -11   5   4 6680.86 328.759   1
  10  -5  -4 5124.92 256.371   1
 -10  -5   4 5159.95 263.279   1
  10   5  -4 5383.88 265.718   1
 -10   5   4 5186.00 257.652   1
   9  -5  -4 25082.8 1121.59   1
  -9  -5   4 25632.3 1130.31   1
  -9   5   4 25803.1 1121.99   1
   9   5  -4 22543.5 1125.81   1
   8  -5  -4 30.9408 18.8667   1
   8   5  -4 67.4312 25.8041   1
  -8  -5   4 31.4111 24.0351   1
   7   5  -4 15828.6 742.068   1
  -7  -5   4 16437.6 743.484   1
  -6  -5   4 31372.2 1470.65   1
   6   5  -4 31923.6 1470.86   1
  -6   5   4 34194.4 1464.36   1
  -5  -5   4 3532.04 188.420   1
   5   5  -4 3763.51 189.695   1
  -5   5   4 3786.42 183.535   1
   5  -5  -4 3748.39 184.390   1
  -4  -5   4 20882.0 919.350   1
   4   5  -4 19726.5 918.225   1
  -4   5   4 20671.3 910.530   1
   4  -5  -4 19608.9 910.647   1
   3  -5  -4 107890. 4898.54   1
  -3  -5   4 112636. 4908.16   1
  -3   5   4 111470. 4898.64   1
   3   5  -4 110665. 4907.37   1
   2  -5  -4 840.643 54.6654   1
  -2   5   4 894.819 55.3039   1
  -2  -5   4 986.879 62.8772   1
   1   5  -4 224.599 31.8482   1
  -1  -5   4 147.466 29.1695   1
   0  -5   4-4.37338 19.7704   1
   0   5  -4-22.9553 21.0189   1
   0  -5  -4 14.4767 15.2763   1
   0   5   4 14.5777 15.8288   1
   1  -5   4 12196.3 539.853   1
  -1   5  -4 10842.5 535.991   1
  -1  -5  -4 11598.4 535.201   1
   1   5   4 11707.3 535.346   1
   2  -5   4 518.259 47.9288   1
  -2   5  -4 447.389 44.6789   1
  -2  -5  -4 452.278 43.1091   1
   2   5   4 489.366 44.8923   1
   3  -5   4 32975.6 1448.93   1
  -3   5  -4 32162.4 1447.74   1
  -3  -5  -4 31760.8 1445.48   1
   3   5   4 31447.0 1445.68   1
   4  -5   4 65.0945 28.6903   1
  -4   5  -4 102.202 30.2589   1
  -4  -5  -4 36.6365 23.4812   1
   4   5   4 32.0279 23.6298   1
   5  -5   4 2810.41 150.375   1
  -5   5  -4 2656.59 149.139   1
  -5  -5  -4 2482.49 147.264   1
   5   5   4 2662.11 149.415   1
  -6   5  -4 1746.14 112.510   1
   6  -5   4 1869.51 113.690   1
  -6  -5  -4 1803.02 113.613   1
   6   5   4 1896.46 114.690   1
  -8   5  -4 190.889 34.3789   1
   8   5   4 151.310 36.0116   1
  -8  -5  -4 167.612 34.4948   1
   8  -5   4 171.126 33.1916   1
   9  -5   4 3653.22 199.863   1
   9   5   4 3337.75 198.592   1
  -9   5  -4 3897.13 199.873   1
  -9  -5  -4 3673.78 200.141   1
  10  -5   4 1628.71 112.963   1
  10   5   4 1841.88 119.393   1
 -10   5  -4 1612.21 111.446   1
 -10  -5  -4 1731.64 114.298   1
  11  -5   4 729.503 70.1772   1
  11   5   4 714.047 71.5787   1
 -11  -5  -4 872.402 74.4584   1
 -11   5  -4 809.719 69.2522   1
  12  -5   4 1989.77 126.984   1
 -12   5  -4 1779.67 121.675   1
 -13   5  -4 107.354 33.2214   1
  13   5   4 123.585 36.6244   1
 -13  -5  -4 152.369 36.1362   1
  13  -5   4 72.2840 33.2701   1
  14  -5   4 748.819 71.9115   1
  14   5   4 615.290 67.9532   1
 -14   5  -4 612.728 65.2976   1
 -14  -5  -4 572.714 62.0278   1
  15  -5   4 1376.03 103.026   1
 -15   5  -4 1281.71 97.2486   1
  15   5   4 1376.37 103.045   1
 -15  -5  -4 1148.91 96.1220   1
  16   5   4-34.5561 40.0423   1
  16  -5   4 42.5956 33.2090   1
 -16  -5  -4-32.8044 34.1030   1
 -16   5  -4 24.3975 32.2439   1
  17   5   4-8.66595 38.1696   1
 -17  -5  -4 65.8545 39.9844   1
  17  -5   4 8.60633 34.1361   1
  18   5   4 34.2887 37.2821   1
  18  -5   4 86.1960 33.6573   1
 -18  -5  -4 49.5122 34.3702   1
 -18   5  -4 8.22495 28.6201   1
  19   5   4-25.7931 36.2972   1
 -19  -5  -4-8.22092 33.1414   1
  20   5   4 76.4856 42.6669   1
  20  -5   4 8.60260 27.9195   1
 -20  -5  -4 41.2656 37.3618   1
 -20   5  -4 65.2850 33.4755   1
  21   5   4 16.8721 29.3005   1
 -21  -5  -4 24.2705 29.2955   1
  22  -5   4 8.34057 37.7097   1
 -22  -5  -4 39.9444 39.2270   1
 -22   5  -4-7.92434 39.7469   1
  23   5   4 8.18350 30.2065   1
  23  -5   4-16.2919 33.3571   1
 -23  -5  -4-7.76587 28.1085   1
 -23   5  -4 39.1141 34.9082   1
  25   6  -4-8.51729 37.5047   1
 -25  -6   4 24.5869 40.2385   1
  24   6  -4 26.2619 36.9524   1
 -24  -6   4-41.5765 37.1080   1
  23   6  -4 26.6790 41.2195   1
 -23  -6   4-25.0488 41.8744   1
  22   6  -4-27.6815 35.3453   1
 -22  -6   4 8.12483 35.7767   1
  21   6  -4 264.130 48.7508   1
  21  -6  -4 187.998 46.5645   1
 -21  -6   4 198.116 46.0836   1
 -21   6   4 260.439 50.0598   1
  20  -6  -4 400.057 55.0263   1
 -20   6   4 335.882 50.8192   1
  19   6  -4 288.447 52.8899   1
 -19   6   4 174.861 42.4658   1
  19  -6  -4 234.414 47.3053   1
 -19  -6   4 287.692 51.5591   1
  18   6  -4 41.7471 33.1924   1
 -18   6   4 54.0255 30.1832   1
 -18  -6   4 112.159 37.6610   1
  18  -6  -4 7.80953 32.0704   1
  17   6  -4 8.47925 31.9125   1
  17  -6  -4 37.6393 31.7932   1
 -17   6   4 14.8411 28.9476   1
 -17  -6   4 38.9656 34.3320   1
 -16   6   4 1460.85 103.061   1
  16  -6  -4 1515.82 103.763   1
 -15  -6   4 484.980 58.6053   1
  15  -6  -4 480.028 53.3983   1
 -15   6   4 530.870 56.3920   1
  14  -6  -4 31.9563 27.9251   1
 -14   6   4 71.8884 28.1524   1
  14   6  -4 106.451 37.8565   1
 -14  -6   4 80.2548 34.7653   1
  13  -6  -4 10233.2 506.561   1
 -13   6   4 11466.4 510.387   1
  13   6  -4 11285.1 517.116   1
 -13  -6   4 9751.64 511.110   1
  12  -6  -4 63.4194 26.5983   1
 -12   6   4 91.6519 27.3879   1
  12   6  -4 62.4331 26.7733   1
 -12  -6   4 80.3377 28.0321   1
  11  -6  -4 1462.29 92.3137   1
 -11   6   4 1493.69 92.6431   1
  11   6  -4 1474.12 98.8321   1
 -11  -6   4 1172.07 92.6073   1
 -10   6   4 59.1740 24.2541   1
  10  -6  -4 15.4278 17.1220   1
  -9  -6   4-6.15052 28.8560   1
   9  -6  -4 22.6371 19.9384   1
   9   6  -4 5.86960 22.8838   1
  -9   6   4 4.52910 19.3995   1
   8   6  -4 670.345 59.9058   1
  -8  -6   4 698.757 60.7473   1
  -8   6   4 799.386 55.5503   1
   8  -6  -4 700.774 53.9508   1
   7   6  -4 5160.80 259.529   1
  -7  -6   4 5436.17 260.523   1
   7  -6  -4 4885.53 248.550   1
  -6   6   4 452.018 41.5132   1
   6   6  -4 472.970 47.4865   1
  -6  -6   4 525.521 49.2429   1
   6  -6  -4 451.614 41.2066   1
  -5   6   4 3674.58 177.214   1
   5   6  -4 3451.52 182.876   1
  -5  -6   4 3295.73 181.987   1
  -4   6   4 3476.45 168.450   1
   4  -6  -4 3562.35 168.634   1
  -4  -6   4 3366.78 176.296   1
  -3   6   4 132147. 5720.25   1
   3  -6  -4 134509. 5720.90   1
  -3  -6   4 138041. 5728.11   1
   2   6  -4 34055.3 1502.16   1
  -2   6   4 32607.4 1495.01   1
   2  -6  -4 33283.1 1494.81   1
  -2  -6   4 33561.2 1502.92   1
   1   6  -4 22545.3 995.851   1
  -1   6   4 21588.7 988.175   1
   1  -6  -4 20735.9 986.872   1
  -1  -6   4 22904.0 996.313   1
   0   6   4 10278.4 471.228   1
   0  -6  -4 10838.8 472.584   1
   0  -6   4 10441.6 476.478   1
  -1  -6  -4 41.3476 22.0926   1
   1  -6   4 25.7005 22.9682   1
  -1   6  -4 30.1030 22.1243   1
   1   6   4 13.5044 20.1230   1
  -2   6  -4 8897.61 427.045   1
  -2  -6  -4 9091.62 424.999   1
   2   6   4 9934.20 427.550   1
   3  -6   4 44357.9 2033.74   1
  -3   6  -4 45209.8 2035.55   1
  -3  -6  -4 47003.6 2034.49   1
   3   6   4 44657.0 2035.11   1
   4  -6   4 1385.44 98.1307   1
  -4  -6  -4 1573.18 98.9853   1
   4   6   4 1479.03 98.7515   1
   5  -6   4 3182.59 167.287   1
  -5   6  -4 3060.42 164.773   1
  -5  -6  -4 2761.52 162.206   1
   5   6   4 2765.90 162.579   1
  -7   6  -4 5540.60 278.951   1
   7  -6   4 5423.38 277.868   1
   7   6   4 5439.70 276.844   1
  -7  -6  -4 5167.01 275.393   1
  -8   6  -4 783.518 67.4206   1
   8  -6   4 792.830 69.0196   1
  -8  -6  -4 777.894 67.7821   1
   8   6   4 552.742 63.8058   1
  -9   6  -4 170.687 37.7202   1
   9   6   4 202.300 41.0481   1
   9  -6   4 184.744 36.9792   1
  -9  -6  -4 214.620 42.5945   1
 -10   6  -4 4229.40 229.138   1
  10  -6   4 4491.10 232.449   1
 -10  -6  -4 3899.89 225.563   1
  10   6   4 4407.98 233.858   1
  11  -6   4 706.178 66.8407   1
 -11   6  -4 592.763 62.2729   1
  11   6   4 665.167 67.0812   1
 -11  -6  -4 492.458 59.0993   1
 -12  -6  -4 83.3601 37.2368   1
  12   6   4-17.0978 32.7810   1
 -13   6  -4 93.1428 39.2397   1
  13   6   4 127.465 40.1699   1
  13  -6   4 96.2946 38.8469   1
 -13  -6  -4 130.776 41.2883   1
  14  -6   4 713.326 72.6950   1
 -14  -6  -4 870.439 75.6051   1
  14   6   4 704.166 71.8572   1
 -14   6  -4 753.098 74.2125   1
  15   6   4 496.142 62.3905   1
 -15  -6  -4 369.587 57.3843   1
 -15   6  -4 432.437 56.4091   1
 -16  -6  -4 1733.09 126.166   1
  16   6   4 2198.44 138.516   1
 -17  -6  -4 744.885 74.0627   1
  17  -6   4 665.172 73.7821   1
 -17   6  -4 793.412 75.9696   1
 -18   6  -4-8.26983 38.4013   1
  18  -6   4 119.753 44.7104   1
 -19   6  -4-8.26276 39.7510   1
  19  -6   4 34.1742 37.1883   1
 -19  -6  -4 106.295 34.5996   1
  19   6   4 59.5031 32.0678   1
 -20   6  -4-8.28690 37.9429   1
  20  -6   4-16.9575 34.1768   1
 -20  -6  -4-8.08904 34.1472   1
  20   6   4-16.9382 39.2587   1
 -21   6  -4 8.24189 36.2968   1
  21  -6   4-8.38276 36.9169   1
 -21  -6  -4 8.05580 38.2451   1
  21   6   4 58.2321 42.1582   1
 -22   6  -4-32.6254 43.8266   1
  22  -6   4 74.2705 42.7013   1
 -22  -6  -4 94.1591 38.1484   1
  22   6   4 16.3921 34.1336   1
 -23   6  -4-7.99866 37.5274   1
  23  -6   4-16.2799 37.2699   1
  26   7  -4-8.25201 37.3078   1
 -26  -7   4-15.8806 38.9870   1
  25   7  -4 8.55189 33.3388   1
 -25  -7   4 8.12345 39.4483   1
  23   7  -4-36.6639 39.8116   1
 -23  -7   4 16.1465 38.3234   1
 -22   7   4-8.98249 36.2048   1
 -21  -7   4 25.8809 35.8745   1
 -21   7   4-17.6490 31.9399   1
  21  -7  -4-8.71830 30.9180   1
  21   7  -4 17.9276 34.9431   1
 -20  -7   4 40.6764 36.3595   1
 -20   7   4 17.2492 34.2564   1
  20  -7  -4 59.6598 35.5000   1
  20   7  -4 73.4126 43.0982   1
 -19   7   4 822.892 76.7532   1
  19  -7  -4 633.641 68.5060   1
 -18  -7   4 1420.67 108.804   1
  18   7  -4 1754.62 119.269   1
 -17  -7   4 773.632 73.0739   1
  17  -7  -4 679.754 70.0301   1
  17   7  -4 621.862 68.9148   1
 -16  -7   4 685.275 68.7088   1
  16  -7  -4 809.556 71.6369   1
 -16   7   4 879.189 73.9048   1
  16   7  -4 703.008 69.5646   1
 -15   7   4 149.604 38.2610   1
  15  -7  -4 186.199 40.8276   1
  14  -7  -4 75.5511 30.3396   1
 -14   7   4 81.1013 32.5425   1
  14   7  -4 47.5633 27.6271   1
 -14  -7   4 23.1808 28.6239   1
  13   7  -4 234.012 39.1464   1
 -13  -7   4 153.294 32.7797   1
  12  -7  -4 10151.4 474.408   1
 -12   7   4 10104.2 473.433   1
  12   7  -4 9652.47 478.609   1
 -12  -7   4 9554.10 477.967   1
  11  -7  -4 293.047 38.7921   1
 -11   7   4 252.284 36.6109   1
 -11  -7   4 301.309 44.2316   1
  11   7  -4 214.525 42.0614   1
 -10  -7   4 40.1480 25.2255   1
  10  -7  -4 15.9277 21.4652   1
 -10   7   4 84.9479 25.2587   1
  10   7  -4 6.59468 27.8869   1
   9   7  -4 657.132 60.7830   1
  -9  -7   4 669.735 60.5038   1
  -9   7   4 668.263 55.8636   1
   9  -7  -4 686.787 56.9258   1
   8  -7  -4 15074.6 695.029   1
  -7  -7   4 1437.46 97.7900   1
   7   7  -4 1466.96 99.5521   1
  -7   7   4 1538.26 92.8954   1
   7  -7  -4 1539.51 93.5535   1
  -6  -7   4 8291.71 407.065   1
   6   7  -4 8546.87 407.941   1
  -6   7   4 8390.23 400.493   1
   6  -7  -4 8506.64 400.435   1
  -5  -7   4 759.007 65.3427   1
   5   7  -4 991.934 69.3711   1
  -5   7   4 854.998 61.0923   1
   5  -7  -4 832.063 61.1259   1
  -4  -7   4 13756.4 633.937   1
   4  -7  -4 13816.2 626.701   1
   4   7  -4 12998.8 632.783   1
  -4   7   4 13667.3 626.816   1
  -3  -7   4 8124.93 385.832   1
   3  -7  -4 8249.95 379.821   1
   3   7  -4 7927.82 385.534   1
  -3   7   4 7703.59 378.217   1
   2  -7  -4 29383.6 1305.86   1
  -2   7   4 28859.4 1305.42   1
   2   7  -4 27847.4 1310.24   1
  -2  -7   4 29708.9 1314.08   1
   1  -7  -4 2182.88 124.245   1
  -1   7   4 2245.53 125.354   1
   1   7  -4 2293.34 130.995   1
  -1  -7   4 2235.92 131.054   1
   0  -7  -4 34.5161 20.5657   1
   0   7   4 43.6412 24.1164   1
   0   7  -4 46.4669 26.6392   1
   0  -7   4 17.4663 26.0283   1
   1  -7   4 50.9471 25.2843   1
  -1   7  -4 11.2797 21.2424   1
  -1  -7  -4 10.0870 17.9199   1
   1   7   4 35.7254 19.5803   1
   2  -7   4 24024.2 1143.62   1
  -2   7  -4 24781.3 1143.63   1
   2   7   4 25440.6 1141.61   1
  -2  -7  -4 26150.7 1143.76   1
   3  -7   4 13465.9 647.895   1
  -3   7  -4 13834.7 647.731   1
   3   7   4 13579.6 645.188   1
  -3  -7  -4 14555.7 648.640   1
   4   7   4 3147.48 169.653   1
  -4  -7  -4 2944.47 166.880   1
  -5   7  -4 11959.0 557.798   1
   5  -7   4 11526.5 557.282   1
   6  -7   4 9717.83 455.577   1
  -6   7  -4 9165.45 453.057   1
   6   7   4 10000.5 456.119   1
  -6  -7  -4 8659.91 448.946   1
   7  -7   4 263.067 41.0620   1
  -7   7  -4 371.559 45.9669   1
   7   7   4 385.183 48.3280   1
  -7  -7  -4 288.295 46.6673   1
  -8   7  -4 5766.98 287.948   1
   8  -7   4 5423.91 286.808   1
  -8  -7  -4 5597.37 286.764   1
   8   7   4 5432.92 287.364   1
  -9   7  -4 836.466 74.3265   1
   9  -7   4 774.836 72.9216   1
  -9  -7  -4 732.741 71.5647   1
   9   7   4 947.846 78.5286   1
  10  -7   4 15.3721 30.9776   1
 -10   7  -4 30.6922 32.3870   1
  10   7   4-15.3213 28.8145   1
 -10  -7  -4-15.2297 30.1916   1
  11   7   4 469.373 56.9255   1
 -11  -7  -4 323.428 48.3413   1
  12  -7   4 1914.24 131.815   1
  12   7   4 2317.77 140.845   1
 -12  -7  -4 2052.27 134.610   1
 -12   7  -4 2103.78 135.481   1
  13  -7   4 2326.74 153.144   1
 -13  -7  -4 2736.47 156.519   1
  13   7   4 2724.48 164.574   1
 -13   7  -4 2347.26 154.236   1
 -14   7  -4 8.33023 37.1791   1
 -14  -7  -4 8.31567 32.4245   1
  14   7   4 35.2198 35.4949   1
  15  -7   4 201.920 44.1122   1
 -15  -7  -4 223.429 47.1127   1
  15   7   4 224.149 47.2582   1
 -16   7  -4 288.423 53.3667   1
  16  -7   4 179.537 45.2555   1
 -16  -7  -4 335.539 53.8371   1
  16   7   4 235.934 48.3081   1
 -17   7  -4 8.53814 35.5070   1
  17  -7   4 8.60060 35.7667   1
 -17  -7  -4-8.09757 36.1359   1
  17   7   4-53.6197 41.4239   1
 -18   7  -4-17.1025 37.1404   1
  18  -7   4-8.61847 38.4581   1
 -18  -7  -4 8.24549 37.2748   1
  18   7   4 34.8520 41.3588   1
 -19   7  -4 94.1129 40.3000   1
  19  -7   4 42.7187 35.1723   1
 -19  -7  -4 155.066 44.7499   1
  19   7   4 42.9785 40.0059   1
 -20   7  -4-8.48971 43.0219   1
 -20  -7  -4 64.1138 44.9400   1
  20   7   4-16.7373 41.0901   1
  20  -7   4 8.47833 37.8365   1
  21   7   4 32.8843 39.4786   1
  21  -7   4 24.9564 39.4913   1
 -21   7  -4-16.8132 40.8255   1
 -21  -7  -4 7.90049 35.7193   1
 -22  -7  -4-23.3487 29.2768   1
 -22   7  -4-8.34060 40.5029   1
  22   7   4 16.0804 30.2445   1
  22  -7   4-24.4617 41.3185   1
 -26  -8   4 7.81462 38.3729   1
  26   8  -4 24.6847 36.7234   1
 -24  -8   4 31.6230 40.4819   1
  24   8  -4 17.9510 38.9991   1
 -23  -8   4 17.0337 41.3913   1
  23   8  -4 60.9656 42.7924   1
 -22  -8   4 8.58926 41.2465   1
  22   8  -4-35.4695 37.9789   1
 -21  -8   4 40.8315 39.2417   1
  21   8  -4 27.6256 38.3231   1
  20  -8  -4 52.6116 38.6614   1
  20   8  -4 78.2503 38.8487   1
 -20  -8   4 8.28991 34.5304   1
 -20   8   4 51.9366 38.1667   1
  19  -8  -4-8.58569 31.0773   1
  19   8  -4 26.5987 33.3514   1
 -19  -8   4 8.09949 32.6463   1
 -19   8   4 8.43279 33.9894   1
 -18   8   4 491.204 59.7970   1
  18  -8  -4 468.680 58.1920   1
 -17   8   4 1608.03 108.955   1
  17  -8  -4 1358.71 104.612   1
  17   8  -4 1498.53 111.788   1
  16  -8  -4 828.695 74.6300   1
 -16   8   4 734.114 71.8248   1
 -16  -8   4 739.701 72.4119   1
  15  -8  -4 1611.71 114.627   1
 -15   8   4 1612.10 112.348   1
  15   8  -4 1841.10 121.459   1
 -15  -8   4 1724.34 118.140   1
 -14   8   4 1599.88 107.561   1
  14  -8  -4 1509.41 105.276   1
  13  -8  -4 3633.40 202.778   1
 -13   8   4 3698.88 203.002   1
 -13  -8   4 3730.96 207.773   1
  13   8  -4 3916.66 210.514   1
 -12  -8   4 168.789 39.8148   1
  12   8  -4 90.9508 35.5983   1
  11  -8  -4 30.8990 24.1118   1
 -11   8   4 17.7901 25.4160   1
  11   8  -4 57.4264 34.8721   1
 -11  -8   4-7.29675 30.8157   1
 -10  -8   4 14.2658 30.1137   1
  10  -8  -4 17.7729 21.4516   1
  10   8  -4 20.6968 28.2572   1
 -10   8   4 5.73580 23.4958   1
  -9  -8   4 2455.59 148.866   1
   9   8  -4 2574.35 150.028   1
  -9   8   4 2559.38 144.872   1
   9  -8  -4 2571.17 143.831   1
  -8   8   4 297.483 35.8899   1
   8   8  -4 212.637 36.1699   1
  -8  -8   4 201.048 34.4626   1
   8  -8  -4 219.818 32.9586   1
  -7   8   4 32817.9 1451.01   1
   7   8  -4 31426.9 1455.86   1
  -7  -8   4 29471.1 1453.79   1
   7  -8  -4 34373.9 1452.96   1
  -6   8   4 25.0041 19.8480   1
   6  -8  -4 15.4800 20.4785   1
  -5   8   4 2270.97 125.629   1
   5  -8  -4 2122.94 125.316   1
   4   8  -4 380.145 44.6886   1
  -4  -8   4 431.904 47.3076   1
   4  -8  -4 396.122 41.1023   1
   3   8  -4 42399.1 1824.66   1
  -3   8   4 38915.6 1815.45   1
  -3  -8   4 42989.8 1824.92   1
   3  -8  -4 38498.6 1816.46   1
   2   8  -4 6839.58 322.545   1
  -2   8   4 6241.24 313.975   1
  -2  -8   4 6396.20 321.377   1
   1   8  -4 25942.4 1195.82   1
  -1   8   4 26375.6 1192.05   1
   1  -8  -4 26500.2 1192.43   1
  -1  -8   4 26146.4 1196.40   1
   0   8  -4 296.677 41.3677   1
   0  -8  -4 351.715 40.2765   1
   0   8   4 240.618 35.5416   1
   0  -8   4 283.189 42.7366   1
   1   8   4 25388.3 1182.09   1
  -1  -8  -4 26676.0 1184.42   1
   2   8   4 10371.1 520.273   1
  -2  -8  -4 11787.1 525.393   1
   3  -8   4 7268.49 363.053   1
  -3   8  -4 6987.91 360.883   1
   3   8   4 7542.93 361.639   1
  -3  -8  -4 7611.15 362.136   1
   4  -8   4 33026.6 1388.49   1
  -4   8  -4 29824.6 1383.13   1
   4   8   4 30442.5 1382.39   1
  -4  -8  -4 28775.7 1380.89   1
   5  -8   4 121.731 33.4540   1
  -5   8  -4 264.392 42.2098   1
   5   8   4 190.579 37.7374   1
  -5  -8  -4 172.721 35.2710   1
   6  -8   4 447.955 52.8272   1
  -6   8  -4 443.089 53.9433   1
   6   8   4 501.928 54.8964   1
  -6  -8  -4 580.764 57.3283   1
   7  -8   4 20307.3 974.616   1
  -7   8  -4 20453.4 974.092   1
   7   8   4 20290.3 976.120   1
   8  -8   4 589.807 64.2210   1
  -8   8  -4 552.063 63.4911   1
  -8  -8  -4 559.640 61.0014   1
   8   8   4 667.881 66.2318   1
   9   8   4 2576.87 162.341   1
  -9  -8  -4 2897.17 165.191   1
  -9   8  -4 2988.22 166.420   1
   9  -8   4 2582.19 162.963   1
  11   8   4 626.225 64.6498   1
 -11  -8  -4 598.542 62.7529   1
 -11   8  -4 592.249 64.9997   1
  11  -8   4 575.756 64.6606   1
  12   8   4 1437.79 106.697   1
  12  -8   4 1408.26 103.973   1
 -12  -8  -4 1414.98 102.238   1
 -12   8  -4 1213.61 98.8041   1
 -13   8  -4 266.831 51.2802   1
 -13  -8  -4 290.602 50.7587   1
[truncated: 946,374 more chars]
