# Supplementary material for: Structural insight into the cooperativity of spin crossover compounds
Source: Acta Crystallogr B Struct Sci Cryst Eng Mater. 2023 Aug 11;79(Pt 5):354–67. doi: 10.1107/S2052520623005814 (PMC10552598; doi:10.1107/S2052520623005814)
Supplement: Supplementary file 4 [file b-79-00354-sup4.zip › Bia_Pmono_243K.cif]

data_SC2_243K
 
_audit_creation_method            'SHELXL-2018/3'
_shelx_SHELXL_version_number      '2018/3'
_chemical_name_systematic         ?
_chemical_name_common             ?
_chemical_melting_point           ?
_chemical_formula_moiety          ?
_chemical_formula_sum
 'C38 H28 Fe N6 S2' 
_chemical_formula_weight          688.63

loop_
 _atom_type_symbol
 _atom_type_description
 _atom_type_scat_dispersion_real
 _atom_type_scat_dispersion_imag
 _atom_type_scat_source
 'C'  'C'   0.0024   0.0013
 'International Tables Vol C Tables 4.2.6.8 and 6.1.1.4'
 'H'  'H'   0.0000   0.0000
 'International Tables Vol C Tables 4.2.6.8 and 6.1.1.4'
 'N'  'N'   0.0049   0.0027
 'International Tables Vol C Tables 4.2.6.8 and 6.1.1.4'
 'S'  'S'   0.1051   0.1002
 'International Tables Vol C Tables 4.2.6.8 and 6.1.1.4'
 'Fe'  'Fe'   0.3265   0.6960
 'International Tables Vol C Tables 4.2.6.8 and 6.1.1.4'
 
_space_group_crystal_system       monoclinic
_space_group_IT_number            14
_space_group_name_H-M_alt         'P 21/c'
_space_group_name_Hall            '-P 2ybc'
 
_shelx_space_group_comment
;
The symmetry employed for this shelxl refinement is uniquely defined
by the following loop, which should always be used as a source of
symmetry information in preference to the above space-group names.
They are only intended as comments.
;
 
loop_
 _space_group_symop_operation_xyz
 'x, y, z'
 '-x, y+1/2, -z+1/2'
 '-x, -y, -z'
 'x, -y-1/2, z-1/2'
 
_cell_length_a                    17.2658(2)
_cell_length_b                    12.46800(10)
_cell_length_c                    17.2350(2)
_cell_angle_alpha                 90
_cell_angle_beta                  115.7870(14)
_cell_angle_gamma                 90
_cell_volume                      3340.71(7)
_cell_formula_units_Z             4
_cell_measurement_temperature     293(2)
_cell_measurement_reflns_used     11390
_cell_measurement_theta_min       1.859
_cell_measurement_theta_max       31.869
 
_exptl_crystal_description        Needle
_exptl_crystal_colour             ?
_exptl_crystal_density_meas       ?
_exptl_crystal_density_method     ?
_exptl_crystal_density_diffrn     1.369          
_exptl_crystal_F_000              1424
_exptl_transmission_factor_min    ?
_exptl_transmission_factor_max    ?
_exptl_crystal_size_max           ?
_exptl_crystal_size_mid           ?
_exptl_crystal_size_min           ?
_exptl_absorpt_coefficient_mu     0.450
_shelx_estimated_absorpt_T_min    ?
_shelx_estimated_absorpt_T_max    ?
_exptl_absorpt_correction_type    ?
_exptl_absorpt_correction_T_min   ?
_exptl_absorpt_correction_T_max   ?
_exptl_absorpt_process_details    ?
_exptl_absorpt_special_details    ?
_diffrn_ambient_temperature       293(2)
_diffrn_radiation_wavelength      0.63582
_diffrn_radiation_type            Synchrotron
_diffrn_source                    ?
_diffrn_measurement_device_type   '4-circle diffractometer'
_diffrn_measurement_method        ?
_diffrn_detector_area_resol_mean  ?
_diffrn_reflns_number             25076
_diffrn_reflns_av_unetI/netI      0.0316
_diffrn_reflns_av_R_equivalents   0.0312
_diffrn_reflns_limit_h_min        -22
_diffrn_reflns_limit_h_max        22
_diffrn_reflns_limit_k_min        -16
_diffrn_reflns_limit_k_max        16
_diffrn_reflns_limit_l_min        -21
_diffrn_reflns_limit_l_max        21
_diffrn_reflns_theta_min          1.873
_diffrn_reflns_theta_max          25.079
_diffrn_reflns_theta_full         22.426
_diffrn_measured_fraction_theta_max   0.939
_diffrn_measured_fraction_theta_full  0.970
_diffrn_reflns_Laue_measured_fraction_max    0.939
_diffrn_reflns_Laue_measured_fraction_full   0.970
_diffrn_reflns_point_group_measured_fraction_max   0.939
_diffrn_reflns_point_group_measured_fraction_full  0.970
_reflns_number_total              7796
_reflns_number_gt                 6796
_reflns_threshold_expression      'I > 2\s(I)'
_reflns_Friedel_coverage          0.000
_reflns_Friedel_fraction_max      .
_reflns_Friedel_fraction_full     .
 
_reflns_special_details
;
 Reflections were merged by SHELXL according to the crystal
 class for the calculation of statistics and refinement.
 
 _reflns_Friedel_fraction is defined as the number of unique
 Friedel pairs measured divided by the number that would be
 possible theoretically, ignoring centric projections and
 systematic absences.
;
 
_computing_data_collection        ?
_computing_cell_refinement        ?
_computing_data_reduction         ?
_computing_structure_solution     ?
_computing_structure_refinement 'SHELXL-2018/3 (Sheldrick, 2018)'
_computing_molecular_graphics     ?
_computing_publication_material   ?
_refine_special_details           ?
_refine_ls_structure_factor_coef  Fsqd
_refine_ls_matrix_type            full
_refine_ls_weighting_scheme       calc
_refine_ls_weighting_details
'w=1/[\s^2^(Fo^2^)+(0.0582P)^2^+0.6438P] where P=(Fo^2^+2Fc^2^)/3'
_atom_sites_solution_primary      ?
_atom_sites_solution_secondary    ?
_atom_sites_solution_hydrogens    geom
_refine_ls_hydrogen_treatment     constr
_refine_ls_extinction_method      'SHELXL-2018/3 (Sheldrick 2018)'
_refine_ls_extinction_coef        0.0079(7)
_refine_ls_extinction_expression
 'Fc^*^=kFc[1+0.001xFc^2^\l^3^/sin(2\q)]^-1/4^'
_refine_ls_number_reflns          7796
_refine_ls_number_parameters      457
_refine_ls_number_restraints      73
_refine_ls_R_factor_all           0.0424
_refine_ls_R_factor_gt            0.0378
_refine_ls_wR_factor_ref          0.1132
_refine_ls_wR_factor_gt           0.1084
_refine_ls_goodness_of_fit_ref    1.048
_refine_ls_restrained_S_all       1.046
_refine_ls_shift/su_max           0.001
_refine_ls_shift/su_mean          0.000
 
loop_
 _atom_site_label
 _atom_site_type_symbol
 _atom_site_fract_x
 _atom_site_fract_y
 _atom_site_fract_z
 _atom_site_U_iso_or_equiv
 _atom_site_adp_type
 _atom_site_occupancy
 _atom_site_site_symmetry_order  
 _atom_site_calc_flag
 _atom_site_refinement_flags_posn
 _atom_site_refinement_flags_adp
 _atom_site_refinement_flags_occupancy
 _atom_site_disorder_assembly
 _atom_site_disorder_group
Fe01 Fe 0.75877(2) 0.30368(2) 0.82484(2) 0.05040(9) Uani 1 1 d . . . . .
S002 S 0.54523(3) 0.34233(4) 0.92182(3) 0.06709(14) Uani 1 1 d . . . . .
S001 S 0.95203(4) 0.11559(4) 1.07036(3) 0.07397(15) Uani 1 1 d . . . . .
N005 N 0.71083(9) 0.14310(10) 0.79367(8) 0.0490(3) Uani 1 1 d . . . . .
N006 N 0.81092(11) 0.45669(12) 0.82143(9) 0.0644(4) Uani 1 1 d . . . . .
N003 N 0.66769(9) 0.31051(10) 0.68791(9) 0.0491(3) Uani 1 1 d . . . . .
N004 N 0.84815(9) 0.27517(11) 0.76626(8) 0.0493(3) Uani 1 1 d . . . . .
N002 N 0.67147(13) 0.36102(17) 0.86601(12) 0.0784(5) Uani 1 1 d . . . . .
N001 N 0.84764(11) 0.25495(13) 0.94406(10) 0.0636(4) Uani 1 1 d . . . . .
C015 C 0.63942(11) 0.21933(13) 0.65515(11) 0.0534(4) Uani 1 1 d . . . . .
H015 H 0.604709 0.212882 0.596328 0.064 Uiso 1 1 calc R U . . .
C016 C 0.66156(10) 0.12545(13) 0.70993(10) 0.0504(3) Uani 1 1 d . . . . .
C003 C 0.64814(10) 0.40009(12) 0.63192(10) 0.0496(3) Uani 1 1 d . . . . .
C021 C 0.85771(10) 0.17757(13) 0.72921(10) 0.0488(3) Uani 1 1 d . . . . .
C024 C 0.86628(11) -0.01679(14) 0.65582(11) 0.0556(4) Uani 1 1 d D . . . .
C007 C 0.60400(12) 0.58317(14) 0.60233(11) 0.0583(4) Uani 1 1 d . . . . .
H007 H 0.586602 0.646441 0.618637 0.070 Uiso 1 1 calc R U . . .
C012 C 0.56867(15) 0.85333(18) 0.36470(15) 0.0758(6) Uani 1 1 d . . . . .
H012 H 0.561473 0.913017 0.329858 0.091 Uiso 1 1 calc R U . . .
C010 C 0.55981(12) 0.66472(16) 0.38064(12) 0.0616(4) Uani 1 1 d . . . . .
H010 H 0.545511 0.597133 0.355568 0.074 Uiso 1 1 calc R U . . .
C022 C 0.83955(12) 0.17207(14) 0.64301(11) 0.0565(4) Uani 1 1 d . . . . .
H022 H 0.824143 0.233746 0.609321 0.068 Uiso 1 1 calc R U . . .
C008 C 0.62361(12) 0.49529(14) 0.65593(11) 0.0564(4) Uani 1 1 d . . . . .
H008 H 0.620361 0.499971 0.708289 0.068 Uiso 1 1 calc R U . . .
C025 C 0.88363(11) -0.00992(14) 0.74184(11) 0.0550(4) Uani 1 1 d . . . . .
H025 H 0.898214 -0.071666 0.775461 0.066 Uiso 1 1 calc R U . . .
C002 C 0.61899(13) 0.35241(14) 0.88938(11) 0.0575(4) Uani 1 1 d . . . . .
C004 C 0.65352(12) 0.39471(13) 0.55514(11) 0.0565(4) Uani 1 1 d . . . . .
H004 H 0.669949 0.330982 0.538497 0.068 Uiso 1 1 calc R U . . .
C020 C 0.73130(12) 0.05960(14) 0.84681(11) 0.0568(4) Uani 1 1 d . . . . .
H020 H 0.764769 0.071211 0.905329 0.068 Uiso 1 1 calc R U . . .
C005 C 0.63473(12) 0.48315(14) 0.50256(11) 0.0580(4) Uani 1 1 d . . . . .
H005 H 0.638961 0.478377 0.450687 0.070 Uiso 1 1 calc R U . . .
C009 C 0.59299(11) 0.67433(13) 0.46885(12) 0.0557(4) Uani 1 1 d . . . . .
C017 C 0.63344(13) 0.02501(15) 0.67787(12) 0.0649(4) Uani 1 1 d . . . . .
H017 H 0.599497 0.014849 0.619262 0.078 Uiso 1 1 calc R U . . .
C006 C 0.60963(11) 0.57928(13) 0.52496(11) 0.0529(3) Uani 1 1 d . . . . .
C018 C 0.65622(14) -0.06061(15) 0.73376(14) 0.0715(5) Uani 1 1 d . . . . .
H018 H 0.638347 -0.129663 0.713465 0.086 Uiso 1 1 calc R U . . .
C001 C 0.89145(12) 0.19788(13) 0.99726(11) 0.0544(4) Uani 1 1 d . . . . .
C011 C 0.54739(14) 0.75347(18) 0.32879(14) 0.0696(5) Uani 1 1 d . . . . .
H011 H 0.524489 0.745387 0.269309 0.084 Uiso 1 1 calc R U . . .
C026 C 0.87973(10) 0.08644(13) 0.77864(10) 0.0515(3) Uani 1 1 d . . . . .
H026 H 0.891946 0.089831 0.836726 0.062 Uiso 1 1 calc R U . . .
C028 C 0.86717(13) 0.46032(15) 0.78704(12) 0.0649(5) Uani 1 1 d . . . . .
C014 C 0.61268(15) 0.77620(15) 0.50343(14) 0.0700(5) Uani 1 1 d . . . . .
H014 H 0.634604 0.785197 0.562768 0.084 Uiso 1 1 calc R U . . .
C013 C 0.60036(17) 0.86493(17) 0.45141(16) 0.0810(6) Uani 1 1 d . . . . .
H013 H 0.613830 0.932903 0.475885 0.097 Uiso 1 1 calc R U . . .
C023 C 0.84422(13) 0.07566(15) 0.60709(11) 0.0614(4) Uani 1 1 d . . . . .
H023 H 0.832348 0.072562 0.549077 0.074 Uiso 1 1 calc R U . . .
C027 C 0.88233(12) 0.35971(14) 0.75468(12) 0.0599(4) Uani 1 1 d . . . . .
H027 H 0.916812 0.356997 0.725655 0.072 Uiso 1 1 calc R U . . .
C019 C 0.70523(13) -0.04269(15) 0.81908(13) 0.0649(4) Uani 1 1 d . . . . .
H019 H 0.720851 -0.099248 0.858117 0.078 Uiso 1 1 calc R U . . .
C032 C 0.79404(19) 0.54817(18) 0.85175(14) 0.0874(7) Uani 1 1 d . . . . .
H032 H 0.754824 0.547803 0.875401 0.105 Uiso 1 1 calc R U . . .
C031 C 0.8339(3) 0.6434(2) 0.8485(2) 0.1163(12) Uani 1 1 d . . . . .
H031 H 0.821035 0.706209 0.869632 0.140 Uiso 1 1 calc R U . . .
C029 C 0.90920(19) 0.55310(18) 0.78307(18) 0.0952(8) Uani 1 1 d . . . . .
H029 H 0.948389 0.552370 0.759394 0.114 Uiso 1 1 calc R U . . .
C030 C 0.8920(3) 0.6451(2) 0.8145(2) 0.1194(12) Uani 1 1 d . . . . .
H030 H 0.919428 0.708706 0.812834 0.143 Uiso 1 1 calc R U . . .
C1A C 0.8722(6) -0.1238(5) 0.6199(6) 0.061(2) Uani 0.53(3) 1 d DG . P A 1
C2A C 0.8253(7) -0.2078(6) 0.6312(6) 0.089(2) Uani 0.53(3) 1 d G . P A 1
H2A H 0.790336 -0.195890 0.658950 0.107 Uiso 0.53(3) 1 calc R U P A 1
C3A C 0.8305(9) -0.3097(5) 0.6011(7) 0.104(3) Uani 0.53(3) 1 d G . P A 1
H3A H 0.799032 -0.365972 0.608707 0.124 Uiso 0.53(3) 1 calc R U P A 1
C4A C 0.8827(8) -0.3276(7) 0.5597(7) 0.094(3) Uani 0.53(3) 1 d G . P A 1
H4A H 0.886144 -0.395791 0.539526 0.113 Uiso 0.53(3) 1 calc R U P A 1
C5A C 0.9296(6) -0.2436(12) 0.5483(7) 0.088(2) Uani 0.53(3) 1 d G . P A 1
H5A H 0.964560 -0.255529 0.520587 0.105 Uiso 0.53(3) 1 calc R U P A 1
C6A C 0.9244(5) -0.1417(10) 0.5784(6) 0.0751(18) Uani 0.53(3) 1 d G . P A 1
H6A H 0.955865 -0.085447 0.570831 0.090 Uiso 0.53(3) 1 calc R U P A 1
C1B C 0.8757(8) -0.1163(6) 0.6166(7) 0.074(3) Uani 0.47(3) 1 d DG . P A 2
C2B C 0.8444(10) -0.2140(7) 0.6295(6) 0.084(2) Uani 0.47(3) 1 d G . P A 2
H2B H 0.812464 -0.217023 0.661197 0.101 Uiso 0.47(3) 1 calc R U P A 2
C3B C 0.8609(13) -0.3074(6) 0.5952(6) 0.098(3) Uani 0.47(3) 1 d G . P A 2
H3B H 0.839954 -0.372775 0.603826 0.118 Uiso 0.47(3) 1 calc R U P A 2
C4B C 0.9086(11) -0.3029(10) 0.5479(6) 0.094(3) Uani 0.47(3) 1 d G . P A 2
H4B H 0.919643 -0.365333 0.524872 0.113 Uiso 0.47(3) 1 calc R U P A 2
C5B C 0.9399(7) -0.2051(13) 0.5349(7) 0.091(3) Uani 0.47(3) 1 d G . P A 2
H5B H 0.971841 -0.202139 0.503287 0.109 Uiso 0.47(3) 1 calc R U P A 2
C6B C 0.9234(7) -0.1118(10) 0.5693(8) 0.0786(19) Uani 0.47(3) 1 d G . P A 2
H6B H 0.944352 -0.046386 0.560658 0.094 Uiso 0.47(3) 1 calc R U P A 2
 
loop_
 _atom_site_aniso_label
 _atom_site_aniso_U_11
 _atom_site_aniso_U_22
 _atom_site_aniso_U_33
 _atom_site_aniso_U_23
 _atom_site_aniso_U_13
 _atom_site_aniso_U_12
Fe01 0.05998(15) 0.04738(14) 0.04383(14) 0.00155(8) 0.02255(11) 0.00293(9)
S002 0.0714(3) 0.0701(3) 0.0604(3) 0.0081(2) 0.0293(2) 0.0069(2)
S001 0.0848(3) 0.0641(3) 0.0672(3) 0.0154(2) 0.0278(3) 0.0111(2)
N005 0.0536(7) 0.0485(7) 0.0464(6) 0.0018(5) 0.0231(6) -0.0022(5)
N006 0.0789(10) 0.0500(7) 0.0502(7) -0.0057(6) 0.0150(7) 0.0063(7)
N003 0.0523(7) 0.0487(7) 0.0452(6) 0.0008(5) 0.0203(6) 0.0041(5)
N004 0.0551(7) 0.0473(6) 0.0431(6) 0.0021(5) 0.0192(5) 0.0016(5)
N002 0.0809(11) 0.0952(13) 0.0665(10) -0.0020(9) 0.0391(9) 0.0126(10)
N001 0.0736(9) 0.0640(9) 0.0491(8) 0.0008(6) 0.0228(7) 0.0043(7)
C015 0.0550(8) 0.0532(8) 0.0452(8) 0.0003(6) 0.0155(7) 0.0007(7)
C016 0.0510(8) 0.0485(8) 0.0499(8) -0.0012(6) 0.0205(7) -0.0018(6)
C003 0.0522(8) 0.0469(7) 0.0471(7) 0.0020(6) 0.0191(6) 0.0040(6)
C021 0.0503(8) 0.0503(8) 0.0472(8) 0.0024(6) 0.0224(6) 0.0036(6)
C024 0.0529(8) 0.0574(9) 0.0536(8) -0.0018(7) 0.0203(7) 0.0105(7)
C007 0.0694(10) 0.0501(8) 0.0580(9) 0.0006(7) 0.0303(8) 0.0126(7)
C012 0.0876(14) 0.0643(12) 0.0820(14) 0.0222(10) 0.0431(12) 0.0139(10)
C010 0.0633(10) 0.0602(10) 0.0613(10) 0.0039(8) 0.0271(8) 0.0068(8)
C022 0.0692(10) 0.0550(9) 0.0493(8) 0.0080(7) 0.0294(8) 0.0088(7)
C008 0.0666(10) 0.0551(9) 0.0499(8) 0.0009(7) 0.0275(7) 0.0098(7)
C025 0.0559(8) 0.0521(8) 0.0520(8) 0.0057(7) 0.0187(7) 0.0106(7)
C002 0.0695(10) 0.0536(9) 0.0432(8) 0.0033(6) 0.0188(8) 0.0117(7)
C004 0.0693(10) 0.0473(8) 0.0557(9) -0.0003(7) 0.0299(8) 0.0082(7)
C020 0.0642(9) 0.0539(9) 0.0524(8) 0.0053(7) 0.0256(8) -0.0065(7)
C005 0.0739(10) 0.0537(9) 0.0528(8) 0.0036(7) 0.0333(8) 0.0080(8)
C009 0.0570(9) 0.0509(8) 0.0620(10) 0.0061(7) 0.0285(8) 0.0082(7)
C017 0.0692(10) 0.0551(9) 0.0580(9) -0.0063(7) 0.0161(8) -0.0082(8)
C006 0.0544(8) 0.0493(8) 0.0544(8) 0.0030(7) 0.0233(7) 0.0062(6)
C018 0.0806(12) 0.0472(9) 0.0796(13) -0.0044(8) 0.0281(10) -0.0116(8)
C001 0.0640(9) 0.0531(8) 0.0463(8) -0.0052(6) 0.0243(7) -0.0028(7)
C011 0.0718(11) 0.0742(12) 0.0622(11) 0.0142(9) 0.0285(9) 0.0125(9)
C026 0.0541(8) 0.0554(8) 0.0439(7) 0.0036(6) 0.0203(6) 0.0049(7)
C028 0.0717(11) 0.0510(9) 0.0600(10) 0.0022(7) 0.0175(9) -0.0057(8)
C014 0.0906(14) 0.0541(9) 0.0667(11) 0.0022(8) 0.0355(10) 0.0067(9)
C013 0.1037(17) 0.0515(10) 0.0890(15) 0.0059(10) 0.0430(14) 0.0029(10)
C023 0.0726(11) 0.0665(10) 0.0467(8) 0.0018(7) 0.0274(8) 0.0124(8)
C027 0.0633(10) 0.0570(9) 0.0598(10) 0.0039(7) 0.0270(8) -0.0043(7)
C019 0.0702(11) 0.0528(9) 0.0700(11) 0.0112(8) 0.0288(9) -0.0057(8)
C032 0.1165(19) 0.0622(12) 0.0643(11) -0.0123(9) 0.0215(12) 0.0166(12)
C031 0.158(3) 0.0540(13) 0.0921(19) -0.0193(12) 0.012(2) 0.0114(16)
C029 0.1054(18) 0.0593(12) 0.1025(18) 0.0074(12) 0.0281(15) -0.0174(12)
C030 0.148(3) 0.0533(13) 0.124(3) -0.0036(14) 0.028(2) -0.0179(16)
C1A 0.058(4) 0.058(3) 0.052(4) -0.016(3) 0.009(3) 0.015(3)
C2A 0.079(4) 0.059(3) 0.113(5) -0.021(3) 0.027(3) 0.002(3)
C3A 0.102(6) 0.067(3) 0.115(5) -0.026(3) 0.022(4) 0.009(3)
C4A 0.112(5) 0.070(3) 0.067(4) -0.015(3) 0.007(3) 0.027(3)
C5A 0.103(4) 0.073(5) 0.070(4) -0.011(4) 0.022(3) 0.044(4)
C6A 0.076(3) 0.070(4) 0.072(4) -0.014(3) 0.024(3) 0.025(3)
C1B 0.075(7) 0.075(4) 0.059(6) 0.010(4) 0.016(5) 0.029(4)
C2B 0.100(6) 0.070(4) 0.076(4) 0.006(3) 0.031(4) 0.030(4)
C3B 0.133(8) 0.067(3) 0.080(5) -0.004(3) 0.032(5) 0.025(4)
C4B 0.126(7) 0.061(4) 0.078(4) 0.003(4) 0.029(4) 0.043(4)
C5B 0.103(5) 0.078(5) 0.077(4) 0.001(4) 0.026(3) 0.044(4)
C6B 0.084(4) 0.076(4) 0.065(3) -0.001(3) 0.023(3) 0.038(3)
 
_geom_special_details
;
 All esds (except the esd in the dihedral angle between two l.s. planes)
 are estimated using the full covariance matrix.  The cell esds are taken
 into account individually in the estimation of esds in distances, angles
 and torsion angles; correlations between esds in cell parameters are only
 used when they are defined by crystal symmetry.  An approximate (isotropic)
 treatment of cell esds is used for estimating esds involving l.s. planes.
;
 
loop_
 _geom_bond_atom_site_label_1
 _geom_bond_atom_site_label_2
 _geom_bond_distance
 _geom_bond_site_symmetry_2
 _geom_bond_publ_flag
Fe01 N001 2.0500(16) . ?
Fe01 N002 2.0536(19) . ?
Fe01 N006 2.1212(17) . ?
Fe01 N005 2.1437(13) . ?
Fe01 N003 2.1956(13) . ?
Fe01 N004 2.2096(14) . ?
S002 C002 1.603(2) . ?
S001 C001 1.6085(18) . ?
N005 C020 1.329(2) . ?
N005 C016 1.337(2) . ?
N006 C032 1.338(3) . ?
N006 C028 1.341(3) . ?
N003 C015 1.269(2) . ?
N003 C003 1.417(2) . ?
N004 C027 1.266(2) . ?
N004 C021 1.417(2) . ?
N002 C002 1.146(3) . ?
N001 C001 1.147(2) . ?
C015 C016 1.447(2) . ?
C016 C017 1.370(2) . ?
C003 C004 1.368(2) . ?
C003 C008 1.383(2) . ?
C021 C026 1.371(2) . ?
C021 C022 1.380(2) . ?
C024 C023 1.379(3) . ?
C024 C025 1.382(2) . ?
C024 C1B 1.455(6) . ?
C024 C1A 1.493(5) . ?
C007 C008 1.377(2) . ?
C007 C006 1.379(2) . ?
C012 C013 1.357(3) . ?
C012 C011 1.368(3) . ?
C010 C009 1.377(3) . ?
C010 C011 1.379(3) . ?
C022 C023 1.370(3) . ?
C025 C026 1.374(2) . ?
C004 C005 1.374(2) . ?
C020 C019 1.368(2) . ?
C005 C006 1.385(2) . ?
C009 C014 1.381(3) . ?
C009 C006 1.477(2) . ?
C017 C018 1.376(3) . ?
C018 C019 1.358(3) . ?
C028 C029 1.383(3) . ?
C028 C027 1.442(3) . ?
C014 C013 1.381(3) . ?
C032 C031 1.385(4) . ?
C031 C030 1.365(5) . ?
C029 C030 1.356(4) . ?
C1A C2A 1.3900 . ?
C1A C6A 1.3900 . ?
C2A C3A 1.3900 . ?
C3A C4A 1.3900 . ?
C4A C5A 1.3900 . ?
C5A C6A 1.3900 . ?
C1B C2B 1.3900 . ?
C1B C6B 1.3900 . ?
C2B C3B 1.3900 . ?
C3B C4B 1.3900 . ?
C4B C5B 1.3900 . ?
C5B C6B 1.3900 . ?
 
loop_
 _geom_angle_atom_site_label_1
 _geom_angle_atom_site_label_2
 _geom_angle_atom_site_label_3
 _geom_angle
 _geom_angle_site_symmetry_1
 _geom_angle_site_symmetry_3
 _geom_angle_publ_flag
N001 Fe01 N002 95.66(7) . . ?
N001 Fe01 N006 98.78(6) . . ?
N002 Fe01 N006 94.63(8) . . ?
N001 Fe01 N005 90.77(6) . . ?
N002 Fe01 N005 98.64(7) . . ?
N006 Fe01 N005 162.81(6) . . ?
N001 Fe01 N003 164.29(6) . . ?
N002 Fe01 N003 93.88(6) . . ?
N006 Fe01 N003 92.84(5) . . ?
N005 Fe01 N003 75.46(5) . . ?
N001 Fe01 N004 92.48(6) . . ?
N002 Fe01 N004 167.78(7) . . ?
N006 Fe01 N004 75.10(6) . . ?
N005 Fe01 N004 90.32(5) . . ?
N003 Fe01 N004 80.28(5) . . ?
C020 N005 C016 117.95(14) . . ?
C020 N005 Fe01 126.94(11) . . ?
C016 N005 Fe01 114.79(10) . . ?
C032 N006 C028 117.8(2) . . ?
C032 N006 Fe01 126.05(18) . . ?
C028 N006 Fe01 116.13(12) . . ?
C015 N003 C003 118.13(14) . . ?
C015 N003 Fe01 113.62(11) . . ?
C003 N003 Fe01 127.54(10) . . ?
C027 N004 C021 119.37(15) . . ?
C027 N004 Fe01 113.85(12) . . ?
C021 N004 Fe01 125.84(10) . . ?
C002 N002 Fe01 154.24(18) . . ?
C001 N001 Fe01 158.56(15) . . ?
N003 C015 C016 119.55(15) . . ?
N005 C016 C017 122.24(15) . . ?
N005 C016 C015 115.77(14) . . ?
C017 C016 C015 121.99(15) . . ?
C004 C003 C008 119.35(15) . . ?
C004 C003 N003 121.58(14) . . ?
C008 C003 N003 119.07(14) . . ?
C026 C021 C022 119.96(15) . . ?
C026 C021 N004 119.13(14) . . ?
C022 C021 N004 120.76(14) . . ?
C023 C024 C025 118.38(16) . . ?
C023 C024 C1B 119.1(5) . . ?
C025 C024 C1B 122.4(5) . . ?
C023 C024 C1A 123.0(4) . . ?
C025 C024 C1A 118.6(4) . . ?
C008 C007 C006 121.35(15) . . ?
C013 C012 C011 119.70(19) . . ?
C009 C010 C011 121.21(19) . . ?
C023 C022 C021 119.96(16) . . ?
C007 C008 C003 120.01(15) . . ?
C026 C025 C024 121.22(15) . . ?
N002 C002 S002 179.10(18) . . ?
C003 C004 C005 120.20(15) . . ?
N005 C020 C019 122.76(16) . . ?
C004 C005 C006 121.56(16) . . ?
C010 C009 C014 117.56(17) . . ?
C010 C009 C006 121.48(16) . . ?
C014 C009 C006 120.94(17) . . ?
C016 C017 C018 118.94(17) . . ?
C007 C006 C005 117.51(15) . . ?
C007 C006 C009 121.97(15) . . ?
C005 C006 C009 120.48(15) . . ?
C019 C018 C017 118.94(17) . . ?
N001 C001 S001 178.69(18) . . ?
C012 C011 C010 120.1(2) . . ?
C021 C026 C025 119.60(15) . . ?
N006 C028 C029 123.1(2) . . ?
N006 C028 C027 115.47(16) . . ?
C029 C028 C027 121.4(2) . . ?
C013 C014 C009 121.1(2) . . ?
C012 C013 C014 120.3(2) . . ?
C022 C023 C024 120.87(16) . . ?
N004 C027 C028 119.19(18) . . ?
C018 C019 C020 119.15(17) . . ?
N006 C032 C031 121.2(3) . . ?
C030 C031 C032 120.1(3) . . ?
C030 C029 C028 118.5(3) . . ?
C029 C030 C031 119.2(3) . . ?
C2A C1A C6A 120.0 . . ?
C2A C1A C024 117.7(5) . . ?
C6A C1A C024 122.2(5) . . ?
C3A C2A C1A 120.0 . . ?
C2A C3A C4A 120.0 . . ?
C5A C4A C3A 120.0 . . ?
C6A C5A C4A 120.0 . . ?
C5A C6A C1A 120.0 . . ?
C2B C1B C6B 120.0 . . ?
C2B C1B C024 122.9(7) . . ?
C6B C1B C024 116.9(7) . . ?
C1B C2B C3B 120.0 . . ?
C2B C3B C4B 120.0 . . ?
C5B C4B C3B 120.0 . . ?
C6B C5B C4B 120.0 . . ?
C5B C6B C1B 120.0 . . ?
 
_refine_diff_density_max    0.370
_refine_diff_density_min   -0.372
_refine_diff_density_rms    0.042

_shelx_res_file
;

TITL sc2_093K_a.res in P2(1)/c
    SC2_243K.res
    created by SHELXL-2018/3 at 12:20:32 on 15-Apr-2021
REM Old TITL SC2_093K in P2(1)/c
REM SHELXT solution in P2(1)/c: R1 0.091, Rweak 0.004, Alpha 0.025
REM <I/s>   0.460 for  267 systematic absences,  Orientation as input
REM Formula found by SHELXT:  C38 N6 S2 Fe

CELL 0.63582 17.2658 12.4680 17.2350 90.0000 115.7870 90.0000
ZERR 4.000 0.0002 0.0001 0.0002 0.0000 0.0014 0.0000
LATT  1
SYMM -X, 1/2+Y, 1/2-Z
SFAC C H N S FE
DISP $C  0.00244  0.00131  9.14798!source kissel
DISP $H -0.00002  0.00000  0.66440!source kissel
DISP $N  0.00493  0.00266 15.07095!source kissel
DISP $S  0.10506  0.10024 379.49005!source kissel
DISP $Fe  0.32649  0.69602 2544.24973!source kissel
UNIT 152.00 112.00 24.00 8.00 4.00
OMIT -5 0 2
OMIT 4 0 0
OMIT 2 0 2
L.S. 30
REM DAMP 100
REM ISOR 0.04 0.06 C1A > C6A
REM ISOR 0.04 0.06 C1B > C6B
RIGU 0.002 0.002 C1A > C6A
RIGU 0.002 0.002  C1B > C6B
SADI C024 C1A C024 C1B
BOND
LIST 6
SHEL 99 0.75
ACTA
FMAP 2
PLAN 20
WGHT    0.058200    0.643800
EXTI    0.007859
FVAR       3.63889   0.53156   0.07947
FE01  5    0.758775    0.303678    0.824839    11.00000    0.05998    0.04738 =
         0.04383    0.00155    0.02255    0.00293
S002  4    0.545230    0.342334    0.921819    11.00000    0.07141    0.07006 =
         0.06042    0.00806    0.02925    0.00691
S001  4    0.952029    0.115592    1.070357    11.00000    0.08485    0.06414 =
         0.06725    0.01540    0.02781    0.01105
N005  3    0.710832    0.143099    0.793671    11.00000    0.05362    0.04851 =
         0.04642    0.00177    0.02311   -0.00218
N006  3    0.810924    0.456690    0.821434    11.00000    0.07893    0.04999 =
         0.05016   -0.00572    0.01503    0.00629
N003  3    0.667690    0.310505    0.687910    11.00000    0.05232    0.04871 =
         0.04520    0.00084    0.02025    0.00414
N004  3    0.848150    0.275168    0.766264    11.00000    0.05508    0.04727 =
         0.04308    0.00214    0.01918    0.00161
N002  3    0.671472    0.361019    0.866009    11.00000    0.08095    0.09515 =
         0.06650   -0.00203    0.03909    0.01263
N001  3    0.847642    0.254953    0.944060    11.00000    0.07355    0.06398 =
         0.04911    0.00076    0.02277    0.00432
C015  1    0.639422    0.219335    0.655153    11.00000    0.05496    0.05324 =
         0.04522    0.00034    0.01554    0.00072
AFIX  43
H015  2    0.604709    0.212882    0.596328    11.00000   -1.20000
AFIX   0
C016  1    0.661556    0.125454    0.709935    11.00000    0.05102    0.04851 =
         0.04994   -0.00117    0.02049   -0.00181
C003  1    0.648142    0.400090    0.631924    11.00000    0.05221    0.04689 =
         0.04711    0.00201    0.01907    0.00402
C021  1    0.857711    0.177571    0.729207    11.00000    0.05030    0.05027 =
         0.04720    0.00244    0.02241    0.00359
C024    1    0.866276   -0.016790    0.655821    11.00000    0.05294    0.05735 =
         0.05356   -0.00182    0.02033    0.01046
C007  1    0.604000    0.583171    0.602334    11.00000    0.06943    0.05011 =
         0.05800    0.00058    0.03030    0.01262
AFIX  43
H007  2    0.586602    0.646441    0.618637    11.00000   -1.20000
AFIX   0
C012  1    0.568674    0.853328    0.364698    11.00000    0.08762    0.06434 =
         0.08200    0.02222    0.04311    0.01388
AFIX  43
H012  2    0.561473    0.913017    0.329858    11.00000   -1.20000
AFIX   0
C010  1    0.559808    0.664715    0.380643    11.00000    0.06328    0.06024 =
         0.06127    0.00390    0.02714    0.00682
AFIX  43
H010  2    0.545511    0.597133    0.355568    11.00000   -1.20000
AFIX   0
C022  1    0.839545    0.172066    0.643010    11.00000    0.06922    0.05505 =
         0.04927    0.00799    0.02941    0.00882
AFIX  43
H022  2    0.824143    0.233746    0.609321    11.00000   -1.20000
AFIX   0
C008  1    0.623614    0.495289    0.655933    11.00000    0.06658    0.05510 =
         0.04992    0.00089    0.02746    0.00981
AFIX  43
H008  2    0.620361    0.499971    0.708289    11.00000   -1.20000
AFIX   0
C025  1    0.883626   -0.009917    0.741842    11.00000    0.05586    0.05209 =
         0.05202    0.00571    0.01867    0.01060
AFIX  43
H025  2    0.898214   -0.071666    0.775461    11.00000   -1.20000
AFIX   0
C002  1    0.618992    0.352409    0.889379    11.00000    0.06950    0.05359 =
         0.04316    0.00332    0.01879    0.01170
C004  1    0.653521    0.394710    0.555143    11.00000    0.06930    0.04729 =
         0.05574   -0.00028    0.02987    0.00823
AFIX  43
H004  2    0.669949    0.330982    0.538497    11.00000   -1.20000
AFIX   0
C020  1    0.731303    0.059601    0.846814    11.00000    0.06420    0.05395 =
         0.05241    0.00531    0.02557   -0.00646
AFIX  43
H020  2    0.764769    0.071211    0.905329    11.00000   -1.20000
AFIX   0
C005  1    0.634731    0.483147    0.502558    11.00000    0.07385    0.05369 =
         0.05277    0.00361    0.03330    0.00805
AFIX  43
H005  2    0.638961    0.478377    0.450687    11.00000   -1.20000
AFIX   0
C009  1    0.592989    0.674332    0.468846    11.00000    0.05698    0.05088 =
         0.06204    0.00614    0.02850    0.00823
C017  1    0.633441    0.025008    0.677875    11.00000    0.06921    0.05515 =
         0.05799   -0.00630    0.01609   -0.00819
AFIX  43
H017  2    0.599497    0.014849    0.619262    11.00000   -1.20000
AFIX   0
C006  1    0.609627    0.579283    0.524958    11.00000    0.05440    0.04932 =
         0.05445    0.00297    0.02328    0.00618
C018  1    0.656218   -0.060611    0.733764    11.00000    0.08055    0.04722 =
         0.07961   -0.00445    0.02808   -0.01162
AFIX  43
H018  2    0.638347   -0.129663    0.713465    11.00000   -1.20000
AFIX   0
C001  1    0.891454    0.197876    0.997260    11.00000    0.06403    0.05313 =
         0.04633   -0.00517    0.02432   -0.00276
C011  1    0.547385    0.753466    0.328794    11.00000    0.07175    0.07425 =
         0.06223    0.01415    0.02850    0.01252
AFIX  43
H011  2    0.524489    0.745387    0.269309    11.00000   -1.20000
AFIX   0
C026  1    0.879726    0.086439    0.778635    11.00000    0.05410    0.05541 =
         0.04387    0.00364    0.02033    0.00491
AFIX  43
H026  2    0.891946    0.089831    0.836726    11.00000   -1.20000
AFIX   0
C028  1    0.867167    0.460316    0.787041    11.00000    0.07174    0.05102 =
         0.06004    0.00220    0.01751   -0.00566
C014  1    0.612677    0.776205    0.503431    11.00000    0.09057    0.05407 =
         0.06672    0.00219    0.03547    0.00668
AFIX  43
H014  2    0.634604    0.785197    0.562768    11.00000   -1.20000
AFIX   0
C013  1    0.600361    0.864931    0.451410    11.00000    0.10372    0.05154 =
         0.08904    0.00594    0.04304    0.00287
AFIX  43
H013  2    0.613830    0.932903    0.475885    11.00000   -1.20000
AFIX   0
C023  1    0.844215    0.075664    0.607089    11.00000    0.07255    0.06653 =
         0.04672    0.00183    0.02740    0.01239
AFIX  43
H023  2    0.832348    0.072562    0.549077    11.00000   -1.20000
AFIX   0
C027  1    0.882333    0.359713    0.754681    11.00000    0.06333    0.05703 =
         0.05977    0.00385    0.02704   -0.00433
AFIX  43
H027  2    0.916812    0.356997    0.725655    11.00000   -1.20000
AFIX   0
C019  1    0.705229   -0.042688    0.819075    11.00000    0.07018    0.05275 =
         0.06998    0.01122    0.02876   -0.00574
AFIX  43
H019  2    0.720851   -0.099248    0.858117    11.00000   -1.20000
AFIX   0
C032  1    0.794041    0.548173    0.851746    11.00000    0.11647    0.06222 =
         0.06426   -0.01227    0.02145    0.01659
AFIX  43
H032  2    0.754824    0.547803    0.875401    11.00000   -1.20000
AFIX   0
C031  1    0.833881    0.643387    0.848546    11.00000    0.15793    0.05396 =
         0.09214   -0.01930    0.01245    0.01135
AFIX  43
H031  2    0.821035    0.706209    0.869632    11.00000   -1.20000
AFIX   0
C029  1    0.909195    0.553100    0.783075    11.00000    0.10543    0.05927 =
         0.10254    0.00736    0.02805   -0.01740
AFIX  43
H029  2    0.948389    0.552370    0.759394    11.00000   -1.20000
AFIX   0
C030  1    0.891989    0.645147    0.814478    11.00000    0.14850    0.05326 =
         0.12360   -0.00358    0.02849   -0.01795
AFIX  43
H030  2    0.919428    0.708706    0.812834    11.00000   -1.20000
AFIX  66
REM #####
PART 1
C1A   1    0.872238   -0.123806    0.619872    21.00000    0.05802    0.05830 =
         0.05195   -0.01631    0.00910    0.01532
C2A   1    0.825256   -0.207843    0.631218    21.00000    0.07858    0.05918 =
         0.11310   -0.02099    0.02657    0.00158
AFIX  43
H2A   2    0.790336   -0.195890    0.658950    21.00000   -1.20000
AFIX  65
C3A   1    0.830466   -0.309745    0.601116    21.00000    0.10239    0.06651 =
         0.11486   -0.02597    0.02184    0.00928
AFIX  43
H3A   2    0.799032   -0.365972    0.608707    21.00000   -1.20000
AFIX  65
C4A   1    0.882658   -0.327611    0.559666    21.00000    0.11179    0.07018 =
         0.06703   -0.01481    0.00691    0.02671
AFIX  43
H4A   2    0.886144   -0.395791    0.539526    21.00000   -1.20000
AFIX  65
C5A   1    0.929640   -0.243575    0.548320    21.00000    0.10306    0.07277 =
         0.06983   -0.01094    0.02183    0.04354
AFIX  43
H5A   2    0.964560   -0.255529    0.520587    21.00000   -1.20000
AFIX  65
C6A   1    0.924430   -0.141672    0.578422    21.00000    0.07565    0.06959 =
         0.07155   -0.01363    0.02402    0.02461
AFIX  43
H6A   2    0.955865   -0.085447    0.570831    21.00000   -1.20000
AFIX  66
PART 2
C1B   1    0.875682   -0.116263    0.616616   -21.00000    0.07536    0.07473 =
         0.05852    0.00977    0.01557    0.02913
C2B   1    0.844408   -0.214039    0.629547   -21.00000    0.09977    0.06985 =
         0.07595    0.00554    0.03138    0.03048
AFIX  43
H2B   2    0.812464   -0.217023    0.661197   -21.00000   -1.20000
AFIX  65
C3B   1    0.860878   -0.307356    0.595174   -21.00000    0.13278    0.06745 =
         0.07958   -0.00440    0.03213    0.02482
AFIX  43
H3B   2    0.839954   -0.372775    0.603826   -21.00000   -1.20000
AFIX  65
C4B   1    0.908623   -0.302898    0.547869   -21.00000    0.12622    0.06137 =
         0.07798    0.00338    0.02903    0.04341
AFIX  43
H4B   2    0.919643   -0.365333    0.524872   -21.00000   -1.20000
AFIX  65
C5B   1    0.939897   -0.205122    0.534937   -21.00000    0.10265    0.07847 =
         0.07682    0.00144    0.02613    0.04392
AFIX  43
H5B   2    0.971841   -0.202139    0.503287   -21.00000   -1.20000
AFIX  65
C6B   1    0.923428   -0.111804    0.569310   -21.00000    0.08411    0.07630 =
         0.06486   -0.00140    0.02267    0.03828
AFIX  43
H6B   2    0.944352   -0.046386    0.560658   -21.00000   -1.20000
PART 0
AFIX   0
HKLF 4


REM  sc2_093K_a.res in P2(1)/c
REM wR2 = 0.1132, GooF = S = 1.048, Restrained GooF = 1.046 for all data
REM R1 = 0.0378 for 6796 Fo > 4sig(Fo) and 0.0424 for all 7796 data
REM 457 parameters refined using 73 restraints

END

WGHT      0.0586      0.6412

REM Highest difference peak  0.370,  deepest hole -0.372,  1-sigma level  0.042
Q1    1   0.7618  0.2596  0.7967  11.00000  0.05    0.37
Q2    1   0.6774  0.3068  0.8530  11.00000  0.05    0.35
Q3    1   0.9057  0.0780  1.0637  11.00000  0.05    0.31
Q4    1   0.5606  0.2860  0.9097  11.00000  0.05    0.21
Q5    1   0.6512  0.1705  0.6816  11.00000  0.05    0.21
Q6    1   0.6512 -0.0192  0.7028  11.00000  0.05    0.20
Q7    1   0.7820 -0.1557  0.5355  11.00000  0.05    0.20
Q8    1   0.8918  0.0435  0.7592  11.00000  0.05    0.20
Q9    1   0.6480  0.0732  0.6981  11.00000  0.05    0.20
Q10   1   0.8419  0.1717  0.6877  11.00000  0.05    0.19
Q11   1   0.8809  0.6217  0.8592  11.00000  0.05    0.19
Q12   1   0.6770  0.1335  0.7499  11.00000  0.05    0.19
Q13   1   0.5873  0.3705  0.9527  11.00000  0.05    0.19
Q14   1   0.7980  0.4006  0.8300  11.00000  0.05    0.19
Q15   1   0.8703  0.0362  0.6409  11.00000  0.05    0.19
Q16   1   0.8440  0.1991  0.9615  11.00000  0.05    0.18
Q17   1   0.5892  0.6195  0.4909  11.00000  0.05    0.18
Q18   1   0.6317  0.3153  0.8720  11.00000  0.05    0.17
Q19   1   0.5402  0.3843  0.8882  11.00000  0.05    0.17
Q20   1   0.8182  0.4675  0.7748  11.00000  0.05    0.17
;
_shelx_res_checksum   98450

_shelx_hkl_file
;
  -2   0   0 127769. 5318.05   1
   2   0   0 124513. 5318.04   1
  -3   0   0 54277.6 2263.59   1
   3   0   0 52733.6 2263.08   1
  -4   0   0 638705. 27714.1   1
   4   0   0 676460. 27713.5   1
  -5   0   0 48.0570 21.8634   1
   5   0   0 117.565 21.4109   1
  -7   0   0 1420.83 88.6629   1
   7   0   0 1580.88 88.4229   1
  -8   0   0 58868.8 2549.94   1
   8   0   0 60816.0 2549.19   1
  -9   0   0 4576.00 225.383   1
   9   0   0 4617.35 224.582   1
  10   0   0 125673. 5416.30   1
 -10   0   0 130066. 5417.91   1
  11   0   0 1488.30 95.5570   1
 -11   0   0 1432.00 95.4491   1
  13   0   0 2929.15 163.255   1
 -13   0   0 3037.40 165.952   1
  14   0   0 4028.86 208.445   1
 -14   0   0 3824.19 208.836   1
 -15   0   0 69.2699 32.7580   1
  15   0   0 102.446 36.1856   1
 -16   0   0 306.874 47.8277   1
  16   0   0 228.590 43.5597   1
 -17   0   0 1533.77 111.506   1
 -18   0   0 256.854 48.4238   1
  18   0   0 236.384 46.9609   1
 -19   0   0 1640.11 117.260   1
  19   0   0 1795.01 120.174   1
 -20   0   0 740.812 72.0209   1
 -21   0   0 121.266 42.7647   1
  21   0   0 221.301 49.1512   1
 -22   0   0 17.6165 39.4108   1
  22   0   0 42.0754 40.5141   1
 -23   0   0 148.841 47.1741   1
  23   0   0 176.038 49.8769   1
 -24   0   0 25.9710 40.2538   1
  24   0   0 58.6970 37.0466   1
 -25   0   0 59.7270 36.6550   1
  25   0   0 16.6595 40.1158   1
 -26   0   0-8.34232 35.2897   1
  26   0   0 24.4755 38.3577   1
  -1   1   0 266801. 10586.6   1
  -1  -1   0 265388. 10585.5   1
   1   1   0 248350. 10585.1   1
   2   1   0 836.040 42.3538   1
  -2   1   0 795.834 43.8913   1
  -2  -1   0 828.650 43.6022   1
   2  -1   0 717.911 42.6711   1
   3   1   0 220135. 9273.45   1
  -3   1   0 208961. 9274.21   1
  -3  -1   0 220605. 9274.40   1
   3  -1   0 230881. 9274.90   1
   4   1   0 59525.7 2516.08   1
  -4  -1   0 55861.2 2516.53   1
   4  -1   0 61811.5 2517.30   1
  -4   1   0 60587.6 2517.55   1
   5   1   0 13444.0 577.256   1
  -5  -1   0 13199.4 577.574   1
   5  -1   0 13417.8 577.541   1
  -5   1   0 12899.2 580.072   1
   6  -1   0 2657.58 135.590   1
  -6   1   0 2750.56 137.378   1
   7   1   0 6822.56 311.998   1
  -7  -1   0 7276.27 314.415   1
   7  -1   0 6688.47 311.908   1
  -7   1   0 6473.99 312.396   1
   8   1   0 17661.0 757.440   1
  -8  -1   0 16172.0 757.753   1
   8  -1   0 18469.2 759.379   1
  -8   1   0 16970.7 757.435   1
   9   1   0 142598. 6098.14   1
  -9  -1   0 138692. 6098.95   1
   9  -1   0 147749. 6100.10   1
  -9   1   0 147809. 6101.61   1
  10   1   0 10399.7 482.664   1
 -10  -1   0 11212.0 487.398   1
  10  -1   0 9989.98 481.942   1
 -10   1   0 11304.6 488.152   1
  11   1   0 23364.2 1052.35   1
 -11  -1   0 25154.4 1058.27   1
  11  -1   0 24148.6 1054.37   1
 -11   1   0 24011.1 1055.34   1
  12  -1   0 2097.29 123.030   1
 -12   1   0 2002.22 123.382   1
  13   1   0 272.640 42.0334   1
  13  -1   0 201.435 38.3011   1
 -13   1   0 230.707 40.3997   1
 -13  -1   0 329.829 46.2178   1
  14  -1   0 1380.36 100.520   1
  14   1   0 1588.22 103.617   1
 -14   1   0 1399.16 100.628   1
 -14  -1   0 1572.46 105.192   1
  15  -1   0 1278.43 93.8655   1
  15   1   0 1172.84 91.6689   1
 -15   1   0 1196.21 92.6663   1
  16  -1   0 1711.08 112.812   1
  16   1   0 1759.91 114.945   1
 -16  -1   0 1556.04 108.940   1
 -16   1   0 1494.22 109.883   1
  17   1   0 153.878 43.0251   1
 -17  -1   0 278.643 44.2430   1
  17  -1   0 173.739 39.1554   1
 -17   1   0 124.374 36.8608   1
  18   1   0 211.451 40.8148   1
 -18  -1   0 173.857 38.8264   1
  18  -1   0 177.898 39.2985   1
 -18   1   0 204.133 41.2526   1
  19  -1   0 710.389 71.9157   1
  19   1   0 662.614 69.5822   1
 -19  -1   0 668.072 70.1371   1
 -19   1   0 691.648 72.8319   1
  20  -1   0 100.898 44.8239   1
 -20   1   0 195.170 50.6337   1
  21   1   0 118.163 38.4476   1
 -21  -1   0 96.0280 38.7305   1
  21  -1   0 50.9980 42.4621   1
 -21   1   0 106.433 44.7582   1
  22   1   0 502.038 64.7028   1
 -22  -1   0 613.029 69.8622   1
  22  -1   0 680.202 74.6654   1
 -22   1   0 633.901 68.0277   1
  23   1   0 42.5462 36.0179   1
  23  -1   0 8.58717 37.3997   1
 -23   1   0 8.61360 35.3719   1
 -23  -1   0 70.3305 36.6597   1
  24   1   0 135.113 44.7684   1
 -24  -1   0 208.505 47.3009   1
  25  -1   0 24.4832 36.5042   1
  25   1   0 8.20298 39.9269   1
 -25   1   0 17.0502 34.9936   1
 -25  -1   0 26.0465 37.7987   1
  26   1   0 15.8082 39.7389   1
  26  -1   0 32.2361 39.6648   1
 -26   1   0 24.9481 39.1102   1
   0   2   0 126689. 5442.98   1
   0  -2   0 131726. 5444.02   1
   1   2   0 19.2294 12.0027   1
  -1  -2   0 24.0631 12.9563   1
  -1   2   0 28.1851 14.8716   1
   1  -2   0 40.2125 14.2201   1
   2   2   0 141.154 18.8973   1
  -2  -2   0 132.363 18.8418   1
   2  -2   0 124.695 20.8851   1
  -3   2   0 122447. 5281.26   1
  -3  -2   0 123945. 5279.96   1
   3   2   0 122664. 5279.02   1
   3  -2   0 131929. 5281.78   1
  -4   2   0 43824.7 1934.47   1
   4   2   0 46842.9 1932.30   1
  -4  -2   0 49538.5 1934.39   1
   4  -2   0 41808.0 1933.54   1
  -5  -2   0 1620.08 86.4049   1
   5   2   0 1524.36 84.8876   1
  -6  -2   0 7764.79 378.941   1
  -6   2   0 8790.26 381.575   1
   6   2   0 7987.02 377.937   1
   7  -2   0 12573.0 551.306   1
  -7  -2   0 12117.2 548.960   1
  -7   2   0 12940.5 552.275   1
   7   2   0 12145.0 548.508   1
   8  -2   0 924.476 66.4910   1
  -8  -2   0 939.275 67.4297   1
   8   2   0 889.521 65.1127   1
   9  -2   0 4591.34 229.398   1
  -9  -2   0 4703.58 229.625   1
  -9   2   0 4733.18 231.907   1
   9   2   0 4688.56 228.559   1
  10  -2   0 41241.0 1760.28   1
 -10  -2   0 39486.6 1759.52   1
 -10   2   0 42899.3 1763.11   1
  10   2   0 40299.9 1758.37   1
  11  -2   0 2965.54 162.465   1
 -11  -2   0 3167.86 164.124   1
 -11   2   0 2650.95 158.524   1
  11   2   0 3128.79 162.241   1
  12  -2   0 16884.1 752.508   1
 -12   2   0 16950.0 756.702   1
  13  -2   0 13378.1 606.798   1
 -13  -2   0 12563.8 606.505   1
 -13   2   0 14515.3 613.110   1
  13   2   0 13276.6 605.275   1
  14  -2   0 2646.74 154.776   1
 -14   2   0 2604.46 157.108   1
  14   2   0 2702.49 152.602   1
  15  -2   0 1746.14 114.346   1
 -15  -2   0 1645.61 112.957   1
 -15   2   0 1718.96 114.589   1
  15   2   0 1719.77 112.292   1
 -16  -2   0 165.250 40.8253   1
  16   2   0 233.798 43.8842   1
 -17  -2   0 81.1919 33.9642   1
  17  -2   0 56.1196 35.5000   1
  17   2   0 70.6835 34.3119   1
  18  -2   0 24.5730 35.1577   1
 -18  -2   0 16.6793 33.1408   1
 -18   2   0-8.54038 34.4992   1
  18   2   0 16.1722 31.0443   1
  19  -2   0 83.1915 35.5486   1
 -19  -2   0 110.678 39.8663   1
 -19   2   0 181.971 45.1735   1
  19   2   0 108.039 40.7553   1
  20  -2   0 476.354 61.0063   1
 -20   2   0 535.877 64.7075   1
  21  -2   0 168.835 43.7450   1
 -21  -2   0 131.181 44.3898   1
 -21   2   0 125.268 45.8585   1
  21   2   0 161.485 43.6028   1
 -22  -2   0 26.5838 31.4994   1
  22   2   0 8.45729 28.1234   1
  23  -2   0 206.327 54.4552   1
  23   2   0 224.863 52.4800   1
 -23   2   0 353.398 58.4146   1
 -23  -2   0 294.176 53.7232   1
 -24  -2   0 9.04251 43.5142   1
  24   2   0-24.0254 37.2018   1
 -25  -2   0-8.87236 34.6740   1
 -25   2   0 41.8019 40.2415   1
  25   2   0 31.3922 37.7770   1
  25  -2   0 25.0073 42.3403   1
 -26   2   0 16.6138 34.6174   1
  26  -2   0-15.7405 39.5555   1
   0  -3   0-2.29517 14.6110   1
   0   3   0-4.38745 15.0140   1
  -1  -3   0 7148.83 319.669   1
   1   3   0 7467.29 319.387   1
  -1   3   0 7310.96 320.803   1
   1  -3   0 7060.09 320.198   1
   2   3   0 1809.33 88.7718   1
  -2  -3   0 1846.52 89.5294   1
  -2   3   0 1575.60 90.8876   1
   2  -3   0 1722.25 91.0113   1
  -3   3   0 27158.9 1116.17   1
   3  -3   0 25508.6 1115.04   1
   3   3   0 25631.8 1112.46   1
  -3  -3   0 25950.5 1113.78   1
   4   3   0 35275.7 1510.64   1
  -4  -3   0 35594.5 1511.30   1
   5  -3   0 7.64795 19.8108   1
  -5   3   0-3.91605 21.4481   1
  -6   3   0 1442.62 90.1116   1
  -6  -3   0 1594.29 90.2877   1
   6   3   0 1658.70 88.2026   1
   6  -3   0 1500.82 90.4834   1
  -7   3   0 69890.3 2870.19   1
   7   3   0 65277.6 2863.46   1
   7  -3   0 67454.1 2868.20   1
  -7  -3   0 67580.5 2868.21   1
  -8   3   0 58.0771 22.1422   1
   8   3   0 44.1368 20.6519   1
   8  -3   0 61.4798 21.8136   1
  -8  -3   0 79.7664 25.6936   1
  -9   3   0 5.70056 17.0604   1
   9   3   0 30.1677 25.5387   1
  -9  -3   0-21.2929 23.8118   1
   9  -3   0 39.1886 21.4979   1
  10  -3   0 3770.82 197.974   1
 -10  -3   0 4018.09 199.743   1
 -10   3   0 3820.04 200.095   1
  10   3   0 3884.40 196.111   1
 -11  -3   0 619.106 57.0698   1
  11   3   0 768.310 61.2923   1
  12  -3   0 7141.41 336.467   1
 -12  -3   0 7039.07 336.119   1
 -12   3   0 6523.91 334.901   1
  12   3   0 7403.66 336.619   1
  13  -3   0 4763.41 248.361   1
 -13  -3   0 4983.54 250.351   1
 -13   3   0 4866.35 249.842   1
  13   3   0 4979.72 248.028   1
  14  -3   0 3539.49 196.898   1
 -14  -3   0 4101.46 200.555   1
 -14   3   0 3688.28 198.829   1
  14   3   0 3299.19 192.031   1
  15  -3   0 246.744 44.0470   1
 -15  -3   0 327.203 46.7658   1
 -15   3   0 337.034 48.8062   1
  15   3   0 243.979 43.2594   1
  16  -3   0 86.4655 31.2569   1
 -16  -3   0-23.7929 31.5366   1
 -16   3   0 32.8181 25.9726   1
  16   3   0-15.3090 30.9414   1
  17  -3   0 520.979 58.7793   1
 -17  -3   0 493.723 58.0512   1
 -17   3   0 403.011 53.4865   1
  17   3   0 525.985 58.5547   1
  18  -3   0 57.2413 29.1064   1
 -18  -3   0 8.47994 28.2369   1
 -18   3   0 59.3832 29.5584   1
  18   3   0 16.0272 29.6866   1
 -19  -3   0 165.077 45.0961   1
  19   3   0 162.281 43.4019   1
  20  -3   0 101.697 40.3789   1
 -20  -3   0 133.968 36.0876   1
  20   3   0 145.426 37.1844   1
  21  -3   0 144.046 45.7655   1
 -21  -3   0 27.5811 36.1432   1
 -21   3   0 79.4386 41.6934   1
  21   3   0 127.184 40.5678   1
  22  -3   0 50.5166 33.0283   1
 -22  -3   0 80.8117 45.2285   1
 -22   3   0 97.3765 34.1139   1
  22   3   0 56.3433 39.2848   1
  23  -3   0-8.39295 40.8438   1
 -23  -3   0 35.6658 41.4180   1
 -23   3   0-44.3659 45.0589   1
  23   3   0 40.8073 37.9110   1
  24  -3   0 8.31777 36.7214   1
 -24  -3   0 26.5571 35.7736   1
 -24   3   0 26.3280 38.7424   1
  24   3   0 48.9924 38.8598   1
  25  -3   0 16.7769 35.4851   1
  25   3   0-16.1321 30.4071   1
 -25   3   0-25.2741 36.1587   1
 -25  -3   0-8.83729 29.3809   1
  26  -3   0-8.28982 40.3446   1
 -26   3   0-15.9696 37.0934   1
   0  -4   0 95718.5 4021.85   1
   0   4   0 94424.7 4021.34   1
  -1  -4   0 5880.92 251.377   1
  -1   4   0 5275.20 250.249   1
   1  -4   0 5519.44 250.836   1
   1   4   0 5281.47 249.191   1
  -2  -4   0 67569.1 2864.58   1
   3   4   0 41469.2 1704.39   1
  -3  -4   0 38594.2 1703.21   1
  -4   4   0 154.993 24.6633   1
   4  -4   0 143.351 24.4632   1
  -5   4   0 15153.4 680.035   1
   5  -4   0 15394.6 680.484   1
   5   4   0 15810.7 677.603   1
  -5  -4   0 15602.1 677.755   1
  -6   4   0 4310.41 198.873   1
   6  -4   0 3587.89 193.505   1
   6   4   0 4153.68 194.177   1
  -6  -4   0 3867.36 192.643   1
  -7   4   0 1409.39 89.0273   1
   7  -4   0 1498.48 89.7356   1
   7   4   0 1348.78 83.5693   1
  -7  -4   0 1308.59 85.1211   1
  -8   4   0 37932.6 1521.09   1
  -8  -4   0 34111.9 1515.39   1
   8   4   0 34503.7 1512.85   1
   8  -4   0 34721.2 1517.44   1
  -9  -4   0 3022.64 167.886   1
   9   4   0 3208.31 166.907   1
   9  -4   0 3390.42 172.128   1
  -9   4   0 3262.68 171.322   1
 -10  -4   0 90.6515 28.6918   1
  10   4   0 99.2654 28.8478   1
  11  -4   0 1278.71 91.8384   1
 -11   4   0 1342.51 93.6781   1
  12  -4   0 884.248 70.9636   1
 -12  -4   0 954.768 75.3007   1
 -12   4   0 815.974 71.0456   1
  12   4   0 824.257 68.8675   1
  13  -4   0 3725.05 201.966   1
 -13  -4   0 3679.52 202.378   1
 -13   4   0 4109.16 208.584   1
  13   4   0 3813.87 199.364   1
  14  -4   0 599.078 63.3618   1
 -14  -4   0 793.803 71.0484   1
 -14   4   0 716.060 69.1252   1
 -15  -4   0 1014.87 84.5313   1
  15   4   0 1112.66 83.5646   1
  16  -4   0 643.925 67.0273   1
 -16   4   0 724.737 70.4705   1
  17  -4   0 24.2619 26.3368   1
 -17  -4   0 83.3661 39.2601   1
 -17   4   0 85.2488 33.3817   1
  17   4   0 45.4340 33.0388   1
  18  -4   0 1247.74 94.0836   1
 -18  -4   0 1076.37 92.7644   1
 -18   4   0 1176.74 94.0491   1
  18   4   0 1142.09 90.2667   1
  19  -4   0 216.652 47.0961   1
 -19  -4   0 243.970 47.0768   1
 -19   4   0 200.802 48.8375   1
  19   4   0 272.408 47.1903   1
  20  -4   0 42.3537 39.4151   1
 -20  -4   0 114.920 44.0253   1
 -20   4   0 26.0108 37.8093   1
  20   4   0 40.7728 37.9491   1
  21  -4   0-16.7790 40.3705   1
 -21  -4   0 18.0505 35.8612   1
 -21   4   0 8.90815 37.6818   1
  21   4   0 8.23737 36.8370   1
  22  -4   0-8.49808 36.4819   1
 -22  -4   0-36.4794 38.5866   1
 -22   4   0-17.5344 35.4219   1
  22   4   0-24.7315 38.7671   1
  23  -4   0 58.2818 32.5789   1
 -23  -4   0 9.04816 33.5204   1
  23   4   0 8.33517 30.2899   1
 -23   4   0 96.2529 38.1315   1
 -24   4   0-8.69378 32.7749   1
  24  -4   0 32.8998 37.2653   1
 -25   4   0-8.54004 37.2061   1
  25  -4   0-64.7417 43.1707   1
   0   5   0-21.7972 20.9312   1
   0  -5   0-14.8778 19.0939   1
   1  -5   0 7917.06 333.494   1
  -1   5   0 8211.98 333.774   1
  -1  -5   0 7402.98 331.814   1
   2  -5   0 67842.0 2937.96   1
   2   5   0 70147.9 2936.99   1
  -2   5   0 68605.6 2937.84   1
  -2  -5   0 70146.0 2937.88   1
   3  -5   0 557.629 48.6977   1
  -3  -5   0 701.732 50.2120   1
  -3   5   0 600.184 49.7623   1
   3   5   0 641.890 47.0925   1
  -4  -5   0 58784.0 2622.44   1
   4   5   0 63683.6 2623.58   1
   4  -5   0 60949.2 2626.38   1
  -4   5   0 63657.4 2626.93   1
  -5  -5   0 35958.7 1547.33   1
   5   5   0 34885.8 1543.90   1
   5  -5   0 36831.6 1549.32   1
  -5   5   0 36671.7 1547.28   1
  -6  -5   0 618.063 50.9645   1
   6  -5   0 687.467 56.8273   1
  -7  -5   0 17440.3 803.449   1
   7   5   0 19528.9 805.639   1
   7  -5   0 18555.0 807.834   1
  -7   5   0 17918.9 807.409   1
  -8  -5   0 17127.1 782.422   1
   8  -5   0 18551.9 788.592   1
   8   5   0 18227.9 783.612   1
  -8   5   0 17341.4 788.117   1
  -9  -5   0 303.126 38.6079   1
   9   5   0 212.509 34.1577   1
  10   5   0 41.4835 25.4734   1
 -10   5   0 13.3466 29.4813   1
 -10  -5   0 18.4363 22.7765   1
  10  -5   0 64.3172 30.9820   1
  11   5   0 2008.34 119.874   1
 -11  -5   0 2051.04 122.894   1
  11  -5   0 1897.92 123.012   1
 -11   5   0 1965.89 122.162   1
  12   5   0 942.432 73.3180   1
 -12  -5   0 824.113 71.9960   1
  12  -5   0 1016.30 77.1684   1
 -12   5   0 902.749 75.4585   1
  13  -5   0 80.7504 35.1310   1
 -13  -5   0 123.888 33.2372   1
 -13   5   0 62.1154 33.5429   1
  14   5   0 93.4852 32.7302   1
 -14   5   0 174.996 39.6080   1
  14  -5   0 188.649 36.8187   1
 -14  -5   0 130.029 35.1832   1
 -15  -5   0 1157.22 91.5543   1
 -15   5   0 1085.61 91.1595   1
  15   5   0 1330.79 93.8985   1
  15  -5   0 1331.95 95.2263   1
  16  -5   0 179.044 35.4455   1
 -16  -5   0 255.633 42.7177   1
 -16   5   0 182.524 38.0500   1
 -17  -5   0 2035.54 133.597   1
  17  -5   0 1999.46 131.971   1
  17   5   0 2022.55 131.019   1
 -17   5   0 2175.61 136.982   1
 -18  -5   0 902.726 80.4175   1
  18   5   0 719.604 73.7112   1
 -18   5   0 699.427 72.7002   1
  18  -5   0 720.754 70.2128   1
  19   5   0-16.5464 27.5031   1
 -19  -5   0-8.79719 30.6060   1
 -19   5   0 35.1556 37.7197   1
  19  -5   0 8.45446 36.7990   1
  20   5   0 142.503 41.2632   1
 -20  -5   0 133.020 40.6530   1
 -20   5   0 149.782 46.9448   1
  20  -5   0 168.227 46.8845   1
  21   5   0-8.43908 32.3951   1
 -21  -5   0 17.8020 33.5524   1
 -22   5   0 78.5678 36.4810   1
  22  -5   0 50.6439 31.9327   1
  23   5   0 83.8120 44.3362   1
 -23  -5   0 35.7714 36.7866   1
  24   5   0 33.2349 36.6638   1
 -24  -5   0 8.83267 35.6759   1
 -24   5   0-17.1097 29.7632   1
  24  -5   0-24.4494 32.3825   1
 -25   5   0-25.2139 36.0710   1
  25  -5   0 15.9455 36.1198   1
   0   6   0 66029.0 2835.76   1
   0  -6   0 67416.0 2836.97   1
  -1  -6   0 19657.2 833.793   1
  -1   6   0 18534.3 831.941   1
   1   6   0 18808.2 831.712   1
   1  -6   0 19501.2 834.025   1
  -2  -6   0 1094.78 69.4752   1
  -2   6   0 920.022 65.6374   1
   2   6   0 1138.67 69.7419   1
   2  -6   0 897.703 66.0463   1
  -3  -6   0 9124.16 415.858   1
   3   6   0 8891.58 414.784   1
  -3   6   0 9362.01 417.882   1
   3  -6   0 9416.35 418.166   1
   4   6   0 26.8783 18.9336   1
  -4  -6   0 138.676 25.4513   1
  -4   6   0 55.9350 24.9462   1
   4  -6   0 112.233 29.5436   1
   5   6   0 125.904 25.9183   1
  -5  -6   0 62.6618 23.0871   1
  -5   6   0 110.548 27.3617   1
   5  -6   0 133.754 29.6331   1
  -6   6   0 6789.21 314.093   1
   6  -6   0 6766.70 314.844   1
   6   6   0 6399.23 309.566   1
  -6  -6   0 6621.39 312.211   1
  -7   6   0 5529.59 280.875   1
   7  -6   0 6092.60 284.043   1
   7   6   0 5588.94 277.202   1
  -7  -6   0 6130.19 281.517   1
   8   6   0 1704.52 108.224   1
  -8  -6   0 1989.97 113.349   1
  -9   6   0 16123.3 712.830   1
   9  -6   0 14833.8 708.999   1
   9   6   0 16617.5 708.917   1
  -9  -6   0 16023.0 707.677   1
  10  -6   0 1351.68 94.0542   1
 -10   6   0 1304.83 92.2165   1
 -11  -6   0 66.5857 30.9879   1
  11  -6   0 34.9930 24.9450   1
 -11   6   0 58.1851 26.9707   1
  11   6   0 26.3821 24.4711   1
 -12   6   0 532.327 59.6167   1
 -12  -6   0 612.317 59.4897   1
  12  -6   0 509.171 58.3683   1
 -13  -6   0 917.206 78.0920   1
  13  -6   0 1145.19 84.3875   1
  13   6   0 845.819 76.6026   1
 -13   6   0 969.834 80.0894   1
  14   6   0 685.405 67.1561   1
 -14  -6   0 831.605 73.1755   1
 -15  -6   0 814.293 74.3852   1
  15  -6   0 816.989 71.8655   1
  15   6   0 889.044 75.4262   1
 -15   6   0 772.509 73.0133   1
 -16  -6   0 684.840 69.8536   1
  16   6   0 637.549 63.9617   1
  16  -6   0 635.340 63.3847   1
 -16   6   0 539.891 61.4313   1
  17  -6   0 8.39364 32.3203   1
 -17  -6   0 100.334 39.3909   1
 -17   6   0 42.9468 31.2586   1
  17   6   0 122.592 40.2916   1
  18  -6   0 25.3282 37.3275   1
 -18  -6   0 25.6055 38.2392   1
 -18   6   0 102.469 41.1557   1
  18   6   0 66.7555 40.2208   1
  19  -6   0 66.2087 31.3757   1
 -19   6   0 97.3104 35.8876   1
  20  -6   0 59.1463 40.2688   1
 -20  -6   0 70.1532 44.1416   1
 -20   6   0 52.9836 44.4500   1
  20   6   0 51.4352 38.9139   1
  21  -6   0 41.9225 37.0519   1
 -21  -6   0 8.81488 33.8962   1
 -21   6   0 88.0000 38.8828   1
  21   6   0 51.7102 35.4235   1
  22  -6   0 41.5897 30.7877   1
 -22  -6   0 17.6211 31.9762   1
 -22   6   0 8.65680 27.3957   1
  22   6   0 34.4231 34.2116   1
  23  -6   0 8.38238 37.0906   1
 -23  -6   0 113.869 44.5643   1
 -23   6   0 118.071 37.8145   1
  23   6   0 25.7026 39.4044   1
  25  -6   0-15.8145 40.1537   1
 -25   6   0 24.7149 40.0908   1
   0  -7   0-20.0443 24.1136   1
   0   7   0 19.6775 20.1879   1
  -1  -7   0 8422.66 377.820   1
  -1   7   0 8109.36 373.390   1
   1   7   0 9046.69 377.170   1
  -2  -7   0 6398.25 300.481   1
  -2   7   0 6363.97 300.411   1
   2  -7   0 6169.11 299.880   1
   2   7   0 6579.23 300.500   1
  -3  -7   0 16013.1 715.113   1
  -3   7   0 16189.9 717.156   1
   3  -7   0 16848.9 718.628   1
   3   7   0 15825.8 715.588   1
  -4  -7   0 29204.1 1243.72   1
   4   7   0 28163.5 1243.05   1
   4  -7   0 29218.8 1247.76   1
  -4   7   0 28441.2 1245.63   1
  -5  -7   0 9943.35 463.317   1
   5   7   0 9940.31 460.748   1
   5  -7   0 10234.6 465.399   1
  -5   7   0 10670.3 466.919   1
   6   7   0 375.793 42.8606   1
  -6  -7   0 408.336 43.4867   1
  -6   7   0 391.808 45.8162   1
   6  -7   0 301.210 43.8528   1
  -7  -7   0 15843.2 715.786   1
   7   7   0 16499.0 717.705   1
  -8  -7   0 5373.52 284.308   1
   8   7   0 5669.91 284.238   1
   8  -7   0 6166.20 289.511   1
  -8   7   0 6470.99 293.488   1
   9  -7   0 4691.33 239.936   1
  -9   7   0 4753.20 241.206   1
 -10  -7   0 900.049 74.2933   1
  10   7   0 990.393 75.8917   1
 -10   7   0 1100.34 83.7229   1
  10  -7   0 887.781 77.5508   1
 -11  -7   0 14.1619 26.6963   1
  11  -7   0 14.7878 33.0685   1
 -11   7   0 7.53804 27.8878   1
  12   7   0 1639.17 104.009   1
 -12  -7   0 1550.22 102.705   1
 -12   7   0 1254.40 99.8008   1
  12  -7   0 1344.21 100.408   1
  13   7   0 1899.18 120.387   1
 -13  -7   0 1754.02 118.041   1
  14   7   0 3171.92 179.535   1
 -14  -7   0 3431.39 182.179   1
 -14   7   0 2957.82 178.249   1
  14  -7   0 3108.66 179.590   1
  15   7   0 2533.90 147.382   1
 -15  -7   0 2020.28 139.547   1
 -15   7   0 2391.58 148.747   1
  15  -7   0 2543.48 148.405   1
  16   7   0 472.494 58.5563   1
 -16  -7   0 555.180 62.4350   1
 -16   7   0 574.770 64.6685   1
  16  -7   0 385.008 54.8013   1
  17   7   0 406.641 53.5054   1
 -17  -7   0 301.572 47.4152   1
  18   7   0 321.034 54.6836   1
 -18  -7   0 221.778 45.7001   1
 -18   7   0 244.352 51.5815   1
  18  -7   0 324.088 53.4180   1
  19   7   0 42.8282 37.3023   1
 -19  -7   0 43.2193 38.1613   1
 -19   7   0-8.61165 32.4837   1
  19  -7   0 42.5599 37.0689   1
  20   7   0 69.1300 41.6483   1
 -20  -7   0 43.6184 35.8766   1
  21   7   0 34.7141 37.8274   1
 -21  -7   0 61.3124 37.1042   1
  21  -7   0 58.7142 39.0130   1
 -21   7   0 35.1405 35.5402   1
 -22  -7   0 104.630 35.5622   1
  22   7   0 130.457 40.6997   1
 -23   7   0 8.45653 33.0649   1
  23   7   0 60.9737 39.9882   1
  23  -7   0 32.4993 37.3027   1
 -24   7   0 8.17207 30.2366   1
  24  -7   0 24.3727 31.1939   1
   0  -8   0 6534.73 301.216   1
   0   8   0 6087.89 298.843   1
   1  -8   0 11.5296 25.7799   1
  -1  -8   0 34.0222 23.6304   1
   1   8   0-11.0587 20.4535   1
  -1   8   0-16.8903 25.1775   1
  -2  -8   0 59981.5 2544.26   1
  -2   8   0 61279.6 2544.44   1
   2  -8   0 58983.3 2543.58   1
   2   8   0 58054.6 2542.58   1
  -3  -8   0 15209.8 684.702   1
  -3   8   0 16062.9 687.759   1
   3  -8   0 15424.2 686.730   1
   3   8   0 14975.1 683.863   1
  -4  -8   0 27019.3 1146.61   1
  -4   8   0 26034.1 1146.82   1
   4  -8   0 26241.8 1147.78   1
   4   8   0 26003.6 1144.41   1
   5   8   0 1737.99 106.355   1
  -5  -8   0 1718.33 106.139   1
  -6   8   0 8840.44 434.596   1
   6   8   0 9296.46 432.148   1
   6  -8   0 9503.96 436.778   1
  -6  -8   0 9928.66 436.308   1
  -7   8   0 120.526 35.1866   1
   7  -8   0 164.066 39.8011   1
  -8  -8   0 4754.36 253.008   1
   8   8   0 5139.34 253.230   1
  -8   8   0 5385.68 258.638   1
   8  -8   0 5140.32 256.969   1
  -9  -8   0 2442.48 138.815   1
   9   8   0 2343.30 138.714   1
   9  -8   0 2391.34 142.033   1
  -9   8   0 2263.42 140.835   1
 -10  -8   0-7.20321 25.6114   1
 -10   8   0 38.2623 27.2073   1
  10  -8   0 36.8144 29.7494   1
 -11  -8   0 523.122 58.0021   1
  11   8   0 650.401 62.2189   1
 -11   8   0 649.011 67.0908   1
  11  -8   0 667.517 66.0209   1
  12   8   0 8565.57 415.628   1
 -12  -8   0 9018.74 419.476   1
 -13   8   0 1839.10 120.893   1
  13  -8   0 1840.69 119.792   1
  13   8   0 1702.80 116.765   1
 -13  -8   0 1737.93 117.791   1
  14  -8   0 1569.65 109.401   1
 -14   8   0 1454.50 109.275   1
 -15  -8   0 8.30897 37.2168   1
  15   8   0 32.8766 38.2369   1
 -15   8   0 42.5801 30.3388   1
  15  -8   0 100.364 34.9180   1
 -16  -8   0 8.49300 30.8159   1
  16   8   0 50.3224 34.9605   1
 -16   8   0 8.83655 33.3186   1
  16  -8   0 8.26754 31.7461   1
 -17  -8   0 77.7414 38.2675   1
  17   8   0 42.7618 31.8173   1
 -17   8   0 78.6651 40.7424   1
  17  -8   0 125.192 41.6470   1
 -18   8   0 44.3657 34.6939   1
  18  -8   0 24.9802 35.2517   1
  19   8   0 157.551 44.4865   1
 -19  -8   0 239.379 51.4666   1
 -19   8   0 192.519 44.0217   1
  19  -8   0 273.770 45.6848   1
  20  -8   0 67.7548 36.9285   1
  20   8   0 44.0475 34.4843   1
 -20  -8   0 44.6040 33.0703   1
 -21   8   0 26.2188 31.8006   1
  21   8   0 52.9597 42.0642   1
 -21  -8   0 125.143 47.7182   1
  22   8   0-17.6459 38.9330   1
  22  -8   0-33.0459 39.3002   1
 -22   8   0 25.7565 37.8852   1
 -22  -8   0 8.91062 33.5888   1
  24  -8   0 7.83055 37.2502   1
 -24   8   0-16.3020 37.3975   1
   0   9   0 18.1262 21.0229   1
   0  -9   0-6.22025 22.1081   1
  -1   9   0 10413.7 513.079   1
   1   9   0 12219.0 518.402   1
   1  -9   0 10185.8 513.306   1
  -1  -9   0 12879.7 520.436   1
   2   9   0 13281.3 591.785   1
  -2  -9   0 12999.8 592.638   1
   3   9   0 19371.0 826.689   1
  -3  -9   0 17916.2 829.085   1
  -3   9   0 19227.8 828.913   1
   3  -9   0 18134.8 827.906   1
  -4   9   0 133.619 38.6004   1
   4  -9   0 141.234 34.2958   1
  -5   9   0 12130.5 555.513   1
   5  -9   0 12224.2 555.471   1
  -6   9   0 1970.90 128.120   1
  -6  -9   0 2152.59 127.421   1
   6  -9   0 2220.15 131.666   1
   6   9   0 2169.88 127.917   1
   7   9   0 11555.4 517.007   1
  -7   9   0 11190.6 518.801   1
   7  -9   0 11098.1 519.805   1
  -8  -9   0 5410.06 283.723   1
   8   9   0 5912.94 282.290   1
   8  -9   0 5666.04 285.985   1
  -8   9   0 5912.44 286.889   1
  -9  -9   0 2902.93 156.541   1
   9  -9   0 2716.40 157.438   1
  -9   9   0 2409.82 153.088   1
 -10   9   0 7322.03 351.349   1
  10  -9   0 7028.06 348.705   1
  10   9   0 7395.25 348.422   1
 -10  -9   0 7098.48 348.239   1
  11   9   0 5779.32 286.590   1
 -11  -9   0 5651.66 286.406   1
 -12   9   0 792.459 74.4208   1
  12  -9   0 622.959 67.0334   1
  12   9   0 782.191 70.3099   1
 -12  -9   0 625.147 67.3392   1
  13  -9   0 1006.40 83.4848   1
 -13   9   0 902.722 81.3282   1
 -14   9   0 93.7290 38.2414   1
  14  -9   0 115.525 41.1663   1
  14   9   0 48.3199 29.9647   1
 -14  -9   0 68.1739 35.1200   1
 -15   9   0-8.62153 29.3383   1
  15  -9   0-8.39496 26.5488   1
  15   9   0 41.1599 32.1615   1
 -15  -9   0 26.1461 32.2407   1
 -16   9   0 375.115 56.7625   1
  16  -9   0 282.032 51.3648   1
  16   9   0 344.997 53.8365   1
 -16  -9   0 266.177 49.9826   1
 -17   9   0 666.349 71.7700   1
  17  -9   0 587.976 66.2622   1
  17   9   0 710.552 71.4758   1
 -17  -9   0 709.534 72.4326   1
 -18   9   0 308.133 52.7743   1
 -18  -9   0 425.892 58.0716   1
  18  -9   0 283.944 50.9614   1
  18   9   0 260.317 50.5183   1
 -19  -9   0 91.3107 42.4617   1
  19   9   0 8.74819 38.6548   1
 -19   9   0 44.0516 36.2104   1
  19  -9   0 50.0811 34.8418   1
  20   9   0 35.1581 37.7965   1
  20  -9   0 50.6770 35.2773   1
 -20   9   0 77.4713 38.0575   1
 -21  -9   0 27.3891 41.8897   1
 -21   9   0-25.2364 38.1122   1
  21   9   0-17.5704 41.3044   1
  21  -9   0-16.6332 40.4738   1
 -22   9   0 8.62502 27.2754   1
  22  -9   0 7.88914 26.8458   1
 -23   9   0-16.5917 39.9500   1
  23  -9   0-55.8590 43.3479   1
   0 -10   0 679.049 62.0979   1
   0  10   0 683.561 61.2832   1
   1 -10   0 4922.77 251.701   1
  -1 -10   0 5462.02 255.050   1
   1  10   0 4901.01 250.341   1
  -1  10   0 4858.07 250.400   1
  -2  10   0 8010.00 387.089   1
  -2 -10   0 8191.92 386.549   1
   2 -10   0 7954.12 386.259   1
   2  10   0 8717.41 388.834   1
  -3  10   0 7104.51 335.724   1
  -3 -10   0 6967.14 334.030   1
   3 -10   0 6590.21 333.070   1
   3  10   0 7043.50 332.779   1
  -4  10   0 713.987 64.8303   1
  -4 -10   0 690.645 63.5364   1
   4  10   0 804.159 65.6090   1
  -5  10   0 376.704 51.7559   1
   5 -10   0 429.014 53.7666   1
   5  10   0 465.663 53.1159   1
  -5 -10   0 544.004 57.2230   1
  -6  10   0 2860.10 163.896   1
   6  10   0 3017.12 165.713   1
   6 -10   0 2849.58 164.717   1
  -7  10   0 12798.3 615.317   1
   7  10   0 14114.4 617.423   1
   7 -10   0 13214.8 619.317   1
  -7 -10   0 14190.5 619.631   1
  -8  10   0 17595.1 763.983   1
  -8 -10   0 16092.1 759.238   1
   8  10   0 17559.3 763.243   1
   8 -10   0 16740.2 762.444   1
  -9 -10   0 376.451 50.5900   1
   9  10   0 298.437 46.9706   1
 -10 -10   0 3396.70 186.144   1
  10 -10   0 3322.93 185.484   1
  10  10   0 2938.63 177.427   1
 -10  10   0 3502.49 189.132   1
 -11 -10   0 3793.09 213.695   1
  11  10   0 4276.69 216.971   1
  11 -10   0 4002.08 218.424   1
 -11  10   0 4044.51 220.517   1
  12 -10   0 1741.42 119.164   1
 -12  10   0 1791.55 120.407   1
 -13 -10   0 24.3730 32.3472   1
  13  10   0 55.6038 34.6363   1
  13 -10   0 50.0502 40.6464   1
 -13  10   0 68.0333 39.0724   1
 -14  10   0 773.952 73.4133   1
 -14 -10   0 647.436 67.6969   1
  14  10   0 738.711 71.1000   1
  14 -10   0 604.058 66.0872   1
 -15 -10   0 401.422 55.1101   1
  15  10   0 496.420 60.8290   1
 -15  10   0 418.866 62.2612   1
  15 -10   0 465.691 59.9546   1
 -16 -10   0 404.485 56.5611   1
  16  10   0 270.006 49.7674   1
  16 -10   0 350.718 53.7198   1
 -16  10   0 426.761 57.1192   1
 -17  10   0 698.871 71.5980   1
 -17 -10   0 562.982 69.9642   1
  17 -10   0 936.316 77.8172   1
  17  10   0 975.822 81.6413   1
 -18 -10   0-27.1584 35.4298   1
  18  10   0 8.65184 38.2371   1
  18 -10   0 58.7702 29.9137   1
 -18  10   0 105.211 36.0426   1
  19 -10   0 24.6360 35.2527   1
 -19  10   0-8.77700 32.4760   1
  19  10   0-8.70649 33.4306   1
 -19 -10   0 73.2178 37.5663   1
  20  10   0 69.8179 41.5320   1
 -20 -10   0-18.3196 38.7636   1
 -21  10   0 8.34810 36.3620   1
  21 -10   0 73.9834 40.0270   1
  21  10   0 8.70041 39.9416   1
  22 -10   0 7.94891 32.6311   1
 -22  10   0 32.8564 31.5427   1
   0  11   0-49.8574 32.2723   1
   0 -11   0 29.1162 33.8163   1
   1  11   0 8991.47 453.234   1
  -1  11   0 10283.9 458.639   1
  -1 -11   0 9976.74 456.601   1
   1 -11   0 9915.61 456.472   1
   2  11   0 6169.49 272.095   1
  -2 -11   0 6292.47 273.686   1
   2 -11   0 5422.40 268.198   1
   3  11   0 114.226 34.5353   1
  -3  11   0 59.7060 32.2252   1
   3 -11   0 60.1500 33.3659   1
  -3 -11   0 102.823 35.9159   1
   4  11   0 3442.45 185.829   1
  -4  11   0 3421.50 188.966   1
   4 -11   0 3123.38 185.738   1
  -4 -11   0 3614.52 189.024   1
   5  11   0 3046.95 173.189   1
   5 -11   0 2993.65 174.253   1
  -5  11   0 3264.71 177.017   1
  -5 -11   0 3036.76 174.385   1
   6 -11   0 14983.7 675.934   1
  -6  11   0 15291.8 676.344   1
  -6 -11   0 14403.1 673.232   1
  -7  11   0 2455.09 154.028   1
   7 -11   0 2560.35 157.177   1
  -7 -11   0 2627.37 156.627   1
  -8  11   0 2496.60 150.980   1
   8 -11   0 2529.91 151.765   1
   8  11   0 2556.49 151.758   1
  -8 -11   0 2579.76 153.193   1
  -9  11   0 1304.52 96.1322   1
   9 -11   0 1145.24 92.7419   1
   9  11   0 1344.13 97.1747   1
  -9 -11   0 1105.19 90.9418   1
 -10  11   0 1517.29 107.230   1
  10 -11   0 1454.03 105.144   1
 -11 -11   0 1774.62 123.482   1
 -11  11   0 1648.20 124.818   1
  11 -11   0 2076.93 127.289   1
  11  11   0 1847.47 122.032   1
 -12  11   0 60.1039 31.2375   1
  12 -11   0 75.2184 32.1727   1
  12  11   0-7.93267 32.6427   1
 -12 -11   0 102.744 42.1953   1
  13  11   0 631.269 67.5907   1
 -13 -11   0 599.858 69.3432   1
 -14  11   0 17.3316 37.2041   1
  14 -11   0 49.9016 40.4851   1
  14  11   0-8.22112 36.7769   1
 -14 -11   0 34.2512 35.1525   1
 -15  11   0 157.275 41.3697   1
 -15 -11   0 163.420 47.3618   1
  15 -11   0 42.3074 35.6007   1
  15  11   0 124.844 44.6384   1
  16 -11   0 749.022 72.3702   1
 -16 -11   0 651.974 71.1465   1
  16  11   0 773.733 76.4485   1
 -16  11   0 814.513 74.6120   1
 -17  11   0-34.8543 38.9746   1
  17 -11   0 59.9017 35.1262   1
  17  11   0 17.0835 30.9932   1
 -17 -11   0 34.9499 31.0627   1
 -18  11   0-8.87148 34.0545   1
 -18 -11   0 26.2176 31.0582   1
  18 -11   0-33.1996 33.5237   1
  18  11   0 25.9754 34.4033   1
  19  11   0 79.0457 33.9753   1
 -19 -11   0 122.196 38.7436   1
 -20  11   0 60.0685 38.9202   1
  20  11   0 78.2933 41.4240   1
  20 -11   0 8.05280 35.0999   1
 -21  11   0 24.9844 39.2177   1
  21 -11   0 80.7135 40.2040   1
 -22  11   0-7.97823 30.0757   1
  22 -11   0 23.6612 31.3402   1
   0  12   0 3499.47 192.173   1
   0 -12   0 3523.32 193.605   1
  -1  12   0 6504.60 312.086   1
   1  12   0 6098.23 309.282   1
  -1 -12   0 6449.93 312.671   1
   1 -12   0 6173.13 309.646   1
  -2  12   0 7080.64 343.492   1
   2  12   0 6837.43 341.333   1
   2 -12   0 7052.53 344.121   1
  -2 -12   0 7173.65 343.974   1
  -3  12   0 1853.13 124.910   1
   3  12   0 2145.55 129.006   1
   3 -12   0 2022.32 128.429   1
   4  12   0 3507.32 189.107   1
  -4  12   0 3818.35 194.557   1
   4 -12   0 3236.58 188.764   1
  -4 -12   0 3160.56 187.161   1
  -5 -12   0 71.0214 33.5135   1
   6  12   0 403.615 52.8257   1
  -6  12   0 277.240 45.1504   1
   6 -12   0 374.689 50.6329   1
  -6 -12   0 380.450 52.0115   1
   7 -12   0 3235.81 186.275   1
  -7  12   0 3259.91 184.794   1
   7  12   0 3231.39 184.960   1
  -7 -12   0 3390.27 185.926   1
  -8  12   0 113.616 34.5950   1
   8 -12   0 91.1351 31.5232   1
  -9  12   0 66.6042 35.7379   1
   9 -12   0-25.1799 33.9083   1
   9  12   0-8.11093 31.6939   1
  -9 -12   0 41.7404 35.8347   1
 -10  12   0 265.821 50.6520   1
 -10 -12   0 277.677 47.8283   1
  10 -12   0 219.015 47.8785   1
  10  12   0 154.858 40.7713   1
 -11  12   0 467.712 60.8754   1
 -11 -12   0 370.210 54.0231   1
  11 -12   0 507.449 62.3432   1
  11  12   0 352.531 54.2496   1
 -12  12   0 244.014 48.2521   1
  12 -12   0 177.241 43.4681   1
 -12 -12   0 154.341 39.9879   1
 -13  12   0 323.271 52.2325   1
  13 -12   0 393.815 55.6187   1
  13  12   0 451.328 59.2684   1
 -13 -12   0 437.492 59.1686   1
  14 -12   0 50.9423 33.7431   1
 -14  12   0-17.4065 34.5887   1
 -15  12   0 191.831 49.2606   1
  15 -12   0 67.2314 38.4112   1
  15  12   0 93.0812 41.4921   1
 -15 -12   0 145.376 47.3457   1
 -16  12   0 78.6930 36.6596   1
  16 -12   0 76.3864 39.1484   1
  16  12   0 126.099 41.5573   1
 -16 -12   0 110.787 39.2595   1
 -17  12   0 8.63471 34.3994   1
  17 -12   0 50.9024 33.8012   1
  17  12   0 94.0129 36.7645   1
 -17 -12   0 90.4613 39.4532   1
  18  12   0 119.917 43.2391   1
 -18 -12   0 71.8443 38.7532   1
 -19  12   0-8.50373 37.0365   1
  19 -12   0 8.14290 37.3829   1
  19  12   0 94.0730 41.6381   1
 -21  12   0 8.19295 31.4889   1
  21 -12   0 62.5868 31.6379   1
  -2  13   0 16.1866 23.5499   1
   2 -13   0 73.8253 30.9698   1
  -3  13   0 1597.77 111.616   1
   3 -13   0 1470.69 108.433   1
  -4  13   0 8.18048 31.9733   1
   4 -13   0 41.2839 33.3645   1
   5 -13   0 2651.98 151.568   1
  -5 -13   0 2105.55 142.144   1
   5  13   0 2384.66 144.548   1
  -5  13   0 2421.84 147.135   1
  -6  13   0 588.091 64.0611   1
   6  13   0 715.812 69.4069   1
   6 -13   0 600.095 63.8488   1
  -6 -13   0 622.746 66.0512   1
   7 -13   0 769.016 75.6364   1
   7  13   0 986.208 79.3131   1
  -7  13   0 937.520 82.0709   1
  -7 -13   0 814.282 77.5779   1
  -8  13   0 157.783 43.9301   1
   8 -13   0 127.168 43.9758   1
   8  13   0 200.043 43.6727   1
  -8 -13   0 127.296 41.8113   1
  -9  13   0 50.9038 37.4584   1
   9  13   0 42.9167 37.3816   1
   9 -13   0 34.2119 34.0080   1
  -9 -13   0-8.69231 34.5612   1
  10  13   0 654.584 72.5872   1
 -10 -13   0 706.450 73.8624   1
  11  13   0 85.5411 37.7569   1
 -11  13   0 193.137 45.9106   1
  11 -13   0 102.856 39.8225   1
 -11 -13   0 220.116 41.8658   1
  12  13   0 8.55854 37.7664   1
 -12 -13   0 17.6689 36.8165   1
 -12  13   0 8.79258 29.9183   1
  12 -13   0-8.45614 33.6001   1
 -13  13   0 61.0683 39.5458   1
 -13 -13   0 17.6282 36.7557   1
  13  13   0 8.72751 39.5616   1
  13 -13   0 34.2842 37.3308   1
 -14 -13   0 35.4875 34.6909   1
  14  13   0 35.3729 36.8826   1
 -15  13   0 259.464 46.3974   1
  15 -13   0 293.031 48.9164   1
 -15 -13   0 179.094 48.3971   1
  15  13   0 205.943 50.1071   1
 -16 -13   0 27.0645 40.3555   1
  16 -13   0 8.41612 26.6314   1
 -16  13   0 25.9477 29.4468   1
  16  13   0 51.9062 43.4913   1
  17  13   0-8.66779 33.2726   1
 -17 -13   0 9.10330 34.3146   1
  18  13   0 25.9402 40.1645   1
 -18  13   0-8.47088 33.0922   1
  18 -13   0-8.29913 32.4213   1
 -19  13   0-8.43874 37.7376   1
  19 -13   0 15.9559 36.1433   1
 -20  13   0 24.4764 38.8118   1
  20 -13   0-31.1613 41.1431   1
   0 -14   0 106.100 32.1927   1
   0  14   0 105.241 34.5315   1
  -1 -14   0 684.843 68.1324   1
   1 -14   0 687.153 71.4880   1
  -1  14   0 762.365 72.6015   1
   1  14   0 767.404 68.9760   1
   2 -14   0-8.47277 34.7706   1
   2  14   0 24.3498 26.9839   1
  -2  14   0 16.7834 32.7841   1
  -2 -14   0-8.35712 25.7227   1
   3 -14   0 42.2868 35.2526   1
   3  14   0 32.4594 31.7104   1
  -3  14   0 42.3210 36.3339   1
  -3 -14   0-41.5504 34.1102   1
   4 -14   0 366.283 56.2580   1
   4  14   0 499.351 60.5226   1
  -4  14   0 603.445 64.4241   1
  -4 -14   0 575.609 64.1571   1
   5 -14   0 16.8648 31.7857   1
   5  14   0-24.7923 33.3791   1
  -5  14   0 8.39153 33.3427   1
  -5 -14   0-8.46059 33.0521   1
   6 -14   0 454.300 57.8248   1
   6  14   0 415.295 57.1613   1
  -6  14   0 401.212 56.5202   1
  -6 -14   0 447.166 60.2871   1
   7 -14   0 181.575 43.5298   1
   7  14   0 191.948 44.1775   1
  -7  14   0 117.161 39.9205   1
  -7 -14   0 155.703 42.1697   1
   8  14   0 457.063 58.5053   1
   8 -14   0 370.377 57.4454   1
  -8 -14   0 393.889 54.7272   1
  -9  14   0 68.8305 38.5231   1
  -9 -14   0 53.3711 35.9794   1
   9  14   0 17.0902 35.1189   1
   9 -14   0 43.2805 37.1993   1
 -10 -14   0 505.104 59.5740   1
 -10  14   0 428.421 54.2177   1
  10  14   0 360.072 56.6287   1
  10 -14   0 345.173 49.7887   1
 -11  14   0 220.609 52.4299   1
  11 -14   0 310.165 52.3788   1
 -12 -14   0 36.6277 37.5782   1
 -12  14   0-8.79736 30.6079   1
  12  14   0 8.93241 36.0796   1
  12 -14   0-33.9864 30.8200   1
 -13 -14   0 18.2587 31.0641   1
 -13  14   0-26.1126 35.1572   1
  13  14   0-17.6797 35.1245   1
  13 -14   0 42.7453 37.7245   1
 -14 -14   0 54.5441 37.3400   1
  14 -14   0 8.52824 39.1612   1
  14  14   0 70.3783 46.0485   1
 -14  14   0 26.1054 38.9467   1
 -15  14   0 8.58757 38.4133   1
  15 -14   0 33.0874 37.9625   1
 -16  14   0 17.0663 37.6569   1
  16 -14   0-16.5268 37.4393   1
 -16 -14   0 27.0827 35.2703   1
  16  14   0 17.7317 36.9499   1
  17 -14   0-8.19584 37.1331   1
  17  14   0-8.92565 42.4620   1
 -17  14   0-16.8613 40.5712   1
  18 -14   0 64.9212 40.4534   1
 -18  14   0 66.0642 42.0252   1
  19 -14   0-7.72826 31.2148   1
 -19  14   0 8.37057 32.7004   1
   0  15   0-16.7375 36.9324   1
   0 -15   0-8.45651 36.2972   1
   1  15   0 394.716 57.4271   1
  -1  15   0 342.133 50.2713   1
  -1 -15   0 303.108 51.0372   1
   1 -15   0 364.661 53.9891   1
   2  15   0 842.074 77.2292   1
  -2  15   0 809.828 79.1556   1
  -2 -15   0 801.785 77.9570   1
   3  15   0 50.0513 33.1953   1
  -3 -15   0 25.8555 31.9317   1
  -3  15   0 68.8508 42.8409   1
   3 -15   0 34.6519 37.7504   1
   4  15   0 8.36838 34.8901   1
  -4 -15   0 42.8494 34.6308   1
   5  15   0 50.6573 38.7544   1
  -5 -15   0 8.60251 31.8427   1
   6  15   0 399.964 55.7900   1
  -6 -15   0 444.636 55.6093   1
  -6  15   0 398.868 55.6516   1
   6 -15   0 377.645 54.1156   1
   7  15   0 25.7382 36.2981   1
  -7 -15   0-17.6536 36.2299   1
  -7  15   0 76.2291 38.3785   1
   7 -15   0-17.5010 34.1924   1
  -8  15   0 298.076 46.9923   1
   8 -15   0 199.888 42.6395   1
  -9 -15   0 107.219 41.6119   1
   9  15   0 43.3066 33.3832   1
   9 -15   0 69.6312 42.4628   1
  -9  15   0 69.2103 43.5847   1
  10  15   0 410.397 59.8475   1
 -10  15   0 587.111 63.3094   1
  10 -15   0 406.485 57.6674   1
 -10 -15   0 663.185 72.3164   1
  11  15   0 274.089 48.4448   1
 -11  15   0 247.289 48.3939   1
  11 -15   0 267.271 50.1158   1
 -11 -15   0 272.337 49.2330   1
  12  15   0 341.688 54.3416   1
 -12  15   0 262.146 51.3200   1
  12 -15   0 203.590 49.4988   1
 -12 -15   0 163.332 44.3334   1
  13  15   0 236.721 49.3395   1
 -13  15   0 241.682 50.8722   1
 -13 -15   0 184.409 44.2471   1
  13 -15   0 178.031 45.2268   1
  14  15   0 181.405 50.0166   1
 -14 -15   0 92.0792 43.6791   1
  15  15   0 26.9624 45.2499   1
  15 -15   0 56.8009 36.8584   1
 -15  15   0 84.5494 41.2318   1
 -15 -15   0 83.2145 38.0371   1
  16 -15   0 40.3932 38.4318   1
 -16  15   0-25.0810 36.8931   1
  17 -15   0 16.0285 36.7941   1
 -17  15   0 49.5571 41.9637   1
   0  16   0 216.992 48.3113   1
   0 -16   0 290.419 51.3889   1
  -1  16   0 462.999 57.2095   1
   1  16   0 550.764 65.0604   1
  -1 -16   0 497.528 61.2278   1
   1 -16   0 308.715 51.7195   1
  -2  16   0 683.940 74.8129   1
   2  16   0 701.846 72.2585   1
  -2 -16   0 607.903 70.3681   1
   2 -16   0 888.065 79.7202   1
  -3 -16   0 211.491 45.5791   1
  -3  16   0 226.046 47.9743   1
   3 -16   0 96.4893 39.6594   1
   3  16   0 34.5248 36.9748   1
  -4 -16   0 695.321 72.9545   1
  -4  16   0 522.704 65.0220   1
   4 -16   0 568.066 65.5075   1
   4  16   0 553.938 67.0208   1
  -5 -16   0 52.5113 29.8639   1
  -5  16   0 34.2205 40.2836   1
   5 -16   0 34.4690 34.3134   1
   5  16   0 85.4580 37.7767   1
  -6 -16   0 175.560 46.7759   1
  -6  16   0 179.476 39.2437   1
   6 -16   0 260.575 46.3025   1
   6  16   0 232.728 49.6431   1
  -7 -16   0 212.441 46.6517   1
  -7  16   0 110.137 41.6174   1
   7 -16   0 123.680 42.8881   1
   7  16   0 95.4149 42.5914   1
   8  16   0 122.404 42.3304   1
  -8 -16   0 98.4860 41.3427   1
   9  16   0 207.554 50.2313   1
  -9  16   0 146.642 37.6048   1
   9 -16   0 113.052 34.6085   1
  -9 -16   0 226.081 49.0985   1
  10  16   0 34.8787 35.9220   1
 -10  16   0 69.7783 39.1328   1
  10 -16   0 68.8693 36.0138   1
 -10 -16   0 136.109 43.7779   1
  11  16   0 387.156 58.0827   1
  11 -16   0 410.465 57.8893   1
  12  16   0 415.084 59.1658   1
 -12  16   0 267.824 51.1001   1
  12 -16   0 234.832 50.0787   1
 -12 -16   0 366.387 55.5871   1
  13  16   0 26.5191 33.3504   1
 -13  16   0 51.2986 43.8793   1
  13 -16   0 41.6101 39.6127   1
 -13 -16   0 18.4089 32.7416   1
  14 -16   0 74.6155 39.9367   1
  14  16   0 17.8517 38.8942   1
 -14  16   0 33.9050 39.4155   1
  15 -16   0 8.01203 37.6674   1
 -15  16   0-8.26696 37.9293   1
  16 -16   0-31.3950 27.3063   1
 -16  16   0 32.5747 30.1236   1
   0  17   0 26.3874 32.5381   1
   0 -17   0-8.91527 34.8305   1
  -1  17   0 308.769 53.5108   1
   1  17   0 278.745 53.6432   1
   1 -17   0 443.677 58.2355   1
  -1 -17   0 457.619 59.8682   1
  -2  17   0 8.82096 34.4698   1
   2  17   0 25.7186 38.3458   1
  -2 -17   0 60.4967 38.6566   1
   2 -17   0-8.82067 35.0575   1
  -3  17   0 1174.95 97.3573   1
   3  17   0 1221.46 97.8349   1
  -3 -17   0 1230.12 95.0988   1
   3 -17   0 1122.88 94.6645   1
  -4 -17   0 62.4283 40.1597   1
  -4  17   0 121.639 44.3720   1
   4 -17   0 95.8832 43.6067   1
   4  17   0 165.937 45.0470   1
  -5 -17   0 418.486 54.6562   1
   5  17   0 301.725 51.9380   1
  -6 -17   0 17.7319 34.0818   1
  -6  17   0 51.2262 39.2136   1
   6 -17   0 34.9355 40.1127   1
   6  17   0 68.9674 40.0859   1
  -7  17   0 233.609 46.7380   1
  -7 -17   0 265.401 46.8716   1
   7  17   0 199.881 47.3567   1
  -8  17   0 60.0292 36.3392   1
   8 -17   0 43.2602 34.4459   1
   9  17   0-8.76880 40.2371   1
  -9  17   0 17.0781 33.3650   1
  -9 -17   0-17.9515 38.5271   1
   9 -17   0 51.6198 34.7554   1
  10  17   0 70.5363 34.5087   1
 -10 -17   0 27.0602 31.4518   1
  11  17   0 52.0348 36.1541   1
 -11  17   0-8.61041 34.7917   1
  11 -17   0 16.8139 38.0989   1
 -11 -17   0 27.2106 30.1685   1
  12  17   0 17.4162 35.7354   1
  12 -17   0-24.6207 34.7152   1
 -12  17   0-8.49759 36.9868   1
 -12 -17   0 27.1860 35.4016   1
  14 -17   0 88.9159 40.3077   1
 -14  17   0 49.6008 37.0844   1
   0  18   0 379.541 59.7169   1
   0 -18   0 240.020 49.0805   1
  -1  18   0-8.84350 40.0647   1
   1  18   0-8.80106 29.2588   1
  -1 -18   0-8.93382 31.0822   1
   1 -18   0 8.83377 36.8137   1
  -2  18   0 532.807 63.0130   1
   2  18   0 454.165 64.5823   1
   2 -18   0 396.555 59.5328   1
  -2 -18   0 511.737 64.5471   1
  -3  18   0 61.0815 34.1164   1
   3  18   0-8.59480 35.2971   1
   3 -18   0 26.2499 34.7940   1
  -3 -18   0 51.9907 38.7738   1
   4  18   0 17.3669 33.3902   1
  -4  18   0 34.1656 39.2373   1
  -4 -18   0 52.8491 31.3645   1
   4 -18   0 85.6574 40.7942   1
  -5 -18   0-8.92206 33.0070   1
  -5  18   0 8.49991 37.0005   1
   5 -18   0-60.1499 40.4015   1
   5  18   0 8.71780 37.4182   1
  -6 -18   0 293.849 49.3637   1
  -6  18   0 312.440 55.0950   1
   6 -18   0 442.367 62.4923   1
   6  18   0 268.188 49.6785   1
  -7 -18   0 17.7266 36.3744   1
   7  18   0-34.4528 35.3482   1
  -8 -18   0 300.126 54.3691   1
   8  18   0 190.301 51.8115   1
  -8  18   0 254.227 47.7235   1
   8 -18   0 154.230 43.6061   1
   9  18   0 26.0361 41.3403   1
  -9  18   0 67.5287 31.8908   1
  -9 -18   0 26.5167 35.1858   1
   9 -18   0 58.8613 30.5755   1
  10 -18   0 8.32736 37.2393   1
 -10  18   0-17.0552 35.5376   1
  11  18   0 86.8800 41.4903   1
  12 -18   0 23.9841 36.2667   1
 -12  18   0 66.2414 39.8877   1
 -13  18   0 32.3321 31.6064   1
   0  19   0-8.77280 39.7442   1
   0 -19   0 17.5876 37.1980   1
   1  19   0 201.464 47.4905   1
  -1  19   0 303.719 53.7455   1
   1 -19   0 174.882 46.1202   1
  -1 -19   0 159.152 41.9733   1
   2  19   0 26.2283 43.4823   1
  -2 -19   0-8.87538 38.6328   1
   3  19   0 25.8752 40.1818   1
  -3 -19   0 122.714 40.8312   1
   4  19   0 8.53410 42.4464   1
  -4  19   0-8.41387 37.6298   1
   4 -19   0 8.46025 35.2607   1
  -4 -19   0 51.5479 42.2740   1
  -5  19   0 25.1042 38.4028   1
   5  19   0 8.61976 41.9558   1
   5 -19   0 25.6328 36.6799   1
  -6  19   0 24.7256 39.2083   1
   6 -19   0-8.59198 37.9152   1
  -7 -19   0 326.141 54.8686   1
  -7  19   0 222.550 43.5334   1
   7 -19   0 193.478 42.6669   1
   7  19   0 309.963 54.3637   1
   8  19   0 178.245 46.7920   1
  -8 -19   0 210.371 44.3477   1
   9 -19   0 8.21098 36.7188   1
   9  19   0-8.49302 36.4500   1
  -9  19   0-8.24809 39.2363   1
  10 -19   0 194.738 38.5175   1
 -10  19   0 182.194 40.1872   1
   0 -20   0 120.698 40.6977   1
   0  20   0 51.4034 41.3887   1
   1 -20   0-17.1948 28.5808   1
  -1 -20   0-8.65684 39.7181   1
   1  20   0 17.2707 41.0783   1
  -1  20   0 8.46468 33.0681   1
   2 -20   0 93.2977 39.1345   1
  -2 -20   0 130.498 43.0050   1
  -2  20   0 101.435 40.8863   1
   2  20   0 69.0017 43.9952   1
   3 -20   0 8.33290 36.7732   1
  -3 -20   0 17.4672 36.9460   1
  -3  20   0-8.27986 40.2956   1
   3  20   0 25.8097 37.9660   1
  -4 -20   0 129.274 39.0021   1
   4  20   0 153.531 41.0139   1
   5 -20   0 58.5303 38.9185   1
  -5 -20   0 33.7517 40.2156   1
   5  20   0 116.706 46.5167   1
  -5  20   0 32.5566 38.7972   1
   6 -20   0 99.6556 43.1442   1
  -6  20   0 111.802 44.9899   1
   6  20   0 33.8401 32.0527   1
   7 -20   0 24.5078 31.9702   1
  -7  20   0 64.7943 36.2686   1
   0 -21   0 8.37361 39.3673   1
   0  21   0-8.26935 41.9921   1
   1 -21   0 16.5831 41.2371   1
  -1 -21   0 33.6297 40.4569   1
   1  21   0-8.35464 43.7051   1
  -1  21   0-24.8065 43.6702   1
  -2 -21   0 194.057 46.6009   1
   2 -21   0 244.257 52.8660   1
   2  21   0 151.528 49.2263   1
  -2  21   0 235.046 53.6090   1
  -3 -21   0 25.4315 35.3383   1
   3  21   0 16.8040 39.0381   1
 -26   0   1 8.53151 33.9000   1
  26   0  -1-24.7877 42.3846   1
 -25   0   1 17.3198 37.1729   1
  25   0  -1 16.8045 41.3464   1
 -24   0   1-8.75131 40.1552   1
  24   0  -1-16.8757 39.6732   1
 -22   0   1 17.5524 38.2000   1
  22   0  -1-25.5143 39.0210   1
 -21   0   1 8.54459 33.9528   1
  21   0  -1 8.68819 37.2892   1
  20   0  -1-8.67674 35.6084   1
 -20   0   1-8.46627 33.0762   1
  19   0  -1-32.8608 30.3888   1
 -19   0   1 26.1369 32.8415   1
  18   0  -1-23.9686 27.8155   1
 -18   0   1-25.2975 30.6037   1
 -16   0   1 39.0346 31.0633   1
  15   0  -1 7.10485 28.2339   1
 -15   0   1-29.8753 31.5963   1
  14   0  -1 6.83434 27.6058   1
 -14   0   1 7.03956 29.3374   1
  13   0  -1 12.8459 24.6555   1
 -13   0   1-6.69749 22.2651   1
  12   0  -1-12.0313 20.9325   1
 -12   0   1-6.22349 23.8929   1
  11   0  -1 11.1345 21.7521   1
 -11   0   1 5.69768 22.2615   1
  10   0  -1-5.05092 21.0511   1
 -10   0   1-10.5697 23.6353   1
   9   0  -1 9.13589 20.4384   1
  -9   0   1 23.9803 22.8247   1
   8   0  -1 4.09061 17.5558   1
  -8   0   1-4.26944 18.8395   1
   7   0  -1 10.6098 17.5887   1
  -7   0   1-7.45954 16.4582   1
   6   0  -1 2.97850 17.2877   1
  -6   0   1 9.37185 17.2610   1
   5   0  -1 19.8123 16.2711   1
  -5   0   1-5.01156 15.1024   1
   4   0  -1 26.6903 13.5046   1
  -4   0   1 9.83552 15.2581   1
   3   0  -1-26.0071 10.7631   1
  -3   0   1 11.0600 10.3820   1
  -1   0  -1-5.34040 9.83140   1
   1   0   1 4.17364 8.32620   1
  -2   0  -1 1.68034 11.4391   1
   2   0   1 12.8312 11.1643   1
  -3   0  -1 2.27513 14.7624   1
   3   0   1 2.16684 14.1474   1
  -4   0  -1 25.7210 20.1042   1
   4   0   1-2.72187 17.6650   1
  -6   0  -1 3.96682 15.7668   1
   6   0   1 15.1646 16.2756   1
  -7   0  -1 22.3368 20.2417   1
   7   0   1-4.30583 19.0034   1
  -8   0  -1-4.92794 23.9828   1
   8   0   1 19.5456 21.8532   1
  -9   0  -1 5.50238 21.5023   1
   9   0   1 21.2707 23.1521   1
 -10   0  -1-24.0961 23.1263   1
  10   0   1 5.73273 19.9472   1
 -12   0  -1 20.5317 26.2779   1
  12   0   1 6.56726 28.9850   1
 -13   0  -1 7.24249 26.7901   1
  13   0   1-6.88917 22.3502   1
 -14   0  -1 53.3547 37.5560   1
  14   0   1 43.3702 34.4444   1
 -15   0  -1 39.8932 27.1529   1
  15   0   1-45.1618 26.7549   1
 -16   0  -1 41.2376 35.9004   1
  16   0   1-15.6282 32.0690   1
 -17   0  -1-8.48304 28.2007   1
  17   0   1 8.07613 27.4798   1
 -18   0  -1 8.47329 37.3913   1
 -20   0  -1-8.58004 28.5237   1
  20   0   1 17.1004 27.0371   1
 -21   0  -1-17.5473 39.2350   1
  21   0   1 8.38344 36.4902   1
 -22   0  -1-52.4235 38.5880   1
  22   0   1-24.9948 39.2028   1
 -23   0  -1-51.9446 41.6778   1
  23   0   1-8.37349 40.3121   1
 -24   0  -1 8.54508 34.5259   1
  24   0   1 33.2051 35.1259   1
 -26   0  -1 8.22619 32.6857   1
  26   0   1-7.94207 31.0264   1
 -26   1   1-8.49224 37.9781   1
  26  -1  -1 24.5354 41.5322   1
 -25   1   1-8.67346 36.1469   1
  25  -1  -1 24.6470 37.2217   1
 -24   1   1 34.6671 33.2731   1
 -24  -1   1 8.78269 36.0455   1
  24  -1  -1 8.51642 34.9529   1
  24   1  -1-8.50402 38.5299   1
 -23   1   1 68.3366 42.1302   1
  23  -1  -1 70.9492 45.1305   1
 -22   1   1 8.91133 37.8228   1
 -22  -1   1 17.5502 27.1861   1
  22  -1  -1 147.447 47.1873   1
  22   1  -1 127.533 39.6154   1
 -21   1   1-8.93833 33.6978   1
 -21  -1   1 17.4598 38.5265   1
  21  -1  -1-8.46895 35.2975   1
  21   1  -1-50.1583 41.5797   1
 -20   1   1 273.435 46.9607   1
 -20  -1   1 250.209 44.6943   1
  20  -1  -1 250.279 45.7719   1
  20   1  -1 253.381 46.4365   1
 -19   1   1 482.873 60.8753   1
 -19  -1   1 392.840 56.3177   1
  19  -1  -1 318.955 51.6131   1
 -18   1   1 159.362 44.2894   1
 -18  -1   1 265.793 46.4631   1
  18  -1  -1 247.647 47.1835   1
  18   1  -1 319.422 49.7561   1
 -16  -1   1 360.761 50.2775   1
 -16   1   1 457.038 56.0358   1
  16  -1  -1 427.460 52.4453   1
  16   1  -1 298.027 51.5893   1
 -15   1   1 1178.78 91.6337   1
 -15  -1   1 1299.38 94.8657   1
  15   1  -1 1315.81 93.5450   1
  15  -1  -1 1315.69 95.0856   1
 -14   1   1 690.374 64.2222   1
  14  -1  -1 745.210 65.7118   1
  14   1  -1 702.579 63.0325   1
 -13   1   1 12807.2 567.525   1
 -13  -1   1 11836.3 565.486   1
  13  -1  -1 12548.9 564.001   1
  13   1  -1 12463.4 562.863   1
 -12   1   1 12.7440 26.5561   1
 -12  -1   1 18.8372 26.1688   1
  12   1  -1-5.92381 25.7861   1
  12  -1  -1 6.13020 23.1099   1
 -11   1   1 235.056 36.9680   1
 -11  -1   1 230.917 36.9825   1
  11   1  -1 246.371 36.3258   1
  11  -1  -1 259.098 36.1167   1
 -10   1   1 864.965 67.1959   1
 -10  -1   1 952.120 68.9122   1
  10  -1  -1 993.902 70.5175   1
  10   1  -1 950.120 68.2080   1
  -9   1   1 6377.72 295.119   1
  -9  -1   1 5948.56 293.473   1
   9  -1  -1 6787.83 296.457   1
   9   1  -1 6086.68 291.951   1
  -8   1   1 18995.0 847.654   1
  -8  -1   1 19647.9 847.074   1
   8  -1  -1 19732.7 846.602   1
   8   1  -1 19468.6 845.090   1
  -7   1   1 10191.8 457.320   1
   7  -1  -1 10359.2 457.070   1
  -6   1   1 114299. 4896.43   1
  -6  -1   1 119991. 4894.41   1
  -5   1   1 33889.2 1554.16   1
   5   1  -1 37207.3 1551.47   1
  -5  -1   1 37185.6 1552.38   1
   5  -1  -1 37293.1 1553.52   1
  -4  -1   1 40002.3 1574.20   1
   4   1  -1 34194.5 1572.32   1
   4  -1  -1 37362.3 1574.89   1
  -4   1   1 37231.9 1575.80   1
  -3  -1   1 133253. 5740.77   1
   3   1  -1 149224. 5741.17   1
   3  -1  -1 143980. 5743.81   1
  -2  -1   1 6488.69 267.369   1
   2  -1  -1 5593.27 269.364   1
  -2   1   1 5864.89 269.813   1
   2   1  -1 6594.77 266.860   1
  -1   1   1 42408.9 1777.09   1
   1  -1  -1 41724.4 1776.94   1
   0  -1  -1 2929.27 138.576   1
   0   1   1 3037.94 138.468   1
   0   1  -1 3285.53 137.613   1
   0  -1   1 3257.51 137.590   1
  -1  -1  -1 489.487 30.3254   1
   1   1   1 501.040 29.8758   1
   1  -1   1 473.702 29.6501   1
  -1   1  -1 552.677 30.1955   1
  -2   1  -1 7359.56 322.841   1
  -2  -1  -1 7404.77 322.245   1
   2  -1   1 7554.82 322.618   1
   2   1   1 7159.80 322.304   1
  -3   1  -1 237342. 10598.5   1
  -3  -1  -1 249388. 10598.5   1
   3  -1   1 243274. 10598.0   1
   3   1   1 277128. 10599.3   1
  -4   1  -1 60241.9 2306.93   1
   4  -1   1 54171.3 2304.19   1
   4   1   1 55417.3 2305.28   1
  -6   1  -1 45504.5 2030.24   1
  -6  -1  -1 49163.3 2031.21   1
   6  -1   1 49441.9 2031.79   1
   6   1   1 46579.7 2029.21   1
  -7   1  -1 4697.00 224.851   1
  -7  -1  -1 4654.04 225.437   1
   7  -1   1 4995.38 226.248   1
   7   1   1 4383.48 223.939   1
  -8   1  -1 3719.86 186.934   1
  -8  -1  -1 3680.59 187.886   1
   8  -1   1 3831.16 185.270   1
   8   1   1 3513.87 184.062   1
  -9   1  -1 14360.4 629.534   1
  -9  -1  -1 15180.0 631.226   1
   9  -1   1 12775.4 627.174   1
   9   1   1 14179.9 626.736   1
 -10   1  -1 982.399 75.1313   1
 -10  -1  -1 1003.27 76.9233   1
  10  -1   1 949.375 72.1847   1
  10   1   1 1059.03 74.2115   1
 -12   1  -1 3351.65 171.882   1
 -12  -1  -1 2978.34 168.811   1
  12  -1   1 3047.53 167.293   1
  12   1   1 2894.37 165.116   1
 -13  -1  -1 36.7529 27.7574   1
 -13   1  -1 57.1330 35.5564   1
  13   1   1 55.4502 29.7934   1
  13  -1   1 7.09851 30.5100   1
 -14   1  -1 497.933 60.3021   1
 -14  -1  -1 530.742 58.5658   1
  14  -1   1 539.403 60.6611   1
  14   1   1 654.877 62.4473   1
 -15   1  -1 1878.22 126.580   1
 -15  -1  -1 1800.63 122.798   1
  15  -1   1 2087.50 128.312   1
 -16   1  -1 32.8137 30.5105   1
  16  -1   1 109.383 37.3025   1
  16   1   1 88.1283 35.0162   1
 -17   1  -1 25.2835 31.7934   1
 -17  -1  -1 8.19971 32.0577   1
  17  -1   1 32.0450 33.9108   1
  17   1   1 56.3754 34.5870   1
 -18   1  -1 34.7444 33.3565   1
 -18  -1  -1 16.9902 30.2059   1
  18  -1   1 8.19867 32.0431   1
  18   1   1 32.4545 32.7854   1
 -19  -1  -1 43.0593 34.2467   1
  19   1   1 24.6200 31.5334   1
 -20   1  -1-26.9043 37.3772   1
 -20  -1  -1-8.67984 41.2940   1
  20  -1   1 25.3776 34.7187   1
  20   1   1-50.1952 40.2606   1
 -21   1  -1 42.9440 32.9709   1
 -21  -1  -1-34.9025 31.6510   1
  21  -1   1 17.6002 36.1141   1
  21   1   1 8.45963 33.0499   1
 -22   1  -1-17.0785 29.7108   1
 -22  -1  -1 17.4385 37.9531   1
  22   1   1 68.0810 43.6550   1
  22  -1   1-8.68228 33.9199   1
 -23  -1  -1 17.2997 30.7560   1
 -23   1  -1 8.63845 28.7337   1
  23  -1   1 8.37464 28.5120   1
  23   1   1 67.6642 37.3349   1
 -24  -1  -1 43.2725 41.1861   1
 -24   1  -1-8.55109 30.4123   1
  24  -1   1 57.0575 31.8645   1
  24   1   1 16.5171 39.7573   1
  26   1   1-22.6903 30.5640   1
 -25   2   1-8.36304 34.3192   1
  25  -2  -1 8.68274 37.7926   1
 -24   2   1 113.355 43.7241   1
 -24  -2   1 170.900 50.8514   1
  24  -2  -1 147.591 49.1041   1
  24   2  -1 107.616 44.0748   1
 -23   2   1 8.98001 35.1120   1
  23  -2  -1 59.5758 41.9003   1
 -22   2   1 26.9354 37.4264   1
 -22  -2   1 44.1828 39.0027   1
  22  -2  -1-16.9801 38.4729   1
  22   2  -1 34.1164 39.6280   1
 -21   2   1 17.7119 32.7628   1
 -21  -2   1 8.69767 35.6967   1
  21  -2  -1 42.1112 34.5665   1
  21   2  -1-25.3450 38.2777   1
 -20  -2   1 25.7737 34.7914   1
  20   2  -1 92.2125 36.5743   1
 -19   2   1 85.9520 32.2971   1
 -19  -2   1 185.294 46.4774   1
  19  -2  -1 99.4789 36.0286   1
  19   2  -1 228.707 45.0952   1
 -18   2   1 469.577 60.0807   1
 -18  -2   1 623.993 65.5657   1
  18  -2  -1 543.022 64.2930   1
  18   2  -1 579.534 64.7059   1
 -17   2   1 1000.35 84.1579   1
  17  -2  -1 961.293 84.2940   1
 -16  -2   1 15.3636 30.0202   1
  16  -2  -1 37.7949 31.5107   1
  16   2  -1 7.32108 28.1143   1
 -15   2   1 596.935 63.6659   1
 -15  -2   1 552.172 59.3102   1
  15  -2  -1 650.137 64.4034   1
  15   2  -1 718.031 66.1550   1
 -14   2   1 22330.0 930.242   1
 -14  -2   1 19875.7 923.120   1
  14  -2  -1 20548.6 923.382   1
  14   2  -1 21112.3 924.111   1
 -13   2   1 860.639 70.6084   1
  13  -2  -1 978.025 73.0221   1
  13   2  -1 851.080 71.4867   1
 -12  -2   1 2893.05 154.512   1
  12   2  -1 2692.11 152.001   1
 -11   2   1 2979.92 154.751   1
 -11  -2   1 3035.15 152.767   1
  11   2  -1 2671.44 149.344   1
 -10   2   1 21137.4 880.231   1
 -10  -2   1 18959.4 873.370   1
  10  -2  -1 19401.5 875.370   1
  10   2  -1 20698.6 876.305   1
  -9   2   1 11765.2 576.071   1
  -9  -2   1 13634.4 575.763   1
   9  -2  -1 12415.1 574.807   1
   9   2  -1 13889.0 575.417   1
  -8   2   1 1088.93 73.8371   1
  -8  -2   1 1065.77 72.3495   1
   8  -2  -1 1330.77 77.4300   1
   8   2  -1 1164.59 74.1918   1
  -7   2   1 19925.1 852.689   1
   7   2  -1 19435.1 849.353   1
  -7  -2   1 19461.1 849.065   1
   7  -2  -1 19689.0 851.655   1
  -6   2   1 15636.6 742.192   1
   6   2  -1 18516.8 739.197   1
   6  -2  -1 16197.3 741.854   1
  -6  -2   1 17558.2 739.240   1
  -5   2   1 297.557 30.7986   1
  -5  -2   1 267.697 28.1884   1
   5  -2  -1 216.318 27.4185   1
   5   2  -1 244.937 24.6331   1
  -4  -2   1 388575. 16735.2   1
   4  -2  -1 393850. 16738.9   1
   4   2  -1 403441. 16733.9   1
  -4   2   1 402399. 16738.3   1
  -3  -2   1 74664.2 3214.28   1
   3  -2  -1 76980.1 3217.61   1
  -3   2   1 74812.0 3217.22   1
   3   2  -1 77826.7 3214.42   1
   2  -2  -1 92400.1 3969.35   1
  -2  -2   1 94803.8 3965.60   1
   2   2  -1 95955.6 3965.65   1
  -2   2   1 91767.5 3968.52   1
  -1   2   1 19462.3 817.027   1
   1   2  -1 19299.7 814.580   1
   1  -2  -1 19125.0 816.950   1
  -1  -2   1 18750.2 814.935   1
   0  -2   1 51867.7 2220.14   1
   0  -2  -1 56146.6 2222.50   1
   0   2   1 49352.0 2221.63   1
   0   2  -1 52957.6 2220.45   1
  -1  -2  -1 5971.14 262.490   1
   1   2   1 5382.03 260.708   1
   1  -2   1 6128.21 261.357   1
  -1   2  -1 6254.99 261.833   1
  -2  -2  -1 78120.2 3306.18   1
   2   2   1 78968.9 3305.95   1
   2  -2   1 76753.5 3306.43   1
  -2   2  -1 78934.3 3306.52   1
  -3  -2  -1 3841.96 180.837   1
   3   2   1 3885.68 179.675   1
  -3   2  -1 3934.42 181.710   1
   3  -2   1 3921.21 181.064   1
   4  -2   1 75095.4 3247.37   1
  -4   2  -1 77282.6 3248.90   1
   4   2   1 71042.9 3244.91   1
   5  -2   1 59.1750 22.0098   1
  -5   2  -1 15.2145 19.3703   1
  -6   2  -1 37416.8 1524.35   1
  -6  -2  -1 37870.2 1520.79   1
   6  -2   1 36929.2 1522.45   1
  -7   2  -1 36177.9 1586.22   1
  -7  -2  -1 38047.1 1586.48   1
   7  -2   1 37864.7 1586.88   1
   7   2   1 35868.1 1582.93   1
  -8   2  -1 118.654 28.5882   1
  -8  -2  -1 30.2766 22.9906   1
   8  -2   1 34.9410 23.5938   1
   8   2   1 62.5144 23.7856   1
  -9   2  -1 23248.0 1062.53   1
  -9  -2  -1 24347.4 1063.25   1
   9  -2   1 25248.5 1064.68   1
   9   2   1 24816.9 1062.20   1
 -10   2  -1 24925.9 1046.27   1
 -10  -2  -1 23802.1 1045.42   1
  10  -2   1 23930.0 1044.40   1
  10   2   1 23033.6 1042.27   1
 -11   2  -1 2676.87 157.920   1
  11  -2   1 3024.80 158.656   1
 -12   2  -1 1132.17 84.5038   1
 -12  -2  -1 937.941 79.3058   1
  12  -2   1 1140.70 82.1712   1
  12   2   1 1164.86 82.2950   1
 -13   2  -1 3661.50 190.963   1
 -13  -2  -1 3320.11 185.468   1
  13  -2   1 3488.25 187.127   1
  13   2   1 3244.82 183.534   1
 -14   2  -1 632.165 63.1393   1
 -14  -2  -1 576.701 64.2399   1
  14   2   1 535.630 60.4565   1
 -15   2  -1 822.467 71.3804   1
 -15  -2  -1 739.191 70.2196   1
  15  -2   1 724.199 66.3618   1
  15   2   1 636.784 66.3609   1
 -16  -2  -1 5023.76 246.012   1
 -16   2  -1 4784.41 246.242   1
  16  -2   1 4479.33 242.279   1
  16   2   1 4259.04 238.761   1
 -17   2  -1 279.286 45.5719   1
 -17  -2  -1 256.141 46.9100   1
  17  -2   1 275.975 44.5984   1
  17   2   1 208.296 44.0529   1
 -18  -2  -1 92.8928 39.9948   1
  18  -2   1 141.218 40.2639   1
  18   2   1 106.622 42.7636   1
 -19   2  -1 471.477 60.1084   1
 -19  -2  -1 405.753 56.8041   1
  19   2   1 484.537 61.7733   1
 -20   2  -1 62.2115 31.6109   1
 -20  -2  -1 8.66554 35.0242   1
  20  -2   1 16.8109 27.2997   1
  20   2   1 25.4105 38.8828   1
 -21   2  -1 17.8532 36.0807   1
 -21  -2  -1-8.77840 35.4826   1
  21  -2   1 50.7258 38.3251   1
  21   2   1 67.7841 40.7948   1
 -22   2  -1 35.8938 39.6024   1
 -22  -2  -1 53.1240 42.1238   1
  22  -2   1-8.46154 40.2571   1
  22   2   1-8.36692 38.8706   1
 -23   2  -1 118.800 38.0086   1
 -23  -2  -1 8.94602 36.7750   1
  23  -2   1 34.7785 33.4452   1
  23   2   1 16.1829 35.7698   1
 -24   2  -1-8.32734 36.2503   1
 -24  -2  -1 54.0861 39.7814   1
  24   2   1 23.3849 31.9934   1
  24  -2   1-16.9377 38.3711   1
 -25   2  -1-8.36434 39.7891   1
  25  -2   1 7.99020 40.5746   1
 -26   3   1 24.7216 33.3292   1
  26  -3  -1 59.0992 40.6635   1
 -25   3   1 61.2706 40.6584   1
  25  -3  -1-41.6751 45.2484   1
  25   3  -1-16.3670 34.6166   1
 -24   3   1 53.2027 38.0927   1
 -24  -3   1 71.6060 40.5851   1
  24  -3  -1 16.8023 38.5819   1
  24   3  -1 24.6938 35.8672   1
 -23   3   1 62.2889 34.4248   1
  23  -3  -1 135.067 37.9921   1
 -22   3   1 79.9413 40.4328   1
 -22  -3   1 109.308 41.4548   1
  22  -3  -1 33.8537 37.0483   1
  22   3  -1 161.135 46.5576   1
 -21   3   1 8.80081 37.2437   1
 -21  -3   1 27.2486 32.9638   1
  21  -3  -1 85.3021 43.3310   1
  21   3  -1-8.04613 35.0392   1
 -20   3   1 26.5321 39.5556   1
 -20  -3   1 26.4336 29.9891   1
  20  -3  -1 8.32943 37.7417   1
  20   3  -1 8.10962 28.8292   1
 -19   3   1 314.906 52.6494   1
 -19  -3   1 308.232 54.3824   1
  19  -3  -1 332.620 53.9350   1
  19   3  -1 315.549 52.8967   1
 -18   3   1 254.261 47.5402   1
 -18  -3   1 291.149 48.6264   1
  18   3  -1 301.576 47.5865   1
 -17   3   1 41.5175 34.7394   1
  17  -3  -1 103.092 38.2834   1
 -16   3   1 219.633 44.1917   1
 -16  -3   1 138.566 37.5480   1
  16  -3  -1 128.870 38.1969   1
  16   3  -1 112.235 36.1184   1
 -15   3   1 6867.09 322.401   1
 -15  -3   1 6298.65 318.284   1
  15  -3  -1 6502.87 319.820   1
  15   3  -1 6444.86 319.036   1
 -14   3   1 51.2043 30.5113   1
 -14  -3   1 6.99139 25.8941   1
  14  -3  -1 72.0372 29.1254   1
  14   3  -1-13.6695 28.5123   1
 -13   3   1 30788.1 1323.93   1
  13  -3  -1 30496.6 1321.12   1
 -13  -3   1 31198.0 1321.46   1
  13   3  -1 29020.5 1317.91   1
  12  -3  -1 597.116 55.9109   1
 -12   3   1 445.685 52.6818   1
  12   3  -1 514.641 51.3057   1
  11  -3  -1 48.3646 22.0128   1
  11   3  -1 33.6942 23.4815   1
 -11  -3   1 63.5628 24.8742   1
 -11   3   1 38.3640 22.3284   1
  10   3  -1 481.877 49.4645   1
 -10  -3   1 660.869 53.7613   1
  10  -3  -1 634.005 55.2120   1
 -10   3   1 498.852 52.3546   1
  -9   3   1 31337.1 1370.80   1
   9   3  -1 30985.7 1365.67   1
  -9  -3   1 32810.3 1369.27   1
   9  -3  -1 31943.3 1370.41   1
  -8   3   1 5066.18 231.330   1
   8   3  -1 4551.28 221.731   1
   8  -3  -1 4491.74 227.365   1
  -8  -3   1 4790.89 227.885   1
  -7   3   1 26207.5 1085.47   1
   7   3  -1 23989.2 1077.43   1
  -7  -3   1 24488.7 1080.07   1
   7  -3  -1 26020.9 1084.46   1
   6  -3  -1 10600.8 475.234   1
  -6   3   1 10777.6 476.253   1
  -5  -3   1 70757.6 2865.85   1
   5  -3  -1 66176.1 2869.79   1
   5   3  -1 65862.5 2864.77   1
  -5   3   1 67376.6 2869.27   1
  -4  -3   1 8451.38 377.042   1
   4  -3  -1 8425.68 380.377   1
  -4   3   1 8359.89 380.104   1
   4   3  -1 8901.66 377.693   1
   3  -3  -1 389.870 35.3274   1
   3   3  -1 443.486 31.9894   1
  -3   3   1 436.407 35.9515   1
   2  -3  -1 13782.1 633.922   1
  -2   3   1 14625.5 635.115   1
   2   3  -1 14712.6 632.155   1
  -2  -3   1 15572.7 632.889   1
  -1   3   1 1047.94 60.5496   1
   1   3  -1 1038.11 57.8512   1
  -1  -3   1 1005.28 58.1292   1
   1  -3  -1 1196.64 62.4597   1
   0  -3   1 88692.3 3702.51   1
   0   3  -1 87692.4 3702.05   1
   1  -3   1 397590. 16770.6   1
  -1  -3  -1 379768. 16771.6   1
  -1   3  -1 398240. 16771.1   1
   1   3   1 416474. 16771.8   1
  -2  -3  -1 487.775 38.9034   1
   2   3   1 487.839 38.4755   1
   2  -3   1 473.838 38.0700   1
  -2   3  -1 586.911 40.0962   1
  -3  -3  -1 73.8301 19.8560   1
   3   3   1 112.502 21.2992   1
   3  -3   1 89.9243 23.6340   1
  -3   3  -1 105.186 23.8009   1
   4  -3   1 241.413 30.0076   1
  -4   3  -1 170.179 28.0500   1
  -5  -3  -1 4478.00 213.665   1
   5   3   1 4439.04 212.168   1
  -5   3  -1 4538.12 215.480   1
   5  -3   1 4540.63 215.008   1
   6  -3   1 35.5880 23.7538   1
  -6  -3  -1 39.6106 17.8294   1
   6   3   1 36.2597 18.5354   1
  -6   3  -1 9.19065 22.6512   1
   7   3   1 8921.48 410.833   1
  -7  -3  -1 9520.96 416.806   1
   7  -3   1 8595.71 413.421   1
  -7   3  -1 9564.66 417.079   1
   8   3   1 36637.7 1604.35   1
  -8  -3  -1 38126.2 1608.67   1
   8  -3   1 36647.0 1609.14   1
  -8   3  -1 38261.7 1610.75   1
   9   3   1 17086.6 752.338   1
  -9  -3  -1 16777.7 754.250   1
   9  -3   1 16515.7 754.404   1
  -9   3  -1 17956.8 758.804   1
  10   3   1 38791.7 1671.59   1
 -10  -3  -1 38833.1 1672.50   1
  11  -3   1 13835.8 635.385   1
 -11   3  -1 14440.6 637.933   1
  12   3   1 757.914 65.1819   1
 -12  -3  -1 636.357 61.8634   1
  12  -3   1 834.527 68.0729   1
 -12   3  -1 741.585 65.5951   1
  13   3   1 1868.01 116.214   1
 -13  -3  -1 1835.45 115.660   1
  13  -3   1 1801.56 118.262   1
 -13   3  -1 1787.97 118.638   1
  14   3   1 1601.53 109.625   1
 -14  -3  -1 1768.76 113.529   1
  14  -3   1 1659.63 110.449   1
 -14   3  -1 1606.84 112.622   1
  15   3   1 3030.87 168.614   1
 -15  -3  -1 2865.53 168.472   1
  16   3   1 1921.16 125.252   1
 -16  -3  -1 1988.47 126.668   1
  16  -3   1 1951.44 127.210   1
 -16   3  -1 1902.96 127.846   1
  17   3   1 7.94106 28.8059   1
 -17  -3  -1-8.40654 32.2718   1
  17  -3   1 8.10651 32.7447   1
 -17   3  -1-42.0497 34.5137   1
  18   3   1 466.904 56.5596   1
 -18  -3  -1 465.467 60.1149   1
  18  -3   1 496.839 58.5537   1
 -18   3  -1 389.735 56.5830   1
  19  -3   1 16.8140 26.6054   1
 -19   3  -1 35.0638 28.4590   1
  20   3   1-8.00990 30.1934   1
 -20  -3  -1-27.1367 32.8101   1
  20  -3   1 42.2174 37.2583   1
 -20   3  -1-17.5954 38.2933   1
 -21  -3  -1 9.04059 32.7920   1
  21   3   1-7.99891 34.3294   1
  21  -3   1 8.39041 33.8895   1
  22   3   1 64.5860 37.1387   1
 -22  -3  -1 71.1080 40.3582   1
  22  -3   1 50.3035 40.4335   1
 -22   3  -1 71.0613 39.8137   1
  23   3   1-8.12109 34.8576   1
 -23  -3  -1-17.6616 37.9031   1
  24   3   1 64.4086 36.1067   1
 -24  -3  -1 43.9480 35.0308   1
  24  -3   1 66.7786 43.7516   1
 -24   3  -1 85.7822 40.8977   1
  25  -3   1 59.1475 41.1419   1
 -25   3  -1 7.97792 33.7742   1
  26  -4  -1-8.04894 30.9048   1
 -26   4   1-25.4807 29.5579   1
  25  -4  -1 16.3886 34.6774   1
 -25   4   1 34.7323 36.2000   1
  24   4  -1 33.5502 39.0024   1
 -24  -4   1 54.4657 40.6341   1
  23   4  -1 183.697 45.5665   1
 -23  -4   1 191.900 50.1196   1
  23  -4  -1 254.956 50.2751   1
 -23   4   1 297.489 55.1006   1
  22   4  -1 49.6202 36.5050   1
 -22  -4   1-9.15032 36.3699   1
  21   4  -1 90.3701 38.5742   1
 -21  -4   1 161.480 43.5343   1
  21  -4  -1 188.971 48.5937   1
 -21   4   1 103.907 42.5117   1
  20   4  -1-16.2121 33.7881   1
 -20  -4   1-26.3717 36.0808   1
  20  -4  -1-8.37847 34.3901   1
 -20   4   1-17.5297 35.4090   1
  19   4  -1 31.7189 34.6064   1
 -19  -4   1 60.3769 34.9285   1
  19  -4  -1 99.5221 33.5921   1
 -19   4   1 34.8983 32.9830   1
  18   4  -1 84.7453 35.8271   1
 -18  -4   1 159.943 41.8285   1
  18  -4  -1 98.4334 38.5482   1
  17  -4  -1-31.7744 33.1034   1
 -17   4   1 33.3232 31.9789   1
  16   4  -1 659.120 66.2162   1
 -16  -4   1 923.363 76.8596   1
  16  -4  -1 701.786 71.0521   1
 -16   4   1 909.447 76.8897   1
  15   4  -1 40.9206 30.9247   1
 -15  -4   1 68.1630 32.9908   1
  15  -4  -1 22.9177 32.8113   1
 -15   4   1-7.88150 30.8171   1
  14   4  -1 11696.0 532.067   1
 -14  -4   1 11684.0 536.162   1
  14  -4  -1 11750.4 534.937   1
 -14   4   1 11430.4 537.709   1
 -13  -4   1 5984.72 299.961   1
  13  -4  -1 6311.01 302.016   1
 -13   4   1 6084.55 301.932   1
  12  -4  -1 6978.09 343.011   1
 -12   4   1 7421.48 346.700   1
  11   4  -1 2119.44 120.630   1
 -11  -4   1 2059.60 123.854   1
  11  -4  -1 2074.68 125.730   1
 -11   4   1 2104.28 126.933   1
  10  -4  -1 15442.7 693.380   1
 -10  -4   1 16654.0 693.855   1
 -10   4   1 15894.5 695.178   1
  10   4  -1 14538.2 688.036   1
  -9  -4   1 1172.80 77.1987   1
   9  -4  -1 1077.90 77.8397   1
   9   4  -1 965.993 73.3026   1
  -8  -4   1 57097.6 2433.36   1
   8  -4  -1 56118.5 2436.17   1
   8   4  -1 57892.0 2431.19   1
  -8   4   1 57028.0 2437.30   1
  -7  -4   1 6673.60 312.865   1
   7  -4  -1 6599.67 317.221   1
   7   4  -1 6920.26 313.099   1
  -7   4   1 7110.26 319.869   1
  -6  -4   1 62652.9 2767.69   1
   6  -4  -1 66226.6 2773.61   1
  -6   4   1 65530.9 2772.87   1
   6   4  -1 66647.1 2768.88   1
   5  -4  -1 14013.8 595.089   1
  -5   4   1 12980.9 592.104   1
   4  -4  -1 111697. 4624.53   1
  -4  -4   1 107349. 4618.00   1
  -4   4   1 99836.9 4623.39   1
   4   4  -1 116943. 4618.94   1
  -3  -4   1 301.628 29.9672   1
   3   4  -1 370.114 31.5776   1
  -2  -4   1 10278.9 463.651   1
   2   4  -1 10880.5 463.889   1
  -1   4   1 79797.9 3375.68   1
  -1  -4   1 80325.6 3374.48   1
   1  -4  -1 75427.3 3374.62   1
   1   4  -1 82964.6 3373.16   1
   0   4  -1 78642.8 3257.48   1
   0  -4  -1 78148.8 3260.59   1
   0  -4   1 77491.7 3258.33   1
   0   4   1 73442.1 3258.73   1
  -1   4  -1 9225.33 405.730   1
   1  -4   1 8724.02 404.905   1
   1   4   1 9778.26 406.966   1
  -1  -4  -1 8961.90 406.294   1
   3  -4   1 3172.25 162.618   1
  -3   4  -1 3468.67 163.855   1
  -4   4  -1 34655.7 1532.38   1
   4  -4   1 36315.0 1534.07   1
   4   4   1 34369.8 1532.81   1
  -4  -4  -1 38055.7 1534.53   1
   5  -4   1 63684.9 2585.83   1
   5   4   1 64381.5 2583.63   1
  -5  -4  -1 66662.1 2584.54   1
  -6   4  -1 80845.6 3330.15   1
   6  -4   1 79920.3 3329.56   1
   6   4   1 83211.6 3327.21   1
  -7   4  -1 10336.4 472.297   1
  -7  -4  -1 10100.3 470.654   1
   7  -4   1 10526.4 472.679   1
   7   4   1 10775.5 470.251   1
  -8   4  -1 210.310 36.4664   1
   8  -4   1 248.922 36.5640   1
   8   4   1 270.798 35.7087   1
  -8  -4  -1 177.281 32.7996   1
  -9  -4  -1 43192.3 1783.83   1
  -9   4  -1 40916.9 1781.94   1
   9   4   1 41113.5 1778.36   1
   9  -4   1 40454.2 1780.66   1
 -10   4  -1 2796.57 156.422   1
 -10  -4  -1 2967.43 154.840   1
  10   4   1 2728.06 150.075   1
  10  -4   1 2466.63 151.509   1
 -11   4  -1 11430.4 514.960   1
 -11  -4  -1 10774.2 511.763   1
  11   4   1 11001.3 508.029   1
  11  -4   1 11450.4 513.988   1
 -12   4  -1 6007.59 279.769   1
 -12  -4  -1 6115.22 278.188   1
  12  -4   1 5495.91 273.362   1
 -13   4  -1 2553.63 152.930   1
 -13  -4  -1 2669.18 153.778   1
  13   4   1 2820.75 150.574   1
  13  -4   1 2309.35 148.179   1
 -14   4  -1 3880.04 208.273   1
 -14  -4  -1 3895.73 208.407   1
  14   4   1 3698.66 202.655   1
  14  -4   1 3999.92 209.429   1
 -15   4  -1 913.285 78.2325   1
 -15  -4  -1 817.356 73.9083   1
  15  -4   1 751.025 73.4277   1
 -16   4  -1 168.935 41.2758   1
 -16  -4  -1 173.557 42.9987   1
  16   4   1 165.086 38.0048   1
  16  -4   1 176.289 42.5294   1
 -17   4  -1 42.9542 35.9551   1
 -17  -4  -1 152.518 36.5170   1
  17   4   1 54.2811 27.7588   1
  17  -4   1 65.6057 34.8482   1
  18   4   1 580.337 64.9100   1
 -18  -4  -1 605.070 66.5984   1
  19  -4   1 539.765 62.6317   1
 -20   4  -1-44.4396 39.7501   1
  20   4   1 8.17384 33.5480   1
 -20  -4  -1-8.92877 34.8860   1
 -21   4  -1-8.79163 38.2741   1
 -21  -4  -1-9.07312 38.9468   1
  21   4   1 57.4121 39.9198   1
  21  -4   1 25.4359 38.9078   1
 -22   4  -1 8.76113 34.2289   1
 -22  -4  -1 18.0646 38.7667   1
  22   4   1 8.25201 33.8664   1
  22  -4   1 8.34424 30.8685   1
 -23   4  -1 130.391 42.4675   1
 -23  -4  -1 53.6628 33.2944   1
  23   4   1 140.490 38.1007   1
  23  -4   1 32.9885 34.5716   1
 -24   4  -1 8.58434 41.3159   1
 -24  -4  -1 8.76465 35.4104   1
  24   4   1 41.2068 36.3755   1
  24  -4   1 16.2652 39.1427   1
 -25   4  -1 67.1270 43.9798   1
  25   4   1 64.6697 38.5519   1
  25  -4   1 63.9224 40.2525   1
 -26   5   1-8.37015 39.3551   1
  26  -5  -1 31.6811 35.4230   1
 -24   5   1 43.0714 37.1928   1
  24   5  -1 67.3714 39.3284   1
  24  -5  -1 166.978 42.5904   1
 -23   5   1 53.0316 33.9739   1
 -23  -5   1 81.0185 42.8589   1
  23   5  -1 8.47618 35.8973   1
  23  -5  -1 33.3095 30.2561   1
 -22   5   1 286.566 48.5874   1
 -22  -5   1 260.229 50.5353   1
  22   5  -1 330.833 52.4537   1
  22  -5  -1 246.146 47.9526   1
 -21   5   1 88.3152 40.5399   1
 -21  -5   1 124.634 45.6768   1
  21   5  -1 177.218 45.0448   1
  21  -5  -1 236.002 50.4735   1
 -20   5   1 44.1750 40.6044   1
  20  -5  -1 67.7306 40.3437   1
  19   5  -1 155.771 40.7095   1
 -19  -5   1 104.650 36.2063   1
 -18   5   1 338.742 55.0142   1
 -18  -5   1 359.552 54.1690   1
  18   5  -1 311.122 51.3889   1
  18  -5  -1 323.649 53.9829   1
 -17   5   1 716.456 71.5009   1
  17   5  -1 597.393 64.7824   1
 -17  -5   1 757.896 72.2459   1
  17  -5  -1 705.447 70.5837   1
  16  -5  -1 55.4942 35.0031   1
 -16  -5   1 48.3584 30.9618   1
 -16   5   1-8.30145 28.9064   1
  16   5  -1 22.5243 30.3495   1
 -15  -5   1 1528.96 105.204   1
  15   5  -1 1437.51 100.751   1
 -14   5   1 418.003 54.8509   1
  14  -5  -1 290.909 45.8651   1
  14   5  -1 403.426 49.7393   1
 -14  -5   1 434.082 52.8602   1
 -13   5   1 8990.96 444.446   1
  13  -5  -1 9611.11 446.051   1
  13   5  -1 9646.30 442.509   1
 -13  -5   1 9755.48 445.078   1
 -12   5   1 4630.14 239.268   1
  12  -5  -1 4523.03 238.181   1
 -12  -5   1 4874.56 238.494   1
 -11   5   1 16704.7 774.231   1
 -11  -5   1 18542.7 775.246   1
  11   5  -1 17025.1 769.542   1
  11  -5  -1 17443.8 775.163   1
  10   5  -1 5296.56 252.860   1
 -10  -5   1 5043.77 252.692   1
  -9   5   1 677.576 58.7830   1
   9   5  -1 565.366 52.3024   1
  -9  -5   1 688.052 56.7732   1
   9  -5  -1 707.505 58.3817   1
  -8   5   1 2590.32 155.339   1
   8   5  -1 3068.54 153.675   1
  -8  -5   1 2919.93 152.509   1
   8  -5  -1 3047.52 158.332   1
  -7   5   1 41455.5 1750.67   1
   7   5  -1 41756.0 1747.15   1
  -7  -5   1 39051.3 1745.72   1
   7  -5  -1 40951.4 1750.27   1
  -6   5   1 7420.10 348.755   1
   6   5  -1 7852.39 346.864   1
  -6  -5   1 7320.86 347.722   1
   6  -5  -1 7722.96 351.690   1
  -5   5   1 83923.2 3504.59   1
  -5  -5   1 77256.0 3498.81   1
   5  -5  -1 84232.2 3504.72   1
   5   5  -1 85442.3 3500.09   1
   4   5  -1 15998.6 708.736   1
  -4  -5   1 16017.9 710.841   1
   4  -5  -1 16310.4 713.956   1
  -4   5   1 16901.1 714.497   1
   3  -5  -1 55465.4 2377.14   1
  -3   5   1 56184.0 2376.96   1
   2  -5  -1 435.482 39.8943   1
  -2   5   1 367.205 37.1729   1
   1  -5  -1 52976.3 2165.54   1
  -1   5   1 48831.3 2163.38   1
   0  -5  -1 67881.8 2814.22   1
   0   5   1 64728.4 2812.19   1
  -1  -5  -1 45529.2 1952.65   1
  -1   5  -1 46012.3 1951.33   1
   1  -5   1 44479.8 1950.34   1
   1   5   1 47130.3 1952.61   1
   2  -5   1 6907.41 308.041   1
  -2  -5  -1 6603.68 306.283   1
  -2   5  -1 6563.25 306.863   1
  -3  -5  -1 138232. 5637.11   1
  -3   5  -1 131065. 5636.75   1
   3  -5   1 127388. 5636.07   1
   3   5   1 136493. 5636.18   1
  -4   5  -1 30759.8 1337.69   1
   4  -5   1 31911.5 1340.23   1
   4   5   1 31333.3 1337.96   1
  -4  -5  -1 30506.5 1337.77   1
  -5   5  -1 2361.17 128.530   1
   5  -5   1 2461.83 129.947   1
   5   5   1 2329.26 125.749   1
  -5  -5  -1 2199.93 128.953   1
   6  -5   1 598.117 53.9598   1
   6   5   1 665.995 54.3902   1
  -6  -5  -1 753.839 56.6380   1
  -7   5  -1 465.307 47.2364   1
   7  -5   1 401.962 44.4900   1
   7   5   1 403.995 44.4629   1
  -7  -5  -1 449.673 45.9181   1
  -8   5  -1 15100.3 679.080   1
  -8  -5  -1 15312.7 676.109   1
   8  -5   1 14552.1 677.518   1
   8   5   1 15786.8 676.383   1
   9   5   1 18384.2 803.921   1
  -9  -5  -1 17977.1 803.542   1
  10  -5   1 28472.4 1276.36   1
 -10   5  -1 30187.3 1278.74   1
 -11  -5  -1 1239.20 92.1974   1
 -11   5  -1 1448.84 97.4877   1
  11  -5   1 1323.81 93.6951   1
  11   5   1 1367.40 94.0514   1
 -12  -5  -1 978.948 80.2170   1
 -12   5  -1 1139.24 87.8010   1
  12  -5   1 1019.19 82.4731   1
  12   5   1 1153.10 83.4651   1
 -13  -5  -1 2753.17 156.285   1
 -13   5  -1 2668.56 154.529   1
  13  -5   1 2382.41 148.421   1
  13   5   1 2574.75 150.003   1
 -14  -5  -1 2899.23 167.125   1
  15  -5   1 475.290 59.4092   1
 -15   5  -1 500.965 60.4284   1
  16  -5   1 57.4053 34.7271   1
 -16  -5  -1 25.2380 30.5575   1
  16   5   1-7.83650 26.7139   1
 -16   5  -1 116.169 39.5060   1
  17  -5   1 104.599 40.8914   1
 -17  -5  -1 163.564 40.9240   1
  17   5   1 120.332 37.7532   1
 -17   5  -1 202.231 45.9534   1
  18  -5   1 437.588 56.6761   1
 -18  -5  -1 410.358 59.3092   1
  18   5   1 361.290 54.4493   1
 -18   5  -1 349.777 53.3243   1
  19  -5   1 234.727 42.2946   1
 -19  -5  -1 247.837 50.5684   1
 -19   5  -1 263.940 43.7825   1
  19   5   1 341.154 53.1116   1
  20  -5   1 889.949 78.3722   1
 -20  -5  -1 870.433 81.0194   1
 -20   5  -1 847.912 78.7074   1
  20   5   1 680.162 74.2492   1
 -21   5  -1-17.1927 29.2512   1
 -21  -5  -1 17.7482 41.7212   1
  21   5   1 16.8324 37.6372   1
  21  -5   1 17.0889 29.0746   1
 -22   5  -1 156.914 39.9187   1
 -22  -5  -1 115.495 45.0117   1
  22  -5   1 217.380 42.4589   1
 -23   5  -1 137.096 40.1272   1
 -23  -5  -1 79.5489 39.3350   1
  23   5   1 157.385 45.2566   1
  23  -5   1 106.929 39.9079   1
  24   5   1 8.21104 34.2393   1
 -24  -5  -1 52.0967 39.3545   1
 -25   5  -1-24.8670 38.5121   1
  25  -5   1-15.6846 37.3154   1
 -25   6   1-50.1358 39.3036   1
  25  -6  -1-8.09991 39.4363   1
 -24   6   1 42.6586 39.1761   1
  24  -6  -1 32.9929 39.2688   1
  23   6  -1 129.873 41.8981   1
 -23  -6   1 79.6632 39.3088   1
 -22   6   1 122.963 42.0757   1
 -22  -6   1 106.365 40.4622   1
  22   6  -1 95.2379 39.5373   1
  22  -6  -1 142.540 40.6520   1
  21   6  -1 405.833 57.3279   1
 -21  -6   1 309.000 51.8372   1
 -20   6   1 242.826 44.0366   1
 -20  -6   1 192.194 49.7608   1
  20   6  -1 162.330 43.7057   1
  20  -6  -1 172.820 38.1618   1
 -19   6   1 145.947 43.1426   1
 -19  -6   1 146.369 41.4222   1
  19   6  -1 176.769 43.6198   1
  19  -6  -1 110.302 45.6521   1
 -18   6   1 532.942 63.3460   1
 -18  -6   1 438.625 56.9402   1
  18   6  -1 453.646 56.7875   1
  18  -6  -1 480.615 60.7369   1
 -17   6   1 249.704 48.6638   1
 -17  -6   1 238.569 47.7249   1
  17  -6  -1 252.803 46.9578   1
  17   6  -1 233.199 45.5948   1
  16  -6  -1 2275.28 137.507   1
 -16   6   1 2045.19 136.661   1
 -15   6   1 326.285 51.8596   1
  15   6  -1 315.671 48.8314   1
  15  -6  -1 367.874 49.7362   1
 -15  -6   1 284.781 45.3340   1
 -14   6   1 484.458 57.8407   1
  14  -6  -1 413.411 52.8247   1
  14   6  -1 397.443 51.5829   1
 -14  -6   1 428.736 52.8956   1
 -13   6   1 926.511 76.0154   1
  13  -6  -1 780.758 70.4252   1
  13   6  -1 842.768 69.7918   1
 -13  -6   1 645.092 64.5887   1
 -12   6   1 12261.4 593.585   1
 -12  -6   1 13288.9 594.383   1
  12   6  -1 13266.0 591.712   1
  12  -6  -1 13425.1 595.470   1
 -11   6   1 512.297 54.9022   1
  11  -6  -1 502.543 55.1902   1
 -10   6   1 4642.95 233.075   1
  10   6  -1 4592.96 227.809   1
 -10  -6   1 4690.87 229.398   1
  10  -6  -1 4259.21 229.742   1
   9   6  -1 57.1972 28.8478   1
  -8   6   1 55.6863 31.1568   1
   8   6  -1 42.6605 22.3054   1
  -8  -6   1 44.7682 24.4331   1
   8  -6  -1 42.9540 27.1454   1
  -7   6   1 8651.84 379.980   1
   7   6  -1 7344.13 371.875   1
  -7  -6   1 8135.20 379.177   1
   7  -6  -1 8615.70 380.640   1
  -6   6   1 7618.63 352.224   1
  -6  -6   1 7019.00 346.359   1
   6   6  -1 7970.72 348.864   1
   6  -6  -1 7737.06 353.884   1
  -5   6   1 4878.85 233.431   1
   5   6  -1 4561.40 225.329   1
   5  -6  -1 4944.65 233.823   1
  -5  -6   1 4659.37 229.258   1
  -4   6   1 8745.57 411.852   1
   4  -6  -1 8968.41 411.978   1
   4   6  -1 9034.75 407.360   1
  -4  -6   1 9307.66 408.810   1
  -3   6   1 11599.2 518.027   1
   3  -6  -1 11709.0 518.888   1
   3   6  -1 11377.6 515.314   1
  -3  -6   1 11706.5 516.528   1
  -2   6   1 176447. 7671.22   1
   2  -6  -1 184877. 7673.14   1
   2   6  -1 182001. 7669.14   1
  -2  -6   1 182885. 7669.85   1
   1  -6  -1 24001.6 1059.41   1
  -1  -6   1 23954.3 1056.93   1
   1   6  -1 25108.2 1057.33   1
  -1   6   1 24834.9 1059.59   1
   0   6  -1 40850.4 1904.14   1
   0  -6   1 44051.1 1906.58   1
   0   6   1 45277.8 1907.61   1
  -1   6  -1 15126.7 676.734   1
   1  -6   1 14872.7 676.860   1
   1   6   1 15810.1 679.340   1
  -1  -6  -1 16061.4 680.551   1
  -2   6  -1 36601.1 1686.93   1
   2   6   1 40842.6 1689.52   1
  -2  -6  -1 40728.1 1689.74   1
   2  -6   1 39746.0 1689.69   1
  -3  -6  -1 5852.48 278.729   1
   3  -6   1 5903.22 279.844   1
   3   6   1 5786.30 277.965   1
  -3   6  -1 6173.25 280.898   1
  -4   6  -1 27526.8 1094.94   1
   4  -6   1 27341.0 1095.30   1
   4   6   1 26524.0 1091.58   1
  -5   6  -1 8050.51 392.373   1
   5  -6   1 8542.95 394.300   1
   5   6   1 9142.28 393.569   1
  -5  -6  -1 8442.58 391.455   1
  -6   6  -1 4092.11 203.333   1
   6  -6   1 3849.57 201.597   1
   6   6   1 3958.34 199.140   1
  -6  -6  -1 3909.75 199.643   1
  -7   6  -1 972.859 74.6745   1
   7  -6   1 1035.23 74.2340   1
   7   6   1 916.439 70.5098   1
  -7  -6  -1 941.580 71.4804   1
   8   6   1 9767.18 426.801   1
  -8  -6  -1 8617.52 421.600   1
   9  -6   1 6694.21 323.294   1
  -9   6  -1 6657.62 322.403   1
 -10   6  -1 235.685 39.3933   1
  10  -6   1 295.512 42.6529   1
 -10  -6  -1 317.021 42.4843   1
  10   6   1 237.107 41.0061   1
 -11   6  -1 10283.3 476.424   1
  11   6   1 10504.9 473.234   1
 -11  -6  -1 9967.35 472.003   1
  11  -6   1 10043.6 474.736   1
 -12   6  -1 2005.29 125.855   1
  12   6   1 2106.29 126.948   1
  12  -6   1 1849.39 122.807   1
 -13   6  -1 1218.93 92.9349   1
 -13  -6  -1 1014.98 84.7484   1
  13  -6   1 1087.42 87.9740   1
 -14   6  -1 1109.66 89.5300   1
 -14  -6  -1 1082.56 86.9504   1
  14  -6   1 1247.96 91.8774   1
  14   6   1 1035.57 84.3099   1
  15   6   1 110.720 36.3801   1
 -15   6  -1 33.9806 36.0303   1
  15  -6   1 71.7496 34.7992   1
 -15  -6  -1 32.3499 30.0310   1
 -16   6  -1 897.922 80.9807   1
 -16  -6  -1 937.513 81.0806   1
  16   6   1 843.405 77.1864   1
  16  -6   1 745.937 74.9896   1
 -17  -6  -1 817.348 80.9030   1
  17   6   1 1001.75 83.7062   1
  18   6   1 50.0942 37.4138   1
 -18   6  -1 87.1496 42.9466   1
  18  -6   1 108.066 43.1331   1
 -18  -6  -1-8.65232 33.3006   1
 -19   6  -1 1952.47 125.330   1
 -19  -6  -1 1698.73 119.411   1
  19  -6   1 1585.69 118.454   1
  19   6   1 1660.35 118.034   1
  20   6   1-25.7193 38.3405   1
 -20  -6  -1 52.6108 38.6948   1
 -21   6  -1 409.398 56.6737   1
  22   6   1 93.8488 41.8463   1
 -22  -6  -1 157.230 46.8574   1
  23   6   1 67.6299 42.5270   1
 -23  -6  -1 43.2627 42.6105   1
  23  -6   1 24.3834 35.4238   1
 -23   6  -1 42.6933 39.2180   1
  24  -6   1-16.0450 38.6045   1
  24   6   1 24.9652 33.0655   1
 -24   6  -1-8.26097 39.7519   1
 -25   7   1 8.23255 39.6243   1
  25  -7  -1 31.8435 40.0203   1
  24  -7  -1 40.3779 33.1832   1
 -23   7   1 68.9303 41.1040   1
  23  -7  -1 115.187 41.8947   1
  23   7  -1 35.2747 35.1759   1
 -22   7   1 61.2305 42.1914   1
  22  -7  -1 75.7584 39.2077   1
 -21   7   1 215.226 48.9823   1
 -21  -7   1 210.231 47.0289   1
  21  -7  -1 123.082 41.2490   1
  21   7  -1 288.274 51.3978   1
 -20   7   1 284.675 48.2149   1
 -20  -7   1 278.806 48.6693   1
  20  -7  -1 196.182 45.2325   1
  20   7  -1 345.344 52.5335   1
 -19   7   1-17.5170 39.1806   1
 -19  -7   1 51.5965 35.8513   1
  19  -7  -1 34.2384 40.7311   1
  19   7  -1 25.5656 37.1067   1
 -18   7   1 43.9589 39.3329   1
  18   7  -1 8.36972 34.8985   1
 -18  -7   1 42.2427 33.5892   1
  18  -7  -1 16.6529 36.7600   1
 -17  -7   1 741.039 68.2931   1
  17  -7  -1 525.902 63.8699   1
 -17   7   1 519.726 63.4380   1
  17   7  -1 657.097 67.6277   1
 -16  -7   1 24.0496 30.8131   1
  16  -7  -1 97.4802 39.9992   1
  16   7  -1 40.2969 31.5242   1
 -16   7   1-8.68218 33.9544   1
  15   7  -1 1257.87 92.7223   1
 -15  -7   1 1113.08 90.1176   1
  15  -7  -1 1110.85 89.7406   1
 -15   7   1 1147.69 91.2957   1
  14   7  -1 1103.51 84.5390   1
 -14  -7   1 863.911 77.5304   1
  14  -7  -1 1094.54 86.1950   1
 -14   7   1 921.686 82.7468   1
 -13  -7   1 731.731 68.9347   1
  13   7  -1 671.390 67.1937   1
  13  -7  -1 777.288 70.2392   1
 -13   7   1 671.734 66.9478   1
 -12  -7   1 1181.41 87.5912   1
 -12   7   1 1340.14 94.1876   1
  12  -7  -1 1053.36 86.6159   1
  12   7  -1 1129.11 87.1656   1
 -11  -7   1 5808.49 293.488   1
 -11   7   1 6388.67 300.209   1
  11   7  -1 5773.58 292.519   1
  11  -7  -1 6021.56 296.498   1
  10  -7  -1 41.9321 25.0360   1
 -10   7   1 115.182 32.3462   1
  -9  -7   1 930.741 73.7396   1
   9   7  -1 900.814 71.9487   1
  -9   7   1 941.022 76.9571   1
   8   7  -1 51.1187 25.4127   1
  -8   7   1 6.54222 23.7438   1
   8  -7  -1 6.58244 22.9153   1
  -7  -7   1 21487.9 902.567   1
   7   7  -1 19738.7 898.225   1
  -6   7   1 794.782 62.9774   1
   6  -7  -1 614.889 58.1989   1
   6   7  -1 743.696 58.5748   1
  -6  -7   1 727.121 59.4162   1
  -5  -7   1 21160.3 940.849   1
  -5   7   1 20021.7 942.985   1
   5  -7  -1 22532.4 947.629   1
   5   7  -1 22801.4 943.724   1
  -4   7   1 10450.5 459.860   1
   4  -7  -1 10649.4 461.344   1
   4   7  -1 10600.9 456.465   1
  -3  -7   1 21171.7 915.206   1
  -3   7   1 21072.9 917.338   1
   3  -7  -1 20506.1 916.586   1
   3   7  -1 21134.7 914.750   1
  -2  -7   1 922.642 63.6314   1
  -2   7   1 888.558 63.4636   1
   2   7  -1 796.895 60.3916   1
   1  -7  -1 33042.7 1457.15   1
  -1  -7   1 32730.2 1455.03   1
  -1   7   1 35460.2 1458.68   1
   1   7  -1 34267.8 1455.87   1
   0  -7  -1 2169.09 129.894   1
   0   7  -1 2658.57 134.047   1
   0  -7   1 2373.92 131.066   1
   0   7   1 2498.29 132.532   1
  -1  -7  -1 26.4702 22.4666   1
  -1   7  -1 24.5715 21.1683   1
   1  -7   1 59.7312 24.5573   1
   1   7   1 66.1276 25.3627   1
  -2  -7  -1 27859.8 1218.89   1
  -2   7  -1 27262.8 1217.91   1
   2  -7   1 27737.0 1218.90   1
   2   7   1 29868.2 1221.01   1
  -3  -7  -1 39386.4 1755.29   1
   3   7   1 41045.7 1755.79   1
   3  -7   1 42186.1 1758.11   1
  -3   7  -1 41022.9 1756.87   1
  -4  -7  -1 9624.80 460.857   1
   4   7   1 9967.66 461.043   1
   4  -7   1 10284.7 463.698   1
  -4   7  -1 10891.6 465.310   1
   5   7   1 5.44269 19.7611   1
  -5  -7  -1 11.4177 16.5888   1
  -5   7  -1 34.8908 24.2493   1
   5  -7   1 54.5758 27.8357   1
   6   7   1 447.783 45.6667   1
  -6  -7  -1 434.728 45.6674   1
  -6   7  -1 361.568 45.4321   1
   6  -7   1 301.017 42.8636   1
  -7   7  -1 233.298 40.3811   1
   7  -7   1 169.240 34.9786   1
   7   7   1 228.055 38.0487   1
  -7  -7  -1 137.873 35.8257   1
   8  -7   1 1292.17 91.1477   1
  -8   7  -1 1361.29 94.4265   1
  -9   7  -1 4708.40 231.999   1
   9  -7   1 4181.76 226.687   1
   9   7   1 3984.13 223.981   1
  -9  -7  -1 5044.00 234.298   1
 -10   7  -1 8093.06 393.505   1
  10  -7   1 7938.36 391.261   1
  10   7   1 8631.23 393.156   1
 -10  -7  -1 8492.76 393.577   1
 -11   7  -1 291.681 48.7772   1
 -11  -7  -1 263.213 44.4452   1
  11  -7   1 302.828 47.9580   1
  11   7   1 296.711 44.3375   1
  12  -7   1 2859.28 164.931   1
 -12  -7  -1 2780.58 163.329   1
 -12   7  -1 2922.91 166.223   1
  13  -7   1 1110.38 87.2243   1
 -13  -7  -1 1111.84 85.0890   1
  13   7   1 934.496 80.4830   1
 -13   7  -1 926.715 82.7022   1
  14  -7   1 15.8883 28.2326   1
 -14   7  -1-17.2089 27.9150   1
 -15  -7  -1 1588.98 115.469   1
 -15   7  -1 2029.86 126.098   1
  15   7   1 1859.39 121.811   1
  15  -7   1 1747.46 118.936   1
 -16   7  -1 307.090 51.7243   1
 -16  -7  -1 166.343 40.1439   1
  16   7   1 214.181 44.8444   1
  16  -7   1 194.885 43.0382   1
 -17   7  -1-34.8707 30.9873   1
 -17  -7  -1 51.0478 39.0395   1
  17   7   1-41.7790 39.2880   1
  17  -7   1-8.44845 28.7527   1
 -18   7  -1 713.186 76.6624   1
  18   7   1 728.492 73.5110   1
 -18  -7  -1 957.422 82.0707   1
  18  -7   1 823.757 80.0772   1
  19  -7   1 216.865 42.4075   1
 -19  -7  -1 339.570 52.7632   1
  19   7   1 333.469 52.2366   1
 -19   7  -1 323.687 49.8682   1
  20  -7   1 392.896 58.8120   1
 -20  -7  -1 470.003 62.0026   1
  20   7   1 353.592 56.5034   1
 -20   7  -1 423.147 61.0866   1
  21  -7   1-24.8592 40.3248   1
 -21  -7  -1 17.4092 34.5868   1
  21   7   1 25.8650 35.9294   1
 -21   7  -1-8.71476 38.9716   1
  22  -7   1 32.6532 29.0284   1
 -22   7  -1 25.6233 30.9959   1
 -22  -7  -1 17.2557 28.0083   1
  22   7   1 17.2115 32.4542   1
  23   7   1 17.1640 32.3678   1
 -23  -7  -1 34.1487 31.5977   1
  24  -7   1-15.6833 35.9781   1
 -24   7  -1 24.7162 34.3336   1
  24  -8  -1-23.8925 35.6296   1
 -24   8   1-25.0235 35.8128   1
  23  -8  -1 8.18600 36.1548   1
 -23   8   1 68.3491 42.0641   1
  22   8  -1 80.2222 44.3785   1
 -22  -8   1 27.0054 37.5702   1
 -21   8   1 68.7007 40.6924   1
  21  -8  -1 126.241 43.8963   1
  21   8  -1 151.289 43.6050   1
 -21  -8   1 134.825 43.0589   1
 -20   8   1 252.356 46.3992   1
  20   8  -1 300.729 49.2556   1
 -20  -8   1 232.327 48.0163   1
 -19  -8   1 70.7290 40.6199   1
  19  -8  -1 16.7718 29.8792   1
  19   8  -1 87.5181 40.7087   1
 -18  -8   1 61.0698 36.9352   1
  18   8  -1 43.0854 38.0550   1
 -18   8   1 43.9794 33.1912   1
  18  -8  -1 8.34396 31.4896   1
 -17  -8   1 265.793 50.5783   1
  17   8  -1 160.609 45.1277   1
 -17   8   1 149.970 36.2371   1
  17  -8  -1 116.766 30.9632   1
 -16  -8   1 251.061 47.6953   1
  16   8  -1 206.956 45.2523   1
 -16   8   1 266.933 46.9824   1
  16  -8  -1 227.787 46.8814   1
  15  -8  -1 2166.27 135.288   1
 -15   8   1 1966.19 132.419   1
 -14   8   1 8.29481 33.5157   1
  14  -8  -1 24.0476 30.2295   1
  14   8  -1 23.2600 30.8205   1
 -14  -8   1 32.2363 35.5737   1
 -13   8   1 48.5615 33.2890   1
  13  -8  -1 54.9086 38.2379   1
  13   8  -1 67.3243 31.7215   1
 -13  -8   1 39.2433 30.2114   1
 -12   8   1 9351.16 408.609   1
  12  -8  -1 8610.23 405.021   1
  12   8  -1 7893.62 398.084   1
 -12  -8   1 8106.78 400.657   1
 -11   8   1 349.731 50.6877   1
  11  -8  -1 299.124 47.6942   1
  11   8  -1 283.196 46.0275   1
 -11  -8   1 363.023 48.7526   1
 -10   8   1 3242.12 193.308   1
  10  -8  -1 3926.90 197.418   1
  10   8  -1 3509.70 189.654   1
 -10  -8   1 3609.85 191.408   1
  -9   8   1 1586.28 103.634   1
  -9  -8   1 1431.43 98.5904   1
   9  -8  -1 1500.28 101.226   1
   8  -8  -1 501.744 59.6684   1
  -8   8   1 845.827 68.4184   1
  -7   8   1 4383.25 232.119   1
   7   8  -1 4935.68 232.686   1
   7  -8  -1 4524.80 236.116   1
   6  -8  -1 2005.04 123.739   1
  -6   8   1 2056.96 124.698   1
   6   8  -1 2137.09 123.228   1
  -6  -8   1 2220.19 123.632   1
   5   8  -1 4420.15 223.379   1
  -5  -8   1 4537.46 224.075   1
   4   8  -1 8126.64 367.919   1
  -4   8   1 8008.93 370.585   1
   4  -8  -1 8069.03 370.769   1
  -4  -8   1 7297.11 364.169   1
   3   8  -1 16949.0 763.112   1
  -3   8   1 16748.8 765.173   1
   3  -8  -1 17433.8 767.024   1
  -3  -8   1 18206.4 766.589   1
   2   8  -1 21643.2 965.421   1
  -2   8   1 22055.6 968.907   1
   2  -8  -1 23002.4 970.649   1
  -2  -8   1 21907.6 966.887   1
   1   8  -1 6331.30 279.983   1
   1  -8  -1 6116.63 280.907   1
  -1  -8   1 5689.09 277.761   1
   0   8   1 2421.78 132.143   1
   0   8  -1 2319.24 130.348   1
   0  -8   1 2317.77 130.987   1
   0  -8  -1 2255.60 130.411   1
   1   8   1 1414.80 91.9401   1
  -1   8  -1 1633.63 95.6706   1
   1  -8   1 1403.96 92.0635   1
  -1  -8  -1 1408.74 92.4898   1
   2   8   1 5525.50 259.819   1
  -2   8  -1 5013.24 256.170   1
   2  -8   1 5168.03 257.259   1
  -2  -8  -1 5384.32 258.499   1
   3   8   1 10039.7 464.471   1
  -3   8  -1 10789.4 466.856   1
   3  -8   1 9966.78 464.420   1
  -3  -8  -1 9821.62 463.976   1
  -4   8  -1 6149.53 285.751   1
   4  -8   1 5766.75 284.008   1
  -4  -8  -1 5541.19 281.654   1
   4   8   1 5975.37 283.949   1
   5   8   1 143.414 30.6152   1
  -5  -8  -1 212.688 34.7463   1
  -6   8  -1 216.420 37.5914   1
   6  -8   1 147.300 31.6027   1
  -7  -8  -1 17278.8 768.988   1
   7   8   1 18250.4 769.515   1
  -7   8  -1 17282.0 771.797   1
   7  -8   1 16277.6 772.039   1
  -8  -8  -1 2069.27 124.323   1
   8   8   1 2079.16 123.866   1
  -8   8  -1 2076.27 126.141   1
   8  -8   1 1829.51 123.404   1
  -9  -8  -1 1311.02 97.0939   1
   9   8   1 1529.61 99.2737   1
  -9   8  -1 1459.99 102.377   1
   9  -8   1 1381.00 99.3847   1
 -10  -8  -1 1533.44 110.061   1
  10   8   1 1598.80 107.898   1
  10  -8   1 1793.60 114.474   1
 -10   8  -1 1804.79 115.162   1
 -11  -8  -1 62.4391 34.6005   1
  11  -8   1 61.6970 34.6477   1
 -11   8  -1 118.582 37.7532   1
 -12   8  -1 1704.73 113.564   1
  12  -8   1 1322.22 103.593   1
  12   8   1 1564.12 107.063   1
 -12  -8  -1 1601.93 109.304   1
  13  -8   1 964.476 84.4250   1
 -13   8  -1 1367.03 95.5277   1
 -14  -8  -1 577.779 63.0240   1
  14   8   1 514.377 60.7183   1
 -14   8  -1 531.985 64.0051   1
  14  -8   1 489.582 61.5775   1
 -15  -8  -1 16.8688 31.8559   1
  15   8   1 66.6334 38.7410   1
 -15   8  -1 52.7125 37.7576   1
  15  -8   1 57.5370 38.6948   1
 -16  -8  -1 214.470 42.0942   1
  16   8   1 169.814 41.6785   1
 -16   8  -1 174.118 45.4103   1
  16  -8   1 224.438 45.4726   1
  17  -8   1 345.891 55.4282   1
 -17   8  -1 471.630 61.2134   1
 -18   8  -1 254.314 48.8818   1
  18  -8   1 246.572 46.2538   1
  18   8   1 286.870 53.9153   1
 -18  -8  -1 272.864 49.4681   1
 -19   8  -1 8.58151 34.6614   1
  19  -8   1 16.9625 34.8046   1
  19   8   1-43.7532 45.3342   1
 -19  -8  -1 26.5968 42.1739   1
  20  -8   1 8.26626 34.9701   1
 -20   8  -1-34.6655 37.7251   1
  21  -8   1 123.880 46.1426   1
  21   8   1 26.2584 32.5524   1
 -21  -8  -1 106.371 38.1928   1
  22  -8   1-8.08076 25.5545   1
 -22   8  -1-8.50120 27.5822   1
  23  -8   1-7.89982 36.2478   1
 -23   8  -1 33.0535 36.9558   1
  24  -9  -1 31.4001 36.9156   1
 -24   9   1 8.22192 35.7970   1
 -23   9   1-8.49879 34.8782   1
  22  -9  -1 24.5058 39.3087   1
 -22   9   1-8.44348 38.2534   1
  21  -9  -1 75.5961 39.0526   1
 -21   9   1 8.52743 32.1879   1
 -20   9   1 122.864 40.6678   1
 -20  -9   1 129.249 44.2866   1
  20   9  -1 202.799 49.4627   1
  20  -9  -1 108.942 38.3922   1
  19   9  -1 200.870 47.2870   1
 -19  -9   1 192.360 45.3381   1
 -18   9   1 274.104 51.0272   1
  18  -9  -1 354.172 53.2283   1
 -17  -9   1 8.97168 34.4405   1
  17   9  -1-8.45587 35.7696   1
 -17   9   1 17.7466 31.5363   1
  17  -9  -1 8.49554 29.5583   1
  16   9  -1 16.5805 32.3913   1
 -16  -9   1 8.77725 34.8796   1
 -15   9   1 961.250 85.3287   1
 -15  -9   1 1012.34 86.4303   1
  15  -9  -1 1052.31 87.4614   1
  15   9  -1 981.011 84.4877   1
  14  -9  -1 722.662 70.2612   1
 -14   9   1 597.010 69.2212   1
 -13   9   1 41.4905 33.7848   1
  13  -9  -1 114.236 39.0477   1
  13   9  -1 122.063 39.7505   1
 -13  -9   1 127.191 38.0535   1
 -12   9   1 220.894 45.3390   1
 -12  -9   1 148.666 35.2145   1
  12   9  -1 111.679 35.6800   1
  12  -9  -1 199.092 42.2302   1
 -11  -9   1 5031.53 261.834   1
  11   9  -1 5362.62 262.735   1
 -10   9   1 1394.31 100.211   1
  10   9  -1 1470.04 98.5417   1
 -10  -9   1 1403.41 99.1560   1
  10  -9  -1 1438.56 100.588   1
  -9  -9   1 704.604 62.2200   1
   9  -9  -1 370.297 55.5218   1
   9   9  -1 583.535 56.6162   1
  -9   9   1 479.726 56.2062   1
  -8   9   1 15415.5 687.201   1
   8  -9  -1 14962.4 688.323   1
   8   9  -1 15005.9 682.667   1
  -8  -9   1 15612.0 686.104   1
   7  -9  -1 5435.27 276.100   1
  -7   9   1 5523.32 276.543   1
   7   9  -1 5789.70 275.522   1
  -7  -9   1 5463.36 273.782   1
  -6   9   1 338.062 42.6558   1
   6  -9  -1 270.400 42.8475   1
   5   9  -1 146.552 33.0386   1
  -5   9   1 122.367 36.5187   1
   5  -9  -1 226.155 41.2383   1
  -5  -9   1 154.943 31.7760   1
   4   9  -1 115.554 29.3297   1
  -4   9   1 80.0831 32.1099   1
   4  -9  -1 127.844 37.4851   1
  -4  -9   1 139.262 34.3950   1
   3   9  -1 3211.68 163.376   1
  -3   9   1 2913.67 164.845   1
   3  -9  -1 2952.05 166.385   1
  -3  -9   1 2955.07 163.876   1
   2   9  -1 11710.7 536.237   1
  -2  -9   1 12006.4 538.291   1
   1   9  -1 23.7073 21.0756   1
  -1  -9   1 12.1953 18.2525   1
   0   9  -1 3613.59 192.182   1
   0  -9   1 3859.10 195.242   1
  -1   9  -1 1210.74 85.4051   1
   1  -9   1 1133.25 81.8292   1
  -3   9  -1 2009.72 117.197   1
   3  -9   1 1673.83 110.429   1
   4  -9   1 4052.34 209.135   1
  -4  -9  -1 3833.61 207.103   1
  -4   9  -1 3739.50 204.712   1
   4   9   1 4305.60 209.606   1
   5  -9   1 246.323 40.5248   1
  -5  -9  -1 343.527 46.5632   1
   5   9   1 209.824 36.5584   1
  -5   9  -1 243.546 37.9396   1
  -6  -9  -1 4178.94 218.642   1
  -6   9  -1 3739.90 219.574   1
  -7  -9  -1 1872.01 115.237   1
   7   9   1 1598.91 108.960   1
  -7   9  -1 1563.84 109.559   1
   7  -9   1 1939.20 116.767   1
  -8  -9  -1 1204.02 85.2100   1
   8   9   1 1086.20 81.1941   1
  -8   9  -1 944.049 82.3905   1
   8  -9   1 1114.36 85.6172   1
  -9  -9  -1 1072.18 87.2889   1
   9   9   1 1270.30 89.2202   1
   9  -9   1 1303.71 94.0238   1
  -9   9  -1 1328.44 95.4940   1
 -10  -9  -1 4752.83 252.682   1
 -10   9  -1 5003.07 256.766   1
  10  -9   1 5137.97 258.912   1
 -11  -9  -1 383.811 48.6067   1
  11   9   1 301.946 44.7310   1
 -11   9  -1 418.410 56.9421   1
  11  -9   1 385.175 53.9321   1
 -12   9  -1 2502.87 155.078   1
  12  -9   1 2648.66 154.957   1
 -13  -9  -1 59.3305 37.0069   1
  13   9   1 64.1040 33.5198   1
 -13   9  -1 101.542 32.0297   1
  13  -9   1 49.1660 28.0341   1
 -14  -9  -1 25.9877 30.8009   1
  14   9   1 16.3580 29.0833   1
 -14   9  -1 25.7716 32.9900   1
  14  -9   1 25.0454 34.8041   1
  15   9   1 83.5843 38.9453   1
 -15  -9  -1 61.7039 35.1576   1
 -16  -9  -1 89.2050 36.9768   1
  16   9   1 170.054 44.3574   1
 -16   9  -1 132.949 44.3876   1
  16  -9   1 108.931 40.6574   1
 -17  -9  -1 8.99814 35.1524   1
  17   9   1-17.2396 35.9218   1
 -17   9  -1 8.79895 38.2988   1
  17  -9   1 16.6932 35.8219   1
  18   9   1 113.065 40.5310   1
 -18  -9  -1 36.1539 36.6526   1
 -19   9  -1 17.3685 28.1755   1
  19  -9   1 16.9806 26.8490   1
  19   9   1-8.73256 38.5350   1
 -19  -9  -1-18.1479 38.9442   1
 -20   9  -1-16.9059 36.8038   1
  20  -9   1-33.4263 36.3845   1
  20   9   1-17.4590 39.5583   1
 -20  -9  -1-18.1485 38.9551   1
 -21   9  -1 8.57098 28.5958   1
  21  -9   1 72.1359 30.8623   1
  21   9   1 78.2027 41.8824   1
 -21  -9  -1 99.3321 40.9815   1
  22   9   1 17.2148 37.9962   1
 -22   9  -1 33.5508 40.3754   1
  23  -9   1 38.8561 35.2210   1
 -23   9  -1 8.15732 34.5203   1
  23 -10  -1 54.7364 31.1163   1
 -23  10   1 24.5977 30.9535   1
  22 -10  -1-8.15431 33.9833   1
 -22  10   1-8.23017 37.7621   1
  21 -10  -1 8.28919 36.0814   1
 -21  10   1 8.55041 36.6978   1
 -20 -10   1-9.17157 35.8325   1
  20 -10  -1 8.14787 34.4683   1
  20  10  -1 35.0574 39.1958   1
 -19  10   1-8.71304 29.6486   1
  19 -10  -1-25.1402 32.1696   1
  19  10  -1 8.72277 39.0084   1
 -19 -10   1 18.2547 36.2677   1
  18  10  -1 34.5037 40.0712   1
 -18 -10   1-9.00849 36.9716   1
 -17  10   1 296.800 48.9776   1
  17 -10  -1 300.374 53.1873   1
  17  10  -1 458.017 57.7538   1
 -17 -10   1 281.501 50.1448   1
 -16  10   1 52.5206 40.8642   1
  16 -10  -1 101.925 42.8838   1
 -16 -10   1 137.662 42.5284   1
 -15  10   1 17.2967 28.0595   1
  15 -10  -1 8.33550 27.0447   1
  15  10  -1-16.5248 34.4338   1
 -15 -10   1 16.4937 31.6587   1
 -14  10   1 34.2053 33.9826   1
  14 -10  -1 8.34206 30.8630   1
  14  10  -1 7.99060 33.3045   1
 -14 -10   1 8.16959 29.0398   1
  13 -10  -1 58.2195 35.2112   1
 -13  10   1 8.47596 34.2658   1
 -12 -10   1 4319.32 227.457   1
  12 -10  -1 4363.20 229.221   1
  12  10  -1 4026.00 224.476   1
 -12  10   1 4469.28 232.169   1
 -11 -10   1 706.441 71.5547   1
 -11  10   1 886.724 76.0292   1
  11  10  -1 781.868 70.0827   1
  11 -10  -1 801.060 72.9502   1
 -10 -10   1 38.4325 33.0259   1
  10  10  -1 36.4126 30.8451   1
   9 -10  -1 1294.03 98.1704   1
  -9 -10   1 1381.05 96.0791   1
  -9  10   1 1342.14 98.5817   1
   9  10  -1 1285.24 95.0374   1
   8 -10  -1 7340.14 346.951   1
  -8 -10   1 7090.61 343.609   1
  -8  10   1 6706.03 342.128   1
   8  10  -1 7149.82 341.998   1
   7 -10  -1 4818.26 244.148   1
   7  10  -1 5023.69 242.367   1
  -7 -10   1 4534.10 240.140   1
  -7  10   1 4402.00 240.109   1
   6 -10  -1 5341.73 274.912   1
  -6  10   1 5302.41 274.132   1
  -6 -10   1 5810.98 276.058   1
   5  10  -1 227.612 38.1363   1
  -5  10   1 173.640 34.5298   1
   5 -10  -1 189.633 36.3683   1
  -5 -10   1 167.364 36.6397   1
   4  10  -1 16044.5 698.427   1
  -4  10   1 16766.9 704.347   1
   4 -10  -1 16447.0 703.509   1
   3  10  -1 163.862 34.8137   1
  -3  10   1 166.469 40.0763   1
   3 -10  -1 147.223 37.5125   1
  -3 -10   1 100.701 33.2214   1
   2  10  -1 45.3937 28.3783   1
  -2  10   1 81.5462 31.3163   1
   2 -10  -1 75.4640 29.1675   1
  -2 -10   1 79.2626 31.1921   1
  -1  10   1 49126.7 2084.03   1
   1  10  -1 47007.5 2080.05   1
   1 -10  -1 47461.9 2085.12   1
  -1 -10   1 50315.2 2083.48   1
   0  10  -1 3311.27 176.815   1
   0  10   1 3420.67 179.405   1
   0 -10   1 3202.66 177.572   1
   0 -10  -1 3254.84 177.464   1
   1  10   1 1791.94 114.033   1
  -1  10  -1 1914.37 115.599   1
   1 -10   1 1834.26 115.058   1
  -1 -10  -1 1827.92 116.152   1
   2  10   1 126.378 31.6446   1
  -2  10  -1 82.8779 31.2634   1
   2 -10   1 111.582 35.7441   1
  -2 -10  -1 133.617 32.6276   1
   3  10   1 48344.3 2141.21   1
  -3  10  -1 52417.1 2146.10   1
   3 -10   1 49655.0 2143.67   1
  -3 -10  -1 49204.9 2143.12   1
   4  10   1 930.703 74.6577   1
  -4  10  -1 848.688 72.5207   1
   4 -10   1 830.303 72.7236   1
  -4 -10  -1 719.004 68.4433   1
   5 -10   1 3376.66 190.567   1
  -5  10  -1 3211.55 187.853   1
   5  10   1 3733.54 192.058   1
  -5 -10  -1 3673.81 192.056   1
   6  10   1 35.5274 28.2685   1
  -6  10  -1 29.0937 21.1534   1
   6 -10   1 22.7541 25.2544   1
  -6 -10  -1 58.6849 31.9607   1
  -7  10  -1 8774.73 424.506   1
   7 -10   1 9013.94 427.372   1
   7  10   1 9256.92 427.109   1
  -8  10  -1 610.627 62.1584   1
   8  10   1 510.671 54.4969   1
   8 -10   1 506.559 57.6349   1
  -8 -10  -1 459.832 55.7181   1
  -9 -10  -1 4670.33 243.894   1
 -10 -10  -1-7.90937 29.2776   1
  10  10   1 98.0431 33.7440   1
 -10  10  -1 16.5155 28.7504   1
  10 -10   1 7.97537 27.1593   1
 -11  10  -1 1725.30 118.720   1
  11 -10   1 1727.81 116.669   1
 -12 -10  -1 56.6129 33.2501   1
  12  10   1 31.6296 33.9964   1
 -12  10  -1 50.7041 29.4697   1
  12 -10   1 49.7344 26.2884   1
 -13 -10  -1 40.7684 32.9470   1
  13  10   1 16.3322 31.9160   1
 -13  10  -1-8.55773 34.0165   1
  13 -10   1 41.1734 34.8456   1
 -14 -10  -1 8.49271 30.8048   1
  14  10   1-32.9009 33.2222   1
 -14  10  -1 17.3699 25.2017   1
  14 -10   1-8.43333 28.6954   1
 -15 -10  -1 524.104 61.8659   1
  15  10   1 620.506 65.3602   1
 -15  10  -1 557.159 63.9094   1
  15 -10   1 502.473 62.0929   1
 -16 -10  -1 44.5890 34.3043   1
  16  10   1 42.6091 37.1586   1
 -16  10  -1 62.2293 37.6696   1
  16 -10   1 59.5780 39.1127   1
 -17 -10  -1-18.0900 37.1293   1
  17  10   1 60.2447 39.4973   1
 -18 -10  -1 118.647 41.4213   1
  18  10   1 25.9830 41.7503   1
  18 -10   1 24.7740 26.9054   1
 -18  10  -1 87.7981 34.9733   1
 -19  10  -1 95.4822 39.9252   1
  19 -10   1 16.5838 34.6701   1
  19  10   1 121.390 48.8043   1
 -19 -10  -1 45.6876 37.0148   1
 -20  10  -1-25.3584 37.8041   1
  20 -10   1-8.29399 38.5301   1
  20  10   1-43.2541 40.6744   1
 -20 -10  -1 27.4554 40.9295   1
 -21  10  -1 32.9787 33.8579   1
  21  10   1 8.58632 38.9202   1
  21 -10   1 40.3822 32.6465   1
  22 -10   1 7.65378 34.2303   1
 -22  10  -1 16.7313 39.7983   1
  22 -11  -1 16.0476 38.1995   1
 -22  11   1 57.2463 43.2170   1
 -21  11   1 42.4080 32.0210   1
  20 -11  -1 16.2944 27.7755   1
 -20  11   1 68.6882 29.2660   1
 -19  11   1-8.77734 32.4762   1
  19  11  -1 17.3176 37.1688   1
 -19 -11   1 8.85336 35.1857   1
  19 -11  -1 49.7880 34.5885   1
 -18  11   1 26.1822 33.0215   1
  18  11  -1 85.6253 37.8913   1
 -18 -11   1 61.7015 37.9372   1
  18 -11  -1 102.611 39.3359   1
  17  11  -1 8.47715 33.1533   1
 -17 -11   1 70.0603 37.0769   1
 -16  11   1 113.736 38.5595   1
  16  11  -1 125.542 35.9170   1
 -16 -11   1 233.789 44.3853   1
  16 -11  -1 102.160 39.5266   1
 -15  11   1 52.1386 36.8980   1
  15  11  -1 74.4783 34.1115   1
 -15 -11   1 86.1634 38.6654   1
  15 -11  -1 92.1146 37.5857   1
 -14  11   1 138.478 41.1631   1
  14  11  -1 161.981 43.2239   1
 -14 -11   1 156.867 42.3953   1
  14 -11  -1 136.165 40.4915   1
 -13  11   1 309.199 48.2709   1
  13  11  -1 192.319 44.8292   1
 -13 -11   1 146.289 42.8011   1
  13 -11  -1 345.878 50.5139   1
 -12  11   1 76.9686 32.2670   1
  12  11  -1-7.92125 26.9889   1
 -12 -11   1 41.7952 33.7914   1
  12 -11  -1 24.9069 29.5385   1
  11 -11  -1 1237.83 101.656   1
 -11  11   1 1563.67 107.547   1
  10 -11  -1 1958.02 130.862   1
 -10 -11   1 1992.79 129.272   1
  10  11  -1 2121.68 131.718   1
 -10  11   1 2072.34 132.091   1
  -9  11   1 716.519 69.9086   1
   9  11  -1 811.139 70.9362   1
   9 -11  -1 536.099 64.7781   1
  -9 -11   1 682.794 67.4971   1
   8  11  -1 1467.27 103.822   1
  -8 -11   1 1525.75 105.748   1
   7  11  -1 196.735 41.5128   1
  -7  11   1 131.115 35.8745   1
   7 -11  -1 194.078 39.8552   1
  -7 -11   1 273.188 45.4559   1
   6 -11  -1 3867.72 193.053   1
   6  11  -1 3226.49 184.250   1
  -6  11   1 3216.53 185.857   1
  -6 -11   1 3330.10 187.184   1
  -5  11   1 38.1266 33.1942   1
   5 -11  -1-7.68704 31.5496   1
  -5 -11   1 7.35554 30.1894   1
   4  11  -1 37056.5 1648.66   1
  -4  11   1 37964.4 1652.58   1
   4 -11  -1 39233.8 1654.99   1
  -4 -11   1 38346.9 1651.45   1
  -3  11   1 15130.1 710.197   1
   3  11  -1 16532.9 711.227   1
   3 -11  -1 15719.4 711.171   1
  -2  11   1 29480.6 1306.07   1
   2  11  -1 29768.5 1304.20   1
   2 -11  -1 29121.7 1304.85   1
  -2 -11   1 31448.2 1307.86   1
  -1  11   1 4970.51 255.048   1
   1  11  -1 5236.44 254.323   1
  -1 -11   1 4710.55 251.544   1
   1 -11  -1 5053.81 255.852   1
   0  11  -1 15722.8 706.018   1
   0  11   1 15200.6 704.472   1
   0 -11   1 16102.0 706.574   1
   0 -11  -1 15780.0 707.138   1
  -1  11  -1 1443.02 103.351   1
   1  11   1 1612.14 105.509   1
   1 -11   1 1494.77 103.108   1
  -1 -11  -1 1469.90 102.478   1
   2  11   1 13699.1 622.941   1
  -2  11  -1 13392.0 623.164   1
   2 -11   1 14013.9 625.279   1
  -2 -11  -1 13813.8 625.166   1
   3  11   1 5789.22 288.430   1
  -3  11  -1 5852.62 290.396   1
   3 -11   1 5875.89 291.004   1
  -3 -11  -1 5689.62 288.705   1
   4  11   1 3542.58 189.368   1
  -4  11  -1 3114.25 189.773   1
   4 -11   1 3539.59 191.339   1
  -4 -11  -1 3503.35 189.845   1
  -5  11  -1 6934.44 342.686   1
   5 -11   1 6690.60 340.895   1
   5  11   1 7501.32 346.341   1
  -5 -11  -1 7066.36 344.270   1
  -6  11  -1 3445.90 193.134   1
   6 -11   1 3702.02 196.351   1
   6  11   1 3455.77 193.552   1
   7  11   1 861.093 74.8349   1
  -7 -11  -1 866.335 76.3325   1
  -8  11  -1 779.489 72.5228   1
   8 -11   1 712.502 70.0636   1
   8  11   1 757.987 72.9476   1
  -8 -11  -1 884.121 75.0853   1
  -9  11  -1 150.612 41.7510   1
   9 -11   1 180.406 43.4568   1
 -10 -11  -1-8.30930 31.8966   1
  10  11   1-7.87396 33.7931   1
 -10  11  -1 16.8761 35.1641   1
  10 -11   1-8.21806 33.1933   1
 -11 -11  -1 136.509 39.7754   1
  11  11   1 71.5316 34.2785   1
 -11  11  -1 68.3183 37.8353   1
  11 -11   1 49.8743 34.2794   1
 -12 -11  -1 51.1732 38.6760   1
  12  11   1 8.05805 35.5979   1
 -12  11  -1 51.9609 34.4519   1
  12 -11   1 50.8224 34.8013   1
 -13 -11  -1 68.1367 36.1545   1
  13  11   1 98.1269 38.1046   1
 -13  11  -1 95.0980 35.0501   1
  13 -11   1 33.1884 33.1067   1
 -14 -11  -1 94.0462 38.1780   1
  14  11   1 140.646 41.1243   1
 -14  11  -1 121.986 39.9058   1
  14 -11   1 193.654 44.8504   1
 -15 -11  -1 189.538 44.1842   1
  15  11   1 234.312 46.6919   1
 -15  11  -1 289.342 52.7875   1
  15 -11   1 315.438 50.6391   1
  16  11   1 42.4205 43.5502   1
 -16 -11  -1 34.7132 38.3285   1
 -17 -11  -1 86.5238 42.1813   1
  17  11   1 95.7635 43.3703   1
  17 -11   1 66.3450 40.8814   1
 -17  11  -1-8.98239 38.0791   1
  18 -11   1 348.463 52.3067   1
 -18  11  -1 258.893 48.9688   1
 -19  11  -1 8.68265 30.2085   1
  19 -11   1 8.03831 27.9669   1
  19  11   1-8.64061 42.0491   1
 -19 -11  -1 8.62507 37.5424   1
  20 -11   1 32.5717 36.4408   1
 -20  11  -1 33.5986 39.0416   1
  21 -11   1 15.9568 32.7478   1
 -21  11  -1 16.1016 34.0614   1
  21 -12  -1 54.5993 38.8230   1
 -21  12   1 16.7812 39.4781   1
  20 -12  -1 8.07823 35.1681   1
 -20  12   1 25.2000 38.0610   1
  19 -12  -1 89.4094 39.9743   1
 -19  12   1 193.682 47.7149   1
 -18  12   1 8.60621 34.1986   1
  18 -12  -1 25.3719 36.2992   1
  18  12  -1-8.57419 31.1033   1
 -18 -12   1 18.4489 34.7741   1
 -17  12   1-8.71418 37.4375   1
  17 -12  -1 67.7852 40.8082   1
  17  12  -1 50.8381 43.0599   1
 -17 -12   1 55.8334 42.1916   1
  16  12  -1 42.6279 35.6593   1
 -16 -12   1 109.817 44.6385   1
  15 -12  -1 109.638 36.0035   1
 -15  12   1 121.822 40.7099   1
 -14  12   1 386.337 55.8716   1
 -14 -12   1 290.447 50.2409   1
  14  12  -1 294.318 49.7037   1
  14 -12  -1 395.057 57.8316   1
  13 -12  -1 737.211 70.1736   1
 -13 -12   1 697.972 74.5817   1
 -13  12   1 942.437 78.7219   1
  13  12  -1 784.186 76.1408   1
 -12 -12   1 878.716 80.4027   1
  12  12  -1 944.032 84.3419   1
  11 -12  -1 262.262 48.2386   1
 -11 -12   1 194.088 43.1953   1
 -11  12   1 121.284 41.5432   1
  11  12  -1 204.347 43.5358   1
  10 -12  -1 219.207 42.6350   1
 -10 -12   1 259.189 49.5119   1
  10  12  -1 259.952 48.5214   1
 -10  12   1 217.555 41.0045   1
   9 -12  -1 1558.08 111.473   1
  -9  12   1 1627.98 112.294   1
   8  12  -1 24.2091 27.4580   1
  -8  12   1-16.1026 35.0443   1
   8 -12  -1 8.31820 35.1858   1
  -8 -12   1-24.2531 31.5823   1
   7 -12  -1 941.012 83.3511   1
   7  12  -1 983.477 83.5624   1
  -7  12   1 1126.68 87.1008   1
  -7 -12   1 993.329 84.6244   1
   6 -12  -1 2771.20 161.940   1
   6  12  -1 2928.55 162.498   1
  -6 -12   1 2572.33 158.646   1
  -6  12   1 2642.16 161.157   1
   5  12  -1 866.853 75.0319   1
  -5 -12   1 881.818 77.2578   1
  -4 -12   1 7628.09 367.812   1
   4 -12  -1 6977.57 365.762   1
  -4  12   1 8036.56 372.426   1
   4  12  -1 7853.46 368.398   1
   3 -12  -1 5547.59 281.787   1
  -3 -12   1 5565.06 280.122   1
  -3  12   1 5595.62 281.954   1
   2 -12  -1 6536.49 325.266   1
  -2 -12   1 6596.01 325.793   1
  -2  12   1 6506.45 325.111   1
   2  12  -1 6921.08 326.830   1
   1 -12  -1-7.76352 32.3592   1
   1  12  -1-14.9229 23.6024   1
  -1  12   1-22.7662 32.5749   1
   0  12  -1 8074.81 376.397   1
   0  12   1 7746.64 374.962   1
   0 -12  -1 8011.24 378.665   1
   0 -12   1 7509.36 373.163   1
   1  12   1 421.142 52.9007   1
  -1  12  -1 283.000 50.7806   1
   1 -12   1 333.503 48.9028   1
  -1 -12  -1 429.117 52.9494   1
  -2  12  -1 1960.27 126.028   1
   2  12   1 1955.14 124.377   1
   2 -12   1 1799.69 122.976   1
  -2 -12  -1 2003.87 125.631   1
   3  12   1 1597.19 112.085   1
  -3  12  -1 1664.23 113.597   1
   3 -12   1 1646.20 113.298   1
  -3 -12  -1 1847.60 117.404   1
  -4  12  -1 323.454 49.9699   1
   4 -12   1 427.561 56.3341   1
  -4 -12  -1 420.023 53.3704   1
   5  12   1 443.666 56.4056   1
  -5 -12  -1 517.948 59.8229   1
   6 -12   1 3501.25 189.039   1
  -6  12  -1 3145.25 184.333   1
   7 -12   1 3662.08 204.029   1
  -7  12  -1 3772.34 205.086   1
  -8  12  -1 1439.45 105.144   1
   8 -12   1 1367.73 105.349   1
   8  12   1 1728.69 112.822   1
  -8 -12  -1 1467.43 107.972   1
  -9  12  -1-25.5938 27.6852   1
  -9 -12  -1 25.1852 34.4568   1
   9  12   1 32.5391 36.3837   1
   9 -12   1 50.2837 29.7910   1
 -10  12  -1 43.1403 30.7793   1
  10 -12   1 84.2484 31.8692   1
 -10 -12  -1 33.5513 35.5806   1
  10  12   1 92.0433 38.9594   1
 -11 -12  -1 273.209 47.7944   1
  11  12   1 281.818 52.7670   1
 -12 -12  -1 60.9355 37.9225   1
  12 -12   1 85.3074 42.9041   1
  12  12   1 16.6337 38.1906   1
 -12  12  -1-8.69414 34.0009   1
  13 -12   1 178.214 47.2021   1
 -13  12  -1 252.278 49.5706   1
  13  12   1 159.188 42.0359   1
 -14 -12  -1 9.06912 39.4748   1
  14 -12   1 8.39059 26.5325   1
  14  12   1 16.7259 36.4011   1
 -14  12  -1-8.71983 28.9884   1
 -15 -12  -1 36.1856 35.3572   1
  15  12   1-75.6313 34.5022   1
 -16 -12  -1 8.98523 37.4443   1
  16 -12   1-25.4627 33.1575   1
  16  12   1 8.48938 37.4608   1
 -16  12  -1 8.67980 32.1068   1
 -17  12  -1 385.814 53.9023   1
  17 -12   1 344.187 50.3422   1
 -18 -12  -1 8.80912 30.6481   1
  18 -12   1-8.20529 32.6032   1
 -18  12  -1-25.8121 36.9267   1
  18  12   1 8.45638 31.2808   1
 -19 -12  -1 69.7267 41.5697   1
  19 -12   1 87.6246 40.9719   1
  19  12   1 42.1358 38.7806   1
 -19  12  -1 84.6937 46.4831   1
  20 -12   1 7.86420 31.7657   1
 -20  12  -1 8.30417 34.6077   1
  20 -13  -1 71.2539 39.0739   1
 -20  13   1 74.6932 40.0536   1
  19 -13  -1 16.3150 32.9777   1
 -19  13   1 51.1064 36.0564   1
  18 -13  -1 41.5263 32.4760   1
 -18  13   1 25.4801 28.9340   1
  17 -13  -1 125.599 38.5894   1
 -17 -13   1 81.8592 41.8892   1
 -17  13   1 51.7388 35.5737   1
  16 -13  -1 8.32038 33.1268   1
 -16 -13   1 54.1627 39.3478   1
 -16  13   1 51.8805 37.6947   1
  16  13  -1 99.3118 43.4952   1
  15 -13  -1 110.787 41.5908   1
 -15 -13   1 26.8061 39.0192   1
 -15  13   1 43.4407 38.4666   1
  15  13  -1 115.807 46.2577   1
  14 -13  -1 8.56838 30.4521   1
 -14  13   1-8.73228 29.0304   1
 -14 -13   1 17.8237 31.0060   1
  14  13  -1 8.74908 29.7706   1
  13 -13  -1 450.668 61.5632   1
  13  13  -1 464.452 59.9729   1
 -13  13   1 456.553 61.0946   1
 -13 -13   1 445.120 56.9500   1
  12 -13  -1 154.204 38.2237   1
  12  13  -1 94.5653 36.2696   1
 -12  13   1 149.146 37.5394   1
 -12 -13   1 123.838 40.4707   1
  11 -13  -1 1396.98 105.672   1
  11  13  -1 1400.79 105.955   1
 -11 -13   1 1356.41 104.904   1
 -11  13   1 1413.90 106.267   1
  10  13  -1 1807.41 121.836   1
 -10 -13   1 1586.91 116.195   1
   9 -13  -1 715.400 69.6596   1
  -9 -13   1 459.146 61.7350   1
   9  13  -1 542.830 64.0371   1
  -9  13   1 575.613 66.2279   1
  -8  13   1 82.4937 32.9831   1
  -8 -13   1 84.8903 33.9296   1
   8 -13  -1 110.796 35.7066   1
   8  13  -1 73.4151 32.6193   1
  -7  13   1 591.625 65.6562   1
  -7 -13   1 705.479 69.4095   1
   7  13  -1 658.980 66.2880   1
   7 -13  -1 661.652 68.4197   1
   6 -13  -1 74.6078 39.4505   1
  -6  13   1-16.5261 32.8515   1
   5 -13  -1 3850.37 216.486   1
  -5  13   1 4179.13 220.055   1
   4 -13  -1 1736.76 123.015   1
  -4  13   1 2071.02 128.411   1
   4  13  -1 1919.16 124.612   1
  -3 -13   1 4319.09 230.493   1
   3 -13  -1 4665.26 234.064   1
  -3  13   1 4327.22 230.148   1
   3  13  -1 4004.76 226.830   1
  -2 -13   1 529.207 59.5570   1
   2 -13  -1 402.868 53.7942   1
  -2  13   1 486.143 57.2342   1
   1 -13  -1 2152.12 140.544   1
  -1 -13   1 2294.56 140.553   1
  -1  13   1 2258.62 139.940   1
   1  13  -1 2292.93 139.802   1
   0 -13  -1 1405.64 101.738   1
   0  13   1 1257.77 96.5780   1
   2 -13   1 8783.00 399.229   1
  -2 -13  -1 7779.96 393.010   1
  -2  13  -1 8006.56 395.618   1
   2  13   1 8338.70 395.212   1
   3 -13   1 3683.03 195.295   1
   3  13   1 3149.88 187.724   1
  -3  13  -1 3496.16 193.440   1
  -4  13  -1 106.448 40.5004   1
  -4 -13  -1 91.0647 34.7478   1
   4 -13   1 147.943 39.7669   1
   4  13   1 55.9637 34.5613   1
  -5  13  -1 528.066 61.5876   1
   5 -13   1 515.097 61.0730   1
  -5 -13  -1 541.236 63.5032   1
   6 -13   1 2649.16 157.622   1
   6  13   1 2804.93 160.501   1
  -6  13  -1 2340.53 151.908   1
  -6 -13  -1 2757.87 160.609   1
  -7  13  -1 131.371 36.7910   1
   7 -13   1 203.142 45.5726   1
   7  13   1 208.217 45.6636   1
  -7 -13  -1 67.7557 39.8575   1
   8  13   1 2870.14 176.049   1
  -8  13  -1 2896.13 175.960   1
   8 -13   1 3065.68 177.715   1
  -8 -13  -1 3437.20 183.828   1
   9  13   1 240.460 52.7833   1
  -9  13  -1 155.601 38.5351   1
   9 -13   1 187.697 39.0493   1
  -9 -13  -1 246.539 47.6696   1
  10  13   1 59.6599 37.1712   1
 -10  13  -1 70.0973 36.5904   1
  10 -13   1 51.3290 33.5030   1
 -10 -13  -1 43.8539 31.2591   1
  11  13   1-8.51738 36.6191   1
 -11 -13  -1 123.113 40.4052   1
  11 -13   1 50.8675 32.6164   1
 -11  13  -1 43.8907 33.1605   1
  12  13   1 268.984 50.6804   1
 -12 -13  -1 359.408 55.7107   1
  12 -13   1 308.696 50.8861   1
 -12  13  -1 244.386 48.1296   1
  13  13   1 105.485 42.8078   1
 -13 -13  -1 61.7196 39.9769   1
  13 -13   1 42.9249 29.9112   1
 -13  13  -1-8.73109 26.1648   1
  14  13   1-26.6844 35.3438   1
 -14  13  -1 60.8845 36.7928   1
 -14 -13  -1 8.91559 37.7141   1
  14 -13   1-8.37796 31.5821   1
 -15  13  -1 52.1098 42.4848   1
  15  13   1 154.679 40.1498   1
 -15 -13  -1 71.9395 34.7885   1
  15 -13   1 117.746 42.0506   1
 -16  13  -1 508.975 63.0898   1
  16  13   1 515.599 64.3980   1
 -16 -13  -1 417.145 61.5792   1
  16 -13   1 486.253 59.6692   1
 -17  13  -1 8.50341 30.8470   1
  17  13   1 8.55769 38.7721   1
 -17 -13  -1 9.08864 39.0088   1
  17 -13   1 16.7017 32.6267   1
 -18  13  -1 120.071 40.6772   1
  18  13   1 220.876 49.6009   1
  18 -13   1 248.738 42.7710   1
 -18 -13  -1 199.412 52.0096   1
 -19  13  -1 16.4976 38.3299   1
  19 -13   1 31.5049 35.2366   1
 -19  14   1 49.0931 38.0715   1
  19 -14  -1 56.2485 36.9341   1
 -17  14   1 93.2219 48.0680   1
  17 -14  -1 16.4929 37.4257   1
  15  14  -1 276.598 48.0082   1
  15 -14  -1 296.839 49.0457   1
 -15 -14   1 347.977 51.7808   1
  14  14  -1 268.471 55.0621   1
  14 -14  -1 341.027 49.6484   1
 -14 -14   1 295.004 56.6100   1
 -14  14   1 407.856 54.6090   1
  13  14  -1 17.9823 36.3392   1
 -13 -14   1 46.0705 37.2391   1
 -12  14   1 70.5252 38.4693   1
  12 -14  -1 60.2512 36.5122   1
  11  14  -1 8.82381 32.6412   1
  11 -14  -1 34.5082 37.0266   1
 -11  14   1-17.5637 37.6909   1
 -11 -14   1 8.90680 28.8980   1
  10  14  -1 506.074 62.6899   1
  10 -14  -1 450.748 55.9912   1
 -10  14   1 464.286 57.6570   1
 -10 -14   1 518.066 61.7052   1
  -9 -14   1 17.5601 31.8572   1
   9  14  -1 25.4706 29.5492   1
  -9  14   1 8.45368 31.8764   1
   9 -14  -1 25.8914 35.9751   1
   8  14  -1 1981.60 131.132   1
  -8 -14   1 1941.27 131.811   1
  -7 -14   1-8.60773 32.4467   1
   7 -14  -1-8.43617 34.0742   1
   7  14  -1-8.31407 31.3397   1
  -7  14   1 33.5259 36.4813   1
   6 -14  -1 956.234 83.1457   1
  -6 -14   1 1066.21 84.9370   1
  -6  14   1 825.208 78.8991   1
   6  14  -1 793.796 77.3465   1
   5 -14  -1 512.995 60.8872   1
   5  14  -1 515.344 61.5294   1
  -5  14   1 504.782 60.6557   1
  -5 -14   1 541.737 62.2528   1
   4 -14  -1 397.926 51.7863   1
   4  14  -1 437.468 54.7074   1
  -4  14   1 332.034 50.5633   1
  -4 -14   1 273.768 49.0200   1
   3 -14  -1 4038.25 215.385   1
  -3 -14   1 3952.84 213.237   1
   3  14  -1 3750.04 210.341   1
  -3  14   1 3849.34 213.154   1
   2 -14  -1 2300.19 145.367   1
  -2 -14   1 2115.47 141.485   1
   2  14  -1 2450.57 145.699   1
  -2  14   1 2453.15 147.079   1
   1 -14  -1 8.18132 32.5084   1
  -1 -14   1 24.4050 31.2284   1
  -1  14   1 8.07791 32.6281   1
   1  14  -1-16.1319 30.9634   1
   0 -14  -1 1759.96 120.576   1
   0 -14   1 1620.16 117.431   1
   0  14   1 1946.79 123.205   1
   1 -14   1 168.851 37.0111   1
   1  14   1 139.151 40.9743   1
  -1  14  -1 200.687 37.6625   1
  -1 -14  -1 201.163 43.6529   1
  -2 -14  -1 1794.78 124.739   1
   2  14   1 1849.88 124.068   1
  -2  14  -1 2007.37 128.022   1
  -3 -14  -1 1311.49 101.531   1
   3 -14   1 1550.83 107.521   1
  -3  14  -1 1472.73 106.598   1
  -4 -14  -1 1396.14 106.097   1
  -4  14  -1 1402.93 105.594   1
   4  14   1 1635.32 111.086   1
   4 -14   1 1432.86 106.879   1
  -5 -14  -1-8.56755 35.7036   1
   5  14   1-8.32759 37.2400   1
  -5  14  -1 8.33497 36.7793   1
   5 -14   1 8.38843 32.7701   1
  -6 -14  -1 112.509 41.2513   1
   6  14   1 199.515 46.0344   1
  -6  14  -1 100.382 39.4461   1
   6 -14   1 240.682 45.4765   1
   7  14   1 1292.13 97.1798   1
  -7 -14  -1 1222.72 96.2453   1
  -8 -14  -1 248.376 49.4324   1
   8 -14   1 112.404 34.3915   1
   8  14   1 170.330 45.8581   1
  -8  14  -1 128.916 39.4688   1
  -9 -14  -1 114.762 43.7065   1
  -9  14  -1 96.1573 41.3849   1
   9  14   1 122.486 42.3809   1
   9 -14   1 129.412 41.8002   1
 -10 -14  -1 116.818 37.7258   1
 -10  14  -1 123.877 36.0306   1
  10  14   1 133.166 36.1484   1
  10 -14   1 69.1019 32.2769   1
 -11 -14  -1 892.496 86.2229   1
 -11  14  -1 1063.97 89.8173   1
  11 -14   1 1109.70 89.2876   1
  11  14   1 915.025 86.5547   1
  12  14   1 8.78564 37.7060   1
 -12 -14  -1-18.1499 37.2411   1
 -13 -14  -1 72.2327 36.5730   1
  13  14   1 113.615 39.6893   1
 -13  14  -1 61.1567 34.2418   1
  13 -14   1 25.6871 30.5543   1
  14  14   1 34.9653 40.1123   1
 -14 -14  -1-18.0427 37.0278   1
 -14  14  -1 8.62942 27.2967   1
  14 -14   1 33.1275 30.6433   1
 -15 -14  -1 115.975 46.5752   1
  15  14   1 159.008 49.9721   1
  16  14   1 17.7166 42.1554   1
 -16 -14  -1 8.87592 37.5634   1
 -16  14  -1 42.5410 35.4758   1
  16 -14   1 33.0908 35.5237   1
 -17  14  -1 341.898 56.9735   1
  17 -14   1 344.174 55.7351   1
 -18  14  -1-25.1953 38.0492   1
  18 -14   1 7.90654 37.1729   1
 -18  15   1 48.9603 39.7387   1
  18 -15  -1 23.8029 36.8863   1
 -17  15   1 140.960 45.4604   1
  17 -15  -1 160.644 43.2883   1
 -16  15   1-33.5562 40.3699   1
  16 -15  -1 48.4837 38.8857   1
  15  15  -1 265.301 56.0576   1
  15 -15  -1 225.726 50.9645   1
  14  15  -1 366.432 58.7101   1
 -14  15   1 326.192 56.3028   1
  14 -15  -1 421.553 58.9696   1
 -14 -15   1 303.193 55.3715   1
  13  15  -1 36.2280 43.6830   1
 -13  15   1 61.0171 35.3320   1
  13 -15  -1 101.026 41.9744   1
 -13 -15   1 73.1518 39.9105   1
  12  15  -1-35.3708 40.0606   1
 -12  15   1 17.5651 26.2693   1
 -12 -15   1 36.8247 40.6237   1
  12 -15  -1-8.57486 27.1148   1
  11  15  -1 351.372 55.2289   1
 -11 -15   1 264.262 48.0448   1
  10  15  -1 34.8278 38.4224   1
  10 -15  -1 34.7893 32.1735   1
 -10 -15   1 8.97710 35.6712   1
 -10  15   1-34.5080 33.7041   1
  -9  15   1 239.737 48.6258   1
   9 -15  -1 294.874 51.1921   1
  -8 -15   1-44.1747 35.1045   1
   8  15  -1-34.5321 37.5763   1
  -8  15   1 50.5991 28.0351   1
   8 -15  -1-8.79381 23.8694   1
  -7 -15   1 1836.11 127.694   1
  -7  15   1 1825.64 127.599   1
   7 -15  -1 2103.26 133.185   1
   7  15  -1 1937.28 128.434   1
  -6 -15   1 8.61597 34.2461   1
  -6  15   1 50.9080 38.9383   1
   6 -15  -1 17.0100 33.8053   1
   6  15  -1 8.46108 35.2712   1
   5  15  -1 1298.87 100.339   1
  -5 -15   1 1355.09 101.017   1
  -4 -15   1 17.2487 30.6501   1
   4  15  -1-16.6953 32.0437   1
  -3 -15   1 25.8680 32.5352   1
  -3  15   1 43.1387 33.1506   1
   3 -15  -1 26.0264 33.3336   1
   3  15  -1 42.1108 35.6550   1
   2  15  -1 319.054 52.2872   1
  -2  15   1 291.666 49.9938   1
   2 -15  -1 199.894 47.3690   1
  -2 -15   1 303.029 48.3426   1
   1  15  -1 200.713 44.9030   1
  -1  15   1 219.002 46.0278   1
   1 -15  -1 246.938 48.1192   1
  -1 -15   1 304.222 50.4493   1
   0  15   1 201.735 42.6583   1
   0  15  -1 187.993 42.8928   1
   0 -15   1 199.502 42.1276   1
   0 -15  -1 219.107 44.4771   1
   1  15   1 748.802 72.7401   1
  -1  15  -1 697.151 73.8325   1
  -1 -15  -1 783.459 75.4189   1
   1 -15   1 787.535 75.2198   1
  -2 -15  -1 353.337 53.7351   1
   2 -15   1 310.756 53.0851   1
   2  15   1 225.214 46.1384   1
   3  15   1 1003.38 85.0237   1
  -3  15  -1 982.618 84.3953   1
  -3 -15  -1 1036.12 84.9862   1
   3 -15   1 1034.43 86.8715   1
  -4 -15  -1 128.865 36.4281   1
   4  15   1 193.925 42.4690   1
  -5 -15  -1 417.588 55.0194   1
   5  15   1 331.306 50.9278   1
   5 -15   1 315.817 52.9895   1
  -5  15  -1 407.235 56.5123   1
  -6  15  -1 635.568 65.6552   1
   6 -15   1 603.830 66.5634   1
   7  15   1 524.865 61.8193   1
  -7 -15  -1 546.046 66.4499   1
  -7  15  -1 656.024 69.4139   1
   7 -15   1 574.046 65.7298   1
  -8 -15  -1 35.5859 34.2301   1
   8  15   1 51.7731 33.7901   1
   8 -15   1 78.4226 35.8341   1
  -8  15  -1 51.9878 32.1355   1
   9  15   1 26.0719 39.3894   1
  -9  15  -1 43.7504 40.6620   1
  -9 -15  -1 36.1601 40.4435   1
   9 -15   1 8.67744 36.1811   1
  10  15   1 237.425 49.8051   1
 -10 -15  -1 370.108 54.6929   1
  11  15   1 35.7434 42.5266   1
 -11  15  -1 43.8644 29.8773   1
  11 -15   1 8.51650 26.2422   1
 -11 -15  -1 45.0863 39.2690   1
  12  15   1 560.828 67.3587   1
 -12  15  -1 566.820 62.3302   1
  12 -15   1 339.503 52.1154   1
 -12 -15  -1 512.983 64.8166   1
  13  15   1 89.7452 38.8456   1
 -13  15  -1 121.606 41.1475   1
  13 -15   1 169.917 44.7292   1
 -13 -15  -1 100.466 37.8184   1
  14  15   1 151.629 46.4796   1
 -14  15  -1 153.228 41.7285   1
  14 -15   1 99.0024 35.7615   1
 -14 -15  -1 64.2292 37.9867   1
  15  15   1 70.4650 41.9234   1
 -15  15  -1 16.8541 28.7076   1
 -15 -15  -1 36.3938 42.2857   1
  15 -15   1 32.4875 29.4924   1
  16  15   1 122.284 43.2826   1
  17 -15   1 7.99111 38.0171   1
 -17  15  -1-32.5459 41.3205   1
  16 -16  -1 54.9973 31.2735   1
 -16  16   1 32.7457 32.0354   1
  15 -16  -1 8.20144 34.1996   1
 -15  16   1 50.2099 35.4187   1
  14 -16  -1 116.031 39.6914   1
 -14  16   1 101.260 41.7699   1
  13  16  -1 44.5262 42.3916   1
 -13  16   1 42.9943 31.8463   1
  13 -16  -1 33.2077 33.0243   1
 -13 -16   1 27.7094 41.8741   1
  12  16  -1 212.805 51.3161   1
 -12  16   1 225.998 41.2103   1
  12 -16  -1 144.275 35.2577   1
 -12 -16   1 228.584 51.6123   1
  11  16  -1-8.77987 39.2661   1
 -11  16   1 26.1471 34.0527   1
  11 -16  -1 8.56210 38.2923   1
 -11 -16   1 18.2736 38.0795   1
  10  16  -1 70.3585 36.7466   1
 -10  16   1 94.3902 40.9056   1
  10 -16  -1 43.2300 39.2591   1
 -10 -16   1 45.5087 33.1201   1
  -9 -16   1 8.99887 40.2498   1
   9  16  -1-8.77533 39.2503   1
  -9  16   1 8.55152 38.2497   1
   9 -16  -1 60.6601 39.2668   1
  -8 -16   1 718.082 76.1842   1
  -8  16   1 663.454 67.5353   1
   8 -16  -1 727.918 71.4988   1
   8  16  -1 828.218 79.5195   1
  -7 -16   1 17.6156 37.8059   1
   7  16  -1 25.9480 38.1717   1
  -7  16   1 8.53191 39.1499   1
   7 -16  -1 8.71401 37.4035   1
  -6 -16   1 1704.03 119.960   1
  -6  16   1 1691.17 120.333   1
   6 -16  -1 1712.07 121.362   1
   6  16  -1 1913.33 123.998   1
  -5 -16   1 229.631 46.1267   1
  -5  16   1 199.565 46.6372   1
   5 -16  -1 191.515 45.4885   1
   5  16  -1 205.158 47.6143   1
  -4  16   1-17.3697 36.1967   1
   4 -16  -1-8.76255 35.9629   1
  -3  16   1 17.5356 33.0583   1
   3 -16  -1 17.5220 33.0326   1
  -2  16   1 69.8022 42.5620   1
  -1  16   1-17.3415 30.8150   1
   1 -16  -1 17.5761 30.5742   1
   0  16   1 16.9256 30.6981   1
   0  16  -1-8.74834 29.0848   1
   0 -16   1-26.4989 27.1881   1
   0 -16  -1-8.56753 32.8896   1
  -1  16  -1 245.829 50.0332   1
   1  16   1 205.161 48.3565   1
   1 -16   1 211.291 48.0916   1
  -1 -16  -1 138.080 41.8901   1
  -2 -16  -1 623.538 69.9073   1
  -2  16  -1 678.952 71.9183   1
   2 -16   1 623.789 69.3481   1
   2  16   1 600.433 68.7983   1
  -3 -16  -1 368.848 55.7063   1
   3  16   1 424.998 60.1304   1
   3 -16   1 533.910 59.7391   1
  -3  16  -1 497.387 58.9011   1
  -4  16  -1 934.670 83.0472   1
   4  16   1 741.369 74.6121   1
   4 -16   1 791.109 78.4198   1
  -5 -16  -1 332.067 56.9316   1
   5 -16   1 339.496 51.9524   1
   5  16   1 188.881 49.7423   1
  -6 -16  -1 88.1571 41.5237   1
  -6  16  -1 76.4660 35.4976   1
   6 -16   1 70.8469 32.8565   1
   6  16   1 8.63733 33.8382   1
   7  16   1 200.126 45.6651   1
  -7  16  -1 153.995 46.6028   1
  -7 -16  -1 160.413 41.5350   1
   8  16   1 163.413 45.0959   1
  -8 -16  -1 296.840 53.8290   1
   9  16   1 485.240 64.3041   1
  -9  16  -1 420.565 60.4461   1
  -9 -16  -1 423.796 61.3313   1
   9 -16   1 518.853 62.0035   1
  10 -16   1 60.1790 37.5839   1
 -10  16  -1 105.724 37.9744   1
  11  16   1 219.236 49.0295   1
 -11  16  -1 182.605 42.9787   1
 -11 -16  -1 191.587 45.0296   1
  11 -16   1 143.445 38.9598   1
  12  16   1 70.6409 46.6642   1
 -12 -16  -1 9.06428 41.0986   1
  13  16   1 61.9846 37.6355   1
 -13  16  -1 85.4849 37.8996   1
 -13 -16  -1 117.174 41.5164   1
  13 -16   1 83.6126 35.5579   1
 -14  16  -1 116.896 44.6425   1
  14 -16   1 48.5373 36.3374   1
 -15  16  -1 16.4583 37.7619   1
  15 -16   1 15.8370 38.5403   1
 -16  16  -1-8.11738 31.7186   1
  16 -16   1 39.3995 33.8253   1
 -15  17   1 16.2795 32.3427   1
  15 -17  -1-7.97741 30.6229   1
 -14  17   1 8.23648 35.8649   1
  14 -17  -1 40.4489 35.2266   1
 -13  17   1-8.42108 40.0590   1
  13 -17  -1 8.13072 37.3042   1
  12  17  -1 8.84130 39.5404   1
  12 -17  -1-16.6786 40.1317   1
 -12  17   1-25.6240 40.1589   1
  11  17  -1 230.732 51.0930   1
 -11  17   1 120.279 44.9664   1
  11 -17  -1 126.600 47.4625   1
 -11 -17   1 136.311 43.6999   1
  10  17  -1 8.82704 36.2450   1
  10 -17  -1 42.7481 38.2534   1
 -10 -17   1 36.1604 30.7852   1
 -10  17   1 33.9422 40.3851   1
  -9  17   1 34.1103 36.6265   1
   9 -17  -1 34.4145 39.0040   1
  -8 -17   1 26.7126 33.0095   1
  -8  17   1 49.8156 34.6688   1
   8 -17  -1 69.8798 40.6335   1
   8  17  -1 61.2489 36.5290   1
  -7 -17   1 115.977 39.8266   1
  -7  17   1 118.994 37.4844   1
   7 -17  -1 182.593 44.1150   1
   7  17  -1 156.115 42.1688   1
  -6 -17   1 107.424 41.4996   1
  -6  17   1 110.807 37.0601   1
   6 -17  -1 154.417 38.3182   1
   6  17  -1 199.379 49.0716   1
  -5 -17   1 44.7494 36.7945   1
   5  17  -1 61.4641 44.1867   1
   4  17  -1-8.70118 32.1880   1
  -4  17   1 8.66832 37.7317   1
  -4 -17   1-8.82722 32.0201   1
   4 -17  -1-26.4573 37.8512   1
   3  17  -1-8.56092 36.2125   1
  -3 -17   1-8.66615 34.4338   1
   3 -17  -1 17.6242 40.4304   1
   2  17  -1 52.4718 39.6220   1
  -2  17   1 26.3819 37.7443   1
  -2 -17   1-53.0118 41.5406   1
   2 -17  -1 17.6912 40.0764   1
  -1  17   1 219.174 50.2888   1
   1  17  -1 203.053 48.1354   1
  -1 -17   1 340.036 52.1028   1
   1 -17  -1 186.586 49.2810   1
   0  17   1 243.021 50.4265   1
   0  17  -1 274.520 51.4003   1
   0 -17   1 213.687 44.7430   1
   0 -17  -1 343.785 56.4935   1
  -1  17  -1 354.156 53.9662   1
   1  17   1 314.115 53.7203   1
   1 -17   1 327.535 51.6135   1
  -1 -17  -1 464.326 59.8086   1
  -2  17  -1 17.4697 32.3369   1
   2  17   1 60.3802 37.0426   1
  -2 -17  -1 61.2572 31.1279   1
   2 -17   1-26.6172 35.2778   1
  -3 -17  -1-26.6336 39.7316   1
  -3  17  -1 61.0609 38.0001   1
   3 -17   1 61.2584 40.1815   1
   3  17   1 52.1707 41.8702   1
  -4 -17  -1 301.338 48.1906   1
  -4  17  -1 300.857 53.0518   1
   4 -17   1 216.137 49.1206   1
   4  17   1 265.914 47.9568   1
  -5 -17  -1 8.82028 35.6797   1
   5  17   1 85.7650 41.7826   1
  -6 -17  -1-26.3865 39.3324   1
   6  17   1 8.64315 39.1565   1
  -6  17  -1 16.8719 41.5061   1
   6 -17   1 8.91363 38.7976   1
   7 -17   1 95.5788 45.1940   1
   8  17   1-17.4226 34.6133   1
  -8  17  -1 17.2061 41.8656   1
   8 -17   1-26.0100 37.7372   1
  -8 -17  -1 26.7499 36.5910   1
   9  17   1 122.525 43.8185   1
  -9  17  -1 121.499 46.5393   1
   9 -17   1 119.874 46.3425   1
  -9 -17  -1 116.428 40.8878   1
  10  17   1 266.804 52.2227   1
 -10  17  -1 217.434 51.5979   1
  10 -17   1 373.456 57.7840   1
 -10 -17  -1 324.037 55.6448   1
  11  17   1 138.196 46.9601   1
 -11  17  -1 8.55574 35.2055   1
 -11 -17  -1 62.9260 42.3418   1
  11 -17   1 58.1381 35.7388   1
 -12  17  -1 8.44827 28.0876   1
  12 -17   1-24.6620 26.6726   1
  13  17   1 199.026 50.4854   1
 -13  17  -1 66.8641 37.2423   1
  13 -17   1 130.756 41.3983   1
 -14  17  -1 65.0503 42.9512   1
  14 -17   1-23.6415 41.2326   1
 -13  18   1-8.19234 27.2343   1
  13 -18  -1 7.87902 26.1927   1
 -12  18   1-8.30908 34.6305   1
  12 -18  -1-16.2270 32.7750   1
  10  18  -1-17.5021 37.0167   1
  10 -18  -1-8.34870 37.8225   1
 -10  18   1 25.1593 38.4775   1
  -9 -18   1 26.7032 35.4173   1
  -9  18   1 84.2151 40.1054   1
   9 -18  -1 50.8312 39.8738   1
   9  18  -1 17.4473 37.4870   1
  -8 -18   1 8.94150 37.2668   1
  -8  18   1-16.5796 36.0873   1
   8 -18  -1-34.1738 37.1912   1
   8  18  -1-8.67074 36.1387   1
  -7  18   1-8.37030 32.7004   1
  -7 -18   1 8.97276 37.9556   1
   7  18  -1 26.1521 39.4935   1
  -6 -18   1 26.9612 38.0281   1
  -6  18   1 8.44425 26.7201   1
   6 -18  -1 25.6213 30.3680   1
   6  18  -1 43.9059 37.6996   1
   5  18  -1 43.7159 39.7401   1
   5 -18  -1 85.1531 35.6315   1
  -5 -18   1 97.5422 39.7846   1
  -4  18   1 34.7076 39.3096   1
   4  18  -1-8.65165 38.6895   1
   4 -18  -1-26.1028 36.8051   1
  -4 -18   1-17.4449 35.2308   1
  -3  18   1-8.68434 40.3396   1
   3 -18  -1 17.5300 40.2147   1
  -2  18   1-8.80772 39.3977   1
   2 -18  -1-35.0524 37.6200   1
  -1  18   1-8.77611 33.6884   1
   1 -18  -1 8.84104 31.4201   1
   0  18   1-8.75084 34.1956   1
   0  18  -1 80.0402 44.7051   1
   0 -18  -1-8.88615 37.0403   1
   0 -18   1 26.6603 38.1483   1
  -1  18  -1 43.9242 32.5206   1
   1  18   1 17.3670 40.3558   1
   1 -18   1 53.1850 33.4379   1
  -1 -18  -1-8.77328 38.7348   1
   2  18   1 153.772 45.3806   1
  -2  18  -1 96.5576 42.9950   1
   2 -18   1 70.4248 36.4536   1
  -2 -18  -1 146.470 42.6717   1
   3  18   1-34.5246 34.3133   1
  -3  18  -1-60.1694 43.2160   1
  -3 -18  -1 8.75380 29.8070   1
   3 -18   1-34.4641 38.5463   1
  -4 -18  -1 8.86605 35.2359   1
  -4  18  -1 8.55134 39.7283   1
   4 -18   1-8.60736 37.9884   1
   4  18   1 60.6209 43.0760   1
  -5 -18  -1 114.968 42.9743   1
  -5  18  -1 195.558 46.9504   1
   5 -18   1 78.6011 37.9562   1
   5  18   1 180.436 47.4375   1
  -6 -18  -1 8.80110 30.6547   1
  -6  18  -1 16.7394 27.8625   1
   6 -18   1 60.9237 34.6129   1
   6  18   1 59.8505 34.5653   1
   7  18   1 8.59796 37.4573   1
  -7 -18  -1 70.0638 40.2135   1
   8  18   1-8.61090 37.4801   1
   8 -18   1 8.47858 36.9042   1
  -8  18  -1-8.51417 40.5021   1
   9 -18   1 42.0416 40.4925   1
  -9  18  -1 34.2494 37.3030   1
  10  18   1 17.2276 40.0528   1
 -10  18  -1 42.5048 34.3839   1
 -10 -18  -1 8.81433 39.4586   1
  10 -18   1 82.9765 35.1459   1
  11 -18   1 72.7514 34.4572   1
  11  18   1 146.530 44.4187   1
 -12  18  -1 40.9080 38.4781   1
  12 -18   1 8.03341 35.9389   1
 -11  19   1 16.3714 38.9395   1
  11 -19  -1-16.0038 38.5050   1
 -10  19   1 16.3849 34.1443   1
  10 -19  -1 8.12222 31.1825   1
   9 -19  -1-33.0160 38.8146   1
  -9  19   1-8.20617 33.1563   1
   8  19  -1 8.72398 32.8868   1
  -7  19   1-8.11593 34.3409   1
   7 -19  -1 51.4743 36.2994   1
  -6  19   1-8.29742 31.8522   1
   6  19  -1-8.69487 34.5492   1
  -6 -19   1 8.77526 34.2826   1
   6 -19  -1-16.9431 34.7657   1
  -5  19   1 25.0309 39.2338   1
   5  19  -1 17.1159 32.8598   1
  -5 -19   1 8.66488 33.8587   1
   5 -19  -1 25.1810 40.8538   1
  -4  19   1 16.9244 35.2651   1
   4  19  -1-26.2413 40.1327   1
  -4 -19   1-8.83724 34.5241   1
   4 -19  -1-8.50122 32.0458   1
  -3  19   1-17.0620 36.0875   1
   3  19  -1 35.2610 37.2898   1
   3 -19  -1-8.67977 38.3023   1
  -3 -19   1 17.8980 33.1042   1
   2  19  -1 79.4787 39.0449   1
  -2 -19   1 35.6404 32.4112   1
   1  19  -1-8.84171 40.0577   1
  -1 -19   1-8.86292 38.0391   1
   0  19  -1-34.9822 44.8822   1
   0  19   1 69.5767 39.9263   1
   0 -19   1 52.8817 37.8506   1
   0 -19  -1 26.3251 31.2157   1
  -1  19  -1 17.3340 37.7305   1
   1  19   1 17.3535 39.8156   1
   1 -19   1 44.0712 37.2906   1
  -1 -19  -1-17.6167 37.2658   1
  -2  19  -1 42.9863 39.9401   1
   2  19   1 8.55628 42.1032   1
  -2 -19  -1 51.8971 44.3734   1
   2 -19   1-34.5552 40.1330   1
  -4  19  -1 59.0955 38.7672   1
   4 -19   1 17.2382 35.4072   1
  -5 -19  -1 8.75357 37.6359   1
  -5  19  -1 66.5259 38.6931   1
   5 -19   1 34.6761 41.3003   1
   5  19   1 102.683 44.3877   1
  -6 -19  -1-8.73826 32.9398   1
  -6  19  -1-8.32002 37.2072   1
   6 -19   1-16.9820 30.7996   1
   6  19   1 8.53566 34.4771   1
  -7 -19  -1-8.68681 38.3323   1
  -7  19  -1 33.5346 42.5729   1
   7 -19   1-33.7230 42.3730   1
   7  19   1-8.41315 40.4844   1
   8  19   1 8.43590 44.1311   1
  -8 -19  -1-25.9015 38.0995   1
   9  19   1 8.43946 44.9939   1
   9 -19   1 16.4173 38.1351   1
  -9  19  -1 25.1274 39.3828   1
  -9 -19  -1 8.58938 37.3917   1
  10 -19   1 104.596 39.2618   1
 -10  19  -1 32.9683 37.4523   1
   7 -20  -1-16.4213 27.9380   1
  -7  20   1 7.89540 26.2477   1
   6 -20  -1 124.514 46.7956   1
  -6  20   1 56.2581 43.0077   1
   5 -20  -1 32.8900 35.2943   1
  -5 -20   1-8.74864 34.1831   1
   5  20  -1 17.3054 42.1119   1
  -5  20   1 16.2648 31.7762   1
  -4 -20   1 35.2830 37.3484   1
   4  20  -1 43.4452 40.3950   1
  -3 -20   1-17.5749 34.3369   1
   3  20  -1-17.4192 32.2253   1
  -2 -20   1 131.098 38.4507   1
   2 -20  -1 119.233 35.3948   1
   2  20  -1 200.597 44.1902   1
  -2  20   1 92.2101 36.9135   1
   1 -20  -1 42.7034 35.1003   1
  -1 -20   1 60.9288 32.2532   1
   1  20  -1 51.9032 33.8481   1
  -1  20   1 16.9743 38.9864   1
   0 -20   1 34.7293 37.8084   1
   0 -20  -1 8.57562 38.8676   1
   0  20  -1 17.0916 35.6316   1
   0  20   1 51.3261 41.6446   1
  -1 -20  -1 86.1996 43.9181   1
   1 -20   1 128.487 45.8025   1
  -1  20  -1 42.6840 41.6965   1
   1  20   1 85.4354 47.7400   1
   2 -20   1 92.5965 41.2533   1
  -2 -20  -1 95.1536 42.3768   1
   2  20   1 93.7492 46.1099   1
  -2  20  -1 183.930 52.4000   1
  -3 -20  -1 8.53696 30.9662   1
   3 -20   1 33.5742 33.3518   1
   3  20   1-8.44913 36.7767   1
  -3  20  -1-8.30405 36.1453   1
  -4 -20  -1 150.466 44.5681   1
   4  20   1 140.357 45.2354   1
   5 -20   1-33.5891 41.3286   1
  -5  20  -1-16.1500 38.4265   1
   6  20   1 66.8941 39.8717   1
  -6  20  -1 57.3553 33.2083   1
  -6 -20  -1 76.9481 41.2332   1
   7 -20   1 65.4880 41.5895   1
  -7  20  -1 8.12251 39.9853   1
   7  20   1 25.1632 30.4519   1
  -2  21   1 8.17365 40.6503   1
   2  21  -1-16.9060 37.3001   1
   2 -21  -1 16.3962 39.8949   1
  -1  21   1 237.146 52.4579   1
   1  21  -1 250.545 56.2051   1
  -1 -21   1 220.610 50.3719   1
   1 -21  -1 306.302 57.3259   1
   0  21  -1-8.34250 43.6420   1
   0  21   1 49.5760 44.8559   1
   0 -21   1-8.36887 39.8115   1
   0 -21  -1-8.31279 39.5448   1
  -1  21  -1 228.823 52.9379   1
   1  21   1 216.493 53.9042   1
  -1 -21  -1 233.694 48.6723   1
   1 -21   1 253.944 53.7214   1
  -2  21  -1-16.2169 40.7536   1
   2  21   1 16.6197 32.4641   1
   2 -21   1-8.15701 40.5683   1
  -2 -21  -1 16.7663 31.0105   1
   3  21   1 49.6831 42.4819   1
  -3 -21  -1-16.8103 39.5223   1
  26   0  -2-16.9170 33.0515   1
  25   0  -2 8.49682 33.1936   1
 -25   0   2-8.76968 29.1536   1
  24   0  -2 228.710 48.3742   1
 -24   0   2 274.268 48.7627   1
  23   0  -2 8.48549 34.2911   1
 -23   0   2 44.4030 33.4934   1
  22   0  -2 855.678 79.7532   1
 -22   0   2 797.803 77.4527   1
 -20   0   2 8.66260 33.8456   1
  20   0  -2 16.8549 33.4898   1
 -19   0   2 324.505 50.0729   1
  19   0  -2 218.477 47.5843   1
  18   0  -2 2733.66 162.420   1
 -18   0   2 2898.83 167.394   1
 -17   0   2 278.324 44.1957   1
  17   0  -2 248.911 42.4218   1
 -16   0   2 417.636 49.8184   1
  16   0  -2 317.832 46.4606   1
 -15   0   2 2802.85 159.427   1
  14   0  -2 5930.33 280.172   1
 -14   0   2 5432.21 279.677   1
 -12   0   2 1442.02 94.4476   1
  12   0  -2 1454.43 92.9090   1
 -11   0   2 1080.85 78.7413   1
  11   0  -2 1324.18 82.2513   1
 -10   0   2 29462.0 1261.38   1
  10   0  -2 28942.7 1259.24   1
  -9   0   2 96834.5 4017.94   1
   9   0  -2 92829.2 4015.32   1
  -8   0   2 118832. 4799.22   1
   8   0  -2 108578. 4795.35   1
  -7   0   2 53559.3 2341.10   1
   7   0  -2 56723.7 2341.80   1
  -6   0   2 352248. 14974.9   1
   6   0  -2 358366. 14975.1   1
  -5   0   2 979867. 41703.2   1
   5   0  -2 999999. 41702.3   1
  -4   0   2 218343. 9703.48   1
   4   0  -2 242536. 9703.94   1
  -3   0   2 91173.5 3769.41   1
   3   0  -2 87777.6 3768.71   1
   0   0   2 133549. 5952.32   1
   0   0  -2 149420. 5952.69   1
   1   0   2 143625. 5942.52   1
  -1   0  -2 138060. 5943.09   1
   2   0   2 519573. 21396.8   1
  -2   0  -2 496366. 21396.5   1
   3   0   2 447042. 19300.6   1
  -3   0  -2 469675. 19301.5   1
   4   0   2 167751. 7331.29   1
  -4   0  -2 180131. 7333.00   1
   5   0   2 98698.8 4315.40   1
  -5   0  -2 105571. 4318.82   1
   6   0   2 37458.3 1551.99   1
  -6   0  -2 34995.4 1548.79   1
  -7   0  -2 19.8221 25.2022   1
   7   0   2 42.0012 20.9149   1
   8   0   2 4302.08 216.807   1
  -8   0  -2 4521.18 219.466   1
   9   0   2 22179.3 973.144   1
  -9   0  -2 22340.4 974.743   1
 -10   0  -2-6.28470 25.7917   1
  10   0   2-6.10146 22.1326   1
  11   0   2 1312.35 90.4711   1
 -11   0  -2 1357.80 93.6669   1
  12   0   2 2170.23 128.562   1
 -12   0  -2 2124.64 130.301   1
 -13   0  -2 255.802 44.9914   1
  13   0   2 321.073 45.5682   1
  14   0   2 9697.09 458.138   1
 -14   0  -2 9891.30 462.044   1
  16   0   2 1176.63 90.6587   1
 -16   0  -2 1109.82 90.5337   1
 -17   0  -2 706.223 69.6290   1
  17   0   2 602.850 66.9526   1
 -18   0  -2 24.7459 32.2638   1
  18   0   2 52.4029 35.3127   1
  19   0   2 714.701 74.1398   1
 -19   0  -2 759.575 75.6064   1
  20   0   2 311.668 50.9999   1
 -20   0  -2 243.382 46.0932   1
  22   0   2-25.1081 44.6162   1
 -22   0  -2 17.3059 37.1366   1
  24   0   2 32.7569 39.4712   1
 -24   0  -2 76.1450 35.8593   1
  25   0   2-16.0109 31.2748   1
 -25   0  -2 8.23637 29.8755   1
  26  -1  -2 8.27912 39.8540   1
 -26   1   2 43.2378 42.0963   1
  25   1  -2 8.56422 40.7421   1
  25  -1  -2 8.47473 38.8848   1
 -25   1   2 34.9689 39.6075   1
 -25  -1   2-8.80859 36.1501   1
  24  -1  -2 8.78647 29.9138   1
  24   1  -2 25.8179 32.4556   1
 -24   1   2 51.8274 31.9675   1
 -24  -1   2 8.89003 32.2615   1
  23   1  -2 274.271 49.5471   1
 -23  -1   2 362.279 55.9457   1
 -23   1   2 303.984 55.4156   1
  23  -1  -2 471.697 61.9612   1
  22   1  -2 25.4668 37.9803   1
 -22  -1   2-8.77845 36.0438   1
 -22   1   2 44.9929 38.0826   1
  22  -1  -2 51.3987 38.3268   1
  21   1  -2 240.371 45.6708   1
 -21  -1   2 382.628 51.3518   1
  20  -1  -2 727.442 71.8822   1
  20   1  -2 626.964 68.9559   1
 -20   1   2 594.309 68.4655   1
 -20  -1   2 578.824 66.9540   1
  19   1  -2 1014.91 82.7836   1
  19  -1  -2 993.108 84.6050   1
 -19  -1   2 804.526 78.3587   1
 -19   1   2 1009.68 86.8809   1
 -18   1   2 139.090 38.5178   1
  18  -1  -2 158.953 40.0198   1
  17  -1  -2 2085.94 133.402   1
  17   1  -2 2202.54 136.712   1
 -17   1   2 2176.22 137.901   1
 -17  -1   2 2227.90 135.878   1
  16   1  -2 1326.28 94.4425   1
  16  -1  -2 1169.90 91.5983   1
 -16   1   2 1379.60 96.9848   1
 -16  -1   2 1198.91 92.5065   1
 -15  -1   2 79.8097 34.1497   1
 -15   1   2 181.264 37.9650   1
  15   1  -2 96.2072 32.0072   1
  15  -1  -2 160.164 34.3332   1
 -14  -1   2 6401.21 303.232   1
  14  -1  -2 5974.84 299.302   1
  13   1  -2 34562.9 1506.24   1
 -13  -1   2 35215.5 1509.50   1
  12   1  -2 5942.53 291.197   1
 -12  -1   2 5526.67 290.250   1
  12  -1  -2 5706.89 290.282   1
  11   1  -2 7604.28 352.299   1
 -11  -1   2 7794.88 354.315   1
 -11   1   2 7787.51 355.500   1
  11  -1  -2 7253.67 352.371   1
  10   1  -2 969.320 66.7289   1
 -10  -1   2 973.978 68.5459   1
 -10   1   2 930.322 69.4182   1
  10  -1  -2 1033.55 69.9085   1
   9   1  -2 6859.93 321.427   1
  -9  -1   2 7075.07 323.613   1
  -9   1   2 7300.83 326.060   1
   9  -1  -2 6907.90 322.701   1
   8   1  -2 94375.7 4091.58   1
  -8  -1   2 100940. 4092.95   1
  -8   1   2 95349.1 4093.74   1
   8  -1  -2 95930.4 4092.73   1
   7   1  -2 74853.1 3319.49   1
  -7  -1   2 82372.7 3322.05   1
   6  -1  -2 13680.5 588.782   1
  -6   1   2 13056.7 588.345   1
  -6  -1   2 12495.5 585.491   1
   5   1  -2 42637.6 1717.20   1
  -5   1   2 40026.3 1721.21   1
   5  -1  -2 37137.9 1718.41   1
  -5  -1   2 41730.9 1717.56   1
   4   1  -2 69959.9 2727.78   1
  -4   1   2 65583.1 2732.20   1
  -4  -1   2 68889.9 2728.76   1
   3   1  -2 92752.0 4032.79   1
  -3  -1   2 94918.6 4033.47   1
  -3   1   2 97612.2 4037.07   1
   3  -1  -2 99994.0 4037.22   1
  -2   1   2 140256. 5872.02   1
   2  -1  -2 138299. 5872.41   1
  -1   1   2 314903. 13525.6   1
   1  -1  -2 327647. 13526.0   1
   0   1   2 52238.8 2185.05   1
   0  -1   2 57245.8 2182.89   1
   0   1  -2 53639.4 2182.94   1
  -1   1  -2 107254. 4398.52   1
  -1  -1  -2 107698. 4398.86   1
   1  -1   2 98668.5 4397.11   1
   1   1   2 104067. 4397.74   1
  -2   1  -2 72791.1 3040.38   1
  -2  -1  -2 72550.9 3040.96   1
   2  -1   2 69715.5 3040.13   1
   2   1   2 72484.5 3040.48   1
  -3   1  -2 23493.5 987.815   1
  -3  -1  -2 23317.7 987.310   1
   3  -1   2 21590.4 986.420   1
   3   1   2 23772.5 986.965   1
  -5   1  -2 594.550 46.0647   1
  -5  -1  -2 621.580 48.1846   1
   5  -1   2 618.116 46.3408   1
   5   1   2 482.943 43.6013   1
  -6   1  -2 70356.8 2932.55   1
  -6  -1  -2 71332.1 2934.03   1
   6  -1   2 68205.0 2930.54   1
   6   1   2 66187.1 2931.94   1
  -7   1  -2 65379.0 2809.88   1
  -7  -1  -2 66463.6 2810.65   1
   7  -1   2 67376.2 2808.52   1
   7   1   2 64753.7 2808.13   1
  -8   1  -2 12481.5 543.384   1
  -8  -1  -2 12242.0 543.769   1
   8  -1   2 11927.0 540.498   1
   8   1   2 11609.5 538.740   1
  -9   1  -2 149.384 33.0592   1
  -9  -1  -2 71.3974 29.0100   1
   9   1   2 174.760 32.7953   1
   9  -1   2 68.1553 25.1598   1
 -10  -1  -2 5168.04 256.009   1
  10   1   2 5096.17 253.720   1
 -11  -1  -2 473.561 52.9620   1
 -11   1  -2 578.840 59.2069   1
  11  -1   2 544.933 55.4440   1
  11   1   2 640.673 57.4817   1
 -12   1  -2 10913.9 471.513   1
 -12  -1  -2 10028.5 469.054   1
  12  -1   2 9644.67 466.642   1
  12   1   2 9900.85 467.726   1
 -13   1  -2 2373.80 143.293   1
 -13  -1  -2 2272.36 140.077   1
  13   1   2 2476.26 144.419   1
  13  -1   2 2338.10 141.389   1
 -14   1  -2 2698.87 165.062   1
 -14  -1  -2 3020.43 167.624   1
  14  -1   2 2682.72 163.808   1
 -16  -1  -2 1178.56 89.5085   1
 -16   1  -2 977.174 84.6823   1
  16   1   2 1069.90 86.7976   1
  16  -1   2 1063.96 86.4463   1
 -17   1  -2 60.3635 35.9812   1
  17  -1   2 65.0876 37.8347   1
  17   1   2 16.1032 28.0697   1
 -18   1  -2 884.861 81.1184   1
 -18  -1  -2 735.617 72.9793   1
  18  -1   2 855.281 78.3502   1
 -19   1  -2 611.479 70.1104   1
 -19  -1  -2 639.612 68.6004   1
  19  -1   2 624.555 69.3951   1
  19   1   2 507.680 62.4327   1
 -20   1  -2 235.236 49.2697   1
 -20  -1  -2 208.484 48.7234   1
  20  -1   2 234.254 51.4349   1
  20   1   2 126.207 45.6337   1
 -22  -1  -2 52.0392 36.8133   1
 -22   1  -2 60.0547 38.4858   1
  22   1   2 67.1784 36.1671   1
  22  -1   2 109.548 43.7618   1
 -23   1  -2 51.4926 36.3219   1
  23  -1   2 8.12953 35.4050   1
 -24   1  -2 16.8068 38.1622   1
 -24  -1  -2 51.3336 40.7849   1
  24  -1   2 80.9125 41.5892   1
  24   1   2 97.0025 43.9625   1
 -25   1  -2 81.9534 42.8854   1
 -25  -1  -2 25.5010 28.9440   1
  25  -1   2 39.7363 37.8210   1
  25   1   2-7.68936 28.4641   1
 -26   2   2 50.8494 40.3247   1
  26  -2  -2-8.44841 38.7718   1
 -25  -2   2-18.3568 35.8604   1
  25   2  -2-8.12853 35.3846   1
 -24   2   2 18.1294 38.9102   1
 -24  -2   2 18.0454 37.0335   1
  24  -2  -2 25.6511 41.1508   1
  24   2  -2 8.42925 39.6356   1
 -23   2   2 18.0329 30.6900   1
 -23  -2   2 26.8303 31.7944   1
  23  -2  -2 42.7108 36.1423   1
  23   2  -2-8.53563 30.3456   1
 -22   2   2 98.3896 44.8744   1
 -22  -2   2 167.150 48.5431   1
  22  -2  -2 127.266 41.2520   1
  22   2  -2 171.021 48.0127   1
 -21   2   2 97.1276 41.6763   1
 -21  -2   2 61.0207 36.5151   1
  21  -2  -2 58.7905 40.1230   1
  21   2  -2 135.047 39.8533   1
 -20  -2   2 748.676 72.0414   1
  20   2  -2 669.438 70.5030   1
  20  -2  -2 704.026 69.2640   1
 -19   2   2 85.9097 37.0088   1
 -19  -2   2 49.8151 35.2650   1
  19  -2  -2 40.4575 31.7718   1
  19   2  -2 128.678 37.9452   1
 -18   2   2 1217.78 93.1918   1
  18  -2  -2 1110.01 89.9861   1
 -17   2   2 24.1248 33.1313   1
 -17  -2   2 155.669 39.6342   1
  17  -2  -2 15.3455 29.0717   1
  17   2  -2 103.928 37.0364   1
 -16   2   2 38.8886 28.8860   1
 -16  -2   2 89.6456 31.7056   1
  16  -2  -2 74.2823 31.9848   1
  16   2  -2 42.4510 29.1493   1
 -15  -2   2 466.565 54.4666   1
  15  -2  -2 403.951 49.7757   1
  15   2  -2 445.265 53.4381   1
 -14   2   2 4296.06 229.329   1
 -14  -2   2 4451.18 228.579   1
  14  -2  -2 4744.15 232.185   1
  14   2  -2 4464.19 229.459   1
 -13   2   2 2392.11 139.989   1
 -13  -2   2 2487.19 139.044   1
  13   2  -2 2472.29 139.611   1
  13  -2  -2 2453.96 140.576   1
  12   2  -2 26657.2 1114.17   1
  12  -2  -2 25661.7 1113.92   1
 -12   2   2 24310.9 1114.40   1
  11   2  -2 214.520 33.3983   1
 -11  -2   2 288.780 37.5886   1
  11  -2  -2 153.850 32.1163   1
 -11   2   2 198.618 35.0361   1
 -10   2   2 50293.7 2046.81   1
 -10  -2   2 46594.3 2040.98   1
  10  -2  -2 47125.3 2043.10   1
  10   2  -2 47365.9 2041.71   1
  -9   2   2 44423.4 1913.88   1
  -9  -2   2 43967.3 1909.27   1
   9  -2  -2 44464.7 1913.22   1
   9   2  -2 45981.2 1910.57   1
  -8   2   2 4856.71 240.117   1
   8   2  -2 5421.20 238.039   1
  -8  -2   2 5001.04 237.078   1
   8  -2  -2 4999.44 239.662   1
  -7   2   2 14314.7 604.371   1
   7   2  -2 13442.8 598.940   1
   7  -2  -2 14086.9 603.490   1
  -7  -2   2 13317.5 600.189   1
   6   2  -2 3490.41 156.980   1
  -6  -2   2 3172.59 156.404   1
  -5   2   2 2533.03 113.020   1
  -5  -2   2 2545.10 108.417   1
   5  -2  -2 1853.25 108.538   1
   5   2  -2 1981.28 104.846   1
  -4  -2   2 251216. 10241.6   1
   4  -2  -2 231861. 10245.3   1
  -4   2   2 255916. 10246.5   1
   4   2  -2 234573. 10240.9   1
   3  -2  -2 8991.21 428.022   1
  -3  -2   2 10131.8 422.949   1
   3   2  -2 10592.0 422.393   1
  -3   2   2 8932.70 427.694   1
   2  -2  -2 10663.6 448.898   1
   2   2  -2 11216.2 443.849   1
  -2  -2   2 10259.1 443.527   1
  -1  -2   2 94143.4 3818.13   1
   1  -2  -2 84435.9 3821.78   1
  -1   2   2 83637.4 3823.23   1
   1   2  -2 95114.6 3817.87   1
   0  -2  -2 64962.1 2727.68   1
   0   2   2 67424.6 2728.19   1
   0   2  -2 64272.7 2725.32   1
   0  -2   2 61901.8 2725.85   1
  -1  -2  -2 5087.70 237.595   1
   1   2   2 5262.23 237.932   1
  -1   2  -2 5566.82 237.677   1
   1  -2   2 5320.50 236.445   1
  -2  -2  -2 162062. 7023.73   1
   2   2   2 174892. 7023.91   1
   2  -2   2 169727. 7024.55   1
  -2   2  -2 159394. 7023.57   1
  -3   2  -2 38402.8 1639.62   1
  -3  -2  -2 38605.6 1641.15   1
   3  -2   2 39368.7 1639.48   1
   3   2   2 37636.1 1638.09   1
  -5   2  -2 75231.4 3177.22   1
  -5  -2  -2 76456.8 3175.60   1
   5  -2   2 72913.6 3174.93   1
   5   2   2 74715.1 3174.53   1
  -6   2  -2 462.823 45.3569   1
  -6  -2  -2 417.085 43.3606   1
   6  -2   2 465.628 42.9700   1
   6   2   2 470.360 42.3547   1
  -7   2  -2 28545.5 1102.10   1
  -7  -2  -2 28889.5 1100.83   1
   7   2   2 28188.4 1098.41   1
  -8   2  -2 28.0616 25.4266   1
  -8  -2  -2 21.6988 24.2596   1
   8  -2   2-10.9692 26.0909   1
   8   2   2-15.6641 22.4096   1
  -9   2  -2 22749.6 997.938   1
  -9  -2  -2 22406.2 998.353   1
   9  -2   2 24142.8 1000.01   1
   9   2   2 22061.1 995.185   1
 -11   2  -2 8419.40 396.419   1
 -11  -2  -2 8207.65 396.528   1
  11  -2   2 8501.57 393.895   1
  11   2   2 8383.52 393.043   1
 -12   2  -2 36.5053 30.5045   1
 -12  -2  -2 56.5333 32.0892   1
  12  -2   2 69.6899 33.6061   1
  12   2   2 47.3444 30.7191   1
 -13   2  -2 3116.73 170.059   1
 -13  -2  -2 2977.43 167.095   1
  13  -2   2 2755.93 165.806   1
  13   2   2 2991.48 166.421   1
 -14   2  -2 2377.16 143.106   1
 -14  -2  -2 2287.80 142.868   1
  14  -2   2 2411.76 143.154   1
  14   2   2 2298.50 140.506   1
 -15   2  -2 3183.89 187.803   1
  15  -2   2 3571.45 191.408   1
 -16   2  -2 58.7515 29.2694   1
 -16  -2  -2 106.517 34.7172   1
  16  -2   2 40.2476 27.4631   1
  16   2   2-7.94438 28.3052   1
 -17   2  -2-16.9869 31.4178   1
 -17  -2  -2 8.38188 32.1755   1
  17  -2   2 8.24909 30.5139   1
  17   2   2-16.2810 34.4346   1
 -18  -2  -2 34.3138 34.1323   1
  18   2   2 49.8074 33.5769   1
 -19  -2  -2 275.722 45.9476   1
  19  -2   2 184.188 46.7132   1
  19   2   2 176.935 40.6028   1
 -20   2  -2-26.7028 33.5523   1
 -20  -2  -2 61.1770 36.9686   1
  20   2   2-16.8778 33.5312   1
 -21   2  -2 267.082 47.5087   1
  21  -2   2 186.449 41.3939   1
 -22   2  -2 34.5753 37.1221   1
 -22  -2  -2 8.86915 32.1989   1
  22  -2   2 94.6531 40.4774   1
  22   2   2 8.16294 30.8003   1
 -23   2  -2 49.7307 37.6972   1
  23  -2   2 111.864 45.5667   1
 -24   2  -2 16.7111 36.8874   1
 -24  -2  -2-8.63182 38.1058   1
  24   2   2 38.6808 40.4850   1
  24  -2   2 56.6965 43.1918   1
 -25  -2  -2 16.7913 35.0013   1
 -25   2  -2 8.17584 27.8366   1
  25  -2   2 31.1778 31.4977   1
  25   2   2 38.4257 36.1441   1
 -26   3   2 8.64978 30.0931   1
  26  -3  -2-8.41737 33.4453   1
 -25   3   2 26.6019 38.0747   1
  25  -3  -2 67.2364 42.6953   1
  25   3  -2-8.29799 38.5629   1
 -24   3   2 17.8852 39.9932   1
 -24  -3   2 18.0683 32.1100   1
  24  -3  -2 42.3049 40.7170   1
  24   3  -2-16.5406 30.0017   1
 -23  -3   2-9.06984 34.1908   1
  23   3  -2 24.3830 32.2967   1
 -22   3   2-17.6571 37.8897   1
 -22  -3   2-37.0162 35.5230   1
  22  -3  -2 25.7188 37.3147   1
  22   3  -2 24.0041 35.3072   1
 -21   3   2 425.669 56.2112   1
 -21  -3   2 304.633 50.0345   1
  21  -3  -2 270.093 53.6583   1
  21   3  -2 291.730 47.1044   1
 -20   3   2 196.446 43.1242   1
 -20  -3   2 225.749 47.3008   1
  20  -3  -2 93.1694 40.5089   1
  20   3  -2 202.768 43.4756   1
 -19   3   2 282.038 49.3502   1
 -19  -3   2 202.660 45.1969   1
  19  -3  -2 351.270 51.2102   1
  19   3  -2 247.280 42.8577   1
 -18   3   2 260.713 49.7925   1
  18  -3  -2 289.033 50.0887   1
 -17  -3   2 857.769 75.6725   1
  17   3  -2 841.169 75.0347   1
 -16   3   2 1259.95 97.1554   1
 -16  -3   2 1333.06 94.6458   1
  16  -3  -2 1256.77 94.6876   1
  16   3  -2 1303.20 93.5269   1
 -15   3   2 2700.96 153.629   1
 -15  -3   2 2716.02 153.595   1
  15  -3  -2 2602.64 153.143   1
  15   3  -2 2585.91 151.397   1
 -14   3   2 1252.40 89.3808   1
 -14  -3   2 1331.40 87.3499   1
  14  -3  -2 947.418 81.9859   1
  14   3  -2 1028.53 80.2801   1
 -13   3   2 573.604 58.5259   1
  13  -3  -2 552.603 54.8331   1
 -12  -3   2 1824.51 107.931   1
  12   3  -2 1669.38 105.097   1
 -11   3   2 30959.0 1342.73   1
  11  -3  -2 30606.2 1341.49   1
  11   3  -2 31284.9 1338.00   1
 -10   3   2 17933.2 782.492   1
  10   3  -2 18085.4 776.935   1
 -10  -3   2 17012.8 777.772   1
  10  -3  -2 17893.9 781.354   1
  -9   3   2 1075.21 72.7015   1
   9   3  -2 976.412 65.7931   1
   9  -3  -2 1040.69 70.9086   1
  -9  -3   2 1061.30 69.7060   1
  -8   3   2 4620.35 220.564   1
   8   3  -2 4381.62 212.273   1
   8  -3  -2 4850.25 221.420   1
  -8  -3   2 4382.36 215.870   1
  -7   3   2 299.235 35.9305   1
   7  -3  -2 364.197 38.1714   1
  -6  -3   2 32489.3 1375.56   1
   6   3  -2 33426.5 1374.22   1
  -6   3   2 33579.7 1380.35   1
   6  -3  -2 28988.3 1378.50   1
   5   3  -2 32547.6 1287.06   1
  -5  -3   2 28057.8 1284.76   1
   4  -3  -2 72037.6 2968.30   1
  -4  -3   2 66859.4 2962.49   1
   4   3  -2 70891.7 2961.74   1
  -4   3   2 71101.3 2967.77   1
   3  -3  -2 6033.09 294.124   1
  -3   3   2 5969.59 294.218   1
   3   3  -2 6814.78 288.760   1
  -3  -3   2 7109.76 289.778   1
   2  -3  -2 19335.9 743.230   1
  -2   3   2 18463.6 742.937   1
   2   3  -2 19361.9 737.724   1
  -1  -3   2 151722. 5704.87   1
   1   3  -2 149445. 5704.27   1
  -1   3   2 135811. 5708.06   1
   0  -3  -2 59713.3 2488.47   1
   0   3  -2 55399.2 2485.70   1
   0  -3   2 61229.6 2486.23   1
  -1  -3  -2 8796.99 401.611   1
   1   3   2 9387.02 401.624   1
  -1   3  -2 8792.33 399.083   1
   1  -3   2 9470.76 400.826   1
  -2  -3  -2 10782.2 513.942   1
   2   3   2 12233.0 515.043   1
  -2   3  -2 12401.8 515.339   1
   2  -3   2 11629.2 514.197   1
  -4  -3  -2 2332.93 123.884   1
   4   3   2 2293.21 122.616   1
   4  -3   2 2441.33 125.062   1
  -4   3  -2 2474.96 125.433   1
  -5   3  -2 1582.98 91.3881   1
  -5  -3  -2 1378.21 90.0586   1
   5   3   2 1407.26 88.6508   1
  -6   3  -2 16564.1 723.571   1
  -6  -3  -2 16347.4 723.413   1
   6  -3   2 16506.4 722.699   1
   6   3   2 16350.3 721.106   1
  -7   3  -2 16449.2 711.126   1
   7   3   2 14976.0 704.105   1
  -7  -3  -2 16834.7 711.089   1
   7  -3   2 16240.6 709.599   1
   8   3   2 425.698 43.2254   1
  -8  -3  -2 464.972 45.7305   1
   8  -3   2 392.505 44.6499   1
  -8   3  -2 421.601 45.9221   1
  -9   3  -2 8742.26 397.958   1
  -9  -3  -2 8606.54 395.880   1
   9  -3   2 8262.54 393.508   1
   9   3   2 8384.72 393.126   1
 -10   3  -2 10987.0 508.648   1
  10  -3   2 11130.8 507.148   1
 -11   3  -2 2116.93 128.974   1
 -11  -3  -2 2188.87 128.491   1
  11  -3   2 1933.37 124.857   1
  11   3   2 2230.74 128.314   1
 -12   3  -2 6949.95 337.056   1
 -12  -3  -2 7123.47 336.731   1
  12  -3   2 6865.19 335.237   1
  12   3   2 6848.65 334.717   1
 -13   3  -2 226.551 41.4253   1
 -13  -3  -2 119.704 32.3647   1
  13  -3   2 138.303 36.0659   1
  13   3   2 173.301 36.1689   1
 -14   3  -2 513.036 56.0096   1
 -14  -3  -2 575.442 60.8890   1
  14  -3   2 376.354 50.0900   1
  14   3   2 480.538 58.0064   1
 -15   3  -2 3020.56 173.984   1
  15  -3   2 2946.00 171.567   1
 -16   3  -2-8.34302 35.3412   1
 -16  -3  -2 25.0098 25.7274   1
  16  -3   2 24.1234 34.0662   1
  16   3   2 110.295 32.8851   1
 -17   3  -2 126.264 40.5046   1
 -17  -3  -2 162.596 41.6291   1
  17  -3   2 175.677 40.2600   1
  17   3   2 119.880 37.6215   1
 -18  -3  -2-35.0011 39.1302   1
  18   3   2 32.2019 38.2960   1
 -19   3  -2 322.660 53.9431   1
 -19  -3  -2 233.951 49.0582   1
  19  -3   2 279.401 47.9452   1
  19   3   2 318.663 50.1977   1
 -20   3  -2 316.913 54.8513   1
  20  -3   2 385.211 56.0985   1
  20   3   2 292.564 52.8585   1
 -21   3  -2 35.4464 32.7908   1
  21  -3   2 8.38388 29.8083   1
 -22   3  -2 114.498 46.3231   1
 -22  -3  -2 123.422 41.7236   1
  22  -3   2 91.7189 42.1809   1
  22   3   2 121.045 38.2407   1
 -23   3  -2-43.7619 37.0230   1
  23  -3   2 24.7655 36.4278   1
 -23  -3  -2 8.72593 34.0893   1
 -24  -3  -2 8.68804 36.7502   1
  24   3   2-7.92891 34.9875   1
 -25  -3  -2-8.52449 40.0788   1
 -25   3  -2-23.9899 34.3218   1
  25  -3   2 15.9445 39.2269   1
  25   3   2-23.3675 40.7487   1
 -25   4   2-8.75297 37.5671   1
  25  -4  -2-8.30377 39.5027   1
 -24   4   2-17.6533 36.7858   1
 -24  -4   2 45.8342 40.9952   1
  24  -4  -2-8.40937 37.6081   1
  24   4  -2 25.4155 37.8874   1
 -23   4   2 8.86106 36.9515   1
 -23  -4   2 9.18755 32.6795   1
  23  -4  -2 119.636 42.5209   1
  23   4  -2 8.39264 32.2447   1
 -22   4   2 132.589 44.2257   1
 -22  -4   2 172.780 48.2690   1
  22  -4  -2 85.4593 41.8679   1
  22   4  -2 82.9857 36.9366   1
 -21   4   2 149.240 45.5266   1
  21  -4  -2 168.704 47.4767   1
 -20  -4   2 261.416 48.8746   1
  20   4  -2 240.331 47.3156   1
 -19   4   2 147.118 40.2867   1
 -19  -4   2 229.797 49.0917   1
  19  -4  -2 191.476 44.4926   1
  19   4  -2 93.4698 39.3339   1
 -18   4   2 213.014 46.7128   1
 -18  -4   2 165.293 44.9394   1
  18  -4  -2 119.529 37.5847   1
  18   4  -2 136.151 40.1022   1
 -17   4   2 113.135 38.5083   1
 -17  -4   2 63.8879 31.8119   1
  17  -4  -2-7.99200 32.8746   1
  17   4  -2 50.7595 27.9272   1
 -16  -4   2 957.936 78.8189   1
  16  -4  -2 920.272 79.0968   1
  16   4  -2 800.249 72.2043   1
 -15   4   2 86.4114 38.5169   1
  15  -4  -2 116.318 37.2158   1
  15   4  -2 179.317 38.2270   1
 -15  -4   2 65.8178 29.9107   1
 -14   4   2 251.818 42.6874   1
  14   4  -2 233.005 38.5172   1
  14  -4  -2 291.988 45.1987   1
 -13   4   2 21.7358 26.2858   1
  13  -4  -2 6.82097 20.4094   1
 -12   4   2 268.349 41.7011   1
  12  -4  -2 269.006 40.0116   1
 -12  -4   2 268.605 40.2355   1
  12   4  -2 270.256 36.9176   1
  11   4  -2 1642.42 99.4835   1
 -11  -4   2 1633.89 101.192   1
 -10   4   2 14684.6 659.732   1
  10   4  -2 14565.1 653.646   1
  10  -4  -2 15183.0 660.672   1
  -9  -4   2 5732.21 254.706   1
   9   4  -2 5462.39 251.199   1
   9  -4  -2 5313.58 256.873   1
  -8  -4   2 2869.19 144.453   1
  -8   4   2 2914.73 149.859   1
   8   4  -2 2667.47 142.891   1
   8  -4  -2 2760.10 148.067   1
  -7  -4   2 5768.25 262.835   1
  -7   4   2 5844.71 269.042   1
   7  -4  -2 5504.57 267.486   1
   7   4  -2 5600.47 262.202   1
  -6   4   2 31551.1 1406.38   1
   6  -4  -2 34142.2 1409.64   1
   5  -4  -2 2739.15 142.740   1
  -5  -4   2 3039.06 139.940   1
  -5   4   2 2922.95 144.403   1
   5   4  -2 2656.05 137.121   1
   4  -4  -2 9202.60 404.818   1
   4   4  -2 8649.40 397.356   1
  -4   4   2 8639.56 403.384   1
  -4  -4   2 9729.28 400.498   1
  -3  -4   2 9355.97 409.866   1
   3   4  -2 9284.69 409.638   1
  -2  -4   2 30163.0 1286.58   1
   2   4  -2 30146.8 1285.79   1
   1   4  -2 926.195 53.1425   1
  -1  -4   2 802.813 52.6089   1
   0   4  -2 44585.8 1956.21   1
   0  -4   2 47630.8 1957.82   1
  -1   4  -2 2879.70 141.091   1
   1  -4   2 2859.92 141.037   1
   2   4   2 171778. 7057.78   1
  -2  -4  -2 162499. 7057.21   1
  -3   4  -2 24692.3 1090.99   1
   3  -4   2 26365.1 1092.80   1
   3   4   2 26445.4 1091.82   1
  -3  -4  -2 23805.7 1092.59   1
  -4   4  -2 31954.0 1353.67   1
   4  -4   2 31247.8 1352.76   1
   4   4   2 32248.7 1352.92   1
  -4  -4  -2 30484.0 1351.33   1
  -5   4  -2 25793.4 1028.69   1
   5  -4   2 23383.2 1026.02   1
   5   4   2 23107.3 1023.68   1
  -5  -4  -2 22593.3 1023.41   1
  -6   4  -2 926.165 66.2008   1
  -6  -4  -2 795.831 61.9425   1
   6  -4   2 883.822 64.6529   1
   6   4   2 854.930 62.4204   1
   7  -4   2 530.816 50.0606   1
   7   4   2 397.989 44.5759   1
  -7  -4  -2 492.287 47.8306   1
  -7   4  -2 488.696 47.6193   1
  -8  -4  -2 77.1511 29.4535   1
   8   4   2 60.8024 26.5760   1
   8  -4   2 77.3270 31.0564   1
  -9  -4  -2 313.249 45.6315   1
   9   4   2 404.444 44.9947   1
  10  -4   2 1075.25 79.6879   1
 -10  -4  -2 897.572 75.7420   1
  10   4   2 932.124 73.4286   1
 -10   4  -2 1132.11 81.8551   1
  11  -4   2 3758.58 206.597   1
 -11  -4  -2 4156.97 210.826   1
  11   4   2 3911.03 205.969   1
 -11   4  -2 4105.29 211.941   1
  12  -4   2 3793.43 200.643   1
 -12  -4  -2 3864.76 200.916   1
  12   4   2 3341.95 193.446   1
 -12   4  -2 3944.23 203.690   1
  13  -4   2 1329.22 95.0413   1
 -13  -4  -2 1179.64 92.4951   1
  13   4   2 1170.72 88.1662   1
 -13   4  -2 1203.59 90.5192   1
 -14  -4  -2 2700.80 161.808   1
  14   4   2 2857.00 161.125   1
  15  -4   2 174.690 42.8083   1
 -15  -4  -2 114.724 37.6693   1
  15   4   2 209.950 41.9152   1
 -15   4  -2 100.488 39.4183   1
  16  -4   2 56.9774 35.9530   1
 -16  -4  -2 50.4593 35.6096   1
 -16   4  -2 8.52699 33.9187   1
  17  -4   2 98.8091 41.4293   1
 -17  -4  -2 77.2815 34.1734   1
  17   4   2 39.4648 32.4478   1
 -17   4  -2-34.5236 37.6166   1
  18  -4   2 8.33068 34.7204   1
 -18   4  -2 17.2783 36.0059   1
  19  -4   2 67.6370 34.9661   1
 -19  -4  -2 142.031 44.8263   1
  19   4   2 97.5554 36.1353   1
 -19   4  -2 113.724 40.8665   1
 -20  -4  -2-17.9430 36.2415   1
  20  -4   2 8.47251 35.3128   1
  20   4   2-32.7417 35.1349   1
 -21  -4  -2-9.00155 39.1855   1
  21   4   2-49.3456 44.6514   1
 -21   4  -2 17.5360 39.2147   1
  22  -4   2-8.26042 29.3580   1
 -22  -4  -2 35.7409 37.2369   1
  22   4   2-8.23121 33.2475   1
 -22   4  -2 17.3779 36.7552   1
  23  -4   2-8.16012 37.4415   1
 -23  -4  -2-8.79383 24.7108   1
  23   4   2-8.19453 33.1009   1
 -23   4  -2-17.2534 40.0737   1
  24  -4   2 32.0360 36.7458   1
 -24  -4  -2-8.56758 32.2953   1
  24   4   2-24.3011 34.7646   1
 -24   4  -2 8.45092 38.7733   1
  25   4   2 15.7886 36.2255   1
  26  -5  -2-24.1524 37.8560   1
 -26   5   2-8.46494 39.3262   1
  25  -5  -2-41.3353 38.8810   1
 -25   5   2-8.61146 39.0274   1
  24   5  -2 34.0698 38.1161   1
  23  -5  -2 137.230 43.5485   1
 -23  -5   2 199.337 50.4392   1
  23   5  -2 85.3169 37.6466   1
 -23   5   2 181.585 43.8969   1
 -22  -5   2 35.9627 35.1403   1
  22   5  -2 16.9933 33.2114   1
  21  -5  -2-33.7881 42.4605   1
 -21  -5   2 8.87684 34.0825   1
 -21   5   2-26.6491 38.6710   1
  20  -5  -2 100.743 36.0677   1
 -20  -5   2 26.2821 32.4475   1
  20   5  -2 8.28621 32.9651   1
 -20   5   2 8.84996 29.4662   1
  19  -5  -2 49.8381 39.1513   1
 -19  -5   2 51.7006 31.9962   1
  19   5  -2 72.9067 34.8788   1
 -19   5   2 94.4341 41.8710   1
 -18  -5   2 58.6770 36.0282   1
  18   5  -2 47.2843 31.3740   1
 -18   5   2 33.4216 33.2566   1
  17  -5  -2 8.06316 33.1727   1
 -17  -5   2 64.9056 34.3997   1
  17   5  -2 38.1392 31.3911   1
 -17   5   2 125.693 38.9949   1
  16  -5  -2 115.482 39.6100   1
 -16   5   2 213.915 44.3194   1
  16   5  -2 154.130 36.2800   1
 -16  -5   2 132.742 36.8249   1
  15  -5  -2 1123.97 89.1832   1
 -15  -5   2 1472.39 96.8026   1
 -15   5   2 1226.37 93.0998   1
  15   5  -2 1251.41 91.0066   1
 -14   5   2 343.639 50.1592   1
  14  -5  -2 299.300 47.0680   1
  14   5  -2 307.565 42.7001   1
 -14  -5   2 239.764 41.1944   1
 -13   5   2 8655.36 416.261   1
  13  -5  -2 8881.70 416.364   1
  13   5  -2 8719.74 410.830   1
 -13  -5   2 9078.38 414.258   1
 -12   5   2 5269.94 248.027   1
 -12  -5   2 5131.22 243.569   1
  12   5  -2 4932.01 240.947   1
 -11   5   2 3313.21 181.433   1
  11   5  -2 3317.13 176.864   1
 -11  -5   2 3477.57 178.571   1
  11  -5  -2 3499.83 183.253   1
 -10   5   2 3348.66 186.519   1
  10   5  -2 3656.58 183.294   1
 -10  -5   2 3542.91 183.019   1
  10  -5  -2 3642.50 188.155   1
  -9   5   2 1958.69 117.206   1
   9   5  -2 2075.80 113.095   1
   9  -5  -2 1871.58 115.687   1
  -8   5   2 39.0637 22.2964   1
  -8  -5   2 18.6488 19.8590   1
   8  -5  -2 61.1130 21.4541   1
  -7   5   2 12874.1 578.914   1
   7   5  -2 12769.3 574.090   1
  -7  -5   2 12958.4 575.592   1
   7  -5  -2 13463.1 581.373   1
  -6   5   2 11060.4 506.935   1
  -6  -5   2 11307.5 501.648   1
   6  -5  -2 11298.4 507.754   1
   6   5  -2 11545.8 501.406   1
   5  -5  -2 32308.2 1397.77   1
   5   5  -2 32348.8 1390.43   1
  -5  -5   2 32771.8 1391.70   1
  -5   5   2 32506.0 1398.06   1
  -4   5   2 44022.3 1905.72   1
   4  -5  -2 45218.2 1906.79   1
  -3   5   2 1231.23 71.1220   1
   3  -5  -2 918.472 69.2732   1
   2  -5  -2 129.445 23.0304   1
  -2   5   2 135.001 23.3528   1
   1  -5  -2 5361.44 249.389   1
  -1   5   2 5217.00 247.963   1
   0  -5  -2 41.3028 22.9216   1
   0   5   2 61.1805 22.8305   1
  -1  -5  -2 95049.8 4101.65   1
   1   5   2 98014.6 4101.59   1
  -1   5  -2 96633.6 4101.20   1
   1  -5   2 97476.7 4101.26   1
   2   5   2 60.9172 22.3068   1
  -2  -5  -2 69.9535 24.1854   1
  -2   5  -2 68.8004 19.7687   1
   2  -5   2 126.375 23.9013   1
  -3   5  -2 14791.8 657.736   1
   3  -5   2 16096.8 661.464   1
   3   5   2 14790.2 657.808   1
  -3  -5  -2 14387.7 658.424   1
  -4   5  -2 729.249 60.3236   1
   4  -5   2 783.628 62.0296   1
   4   5   2 823.569 59.6072   1
  -4  -5  -2 916.670 62.7113   1
  -5   5  -2-10.5607 19.9184   1
   5  -5   2 41.2466 21.8221   1
   5   5   2 10.0801 18.2968   1
  -5  -5  -2 35.6714 22.1934   1
  -6   5  -2 3541.01 186.130   1
   6  -5   2 3676.51 187.078   1
   6   5   2 3602.72 183.731   1
  -6  -5  -2 3558.31 183.548   1
  -7   5  -2 1343.15 88.9157   1
  -7  -5  -2 1335.09 86.6098   1
   7  -5   2 1317.46 88.5091   1
   7   5   2 1310.72 87.2985   1
   8   5   2 690.656 59.1799   1
  -8  -5  -2 627.908 58.4570   1
   9  -5   2 10377.5 485.216   1
  -9   5  -2 10732.4 488.887   1
 -10  -5  -2 754.716 68.2746   1
 -10   5  -2 807.519 71.0865   1
  10  -5   2 765.209 70.2772   1
  10   5   2 848.433 68.9178   1
 -11  -5  -2 5040.21 258.578   1
 -11   5  -2 4892.93 258.419   1
  11  -5   2 5195.11 259.395   1
  11   5   2 5351.48 258.451   1
 -12  -5  -2 3109.88 169.088   1
 -12   5  -2 2957.83 168.512   1
  12  -5   2 2739.61 164.486   1
  12   5   2 2969.49 165.857   1
 -13  -5  -2 2110.87 127.991   1
 -13   5  -2 1952.29 123.213   1
  13   5   2 1778.68 119.458   1
  13  -5   2 1757.53 118.017   1
  14  -5   2 23.9324 33.2462   1
 -14   5  -2-8.13292 32.8510   1
  15  -5   2 1570.22 106.742   1
 -15   5  -2 1325.39 101.269   1
 -15  -5  -2 1519.67 108.790   1
 -16   5  -2 206.975 47.8519   1
 -16  -5  -2 264.969 48.6456   1
  16   5   2 199.127 43.5994   1
  16  -5   2 274.200 46.3859   1
  17   5   2 40.7754 32.9778   1
 -17  -5  -2 34.6993 37.2645   1
 -18   5  -2 131.583 46.4023   1
  18  -5   2 192.166 43.4073   1
 -19   5  -2 104.737 44.3823   1
 -19  -5  -2 52.9988 35.1741   1
  19   5   2 16.6990 27.1872   1
  19  -5   2 83.8296 39.4797   1
 -20   5  -2-8.59523 36.3627   1
 -20  -5  -2 44.1796 30.0712   1
  20   5   2-25.1275 30.3867   1
  20  -5   2 59.6603 41.9383   1
 -21   5  -2 43.7857 38.1526   1
 -21  -5  -2 8.83713 36.3028   1
  21   5   2 16.7076 34.3216   1
  21  -5   2 91.7016 41.4935   1
 -22   5  -2-8.55766 31.0405   1
 -22  -5  -2 61.7249 42.4317   1
  22   5   2-8.28238 39.3996   1
  22  -5   2-8.31152 30.7447   1
 -23   5  -2 8.46552 32.4967   1
 -23  -5  -2-8.68241 28.8641   1
  23   5   2-8.16758 29.6259   1
  23  -5   2-8.05553 32.5372   1
 -24   5  -2-8.36886 37.9333   1
  24  -5   2 63.1799 40.9321   1
 -26   6   2-8.27472 31.1932   1
  26  -6  -2-8.03797 34.4985   1
 -25   6   2 8.56186 32.8659   1
  25  -6  -2-8.15171 34.9850   1
 -24   6   2-16.9874 38.9733   1
  24  -6  -2-8.42528 39.1396   1
 -23   6   2-35.0865 37.1068   1
  23  -6  -2 8.36886 35.4033   1
 -22   6   2 62.0451 37.0635   1
 -22  -6   2 62.2659 39.3699   1
  22   6  -2 60.8030 38.9634   1
  22  -6  -2 101.577 40.8468   1
 -21   6   2 35.8418 37.3510   1
 -21  -6   2-8.80564 38.8658   1
  21   6  -2 25.8004 38.4686   1
  21  -6  -2 25.0486 36.8537   1
 -20   6   2 34.8279 39.9593   1
 -20  -6   2 34.7376 33.9395   1
  20   6  -2 25.4802 32.6168   1
  20  -6  -2-8.42421 38.6623   1
 -19   6   2 17.2055 32.4284   1
 -19  -6   2-17.0233 31.4854   1
  19   6  -2 8.32283 33.6169   1
  19  -6  -2-25.4248 37.3975   1
 -18   6   2 502.424 62.6355   1
 -18  -6   2 498.075 59.7504   1
  18  -6  -2 562.524 63.3791   1
  18   6  -2 535.745 61.4964   1
  17  -6  -2 256.978 48.1754   1
 -17   6   2 324.318 52.1262   1
 -16  -6   2 668.206 66.5118   1
  16  -6  -2 620.222 65.2877   1
  16   6  -2 599.617 64.3188   1
 -15  -6   2 387.873 50.6112   1
  15   6  -2 481.381 54.2199   1
 -14   6   2 407.655 54.5562   1
 -14  -6   2 386.076 49.1634   1
  14  -6  -2 388.553 53.4586   1
  14   6  -2 438.874 50.8960   1
 -13   6   2 166.081 43.0743   1
 -13  -6   2 258.362 41.4225   1
  13   6  -2 226.010 39.9678   1
  13  -6  -2 218.299 41.5928   1
  12  -6  -2 736.362 68.9322   1
 -12   6   2 1001.48 77.5063   1
 -11   6   2 837.087 71.0795   1
  11   6  -2 872.432 69.4018   1
 -11  -6   2 796.816 66.8222   1
  11  -6  -2 877.334 72.0648   1
 -10   6   2 684.640 61.8233   1
  10   6  -2 716.227 59.6670   1
 -10  -6   2 690.355 61.1037   1
  10  -6  -2 732.194 64.0188   1
   9   6  -2 5894.11 281.010   1
  -9  -6   2 5842.42 283.348   1
  -8   6   2 15339.6 633.025   1
   8  -6  -2 14687.4 631.300   1
  -7   6   2 813.942 64.1401   1
  -7  -6   2 731.522 58.4018   1
   7  -6  -2 963.365 69.7939   1
   7   6  -2 876.256 61.7816   1
  -6   6   2 3189.51 166.609   1
   6  -6  -2 3335.71 168.201   1
   6   6  -2 3140.12 159.751   1
  -6  -6   2 3074.27 162.288   1
  -5  -6   2 25761.9 1142.05   1
  -5   6   2 26833.7 1149.82   1
   5  -6  -2 25907.6 1148.43   1
   5   6  -2 27470.1 1143.57   1
  -4  -6   2 196.351 29.0171   1
  -4   6   2 224.529 33.7065   1
   4  -6  -2 212.500 34.5406   1
   4   6  -2 194.979 30.1355   1
  -3  -6   2 1382.07 85.2098   1
  -3   6   2 1515.43 91.1251   1
   3  -6  -2 1458.16 90.8244   1
   3   6  -2 1596.01 88.1528   1
   2  -6  -2 5968.70 287.677   1
  -2  -6   2 6479.55 286.475   1
   2   6  -2 6377.25 284.774   1
  -2   6   2 5751.06 286.800   1
   1  -6  -2 341.439 38.0787   1
   1   6  -2 364.789 38.3283   1
  -1  -6   2 426.617 40.5242   1
  -1   6   2 357.219 37.4407   1
   0  -6  -2 14619.7 615.786   1
   0   6  -2 13897.4 611.011   1
   0  -6   2 13358.2 610.165   1
   0   6   2 13725.0 613.733   1
  -1  -6  -2 44173.2 2093.72   1
  -1   6  -2 50995.5 2095.69   1
   1  -6   2 49838.0 2095.22   1
   1   6   2 51797.0 2097.76   1
  -2  -6  -2 91082.8 4141.60   1
   2   6   2 101787. 4144.14   1
   2  -6   2 98470.4 4142.67   1
  -2   6  -2 99742.2 4142.92   1
  -3  -6  -2 11178.2 514.929   1
  -3   6  -2 10887.5 511.722   1
   3  -6   2 11887.1 515.492   1
   3   6   2 11943.9 513.817   1
  -4   6  -2 7370.32 326.981   1
   4  -6   2 7059.49 326.330   1
   4   6   2 6865.81 325.221   1
  -4  -6  -2 6552.73 324.139   1
  -5   6  -2 29676.2 1219.74   1
   5  -6   2 28157.7 1217.86   1
   5   6   2 27656.6 1214.94   1
  -5  -6  -2 26925.3 1216.71   1
  -6   6  -2 1618.96 105.928   1
   6  -6   2 1715.63 105.596   1
   6   6   2 1729.55 104.345   1
  -6  -6  -2 1761.32 105.678   1
   7   6   2 84.8079 29.1199   1
  -7  -6  -2 116.358 32.6134   1
   8  -6   2 72.1934 33.0230   1
  -8   6  -2 6.69101 27.5027   1
   9  -6   2 1349.69 97.7384   1
  -9  -6  -2 1340.46 96.2637   1
  -9   6  -2 1535.90 102.782   1
   9   6   2 1580.92 100.530   1
 -10   6  -2-44.1808 35.4345   1
  10  -6   2-21.4343 31.1002   1
  10   6   2-6.81289 23.7048   1
 -10  -6  -2 34.6968 28.0304   1
  11  -6   2 7308.06 360.648   1
 -11  -6  -2 7559.65 359.863   1
  11   6   2 7395.14 358.855   1
 -11   6  -2 7718.06 363.620   1
 -12  -6  -2 90.1871 33.1895   1
  12  -6   2-7.51102 31.7983   1
  12   6   2 22.0448 31.5639   1
 -12   6  -2 16.1255 34.1304   1
  13  -6   2 481.662 57.5855   1
  13   6   2 448.343 55.1169   1
 -13   6  -2 488.178 59.7016   1
 -14  -6  -2 489.577 58.8169   1
 -14   6  -2 423.301 58.8863   1
  14  -6   2 462.270 57.5720   1
 -15   6  -2 730.348 71.2075   1
 -15  -6  -2 535.591 60.8496   1
  15   6   2 708.765 68.7488   1
  15  -6   2 452.684 61.0855   1
  16  -6   2-8.35510 34.2871   1
 -16  -6  -2-8.41444 33.9868   1
  16   6   2-8.15607 38.7988   1
 -16   6  -2 8.45372 34.6918   1
  17  -6   2 107.661 33.2451   1
 -17  -6  -2 180.566 46.9174   1
  17   6   2 132.676 42.7990   1
 -17   6  -2 69.4621 34.2492   1
  18  -6   2 561.424 65.2545   1
 -18  -6  -2 562.770 67.1221   1
  18   6   2 635.032 70.0070   1
 -18   6  -2 574.179 66.4752   1
  19  -6   2 117.818 43.1208   1
 -19  -6  -2 139.543 40.4265   1
  19   6   2 127.910 37.5602   1
 -19   6  -2 167.511 48.2060   1
  20  -6   2 25.0206 40.5960   1
 -20  -6  -2 52.4119 35.8577   1
  20   6   2 8.54369 37.1977   1
 -20   6  -2-8.72657 40.5449   1
 -21  -6  -2 287.210 52.4023   1
  21  -6   2 311.609 55.0368   1
  21   6   2 289.038 52.3555   1
  22  -6   2 64.9862 41.2949   1
 -22  -6  -2 34.4957 32.5641   1
  22   6   2 42.1701 35.7272   1
 -22   6  -2 43.1269 41.0757   1
 -23  -6  -2-17.0346 33.8513   1
  23   6   2 49.9206 37.7009   1
 -24   6  -2 8.18453 37.5512   1
  24  -6   2-7.78633 37.0397   1
  24   6   2 8.15286 40.9761   1
  25  -7  -2 40.8369 41.0541   1
 -25   7   2-8.23377 39.6262   1
  24  -7  -2 40.9116 37.5478   1
 -24   7   2-8.57151 32.9108   1
 -22  -7   2 194.320 45.6782   1
  22   7  -2 186.504 45.0067   1
  22  -7  -2 174.222 42.1559   1
 -22   7   2 267.015 48.2280   1
 -21  -7   2 96.4205 42.2337   1
  21   7  -2 8.74170 35.9369   1
  20  -7  -2-8.55176 36.7036   1
 -20   7   2-8.68452 35.6403   1
  19   7  -2 686.814 72.4826   1
 -19   7   2 916.465 81.2938   1
 -19  -7   2 765.046 74.1812   1
  18   7  -2 217.194 43.8846   1
 -18  -7   2 232.753 44.0935   1
 -17   7   2 1060.94 91.6322   1
 -17  -7   2 1019.42 88.9780   1
  17   7  -2 1301.74 96.2767   1
  17  -7  -2 1159.30 92.5444   1
 -16  -7   2 111.382 35.7420   1
  16  -7  -2 66.1140 31.9078   1
 -16   7   2 109.650 36.3607   1
  16   7  -2 39.5092 32.0991   1
 -15  -7   2 30.8275 27.5217   1
  15  -7  -2 72.1566 31.9699   1
  15   7  -2 45.7320 31.8773   1
 -15   7   2 107.248 36.5034   1
 -14  -7   2 2025.07 125.490   1
  14   7  -2 1830.17 122.486   1
 -13  -7   2 7.14567 27.5064   1
  13  -7  -2 15.0735 27.4141   1
  13   7  -2 42.3444 29.9232   1
 -12  -7   2 2130.69 124.534   1
  12  -7  -2 1744.96 121.546   1
  12   7  -2 2037.91 123.324   1
 -12   7   2 2073.47 126.518   1
 -11   7   2 5688.32 259.167   1
  11  -7  -2 4414.02 248.541   1
 -10  -7   2 6288.16 306.852   1
  10  -7  -2 6425.07 309.750   1
 -10   7   2 6277.98 309.124   1
  10   7  -2 6321.84 304.043   1
  -9  -7   2 11050.1 494.250   1
   9  -7  -2 10167.5 497.193   1
   9   7  -2 10951.8 493.395   1
  -9   7   2 11335.7 501.415   1
  -8  -7   2 8345.92 387.319   1
   8   7  -2 8402.95 385.937   1
   7  -7  -2 3602.96 177.538   1
   7   7  -2 3097.12 167.707   1
  -7   7   2 3176.95 172.712   1
   6  -7  -2 84.4520 30.2106   1
  -6  -7   2 66.2976 23.3760   1
  -6   7   2 113.332 33.4269   1
   6   7  -2 86.6712 23.9475   1
   5   7  -2 6031.40 272.522   1
  -5   7   2 5867.55 277.104   1
   5  -7  -2 5032.90 272.451   1
  -5  -7   2 5903.04 272.251   1
   4   7  -2 11410.5 489.889   1
  -4   7   2 10638.7 492.896   1
   4  -7  -2 10754.2 493.940   1
  -4  -7   2 10733.2 488.944   1
   3   7  -2 7284.03 340.863   1
  -3   7   2 7528.69 345.902   1
   3  -7  -2 7160.97 345.119   1
  -3  -7   2 7708.70 343.632   1
   2   7  -2 1365.67 85.1657   1
  -2   7   2 1368.92 87.2271   1
   2  -7  -2 1370.06 87.2319   1
  -2  -7   2 1367.64 84.6629   1
  -1   7   2 13264.8 594.527   1
   1   7  -2 13309.8 590.935   1
  -1  -7   2 13633.4 592.712   1
   1  -7  -2 13101.3 594.232   1
   0   7   2 25297.7 1117.05   1
   0   7  -2 27143.9 1115.22   1
   0  -7   2 25467.6 1113.79   1
   0  -7  -2 24940.7 1117.62   1
   1   7   2 6952.96 324.515   1
  -1   7  -2 6858.74 322.308   1
   1  -7   2 6459.46 321.032   1
  -1  -7  -2 7431.12 326.338   1
   2  -7   2 7634.78 332.032   1
  -2   7  -2 7659.32 331.730   1
  -2  -7  -2 7229.85 331.142   1
  -3  -7  -2 4050.90 197.536   1
  -3   7  -2 3753.03 193.811   1
   3  -7   2 3747.86 194.240   1
  -4  -7  -2 32663.7 1352.92   1
   4  -7   2 33807.8 1353.34   1
   4   7   2 31093.1 1346.77   1
  -5   7  -2 899.948 73.8137   1
   5  -7   2 990.302 76.2945   1
   5   7   2 1190.25 78.2176   1
  -5  -7  -2 1041.85 75.5997   1
   6   7   2 10904.1 491.415   1
  -6  -7  -2 10617.3 491.246   1
   7  -7   2 6048.04 304.683   1
  -7   7  -2 6582.57 308.203   1
  -8   7  -2 133.511 40.9758   1
   8  -7   2 227.822 42.9971   1
   8   7   2 204.840 36.1763   1
  -8  -7  -2 208.034 38.2068   1
  -9   7  -2 401.509 50.9465   1
  -9  -7  -2 284.218 44.0304   1
   9  -7   2 372.349 49.2370   1
   9   7   2 338.440 46.0402   1
  10  -7   2 18485.4 803.039   1
  10   7   2 19222.0 803.406   1
 -10  -7  -2 18274.5 801.395   1
  11  -7   2 2252.25 143.783   1
 -11  -7  -2 2647.66 148.492   1
 -11   7  -2 2588.72 149.695   1
  11   7   2 2321.07 143.325   1
  12   7   2 805.746 73.0361   1
 -13   7  -2 341.129 50.0782   1
  13  -7   2 409.443 51.9291   1
 -14  -7  -2 451.196 55.6048   1
  14  -7   2 389.005 52.3891   1
  14   7   2 417.788 54.2242   1
 -14   7  -2 370.906 52.1657   1
 -15   7  -2 8.72640 28.3108   1
 -15  -7  -2 8.26570 29.3756   1
  15   7   2 24.5602 30.2830   1
  15  -7   2-24.2280 31.5498   1
  16   7   2 207.510 47.9747   1
 -16  -7  -2 143.732 41.3384   1
 -17   7  -2 214.038 44.9186   1
  17  -7   2 322.335 50.5068   1
 -18   7  -2 17.4853 37.6280   1
 -18  -7  -2 95.2074 33.9310   1
  18   7   2 85.0139 34.4544   1
  18  -7   2 41.6776 41.1098   1
 -19   7  -2-8.82678 33.2724   1
 -19  -7  -2 60.8993 40.9014   1
  19   7   2-25.6347 36.1448   1
  19  -7   2-8.36950 32.1276   1
 -20   7  -2 358.260 50.5199   1
 -20  -7  -2 407.187 59.8206   1
  20   7   2 248.939 51.6076   1
  20  -7   2 283.599 46.4620   1
 -21   7  -2 8.60032 33.1154   1
  21   7   2 76.9151 44.3504   1
 -21  -7  -2 120.762 44.7627   1
 -22   7  -2 16.6612 35.7528   1
 -22  -7  -2-8.51638 34.3983   1
  22  -7   2-24.4239 32.8834   1
  22   7   2 8.49432 38.9726   1
 -23   7  -2 58.4462 41.1038   1
  23  -7   2 31.4615 37.4412   1
  23   7   2 8.43326 39.6719   1
 -23  -7  -2 33.5498 38.5070   1
 -25   8   2 8.24513 37.8296   1
  25  -8  -2-15.7678 37.9378   1
 -23   8   2 8.67122 38.2636   1
  23  -8  -2-16.4501 43.0271   1
 -22   8   2 60.3041 33.7093   1
  22  -8  -2 16.6691 30.8890   1
  22   8  -2 71.7734 43.7015   1
 -21   8   2 242.186 47.2373   1
  21  -8  -2 315.163 51.9781   1
  21   8  -2 133.842 42.6985   1
 -21  -8   2 289.028 51.3643   1
 -20   8   2 265.402 52.9400   1
 -20  -8   2 205.600 43.5032   1
  20  -8  -2 185.854 45.5502   1
  20   8  -2 220.718 50.0445   1
 -19  -8   2 17.6424 35.6308   1
  19   8  -2 26.0860 39.3942   1
  19  -8  -2 8.33152 35.7581   1
 -19   8   2-17.7151 35.1959   1
 -18  -8   2 1462.44 108.690   1
  18  -8  -2 1428.71 105.891   1
  18   8  -2 1544.01 110.287   1
 -17  -8   2 607.887 68.4129   1
  17   8  -2 801.957 74.2836   1
  17  -8  -2 757.475 72.7329   1
 -17   8   2 615.327 68.6814   1
 -16   8   2 1501.56 105.804   1
 -16  -8   2 1228.54 97.4487   1
  16  -8  -2 1205.01 98.0806   1
  16   8  -2 1444.79 102.908   1
 -15   8   2 419.784 56.0732   1
  15  -8  -2 430.943 56.0644   1
  15   8  -2 460.774 55.2567   1
 -15  -8   2 397.765 54.0915   1
 -14   8   2 475.392 59.2162   1
  14  -8  -2 487.755 59.3472   1
  14   8  -2 527.067 58.3845   1
 -14  -8   2 402.903 55.5750   1
  13   8  -2 967.391 79.4827   1
 -13  -8   2 1017.26 83.6753   1
 -12   8   2 1660.04 113.192   1
  12  -8  -2 1678.48 114.501   1
  12   8  -2 1545.56 106.691   1
 -12  -8   2 1835.82 114.287   1
 -11   8   2 744.079 73.9380   1
  11  -8  -2 983.728 80.6964   1
  11   8  -2 908.418 71.4909   1
 -11  -8   2 856.494 70.8528   1
 -10   8   2 15947.1 719.174   1
  10  -8  -2 16627.7 722.137   1
 -10  -8   2 15493.9 713.681   1
  -9   8   2 8443.67 393.701   1
   9  -8  -2 8498.19 394.125   1
   9   8  -2 8137.65 386.140   1
  -9  -8   2 8132.52 387.128   1
  -8   8   2 4976.51 242.989   1
   8  -8  -2 5155.57 246.821   1
   8   8  -2 4697.84 237.236   1
  -8  -8   2 4438.48 236.461   1
   7  -8  -2 1248.23 88.1901   1
  -7   8   2 1239.12 86.3362   1
   7   8  -2 1211.44 83.0798   1
  -7  -8   2 1186.16 83.5703   1
   6   8  -2 14633.4 614.614   1
  -6   8   2 13193.0 617.596   1
   6  -8  -2 13925.5 618.724   1
  -6  -8   2 13102.6 611.805   1
   5   8  -2 26068.6 1013.07   1
  -5  -8   2 20615.8 1007.05   1
   4   8  -2 1046.09 74.8272   1
   4  -8  -2 1088.59 79.7263   1
  -4  -8   2 998.894 74.4997   1
   3   8  -2 15442.4 739.560   1
  -3   8   2 17953.2 747.912   1
   3  -8  -2 16899.4 746.653   1
  -3  -8   2 17342.0 744.806   1
  -2   8   2 14517.2 677.955   1
   2   8  -2 15232.7 676.448   1
   2  -8  -2 16142.9 682.192   1
  -2  -8   2 15231.0 676.901   1
   1   8  -2 4503.46 224.923   1
  -1   8   2 4603.73 227.649   1
   1  -8  -2 4531.29 227.488   1
  -1  -8   2 4624.18 226.058   1
   0   8   2 16521.7 715.656   1
   0   8  -2 15782.6 712.191   1
   0  -8   2 16048.4 713.601   1
   0  -8  -2 16184.4 717.247   1
   1   8   2 24631.8 1155.91   1
  -1   8  -2 27859.7 1155.27   1
   1  -8   2 25868.4 1153.32   1
  -1  -8  -2 27931.2 1159.06   1
   2   8   2 3149.96 170.539   1
  -2   8  -2 3169.64 168.918   1
   2  -8   2 3407.43 171.512   1
  -2  -8  -2 3032.84 170.211   1
  -3   8  -2 3082.31 163.449   1
   3  -8   2 3090.96 164.216   1
   3   8   2 3061.16 164.026   1
  -3  -8  -2 2913.19 163.708   1
   4   8   2 21693.9 946.438   1
  -4  -8  -2 21353.3 945.981   1
  -5   8  -2 38955.6 1714.42   1
   5  -8   2 40570.6 1716.12   1
  -6  -8  -2 4163.38 215.469   1
   6   8   2 4058.57 212.739   1
  -6   8  -2 4204.56 216.923   1
   6  -8   2 4269.88 216.251   1
  -7  -8  -2 20108.0 908.097   1
   7   8   2 20667.5 909.043   1
  -7   8  -2 20708.1 913.422   1
   7  -8   2 20916.5 912.584   1
  -8  -8  -2 1955.73 120.889   1
   8   8   2 1871.06 118.687   1
  -8   8  -2 1943.59 124.523   1
   8  -8   2 1912.04 120.572   1
  -9  -8  -2 4101.10 217.228   1
   9   8   2 3939.59 215.350   1
  -9   8  -2 4359.31 220.639   1
   9  -8   2 3956.46 215.508   1
 -10  -8  -2 3014.36 169.909   1
  10   8   2 2803.39 166.568   1
  10  -8   2 2711.76 166.168   1
  11   8   2 1685.95 112.398   1
 -12   8  -2 611.429 64.5391   1
  12  -8   2 562.375 61.9299   1
 -13  -8  -2 24.6382 33.1882   1
  13   8   2 24.3671 36.8120   1
 -13   8  -2-8.38533 34.4267   1
  13  -8   2 65.9218 32.7583   1
 -14  -8  -2 33.5424 35.4733   1
  14   8   2 16.5619 33.9847   1
 -14   8  -2 8.81723 33.8486   1
  14  -8   2-16.2814 33.9273   1
  15   8   2 886.202 80.8605   1
 -15  -8  -2 1014.78 84.4933   1
 -16   8  -2 150.884 40.0166   1
  16  -8   2 98.5676 33.5663   1
  16   8   2 136.753 42.8121   1
 -16  -8  -2 103.865 40.0376   1
 -17   8  -2 385.581 56.3822   1
  17  -8   2 331.224 53.7434   1
  17   8   2 380.208 56.7125   1
 -17  -8  -2 490.053 62.7416   1
  18   8   2-8.68712 38.3332   1
 -18  -8  -2 8.80783 34.9968   1
 -19   8  -2 251.985 50.0835   1
  19  -8   2 215.476 48.2622   1
  19   8   2 226.514 52.1603   1
 -19  -8  -2 379.770 56.9571   1
 -20   8  -2 26.1147 30.9825   1
  20  -8   2 49.5406 32.3001   1
  20   8   2 60.8765 41.4045   1
 -20  -8  -2 26.4501 38.9417   1
 -21   8  -2 8.55188 35.6475   1
  21  -8   2 48.9933 35.0537   1
  21   8   2 8.65567 35.5293   1
 -21  -8  -2 8.76621 32.4364   1
  22   8   2 42.8957 44.9158   1
 -22  -8  -2 43.3319 41.7420   1
 -23   8  -2 7.98222 38.8444   1
  23  -8   2-7.91708 38.0969   1
 -24   9   2-16.7166 35.8736   1
  24  -9  -2 31.9267 37.9707   1
 -23   9   2-8.45661 29.4231   1
  23  -9  -2-8.06545 28.6658   1
 -22   9   2-8.43497 34.6144   1
  22  -9  -2 8.36027 35.3638   1
 -21   9   2-8.73127 39.0452   1
  21  -9  -2 16.8073 39.0353   1
  21   9  -2-8.86559 38.5885   1
 -20   9   2-17.7140 40.1253   1
 -20  -9   2 27.8307 31.5656   1
  20  -9  -2-8.29007 36.5812   1
  20   9  -2-8.79842 34.9594   1
 -19   9   2 211.549 47.8930   1
  19  -9  -2 227.904 48.3268   1
 -18  -9   2-45.1399 41.4209   1
  18   9  -2 8.52643 35.5323   1
  18  -9  -2 8.44536 32.9926   1
 -18   9   2 17.9407 36.8114   1
 -17   9   2 694.684 71.7247   1
 -17  -9   2 743.971 74.8740   1
  17  -9  -2 759.398 73.3473   1
  17   9  -2 601.399 67.0349   1
 -16  -9   2 172.159 44.2060   1
  16  -9  -2 176.507 41.4520   1
  16   9  -2 245.055 48.2675   1
 -16   9   2 276.853 48.2467   1
 -15   9   2 4702.83 244.477   1
  15  -9  -2 4443.75 241.156   1
 -14   9   2 519.121 59.6918   1
  14   9  -2 352.127 52.4655   1
 -14  -9   2 413.029 56.9048   1
  14  -9  -2 410.668 58.3527   1
 -13   9   2 584.529 65.3999   1
  13   9  -2 613.298 64.6836   1
 -13  -9   2 612.091 62.5012   1
  13  -9  -2 735.834 68.8195   1
 -12   9   2 81.1619 31.6698   1
 -12  -9   2 117.053 33.6273   1
  12   9  -2 163.406 36.1574   1
  12  -9  -2 181.232 39.5985   1
 -11  -9   2 2788.37 171.549   1
 -11   9   2 3304.28 180.936   1
  11   9  -2 3319.69 176.274   1
  11  -9  -2 3426.39 181.564   1
 -10   9   2 433.573 51.8310   1
 -10  -9   2 346.313 48.2956   1
  10  -9  -2 375.571 50.6879   1
  10   9  -2 354.651 44.7032   1
  -9   9   2 7287.63 343.937   1
   9  -9  -2 7266.06 345.042   1
  -9  -9   2 6841.16 337.823   1
   9   9  -2 6916.17 337.016   1
   8  -9  -2 3903.44 207.669   1
  -8   9   2 3814.10 204.920   1
   7  -9  -2 6960.61 338.508   1
  -7   9   2 7038.69 337.498   1
  -6   9   2 18167.1 770.219   1
   6  -9  -2 16490.0 766.145   1
  -6  -9   2 16995.2 762.918   1
   5   9  -2 19510.5 848.025   1
  -5   9   2 19315.8 853.445   1
   5  -9  -2 19947.2 855.632   1
  -5  -9   2 18240.0 849.003   1
   4   9  -2 3938.56 199.215   1
  -4   9   2 3900.07 203.631   1
   4  -9  -2 3830.60 204.854   1
   3   9  -2 1090.25 75.9866   1
  -3   9   2 919.636 76.1853   1
   3  -9  -2 1089.79 81.1956   1
  -3  -9   2 1035.22 75.2016   1
   2   9  -2 4814.00 246.965   1
  -2  -9   2 5343.09 252.281   1
   1   9  -2 10870.2 504.488   1
  -1  -9   2 11413.8 507.453   1
   0   9  -2 10708.5 487.037   1
   0  -9   2 10659.0 487.626   1
  -1   9  -2 7801.91 367.096   1
   1  -9   2 7743.90 367.220   1
   2   9   2 4275.97 221.769   1
  -2  -9  -2 4387.30 224.124   1
   3   9   2 139.876 33.7136   1
  -3   9  -2 52.2607 30.6051   1
  -3  -9  -2 129.770 36.2908   1
   3  -9   2 65.5396 32.8381   1
  -4  -9  -2 23083.7 1012.25   1
  -4   9  -2 21923.8 1008.00   1
   4  -9   2 23406.7 1011.86   1
   4   9   2 23600.3 1011.02   1
  -5  -9  -2 68.8342 30.0503   1
   5   9   2 27.4404 31.5596   1
   5  -9   2 84.6733 30.7997   1
  -5   9  -2 40.2453 24.9192   1
  -6   9  -2 21034.8 865.166   1
   6   9   2 20685.1 861.561   1
   6  -9   2 20875.3 865.232   1
  -7   9  -2 30.0156 30.8270   1
  -7  -9  -2 58.3498 32.2167   1
   7   9   2 13.7770 30.0173   1
   7  -9   2 36.8559 31.6677   1
  -8  -9  -2 3651.52 203.170   1
   8   9   2 3651.68 203.173   1
  -8   9  -2 4026.85 210.180   1
   8  -9   2 4139.63 209.549   1
  -9  -9  -2 2913.83 171.832   1
   9   9   2 3106.23 174.432   1
  -9   9  -2 3419.22 179.643   1
   9  -9   2 3051.22 174.126   1
  10   9   2 826.571 73.5765   1
 -10  -9  -2 899.981 77.2620   1
  11  -9   2 7.88737 29.1836   1
 -11   9  -2 24.6555 29.2158   1
 -12   9  -2 2656.20 159.326   1
 -12  -9  -2 2504.74 157.679   1
  12  -9   2 2621.09 158.079   1
  12   9   2 2750.72 157.719   1
 -13  -9  -2-8.62106 33.0962   1
  13   9   2-8.13976 32.8800   1
  13  -9   2 16.6058 30.1194   1
 -13   9  -2 34.1744 32.2080   1
 -14   9  -2 3112.29 175.902   1
 -14  -9  -2 2797.55 172.235   1
  14  -9   2 3073.41 175.281   1
  14   9   2 2768.55 170.420   1
 -15  -9  -2 70.9469 35.9462   1
  15   9   2 135.275 40.7952   1
 -15   9  -2 17.8121 35.5150   1
  15  -9   2 58.3256 34.3252   1
 -16  -9  -2 98.3969 41.3606   1
  16   9   2 94.2623 44.2557   1
  16  -9   2 117.229 37.7952   1
 -16   9  -2 166.621 41.5467   1
 -17   9  -2 159.524 41.5044   1
  17  -9   2 99.8384 36.0955   1
  17   9   2 138.369 42.8766   1
 -17  -9  -2 107.845 39.4725   1
 -18   9  -2 17.4644 39.5916   1
  18  -9   2 8.46280 37.3770   1
  18   9   2 34.7690 40.8960   1
 -18  -9  -2 98.8504 42.2780   1
 -19   9  -2-25.4773 26.8542   1
  19  -9   2 25.1792 29.2003   1
  19   9   2-26.0852 35.6820   1
 -19  -9  -2 17.9703 31.2602   1
 -20   9  -2 51.1574 41.5243   1
  20  -9   2 24.3869 34.4245   1
  20   9   2 60.6058 35.5675   1
 -20  -9  -2 17.9004 35.6003   1
 -21   9  -2-16.9127 39.7675   1
  21  -9   2 48.4391 38.4158   1
  21   9   2 17.1681 39.3954   1
 -21  -9  -2 44.3519 39.6786   1
 -22   9  -2-24.7845 29.3611   1
  22   9   2-16.9136 36.8096   1
  22  -9   2 23.5571 27.9070   1
  23 -10  -2 40.4007 38.4680   1
 -23  10   2 32.6948 35.1131   1
  22 -10  -2 24.8609 29.4845   1
 -22  10   2 42.3844 29.5251   1
 -20  10   2-43.6051 37.4319   1
 -20 -10   2 82.1691 40.8311   1
  20  10  -2 26.2923 42.6525   1
 -19 -10   2 9.04896 35.3651   1
  19 -10  -2 8.37105 30.3802   1
  19  10  -2 69.4968 42.7538   1
 -18  10   2 148.797 39.7729   1
  18 -10  -2 189.113 44.2185   1
 -17 -10   2 471.900 58.6837   1
  17  10  -2 278.589 49.0266   1
  17 -10  -2 374.702 58.2748   1
 -17  10   2 324.183 56.7258   1
 -16  10   2 1164.99 94.8467   1
 -16 -10   2 1400.93 99.4162   1
  16  10  -2 1266.73 98.1664   1
  16 -10  -2 1159.40 93.2286   1
  15  10  -2 48.2656 34.5311   1
 -15 -10   2-16.4508 34.2850   1
  14 -10  -2 1376.56 103.264   1
 -14  10   2 1361.93 102.489   1
 -13  10   2 440.565 57.2684   1
 -13 -10   2 271.585 49.3557   1
  13 -10  -2 270.790 49.1613   1
  13  10  -2 441.786 54.4775   1
 -12 -10   2 4853.44 249.567   1
 -12  10   2 4671.95 249.110   1
  12 -10  -2 4790.56 249.751   1
  12  10  -2 4763.90 245.173   1
 -11  10   2 32.6738 36.5945   1
 -11 -10   2 46.1664 30.6517   1
  11  10  -2 36.4594 31.8148   1
  11 -10  -2 96.7501 37.0565   1
 -10 -10   2 7418.33 368.413   1
  10  10  -2 7961.43 370.826   1
   9 -10  -2 480.981 59.4113   1
   9  10  -2 424.700 52.3709   1
  -9  10   2 419.524 52.0811   1
  -9 -10   2 324.471 46.6740   1
   8 -10  -2 3596.61 204.563   1
  -8 -10   2 3895.22 206.035   1
  -8  10   2 4041.02 208.457   1
   8  10  -2 3944.04 205.372   1
   7 -10  -2 11526.6 545.606   1
  -7  10   2 11158.3 544.108   1
   7  10  -2 12083.8 544.187   1
  -7 -10   2 12690.7 545.545   1
   6  10  -2 5990.06 300.076   1
  -6  10   2 6404.45 307.032   1
   6 -10  -2 6116.24 305.294   1
  -6 -10   2 6294.97 304.226   1
  -5  10   2 1097.87 85.3334   1
   5 -10  -2 1067.92 85.8540   1
  -5 -10   2 1211.12 85.4245   1
   4  10  -2 3074.17 168.965   1
  -4  10   2 3331.47 175.316   1
   4 -10  -2 3032.32 171.384   1
  -4 -10   2 3016.01 168.780   1
  -3  10   2 18337.7 787.597   1
   3 -10  -2 16971.4 784.627   1
   2  10  -2 7760.80 367.998   1
  -2  10   2 8289.10 373.713   1
   2 -10  -2 7622.08 370.506   1
  -2 -10   2 7638.21 368.035   1
  -1  10   2 1912.63 122.379   1
   1  10  -2 2152.70 123.781   1
  -1 -10   2 2115.84 123.982   1
   1 -10  -2 1862.80 120.749   1
   0  10   2 482.397 53.4096   1
   0  10  -2 459.114 51.3499   1
   0 -10   2 364.697 48.8523   1
   0 -10  -2 478.702 52.9843   1
   1  10   2 21467.4 988.263   1
  -1  10  -2 22467.5 990.462   1
   1 -10   2 22995.2 992.112   1
  -1 -10  -2 23287.2 994.382   1
   2  10   2 282.572 43.9947   1
  -2  10  -2 221.134 44.3897   1
   2 -10   2 236.518 42.6263   1
  -2 -10  -2 256.614 44.8247   1
   3  10   2 43696.0 1885.50   1
  -3  10  -2 43424.6 1884.78   1
  -3 -10  -2 43646.4 1885.61   1
   3 -10   2 44074.2 1885.69   1
  -4 -10  -2 7097.11 329.825   1
  -4  10  -2 6737.87 327.287   1
   4  10   2 7160.58 329.810   1
   4 -10   2 5949.92 323.338   1
  -5 -10  -2 14252.5 641.335   1
  -5  10  -2 13539.1 638.403   1
   5 -10   2 14259.2 643.082   1
   5  10   2 14503.7 641.122   1
  -6 -10  -2 44.4336 31.8098   1
   6  10   2 66.4897 35.5738   1
   6 -10   2-22.6797 34.2740   1
  -6  10  -2 59.9495 34.8331   1
  -7 -10  -2 6393.50 321.350   1
   7  10   2 6552.97 318.407   1
  -7  10  -2 6755.87 322.742   1
   7 -10   2 6324.60 320.291   1
  -8 -10  -2 801.912 72.9443   1
   8  10   2 694.985 66.9995   1
  -8  10  -2 765.175 71.6880   1
   8 -10   2 770.578 71.2410   1
  -9 -10  -2 2177.45 134.444   1
   9  10   2 2214.29 132.045   1
  -9  10  -2 1825.09 128.749   1
   9 -10   2 2197.47 133.636   1
 -10  10  -2-16.5427 26.1834   1
  10 -10   2-40.6299 27.6765   1
 -11 -10  -2 2015.37 134.018   1
  11  10   2 2286.24 138.775   1
 -11  10  -2 1965.60 134.165   1
  11 -10   2 2241.04 137.629   1
 -12 -10  -2 81.4471 39.7929   1
  12  10   2 98.2988 40.8929   1
  12 -10   2 90.4095 38.8025   1
 -12  10  -2 67.9235 33.9209   1
 -13  10  -2 4405.21 244.446   1
 -13 -10  -2 4605.86 245.213   1
  13 -10   2 4764.93 245.994   1
  13  10   2 4722.68 244.632   1
 -14 -10  -2 17.3769 28.2108   1
  14  10   2 16.6812 27.0832   1
 -14  10  -2 52.1403 32.1651   1
  14 -10   2 25.4926 31.4534   1
 -15 -10  -2 8.86928 35.8570   1
  15  10   2 59.3067 39.8619   1
 -15  10  -2 8.88769 29.5865   1
  15 -10   2 68.0714 33.8447   1
 -16 -10  -2 89.9219 32.6867   1
  16  10   2-8.55787 29.1979   1
 -16  10  -2 44.1476 37.9546   1
  16 -10   2 101.045 40.1132   1
 -17 -10  -2 308.546 48.7426   1
  17  10   2 275.537 45.9576   1
 -17  10  -2 193.648 49.0463   1
  17 -10   2 248.371 50.3882   1
  18 -10   2 8.27972 30.0337   1
 -18  10  -2-26.2290 35.3148   1
 -19  10  -2 93.5683 43.2948   1
  19 -10   2 33.3729 34.8928   1
  19  10   2 43.0199 41.0345   1
 -19 -10  -2 109.257 36.8918   1
  20 -10   2 8.18116 32.5068   1
 -20  10  -2-8.27854 31.7783   1
 -21  10  -2 8.44930 37.2844   1
  21 -10   2-7.73022 36.3431   1
  21  10   2 8.44981 37.7871   1
 -21 -10  -2-26.8167 38.3640   1
 -23  11   2 8.04266 27.9830   1
  23 -11  -2 7.92141 28.7343   1
 -22  11   2-25.1687 36.0058   1
  22 -11  -2 24.0393 35.3590   1
  21 -11  -2 32.2277 34.5944   1
 -21  11   2 17.1270 37.2886   1
 -19  11   2 141.197 44.5946   1
  19 -11  -2 101.423 40.9338   1
  19  11  -2 94.9550 38.8797   1
 -19 -11   2 107.027 38.0102   1
 -18  11   2 34.8723 30.9836   1
  18 -11  -2-8.52518 34.4341   1
  18  11  -2-8.55663 33.4277   1
 -18 -11   2-8.84357 32.7129   1
  17 -11  -2 93.6801 40.1320   1
 -17  11   2 35.0811 35.5292   1
 -16 -11   2 857.040 80.4284   1
 -16  11   2 764.757 80.0392   1
  16 -11  -2 959.073 82.7134   1
  16  11  -2 1076.26 85.8812   1
 -15  11   2 624.763 67.6068   1
 -15 -11   2 544.016 65.2285   1
  15  11  -2 546.474 63.0012   1
  15 -11  -2 621.616 67.6517   1
 -14 -11   2 484.671 61.3289   1
  14  11  -2 435.209 57.8360   1
 -13  11   2 1630.06 109.952   1
  13 -11  -2 1382.81 105.032   1
  13  11  -2 1480.98 108.264   1
 -13 -11   2 1482.00 108.823   1
  12 -11  -2 1238.64 100.905   1
 -12  11   2 1483.08 106.060   1
  12  11  -2 1466.72 104.572   1
  11 -11  -2 5049.15 255.396   1
 -11  11   2 4805.60 252.162   1
  11  11  -2 5015.89 252.307   1
 -11 -11   2 4488.85 248.408   1
  10  11  -2 98.5936 35.8969   1
 -10  11   2 138.522 37.1479   1
  10 -11  -2 82.3958 33.5384   1
 -10 -11   2 70.6643 36.7069   1
   9 -11  -2 3903.25 216.305   1
  -9 -11   2 4187.87 216.988   1
  -9  11   2 3997.02 215.210   1
   9  11  -2 3978.97 213.543   1
  -8 -11   2 151.272 40.6739   1
   8  11  -2 105.772 37.1537   1
   7 -11  -2 2027.09 133.386   1
  -7  11   2 2117.96 136.221   1
   7  11  -2 2070.39 132.916   1
   6  11  -2 2756.89 155.834   1
  -6  11   2 2614.78 157.209   1
   6 -11  -2 2701.62 158.529   1
  -6 -11   2 2667.23 156.090   1
  -5  11   2 729.155 71.9637   1
   5 -11  -2 817.036 76.8139   1
  -5 -11   2 750.938 69.7113   1
   4  11  -2 228.889 39.6674   1
  -4  11   2 255.326 41.7340   1
   4 -11  -2 137.651 38.2712   1
  -4 -11   2 219.007 37.3237   1
  -3  11   2 27787.5 1197.18   1
  -3 -11   2 26805.1 1193.06   1
   3 -11  -2 27360.7 1195.50   1
  -2  11   2 11400.3 504.852   1
   2  11  -2 10376.9 499.062   1
  -2 -11   2 10499.6 500.407   1
   2 -11  -2 11233.5 505.532   1
   1  11  -2 11320.7 509.531   1
  -1  11   2 11778.8 511.870   1
   1 -11  -2 10092.1 507.107   1
   0  11   2 108.221 35.6377   1
   0  11  -2 127.602 35.0350   1
   0 -11   2 128.948 37.2522   1
   0 -11  -2 220.561 41.4202   1
   1  11   2 109.022 38.1524   1
  -1  11  -2 225.346 39.2359   1
   1 -11   2 73.3752 33.3838   1
  -1 -11  -2 193.773 42.3278   1
   2  11   2 4091.50 211.398   1
  -2  11  -2 4116.48 211.697   1
   2 -11   2 3595.33 205.953   1
  -2 -11  -2 3973.03 211.142   1
   3  11   2 2930.79 169.877   1
  -3  11  -2 3038.03 171.993   1
   3 -11   2 2898.12 170.524   1
  -3 -11  -2 3239.85 174.395   1
   4 -11   2 5592.57 275.544   1
  -4  11  -2 5244.28 272.056   1
   4  11   2 5299.63 273.095   1
  -4 -11  -2 5516.85 274.647   1
   5  11   2 100.334 33.3271   1
  -5  11  -2 151.167 39.3458   1
   5 -11   2 179.590 44.7445   1
  -5 -11  -2 212.146 38.3979   1
   6  11   2 599.819 61.5139   1
  -6  11  -2 388.699 57.5825   1
   6 -11   2 480.558 59.3519   1
  -6 -11  -2 631.354 63.4432   1
   7  11   2 873.056 74.0821   1
  -7 -11  -2 690.453 69.9071   1
  -8  11  -2 5645.05 277.555   1
   8 -11   2 5049.61 271.700   1
  -9  11  -2-41.9305 35.9931   1
  -9 -11  -2 57.8933 33.4072   1
   9 -11   2 8.16365 30.2000   1
 -10  11  -2 51.0313 35.9964   1
  10  11   2 31.7063 29.9025   1
 -10 -11  -2 8.51233 31.5095   1
  10 -11   2 24.7771 36.9523   1
 -11  11  -2 155.234 39.7122   1
  11  11   2 143.765 37.7752   1
 -11 -11  -2 128.960 38.5979   1
  11 -11   2 244.614 43.8486   1
  12  11   2 1929.35 119.736   1
 -12 -11  -2 1441.44 111.067   1
 -13 -11  -2 8.50885 35.4596   1
  13 -11   2-25.2187 29.8755   1
 -13  11  -2-8.69945 31.5551   1
  13  11   2 24.6968 39.6141   1
  14 -11   2 434.757 55.9958   1
 -14  11  -2 359.455 52.2317   1
  14  11   2 499.440 61.1286   1
 -15 -11  -2 86.2852 42.4454   1
  15 -11   2 223.043 40.8054   1
 -15  11  -2 113.486 34.0798   1
  15  11   2 127.617 45.3580   1
 -16 -11  -2 86.0545 36.6806   1
  16 -11   2 83.1600 36.4777   1
  16  11   2 112.504 36.3468   1
 -16  11  -2 153.123 43.0852   1
 -17  11  -2 43.3380 38.3294   1
  17 -11   2 74.9975 40.1771   1
  18  11   2 136.739 41.0421   1
 -18 -11  -2 130.324 39.7614   1
  19  11   2 50.7727 42.9722   1
 -19 -11  -2-8.64056 37.6103   1
  19 -11   2 8.16476 29.6167   1
 -19  11  -2-8.48604 32.5764   1
  20  11   2-8.38095 37.4822   1
 -20 -11  -2-17.3038 34.9493   1
  20 -11   2-8.06198 38.3543   1
 -20  11  -2-16.3703 36.6068   1
  21 -11   2 77.6160 36.5999   1
 -21  11  -2 56.1585 36.9172   1
  22 -12  -2 23.2574 34.6828   1
 -22  12   2 24.7776 34.9508   1
  21 -12  -2 7.97804 27.1460   1
 -21  12   2-8.35319 27.7690   1
  20 -12  -2 64.8970 32.8229   1
 -20  12   2 26.0044 30.8668   1
 -18 -12   2 18.6248 37.0942   1
 -18  12   2 60.7539 36.2634   1
  18 -12  -2 33.7390 34.7125   1
  18  12  -2 147.467 45.4537   1
 -17 -12   2 55.2052 37.8057   1
 -17  12   2 52.3101 39.0342   1
  17  12  -2 34.4802 34.3039   1
  17 -12  -2 42.2147 37.8041   1
  16 -12  -2 33.4288 34.3123   1
 -16  12   2 17.4083 31.5900   1
 -15 -12   2 8.83279 33.3441   1
 -15  12   2 52.5464 37.6294   1
  15 -12  -2 42.9166 38.9275   1
  15  12  -2 67.7489 40.7911   1
  14 -12  -2 93.5773 33.4116   1
 -14 -12   2 69.2958 38.3772   1
 -14  12   2 61.1793 29.9373   1
  14  12  -2 112.250 41.2192   1
  13 -12  -2 101.721 39.0549   1
 -13  12   2 130.548 39.5894   1
 -13 -12   2 102.207 35.6727   1
  13  12  -2 8.43404 30.7990   1
  12 -12  -2 1831.99 119.669   1
 -12 -12   2 1706.57 117.784   1
 -12  12   2 1651.84 120.967   1
  12  12  -2 1402.32 109.491   1
  11 -12  -2 16.8662 29.3663   1
 -11  12   2 16.9301 26.7969   1
  11  12  -2 81.5998 36.5122   1
 -11 -12   2 16.8551 36.7035   1
 -10  12   2 174.893 44.3030   1
  10 -12  -2 84.0272 36.9573   1
   9  12  -2 290.431 49.1904   1
  -9  12   2 202.010 44.1143   1
   9 -12  -2 252.786 49.8190   1
  -9 -12   2 169.750 40.4715   1
   8  12  -2-7.73253 29.1482   1
  -8  12   2-16.1195 32.0249   1
   8 -12  -2 24.4547 34.4815   1
  -8 -12   2-16.1217 31.4910   1
   7 -12  -2 3589.16 193.868   1
  -7  12   2 3306.04 189.971   1
   7  12  -2 3497.28 189.043   1
  -7 -12   2 3236.89 188.057   1
   6  12  -2 900.830 78.9829   1
  -6  12   2 992.935 83.3516   1
   6 -12  -2 1021.89 82.5173   1
  -6 -12   2 862.637 76.2199   1
   5  12  -2 1183.57 88.3539   1
  -5 -12   2 1075.19 87.8225   1
   4  12  -2 648.468 65.3450   1
   4 -12  -2 745.163 70.4831   1
  -4 -12   2 817.646 69.3534   1
  -3  12   2 5443.37 274.527   1
   3  12  -2 5505.66 272.952   1
   3 -12  -2 5431.22 274.751   1
  -3 -12   2 5235.83 272.092   1
  -2  12   2 3397.21 190.425   1
   2  12  -2 3950.57 194.752   1
  -2 -12   2 3800.70 193.455   1
   1  12  -2 8474.11 413.053   1
  -1  12   2 8661.75 414.881   1
  -1 -12   2 8850.17 415.196   1
   1 -12  -2 9121.92 419.057   1
   0  12  -2 3221.34 186.588   1
   0  12   2 3512.37 189.538   1
   0 -12  -2 3477.66 189.896   1
   0 -12   2 3512.46 190.603   1
   1  12   2 266.825 47.5019   1
  -1  12  -2 277.411 47.3259   1
   1 -12   2 395.305 51.7244   1
  -1 -12  -2 217.292 46.2895   1
   2  12   2 1950.56 127.558   1
  -2  12  -2 2067.39 128.727   1
   2 -12   2 1904.31 126.426   1
  -2 -12  -2 2122.39 129.614   1
   3  12   2 5570.87 295.686   1
  -3  12  -2 6233.15 301.828   1
   3 -12   2 6200.69 300.277   1
  -3 -12  -2 5960.21 299.820   1
   4  12   2 78.0799 38.5184   1
  -4  12  -2 46.7609 34.9640   1
   4 -12   2 39.1937 34.7029   1
  -4 -12  -2 105.637 38.7564   1
  -6  12  -2 365.584 54.6335   1
   6 -12   2 465.788 58.2125   1
  -7  12  -2 3183.13 178.496   1
   7 -12   2 2993.57 177.468   1
   7  12   2 2977.37 177.401   1
  -7 -12  -2 3127.28 179.866   1
  -8  12  -2 161.231 38.6005   1
  -8 -12  -2 184.877 39.1984   1
   8 -12   2 100.030 36.9646   1
   8  12   2 219.235 40.5712   1
  -9 -12  -2-25.1867 32.7993   1
   9 -12   2 8.39134 31.0409   1
   9  12   2 33.2422 30.7421   1
  -9  12  -2 17.1867 34.1458   1
 -10 -12  -2 170.275 45.3817   1
 -10  12  -2 112.814 40.7763   1
  10 -12   2 116.839 42.3934   1
  10  12   2 178.798 44.9619   1
 -11  12  -2 26.0433 26.7321   1
  11  12   2 24.8627 30.0728   1
 -11 -12  -2-26.0183 30.8341   1
  11 -12   2 42.5705 29.6335   1
 -12  12  -2-8.70191 37.3481   1
 -12 -12  -2 17.7135 29.4452   1
  12  12   2 25.0144 31.4325   1
  12 -12   2-8.53528 38.1705   1
 -13 -12  -2 1127.57 94.4321   1
 -13  12  -2 1186.67 95.1377   1
  13 -12   2 1141.85 93.4604   1
  13  12   2 1081.78 91.2645   1
 -14 -12  -2 53.9737 36.4096   1
  14 -12   2 17.0337 37.1448   1
 -14  12  -2 87.7112 42.2718   1
  14  12   2 66.8631 36.4543   1
 -15 -12  -2 61.9641 40.1417   1
  15 -12   2 17.0329 38.6229   1
  15  12   2 59.0868 37.7885   1
 -15  12  -2 34.8376 35.7844   1
 -16  12  -2 35.2371 37.8285   1
  16 -12   2 25.3014 39.1961   1
 -17 -12  -2 70.0528 40.2795   1
  17  12   2 67.2505 44.0698   1
 -18 -12  -2 34.6619 37.1989   1
  18 -12   2 32.2852 28.6961   1
  18  12   2-33.5113 39.3957   1
 -18  12  -2 25.5267 28.2984   1
  19  12   2 49.9089 34.1474   1
 -19 -12  -2-8.59913 29.9310   1
  20 -12   2 15.8636 28.1893   1
 -20  12  -2-8.11668 28.2389   1
  21 -13  -2-7.82601 30.5734   1
 -21  13   2 16.3409 27.1620   1
  20 -13  -2-16.0170 31.2931   1
  19 -13  -2 33.0861 32.8828   1
 -19  13   2 16.8377 32.3343   1
  18 -13  -2-8.33197 28.9897   1
 -18  13   2-8.58699 27.8606   1
  17 -13  -2 8.30901 35.1470   1
 -17  13   2-17.2422 33.0933   1
  17  13  -2 18.1393 39.4767   1
  16 -13  -2 50.3333 38.0171   1
 -16  13   2-17.3111 38.2065   1
 -16 -13   2 17.9934 36.3514   1
  16  13  -2 44.9031 41.7269   1
 -15 -13   2 72.2017 38.7976   1
  15  13  -2 35.1629 35.5758   1
  14 -13  -2 8.51684 40.5161   1
 -14 -13   2-8.97551 33.8348   1
 -14  13   2-35.0827 37.6430   1
  14  13  -2 78.1777 39.3540   1
  13 -13  -2 25.6624 27.0581   1
 -13 -13   2 26.8433 34.3545   1
 -13  13   2-8.76730 26.2328   1
  13  13  -2 34.6511 36.6501   1
  12 -13  -2 145.962 41.6974   1
 -12 -13   2 124.725 40.2350   1
 -12  13   2 105.504 37.6134   1
  12  13  -2 165.095 45.8019   1
  11 -13  -2 8.59809 32.4111   1
 -11 -13   2 34.9993 35.9073   1
 -11  13   2-8.53320 34.4668   1
  11  13  -2-8.63991 37.6069   1
  10 -13  -2 1084.54 90.5475   1
 -10  13   2 1019.66 87.5391   1
  10  13  -2 1156.47 91.1203   1
 -10 -13   2 1021.34 88.1838   1
   9  13  -2 432.893 57.6352   1
  -9  13   2 297.181 48.0864   1
   9 -13  -2 344.334 50.3305   1
  -9 -13   2 424.999 57.8800   1
   8  13  -2 8.03759 34.9901   1
  -8  13   2-8.26293 32.8377   1
   8 -13  -2-25.0710 33.7602   1
  -8 -13   2-33.2038 32.4344   1
  -7  13   2-8.27896 33.9770   1
   7 -13  -2 33.2786 37.6934   1
   6  13  -2 23.6933 33.9336   1
  -6  13   2 41.2506 30.5600   1
   6 -13  -2 33.5382 27.9201   1
  -6 -13   2 56.5745 34.7237   1
   5  13  -2 62.4728 33.2191   1
  -5  13   2 66.5261 34.3061   1
   5 -13  -2 66.4792 35.8369   1
  -5 -13   2 135.203 36.6584   1
   4  13  -2 154.228 38.8352   1
  -4  13   2 230.343 45.8114   1
   4 -13  -2 157.821 44.6435   1
  -4 -13   2 253.997 46.0898   1
   3  13  -2 70.2876 31.5533   1
  -3  13   2-8.07478 26.8545   1
   3 -13  -2 16.3217 26.4871   1
  -3 -13   2 7.97683 25.2353   1
  -2  13   2 1588.27 111.758   1
   2  13  -2 1759.39 114.304   1
   2 -13  -2 1560.50 112.246   1
  -2 -13   2 1579.62 112.058   1
  -1  13   2 55.8445 31.2277   1
   1  13  -2 62.2692 29.4058   1
  -1 -13   2 31.4465 29.1464   1
   1 -13  -2 32.6581 31.4021   1
   0  13   2 903.029 78.4057   1
   0 -13   2 842.381 76.8812   1
   0 -13  -2 745.311 73.2101   1
   1  13   2 1371.13 100.760   1
  -1 -13  -2 1444.32 102.458   1
   2  13   2 335.256 46.5854   1
  -2  13  -2 298.892 51.9421   1
   2 -13   2 464.725 56.8665   1
  -2 -13  -2 350.296 47.8114   1
   3 -13   2 972.090 81.6294   1
   3  13   2 852.698 78.5280   1
  -3  13  -2 960.449 81.4017   1
  -3 -13  -2 910.378 79.3427   1
   4  13   2 136.822 38.5156   1
  -4  13  -2 80.7847 33.9265   1
   4 -13   2 121.951 38.9020   1
  -4 -13  -2 58.4179 36.0618   1
   5  13   2 73.4717 34.1288   1
  -5  13  -2 56.9974 33.0006   1
   5 -13   2 92.0336 35.4956   1
  -5 -13  -2 33.8839 30.8462   1
  -6  13  -2-24.5224 25.8520   1
   6 -13   2-8.42638 29.9504   1
  -6 -13  -2 8.46891 31.3304   1
  -7  13  -2 8.43595 22.9041   1
   7 -13   2 8.48685 24.6323   1
   7  13   2 8.55726 38.7709   1
  -7 -13  -2 34.2767 36.2513   1
  -8  13  -2 43.1060 35.3996   1
   8 -13   2 25.5254 31.4964   1
   8  13   2 51.4434 31.7383   1
  -8 -13  -2-8.79073 34.3633   1
   9  13   2 322.958 53.3920   1
  -9 -13  -2 262.331 49.0435   1
 -10  13  -2 280.646 46.7592   1
 -10 -13  -2 359.903 52.5154   1
  10  13   2 254.342 46.9307   1
  10 -13   2 194.812 41.3251   1
 -11  13  -2 139.716 44.0619   1
 -11 -13  -2 104.738 41.7036   1
  11  13   2 112.332 43.6047   1
  11 -13   2 17.1528 36.4881   1
 -12  13  -2 236.095 48.3529   1
  12 -13   2 163.358 42.3832   1
 -12 -13  -2 236.944 50.1633   1
  12  13   2 253.679 52.3679   1
 -13 -13  -2 44.3240 33.4927   1
  13  13   2 61.9204 32.1654   1
 -14 -13  -2 8.94228 33.0831   1
  14 -13   2 8.44505 31.8391   1
 -14  13  -2 8.72080 33.4814   1
  14  13   2 34.1700 35.0609   1
 -15 -13  -2 18.0252 28.4994   1
  15 -13   2-8.42826 34.5875   1
  15  13   2 17.0868 33.3763   1
 -15  13  -2-8.67264 35.5904   1
 -16 -13  -2-9.05035 38.2828   1
  16  13   2 8.48083 36.3974   1
 -17 -13  -2-27.1189 35.9181   1
  17 -13   2 8.05765 38.3304   1
 -17  13  -2 34.9097 43.8639   1
  17  13   2-16.8421 31.1498   1
 -18 -13  -2 9.00770 36.9672   1
 -18  13  -2-8.30887 27.6250   1
  18 -13   2 7.98816 26.5590   1
  18  13   2 41.5532 33.0240   1
 -19  13  -2 41.4088 40.7500   1
  19 -13   2-15.3286 36.0354   1
  20 -14  -2-39.4048 41.2602   1
  19 -14  -2 8.06935 40.1316   1
 -19  14   2-8.25197 39.7084   1
  18 -14  -2 32.7206 38.0010   1
 -18  14   2-8.42133 36.6586   1
  17 -14  -2 98.0398 41.7002   1
 -17  14   2 101.886 43.3199   1
  16  14  -2 36.0790 38.1585   1
 -16  14   2-17.1484 39.3440   1
  16 -14  -2 25.2308 37.1169   1
  15  14  -2 90.6990 43.6608   1
 -15  14   2 17.3235 32.0624   1
 -15 -14   2-9.32765 39.4741   1
  15 -14  -2 25.4975 32.6474   1
  14  14  -2 27.1511 37.7547   1
 -14  14   2 17.5041 37.6007   1
 -14 -14   2 92.0970 37.2381   1
  14 -14  -2 33.9057 35.8962   1
  12  14  -2 61.6111 36.1900   1
 -12  14   2 17.6555 37.4101   1
 -12 -14   2 71.6956 41.1804   1
  12 -14  -2 68.9670 41.0722   1
  11  14  -2 60.3349 38.2788   1
 -11  14   2 68.7835 30.8605   1
  11 -14  -2 181.928 40.9579   1
 -11 -14   2 71.8218 39.8508   1
 -10 -14   2 17.5896 34.9478   1
 -10  14   2 34.0736 32.7020   1
  10  14  -2-34.0912 37.6107   1
  10 -14  -2 17.2647 34.3024   1
  -9 -14   2-34.8304 29.6353   1
  -9  14   2 16.7524 34.3791   1
   9  14  -2 25.0927 29.7324   1
   9 -14  -2 69.8461 42.0172   1
  -8 -14   2 34.3858 35.2775   1
   8  14  -2-25.0677 37.3670   1
  -7 -14   2 59.2598 36.9641   1
  -7  14   2 58.8953 38.7131   1
   7  14  -2 74.3899 36.0958   1
   7 -14  -2 84.5483 37.9223   1
  -6 -14   2 25.0059 30.2599   1
  -6  14   2 25.3330 30.0368   1
   6  14  -2 8.18102 31.4293   1
   6 -14  -2 60.1388 33.0029   1
   5  14  -2 761.117 71.5870   1
  -5  14   2 630.135 65.2197   1
  -5 -14   2 613.574 69.5074   1
   5 -14  -2 613.088 64.6305   1
   4  14  -2 856.980 76.3354   1
  -4  14   2 905.741 79.6212   1
   4 -14  -2 869.877 78.4061   1
  -4 -14   2 782.459 75.7313   1
  -3 -14   2 8.30888 27.6621   1
  -3  14   2 16.7381 34.3764   1
   3  14  -2 65.0035 33.3777   1
   3 -14  -2 59.6273 39.1104   1
   2  14  -2 32.1886 31.4487   1
  -2  14   2 97.3114 39.0313   1
   2 -14  -2-8.21404 33.7188   1
  -2 -14   2-16.2253 26.3336   1
  -1  14   2 90.3049 38.2593   1
   1  14  -2 214.053 41.0590   1
   1 -14  -2 117.202 38.5155   1
  -1 -14   2 183.155 37.8298   1
   0 -14  -2 243.843 46.2082   1
   0  14  -2 341.702 52.5153   1
   0  14   2 254.545 46.7329   1
   0 -14   2 227.136 45.4165   1
  -1  14  -2 1361.80 99.9058   1
   1  14   2 1122.00 94.0862   1
  -1 -14  -2 1154.99 94.4598   1
   1 -14   2 1343.84 100.030   1
  -2 -14  -2 8.36026 27.7943   1
   2  14   2 8.20716 30.3600   1
   2 -14   2-50.6901 36.7737   1
  -3  14  -2 669.891 68.5920   1
   3  14   2 537.484 64.8778   1
   3 -14   2 655.213 67.9631   1
  -4 -14  -2 299.936 52.4347   1
  -4  14  -2 299.161 52.0216   1
   4  14   2 366.495 52.4832   1
   4 -14   2 376.394 55.7431   1
  -5 -14  -2 311.408 52.3025   1
  -5  14  -2 342.253 50.5927   1
   5  14   2 282.502 48.9102   1
   5 -14   2 325.949 51.5173   1
  -6 -14  -2 60.9400 38.4844   1
  -6  14  -2 33.4019 27.8556   1
   6 -14   2 68.8661 33.1243   1
   6  14   2 67.4909 42.4634   1
   7  14   2 17.0005 31.4425   1
  -7 -14  -2-17.7003 38.5213   1
  -8  14  -2-34.8253 39.9789   1
   8 -14   2-43.1692 37.0905   1
  -9 -14  -2 71.6334 38.0564   1
  -9  14  -2 97.4060 41.2986   1
   9  14   2 106.134 41.7456   1
   9 -14   2 77.7976 36.7516   1
 -10 -14  -2-36.2698 38.9159   1
 -10  14  -2 35.2286 33.1993   1
  10  14   2-8.84494 38.4994   1
  10 -14   2 25.6489 37.2141   1
 -11 -14  -2 45.1528 37.0586   1
 -11  14  -2-61.5674 40.3536   1
  11  14   2 17.4857 38.0543   1
  11 -14   2 8.56082 37.2620   1
 -12 -14  -2 62.8671 35.7325   1
  12  14   2-8.69171 36.2679   1
 -12  14  -2 70.1417 39.7635   1
  12 -14   2 51.5562 37.9614   1
  13  14   2 287.549 51.5515   1
 -13 -14  -2 366.809 57.8061   1
 -13  14  -2 294.951 53.5998   1
  13 -14   2 199.738 46.7060   1
  14  14   2 35.1079 38.7334   1
 -14 -14  -2-8.86651 34.0396   1
 -14  14  -2 8.63068 38.5991   1
  14 -14   2 16.6797 36.3040   1
  15  14   2 26.4184 38.8634   1
 -15 -14  -2 44.1564 36.8079   1
 -15  14  -2-17.1622 37.3553   1
  15 -14   2 8.32618 36.7458   1
  16  14   2 8.78128 38.7594   1
 -16 -14  -2 52.8539 41.4241   1
 -16  14  -2 16.8201 31.7145   1
  16 -14   2 16.5194 28.7505   1
  17  14   2-26.2489 40.1449   1
 -17  14  -2-8.48975 34.8405   1
  17 -14   2 7.99241 33.3082   1
 -17 -14  -2-8.76814 38.1655   1
  18 -14   2 15.6226 34.4691   1
 -18  14  -2-8.19093 36.1442   1
  18 -15  -2 23.9693 37.1192   1
 -18  15   2 8.20857 38.5976   1
  16 -15  -2 99.2703 44.5935   1
 -16  15   2 33.7345 36.8144   1
  15 -15  -2 58.7040 41.0128   1
 -15  15   2 136.575 46.9271   1
  14  15  -2 81.5639 44.1022   1
 -14  15   2-34.7436 35.6442   1
  14 -15  -2-8.35364 36.3602   1
 -14 -15   2-9.20904 36.5909   1
  13  15  -2 53.4678 38.8058   1
 -13  15   2 8.73245 31.6966   1
  13 -15  -2 25.5812 28.3721   1
 -13 -15   2 46.4041 43.6488   1
  12  15  -2 168.085 47.1441   1
 -12  15   2 105.642 42.3497   1
  12 -15  -2 189.138 48.7184   1
 -12 -15   2 137.167 47.3288   1
 -11 -15   2 90.3281 38.8310   1
  11  15  -2 17.4942 36.5204   1
 -10  15   2 206.431 47.5506   1
  10 -15  -2 104.137 39.3426   1
  -9 -15   2 257.413 49.4478   1
  -9  15   2 268.207 45.6345   1
   9 -15  -2 265.785 46.3375   1
   9  15  -2 260.201 47.5495   1
  -8 -15   2-8.73919 36.9667   1
  -8  15   2 50.9585 37.4772   1
   8 -15  -2-43.1588 38.0890   1
   8  15  -2-8.56143 36.2148   1
  -7 -15   2 34.5760 34.4930   1
  -7  15   2 118.887 43.6763   1
   7 -15  -2 76.6445 39.6854   1
   7  15  -2 76.3526 40.0114   1
  -6 -15   2 447.018 58.6904   1
  -6  15   2 431.352 58.8811   1
   6 -15  -2 354.844 53.4479   1
   6  15  -2 403.024 54.4580   1
  -5 -15   2-17.2691 33.1463   1
  -5  15   2 17.2099 30.5825   1
   5 -15  -2-34.6969 30.8286   1
   5  15  -2 16.7188 36.3864   1
  -4 -15   2 319.221 52.4537   1
   4  15  -2 219.103 48.2888   1
  -3  15   2 867.611 83.4989   1
   3  15  -2 1083.22 87.9916   1
  -3 -15   2 1111.21 87.7394   1
   3 -15  -2 922.927 84.5828   1
   2  15  -2 301.001 51.4939   1
  -2  15   2 271.543 51.8433   1
   2 -15  -2 325.925 54.1790   1
  -2 -15   2 405.532 56.4957   1
   1  15  -2 59.7573 29.9848   1
  -1 -15   2 130.034 37.9572   1
   1 -15  -2 33.6831 30.8208   1
   0 -15  -2 318.841 51.5948   1
   0  15  -2 249.346 50.7238   1
   0 -15   2 216.224 44.4084   1
   0  15   2 269.474 49.7292   1
  -1 -15  -2 17.2284 29.9995   1
  -1  15  -2 69.0158 43.8288   1
   1 -15   2 17.2523 39.1025   1
   1  15   2 33.4634 30.3742   1
  -2 -15  -2 935.688 83.6884   1
   2 -15   2 1051.16 86.3172   1
  -2  15  -2 853.933 80.7818   1
   2  15   2 1042.89 85.8291   1
  -3 -15  -2 8.57499 35.1966   1
  -3  15  -2 33.9933 33.2075   1
   3 -15   2 8.53551 33.3527   1
   5 -15   2 26.2692 26.9728   1
  -6 -15  -2 53.3129 39.2906   1
  -6  15  -2 59.6923 37.2035   1
   6 -15   2 60.9377 38.4977   1
   6  15   2 67.0877 40.4330   1
   7  15   2-25.8001 37.4388   1
  -7 -15  -2 44.3342 39.6574   1
  -7  15  -2 26.0260 30.1898   1
   8  15   2 830.815 79.3676   1
  -8  15  -2 841.706 77.6791   1
   8 -15   2 678.200 72.9000   1
  -8 -15  -2 682.165 75.3751   1
   9  15   2 61.2426 37.5677   1
  -9  15  -2 8.88610 35.9119   1
  -9 -15  -2 26.9533 36.3088   1
   9 -15   2 8.67107 36.6984   1
  10  15   2 346.755 57.7821   1
 -10 -15  -2 287.056 54.9029   1
  11  15   2 332.707 58.0103   1
 -11  15  -2 227.815 48.9050   1
  11 -15   2 196.157 43.4486   1
 -11 -15  -2 163.967 46.7418   1
  12  15   2 133.795 44.2628   1
 -12  15  -2 200.997 47.3674   1
 -12 -15  -2 145.236 43.5634   1
  12 -15   2 76.9234 38.1529   1
  13  15   2 79.3645 47.6587   1
 -13 -15  -2 136.319 46.3716   1
  14  15   2-8.73632 38.0427   1
 -14  15  -2 42.4971 40.4475   1
 -14 -15  -2 44.9477 39.1444   1
  14 -15   2 32.7665 37.6007   1
 -15  15  -2 16.8318 38.6207   1
  15 -15   2-8.17199 35.5784   1
 -15 -15  -2 62.3449 45.2342   1
  16  15   2 8.52850 36.0786   1
 -16  15  -2 16.4825 26.7411   1
  16 -15   2 8.05619 24.7997   1
 -17  16   2 80.9654 39.8758   1
  17 -16  -2 7.79878 32.5486   1
 -16  16   2-8.24851 33.8655   1
  16 -16  -2 56.7742 33.2998   1
 -15  16   2 50.2118 37.4332   1
  15 -16  -2-8.22191 33.2195   1
 -14  16   2 68.3614 34.5805   1
  14 -16  -2 32.8731 32.7242   1
  13  16  -2-8.93073 38.3301   1
  12  16  -2 87.8919 38.5000   1
 -12  16   2 148.225 47.1079   1
  12 -16  -2 110.691 40.7351   1
 -12 -16   2 46.4590 38.9629   1
  11  16  -2 79.9793 44.4017   1
 -11  16   2 85.4534 42.7128   1
  11 -16  -2 111.933 44.3730   1
 -11 -16   2 127.945 40.0068   1
  10  16  -2 61.8535 40.0738   1
 -10 -16   2 81.5268 42.1180   1
 -10  16   2 42.8590 34.6714   1
  10 -16  -2 8.64807 34.4118   1
   9  16  -2 96.3588 39.8121   1
  -9 -16   2 53.5148 34.9877   1
   8  16  -2 26.0866 34.0804   1
  -8 -16   2 70.8492 41.7261   1
  -8  16   2 51.0924 37.1656   1
   8 -16  -2 121.761 46.0141   1
   7  16  -2 111.802 41.4521   1
  -7 -16   2 115.010 43.5932   1
   7 -16  -2 51.4163 30.5475   1
  -7  16   2 8.51913 26.3276   1
   6 -16  -2 530.489 67.6893   1
  -6  16   2 675.823 71.7313   1
   5 -16  -2 26.2818 25.4376   1
  -5  16   2 17.2995 28.7696   1
   4 -16  -2 122.233 43.7499   1
  -4  16   2 131.633 41.1122   1
   3 -16  -2 1944.70 131.476   1
  -3  16   2 1952.85 130.121   1
   2 -16  -2 17.6228 35.5920   1
  -2  16   2-34.6132 38.6986   1
   1 -16  -2 1078.31 91.7766   1
  -1  16   2 1040.18 89.4880   1
   0 -16  -2 137.893 42.4410   1
   0  16   2 290.366 48.4348   1
  -1 -16  -2 175.394 45.9296   1
  -1  16  -2 244.132 49.4596   1
   1 -16   2 246.408 49.9045   1
   2  16   2 313.906 49.5072   1
  -2 -16  -2 324.329 52.9770   1
  -2  16  -2 332.148 54.3367   1
   2 -16   2 298.125 51.8346   1
   3  16   2 144.495 46.6425   1
  -3 -16  -2 191.428 48.1409   1
  -3  16  -2 94.5299 42.8275   1
   3 -16   2 223.970 48.8824   1
   4  16   2 94.1116 36.2555   1
  -4 -16  -2 209.089 43.8243   1
  -4  16  -2 188.883 45.3919   1
   4 -16   2 139.606 42.0244   1
   5  16   2-25.8147 39.9737   1
  -5 -16  -2 35.1437 39.2932   1
  -5  16  -2 25.5550 32.1140   1
   5 -16   2 8.88127 30.9030   1
   6  16   2 103.978 43.2285   1
  -6 -16  -2 53.2567 39.3162   1
  -6  16  -2 94.4054 39.5243   1
   6 -16   2 70.0921 37.2184   1
   7  16   2 1378.15 106.376   1
   7 -16   2 1375.90 108.321   1
  -7 -16  -2 1459.24 109.388   1
   8  16   2 25.8601 34.8167   1
  -8  16  -2-26.4102 41.8777   1
  -8 -16  -2 17.9430 40.6440   1
   8 -16   2-26.0557 37.8034   1
   9 -16   2 527.198 62.0701   1
  -9  16  -2 504.637 63.7242   1
  10  16   2 69.7034 35.7726   1
 -10  16  -2 157.481 47.0789   1
  10 -16   2 178.293 46.5350   1
 -10 -16  -2 226.719 48.7684   1
  11  16   2 35.0923 39.7690   1
 -11  16  -2 26.0268 40.3223   1
  11 -16   2 33.7658 38.7545   1
 -11 -16  -2 36.0338 36.9937   1
  12  16   2 61.5612 46.0061   1
 -12  16  -2-8.59195 38.9252   1
 -12 -16  -2-35.8062 38.9634   1
  12 -16   2 8.41611 36.1205   1
  13 -16   2 16.4528 35.3402   1
 -13  16  -2 59.0310 39.2030   1
  14  16   2-26.5451 40.0868   1
 -14 -16  -2 17.9149 35.5920   1
  15  16   2 61.0080 46.9145   1
 -15  16  -2 24.6395 35.7825   1
  15 -16   2 31.9009 38.4082   1
 -15  17   2-8.14820 35.9647   1
  15 -17  -2 48.0320 37.1944   1
 -14  17   2 25.0395 38.7793   1
  14 -17  -2 16.0543 39.0725   1
 -13  17   2 42.2465 38.8143   1
  13 -17  -2 49.5033 35.9637   1
 -12  17   2-25.7124 39.3295   1
  12 -17  -2-8.36980 35.4109   1
 -11  17   2 127.118 40.9864   1
  11 -17  -2 143.523 42.1887   1
 -11 -17   2 54.5030 29.0171   1
 -10 -17   2 36.0965 34.7295   1
 -10  17   2 76.4767 35.4985   1
  10 -17  -2 60.1462 39.0054   1
  10  17  -2 53.0962 40.1677   1
  -9 -17   2 35.8788 31.8830   1
  -9  17   2-8.32185 26.3213   1
   9 -17  -2 17.3132 28.7839   1
   9  17  -2 26.4190 38.3352   1
  -8 -17   2 44.9062 40.1759   1
  -8  17   2 16.8869 30.6428   1
   8 -17  -2 43.3837 36.7165   1
   8  17  -2-8.72848 35.8333   1
  -7 -17   2 189.038 46.9266   1
  -7  17   2 84.8765 41.1751   1
   7 -17  -2 102.519 40.9744   1
   7  17  -2 122.450 40.9619   1
  -6 -17   2 63.0152 32.7444   1
  -6  17   2 8.58985 39.4870   1
   6 -17  -2 25.8963 37.1277   1
   6  17  -2 114.335 42.8701   1
   5  17  -2 419.937 61.5080   1
  -5 -17   2 532.440 64.2612   1
   4  17  -2 326.849 50.5676   1
  -4  17   2 392.850 55.7567   1
   4 -17  -2 351.376 55.7162   1
  -4 -17   2 348.404 50.7606   1
  -3  17   2 79.0067 35.4795   1
   3  17  -2 26.4696 39.9921   1
   3 -17  -2-8.81192 29.3214   1
  -3 -17   2 17.8396 40.4297   1
  -2  17   2 1444.45 107.627   1
   2  17  -2 1569.37 114.483   1
   2 -17  -2 1443.16 107.871   1
  -2 -17   2 1500.11 113.689   1
   1  17  -2 293.431 55.3837   1
   1 -17  -2 193.281 43.1249   1
  -1 -17   2 321.844 53.7512   1
   0  17  -2 613.503 69.3527   1
   0  17   2 575.443 64.3927   1
   0 -17  -2 531.411 62.9951   1
   0 -17   2 551.037 67.1961   1
  -1  17  -2 52.6226 39.9573   1
   1  17   2 180.547 46.4469   1
  -1 -17  -2 95.9227 42.1741   1
   1 -17   2 71.2784 37.9246   1
  -2 -17  -2 79.5131 41.0927   1
  -2  17  -2 26.2781 39.7395   1
   2 -17   2 8.78766 36.6821   1
   2  17   2 86.2865 42.0436   1
  -3 -17  -2 326.558 52.6259   1
  -3  17  -2 302.234 53.0504   1
   3 -17   2 225.721 49.8606   1
   3  17   2 290.467 50.6526   1
  -4 -17  -2 17.5653 30.5559   1
  -4  17  -2-17.2456 39.0647   1
   4 -17   2-44.0280 40.4010   1
   4  17   2 8.53552 30.3348   1
  -6 -17  -2 377.582 55.4250   1
   6  17   2 353.518 55.2133   1
  -6  17  -2 336.271 56.6125   1
   6 -17   2 375.570 58.3357   1
   7  17   2-17.3159 35.5299   1
  -7  17  -2-25.9646 42.5836   1
   7 -17   2 8.72134 39.0013   1
  -7 -17  -2 17.7298 33.4164   1
   8  17   2 521.884 66.9354   1
  -8  17  -2 436.874 62.8898   1
   8 -17   2 379.307 57.8938   1
  -8 -17  -2 524.986 63.6089   1
   9  17   2 59.3288 40.7852   1
  -9  17  -2-26.2866 36.5159   1
   9 -17   2 17.1018 35.6353   1
  -9 -17  -2-17.9612 41.2046   1
  10  17   2 146.165 47.7765   1
 -10  17  -2 172.549 38.9190   1
 -10 -17  -2 133.730 46.4700   1
  10 -17   2 58.6284 31.4009   1
  11 -17   2-8.29871 36.6231   1
 -11  17  -2-17.0515 36.5940   1
  12  17   2 103.060 42.7794   1
 -12 -17  -2 8.90605 37.1909   1
  13  17   2 8.53694 37.1580   1
 -13  17  -2-16.4681 35.3385   1
 -13 -17  -2 8.90085 33.5515   1
  14 -17   2 23.3527 34.8166   1
 -14  17  -2 8.09195 34.7350   1
  13 -18  -2-15.9969 30.1506   1
 -13  18   2 8.19797 26.5969   1
  12 -18  -2-16.3681 33.0599   1
 -12  18   2-8.35036 34.2712   1
  11 -18  -2-8.27173 36.9937   1
 -11  18   2 33.2466 38.6114   1
 -10  18   2 91.8714 39.3575   1
  10 -18  -2 226.851 50.3285   1
  -9 -18   2 9.02770 31.4081   1
  -9  18   2-8.22786 38.2190   1
   9 -18  -2-8.47931 37.4164   1
   9  18  -2-8.75037 38.6125   1
  -8 -18   2 36.2091 36.5722   1
  -8  18   2-24.8298 39.3806   1
   8 -18  -2 34.5230 40.0990   1
   8  18  -2 35.3717 36.2982   1
  -7 -18   2 18.0883 32.8430   1
  -7  18   2 92.2854 42.1955   1
   7 -18  -2 17.0533 39.1530   1
   7  18  -2 26.5245 33.9764   1
  -6  18   2 379.645 57.5225   1
   6 -18  -2 407.764 56.8960   1
  -5  18   2 94.6284 40.1062   1
   5 -18  -2 69.0520 37.7257   1
  -4  18   2 120.596 37.6859   1
   4 -18  -2 61.0721 33.1065   1
   3 -18  -2 78.4549 34.7939   1
  -2  18   2 104.776 41.2507   1
   2 -18  -2 87.9691 40.5658   1
  -1  18   2 322.699 54.1281   1
   1 -18  -2 291.595 55.5437   1
   0  18   2 94.9898 35.1788   1
   0 -18  -2 122.190 33.8151   1
  -1  18  -2 353.271 52.8898   1
   1  18   2 295.733 54.3510   1
   1 -18   2 398.651 53.8131   1
  -1 -18  -2 307.988 53.5631   1
   2  18   2 8.58226 35.2328   1
  -2  18  -2 17.2983 38.1786   1
   2 -18   2 34.6831 35.0358   1
  -2 -18  -2 34.8212 35.1752   1
  -3 -18  -2-17.6254 28.6054   1
  -3  18  -2 25.8283 40.9655   1
   3 -18   2-8.70634 38.4291   1
   3  18   2 77.4983 33.6520   1
  -4 -18  -2 334.002 52.0185   1
  -4  18  -2 273.855 52.5876   1
   4 -18   2 237.449 50.0525   1
   4  18   2 281.806 49.4690   1
  -5 -18  -2 34.9700 31.7162   1
  -5  18  -2 25.2911 31.1897   1
   5 -18   2-26.3084 29.1590   1
   5  18   2 16.9919 27.5693   1
  -6 -18  -2 8.69973 39.4166   1
  -6  18  -2 8.60719 36.4124   1
   6 -18   2 17.4067 34.0049   1
   6  18   2 17.0817 41.1021   1
   7  18   2 119.715 44.0607   1
  -7 -18  -2 78.3901 36.5352   1
   8 -18   2 8.48426 36.9306   1
  -8  18  -2-25.9195 38.6382   1
   9  18   2 265.217 54.3714   1
  -9  18  -2 231.788 43.4729   1
  -9 -18  -2 271.804 54.9425   1
   9 -18   2 234.605 44.1938   1
  10  18   2-42.7498 44.2946   1
 -10 -18  -2 52.4873 38.6017   1
  11  18   2 225.832 49.2471   1
 -11  18  -2 74.8716 38.5881   1
  11 -18   2 89.0440 38.9236   1
 -11 -18  -2 148.691 41.5104   1
  12 -18   2 8.02947 30.8462   1
  12  18   2 33.3850 43.2560   1
 -12  18  -2 49.2697 37.6949   1
  11 -19  -2-8.02176 35.8740   1
 -11  19   2-8.12761 37.7547   1
  10 -19  -2 16.3458 27.8176   1
 -10  19   2 16.2137 29.9952   1
  -9  19   2 40.6534 38.2266   1
   9 -19  -2-24.7186 32.7404   1
  -8  19   2 8.04132 38.2561   1
   8 -19  -2-34.0008 43.1675   1
  -7  19   2 90.3817 43.1617   1
   7  19  -2 96.6611 38.9745   1
   6  19  -2-26.0619 43.6683   1
  -6  19   2 8.27229 28.1569   1
   6 -19  -2-24.9768 28.3382   1
  -6 -19   2-52.7444 41.3349   1
   5  19  -2 220.623 53.0538   1
  -5  19   2 285.419 53.0752   1
  -5 -19   2 213.985 52.3962   1
   5 -19  -2 261.505 50.8067   1
   4  19  -2 124.467 47.4148   1
  -4  19   2 135.885 42.7502   1
   4 -19  -2 137.416 40.9135   1
  -4 -19   2 252.717 54.3940   1
  -3  19   2 119.696 41.7600   1
   3  19  -2 8.91338 44.4739   1
  -3 -19   2 98.7444 41.8513   1
   3 -19  -2 94.7684 40.6619   1
   2  19  -2 17.8467 45.7985   1
  -2 -19   2 53.4787 38.8251   1
   1  19  -2 141.077 41.3139   1
  -1 -19   2 115.502 38.5145   1
   0  19  -2 279.648 57.1212   1
   0 -19   2 257.737 53.5860   1
  -1  19  -2 17.3384 36.8171   1
   1 -19   2 139.332 41.5550   1
  -2  19  -2 162.567 44.9055   1
   2 -19   2 8.60319 37.6216   1
   3  19   2 25.4572 39.9045   1
  -3 -19  -2 17.1278 39.7898   1
  -4 -19  -2-8.68718 37.2887   1
  -4  19  -2 33.5720 42.1878   1
   4 -19   2 34.9947 39.1284   1
   4  19   2 8.49209 38.9675   1
  -5 -19  -2 8.67067 33.2899   1
  -5  19  -2 8.39831 32.8151   1
   5 -19   2-8.57345 28.5086   1
   5  19   2 59.2884 35.3021   1
  -6 -19  -2 120.627 43.5000   1
   6  19   2 166.870 48.9716   1
  -6  19  -2 84.6612 44.9009   1
   6 -19   2 25.5238 38.7633   1
   7  19   2 25.0953 39.7932   1
  -7  19  -2-25.2781 30.5634   1
   7 -19   2 33.5420 30.4164   1
  -7 -19  -2-8.56218 38.2897   1
   8  19   2 75.3035 42.6921   1
  -8  19  -2 118.601 46.5842   1
  -8 -19  -2 76.6397 40.2508   1
   8 -19   2 132.800 42.7792   1
   9 -19   2 105.863 34.5393   1
  -9  19  -2 16.6840 29.7550   1
  10  19   2 66.4683 45.5911   1
   7 -20  -2 16.4217 28.5999   1
  -7  20   2 47.6843 32.1300   1
   6 -20  -2 98.1194 40.5958   1
  -6  20   2 160.952 44.7923   1
   5 -20  -2 32.6736 35.5803   1
  -5  20   2 32.4469 34.8404   1
   4 -20  -2 140.889 42.9474   1
  -4  20   2 165.264 45.2711   1
   4  20  -2 123.289 49.4484   1
  -3 -20   2 26.4312 40.9664   1
   3  20  -2 61.7364 42.9585   1
   2 -20  -2 109.997 39.1122   1
  -2 -20   2 105.365 46.6158   1
  -2  20   2 142.939 44.2422   1
   2  20  -2 78.6646 45.0879   1
  -1 -20   2 438.928 62.2298   1
   1  20  -2 319.389 57.9858   1
  -1  20   2 330.620 52.1941   1
   0 -20   2 34.4867 40.0978   1
   0 -20  -2 59.8016 37.2382   1
   0  20   2 16.9330 34.8009   1
   0  20  -2 85.9742 43.7036   1
  -1 -20  -2 197.223 44.9943   1
   1 -20   2 187.128 44.6410   1
  -1  20  -2 92.9157 38.9284   1
   1  20   2 202.703 47.2056   1
   2 -20   2 8.48362 31.3898   1
  -2 -20  -2 25.3760 29.4377   1
  -2  20  -2 50.3444 37.0329   1
   2  20   2-8.37170 29.1352   1
   3 -20   2 25.6294 40.1784   1
  -3  20  -2 24.9549 41.8210   1
   5  20   2 157.371 43.5272   1
  -5  20  -2 116.042 38.2555   1
   5 -20   2 50.1615 31.7866   1
  -5 -20  -2 76.2394 37.1047   1
   6  20   2 224.294 50.6647   1
  -6  20  -2 213.736 51.8922   1
   6 -20   2 173.995 47.9682   1
  -6 -20  -2 135.700 39.6894   1
   7  20   2 32.6859 43.1640   1
  -7  20  -2 8.24468 39.6825   1
   7 -20   2 32.5386 36.3872   1
  -7 -20  -2 8.41075 37.6216   1
   8  20   2-8.07649 38.4213   1
   0  21   2 24.7084 40.0808   1
   0  21  -2-16.5441 30.0051   1
   0 -21  -2-16.5135 36.4349   1
   1  21   2 131.520 37.9896   1
  -1  21  -2 73.8779 35.5246   1
  -1 -21  -2 157.595 40.1739   1
   1 -21   2 74.3210 32.5824   1
  -2  21  -2 16.2944 31.2787   1
   2 -21   2 8.33319 31.4162   1
  25   0  -3 8.54789 39.7120   1
 -25   0   3 26.6340 39.1822   1
  24   0  -3 16.9080 38.7880   1
 -24   0   3-8.92388 38.8427   1
  23   0  -3 8.62562 34.8413   1
 -23   0   3 8.78151 34.3077   1
  22   0  -3-8.85012 33.3647   1
 -22   0   3-17.0496 30.9258   1
 -21   0   3 8.63663 31.3351   1
  21   0  -3 25.8025 31.2054   1
 -20   0   3-8.64366 30.7277   1
  20   0  -3-24.6970 29.2663   1
 -19   0   3-8.39829 25.8482   1
  19   0  -3 15.9099 29.4257   1
 -18   0   3 32.4164 30.0416   1
  18   0  -3 61.3254 32.4853   1
 -17   0   3 23.1272 29.0803   1
  17   0  -3 29.3387 29.1645   1
 -16   0   3-22.0313 29.1810   1
  16   0  -3 7.04848 27.5372   1
 -15   0   3-6.97249 28.6143   1
  15   0  -3-6.68902 28.7089   1
 -13   0   3 35.9187 23.3934   1
  13   0  -3-5.84987 23.6347   1
  12   0  -3 16.0195 23.5724   1
 -11   0   3 20.4606 21.6493   1
  11   0  -3 14.5898 19.6565   1
 -10   0   3-4.59064 18.8395   1
  10   0  -3-4.38370 19.8606   1
  -9   0   3-4.05432 18.1371   1
   9   0  -3 30.3248 19.6439   1
  -7   0   3 5.79959 15.1881   1
   7   0  -3 30.6925 16.2106   1
  -6   0   3-9.30906 13.1868   1
   6   0  -3 2.20815 12.7155   1
  -5   0   3 13.9123 12.8050   1
   5   0  -3-3.41662 11.9528   1
  -4   0   3 3.54872 11.6401   1
   4   0  -3-2.32100 10.3107   1
  -1   0   3 3.54635 6.98733   1
   1   0  -3 0.96861 8.57773   1
   0   0   3-5.80100 13.1876   1
   0   0  -3-11.6440 14.0525   1
  -1   0  -3-4.16284 15.9082   1
   1   0   3 3.93582 14.9727   1
  -2   0  -3 7.90111 18.0293   1
   2   0   3 12.5402 19.6003   1
  -3   0  -3 3.17926 21.8815   1
   3   0   3 9.24018 20.7226   1
  -4   0  -3 7.48441 19.7635   1
   4   0   3-7.21749 19.9374   1
  -5   0  -3-4.27945 18.1058   1
   5   0   3-12.3807 17.4607   1
  -6   0  -3-9.59711 22.5601   1
   6   0   3 18.5102 23.4992   1
  -7   0  -3-5.27920 22.0025   1
   7   0   3-10.2293 21.9532   1
  -8   0  -3-40.1630 26.9819   1
   8   0   3 11.1409 22.8681   1
  -9   0  -3 12.4740 20.7341   1
   9   0   3-11.8791 21.9706   1
 -10   0  -3 6.64566 26.4175   1
  10   0   3 31.6078 27.9060   1
 -11   0  -3 21.1559 30.2708   1
  11   0   3 6.70356 30.3750   1
 -12   0  -3 7.46068 31.5592   1
  12   0   3-14.1114 26.5970   1
 -13   0  -3 7.79739 35.3281   1
  13   0   3 14.7470 31.6487   1
 -14   0  -3 8.08560 34.2273   1
  14   0   3-61.2827 33.3686   1
 -15   0  -3 16.7924 33.9166   1
  15   0   3 7.91601 32.4888   1
 -16   0  -3-25.0491 27.7589   1
  16   0   3 16.6236 27.6329   1
 -17   0  -3 32.7909 30.3241   1
  17   0   3-26.0395 32.7190   1
  18   0   3 25.4012 34.7480   1
 -18   0  -3-8.49665 32.6176   1
  19   0   3-25.1873 31.6557   1
 -19   0  -3-8.66015 33.2509   1
  20   0   3-41.4947 40.3857   1
 -20   0  -3 52.2347 37.3630   1
  21   0   3 16.6767 33.6806   1
 -21   0  -3-34.6385 35.5379   1
  22   0   3-8.31133 32.4689   1
 -22   0  -3 8.56928 32.3017   1
  23   0   3-8.21378 38.6258   1
 -23   0  -3-33.9426 39.4260   1
  24   0   3 8.06539 36.5487   1
 -24   0  -3 32.9979 35.9167   1
  26  -1  -3-25.0004 32.0065   1
  25   1  -3-26.0281 39.3057   1
  25  -1  -3-17.2391 42.8684   1
 -25  -1   3 8.87326 39.1550   1
 -25   1   3 17.5441 35.4313   1
  24   1  -3-17.3663 38.8305   1
 -24  -1   3 8.89549 32.9050   1
  23   1  -3 8.57303 31.0959   1
 -23  -1   3 17.6933 33.3473   1
 -23   1   3-26.9496 37.4358   1
  23  -1  -3-8.74155 36.4287   1
 -22   1   3 17.9629 38.5571   1
  22  -1  -3 25.5271 37.5587   1
  21   1  -3-8.19023 37.5779   1
 -21  -1   3-17.2936 39.1736   1
 -21   1   3 8.85305 30.1242   1
  21  -1  -3-8.35594 32.6440   1
  20   1  -3 16.4086 28.5546   1
 -20  -1   3 25.0457 27.7652   1
 -20   1   3 17.1508 34.6458   1
  20  -1  -3 16.3166 34.5188   1
  19   1  -3-16.5152 31.7008   1
 -19  -1   3-7.95497 31.6108   1
 -19   1   3-8.34165 27.7338   1
  19  -1  -3-8.00572 29.0411   1
  18  -1  -3 1197.30 91.4359   1
  18   1  -3 1162.08 91.1685   1
 -18  -1   3 1165.51 89.2876   1
  17  -1  -3 3130.98 166.380   1
 -17  -1   3 2773.49 164.700   1
 -17   1   3 3053.81 166.948   1
  16   1  -3 867.920 73.9689   1
 -16  -1   3 989.731 78.4154   1
 -16   1   3 986.581 77.6789   1
  16  -1  -3 880.131 74.1865   1
  15   1  -3 1004.10 74.5143   1
 -15  -1   3 892.601 75.0910   1
 -15   1   3 960.826 76.3430   1
  15  -1  -3 768.945 70.0958   1
 -14   1   3 233.771 40.8077   1
  14  -1  -3 166.418 35.7240   1
 -13  -1   3 1257.04 86.3461   1
  13  -1  -3 1294.96 86.0927   1
 -12  -1   3 253.968 36.1606   1
 -12   1   3 271.725 37.2205   1
  12  -1  -3 299.518 39.3100   1
  12   1  -3 225.806 35.1848   1
  11   1  -3 11612.4 516.022   1
 -11  -1   3 11327.4 517.065   1
 -11   1   3 11570.0 518.558   1
  11  -1  -3 11533.8 520.534   1
  10   1  -3 11576.0 531.294   1
 -10  -1   3 12108.9 533.254   1
 -10   1   3 12246.5 535.853   1
  10  -1  -3 12062.9 533.411   1
   9   1  -3 1261.44 74.7645   1
  -9  -1   3 1221.85 75.0064   1
  -9   1   3 1181.24 75.9102   1
   9  -1  -3 1278.20 76.1495   1
   8   1  -3 22248.4 1011.48   1
  -8  -1   3 22854.6 1012.92   1
  -8   1   3 25153.7 1016.87   1
   8  -1  -3 24445.3 1016.36   1
   7   1  -3 61773.9 2408.44   1
  -7   1   3 58049.6 2412.49   1
  -7  -1   3 56680.9 2408.93   1
   6   1  -3 874.326 47.8053   1
  -6   1   3 753.574 50.3542   1
   6  -1  -3 911.004 51.2128   1
  -6  -1   3 725.622 46.6342   1
  -5   1   3 35219.5 1327.74   1
   5  -1  -3 35180.9 1327.44   1
  -5  -1   3 33421.1 1322.91   1
   4   1  -3 204583. 8507.16   1
  -4   1   3 209280. 8512.16   1
  -4  -1   3 208626. 8507.16   1
   4  -1  -3 179575. 8511.32   1
  -3   1   3 251100. 10720.7   1
   3  -1  -3 257715. 10720.6   1
  -2   1   3 109122. 4695.06   1
   2  -1  -3 113499. 4695.07   1
   1  -1  -3 1013.69 52.7729   1
   1   1  -3 1130.82 49.1811   1
  -1   1   3 1012.93 51.9569   1
  -1  -1   3 918.346 48.0988   1
   0  -1  -3 337471. 12915.3   1
   0   1   3 333069. 12915.0   1
   0   1  -3 290546. 12911.6   1
   0  -1   3 282137. 12911.3   1
  -1   1  -3 188214. 7874.33   1
  -1  -1  -3 191811. 7877.14   1
   1  -1   3 176261. 7874.57   1
   1   1   3 191320. 7874.45   1
  -2   1  -3 246098. 9745.89   1
  -2  -1  -3 231236. 9746.34   1
   2  -1   3 212337. 9744.12   1
   2   1   3 237015. 9746.69   1
  -3   1  -3 2203.71 105.060   1
   3  -1   3 2193.00 105.657   1
   3   1   3 2065.34 104.135   1
  -4   1  -3 19145.2 807.629   1
  -4  -1  -3 18477.8 806.973   1
   4  -1   3 17851.7 806.118   1
   4   1   3 18972.9 808.262   1
  -5   1  -3 18951.3 818.636   1
  -5  -1  -3 17938.1 815.240   1
   5  -1   3 19087.7 817.103   1
   5   1   3 19192.9 819.580   1
  -6   1  -3 20309.3 873.352   1
  -6  -1  -3 19391.0 871.368   1
   6  -1   3 20416.4 872.107   1
   6   1   3 19911.3 873.041   1
  -7   1  -3 285.232 35.8072   1
  -7  -1  -3 347.075 38.7927   1
   7  -1   3 296.688 35.6526   1
   7   1   3 316.834 38.5982   1
  -8   1  -3 1661.25 103.728   1
  -8  -1  -3 1533.05 106.313   1
   8  -1   3 1912.85 106.634   1
   8   1   3 1672.01 104.324   1
  -9   1  -3 10891.8 504.974   1
  -9  -1  -3 10902.7 506.330   1
   9  -1   3 11323.0 505.302   1
   9   1   3 11237.5 506.515   1
 -10   1  -3 2392.97 146.016   1
 -10  -1  -3 2556.68 148.185   1
  10   1   3 2760.94 149.467   1
  10  -1   3 2671.80 148.872   1
 -11  -1  -3 239.184 41.3383   1
 -11   1  -3 164.319 39.2080   1
  11   1   3 216.968 41.0497   1
  11  -1   3 262.407 41.8866   1
 -12  -1  -3 943.399 77.8238   1
 -12   1  -3 1027.76 82.9235   1
  12  -1   3 892.763 77.2721   1
  12   1   3 976.443 79.3745   1
 -13  -1  -3 332.992 49.1798   1
 -13   1  -3 384.814 50.8977   1
  13  -1   3 500.646 55.2065   1
  13   1   3 491.515 57.1295   1
 -14  -1  -3 1121.41 89.7841   1
  14   1   3 1133.06 88.8499   1
 -15   1  -3 646.144 69.0283   1
 -15  -1  -3 814.142 74.0203   1
  15  -1   3 645.712 66.4689   1
  15   1   3 649.290 67.5055   1
 -16   1  -3 68.4875 28.8442   1
 -16  -1  -3 167.406 40.5505   1
  16  -1   3 137.308 35.4677   1
  16   1   3 95.9308 37.4291   1
 -17   1  -3 644.618 66.9830   1
 -17  -1  -3 357.205 53.7378   1
  17  -1   3 569.444 63.5107   1
  17   1   3 429.543 56.0737   1
 -18   1  -3 52.9497 38.4278   1
  18  -1   3-33.6045 37.0881   1
  18   1   3 57.9716 34.5303   1
 -19   1  -3 95.5532 38.5105   1
  19  -1   3 112.456 40.3530   1
 -19  -1  -3 51.9402 39.3931   1
 -20   1  -3-16.8946 27.4121   1
 -20  -1  -3 8.67932 36.7186   1
  20   1   3-33.8734 43.4437   1
 -21  -1  -3 173.294 42.8604   1
 -21   1  -3 77.2202 36.0281   1
  21   1   3 75.5038 35.7612   1
  21  -1   3 101.141 37.9495   1
 -22   1  -3 8.59730 34.7249   1
 -22  -1  -3-17.1773 35.2451   1
  22   1   3 16.6953 36.3340   1
  22  -1   3-8.14335 38.7379   1
 -23  -1  -3 42.8693 37.8335   1
 -23   1  -3-42.1722 40.1227   1
  23   1   3-8.10029 36.2236   1
  23  -1   3 16.2411 38.1778   1
 -24  -1  -3 42.3850 36.8978   1
 -24   1  -3-8.24086 38.2800   1
  24   1   3 7.80069 33.9542   1
  24  -1   3-23.9751 41.4029   1
  26  -2  -3-17.6016 37.7780   1
 -25   2   3 17.8864 38.3863   1
  25  -2  -3 17.4058 35.7187   1
  25   2  -3 8.31550 33.0457   1
 -24   2   3 36.2640 36.0247   1
 -24  -2   3-9.07655 37.8268   1
  24  -2  -3-42.9453 41.3323   1
  24   2  -3-17.0941 40.6602   1
 -23   2   3 27.1645 38.8614   1
 -23  -2   3 26.7320 28.9091   1
  23  -2  -3-8.54416 36.1421   1
  23   2  -3-25.8153 32.4373   1
 -22   2   3 613.217 67.8797   1
  22  -2  -3 642.531 67.6378   1
 -21   2   3 183.022 45.4756   1
 -21  -2   3 94.6760 37.8530   1
  21  -2  -3 143.909 44.6140   1
  21   2  -3 100.803 37.9543   1
 -20   2   3-17.3105 36.6166   1
 -20  -2   3-16.8134 37.1009   1
  20  -2  -3-32.9475 40.0882   1
  20   2  -3 8.15324 32.9369   1
 -19   2   3 667.475 67.6706   1
 -19  -2   3 677.718 66.3477   1
  19  -2  -3 637.427 66.9230   1
 -18  -2   3 189.509 42.1714   1
  18   2  -3 113.371 39.6555   1
 -17   2   3 308.670 46.8673   1
  17  -2  -3 248.301 44.0851   1
  17   2  -3 317.554 48.2050   1
 -16   2   3 1155.15 90.1404   1
 -16  -2   3 1294.32 91.1244   1
  16  -2  -3 1335.22 93.1446   1
  16   2  -3 1201.53 88.5417   1
 -15   2   3 509.634 55.4268   1
 -15  -2   3 400.489 50.4000   1
  15   2  -3 403.890 48.6193   1
  14  -2  -3 3683.09 193.896   1
 -13  -2   3 950.370 70.5496   1
  13   2  -3 907.389 70.9860   1
 -12   2   3 37734.5 1589.59   1
  12  -2  -3 36020.3 1585.89   1
 -12  -2   3 36773.4 1584.16   1
 -11   2   3 3857.66 196.771   1
 -11  -2   3 3674.98 190.598   1
  11  -2  -3 4128.80 196.234   1
  11   2  -3 3796.53 192.128   1
 -10   2   3 17914.4 804.988   1
 -10  -2   3 18499.3 799.176   1
  10  -2  -3 18722.8 804.337   1
  10   2  -3 18153.5 799.830   1
  -9   2   3 40097.3 1737.67   1
   9   2  -3 41368.3 1732.89   1
   9  -2  -3 40388.0 1736.46   1
  -9  -2   3 40320.3 1732.44   1
   8  -2  -3 55667.9 2405.69   1
  -8   2   3 57442.9 2407.14   1
   7   2  -3 10277.8 453.447   1
  -7  -2   3 10399.6 454.052   1
  -6   2   3 40230.0 1619.49   1
   6   2  -3 39380.2 1612.40   1
   6  -2  -3 40130.2 1619.12   1
  -5  -2   3 25545.4 1050.85   1
   5   2  -3 23027.1 1049.51   1
   5  -2  -3 25197.6 1057.29   1
  -5   2   3 25738.3 1057.27   1
   4  -2  -3 13753.9 620.349   1
  -4  -2   3 13897.1 612.848   1
   4   2  -3 14763.2 613.041   1
  -4   2   3 15203.7 621.283   1
  -3  -2   3 10077.2 418.614   1
  -3   2   3 10016.8 425.658   1
   3  -2  -3 9066.23 424.882   1
   3   2  -3 9762.25 418.300   1
   2  -2  -3 64760.3 2674.76   1
  -2   2   3 67363.1 2674.28   1
  -2  -2   3 66170.0 2667.12   1
   2   2  -3 58212.6 2666.26   1
   1  -2  -3 19266.2 842.263   1
   1   2  -3 20845.5 835.656   1
  -1  -2   3 18803.1 835.697   1
  -1   2   3 19399.0 839.915   1
   0   2  -3 118216. 5133.21   1
   0  -2   3 127804. 5134.17   1
   0   2   3 123865. 5137.30   1
   0  -2  -3 116678. 5136.47   1
  -1   2  -3 28823.6 1201.00   1
  -1  -2  -3 28289.1 1202.56   1
   1   2   3 27074.3 1201.45   1
   1  -2   3 28416.9 1200.14   1
   2  -2   3 139279. 5294.77   1
   2   2   3 140585. 5296.41   1
  -2   2  -3 137701. 5295.51   1
  -4   2  -3 4704.08 218.147   1
  -4  -2  -3 4640.06 220.333   1
   4   2   3 4268.52 215.105   1
   4  -2   3 4728.88 217.080   1
  -5   2  -3 49986.1 2030.26   1
  -5  -2  -3 47248.3 2028.83   1
   5   2   3 46506.4 2027.36   1
   5  -2   3 46525.8 2026.69   1
  -6   2  -3 25814.0 1150.05   1
  -6  -2  -3 26655.0 1151.24   1
   6   2   3 27014.1 1150.16   1
   6  -2   3 26856.3 1150.53   1
  -7   2  -3 1864.89 111.309   1
  -7  -2  -3 1814.02 110.874   1
   7   2   3 2152.90 113.657   1
   7  -2   3 1810.32 110.477   1
  -8   2  -3 7689.90 359.423   1
  -8  -2  -3 7538.11 359.059   1
   8   2   3 8122.07 360.692   1
   8  -2   3 7365.62 356.787   1
   9   2   3 3500.71 189.422   1
  -9  -2  -3 3892.03 194.577   1
 -10   2  -3 15816.0 713.943   1
 -10  -2  -3 15683.0 712.584   1
  10   2   3 15921.3 712.311   1
  10  -2   3 16241.7 712.724   1
 -11   2  -3 8436.14 392.619   1
  11   2   3 8218.97 387.728   1
  11  -2   3 9167.95 393.457   1
 -12   2  -3 793.528 73.9358   1
 -12  -2  -3 840.948 75.3259   1
  12   2   3 996.905 77.9689   1
  12  -2   3 922.978 75.1871   1
 -13   2  -3 1222.65 89.4735   1
 -13  -2  -3 1188.65 90.7804   1
  13   2   3 1157.11 89.3509   1
  13  -2   3 1149.93 88.0794   1
  15   2   3 1875.73 118.341   1
  15  -2   3 1532.92 112.679   1
 -15   2  -3 1656.05 116.047   1
 -15  -2  -3 1707.21 116.934   1
 -16   2  -3 447.126 56.4278   1
 -16  -2  -3 299.658 50.9531   1
  16   2   3 454.828 56.9922   1
  16  -2   3 352.206 51.2657   1
 -17   2  -3 112.496 41.3018   1
  17   2   3 66.0009 37.0465   1
  17  -2   3 65.8461 37.9126   1
 -18   2  -3 44.0901 38.3831   1
 -18  -2  -3-8.57706 28.5154   1
  18   2   3 8.38366 29.1695   1
  18  -2   3 8.33980 36.8023   1
 -19   2  -3-71.0516 41.2646   1
 -19  -2  -3-8.70770 34.0293   1
  19   2   3-16.8098 35.0373   1
  19  -2   3 8.41155 35.0651   1
  20   2   3 174.702 46.7605   1
 -20  -2  -3 237.715 48.9825   1
 -21   2  -3 69.1852 38.1791   1
 -21  -2  -3 44.2997 39.1132   1
  21   2   3 8.15171 37.8831   1
  21  -2   3-8.61226 34.8050   1
  22   2   3-23.7153 33.9287   1
 -22  -2  -3 8.92543 35.4661   1
  23   2   3-30.9564 31.7698   1
  23  -2   3 32.7471 29.1070   1
 -23  -2  -3 43.7477 33.5968   1
 -23   2  -3 41.6727 30.2425   1
  24   2   3 61.2389 39.3387   1
  24  -2   3 101.526 38.4988   1
 -24  -2  -3 33.7184 41.9910   1
 -24   2  -3 16.4907 32.2994   1
 -26   3   3 44.3121 33.4664   1
  26  -3  -3 50.6540 36.2874   1
 -25   3   3-26.9047 34.4434   1
  25  -3  -3-25.4501 31.3993   1
 -24   3   3 44.7378 32.5539   1
 -24  -3   3 63.6690 41.8084   1
  24   3  -3 66.1012 41.6056   1
  24  -3  -3 68.0765 37.1260   1
 -23   3   3 124.916 40.9108   1
 -23  -3   3 183.873 43.6500   1
  23   3  -3 284.696 49.4909   1
  23  -3  -3 256.996 49.7597   1
 -22   3   3 293.933 52.9651   1
  22  -3  -3 256.409 48.6102   1
  21   3  -3 243.800 51.6506   1
 -21  -3   3 497.991 60.3941   1
 -20   3   3 705.485 68.8296   1
 -20  -3   3 497.478 62.4445   1
  20   3  -3 568.951 62.8808   1
  20  -3  -3 570.215 63.9893   1
 -19   3   3 407.913 58.0844   1
 -19  -3   3 297.580 50.1857   1
  19   3  -3 283.982 47.7192   1
  19  -3  -3 307.606 51.6155   1
 -18   3   3 66.4370 33.7655   1
 -18  -3   3 47.6129 32.7940   1
  18   3  -3 160.874 35.3602   1
  18  -3  -3 87.2236 35.2033   1
 -17   3   3 3820.94 208.178   1
 -17  -3   3 3874.28 206.156   1
  17   3  -3 3971.50 206.650   1
  17  -3  -3 3543.44 202.694   1
 -16   3   3 573.790 61.9309   1
  16   3  -3 626.338 60.3757   1
 -16  -3   3 539.889 58.1146   1
 -15   3   3 2212.65 131.323   1
 -15  -3   3 2117.48 126.659   1
  15   3  -3 1917.78 122.866   1
  15  -3  -3 1987.12 125.981   1
 -14   3   3 7307.72 321.080   1
  14  -3  -3 5851.38 308.801   1
 -13   3   3 11607.3 520.428   1
 -13  -3   3 11346.1 514.926   1
  13   3  -3 11110.2 513.590   1
  13  -3  -3 11388.6 517.986   1
 -12   3   3 16689.5 733.948   1
 -12  -3   3 15803.8 726.939   1
  12   3  -3 16620.5 727.424   1
  12  -3  -3 16892.5 733.404   1
 -11   3   3 8832.81 409.099   1
  11  -3  -3 8396.07 405.987   1
 -11  -3   3 9229.50 404.212   1
  11   3  -3 8831.02 403.140   1
 -10   3   3 2884.27 153.339   1
  10  -3  -3 2766.70 149.519   1
 -10  -3   3 2872.49 147.383   1
  10   3  -3 2832.57 145.982   1
  -9   3   3 555.826 47.1347   1
   9  -3  -3 515.557 46.1101   1
  -9  -3   3 542.877 44.6039   1
   9   3  -3 407.471 38.2617   1
   8  -3  -3 17625.2 785.287   1
  -8   3   3 18379.1 786.721   1
  -7   3   3 38960.9 1707.92   1
   7   3  -3 40047.6 1701.27   1
  -7  -3   3 42907.5 1703.20   1
   7  -3  -3 37303.8 1707.33   1
  -6   3   3 23664.9 981.288   1
  -6  -3   3 21968.0 974.696   1
   6   3  -3 22517.5 974.260   1
   6  -3  -3 23215.1 983.277   1
   5   3  -3 6267.25 272.004   1
  -5  -3   3 5991.93 272.556   1
   4   3  -3 20078.1 876.307   1
  -4  -3   3 20454.1 877.722   1
   4  -3  -3 21127.0 885.361   1
  -4   3   3 20994.3 885.002   1
  -3  -3   3 67844.3 3001.87   1
  -3   3   3 71419.3 3009.13   1
   3  -3  -3 70393.7 3009.30   1
   3   3  -3 74505.2 3002.18   1
   2  -3  -3 4181.72 214.059   1
  -2  -3   3 4611.28 208.280   1
  -2   3   3 4661.01 214.891   1
   1  -3  -3 374.332 32.2641   1
  -1   3   3 359.749 32.7771   1
  -1  -3   3 325.207 27.8154   1
   1   3  -3 349.053 28.5067   1
   0  -3  -3 124484. 5189.64   1
   0   3  -3 125015. 5185.66   1
   0  -3   3 120397. 5187.37   1
   0   3   3 121226. 5188.62   1
  -1   3  -3 37642.6 1679.05   1
   1  -3   3 40216.3 1679.16   1
   1   3   3 40571.7 1681.71   1
  -1  -3  -3 39526.2 1682.53   1
   2  -3   3 122333. 5178.46   1
  -2   3  -3 122709. 5179.12   1
  -3   3  -3 2664.96 131.235   1
  -3  -3  -3 2538.53 132.090   1
   3   3   3 2568.48 132.243   1
   3  -3   3 2462.55 129.520   1
  -4  -3  -3 4356.68 202.375   1
   4   3   3 4177.69 200.247   1
   4  -3   3 3835.62 198.545   1
  -4   3  -3 4176.82 201.094   1
  -5  -3  -3 7235.28 317.577   1
   5  -3   3 6044.01 312.932   1
  -5   3  -3 7093.09 317.026   1
   5   3   3 6869.06 313.483   1
   6  -3   3 32342.3 1299.54   1
  -6   3  -3 32607.7 1302.91   1
   6   3   3 30464.7 1297.32   1
   7  -3   3 23626.1 1028.51   1
  -7  -3  -3 23739.6 1030.81   1
  -7   3  -3 24100.1 1030.52   1
   7   3   3 23058.9 1025.70   1
   8  -3   3 19930.6 785.993   1
  -8  -3  -3 20534.9 789.520   1
  -8   3  -3 19459.1 787.445   1
  10  -3   3 10404.2 504.058   1
 -10  -3  -3 11374.6 506.843   1
 -10   3  -3 10812.5 505.823   1
  10   3   3 11495.3 505.820   1
  11  -3   3 2186.82 130.764   1
 -11  -3  -3 2338.22 134.039   1
 -11   3  -3 2126.69 131.074   1
  11   3   3 2006.05 127.843   1
  12  -3   3 5357.86 260.866   1
 -12  -3  -3 5432.82 262.220   1
 -12   3  -3 4699.82 262.091   1
  12   3   3 4919.82 257.478   1
  13  -3   3-22.7124 32.4939   1
 -13  -3  -3 7.75183 30.8030   1
 -13   3  -3 39.6563 35.4695   1
  13   3   3 14.7887 31.7366   1
  14  -3   3 1719.76 118.894   1
 -14   3  -3 1923.90 123.665   1
  15  -3   3 2321.79 144.426   1
 -15  -3  -3 2267.82 145.231   1
 -15   3  -3 2458.45 148.763   1
  15   3   3 2397.20 144.543   1
 -16  -3  -3 697.048 74.7478   1
 -16   3  -3 945.195 80.9803   1
  16  -3   3 955.985 82.3702   1
  16   3   3 920.881 79.4222   1
  17  -3   3-41.6411 34.1764   1
 -17  -3  -3 43.7919 38.6477   1
 -17   3  -3 17.3604 35.0598   1
  17   3   3-7.92474 32.0085   1
  18  -3   3 8.43722 28.0575   1
 -18  -3  -3 8.95312 30.4722   1
 -18   3  -3 8.69028 26.7562   1
  18   3   3 47.5604 34.9852   1
  19  -3   3 293.049 50.2744   1
 -19  -3  -3 236.815 50.3733   1
 -19   3  -3 220.077 49.9872   1
  19   3   3 173.291 43.8300   1
 -20  -3  -3-17.7652 28.0965   1
  20   3   3-15.9172 30.0081   1
  21  -3   3 41.7575 30.8940   1
 -21  -3  -3-8.80351 38.8482   1
 -21   3  -3-8.81830 27.1426   1
  21   3   3-8.05574 35.5487   1
  22  -3   3-8.30192 36.6366   1
 -22  -3  -3 34.9001 40.0338   1
 -22   3  -3-43.6030 38.4840   1
  22   3   3-24.1450 42.9072   1
  23  -3   3-8.42944 41.9234   1
 -23  -3  -3 17.4019 42.8109   1
 -23   3  -3 41.1382 37.2751   1
  23   3   3-23.8231 38.6450   1
 -24  -3  -3-17.1016 37.7378   1
 -24   3  -3 7.99959 26.6022   1
  24   3   3 15.6235 38.0208   1
  24  -3   3 40.6788 30.6750   1
  26  -4  -3 58.0387 40.0119   1
 -26   4   3 87.6458 44.6096   1
  24  -4  -3 94.3575 40.8606   1
 -24   4   3 26.5498 36.3795   1
  24   4  -3 25.6074 38.2302   1
 -23  -4   3 18.4224 33.4107   1
  23   4  -3-16.8289 36.1127   1
  22  -4  -3 205.371 47.1413   1
 -22  -4   3 127.048 44.8842   1
 -22   4   3 236.446 47.7918   1
  22   4  -3 182.212 43.6514   1
  21  -4  -3 92.7089 42.5584   1
 -21  -4   3 106.494 40.4144   1
 -21   4   3 141.148 43.1264   1
  21   4  -3 56.8847 35.1178   1
  20  -4  -3 41.8905 29.7934   1
 -20  -4   3 34.4590 37.5113   1
 -20   4   3-8.74372 33.5804   1
  20   4  -3 31.6728 34.9561   1
  19  -4  -3 671.114 68.1086   1
 -19  -4   3 476.895 61.2268   1
 -19   4   3 515.304 63.8734   1
  19   4  -3 482.623 59.4443   1
  18  -4  -3 394.844 53.2499   1
 -18  -4   3 331.464 51.4439   1
 -18   4   3 271.312 49.0903   1
  18   4  -3 362.561 50.3799   1
 -17  -4   3-7.76650 32.3654   1
  17   4  -3 7.05227 30.2665   1
  16  -4  -3 1537.51 109.732   1
  16   4  -3 1750.21 109.678   1
 -16  -4   3 1712.44 111.522   1
 -16   4   3 1678.88 115.311   1
 -15  -4   3 77.2608 31.5527   1
  15  -4  -3 101.292 29.8426   1
  15   4  -3 31.9034 27.5486   1
 -14   4   3 2470.16 149.001   1
  14  -4  -3 2666.93 148.763   1
 -13   4   3 10755.8 478.787   1
  13  -4  -3 9830.69 475.255   1
  13   4  -3 10052.0 469.955   1
 -13  -4   3 10743.9 474.393   1
  12   4  -3 11151.0 519.417   1
 -12  -4   3 12079.3 526.002   1
 -11   4   3 3461.94 181.839   1
  11   4  -3 3384.38 174.910   1
 -11  -4   3 3397.45 177.334   1
  11  -4  -3 3569.25 182.083   1
 -10   4   3 2943.17 157.314   1
  10   4  -3 2780.75 149.318   1
 -10  -4   3 3099.33 153.714   1
  10  -4  -3 2897.30 156.734   1
  -9   4   3 39230.6 1560.38   1
   9   4  -3 35066.1 1548.64   1
  -9  -4   3 35783.9 1550.41   1
   9  -4  -3 35327.5 1555.78   1
  -8   4   3 21484.2 928.390   1
   8   4  -3 21748.3 921.100   1
   8  -4  -3 20376.8 926.784   1
  -8  -4   3 21429.3 922.047   1
   7  -4  -3 39452.4 1614.25   1
  -7   4   3 35969.5 1610.42   1
  -6   4   3 11106.8 493.523   1
  -6  -4   3 11076.7 487.802   1
   6  -4  -3 11496.0 494.946   1
   6   4  -3 10848.9 486.093   1
   5   4  -3 97678.7 4029.94   1
  -5   4   3 97398.5 4040.30   1
  -5  -4   3 102152. 4031.13   1
   4   4  -3 2514.71 122.335   1
  -4   4   3 2490.88 128.306   1
  -4  -4   3 2503.90 122.133   1
   4  -4  -3 2578.65 128.964   1
   3   4  -3 48385.0 2040.28   1
  -3  -4   3 47786.8 2040.90   1
  -2  -4   3 15023.4 663.464   1
   2   4  -3 15756.1 663.461   1
  -1  -4   3 84.4568 20.2075   1
   1   4  -3 91.4026 18.1521   1
   0   4  -3 21925.8 978.683   1
   0  -4   3 23716.7 979.517   1
  -1  -4  -3 237349. 10024.7   1
   1   4   3 237726. 10024.0   1
  -2  -4  -3 809.667 60.4454   1
   2   4   3 768.969 57.2219   1
   2  -4   3 942.503 58.6931   1
  -2   4  -3 852.716 58.3720   1
  -3  -4  -3 15721.4 702.494   1
   3   4   3 16309.6 703.042   1
   3  -4   3 15937.3 700.706   1
  -3   4  -3 16164.1 701.853   1
  -4  -4  -3 1850.04 103.927   1
   4   4   3 1868.19 104.959   1
   4  -4   3 1845.33 104.533   1
  -4   4  -3 1723.23 103.537   1
  -5  -4  -3 8683.76 398.230   1
   5   4   3 8802.18 398.183   1
   5  -4   3 9175.80 399.261   1
  -5   4  -3 8190.32 396.187   1
  -6  -4  -3 2277.06 125.507   1
   6  -4   3 1930.47 121.168   1
   6   4   3 2192.77 122.648   1
  -6   4  -3 2438.61 127.771   1
  -7  -4  -3 95811.2 3931.08   1
   7  -4   3 90198.5 3929.49   1
  -7   4  -3 93648.1 3931.75   1
   7   4   3 90498.5 3927.68   1
   8   4   3 1044.02 75.6495   1
  -8  -4  -3 1136.56 80.5904   1
  -9  -4  -3 28640.5 1163.94   1
   9  -4   3 26926.1 1160.16   1
   9   4   3 25455.2 1156.99   1
  -9   4  -3 25470.6 1161.10   1
 -10   4  -3 2558.79 142.249   1
 -10  -4  -3 2390.26 138.082   1
  10  -4   3 2205.53 135.599   1
  10   4   3 2194.44 132.887   1
 -11   4  -3 6856.06 308.541   1
 -11  -4  -3 6681.64 306.298   1
  11   4   3 5986.58 299.075   1
 -12   4  -3 45.5123 34.8097   1
 -12  -4  -3 53.2107 28.1274   1
  12  -4   3-7.49677 28.7865   1
  12   4   3-6.98844 25.8604   1
 -13  -4  -3 94.5983 34.8583   1
  13   4   3 14.4948 33.3273   1
 -14   4  -3 1402.49 101.546   1
 -14  -4  -3 1089.79 95.3292   1
  14  -4   3 1447.88 100.219   1
  14   4   3 1376.13 98.9351   1
 -15   4  -3 2632.59 156.060   1
 -15  -4  -3 2622.09 155.296   1
  15  -4   3 2407.90 151.646   1
  15   4   3 2495.04 149.956   1
 -16   4  -3 85.8142 40.9392   1
 -16  -4  -3 119.431 40.2259   1
  16  -4   3 32.7452 35.2697   1
  16   4   3 62.7413 34.7454   1
 -17  -4  -3 529.045 61.0319   1
  17   4   3 552.055 59.5852   1
 -18   4  -3 87.2614 32.9866   1
 -18  -4  -3 17.6707 31.4980   1
  18  -4   3 84.3344 32.4681   1
  18   4   3 32.3536 31.6955   1
 -19   4  -3 35.1081 38.2049   1
 -19  -4  -3 17.8698 28.9896   1
  19  -4   3 8.46454 36.8449   1
  19   4   3-8.15209 27.1033   1
 -20   4  -3 192.497 45.2016   1
  20  -4   3 302.383 48.3420   1
 -21  -4  -3 53.5123 34.9637   1
  21  -4   3 124.248 45.4599   1
  21   4   3 41.0810 33.3136   1
 -22   4  -3 43.3669 36.1502   1
  22  -4   3-8.18568 30.8622   1
 -23  -4  -3 8.62063 37.5239   1
  23   4   3 8.10695 38.5663   1
 -24   4  -3-32.8782 32.6595   1
 -24  -4  -3 8.36192 31.5202   1
  24  -4   3 7.99769 30.7004   1
  24   4   3 7.92907 34.5123   1
 -25   5   3 148.358 42.0213   1
  25  -5  -3 159.983 42.8172   1
 -24   5   3 17.5899 33.7611   1
  24  -5  -3-25.5101 37.0122   1
 -23   5   3 167.640 48.6309   1
 -23  -5   3 172.764 44.5842   1
  23  -5  -3 50.8697 41.1608   1
  23   5  -3 136.993 43.3772   1
 -22   5   3-35.6229 32.9428   1
 -22  -5   3 26.9443 34.4769   1
  22  -5  -3 8.48223 26.8222   1
  22   5  -3 25.4727 28.8915   1
 -21   5   3 62.2486 43.3305   1
 -21  -5   3 44.1202 30.7778   1
  21  -5  -3 33.9605 38.5258   1
  21   5  -3 66.9575 34.9481   1
 -20  -5   3-8.66904 35.0189   1
  20   5  -3 32.7905 34.6800   1
 -19   5   3 456.654 55.3301   1
  19   5  -3 526.569 58.5615   1
  19  -5  -3 401.210 53.0498   1
  18  -5  -3 1328.67 99.2936   1
 -18   5   3 1345.64 99.9556   1
 -17  -5   3 1367.83 97.0339   1
  17   5  -3 1181.67 90.8905   1
 -17   5   3 1133.89 95.0621   1
  16  -5  -3-7.71210 34.0341   1
 -16  -5   3 7.52318 28.8827   1
  16   5  -3 28.4603 27.3164   1
  15  -5  -3 4656.68 250.968   1
  15   5  -3 4957.02 249.957   1
 -15  -5   3 5490.09 254.644   1
 -15   5   3 4659.03 252.725   1
  14   5  -3 2179.33 126.897   1
 -14  -5   3 2457.70 132.280   1
 -14   5   3 2299.87 133.142   1
  13  -5  -3 2510.92 140.131   1
 -13  -5   3 2383.84 134.903   1
 -13   5   3 2033.86 135.020   1
  13   5  -3 2332.09 132.548   1
 -12  -5   3 1195.35 84.8123   1
  12   5  -3 1351.59 88.3023   1
 -12   5   3 1285.90 90.8713   1
  12  -5  -3 1345.20 90.8613   1
  11   5  -3 5962.98 284.989   1
 -11  -5   3 6013.56 285.838   1
 -10  -5   3 7229.40 334.035   1
  10   5  -3 6662.05 332.185   1
 -10   5   3 7580.00 343.335   1
  10  -5  -3 7473.04 342.088   1
  -9  -5   3 9545.69 422.901   1
   9   5  -3 9138.29 421.667   1
  -9   5   3 9012.73 428.101   1
   9  -5  -3 9640.20 430.263   1
  -8  -5   3 80440.9 3470.94   1
   8   5  -3 81546.3 3470.75   1
  -8   5   3 82727.8 3478.34   1
   8  -5  -3 82882.9 3478.58   1
  -7  -5   3 2575.00 130.012   1
  -7   5   3 2549.50 135.503   1
   7   5  -3 2423.62 128.396   1
   7  -5  -3 2461.66 135.518   1
   6  -5  -3 1047.34 77.3675   1
  -6   5   3 1332.41 79.7881   1
   5  -5  -3 1904.03 110.744   1
  -5   5   3 2065.37 112.043   1
  -4  -5   3 43390.3 1758.09   1
  -4   5   3 42401.0 1763.84   1
   4  -5  -3 38197.9 1762.27   1
   4   5  -3 40714.5 1756.81   1
  -3  -5   3 16856.8 760.516   1
  -3   5   3 17583.4 766.513   1
   3  -5  -3 18077.1 767.310   1
   3   5  -3 17859.4 759.862   1
   2  -5  -3 245296. 10415.6   1
   2   5  -3 253300. 10408.5   1
  -2   5   3 234735. 10413.2   1
  -2  -5   3 251165. 10409.0   1
   1  -5  -3 74604.0 3151.02   1
  -1   5   3 73774.5 3150.20   1
   0  -5  -3 123097. 5351.60   1
   0   5   3 129886. 5352.21   1
  -1  -5  -3 6320.80 294.396   1
   1   5   3 6433.85 293.017   1
   1  -5   3 6349.69 290.097   1
  -1   5  -3 6155.83 289.144   1
  -2  -5  -3 4246.18 204.247   1
   2   5   3 4253.70 204.309   1
   2  -5   3 4342.35 203.830   1
  -2   5  -3 3917.16 199.984   1
  -3  -5  -3 53741.6 2275.89   1
   3   5   3 54351.4 2274.42   1
   3  -5   3 54019.6 2273.66   1
  -3   5  -3 51182.1 2272.54   1
  -4  -5  -3 57.5215 23.1362   1
   4   5   3 50.3007 23.4256   1
   4  -5   3 24.7753 21.9298   1
  -4   5  -3 25.4405 22.8157   1
  -5  -5  -3 342.309 41.0289   1
   5   5   3 214.526 34.4863   1
   5  -5   3 241.200 35.9707   1
  -5   5  -3 305.520 38.2251   1
  -6  -5  -3 103472. 4253.92   1
   6   5   3 96472.1 4255.37   1
   6  -5   3 100401. 4253.51   1
  -6   5  -3 100170. 4254.85   1
  -7  -5  -3 2959.31 163.115   1
  -7   5  -3 3238.06 168.456   1
   7  -5   3 2803.39 162.418   1
   7   5   3 3211.17 165.060   1
  -8   5  -3 18931.1 847.850   1
   8  -5   3 19353.5 847.527   1
  -9  -5  -3 1277.70 88.7759   1
  -9   5  -3 1369.66 91.3008   1
   9   5   3 1098.55 85.0600   1
   9  -5   3 1143.32 87.9580   1
 -10  -5  -3 8850.21 395.788   1
 -10   5  -3 8211.22 394.870   1
  10   5   3 7926.67 389.899   1
  10  -5   3 8237.94 393.230   1
 -11  -5  -3 1039.38 82.4541   1
 -11   5  -3 1234.54 89.9925   1
  11   5   3 1059.33 81.6356   1
  11  -5   3 1117.88 85.4626   1
 -12  -5  -3 2979.02 166.975   1
  12  -5   3 2566.24 162.661   1
  12   5   3 2685.48 160.992   1
 -13  -5  -3 159.748 38.5901   1
  13  -5   3 94.8403 32.6269   1
 -13   5  -3 177.270 37.5797   1
  14   5   3 69.8980 29.9383   1
 -14  -5  -3 189.930 40.2275   1
  14  -5   3 226.012 46.5308   1
 -14   5  -3 163.354 43.1835   1
 -15   5  -3 1397.09 102.825   1
  15   5   3 1256.45 94.8271   1
  15  -5   3 1146.16 94.8106   1
 -16   5  -3 719.145 76.4345   1
  16  -5   3 741.727 76.7633   1
 -16  -5  -3 914.021 77.9176   1
  17  -5   3 2324.85 144.865   1
 -17   5  -3 2181.91 144.501   1
  18   5   3 490.321 59.3011   1
 -18  -5  -3 571.471 64.0878   1
  18  -5   3 744.471 72.7008   1
 -18   5  -3 612.659 69.5827   1
  19   5   3 50.0672 33.7342   1
 -19  -5  -3 35.1930 31.9447   1
  19  -5   3 25.5787 30.9590   1
 -19   5  -3 25.7856 33.0247   1
  20   5   3 291.462 50.6625   1
 -20  -5  -3 273.119 52.6535   1
  20  -5   3 308.927 48.5721   1
 -20   5  -3 315.882 49.6746   1
  21   5   3 8.26629 33.9322   1
 -21  -5  -3 17.5639 36.6063   1
  21  -5   3 50.0424 40.1424   1
 -21   5  -3 8.59035 37.9151   1
  22   5   3 32.6418 41.4561   1
 -22  -5  -3 26.1225 40.9542   1
 -22   5  -3 25.5874 38.1597   1
  23   5   3 32.2519 31.5327   1
 -23  -5  -3 51.1633 33.3445   1
  23  -5   3 15.9166 27.7261   1
 -23   5  -3 42.0617 29.3037   1
  24   5   3 8.05158 40.0521   1
 -24  -5  -3 32.9342 41.3901   1
  26  -6  -3-8.17080 40.6376   1
 -26   6   3-8.46749 36.8573   1
  25  -6  -3-16.8430 41.8841   1
 -25   6   3 33.8737 40.7513   1
  23   6  -3-26.3114 33.6669   1
  23  -6  -3-8.44148 38.2430   1
 -23   6   3 53.2611 44.1477   1
  22   6  -3 321.656 52.0165   1
 -22  -6   3 204.422 45.5455   1
  21   6  -3 25.6934 37.2809   1
 -21  -6   3 35.0788 38.7007   1
  21  -6  -3-16.8228 26.6022   1
 -21   6   3 26.4519 27.1419   1
  20   6  -3 201.486 45.1879   1
 -20  -6   3 266.475 50.6261   1
  20  -6  -3 247.290 47.4987   1
 -20   6   3 301.218 48.7234   1
  19   6  -3 106.454 40.5507   1
 -19  -6   3 125.751 39.2113   1
 -19   6   3 113.268 36.5986   1
  19  -6  -3 92.2582 39.6973   1
 -18  -6   3 357.981 50.4527   1
  18  -6  -3 267.049 45.5212   1
 -18   6   3 337.283 47.9809   1
  17  -6  -3 1273.42 97.9728   1
  17   6  -3 1412.11 96.5903   1
 -17  -6   3 1176.57 92.6723   1
 -17   6   3 1102.45 94.0220   1
  16   6  -3 3780.30 205.557   1
 -16  -6   3 3832.46 207.609   1
  16  -6  -3 3997.28 211.170   1
  15  -6  -3 937.265 80.1422   1
  15   6  -3 1167.61 83.9830   1
 -15  -6   3 1205.87 87.1762   1
 -15   6   3 1002.23 83.0466   1
  14  -6  -3 6142.90 296.362   1
 -14  -6   3 6009.03 292.591   1
 -14   6   3 5957.18 296.221   1
  14   6  -3 5631.54 288.236   1
 -13   6   3 125.820 32.7618   1
  13  -6  -3 157.809 34.6396   1
 -12  -6   3 104.781 29.1822   1
  12   6  -3 54.8319 23.6403   1
 -12   6   3 92.9166 32.1485   1
  12  -6  -3 84.1703 35.0544   1
 -11  -6   3 58.1987 26.1148   1
  11   6  -3 40.2279 23.3116   1
 -11   6   3 75.6996 30.8498   1
  11  -6  -3 33.4085 29.1626   1
 -10  -6   3 12503.5 588.165   1
  10   6  -3 13638.1 588.597   1
 -10   6   3 13378.7 595.652   1
  10  -6  -3 13099.2 594.032   1
  -9  -6   3 10180.6 486.949   1
   9   6  -3 10767.7 485.194   1
   9  -6  -3 11093.2 494.567   1
  -9   6   3 11194.1 494.385   1
   8  -6  -3 119.588 30.0917   1
  -8  -6   3 73.5994 24.2711   1
   8   6  -3 105.982 25.2140   1
  -8   6   3 167.817 34.9217   1
  -7   6   3 17201.1 755.713   1
   7  -6  -3 15769.7 755.622   1
   7   6  -3 17112.3 747.389   1
  -7  -6   3 18214.6 751.764   1
  -6  -6   3 3305.69 173.891   1
  -6   6   3 3620.57 183.597   1
   6   6  -3 3946.09 178.392   1
   6  -6  -3 3399.57 182.010   1
  -5  -6   3 21930.2 991.791   1
  -5   6   3 24321.7 1000.93   1
   5   6  -3 22011.9 991.470   1
   5  -6  -3 24207.5 1000.98   1
  -4  -6   3 4396.52 211.755   1
  -4   6   3 4956.18 219.681   1
   4   6  -3 4255.19 210.824   1
   4  -6  -3 4202.35 216.484   1
  -3   6   3 40629.7 1742.45   1
   3   6  -3 41192.0 1737.02   1
  -3  -6   3 40947.6 1738.14   1
   3  -6  -3 39747.4 1742.51   1
   2  -6  -3 14747.8 674.384   1
   2   6  -3 15170.7 669.269   1
  -2   6   3 15359.6 674.806   1
  -2  -6   3 15944.1 671.174   1
   1  -6  -3 43646.5 1853.52   1
   1   6  -3 44114.5 1847.30   1
  -1   6   3 42096.3 1851.42   1
  -1  -6   3 43100.0 1846.89   1
   0  -6  -3 140621. 6012.72   1
   0   6  -3 139358. 6008.36   1
   0   6   3 146640. 6013.44   1
   0  -6   3 142177. 6009.26   1
  -1  -6  -3 87897.2 3398.71   1
   1   6   3 86361.5 3397.67   1
   1  -6   3 83632.5 3394.51   1
   2   6   3 284.626 36.5605   1
  -2  -6  -3 216.100 35.1152   1
  -2   6  -3 217.471 32.0125   1
   2  -6   3 270.935 35.5707   1
  -3   6  -3 780.895 60.2684   1
   3  -6   3 787.854 61.5474   1
   3   6   3 817.838 62.2942   1
  -3  -6  -3 866.405 64.2243   1
  -4   6  -3 6745.21 331.639   1
   4  -6   3 7094.99 332.238   1
   4   6   3 7238.74 331.612   1
  -4  -6  -3 7228.19 332.942   1
  -5   6  -3 513.145 51.0564   1
   5  -6   3 568.708 52.2392   1
   5   6   3 637.226 55.0356   1
  -5  -6  -3 608.655 54.9550   1
  -6   6  -3 2964.75 168.074   1
   6  -6   3 3083.72 168.277   1
   6   6   3 3209.68 167.711   1
  -6  -6  -3 3212.28 168.361   1
   7  -6   3 29141.7 1310.25   1
  -7   6  -3 31241.1 1312.97   1
  -8  -6  -3 1083.42 86.8804   1
  -8   6  -3 1330.33 91.5890   1
   8   6   3 1355.10 90.1702   1
   8  -6   3 1348.52 92.3634   1
  -9  -6  -3 9034.74 442.920   1
  -9   6  -3 9739.86 447.023   1
   9   6   3 9384.26 443.295   1
   9  -6   3 9984.31 446.905   1
 -10  -6  -3 6248.45 318.875   1
 -10   6  -3 6511.37 322.159   1
  10   6   3 6588.68 319.796   1
  10  -6   3 6977.22 324.507   1
 -11  -6  -3 854.512 72.2055   1
 -11   6  -3 637.313 66.3011   1
  11  -6   3 715.494 67.4642   1
  11   6   3 766.671 68.6689   1
  12   6   3 680.273 67.3675   1
 -12  -6  -3 796.393 71.7277   1
 -13  -6  -3 398.925 55.4209   1
  13  -6   3 313.502 50.1914   1
 -13   6  -3 359.141 53.5458   1
  14   6   3 1969.70 128.458   1
  14  -6   3 2116.96 131.453   1
 -14   6  -3 1956.63 131.515   1
 -15   6  -3 395.210 54.7667   1
 -15  -6  -3 326.260 48.8055   1
  15  -6   3 415.524 56.7995   1
  16   6   3 2561.42 155.010   1
 -16  -6  -3 2509.97 155.927   1
 -17  -6  -3 1154.55 94.9229   1
 -17   6  -3 1172.64 96.5295   1
  17   6   3 1204.27 96.3265   1
  17  -6   3 1203.85 94.8486   1
 -18   6  -3 449.403 62.4637   1
 -18  -6  -3 477.563 59.3460   1
  18   6   3 509.200 59.7608   1
  18  -6   3 428.972 57.6959   1
 -19   6  -3 332.644 52.7598   1
 -19  -6  -3 409.043 55.7899   1
  19   6   3 357.388 56.3461   1
  19  -6   3 275.691 51.2529   1
 -20   6  -3 8.56214 30.4343   1
 -20  -6  -3-52.1153 44.1110   1
  20   6   3 25.4891 39.4702   1
  20  -6   3 50.1879 33.2408   1
 -21   6  -3 26.0001 28.8263   1
 -21  -6  -3 8.61719 38.0360   1
  21   6   3 58.9166 46.1067   1
  21  -6   3 8.16218 25.1384   1
 -22   6  -3 33.6120 37.6147   1
 -22  -6  -3 34.0385 41.9022   1
  22   6   3 83.1300 39.5806   1
  22  -6   3 16.2826 34.4784   1
 -23   6  -3-16.5152 39.7537   1
  23  -6   3-39.2804 38.6716   1
  24   6   3 23.9036 38.7807   1
 -24  -6  -3 8.17781 37.9926   1
 -26   7   3 16.3484 38.9032   1
  26  -7  -3 40.6421 43.3480   1
 -24   7   3-8.71500 35.7677   1
  24  -7  -3-16.5736 38.9629   1
 -23   7   3 97.0617 44.1543   1
  23  -7  -3 134.796 46.7999   1
 -22   7   3 43.9938 30.6966   1
  22   7  -3 89.0101 41.4087   1
  22  -7  -3 41.9597 33.4224   1
  21  -7  -3 85.7745 36.5179   1
 -21   7   3 112.502 41.8483   1
 -20   7   3 282.697 51.3999   1
  20  -7  -3 297.551 52.1821   1
  20   7  -3 207.271 48.3181   1
 -20  -7   3 320.507 52.3719   1
 -19   7   3 450.729 57.0372   1
 -19  -7   3 279.546 50.1509   1
  19  -7  -3 289.549 46.4374   1
  19   7  -3 379.918 53.6168   1
 -18   7   3 381.755 56.4730   1
  18   7  -3 517.806 62.3858   1
 -18  -7   3 420.572 56.2508   1
 -17  -7   3 48.2152 34.5845   1
  17   7  -3 79.8143 34.8361   1
 -17   7   3 34.5772 32.0796   1
  17  -7  -3 82.7679 37.1030   1
 -16  -7   3 140.502 37.7620   1
  16   7  -3 123.085 36.3756   1
  16  -7  -3 113.684 40.5722   1
 -15   7   3 3952.81 214.220   1
 -15  -7   3 3497.76 205.340   1
  15  -7  -3 3900.52 212.116   1
  15   7  -3 4343.87 213.288   1
 -14   7   3-15.8109 26.9005   1
  14   7  -3 7.10600 28.7029   1
 -14  -7   3-7.20914 27.1761   1
  14  -7  -3-7.58710 25.2238   1
 -13   7   3 2078.00 126.115   1
  13   7  -3 1799.99 116.577   1
  13  -7  -3 1794.71 120.306   1
 -13  -7   3 1906.92 118.911   1
  12  -7  -3 317.940 48.5436   1
 -12   7   3 480.795 56.1166   1
 -11   7   3 786.537 67.7278   1
  11   7  -3 703.741 60.4527   1
 -11  -7   3 655.643 59.8570   1
  11  -7  -3 682.533 65.8251   1
  10   7  -3 2344.94 123.973   1
 -10  -7   3 2280.80 123.734   1
  10  -7  -3 2324.33 130.810   1
  -9   7   3 4109.84 215.422   1
  -9  -7   3 4190.28 209.688   1
   9  -7  -3 4077.57 216.272   1
   9   7  -3 4407.49 210.564   1
   8   7  -3 7252.99 343.307   1
  -8  -7   3 7689.70 348.942   1
  -7   7   3 2499.56 142.151   1
   7  -7  -3 2558.28 142.461   1
  -7  -7   3 2476.55 135.878   1
   6   7  -3 19672.1 855.511   1
  -6   7   3 19253.4 861.992   1
   6  -7  -3 19288.2 862.017   1
  -6  -7   3 20027.1 856.182   1
   5   7  -3 21488.8 913.340   1
  -5   7   3 20917.2 918.990   1
   5  -7  -3 20365.2 919.215   1
   4   7  -3 13224.2 573.275   1
  -4   7   3 13131.0 579.066   1
   4  -7  -3 12683.9 579.214   1
  -4  -7   3 12658.8 573.091   1
   3   7  -3 2424.41 129.653   1
  -3   7   3 2382.77 133.363   1
   3  -7  -3 2568.50 136.288   1
  -3  -7   3 2383.40 129.395   1
  -2   7   3 26257.4 1150.88   1
   2   7  -3 26180.9 1145.50   1
  -2  -7   3 27377.4 1147.34   1
   2  -7  -3 26222.2 1151.47   1
  -1   7   3 15814.5 761.018   1
   1   7  -3 17499.2 756.814   1
  -1  -7   3 17237.6 756.387   1
   1  -7  -3 18580.1 764.321   1
   0   7   3 4894.33 240.466   1
   0   7  -3 4734.15 236.744   1
   0  -7   3 5052.24 238.443   1
   0  -7  -3 5028.38 241.707   1
   1   7   3 13737.4 639.175   1
  -1   7  -3 14487.0 637.675   1
   1  -7   3 13972.2 638.584   1
  -1  -7  -3 15412.7 643.287   1
   2   7   3 3572.96 190.573   1
  -2  -7  -3 3919.19 192.929   1
  -2   7  -3 3565.25 189.073   1
   2  -7   3 3970.52 191.778   1
  -3  -7  -3 5279.90 260.576   1
   3   7   3 5488.41 259.663   1
  -3   7  -3 5194.29 256.003   1
   3  -7   3 5276.69 258.540   1
  -4  -7  -3 29717.9 1312.56   1
  -4   7  -3 30662.4 1313.74   1
   4  -7   3 32144.8 1315.85   1
   4   7   3 28916.7 1311.09   1
  -5   7  -3 25.4471 26.5495   1
   5  -7   3 18.7031 26.4095   1
   5   7   3 36.4749 26.1287   1
  -5  -7  -3 54.6366 30.2252   1
  -6   7  -3 8290.39 397.570   1
   6  -7   3 8627.41 398.693   1
   6   7   3 8760.54 397.768   1
  -6  -7  -3 8285.45 397.915   1
  -7   7  -3 11508.2 528.381   1
   7  -7   3 11217.5 526.714   1
   7   7   3 10910.5 525.481   1
  -7  -7  -3 12677.3 533.175   1
  -8   7  -3 315.886 50.1415   1
  -8  -7  -3 315.070 48.3789   1
   8  -7   3 378.171 47.9641   1
   8   7   3 454.584 52.7469   1
   9  -7   3 1029.25 83.4747   1
  -9  -7  -3 1231.84 89.4788   1
   9   7   3 1305.00 90.4839   1
  -9   7  -3 1172.53 87.8969   1
 -10   7  -3 7.76465 32.8613   1
  10  -7   3-7.54953 32.4178   1
  10   7   3 52.0034 32.7989   1
 -10  -7  -3 45.1559 33.2263   1
 -11   7  -3 414.109 53.8431   1
 -11  -7  -3 473.157 56.4117   1
  11  -7   3 493.013 55.9941   1
  11   7   3 519.774 58.3884   1
 -12   7  -3 532.708 66.9101   1
  12  -7   3 663.578 66.9913   1
 -13   7  -3 2243.11 142.280   1
  13  -7   3 2196.76 140.192   1
  13   7   3 2263.64 140.155   1
 -14   7  -3 1848.66 122.417   1
 -14  -7  -3 1884.49 121.196   1
  14  -7   3 1574.30 114.330   1
  15  -7   3 502.884 63.4730   1
 -15  -7  -3 552.292 63.3822   1
  15   7   3 455.838 59.5890   1
 -15   7  -3 406.474 57.9482   1
  16  -7   3 118.446 34.1006   1
 -16   7  -3 153.709 36.0440   1
  17  -7   3 637.451 68.2459   1
 -17  -7  -3 508.150 62.1947   1
  17   7   3 473.669 59.9862   1
 -17   7  -3 554.618 64.0889   1
 -18  -7  -3 17.3277 32.6626   1
  18   7   3 8.50511 30.8541   1
  19  -7   3-8.36288 38.3732   1
 -19   7  -3-17.5226 39.1833   1
  20  -7   3 131.880 41.6178   1
 -20  -7  -3 68.8023 32.6625   1
 -20   7  -3 60.4813 38.8428   1
  20   7   3 119.295 38.3130   1
  21  -7   3 8.19033 38.0590   1
 -21   7  -3 41.9171 37.9943   1
 -22   7  -3 126.274 45.5501   1
  22   7   3 101.077 47.1857   1
 -22  -7  -3 117.322 40.1594   1
 -23   7  -3 8.09758 38.5203   1
  23   7   3-8.26140 36.9442   1
 -23  -7  -3 8.28818 34.5396   1
  25  -8  -3-8.01598 37.2484   1
 -25   8   3 58.8999 40.0395   1
  24  -8  -3-24.6693 37.7481   1
 -24   8   3-34.4424 36.9749   1
  22  -8  -3-17.0054 39.5059   1
 -22   8   3-25.7981 34.7450   1
 -21   8   3 52.8853 37.8739   1
  21  -8  -3 42.7278 37.2420   1
  21   8  -3 26.8352 37.8831   1
 -21  -8   3 54.2368 37.1417   1
 -20   8   3 251.090 49.3771   1
 -20  -8   3 222.633 46.8687   1
  20  -8  -3 166.072 42.5429   1
  20   8  -3 149.774 44.1274   1
 -19  -8   3 8.73056 39.0421   1
 -19   8   3-26.3203 37.1115   1
  19  -8  -3 75.9280 44.9734   1
  19   8  -3-43.2035 39.6441   1
 -18  -8   3 94.4838 38.1520   1
 -18   8   3 98.0920 41.1453   1
  18  -8  -3 142.729 40.1760   1
  18   8  -3 67.1216 39.2159   1
 -17  -8   3 1304.08 100.741   1
  17  -8  -3 1289.67 102.344   1
  17   8  -3 1399.94 100.934   1
 -16   8   3 204.000 46.4758   1
  16   8  -3 228.220 46.0659   1
 -16  -8   3 197.207 43.7773   1
  16  -8  -3 165.090 41.0166   1
 -15   8   3-8.27845 32.3451   1
  15   8  -3-22.7152 28.0132   1
 -15  -8   3 15.9718 32.2601   1
  15  -8  -3 80.1462 37.2323   1
 -14   8   3 171.573 42.7599   1
  14   8  -3 203.188 38.8980   1
 -14  -8   3 253.953 43.7122   1
  14  -8  -3 176.159 42.3413   1
 -13   8   3 4166.69 220.779   1
  13   8  -3 4169.86 215.987   1
 -13  -8   3 4015.89 215.886   1
  13  -8  -3 4164.49 219.648   1
 -12   8   3 778.614 71.0298   1
  12   8  -3 739.206 65.0749   1
  12  -8  -3 790.137 69.8796   1
 -12  -8   3 742.674 64.8182   1
 -11   8   3 4992.67 261.721   1
  11  -8  -3 5277.36 263.554   1
 -10  -8   3 2458.32 140.425   1
  10   8  -3 2510.49 139.814   1
 -10   8   3 2401.08 145.172   1
  10  -8  -3 2459.12 146.267   1
  -9  -8   3 1452.69 95.9703   1
   9  -8  -3 1461.38 101.234   1
   9   8  -3 1378.03 92.5886   1
  -9   8   3 1682.14 104.850   1
   8  -8  -3 94.4362 27.9787   1
  -8  -8   3 104.185 27.1920   1
  -8   8   3 100.521 26.4941   1
   8   8  -3 86.5427 26.4528   1
   7   8  -3 16333.6 741.848   1
  -7   8   3 16169.1 748.544   1
   7  -8  -3 17295.7 752.123   1
  -7  -8   3 17574.9 746.381   1
  -6  -8   3 630.132 56.4904   1
   5   8  -3 9157.11 409.275   1
  -5  -8   3 8694.89 408.660   1
  -4   8   3 812.780 69.7221   1
   4  -8  -3 924.731 72.3829   1
  -3   8   3 11.8378 23.1358   1
   3   8  -3 15.3537 24.0738   1
   3  -8  -3 18.3476 22.1971   1
  -3  -8   3 26.0478 20.0128   1
   2   8  -3 88.4967 24.6682   1
  -2   8   3 11.7868 26.5353   1
   2  -8  -3 108.226 31.9039   1
  -2  -8   3 85.1179 26.3563   1
  -1   8   3 39231.0 1645.87   1
   1   8  -3 37704.4 1640.05   1
  -1  -8   3 38278.9 1641.16   1
   1  -8  -3 37568.5 1646.11   1
   0   8  -3 3301.43 163.562   1
   0  -8   3 2952.05 160.565   1
   0  -8  -3 3271.30 166.595   1
   1   8   3 6191.98 288.955   1
  -1   8  -3 5898.95 284.159   1
   1  -8   3 5267.92 285.550   1
  -1  -8  -3 6349.20 289.698   1
  -2   8  -3 4173.68 218.151   1
   2  -8   3 4487.26 220.643   1
   2   8   3 4571.42 223.207   1
  -2  -8  -3 4272.20 222.158   1
  -3   8  -3 5059.45 257.256   1
   3  -8   3 5517.56 261.159   1
   4   8   3 1191.29 82.9390   1
  -4  -8  -3 1133.19 83.6330   1
  -5  -8  -3 16268.7 716.182   1
   5   8   3 15791.7 712.684   1
  -5   8  -3 16036.2 714.746   1
   5  -8   3 15811.5 713.140   1
  -6  -8  -3 661.864 60.4930   1
   6   8   3 682.016 60.4528   1
  -6   8  -3 565.350 60.3435   1
   6  -8   3 800.188 66.0217   1
  -7  -8  -3 348.565 47.7359   1
   7   8   3 349.672 48.0439   1
  -7   8  -3 233.801 40.5568   1
   7  -8   3 288.074 43.2506   1
  -8  -8  -3 304.990 44.3555   1
   8   8   3 255.822 43.1001   1
  -8   8  -3 180.650 40.6709   1
   8  -8   3 221.267 44.3226   1
  -9  -8  -3 708.224 66.8992   1
   9   8   3 535.596 60.1783   1
  -9   8  -3 555.182 62.2313   1
   9  -8   3 582.875 62.9978   1
 -10  -8  -3 79.7055 36.8124   1
  10   8   3 189.899 42.1778   1
  10  -8   3 61.5106 35.5286   1
 -10   8  -3 79.5724 36.7517   1
  11  -8   3 47.7733 31.7134   1
 -11   8  -3 57.3217 33.1482   1
 -12   8  -3 965.823 83.6059   1
  12  -8   3 940.923 81.4002   1
  12   8   3 884.790 77.0969   1
 -13   8  -3 4961.60 249.698   1
 -13  -8  -3 4733.33 245.584   1
  13  -8   3 4386.57 241.501   1
  13   8   3 4425.84 241.828   1
 -14  -8  -3 42.5085 37.0606   1
  14   8   3 67.1632 38.5724   1
  14  -8   3 41.3882 35.5837   1
 -14   8  -3 43.0498 36.4769   1
 -15   8  -3 35.4153 30.8155   1
  15  -8   3 8.19375 24.5235   1
  15   8   3 51.0052 40.9154   1
 -15  -8  -3-8.61196 36.9705   1
 -16   8  -3 358.988 58.4749   1
  16  -8   3 330.939 54.7566   1
  16   8   3 335.313 54.0026   1
 -16  -8  -3 426.640 58.5126   1
 -17   8  -3 291.722 47.2229   1
  17  -8   3 280.522 46.8207   1
  17   8   3 345.821 55.2100   1
 -17  -8  -3 394.457 58.4089   1
 -18   8  -3 17.2848 37.6196   1
  18  -8   3 8.36122 34.3145   1
  18   8   3 8.67226 31.4588   1
 -18  -8  -3 8.79437 31.2573   1
 -19   8  -3 122.383 46.1907   1
  19  -8   3 157.485 43.4317   1
  19   8   3 181.956 43.1256   1
 -19  -8  -3 149.303 44.1614   1
 -20   8  -3 51.6147 41.3992   1
  20  -8   3 16.4223 36.2377   1
  20   8   3-25.8468 39.5334   1
 -20  -8  -3 8.73344 37.4863   1
 -21   8  -3 8.41842 37.1638   1
  21  -8   3 32.1233 32.9743   1
  21   8   3 42.6851 31.5976   1
 -21  -8  -3 17.2927 29.4405   1
 -22   8  -3 16.2055 28.8188   1
  22  -8   3 15.8364 29.3116   1
  22   8   3 84.2588 46.9643   1
 -22  -8  -3 8.51185 36.0229   1
  23   8   3 41.2302 39.7179   1
  25  -9  -3-23.8536 36.4944   1
  24  -9  -3-31.4944 40.7940   1
 -24   9   3 8.60578 38.4879   1
  23  -9  -3 24.9412 41.3529   1
 -23   9   3 8.40952 36.0981   1
  22  -9  -3 59.3088 35.8537   1
 -22   9   3-8.66630 30.8159   1
  21  -9  -3-16.6437 31.9452   1
 -21   9   3 8.86812 29.4815   1
  20   9  -3 8.75581 33.0070   1
 -20  -9   3 9.27244 34.9543   1
 -19  -9   3 63.8675 38.6736   1
  19   9  -3 34.4274 35.9530   1
 -19   9   3 71.9085 45.2442   1
  19  -9  -3 67.3048 38.6793   1
 -18  -9   3 44.6676 32.4945   1
  18   9  -3-8.44193 33.0687   1
 -18   9   3 43.6749 39.6471   1
 -17  -9   3 138.432 45.0734   1
  17   9  -3 74.0728 36.6261   1
 -17   9   3 78.4181 41.7189   1
  17  -9  -3 160.980 43.2853   1
  16  -9  -3 1016.99 86.0015   1
 -16   9   3 1132.32 90.7284   1
 -15   9   3 42.2446 28.1221   1
  15   9  -3 38.5464 34.5034   1
 -15  -9   3 39.9963 33.8656   1
  15  -9  -3 16.4859 29.3280   1
 -14   9   3 1251.23 94.1665   1
  14   9  -3 924.893 83.2160   1
 -14  -9   3 1238.70 91.1259   1
  14  -9  -3 1203.17 92.6720   1
 -13   9   3 1251.86 93.9162   1
  13   9  -3 1084.10 86.3393   1
 -13  -9   3 998.751 84.1684   1
  13  -9  -3 1240.89 92.2743   1
  12   9  -3 685.791 63.3501   1
 -12  -9   3 695.603 65.0237   1
 -11   9   3 186.507 40.0291   1
 -11  -9   3 157.996 36.0310   1
  11  -9  -3 247.739 43.6608   1
  11   9  -3 245.083 39.4283   1
 -10   9   3 5180.63 264.988   1
  10  -9  -3 5211.97 266.070   1
 -10  -9   3 5091.95 264.147   1
  10   9  -3 5501.60 261.884   1
   9  -9  -3 2015.10 131.569   1
  -9   9   3 2403.89 136.765   1
   8   9  -3 118.422 32.4152   1
  -8   9   3 241.809 38.1264   1
   8  -9  -3 157.610 33.5089   1
  -8  -9   3 294.307 39.1702   1
   7   9  -3 709.056 61.1272   1
  -7   9   3 675.365 63.8563   1
   7  -9  -3 486.729 61.1277   1
  -7  -9   3 698.926 59.6704   1
   6   9  -3 6999.68 325.304   1
  -6   9   3 6615.45 328.152   1
   6  -9  -3 6620.31 329.546   1
  -6  -9   3 7035.20 326.776   1
   5   9  -3 8052.17 391.221   1
  -5   9   3 8441.78 399.178   1
   5  -9  -3 8755.21 400.584   1
  -5  -9   3 8683.96 394.552   1
  -4   9   3 1341.92 91.9994   1
   4   9  -3 1490.42 89.4205   1
   4  -9  -3 1223.49 89.9136   1
  -4  -9   3 1180.75 85.7409   1
  -3   9   3 453.903 52.2078   1
   3   9  -3 427.019 47.0711   1
  -3  -9   3 568.270 50.9102   1
   3  -9  -3 511.337 53.7069   1
  -2   9   3 2753.74 160.815   1
   2   9  -3 3114.91 159.577   1
   2  -9  -3 2897.62 161.815   1
  -2  -9   3 2921.73 158.910   1
  -1   9   3 12.8572 28.7532   1
   1   9  -3 29.1385 25.0168   1
  -1  -9   3 5.90009 21.8313   1
   1  -9  -3 6.58242 24.3545   1
   0   9   3 12.8422 25.5159   1
   0   9  -3 24.5331 23.1220   1
   0  -9   3 6.19299 19.5862   1
   0  -9  -3-13.3172 28.1680   1
   1   9   3-19.5565 23.6666   1
  -1   9  -3-18.8363 25.7859   1
   1  -9   3-37.9162 29.7268   1
  -1  -9  -3-20.3719 30.3837   1
   2   9   3 94.5827 32.3393   1
  -2  -9  -3 75.5182 33.2318   1
  -3   9  -3 5472.71 270.982   1
   3  -9   3 5601.84 271.764   1
   3   9   3 5341.57 271.341   1
  -3  -9  -3 5580.97 275.210   1
  -4   9  -3 20452.7 889.833   1
  -4  -9  -3 21029.1 893.696   1
   4  -9   3 19051.2 888.189   1
   4   9   3 20106.8 890.720   1
  -5  -9  -3 2225.15 127.523   1
   5   9   3 2281.73 125.831   1
   5  -9   3 2161.61 126.923   1
  -6  -9  -3 5374.19 250.720   1
   6   9   3 4604.41 240.844   1
  -6   9  -3 4764.33 245.534   1
   6  -9   3 4447.83 241.303   1
  -7  -9  -3 66.1724 33.8258   1
   7   9   3 21.1653 26.2159   1
  -7   9  -3 38.0777 27.1796   1
   7  -9   3 111.454 30.1147   1
  -8  -9  -3 156.813 36.8477   1
   8   9   3 131.413 37.5726   1
  -8   9  -3 125.221 41.0023   1
   8  -9   3 167.194 42.7847   1
  -9  -9  -3-7.66659 27.8710   1
   9   9   3 45.2467 29.5194   1
   9  -9   3 47.1320 35.6365   1
  -9   9  -3 120.235 39.4825   1
  10  -9   3 390.977 53.4934   1
 -10   9  -3 366.662 56.1695   1
  11   9   3 23.8123 34.5493   1
  11  -9   3 8.08485 28.7337   1
 -11   9  -3-8.34872 28.4083   1
 -12  -9  -3 189.021 40.0422   1
 -12   9  -3 153.000 38.6559   1
  12  -9   3 156.951 39.0098   1
 -13  -9  -3 78.8417 31.9841   1
  13   9   3 140.290 37.5640   1
 -13   9  -3 68.7256 38.0834   1
  13  -9   3 42.1822 35.3466   1
 -14  -9  -3 282.517 50.9365   1
  14   9   3 185.126 46.2803   1
 -14   9  -3 204.309 45.6683   1
  14  -9   3 249.316 48.0568   1
 -15  -9  -3 62.3288 31.8142   1
  15   9   3 85.2671 34.5961   1
  15  -9   3 83.6544 32.8449   1
 -15   9  -3 78.8509 31.9477   1
 -16   9  -3 177.408 45.6602   1
  16  -9   3 249.716 46.5906   1
  16   9   3 111.846 37.1524   1
 -16  -9  -3 187.795 43.6760   1
 -17   9  -3 8.75023 35.3427   1
  17  -9   3-8.48020 34.2521   1
  17   9   3 8.65112 37.1284   1
 -17  -9  -3-17.8875 36.7024   1
 -18   9  -3 34.0958 36.6765   1
  18  -9   3 75.8179 39.6921   1
  18   9   3 95.2383 44.4897   1
 -18  -9  -3 44.7334 35.6452   1
  19   9   3 43.1305 39.5919   1
 -19  -9  -3 8.91417 34.8408   1
  20  -9   3 24.2837 31.0722   1
 -20   9  -3-25.6105 37.6701   1
 -21   9  -3-16.6718 37.7644   1
  21  -9   3 31.8264 35.5811   1
  21   9   3-8.44802 41.5655   1
 -21  -9  -3-17.4580 42.9479   1
  22   9   3-8.28752 38.0241   1
 -22  -9  -3 17.2280 32.4708   1
  24 -10  -3-23.9005 38.3379   1
 -24  10   3 8.13085 35.8803   1
  22 -10  -3 32.9400 39.1776   1
 -22  10   3-8.62350 37.5386   1
 -21  10   3-26.2438 39.6375   1
  21 -10  -3-8.23155 37.2986   1
 -20  10   3 26.4515 38.3778   1
  20 -10  -3-33.6474 40.9352   1
  20  10  -3 8.74002 33.5498   1
  18 -10  -3 85.3930 35.2167   1
  18  10  -3 85.6857 38.4769   1
 -18 -10   3 76.9816 39.3996   1
 -17  10   3 17.4847 35.3195   1
  17 -10  -3 33.8660 36.8598   1
  17  10  -3 8.36189 33.7833   1
 -17 -10   3 16.8811 28.7305   1
 -16  10   3 17.3096 34.9611   1
  16 -10  -3 8.33717 32.5740   1
  16  10  -3 8.06015 35.0866   1
 -16 -10   3 16.6012 34.0669   1
  15 -10  -3 118.363 40.0870   1
 -15  10   3 129.334 42.2805   1
 -14 -10   3 964.153 80.8579   1
 -14  10   3 1031.80 85.1475   1
  14 -10  -3 730.466 79.3502   1
  14  10  -3 973.010 79.1658   1
 -13  10   3 134.749 40.7832   1
 -13 -10   3 152.923 37.6652   1
  13 -10  -3 147.914 41.5534   1
  13  10  -3 29.6922 26.7748   1
 -12 -10   3 979.554 82.8466   1
 -12  10   3 1034.22 86.6455   1
  12 -10  -3 1156.66 89.5556   1
  12  10  -3 1067.21 84.2445   1
  11 -10  -3 48.3946 33.7349   1
 -11  10   3 32.0016 30.2936   1
  11  10  -3 103.416 33.1577   1
 -11 -10   3 96.0103 34.4255   1
 -10 -10   3 2148.01 128.776   1
  10  10  -3 1915.48 124.080   1
   9 -10  -3 2160.93 139.319   1
  -9 -10   3 2365.09 139.428   1
  -9  10   3 2366.74 141.982   1
   9  10  -3 2385.58 137.890   1
   8 -10  -3 1521.99 107.489   1
  -8  10   3 1786.71 111.596   1
   8  10  -3 1472.68 102.877   1
  -8 -10   3 1554.77 104.030   1
   7  10  -3 3643.55 204.134   1
  -7  10   3 4339.55 213.044   1
   7 -10  -3 4017.73 211.124   1
  -7 -10   3 3787.52 204.331   1
  -6  10   3 6517.84 319.438   1
   6 -10  -3 6528.96 320.718   1
  -5  10   3 1832.03 115.673   1
   5 -10  -3 1654.72 115.404   1
  -4  10   3 4567.14 236.113   1
   4 -10  -3 4684.08 238.356   1
  -3  10   3 25529.0 1100.64   1
   3 -10  -3 24640.7 1099.68   1
  -2  10   3 16603.6 705.026   1
   2 -10  -3 14705.2 705.769   1
  -1  10   3 5317.89 264.075   1
   1 -10  -3 5215.29 264.682   1
   0  10   3 1302.61 91.8203   1
   0  10  -3 1302.50 91.3522   1
   0 -10   3 1213.80 90.6119   1
   0 -10  -3 1297.54 94.0007   1
   1  10   3 48.7088 30.8411   1
  -1  10  -3 81.5642 30.1322   1
   1 -10   3 75.2509 28.2220   1
  -1 -10  -3 64.6045 34.2695   1
   2  10   3 10069.4 471.558   1
  -2  10  -3 10184.3 469.272   1
   2 -10   3 9833.98 468.549   1
  -2 -10  -3 10521.7 473.814   1
  -3  10  -3 1363.39 93.0271   1
   3 -10   3 1169.29 89.3493   1
   3  10   3 1329.00 92.9332   1
  -3 -10  -3 1164.26 88.6866   1
  -4  10  -3 2009.57 126.570   1
   4 -10   3 1940.34 128.996   1
   4  10   3 2110.27 130.376   1
  -4 -10  -3 2233.66 131.984   1
  -5  10  -3 1927.87 126.873   1
   5 -10   3 2144.08 130.722   1
   5  10   3 2039.12 127.868   1
  -5 -10  -3 2082.66 128.594   1
  -6 -10  -3 1312.80 99.2317   1
  -6  10  -3 1484.00 103.320   1
   6 -10   3 1530.51 104.626   1
  -7 -10  -3 2332.24 137.896   1
  -7  10  -3 1929.49 129.605   1
   7 -10   3 2109.14 130.919   1
   7  10   3 2092.61 130.896   1
   8  10   3 7.49502 25.5717   1
  -8 -10  -3 88.7092 31.0137   1
  -9 -10  -3 868.613 77.4346   1
   9  10   3 902.283 78.0851   1
  -9  10  -3 837.402 77.8604   1
   9 -10   3 1032.36 83.0308   1
 -10 -10  -3 56.3511 33.6319   1
  10  10   3 31.2803 34.1209   1
  10 -10   3 57.3158 29.7945   1
 -10  10  -3 75.1326 32.1336   1
 -11 -10  -3 698.484 69.5278   1
 -11  10  -3 802.895 75.3433   1
  11 -10   3 777.194 74.5593   1
 -12 -10  -3 16.6570 35.2696   1
  12  10   3 32.7682 40.3412   1
 -12  10  -3 60.3686 39.1064   1
  12 -10   3 50.2434 34.9372   1
 -13 -10  -3 173.033 46.4581   1
  13  10   3 149.495 47.3874   1
 -13  10  -3 78.0425 40.1758   1
  13 -10   3 144.145 41.1828   1
 -14  10  -3 106.552 40.9951   1
  14 -10   3 110.510 36.2482   1
 -15 -10  -3 8.94882 33.1186   1
  15  10   3 25.5458 33.2824   1
 -15  10  -3 44.1894 40.0525   1
  15 -10   3 25.2848 38.1974   1
  16  10   3 77.1243 32.4922   1
 -16 -10  -3 90.3123 36.0558   1
  17 -10   3-8.31216 33.0293   1
 -17  10  -3-8.77728 34.2911   1
 -18  10  -3 68.8174 41.9728   1
  18 -10   3 75.6570 40.5665   1
  18  10   3 25.7017 41.3386   1
 -18 -10  -3 126.878 47.9601   1
 -19  10  -3 8.33869 37.7774   1
  19 -10   3 8.24075 35.3674   1
  19  10   3-25.5072 39.9731   1
 -19 -10  -3-9.01517 40.8420   1
  20  10   3 8.41129 40.9340   1
  21 -10   3-7.83170 35.9339   1
 -21  10  -3-8.20358 36.2011   1
  23 -11  -3 8.01908 35.8620   1
 -23  11   3 8.27207 39.8066   1
  22 -11  -3 39.7246 35.0799   1
 -22  11   3 17.1640 35.7851   1
 -21  11   3 34.2338 32.8567   1
  21 -11  -3-8.22803 34.8081   1
 -20  11   3-17.8676 38.8897   1
  20 -11  -3 41.2559 40.6010   1
 -19  11   3 69.5924 42.3771   1
  19 -11  -3 34.2073 38.2919   1
  19  11  -3 34.4989 36.5339   1
 -17  11   3 17.4794 38.6034   1
  17 -11  -3 84.2427 40.1110   1
  17  11  -3 42.0848 35.1180   1
 -17 -11   3 17.8211 32.3657   1
 -16  11   3 95.7368 34.1770   1
  16 -11  -3 67.9270 30.9928   1
  16  11  -3 106.184 40.3373   1
 -16 -11   3 62.8040 39.7421   1
 -15  11   3 34.7456 34.6638   1
  15 -11  -3 110.855 39.7403   1
  15  11  -3 89.5426 36.5440   1
 -15 -11   3 69.4748 35.2237   1
 -14  11   3 8.68626 35.0868   1
 -14 -11   3 8.42251 34.5659   1
  14 -11  -3-8.35443 36.8676   1
  14  11  -3 32.0698 33.4138   1
 -13 -11   3 1449.39 102.895   1
  13 -11  -3 1177.92 97.2542   1
 -13  11   3 1387.32 103.863   1
  13  11  -3 1254.13 99.1038   1
  12 -11  -3 141.903 40.9278   1
 -12  11   3 84.5315 35.5804   1
 -12 -11   3 71.4391 38.5223   1
  12  11  -3 172.876 38.9849   1
  11 -11  -3 1741.41 119.464   1
 -11  11   3 1788.69 119.776   1
  11  11  -3 1850.80 119.377   1
 -11 -11   3 1700.19 116.775   1
  10  11  -3 37.9464 32.6043   1
 -10  11   3 7.84406 36.0190   1
  10 -11  -3 74.3023 36.9483   1
 -10 -11   3 23.4263 28.9221   1
   9 -11  -3 2053.30 133.162   1
  -9  11   3 1996.59 132.311   1
   9  11  -3 2114.40 130.579   1
  -9 -11   3 2097.76 130.211   1
   8  11  -3 3124.64 176.891   1
  -8 -11   3 3306.43 179.972   1
   7  11  -3 4872.56 249.171   1
  -7  11   3 5023.86 253.844   1
   7 -11  -3 4916.23 255.119   1
  -7 -11   3 4837.03 249.989   1
   6  11  -3 3147.28 168.647   1
  -6  11   3 2903.72 170.863   1
   6 -11  -3 3021.26 172.485   1
  -6 -11   3 2894.44 166.417   1
   5  11  -3 2501.58 148.362   1
  -5  11   3 2401.80 152.042   1
  -5 -11   3 2897.90 153.435   1
   5 -11  -3 2659.38 156.205   1
  -4  11   3 4579.44 251.246   1
   4  11  -3 5075.03 250.791   1
  -4 -11   3 5328.71 254.692   1
   4 -11  -3 4919.62 253.308   1
  -3  11   3 1851.07 119.903   1
   3  11  -3 2083.38 120.904   1
  -3 -11   3 1770.38 116.791   1
   3 -11  -3 1750.48 118.630   1
  -2  11   3 15226.9 730.272   1
   2  11  -3 17356.9 732.398   1
  -2 -11   3 16556.5 731.584   1
   2 -11  -3 16165.9 732.959   1
  -1  11   3 546.742 59.1257   1
   1  11  -3 555.209 59.1151   1
  -1 -11   3 668.000 62.5027   1
   1 -11  -3 445.346 56.0423   1
   0  11   3 44.0278 32.8923   1
   0  11  -3 114.819 37.9668   1
   0 -11   3 14.4873 30.7238   1
   0 -11  -3 52.5908 36.2230   1
   1  11   3 180.426 37.1551   1
  -1  11  -3 218.125 40.6274   1
  -1 -11  -3 175.951 40.0588   1
   2  11   3 4402.42 215.181   1
  -2  11  -3 3846.58 208.642   1
   2 -11   3 3646.88 206.581   1
  -2 -11  -3 3960.70 211.813   1
  -3  11  -3 2533.39 151.043   1
   3 -11   3 2438.29 149.292   1
   3  11   3 2729.50 154.783   1
  -3 -11  -3 2719.24 155.129   1
  -4  11  -3 4734.09 248.002   1
   4 -11   3 4750.12 248.962   1
   4  11   3 4872.10 251.878   1
  -4 -11  -3 5058.44 253.492   1
  -5  11  -3 2655.95 162.694   1
   5 -11   3 2839.35 165.892   1
   5  11   3 3157.63 169.151   1
  -5 -11  -3 2902.74 168.950   1
   6  11   3 9989.98 468.127   1
  -6 -11  -3 9990.94 469.581   1
  -7  11  -3 148.326 41.8482   1
   7 -11   3 137.223 40.1659   1
  -8 -11  -3 477.643 57.3454   1
   8 -11   3 511.024 59.2692   1
  -8  11  -3 358.273 55.6946   1
   8  11   3 456.253 54.7692   1
  -9 -11  -3 50.8215 36.3559   1
   9 -11   3 8.22535 33.2268   1
  -9  11  -3-33.8041 34.1382   1
   9  11   3 23.8038 31.5315   1
  10 -11   3 50.3939 32.2558   1
 -10  11  -3 8.58753 31.7807   1
 -10 -11  -3 8.69505 36.7931   1
 -11 -11  -3 136.221 40.6217   1
  11 -11   3 181.494 44.1163   1
 -11  11  -3 146.137 44.1986   1
  11  11   3 194.823 46.5120   1
 -12 -11  -3 8.47277 29.4807   1
  12 -11   3 16.7862 30.4465   1
 -12  11  -3 8.68602 33.9356   1
  12  11   3 8.18783 31.9896   1
 -13 -11  -3 427.687 57.9432   1
  13 -11   3 409.015 54.3284   1
  13  11   3 488.338 58.7131   1
 -14 -11  -3 197.546 47.4722   1
  14 -11   3 145.992 38.4286   1
  14  11   3 142.748 43.1151   1
 -14  11  -3 131.087 39.5984   1
 -15 -11  -3 59.9392 32.4410   1
  15  11   3 94.7242 35.4878   1
  16 -11   3-58.5953 40.7620   1
 -16  11  -3-8.74172 38.0780   1
  17  11   3 153.107 41.8192   1
 -17 -11  -3 216.182 47.3194   1
  17 -11   3 97.9849 32.9863   1
 -17  11  -3 139.638 37.9260   1
  18  11   3-25.2763 34.0434   1
 -18 -11  -3 26.0906 36.2543   1
  18 -11   3 16.3701 37.5648   1
 -18  11  -3 85.7183 41.2580   1
  19  11   3 25.0445 39.7189   1
 -19 -11  -3 25.8495 35.9149   1
  19 -11   3-8.13377 31.2311   1
 -19  11  -3 33.0419 31.7173   1
  20  11   3 8.23683 40.9954   1
 -20 -11  -3 51.0202 39.0463   1
  20 -11   3 63.2362 35.8455   1
 -20  11  -3 24.2084 34.1707   1
 -22  12   3 82.9430 42.6110   1
  22 -12  -3 31.4804 37.9434   1
 -21  12   3-51.2626 39.7172   1
  21 -12  -3-24.2324 41.4639   1
 -20  12   3-17.1137 39.7473   1
  20 -12  -3 8.38651 37.0071   1
 -19  12   3-8.63001 34.8589   1
  19 -12  -3-8.40593 35.0319   1
 -18  12   3-26.1083 28.2340   1
  18  12  -3 17.5218 35.9521   1
  18 -12  -3 25.4050 30.7163   1
 -17  12   3 217.043 50.1875   1
  17 -12  -3 151.338 46.6902   1
 -16 -12   3 631.637 71.4382   1
 -16  12   3 785.503 73.7081   1
  16 -12  -3 866.796 75.8510   1
  15 -12  -3-25.6842 38.7886   1
 -15  12   3 17.4327 34.6362   1
 -15 -12   3-17.4153 32.8261   1
  15  12  -3-17.3699 37.2762   1
  14 -12  -3 1200.90 99.4669   1
 -14 -12   3 1394.93 102.102   1
 -14  12   3 1252.10 100.386   1
  14  12  -3 1234.69 97.3613   1
  13 -12  -3 324.661 54.2185   1
 -13 -12   3 273.075 51.2505   1
 -13  12   3 446.322 58.6226   1
  13  12  -3 346.273 52.4597   1
  12 -12  -3 59.4695 38.6272   1
 -12 -12   3 67.8531 36.5480   1
 -12  12   3 110.935 39.7733   1
  12  12  -3 73.7277 40.8728   1
  11 -12  -3 2643.61 158.370   1
 -11  12   3 2479.89 154.958   1
  11  12  -3 2686.27 158.186   1
 -11 -12   3 2593.97 157.028   1
  10  12  -3 184.209 42.2135   1
 -10  12   3 257.549 45.1355   1
  10 -12  -3 262.597 49.3495   1
 -10 -12   3 226.337 42.9867   1
   9  12  -3 54.0859 32.5791   1
  -9  12   3 89.4257 29.3148   1
   9 -12  -3 181.776 36.3044   1
  -9 -12   3 136.977 39.0888   1
   8  12  -3 106.002 32.7195   1
  -8  12   3 56.5885 31.8120   1
   8 -12  -3 89.3600 36.5288   1
  -8 -12   3 109.498 34.7241   1
   7  12  -3 1779.62 116.943   1
  -7  12   3 2009.49 125.476   1
   7 -12  -3 1927.49 123.964   1
  -7 -12   3 1540.42 114.095   1
   6  12  -3 466.241 55.8525   1
  -6  12   3 373.155 54.3656   1
   6 -12  -3 445.841 57.1230   1
  -6 -12   3 423.084 54.4707   1
   5  12  -3 7746.42 376.917   1
  -5 -12   3 8056.80 379.355   1
   4  12  -3 1706.17 119.051   1
  -4 -12   3 2180.58 126.507   1
   3  12  -3 1269.24 92.9305   1
  -3  12   3 1306.93 96.0761   1
   3 -12  -3 1342.94 96.2030   1
  -3 -12   3 1283.62 95.5899   1
   2  12  -3 1702.10 116.925   1
  -2  12   3 2024.53 123.349   1
  -2 -12   3 1643.00 115.708   1
   2 -12  -3 1982.19 123.562   1
  -1  12   3 9998.00 468.665   1
   1  12  -3 9971.48 467.520   1
  -1 -12   3 10071.9 469.836   1
   1 -12  -3 10005.4 470.124   1
   0  12   3 429.468 51.0868   1
   0  12  -3 282.571 47.7841   1
   0 -12  -3 320.767 47.4830   1
   1  12   3 3006.51 176.884   1
  -1  12  -3 3191.31 178.134   1
   1 -12   3 3263.57 178.859   1
  -1 -12  -3 3198.82 179.684   1
   2  12   3 666.410 67.5932   1
  -2 -12  -3 955.926 77.9991   1
  -2  12  -3 852.719 73.9915   1
   2 -12   3 739.203 69.7876   1
  -3  12  -3 5277.39 268.241   1
  -5  12  -3 2257.47 146.041   1
   5 -12   3 2296.65 146.780   1
   5  12   3 2609.94 152.626   1
  -5 -12  -3 2627.49 153.134   1
  -6  12  -3 253.463 43.8045   1
   6 -12   3 321.444 45.7199   1
   6  12   3 393.838 54.0667   1
  -6 -12  -3 253.302 48.3302   1
  -7  12  -3 346.158 47.1820   1
   7 -12   3 190.748 40.5667   1
   7  12   3 268.706 44.8285   1
  -8 -12  -3 50.5336 33.0007   1
  -8  12  -3 59.9025 35.2094   1
   8 -12   3 25.0691 26.5460   1
   8  12   3 124.085 40.3366   1
  -9  12  -3 1312.70 101.872   1
  -9 -12  -3 1315.28 99.8772   1
   9  12   3 1370.55 102.466   1
   9 -12   3 1304.69 100.368   1
  10  12   3 338.634 53.6187   1
 -10 -12  -3 233.462 48.8807   1
  11  12   3-8.30964 35.6704   1
 -11  12  -3 34.7815 36.7887   1
  11 -12   3 25.5861 32.7469   1
 -12 -12  -3 116.301 43.1022   1
  12  12   3 33.3258 35.3068   1
 -12  12  -3 26.1857 37.5217   1
  12 -12   3 33.5949 37.6191   1
 -13 -12  -3 546.159 65.0505   1
  13  12   3 357.833 56.8787   1
 -13  12  -3 597.473 67.0516   1
  13 -12   3 409.513 60.0846   1
  14  12   3 41.9988 38.2042   1
 -14 -12  -3 123.298 42.0315   1
 -15  12  -3 96.0290 40.1700   1
  15 -12   3 51.3160 34.6799   1
 -16 -12  -3 69.3094 41.3408   1
  16  12   3 75.3802 41.7810   1
 -16  12  -3 114.010 36.1356   1
  16 -12   3 49.7457 29.6436   1
 -17 -12  -3 25.8909 34.8598   1
  17  12   3 16.6932 39.7061   1
  17 -12   3-16.2612 36.3607   1
 -17  12  -3 8.57146 38.8331   1
 -18 -12  -3 17.1189 38.7828   1
 -18  12  -3-25.4928 32.0384   1
  18 -12   3-15.9480 27.1404   1
  18  12   3-24.8438 38.4726   1
 -19 -12  -3 59.1581 35.2616   1
  19 -12   3 64.1518 39.9191   1
 -19  12  -3 8.20580 37.6889   1
  19  12   3 32.7123 30.3009   1
  21 -13  -3-15.7460 37.8905   1
 -20  13   3-16.7370 42.0690   1
  20 -13  -3-24.6562 39.1064   1
  19 -13  -3 24.8672 36.5918   1
 -17  13   3 250.442 46.9948   1
  17 -13  -3 198.931 43.5537   1
  16 -13  -3 685.880 73.4781   1
 -16 -13   3 556.880 68.9080   1
 -16  13   3 622.335 70.7285   1
  16  13  -3 743.073 73.5571   1
 -15 -13   3 579.058 66.0379   1
  15  13  -3 511.212 62.2836   1
  14 -13  -3 179.317 46.0187   1
 -14 -13   3 180.661 42.4999   1
 -14  13   3 227.943 46.7916   1
  14  13  -3 61.3868 36.0598   1
  13 -13  -3 129.413 46.4660   1
 -13 -13   3 204.480 46.9505   1
 -13  13   3 211.272 49.8907   1
  12 -13  -3-8.59089 34.7003   1
 -12  13   3-34.5168 37.0354   1
  12  13  -3 8.66577 32.0561   1
 -12 -13   3 8.69143 33.9551   1
  11  13  -3 50.4436 38.6146   1
 -11 -13   3 34.1668 37.7340   1
  10  13  -3 425.815 54.7173   1
 -10  13   3 321.671 50.3262   1
  10 -13  -3 340.023 52.9304   1
 -10 -13   3 390.654 52.4070   1
   9 -13  -3 143.579 37.6128   1
  -9  13   3 99.7192 33.4065   1
   8  13  -3 580.578 63.3886   1
  -8  13   3 545.484 63.0186   1
   8 -13  -3 555.338 64.3085   1
   7  13  -3 2983.89 175.361   1
  -7  13   3 3097.52 180.168   1
   7 -13  -3 3210.68 181.239   1
  -7 -13   3 3177.68 178.992   1
   6  13  -3 8285.91 400.281   1
  -6  13   3 8675.56 404.960   1
   6 -13  -3 8379.30 404.417   1
  -6 -13   3 8162.23 400.196   1
   5  13  -3 806.926 73.1412   1
  -5  13   3 952.659 79.4920   1
   5 -13  -3 961.588 79.8459   1
  -5 -13   3 798.624 74.9391   1
   4  13  -3 132.133 38.2637   1
  -4  13   3 212.341 46.2548   1
   4 -13  -3 107.379 36.9043   1
  -4 -13   3 111.185 39.0780   1
  -3  13   3 262.577 47.2061   1
   3  13  -3 255.659 43.9093   1
  -3 -13   3 242.336 43.5545   1
   3 -13  -3 168.550 42.7202   1
   2  13  -3 6344.79 336.719   1
  -2  13   3 6680.28 339.302   1
  -2 -13   3 7614.72 343.928   1
   2 -13  -3 7145.32 344.158   1
   1  13  -3 778.858 70.0140   1
  -1  13   3 721.720 70.6032   1
   1 -13  -3 688.379 72.7563   1
  -1 -13   3 724.902 70.5336   1
   0  13  -3 5822.86 287.031   1
   0  13   3 5396.68 283.101   1
   0 -13  -3 5807.37 287.752   1
   0 -13   3 5491.63 285.663   1
   1  13   3 72.0469 32.4633   1
  -1 -13  -3 65.2456 35.6169   1
   2  13   3 113.376 38.1942   1
  -2  13  -3 153.296 43.9078   1
   2 -13   3 218.524 44.0423   1
  -2 -13  -3 149.180 43.4426   1
   3  13   3 559.426 62.5560   1
  -3  13  -3 538.546 60.6647   1
   3 -13   3 525.793 57.8044   1
  -3 -13  -3 633.977 65.3819   1
  -4  13  -3 5137.48 260.994   1
   4 -13   3 5170.59 262.533   1
  -4 -13  -3 5581.30 267.535   1
   5  13   3 41.4956 34.6107   1
  -5  13  -3 8.14285 32.9164   1
  -5 -13  -3 42.6162 32.7448   1
  -6  13  -3 243.896 46.9226   1
   6 -13   3 321.373 50.2572   1
   6  13   3 324.564 50.3460   1
  -7  13  -3 17.2017 25.7492   1
   7 -13   3 16.9784 23.0689   1
   7  13   3 68.4307 32.2623   1
  -7 -13  -3 8.70846 26.0708   1
  -8  13  -3 2777.66 159.297   1
   8 -13   3 2481.57 153.759   1
   8  13   3 2692.52 157.106   1
  -8 -13  -3 2194.05 150.977   1
  -9  13  -3 333.101 52.8924   1
  -9 -13  -3 271.404 52.8289   1
   9 -13   3 143.917 39.4870   1
   9  13   3 177.568 43.0896   1
 -10 -13  -3 384.365 54.7045   1
 -10  13  -3 305.686 53.2065   1
  10 -13   3 334.535 53.4160   1
  10  13   3 257.389 50.8254   1
 -11  13  -3 717.870 74.0727   1
 -11 -13  -3 873.918 77.9357   1
  11  13   3 688.180 72.6827   1
  11 -13   3 740.267 74.1208   1
 -12  13  -3 8.74326 32.9790   1
  12 -13   3 50.5293 37.1805   1
 -12 -13  -3 35.3078 39.4911   1
  12  13   3 17.6097 38.8710   1
 -13 -13  -3 26.6919 32.2917   1
  13  13   3 16.9964 32.6410   1
 -13  13  -3-8.75298 35.9371   1
  13 -13   3 76.2853 41.7190   1
 -14  13  -3 95.8822 43.0879   1
  14 -13   3 101.647 41.4303   1
 -15 -13  -3-27.0040 38.0759   1
  15  13   3 8.43512 36.7153   1
 -15  13  -3 8.60536 36.9324   1
  15 -13   3 25.3690 37.8162   1
 -16 -13  -3-8.99194 34.5171   1
  16  13   3 16.7512 34.9039   1
 -16  13  -3 26.3923 32.5421   1
  16 -13   3-16.2442 27.6366   1
 -17 -13  -3 8.96310 36.7871   1
  17  13   3 24.8062 38.4138   1
  17 -13   3 32.2533 40.5308   1
 -17  13  -3-8.38715 37.0149   1
 -18  13  -3 199.628 42.0221   1
 -18 -13  -3 151.331 44.4169   1
  18  13   3 153.966 43.8255   1
  18 -13   3 178.993 38.1702   1
  20 -14  -3 88.0896 34.1177   1
 -20  14   3 105.997 35.2288   1
  18 -14  -3 138.261 39.6634   1
 -18  14   3 168.717 40.6439   1
  17 -14  -3-24.7602 37.3912   1
 -17  14   3 17.0317 38.5802   1
  16 -14  -3 245.858 49.5772   1
 -16  14   3 164.386 46.9278   1
  15 -14  -3 414.808 52.4105   1
  15  14  -3 329.908 56.9061   1
 -15  14   3 191.791 41.7663   1
 -15 -14   3 176.859 49.2392   1
  14 -14  -3 25.6268 39.2196   1
 -14  14   3 43.7758 38.6610   1
  13 -14  -3 95.0204 38.2866   1
  13  14  -3 168.577 47.8689   1
 -13  14   3 44.0682 30.8732   1
 -13 -14   3 63.0911 34.7840   1
  12 -14  -3 241.271 45.5897   1
  12  14  -3 355.586 54.1726   1
 -12  14   3 302.727 51.0363   1
 -12 -14   3 343.621 54.8076   1
 -11  14   3 703.570 72.1777   1
  11  14  -3 633.451 70.1365   1
  11 -14  -3 770.458 74.3342   1
 -11 -14   3 556.904 67.9512   1
  10 -14  -3 1492.90 107.815   1
  10  14  -3 1467.01 105.052   1
 -10 -14   3 1613.15 111.352   1
  -9  14   3-16.8751 35.1679   1
  -9 -14   3-34.4740 35.3737   1
   9 -14  -3 25.8536 34.2482   1
   9  14  -3-41.8974 35.4511   1
  -8 -14   3 67.8444 36.1762   1
   8  14  -3 157.285 43.5565   1
  -7 -14   3 1549.59 112.789   1
   7 -14  -3 1539.44 114.137   1
  -7  14   3 1683.90 115.141   1
   7  14  -3 1603.11 112.564   1
  -6  14   3-8.51484 32.1109   1
  -6 -14   3 24.9274 33.0293   1
   6  14  -3 64.6108 34.6749   1
   6 -14  -3 17.1427 30.4770   1
   5  14  -3 1713.64 121.194   1
  -5  14   3 1898.08 124.024   1
  -5 -14   3 1762.98 121.712   1
   5 -14  -3 2012.21 127.537   1
  -4  14   3 261.430 48.8514   1
   4  14  -3 364.852 56.5124   1
   4 -14  -3 445.356 57.4687   1
  -4 -14   3 470.667 58.7078   1
   3 -14  -3 391.320 55.4466   1
  -3 -14   3 364.261 53.7398   1
   3  14  -3 369.207 53.0141   1
  -3  14   3 535.541 61.3757   1
   2 -14  -3 907.960 80.8502   1
  -2 -14   3 929.771 82.1909   1
   2  14  -3 780.206 77.2393   1
  -2  14   3 882.852 80.0193   1
  -1 -14   3 6205.11 313.980   1
   1 -14  -3 6355.20 315.331   1
   1  14  -3 6347.72 315.206   1
  -1  14   3 6082.50 313.297   1
   0  14  -3 184.667 50.1312   1
   0 -14  -3 226.866 44.2797   1
   0 -14   3 325.665 50.2481   1
   0  14   3 228.063 44.1971   1
  -1  14  -3-16.5997 35.1375   1
  -1 -14  -3 50.2406 28.5275   1
   1 -14   3 42.1709 34.0963   1
   1  14   3 41.1230 28.0217   1
  -2  14  -3 207.888 45.8507   1
   2  14   3 289.778 50.1777   1
   2 -14   3 183.822 43.6021   1
  -2 -14  -3 278.962 48.5513   1
   3 -14   3 2002.64 131.756   1
   3  14   3 1998.69 131.642   1
  -3  14  -3 2230.26 136.940   1
  -3 -14  -3 2002.66 132.534   1
  -4  14  -3 8.31496 35.6875   1
   4 -14   3-25.7589 33.5452   1
  -4 -14  -3-8.72623 31.6537   1
   4  14   3-8.25099 29.3255   1
   5 -14   3 1315.25 99.0923   1
  -5 -14  -3 1305.06 99.9628   1
   5  14   3 1103.69 93.3629   1
  -6 -14  -3 221.276 46.1313   1
  -6  14  -3 120.090 36.6680   1
   6 -14   3 250.256 42.7815   1
  -7  14  -3 513.562 66.7440   1
   8  14   3 70.6789 42.5799   1
  -8  14  -3 79.7565 37.5609   1
   8 -14   3 43.2351 30.8227   1
  -8 -14  -3 35.8040 32.5541   1
   9  14   3 1330.49 100.409   1
  -9  14  -3 1340.97 101.111   1
   9 -14   3 984.865 90.3625   1
  -9 -14  -3 1273.85 98.6575   1
  10  14   3 522.375 60.7411   1
 -10  14  -3 485.008 62.7612   1
 -10 -14  -3 440.638 57.2059   1
  10 -14   3 394.822 58.9929   1
 -11 -14  -3 116.211 38.9829   1
  11  14   3 8.65150 32.6994   1
  12  14   3 121.359 44.7493   1
 -12 -14  -3 115.720 45.4812   1
  12 -14   3 135.023 45.2667   1
 -12  14  -3 104.490 44.9483   1
  13  14   3 226.981 49.1323   1
 -13 -14  -3 141.077 42.0239   1
  13 -14   3 158.814 43.0028   1
 -13  14  -3 121.426 43.6835   1
 -14 -14  -3 35.1337 36.6034   1
  14  14   3-26.2759 34.8014   1
  15  14   3 43.8670 46.9048   1
 -15 -14  -3 52.6223 40.3961   1
  15 -14   3 116.597 37.8978   1
 -15  14  -3 101.761 41.8749   1
  16  14   3 43.5033 30.9617   1
 -16  14  -3 42.5595 41.4522   1
 -16 -14  -3 43.5996 33.5101   1
  16 -14   3 16.2931 40.5465   1
 -17 -14  -3 34.5491 38.1554   1
  17  14   3 57.9881 42.1048   1
 -17  14  -3 33.1412 31.2826   1
  17 -14   3 47.4073 29.8374   1
 -19  15   3 48.7791 30.1293   1
  19 -15  -3 39.4825 29.8231   1
 -18  15   3 24.7187 29.8867   1
  18 -15  -3-15.8574 27.5847   1
 -17  15   3 66.8702 36.0600   1
  17 -15  -3 106.006 36.1678   1
 -16  15   3 8.51810 37.0797   1
  16 -15  -3 16.6933 39.7085   1
  14  15  -3 170.770 45.8894   1
  14 -15  -3 160.892 40.0957   1
 -14  15   3 34.7165 33.0614   1
  13  15  -3 17.8258 34.8208   1
 -13  15   3-8.76463 38.6768   1
  13 -15  -3-8.59010 38.9176   1
 -13 -15   3 36.8116 34.6918   1
  12  15  -3 325.316 53.5812   1
 -12  15   3 164.054 45.0224   1
  12 -15  -3 258.056 51.7156   1
 -12 -15   3 246.042 50.5151   1
 -11 -15   3 144.731 39.1976   1
 -11  15   3 180.887 43.1796   1
  11 -15  -3 87.0998 40.8191   1
  11  15  -3 103.811 38.0413   1
 -10 -15   3 231.821 44.3269   1
  10  15  -3 287.235 46.8543   1
 -10  15   3 166.587 38.8090   1
  10 -15  -3 210.397 43.6142   1
  -9 -15   3 1983.93 132.386   1
  -9  15   3 2014.20 129.699   1
   9 -15  -3 2118.01 132.692   1
   9  15  -3 1771.76 128.061   1
  -8 -15   3 8.66269 31.4286   1
  -8  15   3 25.4641 35.9107   1
   8 -15  -3 25.6147 36.6502   1
   8  15  -3 8.50621 32.0712   1
  -7 -15   3 293.791 47.9248   1
  -7  15   3 301.490 49.3918   1
   7 -15  -3 233.444 48.7654   1
   7  15  -3 277.149 49.3664   1
   6  15  -3 1343.67 99.1398   1
   6 -15  -3 1329.34 97.4346   1
  -6 -15   3 1374.02 100.052   1
  -5 -15   3 25.8632 35.3850   1
  -5  15   3 43.3687 36.6964   1
   5 -15  -3-17.3887 32.7805   1
   5  15  -3 16.8504 35.1174   1
   4  15  -3 865.815 81.1606   1
  -4 -15   3 924.699 82.7516   1
   3  15  -3 168.152 40.2962   1
  -3 -15   3 67.9913 33.5642   1
   2  15  -3 247.977 50.5037   1
  -2  15   3 192.021 42.5883   1
   2 -15  -3 286.189 47.4526   1
   1  15  -3 51.5681 36.3645   1
  -1 -15   3 8.64535 36.5788   1
   1 -15  -3 8.61871 35.3779   1
  -1  15   3 8.42717 33.4942   1
   0  15   3 699.057 72.4881   1
   0 -15  -3 897.076 78.0320   1
   0 -15   3 846.790 75.8491   1
  -1 -15  -3 34.3542 36.3746   1
   1  15   3 116.869 41.9948   1
  -1  15  -3 8.53834 36.6891   1
   1 -15   3 17.3210 33.8815   1
   2 -15   3 1203.35 97.2401   1
  -2  15  -3 1376.01 101.514   1
  -3  15  -3-8.48190 35.8782   1
   3 -15   3 8.57772 33.5096   1
   4  15   3 571.985 64.3406   1
  -4 -15  -3 446.002 59.6379   1
   5  15   3 150.614 40.5025   1
  -5 -15  -3 310.432 51.9722   1
  -5  15  -3 213.388 48.1319   1
   5 -15   3 261.404 50.3016   1
  -6 -15  -3 539.312 62.6647   1
   6 -15   3 393.300 56.5965   1
  -6  15  -3 443.242 59.0739   1
   6  15   3 496.465 58.6116   1
   7  15   3 181.180 40.5526   1
   7 -15   3 130.693 47.7039   1
  -7 -15  -3 125.257 36.6652   1
   8  15   3 932.738 84.9955   1
  -8  15  -3 1051.68 87.9239   1
   8 -15   3 947.849 84.3630   1
  -8 -15  -3 850.096 83.0374   1
   9  15   3 115.066 44.7885   1
  -9  15  -3 114.909 42.8504   1
   9 -15   3 180.194 44.3213   1
  -9 -15  -3 89.3151 38.6824   1
  10  15   3 62.6357 37.9480   1
 -10  15  -3 52.8228 40.9851   1
 -10 -15  -3 81.5820 42.7036   1
  11  15   3 17.7454 33.4863   1
 -11  15  -3 61.5224 41.8415   1
  11 -15   3 25.7887 35.3149   1
 -11 -15  -3 54.1764 31.4573   1
  12  15   3 236.767 52.6845   1
 -12  15  -3 138.121 46.2905   1
  12 -15   3 150.531 44.8882   1
 -12 -15  -3 252.995 52.2309   1
  13  15   3 43.4164 36.7593   1
 -13  15  -3 25.6777 38.3039   1
 -13 -15  -3 35.7440 36.6997   1
  13 -15   3 32.9424 35.8763   1
  14 -15   3 82.4752 35.0147   1
 -14  15  -3 59.4582 32.1572   1
  15  15   3-16.9664 41.7510   1
 -15 -15  -3 70.0429 44.9231   1
  16  15   3-8.41639 29.9233   1
  16 -15   3-48.2096 37.7849   1
 -16  15  -3-8.20128 36.6853   1
  17 -16  -3 15.9954 37.1534   1
 -17  16   3 8.15140 37.4026   1
  15 -16  -3 73.7642 39.5169   1
 -15  16   3 42.3000 37.4131   1
  14 -16  -3 75.0434 34.3662   1
 -14  16   3 76.9138 38.8480   1
  12  16  -3 26.9767 35.7800   1
 -12  16   3 25.7198 40.3507   1
  12 -16  -3 51.2100 38.2147   1
 -12 -16   3 73.5922 38.9580   1
 -11 -16   3-36.4335 39.0991   1
 -11  16   3-17.1190 36.2155   1
  11 -16  -3-8.65509 37.6809   1
  11  16  -3-17.8006 40.3295   1
 -10 -16   3 215.402 50.9710   1
 -10  16   3 158.964 41.8224   1
  10 -16  -3 130.547 40.6083   1
  10  16  -3 229.146 48.8320   1
  -9 -16   3 124.641 43.5725   1
   9  16  -3 253.727 51.7851   1
   8 -16  -3 598.945 64.6540   1
  -8  16   3 671.596 67.7643   1
   7 -16  -3 396.991 56.7208   1
  -7  16   3 500.267 61.3359   1
  -6 -16   3 1277.80 96.7176   1
   6 -16  -3 1034.56 89.9695   1
  -6  16   3 1104.23 89.3797   1
   6  16  -3 1231.79 96.7401   1
   5 -16  -3 305.784 54.0993   1
  -5 -16   3 355.193 56.5358   1
   5  16  -3 285.080 50.8924   1
  -5  16   3 244.630 49.8490   1
  -4 -16   3 77.7847 40.2327   1
   4 -16  -3 35.1372 30.0057   1
   4  16  -3 110.984 42.5405   1
  -4  16   3 52.3135 30.4483   1
  -3 -16   3 497.317 65.2228   1
   3 -16  -3 616.866 68.7702   1
   3  16  -3 663.091 71.0520   1
  -3  16   3 555.346 67.2645   1
  -2 -16   3 815.325 81.2372   1
   2 -16  -3 936.418 81.9622   1
   2  16  -3 869.601 82.6683   1
  -2  16   3 1020.16 85.1794   1
   1 -16  -3 42.7815 33.4568   1
  -1  16   3 25.6127 30.3757   1
   0 -16  -3 821.881 73.8601   1
   0  16   3 623.718 66.6606   1
   1  16   3 67.9272 30.9527   1
  -1  16  -3 69.8722 42.1416   1
   1 -16   3 87.6592 37.7477   1
   2  16   3-16.9269 30.7017   1
  -2 -16  -3 8.70831 34.0228   1
  -2  16  -3-43.0392 37.9860   1
   2 -16   3 8.66672 31.4390   1
   3  16   3 315.681 53.2561   1
  -3 -16  -3 208.408 48.3589   1
  -3  16  -3 241.007 47.9554   1
   3 -16   3 262.423 49.5164   1
   4  16   3 137.163 36.4241   1
  -4 -16  -3 34.9191 30.5644   1
  -4  16  -3 85.4431 44.3976   1
   4 -16   3 53.4354 41.0044   1
   5  16   3 568.822 66.5485   1
  -5 -16  -3 530.206 63.9606   1
  -5  16  -3 563.156 68.3133   1
   5 -16   3 684.785 73.6530   1
  -6 -16  -3 35.6724 37.7287   1
   6 -16   3-8.79486 37.7506   1
  -6  16  -3-26.1822 39.5432   1
   6  16   3 51.6979 35.3644   1
   7  16   3 583.527 63.7059   1
  -7 -16  -3 589.669 64.6536   1
   8 -16   3 390.969 56.5093   1
  -8  16  -3 365.038 56.7060   1
   9  16   3 121.339 45.8414   1
  -9  16  -3 87.9952 44.2831   1
   9 -16   3 213.559 46.0381   1
  -9 -16  -3 216.503 49.4371   1
  10  16   3-8.72269 39.0139   1
 -10  16  -3-17.4668 40.0761   1
 -10 -16  -3-8.95800 37.8994   1
  10 -16   3-34.0026 41.3739   1
  11  16   3 253.494 53.1752   1
 -11 -16  -3 204.635 51.7313   1
  12 -16   3-8.29991 33.5238   1
 -12  16  -3 8.51080 32.6699   1
  13  16   3 131.897 41.4306   1
 -13  16  -3-8.40056 37.6664   1
 -13 -16  -3 71.2009 36.0525   1
  14  16   3 34.6375 31.4495   1
 -14  16  -3 41.4779 40.4008   1
  14 -16   3 56.4879 41.0093   1
 -14 -16  -3 26.4423 31.3650   1
  15  16   3-42.5891 44.5637   1
 -15  16  -3-8.12800 26.3782   1
 -15 -16  -3 8.76204 40.7060   1
  15 -16   3-23.7354 29.8312   1
  15 -17  -3 71.8637 40.1371   1
 -15  17   3-41.2238 41.4433   1
  13 -17  -3 74.9032 43.6173   1
 -13  17   3 50.9503 37.5642   1
  12 -17  -3-8.39639 35.5267   1
 -12  17   3 50.6043 39.1858   1
 -10 -17   3-9.05143 34.1208   1
 -10  17   3 8.31641 26.2995   1
  10 -17  -3 17.1476 28.5043   1
  10  17  -3 8.87010 35.2458   1
  -9 -17   3-9.06264 32.2077   1
  -9  17   3-8.38847 34.4237   1
   9 -17  -3-17.3334 35.0054   1
   9  17  -3 52.7331 35.4987   1
  -8 -17   3 208.626 47.4250   1
  -8  17   3 118.340 40.2512   1
   8 -17  -3 153.885 42.9960   1
   8  17  -3 132.927 40.1415   1
  -7 -17   3 36.1826 31.4866   1
  -7  17   3-8.52008 36.5798   1
   7 -17  -3 8.56159 37.2789   1
   7  17  -3 53.0631 36.3063   1
   6 -17  -3 8.73420 31.6914   1
  -6 -17   3 17.7714 36.4735   1
  -6  17   3 34.5483 37.0773   1
   6  17  -3 17.6120 38.8667   1
  -5 -17   3 8.80312 33.1958   1
   5  17  -3 34.8000 37.3493   1
  -4 -17   3 233.127 50.3497   1
   4  17  -3 195.092 49.3967   1
  -3 -17   3 81.2209 40.3895   1
   3 -17  -3 17.6416 32.0359   1
   3  17  -3 80.3369 39.4223   1
  -3  17   3-8.73579 34.7486   1
   2 -17  -3 52.8478 36.1859   1
  -2 -17   3 35.9096 35.1130   1
  -2  17   3 69.4982 38.3723   1
   2  17  -3 8.94491 33.7613   1
   1 -17  -3-8.59052 35.8003   1
  -1 -17   3-17.8970 33.1016   1
   1  17  -3-8.89464 34.7487   1
  -1  17   3 8.48516 33.1491   1
   0 -17  -3 216.364 45.4967   1
   0 -17   3 205.980 47.8943   1
   0  17  -3 211.378 50.0757   1
   0  17   3 291.462 46.3543   1
  -1 -17  -3 8.80220 37.2334   1
  -1  17  -3-8.76340 38.1440   1
   1 -17   3-8.80153 34.3843   1
  -2  17  -3 728.539 75.4734   1
  -2 -17  -3 869.792 79.4291   1
   2 -17   3 619.435 70.3704   1
   2  17   3 656.975 69.9325   1
  -3  17  -3-17.3141 37.1581   1
   3 -17   3 44.2891 36.9177   1
  -4  17  -3 50.8248 38.4599   1
   4 -17   3 71.3104 39.4157   1
  -5 -17  -3 69.9330 34.8559   1
   5  17   3 51.4770 38.4771   1
  -5  17  -3 87.1850 42.5275   1
   5 -17   3 70.3686 41.4562   1
   6  17   3 335.942 58.3162   1
  -6  17  -3 182.616 46.3636   1
   6 -17   3 341.712 56.4788   1
  -6 -17  -3 361.564 58.5994   1
   7  17   3 224.923 46.3597   1
  -7  17  -3 175.942 49.2344   1
   7 -17   3 121.499 44.7664   1
  -7 -17  -3 203.544 43.3054   1
   8  17   3 288.929 54.1623   1
  -8  17  -3 344.326 60.6968   1
  -8 -17  -3 337.825 59.0179   1
   8 -17   3 361.833 54.8592   1
   9  17   3 196.531 51.5157   1
  -9 -17  -3 106.443 44.5772   1
  10 -17   3 75.3698 40.4867   1
 -10  17  -3 111.855 42.5139   1
  11  17   3 42.6499 33.9589   1
 -11  17  -3 119.032 44.9528   1
  11 -17   3 58.2968 41.0303   1
 -11 -17  -3 8.84773 30.1797   1
  12  17   3 50.8714 41.2632   1
 -12  17  -3-24.9750 29.5909   1
 -12 -17  -3 17.6795 38.4797   1
  12 -17   3-40.6053 28.8662   1
  13 -17   3 7.88049 35.7075   1
 -13  17  -3 24.5765 40.3121   1
  14  17   3-16.8047 46.0244   1
  13 -18  -3-8.08093 33.6761   1
 -13  18   3 16.5329 35.9809   1
  12 -18  -3-16.3956 37.1453   1
 -12  18   3 49.5972 41.5513   1
 -11  18   3 124.071 45.1877   1
  11 -18  -3 116.506 44.2410   1
 -10  18   3 8.22082 40.0055   1
  10 -18  -3-8.38996 38.4936   1
  -9  18   3-24.6527 38.6342   1
   9 -18  -3 17.1321 36.7638   1
  -8 -18   3-9.11846 31.0269   1
  -8  18   3 50.0197 40.5694   1
   8 -18  -3 34.0610 38.0796   1
   8  18  -3-44.5799 37.7148   1
  -7  18   3 108.922 43.9606   1
   7 -18  -3 50.5693 42.9325   1
  -6  18   3 8.52395 37.1291   1
   6 -18  -3 59.8599 42.0985   1
  -5  18   3-8.55243 38.2466   1
   5  18  -3-35.8117 36.7412   1
   5 -18  -3 8.69197 37.3048   1
  -5 -18   3 9.05316 35.3682   1
   4  18  -3 8.99229 40.7392   1
  -4  18   3-8.68556 35.6440   1
  -4 -18   3 9.11032 40.2018   1
   4 -18  -3-26.0567 36.1967   1
  -3  18   3-34.7830 31.5452   1
   3  18  -3-9.00360 36.3696   1
   3 -18  -3-17.4961 26.1709   1
  -3 -18   3 36.2314 34.7737   1
   2  18  -3 9.02616 39.2913   1
  -2  18   3-8.67529 40.3010   1
   2 -18  -3-17.5869 37.7432   1
  -2 -18   3-35.9040 40.6682   1
   1 -18  -3 17.4508 39.5359   1
   0  18   3 16.8134 33.4262   1
   0 -18  -3 42.5554 35.4901   1
   1  18   3 179.330 46.6533   1
  -1  18  -3 104.498 39.2928   1
  -1 -18  -3 103.449 38.9052   1
   1 -18   3 113.512 43.7404   1
  -2 -18  -3-43.8238 40.2133   1
  -2  18  -3-8.66919 32.0675   1
   2 -18   3-8.76495 27.7158   1
   2  18   3 59.9415 42.1316   1
  -3 -18  -3-26.2217 38.5731   1
  -3  18  -3-34.4161 38.4803   1
   3 -18   3 17.7702 36.4660   1
   3  18   3-8.49189 37.4759   1
  -4 -18  -3 52.1510 38.3633   1
  -4  18  -3 16.9917 39.9509   1
   4 -18   3 35.3340 38.9882   1
   4  18   3-16.8933 37.7819   1
  -5 -18  -3 8.64741 37.1615   1
   5  18   3 50.8385 42.1827   1
  -5  18  -3 34.7054 35.6562   1
   5 -18   3 78.9333 33.7204   1
   6  18   3 25.4869 27.5984   1
  -6  18  -3 25.9740 36.1083   1
  -6 -18  -3 51.9209 31.4197   1
   6 -18   3 25.8676 34.2898   1
   7 -18   3 42.8046 39.8476   1
  -7  18  -3 78.4540 48.6401   1
   8  18   3 25.4828 39.9449   1
  -8  18  -3-8.66912 33.2901   1
   8 -18   3 42.3051 31.3106   1
  -8 -18  -3 34.8304 39.4589   1
   9  18   3-67.7114 42.0941   1
  -9  18  -3 25.6474 38.2309   1
   9 -18   3 16.5080 37.8701   1
  -9 -18  -3 8.68509 38.3245   1
  10  18   3-16.6051 36.1405   1
 -10  18  -3 33.6558 37.6289   1
  10 -18   3 8.18714 35.1398   1
 -10 -18  -3 17.3683 39.3447   1
  11  18   3-8.28310 43.3305   1
 -11  18  -3 33.2526 36.1840   1
 -11 -18  -3-17.2395 38.5467   1
  11 -18   3-16.2573 34.3840   1
  12  18   3-16.4942 29.9142   1
 -12 -18  -3 8.51401 26.9228   1
  11 -19  -3-24.2006 33.6190   1
 -11  19   3 8.00836 32.8656   1
 -10  19   3 8.09174 28.1838   1
  10 -19  -3 57.1472 34.0480   1
  -9  19   3 71.2496 40.6457   1
   9 -19  -3 8.33196 37.7860   1
  -8  19   3 40.6508 37.7974   1
   8 -19  -3 33.4081 41.5668   1
  -7  19   3 65.6148 37.1957   1
   7 -19  -3 16.5108 29.9916   1
  -6  19   3 8.29436 30.6888   1
   6  19  -3 44.7682 41.5960   1
   6 -19  -3 8.33178 31.9903   1
  -5  19   3-16.8558 37.6885   1
   5  19  -3 8.99201 41.2558   1
  -5 -19   3 9.10956 39.0958   1
  -4  19   3-8.47466 32.5375   1
   4  19  -3-26.9886 42.2992   1
   4 -19  -3-8.55390 34.5556   1
  -4 -19   3-27.1765 40.5151   1
  -3  19   3 25.7761 41.8421   1
   3  19  -3 81.1754 45.8288   1
  -3 -19   3 26.9109 39.6146   1
   3 -19  -3 25.7472 39.8973   1
  -2  19   3 34.3124 38.8754   1
   2  19  -3 26.6579 42.7717   1
  -2 -19   3 8.96438 35.6338   1
   2 -19  -3 25.9262 30.7304   1
   1  19  -3 53.0624 37.4811   1
  -1  19   3 85.5622 43.5111   1
   1 -19  -3 43.4310 39.9206   1
  -1 -19   3 44.6978 31.8553   1
   0  19   3 8.48673 34.3073   1
   0  19  -3 8.74683 41.6325   1
   0 -19  -3 77.1747 36.8285   1
   0 -19   3 35.1452 38.2694   1
   1  19   3 49.7988 29.5889   1
  -1  19  -3 34.5122 39.6549   1
  -1 -19  -3 84.0336 35.0972   1
   1 -19   3 43.4023 33.9914   1
  -2  19  -3-8.59269 37.4008   1
   2  19   3-8.42563 29.3135   1
   2 -19   3-26.3183 38.1846   1
  -2 -19  -3 17.0065 29.5837   1
  -3 -19  -3 8.62417 31.2947   1
   3  19   3 33.7218 35.6723   1
  -4 -19  -3 17.2129 39.9838   1
  -4  19  -3 16.9596 38.4232   1
   4 -19   3 17.3079 41.6490   1
   4  19   3 16.8141 39.9988   1
  -5 -19  -3 34.2083 37.2277   1
   5  19   3-24.8415 36.5429   1
  -5  19  -3-25.6380 43.4003   1
   5 -19   3-34.3801 38.4397   1
   6  19   3 33.1997 39.0218   1
  -6  19  -3 17.0316 38.0826   1
  -6 -19  -3-8.49777 38.4987   1
   6 -19   3-16.9496 41.2423   1
   7  19   3 41.5097 37.1525   1
  -7 -19  -3 25.3406 34.1469   1
   8 -19   3 115.355 40.0452   1
  -8  19  -3 151.933 45.7571   1
   9  19   3 8.23936 43.1108   1
  -9  19  -3 24.9838 41.8654   1
   9 -19   3 40.0325 37.6520   1
  -9 -19  -3 8.41020 38.1115   1
 -10 -19  -3-8.37867 35.4433   1
  10  19   3-8.18746 38.9493   1
   8 -20  -3 8.15864 32.9637   1
  -8  20   3 31.2958 34.0648   1
   7 -20  -3 64.7145 36.6937   1
  -7  20   3 23.8847 35.1801   1
   6 -20  -3-16.1357 32.0637   1
   5 -20  -3 8.20753 39.9409   1
  -5  20   3-8.18049 38.4594   1
   4 -20  -3 50.1871 30.4530   1
  -4  20   3 74.0153 30.5334   1
   3  20  -3 26.4293 40.9369   1
  -2 -20   3-44.3667 39.1625   1
   2  20  -3 8.72630 43.4056   1
  -1 -20   3 61.0123 40.0506   1
   1  20  -3 43.4514 44.1848   1
   0 -20   3 68.7904 39.9819   1
   0  20  -3 17.0781 44.2740   1
   1 -20   3 34.4692 38.1077   1
  -1  20  -3 84.8248 44.8682   1
   2 -20   3 78.0156 35.8042   1
  -2  20  -3 117.497 42.3770   1
  -3 -20  -3 131.957 43.8653   1
   3  20   3 172.788 47.6611   1
  -3  20  -3 74.3314 36.8134   1
   4  20   3 65.6753 43.4018   1
  -4  20  -3 8.38730 43.4973   1
  -4 -20  -3 75.5517 43.9591   1
   4 -20   3 33.8300 41.2055   1
   5 -20   3 100.460 43.0262   1
  -5  20  -3 58.1815 42.2912   1
  -5 -20  -3 42.0242 34.0523   1
  -6  20  -3 41.7461 35.3183   1
   6 -20   3-16.4754 29.2775   1
  -6 -20  -3 41.6738 41.0093   1
   6  20   3-32.3915 43.9617   1
  -7 -20  -3 66.0080 38.4012   1
   7  20   3 48.0129 44.2749   1
  -2  21  -3 16.0503 42.3882   1
 -25   0   4 26.8949 36.2100   1
  25   0  -4-25.7488 35.7677   1
 -24   0   4-8.97258 29.8378   1
  24   0  -4 42.8655 33.5003   1
 -23   0   4-8.73958 32.3315   1
  23   0  -4 34.8473 40.4699   1
 -22   0   4 421.068 55.6133   1
  22   0  -4 446.094 61.0255   1
 -21   0   4 388.099 58.2464   1
  21   0  -4 407.685 59.0491   1
 -20   0   4 1406.74 104.593   1
  20   0  -4 1324.78 99.9275   1
 -18   0   4 487.661 56.9107   1
  18   0  -4 471.031 54.1875   1
 -17   0   4 232.748 41.3692   1
  17   0  -4 264.613 42.4880   1
 -16   0   4 5027.32 245.916   1
  16   0  -4 4561.81 240.832   1
 -15   0   4 9189.13 422.160   1
  15   0  -4 8827.73 417.889   1
  14   0  -4 6.05809 22.4089   1
 -14   0   4-6.10786 23.8609   1
  13   0  -4 10192.4 451.410   1
 -13   0   4 9518.44 451.473   1
  12   0  -4 1159.43 76.5388   1
 -12   0   4 1061.06 76.4035   1
  11   0  -4 1340.57 83.2741   1
  10   0  -4 33091.0 1385.42   1
 -10   0   4 31463.2 1386.57   1
   8   0  -4 15118.8 660.728   1
  -8   0   4 15349.2 661.238   1
   7   0  -4 30602.3 1307.82   1
  -7   0   4 30777.1 1308.11   1
   6   0  -4 16163.6 696.479   1
  -6   0   4 16331.4 696.658   1
  -5   0   4 679251. 28574.8   1
   5   0  -4 677831. 28574.3   1
  -4   0   4 376470. 15651.1   1
   4   0  -4 366578. 15651.3   1
   2   0  -4 303218. 12664.7   1
  -2   0   4 298192. 12664.6   1
  -1   0   4 90941.1 2848.34   1
   1   0  -4 50609.8 2845.06   1
   0   0   4 139635. 5630.41   1
   0   0  -4 127271. 5630.35   1
   1   0   4 539092. 22201.5   1
  -1   0  -4 514536. 22201.9   1
   2   0   4 544072. 22833.3   1
  -2   0  -4 539633. 22834.3   1
   4   0   4 517.594 43.4097   1
  -4   0  -4 380.900 40.4997   1
   5   0   4 34993.0 1530.73   1
  -5   0  -4 36373.6 1532.46   1
   6   0   4 1378.52 85.8118   1
  -6   0  -4 1355.59 86.6313   1
   7   0   4 23155.3 1003.99   1
  -7   0  -4 22911.1 1006.10   1
   8   0   4 19116.5 809.700   1
  -8   0  -4 17547.1 808.779   1
  10   0   4 21873.0 952.559   1
 -10   0  -4 21361.3 955.513   1
  11   0   4 4449.78 225.465   1
 -11   0  -4 4210.83 225.497   1
  12   0   4 4023.18 211.364   1
 -12   0  -4 3907.13 213.074   1
 -13   0  -4 32.0725 35.9521   1
  13   0   4 91.1744 37.4746   1
 -14   0  -4 133.303 41.4636   1
  14   0   4-39.2748 33.2619   1
 -15   0  -4 236.328 46.5998   1
  15   0   4 342.187 51.7092   1
  16   0   4 4663.22 246.470   1
 -16   0  -4 4616.43 243.894   1
  18   0   4 426.855 57.7248   1
 -18   0  -4 552.526 61.9049   1
  19   0   4 33.1266 41.1971   1
 -19   0  -4 8.69104 37.3103   1
  20   0   4 258.320 45.7785   1
 -20   0  -4 268.399 49.8933   1
  21   0   4 108.149 39.7374   1
 -21   0  -4 60.0624 41.9097   1
  22   0   4-16.5213 34.9463   1
 -22   0  -4-8.46617 32.5029   1
  23   0   4 8.10417 34.7848   1
 -23   0  -4 16.5778 33.4832   1
  24   0   4-7.85948 36.9516   1
 -24   0  -4 24.5443 37.5382   1
  25  -1  -4 97.8697 39.4724   1
 -25   1   4 96.2188 37.2252   1
  24   1  -4 26.0207 38.7873   1
 -24  -1   4-26.7898 35.4821   1
 -24   1   4 35.0870 38.1802   1
  24  -1  -4-26.9650 43.2519   1
  23   1  -4-17.1122 36.1970   1
 -23  -1   4 26.5436 32.0984   1
 -23   1   4 27.1988 32.8904   1
  23  -1  -4 17.2710 31.9484   1
 -22  -1   4 8.73476 33.0179   1
  22  -1  -4 25.3825 37.4164   1
  21  -1  -4 861.578 77.7457   1
  21   1  -4 908.746 80.7484   1
 -21  -1   4 758.665 76.8644   1
 -21   1   4 768.644 76.3010   1
  20   1  -4 57.1561 37.0175   1
 -20  -1   4 8.19288 32.5836   1
 -20   1   4 33.9451 37.4733   1
  20  -1  -4 40.4142 36.1727   1
 -19  -1   4-15.4827 29.7222   1
  19   1  -4 49.1860 31.4735   1
  18  -1  -4 1641.20 111.177   1
  18   1  -4 1673.99 113.083   1
 -18   1   4 1718.40 113.927   1
 -18  -1   4 1580.54 110.715   1
  17  -1  -4 5197.05 265.833   1
  17   1  -4 5470.83 267.275   1
 -17   1   4 5296.14 267.273   1
 -17  -1   4 5174.11 266.383   1
  16   1  -4 1813.78 117.827   1
 -16  -1   4 2148.91 123.226   1
 -16   1   4 1839.91 120.191   1
  16  -1  -4 1838.27 118.330   1
 -15   1   4 2066.75 125.576   1
  15  -1  -4 2031.58 123.597   1
  14   1  -4 4682.69 231.197   1
 -14  -1   4 5109.19 235.235   1
 -14   1   4 4757.73 234.863   1
  13   1  -4 9509.26 443.078   1
 -13  -1   4 9959.63 445.281   1
 -13   1   4 9568.30 446.010   1
  13  -1  -4 9889.62 445.424   1
 -12  -1   4 15223.2 696.870   1
  12  -1  -4 16387.6 699.856   1
  11   1  -4 31636.8 1351.69   1
 -11  -1   4 32342.2 1352.31   1
 -11   1   4 30663.9 1354.30   1
  11  -1  -4 30946.2 1352.40   1
  10   1  -4 6462.91 293.769   1
 -10   1   4 6864.05 299.052   1
  10  -1  -4 5960.97 294.731   1
  -9   1   4 17406.1 763.337   1
   9  -1  -4 17670.1 762.953   1
  -8  -1   4 78009.0 3424.60   1
   8   1  -4 83533.9 3423.20   1
   7   1  -4 115.514 17.3991   1
  -7   1   4 81.1963 21.3192   1
   7  -1  -4 108.009 20.0907   1
   6   1  -4 425490. 17964.8   1
  -6   1   4 421762. 17970.3   1
   6  -1  -4 426215. 17970.3   1
  -6  -1   4 431004. 17965.5   1
   5   1  -4 3007.40 134.618   1
  -5   1   4 3221.03 141.163   1
  -5  -1   4 3054.92 134.905   1
   5  -1  -4 2929.85 140.423   1
  -4   1   4 84340.5 3517.28   1
   4  -1  -4 82252.6 3517.24   1
   3  -1  -4 69833.6 3263.89   1
  -3   1   4 85730.1 3265.03   1
  -2   1   4 11152.5 532.419   1
   2  -1  -4 14125.0 535.352   1
   1  -1  -4 17857.9 701.597   1
   1   1  -4 16079.1 697.494   1
  -1  -1   4 16923.9 696.942   1
   0  -1  -4 25785.7 1022.41   1
   0   1   4 24501.5 1020.88   1
   0  -1   4 24881.9 1019.58   1
  -1   1  -4 7977.97 328.093   1
  -1  -1  -4 7788.09 330.666   1
   1  -1   4 7224.42 326.674   1
   1   1   4 6746.65 325.531   1
  -2   1  -4 436656. 20989.2   1
  -2  -1  -4 477547. 20990.9   1
   2  -1   4 537990. 20992.4   1
   2   1   4 554821. 20993.2   1
  -3  -1  -4 3814.94 185.061   1
   3   1   4 3864.57 183.730   1
  -4   1  -4 206894. 8969.57   1
  -4  -1  -4 211544. 8969.72   1
   4  -1   4 218160. 8969.38   1
   4   1   4 213003. 8968.41   1
  -5   1  -4 61964.5 2575.17   1
  -5  -1  -4 60516.9 2572.30   1
   5  -1   4 58907.3 2571.10   1
   5   1   4 60351.2 2573.15   1
  -6   1  -4 2279.42 125.784   1
  -6  -1  -4 2152.41 121.188   1
   6  -1   4 2169.47 122.761   1
   6   1   4 2171.10 122.556   1
  -7   1  -4 6374.47 314.317   1
  -7  -1  -4 6653.76 313.994   1
   7  -1   4 6476.70 313.453   1
   7   1   4 7200.20 318.838   1
  -8   1  -4 5381.06 271.567   1
  -8  -1  -4 5236.56 269.748   1
   8   1   4 6003.63 276.763   1
   8  -1   4 5815.18 274.118   1
  -9   1  -4 210.161 34.7040   1
  -9  -1  -4 118.952 29.5262   1
   9  -1   4 145.982 30.2643   1
   9   1   4 192.220 34.6807   1
 -10  -1  -4 4922.41 256.056   1
 -10   1  -4 5517.24 261.694   1
  10  -1   4 5022.83 257.249   1
  10   1   4 5199.11 259.612   1
 -11   1  -4 19083.5 770.653   1
 -11  -1  -4 16538.8 763.171   1
  11  -1   4 16944.7 764.094   1
  11   1   4 16116.7 764.065   1
 -12   1  -4 467.217 55.1574   1
 -12  -1  -4 431.570 54.5937   1
  12   1   4 437.451 57.5260   1
  12  -1   4 514.491 54.0133   1
 -13   1  -4 182.926 41.4215   1
 -13  -1  -4 162.856 38.8226   1
  13  -1   4 204.275 44.1484   1
  13   1   4 137.166 41.9839   1
 -14   1  -4 107.227 33.1120   1
 -14  -1  -4 161.180 40.3577   1
  14  -1   4 125.153 32.9376   1
  14   1   4 54.6695 36.5839   1
 -15   1  -4 2345.23 149.368   1
 -15  -1  -4 2500.22 149.770   1
  15  -1   4 2249.81 144.935   1
  15   1   4 2548.25 149.275   1
 -16   1  -4 311.968 52.4979   1
 -16  -1  -4 354.898 55.1634   1
  16  -1   4 287.342 46.6215   1
  16   1   4 364.071 52.9640   1
 -18   1  -4 51.9721 37.1895   1
 -18  -1  -4 94.9062 43.8248   1
  18  -1   4-25.8778 38.5881   1
  18   1   4-8.35663 35.8794   1
 -19   1  -4 261.510 43.7584   1
 -19  -1  -4 277.067 51.8034   1
  19   1   4 185.872 46.7266   1
  19  -1   4 140.088 38.0971   1
 -20  -1  -4 86.5622 37.7368   1
  20   1   4 50.2925 37.0479   1
  20  -1   4 16.8589 35.7195   1
 -21  -1  -4 60.1530 30.0459   1
 -21   1  -4 51.7406 38.6788   1
  21   1   4 91.8760 34.9352   1
 -22   1  -4 8.47459 35.8503   1
 -22  -1  -4-8.56222 36.7497   1
  22  -1   4 24.3377 35.3139   1
  22   1   4 16.3346 35.5520   1
 -23  -1  -4-17.0211 36.5314   1
  23   1   4-15.6636 39.3684   1
 -24  -1  -4-8.43603 35.1579   1
 -24   1  -4-16.1423 26.1880   1
  24   1   4 7.47231 38.7136   1
  24  -1   4-15.7546 29.1411   1
  26  -2  -4-8.90773 35.9808   1
 -25   2   4 54.6490 39.7076   1
  25  -2  -4 52.0530 45.4385   1
 -24   2   4-9.10558 37.9462   1
 -24  -2   4-9.07846 35.4662   1
  24  -2  -4-8.62507 40.5499   1
  24   2  -4 8.57889 37.3410   1
 -23   2   4 9.01380 35.2165   1
 -23  -2   4-17.7368 37.5163   1
  23  -2  -4 34.2058 40.6821   1
  23   2  -4 17.2434 37.0052   1
 -22  -2   4 69.8010 34.2413   1
  22   2  -4 84.4732 33.7226   1
 -21   2   4 34.8380 30.9527   1
 -21  -2   4-34.0704 34.4031   1
  21  -2  -4-8.40014 30.4689   1
  21   2  -4-8.31125 34.6356   1
 -20   2   4 517.960 62.0211   1
 -20  -2   4 504.999 60.9420   1
  20  -2  -4 549.884 61.9255   1
  20   2  -4 393.336 56.6781   1
 -19   2   4 320.104 49.9128   1
 -19  -2   4 287.927 49.7410   1
  19  -2  -4 316.493 46.8408   1
  19   2  -4 238.999 47.0731   1
 -18   2   4 369.018 54.4853   1
 -18  -2   4 446.149 55.5894   1
  18  -2  -4 260.399 48.5320   1
  18   2  -4 360.788 49.5056   1
 -17   2   4 4793.33 244.191   1
 -17  -2   4 4555.36 239.127   1
  17  -2  -4 4842.18 243.469   1
  17   2  -4 4481.52 237.274   1
 -16   2   4 556.291 59.0266   1
 -16  -2   4 414.866 49.5679   1
  16  -2  -4 541.121 56.3877   1
  16   2  -4 516.069 52.9913   1
 -15   2   4 6111.61 304.609   1
  15  -2  -4 6386.60 305.111   1
 -14  -2   4 1656.26 104.804   1
  14   2  -4 1769.70 106.298   1
 -13   2   4 689.856 60.9032   1
 -13  -2   4 603.897 54.7179   1
  13  -2  -4 744.482 59.2111   1
  13   2  -4 636.169 56.8334   1
 -12   2   4 856.877 67.0629   1
 -12  -2   4 998.463 65.0467   1
  12  -2  -4 740.580 62.4007   1
  12   2  -4 854.424 63.8553   1
 -11   2   4 460.439 45.1653   1
  11  -2  -4 462.576 45.4281   1
 -11  -2   4 398.421 41.1206   1
 -10   2   4 1644.77 101.777   1
  10   2  -4 1802.22 98.1644   1
  10  -2  -4 1926.87 103.197   1
 -10  -2   4 1694.21 97.1383   1
   9  -2  -4 79858.8 3464.20   1
  -9   2   4 83571.8 3465.79   1
  -8   2   4 20196.9 857.462   1
   8   2  -4 19056.3 849.204   1
   8  -2  -4 20009.8 856.765   1
  -8  -2   4 20008.8 850.246   1
   7   2  -4 100328. 4472.90   1
  -7  -2   4 112572. 4475.51   1
  -6   2   4 16898.0 735.607   1
   6  -2  -4 16674.5 736.206   1
   6   2  -4 16994.6 727.733   1
  -6  -2   4 17403.7 728.739   1
   5  -2  -4 41196.8 1931.70   1
  -5  -2   4 46313.3 1922.53   1
  -5   2   4 44714.5 1932.53   1
   5   2  -4 46950.2 1922.56   1
  -4  -2   4 4026.31 172.140   1
  -4   2   4 3939.08 182.020   1
   4   2  -4 3926.91 172.070   1
   4  -2  -4 3939.97 181.894   1
   3  -2  -4 14499.6 618.009   1
  -3   2   4 14144.0 616.029   1
   2   2  -4 61.3798 10.5718   1
   2  -2  -4 46.1764 16.8123   1
  -2   2   4 56.1784 16.0431   1
  -2  -2   4 45.8668 10.0163   1
   1  -2  -4 3858.00 160.841   1
  -1   2   4 3910.46 161.068   1
  -1  -2   4 3615.14 154.196   1
   0  -2  -4 3956.26 183.688   1
   0   2  -4 4101.58 180.822   1
   0  -2   4 4193.52 180.572   1
   0   2   4 3508.49 182.463   1
  -1  -2  -4 11480.9 462.066   1
   1  -2   4 10675.5 457.447   1
  -1   2  -4 10426.4 458.079   1
  -2   2  -4 1736.40 90.9730   1
   2  -2   4 1618.92 89.3821   1
   3   2   4 16388.0 738.512   1
  -3  -2  -4 17380.4 742.577   1
  -3   2  -4 18150.4 742.528   1
   3  -2   4 16274.5 738.144   1
   4   2   4 217.326 30.6773   1
  -4  -2  -4 131.494 29.9702   1
  -4   2  -4 170.319 28.2451   1
   4  -2   4 252.100 32.2584   1
   5   2   4 28807.7 1300.24   1
  -5  -2  -4 28892.0 1301.58   1
  -5   2  -4 31291.8 1302.64   1
   5  -2   4 31926.2 1302.89   1
   6   2   4 5497.58 258.348   1
  -6  -2  -4 5568.84 259.515   1
  -6   2  -4 5190.32 257.272   1
   6  -2   4 5218.54 257.552   1
   7   2   4 15927.3 708.007   1
  -7  -2  -4 15815.1 708.645   1
  -7   2  -4 16552.0 710.660   1
   7  -2   4 15669.9 707.600   1
   8   2   4 4759.00 243.233   1
  -8  -2  -4 4472.53 242.515   1
  -8   2  -4 5302.88 247.667   1
   8  -2   4 5212.83 245.583   1
   9   2   4 709.007 61.7030   1
  -9  -2  -4 594.770 58.8787   1
  -9   2  -4 792.038 65.0337   1
   9  -2   4 602.240 58.3545   1
  10   2   4 6632.32 314.574   1
 -10  -2  -4 6509.70 314.762   1
 -10   2  -4 6235.76 314.130   1
  10  -2   4 6539.23 313.555   1
  11   2   4 5920.93 290.867   1
 -11   2  -4 5250.90 288.744   1
  11  -2   4 5870.62 289.448   1
  12  -2   4 1456.15 97.4687   1
  12   2   4 1333.30 95.8913   1
 -12  -2  -4 1269.50 97.1444   1
 -12   2  -4 1211.14 91.6716   1
  13  -2   4 654.114 63.1808   1
  13   2   4 728.922 68.6231   1
 -13  -2  -4 759.653 69.4828   1
 -13   2  -4 621.876 64.7267   1
  14  -2   4 3041.79 179.180   1
  14   2   4 3471.56 185.184   1
 -14  -2  -4 3090.47 181.085   1
 -14   2  -4 3277.73 184.402   1
  15   2   4 8.07285 33.1338   1
 -15  -2  -4-8.27369 35.0027   1
 -15   2  -4 8.42818 28.0248   1
  15  -2   4 40.4388 28.7493   1
  16  -2   4 1978.51 127.910   1
  16   2   4 1774.34 123.725   1
 -16  -2  -4 2171.06 132.196   1
 -16   2  -4 1796.35 128.147   1
 -17   2  -4 70.2676 36.7161   1
  17  -2   4 66.4559 36.2712   1
  18   2   4 8.37578 32.2455   1
 -18   2  -4 79.7326 37.0007   1
  18  -2   4 100.727 35.0662   1
 -19  -2  -4 17.5705 37.7674   1
 -19   2  -4 62.2011 38.7385   1
  19  -2   4 76.1302 37.8904   1
  20   2   4 32.5641 37.3671   1
 -20  -2  -4 17.6986 41.1196   1
 -20   2  -4 43.2825 39.2318   1
  20  -2   4 8.61668 38.5479   1
  21   2   4-31.6241 36.2735   1
 -21  -2  -4 26.7910 40.4576   1
 -21   2  -4 8.32832 36.7501   1
  21  -2   4 17.2948 38.6704   1
  22   2   4 23.2577 35.5847   1
  22  -2   4 16.4398 38.1963   1
 -22   2  -4 33.4730 38.8851   1
 -22  -2  -4 26.2908 44.5144   1
  23   2   4-7.68089 31.5216   1
  24   2   4 7.58504 32.1230   1
  24  -2   4 61.9751 38.5599   1
 -24  -2  -4 24.7396 34.9180   1
 -24   2  -4 64.3777 36.0205   1
 -25   3   4-18.0857 30.0616   1
  25  -3  -4 17.1111 29.7652   1
  24   3  -4 41.4812 33.5544   1
  23   3  -4 8.12703 31.1994   1
 -23  -3   4-9.18825 34.6372   1
 -23   3   4 26.7604 33.6266   1
  23  -3  -4 8.64227 32.5793   1
  22   3  -4 32.1902 29.8784   1
 -22  -3   4 72.6749 38.5123   1
 -22   3   4 107.509 40.1460   1
  22  -3  -4 42.2120 37.3417   1
  21   3  -4 128.665 42.1856   1
 -21  -3   4 227.251 50.3036   1
 -21   3   4 276.024 48.4671   1
  21  -3  -4 225.650 49.6715   1
  20   3  -4 15.7781 31.4274   1
 -20  -3   4 76.0023 39.2910   1
 -20   3   4 51.5487 33.6391   1
  20  -3  -4 73.8444 37.7123   1
  19   3  -4 1026.98 82.0920   1
 -19  -3   4 906.448 80.4521   1
 -19   3   4 1000.92 85.4253   1
  19  -3  -4 1048.18 85.7958   1
  18   3  -4 1880.29 115.241   1
 -18  -3   4 1491.17 109.806   1
  17   3  -4 705.903 64.0026   1
 -17  -3   4 623.618 64.4045   1
 -17   3   4 661.195 65.0166   1
  17  -3  -4 699.149 65.5780   1
  16   3  -4 1204.06 86.6710   1
  16  -3  -4 1261.97 90.0692   1
 -16   3   4 1095.92 87.0272   1
 -16  -3   4 1196.96 86.6980   1
  15  -3  -4 155.468 36.5412   1
 -15   3   4 131.471 37.5830   1
 -14  -3   4 423.344 46.5442   1
  14  -3  -4 320.635 43.0264   1
  14   3  -4 242.432 38.8405   1
 -14   3   4 326.493 48.4848   1
  13   3  -4 11487.0 519.825   1
 -13  -3   4 11538.7 519.626   1
  12   3  -4 6850.07 333.315   1
 -12  -3   4 6234.68 330.089   1
 -12   3   4 7791.42 342.066   1
  12  -3  -4 8214.93 342.423   1
  11   3  -4 4687.80 221.470   1
  11  -3  -4 4750.70 227.709   1
 -11  -3   4 4358.00 221.299   1
 -11   3   4 4669.70 228.490   1
 -10  -3   4 135.384 25.2889   1
  10  -3  -4 86.2950 28.3608   1
 -10   3   4 72.6410 25.8759   1
   9  -3  -4 9188.10 429.493   1
  -9   3   4 9918.87 432.289   1
  -8   3   4 24351.5 1072.27   1
   8   3  -4 24925.4 1063.82   1
   8  -3  -4 25166.0 1073.12   1
  -7   3   4 7162.04 323.195   1
  -7  -3   4 7323.81 315.135   1
   7  -3  -4 6799.17 324.960   1
   7   3  -4 6974.16 315.115   1
  -6  -3   4 60008.0 2609.54   1
   6   3  -4 63514.8 2610.97   1
  -5   3   4 1304.09 77.2337   1
   5   3  -4 1420.81 68.6769   1
   5  -3  -4 1318.61 78.0349   1
  -5  -3   4 1403.69 68.9356   1
  -4  -3   4 47380.0 2030.31   1
   4  -3  -4 48380.0 2040.40   1
   4   3  -4 49395.7 2030.46   1
  -4   3   4 46058.7 2040.30   1
  -3   3   4 58.5080 17.4402   1
   3   3  -4 59.9416 12.0493   1
   3  -3  -4 87.8500 19.5858   1
  -3  -3   4 56.7258 12.5630   1
   2  -3  -4 16200.7 721.882   1
   2   3  -4 16675.7 714.014   1
  -2  -3   4 17077.6 714.212   1
  -2   3   4 16545.0 721.371   1
   1  -3  -4 18962.5 759.527   1
  -1   3   4 17031.0 757.596   1
  -1  -3   4 18096.1 752.752   1
   1   3  -4 16482.8 751.226   1
   0  -3   4 28614.8 1208.57   1
   0   3  -4 28018.3 1208.76   1
   1  -3   4 35994.5 1598.18   1
  -1   3  -4 39214.4 1600.30   1
  -2  -3  -4 26634.7 1153.59   1
   2   3   4 26977.7 1154.36   1
   3   3   4 251.254 31.9771   1
  -3   3  -4 270.445 33.9354   1
   3  -3   4 247.337 32.7426   1
  -3  -3  -4 222.811 33.3733   1
  -4  -3  -4 14489.6 638.177   1
  -4   3  -4 14997.1 637.776   1
   4   3   4 13847.9 635.934   1
   4  -3   4 14397.9 635.837   1
  -5  -3  -4 23150.3 983.710   1
   5   3   4 22546.6 980.090   1
  -5   3  -4 23200.1 982.950   1
   5  -3   4 21456.3 979.257   1
  -6   3  -4 20947.4 916.091   1
  -6  -3  -4 21661.1 916.900   1
   6  -3   4 21021.1 913.484   1
   6   3   4 20086.0 911.485   1
  -7   3  -4 15270.3 677.984   1
  -7  -3  -4 15835.5 679.367   1
   7  -3   4 14235.5 675.787   1
   7   3   4 15428.8 674.604   1
  -9   3  -4 1570.00 101.616   1
  -9  -3  -4 1610.03 101.390   1
   9  -3   4 1275.02 96.5139   1
   9   3   4 1487.03 97.5639   1
 -10   3  -4 6691.97 319.324   1
 -10  -3  -4 6872.67 320.264   1
  10  -3   4 6068.00 313.750   1
  10   3   4 6503.30 315.338   1
 -11   3  -4 1655.45 111.925   1
 -11  -3  -4 1661.51 110.572   1
  11  -3   4 1623.69 108.794   1
  11   3   4 1808.93 111.591   1
 -12   3  -4 1609.67 112.322   1
 -12  -3  -4 1534.76 111.729   1
  12  -3   4 1836.01 116.004   1
  12   3   4 1708.20 111.595   1
 -14   3  -4 1215.79 95.6393   1
 -14  -3  -4 1370.24 98.5519   1
  14  -3   4 1243.11 93.3464   1
  14   3   4 1048.38 87.4243   1
 -15  -3  -4 1257.22 98.2219   1
 -15   3  -4 1267.17 98.2161   1
  15   3   4 1063.22 88.9633   1
  15  -3   4 1453.19 100.683   1
 -16   3  -4-8.64295 25.0821   1
 -16  -3  -4-8.71384 26.8214   1
  16  -3   4-8.28876 24.0544   1
  16   3   4-7.88108 26.2019   1
 -17   3  -4 320.535 52.5836   1
  17  -3   4 412.128 55.0402   1
 -18   3  -4-8.78796 40.3216   1
 -18  -3  -4 53.6177 41.0020   1
  18  -3   4-8.35838 37.8684   1
  18   3   4 7.84871 32.7104   1
 -19   3  -4 79.7289 40.1886   1
 -19  -3  -4 70.8542 30.2097   1
  19  -3   4 8.38141 35.5158   1
  19   3   4 39.6973 27.0969   1
 -20   3  -4-8.82949 31.3824   1
 -20  -3  -4 17.5789 39.3081   1
  20  -3   4-8.36579 29.7347   1
  20   3   4-40.2296 41.6856   1
 -21   3  -4-17.4963 29.7676   1
 -21  -3  -4-17.4464 35.7984   1
  21  -3   4 8.32756 25.6317   1
  21   3   4-8.01956 35.8636   1
 -22   3  -4 8.41693 36.7225   1
 -22  -3  -4 130.071 45.4320   1
  22   3   4 47.6300 36.5089   1
 -23   3  -4-7.99404 36.6807   1
  23  -3   4-16.5987 39.0216   1
 -24  -3  -4-25.0415 40.1791   1
  24   3   4-23.0655 34.3969   1
 -26   4   4-8.82707 38.4227   1
  26  -4  -4 25.1912 39.0067   1
 -25   4   4 17.7847 33.5239   1
  25  -4  -4 8.53765 32.7775   1
 -24   4   4-26.9036 35.0460   1
  24  -4  -4-17.2085 35.8684   1
 -23   4   4 17.5337 41.7109   1
 -23  -4   4-9.20851 32.0460   1
  23  -4  -4-17.4354 40.0045   1
  23   4  -4 75.7514 41.8666   1
 -22   4   4 26.6148 35.2509   1
 -22  -4   4-9.02658 37.0429   1
  22  -4  -4 16.9678 33.1438   1
  22   4  -4-16.4808 33.2842   1
 -21  -4   4 105.433 37.3499   1
  21   4  -4 72.4157 35.2183   1
 -20   4   4 17.4381 27.5729   1
 -20  -4   4-8.48104 29.5083   1
  20  -4  -4 8.27139 27.4995   1
  20   4  -4 15.6518 30.0429   1
 -19   4   4 259.626 48.0499   1
  19  -4  -4 283.740 50.8585   1
 -18   4   4 439.122 54.4672   1
 -18  -4   4 425.192 54.1082   1
  18  -4  -4 360.307 51.7822   1
  18   4  -4 309.888 45.0426   1
 -17   4   4 160.737 34.8250   1
 -17  -4   4 105.217 34.0130   1
  17  -4  -4 245.716 43.0899   1
  17   4  -4 220.198 39.0804   1
 -16   4   4 1758.29 119.671   1
  16  -4  -4 1807.82 118.776   1
  16   4  -4 1748.09 113.220   1
 -16  -4   4 2009.58 119.753   1
  15  -4  -4 49.5332 30.4350   1
  15   4  -4 24.6693 23.7588   1
 -15  -4   4 87.2165 28.8626   1
 -15   4   4 30.0352 33.1941   1
 -14  -4   4 1291.53 92.9702   1
  14  -4  -4 1418.32 95.6362   1
  14   4  -4 1399.44 90.9529   1
 -13   4   4 1954.32 125.195   1
  13   4  -4 2001.18 117.618   1
 -13  -4   4 2274.97 123.463   1
  13  -4  -4 2015.49 124.781   1
 -12   4   4 31.5550 21.9585   1
 -12  -4   4 21.6203 22.1828   1
  12   4  -4 9.95770 20.4339   1
  12  -4  -4-30.4013 25.3401   1
 -11  -4   4 2210.12 124.279   1
  11   4  -4 2308.34 124.005   1
 -11   4   4 2293.26 131.710   1
  11  -4  -4 2334.96 130.618   1
 -10  -4   4 6411.99 303.166   1
  10   4  -4 6871.67 303.301   1
  10  -4  -4 6926.65 311.886   1
 -10   4   4 6031.49 307.942   1
  -9  -4   4 2024.17 108.113   1
   9  -4  -4 1929.01 114.914   1
  -9   4   4 2126.34 117.376   1
   8  -4  -4 4412.28 226.093   1
  -8   4   4 4874.27 225.705   1
   7   4  -4 40.7668 15.5230   1
   7  -4  -4 26.5348 20.4002   1
   6   4  -4 18229.7 780.817   1
  -6   4   4 19139.4 791.729   1
   6  -4  -4 20024.7 793.405   1
   5   4  -4 30530.6 1284.65   1
  -5   4   4 31244.4 1295.59   1
   5  -4  -4 31129.3 1295.81   1
  -5  -4   4 28557.5 1284.91   1
   4   4  -4 19449.6 845.141   1
  -4   4   4 19157.4 854.932   1
   4  -4  -4 19715.8 856.007   1
  -4  -4   4 20475.0 846.749   1
  -3   4   4 14273.8 652.395   1
   3   4  -4 14968.6 644.305   1
  -3  -4   4 15181.1 644.793   1
   3  -4  -4 15372.6 654.403   1
  -2   4   4 98154.8 3851.13   1
   2   4  -4 92384.5 3841.46   1
  -2  -4   4 89680.8 3841.83   1
   2  -4  -4 83827.3 3848.44   1
  -1   4   4 7006.45 326.263   1
   1  -4  -4 7288.59 328.195   1
   1   4  -4 7574.85 321.834   1
  -1  -4   4 6996.59 321.178   1
   0  -4  -4 60920.4 2622.43   1
   0   4   4 60761.5 2620.83   1
   0   4  -4 61476.8 2616.83   1
   0  -4   4 63380.4 2617.98   1
   1   4   4 9721.53 437.145   1
  -1  -4  -4 9817.27 438.365   1
  -2  -4  -4 3391.75 167.230   1
   2   4   4 3109.23 165.411   1
  -2   4  -4 3417.91 164.183   1
   2  -4   4 3275.83 162.544   1
  -3  -4  -4 24093.5 1019.84   1
   3   4   4 23473.4 1018.89   1
  -3   4  -4 25107.6 1019.79   1
   3  -4   4 21583.9 1015.28   1
   4  -4   4 98356.2 3609.27   1
  -4   4  -4 99583.9 3610.45   1
   5   4   4 16432.4 723.733   1
  -5  -4  -4 16538.5 724.545   1
   5  -4   4 15428.5 722.295   1
  -5   4  -4 17328.1 726.230   1
   6   4   4 3649.58 184.403   1
  -6  -4  -4 3439.53 184.893   1
   6  -4   4 3756.50 187.133   1
  -6   4  -4 3537.62 185.916   1
  -7  -4  -4 657.968 58.4954   1
   7  -4   4 508.896 53.7715   1
  -7   4  -4 696.859 60.4186   1
   7   4   4 639.533 56.2699   1
  -8  -4  -4 8715.04 401.703   1
   8  -4   4 8099.39 396.048   1
  -8   4  -4 8804.92 403.882   1
   8   4   4 8418.10 395.873   1
  -9   4  -4 662.610 61.2673   1
   9  -4   4 507.320 55.0553   1
  -9  -4  -4 590.282 59.1638   1
   9   4   4 609.751 57.6694   1
  10   4   4 870.139 72.6432   1
 -10  -4  -4 858.377 76.5956   1
  10  -4   4 1098.83 82.0325   1
 -10   4  -4 894.802 76.8451   1
  11   4   4 619.913 60.8403   1
 -11  -4  -4 623.893 62.0985   1
  11  -4   4 451.877 57.5150   1
 -11   4  -4 517.222 59.8444   1
  12   4   4 28.8972 24.0854   1
 -12  -4  -4 70.5164 29.0397   1
  12  -4   4 89.6243 37.9702   1
 -12   4  -4-7.98707 33.8344   1
  13  -4   4 1912.78 127.596   1
 -13   4  -4 2102.16 133.464   1
  14   4   4 505.342 58.0933   1
 -14  -4  -4 548.016 61.2458   1
  14  -4   4 457.468 58.2756   1
 -14   4  -4 420.403 57.2518   1
  15   4   4 117.399 34.6507   1
 -15  -4  -4 169.752 37.9851   1
  15  -4   4 138.452 35.5228   1
 -15   4  -4 179.277 38.2003   1
 -16  -4  -4 655.982 72.8005   1
  16  -4   4 666.508 69.5736   1
 -16   4  -4 844.262 77.4231   1
  17   4   4 40.2763 34.7400   1
 -17  -4  -4 149.524 44.7951   1
  17  -4   4 75.6985 35.2176   1
 -17   4  -4 78.3267 36.9720   1
  18   4   4 203.148 44.0487   1
 -18  -4  -4 284.887 50.9336   1
  18  -4   4 329.834 53.3243   1
 -18   4  -4 306.934 56.2913   1
  19   4   4-8.12023 36.3144   1
 -19  -4  -4 26.9501 39.6420   1
  20   4   4 8.20333 37.1726   1
 -20  -4  -4-26.7265 36.5680   1
  20  -4   4-33.1517 38.5063   1
 -20   4  -4-26.1368 39.4777   1
  21   4   4-16.3041 33.9727   1
 -21  -4  -4 8.82324 33.8698   1
  22   4   4 32.4626 39.9350   1
 -22  -4  -4-8.63058 33.7218   1
  22  -4   4 24.3170 36.2528   1
 -22   4  -4 8.55375 35.1073   1
  23   4   4-23.8523 38.6959   1
 -23  -4  -4-33.5412 38.9547   1
  23  -4   4-16.1223 37.9029   1
 -23   4  -4 16.5691 37.5366   1
  26  -5  -4-25.2354 31.1285   1
 -26   5   4-17.3216 29.4830   1
  24  -5  -4-17.1396 35.7205   1
 -24   5   4-17.5364 35.4227   1
 -23  -5   4-9.12609 32.4379   1
  23   5  -4-8.55372 33.9916   1
  23  -5  -4-25.5512 40.5195   1
  22   5  -4 84.3980 37.4333   1
 -22  -5   4 71.6963 38.0973   1
  22  -5  -4 85.6398 37.9785   1
 -22   5   4 116.134 43.6373   1
  21   5  -4 124.136 37.9361   1
 -21  -5   4 140.130 41.5800   1
  21  -5  -4 107.238 42.2872   1
 -21   5   4 189.311 44.7302   1
  20   5  -4-8.07371 30.9930   1
 -20  -5   4 8.51399 33.8301   1
  20  -5  -4 33.6115 40.8921   1
 -20   5   4-8.57719 35.1988   1
  19  -5  -4 258.211 49.2389   1
 -19   5   4 271.710 50.8964   1
  18   5  -4 37.6188 33.2225   1
 -18   5   4 42.3839 35.3468   1
 -18  -5   4 7.93062 31.5353   1
  18  -5  -4 31.8167 31.0980   1
  17   5  -4 1123.17 85.1565   1
 -17  -5   4 1032.38 84.7783   1
 -17   5   4 1176.44 91.1317   1
  17  -5  -4 1053.26 86.4444   1
 -16   5   4 399.419 51.9309   1
 -16  -5   4 419.455 51.2938   1
  16   5  -4 451.113 50.0715   1
  15   5  -4 1037.94 77.2052   1
 -15  -5   4 938.404 78.0560   1
 -15   5   4 1116.77 85.8377   1
  15  -5  -4 1029.86 82.6059   1
  14  -5  -4-21.3902 29.2662   1
 -14   5   4-7.32619 30.0709   1
 -13   5   4-13.9595 29.9733   1
  13   5  -4 17.3447 21.4114   1
 -13  -5   4 29.5675 22.3150   1
  13  -5  -4 66.9997 32.2570   1
 -12  -5   4 2290.50 121.659   1
  12  -5  -4 1949.00 121.624   1
  12   5  -4 1986.62 117.945   1
 -12   5   4 1988.99 123.726   1
 -11  -5   4 6388.33 295.941   1
  11   5  -4 6168.79 295.632   1
 -10  -5   4 5280.35 257.847   1
  10  -5  -4 5350.56 265.723   1
 -10   5   4 5892.77 269.598   1
  10   5  -4 5446.32 259.104   1
  -9  -5   4 24545.3 1061.77   1
   9  -5  -4 26194.5 1072.57   1
   9   5  -4 24629.3 1060.92   1
  -9   5   4 23059.7 1067.45   1
  -8  -5   4 27.4555 19.5258   1
  -8   5   4-5.22832 23.3966   1
   8  -5  -4 42.8067 25.4687   1
  -7   5   4 16239.6 703.795   1
   7  -5  -4 15648.9 702.967   1
   6  -5  -4 31928.0 1389.36   1
  -6   5   4 31929.1 1389.33   1
   6   5  -4 32743.9 1380.10   1
   5  -5  -4 4003.87 189.007   1
  -5   5   4 3663.75 186.645   1
   5   5  -4 3905.68 180.686   1
  -5  -5   4 3700.69 180.546   1
   4  -5  -4 20545.3 883.985   1
  -4   5   4 20285.3 883.000   1
   4   5  -4 20946.3 875.005   1
  -4  -5   4 19595.0 874.666   1
  -3  -5   4 106980. 4671.70   1
   3  -5  -4 110903. 4681.26   1
   3   5  -4 113128. 4672.10   1
  -3   5   4 111584. 4681.05   1
  -2  -5   4 856.893 52.3588   1
   2   5  -4 841.183 52.0544   1
  -2   5   4 620.303 56.3865   1
   2  -5  -4 694.641 56.1170   1
  -1   5   4 126.914 27.2875   1
   1  -5  -4 171.415 28.8358   1
   0  -5  -4 4.52650 19.1473   1
   0   5   4-36.1183 22.6914   1
   0  -5   4 25.8321 16.9316   1
   0   5  -4 3.64952 16.7445   1
  -1  -5  -4 11911.2 509.687   1
   1   5   4 10648.7 505.624   1
   1  -5   4 11834.8 506.307   1
  -1   5  -4 11249.7 504.897   1
  -2  -5  -4 472.769 47.1245   1
   2   5   4 467.252 44.7475   1
   2  -5   4 523.181 45.5370   1
  -2   5  -4 454.032 45.1145   1
  -3  -5  -4 33330.0 1376.62   1
   3   5   4 32754.2 1374.80   1
   3  -5   4 31137.4 1372.10   1
  -3   5  -4 30530.2 1372.24   1
  -4  -5  -4 22.0672 24.0813   1
   4   5   4 75.4329 27.1413   1
   4  -5   4 31.2661 24.2737   1
  -4   5  -4 47.8635 24.4678   1
  -5  -5  -4 2557.04 139.338   1
   5   5   4 2746.96 141.206   1
   5  -5   4 2263.32 135.908   1
  -5   5  -4 2492.22 138.924   1
   6   5   4 1939.58 110.995   1
  -6  -5  -4 1647.01 106.579   1
   6  -5   4 1735.90 107.995   1
  -6   5  -4 1722.92 108.242   1
   8   5   4 196.023 35.9187   1
  -8   5  -4 182.422 40.0667   1
   8  -5   4 244.393 38.4372   1
  -8  -5  -4 207.179 35.7161   1
  -9  -5  -4 3558.08 191.059   1
  -9   5  -4 3603.76 192.621   1
   9   5   4 3504.28 188.184   1
   9  -5   4 3513.07 190.452   1
 -10  -5  -4 1417.43 104.932   1
 -10   5  -4 1829.59 113.661   1
  10   5   4 1613.04 106.848   1
  10  -5   4 1598.14 107.379   1
 -11  -5  -4 674.590 65.6844   1
 -11   5  -4 752.496 70.1578   1
  11  -5   4 778.402 69.7359   1
  11   5   4 681.184 65.6648   1
 -12  -5  -4 1803.89 119.315   1
  12   5   4 1755.06 116.739   1
  13   5   4 100.421 35.4309   1
 -13  -5  -4 147.094 38.8159   1
  13  -5   4 151.406 39.1722   1
 -13   5  -4 130.160 39.0923   1
  14   5   4 466.855 57.6997   1
 -14   5  -4 604.167 64.9600   1
 -14  -5  -4 552.479 62.3548   1
  14  -5   4 505.225 57.5840   1
 -15  -5  -4 1126.51 94.7457   1
  15   5   4 1363.92 99.0277   1
 -15   5  -4 1242.03 99.0564   1
  15  -5   4 1368.90 100.813   1
 -16   5  -4-8.71815 38.4800   1
 -16  -5  -4 8.66440 33.2709   1
  16  -5   4 49.8202 39.0468   1
  16   5   4 32.7741 36.6508   1
 -17   5  -4 43.6893 36.4291   1
  17  -5   4-8.35100 35.8563   1
 -17  -5  -4 43.7820 41.6680   1
 -18   5  -4 8.59549 32.4008   1
 -18  -5  -4-8.76905 28.4493   1
  18  -5   4 34.0924 30.2905   1
  18   5   4-16.6316 30.7606   1
 -19   5  -4 26.3622 36.0718   1
  19  -5   4 16.7298 33.7980   1
 -20   5  -4 69.1060 39.2524   1
 -20  -5  -4 61.3778 34.9723   1
  20  -5   4 33.4773 36.5554   1
  20   5   4 115.535 37.0294   1
 -21   5  -4-17.1457 28.5042   1
  21  -5   4-8.15347 27.1103   1
 -22   5  -4-8.44196 39.6895   1
 -22  -5  -4 25.6060 39.1614   1
  22  -5   4 16.0173 37.2014   1
  22   5   4-8.07097 37.9454   1
 -23   5  -4-8.27429 27.5068   1
 -23  -5  -4-8.29461 35.5983   1
  23  -5   4 23.5088 26.6637   1
  23   5   4-24.0109 32.8444   1
 -25   6   4 8.61683 39.0388   1
  25  -6  -4 8.42216 38.6430   1
 -24   6   4 17.6960 36.3329   1
  24  -6  -4 42.2461 33.5975   1
 -23   6   4 26.7630 41.4461   1
  23  -6  -4-60.0765 43.1419   1
 -22   6   4 9.08101 36.6794   1
  22  -6  -4-16.6150 37.6366   1
 -21   6   4 225.569 45.9468   1
 -21  -6   4 173.858 43.8226   1
  21  -6  -4 180.091 44.5702   1
  21   6  -4 93.5388 40.1441   1
 -20  -6   4 500.338 61.9103   1
  20   6  -4 439.557 59.7851   1
 -19   6   4 227.606 47.0620   1
  19   6  -4 185.052 41.7931   1
 -19  -6   4 205.662 45.1241   1
  19  -6  -4 221.822 46.6165   1
 -18   6   4 42.4276 34.8660   1
  18   6  -4 15.5228 30.8887   1
  18  -6  -4 32.6362 30.8053   1
 -18  -6   4 79.4620 36.0417   1
 -17  -6   4-7.64124 29.8662   1
  17   6  -4 29.7811 36.2438   1
  17  -6  -4-24.0073 31.8108   1
 -16  -6   4 1182.61 90.5764   1
  16   6  -4 1358.18 94.9795   1
 -15  -6   4 497.485 53.7759   1
  15   6  -4 515.636 53.4053   1
  15  -6  -4 458.413 55.6977   1
 -14  -6   4 103.672 31.3755   1
  14   6  -4 78.1526 27.3657   1
 -14   6   4 113.403 38.1584   1
  14  -6  -4 43.6937 29.6215   1
 -13  -6   4 10322.0 468.425   1
  13   6  -4 10506.6 467.873   1
 -13   6   4 10696.2 476.002   1
  13  -6  -4 9181.11 469.126   1
 -12  -6   4-5.84300 25.1137   1
  12   6  -4 46.1720 24.0903   1
 -12   6   4 28.3071 23.5653   1
  12  -6  -4 61.2557 28.8224   1
 -11  -6   4 1544.08 91.5636   1
  11   6  -4 1325.44 87.7370   1
 -11   6   4 1244.48 93.0846   1
  11  -6  -4 1409.56 95.3068   1
  10   6  -4 88.7470 25.7085   1
 -10  -6   4 52.1743 22.2614   1
   9  -6  -4 6.24708 26.4252   1
  -9  -6   4 4.61972 21.1957   1
  -9   6   4-11.8181 23.4790   1
   9   6  -4-4.54539 19.7845   1
  -8   6   4 745.498 61.9147   1
   8  -6  -4 807.624 63.4457   1
   8   6  -4 685.192 53.1543   1
  -8  -6   4 736.384 54.4292   1
  -7   6   4 5377.12 255.338   1
   7  -6  -4 5429.45 255.353   1
  -7  -6   4 4952.41 243.467   1
   6   6  -4 466.564 41.7708   1
  -6   6   4 438.009 46.6464   1
   6  -6  -4 486.023 47.0345   1
  -6  -6   4 396.670 38.3188   1
   5   6  -4 3528.01 169.476   1
  -5   6   4 3362.37 175.993   1
   5  -6  -4 3458.48 177.224   1
   4   6  -4 3177.41 154.201   1
  -4   6   4 2768.78 159.715   1
   4  -6  -4 3004.22 162.296   1
  -4  -6   4 3405.72 156.223   1
   3   6  -4 130570. 5464.24   1
  -3  -6   4 132955. 5465.47   1
   3  -6  -4 139263. 5473.38   1
  -2   6   4 34120.4 1429.38   1
   2   6  -4 31629.1 1420.77   1
  -2  -6   4 34323.0 1422.16   1
   2  -6  -4 32890.3 1429.36   1
  -1   6   4 21788.9 950.979   1
   1   6  -4 22264.8 945.234   1
  -1  -6   4 21296.9 944.378   1
   1  -6  -4 21989.3 951.262   1
   0   6  -4 10109.7 459.515   1
   0  -6   4 10655.4 460.570   1
   0   6   4 9847.88 463.688   1
   0  -6  -4 10477.0 465.543   1
   1  -6   4 23.4054 21.4925   1
  -1  -6  -4 52.8646 26.8572   1
   1   6   4-5.04903 21.3728   1
  -1   6  -4 18.1269 19.7416   1
  -2  -6  -4 8290.78 399.975   1
   2   6   4 8301.94 399.148   1
   2  -6   4 9231.73 399.852   1
  -2   6  -4 9013.82 398.961   1
  -3  -6  -4 47519.3 2008.58   1
   3   6   4 45089.1 2007.20   1
   3  -6   4 48727.1 2008.76   1
  -3   6  -4 46235.2 2009.89   1
  -4  -6  -4 1437.40 93.9083   1
   4   6   4 1378.56 91.5732   1
   4  -6   4 1423.08 92.0253   1
  -4   6  -4 1583.02 95.6152   1
  -5  -6  -4 2730.31 150.622   1
   5   6   4 2469.15 145.633   1
   5  -6   4 2828.27 149.543   1
  -5   6  -4 2681.76 148.782   1
   7   6   4 5427.51 266.702   1
  -7  -6  -4 5457.19 266.782   1
  -7   6  -4 5446.18 265.546   1
   7  -6   4 5027.01 264.359   1
  -8  -6  -4 704.327 65.0150   1
   8   6   4 818.855 67.4666   1
   8  -6   4 692.144 63.7716   1
   9   6   4 148.604 34.5101   1
  -9   6  -4 171.013 39.2629   1
  -9  -6  -4 221.512 41.5179   1
   9  -6   4 189.385 41.2937   1
  10   6   4 4393.69 226.877   1
 -10  -6  -4 4197.70 226.192   1
  10  -6   4 4377.19 228.572   1
 -10   6  -4 4403.29 231.135   1
  11  -6   4 447.386 55.9707   1
 -11  -6  -4 516.166 58.3600   1
  11   6   4 564.296 59.9832   1
 -11   6  -4 535.845 58.8704   1
  12  -6   4 7.77239 32.8770   1
 -12   6  -4-8.28276 36.0516   1
  13   6   4 103.528 37.3730   1
 -13   6  -4 150.419 38.7085   1
 -13  -6  -4 130.157 40.3769   1
  13  -6   4 122.495 43.0499   1
 -14  -6  -4 740.122 72.6406   1
  14  -6   4 868.018 74.2519   1
  14   6   4 780.930 73.2700   1
 -14   6  -4 577.167 66.1078   1
 -15   6  -4 396.689 56.6582   1
  15  -6   4 427.539 57.7747   1
  15   6   4 438.628 57.4956   1
 -16   6  -4 1707.02 118.124   1
  16  -6   4 1535.11 112.611   1
 -17  -6  -4 847.466 80.5514   1
 -17   6  -4 766.187 78.6965   1
  17  -6   4 949.907 81.7550   1
  17   6   4 794.816 77.6710   1
  18   6   4 42.4130 38.9249   1
 -18  -6  -4-8.67129 34.4614   1
  19   6   4 8.47507 39.3982   1
 -19  -6  -4 51.9840 39.7817   1
  19  -6   4 41.9363 32.2337   1
 -19   6  -4 42.9264 34.1483   1
  20   6   4-8.40155 34.4824   1
 -20  -6  -4 34.4103 39.4735   1
  20  -6   4 8.20005 36.1888   1
 -20   6  -4 26.1118 39.9386   1
  21   6   4 8.31054 36.1733   1
 -21  -6  -4 8.49767 34.3234   1
  21  -6   4-16.3648 38.0085   1
 -21   6  -4-25.4544 37.9437   1
  22   6   4 65.3856 46.3258   1
 -22  -6  -4 16.7337 38.8857   1
  22  -6   4 31.7220 30.4695   1
 -22   6  -4 16.6499 31.4071   1
  23   6   4 23.9516 37.0920   1
 -23  -6  -4 8.19447 36.6513   1
 -26   7   4 41.7599 36.9129   1
  26  -7  -4 57.1349 41.4998   1
 -25   7   4-25.9472 38.1655   1
  25  -7  -4 16.5188 35.9501   1
 -23   7   4 36.0975 40.3574   1
  23  -7  -4-16.5158 39.2842   1
  22   7  -4-17.8337 37.1669   1
  21  -7  -4-8.63814 36.0033   1
  21   7  -4 43.7973 36.5088   1
 -21  -7   4 8.82315 32.6430   1
 -21   7   4 17.6712 31.4070   1
  20  -7  -4 16.7317 36.9194   1
  20   7  -4-17.1315 32.8851   1
 -20  -7   4 17.2497 33.6978   1
 -20   7   4 35.6580 39.3400   1
  19   7  -4 824.532 76.0169   1
 -19  -7   4 758.012 74.2365   1
  18  -7  -4 1621.40 113.143   1
 -18   7   4 1578.60 116.476   1
  17  -7  -4 719.409 71.1900   1
  17   7  -4 840.849 75.3089   1
 -17  -7   4 884.105 76.3664   1
 -17   7   4 757.654 73.7294   1
  16  -7  -4 756.105 70.3502   1
 -16  -7   4 826.099 73.2375   1
  16   7  -4 750.214 69.7365   1
 -16   7   4 836.546 77.0668   1
  15   7  -4 157.649 37.5443   1
 -15  -7   4 109.047 35.0333   1
 -14  -7   4 42.0557 28.8259   1
  14   7  -4 47.4583 29.9763   1
 -14   7   4 62.8873 31.2914   1
  14  -7  -4 30.8212 28.5645   1
 -13   7   4 168.011 37.4282   1
  13  -7  -4 259.589 39.8303   1
 -12  -7   4 10448.6 457.841   1
  12   7  -4 10201.7 455.697   1
 -12   7   4 10122.8 464.234   1
  12  -7  -4 8836.70 457.440   1
 -11  -7   4 210.259 34.7557   1
  11   7  -4 213.930 34.0944   1
  11  -7  -4 246.193 41.3442   1
 -11   7   4 276.578 43.8312   1
  10  -7  -4 34.0290 23.1881   1
 -10  -7   4 16.2230 21.5197   1
  10   7  -4 15.7568 17.9111   1
 -10   7   4 60.4357 27.1488   1
  -9   7   4 695.184 62.8101   1
   9   7  -4 652.622 53.9510   1
  -9  -7   4 641.391 56.5192   1
  -8  -7   4 14739.8 651.897   1
   7  -7  -4 1619.99 99.8785   1
  -7   7   4 1603.09 100.379   1
   7   7  -4 1380.97 88.9502   1
  -7  -7   4 1504.08 91.5165   1
   6  -7  -4 8532.89 378.169   1
  -6   7   4 7756.75 374.535   1
   6   7  -4 8119.14 367.660   1
  -6  -7   4 7834.59 366.795   1
   5  -7  -4 835.774 67.3153   1
  -5   7   4 811.639 65.5163   1
   5   7  -4 917.809 62.6265   1
  -5  -7   4 887.366 62.4536   1
   4  -7  -4 14233.0 616.544   1
  -4  -7   4 14581.1 608.692   1
  -4   7   4 12646.9 613.181   1
   4   7  -4 13496.5 605.946   1
   3  -7  -4 8347.38 370.145   1
  -3  -7   4 8311.80 363.154   1
   3   7  -4 7595.50 361.634   1
  -3   7   4 7512.74 366.415   1
  -2  -7   4 29291.9 1252.48   1
   2   7  -4 28506.5 1252.88   1
  -2   7   4 29284.4 1258.87   1
   2  -7  -4 29251.5 1260.46   1
  -1  -7   4 2573.50 129.052   1
   1   7  -4 2258.55 126.069   1
  -1   7   4 2310.30 131.624   1
   1  -7  -4 2184.99 131.130   1
   0  -7   4 65.1259 23.8943   1
   0   7  -4 14.7722 20.2813   1
   0   7   4 62.7703 25.5773   1
   0  -7  -4 23.2409 28.3280   1
  -1  -7  -4 40.8381 28.7304   1
   1   7   4 28.3955 22.2198   1
   1  -7   4 20.5676 22.1017   1
  -1   7  -4 30.6513 17.8153   1
  -2  -7  -4 23960.1 1074.40   1
   2   7   4 24226.7 1073.47   1
  -2   7  -4 24983.8 1070.95   1
   2  -7   4 25253.5 1072.64   1
  -3  -7  -4 14447.1 653.885   1
   3   7   4 14549.8 651.910   1
  -3   7  -4 14846.6 651.943   1
   3  -7   4 14533.5 651.616   1
  -4   7  -4 2934.86 162.456   1
   4  -7   4 3081.68 162.895   1
   5   7   4 11766.9 527.982   1
  -5  -7  -4 11362.3 527.097   1
  -6  -7  -4 9965.73 447.990   1
   6   7   4 9205.89 443.587   1
  -6   7  -4 9684.08 445.176   1
   6  -7   4 9395.60 442.937   1
  -7  -7  -4 432.881 50.1661   1
   7   7   4 357.515 45.9212   1
  -7   7  -4 465.918 52.7917   1
   8   7   4 5677.18 271.038   1
  -8  -7  -4 5377.77 270.238   1
   8  -7   4 4857.91 265.794   1
  -8   7  -4 5551.11 271.307   1
   9   7   4 1002.79 79.9354   1
  -9  -7  -4 819.923 76.3445   1
   9  -7   4 983.037 80.2740   1
  -9   7  -4 935.798 80.5889   1
 -10  -7  -4 54.1690 33.6888   1
  10   7   4-38.1530 37.5494   1
 -10   7  -4 47.3463 30.2981   1
  10  -7   4 7.74908 28.1150   1
 -11   7  -4 432.030 56.1195   1
  11  -7   4 458.582 55.2691   1
 -12  -7  -4 2068.34 126.262   1
 -12   7  -4 1684.27 121.499   1
  12  -7   4 1735.56 120.955   1
  12   7   4 1916.98 121.901   1
 -13  -7  -4 2381.73 146.834   1
  13  -7   4 2380.59 145.124   1
 -13   7  -4 2356.61 149.604   1
  13   7   4 2450.76 148.649   1
  14   7   4 49.6798 37.0622   1
  14  -7   4 75.1429 33.7615   1
 -14   7  -4-8.61517 34.2694   1
  15  -7   4 160.353 42.1965   1
 -15   7  -4 212.964 44.7568   1
  16   7   4 218.984 48.3480   1
 -16  -7  -4 102.954 42.4671   1
  16  -7   4 217.797 44.9164   1
 -16   7  -4 190.488 45.0887   1
  17   7   4 33.8898 37.3973   1
 -17  -7  -4-8.63057 35.9780   1
  17  -7   4 33.1485 36.0824   1
 -17   7  -4 26.6816 38.1813   1
  18   7   4-84.8770 42.6703   1
 -18  -7  -4-34.5721 40.6460   1
  18  -7   4 16.7655 37.0034   1
 -18   7  -4 8.78219 39.2854   1
  19   7   4 135.969 44.6307   1
 -19  -7  -4 85.7798 36.4998   1
  19  -7   4 24.8538 40.5096   1
 -19   7  -4 130.190 46.0082   1
  20   7   4 8.43310 40.5810   1
  20  -7   4 24.5114 35.5640   1
 -20   7  -4-16.9483 39.3639   1
 -20  -7  -4 8.51184 37.0498   1
 -21   7  -4 25.1147 37.4613   1
 -21  -7  -4 41.8789 38.9297   1
  21   7   4 50.1248 39.7638   1
  21  -7   4 16.1864 35.7384   1
  22  -7   4-15.8238 26.3076   1
 -22   7  -4-24.6053 27.2711   1
 -22  -7  -4 16.4502 36.7857   1
  26  -8  -4 87.4353 42.5253   1
 -26   8   4 83.2770 40.6848   1
  24  -8  -4 16.1846 37.6203   1
 -24   8   4 61.9099 40.0968   1
  23  -8  -4 93.4138 44.6687   1
 -23   8   4 128.842 44.3072   1
  22  -8  -4-34.4172 38.9805   1
 -22   8   4 44.0077 39.3596   1
  21  -8  -4 8.39856 37.5592   1
 -21   8   4 8.94967 36.7284   1
 -20  -8   4 62.4796 36.7472   1
 -20   8   4 97.2628 38.0628   1
  20  -8  -4 76.0176 35.8503   1
  20   8  -4 43.4023 35.7444   1
 -19  -8   4 43.7318 33.5826   1
 -19   8   4 44.8457 32.5413   1
  19  -8  -4 8.39184 34.4456   1
  19   8  -4-25.3894 32.4955   1
  18   8  -4 451.877 59.5391   1
 -18  -8   4 478.257 59.4204   1
  17   8  -4 1657.70 109.023   1
 -17  -8   4 1456.37 107.261   1
 -17   8   4 1444.11 110.074   1
 -16  -8   4 549.546 64.3037   1
  16   8  -4 624.447 65.3636   1
  16  -8  -4 760.142 71.1927   1
 -15  -8   4 1486.78 108.108   1
  15   8  -4 1676.00 108.468   1
 -15   8   4 1672.31 114.454   1
  15  -8  -4 1543.34 109.467   1
  14   8  -4 1439.94 102.197   1
 -14  -8   4 1609.49 105.921   1
 -13  -8   4 3410.32 189.282   1
  13   8  -4 3336.66 186.739   1
  13  -8  -4 3481.68 193.035   1
  12  -8  -4 113.673 36.3131   1
 -12   8   4 93.1202 34.9758   1
 -11  -8   4 6.22679 25.1619   1
  11   8  -4 5.97974 24.1645   1
 -11   8   4 73.6443 35.4458   1
  11  -8  -4 7.42467 31.8738   1
  10  -8  -4 36.2617 33.7056   1
 -10  -8   4 42.8505 25.5341   1
 -10   8   4 6.97172 30.3653   1
  10   8  -4 17.2074 22.8173   1
   9  -8  -4 2524.46 142.982   1
  -9   8   4 2372.33 140.071   1
   9   8  -4 2504.32 135.985   1
  -9  -8   4 2254.13 133.220   1
   8   8  -4 239.624 34.1814   1
  -8   8   4 176.234 35.1619   1
   8  -8  -4 190.518 33.8795   1
  -8  -8   4 218.011 32.8469   1
   7   8  -4 32202.8 1381.81   1
  -7   8   4 30950.7 1387.35   1
   7  -8  -4 32060.1 1388.96   1
  -7  -8   4 32549.2 1381.42   1
   6   8  -4 5.12015 20.3454   1
  -6  -8   4 5.29516 20.3274   1
   5   8  -4 2380.14 132.073   1
  -5  -8   4 2508.24 134.510   1
  -4   8   4 356.088 44.0008   1
   4  -8  -4 332.548 44.6330   1
  -4  -8   4 344.976 40.7379   1
  -3   8   4 44460.0 1806.91   1
   3   8  -4 41743.2 1799.39   1
  -3  -8   4 39132.6 1798.74   1
   3  -8  -4 43267.5 1806.35   1
  -2   8   4 6595.10 311.645   1
   2   8  -4 6688.61 306.072   1
   2  -8  -4 6216.65 310.698   1
  -1   8   4 26127.7 1153.38   1
[truncated: 949,146 more chars]
