# Supplementary material for: Structural insight into the cooperativity of spin crossover compounds
Source: Acta Crystallogr B Struct Sci Cryst Eng Mater. 2023 Aug 11;79(Pt 5):354–67. doi: 10.1107/S2052520623005814 (PMC10552598; doi:10.1107/S2052520623005814)
Supplement: Supplementary file 4 [file b-79-00354-sup4.zip › Bia_Pmono_246K.cif]

data_SC2_246K
 
_audit_creation_method            'SHELXL-2018/3'
_shelx_SHELXL_version_number      '2018/3'
_chemical_name_systematic         ?
_chemical_name_common             ?
_chemical_melting_point           ?
_chemical_formula_moiety          ?
_chemical_formula_sum
 'C38 H28 Fe N6 S2' 
_chemical_formula_weight          688.63

loop_
 _atom_type_symbol
 _atom_type_description
 _atom_type_scat_dispersion_real
 _atom_type_scat_dispersion_imag
 _atom_type_scat_source
 'C'  'C'   0.0024   0.0013
 'International Tables Vol C Tables 4.2.6.8 and 6.1.1.4'
 'H'  'H'   0.0000   0.0000
 'International Tables Vol C Tables 4.2.6.8 and 6.1.1.4'
 'N'  'N'   0.0049   0.0027
 'International Tables Vol C Tables 4.2.6.8 and 6.1.1.4'
 'S'  'S'   0.1051   0.1002
 'International Tables Vol C Tables 4.2.6.8 and 6.1.1.4'
 'Fe'  'Fe'   0.3265   0.6960
 'International Tables Vol C Tables 4.2.6.8 and 6.1.1.4'
 
_space_group_crystal_system       monoclinic
_space_group_IT_number            14
_space_group_name_H-M_alt         'P 21/c'
_space_group_name_Hall            '-P 2ybc'
 
_shelx_space_group_comment
;
The symmetry employed for this shelxl refinement is uniquely defined
by the following loop, which should always be used as a source of
symmetry information in preference to the above space-group names.
They are only intended as comments.
;
 
loop_
 _space_group_symop_operation_xyz
 'x, y, z'
 '-x, y+1/2, -z+1/2'
 '-x, -y, -z'
 'x, -y-1/2, z-1/2'
 
_cell_length_a                    17.2730(2)
_cell_length_b                    12.47000(10)
_cell_length_c                    17.2369(2)
_cell_angle_alpha                 90
_cell_angle_beta                  115.7833(14)
_cell_angle_gamma                 90
_cell_volume                      3343.11(7)
_cell_formula_units_Z             4
_cell_measurement_temperature     293(2)
_cell_measurement_reflns_used     11209
_cell_measurement_theta_min       1.86
_cell_measurement_theta_max       31.2310
 
_exptl_crystal_description        Needle
_exptl_crystal_colour             ?
_exptl_crystal_density_meas       ?
_exptl_crystal_density_method     ?
_exptl_crystal_density_diffrn     1.368          
_exptl_crystal_F_000              1424
_exptl_transmission_factor_min    ?
_exptl_transmission_factor_max    ?
_exptl_crystal_size_max           ?
_exptl_crystal_size_mid           ?
_exptl_crystal_size_min           ?
_exptl_absorpt_coefficient_mu     0.450
_shelx_estimated_absorpt_T_min    ?
_shelx_estimated_absorpt_T_max    ?
_exptl_absorpt_correction_type    ?
_exptl_absorpt_correction_T_min   ?
_exptl_absorpt_correction_T_max   ?
_exptl_absorpt_process_details    ?
_exptl_absorpt_special_details    ?
_diffrn_ambient_temperature       293(2)
_diffrn_radiation_wavelength      0.63582
_diffrn_radiation_type            Synchrotron
_diffrn_source                    ?
_diffrn_measurement_device_type   '4-circle diffractometer'
_diffrn_measurement_method        ?
_diffrn_detector_area_resol_mean  ?
_diffrn_reflns_number             25102
_diffrn_reflns_av_unetI/netI      0.0307
_diffrn_reflns_av_R_equivalents   0.0304
_diffrn_reflns_limit_h_min        -23
_diffrn_reflns_limit_h_max        23
_diffrn_reflns_limit_k_min        -16
_diffrn_reflns_limit_k_max        16
_diffrn_reflns_limit_l_min        -21
_diffrn_reflns_limit_l_max        21
_diffrn_reflns_theta_min          1.873
_diffrn_reflns_theta_max          25.079
_diffrn_reflns_theta_full         22.426
_diffrn_measured_fraction_theta_max   0.939
_diffrn_measured_fraction_theta_full  0.970
_diffrn_reflns_Laue_measured_fraction_max    0.939
_diffrn_reflns_Laue_measured_fraction_full   0.970
_diffrn_reflns_point_group_measured_fraction_max   0.939
_diffrn_reflns_point_group_measured_fraction_full  0.970
_reflns_number_total              7798
_reflns_number_gt                 6754
_reflns_threshold_expression      'I > 2\s(I)'
_reflns_Friedel_coverage          0.000
_reflns_Friedel_fraction_max      .
_reflns_Friedel_fraction_full     .
 
_reflns_special_details
;
 Reflections were merged by SHELXL according to the crystal
 class for the calculation of statistics and refinement.
 
 _reflns_Friedel_fraction is defined as the number of unique
 Friedel pairs measured divided by the number that would be
 possible theoretically, ignoring centric projections and
 systematic absences.
;
 
_computing_data_collection        ?
_computing_cell_refinement        ?
_computing_data_reduction         ?
_computing_structure_solution     ?
_computing_structure_refinement 'SHELXL-2018/3 (Sheldrick, 2018)'
_computing_molecular_graphics     ?
_computing_publication_material   ?
_refine_special_details           ?
_refine_ls_structure_factor_coef  Fsqd
_refine_ls_matrix_type            full
_refine_ls_weighting_scheme       calc
_refine_ls_weighting_details
'w=1/[\s^2^(Fo^2^)+(0.0579P)^2^+0.5923P] where P=(Fo^2^+2Fc^2^)/3'
_atom_sites_solution_primary      ?
_atom_sites_solution_secondary    ?
_atom_sites_solution_hydrogens    geom
_refine_ls_hydrogen_treatment     constr
_refine_ls_extinction_method      'SHELXL-2018/3 (Sheldrick 2018)'
_refine_ls_extinction_coef        0.0083(7)
_refine_ls_extinction_expression
 'Fc^*^=kFc[1+0.001xFc^2^\l^3^/sin(2\q)]^-1/4^'
_refine_ls_number_reflns          7798
_refine_ls_number_parameters      457
_refine_ls_number_restraints      73
_refine_ls_R_factor_all           0.0422
_refine_ls_R_factor_gt            0.0374
_refine_ls_wR_factor_ref          0.1126
_refine_ls_wR_factor_gt           0.1080
_refine_ls_goodness_of_fit_ref    1.052
_refine_ls_restrained_S_all       1.051
_refine_ls_shift/su_max           0.001
_refine_ls_shift/su_mean          0.000
 
loop_
 _atom_site_label
 _atom_site_type_symbol
 _atom_site_fract_x
 _atom_site_fract_y
 _atom_site_fract_z
 _atom_site_U_iso_or_equiv
 _atom_site_adp_type
 _atom_site_occupancy
 _atom_site_site_symmetry_order  
 _atom_site_calc_flag
 _atom_site_refinement_flags_posn
 _atom_site_refinement_flags_adp
 _atom_site_refinement_flags_occupancy
 _atom_site_disorder_assembly
 _atom_site_disorder_group
Fe01 Fe 0.75881(2) 0.30369(2) 0.82496(2) 0.05125(9) Uani 1 1 d . . . . .
S002 S 0.54528(3) 0.34241(4) 0.92182(3) 0.06861(14) Uani 1 1 d . . . . .
S001 S 0.95205(4) 0.11540(4) 1.07029(3) 0.07546(15) Uani 1 1 d . . . . .
N005 N 0.71081(9) 0.14300(10) 0.79371(8) 0.0500(3) Uani 1 1 d . . . . .
N006 N 0.81105(11) 0.45677(12) 0.82149(9) 0.0654(4) Uani 1 1 d . . . . .
N003 N 0.66772(9) 0.31063(10) 0.68795(8) 0.0501(3) Uani 1 1 d . . . . .
N004 N 0.84825(9) 0.27514(10) 0.76624(8) 0.0501(3) Uani 1 1 d . . . . .
N002 N 0.67152(13) 0.36091(17) 0.86607(12) 0.0791(5) Uani 1 1 d . . . . .
N001 N 0.84764(11) 0.25472(13) 0.94412(9) 0.0649(4) Uani 1 1 d . . . . .
C015 C 0.63946(11) 0.21938(13) 0.65526(10) 0.0544(4) Uani 1 1 d . . . . .
H015 H 0.604654 0.212919 0.596467 0.065 Uiso 1 1 calc R U . . .
C016 C 0.66173(10) 0.12544(13) 0.71003(10) 0.0517(3) Uani 1 1 d . . . . .
C003 C 0.64821(10) 0.40016(12) 0.63197(10) 0.0506(3) Uani 1 1 d . . . . .
C021 C 0.85776(10) 0.17768(13) 0.72922(10) 0.0500(3) Uani 1 1 d . . . . .
C024 C 0.86629(11) -0.01659(14) 0.65573(11) 0.0565(4) Uani 1 1 d D . . . .
C007 C 0.60381(12) 0.58308(14) 0.60238(11) 0.0593(4) Uani 1 1 d . . . . .
H007 H 0.586107 0.646216 0.618538 0.071 Uiso 1 1 calc R U . . .
C012 C 0.56871(15) 0.85325(18) 0.36485(15) 0.0778(6) Uani 1 1 d . . . . .
H012 H 0.561459 0.912987 0.330059 0.093 Uiso 1 1 calc R U . . .
C010 C 0.55980(12) 0.66449(16) 0.38071(12) 0.0624(4) Uani 1 1 d . . . . .
H010 H 0.545463 0.596918 0.355645 0.075 Uiso 1 1 calc R U . . .
C022 C 0.83954(12) 0.17212(14) 0.64297(11) 0.0578(4) Uani 1 1 d . . . . .
H022 H 0.823987 0.233738 0.609222 0.069 Uiso 1 1 calc R U . . .
C008 C 0.62362(12) 0.49525(14) 0.65586(11) 0.0579(4) Uani 1 1 d . . . . .
H008 H 0.620435 0.499888 0.708244 0.070 Uiso 1 1 calc R U . . .
C025 C 0.88379(11) -0.00960(14) 0.74186(10) 0.0560(4) Uani 1 1 d . . . . .
H025 H 0.898573 -0.071280 0.775543 0.067 Uiso 1 1 calc R U . . .
C002 C 0.61906(12) 0.35247(14) 0.88934(11) 0.0585(4) Uani 1 1 d . . . . .
C004 C 0.65354(12) 0.39479(13) 0.55510(11) 0.0574(4) Uani 1 1 d . . . . .
H004 H 0.669930 0.331066 0.538431 0.069 Uiso 1 1 calc R U . . .
C020 C 0.73109(11) 0.05964(13) 0.84664(11) 0.0574(4) Uani 1 1 d . . . . .
H020 H 0.764372 0.071266 0.905170 0.069 Uiso 1 1 calc R U . . .
C005 C 0.63479(12) 0.48298(14) 0.50266(11) 0.0593(4) Uani 1 1 d . . . . .
H005 H 0.638946 0.478175 0.450761 0.071 Uiso 1 1 calc R U . . .
C009 C 0.59305(11) 0.67428(13) 0.46891(12) 0.0564(4) Uani 1 1 d . . . . .
C017 C 0.63352(13) 0.02506(15) 0.67801(12) 0.0669(5) Uani 1 1 d . . . . .
H017 H 0.599401 0.015034 0.619428 0.080 Uiso 1 1 calc R U . . .
C006 C 0.60980(11) 0.57906(13) 0.52505(11) 0.0540(3) Uani 1 1 d . . . . .
C018 C 0.65631(14) -0.06063(15) 0.73361(14) 0.0725(5) Uani 1 1 d . . . . .
H018 H 0.638560 -0.129658 0.713197 0.087 Uiso 1 1 calc R U . . .
C001 C 0.89168(12) 0.19772(13) 0.99755(11) 0.0554(4) Uani 1 1 d . . . . .
C011 C 0.54742(13) 0.75346(18) 0.32886(14) 0.0709(5) Uani 1 1 d . . . . .
H011 H 0.524549 0.745471 0.269378 0.085 Uiso 1 1 calc R U . . .
C026 C 0.87975(10) 0.08661(13) 0.77856(10) 0.0522(3) Uani 1 1 d . . . . .
H026 H 0.891872 0.089966 0.836619 0.063 Uiso 1 1 calc R U . . .
C028 C 0.86705(13) 0.46062(15) 0.78687(12) 0.0662(5) Uani 1 1 d . . . . .
C014 C 0.61262(15) 0.77626(15) 0.50335(14) 0.0716(5) Uani 1 1 d . . . . .
H014 H 0.634407 0.785308 0.562666 0.086 Uiso 1 1 calc R U . . .
C013 C 0.60049(17) 0.86472(17) 0.45158(16) 0.0829(6) Uani 1 1 d . . . . .
H013 H 0.614127 0.932635 0.476114 0.099 Uiso 1 1 calc R U . . .
C023 C 0.84438(12) 0.07580(15) 0.60717(11) 0.0621(4) Uani 1 1 d . . . . .
H023 H 0.832701 0.072752 0.549211 0.075 Uiso 1 1 calc R U . . .
C027 C 0.88236(12) 0.35972(14) 0.75457(12) 0.0613(4) Uani 1 1 d . . . . .
H027 H 0.916844 0.356989 0.725564 0.074 Uiso 1 1 calc R U . . .
C019 C 0.70523(13) -0.04276(15) 0.81895(13) 0.0662(4) Uani 1 1 d . . . . .
H019 H 0.720911 -0.099319 0.857981 0.079 Uiso 1 1 calc R U . . .
C032 C 0.79418(19) 0.54830(18) 0.85183(14) 0.0889(7) Uani 1 1 d . . . . .
H032 H 0.755096 0.547956 0.875630 0.107 Uiso 1 1 calc R U . . .
C031 C 0.8339(3) 0.6434(2) 0.8484(2) 0.1163(12) Uani 1 1 d . . . . .
H031 H 0.820923 0.706265 0.869283 0.140 Uiso 1 1 calc R U . . .
C029 C 0.90902(19) 0.55313(18) 0.78276(18) 0.0965(8) Uani 1 1 d . . . . .
H029 H 0.948013 0.552302 0.758853 0.116 Uiso 1 1 calc R U . . .
C030 C 0.8921(3) 0.6452(2) 0.8143(2) 0.1203(12) Uani 1 1 d . . . . .
H030 H 0.919764 0.708623 0.812890 0.144 Uiso 1 1 calc R U . . .
C1A C 0.8719(7) -0.1232(5) 0.6191(7) 0.064(2) Uani 0.52(3) 1 d DG . P A 1
C2A C 0.8247(7) -0.2070(6) 0.6306(7) 0.090(2) Uani 0.52(3) 1 d G . P A 1
H2A H 0.789638 -0.194665 0.658057 0.108 Uiso 0.52(3) 1 calc R U P A 1
C3A C 0.8299(8) -0.3091(5) 0.6009(7) 0.105(3) Uani 0.52(3) 1 d G . P A 1
H3A H 0.798396 -0.365101 0.608489 0.126 Uiso 0.52(3) 1 calc R U P A 1
C4A C 0.8824(8) -0.3274(7) 0.5597(7) 0.094(3) Uani 0.52(3) 1 d G . P A 1
H4A H 0.885866 -0.395768 0.539872 0.113 Uiso 0.52(3) 1 calc R U P A 1
C5A C 0.9295(6) -0.2437(11) 0.5483(7) 0.088(2) Uani 0.52(3) 1 d G . P A 1
H5A H 0.964577 -0.256000 0.520823 0.106 Uiso 0.52(3) 1 calc R U P A 1
C6A C 0.9243(6) -0.1416(9) 0.5780(7) 0.0783(19) Uani 0.52(3) 1 d G . P A 1
H6A H 0.955820 -0.085564 0.570390 0.094 Uiso 0.52(3) 1 calc R U P A 1
C1B C 0.8765(8) -0.1165(6) 0.6175(8) 0.074(3) Uani 0.48(3) 1 d DG . P A 2
C2B C 0.8448(10) -0.2143(7) 0.6298(7) 0.085(2) Uani 0.48(3) 1 d G . P A 2
H2B H 0.812881 -0.217463 0.661471 0.102 Uiso 0.48(3) 1 calc R U P A 2
C3B C 0.8609(12) -0.3074(6) 0.5949(6) 0.098(3) Uani 0.48(3) 1 d G . P A 2
H3B H 0.839667 -0.372772 0.603094 0.118 Uiso 0.48(3) 1 calc R U P A 2
C4B C 0.9086(10) -0.3026(9) 0.5476(5) 0.097(3) Uani 0.48(3) 1 d G . P A 2
H4B H 0.919353 -0.364894 0.524193 0.116 Uiso 0.48(3) 1 calc R U P A 2
C5B C 0.9403(7) -0.2049(13) 0.5353(7) 0.092(3) Uani 0.48(3) 1 d G . P A 2
H5B H 0.972256 -0.201709 0.503668 0.110 Uiso 0.48(3) 1 calc R U P A 2
C6B C 0.9243(7) -0.1118(10) 0.5703(8) 0.082(2) Uani 0.48(3) 1 d G . P A 2
H6B H 0.945472 -0.046398 0.562044 0.098 Uiso 0.48(3) 1 calc R U P A 2
 
loop_
 _atom_site_aniso_label
 _atom_site_aniso_U_11
 _atom_site_aniso_U_22
 _atom_site_aniso_U_33
 _atom_site_aniso_U_23
 _atom_site_aniso_U_13
 _atom_site_aniso_U_12
Fe01 0.06126(15) 0.04810(14) 0.04430(13) 0.00118(8) 0.02286(11) 0.00295(9)
S002 0.0728(3) 0.0718(3) 0.0618(3) 0.0081(2) 0.0298(2) 0.0070(2)
S001 0.0869(3) 0.0652(3) 0.0686(3) 0.0156(2) 0.0285(3) 0.0115(2)
N005 0.0550(7) 0.0498(7) 0.0471(6) 0.0013(5) 0.0240(6) -0.0025(5)
N006 0.0807(10) 0.0502(7) 0.0510(7) -0.0056(6) 0.0153(7) 0.0066(7)
N003 0.0534(7) 0.0499(7) 0.0461(6) 0.0006(5) 0.0208(6) 0.0040(5)
N004 0.0561(7) 0.0475(6) 0.0445(6) 0.0016(5) 0.0196(5) 0.0012(5)
N002 0.0824(11) 0.0949(13) 0.0674(10) -0.0018(9) 0.0394(9) 0.0133(10)
N001 0.0757(9) 0.0654(9) 0.0492(7) 0.0007(6) 0.0231(7) 0.0050(7)
C015 0.0561(8) 0.0540(8) 0.0458(8) 0.0001(6) 0.0155(7) 0.0005(7)
C016 0.0528(8) 0.0499(8) 0.0506(8) -0.0009(6) 0.0210(7) -0.0014(6)
C003 0.0531(8) 0.0483(7) 0.0474(7) 0.0011(6) 0.0191(6) 0.0041(6)
C021 0.0511(8) 0.0514(8) 0.0489(8) 0.0023(6) 0.0231(6) 0.0038(6)
C024 0.0536(8) 0.0577(9) 0.0547(8) -0.0018(7) 0.0203(7) 0.0104(7)
C007 0.0698(10) 0.0520(8) 0.0580(9) 0.0006(7) 0.0297(8) 0.0132(7)
C012 0.0901(14) 0.0654(12) 0.0850(14) 0.0228(10) 0.0448(12) 0.0140(10)
C010 0.0632(10) 0.0615(10) 0.0624(10) 0.0043(8) 0.0271(8) 0.0067(8)
C022 0.0709(10) 0.0573(9) 0.0487(8) 0.0087(7) 0.0294(8) 0.0088(7)
C008 0.0692(10) 0.0569(9) 0.0500(8) 0.0006(7) 0.0281(7) 0.0101(7)
C025 0.0568(8) 0.0532(8) 0.0520(8) 0.0059(7) 0.0181(7) 0.0105(7)
C002 0.0704(10) 0.0547(9) 0.0447(8) 0.0040(6) 0.0197(8) 0.0123(7)
C004 0.0701(10) 0.0487(8) 0.0565(9) -0.0016(7) 0.0302(8) 0.0080(7)
C020 0.0645(9) 0.0550(9) 0.0529(8) 0.0052(7) 0.0257(8) -0.0057(7)
C005 0.0761(11) 0.0546(9) 0.0538(8) 0.0030(7) 0.0344(8) 0.0083(8)
C009 0.0580(9) 0.0520(8) 0.0615(9) 0.0062(7) 0.0281(8) 0.0089(7)
C017 0.0717(11) 0.0557(9) 0.0601(10) -0.0065(8) 0.0163(8) -0.0077(8)
C006 0.0559(8) 0.0501(8) 0.0557(8) 0.0030(7) 0.0240(7) 0.0061(6)
C018 0.0799(12) 0.0486(9) 0.0808(12) -0.0044(8) 0.0272(10) -0.0125(8)
C001 0.0649(9) 0.0551(9) 0.0466(8) -0.0064(6) 0.0246(7) -0.0036(7)
C011 0.0732(11) 0.0759(12) 0.0637(11) 0.0150(9) 0.0299(9) 0.0122(9)
C026 0.0551(8) 0.0559(8) 0.0440(7) 0.0039(6) 0.0201(6) 0.0050(6)
C028 0.0739(11) 0.0523(9) 0.0606(10) 0.0022(7) 0.0182(9) -0.0063(8)
C014 0.0926(14) 0.0556(10) 0.0680(11) 0.0018(8) 0.0362(11) 0.0068(9)
C013 0.1095(17) 0.0527(10) 0.0894(15) 0.0062(10) 0.0459(14) 0.0028(10)
C023 0.0724(10) 0.0679(10) 0.0477(8) 0.0013(7) 0.0277(8) 0.0122(8)
C027 0.0658(10) 0.0578(9) 0.0613(10) 0.0033(7) 0.0285(8) -0.0048(8)
C019 0.0704(11) 0.0542(9) 0.0714(11) 0.0109(8) 0.0285(9) -0.0066(8)
C032 0.1177(19) 0.0640(12) 0.0652(11) -0.0122(9) 0.0212(12) 0.0167(12)
C031 0.161(3) 0.0520(12) 0.0952(19) -0.0176(12) 0.017(2) 0.0086(15)
C029 0.1064(18) 0.0605(12) 0.1039(18) 0.0076(12) 0.0283(15) -0.0186(12)
C030 0.150(3) 0.0540(13) 0.126(3) -0.0037(14) 0.030(2) -0.0204(15)
C1A 0.059(4) 0.060(3) 0.057(6) -0.016(3) 0.011(4) 0.017(3)
C2A 0.077(4) 0.061(3) 0.115(5) -0.021(3) 0.025(3) 0.005(3)
C3A 0.099(5) 0.069(3) 0.121(6) -0.026(3) 0.024(4) 0.011(3)
C4A 0.111(5) 0.072(3) 0.067(4) -0.016(3) 0.008(3) 0.028(3)
C5A 0.103(4) 0.073(5) 0.072(4) -0.013(4) 0.022(3) 0.042(4)
C6A 0.077(3) 0.074(4) 0.075(4) -0.020(3) 0.025(3) 0.020(3)
C1B 0.074(7) 0.075(4) 0.057(6) 0.006(4) 0.014(5) 0.025(4)
C2B 0.097(6) 0.069(3) 0.080(4) 0.004(3) 0.032(4) 0.031(3)
C3B 0.128(8) 0.069(3) 0.081(4) -0.007(3) 0.031(5) 0.025(4)
C4B 0.129(7) 0.065(4) 0.080(4) 0.003(4) 0.031(4) 0.044(4)
C5B 0.101(5) 0.082(5) 0.077(4) 0.000(4) 0.025(3) 0.041(4)
C6B 0.086(4) 0.080(4) 0.070(3) -0.002(4) 0.026(3) 0.040(4)
 
_geom_special_details
;
 All esds (except the esd in the dihedral angle between two l.s. planes)
 are estimated using the full covariance matrix.  The cell esds are taken
 into account individually in the estimation of esds in distances, angles
 and torsion angles; correlations between esds in cell parameters are only
 used when they are defined by crystal symmetry.  An approximate (isotropic)
 treatment of cell esds is used for estimating esds involving l.s. planes.
;
 
loop_
 _geom_bond_atom_site_label_1
 _geom_bond_atom_site_label_2
 _geom_bond_distance
 _geom_bond_site_symmetry_2
 _geom_bond_publ_flag
Fe01 N001 2.0505(15) . ?
Fe01 N002 2.0528(18) . ?
Fe01 N006 2.1233(17) . ?
Fe01 N005 2.1458(13) . ?
Fe01 N003 2.1972(13) . ?
Fe01 N004 2.2131(14) . ?
S002 C002 1.604(2) . ?
S001 C001 1.6049(18) . ?
N005 C020 1.326(2) . ?
N005 C016 1.336(2) . ?
N006 C032 1.339(3) . ?
N006 C028 1.340(3) . ?
N003 C015 1.269(2) . ?
N003 C003 1.417(2) . ?
N004 C027 1.266(2) . ?
N004 C021 1.415(2) . ?
N002 C002 1.144(3) . ?
N001 C001 1.150(2) . ?
C015 C016 1.448(2) . ?
C016 C017 1.369(2) . ?
C003 C004 1.369(2) . ?
C003 C008 1.381(2) . ?
C021 C026 1.370(2) . ?
C021 C022 1.381(2) . ?
C024 C023 1.377(2) . ?
C024 C025 1.383(2) . ?
C024 C1B 1.456(6) . ?
C024 C1A 1.493(5) . ?
C007 C008 1.376(2) . ?
C007 C006 1.382(2) . ?
C012 C013 1.357(3) . ?
C012 C011 1.367(3) . ?
C010 C009 1.377(3) . ?
C010 C011 1.382(3) . ?
C022 C023 1.369(3) . ?
C025 C026 1.372(2) . ?
C004 C005 1.370(2) . ?
C020 C019 1.368(2) . ?
C005 C006 1.384(2) . ?
C009 C014 1.382(3) . ?
C009 C006 1.479(2) . ?
C017 C018 1.374(3) . ?
C018 C019 1.359(3) . ?
C028 C029 1.381(3) . ?
C028 C027 1.446(3) . ?
C014 C013 1.376(3) . ?
C032 C031 1.384(4) . ?
C031 C030 1.368(5) . ?
C029 C030 1.355(4) . ?
C1A C2A 1.3900 . ?
C1A C6A 1.3900 . ?
C2A C3A 1.3900 . ?
C3A C4A 1.3900 . ?
C4A C5A 1.3900 . ?
C5A C6A 1.3900 . ?
C1B C2B 1.3900 . ?
C1B C6B 1.3900 . ?
C2B C3B 1.3900 . ?
C3B C4B 1.3900 . ?
C4B C5B 1.3900 . ?
C5B C6B 1.3900 . ?
 
loop_
 _geom_angle_atom_site_label_1
 _geom_angle_atom_site_label_2
 _geom_angle_atom_site_label_3
 _geom_angle
 _geom_angle_site_symmetry_1
 _geom_angle_site_symmetry_3
 _geom_angle_publ_flag
N001 Fe01 N002 95.72(7) . . ?
N001 Fe01 N006 98.86(6) . . ?
N002 Fe01 N006 94.71(8) . . ?
N001 Fe01 N005 90.71(6) . . ?
N002 Fe01 N005 98.61(7) . . ?
N006 Fe01 N005 162.75(6) . . ?
N001 Fe01 N003 164.24(6) . . ?
N002 Fe01 N003 93.86(6) . . ?
N006 Fe01 N003 92.79(5) . . ?
N005 Fe01 N003 75.47(5) . . ?
N001 Fe01 N004 92.47(6) . . ?
N002 Fe01 N004 167.79(7) . . ?
N006 Fe01 N004 75.05(6) . . ?
N005 Fe01 N004 90.31(5) . . ?
N003 Fe01 N004 80.26(5) . . ?
C020 N005 C016 117.92(14) . . ?
C020 N005 Fe01 127.01(11) . . ?
C016 N005 Fe01 114.75(10) . . ?
C032 N006 C028 117.7(2) . . ?
C032 N006 Fe01 126.01(18) . . ?
C028 N006 Fe01 116.27(12) . . ?
C015 N003 C003 118.18(14) . . ?
C015 N003 Fe01 113.53(11) . . ?
C003 N003 Fe01 127.58(10) . . ?
C027 N004 C021 119.36(15) . . ?
C027 N004 Fe01 113.85(12) . . ?
C021 N004 Fe01 125.84(10) . . ?
C002 N002 Fe01 154.37(18) . . ?
C001 N001 Fe01 158.80(15) . . ?
N003 C015 C016 119.61(15) . . ?
N005 C016 C017 122.19(15) . . ?
N005 C016 C015 115.81(14) . . ?
C017 C016 C015 122.00(15) . . ?
C004 C003 C008 119.29(15) . . ?
C004 C003 N003 121.62(14) . . ?
C008 C003 N003 119.09(14) . . ?
C026 C021 C022 119.91(15) . . ?
C026 C021 N004 119.16(14) . . ?
C022 C021 N004 120.78(14) . . ?
C023 C024 C025 118.28(16) . . ?
C023 C024 C1B 119.8(5) . . ?
C025 C024 C1B 121.8(5) . . ?
C023 C024 C1A 122.7(4) . . ?
C025 C024 C1A 119.1(4) . . ?
C008 C007 C006 121.08(15) . . ?
C013 C012 C011 119.71(19) . . ?
C009 C010 C011 121.05(19) . . ?
C023 C022 C021 119.94(16) . . ?
C007 C008 C003 120.19(15) . . ?
C026 C025 C024 121.25(15) . . ?
N002 C002 S002 179.20(18) . . ?
C003 C004 C005 120.21(15) . . ?
N005 C020 C019 122.91(16) . . ?
C004 C005 C006 121.59(16) . . ?
C010 C009 C014 117.55(17) . . ?
C010 C009 C006 121.35(16) . . ?
C014 C009 C006 121.08(17) . . ?
C016 C017 C018 119.09(17) . . ?
C007 C006 C005 117.62(15) . . ?
C007 C006 C009 121.78(15) . . ?
C005 C006 C009 120.57(15) . . ?
C019 C018 C017 118.83(17) . . ?
N001 C001 S001 178.40(17) . . ?
C012 C011 C010 120.1(2) . . ?
C021 C026 C025 119.65(15) . . ?
N006 C028 C029 123.3(2) . . ?
N006 C028 C027 115.37(16) . . ?
C029 C028 C027 121.3(2) . . ?
C013 C014 C009 121.3(2) . . ?
C012 C013 C014 120.3(2) . . ?
C022 C023 C024 120.97(16) . . ?
N004 C027 C028 119.20(17) . . ?
C018 C019 C020 119.05(17) . . ?
N006 C032 C031 121.2(3) . . ?
C030 C031 C032 120.2(3) . . ?
C030 C029 C028 118.5(3) . . ?
C029 C030 C031 119.0(3) . . ?
C2A C1A C6A 120.0 . . ?
C2A C1A C024 117.4(5) . . ?
C6A C1A C024 122.6(5) . . ?
C1A C2A C3A 120.0 . . ?
C4A C3A C2A 120.0 . . ?
C3A C4A C5A 120.0 . . ?
C6A C5A C4A 120.0 . . ?
C5A C6A C1A 120.0 . . ?
C2B C1B C6B 120.0 . . ?
C2B C1B C024 123.3(7) . . ?
C6B C1B C024 116.6(7) . . ?
C1B C2B C3B 120.0 . . ?
C2B C3B C4B 120.0 . . ?
C5B C4B C3B 120.0 . . ?
C4B C5B C6B 120.0 . . ?
C5B C6B C1B 120.0 . . ?
 
_refine_diff_density_max    0.353
_refine_diff_density_min   -0.354
_refine_diff_density_rms    0.042

_shelx_res_file
;

TITL sc2_093K_a.res in P2(1)/c
    SC2_246K.res
    created by SHELXL-2018/3 at 12:20:35 on 15-Apr-2021
REM Old TITL SC2_093K in P2(1)/c
REM SHELXT solution in P2(1)/c: R1 0.091, Rweak 0.004, Alpha 0.025
REM <I/s>   0.460 for  267 systematic absences,  Orientation as input
REM Formula found by SHELXT:  C38 N6 S2 Fe

CELL 0.63582 17.2730 12.4700 17.2369 90.0000 115.7833 90.0000
ZERR 4.000 0.0002 0.0001 0.0002 0.0000 0.0014 0.0000
LATT  1
SYMM -X, 1/2+Y, 1/2-Z
SFAC C H N S FE
DISP $C  0.00244  0.00131  9.14798!source kissel
DISP $H -0.00002  0.00000  0.66440!source kissel
DISP $N  0.00493  0.00266 15.07095!source kissel
DISP $S  0.10506  0.10024 379.49005!source kissel
DISP $Fe  0.32649  0.69602 2544.24973!source kissel
UNIT 152.00 112.00 24.00 8.00 4.00
OMIT -5 0 2
OMIT 4 0 0
OMIT 2 0 2
L.S. 30
REM DAMP 100
REM ISOR 0.04 0.06 C1A > C6A
REM ISOR 0.04 0.06 C1B > C6B
RIGU 0.002 0.002 C1A > C6A
RIGU 0.002 0.002  C1B > C6B
SADI C024 C1A C024 C1B
BOND
LIST 6
SHEL 99 0.75
ACTA
FMAP 2
PLAN 20
WGHT    0.057900    0.592300
EXTI    0.008288
FVAR       3.39923   0.52391   0.07947
FE01  5    0.758812    0.303690    0.824960    11.00000    0.06126    0.04810 =
         0.04430    0.00118    0.02286    0.00295
S002  4    0.545279    0.342412    0.921819    11.00000    0.07281    0.07181 =
         0.06179    0.00810    0.02982    0.00704
S001  4    0.952049    0.115400    1.070294    11.00000    0.08688    0.06522 =
         0.06859    0.01564    0.02852    0.01154
N005  3    0.710815    0.142999    0.793714    11.00000    0.05498    0.04979 =
         0.04713    0.00128    0.02402   -0.00248
N006  3    0.811046    0.456768    0.821491    11.00000    0.08071    0.05025 =
         0.05102   -0.00561    0.01531    0.00660
N003  3    0.667722    0.310631    0.687950    11.00000    0.05339    0.04986 =
         0.04615    0.00061    0.02078    0.00396
N004  3    0.848247    0.275143    0.766244    11.00000    0.05609    0.04748 =
         0.04446    0.00158    0.01963    0.00123
N002  3    0.671524    0.360911    0.866074    11.00000    0.08240    0.09486 =
         0.06740   -0.00176    0.03943    0.01327
N001  3    0.847642    0.254717    0.944121    11.00000    0.07575    0.06536 =
         0.04921    0.00065    0.02307    0.00500
C015  1    0.639461    0.219383    0.655259    11.00000    0.05613    0.05402 =
         0.04582    0.00012    0.01550    0.00054
AFIX  43
H015  2    0.604654    0.212919    0.596467    11.00000   -1.20000
AFIX   0
C016  1    0.661728    0.125439    0.710030    11.00000    0.05281    0.04991 =
         0.05063   -0.00093    0.02097   -0.00137
C003  1    0.648215    0.400161    0.631969    11.00000    0.05307    0.04832 =
         0.04744    0.00110    0.01907    0.00412
C021  1    0.857763    0.177678    0.729221    11.00000    0.05109    0.05142 =
         0.04895    0.00227    0.02310    0.00375
C024    1    0.866290   -0.016593    0.655730    11.00000    0.05365    0.05771 =
         0.05474   -0.00177    0.02030    0.01044
C007  1    0.603813    0.583084    0.602385    11.00000    0.06985    0.05199 =
         0.05803    0.00062    0.02967    0.01322
AFIX  43
H007  2    0.586107    0.646216    0.618538    11.00000   -1.20000
AFIX   0
C012  1    0.568714    0.853247    0.364848    11.00000    0.09013    0.06542 =
         0.08504    0.02278    0.04485    0.01401
AFIX  43
H012  2    0.561459    0.912987    0.330059    11.00000   -1.20000
AFIX   0
C010  1    0.559803    0.664489    0.380708    11.00000    0.06317    0.06146 =
         0.06236    0.00429    0.02712    0.00671
AFIX  43
H010  2    0.545463    0.596918    0.355645    11.00000   -1.20000
AFIX   0
C022  1    0.839536    0.172123    0.642966    11.00000    0.07091    0.05730 =
         0.04870    0.00868    0.02940    0.00883
AFIX  43
H022  2    0.823987    0.233738    0.609222    11.00000   -1.20000
AFIX   0
C008  1    0.623616    0.495247    0.655858    11.00000    0.06922    0.05686 =
         0.05001    0.00056    0.02806    0.01007
AFIX  43
H008  2    0.620435    0.499888    0.708244    11.00000   -1.20000
AFIX   0
C025  1    0.883788   -0.009602    0.741858    11.00000    0.05684    0.05322 =
         0.05204    0.00591    0.01810    0.01045
AFIX  43
H025  2    0.898573   -0.071280    0.775543    11.00000   -1.20000
AFIX   0
C002  1    0.619064    0.352470    0.889338    11.00000    0.07039    0.05471 =
         0.04473    0.00404    0.01974    0.01226
C004  1    0.653535    0.394787    0.555099    11.00000    0.07006    0.04868 =
         0.05647   -0.00160    0.03024    0.00800
AFIX  43
H004  2    0.669930    0.331066    0.538431    11.00000   -1.20000
AFIX   0
C020  1    0.731094    0.059636    0.846636    11.00000    0.06450    0.05495 =
         0.05285    0.00521    0.02568   -0.00572
AFIX  43
H020  2    0.764372    0.071266    0.905170    11.00000   -1.20000
AFIX   0
C005  1    0.634785    0.482978    0.502658    11.00000    0.07607    0.05455 =
         0.05377    0.00298    0.03438    0.00826
AFIX  43
H005  2    0.638946    0.478175    0.450761    11.00000   -1.20000
AFIX   0
C009  1    0.593050    0.674282    0.468910    11.00000    0.05798    0.05204 =
         0.06149    0.00623    0.02807    0.00892
C017  1    0.633519    0.025060    0.678011    11.00000    0.07167    0.05567 =
         0.06007   -0.00652    0.01628   -0.00769
AFIX  43
H017  2    0.599401    0.015034    0.619428    11.00000   -1.20000
AFIX   0
C006  1    0.609797    0.579062    0.525054    11.00000    0.05589    0.05012 =
         0.05572    0.00298    0.02396    0.00608
C018  1    0.656306   -0.060629    0.733609    11.00000    0.07987    0.04862 =
         0.08076   -0.00442    0.02724   -0.01247
AFIX  43
H018  2    0.638560   -0.129658    0.713197    11.00000   -1.20000
AFIX   0
C001  1    0.891678    0.197716    0.997549    11.00000    0.06487    0.05505 =
         0.04662   -0.00636    0.02463   -0.00363
C011  1    0.547415    0.753462    0.328861    11.00000    0.07324    0.07590 =
         0.06375    0.01501    0.02987    0.01224
AFIX  43
H011  2    0.524549    0.745471    0.269378    11.00000   -1.20000
AFIX   0
C026  1    0.879748    0.086609    0.778557    11.00000    0.05513    0.05587 =
         0.04400    0.00395    0.02010    0.00504
AFIX  43
H026  2    0.891872    0.089966    0.836619    11.00000   -1.20000
AFIX   0
C028  1    0.867052    0.460620    0.786874    11.00000    0.07393    0.05226 =
         0.06058    0.00221    0.01824   -0.00632
C014  1    0.612620    0.776264    0.503352    11.00000    0.09260    0.05560 =
         0.06799    0.00177    0.03616    0.00681
AFIX  43
H014  2    0.634407    0.785308    0.562666    11.00000   -1.20000
AFIX   0
C013  1    0.600493    0.864721    0.451577    11.00000    0.10946    0.05266 =
         0.08944    0.00622    0.04594    0.00284
AFIX  43
H013  2    0.614127    0.932635    0.476114    11.00000   -1.20000
AFIX   0
C023  1    0.844381    0.075802    0.607171    11.00000    0.07242    0.06785 =
         0.04774    0.00135    0.02767    0.01221
AFIX  43
H023  2    0.832701    0.072752    0.549211    11.00000   -1.20000
AFIX   0
C027  1    0.882360    0.359723    0.754567    11.00000    0.06576    0.05783 =
         0.06133    0.00333    0.02848   -0.00483
AFIX  43
H027  2    0.916844    0.356989    0.725564    11.00000   -1.20000
AFIX   0
C019  1    0.705229   -0.042763    0.818947    11.00000    0.07035    0.05424 =
         0.07137    0.01092    0.02845   -0.00658
AFIX  43
H019  2    0.720911   -0.099319    0.857981    11.00000   -1.20000
AFIX   0
C032  1    0.794177    0.548300    0.851831    11.00000    0.11766    0.06398 =
         0.06516   -0.01219    0.02120    0.01674
AFIX  43
H032  2    0.755096    0.547956    0.875630    11.00000   -1.20000
AFIX   0
C031  1    0.833886    0.643384    0.848386    11.00000    0.16066    0.05196 =
         0.09523   -0.01756    0.01727    0.00861
AFIX  43
H031  2    0.820923    0.706265    0.869283    11.00000   -1.20000
AFIX   0
C029  1    0.909024    0.553127    0.782761    11.00000    0.10644    0.06047 =
         0.10392    0.00756    0.02835   -0.01857
AFIX  43
H029  2    0.948013    0.552302    0.758853    11.00000   -1.20000
AFIX   0
C030  1    0.892140    0.645165    0.814344    11.00000    0.14969    0.05401 =
         0.12557   -0.00369    0.03041   -0.02037
AFIX  43
H030  2    0.919764    0.708623    0.812890    11.00000   -1.20000
AFIX  66
REM #####
PART 1
C1A   1    0.871860   -0.123217    0.619138    21.00000    0.05922    0.06023 =
         0.05717   -0.01618    0.01055    0.01734
C2A   1    0.824701   -0.206958    0.630551    21.00000    0.07742    0.06101 =
         0.11471   -0.02057    0.02549    0.00537
AFIX  43
H2A   2    0.789638   -0.194665    0.658057    21.00000   -1.20000
AFIX  65
C3A   1    0.829949   -0.309073    0.600853    21.00000    0.09862    0.06924 =
         0.12090   -0.02620    0.02360    0.01119
AFIX  43
H3A   2    0.798396   -0.365101    0.608489    21.00000   -1.20000
AFIX  65
C4A   1    0.882355   -0.327446    0.559742    21.00000    0.11062    0.07162 =
         0.06655   -0.01568    0.00786    0.02813
AFIX  43
H4A   2    0.885866   -0.395768    0.539872    21.00000   -1.20000
AFIX  65
C5A   1    0.929514   -0.243706    0.548329    21.00000    0.10251    0.07338 =
         0.07203   -0.01342    0.02177    0.04218
AFIX  43
H5A   2    0.964577   -0.256000    0.520823    21.00000   -1.20000
AFIX  65
C6A   1    0.924267   -0.141592    0.578026    21.00000    0.07745    0.07408 =
         0.07458   -0.02028    0.02487    0.01994
AFIX  43
H6A   2    0.955820   -0.085564    0.570390    21.00000   -1.20000
AFIX  66
PART 2
C1B   1    0.876521   -0.116533    0.617546   -21.00000    0.07409    0.07499 =
         0.05737    0.00602    0.01367    0.02493
C2B   1    0.844825   -0.214305    0.629843   -21.00000    0.09706    0.06917 =
         0.08023    0.00353    0.03170    0.03081
AFIX  43
H2B   2    0.812881   -0.217463    0.661471   -21.00000   -1.20000
AFIX  65
C3B   1    0.860873   -0.307356    0.594867   -21.00000    0.12819    0.06913 =
         0.08078   -0.00719    0.03069    0.02492
AFIX  43
H3B   2    0.839667   -0.372772    0.603094   -21.00000   -1.20000
AFIX  65
C4B   1    0.908617   -0.302637    0.547594   -21.00000    0.12931    0.06504 =
         0.08006    0.00306    0.03131    0.04357
AFIX  43
H4B   2    0.919353   -0.364894    0.524193   -21.00000   -1.20000
AFIX  65
C5B   1    0.940313   -0.204866    0.535296   -21.00000    0.10096    0.08236 =
         0.07670   -0.00026    0.02484    0.04066
AFIX  43
H5B   2    0.972256   -0.201709    0.503668   -21.00000   -1.20000
AFIX  65
C6B   1    0.924265   -0.111814    0.570272   -21.00000    0.08600    0.08020 =
         0.07002   -0.00250    0.02567    0.03976
AFIX  43
H6B   2    0.945472   -0.046398    0.562044   -21.00000   -1.20000
PART 0
AFIX   0
HKLF 4


REM  sc2_093K_a.res in P2(1)/c
REM wR2 = 0.1126, GooF = S = 1.052, Restrained GooF = 1.051 for all data
REM R1 = 0.0374 for 6754 Fo > 4sig(Fo) and 0.0422 for all 7798 data
REM 457 parameters refined using 73 restraints

END

WGHT      0.0580      0.5905

REM Highest difference peak  0.353,  deepest hole -0.354,  1-sigma level  0.042
Q1    1   0.7617  0.2590  0.7965  11.00000  0.05    0.35
Q2    1   0.9103  0.0751  1.0597  11.00000  0.05    0.34
Q3    1   0.6782  0.3081  0.8508  11.00000  0.05    0.31
Q4    1   0.7886 -0.1502  0.5352  11.00000  0.05    0.22
Q5    1   0.5832  0.3779  0.9498  11.00000  0.05    0.22
Q6    1   0.8819  0.6207  0.8563  11.00000  0.05    0.20
Q7    1   0.8925  0.0414  0.7580  11.00000  0.05    0.20
Q8    1   0.6430  0.0802  0.6984  11.00000  0.05    0.20
Q9    1   0.5953  0.6237  0.4940  11.00000  0.05    0.19
Q10   1   0.8405 -0.3081  0.5589  11.00000  0.05    0.19
Q11   1   0.6796  0.1323  0.7501  11.00000  0.05    0.19
Q12   1   0.6553 -0.0191  0.7020  11.00000  0.05    0.19
Q13   1   0.5625  0.2850  0.9110  11.00000  0.05    0.19
Q14   1   0.6495  0.1678  0.6834  11.00000  0.05    0.19
Q15   1   0.8673  0.0343  0.6398  11.00000  0.05    0.19
Q16   1   0.6558  0.3522  0.6609  11.00000  0.05    0.18
Q17   1   0.8429  0.1701  0.6879  11.00000  0.05    0.18
Q18   1   0.5422  0.3871  0.8870  11.00000  0.05    0.18
Q19   1   0.6369  0.2843  0.6826  11.00000  0.05    0.18
Q20   1   0.6225  0.4348  0.6369  11.00000  0.05    0.17
;
_shelx_res_checksum   44612

_shelx_hkl_file
;
  -2   0   0 104108. 4461.16   1
   2   0   0 107911. 4461.19   1
  -3   0   0 46997.2 1934.59   1
   3   0   0 44676.7 1933.68   1
  -4   0   0 571387. 24352.8   1
   4   0   0 586574. 24352.0   1
  -5   0   0 46.6790 18.1734   1
   5   0   0 57.2317 18.3885   1
  -7   0   0 1348.15 80.7076   1
   7   0   0 1429.10 80.5235   1
  -8   0   0 53498.1 2252.92   1
   8   0   0 52467.0 2251.34   1
  -9   0   0 4120.75 200.015   1
   9   0   0 4006.96 198.173   1
  10   0   0 104116. 4453.69   1
 -10   0   0 106433. 4455.37   1
  11   0   0 1225.36 81.9872   1
 -11   0   0 1297.73 83.6697   1
  13   0   0 2328.91 135.593   1
 -13   0   0 2584.08 139.835   1
  14   0   0 3080.08 165.640   1
 -14   0   0 3021.38 166.723   1
 -15   0   0 39.2010 26.4663   1
  15   0   0 57.7012 30.7065   1
 -16   0   0 296.722 42.0010   1
  16   0   0 250.201 40.9093   1
 -17   0   0 997.156 79.8724   1
 -18   0   0 358.049 49.8242   1
  18   0   0 202.214 41.7537   1
 -19   0   0 1565.29 108.055   1
  19   0   0 1700.95 111.267   1
 -21   0   0 75.9620 34.3559   1
  21   0   0 131.424 39.0745   1
 -22   0   0-7.68564 32.0634   1
  22   0   0-7.26706 33.0372   1
 -23   0   0 75.9141 37.4171   1
  23   0   0 138.301 37.0854   1
 -24   0   0 44.9662 33.6461   1
  24   0   0 21.8030 36.3763   1
 -25   0   0 51.5916 33.5313   1
  25   0   0 14.3004 31.6657   1
 -26   0   0-14.4253 29.6338   1
  26   0   0-35.3068 34.1638   1
  -1   1   0 233238. 9059.42   1
  -1  -1   0 211898. 9057.88   1
   1   1   0 210007. 9057.87   1
   1  -1   0 209983. 9058.75   1
   2   1   0 676.246 35.2104   1
  -2   1   0 613.668 35.1795   1
  -2  -1   0 647.296 35.2413   1
   2  -1   0 597.013 35.1001   1
   3   1   0 187757. 7964.72   1
  -3   1   0 181015. 7965.48   1
  -3  -1   0 194838. 7966.10   1
   3  -1   0 194126. 7965.78   1
   4   1   0 51643.0 2212.01   1
  -4  -1   0 52028.7 2213.18   1
   4  -1   0 53018.6 2213.54   1
  -4   1   0 52717.3 2213.82   1
   5   1   0 11505.5 493.069   1
  -5  -1   0 11499.4 492.950   1
   5  -1   0 11872.0 493.815   1
  -5   1   0 10335.5 494.372   1
   6  -1   0 2377.70 119.993   1
  -6   1   0 2410.07 121.869   1
   7   1   0 6250.83 271.192   1
  -7  -1   0 5556.00 268.907   1
   7  -1   0 5765.51 269.909   1
  -7   1   0 6034.04 272.048   1
   8   1   0 15034.7 655.605   1
  -8  -1   0 14960.3 655.347   1
   8  -1   0 15007.0 655.102   1
  -8   1   0 14927.4 655.825   1
   9   1   0 122235. 5138.63   1
  -9  -1   0 114802. 5137.48   1
   9  -1   0 125285. 5139.28   1
  -9   1   0 124600. 5140.50   1
  10   1   0 9189.20 408.608   1
 -10  -1   0 8741.68 407.472   1
  10  -1   0 8725.64 407.444   1
 -10   1   0 9310.17 411.235   1
  11   1   0 20883.6 905.096   1
 -11  -1   0 19418.5 903.316   1
  11  -1   0 21062.8 906.373   1
 -11   1   0 21740.7 908.455   1
  12  -1   0 1799.91 110.885   1
 -12   1   0 2001.47 115.256   1
  13   1   0 171.885 35.5670   1
  13  -1   0 209.482 34.2600   1
 -13  -1   0 184.938 33.6662   1
 -13   1   0 224.330 36.4463   1
  14   1   0 1040.53 81.0800   1
 -14  -1   0 1169.63 84.9530   1
 -14   1   0 1141.21 84.2434   1
  15   1   0 923.877 73.3058   1
  15  -1   0 842.005 70.7599   1
 -15   1   0 760.762 69.3205   1
  16   1   0 1371.62 96.7473   1
  16  -1   0 1476.97 96.4952   1
 -16   1   0 1315.12 95.0338   1
 -16  -1   0 1253.36 91.6328   1
  17   1   0 227.802 39.9644   1
 -17  -1   0 125.255 34.2664   1
  17  -1   0 217.657 37.7731   1
 -17   1   0 214.275 37.4148   1
  18   1   0 167.297 35.5271   1
 -18  -1   0 145.058 36.1298   1
  18  -1   0 241.141 39.7308   1
 -18   1   0 101.207 33.1385   1
  19   1   0 564.738 59.8138   1
 -19  -1   0 552.712 60.0553   1
  19  -1   0 550.239 60.3755   1
 -19   1   0 548.985 60.2583   1
  20  -1   0 116.798 36.7907   1
 -20   1   0 97.9018 33.1660   1
  21   1   0 95.1683 33.4274   1
 -21  -1   0 67.8520 29.5868   1
  21  -1   0 79.6898 37.5293   1
 -21   1   0 46.1924 36.9281   1
  22   1   0 522.101 61.9674   1
 -22  -1   0 674.064 65.5235   1
  22  -1   0 443.472 58.9586   1
 -22   1   0 468.405 59.7942   1
  23  -1   0-22.0520 36.3639   1
  23   1   0 7.31703 30.9978   1
 -23   1   0 22.6447 31.9772   1
 -23  -1   0 7.58869 30.6525   1
  24  -1   0 50.1933 30.0311   1
  24   1   0 58.5499 34.6615   1
 -24   1   0 91.0141 31.7519   1
 -24  -1   0 52.5658 31.9236   1
  25   1   0 14.2222 34.7865   1
  25  -1   0-28.3621 30.0392   1
 -25   1   0-7.39387 28.3341   1
 -25  -1   0 7.44304 33.8369   1
  26  -1   0 20.9587 33.7854   1
  26   1   0-6.97887 32.9556   1
 -26   1   0 7.20283 29.5761   1
   0   2   0 109358. 4649.05   1
   0  -2   0 111660. 4649.98   1
   1   2   0 46.6599 12.6685   1
  -1  -2   0 26.7986 12.5386   1
  -1   2   0 31.2506 13.3611   1
   1  -2   0 61.6965 13.9825   1
   2   2   0 103.918 16.0010   1
  -2  -2   0 58.7925 14.9526   1
  -2   2   0 83.2968 19.0226   1
   2  -2   0 78.5667 17.6476   1
  -3   2   0 106363. 4613.26   1
  -3  -2   0 112160. 4611.69   1
   3   2   0 105836. 4611.40   1
   3  -2   0 113730. 4613.53   1
   4   2   0 42301.8 1690.69   1
  -4  -2   0 42760.3 1691.10   1
   4  -2   0 39192.5 1692.09   1
  -5  -2   0 1424.01 77.4711   1
   5   2   0 1419.94 77.0733   1
   6  -2   0 7620.43 332.874   1
  -6  -2   0 7186.62 330.847   1
  -6   2   0 7908.28 334.187   1
   6   2   0 6941.81 330.332   1
   7  -2   0 10565.2 470.061   1
  -7  -2   0 10372.0 467.573   1
  -7   2   0 10863.9 470.670   1
   7   2   0 10516.4 467.594   1
   8  -2   0 820.853 56.6165   1
  -8  -2   0 665.202 53.2202   1
  -8   2   0 864.969 58.3568   1
   8   2   0 717.310 53.3347   1
   9  -2   0 4116.66 204.473   1
  -9  -2   0 4301.48 204.642   1
  -9   2   0 4212.08 207.809   1
   9   2   0 4082.00 202.155   1
  10  -2   0 34747.9 1503.11   1
 -10  -2   0 34156.9 1502.36   1
 -10   2   0 36496.5 1505.96   1
  10   2   0 34712.3 1501.41   1
  11  -2   0 2306.65 134.350   1
 -11  -2   0 2625.21 137.576   1
 -11   2   0 2325.59 135.688   1
  11   2   0 2651.34 136.666   1
  12  -2   0 14265.3 652.779   1
 -12   2   0 15198.1 657.473   1
  13  -2   0 11542.3 517.360   1
 -13  -2   0 10805.1 516.881   1
 -13   2   0 12266.1 521.498   1
  13   2   0 11022.8 514.039   1
  14  -2   0 2345.05 136.134   1
 -14   2   0 2335.40 137.647   1
  14   2   0 2308.48 133.164   1
  15  -2   0 1353.77 94.8780   1
 -15  -2   0 1492.72 96.7573   1
 -15   2   0 1589.90 100.209   1
 -16  -2   0 156.500 36.9526   1
  16   2   0 111.110 33.8543   1
 -17  -2   0 35.0424 28.3870   1
  17  -2   0 62.1160 29.3141   1
  17   2   0 54.4184 27.5565   1
  18  -2   0 14.2029 28.6966   1
 -18  -2   0 28.8693 27.1523   1
 -18   2   0 14.7556 30.7891   1
  18   2   0 20.9351 28.1996   1
  19  -2   0 92.8570 32.6173   1
 -19  -2   0 22.0290 31.2600   1
 -19   2   0 134.831 38.3953   1
  19   2   0 42.7334 34.1783   1
  20  -2   0 328.896 49.6281   1
 -20   2   0 434.520 52.8063   1
  21  -2   0 157.509 40.9182   1
 -21  -2   0 105.743 36.4042   1
 -21   2   0 59.8380 33.8817   1
  21   2   0 132.457 39.4152   1
 -22  -2   0 22.8471 27.5247   1
  22   2   0 14.6319 25.8860   1
  23  -2   0 231.057 46.6540   1
  23   2   0 276.587 45.4580   1
 -23   2   0 105.587 39.9275   1
 -23  -2   0 227.016 45.1702   1
 -24  -2   0 29.6931 31.9238   1
  24   2   0-7.21183 33.2164   1
 -25   2   0-29.3207 33.7665   1
 -25  -2   0-14.6823 28.6566   1
  25  -2   0-14.2765 36.8562   1
  25   2   0-14.1157 32.9267   1
 -26   2   0-7.23363 30.1777   1
  26  -2   0 20.4381 32.5608   1
   0  -3   0 1.95635 13.3794   1
   0   3   0-5.55613 14.4543   1
  -1  -3   0 6803.38 284.090   1
   1   3   0 6506.43 282.754   1
  -1   3   0 6169.73 283.144   1
   1  -3   0 6257.55 283.518   1
   2   3   0 1455.43 79.1691   1
  -2  -3   0 1755.83 81.7885   1
  -2   3   0 1497.28 81.7897   1
   2  -3   0 1652.74 82.5585   1
  -3   3   0 23029.6 965.196   1
   3  -3   0 23252.8 965.019   1
   3   3   0 21997.8 962.344   1
  -3  -3   0 22069.6 963.315   1
   4   3   0 30356.8 1270.07   1
  -4  -3   0 29276.6 1269.62   1
   5  -3   0 13.0771 18.3714   1
  -5   3   0 16.3519 19.0002   1
  -6   3   0 1400.48 79.4027   1
  -6  -3   0 1378.58 77.8323   1
   6   3   0 1347.54 75.8720   1
   6  -3   0 1184.16 76.6446   1
  -7   3   0 59714.4 2477.83   1
   7   3   0 59436.8 2474.10   1
   7  -3   0 57280.7 2476.29   1
  -7  -3   0 56781.6 2475.09   1
  -8   3   0 82.2756 21.9427   1
   8   3   0 59.3968 19.9128   1
   8  -3   0 35.6525 17.8185   1
  -8  -3   0 24.4643 19.5959   1
  -9   3   0 4.95228 19.3268   1
   9   3   0 4.34179 20.7522   1
  -9  -3   0-4.54636 19.8369   1
   9  -3   0 19.6355 18.8124   1
  10  -3   0 3476.09 182.134   1
 -10  -3   0 3430.06 179.664   1
 -10   3   0 3574.47 183.929   1
  10   3   0 3787.25 181.200   1
 -11  -3   0 543.995 50.2372   1
  11   3   0 674.047 53.7477   1
  12  -3   0 6419.29 291.841   1
 -12  -3   0 5755.48 288.096   1
 -12   3   0 6030.71 291.182   1
  12   3   0 5956.68 288.288   1
  13  -3   0 4098.18 206.479   1
 -13  -3   0 3889.89 205.214   1
 -13   3   0 3909.11 207.123   1
  13   3   0 4121.07 205.856   1
  14  -3   0 2775.32 161.609   1
 -14  -3   0 2959.40 162.772   1
 -14   3   0 3136.11 166.397   1
  14   3   0 3049.21 163.174   1
  15  -3   0 195.391 39.1623   1
 -15  -3   0 216.470 38.5276   1
 -15   3   0 227.975 39.1634   1
  16  -3   0-6.83705 20.7925   1
 -16  -3   0 40.9817 30.2246   1
 -16   3   0 7.11335 21.6325   1
  16   3   0 19.8353 29.6613   1
  17  -3   0 389.768 48.2882   1
 -17  -3   0 480.404 54.1780   1
 -17   3   0 372.354 48.2676   1
  17   3   0 529.157 54.6131   1
  18  -3   0 42.6612 25.1696   1
 -18  -3   0 36.2946 26.2468   1
 -18   3   0-7.35860 21.0447   1
  18   3   0 41.5917 25.0666   1
 -19  -3   0 125.259 38.4772   1
  19   3   0 148.829 37.0434   1
  20  -3   0 197.431 45.2679   1
 -20  -3   0 163.147 35.2007   1
 -20   3   0 159.786 40.9879   1
  20   3   0 122.334 34.1946   1
  21  -3   0 21.8331 32.7308   1
 -21  -3   0 52.1400 32.1157   1
 -21   3   0 76.3239 37.4096   1
  21   3   0 79.5849 37.0401   1
  22  -3   0 14.7743 26.7241   1
 -22  -3   0 52.8171 31.9946   1
 -22   3   0 37.6400 26.0761   1
  22   3   0 35.9283 34.7762   1
  23  -3   0 22.1753 34.4815   1
 -23  -3   0-30.1986 35.6552   1
 -23   3   0-29.9227 32.6432   1
  23   3   0-21.6083 32.3161   1
  24  -3   0 64.6648 35.1779   1
 -24  -3   0 7.51803 30.4028   1
 -24   3   0 7.47954 31.7204   1
  24   3   0 57.3213 35.4767   1
  25  -3   0-14.4223 32.7816   1
  25   3   0 7.11138 27.2502   1
 -25   3   0 7.19005 30.4596   1
 -25  -3   0-7.42699 22.5826   1
  26  -3   0-7.07731 33.0092   1
 -26   3   0 13.9291 30.8164   1
   0  -4   0 84186.3 3525.77   1
   0   4   0 82816.6 3525.53   1
  -1  -4   0 4849.22 219.303   1
  -1   4   0 4702.03 220.090   1
   1  -4   0 4753.81 219.681   1
   1   4   0 4961.33 219.282   1
  -2  -4   0 64927.0 2745.74   1
   3   4   0 35597.8 1490.40   1
  -3  -4   0 34475.1 1490.16   1
  -4   4   0 111.732 20.3241   1
   4  -4   0 142.210 21.0926   1
  -5   4   0 12877.6 568.494   1
   5  -4   0 13263.3 569.643   1
   5   4   0 13240.5 566.805   1
  -5  -4   0 12462.9 565.671   1
  -6   4   0 3213.02 161.937   1
   6  -4   0 3090.83 161.548   1
   6   4   0 3376.93 161.021   1
  -6  -4   0 3301.07 159.824   1
  -7   4   0 1323.34 82.5515   1
   7  -4   0 1317.05 82.5088   1
   7   4   0 1266.76 78.5106   1
  -7  -4   0 1421.21 81.1916   1
  -8   4   0 30466.1 1263.76   1
  -8  -4   0 27976.9 1259.10   1
   8   4   0 29159.8 1258.99   1
   8  -4   0 29782.6 1262.57   1
  -9  -4   0 2664.86 143.283   1
   9   4   0 2722.14 143.246   1
   9  -4   0 2650.51 144.930   1
  -9   4   0 2935.36 148.234   1
 -10  -4   0 96.2170 25.7659   1
  10   4   0 208.360 32.9144   1
  11  -4   0 979.688 74.4864   1
 -11   4   0 1056.68 77.1990   1
  12  -4   0 640.885 59.1189   1
 -12  -4   0 777.689 63.0742   1
 -12   4   0 735.749 62.9625   1
  12   4   0 747.215 60.0434   1
  13  -4   0 3145.61 172.600   1
 -13  -4   0 3057.59 171.626   1
 -13   4   0 3646.95 181.007   1
  13   4   0 3232.16 171.855   1
  14  -4   0 493.531 55.4060   1
 -14  -4   0 656.492 60.0506   1
 -15  -4   0 743.462 65.2573   1
  15   4   0 664.144 61.0686   1
  16  -4   0 636.441 61.6107   1
 -16   4   0 579.600 62.1039   1
  17  -4   0 35.1483 24.3217   1
 -17  -4   0 7.03163 28.4076   1
 -17   4   0 7.37248 21.7546   1
  17   4   0-6.69606 27.0524   1
  18  -4   0 1028.65 82.1254   1
 -18  -4   0 961.230 79.9610   1
 -18   4   0 1110.98 84.7663   1
  18   4   0 944.329 78.6416   1
 -19  -4   0 95.9351 32.3044   1
 -19   4   0 159.384 40.4263   1
  19   4   0 77.4259 29.5272   1
  20  -4   0 29.2744 32.8327   1
 -20  -4   0 22.5053 29.2773   1
 -20   4   0-15.0778 31.4532   1
  20   4   0 7.14642 29.8160   1
  21  -4   0 36.4592 31.3554   1
 -21  -4   0-22.7350 31.6143   1
 -21   4   0-30.5126 36.8883   1
  21   4   0 7.25291 32.5349   1
  22  -4   0 7.30995 32.3507   1
 -22  -4   0-7.60582 34.1237   1
 -22   4   0 15.2128 30.7304   1
  22   4   0 43.6631 33.5203   1
  23  -4   0 21.6968 27.7876   1
 -23  -4   0 98.8537 32.2775   1
  23   4   0 7.30537 25.9164   1
 -23   4   0 82.5548 31.3739   1
 -24   4   0-7.31762 29.0738   1
  24  -4   0 50.9525 32.6633   1
 -25   4   0 7.25767 33.4274   1
  25  -4   0 14.0732 33.6327   1
   0   5   0 3.13531 18.3532   1
   0  -5   0 6.34855 17.6744   1
   1  -5   0 6787.92 291.437   1
  -1   5   0 7088.31 291.933   1
  -1  -5   0 6606.99 290.667   1
   2  -5   0 58701.2 2475.96   1
   2   5   0 59279.5 2474.53   1
  -2   5   0 59805.5 2476.12   1
  -2  -5   0 55869.8 2474.50   1
   3  -5   0 486.180 41.4981   1
  -3  -5   0 430.878 38.1591   1
  -3   5   0 453.373 39.8590   1
   3   5   0 482.632 38.2387   1
  -4  -5   0 51845.7 2225.34   1
   4   5   0 51279.8 2224.85   1
   4  -5   0 52636.9 2229.11   1
  -4   5   0 54200.7 2229.06   1
  -5  -5   0 29074.2 1306.24   1
   5   5   0 29493.1 1305.94   1
   5  -5   0 30489.2 1308.65   1
  -5   5   0 33757.6 1314.01   1
  -6  -5   0 691.143 49.5110   1
   6   5   0 547.357 47.5122   1
   6  -5   0 529.431 48.8907   1
  -6   5   0 567.004 49.3637   1
  -7  -5   0 14927.6 676.809   1
   7   5   0 16037.0 677.519   1
   7  -5   0 15475.7 679.942   1
  -7   5   0 15307.0 679.404   1
  -8  -5   0 14785.8 672.354   1
   8  -5   0 15051.0 675.791   1
   8   5   0 15878.0 673.064   1
  -8   5   0 15387.9 676.066   1
   9   5   0 225.094 33.0662   1
   9  -5   0 126.172 31.8049   1
  -9  -5   0 192.751 30.0255   1
  -9   5   0 226.569 36.6951   1
  10   5   0 93.9735 26.0621   1
 -10   5   0 56.9033 28.3658   1
 -10  -5   0 72.9540 25.7289   1
  10  -5   0 105.213 29.3716   1
  11   5   0 1628.81 101.494   1
 -11  -5   0 1634.41 102.380   1
  11  -5   0 1498.83 101.515   1
 -11   5   0 1784.42 105.445   1
  12   5   0 721.115 62.2598   1
 -12  -5   0 800.865 64.7638   1
  12  -5   0 803.058 65.6181   1
 -12   5   0 752.752 64.5333   1
  13  -5   0 45.0054 27.2993   1
 -13  -5   0 36.6361 25.9329   1
 -13   5   0 53.6068 32.8305   1
  14   5   0 62.7599 25.7158   1
 -14   5   0 154.052 32.9442   1
  14  -5   0 97.5571 27.8894   1
 -14  -5   0 108.704 29.7641   1
 -15  -5   0 947.738 75.6545   1
  15  -5   0 1037.29 79.4101   1
 -15   5   0 808.152 74.3464   1
  15   5   0 1033.65 77.7247   1
  16  -5   0 193.229 35.0564   1
 -16   5   0 186.121 34.3248   1
 -17  -5   0 1611.36 108.233   1
  17   5   0 1541.81 105.083   1
 -17   5   0 1831.29 113.831   1
  17  -5   0 1587.36 108.545   1
  18   5   0 615.838 61.9031   1
 -18  -5   0 552.021 60.7046   1
 -18   5   0 640.134 62.1709   1
  18  -5   0 600.461 60.2420   1
  19   5   0 65.0624 28.7124   1
 -19  -5   0-14.7324 28.2300   1
 -19   5   0-15.2671 34.2448   1
  19  -5   0-7.35874 32.1078   1
  20   5   0 102.514 36.8733   1
 -20  -5   0 119.096 33.6628   1
 -20   5   0 76.6938 38.1809   1
  20  -5   0 102.352 36.0179   1
  21   5   0-7.37218 29.7811   1
 -21  -5   0 29.9396 29.7283   1
 -22   5   0-15.0726 26.0793   1
  22  -5   0-21.8251 29.8811   1
  23   5   0-7.40939 33.2456   1
 -23  -5   0 44.9002 34.9114   1
  24   5   0-22.0948 31.6697   1
 -24  -5   0 7.41424 30.4427   1
 -24   5   0-14.7642 27.2199   1
  24  -5   0 35.1382 33.5868   1
 -25   5   0-14.2151 31.8858   1
  25  -5   0-7.03053 32.7939   1
   0   6   0 58972.6 2479.40   1
   0  -6   0 57845.8 2478.80   1
  -1  -6   0 16427.9 708.052   1
  -1   6   0 16221.6 707.669   1
   1   6   0 15583.6 705.838   1
   1  -6   0 16833.2 708.970   1
  -2  -6   0 919.590 61.2247   1
  -2   6   0 888.812 60.1407   1
   2   6   0 1015.70 62.8368   1
   2  -6   0 862.482 60.6362   1
  -3  -6   0 7802.59 353.600   1
   3   6   0 7744.07 353.651   1
  -3   6   0 7630.02 354.461   1
   3  -6   0 8103.00 356.387   1
   4   6   0 64.0466 19.2648   1
  -4  -6   0 101.108 20.3506   1
  -4   6   0 82.9883 23.9607   1
   4  -6   0 122.139 26.5928   1
   5   6   0 72.3707 21.8583   1
  -5  -6   0 100.878 22.4024   1
  -5   6   0 83.9737 24.5694   1
   5  -6   0 68.6614 23.1520   1
  -6   6   0 5657.50 259.623   1
   6  -6   0 5578.91 258.801   1
   6   6   0 5729.03 256.535   1
  -6  -6   0 4819.01 252.725   1
  -7   6   0 4746.59 243.152   1
   7  -6   0 4798.19 244.005   1
   7   6   0 5206.27 243.095   1
  -7  -6   0 5470.17 244.678   1
   8   6   0 1736.48 102.287   1
  -8  -6   0 1713.79 102.296   1
  -9   6   0 14120.8 629.542   1
   9  -6   0 13373.1 627.887   1
   9   6   0 14407.4 626.460   1
  -9  -6   0 14417.3 626.447   1
  10  -6   0 841.549 69.6754   1
 -10   6   0 982.598 72.2951   1
 -11   6   0 24.7416 20.9234   1
  11   6   0-5.74732 23.6162   1
  11  -6   0 48.3302 23.1679   1
 -11  -6   0 11.5777 23.7866   1
 -12  -6   0 391.940 47.3553   1
  12  -6   0 411.062 50.0554   1
 -12   6   0 401.846 48.5939   1
 -13  -6   0 1024.28 75.5924   1
  13  -6   0 807.621 71.1692   1
  13   6   0 891.361 72.3663   1
 -13   6   0 910.942 73.7569   1
  14   6   0 691.697 62.4729   1
 -14  -6   0 636.682 60.2916   1
 -15  -6   0 766.149 65.2516   1
  15   6   0 643.856 60.2539   1
  15  -6   0 528.690 56.9624   1
 -15   6   0 728.940 64.7806   1
  16  -6   0 577.410 55.2493   1
 -16  -6   0 390.162 50.4382   1
 -16   6   0 519.026 55.2455   1
  16   6   0 433.611 51.6404   1
  17  -6   0 14.2021 27.2556   1
 -17  -6   0 50.0345 34.1968   1
 -17   6   0 66.4710 32.2604   1
  17   6   0 21.5247 30.4356   1
  18  -6   0 35.8534 30.4048   1
 -18  -6   0 65.6954 34.4923   1
 -18   6   0 14.9385 31.1859   1
  18   6   0 7.32696 32.4454   1
  19  -6   0 100.393 29.0106   1
 -19   6   0 176.279 37.8976   1
  20  -6   0-29.4297 36.3979   1
 -20  -6   0-7.50247 35.8570   1
 -20   6   0 46.0051 38.7656   1
  20   6   0 22.5908 33.3203   1
  21  -6   0 58.3449 32.3683   1
 -21  -6   0 68.1428 35.8410   1
 -21   6   0 68.9885 35.8406   1
  21   6   0 45.4121 33.5840   1
  22  -6   0 14.4432 21.9913   1
 -22  -6   0 37.9784 30.1890   1
 -22   6   0 45.1374 26.0495   1
  22   6   0 22.6604 28.4289   1
  23  -6   0 100.904 35.0225   1
 -23  -6   0 37.9603 30.3454   1
 -23   6   0 139.268 37.9936   1
  23   6   0 30.0863 35.6826   1
  25  -6   0 27.1962 34.0220   1
 -25   6   0 21.3867 31.9949   1
   0  -7   0-4.29122 20.7522   1
   0   7   0-4.24426 19.0395   1
  -1  -7   0 7373.33 343.925   1
  -1   7   0 7755.73 343.416   1
   1  -7   0 7517.36 342.947   1
   1   7   0 7250.63 340.699   1
  -2  -7   0 5333.00 254.545   1
  -2   7   0 5422.14 255.265   1
   2  -7   0 5398.94 255.531   1
   2   7   0 5428.07 253.978   1
  -3  -7   0 13011.6 603.326   1
  -3   7   0 14143.5 606.673   1
   3  -7   0 13950.3 606.694   1
   3   7   0 13727.5 604.874   1
  -4  -7   0 22515.3 1010.32   1
   4   7   0 23130.7 1010.81   1
   4  -7   0 22819.2 1013.37   1
  -4   7   0 25194.8 1015.70   1
  -5  -7   0 9466.66 408.002   1
   5   7   0 8625.53 404.789   1
   5  -7   0 8952.41 408.649   1
  -5   7   0 8762.18 408.433   1
   6   7   0 272.855 35.0050   1
  -6  -7   0 265.121 33.7790   1
  -6   7   0 320.395 40.5001   1
   6  -7   0 240.334 35.9021   1
  -7  -7   0 13344.1 592.467   1
   7   7   0 13298.9 593.061   1
  -8  -7   0 4765.51 242.930   1
   8   7   0 5263.68 245.610   1
   8  -7   0 5122.82 247.169   1
  -8   7   0 4962.05 246.977   1
   9  -7   0 4192.73 207.685   1
  -9   7   0 3909.40 205.170   1
 -10  -7   0 839.190 66.3168   1
  10   7   0 851.692 65.8254   1
 -10   7   0 703.645 65.5100   1
  10  -7   0 699.918 65.1360   1
 -11  -7   0 24.1777 24.8182   1
  11  -7   0 6.27017 25.7451   1
 -11   7   0-25.7232 24.1817   1
  12   7   0 1408.01 91.4345   1
 -12  -7   0 1314.55 89.0922   1
 -12   7   0 1229.85 91.0450   1
  12  -7   0 1179.63 89.7062   1
  13   7   0 1830.42 112.373   1
 -13  -7   0 1617.66 108.803   1
  14   7   0 2406.81 144.506   1
 -14  -7   0 2378.00 143.789   1
 -14   7   0 2436.50 146.257   1
  14  -7   0 2730.64 148.965   1
  15   7   0 1958.02 122.801   1
 -15  -7   0 1847.77 121.866   1
 -15   7   0 1933.87 126.233   1
  15  -7   0 2104.90 126.038   1
  16   7   0 383.453 50.7182   1
 -16  -7   0 277.461 44.4487   1
 -16   7   0 399.039 51.1724   1
  16  -7   0 340.403 47.5956   1
  17   7   0 210.010 38.6751   1
 -17  -7   0 262.555 39.6680   1
  18   7   0 206.457 43.8511   1
 -18  -7   0 215.356 42.0622   1
 -18   7   0 247.657 46.2812   1
  18  -7   0 230.989 41.9718   1
  19   7   0 37.3865 35.7359   1
 -19  -7   0-22.5845 32.3716   1
 -19   7   0 22.5579 30.3720   1
  19  -7   0-21.7055 31.5658   1
  20   7   0 90.5367 36.5684   1
 -20  -7   0 30.3858 27.5553   1
  21   7   0 45.4577 34.9263   1
 -21  -7   0 7.63114 33.3296   1
 -21   7   0 22.8368 32.2855   1
  21  -7   0 65.7378 36.1671   1
  22   7   0 106.311 36.0977   1
 -22  -7   0 91.2706 32.9693   1
 -23   7   0 7.35138 27.1091   1
  23   7   0 30.3275 29.0556   1
  23  -7   0-7.05706 27.5409   1
 -24   7   0-7.10531 25.6715   1
  24  -7   0-6.98598 26.2709   1
   0  -8   0 5829.02 269.559   1
   0   8   0 5511.63 267.659   1
  -1  -8   0 29.0482 18.8929   1
   1  -8   0-24.4668 20.7306   1
  -1   8   0-4.79093 19.6720   1
   1   8   0 9.50175 17.1646   1
  -2  -8   0 50884.4 2137.12   1
  -2   8   0 50420.2 2136.87   1
   2  -8   0 50449.0 2137.19   1
   2   8   0 48643.9 2135.19   1
  -3  -8   0 12839.9 567.512   1
  -3   8   0 13068.8 568.689   1
   3  -8   0 12683.5 567.810   1
   3   8   0 12335.2 565.557   1
  -4  -8   0 23085.9 992.713   1
  -4   8   0 22048.5 992.219   1
   4  -8   0 22767.0 993.865   1
   4   8   0 23355.7 991.884   1
   5   8   0 1687.65 101.437   1
  -5  -8   0 1706.95 101.936   1
  -6   8   0 8485.13 385.975   1
   6   8   0 8557.38 381.619   1
   6  -8   0 7889.04 380.743   1
  -6  -8   0 8063.91 379.781   1
  -7   8   0 29.5928 27.3772   1
   7  -8   0 92.1462 28.2881   1
  -8  -8   0 3904.21 215.948   1
   8   8   0 4275.77 215.724   1
  -8   8   0 4704.97 222.154   1
   8  -8   0 4511.99 220.621   1
  -9  -8   0 2212.78 122.408   1
   9   8   0 2005.66 119.584   1
   9  -8   0 1912.74 121.046   1
  -9   8   0 2095.60 124.483   1
 -10  -8   0 18.2374 24.1525   1
 -10   8   0 19.2568 24.1474   1
  10  -8   0 12.7644 26.2146   1
 -11  -8   0 485.971 51.7481   1
  11   8   0 550.052 55.2874   1
 -11   8   0 613.963 60.3603   1
  11  -8   0 603.799 58.1171   1
  12   8   0 7760.04 368.957   1
 -12  -8   0 7836.25 371.184   1
 -13   8   0 1609.46 103.989   1
  13  -8   0 1544.01 101.393   1
  13   8   0 1405.03 99.5998   1
 -13  -8   0 1317.72 97.4897   1
  14  -8   0 1112.28 88.5631   1
 -14   8   0 1320.14 94.9373   1
 -15  -8   0 50.2260 30.4328   1
  15   8   0 28.6157 32.5556   1
 -15   8   0 22.2139 26.2303   1
  15  -8   0 44.0373 27.1039   1
 -16  -8   0 43.5214 30.2748   1
  16   8   0 14.5272 27.8501   1
 -16   8   0 22.8232 29.1681   1
  16  -8   0 14.5047 26.7586   1
 -17  -8   0 66.4418 33.2333   1
  17   8   0 59.0245 31.8488   1
 -17   8   0 84.3863 34.9860   1
  17  -8   0 57.8063 31.1966   1
 -18   8   0 23.3693 27.5718   1
  18  -8   0 28.4730 28.2900   1
  19   8   0 173.896 39.9963   1
 -19  -8   0 121.007 34.5867   1
 -19   8   0 210.806 39.4433   1
  19  -8   0 130.300 36.8267   1
  20  -8   0 57.5817 34.9052   1
  20   8   0 76.1253 33.7851   1
 -20  -8   0 53.3069 32.3672   1
 -21   8   0 30.2926 26.2593   1
  21   8   0 22.8859 35.6275   1
 -21  -8   0 91.5661 38.6212   1
  22   8   0-30.4891 34.1940   1
  22  -8   0 7.19160 31.8234   1
 -22   8   0-7.46325 34.3735   1
 -22  -8   0-7.62341 28.1124   1
  24  -8   0-13.6019 30.9201   1
 -24   8   0-7.08526 29.0951   1
   0   9   0 20.6796 19.8301   1
   0  -9   0 21.1802 19.1499   1
  -1   9   0 8788.52 428.891   1
   1   9   0 10419.5 434.861   1
  -1  -9   0 10107.1 432.750   1
   1  -9   0 8670.71 429.715   1
   2   9   0 11112.8 511.302   1
  -2  -9   0 11706.8 514.562   1
   3   9   0 17133.5 689.432   1
  -3  -9   0 13788.6 688.048   1
  -3   9   0 16125.0 690.281   1
   3  -9   0 15088.5 687.987   1
  -4   9   0 170.147 36.0200   1
   4  -9   0 184.419 36.8226   1
  -5   9   0 10619.2 492.254   1
   5  -9   0 10979.9 491.927   1
  -6   9   0 1654.67 108.416   1
  -6  -9   0 1767.59 108.191   1
   6  -9   0 1749.30 109.920   1
   6   9   0 1809.26 107.283   1
   7   9   0 9851.76 436.694   1
  -7   9   0 10115.4 442.292   1
   7  -9   0 8607.62 432.751   1
  -8  -9   0 4804.03 247.481   1
   8   9   0 5277.29 249.577   1
   8  -9   0 5284.02 251.943   1
  -8   9   0 4692.71 247.591   1
  -9  -9   0 2398.10 133.012   1
   9  -9   0 2091.48 130.599   1
  -9   9   0 2272.92 133.862   1
 -10  -9   0 6606.10 305.292   1
  10   9   0 6091.71 300.898   1
  10  -9   0 6068.18 302.906   1
 -10   9   0 6272.54 304.040   1
 -11  -9   0 4632.36 245.397   1
  11   9   0 5216.30 248.966   1
 -12  -9   0 448.176 53.1923   1
  12   9   0 508.128 55.2735   1
  12  -9   0 603.014 59.4319   1
 -12   9   0 568.660 57.7459   1
  13  -9   0 873.341 73.4545   1
 -13   9   0 872.684 74.8553   1
 -14  -9   0 129.278 31.9984   1
  14   9   0 48.5677 26.8489   1
  14  -9   0 121.414 37.0578   1
 -14   9   0 65.8987 33.4956   1
 -15  -9   0-7.40973 25.6309   1
  15   9   0 7.13766 27.3518   1
  15  -9   0-22.0608 27.6524   1
 -15   9   0 7.48926 25.3103   1
 -16  -9   0 243.971 46.1043   1
  16   9   0 395.444 51.6852   1
  16  -9   0 315.263 46.7664   1
 -16   9   0 174.279 40.7935   1
 -17  -9   0 495.715 58.8267   1
  17   9   0 515.208 57.2804   1
  17  -9   0 529.844 58.6229   1
 -17   9   0 575.258 61.0161   1
 -18  -9   0 164.571 40.5009   1
  18   9   0 234.868 43.7554   1
  18  -9   0 266.408 45.5801   1
 -18   9   0 302.351 47.8948   1
 -19  -9   0 7.90083 36.8503   1
 -19   9   0 53.6642 29.9162   1
  19  -9   0-28.7083 29.9408   1
  19   9   0-7.63791 35.1759   1
 -20  -9   0-15.8394 36.4895   1
 -20   9   0 37.1624 31.0248   1
  20  -9   0 21.5017 28.9702   1
  20   9   0 53.7538 40.0580   1
 -21  -9   0 7.91767 34.5438   1
  21   9   0-15.3530 34.4352   1
 -21   9   0-29.4473 33.4670   1
  21  -9   0 21.2013 31.7017   1
 -22   9   0 29.7150 25.6988   1
  22  -9   0-6.88833 22.1460   1
 -23   9   0-28.8351 32.7923   1
  23  -9   0-27.7923 32.4280   1
   0  10   0 739.548 60.6537   1
   0 -10   0 711.889 60.6048   1
  -1  10   0 4851.28 229.044   1
   1  10   0 4356.87 226.321   1
  -1 -10   0 4652.21 228.873   1
   1 -10   0 4458.45 227.753   1
  -2  10   0 6733.45 329.628   1
  -2 -10   0 6765.72 328.690   1
   2 -10   0 7021.75 331.373   1
   2  10   0 7470.53 331.900   1
  -3  10   0 6013.35 280.163   1
  -3 -10   0 5939.29 279.089   1
   3 -10   0 5409.47 276.058   1
   3  10   0 5605.42 275.352   1
  -4  10   0 575.727 55.2734   1
  -4 -10   0 636.991 54.4701   1
   4 -10   0 468.014 51.9993   1
   4  10   0 530.346 50.8923   1
  -5  10   0 435.461 48.9914   1
   5 -10   0 410.684 47.9164   1
   5  10   0 346.788 44.9649   1
  -5 -10   0 387.678 48.6194   1
  -6  10   0 2588.96 145.928   1
   6  10   0 2557.59 144.647   1
   6 -10   0 2564.41 145.821   1
  -7  10   0 11366.9 523.731   1
   7  10   0 11089.8 518.021   1
   7 -10   0 11356.6 520.430   1
  -7 -10   0 11859.5 521.817   1
  -8  10   0 14317.1 630.397   1
  -8 -10   0 13900.0 628.625   1
   8  10   0 13277.2 626.971   1
   8 -10   0 14432.7 630.719   1
  -9 -10   0 346.391 43.9526   1
   9  10   0 310.541 43.0263   1
 -10 -10   0 2929.33 157.233   1
  10 -10   0 2579.73 155.443   1
  10  10   0 2977.04 158.418   1
 -10  10   0 2504.96 153.827   1
 -11 -10   0 3950.40 194.400   1
  11  10   0 3601.38 191.072   1
  11 -10   0 3568.12 193.430   1
 -11  10   0 3158.46 189.146   1
  12 -10   0 1362.44 97.4332   1
 -12  10   0 1299.26 94.9163   1
 -13 -10   0 14.1349 29.0344   1
  13  10   0 20.4547 31.4151   1
  13 -10   0 21.2122 30.8631   1
 -13  10   0 36.2588 33.4108   1
 -14 -10   0 588.360 57.5901   1
  14  10   0 417.505 50.9747   1
  14 -10   0 500.043 54.2746   1
 -14  10   0 402.269 51.0255   1
 -15 -10   0 321.447 44.9913   1
  15  10   0 305.999 46.0646   1
  15 -10   0 346.423 49.7101   1
 -15  10   0 249.493 48.3998   1
 -16 -10   0 350.643 49.0987   1
  16  10   0 296.978 44.6864   1
  16 -10   0 284.782 44.7593   1
 -16  10   0 318.369 46.5904   1
 -17  10   0 602.479 60.9040   1
 -17 -10   0 499.584 59.0743   1
  17  10   0 631.998 61.5600   1
  17 -10   0 474.785 55.1695   1
 -18 -10   0 7.64955 32.4468   1
  18  10   0 44.6159 34.7198   1
  18 -10   0 44.0591 28.1853   1
 -18  10   0 45.8690 28.7926   1
  19 -10   0 27.9653 31.3623   1
 -19  10   0-23.3829 32.0040   1
  19  10   0-7.47716 29.1786   1
 -19 -10   0 23.1672 28.4756   1
  20  10   0 22.5236 37.5570   1
 -20 -10   0 7.72842 31.7389   1
  21 -10   0 20.9625 30.9351   1
  21  10   0 29.9435 34.9300   1
  22 -10   0 13.6412 31.0065   1
 -22  10   0-7.15878 28.9160   1
   0  11   0 6.04999 24.0275   1
   0 -11   0-18.5554 26.5975   1
   1  11   0 7781.34 392.314   1
  -1  11   0 9111.09 397.872   1
   1 -11   0 8890.05 397.343   1
  -1 -11   0 8219.09 393.984   1
   2  11   0 5342.07 236.001   1
  -2 -11   0 4971.10 233.376   1
   2 -11   0 5170.06 236.611   1
   3  11   0 66.4343 29.6877   1
  -3  11   0 38.0340 29.7097   1
   3 -11   0 69.4561 33.7050   1
  -3 -11   0 106.385 32.4365   1
   4  11   0 2845.86 154.905   1
  -4  11   0 2769.11 157.723   1
   4 -11   0 2839.61 158.692   1
  -4 -11   0 2795.29 156.163   1
   5  11   0 2435.84 149.973   1
   5 -11   0 2731.76 155.234   1
  -5  11   0 2848.93 157.083   1
  -5 -11   0 3015.98 157.725   1
   6 -11   0 13599.4 605.562   1
  -6  11   0 13368.7 604.720   1
  -6 -11   0 13090.8 601.915   1
  -7  11   0 2242.53 134.509   1
   7 -11   0 2115.05 130.062   1
   7  11   0 2256.69 132.675   1
  -7 -11   0 2243.61 132.923   1
  -8  11   0 2188.14 130.745   1
   8 -11   0 2276.56 131.481   1
   8  11   0 2052.68 127.190   1
  -8 -11   0 2003.94 127.848   1
  -9  11   0 987.899 79.9790   1
   9 -11   0 1046.25 80.8835   1
   9  11   0 1111.60 81.8889   1
  -9 -11   0 893.095 77.3709   1
 -10  11   0 1216.55 87.9052   1
  10 -11   0 1156.29 87.1357   1
 -11 -11   0 1396.42 99.5018   1
 -11  11   0 1431.90 102.683   1
  11 -11   0 1420.55 99.9058   1
  11  11   0 1431.68 99.0057   1
 -12  11   0 36.6520 26.5748   1
  12 -11   0 79.1845 29.1601   1
  12  11   0 21.4421 33.8219   1
 -12 -11   0 64.8101 33.2373   1
  13  11   0 373.925 52.9627   1
 -13 -11   0 500.254 57.4745   1
 -14  11   0 36.9991 31.8202   1
  14 -11   0-7.13047 28.3179   1
  14  11   0 7.22998 29.2039   1
 -14 -11   0-14.6965 32.9629   1
 -15  11   0 120.176 36.9629   1
 -15 -11   0 111.884 38.3227   1
  15 -11   0 87.9142 31.7608   1
  15  11   0 65.0217 33.9373   1
  16 -11   0 580.428 60.3655   1
 -16 -11   0 622.058 66.2255   1
  16  11   0 653.466 64.5124   1
 -16  11   0 661.772 63.4681   1
 -17  11   0 22.7356 28.5106   1
  17 -11   0 75.1212 32.7855   1
  17  11   0-7.33724 26.5219   1
 -17 -11   0-7.60518 26.9112   1
 -18  11   0-30.5616 30.3423   1
 -18 -11   0 7.62221 26.3649   1
  18 -11   0 14.5670 27.3880   1
  18  11   0 14.8007 29.8914   1
  19  11   0 22.3794 29.7913   1
 -19 -11   0 129.034 34.1924   1
 -20  11   0 135.651 37.5872   1
  20  11   0 165.134 42.0646   1
  20 -11   0 61.9758 31.2585   1
 -21  11   0 28.6465 36.5973   1
  21 -11   0 6.88194 32.1057   1
 -22  11   0 6.96676 23.5480   1
  22 -11   0-26.8205 24.7277   1
   0  12   0 2911.22 160.675   1
   0 -12   0 2838.59 160.594   1
  -1  12   0 5144.12 257.741   1
   1  12   0 5220.55 257.526   1
   1 -12   0 5270.94 258.415   1
  -1 -12   0 5091.60 257.661   1
   2  12   0 5573.10 283.151   1
  -2  12   0 5909.60 285.787   1
  -2 -12   0 5872.19 285.067   1
   2 -12   0 5867.13 286.591   1
   3  12   0 1792.54 108.382   1
  -3  12   0 1439.39 102.107   1
   3 -12   0 1675.43 106.156   1
   4  12   0 2787.13 155.543   1
  -4  12   0 2855.47 159.437   1
   4 -12   0 2966.31 160.431   1
  -4 -12   0 2627.27 155.665   1
  -5 -12   0 26.8870 25.3009   1
   6  12   0 248.852 41.3718   1
  -6  12   0 271.236 41.9112   1
   6 -12   0 228.436 40.7822   1
  -6 -12   0 328.152 43.9354   1
   7 -12   0 2520.64 147.816   1
  -7  12   0 2603.36 152.238   1
   7  12   0 2649.68 150.605   1
  -7 -12   0 2545.81 148.688   1
  -8  12   0 64.5340 27.0949   1
   8 -12   0 62.7932 23.7292   1
  -9  12   0 28.5183 27.3264   1
   9 -12   0-7.15001 28.8864   1
   9  12   0 6.92541 27.5093   1
  -9 -12   0 28.7544 30.4591   1
 -10  12   0 179.678 40.4988   1
 -10 -12   0 173.531 39.3124   1
  10 -12   0 187.432 41.9853   1
  10  12   0 231.464 39.2245   1
 -11  12   0 376.318 48.4877   1
 -11 -12   0 232.818 44.4019   1
  11 -12   0 340.010 48.4712   1
  11  12   0 256.629 45.7432   1
 -12  12   0 191.988 40.9725   1
  12  12   0 197.053 40.8823   1
  12 -12   0 334.936 45.4721   1
 -12 -12   0 255.857 43.3581   1
 -13  12   0 222.933 41.3398   1
  13 -12   0 277.076 44.0325   1
  13  12   0 267.036 45.0819   1
 -13 -12   0 268.725 42.9483   1
  14 -12   0 7.21356 29.6200   1
 -14  12   0-22.2490 29.9574   1
 -15  12   0 119.021 40.1694   1
  15 -12   0 116.038 39.1746   1
  15  12   0 83.5162 38.2188   1
 -15 -12   0 91.6987 35.4559   1
 -16  12   0 98.5057 34.6989   1
  16 -12   0 88.6488 37.5816   1
  16  12   0 106.599 37.8984   1
 -16 -12   0 107.086 38.8961   1
 -17  12   0 52.5980 35.2215   1
  17 -12   0 59.4293 33.0571   1
  17  12   0 98.8008 36.9200   1
 -17 -12   0 130.216 37.6338   1
  18  12   0 106.123 38.2608   1
 -18 -12   0 138.008 39.5091   1
 -19  12   0-7.41359 33.7026   1
  19 -12   0-7.12115 31.9445   1
  19  12   0 30.1204 30.9191   1
 -21  12   0 42.5209 28.2974   1
  21 -12   0 94.0781 28.6194   1
  -2  13   0 68.4415 27.2281   1
   2 -13   0 13.8273 21.0834   1
  -3  13   0 1507.97 102.085   1
   3 -13   0 1431.78 101.331   1
  -4  13   0 34.8050 29.0401   1
   4 -13   0-21.1542 30.3226   1
   5 -13   0 2051.43 129.702   1
  -5 -13   0 2014.68 128.661   1
   5  13   0 2288.94 130.655   1
  -5  13   0 2138.98 130.707   1
  -6  13   0 523.439 56.4401   1
   6  13   0 493.510 54.1941   1
   6 -13   0 542.406 56.2181   1
  -6 -13   0 580.159 59.3545   1
   7 -13   0 666.294 64.8225   1
   7  13   0 700.462 64.3490   1
  -7  13   0 799.756 70.9440   1
  -7 -13   0 645.450 64.4869   1
  -8  13   0 176.074 40.9976   1
   8 -13   0 185.600 40.2649   1
   8  13   0 169.683 38.8537   1
  -8 -13   0 86.7215 35.5380   1
  -9  13   0-21.8027 30.7919   1
   9  13   0 21.4401 31.1838   1
   9 -13   0 14.5704 29.9169   1
  -9 -13   0 36.4963 30.4541   1
  10  13   0 452.315 58.0607   1
 -10 -13   0 347.102 49.4116   1
  11  13   0 80.3769 32.2178   1
 -11  13   0 138.890 34.4112   1
  11 -13   0 73.3398 28.4868   1
 -11 -13   0 159.227 34.3296   1
  12  13   0-14.7328 29.7689   1
 -12 -13   0 22.8187 34.5903   1
 -12  13   0 36.8628 31.7161   1
  12 -13   0 36.6513 28.1044   1
 -13  13   0 14.9109 30.1354   1
 -13 -13   0 30.4570 31.2844   1
  13  13   0 7.43760 32.0022   1
  13 -13   0 51.4545 29.7123   1
 -14 -13   0 38.2333 30.9558   1
  14  13   0 60.1171 36.8177   1
 -15  13   0 198.935 41.7609   1
  15 -13   0 231.197 43.6748   1
 -15 -13   0 282.653 46.0637   1
  15  13   0 205.854 44.2246   1
 -16 -13   0 61.6641 37.2761   1
  16 -13   0-29.1269 28.4173   1
 -16  13   0 37.3395 26.4142   1
  16  13   0-7.67882 36.2612   1
  17  13   0-15.3998 31.1014   1
 -17 -13   0 15.5288 26.2393   1
  18  13   0-15.3918 34.0523   1
 -18  13   0 7.35889 29.2247   1
  18 -13   0-7.28958 29.4443   1
 -19  13   0 36.4299 34.4251   1
  19 -13   0 20.9773 36.1159   1
 -20  13   0 35.8075 34.6461   1
  20 -13   0 13.4942 29.0301   1
   0 -14   0 131.934 31.7415   1
   0  14   0 158.518 33.1124   1
   1 -14   0 636.999 62.2060   1
  -1 -14   0 617.588 59.7517   1
  -1  14   0 506.610 56.7690   1
   1  14   0 642.804 59.5638   1
   2 -14   0-7.09911 28.6769   1
   2  14   0-6.91232 25.9948   1
  -2  14   0 28.4153 30.9949   1
  -2 -14   0 21.2556 25.0607   1
   3 -14   0 58.0478 32.5491   1
   3  14   0-20.8152 28.0264   1
  -3  14   0-14.2699 29.2966   1
  -3 -14   0 7.10839 27.2395   1
   4 -14   0 434.533 53.7289   1
   4  14   0 423.875 52.8163   1
  -4  14   0 414.636 53.3747   1
  -4 -14   0 428.040 50.8845   1
   5 -14   0 21.8165 26.8157   1
   5  14   0-21.3758 28.7815   1
  -5  14   0 7.22746 28.2044   1
  -5 -14   0 14.4211 29.6074   1
   6 -14   0 306.004 45.8782   1
   6  14   0 287.439 43.6813   1
  -6  14   0 324.469 49.1756   1
  -6 -14   0 328.969 46.9584   1
   7 -14   0 120.623 34.1127   1
   7  14   0 112.213 36.0324   1
  -7  14   0 174.643 39.3213   1
  -7 -14   0 213.885 40.8427   1
   8  14   0 348.746 48.4741   1
  -8 -14   0 370.582 49.0850   1
  -9  14   0 22.1049 28.7713   1
  -9 -14   0 15.1079 32.0176   1
   9  14   0 57.8006 35.7572   1
   9 -14   0 7.36249 30.7311   1
 -10 -14   0 338.947 49.3056   1
 -10  14   0 419.833 48.0034   1
  10  14   0 341.393 48.6447   1
  10 -14   0 280.880 43.2839   1
 -11  14   0 249.481 48.0983   1
  11 -14   0 199.019 44.1546   1
 -12 -14   0 7.82391 29.4325   1
 -12  14   0 7.37417 23.7195   1
  12  14   0 30.2617 28.4610   1
  12 -14   0 36.6997 28.1390   1
 -13 -14   0 15.6993 27.1517   1
 -13  14   0-7.43160 29.5132   1
  13  14   0-7.55701 27.8648   1
  13 -14   0 7.35418 30.1961   1
 -14 -14   0-7.83068 33.1737   1
  14 -14   0-7.22298 32.8357   1
  14  14   0 15.1261 32.9965   1
 -14  14   0 14.8006 33.6418   1
 -15  14   0-22.0473 34.7106   1
  15 -14   0-14.2418 32.3802   1
 -16  14   0 7.33274 34.6252   1
  16 -14   0 14.3044 32.9386   1
 -16 -14   0-7.78493 33.4756   1
  16  14   0-15.1764 28.5337   1
  17 -14   0 7.16287 33.8323   1
  17  14   0 37.9376 34.5016   1
 -17  14   0 14.6392 32.8433   1
  18 -14   0 7.10918 30.5997   1
 -18  14   0 57.4294 34.7409   1
  19 -14   0 6.80758 25.6021   1
 -19  14   0 14.3788 27.0377   1
   0  15   0-7.15691 29.8694   1
   0 -15   0-36.1416 32.8716   1
  -1  15   0 267.328 40.8241   1
   1  15   0 345.577 47.3795   1
   1 -15   0 352.120 45.7553   1
  -1 -15   0 252.754 43.8222   1
   2  15   0 644.149 65.3609   1
  -2  15   0 628.207 64.0146   1
  -2 -15   0 738.334 66.7203   1
   3  15   0 14.2109 24.0365   1
  -3 -15   0 43.6871 27.9216   1
  -3  15   0 21.8979 30.4692   1
   3 -15   0 22.2495 33.7322   1
   4  15   0 42.9257 32.9646   1
  -4 -15   0 7.32969 30.1134   1
   5  15   0 65.5581 32.6828   1
  -5 -15   0-29.4239 35.1630   1
   6  15   0 346.227 49.2437   1
  -6 -15   0 303.975 44.4484   1
  -6  15   0 397.035 51.2210   1
   6 -15   0 251.112 44.2940   1
   7  15   0 29.0211 33.4149   1
  -7 -15   0-7.51822 33.2674   1
  -7  15   0-7.68703 31.0510   1
   7 -15   0 14.3655 29.0142   1
  -8  15   0 172.995 36.7466   1
   8 -15   0 278.109 41.1217   1
  -9 -15   0 53.1411 30.8055   1
   9  15   0 51.0650 31.5073   1
   9 -15   0 74.0204 36.3286   1
  -9  15   0 111.118 37.9632   1
  10  15   0 257.510 48.0435   1
 -10  15   0 450.229 52.5898   1
  10 -15   0 333.313 48.0228   1
 -10 -15   0 461.056 56.0141   1
  11  15   0 134.707 35.6914   1
 -11  15   0 197.845 38.5536   1
  11 -15   0 221.556 40.7095   1
 -11 -15   0 162.300 38.1098   1
  12  15   0 205.230 45.0276   1
 -12  15   0 241.818 46.7350   1
  12 -15   0 270.018 45.6102   1
 -12 -15   0 285.399 45.6571   1
  13  15   0 121.385 36.1468   1
 -13  15   0 117.895 39.4799   1
 -13 -15   0 116.185 35.5402   1
  13 -15   0 102.084 35.5893   1
  14  15   0 106.619 39.5554   1
 -14 -15   0 101.440 37.1047   1
  15  15   0 38.2680 35.7447   1
  15 -15   0 20.8602 30.8224   1
 -15  15   0 43.2972 31.0851   1
 -15 -15   0 87.1516 40.9409   1
  16 -15   0-6.98621 31.3387   1
 -16  15   0 14.3109 32.0979   1
  17 -15   0-6.97523 31.2977   1
 -17  15   0-28.6185 33.7922   1
   0  16   0 219.859 44.0454   1
   0 -16   0 180.056 41.8829   1
  -1  16   0 377.089 48.5072   1
   1  16   0 377.141 50.8481   1
  -1 -16   0 248.631 43.9029   1
   1 -16   0 280.715 44.6419   1
   2  16   0 475.974 59.7520   1
  -2  16   0 503.142 61.0587   1
  -2 -16   0 622.380 62.3385   1
   2 -16   0 690.701 66.3610   1
   3  16   0 102.798 36.9330   1
  -3 -16   0 149.179 36.6956   1
  -3  16   0 81.3397 33.8416   1
   3 -16   0 52.4350 30.0035   1
   4  16   0 551.717 60.2416   1
  -4 -16   0 423.959 54.5571   1
  -4  16   0 470.985 57.5036   1
   4 -16   0 507.467 56.8849   1
   5  16   0 87.6652 35.4976   1
  -5 -16   0 74.8481 29.9263   1
  -5  16   0 44.5573 33.9371   1
   5 -16   0 127.008 41.3753   1
   6  16   0 230.529 47.0075   1
  -6 -16   0 180.172 42.3178   1
  -6  16   0 181.631 37.6003   1
   6 -16   0 230.093 39.6544   1
   7  16   0 90.0971 35.3153   1
  -7 -16   0 105.713 35.9472   1
  -7  16   0 155.348 40.3564   1
   7 -16   0 92.9852 35.2863   1
  -8 -16   0-7.63712 30.3538   1
   8  16   0 67.2636 35.7396   1
  -9 -16   0 230.942 46.5089   1
   9  16   0 167.644 42.0667   1
   9 -16   0 103.655 31.4648   1
  -9  16   0 132.941 33.2261   1
  10  16   0 29.2894 32.4180   1
 -10  16   0 29.3828 30.1813   1
  10 -16   0 29.4744 29.7836   1
 -10 -16   0 15.4652 28.5334   1
  11  16   0 229.626 46.6524   1
 -11  16   0 283.520 47.0707   1
  11 -16   0 234.451 44.8894   1
 -11 -16   0 285.250 48.4547   1
  12  16   0 304.623 50.0607   1
 -12  16   0 326.098 49.4740   1
  12 -16   0 173.138 40.7773   1
 -12 -16   0 317.900 50.2111   1
  13  16   0 14.9592 27.5913   1
 -13  16   0-21.8844 33.1719   1
  13 -16   0 42.9817 35.8392   1
 -13 -16   0 39.0813 28.8322   1
  14 -16   0 21.0786 32.8212   1
  14  16   0 45.4288 41.0713   1
 -14  16   0 64.6622 34.7914   1
  15 -16   0-13.6486 28.0238   1
 -15  16   0-7.04097 29.3758   1
  16 -16   0-20.3134 24.4694   1
 -16  16   0-6.94526 22.9127   1
   0  17   0-7.43069 30.0140   1
   0 -17   0 7.50971 29.3046   1
   1  17   0 259.126 45.7425   1
  -1  17   0 261.828 45.8606   1
  -1 -17   0 255.649 45.0694   1
   1 -17   0 284.703 44.5769   1
  -2  17   0 52.1285 32.0278   1
   2  17   0-7.29577 34.0332   1
  -2 -17   0 14.6971 28.1654   1
   2 -17   0-7.56221 28.9840   1
  -3  17   0 793.629 74.9458   1
   3  17   0 912.139 78.6029   1
   3 -17   0 932.060 79.4545   1
  -3 -17   0 1004.42 80.6217   1
  -4 -17   0 67.9222 34.9607   1
  -4  17   0 104.526 37.5331   1
   4 -17   0 74.8214 32.8607   1
   4  17   0 111.433 39.3055   1
  -5 -17   0 150.476 35.6284   1
   5  17   0 345.119 47.9455   1
  -6 -17   0 98.4241 37.5084   1
  -6  17   0 53.4597 35.2297   1
   6 -17   0 7.32540 33.3621   1
   6  17   0 36.8039 32.1772   1
  -7  17   0 275.386 49.8579   1
  -7 -17   0 143.778 37.4614   1
   7  17   0 291.176 49.2910   1
  -8  17   0 29.6493 31.0216   1
   8 -17   0 87.8590 35.0799   1
   9  17   0-22.6747 35.2575   1
  -9  17   0 58.6120 34.1769   1
  -9 -17   0-7.65152 32.4205   1
   9 -17   0 14.6502 28.0761   1
  10  17   0 59.9577 34.5788   1
 -10 -17   0 38.4505 32.6444   1
  11  17   0 21.9403 25.8876   1
 -11  17   0 7.16809 29.4514   1
  11 -17   0 7.18926 30.9328   1
 -11 -17   0 61.7697 27.9155   1
  12  17   0-36.5784 32.3746   1
  12 -17   0-14.1780 33.8844   1
 -12  17   0-14.2444 31.5185   1
 -12 -17   0 15.4539 31.2155   1
  14 -17   0 61.6429 35.1267   1
 -14  17   0 84.0702 35.9240   1
   0  18   0 247.172 48.2125   1
   0 -18   0 290.848 46.7385   1
   1  18   0-7.43143 25.1144   1
  -1  18   0 22.3414 32.0233   1
  -1 -18   0-15.0897 27.8202   1
   1 -18   0-7.57717 34.8961   1
   2  18   0 326.587 50.4430   1
  -2  18   0 363.913 49.2673   1
  -2 -18   0 391.806 52.9245   1
   2 -18   0 300.950 46.3354   1
  -3  18   0 22.4486 28.7805   1
   3  18   0 73.1370 36.2654   1
  -3 -18   0 117.910 34.4603   1
   3 -18   0 29.8885 29.2630   1
  -4  18   0 59.1953 36.6205   1
   4  18   0 14.6302 26.9940   1
   4 -18   0-7.42810 34.2261   1
  -4 -18   0 37.5676 28.8112   1
  -5 -18   0 7.56314 27.8901   1
  -5  18   0 14.9991 32.2509   1
   5 -18   0-7.39347 30.3599   1
   5  18   0 22.2229 33.2312   1
  -6 -18   0 249.161 42.3487   1
  -6  18   0 212.739 45.4541   1
   6 -18   0 187.107 43.1582   1
   6  18   0 235.683 43.7866   1
  -7 -18   0 7.53839 31.4476   1
   7  18   0-7.36347 29.2425   1
  -8 -18   0 249.297 49.1735   1
   8  18   0 237.066 46.3527   1
  -8  18   0 94.6720 35.6457   1
   8 -18   0 202.478 38.4861   1
   9  18   0 52.4276 34.0809   1
  -9  18   0 7.19783 24.3711   1
  -9 -18   0 45.3680 37.0184   1
   9 -18   0 50.1791 25.3972   1
  10 -18   0-7.11190 31.4695   1
 -10  18   0-7.11838 30.6108   1
  11  18   0 7.49113 30.7599   1
  12 -18   0 20.7127 32.2178   1
 -12  18   0 27.7541 33.5687   1
  13 -18   0 27.2981 23.6339   1
 -13  18   0 27.5857 24.9418   1
   0  19   0 7.39987 31.3484   1
   0 -19   0-7.50653 30.3203   1
   1  19   0 185.742 41.2008   1
  -1  19   0 169.800 42.3699   1
   1 -19   0 134.560 37.6037   1
  -1 -19   0 154.876 37.1148   1
   2  19   0-7.38384 34.8678   1
  -2 -19   0-7.49450 30.7737   1
   3  19   0 7.35990 34.3691   1
  -3 -19   0 74.8474 31.7535   1
  -4  19   0-7.33820 30.1351   1
   4  19   0 7.26384 36.3351   1
  -4 -19   0 7.31377 32.3657   1
   4 -19   0 44.0938 32.5214   1
   5  19   0 21.7397 35.0588   1
  -5  19   0 14.8998 32.0523   1
  -5 -19   0 44.6424 31.0568   1
   5 -19   0 21.6954 30.6546   1
  -6  19   0 37.7612 38.2001   1
   6 -19   0 20.8665 30.3685   1
  -7 -19   0 224.369 43.5862   1
  -7  19   0 291.006 43.1375   1
   7 -19   0 212.365 39.0139   1
   7  19   0 234.409 46.3438   1
   8  19   0 29.1265 27.5573   1
  -8 -19   0 133.119 36.3103   1
   9 -19   0-13.9892 31.3764   1
   9  19   0 14.5095 33.4114   1
  -9  19   0-14.0131 30.1291   1
  10 -19   0 131.459 31.8378   1
 -10  19   0 103.544 29.6566   1
   0 -20   0 81.1351 33.7814   1
   0  20   0 116.194 40.6410   1
   1 -20   0 7.30547 23.4846   1
  -1 -20   0-7.39008 30.3443   1
  -1  20   0 28.8436 29.1272   1
   1  20   0-21.8559 36.0410   1
  -2 -20   0 101.626 35.6975   1
   2 -20   0 94.2442 32.7257   1
  -2  20   0 50.7514 32.7286   1
   2  20   0 109.680 38.6826   1
  -3 -20   0 7.37283 29.2797   1
   3 -20   0-14.4449 33.2622   1
  -3  20   0-7.17040 35.8638   1
   3  20   0 7.26518 33.8852   1
  -4 -20   0 154.537 36.7959   1
   4  20   0 101.496 36.6535   1
  -5 -20   0 28.7344 32.6581   1
   5 -20   0 6.93418 29.8192   1
  -5  20   0-7.32321 31.4919   1
   5  20   0 7.11684 34.8151   1
  -6 -20   0 58.1716 26.9682   1
   6 -20   0 27.4584 32.1481   1
   6  20   0 78.1049 30.2195   1
  -6  20   0 124.549 40.1736   1
   7 -20   0 48.3819 30.6721   1
  -7  20   0 62.9700 28.3581   1
   0 -21   0 7.13040 35.2848   1
   0  21   0 35.2056 38.1669   1
   1 -21   0-21.2320 33.0215   1
  -1 -21   0-7.19410 35.2030   1
  -1  21   0-21.2723 34.6976   1
   1  21   0-35.4113 34.2603   1
  -2 -21   0 129.646 39.2812   1
   2 -21   0 211.028 46.3324   1
   2  21   0 177.551 41.4850   1
  -2  21   0 146.931 43.7190   1
  -3 -21   0-7.07164 30.4084   1
   3  21   0 7.12317 29.7154   1
 -26   0   1-22.1143 34.3865   1
  26   0  -1-7.14525 32.9125   1
 -25   0   1-7.49179 31.2535   1
  25   0  -1 14.5304 33.8857   1
 -24   0   1-15.1874 30.6985   1
  24   0  -1-43.9438 34.6068   1
 -22   0   1-38.2118 34.2952   1
  22   0  -1-7.33792 35.0828   1
 -21   0   1-14.9493 29.1880   1
  21   0  -1-37.0724 36.2857   1
  20   0  -1-7.44396 32.4870   1
 -20   0   1-29.0220 29.3178   1
  19   0  -1 13.9968 26.3165   1
 -19   0   1-22.3096 30.0382   1
  18   0  -1 6.93641 22.2970   1
 -18   0   1-7.15546 25.3067   1
 -16   0   1 26.5247 27.2501   1
  15   0  -1 36.9754 27.6590   1
 -15   0   1 6.39660 26.2802   1
  14   0  -1 35.1204 26.9599   1
 -14   0   1-12.2059 25.0614   1
  13   0  -1 16.6810 21.3068   1
 -13   0   1-11.5527 19.5209   1
  12   0  -1-31.0380 20.9156   1
 -12   0   1-10.7224 20.1813   1
  11   0  -1-4.79929 19.0615   1
 -11   0   1 19.7804 20.9510   1
  10   0  -1 35.0245 20.1692   1
 -10   0   1-13.7664 21.9370   1
   9   0  -1 31.7116 20.0597   1
  -9   0   1 8.33252 21.9589   1
   8   0  -1-10.6536 16.9730   1
  -8   0   1 3.69503 17.2347   1
   7   0  -1 3.06814 16.9330   1
  -7   0   1 6.43594 17.1138   1
   6   0  -1-12.8062 14.9919   1
  -6   0   1 16.2422 15.2035   1
   5   0  -1 2.09839 13.5792   1
  -5   0   1 2.18082 14.3849   1
   4   0  -1 17.8197 12.6701   1
  -4   0   1 21.9221 13.8168   1
   3   0  -1-12.2370 9.49662   1
  -3   0   1 14.6053 9.70860   1
  -1   0  -1-0.92497 8.60151   1
   1   0   1-2.69250 8.31984   1
  -2   0  -1-7.28233 10.9065   1
   2   0   1-9.71811 11.6337   1
  -3   0  -1 1.97367 12.6903   1
   3   0   1 7.51106 12.0738   1
  -4   0  -1 27.2767 19.0051   1
   4   0   1-11.7961 16.3221   1
  -6   0  -1-3.44014 13.6619   1
   6   0   1 6.56613 14.7271   1
  -7   0  -1 11.5969 19.1236   1
   7   0   1-14.9393 17.4198   1
  -8   0  -1-17.1108 19.4484   1
   8   0   1 4.18911 19.0457   1
  -9   0  -1-28.4154 21.5295   1
   9   0   1 36.5567 20.2195   1
 -10   0  -1-10.3561 20.9158   1
  10   0   1 14.9079 17.5758   1
 -12   0  -1-29.5235 21.3508   1
  12   0   1-11.2601 24.5790   1
 -13   0  -1 18.5994 21.9269   1
  13   0   1-17.9180 21.5779   1
 -14   0  -1-12.8584 28.0576   1
  14   0   1-19.0714 28.5245   1
 -15   0  -1-13.3224 18.3887   1
  15   0   1-13.3587 20.9055   1
 -16   0  -1 13.9856 30.0696   1
  16   0   1-6.77857 27.3802   1
 -17   0  -1 7.23422 23.2625   1
  17   0   1 20.7098 21.6074   1
 -18   0  -1 14.4405 28.1817   1
 -19   0  -1-7.18302 29.4948   1
  19   0   1-7.50351 31.7889   1
 -20   0  -1 45.0645 29.8275   1
  20   0   1-29.2603 25.3027   1
 -21   0  -1 15.3106 29.3378   1
  21   0   1-36.1739 32.8920   1
 -22   0  -1-22.7791 34.5262   1
  22   0   1-14.4454 34.1143   1
 -23   0  -1 14.9662 30.7257   1
  23   0   1-21.7926 33.8811   1
 -24   0  -1-7.39358 30.8450   1
  24   0   1-7.17940 28.5132   1
 -26   0  -1-7.10054 28.1990   1
  26   0   1 13.7519 24.8419   1
 -26   1   1 22.0876 33.4800   1
  26   1  -1 7.11523 29.2266   1
  26  -1  -1 35.5123 34.7530   1
 -25   1   1 7.54913 29.9799   1
  25  -1  -1-7.10919 30.5698   1
 -24  -1   1-15.1687 31.1441   1
 -24   1   1 7.60423 28.0422   1
  24   1  -1 14.7001 32.9733   1
  24  -1  -1 29.2426 29.5324   1
 -23   1   1 52.1175 32.0407   1
  23  -1  -1 7.56546 31.5862   1
 -22   1   1-22.8210 32.7140   1
 -22  -1   1 7.59287 23.7610   1
  22  -1  -1 59.2902 36.6666   1
  22   1  -1 7.36441 27.1588   1
 -21   1   1 7.61156 29.7020   1
 -21  -1   1 7.56678 31.5660   1
  21  -1  -1 7.31225 34.1047   1
  21   1  -1-21.7654 32.1019   1
 -20   1   1 170.913 35.8983   1
 -20  -1   1 202.583 39.8452   1
  20  -1  -1 205.601 37.8988   1
 -19   1   1 305.806 47.1234   1
 -19  -1   1 329.769 48.9128   1
  19  -1  -1 374.421 51.2630   1
  19   1  -1 450.757 55.1078   1
 -18   1   1 173.407 40.8242   1
 -18  -1   1 204.118 37.7340   1
  18  -1  -1 240.762 42.4371   1
  18   1  -1 216.456 39.1794   1
 -16  -1   1 411.954 47.8478   1
 -16   1   1 305.347 45.2720   1
  16  -1  -1 319.101 45.9447   1
  16   1  -1 301.573 45.4593   1
 -15  -1   1 1081.97 78.2260   1
 -15   1   1 974.015 76.6915   1
  15   1  -1 1044.77 76.8897   1
  15  -1  -1 891.233 74.8759   1
 -14   1   1 722.336 62.8757   1
  14  -1  -1 711.057 60.7653   1
  14   1  -1 691.178 61.7650   1
 -13   1   1 10856.7 475.877   1
 -13  -1   1 10247.9 474.141   1
  13  -1  -1 10544.4 473.239   1
  13   1  -1 9858.96 470.756   1
 -12  -1   1 31.4323 24.7398   1
 -12   1   1-5.52732 24.1174   1
  12  -1  -1 15.9777 23.5684   1
  12   1  -1-5.25122 22.9130   1
 -11  -1   1 248.164 35.2055   1
  11   1  -1 197.275 30.6052   1
  11  -1  -1 273.730 33.4887   1
 -10   1   1 804.393 62.0679   1
 -10  -1   1 900.989 62.6273   1
  10  -1  -1 806.675 61.5501   1
  10   1  -1 975.925 63.7594   1
  -9   1   1 5848.99 266.229   1
  -9  -1   1 5471.73 264.218   1
   9  -1  -1 5403.55 263.350   1
   9   1  -1 6015.59 265.193   1
  -8   1   1 16389.5 725.471   1
  -8  -1   1 16904.8 723.686   1
   8  -1  -1 16495.1 723.293   1
   8   1  -1 16772.7 722.610   1
  -7   1   1 9390.48 403.124   1
   7  -1  -1 8722.81 401.627   1
  -6   1   1 99770.9 4513.87   1
  -6  -1   1 107696. 4512.44   1
   6  -1  -1 103546. 4512.94   1
   6   1  -1 116032. 4512.19   1
  -5   1   1 28843.3 1356.73   1
   5   1  -1 32894.4 1354.66   1
  -5  -1   1 33908.7 1355.01   1
   5  -1  -1 31493.3 1356.42   1
  -4  -1   1 33210.5 1374.37   1
   4   1  -1 31947.8 1373.92   1
   4  -1  -1 32364.6 1375.35   1
  -4   1   1 32205.3 1376.37   1
  -3  -1   1 122792. 5175.67   1
   3   1  -1 131406. 5175.62   1
   3  -1  -1 130352. 5178.18   1
  -2  -1   1 5392.75 233.832   1
   2  -1  -1 5114.68 235.927   1
  -2   1   1 5491.29 236.750   1
   2   1  -1 5691.60 233.670   1
  -1   1   1 37717.4 1546.44   1
   1  -1  -1 35676.7 1546.11   1
   0  -1  -1 2696.71 124.761   1
   0   1   1 2857.74 125.048   1
   0   1  -1 2912.47 123.932   1
   0  -1   1 2859.43 123.949   1
  -1  -1  -1 438.636 27.1207   1
   1   1   1 408.411 26.6088   1
   1  -1   1 473.642 27.1765   1
  -1   1  -1 515.429 27.2807   1
  -2   1  -1 6748.85 281.401   1
  -2  -1  -1 6224.59 280.226   1
   2  -1   1 6504.42 280.527   1
   2   1   1 6226.64 280.603   1
  -3   1  -1 232316. 9614.87   1
  -3  -1  -1 226490. 9613.33   1
   3  -1   1 218768. 9613.11   1
   3   1   1 236720. 9613.19   1
  -4   1  -1 49671.2 1947.81   1
  -4  -1  -1 44162.8 1945.24   1
   4  -1   1 46164.0 1945.98   1
   4   1   1 44131.5 1945.93   1
  -6   1  -1 40562.9 1756.94   1
  -6  -1  -1 41249.8 1756.21   1
   6  -1   1 42384.0 1756.69   1
   6   1   1 40854.3 1755.89   1
  -7   1  -1 4216.33 193.094   1
  -7  -1  -1 4123.42 191.263   1
   7  -1   1 3888.59 190.482   1
   7   1   1 3629.75 189.765   1
  -8   1  -1 3085.17 157.861   1
  -8  -1  -1 2900.88 155.322   1
   8  -1   1 3162.35 156.550   1
   8   1   1 3206.70 157.562   1
  -9   1  -1 12085.3 525.008   1
  -9  -1  -1 11944.8 523.051   1
   9  -1   1 10457.5 522.685   1
   9   1   1 12389.5 523.700   1
 -10   1  -1 956.075 68.0427   1
 -10  -1  -1 847.029 65.5626   1
  10  -1   1 875.695 65.2059   1
  10   1   1 853.097 63.8321   1
 -12   1  -1 2710.47 145.921   1
 -12  -1  -1 2844.21 146.854   1
  12  -1   1 2509.81 142.334   1
  12   1   1 2342.96 139.972   1
 -13  -1  -1 50.1260 25.7590   1
 -13   1  -1 12.3880 29.9804   1
  13   1   1 29.4717 24.6227   1
  13  -1   1 24.3552 28.0707   1
 -14  -1  -1 566.392 54.9311   1
 -14   1  -1 553.641 57.9959   1
  14  -1   1 468.265 53.0575   1
  14   1   1 606.241 57.9945   1
 -15   1  -1 1688.83 111.080   1
 -15  -1  -1 1744.36 110.534   1
  15  -1   1 1839.37 113.939   1
  15   1   1 1761.04 112.624   1
 -16   1  -1 127.151 35.9436   1
  16  -1   1 60.5261 29.6204   1
  16   1   1 109.281 35.8469   1
 -17   1  -1 21.4815 25.9724   1
 -17  -1  -1 71.8199 31.8623   1
  17  -1   1 63.2356 31.6024   1
  17   1   1 69.0536 31.4766   1
 -18   1  -1 50.8179 30.3613   1
 -18  -1  -1 111.072 34.6034   1
  18  -1   1-7.27625 30.4302   1
  18   1   1 56.0107 30.1828   1
 -19  -1  -1-22.4230 29.1679   1
  19   1   1 35.5465 32.7423   1
 -20   1  -1-15.3191 29.9001   1
 -20  -1  -1 15.0445 32.3561   1
  20  -1   1-43.2298 31.8901   1
  20   1   1-21.7656 32.5549   1
 -21   1  -1-7.36060 28.7227   1
 -21  -1  -1-15.1099 29.4812   1
  21  -1   1 7.55236 31.5059   1
  21   1   1 14.6160 26.9465   1
 -22  -1  -1 60.1980 35.9782   1
 -22   1  -1-7.47134 26.4452   1
  22   1   1 51.1101 31.4145   1
  22  -1   1 14.8235 28.4211   1
 -23  -1  -1 44.8403 28.1764   1
 -23   1  -1 60.1968 29.9524   1
  23  -1   1 21.6795 28.2736   1
  23   1   1 73.1553 37.0418   1
 -24  -1  -1 7.44171 34.2891   1
 -24   1  -1 37.1420 29.0075   1
  24   1   1 21.4429 36.9131   1
  24  -1   1 28.2706 26.5984   1
  25   1   1 6.99554 29.6369   1
 -26  -1  -1-7.01506 23.7096   1
  26   1   1-6.81620 29.3122   1
  26  -1   1-13.6847 35.3232   1
 -25   2   1 7.29125 28.9557   1
  25  -2  -1-7.40868 30.4197   1
 -24   2   1 44.6423 35.6099   1
 -24  -2   1 7.55357 35.2813   1
  24  -2  -1 37.3034 33.5204   1
  24   2  -1 87.6622 37.3719   1
 -23   2   1 7.65244 28.7867   1
  23  -2  -1 29.4076 31.6238   1
 -22   2   1 52.9788 33.4983   1
 -22  -2   1-15.2393 34.6485   1
  22  -2  -1 29.9013 37.3981   1
  22   2  -1 14.7526 31.2595   1
 -21   2   1-7.52982 27.2056   1
 -21  -2   1 37.5398 32.7577   1
  21  -2  -1-7.38948 28.3179   1
  21   2  -1 21.8943 32.7392   1
 -20  -2   1 29.6334 32.8516   1
  20   2  -1 71.8974 31.4426   1
 -19   2   1 141.438 36.0763   1
 -19  -2   1 87.4874 38.4850   1
  19  -2  -1 164.482 35.0960   1
  19   2  -1 162.195 36.8914   1
 -18   2   1 477.286 55.4348   1
 -18  -2   1 496.011 55.9682   1
  18   2  -1 522.685 57.0989   1
  18  -2  -1 537.343 57.3613   1
 -17   2   1 645.039 62.8779   1
  17  -2  -1 605.020 64.3052   1
 -16  -2   1-6.65997 24.5576   1
  16  -2  -1 13.1302 27.8124   1
  16   2  -1 6.33534 21.4105   1
 -15   2   1 504.064 54.1491   1
 -15  -2   1 460.299 51.4261   1
  15  -2  -1 533.827 54.4978   1
  15   2  -1 511.482 52.6101   1
 -14   2   1 17824.8 779.793   1
 -14  -2   1 16642.4 774.881   1
  14  -2  -1 17847.2 777.562   1
  14   2  -1 17970.9 777.121   1
 -13   2   1 742.862 60.5655   1
  13  -2  -1 628.489 56.7553   1
  13   2  -1 805.347 64.2984   1
 -12  -2   1 2483.17 136.157   1
  12   2  -1 2427.27 134.025   1
 -11  -2   1 2274.91 125.353   1
  11  -2  -1 2056.19 124.188   1
  11   2  -1 2210.30 123.755   1
 -10   2   1 18464.0 765.255   1
 -10  -2   1 17570.5 760.562   1
  10  -2  -1 16836.4 760.021   1
  10   2  -1 16840.5 759.299   1
  -9   2   1 10552.4 500.503   1
  -9  -2   1 11364.5 498.486   1
   9  -2  -1 11536.5 501.709   1
   9   2  -1 11357.8 497.160   1
  -8  -2   1 916.736 60.6654   1
   8  -2  -1 800.247 59.8500   1
   8   2  -1 911.917 60.9491   1
  -7   2   1 17323.6 742.468   1
   7   2  -1 16857.2 739.649   1
  -7  -2   1 17022.5 739.484   1
   7  -2  -1 17236.0 741.915   1
  -6   2   1 14052.2 629.848   1
   6   2  -1 15717.6 627.381   1
  -6  -2   1 15097.3 627.660   1
  -5   2   1 185.061 23.9791   1
  -5  -2   1 210.323 23.9316   1
   5   2  -1 186.881 20.9987   1
  -4  -2   1 325219. 14212.7   1
   4  -2  -1 340905. 14216.1   1
   4   2  -1 345994. 14212.6   1
  -4   2   1 340830. 14215.9   1
  -3  -2   1 69076.5 2871.06   1
   3  -2  -1 67709.1 2873.78   1
  -3   2   1 66096.4 2873.66   1
   3   2  -1 68987.6 2871.31   1
   2  -2  -1 77906.4 3421.45   1
  -2  -2   1 80354.9 3418.24   1
   2   2  -1 82397.9 3418.14   1
  -2   2   1 83732.7 3421.33   1
  -1   2   1 16888.8 700.205   1
   1   2  -1 16581.7 697.643   1
   1  -2  -1 15980.6 699.674   1
  -1  -2   1 16273.8 698.025   1
   0  -2   1 44769.6 1927.29   1
   0  -2  -1 47439.6 1929.35   1
   0   2   1 44128.4 1928.98   1
   0   2  -1 46426.7 1927.61   1
  -1  -2  -1 4971.03 231.840   1
   1   2   1 5085.35 231.737   1
   1  -2   1 5374.08 231.816   1
  -1   2  -1 5627.35 232.432   1
  -2  -2  -1 65375.2 2850.63   1
   2   2   1 68818.6 2851.02   1
   2  -2   1 67135.4 2851.30   1
  -2   2  -1 68938.2 2851.15   1
  -3  -2  -1 3421.57 154.773   1
   3   2   1 3188.02 153.242   1
  -3   2  -1 3457.66 155.703   1
   3  -2   1 3233.08 154.083   1
   4  -2   1 64346.9 2767.61   1
  -4   2  -1 64042.7 2768.07   1
   4   2   1 66107.4 2767.47   1
  -4  -2  -1 67305.1 2768.09   1
   5  -2   1 32.1955 19.0209   1
  -5   2  -1 16.4750 18.2117   1
  -6   2  -1 35045.4 1373.64   1
  -6  -2  -1 32553.3 1369.95   1
   6  -2   1 33076.6 1371.86   1
  -7   2  -1 33685.3 1413.48   1
  -7  -2  -1 33786.4 1411.84   1
   7  -2   1 31646.3 1410.89   1
   7   2   1 32796.0 1409.95   1
  -8   2  -1 47.9524 22.7225   1
  -8  -2  -1 17.4686 18.3168   1
   8  -2   1 84.3421 23.7602   1
   8   2   1 41.5400 18.2222   1
  -9   2  -1 21214.6 938.073   1
  -9  -2  -1 21875.1 938.001   1
   9  -2   1 21288.5 937.356   1
   9   2   1 21825.7 935.883   1
 -10   2  -1 20918.4 899.895   1
 -10  -2  -1 20638.6 898.867   1
  10  -2   1 19794.9 897.102   1
  10   2   1 20939.5 896.923   1
 -11   2  -1 2333.91 132.393   1
  11  -2   1 2246.13 127.944   1
 -12   2  -1 996.073 73.8826   1
  12  -2   1 1048.81 74.8531   1
  12   2   1 1049.21 74.0352   1
 -13   2  -1 2895.74 158.464   1
 -13  -2  -1 3056.34 159.148   1
  13  -2   1 2676.50 155.408   1
  13   2   1 2717.54 153.810   1
 -14   2  -1 495.772 56.3699   1
 -14  -2  -1 492.351 55.0083   1
  14  -2   1 593.908 58.4815   1
  14   2   1 531.327 54.8109   1
 -15   2  -1 713.297 61.7088   1
 -15  -2  -1 652.745 62.5697   1
  15  -2   1 556.681 57.5990   1
  15   2   1 674.682 60.9382   1
 -16   2  -1 3623.61 193.282   1
 -16  -2  -1 3703.39 191.566   1
  16   2   1 3472.66 190.426   1
  16  -2   1 3341.55 190.050   1
 -17   2  -1 160.812 35.3671   1
 -17  -2  -1 178.695 39.4952   1
  17  -2   1 168.863 35.6508   1
  17   2   1 235.074 39.5889   1
  18  -2   1 49.8463 32.0799   1
  18   2   1 28.3280 30.5969   1
 -19   2  -1 431.962 53.4947   1
 -19  -2  -1 409.547 54.3253   1
  19   2   1 337.317 48.0873   1
 -20   2  -1 14.9463 22.7330   1
 -20  -2  -1 29.9262 30.2270   1
  20  -2   1 14.8626 24.5177   1
  20   2   1 7.32194 31.0256   1
 -21   2  -1 7.55757 32.5257   1
 -21  -2  -1 37.8407 33.5138   1
  21  -2   1 36.9426 33.6149   1
  21   2   1 43.9506 35.0342   1
 -22   2  -1-30.6711 35.3391   1
 -22  -2  -1 68.2681 37.1300   1
  22  -2   1 57.6987 36.4887   1
  22   2   1 36.2320 34.2443   1
 -23   2  -1 14.5493 26.2913   1
 -23  -2  -1 44.5933 33.7942   1
  23  -2   1 7.46610 30.1655   1
  23   2   1 7.21466 32.3711   1
 -24  -2  -1-14.6194 26.4093   1
 -24   2  -1-7.29029 29.9346   1
  24   2   1 14.1995 27.2067   1
  24  -2   1 28.9350 31.5605   1
 -25   2  -1 21.9135 31.8769   1
  25  -2   1 13.8099 34.1667   1
 -26   3   1 49.4874 31.2942   1
  26  -3  -1-7.25517 31.6660   1
 -25   3   1-52.3651 40.1680   1
  25  -3  -1-21.4204 35.7191   1
  25   3  -1 7.19398 25.4524   1
 -24   3   1 52.5982 30.8549   1
 -24  -3   1-7.59069 31.1696   1
  24  -3  -1-36.7438 31.1344   1
  24   3  -1 28.9578 30.6714   1
 -23   3   1 97.7826 32.6221   1
  23  -3  -1 104.176 34.5319   1
 -22   3   1 91.9342 39.2653   1
 -22  -3   1 97.9326 35.2722   1
  22  -3  -1 51.0709 36.2253   1
  22   3  -1 57.9086 34.3209   1
 -21   3   1-30.5358 32.8269   1
 -21  -3   1 29.8100 34.3222   1
  21  -3  -1-29.4110 33.8628   1
  21   3  -1 7.23784 29.2356   1
 -20   3   1 22.7173 32.5622   1
 -20  -3   1-7.39263 26.1461   1
  20  -3  -1 14.4778 33.7630   1
  20   3  -1-28.5948 29.8225   1
 -19   3   1 125.811 35.3157   1
 -19  -3   1 205.255 43.8874   1
  19  -3  -1 158.065 39.2893   1
  19   3  -1 231.011 41.9690   1
 -18   3   1 235.744 41.6341   1
 -18  -3   1 214.216 39.3720   1
  18   3  -1 198.848 37.2097   1
 -17   3   1 50.4139 30.1261   1
  17  -3  -1 55.2139 30.1927   1
 -16   3   1 98.0589 32.6514   1
 -16  -3   1 53.1218 27.2941   1
  16  -3  -1 145.357 36.1606   1
  16   3  -1 200.577 37.3044   1
 -15   3   1 5557.43 273.254   1
 -15  -3   1 5556.68 272.242   1
  15  -3  -1 5421.70 270.777   1
  15   3  -1 5518.61 271.190   1
 -14   3   1-6.33826 22.4195   1
 -14  -3   1-12.0519 25.1408   1
  14  -3  -1 36.7172 25.5313   1
  14   3  -1 17.6918 27.1617   1
 -13   3   1 26195.5 1139.17   1
  13  -3  -1 25686.2 1135.52   1
 -13  -3   1 26895.4 1136.35   1
  13   3  -1 25731.0 1134.22   1
  12  -3  -1 392.103 45.0063   1
 -12   3   1 452.737 47.4232   1
  12   3  -1 396.865 42.9190   1
  11  -3  -1-5.29307 17.4570   1
  11   3  -1 24.2496 23.1794   1
 -11  -3   1-4.97816 18.7198   1
 -11   3   1 5.51632 17.2597   1
  10   3  -1 371.540 39.9314   1
 -10  -3   1 515.846 45.8513   1
  10  -3  -1 495.384 46.6985   1
 -10   3   1 458.964 45.5152   1
  -9   3   1 26280.2 1129.25   1
   9   3  -1 25743.6 1124.18   1
  -9  -3   1 25204.0 1124.46   1
   9  -3  -1 27502.2 1129.53   1
  -8   3   1 4052.73 195.825   1
   8   3  -1 3924.99 190.652   1
   8  -3  -1 4261.12 196.146   1
  -8  -3   1 3796.27 190.650   1
  -7   3   1 22215.1 936.864   1
   7   3  -1 21197.4 931.202   1
  -7  -3   1 20904.0 932.446   1
   7  -3  -1 22641.4 936.739   1
   6  -3  -1 8720.41 393.263   1
  -6   3   1 8919.69 393.655   1
  -5  -3   1 63178.2 2509.83   1
   5  -3  -1 57412.8 2513.32   1
   5   3  -1 57411.7 2509.52   1
  -5   3   1 58827.1 2513.13   1
  -4  -3   1 7040.02 331.660   1
   4  -3  -1 7599.29 336.082   1
  -4   3   1 7632.17 336.509   1
   4   3  -1 8069.97 333.737   1
   3  -3  -1 264.901 28.2316   1
  -3  -3   1 255.821 25.5338   1
   3   3  -1 273.526 25.1310   1
  -3   3   1 339.462 29.8061   1
   2  -3  -1 11689.3 554.573   1
  -2   3   1 12689.9 555.349   1
   2   3  -1 13459.0 553.589   1
  -2  -3   1 13577.8 553.812   1
  -1   3   1 981.834 54.9509   1
   1   3  -1 955.870 51.7670   1
   1  -3  -1 892.813 54.0747   1
  -1  -3   1 995.139 52.7377   1
   0  -3   1 77226.4 3101.84   1
   0   3  -1 73363.7 3101.30   1
   0  -3  -1 81972.9 3104.67   1
   1  -3   1 369192. 14604.3   1
  -1  -3  -1 317480. 14602.7   1
  -1   3  -1 333160. 14602.6   1
   1   3   1 376241. 14605.5   1
  -2  -3  -1 516.213 37.0184   1
   2   3   1 456.861 36.3060   1
   2  -3   1 414.886 33.1196   1
  -2   3  -1 469.028 35.0850   1
  -3  -3  -1 42.2416 16.0320   1
   3   3   1 52.7000 15.7637   1
   3  -3   1 41.0477 19.4352   1
  -3   3  -1 21.8624 19.8231   1
   4  -3   1 151.493 24.6722   1
  -4   3  -1 176.751 26.1778   1
  -5  -3  -1 3741.51 175.344   1
   5   3   1 3623.15 174.782   1
  -5   3  -1 3730.20 177.677   1
   5  -3   1 3576.77 176.596   1
   6  -3   1 49.8527 21.9670   1
  -6  -3  -1 29.6547 14.0352   1
   6   3   1 56.4340 19.5339   1
  -6   3  -1 27.3750 21.8353   1
   7   3   1 7581.84 352.373   1
  -7  -3  -1 8148.22 355.802   1
   7  -3   1 7265.68 354.348   1
  -7   3  -1 8337.90 358.200   1
   8   3   1 32479.1 1391.85   1
  -8  -3  -1 32003.0 1392.59   1
   8  -3   1 32833.9 1396.13   1
  -8   3  -1 32523.8 1395.82   1
   9   3   1 15559.1 657.796   1
  -9  -3  -1 14655.3 658.301   1
   9  -3   1 14327.0 659.061   1
  -9   3  -1 15063.2 661.571   1
  10   3   1 33327.6 1442.53   1
 -10  -3  -1 33748.0 1443.97   1
  11  -3   1 12144.8 547.234   1
 -11   3  -1 12162.2 548.290   1
  12   3   1 649.176 56.5782   1
 -12  -3  -1 648.666 56.2812   1
  12  -3   1 531.303 52.1362   1
 -12   3  -1 623.702 57.9376   1
  13   3   1 1674.62 100.430   1
 -13  -3  -1 1464.28 96.8578   1
  13  -3   1 1421.22 97.9860   1
 -13   3  -1 1511.10 101.825   1
  14   3   1 1276.54 93.4020   1
 -14  -3  -1 1375.21 95.4946   1
  14  -3   1 1438.93 97.3735   1
 -14   3  -1 1566.99 100.767   1
  15   3   1 2348.10 137.259   1
 -15  -3  -1 2277.09 136.756   1
  16   3   1 1739.75 107.677   1
 -16  -3  -1 1413.03 102.633   1
  16  -3   1 1529.64 104.973   1
 -16   3  -1 1582.39 110.066   1
  17   3   1 27.4756 28.2060   1
 -17  -3  -1 7.19293 27.0501   1
  17  -3   1 21.1511 28.0018   1
 -17   3  -1-21.8903 27.9632   1
  18   3   1 316.156 45.0935   1
 -18  -3  -1 299.535 44.8073   1
  18  -3   1 361.679 49.2707   1
 -18   3  -1 419.275 51.1945   1
  19  -3   1 65.6189 28.5216   1
 -19   3  -1 30.2954 25.0588   1
  20   3   1-7.20659 28.1218   1
 -20  -3  -1 7.42031 27.3606   1
  20  -3   1 7.25383 32.5388   1
 -20   3  -1-7.60431 32.6989   1
  21   3   1-7.18541 28.0392   1
 -21  -3  -1-7.47519 26.4376   1
  21  -3   1-7.33889 29.6433   1
 -21   3  -1 15.0465 30.8902   1
  22   3   1 21.4511 31.7567   1
 -22  -3  -1 82.5669 36.4011   1
  22  -3   1 44.6944 34.4150   1
 -22   3  -1 118.881 38.8414   1
  23   3   1-28.5655 31.5990   1
 -23  -3  -1 22.4630 31.2365   1
  24   3   1 77.8411 33.5157   1
 -24  -3  -1 52.0346 30.1373   1
  24  -3   1 64.2396 36.5604   1
 -24   3  -1 51.2860 35.1114   1
  25  -3   1 7.22403 31.9643   1
 -25   3  -1-6.91349 28.3865   1
  26  -4  -1 6.95839 26.1819   1
 -26   4   1 36.2146 25.6327   1
  25  -4  -1 51.0027 31.8505   1
 -25   4   1 43.6020 31.3120   1
  24   4  -1 58.8410 33.5796   1
 -24  -4   1 91.4016 36.5344   1
 -23  -4   1 153.128 42.2848   1
  23  -4  -1 255.181 44.1085   1
 -23   4   1 167.181 44.8732   1
  22   4  -1 43.8095 32.7836   1
 -22  -4   1 22.8934 36.0619   1
  21   4  -1 108.219 35.6206   1
 -21  -4   1 113.704 35.6833   1
  21  -4  -1 125.542 36.8506   1
 -21   4   1 113.094 37.1966   1
  20   4  -1-7.10645 30.1055   1
 -20  -4   1-14.9194 28.0507   1
  20  -4  -1 21.8406 31.3054   1
 -20   4   1-7.62497 31.8089   1
  19   4  -1 76.6177 34.9052   1
 -19  -4   1 36.5182 31.0167   1
  19  -4  -1 72.2866 27.7845   1
 -19   4   1 22.7088 27.4331   1
  18   4  -1 115.475 35.7015   1
 -18  -4   1 78.3122 28.6236   1
  18  -4  -1 78.5213 31.4619   1
 -18   4   1 163.651 39.4294   1
  17  -4  -1 6.84706 26.2409   1
 -17   4   1 14.4724 30.1901   1
  16   4  -1 741.242 62.5060   1
 -16  -4   1 518.904 56.4077   1
  16  -4  -1 569.295 59.8501   1
 -16   4   1 619.445 62.1986   1
  15   4  -1 18.2360 24.6466   1
 -15  -4   1 57.4466 27.5309   1
  15  -4  -1 71.6106 29.2813   1
 -15   4   1 60.9587 33.9451   1
  14   4  -1 9451.26 443.201   1
 -14  -4   1 9936.40 445.698   1
  14  -4  -1 9340.93 442.876   1
 -14   4   1 9900.26 449.887   1
 -13  -4   1 5141.82 247.648   1
  13  -4  -1 5149.05 249.260   1
 -13   4   1 4686.59 247.764   1
  12  -4  -1 6253.24 293.796   1
 -12   4   1 5893.76 291.938   1
  11   4  -1 1949.71 105.761   1
 -11  -4   1 1603.03 103.936   1
  11  -4  -1 1765.66 107.784   1
 -11   4   1 1776.10 108.606   1
  10  -4  -1 12822.3 590.922   1
 -10  -4   1 14224.2 590.886   1
 -10   4   1 13116.9 591.641   1
  10   4  -1 12996.4 587.101   1
  -9  -4   1 1027.62 66.7668   1
   9  -4  -1 906.194 67.4181   1
   9   4  -1 937.372 65.6233   1
  -9   4   1 965.978 68.5454   1
  -8  -4   1 47617.5 2070.69   1
   8  -4  -1 48276.0 2074.74   1
   8   4  -1 50822.9 2071.57   1
  -8   4   1 47829.1 2075.10   1
  -7  -4   1 6210.60 268.889   1
   7  -4  -1 5546.11 270.476   1
   7   4  -1 5888.29 267.369   1
  -7   4   1 5548.69 270.205   1
  -6  -4   1 57030.7 2391.80   1
   6  -4  -1 55823.2 2395.39   1
  -6   4   1 56024.7 2394.99   1
   6   4  -1 56552.2 2391.68   1
   5  -4  -1 10823.7 496.238   1
  -5   4   1 11793.3 499.661   1
   4  -4  -1 94322.1 3938.46   1
  -4  -4   1 94067.8 3934.03   1
  -4   4   1 86556.9 3939.14   1
   4   4  -1 96515.6 3933.77   1
  -3  -4   1 227.126 25.7778   1
   3   4  -1 295.486 27.4562   1
  -2  -4   1 9810.77 439.634   1
   2   4  -1 10325.7 439.292   1
  -1   4   1 69293.4 3016.36   1
  -1  -4   1 71143.4 3014.87   1
   1  -4  -1 71726.8 3017.14   1
   1   4  -1 73001.8 3013.77   1
   0   4  -1 68551.2 2830.43   1
   0  -4  -1 65978.7 2832.18   1
   0  -4   1 66620.1 2830.47   1
   0   4   1 66588.4 2831.69   1
  -1   4  -1 7457.12 343.744   1
   1  -4   1 8031.23 345.004   1
   1   4   1 7843.96 345.004   1
  -1  -4  -1 7842.85 345.836   1
   3  -4   1 2794.07 141.408   1
  -3   4  -1 3012.73 143.845   1
  -4   4  -1 32524.4 1329.48   1
   4  -4   1 30976.1 1328.72   1
   4   4   1 29806.3 1328.15   1
  -4  -4  -1 31037.3 1327.97   1
   5  -4   1 54720.9 2207.28   1
   5   4   1 54563.1 2205.26   1
  -5  -4  -1 57176.7 2206.53   1
  -6   4  -1 67476.2 2854.44   1
   6  -4   1 68506.3 2854.90   1
   6   4   1 69596.2 2853.08   1
  -6  -4  -1 63638.7 2852.18   1
  -7   4  -1 9532.24 407.219   1
  -7  -4  -1 8478.04 401.621   1
   7  -4   1 8873.38 404.830   1
   7   4   1 8986.84 403.281   1
  -8   4  -1 190.641 31.7878   1
   8  -4   1 239.775 34.8323   1
   8   4   1 236.082 31.9964   1
  -8  -4  -1 254.456 33.4326   1
  -9  -4  -1 36923.4 1573.99   1
  -9   4  -1 36822.8 1576.50   1
   9   4   1 36218.8 1571.51   1
   9  -4   1 36665.3 1575.80   1
  10  -4   1 2385.78 133.022   1
 -10  -4  -1 2178.85 128.695   1
  10   4   1 2308.12 128.340   1
 -10   4  -1 2408.11 134.157   1
  11  -4   1 9684.02 450.841   1
 -11  -4  -1 9629.57 449.521   1
  11   4   1 9709.85 446.420   1
 -11   4  -1 10228.2 453.277   1
  12  -4   1 4596.83 224.272   1
 -12  -4  -1 4825.60 226.100   1
 -12   4  -1 4810.84 231.220   1
  13  -4   1 2083.55 130.196   1
 -13  -4  -1 2348.47 133.642   1
  13   4   1 2349.44 131.424   1
 -13   4  -1 2191.45 132.606   1
  14  -4   1 3095.01 170.218   1
 -14  -4  -1 3171.77 170.512   1
  14   4   1 2871.59 165.037   1
 -14   4  -1 3322.52 172.948   1
  15  -4   1 590.071 59.1887   1
 -15  -4  -1 506.704 54.5612   1
 -15   4  -1 626.389 62.7409   1
  16  -4   1 139.280 36.2629   1
 -16  -4  -1 90.5660 32.0255   1
  16   4   1 132.682 34.5753   1
 -16   4  -1 87.6448 37.2310   1
  17  -4   1 7.13692 27.4217   1
 -17  -4  -1 50.1398 25.9555   1
  17   4   1 47.8201 25.2693   1
 -17   4  -1 89.3734 32.5554   1
 -18  -4  -1 409.963 51.8967   1
  18   4   1 418.797 51.3311   1
  19  -4   1 371.572 49.9547   1
 -20  -4  -1 22.6212 31.9439   1
  20   4   1-7.17786 28.9929   1
 -20   4  -1-22.8205 34.5805   1
  21  -4   1-29.2652 36.9933   1
 -21  -4  -1 7.56677 34.8524   1
  21   4   1-14.4774 33.3417   1
 -21   4  -1-15.2328 35.0809   1
  22  -4   1-7.19294 27.5627   1
 -22  -4  -1-7.56521 33.0057   1
  22   4   1 7.25843 32.1164   1
 -22   4  -1 7.55612 27.2985   1
  23  -4   1 29.0735 29.8748   1
 -23  -4  -1-7.50329 27.1420   1
  23   4   1 50.7054 29.2903   1
 -23   4  -1 58.8066 30.6955   1
  24  -4   1 49.7733 36.3295   1
 -24  -4  -1 7.34464 31.5829   1
  24   4   1-14.4212 31.9055   1
 -24   4  -1-21.8128 34.7501   1
  25  -4   1 41.0652 30.7244   1
  25   4   1 35.3484 35.3800   1
 -25   4  -1 7.17060 33.4652   1
  26  -5  -1-35.0495 33.1012   1
 -26   5   1 28.1833 34.8560   1
  24  -5  -1 14.3708 29.0702   1
  24   5  -1 67.1832 35.7142   1
 -24   5   1 44.8607 30.7437   1
  23  -5  -1 57.9170 29.7842   1
 -23  -5   1 30.1904 31.0464   1
  23   5  -1 44.7770 32.6125   1
 -23   5   1 37.8566 24.4094   1
  22  -5  -1 300.750 45.8957   1
 -22  -5   1 211.080 45.0678   1
  22   5  -1 208.160 40.9725   1
  21  -5  -1 65.9200 34.3313   1
 -21  -5   1 127.262 39.9550   1
  21   5  -1 51.6144 32.3493   1
 -21   5   1 84.4782 34.6180   1
  20  -5  -1 22.1122 31.7403   1
 -20   5   1 61.3516 34.9044   1
 -19  -5   1 65.6822 30.1653   1
  19   5  -1 100.333 30.5575   1
  18  -5  -1 240.784 43.8965   1
 -18   5   1 280.780 45.3775   1
  18   5  -1 258.258 45.3888   1
 -18  -5   1 164.824 42.7910   1
 -17  -5   1 648.008 60.9969   1
 -17   5   1 642.529 62.3783   1
  17   5  -1 631.176 59.4741   1
  17  -5  -1 480.930 56.2826   1
  16  -5  -1 20.4150 26.0800   1
 -16  -5   1-6.74158 26.3110   1
 -16   5   1 21.5364 29.4792   1
  16   5  -1 6.56659 28.2402   1
 -15  -5   1 1098.09 81.5208   1
  15   5  -1 1052.42 79.5224   1
 -14   5   1 292.846 43.5032   1
  14  -5  -1 248.287 40.4720   1
  14   5  -1 303.320 42.1094   1
 -14  -5   1 332.950 41.7617   1
 -13   5   1 7916.58 377.514   1
  13  -5  -1 7728.01 376.143   1
  13   5  -1 8214.28 375.103   1
 -13  -5   1 8120.02 374.773   1
 -12   5   1 4215.82 209.710   1
  12  -5  -1 3753.64 205.064   1
 -12  -5   1 4127.04 205.004   1
 -11   5   1 14560.7 668.039   1
 -11  -5   1 15580.2 666.891   1
  11   5  -1 15156.7 666.226   1
  11  -5  -1 14759.1 668.780   1
  10   5  -1 4651.14 215.154   1
 -10  -5   1 4064.32 211.763   1
  -9   5   1 610.122 51.7763   1
   9   5  -1 543.801 47.8475   1
  -9  -5   1 551.728 48.4357   1
   9  -5  -1 578.498 50.3311   1
  -8   5   1 2401.76 133.435   1
   8   5  -1 2428.70 129.093   1
  -8  -5   1 2503.12 129.785   1
   8  -5  -1 2414.59 133.083   1
  -7   5   1 34826.6 1503.44   1
   7   5  -1 36318.0 1501.00   1
  -7  -5   1 34489.6 1500.07   1
   7  -5  -1 34577.0 1503.44   1
  -6   5   1 6826.28 298.299   1
   6   5  -1 6555.65 291.593   1
  -6  -5   1 6292.89 292.069   1
   6  -5  -1 5799.01 291.645   1
  -5   5   1 75366.2 3038.51   1
  -5  -5   1 69784.4 3032.54   1
   5  -5  -1 71144.6 3036.80   1
   5   5  -1 70967.2 3032.51   1
   4   5  -1 13712.7 601.657   1
  -4  -5   1 14258.4 601.612   1
   4  -5  -1 13478.1 603.799   1
  -4   5   1 13622.3 603.757   1
   3  -5  -1 48711.6 2022.51   1
  -3   5   1 46464.3 2020.57   1
   2  -5  -1 311.064 33.1448   1
  -2   5   1 356.523 33.9090   1
   1  -5  -1 46964.3 1891.84   1
  -1   5   1 42158.0 1890.10   1
   0  -5  -1 58239.5 2425.96   1
   0   5   1 56240.7 2424.37   1
  -1  -5  -1 38781.4 1655.10   1
  -1   5  -1 38701.1 1653.26   1
   1  -5   1 38913.2 1653.54   1
   1   5   1 38925.0 1653.99   1
   2  -5   1 5604.10 264.184   1
  -2  -5  -1 5913.18 264.843   1
  -2   5  -1 5773.70 264.751   1
  -3  -5  -1 118325. 4950.23   1
  -3   5  -1 118451. 4951.28   1
   3  -5   1 112741. 4950.39   1
   3   5   1 119472. 4950.03   1
  -4   5  -1 29241.9 1183.59   1
   4  -5   1 26393.8 1178.72   1
   4   5   1 27182.3 1178.50   1
  -4  -5  -1 27363.3 1179.24   1
  -5   5  -1 2138.75 114.565   1
   5  -5   1 2121.56 114.628   1
   5   5   1 2042.14 111.711   1
  -5  -5  -1 2013.14 113.838   1
  -6   5  -1 450.958 45.8427   1
   6  -5   1 475.296 46.2053   1
   6   5   1 590.937 47.0972   1
  -6  -5  -1 591.268 47.2252   1
  -7   5  -1 372.359 40.7461   1
   7  -5   1 370.539 38.8035   1
   7   5   1 327.429 37.3373   1
  -7  -5  -1 364.494 40.0445   1
  -8   5  -1 11834.0 556.049   1
  -8  -5  -1 12704.5 555.954   1
   8  -5   1 12014.0 555.806   1
   8   5   1 13294.3 557.847   1
   9   5   1 14487.8 666.673   1
  -9  -5  -1 15677.3 668.541   1
  10  -5   1 26313.5 1146.97   1
 -10   5  -1 26427.5 1146.75   1
 -11  -5  -1 1140.22 79.6698   1
 -11   5  -1 1153.05 82.8230   1
  11  -5   1 1167.83 82.5965   1
  11   5   1 1098.46 79.0769   1
 -12  -5  -1 773.656 64.8609   1
 -12   5  -1 851.062 70.8641   1
  12  -5   1 835.499 68.9946   1
  12   5   1 832.972 65.7656   1
 -13  -5  -1 2136.95 126.966   1
 -13   5  -1 2285.61 131.130   1
  13  -5   1 1911.06 123.453   1
  13   5   1 2145.56 125.907   1
 -14  -5  -1 2634.45 150.683   1
  15  -5   1 546.633 56.2151   1
 -15   5  -1 396.926 52.1045   1
  16  -5   1 27.8634 29.0993   1
 -16  -5  -1 42.2201 25.4678   1
  16   5   1 47.9759 24.8080   1
 -16   5  -1 21.7676 27.3269   1
  17  -5   1 182.458 39.7289   1
 -17  -5  -1 79.2548 31.8296   1
  17   5   1 63.1694 30.1520   1
 -17   5  -1 174.119 40.5677   1
  18  -5   1 256.188 43.8670   1
 -18  -5  -1 233.852 44.4611   1
  18   5   1 301.279 47.1052   1
  19  -5   1 153.085 33.4457   1
 -19  -5  -1 259.353 46.5676   1
  19   5   1 218.203 43.4827   1
 -19   5  -1 252.836 40.5276   1
  20  -5   1 721.528 64.6507   1
 -20  -5  -1 678.307 66.3095   1
  20   5   1 711.515 67.4220   1
 -20   5  -1 546.547 61.4767   1
 -21   5  -1-7.47050 23.3756   1
 -21  -5  -1 7.46622 33.4932   1
  21   5   1 7.35230 33.8617   1
  21  -5   1 22.0288 25.9718   1
 -22   5  -1 143.163 36.7855   1
 -22  -5  -1 74.4750 33.7871   1
  22   5   1 125.188 41.3100   1
  22  -5   1 123.301 32.9248   1
 -23   5  -1 140.867 37.1221   1
 -23  -5  -1 110.977 38.2321   1
  23   5   1 73.2511 35.4743   1
  23  -5   1 205.002 41.1167   1
  24   5   1 14.6163 31.4258   1
 -24  -5  -1-7.29578 29.4693   1
 -25   5  -1 13.9834 34.2124   1
  25  -5   1 27.6356 34.9403   1
 -25   6   1-14.5068 32.5541   1
  25  -6  -1-34.8504 35.6273   1
 -24   6   1 7.36651 31.2254   1
  24  -6  -1 42.6620 34.4008   1
  23   6  -1 30.3956 35.1041   1
 -23  -6   1 99.7362 35.8885   1
 -22   6   1 168.232 38.4789   1
 -22  -6   1 160.441 40.8468   1
  22   6  -1 22.7979 28.8850   1
  22  -6  -1 65.6026 34.6769   1
  21   6  -1 272.900 48.5323   1
 -21  -6   1 401.902 51.9693   1
 -20   6   1 216.898 39.2218   1
 -20  -6   1 165.027 42.2312   1
  20   6  -1 127.501 41.4942   1
  20  -6  -1 237.055 38.3797   1
 -19   6   1 127.675 38.5832   1
 -19  -6   1 73.6231 33.2711   1
  19   6  -1 133.067 35.5607   1
  19  -6  -1 50.4707 33.8696   1
 -18   6   1 274.617 45.7595   1
 -18  -6   1 425.530 49.9800   1
  18   6  -1 318.619 46.3218   1
  18  -6  -1 343.444 47.6114   1
 -17   6   1 164.763 38.4839   1
 -17  -6   1 246.051 42.7188   1
  17  -6  -1 175.214 39.3334   1
  17   6  -1 261.201 42.5730   1
  16  -6  -1 1734.72 115.939   1
 -16   6   1 2000.23 123.428   1
 -15   6   1 316.920 46.4149   1
  15   6  -1 269.963 42.2220   1
  15  -6  -1 302.097 45.0022   1
 -15  -6   1 390.758 46.7247   1
 -14   6   1 317.768 46.7765   1
  14  -6  -1 376.642 50.1053   1
  14   6  -1 284.831 41.6735   1
 -14  -6   1 345.214 44.1085   1
 -13   6   1 710.309 65.2390   1
  13  -6  -1 713.676 63.7107   1
  13   6  -1 676.284 60.2632   1
 -13  -6   1 819.844 64.8072   1
 -12   6   1 10843.8 502.321   1
 -12  -6   1 10665.0 499.431   1
  12  -6  -1 11231.7 502.253   1
  12   6  -1 11149.8 498.523   1
  11  -6  -1 550.281 53.4388   1
 -11   6   1 509.722 51.5504   1
 -10   6   1 3867.56 199.267   1
  10  -6  -1 3844.61 200.191   1
  10   6  -1 3853.07 196.776   1
 -10  -6   1 4067.70 197.653   1
   9   6  -1-4.98640 22.3725   1
  -9  -6   1 25.0090 21.8269   1
  -8   6   1 73.3279 28.5337   1
   8  -6  -1 89.1481 28.3047   1
   8   6  -1 83.5991 22.3879   1
  -8  -6   1 43.3778 20.6258   1
  -7   6   1 7453.21 333.354   1
   7  -6  -1 7560.57 333.859   1
   7   6  -1 6343.99 325.261   1
  -7  -6   1 7394.43 330.073   1
  -6  -6   1 6673.69 309.177   1
   6   6  -1 6842.33 309.064   1
   6  -6  -1 6100.62 310.509   1
   5  -6  -1 4201.88 198.956   1
  -5   6   1 4611.81 201.573   1
   5   6  -1 4124.27 194.617   1
  -4   6   1 7812.59 358.442   1
   4  -6  -1 7523.97 357.947   1
   4   6  -1 7801.63 354.242   1
  -4  -6   1 8274.59 356.458   1
  -3   6   1 9607.39 432.083   1
   3  -6  -1 9415.44 432.710   1
   3   6  -1 9718.51 430.026   1
  -3  -6   1 9884.70 431.530   1
  -2   6   1 149339. 6540.94   1
   2  -6  -1 157350. 6542.54   1
   2   6  -1 156018. 6538.71   1
  -2  -6   1 157435. 6539.88   1
   1  -6  -1 20667.4 929.804   1
  -1  -6   1 21291.9 928.197   1
   1   6  -1 22209.5 928.723   1
  -1   6   1 21912.7 930.267   1
   0   6  -1 35979.0 1610.73   1
   0  -6   1 37092.9 1611.93   1
   0   6   1 37735.9 1612.53   1
   0  -6  -1 40948.8 1616.46   1
  -1   6  -1 13877.4 601.137   1
   1  -6   1 12963.3 599.958   1
   1   6   1 13859.0 602.058   1
  -1  -6  -1 14281.9 603.279   1
  -2   6  -1 31890.5 1414.65   1
   2   6   1 33090.8 1415.95   1
  -2  -6  -1 34233.8 1416.69   1
   2  -6   1 33141.6 1416.30   1
  -3  -6  -1 5146.46 241.055   1
   3  -6   1 5143.85 241.750   1
   3   6   1 4934.22 240.277   1
  -3   6  -1 5192.69 241.898   1
  -4   6  -1 23594.5 946.613   1
   4  -6   1 23217.1 945.835   1
   4   6   1 23056.2 942.756   1
  -5   6  -1 7877.09 347.284   1
   5  -6   1 6946.73 342.579   1
   5   6   1 7714.91 342.933   1
  -5  -6  -1 7386.58 342.136   1
  -6   6  -1 3388.97 171.788   1
   6  -6   1 3155.16 170.647   1
   6   6   1 3406.27 169.568   1
  -6  -6  -1 3391.70 169.870   1
  -7   6  -1 812.601 64.4869   1
   7  -6   1 926.873 66.3870   1
   7   6   1 897.891 64.6113   1
  -7  -6  -1 815.221 63.1908   1
   8   6   1 8492.99 362.594   1
  -8  -6  -1 7139.17 356.696   1
   9  -6   1 5400.03 274.451   1
  -9   6  -1 5966.85 276.490   1
 -10   6  -1 163.968 30.9129   1
  10  -6   1 189.803 33.8311   1
 -10  -6  -1 178.123 33.9177   1
 -11   6  -1 9107.57 420.811   1
  11   6   1 9468.33 418.811   1
 -11  -6  -1 8838.44 417.308   1
  11  -6   1 8670.90 418.293   1
 -12   6  -1 1943.76 114.422   1
  12   6   1 1638.14 107.911   1
  12  -6   1 1698.80 110.119   1
 -13   6  -1 1109.94 83.9716   1
 -13  -6  -1 1009.86 79.8851   1
  13  -6   1 1077.81 82.4437   1
 -14   6  -1 829.753 73.7122   1
  14  -6   1 1012.62 77.6438   1
  14   6   1 1015.26 74.0729   1
 -15   6  -1 14.9122 29.1621   1
 -15  -6  -1 76.0229 28.8983   1
  15   6   1 41.6247 29.0076   1
  15  -6   1 47.6912 30.6249   1
  16   6   1 654.725 65.7290   1
 -16   6  -1 720.304 68.7071   1
 -16  -6  -1 836.587 70.3636   1
  16  -6   1 741.356 67.7711   1
 -17  -6  -1 802.352 70.5386   1
  17   6   1 804.402 71.0805   1
  18   6   1 22.0975 30.8126   1
 -18   6  -1 75.7369 34.9545   1
  18  -6   1 107.488 38.1755   1
 -18  -6  -1 14.7031 29.7820   1
 -19   6  -1 1607.16 105.771   1
 -19  -6  -1 1266.06 97.2098   1
  19   6   1 1316.35 99.4819   1
  19  -6   1 1424.66 101.394   1
  20   6   1 15.0643 34.2591   1
 -20  -6  -1 37.5023 35.0005   1
 -21   6  -1 272.884 46.5037   1
  22   6   1 74.8845 37.1433   1
 -22  -6  -1 52.7139 33.4296   1
 -23  -6  -1 30.0806 32.8245   1
 -23   6  -1 22.0899 34.7840   1
  23  -6   1 21.1981 32.9718   1
 -24   6  -1 7.17587 31.3085   1
  24   6   1 7.29082 28.9555   1
  24  -6   1 6.88451 31.2981   1
  25  -7  -1 13.7302 32.0350   1
 -25   7   1 35.5627 32.7715   1
  24  -7  -1 21.0958 26.4442   1
 -24   7   1-7.27588 26.2882   1
  23   7  -1 23.0280 30.5223   1
  23  -7  -1 35.7650 34.2203   1
 -23   7   1 52.5300 35.0340   1
  22  -7  -1 14.6558 33.3253   1
 -22   7   1 30.4100 32.2203   1
  21  -7  -1 186.168 41.7720   1
 -21  -7   1 168.076 41.1193   1
 -21   7   1 185.392 41.1643   1
  21   7  -1 282.157 46.4680   1
  20  -7  -1 231.871 42.7899   1
 -20  -7   1 166.971 38.3447   1
 -20   7   1 188.696 41.2639   1
  20   7  -1 143.253 37.6949   1
  19  -7  -1-14.4904 33.3670   1
 -19  -7   1-7.48961 30.2520   1
 -19   7   1 22.6072 33.8034   1
  19   7  -1 7.43644 31.0223   1
  18  -7  -1 42.9399 29.9051   1
  18   7  -1 7.30498 32.8138   1
 -18  -7   1 22.0629 34.7699   1
 -18   7   1 91.7713 36.5906   1
 -17   7   1 503.480 59.8907   1
 -17  -7   1 459.173 53.7514   1
  17  -7  -1 580.991 60.1720   1
  17   7  -1 501.390 55.7170   1
 -16  -7   1 7.00369 24.2482   1
  16  -7  -1 57.0105 32.4130   1
  16   7  -1 28.0021 27.8210   1
 -16   7   1 14.9506 29.7053   1
  15   7  -1 869.841 74.6373   1
 -15  -7   1 1035.06 78.8504   1
  15  -7  -1 974.908 78.2751   1
 -15   7   1 968.998 78.5993   1
  14   7  -1 780.623 68.2565   1
 -14  -7   1 893.563 70.8677   1
  14  -7  -1 781.386 70.1185   1
 -14   7   1 806.723 71.3700   1
  13   7  -1 553.969 60.0753   1
 -13  -7   1 711.992 60.8336   1
  13  -7  -1 598.336 59.7491   1
 -13   7   1 613.674 59.5566   1
 -12  -7   1 923.559 69.5924   1
 -12   7   1 835.176 71.0487   1
  12  -7  -1 913.884 71.6615   1
  12   7  -1 871.231 70.0159   1
 -11  -7   1 5034.47 258.603   1
 -11   7   1 5466.19 263.819   1
  11   7  -1 5338.44 259.925   1
  11  -7  -1 5339.38 261.775   1
  10  -7  -1 42.1186 23.0980   1
 -10   7   1 24.1665 21.8709   1
  -9  -7   1 688.127 57.9076   1
   9   7  -1 706.406 57.7875   1
  -9   7   1 780.461 62.5254   1
   9  -7  -1 756.539 62.4862   1
   8   7  -1 29.3243 21.9444   1
  -8   7   1 5.60718 22.6686   1
   8  -7  -1 33.6187 21.8856   1
  -7  -7   1 16973.1 743.426   1
   7   7  -1 16911.5 742.417   1
  -6   7   1 661.512 55.9536   1
   6  -7  -1 731.057 57.1848   1
   6   7  -1 620.788 52.7801   1
  -6  -7   1 662.221 53.7037   1
  -5   7   1 18897.7 805.617   1
   5  -7  -1 19266.9 806.255   1
   5   7  -1 19421.3 802.526   1
  -4   7   1 8943.71 395.707   1
   4  -7  -1 8981.58 396.669   1
   4   7  -1 9469.31 394.145   1
  -3  -7   1 16965.1 763.720   1
  -3   7   1 18254.5 767.450   1
   3  -7  -1 17205.1 766.447   1
   3   7  -1 17721.9 764.379   1
  -2  -7   1 607.873 49.9798   1
   2  -7  -1 569.156 51.6236   1
   2   7  -1 583.373 47.9585   1
  -1  -7   1 28700.2 1239.47   1
   1  -7  -1 29176.7 1241.45   1
   1   7  -1 28523.9 1239.21   1
  -1   7   1 28970.0 1240.57   1
   0  -7  -1 2133.82 116.122   1
   0   7  -1 2127.60 115.364   1
   0  -7   1 2021.38 113.566   1
   0   7   1 2144.80 115.258   1
  -1  -7  -1 62.7081 23.1856   1
  -1   7  -1 16.8131 17.8889   1
   1  -7   1 46.6884 18.8583   1
   1   7   1 47.1768 22.6518   1
  -2  -7  -1 22667.6 996.725   1
  -2   7  -1 23166.5 997.442   1
   2  -7   1 23241.6 997.633   1
   2   7   1 23028.6 996.727   1
  -3  -7  -1 34807.0 1499.36   1
   3   7   1 34893.5 1499.09   1
   3  -7   1 35583.0 1501.00   1
  -3   7  -1 34525.0 1499.75   1
  -4  -7  -1 8526.53 396.528   1
   4   7   1 8466.29 396.864   1
   4  -7   1 8890.85 399.010   1
  -4   7  -1 9049.03 399.130   1
   5   7   1 33.6614 19.7549   1
  -5  -7  -1 4.86597 15.2377   1
  -5   7  -1 16.0038 22.9479   1
   5  -7   1 9.82910 20.5118   1
   6   7   1 308.568 36.6604   1
  -6  -7  -1 328.024 37.2857   1
  -6   7  -1 256.652 36.4056   1
   6  -7   1 244.832 35.6139   1
  -7   7  -1 239.019 38.1352   1
   7  -7   1 295.495 39.1185   1
   7   7   1 190.417 32.7152   1
  -7  -7  -1 137.830 31.7599   1
   8  -7   1 1068.77 77.0240   1
  -8   7  -1 1066.18 77.7657   1
  -9   7  -1 3537.03 184.412   1
   9  -7   1 3518.34 182.932   1
   9   7   1 3236.13 179.615   1
  -9  -7  -1 3606.83 184.907   1
 -10   7  -1 6894.10 341.460   1
  10  -7   1 7332.45 341.821   1
  10   7   1 7106.83 340.585   1
 -10  -7  -1 7462.22 342.799   1
 -11   7  -1 306.785 44.4604   1
 -11  -7  -1 199.683 37.8682   1
  11  -7   1 229.508 38.0552   1
  11   7   1 230.853 38.4186   1
  12  -7   1 2475.09 142.718   1
 -12  -7  -1 2244.97 139.412   1
 -12   7  -1 2697.43 147.236   1
  13  -7   1 923.717 74.1555   1
 -13  -7  -1 773.329 68.1774   1
  13   7   1 824.995 68.5818   1
 -13   7  -1 692.710 69.0831   1
  14  -7   1-13.9953 26.3143   1
 -14   7  -1 29.5477 27.7781   1
 -15  -7  -1 1419.37 103.501   1
  15   7   1 1522.41 105.198   1
  15  -7   1 1511.75 105.517   1
  16  -7   1 199.316 38.5088   1
 -16  -7  -1 224.294 40.4454   1
  16   7   1 136.554 38.7643   1
 -16   7  -1 242.169 44.2915   1
  17  -7   1-7.19850 26.0065   1
 -17   7  -1 22.4797 27.0713   1
  17   7   1-7.29149 31.8115   1
 -17  -7  -1-22.2124 32.7612   1
 -18  -7  -1 698.218 66.7604   1
 -18   7  -1 607.601 67.6252   1
  18   7   1 835.445 71.7712   1
  18  -7   1 664.032 67.2698   1
 -19  -7  -1 219.823 44.3387   1
  19   7   1 156.781 42.2910   1
 -19   7  -1 167.210 34.9574   1
  20  -7   1 363.579 50.9912   1
 -20  -7  -1 272.937 47.4107   1
  20   7   1 376.493 53.2580   1
 -20   7  -1 282.190 48.3292   1
  21  -7   1 28.8942 32.8408   1
 -21  -7  -1 30.3349 29.0634   1
  21   7   1 7.53041 29.9086   1
 -21   7  -1-30.2488 36.1440   1
  22  -7   1 28.3859 28.6761   1
 -22   7  -1 7.43368 29.5331   1
 -22  -7  -1 52.6987 27.2110   1
  22   7   1-15.0320 28.2746   1
  23   7   1 22.4099 29.1598   1
 -23  -7  -1 14.9384 24.0222   1
  24  -7   1 6.81926 25.1444   1
 -24   7  -1-7.10454 28.2142   1
  24  -8  -1-20.7788 29.7926   1
 -24   8   1-14.5281 31.2448   1
  23  -8  -1 21.3921 32.8524   1
 -23   8   1 22.2509 31.9065   1
  22   8  -1 46.2041 37.2715   1
 -22  -8   1 30.8060 29.5526   1
 -21   8   1 67.4572 35.5174   1
  21  -8  -1 86.2298 38.3287   1
  21   8  -1 107.619 32.2055   1
 -21  -8   1 23.0662 27.9365   1
 -20   8   1 225.431 42.9323   1
  20   8  -1 267.302 46.4181   1
 -20  -8   1 198.595 39.4000   1
 -19  -8   1 37.7805 31.5698   1
  19  -8  -1 28.8435 25.5624   1
  19   8  -1 67.9997 35.7199   1
 -18  -8   1 7.45370 31.1030   1
  18   8  -1 14.9361 32.1215   1
 -18   8   1 7.74322 26.1781   1
  18  -8  -1 35.9732 30.0226   1
 -17  -8   1 87.9604 36.0384   1
  17   8  -1 132.284 38.8707   1
 -17   8   1 167.565 35.6753   1
  17  -8  -1 190.083 35.1294   1
 -16  -8   1 202.510 39.5695   1
  16   8  -1 144.223 37.2447   1
 -16   8   1 216.925 41.6128   1
  16  -8  -1 163.024 38.2305   1
  15  -8  -1 1749.44 115.556   1
 -15   8   1 1824.98 118.543   1
 -14   8   1-42.6291 31.8716   1
  14  -8  -1-20.8102 28.0201   1
  14   8  -1 27.0636 28.2263   1
 -14  -8   1 13.9547 26.2381   1
 -13   8   1 48.2755 29.6794   1
  13  -8  -1 20.0531 27.4717   1
  13   8  -1 26.0830 28.4740   1
 -13  -8   1 20.2898 26.4188   1
 -12   8   1 7302.86 340.454   1
  12  -8  -1 6535.11 336.508   1
  12   8  -1 6900.26 337.136   1
 -12  -8   1 7551.15 339.797   1
 -11   8   1 339.022 46.3862   1
  11  -8  -1 369.509 46.8799   1
  11   8  -1 201.402 36.4379   1
 -11  -8   1 348.632 43.9736   1
  10  -8  -1 3125.44 161.349   1
  10   8  -1 3197.99 157.256   1
 -10  -8   1 3032.22 156.247   1
  -9   8   1 1257.12 86.8762   1
   9  -8  -1 1433.00 88.3147   1
  -8   8   1 714.888 58.2438   1
   8   8  -1 538.262 50.0679   1
  -7   8   1 4163.68 207.387   1
   7   8  -1 4084.13 202.841   1
   7  -8  -1 3859.26 204.024   1
   6  -8  -1 1802.73 108.514   1
  -6   8   1 1767.30 108.122   1
   6   8  -1 1724.92 105.101   1
  -6  -8   1 1887.83 106.085   1
   5   8  -1 3905.95 194.123   1
  -5  -8   1 3832.84 193.599   1
   4   8  -1 6638.22 302.537   1
  -4   8   1 6291.95 304.352   1
   4  -8  -1 6424.42 304.593   1
  -4  -8   1 6377.07 301.814   1
   3   8  -1 14325.9 628.760   1
  -3   8   1 14087.6 630.941   1
   3  -8  -1 14582.6 632.527   1
  -3  -8   1 13969.7 628.939   1
   2   8  -1 18152.5 807.327   1
  -2   8   1 18967.3 810.868   1
   2  -8  -1 18387.4 810.527   1
  -2  -8   1 18526.7 808.614   1
   1   8  -1 5206.33 238.764   1
  -1   8   1 4513.48 236.346   1
   1  -8  -1 5143.04 240.385   1
  -1  -8   1 4987.16 238.487   1
   0   8   1 2146.31 114.395   1
   0   8  -1 1838.79 110.135   1
   0  -8   1 1916.16 111.790   1
   0  -8  -1 2047.96 113.208   1
   1   8   1 1369.81 83.3291   1
  -1   8  -1 1396.65 84.6088   1
   1  -8   1 1220.38 81.4824   1
  -1  -8  -1 1246.27 82.8331   1
   2   8   1 4385.22 212.847   1
  -2   8  -1 4456.06 213.254   1
   2  -8   1 3887.22 209.313   1
  -2  -8  -1 4495.27 213.258   1
   3   8   1 9101.48 409.689   1
  -3   8  -1 8737.58 408.668   1
   3  -8   1 9065.46 410.265   1
  -3  -8  -1 8898.30 409.430   1
  -4   8  -1 4947.31 235.970   1
   4  -8   1 4543.53 233.573   1
  -4  -8  -1 4675.58 233.661   1
   4   8   1 5013.67 235.173   1
   5   8   1 206.681 31.0947   1
  -5  -8  -1 96.0249 23.6943   1
   6  -8   1 129.723 27.3162   1
  -6   8  -1 162.295 29.9269   1
  -7  -8  -1 14490.6 646.449   1
   7   8   1 14809.2 645.169   1
  -7   8  -1 15238.7 649.155   1
   7  -8   1 13434.2 647.646   1
  -8  -8  -1 1800.16 107.930   1
   8   8   1 1927.58 108.615   1
  -8   8  -1 1521.49 104.666   1
   8  -8   1 1630.66 108.039   1
  -9  -8  -1 1108.91 80.9097   1
   9   8   1 1129.46 79.5973   1
  -9   8  -1 1136.37 83.5460   1
   9  -8   1 1124.81 82.3747   1
 -10  -8  -1 1290.89 93.0413   1
  10   8   1 1437.52 94.1362   1
  10  -8   1 1345.71 94.7474   1
 -10   8  -1 1506.56 97.8066   1
 -11  -8  -1 87.0875 34.7910   1
  11  -8   1 78.5989 32.9814   1
 -11   8  -1 107.745 35.3214   1
 -12   8  -1 1121.46 89.3576   1
  12  -8   1 1181.08 89.7148   1
  12   8   1 1404.06 93.4270   1
 -12  -8  -1 1317.71 92.2975   1
  13  -8   1 911.334 75.3951   1
 -13   8  -1 1041.16 79.3821   1
 -14  -8  -1 598.610 59.4468   1
  14   8   1 618.397 62.0316   1
 -14   8  -1 477.286 58.0620   1
 -15  -8  -1 43.2127 28.6379   1
  15   8   1 7.21487 27.1681   1
 -15   8  -1 45.3971 33.0413   1
  15  -8   1 43.2757 30.1229   1
 -16  -8  -1 161.209 33.3222   1
  16   8   1 190.520 38.9766   1
 -16   8  -1 183.365 42.8584   1
  16  -8   1 208.691 42.8180   1
  17  -8   1 355.516 47.3275   1
 -17   8  -1 269.398 48.2658   1
 -18   8  -1 196.074 38.2171   1
  18  -8   1 217.338 44.5098   1
  18   8   1 217.722 41.5215   1
 -18  -8  -1 157.734 38.4724   1
 -19   8  -1-22.4757 30.7615   1
  19  -8   1 36.0432 30.9976   1
  19   8   1-52.9210 35.2610   1
 -19  -8  -1 45.3757 36.1436   1
  20  -8   1-21.3894 31.5493   1
 -20   8  -1 7.53303 33.7931   1
  21  -8   1 21.5742 33.5655   1
  21   8   1 45.3806 32.5483   1
 -21  -8  -1 22.7008 26.7925   1
  22  -8   1 49.3266 29.9274   1
 -22   8  -1 51.6423 28.3493   1
  23  -8   1 89.2736 35.5300   1
 -23   8  -1 21.5807 32.3569   1
  24  -9  -1 13.6819 33.4642   1
 -24   9   1-7.13756 32.0176   1
  22  -9  -1-28.0497 31.8818   1
 -22   9   1 7.35748 32.1030   1
  21  -9  -1 78.5541 32.9792   1
 -21   9   1 36.9720 30.9438   1
 -20   9   1 136.626 37.5312   1
 -20  -9   1 151.364 43.5175   1
  20   9  -1 115.495 39.7186   1
  20  -9  -1 122.367 33.1768   1
  19   9  -1 182.814 39.8797   1
 -19  -9   1 134.383 36.5454   1
 -18   9   1 329.644 49.6613   1
  18  -9  -1 162.495 38.2870   1
 -17  -9   1 7.67603 31.0122   1
  17   9  -1-7.35169 29.7024   1
 -17   9   1 22.9796 25.2710   1
  17  -9  -1 29.9210 27.0327   1
  16   9  -1-7.19128 28.0623   1
 -16  -9   1 14.9273 29.6407   1
 -15   9   1 696.549 67.5695   1
 -15  -9   1 722.739 68.3541   1
  15  -9  -1 729.798 68.1334   1
  15   9  -1 740.362 66.9148   1
  14  -9  -1 573.232 59.8007   1
 -14   9   1 512.212 57.6360   1
 -13   9   1 49.6060 30.1729   1
  13  -9  -1 110.503 36.1408   1
  13   9  -1 72.0158 28.3137   1
 -13  -9   1 60.7167 30.8170   1
 -12   9   1 90.8191 32.4343   1
 -12  -9   1 128.565 32.4127   1
  12   9  -1 44.8958 28.2812   1
  12  -9  -1 137.215 35.6533   1
 -11  -9   1 4519.05 226.270   1
  11   9  -1 4317.72 222.721   1
 -10  -9   1 1485.72 91.8664   1
 -10   9   1 1276.82 89.3370   1
  10  -9  -1 1183.65 87.8279   1
  10   9  -1 1282.47 88.9321   1
   9   9  -1 519.602 50.7660   1
  -9  -9   1 450.108 48.0094   1
  -9   9   1 372.605 46.2477   1
   9  -9  -1 496.105 54.4234   1
  -8   9   1 12579.1 575.218   1
   8  -9  -1 12856.2 573.819   1
   8   9  -1 12772.1 571.603   1
  -8  -9   1 12547.3 570.041   1
   7  -9  -1 4637.25 233.349   1
  -7   9   1 5155.22 238.849   1
   7   9  -1 4633.91 230.711   1
  -7  -9   1 4344.40 229.855   1
  -6   9   1 380.598 42.1250   1
   6  -9  -1 317.150 41.6604   1
   5   9  -1 116.755 27.1088   1
  -5   9   1 162.187 32.4364   1
   5  -9  -1 140.783 33.4016   1
  -5  -9   1 119.261 25.8761   1
   4   9  -1 71.7959 25.6221   1
  -4   9   1 56.6647 26.6713   1
   4  -9  -1 73.1543 30.1393   1
  -4  -9   1 133.907 28.1604   1
   3   9  -1 2551.40 139.491   1
  -3   9   1 2648.83 143.651   1
   3  -9  -1 2498.12 143.460   1
  -3  -9   1 2733.16 143.976   1
   2   9  -1 10346.8 465.726   1
  -2  -9   1 10208.5 465.358   1
   1   9  -1 81.0514 23.1617   1
  -1  -9   1 41.6913 19.7527   1
   0   9  -1 2902.54 155.321   1
   0  -9   1 3022.47 157.731   1
  -1   9  -1 1057.89 77.6712   1
   1  -9   1 1240.46 79.3238   1
  -3   9  -1 1678.21 101.358   1
   3  -9   1 1586.70 100.193   1
   4  -9   1 3298.44 180.681   1
  -4  -9  -1 3479.75 182.927   1
  -4   9  -1 3490.92 181.611   1
   4   9   1 3609.02 182.022   1
   5  -9   1 276.940 38.5271   1
  -5  -9  -1 248.948 39.0952   1
   5   9   1 292.751 39.0005   1
  -5   9  -1 245.026 36.9858   1
  -6  -9  -1 3932.19 199.918   1
  -6   9  -1 3748.13 206.811   1
   6  -9   1 3916.83 199.589   1
  -7  -9  -1 1346.25 93.5561   1
   7   9   1 1578.30 97.3046   1
  -7   9  -1 1377.32 94.2059   1
   7  -9   1 1401.12 95.6052   1
  -8  -9  -1 983.407 73.3605   1
   8   9   1 1002.20 73.7270   1
  -8   9  -1 1021.18 77.6255   1
   8  -9   1 896.220 74.4267   1
  -9  -9  -1 979.411 75.6019   1
   9   9   1 1016.08 74.6713   1
   9  -9   1 960.185 75.5273   1
  -9   9  -1 949.031 75.7884   1
 -10  -9  -1 3838.41 209.050   1
 -10   9  -1 4311.74 215.447   1
  10  -9   1 4067.90 212.612   1
 -11  -9  -1 353.240 45.2101   1
  11   9   1 421.067 46.8626   1
 -11   9  -1 319.963 47.4972   1
  11  -9   1 428.545 51.9345   1
 -12   9  -1 2284.81 141.185   1
  12  -9   1 2481.08 142.430   1
 -13  -9  -1 14.2813 25.8349   1
  13   9   1 62.0831 29.2559   1
 -13   9  -1 21.8216 24.0294   1
  13  -9   1 35.4737 25.1305   1
 -14  -9  -1 29.4543 26.6122   1
  14   9   1-7.09319 22.2040   1
 -14   9  -1-7.46073 29.1220   1
  14  -9   1 65.6870 34.0482   1
  15   9   1 72.7561 35.0624   1
 -15  -9  -1 143.919 35.1740   1
 -16  -9  -1 107.678 36.5778   1
  16   9   1 37.0736 30.7535   1
 -16   9  -1 160.737 40.9352   1
  16  -9   1 117.497 38.5396   1
 -17  -9  -1-7.78317 29.2679   1
  17   9   1-7.52053 30.8799   1
 -17   9  -1-30.9908 38.7520   1
  17  -9   1 21.5868 33.9785   1
  18   9   1 144.321 37.3925   1
 -18  -9  -1 46.9985 35.3866   1
 -19   9  -1 7.47070 23.3744   1
  19  -9   1-7.18547 23.0980   1
  19   9   1-22.8835 33.2793   1
 -19  -9  -1 47.1992 30.6974   1
 -20   9  -1-22.1901 35.7692   1
  20  -9   1-28.4025 32.7013   1
  20   9   1 30.5055 33.2728   1
 -20  -9  -1 15.7361 33.3319   1
 -21   9  -1 22.2772 26.8889   1
  21  -9   1 90.3495 28.5940   1
  21   9   1 15.1849 33.1743   1
 -21  -9  -1 7.83117 30.0633   1
  22   9   1 7.52313 30.8897   1
 -22   9  -1-7.26695 32.1542   1
  23  -9   1-20.2913 31.5465   1
 -23   9  -1 21.3216 29.1819   1
  23 -10  -1 20.2407 25.3852   1
 -23  10   1 21.3872 22.9329   1
  22 -10  -1 6.93220 33.5230   1
 -22  10   1-14.3644 30.8842   1
  21 -10  -1 21.2017 32.1288   1
 -21  10   1-7.35642 31.1658   1
 -20 -10   1 7.75075 28.0028   1
  20 -10  -1-6.89786 26.9182   1
  20  10  -1 22.6050 35.1446   1
 -19  10   1 22.8931 26.4028   1
  19 -10  -1 14.5719 26.8724   1
  19  10  -1 7.49596 32.7095   1
 -19 -10   1 7.71402 33.6607   1
  18  10  -1-7.40946 33.2513   1
 -18 -10   1 61.0433 38.1771   1
 -17  10   1 341.658 49.4608   1
  17 -10  -1 345.774 49.9383   1
  17  10  -1 335.112 48.8136   1
 -17 -10   1 284.793 45.9744   1
 -16  10   1 91.0171 37.9862   1
  16 -10  -1 29.5793 36.2257   1
 -16 -10   1 22.0696 28.2569   1
 -15  10   1 7.37655 25.5154   1
  15 -10  -1-14.3838 24.3048   1
  15  10  -1-7.12205 30.6253   1
 -15 -10   1 35.6853 32.0151   1
 -14  10   1 43.7128 29.9496   1
  14 -10  -1 21.2595 27.1943   1
  14  10  -1 27.4292 25.3270   1
 -14 -10   1 49.7744 32.3578   1
  13 -10  -1 21.3338 30.1272   1
 -13  10   1-7.23091 29.2086   1
 -12 -10   1 3394.48 185.274   1
  12 -10  -1 3599.57 189.232   1
  12  10  -1 3480.13 186.078   1
 -12  10   1 3295.59 186.299   1
 -11 -10   1 531.656 58.4256   1
 -11  10   1 738.968 64.3853   1
  11  10  -1 628.246 60.2105   1
  11 -10  -1 706.775 63.1291   1
 -10 -10   1-6.53966 24.6154   1
  10  10  -1 64.7505 30.2199   1
   9 -10  -1 1066.72 84.3547   1
  -9 -10   1 1240.29 84.7332   1
  -9  10   1 1100.67 84.1525   1
   9  10  -1 1175.26 83.6113   1
   8 -10  -1 5736.36 290.163   1
  -8 -10   1 6145.35 293.095   1
  -8  10   1 5886.11 296.423   1
   8  10  -1 6268.74 292.795   1
   7 -10  -1 4123.62 220.296   1
   7  10  -1 4429.83 219.630   1
  -7 -10   1 4417.15 220.845   1
  -7  10   1 4286.72 221.939   1
   6 -10  -1 4566.85 231.960   1
  -6  10   1 4744.55 232.569   1
  -6 -10   1 4443.96 228.602   1
   5  10  -1 135.892 31.2583   1
  -5  10   1 117.110 27.9169   1
   5 -10  -1 131.081 30.0718   1
  -5 -10   1 201.296 34.3413   1
   4  10  -1 13191.0 588.480   1
  -4  10   1 13861.2 594.023   1
   4 -10  -1 13717.7 592.526   1
  -4 -10   1 11968.0 587.978   1
   3  10  -1 84.0770 26.9997   1
  -3  10   1 47.2129 29.0653   1
   3 -10  -1 107.892 30.1690   1
  -3 -10   1 80.1908 28.2215   1
   2  10  -1 55.9219 25.5323   1
  -2  10   1 62.8944 27.4288   1
   2 -10  -1 29.3709 26.8089   1
  -2 -10   1 79.1512 27.7575   1
  -1 -10   1 42496.1 1743.12   1
   1 -10  -1 39636.5 1744.80   1
   1  10  -1 40221.0 1740.74   1
  -1  10   1 39894.6 1741.90   1
   0 -10  -1 2959.48 158.087   1
   0 -10   1 2957.32 158.259   1
   0  10   1 2965.14 158.199   1
   0  10  -1 2842.65 155.098   1
   1  10   1 1631.88 99.3109   1
  -1  10  -1 1447.48 96.3550   1
   1 -10   1 1580.70 98.4930   1
  -1 -10  -1 1488.23 98.9044   1
   2  10   1 145.437 27.7681   1
  -2  10  -1 58.5016 28.0260   1
   2 -10   1 111.076 31.1489   1
  -2 -10  -1 125.847 30.0203   1
   3  10   1 40108.6 1759.12   1
  -3  10  -1 41920.1 1761.47   1
   3 -10   1 42402.6 1763.03   1
  -3 -10  -1 39618.3 1759.44   1
   4  10   1 782.745 63.1505   1
  -4  10  -1 716.504 63.4061   1
   4 -10   1 649.243 61.2868   1
  -4 -10  -1 742.308 63.0123   1
   5 -10   1 2994.51 166.269   1
  -5  10  -1 3037.28 166.651   1
   5  10   1 3249.00 166.917   1
  -5 -10  -1 2857.50 163.727   1
   6  10   1 36.6981 27.5217   1
  -6  10  -1 100.106 28.3551   1
   6 -10   1 12.2966 20.3922   1
  -6 -10  -1 69.3548 30.5664   1
  -7  10  -1 8179.07 381.007   1
   7 -10   1 7906.96 380.317   1
   7  10   1 8139.81 380.715   1
  -8 -10  -1 528.725 53.7957   1
   8  10   1 504.781 53.1837   1
   8 -10   1 505.123 51.7074   1
  -8  10  -1 352.763 48.8989   1
  -9 -10  -1 4250.23 219.568   1
 -10 -10  -1 20.2269 25.8442   1
  10  10   1 40.0003 28.2500   1
 -10  10  -1-6.92404 22.8447   1
  10 -10   1 20.6754 24.3829   1
 -11  10  -1 1481.18 103.331   1
  11 -10   1 1530.58 103.985   1
 -12 -10  -1 28.1430 24.9319   1
  12  10   1 33.9385 26.0563   1
 -12  10  -1 72.0553 27.1395   1
  12 -10   1 14.0510 22.0360   1
 -13 -10  -1 7.05138 25.4751   1
  13  10   1-7.03490 24.8804   1
 -13  10  -1 7.27785 29.8826   1
  13 -10   1-14.2165 32.3139   1
  14  10   1 42.4325 33.3978   1
 -14 -10  -1-14.5176 27.2992   1
 -15 -10  -1 289.150 45.1784   1
  15  10   1 330.935 46.7746   1
 -15  10  -1 386.101 49.9291   1
  15 -10   1 410.160 50.4618   1
 -16 -10  -1 37.6586 31.9316   1
  16  10   1 21.9536 30.5534   1
 -16  10  -1 30.6875 35.8041   1
  16 -10   1 29.9670 30.2867   1
 -17 -10  -1-7.62804 31.3204   1
  17  10   1 7.38765 33.1391   1
 -18 -10  -1 115.525 39.8762   1
  18  10   1 22.3335 31.6873   1
  18 -10   1 77.9514 28.7886   1
 -18  10  -1 77.5268 28.7513   1
 -19  10  -1 90.1097 38.8269   1
  19 -10   1 49.8460 32.8694   1
  19  10   1 22.3734 35.2856   1
 -19 -10  -1 46.2712 37.7894   1
 -20  10  -1 7.30000 34.8895   1
  20 -10   1-7.03714 31.5680   1
  20  10   1 22.3749 33.9063   1
 -20 -10  -1 7.71859 33.1914   1
  21 -10   1 6.89642 26.9118   1
 -21  10  -1-14.3873 27.5658   1
  22 -10   1 6.68200 28.7332   1
 -22  10  -1-14.4134 31.4418   1
  22 -11  -1 47.6589 34.8372   1
 -22  11   1 42.3794 35.3786   1
 -21  11   1 36.9130 31.3136   1
  20 -11  -1 14.0479 21.9847   1
 -20  11   1 15.1210 23.6628   1
 -19  11   1-7.58036 30.1063   1
  19 -11  -1 21.8180 28.3821   1
  19  11  -1-7.43981 32.4608   1
 -19 -11   1 30.8430 31.6623   1
 -18  11   1 68.2567 29.6493   1
  18 -11  -1 30.0512 25.4525   1
  18  11  -1 7.37759 29.3537   1
 -18 -11   1 61.4263 32.0816   1
  17  11  -1 65.8572 35.4443   1
 -17 -11   1 30.5925 32.9502   1
 -16  11   1 173.793 38.4369   1
  16 -11  -1 95.7841 35.8820   1
  16  11  -1 65.7594 29.3253   1
 -16 -11   1 82.2447 30.9913   1
 -15  11   1 29.7582 30.5627   1
  15 -11  -1 36.0439 28.6456   1
  15  11  -1 36.4035 34.8104   1
 -15 -11   1-7.39810 27.2969   1
 -14  11   1 118.243 36.0708   1
  14 -11  -1 72.0223 32.2411   1
  14  11  -1 123.397 37.0224   1
 -14 -11   1 160.683 35.6567   1
 -13  11   1 241.995 41.7239   1
  13 -11  -1 239.480 40.9608   1
  13  11  -1 186.881 40.5872   1
 -13 -11   1 137.482 37.9564   1
 -12  11   1 57.4060 27.0083   1
  12 -11  -1 42.8782 26.3765   1
  12  11  -1-7.04658 26.0090   1
 -12 -11   1 7.11721 25.1987   1
 -11  11   1 1216.80 88.3809   1
  11 -11  -1 1062.29 86.0225   1
  10 -11  -1 1594.22 107.938   1
  10  11  -1 1535.02 105.880   1
 -10  11   1 1502.38 105.572   1
 -10 -11   1 1791.36 109.628   1
   9 -11  -1 564.153 59.8826   1
   9  11  -1 530.025 55.0917   1
  -9 -11   1 465.172 53.5704   1
  -9  11   1 570.921 59.1803   1
   8  11  -1 1222.85 86.3769   1
  -8 -11   1 1146.06 85.5099   1
   7  11  -1 101.331 34.9791   1
  -7  11   1 238.268 38.1267   1
   7 -11  -1 228.691 38.6586   1
  -7 -11   1 205.004 38.6771   1
   6 -11  -1 3110.84 165.276   1
   6  11  -1 2685.73 158.761   1
  -6  11   1 2864.80 162.035   1
  -6 -11   1 3121.80 164.203   1
  -5  11   1 12.9903 27.5250   1
   5 -11  -1 26.3107 27.8744   1
  -5 -11   1 12.5330 26.5567   1
   4  11  -1 32026.0 1399.96   1
  -4  11   1 33391.5 1405.50   1
   4 -11  -1 32468.4 1404.45   1
  -4 -11   1 31812.5 1401.42   1
  -3  11   1 12835.0 608.718   1
   3  11  -1 14034.8 611.150   1
   3 -11  -1 13872.1 612.414   1
  -2  11   1 25974.2 1117.35   1
   2  11  -1 25252.7 1114.51   1
   2 -11  -1 26044.8 1116.15   1
  -2 -11   1 25127.6 1114.51   1
  -1  11   1 3952.62 210.941   1
   1  11  -1 4256.63 211.831   1
   1 -11  -1 4223.57 212.921   1
  -1 -11   1 4057.65 211.633   1
   0  11  -1 13856.8 607.823   1
   0  11   1 13066.0 605.993   1
   0 -11   1 13586.2 607.647   1
   0 -11  -1 13529.3 608.046   1
  -1  11  -1 1093.21 82.9016   1
   1  11   1 1271.24 87.4510   1
   1 -11   1 1215.78 85.9473   1
  -1 -11  -1 1201.39 84.9156   1
   2  11   1 12352.1 532.424   1
  -2  11  -1 11798.1 532.008   1
   2 -11   1 11702.5 530.024   1
  -2 -11  -1 10868.8 529.669   1
   3  11   1 4568.93 234.685   1
  -3  11  -1 4715.63 238.076   1
   3 -11   1 4988.47 239.996   1
  -3 -11  -1 4537.70 235.749   1
   4  11   1 2730.16 150.894   1
  -4  11  -1 2491.67 152.475   1
   4 -11   1 2624.23 151.249   1
  -4 -11  -1 2816.75 152.765   1
  -5  11  -1 6866.98 308.025   1
   5 -11   1 6406.75 304.936   1
   5  11   1 6302.87 303.886   1
  -6  11  -1 2864.18 167.608   1
   6 -11   1 3116.82 167.509   1
   6  11   1 3082.56 167.021   1
   7  11   1 700.498 62.7119   1
  -7 -11  -1 691.548 64.0769   1
  -8  11  -1 641.474 63.7566   1
   8 -11   1 786.472 68.2746   1
   8  11   1 745.390 66.1586   1
  -8 -11  -1 702.108 65.1453   1
  -9  11  -1 41.8788 28.8568   1
   9 -11   1 125.960 35.1626   1
 -10 -11  -1 56.5710 33.3947   1
  10  11   1-14.0022 31.4090   1
 -10  11  -1-7.07804 26.1033   1
  10 -11   1 21.1705 29.8992   1
 -11 -11  -1 14.3496 27.0570   1
  11  11   1 64.1272 35.6969   1
 -11  11  -1 36.4509 30.9516   1
  11 -11   1 85.9073 34.6798   1
 -12 -11  -1 7.22765 30.6320   1
  12  11   1 35.7925 32.9799   1
 -12  11  -1 7.34179 27.6218   1
  12 -11   1 35.8988 32.6513   1
 -13 -11  -1 73.0776 35.4411   1
  13  11   1 122.280 35.6849   1
 -13  11  -1 44.2715 31.3737   1
  13 -11   1 35.5494 27.8745   1
 -14 -11  -1 37.0651 31.6430   1
  14  11   1 122.064 36.8900   1
 -14  11  -1 111.862 35.8516   1
  14 -11   1 94.6540 30.6211   1
 -15 -11  -1 172.537 39.9371   1
  15  11   1 122.516 37.3141   1
 -15  11  -1 273.899 46.2871   1
  15 -11   1 208.152 41.8073   1
  16  11   1 65.5768 35.6999   1
 -16 -11  -1 30.2088 30.0602   1
 -17 -11  -1 45.1318 31.9040   1
  17  11   1 29.5685 32.2885   1
  17 -11   1 29.2206 31.4514   1
 -17  11  -1 46.2713 32.7076   1
  18 -11   1 194.800 38.8065   1
 -18  11  -1 264.474 44.5503   1
 -19  11  -1 15.4684 28.5201   1
  19 -11   1 6.80364 23.5360   1
  19  11   1 29.8074 33.4288   1
 -19 -11  -1-22.4017 32.1113   1
  20 -11   1-13.8812 31.5517   1
 -20  11  -1 14.4503 33.6984   1
  21 -11   1 6.77906 23.9754   1
 -21  11  -1-7.02586 25.3827   1
  21 -12  -1 66.4142 32.1861   1
 -21  12   1 29.6189 32.8319   1
  20 -12  -1 7.02523 31.0933   1
 -20  12   1 29.4220 33.4459   1
  19 -12  -1 78.7926 33.5256   1
 -19  12   1 52.9329 35.8166   1
 -18  12   1 7.48386 30.7293   1
  18 -12  -1 14.8183 30.4226   1
  18  12  -1-7.68911 28.3527   1
 -18 -12   1 7.73618 28.5262   1
 -17  12   1 15.1244 32.0940   1
  17 -12  -1 7.38901 32.2946   1
  17  12  -1 107.460 37.5967   1
 -17 -12   1 69.3992 36.9032   1
  16  12  -1 7.64822 32.9054   1
 -16 -12   1 46.2031 35.0229   1
  15 -12  -1 143.705 36.0700   1
 -15  12   1 148.263 37.5812   1
 -14  12   1 334.995 48.6069   1
 -14 -12   1 255.394 41.9371   1
  14  12  -1 231.390 42.7686   1
  14 -12  -1 291.209 46.0573   1
  13 -12  -1 533.530 58.7511   1
 -13 -12   1 705.367 67.5764   1
 -13  12   1 750.261 65.0396   1
  13  12  -1 711.816 66.8518   1
 -12 -12   1 767.253 72.0699   1
  12  12  -1 830.506 74.0099   1
  11 -12  -1 238.572 41.8129   1
 -11 -12   1 166.801 38.7488   1
 -11  12   1 151.951 37.5442   1
  11  12  -1 246.323 41.0794   1
  10 -12  -1 143.678 33.9533   1
 -10 -12   1 158.411 39.7599   1
  10  12  -1 166.550 39.0496   1
 -10  12   1 265.742 41.7306   1
   9 -12  -1 1283.57 91.1774   1
  -9  12   1 1077.44 86.2440   1
   8  12  -1 13.5777 24.0119   1
  -8  12   1 7.31080 28.0159   1
   8 -12  -1 13.6626 25.1906   1
  -8 -12   1-6.85664 26.7578   1
   7 -12  -1 891.847 74.4873   1
   7  12  -1 764.494 68.7057   1
  -7  12   1 980.226 78.8544   1
  -7 -12   1 927.675 74.8507   1
   6 -12  -1 2035.59 129.279   1
   6  12  -1 2234.53 130.055   1
  -6 -12   1 2393.26 132.438   1
  -6  12   1 1885.92 128.510   1
   5  12  -1 648.855 58.9956   1
  -5 -12   1 537.476 56.4065   1
   4 -12  -1 6250.12 317.775   1
  -4 -12   1 6413.46 317.579   1
   4  12  -1 7374.92 322.391   1
  -4  12   1 6389.14 318.991   1
   3 -12  -1 4707.49 234.546   1
  -3 -12   1 4480.07 231.300   1
  -3  12   1 4524.08 232.361   1
   2 -12  -1 5865.75 281.074   1
  -2 -12   1 5497.33 278.062   1
   2  12  -1 5819.82 279.596   1
  -2  12   1 5584.69 279.729   1
   1 -12  -1-33.0029 30.0079   1
  -1  12   1 12.8481 29.9641   1
   1  12  -1 31.6490 25.1399   1
   0  12   1 6287.79 305.809   1
   0  12  -1 6043.23 303.956   1
   0 -12  -1 6541.49 308.652   1
   0 -12   1 6388.47 305.019   1
   1  12   1 354.970 46.3314   1
  -1  12  -1 284.335 47.1125   1
   1 -12   1 383.722 48.6151   1
  -1 -12  -1 393.289 48.4501   1
  -2  12  -1 1702.45 109.362   1
   2  12   1 1745.29 109.970   1
   2 -12   1 1600.01 108.394   1
  -2 -12  -1 1768.32 111.396   1
   3  12   1 1460.74 98.2983   1
  -3  12  -1 1497.14 99.2270   1
   3 -12   1 1570.07 101.111   1
  -3 -12  -1 1339.48 96.6438   1
   4  12   1 212.810 40.6302   1
  -4  12  -1 311.532 45.6446   1
   4 -12   1 257.392 43.4100   1
  -4 -12  -1 236.746 41.5965   1
   5  12   1 394.002 49.1809   1
  -5 -12  -1 444.814 53.1932   1
   6 -12   1 2784.19 156.901   1
  -6  12  -1 2726.30 158.630   1
   7 -12   1 3416.41 183.835   1
  -7  12  -1 3297.30 183.930   1
  -8  12  -1 1282.76 89.4970   1
   8 -12   1 1087.40 87.0338   1
   8  12   1 1109.75 85.7471   1
  -8 -12  -1 1145.55 86.7268   1
  -9  12  -1 14.3003 22.3725   1
  -9 -12  -1-14.4316 28.1589   1
   9  12   1 6.99978 29.2018   1
   9 -12   1 7.17167 21.1566   1
 -10  12  -1 43.2330 27.7170   1
  10 -12   1 86.4329 28.2110   1
 -10 -12  -1 29.0083 31.2782   1
  10  12   1 63.9495 34.0452   1
 -11 -12  -1 269.439 42.9075   1
  11  12   1 159.910 38.9677   1
 -12 -12  -1-29.7068 35.4955   1
  12 -12   1 7.29480 30.4333   1
 -12  12  -1-7.41792 29.4607   1
  12  12   1-7.38014 30.7893   1
 -13 -12  -1 113.358 34.9239   1
  13 -12   1 129.775 37.7440   1
 -13  12  -1 118.600 35.1381   1
 -14 -12  -1 7.57243 31.0924   1
  14 -12   1-7.24497 23.8942   1
  14  12   1-30.1495 35.5917   1
 -14  12  -1 7.41789 22.5552   1
 -15 -12  -1 7.57956 30.6153   1
  15  12   1-7.53442 28.8712   1
 -16 -12  -1 22.8207 32.7142   1
  16 -12   1 7.43430 25.1292   1
  16  12   1 7.54529 35.1956   1
 -16  12  -1 15.0944 26.6973   1
 -17  12  -1 226.985 41.3095   1
  17 -12   1 362.032 46.8855   1
 -18 -12  -1 7.60049 28.0277   1
  18 -12   1-7.18453 28.5346   1
 -18  12  -1 14.9144 31.1114   1
  18  12   1 22.2616 26.2470   1
 -19 -12  -1 67.7682 35.1997   1
  19 -12   1 75.1839 33.8955   1
  19  12   1 36.8056 31.7422   1
 -19  12  -1 44.8653 37.0675   1
  20 -12   1 20.2852 26.3878   1
 -20  12  -1-7.22386 29.6626   1
  20 -13  -1 62.3887 35.1595   1
 -20  13   1 71.9530 35.3097   1
  19 -13  -1 57.4363 31.3356   1
 -19  13   1-14.7041 29.2107   1
  18 -13  -1 29.0985 26.8589   1
 -18  13   1 36.9255 28.8513   1
  17 -13  -1 50.9376 29.9450   1
 -17 -13   1 23.3175 32.4857   1
 -17  13   1 59.6539 33.0544   1
  16 -13  -1 21.5532 29.9847   1
 -16 -13   1 38.4994 29.5194   1
 -16  13   1 7.35299 29.7141   1
  16  13  -1 23.0658 33.5564   1
  15 -13  -1 21.6753 32.4570   1
 -15 -13   1 61.6352 36.8626   1
 -15  13   1 44.4609 33.2860   1
  15  13  -1 45.4171 33.5385   1
  14 -13  -1 14.6540 27.5585   1
 -14  13   1 37.2524 26.3573   1
 -14 -13   1-7.68217 28.3329   1
  14  13  -1 7.48955 28.1696   1
  13 -13  -1 388.933 53.5748   1
  13  13  -1 460.209 56.0382   1
 -13  13   1 386.988 52.5711   1
 -13 -13   1 321.352 47.3039   1
  12 -13  -1 109.863 31.4008   1
  12  13  -1 132.184 35.4268   1
 -12  13   1 109.901 31.4116   1
 -12 -13   1 114.319 35.4291   1
  11 -13  -1 1151.93 90.0171   1
  11  13  -1 1237.97 91.3656   1
 -11 -13   1 1234.70 92.8833   1
 -11  13   1 1155.73 89.8279   1
 -10 -13   1 1390.80 97.5774   1
  10  13  -1 1218.40 93.0848   1
  -9  13   1 552.752 59.7366   1
  -9 -13   1 579.199 59.8003   1
   9 -13  -1 509.166 57.4000   1
   9  13  -1 545.310 58.4558   1
  -8  13   1 67.3758 30.3743   1
   8  13  -1 75.6098 30.1256   1
   8 -13  -1 55.9615 24.9060   1
  -8 -13   1 78.9604 32.3275   1
   7  13  -1 445.865 53.5011   1
  -7 -13   1 643.360 61.5543   1
  -7  13   1 667.057 63.5783   1
   7 -13  -1 530.120 59.2671   1
   6 -13  -1-14.2404 30.6205   1
  -6  13   1-7.10227 28.6910   1
   5 -13  -1 3423.25 184.070   1
  -5  13   1 3225.27 181.827   1
  -4 -13   1 1488.16 99.5135   1
   4 -13  -1 1420.64 100.507   1
  -4  13   1 1490.67 101.434   1
   4  13  -1 1426.41 98.9146   1
   3 -13  -1 3907.56 208.480   1
  -3 -13   1 3701.59 205.865   1
   3  13  -1 4018.05 207.414   1
  -3  13   1 4173.97 210.567   1
  -2 -13   1 442.737 50.7941   1
   2 -13  -1 434.221 51.3088   1
  -2  13   1 476.586 52.4842   1
   2  13  -1 519.757 53.3671   1
   1 -13  -1 1896.62 119.504   1
  -1 -13   1 1951.75 117.505   1
  -1  13   1 1699.49 113.322   1
   1  13  -1 1695.08 112.675   1
   0 -13  -1 1032.21 81.8761   1
   0  13   1 1191.82 85.9261   1
   2 -13   1 7090.14 328.125   1
  -2 -13  -1 6126.25 322.086   1
   2  13   1 6819.96 325.795   1
  -2  13  -1 6848.58 327.133   1
   3 -13   1 2985.47 164.638   1
  -3  13  -1 2864.24 163.032   1
   3  13   1 2787.85 161.230   1
  -4  13  -1 119.495 34.9395   1
  -4 -13  -1 63.3391 30.0083   1
   4 -13   1 63.2719 32.5559   1
   4  13   1 80.9448 34.6320   1
  -5  13  -1 441.971 53.6463   1
   5  13   1 351.042 48.9427   1
   5 -13   1 496.660 53.6821   1
  -5 -13  -1 553.507 56.9085   1
   6 -13   1 2093.88 130.068   1
   6  13   1 2136.42 131.981   1
  -6  13  -1 2196.09 133.914   1
  -6 -13  -1 2288.55 135.685   1
  -7  13  -1 147.421 36.2789   1
   7 -13   1 106.255 29.8588   1
   7  13   1 233.123 43.1739   1
  -7 -13  -1 194.866 40.0453   1
   8  13   1 2796.06 152.021   1
  -8  13  -1 2415.20 147.728   1
   8 -13   1 2572.68 149.973   1
  -8 -13  -1 2367.66 146.280   1
   9  13   1 116.393 35.4114   1
  -9  13  -1 152.876 34.1942   1
   9 -13   1 204.553 35.9621   1
  -9 -13  -1 142.903 38.2149   1
  10  13   1 80.0423 34.8743   1
 -10  13  -1 43.7930 30.5600   1
  10 -13   1 65.9038 32.9511   1
 -10 -13  -1 60.4278 30.1106   1
  11  13   1 36.6633 33.8505   1
 -11 -13  -1 30.2257 31.6093   1
  11 -13   1 65.9180 30.1636   1
 -11  13  -1 80.9434 33.5329   1
  12  13   1 251.462 43.5692   1
 -12 -13  -1 136.288 38.1692   1
  12 -13   1 147.072 37.5059   1
 -12  13  -1 171.547 39.5803   1
  13  13   1 7.46708 32.1155   1
 -13 -13  -1 30.3984 33.1622   1
  13 -13   1 36.2991 25.1199   1
 -13  13  -1-7.44959 22.6606   1
  14  13   1-7.57257 29.5499   1
 -14  13  -1 22.3315 30.0670   1
 -14 -13  -1 7.60636 27.4800   1
  14 -13   1-21.6378 28.6434   1
 -15  13  -1 67.1729 31.9307   1
  15  13   1 122.047 35.8549   1
 -15 -13  -1 107.461 34.2537   1
  15 -13   1 123.758 34.6628   1
 -16  13  -1 426.946 55.4901   1
  16  13   1 351.739 52.4501   1
 -16 -13  -1 432.363 55.0068   1
  16 -13   1 439.650 54.9380   1
 -17  13  -1-7.39371 27.2672   1
  17  13   1 30.5596 31.8750   1
 -17 -13  -1 30.8920 30.6745   1
  17 -13   1 7.32883 25.3551   1
 -18  13  -1 169.841 41.5420   1
  18  13   1 174.810 45.5787   1
  18 -13   1 98.5787 31.7190   1
 -18 -13  -1 145.852 39.2634   1
 -19  13  -1 7.24033 36.2191   1
  19 -13   1-34.0971 34.8476   1
 -19  14   1 28.4565 35.9867   1
  19 -14  -1 28.2065 34.1209   1
 -17  14   1 21.8409 33.1372   1
  17 -14  -1 56.8083 35.9388   1
  15  14  -1 298.071 47.7251   1
  15 -14  -1 265.459 44.6864   1
 -15  14   1 331.290 47.0379   1
 -15 -14   1 269.061 45.3487   1
  14  14  -1 221.622 43.8281   1
  14 -14  -1 204.708 36.8477   1
 -14 -14   1 205.808 44.9561   1
 -14  14   1 215.040 38.9111   1
  13  14  -1-7.61636 33.7018   1
 -13 -14   1-7.87661 34.8532   1
 -12  14   1 132.118 36.6466   1
  12 -14  -1 103.097 37.9492   1
  11  14  -1 14.9188 28.0759   1
  11 -14  -1 44.2885 33.1336   1
 -11  14   1 29.4361 31.1991   1
 -11 -14   1 30.2755 29.5607   1
  10  14  -1 406.189 52.8957   1
  10 -14  -1 480.066 53.1800   1
 -10  14   1 390.303 48.9995   1
 -10 -14   1 583.804 59.6211   1
  -9 -14   1 29.7412 26.8715   1
   9  14  -1 28.5599 28.8486   1
  -9  14   1-14.9347 30.1706   1
   9 -14  -1 21.7981 28.8645   1
   8  14  -1 1553.34 106.382   1
  -8 -14   1 1450.22 105.207   1
  -7 -14   1-21.9547 30.0533   1
   7 -14  -1 21.9274 29.5280   1
   7  14  -1 42.1088 29.7362   1
  -7  14   1 7.39775 28.8729   1
   6 -14  -1 934.138 75.6036   1
  -6 -14   1 692.650 67.5848   1
  -6  14   1 892.049 75.9924   1
   6  14  -1 869.492 73.6646   1
   5  14  -1 529.395 58.0663   1
  -5 -14   1 612.996 60.6516   1
   5 -14  -1 479.973 56.3857   1
  -4 -14   1 312.319 45.4125   1
   4  14  -1 304.856 47.5687   1
  -4  14   1 365.387 47.2897   1
   4 -14  -1 443.721 51.1355   1
   3  14  -1 3276.57 178.300   1
  -3  14   1 3101.32 177.996   1
  -3 -14   1 3308.96 179.198   1
   3 -14  -1 3249.92 179.320   1
   2  14  -1 1888.69 119.579   1
  -2  14   1 1754.72 116.919   1
   2 -14  -1 1774.66 118.579   1
  -2 -14   1 2038.84 122.112   1
  -1  14   1 27.5967 30.5464   1
   1  14  -1 13.7399 29.5613   1
   1 -14  -1 27.8645 30.8425   1
  -1 -14   1 34.5931 27.4976   1
   0  14   1 1603.24 106.292   1
   0 -14  -1 1519.89 106.592   1
   0 -14   1 1562.13 104.919   1
  -1 -14  -1 49.7961 30.4157   1
   1 -14   1 113.168 30.2446   1
  -1  14  -1 113.260 30.2688   1
   1  14   1 104.443 36.5408   1
   2  14   1 1718.34 109.975   1
  -2  14  -1 1527.95 107.211   1
  -2 -14  -1 1617.91 109.309   1
  -3  14  -1 1147.79 87.6791   1
  -3 -14  -1 1128.62 86.5233   1
   3 -14   1 1256.50 91.1389   1
   4 -14   1 1230.49 91.6709   1
  -4 -14  -1 1194.43 91.3054   1
  -4  14  -1 1321.14 94.2569   1
   4  14   1 1236.87 91.5247   1
  -5 -14  -1 14.5936 28.4873   1
   5  14   1 42.2677 35.2457   1
  -5  14  -1 43.8755 32.3680   1
   5 -14   1-14.5566 31.3095   1
  -6 -14  -1 191.725 39.8787   1
   6  14   1 118.658 34.5234   1
  -6  14  -1 210.961 42.9315   1
   6 -14   1 178.319 37.5277   1
   7  14   1 1079.73 83.7352   1
  -7 -14  -1 1116.56 84.9220   1
  -8 -14  -1 135.499 36.4096   1
   8 -14   1 147.081 33.8966   1
   8  14   1 144.027 38.7024   1
  -8  14  -1 110.400 32.5946   1
  -9 -14  -1 120.043 36.2166   1
  -9  14  -1 73.6381 35.9719   1
   9 -14   1 88.6396 35.6676   1
 -10 -14  -1 30.2898 24.5811   1
 -10  14  -1 110.132 30.3403   1
  10  14   1 89.1518 31.1811   1
  10 -14   1 88.7962 29.0776   1
 -11 -14  -1 723.553 71.9833   1
 -11  14  -1 900.068 75.6570   1
  11 -14   1 749.417 71.2041   1
  11  14   1 880.523 76.4683   1
  12  14   1 7.50692 33.2223   1
 -12 -14  -1 23.4052 31.5194   1
 -13 -14  -1 46.6673 30.5302   1
  13  14   1 75.1071 33.8525   1
 -13  14  -1 81.7272 32.5824   1
  13 -14   1 108.732 34.3877   1
  14  14   1 75.2590 37.2358   1
 -14 -14  -1-23.2737 35.7336   1
 -14  14  -1-7.36589 23.0546   1
  14 -14   1 28.3905 23.9942   1
 -15 -14  -1 131.340 43.5196   1
  15  14   1 37.6465 33.9402   1
  16  14   1-7.52901 35.5525   1
 -16 -14  -1 15.3646 31.5437   1
 -16  14  -1 7.38067 28.8017   1
  16 -14   1-28.8462 32.7840   1
 -17  14  -1 289.956 47.9742   1
  17 -14   1 308.589 48.9792   1
 -18  14  -1-7.23871 34.1841   1
  18 -14   1 27.8088 35.1511   1
 -18  15   1-14.1558 30.8801   1
  18 -15  -1 6.91579 32.2559   1
 -17  15   1 99.7719 37.3919   1
  17 -15  -1 97.3163 38.2413   1
 -16  15   1 64.6038 39.3195   1
  16 -15  -1 41.7322 32.5144   1
  15  15  -1 107.543 41.0492   1
  15 -15  -1 212.137 41.3185   1
 -15  15   1 166.888 43.6985   1
  14  15  -1 237.867 47.1359   1
 -14  15   1 197.855 42.1085   1
 -14 -15   1 170.716 39.3622   1
  13  15  -1 129.537 42.1883   1
 -13  15   1 43.8511 29.2234   1
  13 -15  -1 58.1972 31.9202   1
 -13 -15   1 124.622 36.4868   1
  12  15  -1-7.47980 32.1687   1
 -12  15   1 21.9424 25.8744   1
 -12 -15   1 15.6386 32.1109   1
  12 -15  -1 14.6762 22.3197   1
  11  15  -1 251.224 44.1271   1
 -11 -15   1 169.687 37.0238   1
  10  15  -1 7.33437 29.6500   1
  10 -15  -1 14.8122 26.2215   1
 -10 -15   1 7.64659 28.7792   1
 -10  15   1 73.8484 31.7786   1
  -9  15   1 239.141 45.4531   1
   9 -15  -1 286.161 45.0035   1
  -8 -15   1-30.1207 31.4141   1
   8  15  -1 51.3835 33.3703   1
  -8  15   1-7.73317 22.0881   1
   8 -15  -1-14.2482 22.2905   1
  -7 -15   1 1665.66 112.443   1
  -7  15   1 1679.09 114.463   1
   7 -15  -1 1633.28 112.297   1
   7  15  -1 1816.83 115.765   1
  -6 -15   1-14.7449 27.1923   1
  -6  15   1-22.0529 32.5328   1
   6 -15  -1 81.2010 35.2862   1
   6  15  -1 29.2022 32.7552   1
   5  15  -1 1346.94 95.1081   1
  -5 -15   1 1218.47 92.9898   1
  -4 -15   1 29.1464 30.4055   1
   4  15  -1 7.11082 25.6995   1
  -3 -15   1-7.31176 30.5034   1
  -3  15   1 58.5218 32.3689   1
   3 -15  -1-29.3200 31.0536   1
   3  15  -1 7.15879 28.4310   1
  -2  15   1 246.456 45.5636   1
   2  15  -1 225.509 42.1767   1
   2 -15  -1 249.071 44.0796   1
  -2 -15   1 252.660 42.8150   1
   1  15  -1 321.852 50.2497   1
  -1  15   1 294.807 44.9042   1
  -1 -15   1 281.718 45.7224   1
   1 -15  -1 211.075 40.3813   1
   0  15  -1 230.987 43.3032   1
   0  15   1 211.724 41.0869   1
   0 -15   1 256.406 41.8765   1
   0 -15  -1 202.344 39.9405   1
  -1 -15  -1 636.085 61.9460   1
  -1  15  -1 627.604 63.9225   1
   1 -15   1 599.601 62.6524   1
   1  15   1 549.290 59.0766   1
  -2 -15  -1 269.371 42.6942   1
   2 -15   1 214.683 41.6233   1
   2  15   1 206.116 42.0608   1
  -3  15  -1 825.844 69.9015   1
   3  15   1 686.203 64.2843   1
  -3 -15  -1 673.741 64.3734   1
   3 -15   1 790.670 69.0352   1
  -4 -15  -1 168.948 35.6092   1
   4  15   1 116.429 31.3986   1
  -5 -15  -1 318.222 47.6720   1
   5  15   1 330.759 47.3791   1
  -5  15  -1 351.736 51.2219   1
   5 -15   1 414.057 51.8186   1
   6 -15   1 624.935 60.5407   1
  -6  15  -1 599.634 60.9592   1
   7  15   1 469.657 54.9476   1
  -7 -15  -1 586.863 61.4754   1
  -7  15  -1 474.230 58.2140   1
   7 -15   1 453.919 55.7891   1
  -8 -15  -1 68.0596 33.0620   1
   8  15   1 50.8388 30.8418   1
   8 -15   1 37.0659 29.5179   1
  -8  15  -1 51.9338 25.7518   1
   9  15   1-7.32175 30.0628   1
  -9  15  -1-7.40028 34.0811   1
   9 -15   1 7.40886 33.6804   1
  -9 -15  -1 7.64410 32.3830   1
  10  15   1 305.018 48.7354   1
 -10  15  -1 367.608 49.1056   1
 -10 -15  -1 199.788 40.7072   1
  11  15   1-7.55526 33.9011   1
 -11  15  -1 7.35958 24.2860   1
  11 -15   1 21.9794 22.9376   1
 -11 -15  -1 68.9781 36.6386   1
  12  15   1 346.486 51.5065   1
 -12  15  -1 342.421 48.2241   1
  12 -15   1 423.962 50.7039   1
 -12 -15  -1 369.190 52.4948   1
  13  15   1 128.697 35.1536   1
 -13  15  -1 88.3638 32.8910   1
  13 -15   1 122.420 33.8865   1
 -13 -15  -1 85.5991 34.2470   1
  14  15   1 68.3280 39.7176   1
 -14  15  -1 36.2563 27.4531   1
  14 -15   1 84.3382 29.9445   1
 -14 -15  -1 149.361 41.5232   1
  15  15   1 30.1282 34.7091   1
 -15  15  -1 57.4869 28.0671   1
 -15 -15  -1 15.6461 34.1520   1
  15 -15   1 7.00574 24.2628   1
  16  15   1 74.8326 37.5605   1
  17 -15   1 6.99679 31.3872   1
 -17  15  -1 7.07721 33.0098   1
  16 -16  -1 26.9259 25.8046   1
 -16  16   1 6.98582 25.2485   1
  15 -16  -1-6.94405 27.1011   1
 -15  16   1 28.4580 29.2154   1
  14 -16  -1 135.419 35.0075   1
 -14  16   1 14.4046 28.2820   1
  13  16  -1-7.49288 34.5260   1
 -13  16   1 21.6175 27.1194   1
  13 -16  -1 64.5512 30.8620   1
 -13 -16   1 7.81972 33.6440   1
  12  16  -1 209.034 42.5908   1
 -12  16   1 159.226 34.1612   1
  12 -16  -1 167.012 35.0952   1
 -12 -16   1 209.864 43.5422   1
  11  16  -1-14.7508 32.6410   1
 -11  16   1 36.5203 29.5103   1
  11 -16  -1 36.6314 32.8709   1
 -11 -16   1-15.5776 32.4993   1
  10  16  -1 22.2630 29.0621   1
 -10  16   1 81.0020 36.1050   1
  10 -16  -1 81.0205 35.2868   1
 -10 -16   1 54.1665 30.2952   1
  -9 -16   1 38.3855 33.0215   1
   9  16  -1 22.6136 33.8223   1
  -9  16   1 52.2595 35.6890   1
   9 -16  -1-29.3205 32.4435   1
   8  16  -1 452.820 59.1207   1
  -8  16   1 679.402 64.2655   1
   8 -16  -1 587.476 58.0200   1
  -8 -16   1 598.963 65.1223   1
  -7 -16   1 90.4402 36.0600   1
   7  16  -1 14.9077 29.6507   1
  -7  16   1 30.3966 32.2378   1
   7 -16  -1 29.5176 33.1461   1
  -6 -16   1 1532.58 103.402   1
  -6  16   1 1245.65 97.1007   1
   6 -16  -1 1290.39 97.9318   1
   6  16  -1 1569.75 103.047   1
   5  16  -1 182.093 41.2851   1
  -5 -16   1 149.226 37.3289   1
  -5  16   1 96.7720 35.1634   1
   5 -16  -1 111.684 38.8371   1
  -4  16   1 7.38651 30.3323   1
   4 -16  -1 14.9654 30.7272   1
  -3  16   1 14.7763 27.2492   1
   3 -16  -1 15.0277 29.8463   1
  -2  16   1 73.8676 35.4392   1
  -1  16   1-7.32078 27.0003   1
   1 -16  -1 37.4719 27.0821   1
   0  16  -1 7.40371 25.0203   1
   0  16   1 14.4869 27.7562   1
   0 -16   1 7.39796 23.1463   1
   0 -16  -1-29.2134 30.4670   1
   1  16   1 107.799 36.7167   1
  -1  16  -1 51.8817 31.3686   1
   1 -16   1 187.931 43.2655   1
  -1 -16  -1 169.818 37.7015   1
   2  16   1 627.201 63.4949   1
  -2 -16  -1 461.598 56.9830   1
  -2  16  -1 473.825 57.7528   1
   2 -16   1 517.483 57.8713   1
   3  16   1 311.267 49.0239   1
  -3  16  -1 344.324 46.1385   1
   3 -16   1 343.851 46.0812   1
  -3 -16  -1 378.320 49.5330   1
  -4 -16  -1 686.319 65.1981   1
   4 -16   1 738.464 69.6799   1
  -4  16  -1 631.388 67.0219   1
   4  16   1 728.404 64.8707   1
  -5 -16  -1 291.461 49.1905   1
   5 -16   1 267.795 43.7855   1
   5  16   1 296.367 50.5951   1
  -6 -16  -1 22.5544 29.9375   1
  -6  16  -1 70.0775 34.0417   1
   6 -16   1 43.0378 28.0767   1
   6  16   1 74.7550 32.6883   1
   7  16   1 89.2271 32.6252   1
  -7  16  -1 22.6636 32.6696   1
  -7 -16  -1 129.170 36.4791   1
   8  16   1 173.953 41.2367   1
  -8 -16  -1 137.763 38.4308   1
   9  16   1 436.527 53.8727   1
  -9  16  -1 398.438 52.0548   1
  -9 -16  -1 392.037 52.1693   1
   9 -16   1 451.508 54.4355   1
  10 -16   1 110.484 35.8072   1
 -10  16  -1 65.7776 30.2327   1
  11  16   1 88.6678 35.1762   1
 -11  16  -1 80.1990 30.7419   1
 -11 -16  -1 131.136 35.3510   1
  11 -16   1 130.689 33.3076   1
  12  16   1 14.9505 33.5671   1
 -12 -16  -1 61.7671 39.0647   1
  13  16   1 60.0816 37.2408   1
 -13  16  -1 57.9666 35.5367   1
 -13 -16  -1 53.7438 30.0691   1
  13 -16   1 70.8599 33.5577   1
 -14  16  -1 85.3367 38.5057   1
  14 -16   1 151.586 39.0199   1
 -15  16  -1 34.9828 34.6363   1
  15 -16   1 27.3340 33.0711   1
 -16  16  -1 42.0931 28.3465   1
  16 -16   1-6.84615 23.6919   1
 -15  17   1 27.6754 29.7796   1
  15 -17  -1 33.7652 24.4316   1
 -14  17   1 49.2008 35.5714   1
  14 -17  -1 27.8220 32.4807   1
 -13  17   1 7.05569 32.9081   1
  13 -17  -1-7.02304 32.7559   1
  12  17  -1-22.3868 33.0190   1
  12 -17  -1-28.5255 33.6748   1
 -12  17   1 35.5523 34.7828   1
  11  17  -1 91.0272 39.0111   1
 -11  17   1 136.770 39.6194   1
  11 -17  -1 93.8645 39.7387   1
 -11 -17   1 100.751 37.7410   1
  10  17  -1 22.9211 28.7427   1
 -10  17   1 36.3895 33.5285   1
  10 -17  -1 7.27931 31.7699   1
 -10 -17   1 15.3797 28.3675   1
  -9  17   1 14.7421 32.1765   1
   9 -17  -1 14.5611 30.8614   1
   9  17  -1 53.2447 37.2236   1
  -8 -17   1 22.8518 30.7746   1
  -8  17   1 39.1342 35.5865   1
   8 -17  -1-21.3794 28.3089   1
   8  17  -1 30.0611 29.3336   1
  -7 -17   1 167.561 38.7973   1
  -7  17   1 45.6170 31.5751   1
   7 -17  -1 87.5111 33.4893   1
   7  17  -1 177.777 38.9163   1
  -6 -17   1 113.496 37.9920   1
  -6  17   1 89.6944 28.8366   1
   6 -17  -1 74.3993 28.7050   1
   6  17  -1 44.2992 30.0094   1
  -5 -17   1 45.5262 35.8793   1
   5  17  -1 44.8009 36.1578   1
   4  17  -1-14.6599 28.0902   1
  -4  17   1-22.2345 34.1349   1
  -4 -17   1-22.5966 25.4572   1
   4 -17  -1 37.4716 34.0709   1
   3  17  -1 7.30956 32.7895   1
   3 -17  -1-7.54455 33.3831   1
  -3 -17   1-14.7537 33.9738   1
   2  17  -1 7.43334 34.6716   1
  -2  17   1 29.8155 36.0474   1
   2 -17  -1 7.46829 32.5850   1
  -2 -17   1-7.54927 32.9383   1
  -1  17   1 311.050 51.0763   1
   1  17  -1 208.918 41.6855   1
  -1 -17   1 346.742 47.5938   1
   1 -17  -1 246.968 45.2988   1
   0  17  -1 225.198 42.6079   1
   0  17   1 206.622 43.3151   1
   0 -17  -1 188.130 44.8189   1
   0 -17   1 315.918 45.8186   1
   1  17   1 333.526 50.3903   1
  -1  17  -1 298.997 48.1858   1
   1 -17   1 349.119 49.8155   1
  -1 -17  -1 351.285 48.4794   1
   2  17   1-14.5362 26.8023   1
  -2  17  -1-7.44412 31.0568   1
   2 -17   1-7.54294 31.9569   1
  -2 -17  -1-7.46478 22.7007   1
  -3 -17  -1 7.51316 31.8357   1
  -3  17  -1 14.9917 30.7853   1
   3 -17   1 45.0716 29.8400   1
   3  17   1-7.39572 33.6276   1
  -4 -17  -1 291.943 43.4577   1
  -4  17  -1 277.578 47.5760   1
   4 -17   1 300.423 47.9471   1
   4  17   1 299.644 45.4827   1
  -5 -17  -1 30.1257 28.9408   1
   5  17   1 73.2214 36.6866   1
  -6 -17  -1 7.52533 35.0992   1
   6  17   1-7.42205 32.3818   1
  -6  17  -1 15.6800 36.1069   1
   6 -17   1 7.10590 31.0025   1
   7 -17   1 22.0371 35.5343   1
   8  17   1 7.50762 28.7701   1
  -8  17  -1 29.4473 33.4680   1
   8 -17   1-14.7661 34.0031   1
  -8 -17  -1 7.59776 28.0166   1
   9  17   1 89.2745 38.5218   1
  -9  17  -1 43.8296 32.4619   1
   9 -17   1 102.626 40.2034   1
  -9 -17  -1 53.4334 30.9789   1
  10  17   1 152.394 41.2978   1
 -10  17  -1 187.558 40.7171   1
  10 -17   1 239.928 43.0745   1
 -10 -17  -1 237.540 45.6589   1
  11  17   1 65.3066 36.0144   1
 -11  17  -1 21.5249 28.6421   1
 -11 -17  -1 91.9525 38.4364   1
  11 -17   1 107.143 34.6637   1
 -12  17  -1 7.20700 24.3555   1
  12 -17   1-7.07745 21.5196   1
  13  17   1 131.035 43.7656   1
 -13  17  -1 49.5820 31.1168   1
  13 -17   1 96.9485 35.1996   1
 -14  17  -1 6.92613 32.3211   1
  14 -17   1-53.6887 34.6598   1
 -13  18   1 6.86334 21.4736   1
  13 -18  -1-6.82410 21.9359   1
 -12  18   1 6.93577 28.4784   1
  12 -18  -1-13.8664 29.3718   1
  10  18  -1 37.7088 34.3031   1
  10 -18  -1 35.5765 32.3656   1
 -10  18   1 7.13543 31.5925   1
  -9 -18   1 38.1043 29.8398   1
  -9  18   1 86.6047 35.3892   1
   9 -18  -1 64.6347 37.1542   1
   9  18  -1 44.8392 34.0617   1
  -8 -18   1-7.57292 33.9704   1
  -8  18   1 7.43660 31.5042   1
   8 -18  -1-7.14712 28.8689   1
   8  18  -1-7.42893 32.4114   1
  -7  18   1-7.58975 29.0836   1
  -7 -18   1-15.2153 32.2288   1
   7  18  -1 14.8489 33.3044   1
  -6 -18   1 22.8607 30.7820   1
  -6  18   1-7.45288 25.1895   1
   6 -18  -1 7.34556 24.2286   1
   6  18  -1 29.8488 34.8063   1
   5  18  -1 51.5541 32.6482   1
  -5 -18   1 60.5376 33.5419   1
   5 -18  -1 36.9207 25.6190   1
   4  18  -1-7.36262 32.5775   1
  -4  18   1 22.3216 30.5506   1
  -4 -18   1-7.41503 32.3505   1
   4 -18  -1-7.43003 31.4762   1
  -3  18   1 29.5460 31.3109   1
   3 -18  -1 22.4384 34.4633   1
  -2  18   1 37.0497 35.4309   1
   2 -18  -1 15.0419 35.0953   1
  -1  18   1 22.3458 29.6007   1
   1 -18  -1 29.6692 27.9125   1
   0  18   1 73.9125 34.1089   1
   0  18  -1 37.4603 35.8722   1
   0 -18  -1 37.5073 35.4885   1
   0 -18   1 53.3415 33.7872   1
  -1  18  -1 52.2960 30.2202   1
   1  18   1 14.7599 31.7760   1
  -1 -18  -1 44.9502 33.6454   1
   1 -18   1 37.8368 26.8130   1
   2  18   1 43.6294 32.3323   1
  -2  18  -1 97.8726 35.6931   1
  -2 -18  -1 80.5675 35.9700   1
   2 -18   1 82.6657 35.1955   1
  -3  18  -1-14.8878 35.9973   1
   3  18   1-14.5386 26.8039   1
  -3 -18  -1 22.3995 27.5310   1
   3 -18   1-7.47453 33.5289   1
  -4 -18  -1 15.0321 31.3551   1
  -4  18  -1 7.54247 36.0479   1
   4 -18   1-37.2484 33.4182   1
   4  18   1-7.36048 34.3304   1
  -5 -18  -1 112.469 33.3945   1
  -5  18  -1 68.8526 37.1910   1
   5 -18   1 86.9227 33.5764   1
   5  18   1 95.0831 36.7805   1
  -6 -18  -1 29.9339 26.4940   1
  -6  18  -1 23.0442 28.3488   1
   6 -18   1 21.5908 26.0285   1
   6  18   1 43.8595 31.9145   1
   7  18   1-7.37725 33.9751   1
  -7 -18  -1 7.49012 30.7541   1
   8  18   1-29.7213 30.5175   1
  -8  18  -1-21.7806 33.4442   1
  -8 -18  -1-22.5036 30.3078   1
   8 -18   1 7.22802 33.7200   1
   9 -18   1 7.19191 33.5937   1
  -9  18  -1 78.9003 38.5524   1
  10  18   1 44.5441 36.3767   1
 -10  18  -1 56.6044 30.4975   1
  10 -18   1 49.6776 29.6797   1
 -10 -18  -1 45.0796 34.2194   1
  11 -18   1 83.7715 31.6066   1
  11  18   1 87.9158 37.6762   1
 -11  18  -1 133.299 38.9534   1
 -12  18  -1-21.0459 33.1264   1
  12 -18   1 13.8155 29.7039   1
 -11  19   1 20.4241 32.2104   1
  11 -19  -1 75.4381 35.4593   1
 -10  19   1 6.92651 26.0493   1
  10 -19  -1 13.8653 28.4685   1
   9 -19  -1-7.01705 26.8902   1
  -9  19   1 21.0740 30.2076   1
   8  19  -1-7.40681 26.7608   1
  -7  19   1 30.1717 32.9159   1
   7 -19  -1 6.83649 28.0790   1
  -6  19   1-7.38373 28.2956   1
   6  19  -1 29.2459 31.4412   1
   6 -19  -1-14.3400 30.3762   1
  -6 -19   1 30.0330 34.5799   1
   5  19  -1-14.6164 31.4262   1
  -5  19   1-21.8370 33.5231   1
   5 -19  -1 43.6631 33.9417   1
  -5 -19   1-14.7538 25.5171   1
   4  19  -1-7.43470 31.4968   1
  -4  19   1 14.5663 30.3837   1
  -4 -19   1-15.0959 30.9926   1
   4 -19  -1-14.6563 26.4759   1
   3  19  -1-7.44316 31.5317   1
  -3  19   1-7.29156 34.8481   1
   3 -19  -1 7.37379 31.7076   1
  -3 -19   1 7.55477 28.9492   1
   2  19  -1 7.48861 27.0966   1
  -2 -19   1 66.9022 29.0467   1
   1  19  -1 37.2972 33.4727   1
  -1  19   1 36.7318 35.5363   1
  -1 -19   1-15.1321 33.4891   1
   0  19  -1-22.3250 34.2755   1
   0  19   1 7.37310 27.1912   1
   0 -19   1-37.6644 35.1374   1
   0 -19  -1-7.31889 25.3208   1
  -1  19  -1-7.40600 27.8591   1
   1  19   1 36.6378 35.8524   1
   1 -19   1 29.9586 28.1736   1
  -1 -19  -1 22.3148 33.3748   1
   2  19   1 14.6060 34.4995   1
  -2  19  -1 14.8035 34.5368   1
   2 -19   1 37.2244 33.8591   1
  -2 -19  -1 29.5631 33.1685   1
  -4  19  -1-37.5651 35.4810   1
   4 -19   1 7.29301 31.3655   1
  -5 -19  -1 66.9011 36.4973   1
  -5  19  -1 121.933 40.2571   1
   5 -19   1 70.1800 33.2871   1
   5  19   1 43.5298 32.2541   1
  -6  19  -1 7.34592 29.1894   1
   6 -19   1 21.4361 28.8782   1
   6  19   1-7.26112 28.8528   1
  -7 -19  -1 14.6586 32.4309   1
  -7  19  -1-7.18121 34.7276   1
   7 -19   1 7.14577 32.4852   1
   7  19   1 7.21564 36.0908   1
   8  19   1-7.21067 35.6869   1
  -8 -19  -1-44.3158 34.4650   1
   9  19   1 43.4980 37.8249   1
   9 -19   1-6.99809 31.4169   1
  -9  19  -1 55.8563 34.1773   1
  -9 -19  -1 29.3957 35.1448   1
  10 -19   1 34.3709 30.4657   1
 -10  19  -1 48.1501 33.3086   1
   7 -20  -1-6.78703 24.5217   1
  -7  20   1-7.24351 25.6198   1
   6 -20  -1 61.2663 35.9713   1
  -6  20   1 80.1597 39.9631   1
   5 -20  -1-7.07250 27.1022   1
  -5 -20   1 7.46779 26.9803   1
  -5  20   1 7.17501 31.3042   1
   5  20  -1 22.0278 33.8163   1
  -4 -20   1-7.44608 31.0629   1
   4  20  -1 14.6763 32.9175   1
  -3 -20   1 7.33065 27.5653   1
   3  20  -1-7.38614 26.6843   1
   2 -20  -1 101.310 31.1797   1
  -2 -20   1 208.946 39.3269   1
   2  20  -1 147.129 37.2318   1
  -2  20   1 92.8561 30.7897   1
   1 -20  -1 7.30862 29.5430   1
  -1 -20   1 29.8009 25.2034   1
   1  20  -1 44.0065 28.1280   1
  -1  20   1 21.5852 32.7284   1
   0 -20   1 7.37799 27.7450   1
   0 -20  -1 36.6014 33.7141   1
   0  20  -1 7.28247 29.9031   1
   0  20   1-21.6495 34.8989   1
  -1 -20  -1 93.4921 36.8570   1
   1 -20   1 87.8621 35.1115   1
  -1  20  -1 14.6449 33.8458   1
   1  20   1 79.6874 35.1505   1
   2 -20   1 80.2685 34.9422   1
  -2 -20  -1 7.30386 30.5465   1
   2  20   1 35.9767 36.4423   1
  -2  20  -1 87.0653 39.0129   1
  -3 -20  -1 14.5776 27.9341   1
   3 -20   1 14.4394 30.1217   1
  -3  20  -1-7.32492 32.8611   1
   3  20   1 21.5425 31.7766   1
  -4 -20  -1 99.5952 33.4998   1
   4  20   1 119.833 38.8273   1
   5 -20   1-6.94141 31.1388   1
  -5  20  -1-7.40838 34.9836   1
   6  20   1 21.2177 31.7668   1
  -6  20  -1 63.7050 27.6684   1
  -6 -20  -1 14.5298 33.4965   1
   7 -20   1 20.9029 31.3073   1
  -7  20  -1 41.6965 33.2621   1
   7  20   1 57.0617 27.8922   1
  -2  21   1 7.00858 34.6745   1
   2  21  -1 7.16517 34.2473   1
   2 -21  -1 20.9913 34.6178   1
  -1  21   1 174.059 43.1120   1
   1  21  -1 241.944 46.1546   1
   1 -21  -1 246.710 45.4417   1
  -1 -21   1 252.268 45.4979   1
   0  21   1 7.00378 36.8890   1
   0  21  -1 35.7778 37.3171   1
   0 -21  -1-7.11323 34.4023   1
   0 -21   1 14.3065 32.0921   1
   1  21   1 203.651 48.1712   1
  -1 -21  -1 128.224 36.5771   1
   1 -21   1 234.405 44.9050   1
   2  21   1 28.1815 29.8530   1
  -2  21  -1 71.4906 38.7466   1
  -2 -21  -1-13.9866 23.0720   1
   2 -21   1-7.05967 30.3631   1
   3  21   1-6.99219 34.5905   1
  -3 -21  -1 14.1923 31.8318   1
  26   0  -2 7.26356 27.3147   1
  25   0  -2-7.36317 29.2414   1
 -25   0   2 7.59184 27.9931   1
  24   0  -2 250.125 43.1429   1
 -24   0   2 283.882 47.3046   1
  23   0  -2 51.2780 35.8621   1
 -23   0   2 15.5000 32.3618   1
  22   0  -2 702.736 66.9509   1
 -22   0   2 638.245 65.4022   1
 -20   0   2-7.38947 26.1343   1
  20   0  -2 7.19729 30.9487   1
 -19   0   2 145.383 34.4072   1
  19   0  -2 237.359 41.9456   1
  18   0  -2 2384.39 132.716   1
 -18   0   2 1785.92 124.218   1
 -17   0   2 255.151 39.0516   1
  17   0  -2 225.778 38.9595   1
 -16   0   2 253.632 37.3683   1
  16   0  -2 131.549 30.6153   1
 -15   0   2 2230.69 130.530   1
  14   0  -2 4851.33 253.229   1
 -14   0   2 5711.79 260.650   1
 -12   0   2 1049.48 74.4347   1
  12   0  -2 1131.75 74.5977   1
 -11   0   2 1164.83 75.2716   1
  11   0  -2 1067.21 72.2914   1
 -10   0   2 23903.0 1029.10   1
  10   0  -2 23714.6 1027.62   1
  -9   0   2 84760.3 3502.99   1
   9   0  -2 80895.1 3500.24   1
  -8   0   2 96148.6 4137.23   1
   8   0  -2 99369.4 4134.13   1
  -7   0   2 48740.7 2052.32   1
   7   0  -2 48044.1 2050.98   1
  -6   0   2 309014. 13008.8   1
   6   0  -2 309408. 13008.3   1
  -5   0   2 960734. 41240.8   1
   5   0  -2 999999. 41239.9   1
  -4   0   2 197952. 8583.92   1
   4   0  -2 210412. 8584.47   1
  -3   0   2 80315.7 3296.03   1
   3   0  -2 76470.6 3295.50   1
   0   0   2 118684. 5173.21   1
   0   0  -2 127414. 5173.38   1
   1   0   2 124624. 5097.38   1
  -1   0  -2 117406. 5097.78   1
   2   0   2 440718. 18472.9   1
  -2   0  -2 437987. 18471.8   1
   3   0   2 375573. 16224.5   1
  -3   0  -2 396700. 16225.6   1
   4   0   2 148295. 6372.64   1
  -4   0  -2 154362. 6373.80   1
   5   0   2 83695.2 3512.08   1
  -5   0  -2 82334.4 3513.55   1
   6   0   2 31757.2 1399.31   1
  -6   0  -2 33755.9 1400.68   1
  -7   0  -2 46.5218 22.5465   1
   7   0   2 32.3411 17.7086   1
   8   0   2 3785.60 183.377   1
  -8   0  -2 3552.87 182.782   1
   9   0   2 20537.0 882.746   1
  -9   0  -2 19937.1 883.401   1
 -10   0  -2 10.8866 17.9526   1
  10   0   2-5.22068 21.7796   1
  11   0   2 1050.86 75.1964   1
 -11   0  -2 1115.54 79.0371   1
  12   0   2 1929.18 117.283   1
 -12   0  -2 2027.24 119.549   1
 -13   0  -2 304.656 43.2654   1
  13   0   2 345.174 45.0231   1
  14   0   2 8215.37 381.188   1
 -14   0  -2 7874.02 379.824   1
  16   0   2 855.033 72.0924   1
 -16   0  -2 881.703 73.9285   1
 -17   0  -2 615.985 59.3465   1
  17   0   2 488.375 56.8297   1
 -18   0  -2 64.2070 30.8007   1
  18   0   2 67.0714 32.1640   1
  19   0   2 771.143 69.3232   1
 -19   0  -2 590.324 62.4688   1
  20   0   2 261.494 45.3583   1
 -20   0  -2 226.991 43.3689   1
  22   0   2 43.5568 36.3124   1
 -22   0  -2-22.4339 34.4422   1
  24   0   2-7.04479 31.1712   1
 -24   0  -2 7.30735 29.5158   1
  25   0   2-6.93862 25.5848   1
 -25   0  -2 14.2395 25.1806   1
  26  -1  -2-14.3880 36.7556   1
 -26   1   2 15.0062 32.7347   1
  25   1  -2 59.3701 32.8447   1
  25  -1  -2-14.6344 34.9779   1
 -25   1   2 7.61953 33.2503   1
 -25  -1   2 15.2297 31.7744   1
  24  -1  -2 30.0077 31.2966   1
  24   1  -2 22.2003 28.3577   1
 -24   1   2-7.55984 22.9880   1
 -24  -1   2-15.3499 27.1453   1
  23   1  -2 214.756 43.3545   1
 -23  -1   2 275.664 45.1146   1
 -23   1   2 148.939 40.3525   1
  23  -1  -2 275.080 50.0339   1
  22   1  -2 22.0885 33.4887   1
 -22  -1   2 37.9337 33.5865   1
 -22   1   2 38.4215 31.0572   1
  22  -1  -2 7.33369 32.4675   1
  21   1  -2 308.867 45.1801   1
 -21  -1   2 181.176 38.3248   1
  20   1  -2 490.929 55.3792   1
 -20  -1   2 436.980 53.8949   1
 -20   1   2 485.040 58.0074   1
  20  -1  -2 416.574 55.1475   1
  19   1  -2 734.792 67.5375   1
  19  -1  -2 707.626 66.4049   1
 -19   1   2 850.890 72.4829   1
 -19  -1   2 646.871 65.2255   1
 -18   1   2 70.9941 30.7281   1
  18  -1  -2 95.3425 32.3478   1
  17   1  -2 1895.86 114.047   1
  17  -1  -2 1718.79 110.110   1
 -17   1   2 1577.35 107.903   1
 -17  -1   2 1618.58 107.918   1
  16   1  -2 1122.48 81.4289   1
  16  -1  -2 1209.05 84.5066   1
 -16  -1   2 1114.46 82.6203   1
 -16   1   2 1067.17 83.0467   1
 -15   1   2 62.9068 26.5832   1
 -15  -1   2 129.585 31.8117   1
  15  -1  -2 120.756 27.4142   1
  15   1  -2 95.3543 31.3652   1
 -14  -1   2 4950.37 242.315   1
  14  -1  -2 4863.83 242.261   1
  13   1  -2 28070.6 1208.47   1
 -13  -1   2 27773.2 1208.61   1
  12   1  -2 5266.51 260.112   1
 -12  -1   2 5457.36 261.467   1
 -12   1   2 5890.83 266.349   1
  12  -1  -2 5283.07 260.792   1
  11   1  -2 6553.58 311.184   1
 -11  -1   2 6991.44 313.225   1
 -11   1   2 6777.36 314.104   1
  11  -1  -2 6611.85 312.274   1
  10   1  -2 845.370 58.5954   1
 -10  -1   2 825.185 58.4985   1
 -10   1   2 938.607 62.8691   1
  10  -1  -2 764.021 57.5070   1
   9   1  -2 6265.18 281.685   1
  -9  -1   2 6433.03 284.484   1
  -9   1   2 6233.45 285.432   1
   9  -1  -2 5718.43 280.972   1
   8   1  -2 83085.1 3539.04   1
  -8  -1   2 86155.3 3540.67   1
  -8   1   2 81901.0 3541.94   1
   8  -1  -2 83726.1 3541.24   1
   7   1  -2 66691.3 2853.34   1
  -7  -1   2 68297.5 2854.31   1
   6   1  -2 12882.4 536.931   1
   6  -1  -2 12410.5 539.329   1
  -6   1   2 11878.6 539.572   1
  -6  -1   2 12457.0 537.882   1
   5   1  -2 36852.4 1571.46   1
  -5   1   2 35284.8 1574.81   1
   5  -1  -2 39632.6 1574.50   1
  -5  -1   2 36832.5 1571.84   1
   4   1  -2 62556.6 2331.21   1
  -4   1   2 61108.1 2334.71   1
   3   1  -2 75763.9 3437.02   1
  -3   1   2 85548.0 3441.38   1
  -3  -1   2 83373.7 3438.11   1
   3  -1  -2 86590.5 3441.52   1
  -2   1   2 114468. 4780.68   1
   2  -1  -2 112705. 4781.05   1
  -1   1   2 267445. 11447.9   1
   1  -1  -2 277396. 11448.3   1
   0   1   2 42274.0 1818.41   1
   0   1  -2 45728.5 1816.55   1
   0  -1   2 46999.4 1816.35   1
  -1   1  -2 93658.5 3910.98   1
  -1  -1  -2 93812.2 3911.35   1
   1  -1   2 88579.9 3910.46   1
   1   1   2 95604.3 3911.14   1
  -2   1  -2 62100.1 2653.55   1
  -2  -1  -2 62703.1 2654.15   1
   2  -1   2 62047.8 2653.54   1
   2   1   2 64586.3 2654.16   1
  -3   1  -2 19367.3 823.816   1
  -3  -1  -2 20614.4 824.165   1
   3   1   2 19922.0 822.831   1
  -5   1  -2 557.791 43.8344   1
  -5  -1  -2 628.057 45.9110   1
   5  -1   2 533.457 42.7365   1
   5   1   2 553.395 41.8907   1
  -6   1  -2 60271.2 2552.49   1
  -6  -1  -2 62695.9 2552.03   1
   6  -1   2 58196.5 2549.70   1
   6   1   2 59483.1 2551.29   1
  -7   1  -2 58129.7 2321.10   1
  -7  -1  -2 53460.6 2317.53   1
   7  -1   2 53961.6 2317.00   1
   7   1   2 52948.1 2316.65   1
  -8   1  -2 10595.9 464.036   1
  -8  -1  -2 10483.2 462.456   1
   8  -1   2 9911.60 460.554   1
   8   1   2 10085.0 459.501   1
  -9   1  -2 180.993 31.6418   1
  -9  -1  -2 116.221 27.8690   1
   9  -1   2 98.7574 26.7647   1
   9   1   2 111.610 27.0400   1
 -10  -1  -2 4514.50 221.958   1
  10   1   2 4380.24 219.808   1
 -11  -1  -2 286.531 40.2801   1
 -11   1  -2 349.898 43.0711   1
  11   1   2 341.046 40.2768   1
  11  -1   2 343.689 43.9801   1
 -12  -1  -2 9090.49 406.590   1
 -12   1  -2 8547.82 404.581   1
  12  -1   2 9068.12 406.084   1
  12   1   2 8231.62 402.777   1
 -13   1  -2 2074.54 125.864   1
 -13  -1  -2 2073.61 123.612   1
  13   1   2 2057.43 124.882   1
  13  -1   2 2096.76 125.206   1
 -14   1  -2 2641.78 151.769   1
 -14  -1  -2 2763.84 150.246   1
  14  -1   2 2596.25 149.096   1
  14   1   2 2558.98 150.765   1
 -16   1  -2 1035.79 78.9142   1
 -16  -1  -2 911.038 75.9079   1
  16   1   2 964.499 76.3015   1
  16  -1   2 842.311 74.1615   1
 -17   1  -2 7.20269 27.6042   1
  17  -1   2 21.6571 28.1744   1
  17   1   2 6.94227 23.4657   1
 -18   1  -2 609.628 64.7249   1
 -18  -1  -2 579.017 60.5745   1
  18  -1   2 677.402 65.4791   1
 -19   1  -2 453.817 59.4165   1
 -19  -1  -2 426.463 52.5470   1
  19  -1   2 360.862 54.1473   1
  19   1   2 468.933 53.3379   1
 -20   1  -2 163.391 41.8408   1
 -20  -1  -2 172.815 44.4420   1
  20  -1   2 126.608 42.6673   1
  20   1   2 145.696 41.0592   1
 -22   1  -2 22.5748 33.8931   1
 -22  -1  -2 89.8339 35.0494   1
  22  -1   2 115.714 37.8359   1
  22   1   2 58.0413 33.9762   1
 -23   1  -2-7.46817 31.1562   1
 -24  -1  -2 80.6561 35.9335   1
 -24   1  -2 29.1343 31.8512   1
  24   1   2 28.0143 32.3272   1
  24  -1   2 70.2415 36.3248   1
 -25   1  -2 14.2113 32.3020   1
 -25  -1  -2-7.06587 24.4407   1
  25  -1   2 20.6139 35.4708   1
  25   1   2-6.85778 25.2866   1
 -26   2   2-7.42958 30.5055   1
  26  -2  -2 7.23766 34.1762   1
 -25  -2   2-15.0718 27.7930   1
  25   2  -2 43.9259 37.4091   1
 -24   2   2 54.2557 37.9342   1
 -24  -2   2 22.9810 32.9623   1
  24  -2  -2 51.3705 36.3246   1
  24   2  -2-7.36917 31.7112   1
 -23   2   2 45.8166 29.8133   1
 -23  -2   2 7.68739 27.2049   1
  23  -2  -2 14.9380 27.0007   1
  23   2  -2 22.1470 29.8341   1
 -22   2   2 83.1392 37.2776   1
 -22  -2   2 151.955 39.5090   1
  22  -2  -2 82.2421 35.6241   1
  22   2  -2 140.720 40.0468   1
 -21   2   2 45.4276 33.1314   1
 -21  -2   2 75.2325 36.8906   1
  21  -2  -2 65.6419 37.3523   1
  21   2  -2 58.0085 32.6272   1
 -20   2   2 434.934 52.2193   1
 -20  -2   2 389.807 51.0672   1
  20  -2  -2 533.451 55.7982   1
  20   2  -2 471.181 53.7994   1
 -19   2   2 44.1340 29.3582   1
 -19  -2   2 78.9442 31.4478   1
  19  -2  -2 112.512 31.6796   1
  19   2  -2 41.7471 28.7186   1
 -18   2   2 959.250 80.1489   1
  18  -2  -2 1082.43 82.0011   1
 -17   2   2 41.9212 31.0363   1
 -17  -2   2 53.8956 30.3444   1
  17  -2  -2 113.258 34.8487   1
  17   2  -2 51.4015 30.0927   1
 -16   2   2 47.2102 27.3269   1
 -16  -2   2 32.4416 27.9834   1
  16  -2  -2 38.7807 26.6262   1
  16   2  -2 85.5189 28.5719   1
 -15  -2   2 252.005 40.3630   1
  15  -2  -2 283.264 38.6049   1
  15   2  -2 348.119 43.4940   1
 -14   2   2 3762.79 196.493   1
 -14  -2   2 4052.55 197.082   1
  14  -2  -2 3527.77 193.229   1
  14   2  -2 3845.16 195.071   1
 -13   2   2 2067.70 120.813   1
  13   2  -2 1901.60 115.838   1
  13  -2  -2 1912.86 117.216   1
  12   2  -2 21622.7 951.585   1
  12  -2  -2 21513.0 952.704   1
 -12   2   2 22549.3 956.303   1
  11   2  -2 125.041 25.3316   1
 -11  -2   2 160.549 28.3024   1
  11  -2  -2 117.742 26.8684   1
 -11   2   2 164.875 30.9563   1
 -10   2   2 42621.9 1776.65   1
 -10  -2   2 41096.6 1772.78   1
  10  -2  -2 40943.6 1775.17   1
  10   2  -2 41539.5 1772.08   1
  -9   2   2 38900.9 1619.55   1
  -9  -2   2 36612.9 1614.95   1
   9  -2  -2 38746.8 1619.42   1
   9   2  -2 37478.4 1615.08   1
  -8   2   2 4470.84 212.724   1
   8   2  -2 4140.51 207.317   1
  -8  -2   2 4635.33 210.203   1
   8  -2  -2 4792.62 213.512   1
  -7   2   2 12639.8 532.660   1
   7   2  -2 11524.1 527.679   1
   7  -2  -2 12285.9 531.739   1
  -7  -2   2 12278.8 529.335   1
   6   2  -2 2916.32 133.918   1
  -6  -2   2 2747.07 133.938   1
  -5   2   2 2376.06 107.891   1
  -5  -2   2 2256.75 103.116   1
   5  -2  -2 2126.06 108.151   1
  -4  -2   2 223316. 9075.18   1
   4  -2  -2 200546. 9078.80   1
  -4   2   2 215023. 9079.42   1
   4   2  -2 219764. 9075.00   1
   3  -2  -2 7512.47 361.370   1
  -3  -2   2 8380.44 356.951   1
  -3   2   2 7792.37 361.656   1
   2  -2  -2 9238.90 381.944   1
   2   2  -2 9380.18 377.198   1
  -2  -2   2 8570.15 377.001   1
  -1  -2   2 82058.8 3304.05   1
   1  -2  -2 73055.1 3307.40   1
  -1   2   2 73143.4 3308.57   1
   1   2  -2 81698.8 3303.86   1
   0  -2  -2 59276.0 2419.28   1
   0   2   2 59070.7 2418.75   1
   0   2  -2 56413.0 2416.90   1
   0  -2   2 55115.2 2416.87   1
  -1  -2  -2 4248.08 198.375   1
   1   2   2 4356.69 198.704   1
  -1   2  -2 4520.37 197.982   1
   1  -2   2 4558.55 197.666   1
  -2  -2  -2 156506. 6081.10   1
   2   2   2 153982. 6080.75   1
   2  -2   2 141538. 6079.74   1
  -3   2  -2 33770.4 1425.20   1
  -3  -2  -2 33697.9 1425.75   1
   3  -2   2 34020.2 1425.11   1
   3   2   2 32591.8 1424.09   1
  -5   2  -2 66524.2 2784.41   1
   5  -2   2 65622.3 2783.14   1
   5   2   2 65298.0 2781.78   1
  -5  -2  -2 65318.3 2782.61   1
   6  -2   2 289.976 33.3157   1
   6   2   2 393.693 35.9627   1
  -6  -2  -2 363.144 37.3122   1
  -6   2  -2 361.532 38.3775   1
  -7   2  -2 26533.9 1007.67   1
  -7  -2  -2 24189.6 1004.47   1
   7   2   2 23785.2 1002.32   1
  -8   2  -2 24.0864 24.3582   1
  -8  -2  -2 4.68235 19.5374   1
   8  -2   2 9.26264 21.8729   1
   8   2   2 4.51443 20.5264   1
  -9   2  -2 20376.8 891.668   1
  -9  -2  -2 20491.1 890.316   1
   9  -2   2 20304.9 889.965   1
   9   2   2 20397.5 888.772   1
 -11   2  -2 7303.46 326.591   1
 -11  -2  -2 6631.92 323.946   1
  11  -2   2 6685.76 320.623   1
  11   2   2 6562.05 320.606   1
 -12   2  -2 6.32294 24.7226   1
 -12  -2  -2 24.4383 24.7268   1
  12  -2   2 36.3514 30.3427   1
  12   2   2 87.8406 29.9602   1
 -13   2  -2 2731.58 151.280   1
 -13  -2  -2 2523.47 147.514   1
  13  -2   2 2674.13 149.805   1
  13   2   2 2627.48 147.195   1
 -14   2  -2 1945.04 121.583   1
 -14  -2  -2 2070.49 123.296   1
  14   2   2 1900.02 119.754   1
  14  -2   2 1938.12 120.251   1
 -15   2  -2 3074.53 170.308   1
  15  -2   2 2939.47 167.193   1
 -16   2  -2 57.9480 28.3261   1
 -16  -2  -2 85.0370 32.6879   1
  16  -2   2 27.8922 24.1901   1
  16   2   2 13.7033 25.3313   1
 -17   2  -2 29.4736 30.2553   1
 -17  -2  -2 7.23715 28.7419   1
  17  -2   2-14.1352 23.8857   1
  17   2   2 7.02765 29.7725   1
 -18  -2  -2 51.7625 30.4066   1
  18   2   2 28.5085 26.8505   1
 -19  -2  -2 208.283 38.8191   1
  19  -2   2 207.217 40.8765   1
  19   2   2 152.855 36.8655   1
 -20   2  -2 37.6772 32.4039   1
 -20  -2  -2 7.53324 29.3977   1
  20   2   2-21.8742 29.4527   1
 -21   2  -2 144.425 37.8600   1
  21  -2   2 369.898 46.6200   1
 -22   2  -2 7.37173 28.7690   1
 -22  -2  -2 7.44445 26.8980   1
  22  -2   2 7.39103 30.8355   1
  22   2   2 14.4000 26.5513   1
 -23   2  -2 57.7926 36.9545   1
  23  -2   2 29.3593 33.8520   1
 -24  -2  -2 7.25628 34.6909   1
 -24   2  -2 7.28117 29.9094   1
  24  -2   2 34.9597 34.9825   1
  24   2   2 34.5588 36.4114   1
 -25   2  -2 7.10572 26.2011   1
 -25  -2  -2-14.2276 25.7009   1
  25   2   2 27.1447 32.4331   1
  25  -2   2-6.76159 29.5000   1
 -26   3   2 22.1680 24.3929   1
  26  -3  -2 28.7969 27.6072   1
 -25   3   2 22.6023 30.9349   1
  25  -3  -2-21.9218 32.3327   1
  25   3  -2-7.28124 32.6620   1
 -24   3   2 7.52398 32.3537   1
 -24  -3   2 15.3005 25.8538   1
  24  -3  -2-52.3932 39.4183   1
  24   3  -2 7.29994 27.9730   1
 -23  -3   2-30.4966 28.6729   1
  23   3  -2 7.25831 30.2829   1
 -22   3   2 7.66721 31.4816   1
 -22  -3   2 7.50154 27.1017   1
  22  -3  -2-14.7080 31.6230   1
  22   3  -2-14.5674 30.8566   1
 -21   3   2 198.687 43.9642   1
 -21  -3   2 193.422 39.1861   1
  21  -3  -2 227.425 45.6203   1
  21   3  -2 281.601 42.9975   1
 -20   3   2 52.0629 30.1661   1
 -20  -3   2 66.2972 33.5988   1
  20  -3  -2 80.1263 35.3311   1
  20   3  -2 63.7563 31.8948   1
 -19   3   2 208.212 42.7061   1
 -19  -3   2 245.772 40.5285   1
  19  -3  -2 220.020 40.8477   1
  19   3  -2 179.481 37.0865   1
 -18   3   2 160.433 38.2017   1
  18  -3  -2 237.607 40.4749   1
 -17  -3   2 592.026 58.6240   1
  17   3  -2 603.098 58.6108   1
 -16   3   2 1165.03 89.1711   1
 -16  -3   2 1432.35 92.0761   1
  16  -3  -2 1181.13 88.3698   1
  16   3  -2 1194.49 86.7560   1
 -15   3   2 2303.19 130.715   1
 -15  -3   2 2115.27 126.726   1
  15  -3  -2 2228.47 128.896   1
  15   3  -2 2106.05 126.528   1
 -14   3   2 997.430 75.3691   1
  14   3  -2 971.177 71.9883   1
 -13   3   2 481.707 52.0769   1
  13  -3  -2 457.107 48.0965   1
 -12  -3   2 1294.80 86.0336   1
  12   3  -2 1449.66 88.2321   1
 -11   3   2 26895.4 1151.37   1
  11  -3  -2 26248.7 1150.33   1
  11   3  -2 26533.5 1146.37   1
 -10   3   2 15497.5 668.876   1
  10   3  -2 15271.4 662.612   1
 -10  -3   2 14340.7 662.568   1
  10  -3  -2 15471.4 667.735   1
  -9   3   2 818.188 60.3899   1
   9   3  -2 896.820 58.4207   1
   9  -3  -2 959.943 62.4294   1
  -9  -3   2 856.034 58.8356   1
  -8   3   2 3807.53 184.258   1
   8   3  -2 3600.80 177.726   1
   8  -3  -2 3836.02 184.274   1
  -8  -3   2 3838.34 181.127   1
  -7   3   2 286.213 31.9499   1
   7  -3  -2 282.526 31.9437   1
  -6  -3   2 28149.1 1206.70   1
   6   3  -2 29981.5 1207.66   1
  -6   3   2 30245.5 1213.36   1
   5   3  -2 27542.8 1115.94   1
  -5  -3   2 24953.9 1114.44   1
   4  -3  -2 61034.9 2529.94   1
  -4  -3   2 58822.0 2524.87   1
   4   3  -2 60831.6 2524.43   1
  -4   3   2 58411.1 2528.89   1
   3  -3  -2 5255.39 254.954   1
  -3   3   2 5149.96 254.987   1
   3   3  -2 6057.33 250.806   1
  -3  -3   2 6016.53 250.715   1
   2  -3  -2 16260.2 631.338   1
  -2   3   2 15781.5 631.298   1
   2   3  -2 16998.6 626.779   1
  -1  -3   2 127020. 4972.20   1
   1   3  -2 130670. 4972.16   1
  -1   3   2 128288. 4976.23   1
   0  -3  -2 52839.7 2204.08   1
   0   3  -2 51112.7 2201.49   1
   0  -3   2 52456.5 2201.79   1
   1   3   2 8293.31 341.354   1
  -1   3  -2 7877.39 340.163   1
   1  -3   2 8022.22 339.650   1
  -2  -3  -2 9581.26 440.462   1
   2   3   2 10761.4 441.859   1
  -2   3  -2 9951.23 440.033   1
   2  -3   2 10008.6 440.302   1
  -4  -3  -2 2029.35 107.836   1
   4   3   2 2128.05 109.027   1
   4  -3   2 2059.80 108.943   1
  -4   3  -2 2157.46 110.143   1
  -5   3  -2 1220.05 75.2986   1
  -5  -3  -2 1137.32 74.5795   1
   5   3   2 1168.31 74.2207   1
  -6   3  -2 14873.5 651.216   1
  -6  -3  -2 14396.4 648.919   1
   6  -3   2 15057.7 650.594   1
   6   3   2 14945.4 648.032   1
  -7   3  -2 14615.0 609.550   1
   7   3   2 13017.5 603.314   1
  -7  -3  -2 13534.7 605.664   1
   7  -3   2 13940.2 607.495   1
   8   3   2 391.893 38.5711   1
  -8  -3  -2 361.122 37.1733   1
   8  -3   2 381.850 40.5996   1
  -8   3  -2 300.702 38.1665   1
  -9   3  -2 7449.37 336.915   1
  -9  -3  -2 7187.65 332.937   1
   9  -3   2 7253.39 332.210   1
   9   3   2 6649.52 329.875   1
 -10   3  -2 9669.76 440.111   1
  10  -3   2 9475.26 439.025   1
 -11   3  -2 1838.06 111.431   1
 -11  -3  -2 1684.13 106.523   1
  11  -3   2 1709.80 106.808   1
  11   3   2 1828.06 109.240   1
 -12   3  -2 6194.19 300.063   1
 -12  -3  -2 6307.75 298.859   1
  12  -3   2 5919.59 295.934   1
  12   3   2 6248.68 297.639   1
 -13   3  -2 168.060 34.0090   1
 -13  -3  -2 128.723 31.2141   1
  13  -3   2 133.093 30.0434   1
 -14   3  -2 437.668 49.2644   1
 -14  -3  -2 374.862 48.4752   1
  14   3   2 336.889 47.8570   1
 -15   3  -2 2453.86 144.723   1
  15  -3   2 2352.84 140.837   1
 -16   3  -2 94.0435 35.0185   1
 -16  -3  -2 49.9321 23.5783   1
  16   3   2 34.0588 22.5208   1
 -17   3  -2 124.212 33.1697   1
 -17  -3  -2 152.281 37.0200   1
  17  -3   2 201.187 37.8259   1
  17   3   2 230.123 38.5112   1
 -18  -3  -2 29.3545 32.4721   1
  18   3   2-35.4747 33.5030   1
 -19   3  -2 317.867 46.1252   1
 -19  -3  -2 295.030 46.3391   1
  19  -3   2 341.180 46.5950   1
  19   3   2 265.149 45.7398   1
 -20   3  -2 232.820 43.3247   1
  20  -3   2 256.295 44.6472   1
  20   3   2 215.896 44.5527   1
 -21   3  -2 37.2631 28.1366   1
  21  -3   2 81.5548 31.0311   1
 -22   3  -2 149.100 40.6061   1
 -22  -3  -2 97.0215 32.8165   1
  22  -3   2 116.648 40.7963   1
  22   3   2 56.9624 28.5711   1
 -23   3  -2 7.47954 26.4528   1
  23  -3   2-7.03791 26.9686   1
 -24  -3  -2 21.9069 31.4179   1
  24   3   2 27.9574 32.2059   1
 -25  -3  -2-14.2927 30.2813   1
 -25   3  -2 70.1241 36.2050   1
  25   3   2 6.85646 33.9250   1
  25  -3   2-6.82829 32.6405   1
 -25   4   2-7.40356 30.8866   1
  25  -4  -2-7.32324 34.5817   1
 -24   4   2 30.4560 32.7439   1
 -24  -4   2 23.0749 33.5604   1
  24  -4  -2-14.5023 33.8229   1
  24   4  -2 7.42538 34.1999   1
 -23   4   2 38.3947 32.0366   1
 -23  -4   2-7.69536 27.8046   1
  23  -4  -2 7.37732 33.5396   1
  23   4  -2 7.38339 28.8147   1
 -22   4   2 152.624 41.1889   1
 -22  -4   2 99.2469 34.9638   1
  22  -4  -2 117.877 39.7798   1
  22   4  -2 43.8545 33.4964   1
 -21   4   2 129.671 40.7103   1
  21  -4  -2 183.074 42.6917   1
 -20  -4   2 251.471 45.1304   1
  20   4  -2 232.287 42.7498   1
 -19   4   2 172.869 40.7295   1
 -19  -4   2 86.3727 34.0237   1
  19  -4  -2 144.916 42.4365   1
  19   4  -2 123.612 36.2353   1
 -18   4   2 88.5911 31.3669   1
 -18  -4   2 160.783 37.2930   1
  18  -4  -2 138.157 34.6869   1
  18   4  -2 186.688 37.2726   1
 -17   4   2 49.3856 29.6233   1
 -17  -4   2 67.3323 27.8506   1
  17  -4  -2 135.783 35.9128   1
  17   4  -2 76.9466 28.1772   1
 -16  -4   2 717.500 63.8167   1
  16  -4  -2 607.159 60.7628   1
  16   4  -2 640.057 59.8083   1
 -15   4   2 62.9713 29.8228   1
  15  -4  -2 86.1530 29.9397   1
  15   4  -2 64.5903 26.1886   1
 -15  -4   2 98.6491 28.9441   1
 -14   4   2 272.296 42.0570   1
  14   4  -2 183.654 31.7755   1
 -14  -4   2 286.336 37.1683   1
  14  -4  -2 222.839 38.6810   1
 -13   4   2-6.24225 21.0953   1
  13  -4  -2 5.99608 19.7750   1
 -12   4   2 256.584 37.9044   1
  12  -4  -2 275.764 39.0218   1
 -12  -4   2 186.127 31.6632   1
  12   4  -2 197.050 31.1603   1
  11   4  -2 1456.77 87.1557   1
 -11  -4   2 1339.91 86.2484   1
 -10   4   2 13470.9 577.768   1
  10   4  -2 12809.0 571.505   1
  10  -4  -2 12591.2 575.354   1
  -9  -4   2 4523.40 207.815   1
  -9   4   2 3936.04 212.027   1
   9   4  -2 4469.02 207.106   1
   9  -4  -2 4313.27 211.762   1
  -8  -4   2 2289.10 123.579   1
  -8   4   2 2574.54 130.913   1
   8   4  -2 2403.05 125.254   1
   8  -4  -2 2534.80 130.744   1
  -7  -4   2 5166.67 221.359   1
  -7   4   2 4744.27 224.874   1
   7  -4  -2 4421.59 223.236   1
   7   4  -2 4581.71 219.213   1
  -6   4   2 30453.6 1234.07   1
   6  -4  -2 27256.4 1229.39   1
   5  -4  -2 2362.31 120.899   1
  -5  -4   2 2505.35 116.995   1
  -5   4   2 2352.61 120.767   1
   5   4  -2 2227.43 114.917   1
   4  -4  -2 7806.54 348.868   1
   4   4  -2 7593.53 343.723   1
  -4   4   2 7839.51 348.958   1
  -4  -4   2 8003.24 344.318   1
  -3  -4   2 7988.98 359.133   1
   3   4  -2 8388.56 359.693   1
  -2  -4   2 27551.8 1120.82   1
   2   4  -2 25222.8 1118.50   1
   1   4  -2 780.080 44.9475   1
  -1  -4   2 630.517 44.0284   1
   0   4  -2 40418.7 1712.89   1
   0  -4   2 40339.3 1713.31   1
  -1   4  -2 2478.72 124.500   1
   1  -4   2 2611.95 125.431   1
   2   4   2 147229. 5918.86   1
  -2  -4  -2 133875. 5917.57   1
  -3   4  -2 22216.3 942.504   1
   3  -4   2 23352.4 943.785   1
   3   4   2 22725.7 942.632   1
  -4   4  -2 25925.1 1166.59   1
   4  -4   2 26789.0 1167.72   1
   4   4   2 28573.9 1168.02   1
  -4  -4  -2 27576.6 1167.28   1
  -5   4  -2 20369.3 886.364   1
   5  -4   2 20227.9 886.535   1
   5   4   2 20832.9 885.512   1
  -5  -4  -2 20357.8 885.909   1
  -6   4  -2 776.578 57.2665   1
  -6  -4  -2 691.465 53.7720   1
   6   4   2 705.639 53.7501   1
   6  -4   2 756.879 56.1450   1
  -7  -4  -2 329.737 38.3244   1
   7   4   2 392.885 40.0093   1
  -7   4  -2 367.600 40.2915   1
   7  -4   2 344.098 38.4713   1
  -8  -4  -2 94.1719 26.3906   1
   8   4   2 77.2302 23.6633   1
  -8   4  -2 137.363 30.9232   1
   8  -4   2 72.8581 27.9465   1
   9   4   2 325.435 38.9123   1
  -9  -4  -2 228.567 36.3221   1
 -10   4  -2 774.062 65.4095   1
 -10  -4  -2 762.057 65.2232   1
  10   4   2 929.328 66.0189   1
  10  -4   2 836.460 67.3959   1
 -11   4  -2 3815.61 189.579   1
 -11  -4  -2 3525.54 182.797   1
  11   4   2 3528.39 181.722   1
  11  -4   2 3125.66 178.245   1
 -12   4  -2 3258.03 170.441   1
 -12  -4  -2 3306.97 168.234   1
  12   4   2 2816.71 162.457   1
  12  -4   2 2888.44 164.546   1
 -13   4  -2 928.600 76.5166   1
 -13  -4  -2 1145.14 81.0816   1
  13   4   2 876.203 71.9684   1
  13  -4   2 986.257 76.5551   1
  14   4   2 2137.66 132.293   1
 -14  -4  -2 2429.23 137.101   1
 -15   4  -2 209.850 41.7049   1
 -15  -4  -2 124.635 35.4423   1
  15   4   2 79.2456 29.3392   1
  15  -4   2 144.889 36.7557   1
 -16   4  -2 7.39102 29.8749   1
 -16  -4  -2 42.6460 30.1314   1
  16  -4   2 28.3296 30.9197   1
 -17   4  -2 59.9797 36.3876   1
 -17  -4  -2 58.1437 28.5291   1
  17   4   2 110.873 35.5393   1
  17  -4   2 64.3471 31.7858   1
 -18   4  -2 37.4829 32.3089   1
  18  -4   2 65.1887 35.4982   1
 -19   4  -2 90.5553 32.3928   1
 -19  -4  -2 149.959 39.0568   1
  19   4   2 142.752 34.9094   1
  19  -4   2 116.552 35.6118   1
 -20  -4  -2 30.1160 31.8956   1
  20   4   2 7.20705 27.6171   1
  20  -4   2-21.9298 29.0302   1
 -21   4  -2-7.56013 34.8339   1
  21   4   2 50.6281 37.3513   1
 -21  -4  -2 30.1522 35.6109   1
 -22   4  -2 7.38928 28.3175   1
 -22  -4  -2 37.5389 31.3221   1
  22   4   2 7.21283 30.5583   1
  22  -4   2-7.24989 27.7834   1
 -23   4  -2-21.8244 33.0710   1
 -23  -4  -2 7.37201 24.3129   1
  23   4   2 7.18199 26.4820   1
  23  -4   2 7.18545 36.3277   1
 -24   4  -2 21.6141 35.2432   1
 -24  -4  -2-14.3978 28.5891   1
  24   4   2 14.1685 30.4628   1
  24  -4   2-27.6815 31.0432   1
  25   4   2-20.7796 32.7077   1
 -25  -4  -2 21.0638 24.2872   1
 -26   5   2-7.20409 30.9779   1
  26  -5  -2 7.07175 33.7975   1
 -25   5   2-14.9060 32.9776   1
  25  -5  -2 7.10867 34.3764   1
  24   5  -2 15.0954 35.6457   1
 -23   5   2 188.272 42.9849   1
 -23  -5   2 121.524 37.1076   1
  23   5  -2 75.1163 35.4315   1
  23  -5  -2 125.433 36.8818   1
  22   5  -2 44.6826 32.0787   1
 -22  -5   2 45.3179 31.5651   1
 -21   5   2 7.70919 33.1504   1
  21  -5  -2-14.7234 31.6563   1
 -20   5   2 7.65697 27.0815   1
 -20  -5   2 7.35490 30.1999   1
  20   5  -2 36.1774 31.5680   1
  20  -5  -2-14.6016 26.3772   1
 -19  -5   2 28.8433 30.6164   1
  19   5  -2 35.3847 28.1796   1
  19  -5  -2-7.12718 30.7160   1
 -18   5   2 72.9206 31.8944   1
  18   5  -2 48.2007 28.3633   1
 -18  -5   2 42.0798 28.4184   1
 -17   5   2 86.6158 34.5941   1
 -17  -5   2 27.1469 28.4309   1
  17   5  -2 73.2721 31.5608   1
  17  -5  -2 62.1456 34.2579   1
 -16   5   2 87.6728 35.3786   1
  16   5  -2 192.361 36.1511   1
  16  -5  -2 125.884 35.0150   1
 -16  -5   2 124.078 29.8420   1
  15  -5  -2 924.115 74.5589   1
 -15  -5   2 1047.18 75.9599   1
 -15   5   2 931.593 76.3589   1
  15   5  -2 1048.72 76.4518   1
 -14   5   2 238.785 40.3604   1
  14  -5  -2 256.283 41.7323   1
  14   5  -2 221.566 36.5571   1
 -14  -5   2 230.945 37.3424   1
 -13   5   2 6836.72 336.232   1
  13  -5  -2 7186.38 336.958   1
  13   5  -2 7176.67 332.570   1
 -13  -5   2 7046.61 332.508   1
 -12   5   2 4818.56 217.569   1
 -12  -5   2 4380.32 210.286   1
  12   5  -2 4342.81 210.602   1
 -11   5   2 2668.99 152.762   1
 -11  -5   2 3119.88 152.091   1
  11  -5  -2 2696.28 151.162   1
 -10   5   2 2757.39 152.404   1
  10   5  -2 2743.80 147.276   1
 -10  -5   2 2895.41 149.321   1
  10  -5  -2 2958.19 153.516   1
  -9   5   2 1521.17 96.9126   1
   9   5  -2 1646.18 94.0213   1
   9  -5  -2 1676.24 98.7168   1
  -8   5   2 75.9508 23.1136   1
   8   5  -2 63.6169 20.2825   1
  -8  -5   2 87.5290 21.1265   1
   8  -5  -2 37.9234 18.6944   1
  -7   5   2 11811.1 502.274   1
   7   5  -2 10836.2 495.119   1
  -7  -5   2 11165.2 496.310   1
   7  -5  -2 11140.9 499.538   1
  -6   5   2 10292.0 445.231   1
  -6  -5   2 9593.06 437.551   1
   6  -5  -2 9814.83 443.742   1
   6   5  -2 9972.94 437.789   1
   5  -5  -2 28082.9 1195.10   1
   5   5  -2 27094.3 1188.81   1
  -5  -5   2 28075.6 1189.31   1
  -5   5   2 28110.3 1195.53   1
  -4   5   2 39565.0 1655.79   1
   4  -5  -2 38069.2 1655.48   1
  -3   5   2 1085.69 63.1511   1
   3  -5  -2 825.075 62.3747   1
   2  -5  -2 180.194 23.3407   1
  -2   5   2 130.223 21.6762   1
   1  -5  -2 4387.53 205.783   1
  -1   5   2 4320.07 205.379   1
   0  -5  -2 3.48196 17.4211   1
   0   5   2 17.0796 16.7155   1
  -1  -5  -2 80877.9 3517.86   1
   1   5   2 83962.0 3517.34   1
  -1   5  -2 84108.8 3516.77   1
   1  -5   2 83577.7 3517.49   1
   2   5   2 54.5570 20.4446   1
  -2  -5  -2 65.8997 21.2735   1
  -2   5  -2 80.8875 19.0893   1
   2  -5   2 63.6876 17.9189   1
  -3   5  -2 13308.3 584.353   1
   3  -5   2 13696.6 583.620   1
   3   5   2 12813.2 581.972   1
  -3  -5  -2 13370.2 584.135   1
  -4   5  -2 615.855 52.0405   1
   4  -5   2 705.146 53.9729   1
   4   5   2 721.355 52.4973   1
  -4  -5  -2 773.999 53.8736   1
  -5   5  -2 26.4563 19.3120   1
   5  -5   2 70.5210 23.9454   1
   5   5   2 43.8149 21.5000   1
  -5  -5  -2 26.3709 20.3123   1
  -6   5  -2 3103.51 153.585   1
   6  -5   2 2705.57 151.057   1
   6   5   2 2914.22 151.148   1
  -6  -5  -2 2891.79 150.318   1
  -7   5  -2 1257.15 81.0115   1
  -7  -5  -2 1277.93 79.0426   1
   7  -5   2 1036.40 76.5692   1
   7   5   2 1200.19 77.9132   1
   8   5   2 686.802 55.6180   1
  -8  -5  -2 589.481 52.9318   1
   9  -5   2 9281.55 433.866   1
  -9   5  -2 9622.69 437.300   1
 -10  -5  -2 629.606 56.1348   1
 -10   5  -2 676.971 62.0667   1
  10  -5   2 579.525 57.1833   1
  10   5   2 538.154 54.0847   1
 -11  -5  -2 4390.58 217.321   1
 -11   5  -2 3902.90 215.846   1
  11  -5   2 4404.87 219.200   1
  11   5   2 4365.11 216.969   1
 -12  -5  -2 2422.81 136.872   1
 -12   5  -2 2417.82 140.072   1
  12  -5   2 2213.85 134.593   1
  12   5   2 2379.75 136.260   1
 -13  -5  -2 1738.39 109.824   1
 -13   5  -2 1725.58 110.137   1
  13   5   2 1584.02 105.365   1
  13  -5   2 1621.30 105.529   1
  14  -5   2-13.5304 29.1035   1
 -14   5  -2-28.0716 33.9481   1
  15  -5   2 1277.68 92.5194   1
 -15  -5  -2 1138.15 90.7345   1
 -16   5  -2 126.957 37.8550   1
 -16  -5  -2 164.501 37.8320   1
  16   5   2 271.677 42.5426   1
  16  -5   2 223.594 40.4307   1
  17   5   2 7.12549 29.8448   1
 -17  -5  -2 130.637 35.6022   1
 -18   5  -2 83.9834 36.3566   1
  18  -5   2 138.078 39.6615   1
 -19   5  -2 22.7439 32.6590   1
 -19  -5  -2 7.41283 25.1280   1
  19   5   2 94.8140 31.4233   1
  19  -5   2 58.2027 34.8260   1
 -20   5  -2-7.48264 33.1108   1
 -20  -5  -2 7.42870 23.2458   1
  20   5   2 21.9503 26.9816   1
  20  -5   2 7.32780 32.4257   1
 -21   5  -2-22.6431 35.2081   1
 -21  -5  -2 7.42261 28.9710   1
  21   5   2 14.6421 30.5468   1
  21  -5   2 57.9625 32.5063   1
 -22   5  -2-7.43062 26.2801   1
 -22  -5  -2 7.37736 33.5373   1
  22   5   2-7.29086 36.0679   1
  22  -5   2 14.2582 26.2871   1
 -23   5  -2 7.22779 27.1860   1
 -23  -5  -2 21.8637 27.4119   1
  23   5   2 21.7158 25.6087   1
  23  -5   2 7.04730 29.4058   1
 -24   5  -2 35.0141 35.0305   1
  24  -5   2-7.02018 33.1545   1
 -26   6   2 7.19145 26.5167   1
  26  -6  -2-6.89960 28.3295   1
 -25   6   2 36.9249 29.8430   1
  25  -6  -2 7.08869 30.9399   1
 -24   6   2-7.39889 31.8215   1
  24  -6  -2-21.7452 36.2592   1
 -23   6   2-7.62988 29.2407   1
  23  -6  -2-14.5528 31.7491   1
 -22   6   2 76.9268 33.1858   1
 -22  -6   2 30.6580 32.0843   1
  22   6  -2 68.6007 36.5258   1
  22  -6  -2 73.7478 35.3461   1
 -21   6   2 15.4478 34.1882   1
 -21  -6   2 37.9418 32.6431   1
  21   6  -2 22.6414 34.7694   1
  21  -6  -2 14.5666 29.9189   1
 -20   6   2 53.1118 35.8761   1
 -20  -6   2 22.3783 25.8691   1
  20   6  -2 44.7349 28.6308   1
  20  -6  -2 65.0634 35.8116   1
 -19   6   2 14.9199 29.6273   1
 -19  -6   2 29.2318 30.4879   1
  19   6  -2-7.30648 29.5139   1
  19  -6  -2-7.20209 30.9709   1
 -18   6   2 419.552 54.0586   1
  18  -6  -2 547.136 58.3879   1
 -18  -6   2 448.935 54.3780   1
  18   6  -2 462.997 54.6118   1
 -17   6   2 203.524 42.5219   1
  17  -6  -2 289.416 45.2251   1
 -16   6   2 544.574 58.7072   1
 -16  -6   2 461.581 53.8765   1
  16  -6  -2 571.292 57.6004   1
  16   6  -2 545.357 56.4576   1
 -15  -6   2 329.058 42.7073   1
  15   6  -2 255.534 40.1673   1
 -14  -6   2 341.961 42.0714   1
  14  -6  -2 433.093 49.8065   1
  14   6  -2 438.402 47.8740   1
 -13   6   2 212.592 39.9771   1
 -13  -6   2 189.353 34.7263   1
  13   6  -2 173.984 33.2565   1
  13  -6  -2 188.443 39.5656   1
  12  -6  -2 685.752 61.5557   1
 -12   6   2 772.972 65.1325   1
  11   6  -2 520.309 51.8717   1
 -11  -6   2 540.876 52.1277   1
  11  -6  -2 664.331 58.4661   1
 -10   6   2 670.033 55.9983   1
  10   6  -2 565.276 50.0010   1
 -10  -6   2 549.559 52.1625   1
  10  -6  -2 561.389 52.8696   1
   9   6  -2 5285.65 253.441   1
  -9  -6   2 5398.19 256.343   1
  -8   6   2 12667.0 545.823   1
   8   6  -2 11460.8 536.442   1
   8  -6  -2 12522.9 544.815   1
  -7   6   2 632.396 54.5023   1
  -7  -6   2 740.302 51.5446   1
   7   6  -2 719.356 50.6406   1
  -6   6   2 2843.48 147.866   1
   6  -6  -2 2795.76 147.271   1
   6   6  -2 2977.38 143.725   1
  -6  -6   2 2650.86 142.336   1
  -5  -6   2 24207.5 1020.46   1
  -5   6   2 23797.7 1025.66   1
   5  -6  -2 23492.3 1024.99   1
   5   6  -2 23266.2 1018.94   1
  -4  -6   2 164.632 23.9703   1
  -4   6   2 156.127 27.7389   1
   4  -6  -2 125.281 27.0808   1
   4   6  -2 173.066 25.3025   1
  -3  -6   2 1279.51 75.2515   1
  -3   6   2 1437.14 81.0696   1
   3  -6  -2 1249.27 78.9072   1
   3   6  -2 1232.07 74.6100   1
  -2  -6   2 5021.20 242.991   1
   2  -6  -2 5152.54 246.383   1
  -2   6   2 5187.54 246.527   1
   2   6  -2 5619.68 244.198   1
  -1  -6   2 322.364 32.4169   1
   1  -6  -2 294.598 33.7527   1
  -1   6   2 305.579 32.6720   1
   1   6  -2 266.693 32.6387   1
   0  -6  -2 13023.0 541.428   1
   0   6  -2 11970.3 537.083   1
   0  -6   2 11597.4 536.296   1
   0   6   2 12461.6 539.978   1
  -1  -6  -2 41886.7 1899.24   1
  -1   6  -2 45426.6 1898.76   1
   1  -6   2 44896.8 1899.07   1
   1   6   2 46187.9 1900.93   1
  -2  -6  -2 82607.1 3511.01   1
   2   6   2 85972.6 3512.59   1
   2  -6   2 82075.8 3510.64   1
  -2   6  -2 81201.4 3510.08   1
  -3  -6  -2 9937.25 445.205   1
  -3   6  -2 9545.22 444.536   1
   3  -6   2 10203.9 445.778   1
   3   6   2 10030.9 445.355   1
  -4   6  -2 6432.35 290.347   1
   4  -6   2 6180.68 288.655   1
   4   6   2 6126.45 287.738   1
  -4  -6  -2 6004.35 287.815   1
  -5   6  -2 23433.5 1003.79   1
   5  -6   2 22705.8 1002.95   1
   5   6   2 23468.7 1002.38   1
  -5  -6  -2 22877.7 1002.88   1
  -6   6  -2 1355.72 93.1979   1
   6  -6   2 1560.78 95.5467   1
   6   6   2 1728.66 95.7421   1
  -6  -6  -2 1598.65 95.4541   1
   7   6   2 147.467 29.6693   1
  -7  -6  -2 73.9540 25.0488   1
   8  -6   2 5.56103 25.2965   1
  -8   6  -2 39.9247 27.2736   1
   9  -6   2 1246.17 87.5368   1
  -9  -6  -2 1145.56 83.9528   1
  -9   6  -2 1341.50 89.7258   1
   9   6   2 1355.70 88.0239   1
 -10   6  -2 25.5056 29.0064   1
  10  -6   2 12.4330 29.7291   1
  10   6   2 35.6255 25.5540   1
 -10  -6  -2 24.1162 25.1737   1
  11  -6   2 6024.27 307.311   1
 -11  -6  -2 6627.68 309.065   1
  11   6   2 6318.74 307.196   1
 -11   6  -2 6560.69 310.782   1
 -12  -6  -2 45.5040 28.3653   1
  12   6   2-6.43475 26.4256   1
  12  -6   2 46.2777 31.6000   1
 -12   6  -2-27.9272 30.0263   1
  13   6   2 412.568 50.7444   1
  13  -6   2 457.151 53.7700   1
 -13   6  -2 492.495 56.1947   1
  14  -6   2 351.214 47.6745   1
 -14  -6  -2 399.124 50.3297   1
 -14   6  -2 421.980 54.9102   1
  15  -6   2 483.712 54.5063   1
 -15  -6  -2 506.763 54.9405   1
  15   6   2 445.276 53.3877   1
 -15   6  -2 481.627 55.4033   1
  16  -6   2 21.2882 32.6871   1
 -16  -6  -2 14.3837 30.4747   1
  16   6   2 21.5864 33.9837   1
 -16   6  -2 7.37476 33.5322   1
  17  -6   2 121.351 30.5146   1
 -17  -6  -2 65.7368 33.4541   1
  17   6   2 124.411 37.9983   1
 -17   6  -2 75.4459 28.6620   1
  18  -6   2 502.613 56.1613   1
 -18  -6  -2 333.190 53.1855   1
  18   6   2 490.501 58.4608   1
 -18   6  -2 534.796 60.4437   1
  19  -6   2 139.245 39.8161   1
 -19  -6  -2 141.716 35.3191   1
  19   6   2 112.355 35.0317   1
 -19   6  -2 206.420 46.5504   1
  20  -6   2 21.7396 32.9803   1
 -20  -6  -2 22.5052 26.5784   1
  20   6   2 45.0089 35.4573   1
 -20   6  -2 68.3122 37.1629   1
 -21  -6  -2 285.024 47.8499   1
  21  -6   2 202.774 43.4242   1
  21   6   2 290.901 50.3773   1
  22  -6   2-21.1819 30.8052   1
 -22  -6  -2-7.47341 29.6800   1
  22   6   2 66.6073 34.5186   1
 -22   6  -2-14.7724 33.5780   1
 -23  -6  -2 22.2049 29.9026   1
  23   6   2 7.30376 29.0117   1
 -24   6  -2 21.0660 30.2091   1
  24  -6   2 13.5314 30.7705   1
  24   6   2 35.6959 37.2393   1
  25  -7  -2-21.0831 38.0888   1
 -25   7   2-7.17432 32.1878   1
  24  -7  -2 14.2285 28.7363   1
 -24   7   2-7.45808 29.6188   1
 -22  -7   2 200.887 40.6124   1
  22  -7  -2 173.689 37.3800   1
 -22   7   2 199.486 43.3979   1
  22   7  -2 154.505 41.3980   1
 -21  -7   2 91.7109 35.7008   1
  21   7  -2 7.63125 30.8882   1
  20  -7  -2 7.27077 32.6152   1
 -20   7   2-15.0627 34.6850   1
  19   7  -2 680.529 66.9019   1
 -19   7   2 625.262 64.8295   1
 -19  -7   2 659.454 64.4985   1
  18   7  -2 167.009 36.4920   1
 -18  -7   2 138.031 38.4244   1
 -17   7   2 886.394 76.8414   1
 -17  -7   2 751.542 73.4995   1
  17   7  -2 841.129 74.6143   1
  17  -7  -2 951.386 76.6693   1
 -16  -7   2 75.7231 30.5954   1
  16  -7  -2 65.3622 29.9583   1
 -16   7   2 43.9659 27.1722   1
  16   7  -2 96.1638 33.3411   1
 -15  -7   2 178.930 36.8445   1
  15  -7  -2 105.168 33.4078   1
  15   7  -2 72.7726 33.3904   1
 -15   7   2 78.8374 34.1371   1
 -14  -7   2 1580.04 107.267   1
  14   7  -2 1795.25 110.763   1
 -13  -7   2 73.2045 30.3275   1
  13  -7  -2 51.3857 26.1178   1
 -13   7   2 86.1515 30.2756   1
  13   7  -2 79.4241 27.9357   1
 -12  -7   2 1857.27 109.621   1
  12  -7  -2 1644.82 108.133   1
  12   7  -2 1629.75 106.764   1
 -12   7   2 1924.23 113.387   1
 -11   7   2 4438.23 221.422   1
  11  -7  -2 4252.15 220.310   1
 -10  -7   2 5156.86 259.239   1
  10  -7  -2 5592.78 264.261   1
 -10   7   2 5376.17 262.580   1
  10   7  -2 5384.58 258.872   1
  -9  -7   2 8966.57 403.525   1
   9  -7  -2 8591.81 408.702   1
   9   7  -2 9159.74 404.169   1
  -9   7   2 8600.79 407.880   1
  -8  -7   2 7326.89 333.250   1
   8   7  -2 7040.62 330.869   1
   7  -7  -2 2937.17 154.084   1
   7   7  -2 2726.05 147.644   1
  -7   7   2 2918.77 153.749   1
   6  -7  -2 61.7423 25.0367   1
  -6  -7   2 60.8800 20.9690   1
  -6   7   2 66.5175 27.3524   1
   6   7  -2 73.7833 20.1817   1
   5   7  -2 5359.99 240.629   1
  -5   7   2 5336.72 244.676   1
   5  -7  -2 4477.98 240.468   1
  -5  -7   2 5016.51 239.561   1
   4   7  -2 9793.21 422.222   1
  -4   7   2 9659.01 426.256   1
   4  -7  -2 9181.19 425.768   1
  -4  -7   2 8966.35 420.710   1
   3   7  -2 5943.95 288.751   1
  -3   7   2 6555.53 294.241   1
   3  -7  -2 5972.37 292.952   1
  -3  -7   2 6784.29 293.367   1
  -2  -7   2 1021.58 69.1273   1
   2  -7  -2 1118.40 72.5810   1
  -2   7   2 1162.80 73.1243   1
   2   7  -2 1135.21 71.4361   1
  -1   7   2 11608.0 523.325   1
   1   7  -2 12280.2 521.042   1
  -1  -7   2 11432.2 519.841   1
   1  -7  -2 11656.0 523.217   1
   0   7   2 20631.3 935.519   1
   0   7  -2 21997.4 934.258   1
   0  -7   2 21679.8 933.984   1
   0  -7  -2 22015.3 938.235   1
   1   7   2 5730.21 270.267   1
  -1   7  -2 5863.41 269.988   1
   1  -7   2 5715.11 269.127   1
  -1  -7  -2 5669.07 269.939   1
   2   7   2 5497.36 284.728   1
   2  -7   2 6214.97 283.156   1
  -2   7  -2 6126.17 282.429   1
  -2  -7  -2 6235.68 284.207   1
  -3  -7  -2 3239.20 166.448   1
  -3   7  -2 3130.70 165.587   1
   3  -7   2 3425.75 167.955   1
  -4  -7  -2 27112.4 1166.38   1
  -4   7  -2 27316.8 1168.34   1
   4  -7   2 25413.7 1162.85   1
   4   7   2 28269.9 1167.37   1
  -5   7  -2 839.577 64.5033   1
   5  -7   2 905.097 66.4168   1
   5   7   2 854.114 63.8964   1
  -5  -7  -2 826.131 63.2291   1
   6   7   2 9052.28 402.303   1
  -6  -7  -2 8470.86 401.422   1
   7  -7   2 5287.08 268.212   1
  -7   7  -2 5859.54 271.169   1
  -8   7  -2 150.071 36.6057   1
   8  -7   2 177.553 34.2210   1
   8   7   2 224.389 35.9222   1
  -8  -7  -2 214.957 35.3407   1
  -9   7  -2 373.399 46.9921   1
  -9  -7  -2 356.621 43.2688   1
   9  -7   2 242.713 38.5717   1
   9   7   2 354.888 44.0167   1
  10  -7   2 15380.8 693.485   1
  10   7   2 16393.3 696.272   1
 -10  -7  -2 16787.8 695.897   1
  11  -7   2 2225.63 128.286   1
 -11  -7  -2 1966.54 123.364   1
 -11   7  -2 2228.37 128.691   1
  11   7   2 1965.76 123.340   1
  12   7   2 765.600 67.6622   1
 -13   7  -2 366.176 46.8024   1
  13  -7   2 277.386 40.2029   1
 -14  -7  -2 224.441 40.1180   1
  14  -7   2 338.219 44.1233   1
  14   7   2 392.187 48.2216   1
 -14   7  -2 273.058 43.0475   1
 -15   7  -2-15.5367 26.2526   1
 -15  -7  -2-7.18902 27.0328   1
  15   7   2 49.9680 30.6950   1
  15  -7   2-20.4945 24.1611   1
  16   7   2 202.847 43.3674   1
 -16  -7  -2 147.129 41.2572   1
 -17   7  -2 209.046 40.4618   1
  17  -7   2 244.927 41.5696   1
 -18   7  -2 60.7561 35.0379   1
 -18  -7  -2 52.7441 26.1463   1
  18   7   2 44.5196 27.9791   1
  18  -7   2 43.1987 36.8445   1
 -19   7  -2-7.63201 29.7823   1
 -19  -7  -2 7.57524 31.1041   1
  19   7   2-7.46218 30.6398   1
  19  -7   2-7.27943 28.9093   1
 -20   7  -2 280.501 42.5069   1
 -20  -7  -2 316.950 47.4973   1
  20   7   2 217.351 43.4839   1
  20  -7   2 232.468 41.2014   1
  21   7   2 29.8573 35.2637   1
 -21  -7  -2 22.5450 33.7283   1
 -22   7  -2 7.25002 29.7706   1
 -22  -7  -2 14.8577 29.5046   1
  22  -7   2 7.03480 27.4540   1
  22   7   2 7.41644 30.9411   1
 -23   7  -2 21.4571 30.7605   1
  23  -7   2 20.5166 29.4127   1
  23   7   2-7.34043 35.5012   1
 -23  -7  -2 14.6802 34.2390   1
 -25   8   2-7.17889 31.7645   1
  25  -8  -2 6.85510 33.5331   1
 -23   8   2 7.50419 31.3064   1
  23  -8  -2 7.15664 32.9605   1
 -22   8   2-7.50745 25.3713   1
  22  -8  -2 35.7790 29.3817   1
  22   8  -2-31.1290 38.0687   1
 -21   8   2 262.531 47.0086   1
  21  -8  -2 181.049 39.7444   1
  21   8  -2 208.878 42.7265   1
 -21  -8   2 131.326 37.8290   1
 -20   8   2 221.996 43.9993   1
 -20  -8   2 137.521 37.6922   1
  20  -8  -2 188.678 40.7370   1
  20   8  -2 160.735 40.6045   1
 -19  -8   2-7.54137 30.4620   1
  19   8  -2 22.6949 36.1556   1
  19  -8  -2 21.4573 28.4055   1
 -19   8   2-15.6489 33.6465   1
  18  -8  -2 1287.80 93.4618   1
 -18  -8   2 1227.89 93.0013   1
  18   8  -2 1164.72 91.2427   1
 -17  -8   2 590.933 62.8020   1
  17   8  -2 669.429 65.3681   1
  17  -8  -2 555.811 61.6977   1
 -16   8   2 1112.35 88.8210   1
 -16  -8   2 1107.75 87.6660   1
  16  -8  -2 1200.95 90.6175   1
  16   8  -2 1393.35 94.0096   1
 -15   8   2 454.611 54.5804   1
  15  -8  -2 316.753 48.0307   1
  15   8  -2 361.261 47.4713   1
 -15  -8   2 337.527 45.0980   1
 -14   8   2 503.865 55.9070   1
  14  -8  -2 438.352 52.9378   1
  14   8  -2 400.294 50.5356   1
 -14  -8   2 388.095 50.9712   1
  13   8  -2 863.896 71.2192   1
 -13  -8   2 852.013 71.4587   1
 -12   8   2 1316.10 94.1144   1
  12  -8  -2 1245.06 92.5205   1
  12   8  -2 1462.88 92.4849   1
 -12  -8   2 1369.23 92.8360   1
 -11   8   2 602.306 61.2908   1
  11  -8  -2 675.055 65.0055   1
  11   8  -2 752.471 60.3257   1
 -11  -8   2 737.725 60.3592   1
 -10   8   2 13593.7 613.888   1
 -10  -8   2 12849.6 609.251   1
  10   8  -2 14169.9 609.602   1
  10  -8  -2 13991.5 615.609   1
  -9   8   2 6797.99 337.267   1
   9  -8  -2 7387.70 340.165   1
   9   8  -2 7120.23 334.224   1
  -9  -8   2 7291.00 335.383   1
  -8   8   2 4519.32 221.028   1
   8  -8  -2 4103.05 216.014   1
   8   8  -2 4106.10 213.906   1
  -8  -8   2 4640.44 216.623   1
   7  -8  -2 1140.86 78.8391   1
  -7   8   2 1025.66 76.0055   1
   7   8  -2 1179.37 75.2397   1
  -7  -8   2 996.094 72.6943   1
   6   8  -2 12127.0 533.226   1
  -6  -8   2 11724.5 533.380   1
   5   8  -2 20539.9 840.647   1
  -5  -8   2 17988.1 838.897   1
   4   8  -2 970.072 67.9504   1
  -4   8   2 1066.89 72.0913   1
   4  -8  -2 1099.38 74.2544   1
  -4  -8   2 977.338 68.9616   1
   3   8  -2 13954.0 639.387   1
  -3   8   2 15236.5 644.388   1
   3  -8  -2 14604.6 643.985   1
  -3  -8   2 14432.0 641.640   1
  -2   8   2 12946.2 581.545   1
   2   8  -2 12956.8 578.724   1
  -2  -8   2 13253.6 579.319   1
   2  -8  -2 13021.9 581.579   1
  -1   8   2 4097.77 201.129   1
   1   8  -2 3786.25 196.733   1
  -1  -8   2 3935.78 198.001   1
   1  -8  -2 4359.00 202.636   1
   0   8   2 13404.5 600.000   1
   0   8  -2 13446.8 599.042   1
   0  -8   2 13488.3 599.387   1
   0  -8  -2 13851.9 603.664   1
   1   8   2 21358.6 970.570   1
  -1   8  -2 22874.2 968.339   1
   1  -8   2 22447.6 968.051   1
  -1  -8  -2 22312.4 970.326   1
   2   8   2 2628.24 138.255   1
  -2   8  -2 2431.03 135.388   1
   2  -8   2 2461.54 136.306   1
  -2  -8  -2 2574.06 138.635   1
  -3   8  -2 2856.00 143.544   1
   3  -8   2 2637.79 141.921   1
   3   8   2 2551.01 141.084   1
  -3  -8  -2 2406.16 140.051   1
   4   8   2 18266.4 779.746   1
  -4  -8  -2 17135.9 777.929   1
  -5   8  -2 32473.8 1455.67   1
   5  -8   2 35077.3 1456.40   1
  -6  -8  -2 3576.33 189.653   1
   6   8   2 3617.70 189.767   1
  -6   8  -2 3762.98 191.469   1
   6  -8   2 3770.90 190.726   1
  -7  -8  -2 16590.2 750.418   1
   7   8   2 16777.5 749.591   1
  -7   8  -2 16950.3 752.611   1
   7  -8   2 17612.0 754.574   1
  -8  -8  -2 1614.98 100.137   1
   8   8   2 1646.10 99.5392   1
  -8   8  -2 1437.01 99.2325   1
   8  -8   2 1410.22 98.6917   1
  -9  -8  -2 3492.26 186.271   1
   9   8   2 3211.74 184.042   1
  -9   8  -2 3691.92 189.710   1
   9  -8   2 3662.60 187.582   1
 -10  -8  -2 2669.76 146.523   1
  10   8   2 2294.99 141.228   1
  10  -8   2 2472.00 144.148   1
 -10   8  -2 2628.05 146.381   1
  11   8   2 1436.83 97.6786   1
 -12   8  -2 351.132 47.6968   1
  12  -8   2 511.129 54.1567   1
 -13  -8  -2 21.2681 28.6433   1
  13   8   2 21.2048 27.0935   1
 -13   8  -2 14.5748 26.3363   1
  13  -8   2 7.21464 29.1491   1
 -14  -8  -2 7.17397 29.9274   1
  14   8   2 14.3436 31.2893   1
 -14   8  -2-7.56897 35.3021   1
  14  -8   2-7.16703 29.8984   1
  15   8   2 691.830 66.7265   1
 -15  -8  -2 742.946 67.5956   1
 -16   8  -2 126.483 34.2217   1
  16  -8   2 69.5182 26.4378   1
  16   8   2 132.769 37.5000   1
 -16  -8  -2 59.0554 31.9877   1
 -17   8  -2 301.403 45.0834   1
  17  -8   2 311.257 44.3878   1
  17   8   2 171.576 43.2828   1
 -17  -8  -2 231.403 42.9576   1
  18   8   2 30.0547 34.6064   1
 -18  -8  -2-7.51744 29.3384   1
 -19   8  -2 135.928 39.0802   1
  19  -8   2 200.052 39.9157   1
  19   8   2 128.145 36.9782   1
 -19  -8  -2 128.147 37.3943   1
 -20   8  -2 30.1199 24.8881   1
  20  -8   2 14.3635 24.3259   1
  20   8   2 45.1555 36.0057   1
 -20  -8  -2 105.372 38.0876   1
 -21   8  -2 7.42235 30.4832   1
  21  -8   2 14.2239 28.7343   1
  21   8   2 29.9224 33.1063   1
 -21  -8  -2 14.9664 27.6006   1
  22   8   2-7.41351 35.0066   1
 -22  -8  -2 7.41329 32.8017   1
 -23   8  -2 34.7639 34.3954   1
  23  -8   2-27.1118 32.0057   1
 -24   9   2-14.4903 36.2408   1
  24  -9  -2 34.7692 34.4039   1
 -23   9   2 14.7048 27.6471   1
  23  -9  -2-13.9173 24.6106   1
 -22   9   2 7.36202 28.7347   1
  22  -9  -2 21.3167 31.8795   1
 -21   9   2 30.1008 34.2116   1
  21  -9  -2-7.20140 32.3061   1
  21   9  -2 7.72600 30.6849   1
 -20   9   2 7.86958 36.2446   1
 -20  -9   2-15.9529 28.2130   1
  20  -9  -2 7.05900 33.3349   1
  20   9  -2-30.6586 34.3839   1
  19  -9  -2 95.9916 36.4278   1
 -19   9   2 130.681 42.3062   1
 -18  -9   2 30.7158 34.9219   1
 -18   9   2-15.4691 29.6543   1
  18  -9  -2 37.1440 29.5182   1
  18   9  -2 44.3905 31.8285   1
 -17  -9   2 590.792 61.5589   1
 -17   9   2 589.621 60.8623   1
  17  -9  -2 448.427 57.4413   1
  17   9  -2 643.142 61.4380   1
 -16  -9   2 217.813 41.5549   1
  16  -9  -2 255.656 42.8221   1
  16   9  -2 224.607 40.9085   1
 -16   9   2 217.054 43.1248   1
 -15   9   2 3776.49 200.631   1
  15  -9  -2 3646.32 199.070   1
 -14   9   2 285.665 46.0549   1
  14   9  -2 302.405 42.6172   1
 -14  -9   2 223.093 40.1905   1
  14  -9  -2 250.692 44.0869   1
 -13   9   2 442.931 54.0659   1
  13   9  -2 521.963 55.4814   1
 -13  -9   2 600.642 56.9965   1
  13  -9  -2 570.507 59.4229   1
 -12   9   2 54.4932 28.2560   1
 -12  -9   2 101.859 29.2185   1
  12   9  -2 97.8722 30.8583   1
  12  -9  -2 135.684 35.6045   1
 -11  -9   2 2716.78 154.573   1
 -11   9   2 2724.12 156.693   1
  11   9  -2 2923.04 156.311   1
  11  -9  -2 2911.70 158.794   1
 -10   9   2 293.925 41.5258   1
 -10  -9   2 280.729 40.2175   1
  10  -9  -2 196.006 38.9407   1
  10   9  -2 291.255 39.7967   1
  -9   9   2 6330.98 306.817   1
   9  -9  -2 6386.17 305.383   1
  -9  -9   2 6277.18 301.071   1
   9   9  -2 6247.08 302.033   1
   8  -9  -2 2877.91 167.658   1
  -8   9   2 3454.39 174.664   1
   7  -9  -2 5885.33 285.494   1
  -7   9   2 5863.97 284.559   1
  -6   9   2 15048.7 694.898   1
   6  -9  -2 15471.6 695.864   1
  -6  -9   2 16351.0 693.419   1
   5   9  -2 17219.4 730.086   1
  -5   9   2 16561.8 734.151   1
   5  -9  -2 16131.9 733.660   1
  -5  -9   2 16237.4 730.914   1
   4   9  -2 3269.18 167.091   1
  -4   9   2 3239.76 171.062   1
   4  -9  -2 3217.11 172.229   1
  -3   9   2 878.943 67.8305   1
   3   9  -2 888.632 66.6337   1
   3  -9  -2 958.997 71.8603   1
  -3  -9   2 959.931 67.7214   1
   2   9  -2 4379.19 216.407   1
  -2  -9   2 4427.88 218.696   1
   1   9  -2 9878.95 440.963   1
  -1  -9   2 9532.19 440.760   1
   0   9  -2 8789.38 410.302   1
   0  -9   2 9204.27 412.080   1
  -1   9  -2 6712.44 312.831   1
   1  -9   2 6531.59 312.162   1
   2   9   2 3934.02 195.557   1
  -2  -9  -2 3685.24 194.829   1
   3   9   2 101.530 26.5710   1
  -3   9  -2 61.7898 26.1372   1
  -3  -9  -2 116.696 31.2519   1
   3  -9   2 78.8431 29.3099   1
  -4  -9  -2 20673.2 903.982   1
  -4   9  -2 20702.7 903.860   1
   4  -9   2 20265.1 902.761   1
   4   9   2 20670.7 902.312   1
  -5  -9  -2 23.5743 27.2362   1
   5   9   2 64.1706 30.1993   1
   5  -9   2 74.9078 27.9562   1
  -5   9  -2 50.6318 26.9069   1
  -6   9  -2 17605.2 736.347   1
   6   9   2 18649.7 737.761   1
   6  -9   2 17419.2 735.861   1
  -7   9  -2 50.3401 28.2889   1
  -7  -9  -2 12.3342 27.7277   1
   7   9   2 79.5188 27.8701   1
   7  -9   2 37.8675 25.5613   1
  -8  -9  -2 3288.62 177.621   1
   8   9   2 3130.37 176.308   1
  -8   9  -2 3482.17 180.745   1
   8  -9   2 3378.54 179.406   1
  -9  -9  -2 2452.75 148.762   1
   9   9   2 2606.20 149.269   1
  -9   9  -2 2585.90 150.577   1
  10   9   2 729.825 63.7476   1
 -10  -9  -2 742.290 66.1198   1
  11  -9   2-13.5165 23.3793   1
 -11   9  -2 35.0689 26.8787   1
 -12   9  -2 2310.88 137.389   1
 -12  -9  -2 2330.35 137.202   1
  12  -9   2 2134.24 134.411   1
  12   9   2 2211.34 134.327   1
 -13  -9  -2-7.32413 28.0662   1
  13   9   2-14.1159 30.7934   1
  13  -9   2 14.5156 28.8237   1
 -13   9  -2-14.8381 24.4688   1
 -14   9  -2 2549.03 149.245   1
 -14  -9  -2 2582.82 150.198   1
  14  -9   2 2340.89 147.052   1
  14   9   2 2466.37 148.311   1
 -15  -9  -2 7.64634 27.7090   1
  15   9   2 95.7919 34.4356   1
 -15   9  -2 38.3290 33.9879   1
  15  -9   2 65.7667 34.5733   1
 -16  -9  -2 108.303 38.5045   1
  16   9   2 89.6993 36.3960   1
  16  -9   2 72.5095 30.0735   1
 -16   9  -2 138.572 35.2536   1
 -17   9  -2 116.730 36.9808   1
  17  -9   2 78.2203 29.0217   1
  17   9   2 90.5666 35.0055   1
 -17  -9  -2 116.805 36.1024   1
 -18   9  -2 22.5254 31.3271   1
  18  -9   2-14.4259 31.9194   1
  18   9   2 37.9479 34.5058   1
 -18  -9  -2 7.79489 31.4894   1
 -19   9  -2-14.8267 26.7949   1
  19  -9   2 35.6647 26.3136   1
  19   9   2 7.59328 28.5644   1
 -19  -9  -2 62.3712 34.5064   1
 -20   9  -2 51.8697 32.8927   1
  20  -9   2 28.0437 33.2103   1
  20   9   2 30.2581 30.1564   1
 -21   9  -2-36.6290 35.8390   1
  21  -9   2 7.03138 31.9681   1
  21   9   2-22.4935 38.3111   1
 -21  -9  -2 7.69948 34.5414   1
 -22   9  -2-14.3365 26.9562   1
  22   9   2 29.5697 31.7891   1
  22  -9   2 13.6937 26.2381   1
  23 -10  -2 54.9490 37.9183   1
 -23  10   2-7.15282 32.9568   1
  22 -10  -2-7.01452 23.7094   1
 -22  10   2-14.5870 24.6520   1
 -20  10   2 7.65834 28.7992   1
 -20 -10   2 23.2601 32.3459   1
  20  10  -2-7.52792 31.4054   1
 -19 -10   2 7.68552 28.9001   1
  19 -10  -2 7.34715 25.4139   1
  19  10  -2-7.45861 33.0025   1
 -18  10   2 106.599 33.9848   1
  18 -10  -2 105.668 33.6929   1
 -17 -10   2 250.758 43.3734   1
  17  10  -2 261.824 43.1500   1
  17 -10  -2 305.321 48.9679   1
 -17  10   2 304.478 49.9926   1
 -16  10   2 989.946 80.3643   1
 -16 -10   2 934.896 80.1177   1
  16  10  -2 1089.71 83.0490   1
  16 -10  -2 1075.59 81.8715   1
  15  10  -2-13.8091 29.6932   1
 -15 -10   2-7.15969 26.9260   1
  14 -10  -2 1129.84 86.0143   1
 -14  10   2 1100.40 87.0063   1
 -13  10   2 294.553 46.9468   1
 -13 -10   2 197.620 40.5236   1
  13 -10  -2 340.053 46.3326   1
  13  10  -2 241.157 41.6841   1
 -12 -10   2 4146.56 210.830   1
 -12  10   2 3875.29 209.656   1
  12 -10  -2 4041.43 211.831   1
  12  10  -2 4020.13 210.233   1
 -11  10   2 48.1769 30.0484   1
 -11 -10   2 6.54893 22.6812   1
  11  10  -2 38.9061 26.6489   1
  11 -10  -2 20.7217 28.8372   1
 -10 -10   2 5980.77 306.452   1
  10  10  -2 6843.96 311.405   1
   9 -10  -2 238.296 39.7773   1
   9  10  -2 254.367 40.3979   1
  -9  10   2 226.339 42.4598   1
  -9 -10   2 304.508 42.3813   1
   8 -10  -2 3343.60 180.959   1
  -8 -10   2 3545.25 181.611   1
  -8  10   2 3334.55 182.223   1
   8  10  -2 3328.89 178.202   1
   7 -10  -2 10268.9 461.696   1
  -7  10   2 10300.9 460.913   1
   7  10  -2 10185.6 457.166   1
  -7 -10   2 9177.33 453.210   1
   6  10  -2 5666.97 260.735   1
  -6  10   2 4920.98 259.937   1
   6 -10  -2 5194.32 261.923   1
  -6 -10   2 5444.41 261.126   1
  -5  10   2 900.783 72.5512   1
   5 -10  -2 1106.70 78.1696   1
  -5 -10   2 895.003 70.4814   1
   4  10  -2 2711.99 150.728   1
  -4  10   2 2893.58 156.305   1
   4 -10  -2 2784.07 154.363   1
  -4 -10   2 2850.47 153.042   1
  -3  10   2 14937.9 670.941   1
   3 -10  -2 15213.7 671.955   1
  -2  10   2 7397.43 329.984   1
   2  10  -2 6749.33 324.694   1
   2 -10  -2 7186.94 329.709   1
  -2 -10   2 6482.70 323.818   1
  -1  10   2 1737.46 107.263   1
   1  10  -2 1813.68 106.293   1
  -1 -10   2 1763.54 107.235   1
   1 -10  -2 1654.20 106.030   1
   0  10   2 406.157 45.9380   1
   0  10  -2 364.218 44.3979   1
   0 -10   2 397.066 45.2602   1
   0 -10  -2 378.897 46.3758   1
   1  10   2 17144.3 817.327   1
  -1  10  -2 19306.5 821.630   1
   1 -10   2 18643.4 820.647   1
  -1 -10  -2 19689.6 824.259   1
   2  10   2 202.864 35.4217   1
  -2  10  -2 93.8401 33.1130   1
   2 -10   2 268.182 39.4394   1
  -2 -10  -2 114.695 32.5509   1
   3  10   2 34761.6 1569.44   1
  -3  10  -2 36257.1 1571.32   1
  -3 -10  -2 37486.7 1572.42   1
   3 -10   2 37398.6 1572.17   1
  -4 -10  -2 5619.30 274.574   1
  -4  10  -2 5368.51 274.001   1
   4  10   2 5946.83 276.278   1
   4 -10   2 5430.19 273.931   1
  -5 -10  -2 12136.8 549.610   1
  -5  10  -2 12844.3 553.768   1
   5 -10   2 11456.0 546.442   1
   5  10   2 12107.1 548.967   1
  -6 -10  -2-6.40380 27.1492   1
   6  10   2 12.5488 27.7825   1
   6 -10   2 38.4145 28.3485   1
  -6  10  -2 58.3187 27.8837   1
  -7 -10  -2 5118.89 263.138   1
  -7  10  -2 5348.59 263.677   1
   7  10   2 5344.15 263.031   1
   7 -10   2 5340.75 264.454   1
  -8  10  -2 568.253 58.8298   1
  -8 -10  -2 513.779 56.4215   1
   8  10   2 556.617 57.1530   1
   8 -10   2 586.205 57.3137   1
  -9 -10  -2 1841.23 116.631   1
   9  10   2 1993.12 118.984   1
  -9  10  -2 1742.86 115.136   1
   9 -10   2 1796.26 116.051   1
 -10  10  -2-28.2641 23.8832   1
  10 -10   2 48.7652 24.1007   1
 -11 -10  -2 1551.93 114.468   1
  11  10   2 1778.78 116.286   1
 -11  10  -2 1940.76 120.108   1
  11 -10   2 2010.93 119.554   1
 -12 -10  -2 28.3013 30.9561   1
  12  10   2 55.6126 32.0993   1
  12 -10   2 21.2789 31.0328   1
 -12  10  -2 122.968 36.6441   1
 -13  10  -2 3704.66 206.081   1
 -13 -10  -2 4044.31 207.311   1
  13 -10   2 4031.50 208.171   1
  13  10   2 3601.81 201.628   1
 -14 -10  -2-7.37176 25.5139   1
  14  10   2 14.3089 22.4019   1
 -14  10  -2 15.1061 28.4153   1
  14 -10   2 66.9602 31.0498   1
 -15 -10  -2 74.8654 37.0827   1
  15  10   2 14.5506 33.5575   1
 -15  10  -2 38.3298 31.0205   1
  15 -10   2 52.4012 30.2944   1
 -16 -10  -2 53.0746 29.6300   1
  16  10   2-7.34315 24.2700   1
 -16  10  -2 68.8762 34.8263   1
  16 -10   2 58.9849 31.2757   1
 -17 -10  -2 176.067 35.3633   1
  17  10   2 229.428 40.6222   1
 -17  10  -2 209.837 46.6227   1
  17 -10   2 191.808 41.4508   1
  18 -10   2-7.11728 27.2728   1
 -18  10  -2 7.60601 28.6007   1
 -19  10  -2 7.34308 32.9635   1
  19 -10   2 42.4703 31.7770   1
  19  10   2 37.0827 29.4805   1
 -19 -10  -2 30.7099 33.0377   1
  20 -10   2-20.8517 25.1108   1
 -20  10  -2 28.9620 31.5890   1
 -21  10  -2-7.27813 33.0894   1
  21 -10   2-6.74635 30.6722   1
  21  10   2-7.28910 31.3469   1
 -21 -10  -2-22.6237 29.9521   1
 -23  11   2-6.97546 24.1293   1
  23 -11  -2 20.2069 26.7506   1
 -22  11   2-14.5203 30.2900   1
  22 -11  -2-6.88248 27.8031   1
  21 -11  -2 20.7455 31.0693   1
 -21  11   2 68.0622 37.0350   1
 -19  11   2 106.635 38.2536   1
  19  11  -2 74.5354 31.7651   1
 -19 -11   2 62.3278 31.6593   1
  19 -11  -2 89.2884 35.7292   1
 -18  11   2-30.3304 29.5894   1
  18  11  -2-7.43484 28.4899   1
  18 -11  -2 7.46937 27.5418   1
 -18 -11   2 61.3792 34.4167   1
 -17  11   2 22.7585 31.6485   1
  17 -11  -2-7.40334 29.9051   1
 -16 -11   2 716.643 68.8042   1
 -16  11   2 762.486 70.2910   1
  16 -11  -2 704.148 68.3833   1
  16  11  -2 900.090 75.3934   1
 -15  11   2 392.371 51.7640   1
 -15 -11   2 485.547 57.4278   1
  15  11  -2 460.498 54.4948   1
  15 -11  -2 461.988 53.8983   1
 -14 -11   2 269.315 44.8454   1
  14  11  -2 347.091 48.5457   1
 -13  11   2 1251.26 90.0238   1
  13 -11  -2 1130.32 88.4801   1
  13  11  -2 1253.13 92.2104   1
 -13 -11   2 1284.75 93.6208   1
  12 -11  -2 1190.78 86.2786   1
 -12  11   2 1060.45 83.6723   1
  12  11  -2 1248.22 87.4835   1
  11 -11  -2 4463.79 219.643   1
 -11  11   2 4031.38 216.074   1
  11  11  -2 4019.66 213.988   1
 -11 -11   2 3986.98 214.551   1
  10  11  -2 78.5367 32.1813   1
 -10  11   2 91.1014 29.8669   1
  10 -11  -2 90.5006 32.2270   1
 -10 -11   2 47.2172 29.1888   1
   9 -11  -2 3062.17 181.975   1
  -9 -11   2 3480.47 186.801   1
  -9  11   2 3785.28 192.521   1
   9  11  -2 3670.21 187.300   1
  -8 -11   2 185.189 36.8528   1
   8  11  -2 151.014 35.7350   1
  -7  11   2 1885.24 118.399   1
   7  11  -2 1903.59 116.033   1
  -7 -11   2 2143.58 119.932   1
   6  11  -2 2507.13 134.041   1
  -6  11   2 2488.36 138.010   1
   6 -11  -2 2161.68 133.024   1
  -6 -11   2 1998.52 129.465   1
   5  11  -2 653.220 57.0698   1
  -5  11   2 539.837 57.5303   1
   5 -11  -2 531.055 57.0994   1
  -5 -11   2 553.750 55.7167   1
   4  11  -2 180.626 34.5288   1
  -4  11   2 209.834 35.4385   1
   4 -11  -2 220.762 38.3028   1
  -4 -11   2 181.251 34.9268   1
  -3  11   2 22565.8 1003.89   1
   3 -11  -2 22462.4 1002.84   1
  -3 -11   2 23745.9 1003.95   1
   2  11  -2 8811.30 412.675   1
  -2  11   2 9238.94 416.283   1
   2 -11  -2 8746.74 415.011   1
  -2 -11   2 8909.67 414.428   1
   1  11  -2 10016.5 442.269   1
  -1  11   2 9632.63 442.844   1
   1 -11  -2 9124.81 441.117   1
   0  11   2 143.223 35.1559   1
   0  11  -2 138.702 31.6705   1
   0 -11   2 140.848 32.7725   1
   0 -11  -2 132.072 33.9478   1
   1  11   2 174.817 36.2024   1
  -1  11  -2 67.8683 27.2404   1
   1 -11   2 91.9072 28.5256   1
  -1 -11  -2 82.6700 32.7583   1
   2  11   2 3564.09 188.524   1
  -2  11  -2 3855.73 191.796   1
   2 -11   2 3638.55 190.186   1
  -2 -11  -2 3289.04 188.238   1
   3  11   2 2811.51 148.567   1
  -3  11  -2 2563.99 146.965   1
   3 -11   2 2495.62 145.862   1
  -3 -11  -2 2456.04 145.758   1
   4 -11   2 4737.03 237.754   1
  -4  11  -2 4596.07 236.648   1
   4  11   2 4304.19 233.599   1
  -4 -11  -2 5087.10 239.824   1
   5  11   2 91.0650 28.2214   1
   5 -11   2 115.371 33.9736   1
  -5 -11  -2 147.148 31.7851   1
   6  11   2 480.361 52.8817   1
  -6  11  -2 320.848 48.0033   1
   6 -11   2 386.566 49.2634   1
  -6 -11  -2 402.131 49.2367   1
   7  11   2 853.094 70.3975   1
  -7 -11  -2 786.542 70.1926   1
  -8  11  -2 4651.89 239.020   1
   8 -11   2 4647.52 239.219   1
  -9  11  -2-7.03068 30.6758   1
  -9 -11  -2-7.04379 26.4892   1
   9 -11   2 49.0660 32.6944   1
 -10  11  -2 43.4151 31.5886   1
  10  11   2-7.10514 29.1950   1
 -10 -11  -2 50.0824 28.4353   1
  10 -11   2 21.3577 26.7938   1
 -11  11  -2 204.695 36.9518   1
  11  11   2 135.963 35.8170   1
 -11 -11  -2 201.580 38.6658   1
  11 -11   2 178.726 35.7839   1
  12  11   2 1317.63 98.9835   1
 -12 -11  -2 1636.93 104.734   1
 -13 -11  -2 29.4999 36.4840   1
  13 -11   2-21.8154 27.8651   1
 -13  11  -2-7.44810 29.5789   1
  13  11   2 7.14339 29.8000   1
  14 -11   2 468.058 53.6780   1
 -14  11  -2 349.775 49.0411   1
  14  11   2 372.703 50.6436   1
 -15 -11  -2 82.6126 34.5205   1
  15 -11   2 180.343 34.9804   1
 -15  11  -2 129.032 33.0344   1
  15  11   2 43.5850 33.4146   1
 -16 -11  -2 52.3303 28.8032   1
  16 -11   2 139.169 34.2944   1
  16  11   2 36.7347 24.4153   1
 -16  11  -2 61.8846 33.3984   1
 -17  11  -2 7.58894 34.0659   1
  17 -11   2 50.7194 33.8180   1
  18  11   2 44.1910 30.3527   1
 -18 -11  -2 82.1471 31.7434   1
  19  11   2-7.32754 33.7509   1
 -19 -11  -2 44.5816 33.7824   1
  19 -11   2 6.99326 26.8035   1
 -19  11  -2 14.6219 27.4971   1
  20  11   2-14.4299 31.5286   1
 -20 -11  -2 37.0222 31.8899   1
  20 -11   2 109.623 37.5139   1
 -20  11  -2 35.4861 34.3676   1
  21 -11   2 6.65990 29.8760   1
 -21  11  -2 6.99026 29.6145   1
  22 -12  -2-19.8930 28.5151   1
 -22  12   2 7.25474 31.1972   1
  21 -12  -2-6.90967 26.4880   1
 -21  12   2-29.3351 27.5874   1
  20 -12  -2 28.4753 27.3132   1
 -20  12   2 37.3261 27.5604   1
 -18 -12   2 62.7009 36.1272   1
 -18  12   2 22.6139 31.4825   1
  18 -12  -2 22.1227 28.8161   1
  18  12  -2 54.4986 34.9568   1
 -17 -12   2 23.3668 31.0183   1
 -17  12   2 74.9171 33.6852   1
  17  12  -2 15.4243 30.7142   1
  17 -12  -2 102.343 37.4208   1
  16 -12  -2 21.4877 28.4450   1
 -16  12   2-14.8653 27.4065   1
 -15 -12   2 7.54391 29.4830   1
 -15  12   2 74.5078 33.0076   1
  15 -12  -2 29.0910 31.7714   1
  15  12  -2 45.0993 32.3624   1
  14 -12  -2 7.33082 22.9909   1
 -14 -12   2 37.1171 30.5214   1
 -14  12   2 44.7892 27.0153   1
  14  12  -2 88.2041 35.9905   1
  13 -12  -2 36.3970 30.8905   1
 -13  12   2 94.9117 32.7994   1
 -13 -12   2 36.8045 28.7803   1
  13  12  -2 7.18836 26.0322   1
  12 -12  -2 1404.06 98.7125   1
 -12 -12   2 1371.35 98.3047   1
 -12  12   2 1124.65 94.0777   1
  12  12  -2 1486.19 99.9490   1
  11 -12  -2 28.7752 23.1635   1
 -11  12   2 72.2282 29.6871   1
  11  12  -2-6.97506 27.2516   1
 -11 -12   2 21.7442 29.7907   1
 -10  12   2 115.227 34.4332   1
  10 -12  -2 142.327 36.7585   1
   9  12  -2 176.485 36.3824   1
  -9  12   2 59.3080 33.1165   1
   9 -12  -2 143.425 36.9483   1
  -9 -12   2 54.8447 28.0622   1
   8  12  -2 19.5753 27.2213   1
  -8  12   2-35.5901 31.0554   1
   8 -12  -2 28.0722 28.3479   1
  -8 -12   2 6.81161 30.9660   1
   7 -12  -2 2755.87 157.534   1
  -7  12   2 2932.85 160.041   1
   7  12  -2 2933.04 156.509   1
  -7 -12   2 2356.95 151.211   1
   6  12  -2 823.632 67.4734   1
  -6  12   2 702.920 66.1394   1
   6 -12  -2 753.536 67.3687   1
  -6 -12   2 878.939 69.7004   1
   5  12  -2 779.713 67.5682   1
  -5 -12   2 927.683 72.4627   1
  -4  12   2 414.502 51.7312   1
   4  12  -2 614.204 56.8404   1
   4 -12  -2 533.805 55.6477   1
  -4 -12   2 455.818 50.2436   1
  -3  12   2 4144.65 225.971   1
   3  12  -2 4762.44 229.357   1
  -3 -12   2 4572.10 228.138   1
   3 -12  -2 4405.38 229.043   1
  -2  12   2 3309.23 170.875   1
   2  12  -2 2987.42 166.314   1
  -2 -12   2 3396.67 171.252   1
  -1  12   2 7546.09 358.479   1
   1  12  -2 7554.84 357.532   1
  -1 -12   2 7321.06 356.584   1
   1 -12  -2 7841.11 361.985   1
   0  12  -2 2932.93 162.988   1
   0  12   2 2905.10 162.877   1
   0 -12   2 2956.82 163.634   1
   0 -12  -2 3016.60 163.901   1
   1  12   2 244.769 42.3788   1
  -1  12  -2 228.873 39.0408   1
   1 -12   2 222.674 40.2728   1
  -1 -12  -2 165.945 39.8992   1
   2  12   2 1421.69 100.830   1
  -2  12  -2 1562.76 103.740   1
  -2 -12  -2 1533.23 102.835   1
   3  12   2 5309.15 255.431   1
  -3  12  -2 5014.96 255.879   1
   3 -12   2 5539.31 258.274   1
   4  12   2 85.5131 35.1177   1
  -4  12  -2 61.2337 31.8844   1
   4 -12   2 81.7618 34.2196   1
  -4 -12  -2 68.5421 31.7184   1
   6  12   2 287.859 47.1176   1
  -6  12  -2 321.081 48.3535   1
   6 -12   2 268.353 44.4854   1
  -7  12  -2 2718.49 155.046   1
   7 -12   2 2606.33 153.508   1
   7  12   2 2631.45 154.524   1
  -7 -12  -2 2639.36 155.226   1
  -8  12  -2 177.789 37.1774   1
  -8 -12  -2 122.724 30.2168   1
   8 -12   2 135.523 34.5909   1
   8  12   2 133.072 31.1149   1
  -9 -12  -2 7.24919 26.2191   1
   9 -12   2 7.17354 27.5164   1
   9  12   2 77.8827 30.4707   1
  -9  12  -2 28.7038 28.5249   1
 -10  12  -2 232.836 42.9940   1
  10 -12   2 173.619 39.2809   1
  10  12   2 144.857 37.8487   1
 -11  12  -2-22.2089 23.8028   1
  11  12   2 7.35026 27.6443   1
 -11 -12  -2 7.39946 25.0117   1
  11 -12   2 58.2397 25.7526   1
 -12  12  -2 22.2542 31.4280   1
 -12 -12  -2 7.51970 24.8030   1
  12  12   2 14.8761 28.5046   1
  12 -12   2-7.23257 31.1029   1
 -13 -12  -2 783.482 73.8523   1
 -13  12  -2 868.389 77.4073   1
  13 -12   2 833.635 74.2914   1
  13  12   2 981.965 79.7515   1
 -14 -12  -2 37.6849 33.4116   1
  14 -12   2 88.8118 33.7066   1
 -14  12  -2 22.7523 31.2070   1
  14  12   2 44.9451 34.5587   1
 -15 -12  -2 22.6500 32.4711   1
  15 -12   2 14.9181 32.0801   1
  15  12   2 29.8614 36.5233   1
 -15  12  -2-7.57239 31.0979   1
 -16  12  -2 15.2017 33.2223   1
  16 -12   2 81.6447 37.5789   1
 -17 -12  -2 60.4402 31.6719   1
  17  12   2 88.5173 37.4242   1
 -18 -12  -2-7.48610 34.0332   1
  18 -12   2-6.95649 27.6284   1
  18  12   2 29.2620 32.3708   1
 -18  12  -2 22.4711 28.1679   1
  19  12   2 21.6835 27.7222   1
 -19 -12  -2 37.2970 30.6514   1
  20 -12   2 26.8522 26.1996   1
 -20  12  -2-6.98065 24.6924   1
  21 -13  -2-13.6866 22.0012   1
 -21  13   2 35.6222 26.7928   1
  20 -13  -2 14.0833 24.3639   1
  19 -13  -2 21.7354 25.0774   1
 -19  13   2 21.9782 28.0879   1
  18 -13  -2-7.25461 23.3198   1
 -18  13   2 7.44121 23.9196   1
  17 -13  -2 7.17012 30.8332   1
 -17  13   2-14.7034 28.1726   1
  17  13  -2 38.6235 33.7028   1
  16 -13  -2-50.0265 36.5137   1
 -16  13   2 29.4934 32.1686   1
 -16 -13   2 38.9405 33.9781   1
  16  13  -2-7.63373 30.8341   1
 -15 -13   2 15.5237 28.6272   1
  15  13  -2 15.1044 28.9466   1
  14 -13  -2 14.6842 30.6297   1
 -14 -13   2-7.73188 31.2314   1
 -14  13   2-14.9247 33.4750   1
  14  13  -2-14.9368 29.6601   1
  13 -13  -2 51.2921 26.5184   1
 -13 -13   2 15.3832 26.6509   1
 -13  13   2 51.3934 25.4435   1
  13  13  -2 7.40378 28.9335   1
  12 -13  -2 110.093 35.3202   1
 -12 -13   2 106.583 38.6822   1
 -12  13   2 213.029 41.4622   1
  12  13  -2 228.311 45.3021   1
  11 -13  -2-7.32856 29.1039   1
 -11 -13   2 22.0476 34.7029   1
 -11  13   2-7.32677 31.9654   1
  11  13  -2-7.19742 30.0252   1
  10 -13  -2 961.245 78.9456   1
 -10  13   2 846.501 74.9314   1
  10  13  -2 1015.90 79.8308   1
 -10 -13   2 827.388 75.4963   1
   9  13  -2 213.382 40.9204   1
   9 -13  -2 272.075 40.1333   1
  -9 -13   2 208.459 42.9257   1
   8  13  -2 27.0388 29.0884   1
  -8  13   2-7.29951 28.5061   1
   8 -13  -2 57.5497 30.4954   1
  -8 -13   2 28.2863 27.1205   1
  -7  13   2 7.13171 29.2828   1
   7 -13  -2-14.3523 29.4653   1
   6  13  -2 40.8498 30.5684   1
  -6  13   2 35.1915 29.3907   1
   6 -13  -2 28.5187 24.1299   1
  -6 -13   2 20.6766 29.6657   1
   5  13  -2 60.6577 33.0152   1
  -5  13   2 98.1088 33.5374   1
   5 -13  -2 21.3912 31.1577   1
  -5 -13   2-6.80561 27.0836   1
   4  13  -2 178.055 35.6263   1
  -4  13   2 125.366 37.5655   1
   4 -13  -2 201.827 41.8515   1
  -4 -13   2 101.296 32.1159   1
   3  13  -2 39.7923 26.3491   1
  -3  13   2 34.3327 22.0858   1
   3 -13  -2-6.97357 23.0117   1
  -3 -13   2 13.5580 25.0078   1
  -2  13   2 1252.93 93.6887   1
   2  13  -2 1312.28 93.1872   1
   2 -13  -2 1290.49 93.9696   1
  -2 -13   2 1422.48 96.7858   1
  -1  13   2 6.78184 24.5035   1
   1  13  -2 13.3174 21.4069   1
  -1 -13   2-13.4494 25.7706   1
   1 -13  -2 27.7080 26.5458   1
   0  13   2 706.247 67.1062   1
   0 -13  -2 795.847 69.4310   1
   0 -13   2 860.179 71.3298   1
   1  13   2 1198.19 88.9830   1
  -1 -13  -2 1277.09 90.6676   1
   2  13   2 400.759 47.2769   1
  -2  13  -2 357.430 48.3999   1
   2 -13   2 320.330 46.2067   1
  -2 -13  -2 305.744 42.5639   1
   3 -13   2 705.688 65.9388   1
   3  13   2 721.049 65.7393   1
  -3  13  -2 831.692 69.6748   1
  -3 -13  -2 690.778 65.1623   1
   4  13   2 81.1513 31.8139   1
  -4  13  -2 49.6389 31.2160   1
   4 -13   2 134.042 36.6548   1
  -4 -13  -2 142.413 36.9923   1
   5  13   2 82.3452 33.6801   1
  -5  13  -2 73.3127 32.1033   1
   5 -13   2 48.6033 24.7103   1
  -5 -13  -2 64.4943 30.4823   1
  -6  13  -2-14.6819 20.9692   1
   6 -13   2 7.05458 23.8425   1
  -6 -13  -2-14.4323 27.6534   1
   7  13   2-7.14817 30.2835   1
  -7  13  -2 14.4496 23.2258   1
   7 -13   2-7.21878 21.9514   1
  -7 -13  -2 36.1571 31.5508   1
  -8  13  -2 58.0777 29.8289   1
   8 -13   2 7.28513 24.6448   1
   8  13   2 7.25907 28.3485   1
  -8 -13  -2 37.5410 29.3199   1
   9  13   2 246.677 44.0210   1
  -9 -13  -2 308.785 47.2438   1
 -10  13  -2 198.570 36.7759   1
 -10 -13  -2 218.615 41.1667   1
  10 -13   2 183.002 35.8105   1
 -11  13  -2 81.9767 36.1306   1
 -11 -13  -2 113.085 39.7875   1
  11  13   2 22.0885 32.2262   1
  11 -13   2 36.8729 30.8721   1
 -12  13  -2 179.047 42.6007   1
  12 -13   2 109.052 34.3558   1
 -12 -13  -2 272.205 46.9539   1
  12  13   2 200.522 44.4864   1
 -13 -13  -2 15.1289 26.1729   1
  13  13   2 15.0564 26.0475   1
 -14 -13  -2-22.8870 27.5635   1
  14 -13   2-14.6188 25.2847   1
 -14  13  -2 74.9400 33.6176   1
  14  13   2-7.58162 31.1313   1
 -15 -13  -2-23.0229 27.1495   1
  15 -13   2-7.36603 29.7599   1
  15  13   2-15.1963 30.1815   1
 -15  13  -2-15.0594 30.9235   1
 -16 -13  -2 53.6240 36.6542   1
  16  13   2 30.3373 39.1913   1
 -17 -13  -2-15.2160 28.0528   1
  17 -13   2 21.2877 33.9130   1
  17  13   2-15.1146 29.4905   1
 -17  13  -2 22.4818 37.0724   1
 -18 -13  -2 22.5825 30.4254   1
  18  13   2 29.9797 27.6582   1
 -19  13  -2 21.9136 37.3212   1
  19 -13   2-6.54947 30.1638   1
  20 -14  -2-6.93710 33.9355   1
  19 -14  -2 7.06713 30.3924   1
 -19  14   2-28.6982 35.4952   1
  18 -14  -2-7.10807 32.7441   1
 -18  14   2 43.6879 35.2191   1
  17 -14  -2 148.127 41.2730   1
 -17  14   2 93.8855 38.0013   1
  16  14  -2 30.8398 31.1754   1
 -16  14   2 36.5602 33.7058   1
  16 -14  -2 35.6471 32.8655   1
  15  14  -2-7.72028 32.7063   1
 -15  14   2-14.7786 25.5600   1
 -15 -14   2 7.99473 32.2928   1
  15 -14  -2 29.0674 25.7013   1
  14  14  -2 30.5364 34.2823   1
 -14  14   2 14.8294 31.9240   1
 -14 -14   2 15.6981 31.2122   1
  14 -14  -2 87.7717 34.9936   1
  12  14  -2 59.7403 33.5333   1
 -12  14   2 81.0860 33.5462   1
 -12 -14   2 15.2643 29.2867   1
  12 -14  -2-7.36507 32.1699   1
  11  14  -2 102.079 38.8201   1
 -11  14   2 29.5120 22.5124   1
  11 -14  -2 29.5191 23.7968   1
 -11 -14   2 60.9722 33.7756   1
 -10 -14   2 22.3605 30.1265   1
 -10  14   2 29.7579 29.0516   1
  10  14  -2 43.0018 34.6757   1
  10 -14  -2 14.6090 28.0121   1
  -9 -14   2 59.3724 33.8161   1
  -9  14   2 61.4316 34.0546   1
   9  14  -2 56.1995 30.7344   1
   9 -14  -2 42.4455 33.0745   1
  -8 -14   2 58.5868 32.9292   1
   8  14  -2 49.4730 35.8038   1
  -7 -14   2 36.0117 29.6624   1
  -7  14   2 79.9535 32.2436   1
   7  14  -2 78.6914 33.8587   1
   7 -14  -2 29.2402 28.6186   1
  -6 -14   2 7.12913 23.5204   1
  -6  14   2 7.22066 28.6825   1
   6  14  -2 7.05992 26.5549   1
   6 -14  -2 43.8252 31.4149   1
  -5  14   2 546.615 56.2923   1
   5  14  -2 616.231 60.9041   1
  -5 -14   2 532.004 60.1501   1
   5 -14  -2 598.870 58.7569   1
   4  14  -2 771.511 67.3684   1
  -4  14   2 653.920 65.3436   1
   4 -14  -2 694.339 65.7826   1
  -4 -14   2 734.013 66.0864   1
  -3 -14   2 42.3934 25.6099   1
  -3  14   2 77.9071 34.3118   1
   3  14  -2 34.3849 27.3888   1
   3 -14  -2 50.6217 30.7056   1
  -2  14   2-13.8516 30.6464   1
   2  14  -2-20.5539 27.2104   1
   2 -14  -2 62.9443 30.9473   1
  -2 -14   2-34.5126 27.4139   1
  -1  14   2 83.2257 32.7232   1
   1  14  -2 62.8909 27.2298   1
   1 -14  -2 199.672 40.6958   1
  -1 -14   2 156.438 33.5320   1
   0 -14  -2 264.033 44.2884   1
   0  14  -2 148.187 36.3865   1
   0  14   2 230.490 41.1905   1
   0 -14   2 218.570 39.5629   1
   1  14   2 861.850 77.4982   1
  -1  14  -2 1069.53 82.7460   1
  -1 -14  -2 1039.23 82.2097   1
   1 -14   2 1189.17 85.6342   1
  -2 -14  -2 7.15054 24.1660   1
   2  14   2-7.07220 24.4636   1
   2 -14   2-21.5967 29.5594   1
  -3  14  -2 597.259 61.1087   1
   3  14   2 515.350 57.0504   1
   3 -14   2 569.875 59.5976   1
  -4 -14  -2 262.764 44.6696   1
  -4  14  -2 320.915 49.2598   1
   4  14   2 267.776 43.5479   1
   4 -14   2 290.286 46.0150   1
  -5 -14  -2 272.682 44.7955   1
  -5  14  -2 247.995 44.9495   1
   5  14   2 279.030 43.7694   1
   5 -14   2 227.758 40.3912   1
  -6 -14  -2 44.2489 33.9772   1
  -6  14  -2 22.4857 23.4700   1
   6 -14   2 7.20287 24.9326   1
   6  14   2 28.3699 30.5129   1
   7  14   2 14.3710 28.0435   1
  -7 -14  -2 7.51265 30.3487   1
  -8  14  -2 22.1029 31.6811   1
   8 -14   2-22.1187 28.7707   1
  -9 -14  -2 22.6292 28.9867   1
  -9  14  -2 80.8202 29.7573   1
   9  14   2 96.2066 37.4785   1
   9 -14   2 14.8096 27.9295   1
 -10 -14  -2-7.74650 29.1298   1
 -10  14  -2 59.1115 32.6946   1
  10  14   2-7.48915 30.7509   1
  10 -14   2-22.0662 29.2113   1
 -11 -14  -2 7.76249 31.8761   1
 -11  14  -2 37.5427 33.6849   1
  11  14   2-7.46920 34.8401   1
  11 -14   2 7.37034 30.7503   1
 -12 -14  -2 46.3867 31.7980   1
  12  14   2 37.3480 31.2160   1
 -12  14  -2-7.45572 32.1137   1
  12 -14   2 101.877 36.8369   1
  13  14   2 217.017 44.2212   1
 -13 -14  -2 253.908 45.7779   1
 -13  14  -2 177.638 43.0685   1
  13 -14   2 149.772 38.4458   1
  14  14   2 37.4036 31.6929   1
 -14 -14  -2 15.3192 30.4206   1
 -14  14  -2-7.35385 33.8692   1
  14 -14   2-14.3389 32.5941   1
  15  14   2 74.8190 37.4348   1
 -15 -14  -2-15.2292 31.2808   1
 -15  14  -2 22.3007 32.9063   1
  15 -14   2 14.4943 31.6335   1
  16  14   2-14.9538 36.1623   1
 -16 -14  -2 7.55177 31.5097   1
 -16  14  -2 43.8946 29.5565   1
  16 -14   2 7.23251 24.4499   1
  17  14   2-7.45254 34.7592   1
 -17  14  -2-7.31497 30.9888   1
  17 -14   2-7.02538 31.0854   1
 -17 -14  -2 14.9734 33.5836   1
  18 -14   2-27.3573 31.9134   1
 -18  14  -2 78.0880 35.9029   1
  18 -15  -2-13.8221 32.2340   1
 -18  15   2 7.08767 30.9226   1
  17 -15  -2 27.7092 30.6797   1
 -17  15   2 35.3219 31.7165   1
  16 -15  -2 42.0691 33.5939   1
 -16  15   2 71.9104 35.6532   1
  15 -15  -2 115.003 40.6423   1
 -15  15   2 109.352 39.4216   1
  14  15  -2 53.8009 36.3004   1
 -14  15   2 21.8433 28.9253   1
  14 -15  -2-21.7182 29.2511   1
 -14 -15   2 39.2780 33.7879   1
  13  15  -2 30.1655 33.4287   1
 -13  15   2 58.3477 28.5314   1
  13 -15  -2 43.7455 30.4813   1
 -13 -15   2 55.1696 35.8845   1
  12  15  -2 104.172 37.3335   1
 -12  15   2 161.700 41.0377   1
  12 -15  -2 183.591 41.0029   1
 -12 -15   2 139.443 37.5449   1
 -11 -15   2 76.9503 35.5049   1
  11  15  -2 29.4245 33.0690   1
 -10  15   2 81.7762 33.9379   1
  10 -15  -2 66.1138 34.8264   1
  -9 -15   2 204.289 40.0230   1
  -9  15   2 264.923 43.5002   1
   9 -15  -2 162.434 35.6340   1
   9  15  -2 213.769 41.9602   1
  -8 -15   2 74.5222 33.4424   1
  -8  15   2 52.6311 31.8662   1
   8 -15  -2 14.7545 28.8035   1
   8  15  -2-44.4717 34.5829   1
  -7 -15   2 81.3199 32.3862   1
  -7  15   2 73.5716 33.1324   1
   7 -15  -2 73.8825 34.1519   1
   7  15  -2 51.2444 33.4082   1
  -6 -15   2 235.366 41.2072   1
  -6  15   2 325.790 48.4176   1
   6 -15  -2 399.127 50.4446   1
   6  15  -2 387.679 49.6791   1
  -5 -15   2 36.4784 31.3748   1
  -5  15   2 7.32450 25.9081   1
   5 -15  -2 7.41720 24.4656   1
   5  15  -2-7.12128 31.0719   1
  -4 -15   2 226.760 43.2408   1
   4  15  -2 236.389 43.6876   1
   3  15  -2 704.819 66.6241   1
  -3  15   2 718.588 67.3561   1
  -3 -15   2 729.203 66.6470   1
   3 -15  -2 748.235 68.5697   1
   2  15  -2 300.336 47.1003   1
  -2 -15   2 238.327 43.4775   1
   2 -15  -2 293.063 46.6204   1
   1  15  -2 86.5873 28.3948   1
  -1  15   2 35.5778 26.4920   1
   1 -15  -2 100.103 32.2830   1
  -1 -15   2 139.113 33.0476   1
   0 -15  -2 248.829 43.8595   1
   0  15  -2 116.694 36.1024   1
   0 -15   2 197.231 41.0433   1
   0  15   2 178.493 39.0992   1
  -1 -15  -2-7.30112 24.6847   1
  -1  15  -2 43.6958 33.1148   1
   1 -15   2 14.7955 32.7413   1
   1  15   2 28.5026 27.3149   1
   2 -15   2 768.018 68.3964   1
  -2 -15  -2 776.742 69.8780   1
   2  15   2 769.324 68.2970   1
  -2  15  -2 598.668 62.4276   1
  -3 -15  -2-7.33329 29.1233   1
  -3  15  -2-14.6808 28.1285   1
   3 -15   2 7.38156 27.7574   1
   5 -15   2-7.18429 20.5215   1
  -6 -15  -2 68.0428 35.3378   1
  -6  15  -2 30.1235 33.4024   1
   6 -15   2 58.6201 31.1282   1
   6  15   2 63.5107 35.7521   1
   7  15   2-14.4753 35.0043   1
  -7 -15  -2 7.53609 31.9305   1
  -7  15  -2 37.1438 27.9401   1
   8  15   2 539.480 64.0462   1
  -8  15  -2 726.958 67.8624   1
   8 -15   2 682.957 67.0148   1
   9  15   2 7.40469 27.8473   1
  -9  15  -2-7.37217 34.8143   1
  -9 -15  -2 22.9406 25.8460   1
   9 -15   2 14.8599 32.8784   1
  10  15   2 225.372 45.1161   1
 -10 -15  -2 175.340 41.7887   1
  11  15   2 157.274 43.1125   1
 -11  15  -2 164.555 39.3686   1
  11 -15   2 198.306 41.9589   1
 -11 -15  -2 214.088 43.6238   1
  12  15   2 120.348 37.4185   1
 -12  15  -2 88.8975 34.3447   1
 -12 -15  -2 123.704 35.3679   1
  12 -15   2 50.6935 29.9957   1
  13  15   2 22.5944 35.1874   1
 -13 -15  -2 77.9920 38.6374   1
  14  15   2 7.46365 33.9297   1
 -14  15  -2-36.2366 37.0284   1
 -14 -15  -2-23.2360 34.2712   1
  14 -15   2 63.5690 34.9419   1
 -15  15  -2-29.0970 35.9858   1
  15 -15   2 35.4935 33.9266   1
  16  15   2-14.7300 30.7244   1
 -16  15  -2 7.16279 23.0250   1
  16 -15   2-7.05554 24.9536   1
 -17  16   2-6.92652 27.9809   1
  17 -16  -2-13.4231 25.2410   1
 -16  16   2 21.1137 30.7334   1
  16 -16  -2 41.1525 27.7352   1
 -15  16   2 14.2970 28.3950   1
  15 -16  -2 14.0960 27.9961   1
 -14  16   2 35.8088 25.9263   1
  14 -16  -2 42.7244 24.1205   1
  13  16  -2-7.51040 33.6912   1
  12  16  -2 125.672 39.4358   1
 -12  16   2 50.9483 30.0471   1
  12 -16  -2 65.4478 33.6354   1
 -12 -16   2 63.3338 40.5685   1
  11  16  -2 52.6271 34.6743   1
 -11  16   2 43.9989 33.3885   1
  11 -16  -2 14.6698 34.2612   1
 -11 -16   2 70.0858 33.0425   1
  10  16  -2 53.1200 32.6847   1
 -10 -16   2 69.5828 35.1964   1
 -10  16   2 14.8206 27.9275   1
  10 -16  -2 51.2353 31.9876   1
   9  16  -2 68.4096 32.7733   1
  -9 -16   2 45.7725 31.4156   1
   8  16  -2 82.4381 34.8482   1
  -8 -16   2 90.9131 33.4015   1
  -8  16   2 166.788 38.2228   1
   8 -16  -2 117.794 37.5304   1
   7  16  -2 110.167 36.8323   1
  -7 -16   2 60.4296 30.6285   1
   7 -16  -2 59.5796 28.1327   1
  -7  16   2 44.6165 28.0901   1
   6 -16  -2 520.444 59.5506   1
  -6  16   2 713.592 67.3542   1
   5 -16  -2 59.7234 26.9897   1
  -5  16   2-7.36971 23.7114   1
   4 -16  -2 157.399 40.6295   1
  -4  16   2 110.731 37.7414   1
   3 -16  -2 1718.01 110.785   1
  -3  16   2 1456.51 106.086   1
   2 -16  -2 52.3244 31.6794   1
  -2  16   2-7.32064 29.0867   1
   1 -16  -2 1021.71 83.1380   1
  -1  16   2 1005.66 82.7822   1
   0 -16  -2 177.000 39.4679   1
   0  16   2 157.923 36.1967   1
  -1 -16  -2 141.247 38.0601   1
  -1  16  -2 177.981 39.5132   1
   1 -16   2 112.683 36.8192   1
   2  16   2 303.435 46.9426   1
  -2 -16  -2 333.162 47.3972   1
  -2  16  -2 307.534 48.2934   1
   2 -16   2 262.063 44.2570   1
   3  16   2 159.848 39.6125   1
  -3 -16  -2 163.752 41.2874   1
  -3  16  -2 238.215 47.4082   1
   3 -16   2 104.655 37.6173   1
   4  16   2 184.275 38.2529   1
  -4 -16  -2 201.228 40.1971   1
  -4  16  -2 91.2047 35.6398   1
   4 -16   2 156.576 39.8358   1
   5  16   2 22.3488 35.1838   1
  -5 -16  -2 82.3808 38.6665   1
  -5  16  -2-15.6130 27.0112   1
   5 -16   2 7.19053 23.7244   1
   6  16   2 111.073 40.0393   1
  -6 -16  -2 181.607 42.7645   1
  -6  16  -2 75.7822 34.3265   1
   6 -16   2 95.8583 33.4183   1
   7  16   2 1269.46 92.3804   1
   7 -16   2 1029.63 87.8568   1
  -7 -16  -2 1249.53 93.2841   1
   8  16   2-14.4758 35.4068   1
  -8  16  -2 37.0523 36.2510   1
  -8 -16  -2 15.2921 32.8797   1
   8 -16   2-7.43664 32.9063   1
   9 -16   2 444.264 54.9938   1
  -9  16  -2 396.756 51.0000   1
  10  16   2 124.847 35.1818   1
 -10  16  -2 102.695 40.9134   1
  10 -16   2 219.157 44.1666   1
 -10 -16  -2 122.668 36.6852   1
  11  16   2 66.8220 37.6432   1
 -11  16  -2 22.2066 33.3244   1
  11 -16   2 138.103 40.9199   1
 -11 -16  -2 46.0109 32.1148   1
  12  16   2-14.9110 38.0931   1
 -12  16  -2-14.6067 31.4065   1
 -12 -16  -2 38.1195 35.5598   1
  12 -16   2 28.6644 35.0560   1
  13 -16   2 62.8620 34.3092   1
 -13  16  -2 86.1759 34.4629   1
  14  16   2-7.41021 30.9129   1
 -14 -16  -2 7.55006 32.9396   1
  15  16   2 51.4688 37.2065   1
  15 -16   2 41.5613 33.5340   1
 -15  16  -2 21.3005 33.5639   1
  15 -17  -2 54.8875 32.8285   1
 -15  17   2 20.8762 29.9650   1
  14 -17  -2-20.8610 33.6278   1
 -14  17   2 34.9688 32.6206   1
  13 -17  -2 35.2579 33.3305   1
 -13  17   2 35.2706 33.7458   1
  12 -17  -2-7.14930 31.1926   1
 -12  17   2-7.15565 33.7903   1
  11 -17  -2 71.9843 33.7104   1
 -11  17   2 72.2757 32.5624   1
 -10 -17   2 23.1480 32.7059   1
 -10  17   2 21.9106 30.4875   1
  10 -17  -2 29.0208 31.2169   1
  10  17  -2 30.6080 32.9222   1
  -9 -17   2 7.67248 25.9299   1
  -9  17   2 15.2772 25.1933   1
   9 -17  -2-7.15662 23.6039   1
   9  17  -2 15.1146 31.5275   1
  -8 -17   2 38.2065 32.8938   1
  -8  17   2 7.60119 29.7013   1
   8 -17  -2 79.1918 33.1909   1
   8  17  -2 14.9291 33.0642   1
  -7 -17   2 83.9640 33.0472   1
  -7  17   2 134.769 37.6450   1
   7 -17  -2 73.9481 34.2724   1
   7  17  -2 74.4756 33.6285   1
  -6 -17   2 45.8113 27.7441   1
  -6  17   2 88.7325 37.5020   1
   6 -17  -2 126.489 38.5241   1
   6  17  -2 44.8577 32.2856   1
   5  17  -2 390.710 54.5108   1
  -5 -17   2 408.849 54.4334   1
   4  17  -2 198.301 38.5453   1
  -4  17   2 222.040 41.7847   1
  -4 -17   2 140.879 33.9705   1
  -3  17   2 74.2808 28.5060   1
   3  17  -2 37.4311 34.0674   1
  -3 -17   2-30.4637 31.8089   1
   3 -17  -2 37.4368 24.7419   1
  -2  17   2 1118.53 88.5257   1
   2  17  -2 1243.96 92.5891   1
   2 -17  -2 1145.31 89.1051   1
  -2 -17   2 1305.59 93.5521   1
   1  17  -2 195.980 43.9278   1
  -1 -17   2 226.551 44.0062   1
   1 -17  -2 202.569 38.1214   1
   0  17   2 368.573 51.5473   1
   0 -17  -2 430.379 52.7889   1
   0 -17   2 495.487 56.8239   1
  -1  17  -2 97.1847 39.8527   1
   1  17   2 57.9284 35.1274   1
   1 -17   2 45.4319 31.2153   1
  -1 -17  -2 66.9679 37.3212   1
  -2 -17  -2 59.9066 32.7347   1
  -2  17  -2 52.6899 35.6024   1
   2 -17   2 7.54328 34.8004   1
   2  17   2 73.3110 33.3901   1
  -3 -17  -2 290.737 47.3245   1
  -3  17  -2 369.146 53.5699   1
   3 -17   2 301.755 51.2784   1
   3  17   2 334.749 51.0258   1
  -4 -17  -2 7.49587 24.7290   1
   4  17   2 58.2916 30.4029   1
  -4  17  -2-7.67587 34.8996   1
   4 -17   2-22.3586 33.4373   1
  -6  17  -2 263.310 48.1264   1
   6 -17   2 214.209 43.0193   1
   7  17   2-22.3895 33.0389   1
  -7  17  -2 29.6241 34.5579   1
   7 -17   2 59.4126 35.9286   1
  -7 -17  -2 45.3164 32.0130   1
   8  17   2 362.199 55.7776   1
  -8  17  -2 360.342 50.5199   1
   8 -17   2 383.762 52.9694   1
  -8 -17  -2 333.757 49.5025   1
   9  17   2-42.7970 37.5666   1
  -9  17  -2 7.26742 29.3568   1
   9 -17   2 21.9737 30.5578   1
  -9 -17  -2 53.4904 38.2217   1
  10  17   2 43.3676 35.0686   1
 -10  17  -2 36.1747 25.7457   1
 -10 -17  -2 129.179 41.2770   1
  10 -17   2 86.4348 28.2512   1
  11 -17   2 14.2889 30.2668   1
 -11  17  -2-21.8271 31.2862   1
  12  17   2 79.4646 33.8648   1
 -12 -17  -2 82.9305 37.8612   1
  13  17   2-14.4107 31.4358   1
 -13  17  -2 7.01108 27.8431   1
 -13 -17  -2 7.52114 29.8687   1
  14 -17   2 33.5910 30.9521   1
 -14  17  -2 6.87863 28.7084   1
  13 -18  -2 34.2390 25.7640   1
 -13  18   2 6.86147 22.6453   1
  12 -18  -2-20.9389 31.7346   1
 -12  18   2-6.96139 27.1713   1
  11 -18  -2-28.1979 30.3221   1
 -11  18   2-7.05941 32.1004   1
 -10  18   2 85.8861 37.4667   1
  10 -18  -2 71.2207 34.5981   1
  -9 -18   2-7.61689 25.7515   1
  -9  18   2 22.1424 32.2097   1
   9 -18  -2 70.9320 35.8689   1
   9  18  -2-7.49575 33.6322   1
  -8 -18   2 46.1002 35.0269   1
  -8  18   2 90.9892 38.4245   1
   8 -18  -2 6.98539 31.8637   1
   8  18  -2 105.320 36.0492   1
  -7 -18   2-23.0404 30.5089   1
  -7  18   2 22.2776 35.4975   1
   7 -18  -2 21.8587 32.2477   1
   7  18  -2 52.4733 32.2422   1
  -6  18   2 285.499 48.0681   1
   6 -18  -2 360.885 50.7197   1
  -5  18   2 154.931 38.7424   1
   5 -18  -2 66.4156 33.8573   1
  -4  18   2 139.393 36.1414   1
   4 -18  -2 66.8630 30.8019   1
   3 -18  -2 172.067 37.3030   1
  -2  18   2 66.6976 35.5168   1
   2 -18  -2 59.0322 34.5177   1
  -1  18   2 250.447 48.2922   1
   1 -18  -2 327.413 48.7534   1
   0  18   2 80.7440 29.8630   1
   0 -18  -2 89.4288 31.2929   1
  -1  18  -2 242.452 42.7665   1
   1  18   2 281.275 48.1800   1
  -1 -18  -2 233.047 44.9221   1
   1 -18   2 370.635 46.2005   1
   2  18   2 7.22836 28.2067   1
  -2  18  -2-7.49140 34.5008   1
   2 -18   2 7.52208 31.8661   1
  -2 -18  -2-7.42716 28.4602   1
  -3 -18  -2 37.3629 27.5659   1
  -3  18  -2 22.7971 35.0064   1
   3 -18   2 37.4433 34.4981   1
   3  18   2-7.31550 28.0446   1
  -4 -18  -2 186.257 39.9333   1
  -4  18  -2 223.410 46.7255   1
   4 -18   2 189.628 41.6446   1
   4  18   2 276.301 43.5512   1
  -5 -18  -2 37.1766 27.9629   1
  -5  18  -2 7.73704 26.7662   1
   5 -18   2-7.24907 24.5022   1
   5  18   2 7.26291 23.3512   1
  -6 -18  -2 7.44049 30.5508   1
  -6  18  -2 7.39747 29.3781   1
   6 -18   2 7.34530 28.1470   1
   6  18   2-7.32509 32.8589   1
   7  18   2 51.6287 36.2138   1
  -7 -18  -2 96.7957 33.9921   1
   8 -18   2-21.7722 30.7543   1
  -8  18  -2-14.4751 32.9105   1
   9  18   2 249.672 47.9475   1
  -9  18  -2 142.904 33.9562   1
  -9 -18  -2 201.975 45.2580   1
   9 -18   2 236.481 39.3745   1
  10  18   2-7.26725 33.8963   1
 -10 -18  -2-7.45665 34.7796   1
  11  18   2 105.780 35.8985   1
 -11  18  -2 106.464 36.5045   1
  11 -18   2 97.5484 35.4754   1
 -11 -18  -2 89.3341 31.8148   1
  12 -18   2-20.4068 28.3844   1
  12  18   2-49.0757 37.2883   1
 -12  18  -2 13.9154 30.7929   1
  11 -19  -2-20.5941 31.2177   1
 -11  19   2 61.5635 36.0342   1
 -10  19   2-6.93683 28.9385   1
  10 -19  -2 13.9136 26.6583   1
  -9  19   2-7.09385 28.6631   1
   9 -19  -2 41.7791 31.6631   1
  -8  19   2-7.47281 33.5224   1
   8 -19  -2-6.77124 31.9751   1
  -7  19   2 73.4937 33.1122   1
   7  19  -2 73.7369 35.7915   1
   6  19  -2 44.6042 37.5954   1
  -6  19   2 21.7617 25.1075   1
   6 -19  -2 7.21779 23.8216   1
  -6 -19   2 29.9855 35.8384   1
   5  19  -2 225.073 48.0414   1
  -5  19   2 238.473 45.1133   1
  -5 -19   2 205.656 46.7593   1
   5 -19  -2 290.753 46.6139   1
  -4  19   2 203.676 43.3223   1
   4  19  -2 97.6230 39.9903   1
   4 -19  -2 131.605 37.4368   1
  -4 -19   2 114.332 38.9890   1
  -3  19   2 7.27286 29.9473   1
   3  19  -2 105.878 42.8984   1
  -3 -19   2 30.1229 32.4611   1
   3 -19  -2 88.3758 36.0964   1
   2  19  -2 45.0989 36.3829   1
  -2 -19   2 30.5786 34.3288   1
   1  19  -2 90.0377 32.4192   1
  -1 -19   2 60.7801 31.8524   1
   0  19  -2 238.968 47.1189   1
   0 -19   2 151.023 41.3568   1
  -1  19  -2 52.2466 33.9912   1
   1 -19   2 45.0438 31.8686   1
  -2  19  -2 89.5632 39.6046   1
   2 -19   2 141.969 41.5190   1
   3  19   2 28.5306 34.5001   1
  -3 -19  -2 7.32635 31.9723   1
  -4 -19  -2-7.37640 29.2955   1
  -4  19  -2-7.68850 36.7464   1
   4 -19   2 21.2409 31.7620   1
   4  19   2 21.5979 30.0346   1
  -5 -19  -2 14.7148 27.6772   1
  -5  19  -2 14.8301 28.9460   1
   5 -19   2 28.8501 23.7999   1
   5  19   2 14.4067 27.0982   1
  -6 -19  -2 123.586 39.8901   1
   6  19   2 35.7811 35.1548   1
  -6  19  -2 116.064 40.8684   1
   6 -19   2 36.0909 33.3991   1
   7  19   2 14.2984 32.9296   1
  -7  19  -2 21.4754 24.7670   1
   7 -19   2 7.14603 23.5740   1
  -7 -19  -2 7.32286 33.2941   1
   8  19   2 50.3060 34.1123   1
  -8  19  -2 56.4906 35.8687   1
  -8 -19  -2 94.7142 36.2093   1
   8 -19   2 134.472 41.2434   1
   9 -19   2 62.6168 29.2204   1
  -9  19  -2 97.4673 33.4442   1
  10  19   2 64.8082 40.5338   1
   8 -20  -2-40.5574 34.9356   1
   7 -20  -2-6.73316 25.3254   1
  -7  20   2-21.6171 29.1112   1
   6 -20  -2 97.7814 36.9613   1
  -6  20   2 206.492 44.6916   1
   5 -20  -2 14.1582 29.5410   1
  -5  20   2 21.1156 28.4398   1
   4 -20  -2 78.2393 33.1410   1
  -4  20   2 149.022 40.8472   1
   4  20  -2 141.995 43.6870   1
  -3 -20   2 15.1073 34.8048   1
   3  20  -2 37.1458 37.5759   1
  -2 -20   2 60.0415 36.3618   1
   2 -20  -2 94.1298 32.5564   1
  -2  20   2 21.3846 27.9049   1
   2  20  -2 37.0550 36.7296   1
  -1 -20   2 275.979 47.9658   1
   1 -20  -2 297.411 44.8618   1
   1  20  -2 206.578 47.1662   1
  -1  20   2 350.403 47.3109   1
   0 -20   2 22.1974 33.7127   1
   0 -20  -2 78.3889 32.0471   1
   0  20   2 57.4272 32.7115   1
   0  20  -2 44.3081 35.7828   1
   1 -20   2 95.8466 32.9851   1
  -1 -20  -2 65.1301 30.5803   1
   1  20   2 178.281 41.0266   1
  -1  20  -2 131.967 38.5404   1
  -2 -20  -2 7.22332 22.6104   1
   2 -20   2 14.5946 27.4486   1
   2  20   2 7.11435 25.7116   1
  -2  20  -2 44.4219 33.6637   1
   3 -20   2 21.2555 32.6523   1
  -3  20  -2 37.4173 38.2538   1
   5  20   2 42.0404 30.2409   1
  -5  20  -2 64.4510 28.5576   1
  -5 -20  -2 57.5684 34.0787   1
   5 -20   2 77.8091 30.5272   1
   6  20   2 91.8342 35.1106   1
  -6  20  -2 126.602 39.9878   1
  -6 -20  -2 136.359 36.4300   1
   7  20   2 20.8733 37.3777   1
  -7  20  -2-13.8763 33.9648   1
   7 -20   2 69.6106 33.6880   1
  -7 -20  -2 49.9000 34.8957   1
   8  20   2 20.7492 34.2263   1
  -1  21   2 180.066 41.5532   1
   0  21   2 13.8932 31.5940   1
   0  21  -2 35.8196 27.4689   1
   0 -21  -2 14.0932 32.8802   1
   1  21   2 125.434 33.0992   1
  -1  21  -2 36.1848 29.4494   1
  -1 -21  -2 96.8373 31.6469   1
   1 -21   2 71.4730 29.0899   1
  -2  21  -2-14.5733 26.3356   1
   2 -21   2-20.9568 24.1744   1
  25   0  -3-7.42262 34.1855   1
 -25   0   3-7.69490 34.0492   1
  24   0  -3-14.6288 35.7885   1
 -24   0   3-23.3013 31.3825   1
  23   0  -3 7.40433 32.7624   1
 -23   0   3-15.4066 31.1154   1
  22   0  -3-7.54677 27.2665   1
 -22   0   3-7.42602 27.9257   1
 -21   0   3-14.7266 23.6708   1
  21   0  -3 29.5398 27.7709   1
 -20   0   3 22.1353 24.3414   1
  20   0  -3 7.04105 25.9692   1
 -19   0   3 7.10740 26.7274   1
  19   0  -3 6.94930 27.1193   1
 -18   0   3 20.4347 22.4724   1
  18   0  -3 6.77429 27.8214   1
 -17   0   3 13.1456 25.1867   1
  17   0  -3-19.2291 26.7394   1
 -16   0   3 6.34166 24.3269   1
  16   0  -3 48.3844 26.4108   1
 -15   0   3-6.01815 21.7475   1
  15   0  -3-17.3832 27.3654   1
 -13   0   3 10.3963 21.3459   1
  13   0  -3 5.04526 21.0495   1
  12   0  -3-4.63152 21.0556   1
 -11   0   3-8.85803 17.8901   1
  11   0  -3 16.9211 19.7307   1
 -10   0   3-3.96889 14.9256   1
  10   0  -3 15.2339 16.8526   1
  -9   0   3 17.5221 18.0952   1
   9   0  -3 3.27889 16.5824   1
  -7   0   3 2.49271 13.7562   1
   7   0  -3-2.38457 12.3095   1
  -6   0   3-10.2222 11.9686   1
   6   0  -3 1.89921 11.9683   1
  -5   0   3 1.50928 10.6180   1
   5   0  -3 2.99290 11.0360   1
  -4   0   3-5.03744 10.2681   1
   4   0  -3 2.94752 9.10748   1
  -1   0   3-3.87915 6.60464   1
   1   0  -3-10.6005 7.89184   1
   0   0   3-3.70592 11.4145   1
   0   0  -3 5.07605 12.7631   1
  -1   0  -3-5.23841 13.0694   1
   1   0   3-1.72463 13.0332   1
  -2   0  -3-2.26073 17.5696   1
   2   0   3 21.5199 17.6053   1
  -3   0  -3 2.74574 20.2518   1
   3   0   3 13.1884 17.6179   1
  -4   0  -3 9.68630 17.8183   1
   4   0   3-6.20270 19.5410   1
  -5   0  -3-7.38627 14.6769   1
   5   0   3-17.7373 15.4867   1
  -6   0  -3-4.14194 19.3183   1
   6   0   3 3.97860 21.3600   1
  -7   0  -3-13.6899 21.5530   1
   7   0   3-8.76768 19.6704   1
  -8   0  -3-14.8951 22.2719   1
   8   0   3 19.0485 22.7593   1
  -9   0  -3 10.7236 17.6834   1
   9   0   3-15.3122 19.9174   1
 -10   0  -3 5.65493 24.3220   1
  10   0   3-27.5671 25.0692   1
 -11   0  -3 41.8635 26.8384   1
  11   0   3-5.86767 25.2434   1
 -12   0  -3 6.25979 29.2034   1
  12   0   3 24.8991 27.1656   1
 -13   0  -3 13.1152 29.0207   1
  13   0   3 12.9544 28.6649   1
 -14   0  -3-6.85198 29.8953   1
  14   0   3-6.64464 29.8075   1
 -15   0  -3 14.3208 29.8764   1
  15   0   3 13.4756 28.5496   1
 -16   0  -3 71.0869 28.2617   1
  16   0   3-7.12782 24.6902   1
 -17   0  -3-7.09146 28.1639   1
  17   0   3-7.40773 27.8568   1
  18   0   3-14.4760 29.2502   1
 -18   0  -3-29.7383 31.9823   1
  19   0   3 7.23547 25.5936   1
 -19   0  -3 15.0738 29.4142   1
  20   0   3-7.18878 29.9907   1
 -20   0  -3-7.55747 32.0175   1
  21   0   3 7.23278 29.2146   1
 -21   0  -3-7.49958 31.2857   1
  22   0   3-28.7205 29.9636   1
 -22   0  -3-7.42447 29.4955   1
  23   0   3 28.2567 35.3439   1
 -23   0  -3 14.6558 31.5231   1
  24   0   3 20.9359 32.5609   1
 -24   0  -3 21.3906 31.1205   1
  26  -1  -3 7.21391 26.6013   1
  25  -1  -3 7.40131 32.3001   1
  25   1  -3 37.5320 35.8833   1
 -25  -1   3 23.0020 30.4593   1
 -25   1   3 7.69879 31.6206   1
  24   1  -3 7.45244 32.5153   1
 -24  -1   3-23.0417 29.9730   1
  23   1  -3 7.42690 27.9295   1
 -23  -1   3-7.65740 29.3447   1
 -23   1   3-15.3364 31.9912   1
  23  -1  -3-22.4163 31.1731   1
 -22   1   3 15.2479 31.3072   1
  22  -1  -3 7.39420 31.3278   1
  21   1  -3-7.08123 29.5414   1
 -21  -1   3 7.52239 31.8682   1
 -21   1   3 7.40308 25.6080   1
  21  -1  -3-29.6863 30.9611   1
  20   1  -3 84.4372 33.2874   1
 -20  -1   3 21.9584 24.2239   1
 -20   1   3 7.31289 28.0951   1
  20  -1  -3 92.7213 39.0601   1
  19   1  -3-7.03735 28.8956   1
 -19  -1   3 6.92540 27.0250   1
 -19   1   3 7.20776 24.9319   1
  19  -1  -3 6.87622 27.3081   1
  18  -1  -3 956.738 76.8444   1
  18   1  -3 853.390 74.7600   1
 -18   1   3 986.745 78.3405   1
 -18  -1   3 1024.66 77.0917   1
  17  -1  -3 2328.36 132.843   1
  17   1  -3 2157.18 129.658   1
 -17  -1   3 2080.14 131.341   1
 -17   1   3 2278.97 133.152   1
  16   1  -3 669.847 61.1381   1
 -16  -1   3 741.396 63.3802   1
  16  -1  -3 635.665 60.6667   1
  15   1  -3 708.934 60.1149   1
 -15  -1   3 760.365 62.5012   1
 -15   1   3 669.526 61.4131   1
  15  -1  -3 784.581 63.2263   1
 -14   1   3 115.813 31.1213   1
  14  -1  -3 178.125 32.1357   1
 -13  -1   3 1035.95 74.3902   1
  13  -1  -3 1118.81 75.1385   1
 -12  -1   3 245.603 32.5831   1
 -12   1   3 172.675 30.2326   1
  12  -1  -3 165.524 29.0740   1
  12   1  -3 200.234 30.0046   1
  11   1  -3 10449.2 446.950   1
 -11  -1   3 10517.9 448.659   1
 -11   1   3 10200.2 448.688   1
  10   1  -3 9779.92 456.682   1
 -10  -1   3 11128.7 460.156   1
 -10   1   3 10576.3 461.653   1
  10  -1  -3 9885.05 457.881   1
   9   1  -3 1128.39 66.5891   1
  -9  -1   3 1019.69 65.2641   1
  -9   1   3 1095.20 67.7762   1
   9  -1  -3 1123.35 67.9346   1
   8   1  -3 19976.4 874.591   1
  -8  -1   3 19371.6 875.133   1
  -8   1   3 20968.7 878.356   1
   8  -1  -3 21525.5 879.313   1
   7   1  -3 53243.9 2104.08   1
  -7   1   3 51924.2 2107.57   1
  -7  -1   3 51819.1 2104.99   1
   6   1  -3 656.246 40.3239   1
  -6   1   3 613.528 43.0318   1
   6  -1  -3 778.597 43.8688   1
  -6  -1   3 721.982 41.7358   1
  -5   1   3 29250.2 1111.96   1
   5  -1  -3 31010.2 1112.63   1
  -5  -1   3 27356.5 1108.09   1
   4   1  -3 182891. 7618.55   1
  -4   1   3 187654. 7623.58   1
  -4  -1   3 188852. 7618.81   1
  -3   1   3 226528. 9427.28   1
   3  -1  -3 221787. 9427.30   1
  -2   1   3 98444.4 4053.70   1
   2  -1  -3 94257.9 4053.13   1
   1   1  -3 939.639 43.9317   1
  -1   1   3 931.416 46.8526   1
  -1  -1   3 821.608 43.4710   1
   0  -1  -3 285823. 10903.2   1
   0   1   3 285526. 10903.5   1
   0   1  -3 246638. 10900.1   1
   0  -1   3 235447. 10899.7   1
  -1   1  -3 165903. 6778.31   1
  -1  -1  -3 163184. 6780.01   1
   1  -1   3 147469. 6777.74   1
   1   1   3 168915. 6779.09   1
  -2   1  -3 215550. 8733.00   1
  -2  -1  -3 212872. 8733.83   1
   2  -1   3 190990. 8731.17   1
   2   1   3 213259. 8733.96   1
  -3   1  -3 1935.31 92.9667   1
   3  -1   3 1873.28 92.0489   1
   3   1   3 1779.71 91.4772   1
  -4   1  -3 15365.3 674.423   1
  -4  -1  -3 15516.6 674.736   1
   4  -1   3 15061.3 674.072   1
   4   1   3 16292.5 676.045   1
  -5   1  -3 16611.6 708.141   1
  -5  -1  -3 15490.8 704.754   1
   5  -1   3 15761.7 705.672   1
   5   1   3 17234.8 708.233   1
  -6   1  -3 16394.3 736.686   1
  -6  -1  -3 16508.0 734.709   1
   6  -1   3 17427.6 736.649   1
   6   1   3 17166.7 736.175   1
  -7   1  -3 405.015 38.2134   1
  -7  -1  -3 281.604 34.9298   1
   7  -1   3 320.057 35.5391   1
   7   1   3 345.019 36.5743   1
  -8   1  -3 1652.46 97.8846   1
  -8  -1  -3 1447.17 95.3125   1
   8   1   3 1443.03 93.1631   1
  -9   1  -3 9517.63 431.654   1
  -9  -1  -3 8964.89 429.951   1
   9  -1   3 9692.99 431.906   1
   9   1   3 9610.98 431.721   1
 -10  -1  -3 2090.64 123.094   1
 -10   1  -3 2192.85 125.968   1
  10  -1   3 2130.68 122.760   1
  10   1   3 2085.03 122.695   1
 -11   1  -3 207.500 36.0384   1
 -11  -1  -3 227.899 38.6406   1
  11  -1   3 186.686 35.3237   1
  11   1   3 143.884 32.8572   1
 -12   1  -3 1001.76 75.8311   1
 -12  -1  -3 784.405 68.0798   1
  12   1   3 984.463 74.3217   1
  12  -1   3 803.563 69.7726   1
 -13  -1  -3 334.542 44.6764   1
 -13   1  -3 386.747 46.0941   1
  13  -1   3 422.120 48.5169   1
  13   1   3 405.101 48.0196   1
 -14  -1  -3 1014.37 81.0968   1
  14   1   3 1080.37 81.0792   1
 -15   1  -3 492.231 56.7458   1
 -15  -1  -3 628.330 62.1673   1
  15  -1   3 517.477 57.2388   1
  15   1   3 624.214 60.3096   1
 -16   1  -3 57.2156 28.1071   1
 -16  -1  -3 94.7884 33.7450   1
  16  -1   3 100.353 30.5489   1
  16   1   3 68.9408 31.5172   1
 -17   1  -3 362.169 48.4971   1
 -17  -1  -3 398.257 51.0786   1
  17  -1   3 365.348 51.1353   1
  17   1   3 357.910 47.7301   1
 -18   1  -3-22.5912 35.1230   1
  18  -1   3-21.5565 34.7483   1
  18   1   3 21.5287 29.9377   1
 -19   1  -3 37.0172 29.5726   1
  19  -1   3 103.924 34.3339   1
 -19  -1  -3 89.7970 36.3260   1
 -20   1  -3-7.35874 24.2691   1
 -20  -1  -3 7.48463 36.1942   1
  20   1   3 14.5237 34.2906   1
 -21  -1  -3 22.4322 27.2668   1
 -21   1  -3 67.7254 33.0387   1
  21  -1   3 130.166 37.8904   1
  21   1   3 137.674 37.2062   1
 -22   1  -3 7.48193 30.7208   1
 -22  -1  -3 22.2534 30.4575   1
  22  -1   3-7.04304 32.0176   1
  22   1   3-7.22970 29.6852   1
 -23   1  -3-36.5356 39.2310   1
 -23  -1  -3 7.34906 31.6027   1
  23   1   3 14.0395 33.9473   1
  23  -1   3 42.2824 34.0794   1
 -24   1  -3 14.2871 32.4747   1
 -24  -1  -3-21.3614 31.0656   1
  24   1   3-6.88547 28.7242   1
  24  -1   3 34.5412 34.1753   1
 -26   2   3 14.7830 32.7222   1
  26  -2  -3 37.5516 35.4794   1
 -25   2   3 45.8304 29.8172   1
  25  -2  -3-7.44308 29.5691   1
  25   2  -3 22.2427 29.4546   1
 -24   2   3 15.3978 37.2324   1
 -24  -2   3-38.7629 32.3437   1
  24  -2  -3 7.46443 34.3790   1
  24   2  -3-22.2178 34.9731   1
 -23   2   3-7.57568 29.0325   1
 -23  -2   3 7.68612 25.9782   1
  23  -2  -3 7.59245 33.1273   1
  23   2  -3 29.7724 26.8936   1
  22  -2  -3 488.169 55.9327   1
 -22   2   3 598.947 61.8371   1
 -21   2   3 30.2650 31.6816   1
 -21  -2   3 111.373 38.8136   1
  21  -2  -3 79.8330 34.7927   1
  21   2  -3 43.2249 34.5382   1
 -20   2   3 14.9113 31.5891   1
 -20  -2   3 21.8436 29.4150   1
  20  -2  -3 21.4699 32.9633   1
  20   2  -3-7.04020 29.8294   1
 -19   2   3 530.589 58.4061   1
 -19  -2   3 486.330 55.6435   1
  19  -2  -3 575.856 60.1132   1
  19   2  -3 492.556 55.8798   1
 -18  -2   3 123.089 32.2294   1
  18   2  -3 98.3254 32.3988   1
 -17   2   3 301.913 43.0825   1
 -17  -2   3 275.866 41.0721   1
  17  -2  -3 249.120 39.5487   1
  17   2  -3 199.946 38.9395   1
 -16   2   3 1019.55 81.2347   1
 -16  -2   3 1121.20 82.0732   1
  16   2  -3 1077.68 79.9708   1
 -15   2   3 386.426 45.5761   1
 -15  -2   3 425.048 47.2844   1
  15   2  -3 431.153 46.8283   1
  14  -2  -3 3278.01 172.088   1
 -13  -2   3 877.553 63.0642   1
  13   2  -3 687.400 58.7948   1
 -12   2   3 33053.4 1342.51   1
  12  -2  -3 30005.9 1336.89   1
 -12  -2   3 30438.9 1335.02   1
 -11   2   3 3535.86 169.268   1
 -11  -2   3 3214.95 163.353   1
  11  -2  -3 3226.18 165.606   1
  11   2  -3 3118.73 162.829   1
 -10   2   3 14847.6 690.651   1
 -10  -2   3 16108.8 686.573   1
  10  -2  -3 16379.4 691.208   1
  10   2  -3 15575.7 686.333   1
  -9   2   3 35830.9 1522.12   1
   9   2  -3 35883.8 1517.48   1
   9  -2  -3 35316.1 1521.07   1
  -9  -2   3 35343.7 1517.74   1
   8  -2  -3 47367.3 2064.44   1
  -8   2   3 50009.5 2067.28   1
   7   2  -3 8386.77 380.801   1
  -7  -2   3 9032.71 382.115   1
  -6   2   3 34230.7 1379.26   1
   6   2  -3 35593.8 1373.59   1
   6  -2  -3 32000.5 1377.97   1
  -5  -2   3 21887.1 912.117   1
   5   2  -3 21517.0 912.103   1
   5  -2  -3 20729.6 917.943   1
  -5   2   3 21481.6 918.476   1
   4  -2  -3 11346.5 548.790   1
  -4  -2   3 13037.4 543.210   1
   4   2  -3 13303.9 543.289   1
  -4   2   3 12683.9 549.413   1
  -3  -2   3 8375.09 363.483   1
  -3   2   3 9067.79 370.510   1
   3  -2  -3 7912.08 369.075   1
   3   2  -3 8721.31 363.470   1
   2  -2  -3 55518.3 2311.09   1
  -2   2   3 59925.4 2310.99   1
  -2  -2   3 56919.5 2304.47   1
   1  -2  -3 16140.8 737.723   1
  -1  -2   3 15835.6 732.119   1
  -1   2   3 17607.6 737.251   1
   0   2  -3 109321. 4577.43   1
   0  -2   3 117433. 4578.08   1
   0   2   3 106294. 4580.23   1
   0  -2  -3 100250. 4579.58   1
  -1   2  -3 23974.9 1023.33   1
  -1  -2  -3 24339.1 1025.36   1
   1   2   3 24352.1 1024.94   1
   1  -2   3 23568.0 1022.64   1
   2  -2   3 119744. 4668.31   1
   2   2   3 122296. 4669.60   1
  -2   2  -3 117192. 4668.59   1
  -4  -2  -3 3526.62 187.460   1
   4   2   3 3819.18 187.204   1
   4  -2   3 3982.31 187.502   1
  -5   2  -3 46291.0 1802.40   1
  -5  -2  -3 41922.4 1799.05   1
   5   2   3 42352.1 1798.75   1
   5  -2   3 39225.5 1795.39   1
  -6   2  -3 23185.3 972.059   1
  -6  -2  -3 21703.1 971.372   1
   6   2   3 22256.7 970.506   1
   6  -2   3 22647.7 970.242   1
  -7   2  -3 1632.38 93.7929   1
  -7  -2  -3 1422.60 90.6353   1
   7   2   3 1415.50 88.8726   1
   7  -2   3 1615.61 92.5637   1
  -8   2  -3 6565.50 314.494   1
  -8  -2  -3 6753.04 314.967   1
   8   2   3 6684.06 314.458   1
   8  -2   3 6873.84 314.734   1
   9   2   3 2608.08 147.341   1
  -9  -2  -3 2973.51 152.056   1
 -10   2  -3 14407.3 614.056   1
 -10  -2  -3 13056.5 609.706   1
  10   2   3 13407.6 610.382   1
  10  -2   3 13773.9 610.572   1
 -11   2  -3 7547.22 345.448   1
  11   2   3 7296.54 341.258   1
  11  -2   3 8170.68 346.070   1
 -12   2  -3 747.999 66.0458   1
 -12  -2  -3 813.016 67.0998   1
  12   2   3 685.070 63.3584   1
  12  -2   3 775.911 64.8762   1
 -13   2  -3 1062.09 79.6238   1
  13  -2   3 1004.71 78.6085   1
  13   2   3 1014.02 80.5523   1
 -13  -2  -3 1222.36 83.8064   1
  15   2   3 1291.69 94.0777   1
  15  -2   3 1279.19 94.0129   1
 -15   2  -3 1522.88 99.3836   1
 -15  -2  -3 1286.35 95.0159   1
 -16   2  -3 343.936 49.0337   1
 -16  -2  -3 330.029 45.7664   1
  16   2   3 320.100 46.2574   1
  16  -2   3 322.846 48.0340   1
 -17   2  -3 103.756 35.9150   1
 -17  -2  -3 44.0846 33.0416   1
  17   2   3 28.3382 27.7443   1
  17  -2   3 57.1128 32.9614   1
 -18   2  -3-51.8627 33.2355   1
 -18  -2  -3-14.7980 23.1508   1
  18   2   3 28.9601 26.1576   1
  18  -2   3 7.36739 30.7351   1
 -19   2  -3-15.0334 34.1736   1
 -19  -2  -3 7.50121 31.7809   1
  19   2   3-21.7899 31.2358   1
  19  -2   3-14.6985 32.9699   1
  20   2   3 151.267 39.5724   1
 -20  -2  -3 158.337 40.9978   1
 -21   2  -3-22.1304 33.0914   1
 -21  -2  -3 7.43531 33.3539   1
  21   2   3 28.7549 34.3576   1
  21  -2   3 14.7923 33.1784   1
  22   2   3 7.11520 31.0427   1
 -22  -2  -3-14.6487 33.7317   1
  23   2   3-20.8664 25.1288   1
  23  -2   3 35.1432 25.9168   1
 -23  -2  -3-7.23618 23.2610   1
 -23   2  -3 7.31142 24.1134   1
  24  -2   3 27.0309 27.7679   1
  24   2   3 6.78376 35.7426   1
 -24   2  -3 50.2413 32.6457   1
 -24  -2  -3 14.2454 33.6507   1
 -26   3   3 30.3003 26.8080   1
  26  -3  -3 14.4618 31.1081   1
 -25   3   3-7.56366 25.5628   1
  25  -3  -3-7.47327 25.8516   1
 -24   3   3 60.8964 36.0311   1
 -24  -3   3 15.3667 31.6467   1
  24   3  -3 51.2323 33.3655   1
  24  -3  -3 97.1359 34.9396   1
 -23   3   3 100.347 35.0971   1
 -23  -3   3 114.065 35.0415   1
  23   3  -3 204.631 41.0919   1
  23  -3  -3 132.527 36.4695   1
 -22   3   3 207.895 42.8177   1
  22  -3  -3 59.3190 32.7764   1
  21   3  -3 372.626 49.5396   1
 -21  -3   3 228.886 46.0539   1
 -20   3   3 418.572 51.8227   1
 -20  -3   3 429.229 55.5169   1
  20   3  -3 482.750 54.1483   1
  20  -3  -3 516.487 56.3468   1
 -19   3   3 318.118 46.9945   1
 -19  -3   3 269.748 43.3450   1
  19   3  -3 272.669 43.2274   1
  19  -3  -3 211.272 41.4277   1
 -18   3   3 35.9517 30.0801   1
 -18  -3   3 61.5461 28.6165   1
  18   3  -3 59.5792 25.9304   1
  18  -3  -3 55.2027 28.4219   1
 -17   3   3 3098.96 168.303   1
 -17  -3   3 2942.38 164.033   1
  17   3  -3 2803.45 161.639   1
  17  -3  -3 2997.78 164.939   1
 -16   3   3 599.416 58.5359   1
 -16  -3   3 595.874 54.8833   1
 -15   3   3 1844.53 112.313   1
 -15  -3   3 1760.90 107.105   1
  15   3  -3 1865.05 108.937   1
  15  -3  -3 1467.46 104.290   1
 -14   3   3 5721.72 267.757   1
  14  -3  -3 5103.10 260.478   1
 -13   3   3 9661.20 446.338   1
 -13  -3   3 9874.55 442.009   1
  13   3  -3 9479.09 440.834   1
  13  -3  -3 9877.67 444.851   1
 -12   3   3 13614.4 617.955   1
 -12  -3   3 13609.4 612.732   1
  12   3  -3 14011.2 613.186   1
  12  -3  -3 14262.5 619.356   1
 -11   3   3 7747.19 356.529   1
  11  -3  -3 7792.14 355.893   1
 -11  -3   3 7586.70 350.911   1
  11   3  -3 7670.02 350.919   1
  10  -3  -3 2601.53 130.469   1
 -10  -3   3 2419.60 125.397   1
 -10   3   3 2383.65 129.468   1
  10   3  -3 2252.09 123.571   1
  -9   3   3 363.183 38.1124   1
   9  -3  -3 348.134 36.7814   1
  -9  -3   3 401.283 35.0039   1
   9   3  -3 442.489 36.1533   1
   8  -3  -3 14978.3 646.045   1
  -8   3   3 14544.6 644.687   1
  -7   3   3 34053.9 1435.69   1
   7   3  -3 33858.8 1429.26   1
  -7  -3   3 33865.1 1429.50   1
   7  -3  -3 32520.6 1434.71   1
  -6   3   3 21442.0 880.229   1
  -6  -3   3 20580.3 872.186   1
   6   3  -3 19206.3 871.730   1
   6  -3  -3 20913.1 878.289   1
   5   3  -3 5309.83 232.874   1
  -5  -3   3 5178.05 233.119   1
   4  -3  -3 18442.7 788.214   1
  -4   3   3 17580.1 787.218   1
   4   3  -3 17307.2 780.835   1
  -4  -3   3 19983.1 782.235   1
   3  -3  -3 59749.9 2610.38   1
  -3   3   3 62454.7 2610.30   1
   3   3  -3 62159.6 2603.96   1
  -3  -3   3 62104.6 2604.49   1
  -2  -3   3 4163.94 181.707   1
   2   3  -3 4157.62 181.406   1
  -2   3   3 3926.37 186.624   1
   2  -3  -3 3998.31 187.825   1
   1  -3  -3 304.678 28.4143   1
  -1   3   3 331.253 29.0369   1
  -1  -3   3 311.417 24.8226   1
   1   3  -3 270.971 24.4719   1
   0  -3  -3 108092. 4456.01   1
   0  -3   3 96549.3 4451.77   1
   0   3   3 101291. 4454.61   1
  -1   3  -3 33107.5 1455.06   1
   1  -3   3 34937.3 1454.96   1
   1   3   3 35699.4 1457.69   1
  -1  -3  -3 33304.2 1457.54   1
   2  -3   3 104472. 4352.29   1
  -2   3  -3 101799. 4352.26   1
  -3  -3  -3 2108.52 110.793   1
   3   3   3 2080.57 111.131   1
   3  -3   3 1968.23 108.172   1
  -4  -3  -3 3852.80 177.201   1
   4   3   3 3612.90 176.355   1
   4  -3   3 3403.64 175.824   1
  -4   3  -3 3711.65 178.007   1
  -5  -3  -3 5710.78 270.845   1
   5   3   3 6042.21 270.728   1
   5  -3   3 5349.44 271.342   1
  -5   3  -3 6234.90 273.583   1
   6   3   3 28213.8 1140.77   1
   6  -3   3 29025.4 1141.89   1
  -6   3  -3 27783.1 1142.65   1
   7   3   3 19229.3 875.908   1
  -7  -3  -3 20149.3 879.008   1
   7  -3   3 20495.5 878.932   1
  -7   3  -3 20951.8 881.490   1
  -8  -3  -3 16855.3 698.647   1
   8  -3   3 16378.4 696.240   1
  -8   3  -3 18283.1 702.963   1
  10   3   3 9541.72 423.603   1
 -10  -3  -3 9417.38 424.000   1
  10  -3   3 8430.83 420.873   1
 -10   3  -3 9466.71 426.237   1
  11   3   3 1814.96 111.020   1
 -11  -3  -3 2016.74 115.329   1
  11  -3   3 1722.53 109.402   1
 -11   3  -3 1738.70 111.497   1
  12   3   3 4140.63 217.058   1
 -12  -3  -3 4682.69 221.651   1
  12  -3   3 4437.81 218.849   1
  13   3   3 12.7642 25.3454   1
 -13  -3  -3-6.64649 29.8146   1
  13  -3   3-6.58340 30.7055   1
 -13   3  -3 6.87040 28.2097   1
  14  -3   3 1452.56 100.050   1
 -14   3  -3 1424.65 101.055   1
  15   3   3 1928.34 121.672   1
 -15  -3  -3 1963.26 123.108   1
  15  -3   3 2024.49 123.359   1
 -15   3  -3 1793.93 119.796   1
  16   3   3 754.843 67.6771   1
  16  -3   3 791.954 68.1294   1
 -16  -3  -3 676.925 66.3477   1
 -16   3  -3 602.492 63.0198   1
  17   3   3-28.2047 32.4761   1
 -17  -3  -3 50.8649 34.3145   1
  17  -3   3 7.21596 30.5721   1
 -17   3  -3 14.9921 30.7814   1
  18   3   3-21.3864 27.8195   1
 -18  -3  -3 7.33720 28.6327   1
  18  -3   3 14.4650 21.3362   1
 -18   3  -3 15.0811 22.9294   1
  19   3   3 222.159 42.4532   1
 -19  -3  -3 177.065 41.9272   1
  19  -3   3 232.584 43.6955   1
 -19   3  -3 165.998 38.6634   1
  20   3   3-21.3066 27.2257   1
 -20  -3  -3-14.9171 28.0567   1
  21   3   3-7.10658 33.1495   1
 -21  -3  -3-22.3538 31.0885   1
  21  -3   3-14.5970 26.3729   1
 -21   3  -3-7.46570 22.7061   1
  22   3   3 7.05976 33.3370   1
 -22  -3  -3-7.40817 33.2321   1
  22  -3   3 7.10813 33.1536   1
 -22   3  -3 14.8934 32.4895   1
  23   3   3 34.9840 34.2292   1
 -23  -3  -3-7.30979 31.8945   1
  23  -3   3-21.7211 32.9175   1
 -23   3  -3 35.2765 32.4955   1
  24   3   3 20.6257 34.3874   1
  24  -3   3-6.94851 22.3359   1
 -24   3  -3-21.0086 25.8215   1
 -24  -3  -3 28.6691 32.1506   1
  26  -4  -3 36.6943 35.0865   1
 -26   4   3 7.37847 33.9935   1
  24   4  -3 67.1929 36.5252   1
  24  -4  -3-22.1448 33.9998   1
 -24   4   3 7.68033 35.3754   1
  23   4  -3-14.8049 31.3658   1
 -23  -4   3-15.4349 27.8885   1
  22   4  -3 204.229 41.0120   1
 -22  -4   3 182.899 40.5089   1
  22  -4  -3 155.305 40.1054   1
 -22   4   3 205.697 41.2687   1
  21   4  -3 42.8220 32.9982   1
 -21  -4   3 82.5009 35.5357   1
  21  -4  -3 58.6106 34.2951   1
 -21   4   3 99.7480 35.9060   1
  20   4  -3 69.5722 33.6992   1
 -20  -4   3 36.5378 30.5459   1
  20  -4  -3 58.3638 26.4276   1
 -20   4   3 22.7621 23.1510   1
  19   4  -3 384.833 50.8024   1
 -19  -4   3 446.474 53.5279   1
  19  -4  -3 453.344 54.5022   1
 -19   4   3 436.186 56.1675   1
  18   4  -3 234.773 39.5860   1
 -18  -4   3 239.244 39.5043   1
  18  -4  -3 226.912 40.0481   1
 -18   4   3 186.521 37.4463   1
  17   4  -3 24.9532 29.1031   1
 -17  -4   3 6.54810 24.6314   1
  16   4  -3 1392.61 95.6777   1
 -16  -4   3 1574.73 99.9134   1
  16  -4  -3 1544.17 100.750   1
 -16   4   3 1508.09 103.983   1
  15  -4  -3 37.5811 22.3138   1
 -15  -4   3 89.0803 28.1703   1
  15   4  -3 73.3443 25.7875   1
  14  -4  -3 2288.71 130.726   1
 -14   4   3 2211.91 131.662   1
  13  -4  -3 9238.47 413.239   1
 -13  -4   3 8894.40 407.880   1
 -13   4   3 8871.06 412.442   1
  13   4  -3 8669.71 405.659   1
  12   4  -3 9975.60 443.801   1
 -12  -4   3 9673.63 444.888   1
 -11   4   3 3189.61 156.390   1
  11   4  -3 2863.95 148.355   1
 -11  -4   3 2717.30 148.175   1
  11  -4  -3 2844.47 152.738   1
 -10   4   3 2481.03 136.236   1
  10   4  -3 2490.96 130.381   1
 -10  -4   3 2704.26 133.083   1
  10  -4  -3 2455.92 135.967   1
  -9   4   3 30609.8 1297.01   1
   9   4  -3 30749.0 1291.32   1
  -9  -4   3 28511.6 1288.98   1
   9  -4  -3 31113.7 1297.62   1
  -8   4   3 18656.3 805.568   1
   8   4  -3 18773.7 799.370   1
   8  -4  -3 18262.6 805.046   1
  -8  -4   3 18281.5 799.061   1
   7  -4  -3 31169.3 1398.91   1
  -7   4   3 34615.1 1404.45   1
  -6   4   3 9877.10 422.724   1
  -6  -4   3 9016.52 415.553   1
   6  -4  -3 9587.42 422.694   1
   6   4  -3 9567.25 415.338   1
   5   4  -3 85058.1 3430.65   1
  -5   4   3 81822.1 3438.34   1
  -5  -4   3 85097.4 3431.18   1
   4   4  -3 2203.55 106.980   1
  -4   4   3 2276.05 113.106   1
  -4  -4   3 2161.36 107.257   1
   4  -4  -3 2234.11 112.989   1
   3   4  -3 40871.8 1708.79   1
  -3  -4   3 39784.7 1709.21   1
  -2  -4   3 12767.9 559.173   1
   2   4  -3 13192.4 559.157   1
  -1  -4   3 89.6431 17.1315   1
   1   4  -3 56.8676 15.2098   1
   0   4  -3 18927.5 828.653   1
   0  -4   3 19714.4 828.839   1
  -1  -4  -3 198183. 8585.49   1
   1   4   3 209239. 8584.83   1
  -2  -4  -3 772.591 54.1034   1
   2   4   3 800.501 54.3225   1
   2  -4   3 744.368 51.0974   1
  -2   4  -3 762.565 52.7019   1
  -3  -4  -3 14302.9 628.803   1
   3   4   3 14323.3 628.825   1
   3  -4   3 14514.0 627.843   1
  -3   4  -3 14386.6 627.622   1
  -4  -4  -3 1788.95 95.6126   1
   4   4   3 1639.90 94.3034   1
   4  -4   3 1663.54 94.3999   1
  -4   4  -3 1566.59 94.0663   1
  -5  -4  -3 8056.14 352.969   1
   5   4   3 8021.63 352.759   1
   5  -4   3 7402.43 350.542   1
  -5   4  -3 7403.36 350.709   1
  -6  -4  -3 1753.60 104.856   1
  -6   4  -3 2019.18 109.844   1
   6   4   3 2130.59 109.124   1
   6  -4   3 1641.14 104.830   1
  -7  -4  -3 81485.5 3392.23   1
  -7   4  -3 81552.2 3394.82   1
   7   4   3 75929.8 3390.56   1
   7  -4   3 81213.6 3394.02   1
   8   4   3 804.878 63.8679   1
  -8  -4  -3 1039.86 70.2797   1
  -9  -4  -3 25318.6 1026.40   1
  -9   4  -3 23547.3 1028.79   1
   9  -4   3 22055.4 1022.41   1
   9   4   3 23237.1 1023.57   1
  10   4   3 2068.34 120.239   1
 -10  -4  -3 2073.34 121.428   1
  10  -4   3 2009.78 120.995   1
 -10   4  -3 2117.54 125.553   1
  11   4   3 5389.22 260.259   1
 -11  -4  -3 5564.37 262.260   1
  11  -4   3 4657.28 256.565   1
 -11   4  -3 5582.74 264.234   1
  12   4   3 30.6386 25.9779   1
 -12  -4  -3 51.4152 28.0569   1
  12  -4   3 25.4496 27.7757   1
 -12   4  -3-19.8372 31.6177   1
  13   4   3 19.0684 28.9146   1
 -13  -4  -3 46.6652 29.5167   1
  13  -4   3 13.1045 26.4875   1
 -13   4  -3 27.7010 24.5160   1
  14   4   3 1207.16 85.5723   1
 -14  -4  -3 1169.92 87.3281   1
  14  -4   3 1073.68 83.5099   1
 -14   4  -3 1075.90 84.1634   1
  15   4   3 2243.99 132.668   1
 -15  -4  -3 2239.54 135.949   1
  15  -4   3 2376.90 136.606   1
 -15   4  -3 2025.51 133.819   1
  16   4   3 61.9787 32.2307   1
 -16  -4  -3 72.1984 33.7802   1
  16  -4   3 113.757 36.0448   1
 -16   4  -3 7.45617 29.2188   1
  17   4   3 427.430 50.6553   1
 -17  -4  -3 463.389 53.3913   1
  18   4   3 14.1998 28.7124   1
 -18  -4  -3 52.2286 29.1494   1
  18  -4   3 14.5286 22.7716   1
 -18   4  -3 52.6772 26.6519   1
  19   4   3 43.0631 28.0081   1
 -19  -4  -3-22.5017 28.2052   1
  19  -4   3-21.9071 32.7574   1
 -19   4  -3 15.2038 33.6369   1
  20  -4   3 202.036 39.7778   1
 -20   4  -3 143.727 36.8824   1
 -21  -4  -3 52.4464 32.8027   1
  21   4   3 71.9819 34.1003   1
  21  -4   3 72.6878 38.3789   1
  22  -4   3-7.27243 28.3803   1
 -22   4  -3 21.7699 27.2886   1
 -23  -4  -3 7.22349 28.1878   1
  23   4   3-7.09083 29.5806   1
  23  -4   3 6.96339 29.9430   1
  24   4   3-20.7976 28.4648   1
 -24  -4  -3-7.04067 25.4364   1
  24  -4   3 13.6756 24.7035   1
 -24   4  -3 21.0578 27.3909   1
  25  -5  -3 87.2302 30.6466   1
 -25   5   3 128.602 36.4247   1
  24  -5  -3 7.33183 34.1975   1
 -24   5   3 7.59541 31.1880   1
  23   5  -3 135.687 37.1019   1
 -23  -5   3 30.4939 30.0300   1
  23  -5  -3 88.3421 39.3634   1
 -23   5   3 138.042 40.2003   1
  22   5  -3 29.7577 29.0459   1
 -22  -5   3 7.54334 28.9211   1
  22  -5  -3 36.9160 30.3301   1
 -22   5   3 15.5174 22.1804   1
  21   5  -3 58.4688 30.1772   1
 -21  -5   3 66.7996 34.7635   1
  21  -5  -3 66.5467 39.4492   1
 -21   5   3 123.241 40.2916   1
  20   5  -3-7.15982 29.8698   1
 -20  -5   3-7.27600 29.8765   1
  19   5  -3 438.917 49.9577   1
 -19   5   3 347.052 46.6846   1
  19  -5  -3 369.489 48.0767   1
 -19  -5   3 368.141 48.7663   1
 -18   5   3 1156.94 84.6887   1
  18  -5  -3 985.694 80.8476   1
 -17  -5   3 856.926 72.3349   1
  17   5  -3 895.316 73.8842   1
 -17   5   3 1040.37 82.4613   1
  16   5  -3 6.20791 22.9070   1
 -16  -5   3 50.4753 28.3160   1
  16  -5  -3 40.4589 28.1438   1
 -16   5   3-14.0385 28.8340   1
  15  -5  -3 4185.15 213.799   1
  15   5  -3 4170.24 210.446   1
 -15  -5   3 3930.80 207.748   1
 -15   5   3 4087.91 214.101   1
  14  -5  -3 1808.45 118.886   1
  14   5  -3 1842.18 113.488   1
 -14  -5   3 2004.97 115.558   1
 -14   5   3 2192.70 123.258   1
  13  -5  -3 1933.49 115.848   1
 -13  -5   3 1863.08 111.404   1
 -13   5   3 1840.69 114.902   1
  13   5  -3 1976.71 112.989   1
 -12  -5   3 1095.69 73.5518   1
  12   5  -3 1044.51 73.1679   1
 -12   5   3 1043.67 75.5924   1
  12  -5  -3 977.865 73.0027   1
  11   5  -3 5197.67 245.674   1
 -11  -5   3 5043.56 245.170   1
 -10  -5   3 6096.53 280.051   1
  10   5  -3 5995.97 279.625   1
 -10   5   3 5700.89 283.756   1
  10  -5  -3 6102.65 286.023   1
  -9  -5   3 7490.87 355.361   1
   9   5  -3 7895.68 357.125   1
  -9   5   3 8092.61 363.453   1
   9  -5  -3 8112.30 363.475   1
  -8  -5   3 68398.0 2953.55   1
   8   5  -3 68698.0 2953.32   1
  -8   5   3 73257.4 2962.04   1
   8  -5  -3 69280.4 2958.95   1
  -7  -5   3 2456.02 120.232   1
  -7   5   3 2213.60 124.291   1
   7   5  -3 2274.60 118.982   1
   7  -5  -3 2375.41 125.355   1
   6  -5  -3 808.327 63.1680   1
  -6   5   3 1103.82 66.7909   1
   5  -5  -3 1788.83 97.3631   1
  -5   5   3 1645.42 95.8451   1
  -4  -5   3 35588.2 1519.33   1
  -4   5   3 36772.3 1525.33   1
   4  -5  -3 32975.3 1524.66   1
   4   5  -3 37223.4 1519.96   1
  -3  -5   3 14996.6 656.823   1
  -3   5   3 15013.2 661.706   1
   3  -5  -3 14718.8 661.325   1
   3   5  -3 15853.7 656.260   1
   2  -5  -3 212097. 8952.38   1
   2   5  -3 209076. 8945.37   1
  -2   5   3 206101. 8950.12   1
  -2  -5   3 221678. 8946.53   1
   1  -5  -3 62783.2 2641.05   1
  -1   5   3 61759.6 2640.42   1
   0  -5  -3 109710. 4586.40   1
   0   5   3 107418. 4585.14   1
  -1  -5  -3 5418.37 258.422   1
   1   5   3 5691.45 259.169   1
   1  -5   3 5573.24 255.376   1
  -1   5  -3 5569.54 255.356   1
  -2  -5  -3 3904.20 181.219   1
   2   5   3 3261.44 177.501   1
   2  -5   3 3523.68 177.438   1
  -2   5  -3 4177.50 181.576   1
  -3  -5  -3 46864.0 1978.20   1
   3   5   3 47570.0 1978.06   1
   3  -5   3 46805.0 1977.25   1
  -3   5  -3 44575.7 1976.06   1
  -4  -5  -3 58.7857 21.7090   1
   4   5   3 70.1228 23.1724   1
   4  -5   3 17.0051 20.4215   1
  -4   5  -3 51.1727 22.5520   1
  -5  -5  -3 314.610 37.6363   1
   5   5   3 254.253 36.0295   1
   5  -5   3 303.134 36.2966   1
  -5   5  -3 204.973 33.0468   1
  -6  -5  -3 84078.7 3681.75   1
   6   5   3 85333.3 3685.88   1
   6  -5   3 87057.2 3682.79   1
  -6   5  -3 91251.4 3685.02   1
  -7  -5  -3 2735.52 145.350   1
  -7   5  -3 2705.32 145.615   1
   7  -5   3 2422.51 142.431   1
   7   5   3 2862.75 146.438   1
  -8   5  -3 16027.7 738.377   1
   8  -5   3 17420.1 740.813   1
  -9  -5  -3 990.244 73.8509   1
  -9   5  -3 964.179 73.8075   1
   9   5   3 1008.32 75.6700   1
   9  -5   3 1099.26 78.6374   1
 -10  -5  -3 7278.22 334.569   1
 -10   5  -3 6907.70 336.090   1
  10   5   3 6938.38 333.908   1
  10  -5   3 6999.15 335.490   1
 -11  -5  -3 1013.79 74.9490   1
 -11   5  -3 1136.60 81.4197   1
  11   5   3 913.828 71.9898   1
  11  -5   3 933.785 74.3730   1
 -12  -5  -3 2539.39 140.355   1
 -12   5  -3 2479.06 142.794   1
  12  -5   3 2171.16 137.827   1
  12   5   3 2391.58 138.259   1
  13   5   3 118.484 32.1776   1
 -13  -5  -3 160.604 36.8999   1
  13  -5   3 80.3746 28.7624   1
 -13   5  -3 111.174 30.2471   1
  14   5   3 142.330 32.0586   1
 -14  -5  -3 131.214 33.0439   1
  14  -5   3 82.2072 31.9980   1
 -14   5  -3 149.859 37.2225   1
 -15   5  -3 1268.40 92.0418   1
  15   5   3 1055.21 83.6841   1
  15  -5   3 1165.90 88.2366   1
 -16   5  -3 684.387 66.5503   1
  16  -5   3 594.235 63.1249   1
 -16  -5  -3 533.855 56.7334   1
  17  -5   3 1799.68 120.104   1
 -17   5  -3 1991.06 126.229   1
  18   5   3 486.195 54.3602   1
 -18  -5  -3 479.482 56.4284   1
  18  -5   3 646.633 62.2869   1
 -18   5  -3 624.265 65.1161   1
  19   5   3-7.28677 27.9501   1
 -19  -5  -3 36.9961 28.3806   1
  19  -5   3 58.6126 31.0629   1
 -19   5  -3 29.9256 28.1598   1
  20   5   3 262.709 43.8861   1
 -20  -5  -3 199.732 40.9724   1
  20  -5   3 232.188 42.3169   1
 -20   5  -3 264.632 41.4502   1
  21   5   3 21.8255 28.9338   1
 -21  -5  -3 29.4406 27.1834   1
  21  -5   3 64.3761 35.4195   1
 -21   5  -3 44.7473 35.6770   1
  22   5   3-21.6383 36.4669   1
 -22  -5  -3 29.1487 32.6898   1
 -22   5  -3 14.6275 32.3626   1
  23   5   3 21.5252 27.5287   1
 -23  -5  -3 14.3313 23.0750   1
  23  -5   3 56.3249 28.9413   1
 -23   5  -3 42.4705 27.6560   1
  24   5   3 21.2416 33.8476   1
 -24  -5  -3 14.1014 30.3275   1
  26  -6  -3 14.1136 35.2985   1
 -26   6   3 7.34198 32.4893   1
  25  -6  -3 7.24101 32.0522   1
 -25   6   3 36.8224 32.5984   1
  23   6  -3 15.3900 28.9546   1
  23  -6  -3 36.8034 32.5860   1
 -23   6   3 23.1146 33.6315   1
  22   6  -3 167.784 39.3847   1
 -22  -6   3 107.804 34.5501   1
  21   6  -3 15.0315 30.8594   1
 -21  -6   3 22.6699 30.5227   1
  21  -6  -3 7.25425 25.0922   1
 -21   6   3-23.0010 23.9881   1
  20   6  -3 139.954 35.4975   1
 -20  -6   3 192.545 39.2582   1
  20  -6  -3 210.188 40.6329   1
  19   6  -3 78.9922 31.9402   1
 -19  -6   3 64.9951 28.8632   1
  19  -6  -3 28.7361 28.2216   1
 -19   6   3 150.195 37.2926   1
  18  -6  -3 310.016 43.9618   1
 -18   6   3 276.572 43.4161   1
  17  -6  -3 1106.98 84.2871   1
  17   6  -3 975.016 77.7937   1
 -17  -6   3 937.228 76.7335   1
 -17   6   3 946.967 80.8100   1
  16   6  -3 3388.95 170.808   1
  16  -6  -3 3092.02 171.254   1
  15  -6  -3 868.680 73.6781   1
  15   6  -3 879.861 71.5510   1
 -15  -6   3 885.327 72.2955   1
 -15   6   3 1057.41 77.5617   1
  14  -6  -3 5100.65 254.318   1
 -14  -6   3 5361.70 252.911   1
 -14   6   3 5155.79 254.967   1
  14   6  -3 4730.11 248.759   1
 -13   6   3 94.6154 28.2570   1
  13  -6  -3 116.208 27.7889   1
 -12  -6   3 116.480 26.1926   1
  12   6  -3 68.6988 25.5567   1
 -12   6   3 85.3910 28.7150   1
  12  -6  -3 101.984 30.2586   1
 -11  -6   3 9.93491 17.5778   1
  11   6  -3 19.8957 19.4180   1
 -11   6   3-5.77667 22.1432   1
  11  -6  -3 34.5361 24.7578   1
 -10  -6   3 11071.1 508.627   1
  10   6  -3 11878.6 508.257   1
 -10   6   3 11668.7 513.948   1
  10  -6  -3 10735.8 510.578   1
  -9  -6   3 8735.30 415.253   1
   9   6  -3 9489.55 415.350   1
   9  -6  -3 9269.30 421.966   1
  -9   6   3 9375.45 422.656   1
   8  -6  -3 68.7718 22.7951   1
  -8  -6   3 55.6878 18.5311   1
   8   6  -3 87.3222 22.0821   1
  -8   6   3 52.5637 25.5721   1
  -7   6   3 15062.8 647.339   1
   7  -6  -3 13274.4 645.950   1
   7   6  -3 15073.7 640.017   1
  -7  -6   3 14940.6 641.031   1
  -6  -6   3 3083.63 149.759   1
  -6   6   3 2754.71 153.628   1
   6   6  -3 3168.81 150.248   1
   6  -6  -3 2994.18 155.746   1
  -5  -6   3 18837.6 852.585   1
  -5   6   3 20636.8 859.726   1
   5   6  -3 19923.5 852.652   1
   5  -6  -3 19778.9 858.812   1
  -4  -6   3 3697.13 179.296   1
  -4   6   3 4040.07 185.288   1
   4   6  -3 3614.80 178.608   1
   4  -6  -3 3664.72 184.920   1
  -3   6   3 34450.2 1471.79   1
   3   6  -3 34838.9 1467.29   1
   3  -6  -3 34625.9 1472.85   1
  -3  -6   3 33683.7 1467.22   1
   2  -6  -3 12732.0 593.370   1
   2   6  -3 13681.9 589.558   1
  -2   6   3 13449.4 594.438   1
  -2  -6   3 14091.4 590.901   1
   1  -6  -3 36828.4 1592.73   1
   1   6  -3 36774.3 1587.39   1
  -1   6   3 37378.7 1591.98   1
  -1  -6   3 37937.5 1588.07   1
   0  -6  -3 122651. 5243.07   1
   0   6  -3 121783. 5239.72   1
   0   6   3 128348. 5243.70   1
   0  -6   3 124110. 5240.25   1
  -1  -6  -3 71250.9 2814.61   1
   1   6   3 69647.2 2813.75   1
   1  -6   3 72099.3 2812.26   1
   2   6   3 334.289 36.6469   1
  -2  -6  -3 265.787 34.7928   1
  -2   6  -3 283.610 34.1684   1
   2  -6   3 300.457 33.6344   1
  -3   6  -3 763.486 55.2642   1
   3  -6   3 723.891 55.0966   1
   3   6   3 634.860 53.7178   1
  -3  -6  -3 855.974 60.2884   1
  -4   6  -3 5354.88 277.545   1
   4  -6   3 5767.55 279.046   1
   4   6   3 6420.39 280.707   1
  -4  -6  -3 6240.39 280.620   1
  -5   6  -3 474.779 46.1195   1
   5  -6   3 512.810 45.8664   1
   5   6   3 497.639 46.9768   1
  -5  -6  -3 506.410 46.1633   1
  -6   6  -3 2474.45 148.375   1
   6  -6   3 2811.36 149.079   1
   6   6   3 2885.21 149.046   1
  -6  -6  -3 2898.93 150.542   1
   7  -6   3 23637.1 1060.34   1
  -7   6  -3 25138.0 1061.64   1
  -8  -6  -3 1302.97 86.4455   1
  -8   6  -3 1098.60 80.9757   1
   8   6   3 1266.08 83.8203   1
   8  -6   3 1265.74 84.0186   1
  -9  -6  -3 8848.52 402.231   1
  -9   6  -3 8814.00 403.735   1
   9   6   3 8449.42 400.660   1
   9  -6   3 8415.73 401.374   1
 -10  -6  -3 5660.31 277.087   1
 -10   6  -3 5291.86 276.658   1
  10   6   3 5861.92 278.034   1
  10  -6   3 5853.38 280.362   1
 -11  -6  -3 599.135 58.4387   1
 -11   6  -3 637.672 60.5134   1
  11  -6   3 594.775 56.5926   1
  11   6   3 637.854 59.1827   1
  12   6   3 628.511 61.0352   1
 -12  -6  -3 741.878 65.1659   1
  13  -6   3 234.340 41.6133   1
 -13   6  -3 300.418 49.2875   1
  14   6   3 1662.81 109.722   1
  14  -6   3 1699.08 111.150   1
 -14   6  -3 1644.73 112.367   1
 -15   6  -3 403.378 51.1535   1
 -15  -6  -3 243.090 41.4453   1
  15  -6   3 388.126 50.7145   1
  16   6   3 2233.58 136.461   1
 -16  -6  -3 2173.45 135.415   1
 -17  -6  -3 942.419 80.8378   1
 -17   6  -3 930.198 80.5001   1
  17   6   3 1020.24 83.6162   1
  17  -6   3 937.725 78.9818   1
 -18   6  -3 359.228 52.6558   1
 -18  -6  -3 415.761 50.7051   1
  18   6   3 357.690 49.0610   1
  18  -6   3 410.128 51.5241   1
 -19   6  -3 235.886 44.1833   1
 -19  -6  -3 239.032 45.1265   1
  19   6   3 216.619 45.1258   1
  19  -6   3 232.190 42.9060   1
 -20   6  -3-7.44715 24.5606   1
 -20  -6  -3-29.8413 36.0767   1
  20   6   3 7.45878 33.9074   1
  20  -6   3 14.4526 24.4207   1
 -21   6  -3 29.6842 26.8750   1
 -21  -6  -3 7.42740 33.3693   1
  21   6   3 59.0871 37.3873   1
  21  -6   3 70.9600 29.6605   1
 -22   6  -3 51.0216 35.3094   1
 -22  -6  -3 51.7611 36.6401   1
  22   6   3 87.5285 40.3073   1
  22  -6   3 21.0136 30.6313   1
 -23   6  -3-21.2520 32.6249   1
  23  -6   3 13.6506 34.1380   1
  24   6   3-20.9312 37.4723   1
 -24  -6  -3-28.5469 34.5272   1
 -26   7   3 21.3294 31.0200   1
  26  -7  -3-6.99049 32.6052   1
  25  -7  -3 106.079 37.8707   1
 -24   7   3 7.56452 33.9384   1
  24  -7  -3 21.6778 34.1267   1
 -23   7   3 84.1149 38.3856   1
  23  -7  -3 227.556 48.2508   1
 -22   7   3 53.5500 32.9399   1
  22   7  -3-15.5058 30.3020   1
  22  -7  -3 72.4141 32.5282   1
  21  -7  -3 14.5817 28.0384   1
 -21   7   3 105.746 32.0859   1
 -20   7   3 274.170 44.9166   1
  20  -7  -3 182.131 40.9988   1
  20   7  -3 240.365 44.3295   1
 -20  -7   3 233.456 44.7844   1
 -19   7   3 267.014 44.3475   1
 -19  -7   3 206.188 43.4896   1
  19  -7  -3 323.941 44.8313   1
  19   7  -3 220.504 39.1433   1
 -18   7   3 521.935 59.3612   1
  18   7  -3 378.956 51.2476   1
 -18  -7   3 379.748 51.8828   1
 -17  -7   3 6.95460 28.1346   1
  17   7  -3 27.7569 30.7440   1
 -17   7   3 67.1370 32.1151   1
  17  -7  -3 43.7111 28.4715   1
 -16  -7   3 120.097 32.4402   1
  16   7  -3 46.6528 29.2715   1
  16  -7  -3 78.2293 34.1554   1
 -16   7   3 79.7010 33.5383   1
 -15   7   3 3258.98 181.005   1
 -15  -7   3 3572.60 180.184   1
  15  -7  -3 3179.11 178.513   1
  15   7  -3 3122.42 175.946   1
 -14   7   3 6.75328 23.3925   1
  14   7  -3 49.4071 27.3549   1
 -14  -7   3 61.5685 28.0165   1
  14  -7  -3 13.0163 24.0296   1
 -13   7   3 1571.74 102.833   1
  13   7  -3 1521.72 98.1367   1
  13  -7  -3 1484.13 100.315   1
 -13  -7   3 1543.27 99.2802   1
  12  -7  -3 419.950 48.8688   1
 -12   7   3 397.107 47.0893   1
 -11   7   3 544.589 55.5251   1
  11   7  -3 600.636 51.2693   1
 -11  -7   3 498.529 47.9152   1
  11  -7  -3 518.389 53.2965   1
 -10   7   3 1804.41 119.100   1
  10   7  -3 1920.81 110.585   1
 -10  -7   3 1940.72 110.611   1
  10  -7  -3 2019.80 116.632   1
  -9   7   3 3460.60 177.761   1
  -9  -7   3 3390.79 170.218   1
   9  -7  -3 3421.09 176.082   1
   9   7  -3 3172.02 167.873   1
   8   7  -3 6811.20 312.877   1
  -8  -7   3 6713.29 313.264   1
  -7   7   3 1989.98 118.301   1
   7  -7  -3 2185.87 120.474   1
  -7  -7   3 2044.28 113.894   1
   6   7  -3 16850.3 735.773   1
  -6   7   3 17000.7 742.135   1
   6  -7  -3 17575.9 743.543   1
  -6  -7   3 16204.8 735.343   1
   5   7  -3 17508.5 772.946   1
  -5   7   3 18521.7 780.050   1
   5  -7  -3 17348.6 779.737   1
   4   7  -3 11039.8 497.143   1
  -4   7   3 11718.0 503.995   1
   4  -7  -3 10484.3 502.789   1
  -4  -7   3 11776.7 500.012   1
   3   7  -3 2217.19 114.762   1
  -3   7   3 2070.61 117.037   1
  -3  -7   3 2075.81 113.285   1
   3  -7  -3 2140.06 118.020   1
   2   7  -3 22739.8 964.902   1
  -2   7   3 22167.6 969.661   1
  -2  -7   3 22130.2 965.227   1
   2  -7  -3 22304.9 969.987   1
  -1   7   3 13182.9 642.255   1
   1   7  -3 14545.3 638.586   1
  -1  -7   3 15065.0 638.969   1
   1  -7  -3 15507.7 645.126   1
   0   7   3 4076.62 199.818   1
   0   7  -3 4497.26 199.959   1
   0  -7   3 4037.67 196.804   1
   0  -7  -3 3662.84 197.794   1
   1   7   3 12364.1 538.124   1
  -1   7  -3 11651.9 533.736   1
   1  -7   3 11812.8 535.174   1
  -1  -7  -3 12444.0 538.641   1
   2   7   3 3368.94 170.235   1
  -2  -7  -3 3263.89 169.475   1
  -2   7  -3 3379.72 169.991   1
   2  -7   3 3354.87 169.367   1
  -3  -7  -3 4434.71 230.156   1
   3   7   3 4728.78 232.156   1
  -3   7  -3 4938.34 232.558   1
   3  -7   3 4895.46 229.634   1
  -4  -7  -3 25875.0 1138.95   1
  -4   7  -3 28544.3 1141.87   1
   4  -7   3 26410.3 1139.24   1
   4   7   3 24706.9 1136.91   1
  -5   7  -3 26.5304 25.9725   1
   5  -7   3 5.31936 24.1996   1
   5   7   3 20.9318 21.8500   1
  -5  -7  -3 36.7214 22.5770   1
  -6   7  -3 6897.86 324.075   1
   6  -7   3 6619.51 322.993   1
   6   7   3 7015.15 324.153   1
  -6  -7  -3 6935.87 324.926   1
  -7   7  -3 10217.9 470.438   1
   7  -7   3 10398.9 470.111   1
   7   7   3 10209.3 469.047   1
  -7  -7  -3 10319.5 470.954   1
  -8   7  -3 268.976 40.5549   1
  -8  -7  -3 278.707 41.7982   1
   8  -7   3 315.115 40.2625   1
   8   7   3 264.104 39.1399   1
   9  -7   3 1030.69 77.4425   1
  -9  -7  -3 1106.68 80.4047   1
   9   7   3 1197.41 82.7312   1
  -9   7  -3 968.074 77.9286   1
 -10   7  -3 6.73236 27.6483   1
  10  -7   3-6.57788 29.9079   1
  10   7   3-25.6183 30.9761   1
 -10  -7  -3-25.6379 29.1425   1
 -11   7  -3 428.980 50.2382   1
  11  -7   3 369.887 48.4996   1
  11   7   3 456.195 51.1547   1
 -11  -7  -3 430.473 49.8144   1
  12  -7   3 350.430 48.4848   1
 -12   7  -3 399.113 53.6655   1
 -13   7  -3 2073.30 127.010   1
  13  -7   3 1937.54 123.131   1
  13   7   3 1957.99 123.759   1
 -14   7  -3 1506.35 101.031   1
 -14  -7  -3 1290.92 95.7996   1
  14  -7   3 1283.91 92.7388   1
 -15   7  -3 490.463 58.4727   1
 -15  -7  -3 407.789 52.1348   1
  15   7   3 397.672 52.6228   1
  15  -7   3 356.931 50.6774   1
 -16   7  -3 104.275 29.4768   1
  16  -7   3 129.358 31.2905   1
 -17   7  -3 369.825 51.9704   1
 -17  -7  -3 397.239 51.0488   1
  17   7   3 332.186 47.9416   1
  17  -7   3 424.258 51.9622   1
 -18   7  -3-38.2770 34.8012   1
 -18  -7  -3 22.6232 26.6706   1
  18   7   3-7.42592 28.4556   1
  18  -7   3 7.21753 32.8107   1
 -19   7  -3 15.2006 31.7092   1
  19  -7   3 7.28258 31.3189   1
 -20   7  -3 60.0904 32.4757   1
 -20  -7  -3 29.9605 25.5376   1
  20   7   3 96.7179 33.5443   1
 -21   7  -3-7.29275 32.2697   1
  21  -7   3-7.07871 33.0168   1
 -22  -7  -3 102.654 37.6934   1
  22   7   3 95.2930 40.6662   1
 -23   7  -3 7.02624 32.7721   1
  23   7   3 7.19879 32.7268   1
 -23  -7  -3 7.21143 32.7842   1
  25  -8  -3 13.9584 31.3418   1
 -25   8   3 58.6690 34.6609   1
  24  -8  -3-7.16505 30.3584   1
 -24   8   3 37.3238 31.6278   1
  22  -8  -3 7.22917 31.9885   1
 -22   8   3 7.51075 34.5912   1
 -21   8   3 60.6595 35.3751   1
  21  -8  -3 14.5754 36.8542   1
  21   8  -3-7.79385 33.0283   1
 -21  -8   3 7.81641 30.5132   1
 -20   8   3 135.866 40.7698   1
 -20  -8   3 92.3612 31.0456   1
  20  -8  -3 161.717 39.5226   1
  20   8  -3 130.517 32.9753   1
 -19  -8   3 15.0980 28.9343   1
 -19   8   3-23.0599 33.0590   1
  19  -8  -3-44.3024 36.9363   1
  19   8  -3-7.52619 30.4065   1
 -18  -8   3 44.5770 33.9865   1
 -18   8   3 107.612 36.4934   1
  18  -8  -3 103.403 32.8999   1
  18   8  -3 95.1167 35.9913   1
 -17  -8   3 816.942 74.2360   1
  17  -8  -3 1071.14 83.8926   1
  17   8  -3 923.488 76.6916   1
 -16   8   3 161.725 38.3042   1
  16   8  -3 157.900 37.6169   1
 -16  -8   3 262.850 43.8507   1
  16  -8  -3 150.663 37.4193   1
 -15   8   3 35.2685 28.4934   1
  15   8  -3 32.9442 24.2973   1
 -15  -8   3-6.85894 27.2411   1
  15  -8  -3-27.6696 27.4733   1
 -14   8   3 152.911 39.5413   1
  14   8  -3 175.776 33.3368   1
 -14  -8   3 175.387 36.0808   1
  14  -8  -3 95.0256 33.4227   1
 -13   8   3 3081.56 180.800   1
  13   8  -3 3506.61 180.322   1
 -13  -8   3 3599.37 181.850   1
  13  -8  -3 3394.37 182.940   1
 -12   8   3 711.126 64.0494   1
  12   8  -3 760.228 60.9497   1
  12  -8  -3 800.947 65.5564   1
 -12  -8   3 564.860 55.9465   1
 -11   8   3 4358.71 223.297   1
  11  -8  -3 4353.29 223.577   1
 -10  -8   3 1938.03 113.599   1
  10   8  -3 1880.87 112.663   1
 -10   8   3 1898.75 118.757   1
  10  -8  -3 2075.38 119.605   1
  -9  -8   3 1270.45 83.0025   1
   9  -8  -3 1131.72 83.3749   1
   9   8  -3 1288.21 82.7562   1
  -9   8   3 1381.68 92.2347   1
   8  -8  -3 128.886 28.1171   1
  -8  -8   3 119.037 28.5417   1
  -8   8   3 129.473 28.2411   1
   8   8  -3 103.091 24.2663   1
   7   8  -3 13705.6 620.340   1
  -7   8   3 14481.6 628.281   1
   7  -8  -3 14813.5 630.358   1
  -7  -8   3 13410.6 621.391   1
  -6  -8   3 454.307 43.3531   1
   5   8  -3 7665.90 342.964   1
  -5  -8   3 7262.25 342.678   1
   4   8  -3 823.524 58.5187   1
  -4   8   3 775.994 61.3046   1
   4  -8  -3 755.355 60.9278   1
   3   8  -3 30.8016 19.2182   1
  -3   8   3 40.3735 21.0720   1
   3  -8  -3 5.17207 19.0917   1
  -3  -8   3 13.3834 17.1180   1
  -2   8   3 66.2836 28.0498   1
   2   8  -3 79.6286 22.8047   1
   2  -8  -3 66.8681 26.9931   1
  -2  -8   3 72.3592 21.0472   1
  -1   8   3 31631.2 1364.09   1
   1   8  -3 30936.4 1360.25   1
  -1  -8   3 32205.1 1362.00   1
   1  -8  -3 32055.2 1365.70   1
   0   8   3 2751.59 141.360   1
   0   8  -3 2463.16 137.876   1
   0  -8   3 2376.41 136.914   1
   0  -8  -3 2962.20 144.739   1
   1   8   3 4826.34 233.603   1
  -1   8  -3 4998.02 232.450   1
  -1  -8  -3 5246.08 236.054   1
  -2   8  -3 3693.39 187.961   1
   2  -8   3 3765.12 189.251   1
   2   8   3 3702.56 189.659   1
  -2  -8  -3 3759.31 191.047   1
  -3   8  -3 4589.27 221.589   1
   3  -8   3 4313.87 218.781   1
   4   8   3 933.951 70.1901   1
  -4  -8  -3 1034.63 73.6952   1
  -5  -8  -3 13742.9 611.288   1
   5   8   3 13261.8 608.943   1
  -5   8  -3 14358.8 611.415   1
   5  -8   3 13187.7 607.378   1
  -6  -8  -3 587.248 51.6542   1
   6   8   3 394.933 44.0889   1
  -6   8  -3 580.627 53.3810   1
   6  -8   3 520.125 50.2586   1
  -7  -8  -3 275.173 41.2668   1
   7   8   3 200.498 35.4996   1
  -7   8  -3 202.068 35.3551   1
   7  -8   3 225.244 34.5860   1
  -8  -8  -3 207.006 34.8800   1
   8   8   3 170.662 35.1288   1
  -8   8  -3 192.017 37.6723   1
  -9  -8  -3 498.650 52.7652   1
   9   8   3 374.063 47.6929   1
  -9   8  -3 459.677 52.3585   1
   9  -8   3 528.251 54.7194   1
 -10  -8  -3 96.0978 34.7210   1
 -10   8  -3 129.419 36.5916   1
  10  -8   3 99.7516 32.5736   1
  10   8   3 171.989 38.1405   1
 -11   8  -3 7.10386 25.6903   1
  11  -8   3 48.5877 28.0600   1
  12   8   3 630.201 60.2145   1
  12  -8   3 701.912 65.5099   1
 -12   8  -3 549.830 61.3740   1
 -13   8  -3 3846.36 208.462   1
 -13  -8  -3 3805.43 206.511   1
  13  -8   3 4176.57 209.627   1
  13   8   3 3637.87 203.898   1
 -14  -8  -3 43.5464 31.2462   1
  14   8   3 58.1404 31.2883   1
  14  -8   3 21.5791 30.5106   1
 -14   8  -3 22.6016 30.4693   1
 -15   8  -3 15.7693 24.6740   1
  15  -8   3-6.93366 21.0881   1
  15   8   3 36.7635 35.5595   1
 -15  -8  -3 29.4168 33.4354   1
 -16   8  -3 338.743 50.3254   1
  16  -8   3 202.476 42.1424   1
  16   8   3 207.748 44.5449   1
 -16  -8  -3 207.917 43.5587   1
 -17   8  -3 202.078 39.7839   1
  17  -8   3 310.526 43.6725   1
  17   8   3 231.763 45.7857   1
 -17  -8  -3 306.559 48.3735   1
 -18   8  -3-7.52762 28.8504   1
  18  -8   3-7.17186 29.9236   1
  18   8   3-37.5091 31.2998   1
 -18  -8  -3 7.50185 26.5374   1
 -19   8  -3 136.096 42.7416   1
  19  -8   3 79.2950 36.3817   1
  19   8   3 119.928 36.1514   1
 -19  -8  -3 127.430 36.1534   1
 -20   8  -3 44.7775 33.9601   1
  20  -8   3 57.2287 35.0262   1
  20   8   3 52.1821 37.3161   1
 -20  -8  -3-14.9109 31.6203   1
 -21   8  -3 29.2755 28.0734   1
  21  -8   3 41.8733 31.7506   1
  21   8   3 44.2677 29.8275   1
 -21  -8  -3 7.38183 23.7620   1
 -22   8  -3 28.2032 26.5642   1
  22  -8   3 75.2777 33.1345   1
  22   8   3 36.4047 34.4201   1
 -22  -8  -3 7.28393 29.9529   1
  23   8   3 7.15545 35.7903   1
  25  -9  -3-6.92445 29.7755   1
 -25   9   3 7.18415 32.2263   1
  24  -9  -3-13.7526 31.6775   1
 -24   9   3 59.3126 39.4346   1
  23  -9  -3 7.06601 30.8277   1
 -23   9   3-7.35794 35.5815   1
  22  -9  -3 14.3451 28.9816   1
 -22   9   3 22.3743 28.0552   1
  21  -9  -3 7.11845 26.7746   1
 -21   9   3 23.3621 27.5485   1
  20   9  -3-7.60034 29.1238   1
 -20  -9   3 7.88681 29.0807   1
 -19  -9   3 15.4135 27.3159   1
  19   9  -3 96.8292 33.9080   1
 -19   9   3 30.9754 38.7739   1
  19  -9  -3 29.5401 32.2699   1
 -18  -9   3 37.6594 31.0711   1
  18   9  -3 36.3881 27.5302   1
 -18   9   3 121.527 34.6590   1
  18  -9  -3 90.2406 35.6364   1
 -17  -9   3 65.6477 32.1403   1
  17   9  -3 127.187 34.0688   1
 -17   9   3 151.235 39.6875   1
  17  -9  -3 88.6683 35.1804   1
  16  -9  -3 985.088 78.8478   1
 -16   9   3 929.801 77.7669   1
 -15   9   3-7.19979 22.5327   1
  15   9  -3 19.8603 26.7452   1
 -15  -9   3 47.6671 32.5490   1
  15  -9  -3 7.00350 25.3077   1
 -14   9   3 939.559 75.8090   1
  14   9  -3 810.191 71.0902   1
 -14  -9   3 935.439 75.1260   1
  14  -9  -3 910.055 74.6913   1
 -13   9   3 995.243 77.3904   1
  13   9  -3 804.801 69.8016   1
 -13  -9   3 1003.81 75.9675   1
  13  -9  -3 970.076 76.4590   1
  12   9  -3 511.228 51.5692   1
 -12  -9   3 418.707 49.1800   1
 -11   9   3 212.271 39.8290   1
 -11  -9   3 203.863 35.9299   1
  11  -9  -3 244.449 40.5641   1
  11   9  -3 190.954 35.7686   1
 -10   9   3 4873.10 245.103   1
  10  -9  -3 4578.96 242.557   1
 -10  -9   3 5053.35 243.048   1
  10   9  -3 4959.10 241.709   1
   9  -9  -3 1630.14 106.854   1
  -9   9   3 1930.44 114.869   1
   8   9  -3 101.393 27.5897   1
  -8   9   3 123.612 30.4398   1
   8  -9  -3 136.802 29.9241   1
  -8  -9   3 193.430 31.0397   1
   7   9  -3 453.201 49.3381   1
  -7   9   3 674.319 59.3875   1
   7  -9  -3 505.522 55.5981   1
  -7  -9   3 716.638 55.5657   1
   6   9  -3 5390.13 272.384   1
  -6   9   3 6257.35 281.799   1
   6  -9  -3 5631.44 279.739   1
  -6  -9   3 5892.50 276.722   1
   5   9  -3 7405.61 349.721   1
  -5   9   3 7471.46 355.938   1
   5  -9  -3 7243.01 354.704   1
  -5  -9   3 8202.11 354.085   1
  -4   9   3 1223.98 81.6908   1
   4   9  -3 1221.38 77.8273   1
   4  -9  -3 1168.53 82.1580   1
  -4  -9   3 1047.63 76.0481   1
   3   9  -3 481.761 44.0576   1
  -3  -9   3 515.633 46.6126   1
   3  -9  -3 394.835 45.3105   1
  -2   9   3 2419.18 141.649   1
   2   9  -3 2635.08 138.974   1
  -2  -9   3 2488.61 138.903   1
   2  -9  -3 2730.93 143.717   1
  -1   9   3-33.2585 28.0274   1
   1   9  -3 4.99132 21.4670   1
  -1  -9   3 55.3836 23.1913   1
   1  -9  -3 5.61245 21.5105   1
   0   9   3 26.9893 23.2111   1
   0   9  -3 5.19537 17.5574   1
   0  -9   3 5.19166 16.6885   1
   0  -9  -3-45.4152 27.4523   1
   1   9   3 49.6120 25.0647   1
  -1   9  -3-21.3166 24.2316   1
   1  -9   3 21.6564 24.2918   1
  -1  -9  -3 5.76399 24.4237   1
   2   9   3 39.7146 25.2694   1
  -2  -9  -3 104.091 31.1808   1
  -3   9  -3 4414.79 224.631   1
   3  -9   3 4518.61 224.498   1
   3   9   3 4369.52 224.306   1
  -3  -9  -3 4716.71 227.935   1
  -4   9  -3 17800.0 761.083   1
  -4  -9  -3 17775.5 760.582   1
   4  -9   3 16180.1 754.893   1
   4   9   3 16963.3 757.873   1
  -5  -9  -3 1803.05 110.525   1
   5   9   3 2029.64 112.960   1
  -5   9  -3 1593.02 107.858   1
   5  -9   3 1742.55 109.454   1
  -6  -9  -3 3763.17 206.381   1
   6   9   3 4424.03 211.866   1
  -6   9  -3 4278.17 210.692   1
   6  -9   3 3818.55 206.123   1
  -7  -9  -3 50.6622 24.3897   1
   7   9   3 55.6220 27.0740   1
  -7   9  -3 57.3909 24.5574   1
   7  -9   3 70.0050 27.4750   1
  -8  -9  -3 181.787 36.0401   1
   8   9   3 118.940 31.2382   1
  -8   9  -3 133.165 36.2755   1
   8  -9   3 157.209 37.6145   1
  -9  -9  -3-19.7394 26.5771   1
   9   9   3-12.9743 27.0621   1
   9  -9   3 13.3015 29.0160   1
  -9   9  -3 47.7012 33.7110   1
  10  -9   3 294.888 44.8048   1
 -10   9  -3 431.248 52.1902   1
  11   9   3 40.8307 28.4034   1
  11  -9   3 6.99484 25.2873   1
 -11   9  -3 21.5142 25.9247   1
 -12  -9  -3 65.2159 28.8209   1
 -12   9  -3 199.173 41.0895   1
  12  -9   3 158.763 34.9371   1
 -13  -9  -3 89.8407 27.2041   1
  13   9   3 71.7339 28.6361   1
 -13   9  -3 14.9323 30.7936   1
  13  -9   3 88.8057 33.3241   1
 -14  -9  -3 205.439 43.2622   1
  14   9   3 161.314 38.8258   1
 -14   9  -3 130.019 38.0155   1
  14  -9   3 153.100 37.8541   1
 -15  -9  -3 92.3511 31.1376   1
  15   9   3-7.43631 29.0742   1
  15  -9   3 50.7010 25.1181   1
 -15   9  -3 38.4506 24.1280   1
 -16   9  -3 101.201 39.6998   1
  16  -9   3 128.041 36.7145   1
  16   9   3 127.665 36.6863   1
 -16  -9  -3 131.721 35.1442   1
 -17   9  -3-30.0922 30.3885   1
  17  -9   3 7.22687 27.1767   1
  17   9   3 30.2083 32.9497   1
 -17  -9  -3 38.7820 35.7225   1
 -18   9  -3 104.160 39.6320   1
  18  -9   3 42.9513 33.4676   1
  18   9   3 37.7911 32.5826   1
 -18  -9  -3 46.5683 31.9514   1
  19   9   3-7.53166 33.7854   1
 -19  -9  -3 15.4668 31.7534   1
  20  -9   3-14.0798 25.4406   1
 -20   9  -3-14.7675 27.2326   1
 -21   9  -3 7.23168 32.0032   1
  21  -9   3-6.93151 30.2463   1
  21   9   3 44.2794 37.3150   1
 -21  -9  -3 15.1554 36.2201   1
  22   9   3-7.24424 34.2101   1
 -22  -9  -3 29.8851 34.4109   1
  24 -10  -3-20.4129 31.3374   1
 -24  10   3 35.4783 34.3141   1
  22 -10  -3-21.2278 32.1683   1
 -22  10   3 7.46226 31.6141   1
 -21  10   3 15.4584 35.2096   1
  21 -10  -3 84.7880 37.6423   1
 -20  10   3 38.2259 36.1346   1
  20  10  -3 82.7439 35.9845   1
  20 -10  -3-7.36846 36.8879   1
  18  10  -3 66.5039 34.1193   1
 -18 -10   3 96.2689 35.0540   1
  18 -10  -3 29.9250 27.1394   1
 -17  10   3 7.51772 32.8035   1
  17  10  -3 42.8650 28.8624   1
 -17 -10   3 7.35940 24.8772   1
  17 -10  -3-7.33304 32.4516   1
 -16  10   3 29.6325 30.4177   1
  16  10  -3 6.94496 28.9723   1
  16 -10  -3-7.17858 32.6338   1
 -16 -10   3-14.4532 29.1899   1
 -15  10   3 36.6873 30.7064   1
  15 -10  -3 78.7833 33.0743   1
 -14 -10   3 733.286 67.2795   1
 -14  10   3 961.249 75.7883   1
  14  10  -3 785.767 68.9045   1
  14 -10  -3 736.627 71.4643   1
 -13  10   3 119.943 34.4302   1
 -13 -10   3 94.0898 31.2944   1
  13  10  -3 113.699 31.1463   1
  13 -10  -3 112.670 33.1673   1
 -12 -10   3 702.347 65.6834   1
  12  10  -3 929.406 72.0770   1
  12 -10  -3 758.969 69.3556   1
 -12  10   3 926.892 74.5392   1
 -11 -10   3 94.4628 29.3050   1
  11 -10  -3 68.7370 29.4207   1
  11  10  -3 138.307 33.0504   1
 -11  10   3 102.808 33.0243   1
 -10 -10   3 1467.57 99.4417   1
  10  10  -3 1614.99 100.493   1
   9 -10  -3 1699.31 111.493   1
  -9 -10   3 1787.31 110.402   1
   9  10  -3 1590.12 106.567   1
   8 -10  -3 1184.84 88.2715   1
  -8  10   3 1361.28 91.7198   1
   8  10  -3 1318.76 87.1940   1
  -8 -10   3 1234.98 85.5396   1
   7  10  -3 3049.68 165.373   1
  -7  10   3 3100.14 168.586   1
   7 -10  -3 3064.80 168.524   1
  -7 -10   3 3112.33 164.943   1
  -6  10   3 5880.61 276.037   1
   6 -10  -3 5319.77 273.582   1
  -5  10   3 1456.91 97.7846   1
   5 -10  -3 1516.69 99.9508   1
  -4  10   3 3872.76 200.183   1
   4 -10  -3 3902.27 200.598   1
  -3  10   3 20603.4 903.900   1
   3 -10  -3 20561.6 904.222   1
  -2  10   3 13941.3 581.676   1
   2 -10  -3 11804.4 581.239   1
  -1  10   3 4509.32 218.126   1
   1  10  -3 3994.74 211.398   1
   1 -10  -3 4330.16 217.087   1
   0  10   3 1166.33 79.7657   1
   0  10  -3 1040.96 77.2741   1
   0 -10   3 1068.29 79.2288   1
   0 -10  -3 1160.12 83.1528   1
   1  10   3 17.5735 24.1029   1
  -1  10  -3 23.0735 24.4869   1
   1 -10   3 64.4640 25.6156   1
  -1 -10  -3 42.6960 28.8440   1
   2  10   3 8835.88 406.741   1
  -2  10  -3 8755.75 405.039   1
   2 -10   3 8401.92 403.660   1
  -2 -10  -3 9016.02 408.059   1
  -3  10  -3 1216.00 84.0339   1
   3 -10   3 1201.48 82.8682   1
   3  10   3 1029.16 78.3547   1
  -3 -10  -3 1092.55 79.8722   1
  -4  10  -3 1680.55 107.666   1
   4 -10   3 1619.73 105.682   1
   4  10   3 1687.74 107.848   1
  -4 -10  -3 1716.07 108.335   1
  -5  10  -3 1843.21 116.302   1
   5 -10   3 1900.47 115.779   1
   5  10   3 1969.02 116.917   1
  -5 -10  -3 1739.98 113.837   1
  -6 -10  -3 1203.75 85.3820   1
  -6  10  -3 1170.39 85.3415   1
   6 -10   3 1097.22 83.6263   1
  -7 -10  -3 1844.70 117.450   1
  -7  10  -3 1912.28 117.277   1
   7 -10   3 1800.46 115.190   1
   7  10   3 1890.32 117.535   1
   8  10   3 6.71033 22.7054   1
  -8 -10  -3 47.2759 24.4259   1
  -9 -10  -3 720.781 65.7401   1
  -9  10  -3 792.416 70.3203   1
   9 -10   3 836.535 70.6552   1
 -10 -10  -3 84.0561 33.1773   1
  10  10   3 53.8378 28.6268   1
  10 -10   3 62.4427 24.6741   1
 -10  10  -3 49.8136 29.3334   1
 -11 -10  -3 472.371 53.9040   1
 -11  10  -3 662.039 61.8200   1
  11 -10   3 522.145 57.5815   1
 -12 -10  -3-7.15022 27.9105   1
  12  10   3 28.2091 28.9648   1
 -12  10  -3 44.7403 33.4562   1
  12 -10   3 7.27651 27.8917   1
 -13 -10  -3 110.089 37.4866   1
  13  10   3 78.3381 35.6319   1
 -13  10  -3 188.477 38.8861   1
  13 -10   3 118.767 35.4543   1
 -14  10  -3 45.9662 31.5571   1
  14 -10   3 74.8095 35.8424   1
 -15 -10  -3-15.0883 27.2555   1
  15  10   3 29.2206 29.9949   1
 -15  10  -3-22.9681 35.7084   1
  15 -10   3-7.37603 32.1806   1
  16  10   3-14.7255 24.2874   1
 -16 -10  -3 45.7011 28.0898   1
  17 -10   3-21.4250 31.6095   1
 -17  10  -3-15.2641 31.8480   1
 -18  10  -3 66.5844 32.3396   1
  18 -10   3 92.4652 33.6460   1
  18  10   3 29.5337 34.4951   1
 -18 -10  -3-15.2811 32.4301   1
 -19  10  -3 29.1697 34.0122   1
  19 -10   3-21.0017 31.4027   1
  19  10   3 22.0816 33.0175   1
 -19 -10  -3-30.4603 33.6945   1
  20  10   3-7.28597 33.1231   1
  21 -10   3 13.6396 32.2035   1
 -21  10  -3-7.10549 30.1016   1
  23 -11  -3 27.3545 31.1009   1
 -23  11   3 14.2326 32.3626   1
  22 -11  -3 13.4519 28.9220   1
 -22  11   3-15.2917 31.8959   1
 -21  11   3 7.49564 30.2779   1
  21 -11  -3 7.15939 31.2367   1
 -20  11   3-15.3501 33.9602   1
  20 -11  -3 7.27062 31.7207   1
 -19  11   3 121.058 40.3343   1
  19 -11  -3 67.3286 38.3257   1
  19  11  -3 15.1419 30.7103   1
 -17  11   3 52.1884 36.5452   1
  17 -11  -3 50.9026 31.3568   1
  17  11  -3 67.3641 32.7392   1
 -17 -11   3 52.7993 30.5566   1
 -16  11   3 88.9840 29.5571   1
  16 -11  -3 57.7272 25.6457   1
  16  11  -3 59.1697 33.7181   1
 -16 -11   3 14.8670 30.1319   1
 -15  11   3 37.0691 31.4252   1
  15 -11  -3 7.29126 31.3706   1
  15  11  -3 29.1092 29.4133   1
 -15 -11   3 29.4112 29.7181   1
 -14  11   3 14.5733 30.8732   1
 -14 -11   3 7.17840 26.9979   1
  14 -11  -3 7.24480 27.7664   1
  14  11  -3 21.3578 29.2361   1
 -13 -11   3 1090.18 82.6439   1
  13 -11  -3 1023.11 81.8389   1
 -13  11   3 947.470 80.4086   1
  13  11  -3 1143.69 84.7250   1
  12 -11  -3 78.6575 31.4438   1
 -12  11   3 135.374 35.8525   1
 -12 -11   3 96.0078 33.3945   1
  12  11  -3 66.9804 32.2519   1
  11 -11  -3 1597.52 108.225   1
 -11  11   3 1703.77 111.111   1
  11  11  -3 1623.46 107.642   1
 -11 -11   3 1748.64 110.648   1
  10  11  -3 38.7529 26.5482   1
 -10  11   3 22.2156 30.9165   1
  10 -11  -3 20.2287 27.7135   1
 -10 -11   3 33.4509 26.1357   1
   9 -11  -3 1653.90 109.078   1
  -9  11   3 1510.73 108.014   1
   9  11  -3 1637.76 106.396   1
  -9 -11   3 1790.41 108.536   1
   8  11  -3 2788.74 156.902   1
  -8 -11   3 2941.44 159.896   1
   7  11  -3 4192.79 209.221   1
  -7  11   3 4041.82 211.893   1
   7 -11  -3 3914.65 212.422   1
  -7 -11   3 4152.35 210.546   1
   6  11  -3 2433.70 139.030   1
  -6  11   3 2623.12 145.883   1
   6 -11  -3 2321.54 141.911   1
  -6 -11   3 2564.23 141.820   1
  -5  11   3 2308.91 131.478   1
   5  11  -3 2111.93 125.185   1
   5 -11  -3 2091.72 128.388   1
  -5 -11   3 2101.22 125.236   1
  -4  11   3 4021.83 207.533   1
   4  11  -3 4313.88 206.332   1
  -4 -11   3 3865.19 204.399   1
   4 -11  -3 3796.23 204.860   1
   3  11  -3 1512.71 101.277   1
  -3  11   3 1567.79 104.405   1
  -3 -11   3 1796.86 106.200   1
   3 -11  -3 1707.25 107.506   1
   2  11  -3 14101.9 601.413   1
  -2  11   3 12502.2 600.167   1
   2 -11  -3 13374.3 602.471   1
  -2 -11   3 13543.1 601.963   1
  -1  11   3 488.540 51.5491   1
   1  11  -3 453.533 49.0118   1
  -1 -11   3 382.546 46.2088   1
   1 -11  -3 362.047 48.2604   1
   0  11   3 63.2518 32.3547   1
   0  11  -3 48.7256 27.3662   1
   0 -11   3-6.04852 24.8843   1
   0 -11  -3 57.6349 30.6457   1
   1  11   3 188.326 33.8506   1
  -1  11  -3 141.905 31.5318   1
  -1 -11  -3 130.171 33.8788   1
   2  11   3 3213.92 177.960   1
  -2  11  -3 3384.25 179.401   1
   2 -11   3 3303.02 178.692   1
  -2 -11  -3 3516.26 182.595   1
  -3  11  -3 2152.15 128.030   1
   3 -11   3 2032.56 126.574   1
   3  11   3 2145.41 128.446   1
  -3 -11  -3 2290.67 131.396   1
  -4  11  -3 3848.31 205.021   1
   4 -11   3 3716.53 202.167   1
   4  11   3 3923.82 206.269   1
  -4 -11  -3 4269.41 209.137   1
  -5  11  -3 2809.52 151.390   1
   5 -11   3 2606.46 148.625   1
   5  11   3 2485.29 146.651   1
  -5 -11  -3 2438.49 148.248   1
   6  11   3 8367.84 393.796   1
  -6 -11  -3 8296.26 394.325   1
  -6  11  -3 8406.89 394.364   1
  -7  11  -3 109.960 33.4073   1
   7 -11   3 55.1183 31.5045   1
  -8 -11  -3 365.106 46.8624   1
   8  11   3 341.759 46.0101   1
  -8  11  -3 265.408 45.1959   1
   8 -11   3 424.790 51.6217   1
  -9 -11  -3-7.16077 24.2072   1
   9  11   3 35.4357 25.6116   1
   9 -11   3 35.4132 30.4619   1
  -9  11  -3-7.21282 27.6458   1
 -10 -11  -3-21.5944 30.4938   1
 -10  11  -3 7.28180 24.6084   1
  10 -11   3 7.12078 26.2562   1
 -11 -11  -3 79.8277 34.0377   1
  11  11   3 129.157 37.9594   1
 -11  11  -3 117.362 36.4644   1
  11 -11   3 28.2710 30.6036   1
 -12 -11  -3 7.30928 25.8590   1
  12  11   3 35.7174 34.5506   1
 -12  11  -3 7.43568 27.4251   1
  12 -11   3 14.5191 27.8257   1
 -13 -11  -3 268.620 45.8893   1
  13  11   3 278.483 45.9242   1
 -13  11  -3 288.921 46.0127   1
  13 -11   3 378.869 48.2587   1
 -14 -11  -3 171.848 39.8515   1
  14  11   3 136.943 35.4203   1
 -14  11  -3 136.755 36.4256   1
  14 -11   3 157.951 38.1449   1
  15  11   3 29.2371 26.4785   1
 -15 -11  -3 66.9350 30.5990   1
  16 -11   3 65.8682 35.4262   1
 -16  11  -3 7.61953 33.2794   1
 -17  11  -3 93.0050 30.7935   1
  17 -11   3 152.884 32.9253   1
  17  11   3 124.575 36.3110   1
 -17 -11  -3 193.244 40.3210   1
 -18  11  -3 51.8915 36.6730   1
  18 -11   3 7.02720 30.6593   1
  18  11   3-14.5015 31.1793   1
 -18 -11  -3-14.8828 29.0389   1
 -19  11  -3 78.7579 32.1448   1
  19 -11   3 20.7351 26.5187   1
  19  11   3-7.18428 32.2545   1
 -19 -11  -3 22.1210 29.8136   1
 -20  11  -3 7.04106 29.8554   1
 -20 -11  -3 7.27711 35.6202   1
  20 -11   3 47.2351 28.1786   1
  20  11   3 56.7392 35.4965   1
  22 -12  -3 40.7214 33.2546   1
 -22  12   3 51.1392 36.1913   1
  21 -12  -3-7.08111 33.0322   1
 -21  12   3-22.1361 34.8474   1
  20 -12  -3 14.7359 35.2135   1
 -20  12   3-22.3141 34.2554   1
  19 -12  -3 7.36263 30.7161   1
 -19  12   3-22.4979 34.9786   1
  18 -12  -3 7.32874 25.3502   1
  18  12  -3-23.3942 32.0189   1
 -18  12   3 15.0319 24.1604   1
  17 -12  -3 87.0535 36.4562   1
 -17  12   3 81.3773 35.9494   1
  16 -12  -3 624.588 60.8308   1
 -16  12   3 484.391 54.9549   1
 -16 -12   3 630.367 63.1894   1
  15 -12  -3 36.8383 29.7626   1
 -15  12   3 7.44492 29.5692   1
 -15 -12   3 22.5329 30.8428   1
  15  12  -3-29.5100 33.0965   1
  14 -12  -3 979.765 82.9743   1
 -14 -12   3 1039.57 84.2602   1
 -14  12   3 1072.43 83.9515   1
  14  12  -3 1107.06 84.9097   1
  13 -12  -3 205.023 41.6711   1
 -13 -12   3 219.978 44.1100   1
 -13  12   3 341.446 49.5748   1
  13  12  -3 341.569 48.0452   1
  12 -12  -3 108.679 35.9626   1
 -12 -12   3 7.28249 28.5696   1
 -12  12   3 43.5308 34.3846   1
  12  12  -3 119.027 35.8932   1
  11 -12  -3 1795.31 122.720   1
 -11  12   3 2154.20 128.999   1
  11  12  -3 2090.48 127.559   1
 -11 -12   3 2176.98 129.285   1
  10  12  -3 182.855 36.8415   1
 -10  12   3 220.215 42.2493   1
  10 -12  -3 145.199 34.3249   1
 -10 -12   3 199.303 38.0435   1
   9  12  -3 84.7697 32.1361   1
  -9  12   3 136.813 31.5772   1
   9 -12  -3 169.570 33.1238   1
  -9 -12   3 204.208 38.0724   1
   8  12  -3 50.9423 24.5545   1
  -8  12   3 62.9037 29.2857   1
   8 -12  -3 84.3507 28.9918   1
  -8 -12   3 66.6372 28.7853   1
   7  12  -3 1508.37 98.5692   1
  -7  12   3 1384.10 99.5015   1
   7 -12  -3 1500.44 102.557   1
  -7 -12   3 1428.49 97.5256   1
   6  12  -3 384.528 47.0082   1
  -6  12   3 348.698 51.8443   1
   6 -12  -3 320.009 47.9690   1
  -6 -12   3 360.879 46.2763   1
   5  12  -3 6876.83 327.066   1
  -5 -12   3 6780.85 327.170   1
   4  12  -3 1619.39 106.354   1
  -4 -12   3 1739.87 108.314   1
   3  12  -3 939.836 75.8973   1
  -3  12   3 1027.67 79.1865   1
   3 -12  -3 1062.53 79.9265   1
  -3 -12   3 1224.64 83.4771   1
   2  12  -3 1435.68 100.473   1
  -2  12   3 1725.69 106.085   1
   2 -12  -3 1542.88 103.369   1
  -2 -12   3 1586.90 103.308   1
  -1  12   3 7701.12 386.473   1
   1  12  -3 8092.26 387.252   1
   1 -12  -3 8517.26 391.715   1
  -1 -12   3 8864.71 392.625   1
   0  12   3 324.864 43.7472   1
   0  12  -3 356.293 46.4612   1
   0 -12   3 434.856 50.7763   1
   0 -12  -3 441.403 47.2729   1
   1  12   3 2404.04 144.625   1
  -1  12  -3 2508.54 145.015   1
   1 -12   3 2586.74 146.193   1
  -1 -12  -3 2653.26 148.626   1
   2  12   3 695.688 62.8674   1
  -2 -12  -3 731.131 64.1162   1
  -2  12  -3 652.213 63.7174   1
   2 -12   3 831.985 67.2180   1
  -3  12  -3 4454.53 229.048   1
  -5  12  -3 2029.31 126.244   1
   5 -12   3 2002.01 124.895   1
   5  12   3 2055.83 126.109   1
  -5 -12  -3 1973.79 125.279   1
  -6  12  -3 189.005 35.1129   1
   6 -12   3 231.652 36.6950   1
   6  12   3 223.293 41.5783   1
  -6 -12  -3 267.467 46.4926   1
  -7  12  -3 275.919 40.1237   1
   7 -12   3 191.586 36.2985   1
   7  12   3 300.769 42.2967   1
  -8 -12  -3 116.123 32.6655   1
  -8  12  -3 64.3138 32.1662   1
   8 -12   3 21.4287 24.8511   1
   8  12   3 70.7207 31.8358   1
  -9  12  -3 1097.36 86.3151   1
  -9 -12  -3 923.057 80.9160   1
   9  12   3 1151.06 86.1020   1
   9 -12   3 1190.19 87.5695   1
  10  12   3 278.477 48.2917   1
 -10 -12  -3 287.720 47.3619   1
 -11 -12  -3 22.4786 33.6156   1
  11  12   3-7.40858 34.1238   1
 -11  12  -3 7.41171 30.4371   1
  11 -12   3 28.9050 32.4197   1
 -12 -12  -3 45.1278 27.7736   1
  12  12   3 29.8872 33.5502   1
 -12  12  -3 7.42394 32.4241   1
  12 -12   3 58.0054 33.8509   1
 -13 -12  -3 322.629 50.2177   1
  13  12   3 365.265 52.2907   1
 -13  12  -3 440.598 56.6243   1
  13 -12   3 392.727 51.7204   1
  14  12   3 14.8521 35.1031   1
 -14 -12  -3 60.1038 33.2820   1
 -15  12  -3 98.5368 37.5921   1
  15 -12   3 30.0333 31.4360   1
 -16 -12  -3 14.9645 30.7717   1
  16  12   3 43.8680 37.0054   1
 -16  12  -3 37.8551 29.5957   1
  16 -12   3 58.0876 27.3592   1
 -17 -12  -3-22.4451 32.1739   1
  17  12   3 14.4983 32.9565   1
  17 -12   3-7.00703 31.4340   1
 -17  12  -3-22.6346 36.9091   1
 -18 -12  -3-14.8492 31.9263   1
 -18  12  -3 14.9198 25.2106   1
  18 -12   3 20.4496 21.9121   1
  18  12   3-43.1600 36.7526   1
 -19 -12  -3 36.9078 29.8796   1
  19 -12   3 81.5385 37.5491   1
 -19  12  -3 7.07339 31.7896   1
  19  12   3 56.5013 29.0648   1
  21 -13  -3-6.90774 33.0150   1
 -20  13   3 14.5367 33.8999   1
  20 -13  -3-14.3921 37.1472   1
  19 -13  -3-7.22811 34.1324   1
 -17  13   3 147.425 36.8533   1
  17 -13  -3 106.584 33.9738   1
  16 -13  -3 581.605 62.7161   1
 -16 -13   3 518.341 60.4674   1
 -16  13   3 483.203 59.2921   1
  16  13  -3 700.973 65.7821   1
  15 -13  -3 484.782 54.0067   1
 -15 -13   3 437.740 56.7609   1
 -15  13   3 471.209 53.4680   1
  15  13  -3 400.161 54.1960   1
  14 -13  -3 183.296 42.5572   1
 -14 -13   3 131.865 37.4447   1
 -14  13   3 110.302 35.9490   1
  14  13  -3 82.3846 30.2072   1
  13 -13  -3 235.586 45.7262   1
 -13 -13   3 257.468 44.5966   1
 -13  13   3 205.596 42.2746   1
  13  13  -3 191.582 42.7629   1
  12 -13  -3 29.3018 32.4256   1
 -12  13   3 7.33549 32.0162   1
  12  13  -3 7.25659 27.8213   1
 -12 -13   3 44.0342 32.0316   1
  11  13  -3 21.3970 30.6694   1
 -11 -13   3-21.8464 27.9045   1
  10  13  -3 316.784 44.9426   1
 -10  13   3 276.133 44.2813   1
  10 -13  -3 291.999 43.8693   1
 -10 -13   3 230.086 41.0293   1
  -9  13   3 95.6685 30.1446   1
   9 -13  -3 144.480 32.3548   1
   8  13  -3 382.599 48.7820   1
  -8  13   3 451.263 52.7611   1
   8 -13  -3 417.215 51.6182   1
  -8 -13   3 322.072 47.3848   1
   7  13  -3 2597.20 150.534   1
  -7  13   3 2485.72 150.820   1
   7 -13  -3 2816.34 155.577   1
  -7 -13   3 2559.16 149.887   1
   6  13  -3 6834.58 325.291   1
  -6  13   3 6789.14 326.553   1
   6 -13  -3 6768.06 327.728   1
  -6 -13   3 6414.59 323.460   1
   5  13  -3 874.121 71.1178   1
  -5  13   3 976.989 73.6428   1
  -5 -13   3 726.854 67.1265   1
   5 -13  -3 746.845 67.7975   1
   4  13  -3 204.669 38.8048   1
  -4  13   3 103.983 34.4380   1
   4 -13  -3 169.326 37.9964   1
  -4 -13   3 94.4771 34.2832   1
  -3  13   3 142.258 35.1401   1
   3  13  -3 143.345 33.4972   1
  -3 -13   3 153.946 32.1846   1
   3 -13  -3 136.519 37.8230   1
   2  13  -3 6010.29 294.069   1
  -2  13   3 5461.18 290.620   1
   2 -13  -3 6280.96 297.002   1
  -2 -13   3 6136.58 294.091   1
  -1  13   3 689.102 64.3474   1
   1  13  -3 665.076 61.1069   1
   1 -13  -3 643.914 63.2465   1
  -1 -13   3 556.660 59.1362   1
   0  13  -3 5193.94 248.983   1
   0  13   3 5019.33 248.138   1
   0 -13   3 4566.96 245.712   1
   0 -13  -3 4647.15 245.873   1
   1  13   3 55.5831 29.5910   1
  -1 -13  -3 90.6170 32.6535   1
   2  13   3 103.206 34.0635   1
  -2  13  -3 138.681 36.8929   1
   2 -13   3 132.066 35.8989   1
  -2 -13  -3 127.122 34.5528   1
   3  13   3 429.883 50.1874   1
  -3  13  -3 458.404 51.3238   1
   3 -13   3 400.081 48.4199   1
  -3 -13  -3 467.752 53.3058   1
   4  13   3 4124.42 228.995   1
   4 -13   3 4472.19 231.603   1
  -4 -13  -3 4330.89 232.808   1
   5  13   3 7.02005 27.8814   1
  -5  13  -3 14.6205 28.5288   1
  -5 -13  -3 7.25322 25.6554   1
  -6  13  -3 208.863 40.8296   1
   6 -13   3 259.057 41.8192   1
   6  13   3 200.071 41.2041   1
  -7  13  -3 57.9359 26.7465   1
   7 -13   3 21.8041 22.7907   1
   7  13   3 21.6237 23.2196   1
  -7 -13  -3 44.4716 26.2579   1
  -8  13  -3 2145.17 136.454   1
   8 -13   3 2203.15 137.312   1
   8  13   3 2242.54 137.259   1
  -8 -13  -3 2518.02 143.517   1
  -9  13  -3 161.634 37.7688   1
  -9 -13  -3 248.080 42.3941   1
   9  13   3 182.401 41.1986   1
   9 -13   3 248.625 43.0121   1
 -10  13  -3 201.319 42.2016   1
 -10 -13  -3 271.027 43.3083   1
  10  13   3 227.410 42.9394   1
  10 -13   3 184.379 42.4677   1
 -11  13  -3 590.243 63.2388   1
 -11 -13  -3 572.175 60.4130   1
  11  13   3 702.770 65.7293   1
  11 -13   3 582.231 60.9356   1
 -12  13  -3 7.48160 30.2346   1
  12 -13   3 43.4947 28.8042   1
 -12 -13  -3 30.1128 31.9062   1
  12  13   3 7.49203 32.2302   1
 -13 -13  -3 22.7762 26.8703   1
  13  13   3 7.54223 28.3793   1
 -13  13  -3 45.1259 34.6521   1
  13 -13   3 29.3427 31.0932   1
 -14  13  -3 121.075 39.6196   1
  14 -13   3 51.8167 34.2757   1
 -15 -13  -3-7.61885 31.7954   1
  15  13   3-15.0864 33.3881   1
 -15  13  -3-29.9211 33.1097   1
  15 -13   3-29.6212 35.4025   1
 -16 -13  -3-7.56642 28.9941   1
  16  13   3-7.51624 34.6154   1
 -16  13  -3 15.1070 24.9116   1
  16 -13   3-14.3042 23.5879   1
 -17 -13  -3 67.4089 34.9508   1
  17  13   3 59.6371 34.7865   1
  17 -13   3-21.0280 33.1165   1
 -17  13  -3 7.34156 32.0491   1
 -18  13  -3 177.255 37.5958   1
 -18 -13  -3 154.912 37.9442   1
  18  13   3 176.259 40.4080   1
  18 -13   3 158.933 34.2021   1
  20 -14  -3 21.0459 23.8511   1
 -20  14   3 106.407 32.7740   1
  18 -14  -3 98.2449 31.8169   1
 -18  14   3 122.319 34.6977   1
  17 -14  -3 28.1312 32.4015   1
 -17  14   3 14.5119 32.1184   1
  16 -14  -3 209.439 46.2533   1
 -16  14   3 184.007 44.8684   1
  15 -14  -3 306.584 43.0425   1
  15  14  -3 307.841 49.9110   1
 -15  14   3 318.903 44.6831   1
 -15 -14   3 313.908 51.1559   1
  14 -14  -3 51.2136 35.9490   1
 -14  14   3 109.960 39.5022   1
  13 -14  -3 140.026 36.5287   1
  13  14  -3 158.028 38.4982   1
 -13  14   3 139.659 35.2050   1
 -13 -14   3 122.949 38.0479   1
  12 -14  -3 205.836 41.0525   1
  12  14  -3 139.106 39.4409   1
 -12  14   3 236.189 41.2112   1
 -12 -14   3 198.623 42.5967   1
 -11  14   3 497.156 57.9375   1
  11  14  -3 547.402 59.8802   1
  11 -14  -3 549.925 59.3545   1
 -11 -14   3 494.508 59.4573   1
  10  14  -3 1170.54 85.4557   1
 -10  14   3 1357.73 93.4128   1
 -10 -14   3 1096.20 86.4904   1
  -9  14   3 22.5434 31.8371   1
  -9 -14   3-7.34478 29.1719   1
   9 -14  -3 21.8921 32.7373   1
   9  14  -3 7.08822 30.0316   1
  -8 -14   3 100.995 35.7977   1
   8  14  -3 35.8393 30.4952   1
   7 -14  -3 967.205 85.4752   1
  -7 -14   3 1240.27 90.7416   1
  -7  14   3 1304.40 92.3239   1
   7  14  -3 1240.86 90.7969   1
  -6  14   3 7.22560 25.5585   1
  -6 -14   3 28.3839 28.1837   1
   6  14  -3-13.7972 26.9235   1
   6 -14  -3 22.0261 28.6536   1
   5  14  -3 1534.56 103.441   1
  -5  14   3 1660.00 105.633   1
   5 -14  -3 1468.14 102.632   1
  -5 -14   3 1383.59 102.060   1
  -4  14   3 413.185 50.2483   1
   4  14  -3 329.515 49.6177   1
  -4 -14   3 267.216 44.5131   1
   4 -14  -3 354.441 48.0856   1
   3 -14  -3 412.945 54.1014   1
  -3  14   3 451.140 53.6211   1
   3  14  -3 526.191 57.2664   1
   2 -14  -3 648.537 66.6325   1
  -2 -14   3 659.687 67.2112   1
   2  14  -3 808.620 70.3728   1
   1 -14  -3 5127.51 258.703   1
  -1 -14   3 5235.25 258.284   1
   1  14  -3 5061.08 257.980   1
  -1  14   3 4897.37 256.809   1
   0  14  -3 233.100 44.0616   1
   0 -14  -3 149.394 36.1618   1
   0 -14   3 207.963 39.3877   1
   0  14   3 209.251 39.0429   1
  -1  14  -3 35.3951 30.0258   1
  -1 -14  -3 7.16213 23.6672   1
   1 -14   3 57.3635 29.4789   1
   1  14   3 49.4415 24.4759   1
  -2  14  -3 179.037 40.1992   1
   2  14   3 121.863 36.9797   1
   2 -14   3 151.313 38.6523   1
  -2 -14  -3 252.213 42.4845   1
   3 -14   3 1647.46 111.931   1
   3  14   3 1727.07 112.335   1
  -3  14  -3 1652.94 114.018   1
  -3 -14  -3 1816.51 115.358   1
  -4  14  -3-7.54356 30.9748   1
   4 -14   3 7.04929 28.9455   1
  -4 -14  -3 7.42830 23.8798   1
   4  14   3 13.8687 24.5263   1
   5 -14   3 992.569 79.3931   1
  -5 -14  -3 1046.50 82.2694   1
   5  14   3 928.067 76.9471   1
  -6 -14  -3 156.916 37.0610   1
  -6  14  -3 183.625 36.0428   1
   6 -14   3 102.743 31.2214   1
  -7  14  -3 500.805 59.0010   1
   8  14   3 44.1221 30.7769   1
  -8  14  -3 66.1709 30.2898   1
   8 -14   3 74.0974 30.0317   1
  -8 -14  -3 45.0666 28.8883   1
   9  14   3 1156.69 88.3775   1
  -9  14  -3 1065.30 85.4059   1
   9 -14   3 957.737 81.9711   1
  -9 -14  -3 1126.52 87.7045   1
  10  14   3 304.911 45.8776   1
 -10  14  -3 361.178 52.5815   1
 -10 -14  -3 409.629 50.4622   1
  10 -14   3 421.169 54.5118   1
 -11 -14  -3 53.8780 30.0575   1
  11  14   3 7.43375 25.7394   1
  12  14   3 81.9191 39.5675   1
 -12 -14  -3 122.468 37.8059   1
  12 -14   3 122.164 38.5709   1
 -12  14  -3 170.596 40.9010   1
  13  14   3 156.253 39.6206   1
 -13 -14  -3 259.026 45.3091   1
  13 -14   3 165.828 40.9361   1
 -13  14  -3 192.290 41.9514   1
 -14 -14  -3-7.57204 31.0909   1
  14  14   3 14.8805 31.5198   1
  15  14   3-22.4091 39.7340   1
 -15 -14  -3 44.8887 37.8359   1
  15 -14   3 51.0448 31.3708   1
 -15  14  -3 7.37620 30.3012   1
  16  14   3 37.0471 29.4635   1
 -16  14  -3-7.34190 32.9683   1
 -16 -14  -3 44.6590 27.4862   1
  16 -14   3 64.5046 34.6917   1
 -17 -14  -3 14.7621 28.3164   1
  17 -14   3 27.6709 23.9670   1
  17  14   3 29.4175 34.3284   1
 -17  14  -3 50.2626 27.0347   1
  19 -15  -3 34.3014 24.2985   1
 -19  15   3 28.1194 25.4314   1
  18 -15  -3-6.84401 22.0018   1
 -18  15   3-7.00742 23.6829   1
  17 -15  -3 55.4228 30.7811   1
 -17  15   3 78.3213 31.1895   1
  16 -15  -3 28.4362 31.0169   1
 -16  15   3-14.4904 35.4424   1
  14  15  -3 136.406 40.1975   1
 -14  15   3 65.3924 31.6102   1
  14 -15  -3 152.337 35.8085   1
  13  15  -3 30.0157 28.2558   1
  13 -15  -3 58.6428 37.0898   1
 -13  15   3 29.2447 32.3838   1
 -13 -15   3 23.4022 28.8014   1
  12  15  -3 229.122 43.0442   1
 -12  15   3 220.915 42.8917   1
 -12 -15   3 341.944 48.6771   1
 -11 -15   3 92.4470 31.9296   1
  11  15  -3 131.309 37.9081   1
 -11  15   3 81.4368 32.5910   1
  11 -15  -3 110.316 36.6411   1
 -10 -15   3 273.777 46.1181   1
  10 -15  -3 164.490 35.7568   1
  10  15  -3 238.249 42.4357   1
 -10  15   3 227.781 41.1451   1
   9 -15  -3 1463.05 105.880   1
  -9 -15   3 1684.45 110.956   1
  -9  15   3 1703.43 111.889   1
   9  15  -3 1564.20 110.191   1
  -8 -15   3 14.8263 28.4309   1
   8  15  -3 58.6759 33.3631   1
  -8  15   3 22.2211 30.9221   1
   8 -15  -3 14.8369 30.4827   1
  -7 -15   3 118.059 32.1168   1
   7  15  -3 193.743 38.1379   1
  -7  15   3 243.904 43.2041   1
   7 -15  -3 155.249 37.3082   1
  -6  15   3 1098.71 81.7889   1
   6  15  -3 879.710 77.7334   1
   6 -15  -3 986.478 79.2218   1
  -6 -15   3 1019.01 79.8521   1
  -5 -15   3-14.6454 28.5777   1
   5  15  -3 7.14930 26.3644   1
  -5  15   3 36.5977 28.5653   1
   5 -15  -3 7.42714 26.2706   1
   4  15  -3 818.490 71.1551   1
  -4 -15   3 628.269 65.3804   1
   3  15  -3 86.1360 31.9685   1
  -3 -15   3 87.1862 32.7940   1
   2  15  -3 267.468 45.7971   1
  -2  15   3 298.428 42.5598   1
  -2 -15   3 306.700 48.3784   1
   2 -15  -3 250.575 39.8240   1
  -1  15   3 21.3903 30.2185   1
   1  15  -3 14.5780 30.8914   1
   1 -15  -3 43.9581 34.6063   1
  -1 -15   3 7.30185 27.4712   1
   0 -15  -3 519.626 59.4083   1
   0  15   3 709.155 65.6012   1
   0  15  -3 662.947 64.3311   1
   0 -15   3 643.832 64.0242   1
  -1 -15  -3 73.0277 33.7299   1
   1 -15   3 66.3981 31.8276   1
   1  15   3 71.2695 32.0726   1
  -1  15  -3 29.1994 34.9820   1
  -2  15  -3 1042.18 81.3986   1
   2 -15   3 833.646 74.5255   1
   3 -15   3-22.1422 29.3218   1
  -3  15  -3-14.9792 32.6854   1
   4  15   3 379.281 51.2075   1
  -4 -15  -3 372.727 50.7620   1
   5 -15   3 154.013 38.3923   1
   5  15   3 211.215 40.3873   1
  -5  15  -3 98.0282 36.1732   1
  -5 -15  -3 135.774 36.6093   1
  -6  15  -3 334.846 47.1203   1
  -6 -15  -3 278.510 42.8566   1
   6 -15   3 319.700 46.1168   1
   6  15   3 323.635 44.7339   1
  -7 -15  -3 68.1432 28.6465   1
   7  15   3 79.7614 29.4591   1
   7 -15   3 81.8548 36.5384   1
  -8 -15  -3 769.431 74.5087   1
  -8  15  -3 791.119 72.5619   1
   8  15   3 796.388 72.2060   1
   8 -15   3 849.381 75.4425   1
  -9 -15  -3 159.377 36.5090   1
  -9  15  -3 96.3869 34.3983   1
   9  15   3 67.2985 33.7994   1
   9 -15   3 73.8373 33.3815   1
 -10  15  -3 7.51437 30.3540   1
  10  15   3-7.45146 32.9724   1
 -10 -15  -3 22.8256 30.7343   1
 -11 -15  -3 46.1378 27.9647   1
 -11  15  -3 81.9495 35.3241   1
  11  15   3 104.735 34.1589   1
  11 -15   3 80.1104 36.5662   1
 -12 -15  -3 209.400 45.1298   1
 -12  15  -3 139.650 41.4242   1
  12  15   3 112.341 40.3432   1
  12 -15   3 156.715 38.7803   1
 -13 -15  -3 30.7919 30.6096   1
 -13  15  -3 50.9426 32.6813   1
  13  15   3 37.0907 30.9841   1
  13 -15   3 28.4300 32.3470   1
 -14  15  -3 117.462 32.3117   1
  14 -15   3 85.9671 29.7221   1
  15  15   3 51.1360 39.2391   1
 -15 -15  -3 7.54122 35.1947   1
  16  15   3-14.4670 26.6731   1
 -16  15  -3-7.12128 30.1693   1
  16 -15   3 14.1086 30.3350   1
 -16 -15  -3-14.8715 26.8649   1
  17 -16  -3-13.5541 32.0013   1
 -17  16   3 13.9016 33.2195   1
  15 -16  -3 7.06964 29.9625   1
 -15  16   3 35.8355 31.2813   1
  14 -16  -3 21.4244 26.3599   1
 -14  16   3 35.7656 26.4027   1
  12  16  -3 38.2246 32.4035   1
 -12  16   3 7.28685 31.8086   1
  12 -16  -3 21.8303 34.7932   1
 -12 -16   3 31.3689 25.8849   1
  11  16  -3-30.6960 32.0184   1
 -11 -16   3 15.5319 32.9041   1
 -11  16   3 36.7911 31.1771   1
  11 -16  -3 21.9285 34.0967   1
  10  16  -3 122.072 34.7567   1
 -10 -16   3 168.992 42.0658   1
 -10  16   3 161.301 38.0589   1
  10 -16  -3 129.532 34.5168   1
   9  16  -3 225.480 42.5259   1
  -9 -16   3 220.979 43.0857   1
   8 -16  -3 423.189 52.4940   1
  -8  16   3 477.363 53.5600   1
   7 -16  -3 349.137 51.8022   1
  -7  16   3 311.199 51.0987   1
  -6 -16   3 776.529 72.2658   1
   6 -16  -3 841.966 73.7046   1
  -6  16   3 889.986 72.5748   1
   6  16  -3 860.822 75.9602   1
   5 -16  -3 224.710 45.2556   1
  -5 -16   3 252.688 45.5833   1
   5  16  -3 159.791 39.8393   1
  -5  16   3 302.425 47.4903   1
  -4 -16   3 73.6879 33.1211   1
   4 -16  -3 7.37022 24.3973   1
   4  16  -3 73.0552 36.9942   1
  -4  16   3 66.5882 28.4287   1
   3 -16  -3 453.853 56.7443   1
  -3 -16   3 414.582 53.2162   1
   3  16  -3 420.895 54.2192   1
  -3  16   3 512.924 57.2704   1
   2 -16  -3 902.930 74.6842   1
  -2 -16   3 702.814 70.4372   1
  -2  16   3 857.979 73.5441   1
   2  16  -3 849.507 74.9673   1
   1 -16  -3-14.6778 26.5247   1
  -1  16   3-21.4916 26.4261   1
   0 -16  -3 527.036 56.0281   1
   0  16   3 507.174 55.1501   1
   1  16   3 14.4552 23.8547   1
  -1  16  -3 44.9596 34.0767   1
   1 -16   3 14.9891 31.2784   1
   2  16   3-14.4554 28.7118   1
  -2 -16  -3 14.8645 26.8601   1
  -2  16  -3 37.3650 34.4231   1
   2 -16   3 37.5688 29.3287   1
   3  16   3 250.030 47.1055   1
  -3 -16  -3 185.645 41.4823   1
  -3  16  -3 297.121 48.0723   1
   3 -16   3 224.241 43.1709   1
   4  16   3 44.6092 28.0066   1
  -4 -16  -3 37.2943 29.1536   1
  -4  16  -3 46.9802 38.3382   1
   4 -16   3 28.8522 30.1362   1
   5  16   3 473.520 55.5054   1
  -5 -16  -3 429.579 53.5865   1
  -5  16  -3 498.978 60.5315   1
   5 -16   3 601.243 62.7459   1
  -6 -16  -3 7.58119 28.5213   1
   6 -16   3 7.49013 32.6903   1
  -6  16  -3 44.8132 37.3672   1
   6  16   3 29.0676 29.8509   1
   7  16   3 425.156 52.5190   1
  -7 -16  -3 601.247 61.4951   1
   8 -16   3 171.191 40.3120   1
  -8  16  -3 280.636 46.2076   1
   9  16   3 116.867 36.3874   1
  -9  16  -3 73.8010 38.7224   1
   9 -16   3 102.896 35.7998   1
  -9 -16  -3 114.378 36.2609   1
  10  16   3-7.38206 34.8592   1
 -10  16  -3 29.8132 38.0816   1
 -10 -16  -3 15.2487 31.3066   1
  10 -16   3-7.31918 31.0079   1
  11  16   3 326.107 51.9655   1
 -11 -16  -3 219.717 46.8154   1
  12 -16   3-14.0934 27.4981   1
 -12  16  -3 21.7344 26.1740   1
  13  16   3-7.36173 29.2357   1
 -13  16  -3-7.14212 30.7115   1
 -13 -16  -3 7.49932 24.7328   1
  14  16   3-7.30408 25.8341   1
 -14  16  -3-7.15819 34.6169   1
  14 -16   3-6.97779 31.3021   1
 -14 -16  -3-7.50835 27.1276   1
  15  16   3 7.25232 37.0560   1
  15 -16   3 13.8482 21.0575   1
 -15  16  -3 7.05722 22.6891   1
  15 -17  -3 20.6576 31.3042   1
 -15  17   3-6.98324 30.9002   1
  13 -17  -3 56.7923 35.1253   1
 -13  17   3-21.2415 31.7685   1
  12 -17  -3 35.7850 32.5412   1
 -12  17   3-7.16696 31.7176   1
 -10 -17   3-23.2415 30.2312   1
 -10  17   3 22.3922 25.8179   1
  10 -17  -3-14.3470 22.4441   1
  10  17  -3 7.59757 30.1723   1
  -9 -17   3 69.0704 32.1015   1
  -9  17   3 30.4283 33.7410   1
   9 -17  -3 49.7580 29.2808   1
   9  17  -3 82.8053 38.1307   1
  -8 -17   3 107.775 35.3431   1
  -8  17   3 141.766 41.4720   1
   8 -17  -3 169.201 41.9634   1
   8  17  -3 52.7667 33.7183   1
  -7 -17   3 7.68465 25.3708   1
  -7  17   3 22.0776 32.1281   1
   7 -17  -3 29.6042 35.3907   1
   7  17  -3 52.5095 32.2773   1
   6 -17  -3-7.43742 29.0248   1
  -6 -17   3 15.2127 29.1491   1
  -6  17   3 14.7998 27.8282   1
   6  17  -3 14.8064 31.3647   1
  -5 -17   3 37.5318 30.3341   1
   5  17  -3 7.44401 31.5493   1
  -4 -17   3 260.358 44.8158   1
   4  17  -3 203.229 45.4644   1
  -3 -17   3 53.0938 32.1675   1
   3 -17  -3 7.38518 28.8583   1
  -3  17   3 14.7869 29.9018   1
   3  17  -3 75.5174 34.3632   1
   2 -17  -3 7.50681 27.6863   1
  -2 -17   3 15.2581 25.7890   1
   2  17  -3 7.57020 25.5903   1
  -2  17   3 29.3422 30.1257   1
   1 -17  -3-7.32088 26.4487   1
  -1 -17   3 22.9815 29.3545   1
  -1  17   3 14.5210 28.8336   1
   1  17  -3-22.6260 32.9045   1
   0 -17   3 228.367 43.1102   1
   0 -17  -3 185.035 37.8506   1
   0  17  -3 105.392 34.2310   1
   0  17   3 216.116 36.8849   1
  -1 -17  -3 22.3891 33.4793   1
  -1  17  -3 15.0887 31.9626   1
   1 -17   3-7.58713 29.6091   1
  -2  17  -3 600.858 65.4637   1
  -2 -17  -3 684.869 64.2607   1
   2 -17   3 544.784 60.9744   1
   2  17   3 464.944 55.9257   1
  -3  17  -3-7.74368 33.3048   1
   3 -17   3-22.2792 29.5000   1
  -4  17  -3 87.8694 39.1435   1
   4 -17   3 29.0821 33.9885   1
  -5 -17  -3 141.987 39.1124   1
   5  17   3 74.2531 33.9212   1
  -5  17  -3 7.53638 34.4237   1
   5 -17   3 96.7606 37.3784   1
   6  17   3 185.584 44.7726   1
  -6  17  -3 156.675 43.2769   1
   6 -17   3 276.007 46.9602   1
  -6 -17  -3 104.901 38.2250   1
   7  17   3 95.5282 34.2276   1
  -7  17  -3 185.096 43.9792   1
   7 -17   3 141.157 40.9534   1
  -7 -17  -3 98.0492 31.8782   1
   8  17   3 214.869 46.2828   1
  -8  17  -3 219.672 42.7457   1
  -8 -17  -3 211.779 43.7403   1
   8 -17   3 191.861 44.4177   1
   9  17   3 93.3688 36.8842   1
  -9 -17  -3 83.1607 39.9888   1
  10 -17   3 108.106 37.3287   1
 -10  17  -3 36.7095 33.5150   1
  11  17   3 28.6952 25.4086   1
 -11  17  -3 57.8072 34.1483   1
  11 -17   3-14.1795 33.9113   1
 -11 -17  -3 52.4200 28.7283   1
  12  17   3 21.4649 36.1783   1
 -12  17  -3 35.4396 25.6138   1
 -12 -17  -3 22.4049 34.8376   1
  12 -17   3-13.7877 23.3048   1
  13 -17   3-13.5984 30.9138   1
 -13  17  -3 41.7814 33.2850   1
  14  17   3 28.5076 36.8097   1
  13 -18  -3 34.6322 31.0756   1
 -13  18   3-6.87610 29.1352   1
  12 -18  -3-6.99596 30.9565   1
 -12  18   3 20.9695 36.0838   1
 -11  18   3 113.298 39.1154   1
  11 -18  -3 148.589 39.4327   1
 -10  18   3-7.25647 32.5684   1
  10 -18  -3-42.3651 31.2606   1
  -9  18   3 15.0560 34.2223   1
   9 -18  -3-6.93510 30.6860   1
  -8  18   3 22.1282 35.2649   1
   8 -18  -3 14.4748 32.4791   1
   8  18  -3 30.1759 31.9731   1
  -7  18   3 36.5396 34.9671   1
   7 -18  -3 43.9135 33.7487   1
  -6  18   3 58.5796 36.2623   1
   6 -18  -3 22.0226 31.1430   1
   5  18  -3-22.7953 28.5729   1
  -5  18   3-7.28899 33.1361   1
   5 -18  -3 7.38437 32.6743   1
  -5 -18   3 7.72945 29.0656   1
   4  18  -3-30.3872 37.1614   1
  -4  18   3-7.33022 28.6043   1
   4 -18  -3-7.44410 28.5252   1
  -4 -18   3 46.0449 35.7927   1
  -3  18   3-7.37131 24.9157   1
   3  18  -3-15.2713 31.8571   1
  -3 -18   3-22.9431 35.2240   1
   3 -18  -3-7.38386 26.1191   1
  -2  18   3 7.32921 34.1880   1
   2  18  -3-37.9605 37.5617   1
  -2 -18   3-7.70483 33.1354   1
   2 -18  -3-14.8094 31.8450   1
   1 -18  -3-14.8989 36.0295   1
   0  18   3 43.0507 30.4336   1
   0 -18  -3 28.9811 28.3129   1
   1  18   3 100.492 36.4171   1
  -1  18  -3 67.8966 37.0285   1
  -1 -18  -3 58.9728 33.2067   1
   1 -18   3 60.5785 34.1034   1
  -2 -18  -3-29.7216 31.4867   1
  -2  18  -3 7.65019 28.7767   1
   2 -18   3-30.1664 28.9085   1
   2  18   3-21.8249 34.3605   1
  -3 -18  -3 7.40808 33.6772   1
  -3  18  -3-7.80191 33.0519   1
   3 -18   3 7.29036 30.4133   1
   3  18   3-21.6818 31.9790   1
  -4 -18  -3 29.5592 33.1536   1
  -4  18  -3 46.7658 41.4528   1
   4 -18   3-36.5091 31.4034   1
   4  18   3 21.6528 33.2447   1
  -5 -18  -3 7.39928 30.9161   1
   5  18   3 50.7774 35.9270   1
  -5  18  -3 67.0891 35.6684   1
   5 -18   3 37.0208 27.8959   1
   6  18   3-21.9805 26.4701   1
  -6  18  -3 7.38014 30.7874   1
  -6 -18  -3 7.39660 25.5845   1
   6 -18   3 14.7009 31.6073   1
   7 -18   3 14.6442 31.9687   1
  -7  18  -3 43.8169 36.1478   1
   8  18   3 51.0505 35.3496   1
  -8  18  -3 64.9166 32.0064   1
   8 -18   3 21.7087 27.3171   1
  -8 -18  -3 111.436 40.7020   1
   9  18   3 7.15804 32.5592   1
  -9  18  -3 14.3273 33.4301   1
   9 -18   3 35.6395 34.4870   1
  -9 -18  -3 51.8148 36.6350   1
  10  18   3 27.9961 33.8511   1
 -10  18  -3 7.17834 31.7677   1
  10 -18   3 28.1876 32.4592   1
 -10 -18  -3-7.38836 29.3475   1
  11  18   3-6.95755 32.4515   1
 -11  18  -3 21.1305 32.8523   1
 -11 -18  -3-14.6932 30.6487   1
  11 -18   3 20.6582 29.6116   1
  12  18   3 55.4739 29.4064   1
 -12 -18  -3 7.25576 25.6965   1
  11 -19  -3 6.86751 28.6522   1
 -11  19   3 13.7357 28.2024   1
 -10  19   3 13.9813 25.7912   1
  10 -19  -3 27.6306 25.4853   1
  -9  19   3-7.46218 33.9263   1
   9 -19  -3 27.1777 30.4819   1
  -8  19   3-14.6264 34.1094   1
   8 -19  -3 6.92668 31.0716   1
  -7  19   3 72.3181 30.6803   1
   7 -19  -3 7.14292 27.4202   1
   6  19  -3 15.1924 33.1516   1
  -6  19   3 28.6360 28.4430   1
   6 -19  -3 14.3990 28.1067   1
  -5  19   3 21.6526 32.8343   1
   5  19  -3 30.3842 33.1636   1
  -5 -19   3 38.3717 35.8152   1
  -4  19   3 21.6180 29.1071   1
   4  19  -3-7.63559 33.3134   1
  -4 -19   3-15.2025 31.7104   1
   4 -19  -3 7.29733 28.9806   1
  -3  19   3 7.23301 32.4459   1
   3  19  -3-15.1761 34.9463   1
   3 -19  -3 7.35955 33.0135   1
  -3 -19   3 15.4031 34.5476   1
  -2  19   3-7.27832 30.8351   1
   2  19  -3 7.55768 32.9744   1
  -2 -19   3 30.6133 33.8653   1
   2 -19  -3 7.24759 26.1858   1
   1  19  -3 30.2972 27.9770   1
  -1  19   3 43.3339 35.7667   1
  -1 -19   3 83.7291 33.7200   1
   1 -19  -3-7.33314 32.9359   1
   0  19   3 28.8423 31.9189   1
   0  19  -3 7.52838 32.3863   1
   0 -19  -3 21.9686 28.5913   1
   0 -19   3 30.2892 35.3304   1
   1  19   3 28.3326 24.5425   1
  -1  19  -3 60.5350 37.0428   1
  -1 -19  -3 42.8977 25.8699   1
   1 -19   3 7.52889 28.3472   1
   2  19   3-14.1630 26.6293   1
  -2  19  -3-7.64709 34.3036   1
   2 -19   3-22.2762 31.4573   1
  -2 -19  -3 14.5460 23.3799   1
  -3 -19  -3-14.6458 28.6037   1
   3  19   3 71.4412 32.9258   1
  -4 -19  -3 29.2026 34.8978   1
  -4  19  -3 22.4607 35.7878   1
   4 -19   3 21.8472 30.8579   1
   4  19   3-7.14706 31.6306   1
  -5 -19  -3 14.4281 30.0946   1
   5  19   3-21.3042 31.8551   1
  -5  19  -3 7.31326 33.6805   1
   5 -19   3-7.30503 29.9942   1
   6  19   3-7.09261 33.4933   1
  -6  19  -3-7.23396 32.4517   1
  -6 -19  -3 29.0592 33.0276   1
   6 -19   3 21.6641 32.8301   1
   7  19   3 42.7665 31.9967   1
  -7 -19  -3 14.4519 30.6362   1
  -8  19  -3 190.193 41.9185   1
   8 -19   3 91.5142 35.2539   1
  -8 -19  -3 108.067 37.2158   1
   9  19   3 57.0572 34.9216   1
  -9  19  -3-6.97552 36.4062   1
   9 -19   3 55.4689 33.9514   1
  -9 -19  -3 43.0241 35.1099   1
 -10 -19  -3-7.14065 29.7887   1
  10  19   3 14.1126 34.5177   1
   8 -20  -3-6.60252 27.1112   1
  -8  20   3-7.16690 30.3628   1
   7 -20  -3 48.3654 35.3257   1
  -7  20   3 14.0837 31.6152   1
   6 -20  -3-14.0114 26.8516   1
   5 -20  -3 7.04298 31.5961   1
  -5  20   3 14.0502 31.5160   1
   4 -20  -3 14.2123 23.4401   1
  -4  20   3 7.02486 22.5856   1
   3  20  -3 14.9966 33.6414   1
  -2 -20   3 15.0813 31.9484   1
   2  20  -3 7.45753 36.4832   1
  -1 -20   3 67.3145 35.0255   1
   1  20  -3 82.1215 34.5251   1
   0 -20   3 29.8058 34.8785   1
   0  20  -3 111.175 42.0865   1
   1 -20   3 80.9929 34.3730   1
  -1  20  -3-15.0128 36.3293   1
   2 -20   3 63.9846 31.6377   1
  -2  20  -3 98.9495 35.6606   1
  -3 -20  -3 98.9739 33.5391   1
   3 -20   3 70.9978 32.0119   1
  -3  20  -3 60.6255 35.4930   1
   3  20   3 75.9303 34.6765   1
   4  20   3 6.94463 33.1952   1
  -4  20  -3 28.9859 35.8530   1
  -4 -20  -3 14.2630 30.6713   1
   4 -20   3 7.15582 33.7948   1
   5 -20   3 114.037 37.9973   1
  -5  20  -3 35.6377 35.3625   1
  -5 -20  -3 49.7792 27.8804   1
  -6  20  -3 7.02601 28.3808   1
   6 -20   3 14.0972 23.8220   1
  -6 -20  -3 7.06329 30.8172   1
   6  20   3-6.89419 34.8562   1
  -7 -20  -3 6.98733 30.5249   1
   7  20   3 68.5251 35.0462   1
  -2  21  -3 30.2566 39.8565   1
 -25   0   4 46.6424 34.4042   1
  25   0  -4-7.45483 30.6178   1
 -24   0   4 7.83101 25.8266   1
  24   0  -4-7.40430 30.4017   1
 -23   0   4-7.65691 29.8807   1
  23   0  -4-7.45840 32.5412   1
 -22   0   4 255.209 43.3079   1
  22   0  -4 312.368 49.4476   1
 -21   0   4 241.146 43.6661   1
  21   0  -4 269.381 45.3419   1
 -20   0   4 1106.83 84.1597   1
  20   0  -4 989.053 81.8199   1
 -18   0   4 400.863 48.2878   1
  18   0  -4 413.055 48.2337   1
 -17   0   4 290.984 41.0727   1
  17   0  -4 227.808 38.7195   1
 -16   0   4 3814.94 194.672   1
  16   0  -4 3624.16 191.935   1
 -15   0   4 7400.96 345.018   1
  15   0  -4 7203.18 341.846   1
  14   0  -4-5.17583 20.5548   1
 -14   0   4 5.31061 21.4506   1
  13   0  -4 8750.23 397.898   1
 -13   0   4 8727.08 399.947   1
  12   0  -4 1109.15 72.3319   1
 -12   0   4 1092.90 73.6754   1
  11   0  -4 1121.48 70.9070   1
  10   0  -4 28920.0 1176.24   1
 -10   0   4 25914.6 1176.77   1
   8   0  -4 12769.1 552.377   1
  -8   0   4 12687.2 552.713   1
   7   0  -4 25142.3 1102.26   1
  -7   0   4 26753.6 1103.67   1
   6   0  -4 14519.3 627.697   1
  -6   0   4 14820.0 627.615   1
   5   0  -4 592575. 24881.8   1
  -5   0   4 591276. 24882.3   1
   4   0  -4 361517. 14866.2   1
  -4   0   4 345329. 14866.5   1
  -2   0   4 252688. 10721.5   1
   2   0  -4 257343. 10721.5   1
  -1   0   4 81771.6 3447.50   1
   1   0  -4 81947.3 3447.97   1
   0   0   4 123560. 4876.62   1
   0   0  -4 108318. 4876.18   1
   1   0   4 464319. 18810.5   1
  -1   0  -4 430454. 18810.4   1
   2   0   4 450091. 19322.7   1
  -2   0  -4 469137. 19323.4   1
   4   0   4 454.279 39.4399   1
  -4   0  -4 430.379 40.2301   1
   5   0   4 30633.2 1373.41   1
  -5   0  -4 33606.7 1375.16   1
   6   0   4 1398.59 81.6979   1
  -6   0  -4 1269.38 81.3994   1
   7   0   4 20566.9 865.919   1
  -7   0  -4 19153.0 865.522   1
   8   0   4 16230.8 680.463   1
  -8   0  -4 14568.7 678.231   1
  10   0   4 19704.2 848.053   1
 -10   0  -4 18802.3 846.739   1
  11   0   4 3687.77 195.147   1
 -11   0  -4 3802.05 196.643   1
  12   0   4 3100.13 168.312   1
 -12   0  -4 3074.07 169.881   1
 -13   0  -4 40.8998 29.8038   1
  13   0   4 52.3677 32.4416   1
 -14   0  -4 106.548 38.5511   1
  14   0   4 13.3680 26.6282   1
 -15   0  -4 202.278 39.7335   1
  15   0   4 114.487 37.1574   1
  16   0   4 3556.73 195.525   1
 -16   0  -4 3659.09 195.610   1
  18   0   4 418.255 53.8185   1
 -18   0  -4 398.125 52.7279   1
  19   0   4 21.5229 32.6155   1
 -19   0  -4-7.54305 35.1826   1
  20   0   4 209.591 38.2305   1
 -20   0  -4 187.398 37.1971   1
  21   0   4 100.597 36.4325   1
 -21   0  -4 29.7300 31.6072   1
  22   0   4 21.2658 29.6145   1
 -22   0  -4 58.4498 31.4578   1
  23   0   4-7.00897 31.0130   1
 -23   0  -4 14.3220 29.4031   1
  24   0   4 13.6011 34.3821   1
 -24   0  -4-21.0723 33.9674   1
  25  -1  -4 75.9863 34.2359   1
 -25   1   4 76.5614 32.0992   1
  24   1  -4 7.49904 31.2849   1
 -24  -1   4-7.72510 29.6035   1
 -24   1   4-7.52212 32.3469   1
  24  -1  -4-23.1620 33.2006   1
  23   1  -4 22.2656 29.9807   1
 -23  -1   4 22.9378 28.7534   1
 -23   1   4 30.9786 27.9822   1
  23  -1  -4-29.5692 29.8613   1
  22   1  -4 72.1584 33.2686   1
 -22  -1   4 60.6915 32.6596   1
 -22   1   4-15.1448 31.6283   1
  22  -1  -4 22.3438 34.7728   1
 -21   1   4 723.044 66.2331   1
 -21  -1   4 697.311 64.9419   1
  21   1  -4 626.958 62.8147   1
  21  -1  -4 518.338 59.8791   1
  20   1  -4 13.9699 28.6937   1
 -20  -1   4 14.3479 25.9330   1
 -20   1   4 14.6295 31.9253   1
  20  -1  -4 41.8006 29.5269   1
 -19  -1   4-6.69648 24.6954   1
  19   1  -4-14.0007 24.7618   1
  18  -1  -4 1320.90 94.3380   1
  18   1  -4 1515.59 99.0528   1
 -18  -1   4 1314.18 93.8745   1
 -18   1   4 1408.96 97.1763   1
  17   1  -4 4329.92 222.548   1
  17  -1  -4 4315.88 222.692   1
 -17   1   4 4220.65 223.526   1
 -17  -1   4 4716.56 226.678   1
  16   1  -4 1608.45 100.905   1
 -16  -1   4 1568.54 98.8694   1
 -16   1   4 1466.37 98.5220   1
  16  -1  -4 1500.22 98.6399   1
 -15   1   4 1785.17 110.054   1
  15  -1  -4 1773.49 107.696   1
  14   1  -4 3716.11 197.385   1
 -14  -1   4 4340.67 201.174   1
 -14   1   4 4011.38 201.361   1
  14  -1  -4 3745.25 198.358   1
  13   1  -4 7797.16 376.216   1
 -13  -1   4 8509.70 377.919   1
 -13   1   4 8218.20 379.757   1
  13  -1  -4 8467.67 378.202   1
 -12  -1   4 13380.1 596.168   1
  12  -1  -4 13625.5 597.659   1
  11   1  -4 26337.5 1122.17   1
 -11  -1   4 25010.6 1121.66   1
 -11   1   4 27827.0 1127.55   1
  11  -1  -4 25478.7 1122.84   1
  10   1  -4 5697.52 254.579   1
 -10   1   4 5436.57 256.961   1
  10  -1  -4 5440.42 256.330   1
  -9   1   4 15508.2 656.964   1
   9  -1  -4 14677.5 655.837   1
  -8  -1   4 74215.4 3135.40   1
   8   1  -4 74218.3 3134.36   1
   7   1  -4 84.9529 14.2899   1
  -7   1   4 69.0264 17.8799   1
  -7  -1   4 77.0079 14.8362   1
   7  -1  -4 103.476 17.7383   1
   6   1  -4 396933. 16081.6   1
  -6   1   4 357865. 16084.6   1
   6  -1  -4 379594. 16085.5   1
  -6  -1   4 388938. 16081.9   1
   5   1  -4 2632.93 117.564   1
  -5   1   4 2690.85 123.180   1
  -5  -1   4 2755.44 118.056   1
   5  -1  -4 2516.81 122.500   1
  -4   1   4 71991.5 2999.92   1
   4  -1  -4 70338.5 3000.08   1
   3  -1  -4 58587.5 2737.60   1
  -3   1   4 72107.4 2738.58   1
  -2   1   4 9821.73 466.890   1
   2  -1  -4 12198.8 468.502   1
   1  -1  -4 14917.5 639.434   1
   1   1  -4 13579.0 636.490   1
  -1   1   4 15666.1 640.012   1
  -1  -1   4 15959.8 636.730   1
   0  -1  -4 21749.2 911.845   1
   0   1   4 22404.9 911.964   1
   0   1  -4 19331.7 909.435   1
   0  -1   4 22474.4 910.618   1
  -1   1  -4 6544.08 283.016   1
  -1  -1  -4 6388.83 284.205   1
   1  -1   4 6177.21 282.496   1
   1   1   4 6462.75 283.647   1
  -2   1  -4 397685. 17965.0   1
  -2  -1  -4 418124. 17965.1   1
   2  -1   4 440527. 17965.4   1
   2   1   4 453460. 17965.8   1
  -3  -1  -4 3116.50 150.938   1
   3   1   4 3075.35 149.783   1
  -4   1  -4 183662. 7754.01   1
  -4  -1  -4 184128. 7754.48   1
   4  -1   4 185004. 7753.48   1
   4   1   4 183042. 7752.64   1
  -5   1  -4 51206.3 2223.81   1
  -5  -1  -4 51625.4 2221.88   1
   5  -1   4 52270.9 2222.33   1
   5   1   4 53883.3 2223.25   1
  -6   1  -4 1780.40 105.690   1
  -6  -1  -4 1894.63 104.105   1
   6  -1   4 1749.66 102.525   1
   6   1   4 1835.31 103.520   1
  -7   1  -4 5589.25 277.169   1
  -7  -1  -4 5674.37 276.255   1
   7  -1   4 6086.23 278.517   1
   7   1   4 6211.60 280.640   1
  -8   1  -4 5400.36 243.017   1
  -8  -1  -4 4439.18 236.860   1
   8   1   4 5223.79 242.770   1
   8  -1   4 4728.22 238.669   1
  -9   1  -4 56.5246 21.4196   1
  -9  -1  -4 102.664 26.8894   1
   9  -1   4 114.532 24.9587   1
 -10  -1  -4 4009.72 209.342   1
 -10   1  -4 4030.26 210.920   1
  10  -1   4 4232.15 212.311   1
  10   1   4 4384.84 213.595   1
 -11   1  -4 14132.3 614.599   1
 -11  -1  -4 13438.1 611.743   1
  11   1   4 13846.9 613.414   1
  11  -1   4 13102.4 610.389   1
 -12   1  -4 409.687 47.1624   1
 -12  -1  -4 474.822 52.3356   1
  12  -1   4 390.641 45.4868   1
  12   1   4 322.931 46.1575   1
 -13  -1  -4 115.412 30.6729   1
  13  -1   4 132.063 35.3243   1
  13   1   4 123.954 34.2440   1
 -14   1  -4 97.3975 28.6279   1
 -14  -1  -4 133.053 33.5164   1
  14  -1   4 171.974 32.5468   1
  14   1   4 107.611 35.1473   1
 -15   1  -4 2123.44 127.798   1
 -15  -1  -4 1817.56 122.239   1
  15   1   4 1968.72 124.630   1
  15  -1   4 2054.97 125.823   1
 -16   1  -4 257.147 42.0673   1
 -16  -1  -4 234.088 42.2440   1
  16  -1   4 270.734 41.5548   1
  16   1   4 308.496 46.7357   1
 -18   1  -4 36.9040 33.6302   1
 -18  -1  -4 37.2855 34.8549   1
  18  -1   4 96.2049 35.4415   1
  18   1   4 43.3733 34.2108   1
 -19   1  -4 176.333 33.9599   1
 -19  -1  -4 141.902 41.2933   1
  19   1   4 260.765 47.5833   1
  19  -1   4 208.940 37.4100   1
 -20  -1  -4 37.3464 33.5273   1
  20  -1   4 57.8523 32.4615   1
  20   1   4-7.23828 36.2236   1
 -21  -1  -4 74.2297 29.1199   1
 -21   1  -4 90.2815 38.1536   1
  21   1   4 57.8583 29.8454   1
 -22   1  -4 22.0435 32.5133   1
 -22  -1  -4-7.35864 32.5611   1
  22   1   4 21.2040 32.9668   1
  22  -1   4-7.04251 31.5922   1
 -23  -1  -4 42.8845 33.7581   1
  23   1   4-6.90974 33.4222   1
 -24  -1  -4-6.92847 29.3518   1
 -24   1  -4-6.96996 25.1813   1
  24  -1   4 6.76326 23.3944   1
  24   1   4 26.9210 32.9228   1
  26  -2  -4-7.65300 28.7792   1
 -25   2   4 77.8230 34.5170   1
  25  -2  -4 37.1428 33.8541   1
 -24   2   4 30.8558 32.1893   1
 -24  -2   4 15.5624 31.9587   1
  24  -2  -4-22.6274 34.2965   1
  24   2  -4 44.6004 33.8008   1
 -23   2   4 45.7146 35.9814   1
 -23  -2   4 7.66163 28.8149   1
  23  -2  -4-15.0763 31.4511   1
  23   2  -4 14.9333 33.4978   1
 -22  -2   4 22.5882 26.1995   1
  22   2  -4 116.745 34.1509   1
 -21   2   4 22.6359 29.9648   1
 -21  -2   4-7.34852 28.1591   1
  21  -2  -4-21.7506 29.7692   1
  21   2  -4 21.3884 32.8341   1
 -20   2   4 293.022 46.8550   1
 -20  -2   4 444.441 53.5669   1
  20   2  -4 374.387 51.9941   1
 -19   2   4 299.192 44.7343   1
 -19  -2   4 262.344 44.0527   1
  19  -2  -4 309.764 46.4989   1
  19   2  -4 300.672 43.5913   1
 -18   2   4 300.027 46.3575   1
 -18  -2   4 319.641 44.3812   1
  18  -2  -4 306.157 45.6964   1
  18   2  -4 204.344 38.3072   1
 -17   2   4 3893.07 202.432   1
 -17  -2   4 3804.04 199.832   1
  17  -2  -4 3861.90 201.592   1
  17   2  -4 3707.69 196.486   1
 -16   2   4 398.081 47.7734   1
 -16  -2   4 481.038 48.0856   1
  16  -2  -4 378.528 44.8848   1
  16   2  -4 363.750 42.9664   1
 -15   2   4 5176.89 261.189   1
  15  -2  -4 5475.22 260.612   1
 -14  -2   4 1208.32 79.7291   1
  14   2  -4 1181.75 79.0974   1
 -13   2   4 518.503 51.4964   1
 -13  -2   4 645.867 50.6944   1
  13  -2  -4 504.604 47.1617   1
  13   2  -4 532.317 48.4165   1
 -12   2   4 637.575 53.5713   1
  12  -2  -4 657.621 53.1765   1
  12   2  -4 671.817 51.7604   1
 -12  -2   4 560.787 48.5507   1
  11  -2  -4 297.564 35.6643   1
 -11  -2   4 405.569 36.8770   1
 -11   2   4 309.216 35.1316   1
 -10   2   4 1615.84 92.7494   1
  10   2  -4 1501.15 87.1427   1
  10  -2  -4 1690.20 92.7662   1
 -10  -2   4 1633.92 88.9543   1
   9  -2  -4 68858.6 2943.79   1
  -9   2   4 70165.8 2945.02   1
  -8   2   4 17362.7 746.513   1
   8   2  -4 17379.5 739.962   1
   8  -2  -4 17179.9 746.035   1
  -8  -2   4 17028.1 740.344   1
   7   2  -4 89284.5 3907.34   1
  -7  -2   4 96413.2 3908.52   1
  -6   2   4 14799.6 610.966   1
   6  -2  -4 13106.9 608.303   1
   6   2  -4 13817.2 601.947   1
  -6  -2   4 14686.5 602.940   1
   5  -2  -4 33935.4 1617.55   1
  -5  -2   4 39107.1 1609.47   1
  -5   2   4 37213.0 1618.20   1
   5   2  -4 39519.0 1609.42   1
  -4  -2   4 3470.39 151.184   1
  -4   2   4 3541.83 159.985   1
   4   2  -4 3525.46 151.155   1
   4  -2  -4 3392.00 159.663   1
   3  -2  -4 12906.2 540.249   1
  -3   2   4 12202.7 538.005   1
   2   2  -4 51.2147 9.65139   1
   2  -2  -4 33.7668 13.8262   1
  -2   2   4 38.6241 13.9698   1
  -2  -2   4 63.3077 9.89084   1
   1  -2  -4 3062.03 134.973   1
  -1   2   4 3338.72 135.856   1
  -1  -2   4 3130.68 129.863   1
   0  -2  -4 3385.39 157.678   1
   0   2  -4 3640.36 156.033   1
   0  -2   4 3608.19 155.201   1
  -1  -2  -4 9251.08 409.787   1
   1  -2   4 9612.85 407.826   1
   1   2   4 9452.63 410.280   1
  -1   2  -4 9049.32 407.599   1
  -2   2  -4 1387.17 73.1905   1
   2  -2   4 1231.40 71.2686   1
   3   2   4 15458.0 654.027   1
  -3  -2  -4 15246.1 655.237   1
  -3   2  -4 15831.8 656.423   1
   3  -2   4 13876.2 650.949   1
   4   2   4 112.807 24.2999   1
  -4  -2  -4 105.013 25.1612   1
  -4   2  -4 172.571 26.5014   1
   4  -2   4 121.996 25.2570   1
   5   2   4 25491.5 1157.04   1
  -5  -2  -4 26548.2 1158.53   1
  -5   2  -4 27101.8 1158.11   1
   5  -2   4 28588.7 1158.79   1
   6   2   4 4792.85 236.758   1
  -6  -2  -4 5289.88 239.711   1
  -6   2  -4 5167.20 239.001   1
   6  -2   4 4683.68 235.746   1
   7   2   4 13727.8 590.471   1
  -7  -2  -4 13278.3 590.154   1
  -7   2  -4 13203.0 589.937   1
   7  -2   4 12889.0 587.854   1
   8   2   4 4000.96 210.561   1
  -8  -2  -4 4324.09 213.934   1
  -8   2  -4 4320.11 214.188   1
   8  -2   4 4463.96 213.973   1
   9   2   4 639.327 53.2601   1
  -9  -2  -4 608.784 53.6738   1
  -9   2  -4 447.289 49.2032   1
   9  -2   4 523.203 50.3559   1
  10   2   4 4889.21 257.229   1
 -10  -2  -4 5508.33 261.658   1
 -10   2  -4 5536.87 263.750   1
  10  -2   4 5400.63 259.822   1
  11   2   4 5097.07 248.883   1
 -11  -2  -4 4976.57 248.025   1
 -11   2  -4 5234.53 251.228   1
  11  -2   4 4655.54 244.676   1
  12  -2   4 1037.38 78.4458   1
  12   2   4 1155.23 81.7456   1
 -12  -2  -4 1129.57 82.7271   1
 -12   2  -4 1013.24 77.9121   1
  13   2   4 503.872 54.0840   1
  13  -2   4 561.049 54.4765   1
 -13   2  -4 497.165 52.5520   1
 -13  -2  -4 521.158 55.6392   1
  14  -2   4 2592.75 149.755   1
  14   2   4 2669.24 152.278   1
 -14   2  -4 2549.65 150.590   1
 -14  -2  -4 2562.30 151.277   1
  15   2   4 27.6477 30.1620   1
 -15  -2  -4 14.2529 29.2677   1
 -15   2  -4 7.27989 25.1887   1
  15  -2   4 13.8823 24.0173   1
  16  -2   4 1556.67 105.055   1
  16   2   4 1516.12 104.627   1
 -16   2  -4 1515.99 107.428   1
 -16  -2  -4 1528.79 105.662   1
 -17   2  -4 14.7627 29.3677   1
  17  -2   4 73.3986 33.8498   1
  18   2   4 28.9461 28.7785   1
 -18   2  -4 44.9775 31.7929   1
  18  -2   4 36.6427 32.0091   1
 -19  -2  -4 37.6098 30.8987   1
 -19   2  -4 22.7521 32.1418   1
  19  -2   4 7.23643 31.5849   1
  20   2   4 14.3571 31.7795   1
 -20  -2  -4-7.42483 32.4095   1
 -20   2  -4 29.5166 32.6668   1
  20  -2   4 59.1884 36.6149   1
  21   2   4 35.5766 36.3707   1
 -21  -2  -4 58.6085 35.4448   1
 -21   2  -4-14.5138 33.0084   1
  21  -2   4 29.4914 33.5351   1
  22   2   4 27.8619 32.9490   1
  22  -2   4 56.4478 36.1034   1
 -22   2  -4 58.7178 36.3620   1
 -22  -2  -4 43.4826 35.5045   1
  23   2   4-6.80565 28.3924   1
 -23  -2  -4-7.14543 29.8097   1
  24   2   4 20.0156 29.5263   1
  24  -2   4 33.6260 32.5264   1
 -24   2  -4 6.97412 29.9941   1
 -24  -2  -4-6.99485 27.3010   1
 -25   3   4 30.4415 26.9277   1
  25  -3  -4 7.57042 27.3620   1
  24   3  -4 51.4499 28.7627   1
  23   3  -4 43.8240 29.9926   1
 -23  -3   4-22.7920 32.6714   1
 -23   3   4 7.73657 27.9533   1
  23  -3  -4 7.43644 29.0215   1
  22   3  -4 28.9673 28.8218   1
 -22  -3   4 37.2737 28.0959   1
 -22   3   4 30.6979 32.5669   1
  22  -3  -4 88.0677 35.9501   1
  21   3  -4 134.711 40.3719   1
 -21  -3   4 197.951 42.4050   1
 -21   3   4 97.5226 36.4649   1
  21  -3  -4 210.916 44.4032   1
  20   3  -4 48.2137 28.3224   1
 -20  -3   4 35.8095 27.9898   1
 -20   3   4 37.3883 30.7415   1
  20  -3  -4 28.5148 25.2590   1
  19   3  -4 660.990 63.2122   1
 -19  -3   4 681.355 64.2669   1
 -19   3   4 708.035 67.4765   1
  19  -3  -4 722.660 66.7701   1
  18   3  -4 1521.14 100.379   1
 -18  -3   4 1504.73 101.784   1
  17   3  -4 721.378 60.2754   1
 -17  -3   4 575.772 57.8813   1
 -17   3   4 632.074 60.3027   1
  17  -3  -4 690.821 60.5068   1
  16   3  -4 1004.28 76.4514   1
  16  -3  -4 993.354 78.9557   1
 -16   3   4 1123.66 81.2309   1
 -16  -3   4 1217.02 80.8310   1
  15  -3  -4 91.5319 29.1273   1
 -15   3   4 71.5590 28.1851   1
 -14  -3   4 265.841 37.1664   1
  14  -3  -4 285.992 40.0264   1
  14   3  -4 260.196 36.8359   1
 -14   3   4 256.004 38.6518   1
  13   3  -4 9962.31 444.753   1
 -13  -3   4 9730.82 444.858   1
  12   3  -4 4613.74 259.072   1
 -12  -3   4 5057.33 260.938   1
 -12   3   4 6732.83 274.203   1
  12  -3  -4 6811.42 273.868   1
  11   3  -4 3859.42 182.841   1
  11  -3  -4 3578.89 186.386   1
 -11  -3   4 3667.98 183.278   1
 -11   3   4 3971.85 189.867   1
 -10  -3   4 96.9261 21.3807   1
  10  -3  -4 103.299 25.9879   1
 -10   3   4 127.606 26.5506   1
   9  -3  -4 8054.51 368.219   1
  -9   3   4 8230.92 368.224   1
  -8   3   4 21909.1 927.070   1
   8   3  -4 21070.6 919.005   1
   8  -3  -4 21640.0 926.773   1
  -7  -3   4 6359.00 274.884   1
   7  -3  -4 5571.15 280.298   1
   7   3  -4 6052.63 274.635   1
  -6  -3   4 54659.1 2356.13   1
   6   3  -4 57026.3 2357.28   1
  -5   3   4 1145.92 66.0583   1
   5   3  -4 1214.87 58.6811   1
   5  -3  -4 1051.14 65.3997   1
  -5  -3   4 1169.38 58.4303   1
  -4  -3   4 40501.1 1724.50   1
   4  -3  -4 41127.6 1733.33   1
   4   3  -4 42399.2 1724.65   1
  -4   3   4 38168.1 1732.85   1
   3   3  -4 68.7233 11.5287   1
  -3   3   4 76.6368 15.7766   1
  -3  -3   4 63.9004 11.6352   1
   3  -3  -4 105.751 18.1102   1
   2  -3  -4 13779.3 622.255   1
   2   3  -4 14021.3 615.380   1
  -2  -3   4 15215.0 615.713   1
  -2   3   4 14345.7 621.933   1
   1  -3  -4 16364.3 676.380   1
  -1   3   4 14865.0 675.827   1
  -1  -3   4 15454.6 670.639   1
   1   3  -4 15960.8 671.130   1
   0  -3   4 24145.1 1025.80   1
   0   3  -4 23989.8 1025.70   1
   1  -3   4 32130.7 1401.88   1
  -1   3  -4 33844.9 1402.93   1
  -2  -3  -4 23891.9 1003.23   1
   2   3   4 22784.7 1003.84   1
   3   3   4 241.987 28.9997   1
  -3   3  -4 181.183 27.3294   1
   3  -3   4 240.545 29.9052   1
  -3  -3  -4 233.808 29.2803   1
  -4  -3  -4 12232.3 563.058   1
  -4   3  -4 13632.4 565.024   1
   4   3   4 12063.7 562.325   1
   4  -3   4 13300.0 564.160   1
  -5  -3  -4 19760.5 862.205   1
   5   3   4 19774.2 861.021   1
  -5   3  -4 19935.9 863.164   1
   5  -3   4 19897.5 861.784   1
  -6   3  -4 17723.5 788.449   1
  -6  -3  -4 17948.8 786.314   1
   6  -3   4 18374.9 785.731   1
   6   3   4 17830.3 784.471   1
  -7   3  -4 13100.2 584.991   1
  -7  -3  -4 13189.2 583.916   1
   7  -3   4 12635.3 583.567   1
   7   3   4 13422.7 582.324   1
  -9   3  -4 1168.27 83.0517   1
  -9  -3  -4 1236.91 82.6018   1
   9  -3   4 1197.98 82.5229   1
   9   3   4 1139.61 80.9472   1
 -10   3  -4 5841.66 271.565   1
 -10  -3  -4 5580.13 268.469   1
  10  -3   4 5119.68 265.929   1
  10   3   4 5434.89 267.199   1
 -11   3  -4 1313.60 93.0151   1
 -11  -3  -4 1349.22 92.5778   1
  11  -3   4 1385.83 92.5093   1
  11   3   4 1533.78 95.1949   1
 -12   3  -4 1339.65 95.7147   1
 -12  -3  -4 1253.07 91.7656   1
  12  -3   4 1461.02 96.2017   1
  12   3   4 1349.99 93.2638   1
 -14   3  -4 961.541 79.3304   1
 -14  -3  -4 1111.34 82.4084   1
  14   3   4 900.667 76.8070   1
  14  -3   4 1087.29 82.7292   1
 -15   3  -4 1187.30 85.9498   1
 -15  -3  -4 1039.45 81.6778   1
  15  -3   4 934.779 79.2463   1
  15   3   4 963.520 78.5802   1
 -16   3  -4 7.45891 23.3370   1
 -16  -3  -4 7.22775 25.5623   1
  16  -3   4-7.18007 22.4646   1
  16   3   4-7.01360 21.9437   1
 -17   3  -4 217.946 41.8958   1
  17  -3   4 317.163 44.3172   1
 -18   3  -4 90.3702 36.4773   1
 -18  -3  -4 29.5206 31.8035   1
  18  -3   4 43.5252 32.1655   1
  18   3   4 35.7001 33.3667   1
 -19   3  -4 29.7919 32.5761   1
 -19  -3  -4 66.9500 30.6308   1
  19  -3   4 37.0299 32.8505   1
  19   3   4 70.8358 29.1763   1
 -20   3  -4-14.9486 29.6829   1
 -20  -3  -4-14.8756 37.2015   1
  20  -3   4 7.30691 30.9547   1
  20   3   4 14.1927 33.9152   1
 -21   3  -4 7.46895 25.2408   1
 -21  -3  -4 29.5732 34.9111   1
  21  -3   4-14.2579 24.0919   1
  21   3   4-7.05074 31.1975   1
 -22   3  -4 50.2432 32.6357   1
 -22  -3  -4-7.32946 28.6088   1
  22   3   4 6.97676 26.7424   1
 -23   3  -4 27.8764 33.7023   1
  23  -3   4-14.1603 33.8388   1
 -24  -3  -4 7.01757 31.0635   1
  24   3   4 33.7138 30.6652   1
 -26   4   4 22.5380 33.2546   1
  26  -4  -4 22.1197 33.0877   1
 -25   4   4-7.69650 28.9449   1
  25  -4  -4-14.6828 27.0738   1
 -24   4   4 31.0161 32.3724   1
  24  -4  -4 29.8701 30.6880   1
 -23   4   4-7.62161 32.7765   1
 -23  -4   4 7.71498 29.0141   1
  23  -4  -4 67.4468 39.0811   1
  23   4  -4-14.8051 28.8900   1
 -22   4   4 7.72324 30.1380   1
 -22  -4   4-15.1637 30.6247   1
  22  -4  -4-7.37099 29.7729   1
  22   4  -4 7.25915 30.2828   1
 -21  -4   4 7.42319 27.9287   1
  21   4  -4 35.3289 28.0757   1
 -20   4   4-7.54380 22.9376   1
 -20  -4   4 7.19835 27.0678   1
  20  -4  -4-7.19463 25.9925   1
  20   4  -4 13.7157 27.2346   1
 -19   4   4 248.159 43.2865   1
  19  -4  -4 243.419 41.3651   1
 -18   4   4 331.390 44.6513   1
 -18  -4   4 239.746 41.4739   1
  18  -4  -4 238.269 40.8124   1
  18   4  -4 273.141 40.2538   1
 -17   4   4 166.874 34.7456   1
 -17  -4   4 127.104 32.2307   1
  17  -4  -4 197.770 37.6990   1
  17   4  -4 187.921 34.1987   1
 -16   4   4 1868.20 113.570   1
  16   4  -4 1482.71 101.653   1
 -16  -4   4 1692.95 105.391   1
  16  -4  -4 1703.70 107.428   1
  15   4  -4 86.6368 25.7154   1
 -15  -4   4 45.4242 25.2730   1
  15  -4  -4 62.0762 29.4404   1
 -15   4   4 64.8279 30.3603   1
  14  -4  -4 1242.28 84.3176   1
 -14  -4   4 1126.12 80.2850   1
  14   4  -4 1057.87 75.1147   1
  13   4  -4 1744.68 103.149   1
 -13  -4   4 1729.12 104.506   1
  13  -4  -4 2006.57 112.954   1
 -13   4   4 1747.98 109.671   1
 -12   4   4-5.40202 17.3647   1
 -12  -4   4-4.53158 19.4860   1
  12   4  -4-4.35324 15.0577   1
  12  -4  -4 15.7062 20.0616   1
 -11  -4   4 1863.50 105.906   1
  11   4  -4 1877.21 106.525   1
 -11   4   4 2048.68 113.544   1
  11  -4  -4 2045.17 113.838   1
 -10  -4   4 5184.76 245.765   1
  10   4  -4 5658.65 247.981   1
  10  -4  -4 5409.49 253.703   1
 -10   4   4 4923.65 250.701   1
  -9  -4   4 1861.57 93.9615   1
   9  -4  -4 1640.10 98.6405   1
  -9   4   4 1629.82 98.2640   1
   8  -4  -4 3834.15 196.651   1
  -8   4   4 4292.27 198.719   1
   7   4  -4 2.52996 12.6626   1
   7  -4  -4 30.7883 17.2699   1
  -7   4   4 7.68486 17.7020   1
   6   4  -4 15858.7 717.663   1
  -6   4   4 16867.1 726.474   1
   6  -4  -4 18148.2 728.579   1
  -6  -4   4 16690.1 717.861   1
   5   4  -4 25450.3 1113.38   1
  -5   4   4 25197.5 1121.79   1
   5  -4  -4 26977.7 1123.46   1
  -5  -4   4 27161.3 1114.78   1
   4   4  -4 16386.6 701.932   1
  -4   4   4 15781.8 710.639   1
   4  -4  -4 16852.8 711.941   1
  -4  -4   4 16576.8 703.126   1
  -3   4   4 12022.9 556.185   1
   3   4  -4 12921.2 549.537   1
  -3  -4   4 12687.5 549.573   1
   3  -4  -4 13559.0 559.003   1
  -2   4   4 80310.9 3272.18   1
   2   4  -4 77191.6 3264.20   1
  -2  -4   4 79592.9 3265.01   1
   2  -4  -4 71685.5 3270.78   1
  -1   4   4 5883.40 277.615   1
   1  -4  -4 6386.51 280.427   1
   1   4  -4 6266.80 273.682   1
  -1  -4   4 6055.11 273.990   1
   0  -4  -4 53729.6 2273.78   1
   0   4   4 54173.2 2274.09   1
   0  -4   4 52878.2 2269.10   1
   0   4  -4 53721.6 2269.48   1
  -1  -4  -4 8574.21 380.951   1
   1   4   4 8442.78 380.609   1
  -2  -4  -4 2962.74 145.481   1
   2   4   4 2892.60 145.499   1
   2  -4   4 2818.05 141.183   1
  -2   4  -4 2816.44 141.906   1
  -3  -4  -4 20432.2 863.937   1
   3   4   4 20336.2 863.362   1
   3  -4   4 18446.0 860.884   1
  -3   4  -4 20511.2 862.807   1
  -4  -4  -4 76666.2 3204.97   1
  -4   4  -4 84364.1 3206.50   1
   4  -4   4 83568.4 3206.04   1
  -5  -4  -4 13970.4 629.495   1
  -5   4  -4 14452.9 630.716   1
   5   4   4 14381.3 630.130   1
   5  -4   4 14321.0 630.369   1
  -6  -4  -4 2813.67 150.366   1
  -6   4  -4 2906.54 153.760   1
   6   4   4 2924.64 151.214   1
   6  -4   4 2894.13 152.946   1
  -7  -4  -4 498.687 47.1130   1
  -7   4  -4 548.620 51.5720   1
   7   4   4 424.134 43.6597   1
   7  -4   4 538.988 49.3932   1
  -8  -4  -4 7059.74 334.612   1
  -8   4  -4 7242.77 339.360   1
   8  -4   4 6781.61 331.364   1
   8   4   4 7242.51 333.306   1
   9   4   4 489.564 49.4014   1
  -9  -4  -4 445.925 49.4441   1
   9  -4   4 549.904 51.8717   1
  -9   4  -4 563.202 53.5263   1
  10   4   4 799.450 64.5650   1
 -10  -4  -4 743.363 64.5550   1
  10  -4   4 737.293 65.0082   1
 -10   4  -4 833.848 67.9447   1
  11   4   4 598.013 55.6801   1
 -11  -4  -4 577.137 56.4588   1
  11  -4   4 515.238 54.5430   1
 -11   4  -4 543.274 56.8169   1
  12   4   4 6.31993 19.8058   1
 -12  -4  -4 53.0780 23.9965   1
  12  -4   4 12.9319 26.5730   1
 -12   4  -4 41.4673 31.0226   1
  13  -4   4 1547.70 104.625   1
 -13   4  -4 1506.43 106.501   1
  14   4   4 301.679 44.4358   1
 -14  -4  -4 358.784 48.0793   1
  14  -4   4 383.901 49.3796   1
 -14   4  -4 444.354 53.5280   1
  15   4   4 61.6616 28.0320   1
 -15  -4  -4 136.647 33.4216   1
  15  -4   4 106.027 28.8984   1
 -15   4  -4 126.014 32.6470   1
  16   4   4 355.562 50.3317   1
 -16  -4  -4 497.656 57.0505   1
  16  -4   4 438.777 53.0767   1
 -16   4  -4 400.292 54.2458   1
  17   4   4-7.06713 28.1385   1
 -17  -4  -4 59.4145 30.0665   1
  17  -4   4 36.2170 24.5620   1
  18   4   4 271.653 44.4091   1
 -18  -4  -4 268.950 44.9417   1
  18  -4   4 226.130 45.2518   1
 -18   4  -4 364.351 50.8129   1
  19   4   4 7.16380 31.6977   1
 -19  -4  -4-7.48843 32.6707   1
  20   4   4 7.18532 31.7942   1
 -20  -4  -4-14.9630 31.2116   1
  20  -4   4-28.9867 33.3749   1
 -20   4  -4 7.43256 30.5191   1
  21   4   4 7.14235 28.3660   1
 -21  -4  -4 7.39821 27.2808   1
  22   4   4-28.3912 31.8410   1
 -22  -4  -4 7.23034 28.7162   1
  22  -4   4 7.04229 27.9695   1
 -22   4  -4-21.7963 31.2439   1
  23   4   4-13.9007 35.5146   1
 -23  -4  -4-7.05843 31.6667   1
  23  -4   4-34.4557 34.8436   1
 -23   4  -4 7.07383 31.3040   1
  26  -5  -4-21.6637 27.6711   1
 -26   5   4 22.5718 26.6098   1
  24  -5  -4-14.8176 33.6892   1
 -24   5   4-22.8954 29.7914   1
  23   5  -4-15.1228 28.9747   1
 -23  -5   4-7.63437 27.0005   1
  23  -5  -4 14.8119 31.8461   1
 -23   5   4 7.76257 31.3545   1
  22   5  -4 59.4179 34.8024   1
 -22  -5   4 165.230 39.3067   1
  22  -5  -4 37.2877 28.7721   1
 -22   5   4 77.5660 35.8787   1
  21   5  -4 108.803 33.8575   1
 -21  -5   4 176.500 38.7434   1
  21  -5  -4 108.023 36.8241   1
 -21   5   4 132.017 38.3858   1
  20   5  -4-14.0971 27.9931   1
 -20  -5   4-7.15941 23.6130   1
  20  -5  -4-43.0334 33.0319   1
 -20   5   4 52.3816 32.6484   1
  19  -5  -4 261.523 45.1607   1
 -19   5   4 359.230 50.3226   1
  18   5  -4 32.8296 29.8839   1
 -18   5   4 44.6584 29.5945   1
 -18  -5   4 60.0177 30.3503   1
  18  -5  -4 6.80219 26.5836   1
  17   5  -4 929.738 76.2707   1
 -17  -5   4 1142.03 80.5865   1
 -17   5   4 1090.14 83.5513   1
  17  -5  -4 986.384 79.7361   1
 -16  -5   4 266.860 40.9213   1
  16   5  -4 281.137 39.4432   1
  15   5  -4 906.838 68.4517   1
 -15  -5   4 791.133 65.4229   1
 -15   5   4 899.098 73.7368   1
  15  -5  -4 921.726 73.4346   1
  14  -5  -4 12.3398 22.7510   1
 -14   5   4-25.3059 26.3927   1
 -13   5   4-5.96005 24.0784   1
  13   5  -4 15.2109 19.7911   1
 -13  -5   4 10.1031 18.2561   1
  13  -5  -4 22.9764 21.6046   1
 -12  -5   4 1928.98 106.908   1
  12  -5  -4 1705.91 109.948   1
  12   5  -4 1916.84 106.888   1
 -12   5   4 1783.86 110.687   1
 -11  -5   4 5614.56 259.951   1
  11   5  -4 5389.30 259.098   1
 -10  -5   4 4249.54 209.089   1
  10  -5  -4 4506.17 217.335   1
 -10   5   4 4572.79 217.493   1
  10   5  -4 4299.29 210.028   1
  -9  -5   4 21075.1 919.814   1
   9  -5  -4 21723.2 927.227   1
   9   5  -4 21711.8 918.854   1
  -9   5   4 20578.7 925.794   1
  -8  -5   4 16.5479 14.6527   1
  -8   5   4-9.36988 24.6782   1
   8  -5  -4 26.9639 22.7260   1
  -7   5   4 13778.9 589.556   1
   7  -5  -4 12895.5 587.608   1
   6  -5  -4 27403.7 1165.71   1
  -6   5   4 25013.7 1163.85   1
   6   5  -4 28456.2 1158.01   1
   5  -5  -4 3199.39 158.425   1
  -5   5   4 3042.74 157.142   1
   5   5  -4 3364.33 152.077   1
  -5  -5   4 3133.34 151.781   1
   4  -5  -4 17534.9 758.784   1
  -4   5   4 17572.4 758.483   1
   4   5  -4 17787.6 750.999   1
  -4  -5   4 17029.1 751.674   1
  -3  -5   4 93179.2 3973.80   1
   3  -5  -4 95161.7 3981.87   1
   3   5  -4 94565.3 3973.64   1
  -3   5   4 93988.8 3981.93   1
  -2  -5   4 699.832 44.8651   1
   2   5  -4 636.784 43.1308   1
  -2   5   4 566.398 48.6184   1
   2  -5  -4 715.954 50.8642   1
  -1   5   4 156.976 26.5320   1
   1  -5  -4 127.784 24.7868   1
   0   5   4-26.8879 21.0083   1
   0  -5   4 12.7088 16.4023   1
   0   5  -4-3.22318 15.2209   1
  -1  -5  -4 9716.14 427.329   1
   1   5   4 9252.51 425.755   1
   1  -5   4 9771.50 424.451   1
  -1   5  -4 9450.53 424.069   1
  -2  -5  -4 436.981 42.7472   1
   2   5   4 336.426 36.9218   1
   2  -5   4 454.421 39.3972   1
  -2   5  -4 363.867 37.2880   1
  -3  -5  -4 28748.9 1175.21   1
   3   5   4 26040.3 1172.11   1
   3  -5   4 27104.5 1171.66   1
  -3   5  -4 27193.5 1171.50   1
  -4  -5  -4 76.1929 27.7981   1
   4   5   4 103.098 28.2198   1
   4  -5   4 57.6478 22.8349   1
  -4   5  -4 45.1947 23.5035   1
  -5  -5  -4 2166.45 118.185   1
   5   5   4 2207.06 119.039   1
   5  -5   4 1993.40 116.699   1
  -5   5  -4 2047.78 117.500   1
   6   5   4 1600.89 95.3296   1
  -6  -5  -4 1560.38 94.7106   1
   6  -5   4 1402.37 92.9865   1
  -6   5  -4 1448.79 93.5539   1
   8   5   4 217.381 32.8892   1
  -8   5  -4 187.202 35.7357   1
   8  -5   4 231.988 36.4621   1
  -8  -5  -4 154.543 30.3727   1
  -9  -5  -4 2736.18 156.848   1
  -9   5  -4 2973.77 161.140   1
   9   5   4 3041.89 159.938   1
   9  -5   4 2928.82 159.856   1
 -10  -5  -4 1250.43 89.4753   1
 -10   5  -4 1387.11 94.3071   1
  10   5   4 1280.55 90.6140   1
  10  -5   4 1328.25 90.2207   1
 -11  -5  -4 648.870 59.3734   1
 -11   5  -4 616.133 59.9286   1
  11  -5   4 667.483 60.6332   1
  11   5   4 551.138 56.2368   1
 -12  -5  -4 1513.96 100.288   1
  12   5   4 1457.77 98.8683   1
  13   5   4 53.9033 29.3285   1
 -13  -5  -4 130.078 34.1724   1
  13  -5   4 142.718 33.9268   1
 -13   5  -4 113.463 34.5935   1
  14   5   4 469.432 55.4627   1
 -14   5  -4 504.790 56.5845   1
 -14  -5  -4 392.806 50.2208   1
  14  -5   4 433.492 50.9398   1
 -15  -5  -4 1080.66 83.5847   1
  15   5   4 1098.30 82.9216   1
 -15   5  -4 988.026 82.0587   1
  15  -5   4 980.864 80.9732   1
 -16   5  -4 7.58480 35.8159   1
 -16  -5  -4 58.1322 30.7841   1
  16  -5   4-28.8655 31.0313   1
  16   5   4-21.4452 28.8744   1
 -17   5  -4 60.7919 31.7375   1
  17  -5   4 14.5042 31.2220   1
 -17  -5  -4 36.7115 29.1988   1
 -18   5  -4-14.9606 27.0247   1
 -18  -5  -4 29.4882 27.1827   1
  18  -5   4 7.32573 27.0120   1
  18   5   4-14.5146 26.2190   1
 -19   5  -4 45.4244 31.0865   1
  19  -5   4-29.0705 32.6020   1
 -20   5  -4 97.3790 38.7467   1
 -20  -5  -4 7.34620 25.5296   1
  20  -5   4 115.185 37.2443   1
  20   5   4 43.5684 32.2241   1
 -21   5  -4 7.35006 27.1084   1
  21  -5   4 21.2477 25.0562   1
 -22   5  -4-21.4084 31.5797   1
 -22  -5  -4 7.16903 31.2816   1
  22  -5   4-7.05858 31.2366   1
  22   5   4-28.7149 34.7188   1
 -23   5  -4-14.0171 23.6850   1
 -23  -5  -4 7.05566 27.5328   1
  23  -5   4 6.85161 24.2320   1
  23   5   4 7.07138 29.9567   1
  26  -6  -4-14.2408 29.2421   1
 -25   6   4-30.0013 31.2887   1
  25  -6  -4 29.1216 34.7947   1
 -24   6   4-15.4100 30.0702   1
  24  -6  -4-7.34763 27.6331   1
 -23   6   4-15.5102 31.8423   1
  23  -6  -4 7.47240 33.0635   1
 -22   6   4-7.82474 34.6222   1
  22  -6  -4 7.25320 34.2496   1
 -21   6   4 182.226 40.6039   1
 -21  -6   4 180.714 40.2772   1
  21  -6  -4 145.785 39.7643   1
  21   6  -4 164.033 39.1299   1
 -20  -6   4 301.020 46.2441   1
  20   6  -4 327.175 47.6758   1
 -19   6   4 245.999 44.6468   1
  19   6  -4 141.087 38.0162   1
 -19  -6   4 220.812 40.8087   1
  19  -6  -4 175.702 38.2339   1
 -18   6   4 66.8738 29.0885   1
  18   6  -4 27.2217 28.0396   1
  18  -6  -4 85.1768 31.9251   1
 -18  -6   4 41.3755 25.0218   1
 -17   6   4 43.9563 32.0352   1
 -17  -6   4 33.2335 30.6868   1
  17   6  -4 45.5764 27.2471   1
  17  -6  -4 91.4819 36.7589   1
 -16  -6   4 1080.63 81.8888   1
  16   6  -4 1118.32 82.4335   1
 -15  -6   4 240.428 37.5133   1
  15   6  -4 230.896 38.0110   1
  15  -6  -4 284.307 42.4081   1
 -14  -6   4 90.5138 29.6680   1
  14   6  -4 79.1762 27.2126   1
 -14   6   4 58.2517 28.8122   1
  14  -6  -4 69.0252 30.1557   1
 -13  -6   4 8031.33 381.825   1
  13   6  -4 8423.03 382.809   1
 -13   6   4 8774.00 389.744   1
  13  -6  -4 7910.94 386.516   1
 -12  -6   4 44.8913 23.3159   1
  12   6  -4 34.9719 21.2218   1
 -12   6   4 11.8719 20.5912   1
  12  -6  -4 64.9225 26.1612   1
 -11  -6   4 1197.09 77.9567   1
  11   6  -4 1319.08 79.7965   1
 -11   6   4 1127.19 81.4950   1
  11  -6  -4 1250.22 84.7527   1
  10   6  -4 46.6859 20.8757   1
 -10  -6   4 57.1165 21.3583   1
   9  -6  -4 24.9316 22.0645   1
  -9  -6   4-3.96722 17.0612   1
  -9   6   4 38.5035 22.9477   1
   9   6  -4-11.7372 17.0712   1
  -8   6   4 751.717 57.7660   1
   8  -6  -4 707.728 56.6381   1
   8   6  -4 738.520 50.5716   1
  -8  -6   4 560.693 48.0321   1
  -7   6   4 4349.24 210.283   1
   7  -6  -4 4338.50 210.468   1
  -7  -6   4 4156.49 201.167   1
   6   6  -4 395.244 36.5345   1
  -6   6   4 467.543 43.4447   1
   6  -6  -4 517.663 44.0762   1
  -6  -6   4 423.174 37.5958   1
   5   6  -4 3313.71 152.789   1
  -5   6   4 3108.45 159.315   1
   5  -6  -4 2923.35 157.757   1
  -4   6   4 2323.69 135.659   1
   4   6  -4 2735.32 131.061   1
   4  -6  -4 2554.50 137.128   1
  -4  -6   4 2774.97 130.903   1
  -3   6   4 105072. 4870.85   1
   3   6  -4 118660. 4865.37   1
  -3  -6   4 117136. 4865.94   1
   3  -6  -4 119181. 4872.69   1
  -2   6   4 28973.4 1192.73   1
   2   6  -4 26490.1 1185.43   1
  -2  -6   4 27759.3 1185.89   1
   2  -6  -4 28001.3 1193.22   1
  -1   6   4 18328.0 797.041   1
   1   6  -4 18712.0 792.392   1
  -1  -6   4 17918.1 792.248   1
   1  -6  -4 18264.1 797.145   1
   0   6  -4 9300.29 392.333   1
   0  -6   4 9063.82 391.540   1
   0   6   4 7842.12 391.999   1
   0  -6  -4 8657.42 394.739   1
   1  -6   4 42.2675 20.8362   1
  -1  -6  -4 13.5232 20.2340   1
   1   6   4-4.47722 18.6920   1
  -1   6  -4 20.5648 19.4354   1
  -2  -6  -4 7493.91 348.054   1
   2   6   4 7601.98 348.363   1
   2  -6   4 7417.22 344.595   1
  -2   6  -4 7714.67 345.801   1
  -3  -6  -4 40776.3 1723.57   1
   3   6   4 40067.1 1723.05   1
   3  -6   4 41757.0 1723.37   1
  -3   6  -4 38487.6 1723.36   1
  -4  -6  -4 1138.92 77.4608   1
   4   6   4 1254.70 78.8870   1
   4  -6   4 1205.01 78.0757   1
  -4   6  -4 1128.79 77.1596   1
  -5  -6  -4 2398.97 133.619   1
   5   6   4 2678.65 134.293   1
   5  -6   4 2375.37 131.408   1
   7   6   4 4312.54 221.747   1
  -7  -6  -4 4463.53 222.264   1
  -7   6  -4 4675.06 222.985   1
   7  -6   4 4213.76 221.136   1
  -8  -6  -4 736.606 61.9635   1
   8   6   4 675.197 58.6217   1
   8  -6   4 580.157 56.0753   1
   9   6   4 154.080 31.6589   1
  -9   6  -4 154.853 35.0902   1
  -9  -6  -4 130.364 31.8809   1
   9  -6   4 83.0842 33.7942   1
  10   6   4 3796.03 193.375   1
 -10  -6  -4 3624.73 192.134   1
  10  -6   4 3345.82 189.958   1
 -10   6  -4 3770.73 195.350   1
  11  -6   4 463.751 52.4340   1
 -11  -6  -4 494.044 53.8862   1
  11   6   4 467.455 52.5709   1
 -11   6  -4 436.060 53.2052   1
  12  -6   4-6.63817 28.9624   1
 -12   6  -4 21.7940 29.8297   1
  13   6   4 97.6955 33.9935   1
 -13   6  -4 129.245 36.5320   1
 -13  -6  -4 83.9660 32.8916   1
  13  -6   4 82.8357 32.4558   1
 -14  -6  -4 577.758 61.4747   1
  14  -6   4 716.176 63.3035   1
 -14   6  -4 685.957 65.3258   1
  14   6   4 634.519 63.2252   1
 -15   6  -4 291.998 47.7623   1
  15  -6   4 354.184 49.4236   1
  15   6   4 305.018 47.6609   1
  16  -6   4 1515.88 105.153   1
 -16   6  -4 1468.23 105.401   1
 -17   6  -4 633.898 65.9281   1
  17  -6   4 636.672 62.4890   1
 -17  -6  -4 547.044 62.5327   1
  17   6   4 771.674 70.3704   1
  18   6   4-7.44071 32.9375   1
 -18  -6  -4 52.1122 31.0718   1
  19   6   4 59.4866 33.8144   1
 -19  -6  -4 14.8779 31.9999   1
  19  -6   4-7.24460 28.2838   1
 -19   6  -4 29.8643 29.1476   1
  20   6   4 22.1131 33.0654   1
 -20  -6  -4-7.41227 29.4374   1
  20  -6   4-7.12541 33.6470   1
 -20   6  -4 14.9087 32.0549   1
  21   6   4-14.5846 34.8518   1
 -21  -6  -4 22.0915 30.7197   1
  21  -6   4 14.1195 31.2376   1
 -21   6  -4-7.34957 32.9686   1
  22   6   4-7.17257 35.4828   1
 -22  -6  -4 29.0780 34.3268   1
  22  -6   4-13.6748 24.7022   1
 -22   6  -4 14.3607 24.2659   1
  23   6   4 6.98984 33.0064   1
 -23  -6  -4-14.2985 29.8247   1
 -26   7   4 14.5427 33.0552   1
  26  -7  -4-14.1162 36.4350   1
 -25   7   4 45.1897 29.9288   1
  25  -7  -4 7.18352 28.5473   1
 -23   7   4 15.5519 35.8238   1
  23  -7  -4 28.8402 33.6414   1
  22   7  -4-7.76060 32.3762   1
  21  -7  -4 21.9319 28.0149   1
  21   7  -4-15.2449 29.7456   1
 -21  -7   4 7.64119 27.6070   1
 -21   7   4 7.60379 32.6976   1
  20  -7  -4 28.6275 32.1655   1
  20   7  -4 29.8018 30.1595   1
 -20  -7   4 74.6825 33.5597   1
 -20   7   4 62.6294 37.0205   1
  19   7  -4 716.146 66.4640   1
 -19  -7   4 681.009 65.6817   1
  18  -7  -4 1270.40 92.6033   1
 -18   7   4 1143.34 90.5120   1
  17   7  -4 619.193 63.9243   1
 -17  -7   4 733.852 65.8408   1
 -17   7   4 652.061 64.1341   1
  16  -7  -4 538.586 55.8539   1
 -16  -7   4 615.225 59.8953   1
  16   7  -4 705.578 60.8177   1
 -16   7   4 587.666 60.0499   1
  15   7  -4 130.765 32.4853   1
 -15  -7   4 93.1458 31.4116   1
 -14  -7   4 48.5944 26.9138   1
  14   7  -4 11.8299 23.1243   1
 -14   7   4 13.3764 20.9728   1
  14  -7  -4 58.7595 24.1145   1
 -13   7   4 91.0266 25.8555   1
  13  -7  -4 153.614 30.9921   1
 -12  -7   4 8714.28 375.495   1
  12   7  -4 8209.91 373.125   1
 -12   7   4 7500.21 376.739   1
  12  -7  -4 7787.22 377.986   1
 -11  -7   4 198.871 31.0575   1
  11   7  -4 222.308 31.6948   1
  11  -7  -4 216.460 38.6390   1
 -11   7   4 198.158 35.9600   1
  10  -7  -4 40.3361 22.1553   1
 -10  -7   4 56.4711 23.0916   1
  10   7  -4 54.2684 20.0926   1
 -10   7   4 17.6039 22.9701   1
  -9   7   4 472.884 50.4992   1
   9  -7  -4 575.363 52.7278   1
   9   7  -4 586.283 48.2504   1
  -8  -7   4 12170.5 538.953   1
   7  -7  -4 1303.93 86.8322   1
  -7   7   4 1528.36 91.4020   1
   7   7  -4 1378.42 81.7335   1
  -7  -7   4 1324.34 82.0843   1
   6  -7  -4 7529.90 332.211   1
  -6   7   4 7057.06 330.540   1
   6   7  -4 6746.13 322.021   1
  -6  -7   4 7149.36 323.786   1
   5  -7  -4 759.989 59.8723   1
  -5   7   4 797.456 60.0741   1
   5   7  -4 760.472 53.7565   1
  -5  -7   4 753.217 54.4717   1
   4  -7  -4 11609.9 506.294   1
  -4  -7   4 11501.6 498.630   1
  -4   7   4 10427.7 504.276   1
   4   7  -4 11416.6 498.149   1
   3  -7  -4 6941.14 329.243   1
  -3  -7   4 7321.07 324.360   1
  -3   7   4 7160.25 329.685   1
   3   7  -4 7008.96 323.364   1
  -2  -7   4 26346.1 1089.71   1
   2   7  -4 23958.5 1088.36   1
  -2   7   4 25385.3 1093.78   1
   2  -7  -4 25687.0 1096.35   1
  -1  -7   4 2135.37 106.756   1
   1   7  -4 1900.54 104.937   1
  -1   7   4 2094.51 110.794   1
   0  -7   4 12.7851 19.6364   1
   0   7  -4 16.8520 20.3824   1
   0   7   4 24.0536 20.3892   1
   0  -7  -4 4.94744 24.7529   1
  -1  -7  -4 55.1523 25.0956   1
   1   7   4 48.7559 22.7600   1
   1  -7   4 26.7284 18.0188   1
  -1   7  -4-4.50873 15.9745   1
  -2  -7  -4 19028.2 899.726   1
   2   7   4 20291.1 901.652   1
  -2   7  -4 22290.5 902.205   1
   2  -7   4 21057.3 898.120   1
  -3  -7  -4 12774.9 570.268   1
   3   7   4 12426.6 569.732   1
  -3   7  -4 13061.5 569.463   1
   3  -7   4 12746.2 568.989   1
  -4   7  -4 2555.77 142.850   1
   4  -7   4 2793.31 144.840   1
   5   7   4 9690.99 442.513   1
  -5  -7  -4 9653.66 442.261   1
  -6  -7  -4 8355.06 377.312   1
   6   7   4 7514.45 373.807   1
  -6   7  -4 8365.39 375.620   1
   6  -7   4 7919.37 373.362   1
  -7  -7  -4 416.111 43.1914   1
   7   7   4 341.140 40.5998   1
  -7   7  -4 324.552 42.4057   1
   8   7   4 4776.66 223.145   1
  -8  -7  -4 4316.82 220.577   1
  -8   7  -4 4401.46 221.398   1
   9   7   4 809.539 69.9360   1
  -9  -7  -4 866.200 69.5447   1
   9  -7   4 779.887 70.0505   1
  -9   7  -4 884.705 71.6249   1
 -10  -7  -4 6.59126 27.0764   1
  10   7   4 26.3502 29.5619   1
 -10   7  -4 41.1333 29.9213   1
  10  -7   4 6.79502 25.5650   1
 -11   7  -4 307.343 45.5956   1
  11  -7   4 347.463 45.9153   1
 -12  -7  -4 1613.32 105.053   1
 -12   7  -4 1564.91 107.076   1
  12  -7   4 1480.82 102.150   1
  12   7   4 1491.39 102.879   1
 -13  -7  -4 2085.72 128.198   1
  13  -7   4 1972.42 124.450   1
 -13   7  -4 1905.02 129.342   1
  13   7   4 2248.26 130.291   1
  14   7   4-21.6507 31.9341   1
  14  -7   4 49.7683 31.8940   1
 -14   7  -4-14.8025 29.3941   1
 -15  -7  -4 183.744 38.6048   1
  15  -7   4 143.350 37.3079   1
 -15   7  -4 185.715 40.5145   1
  16   7   4 139.627 40.9976   1
 -16  -7  -4 89.5394 37.8008   1
  16  -7   4 229.866 41.4706   1
 -16   7  -4 105.556 35.2390   1
  17   7   4 14.7917 31.8319   1
 -17  -7  -4 75.1052 37.1795   1
  17  -7   4 21.6689 30.1628   1
 -17   7  -4 22.9743 33.9124   1
  18   7   4-14.8232 33.2629   1
 -18  -7  -4-15.0458 32.3655   1
  18  -7   4 95.1576 38.5636   1
 -18   7  -4 38.0665 35.5241   1
  19   7   4 118.706 39.2160   1
 -19  -7  -4 82.1606 32.2919   1
  19  -7   4 57.5860 35.3707   1
 -19   7  -4 52.8612 34.9390   1
  20   7   4-7.36302 36.4287   1
  20  -7   4 7.10824 30.1177   1
 -20   7  -4 36.7855 33.0064   1
 -20  -7  -4 14.8262 31.4090   1
 -21   7  -4-14.4546 30.1549   1
  21  -7   4-20.9201 30.4286   1
  21   7   4-7.29244 33.1558   1
 -21  -7  -4-7.30463 33.2111   1
  22  -7   4-13.6578 21.9591   1
 -22   7  -4-14.2141 24.0250   1
  23   7   4 77.3851 39.5371   1
 -23  -7  -4-7.04704 32.8997   1
  26  -8  -4 6.91296 33.8174   1
 -26   8   4 7.24576 32.0618   1
  24  -8  -4 7.06596 32.9563   1
 -24   8   4-15.2387 35.5373   1
  23  -8  -4 93.8355 39.9417   1
 -23   8   4 45.1010 36.0444   1
  22  -8  -4 14.5708 35.2308   1
 -22   8   4-15.1485 29.5564   1
  21  -8  -4 14.3712 30.5269   1
 -21   8   4 110.073 43.0610   1
 -20  -8   4 23.2192 29.7438   1
  20  -8  -4 14.6323 28.1257   1
  20   8  -4 83.3019 35.3925   1
 -20   8   4 100.961 38.0570   1
 -19  -8   4-7.58963 29.0829   1
  19  -8  -4 7.36699 30.2486   1
  19   8  -4 29.5560 33.1452   1
 -19   8   4-30.8988 35.1163   1
 -18  -8   4 436.663 53.4568   1
  18  -8  -4 484.900 56.8422   1
  18   8  -4 487.960 54.8993   1
 -18   8   4 323.987 48.9294   1
 -17   8   4 1155.22 90.5924   1
 -17  -8   4 1205.87 89.8753   1
  17   8  -4 1245.19 88.5492   1
 -16  -8   4 587.450 59.5256   1
  16   8  -4 496.500 55.7142   1
  16  -8  -4 565.682 58.9429   1
 -15  -8   4 1246.06 91.4756   1
  15   8  -4 1550.55 95.9579   1
 -15   8   4 1236.88 92.2422   1
  15  -8  -4 1322.62 93.9797   1
  14   8  -4 1254.32 85.3582   1
 -14  -8   4 1154.83 84.4291   1
 -13  -8   4 2892.66 155.178   1
  13   8  -4 2886.56 154.308   1
  13  -8  -4 2521.70 154.299   1
 -13   8   4 2944.11 159.534   1
  12  -8  -4 116.632 34.8658   1
 -12   8   4 136.189 31.4477   1
 -11  -8   4-5.34349 21.9420   1
  11   8  -4 31.5525 20.5228   1
 -11   8   4 56.7966 33.2364   1
  10  -8  -4 71.3776 28.7949   1
 -10  -8   4 31.0715 20.2521   1
 -10   8   4 32.0313 28.7678   1
  10   8  -4 10.2531 16.9600   1
   9  -8  -4 2103.95 124.622   1
  -9   8   4 2230.68 127.207   1
   9   8  -4 2131.03 119.586   1
  -9  -8   4 2118.00 119.669   1
   8   8  -4 191.198 28.7634   1
  -8   8   4 174.690 31.8979   1
[truncated: 952,215 more chars]
