# Supplementary material for: Structural insight into the cooperativity of spin crossover compounds
Source: Acta Crystallogr B Struct Sci Cryst Eng Mater. 2023 Aug 11;79(Pt 5):354–67. doi: 10.1107/S2052520623005814 (PMC10552598; doi:10.1107/S2052520623005814)
Supplement: Supplementary file 4 [file b-79-00354-sup4.zip › Bia_Pmono_249K.cif]

data_SC2_249K
 
_audit_creation_method            'SHELXL-2018/3'
_shelx_SHELXL_version_number      '2018/3'
_chemical_name_systematic         ?
_chemical_name_common             ?
_chemical_melting_point           ?
_chemical_formula_moiety          ?
_chemical_formula_sum
 'C38 H28 Fe N6 S2' 
_chemical_formula_weight          688.63

loop_
 _atom_type_symbol
 _atom_type_description
 _atom_type_scat_dispersion_real
 _atom_type_scat_dispersion_imag
 _atom_type_scat_source
 'C'  'C'   0.0024   0.0013
 'International Tables Vol C Tables 4.2.6.8 and 6.1.1.4'
 'H'  'H'   0.0000   0.0000
 'International Tables Vol C Tables 4.2.6.8 and 6.1.1.4'
 'N'  'N'   0.0049   0.0027
 'International Tables Vol C Tables 4.2.6.8 and 6.1.1.4'
 'S'  'S'   0.1051   0.1002
 'International Tables Vol C Tables 4.2.6.8 and 6.1.1.4'
 'Fe'  'Fe'   0.3265   0.6960
 'International Tables Vol C Tables 4.2.6.8 and 6.1.1.4'
 
_space_group_crystal_system       monoclinic
_space_group_IT_number            14
_space_group_name_H-M_alt         'P 21/c'
_space_group_name_Hall            '-P 2ybc'
 
_shelx_space_group_comment
;
The symmetry employed for this shelxl refinement is uniquely defined
by the following loop, which should always be used as a source of
symmetry information in preference to the above space-group names.
They are only intended as comments.
;
 
loop_
 _space_group_symop_operation_xyz
 'x, y, z'
 '-x, y+1/2, -z+1/2'
 '-x, -y, -z'
 'x, -y-1/2, z-1/2'
 
_cell_length_a                    17.2809(2)
_cell_length_b                    12.47180(10)
_cell_length_c                    17.2385(2)
_cell_angle_alpha                 90
_cell_angle_beta                  115.7793(14)
_cell_angle_gamma                 90
_cell_volume                      3345.55(7)
_cell_formula_units_Z             4
_cell_measurement_temperature     293(2)
_cell_measurement_reflns_used     11075
_cell_measurement_theta_min       1.861
_cell_measurement_theta_max       31.215
 
_exptl_crystal_description        Needle
_exptl_crystal_colour             ?
_exptl_crystal_density_meas       ?
_exptl_crystal_density_method     ?
_exptl_crystal_density_diffrn     1.367          
_exptl_crystal_F_000              1424
_exptl_transmission_factor_min    ?
_exptl_transmission_factor_max    ?
_exptl_crystal_size_max           ?
_exptl_crystal_size_mid           ?
_exptl_crystal_size_min           ?
_exptl_absorpt_coefficient_mu     0.450
_shelx_estimated_absorpt_T_min    ?
_shelx_estimated_absorpt_T_max    ?
_exptl_absorpt_correction_type    ?
_exptl_absorpt_correction_T_min   ?
_exptl_absorpt_correction_T_max   ?
_exptl_absorpt_process_details    ?
_exptl_absorpt_special_details    ?
_diffrn_ambient_temperature       293(2)
_diffrn_radiation_wavelength      0.63582
_diffrn_radiation_type            Synchrotron
_diffrn_source                    ?
_diffrn_measurement_device_type   '4-circle diffractometer'
_diffrn_measurement_method        ?
_diffrn_detector_area_resol_mean  ?
_diffrn_reflns_number             25099
_diffrn_reflns_av_unetI/netI      0.0310
_diffrn_reflns_av_R_equivalents   0.0303
_diffrn_reflns_limit_h_min        -23
_diffrn_reflns_limit_h_max        23
_diffrn_reflns_limit_k_min        -16
_diffrn_reflns_limit_k_max        16
_diffrn_reflns_limit_l_min        -21
_diffrn_reflns_limit_l_max        21
_diffrn_reflns_theta_min          1.872
_diffrn_reflns_theta_max          25.080
_diffrn_reflns_theta_full         22.426
_diffrn_measured_fraction_theta_max   0.939
_diffrn_measured_fraction_theta_full  0.970
_diffrn_reflns_Laue_measured_fraction_max    0.939
_diffrn_reflns_Laue_measured_fraction_full   0.970
_diffrn_reflns_point_group_measured_fraction_max   0.939
_diffrn_reflns_point_group_measured_fraction_full  0.970
_reflns_number_total              7802
_reflns_number_gt                 6750
_reflns_threshold_expression      'I > 2\s(I)'
_reflns_Friedel_coverage          0.000
_reflns_Friedel_fraction_max      .
_reflns_Friedel_fraction_full     .
 
_reflns_special_details
;
 Reflections were merged by SHELXL according to the crystal
 class for the calculation of statistics and refinement.
 
 _reflns_Friedel_fraction is defined as the number of unique
 Friedel pairs measured divided by the number that would be
 possible theoretically, ignoring centric projections and
 systematic absences.
;
 
_computing_data_collection        ?
_computing_cell_refinement        ?
_computing_data_reduction         ?
_computing_structure_solution     ?
_computing_structure_refinement 'SHELXL-2018/3 (Sheldrick, 2018)'
_computing_molecular_graphics     ?
_computing_publication_material   ?
_refine_special_details           ?
_refine_ls_structure_factor_coef  Fsqd
_refine_ls_matrix_type            full
_refine_ls_weighting_scheme       calc
_refine_ls_weighting_details
'w=1/[\s^2^(Fo^2^)+(0.0585P)^2^+0.5810P] where P=(Fo^2^+2Fc^2^)/3'
_atom_sites_solution_primary      ?
_atom_sites_solution_secondary    ?
_atom_sites_solution_hydrogens    geom
_refine_ls_hydrogen_treatment     constr
_refine_ls_extinction_method      'SHELXL-2018/3 (Sheldrick 2018)'
_refine_ls_extinction_coef        0.0080(7)
_refine_ls_extinction_expression
 'Fc^*^=kFc[1+0.001xFc^2^\l^3^/sin(2\q)]^-1/4^'
_refine_ls_number_reflns          7802
_refine_ls_number_parameters      457
_refine_ls_number_restraints      73
_refine_ls_R_factor_all           0.0421
_refine_ls_R_factor_gt            0.0375
_refine_ls_wR_factor_ref          0.1133
_refine_ls_wR_factor_gt           0.1088
_refine_ls_goodness_of_fit_ref    1.052
_refine_ls_restrained_S_all       1.050
_refine_ls_shift/su_max           0.001
_refine_ls_shift/su_mean          0.000
 
loop_
 _atom_site_label
 _atom_site_type_symbol
 _atom_site_fract_x
 _atom_site_fract_y
 _atom_site_fract_z
 _atom_site_U_iso_or_equiv
 _atom_site_adp_type
 _atom_site_occupancy
 _atom_site_site_symmetry_order  
 _atom_site_calc_flag
 _atom_site_refinement_flags_posn
 _atom_site_refinement_flags_adp
 _atom_site_refinement_flags_occupancy
 _atom_site_disorder_assembly
 _atom_site_disorder_group
Fe01 Fe 0.75886(2) 0.30365(2) 0.82507(2) 0.05177(9) Uani 1 1 d . . . . .
S002 S 0.54529(3) 0.34255(4) 0.92182(3) 0.06949(14) Uani 1 1 d . . . . .
S001 S 0.95209(4) 0.11522(4) 1.07030(4) 0.07635(15) Uani 1 1 d . . . . .
N005 N 0.71078(9) 0.14293(10) 0.79368(8) 0.0505(3) Uani 1 1 d . . . . .
N006 N 0.81108(11) 0.45684(12) 0.82150(9) 0.0657(4) Uani 1 1 d . . . . .
N003 N 0.66765(9) 0.31058(10) 0.68788(8) 0.0509(3) Uani 1 1 d . . . . .
N004 N 0.84825(9) 0.27523(10) 0.76623(8) 0.0506(3) Uani 1 1 d . . . . .
N002 N 0.67157(13) 0.36100(17) 0.86622(12) 0.0800(5) Uani 1 1 d . . . . .
N001 N 0.84773(11) 0.25466(13) 0.94410(9) 0.0654(4) Uani 1 1 d . . . . .
C015 C 0.63950(11) 0.21944(13) 0.65527(10) 0.0553(4) Uani 1 1 d . . . . .
H015 H 0.604781 0.212968 0.596472 0.066 Uiso 1 1 calc R U . . .
C016 C 0.66163(10) 0.12553(13) 0.70997(10) 0.0525(3) Uani 1 1 d . . . . .
C003 C 0.64812(10) 0.40003(12) 0.63186(10) 0.0511(3) Uani 1 1 d . . . . .
C021 C 0.85777(10) 0.17781(13) 0.72917(10) 0.0507(3) Uani 1 1 d . . . . .
C024 C 0.86632(11) -0.01637(14) 0.65577(11) 0.0569(4) Uani 1 1 d D . . . .
C007 C 0.60392(12) 0.58296(14) 0.60234(11) 0.0603(4) Uani 1 1 d . . . . .
H007 H 0.586233 0.646105 0.618470 0.072 Uiso 1 1 calc R U . . .
C012 C 0.56863(15) 0.85298(18) 0.36477(15) 0.0782(6) Uani 1 1 d . . . . .
H012 H 0.561227 0.912668 0.329899 0.094 Uiso 1 1 calc R U . . .
C010 C 0.55978(12) 0.66457(16) 0.38069(12) 0.0634(4) Uani 1 1 d . . . . .
H010 H 0.545334 0.597006 0.355649 0.076 Uiso 1 1 calc R U . . .
C022 C 0.83950(12) 0.17209(14) 0.64290(11) 0.0585(4) Uani 1 1 d . . . . .
H022 H 0.823851 0.233675 0.609140 0.070 Uiso 1 1 calc R U . . .
C008 C 0.62373(12) 0.49547(14) 0.65593(11) 0.0584(4) Uani 1 1 d . . . . .
H008 H 0.620776 0.500303 0.708411 0.070 Uiso 1 1 calc R U . . .
C025 C 0.88373(11) -0.00957(14) 0.74178(11) 0.0569(4) Uani 1 1 d . . . . .
H025 H 0.898399 -0.071300 0.775396 0.068 Uiso 1 1 calc R U . . .
C002 C 0.61915(13) 0.35261(14) 0.88961(11) 0.0591(4) Uani 1 1 d . . . . .
C004 C 0.65352(12) 0.39473(13) 0.55513(11) 0.0582(4) Uani 1 1 d . . . . .
H004 H 0.670070 0.331069 0.538556 0.070 Uiso 1 1 calc R U . . .
C020 C 0.73106(12) 0.05933(14) 0.84656(11) 0.0585(4) Uani 1 1 d . . . . .
H020 H 0.764323 0.070858 0.905099 0.070 Uiso 1 1 calc R U . . .
C005 C 0.63465(12) 0.48287(14) 0.50252(11) 0.0598(4) Uani 1 1 d . . . . .
H005 H 0.638670 0.477972 0.450564 0.072 Uiso 1 1 calc R U . . .
C009 C 0.59315(11) 0.67425(13) 0.46888(12) 0.0572(4) Uani 1 1 d . . . . .
C017 C 0.63362(13) 0.02501(15) 0.67797(12) 0.0672(5) Uani 1 1 d . . . . .
H017 H 0.599774 0.014938 0.619350 0.081 Uiso 1 1 calc R U . . .
C006 C 0.60973(11) 0.57909(13) 0.52498(11) 0.0550(4) Uani 1 1 d . . . . .
C018 C 0.65611(14) -0.06055(15) 0.73343(14) 0.0735(5) Uani 1 1 d . . . . .
H018 H 0.638077 -0.129486 0.712999 0.088 Uiso 1 1 calc R U . . .
C001 C 0.89159(12) 0.19757(13) 0.99754(11) 0.0558(4) Uani 1 1 d . . . . .
C011 C 0.54742(14) 0.75317(18) 0.32887(14) 0.0723(5) Uani 1 1 d . . . . .
H011 H 0.524612 0.745070 0.269402 0.087 Uiso 1 1 calc R U . . .
C026 C 0.87978(10) 0.08665(13) 0.77851(10) 0.0531(3) Uani 1 1 d . . . . .
H026 H 0.891968 0.089996 0.836588 0.064 Uiso 1 1 calc R U . . .
C028 C 0.86706(13) 0.46038(15) 0.78682(12) 0.0675(5) Uani 1 1 d . . . . .
C014 C 0.61256(15) 0.77624(16) 0.50331(14) 0.0727(5) Uani 1 1 d . . . . .
H014 H 0.634149 0.785285 0.562602 0.087 Uiso 1 1 calc R U . . .
C013 C 0.60058(17) 0.86468(17) 0.45159(16) 0.0839(6) Uani 1 1 d . . . . .
H013 H 0.614362 0.932582 0.476098 0.101 Uiso 1 1 calc R U . . .
C023 C 0.84440(12) 0.07590(15) 0.60703(11) 0.0632(4) Uani 1 1 d . . . . .
H023 H 0.832797 0.072830 0.549093 0.076 Uiso 1 1 calc R U . . .
C027 C 0.88222(12) 0.35982(14) 0.75444(12) 0.0620(4) Uani 1 1 d . . . . .
H027 H 0.916517 0.357156 0.725255 0.074 Uiso 1 1 calc R U . . .
C019 C 0.70525(13) -0.04286(15) 0.81884(13) 0.0670(5) Uani 1 1 d . . . . .
H019 H 0.721045 -0.099500 0.857790 0.080 Uiso 1 1 calc R U . . .
C032 C 0.79409(19) 0.54815(18) 0.85188(14) 0.0901(7) Uani 1 1 d . . . . .
H032 H 0.754982 0.547578 0.875619 0.108 Uiso 1 1 calc R U . . .
C031 C 0.8336(3) 0.6432(2) 0.8486(2) 0.1184(12) Uani 1 1 d . . . . .
H031 H 0.820653 0.705976 0.869698 0.142 Uiso 1 1 calc R U . . .
C029 C 0.90899(19) 0.55308(18) 0.78275(18) 0.0974(8) Uani 1 1 d . . . . .
H029 H 0.948038 0.552385 0.758937 0.117 Uiso 1 1 calc R U . . .
C030 C 0.8919(3) 0.6451(2) 0.8143(2) 0.1230(12) Uani 1 1 d . . . . .
H030 H 0.919268 0.708643 0.812681 0.148 Uiso 1 1 calc R U . . .
C1A C 0.8730(6) -0.1236(5) 0.6206(6) 0.064(2) Uani 0.52(3) 1 d DG . P A 1
C2A C 0.8255(7) -0.2074(6) 0.6313(6) 0.094(2) Uani 0.52(3) 1 d G . P A 1
H2A H 0.790537 -0.195371 0.659032 0.113 Uiso 0.52(3) 1 calc R U P A 1
C3A C 0.8301(9) -0.3091(5) 0.6007(7) 0.107(3) Uani 0.52(3) 1 d G . P A 1
H3A H 0.798308 -0.365148 0.607869 0.128 Uiso 0.52(3) 1 calc R U P A 1
C4A C 0.8823(8) -0.3271(8) 0.5593(7) 0.097(3) Uani 0.52(3) 1 d G . P A 1
H4A H 0.885417 -0.395142 0.538803 0.116 Uiso 0.52(3) 1 calc R U P A 1
C5A C 0.9298(6) -0.2433(12) 0.5486(7) 0.091(3) Uani 0.52(3) 1 d G . P A 1
H5A H 0.964756 -0.255360 0.520899 0.110 Uiso 0.52(3) 1 calc R U P A 1
C6A C 0.9252(5) -0.1416(10) 0.5792(7) 0.0774(19) Uani 0.52(3) 1 d G . P A 1
H6A H 0.956987 -0.085582 0.572061 0.093 Uiso 0.52(3) 1 calc R U P A 1
C1B C 0.8750(7) -0.1159(6) 0.6156(6) 0.076(3) Uani 0.48(3) 1 d DG . P A 2
C2B C 0.8438(9) -0.2136(7) 0.6286(6) 0.087(2) Uani 0.48(3) 1 d G . P A 2
H2B H 0.811532 -0.216530 0.659926 0.105 Uiso 0.48(3) 1 calc R U P A 2
C3B C 0.8608(13) -0.3071(6) 0.5948(6) 0.102(3) Uani 0.48(3) 1 d G . P A 2
H3B H 0.839906 -0.372456 0.603521 0.123 Uiso 0.48(3) 1 calc R U P A 2
C4B C 0.9090(11) -0.3027(10) 0.5480(6) 0.098(3) Uani 0.48(3) 1 d G . P A 2
H4B H 0.920339 -0.365244 0.525392 0.117 Uiso 0.48(3) 1 calc R U P A 2
C5B C 0.9402(7) -0.2050(13) 0.5350(7) 0.095(3) Uani 0.48(3) 1 d G . P A 2
H5B H 0.972400 -0.202106 0.503668 0.114 Uiso 0.48(3) 1 calc R U P A 2
C6B C 0.9232(7) -0.1116(10) 0.5688(8) 0.0809(19) Uani 0.48(3) 1 d G . P A 2
H6B H 0.944027 -0.046179 0.560073 0.097 Uiso 0.48(3) 1 calc R U P A 2
 
loop_
 _atom_site_aniso_label
 _atom_site_aniso_U_11
 _atom_site_aniso_U_22
 _atom_site_aniso_U_33
 _atom_site_aniso_U_23
 _atom_site_aniso_U_13
 _atom_site_aniso_U_12
Fe01 0.06196(15) 0.04865(14) 0.04454(13) 0.00085(8) 0.02300(11) 0.00281(9)
S002 0.0737(3) 0.0730(3) 0.0626(3) 0.0083(2) 0.0304(2) 0.0072(2)
S001 0.0877(3) 0.0662(3) 0.0697(3) 0.0159(2) 0.0292(3) 0.0119(2)
N005 0.0548(7) 0.0507(7) 0.0473(6) 0.0018(5) 0.0235(6) -0.0022(5)
N006 0.0807(10) 0.0500(7) 0.0518(7) -0.0061(6) 0.0153(7) 0.0055(7)
N003 0.0540(7) 0.0505(7) 0.0470(6) 0.0007(5) 0.0209(6) 0.0042(5)
N004 0.0565(7) 0.0485(6) 0.0446(6) 0.0022(5) 0.0199(5) 0.0011(5)
N002 0.0841(11) 0.0954(13) 0.0675(10) -0.0025(9) 0.0394(9) 0.0144(10)
N001 0.0763(9) 0.0663(9) 0.0495(7) 0.0014(6) 0.0235(7) 0.0057(7)
C015 0.0564(8) 0.0554(8) 0.0464(8) -0.0002(6) 0.0152(7) 0.0001(7)
C016 0.0532(8) 0.0514(8) 0.0516(8) -0.0011(6) 0.0217(7) -0.0011(6)
C003 0.0534(8) 0.0490(7) 0.0475(7) 0.0013(6) 0.0187(6) 0.0043(6)
C021 0.0522(8) 0.0518(8) 0.0493(8) 0.0019(6) 0.0233(6) 0.0038(6)
C024 0.0545(8) 0.0582(9) 0.0547(8) -0.0016(7) 0.0206(7) 0.0105(7)
C007 0.0722(10) 0.0522(8) 0.0593(9) 0.0008(7) 0.0311(8) 0.0133(7)
C012 0.0909(14) 0.0651(12) 0.0857(14) 0.0230(10) 0.0450(12) 0.0140(10)
C010 0.0650(10) 0.0627(10) 0.0618(10) 0.0042(8) 0.0269(8) 0.0079(8)
C022 0.0723(10) 0.0576(9) 0.0490(8) 0.0090(7) 0.0296(8) 0.0099(8)
C008 0.0690(10) 0.0578(9) 0.0506(8) 0.0004(7) 0.0280(7) 0.0105(7)
C025 0.0577(8) 0.0534(8) 0.0543(8) 0.0064(7) 0.0193(7) 0.0110(7)
C002 0.0717(10) 0.0556(9) 0.0446(8) 0.0032(6) 0.0201(8) 0.0121(8)
C004 0.0706(10) 0.0496(8) 0.0571(9) -0.0011(7) 0.0304(8) 0.0080(7)
C020 0.0652(9) 0.0564(9) 0.0541(8) 0.0053(7) 0.0261(8) -0.0068(7)
C005 0.0755(10) 0.0551(9) 0.0547(9) 0.0026(7) 0.0338(8) 0.0079(8)
C009 0.0591(9) 0.0522(8) 0.0628(9) 0.0069(7) 0.0288(8) 0.0087(7)
C017 0.0726(11) 0.0563(9) 0.0600(10) -0.0066(7) 0.0172(8) -0.0079(8)
C006 0.0573(8) 0.0513(8) 0.0562(8) 0.0036(7) 0.0245(7) 0.0065(6)
C018 0.0800(12) 0.0503(9) 0.0816(13) -0.0046(8) 0.0270(10) -0.0127(8)
C001 0.0661(9) 0.0545(8) 0.0475(8) -0.0058(6) 0.0253(7) -0.0035(7)
C011 0.0750(12) 0.0773(13) 0.0642(11) 0.0145(9) 0.0299(9) 0.0135(10)
C026 0.0558(8) 0.0572(8) 0.0450(7) 0.0038(6) 0.0207(6) 0.0050(7)
C028 0.0748(11) 0.0542(9) 0.0611(10) 0.0033(8) 0.0180(9) -0.0060(8)
C014 0.0933(14) 0.0572(10) 0.0690(11) 0.0026(9) 0.0366(11) 0.0061(9)
C013 0.1085(17) 0.0537(10) 0.0914(16) 0.0063(10) 0.0454(14) 0.0030(10)
C023 0.0736(11) 0.0693(11) 0.0485(8) 0.0013(7) 0.0283(8) 0.0125(8)
C027 0.0661(10) 0.0588(9) 0.0621(10) 0.0032(8) 0.0288(8) -0.0057(8)
C019 0.0720(11) 0.0545(9) 0.0733(11) 0.0117(8) 0.0303(9) -0.0063(8)
C032 0.1192(19) 0.0636(12) 0.0669(12) -0.0128(9) 0.0212(12) 0.0167(12)
C031 0.165(3) 0.0535(13) 0.0950(19) -0.0175(12) 0.018(2) 0.0093(16)
C029 0.1081(18) 0.0624(12) 0.1038(18) 0.0087(12) 0.0293(15) -0.0191(12)
C030 0.155(3) 0.0549(13) 0.124(3) -0.0031(14) 0.028(2) -0.0220(16)
C1A 0.062(5) 0.061(3) 0.053(4) -0.018(3) 0.011(3) 0.016(3)
C2A 0.084(4) 0.064(3) 0.120(6) -0.022(3) 0.031(4) 0.004(3)
C3A 0.099(6) 0.070(3) 0.122(6) -0.028(3) 0.022(4) 0.008(3)
C4A 0.107(5) 0.074(3) 0.075(4) -0.019(3) 0.007(3) 0.029(3)
C5A 0.107(4) 0.078(5) 0.072(4) -0.014(4) 0.023(3) 0.042(4)
C6A 0.077(3) 0.071(4) 0.074(4) -0.013(3) 0.024(3) 0.026(3)
C1B 0.074(6) 0.077(4) 0.060(5) 0.012(4) 0.013(4) 0.029(4)
C2B 0.105(5) 0.071(3) 0.076(4) 0.005(3) 0.030(3) 0.030(3)
C3B 0.133(8) 0.071(3) 0.087(5) -0.004(3) 0.032(5) 0.029(4)
C4B 0.124(8) 0.070(4) 0.080(4) -0.002(4) 0.025(4) 0.040(4)
C5B 0.105(5) 0.086(5) 0.079(4) -0.001(4) 0.025(3) 0.043(4)
C6B 0.084(4) 0.079(4) 0.068(3) -0.001(3) 0.022(3) 0.038(3)
 
_geom_special_details
;
 All esds (except the esd in the dihedral angle between two l.s. planes)
 are estimated using the full covariance matrix.  The cell esds are taken
 into account individually in the estimation of esds in distances, angles
 and torsion angles; correlations between esds in cell parameters are only
 used when they are defined by crystal symmetry.  An approximate (isotropic)
 treatment of cell esds is used for estimating esds involving l.s. planes.
;
 
loop_
 _geom_bond_atom_site_label_1
 _geom_bond_atom_site_label_2
 _geom_bond_distance
 _geom_bond_site_symmetry_2
 _geom_bond_publ_flag
Fe01 N001 2.0496(15) . ?
Fe01 N002 2.0545(18) . ?
Fe01 N006 2.1253(16) . ?
Fe01 N005 2.1472(13) . ?
Fe01 N003 2.2005(13) . ?
Fe01 N004 2.2145(14) . ?
S002 C002 1.603(2) . ?
S001 C001 1.6064(18) . ?
N005 C020 1.328(2) . ?
N005 C016 1.336(2) . ?
N006 C032 1.338(3) . ?
N006 C028 1.341(3) . ?
N003 C015 1.268(2) . ?
N003 C003 1.417(2) . ?
N004 C027 1.266(2) . ?
N004 C021 1.415(2) . ?
N002 C002 1.145(3) . ?
N001 C001 1.150(2) . ?
C015 C016 1.447(2) . ?
C016 C017 1.370(2) . ?
C003 C004 1.368(2) . ?
C003 C008 1.385(2) . ?
C021 C026 1.371(2) . ?
C021 C022 1.381(2) . ?
C024 C023 1.377(2) . ?
C024 C025 1.381(2) . ?
C024 C1B 1.460(6) . ?
C024 C1A 1.494(5) . ?
C007 C008 1.374(2) . ?
C007 C006 1.381(2) . ?
C012 C013 1.359(3) . ?
C012 C011 1.367(3) . ?
C010 C009 1.377(3) . ?
C010 C011 1.378(3) . ?
C022 C023 1.369(3) . ?
C025 C026 1.372(2) . ?
C004 C005 1.371(2) . ?
C020 C019 1.366(2) . ?
C005 C006 1.386(2) . ?
C009 C014 1.382(3) . ?
C009 C006 1.478(2) . ?
C017 C018 1.371(3) . ?
C018 C019 1.360(3) . ?
C028 C029 1.382(3) . ?
C028 C027 1.442(3) . ?
C014 C013 1.376(3) . ?
C032 C031 1.381(4) . ?
C031 C030 1.373(5) . ?
C029 C030 1.357(4) . ?
C1A C2A 1.3900 . ?
C1A C6A 1.3900 . ?
C2A C3A 1.3900 . ?
C3A C4A 1.3900 . ?
C4A C5A 1.3900 . ?
C5A C6A 1.3900 . ?
C1B C2B 1.3900 . ?
C1B C6B 1.3900 . ?
C2B C3B 1.3900 . ?
C3B C4B 1.3900 . ?
C4B C5B 1.3900 . ?
C5B C6B 1.3900 . ?
 
loop_
 _geom_angle_atom_site_label_1
 _geom_angle_atom_site_label_2
 _geom_angle_atom_site_label_3
 _geom_angle
 _geom_angle_site_symmetry_1
 _geom_angle_site_symmetry_3
 _geom_angle_publ_flag
N001 Fe01 N002 95.80(7) . . ?
N001 Fe01 N006 98.88(6) . . ?
N002 Fe01 N006 94.70(8) . . ?
N001 Fe01 N005 90.76(6) . . ?
N002 Fe01 N005 98.64(7) . . ?
N006 Fe01 N005 162.67(6) . . ?
N001 Fe01 N003 164.19(6) . . ?
N002 Fe01 N003 93.85(6) . . ?
N006 Fe01 N003 92.77(5) . . ?
N005 Fe01 N003 75.40(5) . . ?
N001 Fe01 N004 92.44(6) . . ?
N002 Fe01 N004 167.71(7) . . ?
N006 Fe01 N004 74.99(6) . . ?
N005 Fe01 N004 90.32(5) . . ?
N003 Fe01 N004 80.23(5) . . ?
C020 N005 C016 117.90(14) . . ?
C020 N005 Fe01 127.04(11) . . ?
C016 N005 Fe01 114.73(10) . . ?
C032 N006 C028 118.0(2) . . ?
C032 N006 Fe01 125.83(18) . . ?
C028 N006 Fe01 116.12(12) . . ?
C015 N003 C003 118.16(14) . . ?
C015 N003 Fe01 113.50(11) . . ?
C003 N003 Fe01 127.62(10) . . ?
C027 N004 C021 119.34(15) . . ?
C027 N004 Fe01 113.87(12) . . ?
C021 N004 Fe01 125.83(10) . . ?
C002 N002 Fe01 154.37(18) . . ?
C001 N001 Fe01 158.80(15) . . ?
N003 C015 C016 119.68(15) . . ?
N005 C016 C017 122.05(15) . . ?
N005 C016 C015 115.86(14) . . ?
C017 C016 C015 122.09(15) . . ?
C004 C003 C008 119.27(15) . . ?
C004 C003 N003 121.67(14) . . ?
C008 C003 N003 119.06(14) . . ?
C026 C021 C022 119.80(15) . . ?
C026 C021 N004 119.16(14) . . ?
C022 C021 N004 120.88(14) . . ?
C023 C024 C025 118.50(16) . . ?
C023 C024 C1B 118.6(4) . . ?
C025 C024 C1B 122.8(4) . . ?
C023 C024 C1A 123.4(4) . . ?
C025 C024 C1A 118.1(4) . . ?
C008 C007 C006 121.35(15) . . ?
C013 C012 C011 119.78(19) . . ?
C009 C010 C011 121.19(19) . . ?
C023 C022 C021 120.10(16) . . ?
C007 C008 C003 120.04(15) . . ?
C026 C025 C024 121.17(15) . . ?
N002 C002 S002 179.18(18) . . ?
C003 C004 C005 120.29(15) . . ?
N005 C020 C019 122.95(16) . . ?
C004 C005 C006 121.52(16) . . ?
C010 C009 C014 117.51(17) . . ?
C010 C009 C006 121.39(16) . . ?
C014 C009 C006 121.08(17) . . ?
C016 C017 C018 119.20(17) . . ?
C007 C006 C005 117.52(15) . . ?
C007 C006 C009 121.94(15) . . ?
C005 C006 C009 120.51(15) . . ?
C019 C018 C017 118.86(17) . . ?
N001 C001 S001 178.43(16) . . ?
C012 C011 C010 120.1(2) . . ?
C021 C026 C025 119.67(15) . . ?
N006 C028 C029 123.1(2) . . ?
N006 C028 C027 115.56(16) . . ?
C029 C028 C027 121.3(2) . . ?
C013 C014 C009 121.3(2) . . ?
C012 C013 C014 120.1(2) . . ?
C022 C023 C024 120.75(16) . . ?
N004 C027 C028 119.19(18) . . ?
C018 C019 C020 119.02(17) . . ?
N006 C032 C031 121.2(3) . . ?
C030 C031 C032 120.0(3) . . ?
C030 C029 C028 118.5(3) . . ?
C029 C030 C031 119.2(3) . . ?
C2A C1A C6A 120.0 . . ?
C2A C1A C024 117.7(5) . . ?
C6A C1A C024 122.3(5) . . ?
C1A C2A C3A 120.0 . . ?
C2A C3A C4A 120.0 . . ?
C5A C4A C3A 120.0 . . ?
C4A C5A C6A 120.0 . . ?
C5A C6A C1A 120.0 . . ?
C2B C1B C6B 120.0 . . ?
C2B C1B C024 122.8(6) . . ?
C6B C1B C024 116.9(6) . . ?
C3B C2B C1B 120.0 . . ?
C4B C3B C2B 120.0 . . ?
C3B C4B C5B 120.0 . . ?
C6B C5B C4B 120.0 . . ?
C5B C6B C1B 120.0 . . ?
 
_refine_diff_density_max    0.344
_refine_diff_density_min   -0.325
_refine_diff_density_rms    0.042

_shelx_res_file
;

TITL sc2_093K_a.res in P2(1)/c
    SC2_249K.res
    created by SHELXL-2018/3 at 12:20:38 on 15-Apr-2021
REM Old TITL SC2_093K in P2(1)/c
REM SHELXT solution in P2(1)/c: R1 0.091, Rweak 0.004, Alpha 0.025
REM <I/s>   0.460 for  267 systematic absences,  Orientation as input
REM Formula found by SHELXT:  C38 N6 S2 Fe

CELL 0.63582 17.2809 12.4718 17.2385 90.0000 115.7793 90.0000
ZERR 4.000 0.0002 0.0001 0.0002 0.0000 0.0014 0.0000
LATT  1
SYMM -X, 1/2+Y, 1/2-Z
SFAC C H N S FE
DISP $C  0.00244  0.00131  9.14798!source kissel
DISP $H -0.00002  0.00000  0.66440!source kissel
DISP $N  0.00493  0.00266 15.07095!source kissel
DISP $S  0.10506  0.10024 379.49005!source kissel
DISP $Fe  0.32649  0.69602 2544.24973!source kissel
UNIT 152.00 112.00 24.00 8.00 4.00
OMIT -5 0 2
OMIT 4 0 0
OMIT 2 0 2
L.S. 30
REM DAMP 100
REM ISOR 0.04 0.06 C1A > C6A
REM ISOR 0.04 0.06 C1B > C6B
RIGU 0.002 0.002 C1A > C6A
RIGU 0.002 0.002  C1B > C6B
SADI C024 C1A C024 C1B
BOND
LIST 6
SHEL 99 0.75
ACTA
FMAP 2
PLAN 20
WGHT    0.058500    0.581000
EXTI    0.007997
FVAR       3.32778   0.51906   0.07947
FE01  5    0.758856    0.303655    0.825072    11.00000    0.06196    0.04865 =
         0.04454    0.00085    0.02300    0.00281
S002  4    0.545288    0.342552    0.921824    11.00000    0.07371    0.07299 =
         0.06258    0.00834    0.03038    0.00721
S001  4    0.952087    0.115221    1.070303    11.00000    0.08773    0.06620 =
         0.06971    0.01589    0.02919    0.01193
N005  3    0.710779    0.142927    0.793681    11.00000    0.05482    0.05066 =
         0.04731    0.00181    0.02347   -0.00221
N006  3    0.811082    0.456842    0.821495    11.00000    0.08072    0.05001 =
         0.05183   -0.00608    0.01529    0.00553
N003  3    0.667653    0.310579    0.687884    11.00000    0.05402    0.05050 =
         0.04695    0.00075    0.02093    0.00425
N004  3    0.848248    0.275228    0.766226    11.00000    0.05650    0.04848 =
         0.04457    0.00220    0.01987    0.00112
N002  3    0.671568    0.361000    0.866223    11.00000    0.08409    0.09537 =
         0.06748   -0.00252    0.03940    0.01436
N001  3    0.847727    0.254657    0.944096    11.00000    0.07625    0.06634 =
         0.04953    0.00139    0.02348    0.00570
C015  1    0.639497    0.219438    0.655271    11.00000    0.05635    0.05537 =
         0.04640   -0.00016    0.01518    0.00008
AFIX  43
H015  2    0.604781    0.212968    0.596472    11.00000   -1.20000
AFIX   0
C016  1    0.661629    0.125526    0.709966    11.00000    0.05321    0.05140 =
         0.05165   -0.00110    0.02171   -0.00108
C003  1    0.648115    0.400025    0.631861    11.00000    0.05341    0.04902 =
         0.04752    0.00135    0.01871    0.00426
C021  1    0.857772    0.177810    0.729172    11.00000    0.05220    0.05184 =
         0.04927    0.00185    0.02332    0.00384
C024    1    0.866321   -0.016374    0.655767    11.00000    0.05445    0.05822 =
         0.05471   -0.00159    0.02056    0.01048
C007  1    0.603921    0.582963    0.602335    11.00000    0.07220    0.05225 =
         0.05926    0.00083    0.03110    0.01327
AFIX  43
H007  2    0.586233    0.646105    0.618470    11.00000   -1.20000
AFIX   0
C012  1    0.568631    0.852984    0.364769    11.00000    0.09094    0.06510 =
         0.08567    0.02301    0.04500    0.01402
AFIX  43
H012  2    0.561227    0.912668    0.329899    11.00000   -1.20000
AFIX   0
C010  1    0.559785    0.664566    0.380690    11.00000    0.06498    0.06272 =
         0.06180    0.00421    0.02685    0.00787
AFIX  43
H010  2    0.545334    0.597006    0.355649    11.00000   -1.20000
AFIX   0
C022  1    0.839503    0.172092    0.642904    11.00000    0.07234    0.05758 =
         0.04905    0.00896    0.02957    0.00987
AFIX  43
H022  2    0.823851    0.233675    0.609140    11.00000   -1.20000
AFIX   0
C008  1    0.623733    0.495465    0.655931    11.00000    0.06902    0.05782 =
         0.05056    0.00042    0.02803    0.01048
AFIX  43
H008  2    0.620776    0.500303    0.708411    11.00000   -1.20000
AFIX   0
C025  1    0.883735   -0.009575    0.741782    11.00000    0.05769    0.05335 =
         0.05429    0.00636    0.01931    0.01101
AFIX  43
H025  2    0.898399   -0.071300    0.775396    11.00000   -1.20000
AFIX   0
C002  1    0.619148    0.352610    0.889611    11.00000    0.07167    0.05560 =
         0.04459    0.00323    0.02013    0.01212
C004  1    0.653521    0.394734    0.555128    11.00000    0.07061    0.04958 =
         0.05706   -0.00111    0.03036    0.00797
AFIX  43
H004  2    0.670070    0.331069    0.538556    11.00000   -1.20000
AFIX   0
C020  1    0.731057    0.059327    0.846560    11.00000    0.06523    0.05639 =
         0.05409    0.00526    0.02608   -0.00683
AFIX  43
H020  2    0.764323    0.070858    0.905099    11.00000   -1.20000
AFIX   0
C005  1    0.634652    0.482871    0.502522    11.00000    0.07553    0.05507 =
         0.05471    0.00262    0.03381    0.00788
AFIX  43
H005  2    0.638670    0.477972    0.450564    11.00000   -1.20000
AFIX   0
C009  1    0.593152    0.674255    0.468875    11.00000    0.05915    0.05217 =
         0.06279    0.00691    0.02881    0.00872
C017  1    0.633623    0.025010    0.677968    11.00000    0.07259    0.05633 =
         0.06002   -0.00662    0.01715   -0.00791
AFIX  43
H017  2    0.599774    0.014938    0.619350    11.00000   -1.20000
AFIX   0
C006  1    0.609729    0.579092    0.524984    11.00000    0.05727    0.05125 =
         0.05619    0.00364    0.02446    0.00651
C018  1    0.656114   -0.060550    0.733433    11.00000    0.08004    0.05026 =
         0.08158   -0.00456    0.02700   -0.01266
AFIX  43
H018  2    0.638077   -0.129486    0.712999    11.00000   -1.20000
AFIX   0
C001  1    0.891588    0.197571    0.997543    11.00000    0.06612    0.05455 =
         0.04747   -0.00576    0.02533   -0.00346
C011  1    0.547416    0.753168    0.328866    11.00000    0.07497    0.07725 =
         0.06422    0.01451    0.02993    0.01347
AFIX  43
H011  2    0.524612    0.745070    0.269402    11.00000   -1.20000
AFIX   0
C026  1    0.879780    0.086649    0.778515    11.00000    0.05576    0.05724 =
         0.04504    0.00377    0.02069    0.00495
AFIX  43
H026  2    0.891968    0.089996    0.836588    11.00000   -1.20000
AFIX   0
C028  1    0.867063    0.460383    0.786819    11.00000    0.07479    0.05422 =
         0.06106    0.00330    0.01804   -0.00597
C014  1    0.612562    0.776239    0.503311    11.00000    0.09332    0.05722 =
         0.06899    0.00257    0.03663    0.00605
AFIX  43
H014  2    0.634149    0.785285    0.562602    11.00000   -1.20000
AFIX   0
C013  1    0.600577    0.864677    0.451594    11.00000    0.10852    0.05368 =
         0.09137    0.00627    0.04535    0.00298
AFIX  43
H013  2    0.614362    0.932582    0.476098    11.00000   -1.20000
AFIX   0
C023  1    0.844401    0.075900    0.607028    11.00000    0.07361    0.06926 =
         0.04846    0.00125    0.02828    0.01249
AFIX  43
H023  2    0.832797    0.072830    0.549093    11.00000   -1.20000
AFIX   0
C027  1    0.882215    0.359822    0.754437    11.00000    0.06607    0.05880 =
         0.06210    0.00315    0.02878   -0.00569
AFIX  43
H027  2    0.916517    0.357156    0.725255    11.00000   -1.20000
AFIX   0
C019  1    0.705249   -0.042863    0.818839    11.00000    0.07198    0.05450 =
         0.07328    0.01167    0.03030   -0.00629
AFIX  43
H019  2    0.721045   -0.099500    0.857790    11.00000   -1.20000
AFIX   0
C032  1    0.794092    0.548152    0.851878    11.00000    0.11919    0.06365 =
         0.06689   -0.01277    0.02123    0.01669
AFIX  43
H032  2    0.754982    0.547578    0.875619    11.00000   -1.20000
AFIX   0
C031  1    0.833569    0.643220    0.848625    11.00000    0.16508    0.05353 =
         0.09495   -0.01754    0.01778    0.00933
AFIX  43
H031  2    0.820653    0.705976    0.869698    11.00000   -1.20000
AFIX   0
C029  1    0.908989    0.553079    0.782750    11.00000    0.10805    0.06237 =
         0.10375    0.00867    0.02934   -0.01909
AFIX  43
H029  2    0.948038    0.552385    0.758937    11.00000   -1.20000
AFIX   0
C030  1    0.891858    0.645087    0.814295    11.00000    0.15513    0.05485 =
         0.12414   -0.00306    0.02831   -0.02199
AFIX  43
H030  2    0.919268    0.708643    0.812681    11.00000   -1.20000
AFIX  66
REM #####
PART 1
C1A   1    0.872991   -0.123644    0.620619    21.00000    0.06235    0.06084 =
         0.05283   -0.01784    0.01057    0.01629
C2A   1    0.825456   -0.207394    0.631346    21.00000    0.08360    0.06379 =
         0.12043   -0.02210    0.03116    0.00356
AFIX  43
H2A   2    0.790537   -0.195371    0.659032    21.00000   -1.20000
AFIX  65
C3A   1    0.830112   -0.309114    0.600692    21.00000    0.09893    0.07016 =
         0.12217   -0.02812    0.02169    0.00769
AFIX  43
H3A   2    0.798308   -0.365148    0.607869    21.00000   -1.20000
AFIX  65
C4A   1    0.882302   -0.327084    0.559312    21.00000    0.10717    0.07376 =
         0.07472   -0.01854    0.00719    0.02895
AFIX  43
H4A   2    0.885417   -0.395142    0.538803    21.00000   -1.20000
AFIX  65
C5A   1    0.929837   -0.243335    0.548585    21.00000    0.10682    0.07833 =
         0.07204   -0.01368    0.02341    0.04237
AFIX  43
H5A   2    0.964756   -0.255360    0.520899    21.00000   -1.20000
AFIX  65
C6A   1    0.925183   -0.141615    0.579238    21.00000    0.07746    0.07081 =
         0.07439   -0.01258    0.02418    0.02629
AFIX  43
H6A   2    0.956987   -0.085582    0.572061    21.00000   -1.20000
AFIX  66
PART 2
C1B   1    0.874966   -0.115895    0.615592   -21.00000    0.07360    0.07733 =
         0.06036    0.01245    0.01321    0.02926
C2B   1    0.843775   -0.213638    0.628607   -21.00000    0.10452    0.07134 =
         0.07622    0.00506    0.02976    0.02952
AFIX  43
H2B   2    0.811532   -0.216530    0.659926   -21.00000   -1.20000
AFIX  65
C3B   1    0.860775   -0.307060    0.594812   -21.00000    0.13276    0.07064 =
         0.08668   -0.00362    0.03216    0.02931
AFIX  43
H3B   2    0.839906   -0.372456    0.603521   -21.00000   -1.20000
AFIX  65
C4B   1    0.908966   -0.302739    0.548002   -21.00000    0.12405    0.06969 =
         0.07952   -0.00233    0.02517    0.04018
AFIX  43
H4B   2    0.920339   -0.365244    0.525392   -21.00000   -1.20000
AFIX  65
C5B   1    0.940157   -0.204997    0.534987   -21.00000    0.10505    0.08566 =
         0.07934   -0.00091    0.02506    0.04274
AFIX  43
H5B   2    0.972400   -0.202106    0.503668   -21.00000   -1.20000
AFIX  65
C6B   1    0.923158   -0.111575    0.568781   -21.00000    0.08450    0.07860 =
         0.06795   -0.00083    0.02239    0.03813
AFIX  43
H6B   2    0.944027   -0.046179    0.560073   -21.00000   -1.20000
PART 0
AFIX   0
HKLF 4


REM  sc2_093K_a.res in P2(1)/c
REM wR2 = 0.1133, GooF = S = 1.052, Restrained GooF = 1.050 for all data
REM R1 = 0.0375 for 6750 Fo > 4sig(Fo) and 0.0421 for all 7802 data
REM 457 parameters refined using 73 restraints

END

WGHT      0.0586      0.5826

REM Highest difference peak  0.344,  deepest hole -0.325,  1-sigma level  0.042
Q1    1   0.6775  0.3073  0.8522  11.00000  0.05    0.34
Q2    1   0.7612  0.2570  0.7965  11.00000  0.05    0.34
Q3    1   0.9097  0.0749  1.0619  11.00000  0.05    0.33
Q4    1   0.5931  0.6223  0.4916  11.00000  0.05    0.22
Q5    1   0.5612  0.2858  0.9107  11.00000  0.05    0.21
Q6    1   0.8907  0.0437  0.7592  11.00000  0.05    0.21
Q7    1   0.7830 -0.1526  0.5356  11.00000  0.05    0.20
Q8    1   0.6491  0.1701  0.6844  11.00000  0.05    0.20
Q9    1   0.5871  0.3751  0.9518  11.00000  0.05    0.20
Q10   1   0.8450  0.1692  0.6869  11.00000  0.05    0.19
Q11   1   0.5310  0.3760  0.8799  11.00000  0.05    0.19
Q12   1   0.6255  0.4436  0.6406  11.00000  0.05    0.19
Q13   1   0.6426  0.0795  0.6989  11.00000  0.05    0.19
Q14   1   0.8507  0.2199  0.7397  11.00000  0.05    0.18
Q15   1   0.6794  0.1335  0.7510  11.00000  0.05    0.17
Q16   1   0.6407  0.3135  0.8779  11.00000  0.05    0.17
Q17   1   0.8606  0.5839  0.7777  11.00000  0.05    0.17
Q18   1   0.8758  0.1399  0.7585  11.00000  0.05    0.17
Q19   1   0.6265  0.5893  0.5624  11.00000  0.05    0.17
Q20   1   0.6791 -0.0406  0.7757  11.00000  0.05    0.17
;
_shelx_res_checksum    1055

_shelx_hkl_file
;
   2   0   0 101224. 4290.06   1
  -2   0   0 103292. 4290.21   1
   3   0   0 42406.6 1800.69   1
  -3   0   0 43099.4 1800.76   1
   4   0   0 548074. 22921.3   1
  -4   0   0 545483. 22921.1   1
   5   0   0 86.1991 19.0635   1
  -5   0   0 33.7430 17.3910   1
   7   0   0 1271.53 76.7749   1
  -7   0   0 1415.38 77.4739   1
   8   0   0 50448.5 2155.91   1
  -8   0   0 51284.1 2155.71   1
   9   0   0 4191.81 197.973   1
  -9   0   0 3947.21 195.289   1
 -10   0   0 104013. 4236.80   1
  10   0   0 96863.4 4236.22   1
 -11   0   0 1174.10 75.7091   1
  11   0   0 1159.98 78.6491   1
 -13   0   0 2396.57 130.531   1
  13   0   0 2262.19 130.240   1
 -14   0   0 2682.52 151.909   1
  14   0   0 3016.04 157.320   1
  15   0   0 31.6684 25.6371   1
 -15   0   0 48.6554 28.3006   1
  16   0   0 235.220 36.7306   1
 -16   0   0 164.019 32.7690   1
  17   0   0 1146.43 85.8399   1
  18   0   0 262.513 43.7644   1
 -18   0   0 179.857 36.6464   1
  19   0   0 1322.01 93.6653   1
 -19   0   0 1390.83 95.1560   1
  21   0   0 130.064 37.4367   1
 -21   0   0 120.845 38.9464   1
  22   0   0-7.35441 34.1631   1
 -22   0   0 21.4262 31.9401   1
  23   0   0 198.588 44.8146   1
 -23   0   0 121.441 41.3400   1
  24   0   0 51.0458 32.6437   1
 -24   0   0 21.5351 33.7804   1
  25   0   0 28.6529 30.7437   1
 -25   0   0-14.1380 32.8367   1
  26   0   0-6.92494 31.7717   1
 -26   0   0 6.92129 31.7550   1
   1   1   0 219081. 8778.58   1
   1  -1   0 216771. 8777.74   1
  -1   1   0 204479. 8777.43   1
  -1  -1   0 198409. 8777.99   1
  -2   1   0 669.714 36.6708   1
   2   1   0 685.201 37.2973   1
   2  -1   0 690.215 36.8791   1
  -2  -1   0 753.897 37.9794   1
  -3   1   0 181309. 7644.74   1
   3   1   0 180947. 7645.67   1
   3  -1   0 181365. 7645.28   1
  -3  -1   0 185308. 7645.33   1
  -4   1   0 48447.8 2091.14   1
   4  -1   0 48952.5 2091.53   1
  -4  -1   0 51001.3 2092.48   1
   4   1   0 50252.6 2092.66   1
  -5   1   0 11047.4 481.897   1
   5  -1   0 11562.0 482.645   1
  -5  -1   0 11746.3 483.423   1
   5   1   0 10138.8 483.660   1
  -6  -1   0 2345.01 119.379   1
   6   1   0 2548.96 123.016   1
  -7   1   0 6110.60 264.579   1
   7  -1   0 6042.93 265.431   1
  -7  -1   0 5509.61 263.822   1
   7   1   0 5562.52 264.563   1
  -8   1   0 13710.3 619.024   1
   8  -1   0 13715.0 619.080   1
  -8  -1   0 14899.6 620.917   1
   8   1   0 14622.8 620.431   1
  -9   1   0 115276. 5064.53   1
   9  -1   0 117316. 5066.03   1
  -9  -1   0 123463. 5066.63   1
   9   1   0 125680. 5067.71   1
 -10   1   0 8342.81 369.348   1
  10  -1   0 7279.57 367.386   1
 -10  -1   0 8299.70 371.583   1
  10   1   0 8790.88 373.344   1
 -11   1   0 19951.9 860.438   1
  11  -1   0 19604.9 861.093   1
 -11  -1   0 19530.2 861.492   1
  11   1   0 20103.8 862.764   1
 -12  -1   0 1700.66 100.412   1
  12   1   0 1593.78 99.5172   1
 -13  -1   0 162.755 30.8054   1
 -13   1   0 156.959 32.2750   1
  13   1   0 231.736 35.1599   1
  13  -1   0 262.034 36.5256   1
 -14   1   0 1189.93 80.7766   1
 -14  -1   0 1080.45 79.4390   1
  14   1   0 1082.78 80.2552   1
  14  -1   0 1230.87 82.0988   1
 -15  -1   0 811.084 64.7482   1
 -15   1   0 684.336 63.8740   1
  15   1   0 892.672 70.5844   1
 -16  -1   0 1346.22 90.9241   1
  16   1   0 1213.59 89.8441   1
  16  -1   0 1192.98 87.6363   1
  17  -1   0 152.607 35.9332   1
 -17  -1   0 84.1859 28.5053   1
  17   1   0 145.461 34.6639   1
 -18   1   0 203.536 38.0190   1
  18  -1   0 144.815 32.6580   1
 -18  -1   0 148.091 32.6473   1
  18   1   0 119.107 31.9708   1
 -19   1   0 506.392 55.1976   1
  19  -1   0 557.100 56.3757   1
 -19  -1   0 410.957 51.8115   1
  19   1   0 482.143 54.0970   1
 -20  -1   0 61.8138 29.4509   1
  20   1   0 180.756 38.1296   1
 -21   1   0 93.6194 29.7016   1
  21  -1   0 51.3629 30.2572   1
 -21  -1   0 84.0673 38.1468   1
  21   1   0 50.4678 32.7972   1
 -22   1   0 538.112 59.6513   1
  22  -1   0 479.041 56.9519   1
 -22  -1   0 539.587 60.7246   1
  22   1   0 399.476 53.3243   1
 -23   1   0 43.2044 31.7899   1
 -23  -1   0 14.2349 32.2598   1
  23   1   0 14.3845 29.5315   1
  23  -1   0 22.0755 30.2134   1
 -24  -1   0 105.743 34.8212   1
 -24   1   0 49.8976 31.6048   1
  24  -1   0 71.9807 31.0454   1
  24   1   0 65.3313 29.9476   1
 -25  -1   0 41.7773 29.8904   1
 -25   1   0-20.6539 32.7570   1
  25   1   0 7.16814 28.0110   1
  25  -1   0 28.5229 33.5308   1
 -26  -1   0-20.7153 31.2823   1
 -26   1   0 6.71648 33.4031   1
  26   1   0 21.0400 29.6661   1
   0   2   0 108023. 4618.61   1
   0  -2   0 112334. 4619.47   1
  -1   2   0 54.5580 11.7446   1
   1  -2   0 37.0530 12.2532   1
   1   2   0 32.5359 13.0965   1
  -1  -2   0 45.7598 13.6476   1
  -2   2   0 68.9126 14.4052   1
   2  -2   0 61.2813 13.7800   1
   2   2   0 85.9244 16.6890   1
  -2  -2   0 64.6811 16.0425   1
   3   2   0 99522.1 4321.44   1
   3  -2   0 102230. 4319.53   1
  -3   2   0 101527. 4319.45   1
  -3  -2   0 108583. 4321.90   1
   4   2   0 34602.4 1601.54   1
  -4   2   0 40512.3 1600.99   1
   4  -2   0 40509.0 1601.55   1
  -4  -2   0 35653.4 1602.13   1
   5  -2   0 1244.45 70.8028   1
  -5   2   0 1338.50 71.4303   1
  -6  -2   0 7506.69 331.002   1
   6   2   0 7309.97 330.872   1
  -7  -2   0 9952.22 444.619   1
   7  -2   0 10415.2 444.168   1
   7   2   0 9736.44 445.233   1
  -7   2   0 10088.5 443.974   1
  -8  -2   0 733.109 52.0081   1
   8  -2   0 600.079 47.6007   1
   8   2   0 770.652 53.2046   1
  -8   2   0 600.926 47.3427   1
  -9  -2   0 3830.14 200.985   1
   9  -2   0 4443.13 203.843   1
   9   2   0 4250.98 207.059   1
  -9   2   0 4342.31 202.800   1
 -10  -2   0 34032.7 1435.45   1
  10  -2   0 33768.4 1433.72   1
  10   2   0 32909.2 1435.01   1
 -10   2   0 33291.9 1433.22   1
 -11  -2   0 2504.64 134.590   1
  11  -2   0 2660.13 136.002   1
 -11   2   0 2667.80 134.861   1
 -12  -2   0 14342.1 628.639   1
  12   2   0 13972.2 628.785   1
 -13  -2   0 10681.1 485.498   1
  13  -2   0 9921.41 484.280   1
  13   2   0 11718.3 489.394   1
 -13   2   0 10658.6 484.970   1
 -14  -2   0 2350.71 130.650   1
  14   2   0 2035.56 126.971   1
 -14   2   0 2276.75 128.338   1
 -15  -2   0 1257.22 86.1148   1
  15  -2   0 1179.92 84.8115   1
  15   2   0 1222.53 86.0925   1
 -15   2   0 1227.64 84.1423   1
  16  -2   0 165.213 35.8583   1
 -16   2   0 154.514 36.7902   1
  17  -2   0 13.6293 25.2286   1
 -17  -2   0 51.8996 30.1521   1
 -17   2   0 13.3781 23.7946   1
 -18  -2   0-19.9906 29.0066   1
  18  -2   0 14.0325 25.4524   1
  18   2   0-7.16864 26.5200   1
 -18   2   0-27.6104 28.3290   1
 -19  -2   0 108.929 31.3974   1
  19  -2   0 64.1669 31.1953   1
  19   2   0 79.9201 31.3433   1
 -19   2   0 49.2492 30.3621   1
 -20  -2   0 466.056 52.6630   1
  20   2   0 363.086 49.9573   1
 -21  -2   0 154.086 38.7335   1
  21  -2   0 173.618 38.9354   1
  21   2   0 101.513 34.1060   1
 -21   2   0 85.9681 32.8963   1
  22  -2   0 14.5815 24.2485   1
 -22   2   0 21.2847 25.7453   1
 -23  -2   0 251.422 45.6073   1
 -23   2   0 196.562 40.1005   1
  23   2   0 156.814 44.1533   1
  23  -2   0 239.747 42.4267   1
  24  -2   0-7.13425 30.6213   1
 -24   2   0-13.9070 35.6711   1
  25   2   0 6.98635 34.3740   1
  25  -2   0-14.0129 30.0702   1
 -25   2   0-13.6244 28.8157   1
 -25  -2   0 6.91501 33.6512   1
  26   2   0 34.8179 31.9598   1
 -26  -2   0 6.71478 32.6868   1
   0  -3   0 1.83579 12.8430   1
   0   3   0 1.77027 13.8910   1
   1  -3   0 5523.86 244.844   1
  -1   3   0 5495.96 244.235   1
   1   3   0 5645.93 245.377   1
  -1  -3   0 5569.14 244.998   1
  -2   3   0 1542.53 77.1572   1
   2  -3   0 1611.24 77.9696   1
   2   3   0 1429.25 78.2991   1
  -2  -3   0 1574.93 78.7595   1
   3   3   0 23123.3 972.104   1
  -3  -3   0 22719.4 971.575   1
  -3   3   0 22264.9 969.354   1
   3  -3   0 23225.0 970.547   1
  -4   3   0 28823.1 1247.52   1
   4  -3   0 29998.0 1248.01   1
  -5  -3   0 40.6091 19.1159   1
   5   3   0 6.29350 16.7992   1
   6   3   0 1157.65 69.1635   1
   6  -3   0 1165.55 68.4117   1
  -6   3   0 1192.35 67.1613   1
  -6  -3   0 1117.44 68.9051   1
   7   3   0 53755.9 2333.46   1
  -7   3   0 56240.9 2331.27   1
  -7  -3   0 54874.8 2334.20   1
   7  -3   0 55388.9 2332.72   1
   8   3   0 60.8493 19.5201   1
  -8   3   0 80.0324 22.0180   1
  -8  -3   0 4.22820 14.8206   1
   8  -3   0 58.6740 20.1459   1
   9   3   0 4.74500 17.5563   1
  -9   3   0-25.1802 20.6521   1
   9  -3   0-43.3299 22.0066   1
  -9  -3   0 22.8918 16.2759   1
 -10  -3   0 3279.78 169.579   1
  10  -3   0 3184.12 167.265   1
  10   3   0 3358.06 171.119   1
 -10   3   0 3486.38 168.677   1
  11  -3   0 636.899 52.5548   1
 -11   3   0 630.473 51.7801   1
 -12  -3   0 6182.31 286.744   1
  12  -3   0 5537.43 283.494   1
  12   3   0 5948.73 286.364   1
 -12   3   0 6340.25 286.575   1
 -13  -3   0 4067.43 197.558   1
  13  -3   0 3624.22 193.332   1
  13   3   0 3604.53 193.206   1
 -13   3   0 3917.83 196.224   1
 -14  -3   0 3166.25 166.897   1
  14  -3   0 2931.40 163.161   1
  14   3   0 3034.57 165.233   1
 -14   3   0 3145.01 165.017   1
 -15  -3   0 204.923 37.1426   1
  15  -3   0 219.777 37.5860   1
  15   3   0 235.642 38.5049   1
 -16  -3   0 13.1874 19.7288   1
  16  -3   0-6.53941 23.7252   1
  16   3   0 26.9226 19.5375   1
 -16   3   0 6.41082 24.6142   1
 -17  -3   0 390.080 46.4261   1
  17  -3   0 473.052 52.4391   1
  17   3   0 449.720 49.1261   1
 -17   3   0 414.065 49.5920   1
 -18  -3   0 54.7662 24.9392   1
  18  -3   0 48.6099 27.2276   1
  18   3   0 63.5083 25.1853   1
 -18   3   0 53.6478 25.8464   1
  19  -3   0 77.7709 33.4065   1
 -19   3   0 81.9502 34.4855   1
 -20  -3   0 103.737 37.3572   1
  20  -3   0 49.9228 26.5926   1
  20   3   0 95.8854 37.6040   1
 -20   3   0 89.9961 29.4741   1
 -21  -3   0 34.6955 29.8176   1
  21  -3   0 42.8173 29.7758   1
  21   3   0 14.8153 30.4348   1
 -21   3   0 48.9038 30.8635   1
 -22  -3   0 28.0631 28.8371   1
  22  -3   0 43.1313 33.0221   1
  22   3   0 29.2132 23.7504   1
 -22   3   0 69.3200 33.7734   1
 -23  -3   0 20.7580 30.9423   1
  23  -3   0-21.6836 33.1617   1
  23   3   0 14.4438 30.9943   1
 -23   3   0-20.6702 32.3924   1
 -24  -3   0 20.3943 27.4654   1
  24  -3   0-21.6577 30.0915   1
  24   3   0 7.15209 27.9476   1
 -24   3   0 54.7142 35.0885   1
 -25  -3   0 6.87646 31.1524   1
 -25   3   0 6.78177 25.0856   1
  25   3   0-20.5282 28.5155   1
  25  -3   0 7.11324 24.7472   1
 -26  -3   0 6.79340 33.0615   1
  26   3   0 13.3259 32.4267   1
   0  -4   0 77954.2 3286.17   1
   0   4   0 78165.6 3286.07   1
   1  -4   0 4863.29 208.760   1
   1   4   0 4560.43 208.501   1
  -1  -4   0 4351.95 207.270   1
  -1   4   0 4601.00 207.291   1
   2  -4   0 58129.8 2451.42   1
  -3   4   0 32864.5 1464.32   1
   3  -4   0 36550.2 1466.83   1
   4   4   0 131.976 20.6273   1
  -4  -4   0 96.7166 17.4199   1
   5   4   0 11998.1 541.522   1
  -5  -4   0 12113.7 542.298   1
  -5   4   0 13263.5 541.414   1
   5  -4   0 12240.8 540.631   1
   6   4   0 3034.49 152.410   1
  -6  -4   0 2900.94 151.874   1
  -6   4   0 3111.96 150.498   1
   6  -4   0 3195.96 150.543   1
   7   4   0 1418.41 81.4632   1
  -7  -4   0 1383.69 80.5405   1
  -7   4   0 1278.81 75.7895   1
   7  -4   0 1194.97 75.0045   1
   8   4   0 28780.0 1145.30   1
   8  -4   0 25780.5 1139.05   1
  -8   4   0 24798.7 1137.43   1
  -8  -4   0 27714.2 1143.81   1
   9  -4   0 2464.89 129.494   1
  -9   4   0 2452.15 128.410   1
  -9  -4   0 2286.05 129.325   1
   9   4   0 2548.93 132.484   1
  10  -4   0 183.993 29.7966   1
 -10   4   0 110.717 25.1021   1
 -11  -4   0 980.454 69.9927   1
  11   4   0 912.728 69.7435   1
 -12  -4   0 762.404 58.9927   1
  12  -4   0 606.707 54.4610   1
  12   4   0 564.971 54.7197   1
 -12   4   0 583.408 52.0957   1
 -13  -4   0 2873.60 155.787   1
  13  -4   0 2799.75 155.403   1
  13   4   0 3111.59 163.066   1
 -13   4   0 2871.86 154.414   1
  14  -4   0 607.737 54.1113   1
  14   4   0 578.831 55.8841   1
  15  -4   0 871.797 67.7817   1
 -15   4   0 745.789 64.2336   1
 -16  -4   0 482.579 53.6512   1
  16   4   0 604.372 58.4959   1
 -17  -4   0 6.86218 19.3459   1
  17  -4   0 13.4080 27.5572   1
  17   4   0 70.1255 25.9884   1
 -17   4   0 70.7146 31.6697   1
 -18  -4   0 909.169 74.4800   1
  18  -4   0 912.177 74.4140   1
  18   4   0 949.035 75.9535   1
 -18   4   0 889.353 73.1361   1
 -19  -4   0 111.884 36.3441   1
  19  -4   0 49.5429 30.5044   1
  19   4   0 245.479 43.2690   1
 -19   4   0 167.817 35.9309   1
 -20  -4   0 21.1010 30.6265   1
  20  -4   0 28.7920 34.2513   1
  20   4   0 28.9516 31.9495   1
 -20   4   0 6.81734 28.4227   1
 -21  -4   0 27.0973 28.6628   1
  21  -4   0 14.5081 29.3070   1
  21   4   0 15.1339 33.8449   1
 -21   4   0 6.91154 28.3704   1
 -22  -4   0-6.95205 28.5288   1
  22  -4   0-7.26441 30.7281   1
  22   4   0 14.7467 30.7268   1
 -22   4   0-6.93964 29.3543   1
 -23  -4   0 6.90389 24.5479   1
  23  -4   0 14.4684 25.7212   1
 -23   4   0 6.92289 26.1070   1
  23   4   0 50.8278 31.1722   1
  24   4   0 56.6384 30.8326   1
 -24  -4   0-6.83785 28.5139   1
  25   4   0 6.97332 31.9937   1
 -25  -4   0-6.62561 32.2424   1
   0   5   0-17.5424 17.3616   1
   0  -5   0 8.85664 16.0273   1
  -1  -5   0 6245.85 271.161   1
   1   5   0 6309.87 270.932   1
  -1   5   0 5455.86 269.614   1
   1  -5   0 5968.85 270.254   1
  -2  -5   0 56247.0 2334.57   1
  -2   5   0 56333.9 2333.18   1
   2   5   0 57505.9 2334.97   1
   2  -5   0 51193.2 2332.54   1
  -3  -5   0 444.321 39.4057   1
   3  -5   0 514.334 39.5306   1
   3   5   0 467.000 39.6349   1
   4  -5   0 48925.0 2145.07   1
  -4   5   0 50184.7 2145.35   1
  -4  -5   0 51318.3 2149.12   1
   4   5   0 52852.8 2149.20   1
   5  -5   0 26421.2 1206.42   1
  -5   5   0 27945.6 1206.51   1
  -5  -5   0 28910.9 1208.93   1
   5   5   0 30163.9 1212.10   1
   6  -5   0 561.670 45.2515   1
  -6   5   0 715.251 49.0113   1
  -6  -5   0 538.573 47.9857   1
   6   5   0 644.700 51.3051   1
   7  -5   0 13935.6 631.016   1
  -7   5   0 14681.6 630.833   1
  -7  -5   0 14457.6 633.599   1
   7   5   0 14648.0 634.231   1
   8  -5   0 16136.0 683.165   1
  -8  -5   0 15096.6 684.214   1
  -8   5   0 15657.9 681.576   1
   8   5   0 15541.6 685.322   1
  -9   5   0 173.309 28.5844   1
  -9  -5   0 155.938 30.7083   1
   9  -5   0 173.077 28.4749   1
   9   5   0 177.904 31.8776   1
 -10   5   0 38.3611 20.4403   1
  10   5   0 97.9718 29.3914   1
  10  -5   0 77.6488 22.9556   1
 -10  -5   0 42.3360 24.4112   1
 -11   5   0 1404.31 92.2563   1
  11  -5   0 1617.37 96.7728   1
 -11  -5   0 1525.59 98.0198   1
  11   5   0 1708.19 100.886   1
 -12   5   0 599.932 54.5146   1
  12  -5   0 670.388 56.4216   1
 -12  -5   0 672.564 57.5898   1
  12   5   0 678.707 57.7029   1
 -13  -5   0 36.7538 28.1346   1
  13  -5   0 46.3227 24.1650   1
  13   5   0 6.33833 26.0428   1
 -14   5   0 130.488 28.3793   1
  14   5   0 171.776 33.4813   1
 -14  -5   0 86.8276 26.3781   1
  14  -5   0 127.468 27.6515   1
  15  -5   0 945.060 72.6441   1
 -15  -5   0 831.055 70.5913   1
  15   5   0 926.473 75.0360   1
 -15   5   0 939.806 71.5441   1
 -16  -5   0 223.723 35.6023   1
  16   5   0 80.6863 25.5456   1
  17  -5   0 1545.29 100.094   1
 -17   5   0 1457.26 96.7634   1
  17   5   0 1382.29 98.7619   1
 -17  -5   0 1513.18 100.721   1
 -18   5   0 474.957 54.6694   1
  18  -5   0 538.817 57.7347   1
  18   5   0 473.256 53.4187   1
 -18  -5   0 532.089 55.2328   1
 -19   5   0 27.3358 24.2984   1
  19  -5   0 20.9912 24.3545   1
  19   5   0 7.24651 28.8025   1
 -19  -5   0 7.09693 31.7451   1
 -20   5   0 83.0289 33.2443   1
  20  -5   0 162.412 35.4283   1
  20   5   0 50.8937 34.4994   1
 -20  -5   0 141.341 36.1900   1
 -21   5   0 27.8242 30.7067   1
  21  -5   0 14.1958 26.2693   1
  22   5   0 22.2016 25.7575   1
 -22  -5   0 13.6904 27.6579   1
 -23   5   0 75.4144 36.9345   1
  23  -5   0 14.1165 31.6223   1
 -24   5   0 33.8814 30.3025   1
  24  -5   0 6.95028 31.0805   1
  24   5   0-21.4944 28.4681   1
 -24  -5   0-13.4000 26.1738   1
  25   5   0-27.5608 31.6206   1
 -25  -5   0-6.65737 29.7795   1
   0   6   0 55607.9 2284.22   1
   0  -6   0 52391.5 2283.08   1
   1  -6   0 16067.6 681.957   1
   1   6   0 16059.9 681.765   1
  -1   6   0 15005.2 679.658   1
  -1  -6   0 15796.9 681.617   1
   2  -6   0 978.080 59.9540   1
   2   6   0 929.773 59.2768   1
  -2   6   0 887.769 58.2149   1
  -2  -6   0 856.860 58.4204   1
   3  -6   0 7794.00 339.076   1
  -3   6   0 7546.68 338.819   1
   3   6   0 7336.18 339.120   1
  -3  -6   0 7393.64 339.684   1
  -4   6   0 86.9780 18.1513   1
   4  -6   0 80.2581 19.7491   1
   4   6   0 98.9662 22.8788   1
  -4  -6   0 85.9751 23.2942   1
  -5   6   0 53.3140 18.9655   1
   5  -6   0 97.0011 22.5218   1
   5   6   0 53.7424 24.2727   1
  -5  -6   0 78.5312 24.0748   1
   6   6   0 5286.12 246.066   1
  -6  -6   0 5440.92 246.685   1
  -6   6   0 4913.13 241.190   1
   6  -6   0 5120.57 242.512   1
   7   6   0 4739.27 226.399   1
  -7  -6   0 4694.88 225.981   1
  -7   6   0 4888.44 224.578   1
   7  -6   0 4395.96 221.509   1
  -8   6   0 1588.09 91.7863   1
   8  -6   0 1470.96 89.9823   1
   9   6   0 12324.2 575.592   1
  -9  -6   0 12445.4 575.810   1
  -9   6   0 13365.4 574.201   1
   9  -6   0 13565.6 574.772   1
 -10  -6   0 899.743 67.4969   1
  10   6   0 830.570 65.0094   1
  11   6   0 29.5128 21.0013   1
 -11   6   0 38.2984 25.7417   1
 -11  -6   0 11.5440 19.2147   1
  11  -6   0 22.0965 23.7295   1
  12  -6   0 312.877 41.3347   1
 -12  -6   0 390.231 46.6813   1
  12   6   0 432.299 48.8931   1
  13  -6   0 945.677 70.6295   1
 -13  -6   0 744.443 65.6073   1
 -13   6   0 970.531 70.3018   1
  13   6   0 742.814 66.4755   1
 -14   6   0 634.075 58.5044   1
  14  -6   0 677.700 59.0016   1
  15  -6   0 611.426 57.7973   1
 -15   6   0 618.854 58.5730   1
 -15  -6   0 641.025 58.6254   1
  15   6   0 759.463 64.0157   1
 -16  -6   0 506.790 49.9224   1
  16  -6   0 343.487 44.9364   1
  16   6   0 455.023 51.2192   1
 -16   6   0 457.834 48.9525   1
 -17  -6   0 20.9920 27.4058   1
  17  -6   0 106.368 34.1577   1
  17   6   0 55.5841 27.6764   1
 -17   6   0 6.61452 28.8569   1
 -18  -6   0 97.4797 35.0439   1
  18  -6   0 67.8804 32.7165   1
  18   6   0 21.2124 33.2939   1
 -18   6   0-6.75622 29.0551   1
 -19  -6   0 169.493 34.5344   1
  19   6   0 123.200 32.5638   1
 -20  -6   0 71.4041 36.3213   1
  20  -6   0 41.8669 31.6831   1
  20   6   0 72.9610 35.9604   1
 -20   6   0 20.8377 29.8854   1
 -21  -6   0 21.1665 30.3345   1
  21  -6   0 78.2493 34.6646   1
  21   6   0 28.9741 30.2404   1
 -21   6   0 48.8904 30.4541   1
 -22  -6   0 34.8764 24.8205   1
  22  -6   0 28.7914 27.6579   1
  22   6   0 7.20145 23.3963   1
 -22   6   0 55.9539 28.2773   1
 -23  -6   0 69.2614 33.7958   1
  23  -6   0 35.9635 29.6201   1
  23   6   0 7.06308 27.2254   1
 -25  -6   0-25.9541 30.1394   1
  25   6   0 34.6189 30.9622   1
   0  -7   0 24.3782 21.0656   1
   0   7   0 16.0006 20.1218   1
   1  -7   0 6595.91 320.848   1
   1   7   0 7178.70 321.800   1
  -1  -7   0 7219.15 321.397   1
  -1   7   0 7136.20 320.340   1
   2  -7   0 5259.24 240.828   1
   2   7   0 4941.29 239.919   1
  -2  -7   0 5023.50 240.838   1
  -2   7   0 5287.30 240.498   1
   3  -7   0 13536.9 595.547   1
   3   7   0 14036.7 597.697   1
  -3  -7   0 13503.5 597.311   1
  -3   7   0 13240.9 594.876   1
   4  -7   0 21562.2 946.673   1
  -4   7   0 21834.5 947.469   1
  -4  -7   0 21689.1 949.145   1
   4   7   0 22766.7 949.888   1
   5  -7   0 8855.16 387.364   1
  -5   7   0 8763.45 386.686   1
  -5  -7   0 8360.88 388.400   1
   5   7   0 8234.41 388.115   1
  -6   7   0 227.173 31.5032   1
   6  -7   0 278.292 32.1306   1
   6   7   0 311.417 38.2832   1
  -6  -7   0 221.790 33.8616   1
   7  -7   0 12081.8 550.035   1
  -7   7   0 12780.4 551.780   1
   8  -7   0 5093.24 238.275   1
  -8   7   0 4805.21 236.072   1
  -8  -7   0 4884.26 239.058   1
   8   7   0 4903.96 240.557   1
  -9  -7   0 4075.14 201.376   1
   9   7   0 3879.07 200.063   1
  10  -7   0 906.873 65.9292   1
 -10   7   0 865.205 63.5180   1
  10   7   0 652.137 62.7590   1
 -10  -7   0 741.495 64.3175   1
  11  -7   0 5.69794 21.8776   1
 -11  -7   0 17.9312 23.7540   1
  11   7   0 12.1668 24.5759   1
 -12   7   0 1103.63 78.2425   1
  12  -7   0 1181.18 79.6143   1
  12   7   0 1093.56 81.5368   1
 -12  -7   0 1022.83 79.7808   1
 -13   7   0 1501.26 97.6944   1
  13  -7   0 1437.81 96.1652   1
 -14   7   0 2252.69 135.442   1
  14  -7   0 2202.39 133.864   1
  14   7   0 2457.90 138.789   1
 -14  -7   0 2439.59 137.435   1
 -15   7   0 1798.94 112.116   1
  15  -7   0 1556.63 107.777   1
  15   7   0 1808.54 114.895   1
 -15  -7   0 1870.95 113.503   1
 -16   7   0 460.962 51.6221   1
  16  -7   0 442.057 50.0972   1
  16   7   0 410.598 53.2637   1
 -16  -7   0 391.901 50.7701   1
 -17   7   0 179.262 33.8134   1
  17  -7   0 215.777 35.9372   1
 -18   7   0 245.857 42.4260   1
  18  -7   0 233.894 40.5754   1
  18   7   0 112.975 33.7034   1
 -18  -7   0 156.441 41.0293   1
 -19   7   0 35.5985 34.2895   1
  19  -7   0 21.5644 28.1173   1
  19   7   0 42.5350 32.1479   1
 -19  -7   0 35.2477 27.0982   1
 -20   7   0 115.012 37.6861   1
  20  -7   0 7.25372 28.9301   1
 -21   7   0-7.21870 34.3944   1
  21  -7   0 29.1491 33.0712   1
 -21  -7   0 63.8061 31.7634   1
  21   7   0 86.9321 35.6962   1
  22  -7   0 87.3335 33.4970   1
 -22   7   0 43.5450 26.9775   1
  23   7   0 14.0755 29.3288   1
 -23   7   0-7.27940 30.3358   1
 -23  -7   0 6.81709 28.4093   1
  24   7   0 6.84647 23.3119   1
 -24  -7   0 33.5795 25.7945   1
   0  -8   0 5218.22 248.932   1
   0   8   0 5317.03 249.112   1
  -1  -8   0-9.10905 18.6935   1
   1  -8   0 4.49790 15.9888   1
  -1   8   0 4.43401 16.0866   1
   1   8   0 40.7137 20.7580   1
   2  -8   0 45894.6 1960.13   1
   2   8   0 48253.3 1961.92   1
  -2  -8   0 46713.4 1960.82   1
  -2   8   0 43713.5 1958.72   1
   3  -8   0 11929.5 545.296   1
   3   8   0 12364.6 547.535   1
  -3  -8   0 12253.6 547.304   1
  -3   8   0 12792.1 546.786   1
   4  -8   0 20385.5 901.287   1
   4   8   0 19570.9 901.184   1
  -4  -8   0 22055.9 904.932   1
  -4   8   0 21292.3 901.565   1
  -5   8   0 1554.64 93.3534   1
   5  -8   0 1555.97 93.3445   1
   6   8   0 8081.75 374.247   1
  -6   8   0 8057.34 370.154   1
  -6  -8   0 7974.24 371.300   1
   6  -8   0 8188.18 369.972   1
   7   8   0 50.7119 26.3606   1
  -7  -8   0 98.9044 26.9226   1
   8  -8   0 3677.09 200.045   1
  -8   8   0 4171.56 201.084   1
   8   8   0 4107.79 204.098   1
  -8  -8   0 4143.62 203.958   1
   9  -8   0 1761.87 109.758   1
  -9   8   0 1849.79 110.254   1
  -9  -8   0 1994.95 114.748   1
   9   8   0 2063.15 117.483   1
  10  -8   0-11.5667 22.2011   1
  10   8   0 12.4531 22.1294   1
 -10  -8   0 18.1173 25.9190   1
  11  -8   0 501.698 51.1419   1
 -11   8   0 556.527 51.2873   1
  11   8   0 540.465 54.5467   1
 -11  -8   0 494.121 51.4096   1
 -12   8   0 7699.65 346.853   1
  12  -8   0 6986.44 344.349   1
  13   8   0 1386.93 91.9634   1
 -13  -8   0 1140.81 86.2556   1
 -13   8   0 1288.32 88.7701   1
  13  -8   0 1238.09 87.8122   1
 -14  -8   0 1221.58 87.3416   1
  14   8   0 1155.08 86.3694   1
  15  -8   0 40.4049 30.5149   1
 -15   8   0-20.2468 30.1874   1
  15   8   0 14.2063 23.0537   1
 -15  -8   0 27.4141 25.3596   1
  16  -8   0 48.0684 29.4826   1
 -16   8   0 27.4801 27.7607   1
  16   8   0 21.5207 28.5152   1
 -16  -8   0-6.91383 24.5850   1
  17  -8   0 35.0922 29.3454   1
 -17   8   0 48.9027 31.3321   1
  17   8   0 74.7162 33.0560   1
 -17  -8   0 68.8539 30.4765   1
  18   8   0 77.2663 32.7571   1
 -18  -8   0 34.5347 27.5316   1
 -19  -8   0 156.966 37.1088   1
  19   8   0 120.442 33.4756   1
 -19   8   0 150.627 37.6617   1
  19  -8   0 166.674 37.6749   1
 -20  -8   0-6.99067 32.4950   1
 -20   8   0 21.6665 32.3198   1
  20  -8   0 72.9564 30.8846   1
  21   8   0 64.4614 28.9611   1
 -21   8   0 21.7135 33.2352   1
  21  -8   0-7.31197 30.0367   1
 -22  -8   0 48.6028 35.2599   1
  22   8   0-21.2634 32.9251   1
 -22   8   0 36.0865 30.9768   1
  22  -8   0-21.7591 26.8315   1
 -24  -8   0-6.57420 30.1628   1
  24   8   0 13.5701 29.5326   1
   0   9   0-4.89751 17.4063   1
   0  -9   0-5.04144 16.7607   1
  -1   9   0 9553.82 409.844   1
   1   9   0 8466.28 406.126   1
   1  -9   0 9486.55 408.666   1
  -1  -9   0 8526.16 406.955   1
  -2   9   0 10976.8 483.974   1
   2  -9   0 10642.4 484.307   1
  -3   9   0 14936.5 638.577   1
  -3  -9   0 15149.2 641.833   1
   3  -9   0 13254.4 638.932   1
   3   9   0 14573.4 640.516   1
   4   9   0 124.395 30.0600   1
  -4  -9   0 190.288 34.3088   1
  -5  -9   0 9921.56 451.060   1
   5   9   0 9955.02 452.190   1
   6   9   0 1582.75 100.402   1
   6  -9   0 1475.79 96.1026   1
  -6  -9   0 1616.06 100.136   1
  -6   9   0 1618.26 97.3007   1
  -7   9   0 9393.52 413.456   1
   7   9   0 9757.83 419.280   1
   8  -9   0 4221.69 227.302   1
  -8   9   0 4860.59 230.818   1
  -8  -9   0 4773.61 232.140   1
   8   9   0 4708.59 231.217   1
   9  -9   0 2130.36 121.188   1
  -9  -9   0 1990.89 121.834   1
   9   9   0 2038.88 122.707   1
  10   9   0 6072.27 285.494   1
 -10  -9   0 6246.94 286.288   1
 -10   9   0 5813.97 281.486   1
  10  -9   0 5415.81 280.467   1
 -11   9   0 5420.75 255.258   1
  11  -9   0 4909.35 252.647   1
  12   9   0 634.417 59.9890   1
 -12  -9   0 727.956 62.5876   1
 -12   9   0 557.959 57.5742   1
  12  -9   0 659.393 60.5509   1
 -13  -9   0 504.583 55.7251   1
  13   9   0 814.837 65.9975   1
  14   9   0 112.268 35.0529   1
 -14  -9   0 81.7903 32.9641   1
 -14   9   0 85.4623 28.8047   1
  14  -9   0 47.6366 25.3890   1
  15   9   0-28.4577 26.8200   1
 -15  -9   0 20.7727 26.1032   1
 -15   9   0-6.75814 24.0204   1
  15  -9   0-20.9390 28.1934   1
  16   9   0 268.875 44.0843   1
 -16  -9   0 363.268 46.5629   1
 -16   9   0 407.751 51.5094   1
  16  -9   0 192.627 40.1407   1
  17   9   0 471.817 54.8032   1
 -17  -9   0 448.947 53.4343   1
 -17   9   0 484.855 52.2865   1
  17  -9   0 427.610 52.6707   1
  18   9   0 304.540 47.8459   1
  18  -9   0 256.653 44.9373   1
 -18  -9   0 254.293 42.5879   1
 -18   9   0 249.329 44.3409   1
  19  -9   0 59.1443 31.2974   1
 -19   9   0 28.7427 32.9920   1
 -19  -9   0 21.0556 24.4501   1
  19   9   0 22.7557 29.1439   1
  20  -9   0 22.2184 31.8074   1
 -20   9   0 7.21766 32.2984   1
 -20  -9   0 28.1771 30.2555   1
  20   9   0 48.9090 30.0099   1
  21  -9   0-22.2177 32.2382   1
  21   9   0 13.9424 30.7650   1
 -21   9   0 14.4337 32.6980   1
 -21  -9   0 34.3218 34.8605   1
  22   9   0 6.99567 23.8050   1
 -22  -9   0 6.82978 23.2406   1
  23   9   0-13.6970 33.3346   1
 -23  -9   0-20.1262 32.6546   1
   0  10   0 759.120 58.1589   1
   0 -10   0 644.511 56.0162   1
  -1  10   0 4153.43 218.983   1
   1  10   0 4845.43 223.168   1
  -1 -10   0 4371.61 221.187   1
   1 -10   0 4680.73 223.108   1
  -2  10   0 6514.04 301.256   1
   2  10   0 6322.90 302.269   1
  -2 -10   0 6551.97 302.871   1
   2 -10   0 6241.45 300.204   1
  -3  10   0 5154.75 252.908   1
   3  10   0 5089.93 255.200   1
  -3 -10   0 5125.62 254.842   1
   3 -10   0 5763.90 257.463   1
  -4  10   0 499.964 46.2094   1
   4  10   0 387.197 45.6055   1
  -4 -10   0 453.127 48.6188   1
  -5  10   0 268.436 37.9635   1
   5  10   0 270.057 39.4431   1
  -5 -10   0 297.648 38.7723   1
   5 -10   0 298.919 40.1757   1
   6  10   0 2670.01 140.307   1
  -6 -10   0 2254.93 136.343   1
  -6  10   0 2442.61 136.224   1
   7  10   0 11510.4 498.857   1
  -7 -10   0 10409.1 490.572   1
  -7  10   0 10996.7 491.914   1
   7 -10   0 10622.9 491.497   1
   8  10   0 13807.5 601.507   1
   8 -10   0 13074.8 598.372   1
  -8 -10   0 13614.9 600.820   1
  -8  10   0 13095.5 600.019   1
  -9  10   0 317.851 42.4308   1
   9 -10   0 301.472 41.0164   1
  10 -10   0 2594.83 149.149   1
 -10  10   0 2734.77 150.883   1
  10  10   0 2712.78 152.766   1
 -10 -10   0 2775.00 153.271   1
  11 -10   0 3297.77 177.893   1
 -11  10   0 3302.32 178.056   1
  11  10   0 3424.27 181.400   1
 -11 -10   0 3351.81 180.433   1
  12  10   0 1230.44 88.0004   1
 -12 -10   0 1170.77 86.2120   1
  13 -10   0-13.5277 26.8836   1
 -13  10   0 58.1819 28.5341   1
 -13 -10   0 13.4894 27.6863   1
  13  10   0 6.86462 28.1782   1
  14  10   0 523.881 55.6662   1
  14 -10   0 597.802 58.4894   1
 -14 -10   0 532.793 55.0961   1
 -14  10   0 555.215 55.4463   1
  15 -10   0 179.846 35.0134   1
 -15  10   0 257.911 39.3366   1
  15  10   0 165.513 37.4294   1
  16 -10   0 290.657 44.8941   1
 -16  10   0 338.021 44.0705   1
  16  10   0 311.579 45.8072   1
 -16 -10   0 281.566 42.8134   1
  17 -10   0 417.304 51.2619   1
 -17  10   0 440.963 52.5637   1
  17  10   0 459.228 51.5779   1
 -17 -10   0 435.199 50.4321   1
  18 -10   0 7.27978 29.4033   1
 -18  10   0-7.07831 30.8090   1
 -18 -10   0 13.9669 22.6560   1
  18  10   0-7.30003 23.6831   1
 -19 -10   0-6.70109 27.9253   1
  19  10   0-15.5042 30.2841   1
 -19  10   0 7.11197 27.7834   1
  19 -10   0 7.33441 23.1920   1
 -20  10   0 21.3853 34.3101   1
  20 -10   0 14.6881 30.6139   1
 -21 -10   0 6.85545 27.6945   1
 -21  10   0 21.3234 31.3686   1
 -22 -10   0 26.5516 30.8488   1
  22  10   0 20.3841 29.9985   1
   0  11   0 39.7819 25.0883   1
   0 -11   0-5.78658 24.8452   1
   1  11   0 7972.96 372.322   1
  -1  11   0 7858.96 371.621   1
  -1 -11   0 8076.36 372.163   1
   1 -11   0 8194.47 373.284   1
  -2  11   0 4848.73 220.329   1
  -2 -11   0 4810.35 221.687   1
   2 -11   0 4842.36 220.005   1
  -3  11   0 57.0200 27.3490   1
   3  11   0 121.014 32.4442   1
  -3 -11   0 90.6200 31.4928   1
   3 -11   0 69.8364 29.7589   1
  -4  11   0 2500.31 140.319   1
   4  11   0 2512.17 143.012   1
  -4 -11   0 2482.10 142.573   1
   4 -11   0 2711.38 142.605   1
  -5  11   0 2453.08 141.385   1
  -5 -11   0 2611.30 143.861   1
   5  11   0 2670.03 144.729   1
   5 -11   0 2493.54 142.718   1
  -6 -11   0 11876.7 555.631   1
   6  11   0 12391.0 556.994   1
   6 -11   0 12670.8 555.360   1
   7  11   0 2222.20 130.920   1
  -7 -11   0 2061.13 125.703   1
  -7  11   0 2377.40 130.158   1
   7 -11   0 2099.95 127.620   1
   8  11   0 1688.64 111.717   1
  -8 -11   0 2014.21 115.841   1
  -8  11   0 1844.29 112.647   1
   8 -11   0 1823.07 113.806   1
   9  11   0 932.861 77.2146   1
  -9 -11   0 1024.53 78.4130   1
  -9  11   0 1027.91 78.3342   1
   9 -11   0 1069.22 78.6859   1
  10  11   0 1033.91 77.4744   1
 -10 -11   0 946.897 75.2664   1
  11 -11   0 1414.81 96.5477   1
  11  11   0 1468.57 101.953   1
 -11  11   0 1643.63 99.9102   1
  12  11   0 41.7291 23.7235   1
 -12 -11   0 41.0717 24.3848   1
 -12  11   0 27.0922 31.1200   1
  12 -11   0 47.8047 29.7719   1
 -13  11   0 343.184 49.6726   1
  13 -11   0 431.049 52.2329   1
  14  11   0 7.08231 29.5139   1
 -14 -11   0 33.9965 30.4054   1
 -14  11   0-20.5356 29.3775   1
  14 -11   0-21.1491 30.6843   1
  15  11   0 86.3467 32.0585   1
  15 -11   0 136.193 36.6678   1
 -15 -11   0 97.8519 32.7665   1
 -15  11   0 109.396 35.3504   1
 -16 -11   0 505.810 53.8778   1
  16 -11   0 503.371 55.8580   1
 -16  11   0 577.607 59.3559   1
  16  11   0 532.653 54.9832   1
  17  11   0-14.5370 27.9087   1
 -17 -11   0 28.0640 26.4545   1
 -17  11   0 27.8372 28.5660   1
  17 -11   0 21.8351 25.3302   1
  18  11   0 7.20569 25.6105   1
  18 -11   0-7.28334 25.8864   1
 -18 -11   0-6.94484 25.1924   1
 -18  11   0-35.0322 32.1476   1
 -19  11   0 56.4721 29.5409   1
  19 -11   0 72.6613 28.5141   1
  20  11   0 52.3349 38.0511   1
 -20  11   0 70.9999 36.8708   1
 -20 -11   0 60.1666 31.9035   1
  21  11   0 13.6105 30.8680   1
 -21 -11   0 61.0556 31.1626   1
  22  11   0-6.57470 20.7902   1
 -22 -11   0 13.0738 24.1802   1
   0  12   0 2823.21 152.853   1
   0 -12   0 2702.77 151.349   1
   1  12   0 4953.49 234.108   1
  -1  12   0 4478.92 230.203   1
  -1 -12   0 4437.30 230.067   1
   1 -12   0 4750.26 232.932   1
   2  12   0 5097.35 265.936   1
  -2  12   0 5399.09 267.336   1
  -2 -12   0 5688.41 270.689   1
   2 -12   0 5885.93 270.525   1
  -3  12   0 1433.56 95.3288   1
   3  12   0 1453.00 96.3123   1
  -3 -12   0 1614.38 99.2323   1
  -4  12   0 2934.70 155.975   1
   4  12   0 2817.79 157.102   1
  -4 -12   0 2823.58 157.032   1
   4 -12   0 2845.78 156.420   1
   5 -12   0 88.2644 29.1610   1
   6  12   0 219.870 39.0590   1
  -6 -12   0 200.195 37.5876   1
   6 -12   0 299.785 40.5467   1
  -7 -12   0 2393.58 139.445   1
   7  12   0 2502.95 145.010   1
  -7  12   0 2564.12 142.288   1
   7 -12   0 2380.29 139.194   1
   8  12   0 54.6391 23.2924   1
  -8 -12   0 19.9798 20.5580   1
   9  12   0 54.1868 30.6891   1
  -9 -12   0-6.86847 25.8948   1
  -9  12   0 13.1222 26.9288   1
   9 -12   0-13.5994 27.9077   1
  10  12   0 194.888 38.9901   1
  10 -12   0 171.116 36.0523   1
 -10 -12   0 254.599 41.0691   1
 -10  12   0 173.538 35.5346   1
  11  12   0 285.684 44.9696   1
  11 -12   0 288.876 43.8858   1
 -11 -12   0 352.763 47.4087   1
 -11  12   0 452.374 50.3204   1
  12  12   0 198.544 38.1772   1
 -12  12   0 161.309 36.0223   1
 -12 -12   0 179.909 36.9509   1
  12 -12   0 165.483 34.3655   1
  13  12   0 216.843 38.4025   1
 -13 -12   0 229.706 39.2136   1
 -13  12   0 224.048 41.0334   1
  13 -12   0 203.785 38.5689   1
 -14 -12   0 6.86310 26.3447   1
  14  12   0-7.05140 26.5798   1
  15  12   0 85.4358 33.7752   1
 -15 -12   0 138.829 40.2227   1
 -15  12   0 107.833 35.6573   1
  15 -12   0 101.488 35.1740   1
  16  12   0 72.1282 31.2813   1
 -16 -12   0 126.292 37.6725   1
 -16  12   0 94.6470 37.2440   1
  16 -12   0 139.217 36.7177   1
  17  12   0 71.8320 30.4562   1
 -17 -12   0 13.9560 28.7113   1
 -17  12   0 101.553 34.1662   1
  17 -12   0 14.6928 27.2544   1
 -18  12   0 129.694 38.9544   1
  18 -12   0 58.8536 30.4340   1
  19  12   0 84.9561 36.3499   1
 -19 -12   0 27.0909 34.0758   1
 -19  12   0 7.12912 27.8951   1
  21  12   0-20.6969 24.0083   1
 -21 -12   0-6.61220 22.5054   1
   2  13   0 65.3558 24.2483   1
  -2 -13   0 26.2592 20.8437   1
   3  13   0 1223.28 87.2586   1
  -3 -13   0 1213.58 88.0565   1
   4  13   0 13.2337 24.4791   1
  -4 -13   0 6.62901 24.5241   1
  -5 -13   0 1730.77 113.229   1
   5 -13   0 1632.77 111.139   1
   5  13   0 2023.87 117.606   1
  -5  13   0 2035.97 116.353   1
  -6 -13   0 557.227 54.0933   1
  -6  13   0 516.453 52.6909   1
   6  13   0 405.276 47.6751   1
   6 -13   0 411.390 50.1735   1
  -7 -13   0 675.002 63.8217   1
  -7  13   0 832.668 66.8456   1
   7  13   0 768.411 69.5916   1
   7 -13   0 689.716 63.4789   1
   8  13   0 41.9272 28.5548   1
  -8 -13   0 177.164 37.8938   1
  -8  13   0 126.371 32.2967   1
   8 -13   0 74.7242 30.6852   1
   9  13   0 62.1400 33.2633   1
  -9  13   0 33.8089 26.4649   1
  -9 -13   0 49.0097 33.7292   1
   9 -13   0 13.8546 26.1623   1
 -10  13   0 584.918 57.7251   1
  10 -13   0 248.901 44.9654   1
 -11  13   0 76.1250 30.3202   1
  11  13   0 105.632 33.2880   1
 -11 -13   0 63.1601 29.0059   1
  11 -13   0 86.0695 32.2605   1
 -12  13   0 14.0237 30.0953   1
  12 -13   0 21.5716 29.0453   1
  12  13   0-7.15282 25.4232   1
 -12 -13   0 13.8749 28.4715   1
  13  13   0-7.03618 27.0115   1
  13 -13   0 7.22135 28.6951   1
 -13  13   0 14.2658 31.8992   1
 -13 -13   0 20.9765 26.8426   1
  14 -13   0 7.22675 26.2192   1
 -14  13   0 21.6742 29.1869   1
  15  13   0 168.402 36.8803   1
 -15 -13   0 159.040 37.3934   1
  15 -13   0 223.358 43.2176   1
 -15  13   0 249.189 43.2876   1
  16 -13   0 7.26142 28.3698   1
 -16 -13   0 27.7584 27.5761   1
  16  13   0-7.14986 25.9365   1
 -16  13   0 7.24819 32.4151   1
 -17  13   0-7.27163 26.8976   1
  17 -13   0 7.30729 25.4223   1
  18  13   0-14.1166 28.5092   1
 -18 -13   0 6.78742 27.4151   1
 -18  13   0-7.26796 35.7595   1
  20  13   0-6.97835 30.3770   1
 -20 -13   0 25.7296 31.6511   1
   0  14   0 158.341 31.5502   1
   0 -14   0 118.112 28.7471   1
   1 -14   0 516.620 51.9577   1
  -1  14   0 424.793 48.4653   1
   1  14   0 542.052 55.0327   1
  -2 -14   0 33.8294 26.4313   1
  -2  14   0-13.0887 25.5658   1
   2  14   0 6.78692 27.4125   1
   2 -14   0-13.3893 22.2552   1
  -3 -14   0 20.4628 26.6467   1
  -3  14   0 13.1342 27.3673   1
   3  14   0 6.79933 25.6301   1
   3 -14   0-26.9716 26.3419   1
  -4 -14   0 429.481 49.4904   1
  -4  14   0 411.600 48.6061   1
   4  14   0 420.104 50.4421   1
   4 -14   0 451.896 50.7139   1
  -5 -14   0-20.4390 27.0708   1
  -5  14   0-13.2781 28.0832   1
   5  14   0 13.6372 27.5408   1
   5 -14   0 6.70341 29.1775   1
  -6 -14   0 320.882 44.9975   1
  -6  14   0 318.996 43.8658   1
   6  14   0 297.255 45.3059   1
   6 -14   0 348.095 45.4835   1
  -7 -14   0 133.728 34.5400   1
  -7  14   0 87.0196 33.5384   1
   7  14   0 199.418 42.3238   1
   7 -14   0 200.554 40.0077   1
  -8  14   0 251.078 40.8050   1
   8 -14   0 361.045 44.8840   1
   9  14   0 49.0396 30.0773   1
   9 -14   0 35.1898 30.2159   1
  -9  14   0 20.5715 29.4402   1
  -9 -14   0-21.1711 29.4200   1
  10 -14   0 304.691 44.4912   1
  10  14   0 306.363 42.2556   1
 -10  14   0 292.926 47.4994   1
 -10 -14   0 365.315 43.8512   1
  11  14   0 226.614 43.9157   1
 -11 -14   0 268.748 45.0450   1
  12 -14   0 7.37462 26.7600   1
  12  14   0 7.13086 23.7180   1
 -12  14   0 42.8120 28.8301   1
 -12 -14   0 20.9397 22.0845   1
  13 -14   0 7.42586 26.9350   1
  13  14   0 21.0914 26.0060   1
 -13  14   0 7.15202 27.4542   1
 -13 -14   0-20.9593 30.8288   1
  14 -14   0-14.7943 31.7549   1
 -14 -14   0 20.7325 30.0890   1
 -14  14   0 57.4671 34.1790   1
  14  14   0 6.96405 29.4668   1
  15  14   0 27.9084 35.4666   1
 -15 -14   0 47.7517 31.3397   1
  16  14   0 49.1950 33.4430   1
 -16 -14   0-13.6528 30.9385   1
  16 -14   0 7.36714 26.7364   1
 -16  14   0 43.5342 30.2496   1
 -17 -14   0-20.3319 30.3075   1
 -17  14   0 51.0584 35.0991   1
  17  14   0-34.7296 34.1750   1
 -18 -14   0 33.3356 29.5539   1
  18  14   0 103.289 38.7953   1
 -19 -14   0 6.49308 25.3689   1
  19  14   0 13.5104 27.7239   1
   0 -15   0-13.5562 31.4846   1
   0  15   0 6.83087 29.7322   1
  -1 -15   0 236.259 37.9055   1
   1 -15   0 251.180 40.5389   1
  -1  15   0 248.953 40.2048   1
   1  15   0 289.475 40.5018   1
  -2  15   0 574.119 59.0761   1
   2  15   0 667.582 61.5751   1
   2 -15   0 496.423 54.7200   1
  -3  15   0 26.9332 22.4841   1
   3 -15   0 41.5519 25.2086   1
   3  15   0 111.389 35.0537   1
  -3 -15   0 48.9633 31.7593   1
  -4  15   0-13.5414 28.2190   1
   4 -15   0 34.7605 27.1626   1
  -5  15   0 6.84443 29.8074   1
   5 -15   0 41.7234 30.7009   1
  -6  15   0 329.698 44.5745   1
   6 -15   0 234.847 37.8166   1
   6  15   0 208.637 40.9261   1
  -7  15   0-6.84701 30.6204   1
   7 -15   0-6.98884 28.2299   1
   7  15   0-7.47304 30.6684   1
  -7 -15   0 47.3578 30.6510   1
   8  15   0 179.014 34.3138   1
  -8 -15   0 139.649 32.3232   1
   9 -15   0 92.6815 31.6479   1
  -9  15   0 62.5924 30.8820   1
  -9 -15   0 85.1717 36.5711   1
   9  15   0 91.5973 35.5803   1
 -10  15   0 330.071 48.2407   1
  10  15   0 306.992 45.8623   1
 -10 -15   0 288.629 41.6847   1
 -11  15   0 169.560 36.5321   1
  11  15   0 120.219 33.9531   1
 -11 -15   0 197.746 38.6148   1
  11 -15   0 173.433 35.8348   1
 -12  15   0 192.876 39.8325   1
  12  15   0 197.982 42.0248   1
 -12 -15   0 167.052 41.3901   1
  12 -15   0 159.630 35.7068   1
 -13  15   0 172.245 38.0172   1
  13  15   0 160.386 39.9599   1
  13 -15   0 80.8749 32.5560   1
 -13 -15   0 159.382 37.7582   1
 -14  15   0 93.9314 36.1385   1
  14 -15   0 88.9845 36.2888   1
 -15  15   0 43.3771 33.1941   1
 -15 -15   0 6.63320 29.2980   1
  15  15   0 13.8189 29.2549   1
  15 -15   0 74.8392 33.4917   1
 -16 -15   0-6.67597 31.3870   1
  16  15   0 20.5672 31.4553   1
 -17 -15   0-13.2491 30.7739   1
  17  15   0-6.81017 30.0536   1
   0  16   0 125.616 34.7261   1
   0 -16   0 219.697 37.4242   1
   1  16   0 339.022 45.2411   1
  -1  16   0 407.899 50.9771   1
   1 -16   0 276.181 44.6131   1
  -1 -16   0 359.058 45.9704   1
   2  16   0 499.360 58.1269   1
  -2  16   0 589.283 59.1803   1
  -2 -16   0 499.181 56.2681   1
   2 -16   0 471.793 53.8062   1
  -3  16   0 82.9418 33.4619   1
   3 -16   0 83.1853 32.7968   1
   3  16   0 84.3313 33.6316   1
  -3 -16   0 98.5698 32.9101   1
  -4  16   0 460.597 53.8717   1
   4 -16   0 452.715 54.9989   1
   4  16   0 486.726 54.1439   1
  -4 -16   0 427.189 52.3430   1
  -5  16   0 6.91569 25.6037   1
   5 -16   0 42.5911 26.7792   1
   5  16   0 35.3742 32.8804   1
  -5 -16   0 21.2930 32.5821   1
  -6  16   0 174.669 40.6537   1
   6 -16   0 205.864 40.6345   1
   6  16   0 210.668 38.7830   1
  -6 -16   0 155.685 32.9821   1
  -7  16   0 84.3153 32.1230   1
   7 -16   0 148.168 34.6057   1
  -7 -16   0 148.170 34.8167   1
   8 -16   0 21.2536 27.6903   1
  -8  16   0 20.9458 29.5464   1
  -9  16   0 97.4568 34.5276   1
  -9 -16   0 78.2600 28.6045   1
   9  16   0 91.2076 28.6728   1
 -10  16   0-6.97872 27.7521   1
  10  16   0 49.7360 30.5143   1
 -10 -16   0 28.0229 29.2168   1
  10 -16   0 36.2556 28.3496   1
 -11  16   0 240.201 43.5756   1
 -11 -16   0 168.087 39.1472   1
  11 -16   0 231.650 42.0408   1
 -12  16   0 156.058 38.6569   1
  12  16   0 202.698 40.4070   1
 -12 -16   0 185.769 40.1123   1
  12 -16   0 224.575 41.4912   1
 -13  16   0 14.1996 28.2214   1
  13  16   0 27.6819 30.5480   1
 -13 -16   0 13.6229 30.4704   1
  13 -16   0 21.8544 24.8001   1
 -14 -16   0 67.2579 32.0627   1
 -14  16   0 49.8199 35.4574   1
  14  16   0 33.7835 29.4834   1
 -15 -16   0-6.49381 27.4739   1
  15  16   0-20.1868 28.0467   1
 -16 -16   0 12.9606 23.0403   1
  16  16   0 19.9402 21.5744   1
   0  17   0 7.09713 27.7289   1
   0 -17   0 14.2510 27.3557   1
  -1  17   0 246.572 42.4694   1
   1  17   0 206.467 40.6581   1
  -1 -17   0 249.526 42.9483   1
   1 -17   0 288.327 44.4947   1
   2  17   0-7.10372 27.2957   1
  -2  17   0 34.9105 33.6197   1
   2 -17   0 62.8491 33.6252   1
  -2 -17   0 35.6259 30.6035   1
   3  17   0 864.429 73.8717   1
  -3  17   0 803.992 71.8860   1
  -3 -17   0 799.017 72.4183   1
   3 -17   0 1038.94 76.7365   1
   4 -17   0 98.1845 35.1659   1
   4  17   0 77.4414 34.5520   1
  -4 -17   0 147.251 36.2470   1
  -4  17   0 104.901 38.2286   1
   5 -17   0 171.683 34.3364   1
  -5  17   0 243.356 38.7247   1
   6 -17   0 14.3854 28.6131   1
   6  17   0 29.4926 33.8570   1
  -6 -17   0 41.5776 31.4243   1
  -6  17   0 48.7945 31.6101   1
   7 -17   0 121.877 35.3122   1
  -7  17   0 154.940 38.6322   1
   8  17   0 7.05913 28.0581   1
  -8 -17   0 28.0194 30.0718   1
  -9  17   0-7.04270 33.8895   1
   9  17   0-6.94704 27.1395   1
   9 -17   0 7.10847 30.0689   1
  -9 -17   0 21.1416 30.6739   1
 -10  17   0 77.3417 32.3087   1
  10 -17   0 7.13221 24.8783   1
 -11  17   0 6.98167 28.2338   1
  11  17   0-6.90423 28.8058   1
 -11 -17   0 27.5124 29.5519   1
 -12  17   0-13.9462 28.6152   1
 -12 -17   0 6.73829 30.5265   1
  12  17   0-6.88618 33.1359   1
  12 -17   0 14.4883 32.8181   1
 -14 -17   0 85.2529 33.4930   1
  14  17   0 85.6455 30.4377   1
   0  18   0 242.957 45.6147   1
   0 -18   0 278.240 45.2508   1
   1  18   0-14.1962 30.0323   1
  -1  18   0-14.1745 26.7237   1
   1 -18   0-21.4377 27.9242   1
  -1 -18   0-14.2353 29.6691   1
  -2  18   0 331.923 49.4392   1
   2 -18   0 253.758 44.0318   1
  -2 -18   0 219.189 38.0782   1
   3  18   0 49.4342 29.4744   1
  -3  18   0 63.0093 30.9356   1
   3 -18   0 69.6134 33.1547   1
  -3 -18   0-14.0176 25.4740   1
   4  18   0 49.1728 31.8593   1
  -4  18   0 13.8926 26.2266   1
  -4 -18   0 14.0312 30.5727   1
   4 -18   0 63.3212 27.0489   1
   5 -18   0-7.03701 25.0086   1
   5  18   0 14.4011 31.7732   1
  -5 -18   0-21.1682 32.7755   1
  -5  18   0 13.9842 29.5762   1
   6 -18   0 178.285 35.6062   1
   6  18   0 176.779 42.4864   1
  -6 -18   0 183.288 38.0232   1
  -6  18   0 216.185 38.0192   1
   7 -18   0 21.5211 28.5047   1
  -7  18   0-6.97193 29.4920   1
   8 -18   0 179.177 41.0824   1
  -8  18   0 154.098 40.5068   1
   8  18   0 159.634 36.5155   1
  -8 -18   0 262.749 39.3735   1
  -9  18   0 84.4648 34.6611   1
   9  18   0 27.5797 26.0298   1
   9 -18   0 35.7409 29.3688   1
  -9 -18   0 13.6744 22.7746   1
 -10 -18   0-6.80354 27.0331   1
  10  18   0 13.7744 28.2630   1
 -11  18   0 97.6994 34.9468   1
 -12 -18   0 19.6922 28.2049   1
  12  18   0 46.9564 32.6728   1
 -13 -18   0 51.8757 22.0843   1
  13  18   0-6.52534 20.6556   1
   0  19   0-14.0649 30.6103   1
   0 -19   0 28.5226 28.8019   1
   1  19   0 133.376 37.5904   1
  -1  19   0 162.960 36.8719   1
   1 -19   0 169.460 37.4555   1
  -1 -19   0 119.540 34.4027   1
  -2  19   0 14.0844 32.3100   1
   2 -19   0-21.2926 30.8929   1
  -3  19   0 63.1466 35.3735   1
   3 -19   0 70.0117 34.1841   1
  -4  19   0 20.7680 33.6887   1
   4  19   0-14.0169 30.5058   1
   4 -19   0 13.8998 30.2509   1
  -4 -19   0 7.03170 28.4022   1
   5  19   0 7.15534 28.9533   1
  -5  19   0 34.4771 32.8477   1
   5 -19   0 55.8307 30.4261   1
  -5 -19   0 68.7391 29.9702   1
   6  19   0 44.0891 33.3196   1
  -6 -19   0 26.1818 28.9173   1
   7 -19   0 253.027 44.3176   1
   7  19   0 283.993 41.3392   1
  -7 -19   0 256.582 39.7720   1
  -7  19   0 227.286 44.3348   1
  -8  19   0 68.8014 30.1821   1
   8 -19   0 113.076 32.2375   1
  -9 -19   0 19.9752 28.9944   1
  -9  19   0-6.86848 27.7557   1
   9  19   0 53.9927 30.9773   1
 -10 -19   0 112.794 30.4514   1
  10  19   0 120.145 30.2441   1
   0 -20   0 76.5211 32.3325   1
   0  20   0 173.065 39.5614   1
  -1 -20   0 48.1084 24.9442   1
   1 -20   0 35.0857 33.3923   1
  -1  20   0-27.6826 34.4301   1
   1  20   0 13.6657 27.1640   1
  -2 -20   0 129.118 34.4486   1
   2 -20   0 97.3146 34.4936   1
   2  20   0 95.7359 36.0530   1
  -2  20   0 104.616 38.4610   1
  -3 -20   0 13.7242 31.8816   1
   3 -20   0 34.9135 28.2112   1
   3  20   0 20.4264 32.7704   1
  -3  20   0-6.92832 29.7418   1
   4 -20   0 130.769 35.1778   1
  -4  20   0 172.437 37.6553   1
  -5 -20   0 13.0839 28.1115   1
   5 -20   0 34.1323 30.9581   1
  -5  20   0 81.5968 37.9152   1
   5  20   0 14.1961 31.3527   1
   6 -20   0 95.6668 30.6560   1
  -6 -20   0 32.5397 29.2057   1
  -6  20   0 54.1822 30.3860   1
   6  20   0 34.6131 32.2491   1
  -7 -20   0 46.2751 26.7717   1
   7  20   0 46.6464 28.6651   1
   0 -21   0-40.2151 35.3974   1
   0  21   0 40.0691 37.5257   1
   1 -21   0 20.3471 34.8038   1
  -1 -21   0-6.63836 31.5931   1
  -1  21   0 20.2529 35.6661   1
   1  21   0 60.2060 35.3420   1
  -2 -21   0 178.394 40.0916   1
   2 -21   0 198.363 39.3327   1
  -2  21   0 128.190 37.5574   1
   2  21   0 132.454 41.8708   1
   3 -21   0-6.76988 29.8742   1
  -3  21   0-6.79407 31.9424   1
  26   0  -1-14.2238 32.2529   1
 -26   0   1-56.2203 36.4369   1
  25   0  -1 7.29547 31.3114   1
 -25   0   1 7.19234 35.3883   1
  24   0  -1 36.9152 35.1257   1
 -24   0   1-7.19602 33.4307   1
  22   0  -1-7.31637 32.7191   1
 -22   0   1-7.16243 31.6065   1
  21   0  -1-14.2605 28.8088   1
 -21   0   1-21.4363 32.3795   1
 -20   0   1 35.4831 30.4851   1
  20   0  -1 27.6761 27.9772   1
 -19   0   1 13.5268 24.5385   1
  19   0  -1 13.9252 27.2058   1
 -18   0   1 6.52109 21.1696   1
  18   0  -1 34.3221 25.4028   1
  16   0  -1 19.2762 28.7447   1
 -15   0   1-11.7487 27.9466   1
  15   0  -1-6.17995 24.9637   1
 -14   0   1 11.1424 22.5024   1
  14   0  -1-17.7605 22.3160   1
 -13   0   1-10.4315 19.6634   1
  13   0  -1-5.61162 19.5261   1
 -12   0   1-14.5796 17.9765   1
  12   0  -1 26.2797 22.8769   1
 -11   0   1 23.0369 18.9097   1
  11   0  -1-9.48496 20.6444   1
 -10   0   1 4.22357 18.3843   1
  10   0  -1-13.1037 18.4768   1
  -9   0   1 26.7837 17.9968   1
   9   0  -1-3.93006 19.3441   1
  -8   0   1 6.84103 14.2619   1
   8   0  -1 17.4592 17.1866   1
  -7   0   1-2.99059 15.0327   1
   7   0  -1-9.17173 14.5455   1
  -6   0   1-2.49854 14.3873   1
   6   0  -1-5.13350 16.0183   1
  -5   0   1 14.2836 13.8087   1
   5   0  -1-2.05284 12.6382   1
  -4   0   1 28.6707 11.9086   1
   4   0  -1-1.59822 12.2818   1
  -3   0   1-5.30961 7.89391   1
   3   0  -1 4.79968 9.69315   1
   1   0   1-1.77285 8.15955   1
  -1   0  -1-1.72199 7.97458   1
   2   0   1 5.51209 10.2931   1
  -2   0  -1 1.33938 9.95721   1
   3   0   1-16.7506 11.6944   1
  -3   0  -1 9.05979 11.3853   1
   4   0   1-7.01525 17.0526   1
  -4   0  -1-11.3829 16.9273   1
   6   0   1-9.82082 14.6419   1
  -6   0  -1-3.16537 13.7805   1
   7   0   1-3.70141 16.5521   1
  -7   0  -1 3.59082 15.6293   1
   8   0   1 4.12492 17.1896   1
  -8   0  -1-4.00363 17.4261   1
   9   0   1-9.28346 19.0723   1
  -9   0  -1 64.3784 21.5922   1
  10   0   1 5.05789 18.3457   1
 -10   0  -1-4.63473 17.1437   1
  12   0   1-22.8916 23.1179   1
 -12   0  -1 5.35996 25.2016   1
  13   0   1 5.98857 23.3950   1
 -13   0  -1-11.3844 20.6467   1
  14   0   1-6.22031 27.8235   1
 -14   0  -1 36.0454 26.5167   1
  15   0   1-6.45220 20.9324   1
 -15   0  -1 6.23049 18.6355   1
  16   0   1 46.9680 28.8513   1
 -16   0  -1 38.2439 30.0193   1
  17   0   1-6.84140 22.7448   1
 -17   0  -1-6.59687 21.4035   1
  18   0   1 13.7216 25.3844   1
  19   0   1-6.87330 30.3341   1
 -19   0  -1 35.7724 34.0380   1
  20   0   1 14.3057 20.1054   1
 -20   0  -1 14.1559 23.5370   1
  21   0   1-29.2940 34.4305   1
 -21   0  -1 21.3287 33.0244   1
  22   0   1 7.33375 30.5757   1
 -22   0  -1 35.4759 33.3695   1
  23   0   1-29.1428 33.4353   1
 -23   0  -1-7.14834 31.1227   1
  24   0   1 14.3937 30.4426   1
 -24   0  -1-7.09989 30.4709   1
  26   0   1 6.81098 23.6978   1
 -26   0  -1-20.0388 26.0962   1
  26   1  -1 7.15918 30.2844   1
 -26  -1   1-20.9379 32.8132   1
 -26   1   1-6.86608 28.1775   1
  25   1  -1-7.26531 27.8903   1
 -25  -1   1 21.0204 30.0726   1
  24   1  -1 7.23564 26.7771   1
  24  -1  -1 29.2655 31.8556   1
 -24   1   1 43.3683 35.1836   1
 -24  -1   1 7.12091 29.2332   1
  23   1  -1-7.11762 30.5481   1
  22   1  -1 35.9257 30.4488   1
  22  -1  -1 44.3210 26.3167   1
 -22  -1   1 64.0227 35.4263   1
 -22   1   1 36.3568 27.9729   1
  21   1  -1 21.8185 26.9043   1
  21  -1  -1-7.32967 30.0805   1
 -21  -1   1 20.7434 28.3767   1
 -21   1   1-7.11595 30.5416   1
  20   1  -1 207.877 38.6905   1
  20  -1  -1 187.601 37.5008   1
 -20  -1   1 192.319 36.4691   1
 -20   1   1 173.898 38.9255   1
  19   1  -1 359.612 47.5941   1
  19  -1  -1 285.695 44.8528   1
 -19  -1   1 265.637 45.2977   1
 -19   1   1 349.635 48.9693   1
  18   1  -1 161.207 39.5345   1
  18  -1  -1 194.724 35.6874   1
 -18  -1   1 176.895 36.7572   1
 -18   1   1 215.222 36.4031   1
  17  -1  -1 44.5202 26.5915   1
 -17   1   1 59.5625 30.0592   1
  16   1  -1 225.527 39.6388   1
  16  -1  -1 167.728 36.7992   1
 -16  -1   1 346.412 43.1921   1
 -16   1   1 393.240 45.4201   1
  15  -1  -1 1005.03 75.6078   1
  15   1  -1 1150.05 78.6652   1
 -15   1   1 939.803 73.2551   1
 -15  -1   1 936.346 73.1118   1
  14   1  -1 660.796 57.2501   1
 -14  -1   1 628.718 56.6196   1
 -14   1   1 622.244 56.7297   1
  13   1  -1 9727.04 442.634   1
  13  -1  -1 9242.24 441.683   1
 -13  -1   1 10192.9 443.195   1
 -13   1   1 9728.24 442.158   1
  12   1  -1 10.4810 21.1712   1
  12  -1  -1 15.2129 19.8150   1
 -12  -1   1-10.2642 20.0537   1
 -12   1   1 29.3825 22.4723   1
  11  -1  -1 160.029 27.5988   1
  11   1  -1 219.091 31.7844   1
 -11   1   1 213.666 29.0735   1
 -11  -1   1 166.370 27.8503   1
  10   1  -1 757.415 56.3024   1
  10  -1  -1 816.418 57.6673   1
 -10  -1   1 734.650 56.1294   1
 -10   1   1 783.999 55.6224   1
   9   1  -1 5281.57 253.537   1
   9  -1  -1 5657.87 255.364   1
  -9  -1   1 5576.56 255.228   1
  -9   1   1 5442.75 253.054   1
   8   1  -1 15653.6 697.121   1
   8  -1  -1 17570.6 695.895   1
  -8  -1   1 15700.4 694.054   1
  -8   1   1 15338.6 692.120   1
   7   1  -1 8934.32 383.699   1
  -7  -1   1 8337.01 380.810   1
   6   1  -1 106481. 4528.38   1
   6  -1  -1 107470. 4527.29   1
  -6  -1   1 102782. 4527.04   1
  -6   1   1 113555. 4526.50   1
   5   1  -1 27295.7 1274.04   1
  -5   1   1 30764.6 1271.81   1
   5  -1  -1 32920.3 1272.89   1
  -5  -1   1 28816.1 1273.69   1
   4  -1  -1 32437.7 1302.04   1
  -4   1   1 30665.3 1301.27   1
  -4  -1   1 31436.9 1302.88   1
   4   1  -1 28669.8 1302.63   1
   3  -1  -1 116064. 4971.56   1
  -3   1   1 129679. 4971.96   1
  -3  -1   1 125140. 4973.88   1
   2  -1  -1 5265.61 223.760   1
  -2  -1   1 4877.99 225.377   1
   2   1  -1 5032.67 225.892   1
  -2   1   1 5561.78 223.526   1
   1   1  -1 35571.7 1454.47   1
  -1  -1   1 33665.9 1454.18   1
   0  -1   1 2677.34 119.049   1
   0   1  -1 2641.60 118.895   1
   0   1   1 2686.53 117.895   1
   0  -1  -1 2823.15 118.150   1
   1  -1   1 469.300 27.1633   1
  -1   1  -1 472.253 27.2092   1
  -1  -1  -1 491.869 27.3568   1
   1   1   1 476.744 26.8640   1
   2   1   1 6579.99 279.221   1
   2  -1   1 6169.78 278.455   1
  -2  -1  -1 6542.89 278.730   1
  -2   1  -1 6382.14 278.880   1
   3   1   1 228605. 9248.69   1
   3  -1   1 214277. 9247.06   1
  -3  -1  -1 208357. 9246.83   1
  -3   1  -1 232208. 9247.70   1
   4   1   1 48814.0 1904.34   1
   4  -1   1 41037.4 1900.78   1
  -4  -1  -1 45225.1 1902.38   1
  -4   1  -1 46059.7 1903.33   1
   6   1   1 37326.9 1655.29   1
   6  -1   1 38094.2 1654.95   1
  -6  -1  -1 42549.2 1657.76   1
  -6   1  -1 38485.5 1654.51   1
   7   1   1 3637.74 183.022   1
   7  -1   1 4027.06 183.678   1
  -7  -1  -1 4089.22 184.842   1
  -7   1  -1 3564.87 181.432   1
   8   1   1 2979.76 150.768   1
   8  -1   1 3127.08 151.154   1
  -8  -1  -1 2834.01 148.883   1
  -8   1  -1 2980.65 148.950   1
   9   1   1 11145.0 499.862   1
   9  -1   1 11677.6 499.704   1
  -9  -1  -1 10285.6 499.989   1
  -9   1  -1 11746.0 498.446   1
  10   1   1 846.099 61.3324   1
  10  -1   1 863.286 61.9481   1
 -10  -1  -1 809.621 60.0542   1
 -10   1  -1 696.560 56.3391   1
  12   1   1 2492.89 136.242   1
  12  -1   1 2442.64 135.295   1
 -12  -1  -1 2420.37 135.012   1
 -12   1  -1 2451.97 134.006   1
  13  -1   1 5.86066 21.3187   1
  13   1   1 59.5913 29.3640   1
 -13  -1  -1 35.0662 26.8627   1
 -13   1  -1 62.6238 25.5097   1
  14   1   1 521.883 52.8187   1
  14  -1   1 398.957 45.5379   1
 -14   1  -1 491.955 51.3198   1
 -14  -1  -1 383.758 47.2489   1
  15  -1   1 1613.09 102.140   1
  15   1   1 1582.12 103.235   1
 -15   1  -1 1659.11 103.892   1
 -15  -1  -1 1535.01 101.471   1
  16   1   1 123.296 33.0922   1
 -16  -1  -1 44.8267 29.1606   1
 -16   1  -1 46.0253 32.8322   1
  17   1   1 41.6340 25.7799   1
  17  -1   1 40.9676 28.1227   1
 -17  -1  -1 66.6394 28.7008   1
 -17   1  -1 80.6102 30.5275   1
  18   1   1 14.0625 25.5664   1
  18  -1   1 70.8175 29.5660   1
 -18  -1  -1 33.9613 31.2146   1
 -18   1  -1 48.1271 28.2707   1
  19  -1   1 21.6392 30.0590   1
 -19   1  -1-20.9484 26.8044   1
  20   1   1-21.5166 28.9837   1
  20  -1   1-7.30719 32.2573   1
 -20  -1  -1-6.96753 28.1575   1
 -20   1  -1-56.9865 33.8982   1
  21   1   1-7.02099 24.9525   1
  21  -1   1 7.34763 30.6203   1
 -21  -1  -1 28.8032 27.6418   1
 -21   1  -1-7.23072 27.7567   1
  22  -1   1 21.9355 33.1276   1
  22   1   1 21.3944 25.3480   1
 -22  -1  -1-7.14228 28.8510   1
 -22   1  -1 7.21338 33.0979   1
  23  -1   1 28.6883 28.0520   1
  23   1   1 43.2407 26.1764   1
 -23   1  -1 21.5040 28.9845   1
 -23  -1  -1 35.2721 29.4300   1
  24   1   1 7.17823 23.8645   1
  24  -1   1 7.12652 33.1040   1
 -24  -1  -1-6.94719 24.6910   1
 -24   1  -1 34.9267 37.2385   1
  25  -1   1-6.98593 31.2528   1
 -25   1  -1-33.7496 28.5658   1
  26  -1   1 6.74250 21.8741   1
  26   1   1 6.86316 30.2845   1
 -26   1  -1-13.1451 25.6761   1
 -26  -1  -1 6.77181 35.0820   1
  25   2  -1-20.9210 30.3548   1
 -25  -2   1 7.11040 28.2535   1
  24   2  -1 21.2355 31.7050   1
  24  -2  -1-7.27514 32.1528   1
 -24  -2   1 106.713 39.0052   1
 -24   2   1 49.2089 31.8981   1
  23   2  -1 21.9440 26.0805   1
 -23  -2   1 76.4757 31.1611   1
  22   2  -1 29.2097 32.6596   1
  22  -2  -1 7.30312 29.5021   1
 -22  -2   1 27.9916 31.7070   1
 -22   2   1-14.3172 32.8480   1
  21   2  -1-7.30449 30.8982   1
  21  -2  -1-7.20184 33.0427   1
 -21  -2   1 7.01470 27.8724   1
 -21   2   1-14.3428 30.7781   1
  20  -2  -1 43.1709 30.4970   1
 -20   2   1 49.6920 33.0315   1
  19   2  -1 108.203 32.2672   1
  19  -2  -1 141.761 38.8403   1
 -19  -2   1 108.180 30.6945   1
 -19   2   1 167.357 38.8866   1
  18   2  -1 475.512 53.3303   1
  18  -2  -1 379.125 47.4008   1
 -18  -2   1 341.278 44.1188   1
 -18   2   1 317.882 46.0879   1
  17   2  -1 733.458 65.7302   1
  17  -2  -1 775.958 65.7795   1
 -17  -2   1 627.995 62.3140   1
 -17   2   1 684.398 62.3194   1
  16  -2  -1 19.2834 24.6875   1
 -16  -2   1 44.3653 32.8444   1
 -16   2   1 6.21974 22.5749   1
  15   2  -1 525.229 53.1639   1
  15  -2  -1 399.195 46.7516   1
 -15  -2   1 533.107 52.6363   1
 -15   2   1 509.219 51.1348   1
  14   2  -1 15846.0 726.636   1
  14  -2  -1 15977.8 724.985   1
 -14  -2   1 16638.7 726.934   1
 -14   2   1 17402.6 727.896   1
  13   2  -1 698.427 58.1345   1
 -13  -2   1 786.725 59.5862   1
 -13   2   1 612.913 56.8810   1
  12  -2  -1 2445.72 132.148   1
 -12   2   1 2381.04 130.662   1
  11   2  -1 2056.19 117.600   1
  11  -2  -1 2160.88 115.761   1
 -11  -2   1 1995.01 116.983   1
 -11   2   1 2158.43 116.232   1
  10   2  -1 17536.5 739.312   1
  10  -2  -1 17646.5 735.295   1
 -10  -2   1 15733.4 732.931   1
 -10   2   1 16721.4 733.947   1
   9   2  -1 9644.18 475.094   1
   9  -2  -1 10973.5 475.443   1
  -9  -2   1 10932.2 477.914   1
  -9   2   1 11411.0 475.431   1
   8   2  -1 940.356 60.4177   1
   8  -2  -1 933.146 58.6185   1
  -8  -2   1 914.331 59.3603   1
  -8   2   1 773.936 56.5664   1
   7   2  -1 16252.4 719.453   1
  -7   2   1 16748.0 717.640   1
   7  -2  -1 16837.3 717.656   1
  -7  -2   1 16740.0 719.519   1
  -6   2   1 14891.5 616.658   1
   6   2  -1 13450.2 616.768   1
   6  -2  -1 14473.9 616.175   1
   5   2  -1 160.612 22.0433   1
   5  -2  -1 164.402 20.5599   1
  -5  -2   1 202.860 23.1453   1
  -5   2   1 205.394 21.4407   1
   4  -2  -1 324138. 13922.4   1
  -4  -2   1 313541. 13924.6   1
  -4   2   1 356333. 13922.2   1
   4   2  -1 330530. 13924.6   1
   3  -2  -1 64080.0 2767.12   1
  -3  -2   1 64620.3 2770.10   1
   3   2  -1 65769.8 2770.12   1
  -3   2   1 68743.4 2767.79   1
  -2  -2   1 74442.4 3259.61   1
   2  -2  -1 77567.3 3256.73   1
  -2   2   1 79284.4 3256.56   1
   2   2  -1 78158.7 3259.27   1
   1   2  -1 16189.6 672.073   1
  -1   2   1 15962.0 669.951   1
  -1  -2   1 15128.0 671.469   1
   1  -2  -1 15996.8 670.268   1
   0  -2  -1 43104.7 1873.70   1
   0  -2   1 47114.5 1875.81   1
   0   2  -1 40600.8 1874.94   1
   0   2   1 47508.0 1874.20   1
   1  -2   1 5039.88 221.697   1
  -1   2  -1 4673.82 221.149   1
  -1  -2  -1 5187.12 221.717   1
   1   2   1 5320.43 221.941   1
   2  -2   1 65265.0 2762.93   1
  -2   2  -1 66707.6 2763.05   1
  -2  -2  -1 65021.5 2763.40   1
   2   2   1 65675.0 2763.16   1
   3  -2   1 3275.51 144.955   1
  -3   2  -1 3003.75 143.260   1
   3   2   1 3069.83 144.941   1
  -3  -2  -1 3129.33 144.671   1
  -4  -2  -1 61661.3 2698.58   1
   4   2   1 65911.2 2700.23   1
  -4   2  -1 64200.7 2698.80   1
   4  -2   1 64535.9 2698.94   1
  -5  -2  -1 39.5847 17.4616   1
   5   2   1 34.3275 17.3100   1
   6   2   1 31326.6 1278.59   1
   6  -2   1 31321.7 1277.54   1
  -6  -2  -1 31869.7 1278.37   1
   7   2   1 33581.1 1354.86   1
   7  -2   1 30819.5 1351.68   1
  -7  -2  -1 30699.4 1352.00   1
  -7   2  -1 31847.5 1351.71   1
   8   2   1 47.7707 20.8552   1
   8  -2   1 12.6381 18.4072   1
  -8   2  -1 8.15216 16.8046   1
   9   2   1 20219.4 876.483   1
   9  -2   1 19779.1 874.963   1
  -9  -2  -1 20361.2 876.478   1
  -9   2  -1 20440.6 874.808   1
  10   2   1 18671.8 835.510   1
  10  -2   1 18438.0 835.289   1
 -10  -2  -1 19711.8 837.914   1
 -10   2  -1 20070.4 836.915   1
  11   2   1 2138.23 122.424   1
 -11  -2  -1 2166.10 121.311   1
  12   2   1 807.676 65.5662   1
  12  -2   1 742.337 62.8153   1
 -12  -2  -1 835.593 65.8542   1
 -12   2  -1 977.766 67.9464   1
  13   2   1 2838.50 158.061   1
  13  -2   1 2942.45 159.119   1
 -13  -2  -1 3048.16 160.501   1
 -13   2  -1 2968.17 158.475   1
  14   2   1 551.910 53.6468   1
  14  -2   1 432.551 49.0577   1
 -14  -2  -1 462.444 51.5957   1
 -14   2  -1 521.350 52.3650   1
  15   2   1 663.755 58.5482   1
  15  -2   1 718.443 62.5443   1
 -15  -2  -1 669.442 58.5027   1
 -15   2  -1 642.760 58.9650   1
  16   2   1 3506.56 186.532   1
  16  -2   1 3312.07 183.515   1
 -16   2  -1 3501.18 185.224   1
 -16  -2  -1 3498.08 186.214   1
  17   2   1 85.2182 27.8912   1
  17  -2   1 111.169 33.1937   1
 -17  -2  -1 198.032 36.0000   1
 -17   2  -1 191.394 39.4879   1
  18  -2   1 63.8475 33.4950   1
 -18  -2  -1 40.6806 31.2606   1
 -18   2  -1 118.944 35.3006   1
  19  -2   1 331.832 46.5488   1
 -19   2  -1 381.251 50.0462   1
  20   2   1 14.4540 22.8542   1
  20  -2   1-14.3459 29.8932   1
 -20  -2  -1-20.9334 23.7442   1
 -20   2  -1-7.16991 32.8970   1
  21   2   1 29.1018 32.5384   1
  21  -2   1 21.7476 29.7523   1
 -21  -2  -1-6.93435 30.6027   1
 -21   2  -1 7.10951 32.2121   1
  22   2   1 43.0886 33.3907   1
  22  -2   1 7.26309 32.5132   1
 -22  -2  -1 62.7846 36.8717   1
 -22   2  -1 28.0550 33.7823   1
  23   2   1-20.8280 25.1820   1
  23  -2   1-7.15229 29.8055   1
 -23  -2  -1 35.6043 30.1208   1
 -23   2  -1-6.94253 31.0459   1
  24   2   1-6.95995 28.5623   1
  24  -2   1-7.00812 28.3071   1
 -24   2  -1-20.5779 29.0156   1
 -24  -2  -1 13.9460 29.4964   1
  25   2   1-20.9801 33.6528   1
 -25  -2  -1 33.9540 36.8655   1
  26   3  -1 13.4975 25.9062   1
 -26  -3   1-6.92560 29.2952   1
  25   3  -1 21.2423 30.8197   1
 -25  -3   1 20.4962 33.6145   1
 -25   3   1-20.6523 27.8051   1
  24   3  -1 50.6527 34.4395   1
  24  -3  -1 36.4316 31.7335   1
 -24  -3   1 27.5945 32.8351   1
 -24   3   1-6.91280 29.2616   1
  23   3  -1 94.7525 31.7586   1
 -23  -3   1 161.942 33.9402   1
  22   3  -1 14.8682 30.0686   1
  22  -3  -1 79.0326 33.4114   1
 -22  -3   1 20.8562 29.8787   1
 -22   3   1 41.9096 32.0865   1
  21   3  -1-37.0021 34.7936   1
  21  -3  -1-7.15702 28.4395   1
 -21  -3   1 13.9099 31.9114   1
 -21   3   1-6.97476 31.1921   1
  20   3  -1-37.5396 34.0133   1
  20  -3  -1 35.5838 26.8265   1
 -20  -3   1-6.72442 28.0227   1
 -20   3   1 6.87340 23.3875   1
  19   3  -1 184.715 38.9843   1
  19  -3  -1 126.289 38.8531   1
 -19  -3   1 200.143 38.5700   1
 -19   3   1 209.995 40.0549   1
  18   3  -1 168.107 36.5775   1
  18  -3  -1 150.308 32.8432   1
 -18   3   1 172.797 35.1060   1
  17   3  -1-6.79138 29.9718   1
 -17  -3   1 26.6325 26.8968   1
  16  -3  -1 25.4273 22.7917   1
 -16  -3   1 64.9446 27.2317   1
 -16   3   1 75.5254 28.3059   1
  15   3  -1 4986.22 247.666   1
  15  -3  -1 5111.82 248.180   1
 -15  -3   1 4758.45 245.718   1
 -15   3   1 5189.20 248.471   1
  14   3  -1 41.5783 23.6150   1
  14  -3  -1 5.77567 23.7156   1
 -14  -3   1 11.9893 21.7590   1
 -14   3   1 17.3154 26.1610   1
  13   3  -1 25590.8 1072.55   1
  13  -3  -1 24545.6 1067.05   1
 -13   3   1 24884.0 1067.06   1
 -13  -3   1 23607.1 1067.59   1
 -12   3   1 408.672 42.2894   1
 -12  -3   1 348.754 41.0893   1
 -11  -3   1 25.2075 18.6954   1
 -11   3   1 28.2983 18.7866   1
  11   3  -1 5.21442 14.7101   1
 -10   3   1 544.008 43.9566   1
  10  -3  -1 559.203 46.1432   1
 -10  -3   1 462.094 43.8345   1
  10   3  -1 425.156 44.9335   1
   9   3  -1 25722.5 1072.98   1
  -9   3   1 24282.4 1067.96   1
   9  -3  -1 24559.1 1068.54   1
  -9  -3   1 25181.5 1071.57   1
   8   3  -1 3973.49 188.638   1
  -8   3   1 3959.49 184.501   1
  -8  -3   1 3782.41 186.741   1
   8  -3  -1 3779.13 183.910   1
   7   3  -1 22052.1 928.412   1
  -7   3   1 21407.9 924.059   1
   7  -3  -1 21792.9 925.491   1
  -7  -3   1 21154.1 927.420   1
  -6  -3   1 8347.22 372.504   1
   6   3  -1 8414.63 372.442   1
   5  -3  -1 57691.8 2391.96   1
  -5  -3   1 56789.9 2396.38   1
  -5   3   1 55640.1 2392.15   1
   5   3  -1 56733.7 2396.19   1
   4  -3  -1 7239.35 324.233   1
  -4  -3   1 7139.91 327.088   1
   4   3  -1 7704.65 328.918   1
  -4   3   1 7622.86 324.974   1
  -3  -3   1 336.742 28.3198   1
   3  -3  -1 286.318 25.4680   1
  -3   3   1 290.140 25.3587   1
   3   3  -1 314.581 27.3110   1
  -2  -3   1 11044.4 514.156   1
   2   3  -1 12290.9 515.367   1
  -2   3   1 12229.1 513.185   1
   2  -3  -1 12307.5 513.098   1
  -1   3   1 833.619 48.2459   1
   1   3  -1 1018.82 52.3311   1
  -1  -3   1 854.091 50.6659   1
   1  -3  -1 974.320 50.3073   1
   0  -3  -1 73982.8 2968.06   1
   0   3  -1 62100.9 2969.09   1
   0   3   1 67147.8 2967.36   1
   0  -3   1 80744.2 2971.41   1
  -1  -3  -1 354941. 13642.0   1
   1  -3   1 298999. 13640.2   1
   1   3   1 308932. 13639.9   1
  -1   3  -1 344942. 13642.3   1
   2  -3   1 480.372 33.6417   1
  -2   3  -1 354.033 30.6298   1
  -2  -3  -1 411.214 30.8500   1
   2   3   1 408.138 31.3724   1
   3  -3   1 43.3939 16.0270   1
  -3   3  -1 52.9408 16.4552   1
  -3  -3  -1 89.4295 19.9940   1
   3   3   1 72.6027 19.9824   1
  -4  -3  -1 200.553 26.6044   1
   4   3   1 152.222 24.3382   1
   5  -3   1 3514.38 165.343   1
  -5   3  -1 3593.86 165.598   1
   5   3   1 3300.14 166.271   1
  -5  -3  -1 3492.60 167.276   1
  -6  -3  -1 18.3242 19.7783   1
   6  -3   1 21.2948 14.8724   1
  -6   3  -1 43.8155 16.1088   1
   6   3   1 81.8142 22.3009   1
  -7   3  -1 7669.93 336.848   1
   7  -3   1 7486.37 337.519   1
  -7  -3  -1 7271.94 337.974   1
   7   3   1 7431.88 339.745   1
  -8   3  -1 32209.3 1346.44   1
   8  -3   1 31060.7 1346.79   1
  -8  -3  -1 30842.9 1347.91   1
   8   3   1 31853.5 1349.70   1
  -9   3  -1 14544.3 619.025   1
   9  -3   1 13706.1 619.177   1
  -9  -3  -1 13851.6 620.440   1
   9   3   1 14199.0 622.031   1
 -10   3  -1 31776.0 1364.07   1
  10  -3   1 31834.2 1364.75   1
 -11  -3  -1 11257.7 509.454   1
  11   3   1 11445.2 511.173   1
 -12   3  -1 536.350 50.3921   1
  12  -3   1 592.621 53.8297   1
 -12  -3  -1 589.695 53.5727   1
  12   3   1 630.160 54.3123   1
 -13   3  -1 1540.46 94.8225   1
  13  -3   1 1585.64 96.2449   1
 -13  -3  -1 1464.39 96.0263   1
  13   3   1 1279.14 94.1938   1
 -14   3  -1 1236.13 85.3282   1
  14  -3   1 1136.29 84.1807   1
 -14  -3  -1 1225.16 87.7524   1
  14   3   1 1343.08 89.1698   1
 -15   3  -1 2315.58 134.450   1
  15  -3   1 2342.65 135.816   1
 -16   3  -1 1412.06 95.7999   1
  16  -3   1 1485.07 98.1862   1
 -16  -3  -1 1463.95 97.7391   1
  16   3   1 1300.81 98.0322   1
 -17   3  -1-13.2891 27.6897   1
  17  -3   1 6.88338 26.8904   1
 -17  -3  -1 13.5689 27.4026   1
  17   3   1-13.9867 28.2464   1
 -18   3  -1 399.626 46.6836   1
  18  -3   1 301.525 44.8244   1
 -18  -3  -1 374.989 50.5812   1
  18   3   1 354.043 49.1300   1
 -19  -3  -1 34.2199 25.3435   1
  19   3   1 22.0892 23.3127   1
 -20   3  -1 6.94284 25.1835   1
  20  -3   1-14.2460 26.8504   1
 -20  -3  -1-20.7438 32.5083   1
  20   3   1 7.37954 31.6714   1
 -21   3  -1 6.93049 29.3279   1
  21  -3   1 42.7735 30.6069   1
 -21  -3  -1 20.9646 26.8384   1
  21   3   1 7.29278 29.4679   1
 -22   3  -1 27.4700 30.3295   1
  22  -3   1 35.8100 29.8723   1
 -22  -3  -1 13.9149 30.7260   1
  22   3   1 43.2148 33.4789   1
 -23   3  -1 34.0881 30.8872   1
  23  -3   1-21.5575 29.0252   1
 -24   3  -1 13.5404 29.9086   1
  24  -3   1 35.6339 27.8780   1
 -24  -3  -1 61.6625 32.9996   1
  24   3   1 27.6869 32.1834   1
 -25  -3  -1 6.89323 30.0036   1
  25   3   1-13.2473 27.6029   1
 -26  -4   1 13.1695 27.0347   1
  26   4  -1 27.7077 25.6364   1
 -25  -4   1 13.6176 28.3747   1
  25   4  -1-7.04968 25.5707   1
 -24   4   1 48.6600 33.8755   1
  24  -4  -1 36.3010 32.5160   1
 -23  -4   1 97.2864 34.9652   1
  23   4  -1 162.464 42.1758   1
 -22   4   1 62.6540 30.3548   1
  22  -4  -1 21.8656 30.4273   1
 -21   4   1 82.7810 31.9038   1
  21  -4  -1 167.069 37.4762   1
 -21  -4   1 63.6336 36.8484   1
  21   4  -1 72.8429 32.8208   1
 -20   4   1 20.3376 27.8198   1
  20  -4  -1-7.15484 28.4290   1
 -20  -4   1 7.03202 28.4028   1
  20   4  -1-7.26907 29.3603   1
 -19   4   1 53.1600 29.9287   1
  19  -4  -1 42.0364 31.1201   1
 -19  -4   1 146.569 32.2199   1
  19   4  -1 71.2167 25.5595   1
 -18   4   1 136.277 33.2088   1
  18  -4  -1 177.051 37.1651   1
 -18  -4   1 131.599 32.7744   1
  18   4  -1 155.690 37.8934   1
 -17  -4   1 6.68898 25.2172   1
  17   4  -1 13.7421 26.8453   1
 -16   4   1 583.850 55.7531   1
  16  -4  -1 615.186 56.2020   1
 -16  -4   1 515.352 55.9290   1
  16   4  -1 616.851 58.3740   1
 -15   4   1 11.7197 22.1735   1
  15  -4  -1 48.6774 28.3299   1
 -15  -4   1 32.0433 28.7242   1
  15   4  -1 109.307 34.0126   1
 -14   4   1 8929.36 415.845   1
  14  -4  -1 9314.93 418.134   1
 -14  -4   1 8726.94 415.503   1
  14   4  -1 9431.24 425.053   1
  13  -4  -1 5174.72 247.858   1
 -13  -4   1 4903.43 247.720   1
  13   4  -1 5186.45 251.427   1
 -12  -4   1 5829.69 280.958   1
  12   4  -1 5966.63 282.374   1
 -11  -4   1 1682.78 100.936   1
  11  -4  -1 1510.35 96.9516   1
 -11   4   1 1839.85 98.8547   1
 -10  -4   1 12707.7 554.792   1
  10  -4  -1 12886.0 551.833   1
  10   4  -1 12064.5 553.236   1
 -10   4   1 12239.9 549.770   1
   9  -4  -1 868.391 59.4232   1
  -9  -4   1 956.936 63.5703   1
  -9   4   1 771.730 58.2596   1
   9   4  -1 866.690 61.6845   1
   8  -4  -1 44165.4 1921.29   1
  -8  -4   1 46158.1 1925.84   1
  -8   4   1 45382.9 1920.67   1
   8   4  -1 45670.2 1926.10   1
   7  -4  -1 5755.79 253.691   1
  -7  -4   1 5202.56 255.452   1
  -7   4   1 5577.34 252.435   1
   7   4  -1 5518.09 256.674   1
   6  -4  -1 54189.0 2293.72   1
  -6  -4   1 53943.7 2297.65   1
   6   4  -1 54483.8 2297.15   1
  -6   4   1 54395.6 2293.91   1
  -5  -4   1 10413.0 475.661   1
   5   4  -1 11404.1 479.766   1
  -4  -4   1 89588.7 3711.84   1
   4  -4  -1 89655.4 3708.15   1
   4   4  -1 81373.5 3711.78   1
  -4   4   1 90865.4 3708.22   1
  -3   4   1 272.044 26.0065   1
   3  -4  -1 306.323 27.0873   1
   2  -4  -1 8312.70 383.397   1
  -2   4   1 9313.18 384.004   1
   1   4  -1 67854.8 2851.58   1
   1  -4  -1 66051.5 2849.44   1
  -1  -4   1 68544.8 2851.62   1
  -1   4   1 68258.6 2848.65   1
   0   4   1 61337.4 2661.82   1
   0  -4   1 61039.7 2663.63   1
   0  -4  -1 63281.8 2662.84   1
   0   4  -1 67581.8 2664.69   1
   1   4   1 7570.43 336.434   1
  -1  -4  -1 7451.69 335.940   1
  -1   4  -1 7607.59 337.053   1
   1  -4   1 8004.10 338.257   1
  -3  -4  -1 2827.48 137.022   1
   3   4   1 2826.51 138.434   1
   4   4   1 30843.0 1253.22   1
  -4  -4  -1 30883.5 1253.80   1
  -4   4  -1 27380.1 1251.23   1
   4  -4   1 28711.6 1251.27   1
  -5  -4  -1 52075.6 2129.74   1
  -5   4  -1 53253.2 2128.81   1
   5  -4   1 54095.2 2129.22   1
   6   4   1 65016.8 2666.13   1
  -6  -4  -1 64382.0 2666.19   1
  -6   4  -1 64325.4 2664.09   1
   6  -4   1 58543.2 2664.13   1
   7   4   1 9011.85 382.064   1
   7  -4   1 8010.79 376.770   1
  -7  -4  -1 8299.03 379.741   1
  -7   4  -1 8463.83 377.500   1
   8   4   1 172.872 30.1179   1
  -8  -4  -1 228.555 33.1799   1
  -8   4  -1 167.261 27.5588   1
   9  -4   1 32759.5 1460.64   1
   9   4   1 35032.4 1464.79   1
  -9   4  -1 35242.0 1461.18   1
  -9  -4  -1 33639.3 1462.90   1
 -10  -4  -1 2064.36 119.503   1
  10  -4   1 1972.53 117.507   1
 -10   4  -1 2302.48 119.293   1
  10   4   1 2017.04 119.938   1
 -11  -4  -1 9086.02 420.768   1
  11  -4   1 9355.21 420.774   1
 -11   4  -1 9105.07 417.213   1
  11   4   1 9223.33 421.851   1
 -12  -4  -1 3897.80 203.143   1
  12  -4   1 4538.32 209.266   1
 -12   4  -1 3317.95 197.832   1
  12   4   1 5083.95 219.248   1
 -13  -4  -1 2161.95 124.289   1
  13  -4   1 2185.83 124.278   1
 -13   4  -1 1895.43 118.102   1
  13   4   1 2097.62 124.469   1
 -14  -4  -1 3089.00 163.387   1
  14  -4   1 2850.11 160.734   1
 -14   4  -1 2893.34 159.255   1
  14   4   1 3111.76 163.293   1
 -15  -4  -1 592.927 58.1387   1
  15  -4   1 547.439 55.2635   1
  15   4   1 600.465 58.6966   1
 -16  -4  -1 74.7366 30.9324   1
  16  -4   1 86.3757 30.6380   1
 -16   4  -1 44.5815 28.6449   1
  16   4   1 90.2895 33.1808   1
 -17  -4  -1 110.158 32.4134   1
  17  -4   1 27.4093 25.8861   1
 -17   4  -1 13.0597 20.7187   1
  17   4   1 49.1818 31.0501   1
  18  -4   1 294.868 45.0699   1
 -18   4  -1 359.573 45.8583   1
 -19  -4  -1 350.095 48.5445   1
  20  -4   1-28.8954 27.7306   1
 -20   4  -1 6.86416 27.7255   1
  20   4   1 7.54488 31.9153   1
 -21  -4  -1-41.5259 35.1448   1
  21  -4   1-14.4506 30.5627   1
 -21   4  -1 20.7071 30.0432   1
  21   4   1 36.9190 31.2331   1
 -22  -4  -1 13.7140 25.8471   1
  22  -4   1 7.21357 28.1802   1
 -22   4  -1 13.7896 29.5905   1
  22   4   1-29.3276 27.6372   1
 -23  -4  -1 89.4429 32.1177   1
  23  -4   1 85.8057 31.2862   1
 -23   4  -1 34.2378 27.8410   1
  23   4   1 99.7059 32.0074   1
 -24  -4  -1 26.7093 32.1357   1
  24  -4   1 13.9643 27.2818   1
 -24   4  -1-6.82191 32.0767   1
  24   4   1 21.0135 30.9131   1
 -25  -4  -1 39.2966 31.9155   1
 -25   4  -1 46.7300 32.8876   1
  25   4   1 33.9468 30.0054   1
 -26  -5   1-6.59045 27.4673   1
  26   5  -1-13.6447 27.1107   1
 -24  -5   1 68.3603 30.6374   1
 -24   5   1 68.6812 31.5767   1
  24   5  -1 7.25022 29.3544   1
 -23  -5   1 20.1848 24.9675   1
  23  -5  -1 85.6301 34.3952   1
 -23   5   1 48.6118 33.0951   1
  23   5  -1 60.1197 27.3307   1
 -22  -5   1 190.416 40.6091   1
  22  -5  -1 142.861 36.2465   1
 -22   5   1 215.812 41.3637   1
  22   5  -1 297.532 43.3594   1
 -21  -5   1 127.410 39.4508   1
  21  -5  -1 113.559 36.0491   1
 -21   5   1 111.293 36.4096   1
  21   5  -1 146.171 37.8496   1
 -20  -5   1 35.5598 30.9685   1
  20   5  -1 7.26003 30.7227   1
  19  -5  -1 104.005 31.9672   1
 -19   5   1 47.4052 28.3965   1
 -18  -5   1 247.550 39.0735   1
  18  -5  -1 245.211 41.7581   1
 -18   5   1 145.204 38.4953   1
  18   5  -1 231.249 40.7412   1
 -17  -5   1 580.836 57.4805   1
  17  -5  -1 463.739 52.1387   1
 -17   5   1 487.706 52.4744   1
  17   5  -1 568.772 55.3147   1
 -16  -5   1 13.3820 27.8834   1
  16  -5  -1 6.40696 25.4573   1
  16   5  -1 13.9607 28.6451   1
 -16   5   1-18.6145 25.4627   1
  15  -5  -1 950.427 73.3527   1
 -15   5   1 1006.24 74.1220   1
  14   5  -1 341.326 43.0324   1
 -14  -5   1 267.639 39.1875   1
 -14   5   1 206.170 36.1351   1
  14  -5  -1 374.213 42.2679   1
  13   5  -1 7548.59 352.151   1
 -13  -5   1 7187.27 348.523   1
 -13   5   1 7636.83 348.083   1
  13  -5  -1 7423.14 347.580   1
  12   5  -1 3837.21 191.831   1
 -12  -5   1 3726.78 190.408   1
  12  -5  -1 3556.96 186.153   1
  11   5  -1 14258.1 624.001   1
  11  -5  -1 14153.1 619.801   1
 -11   5   1 14111.0 619.372   1
 -11  -5   1 13668.9 623.183   1
 -10   5   1 3856.26 192.366   1
  10  -5  -1 4035.74 194.321   1
   9   5  -1 433.982 42.2303   1
  -9   5   1 488.804 43.4223   1
   9  -5  -1 504.131 42.8828   1
  -9  -5   1 510.616 45.3606   1
   8   5  -1 2162.40 123.417   1
  -8   5   1 2376.70 122.164   1
   8  -5  -1 2253.77 121.129   1
  -8  -5   1 2402.19 125.643   1
   7   5  -1 32216.7 1369.69   1
  -7   5   1 33141.2 1366.51   1
   7  -5  -1 30390.4 1364.61   1
  -7  -5   1 32500.3 1370.09   1
   6   5  -1 6499.37 274.370   1
  -6   5   1 5860.23 266.569   1
   6  -5  -1 5645.65 266.804   1
  -6  -5   1 5455.23 267.592   1
   5   5  -1 71630.9 2891.10   1
   5  -5  -1 65513.0 2885.36   1
  -5  -5   1 71047.1 2890.87   1
  -5   5   1 66619.4 2885.74   1
  -4   5   1 12619.2 583.906   1
   4  -5  -1 14345.8 585.166   1
  -4  -5   1 12927.9 586.172   1
   4   5  -1 14031.2 588.054   1
  -3  -5   1 44430.1 1883.47   1
   3   5  -1 44410.4 1882.74   1
  -2  -5   1 308.429 30.2216   1
   2   5  -1 272.524 28.6984   1
  -1  -5   1 43994.2 1786.98   1
   1   5  -1 40412.7 1785.77   1
   0  -5   1 54816.8 2295.62   1
   0   5  -1 53825.6 2294.71   1
   1  -5   1 34757.7 1528.05   1
   1   5   1 36840.6 1527.96   1
  -1  -5  -1 36238.4 1527.13   1
  -1   5  -1 36044.2 1528.12   1
  -2  -5  -1 5640.50 254.680   1
   2  -5   1 5575.96 254.198   1
   2   5   1 5525.62 254.517   1
   3  -5   1 109981. 4674.41   1
   3   5   1 112112. 4675.47   1
  -3  -5  -1 109562. 4675.23   1
  -3   5  -1 112536. 4674.16   1
   4   5   1 27636.4 1141.34   1
  -4  -5  -1 25423.4 1137.61   1
  -4   5  -1 26778.8 1137.74   1
   4  -5   1 26775.7 1138.25   1
   5   5   1 2039.36 107.083   1
  -5  -5  -1 1832.46 104.796   1
  -5   5  -1 2095.77 105.294   1
   5  -5   1 1785.24 104.688   1
  -6  -5  -1 515.524 45.1909   1
  -6   5  -1 624.601 46.0880   1
   6  -5   1 553.977 44.6162   1
   7   5   1 376.445 39.4125   1
  -7  -5  -1 356.620 37.7127   1
  -7   5  -1 424.700 39.9688   1
   7  -5   1 353.503 37.6786   1
   8   5   1 11706.4 531.032   1
   8  -5   1 12196.7 530.323   1
  -8  -5  -1 11350.7 530.010   1
  -8   5  -1 12495.7 531.222   1
  -9   5  -1 13366.3 586.899   1
   9  -5   1 13151.6 586.723   1
 -10  -5  -1 24407.7 1085.53   1
  10   5   1 25797.7 1087.40   1
  11  -5   1 989.769 71.8179   1
  11   5   1 1075.00 75.9486   1
 -11  -5  -1 1083.64 74.6278   1
 -11   5  -1 978.684 70.8853   1
  12  -5   1 778.709 62.2784   1
 -12  -5  -1 675.073 62.6633   1
 -12   5  -1 830.162 63.1130   1
  13  -5   1 2080.41 122.900   1
  13   5   1 2323.51 127.982   1
 -13  -5  -1 1846.56 118.521   1
 -13   5  -1 2149.13 122.097   1
  14  -5   1 2213.18 129.478   1
 -15  -5  -1 375.687 47.3245   1
  15   5   1 379.265 48.6853   1
 -16  -5  -1 6.75908 25.5211   1
  16  -5   1 26.7500 24.7814   1
 -16   5  -1 97.1821 30.4950   1
  16   5   1 6.86384 24.9403   1
 -17  -5  -1 166.896 35.7295   1
  17  -5   1 82.1896 32.6567   1
 -17   5  -1 139.341 35.4624   1
  17   5   1 135.266 36.9220   1
 -18  -5  -1 451.917 51.0197   1
  18  -5   1 395.727 48.1810   1
 -18   5  -1 400.067 49.6746   1
  18   5   1 259.563 41.4583   1
 -19  -5  -1 253.696 39.4955   1
  19  -5   1 211.124 39.7729   1
  19   5   1 130.287 31.7433   1
 -19   5  -1 233.781 41.0783   1
 -20  -5  -1 619.329 60.0225   1
  20  -5   1 742.766 65.9114   1
  20   5   1 537.457 58.1329   1
 -20   5  -1 533.699 59.9096   1
  21   5   1 14.3877 22.7476   1
  21  -5   1 21.2369 30.8118   1
 -21   5  -1-6.93729 31.0225   1
 -21  -5  -1-14.1093 24.0040   1
  22   5   1 124.570 33.9579   1
  22  -5   1 56.3257 30.5929   1
 -22  -5  -1 68.1362 32.0088   1
  23   5   1 122.353 36.0805   1
  23  -5   1 139.523 37.4643   1
 -23   5  -1 81.3098 31.7992   1
 -23  -5  -1 94.4076 31.6501   1
 -24   5  -1-6.68283 29.8880   1
  24  -5   1 27.1865 26.5553   1
  25   5   1 13.5038 31.7432   1
 -25  -5  -1-6.47074 30.4213   1
  25   6  -1-7.03551 32.2790   1
 -25  -6   1 6.63534 31.5640   1
  24   6  -1 72.3761 36.4480   1
 -24  -6   1 40.1669 31.1806   1
 -23   6   1 99.2334 37.6373   1
  23  -6  -1 87.2213 32.3103   1
  22   6  -1 72.5103 31.7435   1
  22  -6  -1 115.858 33.8069   1
 -22   6   1 49.2466 30.8098   1
 -22  -6   1 91.6323 37.0291   1
 -21   6   1 356.683 48.6909   1
  21  -6  -1 242.314 42.9077   1
  20   6  -1 189.561 35.6578   1
  20  -6  -1 183.248 38.8122   1
 -20   6   1 235.218 41.9064   1
 -20  -6   1 192.197 35.9898   1
  19   6  -1 106.658 35.6559   1
  19  -6  -1 123.287 34.0068   1
 -19   6   1 136.291 32.7360   1
 -19  -6   1 63.0179 34.3782   1
  18   6  -1 369.435 48.0380   1
  18  -6  -1 301.883 41.8153   1
 -18   6   1 320.502 43.5679   1
 -18  -6   1 316.396 46.2229   1
  17   6  -1 222.243 41.9570   1
  17  -6  -1 163.488 35.6611   1
 -17  -6   1 171.378 36.2994   1
 -17   6   1 169.174 36.1124   1
 -16  -6   1 1805.72 114.000   1
  16   6  -1 1934.87 119.983   1
  15   6  -1 210.428 40.0339   1
 -15   6   1 310.650 40.3364   1
 -15  -6   1 235.531 40.6860   1
  15  -6  -1 294.750 40.4284   1
  14   6  -1 298.045 43.4728   1
 -14  -6   1 300.383 42.0605   1
 -14   6   1 200.513 36.4020   1
  14  -6  -1 332.674 40.9352   1
  13   6  -1 685.946 61.0535   1
 -13  -6   1 725.134 61.9124   1
 -13   6   1 723.128 59.6435   1
  13  -6  -1 670.305 58.0061   1
  12   6  -1 9710.01 469.061   1
  12  -6  -1 11145.2 471.929   1
 -12   6   1 10462.7 467.427   1
 -12  -6   1 10039.0 469.149   1
  11   6  -1 430.717 45.6569   1
 -11  -6   1 513.507 50.2849   1
  10   6  -1 3553.30 181.020   1
 -10   6   1 3582.45 179.356   1
  10  -6  -1 3549.84 178.860   1
 -10  -6   1 3476.35 181.259   1
  -9   6   1 42.3228 22.4039   1
   9  -6  -1 18.7785 19.8964   1
   8   6  -1 55.7019 24.7332   1
  -8   6   1 30.5979 17.2071   1
   8  -6  -1 49.5952 18.9080   1
  -8  -6   1 84.7502 25.6601   1
   7   6  -1 6624.50 303.774   1
  -7   6   1 6300.13 298.294   1
   7  -6  -1 6316.31 299.073   1
  -7  -6   1 6927.52 305.113   1
   6   6  -1 6731.31 296.750   1
   6  -6  -1 5972.14 289.108   1
  -6   6   1 6761.67 290.910   1
  -6  -6   1 5992.00 292.849   1
   5   6  -1 3922.19 185.536   1
  -5   6   1 3751.73 181.492   1
  -5  -6   1 3975.39 186.177   1
   5  -6  -1 3480.60 181.653   1
   4   6  -1 7028.59 329.398   1
  -4  -6   1 7216.51 329.758   1
  -4   6   1 7533.52 326.660   1
   4  -6  -1 7150.59 326.424   1
   3   6  -1 9129.87 394.249   1
  -3  -6   1 8909.37 394.333   1
  -3   6   1 8943.99 391.582   1
   3  -6  -1 8316.19 390.969   1
   2   6  -1 145621. 6234.42   1
  -2  -6   1 148575. 6234.76   1
  -2   6   1 151912. 6232.34   1
   2  -6  -1 146619. 6232.24   1
   1  -6  -1 19962.0 851.084   1
  -1  -6   1 18714.3 852.228   1
   1   6  -1 20471.1 853.232   1
  -1   6   1 20022.1 850.887   1
   0   6   1 35330.1 1497.01   1
   0  -6  -1 34489.8 1497.00   1
   0   6  -1 34525.7 1497.33   1
   0  -6   1 36653.4 1500.22   1
   1   6   1 13239.9 550.182   1
  -1  -6  -1 11983.1 548.317   1
  -1   6  -1 12693.1 549.701   1
   1  -6   1 12402.2 549.640   1
   2   6   1 28945.2 1315.01   1
  -2   6  -1 30541.0 1316.60   1
   2  -6   1 32101.8 1317.46   1
  -2  -6  -1 32039.9 1318.05   1
   3  -6   1 4988.93 231.564   1
  -3  -6  -1 4766.50 231.243   1
  -3   6  -1 5142.75 232.845   1
   3   6   1 4900.20 231.787   1
   4   6   1 21916.2 911.648   1
  -4  -6  -1 22517.5 912.116   1
  -4   6  -1 22246.4 909.274   1
   5   6   1 6568.68 326.903   1
  -5  -6  -1 6926.46 327.663   1
  -5   6  -1 7508.14 327.144   1
   5  -6   1 7620.40 327.675   1
   6   6   1 3132.01 163.338   1
  -6  -6  -1 3139.83 163.780   1
  -6   6  -1 3237.60 161.287   1
   6  -6   1 3341.23 162.472   1
   7   6   1 581.520 53.2238   1
  -7  -6  -1 771.355 56.9741   1
  -7   6  -1 666.345 52.4236   1
   7  -6   1 666.899 52.4708   1
  -8   6  -1 7927.76 355.643   1
   8  -6   1 7531.76 354.154   1
  -9  -6  -1 4869.61 238.115   1
   9   6   1 4838.16 236.887   1
  10   6   1 156.446 28.8429   1
 -10  -6  -1 209.646 32.9410   1
  10  -6   1 137.309 31.2291   1
 -10   6  -1 208.041 32.6190   1
  11   6   1 8783.77 401.027   1
 -11   6  -1 8280.76 395.334   1
  11  -6   1 8700.60 397.723   1
 -11  -6  -1 8784.43 399.284   1
  12   6   1 1624.44 103.293   1
 -12   6  -1 1653.39 101.328   1
 -12  -6  -1 1566.66 101.232   1
  13   6   1 975.468 75.5187   1
  13  -6   1 1005.55 74.7456   1
 -13  -6  -1 886.382 73.2650   1
  14   6   1 842.579 71.1444   1
  14  -6   1 777.161 64.8935   1
 -14  -6  -1 841.180 68.3317   1
 -14   6  -1 787.562 64.9611   1
 -15   6  -1 70.3316 28.6255   1
  15   6   1 7.39289 28.4122   1
 -15  -6  -1-6.60829 27.1534   1
  15  -6   1 51.4085 25.5705   1
  16   6   1 690.830 63.1960   1
  16  -6   1 600.140 60.8290   1
 -16   6  -1 826.774 66.3040   1
 -16  -6  -1 625.918 62.8249   1
  17  -6   1 714.121 66.2025   1
 -17   6  -1 825.499 68.5606   1
 -18   6  -1 108.313 36.2440   1
  18   6   1 71.9212 37.0459   1
 -18  -6  -1 28.0044 29.3693   1
  18  -6   1 123.237 36.6524   1
  19   6   1 1273.74 93.3883   1
  19  -6   1 1288.99 91.0501   1
 -19   6  -1 1172.09 88.9298   1
 -19  -6  -1 1282.69 92.1998   1
 -20   6  -1-6.94637 31.0712   1
  20  -6   1-27.9141 31.6229   1
  21   6   1 354.247 48.0693   1
 -22   6  -1 103.994 35.6732   1
  22  -6   1 28.5449 31.1873   1
  23   6   1 57.6420 35.4908   1
 -23  -6  -1 26.4165 27.5730   1
  24   6   1 13.9477 29.0761   1
 -24   6  -1 34.4213 28.2651   1
 -24  -6  -1 13.1272 27.7783   1
 -25  -7   1 6.46330 30.4008   1
  25   7  -1 41.9301 32.8681   1
 -24  -7   1-6.77716 24.5818   1
  24   7  -1 6.98410 24.8205   1
 -23   7   1 73.6974 34.3043   1
 -23  -7   1 34.5990 32.6077   1
  23   7  -1 49.8159 32.3163   1
 -22  -7   1-7.07343 32.4544   1
  22   7  -1-7.22220 30.9969   1
 -21  -7   1 227.279 42.5457   1
  21  -7  -1 292.202 44.9702   1
  21   7  -1 189.051 41.5472   1
 -21   7   1 174.820 40.5989   1
 -20  -7   1 204.093 39.1904   1
  20  -7  -1 166.682 37.4765   1
  20   7  -1 100.057 35.4940   1
 -20   7   1 222.638 45.3742   1
 -19  -7   1 7.14123 31.5115   1
  19  -7  -1-14.3024 26.4522   1
  19   7  -1 21.2644 30.8517   1
 -19   7   1-7.08319 28.1440   1
 -18  -7   1-7.00085 29.1745   1
 -18   7   1-27.8206 28.9840   1
  18  -7  -1 14.0336 29.6806   1
  18   7  -1 30.2632 31.0474   1
  17   7  -1 419.326 54.7460   1
  17  -7  -1 343.012 45.9921   1
 -17  -7   1 365.004 48.7270   1
 -17   7   1 485.497 51.6657   1
  16  -7  -1-13.4176 21.8114   1
 -16  -7   1 13.5877 26.5789   1
 -16   7   1 67.1926 30.0813   1
  16   7  -1 91.6353 35.0851   1
 -15   7   1 776.177 69.4915   1
  15  -7  -1 857.873 70.4954   1
 -15  -7   1 956.814 74.5077   1
  15   7  -1 963.839 75.0478   1
 -14   7   1 834.530 65.8804   1
  14  -7  -1 628.849 60.8532   1
 -14  -7   1 726.891 63.8829   1
  14   7  -1 718.073 64.7477   1
  13  -7  -1 567.080 52.3577   1
 -13   7   1 537.316 53.5116   1
 -13  -7   1 496.862 52.6419   1
  13   7  -1 496.684 53.3492   1
  12  -7  -1 784.512 64.3785   1
  12   7  -1 874.590 68.9894   1
 -12  -7   1 881.477 68.5027   1
 -12   7   1 909.399 67.8945   1
  11  -7  -1 4835.70 228.276   1
  11   7  -1 4338.27 227.213   1
 -11   7   1 4778.00 227.264   1
 -11  -7   1 4424.14 227.468   1
 -10  -7   1 5.73622 16.6466   1
  10   7  -1 5.82704 20.7099   1
   9  -7  -1 764.465 56.5329   1
  -9   7   1 646.204 54.3379   1
   9   7  -1 569.036 55.1991   1
  -9  -7   1 746.089 59.7131   1
  -8   7   1-13.9177 21.5801   1
   8   7  -1 47.9832 21.9088   1
  -8  -7   1 53.7091 21.0135   1
   7  -7  -1 16011.1 711.334   1
  -7   7   1 16552.2 711.011   1
   6   7  -1 628.836 51.6722   1
  -6  -7   1 604.824 50.5790   1
  -6   7   1 505.275 45.5026   1
   6  -7  -1 566.626 47.5209   1
   5  -7  -1 16926.5 754.694   1
   5   7  -1 16781.6 758.033   1
  -5  -7   1 17949.1 759.694   1
  -5   7   1 17950.8 756.191   1
   4   7  -1 9081.51 382.931   1
  -4  -7   1 8455.24 381.779   1
  -4   7   1 8887.31 379.323   1
   3  -7  -1 16901.0 720.036   1
   3   7  -1 16597.9 721.721   1
  -3  -7   1 16040.8 720.919   1
  -3   7   1 16684.4 719.309   1
   2  -7  -1 725.960 51.3794   1
   2   7  -1 609.722 48.5568   1
  -2  -7   1 613.935 50.6633   1
  -2   7   1 596.414 47.9884   1
   1  -7  -1 26596.4 1171.68   1
  -1  -7   1 26822.1 1173.44   1
  -1   7   1 29698.2 1174.02   1
   1   7  -1 26507.4 1172.29   1
   0  -7   1 1972.95 107.149   1
   0   7   1 1904.81 105.793   1
   0  -7  -1 2071.46 107.292   1
   0   7  -1 1892.23 105.600   1
   1  -7   1 41.8453 23.3417   1
   1   7   1 40.1825 19.3657   1
  -1  -7  -1-4.03565 16.5960   1
  -1   7  -1 40.9531 21.2436   1
   2  -7   1 22703.3 994.662   1
   2   7   1 23742.3 995.649   1
  -2  -7  -1 21821.1 993.729   1
  -2   7  -1 24226.8 995.768   1
   3  -7   1 33650.0 1433.79   1
  -3   7  -1 33169.0 1433.15   1
  -3  -7  -1 33790.4 1434.43   1
   3   7   1 33549.7 1434.31   1
   4  -7   1 8183.42 372.021   1
  -4   7  -1 7778.10 371.727   1
  -4  -7  -1 8438.15 374.489   1
   4   7   1 8501.74 374.390   1
  -5   7  -1 41.1424 19.6796   1
   5  -7   1 14.0084 16.3184   1
   5   7   1 36.3350 22.0106   1
  -5  -7  -1 69.3810 23.2981   1
  -6   7  -1 296.768 34.7625   1
   6  -7   1 308.605 35.3252   1
   6   7   1 198.412 32.5882   1
  -6  -7  -1 254.647 34.2520   1
   7   7   1 183.036 33.1602   1
  -7  -7  -1 228.850 33.7006   1
  -7   7  -1 205.829 30.1547   1
   7  -7   1 136.076 31.3818   1
  -8  -7  -1 1053.49 73.3139   1
   8   7   1 932.194 71.5467   1
   9   7   1 3154.02 165.938   1
  -9  -7  -1 3478.72 168.091   1
  -9   7  -1 2893.75 161.972   1
   9  -7   1 2998.09 163.982   1
  10   7   1 6379.82 314.004   1
 -10  -7  -1 6926.92 315.169   1
 -10   7  -1 6725.01 313.699   1
  10  -7   1 6508.37 312.793   1
  11   7   1 180.707 36.6236   1
 -11  -7  -1 194.989 35.3223   1
 -12  -7  -1 2445.40 138.582   1
  12  -7   1 2427.74 139.394   1
  12   7   1 2408.92 139.415   1
 -13  -7  -1 734.362 65.2543   1
  13  -7   1 758.458 64.8604   1
 -13   7  -1 836.599 67.4734   1
  13   7   1 690.748 65.0706   1
 -14  -7  -1 53.3317 25.6207   1
  14   7   1 6.93760 23.0970   1
  15  -7   1 1289.28 93.6456   1
  15   7   1 1489.70 100.478   1
 -15   7  -1 1480.22 97.0847   1
 -15  -7  -1 1310.47 94.1980   1
 -16  -7  -1 112.084 31.4755   1
  16  -7   1 124.340 34.0576   1
 -16   7  -1 164.218 36.2091   1
  16   7   1 124.687 36.1699   1
 -17  -7  -1 21.2728 26.7289   1
  17   7   1 7.11493 24.2090   1
 -17   7  -1-6.92460 32.1649   1
  17  -7   1-35.2497 31.1086   1
  18  -7   1 657.948 64.4141   1
  18   7   1 664.958 65.2624   1
 -18   7  -1 646.109 62.6299   1
 -18  -7  -1 566.428 61.5685   1
 -19  -7  -1 203.851 35.3788   1
  19  -7   1 166.111 37.4239   1
 -19   7  -1 212.722 41.1822   1
  19   7   1 137.150 33.5398   1
 -20  -7  -1 276.925 44.8211   1
  20  -7   1 209.949 43.8059   1
 -20   7  -1 186.526 41.5167   1
  20   7   1 268.582 43.9171   1
 -21  -7  -1 20.9291 30.7856   1
  21  -7   1 7.24212 30.1815   1
 -21   7  -1 14.3522 30.7991   1
  21   7   1-14.2430 30.9985   1
 -22  -7  -1 6.85629 28.1441   1
  22   7   1 7.09034 27.7072   1
  22  -7   1 43.2095 26.1301   1
 -22   7  -1 7.18116 24.9929   1
 -23   7  -1 14.3439 27.0380   1
  23  -7   1 7.16141 23.2375   1
  24   7   1 34.7729 28.5660   1
 -24  -7  -1 25.4952 22.6854   1
  24   8  -1 6.89182 27.3835   1
 -24  -8   1-6.70064 28.3433   1
  23   8  -1-7.02605 31.4194   1
 -23  -8   1 6.88482 33.8740   1
 -22   8   1-21.8741 32.1769   1
  22  -8  -1 36.5245 31.7980   1
  21   8  -1 14.2219 31.5515   1
 -21   8   1 109.193 34.3827   1
  21  -8  -1 131.666 36.1409   1
 -21  -8   1 55.8389 33.7489   1
  20   8  -1 197.728 37.5958   1
 -20   8   1 159.105 38.0956   1
  20  -8  -1 261.596 40.7301   1
  19  -8  -1 21.5644 27.6082   1
 -19   8   1 35.7725 28.9121   1
 -19  -8   1 14.1093 24.0219   1
  18  -8  -1-21.1746 30.7223   1
 -18   8   1-14.1191 31.9829   1
  18   8  -1 15.2093 28.6663   1
 -18  -8   1-6.86450 23.3583   1
  17  -8  -1 145.082 36.9301   1
 -17   8   1 125.025 37.1240   1
  17   8  -1 151.377 33.5616   1
 -17  -8   1 125.395 29.5868   1
  16  -8  -1 162.914 36.8246   1
 -16   8   1 129.207 33.0619   1
 -16  -8   1 137.937 36.7190   1
  16   8  -1 229.570 40.2185   1
  15   8  -1 2034.09 119.284   1
 -15  -8   1 1638.58 111.765   1
  14   8  -1 6.80401 27.0406   1
 -14  -8   1-6.62558 28.0315   1
 -14   8   1-25.4235 27.6702   1
  14  -8  -1-26.0949 27.1921   1
  13   8  -1 13.1763 28.3013   1
 -13  -8   1 57.2220 29.1966   1
 -13   8   1 6.13764 24.4180   1
  13  -8  -1 44.3075 26.8023   1
  12   8  -1 6800.84 311.748   1
 -12  -8   1 6070.95 308.515   1
 -12   8   1 6327.22 308.008   1
  12  -8  -1 6680.06 309.011   1
  11   8  -1 278.305 42.0910   1
 -11  -8   1 337.425 44.6662   1
 -11   8   1 304.177 39.3083   1
  11  -8  -1 405.597 43.6626   1
 -10  -8   1 2842.28 148.083   1
 -10   8   1 2904.81 144.808   1
  10  -8  -1 2856.42 144.816   1
   9   8  -1 1205.01 84.1121   1
  -9  -8   1 1282.50 83.6532   1
   9  -8  -1 1260.15 83.3893   1
   8   8  -1 595.210 53.1133   1
   8  -8  -1 636.357 50.9959   1
   7   8  -1 4382.79 205.351   1
  -7   8   1 3828.72 197.021   1
  -7  -8   1 3859.96 199.530   1
   6   8  -1 1831.75 107.878   1
  -6   8   1 1836.50 105.016   1
   6  -8  -1 2043.32 106.576   1
  -5   8   1 3504.75 176.621   1
   5  -8  -1 3541.54 176.564   1
  -4   8   1 6355.58 288.770   1
   4   8  -1 6197.40 292.029   1
  -4  -8   1 6143.23 291.488   1
   4  -8  -1 6122.51 288.606   1
  -3   8   1 13454.4 600.784   1
   3   8  -1 13393.2 603.426   1
  -3  -8   1 13671.8 603.758   1
   3  -8  -1 14224.1 603.001   1
  -2   8   1 17494.7 746.854   1
   2   8  -1 16387.8 748.051   1
  -2  -8   1 16981.0 749.392   1
   2  -8  -1 17752.7 747.803   1
  -1   8   1 4943.83 226.946   1
   1   8  -1 4215.27 224.811   1
  -1  -8   1 5059.89 229.832   1
   1  -8  -1 4858.55 227.548   1
   0   8   1 2023.38 109.346   1
   0   8  -1 1839.23 108.212   1
   0  -8   1 2014.96 109.841   1
   0  -8  -1 2012.24 109.547   1
  -1   8  -1 964.294 69.0549   1
   1   8   1 1245.21 75.0738   1
  -1  -8  -1 1083.56 72.0707   1
   1  -8   1 1206.87 74.4523   1
  -2   8  -1 4136.90 205.897   1
   2   8   1 4329.10 207.745   1
  -2  -8  -1 4168.54 206.458   1
   2  -8   1 4350.23 207.190   1
  -3   8  -1 8114.04 366.808   1
   3   8   1 8362.78 368.494   1
  -3  -8  -1 7921.08 367.137   1
   3  -8   1 7743.12 366.412   1
   4   8   1 5025.42 224.069   1
  -4  -8  -1 4504.96 220.773   1
   4  -8   1 4411.22 219.793   1
  -4   8  -1 4279.46 218.737   1
  -5   8  -1 150.105 26.5247   1
   5  -8   1 120.543 24.5459   1
  -6  -8  -1 118.368 24.0625   1
   6   8   1 66.2092 24.3324   1
   7  -8   1 13566.2 592.931   1
  -7   8  -1 13922.9 590.723   1
   7   8   1 12740.9 591.079   1
  -7  -8  -1 12902.5 593.361   1
   8  -8   1 1438.84 92.5070   1
  -8   8  -1 1530.46 93.8037   1
   8   8   1 1514.93 96.8501   1
  -8  -8  -1 1422.81 96.1264   1
   9  -8   1 1180.84 78.8106   1
  -9   8  -1 1103.24 75.8509   1
   9   8   1 1159.07 81.7016   1
  -9  -8  -1 931.508 74.9612   1
  10  -8   1 1199.59 83.9526   1
 -10   8  -1 1409.26 86.6917   1
 -10  -8  -1 1110.16 82.3283   1
  10   8   1 1134.07 82.3291   1
  11  -8   1 87.7959 30.9744   1
 -11  -8  -1 56.0643 28.3519   1
  11   8   1 51.2024 28.3729   1
  12   8   1 1046.46 80.6031   1
 -12   8  -1 973.743 77.4249   1
  12  -8   1 1076.87 79.9976   1
 -13  -8  -1 942.774 73.3568   1
  13   8   1 993.617 75.7791   1
  14  -8   1 468.365 51.5605   1
 -14   8  -1 529.538 54.3160   1
 -14  -8  -1 531.357 56.3838   1
  14   8   1 485.462 54.7429   1
  15  -8   1-20.4545 26.6410   1
 -15   8  -1 27.2844 27.1080   1
  15   8   1-7.13053 27.3767   1
 -15  -8  -1 54.9758 31.5334   1
  16  -8   1 195.169 37.2350   1
 -16   8  -1 159.485 35.6577   1
 -16  -8  -1 171.407 36.6510   1
  16   8   1 200.884 42.8240   1
  17   8   1 292.487 49.2500   1
 -17  -8  -1 341.086 46.0384   1
 -17   8  -1 345.074 48.2647   1
  18   8   1 214.840 39.4236   1
 -18  -8  -1 206.976 39.9725   1
 -18   8  -1 206.507 40.8772   1
  18  -8   1 165.494 38.5568   1
  19   8   1 14.1319 29.8885   1
 -19  -8  -1-14.0469 29.7088   1
 -19   8  -1-21.5167 35.2882   1
  19  -8   1 21.7349 30.1918   1
 -20  -8  -1-27.8695 26.7456   1
  20   8   1 21.4653 29.3625   1
 -21  -8  -1-20.9395 30.3854   1
 -21   8  -1 43.0636 28.5232   1
  21  -8   1 7.25103 24.6784   1
 -22  -8  -1-20.4247 23.6875   1
  22   8   1 34.7395 26.1910   1
 -23  -8  -1-13.2743 25.9320   1
  23   8   1-6.86204 28.5992   1
 -24  -9   1-6.60651 31.0593   1
  24   9  -1 6.74058 29.3389   1
 -22  -9   1 13.6460 30.9112   1
  22   9  -1-27.9371 33.9887   1
 -21  -9   1-14.0090 27.8346   1
  21   9  -1-6.93839 25.1702   1
  20   9  -1 73.8716 29.9350   1
  20  -9  -1 52.1949 31.6330   1
 -20   9   1 65.0914 31.1335   1
 -20  -9   1 42.4882 28.2407   1
 -19   9   1 150.630 35.4882   1
  19  -9  -1 155.336 36.1655   1
  18   9  -1 291.106 44.2182   1
 -18  -9   1 225.231 40.0213   1
  17  -9  -1 14.3634 26.5800   1
 -17   9   1-13.9103 31.1150   1
  17   9  -1 43.6371 24.7624   1
 -17  -9   1 28.1379 25.0154   1
 -16   9   1 27.2456 30.0574   1
  16  -9  -1-14.0643 28.8589   1
  15   9  -1 716.551 66.5174   1
  15  -9  -1 760.416 67.7668   1
 -15  -9   1 867.667 69.8480   1
 -15   9   1 767.858 66.8831   1
 -14  -9   1 428.609 51.7911   1
  14   9  -1 458.899 52.3486   1
  13   9  -1 86.8532 29.6851   1
 -13  -9   1 119.016 33.7552   1
 -13   9   1 37.4096 26.2143   1
  13  -9  -1 96.1004 33.0470   1
  12   9  -1 159.015 35.9404   1
  12  -9  -1 98.5305 30.3180   1
 -12   9   1 145.511 32.6456   1
 -12  -9   1 39.1290 28.3632   1
  11  -9  -1 4184.33 207.747   1
 -11   9   1 3918.63 203.563   1
  10  -9  -1 1311.06 82.9766   1
  10   9  -1 987.350 77.8127   1
 -10  -9   1 1151.96 80.6776   1
 -10   9   1 1162.92 80.0736   1
  -9   9   1 409.010 45.5169   1
   9  -9  -1 440.224 46.6941   1
   9   9  -1 408.961 47.9885   1
  -9  -9   1 464.242 51.9795   1
   8   9  -1 12345.1 541.959   1
  -8  -9   1 11783.4 538.436   1
  -8   9   1 12263.2 537.883   1
   8  -9  -1 11612.8 535.725   1
  -7  -9   1 4316.17 214.779   1
   7   9  -1 4472.37 217.287   1
  -7   9   1 4299.14 212.094   1
   7  -9  -1 4085.73 212.441   1
   6   9  -1 353.554 39.9241   1
  -6  -9   1 269.167 37.3250   1
  -5   9   1 70.3363 21.8606   1
   5   9  -1 71.6277 25.8456   1
   5  -9  -1 72.0524 21.4250   1
  -4   9   1 78.3186 24.5890   1
   4   9  -1 75.7133 27.1182   1
  -4  -9   1 86.5501 29.8283   1
   4  -9  -1 90.0350 24.5863   1
  -3   9   1 2218.90 123.911   1
   3   9  -1 2234.56 126.983   1
  -3  -9   1 2264.04 128.541   1
   3  -9  -1 2509.98 128.438   1
  -2   9   1 9050.57 419.260   1
   2  -9  -1 9562.33 420.920   1
  -1   9   1 33.5898 17.1299   1
   1  -9  -1 44.5787 20.0713   1
   0   9   1 2966.20 150.255   1
   0  -9  -1 2767.53 149.152   1
   1   9   1 1083.18 72.6677   1
  -1  -9  -1 1022.45 70.9930   1
   3   9   1 1663.74 96.9317   1
  -3  -9  -1 1480.70 94.6382   1
  -4  -9  -1 3526.73 173.415   1
   4  -9   1 3421.07 174.153   1
   4   9   1 3156.91 170.175   1
  -4   9  -1 3168.01 169.490   1
  -5  -9  -1 174.342 29.9905   1
   5  -9   1 219.408 35.4334   1
  -5   9  -1 241.609 35.5967   1
   5   9   1 252.427 34.5305   1
   6  -9   1 3789.30 189.307   1
   6   9   1 3338.53 193.104   1
  -6  -9  -1 3974.32 190.755   1
   7  -9   1 1529.54 92.7380   1
  -7   9  -1 1394.44 90.9621   1
   7   9   1 1410.05 92.4581   1
  -7  -9  -1 1312.95 92.3517   1
   8  -9   1 813.729 66.4238   1
  -8   9  -1 992.889 69.2573   1
   8   9   1 859.330 70.2091   1
  -8  -9  -1 947.319 71.1772   1
   9  -9   1 886.435 69.8446   1
  -9   9  -1 846.854 67.7097   1
  -9  -9  -1 1017.15 73.6935   1
   9   9   1 945.277 72.6596   1
  10  -9   1 3888.30 201.405   1
  10   9   1 4085.63 204.941   1
 -10  -9  -1 3771.79 201.743   1
  11  -9   1 252.701 37.8989   1
 -11   9  -1 284.149 37.1363   1
  11   9   1 235.448 40.8022   1
 -11  -9  -1 338.537 43.2885   1
  12   9   1 2152.35 126.581   1
 -12  -9  -1 1975.35 122.545   1
  13  -9   1 54.1279 31.5055   1
 -13   9  -1 45.7526 27.7352   1
  13   9   1 55.7315 24.3367   1
 -13  -9  -1 54.1339 25.6021   1
  14  -9   1 34.6879 25.6747   1
 -14   9  -1 13.4348 22.3454   1
  14   9   1-14.1161 27.5844   1
 -14  -9  -1 41.3302 32.0067   1
 -15   9  -1 61.7595 33.9138   1
  15  -9   1 92.1443 31.0167   1
  16  -9   1 122.347 34.1507   1
 -16   9  -1 118.622 37.4846   1
  16   9   1 94.1140 36.6794   1
 -16  -9  -1 104.943 35.8277   1
  17  -9   1 7.27855 28.4385   1
 -17   9  -1 42.4497 27.6432   1
  17   9   1 7.60763 34.4685   1
 -17  -9  -1-13.7340 29.4754   1
 -18   9  -1 57.0920 33.6001   1
  18  -9   1 29.3045 29.6460   1
  19   9   1-7.02963 21.6358   1
 -19  -9  -1-14.1636 22.9754   1
 -19   9  -1-14.3386 31.2052   1
  19  -9   1 36.7811 32.0188   1
  20   9   1-7.00332 31.3196   1
 -20  -9  -1 6.89601 32.4221   1
 -20   9  -1-28.6777 38.2203   1
  20  -9   1-7.35918 30.6696   1
  21   9   1 14.0506 21.6559   1
 -21  -9  -1 54.7656 24.3589   1
 -21   9  -1 14.2797 31.5287   1
  21  -9   1 21.9747 29.1296   1
 -22   9  -1-7.07292 30.3645   1
  22   9   1 48.4268 36.1978   1
 -23  -9  -1 6.54334 30.7651   1
  23   9   1 13.4420 30.4510   1
 -23 -10   1-6.59779 24.8804   1
  23  10  -1-27.1046 26.0209   1
 -22 -10   1-6.79928 29.1808   1
  22  10  -1 13.4761 29.7326   1
 -21 -10   1 13.9347 31.5642   1
  21  10  -1-13.9770 34.3840   1
  20 -10  -1 14.7556 29.3174   1
 -20 -10   1-13.2523 27.1943   1
 -20  10   1-28.7007 34.1344   1
  19  10  -1 22.0786 27.7472   1
 -19 -10   1 13.8822 24.1551   1
 -19  10   1-28.5514 33.1603   1
  19 -10  -1 43.9114 32.7324   1
 -18  10   1 7.05723 28.9661   1
  18 -10  -1 21.7638 31.1398   1
  17  10  -1 247.558 41.4060   1
 -17  10   1 159.831 39.3048   1
  17 -10  -1 198.904 40.4545   1
  16  10  -1 43.3221 32.2994   1
 -16 -10   1-7.02377 30.1558   1
  16 -10  -1 27.8713 30.7580   1
  15  10  -1 35.3030 24.5756   1
 -15 -10   1-6.88407 22.8973   1
 -15  10   1-6.73490 27.6479   1
  15 -10  -1 61.5334 32.9081   1
  14  10  -1-6.93046 27.5371   1
 -14 -10   1 13.4912 24.9518   1
 -14  10   1-13.0062 24.0549   1
  14 -10  -1 6.80243 25.6413   1
 -13 -10   1-6.78199 26.0337   1
  13  10  -1 13.6285 27.5230   1
  12 -10  -1 3269.66 175.577   1
  12  10  -1 3382.47 179.476   1
 -12 -10   1 3300.66 177.325   1
 -12  10   1 3174.37 174.332   1
  11  10  -1 625.195 58.4921   1
  11 -10  -1 534.494 55.6370   1
 -11  10   1 562.803 54.7842   1
 -11 -10   1 576.656 55.2730   1
  10 -10  -1 61.5586 28.2740   1
 -10  10   1 6.11363 24.3273   1
  -9 -10   1 1135.14 79.9768   1
   9 -10  -1 1015.99 74.8248   1
   9  10  -1 1011.07 76.1734   1
  -9  10   1 1020.81 75.6489   1
  -8 -10   1 5141.55 274.041   1
   8 -10  -1 5933.24 278.928   1
   8  10  -1 6267.01 286.958   1
  -8  10   1 5906.43 278.292   1
  -7 -10   1 4072.02 209.501   1
  -7  10   1 4103.42 206.708   1
   7 -10  -1 4337.39 209.309   1
   7  10  -1 3915.79 208.565   1
  -6 -10   1 4683.32 224.355   1
   6  10  -1 4368.32 222.164   1
   6 -10  -1 4326.01 219.725   1
  -5  10   1 118.266 26.2788   1
   5  10  -1 146.572 27.8977   1
  -5 -10   1 182.138 32.1838   1
   5 -10  -1 137.950 29.2204   1
  -4  10   1 12351.9 550.918   1
   4  10  -1 12369.8 554.244   1
  -4 -10   1 12710.6 555.475   1
   4 -10  -1 12020.2 551.887   1
  -3  10   1 131.022 28.4761   1
   3  10  -1 67.4320 25.4432   1
  -3 -10   1 95.3634 29.0498   1
   3 -10  -1 85.0588 27.0146   1
  -2  10   1 73.7620 25.7817   1
   2  10  -1 49.0212 26.3491   1
  -2 -10   1 104.732 27.2554   1
   2 -10  -1 32.1071 24.0822   1
  -1  10   1 37240.6 1583.11   1
   1  10  -1 36405.0 1584.01   1
  -1 -10   1 36291.6 1586.37   1
   1 -10  -1 37937.0 1584.53   1
   0  10   1 2696.19 144.417   1
   0  10  -1 2835.84 146.936   1
   0 -10   1 2831.41 147.560   1
   0 -10  -1 2550.56 144.261   1
  -1  10  -1 1419.51 87.6412   1
   1  10   1 1367.91 87.3373   1
  -1 -10  -1 1264.85 85.2935   1
   1 -10   1 1356.46 87.6737   1
  -2  10  -1 74.4911 22.2096   1
   2  10   1 156.532 30.3493   1
  -2 -10  -1 72.4390 26.8165   1
   2 -10   1 101.209 26.7446   1
  -3  10  -1 37620.8 1626.34   1
   3  10   1 37929.1 1627.44   1
  -3 -10  -1 37836.3 1627.97   1
   3 -10   1 38528.2 1627.55   1
  -4  10  -1 779.966 60.3310   1
   4  10   1 583.637 55.4553   1
  -4 -10  -1 654.813 57.3661   1
   4 -10   1 648.698 56.9568   1
  -5 -10  -1 2304.33 138.813   1
   5  10   1 2278.23 138.949   1
  -5  10  -1 2653.76 140.189   1
   5 -10   1 2789.32 143.118   1
  -6  10  -1 17.4659 24.6454   1
   6  10   1 25.9788 18.8705   1
  -6 -10  -1 23.1480 21.4277   1
   6 -10   1 23.8849 23.7454   1
   7  10   1 7789.38 349.147   1
  -7 -10  -1 7425.64 348.190   1
  -7  10  -1 6954.17 345.219   1
   8 -10   1 454.551 47.3245   1
  -8  10  -1 476.567 47.3223   1
  -8 -10  -1 392.178 46.5069   1
   8  10   1 532.018 52.2484   1
   9 -10   1 3980.81 205.008   1
  10 -10   1 25.8810 24.4064   1
 -10  10  -1 6.33526 25.1888   1
  10  10   1 26.7657 22.2634   1
 -10 -10  -1 26.1987 21.7926   1
  11  10   1 1269.89 89.5847   1
 -11 -10  -1 1255.28 88.9571   1
  12 -10   1 60.6038 27.2296   1
 -12  10  -1 32.1792 25.6056   1
  12  10   1 27.2794 20.4407   1
 -12 -10  -1 13.4012 21.7780   1
  13 -10   1-13.5070 25.4570   1
 -13  10  -1-6.65420 24.1358   1
  13  10   1 20.8487 31.4836   1
 -13 -10  -1 6.79584 29.9874   1
 -14  10  -1-6.74765 25.4411   1
  14 -10   1-20.6228 25.9182   1
  15 -10   1 345.009 45.2945   1
 -15  10  -1 246.749 42.7898   1
  15  10   1 375.237 48.3392   1
 -15 -10  -1 392.762 49.2493   1
  16 -10   1-28.6601 30.3080   1
 -16  10  -1 62.7260 29.0445   1
  16  10   1-7.28578 27.4638   1
 -16 -10  -1-7.04380 27.5175   1
  17 -10   1-14.4887 30.6436   1
 -17  10  -1 7.02530 28.8298   1
  18 -10   1 73.0949 34.0496   1
 -18  10  -1 63.6241 34.1141   1
 -18 -10  -1 81.3393 27.4977   1
  18  10   1 30.6373 24.3551   1
  19  10   1 58.4534 33.6032   1
 -19 -10  -1 49.0245 29.7150   1
 -19  10  -1 28.3231 30.0409   1
  19 -10   1 87.8315 32.3804   1
  20  10   1 6.85978 31.0771   1
 -20 -10  -1-6.91593 30.5176   1
 -20  10  -1-28.2864 33.6395   1
  20 -10   1 14.6370 30.4984   1
 -21 -10  -1 13.3961 27.0539   1
  21  10   1-6.82647 26.2046   1
 -22 -10  -1 6.62663 29.6453   1
  22  10   1 33.9272 30.3552   1
 -22 -11   1-53.5622 33.6573   1
  22  11  -1 19.9222 30.4760   1
  21  11  -1 7.30564 30.4461   1
 -20 -11   1 33.5301 24.3602   1
  20  11  -1 29.7162 27.5122   1
  19  11  -1-21.5264 27.5445   1
 -19 -11   1-6.93415 25.1519   1
 -19  11   1 7.05444 30.7056   1
  19 -11  -1 14.7618 29.8123   1
  18  11  -1 43.6503 28.4566   1
 -18 -11   1 27.9745 24.8958   1
 -18  11   1 55.9650 28.7435   1
  18 -11  -1 7.36982 26.2306   1
 -17  11   1-6.92989 28.4381   1
  17 -11  -1 14.7015 28.2170   1
  16  11  -1 166.341 36.2050   1
 -16 -11   1 119.384 33.2735   1
 -16  11   1 76.0405 31.5889   1
  16 -11  -1 50.5485 25.9944   1
  15  11  -1 49.4260 30.3662   1
 -15 -11   1 20.7201 27.0523   1
 -15  11   1 75.8063 30.0595   1
  15 -11  -1 42.5846 28.2684   1
  14  11  -1 188.136 37.9010   1
 -14 -11   1 137.917 35.8108   1
 -14  11   1 145.697 34.9534   1
  14 -11  -1 63.0091 28.8235   1
  13  11  -1 208.142 36.9171   1
 -13 -11   1 137.896 34.2255   1
 -13  11   1 122.502 35.8986   1
  13 -11  -1 171.554 36.8643   1
  12  11  -1 41.5523 27.0922   1
 -12 -11   1 6.81751 23.7614   1
 -12  11   1 33.2636 26.4722   1
  12 -11  -1 60.2908 26.6557   1
  11  11  -1 1168.17 83.8949   1
 -11 -11   1 1035.47 81.8135   1
 -10 -11   1 1447.65 99.4653   1
  10  11  -1 1694.68 103.222   1
 -10  11   1 1449.45 99.4026   1
  10 -11  -1 1474.29 98.7479   1
  -9  11   1 584.875 55.0564   1
   9  11  -1 444.393 52.5255   1
  -9 -11   1 480.474 53.2685   1
   9 -11  -1 503.738 51.8695   1
  -8  11   1 947.876 76.0636   1
   8 -11  -1 1227.89 82.5365   1
  -7  11   1 132.081 32.2351   1
   7  11  -1 209.126 36.8759   1
  -7 -11   1 148.151 31.8803   1
   7 -11  -1 72.6550 27.6923   1
  -6 -11   1 2711.55 149.670   1
  -6  11   1 2828.98 149.742   1
   6  11  -1 2653.48 149.712   1
   6 -11  -1 2664.33 148.222   1
   5  11  -1 30.8899 26.1796   1
  -5 -11   1 61.9122 31.7970   1
   5 -11  -1 23.5108 26.3310   1
  -4  11   1 28029.4 1259.95   1
   4  11  -1 28941.0 1264.82   1
  -4 -11   1 30314.3 1266.95   1
   4 -11  -1 29939.6 1263.70   1
   3  11  -1 12602.7 566.619   1
  -3  11   1 11972.2 563.439   1
  -3 -11   1 13413.9 569.598   1
  -2  11   1 23494.8 1051.52   1
   2  11  -1 25215.8 1056.08   1
  -2 -11   1 23242.0 1051.35   1
   2 -11  -1 25248.6 1054.48   1
  -1  11   1 3902.59 192.552   1
   1  11  -1 3496.60 190.441   1
   1 -11  -1 3641.41 190.608   1
  -1 -11   1 3915.81 193.344   1
   0  11  -1 11821.2 554.159   1
   0  11   1 12809.4 556.737   1
   0 -11  -1 12591.6 556.228   1
   0 -11   1 12380.1 556.790   1
  -1  11  -1 1280.05 84.1137   1
   1  11   1 1116.18 82.0697   1
  -1 -11  -1 1247.73 83.3739   1
   1 -11   1 1140.62 81.4374   1
  -2  11  -1 10665.7 488.695   1
   2  11   1 11149.0 492.419   1
  -2 -11  -1 10727.7 489.832   1
   2 -11   1 10688.0 489.891   1
  -3  11  -1 4179.70 220.664   1
   3  11   1 4755.57 226.596   1
  -3 -11  -1 4579.74 224.911   1
   3 -11   1 4370.22 222.605   1
  -4  11  -1 2401.09 134.004   1
   4  11   1 2228.83 136.391   1
  -4 -11  -1 2388.92 134.835   1
   4 -11   1 2328.02 132.834   1
   5  11   1 6108.93 277.644   1
  -5 -11  -1 5521.33 273.799   1
  -5  11  -1 5607.19 273.115   1
   5 -11   1 5341.64 273.100   1
   6  11   1 2939.44 158.956   1
  -6 -11  -1 2599.97 151.825   1
  -6  11  -1 2920.13 154.986   1
  -7  11  -1 752.369 61.7405   1
   7 -11   1 570.175 57.3325   1
   8  11   1 863.686 68.8687   1
  -8  11  -1 721.389 63.0686   1
   8 -11   1 740.669 63.8493   1
   9  11   1 107.960 35.4526   1
  -9 -11  -1 53.6720 29.3893   1
  10 -11   1 33.2822 29.3803   1
 -10  11  -1 6.61038 26.7082   1
  10  11   1 20.4519 26.1780   1
 -10 -11  -1 6.73619 28.9178   1
  11 -11   1 68.0302 28.4922   1
 -11  11  -1 87.7113 36.4097   1
  11  11   1 48.4099 30.2350   1
 -11 -11  -1 68.0659 30.5705   1
  12 -11   1-27.7070 30.6159   1
  12  11   1 41.4236 29.2563   1
 -12 -11  -1 34.3463 28.6803   1
  13 -11   1 56.1096 28.8647   1
 -13  11  -1 122.513 35.3282   1
  13  11   1 49.4266 29.5060   1
 -13 -11  -1 6.77867 26.1124   1
 -14  11  -1 108.702 34.3145   1
  14  11   1 64.2970 28.1154   1
 -14 -11  -1 146.094 33.2677   1
  15 -11   1 158.369 37.9273   1
 -15  11  -1 218.682 39.6755   1
  15  11   1 180.310 38.7100   1
 -15 -11  -1 267.419 42.0597   1
 -16  11  -1 27.6344 30.5280   1
  16 -11   1 50.6039 30.6216   1
  17 -11   1 14.3987 30.5406   1
 -17  11  -1 69.9491 35.5954   1
 -17 -11  -1 41.7716 34.3315   1
  17  11   1 94.1848 36.1056   1
 -18 -11  -1 185.538 38.5641   1
  18  11   1 218.579 42.4589   1
  19  11   1-7.72030 28.5593   1
 -19 -11  -1 13.0629 24.1622   1
 -19  11  -1-7.04852 33.1392   1
  19 -11   1 42.9359 35.5905   1
 -20 -11  -1-6.83905 29.7730   1
  20  11   1-20.5869 31.8806   1
 -21 -11  -1 13.2992 23.1347   1
  21  11   1-6.58989 22.9269   1
 -21 -12   1-12.7337 29.9382   1
  21  12  -1 51.5577 38.1614   1
 -20 -12   1-20.0793 29.9362   1
  20  12  -1-7.09647 32.1545   1
 -19 -12   1 47.8172 31.0048   1
  19  12  -1 42.6364 33.0623   1
  18  12  -1 7.17747 27.5664   1
 -18 -12   1 6.94941 30.6784   1
 -18  12   1 44.1071 31.1083   1
  18 -12  -1 29.6712 27.4532   1
  17  12  -1 64.5642 34.1645   1
 -17 -12   1 20.9993 31.7530   1
 -17  12   1 66.0681 35.7605   1
  17 -12  -1 7.37792 32.5968   1
 -16  12   1 43.4740 29.3412   1
  16 -12  -1 58.4206 33.1499   1
 -15 -12   1 75.2264 29.4533   1
  15  12  -1 42.5172 27.3128   1
  14  12  -1 245.088 42.7152   1
  14 -12  -1 240.415 40.5966   1
 -14  12   1 232.496 42.6575   1
 -14 -12   1 216.088 38.7558   1
 -13 -12   1 632.278 59.4747   1
  13 -12  -1 582.348 59.7931   1
  13  12  -1 616.251 58.6331   1
 -13  12   1 690.799 63.5516   1
  12 -12  -1 794.200 68.1355   1
 -12  12   1 640.030 65.3262   1
 -11 -12   1 117.658 33.7055   1
  11 -12  -1 178.552 35.9589   1
  11  12  -1 161.084 35.2068   1
 -11  12   1 241.084 40.1217   1
 -10 -12   1 103.655 28.9923   1
 -10  12   1 124.911 33.9250   1
  10  12  -1 115.806 31.4452   1
  -9 -12   1 1179.68 83.8227   1
   9  12  -1 992.291 79.0059   1
  -8  12   1 12.7460 24.8976   1
   8  12  -1-28.4358 31.3699   1
  -8 -12   1 25.7436 26.8212   1
   8 -12  -1 6.46261 23.4420   1
  -7 -12   1 934.129 72.5220   1
  -7  12   1 784.330 68.1481   1
   7  12  -1 927.431 73.9738   1
   7 -12  -1 814.531 68.0027   1
  -6 -12   1 2140.53 125.845   1
  -6  12   1 1996.07 122.214   1
   6 -12  -1 2179.54 124.461   1
   6  12  -1 1967.13 125.044   1
  -5  12   1 609.351 56.2414   1
   5 -12  -1 539.048 54.4157   1
  -4 -12   1 5995.43 288.602   1
   4 -12  -1 6059.12 287.015   1
  -4  12   1 5723.59 284.670   1
   4  12  -1 5981.24 288.954   1
  -3 -12   1 4492.40 235.419   1
   3 -12  -1 4900.82 237.264   1
   3  12  -1 4848.62 237.907   1
   2 -12  -1 5713.57 261.335   1
  -2 -12   1 5121.63 258.007   1
  -2  12   1 5251.08 257.323   1
   2  12  -1 5068.74 258.289   1
  -1 -12   1 43.1041 30.9655   1
   1  12  -1-6.07575 26.8298   1
  -1  12   1 35.8821 24.1768   1
   0  12  -1 5957.36 292.410   1
   0  12   1 6075.36 292.503   1
   0 -12  -1 6253.61 292.686   1
   0 -12   1 6079.83 294.308   1
  -1  12  -1 268.433 39.7719   1
  -1 -12  -1 300.038 42.1584   1
   1 -12   1 367.045 45.9128   1
  -2  12  -1 1602.81 100.959   1
   2  12   1 1388.78 97.9624   1
  -2 -12  -1 1686.26 102.802   1
   2 -12   1 1622.31 101.811   1
  -3  12  -1 1440.11 95.3785   1
   3  12   1 1702.92 100.582   1
  -3 -12  -1 1382.28 94.8399   1
   3 -12   1 1357.76 93.5355   1
  -4  12  -1 271.051 40.0098   1
   4  12   1 191.705 37.9055   1
  -4 -12  -1 209.611 35.6654   1
   4 -12   1 196.677 37.6499   1
  -5  12  -1 450.184 51.8985   1
   5 -12   1 440.877 50.1800   1
  -6 -12  -1 2365.91 143.693   1
   6  12   1 2885.21 152.384   1
  -7 -12  -1 3054.33 166.880   1
   7  12   1 3057.76 168.143   1
   8  12   1 1171.37 82.1204   1
  -8 -12  -1 921.562 79.7671   1
  -8  12  -1 1214.65 83.7330   1
   8 -12   1 975.062 79.8581   1
   9  12   1 6.92350 19.4540   1
   9 -12   1 20.4934 28.4685   1
  -9  12  -1-6.66133 28.5897   1
  -9 -12  -1 6.84453 21.0674   1
  10  12   1 13.8795 22.5334   1
 -10 -12  -1 34.4441 24.4997   1
  10 -12   1-6.85464 27.2518   1
 -10  12  -1 47.8164 32.1279   1
  11 -12   1 171.684 36.8567   1
 -11  12  -1 223.442 39.7704   1
  12 -12   1 27.9669 28.6978   1
 -12 -12  -1 20.8573 29.4144   1
  12  12   1-13.9716 28.2222   1
 -12  12  -1 27.8591 29.8967   1
  13 -12   1 78.3450 31.6260   1
 -13 -12  -1 192.038 35.3856   1
  13  12   1 162.075 35.6003   1
 -13  12  -1 169.183 37.7514   1
  14 -12   1 21.6463 31.4105   1
 -14 -12  -1 34.6206 25.1209   1
 -14  12  -1-43.0022 33.6991   1
  14  12   1 21.2424 26.1976   1
  15 -12   1-14.5330 32.4945   1
 -15  12  -1 14.4086 26.1311   1
  16 -12   1-14.5865 33.8781   1
 -16 -12  -1-13.9847 26.3582   1
 -16  12  -1 36.0076 32.6259   1
  16  12   1 21.5828 27.6170   1
  17  12   1 215.576 38.3060   1
 -17 -12  -1 215.361 38.1181   1
  18 -12   1 14.6291 26.5334   1
 -18 -12  -1 13.6909 28.0937   1
  18  12   1 14.1624 29.0610   1
 -18  12  -1-7.02742 27.4554   1
  19 -12   1 58.2094 30.8397   1
 -19 -12  -1 52.3225 31.5322   1
 -19  12  -1 13.9336 29.9630   1
  19  12   1 66.5131 37.1946   1
 -20 -12  -1 33.0743 24.5104   1
  20  12   1 35.7460 26.9868   1
 -20 -13   1 52.8703 32.6492   1
  20  13  -1 88.8456 33.0180   1
 -19 -13   1 33.7625 31.4591   1
  19  13  -1 83.8126 31.7342   1
 -18 -13   1 75.2865 30.2502   1
  18  13  -1 7.04168 25.5995   1
 -17 -13   1 69.2095 31.4979   1
  17 -13  -1 65.8981 34.1435   1
  17  13  -1 78.3714 32.4167   1
 -16 -13   1 34.3420 29.0702   1
  16 -13  -1 65.3806 30.7447   1
  16  13  -1-7.02373 28.8403   1
 -16  13   1 7.38695 31.2624   1
 -15 -13   1 48.2341 32.0467   1
  15 -13  -1 43.7903 33.1024   1
  15  13  -1 49.0921 33.0097   1
 -15  13   1 7.27891 31.2796   1
 -14 -13   1 20.9560 22.6625   1
  14  13  -1 7.01862 22.7705   1
  14 -13  -1-7.27001 26.3698   1
 -14  13   1-14.3182 28.4459   1
 -13 -13   1 355.725 50.4118   1
 -13  13   1 317.743 45.8257   1
  13  13  -1 414.378 52.2997   1
  13 -13  -1 390.572 48.8311   1
 -12 -13   1 91.0898 28.9569   1
 -12  13   1 69.5474 30.4640   1
  12  13  -1 63.5264 25.3174   1
  12 -13  -1 115.302 34.4509   1
 -11 -13   1 1113.70 82.3240   1
 -11  13   1 918.905 75.8842   1
  11 -13  -1 928.225 77.0263   1
  11  13  -1 885.610 76.5924   1
 -10  13   1 1362.90 91.2822   1
  10 -13  -1 1090.61 87.9012   1
   9  13  -1 456.151 52.9875   1
  -9 -13   1 547.459 55.5533   1
  -9  13   1 492.969 53.6478   1
   9 -13  -1 530.707 55.2809   1
   8  13  -1-7.28254 25.9302   1
  -8 -13   1 79.0815 27.5091   1
  -8  13   1 39.3485 26.1063   1
   8 -13  -1 33.5027 23.8661   1
  -7 -13   1 562.523 55.6005   1
   7 -13  -1 483.982 52.4539   1
   7  13  -1 403.681 50.0786   1
  -7  13   1 451.706 49.7369   1
  -6 -13   1-20.0179 26.5126   1
   6  13  -1 20.0963 27.9156   1
  -5 -13   1 3361.62 177.560   1
   5  13  -1 3161.45 175.741   1
  -4 -13   1 1517.74 98.6314   1
   4 -13  -1 1310.16 93.3587   1
  -4  13   1 1480.19 96.6647   1
   4  13  -1 1476.43 97.5270   1
  -3 -13   1 3840.18 196.394   1
   3 -13  -1 3529.84 193.256   1
   3  13  -1 3921.33 196.839   1
  -3  13   1 3555.73 191.498   1
   2 -13  -1 465.057 49.4296   1
  -2 -13   1 495.168 51.3195   1
   2  13  -1 546.874 54.5751   1
  -2  13   1 488.104 49.5498   1
  -1 -13   1 1650.87 109.975   1
   1 -13  -1 1738.79 109.235   1
  -1  13   1 1829.45 110.264   1
   1  13  -1 1757.56 109.998   1
   0 -13   1 914.887 73.6271   1
   0  13  -1 1058.54 77.4316   1
  -2 -13  -1 6298.46 306.443   1
   2 -13   1 6116.87 305.139   1
   2  13   1 6446.29 307.397   1
  -2  13  -1 6540.25 307.040   1
  -3 -13  -1 2687.70 152.807   1
   3  13   1 2728.86 153.651   1
  -3  13  -1 2792.82 153.685   1
   4  13   1 79.5844 33.1949   1
   4 -13   1 131.439 31.8449   1
  -4 -13  -1 145.031 32.6503   1
   5  13   1 498.452 53.7791   1
  -5 -13  -1 369.260 48.0541   1
   5 -13   1 412.690 50.3091   1
  -6 -13  -1 1942.48 118.128   1
  -6  13  -1 1868.23 118.709   1
   6  13   1 1992.80 121.450   1
   6 -13   1 1922.25 120.291   1
   7  13   1 98.0705 31.2513   1
  -7 -13  -1 121.168 30.4524   1
  -7  13  -1 126.174 34.7096   1
   7 -13   1 94.8624 30.6483   1
  -8  13  -1 2301.43 135.544   1
   8  13   1 2275.36 135.813   1
  -8 -13  -1 2347.57 137.144   1
   8 -13   1 2267.90 134.981   1
  -9  13  -1 205.786 38.4726   1
   9  13   1 140.879 31.7817   1
  -9 -13  -1 152.802 31.3571   1
   9 -13   1 148.923 35.8865   1
 -10  13  -1 34.4733 25.5466   1
  10  13   1 21.0821 27.0164   1
 -10 -13  -1 35.0147 27.8649   1
  10 -13   1 50.0007 26.9661   1
 -11  13  -1 48.8424 35.5389   1
  11 -13   1 71.5567 32.9460   1
 -11 -13  -1 62.6765 30.4368   1
  11  13   1 78.2626 33.1631   1
 -12  13  -1 177.329 38.9438   1
  12 -13   1 243.326 43.1945   1
 -12 -13  -1 265.770 42.8636   1
  12  13   1 204.104 38.9945   1
 -13  13  -1 14.3611 32.1281   1
  13 -13   1 71.8256 33.7844   1
 -13 -13  -1 13.9044 20.2016   1
  13  13   1 21.0755 22.8162   1
 -14  13  -1-7.27257 28.4126   1
  14  13   1 7.06331 25.6218   1
  14 -13   1-7.17113 27.0331   1
 -14 -13  -1 34.5293 29.2132   1
  15  13   1 64.3714 33.2886   1
 -15  13  -1 50.3986 27.7162   1
  15 -13   1 65.0434 28.7915   1
 -15 -13  -1 20.8420 28.5860   1
  16  13   1 375.774 48.8263   1
 -16  13  -1 462.173 55.3708   1
  16 -13   1 450.705 52.8865   1
 -16 -13  -1 373.663 49.8632   1
  17  13   1-28.3731 26.2439   1
 -17  13  -1-7.20844 30.4965   1
  17 -13   1-7.28218 28.9401   1
 -17 -13  -1-6.84406 23.2942   1
  18  13   1 83.5892 32.6932   1
 -18  13  -1 143.590 37.8479   1
 -18 -13  -1 120.838 31.5328   1
  18 -13   1 108.799 35.6061   1
  19  13   1 21.1631 32.3808   1
 -19 -13  -1 26.0024 32.3448   1
  19  14  -1 34.1435 32.9028   1
 -19 -14   1 46.1211 33.8394   1
  17  14  -1 20.9353 31.6157   1
 -17 -14   1-6.77840 32.2458   1
 -15  14   1 260.890 41.8343   1
 -15 -14   1 233.657 41.6532   1
  15  14  -1 249.903 42.3458   1
  15 -14  -1 306.381 47.2791   1
 -14  14   1 253.097 45.1475   1
 -14 -14   1 306.038 41.1148   1
  14 -14  -1 209.485 41.9709   1
  14  14  -1 223.974 36.7347   1
 -13  14   1-7.18295 32.1278   1
  13 -14  -1 37.1205 29.9933   1
  12  14  -1 70.7173 30.8949   1
 -12 -14   1 56.3787 31.2107   1
 -11  14   1-7.01062 23.8559   1
 -11 -14   1-7.04956 28.4749   1
  11  14  -1-7.13067 27.8579   1
  11 -14  -1-7.12160 26.8461   1
 -10  14   1 468.254 51.5756   1
 -10 -14   1 383.162 46.5897   1
  10  14  -1 419.834 47.4093   1
  10 -14  -1 360.321 47.2575   1
   9 -14  -1 20.8945 25.7833   1
  -9  14   1 74.8507 27.0565   1
   9  14  -1-14.2265 30.9781   1
  -9 -14   1 13.8728 27.1169   1
  -8  14   1 1475.75 100.044   1
   8 -14  -1 1394.60 99.3616   1
   7 -14  -1 6.83469 27.6193   1
  -7 -14   1 55.9911 30.8958   1
  -7  14   1 33.2611 28.5628   1
   7  14  -1-14.2018 29.1528   1
  -6 -14   1 724.823 64.6910   1
   6 -14  -1 710.659 63.3171   1
   6  14  -1 766.412 67.1576   1
  -6  14   1 610.884 61.1571   1
   5 -14  -1 491.894 52.7411   1
  -5  14   1 477.822 52.4866   1
   5  14  -1 319.684 47.3652   1
  -5 -14   1 506.410 53.6926   1
   4 -14  -1 329.895 44.0608   1
  -4  14   1 295.186 41.1506   1
   4  14  -1 259.508 39.9962   1
  -4 -14   1 397.395 45.5902   1
  -3  14   1 3069.16 166.898   1
   3  14  -1 2939.92 167.101   1
   3 -14  -1 3019.35 166.597   1
  -3 -14   1 3194.67 169.747   1
  -2  14   1 1818.18 113.549   1
   2  14  -1 1711.42 111.798   1
   2 -14  -1 1888.11 113.974   1
  -2 -14   1 1806.39 114.473   1
   1  14  -1 19.7829 27.4855   1
  -1  14   1 13.1512 23.8568   1
  -1 -14   1 13.2447 26.7532   1
   1 -14  -1 6.54095 22.7626   1
   0  14  -1 1232.13 91.9545   1
   0 -14   1 1547.17 99.0765   1
   0 -14  -1 1509.37 97.3247   1
   1 -14   1 133.724 32.9910   1
  -1 -14  -1 128.064 31.4011   1
   1  14   1 148.767 32.2551   1
  -1  14  -1 104.807 31.2746   1
   2  14   1 1482.98 100.671   1
  -2  14  -1 1692.94 104.285   1
   2 -14   1 1408.70 100.200   1
   3  14   1 1142.91 83.8278   1
   3 -14   1 1107.66 82.7437   1
  -3 -14  -1 1100.24 82.6177   1
  -4 -14  -1 990.038 79.6918   1
   4 -14   1 1213.59 84.5853   1
   4  14   1 1082.46 83.3400   1
  -4  14  -1 1086.82 81.5717   1
   5 -14   1 54.2953 29.9587   1
  -5  14  -1 6.64936 27.7212   1
   5  14   1 7.00403 28.3007   1
  -5 -14  -1 7.01515 28.7988   1
   6 -14   1 165.944 38.0386   1
  -6 -14  -1 161.563 34.7360   1
  -6  14  -1 66.5406 31.8850   1
   6  14   1 211.764 41.4932   1
  -7  14  -1 1083.09 80.3921   1
  -7 -14  -1 823.141 75.7802   1
   7 -14   1 997.964 77.7768   1
   8 -14   1 98.2139 35.3351   1
  -8 -14  -1 84.5761 29.0120   1
  -8  14  -1 164.106 35.8630   1
   8  14   1 195.994 37.0422   1
   9 -14   1 169.404 36.5411   1
   9  14   1 71.2210 35.3866   1
  -9  14  -1 166.707 37.6934   1
  -9 -14  -1 70.2258 33.3815   1
  10 -14   1 57.5758 30.1715   1
  10  14   1 99.1897 29.2596   1
 -10  14  -1 91.5465 29.0845   1
 -10 -14  -1 63.6795 25.8736   1
  11 -14   1 799.358 70.3289   1
  11  14   1 732.860 68.4739   1
 -11 -14  -1 784.453 68.5845   1
 -11  14  -1 723.770 67.9389   1
 -12  14  -1 42.6523 32.2218   1
  12 -14   1 7.37929 30.7695   1
  13 -14   1 36.7373 26.7043   1
 -13  14  -1 42.8119 28.4018   1
  13  14   1 55.9260 30.0502   1
 -13 -14  -1 27.7490 25.2197   1
 -14  14  -1-7.16330 36.3809   1
  14 -14   1 44.0592 35.3409   1
  14  14   1 7.05197 23.4518   1
 -14 -14  -1 20.3102 22.5150   1
  15 -14   1 95.0488 36.1421   1
 -15  14  -1 72.2313 34.1373   1
 -16  14  -1 7.23791 33.2109   1
  16 -14   1 7.26398 28.8660   1
  16  14   1-6.99969 28.7281   1
 -16 -14  -1 34.1487 28.4652   1
  17  14   1 145.955 41.5985   1
 -17 -14  -1 336.468 48.1639   1
  18  14   1 6.83353 32.1315   1
 -18 -14  -1 19.7408 30.5707   1
  18  15  -1 33.5800 30.8146   1
 -18 -15   1-45.8711 33.9499   1
  17  15  -1 122.956 36.6933   1
 -17 -15   1 92.8923 36.3019   1
  16  15  -1 27.2621 32.0420   1
 -16 -15   1-19.9913 30.5737   1
 -15  15   1 123.869 36.5172   1
 -15 -15   1 60.9581 33.2676   1
  15  15  -1 143.727 40.8895   1
 -14  15   1 254.576 44.0871   1
  14  15  -1 242.755 43.9189   1
 -14 -15   1 282.590 45.0681   1
  14 -15  -1 205.336 41.8045   1
 -13  15   1 50.1658 32.1336   1
  13  15  -1 35.3268 30.8420   1
 -13 -15   1 89.9059 31.8168   1
  13 -15  -1 43.9152 30.1270   1
 -12  15   1 28.4009 32.1677   1
  12  15  -1 7.04389 22.2754   1
  12 -15  -1 14.5683 30.8131   1
 -12 -15   1-7.01947 23.3371   1
 -11  15   1 211.683 39.5693   1
  11 -15  -1 194.538 38.2826   1
 -10  15   1 62.8062 32.4170   1
 -10 -15   1-7.11795 25.2987   1
  10 -15  -1 14.3386 27.5224   1
  10  15  -1-14.0385 27.4235   1
   9  15  -1 92.5511 33.4407   1
  -9 -15   1 259.473 41.9461   1
   8 -15  -1-20.9577 29.5510   1
  -8  15   1-20.6574 28.6962   1
   8  15  -1-7.52642 21.8410   1
  -8 -15   1 6.70657 20.6426   1
   7 -15  -1 1488.76 99.3642   1
   7  15  -1 1468.13 100.606   1
  -7 -15   1 1530.86 100.793   1
  -7  15   1 1343.24 97.6451   1
   6 -15  -1 27.8753 24.7732   1
   6  15  -1-13.9620 29.5350   1
  -6 -15   1 27.8868 31.9917   1
  -6  15   1 13.7183 28.1536   1
  -5  15   1 976.293 80.0646   1
   5 -15  -1 1197.36 84.8987   1
   4 -15  -1 48.5002 26.1301   1
  -4  15   1-6.73780 21.8746   1
   3 -15  -1 13.6020 25.6691   1
   3  15  -1 48.7520 29.9182   1
  -3 -15   1 55.8134 32.8254   1
  -3  15   1 13.5102 26.4214   1
   2  15  -1 263.022 43.2373   1
  -2  15   1 161.406 37.2626   1
  -2 -15   1 271.159 42.2358   1
   2 -15  -1 169.635 33.8452   1
   1  15  -1 261.344 41.9689   1
  -1  15   1 313.858 44.7766   1
   1 -15  -1 209.963 38.9708   1
  -1 -15   1 258.013 40.5831   1
   0  15  -1 262.619 42.0972   1
   0  15   1 144.585 33.9049   1
   0 -15  -1 312.362 42.4344   1
   0 -15   1 265.080 40.4160   1
   1  15   1 562.593 59.1391   1
  -1 -15  -1 695.744 62.1599   1
   1 -15   1 653.909 60.2655   1
  -1  15  -1 498.721 55.8083   1
   2 -15   1 228.584 40.4709   1
  -2 -15  -1 202.204 39.1244   1
  -2  15  -1 181.763 36.8819   1
  -3  15  -1 934.137 70.8965   1
   3  15   1 726.108 65.8960   1
   3 -15   1 743.406 65.7417   1
  -3 -15  -1 757.571 67.2877   1
   4 -15   1 180.561 33.5644   1
  -4  15  -1 191.465 36.6081   1
   5 -15   1 227.454 40.3365   1
  -5  15  -1 322.140 44.7869   1
   5  15   1 265.705 45.0188   1
  -5 -15  -1 261.881 43.5122   1
  -6 -15  -1 561.488 56.0966   1
   6  15   1 605.283 59.6821   1
  -7  15  -1 338.342 47.3215   1
   7 -15   1 450.347 52.8046   1
   7  15   1 429.915 53.1711   1
  -7 -15  -1 419.214 51.2371   1
   8 -15   1 49.6873 28.3280   1
  -8  15  -1 76.1678 30.6694   1
  -8 -15  -1 85.2533 29.2745   1
   8  15   1 42.3201 27.2047   1
  -9  15  -1-6.98523 29.5538   1
   9  15   1-35.7712 34.0382   1
  -9 -15  -1-56.3444 35.4033   1
   9 -15   1 42.8259 31.9246   1
 -10  15  -1 168.596 37.9039   1
  10  15   1 304.939 44.3210   1
 -10 -15  -1 318.697 45.7325   1
  10 -15   1 337.760 46.0674   1
 -11  15  -1 7.09836 31.7518   1
  11  15   1 56.7817 26.2652   1
 -11 -15  -1-6.98691 20.9117   1
  11 -15   1 7.20988 33.9044   1
 -12  15  -1 384.991 51.0448   1
  12  15   1 359.993 45.9593   1
 -12 -15  -1 319.580 44.1676   1
  12 -15   1 277.444 44.9623   1
 -13  15  -1 107.718 32.7410   1
  13  15   1 124.639 31.9822   1
 -13 -15  -1 68.9266 30.2263   1
  13 -15   1 44.3133 29.5758   1
 -14  15  -1 100.431 34.8516   1
  14  15   1 103.939 30.5399   1
 -14 -15  -1 153.752 32.8831   1
  14 -15   1 74.2579 36.0536   1
 -15  15  -1 64.1665 34.6990   1
  15  15   1-6.87637 23.9288   1
  15 -15   1-14.8028 28.9186   1
 -15 -15  -1 20.1126 23.8315   1
 -16  15  -1 106.447 34.0509   1
 -17 -15  -1-26.2530 31.2323   1
  17  15   1-13.5057 32.1339   1
 -16 -16   1-12.8440 19.2141   1
  16  16  -1 40.1363 23.7778   1
 -15 -16   1 19.9405 25.5530   1
  15  16  -1 46.8861 27.5220   1
 -14 -16   1 60.9654 31.6633   1
  14  16  -1 109.065 34.7949   1
 -13  16   1 7.15342 32.0175   1
  13  16  -1 34.8419 26.7829   1
 -13 -16   1 34.1041 26.2173   1
  13 -16  -1 51.1407 35.1811   1
 -12  16   1 142.398 38.4274   1
  12  16  -1 195.162 37.6536   1
 -12 -16   1 187.539 34.3497   1
  12 -16  -1 233.466 40.3909   1
 -11  16   1-28.1245 33.0589   1
  11  16  -1 21.2300 30.3745   1
 -11 -16   1-13.9872 27.7918   1
  11 -16  -1-36.5164 32.6625   1
 -10  16   1 35.1640 28.0552   1
  10  16  -1 20.9591 30.5112   1
 -10 -16   1 92.0961 33.7923   1
  10 -16  -1 93.9265 32.4061   1
   9 -16  -1 21.3787 31.0175   1
  -9  16   1 14.0579 37.1214   1
   9  16  -1-7.11214 28.2589   1
  -9 -16   1-21.0162 28.7477   1
  -8  16   1 509.792 56.8441   1
  -8 -16   1 480.326 50.9155   1
   8 -16  -1 404.893 52.6428   1
   7 -16  -1 28.5178 27.4194   1
  -7  16   1 56.1610 33.0472   1
   7  16  -1 21.9033 33.1194   1
  -7 -16   1 56.1137 32.6250   1
   6 -16  -1 1425.38 97.5461   1
   6  16  -1 1461.78 99.5038   1
  -6 -16   1 1254.49 94.1559   1
  -6  16   1 1367.59 95.5074   1
   5 -16  -1 92.2225 35.9864   1
   5  16  -1 189.651 39.1117   1
  -5 -16   1 55.8595 30.7808   1
  -5  16   1 137.939 36.7497   1
   4  16  -1-14.0416 27.4275   1
  -4 -16   1 7.03397 25.5136   1
   3  16  -1 7.04044 25.5384   1
  -3 -16   1 7.06304 26.1277   1
   2  16  -1 28.2276 29.8736   1
   1  16  -1-13.9436 23.7220   1
  -1 -16   1 14.1605 25.1622   1
   0  16  -1 6.90437 26.9755   1
   0  16   1 7.07153 25.1347   1
   0 -16   1 20.6810 27.8468   1
   0 -16  -1 7.04883 21.6984   1
   1  16   1 168.995 39.7070   1
  -1  16  -1 198.438 38.9308   1
  -1 -16  -1 114.277 34.5188   1
   1 -16   1 103.874 33.5013   1
   2 -16   1 505.857 55.4354   1
   2  16   1 541.937 58.4463   1
  -2 -16  -1 458.141 52.8873   1
  -2  16  -1 571.246 57.5504   1
   3 -16   1 282.168 45.3078   1
  -3  16  -1 260.553 43.2951   1
   3  16   1 360.304 45.6588   1
  -3 -16  -1 315.491 42.0840   1
   4 -16   1 665.364 62.5088   1
   4  16   1 698.428 65.6224   1
  -4 -16  -1 697.208 65.9282   1
  -4  16  -1 758.275 65.3920   1
   5 -16   1 205.050 40.6842   1
  -5 -16  -1 177.211 36.6875   1
  -5  16  -1 125.331 38.4583   1
   6 -16   1 21.0765 28.4146   1
   6  16   1 53.0309 34.3527   1
  -6 -16  -1 27.0020 24.5297   1
  -6  16  -1 41.9626 30.8962   1
  -7  16  -1 34.7467 25.8492   1
   7  16   1 35.9677 31.8588   1
   7 -16   1 126.902 35.1679   1
  -8  16  -1 138.428 38.3645   1
   8 -16   1 143.528 36.9170   1
  -9  16  -1 416.284 53.3679   1
   9  16   1 406.746 52.2177   1
   9 -16   1 461.206 54.4596   1
  -9 -16  -1 415.143 51.5738   1
 -10 -16  -1 91.5157 32.4509   1
  10  16   1 56.4165 29.5558   1
 -11  16  -1 126.942 33.9531   1
  11  16   1 98.4732 29.7751   1
  11 -16   1 187.282 38.7533   1
 -11 -16  -1 110.779 30.5868   1
 -12  16  -1-21.1774 35.4836   1
  12 -16   1-7.21992 31.8643   1
 -13  16  -1 98.9086 34.1021   1
  13  16   1 54.5066 31.3751   1
  13 -16   1 50.4976 28.3096   1
 -13 -16  -1 54.2572 30.4477   1
  14  16   1 95.1351 36.3786   1
 -14 -16  -1 65.5572 34.4565   1
  15  16   1-6.68290 32.1605   1
 -15 -16  -1-13.0663 29.9771   1
  16  16   1 33.5134 27.1075   1
 -16 -16  -1 32.5455 25.8998   1
  15  17  -1 45.5937 25.5377   1
 -15 -17   1 58.1723 27.0233   1
  14  17  -1 6.65381 28.5561   1
 -14 -17   1-6.61022 29.1683   1
  13  17  -1 20.4681 31.7368   1
 -13 -17   1 60.1051 33.6075   1
 -12  17   1-21.2204 29.4829   1
 -12 -17   1-27.2941 32.0849   1
  12  17  -1 6.84727 31.4209   1
 -11  17   1 92.1544 31.4643   1
  11  17  -1 90.6274 36.2754   1
 -11 -17   1 62.0289 35.8667   1
  11 -17  -1 79.1084 35.5467   1
 -10  17   1 35.6220 29.7023   1
  10  17  -1 20.7128 30.8874   1
 -10 -17   1 21.0107 33.3272   1
  10 -17  -1 7.16188 24.3846   1
   9 -17  -1-21.6710 31.4586   1
   9  17  -1 63.1864 31.4126   1
  -9 -17   1 48.7648 32.3756   1
  -9  17   1-7.13641 33.1648   1
   8 -17  -1 14.4371 29.1891   1
   8  17  -1 29.5222 28.3652   1
  -8 -17   1 33.6406 30.1193   1
  -8  17   1 56.7197 32.9623   1
   7 -17  -1 130.254 35.3978   1
   7  17  -1 88.0973 33.0264   1
  -7 -17   1 89.6919 30.6562   1
  -7  17   1 42.0705 28.5483   1
   6 -17  -1 93.5131 32.7454   1
   6  17  -1 35.8128 24.5813   1
  -6 -17   1 107.561 30.5011   1
  -6  17   1 76.9366 33.0382   1
   5 -17  -1 42.3533 34.0831   1
  -5  17   1 91.1559 35.3536   1
  -4  17   1 41.7773 25.2606   1
   4  17  -1 7.01366 29.2324   1
   4 -17  -1 7.05077 23.9962   1
  -4 -17   1-21.1481 29.8229   1
  -3  17   1 6.98319 33.9825   1
   3 -17  -1 35.0659 31.7719   1
  -3 -17   1-42.6916 32.6450   1
  -2  17   1-14.1450 31.6533   1
   2  17  -1 14.1949 34.1769   1
  -2 -17   1 71.0718 33.0381   1
   2 -17  -1 56.4788 34.7591   1
  -1  17   1 263.511 44.5311   1
   1  17  -1 233.419 44.5412   1
  -1 -17   1 241.487 43.8153   1
   1 -17  -1 278.906 43.7927   1
   0  17  -1 267.303 45.3943   1
   0  17   1 242.872 42.1018   1
   0 -17  -1 221.830 38.8449   1
   0 -17   1 268.921 45.6548   1
  -1  17  -1 318.740 47.3139   1
   1  17   1 285.184 45.1578   1
   1 -17   1 361.814 48.2941   1
  -1 -17  -1 278.893 44.6846   1
  -2  17  -1-6.90297 24.0157   1
   2  17   1 7.05533 28.0333   1
  -2 -17  -1 7.09584 26.7474   1
   2 -17   1-6.99260 20.2906   1
   3 -17   1 27.9402 29.1142   1
   3  17   1 7.06657 27.6119   1
  -3 -17  -1 28.1561 28.8913   1
  -3  17  -1-6.96166 31.1367   1
   4 -17   1 242.007 38.1300   1
   4  17   1 293.677 45.4438   1
  -4 -17  -1 201.280 41.8687   1
  -4  17  -1 200.705 37.4818   1
   5 -17   1 28.6174 27.9954   1
  -5  17  -1 48.5251 35.2385   1
   6 -17   1 14.2598 29.7698   1
  -6  17  -1 63.0158 34.1231   1
   6  17   1 30.4730 34.1179   1
  -6 -17  -1 66.9535 32.6343   1
  -7 -17  -1 77.1992 36.5016   1
  -8  17  -1-6.99373 27.3249   1
   8  17   1-13.9893 32.0944   1
  -8 -17  -1 21.2711 32.9378   1
   8 -17   1 42.3678 28.9804   1
  -9  17  -1 97.6988 34.4806   1
   9  17   1 56.5358 34.9141   1
  -9 -17  -1 83.5861 34.7859   1
   9 -17   1 63.7292 34.2204   1
 -10  17  -1 228.624 44.6127   1
  10  17   1 180.963 40.3202   1
 -10 -17  -1 208.457 41.8045   1
  10 -17   1 186.723 41.5488   1
 -11  17  -1 76.0951 36.2479   1
  11  17   1 62.2945 31.4265   1
  11 -17   1 28.7453 31.3487   1
 -11 -17  -1 34.0571 29.7207   1
  12  17   1-6.83588 21.0410   1
 -12 -17  -1-6.72824 21.8297   1
 -13  17  -1 55.4927 34.6627   1
  13  17   1 39.9598 29.1842   1
 -13 -17  -1 139.179 34.8339   1
  14  17   1-6.59060 30.2390   1
 -14 -17  -1-6.38488 28.1753   1
  13  18  -1-13.3256 23.6792   1
 -13 -18   1 19.3810 23.4331   1
  12  18  -1 33.4000 26.9837   1
 -12 -18   1-13.2622 26.3507   1
 -10  18   1 7.10358 26.2798   1
 -10 -18   1-6.77263 29.4818   1
  10  18  -1 34.1799 31.7564   1
   9 -18  -1 43.3642 30.7066   1
   9  18  -1 82.4229 35.6996   1
  -9 -18   1 68.7559 35.7358   1
  -9  18   1 77.7082 35.2509   1
   8 -18  -1 7.21773 28.6821   1
   8  18  -1-21.2103 31.6196   1
  -8 -18   1 61.1508 32.6981   1
  -8  18   1-7.02614 32.2392   1
   7  18  -1-7.38071 29.3287   1
   7 -18  -1-14.3699 32.1324   1
  -7  18   1-7.02716 33.0392   1
   6 -18  -1 7.08834 27.2205   1
   6  18  -1 7.15454 24.9031   1
  -6 -18   1 42.0780 23.8748   1
  -6  18   1 7.04074 31.4947   1
  -5  18   1 41.9713 31.7019   1
   5 -18  -1 42.4974 28.1557   1
  -5 -18   1-6.97485 22.6440   1
   4  18  -1-7.02289 27.4391   1
  -4 -18   1-6.96932 27.2298   1
   4 -18  -1-21.0219 29.2049   1
   3  18  -1 28.0786 35.2812   1
  -3 -18   1-14.0660 31.4518   1
   2  18  -1-7.06089 32.8032   1
  -2 -18   1-21.2456 31.2551   1
   1  18  -1 21.3208 28.2479   1
  -1 -18   1 14.1930 25.2307   1
   0  18   1 7.13769 30.6335   1
   0  18  -1-21.1489 30.6848   1
   0 -18  -1 57.2584 33.2464   1
   0 -18   1-14.2108 28.6995   1
  -1  18  -1 28.0898 29.7335   1
   1  18   1 14.1965 28.6999   1
   1 -18   1 42.0557 28.7934   1
  -1 -18  -1 42.6647 26.8357   1
   2  18   1 28.4075 29.3205   1
  -2  18  -1 83.5071 31.6897   1
   2 -18   1 110.749 34.2077   1
  -2 -18  -1 84.5997 34.0763   1
  -3  18  -1-13.8068 28.7702   1
   3  18   1-14.1372 33.2333   1
  -3 -18  -1 7.05690 29.8521   1
   3 -18   1-6.99328 23.2503   1
   4 -18   1 6.99033 29.1306   1
   4  18   1 14.4726 32.7826   1
  -4 -18  -1 7.13253 30.1702   1
  -4  18  -1-27.7830 30.2319   1
   5 -18   1 92.0723 33.4855   1
   5  18   1 88.9575 35.4420   1
  -5 -18  -1 102.517 33.8129   1
  -5  18  -1 55.4073 29.5103   1
   6 -18   1 14.2461 26.3581   1
   6  18   1 21.7690 27.3619   1
  -6 -18  -1 13.6461 22.1473   1
  -6  18  -1 20.7617 26.0968   1
  -7  18  -1 48.7918 36.1216   1
   7 -18   1-7.10552 32.2031   1
  -8  18  -1 20.9407 29.0905   1
   8  18   1-20.8545 29.4064   1
   8 -18   1-35.4486 29.0957   1
  -8 -18  -1 6.89545 30.4289   1
  -9 -18  -1-34.3276 31.4991   1
   9  18   1 34.7218 32.2566   1
 -10  18  -1 62.2551 33.6812   1
  10  18   1-6.81408 25.7111   1
 -10 -18  -1 40.7292 27.4419   1
  10 -18   1 27.9314 30.4152   1
 -11  18  -1 103.119 35.5211   1
 -11 -18  -1 126.087 34.9763   1
  11 -18   1 41.8304 26.6240   1
  11  18   1 135.637 33.9972   1
  12  18   1-6.65357 30.1430   1
 -12 -18  -1 13.0972 28.1050   1
  11  19  -1-46.0033 33.0479   1
 -11 -19   1-6.55338 29.7089   1
  10  19  -1 6.69622 27.9050   1
 -10 -19   1-6.59035 25.2978   1
  -9 -19   1 26.9087 26.7529   1
   9  19  -1 26.7207 29.0976   1
  -8  19   1-20.8595 30.2767   1
   7  19  -1 7.33276 30.0970   1
  -7 -19   1 19.3268 25.1741   1
  -6  19   1 6.95558 28.9869   1
   6  19  -1-7.09489 27.2356   1
   6 -19  -1 21.1196 27.9729   1
  -6 -19   1 6.81373 25.6852   1
  -5  19   1 34.9089 29.1031   1
   5  19  -1 41.7164 32.3028   1
   5 -19  -1 7.00830 25.4294   1
  -5 -19   1-21.0470 33.3802   1
   4  19  -1 6.87177 26.8471   1
  -4  19   1 35.3628 32.0426   1
   4 -19  -1 14.1149 27.5724   1
  -4 -19   1-13.7277 25.8751   1
   3  19  -1 6.89960 31.2574   1
  -3  19   1-7.09932 28.2082   1
  -3 -19   1-6.93441 29.7605   1
   3 -19  -1 14.3104 24.8933   1
  -2  19   1 28.5628 25.9511   1
   2 -19  -1 49.8287 27.8556   1
  -1  19   1 7.08516 32.9195   1
   1  19  -1 6.97918 30.8059   1
   1 -19  -1 43.1183 32.9801   1
   0  19  -1-14.0686 26.5160   1
   0  19   1 42.4372 34.0348   1
   0 -19  -1-7.08721 29.5349   1
   0 -19   1 7.01005 22.1671   1
   1  19   1 14.0132 28.3085   1
  -1  19  -1 20.9672 30.8480   1
  -1 -19  -1 7.04177 27.5180   1
   1 -19   1 28.1760 33.1235   1
  -2  19  -1-20.9413 33.9691   1
   2  19   1 34.8991 34.7128   1
  -2 -19  -1-6.97389 30.7731   1
   2 -19   1-13.7885 30.8300   1
  -3  19  -1 103.463 38.6776   1
   4  19   1 14.4348 35.1229   1
  -4 -19  -1-20.7959 28.4470   1
   5 -19   1 34.6132 29.3466   1
   5  19   1 81.5477 34.0682   1
  -5 -19  -1 39.6209 28.4065   1
  -5  19  -1 34.2614 31.1036   1
   6 -19   1-6.96736 28.1440   1
   6  19   1-6.99098 29.1360   1
  -6 -19  -1 20.4524 25.2207   1
  -6  19  -1 27.3106 27.5797   1
   7 -19   1-7.00550 30.9165   1
   7  19   1-6.83402 31.3585   1
  -7 -19  -1-20.5184 31.3835   1
  -7  19  -1-13.6384 31.6792   1
  -8  19  -1-34.1241 36.0546   1
   8 -19   1-7.02157 33.0231   1
  -9  19  -1 54.7250 32.9447   1
  -9 -19  -1 40.2603 32.3170   1
   9  19   1 20.2512 30.6114   1
   9 -19   1 13.9228 32.7560   1
 -10 -19  -1 26.2912 27.9735   1
  10  19   1 119.215 34.7836   1
   7  20  -1 27.3784 24.3388   1
  -7 -20   1 12.8693 21.9098   1
   6  20  -1 28.3337 32.1974   1
  -6 -20   1 89.7790 32.6699   1
   5  20  -1-13.7733 28.2608   1
  -5  20   1 13.9582 31.6178   1
   5 -20  -1 14.0449 28.8180   1
  -5 -20   1 6.75073 26.8233   1
  -4  20   1 48.9815 35.9115   1
   4 -20  -1 7.05231 29.4110   1
   3  20  -1 6.77251 31.4591   1
  -3  20   1 7.04332 27.5159   1
   3 -20  -1 21.0569 27.8895   1
  -3 -20   1-20.1969 29.7077   1
  -2  20   1 48.9273 25.8397   1
  -2 -20   1 102.096 32.3866   1
   2 -20  -1 120.446 30.3828   1
   1  20  -1 34.2902 29.4623   1
  -1  20   1 6.99077 25.8925   1
  -1 -20   1 55.1324 28.7494   1
   1 -20  -1 35.1151 26.5058   1
   0  20   1-6.89871 29.1813   1
   0  20  -1 6.85717 36.5543   1
   0 -20  -1 6.93895 27.1076   1
   0 -20   1 6.95353 30.2660   1
  -1  20  -1 62.1763 35.1301   1
   1  20   1 82.8683 35.8235   1
  -1 -20  -1 48.0388 33.0747   1
   1 -20   1-13.7706 30.8456   1
   2  20   1 48.3457 35.8926   1
  -2  20  -1 54.9075 36.3584   1
   2 -20   1 27.6722 29.8258   1
  -2 -20  -1 145.523 37.3892   1
   3  20   1-7.03120 31.0279   1
  -3  20  -1 6.83242 27.5985   1
   3 -20   1-6.81764 27.0910   1
  -3 -20  -1-27.5615 29.9929   1
  -4  20  -1 40.4067 33.1934   1
   4 -20   1 54.0869 31.8468   1
   5  20   1-6.99937 34.4388   1
  -5 -20  -1-6.57950 30.9336   1
   6  20   1 40.4446 27.2659   1
   6 -20   1 27.0926 31.1102   1
  -7 -20  -1 13.3841 28.3208   1
   7  20   1 19.8030 32.4896   1
  -7  20  -1 26.8586 25.3259   1
   2  21  -1 6.61269 32.9016   1
  -2  21   1-13.6572 26.6945   1
   1  21  -1 191.519 43.0874   1
  -1  21   1 209.003 45.2955   1
   1 -21  -1 203.393 42.2339   1
  -1 -21   1 172.332 39.6111   1
   0  21  -1-13.3534 33.5585   1
   0  21   1 26.9911 33.2016   1
   0 -21   1 26.8310 31.5372   1
   0 -21  -1-6.70577 29.9893   1
   1  21   1 80.6168 37.2211   1
  -1  21  -1 186.812 42.2907   1
  -1 -21  -1 120.701 37.4706   1
   1 -21   1 142.080 37.4791   1
  -2  21  -1 20.1564 26.6969   1
   2  21   1 13.7147 34.8222   1
  -2 -21  -1-6.75690 31.3866   1
   2 -21   1-6.69637 21.1755   1
  -3  21  -1-6.66872 33.5176   1
   3 -21   1-6.72034 32.3392   1
 -26   0   2 7.18176 25.5248   1
 -25   0   2-14.5513 32.1049   1
  25   0  -2 7.39012 23.9755   1
 -24   0   2 231.127 42.9831   1
  24   0  -2 223.102 43.5316   1
 -23   0   2 7.20387 30.9203   1
  23   0  -2 14.8338 28.9783   1
 -22   0   2 615.932 63.2989   1
  22   0  -2 709.174 65.5357   1
  20   0  -2-20.9341 27.7261   1
 -20   0   2 27.6219 30.8802   1
  19   0  -2 249.984 40.4980   1
 -19   0   2 211.157 37.6990   1
 -18   0   2 2081.60 123.733   1
  18   0  -2 2004.13 124.866   1
  17   0  -2 246.938 38.6328   1
 -17   0   2 263.611 38.2386   1
  16   0  -2 194.796 33.8810   1
 -16   0   2 197.189 33.7409   1
  15   0  -2 2002.09 118.897   1
 -14   0   2 5013.39 239.747   1
  14   0  -2 4854.69 242.741   1
 -12   0   2 1128.75 74.6490   1
  12   0  -2 1205.55 77.3695   1
  11   0  -2 1005.60 68.9046   1
 -11   0   2 1076.57 69.2903   1
  10   0  -2 22499.5 984.233   1
 -10   0   2 23269.2 984.856   1
   9   0  -2 83140.4 3410.45   1
  -9   0   2 78648.5 3408.90   1
   8   0  -2 86845.5 3715.89   1
  -8   0   2 89441.9 3716.00   1
   7   0  -2 46815.9 1992.66   1
  -7   0   2 47461.5 1992.27   1
   6   0  -2 293927. 12441.0   1
  -6   0   2 299362. 12441.4   1
   5   0  -2 953212. 40985.5   1
  -5   0   2 999999. 40984.2   1
   4   0  -2 192103. 8122.16   1
  -4   0   2 195381. 8123.50   1
   3   0  -2 77612.5 3173.40   1
  -3   0   2 73796.8 3172.92   1
   0   0  -2 109308. 4761.45   1
   0   0   2 117939. 4761.68   1
  -1   0  -2 124690. 5005.54   1
   1   0   2 113695. 5005.78   1
  -2   0  -2 418780. 16722.2   1
   2   0   2 380974. 16720.9   1
  -3   0  -2 367031. 16306.8   1
   3   0   2 413664. 16308.6   1
  -4   0  -2 140098. 5891.75   1
   4   0   2 140343. 5892.36   1
  -5   0  -2 84270.8 3779.60   1
   5   0   2 96119.9 3782.90   1
  -6   0  -2 29108.5 1281.06   1
   6   0   2 31073.6 1282.86   1
   7   0   2 50.2681 22.9551   1
  -7   0  -2 3.75007 14.9194   1
  -8   0  -2 3413.24 171.925   1
   8   0   2 3602.17 175.311   1
  -9   0  -2 18321.0 780.755   1
   9   0   2 17508.5 781.453   1
  10   0   2-5.27833 16.6955   1
 -10   0  -2-14.8989 20.3840   1
 -11   0  -2 1073.83 73.6391   1
  11   0   2 1058.64 75.0584   1
 -12   0  -2 1694.48 104.203   1
  12   0   2 1763.19 106.601   1
  13   0   2 319.288 41.3492   1
 -13   0  -2 254.963 38.3991   1
 -14   0  -2 7179.28 347.162   1
  14   0   2 7613.47 350.190   1
 -16   0  -2 810.464 66.4328   1
  16   0   2 711.426 65.2376   1
  17   0   2 592.053 57.9170   1
 -17   0  -2 554.050 57.5247   1
  18   0   2 47.7928 28.0455   1
 -18   0  -2 14.2079 24.7463   1
 -19   0  -2 584.328 60.3780   1
  19   0   2 604.741 62.8459   1
 -20   0  -2 191.390 41.2078   1
  20   0   2 173.742 40.0383   1
 -22   0  -2 7.14285 33.5866   1
  22   0   2 21.8325 31.2390   1
 -24   0  -2 13.8724 28.0288   1
  24   0   2 28.3522 30.4320   1
 -25   0  -2 6.76178 24.0405   1
  25   0   2 27.3064 23.7601   1
 -26  -1   2-21.1957 34.3829   1
  26   1  -2 7.27482 29.8547   1
 -25   1   2-14.4576 33.9850   1
 -25  -1   2-7.14560 32.7842   1
  25   1  -2 14.5937 31.3160   1
  25  -1  -2 14.5997 31.7733   1
 -24   1   2-7.28433 27.9643   1
 -24  -1   2-14.4639 25.7042   1
  24   1  -2-7.22009 24.5698   1
  24  -1  -2-7.44529 25.9052   1
 -23   1   2 175.915 41.6801   1
  23  -1  -2 260.659 44.6711   1
  23   1  -2 184.703 39.1127   1
 -23  -1   2 174.948 41.4603   1
 -22   1   2 43.4701 33.3037   1
  22  -1  -2 81.1870 36.7635   1
  22   1  -2 58.1782 32.1555   1
 -22  -1   2 21.0358 31.0091   1
 -21   1   2 246.843 40.1575   1
  21  -1  -2 153.075 34.8525   1
 -20   1   2 437.253 55.1311   1
  20  -1  -2 418.334 51.7845   1
  20   1  -2 468.881 53.8825   1
 -20  -1   2 404.956 51.0668   1
 -19  -1   2 648.363 60.5806   1
 -19   1   2 724.599 61.8324   1
  19  -1  -2 567.757 57.2093   1
  18   1  -2 144.687 34.6100   1
 -18  -1   2 90.8053 30.5195   1
 -17   1   2 1646.54 106.875   1
 -17  -1   2 1864.07 108.826   1
  17  -1  -2 1600.85 104.609   1
  17   1  -2 1663.68 107.128   1
 -16   1   2 1132.53 78.4795   1
 -16  -1   2 1105.18 78.0849   1
  16  -1  -2 914.080 74.4030   1
  16   1  -2 1101.76 79.9001   1
  15  -1  -2 106.042 31.2246   1
  15   1  -2 48.1168 25.2032   1
 -15   1   2 84.0464 28.5748   1
 -15  -1   2 40.7877 21.7144   1
  14  -1  -2 4653.82 228.131   1
 -14  -1   2 4608.58 228.008   1
 -13   1   2 26687.7 1130.72   1
  13  -1  -2 25729.3 1131.11   1
 -12   1   2 4834.82 235.926   1
  12  -1  -2 4794.09 236.550   1
  12   1  -2 5368.48 241.103   1
 -12  -1   2 4851.85 236.877   1
 -11   1   2 6386.08 302.164   1
  11  -1  -2 6680.20 303.603   1
  11   1  -2 6932.07 305.409   1
 -11  -1   2 6354.03 302.847   1
 -10   1   2 826.959 55.3891   1
  10  -1  -2 823.737 55.9073   1
  10   1  -2 725.989 54.5407   1
 -10  -1   2 801.468 56.4837   1
  -9   1   2 5741.38 264.473   1
   9  -1  -2 5886.80 267.180   1
   9   1  -2 6092.97 270.523   1
  -9  -1   2 5580.72 265.313   1
  -8   1   2 77570.4 3437.38   1
   8   1  -2 78249.9 3440.41   1
  -8  -1   2 80762.3 3439.66   1
  -7   1   2 67628.0 2893.28   1
   7  -1  -2 69829.5 2895.04   1
  -6   1   2 12807.7 538.344   1
  -6  -1   2 12452.4 540.718   1
   6   1  -2 12289.1 540.982   1
   6  -1  -2 12520.1 539.218   1
  -5   1   2 35597.7 1488.08   1
   5   1  -2 34751.0 1490.22   1
  -5  -1   2 37806.2 1490.88   1
   5  -1  -2 33358.9 1487.88   1
  -4   1   2 59919.1 2248.59   1
   4   1  -2 57250.9 2251.66   1
   4  -1  -2 54085.3 2248.67   1
  -3   1   2 74974.6 3321.11   1
   3   1  -2 81885.0 3324.76   1
   3  -1  -2 79315.8 3321.70   1
  -3  -1   2 83679.0 3324.84   1
   2   1  -2 110805. 4595.94   1
  -2  -1   2 108234. 4596.19   1
   1   1  -2 252430. 10755.9   1
  -1  -1   2 260846. 10756.1   1
   0   1  -2 41283.3 1788.64   1
   0   1   2 45190.7 1786.95   1
   0  -1  -2 46497.4 1786.78   1
   1   1   2 86661.3 3792.43   1
   1  -1   2 88666.7 3793.20   1
  -1  -1  -2 92826.1 3792.82   1
  -1   1  -2 93327.3 3793.23   1
   2   1   2 61858.9 2577.72   1
   2  -1   2 62376.5 2578.25   1
  -2  -1  -2 59428.8 2576.92   1
  -2   1  -2 61431.7 2577.92   1
   3   1   2 19357.2 786.456   1
   3  -1   2 19201.9 785.032   1
  -3  -1  -2 16603.8 783.014   1
  -3   1  -2 18649.0 784.206   1
   5   1   2 550.381 41.1822   1
   5  -1   2 614.182 42.7083   1
  -5  -1  -2 487.325 40.4355   1
  -5   1  -2 539.524 40.1832   1
   6   1   2 57054.0 2455.64   1
   6  -1   2 60661.4 2455.94   1
  -6  -1  -2 58805.1 2455.40   1
  -6   1  -2 55801.6 2454.56   1
   7   1   2 53114.8 2221.85   1
   7  -1   2 53875.7 2220.92   1
  -7  -1  -2 51244.8 2220.40   1
  -7   1  -2 51381.1 2219.00   1
   8   1   2 9688.52 430.249   1
   8  -1   2 9624.21 429.860   1
  -8  -1  -2 9519.32 428.942   1
  -8   1  -2 9423.24 427.089   1
   9  -1   2 163.916 28.5822   1
   9   1   2 136.117 29.0295   1
  -9   1  -2 96.2019 24.8651   1
  -9  -1  -2 61.9044 23.8918   1
  10  -1   2 4167.37 203.513   1
 -10   1  -2 4013.02 201.959   1
  11   1   2 374.223 43.5209   1
  11  -1   2 317.185 40.0558   1
 -11  -1  -2 308.834 39.5415   1
 -11   1  -2 424.970 43.0465   1
  12  -1   2 8113.39 371.073   1
  12   1   2 7579.97 369.746   1
 -12   1  -2 7925.92 370.792   1
 -12  -1  -2 8417.65 372.972   1
  13   1   2 2059.51 119.836   1
  13  -1   2 1851.12 114.263   1
 -13   1  -2 2098.83 118.755   1
 -13  -1  -2 1840.40 114.827   1
  14   1   2 2243.43 135.976   1
  14  -1   2 2428.65 135.378   1
 -14   1  -2 2686.26 141.437   1
 -14  -1  -2 2219.24 133.694   1
  16  -1   2 717.193 64.9714   1
  16   1   2 811.149 68.8668   1
 -16   1  -2 911.938 70.4449   1
 -16  -1  -2 831.797 69.3419   1
  17   1   2 76.7599 34.3562   1
 -17  -1  -2 13.4762 26.8022   1
 -17   1  -2 13.6408 23.2407   1
  18   1   2 456.638 53.7769   1
 -18  -1  -2 576.101 56.9379   1
  18  -1   2 609.110 58.7620   1
  19   1   2 336.295 49.9489   1
  19  -1   2 407.017 51.2021   1
 -19  -1  -2 241.469 44.8560   1
  20   1   2 162.432 38.5407   1
 -20  -1  -2 212.854 42.3117   1
 -20   1  -2 208.550 41.9093   1
  22   1   2 28.6330 30.3605   1
  22  -1   2 50.5240 33.1896   1
 -22  -1  -2 91.5746 35.4734   1
 -22   1  -2 42.7800 29.7957   1
  24  -1   2 91.3106 35.7976   1
  24   1   2 56.6302 33.8113   1
 -24   1  -2 67.8163 36.9411   1
 -24  -1  -2 75.8865 35.5189   1
  25  -1   2 6.80341 24.1784   1
  25   1   2-13.8282 30.0941   1
 -25   1  -2-6.60436 26.6752   1
 -25  -1  -2 6.80542 31.2234   1
  26   2  -2 28.3278 29.5259   1
 -26  -2   2 14.0243 32.1842   1
  25  -2  -2 14.4835 29.2530   1
 -25   2   2 7.05922 29.8634   1
  24   2  -2 79.8704 38.3642   1
  24  -2  -2-14.7099 31.5867   1
 -24  -2   2 14.0433 31.8316   1
 -24   2   2 35.5405 33.4377   1
  23   2  -2-7.35402 26.1362   1
  23  -2  -2 36.8005 25.6071   1
 -23  -2   2-14.0213 28.3172   1
 -23   2   2 7.15995 28.9201   1
  22   2  -2 146.440 38.5636   1
  22  -2  -2 94.6406 33.2837   1
 -22  -2   2 106.123 35.8388   1
 -22   2   2 79.3190 35.7597   1
  21   2  -2 109.800 35.2788   1
  21  -2  -2 29.1689 29.9897   1
 -21  -2   2 62.6518 33.1734   1
 -21   2   2-7.13417 30.2415   1
  20   2  -2 399.782 49.9446   1
  20  -2  -2 414.848 51.3826   1
 -20  -2   2 431.651 51.4281   1
 -20   2   2 402.247 49.4666   1
  19   2  -2 21.8761 29.0070   1
  19  -2  -2 27.9140 29.5514   1
 -19  -2   2 45.7013 28.8424   1
 -19   2   2 34.3386 30.3364   1
  18   2  -2 900.265 73.3197   1
 -18  -2   2 907.715 73.5410   1
  17   2  -2 53.1371 27.2921   1
  17  -2  -2 13.0413 27.2086   1
 -17  -2   2 19.3010 27.2492   1
 -17   2   2 44.1587 28.9761   1
  16   2  -2 50.8718 26.9898   1
  16  -2  -2 62.3345 26.8443   1
 -16  -2   2 43.6233 26.8377   1
 -16   2   2 54.0895 25.5188   1
  15  -2  -2 217.480 37.3438   1
 -15  -2   2 306.488 39.8260   1
 -15   2   2 207.152 35.1608   1
  14   2  -2 3537.90 185.038   1
  14  -2  -2 3327.63 182.516   1
 -14  -2   2 3950.26 188.003   1
 -14   2   2 3669.11 185.170   1
  13   2  -2 2186.41 120.168   1
  13  -2  -2 2207.03 118.780   1
 -13   2   2 2016.23 116.764   1
 -13  -2   2 1943.53 117.831   1
 -12   2   2 21343.3 915.228   1
 -12  -2   2 20496.8 916.054   1
  12   2  -2 21467.0 918.186   1
 -11   2   2 138.183 28.2204   1
  11  -2  -2 165.833 27.2461   1
 -11  -2   2 112.484 25.6651   1
  11   2  -2 213.532 33.6004   1
  10   2  -2 39958.4 1648.10   1
  10  -2  -2 38068.3 1643.90   1
 -10  -2   2 37691.4 1646.17   1
 -10   2   2 38940.4 1643.90   1
   9   2  -2 35553.4 1536.77   1
   9  -2  -2 35851.8 1534.42   1
  -9  -2   2 36003.7 1536.57   1
  -9   2   2 36822.1 1534.65   1
   8   2  -2 3970.65 200.826   1
  -8   2   2 4239.15 199.472   1
   8  -2  -2 4583.71 201.141   1
  -8  -2   2 4421.90 202.578   1
   7   2  -2 11649.2 508.022   1
  -7   2   2 11882.5 505.800   1
  -7  -2   2 11298.9 507.586   1
   7  -2  -2 11740.0 505.690   1
  -6   2   2 2824.48 123.952   1
   6  -2  -2 2391.20 122.840   1
   5   2  -2 2287.69 102.831   1
   5  -2  -2 2197.09 98.4696   1
  -5  -2   2 1855.34 102.268   1
  -5   2   2 1920.38 97.7124   1
   4  -2  -2 211237. 8705.54   1
  -4  -2   2 198768. 8709.87   1
   4   2  -2 204973. 8710.06   1
  -4   2   2 211499. 8705.43   1
  -3  -2   2 7460.49 342.677   1
   3  -2  -2 8063.09 338.141   1
  -3   2   2 8467.73 337.960   1
   3   2  -2 7146.66 341.876   1
  -2  -2   2 9212.05 371.209   1
  -2   2   2 9142.54 366.684   1
   2  -2  -2 8357.27 366.533   1
   1  -2  -2 79166.0 3081.04   1
  -1   2   2 80192.9 3081.02   1
   0  -2   2 55912.9 2288.39   1
   0   2  -2 54903.4 2288.02   1
   0   2   2 55844.8 2286.60   1
   0  -2  -2 51324.7 2285.97   1
   1  -2   2 4155.95 181.733   1
  -1   2  -2 3881.77 181.068   1
   1   2   2 3852.47 179.982   1
  -1  -2  -2 4294.71 180.591   1
   2  -2   2 143694. 5906.00   1
  -2   2  -2 140198. 5905.44   1
  -2  -2  -2 136989. 5905.94   1
   2   2   2 141728. 5906.53   1
   3   2   2 33021.4 1367.59   1
   3  -2   2 31390.0 1367.30   1
  -3  -2  -2 32531.8 1367.12   1
  -3   2  -2 32068.7 1366.52   1
   5   2   2 62897.6 2660.86   1
  -5   2  -2 62315.9 2658.98   1
   5  -2   2 64250.3 2660.37   1
  -5  -2  -2 62458.8 2660.48   1
  -6   2  -2 333.218 34.9802   1
   6  -2   2 412.959 37.4108   1
  -6  -2  -2 367.146 35.1703   1
   6   2   2 382.589 38.3614   1
   7   2   2 24973.9 988.940   1
   7  -2   2 23182.1 985.387   1
  -7   2  -2 22969.0 985.127   1
   8   2   2-4.52496 21.5335   1
   8  -2   2 27.2665 21.8758   1
  -8  -2  -2 45.5678 21.4314   1
  -8   2  -2-4.42774 20.3235   1
   9   2   2 18793.5 823.425   1
   9  -2   2 19263.4 823.201   1
  -9  -2  -2 17818.1 821.126   1
  -9   2  -2 19749.5 823.003   1
  11   2   2 6502.77 308.338   1
  11  -2   2 6717.58 310.299   1
 -11  -2  -2 6676.77 308.195   1
 -11   2  -2 6169.28 305.844   1
  12   2   2-23.8348 24.8641   1
  12  -2   2 35.4675 27.4873   1
 -12  -2  -2 29.1931 25.0899   1
  13   2   2 2445.04 135.978   1
  13  -2   2 2323.97 133.424   1
 -13  -2  -2 2167.72 131.603   1
 -13   2  -2 2449.86 134.471   1
  14   2   2 1973.85 113.902   1
  14  -2   2 1719.37 109.965   1
 -14   2  -2 2002.77 113.581   1
  15   2   2 2891.37 158.264   1
 -15  -2  -2 2622.84 151.421   1
  16   2   2 56.3150 26.5857   1
  16  -2   2 41.3271 25.5313   1
 -16  -2  -2 32.7160 22.8237   1
 -16   2  -2 27.1047 26.0633   1
  17   2   2-7.15286 25.9622   1
  17  -2   2 21.1173 29.7904   1
 -17  -2  -2 20.1915 27.6362   1
 -17   2  -2 62.4811 30.6489   1
  18   2   2 64.8536 32.2965   1
  18  -2   2 57.3271 29.9405   1
 -18  -2  -2 54.7911 30.2989   1
 -18   2  -2 35.0530 26.9978   1
  19  -2   2 142.656 32.8608   1
 -19  -2  -2 201.414 39.1580   1
 -19   2  -2 99.7785 33.2396   1
  20   2   2-29.0130 29.7654   1
  20  -2   2 7.21776 27.7068   1
 -20   2  -2 35.3803 29.4885   1
  21   2   2 151.022 33.2239   1
 -21  -2  -2 159.496 33.9982   1
  22   2   2 56.0834 30.5232   1
  22  -2   2 21.5099 24.9566   1
 -22  -2  -2-7.04600 28.4694   1
 -22   2  -2 6.92502 26.5937   1
  23   2   2-13.8154 29.6457   1
 -23  -2  -2 14.0856 32.7139   1
  24  -2   2-6.91603 30.1025   1
  24   2   2 6.97460 29.5022   1
 -24   2  -2 6.66787 32.8066   1
 -24  -2  -2-6.82868 31.3301   1
  25   2   2 20.6047 26.8313   1
  25  -2   2 6.81100 24.7046   1
 -25  -2  -2-33.2321 32.7012   1
 -25   2  -2 12.9872 24.9264   1
  26   3  -2-6.98545 24.8351   1
 -26  -3   2-27.6591 30.9297   1
  25   3  -2 7.23943 31.5103   1
 -25  -3   2-6.87893 31.1638   1
 -25   3   2-6.95047 29.8295   1
  24   3  -2 7.28064 30.3423   1
  24  -3  -2 21.9674 24.9175   1
 -24  -3   2 14.0647 35.7118   1
 -24   3   2-6.98001 25.3198   1
  23  -3  -2-7.26277 27.8793   1
 -23   3   2 14.0025 30.4737   1
  22   3  -2-7.44751 30.0831   1
  22  -3  -2-21.5546 28.5506   1
 -22  -3   2 28.0348 34.8585   1
 -22   3   2-28.1355 31.0402   1
  21   3  -2 254.200 43.3188   1
  21  -3  -2 214.697 38.5184   1
 -21  -3   2 178.186 39.8731   1
 -21   3   2 222.291 38.1239   1
  20   3  -2 93.3536 33.3228   1
  20  -3  -2 91.8769 33.2058   1
 -20  -3   2 188.278 37.5068   1
 -20   3   2 102.461 32.8748   1
  19   3  -2 219.686 40.2903   1
  19  -3  -2 207.548 38.7422   1
 -19  -3   2 239.955 40.6051   1
 -19   3   2 240.420 40.4911   1
  18   3  -2 261.451 41.2567   1
 -18  -3   2 175.306 38.6572   1
  17  -3  -2 695.616 61.1151   1
 -17   3   2 542.050 55.2605   1
  16   3  -2 1072.47 80.3892   1
  16  -3  -2 1059.02 78.2826   1
 -16  -3   2 1173.01 82.0810   1
 -16   3   2 1058.32 78.3756   1
  15   3  -2 2085.78 119.326   1
  15  -3  -2 2009.20 117.610   1
 -15  -3   2 1763.02 115.719   1
 -15   3   2 2160.11 120.526   1
  14   3  -2 807.789 68.6187   1
  14  -3  -2 1004.27 70.0383   1
 -14  -3   2 821.228 68.0872   1
 -14   3   2 1002.98 70.3490   1
  13   3  -2 547.664 51.8146   1
 -13  -3   2 442.129 45.3775   1
  12  -3  -2 1322.48 83.1689   1
 -12   3   2 1369.90 84.7456   1
  11   3  -2 25816.9 1111.83   1
 -11  -3   2 25687.5 1110.89   1
 -11   3   2 25780.5 1108.40   1
  10   3  -2 14326.9 626.087   1
 -10   3   2 13984.3 620.995   1
  10  -3  -2 14496.6 622.864   1
 -10  -3   2 14074.1 625.020   1
   9   3  -2 935.366 61.6360   1
  -9   3   2 848.133 57.5315   1
   9  -3  -2 830.219 58.0984   1
   8   3  -2 3532.07 172.301   1
  -8   3   2 3550.21 168.012   1
  -8  -3   2 3409.15 171.784   1
   8  -3  -2 3687.22 170.032   1
   7   3  -2 209.215 27.2580   1
  -7  -3   2 245.793 28.5595   1
   6  -3  -2 27501.2 1123.31   1
  -6   3   2 28520.1 1123.60   1
   6   3  -2 26610.8 1128.58   1
  -5   3   2 26450.2 1142.50   1
   5  -3  -2 27442.4 1142.67   1
  -4  -3   2 58236.9 2421.21   1
   4  -3  -2 55636.3 2416.95   1
  -4   3   2 58983.5 2416.62   1
   4   3  -2 56751.5 2420.78   1
  -3  -3   2 4766.23 233.801   1
   3   3  -2 4729.57 234.013   1
  -3   3   2 5518.00 230.198   1
   3  -3  -2 5673.23 230.356   1
  -2  -3   2 15559.7 620.602   1
   2   3  -2 15313.6 620.853   1
  -2   3   2 16180.7 616.587   1
   1  -3  -2 117161. 4677.90   1
  -1   3   2 124032. 4678.14   1
   1   3  -2 118291. 4681.50   1
   0  -3   2 50148.8 2090.71   1
   0   3   2 49276.4 2088.46   1
   0  -3  -2 49377.2 2088.48   1
   1  -3   2 7141.88 334.185   1
  -1   3  -2 8101.67 334.884   1
   1   3   2 7716.18 333.954   1
  -1  -3  -2 7545.32 332.838   1
   2  -3   2 9758.70 426.058   1
  -2   3  -2 10237.8 426.418   1
   2   3   2 9764.02 425.592   1
  -2  -3  -2 9359.55 425.023   1
   4  -3   2 1841.74 95.0211   1
  -4  -3  -2 1658.74 95.1950   1
   4   3   2 1676.15 95.3023   1
  -5   3  -2 1287.56 74.8482   1
   5   3   2 1306.57 75.6705   1
   5  -3   2 1120.98 73.2336   1
  -6   3  -2 14613.6 625.505   1
   6  -3   2 14360.6 626.802   1
   6   3   2 14333.9 628.986   1
  -6  -3  -2 14131.3 627.675   1
  -7   3  -2 12999.5 579.478   1
   7  -3   2 13716.6 581.983   1
   7   3   2 13849.8 583.489   1
  -7  -3  -2 12434.4 579.659   1
  -8   3  -2 447.524 39.5448   1
   8   3   2 437.286 42.7225   1
   8  -3   2 392.745 38.1789   1
  -8  -3  -2 311.417 36.9287   1
   9   3   2 7204.61 317.527   1
   9  -3   2 6701.37 312.360   1
  -9  -3  -2 6372.41 309.209   1
  -9   3  -2 6621.06 311.025   1
  10   3   2 8937.93 404.044   1
 -10  -3  -2 8638.01 402.628   1
  11   3   2 1569.00 96.8639   1
  11  -3   2 1326.52 91.9668   1
 -11  -3  -2 1662.73 98.9269   1
 -11   3  -2 1497.72 95.2566   1
  12   3   2 5490.05 272.244   1
  12  -3   2 5772.63 273.176   1
 -12  -3  -2 5597.03 271.645   1
 -12   3  -2 5664.70 271.752   1
  13   3   2 197.482 36.5340   1
  13  -3   2 215.720 34.8259   1
 -13   3  -2 253.730 37.3869   1
  14   3   2 446.903 46.6126   1
  14  -3   2 422.932 48.5750   1
 -14  -3  -2 341.193 42.8215   1
 -14   3  -2 345.500 45.7259   1
  15   3   2 2162.11 133.090   1
 -15  -3  -2 2391.53 135.063   1
  16   3   2 34.6768 28.0529   1
  16  -3   2 54.5830 26.2341   1
 -16  -3  -2 26.9190 30.1325   1
 -16   3  -2 26.3442 22.9631   1
  17   3   2 154.719 33.6792   1
  17  -3   2 222.669 39.9430   1
 -17  -3  -2 96.5567 29.8702   1
 -17   3  -2 161.311 34.3842   1
  18  -3   2 28.2380 30.7279   1
 -18   3  -2-13.6361 31.6707   1
  19   3   2 235.056 42.6755   1
  19  -3   2 255.002 41.5474   1
 -19  -3  -2 193.604 38.0493   1
 -19   3  -2 220.853 39.5988   1
  20   3   2 232.936 43.2623   1
 -20  -3  -2 278.904 45.9403   1
 -20   3  -2 257.053 44.0875   1
  21   3   2-7.20846 26.6644   1
 -21  -3  -2 13.9245 23.6901   1
  22   3   2 78.9500 36.9091   1
  22  -3   2 64.3001 30.3337   1
 -22  -3  -2 27.3710 30.7114   1
 -22   3  -2 74.8911 31.7326   1
  23   3   2 21.0240 25.9421   1
 -23  -3  -2 27.2372 27.9613   1
  24  -3   2-13.9863 27.7895   1
 -24   3  -2-6.66479 29.8070   1
  25   3   2 13.3647 29.0991   1
  25  -3   2 20.4567 30.9047   1
 -25  -3  -2-6.61409 31.1079   1
 -25   3  -2 65.1660 35.3875   1
  25   4  -2 7.17788 31.2478   1
 -25  -4   2 20.8019 31.8186   1
  24   4  -2 7.39347 31.7363   1
  24  -4  -2 29.3258 31.0175   1
 -24  -4   2 6.91212 31.3199   1
 -24   4   2 14.0396 31.8077   1
  23   4  -2-7.44758 32.4165   1
  23  -4  -2 7.33900 27.1472   1
 -23  -4   2-6.98233 30.3914   1
 -23   4   2-7.01260 25.9398   1
  22   4  -2 29.9771 33.1911   1
  22  -4  -2 102.315 36.8402   1
 -22  -4   2 69.3219 32.7139   1
 -22   4   2 69.6685 34.0217   1
  21   4  -2 94.8819 36.5253   1
 -21  -4   2 98.9930 35.7699   1
  20  -4  -2 170.251 36.5787   1
 -20   4   2 221.759 40.4392   1
  19   4  -2 78.4875 33.7841   1
  19  -4  -2 103.275 34.8355   1
 -19  -4   2 104.841 37.1297   1
 -19   4   2 98.4404 34.2347   1
  18   4  -2 230.243 40.0672   1
  18  -4  -2 80.2062 32.0955   1
 -18  -4   2 149.590 36.4999   1
 -18   4   2 165.650 35.1987   1
  17   4  -2 66.4989 32.0447   1
  17  -4  -2 32.1084 25.1450   1
 -17  -4   2-6.61066 27.6016   1
 -17   4   2 67.7133 24.5188   1
  16  -4  -2 684.002 62.2030   1
 -16  -4   2 766.973 64.8240   1
 -16   4   2 714.762 60.2450   1
  15   4  -2 132.549 37.6531   1
 -15  -4   2 59.0284 28.2416   1
 -15   4   2 50.7079 24.7087   1
  15  -4  -2 76.4060 25.4042   1
  14   4  -2 218.706 36.9073   1
 -14   4   2 224.272 34.3220   1
  14  -4  -2 172.676 30.5449   1
 -14  -4   2 176.801 32.4745   1
  13   4  -2-5.88813 22.6039   1
 -13  -4   2 17.0123 18.3992   1
  12   4  -2 144.470 32.9261   1
 -12  -4   2 270.067 35.6972   1
  12  -4  -2 198.261 31.1257   1
 -12   4   2 220.637 31.1406   1
 -11   4   2 1251.27 78.1899   1
  11  -4  -2 1294.91 80.2880   1
  10   4  -2 12004.7 527.719   1
 -10   4   2 12004.2 522.942   1
 -10  -4   2 11548.6 526.145   1
   9  -4  -2 4168.45 194.934   1
   9   4  -2 3695.37 199.146   1
  -9   4   2 4203.09 194.555   1
  -9  -4   2 4296.72 200.847   1
   8  -4  -2 2444.86 118.369   1
   8   4  -2 2219.41 122.232   1
  -8   4   2 2315.11 117.945   1
  -8  -4   2 2249.18 121.982   1
   7  -4  -2 4507.44 211.835   1
   7   4  -2 4606.11 217.351   1
  -7  -4   2 4688.22 218.036   1
  -7   4   2 4650.95 212.895   1
   6   4  -2 28946.4 1171.33   1
  -6  -4   2 26042.1 1166.00   1
  -5  -4   2 2399.37 116.502   1
   5  -4  -2 2254.89 110.995   1
   5   4  -2 2124.55 114.122   1
  -5   4   2 2345.43 111.419   1
  -4  -4   2 7120.11 322.700   1
  -4   4   2 7272.11 318.681   1
   4   4  -2 7182.37 322.791   1
   4  -4  -2 7367.73 318.581   1
   3  -4  -2 8403.08 350.936   1
  -3   4   2 7675.34 349.643   1
   2  -4  -2 24764.1 1025.55   1
  -2   4   2 23565.1 1024.65   1
  -1   4   2 675.988 40.4580   1
   1  -4  -2 599.349 40.9685   1
   0   4   2 37082.8 1594.80   1
   0  -4  -2 38383.2 1595.65   1
   1   4   2 2395.50 118.936   1
  -1  -4  -2 2511.47 119.415   1
  -2   4  -2 138403. 5820.77   1
   2  -4   2 138547. 5821.29   1
   3   4   2 22875.2 917.419   1
  -3  -4  -2 22281.4 916.788   1
  -3   4  -2 22247.2 916.279   1
   4   4   2 25167.5 1083.85   1
  -4  -4  -2 24463.1 1083.39   1
  -4   4  -2 26481.0 1083.95   1
   4  -4   2 25183.1 1083.20   1
   5   4   2 19240.5 841.822   1
  -5  -4  -2 19619.7 842.615   1
  -5   4  -2 19254.7 841.271   1
   5  -4   2 19955.2 842.254   1
   6   4   2 640.119 51.8505   1
  -6  -4  -2 643.190 50.6651   1
  -6   4  -2 722.817 51.4986   1
   6  -4   2 691.735 50.4688   1
   7   4   2 342.055 37.3390   1
   7  -4   2 377.250 37.8737   1
  -7   4  -2 384.617 37.5731   1
  -7  -4  -2 336.543 37.3078   1
   8  -4   2 131.914 29.0157   1
  -8   4  -2 72.9962 24.5783   1
   8   4   2 75.4393 25.5249   1
  -8  -4  -2 63.5453 28.1458   1
  -9   4  -2 310.119 37.2587   1
   9  -4   2 375.049 40.4337   1
  10   4   2 901.346 66.3355   1
  10  -4   2 772.635 62.1875   1
 -10   4  -2 749.213 59.7638   1
 -10  -4  -2 811.960 63.8019   1
  11   4   2 3613.45 180.996   1
  11  -4   2 3295.71 172.469   1
 -11   4  -2 3185.70 170.716   1
 -11  -4  -2 3200.35 172.049   1
  12   4   2 2827.27 154.374   1
  12  -4   2 2757.67 152.628   1
 -12   4  -2 2825.74 152.942   1
 -12  -4  -2 2854.50 155.307   1
  13   4   2 894.591 72.3990   1
  13  -4   2 1001.84 73.6188   1
 -13   4  -2 913.828 70.2947   1
 -13  -4  -2 984.799 74.1444   1
 -14   4  -2 2176.20 123.931   1
  14  -4   2 2001.71 122.713   1
  15   4   2 96.3218 33.0988   1
  15  -4   2 105.952 32.6008   1
 -15   4  -2 100.966 29.0112   1
 -15  -4  -2 175.065 35.9008   1
  16   4   2 6.97146 29.9686   1
  16  -4   2 20.3937 27.0649   1
 -16  -4  -2 95.6394 31.7783   1
  17   4   2 49.9123 31.5375   1
  17  -4   2 76.6656 29.1245   1
 -17   4  -2 33.0515 26.3537   1
 -17  -4  -2 48.3406 28.8594   1
  18   4   2 7.18855 30.4075   1
 -18  -4  -2-13.9472 29.0612   1
  19   4   2 66.6599 31.4212   1
  19  -4   2 79.0089 33.4493   1
 -19   4  -2 61.4017 29.3776   1
 -19  -4  -2 27.3946 26.8617   1
  20  -4   2-21.6152 26.6531   1
 -20   4  -2-20.6055 29.4790   1
 -20  -4  -2 20.7420 28.8141   1
  21   4   2 7.33995 32.8244   1
 -21   4  -2-6.86865 31.9062   1
  21  -4   2 21.5611 30.4021   1
  22   4   2-7.16750 26.0053   1
  22  -4   2 57.1346 33.9793   1
 -22   4  -2 20.5009 30.5655   1
 -22  -4  -2 6.88563 23.4374   1
  23   4   2-7.02017 28.3666   1
  23  -4   2-14.0265 22.7675   1
 -23   4  -2-20.3798 25.6201   1
 -23  -4  -2-40.3718 34.1780   1
  24   4   2 13.7760 33.5201   1
  24  -4   2-13.6697 25.7647   1
 -24   4  -2-6.69750 27.4852   1
 -24  -4  -2-13.0931 30.7783   1
 -25   4  -2 6.49023 27.0466   1
  25  -4   2-6.65725 22.1310   1
  26   5  -2 6.99571 30.4576   1
 -26  -5   2 26.8777 35.1574   1
  25   5  -2-50.6653 33.6202   1
 -25  -5   2 40.6983 36.1591   1
 -24   5   2-6.94431 32.6487   1
  23   5  -2 58.2408 34.1855   1
  23  -5  -2 86.1693 32.5000   1
 -23  -5   2 134.254 36.2294   1
 -22   5   2 34.8748 29.5335   1
  22  -5  -2 28.6203 25.9864   1
  21   5  -2 43.5475 34.9326   1
 -21  -5   2-7.12820 33.1188   1
  20   5  -2 29.1531 26.4503   1
  20  -5  -2 48.8394 27.7362   1
 -20   5   2 27.3474 29.3549   1
 -20  -5   2-7.12971 22.5619   1
  19   5  -2 49.6714 34.1764   1
  19  -5  -2 20.5473 27.2529   1
 -19   5   2 26.7653 26.6269   1
 -19  -5   2 48.5141 32.2257   1
  18   5  -2 82.0015 33.7432   1
 -18   5   2 65.0621 29.9878   1
  18  -5  -2 59.9495 27.0563   1
  17   5  -2 48.5368 28.5365   1
  17  -5  -2 51.5447 27.7366   1
 -17   5   2 25.1832 25.9265   1
 -17  -5   2 81.5784 30.4777   1
  16   5  -2 123.449 37.6213   1
 -16   5   2 139.331 33.3063   1
 -16  -5   2 171.009 35.6841   1
  16  -5  -2 80.6221 26.7581   1
 -15  -5   2 848.284 67.2932   1
  15  -5  -2 851.513 66.5778   1
  15   5  -2 877.505 69.2687   1
 -15   5   2 897.740 67.2164   1
  14   5  -2 152.571 34.3268   1
 -14   5   2 153.890 31.2813   1
  14  -5  -2 235.615 34.8593   1
  13   5  -2 6618.03 307.205   1
 -13  -5   2 6623.57 306.051   1
 -13   5   2 6439.00 300.888   1
  13  -5  -2 6046.26 300.055   1
  12   5  -2 4321.28 195.720   1
  12  -5  -2 4193.92 189.861   1
 -12   5   2 3799.51 187.079   1
  11   5  -2 2658.96 144.251   1
 -11  -5   2 2401.82 139.785   1
  10   5  -2 2658.96 145.265   1
 -10   5   2 2860.33 142.153   1
  10  -5  -2 2773.27 142.394   1
 -10  -5   2 2657.81 144.885   1
   9   5  -2 1430.63 88.5380   1
  -9   5   2 1397.14 83.4903   1
  -9  -5   2 1501.76 89.2845   1
   8   5  -2 96.0145 22.6590   1
  -8   5   2 71.4899 19.2991   1
   8  -5  -2 60.5190 19.9724   1
  -8  -5   2 36.1095 18.7210   1
   7   5  -2 10857.0 473.299   1
  -7   5   2 10581.9 467.548   1
   7  -5  -2 10494.9 467.968   1
  -7  -5   2 10598.0 471.683   1
   6   5  -2 9589.50 417.625   1
   6  -5  -2 9130.95 410.735   1
  -6  -5   2 9495.20 417.104   1
  -6   5   2 9194.83 410.405   1
  -5  -5   2 26661.9 1089.82   1
  -5   5   2 25879.8 1084.61   1
   5  -5  -2 24045.5 1082.82   1
   5   5  -2 25440.7 1089.12   1
   4   5  -2 38735.3 1632.22   1
  -4  -5   2 38092.5 1632.37   1
   3   5  -2 974.487 57.8639   1
  -3  -5   2 796.891 58.0240   1
  -2  -5   2 124.720 19.2680   1
   2   5  -2 116.313 18.8431   1
  -1  -5   2 4485.20 200.463   1
   1   5  -2 4061.82 198.485   1
   0  -5   2 6.62597 16.8268   1
   0   5  -2 9.71891 17.2732   1
   1  -5   2 74310.7 3272.89   1
  -1   5  -2 81198.6 3273.79   1
   1   5   2 76292.3 3271.72   1
  -1  -5  -2 78795.3 3272.57   1
  -2   5  -2 104.382 20.4572   1
   2  -5   2 38.6261 19.1742   1
   2   5   2 77.0171 17.3177   1
  -2  -5  -2 94.1041 19.9282   1
   3   5   2 13821.0 566.526   1
  -3  -5  -2 12559.8 563.056   1
  -3   5  -2 12755.6 563.630   1
   3  -5   2 12636.1 563.676   1
   4   5   2 604.694 50.4171   1
  -4  -5  -2 690.316 51.7903   1
  -4   5  -2 732.925 50.5989   1
   4  -5   2 788.531 52.0152   1
   5   5   2 46.6677 21.1779   1
  -5  -5  -2 46.3240 21.4624   1
  -5   5  -2 37.2007 18.8141   1
   5  -5   2 45.3880 20.6015   1
   6   5   2 2847.51 145.700   1
  -6  -5  -2 2883.64 146.628   1
  -6   5  -2 2928.70 145.654   1
   6  -5   2 2629.67 142.564   1
   7   5   2 1073.02 72.3262   1
   7  -5   2 1113.76 71.8582   1
  -7  -5  -2 1101.74 72.8011   1
  -7   5  -2 1070.49 70.4503   1
  -8   5  -2 639.923 51.5091   1
   8  -5   2 582.427 50.7772   1
  -9  -5  -2 8359.31 385.662   1
   9   5   2 8420.92 387.747   1
  10  -5   2 530.136 51.4862   1
  10   5   2 589.704 57.7962   1
 -10  -5  -2 574.678 55.5340   1
 -10   5  -2 675.198 54.9662   1
  11  -5   2 4081.88 200.226   1
  11   5   2 3817.99 200.567   1
 -11  -5  -2 3707.36 198.387   1
 -11   5  -2 4122.69 200.135   1
  12  -5   2 2373.21 127.475   1
  12   5   2 2419.36 132.568   1
 -12  -5  -2 2075.19 124.211   1
 -12   5  -2 1906.06 121.606   1
  13  -5   2 1507.46 98.7536   1
  13   5   2 1587.80 101.620   1
 -13   5  -2 1526.68 98.3036   1
 -13  -5  -2 1481.98 98.4185   1
 -14  -5  -2 46.4886 30.8794   1
  14   5   2 19.7610 28.3030   1
 -15  -5  -2 1233.42 84.7186   1
  15  -5   2 1114.80 85.1007   1
  15   5   2 1102.80 81.8219   1
 -16   5  -2 144.837 38.1907   1
  16  -5   2 135.969 34.8118   1
  16   5   2 197.553 39.5445   1
 -16  -5  -2 158.137 37.9142   1
 -17   5  -2 53.8603 29.7494   1
  17  -5   2 20.6795 28.3306   1
  18   5   2 122.602 36.5988   1
 -18  -5  -2 119.365 37.0782   1
 -19   5  -2 62.0099 27.4948   1
  19  -5   2 35.1649 26.1395   1
  19   5   2 79.7402 36.8992   1
 -19  -5  -2 84.2941 36.4804   1
 -20   5  -2-6.90210 21.2429   1
  20  -5   2 7.04399 23.9677   1
  20   5   2-7.22694 32.3178   1
 -20  -5  -2 14.0291 29.2316   1
 -21   5  -2 13.7128 27.2508   1
  21  -5   2 49.2208 30.1845   1
  21   5   2 7.38660 31.7079   1
 -21  -5  -2-6.76793 29.8716   1
 -22   5  -2 27.1444 32.6589   1
  22  -5   2 20.8767 31.1238   1
  22   5   2 21.6589 24.5713   1
 -22  -5  -2-6.79331 23.6403   1
 -23   5  -2 6.65949 24.1554   1
  23  -5   2 6.83134 24.2782   1
  23   5   2 21.0207 26.8972   1
 -23  -5  -2-20.1416 28.3997   1
  24   5   2 47.5430 33.8721   1
 -24  -5  -2 72.1554 35.0588   1
  26   6  -2 48.9364 30.0501   1
 -26  -6   2 32.9069 27.8897   1
  25   6  -2 7.23138 29.6764   1
 -25  -6   2 6.62770 30.7871   1
  24   6  -2-7.15215 33.2270   1
 -24  -6   2 34.7224 37.7034   1
  23   6  -2-14.5237 28.3751   1
 -23  -6   2-14.0719 31.8806   1
 -22   6   2 105.868 35.8856   1
  22  -6  -2 29.0571 29.8651   1
  22   6  -2 50.8385 32.0984   1
 -22  -6   2-7.11900 30.1675   1
 -21   6   2 41.9132 32.0756   1
  21  -6  -2 7.19162 29.9971   1
  21   6  -2 36.6404 31.9220   1
 -21  -6   2 35.8337 31.6503   1
 -20   6   2 27.5187 27.8347   1
  20  -6  -2 35.0307 24.9519   1
  20   6  -2 35.9891 30.9336   1
 -20  -6   2 63.3027 33.8845   1
 -19   6   2-6.73990 24.9343   1
  19  -6  -2-13.7301 26.8221   1
 -18   6   2 335.049 45.7640   1
 -18  -6   2 461.052 51.6296   1
  18  -6  -2 341.295 44.9591   1
  18   6  -2 481.143 54.4260   1
  17   6  -2 200.990 39.3372   1
 -17  -6   2 171.299 35.6490   1
 -16   6   2 424.528 49.0250   1
  16  -6  -2 551.096 54.0423   1
  16   6  -2 446.622 53.2113   1
  15  -6  -2 226.016 36.3787   1
 -15   6   2 357.355 42.5044   1
  14   6  -2 302.836 43.6253   1
 -14  -6   2 320.749 43.1769   1
 -14   6   2 270.024 38.7528   1
  13   6  -2 147.892 34.9564   1
  13  -6  -2 168.326 31.9441   1
 -13   6   2 170.760 32.8762   1
 -13  -6   2 132.189 33.8364   1
 -12  -6   2 698.412 58.2695   1
  12   6  -2 588.113 56.0624   1
  11   6  -2 596.631 53.9594   1
 -11   6   2 653.369 53.5175   1
  11  -6  -2 604.348 51.7700   1
 -11  -6   2 564.992 54.1591   1
  10   6  -2 656.291 53.9269   1
 -10   6   2 464.009 45.3195   1
  10  -6  -2 556.429 48.1959   1
 -10  -6   2 578.833 50.9439   1
  -9   6   2 4787.49 229.349   1
   9  -6  -2 4896.63 232.012   1
   8   6  -2 11904.0 524.877   1
  -8   6   2 11703.7 518.274   1
  -8  -6   2 11710.8 524.133   1
   7  -6  -2 631.034 48.7222   1
  -7  -6   2 592.445 52.4912   1
  -7   6   2 684.247 48.6405   1
   6   6  -2 2833.19 139.895   1
  -6  -6   2 2686.13 139.021   1
  -6   6   2 2651.43 134.265   1
   6  -6  -2 2567.37 134.558   1
   5  -6  -2 20315.7 931.329   1
   5   6  -2 22163.4 937.549   1
  -5  -6   2 21928.0 936.357   1
  -5   6   2 22544.3 932.106   1
   4  -6  -2 179.743 23.4799   1
   4   6  -2 156.810 26.2409   1
  -4  -6   2 151.112 26.4639   1
  -4   6   2 133.544 21.2744   1
   3  -6  -2 1344.08 74.7957   1
   3   6  -2 1371.30 77.9166   1
  -3  -6   2 1270.26 77.0525   1
  -3   6   2 1212.63 72.6366   1
  -2  -6   2 4694.48 229.131   1
   2  -6  -2 5017.72 226.979   1
  -2   6   2 4905.85 225.974   1
   2   6  -2 5018.89 230.463   1
  -1  -6   2 237.607 29.4733   1
  -1   6   2 242.976 27.9804   1
   1   6  -2 220.221 27.2760   1
   0  -6   2 12184.3 511.037   1
   0   6   2 11182.1 507.055   1
   0  -6  -2 10924.3 507.018   1
   0   6  -2 12331.1 511.391   1
   1  -6   2 38016.6 1721.61   1
   1   6   2 40491.4 1720.95   1
  -1  -6  -2 42127.7 1722.43   1
  -1   6  -2 41560.5 1722.90   1
   2  -6   2 76081.8 3343.85   1
  -2   6  -2 81972.2 3346.71   1
  -2  -6  -2 78856.0 3344.48   1
   2   6   2 80348.2 3344.78   1
   3  -6   2 9893.85 434.448   1
   3   6   2 9970.40 435.147   1
  -3  -6  -2 9272.02 432.778   1
  -3   6  -2 9848.60 434.164   1
   4   6   2 5413.57 266.529   1
  -4  -6  -2 5929.91 268.558   1
  -4   6  -2 5694.13 266.388   1
   4  -6   2 5956.38 268.210   1
   5   6   2 21931.4 964.917   1
  -5  -6  -2 22244.7 965.133   1
  -5   6  -2 22805.0 964.459   1
   5  -6   2 22348.2 964.873   1
   6   6   2 1358.61 87.2147   1
  -6  -6  -2 1442.13 87.9630   1
  -6   6  -2 1450.12 86.3159   1
   6  -6   2 1452.33 87.0399   1
  -7   6  -2 124.182 26.1065   1
   7  -6   2 89.2518 23.4479   1
  -8  -6  -2 26.4946 20.3712   1
   8   6   2 26.9661 24.7694   1
  -9  -6  -2 1073.46 76.8397   1
   9  -6   2 996.470 75.5511   1
   9   6   2 1171.69 79.4656   1
  -9   6  -2 1201.96 79.6941   1
  10   6   2-12.1299 28.5147   1
 -10  -6  -2 11.7992 26.0343   1
 -10   6  -2 16.9077 20.4443   1
  10  -6   2 5.73988 21.6381   1
 -11  -6  -2 5786.36 285.411   1
  11  -6   2 5783.96 283.903   1
 -11   6  -2 6185.59 285.853   1
  11   6   2 5957.23 287.022   1
  12  -6   2 18.4512 24.8501   1
 -12   6  -2-5.99530 23.8302   1
 -12  -6  -2 50.3933 30.6607   1
  12   6   2 6.55519 28.1404   1
 -13   6  -2 443.454 48.2501   1
 -13  -6  -2 403.368 48.1635   1
  13   6   2 368.240 50.0200   1
 -14  -6  -2 292.463 42.7138   1
  14  -6   2 303.817 41.2855   1
  14   6   2 330.655 48.6254   1
 -15  -6  -2 483.257 53.6007   1
  15  -6   2 373.180 45.0731   1
 -15   6  -2 416.894 48.7013   1
  15   6   2 519.529 54.6922   1
 -16  -6  -2 27.6449 27.4650   1
  16  -6   2 13.3746 27.0146   1
 -16   6  -2 19.8292 28.7735   1
  16   6   2-13.9058 29.4145   1
 -17  -6  -2 97.6243 27.4445   1
  17  -6   2 68.0359 32.5358   1
 -17   6  -2 33.6147 30.2484   1
  17   6   2 93.1255 30.0380   1
 -18  -6  -2 384.005 50.7356   1
  18  -6   2 371.820 48.7982   1
 -18   6  -2 383.773 49.8510   1
  18   6   2 479.799 55.3770   1
 -19  -6  -2 134.354 36.8409   1
  19  -6   2 187.393 38.8823   1
 -19   6  -2 151.908 34.9400   1
  19   6   2 137.058 39.3404   1
 -20  -6  -2 49.0394 33.7130   1
  20  -6   2-7.04993 26.0805   1
 -20   6  -2-6.92074 33.3045   1
  20   6   2 7.23830 30.6201   1
  21  -6   2 213.255 39.8176   1
 -21  -6  -2 249.388 45.4549   1
 -21   6  -2 241.718 43.9158   1
 -22  -6  -2 6.56204 27.7683   1
  22  -6   2-7.07886 31.6654   1
 -22   6  -2 55.2334 31.2880   1
  22   6   2 21.9833 34.4593   1
  23  -6   2-14.0337 26.9353   1
 -23   6  -2 6.85384 29.4149   1
  24   6   2-20.3854 27.8911   1
 -24  -6  -2 32.2988 27.3309   1
 -24   6  -2 33.8324 36.0757   1
 -25  -7   2 33.6403 32.7522   1
  25   7  -2 6.93619 30.6188   1
 -24  -7   2 6.87965 28.6694   1
  24   7  -2-7.10119 29.5926   1
  22  -7  -2 111.082 34.8475   1
 -22  -7   2 170.931 36.2269   1
  22   7  -2 101.921 32.6046   1
 -22   7   2 140.913 37.6895   1
  21  -7  -2 21.9346 31.8331   1
 -21   7   2 14.5816 31.7429   1
 -20  -7   2-21.3958 31.4764   1
  20   7  -2-7.06641 29.4540   1
 -19   7   2 678.208 62.9556   1
  19   7  -2 719.792 66.6887   1
 -18   7   2 118.446 32.5961   1
  18  -7  -2 187.856 36.9505   1
  17   7  -2 803.021 68.9225   1
  17  -7  -2 756.857 69.8223   1
 -17   7   2 691.840 66.6940   1
 -17  -7   2 885.965 70.7445   1
  16  -7  -2 59.7480 30.6018   1
 -16  -7   2 74.3224 28.3117   1
  16   7  -2 49.1955 28.0808   1
 -16   7   2 105.448 32.5609   1
  15  -7  -2 121.685 32.6963   1
 -15  -7   2 72.8137 25.1784   1
 -15   7   2 113.878 32.6271   1
  15   7  -2 33.9089 28.0336   1
  14  -7  -2 1501.18 97.3154   1
 -14   7   2 1419.47 94.7171   1
  13  -7  -2 34.6355 24.2272   1
 -13  -7   2 85.5471 26.7514   1
  13   7  -2 82.3041 30.2536   1
 -13   7   2 75.0701 26.3183   1
  12  -7  -2 1395.75 91.0920   1
 -12  -7   2 1658.67 98.2212   1
 -12   7   2 1361.80 90.6134   1
  12   7  -2 1417.10 94.0585   1
  11   7  -2 4290.22 213.243   1
 -11  -7   2 4147.24 211.420   1
  10  -7  -2 4749.53 236.678   1
 -10  -7   2 5420.44 244.123   1
  10   7  -2 4784.94 240.259   1
 -10   7   2 4827.75 236.453   1
   9  -7  -2 9239.52 391.874   1
  -9  -7   2 8840.40 397.334   1
  -9   7   2 8792.52 391.144   1
   8  -7  -2 7764.75 333.848   1
  -8   7   2 6788.00 328.918   1
  -7  -7   2 2869.15 148.007   1
  -7   7   2 2633.39 141.415   1
   7   7  -2 2807.42 147.139   1
  -6  -7   2 62.8255 25.0087   1
   6  -7  -2 102.560 24.2193   1
   6   7  -2 120.949 27.1591   1
  -6   7   2 50.0615 17.9527   1
  -5   7   2 5008.07 229.983   1
   5   7  -2 5205.00 235.452   1
  -5  -7   2 4545.42 232.379   1
   5  -7  -2 4799.01 229.938   1
  -4   7   2 8782.12 391.577   1
   4   7  -2 9016.84 396.522   1
  -4  -7   2 8835.53 396.603   1
   4  -7  -2 8495.11 391.391   1
  -3   7   2 5862.46 271.050   1
   3   7  -2 5803.90 273.248   1
  -3  -7   2 5991.52 274.847   1
   3  -7  -2 5964.24 272.333   1
   2   7  -2 1071.92 67.5240   1
  -2   7   2 979.268 64.3345   1
  -2  -7   2 1083.42 67.6007   1
   2  -7  -2 965.661 63.7840   1
   1   7  -2 11146.2 494.014   1
  -1   7   2 11297.6 491.081   1
   1  -7  -2 11002.1 491.276   1
  -1  -7   2 11095.0 493.515   1
   0   7  -2 20600.8 895.943   1
   0   7   2 21861.5 894.610   1
   0  -7  -2 20443.2 893.091   1
   0  -7   2 19963.7 895.273   1
  -1   7  -2 5840.48 258.041   1
   1   7   2 5527.92 256.038   1
  -1  -7  -2 5362.76 255.311   1
   1  -7   2 5257.36 255.727   1
  -2  -7  -2 6037.45 268.663   1
   2   7   2 5918.24 268.137   1
   2  -7   2 6012.54 269.732   1
   3  -7   2 2947.02 152.098   1
   3   7   2 2857.86 151.711   1
  -3  -7  -2 3168.67 154.239   1
   4  -7   2 24154.1 1078.71   1
   4   7   2 24871.1 1081.88   1
  -4  -7  -2 24011.8 1077.02   1
  -4   7  -2 27497.7 1082.85   1
   5   7   2 828.482 61.8163   1
  -5  -7  -2 872.193 62.7499   1
  -5   7  -2 915.869 62.4054   1
  -6   7  -2 9160.93 416.850   1
   6  -7   2 9282.45 418.087   1
  -7  -7  -2 5131.39 251.147   1
   7   7   2 5220.64 250.355   1
   8   7   2 198.166 33.3795   1
  -8  -7  -2 151.915 30.2898   1
  -8   7  -2 146.204 31.2375   1
   8  -7   2 83.7827 25.6593   1
   9   7   2 258.954 38.4434   1
   9  -7   2 298.930 38.5428   1
  -9  -7  -2 237.079 36.4084   1
  -9   7  -2 294.053 39.0614   1
 -10  -7  -2 14662.3 625.873   1
 -10   7  -2 15094.5 626.214   1
  10  -7   2 15149.6 625.975   1
 -11  -7  -2 2029.62 117.549   1
  11  -7   2 1818.01 114.111   1
  11   7   2 1989.31 117.741   1
 -11   7  -2 1837.59 113.702   1
 -12   7  -2 719.399 64.0927   1
  13   7   2 329.949 42.7713   1
 -13  -7  -2 284.034 38.3688   1
  14  -7   2 362.186 45.4174   1
 -14  -7  -2 241.389 38.6502   1
 -14   7  -2 381.065 46.8158   1
  14   7   2 383.911 45.6184   1
  15   7   2 30.9932 26.9573   1
  15  -7   2-13.7214 25.3783   1
 -15   7  -2-6.79852 25.6273   1
 -15  -7  -2 6.55532 23.2975   1
 -16   7  -2 178.835 40.2233   1
  16  -7   2 63.0382 32.5144   1
  17   7   2 181.941 37.1787   1
 -17  -7  -2 211.837 38.1929   1
  18   7   2 21.4982 32.9164   1
  18  -7   2 35.8876 26.0825   1
 -18   7  -2 35.2406 27.5798   1
 -18  -7  -2 62.9874 35.9349   1
  19   7   2 7.26299 27.8861   1
  19  -7   2 21.6489 30.0782   1
 -19   7  -2-14.1771 30.8592   1
 -19  -7  -2 42.6439 30.0694   1
  20   7   2 336.254 44.2523   1
  20  -7   2 317.070 47.2276   1
 -20   7  -2 271.345 45.6676   1
 -20  -7  -2 259.379 40.3446   1
 -21   7  -2 42.6654 34.2381   1
  21  -7   2 14.3532 29.4744   1
  22   7   2-6.96161 28.1190   1
  22  -7   2-7.10746 29.1675   1
 -22  -7  -2-13.5290 27.3230   1
 -22   7  -2 7.08804 32.1118   1
  23   7   2 35.4923 31.7563   1
 -23  -7  -2 31.7830 27.6826   1
 -23   7  -2-7.04753 34.3077   1
  23  -7   2 21.1125 31.4838   1
  25   8  -2 20.5555 32.9754   1
 -25  -8   2 6.62749 32.2564   1
  23   8  -2-28.5904 34.3951   1
 -23  -8   2 41.9657 35.5181   1
  22   8  -2 21.3790 28.7834   1
 -22  -8   2-6.96274 25.2549   1
 -22   8   2-22.0853 33.7760   1
  21   8  -2 154.865 34.6665   1
 -21  -8   2 92.3455 31.3732   1
 -21   8   2 95.1123 34.3987   1
  21  -8  -2 175.540 38.2637   1
  20   8  -2 141.557 38.3259   1
  20  -8  -2 188.112 38.3402   1
 -20  -8   2 142.794 40.2521   1
 -20   8   2 115.840 32.9505   1
  19  -8  -2 28.4426 30.0782   1
 -19   8   2 7.14765 30.2347   1
 -19  -8   2-6.84299 27.6395   1
  19   8  -2-7.72899 31.2181   1
  18  -8  -2 1164.70 86.6735   1
 -18  -8   2 1108.14 83.8365   1
 -18   8   2 1100.71 84.1226   1
  17  -8  -2 417.830 53.0802   1
 -17   8   2 548.960 56.3297   1
  17   8  -2 511.584 55.4322   1
 -17  -8   2 487.655 54.5575   1
 -16  -8   2 1042.38 79.7602   1
  16   8  -2 1000.08 79.8405   1
  15   8  -2 359.656 47.5154   1
 -15  -8   2 382.969 47.8052   1
 -15   8   2 320.240 43.8633   1
  15  -8  -2 354.992 44.3821   1
  14   8  -2 375.277 47.5388   1
 -14  -8   2 392.476 47.4905   1
 -14   8   2 407.553 46.8784   1
  14  -8  -2 337.512 44.9716   1
 -13   8   2 756.607 63.4070   1
  13  -8  -2 798.947 64.8967   1
  12   8  -2 1366.03 93.7158   1
 -12  -8   2 1246.06 90.7625   1
 -12   8   2 1407.49 89.8057   1
  12  -8  -2 1463.53 91.1932   1
  11   8  -2 561.557 57.9695   1
 -11  -8   2 596.561 56.7696   1
 -11   8   2 680.086 55.6124   1
  11  -8  -2 594.011 53.1050   1
  10   8  -2 13334.5 590.845   1
 -10  -8   2 13026.7 589.866   1
   9   8  -2 6761.66 315.735   1
  -9  -8   2 6952.64 316.797   1
  -9   8   2 6685.00 310.781   1
   9  -8  -2 6346.75 310.097   1
   8   8  -2 3794.43 197.221   1
  -8  -8   2 3925.28 195.210   1
  -8   8   2 3813.94 192.413   1
   8  -8  -2 3948.02 192.900   1
  -7  -8   2 1029.89 74.8640   1
   7   8  -2 1074.93 73.8501   1
  -7   8   2 1108.77 72.3632   1
   7  -8  -2 1045.74 71.2064   1
  -6   8   2 11608.7 512.987   1
   6  -8  -2 11472.1 513.259   1
  -5   8   2 19342.6 814.604   1
   5  -8  -2 18167.8 814.598   1
  -4   8   2 1023.25 67.2176   1
   4   8  -2 1104.86 71.0626   1
  -4  -8   2 1058.63 70.7133   1
   4  -8  -2 902.821 64.6795   1
  -3   8   2 14028.1 614.590   1
   3   8  -2 14069.7 617.594   1
  -3  -8   2 13910.8 617.412   1
   3  -8  -2 14057.0 615.572   1
  -2   8   2 12570.4 554.259   1
   2   8  -2 12169.5 556.069   1
  -2  -8   2 12743.2 557.367   1
   2  -8  -2 12744.1 555.326   1
  -1   8   2 3855.38 187.758   1
   1   8  -2 3994.38 191.251   1
  -1  -8   2 3791.19 189.413   1
   1  -8  -2 3773.30 187.998   1
   0   8  -2 11771.7 549.772   1
   0   8   2 12791.4 551.251   1
   0  -8  -2 12842.4 551.247   1
   0  -8   2 12489.5 553.432   1
  -1   8  -2 19378.0 891.429   1
   1   8   2 20922.1 890.607   1
  -1  -8  -2 21229.0 891.371   1
   1  -8   2 20598.7 891.874   1
  -2   8  -2 2629.62 133.878   1
   2   8   2 2377.96 131.353   1
  -2  -8  -2 2463.57 132.174   1
   2  -8   2 2452.00 133.051   1
   3   8   2 2605.66 137.430   1
  -3  -8  -2 2620.06 137.325   1
  -3   8  -2 2525.28 136.714   1
   3  -8   2 2533.04 137.731   1
  -4   8  -2 17404.0 719.795   1
   4  -8   2 15417.8 715.953   1
   5   8   2 34292.9 1441.22   1
  -5  -8  -2 32872.1 1439.15   1
   6  -8   2 3577.15 184.904   1
  -6   8  -2 3456.69 182.575   1
   6   8   2 3774.74 186.361   1
  -6  -8  -2 3678.48 185.169   1
   7  -8   2 15956.1 688.216   1
  -7   8  -2 15400.5 684.931   1
   7   8   2 14918.1 687.197   1
  -7  -8  -2 15938.3 689.300   1
   8  -8   2 1496.70 95.2315   1
  -8   8  -2 1558.36 96.3164   1
   8   8   2 1363.34 95.5268   1
  -8  -8  -2 1708.46 99.8081   1
   9  -8   2 3380.64 175.639   1
  -9   8  -2 3141.16 174.121   1
   9   8   2 3561.14 178.648   1
  -9  -8  -2 3246.30 175.012   1
  10  -8   2 2404.23 134.337   1
 -10   8  -2 2345.25 133.900   1
 -10  -8  -2 2258.35 132.661   1
  10   8   2 2295.08 133.331   1
 -11   8  -2 1519.73 98.7717   1
  12   8   2 509.286 52.7292   1
 -12  -8  -2 477.047 51.6477   1
  13  -8   2 6.65361 26.8856   1
 -13   8  -2 26.6622 25.1377   1
  13   8   2 27.9381 27.7631   1
 -13  -8  -2 13.5252 26.4303   1
  14  -8   2-40.5910 30.6551   1
 -14   8  -2-20.3405 31.5007   1
  14   8   2-14.2103 29.6162   1
 -14  -8  -2 13.6612 27.5965   1
 -15   8  -2 730.463 64.4667   1
  15  -8   2 568.021 59.2448   1
  16   8   2 102.470 31.6357   1
 -16  -8  -2 153.379 30.9199   1
 -16   8  -2 69.9702 33.5826   1
  16  -8   2 63.6166 34.6862   1
  17   8   2 236.095 42.9032   1
 -17  -8  -2 163.993 38.4841   1
 -17   8  -2 240.606 44.5793   1
  17  -8   2 278.924 43.8202   1
 -18   8  -2 7.14135 29.7599   1
  18  -8   2-7.25916 29.7890   1
 -19  -8  -2 160.562 39.3512   1
 -19   8  -2 114.595 36.8531   1
  19  -8   2 72.8319 33.9411   1
  20   8   2 21.5074 26.5754   1
 -20  -8  -2 70.1297 27.9190   1
 -20   8  -2 28.6189 33.6815   1
  20  -8   2 36.3617 32.5672   1
  21   8   2 7.00475 28.2986   1
 -21  -8  -2 27.4648 29.4736   1
 -21   8  -2 7.09973 29.1409   1
  21  -8   2 14.3458 27.0443   1
 -22   8  -2 14.0416 33.7866   1
  22  -8   2 7.05498 30.7105   1
  23   8   2-6.70785 31.5370   1
 -23  -8  -2-6.51741 31.0043   1
  24   9  -2 6.89938 31.6545   1
 -24  -9   2-6.75385 32.1278   1
  23   9  -2-13.9771 26.8359   1
 -23  -9   2-20.4150 27.4949   1
  22   9  -2 20.7218 26.5159   1
 -22  -9   2-6.97033 27.6970   1
  21   9  -2 14.4711 31.0530   1
 -21  -9   2-14.1865 30.8741   1
 -21   9   2-7.29186 30.3874   1
  20   9  -2 23.4766 35.0094   1
  20  -9  -2 29.8752 32.0700   1
 -20  -9   2 6.76717 29.8783   1
 -20   9   2 36.1577 29.2261   1
 -19  -9   2 119.401 35.7520   1
  19   9  -2 154.118 39.8877   1
  18  -9  -2-36.1672 33.2006   1
  18   9  -2 51.1043 31.3463   1
 -18  -9   2 56.2662 31.4659   1
 -18   9   2 7.00756 30.9361   1
  17  -9  -2 600.851 59.4295   1
  17   9  -2 592.648 59.3974   1
 -17  -9   2 505.582 57.5440   1
 -17   9   2 616.684 60.2144   1
  16  -9  -2 89.5369 31.4832   1
 -16  -9   2 138.886 36.5626   1
  16   9  -2 142.966 34.6245   1
  15   9  -2 3205.23 176.931   1
 -15  -9   2 3291.32 177.760   1
  14   9  -2 277.237 43.7589   1
 -14   9   2 294.652 39.2521   1
  14  -9  -2 301.231 40.3218   1
 -14  -9   2 232.543 40.8351   1
  13   9  -2 539.061 55.4176   1
 -13   9   2 566.649 53.5839   1
  13  -9  -2 426.909 48.9989   1
 -13  -9   2 661.338 59.3500   1
  12   9  -2 157.785 36.2921   1
  12  -9  -2 67.1975 27.3357   1
 -12   9   2 110.143 29.1854   1
 -12  -9   2 110.028 30.0399   1
  11  -9  -2 2448.54 139.194   1
  11   9  -2 2454.07 141.074   1
 -11   9   2 2607.69 140.564   1
 -11  -9   2 2574.80 142.933   1
  10   9  -2 291.197 40.9880   1
  10  -9  -2 240.203 37.2031   1
 -10  -9   2 276.673 40.7885   1
 -10   9   2 341.041 40.5085   1
   9   9  -2 6145.98 285.397   1
  -9  -9   2 5811.08 282.253   1
   9  -9  -2 5698.47 277.907   1
  -9   9   2 5837.56 279.524   1
  -8  -9   2 3096.78 164.822   1
   8   9  -2 3078.47 166.367   1
  -7  -9   2 5916.22 278.105   1
   7   9  -2 5628.76 275.917   1
   6   9  -2 13696.5 612.775   1
  -6  -9   2 13793.8 612.573   1
   6  -9  -2 13779.9 608.640   1
  -5   9   2 15798.1 662.957   1
   5   9  -2 14835.7 666.270   1
  -5  -9   2 15199.5 667.346   1
   5  -9  -2 14435.4 661.951   1
  -4   9   2 3249.14 163.183   1
   4   9  -2 3297.16 168.266   1
  -4  -9   2 3113.78 167.154   1
   3   9  -2 881.858 63.8191   1
  -3   9   2 964.763 64.2206   1
  -3  -9   2 799.315 63.4963   1
   3  -9  -2 763.732 58.8724   1
  -2   9   2 4533.56 217.098   1
   2  -9  -2 4411.83 217.839   1
  -1   9   2 8853.11 406.825   1
   1  -9  -2 9162.14 407.997   1
   0   9   2 8184.64 378.286   1
   0  -9  -2 8417.25 378.918   1
   1   9   2 6311.54 292.316   1
  -1  -9  -2 6113.80 292.394   1
  -2   9  -2 3700.40 184.619   1
   2  -9   2 3587.24 185.607   1
  -3   9  -2 69.1813 24.2451   1
   3   9   2 21.1965 24.1436   1
   3  -9   2 71.5302 29.4440   1
  -3  -9  -2 89.7260 29.2723   1
   4  -9   2 18850.0 837.234   1
   4   9   2 20298.6 840.254   1
  -4  -9  -2 18853.5 837.189   1
  -4   9  -2 18641.1 836.237   1
   5  -9   2 61.3172 28.3627   1
  -5   9  -2 61.6568 28.8076   1
  -5  -9  -2 38.0712 21.3219   1
   5   9   2 23.8576 22.1346   1
   6  -9   2 14310.2 691.581   1
   6   9   2 15585.0 695.644   1
  -6   9  -2 16879.8 696.970   1
  -6  -9  -2 16334.1 697.820   1
   7   9   2 30.4583 28.6523   1
   7  -9   2 35.4793 25.3928   1
  -7   9  -2 11.6731 23.9671   1
  -7  -9  -2 12.0440 20.0384   1
   8  -9   2 3285.60 170.493   1
  -8   9  -2 2978.74 166.721   1
   8   9   2 3283.83 172.426   1
  -8  -9  -2 3245.62 170.765   1
   9  -9   2 2646.02 141.569   1
  -9   9  -2 2508.83 138.234   1
   9   9   2 2502.92 140.013   1
  -9  -9  -2 2215.90 135.907   1
 -10   9  -2 807.007 64.2747   1
  10  -9   2 640.373 59.0652   1
 -11  -9  -2-19.3250 24.2914   1
  11   9   2-13.4200 22.3172   1
  12   9   2 2261.28 130.267   1
  12  -9   2 2009.13 125.776   1
 -12  -9  -2 2203.18 128.554   1
 -12   9  -2 2014.49 124.606   1
  13  -9   2-13.8037 26.9674   1
 -13   9  -2 6.68273 25.6577   1
 -13  -9  -2 20.5464 24.3453   1
  13   9   2 28.0699 23.8831   1
  14   9   2 2134.61 131.204   1
  14  -9   2 2171.11 132.680   1
 -14  -9  -2 2198.32 131.345   1
 -14   9  -2 2149.69 130.724   1
  15  -9   2 64.3677 28.0833   1
 -15   9  -2 69.3821 29.9116   1
  15   9   2 28.9074 29.7919   1
 -15  -9  -2 111.439 34.7546   1
  16  -9   2 72.3418 30.9111   1
 -16   9  -2 56.2550 32.9546   1
 -16  -9  -2 138.102 32.7562   1
  16   9   2 134.878 34.2272   1
  17   9   2 131.196 36.0771   1
 -17  -9  -2 82.7821 30.7107   1
 -17   9  -2 85.1331 32.3960   1
  17  -9   2 94.6250 31.9414   1
  18   9   2 14.2540 30.2044   1
 -18  -9  -2 56.8440 32.6535   1
 -18   9  -2 49.9190 33.1774   1
  18  -9   2 58.2986 33.0665   1
  19   9   2 13.9829 24.3262   1
 -19  -9  -2 27.7973 24.6996   1
 -19   9  -2 14.2700 28.8207   1
  19  -9   2-29.1661 27.9917   1
  20   9   2 63.3400 34.6602   1
 -20  -9  -2 27.4031 28.5899   1
 -20   9  -2 28.4373 29.6658   1
  20  -9   2 29.0587 30.3123   1
  21   9   2 6.97328 29.9283   1
 -21  -9  -2-13.6483 30.1133   1
 -21   9  -2 14.0979 32.7434   1
  21  -9   2 21.6137 31.3595   1
  22   9   2 6.75029 23.9898   1
 -22   9  -2-6.95176 28.0784   1
 -22  -9  -2-6.61419 23.0111   1
 -23 -10   2 53.4062 33.9132   1
  23  10  -2-6.77757 29.9222   1
 -22 -10   2 20.7503 26.0783   1
  22  10  -2 6.86808 24.9179   1
  20  10  -2 7.46170 27.0653   1
  20 -10  -2-29.4705 30.7035   1
 -20  10   2 35.8602 33.3147   1
  19 -10  -2 14.5982 28.0231   1
 -19 -10   2-14.0140 25.4205   1
 -19  10   2-35.5377 32.6136   1
  18  10  -2 153.389 36.9518   1
 -18 -10   2 169.217 36.7954   1
  17 -10  -2 330.139 45.0257   1
 -17  10   2 352.132 45.7120   1
 -17 -10   2 260.178 44.1961   1
  17  10  -2 244.959 44.8925   1
  16  10  -2 927.306 74.5475   1
  16 -10  -2 936.258 75.4449   1
 -16  10   2 1050.72 77.1849   1
 -16 -10   2 868.307 72.0938   1
 -15  10   2-45.8396 29.2966   1
  15 -10  -2 6.84923 27.2279   1
 -14 -10   2 996.890 80.0046   1
  14  10  -2 1118.37 81.9540   1
  13  10  -2 351.767 46.3621   1
  13 -10  -2 235.300 39.5341   1
 -13 -10   2 329.970 45.0762   1
 -13  10   2 243.199 40.6870   1
  12 -10  -2 3990.18 203.152   1
  12  10  -2 4001.14 204.779   1
 -12 -10   2 3858.40 203.901   1
 -12  10   2 3825.94 202.036   1
  11  10  -2 6.65917 27.3426   1
  11 -10  -2 36.9854 23.6802   1
 -11  10   2 6.12204 23.0953   1
 -11 -10   2 39.4174 27.8043   1
  10 -10  -2 5402.81 278.006   1
 -10  10   2 6303.08 284.346   1
  -9 -10   2 328.456 44.6538   1
  -9  10   2 353.202 43.3458   1
   9  10  -2 373.497 47.3219   1
   9 -10  -2 311.647 40.4994   1
  -8 -10   2 3362.04 177.261   1
   8 -10  -2 3248.92 174.724   1
   8  10  -2 3578.67 180.907   1
  -8  10   2 3297.23 174.263   1
  -7 -10   2 9678.52 429.015   1
   7  10  -2 9009.89 425.890   1
  -7  10   2 9397.72 424.425   1
   7 -10  -2 9068.03 423.215   1
  -6  10   2 4900.37 236.639   1
   6  10  -2 4727.02 239.195   1
  -6 -10   2 4813.51 239.983   1
   6 -10  -2 4986.31 238.182   1
   5  10  -2 769.745 64.3613   1
  -5 -10   2 806.456 65.1477   1
   5 -10  -2 903.980 64.6940   1
  -4  10   2 2575.92 137.304   1
   4  10  -2 2522.35 140.019   1
  -4 -10   2 2474.83 139.061   1
   4 -10  -2 2535.60 137.294   1
   3  10  -2 14243.6 628.898   1
  -3 -10   2 14064.3 627.735   1
  -2  10   2 6163.91 287.545   1
   2  10  -2 6386.32 290.527   1
  -2 -10   2 6156.49 290.489   1
   2 -10  -2 5747.48 286.469   1
   1  10  -2 1578.08 99.1231   1
  -1  10   2 1704.48 99.0413   1
   1 -10  -2 1569.32 97.8963   1
  -1 -10   2 1632.11 99.7080   1
   0  10  -2 347.192 39.8528   1
   0  10   2 364.290 42.2220   1
   0 -10  -2 312.201 39.3972   1
   0 -10   2 271.280 38.3688   1
  -1  10  -2 16913.6 763.712   1
   1  10   2 16938.7 763.755   1
  -1 -10  -2 17888.2 766.224   1
   1 -10   2 18057.4 767.041   1
  -2  10  -2 143.757 30.9964   1
   2  10   2 184.514 35.0472   1
  -2 -10  -2 168.618 34.5089   1
   2 -10   2 141.516 32.7470   1
   3  10   2 34087.8 1455.65   1
   3 -10   2 36319.7 1457.74   1
  -3 -10  -2 35844.6 1456.76   1
   4 -10   2 5336.36 244.814   1
   4  10   2 4856.75 242.908   1
  -4  10  -2 4861.52 241.241   1
  -4 -10  -2 4596.71 241.093   1
   5 -10   2 12084.4 522.544   1
   5  10   2 11498.2 523.743   1
  -5 -10  -2 10769.7 517.945   1
  -5  10  -2 11892.5 521.348   1
   6 -10   2 12.1088 24.0853   1
  -6  10  -2-12.0622 25.5387   1
  -6 -10  -2 73.4672 28.8071   1
   6  10   2 43.1912 27.9779   1
   7 -10   2 5364.73 257.139   1
  -7  10  -2 5169.01 255.005   1
   7  10   2 5238.77 256.390   1
  -7 -10  -2 5013.35 255.569   1
   8 -10   2 518.864 53.4267   1
  -8  10  -2 552.248 53.6398   1
   8  10   2 444.861 51.1664   1
  -8 -10  -2 515.109 53.8144   1
   9 -10   2 1765.19 110.288   1
  -9  10  -2 1640.18 107.698   1
   9  10   2 1723.82 110.121   1
  -9 -10  -2 1778.22 109.614   1
  10  10   2-6.66901 18.1065   1
 -10 -10  -2-13.2541 21.5036   1
  11 -10   2 1489.28 107.012   1
 -11  10  -2 1776.41 109.788   1
  11  10   2 1801.91 112.051   1
 -11 -10  -2 1843.57 111.327   1
  12 -10   2 81.2317 31.8854   1
 -12  10  -2 59.1689 28.6828   1
 -12 -10  -2 20.3489 26.5711   1
  12  10   2 34.4150 30.8425   1
  13  10   2 3414.93 186.187   1
  13 -10   2 3509.33 185.635   1
 -13 -10  -2 3539.30 186.105   1
 -13  10  -2 3276.15 182.121   1
  14 -10   2 28.0082 23.8483   1
 -14  10  -2 40.8982 26.1867   1
  14  10   2 14.3965 25.0653   1
 -14 -10  -2 13.9923 26.3928   1
  15 -10   2-14.2519 29.7195   1
 -15  10  -2 69.2770 33.3569   1
  15  10   2 21.8373 25.3520   1
 -15 -10  -2 35.1863 26.0577   1
  16 -10   2 57.6150 25.0993   1
 -16  10  -2 41.8977 25.8722   1
  16  10   2 29.0500 28.8944   1
 -16 -10  -2 7.02076 28.8488   1
  17 -10   2 217.992 37.9628   1
 -17  10  -2 154.583 35.3133   1
  17  10   2 144.059 42.8577   1
 -17 -10  -2 164.255 38.8094   1
 -18 -10  -2 13.9229 25.2509   1
  18  10   2-7.52348 26.7380   1
  19  10   2 13.7980 30.8750   1
 -19 -10  -2 20.8665 31.1275   1
 -19  10  -2 49.2223 30.6302   1
  19 -10   2 29.1170 25.8978   1
 -20 -10  -2 6.75219 24.4948   1
  20  10   2 13.7143 25.3680   1
  21  10   2-13.7038 32.5952   1
 -21 -10  -2-13.3226 30.9428   1
 -21  10  -2-13.8225 30.0829   1
  21 -10   2 14.3047 25.9439   1
  23  11  -2-6.54829 25.5825   1
 -23 -11   2 19.8354 25.8306   1
  22  11  -2-7.06726 25.6344   1
 -22 -11   2 13.5475 26.4624   1
 -21 -11   2 39.7028 32.5907   1
  21  11  -2 29.9074 33.4683   1
  19  11  -2 130.258 36.9254   1
 -19  11   2 56.4818 28.2855   1
  19 -11  -2 82.3703 31.8811   1
 -19 -11   2 83.9914 34.6271   1
  18  11  -2 14.4615 25.6984   1
 -18  11   2 7.03202 28.8582   1
  18 -11  -2-7.39373 26.8195   1
 -18 -11   2 7.02790 24.4518   1
  17  11  -2 43.4773 29.2879   1
 -17  11   2 21.0058 27.3752   1
 -17 -11   2 14.0840 30.2418   1
  16 -11  -2 773.273 68.2040   1
  16  11  -2 803.878 68.1811   1
 -16 -11   2 694.931 65.1189   1
 -16  11   2 848.707 69.7823   1
  15  11  -2 343.354 47.3801   1
  15 -11  -2 472.348 54.2984   1
 -15  11   2 461.216 53.6371   1
 -15 -11   2 482.152 54.8106   1
  14 -11  -2 365.876 48.9930   1
 -14  11   2 260.235 42.9718   1
  13  11  -2 1188.81 85.5866   1
 -13 -11   2 1129.96 84.2369   1
 -13  11   2 1255.68 88.3320   1
  13 -11  -2 1047.53 82.9968   1
 -12 -11   2 960.270 76.1393   1
  12 -11  -2 809.669 71.0017   1
  12  11  -2 988.969 77.3420   1
 -12  11   2 1033.45 77.5943   1
 -11 -11   2 3887.01 211.984   1
  11  11  -2 4340.62 216.102   1
 -11  11   2 4079.22 212.150   1
  11 -11  -2 4309.04 214.363   1
 -10  11   2 31.1252 28.0396   1
  10  11  -2 66.8286 30.0732   1
 -10 -11   2 133.200 34.6663   1
  10 -11  -2 89.3112 30.8808   1
  -9 -11   2 3129.13 171.778   1
   9 -11  -2 3179.17 172.592   1
   9  11  -2 3433.21 178.186   1
  -9  11   2 3212.15 171.691   1
   8 -11  -2 96.5786 33.3534   1
  -8  11   2 113.697 32.4956   1
  -7 -11   2 1494.22 100.684   1
   7  11  -2 1608.91 102.581   1
  -7  11   2 1685.71 101.832   1
   7 -11  -2 1611.04 100.528   1
  -6  11   2 1948.71 121.511   1
   6  11  -2 2341.18 129.414   1
  -6 -11   2 2376.91 130.096   1
   6 -11  -2 2049.51 123.101   1
  -5  11   2 661.434 54.3106   1
   5  11  -2 525.381 54.2310   1
  -5 -11   2 530.634 55.2287   1
   5 -11  -2 560.632 52.9862   1
  -4  11   2 186.323 31.4188   1
   4  11  -2 121.100 28.6694   1
  -4 -11   2 166.243 33.2898   1
   4 -11  -2 67.9505 26.5678   1
   3  11  -2 21362.4 970.720   1
   3 -11  -2 23341.7 971.755   1
  -3 -11   2 22179.2 970.614   1
  -2  11   2 8041.94 375.815   1
   2  11  -2 7920.06 376.832   1
  -2 -11   2 8359.42 378.776   1
   2 -11  -2 8271.43 377.434   1
  -1  11   2 8914.44 391.643   1
   1  11  -2 8222.72 390.339   1
  -1 -11   2 8279.99 391.183   1
   0  11  -2 122.947 31.1023   1
   0  11   2 137.749 30.5099   1
   0 -11  -2 131.758 31.5674   1
   0 -11   2 124.927 32.4604   1
  -1  11  -2 69.9175 29.0891   1
   1  11   2 41.2002 23.5252   1
  -1 -11  -2 35.2081 23.0656   1
   1 -11   2 112.288 29.8123   1
  -2  11  -2 3225.00 177.943   1
   2  11   2 3521.33 181.577   1
  -2 -11  -2 3569.19 181.651   1
   2 -11   2 3572.79 183.104   1
  -3  11  -2 2626.69 140.606   1
   3  11   2 2594.58 141.014   1
  -3 -11  -2 2401.88 139.126   1
   3 -11   2 2296.05 136.673   1
  -4 -11  -2 4558.75 221.278   1
   4  11   2 4126.42 217.409   1
  -4  11  -2 4004.12 215.242   1
   4 -11   2 4640.38 220.324   1
  -5  11  -2 222.226 33.2811   1
   5  11   2 133.357 36.4920   1
  -5 -11  -2 108.649 31.6780   1
   5 -11   2 152.419 31.2848   1
  -6  11  -2 393.161 48.6869   1
   6  11   2 357.363 47.7434   1
  -6 -11  -2 343.862 45.7571   1
   6 -11   2 521.426 53.4153   1
  -7  11  -2 853.945 66.7014   1
   7 -11   2 601.932 60.1079   1
   8  11   2 4283.77 223.437   1
  -8 -11  -2 4471.83 224.647   1
   9  11   2 47.3946 31.0793   1
   9 -11   2 13.2614 24.5463   1
  -9 -11  -2 13.3798 27.4705   1
  10  11   2 13.7930 30.0382   1
 -10  11  -2 33.6413 30.5014   1
  10 -11   2 47.4892 29.9566   1
 -10 -11  -2 13.5297 25.5240   1
  11  11   2 137.469 30.3670   1
 -11  11  -2 102.623 30.6348   1
  11 -11   2 89.7490 28.3665   1
 -11 -11  -2 157.361 32.2040   1
 -12  11  -2 1307.81 92.8338   1
  12 -11   2 1375.60 94.2290   1
  13 -11   2 21.3219 30.0709   1
 -13 -11  -2 6.94397 24.1676   1
 -13  11  -2 27.0311 31.7775   1
  13  11   2 14.2620 25.3515   1
 -14  11  -2 550.409 57.6337   1
  14 -11   2 493.980 55.0965   1
 -14 -11  -2 597.971 57.5672   1
  14  11   2 533.542 55.4204   1
  15 -11   2 136.514 37.0107   1
 -15 -11  -2 56.3363 25.2543   1
  15  11   2 87.2783 27.6240   1
 -15  11  -2 68.7881 32.5161   1
  16 -11   2 42.9307 26.6831   1
 -16 -11  -2 132.611 34.5069   1
 -16  11  -2 55.6166 30.4489   1
  16  11   2 94.4232 30.9101   1
  17  11   2 51.2140 34.4031   1
 -17 -11  -2-13.8004 28.7632   1
 -18  11  -2 62.9360 29.7265   1
  18 -11   2 78.2521 29.7919   1
 -19  11  -2 13.9167 32.7135   1
  19 -11   2 28.3123 34.8249   1
 -19 -11  -2-6.88777 28.7033   1
  19  11   2-14.0471 27.9070   1
 -20  11  -2 27.5497 30.0083   1
  20 -11   2 49.1057 30.9842   1
 -20 -11  -2 33.6018 30.8625   1
  20  11   2 19.9729 31.6986   1
 -21 -11  -2 51.8398 28.6057   1
  21  11   2-13.2706 29.2909   1
 -22 -12   2-6.43900 27.6357   1
  22  12  -2-7.20138 30.0115   1
  21  12  -2-7.14800 24.8698   1
 -21 -12   2-6.58905 23.9012   1
  20  12  -2 49.3126 28.0355   1
 -20 -12   2 27.1584 25.6419   1
  18  12  -2 57.1039 32.4687   1
 -18 -12   2 83.5984 32.4910   1
 -18  12   2 66.3640 35.1979   1
  17 -12  -2 51.5045 30.2316   1
  17  12  -2 50.2747 34.1984   1
 -17  12   2 14.5665 29.4560   1
 -17 -12   2 27.9163 32.0558   1
 -16 -12   2-13.6695 28.4828   1
  16  12  -2 7.11918 27.8119   1
  15 -12  -2 35.5345 26.2952   1
  15  12  -2 21.0408 30.5333   1
 -15 -12   2-20.8806 31.5377   1
 -15  12   2 21.2797 27.7167   1
 -14 -12   2 69.7006 25.4469   1
  14 -12  -2 63.1560 33.1177   1
  14  12  -2 70.8144 25.8483   1
 -14  12   2 70.5778 30.8558   1
 -13 -12   2 34.7585 27.6762   1
  13  12  -2 70.3506 29.8087   1
  13 -12  -2 20.8647 24.2588   1
 -13  12   2 41.3614 26.9862   1
 -12 -12   2 1388.56 94.8060   1
  12 -12  -2 1420.48 94.7191   1
  12  12  -2 1249.08 95.0320   1
 -12  12   2 1137.49 88.3444   1
 -11 -12   2 41.1872 23.3866   1
  11  12  -2 13.8395 20.7305   1
 -11  12   2 19.8043 27.9484   1
  11 -12  -2 41.1335 30.2739   1
  10  12  -2 151.020 34.4458   1
 -10 -12   2 68.1193 31.5875   1
  -9  12   2 165.723 33.6691   1
   9  12  -2 86.6034 34.6475   1
  -9 -12   2 90.0337 30.5933   1
   9 -12  -2 103.378 31.0886   1
  -8  12   2-6.21724 27.0613   1
   8  12  -2-13.6775 28.4991   1
  -8 -12   2 13.4078 26.1895   1
   8 -12  -2-6.35566 23.0533   1
  -7 -12   2 2373.50 141.255   1
   7  12  -2 2610.84 144.146   1
  -7  12   2 2468.25 139.848   1
   7 -12  -2 2424.06 140.673   1
  -6  12   2 732.718 62.5607   1
   6  12  -2 764.612 65.2746   1
  -6 -12   2 748.304 64.2832   1
   6 -12  -2 758.933 63.0540   1
  -5  12   2 727.098 63.5270   1
   5 -12  -2 990.917 71.3076   1
   4  12  -2 453.433 51.2406   1
  -4  12   2 603.439 53.8503   1
   4 -12  -2 474.469 48.8421   1
  -4 -12   2 526.054 53.4963   1
   3  12  -2 4381.72 216.199   1
  -3  12   2 3935.56 211.588   1
  -3 -12   2 4188.32 215.172   1
   3 -12  -2 4485.18 216.325   1
  -2  12   2 2905.16 156.766   1
   2  12  -2 3176.12 161.023   1
   2 -12  -2 3164.27 159.529   1
  -1  12   2 7327.21 341.828   1
   1  12  -2 6914.64 340.299   1
  -1 -12   2 7205.20 343.415   1
   1 -12  -2 7626.62 342.941   1
   0  12  -2 2606.95 144.845   1
   0  12   2 2652.38 145.282   1
   0 -12   2 2568.15 145.129   1
   0 -12  -2 2582.70 145.525   1
  -1  12  -2 241.441 40.1765   1
   1  12   2 230.290 38.0363   1
  -1 -12  -2 286.827 41.9344   1
   1 -12   2 299.982 42.5098   1
  -2  12  -2 1537.97 95.4006   1
   2  12   2 1285.18 91.9093   1
  -2 -12  -2 1413.39 93.5828   1
   2 -12   2 1429.70 93.2406   1
  -3  12  -2 4393.11 227.242   1
   3  12   2 4547.55 230.242   1
  -3 -12  -2 4860.12 231.393   1
   3 -12   2 4457.00 228.917   1
  -4  12  -2 18.8120 27.7968   1
   4  12   2 84.4917 32.0873   1
  -4 -12  -2 104.311 34.2071   1
   4 -12   2 51.2489 30.2337   1
  -6  12  -2 305.638 45.3504   1
   6  12   2 413.617 50.5619   1
  -6 -12  -2 328.168 46.9521   1
   7  12   2 2548.47 140.240   1
  -7 -12  -2 2414.79 139.346   1
  -7  12  -2 2226.93 137.195   1
   7 -12   2 2222.57 137.050   1
   8  12   2 117.097 33.4583   1
   8 -12   2 129.690 32.0332   1
  -8 -12  -2 47.6695 26.0727   1
  -8  12  -2 139.862 30.1310   1
   9 -12   2 27.4067 24.3666   1
  -9 -12  -2 13.7137 25.8623   1
  -9  12  -2 33.9559 24.6491   1
   9  12   2 6.90768 26.5313   1
  10 -12   2 102.669 33.1931   1
  10  12   2 98.7983 34.9655   1
 -10 -12  -2 34.2215 30.4817   1
 -10  12  -2 160.129 35.2335   1
  11  12   2 6.97069 21.4615   1
 -11  12  -2-6.93679 25.1672   1
  11 -12   2 55.7092 27.6748   1
 -11 -12  -2 6.93725 21.3587   1
  12  12   2-7.02039 28.8107   1
  12 -12   2 7.08988 21.2080   1
 -12  12  -2 7.01585 25.4492   1
 -12 -12  -2 20.6844 30.8339   1
  13 -12   2 789.336 72.2181   1
  13  12   2 842.971 71.8900   1
 -13 -12  -2 865.868 73.8424   1
 -13  12  -2 926.773 75.8474   1
  14 -12   2 7.22580 29.2094   1
 -14 -12  -2 77.3654 32.2904   1
  14  12   2 14.4808 30.1961   1
 -14  12  -2 14.3203 28.4746   1
  15 -12   2 7.24579 34.4988   1
 -15 -12  -2 70.1460 35.6501   1
 -15  12  -2-7.09371 31.3358   1
  15  12   2 64.9553 37.4182   1
  16  12   2 43.4234 34.0504   1
 -16 -12  -2 20.8714 31.5459   1
  17 -12   2 50.8866 35.4467   1
 -17  12  -2 55.8755 35.1747   1
  18 -12   2-14.4636 30.1380   1
 -18 -12  -2 6.63876 24.0813   1
 -18  12  -2 13.8470 31.7662   1
  18  12   2 14.7098 25.5893   1
 -19  12  -2 34.2005 26.7475   1
  19 -12   2 21.5776 23.9397   1
 -20 -12  -2-13.2322 20.9206   1
  20  12   2 13.1398 20.7745   1
 -21 -13   2-6.51211 23.1473   1
  21  13  -2 27.2295 21.5299   1
 -20 -13   2 13.3397 23.7102   1
 -19 -13   2-27.2292 23.7049   1
  19  13  -2-21.0227 24.4011   1
 -18 -13   2 34.4595 24.5091   1
  18  13  -2 7.08503 23.0027   1
 -17 -13   2-6.86195 27.7165   1
  17  13  -2-14.0762 27.4957   1
 -17  13   2 7.41924 28.9846   1
 -16 -13   2-34.0144 32.3634   1
  16  13  -2 21.1472 31.5247   1
  16 -13  -2-14.7200 32.4792   1
 -16  13   2-7.33627 31.4875   1
  15 -13  -2 58.8315 27.2415   1
 -15  13   2 7.19961 30.0385   1
 -14 -13   2 34.9192 32.4401   1
  14 -13  -2-7.30342 28.5312   1
  14  13  -2-42.7184 33.4722   1
 -14  13   2 14.1862 26.7371   1
 -13 -13   2 14.0135 23.2945   1
  13 -13  -2 7.27704 25.8631   1
  13  13  -2 7.07276 21.7699   1
 -13  13   2-7.00844 27.3803   1
 -12 -13   2 112.388 32.4788   1
  12 -13  -2 129.180 38.4692   1
  12  13  -2 99.5119 31.1998   1
 -12  13   2 41.6610 32.5038   1
 -11 -13   2 7.05033 26.5758   1
  11 -13  -2-6.97559 25.8025   1
  11  13  -2-13.9001 27.1507   1
 -11  13   2 13.6178 27.5013   1
 -10 -13   2 704.707 67.7386   1
  10  13  -2 967.889 73.7864   1
 -10  13   2 787.539 68.4597   1
  10 -13  -2 783.439 69.0060   1
  -9  13   2 341.556 44.4428   1
   9  13  -2 221.146 37.7999   1
  -9 -13   2 236.476 37.5194   1
   9 -13  -2 241.537 41.8088   1
  -8  13   2-6.45388 27.6994   1
   8  13  -2 7.00970 26.9089   1
  -8 -13   2 6.87147 25.4189   1
   8 -13  -2 19.8927 26.7838   1
   7  13  -2-13.4605 28.0582   1
  -7 -13   2 53.8002 31.6267   1
  -6  13   2 31.7157 28.7766   1
   6  13  -2 20.0171 23.2632   1
  -6 -13   2 33.5665 26.2700   1
   6 -13  -2 70.4221 29.4119   1
  -5  13   2 88.6594 31.3041   1
   5  13  -2 100.203 31.9205   1
  -5 -13   2 33.5103 26.8002   1
   5 -13  -2 70.7697 29.3022   1
  -4  13   2 162.334 34.0971   1
   4  13  -2 179.715 37.5110   1
  -4 -13   2 159.238 37.7048   1
   4 -13  -2 205.633 36.2658   1
  -3  13   2 68.5018 25.6212   1
   3  13  -2 52.3003 26.8906   1
  -3 -13   2 19.5789 19.6066   1
   3 -13  -2 44.3776 23.0682   1
   2  13  -2 1112.78 84.8722   1
  -2  13   2 1233.93 85.6488   1
   2 -13  -2 1136.19 84.7790   1
  -2 -13   2 1336.25 89.0357   1
   1  13  -2-6.40259 21.2869   1
  -1  13   2 25.4051 22.0987   1
   1 -13  -2-6.30560 21.4577   1
  -1 -13   2 19.3389 22.9117   1
   0  13  -2 725.834 64.3331   1
   0 -13  -2 809.750 66.4980   1
   0 -13   2 863.643 69.3104   1
  -1  13  -2 1246.57 87.1509   1
   1 -13   2 1216.96 86.7695   1
  -2  13  -2 303.947 38.6796   1
   2  13   2 326.605 44.4114   1
  -2 -13  -2 242.159 38.2232   1
   2 -13   2 311.808 39.9628   1
  -3  13  -2 648.614 59.3459   1
   3  13   2 580.209 58.8851   1
  -3 -13  -2 734.009 61.7963   1
   3 -13   2 609.599 58.4201   1
  -4  13  -2 115.727 32.8234   1
   4  13   2 67.9142 28.9267   1
  -4 -13  -2 68.0123 32.9023   1
   4 -13   2 73.4577 30.0547   1
  -5  13  -2 45.8863 26.9661   1
   5  13   2 71.0770 31.4201   1
  -5 -13  -2 65.5032 27.3620   1
   5 -13   2-6.69682 24.8430   1
   6  13   2-6.97545 20.8691   1
  -6 -13  -2 13.4075 22.2905   1
   6 -13   2 40.6519 31.4750   1
  -7  13  -2 33.8803 26.4737   1
   7  13   2-6.87031 19.9392   1
  -7 -13  -2 20.7633 22.4567   1
   7 -13   2-6.83415 27.1570   1
   8  13   2 7.02345 24.9746   1
  -8 -13  -2-6.92577 24.1098   1
   8 -13   2 7.07693 26.6894   1
  -9  13  -2 219.907 39.8841   1
   9 -13   2 192.303 37.5436   1
  10  13   2 213.203 36.9266   1
  10 -13   2 242.456 40.8249   1
 -10  13  -2 180.900 37.5834   1
 -10 -13  -2 250.419 38.5784   1
  11  13   2 63.4590 34.7902   1
  11 -13   2 78.3731 33.5981   1
 -11  13  -2 70.6164 35.9544   1
 -11 -13  -2 42.0399 31.0282   1
  12  13   2 182.889 40.4258   1
 -12 -13  -2 167.065 35.2757   1
  12 -13   2 142.878 35.7955   1
 -12  13  -2 150.034 38.3347   1
  13 -13   2 42.7675 28.3399   1
 -13  13  -2 7.23273 26.2538   1
  14 -13   2 21.5492 30.8295   1
 -14 -13  -2-6.97181 31.1788   1
  14  13   2 14.3552 27.0578   1
 -14  13  -2 7.15481 28.4306   1
 -15 -13  -2 13.9102 28.0944   1
  15 -13   2 7.22339 23.4374   1
  15  13   2 7.12641 26.8654   1
  16 -13   2-36.1917 32.3913   1
 -16  13  -2-21.4930 32.0606   1
  17 -13   2 7.21706 27.2061   1
 -17 -13  -2-6.76439 27.7605   1
 -17  13  -2-14.3188 27.9704   1
  17  13   2 49.2763 31.8925   1
  18 -13   2 28.6944 28.0271   1
 -18  13  -2-7.12886 28.3284   1
  19  13   2 65.3663 36.5166   1
 -19 -13  -2-6.27810 28.0925   1
 -20 -14   2-6.52719 30.6876   1
 -19 -14   2 19.9551 30.8985   1
  19  14  -2-6.84368 30.6052   1
 -18 -14   2-6.76118 30.6356   1
  18  14  -2 34.8003 31.5364   1
 -17 -14   2 20.2400 30.7011   1
  17  14  -2 124.188 37.8972   1
 -16  14   2 36.5057 29.5127   1
  16  14  -2 27.6950 30.5743   1
 -16 -14   2 20.4082 30.4434   1
 -15  14   2 58.3672 34.7368   1
  15  14  -2 34.8097 23.1896   1
  15 -14  -2-7.55007 30.0343   1
 -15 -14   2 41.5888 27.5796   1
 -14  14   2 36.2165 31.1080   1
  14  14  -2 42.7315 32.6965   1
  14 -14  -2 67.0395 32.4427   1
 -14 -14   2-20.8590 33.0959   1
 -12  14   2 56.1867 30.2032   1
  12  14  -2 71.3567 32.3838   1
  12 -14  -2 28.6884 26.0852   1
 -12 -14   2 28.2062 32.4096   1
 -11  14   2 34.6080 30.9972   1
  11  14  -2 49.0102 25.9517   1
 -11 -14   2 42.6147 24.2239   1
  11 -14  -2 21.2445 28.1865   1
  10 -14  -2 20.9906 30.4637   1
  10  14  -2 7.08836 25.7215   1
 -10  14   2 6.82025 27.9980   1
 -10 -14   2 34.9124 27.7539   1
   9 -14  -2 6.95729 24.2208   1
   9  14  -2 7.47490 29.2145   1
  -9  14   2 33.4893 27.9258   1
  -9 -14   2 33.3038 28.1885   1
   8 -14  -2 27.2286 29.6938   1
  -8  14   2 66.7090 31.0487   1
   7 -14  -2 6.70690 26.2329   1
   7  14  -2 20.6503 25.0009   1
  -7  14   2 66.7223 30.2550   1
  -7 -14   2 34.3539 29.0918   1
   6 -14  -2 6.73881 19.5659   1
   6  14  -2 20.5058 23.7899   1
  -6  14   2 33.1728 23.0918   1
  -6 -14   2 6.87009 23.9109   1
   5 -14  -2 477.638 54.3996   1
   5  14  -2 494.206 51.1532   1
  -5  14   2 484.852 53.4051   1
  -5 -14   2 523.238 52.7211   1
  -4  14   2 612.916 59.0193   1
   4  14  -2 706.831 63.6568   1
   4 -14  -2 626.974 60.0913   1
  -4 -14   2 643.819 61.7831   1
   3  14  -2 60.6853 29.7885   1
  -3  14   2-19.5025 23.6237   1
  -3 -14   2 82.2737 31.8796   1
   3 -14  -2 32.9410 22.4633   1
   2  14  -2 52.9682 31.1277   1
  -2  14   2-13.1140 23.7833   1
  -2 -14   2-13.2987 26.8569   1
   2 -14  -2-19.5635 23.1755   1
  -1  14   2 119.647 30.0932   1
   1  14  -2 138.142 34.4009   1
  -1 -14   2 99.9754 31.6842   1
   1 -14  -2 93.6122 28.2576   1
   0 -14   2 107.325 33.8623   1
   0  14   2 202.201 35.7307   1
   0  14  -2 216.858 37.0881   1
   0 -14  -2 194.824 35.9513   1
  -1  14  -2 895.219 74.2386   1
   1  14   2 1120.37 78.6893   1
  -1 -14  -2 900.463 73.9807   1
   1 -14   2 901.124 73.8559   1
  -2 -14  -2 6.76877 25.5186   1
  -2  14  -2 19.9873 26.0312   1
   2 -14   2 6.76728 21.4036   1
   3  14   2 597.245 58.8832   1
  -3  14  -2 540.735 56.6582   1
  -3 -14  -2 628.416 58.2596   1
   4 -14   2 251.215 39.7559   1
   4  14   2 209.573 39.5364   1
  -4  14  -2 319.291 43.5276   1
  -4 -14  -2 286.833 43.3174   1
   5 -14   2 276.435 44.2593   1
   5  14   2 327.850 46.8099   1
  -5  14  -2 239.422 40.1723   1
  -5 -14  -2 234.973 39.6354   1
   6 -14   2-13.8499 30.9720   1
   6  14   2 14.2497 22.5358   1
  -6 -14  -2 6.84373 23.8157   1
  -6  14  -2 47.2222 33.1956   1
  -7  14  -2-13.6410 24.7390   1
   7 -14   2 21.0011 28.2747   1
   8  14   2-28.4755 30.1258   1
  -8 -14  -2-14.0162 28.7726   1
   9 -14   2 129.050 36.3344   1
   9  14   2 113.376 34.0297   1
  -9  14  -2 119.235 35.1931   1
  -9 -14  -2 91.9930 30.7267   1
  10 -14   2 14.6015 31.3338   1
  10  14   2 14.2501 26.3567   1
 -10  14  -2 14.1284 28.9901   1
 -10 -14  -2-14.0274 30.5287   1
  11 -14   2-7.34241 28.6913   1
  11  14   2 35.5946 31.8417   1
 -11  14  -2 21.2118 31.6257   1
 -11 -14  -2 14.0131 30.5039   1
  12 -14   2-7.30609 25.9766   1
 -12  14  -2 42.5560 29.5674   1
  12  14   2-7.01692 31.3883   1
 -12 -14  -2 48.7229 32.7324   1
 -13  14  -2 156.993 38.8916   1
  13 -14   2 153.041 40.3808   1
  13  14   2 226.724 43.7568   1
 -13 -14  -2 231.262 42.3566   1
 -14  14  -2-28.7116 29.4556   1
  14 -14   2 14.4785 27.7886   1
  14  14   2 14.0726 34.9934   1
 -14 -14  -2 6.85754 32.6210   1
 -15  14  -2-14.3938 34.2438   1
  15 -14   2 21.5929 30.8994   1
  15  14   2 21.2218 35.1890   1
 -15 -14  -2 41.2864 31.5796   1
 -16  14  -2 50.2618 34.9633   1
  16 -14   2 21.4169 30.2227   1
  16  14   2 41.9503 26.8669   1
 -16 -14  -2 13.5837 23.6613   1
 -17  14  -2 21.4789 34.8505   1
  17  14   2 41.4275 32.0822   1
 -17 -14  -2 33.2432 30.8937   1
  17 -14   2-28.2313 31.1540   1
 -18 -14  -2-19.5468 29.1451   1
  18  14   2-13.4800 30.1483   1
 -18 -15   2-32.9480 29.8583   1
  18  15  -2 6.78719 29.9547   1
 -17 -15   2-13.2668 31.1860   1
  17  15  -2 20.1870 29.6927   1
 -16 -15   2 26.7602 32.5586   1
  16  15  -2-6.80896 30.4514   1
 -15 -15   2 191.558 42.4799   1
  15  15  -2 165.226 39.3988   1
 -14  15   2-36.1335 31.8912   1
  14  15  -2 21.1975 29.8909   1
 -14 -15   2-13.7063 31.0496   1
  14 -15  -2-22.1179 32.9719   1
 -13  15   2 21.4679 32.0333   1
  13  15  -2 77.2656 32.6594   1
 -13 -15   2 13.9457 26.3237   1
  13 -15  -2 14.6494 30.0930   1
 -12  15   2 134.715 38.7710   1
  12  15  -2 142.292 38.2114   1
 -12 -15   2 126.553 37.0723   1
  12 -15  -2 43.5475 29.2118   1
  11 -15  -2 28.8637 30.9858   1
 -11  15   2 21.0662 30.1543   1
  10  15  -2 42.6914 33.1066   1
 -10 -15   2 49.0620 30.1416   1
   9 -15  -2 189.438 38.0974   1
   9  15  -2 227.351 39.4885   1
  -9 -15   2 206.471 35.2934   1
  -9  15   2 221.383 40.8067   1
   8 -15  -2 41.7865 31.1550   1
   8  15  -2 7.22241 27.2372   1
  -8 -15   2 14.0717 27.4985   1
  -8  15   2 20.8071 29.7776   1
   7 -15  -2 62.8861 29.5907   1
   7  15  -2 41.9259 30.8670   1
  -7 -15   2 20.9355 28.6731   1
  -7  15   2 13.7579 28.2650   1
   6 -15  -2 223.199 40.0669   1
   6  15  -2 293.520 43.5175   1
  -6 -15   2 277.531 42.3404   1
  -6  15   2 360.030 45.9676   1
   5 -15  -2-6.93803 28.4712   1
   5  15  -2-13.9321 25.2670   1
  -5 -15   2 20.9421 23.2061   1
  -5  15   2-6.74560 25.4272   1
   4 -15  -2 197.569 42.8107   1
  -4  15   2 277.104 44.6951   1
  -3  15   2 719.759 63.3038   1
   3  15  -2 790.553 66.3978   1
  -3 -15   2 738.080 65.6530   1
   3 -15  -2 556.415 58.1770   1
  -2  15   2 313.767 47.0889   1
   2  15  -2 315.894 45.2416   1
  -2 -15   2 349.602 46.5154   1
   2 -15  -2 236.938 41.8616   1
  -1  15   2 55.0526 24.6565   1
   1  15  -2 88.8125 28.6420   1
   1 -15  -2 83.2212 28.6316   1
  -1 -15   2 73.8567 27.2998   1
   0 -15   2 122.740 35.6979   1
   0  15   2 201.277 39.0025   1
   0 -15  -2 125.092 34.9286   1
   0  15  -2 236.131 40.3954   1
   1 -15   2 34.5108 25.5354   1
   1  15   2 20.8423 33.4342   1
  -1 -15  -2-6.96800 29.9083   1
  -1  15  -2-6.74691 22.4340   1
   2 -15   2 758.955 65.8994   1
  -2 -15  -2 763.743 66.7119   1
   2  15   2 767.142 66.4725   1
  -2  15  -2 688.374 64.3334   1
   3 -15   2 6.94231 29.7943   1
   3  15   2 27.7904 30.2400   1
  -3 -15  -2-34.6705 25.6491   1
  -4  15  -2 343.269 47.5981   1
  -5 -15  -2 60.8852 25.6276   1
   6 -15   2 70.9170 33.4274   1
   6  15   2 21.5113 30.4262   1
  -6 -15  -2 55.9120 32.9458   1
  -6  15  -2 81.3569 33.4440   1
  -7  15  -2-20.7025 31.6716   1
   7 -15   2 49.5189 33.2677   1
   7  15   2 28.2553 25.6345   1
  -8  15  -2 736.702 66.0269   1
   8  15   2 630.728 63.3869   1
  -8 -15  -2 740.868 66.2586   1
   8 -15   2 596.218 61.6175   1
  -9  15  -2 41.9466 29.1550   1
   9  15   2 21.3297 32.2291   1
   9 -15   2 28.6125 24.9108   1
  -9 -15  -2 7.10034 30.4928   1
 -10  15  -2 225.951 42.3124   1
  10 -15   2 279.747 44.7940   1
 -11  15  -2 134.620 37.8581   1
  11  15   2 127.649 35.7344   1
 -11 -15  -2 132.607 34.0729   1
  11 -15   2 159.710 39.1240   1
 -12  15  -2 149.863 35.5839   1
  12  15   2 146.215 38.2367   1
  12 -15   2 132.107 36.1799   1
 -12 -15  -2 124.753 34.5859   1
 -13  15  -2 21.3765 34.3089   1
  13 -15   2 36.8639 33.8480   1
 -14  15  -2 63.6271 33.2760   1
  14  15   2-6.93443 32.2510   1
  14 -15   2 21.9748 31.0261   1
 -14 -15  -2 74.3411 34.7046   1
  15  15   2 41.6835 31.8792   1
 -15 -15  -2-13.4971 29.7842   1
 -16  15  -2-28.0169 35.2143   1
  16  15   2 6.82673 22.7125   1
 -16 -15  -2 59.7149 23.5973   1
  17  16  -2-6.57885 26.1404   1
 -17 -16   2 12.8647 25.5584   1
  16  16  -2 26.5554 28.0942   1
 -16 -16   2 13.1400 25.2333   1
  15  16  -2-13.5005 28.5536   1
 -15 -16   2 6.70805 27.5279   1
  14  16  -2 69.5223 28.2727   1
 -14 -16   2 87.6585 30.3328   1
 -13  16   2 14.3420 30.3388   1
 -12  16   2 49.1898 31.1043   1
  12  16  -2 91.5819 36.5780   1
 -12 -16   2 34.8084 28.6728   1
  12 -16  -2 59.3865 32.8474   1
 -11  16   2 92.2139 36.4487   1
  11  16  -2 27.8323 31.5947   1
 -11 -16   2 56.4458 33.2401   1
  11 -16  -2 28.9580 32.0167   1
 -10  16   2 28.3029 28.6172   1
  10 -16  -2 107.642 33.7697   1
  10  16  -2 7.05933 26.6507   1
 -10 -16   2 21.0153 25.9538   1
  -9  16   2 42.7423 30.6254   1
   9 -16  -2 42.8806 27.9768   1
  -8  16   2 134.116 35.8274   1
   8 -16  -2 114.683 34.8512   1
   8  16  -2 94.7396 33.3920   1
  -8 -16   2 133.027 35.9032   1
  -7  16   2 111.274 35.7704   1
   7 -16  -2 64.5827 30.4668   1
  -7 -16   2 14.2577 23.2760   1
   7  16  -2 85.2390 27.3927   1
  -6 -16   2 565.063 59.5450   1
   6  16  -2 526.323 60.4936   1
  -5 -16   2-14.0438 23.8976   1
   5  16  -2 41.9554 24.8555   1
  -4 -16   2 98.8346 33.4282   1
   4  16  -2 91.4718 34.8481   1
  -3 -16   2 1371.33 97.8381   1
   3  16  -2 1510.19 100.296   1
  -2 -16   2-14.1710 30.8433   1
   2  16  -2-6.96831 26.7524   1
  -1 -16   2 785.369 70.2241   1
   1  16  -2 751.773 68.3000   1
   0 -16   2 83.0120 30.4353   1
   0  16  -2 129.822 34.6266   1
   1 -16   2 96.8254 33.1495   1
   1  16   2 126.901 35.6653   1
  -1 -16  -2 70.5915 29.2518   1
  -2  16  -2 328.456 43.9113   1
   2 -16   2 260.520 41.7965   1
   2  16   2 183.967 40.0599   1
  -2 -16  -2 322.998 44.4024   1
  -3  16  -2 116.904 36.5365   1
   3 -16   2 134.164 37.1357   1
   3  16   2 134.261 37.5136   1
  -3 -16  -2 232.875 43.0010   1
  -4  16  -2 104.136 32.3558   1
   4 -16   2 148.089 35.5294   1
   4  16   2 138.634 37.1103   1
  -4 -16  -2 156.308 36.8863   1
  -5  16  -2 41.8201 35.4114   1
   5 -16   2 7.01319 32.1960   1
   5  16   2 45.5842 29.7005   1
  -5 -16  -2 13.5339 25.9996   1
  -6  16  -2 96.8961 36.4553   1
   6 -16   2 42.1286 31.6864   1
   6  16   2 101.022 34.5889   1
  -6 -16  -2 168.786 39.0866   1
  -7  16  -2 1109.39 80.9407   1
  -7 -16  -2 838.268 76.8063   1
   7 -16   2 921.312 77.8453   1
  -8  16  -2-13.8030 30.4545   1
   8  16   2-7.16580 31.6207   1
   8 -16   2 50.1786 32.8893   1
  -8 -16  -2-7.06575 30.3249   1
  -9 -16  -2 438.697 52.0317   1
   9  16   2 290.626 46.4854   1
 -10  16  -2 126.110 35.2301   1
  10  16   2 169.819 39.4367   1
 -10 -16  -2 90.5497 35.0296   1
  10 -16   2 114.532 33.2522   1
 -11  16  -2 70.1278 33.8527   1
  11  16   2 84.2455 35.7518   1
 -11 -16  -2 96.7315 35.8962   1
  11 -16   2 7.17237 30.8995   1
 -12  16  -2-14.0315 33.7623   1
  12  16   2 34.3624 31.1376   1
  12 -16   2 7.16352 29.8557   1
 -12 -16  -2 13.6771 28.9302   1
 -13 -16  -2 39.8761 29.3924   1
  13  16   2 54.6269 31.3905   1
 -14  16  -2-28.0895 30.1511   1
  14 -16   2-14.3525 30.8111   1
 -15  16  -2 27.9099 35.1056   1
  15  16   2 61.0282 32.6696   1
 -15 -16  -2 26.3475 29.8844   1
  15  17  -2 39.4240 29.8205   1
 -15 -17   2 45.7069 29.6346   1
  14  17  -2 33.9538 31.5476   1
 -14 -17   2-6.58633 32.4098   1
  13  17  -2 61.1579 31.2697   1
 -13 -17   2 53.9656 30.6546   1
  12  17  -2 27.7019 32.2016   1
 -12 -17   2 41.0628 31.0384   1
  11  17  -2 110.811 33.6592   1
 -11 -17   2 171.757 36.9277   1
  11 -17  -2 72.4011 27.1946   1
  10 -17  -2 50.9818 33.0290   1
  10  17  -2 55.6838 29.4808   1
 -10 -17   2 20.8096 26.6691   1
 -10  17   2 14.3562 31.2794   1
   9 -17  -2 14.5573 26.9252   1
   9  17  -2 7.21835 23.9979   1
  -9 -17   2-27.1517 25.5883   1
  -9  17   2-14.2766 29.7485   1
   8 -17  -2 21.8061 29.3690   1
   8  17  -2 29.4749 30.7176   1
  -8 -17   2 6.79320 26.5497   1
  -8  17   2 21.1945 31.6026   1
   7 -17  -2 79.3146 32.0008   1
   7  17  -2 64.6770 32.7361   1
  -7 -17   2 70.8325 32.2717   1
  -7  17   2 112.764 35.9521   1
   6 -17  -2 28.3996 28.2722   1
   6  17  -2 34.8953 31.2652   1
  -6 -17   2 20.9129 29.9756   1
  -6  17   2 84.6332 29.4502   1
  -5  17   2 279.980 45.3598   1
   5 -17  -2 304.750 48.9529   1
  -4  17   2 168.438 35.1653   1
   4  17  -2 268.151 42.4193   1
   4 -17  -2 260.701 41.1067   1
  -4 -17   2 255.361 40.7224   1
  -3  17   2-7.11795 30.5550   1
   3  17  -2 35.2799 25.0844   1
   3 -17  -2 14.3250 29.3995   1
  -3 -17   2 7.12624 23.6989   1
  -2  17   2 1133.99 86.5599   1
   2  17  -2 962.245 78.0989   1
  -2 -17   2 1152.64 83.2882   1
   2 -17  -2 1039.63 82.9835   1
  -1  17   2 243.848 44.2017   1
  -1 -17   2 141.125 32.0694   1
   1 -17  -2 201.168 43.6590   1
   0  17   2 508.098 57.9580   1
   0  17  -2 462.718 53.9454   1
   0 -17   2 540.793 56.4106   1
   0 -17  -2 588.585 59.4913   1
   1  17   2 14.1634 32.1643   1
  -1  17  -2 89.4123 34.6437   1
  -1 -17  -2 106.859 35.8778   1
   1 -17   2 13.9344 31.2406   1
   2 -17   2 27.8633 27.7094   1
   2  17   2 70.9513 37.1394   1
  -2 -17  -2 42.3887 31.6205   1
  -2  17  -2-6.92096 30.1532   1
   3 -17   2 319.005 46.8165   1
   3  17   2 273.294 47.7426   1
  -3 -17  -2 295.927 44.9516   1
  -3  17  -2 206.756 40.3575   1
   4 -17   2-7.12110 23.1026   1
  -4  17  -2-20.7072 23.4861   1
   4  17   2-7.37422 31.6480   1
  -4 -17  -2 49.5724 34.0773   1
   6  17   2 257.975 44.9037   1
  -6 -17  -2 275.189 46.5661   1
  -7  17  -2-13.9055 29.8394   1
   7  17   2 7.03565 33.4686   1
  -7 -17  -2-35.6597 33.1282   1
   7 -17   2 28.0798 28.3541   1
  -8  17  -2 325.950 46.2990   1
   8  17   2 334.329 47.3963   1
  -8 -17  -2 301.504 47.5928   1
   8 -17   2 281.385 44.9264   1
  -9  17  -2 54.8305 34.8058   1
   9  17   2 28.0457 28.3220   1
   9 -17   2-7.16649 30.3164   1
  -9 -17  -2-28.0067 30.8982   1
 -10  17  -2 151.794 40.6810   1
  10 -17   2 121.147 36.5519   1
 -10 -17  -2 109.878 29.5018   1
 -11 -17  -2 20.3665 33.7705   1
  11  17   2 13.8002 30.0417   1
 -12  17  -2 13.7965 30.8797   1
  12  17   2 40.3953 30.9208   1
 -12 -17  -2 73.6710 32.2579   1
  12 -17   2 7.04479 27.0785   1
 -13  17  -2-20.5960 32.2777   1
  13  17   2 19.9984 25.5906   1
  13 -17   2 21.0501 26.4509   1
 -14 -17  -2-25.6868 28.7172   1
  14  17   2 19.7066 28.1919   1
 -13 -18   2-19.6388 22.2741   1
  13  18  -2 19.8383 23.0060   1
 -12 -18   2-6.69535 25.2441   1
  12  18  -2-20.2003 28.4877   1
 -11 -18   2-20.1386 29.2228   1
  11  18  -2 47.6157 31.9837   1
  10  18  -2 95.3712 35.4078   1
 -10 -18   2 40.9160 33.3088   1
   9 -18  -2-14.5595 26.4062   1
   9  18  -2 7.01779 33.7705   1
  -9 -18   2 13.4880 30.1596   1
  -9  18   2 28.3633 30.4330   1
   8 -18  -2 64.9717 32.3494   1
   8  18  -2 59.0572 36.7723   1
  -8 -18   2 26.3116 31.7206   1
  -8  18   2 49.5230 31.2870   1
   7 -18  -2 7.15334 25.9598   1
   7  18  -2 42.7750 34.7030   1
  -7 -18   2 20.8342 30.6559   1
  -7  18   2 14.1630 28.1497   1
   6  18  -2 230.170 42.6275   1
  -6 -18   2 251.912 43.6531   1
   5  18  -2 41.7855 28.6618   1
  -5 -18   2 62.2811 31.8244   1
   4  18  -2 173.997 35.3718   1
  -4 -18   2 76.8813 31.2845   1
  -3 -18   2 105.677 30.5580   1
   2  18  -2 56.5731 32.1134   1
  -2 -18   2 49.4060 30.8005   1
   1  18  -2 239.105 43.0919   1
  -1 -18   2 268.452 44.1772   1
   0  18  -2 55.8833 25.0116   1
   0 -18   2 90.6512 26.4611   1
   1  18   2 307.289 42.7880   1
  -1  18  -2 234.420 43.7476   1
   1 -18   2 242.245 43.3261   1
  -1 -18  -2 312.069 42.1777   1
   2  18   2-7.11276 30.9611   1
  -2  18  -2-13.7302 28.1744   1
  -2 -18  -2-7.10006 28.2134   1
   2 -18   2-6.95364 27.1673   1
   3 -18   2 48.6533 24.7128   1
   3  18   2-21.8749 35.0953   1
  -3 -18  -2-14.2908 31.9622   1
  -3  18  -2 20.7159 26.5177   1
   4 -18   2 225.244 38.3413   1
   4  18   2 208.992 41.9439   1
  -4 -18  -2 151.372 39.1554   1
  -4  18  -2 295.943 44.5265   1
   5 -18   2 14.1488 23.5272   1
   5  18   2 14.6161 29.0451   1
  -5 -18  -2 13.7431 24.4298   1
  -5  18  -2 20.6266 23.4041   1
   6 -18   2-21.1735 31.1472   1
   6  18   2 7.04604 28.4631   1
  -6 -18  -2 28.0844 27.4325   1
  -6  18  -2 27.6943 31.3695   1
  -7  18  -2 110.902 36.8147   1
   7 -18   2 77.4397 32.1326   1
  -8 -18  -2 13.8533 32.5673   1
   8  18   2 7.00675 33.7190   1
  -9  18  -2 212.371 44.8972   1
   9  18   2 158.235 33.3283   1
   9 -18   2 250.090 42.9233   1
  -9 -18  -2 185.060 33.9472   1
 -10  18  -2 27.2744 32.4385   1
  10 -18   2-6.91559 29.2556   1
 -11  18  -2 134.700 36.5887   1
  11  18   2 127.883 35.9080   1
 -11 -18  -2 72.8483 29.6619   1
  11 -18   2 146.578 34.3449   1
 -12 -18  -2-19.5318 28.7301   1
 -12  18  -2-6.62474 31.8791   1
  12  18   2 6.54064 27.2580   1
 -11 -19   2 6.52654 28.4072   1
  11  19  -2-6.61882 32.2093   1
  10  19  -2 13.1841 23.4276   1
 -10 -19   2-20.0541 25.6603   1
   9  19  -2 6.75946 24.5372   1
  -9 -19   2 39.9377 29.7820   1
   8  19  -2 72.6568 37.2720   1
  -8 -19   2-38.3007 31.4100   1
  -7  19   2 84.4090 33.9330   1
   7  19  -2 28.3930 33.8516   1
  -6  19   2 35.4162 33.7004   1
   6  19  -2 6.94814 23.1063   1
   6 -19  -2 28.2876 30.3568   1
  -6 -19   2 6.95859 24.7377   1
  -5  19   2 149.887 41.1470   1
   5  19  -2 218.136 42.9285   1
   5 -19  -2 208.563 44.9164   1
  -5 -19   2 149.857 38.7087   1
   4  19  -2 82.4862 31.9065   1
  -4  19   2 128.894 40.1930   1
   4 -19  -2 108.258 36.5945   1
  -4 -19   2 144.181 36.2402   1
   3  19  -2 13.8338 30.5323   1
  -3  19   2 28.8608 34.3319   1
  -3 -19   2 6.92885 28.4451   1
   3 -19  -2 36.0088 29.5645   1
  -2  19   2 21.4791 29.8500   1
   2 -19  -2 21.5400 28.0635   1
  -1  19   2 71.3270 30.3822   1
   1 -19  -2 100.029 30.4334   1
   0  19   2 233.163 45.4707   1
   0 -19  -2 170.370 41.7330   1
   1  19   2 28.1500 32.2959   1
  -1 -19  -2 7.02923 23.9278   1
   2  19   2 128.277 38.9636   1
  -2 -19  -2 92.9414 35.8567   1
  -3  19  -2 61.0912 32.4424   1
   3 -19   2 89.3086 35.7287   1
   4 -19   2-13.7400 30.7242   1
   4  19   2 7.48067 37.9890   1
  -4 -19  -2-6.66333 29.8001   1
  -4  19  -2-20.3980 31.5856   1
   5 -19   2 20.7370 25.0745   1
   5  19   2-7.05803 26.6072   1
  -5 -19  -2 13.7602 22.8745   1
  -5  19  -2 6.77380 26.0045   1
   6 -19   2 90.2999 31.9689   1
  -6  19  -2 54.1083 32.2728   1
   6  19   2 75.9338 35.8511   1
  -6 -19  -2 20.7238 31.3968   1
  -7  19  -2 13.5341 34.7261   1
   7  19   2 48.2556 28.3064   1
  -7 -19  -2 13.6017 23.6811   1
   7 -19   2 6.94596 29.3977   1
  -8  19  -2 101.722 34.2183   1
   8  19   2 54.6133 36.1808   1
   8 -19   2 55.2081 29.7725   1
  -8 -19  -2 74.6440 32.4225   1
  -9 -19  -2 86.4648 28.6785   1
   9  19   2 46.9178 26.3297   1
 -10  19  -2 74.2401 36.7700   1
  -8 -20   2 19.2762 29.4908   1
  -7 -20   2 25.3653 23.9050   1
   7  20  -2-14.0128 25.4148   1
  -6 -20   2 119.847 36.7632   1
   6  20  -2 205.043 41.7293   1
  -5 -20   2-6.72711 27.6057   1
   5  20  -2 6.70219 25.7271   1
  -4 -20   2 73.2923 32.4745   1
  -4  20   2 142.604 38.3584   1
   4  20  -2 160.582 39.1719   1
   3 -20  -2 35.4789 31.3797   1
  -3  20   2 63.6739 37.7718   1
  -2 -20   2 109.241 32.5915   1
   2 -20  -2 28.2379 31.2687   1
   2  20  -2 6.79430 27.5761   1
  -2  20   2 127.115 41.7073   1
   1 -20  -2 238.382 42.4272   1
  -1 -20   2 213.563 38.6180   1
  -1  20   2 265.189 47.9251   1
   1  20  -2 224.190 39.3701   1
   0 -20  -2 13.8606 29.3769   1
   0 -20   2 34.1163 27.6254   1
   0  20  -2 54.7698 34.1018   1
   0  20   2 83.5129 35.0296   1
   1 -20   2 68.5502 31.7180   1
  -1 -20  -2 112.024 31.9839   1
   1  20   2 69.7811 30.6492   1
  -1  20  -2 142.833 38.1212   1
  -2 -20  -2-27.8470 31.1327   1
   2 -20   2-6.75762 24.9972   1
  -2  20  -2-6.77158 24.0663   1
   2  20   2 21.3120 30.4890   1
  -3 -20  -2 13.3670 29.9142   1
   3  20   2 50.7613 39.0335   1
  -5  20  -2 33.1236 29.3363   1
   5 -20   2 13.4209 27.2157   1
  -5 -20  -2 33.8226 25.6176   1
  -6  20  -2 79.8062 35.6497   1
   6  20   2 126.930 41.2919   1
  -6 -20  -2 74.4930 34.2413   1
   6 -20   2 80.0287 28.8654   1
  -7  20  -2-13.1706 33.4414   1
   7  20   2 33.5501 31.5472   1
  -7 -20  -2-6.61431 28.7906   1
   7 -20   2 13.4703 29.7210   1
  -8  20  -2 6.54389 31.8459   1
   1  21  -2 79.2328 38.1626   1
   0  21   2 6.79963 26.1064   1
   0  21  -2 13.2007 31.0348   1
   0 -21   2 20.0763 27.0346   1
  -1  21  -2 59.8288 29.8349   1
   1  21   2 83.3192 29.9058   1
  -1 -21  -2 54.7196 24.9384   1
   1 -21   2 46.3667 27.7191   1
   2  21   2 77.3607 33.0832   1
  -2 -21  -2-19.8187 23.9892   1
 -25   0   3 7.29140 33.0408   1
  25   0  -3 29.9194 35.5892   1
 -24   0   3-14.4127 31.8022   1
  24   0  -3-7.47085 30.6612   1
 -23   0   3 7.21009 29.5879   1
  23   0  -3-14.6585 29.6032   1
 -22   0   3 7.23819 29.7049   1
  22   0  -3-21.2955 26.7595   1
  21   0  -3-7.00314 24.8884   1
 -21   0   3 14.0723 26.0268   1
  20   0  -3-6.97717 24.2878   1
 -20   0   3 47.1239 28.0661   1
  19   0  -3-20.5132 24.8018   1
 -19   0   3 26.0688 23.6391   1
  18   0  -3-6.58296 24.3563   1
 -18   0   3-19.0704 23.9678   1
  17   0  -3 25.4608 24.0061   1
 -17   0   3 12.1962 25.8065   1
  16   0  -3 6.14883 24.4314   1
 -16   0   3-5.76226 24.0129   1
  15   0  -3 17.5365 23.6145   1
 -15   0   3 5.43433 21.9542   1
  13   0  -3 9.96892 20.7757   1
 -13   0   3 9.68565 21.6603   1
 -12   0   3 4.46914 17.7584   1
  11   0  -3-20.8190 16.8204   1
 -11   0   3 8.15765 17.5078   1
  10   0  -3 3.77158 15.2384   1
 -10   0   3 14.7647 15.6182   1
   9   0  -3 9.92482 16.6271   1
  -9   0   3-9.67187 16.7020   1
   7   0  -3-11.9525 12.8652   1
  -7   0   3-4.68734 11.5361   1
   6   0  -3-2.00420 11.4482   1
  -6   0   3 5.42769 12.6571   1
   5   0  -3 5.78089 10.9476   1
  -5   0   3 4.18449 10.5661   1
   4   0  -3 2.85598 9.54661   1
  -4   0   3 6.54869 8.20291   1
   1   0  -3 3.70856 6.08783   1
  -1   0   3-0.78109 6.48570   1
   0   0  -3-3.58294 10.9937   1
   0   0   3-1.20709 10.9725   1
   1   0   3 13.4571 13.1460   1
  -1   0  -3 1.61152 11.9828   1
   2   0   3 37.2227 18.4786   1
  -2   0  -3 10.3148 16.0753   1
   3   0   3 7.97433 19.7603   1
  -3   0  -3-12.5046 14.8521   1
   4   0   3-3.12441 18.1324   1
  -4   0  -3 5.85618 16.3159   1
   5   0   3-10.7215 14.4437   1
  -5   0  -3-13.3973 13.7539   1
   6   0   3 12.0247 19.2906   1
  -6   0  -3 3.75650 20.5767   1
   7   0   3 13.2455 20.5091   1
  -7   0  -3-16.6456 20.6965   1
   8   0   3 4.81935 22.1121   1
  -8   0  -3 4.51382 19.0942   1
   9   0   3-5.19378 17.2688   1
  -9   0  -3-9.71020 16.1431   1
  10   0   3-10.9454 25.4229   1
 -10   0  -3-5.24195 23.7499   1
  11   0   3-11.5842 24.5026   1
 -11   0  -3-5.56192 23.1805   1
  12   0   3-6.04602 24.8162   1
 -12   0  -3 29.1881 24.3325   1
  13   0   3 18.9550 28.6243   1
 -13   0  -3-18.1624 26.3513   1
  14   0   3-13.1465 25.6873   1
 -14   0  -3-18.7323 26.8060   1
  15   0   3-13.4026 27.5087   1
 -15   0  -3-19.5278 26.3004   1
  16   0   3 40.5409 21.9280   1
 -16   0  -3-13.5756 22.0285   1
  17   0   3-6.78308 25.0942   1
 -17   0  -3-14.1153 28.5091   1
 -18   0  -3-7.00362 30.0701   1
  18   0   3 49.5442 32.0762   1
 -19   0  -3-14.1218 26.6187   1
  19   0   3 36.0655 28.1811   1
 -20   0  -3-21.1809 32.4054   1
  20   0   3-21.8928 30.8816   1
 -21   0  -3 14.2015 30.0362   1
  21   0   3-7.28837 28.4728   1
 -22   0  -3-7.10547 30.0572   1
  22   0   3-7.22267 26.7182   1
 -23   0  -3-27.8096 33.0808   1
  23   0   3-7.10436 32.6035   1
 -24   0  -3-6.83868 31.3760   1
  24   0   3 6.84260 30.1937   1
 -25   1   3 7.35725 32.9028   1
 -25  -1   3-14.4245 35.0993   1
  25   1  -3-21.9859 31.0022   1
  25  -1  -3-7.35947 31.5871   1
 -24   1   3-7.36517 34.6263   1
  24  -1  -3 14.9244 33.3702   1
 -23   1   3-7.33355 27.1267   1
  23  -1  -3 22.3462 29.5964   1
  23   1  -3-14.4902 26.7995   1
 -23  -1   3 7.17151 31.2146   1
  22   1  -3 21.9644 30.0580   1
 -22  -1   3 20.8718 29.0066   1
 -21   1   3 27.8919 31.1918   1
  21  -1  -3 43.3827 28.7396   1
  21   1  -3 7.17695 24.9810   1
 -21  -1   3 6.93014 27.5468   1
 -20   1   3 41.0971 29.4256   1
  20  -1  -3-6.96196 23.7251   1
  20   1  -3 28.3547 32.9534   1
 -20  -1   3 74.6978 34.1550   1
 -19   1   3 13.4896 28.5358   1
  19  -1  -3-26.4652 27.9924   1
  19   1  -3 55.9625 29.5954   1
 -19  -1   3 6.55266 26.8959   1
 -18   1   3 891.440 71.4568   1
 -18  -1   3 878.640 69.9496   1
  18   1  -3 829.577 71.0012   1
  18  -1  -3 862.708 69.5234   1
 -17  -1   3 2031.74 122.836   1
 -17   1   3 2315.04 126.590   1
  17  -1  -3 2033.67 124.030   1
  17   1  -3 2110.87 126.160   1
 -16   1   3 712.742 61.0127   1
 -16  -1   3 884.774 66.2621   1
  16   1  -3 697.697 62.1852   1
  16  -1  -3 881.966 66.3537   1
 -15   1   3 615.937 54.2113   1
  15  -1  -3 708.528 58.4251   1
  15   1  -3 634.287 56.2637   1
 -15  -1   3 650.446 56.7172   1
  14   1  -3 142.364 29.1737   1
 -14  -1   3 123.390 27.5257   1
  13  -1  -3 1092.72 73.6543   1
 -13  -1   3 1097.64 73.3767   1
  12  -1  -3 127.729 26.6144   1
  12   1  -3 186.938 30.7862   1
 -12  -1   3 178.880 28.7443   1
 -12   1   3 195.148 30.2041   1
 -11   1   3 9906.27 416.598   1
  11  -1  -3 9797.66 417.876   1
  11   1  -3 9240.74 416.632   1
 -11  -1   3 8371.99 414.951   1
 -10   1   3 9575.13 442.260   1
  10  -1  -3 10321.2 444.370   1
  10   1  -3 10588.9 448.313   1
 -10  -1   3 9772.89 443.640   1
  -9   1   3 954.776 61.3628   1
   9  -1  -3 1191.83 65.2235   1
   9   1  -3 1083.15 65.4414   1
  -9  -1   3 1022.67 63.4420   1
  -8   1   3 19640.5 848.866   1
   8  -1  -3 18535.3 849.520   1
   8   1  -3 21037.5 853.060   1
  -8  -1   3 20547.7 852.462   1
  -7   1   3 49870.2 1999.48   1
   7   1  -3 49539.8 2002.67   1
   7  -1  -3 50608.8 2000.80   1
  -6   1   3 665.257 39.7701   1
   6   1  -3 702.668 42.6561   1
  -6  -1   3 688.936 41.9324   1
   6  -1  -3 712.817 40.7328   1
   5   1  -3 28380.8 1075.95   1
  -5  -1   3 29911.3 1076.12   1
   5  -1  -3 28179.0 1072.64   1
  -4   1   3 173524. 7324.90   1
   4   1  -3 181693. 7329.54   1
   4  -1  -3 182001. 7324.89   1
  -4  -1   3 157697. 7328.65   1
   3   1  -3 219540. 9060.40   1
  -3  -1   3 212670. 9060.27   1
   2   1  -3 98172.2 3980.77   1
  -2  -1   3 91837.2 3979.98   1
  -1  -1   3 885.633 45.3843   1
  -1   1   3 998.712 42.6076   1
   1   1  -3 940.386 44.9484   1
   0  -1   3 269391. 10695.8   1
   0   1  -3 261810. 10695.6   1
   0   1   3 257023. 10694.2   1
   0  -1  -3 237194. 10693.4   1
   1   1   3 158455. 6408.34   1
   1  -1   3 150826. 6409.84   1
  -1  -1  -3 148170. 6408.99   1
  -1   1  -3 152814. 6408.67   1
   2   1   3 208695. 8468.06   1
   2  -1   3 196589. 8468.60   1
  -2  -1  -3 197035. 8467.79   1
  -2   1  -3 205030. 8469.64   1
   3   1   3 1876.52 88.6804   1
  -3  -1  -3 1884.98 89.2661   1
  -3   1  -3 1851.28 89.3678   1
   4   1   3 14294.5 647.524   1
   4  -1   3 15426.5 648.958   1
  -4  -1  -3 15214.4 649.326   1
  -4   1  -3 15129.0 648.897   1
   5   1   3 15611.4 676.399   1
   5  -1   3 14885.9 674.163   1
  -5  -1  -3 16054.8 676.850   1
  -5   1  -3 15880.9 676.091   1
   6   1   3 15459.1 700.757   1
   6  -1   3 15893.6 699.168   1
  -6  -1  -3 16753.0 702.028   1
  -6   1  -3 16397.4 700.302   1
   7  -1   3 256.985 31.3981   1
   7   1   3 332.435 32.7520   1
  -7  -1  -3 308.494 32.0172   1
  -7   1  -3 220.377 30.3446   1
   8   1   3 1425.45 86.1997   1
   8  -1   3 1313.47 85.0366   1
  -8  -1  -3 1417.67 83.8616   1
  -8   1  -3 1276.61 82.3994   1
   9   1   3 8822.46 405.208   1
   9  -1   3 8765.30 403.998   1
  -9  -1  -3 9095.03 406.276   1
  -9   1  -3 8936.07 404.944   1
  10   1   3 1949.98 117.566   1
  10  -1   3 2080.75 117.819   1
 -10   1  -3 1962.50 115.646   1
 -10  -1  -3 2185.84 118.379   1
  11   1   3 247.830 37.6718   1
  11  -1   3 161.406 32.7193   1
 -11  -1  -3 259.752 37.4482   1
 -11   1  -3 256.880 36.4299   1
  12  -1   3 825.902 66.1822   1
  12   1   3 829.287 69.4409   1
 -12  -1  -3 892.472 69.1521   1
 -12   1  -3 871.441 68.6517   1
  13   1   3 278.218 39.9174   1
  13  -1   3 239.587 39.8918   1
 -13  -1  -3 334.844 41.9623   1
 -13   1  -3 363.163 43.0491   1
  14  -1   3 919.991 72.4534   1
 -14   1  -3 897.555 72.9515   1
  15   1   3 449.832 51.6935   1
  15  -1   3 563.447 55.8790   1
 -15  -1  -3 471.258 52.1801   1
 -15   1  -3 488.330 52.9769   1
  16   1   3 34.6259 23.7138   1
  16  -1   3 90.6357 32.4945   1
 -16  -1  -3 93.6156 27.1395   1
 -16   1  -3 40.6115 27.4682   1
  17   1   3 290.671 44.7000   1
  17  -1   3 277.633 43.3572   1
 -17  -1  -3 249.174 41.2373   1
  18   1   3-28.4793 30.9925   1
 -18  -1  -3-13.7299 31.4995   1
 -18   1  -3 7.04331 27.0400   1
  19   1   3 7.03829 28.9010   1
 -19  -1  -3 7.07180 28.1175   1
  19  -1   3 72.7658 35.4252   1
  20   1   3 28.1277 24.4682   1
  20  -1   3-21.8033 30.7453   1
 -20   1  -3 7.17364 30.7902   1
  21   1   3 64.4105 30.9141   1
  21  -1   3 93.6992 34.0664   1
 -21   1  -3 64.0893 36.6957   1
 -21  -1  -3 112.645 35.9223   1
  22   1   3-14.3914 32.1795   1
  22  -1   3-14.2218 30.9522   1
 -22   1  -3 28.1560 30.2107   1
 -22  -1  -3 27.7543 29.3513   1
  23   1   3 14.2046 32.5904   1
  23  -1   3 7.03919 29.7806   1
 -23  -1  -3-13.8439 34.0613   1
 -23   1  -3 47.5618 34.5073   1
  24   1   3 20.8527 32.6784   1
  24  -1   3 6.85839 27.7012   1
 -24   1  -3-13.2504 28.8368   1
 -24  -1  -3-13.6791 32.1549   1
  26   2  -3-7.07025 30.7738   1
 -26  -2   3 7.20965 33.8948   1
  25   2  -3 28.8735 28.2127   1
 -25  -2   3 50.0172 32.3823   1
 -25   2   3-14.2778 27.4174   1
  24   2  -3-29.5746 30.3520   1
  24  -2  -3-29.6984 34.4972   1
 -24  -2   3-14.0525 30.5934   1
 -24   2   3-7.16945 33.3123   1
  23   2  -3-14.6890 28.1999   1
  23  -2  -3-7.36586 25.6340   1
 -23  -2   3-7.09273 30.4465   1
 -23   2   3-28.8953 30.1104   1
  22   2  -3 536.612 56.9966   1
 -22  -2   3 521.251 55.4554   1
  21   2  -3 29.3937 27.7431   1
  21  -2  -3 36.0504 32.7009   1
 -21  -2   3 34.5801 29.7222   1
 -21   2   3 49.8246 33.8948   1
  20   2  -3-29.1792 34.2991   1
  20  -2  -3 28.3066 30.8060   1
 -20  -2   3 13.3691 29.0997   1
 -20   2   3 34.8231 31.9580   1
  19   2  -3 450.093 53.1405   1
  19  -2  -3 596.550 58.0616   1
 -19  -2   3 450.363 52.9578   1
 -19   2   3 484.533 54.7787   1
  18  -2  -3 72.8114 30.1372   1
 -18   2   3 70.6972 27.7460   1
  17   2  -3 335.807 42.7500   1
  17  -2  -3 291.617 41.5199   1
 -17  -2   3 284.649 41.4358   1
 -17   2   3 214.708 38.0098   1
  16   2  -3 876.016 71.6673   1
  16  -2  -3 993.698 73.3417   1
 -16  -2   3 1132.83 77.6943   1
 -16   2   3 953.167 71.6403   1
  15   2  -3 402.247 44.7907   1
  15  -2  -3 491.145 47.4447   1
 -14  -2   3 3062.95 161.692   1
  13  -2  -3 737.656 56.6160   1
 -13   2   3 685.866 55.3238   1
  12   2  -3 32027.5 1264.49   1
 -12  -2   3 27969.1 1256.08   1
  12  -2  -3 28515.0 1255.18   1
  11   2  -3 3228.22 160.380   1
  11  -2  -3 3132.93 156.460   1
 -11  -2   3 3155.61 158.863   1
 -11   2   3 3093.58 157.047   1
  10   2  -3 13206.9 640.022   1
  10  -2  -3 15200.3 638.043   1
 -10  -2   3 15033.8 639.799   1
 -10   2   3 15012.5 637.567   1
   9   2  -3 35357.8 1470.63   1
  -9   2   3 36913.0 1467.45   1
  -9  -2   3 34147.4 1469.16   1
   9  -2  -3 31998.9 1465.13   1
  -8  -2   3 42410.5 1881.19   1
   8   2  -3 46602.6 1883.32   1
  -7   2   3 8789.32 384.460   1
   7  -2  -3 8836.50 384.360   1
   6   2  -3 31474.4 1342.12   1
   6  -2  -3 29805.5 1337.57   1
  -6   2   3 33115.8 1337.37   1
  -6  -2   3 32245.6 1342.51   1
   5  -2  -3 20231.2 847.370   1
  -5   2   3 20248.1 847.311   1
  -5  -2   3 18871.3 852.797   1
   5   2  -3 20436.3 853.934   1
   4  -2  -3 12065.2 510.978   1
  -4   2   3 12739.4 511.235   1
   4   2  -3 12319.8 517.177   1
   3  -2  -3 8423.49 344.653   1
   3   2  -3 7948.85 350.022   1
  -3  -2   3 7550.15 349.650   1
  -3   2   3 8126.32 344.288   1
  -2  -2   3 52875.1 2159.18   1
   2   2  -3 50639.0 2158.19   1
   2  -2  -3 53216.2 2153.22   1
  -2   2   3 49024.5 2152.88   1
  -1  -2   3 16001.7 713.184   1
  -1   2   3 18000.2 708.679   1
   1  -2  -3 15661.7 707.995   1
   1   2  -3 17286.4 712.760   1
   0   2   3 104914. 4367.93   1
   0  -2  -3 111426. 4368.14   1
   0   2  -3 106464. 4370.67   1
   1   2   3 23355.0 980.091   1
   1  -2   3 23348.0 981.974   1
  -1   2  -3 23335.8 981.568   1
  -1  -2  -3 22443.2 979.436   1
  -2  -2  -3 116062. 4441.14   1
  -2   2  -3 112563. 4442.05   1
   2   2   3 118678. 4441.60   1
   4   2   3 4154.42 180.778   1
   4  -2   3 3451.46 178.537   1
  -4   2  -3 3604.38 177.510   1
  -4  -2  -3 3940.16 178.886   1
   5   2   3 44671.6 1719.87   1
   5  -2   3 39816.6 1714.87   1
  -5   2  -3 39504.5 1714.89   1
  -5  -2  -3 38484.9 1712.43   1
   6   2   3 21070.2 923.991   1
   6  -2   3 21483.1 926.240   1
  -6   2  -3 20106.4 923.845   1
  -6  -2  -3 23282.6 926.376   1
   7   2   3 1483.90 88.1900   1
   7  -2   3 1462.31 88.6740   1
  -7   2  -3 1478.22 88.5403   1
  -7  -2  -3 1585.65 89.5622   1
   8   2   3 6230.92 289.137   1
   8  -2   3 6034.52 288.302   1
  -8   2  -3 6314.72 289.035   1
  -8  -2  -3 6104.07 288.487   1
  -9   2  -3 2653.62 147.857   1
   9  -2   3 3025.64 152.247   1
  10   2   3 13342.8 589.697   1
  10  -2   3 12629.6 588.179   1
 -10   2  -3 13772.7 590.514   1
 -10  -2  -3 13181.7 588.275   1
  11   2   3 7087.67 327.876   1
 -11   2  -3 7146.84 327.658   1
 -11  -2  -3 7791.84 330.073   1
  12   2   3 718.279 62.1020   1
  12  -2   3 661.855 59.8169   1
 -12   2  -3 685.437 60.7130   1
 -12  -2  -3 754.397 61.7521   1
 -13  -2  -3 1126.12 77.3479   1
  13  -2   3 1047.63 77.3122   1
  13   2   3 1044.07 75.1983   1
 -15   2  -3 1182.87 87.0740   1
 -15  -2  -3 1329.45 89.3108   1
  15   2   3 1207.03 89.3648   1
  15  -2   3 1250.21 89.5219   1
  16   2   3 312.389 45.5852   1
  16  -2   3 389.837 48.0656   1
 -16  -2  -3 360.713 47.5181   1
  17   2   3 14.3300 31.6479   1
  17  -2   3 49.8366 31.8687   1
 -17   2  -3 55.7213 32.3841   1
 -17  -2  -3 13.6186 27.9787   1
  18   2   3-35.8157 29.3954   1
  18  -2   3 21.2825 25.2121   1
 -18   2  -3 7.08841 24.1193   1
 -18  -2  -3 13.8322 29.2551   1
  19   2   3 14.4640 31.9123   1
  19  -2   3-14.3728 30.8420   1
 -19   2  -3 21.1330 30.6611   1
 -19  -2  -3-27.5798 28.7333   1
 -20   2  -3 160.299 38.5851   1
  20  -2   3 108.270 37.4516   1
  21   2   3 14.0288 29.2316   1
  21  -2   3 21.4738 31.5858   1
 -21   2  -3-6.91259 32.8835   1
 -21  -2  -3-7.04746 30.2462   1
 -22   2  -3-6.85666 29.8531   1
  22  -2   3-28.1480 30.2095   1
 -23  -2  -3 34.2343 23.8419   1
 -23   2  -3 26.8556 23.8816   1
  23  -2   3 6.90495 21.2756   1
  23   2   3 27.8306 22.5947   1
 -24  -2  -3 19.9767 26.5043   1
 -24   2  -3 65.1890 35.4232   1
  24  -2   3 27.1994 31.6241   1
  24   2   3 41.4355 29.2535   1
  26   3  -3 57.3907 32.9489   1
 -26  -3   3 13.8395 31.7844   1
  25   3  -3 21.9044 27.0180   1
 -25  -3   3 13.9967 27.8166   1
  24   3  -3 44.3282 31.2719   1
  24  -3  -3 7.33346 31.0412   1
 -24   3   3 14.0631 31.0486   1
 -24  -3   3 35.4775 30.4732   1
  23   3  -3 149.870 37.1165   1
  23  -3  -3 166.815 37.8418   1
 -23   3   3 183.328 38.5602   1
 -23  -3   3 161.508 36.6786   1
  22   3  -3 134.789 36.2665   1
 -22  -3   3 69.6410 31.4121   1
 -21   3   3 261.826 43.8595   1
  21  -3  -3 369.341 47.3880   1
  20   3  -3 528.974 55.0081   1
  20  -3  -3 348.984 47.2517   1
 -20   3   3 350.799 47.6848   1
 -20  -3   3 464.126 52.5309   1
  19   3  -3 237.639 40.7175   1
  19  -3  -3 271.691 41.7383   1
 -19   3   3 270.901 42.6091   1
 -19  -3   3 244.998 42.3931   1
  18   3  -3 61.5397 29.4889   1
  18  -3  -3 78.5765 30.5541   1
 -18   3   3 51.3560 24.8126   1
 -18  -3   3 87.0384 29.6860   1
  17   3  -3 2981.13 158.984   1
  17  -3  -3 2917.86 155.362   1
 -17   3   3 3000.91 157.238   1
 -16   3   3 588.447 52.3872   1
  16  -3  -3 505.552 49.8675   1
  15   3  -3 1630.03 105.911   1
  15  -3  -3 1867.16 106.323   1
 -15   3   3 1646.81 103.354   1
 -15  -3   3 1720.70 106.351   1
  14   3  -3 5032.83 246.946   1
 -14  -3   3 4967.48 242.505   1
  13   3  -3 8890.85 421.817   1
  13  -3  -3 9144.01 418.981   1
 -13   3   3 9540.92 420.123   1
 -13  -3   3 9413.57 420.953   1
  12   3  -3 13008.7 571.758   1
  12  -3  -3 12725.1 566.484   1
 -12   3   3 12624.1 567.105   1
 -12  -3   3 13102.2 571.469   1
  11   3  -3 7489.63 334.070   1
 -11  -3   3 7387.48 332.782   1
  11  -3  -3 6722.88 327.621   1
 -11   3   3 7418.38 329.835   1
 -10  -3   3 2303.78 121.320   1
  10  -3  -3 2275.23 117.452   1
  10   3  -3 2176.87 120.745   1
 -10   3   3 2298.37 117.420   1
   9   3  -3 381.300 36.9152   1
  -9  -3   3 332.068 34.7013   1
   9  -3  -3 344.978 31.7111   1
  -9   3   3 433.097 34.3692   1
  -8  -3   3 14455.5 640.466   1
   8   3  -3 14993.2 640.836   1
   7   3  -3 31331.8 1332.25   1
  -7   3   3 32674.4 1326.55   1
   7  -3  -3 29857.7 1326.14   1
  -7  -3   3 31336.6 1332.09   1
   6   3  -3 20777.6 843.098   1
   6  -3  -3 18959.4 834.368   1
  -6   3   3 19374.4 834.943   1
  -6  -3   3 19786.6 840.057   1
  -5   3   3 5007.42 221.763   1
   5  -3  -3 5021.88 221.617   1
  -4   3   3 17098.5 727.366   1
   4  -3  -3 17452.7 727.549   1
  -4  -3   3 17337.1 733.463   1
   4   3  -3 16461.9 732.764   1
   3  -3  -3 57934.3 2496.38   1
   3   3  -3 60371.8 2502.29   1
  -3  -3   3 57202.4 2502.33   1
  -3   3   3 61582.2 2496.67   1
  -2  -3   3 3933.18 179.570   1
  -2   3   3 3897.50 173.244   1
   2  -3  -3 3958.97 173.678   1
   2   3  -3 3921.44 179.181   1
  -1  -3   3 293.445 26.8682   1
   1   3  -3 261.128 25.4281   1
   1  -3  -3 274.194 22.5047   1
  -1   3   3 267.980 23.1734   1
   0  -3   3 104802. 4317.76   1
   0  -3  -3 94337.2 4313.40   1
   0   3  -3 98944.6 4316.18   1
   1   3   3 31551.3 1390.31   1
  -1  -3  -3 33895.6 1390.50   1
  -1   3  -3 34224.1 1392.64   1
   1  -3   3 31711.8 1392.21   1
  -2  -3  -3 104760. 4347.01   1
   2   3   3 101942. 4346.90   1
   3   3   3 2062.69 102.805   1
   3  -3   3 1995.55 103.186   1
  -3   3  -3 2083.77 104.070   1
  -3  -3  -3 1872.81 101.026   1
   4  -3   3 3612.97 173.259   1
  -4   3  -3 3952.59 175.214   1
   4   3   3 3800.57 175.934   1
   5  -3   3 5785.58 263.480   1
  -5   3  -3 5733.25 261.178   1
  -5  -3  -3 5286.71 262.085   1
   5   3   3 5933.73 263.841   1
  -6  -3  -3 27378.9 1081.61   1
   6   3   3 26838.4 1082.43   1
  -6   3  -3 26329.5 1079.89   1
  -7  -3  -3 18127.6 802.170   1
   7  -3   3 18356.9 802.797   1
   7   3   3 18438.3 804.758   1
  -7   3  -3 18915.9 801.803   1
  -8  -3  -3 15721.4 644.857   1
   8  -3   3 14461.8 643.417   1
 -10  -3  -3 8384.66 393.913   1
  10  -3   3 8894.80 395.087   1
  10   3   3 8496.75 394.457   1
 -10   3  -3 8563.64 393.566   1
 -11  -3  -3 1599.33 101.243   1
  11  -3   3 1887.56 106.168   1
  11   3   3 1553.38 102.398   1
 -11   3  -3 1737.40 103.885   1
 -12  -3  -3 4489.40 217.470   1
  12  -3   3 4649.90 217.628   1
 -12   3  -3 4184.23 214.662   1
 -13  -3  -3-6.34771 24.3713   1
  13  -3   3 6.35480 25.6718   1
  13   3   3 38.8679 29.3513   1
 -13   3  -3 12.3628 27.6465   1
 -14  -3  -3 1350.24 94.2940   1
  14   3   3 1342.22 94.6829   1
  15  -3   3 1762.12 112.698   1
  15   3   3 1760.88 112.487   1
 -15  -3  -3 1915.08 114.125   1
 -15   3  -3 1610.56 110.104   1
  16  -3   3 566.605 59.4267   1
  16   3   3 579.828 58.2289   1
 -16  -3  -3 630.284 60.0462   1
 -16   3  -3 594.013 58.9651   1
 -17  -3  -3 13.5436 26.9102   1
  17  -3   3 13.9784 29.9986   1
  17   3   3-7.28552 29.4296   1
 -17   3  -3 20.3454 28.2649   1
 -18  -3  -3-13.7763 21.2034   1
  18  -3   3 42.2684 28.4564   1
  18   3   3 43.9240 24.9120   1
 -18   3  -3-27.4560 27.7265   1
 -19  -3  -3 117.877 37.4058   1
  19  -3   3 141.345 37.7616   1
  19   3   3 167.801 39.3124   1
 -19   3  -3 124.486 37.3108   1
  20  -3   3-28.4140 24.7175   1
 -20   3  -3 6.85005 26.2985   1
 -21  -3  -3-27.4072 25.8274   1
  21  -3   3 7.12904 31.0297   1
  21   3   3 21.5601 25.0028   1
 -21   3  -3 6.79603 29.1665   1
  22  -3   3-14.2234 34.2218   1
  22   3   3-28.1949 33.1390   1
 -22   3  -3 26.9378 31.2824   1
 -23  -3  -3-6.90713 31.2930   1
  23  -3   3-20.9992 32.1165   1
  23   3   3 47.1280 33.1264   1
 -23   3  -3 6.67134 31.7368   1
  24  -3   3 6.83663 31.3678   1
  24   3   3-6.68683 21.1460   1
 -24   3  -3 6.53496 30.7241   1
 -24  -3  -3-20.0965 25.2523   1
 -26  -4   3 55.1885 34.3346   1
  26   4  -3 7.14327 31.5488   1
 -24  -4   3 21.0659 29.7178   1
  24   4  -3 7.44689 30.0933   1
 -24   4   3 42.4521 34.0596   1
  23  -4  -3-7.35916 27.7430   1
 -23   4   3 28.1281 33.8403   1
 -22  -4   3 184.876 38.5390   1
  22  -4  -3 189.673 39.1507   1
  22   4  -3 131.691 38.1687   1
 -22   4   3 159.864 36.3266   1
 -21  -4   3 28.3317 31.7033   1
  21  -4  -3 50.2787 28.5719   1
  21   4  -3-7.28389 30.3847   1
 -21   4   3 54.6037 30.1491   1
 -20  -4   3 28.1468 24.5080   1
  20  -4  -3 14.0221 30.1114   1
  20   4  -3 21.5488 27.1002   1
 -20   4   3 46.4579 31.2232   1
 -19  -4   3 504.463 55.4378   1
  19  -4  -3 299.006 45.6404   1
  19   4  -3 445.869 53.2862   1
 -19   4   3 445.342 51.0960   1
 -18  -4   3 226.917 41.2068   1
  18  -4  -3 209.265 36.3098   1
  18   4  -3 183.626 37.3498   1
 -18   4   3 236.825 37.5393   1
  17  -4  -3 6.24489 26.0271   1
 -17   4   3 11.9729 22.9829   1
 -16  -4   3 1386.00 93.5333   1
 -16   4   3 1342.01 89.9575   1
  16  -4  -3 1316.51 90.3336   1
  15  -4  -3 62.4457 26.1425   1
 -15  -4   3 71.5764 26.4158   1
 -15   4   3 27.0745 23.9994   1
 -14  -4   3 2209.50 121.750   1
  14   4  -3 1944.20 119.748   1
 -13  -4   3 8382.76 384.159   1
 -13   4   3 8342.54 379.235   1
  13   4  -3 8445.21 385.968   1
  13  -4  -3 8205.44 380.702   1
  12  -4  -3 9523.35 428.212   1
 -12   4   3 9501.38 426.703   1
  11   4  -3 2883.08 147.489   1
 -11   4   3 2787.87 141.193   1
  11  -4  -3 2739.19 141.341   1
 -11  -4   3 2653.07 143.858   1
  10   4  -3 2364.14 128.728   1
 -10   4   3 2515.55 124.542   1
  10  -4  -3 2289.90 123.332   1
 -10  -4   3 2552.11 131.349   1
   9   4  -3 30699.5 1254.23   1
  -9   4   3 28190.0 1245.82   1
   9  -4  -3 29188.1 1245.86   1
  -9  -4   3 29227.3 1252.52   1
   8   4  -3 17112.4 769.266   1
  -8   4   3 18323.1 764.409   1
  -8  -4   3 17229.1 769.278   1
   8  -4  -3 18144.4 764.734   1
  -7  -4   3 30318.7 1314.87   1
   7   4  -3 31452.2 1318.90   1
   6   4  -3 9059.04 390.554   1
   6  -4  -3 8549.70 384.462   1
  -6  -4   3 8809.70 390.414   1
  -6   4   3 8792.08 383.569   1
  -5   4   3 82597.4 3301.52   1
   5   4  -3 77705.4 3308.26   1
   5  -4  -3 80840.3 3302.24   1
  -5  -4   3 70531.4 3306.44   1
  -4   4   3 2151.68 100.381   1
   4   4  -3 2079.60 105.014   1
   4  -4  -3 1940.66 99.5941   1
  -4  -4   3 2145.42 105.798   1
  -3   4   3 39493.1 1635.61   1
   3  -4  -3 37973.1 1635.58   1
   2  -4  -3 12264.1 516.768   1
  -2   4   3 11793.4 515.717   1
   1  -4  -3 74.1679 15.8487   1
  -1   4   3 82.5331 16.0943   1
   0   4   3 18504.1 795.540   1
   0  -4  -3 18728.0 795.309   1
   1  -4   3 196500. 8533.35   1
  -1   4  -3 209604. 8532.55   1
   2  -4   3 872.372 55.3192   1
  -2   4  -3 836.176 54.2615   1
  -2  -4  -3 749.144 51.1398   1
   2   4   3 828.470 53.8891   1
   3  -4   3 13479.0 600.322   1
  -3   4  -3 14346.2 601.685   1
  -3  -4  -3 13616.4 599.506   1
   3   4   3 13801.7 600.037   1
   4  -4   3 1560.25 88.8028   1
  -4  -4  -3 1623.43 90.3090   1
   4   4   3 1326.28 86.7301   1
   5  -4   3 7615.22 337.776   1
  -5   4  -3 7697.91 337.764   1
  -5  -4  -3 7214.48 336.599   1
   5   4   3 7251.90 336.713   1
   6  -4   3 1932.29 101.303   1
   6   4   3 1768.49 101.273   1
  -6   4  -3 1712.32 98.4625   1
  -6  -4  -3 1684.71 99.5878   1
   7  -4   3 78369.0 3202.73   1
   7   4   3 77486.5 3205.60   1
  -7   4  -3 73693.6 3201.37   1
  -7  -4  -3 73560.1 3202.08   1
   8  -4   3 899.175 63.6231   1
   8   4   3 815.719 64.7112   1
  -8   4  -3 966.462 64.0886   1
  -8  -4  -3 725.283 60.6810   1
   9  -4   3 22334.0 937.695   1
   9   4   3 21477.5 942.463   1
  -9  -4  -3 21102.4 937.353   1
  -9   4  -3 21296.0 936.586   1
 -10   4  -3 1959.71 115.822   1
  10  -4   3 1961.88 117.671   1
 -10  -4  -3 2042.94 118.703   1
  10   4   3 2223.04 124.393   1
 -11   4  -3 4871.97 239.238   1
  11  -4   3 5310.59 242.849   1
  11   4   3 5530.70 244.851   1
 -12   4  -3 35.0487 22.4717   1
  12  -4   3 43.1125 24.5161   1
 -12  -4  -3 55.7177 25.8413   1
  12   4   3 6.22829 27.1494   1
 -13   4  -3 30.3095 27.1233   1
  13  -4   3 38.3481 27.8338   1
 -13  -4  -3 19.1840 24.9979   1
  13   4   3 6.56951 22.8738   1
 -14   4  -3 1032.15 78.8260   1
  14  -4   3 1239.94 84.8521   1
 -14  -4  -3 1007.18 79.7258   1
  14   4   3 1118.27 82.2706   1
 -15   4  -3 1946.69 121.836   1
  15  -4   3 1977.99 124.303   1
 -15  -4  -3 2067.61 125.031   1
  15   4   3 2289.92 129.334   1
 -16   4  -3 59.0948 28.8745   1
  16  -4   3 103.846 33.5669   1
 -16  -4  -3 109.819 34.3826   1
  16   4   3 134.652 37.3009   1
 -17   4  -3 387.596 44.6106   1
  17  -4   3 218.681 38.9709   1
 -18   4  -3 67.8747 25.1814   1
  18  -4   3 42.8644 27.9759   1
 -18  -4  -3 40.9719 22.7833   1
  18   4   3 36.9254 22.8118   1
 -19   4  -3 6.83847 23.2683   1
  19  -4   3-7.17452 24.9604   1
 -19  -4  -3-6.90527 30.8793   1
  19   4   3 7.36482 33.3649   1
 -20  -4  -3 144.433 34.2598   1
  20   4   3 212.876 40.5152   1
  21  -4   3 71.2802 32.4620   1
 -21   4  -3 61.3727 31.4619   1
 -21  -4  -3 110.395 34.8356   1
 -22  -4  -3-6.79406 24.6447   1
  22   4   3-7.03394 25.5148   1
 -23   4  -3 26.8318 30.7785   1
  23  -4   3 6.86635 29.0467   1
 -23  -4  -3-6.58694 31.6983   1
  23   4   3 6.93236 29.7540   1
 -24   4  -3 6.54563 27.2829   1
  24  -4   3 6.67940 24.7129   1
 -24  -4  -3 6.56526 23.8194   1
  24   4   3 33.1660 29.6676   1
 -25  -5   3 96.3500 30.1882   1
  25   5  -3 80.7475 30.8190   1
 -24  -5   3 34.5135 32.0757   1
  24   5  -3 7.46216 30.6353   1
 -23   5   3 35.0722 28.5271   1
  23  -5  -3 93.6960 32.4024   1
 -23  -5   3 99.5808 33.2075   1
  23   5  -3 95.4184 35.4762   1
 -22   5   3 41.8059 27.2323   1
  22  -5  -3-7.14737 25.9381   1
 -22  -5   3 35.7020 26.4254   1
  22   5  -3 7.33289 26.6106   1
 -21   5   3 96.5418 32.1683   1
  21  -5  -3 42.2153 26.6866   1
 -21  -5   3 78.9617 33.4750   1
  21   5  -3 65.9761 34.1799   1
 -20   5   3 27.0541 29.0364   1
  20  -5  -3 6.90438 28.7819   1
 -19   5   3 394.849 46.9164   1
  19   5  -3 355.065 45.3313   1
 -19  -5   3 318.486 45.6634   1
  19  -5  -3 349.284 44.7118   1
  18   5  -3 1091.83 80.5141   1
 -18  -5   3 1019.37 80.6396   1
  17  -5  -3 787.981 67.4190   1
 -17   5   3 833.043 68.3416   1
  17   5  -3 1015.23 78.4391   1
 -16   5   3 29.3040 22.8983   1
  16  -5  -3 11.9672 24.1705   1
 -16  -5   3-19.2271 27.5079   1
  16   5  -3 6.69873 26.1714   1
 -15  -5   3 3989.36 197.379   1
 -15   5   3 3615.03 190.647   1
  15  -5  -3 3633.06 191.333   1
  15   5  -3 3861.12 197.317   1
 -14  -5   3 1624.81 108.475   1
 -14   5   3 1707.07 103.913   1
  14  -5  -3 1861.34 106.097   1
  14   5  -3 1964.90 112.378   1
 -13  -5   3 1924.52 107.949   1
  13  -5  -3 1699.60 100.899   1
  13   5  -3 1763.12 106.232   1
 -13   5   3 1598.46 99.6166   1
  12  -5  -3 939.582 65.4908   1
 -12   5   3 791.522 62.1953   1
 -12  -5   3 999.699 69.8885   1
 -11   5   3 4728.71 225.010   1
  11  -5  -3 4685.87 224.926   1
  10  -5  -3 5555.07 271.002   1
 -10   5   3 6167.15 273.390   1
  10   5  -3 6113.08 279.243   1
 -10  -5   3 5709.97 277.492   1
   9  -5  -3 7852.76 342.170   1
  -9   5   3 7299.11 341.005   1
   9   5  -3 7637.39 347.181   1
  -9  -5   3 7500.40 346.279   1
   8  -5  -3 66081.0 2809.85   1
  -8   5   3 66590.4 2810.01   1
   8   5  -3 66540.2 2816.82   1
  -8  -5   3 66977.6 2815.66   1
   7  -5  -3 2137.70 112.662   1
   7   5  -3 2236.85 119.271   1
  -7   5   3 2212.05 112.939   1
  -7  -5   3 2381.13 120.262   1
  -6  -5   3 705.617 56.0029   1
   6   5  -3 982.805 60.2407   1
  -5  -5   3 1799.15 97.7083   1
   5   5  -3 1748.72 97.5360   1
   4  -5  -3 34087.6 1444.01   1
   4   5  -3 34665.2 1449.58   1
  -4  -5   3 31528.3 1448.73   1
  -4   5   3 35615.1 1444.69   1
   3  -5  -3 14485.5 645.790   1
   3   5  -3 14878.9 651.083   1
  -3  -5   3 15755.2 652.532   1
  -3   5   3 15133.3 645.668   1
  -2  -5   3 202827. 8527.84   1
  -2   5   3 203581. 8522.08   1
   2   5  -3 200362. 8526.45   1
   2  -5  -3 204701. 8522.65   1
  -1  -5   3 59457.3 2554.82   1
   1   5  -3 61475.4 2555.35   1
   0  -5   3 105749. 4377.33   1
   0   5  -3 102186. 4376.08   1
   1  -5   3 4763.42 241.852   1
  -1   5  -3 5515.33 244.446   1
  -1  -5  -3 5677.29 242.848   1
   1   5   3 5184.28 240.740   1
   2  -5   3 3339.33 164.506   1
  -2   5  -3 3446.37 164.878   1
  -2  -5  -3 3282.21 162.746   1
   2   5   3 3479.19 164.179   1
   3  -5   3 43389.9 1876.67   1
  -3   5  -3 44898.3 1877.08   1
  -3  -5  -3 45973.3 1877.18   1
   3   5   3 42654.4 1875.68   1
   4  -5   3 59.1938 20.1755   1
  -4   5  -3 28.8313 17.7475   1
  -4  -5  -3 20.2763 20.0153   1
   4   5   3 45.1485 20.6894   1
   5  -5   3 299.699 34.5869   1
  -5   5  -3 227.985 32.4588   1
  -5  -5  -3 257.518 33.6970   1
   5   5   3 276.711 33.5856   1
   6  -5   3 82805.2 3511.51   1
  -6   5  -3 79496.2 3513.49   1
  -6  -5  -3 84216.4 3511.80   1
   6   5   3 85781.8 3513.27   1
   7  -5   3 2737.26 138.984   1
   7   5   3 2608.69 139.388   1
  -7  -5  -3 2445.83 137.043   1
  -7   5  -3 2531.16 136.831   1
   8   5   3 15477.2 674.877   1
  -8  -5  -3 15009.3 672.387   1
   9  -5   3 905.428 67.9694   1
   9   5   3 940.826 69.5468   1
  -9   5  -3 910.396 68.2812   1
  -9  -5  -3 943.493 70.1990   1
  10  -5   3 6895.24 311.953   1
  10   5   3 6647.18 313.674   1
 -10   5  -3 5936.05 308.675   1
 -10  -5  -3 6952.03 314.210   1
  11  -5   3 924.221 67.9651   1
  11   5   3 927.864 71.7893   1
 -11   5  -3 826.603 65.0647   1
 -11  -5  -3 850.663 68.2681   1
  12  -5   3 2277.03 131.032   1
  12   5   3 2340.18 135.895   1
 -12  -5  -3 2304.21 133.846   1
 -12   5  -3 2194.28 129.698   1
 -13   5  -3 186.520 35.3825   1
  13  -5   3 158.710 35.2179   1
 -13  -5  -3 131.483 31.0465   1
  13   5   3 84.7701 27.7453   1
 -14   5  -3 108.848 29.1228   1
  14  -5   3 131.111 30.9120   1
 -14  -5  -3 139.612 35.1825   1
  14   5   3 135.031 34.6949   1
  15   5   3 841.171 75.6466   1
 -15   5  -3 1056.38 77.7486   1
 -15  -5  -3 1086.10 81.2535   1
  16   5   3 513.825 58.9493   1
 -16  -5  -3 594.547 60.5901   1
  16  -5   3 636.941 58.9125   1
 -17  -5  -3 1800.12 110.577   1
  17   5   3 1487.29 106.584   1
 -18   5  -3 397.639 49.3418   1
  18  -5   3 440.809 51.4568   1
 -18  -5  -3 546.991 55.8903   1
  18   5   3 616.449 59.9116   1
 -19   5  -3 61.8369 31.9382   1
  19  -5   3-7.01448 26.9535   1
 -19  -5  -3 28.0497 24.9510   1
  19   5   3 36.1238 29.2065   1
 -20   5  -3 211.817 40.1042   1
  20  -5   3 112.115 31.4754   1
 -20  -5  -3 216.859 40.3908   1
  20   5   3 207.097 39.0987   1
 -21   5  -3 13.5403 27.8019   1
  21  -5   3 13.9131 25.7532   1
 -21  -5  -3 68.1694 33.9187   1
  21   5   3 14.4854 34.4690   1
 -22   5  -3 13.3466 31.7464   1
  22  -5   3 20.6148 31.5287   1
  22   5   3-7.07663 29.0419   1
 -23   5  -3 39.3739 28.2078   1
  23  -5   3 33.3743 23.2758   1
 -23  -5  -3 52.9048 28.4254   1
  23   5   3 27.3979 26.3399   1
 -24   5  -3 6.53400 33.8512   1
  24  -5   3 6.56417 28.5723   1
 -26  -6   3 6.68143 34.2775   1
  26   6  -3 21.3744 31.8661   1
 -25  -6   3-20.8895 30.3135   1
  25   6  -3-7.09833 31.3278   1
 -24  -6   3 203.588 41.8430   1
  24   6  -3 181.124 39.4542   1
 -23   6   3 7.22077 26.1956   1
 -23  -6   3 35.5575 31.8054   1
  23   6  -3-7.25656 30.2442   1
 -22   6   3 135.094 37.8949   1
  22  -6  -3 109.386 33.0065   1
 -21   6   3 6.95470 28.0902   1
  21  -6  -3 7.15968 28.4479   1
 -21  -6   3-28.3623 29.5484   1
  21   6  -3 14.5680 23.0326   1
 -20   6   3 204.468 37.6525   1
  20  -6  -3 154.354 36.6606   1
 -20  -6   3 184.804 39.5502   1
  20   6  -3 126.735 32.2505   1
 -19   6   3 86.4022 31.7963   1
  19  -6  -3 54.7277 27.3907   1
 -19  -6   3 63.6724 30.1158   1
  19   6  -3 122.673 34.0927   1
 -18  -6   3 330.155 42.3595   1
  18   6  -3 190.950 37.1226   1
 -17  -6   3 837.944 72.8742   1
 -17   6   3 870.900 70.1470   1
  17  -6  -3 918.940 72.4926   1
  17   6  -3 959.922 75.1381   1
 -16   6   3 3207.28 164.125   1
  16  -6  -3 3017.80 162.912   1
 -16  -6   3 2827.22 163.514   1
 -15  -6   3 875.545 69.2964   1
 -15   6   3 789.073 64.5250   1
  15  -6  -3 902.757 67.9874   1
  15   6  -3 722.232 64.1777   1
 -14  -6   3 4594.75 233.176   1
  14  -6  -3 4577.43 230.142   1
  14   6  -3 4577.33 234.026   1
 -14   6   3 4973.56 233.069   1
  13   6  -3 126.600 28.7705   1
 -13  -6   3 110.542 26.1446   1
  12  -6  -3 86.9800 24.2974   1
 -12   6   3 75.8205 21.9627   1
  12   6  -3 68.9694 28.1784   1
 -12  -6   3 97.2541 27.7412   1
  11  -6  -3 23.5025 19.3056   1
 -11   6   3 28.2073 19.0049   1
  11   6  -3 39.0272 22.5329   1
 -11  -6   3-16.4653 21.0830   1
  10  -6  -3 10460.0 468.741   1
 -10   6   3 10870.2 468.234   1
  10   6  -3 10646.7 474.561   1
 -10  -6   3 9961.10 471.326   1
   9  -6  -3 8267.27 384.877   1
  -9   6   3 8603.14 384.151   1
  -9  -6   3 8924.69 392.466   1
   9   6  -3 8520.81 391.642   1
  -8  -6   3 64.8023 23.6803   1
   8  -6  -3 121.929 21.8625   1
  -8   6   3 116.335 22.0560   1
   8   6  -3 112.467 28.1021   1
   7   6  -3 13798.0 604.087   1
  -7  -6   3 12866.3 604.169   1
  -7   6   3 14950.9 599.184   1
   7  -6  -3 13147.9 597.388   1
   6  -6  -3 2577.45 136.230   1
   6   6  -3 2770.06 143.226   1
  -6   6   3 2930.89 138.236   1
  -6  -6   3 2847.85 143.801   1
   5  -6  -3 18408.5 816.735   1
   5   6  -3 19106.5 822.040   1
  -5   6   3 19375.3 815.994   1
  -5  -6   3 19046.3 822.216   1
   4  -6  -3 3589.27 169.923   1
   4   6  -3 3639.15 174.505   1
  -4   6   3 3621.38 171.060   1
  -4  -6   3 3432.34 174.794   1
   3   6  -3 32988.7 1426.37   1
  -3   6   3 33226.9 1421.70   1
  -3  -6   3 33878.4 1427.84   1
   3  -6  -3 33746.5 1422.50   1
  -2  -6   3 12553.8 548.699   1
  -2   6   3 12735.8 544.111   1
   2   6  -3 12100.6 547.581   1
   2  -6  -3 12600.8 544.779   1
  -1  -6   3 34633.0 1538.61   1
  -1   6   3 36948.4 1535.81   1
   1   6  -3 35980.5 1538.76   1
   1  -6  -3 36784.1 1535.41   1
   0  -6   3 118160. 4906.76   1
   0   6   3 115803. 4903.04   1
   0   6  -3 115589. 4905.45   1
   0  -6  -3 116560. 4903.71   1
   1  -6   3 73012.8 2755.66   1
  -1   6  -3 67790.3 2754.03   1
  -1  -6  -3 67451.9 2750.85   1
  -2   6  -3 274.070 34.0515   1
   2  -6   3 302.209 35.4277   1
   2   6   3 355.436 36.8262   1
  -2  -6  -3 318.696 33.5364   1
   3   6   3 730.973 53.7019   1
  -3  -6  -3 804.554 55.1081   1
  -3   6  -3 721.691 53.3266   1
   3  -6   3 660.322 53.9627   1
   4   6   3 5520.22 278.566   1
  -4  -6  -3 5679.59 277.480   1
  -4   6  -3 6360.98 278.923   1
   4  -6   3 6349.23 279.613   1
   5   6   3 518.941 46.7231   1
  -5  -6  -3 559.770 46.9296   1
  -5   6  -3 517.996 47.5024   1
   5  -6   3 655.501 50.1714   1
  -6  -6  -3 2955.59 148.184   1
  -6   6  -3 2986.15 146.617   1
   6  -6   3 2710.56 145.661   1
  -7  -6  -3 21566.7 960.625   1
   7   6   3 22725.4 961.816   1
   8  -6   3 1276.40 83.5289   1
   8   6   3 1257.83 81.5565   1
  -8   6  -3 1189.35 81.6229   1
  -8  -6  -3 1100.36 78.6095   1
   9  -6   3 8024.65 368.159   1
   9   6   3 7552.07 367.889   1
  -9   6  -3 7946.33 367.391   1
  -9  -6  -3 8123.02 368.945   1
  10  -6   3 4907.34 244.937   1
  10   6   3 4864.27 246.504   1
 -10   6  -3 5196.54 246.365   1
 -10  -6  -3 5013.10 246.772   1
  11  -6   3 572.903 54.8451   1
  11   6   3 710.378 59.5697   1
 -11  -6  -3 491.680 51.8646   1
 -11   6  -3 710.022 59.4014   1
 -12   6  -3 567.399 53.7962   1
  12  -6   3 512.413 52.7876   1
 -13  -6  -3 272.553 43.3950   1
  13   6   3 464.620 53.1801   1
 -14   6  -3 1448.93 97.9736   1
 -14  -6  -3 1637.96 103.701   1
  14   6   3 1457.88 101.745   1
  15   6   3 311.110 45.5506   1
  15  -6   3 325.744 42.0469   1
 -15  -6  -3 268.007 43.0480   1
 -16   6  -3 1957.99 119.208   1
  16  -6   3 1839.50 118.026   1
  17   6   3 884.613 74.7221   1
 -17   6  -3 913.116 74.0045   1
 -17  -6  -3 1007.18 76.4828   1
 -18  -6  -3 268.488 45.3728   1
  18  -6   3 283.075 43.5672   1
 -18   6  -3 343.580 43.9483   1
  18   6   3 338.761 48.5211   1
 -19  -6  -3 315.438 44.4987   1
  19  -6   3 294.813 46.8253   1
 -19   6  -3 254.964 45.4792   1
  19   6   3 275.041 44.9322   1
 -20  -6  -3-13.8946 21.9703   1
  20  -6   3-7.00995 29.6535   1
 -20   6  -3-34.4117 31.9703   1
  20   6   3 14.2984 23.1959   1
 -21  -6  -3 85.6934 31.4553   1
  21  -6   3 21.1142 31.1556   1
 -21   6  -3 13.6751 32.2416   1
  21   6   3 88.3609 32.5868   1
 -22  -6  -3 86.5928 33.8827   1
  22  -6   3 49.0612 33.0101   1
 -22   6  -3 27.3814 34.1018   1
  22   6   3 21.2022 29.5186   1
 -23  -6  -3-13.0325 28.3624   1
  23   6   3 13.7087 31.8384   1
  24  -6   3 6.75981 33.9790   1
 -24   6  -3 19.8427 32.5476   1
 -26  -7   3 26.8966 32.7249   1
  26   7  -3-6.85311 31.8358   1
 -25  -7   3 95.7042 37.8140   1
  25   7  -3-7.05476 30.7642   1
 -24  -7   3 27.9363 29.9735   1
  24   7  -3-28.5088 33.5073   1
 -23  -7   3 57.0232 33.6708   1
  23   7  -3 101.925 36.3559   1
  22   7  -3-7.26872 28.4025   1
 -22  -7   3 7.07889 27.1802   1
 -22   7   3 29.7828 28.0730   1
  22  -7  -3 37.3665 28.6938   1
 -21  -7   3 78.6417 29.9897   1
  21   7  -3 85.0063 28.3549   1
 -20  -7   3 121.981 37.5966   1
 -20   7   3 136.918 38.1120   1
  20  -7  -3 130.422 35.6992   1
  19   7  -3 296.735 45.3472   1
  19  -7  -3 233.717 42.3553   1
 -19  -7   3 303.775 40.5194   1
 -19   7   3 232.905 39.3259   1
 -18   7   3 350.232 47.1790   1
  18  -7  -3 323.980 46.2671   1
  17  -7  -3 26.8169 29.6356   1
 -17   7   3 66.5815 31.7215   1
  17   7  -3 35.4306 28.6752   1
 -17  -7   3 41.1083 29.4568   1
  16  -7  -3 71.0046 30.2052   1
 -16   7   3 76.2154 29.3679   1
 -16  -7   3 80.4087 31.7134   1
  16   7  -3 123.917 33.3277   1
  15   7  -3 2914.26 166.527   1
  15  -7  -3 3150.83 165.612   1
 -15  -7   3 3039.79 166.833   1
 -15   7   3 3118.22 165.454   1
  14   7  -3 19.3931 26.5393   1
 -14   7   3 5.83417 24.3255   1
  14  -7  -3 23.2168 23.0757   1
 -14  -7   3 24.8268 22.0720   1
  13   7  -3 1528.55 99.9178   1
 -13   7   3 1557.45 97.3712   1
 -13  -7   3 1675.04 102.409   1
  13  -7  -3 1555.43 97.9160   1
 -12  -7   3 350.045 44.2283   1
  12   7  -3 409.800 46.7042   1
  11   7  -3 496.300 51.2554   1
 -11   7   3 446.714 43.4908   1
  11  -7  -3 528.401 46.1745   1
 -11  -7   3 495.655 49.6018   1
  10   7  -3 1678.03 111.860   1
 -10   7   3 1886.61 104.800   1
  10  -7  -3 1886.74 104.792   1
 -10  -7   3 1837.97 109.084   1
   9   7  -3 3654.75 181.871   1
   9  -7  -3 3544.63 174.605   1
  -9  -7   3 3438.34 178.582   1
  -9   7   3 3424.27 173.108   1
  -8   7   3 6556.95 291.307   1
   8  -7  -3 6040.42 290.535   1
   7   7  -3 1689.38 106.379   1
  -7  -7   3 2016.32 109.392   1
   7  -7  -3 1930.91 103.852   1
  -6   7   3 15626.0 696.080   1
   6   7  -3 16310.0 703.273   1
  -6  -7   3 15817.5 702.647   1
   6  -7  -3 16426.7 698.431   1
  -5   7   3 15598.2 680.775   1
   5   7  -3 16057.0 687.022   1
  -5  -7   3 15376.5 687.237   1
  -4   7   3 10614.0 456.235   1
   4   7  -3 10654.0 461.626   1
  -4  -7   3 9877.86 460.985   1
   4  -7  -3 10176.0 456.391   1
  -3   7   3 2015.93 105.917   1
   3   7  -3 1939.32 108.637   1
  -3  -7   3 2015.35 109.792   1
   3  -7  -3 1979.98 105.496   1
  -2   7   3 20883.7 907.051   1
   2   7  -3 21790.1 913.092   1
  -2  -7   3 20338.6 911.285   1
   2  -7  -3 21420.9 908.591   1
  -1   7   3 14261.4 606.814   1
   1  -7  -3 14501.0 606.598   1
  -1  -7   3 14953.5 611.899   1
   0   7  -3 3559.79 186.177   1
   0   7   3 4046.37 187.060   1
   0  -7  -3 4053.96 186.980   1
   0  -7   3 3729.68 187.830   1
  -1   7  -3 11441.0 504.015   1
   1   7   3 11402.5 501.902   1
  -1  -7  -3 10602.2 501.065   1
   1  -7   3 12096.0 506.300   1
  -2   7  -3 2853.75 151.260   1
   2  -7   3 2975.24 152.060   1
   2   7   3 2864.00 151.023   1
  -2  -7  -3 3272.46 154.223   1
   3  -7   3 4052.41 209.603   1
  -3   7  -3 4443.93 211.998   1
   3   7   3 4372.80 211.459   1
  -3  -7  -3 4438.01 208.635   1
   4  -7   3 24137.6 1104.63   1
   4   7   3 26680.6 1106.72   1
  -4  -7  -3 26805.8 1107.05   1
  -4   7  -3 25130.5 1104.63   1
   5   7   3-10.2539 23.2569   1
  -5  -7  -3 40.7788 21.9085   1
  -5   7  -3 24.7433 20.6565   1
   5  -7   3 55.2877 24.7577   1
   6   7   3 6401.88 303.871   1
  -6  -7  -3 6396.56 304.069   1
  -6   7  -3 7068.14 306.314   1
   6  -7   3 6077.11 303.194   1
   7   7   3 9647.05 441.516   1
  -7  -7  -3 9978.05 441.959   1
  -7   7  -3 9281.34 439.598   1
   7  -7   3 9896.46 442.080   1
   8   7   3 290.387 39.4189   1
   8  -7   3 231.664 37.2437   1
  -8  -7  -3 327.833 40.7896   1
  -8   7  -3 259.507 37.5060   1
  -9  -7  -3 955.615 71.1435   1
   9  -7   3 897.053 69.9564   1
  -9   7  -3 987.333 72.9976   1
   9   7   3 998.466 72.9325   1
  10   7   3-25.5116 27.7603   1
 -10  -7  -3 62.2288 28.9053   1
 -10   7  -3 6.07277 28.5500   1
  10  -7   3-30.6852 28.1568   1
  11   7   3 390.977 45.9023   1
 -11  -7  -3 295.136 40.5013   1
 -11   7  -3 327.768 42.4131   1
  11  -7   3 307.566 43.2925   1
 -12  -7  -3 307.564 43.0373   1
  12   7   3 299.641 45.1805   1
  13   7   3 1884.09 117.210   1
 -13  -7  -3 1763.62 112.864   1
 -13   7  -3 1790.87 112.722   1
  14   7   3 1309.06 96.6535   1
  14  -7   3 1500.47 98.3740   1
 -14  -7  -3 1322.47 92.2740   1
  15   7   3 493.779 55.8489   1
  15  -7   3 465.606 53.9399   1
 -15   7  -3 440.538 51.5857   1
 -15  -7  -3 309.319 48.9680   1
  16   7   3 90.7020 29.0130   1
 -16  -7  -3 133.766 29.7113   1
  17   7   3 322.159 46.7060   1
  17  -7   3 371.301 48.2941   1
 -17   7  -3 434.653 51.6788   1
 -17  -7  -3 342.594 47.6633   1
  18   7   3 21.7756 32.8847   1
  18  -7   3 14.3615 27.0691   1
 -18   7  -3 14.1073 26.5901   1
 -18  -7  -3-21.2955 31.3245   1
  19   7   3-35.8550 34.5065   1
 -19  -7  -3 42.1593 37.1087   1
  20   7   3 28.5822 32.4448   1
  20  -7   3 78.6873 28.5063   1
 -20   7  -3 42.5289 27.2958   1
 -20  -7  -3 48.4413 32.2181   1
  21   7   3 14.0080 30.4910   1
 -21  -7  -3 13.6064 34.9023   1
  22  -7   3 28.1076 30.6273   1
 -22   7  -3 49.2745 36.1438   1
  23   7   3-13.6261 30.4672   1
 -23   7  -3 6.91741 32.5211   1
  23  -7   3 13.8895 29.8049   1
 -25  -8   3 33.7720 31.0018   1
  25   8  -3 6.93594 30.2021   1
 -24  -8   3-6.95728 27.6440   1
  24   8  -3 14.2136 27.7635   1
 -22  -8   3-21.1426 32.3393   1
  22   8  -3-7.08696 30.4206   1
  21   8  -3 21.6141 29.1146   1
 -21  -8   3 43.0976 32.9685   1
 -21   8   3 29.4202 30.6645   1
  21  -8  -3-7.34124 29.6659   1
  20   8  -3 175.503 41.8661   1
  20  -8  -3 122.887 33.0108   1
 -20  -8   3 182.232 38.1988   1
 -20   8   3 166.582 39.1850   1
  19  -8  -3 7.08556 28.1590   1
  19   8  -3-58.7096 33.2514   1
 -19  -8   3 7.02355 30.1483   1
 -19   8   3-14.2041 29.6016   1
  18  -8  -3 90.3843 31.2309   1
  18   8  -3 65.3265 29.9322   1
 -18  -8   3 76.8904 29.7144   1
 -18   8   3 48.2130 29.2832   1
  17  -8  -3 886.655 76.8974   1
 -17  -8   3 1082.35 81.9764   1
 -17   8   3 954.332 76.4791   1
  16   8  -3 140.500 35.2322   1
 -16   8   3 148.535 36.9261   1
  16  -8  -3 199.347 35.4252   1
 -16  -8   3 163.774 35.3186   1
  15   8  -3 26.8666 30.8228   1
 -15   8   3-18.6481 25.1149   1
  15  -8  -3 32.0997 24.6520   1
 -15  -8   3 26.4756 27.5903   1
  14   8  -3 163.618 36.1391   1
 -14   8   3 160.613 32.6792   1
  14  -8  -3 165.714 36.7708   1
 -14  -8   3 142.898 33.9684   1
  13   8  -3 3330.62 175.628   1
 -13   8   3 3205.09 170.128   1
  13  -8  -3 3401.37 172.429   1
 -13  -8   3 3126.69 172.605   1
  12   8  -3 691.631 60.8687   1
 -12   8   3 779.152 60.0216   1
 -12  -8   3 666.264 60.5884   1
  12  -8  -3 683.673 57.9239   1
  11   8  -3 3977.94 207.155   1
 -11  -8   3 4115.36 207.309   1
  10  -8  -3 1746.43 104.786   1
 -10   8   3 1779.85 104.830   1
  10   8  -3 2068.55 113.924   1
 -10  -8   3 1680.29 108.103   1
   9  -8  -3 1145.87 77.2447   1
  -9  -8   3 1218.76 82.0040   1
  -9   8   3 1241.45 78.5678   1
   9   8  -3 1232.63 85.0483   1
  -8  -8   3 124.292 27.3390   1
   8  -8  -3 46.8826 20.6098   1
   8   8  -3 73.3261 24.0334   1
  -8   8   3 47.1383 21.0003   1
  -7   8   3 13857.6 590.450   1
   7   8  -3 13147.2 594.795   1
  -7  -8   3 13315.5 595.526   1
   7  -8  -3 13206.0 590.604   1
   6  -8  -3 288.998 33.0647   1
  -5   8   3 7730.74 348.833   1
   5  -8  -3 7664.17 349.610   1
  -4   8   3 690.200 50.7509   1
   4   8  -3 617.614 53.3990   1
  -4  -8   3 753.362 56.6458   1
  -3   8   3 4.15273 16.2263   1
   3   8  -3 14.3520 16.6471   1
  -3  -8   3-4.92294 17.1304   1
   3  -8  -3 16.9147 16.5229   1
  -2   8   3 91.4063 23.1322   1
   2   8  -3 52.6662 24.2331   1
  -2  -8   3 53.4602 22.4810   1
   2  -8  -3 71.9150 21.0096   1
   1   8  -3 29709.1 1288.99   1
  -1   8   3 29880.4 1286.32   1
   1  -8  -3 30564.9 1287.48   1
  -1  -8   3 30052.3 1290.34   1
   0   8  -3 2390.80 125.056   1
   0   8   3 2222.77 122.361   1
   0  -8  -3 2398.87 124.259   1
   0  -8   3 2193.59 123.553   1
  -1   8  -3 4991.79 223.806   1
   1   8   3 4779.30 221.205   1
   1  -8   3 4734.32 222.377   1
   2   8   3 3533.97 177.336   1
  -2  -8  -3 3689.43 178.445   1
  -2   8  -3 3403.57 177.448   1
   2  -8   3 3490.56 179.258   1
   3   8   3 4486.96 216.329   1
  -3  -8  -3 4305.36 213.883   1
  -4   8  -3 802.688 61.6244   1
   4  -8   3 858.951 65.0977   1
   5  -8   3 13143.6 584.674   1
  -5   8  -3 13082.5 584.452   1
   5   8   3 13620.4 585.515   1
  -5  -8  -3 12681.1 581.957   1
   6  -8   3 417.127 43.3067   1
  -6   8  -3 502.750 45.4967   1
   6   8   3 480.639 48.5406   1
  -6  -8  -3 400.911 44.5132   1
   7  -8   3 296.250 39.8415   1
  -7   8  -3 151.198 34.0223   1
   7   8   3 255.287 37.6601   1
  -7  -8  -3 264.855 35.6399   1
   8  -8   3 173.073 32.6376   1
  -8   8  -3 121.847 31.2142   1
   8   8   3 180.548 37.2463   1
  -8  -8  -3 233.566 36.8160   1
   9  -8   3 533.213 51.7009   1
  -9   8  -3 444.631 48.4263   1
   9   8   3 489.011 51.1902   1
  -9  -8  -3 465.852 50.4512   1
  10  -8   3 96.3198 32.2560   1
 -10   8  -3 93.4158 30.9753   1
 -10  -8  -3 152.350 34.1425   1
  10   8   3 91.2674 34.0764   1
 -11  -8  -3 59.1045 27.4273   1
  11   8   3 26.9221 23.9881   1
  12   8   3 637.820 60.8167   1
 -12  -8  -3 677.964 61.2687   1
 -12   8  -3 692.383 60.9825   1
  13   8   3 3680.71 193.548   1
  13  -8   3 3419.68 190.074   1
 -13  -8  -3 3631.89 191.687   1
 -13   8  -3 3673.59 191.877   1
  14  -8   3 48.0756 29.9147   1
 -14   8  -3 6.87217 28.6606   1
 -14  -8  -3 6.84769 27.6811   1
  14   8   3 50.8244 29.3477   1
  15   8   3 39.3028 24.8604   1
 -15  -8  -3-6.65016 19.3030   1
 -15   8  -3 6.95759 31.9252   1
  15  -8   3 13.9880 30.4457   1
  16   8   3 335.731 48.6084   1
 -16  -8  -3 192.209 41.9629   1
 -16   8  -3 253.418 45.7148   1
  16  -8   3 334.315 47.8620   1
  17   8   3 224.474 37.7123   1
 -17  -8  -3 283.134 41.6631   1
  17  -8   3 195.009 42.7722   1
  18   8   3-28.5640 28.8504   1
 -18  -8  -3 6.97401 27.7182   1
 -18   8  -3-42.7805 31.0414   1
  18  -8   3 7.24783 25.7665   1
  19   8   3 115.119 37.5001   1
 -19  -8  -3 70.3787 35.6099   1
 -19   8  -3 92.6300 35.2978   1
  19  -8   3 115.877 36.6308   1
  20   8   3 7.04450 30.2335   1
 -20  -8  -3-6.90277 32.0640   1
 -20   8  -3-7.08679 32.9188   1
  20  -8   3 28.8142 30.9161   1
  21   8   3 27.8613 31.1707   1
 -21  -8  -3-6.74580 28.1369   1
 -21   8  -3 42.0190 26.4249   1
  21  -8   3 42.4534 26.6975   1
  22   8   3 33.8596 28.3095   1
 -22  -8  -3 65.7981 30.6455   1
 -22   8  -3 75.8666 35.0946   1
  22  -8   3 41.5744 33.7936   1
 -23   8  -3-6.77079 32.2096   1
 -25  -9   3 6.68950 30.3133   1
  25   9  -3 27.3083 29.7233   1
 -24  -9   3 13.5834 36.2124   1
  24   9  -3 20.9500 31.6449   1
 -23  -9   3-27.4647 32.6777   1
  23   9  -3-20.9178 30.7840   1
 -22  -9   3 7.07311 30.7881   1
  22   9  -3-21.0691 28.8220   1
 -21  -9   3 13.8217 26.0609   1
  21   9  -3 23.1909 28.0491   1
 -20   9   3-7.20072 29.0875   1
  20  -9  -3-14.8674 26.9671   1
  19  -9  -3 29.1463 28.5673   1
 -19   9   3 70.6265 29.0826   1
  19   9  -3 14.6104 32.3250   1
 -19  -9   3 119.692 39.3058   1
  18  -9  -3 28.5540 26.4936   1
 -18   9   3 62.0801 30.9216   1
  18   9  -3 21.8560 27.0350   1
 -18  -9   3 98.7596 33.2348   1
  17  -9  -3 131.648 33.9279   1
 -17   9   3 67.1810 29.4828   1
  17   9  -3 107.614 35.8782   1
 -17  -9   3 56.0051 31.1200   1
 -16  -9   3 840.234 69.6499   1
  16   9  -3 742.643 67.1082   1
  15   9  -3-27.4014 23.3108   1
 -15   9   3 25.2515 25.0851   1
  15  -9  -3-12.9079 26.0694   1
 -15  -9   3-6.66794 24.6664   1
  14   9  -3 885.223 72.3543   1
 -14   9   3 870.285 69.8571   1
  14  -9  -3 857.760 70.4974   1
 -14  -9   3 967.850 74.9756   1
  13   9  -3 821.972 69.3485   1
 -13   9   3 879.100 68.2762   1
  13  -9  -3 803.681 67.5614   1
 -13  -9   3 850.436 68.9222   1
 -12   9   3 550.399 51.0177   1
  12  -9  -3 454.853 48.0996   1
  11   9  -3 108.047 28.8042   1
  11  -9  -3 131.395 31.0887   1
 -11  -9   3 100.878 30.3549   1
 -11   9   3 107.787 29.4738   1
  10   9  -3 4575.24 218.963   1
 -10  -9   3 4131.84 215.696   1
  10  -9  -3 4012.77 212.096   1
 -10   9   3 4470.45 214.050   1
  -9  -9   3 1591.44 101.284   1
   9   9  -3 1783.28 107.910   1
  -8   9   3 187.231 29.9120   1
   8   9  -3 153.126 28.1809   1
  -8  -9   3 130.046 30.1667   1
   8  -9  -3 177.445 30.3338   1
  -7   9   3 636.730 50.6965   1
   7   9  -3 530.216 51.0451   1
  -7  -9   3 498.556 51.5860   1
   7  -9  -3 600.663 49.4688   1
  -6   9   3 5259.44 249.786   1
   6   9  -3 5265.87 254.083   1
  -6  -9   3 4920.78 253.427   1
   6  -9  -3 5551.39 252.274   1
  -5   9   3 6848.60 326.907   1
   5   9  -3 7001.58 333.589   1
  -5  -9   3 6980.95 333.003   1
   5  -9  -3 7746.59 331.605   1
   4   9  -3 1191.38 75.8947   1
  -4   9   3 1087.00 70.5688   1
  -4  -9   3 971.853 73.2951   1
   4  -9  -3 979.482 69.2798   1
   3   9  -3 291.010 38.6526   1
  -3   9   3 410.154 40.1248   1
   3  -9  -3 456.665 41.5012   1
  -3  -9   3 387.259 42.5755   1
  -2   9   3 2331.54 126.675   1
   2   9  -3 2199.47 130.134   1
   2  -9  -3 2530.14 129.102   1
  -2  -9   3 2407.52 132.066   1
   1   9  -3 10.3417 23.4282   1
  -1   9   3 14.2731 19.8297   1
   1  -9  -3 4.75248 16.8932   1
  -1  -9   3 5.22168 21.0933   1
   0   9  -3-5.13243 22.3407   1
   0   9   3-4.96290 17.2680   1
   0  -9  -3 4.94728 16.0521   1
   0  -9   3-26.6677 23.2160   1
  -1   9  -3 5.23590 20.4547   1
   1   9   3-10.1596 19.8449   1
  -1  -9  -3 30.6326 21.2761   1
   1  -9   3-10.7490 24.0343   1
  -2   9  -3 107.570 30.5620   1
   2  -9   3 21.9999 21.9768   1
   3   9   3 4718.47 221.071   1
  -3  -9  -3 4488.72 218.663   1
  -3   9  -3 4434.33 219.053   1
   3  -9   3 4096.07 218.072   1
   4   9   3 16777.4 701.386   1
   4  -9   3 14532.6 696.339   1
  -4  -9  -3 15457.5 696.274   1
  -4   9  -3 16776.4 700.723   1
   5  -9   3 1806.40 102.361   1
  -5   9  -3 1767.86 101.191   1
  -5  -9  -3 1553.93 98.5892   1
   6  -9   3 4026.36 198.593   1
  -6   9  -3 4001.08 198.540   1
   6   9   3 3744.84 197.488   1
  -6  -9  -3 3648.88 195.089   1
   7  -9   3 12.1852 19.3371   1
  -7   9  -3 64.3689 22.5241   1
   7   9   3 36.8269 23.1960   1
  -7  -9  -3 48.6232 23.8020   1
   8  -9   3 186.364 34.2001   1
  -8   9  -3 160.282 31.5712   1
   8   9   3 126.888 34.2962   1
  -8  -9  -3 62.2273 30.8120   1
   9  -9   3 25.0632 23.1772   1
  -9   9  -3 6.15726 23.2095   1
  -9  -9  -3-6.35933 25.6855   1
   9   9   3-25.6348 29.0334   1
 -10  -9  -3 242.705 38.7781   1
  10   9   3 306.049 43.5915   1
 -11   9  -3 12.9429 26.1434   1
 -11  -9  -3 46.6853 27.7978   1
  11   9   3-20.5983 23.3681   1
  12  -9   3 109.553 31.8017   1
  12   9   3 160.528 35.4254   1
 -12  -9  -3 88.5529 30.4622   1
  13  -9   3 49.0509 26.5635   1
 -13   9  -3 81.3870 27.9743   1
  13   9   3 93.0734 31.7176   1
 -13  -9  -3 48.3551 28.4872   1
  14  -9   3 142.394 36.5751   1
 -14   9  -3 96.6412 32.5384   1
  14   9   3 144.119 35.1135   1
 -14  -9  -3 145.838 35.6966   1
  15  -9   3 28.7978 25.1366   1
 -15   9  -3 76.9365 29.6609   1
 -15  -9  -3 89.6534 27.4836   1
  15   9   3 7.48394 23.1308   1
  16   9   3 154.379 41.5016   1
 -16  -9  -3 131.097 36.8382   1
 -16   9  -3 134.099 33.6185   1
  16  -9   3 108.636 31.1082   1
  17   9   3-7.14252 26.4201   1
 -17  -9  -3 7.11816 27.3239   1
 -17   9  -3 7.09587 30.8854   1
  17  -9   3-14.5021 31.1193   1
  18   9   3 21.0467 30.9743   1
 -18  -9  -3-13.9465 31.2006   1
 -18   9  -3 14.2057 28.2412   1
  18  -9   3 65.3268 29.8045   1
 -19   9  -3 14.1562 30.3830   1
  19  -9   3 14.4673 30.6038   1
 -20  -9  -3-13.7519 28.2169   1
  20   9   3 7.02930 27.4607   1
  21   9   3-20.4793 32.4888   1
 -21  -9  -3 6.69102 28.7336   1
 -21   9  -3 97.1309 36.6545   1
  21  -9   3 21.2655 30.0009   1
 -22   9  -3 20.4391 30.0720   1
  22  -9   3 13.9803 27.7836   1
 -24 -10   3 6.61321 29.9612   1
  24  10  -3-20.2144 30.9159   1
 -22 -10   3 62.6689 36.7895   1
  22  10  -3-14.5289 34.5731   1
 -21 -10   3-6.76162 29.8379   1
  21  10  -3-7.64053 31.8416   1
  20  10  -3 36.3139 30.2861   1
 -20  10   3 35.8833 29.4711   1
 -20 -10   3 7.01769 31.8114   1
 -18  10   3 62.8847 28.3074   1
  18 -10  -3 56.7375 29.6372   1
 -18 -10   3 42.3035 27.1541   1
  17  10  -3-14.4090 30.0282   1
 -17  10   3 27.0436 28.6035   1
  17 -10  -3 49.2038 29.7378   1
 -17 -10   3-14.0025 30.0523   1
  16  10  -3 35.1776 29.7624   1
 -16  10   3 32.9170 31.3193   1
 -16 -10   3-13.7585 28.2326   1
  16 -10  -3-20.8091 32.6123   1
 -15 -10   3 54.8379 29.2308   1
  15  10  -3 124.327 32.6829   1
  14  10  -3 711.905 62.5257   1
 -14  10   3 527.753 54.3008   1
  14 -10  -3 525.833 54.5954   1
 -14 -10   3 632.703 61.1053   1
  13  10  -3 68.0035 30.6072   1
  13 -10  -3 64.0108 28.8339   1
 -13  10   3 89.0406 30.1010   1
 -13 -10   3 114.485 36.7225   1
  12 -10  -3 852.570 66.4758   1
 -12  10   3 779.252 63.8428   1
 -12 -10   3 660.093 64.1045   1
  12  10  -3 795.822 67.5517   1
  11 -10  -3 154.447 33.3345   1
 -11 -10   3 66.0855 28.2310   1
 -11  10   3 66.4480 29.0052   1
  11  10  -3 97.7529 28.6384   1
  10 -10  -3 1584.21 97.6219   1
 -10  10   3 1429.77 93.5721   1
  -9 -10   3 1822.63 110.975   1
   9 -10  -3 1871.45 109.192   1
   9  10  -3 1623.24 108.766   1
  -9  10   3 1774.27 106.581   1
  -8 -10   3 1199.97 85.5691   1
   8  10  -3 1263.09 85.9874   1
  -8  10   3 1106.13 79.1892   1
   8 -10  -3 1317.24 83.0330   1
  -7  10   3 2799.74 152.465   1
   7  10  -3 3049.18 157.785   1
   7 -10  -3 3139.51 154.326   1
   6  10  -3 5514.27 255.708   1
  -6 -10   3 4899.78 253.006   1
   5  10  -3 1577.75 95.9824   1
  -5 -10   3 1325.70 92.7936   1
   4  10  -3 3561.92 183.507   1
  -4 -10   3 3571.20 183.224   1
   3  10  -3 17733.1 802.478   1
  -3 -10   3 18961.1 804.436   1
   2  10  -3 12906.0 536.758   1
  -2 -10   3 10926.0 536.332   1
  -1  10   3 4039.94 194.818   1
   1  10  -3 3726.03 194.355   1
  -1 -10   3 3807.01 195.834   1
   0  10  -3 1134.84 76.3122   1
   0  10   3 1118.64 76.6736   1
   0 -10  -3 1093.37 76.6094   1
   0 -10   3 1022.77 76.2344   1
  -1  10  -3 67.0668 26.3071   1
   1  10   3-5.49840 21.5188   1
  -1 -10  -3 44.2094 21.9955   1
   1 -10   3 22.9169 24.6222   1
  -2  10  -3 8120.20 379.414   1
   2  10   3 8444.14 379.331   1
  -2 -10  -3 7960.44 376.996   1
   2 -10   3 8347.16 380.991   1
   3  10   3 942.904 73.3270   1
  -3 -10  -3 1045.41 74.7960   1
  -3  10  -3 959.185 72.0585   1
   3 -10   3 1151.84 76.0675   1
   4  10   3 1458.10 95.5933   1
  -4 -10  -3 1315.99 91.0814   1
  -4  10  -3 1353.72 92.9602   1
   4 -10   3 1560.37 96.4353   1
   5  10   3 1865.01 114.337   1
  -5 -10  -3 1785.73 111.384   1
  -5  10  -3 1991.78 114.699   1
   5 -10   3 1833.16 112.686   1
   6 -10   3 1128.50 79.1268   1
   6  10   3 1145.55 80.4878   1
  -6 -10  -3 963.616 78.4919   1
   7 -10   3 1941.30 113.962   1
  -7  10  -3 1709.03 110.088   1
   7  10   3 1716.28 109.473   1
  -7 -10  -3 1828.56 110.654   1
  -8  10  -3-6.41516 20.8389   1
   8 -10   3 58.2616 23.9686   1
   9  10   3 787.124 68.3183   1
  -9 -10  -3 861.022 70.1366   1
  10 -10   3 53.7769 28.9271   1
 -10  10  -3 57.4039 29.7026   1
  10  10   3 40.3812 26.8253   1
 -10 -10  -3 52.8975 24.5501   1
  11 -10   3 492.425 54.7085   1
 -11 -10  -3 620.684 59.3357   1
  11  10   3 575.093 58.1999   1
  12 -10   3 13.6224 27.5106   1
 -12  10  -3 26.7723 29.1322   1
  12  10   3-35.5842 29.6579   1
 -12 -10  -3-13.8262 30.0898   1
  13 -10   3 62.3965 31.9631   1
 -13  10  -3 108.537 37.6084   1
  13  10   3 64.6262 31.8408   1
 -13 -10  -3 69.7896 29.2523   1
  14  10   3 58.1612 32.5879   1
 -14 -10  -3 49.1995 28.0162   1
  15 -10   3-21.4933 30.7475   1
 -15  10  -3 6.94791 28.9539   1
  15  10   3-14.5346 31.6316   1
 -15 -10  -3 28.1013 31.8269   1
 -16  10  -3 13.9826 23.7929   1
  16 -10   3 7.22612 23.4476   1
 -17 -10  -3 13.9682 27.2877   1
  17  10   3 7.54813 29.4908   1
  18  10   3 34.7978 27.6709   1
 -18 -10  -3 7.01110 30.5328   1
 -18  10  -3-7.00009 31.3194   1
  18 -10   3 65.1957 34.4738   1
  19  10   3 6.90306 29.2009   1
 -19 -10  -3 6.79734 29.5873   1
 -19  10  -3 27.9183 34.7126   1
  19 -10   3-14.4047 30.0155   1
 -20  10  -3 13.8181 33.2511   1
 -21 -10  -3 33.1008 30.4057   1
  21  10   3 33.8142 30.6697   1
 -23 -11   3-26.9730 31.3303   1
  23  11  -3-6.76439 30.2574   1
 -22 -11   3 25.8474 29.2779   1
  22  11  -3-7.63596 31.3388   1
  21  11  -3 7.23086 30.1462   1
 -21 -11   3 34.1116 31.3136   1
  20  11  -3-7.21399 31.8339   1
 -20 -11   3-6.93513 31.8199   1
  19  11  -3 94.0699 37.5829   1
 -19 -11   3 49.2067 35.0621   1
 -19  11   3 50.1721 32.9929   1
  17  11  -3 92.7964 31.9834   1
 -17 -11   3 6.95973 29.5071   1
 -17  11   3 64.2718 30.2735   1
  17 -11  -3 28.9356 26.8327   1
  16  11  -3 35.2802 23.5822   1
 -16 -11   3 82.4147 25.5201   1
 -16  11   3 84.9085 35.2733   1
  16 -11  -3 28.4745 30.2093   1
  15  11  -3 41.9139 30.0180   1
 -15 -11   3 27.8109 28.1224   1
 -15  11   3 20.6161 25.9473   1
  15 -11  -3 55.5465 30.2586   1
  14  11  -3 21.2164 27.6301   1
  14 -11  -3-13.5108 27.2876   1
 -14 -11   3 6.85958 25.8593   1
 -14  11   3 20.1637 29.2568   1
  13 -11  -3 844.636 72.4623   1
 -13 -11   3 1054.79 78.5222   1
  13  11  -3 940.789 76.7743   1
 -13  11   3 1078.57 79.5552   1
 -12 -11   3 95.1882 32.1033   1
  12  11  -3 82.7389 30.1578   1
  12 -11  -3 58.3207 29.5072   1
 -12  11   3 51.4017 25.2763   1
 -11 -11   3 1536.41 100.682   1
  11  11  -3 1595.28 101.086   1
 -11  11   3 1348.80 94.4363   1
  11 -11  -3 1485.40 98.2725   1
 -10  11   3 54.9127 24.2902   1
  10  11  -3 62.8526 31.6742   1
 -10 -11   3-12.7380 26.1799   1
  10 -11  -3 44.2195 26.7637   1
  -9 -11   3 1721.09 104.593   1
   9  11  -3 1511.43 102.719   1
  -9  11   3 1510.47 97.2656   1
   9 -11  -3 1366.68 94.9669   1
  -8  11   3 2336.10 137.747   1
   8 -11  -3 2699.23 142.025   1
  -7  11   3 3958.27 197.881   1
   7  11  -3 3775.85 199.233   1
  -7 -11   3 3824.50 200.959   1
   7 -11  -3 3980.98 198.778   1
  -6  11   3 2363.72 130.952   1
   6  11  -3 2437.82 134.846   1
  -6 -11   3 2244.66 133.502   1
   6 -11  -3 2253.37 129.705   1
  -5  11   3 2001.91 116.172   1
   5  11  -3 1896.92 119.010   1
   5 -11  -3 2114.99 117.976   1
  -5 -11   3 2029.73 120.885   1
  -4  11   3 3807.62 193.534   1
   4  11  -3 4010.37 198.688   1
  -4 -11   3 3711.68 194.897   1
   4 -11  -3 3784.85 194.914   1
  -3  11   3 1414.98 94.7829   1
   3  11  -3 1530.49 99.2655   1
   3 -11  -3 1702.80 99.6080   1
  -3 -11   3 1706.97 102.440   1
   2  11  -3 11623.9 555.747   1
  -2  11   3 12967.3 556.975   1
  -2 -11   3 12301.7 558.262   1
   2 -11  -3 12847.6 557.757   1
   1  11  -3 408.026 46.3964   1
  -1  11   3 414.396 45.8715   1
   1 -11  -3 302.641 40.7801   1
  -1 -11   3 361.309 45.0845   1
   0  11  -3 94.3517 29.7656   1
   0  11   3 92.9684 30.2279   1
   0 -11  -3 17.4324 24.7334   1
   0 -11   3 71.4541 29.1074   1
  -1  11  -3 151.833 30.3227   1
   1  11   3 176.493 31.7084   1
   1 -11   3 122.169 32.5755   1
  -2  11  -3 3386.14 180.646   1
   2  11   3 3365.69 180.650   1
  -2 -11  -3 3665.03 182.809   1
   2 -11   3 3503.36 182.323   1
   3  11   3 2017.60 122.868   1
  -3 -11  -3 2051.42 122.951   1
  -3  11  -3 2228.66 124.590   1
   3 -11   3 2188.47 125.556   1
   4  11   3 3694.29 204.169   1
  -4 -11  -3 4030.90 203.637   1
  -4  11  -3 4069.96 206.136   1
   4 -11   3 4216.50 207.151   1
   5  11   3 2310.34 135.248   1
  -5 -11  -3 2294.45 134.756   1
  -5  11  -3 2390.69 135.146   1
   5 -11   3 2385.38 137.225   1
   6  11   3 7788.88 364.137   1
  -6 -11  -3 7411.50 364.029   1
  -6  11  -3 7759.39 364.070   1
   6 -11   3 8002.27 365.685   1
   7  11   3 33.2083 29.3276   1
  -7 -11  -3 19.8102 26.6939   1
   8 -11   3 443.026 49.1943   1
  -8  11  -3 362.228 45.3925   1
   8  11   3 356.459 46.2361   1
  -8 -11  -3 372.136 49.1778   1
   9 -11   3-20.2905 28.1858   1
  -9  11  -3 6.69212 24.7545   1
  -9 -11  -3 6.72896 26.7369   1
   9  11   3-6.83711 27.1666   1
  10 -11   3 27.5686 29.1762   1
  10  11   3 34.2117 25.3359   1
 -10 -11  -3 20.4320 26.1689   1
  11 -11   3 146.244 36.1059   1
 -11  11  -3 109.093 34.3134   1
  11  11   3 126.364 36.0332   1
 -11 -11  -3 121.255 34.2611   1
  12 -11   3 7.06015 24.0230   1
 -12  11  -3 6.75719 24.5097   1
  12  11   3 21.3539 30.9818   1
 -12 -11  -3-20.7934 26.1269   1
  13 -11   3 330.023 47.0876   1
 -13  11  -3 250.127 43.1286   1
  13  11   3 208.953 40.4279   1
 -13 -11  -3 217.937 38.1698   1
  14 -11   3 200.221 39.6252   1
 -14  11  -3 109.359 35.9188   1
  14  11   3 116.465 34.7484   1
 -14 -11  -3 155.048 36.6507   1
 -15  11  -3 48.4142 29.7442   1
  15 -11   3 42.7095 27.8735   1
 -16  11  -3 27.9202 29.9565   1
 -16 -11  -3-6.95747 30.2832   1
  16  11   3-36.3653 31.2140   1
  17  11   3 184.865 38.4592   1
 -17 -11  -3 139.823 31.2416   1
 -17  11  -3 187.880 39.3223   1
  17 -11   3 120.337 32.7296   1
  18  11   3-28.8459 37.7250   1
 -18 -11  -3 6.90972 31.3039   1
 -18  11  -3-13.8368 29.2653   1
  18 -11   3 14.0976 29.8168   1
  19  11   3 26.8700 24.3877   1
 -19 -11  -3 13.5572 25.5728   1
 -19  11  -3 34.2903 31.8728   1
  19 -11   3 27.9429 30.8429   1
  20  11   3 53.4222 29.5202   1
  20 -11   3 27.5847 32.4700   1
 -20 -11  -3 52.4330 28.1847   1
 -20  11  -3 27.0741 31.8708   1
 -22 -12   3 45.3786 33.9236   1
  22  12  -3-7.17983 34.9509   1
 -21 -12   3-40.5217 34.3094   1
  21  12  -3-6.98838 31.6752   1
 -20 -12   3-34.3050 35.5455   1
  20  12  -3 21.4102 31.0648   1
 -19 -12   3 27.7586 27.1142   1
  19  12  -3-7.12747 27.8478   1
 -18 -12   3-27.9478 29.5568   1
 -18  12   3-14.7231 31.1412   1
  18  12  -3 14.3971 24.4964   1
 -17 -12   3 69.4569 34.1282   1
  17  12  -3 162.103 40.2103   1
 -16 -12   3 584.281 54.8715   1
  16 -12  -3 543.966 57.6798   1
 -15 -12   3-7.00488 32.5378   1
  15  12  -3 7.04581 27.9954   1
  15 -12  -3-7.09543 28.1926   1
 -15  12   3 14.1928 30.0174   1
 -14 -12   3 1184.57 84.9426   1
  14 -12  -3 948.285 78.9737   1
  14  12  -3 1160.82 83.4428   1
 -14  12   3 899.325 76.5151   1
 -13 -12   3 168.059 38.3930   1
  13 -12  -3 312.843 45.9967   1
  13  12  -3 273.444 44.6644   1
 -13  12   3 243.538 42.0495   1
  12 -12  -3 20.6449 27.9668   1
  12  12  -3 125.892 38.4300   1
 -12 -12   3 82.8293 33.7317   1
 -11 -12   3 1690.26 111.716   1
  11  12  -3 1758.09 111.928   1
 -11  12   3 1923.75 114.816   1
  11 -12  -3 1780.68 112.885   1
 -10  12   3 140.020 32.8567   1
  10  12  -3 128.903 35.3481   1
 -10 -12   3 202.453 37.4722   1
  10 -12  -3 103.441 30.2466   1
  -9  12   3 105.587 29.5463   1
   9  12  -3 69.1571 25.9758   1
  -9 -12   3 148.220 29.6695   1
   9 -12  -3 107.936 31.5627   1
  -8  12   3 66.8762 26.9581   1
   8  12  -3 52.9637 27.7166   1
  -8 -12   3 79.2988 30.4346   1
   8 -12  -3 56.2360 26.1738   1
  -7  12   3 1280.17 88.4989   1
   7  12  -3 1240.53 90.7930   1
  -7 -12   3 1550.38 97.7482   1
   7 -12  -3 1388.91 91.4659   1
  -6  12   3 281.806 41.4204   1
   6  12  -3 338.974 47.0977   1
  -6 -12   3 353.157 46.7593   1
   6 -12  -3 325.193 43.1587   1
  -5  12   3 6250.55 293.285   1
   5 -12  -3 5976.92 292.688   1
  -4  12   3 1723.84 105.225   1
   4 -12  -3 1638.62 103.469   1
  -3  12   3 975.917 73.1599   1
   3  12  -3 991.045 74.7872   1
  -3 -12   3 984.571 74.0528   1
   3 -12  -3 980.296 73.5630   1
  -2  12   3 1614.22 100.479   1
   2  12  -3 1430.29 97.3938   1
   2 -12  -3 1597.15 100.628   1
  -2 -12   3 1594.43 100.772   1
  -1  12   3 7966.51 369.457   1
   1  12  -3 7899.45 369.979   1
   1 -12  -3 7994.87 371.072   1
  -1 -12   3 7772.34 370.706   1
   0  12  -3 323.603 41.1074   1
   0  12   3 369.896 44.5254   1
   0 -12  -3 413.722 46.1378   1
   0 -12   3 334.779 41.3911   1
  -1  12  -3 2315.44 136.609   1
   1  12   3 2547.12 138.810   1
  -1 -12  -3 2439.58 137.671   1
   1 -12   3 2400.08 137.669   1
  -2  12  -3 557.469 54.9627   1
   2 -12   3 699.181 59.6274   1
   2  12   3 602.663 56.5594   1
  -2 -12  -3 698.855 59.6511   1
   3  12   3 4766.34 239.003   1
   5  12   3 1911.43 118.577   1
  -5 -12  -3 1896.31 117.465   1
  -5  12  -3 1952.14 119.042   1
   5 -12   3 1920.25 118.303   1
   6  12   3 206.071 34.6269   1
  -6 -12  -3 229.171 36.4150   1
  -6  12  -3 197.809 38.4505   1
   6 -12   3 238.965 39.7395   1
   7  12   3 301.461 39.6659   1
   7 -12   3 266.904 37.7125   1
  -7 -12  -3 257.370 37.6761   1
  -7  12  -3 212.580 34.4125   1
   8 -12   3 34.3376 28.2399   1
   8  12   3 27.5208 25.9976   1
  -8 -12  -3 40.9588 24.3277   1
  -8  12  -3 74.3773 28.6582   1
   9  12   3 1039.24 82.1240   1
   9 -12   3 1112.87 81.4789   1
  -9  12  -3 1015.39 79.4594   1
  -9 -12  -3 1069.36 82.5632   1
 -10  12  -3 228.239 42.0348   1
  10 -12   3 200.876 40.2557   1
  11 -12   3-28.2481 29.8720   1
 -11  12  -3-6.99105 31.2629   1
  11  12   3-7.01324 28.7799   1
 -11 -12  -3 34.4370 29.5587   1
  12 -12   3 7.13418 28.3466   1
 -12  12  -3 7.07500 31.2193   1
  12  12   3-49.5907 31.6804   1
 -12 -12  -3 27.7098 29.7306   1
  13 -12   3 366.723 50.2538   1
 -13  12  -3 342.148 50.9196   1
  13  12   3 464.068 53.0381   1
 -13 -12  -3 309.914 45.7544   1
 -14  12  -3 21.1769 30.8111   1
  14 -12   3 93.6838 36.2923   1
  15  12   3 87.2037 34.6954   1
 -15 -12  -3 55.8855 30.5498   1
  16 -12   3 50.5885 33.6184   1
 -16  12  -3 55.3374 35.8812   1
  16  12   3 14.3204 25.5113   1
 -16 -12  -3 62.2738 28.4526   1
  17 -12   3-7.21389 30.9633   1
 -17  12  -3-13.7203 34.1207   1
 -17 -12  -3-26.7440 32.5396   1
  17  12   3 7.40986 32.7001   1
  18 -12   3 28.6351 31.5909   1
  18  12   3 14.7957 25.1743   1
 -18 -12  -3-6.61279 20.9132   1
 -18  12  -3 13.6146 32.7584   1
  19 -12   3 7.09754 25.7531   1
 -19 -12  -3 46.8688 32.2260   1
  19  12   3-6.71846 29.6540   1
 -19  12  -3 20.0754 27.0372   1
 -21 -13   3 13.1764 29.8516   1
  20  13  -3-27.8894 29.9247   1
 -20 -13   3 13.5063 30.5952   1
 -19 -13   3 47.9583 33.0287   1
  17  13  -3 112.973 34.3111   1
 -17 -13   3 115.238 32.9672   1
 -16 -13   3 473.450 53.7713   1
  16 -13  -3 490.578 55.1748   1
  16  13  -3 398.679 51.7982   1
 -16  13   3 406.061 51.3501   1
 -15 -13   3 363.349 47.4203   1
  15 -13  -3 420.857 51.1832   1
  15  13  -3 489.646 51.2640   1
 -15  13   3 357.947 49.5335   1
 -14 -13   3 98.0376 32.4445   1
  14 -13  -3 161.289 37.1225   1
  14  13  -3 99.2133 35.9024   1
 -14  13   3 77.9339 35.1500   1
 -13 -13   3 204.889 42.4501   1
  13 -13  -3 301.829 47.3456   1
  13  13  -3 170.525 40.1111   1
 -13  13   3 265.583 45.2568   1
 -12 -13   3 27.9150 27.7313   1
  12  13  -3 7.07139 28.0993   1
 -12  13   3-6.87662 26.8663   1
  12 -13  -3 6.93551 27.5595   1
 -11  13   3 20.1001 29.1901   1
  11 -13  -3 41.0302 29.7917   1
 -10  13   3 295.876 42.7580   1
  10  13  -3 313.260 47.7001   1
 -10 -13   3 268.762 43.1677   1
  10 -13  -3 362.706 45.4623   1
   9  13  -3 56.5659 24.4021   1
  -9 -13   3 144.653 30.6677   1
  -8  13   3 349.893 47.7075   1
   8  13  -3 449.113 51.0904   1
   8 -13  -3 326.792 46.0020   1
  -7  13   3 2511.35 144.192   1
   7  13  -3 2541.75 146.898   1
   7 -13  -3 2613.77 145.191   1
  -7 -13   3 2588.59 147.576   1
  -6  13   3 6284.48 300.563   1
   6  13  -3 6244.60 301.871   1
   6 -13  -3 6177.48 300.549   1
  -6 -13   3 6175.80 302.265   1
  -5  13   3 796.394 64.0169   1
   5  13  -3 872.090 67.0293   1
   5 -13  -3 665.962 61.7293   1
  -5 -13   3 621.983 59.8070   1
  -4  13   3 142.570 33.6803   1
   4  13  -3 178.085 35.4377   1
  -4 -13   3 126.134 34.3350   1
   4 -13  -3 176.688 35.4663   1
   3  13  -3 129.746 33.1480   1
  -3  13   3 148.839 32.6794   1
   3 -13  -3 182.060 33.0681   1
  -3 -13   3 103.246 32.6440   1
   2  13  -3 5335.33 262.564   1
  -2  13   3 4851.18 259.730   1
   2 -13  -3 5809.97 265.426   1
  -2 -13   3 5360.10 263.563   1
   1  13  -3 633.793 58.0376   1
  -1  13   3 577.132 56.2240   1
   1 -13  -3 560.351 55.8406   1
  -1 -13   3 586.281 58.8399   1
   0  13   3 4437.54 227.747   1
   0  13  -3 4538.40 228.437   1
   0 -13   3 4529.39 228.734   1
   0 -13  -3 4520.33 228.963   1
  -1  13  -3 97.7227 29.4031   1
   1 -13   3 91.5276 30.9915   1
  -2  13  -3 122.696 30.8702   1
   2  13   3 150.341 34.6478   1
  -2 -13  -3 97.6564 30.7535   1
   2 -13   3 163.841 33.7457   1
   3  13   3 438.955 50.5603   1
  -3  13  -3 517.415 53.5097   1
  -3 -13  -3 466.630 50.1440   1
   3 -13   3 425.285 51.2504   1
   4  13   3 4370.43 222.369   1
  -4  13  -3 4108.24 216.865   1
  -4 -13  -3 4133.13 216.871   1
   4 -13   3 4427.36 220.445   1
  -5  13  -3 6.63256 25.4600   1
   5  13   3 6.94516 26.1795   1
   5 -13   3-6.78598 25.5795   1
   6  13   3 232.723 40.1569   1
  -6 -13  -3 296.466 42.5398   1
  -6  13  -3 216.855 40.3875   1
   7  13   3 21.0089 20.3280   1
  -7 -13  -3-20.7145 23.5005   1
  -7  13  -3 27.3674 21.6413   1
   7 -13   3 28.1453 23.3974   1
   8  13   3 2135.65 127.198   1
  -8 -13  -3 2315.55 129.125   1
  -8  13  -3 1937.30 122.494   1
   8 -13   3 1876.47 123.524   1
   9  13   3 248.551 41.3399   1
   9 -13   3 227.535 42.6559   1
  -9 -13  -3 187.609 37.5675   1
  -9  13  -3 249.752 41.9734   1
  10 -13   3 249.309 38.7804   1
  10  13   3 303.173 44.7037   1
 -10 -13  -3 259.225 43.2562   1
  11  13   3 563.255 58.5634   1
  11 -13   3 576.398 57.4832   1
 -11  13  -3 626.018 60.1849   1
 -11 -13  -3 543.453 56.4971   1
  12  13   3-7.09694 27.7303   1
 -12 -13  -3-6.93869 27.5755   1
  12 -13   3 42.5698 29.5720   1
 -12  13  -3 35.9909 30.8975   1
  13 -13   3 7.14576 22.6002   1
 -13  13  -3 7.12030 24.2318   1
  13  13   3-7.20518 28.6325   1
 -13 -13  -3 41.9746 33.2818   1
  14  13   3 85.9296 39.0355   1
 -14 -13  -3 83.8604 34.5668   1
  15 -13   3 14.3956 29.9956   1
 -15  13  -3 7.12443 28.7760   1
  15  13   3 7.17005 28.0105   1
 -15 -13  -3-13.8839 30.6324   1
  16 -13   3 21.5295 28.0363   1
 -16  13  -3-7.11940 30.1156   1
  16  13   3-21.2831 24.6827   1
 -16 -13  -3-6.81699 20.9822   1
  17 -13   3 35.6881 29.3176   1
 -17  13  -3-7.09045 34.9086   1
 -17 -13  -3 66.7442 33.5689   1
  17  13   3 21.2378 35.2299   1
  18  13   3 124.824 34.3444   1
  18 -13   3 134.293 38.2391   1
 -18  13  -3 98.3612 34.8025   1
 -18 -13  -3 57.1229 25.1213   1
 -20 -14   3 59.3471 26.3965   1
  20  14  -3 95.0048 30.1157   1
 -18 -14   3 60.4707 30.5994   1
  18  14  -3 89.5861 32.1625   1
 -17 -14   3 6.69516 29.1425   1
  17  14  -3-20.8125 33.0024   1
 -16 -14   3 172.430 38.4105   1
  16  14  -3 159.406 35.8752   1
 -15 -14   3 187.418 36.3022   1
 -15  14   3 277.295 45.1327   1
  15  14  -3 198.142 36.6105   1
  15 -14  -3 193.929 41.0564   1
 -14 -14   3 62.9698 33.3151   1
  14  14  -3 7.06552 31.6300   1
 -13 -14   3 91.9408 31.0489   1
 -13  14   3 91.9136 32.6909   1
  13  14  -3 120.913 33.6832   1
  13 -14  -3 79.3748 27.9941   1
 -12 -14   3 231.509 40.0367   1
 -12  14   3 244.036 44.3661   1
  12  14  -3 183.868 38.3313   1
  12 -14  -3 334.533 47.8218   1
  11  14  -3 480.778 53.7714   1
 -11  14   3 383.899 51.6330   1
 -11 -14   3 463.060 52.6790   1
  11 -14  -3 499.231 55.6584   1
 -10 -14   3 1067.47 81.8154   1
 -10  14   3 1173.07 85.1763   1
  10  14  -3 1191.95 88.1063   1
  10 -14  -3 1112.20 85.6553   1
   9  14  -3 57.8029 35.1611   1
   9 -14  -3-6.82647 27.1240   1
  -9 -14   3-20.8250 30.6309   1
  -9  14   3-13.3811 27.4558   1
   8 -14  -3 26.8778 28.9027   1
  -8  14   3 66.8225 32.9343   1
  -7 -14   3 997.895 79.1103   1
   7 -14  -3 1045.12 80.7360   1
   7  14  -3 1026.55 80.5771   1
  -7  14   3 1215.18 84.1316   1
   6  14  -3 13.7829 24.5077   1
   6 -14  -3 6.74002 22.9510   1
  -6  14   3 39.1833 26.3923   1
  -6 -14   3 27.7095 29.3162   1
  -5  14   3 1573.04 99.7775   1
   5  14  -3 1470.77 98.8169   1
   5 -14  -3 1406.00 97.6612   1
  -5 -14   3 1425.19 97.6556   1
   4  14  -3 319.669 46.8197   1
  -4  14   3 376.341 46.8433   1
   4 -14  -3 354.714 47.1174   1
  -4 -14   3 445.745 50.9469   1
  -3 -14   3 367.311 48.2221   1
   3 -14  -3 338.181 46.1472   1
  -3  14   3 372.739 47.3309   1
   3  14  -3 464.153 50.2210   1
  -2 -14   3 776.008 65.5169   1
   2 -14  -3 640.258 63.3522   1
   2  14  -3 621.109 61.5844   1
  -2  14   3 603.090 60.7889   1
  -1 -14   3 4300.84 231.513   1
   1 -14  -3 4898.46 236.253   1
   1  14  -3 4465.95 233.728   1
  -1  14   3 4846.78 236.904   1
   0  14   3 161.511 38.7152   1
   0 -14   3 203.524 38.7028   1
   0 -14  -3 256.546 39.1414   1
   0  14  -3 171.645 37.0976   1
   1  14   3 40.2374 31.6147   1
   1 -14   3 61.0978 24.2389   1
  -1 -14  -3 6.74671 27.3501   1
  -1  14  -3 99.9944 29.5085   1
   2  14   3 128.318 33.2753   1
  -2  14  -3 161.015 37.4334   1
  -2 -14  -3 195.682 36.0149   1
   2 -14   3 202.178 38.8470   1
  -3 -14  -3 1638.92 106.423   1
  -3  14  -3 1714.14 106.049   1
   3  14   3 1592.77 106.155   1
   3 -14   3 1462.10 102.159   1
   4  14   3-7.33189 29.1336   1
  -4 -14  -3 46.4604 31.9393   1
   4 -14   3 13.9350 24.2420   1
  -4  14  -3-13.1862 20.2939   1
  -5 -14  -3 854.107 72.8019   1
   5 -14   3 899.681 74.6745   1
  -5  14  -3 964.069 74.5434   1
   6 -14   3 118.510 31.3899   1
   6  14   3 146.651 33.0346   1
  -6 -14  -3 175.782 32.0582   1
   7  14   3 476.762 55.5908   1
  -8  14  -3 34.8037 32.0035   1
   8  14   3 21.2692 26.8050   1
  -8 -14  -3 92.0401 31.7288   1
   8 -14   3 49.9009 28.8678   1
  -9  14  -3 950.093 78.8683   1
   9  14   3 984.694 79.6730   1
  -9 -14  -3 842.518 74.1494   1
   9 -14   3 1156.74 84.2031   1
 -10  14  -3 387.353 46.4323   1
  10  14   3 349.656 48.9378   1
  10 -14   3 328.988 45.6155   1
 -10 -14  -3 358.180 49.0384   1
  11 -14   3 72.7240 29.8670   1
 -11  14  -3-7.05883 25.1143   1
 -12  14  -3 92.2748 36.2990   1
  12 -14   3 101.639 37.1153   1
 -12 -14  -3 116.205 37.0251   1
  12  14   3 99.1646 36.2241   1
 -13  14  -3 78.4959 33.0893   1
  13 -14   3 115.189 33.7829   1
 -13 -14  -3 137.910 34.6270   1
  13  14   3 127.356 35.1399   1
  14 -14   3 14.3149 29.8573   1
 -14  14  -3 50.0745 35.2216   1
 -15  14  -3 71.7658 36.6053   1
  15 -14   3 127.743 36.2021   1
 -15 -14  -3 54.7745 29.9999   1
  15  14   3 84.5813 36.6774   1
 -16  14  -3-7.11823 25.9151   1
  16  14   3 90.6235 36.8830   1
  16 -14   3 77.1839 28.4283   1
 -16 -14  -3 74.1322 35.6614   1
  17 -14   3 13.9098 24.7537   1
 -17 -14  -3 39.5362 27.4929   1
 -17  14  -3 48.6010 33.4367   1
  17  14   3 27.2655 23.7529   1
 -19 -15   3 58.7498 26.8792   1
  19  15  -3 47.0262 23.9777   1
 -18 -15   3 6.54859 23.2765   1
  18  15  -3 13.3897 25.7022   1
 -17 -15   3 72.5576 29.1927   1
  17  15  -3 33.8739 27.4554   1
 -16 -15   3-13.5776 31.5340   1
  16  15  -3 13.6442 28.4295   1
 -14  15   3 108.445 36.0745   1
  14  15  -3 42.0164 27.5130   1
 -14 -15   3 76.2784 29.9042   1
 -13  15   3 78.5106 32.3830   1
 -13 -15   3 28.1367 30.2408   1
  13  15  -3 7.07420 29.0844   1
  13 -15  -3 58.6059 31.9353   1
 -12  15   3 289.224 43.3327   1
 -12 -15   3 112.027 34.3531   1
  12  15  -3 282.322 44.2529   1
  12 -15  -3 138.410 40.4313   1
  11 -15  -3 101.073 33.4118   1
 -11  15   3 62.6919 30.6340   1
  11  15  -3 148.261 35.3840   1
 -11 -15   3 112.573 33.7547   1
  10 -15  -3 197.565 38.0206   1
 -10 -15   3 263.530 39.0498   1
 -10  15   3 236.444 40.1273   1
  10  15  -3 170.420 36.4079   1
  -9 -15   3 1600.76 104.156   1
   9 -15  -3 1485.71 102.697   1
   9  15  -3 1673.47 106.538   1
  -9  15   3 1400.33 101.831   1
   8 -15  -3-7.01431 26.4432   1
  -8  15   3 6.90565 26.5112   1
   8  15  -3 14.1528 28.5847   1
  -8 -15   3 28.4080 29.5988   1
   7 -15  -3 210.314 37.2485   1
  -7  15   3 183.435 38.4349   1
   7  15  -3 216.355 40.0801   1
  -7 -15   3 180.387 38.2313   1
  -6  15   3 1062.67 79.7184   1
   6  15  -3 1037.66 78.3225   1
   6 -15  -3 927.823 76.7028   1
  -6 -15   3 1067.54 78.7524   1
   5 -15  -3-13.6417 25.7157   1
  -5  15   3 6.75138 23.9987   1
   5  15  -3-13.9152 25.7409   1
  -5 -15   3-28.2304 25.6039   1
  -4  15   3 659.478 65.1957   1
   4 -15  -3 703.814 63.1442   1
  -3  15   3 75.4836 26.9470   1
   3 -15  -3 54.1973 27.4998   1
  -2  15   3 165.586 37.3507   1
   2  15  -3 258.523 38.7873   1
   2 -15  -3 173.186 39.1428   1
  -2 -15   3 169.168 34.6399   1
   1  15  -3 6.74293 26.8365   1
  -1  15   3 48.5673 29.3888   1
  -1 -15   3 68.3421 33.6605   1
   1 -15  -3 27.7887 27.6467   1
   0  15  -3 579.586 57.6123   1
   0  15   3 513.757 56.1939   1
   0 -15  -3 579.190 56.8820   1
   0 -15   3 605.384 58.8172   1
   1 -15   3 27.8040 29.0604   1
  -1 -15  -3 48.4644 28.9461   1
  -1  15  -3 47.2707 30.2881   1
   1  15   3 103.581 35.8500   1
   2  15   3 930.865 75.1577   1
  -2 -15  -3 908.088 73.8510   1
  -3 -15  -3-7.04452 27.0415   1
   3  15   3 14.3736 33.3831   1
  -4  15  -3 320.483 46.4770   1
   4 -15   3 359.696 48.4040   1
  -5 -15  -3 104.954 32.7551   1
  -5  15  -3 175.974 36.9897   1
   5  15   3 193.744 38.4512   1
   5 -15   3 148.614 35.7920   1
   6  15   3 367.720 48.4651   1
   6 -15   3 360.020 46.7363   1
  -6 -15  -3 434.512 50.1282   1
  -6  15  -3 412.215 48.2862   1
   7 -15   3 42.4468 25.5074   1
  -7  15  -3 159.325 31.6760   1
  -7 -15  -3 113.104 36.5152   1
   8 -15   3 619.769 63.1345   1
   8  15   3 720.364 66.4979   1
  -8  15  -3 668.649 65.0210   1
  -8 -15  -3 662.146 64.3622   1
   9 -15   3 164.222 36.5721   1
   9  15   3 71.4840 33.1447   1
  -9  15  -3 98.4155 32.6057   1
  -9 -15  -3 119.624 36.0517   1
  10  15   3 49.8674 31.4749   1
 -10  15  -3 42.2988 28.5183   1
  10 -15   3 21.6694 28.2619   1
  11  15   3 14.0018 30.1997   1
 -11  15  -3 28.3872 25.9208   1
 -11 -15  -3 76.6559 34.7911   1
  12 -15   3 146.586 38.4825   1
  12  15   3 98.3024 36.5573   1
 -12  15  -3 134.589 40.6192   1
 -12 -15  -3 210.050 40.1201   1
  13 -15   3 29.1256 30.8173   1
  13  15   3 6.94746 31.0852   1
 -13  15  -3 56.2227 34.9668   1
 -13 -15  -3 6.79140 31.5631   1
  14  15   3 98.1447 30.6751   1
 -14 -15  -3 54.4765 24.4043   1
 -15  15  -3-48.6780 34.2347   1
  15 -15   3-7.13210 32.3322   1
 -16  15  -3 20.6887 29.6050   1
  16  15   3 27.3179 28.0348   1
 -16 -15  -3 13.1264 28.1762   1
  16 -15   3 7.04461 26.0675   1
 -17 -16   3-6.46686 28.9266   1
  17  16  -3 39.4910 30.9506   1
 -15 -16   3 47.0621 32.3834   1
  15  16  -3 20.6525 32.0093   1
 -14 -16   3 6.82646 25.7575   1
  14  16  -3 48.2558 27.4149   1
 -12  16   3 35.8589 30.3402   1
  12  16  -3 28.0936 33.0229   1
 -12 -16   3-6.93127 32.5898   1
  12 -16  -3-7.27477 25.3140   1
  11 -16  -3-36.0793 30.9682   1
  11  16  -3 21.0495 28.3397   1
 -11 -16   3 13.9847 28.6940   1
 -11  16   3-7.14716 30.2321   1
  10 -16  -3 79.4878 34.0718   1
  10  16  -3 159.715 38.4250   1
 -10 -16   3 163.844 35.5041   1
 -10  16   3 136.066 36.8333   1
   9 -16  -3 165.983 36.5755   1
  -9  16   3 170.127 35.2078   1
  -8 -16   3 372.210 46.5843   1
   8  16  -3 514.587 53.5111   1
  -7 -16   3 369.129 48.2448   1
   7  16  -3 321.621 47.0684   1
  -6 -16   3 799.714 69.8998   1
   6 -16  -3 961.772 74.0804   1
   6  16  -3 801.799 68.0943   1
  -6  16   3 833.687 71.0246   1
   5 -16  -3 258.393 42.4046   1
  -5 -16   3 148.271 37.9834   1
   5  16  -3 253.409 42.7272   1
  -5  16   3 186.610 42.5804   1
  -4 -16   3 35.2580 27.7074   1
   4 -16  -3 83.4462 32.8271   1
  -4  16   3 125.334 38.2512   1
   4  16  -3 70.6546 28.2304   1
   3 -16  -3 578.437 57.6529   1
  -3 -16   3 472.332 55.1440   1
  -3  16   3 526.862 56.6056   1
   3  16  -3 405.705 52.8616   1
  -2 -16   3 688.692 63.9242   1
   2 -16  -3 856.940 69.4468   1
   2  16  -3 624.358 61.4679   1
  -2  16   3 746.091 66.7103   1
  -1 -16   3 20.7008 22.9851   1
   1  16  -3 47.8514 24.8377   1
   0  16  -3 520.310 53.0038   1
   0 -16   3 429.020 49.5824   1
  -1  16  -3 61.6147 25.4376   1
   1  16   3 35.3548 33.3298   1
  -1 -16  -3 70.2479 33.5031   1
  -2  16  -3-6.84454 25.8001   1
   2 -16   3 7.06197 26.6197   1
   2  16   3-7.11369 28.7323   1
  -2 -16  -3 7.13818 25.3681   1
  -3  16  -3 262.714 43.1245   1
   3 -16   3 204.155 42.0607   1
   3  16   3 175.507 38.4834   1
  -3 -16  -3 185.139 37.8777   1
  -4  16  -3 41.8143 27.3688   1
   4 -16   3 34.9649 27.4618   1
   4  16   3 60.9293 35.0552   1
  -5  16  -3 469.277 53.9772   1
   5 -16   3 483.021 52.9608   1
   5  16   3 460.852 56.2228   1
  -5 -16  -3 588.478 59.8362   1
   6 -16   3-7.07805 26.2090   1
  -6 -16  -3 35.9576 30.4434   1
   6  16   3 42.5523 33.7579   1
  -6  16  -3 48.2193 28.2933   1
  -7  16  -3 419.067 48.6452   1
   7 -16   3 414.020 50.5702   1
  -8 -16  -3 177.791 37.0946   1
   8  16   3 227.878 42.1877   1
  -9  16  -3 55.7482 32.6299   1
   9  16   3 121.004 38.8590   1
  -9 -16  -3 84.0503 35.8050   1
   9 -16   3 142.398 39.2118   1
 -10  16  -3 6.96943 31.9816   1
  10  16   3 21.2036 32.4332   1
  10 -16   3-21.3910 29.2667   1
 -10 -16  -3 48.6777 32.3069   1
 -11  16  -3 237.025 43.8444   1
  11 -16   3 192.276 40.6877   1
 -12 -16  -3 13.4076 24.8074   1
  12  16   3 20.6631 25.9726   1
 -13  16  -3-6.97452 28.1820   1
  13  16   3 20.4539 30.4998   1
  13 -16   3 42.7747 25.8712   1
 -14  16  -3 13.8611 27.0747   1
  14  16   3 13.7005 30.2275   1
 -14 -16  -3-13.2932 30.4948   1
  14 -16   3-21.3872 25.8583   1
 -15  16  -3-13.7068 31.8349   1
 -15 -16  -3 6.52212 22.6918   1
  15  16   3-13.4033 22.2796   1
 -15 -17   3 58.9314 33.3064   1
  15  17  -3 33.5354 30.4464   1
 -13 -17   3 20.4336 30.8688   1
  13  17  -3 20.5500 31.8299   1
 -12 -17   3 20.4429 28.8528   1
  12  17  -3 41.4294 32.8715   1
  10 -17  -3-7.35024 26.1218   1
  10  17  -3 14.1969 24.6958   1
 -10 -17   3-20.4578 24.7346   1
 -10  17   3 14.3674 28.5433   1
   9 -17  -3 21.9442 28.0977   1
   9  17  -3 36.9996 32.2255   1
  -9 -17   3 6.69947 24.3222   1
  -9  17   3 42.7359 31.8683   1
   8 -17  -3 159.126 36.7329   1
   8  17  -3 71.6458 33.6947   1
  -8 -17   3 147.485 40.1392   1
  -8  17   3 127.630 36.3900   1
   7 -17  -3 7.15520 25.9705   1
   7  17  -3-6.96867 33.9252   1
  -7 -17   3 90.4237 34.6057   1
  -7  17   3 7.08270 26.7149   1
   6 -17  -3 42.7826 30.6330   1
  -6 -17   3 76.8507 31.2729   1
   6  17  -3 6.99467 27.8267   1
  -6  17   3 7.04644 30.2729   1
   5 -17  -3 35.4204 28.6670   1
  -5  17   3 49.6537 31.7696   1
   4 -17  -3 215.947 42.5591   1
  -4  17   3 93.0282 36.8696   1
  -3 -17   3 49.2922 29.3939   1
   3 -17  -3 64.8460 35.1034   1
  -3  17   3 7.21245 28.2268   1
   3  17  -3 42.3843 31.2170   1
   2 -17  -3 14.5168 22.9528   1
  -2 -17   3-7.09544 29.1182   1
   2  17  -3 6.98569 28.6678   1
  -2  17   3 7.18689 25.5423   1
  -1 -17   3 6.91081 26.0500   1
   1 -17  -3-14.4476 23.4357   1
  -1  17   3 7.18654 29.4911   1
   1  17  -3-6.92121 26.5680   1
   0 -17  -3 221.855 40.4120   1
   0 -17   3 173.558 34.8023   1
   0  17   3 227.854 43.4072   1
   0  17  -3 192.087 35.1270   1
   1 -17   3-6.94286 31.0514   1
  -1 -17  -3-7.10782 26.7972   1
   1  17   3-21.3405 32.2302   1
   2 -17   3 485.499 55.7703   1
   2  17   3 626.236 63.1462   1
  -2  17  -3 618.988 60.1666   1
  -2 -17  -3 590.626 60.9661   1
   3  17   3-7.47582 31.1577   1
  -3 -17  -3 28.0895 28.8216   1
   4  17   3 112.888 38.7667   1
  -4 -17  -3 61.7448 33.9401   1
   5 -17   3 77.3865 31.2628   1
  -5  17  -3 83.6310 34.4882   1
   5  17   3 100.441 33.5296   1
  -5 -17  -3 92.5363 34.8362   1
  -6  17  -3 165.985 42.0366   1
   6  17   3 261.671 45.0370   1
  -6 -17  -3 215.196 44.7564   1
   6 -17   3 216.423 43.6083   1
  -7  17  -3 96.5444 31.9602   1
   7  17   3 143.212 40.4894   1
  -7 -17  -3 134.107 39.2557   1
   7 -17   3 83.9505 29.0622   1
  -8  17  -3 150.464 41.2142   1
   8  17   3 226.012 43.7217   1
   8 -17   3 170.205 40.4422   1
  -8 -17  -3 267.944 43.3513   1
  -9  17  -3 102.342 35.2027   1
   9 -17   3 77.9617 33.5353   1
 -10 -17  -3 27.3980 28.6478   1
  10  17   3 90.5043 31.2279   1
 -11  17  -3 13.6990 24.8993   1
  11  17   3 47.5850 30.8409   1
 -11 -17  -3 40.5887 32.9613   1
  11 -17   3 62.9621 28.7560   1
 -12  17  -3 27.2700 36.0047   1
  12  17   3-20.2148 22.9274   1
  12 -17   3 27.8704 33.5278   1
 -12 -17  -3-6.55842 20.1851   1
 -13 -17  -3-19.4955 30.5515   1
  13  17   3 19.9426 31.6220   1
 -14  17  -3-6.70737 32.2768   1
 -13 -18   3 13.2417 27.5996   1
  13  18  -3 19.9184 30.0867   1
 -12 -18   3-6.65236 29.3597   1
  12  18  -3-20.2716 30.2225   1
  11  18  -3 161.664 40.7527   1
 -11 -18   3 128.925 37.3361   1
  10  18  -3-6.91187 32.1070   1
 -10 -18   3-6.74004 29.7426   1
   9  18  -3 7.32958 33.2065   1
  -9 -18   3 6.53137 30.3397   1
   8  18  -3 35.4221 35.6092   1
  -8 -18   3 13.7978 32.4376   1
  -8  18   3-7.13175 27.3804   1
   7  18  -3 62.8440 34.4675   1
  -7 -18   3 70.0765 35.3292   1
   6  18  -3 20.7170 30.9228   1
  -6 -18   3 55.0320 33.5140   1
   5  18  -3-13.8163 29.6489   1
  -5  18   3-7.22188 30.0968   1
  -5 -18   3 34.7536 30.2548   1
   5 -18  -3 14.5305 27.8898   1
   4  18  -3-20.9819 28.7010   1
  -4  18   3-7.25034 34.4898   1
   4 -18  -3 36.3994 29.4039   1
  -4 -18   3 14.0306 26.4442   1
   3  18  -3-21.0504 25.9551   1
  -3  18   3 7.26384 30.2705   1
   3 -18  -3 7.27325 26.3813   1
  -3 -18   3 7.02937 23.3681   1
  -2  18   3-7.23358 33.1890   1
   2  18  -3 6.99846 29.1658   1
  -2 -18   3-14.0596 29.2965   1
   2 -18  -3-14.5109 30.2368   1
  -1 -18   3 56.0494 33.7950   1
   0  18  -3-27.4364 28.1507   1
   0 -18   3 6.88627 26.4373   1
  -1  18  -3 143.462 36.3213   1
   1  18   3 71.5933 33.5183   1
  -1 -18  -3 85.7718 32.6512   1
   1 -18   3 96.8346 33.1687   1
   2 -18   3-6.91176 29.6632   1
   2  18   3 14.6845 27.6762   1
  -2 -18  -3-14.3880 27.1173   1
  -2  18  -3 6.86758 31.5086   1
   3 -18   3-27.9945 31.7061   1
   3  18   3-22.7524 34.3586   1
  -3 -18  -3 6.86295 27.7198   1
  -3  18  -3 27.3754 29.7886   1
   4 -18   3 7.03396 27.9499   1
   4  18   3-14.7256 36.6186   1
  -4 -18  -3 20.7618 30.5394   1
  -4  18  -3 13.6677 31.3554   1
   5 -18   3 35.0954 29.2730   1
  -5  18  -3 27.4400 34.1361   1
   5  18   3 35.5079 27.2843   1
  -5 -18  -3 14.1480 26.6896   1
  -6  18  -3-27.5442 23.9580   1
   6  18   3-21.2025 29.4531   1
   6 -18   3 20.9817 25.8714   1
  -6 -18  -3 7.00799 26.9020   1
  -7 -18  -3 20.9622 29.6168   1
   7  18   3 70.6832 37.0238   1
  -8  18  -3 40.8066 35.2361   1
   8  18   3 20.8322 23.0880   1
  -8 -18  -3-6.91748 23.5407   1
   8 -18   3-13.7931 29.6007   1
  -9  18  -3 20.3015 33.6697   1
   9  18   3 34.6145 32.5618   1
  -9 -18  -3 6.77399 29.0887   1
   9 -18   3 34.3219 31.5094   1
 -10  18  -3 46.7739 31.0433   1
  10  18   3-27.2253 32.3825   1
 -10 -18  -3 20.0921 29.1566   1
  10 -18   3 13.8550 27.5313   1
 -11  18  -3-19.9006 32.2844   1
  11  18   3 13.2408 29.2169   1
  11 -18   3-20.6683 28.7139   1
 -11 -18  -3-19.7644 30.2301   1
 -12  18  -3 6.62140 24.9590   1
  12 -18   3-6.80450 23.6731   1
 -11 -19   3-6.60942 29.9427   1
  11  19  -3 6.51549 27.1518   1
  10  19  -3 13.3220 23.1743   1
 -10 -19   3-6.60977 21.9736   1
   9  19  -3 14.0736 31.4676   1
  -9 -19   3-6.41729 27.5413   1
   8  19  -3 21.2743 31.7124   1
  -8 -19   3-26.1511 31.1005   1
   7  19  -3 13.8817 28.4827   1
  -7 -19   3-13.6823 28.0736   1
  -6  19   3-21.6677 32.7210   1
   6  19  -3 6.78015 26.0272   1
  -6 -19   3-6.76542 25.9706   1
  -5  19   3 36.2554 33.2850   1
   5  19  -3 6.82330 30.1273   1
   5 -19  -3 36.4013 31.2627   1
  -4  19   3 36.4083 35.8285   1
   4  19  -3 27.3954 28.1078   1
   4 -19  -3-7.26825 30.2912   1
  -4 -19   3-13.7232 27.2661   1
   3  19  -3 13.7888 33.9319   1
  -3  19   3-7.22807 32.3341   1
   3 -19  -3 21.7445 31.1186   1
  -3 -19   3 48.4024 32.9036   1
   2  19  -3 13.8902 26.1822   1
  -2  19   3-7.17853 30.3674   1
   2 -19  -3 14.3787 28.5685   1
  -2 -19   3 13.8691 26.6220   1
  -1  19   3-14.3070 25.9598   1
   1  19  -3 48.2396 32.7923   1
  -1 -19   3 41.6740 31.8774   1
   1 -19  -3 14.2851 25.9201   1
   0  19  -3 6.86407 29.8941   1
   0  19   3 42.6046 34.1840   1
   0 -19   3 13.6987 28.9906   1
   0 -19  -3 49.6472 33.3597   1
  -1  19  -3 13.5404 23.0558   1
  -1 -19  -3 43.5179 27.3563   1
   1 -19   3-20.3924 22.0731   1
  -2  19  -3-6.73960 22.9319   1
   2  19   3 36.7211 35.3401   1
   2 -19   3-6.82105 22.1290   1
  -2 -19  -3-7.05301 30.6988   1
   3 -19   3-6.82062 25.7099   1
  -3  19  -3 6.75051 24.4851   1
   4 -19   3 20.5846 31.8722   1
   4  19   3 14.2465 35.0474   1
  -4 -19  -3-27.7747 32.2537   1
  -4  19  -3 6.72407 34.1451   1
   5 -19   3-6.89330 31.6311   1
  -5  19  -3-6.71016 29.2114   1
   5  19   3 6.95108 30.6771   1
  -5 -19  -3 62.9974 31.7153   1
  -6  19  -3-20.1415 33.0333   1
   6  19   3 6.96405 32.7408   1
   6 -19   3 27.5683 32.7859   1
  -6 -19  -3 6.87027 30.3165   1
  -7  19  -3 26.9052 30.8993   1
   7 -19   3 47.9266 34.0857   1
  -8 -19  -3 148.044 35.6519   1
   8  19   3 122.056 37.2414   1
  -9  19  -3 33.3694 35.6016   1
   9  19   3 40.5935 33.3135   1
  -9 -19  -3 19.6803 30.5003   1
   9 -19   3 33.5109 30.3915   1
  10 -19   3-6.63613 27.2336   1
 -10  19  -3 19.7256 28.6202   1
  -8 -20   3-6.21674 25.1098   1
   8  20  -3 13.9527 28.1778   1
  -7 -20   3 52.6950 31.0695   1
   7  20  -3 67.6155 34.0764   1
  -6 -20   3-6.70605 28.3676   1
  -5 -20   3-13.1966 29.9039   1
   5  20  -3-26.5037 32.6108   1
  -4 -20   3 33.4059 23.2590   1
   4  20  -3 6.64926 23.1480   1
  -3  20   3 28.4982 35.0738   1
   2 -20  -3-21.2646 30.8523   1
  -2  20   3 14.1084 33.1644   1
   1 -20  -3 14.0110 30.0688   1
  -1  20   3 7.03480 31.8728   1
   0 -20  -3 42.4642 35.2782   1
   0  20   3 70.5356 37.6763   1
  -1 -20  -3 56.1016 32.9854   1
   1  20   3-7.20367 34.2833   1
  -2 -20  -3 33.4631 25.8668   1
   2  20   3 125.708 39.8966   1
  -3 -20  -3 60.5412 34.2156   1
   3 -20   3 39.8652 26.4732   1
   3  20   3 42.9440 31.2152   1
  -3  20  -3 46.1045 28.7354   1
  -4  20  -3 13.1280 30.8742   1
   4  20   3 13.7945 33.2030   1
  -4 -20  -3 47.8964 35.4603   1
   4 -20   3 19.9539 28.5613   1
  -5 -20  -3 27.4006 33.3737   1
   5  20   3 47.2990 37.0420   1
   5 -20   3 39.6616 25.4250   1
   6  20   3 20.3807 26.0782   1
  -6 -20  -3-6.69721 23.3003   1
   6 -20   3-13.3477 31.0004   1
  -6  20  -3-26.0992 32.4501   1
   7 -20   3 33.2985 31.7097   1
  -7  20  -3 32.4158 32.9502   1
   2  21   3 28.5019 38.6999   1
  25   0  -4-30.1377 29.9515   1
 -25   0   4-14.6374 33.1692   1
  24   0  -4 7.49515 26.6654   1
 -24   0   4 50.9572 31.7091   1
  23   0  -4 7.29453 29.9357   1
 -23   0   4 7.22192 29.1711   1
  22   0  -4 265.337 44.1603   1
 -22   0   4 276.078 44.9141   1
  21   0  -4 261.004 43.4809   1
 -21   0   4 239.917 41.7360   1
  20   0  -4 1125.18 85.1124   1
 -20   0   4 1062.32 81.6878   1
  18   0  -4 349.650 43.4370   1
 -18   0   4 342.170 42.6502   1
  17   0  -4 137.901 32.0902   1
 -17   0   4 228.574 36.1284   1
  16   0  -4 3754.23 191.300   1
 -16   0   4 3647.64 187.748   1
  15   0  -4 7561.86 335.402   1
 -15   0   4 6720.14 329.227   1
 -14   0   4 14.9191 20.7283   1
  14   0  -4 5.12357 20.3620   1
 -13   0   4 8519.22 385.440   1
  13   0  -4 8494.42 386.377   1
 -12   0   4 993.742 66.8964   1
  12   0  -4 1057.41 68.0767   1
 -11   0   4 1209.20 72.9225   1
 -10   0   4 28111.2 1150.72   1
  10   0  -4 25777.6 1150.50   1
  -8   0   4 12677.9 553.134   1
   8   0  -4 12973.4 554.664   1
  -7   0   4 24195.9 1058.57   1
   7   0  -4 25779.3 1059.59   1
  -6   0   4 12874.2 567.609   1
   6   0  -4 13731.9 567.941   1
  -5   0   4 567206. 23835.3   1
   5   0  -4 570311. 23835.7   1
  -4   0   4 343782. 14110.6   1
   4   0  -4 329097. 14111.0   1
   2   0  -4 236964. 10029.7   1
  -2   0   4 241567. 10029.7   1
   1   0  -4 74813.3 3158.53   1
  -1   0   4 75618.7 3158.81   1
   0   0  -4 109287. 4513.01   1
   0   0   4 105599. 4513.33   1
  -1   0  -4 419327. 17443.0   1
   1   0   4 412643. 17443.2   1
  -2   0  -4 429763. 18167.8   1
   2   0   4 436910. 18168.6   1
  -4   0  -4 514.212 41.7406   1
   4   0   4 536.856 42.8580   1
  -5   0  -4 29405.5 1298.47   1
   5   0   4 31563.0 1300.68   1
  -6   0  -4 1230.12 75.8261   1
   6   0   4 1290.05 78.5191   1
  -7   0  -4 17733.0 791.210   1
   7   0   4 18780.2 794.506   1
  -8   0  -4 14582.8 627.318   1
   8   0   4 13874.9 627.836   1
 -10   0  -4 18782.9 801.810   1
  10   0   4 17783.8 801.591   1
 -11   0  -4 3446.31 173.163   1
  11   0   4 3094.13 171.326   1
 -12   0  -4 2669.64 154.572   1
  12   0   4 3180.58 161.957   1
  13   0   4 45.1886 29.6475   1
 -13   0  -4 18.5509 27.3180   1
  14   0   4 132.942 34.2424   1
 -14   0  -4 25.8258 28.6642   1
  15   0   4 318.975 44.1930   1
 -15   0  -4 197.637 40.4044   1
 -16   0  -4 3583.19 194.663   1
  16   0   4 3767.88 195.247   1
 -18   0  -4 394.005 49.1047   1
  18   0   4 359.413 48.1211   1
 -19   0  -4-7.04592 27.9958   1
  19   0   4 7.28206 31.6957   1
 -20   0  -4 276.687 41.0865   1
  20   0   4 196.613 37.9252   1
 -21   0  -4 64.0062 37.2900   1
  21   0   4 57.8174 33.2562   1
 -22   0  -4 35.0143 27.8438   1
  22   0   4 14.1973 27.2684   1
 -23   0  -4-6.86712 28.6230   1
  23   0   4 34.3541 30.7307   1
 -24   0  -4 39.6267 32.8753   1
  24   0   4 26.9447 31.3205   1
 -25  -1   4 21.9736 27.1900   1
  25   1  -4 87.7256 30.0869   1
 -24   1   4 29.6618 33.1615   1
  24  -1  -4 15.0362 30.3666   1
  24   1  -4-28.7050 32.0918   1
 -24  -1   4-36.8173 33.7844   1
 -23   1   4-14.6073 31.7919   1
  23  -1  -4-7.44296 26.9992   1
  23   1  -4 29.3146 26.5846   1
 -23  -1   4 21.2102 26.1546   1
 -22   1   4 63.8064 30.9024   1
  22  -1  -4 36.6291 28.6666   1
  22   1  -4-21.8711 29.0144   1
 -22  -1   4 69.7084 33.9628   1
 -21  -1   4 593.918 60.0074   1
 -21   1   4 590.932 61.9896   1
  21   1  -4 714.805 63.8267   1
  21  -1  -4 702.949 65.5358   1
 -20   1   4 6.75725 29.4563   1
  20  -1  -4 75.1094 35.4111   1
  20   1  -4 28.3837 29.1645   1
 -20  -1   4 46.4393 29.3192   1
  19  -1  -4-12.8210 24.1644   1
 -19   1   4 6.67076 24.1962   1
 -18   1   4 1235.91 85.2047   1
 -18  -1   4 1026.26 79.9539   1
  18  -1  -4 1348.60 87.7832   1
  18   1  -4 1152.51 84.5594   1
 -17  -1   4 4098.69 212.272   1
 -17   1   4 4118.33 211.873   1
  17   1  -4 4224.92 214.358   1
  17  -1  -4 4415.99 214.892   1
 -16   1   4 1297.81 89.2303   1
  16  -1  -4 1580.12 94.5937   1
  16   1  -4 1334.27 89.7915   1
 -16  -1   4 1384.82 90.8178   1
  15   1  -4 1638.79 102.925   1
 -15  -1   4 1715.81 101.761   1
 -14   1   4 3653.54 188.197   1
  14  -1  -4 3867.99 189.289   1
  14   1  -4 3963.92 192.487   1
 -14  -1   4 3686.47 190.381   1
 -13   1   4 7667.13 361.120   1
  13  -1  -4 8153.33 362.068   1
  13   1  -4 8170.88 363.962   1
 -13  -1   4 7797.31 361.563   1
  12  -1  -4 13272.3 579.456   1
 -12  -1   4 13059.5 580.347   1
 -11   1   4 25520.2 1089.05   1
  11  -1  -4 24165.3 1089.38   1
 -11  -1   4 24347.4 1089.79   1
 -10   1   4 5231.35 235.681   1
  10   1  -4 5220.08 238.832   1
 -10  -1   4 4966.88 237.306   1
   9   1  -4 13915.5 602.566   1
  -9  -1   4 13830.4 601.826   1
   8  -1  -4 73948.0 2958.77   1
  -8   1   4 67234.4 2955.38   1
  -7   1   4 70.0138 13.7266   1
   7   1  -4 115.900 18.0705   1
   7  -1  -4 105.560 15.9372   1
  -7  -1   4 59.8135 15.4362   1
  -6   1   4 373000. 15495.1   1
   6   1  -4 344930. 15498.6   1
  -6  -1   4 368731. 15499.2   1
   6  -1  -4 386237. 15496.2   1
  -5   1   4 2284.51 104.620   1
   5  -1  -4 2295.17 105.053   1
  -5  -1   4 2413.93 109.915   1
   4   1  -4 69612.2 2823.88   1
  -4  -1   4 64837.0 2823.63   1
  -3  -1   4 56474.6 2605.56   1
   3   1  -4 68283.7 2606.53   1
   2   1  -4 10187.4 471.219   1
  -2  -1   4 12026.3 472.255   1
  -1  -1   4 14459.8 591.896   1
   1   1  -4 15226.6 592.444   1
   1  -1  -4 13860.8 588.630   1
   0  -1   4 20792.5 830.991   1
   0   1  -4 20188.5 830.298   1
   0  -1  -4 20300.1 829.355   1
   1   1   4 6899.51 284.756   1
   1  -1   4 6509.40 285.446   1
  -1  -1  -4 6408.67 284.327   1
  -1   1  -4 6065.98 284.015   1
   2  -1   4 387064. 16822.7   1
  -2  -1  -4 435379. 16824.2   1
  -2   1  -4 438760. 16824.4   1
   3  -1   4 2833.99 140.471   1
  -3   1  -4 2927.49 140.154   1
   4   1   4 186670. 7467.73   1
   4  -1   4 174736. 7467.05   1
  -4  -1  -4 178507. 7466.68   1
  -4   1  -4 171420. 7465.79   1
   5   1   4 50360.4 2138.71   1
   5  -1   4 49800.0 2136.67   1
  -5  -1  -4 49704.2 2137.12   1
  -5   1  -4 51860.6 2137.87   1
   6   1   4 1729.52 99.4569   1
   6  -1   4 1791.11 98.9961   1
  -6  -1  -4 1766.84 99.0163   1
  -6   1  -4 1629.82 96.8366   1
   7   1   4 5315.78 261.558   1
   7  -1   4 5738.37 263.100   1
  -7  -1  -4 5566.12 262.079   1
  -7   1  -4 5699.26 264.410   1
   8  -1   4 4640.22 225.935   1
   8   1   4 4594.89 226.366   1
  -8   1  -4 4832.80 227.595   1
  -8  -1  -4 4597.22 225.732   1
   9   1   4 99.7156 24.2754   1
  -9  -1  -4 133.177 25.4041   1
  10  -1   4 3920.73 203.347   1
  10   1   4 4172.25 206.494   1
 -10  -1  -4 3828.21 201.880   1
 -10   1  -4 4391.28 207.131   1
  11  -1   4 13227.1 584.801   1
  11   1   4 14331.9 589.595   1
 -11   1  -4 12430.9 583.983   1
 -11  -1  -4 12475.0 582.752   1
  12   1   4 365.031 43.1354   1
  12  -1   4 278.387 43.0320   1
 -12  -1  -4 359.885 41.8803   1
 -12   1  -4 416.238 48.2721   1
  13   1   4 196.749 38.0059   1
  13  -1   4 122.534 31.6883   1
 -13  -1  -4 163.334 36.7353   1
 -13   1  -4 145.913 32.1956   1
  14   1   4 107.736 27.5856   1
  14  -1   4 107.182 33.2807   1
 -14  -1  -4 123.551 27.0809   1
 -14   1  -4 91.7973 32.5893   1
  15   1   4 1716.33 111.419   1
  15  -1   4 1913.08 114.791   1
 -15  -1  -4 2100.22 115.513   1
  16   1   4 204.433 36.3062   1
  16  -1   4 283.183 44.2886   1
 -16  -1  -4 220.975 38.2123   1
  18   1   4 56.1276 30.1630   1
  18  -1   4 58.0046 32.8956   1
 -18  -1  -4 35.2429 30.3028   1
 -18   1  -4 21.4043 31.9552   1
  19   1   4 189.523 34.3430   1
  19  -1   4 203.039 41.8830   1
 -19  -1  -4 93.0112 30.4554   1
 -19   1  -4 128.770 38.2880   1
  20  -1   4 7.19902 29.6009   1
 -20   1  -4 49.7831 33.4870   1
 -20  -1  -4 77.4346 36.5164   1
  21   1   4 79.1951 35.0894   1
  21  -1   4 14.2252 25.3521   1
 -21   1  -4 63.3668 28.5043   1
  22   1   4 7.11800 32.6604   1
  22  -1   4 14.0924 33.9088   1
 -22  -1  -4 6.91270 29.2435   1
 -22   1  -4 13.7063 29.4148   1
  23  -1   4 6.88163 30.3713   1
 -23   1  -4 19.9437 30.8849   1
  24   1   4-27.0975 27.3675   1
  24  -1   4-6.65777 27.7503   1
 -24   1  -4-6.48824 29.7733   1
 -24  -1  -4-6.68487 22.7525   1
 -26  -2   4 51.1270 29.0996   1
  25   2  -4 58.9389 35.4818   1
 -25  -2   4 14.2125 31.8119   1
  24   2  -4 14.8569 31.4275   1
  24  -2  -4 7.45188 28.0956   1
 -24  -2   4 21.3130 32.1902   1
 -24   2   4 14.3918 31.7583   1
  23   2  -4 36.9167 27.8366   1
  23  -2  -4 7.34152 28.6854   1
 -23  -2   4-7.13259 31.0501   1
 -23   2   4 14.5431 31.2121   1
  22  -2  -4 79.8360 30.9542   1
 -22   2   4 107.576 31.8926   1
  21   2  -4-21.9415 27.0618   1
  21  -2  -4-7.13506 28.3577   1
 -21  -2   4-6.85778 23.8677   1
 -21   2   4-28.1683 29.3538   1
  20   2  -4 366.740 49.6133   1
  20  -2  -4 341.465 46.6081   1
 -20  -2   4 412.385 49.1786   1
 -20   2   4 322.232 46.7357   1
  19   2  -4 273.170 42.0702   1
  19  -2  -4 194.767 38.4302   1
 -19  -2   4 278.283 42.8044   1
  18   2  -4 356.952 45.4620   1
  18  -2  -4 348.191 43.4237   1
 -18  -2   4 238.026 39.6569   1
 -18   2   4 187.827 36.7741   1
  17   2  -4 3790.22 194.744   1
  17  -2  -4 3476.95 191.066   1
 -17  -2   4 3631.41 192.728   1
 -17   2   4 3986.45 194.008   1
  16   2  -4 376.248 44.3632   1
  16  -2  -4 373.778 43.3705   1
 -16  -2   4 378.546 45.6649   1
 -16   2   4 416.604 45.0625   1
  15   2  -4 4868.77 246.917   1
 -15  -2   4 5365.34 249.799   1
  14  -2  -4 1317.84 80.7542   1
 -14   2   4 1176.87 79.1634   1
  13   2  -4 509.445 49.9327   1
  13  -2  -4 534.118 46.2323   1
 -13  -2   4 530.470 46.3931   1
 -13   2   4 530.562 47.2234   1
  12   2  -4 505.573 45.2820   1
 -12  -2   4 593.948 47.9864   1
 -12   2   4 539.567 44.8782   1
  12  -2  -4 550.905 45.3104   1
 -11  -2   4 315.548 32.9654   1
  11  -2  -4 301.840 32.7540   1
  11   2  -4 248.485 31.7167   1
  10   2  -4 1411.88 81.7482   1
 -10   2   4 1479.96 78.9072   1
 -10  -2   4 1299.03 80.0861   1
  10  -2  -4 1368.46 77.3964   1
  -9  -2   4 67632.7 2831.20   1
   9   2  -4 66439.6 2831.80   1
   8   2  -4 16627.5 712.650   1
  -8   2   4 17342.5 707.658   1
  -8  -2   4 16182.1 711.435   1
   8  -2  -4 15893.1 707.229   1
  -7   2   4 80422.1 3644.78   1
   7  -2  -4 93823.9 3646.32   1
   6   2  -4 13864.6 578.878   1
  -6  -2   4 12986.5 576.815   1
  -6   2   4 13774.3 570.645   1
   6  -2  -4 13048.3 570.796   1
   5  -2  -4 37916.1 1535.57   1
   5   2  -4 34395.4 1543.19   1
  -5   2   4 38585.8 1535.58   1
   4  -2  -4 2992.21 136.598   1
   4   2  -4 3098.50 144.445   1
  -4   2   4 3330.44 136.897   1
  -4  -2   4 3282.22 145.119   1
  -3  -2   4 12106.7 518.403   1
   3   2  -4 12048.3 517.216   1
  -2   2   4 53.9997 8.75546   1
  -2  -2   4 39.5617 13.4391   1
   2   2  -4 55.3037 14.0144   1
   2  -2  -4 58.8682 9.24286   1
  -1  -2   4 2935.05 126.355   1
   1   2  -4 3021.99 125.818   1
   1  -2  -4 2981.72 120.918   1
   0  -2   4 3437.89 152.807   1
   0   2   4 3274.59 149.700   1
   0  -2  -4 3471.87 149.745   1
   0   2  -4 2996.38 151.722   1
   1  -2   4 8565.27 380.702   1
  -1  -2  -4 8947.98 379.000   1
  -1   2  -4 9145.73 381.560   1
   1   2   4 8234.72 378.662   1
   2   2   4 1389.83 72.4640   1
  -2  -2  -4 1253.51 70.4803   1
  -3   2  -4 14659.6 645.793   1
   3  -2   4 15324.7 647.535   1
  -3  -2  -4 13430.2 643.686   1
  -4   2  -4 108.418 22.7272   1
   4  -2   4 64.8850 21.5816   1
   4   2   4 136.687 23.5022   1
  -4  -2  -4 63.4664 20.1741   1
  -5   2  -4 25348.4 1106.27   1
   5  -2   4 24802.8 1105.57   1
   5   2   4 26538.3 1105.74   1
  -5  -2  -4 26450.1 1105.92   1
  -6   2  -4 4825.24 232.773   1
   6  -2   4 4996.13 232.939   1
   6   2   4 4770.07 231.233   1
  -6  -2  -4 4978.69 232.126   1
  -7   2  -4 12992.1 571.537   1
   7  -2   4 12797.2 571.232   1
   7   2   4 12945.5 570.543   1
  -7  -2  -4 12871.3 570.174   1
  -8   2  -4 4465.47 213.832   1
   8  -2   4 4359.08 213.786   1
   8   2   4 4217.24 212.886   1
  -8  -2  -4 4283.96 212.667   1
  -9   2  -4 484.908 49.7073   1
   9  -2   4 525.635 49.4083   1
   9   2   4 569.149 50.4928   1
  -9  -2  -4 520.138 48.7475   1
 -10   2  -4 5380.87 250.779   1
  10  -2   4 5098.15 249.442   1
  10   2   4 5060.32 249.065   1
 -10  -2  -4 4901.50 246.463   1
 -11   2  -4 4834.83 232.467   1
  11  -2   4 4961.84 233.649   1
  11   2   4 4496.18 231.153   1
 -11  -2  -4 4331.38 228.449   1
 -12   2  -4 1179.11 80.0094   1
 -12  -2  -4 1040.97 75.8114   1
  12   2   4 983.650 74.3081   1
  12  -2   4 906.873 74.1314   1
 -13  -2  -4 410.279 47.1109   1
 -13   2  -4 588.793 55.9572   1
  13   2   4 540.369 53.9037   1
  13  -2   4 526.170 54.0813   1
 -14  -2  -4 2476.26 141.762   1
 -14   2  -4 2437.00 144.576   1
  14   2   4 2504.25 144.341   1
  14  -2   4 2498.35 144.230   1
 -15   2  -4 20.4730 27.5636   1
  15  -2   4 27.6683 32.5194   1
  15   2   4-7.05735 22.3158   1
 -15  -2  -4-19.8289 24.4489   1
 -16  -2  -4 1379.47 95.4560   1
 -16   2  -4 1426.97 98.0312   1
  16  -2   4 1515.08 99.6040   1
  16   2   4 1312.44 97.9394   1
  17   2   4 42.7949 28.8454   1
 -17  -2  -4 27.5457 28.7349   1
 -18   2  -4 49.1234 27.9466   1
  18   2   4 36.0686 27.2566   1
 -18  -2  -4 48.1225 32.3745   1
  19  -2   4 21.5977 30.4582   1
  19   2   4 14.3467 31.6588   1
 -19  -2  -4 6.91638 29.6889   1
 -20   2  -4 48.3147 34.3466   1
  20  -2   4 7.14703 31.9824   1
  20   2   4-7.01575 30.5596   1
 -20  -2  -4 70.4874 36.5359   1
 -21   2  -4-13.7154 31.0867   1
  21  -2   4 21.1067 32.2978   1
  21   2   4 20.8107 32.2405   1
 -21  -2  -4 77.7806 35.5549   1
 -22  -2  -4 13.7398 30.7539   1
 -22   2  -4 13.4458 31.6383   1
  22   2   4 83.8051 34.7612   1
  22  -2   4 27.6561 30.9509   1
 -23   2  -4-6.53875 29.6255   1
  23  -2   4-13.6406 26.1838   1
 -24   2  -4 19.1099 26.9489   1
 -24  -2  -4 6.60631 31.0621   1
  24  -2   4 26.8607 27.5609   1
  24   2   4-13.5575 28.6778   1
  25   3  -4 29.4607 26.7359   1
 -25  -3   4 21.3412 28.7524   1
 -24   3   4-28.2451 28.5452   1
 -23   3   4 7.04670 27.0512   1
  23  -3  -4-7.24586 25.7525   1
  23   3  -4 15.0038 27.2121   1
 -23  -3   4 14.1465 29.4777   1
 -22   3   4 41.8629 29.5344   1
  22  -3  -4 35.7840 27.4952   1
  22   3  -4-7.61392 33.6161   1
 -22  -3   4 34.0950 30.9126   1
 -21   3   4 143.157 35.1025   1
  21  -3  -4 134.072 36.3021   1
  21   3  -4 158.470 37.7680   1
 -21  -3   4 119.065 37.4437   1
 -20   3   4 19.9181 26.8448   1
  20  -3  -4 54.9861 30.7609   1
  20   3  -4 7.09026 24.6980   1
 -20  -3   4 41.3543 27.4135   1
 -19   3   4 853.917 67.7142   1
  19  -3  -4 778.046 66.4374   1
  19   3  -4 718.286 67.1095   1
 -19  -3   4 717.510 66.4471   1
 -18   3   4 1400.04 93.9054   1
  18  -3  -4 1466.28 96.0292   1
 -17   3   4 576.125 54.3144   1
  17  -3  -4 660.651 55.9745   1
  17   3  -4 610.896 55.4665   1
 -17  -3   4 444.872 50.0406   1
 -16   3   4 1011.82 72.5745   1
 -16  -3   4 941.649 72.8226   1
  16   3  -4 929.012 71.2539   1
  16  -3  -4 943.783 69.5773   1
 -15  -3   4 38.4125 24.6807   1
  15   3  -4 97.2946 29.1255   1
  14  -3  -4 189.769 30.9783   1
 -14  -3   4 233.701 33.9899   1
 -14   3   4 169.700 29.4432   1
  14   3  -4 198.805 34.9538   1
 -13   3   4 9660.70 433.862   1
  13  -3  -4 9626.79 433.529   1
 -12   3   4 4939.19 256.127   1
  12  -3  -4 5283.19 258.489   1
  12   3  -4 5884.64 264.930   1
 -12  -3   4 6375.84 266.293   1
 -11   3   4 3561.54 169.763   1
 -11  -3   4 3556.49 174.874   1
  11  -3  -4 3378.03 171.102   1
  11   3  -4 3564.53 175.975   1
  10  -3  -4 92.9984 20.0065   1
 -10  -3   4 94.7294 23.1948   1
  10   3  -4 53.7865 20.1910   1
  -9  -3   4 7420.28 338.871   1
   9   3  -4 7599.06 339.489   1
   8   3  -4 20193.6 873.889   1
  -8   3   4 20207.5 866.892   1
  -8  -3   4 20608.2 873.985   1
   7   3  -4 6471.77 283.180   1
   7  -3  -4 6524.02 273.848   1
  -7  -3   4 5721.28 278.154   1
  -7   3   4 6110.79 272.693   1
   6  -3  -4 53796.3 2295.62   1
  -6   3   4 55316.4 2296.33   1
   5   3  -4 1031.08 61.9553   1
  -5   3   4 1204.90 55.8770   1
   5  -3  -4 1157.67 55.6447   1
   4  -3  -4 39688.5 1673.97   1
  -4  -3   4 40150.2 1682.12   1
  -4   3   4 39186.3 1673.57   1
   4   3  -4 40746.1 1681.93   1
  -3   3   4 79.3676 11.2817   1
   3   3  -4 53.9737 14.4403   1
   3  -3  -4 68.0487 11.4601   1
  -3  -3   4 72.3437 15.5285   1
  -2  -3   4 13000.1 590.108   1
  -2   3   4 14132.4 584.341   1
   2  -3  -4 14186.1 584.152   1
   2   3  -4 12999.2 589.901   1
  -1  -3   4 16293.4 664.569   1
   1   3  -4 15089.9 664.011   1
   1  -3  -4 15459.9 659.361   1
  -1   3   4 15140.7 659.231   1
   0  -3  -4 24184.5 1006.12   1
   0   3   4 23202.9 1005.84   1
  -1  -3  -4 31336.6 1306.84   1
   1   3   4 30286.3 1306.36   1
   2  -3   4 23540.0 976.072   1
  -2   3  -4 22062.8 976.031   1
  -3   3  -4 209.544 26.8444   1
   3   3   4 252.647 29.0166   1
  -3  -3  -4 252.408 28.9240   1
   3  -3   4 251.408 27.0774   1
   4  -3   4 11680.2 533.809   1
   4   3   4 12484.5 534.571   1
  -4   3  -4 11574.3 533.232   1
  -4  -3  -4 13005.8 535.097   1
   5  -3   4 18083.3 812.852   1
  -5   3  -4 17714.5 811.073   1
   5   3   4 20150.2 815.964   1
  -5  -3  -4 19452.3 813.611   1
   6   3   4 18163.7 757.253   1
   6  -3   4 18275.0 753.848   1
  -6  -3  -4 16677.5 750.248   1
  -6   3  -4 16289.8 749.102   1
   7   3   4 13988.0 584.091   1
   7  -3   4 13604.6 581.433   1
  -7  -3  -4 12462.5 580.983   1
  -7   3  -4 12575.6 578.073   1
   9   3   4 1310.90 86.8391   1
   9  -3   4 1346.89 86.0189   1
  -9  -3  -4 1264.53 85.5987   1
  -9   3  -4 1349.14 86.0774   1
  10   3   4 5266.68 255.270   1
  10  -3   4 5232.78 254.887   1
 -10  -3  -4 5368.23 255.945   1
 -10   3  -4 5092.28 252.941   1
  11   3   4 1205.07 85.8996   1
  11  -3   4 1288.17 86.1946   1
 -11  -3  -4 1227.93 85.3386   1
 -11   3  -4 1337.60 85.7468   1
  12   3   4 1259.21 88.0930   1
  12  -3   4 1195.75 86.4802   1
 -12  -3  -4 1264.77 87.1466   1
 -12   3  -4 1197.43 84.5806   1
  14   3   4 873.437 72.6634   1
  14  -3   4 844.551 71.3668   1
 -14  -3  -4 966.414 73.7404   1
 -14   3  -4 783.721 68.6312   1
  15   3   4 1049.97 80.8364   1
 -15   3  -4 866.269 74.3093   1
 -15  -3  -4 1036.90 78.6029   1
  16   3   4 28.9952 25.7648   1
  16  -3   4 20.8456 23.6466   1
 -16  -3  -4 6.73721 20.1557   1
 -16   3  -4-13.4845 22.9450   1
  17   3   4 291.684 45.6368   1
 -17  -3  -4 185.332 37.2191   1
  18   3   4 43.6840 31.2743   1
  18  -3   4 91.4850 36.8368   1
 -18  -3  -4 6.91965 29.2994   1
 -18   3  -4-6.88888 29.5944   1
  19   3   4 43.2085 31.8316   1
  19  -3   4 56.6731 25.7627   1
 -19  -3  -4 20.8586 28.1444   1
 -19   3  -4 47.8144 23.8369   1
  20   3   4-7.19401 28.5877   1
  20  -3   4-21.3489 31.8260   1
 -20  -3  -4 54.8667 31.0735   1
 -20   3  -4 6.78320 30.3366   1
  21   3   4 14.1318 24.0433   1
  21  -3   4-21.2752 29.1029   1
 -21  -3  -4-6.81543 23.7122   1
 -21   3  -4-20.1854 28.4619   1
  22   3   4 6.82764 29.7622   1
  22  -3   4 70.2495 29.3200   1
 -22   3  -4 40.0298 29.8787   1
  23   3   4-6.66304 31.3253   1
 -23  -3  -4 13.5869 31.5559   1
  24  -3   4 26.7179 29.0804   1
 -24   3  -4 6.39131 28.9622   1
  26   4  -4 7.29392 30.3961   1
 -26  -4   4-14.0124 30.0690   1
  25   4  -4-7.47467 26.5640   1
 -25  -4   4 7.00340 25.4024   1
  24   4  -4 7.54285 27.9025   1
 -24  -4   4 7.01400 30.1035   1
  23   4  -4-36.7075 31.9547   1
  23  -4  -4-7.35662 26.1448   1
 -23  -4   4 36.0162 35.4409   1
 -23   4   4 21.0957 27.4709   1
  22   4  -4 36.8231 32.0575   1
  22  -4  -4 7.25581 29.3090   1
 -22  -4   4 14.2457 27.8286   1
 -22   4   4-20.7450 30.1007   1
  21  -4  -4 49.7910 29.7576   1
 -21   4   4 74.3094 31.1046   1
  20   4  -4 14.3640 23.3003   1
  20  -4  -4-6.90595 24.5431   1
 -20  -4   4-14.0520 23.9067   1
 -20   4   4-6.53993 25.9857   1
  19   4  -4 235.384 39.0840   1
 -19  -4   4 277.353 42.1515   1
  18   4  -4 244.615 39.1728   1
  18  -4  -4 210.175 36.6724   1
 -18  -4   4 186.827 38.9179   1
 -18   4   4 242.792 38.2361   1
  17   4  -4 148.764 34.0640   1
  17  -4  -4 103.286 27.3525   1
 -17  -4   4 136.084 32.6810   1
 -17   4   4 133.181 30.4845   1
  16   4  -4 1660.23 103.212   1
 -16  -4   4 1474.68 97.3041   1
 -16   4   4 1547.95 96.0908   1
  16  -4  -4 1485.91 96.3998   1
 -15  -4   4-11.8343 25.1225   1
  15   4  -4 73.5782 28.2145   1
  15  -4  -4 59.8574 23.7834   1
 -15   4   4 77.4317 23.1853   1
 -14   4   4 1167.27 74.8232   1
  14  -4  -4 1074.50 75.3688   1
 -14  -4   4 1068.09 77.4707   1
 -13   4   4 1616.53 95.9595   1
  13  -4  -4 1634.87 97.6990   1
 -13  -4   4 1853.73 103.680   1
  13   4  -4 1641.70 102.919   1
  12   4  -4-5.12554 18.2185   1
  12  -4  -4-4.30551 16.5305   1
 -12   4   4 24.7197 16.6438   1
 -12  -4   4 15.0372 20.8907   1
  11  -4  -4 1974.79 101.174   1
 -11   4   4 1734.68 99.1523   1
  11   4  -4 1764.79 104.434   1
 -11  -4   4 1899.01 106.299   1
  10  -4  -4 4809.75 231.840   1
 -10   4   4 5193.05 232.411   1
 -10  -4   4 5425.42 240.733   1
  10   4  -4 4735.53 237.135   1
   9  -4  -4 1681.67 86.9561   1
  -9  -4   4 1529.67 91.8250   1
   9   4  -4 1610.73 93.4925   1
  -8  -4   4 3606.54 183.577   1
   8   4  -4 4048.74 186.357   1
  -7   4   4 35.8846 14.1613   1
  -7  -4   4 33.1641 15.8701   1
   7   4  -4 22.0287 19.7967   1
  -6   4   4 15585.6 699.288   1
   6   4  -4 17205.7 708.720   1
  -6  -4   4 16735.0 708.457   1
   6  -4  -4 16459.8 700.205   1
  -5   4   4 23991.6 1026.27   1
   5   4  -4 23331.5 1034.14   1
  -5  -4   4 26128.5 1036.09   1
   5  -4  -4 23859.7 1027.24   1
  -4   4   4 15673.7 677.214   1
   4   4  -4 15780.5 685.860   1
  -4  -4   4 15773.2 685.777   1
   4  -4  -4 16277.4 678.265   1
   3   4  -4 12074.2 528.396   1
  -3   4   4 11736.5 520.946   1
   3  -4  -4 12592.7 521.996   1
  -3  -4   4 12359.9 528.943   1
   2   4  -4 73201.0 3070.35   1
  -2   4   4 74037.6 3064.20   1
   2  -4  -4 74074.6 3064.44   1
  -2  -4   4 68935.2 3069.90   1
   1   4  -4 5570.75 268.061   1
  -1  -4   4 6089.87 270.242   1
  -1   4   4 6205.83 264.752   1
   1  -4  -4 5968.46 264.880   1
   0  -4   4 52310.3 2152.19   1
   0   4  -4 51015.4 2151.90   1
   0   4   4 50184.6 2147.45   1
   0  -4  -4 50313.3 2147.50   1
  -1   4  -4 7817.58 357.856   1
   1  -4   4 8283.45 359.053   1
   2  -4   4 2874.15 134.672   1
  -2   4  -4 2409.27 131.701   1
   2   4   4 2652.77 131.280   1
  -2  -4  -4 2681.92 130.504   1
   3  -4   4 18157.5 788.165   1
  -3   4  -4 18447.3 788.179   1
   3   4   4 19072.7 787.657   1
  -3  -4  -4 17204.2 786.348   1
   4  -4   4 77828.0 3195.23   1
   4   4   4 81984.4 3195.62   1
  -4  -4  -4 78846.9 3194.39   1
   5  -4   4 13569.0 598.084   1
   5   4   4 13437.6 598.363   1
  -5  -4  -4 13557.3 598.173   1
  -5   4  -4 13913.8 598.050   1
   6  -4   4 2659.77 135.340   1
   6   4   4 2574.98 137.301   1
  -6  -4  -4 2410.28 134.346   1
  -6   4  -4 2564.17 133.942   1
   7  -4   4 448.253 44.6673   1
   7   4   4 576.711 50.8425   1
  -7  -4  -4 537.564 48.6486   1
  -7   4  -4 492.029 45.7276   1
   8  -4   4 6818.89 322.627   1
   8   4   4 6813.03 327.326   1
  -8  -4  -4 7118.01 322.205   1
  -8   4  -4 6825.75 321.077   1
  -9   4  -4 453.795 47.1490   1
  -9  -4  -4 413.976 46.6846   1
   9  -4   4 569.964 51.0177   1
  10   4   4 729.321 61.9040   1
 -10  -4  -4 770.854 64.1788   1
 -10   4  -4 867.401 63.3229   1
  10  -4   4 675.480 60.5074   1
 -11   4  -4 443.014 47.4495   1
  11  -4   4 540.124 50.9535   1
 -11  -4  -4 347.296 46.1935   1
  11   4   4 495.022 50.7194   1
 -12   4  -4 36.1534 22.3292   1
  12  -4   4 31.8158 22.1786   1
 -12  -4  -4 31.7962 30.2807   1
  12   4   4 26.1041 26.8145   1
 -13  -4  -4 1579.33 104.259   1
  13   4   4 1566.57 105.177   1
 -14   4  -4 344.999 44.4963   1
  14  -4   4 465.581 51.7586   1
 -14  -4  -4 397.111 48.3036   1
  14   4   4 412.140 49.1769   1
 -15   4  -4 124.116 30.4253   1
  15  -4   4 89.6799 30.4796   1
 -15  -4  -4 163.811 32.5135   1
  15   4   4 119.810 30.6966   1
 -16   4  -4 458.500 52.5603   1
  16  -4   4 575.419 56.9236   1
 -16  -4  -4 476.533 55.2378   1
  16   4   4 440.813 55.7001   1
 -17   4  -4 20.2670 26.4436   1
  17  -4   4 42.6809 29.6903   1
 -17  -4  -4 47.6786 26.1983   1
  17   4   4 44.1979 25.1192   1
 -18   4  -4 211.162 37.3417   1
  18  -4   4 250.191 42.6764   1
 -18  -4  -4 241.292 43.0243   1
  18   4   4 264.811 45.1282   1
 -19   4  -4 6.82881 29.3072   1
  19  -4   4-7.14943 32.3891   1
 -20   4  -4-6.80641 29.6268   1
  20  -4   4-7.11468 30.9685   1
 -20  -4  -4-6.89906 31.2562   1
  20   4   4-7.20267 30.4683   1
 -21   4  -4-20.2430 27.2558   1
  21  -4   4 7.04775 28.0049   1
 -22   4  -4 6.71328 31.5662   1
  22  -4   4 27.4864 28.6412   1
 -22  -4  -4 6.62777 25.4475   1
  22   4   4 13.9549 27.7293   1
 -23   4  -4-13.1204 33.3129   1
  23  -4   4 26.7828 31.1017   1
 -23  -4  -4 6.61530 30.7283   1
  23   4   4-26.7342 31.4216   1
 -26  -5   4 6.88702 26.4382   1
  26   5  -4 7.31469 25.4498   1
 -24  -5   4-21.3718 31.8663   1
  24   5  -4-14.6663 30.5688   1
 -23   5   4-6.99227 30.4344   1
  23  -5  -4 21.5977 22.1574   1
 -23  -5   4-21.4770 33.2536   1
  23   5  -4-7.38828 29.8414   1
 -22   5   4 131.259 37.2445   1
  22  -5  -4-14.1997 28.3127   1
 -22  -5   4 21.5852 30.5300   1
  22   5  -4 102.830 33.3620   1
 -21   5   4 142.612 36.9464   1
  21  -5  -4 174.131 36.1487   1
 -21  -5   4 114.219 38.0992   1
  21   5  -4 87.7204 33.5695   1
 -20   5   4-13.2998 28.5426   1
  20  -5  -4 6.78653 24.6196   1
 -20  -5   4 6.96744 33.5299   1
  20   5  -4 49.7017 30.4753   1
 -19  -5   4 285.531 46.9197   1
  19   5  -4 316.899 45.0866   1
 -18   5   4 43.3294 25.4152   1
  18   5  -4 14.7664 31.2418   1
 -18  -5   4 13.2013 24.8949   1
  18  -5  -4 6.31832 23.8314   1
  17  -5  -4 912.731 70.2046   1
 -17   5   4 965.277 71.9745   1
  16   5  -4 361.609 44.0458   1
  16  -5  -4 396.248 43.7263   1
 -16   5   4 291.121 39.7518   1
 -15   5   4 858.703 64.6771   1
  15  -5  -4 871.647 64.9395   1
  15   5  -4 821.177 68.5321   1
 -15  -5   4 1013.06 72.4386   1
 -14  -5   4 5.87709 22.1566   1
  14   5  -4 12.1082 23.6537   1
  13   5  -4 22.8175 24.8674   1
 -13   5   4 42.0627 19.5256   1
  13  -5  -4 42.2790 19.6255   1
 -13  -5   4 16.4321 24.5331   1
  12  -5  -4 1906.94 103.541   1
 -12  -5   4 1681.91 106.614   1
 -12   5   4 1923.85 104.689   1
  12   5  -4 1743.50 106.789   1
  11  -5  -4 5270.35 246.871   1
 -11   5   4 5277.85 247.414   1
  10  -5  -4 4500.99 212.961   1
 -10  -5   4 4224.39 217.288   1
  10   5  -4 4636.28 219.726   1
 -10   5   4 4663.99 213.988   1
   9  -5  -4 19578.9 847.684   1
  -9  -5   4 19445.1 854.053   1
  -9   5   4 20524.1 847.328   1
   9   5  -4 18953.4 854.094   1
   8  -5  -4 12.5946 14.2680   1
   8   5  -4-4.52583 22.5106   1
  -8  -5   4 8.50759 18.2588   1
   7   5  -4 12539.8 540.914   1
  -7  -5   4 12011.3 539.442   1
  -6  -5   4 26485.0 1109.92   1
   6   5  -4 24290.3 1108.36   1
  -6   5   4 26628.6 1102.17   1
  -5  -5   4 3015.01 152.731   1
   5   5  -4 3027.09 152.687   1
  -5   5   4 3214.03 146.908   1
   5  -5  -4 3176.65 147.364   1
  -4  -5   4 16601.8 696.568   1
   4   5  -4 16109.0 695.303   1
  -4   5   4 16314.4 688.566   1
   4  -5  -4 15447.8 688.237   1
   3  -5  -4 85940.7 3677.41   1
  -3  -5   4 87850.3 3684.32   1
  -3   5   4 86042.3 3677.07   1
   3   5  -4 91185.2 3685.42   1
   2  -5  -4 655.584 42.5920   1
  -2   5   4 687.316 43.0026   1
   2   5  -4 620.358 48.7759   1
  -2  -5   4 655.075 47.7604   1
   1   5  -4 123.881 23.8950   1
  -1  -5   4 139.232 24.1129   1
   0  -5   4 10.9249 17.7437   1
   0   5  -4 22.1579 18.3877   1
   0  -5  -4 36.3696 15.2584   1
   0   5   4 12.3697 15.5676   1
   1  -5   4 8804.31 417.626   1
  -1   5  -4 9534.22 418.589   1
  -1  -5  -4 9761.39 416.828   1
   1   5   4 9572.81 416.541   1
   2  -5   4 315.448 35.6145   1
  -2   5  -4 421.667 37.1318   1
  -2  -5  -4 314.921 32.9090   1
   2   5   4 377.299 36.1736   1
   3  -5   4 25949.1 1111.35   1
  -3   5  -4 25142.7 1110.58   1
  -3  -5  -4 26521.0 1110.17   1
   3   5   4 25919.0 1110.30   1
   4  -5   4 71.2796 24.3624   1
  -4   5  -4 83.8415 23.9214   1
  -4  -5  -4 71.8544 22.5150   1
   4   5   4 55.2181 22.4132   1
   5  -5   4 2028.99 110.605   1
  -5  -5  -4 1857.00 107.427   1
   5   5   4 1687.44 105.873   1
  -6   5  -4 1416.00 86.8279   1
   6  -5   4 1260.85 83.9731   1
  -6  -5  -4 1388.04 86.7529   1
   6   5   4 1389.84 86.1906   1
  -8   5  -4 142.393 27.1447   1
  -8  -5  -4 169.913 31.0784   1
   8  -5   4 145.106 27.6278   1
   9  -5   4 2783.78 147.715   1
   9   5   4 2721.21 149.215   1
  -9   5  -4 2578.54 144.824   1
  -9  -5  -4 2786.61 148.352   1
  10  -5   4 1119.54 82.1597   1
  10   5   4 1443.73 93.8207   1
 -10   5  -4 1245.41 85.4209   1
 -10  -5  -4 1276.86 85.6013   1
  11  -5   4 516.848 51.8529   1
  11   5   4 598.654 57.5400   1
 -11  -5  -4 497.953 53.0038   1
 -11   5  -4 551.186 52.7559   1
  12  -5   4 1308.92 90.2507   1
 -12   5  -4 1423.94 92.2375   1
 -13   5  -4 82.6883 28.2510   1
  13  -5   4 71.4436 26.8464   1
 -13  -5  -4 79.0958 30.4119   1
  13   5   4 73.8943 30.2123   1
 -14   5  -4 495.297 52.8752   1
  14   5   4 488.666 52.9075   1
  14  -5   4 385.969 48.6280   1
 -14  -5  -4 395.303 47.6275   1
  15  -5   4 848.377 73.0021   1
 -15   5  -4 1097.16 78.9336   1
  15   5   4 987.114 79.1075   1
 -15  -5  -4 1015.37 80.3296   1
  16   5   4-21.4875 32.4498   1
  16  -5   4-6.89157 25.9793   1
 -16  -5  -4 13.9464 31.5924   1
 -16   5  -4-13.5037 26.3783   1
  17   5   4 36.1893 32.8546   1
 -17  -5  -4 41.9919 31.3648   1
  17  -5   4 69.6671 32.8177   1
  18   5   4 7.22296 25.1480   1
  18  -5   4 48.9177 23.2519   1
 -18  -5  -4-14.0212 23.8742   1
 -18   5  -4 47.9216 26.7620   1
  19   5   4 7.40440 32.6759   1
 -19  -5  -4 13.5744 31.5298   1
  20   5   4 72.5906 32.9636   1
  20  -5   4 76.3801 29.0244   1
 -20  -5  -4 6.84428 31.8722   1
 -20   5  -4 54.0366 29.0768   1
  21   5   4-14.2216 26.3091   1
 -21  -5  -4-13.5160 26.4068   1
  22   5   4 34.5744 32.5154   1
  22  -5   4 13.3536 30.2547   1
 -22  -5  -4 20.0322 31.3992   1
 -22   5  -4-6.56516 33.6825   1
  23   5   4-6.74991 20.7751   1
  23  -5   4-13.1590 27.0004   1
 -23  -5  -4-19.3028 24.2541   1
 -23   5  -4 32.5252 27.5164   1
  26   6  -4 22.1757 28.8821   1
 -26  -6   4 6.62160 25.8735   1
  25   6  -4-7.20848 30.4929   1
 -25  -6   4-7.00432 33.7058   1
  24   6  -4 7.31035 25.4330   1
 -24  -6   4-7.10623 26.2858   1
  23   6  -4 36.8289 32.9557   1
 -23  -6   4 14.4338 32.7119   1
  22   6  -4 7.36666 31.6158   1
 -22  -6   4-14.3871 32.5893   1
  21   6  -4 165.387 39.3485   1
  21  -6  -4 193.314 39.5275   1
 -21  -6   4 184.105 41.0812   1
 -21   6   4 146.009 38.4234   1
  20  -6  -4 291.988 45.3003   1
 -20   6   4 372.768 46.6652   1
  19   6  -4 152.536 38.5792   1
 -19   6   4 138.084 32.7648   1
  19  -6  -4 188.790 37.5939   1
 -19  -6   4 197.728 39.2678   1
  18   6  -4 7.16577 26.5417   1
 -18   6   4 38.2810 25.8063   1
 -18  -6   4 27.0363 24.5548   1
  18  -6  -4 58.8021 29.2495   1
  17   6  -4 20.7551 30.9439   1
  17  -6  -4 18.8671 21.8883   1
 -17   6   4 6.14362 24.0082   1
 -17  -6   4 13.3235 26.4765   1
  16  -6  -4 962.200 73.5831   1
 -16   6   4 1029.48 74.8476   1
 -15   6   4 275.346 36.8202   1
 -15  -6   4 277.266 41.6546   1
  15  -6  -4 251.772 37.2008   1
  14   6  -4 116.763 32.6726   1
 -14  -6   4 162.256 34.8186   1
  13  -6  -4 7243.50 362.921   1
 -13   6   4 8201.76 366.027   1
  13   6  -4 8117.51 369.972   1
 -13  -6   4 8336.39 371.675   1
  12  -6  -4-4.71962 18.7574   1
 -12   6   4 28.3309 19.9774   1
  12   6  -4 11.5249 21.3193   1
 -12  -6   4 5.58904 18.5846   1
  11  -6  -4 1060.39 68.9550   1
 -11   6   4 1020.16 68.1633   1
  11   6  -4 1050.26 74.6832   1
 -11  -6   4 1172.96 76.7305   1
 -10   6   4 36.1921 18.5869   1
  10  -6  -4 70.7707 18.7520   1
  -9  -6   4 23.5168 20.2072   1
   9  -6  -4 18.8890 15.7711   1
   9   6  -4-10.7016 24.5675   1
  -9   6   4 40.8470 17.2741   1
   8   6  -4 794.977 57.7015   1
  -8  -6   4 644.070 54.0550   1
  -8   6   4 649.721 48.0446   1
   8  -6  -4 749.471 50.3194   1
   7   6  -4 4314.34 203.138   1
  -7  -6   4 4142.14 201.951   1
   7  -6  -4 4060.45 194.651   1
  -6   6   4 430.630 35.7524   1
   6   6  -4 477.881 44.0645   1
  -6  -6   4 472.066 42.9161   1
   6  -6  -4 501.029 38.7037   1
  -5   6   4 3061.74 145.971   1
   5   6  -4 3048.80 153.320   1
  -5  -6   4 2983.43 152.485   1
   4   6  -4 2143.25 120.939   1
  -4   6   4 2458.16 116.098   1
  -4  -6   4 2246.80 121.860   1
   4  -6  -4 2324.14 114.571   1
  -3   6   4 108334. 4508.39   1
   3   6  -4 98687.1 4513.74   1
   3  -6  -4 108779. 4509.03   1
  -3  -6   4 112375. 4515.50   1
   2   6  -4 26436.6 1125.29   1
  -2   6   4 26610.9 1120.27   1
   2  -6  -4 26325.0 1119.51   1
  -2  -6   4 25509.5 1125.19   1
   1   6  -4 16899.0 755.336   1
  -1   6   4 17343.6 751.539   1
   1  -6  -4 17233.2 751.818   1
  -1  -6   4 18418.0 757.760   1
   0   6   4 7785.83 357.169   1
   0  -6  -4 8403.78 358.432   1
   0   6  -4 7591.10 360.176   1
   0  -6   4 8256.13 362.390   1
  -1  -6  -4 3.61715 17.2066   1
   1  -6   4 21.2291 20.1972   1
  -1   6  -4 4.22898 17.3543   1
   1   6   4-23.9768 19.8739   1
   2  -6   4 7193.19 324.749   1
  -2   6  -4 6612.51 323.180   1
  -2  -6  -4 7295.72 322.500   1
   2   6   4 7160.08 321.963   1
   3  -6   4 37084.3 1620.24   1
  -3   6  -4 39040.8 1621.05   1
  -3  -6  -4 39835.2 1621.08   1
   3   6   4 36035.6 1621.11   1
   4  -6   4 1043.52 68.3195   1
  -4   6  -4 992.725 66.5322   1
  -4  -6  -4 948.298 65.8720   1
   4   6   4 889.744 65.1232   1
   5  -6   4 2285.13 119.595   1
  -5   6  -4 2210.52 117.304   1
  -5  -6  -4 1970.69 115.385   1
   5   6   4 1897.23 114.644   1
  -7   6  -4 4525.75 216.172   1
   7  -6   4 4061.52 213.367   1
   7   6   4 4500.33 215.511   1
  -7  -6  -4 4204.22 214.572   1
   8  -6   4 529.846 50.9696   1
  -8   6  -4 453.073 47.9884   1
  -8  -6  -4 575.606 52.5172   1
   8   6   4 443.797 48.1424   1
  -9   6  -4 134.956 28.3713   1
   9   6   4 154.481 33.9276   1
   9  -6   4 94.7831 26.2806   1
  -9  -6  -4 112.855 32.3572   1
 -10   6  -4 3214.56 171.209   1
  10  -6   4 3415.75 173.920   1
 -10  -6  -4 3191.08 172.264   1
  10   6   4 3117.29 172.424   1
 -11  -6  -4 516.729 51.8444   1
  11  -6   4 448.967 50.0897   1
 -11   6  -4 401.336 47.2061   1
  11   6   4 462.130 52.5937   1
  12   6   4 35.9985 30.0072   1
 -12  -6  -4-6.43566 25.9985   1
  13   6   4 114.762 33.1348   1
 -13   6  -4 102.979 33.2970   1
 -13  -6  -4 108.770 31.4884   1
  13  -6   4 86.1266 32.5290   1
  14  -6   4 509.008 53.9047   1
  14   6   4 446.862 49.9025   1
 -14  -6  -4 485.165 51.8350   1
 -14   6  -4 630.996 58.1688   1
 -15   6  -4 301.230 44.0074   1
  15   6   4 284.270 44.1797   1
 -15  -6  -4 276.708 43.6730   1
  16   6   4 1244.16 92.1421   1
 -16  -6  -4 1301.91 93.1022   1
  17  -6   4 563.913 58.1235   1
 -17  -6  -4 444.715 53.8748   1
  17   6   4 554.714 58.4061   1
 -17   6  -4 629.447 60.3718   1
  18  -6   4 13.9886 32.0902   1
 -18   6  -4-6.86387 30.2879   1
  19   6   4 28.6653 28.9628   1
  19  -6   4 34.9514 30.8622   1
 -19  -6  -4 20.8829 25.7686   1
 -19   6  -4 13.7195 31.4892   1
  20   6   4-7.39284 30.8119   1
  20  -6   4 56.1930 36.3925   1
 -20  -6  -4-6.61817 29.2076   1
 -20   6  -4 6.82334 28.0049   1
  21   6   4 7.12671 31.4481   1
  21  -6   4 13.9466 28.6167   1
 -21  -6  -4-13.3587 29.0732   1
 -21   6  -4 13.6004 29.1852   1
  22   6   4-6.96889 24.2460   1
  22  -6   4 6.89098 29.5747   1
 -22  -6  -4 13.0326 21.1413   1
 -22   6  -4 6.73008 33.1133   1
  23  -6   4 33.8568 32.2153   1
 -23   6  -4-6.62433 31.1475   1
  26   7  -4 13.9774 31.6639   1
 -26  -7   4 6.79244 34.1410   1
  25   7  -4 7.14727 25.4076   1
 -25  -7   4 20.8475 27.6179   1
  23   7  -4 7.32158 30.0486   1
 -23  -7   4 14.3029 31.9834   1
 -22   7   4 22.3504 31.0609   1
  21  -7  -4 7.36955 27.2598   1
 -21  -7   4-14.4181 32.6591   1
 -21   7   4-14.6380 28.0949   1
  21   7  -4 21.4718 28.4382   1
  20  -7  -4 64.8217 31.7869   1
 -20  -7   4 6.94518 31.0633   1
  20   7  -4-23.3037 33.3427   1
 -20   7   4 7.15160 28.8914   1
 -19   7   4 643.588 61.4605   1
  19  -7  -4 553.309 57.7726   1
 -18  -7   4 1135.38 83.8138   1
  18   7  -4 995.265 81.9319   1
  17   7  -4 539.402 56.8137   1
 -17   7   4 511.463 54.6401   1
  17  -7  -4 533.004 54.1864   1
 -16  -7   4 478.811 50.5862   1
  16  -7  -4 381.664 47.6701   1
 -16   7   4 453.234 49.1089   1
 -15   7   4 141.175 31.6835   1
  15  -7  -4 76.0760 27.2294   1
  14  -7  -4 17.0322 25.4188   1
 -14   7   4 49.9905 23.8706   1
  14   7  -4 6.29791 18.8781   1
 -14  -7   4 50.0052 22.2487   1
  13   7  -4 142.679 28.8450   1
 -13  -7   4 79.1148 27.2603   1
  12  -7  -4 7243.51 332.393   1
 -12   7   4 7515.20 331.960   1
  12   7  -4 6743.49 335.873   1
 -12  -7   4 7085.20 337.372   1
  11  -7  -4 141.369 26.5301   1
 -11   7   4 161.250 27.2299   1
 -11  -7   4 120.054 30.8109   1
  11   7  -4 162.573 34.7655   1
 -10  -7   4 66.1127 23.7087   1
  10  -7  -4 31.6114 18.8995   1
 -10   7   4 47.1456 18.4763   1
  10   7  -4 22.3690 21.5370   1
   9   7  -4 590.584 51.3930   1
   9  -7  -4 525.584 45.1619   1
  -9   7   4 569.145 46.0074   1
  -9  -7   4 560.373 49.9880   1
  -8   7   4 11130.7 484.255   1
   8  -7  -4 10744.3 482.629   1
  -7  -7   4 1231.19 79.0098   1
   7   7  -4 1349.23 80.8097   1
  -7   7   4 1170.80 72.0307   1
   7  -7  -4 1125.67 72.5326   1
  -6  -7   4 7291.00 316.112   1
   6   7  -4 6651.53 313.974   1
  -6   7   4 6626.27 306.519   1
   6  -7  -4 6672.47 307.084   1
  -5  -7   4 673.026 53.5224   1
   5   7  -4 731.847 55.2613   1
  -5   7   4 627.497 46.8430   1
   5  -7  -4 713.639 50.0478   1
  -4  -7   4 10573.1 471.518   1
   4  -7  -4 10595.5 464.398   1
   4   7  -4 9949.39 470.971   1
  -4   7   4 10896.4 464.697   1
  -3  -7   4 6559.45 305.638   1
   3  -7  -4 6869.78 299.993   1
   3   7  -4 6283.62 303.839   1
  -3   7   4 6626.29 299.234   1
   2  -7  -4 24993.8 1042.08   1
  -2   7   4 23925.3 1041.47   1
   2   7  -4 24441.4 1046.54   1
  -2  -7   4 23779.7 1047.21   1
   1  -7  -4 1827.29 100.944   1
  -1   7   4 2004.95 103.582   1
   1   7  -4 2015.10 107.039   1
  -1  -7   4 1710.17 104.454   1
   0  -7  -4 12.0174 15.9230   1
   0   7   4 27.8987 18.5185   1
   0   7  -4-13.7049 17.5419   1
   0  -7   4 23.5029 20.7469   1
   1  -7   4 47.5239 22.6370   1
  -1   7  -4-4.65111 20.8317   1
  -1  -7  -4 42.6286 18.3320   1
   1   7   4 25.9498 16.3443   1
   2  -7   4 19417.3 868.027   1
  -2   7  -4 18866.0 867.259   1
   2   7   4 21860.4 869.404   1
  -2  -7  -4 19905.7 864.712   1
   3  -7   4 13027.3 545.213   1
  -3   7  -4 12235.8 543.678   1
   3   7   4 11352.0 539.579   1
  -3  -7  -4 12359.0 542.407   1
   4   7   4 2609.19 137.217   1
  -4  -7  -4 2487.41 135.727   1
  -5   7  -4 9324.23 420.359   1
   5  -7   4 9153.06 420.691   1
   6  -7   4 7896.10 362.658   1
  -6   7  -4 7374.40 360.386   1
   6   7   4 8008.09 360.893   1
  -6  -7  -4 7894.02 360.602   1
   7  -7   4 319.561 37.9823   1
  -7   7  -4 360.496 39.7842   1
   7   7   4 304.155 39.5902   1
  -7  -7  -4 232.586 37.7140   1
  -8   7  -4 4250.61 210.979   1
   8  -7   4 4375.33 212.450   1
  -8  -7  -4 3965.51 209.176   1
   8   7   4 4096.73 211.631   1
  -9   7  -4 771.595 64.5759   1
   9  -7   4 728.922 61.6428   1
  -9  -7  -4 780.703 64.2513   1
   9   7   4 592.257 61.3896   1
  10  -7   4-19.0911 28.8299   1
 -10   7  -4 6.25848 27.2409   1
  10   7   4 6.56864 23.8259   1
 -10  -7  -4 19.0126 23.8895   1
  11   7   4 289.588 43.2253   1
 -11  -7  -4 382.923 45.6276   1
  12  -7   4 1525.20 98.9611   1
  12   7   4 1494.57 102.064   1
 -12  -7  -4 1482.18 98.3307   1
 -12   7  -4 1398.53 96.2979   1
  13  -7   4 1936.74 120.988   1
 -13  -7  -4 1891.24 118.645   1
  13   7   4 2235.52 131.316   1
 -13   7  -4 1925.25 120.144   1
 -14   7  -4 82.6796 34.6488   1
 -14  -7  -4 21.0010 27.3730   1
  14   7   4-7.02437 26.9900   1
  15  -7   4 196.500 38.0754   1
 -15  -7  -4 126.369 33.7571   1
  15   7   4 187.854 36.7337   1
 -16   7  -4 104.683 37.1304   1
  16  -7   4 184.812 39.8503   1
 -16  -7  -4 181.568 37.8381   1
  16   7   4 171.615 37.6587   1
 -17   7  -4-7.02472 31.8258   1
  17  -7   4-14.3025 31.1281   1
 -17  -7  -4 21.2996 31.7513   1
  17   7   4 36.2999 34.1331   1
 -18   7  -4 28.1561 33.4959   1
  18  -7   4 28.6030 32.4071   1
 -18  -7  -4 21.1803 31.5840   1
  18   7   4 7.20468 32.2302   1
 -19   7  -4 77.7373 32.1047   1
  19  -7   4 49.9301 30.7050   1
 -19  -7  -4 27.8254 29.9499   1
  19   7   4 71.5698 33.7318   1
 -20   7  -4 35.0741 36.3420   1
 -20  -7  -4 13.6891 30.2036   1
  20   7   4-28.2229 30.7117   1
  20  -7   4 7.08200 31.6707   1
  21   7   4-21.2833 27.2382   1
 -21  -7  -4-19.6858 27.3507   1
 -21   7  -4 6.96895 31.9783   1
  21  -7   4-13.9785 29.1312   1
 -22  -7  -4 6.46121 23.9015   1
  22   7   4 6.89213 20.6164   1
 -23   7  -4 13.5197 36.3743   1
  23  -7   4 20.3584 31.1429   1
 -26  -8   4 33.4346 34.3304   1
  26   8  -4 34.5130 33.6204   1
 -24  -8   4 7.01030 32.1845   1
  24   8  -4 50.2447 32.5386   1
 -23  -8   4 49.1001 34.6129   1
  23   8  -4 78.3246 36.9834   1
 -22  -8   4-21.5514 33.8058   1
  22   8  -4-49.9111 34.3419   1
 -21  -8   4 13.9507 32.0065   1
  21   8  -4 7.80321 34.4357   1
  20  -8  -4 36.1914 30.6933   1
 -20  -8   4 55.7975 29.5812   1
 -20   8   4 42.7414 30.2093   1
  20   8  -4 68.1159 31.1329   1
  19  -8  -4 28.3781 26.7435   1
 -19  -8   4 7.02368 28.8237   1
 -19   8   4 20.8244 28.9279   1
  19   8  -4-29.1492 29.4345   1
  18  -8  -4 283.609 42.4773   1
 -18  -8   4 398.893 48.5495   1
 -18   8   4 357.270 46.4209   1
  18   8  -4 375.660 47.4376   1
  17   8  -4 1184.63 85.7344   1
 -17   8   4 1113.43 80.0402   1
  16  -8  -4 446.255 51.1070   1
 -16   8   4 626.238 56.5895   1
 -16  -8   4 534.192 55.7073   1
  15  -8  -4 1279.45 86.1489   1
 -15   8   4 1248.46 85.4259   1
  15   8  -4 1243.98 87.5066   1
 -15  -8   4 1190.19 85.8958   1
 -14   8   4 1125.60 78.6213   1
  14  -8  -4 1075.30 77.7915   1
  13  -8  -4 2660.81 143.552   1
 -13   8   4 2710.24 143.164   1
 -13  -8   4 2430.75 144.459   1
  13   8  -4 2610.04 146.624   1
 -12  -8   4 74.4347 29.3437   1
  12   8  -4 81.5905 29.3350   1
  11  -8  -4 20.5056 20.0374   1
 -11   8   4-4.97592 18.4176   1
  11   8  -4 29.9913 25.0051   1
 -11  -8   4 30.4135 26.8487   1
 -10  -8   4-5.61878 21.9625   1
  10  -8  -4 4.89232 21.6005   1
  10   8  -4 30.8029 27.1943   1
 -10   8   4 43.5637 21.3716   1
  -9  -8   4 2129.31 121.575   1
   9   8  -4 2230.13 122.962   1
  -9   8   4 2032.05 115.109   1
   9  -8  -4 2030.28 114.501   1
  -8   8   4 225.521 29.2663   1
   8   8  -4 231.017 32.9819   1
  -8  -8   4 164.055 28.4370   1
   8  -8  -4 269.060 31.8593   1
  -7   8   4 23855.2 1028.94   1
   7   8  -4 24384.5 1036.71   1
  -7  -8   4 24957.5 1037.78   1
   7  -8  -4 22788.4 1027.90   1
  -6   8   4 20.5378 18.6183   1
[truncated: 951,951 more chars]
