# Supplementary material for: Structural insight into the cooperativity of spin crossover compounds
Source: Acta Crystallogr B Struct Sci Cryst Eng Mater. 2023 Aug 11;79(Pt 5):354–67. doi: 10.1107/S2052520623005814 (PMC10552598; doi:10.1107/S2052520623005814)
Supplement: Supplementary file 4 [file b-79-00354-sup4.zip › Bia_Pmono_252K.cif]

data_SC2_252K
 
_audit_creation_method            'SHELXL-2018/3'
_shelx_SHELXL_version_number      '2018/3'
_chemical_name_systematic         ?
_chemical_name_common             ?
_chemical_melting_point           ?
_chemical_formula_moiety          ?
_chemical_formula_sum
 'C38 H28 Fe N6 S2' 
_chemical_formula_weight          688.63

loop_
 _atom_type_symbol
 _atom_type_description
 _atom_type_scat_dispersion_real
 _atom_type_scat_dispersion_imag
 _atom_type_scat_source
 'C'  'C'   0.0024   0.0013
 'International Tables Vol C Tables 4.2.6.8 and 6.1.1.4'
 'H'  'H'   0.0000   0.0000
 'International Tables Vol C Tables 4.2.6.8 and 6.1.1.4'
 'N'  'N'   0.0049   0.0027
 'International Tables Vol C Tables 4.2.6.8 and 6.1.1.4'
 'S'  'S'   0.1051   0.1002
 'International Tables Vol C Tables 4.2.6.8 and 6.1.1.4'
 'Fe'  'Fe'   0.3265   0.6960
 'International Tables Vol C Tables 4.2.6.8 and 6.1.1.4'
 
_space_group_crystal_system       monoclinic
_space_group_IT_number            14
_space_group_name_H-M_alt         'P 21/c'
_space_group_name_Hall            '-P 2ybc'
 
_shelx_space_group_comment
;
The symmetry employed for this shelxl refinement is uniquely defined
by the following loop, which should always be used as a source of
symmetry information in preference to the above space-group names.
They are only intended as comments.
;
 
loop_
 _space_group_symop_operation_xyz
 'x, y, z'
 '-x, y+1/2, -z+1/2'
 '-x, -y, -z'
 'x, -y-1/2, z-1/2'
 
_cell_length_a                    17.2891(2)
_cell_length_b                    12.47380(10)
_cell_length_c                    17.2395(2)
_cell_angle_alpha                 90
_cell_angle_beta                  115.7747(14)
_cell_angle_gamma                 90
_cell_volume                      3347.99(7)
_cell_formula_units_Z             4
_cell_measurement_temperature     293(2)
_cell_measurement_reflns_used     11113
_cell_measurement_theta_min       1.863
_cell_measurement_theta_max       31.216
 
_exptl_crystal_description        Needle
_exptl_crystal_colour             ?
_exptl_crystal_density_meas       ?
_exptl_crystal_density_method     ?
_exptl_crystal_density_diffrn     1.366          
_exptl_crystal_F_000              1424
_exptl_transmission_factor_min    ?
_exptl_transmission_factor_max    ?
_exptl_crystal_size_max           ?
_exptl_crystal_size_mid           ?
_exptl_crystal_size_min           ?
_exptl_absorpt_coefficient_mu     0.449
_shelx_estimated_absorpt_T_min    ?
_shelx_estimated_absorpt_T_max    ?
_exptl_absorpt_correction_type    ?
_exptl_absorpt_correction_T_min   ?
_exptl_absorpt_correction_T_max   ?
_exptl_absorpt_process_details    ?
_exptl_absorpt_special_details    ?
_diffrn_ambient_temperature       293(2)
_diffrn_radiation_wavelength      0.63582
_diffrn_radiation_type            Synchrotron
_diffrn_source                    ?
_diffrn_measurement_device_type   '4-circle diffractometer'
_diffrn_measurement_method        ?
_diffrn_detector_area_resol_mean  ?
_diffrn_reflns_number             25054
_diffrn_reflns_av_unetI/netI      0.0316
_diffrn_reflns_av_R_equivalents   0.0311
_diffrn_reflns_limit_h_min        -22
_diffrn_reflns_limit_h_max        23
_diffrn_reflns_limit_k_min        -16
_diffrn_reflns_limit_k_max        16
_diffrn_reflns_limit_l_min        -21
_diffrn_reflns_limit_l_max        21
_diffrn_reflns_theta_min          1.871
_diffrn_reflns_theta_max          25.080
_diffrn_reflns_theta_full         22.426
_diffrn_measured_fraction_theta_max   0.939
_diffrn_measured_fraction_theta_full  0.970
_diffrn_reflns_Laue_measured_fraction_max    0.939
_diffrn_reflns_Laue_measured_fraction_full   0.970
_diffrn_reflns_point_group_measured_fraction_max   0.939
_diffrn_reflns_point_group_measured_fraction_full  0.970
_reflns_number_total              7806
_reflns_number_gt                 6737
_reflns_threshold_expression      'I > 2\s(I)'
_reflns_Friedel_coverage          0.000
_reflns_Friedel_fraction_max      .
_reflns_Friedel_fraction_full     .
 
_reflns_special_details
;
 Reflections were merged by SHELXL according to the crystal
 class for the calculation of statistics and refinement.
 
 _reflns_Friedel_fraction is defined as the number of unique
 Friedel pairs measured divided by the number that would be
 possible theoretically, ignoring centric projections and
 systematic absences.
;
 
_computing_data_collection        ?
_computing_cell_refinement        ?
_computing_data_reduction         ?
_computing_structure_solution     ?
_computing_structure_refinement 'SHELXL-2018/3 (Sheldrick, 2018)'
_computing_molecular_graphics     ?
_computing_publication_material   ?
_refine_special_details           ?
_refine_ls_structure_factor_coef  Fsqd
_refine_ls_matrix_type            full
_refine_ls_weighting_scheme       calc
_refine_ls_weighting_details
'w=1/[\s^2^(Fo^2^)+(0.0590P)^2^+0.5652P] where P=(Fo^2^+2Fc^2^)/3'
_atom_sites_solution_primary      ?
_atom_sites_solution_secondary    ?
_atom_sites_solution_hydrogens    geom
_refine_ls_hydrogen_treatment     constr
_refine_ls_extinction_method      'SHELXL-2018/3 (Sheldrick 2018)'
_refine_ls_extinction_coef        0.0083(7)
_refine_ls_extinction_expression
 'Fc^*^=kFc[1+0.001xFc^2^\l^3^/sin(2\q)]^-1/4^'
_refine_ls_number_reflns          7806
_refine_ls_number_parameters      457
_refine_ls_number_restraints      73
_refine_ls_R_factor_all           0.0424
_refine_ls_R_factor_gt            0.0376
_refine_ls_wR_factor_ref          0.1142
_refine_ls_wR_factor_gt           0.1095
_refine_ls_goodness_of_fit_ref    1.054
_refine_ls_restrained_S_all       1.053
_refine_ls_shift/su_max           0.002
_refine_ls_shift/su_mean          0.000
 
loop_
 _atom_site_label
 _atom_site_type_symbol
 _atom_site_fract_x
 _atom_site_fract_y
 _atom_site_fract_z
 _atom_site_U_iso_or_equiv
 _atom_site_adp_type
 _atom_site_occupancy
 _atom_site_site_symmetry_order  
 _atom_site_calc_flag
 _atom_site_refinement_flags_posn
 _atom_site_refinement_flags_adp
 _atom_site_refinement_flags_occupancy
 _atom_site_disorder_assembly
 _atom_site_disorder_group
Fe01 Fe 0.75888(2) 0.30364(2) 0.82518(2) 0.05241(9) Uani 1 1 d . . . . .
S002 S 0.54529(3) 0.34260(4) 0.92183(3) 0.07051(14) Uani 1 1 d . . . . .
S001 S 0.95211(4) 0.11508(4) 1.07029(4) 0.07729(16) Uani 1 1 d . . . . .
N005 N 0.71080(9) 0.14298(11) 0.79363(8) 0.0517(3) Uani 1 1 d . . . . .
N006 N 0.81099(11) 0.45670(12) 0.82152(10) 0.0668(4) Uani 1 1 d . . . . .
N003 N 0.66763(9) 0.31058(10) 0.68785(8) 0.0514(3) Uani 1 1 d . . . . .
N004 N 0.84817(9) 0.27522(10) 0.76615(8) 0.0511(3) Uani 1 1 d . . . . .
N002 N 0.67175(13) 0.36093(17) 0.86629(12) 0.0807(5) Uani 1 1 d . . . . .
N001 N 0.84772(11) 0.25440(13) 0.94438(9) 0.0661(4) Uani 1 1 d . . . . .
C015 C 0.63956(11) 0.21951(14) 0.65521(11) 0.0559(4) Uani 1 1 d . . . . .
H015 H 0.604949 0.213011 0.596406 0.067 Uiso 1 1 calc R U . . .
C016 C 0.66170(10) 0.12551(13) 0.71005(10) 0.0534(3) Uani 1 1 d . . . . .
C003 C 0.64811(10) 0.40013(13) 0.63188(10) 0.0523(3) Uani 1 1 d . . . . .
C021 C 0.85767(10) 0.17779(13) 0.72915(10) 0.0514(3) Uani 1 1 d . . . . .
C024 C 0.86633(11) -0.01632(14) 0.65564(11) 0.0580(4) Uani 1 1 d D . . . .
C007 C 0.60405(12) 0.58288(14) 0.60237(11) 0.0610(4) Uani 1 1 d . . . . .
H007 H 0.586541 0.646088 0.618582 0.073 Uiso 1 1 calc R U . . .
C012 C 0.56877(16) 0.85290(18) 0.36478(15) 0.0796(6) Uani 1 1 d . . . . .
H012 H 0.561561 0.912581 0.329962 0.096 Uiso 1 1 calc R U . . .
C010 C 0.55971(12) 0.66457(16) 0.38081(12) 0.0646(4) Uani 1 1 d . . . . .
H010 H 0.545116 0.597048 0.355755 0.078 Uiso 1 1 calc R U . . .
C022 C 0.83955(12) 0.17216(14) 0.64290(11) 0.0591(4) Uani 1 1 d . . . . .
H022 H 0.824078 0.233803 0.609218 0.071 Uiso 1 1 calc R U . . .
C008 C 0.62371(12) 0.49533(14) 0.65591(11) 0.0591(4) Uani 1 1 d . . . . .
H008 H 0.620616 0.500097 0.708321 0.071 Uiso 1 1 calc R U . . .
C025 C 0.88368(11) -0.00948(14) 0.74164(11) 0.0573(4) Uani 1 1 d . . . . .
H025 H 0.898385 -0.071177 0.775271 0.069 Uiso 1 1 calc R U . . .
C002 C 0.61921(13) 0.35256(14) 0.88961(11) 0.0595(4) Uani 1 1 d . . . . .
C004 C 0.65347(12) 0.39468(14) 0.55520(11) 0.0590(4) Uani 1 1 d . . . . .
H004 H 0.669932 0.330963 0.538631 0.071 Uiso 1 1 calc R U . . .
C020 C 0.73104(12) 0.05920(14) 0.84653(11) 0.0596(4) Uani 1 1 d . . . . .
H020 H 0.764296 0.070677 0.905066 0.072 Uiso 1 1 calc R U . . .
C005 C 0.63465(12) 0.48285(14) 0.50257(11) 0.0607(4) Uani 1 1 d . . . . .
H005 H 0.638725 0.477954 0.450643 0.073 Uiso 1 1 calc R U . . .
C009 C 0.59311(12) 0.67414(14) 0.46889(12) 0.0584(4) Uani 1 1 d . . . . .
C017 C 0.63353(13) 0.02533(15) 0.67795(13) 0.0684(5) Uani 1 1 d . . . . .
H017 H 0.599493 0.015401 0.619365 0.082 Uiso 1 1 calc R U . . .
C006 C 0.60975(11) 0.57894(13) 0.52498(11) 0.0553(4) Uani 1 1 d . . . . .
C018 C 0.65617(14) -0.06031(15) 0.73336(15) 0.0751(5) Uani 1 1 d . . . . .
H018 H 0.638240 -0.129212 0.712803 0.090 Uiso 1 1 calc R U . . .
C001 C 0.89171(12) 0.19732(13) 0.99753(11) 0.0568(4) Uani 1 1 d . . . . .
C011 C 0.54744(14) 0.75319(18) 0.32888(14) 0.0729(5) Uani 1 1 d . . . . .
H011 H 0.524639 0.745069 0.269422 0.087 Uiso 1 1 calc R U . . .
C026 C 0.87959(11) 0.08678(13) 0.77838(10) 0.0541(3) Uani 1 1 d . . . . .
H026 H 0.891664 0.090093 0.836426 0.065 Uiso 1 1 calc R U . . .
C028 C 0.86703(14) 0.46050(15) 0.78677(13) 0.0680(5) Uani 1 1 d . . . . .
C014 C 0.61271(15) 0.77618(16) 0.50331(14) 0.0740(5) Uani 1 1 d . . . . .
H014 H 0.634526 0.785299 0.562608 0.089 Uiso 1 1 calc R U . . .
C013 C 0.60053(18) 0.86445(17) 0.45146(16) 0.0856(6) Uani 1 1 d . . . . .
H013 H 0.614116 0.932377 0.475922 0.103 Uiso 1 1 calc R U . . .
C023 C 0.84432(13) 0.07620(16) 0.60700(11) 0.0641(4) Uani 1 1 d . . . . .
H023 H 0.832578 0.073240 0.549029 0.077 Uiso 1 1 calc R U . . .
C027 C 0.88217(12) 0.35992(14) 0.75436(12) 0.0628(4) Uani 1 1 d . . . . .
H027 H 0.916460 0.357267 0.725174 0.075 Uiso 1 1 calc R U . . .
C019 C 0.70522(13) -0.04293(15) 0.81879(13) 0.0681(5) Uani 1 1 d . . . . .
H019 H 0.720910 -0.099629 0.857675 0.082 Uiso 1 1 calc R U . . .
C032 C 0.79418(19) 0.54821(17) 0.85202(14) 0.0905(7) Uani 1 1 d . . . . .
H032 H 0.755228 0.547752 0.875925 0.109 Uiso 1 1 calc R U . . .
C031 C 0.8338(3) 0.6434(2) 0.8486(2) 0.1198(12) Uani 1 1 d . . . . .
H031 H 0.820944 0.706196 0.869685 0.144 Uiso 1 1 calc R U . . .
C029 C 0.9090(2) 0.55301(19) 0.78251(19) 0.0981(8) Uani 1 1 d . . . . .
H029 H 0.947951 0.552169 0.758629 0.118 Uiso 1 1 calc R U . . .
C030 C 0.8919(3) 0.6453(2) 0.8141(2) 0.1240(12) Uani 1 1 d . . . . .
H030 H 0.919235 0.708832 0.812359 0.149 Uiso 1 1 calc R U . . .
C1A C 0.8723(7) -0.1236(5) 0.6198(7) 0.067(2) Uani 0.53(3) 1 d DG . P A 1
C2A C 0.8252(7) -0.2076(6) 0.6311(7) 0.095(2) Uani 0.53(3) 1 d G . P A 1
H2A H 0.790369 -0.195622 0.658803 0.114 Uiso 0.53(3) 1 calc R U P A 1
C3A C 0.8303(9) -0.3094(5) 0.6008(7) 0.111(3) Uani 0.53(3) 1 d G . P A 1
H3A H 0.798872 -0.365537 0.608326 0.133 Uiso 0.53(3) 1 calc R U P A 1
C4A C 0.8824(8) -0.3272(8) 0.5594(7) 0.099(3) Uani 0.53(3) 1 d G . P A 1
H4A H 0.885851 -0.395296 0.539129 0.119 Uiso 0.53(3) 1 calc R U P A 1
C5A C 0.9295(6) -0.2432(12) 0.5481(7) 0.094(3) Uani 0.53(3) 1 d G . P A 1
H5A H 0.964329 -0.255139 0.520409 0.112 Uiso 0.53(3) 1 calc R U P A 1
C6A C 0.9244(6) -0.1414(10) 0.5784(7) 0.0800(19) Uani 0.53(3) 1 d G . P A 1
H6A H 0.955827 -0.085223 0.570885 0.096 Uiso 0.53(3) 1 calc R U P A 1
C1B C 0.8764(8) -0.1152(6) 0.6166(7) 0.074(3) Uani 0.47(3) 1 d DG . P A 2
C2B C 0.8451(10) -0.2131(7) 0.6293(6) 0.087(2) Uani 0.47(3) 1 d G . P A 2
H2B H 0.813050 -0.216188 0.660742 0.105 Uiso 0.47(3) 1 calc R U P A 2
C3B C 0.8617(13) -0.3062(6) 0.5949(6) 0.102(3) Uani 0.47(3) 1 d G . P A 2
H3B H 0.840814 -0.371671 0.603387 0.122 Uiso 0.47(3) 1 calc R U P A 2
C4B C 0.9097(11) -0.3016(10) 0.5478(6) 0.099(3) Uani 0.47(3) 1 d G . P A 2
H4B H 0.920790 -0.363888 0.524853 0.118 Uiso 0.47(3) 1 calc R U P A 2
C5B C 0.9409(7) -0.2037(14) 0.5352(7) 0.095(3) Uani 0.47(3) 1 d G . P A 2
H5B H 0.973002 -0.200621 0.503673 0.114 Uiso 0.47(3) 1 calc R U P A 2
C6B C 0.9243(7) -0.1106(10) 0.5695(8) 0.083(2) Uani 0.47(3) 1 d G . P A 2
H6B H 0.945238 -0.045137 0.561027 0.100 Uiso 0.47(3) 1 calc R U P A 2
 
loop_
 _atom_site_aniso_label
 _atom_site_aniso_U_11
 _atom_site_aniso_U_22
 _atom_site_aniso_U_33
 _atom_site_aniso_U_23
 _atom_site_aniso_U_13
 _atom_site_aniso_U_12
Fe01 0.06324(16) 0.04899(14) 0.04483(14) 0.00056(8) 0.02334(11) 0.00285(9)
S002 0.0753(3) 0.0738(3) 0.0632(3) 0.0083(2) 0.0309(2) 0.0073(2)
S001 0.0895(4) 0.0666(3) 0.0704(3) 0.0163(2) 0.0297(3) 0.0122(2)
N005 0.0567(7) 0.0520(7) 0.0480(6) 0.0017(5) 0.0242(6) -0.0025(5)
N006 0.0827(10) 0.0509(7) 0.0524(7) -0.0060(6) 0.0158(7) 0.0057(7)
N003 0.0557(7) 0.0506(7) 0.0466(6) 0.0005(5) 0.0209(6) 0.0041(5)
N004 0.0567(7) 0.0482(6) 0.0461(6) 0.0022(5) 0.0202(6) 0.0010(5)
N002 0.0860(12) 0.0956(13) 0.0681(10) -0.0030(9) 0.0405(10) 0.0141(10)
N001 0.0773(10) 0.0675(9) 0.0486(7) 0.0004(6) 0.0228(7) 0.0058(7)
C015 0.0581(8) 0.0548(8) 0.0472(8) -0.0003(6) 0.0159(7) -0.0002(7)
C016 0.0538(8) 0.0523(8) 0.0521(8) -0.0014(6) 0.0211(7) -0.0022(6)
C003 0.0557(8) 0.0494(8) 0.0488(7) 0.0017(6) 0.0200(6) 0.0050(6)
C021 0.0527(8) 0.0527(8) 0.0503(8) 0.0018(6) 0.0239(7) 0.0032(6)
C024 0.0560(8) 0.0595(9) 0.0551(8) -0.0018(7) 0.0210(7) 0.0109(7)
C007 0.0735(10) 0.0519(8) 0.0604(9) 0.0012(7) 0.0317(8) 0.0132(7)
C012 0.0933(15) 0.0670(12) 0.0856(14) 0.0225(10) 0.0454(12) 0.0145(10)
C010 0.0671(10) 0.0627(10) 0.0638(10) 0.0043(8) 0.0282(9) 0.0074(8)
C022 0.0735(10) 0.0578(9) 0.0507(8) 0.0087(7) 0.0315(8) 0.0094(8)
C008 0.0707(10) 0.0570(9) 0.0522(8) 0.0008(7) 0.0291(8) 0.0098(7)
C025 0.0588(9) 0.0551(8) 0.0528(8) 0.0063(7) 0.0193(7) 0.0114(7)
C002 0.0733(10) 0.0548(9) 0.0453(8) 0.0028(6) 0.0212(8) 0.0127(8)
C004 0.0725(10) 0.0496(8) 0.0578(9) -0.0007(7) 0.0310(8) 0.0087(7)
C020 0.0671(10) 0.0570(9) 0.0558(9) 0.0060(7) 0.0277(8) -0.0059(7)
C005 0.0773(11) 0.0558(9) 0.0551(9) 0.0031(7) 0.0345(8) 0.0087(8)
C009 0.0611(9) 0.0538(8) 0.0629(10) 0.0062(7) 0.0294(8) 0.0090(7)
C017 0.0738(11) 0.0567(9) 0.0621(10) -0.0066(8) 0.0177(9) -0.0076(8)
C006 0.0578(8) 0.0512(8) 0.0566(8) 0.0029(7) 0.0246(7) 0.0063(6)
C018 0.0838(13) 0.0503(9) 0.0830(13) -0.0048(9) 0.0288(11) -0.0131(9)
C001 0.0680(10) 0.0558(9) 0.0482(8) -0.0059(7) 0.0266(8) -0.0031(7)
C011 0.0756(12) 0.0791(13) 0.0640(11) 0.0150(9) 0.0305(9) 0.0131(10)
C026 0.0576(8) 0.0576(8) 0.0460(7) 0.0041(6) 0.0215(7) 0.0051(7)
C028 0.0762(11) 0.0533(9) 0.0625(10) 0.0029(8) 0.0191(9) -0.0061(8)
C014 0.0967(15) 0.0565(10) 0.0706(12) 0.0025(9) 0.0381(11) 0.0072(10)
C013 0.1121(18) 0.0541(10) 0.0920(16) 0.0067(10) 0.0458(14) 0.0036(11)
C023 0.0765(11) 0.0684(10) 0.0492(8) 0.0011(7) 0.0291(8) 0.0122(9)
C027 0.0678(10) 0.0588(9) 0.0628(10) 0.0032(8) 0.0294(8) -0.0052(8)
C019 0.0727(11) 0.0549(9) 0.0746(11) 0.0118(8) 0.0300(9) -0.0065(8)
C032 0.1216(19) 0.0613(12) 0.0671(12) -0.0121(9) 0.0211(12) 0.0153(12)
C031 0.167(3) 0.0539(13) 0.097(2) -0.0180(12) 0.019(2) 0.0086(16)
C029 0.1093(19) 0.0620(12) 0.1049(18) 0.0094(12) 0.0298(15) -0.0181(12)
C030 0.157(3) 0.0554(14) 0.127(3) -0.0030(14) 0.032(2) -0.0197(16)
C1A 0.065(5) 0.062(3) 0.059(5) -0.016(3) 0.013(4) 0.017(3)
C2A 0.084(4) 0.063(3) 0.121(6) -0.022(3) 0.028(3) 0.003(3)
C3A 0.106(6) 0.072(3) 0.128(6) -0.026(3) 0.025(4) 0.009(3)
C4A 0.114(5) 0.073(3) 0.072(4) -0.016(3) 0.006(3) 0.029(3)
C5A 0.107(4) 0.079(5) 0.078(4) -0.013(4) 0.024(3) 0.046(4)
C6A 0.078(3) 0.074(4) 0.077(4) -0.017(3) 0.023(3) 0.024(3)
C1B 0.073(6) 0.076(4) 0.056(5) 0.008(4) 0.012(5) 0.028(4)
C2B 0.103(6) 0.073(4) 0.078(4) 0.005(3) 0.033(4) 0.029(4)
C3B 0.138(8) 0.071(4) 0.079(5) -0.005(3) 0.031(5) 0.026(4)
C4B 0.134(8) 0.066(4) 0.077(4) 0.001(4) 0.028(4) 0.044(5)
C5B 0.105(5) 0.083(5) 0.079(4) -0.004(4) 0.024(3) 0.041(4)
C6B 0.090(4) 0.081(4) 0.072(4) -0.004(4) 0.028(3) 0.040(4)
 
_geom_special_details
;
 All esds (except the esd in the dihedral angle between two l.s. planes)
 are estimated using the full covariance matrix.  The cell esds are taken
 into account individually in the estimation of esds in distances, angles
 and torsion angles; correlations between esds in cell parameters are only
 used when they are defined by crystal symmetry.  An approximate (isotropic)
 treatment of cell esds is used for estimating esds involving l.s. planes.
;
 
loop_
 _geom_bond_atom_site_label_1
 _geom_bond_atom_site_label_2
 _geom_bond_distance
 _geom_bond_site_symmetry_2
 _geom_bond_publ_flag
Fe01 N002 2.0521(19) . ?
Fe01 N001 2.0528(15) . ?
Fe01 N006 2.1236(17) . ?
Fe01 N005 2.1470(14) . ?
Fe01 N003 2.2031(13) . ?
Fe01 N004 2.2159(14) . ?
S002 C002 1.604(2) . ?
S001 C001 1.6053(18) . ?
N005 C020 1.330(2) . ?
N005 C016 1.334(2) . ?
N006 C032 1.340(3) . ?
N006 C028 1.343(3) . ?
N003 C015 1.267(2) . ?
N003 C003 1.417(2) . ?
N004 C027 1.268(2) . ?
N004 C021 1.415(2) . ?
N002 C002 1.147(3) . ?
N001 C001 1.148(2) . ?
C015 C016 1.449(2) . ?
C016 C017 1.368(2) . ?
C003 C004 1.366(2) . ?
C003 C008 1.383(2) . ?
C021 C026 1.369(2) . ?
C021 C022 1.381(2) . ?
C024 C023 1.379(3) . ?
C024 C025 1.382(2) . ?
C024 C1B 1.452(6) . ?
C024 C1A 1.495(5) . ?
C007 C008 1.374(2) . ?
C007 C006 1.381(2) . ?
C012 C013 1.357(3) . ?
C012 C011 1.367(3) . ?
C010 C009 1.375(3) . ?
C010 C011 1.380(3) . ?
C022 C023 1.366(3) . ?
C025 C026 1.374(2) . ?
C004 C005 1.372(2) . ?
C020 C019 1.366(3) . ?
C005 C006 1.384(2) . ?
C009 C014 1.383(3) . ?
C009 C006 1.479(2) . ?
C017 C018 1.372(3) . ?
C018 C019 1.360(3) . ?
C028 C029 1.382(3) . ?
C028 C027 1.443(3) . ?
C014 C013 1.375(3) . ?
C032 C031 1.385(4) . ?
C031 C030 1.372(5) . ?
C029 C030 1.360(4) . ?
C1A C2A 1.3900 . ?
C1A C6A 1.3900 . ?
C2A C3A 1.3900 . ?
C3A C4A 1.3900 . ?
C4A C5A 1.3900 . ?
C5A C6A 1.3900 . ?
C1B C2B 1.3900 . ?
C1B C6B 1.3900 . ?
C2B C3B 1.3900 . ?
C3B C4B 1.3900 . ?
C4B C5B 1.3900 . ?
C5B C6B 1.3900 . ?
 
loop_
 _geom_angle_atom_site_label_1
 _geom_angle_atom_site_label_2
 _geom_angle_atom_site_label_3
 _geom_angle
 _geom_angle_site_symmetry_1
 _geom_angle_site_symmetry_3
 _geom_angle_publ_flag
N002 Fe01 N001 95.77(7) . . ?
N002 Fe01 N006 94.69(8) . . ?
N001 Fe01 N006 98.99(7) . . ?
N002 Fe01 N005 98.68(7) . . ?
N001 Fe01 N005 90.75(6) . . ?
N006 Fe01 N005 162.58(6) . . ?
N002 Fe01 N003 93.86(6) . . ?
N001 Fe01 N003 164.15(6) . . ?
N006 Fe01 N003 92.72(5) . . ?
N005 Fe01 N003 75.35(5) . . ?
N002 Fe01 N004 167.68(7) . . ?
N001 Fe01 N004 92.55(6) . . ?
N006 Fe01 N004 74.99(6) . . ?
N005 Fe01 N004 90.27(5) . . ?
N003 Fe01 N004 80.16(5) . . ?
C020 N005 C016 117.79(14) . . ?
C020 N005 Fe01 127.04(11) . . ?
C016 N005 Fe01 114.86(11) . . ?
C032 N006 C028 117.8(2) . . ?
C032 N006 Fe01 125.94(18) . . ?
C028 N006 Fe01 116.26(12) . . ?
C015 N003 C003 118.20(14) . . ?
C015 N003 Fe01 113.51(11) . . ?
C003 N003 Fe01 127.57(10) . . ?
C027 N004 C021 119.39(15) . . ?
C027 N004 Fe01 113.86(12) . . ?
C021 N004 Fe01 125.81(10) . . ?
C002 N002 Fe01 154.38(18) . . ?
C001 N001 Fe01 158.72(15) . . ?
N003 C015 C016 119.63(15) . . ?
N005 C016 C017 122.24(16) . . ?
N005 C016 C015 115.83(14) . . ?
C017 C016 C015 121.93(16) . . ?
C004 C003 C008 119.37(15) . . ?
C004 C003 N003 121.53(14) . . ?
C008 C003 N003 119.09(14) . . ?
C026 C021 C022 119.82(15) . . ?
C026 C021 N004 119.21(14) . . ?
C022 C021 N004 120.83(14) . . ?
C023 C024 C025 118.32(16) . . ?
C023 C024 C1B 119.1(5) . . ?
C025 C024 C1B 122.4(5) . . ?
C023 C024 C1A 123.2(4) . . ?
C025 C024 C1A 118.4(4) . . ?
C008 C007 C006 121.34(16) . . ?
C013 C012 C011 119.7(2) . . ?
C009 C010 C011 121.28(19) . . ?
C023 C022 C021 120.13(16) . . ?
C007 C008 C003 120.01(16) . . ?
C026 C025 C024 121.21(16) . . ?
N002 C002 S002 179.18(18) . . ?
C003 C004 C005 120.23(15) . . ?
N005 C020 C019 122.99(17) . . ?
C004 C005 C006 121.52(16) . . ?
C010 C009 C014 117.43(17) . . ?
C010 C009 C006 121.42(16) . . ?
C014 C009 C006 121.13(17) . . ?
C016 C017 C018 119.10(17) . . ?
C007 C006 C005 117.52(15) . . ?
C007 C006 C009 121.87(15) . . ?
C005 C006 C009 120.57(15) . . ?
C019 C018 C017 119.00(18) . . ?
N001 C001 S001 178.59(18) . . ?
C012 C011 C010 120.0(2) . . ?
C021 C026 C025 119.67(15) . . ?
N006 C028 C029 123.4(2) . . ?
N006 C028 C027 115.44(16) . . ?
C029 C028 C027 121.2(2) . . ?
C013 C014 C009 121.2(2) . . ?
C012 C013 C014 120.3(2) . . ?
C022 C023 C024 120.84(16) . . ?
N004 C027 C028 119.18(18) . . ?
C018 C019 C020 118.87(17) . . ?
N006 C032 C031 121.2(3) . . ?
C030 C031 C032 120.1(3) . . ?
C030 C029 C028 118.4(3) . . ?
C029 C030 C031 119.1(3) . . ?
C2A C1A C6A 120.0 . . ?
C2A C1A C024 117.9(5) . . ?
C6A C1A C024 122.1(5) . . ?
C1A C2A C3A 120.0 . . ?
C2A C3A C4A 120.0 . . ?
C5A C4A C3A 120.0 . . ?
C4A C5A C6A 120.0 . . ?
C5A C6A C1A 120.0 . . ?
C2B C1B C6B 120.0 . . ?
C2B C1B C024 122.7(7) . . ?
C6B C1B C024 117.2(7) . . ?
C1B C2B C3B 120.0 . . ?
C4B C3B C2B 120.0 . . ?
C3B C4B C5B 120.0 . . ?
C6B C5B C4B 120.0 . . ?
C5B C6B C1B 120.0 . . ?
 
_refine_diff_density_max    0.384
_refine_diff_density_min   -0.317
_refine_diff_density_rms    0.041

_shelx_res_file
;

TITL sc2_093K_a.res in P2(1)/c
    SC2_252K.res
    created by SHELXL-2018/3 at 12:20:40 on 15-Apr-2021
REM Old TITL SC2_093K in P2(1)/c
REM SHELXT solution in P2(1)/c: R1 0.091, Rweak 0.004, Alpha 0.025
REM <I/s>   0.460 for  267 systematic absences,  Orientation as input
REM Formula found by SHELXT:  C38 N6 S2 Fe

CELL 0.63582 17.2891 12.4738 17.2395 90.0000 115.7747 90.0000
ZERR 4.000 0.0002 0.0001 0.0002 0.0000 0.0014 0.0000
LATT  1
SYMM -X, 1/2+Y, 1/2-Z
SFAC C H N S FE
DISP $C  0.00244  0.00131  9.14798!source kissel
DISP $H -0.00002  0.00000  0.66440!source kissel
DISP $N  0.00493  0.00266 15.07095!source kissel
DISP $S  0.10506  0.10024 379.49005!source kissel
DISP $Fe  0.32649  0.69602 2544.24973!source kissel
UNIT 152.00 112.00 24.00 8.00 4.00
OMIT -5 0 2
OMIT 4 0 0
OMIT 2 0 2
L.S. 30
REM DAMP 100
REM ISOR 0.04 0.06 C1A > C6A
REM ISOR 0.04 0.06 C1B > C6B
RIGU 0.002 0.002 C1A > C6A
RIGU 0.002 0.002  C1B > C6B
SADI C024 C1A C024 C1B
BOND
LIST 6
SHEL 99 0.75
ACTA
FMAP 2
PLAN 20
WGHT    0.059000    0.565200
EXTI    0.008342
FVAR       3.44142   0.53350   0.07947
FE01  5    0.758884    0.303639    0.825178    11.00000    0.06324    0.04899 =
         0.04483    0.00056    0.02334    0.00285
S002  4    0.545293    0.342598    0.921829    11.00000    0.07532    0.07384 =
         0.06324    0.00827    0.03093    0.00728
S001  4    0.952114    0.115079    1.070285    11.00000    0.08949    0.06659 =
         0.07041    0.01625    0.02974    0.01217
N005  3    0.710803    0.142985    0.793634    11.00000    0.05671    0.05203 =
         0.04797    0.00168    0.02423   -0.00248
N006  3    0.810985    0.456696    0.821519    11.00000    0.08268    0.05085 =
         0.05235   -0.00601    0.01583    0.00572
N003  3    0.667629    0.310584    0.687845    11.00000    0.05566    0.05060 =
         0.04661    0.00053    0.02093    0.00408
N004  3    0.848170    0.275216    0.766147    11.00000    0.05671    0.04823 =
         0.04609    0.00223    0.02018    0.00103
N002  3    0.671748    0.360929    0.866291    11.00000    0.08596    0.09565 =
         0.06814   -0.00299    0.04053    0.01411
N001  3    0.847717    0.254401    0.944378    11.00000    0.07729    0.06749 =
         0.04857    0.00036    0.02279    0.00576
C015  1    0.639562    0.219507    0.655215    11.00000    0.05812    0.05482 =
         0.04720   -0.00027    0.01594   -0.00024
AFIX  43
H015  2    0.604949    0.213011    0.596406    11.00000   -1.20000
AFIX   0
C016  1    0.661699    0.125512    0.710045    11.00000    0.05383    0.05230 =
         0.05214   -0.00139    0.02112   -0.00217
C003  1    0.648114    0.400132    0.631883    11.00000    0.05574    0.04937 =
         0.04881    0.00172    0.02002    0.00497
C021  1    0.857668    0.177793    0.729145    11.00000    0.05269    0.05267 =
         0.05035    0.00178    0.02391    0.00323
C024    1    0.866333   -0.016324    0.655638    11.00000    0.05596    0.05947 =
         0.05506   -0.00183    0.02098    0.01094
C007  1    0.604047    0.582881    0.602371    11.00000    0.07351    0.05191 =
         0.06043    0.00119    0.03174    0.01317
AFIX  43
H007  2    0.586541    0.646088    0.618582    11.00000   -1.20000
AFIX   0
C012  1    0.568772    0.852901    0.364778    11.00000    0.09327    0.06697 =
         0.08564    0.02254    0.04536    0.01450
AFIX  43
H012  2    0.561561    0.912581    0.329962    11.00000   -1.20000
AFIX   0
C010  1    0.559713    0.664574    0.380806    11.00000    0.06706    0.06269 =
         0.06376    0.00429    0.02818    0.00740
AFIX  43
H010  2    0.545116    0.597048    0.355755    11.00000   -1.20000
AFIX   0
C022  1    0.839551    0.172162    0.642904    11.00000    0.07354    0.05777 =
         0.05066    0.00872    0.03145    0.00936
AFIX  43
H022  2    0.824078    0.233803    0.609218    11.00000   -1.20000
AFIX   0
C008  1    0.623714    0.495331    0.655909    11.00000    0.07069    0.05700 =
         0.05216    0.00081    0.02911    0.00984
AFIX  43
H008  2    0.620616    0.500097    0.708321    11.00000   -1.20000
AFIX   0
C025  1    0.883676   -0.009480    0.741639    11.00000    0.05879    0.05507 =
         0.05283    0.00626    0.01928    0.01140
AFIX  43
H025  2    0.898385   -0.071177    0.775271    11.00000   -1.20000
AFIX   0
C002  1    0.619207    0.352561    0.889614    11.00000    0.07333    0.05484 =
         0.04532    0.00279    0.02122    0.01274
C004  1    0.653471    0.394676    0.555201    11.00000    0.07253    0.04961 =
         0.05778   -0.00075    0.03105    0.00866
AFIX  43
H004  2    0.669932    0.330963    0.538631    11.00000   -1.20000
AFIX   0
C020  1    0.731042    0.059198    0.846527    11.00000    0.06711    0.05696 =
         0.05578    0.00600    0.02767   -0.00594
AFIX  43
H020  2    0.764296    0.070677    0.905066    11.00000   -1.20000
AFIX   0
C005  1    0.634653    0.482852    0.502571    11.00000    0.07732    0.05577 =
         0.05505    0.00313    0.03445    0.00870
AFIX  43
H005  2    0.638725    0.477954    0.450643    11.00000   -1.20000
AFIX   0
C009  1    0.593110    0.674142    0.468886    11.00000    0.06113    0.05379 =
         0.06293    0.00617    0.02942    0.00900
C017  1    0.633531    0.025327    0.677954    11.00000    0.07377    0.05674 =
         0.06208   -0.00658    0.01765   -0.00762
AFIX  43
H017  2    0.599493    0.015401    0.619365    11.00000   -1.20000
AFIX   0
C006  1    0.609746    0.578937    0.524979    11.00000    0.05782    0.05118 =
         0.05658    0.00291    0.02455    0.00630
C018  1    0.656167   -0.060305    0.733357    11.00000    0.08383    0.05032 =
         0.08304   -0.00485    0.02877   -0.01309
AFIX  43
H018  2    0.638240   -0.129212    0.712803    11.00000   -1.20000
AFIX   0
C001  1    0.891714    0.197320    0.997526    11.00000    0.06805    0.05578 =
         0.04817   -0.00585    0.02664   -0.00315
C011  1    0.547439    0.753189    0.328879    11.00000    0.07558    0.07907 =
         0.06403    0.01502    0.03047    0.01306
AFIX  43
H011  2    0.524639    0.745069    0.269422    11.00000   -1.20000
AFIX   0
C026  1    0.879592    0.086781    0.778383    11.00000    0.05759    0.05756 =
         0.04596    0.00409    0.02152    0.00507
AFIX  43
H026  2    0.891664    0.090093    0.836426    11.00000   -1.20000
AFIX   0
C028  1    0.867027    0.460500    0.786769    11.00000    0.07619    0.05333 =
         0.06253    0.00290    0.01909   -0.00615
C014  1    0.612708    0.776185    0.503310    11.00000    0.09670    0.05646 =
         0.07055    0.00249    0.03807    0.00722
AFIX  43
H014  2    0.634526    0.785299    0.562608    11.00000   -1.20000
AFIX   0
C013  1    0.600525    0.864446    0.451458    11.00000    0.11215    0.05415 =
         0.09199    0.00672    0.04577    0.00361
AFIX  43
H013  2    0.614116    0.932377    0.475922    11.00000   -1.20000
AFIX   0
C023  1    0.844322    0.076203    0.607000    11.00000    0.07645    0.06843 =
         0.04925    0.00114    0.02909    0.01216
AFIX  43
H023  2    0.832578    0.073240    0.549029    11.00000   -1.20000
AFIX   0
C027  1    0.882174    0.359922    0.754356    11.00000    0.06781    0.05883 =
         0.06283    0.00322    0.02943   -0.00522
AFIX  43
H027  2    0.916460    0.357267    0.725174    11.00000   -1.20000
AFIX   0
C019  1    0.705218   -0.042933    0.818794    11.00000    0.07266    0.05491 =
         0.07459    0.01177    0.02999   -0.00651
AFIX  43
H019  2    0.720910   -0.099629    0.857675    11.00000   -1.20000
AFIX   0
C032  1    0.794184    0.548209    0.852019    11.00000    0.12160    0.06134 =
         0.06715   -0.01213    0.02106    0.01529
AFIX  43
H032  2    0.755228    0.547752    0.875925    11.00000   -1.20000
AFIX   0
C031  1    0.833769    0.643415    0.848586    11.00000    0.16699    0.05388 =
         0.09693   -0.01804    0.01868    0.00859
AFIX  43
H031  2    0.820944    0.706196    0.869685    11.00000   -1.20000
AFIX   0
C029  1    0.908980    0.553007    0.782514    11.00000    0.10928    0.06197 =
         0.10490    0.00940    0.02976   -0.01808
AFIX  43
H029  2    0.947951    0.552169    0.758629    11.00000   -1.20000
AFIX   0
C030  1    0.891896    0.645289    0.814100    11.00000    0.15722    0.05542 =
         0.12691   -0.00302    0.03164   -0.01969
AFIX  43
H030  2    0.919235    0.708832    0.812359    11.00000   -1.20000
AFIX  66
REM #####
PART 1
C1A   1    0.872254   -0.123576    0.619849    21.00000    0.06540    0.06169 =
         0.05879   -0.01644    0.01329    0.01653
C2A   1    0.825236   -0.207550    0.631065    21.00000    0.08381    0.06345 =
         0.12150   -0.02246    0.02845    0.00295
AFIX  43
H2A   2    0.790369   -0.195622    0.658803    21.00000   -1.20000
AFIX  65
C3A   1    0.830331   -0.309353    0.600822    21.00000    0.10581    0.07169 =
         0.12803   -0.02619    0.02510    0.00933
AFIX  43
H3A   2    0.798872   -0.365537    0.608326    21.00000   -1.20000
AFIX  65
C4A   1    0.882443   -0.327183    0.559363    21.00000    0.11449    0.07335 =
         0.07197   -0.01640    0.00598    0.02869
AFIX  43
H4A   2    0.885851   -0.395296    0.539129    21.00000   -1.20000
AFIX  65
C5A   1    0.929462   -0.243209    0.548147    21.00000    0.10696    0.07866 =
         0.07824   -0.01318    0.02447    0.04571
AFIX  43
H5A   2    0.964329   -0.255139    0.520409    21.00000   -1.20000
AFIX  65
C6A   1    0.924368   -0.141406    0.578390    21.00000    0.07789    0.07377 =
         0.07670   -0.01692    0.02268    0.02399
AFIX  43
H6A   2    0.955827   -0.085223    0.570885    21.00000   -1.20000
AFIX  66
PART 2
C1B   1    0.876391   -0.115248    0.616571   -21.00000    0.07328    0.07611 =
         0.05578    0.00788    0.01190    0.02775
C2B   1    0.845109   -0.213067    0.629260   -21.00000    0.10343    0.07292 =
         0.07831    0.00454    0.03267    0.02918
AFIX  43
H2B   2    0.813050   -0.216188    0.660742   -21.00000   -1.20000
AFIX  65
C3B   1    0.861744   -0.306223    0.594897   -21.00000    0.13835    0.07109 =
         0.07947   -0.00461    0.03121    0.02600
AFIX  43
H3B   2    0.840814   -0.371671    0.603387   -21.00000   -1.20000
AFIX  65
C4B   1    0.909660   -0.301560    0.547844   -21.00000    0.13378    0.06573 =
         0.07747    0.00078    0.02837    0.04400
AFIX  43
H4B   2    0.920790   -0.363888    0.524853   -21.00000   -1.20000
AFIX  65
C5B   1    0.940942   -0.203741    0.535155   -21.00000    0.10475    0.08317 =
         0.07908   -0.00441    0.02364    0.04100
AFIX  43
H5B   2    0.973002   -0.200621    0.503673   -21.00000   -1.20000
AFIX  65
C6B   1    0.924308   -0.110584    0.569518   -21.00000    0.09017    0.08089 =
         0.07179   -0.00415    0.02824    0.03952
AFIX  43
H6B   2    0.945238   -0.045137    0.561027   -21.00000   -1.20000
PART 0
AFIX   0
HKLF 4


REM  sc2_093K_a.res in P2(1)/c
REM wR2 = 0.1142, GooF = S = 1.054, Restrained GooF = 1.053 for all data
REM R1 = 0.0376 for 6737 Fo > 4sig(Fo) and 0.0424 for all 7806 data
REM 457 parameters refined using 73 restraints

END

WGHT      0.0591      0.5633

REM Highest difference peak  0.384,  deepest hole -0.317,  1-sigma level  0.041
Q1    1   0.9106  0.0746  1.0599  11.00000  0.05    0.38
Q2    1   0.7625  0.2594  0.7952  11.00000  0.05    0.29
Q3    1   0.6752  0.3101  0.8529  11.00000  0.05    0.27
Q4    1   0.5878  0.3706  0.9521  11.00000  0.05    0.22
Q5    1   0.7820 -0.1550  0.5378  11.00000  0.05    0.22
Q6    1   0.5608  0.2864  0.9103  11.00000  0.05    0.21
Q7    1   0.6388  0.0809  0.6994  11.00000  0.05    0.20
Q8    1   0.5992  0.6222  0.4983  11.00000  0.05    0.20
Q9    1   0.5286  0.3757  0.8804  11.00000  0.05    0.19
Q10   1   0.6808  0.1350  0.7500  11.00000  0.05    0.19
Q11   1   0.6453  0.3179  0.8838  11.00000  0.05    0.18
Q12   1   0.8434  0.1708  0.6889  11.00000  0.05    0.18
Q13   1   0.8428 -0.3064  0.5586  11.00000  0.05    0.17
Q14   1   0.6560  0.3516  0.6591  11.00000  0.05    0.17
Q15   1   0.6501  0.1701  0.6844  11.00000  0.05    0.17
Q16   1   0.9734  0.1045  1.0290  11.00000  0.05    0.17
Q17   1   0.8470  0.2185  0.7420  11.00000  0.05    0.17
Q18   1   0.8673 -0.1715  0.6304  11.00000  0.05    0.17
Q19   1   0.8528  0.5557  0.7416  11.00000  0.05    0.17
Q20   1   0.6569 -0.0223  0.7014  11.00000  0.05    0.17
;
_shelx_res_checksum   84381

_shelx_hkl_file
;
  -2   0   0 110827. 4644.02   1
   2   0   0 110994. 4644.04   1
  -3   0   0 43415.9 1866.71   1
   3   0   0 45445.8 1867.17   1
  -4   0   0 583167. 24095.2   1
   4   0   0 568731. 24095.2   1
  -5   0   0 96.9150 19.8578   1
   5   0   0 47.4860 17.1680   1
  -7   0   0 1415.52 78.7671   1
   7   0   0 1242.08 75.6681   1
  -8   0   0 52584.6 2273.90   1
   8   0   0 54933.4 2274.06   1
  -9   0   0 4198.13 202.667   1
   9   0   0 4123.61 201.562   1
  10   0   0 109187. 4546.65   1
 -10   0   0 106767. 4546.28   1
  11   0   0 1276.39 81.8101   1
 -11   0   0 1253.40 85.2370   1
  13   0   0 2424.73 138.617   1
 -13   0   0 2605.21 142.082   1
  14   0   0 2992.51 158.393   1
 -14   0   0 2739.44 157.602   1
 -15   0   0 26.8434 27.1712   1
  15   0   0 120.721 32.8122   1
 -16   0   0 224.221 37.9684   1
  16   0   0 158.263 35.1738   1
 -17   0   0 868.028 74.8930   1
 -18   0   0 162.250 36.4241   1
  18   0   0 223.489 41.5075   1
 -19   0   0 1185.82 90.6769   1
  19   0   0 1284.08 91.2665   1
 -21   0   0 128.521 41.1352   1
  21   0   0 118.792 41.1388   1
 -22   0   0-7.64940 31.2861   1
  22   0   0 7.38572 35.5770   1
 -23   0   0 161.785 45.4012   1
  23   0   0 154.353 41.9944   1
 -24   0   0 30.4556 31.6872   1
  24   0   0 51.6775 33.9120   1
 -25   0   0 52.2137 33.7896   1
  25   0   0-7.40662 33.1079   1
 -26   0   0-14.7392 31.5668   1
  26   0   0 7.29973 33.0556   1
  -1   1   0 233165. 9863.88   1
   1   1   0 226163. 9863.10   1
   1  -1   0 223725. 9863.82   1
   2   1   0 692.443 36.6893   1
  -2   1   0 730.054 38.3356   1
  -2  -1   0 757.698 38.0751   1
   3   1   0 196061. 8172.97   1
  -3   1   0 191866. 8174.27   1
  -3  -1   0 196198. 8173.64   1
   3  -1   0 196559. 8173.93   1
   4   1   0 49667.1 2156.64   1
  -4  -1   0 52351.5 2158.00   1
   4  -1   0 52255.5 2158.38   1
  -4   1   0 50995.1 2158.16   1
   5   1   0 12238.5 508.687   1
  -5  -1   0 11764.3 508.728   1
   5  -1   0 12631.2 510.554   1
   6  -1   0 2318.83 120.763   1
  -6   1   0 2620.53 125.048   1
   7   1   0 5592.83 261.598   1
  -7  -1   0 6171.92 265.750   1
   7  -1   0 5626.85 262.438   1
  -7   1   0 5640.96 264.602   1
   8   1   0 14937.9 651.221   1
  -8  -1   0 15064.7 652.962   1
   8  -1   0 15912.9 652.690   1
  -8   1   0 13996.3 649.871   1
   9   1   0 121331. 5161.50   1
  -9  -1   0 118023. 5162.95   1
   9  -1   0 126966. 5163.66   1
  -9   1   0 124964. 5163.35   1
  10   1   0 9337.70 400.116   1
 -10  -1   0 8190.15 398.974   1
  10  -1   0 8921.49 400.731   1
 -10   1   0 8841.43 400.397   1
  11   1   0 20658.9 902.474   1
 -11  -1   0 21897.6 906.784   1
  11  -1   0 20714.1 904.394   1
 -11   1   0 20049.7 904.023   1
  12  -1   0 1768.25 106.318   1
 -12   1   0 1734.42 107.030   1
  13  -1   0 248.833 37.1322   1
  13   1   0 182.539 33.2843   1
 -13  -1   0 194.493 36.7102   1
 -13   1   0 189.690 35.5520   1
  14  -1   0 1251.46 87.4521   1
  14   1   0 1202.12 84.6853   1
 -14   1   0 1053.17 82.8112   1
 -14  -1   0 1296.90 87.3493   1
  15   1   0 814.026 68.3355   1
  15  -1   0 735.255 65.1846   1
 -15   1   0 771.244 69.5478   1
  16   1   0 1396.40 95.2024   1
  16  -1   0 1257.52 90.4390   1
 -16  -1   0 1298.23 92.0005   1
 -16   1   0 1292.85 94.1080   1
  17   1   0 209.582 40.4580   1
 -17  -1   0 187.379 38.5501   1
  17  -1   0 157.053 36.9464   1
 -17   1   0 173.266 36.3635   1
  18   1   0 163.035 35.0288   1
 -18  -1   0 86.6092 31.0100   1
  18  -1   0 182.705 36.2359   1
 -18   1   0 126.160 34.9679   1
  19   1   0 394.598 52.5029   1
 -19  -1   0 475.772 56.2934   1
  19  -1   0 515.150 57.6518   1
 -19   1   0 524.513 58.2154   1
  20  -1   0 173.562 39.7473   1
 -20   1   0 184.888 43.0031   1
  21   1   0 59.2651 31.8145   1
 -21  -1   0 46.0034 31.4430   1
  21  -1   0 73.1820 35.3265   1
 -21   1   0 38.4921 36.7215   1
  22   1   0 468.775 61.4536   1
 -22  -1   0 522.683 62.8727   1
  22  -1   0 534.310 62.4809   1
 -22   1   0 428.377 57.1787   1
  23   1   0 15.1487 35.1969   1
  23  -1   0 29.8492 35.9527   1
 -23   1   0 15.0266 30.7373   1
 -23  -1   0 7.72185 31.5901   1
  24  -1   0 65.5953 31.7049   1
  24   1   0 30.1463 34.1562   1
 -24   1   0 7.54962 26.6334   1
 -24  -1   0 30.5757 31.7945   1
  25   1   0 22.1038 37.8898   1
  25  -1   0 7.16355 28.3422   1
 -25  -1   0 15.1201 35.9940   1
 -25   1   0 7.50658 28.1214   1
  26  -1   0-21.2986 34.1986   1
  26   1   0-21.5997 35.0831   1
 -26   1   0 36.6034 34.0115   1
   0   2   0 113965. 4835.41   1
   0  -2   0 117107. 4836.34   1
   1   2   0 46.6815 12.6698   1
  -1  -2   0 23.2798 11.6905   1
  -1   2   0 38.7709 13.4995   1
   1  -2   0 65.3922 13.5748   1
   2   2   0 79.5783 14.4896   1
  -2  -2   0 79.8176 14.4811   1
   2  -2   0 61.2162 16.2419   1
  -3   2   0 113508. 4826.40   1
  -3  -2   0 117805. 4824.95   1
   3   2   0 112105. 4824.09   1
   3  -2   0 117220. 4826.34   1
   4   2   0 43991.2 1694.48   1
  -4  -2   0 41857.0 1694.20   1
   4  -2   0 39761.0 1695.56   1
  -5  -2   0 1372.40 77.9387   1
   5   2   0 1515.04 79.6563   1
   6  -2   0 7632.66 338.868   1
  -6   2   0 7505.44 338.818   1
   7  -2   0 10308.9 461.459   1
  -7  -2   0 11231.9 461.636   1
  -7   2   0 10045.5 460.809   1
   7   2   0 10152.0 459.245   1
   8  -2   0 837.772 56.8991   1
  -8  -2   0 761.690 54.5434   1
  -8   2   0 662.349 53.9333   1
   8   2   0 697.329 52.3647   1
   9  -2   0 3897.53 207.329   1
  -9  -2   0 4538.17 210.814   1
  -9   2   0 4921.36 217.906   1
   9   2   0 4228.72 208.130   1
  10  -2   0 34528.2 1522.48   1
 -10  -2   0 35660.1 1523.49   1
 -10   2   0 37043.9 1527.17   1
  10   2   0 35623.9 1523.12   1
  11  -2   0 2603.87 142.250   1
 -11  -2   0 2752.50 143.135   1
 -11   2   0 2692.04 143.157   1
  11   2   0 2455.92 139.904   1
  12  -2   0 14622.4 632.230   1
 -12   2   0 13773.2 632.316   1
  13  -2   0 11227.4 490.965   1
 -13  -2   0 10465.5 489.184   1
 -13   2   0 10914.9 490.029   1
  13   2   0 10516.8 487.920   1
  14  -2   0 2209.30 130.755   1
 -14   2   0 2482.58 135.397   1
  14   2   0 2051.67 127.222   1
  15  -2   0 1284.95 91.2066   1
 -15  -2   0 1422.01 94.8443   1
 -15   2   0 1324.14 93.1610   1
  15   2   0 1252.58 89.5512   1
 -16  -2   0 214.184 41.5211   1
  16   2   0 132.657 34.4845   1
 -17  -2   0 42.7702 26.7155   1
  17  -2   0 6.91234 27.8262   1
  17   2   0 13.7687 25.3016   1
  18  -2   0-21.1236 29.2594   1
 -18  -2   0 21.9791 27.4421   1
 -18   2   0-7.56218 28.8650   1
  18   2   0 7.13173 28.2122   1
  19  -2   0 122.022 34.7316   1
 -19  -2   0 44.5781 31.0487   1
 -19   2   0 83.3131 36.6318   1
  19   2   0 59.0294 35.6952   1
  20  -2   0 369.551 52.0024   1
 -20   2   0 460.030 57.2518   1
  21  -2   0 175.596 41.3339   1
 -21  -2   0 76.8522 34.3578   1
 -21   2   0 116.561 42.3397   1
  21   2   0 189.441 42.4175   1
 -22  -2   0 7.73935 25.4331   1
  22   2   0 22.6979 28.8865   1
  23  -2   0 153.205 41.4010   1
  23   2   0 195.550 43.3561   1
 -23   2   0 161.184 43.8618   1
 -23  -2   0 154.513 42.6573   1
 -24  -2   0 7.63723 34.1270   1
  24   2   0 7.44557 34.5930   1
 -25  -2   0 14.9961 34.8375   1
 -25   2   0 65.6752 35.1530   1
  25   2   0-21.9840 33.1856   1
  25  -2   0-14.4969 36.1153   1
 -26   2   0 44.0263 35.3458   1
  26  -2   0-34.5278 33.6487   1
   0  -3   0 3.96365 12.8608   1
   0   3   0 11.5517 15.7515   1
  -1  -3   0 6060.43 264.892   1
   1   3   0 5957.71 264.113   1
  -1   3   0 5938.36 265.263   1
   1  -3   0 6129.24 265.364   1
   2   3   0 1706.95 81.3423   1
  -2  -3   0 1631.65 81.0184   1
  -2   3   0 1445.46 82.2828   1
   2  -3   0 1621.68 82.5141   1
  -3   3   0 23454.5 1006.50   1
   3  -3   0 24113.3 1006.86   1
   3   3   0 24131.0 1005.34   1
  -3  -3   0 23016.5 1005.22   1
   4   3   0 30451.1 1304.83   1
  -4  -3   0 31138.1 1304.88   1
   5  -3   0 46.1911 21.7022   1
  -5   3   0 10.1266 17.0304   1
  -6   3   0 1254.55 72.3268   1
  -6  -3   0 1050.28 69.1456   1
   6   3   0 1094.66 67.0506   1
   6  -3   0 1328.15 73.8034   1
  -7   3   0 57419.1 2483.49   1
   7   3   0 60347.7 2481.12   1
   7  -3   0 59315.3 2484.46   1
  -7  -3   0 57815.7 2481.64   1
  -8   3   0 86.2557 22.7677   1
   8   3   0 57.3771 22.4788   1
   8  -3   0 84.6114 22.3394   1
  -8  -3   0 21.0241 18.4584   1
  -9   3   0 19.2948 18.4391   1
   9   3   0 49.5919 22.2384   1
  -9  -3   0 13.8678 19.8251   1
   9  -3   0 19.4329 17.5117   1
  10  -3   0 3305.17 174.419   1
 -10   3   0 3315.56 175.168   1
  10   3   0 3203.32 171.840   1
 -11  -3   0 689.142 55.1796   1
  11   3   0 546.556 51.1046   1
  12  -3   0 5714.62 291.148   1
 -12  -3   0 6197.72 296.134   1
 -12   3   0 6523.33 299.129   1
  12   3   0 6403.71 295.500   1
  13  -3   0 4105.33 207.083   1
 -13  -3   0 3794.19 204.176   1
 -13   3   0 4131.00 207.779   1
  13   3   0 4039.61 205.815   1
  14  -3   0 3205.61 169.834   1
 -14  -3   0 3070.56 168.905   1
 -14   3   0 3014.74 169.043   1
  14   3   0 3109.84 168.478   1
  15  -3   0 274.275 42.0840   1
 -15  -3   0 267.297 40.5830   1
 -15   3   0 195.001 38.9863   1
  16  -3   0 6.82358 20.6811   1
 -16  -3   0-13.9192 27.0632   1
 -16   3   0 14.0609 23.1088   1
  17  -3   0 401.491 47.8938   1
 -17  -3   0 416.646 51.7750   1
 -17   3   0 452.285 51.3868   1
  17   3   0 336.952 49.9296   1
  18  -3   0 36.1999 26.6111   1
 -18  -3   0-14.7498 23.6360   1
 -18   3   0 67.0403 27.3780   1
  18   3   0 7.18517 26.4100   1
  19  -3   0 122.892 39.0950   1
 -19  -3   0 127.885 38.3292   1
 -19   3   0 153.074 39.7842   1
  19   3   0 153.789 37.7225   1
  20  -3   0 94.7427 36.2964   1
 -20   3   0 162.741 41.7763   1
  21  -3   0 36.5789 35.7255   1
 -21  -3   0 61.2155 36.5045   1
 -21   3   0 61.7592 39.3601   1
  21   3   0 67.3644 33.9759   1
  22  -3   0 43.9377 29.5705   1
 -22  -3   0 68.9961 39.0968   1
 -22   3   0 61.8437 30.1533   1
  22   3   0 74.7562 38.5222   1
  23  -3   0 7.26310 34.9885   1
 -23  -3   0 15.3248 34.6996   1
 -23   3   0-15.4264 35.3863   1
  23   3   0 29.4511 35.4685   1
  24  -3   0 14.3059 31.5346   1
 -24  -3   0 7.64421 36.8290   1
 -24   3   0 38.0920 33.5856   1
  24   3   0 7.25066 32.4059   1
  25  -3   0 7.20855 34.3176   1
  25   3   0-14.1787 28.0446   1
 -25   3   0-7.23362 31.4365   1
 -25  -3   0 7.62524 26.8635   1
  26  -3   0 35.6343 38.1274   1
 -26   3   0 13.9679 31.6420   1
   0  -4   0 85249.0 3582.89   1
   0   4   0 85328.8 3583.84   1
  -1  -4   0 5226.82 234.548   1
  -1   4   0 5009.76 234.620   1
   1  -4   0 5076.95 234.131   1
   1   4   0 5460.23 234.493   1
  -2  -4   0 58296.3 2454.85   1
   3   4   0 36831.3 1533.80   1
  -3  -4   0 35657.4 1533.13   1
  -4   4   0 109.160 20.2841   1
   4  -4   0 88.8374 18.0636   1
  -5   4   0 13760.6 582.902   1
   5  -4   0 12882.9 582.157   1
   5   4   0 13699.1 580.910   1
  -5  -4   0 13048.2 580.095   1
  -6   4   0 3127.81 159.993   1
   6  -4   0 3055.70 159.482   1
   6   4   0 3246.77 158.090   1
  -6  -4   0 3385.04 158.330   1
  -7   4   0 1451.29 87.0273   1
   7  -4   0 1599.05 88.2270   1
   7   4   0 1318.20 81.2679   1
  -7  -4   0 1327.51 81.4562   1
  -8   4   0 29584.0 1247.14   1
  -8  -4   0 28501.8 1242.76   1
   8   4   0 27471.2 1240.66   1
   8  -4   0 31254.5 1249.14   1
  -9  -4   0 2524.21 133.518   1
   9   4   0 2358.47 130.128   1
   9  -4   0 2422.75 134.017   1
  -9   4   0 2562.06 135.542   1
 -10  -4   0 109.396 26.8689   1
  10   4   0 169.398 29.8872   1
  11  -4   0 1114.76 78.5793   1
 -11   4   0 1081.33 77.5964   1
  12  -4   0 772.255 64.1345   1
 -12  -4   0 889.120 65.7970   1
 -12   4   0 654.083 61.3289   1
  12   4   0 809.763 64.5174   1
  13  -4   0 2848.05 162.286   1
 -13  -4   0 3300.04 168.668   1
 -13   4   0 3165.25 171.102   1
  13   4   0 3064.77 165.131   1
  14  -4   0 615.704 61.9063   1
 -14  -4   0 667.348 61.3673   1
 -14   4   0 743.543 65.4131   1
 -15  -4   0 795.985 68.5999   1
  15   4   0 885.542 71.9357   1
  16  -4   0 445.445 54.4214   1
 -16   4   0 542.320 56.1818   1
  17  -4   0 71.3332 26.2880   1
 -17  -4   0 35.7350 31.5736   1
 -17   4   0 36.1020 26.6068   1
  17   4   0 55.2499 32.1576   1
  18  -4   0 895.356 75.4388   1
 -18  -4   0 880.358 77.3059   1
 -18   4   0 782.028 73.0716   1
  18   4   0 972.500 76.7285   1
  19  -4   0 102.884 37.0457   1
 -19  -4   0 127.460 38.1779   1
 -19   4   0 114.098 39.1215   1
  19   4   0 185.907 38.2943   1
  20  -4   0 89.5094 39.9236   1
 -20  -4   0-15.2552 31.2394   1
 -20   4   0 45.8572 31.3017   1
  20   4   0 36.1769 31.0343   1
  21  -4   0-7.12636 30.9764   1
 -21  -4   0-15.5625 32.8417   1
 -21   4   0-24.0559 33.8432   1
  21   4   0-14.4619 31.8766   1
  22  -4   0 58.5252 36.0539   1
 -22  -4   0 31.4542 35.6127   1
 -22   4   0-7.72273 31.0773   1
  22   4   0-28.8225 35.1152   1
  23  -4   0 28.8466 27.5671   1
 -23  -4   0 54.3432 32.2943   1
  23   4   0 65.4347 32.5210   1
 -23   4   0 7.63303 25.7381   1
 -24   4   0 45.4709 32.9523   1
  24  -4   0 7.14166 31.4950   1
   0   5   0-3.18199 18.5534   1
   0  -5   0-3.19799 17.1030   1
   1  -5   0 6718.58 288.470   1
  -1   5   0 6532.92 287.563   1
   1   5   0 6025.62 287.214   1
  -1  -5   0 6170.47 286.711   1
   2  -5   0 59345.9 2567.92   1
   2   5   0 60964.7 2566.34   1
  -2   5   0 61027.3 2568.00   1
  -2  -5   0 62195.1 2568.16   1
   3  -5   0 506.751 41.5262   1
  -3  -5   0 542.676 41.7250   1
  -3   5   0 559.267 43.3797   1
   3   5   0 424.190 38.1206   1
  -4  -5   0 57198.6 2282.93   1
   4   5   0 53485.6 2281.44   1
   4  -5   0 53813.4 2284.58   1
  -4   5   0 51613.0 2282.71   1
  -5  -5   0 28612.8 1277.09   1
   5   5   0 30081.3 1277.34   1
   5  -5   0 28417.5 1277.17   1
  -6  -5   0 641.946 48.3027   1
   6   5   0 735.686 51.7140   1
   6  -5   0 620.351 52.0436   1
  -7  -5   0 14891.3 653.744   1
   7   5   0 15818.7 654.616   1
   7  -5   0 15080.6 656.137   1
  -7   5   0 13943.3 654.877   1
  -8  -5   0 15871.0 711.069   1
   8   5   0 16184.7 710.777   1
  -8   5   0 16620.8 716.555   1
   8  -5   0 16625.1 715.793   1
  -9   5   0 197.368 36.4211   1
   9   5   0 218.374 33.0788   1
  -9  -5   0 223.894 32.8551   1
   9  -5   0 197.599 35.3289   1
 -10   5   0 109.267 31.3498   1
  10  -5   0 84.9907 29.1657   1
 -10  -5   0 126.945 28.3574   1
  10   5   0 98.0163 26.6158   1
  11   5   0 1774.19 103.177   1
  11  -5   0 1569.52 103.985   1
 -11   5   0 1539.36 101.208   1
  12   5   0 571.182 55.2433   1
 -12  -5   0 689.016 59.5092   1
  12  -5   0 763.828 61.6893   1
 -12   5   0 665.161 58.5588   1
  13  -5   0 71.6061 31.0022   1
 -13  -5   0-6.24197 23.8413   1
 -13   5   0 6.55089 27.6574   1
  14   5   0 174.886 32.7369   1
 -14   5   0 126.976 31.3053   1
  14  -5   0 142.294 30.7108   1
 -14  -5   0 163.337 32.8136   1
 -15  -5   0 967.409 74.6221   1
  15  -5   0 701.381 65.7912   1
 -15   5   0 941.378 76.9721   1
  15   5   0 788.977 68.7835   1
  16  -5   0 147.136 32.3874   1
 -16   5   0 164.092 33.3695   1
 -17  -5   0 1368.75 99.8568   1
  17   5   0 1430.15 99.4224   1
 -17   5   0 1657.33 105.095   1
  17  -5   0 1363.56 99.5666   1
  18   5   0 464.402 57.7964   1
 -18  -5   0 600.095 62.5892   1
 -18   5   0 506.704 55.9449   1
  18  -5   0 537.534 56.8508   1
  19   5   0-7.18961 23.6191   1
 -19  -5   0-15.0340 27.6094   1
 -19   5   0 15.0223 33.1056   1
  19  -5   0 14.5906 32.1542   1
  20   5   0 72.9702 32.9048   1
 -20  -5   0 113.959 36.4382   1
 -20   5   0 160.934 40.4459   1
  20  -5   0 88.8254 37.5398   1
  21   5   0 14.7221 27.5832   1
 -21  -5   0 22.9312 28.6416   1
 -22   5   0 7.71805 30.5332   1
  22  -5   0 7.28997 28.3383   1
  23   5   0-22.0310 36.9846   1
 -23  -5   0 7.63065 34.0976   1
  24   5   0 21.8764 33.8814   1
 -24  -5   0-15.0521 33.6314   1
 -24   5   0-7.46654 30.5411   1
  24  -5   0-35.3041 34.4078   1
 -25   5   0-7.33727 30.9624   1
  25  -5   0 6.93607 31.8192   1
   0   6   0 59993.7 2365.27   1
   0  -6   0 52371.4 2361.93   1
  -1  -6   0 15971.9 730.771   1
  -1   6   0 17407.9 732.944   1
   1   6   0 17042.2 731.668   1
   1  -6   0 17303.7 733.069   1
  -2  -6   0 1009.29 62.3204   1
  -2   6   0 974.002 62.1791   1
   2   6   0 930.906 60.5428   1
   2  -6   0 810.787 59.4246   1
  -3  -6   0 8367.71 368.604   1
   3   6   0 8114.56 367.718   1
  -3   6   0 7834.33 368.683   1
   3  -6   0 8522.72 371.993   1
   4   6   0 135.776 23.1268   1
  -4  -6   0 94.6001 21.7935   1
  -4   6   0 82.9945 22.6436   1
   4  -6   0 92.7044 25.6903   1
   5   6   0 36.9386 21.6073   1
  -5  -6   0 136.734 27.4099   1
  -5   6   0 88.5435 28.4477   1
   5  -6   0 91.5916 24.5126   1
  -6   6   0 5625.80 258.994   1
   6  -6   0 5610.03 258.567   1
   6   6   0 5167.20 253.533   1
  -6  -6   0 5328.94 254.802   1
  -7   6   0 5174.59 244.234   1
   7  -6   0 5135.48 243.985   1
   7   6   0 5146.17 241.417   1
  -7  -6   0 4746.56 238.985   1
   8   6   0 1644.90 97.7527   1
  -8  -6   0 1594.05 96.2028   1
  -9   6   0 12982.2 603.729   1
   9  -6   0 13116.7 602.949   1
   9   6   0 14350.8 602.452   1
  -9  -6   0 13660.5 600.690   1
  10  -6   0 842.738 70.0979   1
 -10   6   0 974.942 71.7132   1
 -11   6   0 56.4754 26.1169   1
  11   6   0 11.4978 24.3041   1
  11  -6   0 30.9122 20.3633   1
 -11  -6   0 40.6567 25.9939   1
 -12  -6   0 342.387 43.1801   1
  12  -6   0 359.522 47.5041   1
 -12   6   0 340.333 45.1275   1
 -13  -6   0 784.113 66.8660   1
  13   6   0 804.758 66.8887   1
  13  -6   0 733.673 66.0354   1
 -13   6   0 813.193 68.3240   1
  14   6   0 632.601 59.2338   1
 -14  -6   0 550.797 56.3431   1
 -15  -6   0 563.139 57.3352   1
  15   6   0 541.901 56.4938   1
 -15   6   0 525.164 55.4512   1
  15  -6   0 454.165 50.8250   1
  16  -6   0 402.896 46.2734   1
 -16  -6   0 318.575 47.4955   1
  16   6   0 365.741 46.7239   1
  17  -6   0 50.4176 29.0396   1
 -17  -6   0 36.3127 31.6174   1
 -17   6   0 73.4332 32.4199   1
  17   6   0 14.1582 31.2573   1
  18  -6   0 36.5905 35.2698   1
 -18  -6   0 37.0660 29.8488   1
 -18   6   0 14.8628 30.9019   1
  18   6   0 21.6773 32.3072   1
  19  -6   0 74.2805 29.9794   1
 -19   6   0 37.3500 29.1318   1
  20  -6   0 44.3142 36.4466   1
 -20  -6   0 45.6948 34.5411   1
 -20   6   0 82.8945 39.1917   1
  20   6   0 14.8537 34.1260   1
  21  -6   0 36.8755 34.7410   1
 -21  -6   0 68.9321 36.5111   1
 -21   6   0 38.1991 32.7781   1
  21   6   0 37.3198 32.9515   1
  22  -6   0 36.7898 25.9351   1
 -22  -6   0 15.3359 29.8175   1
 -22   6   0 15.1995 24.9803   1
  22   6   0 7.46090 31.0145   1
  23  -6   0 44.3494 33.6830   1
 -23  -6   0 76.2256 35.6141   1
 -23   6   0 110.343 37.6280   1
  23   6   0 141.283 41.4119   1
  24  -6   0 48.9672 33.3652   1
  25  -6   0-6.84106 34.0836   1
 -25   6   0 7.21737 32.6824   1
   0  -7   0 8.67068 20.6422   1
   0   7   0 8.60194 19.7339   1
  -1  -7   0 7066.23 345.720   1
  -1   7   0 7444.45 346.240   1
   1  -7   0 8127.09 347.897   1
   1   7   0 7743.22 345.885   1
  -2  -7   0 5638.50 257.949   1
  -2   7   0 5601.00 258.152   1
   2  -7   0 5448.36 257.801   1
   2   7   0 5264.36 255.551   1
  -3  -7   0 13708.6 631.254   1
  -3   7   0 14786.1 634.383   1
   3  -7   0 14478.5 635.560   1
   3   7   0 14777.7 632.689   1
  -4  -7   0 21560.7 1009.52   1
   4   7   0 23992.7 1012.20   1
   4  -7   0 23969.3 1015.11   1
  -4   7   0 24703.2 1014.99   1
  -5  -7   0 8260.49 389.109   1
   5   7   0 9054.43 390.622   1
   5  -7   0 8526.10 391.766   1
  -5   7   0 8563.83 391.676   1
   6   7   0 269.334 34.5252   1
  -6  -7   0 330.851 35.9017   1
  -6   7   0 266.986 37.6768   1
   6  -7   0 220.125 34.1170   1
  -7  -7   0 13764.8 612.341   1
   7   7   0 13965.8 613.616   1
  -8  -7   0 5219.89 254.498   1
   8   7   0 5497.56 255.431   1
   8  -7   0 5082.93 254.534   1
  -8   7   0 5302.47 257.969   1
   9  -7   0 4031.59 206.397   1
  -9   7   0 4069.54 206.831   1
 -10  -7   0 787.395 65.0482   1
  10   7   0 800.638 64.4206   1
 -10   7   0 800.739 67.0612   1
  10  -7   0 713.056 65.2902   1
 -11  -7   0-17.9618 24.8829   1
  11  -7   0 6.53868 28.0102   1
 -11   7   0-13.1009 25.0063   1
  12   7   0 1217.66 85.1554   1
 -12  -7   0 1186.08 83.3364   1
 -12   7   0 999.910 82.9969   1
  12  -7   0 1069.52 82.6540   1
  13   7   0 1467.94 99.7054   1
 -13  -7   0 1465.02 99.6562   1
  14   7   0 2262.97 135.439   1
 -14  -7   0 2287.07 134.707   1
 -14   7   0 2269.29 135.204   1
  14  -7   0 2186.77 134.368   1
  15   7   0 1947.83 120.524   1
 -15  -7   0 1964.05 120.751   1
 -15   7   0 1709.14 117.471   1
  15  -7   0 1763.82 118.191   1
  16   7   0 511.788 57.4925   1
 -16  -7   0 363.320 49.9713   1
 -16   7   0 361.677 52.2168   1
  16  -7   0 447.839 54.3253   1
  17   7   0 216.954 39.8611   1
 -17  -7   0 248.384 41.6498   1
  18   7   0 265.066 46.1638   1
 -18  -7   0 215.705 41.1756   1
 -18   7   0 253.843 46.7846   1
  18  -7   0 146.454 39.1160   1
  19   7   0 7.46469 31.9753   1
 -19  -7   0 30.1474 32.7557   1
 -19   7   0 22.4635 29.6225   1
  19  -7   0-22.1447 32.0808   1
  20   7   0 37.6636 35.0187   1
 -20  -7   0 22.8179 30.1140   1
  21   7   0 37.8184 36.8715   1
 -21  -7   0-15.2805 31.2675   1
 -21   7   0 22.4477 28.0483   1
  21  -7   0 51.3277 30.9615   1
  22   7   0 144.322 37.7140   1
 -22  -7   0 76.1065 34.7706   1
 -23   7   0 14.8557 31.3526   1
  23   7   0 7.61513 29.0757   1
  23  -7   0 28.7739 32.5818   1
 -24   7   0 7.13346 24.5802   1
  24  -7   0 7.16710 26.3260   1
   0  -8   0 6117.01 272.092   1
   0   8   0 5359.90 268.289   1
   1  -8   0-19.7026 23.1689   1
  -1  -8   0 19.5015 17.1762   1
   1   8   0 9.67064 19.4553   1
  -1   8   0-4.89096 20.3246   1
  -2  -8   0 48738.5 2122.35   1
  -2   8   0 50704.4 2123.43   1
   2  -8   0 51062.4 2124.03   1
   2   8   0 49561.8 2123.15   1
  -3  -8   0 12654.6 565.732   1
  -3   8   0 13506.6 568.764   1
   3  -8   0 13023.1 569.057   1
   3   8   0 11991.6 563.920   1
  -4  -8   0 22893.7 978.255   1
  -4   8   0 22543.5 979.046   1
   4  -8   0 22728.0 979.823   1
   4   8   0 22210.3 976.174   1
   5   8   0 1656.35 101.838   1
  -5  -8   0 1758.43 103.052   1
  -6   8   0 9133.54 405.656   1
   6   8   0 9034.38 401.635   1
   6  -8   0 8280.79 400.615   1
  -6  -8   0 8699.31 401.004   1
  -7   8   0 91.0268 28.7384   1
   7  -8   0 69.2318 27.6680   1
  -8  -8   0 3748.47 208.124   1
   8   8   0 4125.08 209.893   1
  -8   8   0 4597.86 215.895   1
   8  -8   0 4357.25 214.402   1
  -9  -8   0 2098.46 119.585   1
   9   8   0 1865.78 114.962   1
   9  -8   0 2050.79 120.283   1
  -9   8   0 1927.00 119.926   1
 -10  -8   0 18.6532 22.3828   1
 -10   8   0 6.63317 26.6942   1
  10  -8   0 12.8901 26.3661   1
 -11  -8   0 772.604 65.2916   1
  11   8   0 503.744 54.8082   1
 -11   8   0 674.322 64.3772   1
  11  -8   0 667.620 63.4626   1
  12   8   0 7266.37 347.710   1
 -12  -8   0 7411.31 349.965   1
 -13   8   0 1477.08 97.7183   1
  13  -8   0 1229.96 92.4924   1
  13   8   0 1402.95 96.1735   1
 -13  -8   0 1290.47 93.3369   1
  14  -8   0 1178.97 87.6117   1
 -14   8   0 1093.27 86.5580   1
 -15  -8   0 35.4917 29.0602   1
  15   8   0 29.3703 29.0743   1
 -15   8   0 28.8776 27.0715   1
  15  -8   0 29.0836 30.7087   1
 -16  -8   0 7.22317 27.5715   1
  16   8   0 59.4727 34.5386   1
 -16   8   0-14.7501 27.6250   1
  16  -8   0-14.7268 25.9414   1
 -17  -8   0 29.5434 29.2958   1
  17   8   0 37.8055 35.6291   1
 -17   8   0 99.8290 34.8393   1
  17  -8   0 36.2378 26.7057   1
 -18   8   0 57.0892 34.5190   1
  18  -8   0 68.4493 28.1228   1
  19  -8   0 139.611 37.8523   1
 -19   8   0 104.886 35.2962   1
  19   8   0 162.387 42.1510   1
 -19  -8   0 167.463 39.5776   1
  20  -8   0 88.1138 40.8541   1
  20   8   0 54.4859 38.4950   1
 -20  -8   0 91.9500 36.6245   1
 -21   8   0 36.9305 28.1986   1
  21   8   0-39.0030 39.7041   1
 -21  -8   0 23.0316 32.8889   1
  22  -8   0 14.3765 35.8152   1
 -22   8   0 7.34938 31.9415   1
  22   8   0 23.4171 31.9274   1
 -22  -8   0-7.62272 28.5545   1
  24  -8   0-6.93695 31.8262   1
 -24   8   0-14.3273 30.6875   1
   0   9   0 10.5784 19.0344   1
   0  -9   0-10.7499 16.7516   1
   1   9   0 10415.7 455.066   1
  -1   9   0 9908.99 453.513   1
   1  -9   0 9755.64 453.341   1
  -1  -9   0 10032.9 453.095   1
   2   9   0 11806.5 534.025   1
  -2  -9   0 12121.1 535.699   1
   3   9   0 16159.4 684.714   1
   3  -9   0 15426.1 686.450   1
  -3  -9   0 14457.9 684.364   1
  -3   9   0 15982.4 686.140   1
  -4   9   0 92.1536 30.5394   1
   4  -9   0 122.720 32.9930   1
   5  -9   0 10803.8 491.446   1
  -5   9   0 10880.3 491.647   1
  -6   9   0 1648.03 104.676   1
  -6  -9   0 1547.04 102.299   1
   6  -9   0 1721.45 104.006   1
   6   9   0 1596.78 100.370   1
   7   9   0 9429.48 408.502   1
  -7   9   0 9107.60 413.190   1
   7  -9   0 8079.07 404.142   1
  -8  -9   0 4589.86 238.541   1
   8   9   0 4852.90 238.683   1
   8  -9   0 4847.17 240.344   1
  -8   9   0 4831.46 240.364   1
  -9  -9   0 2122.85 130.215   1
   9  -9   0 2268.02 132.775   1
  -9   9   0 2376.98 135.083   1
 -10  -9   0 6239.07 297.866   1
  10   9   0 6470.68 298.916   1
  10  -9   0 5960.79 297.407   1
 -10   9   0 5960.16 297.985   1
 -11  -9   0 4993.35 255.146   1
  11   9   0 5254.69 256.225   1
 -12  -9   0 711.530 64.7976   1
  12   9   0 573.457 60.1460   1
  12  -9   0 665.855 64.7769   1
 -12   9   0 657.785 64.9159   1
  13  -9   0 761.321 68.8905   1
 -13   9   0 741.821 68.7532   1
 -14  -9   0 51.2949 29.5756   1
  14   9   0 56.5843 27.5921   1
  14  -9   0 50.3868 33.1035   1
 -14   9   0 66.0643 35.4359   1
 -15  -9   0-7.45669 26.2706   1
  15   9   0-21.7130 28.6322   1
  15  -9   0-7.31018 24.6093   1
 -15   9   0 14.8179 25.5286   1
 -16  -9   0 311.692 48.8696   1
  16   9   0 264.946 46.7631   1
  16  -9   0 312.211 46.2521   1
 -16   9   0 154.178 40.6597   1
 -17  -9   0 370.385 53.1156   1
  17   9   0 500.745 55.8597   1
  17  -9   0 440.112 57.3575   1
 -17   9   0 465.444 54.9861   1
 -18  -9   0 304.452 48.7091   1
  18   9   0 302.749 48.9185   1
  18  -9   0 265.365 45.2950   1
 -18   9   0 250.200 49.1184   1
 -19  -9   0 70.8126 33.7223   1
 -19   9   0 39.7744 29.8198   1
  19  -9   0-6.96976 24.0436   1
  19   9   0 45.7687 34.1053   1
 -20  -9   0 39.3618 34.2276   1
 -20   9   0 29.6724 32.2544   1
  20  -9   0 21.8549 31.2208   1
  20   9   0 7.69676 34.4068   1
 -21  -9   0 7.86808 35.1631   1
  21   9   0 7.69339 33.9150   1
 -21   9   0 7.33159 32.7663   1
  21  -9   0 36.0704 36.3364   1
 -22   9   0 14.3374 27.4182   1
  22  -9   0 71.8719 32.1616   1
 -23   9   0-7.10394 35.3936   1
  23  -9   0 13.7990 32.0550   1
   0 -10   0 688.678 60.7469   1
   0  10   0 913.308 65.9646   1
   1 -10   0 4981.54 239.787   1
  -1 -10   0 4755.99 237.777   1
  -1  10   0 4700.55 236.816   1
   1  10   0 4882.50 238.009   1
   2  10   0 6810.57 314.533   1
  -2  10   0 6555.10 314.315   1
   2 -10   0 6656.16 315.197   1
  -2 -10   0 6539.75 313.322   1
   3  10   0 5653.34 276.824   1
  -3  10   0 5913.44 280.849   1
   3 -10   0 5611.88 279.856   1
  -3 -10   0 5962.67 280.406   1
   4  10   0 497.262 49.6768   1
  -4  10   0 566.340 53.8581   1
   4 -10   0 562.128 54.8877   1
  -4 -10   0 586.235 52.9830   1
   5  10   0 379.728 45.1495   1
  -5  10   0 210.750 37.1599   1
   5 -10   0 322.423 44.8690   1
  -5 -10   0 233.670 41.0680   1
  -6  10   0 2368.15 141.099   1
   6 -10   0 2664.18 146.042   1
   6  10   0 2599.36 142.664   1
  -7  10   0 11471.5 496.609   1
   7 -10   0 10237.6 486.795   1
   7  10   0 10684.1 488.461   1
  -7 -10   0 10668.4 488.736   1
  -8  10   0 13533.7 596.916   1
  -8 -10   0 13085.3 594.311   1
   8 -10   0 13561.3 596.130   1
   8  10   0 12722.8 594.882   1
   9  10   0 302.780 43.2033   1
  -9 -10   0 310.969 42.9153   1
 -10 -10   0 2685.49 159.283   1
  10  10   0 3033.31 162.507   1
 -10  10   0 2974.42 165.206   1
  10 -10   0 2893.36 163.349   1
 -11 -10   0 3766.84 195.617   1
  11  10   0 3775.57 194.636   1
 -11  10   0 3595.25 195.240   1
  11 -10   0 3321.56 191.981   1
 -12  10   0 1253.43 93.5979   1
  12 -10   0 1299.01 95.8299   1
 -13 -10   0 14.2351 26.6882   1
  13  10   0 13.9684 29.0484   1
 -13  10   0 59.1606 32.6170   1
  13 -10   0 36.9096 31.6431   1
 -14 -10   0 535.686 57.1737   1
  14  10   0 473.579 54.4826   1
 -14  10   0 527.288 56.1462   1
  14 -10   0 373.173 49.0602   1
 -15 -10   0 343.107 47.8494   1
  15  10   0 247.683 42.6169   1
  15 -10   0 228.594 44.1200   1
 -16 -10   0 244.137 45.5550   1
  16  10   0 334.173 50.9851   1
  16 -10   0 342.114 47.4201   1
 -16  10   0 283.382 45.9342   1
 -17 -10   0 479.138 59.8149   1
  17  10   0 602.927 62.1185   1
  17 -10   0 627.387 61.8838   1
 -17  10   0 526.288 57.4966   1
 -18 -10   0-7.81406 31.4436   1
  18  10   0 60.9522 37.9627   1
  18 -10   0-7.40726 26.0999   1
 -18  10   0 15.1470 27.8212   1
  19 -10   0-6.80913 29.5958   1
 -19  10   0 48.3785 37.4638   1
  19  10   0 7.65710 29.2315   1
 -19 -10   0 7.86969 28.9091   1
  20  10   0 7.66512 36.0572   1
 -20 -10   0 15.7551 35.2026   1
  21 -10   0 64.0635 28.6930   1
  21  10   0 7.64049 34.1847   1
  22 -10   0 13.9971 31.7000   1
 -22  10   0 21.2679 30.8180   1
   0  11   0-6.16028 30.0184   1
   0 -11   0 18.7190 27.8820   1
   1  11   0 8833.87 398.490   1
  -1  11   0 8578.73 397.354   1
  -1 -11   0 8074.47 395.273   1
   1 -11   0 8739.69 397.946   1
   2  11   0 4982.96 230.814   1
   2 -11   0 4502.00 228.503   1
  -2 -11   0 4969.79 230.758   1
   3  11   0 87.2236 29.5547   1
   3 -11   0 26.4376 30.1739   1
  -3 -11   0 100.804 31.9594   1
   4  11   0 2852.07 147.885   1
  -4  11   0 2357.50 145.239   1
   4 -11   0 2457.84 146.283   1
  -4 -11   0 2603.24 145.590   1
   5  11   0 2497.76 151.747   1
   5 -11   0 2668.52 153.978   1
  -5  11   0 2936.10 156.662   1
  -5 -11   0 2923.81 156.961   1
   6 -11   0 12427.2 570.876   1
  -6  11   0 12568.6 571.203   1
  -6 -11   0 12851.7 570.348   1
  -7  11   0 2282.65 130.023   1
   7 -11   0 1887.86 121.002   1
   7  11   0 2108.48 125.136   1
  -7 -11   0 1946.23 123.433   1
  -8  11   0 1972.73 121.862   1
   8 -11   0 1812.31 117.928   1
   8  11   0 2231.74 123.429   1
  -8 -11   0 1778.81 118.321   1
  -9  11   0 1105.30 81.6898   1
   9 -11   0 1067.98 81.5810   1
   9  11   0 910.532 75.9021   1
  -9 -11   0 845.183 74.6478   1
 -10  11   0 1113.44 85.7203   1
  10 -11   0 1205.10 87.3294   1
 -11 -11   0 1441.44 99.4829   1
  11 -11   0 1454.61 99.4746   1
  11  11   0 1613.54 102.255   1
 -12  11   0 52.5030 27.6811   1
  12 -11   0 73.0498 27.4954   1
  12  11   0 57.0566 33.6556   1
 -12 -11   0 80.7417 35.8685   1
  13  11   0 348.147 52.0087   1
 -13 -11   0 385.452 52.2088   1
 -14  11   0 15.2175 33.0872   1
  14 -11   0 44.5076 31.7950   1
  14  11   0 36.6596 36.1488   1
 -14 -11   0 15.0336 34.0584   1
 -15  11   0 82.8688 35.1594   1
 -15 -11   0 30.4942 31.3588   1
  15 -11   0 110.809 36.9563   1
  15  11   0 88.2513 36.3938   1
  16 -11   0 496.446 57.0059   1
 -16 -11   0 523.487 62.0481   1
  16  11   0 562.120 60.9278   1
 -16  11   0 610.555 60.1718   1
 -17  11   0-14.7885 27.1611   1
  17 -11   0 7.44721 25.0722   1
  17  11   0 22.5305 29.7114   1
 -17 -11   0 30.6117 33.2606   1
 -18  11   0 22.2451 26.6867   1
 -18 -11   0 7.66089 27.5714   1
  18 -11   0 14.8061 26.6435   1
  18  11   0-22.7467 31.0131   1
  19  11   0 60.8058 31.6532   1
 -19 -11   0 38.4079 30.4588   1
 -20  11   0 31.5901 37.1941   1
  20  11   0 45.6300 37.5221   1
  20 -11   0 53.0267 30.0731   1
 -21  11   0 86.7489 39.1130   1
  21 -11   0 41.4173 35.2311   1
 -22  11   0 6.94989 23.9477   1
   0  12   0 3414.47 178.631   1
   0 -12   0 3129.91 174.801   1
  -1  12   0 5050.34 244.140   1
   1  12   0 4563.04 240.297   1
  -1 -12   0 4840.40 243.109   1
   1 -12   0 4908.91 243.096   1
   2  12   0 5985.55 286.325   1
  -2  12   0 5813.96 285.344   1
   2 -12   0 5919.02 287.622   1
  -2 -12   0 5645.80 284.097   1
   3  12   0 1643.66 103.663   1
  -3  12   0 1351.96 98.4157   1
   3 -12   0 1689.21 106.303   1
   4  12   0 2896.85 161.778   1
  -4  12   0 2750.83 162.420   1
   4 -12   0 3114.04 166.827   1
  -4 -12   0 3025.94 164.343   1
  -5 -12   0 13.6188 25.0170   1
   6  12   0 295.540 41.3464   1
  -6  12   0 152.120 35.1841   1
   6 -12   0 270.662 42.0253   1
  -6 -12   0 274.683 41.9139   1
   7 -12   0 2290.93 142.747   1
  -7  12   0 2428.91 148.027   1
   7  12   0 2459.65 145.662   1
  -7 -12   0 2864.31 150.370   1
  -8  12   0 29.4505 25.0023   1
   8 -12   0 132.989 29.7194   1
  -9  12   0 50.7557 37.2930   1
   9 -12   0 14.6025 27.8805   1
   9  12   0 41.6377 31.8455   1
  -9 -12   0-21.5864 30.3745   1
 -10  12   0 170.097 41.3987   1
 -10 -12   0 167.567 41.1544   1
  10 -12   0 203.274 41.7019   1
  10  12   0 204.439 39.5330   1
 -11  12   0 329.410 50.1766   1
 -11 -12   0 355.214 52.2519   1
  11 -12   0 299.886 48.2195   1
  11  12   0 333.598 49.8761   1
 -12  12   0 228.080 42.4254   1
  12  12   0 194.362 41.0079   1
  12 -12   0 140.172 36.6816   1
 -12 -12   0 140.946 39.2176   1
 -13  12   0 288.564 48.4973   1
  13 -12   0 264.430 46.3080   1
  13  12   0 228.791 44.9674   1
 -13 -12   0 226.566 43.5503   1
  14 -12   0-15.0270 31.2255   1
 -14  12   0-7.60304 30.0803   1
 -15  12   0 60.1724 34.8586   1
  15 -12   0 155.388 40.9759   1
  15  12   0 121.095 37.6226   1
 -15 -12   0 140.141 39.9320   1
 -16  12   0 113.120 39.6511   1
  16 -12   0 51.7799 34.8948   1
  16  12   0 7.63803 35.1400   1
 -16 -12   0 78.2875 36.9195   1
 -17  12   0 59.1901 34.4040   1
  17 -12   0 22.1360 32.0986   1
  17  12   0 30.6289 31.3508   1
 -17 -12   0 23.4754 31.5169   1
  18  12   0 68.9065 38.7933   1
 -18 -12   0 133.123 37.9619   1
 -19  12   0 14.7010 34.1500   1
  19 -12   0-7.18885 34.6287   1
  19  12   0-7.62757 33.1484   1
 -21  12   0 58.4021 30.8816   1
  21 -12   0 46.2267 25.7598   1
   2 -13   0 28.4794 21.5767   1
  -2  13   0 6.93702 20.3963   1
   3 -13   0 1149.00 89.8441   1
  -3  13   0 1364.95 93.8118   1
   4 -13   0 35.8194 26.8837   1
  -4  13   0 42.4364 26.0295   1
   5  13   0 2337.61 130.886   1
  -5 -13   0 1986.37 126.474   1
   5 -13   0 2010.35 127.230   1
  -5  13   0 1862.43 123.346   1
   6  13   0 588.737 59.6258   1
  -6  13   0 442.086 52.2680   1
   6 -13   0 515.250 54.2412   1
  -6 -13   0 451.479 53.7939   1
   7 -13   0 783.484 67.8317   1
   7  13   0 572.357 60.8973   1
  -7  13   0 726.238 68.5612   1
  -7 -13   0 655.384 64.4775   1
   8  13   0 79.0111 32.3933   1
   8 -13   0 114.611 36.7188   1
  -8  13   0 105.489 36.1382   1
  -8 -13   0 123.498 36.4583   1
   9  13   0-7.26539 31.1318   1
   9 -13   0 7.44117 28.9368   1
  -9  13   0 29.5591 32.5817   1
  -9 -13   0 51.3697 30.0267   1
  10  13   0 284.930 49.4719   1
 -10 -13   0 594.008 60.7946   1
  11  13   0 73.1892 31.6045   1
  11 -13   0 96.1138 33.7183   1
 -11  13   0 90.9385 35.4351   1
 -11 -13   0 121.400 33.6811   1
  12  13   0 74.0085 36.8853   1
 -12 -13   0 7.64093 31.2665   1
 -12  13   0 15.2630 32.7028   1
  12 -13   0 7.41500 30.8280   1
 -13 -13   0 54.0489 34.0355   1
 -13  13   0 7.62344 34.0678   1
  13 -13   0-15.0341 30.2492   1
  14  13   0 15.3149 31.8237   1
 -14 -13   0 7.76551 31.7645   1
  15 -13   0 290.938 46.4478   1
  15  13   0 304.548 50.2028   1
 -15 -13   0 216.881 46.7944   1
 -16 -13   0 31.2025 34.3916   1
  16  13   0-15.2730 38.8740   1
 -16  13   0 7.48030 25.7871   1
  16 -13   0 43.9087 28.4583   1
  17  13   0 7.65506 32.7892   1
 -17 -13   0-7.84682 27.0363   1
 -18  13   0 21.4259 31.9128   1
  18 -13   0-7.23098 31.4252   1
  18  13   0-7.64711 36.8364   1
  20 -13   0 20.3302 33.3941   1
 -20  13   0-21.5507 32.9545   1
   0  14   0 168.658 33.4731   1
   0 -14   0 84.8433 30.2988   1
   1  14   0 610.621 58.9501   1
  -1  14   0 584.269 60.7209   1
  -1 -14   0 556.960 57.5762   1
   1 -14   0 639.582 62.1949   1
   2 -14   0-22.2593 29.8562   1
  -2  14   0 14.3843 29.8894   1
   2  14   0-7.03907 28.7927   1
  -2 -14   0-21.5937 25.3611   1
   3 -14   0-7.36374 30.1225   1
  -3  14   0 65.2029 32.8109   1
   3  14   0-7.09446 27.5819   1
  -3 -14   0 7.20213 29.9329   1
   4 -14   0 486.529 54.2529   1
  -4  14   0 421.540 53.2946   1
   4  14   0 342.994 48.6725   1
  -4 -14   0 353.356 49.0678   1
   5 -14   0 59.4519 29.9267   1
  -5  14   0 21.3828 32.3001   1
   5  14   0 28.9491 33.2244   1
  -5 -14   0 7.27333 29.7742   1
   6 -14   0 379.857 50.0312   1
  -6  14   0 321.960 47.4444   1
   6  14   0 268.825 44.3316   1
  -6 -14   0 280.696 44.3483   1
   7 -14   0 183.533 40.3994   1
  -7  14   0 77.1089 35.1114   1
   7  14   0 160.077 42.6260   1
  -7 -14   0 239.024 46.0769   1
   8  14   0 301.235 47.2406   1
  -8 -14   0 418.342 50.9979   1
   9  14   0-7.38559 30.6972   1
  -9 -14   0 15.1162 30.9194   1
  -9  14   0 37.5881 33.5973   1
   9 -14   0 14.9836 29.1282   1
 -10 -14   0 355.409 49.1150   1
 -10  14   0 317.634 44.8504   1
  10  14   0 256.216 46.0539   1
  10 -14   0 283.033 42.1463   1
 -11  14   0 168.062 44.2523   1
  11 -14   0 229.807 45.9891   1
 -12 -14   0-15.7877 27.2027   1
 -12  14   0-7.59915 27.9153   1
  12  14   0 15.1480 29.9656   1
  12 -14   0 52.0593 29.9268   1
 -13 -14   0-15.7289 29.4585   1
 -13  14   0 7.60224 29.0188   1
  13  14   0-7.55383 28.8341   1
  13 -14   0-7.48735 30.6242   1
 -14 -14   0 39.2289 35.0810   1
 -14  14   0 60.3696 35.0827   1
  14 -14   0 15.1130 34.2420   1
  14  14   0 7.58253 35.2513   1
 -15  14   0 59.8729 39.2752   1
  15 -14   0-7.39078 33.4835   1
 -16  14   0-14.7258 36.6918   1
 -16 -14   0-7.87309 30.0620   1
  16 -14   0-43.3193 33.9689   1
  16  14   0-7.65505 34.6732   1
  17 -14   0 7.14348 33.1889   1
  17  14   0-7.70973 35.8196   1
 -17  14   0 14.5652 35.0810   1
  18 -14   0 7.06074 31.9731   1
 -18  14   0-7.05617 33.5920   1
  19 -14   0-6.93995 26.4915   1
 -19  14   0-6.91120 24.8732   1
   0  15   0-21.7708 31.5510   1
   0 -15   0-22.0294 30.0473   1
   1  15   0 253.028 42.7453   1
  -1  15   0 256.744 42.6515   1
   1 -15   0 292.739 43.9180   1
  -1 -15   0 314.895 45.8568   1
   2  15   0 607.143 63.2991   1
  -2 -15   0 618.565 62.4776   1
   3  15   0 28.9826 26.6349   1
  -3 -15   0 44.4504 25.5487   1
  -3  15   0 7.42465 31.3499   1
   3 -15   0 7.53262 32.2829   1
   4  15   0-7.31488 30.4004   1
  -4 -15   0 29.7046 29.8829   1
   5  15   0 44.2286 32.5427   1
  -5 -15   0 44.6102 32.3650   1
   6  15   0 283.167 44.5907   1
  -6 -15   0 217.414 41.6894   1
  -6  15   0 261.778 45.4146   1
   6 -15   0 347.947 48.4626   1
   7  15   0 14.9717 33.4540   1
  -7 -15   0-30.2647 29.9363   1
  -7  15   0 39.0189 32.4333   1
   7 -15   0 28.5762 31.4927   1
  -8  15   0 293.675 43.5758   1
   8 -15   0 183.600 36.6807   1
  -9 -15   0 92.3399 35.1793   1
   9  15   0 165.959 42.4785   1
   9 -15   0 113.004 38.6453   1
  -9  15   0 90.7148 37.9726   1
  10  15   0 385.846 54.4954   1
 -10  15   0 379.165 52.2899   1
  10 -15   0 306.086 47.9251   1
 -10 -15   0 492.163 57.8541   1
  11  15   0 152.505 37.7178   1
 -11  15   0 198.391 40.5515   1
  11 -15   0 103.665 37.0606   1
 -11 -15   0 170.319 39.5241   1
  12  15   0 131.140 38.6044   1
 -12  15   0 256.808 46.9070   1
  12 -15   0 125.970 39.4513   1
 -12 -15   0 147.144 37.0435   1
  13  15   0 115.615 36.9987   1
 -13  15   0 105.554 38.6634   1
 -13 -15   0 70.0431 34.6280   1
  13 -15   0 163.360 41.4537   1
  14  15   0 84.7640 40.5079   1
 -14 -15   0 39.3047 34.2610   1
  15  15   0 38.2333 38.5451   1
  15 -15   0-7.24338 33.6935   1
 -15  15   0 66.8688 36.6504   1
 -15 -15   0 71.6575 37.9407   1
  16 -15   0 56.7122 33.3531   1
 -16  15   0-21.6305 34.3337   1
  17 -15   0-13.9825 34.0743   1
 -17  15   0-21.3829 35.1310   1
   0  16   0 267.594 46.6350   1
   0 -16   0 183.197 41.8828   1
   1  16   0 397.149 53.3438   1
  -1  16   0 344.372 46.7492   1
  -1 -16   0 320.013 49.9074   1
   1 -16   0 270.326 46.0528   1
   2  16   0 407.869 56.6295   1
  -2 -16   0 404.436 54.9590   1
   2 -16   0 487.160 59.5582   1
  -3 -16   0 75.2420 36.1574   1
  -3  16   0 172.887 39.7398   1
   3 -16   0 106.594 34.8280   1
   3  16   0 104.607 38.7362   1
  -4  16   0 367.018 52.8075   1
  -4 -16   0 453.865 55.2651   1
   4  16   0 443.881 55.7841   1
  -5 -16   0 22.7473 24.9777   1
  -5  16   0 81.8121 37.5009   1
   5 -16   0 37.5515 35.8015   1
   5  16   0 44.8187 28.5719   1
  -6 -16   0 242.860 47.6169   1
  -6  16   0 136.399 34.7431   1
   6 -16   0 238.266 41.3040   1
   6  16   0 135.381 41.7073   1
  -7 -16   0 68.6526 30.8502   1
  -7  16   0 95.2385 38.7984   1
   7 -16   0 99.0341 34.9981   1
   7  16   0 38.0147 32.2353   1
   8  16   0 38.1329 32.7325   1
  -8 -16   0 61.4138 34.8238   1
   9  16   0 151.627 40.4730   1
  -9  16   0 52.6253 28.0663   1
   9 -16   0 181.615 37.6268   1
  -9 -16   0 109.221 40.4295   1
  10  16   0 37.8859 30.0111   1
 -10  16   0 67.9392 33.3046   1
  10 -16   0 22.2953 28.4060   1
 -10 -16   0 15.6901 27.0709   1
  11  16   0 160.871 44.5756   1
 -11  16   0 280.155 49.0711   1
  11 -16   0 286.564 47.0774   1
 -11 -16   0 312.437 49.8903   1
  12  16   0 268.014 49.2669   1
 -12  16   0 171.768 42.4408   1
  12 -16   0 278.513 48.4431   1
 -12 -16   0 171.099 39.0108   1
  13  16   0 30.5694 33.2176   1
 -13  16   0-7.47585 34.7370   1
  13 -16   0-7.28084 32.5382   1
 -13 -16   0 31.2683 28.7173   1
  14 -16   0 58.8025 36.2873   1
  14  16   0 46.1371 39.1966   1
 -14  16   0 51.4265 34.2029   1
  16 -16   0 20.7516 24.3846   1
 -16  16   0 21.0947 24.7873   1
   0  17   0 7.53816 30.3335   1
   0 -17   0 15.4664 29.5217   1
  -1  17   0 288.511 47.5943   1
   1  17   0 270.608 49.3575   1
   1 -17   0 279.938 45.2108   1
  -1 -17   0 198.257 43.6730   1
   2  17   0-14.7879 33.9255   1
  -2  17   0 53.0862 35.2393   1
  -2 -17   0-22.4821 33.0362   1
   2 -17   0 38.3642 30.3594   1
   3  17   0 885.194 77.0078   1
  -3  17   0 852.662 77.1611   1
  -3 -17   0 825.707 74.5439   1
   3 -17   0 910.430 79.2044   1
  -4 -17   0 106.570 39.6836   1
  -4  17   0 59.2848 34.5940   1
   4 -17   0 76.2671 36.0316   1
   4  17   0 83.1632 34.4011   1
  -5 -17   0 175.968 36.9955   1
   5  17   0 134.727 34.5084   1
  -6 -17   0 23.0480 30.4122   1
  -6  17   0-7.69399 33.4559   1
   6 -17   0 29.2717 33.5897   1
   6  17   0 60.3222 35.0495   1
  -7  17   0 237.873 46.0759   1
  -7 -17   0 137.694 37.5675   1
   7  17   0 159.358 44.4983   1
  -8  17   0 91.2710 38.8103   1
   8 -17   0 44.3987 33.6251   1
   9  17   0-23.0232 36.9676   1
  -9  17   0 14.8567 31.3466   1
  -9 -17   0 7.70991 33.9816   1
   9 -17   0-7.51184 32.6455   1
  10  17   0 46.0846 33.4637   1
 -10 -17   0 69.5016 36.4007   1
  11  17   0 106.466 34.9966   1
 -11  17   0 52.0634 35.5163   1
  11 -17   0 36.2815 33.4034   1
 -11 -17   0 62.5916 35.5374   1
  12  17   0 15.1351 36.0460   1
  12 -17   0 50.3140 35.8303   1
 -12  17   0 22.0400 34.9952   1
 -12 -17   0 23.5053 32.0675   1
  14 -17   0 57.3486 35.0341   1
 -14  17   0 71.6497 37.6839   1
   0  18   0 181.992 41.6002   1
   0 -18   0 265.762 45.7951   1
   1  18   0-15.0971 28.2749   1
  -1  18   0 15.1368 34.7204   1
  -1 -18   0 7.72192 27.7895   1
   1 -18   0 15.4506 33.0906   1
   2  18   0 346.592 52.1107   1
  -2  18   0 302.147 46.6267   1
  -2 -18   0 382.243 53.7047   1
   2 -18   0 351.842 48.8037   1
  -3  18   0 97.5199 35.7941   1
   3  18   0 29.8441 33.4259   1
   3 -18   0 37.9051 29.0379   1
  -3 -18   0 67.5320 35.8037   1
   4  18   0 7.52074 28.1866   1
  -4  18   0-7.40344 34.4093   1
  -4 -18   0 53.1546 26.7689   1
   4 -18   0 30.0298 34.4537   1
  -5 -18   0-7.62069 30.1579   1
  -5  18   0-14.9815 36.5094   1
   5 -18   0-44.4881 36.5471   1
   5  18   0-15.1398 30.9721   1
  -6 -18   0 160.998 36.5492   1
  -6  18   0 253.715 46.9497   1
   6 -18   0 158.045 38.5674   1
   6  18   0 225.000 42.7514   1
  -7 -18   0-7.65497 30.2825   1
   7  18   0 15.0723 34.1263   1
  -8 -18   0 237.026 44.0789   1
   8  18   0 204.009 45.9890   1
  -8  18   0 186.543 39.7985   1
   8 -18   0 242.012 43.0355   1
   9  18   0 60.5855 35.2504   1
  -9  18   0 51.4067 29.1309   1
  -9 -18   0 15.2816 32.7989   1
   9 -18   0 65.9573 30.0513   1
  10 -18   0 21.4465 33.2133   1
 -10  18   0-29.4122 33.2971   1
  11  18   0 91.2307 38.0691   1
  12 -18   0-7.00377 33.7384   1
 -12  18   0 21.4750 32.8400   1
  13 -18   0 76.5164 30.8128   1
 -13  18   0 70.6475 30.8563   1
   0  19   0-14.9841 32.0941   1
   0 -19   0 38.6601 33.6054   1
  -1  19   0 202.249 45.2934   1
   1  19   0 135.387 40.1256   1
   1 -19   0 159.480 41.2623   1
  -1 -19   0 202.652 44.2099   1
   2  19   0-7.49825 38.5568   1
  -2 -19   0 7.67004 36.9466   1
   3  19   0 52.3888 38.6107   1
  -3 -19   0 98.7118 40.7276   1
   4  19   0 7.36132 34.6252   1
  -4  19   0 21.9675 33.1586   1
  -4 -19   0-14.9166 32.4130   1
   4 -19   0-7.38039 30.6690   1
   5  19   0 44.6369 35.4199   1
  -5  19   0-7.47808 34.3088   1
   5 -19   0-7.22984 29.0929   1
  -5 -19   0 22.5887 33.6477   1
  -6  19   0 7.72271 34.0396   1
   6 -19   0-20.6443 34.6569   1
  -7 -19   0 219.335 45.4919   1
  -7  19   0 172.086 37.7155   1
   7 -19   0 213.333 38.4973   1
   7  19   0 148.797 43.4175   1
   8  19   0 29.6781 31.8179   1
  -8 -19   0 45.1035 33.6250   1
   9 -19   0 35.6088 35.4822   1
   9  19   0-22.2858 31.8194   1
  -9  19   0-14.3560 32.9290   1
  10 -19   0 90.0822 28.7430   1
 -10  19   0 143.155 34.8099   1
   0  20   0 81.2680 36.9268   1
   0 -20   0 59.9470 34.9388   1
  -1  20   0-22.0113 29.0296   1
   1  20   0-7.37545 35.1161   1
   1 -20   0 29.7593 25.6396   1
  -1 -20   0 60.8993 34.4754   1
  -2  20   0 108.524 40.6637   1
   2  20   0 51.8174 35.8713   1
   2 -20   0 103.271 38.8940   1
  -2 -20   0 107.391 38.8279   1
  -3  20   0 21.5240 38.0059   1
   3  20   0 7.37900 32.0688   1
  -3 -20   0-15.0935 29.8545   1
   3 -20   0 7.26322 34.1641   1
   4  20   0 88.2959 36.1955   1
  -4 -20   0 149.322 37.9264   1
  -5  20   0 22.2427 33.5786   1
   5  20   0 7.23275 34.8448   1
   5 -20   0 48.4791 33.3654   1
  -5 -20   0-36.6303 34.4639   1
  -6  20   0 81.9262 36.8041   1
   6  20   0 21.8340 29.4119   1
   6 -20   0 27.2667 32.5683   1
  -6 -20   0 125.294 34.3520   1
  -7  20   0 50.2734 30.8752   1
   7 -20   0 76.8727 33.3738   1
   0  21   0 100.342 42.8790   1
   0 -21   0 43.5502 35.4959   1
  -1  21   0 7.10881 38.7279   1
   1  21   0-7.20676 36.6781   1
   1 -21   0 21.5456 37.3051   1
  -1 -21   0-7.30784 34.7905   1
  -2  21   0 167.111 43.0059   1
   2  21   0 172.533 43.0929   1
   2 -21   0 114.359 39.8507   1
  -2 -21   0 178.078 43.4311   1
   3  21   0 14.4233 34.7438   1
 -26   0   1 15.1222 34.2569   1
  26   0  -1 37.1092 40.8140   1
 -25   0   1-22.8738 36.7443   1
  25   0  -1-29.6993 34.9412   1
 -24   0   1-7.70661 34.9072   1
  24   0  -1 44.4031 35.2407   1
 -22   0   1 45.8974 37.6961   1
  22   0  -1-29.7999 36.7126   1
  21   0  -1-22.5095 33.0763   1
 -21   0   1-7.45137 30.9701   1
  20   0  -1-7.42403 30.8535   1
 -20   0   1 29.2698 30.4106   1
  19   0  -1 14.1351 27.4725   1
 -19   0   1-22.3147 27.8617   1
  18   0  -1 34.3425 24.7204   1
 -18   0   1-21.9487 26.3315   1
 -16   0   1 27.2230 29.1735   1
  15   0  -1-55.2568 27.0831   1
 -15   0   1 6.50012 26.1765   1
  14   0  -1 5.87375 25.5317   1
 -14   0   1-30.8873 27.2320   1
  13   0  -1 22.0628 22.9204   1
 -13   0   1-11.8467 18.9667   1
  12   0  -1 5.18176 18.2551   1
 -12   0   1-5.48662 19.3291   1
  11   0  -1-4.89380 20.6559   1
 -11   0   1 30.0862 24.9865   1
  10   0  -1-8.90838 20.4408   1
 -10   0   1-18.4554 21.7088   1
   9   0  -1 36.0660 17.9595   1
  -9   0   1 29.0718 20.7379   1
   8   0  -1-21.2799 16.7002   1
  -8   0   1-14.6160 17.2046   1
   7   0  -1 6.22990 15.1817   1
  -7   0   1 9.45952 15.0147   1
   6   0  -1 23.7175 15.6088   1
  -6   0   1-16.0014 16.5089   1
   5   0  -1 2.14076 15.6481   1
  -5   0   1 6.51747 14.0051   1
   4   0  -1 17.8520 12.2222   1
  -4   0   1 1.69959 12.3656   1
   3   0  -1-10.9785 8.43000   1
  -3   0   1-8.67417 9.77046   1
  -1   0  -1-11.2862 9.19173   1
   1   0   1 9.17725 7.53720   1
  -2   0  -1 4.37749 12.0825   1
   2   0   1-14.0877 11.3866   1
  -3   0  -1-19.7042 12.7934   1
   3   0   1-5.70363 10.3697   1
  -4   0  -1 24.7535 17.7317   1
   4   0   1 2.38841 16.7458   1
  -6   0  -1-10.3886 15.0494   1
   6   0   1 6.68594 13.6731   1
  -7   0  -1 19.5920 18.2400   1
   7   0   1 34.2758 17.5081   1
  -8   0  -1-17.3436 20.4019   1
   8   0   1-8.54402 18.5736   1
  -9   0  -1 4.85060 17.8159   1
   9   0   1-4.58106 15.0496   1
 -10   0  -1-16.0450 21.1614   1
  10   0   1-4.89603 19.3725   1
 -12   0  -1 11.9461 25.9605   1
  12   0   1-22.6405 23.8877   1
 -13   0  -1-18.9132 23.6226   1
  13   0   1-11.9075 20.9841   1
 -14   0  -1 26.5311 29.6448   1
  14   0   1 6.26913 27.6393   1
 -15   0  -1-13.8436 24.3884   1
  15   0   1-6.51513 20.3089   1
 -16   0  -1-42.9179 34.0547   1
  16   0   1 26.8605 30.4101   1
 -17   0  -1-14.6059 23.9957   1
  17   0   1-6.91577 27.8292   1
 -18   0  -1 7.25962 30.1685   1
 -19   0  -1-14.4980 31.0533   1
  19   0   1-7.49089 31.1315   1
 -20   0  -1-7.47640 25.1752   1
  20   0   1-22.2709 26.7226   1
 -21   0  -1-30.4772 31.6806   1
  21   0   1-22.0620 33.7542   1
 -22   0  -1-38.5389 35.3649   1
  22   0   1 7.30630 34.3720   1
 -23   0  -1-30.4452 34.4665   1
  23   0   1 22.0560 35.8244   1
 -24   0  -1-15.0111 33.9877   1
  24   0   1 22.1485 32.9892   1
 -26   0  -1 21.7055 24.9450   1
  26   0   1 21.2436 28.5053   1
 -26   1   1-14.9469 34.2883   1
  26  -1  -1 7.17813 35.3760   1
  26   1  -1 36.7636 30.5584   1
 -25   1   1 15.3116 31.8166   1
  25  -1  -1 7.20399 30.8605   1
 -24   1   1 15.1382 28.3542   1
 -24  -1   1-31.1061 37.4616   1
  24  -1  -1-14.8724 32.7777   1
  24   1  -1-15.2671 35.9078   1
 -22   1   1 7.63684 34.2176   1
 -22  -1   1 53.9901 29.0005   1
  22  -1  -1 96.8768 35.5669   1
  22   1  -1 74.7970 32.1379   1
 -21   1   1 23.2455 29.5763   1
 -21  -1   1-15.3583 33.3726   1
  21  -1  -1-7.27276 28.2697   1
  21   1  -1-7.32475 31.3744   1
 -20   1   1 199.126 39.8916   1
 -20  -1   1 136.882 35.9041   1
  20  -1  -1 201.856 38.7603   1
  20   1  -1 279.110 43.2267   1
 -19   1   1 367.834 51.7003   1
 -19  -1   1 357.253 52.3046   1
  19  -1  -1 376.193 50.7768   1
  19   1  -1 379.512 50.9121   1
 -18   1   1 182.580 40.3399   1
 -18  -1   1 266.743 42.1286   1
  18  -1  -1 158.810 38.5758   1
  18   1  -1 204.920 38.0427   1
 -17  -1   1 6.70704 27.4318   1
  17   1  -1-6.93141 30.1230   1
 -16   1   1 252.046 43.2941   1
 -16  -1   1 400.946 47.0080   1
  16  -1  -1 346.190 46.4261   1
  16   1  -1 294.714 42.9881   1
 -15   1   1 986.217 76.8904   1
  15  -1  -1 1054.95 79.0717   1
  15   1  -1 1114.19 77.4078   1
  14  -1  -1 524.952 54.5424   1
  14   1  -1 638.426 56.6065   1
 -13   1   1 10370.8 466.019   1
 -13  -1   1 9778.59 463.515   1
  13  -1  -1 10916.0 465.726   1
  13   1  -1 9797.08 461.594   1
 -12  -1   1-5.44370 20.7821   1
 -12   1   1 21.7477 20.3683   1
  12  -1  -1 26.4020 20.5286   1
  12   1  -1-10.2485 24.1056   1
 -11  -1   1 210.932 35.2132   1
 -11   1   1 229.599 33.2408   1
  11   1  -1 208.875 31.5685   1
  11  -1  -1 295.187 36.0398   1
 -10   1   1 770.393 60.4961   1
 -10  -1   1 811.438 62.7423   1
  10  -1  -1 865.058 62.8108   1
  10   1  -1 1002.85 63.4017   1
  -9   1   1 5729.21 267.904   1
  -9  -1   1 5867.91 268.084   1
   9  -1  -1 5583.97 266.282   1
   9   1  -1 5842.71 266.229   1
  -8   1   1 16439.3 698.082   1
  -8  -1   1 16230.4 693.927   1
   8  -1  -1 15404.8 691.870   1
   8   1  -1 16092.7 692.693   1
  -7   1   1 8815.54 392.487   1
   7  -1  -1 8859.90 391.265   1
  -6   1   1 104462. 4620.60   1
  -6  -1   1 111046. 4621.93   1
   6  -1  -1 111517. 4622.32   1
   6   1  -1 113519. 4620.58   1
  -5   1   1 30840.3 1339.20   1
   5   1  -1 32681.6 1337.29   1
  -5  -1   1 32303.1 1337.70   1
   5  -1  -1 30496.3 1339.27   1
  -4  -1   1 32913.5 1366.49   1
   4   1  -1 32860.8 1365.90   1
   4  -1  -1 33526.7 1368.52   1
  -4   1   1 30255.4 1367.67   1
  -3  -1   1 129680. 5094.65   1
  -3   1   1 110573. 5095.54   1
   3   1  -1 116549. 5093.73   1
   3  -1  -1 130832. 5096.36   1
  -2  -1   1 5935.27 242.583   1
   2  -1  -1 5331.71 244.390   1
  -2   1   1 5319.58 244.368   1
   2   1  -1 5917.13 242.182   1
  -1   1   1 38226.3 1579.81   1
   1  -1  -1 37097.0 1579.54   1
   0  -1  -1 2857.96 127.101   1
   0   1   1 2859.85 127.137   1
   0   1  -1 2884.73 125.734   1
   0  -1   1 2966.68 125.916   1
  -1  -1  -1 440.750 27.4213   1
   1   1   1 482.259 27.2650   1
   1  -1   1 477.824 27.5532   1
  -1   1  -1 464.670 27.0369   1
  -2   1  -1 7004.60 296.122   1
  -2  -1  -1 6731.29 295.976   1
   2  -1   1 7084.66 296.094   1
   2   1   1 6477.97 295.762   1
  -3   1  -1 245915. 9759.71   1
  -3  -1  -1 229782. 9758.30   1
   3  -1   1 228938. 9758.93   1
   3   1   1 228718. 9758.30   1
  -4   1  -1 49090.8 2030.95   1
  -4  -1  -1 46370.8 2029.26   1
   4  -1   1 48982.5 2030.51   1
   4   1   1 48381.1 2030.65   1
  -6   1  -1 41041.9 1782.46   1
  -6  -1  -1 43475.5 1783.20   1
   6  -1   1 43163.8 1782.95   1
   6   1   1 40802.3 1780.68   1
  -7   1  -1 4055.21 191.900   1
  -7  -1  -1 3996.77 190.900   1
   7  -1   1 4019.78 191.485   1
   7   1   1 3799.11 189.028   1
  -8   1  -1 3072.89 160.086   1
  -8  -1  -1 3324.90 161.396   1
   8  -1   1 3293.75 160.783   1
   8   1   1 3022.00 157.293   1
  -9   1  -1 11652.7 509.175   1
  -9  -1  -1 11622.2 509.079   1
   9  -1   1 10911.9 509.273   1
   9   1   1 11413.3 506.025   1
 -10   1  -1 854.579 64.3578   1
 -10  -1  -1 733.437 61.7382   1
  10  -1   1 823.431 62.4021   1
  10   1   1 872.814 62.5924   1
 -12   1  -1 2501.78 141.122   1
 -12  -1  -1 2402.87 140.987   1
  12  -1   1 2742.45 143.319   1
  12   1   1 2489.57 139.378   1
 -13  -1  -1-6.26847 22.0914   1
 -13   1  -1 12.4270 25.0070   1
  13   1   1 11.9171 26.2691   1
  13  -1   1 49.9330 29.7201   1
 -14  -1  -1 460.838 50.8559   1
 -14   1  -1 483.166 56.0693   1
  14   1   1 459.160 51.5592   1
  14  -1   1 566.898 55.4932   1
 -15   1  -1 1735.08 109.584   1
 -15  -1  -1 1525.51 105.482   1
  15  -1   1 1715.79 107.800   1
  15   1   1 1684.75 108.405   1
 -16   1  -1 92.8396 35.3337   1
  16  -1   1 60.7661 31.1351   1
  16   1   1 76.0221 31.4552   1
 -17   1  -1 58.8174 31.0671   1
 -17  -1  -1 64.3369 32.4108   1
  17  -1   1 6.96174 27.1087   1
  17   1   1 28.0948 30.9990   1
 -18   1  -1 37.7027 31.4020   1
 -18  -1  -1 44.2396 31.6494   1
  18  -1   1 49.6813 29.1012   1
  18   1   1 64.0438 30.0992   1
 -19  -1  -1-7.58742 31.5295   1
  19   1   1 14.3783 31.2435   1
 -20   1  -1 15.3230 29.2492   1
 -20  -1  -1 30.5457 34.5844   1
  20  -1   1 14.5585 30.2536   1
  20   1   1-7.33040 34.4840   1
 -21   1  -1-14.8560 29.8918   1
 -21  -1  -1-23.0099 28.7348   1
  21  -1   1-22.5943 31.7867   1
  21   1   1 7.46838 31.0396   1
 -22   1  -1 14.9024 27.3678   1
 -22  -1  -1-7.61600 34.0308   1
  22   1   1-15.1223 34.2391   1
  22  -1   1-7.50344 32.1399   1
 -23  -1  -1 7.63472 29.6771   1
 -23   1  -1-7.53454 25.9609   1
  23  -1   1-7.34094 28.5351   1
  23   1   1 30.2447 31.4205   1
 -24  -1  -1-37.8256 33.8141   1
 -24   1  -1-7.54453 26.0089   1
  24   1   1 51.8557 39.6261   1
  24  -1   1 57.1873 28.7743   1
 -25  -1  -1-7.42518 33.1785   1
  25   1   1 14.4650 33.1795   1
 -26   1  -1 21.4707 36.4262   1
 -26  -1  -1-21.6573 28.0638   1
  26  -1   1 7.04040 36.9360   1
  26   1   1 35.1945 30.5926   1
 -25   2   1-14.6202 27.9045   1
  25  -2  -1 29.8322 34.2150   1
 -24   2   1 29.9198 35.7426   1
 -24  -2   1 46.4673 39.5351   1
  24  -2  -1 126.733 41.4594   1
  24   2  -1 90.4074 40.4082   1
 -23   2   1 23.3676 32.3687   1
  23  -2  -1-7.31410 29.4295   1
 -22   2   1 15.6011 35.3254   1
 -22  -2   1 7.75899 33.7219   1
  22  -2  -1 7.34230 32.8100   1
  22   2  -1 7.59324 34.8361   1
 -21   2   1-23.1959 29.5153   1
 -21  -2   1 23.0071 31.8704   1
  21  -2  -1 29.2843 30.4246   1
  21   2  -1 7.57907 35.2137   1
 -20  -2   1 67.4750 32.7030   1
  20   2  -1 66.9849 35.1208   1
 -19   2   1 121.271 33.8802   1
 -19  -2   1 155.381 39.5989   1
  19  -2  -1 149.692 35.1893   1
  19   2  -1 115.285 35.9520   1
 -18   2   1 510.496 56.1876   1
 -18  -2   1 360.341 51.1974   1
  18  -2  -1 426.277 52.4310   1
  18   2  -1 508.089 57.0319   1
 -17   2   1 788.569 69.7645   1
 -17  -2   1 824.967 69.0755   1
  17   2  -1 724.868 65.9874   1
  17  -2  -1 692.160 68.1539   1
 -16  -2   1-13.5274 26.2918   1
  16  -2  -1-13.3191 27.6743   1
  16   2  -1 38.4474 26.2093   1
 -15   2   1 546.131 54.9891   1
 -15  -2   1 577.060 57.3549   1
  15  -2  -1 465.706 53.1578   1
  15   2  -1 463.612 50.8173   1
 -14   2   1 17274.5 732.063   1
 -14  -2   1 15395.9 726.974   1
  14  -2  -1 16685.6 730.360   1
  14   2  -1 16734.3 728.632   1
 -13   2   1 675.632 58.9586   1
  13  -2  -1 719.057 59.1577   1
  13   2  -1 719.337 60.1691   1
 -12  -2   1 2553.40 140.918   1
  12   2  -1 2659.20 141.324   1
 -11   2   1 2320.01 129.360   1
 -11  -2   1 2517.57 128.951   1
  11   2  -1 2530.76 128.053   1
 -10   2   1 18230.9 763.762   1
 -10  -2   1 18002.3 758.986   1
  10  -2  -1 16223.7 756.350   1
  10   2  -1 17466.5 757.971   1
  -9  -2   1 12135.8 504.088   1
   9  -2  -1 11551.7 505.291   1
   9   2  -1 12123.0 502.291   1
  -8   2   1 887.251 61.7656   1
  -8  -2   1 945.957 61.0703   1
   8  -2  -1 975.132 63.3520   1
   8   2  -1 935.386 59.9622   1
  -7   2   1 17260.9 756.881   1
   7   2  -1 17152.1 753.136   1
  -7  -2   1 18845.3 755.806   1
   7  -2  -1 16901.0 755.841   1
   6   2  -1 15018.8 646.640   1
  -6   2   1 14809.2 647.739   1
  -6  -2   1 15113.7 645.356   1
  -5   2   1 245.255 26.2888   1
  -5  -2   1 206.043 22.6523   1
   5  -2  -1 213.060 25.0154   1
   5   2  -1 168.681 21.1675   1
  -4  -2   1 336510. 14456.2   1
   4  -2  -1 338350. 14458.8   1
   4   2  -1 354679. 14455.7   1
  -4   2   1 351700. 14458.9   1
  -3  -2   1 69206.0 2957.95   1
   3  -2  -1 69126.5 2960.89   1
  -3   2   1 71756.2 2961.14   1
   3   2  -1 72022.9 2958.40   1
   2  -2  -1 83888.8 3572.10   1
  -2  -2   1 87116.2 3568.94   1
   2   2  -1 83972.5 3568.68   1
  -2   2   1 85410.6 3571.58   1
   1   2  -1 17629.3 708.785   1
  -1   2   1 17752.4 711.308   1
   1  -2  -1 16179.0 710.342   1
  -1  -2   1 15703.0 708.401   1
   0  -2   1 47592.1 2030.56   1
   0  -2  -1 49484.3 2032.27   1
   0   2   1 44875.5 2031.77   1
   0   2  -1 51333.5 2030.84   1
  -1  -2  -1 5327.80 230.357   1
   1   2   1 4804.36 229.493   1
   1  -2   1 5418.42 229.793   1
  -1   2  -1 5406.25 229.684   1
  -2  -2  -1 68322.3 2917.56   1
   2   2   1 70588.7 2917.77   1
   2  -2   1 68571.6 2918.21   1
  -2   2  -1 70469.7 2918.17   1
  -3  -2  -1 3145.50 148.787   1
   3   2   1 2930.16 146.914   1
  -3   2  -1 3358.42 150.127   1
   3  -2   1 3395.40 149.891   1
   4  -2   1 68577.9 2877.79   1
  -4   2  -1 68732.3 2878.52   1
   4   2   1 70613.1 2877.43   1
  -4  -2  -1 65769.6 2876.54   1
   5  -2   1 6.41468 17.6607   1
  -5   2  -1 42.5065 18.7871   1
  -6  -2  -1 34157.2 1335.28   1
   6  -2   1 34619.7 1335.86   1
  -6   2  -1 31090.6 1332.63   1
   7   2   1 33496.5 1406.78   1
  -7  -2  -1 32852.8 1407.18   1
   7  -2   1 32295.5 1407.65   1
  -7   2  -1 33481.7 1408.65   1
   8   2   1 37.8950 21.9471   1
  -8  -2  -1 48.8804 23.8343   1
   8  -2   1 72.1926 22.3183   1
  -8   2  -1 15.2057 20.4750   1
   9   2   1 21285.9 921.615   1
  -9  -2  -1 22224.9 924.859   1
   9  -2   1 21337.2 922.753   1
  -9   2  -1 20494.5 923.098   1
  10   2   1 19113.5 863.539   1
 -10  -2  -1 19816.9 865.536   1
  10  -2   1 20491.3 867.081   1
 -10   2  -1 20215.7 866.686   1
  11  -2   1 2309.87 131.105   1
 -11   2  -1 2399.76 133.547   1
  12   2   1 1019.28 73.4857   1
 -12  -2  -1 993.791 75.6152   1
  12  -2   1 1070.44 76.3550   1
 -12   2  -1 945.819 73.9299   1
  13   2   1 2644.41 154.486   1
 -13  -2  -1 3068.38 160.203   1
  13  -2   1 2730.74 155.688   1
 -13   2  -1 3046.35 160.068   1
  14   2   1 514.679 54.4071   1
 -14  -2  -1 467.251 52.2007   1
  14  -2   1 504.260 54.3959   1
 -14   2  -1 395.074 53.4399   1
  15  -2   1 783.008 63.7576   1
  15   2   1 682.281 62.8552   1
 -15  -2  -1 683.376 63.2190   1
  16  -2   1 3594.30 188.880   1
  16   2   1 3332.11 184.590   1
 -16   2  -1 3627.38 189.936   1
 -16  -2  -1 3273.87 185.949   1
  17   2   1 183.790 41.0005   1
 -17  -2  -1 203.247 41.3800   1
  17  -2   1 174.431 35.6595   1
 -17   2  -1 202.326 37.3692   1
 -18  -2  -1 74.0742 37.2326   1
  18   2   1 123.834 39.6288   1
  18  -2   1 150.075 37.8124   1
  19   2   1 356.660 49.8190   1
 -19  -2  -1 348.474 51.0118   1
  20   2   1 45.4073 32.4254   1
 -20  -2  -1-15.2829 33.6891   1
  20  -2   1 51.0319 25.6955   1
 -20   2  -1-15.4754 26.0594   1
  21   2   1 22.6281 33.2679   1
 -21  -2  -1 53.9412 34.4548   1
  21  -2   1 29.1871 33.9232   1
 -21   2  -1 15.5055 31.2180   1
  22   2   1 15.0175 36.6043   1
 -22  -2  -1 15.4135 36.7059   1
  22  -2   1 21.8642 34.2982   1
 -22   2  -1 53.6721 36.9505   1
  23   2   1 44.5950 37.4610   1
 -23  -2  -1 7.64135 32.7652   1
  23  -2   1 104.269 39.1000   1
 -23   2  -1-7.34257 28.0673   1
  24  -2   1 43.9315 34.0256   1
  24   2   1 7.34689 30.0584   1
 -24  -2  -1 37.5466 29.7156   1
 -24   2  -1-14.5438 29.7518   1
  25  -2   1 49.1461 38.2587   1
  25   2   1 7.11356 35.4522   1
 -25   2  -1 7.27263 32.9444   1
  26  -3  -1 28.9594 30.0949   1
 -26   3   1 7.13626 29.6645   1
  25   3  -1 36.2189 29.6289   1
  25  -3  -1 7.15376 35.6431   1
 -25   3   1-37.7626 35.9566   1
  24   3  -1 22.0627 37.4285   1
 -24  -3   1 38.5391 32.5262   1
  24  -3  -1-14.5156 33.2953   1
 -24   3   1-30.8335 35.3623   1
  23  -3  -1 168.683 37.6687   1
 -23   3   1 69.8338 31.6291   1
  22   3  -1 75.1574 38.3097   1
 -22  -3   1 30.7735 33.9755   1
  22  -3  -1 58.5981 32.3543   1
 -22   3   1 38.7209 37.3645   1
  21   3  -1-37.3627 34.7170   1
 -21  -3   1 7.66317 30.3146   1
  21  -3  -1 21.9830 33.6157   1
 -21   3   1 7.79192 34.3431   1
  20   3  -1 22.1211 27.6774   1
 -20  -3   1 75.7950 33.4547   1
  20  -3  -1 56.5894 34.1209   1
 -20   3   1 15.9112 33.6193   1
  19   3  -1 108.858 36.0295   1
 -19  -3   1 96.7983 37.3358   1
  19  -3  -1 241.577 42.2225   1
 -19   3   1 210.042 42.8861   1
  18   3  -1 127.654 34.7311   1
 -18  -3   1 217.718 40.3671   1
 -18   3   1 265.753 43.4690   1
  17  -3  -1 41.5602 28.8222   1
 -17   3   1 28.5821 31.5293   1
  16   3  -1 66.6497 29.0989   1
 -16  -3   1 47.3367 25.9622   1
  16  -3  -1 74.5983 30.4305   1
 -16   3   1 81.8110 29.7591   1
  15   3  -1 5001.39 253.713   1
 -15  -3   1 5407.47 256.407   1
  15  -3  -1 5136.08 254.620   1
 -15   3   1 4887.49 252.906   1
  14   3  -1 12.1992 25.7488   1
 -14  -3   1 6.16037 27.9045   1
  14  -3  -1 37.3185 23.7510   1
 -14   3   1 6.31487 23.6635   1
  13   3  -1 26644.9 1087.02   1
 -13  -3   1 26054.8 1086.41   1
  13  -3  -1 23556.6 1081.50   1
 -13   3   1 24077.7 1086.17   1
  12   3  -1 481.035 45.3946   1
 -12   3   1 503.098 50.6655   1
  11  -3  -1 5.35777 17.6214   1
  11   3  -1 30.0120 20.1432   1
 -11  -3   1 5.07593 16.2749   1
 -11   3   1 43.1368 19.8228   1
 -10   3   1 486.857 46.2853   1
 -10  -3   1 496.983 45.7756   1
  10  -3  -1 520.363 47.9823   1
  10   3  -1 444.454 43.1409   1
  -9   3   1 26547.1 1124.67   1
   9   3  -1 26535.5 1121.53   1
  -9  -3   1 25763.1 1120.79   1
   9  -3  -1 25742.8 1123.40   1
  -8   3   1 4279.82 211.609   1
   8   3  -1 4410.39 208.495   1
   8  -3  -1 4239.33 211.091   1
  -8  -3   1 4682.83 210.295   1
  -7   3   1 22767.9 970.238   1
   7   3  -1 21944.1 964.778   1
  -7  -3   1 22591.2 966.635   1
   7  -3  -1 23223.6 970.740   1
   6  -3  -1 8855.33 389.765   1
  -6   3   1 8646.74 389.321   1
   5   3  -1 60585.3 2687.92   1
  -5  -3   1 67352.2 2688.84   1
  -4  -3   1 7778.55 351.636   1
   4  -3  -1 7978.58 355.514   1
  -4   3   1 8099.10 356.153   1
   4   3  -1 8446.16 353.326   1
   3  -3  -1 293.186 27.8772   1
  -3  -3   1 311.346 26.9950   1
   3   3  -1 276.492 26.9674   1
  -3   3   1 374.650 31.3312   1
   2  -3  -1 11917.4 555.420   1
  -2   3   1 12769.2 556.406   1
   2   3  -1 13154.9 553.861   1
  -2  -3   1 13905.7 554.984   1
   1  -3  -1 899.226 54.7549   1
  -1   3   1 1044.81 56.4797   1
   1   3  -1 974.377 52.9297   1
  -1  -3   1 1014.49 53.5414   1
   0  -3   1 79931.3 3204.63   1
   0   3  -1 75664.9 3203.93   1
   0  -3  -1 87017.3 3207.68   1
   1  -3   1 380363. 14830.5   1
  -1  -3  -1 323039. 14828.5   1
  -1   3  -1 342579. 14828.5   1
   1   3   1 377765. 14830.7   1
  -2  -3  -1 442.256 34.2904   1
   2   3   1 405.473 32.9259   1
   2  -3   1 431.586 32.5875   1
  -2   3  -1 448.900 33.6544   1
  -3  -3  -1 23.9886 15.7442   1
   3   3   1 42.9162 17.0240   1
  -3   3  -1 8.29470 18.1223   1
   4  -3   1 159.641 24.1499   1
  -4   3  -1 137.087 25.2279   1
  -5  -3  -1 3882.38 176.380   1
   5   3   1 3672.21 174.203   1
  -5   3  -1 3526.60 176.361   1
   5  -3   1 3584.08 176.872   1
   6  -3   1 39.4986 20.4693   1
  -6  -3  -1 87.2625 19.2756   1
   6   3   1 53.4573 18.1271   1
  -6   3  -1 55.5486 22.9059   1
   7   3   1 8400.08 364.479   1
  -7  -3  -1 7810.62 363.543   1
   7  -3   1 8116.66 366.004   1
  -7   3  -1 7972.10 366.045   1
   8   3   1 33261.7 1410.06   1
  -8  -3  -1 33173.2 1411.43   1
   8  -3   1 33353.6 1412.09   1
  -8   3  -1 32303.4 1410.54   1
   9   3   1 15171.2 658.588   1
  -9  -3  -1 14807.7 658.250   1
   9  -3   1 15151.9 659.796   1
  -9   3  -1 14763.6 659.171   1
  10   3   1 34912.4 1449.28   1
 -10  -3  -1 32755.6 1447.92   1
  11  -3   1 10840.6 501.273   1
 -11   3  -1 11550.5 507.002   1
  12   3   1 728.452 60.2295   1
 -12  -3  -1 631.054 57.6748   1
  12  -3   1 504.390 52.8798   1
 -12   3  -1 621.873 56.7760   1
  13   3   1 1495.34 95.0286   1
 -13  -3  -1 1397.12 95.2159   1
  13  -3   1 1379.51 95.0041   1
 -13   3  -1 1327.65 94.2846   1
  14   3   1 1472.38 94.8030   1
 -14  -3  -1 1222.93 90.4084   1
  14  -3   1 1240.48 90.9519   1
 -14   3  -1 1326.51 92.0293   1
  15   3   1 2507.07 140.589   1
 -15  -3  -1 2196.97 136.858   1
  16   3   1 1564.05 103.949   1
 -16  -3  -1 1572.09 104.205   1
  16  -3   1 1478.66 102.523   1
 -16   3  -1 1357.47 103.732   1
  17   3   1-14.2407 29.1264   1
 -17  -3  -1-29.2337 31.7653   1
  17  -3   1 7.18007 27.9137   1
 -17   3  -1-7.38735 31.6463   1
  18   3   1 370.557 49.8934   1
 -18  -3  -1 328.268 49.3096   1
  18  -3   1 452.185 52.2457   1
 -18   3  -1 332.089 50.3099   1
  19  -3   1 21.6945 23.2951   1
 -19   3  -1 108.691 31.8555   1
  20   3   1-22.3275 32.3449   1
 -20  -3  -1 15.2649 30.7100   1
  20  -3   1 29.1551 33.4380   1
 -20   3  -1 7.69134 33.9005   1
  21   3   1 22.3798 30.9997   1
 -21  -3  -1 7.63493 28.5983   1
  21  -3   1-7.27932 30.7181   1
 -21   3  -1-7.69969 31.9960   1
  22   3   1 73.6982 34.7053   1
 -22  -3  -1 38.1203 34.1077   1
  22  -3   1 36.3388 35.0486   1
 -22   3  -1 7.72136 32.1292   1
  23   3   1 58.0417 37.3123   1
 -23  -3  -1 7.60519 32.5816   1
  23  -3   1-7.17490 29.8214   1
 -23   3  -1 7.64042 32.7324   1
  24   3   1 49.8831 35.3237   1
 -24  -3  -1 90.9810 37.1411   1
  24  -3   1 122.051 40.3470   1
 -24   3  -1 110.367 40.2664   1
  25  -3   1 28.8688 33.5389   1
 -25   3  -1 6.98082 30.7771   1
  26  -4  -1-20.7862 30.1171   1
 -26   4   1-7.37881 28.1713   1
  25  -4  -1-21.3352 29.5667   1
 -25   4   1-22.6622 28.3099   1
  24   4  -1 65.7860 38.0085   1
 -24  -4   1 15.5206 30.7487   1
  23  -4  -1 161.046 39.8779   1
 -23   4   1 92.3704 42.2766   1
  22   4  -1 28.9177 36.0355   1
 -22  -4   1 23.6679 33.3102   1
  21   4  -1 72.6480 34.4555   1
 -21  -4   1 193.305 41.9721   1
  21  -4  -1 82.7687 39.7196   1
 -21   4   1 84.0033 36.6230   1
  20   4  -1 21.5834 27.4622   1
 -20  -4   1-30.3377 28.9506   1
  20  -4  -1 22.2029 29.2779   1
 -20   4   1 7.66590 32.8362   1
  19   4  -1 35.3888 30.7918   1
 -19  -4   1 7.41868 31.8085   1
  19  -4  -1 43.7891 27.8936   1
 -19   4   1 37.6742 25.4043   1
  18   4  -1 104.161 33.4985   1
 -18  -4   1 173.427 39.3811   1
  18  -4  -1 136.091 36.8532   1
 -18   4   1 109.584 36.4047   1
  17  -4  -1 56.3034 32.3191   1
 -17   4   1 14.2436 30.0883   1
  16   4  -1 574.978 58.4085   1
 -16  -4   1 574.715 58.6345   1
  16  -4  -1 587.110 60.5747   1
 -16   4   1 609.612 61.1101   1
  15   4  -1 62.7059 29.1950   1
 -15  -4   1 51.9106 29.0567   1
  15  -4  -1 39.0815 29.5569   1
 -15   4   1 27.2830 30.1229   1
  14   4  -1 9315.44 420.059   1
 -14  -4   1 9524.59 421.831   1
 -14   4   1 9986.78 430.577   1
 -13  -4   1 5293.93 255.347   1
  13  -4  -1 4950.16 255.186   1
 -13   4   1 5446.99 259.616   1
  12  -4  -1 5926.27 288.593   1
 -12   4   1 6147.55 289.153   1
 -11  -4   1 1664.30 101.661   1
  11   4  -1 1706.26 99.9640   1
  10  -4  -1 12379.6 576.407   1
 -10  -4   1 13657.2 576.160   1
 -10   4   1 13057.5 577.827   1
  10   4  -1 12860.7 572.549   1
  -9  -4   1 984.459 63.7635   1
   9  -4  -1 882.306 64.6414   1
  -9   4   1 902.845 64.7594   1
  -8  -4   1 45556.7 2046.81   1
   8  -4  -1 47907.4 2051.19   1
   8   4  -1 50021.2 2047.40   1
  -8   4   1 50241.4 2053.30   1
  -7  -4   1 5816.28 264.523   1
   7  -4  -1 5576.69 267.118   1
   7   4  -1 5750.73 263.809   1
  -7   4   1 5880.14 268.856   1
  -6  -4   1 57482.3 2418.30   1
   6  -4  -1 55924.9 2422.27   1
  -6   4   1 56827.5 2422.01   1
   6   4  -1 58749.1 2418.78   1
   5  -4  -1 11302.6 512.081   1
  -5   4   1 12195.5 515.909   1
   4  -4  -1 96523.7 3903.90   1
  -4  -4   1 91827.4 3898.87   1
  -4   4   1 88929.7 3903.59   1
   4   4  -1 93991.9 3899.21   1
  -3  -4   1 274.988 27.0233   1
   3   4  -1 287.104 26.4501   1
  -2  -4   1 9240.14 426.002   1
   2   4  -1 10338.1 425.855   1
  -1   4   1 74575.4 3110.31   1
  -1  -4   1 72120.4 3108.09   1
   1  -4  -1 71636.9 3109.43   1
   1   4  -1 77280.8 3107.90   1
   0   4  -1 69265.3 2881.63   1
   0  -4  -1 69272.2 2884.14   1
   0  -4   1 66075.4 2881.66   1
   0   4   1 69692.2 2883.58   1
  -1   4  -1 8188.91 354.096   1
   1  -4   1 8016.42 353.745   1
   1   4   1 8111.53 354.767   1
  -1  -4  -1 7845.10 354.949   1
   3  -4   1 2907.82 143.837   1
  -3   4  -1 3041.97 145.769   1
  -4   4  -1 32245.8 1329.35   1
   4  -4   1 32114.7 1329.87   1
   4   4   1 30505.4 1328.36   1
  -4  -4  -1 30181.9 1326.88   1
   5  -4   1 56047.3 2234.98   1
   5   4   1 58691.3 2234.63   1
  -5  -4  -1 53098.3 2232.16   1
  -6   4  -1 72998.8 2826.99   1
   6  -4   1 67049.4 2824.20   1
   6   4   1 66928.3 2821.89   1
  -6  -4  -1 61515.7 2821.70   1
  -7   4  -1 9686.24 423.585   1
  -7  -4  -1 10049.2 422.196   1
   7  -4   1 9004.45 422.284   1
   7   4   1 8888.44 417.940   1
  -8   4  -1 251.195 35.5087   1
   8  -4   1 280.808 35.8106   1
   8   4   1 276.046 33.3371   1
  -8  -4  -1 227.225 32.1844   1
  -9  -4  -1 36341.2 1543.80   1
  -9   4  -1 36761.7 1544.81   1
   9   4   1 36299.4 1540.57   1
   9  -4   1 34971.4 1542.65   1
  10  -4   1 2309.44 129.176   1
 -10  -4  -1 2128.13 126.721   1
  10   4   1 2344.19 126.479   1
 -10   4  -1 2151.94 126.856   1
  11  -4   1 10083.7 452.840   1
 -11  -4  -1 9569.07 450.418   1
  11   4   1 9798.67 448.692   1
 -11   4  -1 10101.8 452.757   1
  12  -4   1 4906.16 228.901   1
 -12  -4  -1 4564.40 229.595   1
  12   4   1 4069.78 224.643   1
 -12   4  -1 4749.38 234.377   1
  13  -4   1 1994.71 124.511   1
 -13  -4  -1 2173.44 127.902   1
  13   4   1 2192.00 127.246   1
 -13   4  -1 2237.98 130.862   1
  14  -4   1 3144.85 166.792   1
 -14  -4  -1 2815.57 163.868   1
  14   4   1 3040.30 163.757   1
 -14   4  -1 2985.17 165.109   1
  15  -4   1 556.302 60.6561   1
 -15  -4  -1 707.244 63.7142   1
 -15   4  -1 598.501 62.1624   1
  16  -4   1 148.401 36.6823   1
 -16  -4  -1 113.306 35.6370   1
  16   4   1 143.703 37.9500   1
 -16   4  -1 78.6836 32.3534   1
  17  -4   1 42.9887 27.8993   1
 -17  -4  -1 58.1942 30.2734   1
  17   4   1 34.9515 25.7284   1
 -17   4  -1 22.1711 29.2823   1
 -18  -4  -1 438.782 53.1452   1
  18   4   1 376.117 49.6145   1
  19  -4   1 542.108 59.0729   1
 -20  -4  -1-7.69379 29.9079   1
  20   4   1-7.22727 29.0806   1
 -20   4  -1-7.99697 36.2140   1
  21  -4   1 21.8900 34.3210   1
 -21  -4  -1-7.82492 34.9643   1
  21   4   1 7.16915 34.1300   1
 -21   4  -1-15.5168 37.3722   1
  22  -4   1 14.4508 27.0706   1
 -22  -4  -1 15.5430 30.7490   1
  22   4   1 21.6042 29.9312   1
 -22   4  -1 7.63975 29.7023   1
  23  -4   1 21.5023 32.8943   1
 -23  -4  -1 30.5866 26.3639   1
  23   4   1-7.20147 28.9908   1
 -23   4  -1 53.0847 32.0157   1
  24  -4   1 21.0916 36.5197   1
 -24  -4  -1 37.4819 33.9469   1
  24   4   1-7.16842 35.3252   1
 -24   4  -1-29.8523 35.5301   1
  25  -4   1 41.1713 33.5081   1
  25   4   1 84.7134 37.8171   1
 -25   4  -1 36.2244 31.5621   1
  26  -5  -1 6.88146 30.7499   1
 -26   5   1 7.30277 29.8698   1
  24  -5  -1 57.5453 33.5461   1
  24   5  -1 44.3461 31.7924   1
 -24   5   1 106.320 37.5364   1
  23  -5  -1-7.07752 25.4847   1
 -23  -5   1 53.9086 36.6731   1
  23   5  -1-7.41457 32.2343   1
 -23   5   1 47.7740 28.6672   1
  22  -5  -1 291.676 46.6860   1
 -22  -5   1 161.710 41.5797   1
  22   5  -1 229.551 44.2837   1
 -22   5   1 260.588 46.4475   1
  21  -5  -1 208.219 44.2737   1
 -21  -5   1 137.602 42.6182   1
  21   5  -1 110.431 38.5158   1
 -21   5   1 231.016 45.8067   1
  20  -5  -1 51.5139 32.4992   1
 -20   5   1 45.4775 33.9290   1
 -19  -5   1 96.8682 31.3926   1
  19   5  -1 149.581 35.4786   1
  18  -5  -1 188.126 39.6144   1
 -18  -5   1 233.895 47.2668   1
  18   5  -1 138.790 39.0796   1
 -18   5   1 256.613 43.5826   1
  17  -5  -1 510.319 56.4602   1
 -17  -5   1 469.161 54.3911   1
  17   5  -1 492.684 55.4963   1
 -17   5   1 561.323 59.5972   1
  16  -5  -1 33.3609 29.0040   1
 -16  -5   1 13.7557 30.3215   1
 -16   5   1 7.37722 28.1668   1
  16   5  -1 6.53024 29.5783   1
 -15  -5   1 996.100 77.4283   1
  15   5  -1 1015.48 77.7198   1
 -14   5   1 259.529 42.8995   1
  14  -5  -1 284.352 43.4734   1
  14   5  -1 266.223 41.5225   1
 -14  -5   1 340.242 44.3245   1
 -13   5   1 7587.29 353.768   1
  13  -5  -1 6825.72 349.347   1
  13   5  -1 7792.11 351.502   1
 -13  -5   1 7686.66 352.158   1
 -12   5   1 3792.46 196.447   1
  12  -5  -1 3883.89 196.360   1
 -12  -5   1 3698.22 193.237   1
 -11   5   1 14851.1 657.438   1
 -11  -5   1 14870.1 654.425   1
  11   5  -1 14385.8 652.845   1
  11  -5  -1 15241.2 658.482   1
  10   5  -1 4409.25 210.842   1
 -10  -5   1 4192.95 210.142   1
  -9   5   1 617.970 51.4297   1
   9   5  -1 547.728 48.0257   1
  -9  -5   1 546.552 48.4053   1
   9  -5  -1 518.133 48.5744   1
  -8   5   1 2307.97 129.471   1
   8   5  -1 2465.93 126.663   1
  -8  -5   1 2341.38 125.794   1
   8  -5  -1 2300.78 128.305   1
  -7   5   1 36427.5 1540.60   1
   7   5  -1 37339.1 1537.06   1
  -7  -5   1 35959.6 1535.58   1
   7  -5  -1 34594.1 1539.50   1
  -6   5   1 6622.86 284.841   1
   6   5  -1 6088.43 276.587   1
  -6  -5   1 5972.72 277.783   1
   6  -5  -1 5605.71 277.163   1
  -5   5   1 72058.7 3038.03   1
  -5  -5   1 71513.8 3034.32   1
   5  -5  -1 73455.7 3038.71   1
   5   5  -1 71318.7 3034.76   1
   4   5  -1 13573.8 626.576   1
   4  -5  -1 13881.6 630.058   1
  -4   5   1 14237.8 630.389   1
   3  -5  -1 48704.1 2075.49   1
  -3   5   1 49390.5 2074.66   1
   2  -5  -1 254.738 30.0611   1
  -2   5   1 396.515 34.5848   1
   1  -5  -1 48632.2 1986.86   1
  -1   5   1 45385.0 1985.82   1
   0  -5  -1 57345.8 2363.26   1
   0   5   1 54709.7 2361.49   1
  -1  -5  -1 39233.3 1621.74   1
  -1   5  -1 37788.7 1619.02   1
   1  -5   1 38375.9 1619.39   1
   1   5   1 37521.9 1619.65   1
   2  -5   1 6209.90 266.864   1
  -2  -5  -1 5288.14 263.544   1
  -2   5  -1 6011.90 266.331   1
  -3  -5  -1 118541. 4982.80   1
  -3   5  -1 117689. 4983.04   1
   3  -5   1 118145. 4983.38   1
   3   5   1 120015. 4982.80   1
  -4   5  -1 29123.0 1223.07   1
   4  -5   1 26687.8 1218.02   1
   4   5   1 28581.8 1219.80   1
  -4  -5  -1 30169.7 1221.12   1
  -5   5  -1 1914.56 109.174   1
   5  -5   1 1932.82 109.045   1
   5   5   1 1989.69 107.573   1
  -5  -5  -1 2060.82 109.885   1
  -6   5  -1 546.584 52.4232   1
   6  -5   1 625.203 51.4568   1
   6   5   1 642.583 50.7062   1
  -6  -5  -1 640.652 49.7339   1
  -7   5  -1 390.515 41.5631   1
   7  -5   1 355.642 39.4925   1
   7   5   1 348.567 38.3200   1
  -7  -5  -1 443.527 41.3223   1
  -8   5  -1 12643.7 575.537   1
  -8  -5  -1 12852.8 573.176   1
   8  -5   1 13287.8 577.230   1
   8   5   1 13018.9 573.126   1
   9   5   1 13951.0 604.634   1
  -9  -5  -1 13320.2 604.063   1
  10  -5   1 25490.3 1106.67   1
 -10   5  -1 25624.2 1106.74   1
 -11  -5  -1 995.210 74.0785   1
 -11   5  -1 1117.20 78.0058   1
  11  -5   1 1125.23 77.7479   1
  11   5   1 861.243 71.1204   1
 -12  -5  -1 778.826 65.8451   1
 -12   5  -1 838.216 68.2530   1
  12  -5   1 756.030 67.2757   1
  12   5   1 910.389 67.4071   1
 -13  -5  -1 2287.15 126.801   1
 -13   5  -1 1920.80 124.018   1
  13  -5   1 1716.50 117.642   1
  13   5   1 2307.87 125.548   1
 -14  -5  -1 2113.15 128.002   1
  15  -5   1 423.218 51.6835   1
 -15   5  -1 452.152 55.2606   1
  16  -5   1 14.2021 26.6371   1
 -16  -5  -1 57.4485 28.4437   1
  16   5   1 54.5426 26.0634   1
 -16   5  -1 7.21917 27.5932   1
  17  -5   1 116.998 36.4103   1
 -17  -5  -1 161.722 40.0235   1
  17   5   1 90.7275 34.7854   1
 -17   5  -1 138.619 37.1113   1
  18  -5   1 261.366 43.4846   1
 -18  -5  -1 343.203 51.7442   1
  18   5   1 328.197 48.5216   1
 -18   5  -1 381.066 50.6389   1
  19  -5   1 257.891 42.2156   1
 -19   5  -1 221.449 38.7156   1
  19   5   1 144.653 42.4836   1
 -19  -5  -1 219.345 44.6869   1
 -20  -5  -1 677.256 68.4858   1
  20  -5   1 608.851 62.0129   1
  20   5   1 760.250 68.1437   1
 -20   5  -1 574.986 62.6515   1
 -21   5  -1 7.49406 24.0011   1
 -21  -5  -1 60.9994 35.4284   1
  21   5   1 29.3660 35.7763   1
  21  -5   1-15.0616 26.5354   1
 -22   5  -1 61.8380 31.2837   1
 -22  -5  -1 68.4318 35.9236   1
  22   5   1 124.428 37.7880   1
  22  -5   1 79.1687 33.6078   1
 -23   5  -1 105.033 36.2521   1
 -23  -5  -1 22.6328 31.9644   1
  23   5   1 65.3430 37.4431   1
  23  -5   1 71.1142 35.5461   1
  24   5   1-28.8079 36.2702   1
 -24  -5  -1 36.8890 33.4094   1
 -25   5  -1 7.21549 33.5257   1
  25  -5   1-27.1965 34.2438   1
 -25   6   1 36.8590 35.5208   1
  25  -6  -1 6.98242 35.1749   1
 -24   6   1 15.0930 35.5175   1
  24  -6  -1 42.7779 37.0541   1
  23   6  -1 22.5434 31.7414   1
 -23  -6   1 46.2170 35.3647   1
 -22   6   1 53.5108 32.3809   1
 -22  -6   1 107.998 35.9495   1
  22   6  -1 60.0480 30.8282   1
  22  -6  -1 51.6874 34.8451   1
  21   6  -1 306.495 51.2170   1
 -21  -6   1 337.624 50.6312   1
 -20   6   1 82.1487 29.5565   1
 -20  -6   1 106.291 35.7086   1
  20   6  -1 133.115 39.5667   1
  20  -6  -1 217.091 40.0420   1
 -19   6   1 149.439 41.4180   1
 -19  -6   1 97.2084 33.3848   1
  19   6  -1 116.641 32.5692   1
  19  -6  -1 154.425 40.0507   1
 -18   6   1 295.897 47.3559   1
 -18  -6   1 293.044 44.3984   1
  18   6  -1 299.922 44.3191   1
  18  -6  -1 392.291 50.9531   1
 -17   6   1 256.159 45.5065   1
 -17  -6   1 149.998 35.9698   1
  17  -6  -1 176.916 41.8795   1
  17   6  -1 146.267 34.3599   1
  16  -6  -1 1609.51 110.033   1
 -16   6   1 1933.67 119.361   1
 -15   6   1 174.483 37.8479   1
  15   6  -1 214.872 37.9699   1
  15  -6  -1 243.901 40.4720   1
 -15  -6   1 281.138 40.1889   1
 -14   6   1 296.085 44.7011   1
  14  -6  -1 332.117 46.6251   1
  14   6  -1 219.380 39.2473   1
 -14  -6   1 308.464 41.7810   1
 -13   6   1 677.882 62.8808   1
  13  -6  -1 717.148 63.0183   1
  13   6  -1 626.153 58.8184   1
 -13  -6   1 627.530 58.0914   1
 -12   6   1 10092.9 472.014   1
 -12  -6   1 10518.9 470.942   1
  12   6  -1 10362.0 469.066   1
  12  -6  -1 10255.4 471.451   1
 -11   6   1 667.693 59.3218   1
  11  -6  -1 610.956 58.1870   1
 -10   6   1 3530.74 189.066   1
  10   6  -1 3895.11 189.702   1
 -10  -6   1 3506.61 185.969   1
  10  -6  -1 3916.49 192.549   1
   9   6  -1-5.12410 24.1040   1
  -9  -6   1-9.90851 21.2231   1
  -8   6   1 85.7743 27.9075   1
   8   6  -1 37.2640 20.3273   1
  -8  -6   1 19.2448 18.1158   1
   8  -6  -1 68.8872 26.1776   1
  -7   6   1 7458.28 329.763   1
   7   6  -1 7134.91 323.492   1
  -7  -6   1 6704.11 322.851   1
   7  -6  -1 6999.31 327.267   1
  -6   6   1 7331.15 328.094   1
  -6  -6   1 7131.18 322.729   1
   6   6  -1 7324.70 322.930   1
   6  -6  -1 6522.06 324.382   1
  -5   6   1 4118.30 192.409   1
   5   6  -1 4119.17 188.672   1
   5  -6  -1 4094.88 192.656   1
  -4   6   1 8063.01 364.731   1
   4  -6  -1 8217.87 366.279   1
   4   6  -1 8236.35 361.218   1
  -4  -6   1 7690.84 361.312   1
  -3   6   1 9824.66 436.743   1
   3  -6  -1 9963.56 438.186   1
   3   6  -1 9572.64 433.621   1
  -3  -6   1 9910.83 434.761   1
  -2   6   1 156656. 6500.26   1
   2  -6  -1 155815. 6499.83   1
   2   6  -1 158411. 6496.37   1
  -2  -6   1 148879. 6495.63   1
   1  -6  -1 21422.8 912.139   1
  -1  -6   1 21062.9 909.210   1
   1   6  -1 21271.3 909.251   1
  -1   6   1 20960.8 910.957   1
   0   6  -1 40079.7 1661.44   1
   0  -6   1 37758.0 1660.50   1
   0   6   1 38607.8 1661.74   1
   0  -6  -1 40311.5 1664.31   1
  -1   6  -1 13155.2 580.096   1
   1  -6   1 13115.3 580.670   1
   1   6   1 13996.7 582.570   1
  -1  -6  -1 12957.3 580.577   1
  -2   6  -1 30457.2 1419.71   1
   2   6   1 33836.2 1422.00   1
  -2  -6  -1 35059.1 1423.24   1
   2  -6   1 34616.0 1424.17   1
  -3  -6  -1 5580.32 254.830   1
   3  -6   1 5489.07 254.840   1
   3   6   1 5258.64 253.249   1
  -3   6  -1 5427.25 254.314   1
  -4   6  -1 23723.1 934.339   1
   4  -6   1 23047.7 933.185   1
   4   6   1 23595.0 932.197   1
  -5   6  -1 7129.24 340.767   1
   5  -6   1 7120.80 338.997   1
   5   6   1 7480.14 338.162   1
  -5  -6  -1 7847.89 339.704   1
  -6   6  -1 3322.17 173.112   1
   6  -6   1 3423.86 174.136   1
   6   6   1 3342.63 171.403   1
  -6  -6  -1 3500.55 172.659   1
  -7   6  -1 661.625 58.0816   1
   7  -6   1 646.690 57.5283   1
   7   6   1 785.997 59.7921   1
  -7  -6  -1 846.829 60.5906   1
   8   6   1 8523.08 377.800   1
  -8  -6  -1 7850.17 374.098   1
   9  -6   1 5831.61 278.270   1
  -9   6  -1 5617.16 275.751   1
 -10   6  -1 92.3834 28.2313   1
 -10  -6  -1 178.637 32.2577   1
  10   6   1 183.966 34.0676   1
 -11   6  -1 8813.66 405.661   1
  11   6   1 8968.07 402.903   1
 -11  -6  -1 8878.68 404.068   1
  11  -6   1 8171.67 402.774   1
 -12   6  -1 1689.13 106.832   1
  12   6   1 1697.76 106.330   1
  12  -6   1 1617.93 106.655   1
 -13   6  -1 806.866 71.8832   1
 -13  -6  -1 955.461 75.4293   1
  13  -6   1 1028.14 78.8912   1
 -14   6  -1 988.752 78.6035   1
 -14  -6  -1 960.965 74.9076   1
  14  -6   1 783.002 72.3028   1
  14   6   1 863.098 72.4816   1
  15   6   1 68.4750 32.6450   1
 -15   6  -1 54.6056 31.4346   1
  15  -6   1 26.1873 27.6815   1
 -15  -6  -1 21.0745 29.2431   1
 -16   6  -1 718.270 68.4675   1
 -16  -6  -1 648.384 63.6977   1
  16  -6   1 601.028 62.0906   1
  16   6   1 667.119 63.6570   1
 -17  -6  -1 535.114 62.1548   1
  17   6   1 793.651 69.1978   1
  18   6   1 87.1865 36.7877   1
 -18   6  -1 126.768 38.1419   1
  18  -6   1 73.7174 34.8828   1
 -18  -6  -1 74.7732 36.6334   1
 -19   6  -1 1293.29 94.8554   1
 -19  -6  -1 1240.85 92.4729   1
  19   6   1 1305.54 94.6885   1
  19  -6   1 1149.50 90.9922   1
  20   6   1 52.0027 38.9729   1
 -20  -6  -1-38.0714 34.0237   1
 -21   6  -1 183.047 38.7622   1
  22   6   1 81.3655 36.2369   1
 -22  -6  -1 98.8308 38.4690   1
 -23   6  -1 30.4266 38.3384   1
  23  -6   1 41.7874 31.5750   1
 -24   6  -1-7.27448 31.6185   1
  24   6   1 29.0485 31.5648   1
  24  -6   1 13.8355 32.1437   1
  25  -7  -1 13.7719 32.7847   1
 -25   7   1 7.28740 33.8597   1
  24  -7  -1-21.5102 24.7052   1
 -24   7   1 14.7505 24.8280   1
  23   7  -1 15.4152 36.7006   1
 -23   7   1 30.0245 34.4421   1
  23  -7  -1 7.24907 33.6867   1
 -22   7   1 37.4231 35.2320   1
  22  -7  -1 29.0894 34.2343   1
 -21   7   1 148.966 39.8536   1
 -21  -7   1 183.399 42.7335   1
  21  -7  -1 149.371 39.5793   1
  21   7  -1 289.850 49.4732   1
 -20   7   1 135.244 37.8402   1
 -20  -7   1 152.009 40.2534   1
  20  -7  -1 96.0762 33.9198   1
  20   7  -1 165.548 44.2215   1
 -19   7   1-14.9871 32.5682   1
 -19  -7   1-22.4940 29.6636   1
  19  -7  -1-7.35349 32.4130   1
  19   7  -1 7.42640 33.1858   1
 -18   7   1 15.8561 36.3841   1
  18   7  -1 14.5889 32.6099   1
 -18  -7   1 22.0279 29.5607   1
  18  -7  -1 41.6965 33.4910   1
  17   7  -1 344.050 48.2529   1
  17  -7  -1 430.093 53.6553   1
 -17  -7   1 344.813 48.3472   1
 -16  -7   1-6.99661 24.1437   1
  16  -7  -1 65.1026 32.7830   1
  16   7  -1 56.3068 31.8995   1
 -16   7   1 21.7346 31.0607   1
  15   7  -1 1065.30 79.8776   1
 -15  -7   1 933.965 77.0606   1
  15  -7  -1 944.235 78.3022   1
 -15   7   1 1036.15 79.9375   1
  14   7  -1 692.465 65.0762   1
 -14  -7   1 727.668 64.9369   1
  14  -7  -1 833.589 69.9866   1
 -14   7   1 786.552 68.5902   1
  13   7  -1 573.716 58.1640   1
 -13  -7   1 672.650 59.1158   1
  13  -7  -1 636.225 59.3778   1
 -13   7   1 592.235 59.9623   1
 -12  -7   1 986.135 72.7609   1
 -12   7   1 881.464 73.3483   1
  12  -7  -1 1029.53 77.5958   1
  12   7  -1 966.605 74.6421   1
 -11  -7   1 4726.52 241.707   1
 -11   7   1 4911.89 245.948   1
  11   7  -1 5089.39 243.023   1
  11  -7  -1 4907.19 245.448   1
  10  -7  -1 12.1893 21.9511   1
 -10   7   1 31.0496 23.2773   1
  -9  -7   1 632.327 54.9285   1
   9   7  -1 728.199 56.4480   1
  -9   7   1 575.665 56.1820   1
   9  -7  -1 577.629 55.6655   1
   8   7  -1 34.8951 21.6993   1
  -8   7   1 51.3762 25.5370   1
   8  -7  -1 11.3784 18.2585   1
  -7  -7   1 17727.1 768.226   1
   7   7  -1 17474.2 766.702   1
  -6   7   1 631.040 53.0517   1
   6  -7  -1 690.474 55.2135   1
   6   7  -1 546.385 48.7968   1
  -6  -7   1 618.984 51.6068   1
  -5  -7   1 18948.3 833.173   1
  -5   7   1 19131.2 837.128   1
   5  -7  -1 18968.7 837.261   1
   5   7  -1 19828.3 834.055   1
  -4   7   1 10028.8 416.789   1
   4  -7  -1 9527.93 416.685   1
   4   7  -1 8997.08 409.979   1
  -3  -7   1 18946.2 779.762   1
  -3   7   1 17229.3 779.224   1
   3  -7  -1 17718.8 780.829   1
   3   7  -1 17879.5 777.898   1
  -2  -7   1 725.347 53.8533   1
  -2   7   1 740.280 53.8341   1
   2  -7  -1 563.752 52.1279   1
   2   7  -1 593.972 50.0880   1
  -1  -7   1 28878.6 1245.16   1
   1  -7  -1 27652.9 1245.34   1
   1   7  -1 30587.2 1246.40   1
  -1   7   1 29399.3 1246.66   1
   0  -7  -1 2277.70 124.971   1
   0   7  -1 2289.27 124.304   1
   0  -7   1 2439.82 125.819   1
   0   7   1 2398.05 125.912   1
  -1  -7  -1 8.99474 20.9176   1
  -1   7  -1 21.3233 17.4702   1
   1  -7   1 25.9354 20.1064   1
   1   7   1 39.7106 22.0049   1
  -2  -7  -1 25903.5 1078.16   1
  -2   7  -1 25514.1 1077.18   1
   2  -7   1 23964.2 1076.87   1
   2   7   1 24835.7 1076.64   1
  -3  -7  -1 37088.4 1519.38   1
   3   7   1 35756.6 1517.03   1
   3  -7   1 35375.7 1518.62   1
  -3   7  -1 34094.0 1517.23   1
  -4  -7  -1 8939.77 397.357   1
   4   7   1 8797.44 396.558   1
   4  -7   1 8624.53 396.984   1
  -4   7  -1 8605.50 396.349   1
   5   7   1 38.9520 21.4892   1
  -5  -7  -1 34.8747 20.0765   1
  -5   7  -1 27.1955 23.6640   1
   5  -7   1 4.84842 20.7974   1
   6   7   1 231.449 34.0320   1
  -6  -7  -1 218.605 33.7435   1
  -6   7  -1 223.646 36.2338   1
   6  -7   1 248.048 35.8485   1
  -7  -7  -1 217.002 35.6681   1
   7   7   1 211.531 33.0362   1
  -7   7  -1 217.080 36.0266   1
   7  -7   1 134.585 31.0577   1
  -8   7  -1 1120.92 81.6934   1
   8  -7   1 1153.24 80.4861   1
  -9  -7  -1 3110.32 172.037   1
   9   7   1 2873.38 167.775   1
  -9   7  -1 3579.49 177.166   1
   9  -7   1 3488.58 174.895   1
 -10  -7  -1 6650.69 328.674   1
  10   7   1 7410.89 333.515   1
  10  -7   1 6537.04 330.207   1
 -10   7  -1 7489.79 336.221   1
  11   7   1 288.059 41.0424   1
  11  -7   1 378.503 46.7020   1
 -11   7  -1 245.076 41.2021   1
 -12   7  -1 2646.31 149.039   1
  12  -7   1 2582.22 147.175   1
 -12  -7  -1 2475.59 146.163   1
 -13  -7  -1 944.809 74.2321   1
  13  -7   1 825.101 73.2047   1
  13   7   1 951.828 73.7501   1
  14  -7   1 7.11502 26.6644   1
 -14   7  -1 35.4282 28.5220   1
 -15   7  -1 1273.36 95.7067   1
 -15  -7  -1 1357.54 95.1362   1
  15  -7   1 1338.69 95.2071   1
  15   7   1 1277.44 92.7301   1
  16   7   1 165.161 36.7486   1
 -16  -7  -1 137.745 34.3090   1
  16  -7   1 143.810 33.9031   1
 -16   7  -1 190.017 41.2317   1
  17   7   1-7.27170 35.8332   1
 -17   7  -1 30.2001 27.1705   1
  17  -7   1-21.6376 25.9559   1
 -17  -7  -1-7.41012 32.2034   1
 -18   7  -1 572.809 64.8795   1
 -18  -7  -1 698.730 67.6960   1
  18  -7   1 678.486 67.3189   1
  18   7   1 715.280 68.8214   1
  19   7   1 200.994 45.2147   1
 -19  -7  -1 212.343 43.5962   1
  19  -7   1 251.548 42.2404   1
 -19   7  -1 269.541 43.7682   1
  20   7   1 315.756 53.4179   1
 -20  -7  -1 280.930 47.8007   1
  20  -7   1 376.581 52.8018   1
 -20   7  -1 269.086 46.7918   1
  21   7   1 7.51901 34.5000   1
 -21  -7  -1 22.7786 29.5217   1
  21  -7   1 43.8004 36.3767   1
 -21   7  -1-7.53684 34.5817   1
  22   7   1 30.0645 31.7320   1
  22  -7   1 7.22339 29.5597   1
 -22   7  -1-14.9591 30.1097   1
 -22  -7  -1 67.7783 34.1161   1
  23   7   1 67.5238 34.0079   1
 -23  -7  -1 7.45400 24.5344   1
  24  -7   1 20.1715 24.7039   1
 -24   7  -1 7.34180 30.5148   1
  24  -8  -1-7.02001 28.2465   1
 -24   8   1-7.26893 27.2286   1
  23  -8  -1 14.2511 35.5011   1
 -23   8   1-7.34196 34.9529   1
  22   8  -1 31.5344 36.6390   1
 -22  -8   1 15.3445 32.3899   1
  21  -8  -1 66.1408 37.4483   1
  21   8  -1 15.7435 32.7641   1
 -21  -8   1 46.1183 31.4929   1
 -21   8   1 52.1257 38.7248   1
  20   8  -1 125.165 37.1236   1
 -20   8   1 202.375 40.7922   1
 -20  -8   1 213.865 41.5422   1
  19  -8  -1 35.0180 24.7167   1
 -18  -8   1 14.8364 28.3259   1
  18  -8  -1-21.4838 28.8237   1
 -18   8   1 78.0999 33.4617   1
  18   8  -1 15.2779 32.7293   1
 -17  -8   1 173.923 41.0115   1
  17  -8  -1 192.549 36.6128   1
 -17   8   1 81.9813 30.1251   1
  17   8  -1 172.843 40.2861   1
 -16  -8   1 164.453 37.0999   1
  16  -8  -1 198.083 40.2563   1
 -16   8   1 231.861 43.5158   1
  16   8  -1 103.584 35.9569   1
  15  -8  -1 1826.63 116.683   1
 -15   8   1 1799.83 118.092   1
 -14  -8   1-6.94297 30.6013   1
 -14   8   1 14.2824 31.0347   1
  14  -8  -1 7.02117 28.2496   1
  14   8  -1-13.5723 27.7553   1
 -13  -8   1 47.2253 30.2262   1
 -13   8   1 49.5828 32.9825   1
  13  -8  -1 62.5358 31.5420   1
  13   8  -1 52.2516 29.2681   1
 -12  -8   1 7531.31 337.065   1
 -12   8   1 7210.15 338.032   1
  12  -8  -1 6816.53 336.899   1
  12   8  -1 6592.86 333.227   1
 -11  -8   1 267.955 41.1349   1
 -11   8   1 242.537 43.0397   1
  11  -8  -1 346.958 45.8796   1
  11   8  -1 370.624 45.5494   1
 -10  -8   1 2816.91 148.836   1
  10  -8  -1 2797.07 151.296   1
  -9   8   1 1240.02 87.2313   1
   9  -8  -1 1348.84 88.9636   1
  -9  -8   1 1284.11 86.4582   1
  -8  -8   1 468.945 46.6709   1
  -8   8   1 584.662 54.3242   1
   8   8  -1 604.011 52.5349   1
  -7   8   1 4226.95 207.503   1
   7   8  -1 4089.69 202.099   1
   7  -8  -1 3826.21 202.975   1
   6  -8  -1 1976.13 112.200   1
   6   8  -1 2049.97 111.344   1
  -6  -8   1 1862.55 108.247   1
   5   8  -1 3479.25 180.636   1
  -5  -8   1 3708.07 182.305   1
   4   8  -1 7140.63 331.064   1
  -4   8   1 7262.24 334.677   1
   4  -8  -1 7305.47 335.893   1
  -4  -8   1 7011.01 330.920   1
   3   8  -1 14233.3 643.825   1
  -3   8   1 14454.5 646.294   1
   3  -8  -1 14374.3 646.832   1
  -3  -8   1 15682.4 647.218   1
   2   8  -1 18106.6 799.966   1
  -2   8   1 17997.0 802.530   1
   2  -8  -1 18034.4 802.734   1
  -2  -8   1 19500.2 802.302   1
  -1   8   1 4621.26 238.568   1
   1   8  -1 5113.14 238.950   1
   1  -8  -1 5013.77 240.798   1
  -1  -8   1 5237.69 240.349   1
   0   8   1 2093.05 119.486   1
   0   8  -1 2270.35 120.219   1
   0  -8   1 2079.55 118.661   1
   0  -8  -1 2165.71 120.084   1
   1   8   1 1392.32 83.8251   1
  -1   8  -1 1197.80 80.2251   1
   1  -8   1 1223.74 80.9882   1
  -1  -8  -1 1313.29 83.0301   1
   2   8   1 4452.92 214.091   1
  -2   8  -1 4247.88 212.648   1
   2  -8   1 4394.44 214.581   1
  -2  -8  -1 4291.12 212.477   1
   3   8   1 8884.44 398.640   1
  -3   8  -1 8649.63 398.884   1
   3  -8   1 8566.08 399.709   1
  -3  -8  -1 8883.59 399.866   1
  -4   8  -1 4847.10 238.872   1
   4  -8   1 4783.83 239.069   1
  -4  -8  -1 5055.11 239.858   1
   4   8   1 5021.16 238.826   1
   5   8   1 163.725 28.8964   1
  -5  -8  -1 129.747 27.3300   1
   6  -8   1 56.5016 22.7657   1
  -6   8  -1 178.294 31.7773   1
  -7  -8  -1 14949.4 645.687   1
   7   8   1 14875.8 642.835   1
  -7   8  -1 14743.7 646.254   1
   7  -8   1 13438.9 644.277   1
  -8  -8  -1 1523.78 98.8713   1
   8   8   1 1562.74 100.223   1
  -8   8  -1 1747.63 105.742   1
   8  -8   1 1473.87 100.859   1
  -9  -8  -1 1178.09 82.2598   1
   9   8   1 1154.23 80.9730   1
  -9   8  -1 1097.38 84.1047   1
   9  -8   1 1035.84 80.4663   1
 -10  -8  -1 1254.14 91.0470   1
  10   8   1 1336.01 90.6218   1
  10  -8   1 1376.73 93.9254   1
 -10   8  -1 1383.87 94.4091   1
 -11  -8  -1 107.010 34.6820   1
  11  -8   1 122.683 34.2523   1
 -11   8  -1 89.6609 36.1047   1
 -12   8  -1 1146.87 87.4486   1
  12  -8   1 1018.15 84.5432   1
  12   8   1 1228.73 87.0731   1
 -12  -8  -1 1360.21 90.8566   1
  13  -8   1 915.282 74.9032   1
 -13   8  -1 983.328 77.2252   1
 -14  -8  -1 592.402 59.8301   1
  14   8   1 437.702 56.0094   1
 -14   8  -1 583.427 58.5994   1
  14  -8   1 454.079 55.1850   1
 -15  -8  -1 43.0448 28.4063   1
  15   8   1 22.1509 28.7267   1
 -15   8  -1 29.3412 30.0263   1
  15  -8   1 21.9699 29.4906   1
 -16  -8  -1 161.333 37.7317   1
  16   8   1 142.695 36.5803   1
  16  -8   1 202.022 42.1108   1
 -16   8  -1 260.033 46.9691   1
 -17   8  -1 393.885 54.0827   1
  17  -8   1 218.830 39.4752   1
  17   8   1 341.792 48.6678   1
  18  -8   1 174.238 37.1175   1
  18   8   1 115.210 37.9242   1
 -18  -8  -1 173.833 40.5147   1
 -19   8  -1 37.3254 33.3574   1
  19  -8   1-36.7823 31.5113   1
  19   8   1 7.73355 37.2535   1
 -19  -8  -1 22.8354 31.1334   1
  20  -8   1-14.6731 28.0038   1
 -20   8  -1 14.8440 30.3560   1
  21   8   1 38.6767 31.6519   1
 -21  -8  -1 7.61314 25.6459   1
  22  -8   1-7.12460 25.6408   1
 -22   8  -1 22.0678 28.0790   1
  23  -8   1-20.9783 28.6021   1
 -23   8  -1 7.24133 28.6475   1
  24  -9  -1 34.3999 37.4837   1
 -24   9   1-14.1904 33.7809   1
  22  -9  -1-35.9611 34.6453   1
 -22   9   1 29.1389 32.9878   1
  21  -9  -1 14.5406 28.2606   1
 -21   9   1-7.38251 27.6529   1
 -20   9   1 15.6245 28.1811   1
 -20  -9   1 23.8074 34.5426   1
  20   9  -1 99.9071 40.7559   1
  20  -9  -1 56.5248 27.5330   1
  19   9  -1 144.829 37.1072   1
 -19  -9   1 110.189 36.5022   1
 -18   9   1 271.597 45.2953   1
  18  -9  -1 179.274 39.5137   1
 -17  -9   1-7.66058 28.1387   1
  17   9  -1-7.42267 29.8668   1
 -17   9   1 14.6988 23.5349   1
  17  -9  -1-29.8365 26.2802   1
  16   9  -1 7.28800 30.7605   1
 -16  -9   1 22.5393 30.2350   1
 -15   9   1 948.754 76.5771   1
 -15  -9   1 774.499 71.0990   1
  15  -9  -1 725.174 69.5651   1
  15   9  -1 811.943 71.1663   1
  14  -9  -1 521.554 59.4354   1
 -14   9   1 674.811 65.8193   1
 -13   9   1 72.2047 33.2849   1
  13  -9  -1 101.224 36.1708   1
  13   9  -1 47.0027 30.9767   1
 -13  -9   1 96.6024 34.1593   1
 -12   9   1 100.023 32.9281   1
 -12  -9   1 65.6545 27.4656   1
  12   9  -1 58.5744 31.5099   1
  12  -9  -1 83.5034 31.6694   1
 -11  -9   1 4368.05 224.537   1
  11   9  -1 4459.19 224.970   1
 -10  -9   1 1244.05 83.7721   1
 -10   9   1 1017.38 79.2774   1
  10  -9  -1 982.886 77.9494   1
  10   9  -1 1059.28 78.6014   1
   9   9  -1 579.208 52.9604   1
  -9  -9   1 404.541 48.6550   1
  -9   9   1 398.077 49.7167   1
   9  -9  -1 499.435 55.7406   1
  -8   9   1 12861.1 558.471   1
   8  -9  -1 12029.8 553.114   1
  -8  -9   1 11713.9 550.351   1
   8   9  -1 12689.1 552.981   1
   7  -9  -1 4117.60 221.924   1
   7   9  -1 4862.98 224.190   1
  -7   9   1 5091.45 229.468   1
  -7  -9   1 3869.75 218.957   1
  -6   9   1 415.939 44.9862   1
   6  -9  -1 336.105 42.8704   1
   5   9  -1 124.148 26.6972   1
  -5   9   1 93.8665 30.2067   1
  -5  -9   1 103.603 26.6623   1
   5  -9  -1 113.044 32.1459   1
   4   9  -1 105.512 26.9032   1
  -4   9   1 80.1974 28.5436   1
  -4  -9   1 80.6511 25.6419   1
   4  -9  -1 153.786 34.7458   1
   3   9  -1 2567.18 138.946   1
  -3   9   1 2479.06 140.774   1
  -3  -9   1 2807.74 142.666   1
   3  -9  -1 2420.33 141.098   1
   2   9  -1 9634.60 446.086   1
  -2  -9   1 10143.6 447.657   1
   1   9  -1-5.18542 18.6897   1
  -1  -9   1 63.4341 21.2942   1
   0   9  -1 2925.41 159.490   1
   0  -9   1 3189.11 161.391   1
  -1   9  -1 1034.56 74.6769   1
   1  -9   1 1121.74 76.2634   1
  -3   9  -1 1416.41 91.3895   1
   3  -9   1 1437.11 92.2545   1
   4   9   1 3560.17 184.273   1
  -4   9  -1 3549.97 184.395   1
  -4  -9  -1 3363.48 184.649   1
   4  -9   1 3822.82 187.744   1
   5  -9   1 300.674 39.0362   1
  -5  -9  -1 192.940 34.9842   1
   5   9   1 266.652 37.2168   1
  -5   9  -1 279.930 38.4216   1
  -6  -9  -1 3853.93 197.974   1
  -6   9  -1 3731.40 203.389   1
   6  -9   1 3933.18 197.244   1
  -7  -9  -1 1417.58 96.8417   1
   7   9   1 1603.76 98.8419   1
  -7   9  -1 1466.37 99.4824   1
   7  -9   1 1632.11 102.386   1
  -8  -9  -1 1094.30 75.2421   1
   8   9   1 823.590 68.0795   1
  -8   9  -1 702.169 68.9955   1
   8  -9   1 1024.24 75.7349   1
  -9  -9  -1 1182.23 82.4717   1
   9   9   1 980.586 76.1887   1
   9  -9   1 1104.03 80.2529   1
  -9   9  -1 978.302 80.0351   1
 -10  -9  -1 3949.80 214.816   1
 -10   9  -1 4435.04 220.408   1
  10  -9   1 4230.84 218.019   1
 -11  -9  -1 320.420 42.9509   1
  11   9   1 372.318 45.5261   1
 -11   9  -1 340.698 48.6463   1
 -12   9  -1 2217.33 133.080   1
  12  -9   1 2062.48 130.012   1
 -13  -9  -1 58.3145 29.9960   1
  13   9   1 91.5018 34.4558   1
 -13   9  -1 102.046 33.1718   1
  13  -9   1 64.3265 28.4666   1
 -14  -9  -1-14.8282 26.6926   1
  14   9   1-7.19483 26.4376   1
 -14   9  -1 66.5084 33.4723   1
  14  -9   1 58.1128 32.0261   1
  15   9   1 73.1275 33.6417   1
 -15  -9  -1 45.3227 34.7444   1
 -16  -9  -1 91.9778 34.9700   1
  16   9   1 148.479 38.7978   1
 -16   9  -1 142.287 38.7438   1
  16  -9   1 29.7647 31.6895   1
 -17  -9  -1 7.75274 28.4761   1
  17   9   1-22.5538 29.7408   1
 -17   9  -1-15.6267 35.3818   1
  17  -9   1 7.16413 30.6872   1
  18   9   1 83.7665 36.5100   1
 -18  -9  -1 124.609 37.3277   1
 -19   9  -1 14.8712 24.4281   1
  19  -9   1-7.29538 24.5593   1
  19   9   1 7.64769 34.1729   1
 -19  -9  -1 7.82186 31.9921   1
 -20   9  -1-44.1980 37.4899   1
  20  -9   1 28.9830 33.2398   1
  20   9   1 38.2202 38.0842   1
 -20  -9  -1-23.4633 37.2336   1
 -21   9  -1-7.24408 26.0763   1
  21  -9   1 43.2320 26.9954   1
  21   9   1 7.61130 35.8059   1
 -21  -9  -1 7.78447 31.3265   1
  22   9   1-7.53945 35.0292   1
  23  -9   1 13.6920 33.7355   1
 -23   9  -1-14.1865 33.3642   1
  23 -10  -1 48.6436 29.7934   1
 -23  10   1 14.0613 24.8023   1
  22 -10  -1-35.4214 35.3011   1
 -22  10   1 7.14675 33.2094   1
  21 -10  -1-14.1736 32.1127   1
 -21  10   1-44.5170 41.1654   1
 -20 -10   1 15.8286 29.0719   1
  20 -10  -1-19.7083 29.3574   1
  20  10  -1-23.1602 32.5805   1
 -19  10   1-15.2147 29.0429   1
  19 -10  -1-7.35645 28.0853   1
  19  10  -1-46.0930 34.3309   1
 -19 -10   1 15.7155 34.1533   1
  18  10  -1 30.3751 35.7191   1
 -18 -10   1-38.9475 37.9565   1
 -17  10   1 327.826 50.7226   1
  17 -10  -1 261.052 47.7266   1
  17  10  -1 246.312 45.1707   1
 -17 -10   1 329.193 50.8101   1
 -16  10   1-7.54527 35.5067   1
  16 -10  -1 14.8023 31.2506   1
 -16 -10   1 75.1291 34.9211   1
 -15  10   1 7.45493 27.3867   1
  15 -10  -1-22.0019 26.9425   1
  15  10  -1-14.4442 32.7081   1
 -15 -10   1-29.1445 33.8551   1
 -14  10   1 22.3956 30.0481   1
  14 -10  -1 14.7549 30.1858   1
  14  10  -1 14.0494 28.2764   1
 -14 -10   1 28.6246 26.8180   1
  13 -10  -1 7.31381 32.2390   1
 -13  10   1 14.7744 33.4546   1
 -12 -10   1 3640.44 186.154   1
 -12  10   1 3416.12 186.626   1
  12 -10  -1 3170.38 182.469   1
  12  10  -1 3327.97 182.284   1
 -11  10   1 615.005 61.0594   1
 -11 -10   1 558.271 58.1691   1
  11  10  -1 571.033 58.0159   1
  11 -10  -1 565.140 57.5689   1
 -10 -10   1 19.8478 23.3885   1
  10  10  -1 77.3023 29.9914   1
   9 -10  -1 1005.36 78.6627   1
  -9 -10   1 978.123 75.7493   1
  -9  10   1 1070.97 80.9083   1
   9  10  -1 1005.10 77.4694   1
   8 -10  -1 5436.94 280.027   1
  -8 -10   1 5880.18 283.957   1
  -8  10   1 6114.45 291.221   1
   8  10  -1 5999.90 283.461   1
   7 -10  -1 4129.06 210.281   1
  -7 -10   1 4068.23 207.875   1
  -7  10   1 3917.55 208.642   1
   7  10  -1 4098.40 206.929   1
   6 -10  -1 4576.21 238.268   1
  -6  10   1 4865.51 239.902   1
  -6 -10   1 4872.89 237.274   1
   5  10  -1 121.604 28.8216   1
  -5  10   1 137.382 28.5152   1
   5 -10  -1 177.316 33.0896   1
  -5 -10   1 130.383 30.4194   1
   4  10  -1 13396.1 578.955   1
  -4  10   1 13259.1 581.769   1
   4 -10  -1 13762.7 583.738   1
  -4 -10   1 11558.9 575.987   1
   3  10  -1 80.1044 26.3737   1
  -3  10   1 35.9234 26.8757   1
   3 -10  -1 54.6719 28.3390   1
  -3 -10   1 69.1270 27.2171   1
   2  10  -1 62.3510 27.1878   1
  -2  10   1 58.7060 28.7973   1
   2 -10  -1 118.871 31.0503   1
  -2 -10   1 79.9983 29.5694   1
  -1  10   1 39462.2 1685.08   1
   1  10  -1 39938.4 1683.75   1
   1 -10  -1 38233.9 1685.67   1
  -1 -10   1 39780.0 1683.73   1
   0  10   1 2700.18 148.484   1
   0  10  -1 2636.81 146.955   1
   0 -10  -1 2912.05 151.256   1
   0 -10   1 2691.79 148.555   1
   1  10   1 1523.21 94.1555   1
  -1  10  -1 1455.76 92.3524   1
   1 -10   1 1245.92 88.9951   1
  -1 -10  -1 1371.23 91.7115   1
   2  10   1 144.455 28.2687   1
  -2  10  -1 94.6512 28.9210   1
   2 -10   1 116.001 32.0954   1
  -2 -10  -1 109.603 29.7443   1
   3  10   1 41545.0 1724.79   1
  -3  10  -1 39945.0 1724.59   1
   3 -10   1 39804.0 1724.83   1
  -3 -10  -1 39896.2 1723.42   1
   4  10   1 739.650 62.2167   1
  -4  10  -1 561.126 58.5342   1
   4 -10   1 709.087 63.0075   1
  -4 -10  -1 696.881 60.5792   1
   5 -10   1 2286.60 137.998   1
  -5  10  -1 2371.07 139.762   1
   5  10   1 2470.61 137.893   1
  -5 -10  -1 2491.34 141.150   1
   6  10   1 36.9029 29.6727   1
  -6  10  -1 61.2865 24.5612   1
   6 -10   1 18.2091 20.4987   1
  -6 -10  -1 50.8779 27.6877   1
  -7  10  -1 8099.65 372.255   1
   7 -10   1 7661.30 369.731   1
   7  10   1 7858.07 370.224   1
  -8 -10  -1 469.089 50.1107   1
   8  10   1 567.271 52.8248   1
   8 -10   1 465.702 52.2147   1
  -8  10  -1 394.440 48.6081   1
  -9 -10  -1 4097.04 213.510   1
 -10 -10  -1-6.89829 26.3352   1
  10  10   1 6.74272 25.2604   1
 -10  10  -1 57.0242 25.6561   1
  10 -10   1-6.97280 21.1243   1
 -11  10  -1 1404.25 96.2851   1
  11 -10   1 1183.78 91.4997   1
 -12 -10  -1 28.3454 23.8998   1
  12  10   1 34.7678 28.0161   1
 -12  10  -1 22.0436 24.1836   1
  12 -10   1 58.6773 28.5481   1
 -13 -10  -1 43.2190 29.4866   1
  13  10   1 21.4197 29.6948   1
 -13  10  -1 59.1188 32.5940   1
  13 -10   1-7.28080 30.7486   1
  14  10   1 7.24198 28.6521   1
 -14 -10  -1 14.8355 26.6984   1
 -15 -10  -1 348.803 47.7782   1
  15  10   1 391.039 49.9852   1
 -15  10  -1 395.823 51.1241   1
  15 -10   1 429.644 51.3312   1
 -16 -10  -1 61.5642 34.4282   1
  16  10   1 30.0153 34.4658   1
 -16  10  -1 44.1773 31.1172   1
  16 -10   1 29.8905 30.6105   1
 -17 -10  -1-7.77793 32.3213   1
  17  10   1 15.1342 30.9499   1
 -18 -10  -1 47.1218 36.5210   1
  18  10   1 7.60503 34.0177   1
  18 -10   1 27.9961 24.1660   1
 -18  10  -1 63.2008 29.6325   1
 -19  10  -1 85.0348 38.5788   1
  19 -10   1 13.9819 30.8930   1
  19  10   1 76.1640 37.5976   1
 -19 -10  -1 47.1864 32.2423   1
 -20  10  -1 14.5706 36.2985   1
  20 -10   1-14.3128 30.6553   1
  20  10   1-22.7960 38.6740   1
 -20 -10  -1-15.6829 34.0797   1
  21 -10   1 28.2313 31.9601   1
 -21  10  -1-21.4504 29.7123   1
  22 -10   1 13.9496 31.1710   1
 -22  10  -1 13.9146 30.6698   1
  22 -11  -1-6.92700 35.2567   1
 -22  11   1-14.1040 32.7660   1
 -21  11   1 7.66564 30.3259   1
  20 -11  -1 6.99946 22.9944   1
 -20  11   1-7.63349 25.0773   1
 -19  11   1 7.42263 26.1535   1
  19 -11  -1-14.7515 24.2349   1
  19  11  -1-15.2217 34.0108   1
 -19 -11   1-31.0152 31.7163   1
 -18  11   1 7.35484 22.9388   1
  18 -11  -1 14.8932 23.8601   1
  18  11  -1 45.2246 31.3337   1
 -18 -11   1 31.0440 29.0834   1
  17  11  -1 22.3627 30.5077   1
 -17 -11   1 31.0245 32.7484   1
  16 -11  -1 110.975 36.7128   1
  16  11  -1 59.5474 30.7492   1
 -16 -11   1 69.0903 30.6744   1
 -15  11   1 15.1359 27.8928   1
  15 -11  -1 44.8427 31.1430   1
  15  11  -1 95.9305 34.7866   1
 -15 -11   1 75.6543 33.4250   1
 -14  11   1 142.952 40.6790   1
  14 -11  -1 135.589 39.9672   1
  14  11  -1 160.629 40.2241   1
 -14 -11   1 134.466 37.6967   1
 -13  11   1 179.908 41.5647   1
  13 -11  -1 177.193 41.3280   1
  13  11  -1 258.015 43.1765   1
 -13 -11   1 324.433 48.7707   1
 -12  11   1 51.7061 28.1957   1
  12 -11  -1-21.7487 24.9795   1
  12  11  -1-14.0140 27.2376   1
 -12 -11   1 7.19668 26.9573   1
 -11  11   1 1094.08 84.7838   1
  11 -11  -1 978.206 80.7932   1
  10 -11  -1 1334.15 98.3454   1
 -10 -11   1 1489.78 99.0398   1
 -10  11   1 1400.81 98.5969   1
  10  11  -1 1364.96 97.1157   1
   9 -11  -1 534.756 58.3601   1
  -9  11   1 577.942 60.1768   1
   9  11  -1 498.876 54.8163   1
  -9 -11   1 569.349 58.4588   1
   8  11  -1 1094.07 81.6998   1
  -8 -11   1 1186.80 85.1223   1
   7  11  -1 219.959 38.6477   1
  -7  11   1 134.962 34.3303   1
   7 -11  -1 155.017 34.6456   1
  -7 -11   1 167.199 36.6406   1
   6  11  -1 2727.64 158.635   1
  -6  11   1 3051.64 163.229   1
   6 -11  -1 3019.05 164.126   1
  -6 -11   1 2964.32 161.651   1
  -5  11   1 6.58168 26.4994   1
   5 -11  -1 40.0490 28.6073   1
  -5 -11   1 25.3894 25.1283   1
   4  11  -1 30505.9 1334.70   1
  -4  11   1 31535.8 1338.69   1
   4 -11  -1 31771.1 1340.07   1
  -4 -11   1 30217.7 1335.28   1
   3  11  -1 13168.7 584.701   1
  -3  11   1 12509.3 584.041   1
   3 -11  -1 13426.6 588.044   1
   2  11  -1 25821.7 1101.30   1
  -2  11   1 25414.2 1101.60   1
  -2 -11   1 25711.4 1100.76   1
   2 -11  -1 24480.8 1099.01   1
  -1  11   1 4009.40 208.084   1
   1  11  -1 4210.29 208.228   1
  -1 -11   1 3795.54 205.431   1
   1 -11  -1 4163.94 209.051   1
   0  11   1 12836.1 597.084   1
   0  11  -1 14196.8 599.752   1
   0 -11   1 13469.1 598.621   1
   0 -11  -1 12910.6 597.778   1
   1  11   1 1296.29 89.1423   1
  -1  11  -1 1313.12 90.1820   1
   1 -11   1 1294.92 89.7538   1
  -1 -11  -1 1228.41 88.1944   1
   2  11   1 11165.2 530.558   1
  -2  11  -1 11978.4 533.735   1
   2 -11   1 12266.0 535.596   1
  -2 -11  -1 11694.5 533.184   1
   3  11   1 4374.22 231.004   1
  -3  11  -1 4848.52 235.485   1
   3 -11   1 4618.75 233.436   1
  -3 -11  -1 4645.40 233.308   1
   4  11   1 2699.54 146.462   1
  -4  11  -1 2428.90 146.067   1
   4 -11   1 2316.62 142.804   1
  -4 -11  -1 2578.15 144.024   1
  -5  11  -1 6897.56 320.695   1
   5 -11   1 6625.40 319.300   1
   5  11   1 6976.81 320.441   1
  -5 -11  -1 6074.02 316.223   1
  -6  11  -1 2806.46 163.287   1
   6 -11   1 3052.04 163.200   1
   6  11   1 2932.28 161.747   1
   7  11   1 775.854 68.1353   1
  -7 -11  -1 843.308 69.3689   1
  -8  11  -1 642.514 63.6119   1
   8 -11   1 600.494 61.6280   1
   8  11   1 735.549 65.2008   1
  -8 -11  -1 817.733 68.7219   1
  -9  11  -1 79.4179 35.1464   1
   9 -11   1 160.800 37.0260   1
 -10 -11  -1 57.2372 31.5390   1
  10  11   1 27.8638 31.9610   1
 -10  11  -1-14.5734 29.8076   1
  10 -11   1-14.3085 30.6489   1
 -11 -11  -1 87.7671 34.5414   1
  11  11   1 56.8524 30.1485   1
 -11  11  -1 96.9679 37.6920   1
  11 -11   1 58.1179 33.4707   1
 -12 -11  -1 66.5472 33.5147   1
  12  11   1 36.1487 31.4535   1
 -12  11  -1 37.4767 31.1808   1
  12 -11   1 7.49914 30.2081   1
 -13 -11  -1 97.1906 36.0959   1
  13  11   1 43.7629 31.7923   1
 -13  11  -1 30.3469 31.6210   1
  13 -11   1 66.5671 32.6912   1
 -14 -11  -1 136.347 39.5783   1
  14  11   1 146.227 40.0605   1
 -14  11  -1 52.5310 34.6918   1
  14 -11   1 95.9191 32.8011   1
 -15 -11  -1 227.671 43.5742   1
  15  11   1 206.278 41.9969   1
 -15  11  -1 226.737 40.8405   1
  15 -11   1 118.617 37.8070   1
  16  11   1 67.1432 36.8719   1
 -16 -11  -1 68.3949 30.7073   1
 -17 -11  -1-22.8472 34.9459   1
  17  11   1-15.0647 35.0036   1
  17 -11   1 66.9350 37.0622   1
 -17  11  -1 37.0321 33.1036   1
  18 -11   1 225.861 43.1232   1
 -18  11  -1 210.973 41.6886   1
 -19  11  -1 8.18773 30.0776   1
  19 -11   1 6.47845 25.6333   1
  19  11   1 15.1094 35.9693   1
 -19 -11  -1 30.4781 34.0505   1
  20 -11   1 61.9661 36.1510   1
 -20  11  -1 7.39984 35.2606   1
  21 -11   1 27.7247 25.9769   1
 -21  11  -1 13.9892 24.1161   1
  21 -12  -1 25.8945 31.9695   1
 -21  12   1 84.3229 41.0490   1
  20 -12  -1 70.9829 37.2571   1
 -20  12   1-14.6769 34.5384   1
  19 -12  -1 29.1879 32.6140   1
 -19  12   1 7.26649 30.6730   1
 -18  12   1 22.0521 34.1510   1
  18 -12  -1-14.7109 30.0840   1
  18  12  -1 15.4581 30.5754   1
 -18 -12   1-7.90365 28.4434   1
 -17  12   1 105.199 37.5207   1
  17 -12  -1 88.4835 37.6100   1
  17  12  -1 38.4861 35.3991   1
 -17 -12   1-7.89263 33.3993   1
  16  12  -1 83.8381 38.9112   1
 -16 -12   1 62.7454 37.0197   1
  15 -12  -1 59.8159 27.6753   1
 -15  12   1 106.707 33.7680   1
 -14  12   1 296.619 47.5425   1
 -14 -12   1 281.098 45.8246   1
  14  12  -1 215.308 41.7603   1
  14 -12  -1 350.045 50.4359   1
  13 -12  -1 578.143 59.8837   1
 -13 -12   1 581.397 62.1184   1
  13  12  -1 533.495 61.5498   1
 -12 -12   1 742.845 70.9052   1
  12  12  -1 684.458 69.9570   1
  11 -12  -1 174.195 39.4452   1
 -11 -12   1 87.6954 33.4003   1
 -11  12   1 216.421 40.8918   1
  11  12  -1 190.853 39.1434   1
  10 -12  -1 191.339 37.5678   1
 -10 -12   1 129.748 37.9586   1
  10  12  -1 180.751 41.0360   1
 -10  12   1 254.616 39.7562   1
   9 -12  -1 1178.04 88.2999   1
  -9  12   1 1200.24 90.5810   1
   8  12  -1 6.88272 27.2276   1
  -8  12   1-14.8351 31.7723   1
   8 -12  -1 6.79059 27.3224   1
  -8 -12   1 13.7564 26.7365   1
   7 -12  -1 761.201 70.2986   1
  -7  12   1 985.885 76.6450   1
   7  12  -1 723.625 69.3863   1
  -7 -12   1 876.800 73.1945   1
   6  12  -1 2298.26 132.459   1
  -6  12   1 2035.00 130.871   1
   6 -12  -1 2382.48 135.578   1
  -6 -12   1 1939.98 127.132   1
   5  12  -1 488.042 54.8890   1
  -5 -12   1 616.841 59.4378   1
   4 -12  -1 6584.07 311.750   1
  -4 -12   1 6002.68 306.059   1
   4  12  -1 6477.06 308.057   1
  -4  12   1 6437.80 309.702   1
  -3 -12   1 4364.15 227.470   1
   3 -12  -1 4536.33 230.905   1
  -3  12   1 4594.14 229.620   1
   2 -12  -1 5242.34 269.014   1
  -2 -12   1 5625.44 270.168   1
   2  12  -1 5654.16 269.867   1
  -2  12   1 5353.27 268.666   1
   1 -12  -1 19.9097 28.0101   1
   1  12  -1 19.4492 25.2052   1
  -1  12   1-6.59903 30.2772   1
   0  12   1 6509.16 311.024   1
   0  12  -1 6262.55 308.919   1
   0 -12  -1 6426.14 310.998   1
   0 -12   1 6547.64 309.896   1
   1  12   1 256.586 42.1694   1
  -1  12  -1 248.882 45.6931   1
   1 -12   1 369.949 47.0892   1
  -1 -12  -1 371.456 47.9939   1
   2  12   1 1554.81 105.916   1
  -2  12  -1 1660.37 107.288   1
   2 -12   1 1755.26 110.207   1
  -2 -12  -1 1627.39 106.936   1
   3  12   1 1627.27 104.837   1
  -3  12  -1 1585.41 102.769   1
   3 -12   1 1621.34 104.378   1
  -3 -12  -1 1355.59 97.9797   1
   4  12   1 133.543 36.2074   1
   4 -12   1 213.329 41.4664   1
  -4 -12  -1 219.341 42.2212   1
   5  12   1 580.008 57.6918   1
  -5 -12  -1 426.013 51.9570   1
   6 -12   1 2587.21 152.456   1
  -6  12  -1 2855.60 157.957   1
   7 -12   1 2946.22 169.541   1
  -7  12  -1 3201.51 173.860   1
  -8  12  -1 1058.99 83.0485   1
   8 -12   1 1008.30 84.6334   1
   8  12   1 1221.47 87.2718   1
  -8 -12  -1 1083.93 84.9031   1
  -9  12  -1 7.35712 22.2832   1
  -9 -12  -1-29.0911 33.3639   1
   9  12   1 42.2071 33.8853   1
   9 -12   1-7.21873 20.5377   1
 -10  12  -1 22.3613 26.3267   1
  10 -12   1 21.8558 26.2852   1
 -10 -12  -1 88.5417 35.5920   1
  10  12   1 79.5380 36.8479   1
 -11 -12  -1 206.851 40.1503   1
  11  12   1 223.336 42.6053   1
 -12 -12  -1 22.5489 31.7242   1
  12 -12   1-7.50604 28.6578   1
  12  12   1 36.7184 32.8201   1
 -12  12  -1 15.1634 30.5116   1
  13 -12   1 240.295 44.7403   1
 -13  12  -1 197.569 41.6668   1
  13  12   1 222.891 43.9491   1
 -14 -12  -1-15.4529 31.0895   1
  14 -12   1-22.2732 23.7756   1
  14  12   1 37.6429 34.5392   1
 -14  12  -1-15.0713 25.3698   1
 -15 -12  -1 15.5062 32.7174   1
  15  12   1-7.57710 34.7602   1
 -16 -12  -1-15.5421 35.6543   1
  16 -12   1-7.39098 25.4722   1
  16  12   1-7.60702 36.6475   1
 -16  12  -1-22.3548 28.4487   1
 -17  12  -1 218.024 40.3262   1
  17 -12   1 228.647 39.4330   1
 -18 -12  -1-15.5380 29.6573   1
  18 -12   1 14.5526 31.6244   1
 -18  12  -1 14.6931 30.0502   1
  18  12   1 22.7133 30.4650   1
 -19 -12  -1 77.3019 35.9483   1
  19 -12   1 13.7594 32.0013   1
  19  12   1 52.4719 36.1424   1
 -19  12  -1 15.0063 35.7546   1
  20 -12   1 32.8755 27.7610   1
 -20  12  -1 7.50466 28.6599   1
  20 -13  -1 119.413 39.5791   1
 -20  13   1 106.388 36.7743   1
  19 -13  -1 71.7140 34.2041   1
 -19  13   1 28.2561 33.2919   1
  18 -13  -1 21.7035 30.5530   1
 -18  13   1 36.4681 29.8558   1
  17 -13  -1 36.4550 30.4595   1
 -17 -13   1 86.5400 38.0264   1
 -17  13   1 111.780 37.6597   1
  16 -13  -1 7.36478 35.9448   1
 -16 -13   1 54.6329 33.4929   1
 -16  13   1 82.2258 36.4814   1
  16  13  -1 55.0761 37.5130   1
  15 -13  -1 60.3940 32.8296   1
 -15 -13   1-7.84248 32.0978   1
 -15  13   1 37.8139 32.4157   1
  15  13  -1 15.4249 34.9446   1
  14 -13  -1-7.54186 24.7767   1
 -14  13   1 15.2353 27.4141   1
 -14 -13   1 15.5424 29.1087   1
  14  13  -1-7.55580 30.4010   1
  13 -13  -1 334.698 51.0434   1
  13  13  -1 424.298 50.1961   1
 -13  13   1 298.922 51.2502   1
 -13 -13   1 330.281 48.1505   1
  12 -13  -1 96.3405 30.7278   1
  12  13  -1 161.795 40.7418   1
 -12  13   1 113.730 32.8663   1
 -12 -13   1 137.216 39.1240   1
  11 -13  -1 1020.00 83.6525   1
  11  13  -1 1026.69 84.0524   1
 -11 -13   1 1039.62 84.4156   1
 -11  13   1 1189.64 89.8551   1
 -10 -13   1 1522.96 101.474   1
  10  13  -1 1253.33 97.0540   1
  -9  13   1 628.311 62.4183   1
  -9 -13   1 480.128 56.0857   1
   9 -13  -1 539.515 57.5223   1
  -8  13   1 38.0039 29.6863   1
  -8 -13   1 57.6196 29.6001   1
   8 -13  -1 97.4161 29.0595   1
   8  13  -1 77.7328 30.8469   1
  -7  13   1 460.204 56.3621   1
  -7 -13   1 508.507 58.1087   1
   7  13  -1 588.394 57.7038   1
   7 -13  -1 517.091 56.7951   1
  -6  13   1 42.2690 32.7454   1
   6 -13  -1 7.25020 29.1886   1
  -5  13   1 3302.13 181.707   1
   5 -13  -1 3295.62 181.504   1
  -4  13   1 1691.15 106.471   1
   4  13  -1 1469.86 101.504   1
  -4 -13   1 1490.50 102.834   1
   4 -13  -1 1447.69 102.899   1
  -3  13   1 4008.56 209.460   1
   3  13  -1 4128.04 209.688   1
  -3 -13   1 3932.61 208.936   1
   3 -13  -1 3828.07 208.775   1
  -2  13   1 414.389 48.8447   1
   2  13  -1 400.167 48.6117   1
  -2 -13   1 576.980 55.2367   1
   2 -13  -1 426.607 51.2069   1
  -1 -13   1 1889.43 117.550   1
   1 -13  -1 1690.42 116.152   1
   1  13  -1 1905.29 117.754   1
  -1  13   1 1868.15 117.738   1
   0 -13  -1 992.434 78.1753   1
   0  13   1 930.435 76.9497   1
   2 -13   1 7568.27 341.379   1
  -2 -13  -1 7014.04 337.350   1
   2  13   1 6758.51 335.549   1
  -2  13  -1 6740.98 336.923   1
   3 -13   1 2861.91 162.980   1
  -3  13  -1 2895.86 163.438   1
   3  13   1 2890.97 162.937   1
  -4  13  -1 14.0096 28.8635   1
  -4 -13  -1 120.885 34.8262   1
   4 -13   1 78.5799 30.7989   1
   4  13   1 132.945 37.2306   1
  -5  13  -1 475.116 55.6909   1
   5 -13   1 448.164 53.3475   1
  -5 -13  -1 388.489 50.9503   1
   6 -13   1 2024.74 124.526   1
   6  13   1 1894.45 126.026   1
  -6  13  -1 1966.00 126.022   1
  -6 -13  -1 2249.09 131.162   1
  -7  13  -1 98.0550 38.2167   1
   7 -13   1 106.059 31.4450   1
   7  13   1 100.536 35.2423   1
  -7 -13  -1 94.1901 35.9493   1
   8  13   1 2414.82 140.966   1
  -8  13  -1 2255.27 139.198   1
   8 -13   1 2218.01 138.421   1
  -8 -13  -1 2344.41 139.472   1
   9  13   1 233.143 42.2653   1
  -9  13  -1 104.658 29.7232   1
   9 -13   1 110.435 31.2261   1
  -9 -13  -1 227.834 44.7196   1
  10  13   1 43.7511 29.9386   1
 -10  13  -1 75.6289 31.5362   1
  10 -13   1 66.4047 32.6253   1
 -10 -13  -1 68.0492 28.4420   1
  11  13   1 58.9358 36.0072   1
 -11 -13  -1 76.1535 38.0455   1
  11 -13   1 59.3511 35.0092   1
 -11  13  -1 75.8070 35.7679   1
 -12 -13  -1 176.938 39.1692   1
  12 -13   1 187.991 42.1178   1
 -12  13  -1 213.533 41.9511   1
  13  13   1 22.8388 34.0761   1
 -13 -13  -1 23.1559 32.6335   1
  13 -13   1 75.9630 30.1169   1
 -13  13  -1 45.5253 27.9407   1
  14  13   1 38.7781 31.7282   1
 -14  13  -1 7.57564 27.2716   1
 -14 -13  -1 7.70860 30.5022   1
  14 -13   1 14.9623 30.6059   1
 -15  13  -1 59.9167 34.9847   1
  15  13   1 106.233 34.0994   1
 -15 -13  -1 108.684 37.1354   1
  15 -13   1 73.4410 31.6657   1
 -16  13  -1 475.438 58.0146   1
  16  13   1 539.777 60.5193   1
 -16 -13  -1 390.294 55.5330   1
  16 -13   1 474.654 56.3820   1
 -17  13  -1 21.6596 27.0479   1
  17  13   1-22.7700 35.2662   1
 -17 -13  -1 23.4442 30.9181   1
  17 -13   1 14.5429 26.1727   1
 -18  13  -1 71.7159 35.7306   1
  18  13   1 113.430 42.2686   1
  18 -13   1 136.038 37.5622   1
 -18 -13  -1 210.252 44.6215   1
 -19  13  -1 7.26031 32.4427   1
  19 -13   1 6.85115 33.0033   1
 -19  14   1 41.7062 31.9723   1
  19 -14  -1 70.0279 38.5654   1
 -18  14   1 7.20202 32.6618   1
  18 -14  -1 77.8744 36.8165   1
 -17  14   1-7.31073 34.8092   1
  17 -14  -1-21.5061 37.6119   1
  15  14  -1 191.358 41.5146   1
  15 -14  -1 225.295 43.3016   1
 -15  14   1 202.530 42.1872   1
 -15 -14   1 236.917 44.6961   1
  14  14  -1 228.952 43.9774   1
  14 -14  -1 299.155 43.1477   1
 -14 -14   1 285.901 47.4896   1
 -14  14   1 204.786 38.8336   1
  13  14  -1 53.3582 36.7622   1
 -13 -14   1 31.7782 36.0203   1
 -12  14   1 114.175 38.0764   1
  12 -14  -1 51.9824 33.8006   1
  11  14  -1-7.57025 27.2432   1
  11 -14  -1-22.3133 34.1207   1
 -11  14   1 15.1536 33.3948   1
 -11 -14   1 15.2018 30.5822   1
  10  14  -1 452.321 54.2351   1
  10 -14  -1 452.576 53.6538   1
 -10  14   1 479.612 55.0233   1
 -10 -14   1 349.064 49.4309   1
  -9 -14   1 14.9813 28.0699   1
   9  14  -1 29.4747 28.1388   1
  -9  14   1 46.0308 31.3888   1
   9 -14  -1-7.29345 26.2604   1
   8  14  -1 1507.53 102.363   1
  -8 -14   1 1343.75 102.001   1
  -7 -14   1-22.1780 35.2035   1
   7 -14  -1 58.6324 34.4831   1
   7  14  -1 14.5460 30.2337   1
  -7  14   1 29.3524 30.5042   1
   6 -14  -1 783.153 70.4187   1
  -6 -14   1 719.920 68.1493   1
  -6  14   1 672.134 66.8224   1
   6  14  -1 709.122 68.0859   1
  -5 -14   1 374.661 51.0646   1
   5  14  -1 371.401 51.4723   1
  -5  14   1 386.670 50.8036   1
   5 -14  -1 392.196 50.2969   1
  -4 -14   1 287.726 45.1857   1
   4  14  -1 424.968 51.8765   1
  -4  14   1 400.699 49.6008   1
   4 -14  -1 414.024 51.1321   1
   3  14  -1 2998.40 168.538   1
  -3  14   1 2712.80 166.430   1
  -3 -14   1 3080.37 169.884   1
   3 -14  -1 3367.14 176.071   1
  -2  14   1 1764.51 117.033   1
   2  14  -1 1911.50 119.884   1
   2 -14  -1 1908.11 122.313   1
  -2 -14   1 1893.83 119.476   1
  -1  14   1 21.0303 27.2497   1
   1  14  -1-14.0098 27.2296   1
  -1 -14   1-14.0950 25.8861   1
   1 -14  -1 35.5235 29.0592   1
   0  14   1 1699.18 109.960   1
   0 -14   1 1455.48 105.741   1
   0 -14  -1 1776.68 112.221   1
  -1 -14  -1 79.1596 35.3121   1
   1 -14   1 88.7106 32.3960   1
  -1  14  -1 114.606 32.7021   1
   1  14   1 113.187 34.7210   1
  -2  14  -1 1342.59 98.9377   1
   2  14   1 1533.73 102.806   1
  -2 -14  -1 1454.20 101.475   1
  -3  14  -1 935.509 79.0180   1
  -3 -14  -1 1025.54 81.0757   1
   3 -14   1 1109.04 84.1748   1
   4 -14   1 1090.76 86.0206   1
  -4 -14  -1 1142.96 86.2730   1
  -4  14  -1 1081.40 85.4343   1
   4  14   1 1092.66 85.4072   1
  -5 -14  -1 14.6993 29.5853   1
   5  14   1 7.26763 32.0452   1
  -5  14  -1 14.5527 32.0836   1
   5 -14   1 51.0962 32.6290   1
  -6 -14  -1 127.224 37.2340   1
   6 -14   1 163.645 37.6768   1
   6  14   1 115.624 34.3766   1
  -6  14  -1 83.7663 33.4904   1
   7  14   1 1041.14 81.3120   1
   7 -14   1 1001.29 82.8582   1
  -7  14  -1 1037.41 83.7812   1
  -7 -14  -1 1006.62 80.8427   1
  -8 -14  -1 150.766 38.8513   1
   8 -14   1 157.134 35.7247   1
   8  14   1 132.592 37.9868   1
  -8  14  -1 142.662 35.8449   1
  -9 -14  -1 60.2754 31.9583   1
  -9  14  -1 90.6498 36.1077   1
   9  14   1 112.605 40.6521   1
   9 -14   1 52.1207 33.4269   1
 -10 -14  -1 38.1228 28.6605   1
 -10  14  -1 68.7887 29.2735   1
  10  14   1 22.6317 27.2551   1
  10 -14   1 89.0034 30.4308   1
 -11 -14  -1 902.988 77.1901   1
 -11  14  -1 744.722 71.9936   1
  11 -14   1 760.400 71.9685   1
  11  14   1 775.985 74.2382   1
  12  14   1 30.0345 34.4550   1
 -12 -14  -1 7.81883 31.9890   1
 -13 -14  -1 38.9695 27.5140   1
  13  14   1 60.2596 29.3320   1
 -13  14  -1 15.1514 28.9701   1
  13 -14   1 53.1015 34.8449   1
  14  14   1 7.56057 33.3300   1
 -14 -14  -1 15.6275 32.4766   1
 -14  14  -1 7.58195 26.7192   1
  14 -14   1 29.5667 30.7229   1
 -15 -14  -1 85.9760 40.3189   1
  15  14   1 68.3989 39.6067   1
  16  14   1 30.5970 38.1295   1
 -16 -14  -1 46.8209 37.1696   1
 -16  14  -1 29.3580 31.4610   1
  16 -14   1 14.3985 30.4043   1
 -17  14  -1 213.745 45.9766   1
  17 -14   1 356.470 51.6228   1
 -18  14  -1-13.9152 32.3275   1
  18 -14   1-7.01038 32.5727   1
 -18  15   1 7.04281 33.1282   1
  18 -15  -1 6.90833 31.6932   1
 -17  15   1 57.1427 37.5556   1
  17 -15  -1 63.2063 36.9280   1
 -16  15   1 7.31217 36.0443   1
  16 -15  -1 36.1053 35.9885   1
  15  15  -1 101.040 39.5188   1
  15 -15  -1 81.6244 40.0552   1
 -15  15   1 207.489 44.8886   1
 -14  15   1 187.535 43.2176   1
  14 -15  -1 258.582 46.5562   1
  13  15  -1 38.6838 37.8695   1
 -13  15   1 105.475 36.8858   1
  13 -15  -1 154.839 38.4670   1
 -13 -15   1 7.82193 33.6959   1
  12  15  -1 15.2862 34.1528   1
 -12  15   1-7.58676 29.4916   1
 -12 -15   1 23.4593 35.4112   1
  12 -15  -1 7.40165 27.7256   1
  11  15  -1 198.014 40.7848   1
 -11 -15   1 278.516 44.4044   1
  10  15  -1 15.1457 32.4386   1
  10 -15  -1 45.4127 32.8945   1
 -10 -15   1-15.4876 32.6794   1
 -10  15   1-15.0328 27.6092   1
  -9  15   1 237.764 46.4796   1
   9 -15  -1 155.229 39.2365   1
  -8 -15   1 30.2607 31.4478   1
   8  15  -1 60.1922 33.1728   1
  -8  15   1-7.90041 25.3109   1
   8 -15  -1 21.1267 23.1501   1
  -7 -15   1 1517.91 107.941   1
  -7  15   1 1518.79 109.049   1
   7 -15  -1 1836.59 113.566   1
   7  15  -1 1599.30 108.697   1
  -6 -15   1 7.44986 28.4376   1
  -6  15   1 7.34950 32.3942   1
   6 -15  -1 22.3679 31.9376   1
   6  15  -1-7.38190 29.7024   1
   5  15  -1 1251.86 93.3576   1
  -5 -15   1 1234.22 92.2880   1
  -4 -15   1 22.2286 25.5518   1
   4  15  -1 28.9985 27.6925   1
  -3 -15   1 7.36390 31.0826   1
  -3  15   1 44.5500 32.2756   1
   3 -15  -1 7.60445 33.9862   1
   3  15  -1 7.31213 30.3932   1
  -2  15   1 352.812 48.2658   1
   2  15  -1 209.535 42.4758   1
  -2 -15   1 197.533 41.6095   1
   2 -15  -1 271.591 45.2637   1
   1  15  -1 181.276 39.6117   1
  -1  15   1 262.728 43.3047   1
  -1 -15   1 278.697 45.4625   1
   1 -15  -1 339.943 47.6807   1
   0  15   1 354.546 48.4133   1
   0  15  -1 190.514 40.9455   1
   0 -15   1 202.440 38.4328   1
   0 -15  -1 293.183 45.9595   1
  -1 -15  -1 566.712 59.5805   1
  -1  15  -1 488.683 58.6344   1
   1 -15   1 614.224 62.1085   1
   1  15   1 621.648 64.4000   1
  -2 -15  -1 170.379 40.0166   1
   2 -15   1 180.232 39.4041   1
   2  15   1 210.135 41.6311   1
   3  15   1 906.585 73.3986   1
  -3  15  -1 688.137 66.7861   1
   3 -15   1 676.482 66.9342   1
  -3 -15  -1 727.390 67.1703   1
  -4 -15  -1 237.735 41.1154   1
   4  15   1 198.757 38.5458   1
  -5 -15  -1 344.183 48.6884   1
   5  15   1 275.170 45.5562   1
   5 -15   1 274.306 47.3429   1
  -5  15  -1 341.460 50.7314   1
  -6  15  -1 569.657 59.8779   1
   6 -15   1 500.059 54.7949   1
   7  15   1 404.195 56.3210   1
  -7 -15  -1 433.706 57.8410   1
  -7  15  -1 610.752 63.5990   1
   7 -15   1 565.868 59.5891   1
  -8 -15  -1 53.6409 30.3678   1
   8  15   1 30.0490 34.0659   1
   8 -15   1 52.7922 30.3982   1
  -8  15  -1 37.8545 28.4159   1
   9  15   1 7.52967 36.2769   1
  -9  15  -1-15.1816 37.8251   1
   9 -15   1 22.5087 33.0762   1
  -9 -15  -1 53.7060 33.8226   1
  10  15   1 280.646 46.8991   1
 -10  15  -1 290.785 47.2864   1
  10 -15   1 267.327 44.6694   1
 -10 -15  -1 338.717 48.8774   1
  11  15   1 7.66578 35.1686   1
 -11  15  -1 22.7468 24.2811   1
  11 -15   1 7.43850 24.4395   1
 -11 -15  -1-15.3945 34.8574   1
  12  15   1 428.676 56.7317   1
 -12  15  -1 335.434 46.4644   1
  12 -15   1 326.689 46.3479   1
 -12 -15  -1 340.146 50.6822   1
  13  15   1 175.540 40.3354   1
 -13  15  -1 75.2469 33.0644   1
  13 -15   1 127.985 35.7472   1
 -13 -15  -1 94.1454 36.3211   1
  14  15   1 60.7189 35.0623   1
 -14  15  -1 89.5555 33.1512   1
  14 -15   1 146.363 35.8974   1
 -14 -15  -1 71.1228 35.0744   1
  15  15   1 45.1641 35.4256   1
 -15  15  -1 21.8196 26.7399   1
 -15 -15  -1 7.83574 32.5823   1
  15 -15   1 35.7746 28.3284   1
  16  15   1 59.9555 32.6662   1
  17 -15   1 20.8262 33.0539   1
 -17  15  -1 6.99906 33.3252   1
  16 -16  -1 35.0815 24.7925   1
 -16  16   1 57.5750 27.5376   1
  15 -16  -1 36.3552 30.7009   1
 -15  16   1 14.5223 27.2182   1
  14 -16  -1 72.6288 30.2803   1
 -14  16   1 44.2457 34.7729   1
  13  16  -1 54.0505 38.5384   1
 -13  16   1 59.4595 33.7343   1
  13 -16  -1 50.9168 30.7802   1
 -13 -16   1 54.8870 38.2756   1
  12  16  -1 185.241 43.5503   1
 -12  16   1 97.6194 33.5786   1
  12 -16  -1 124.541 33.2215   1
 -12 -16   1 188.883 43.2481   1
  11  16  -1-15.2565 35.8828   1
 -11  16   1 7.52382 31.2675   1
  11 -16  -1-14.7711 26.5817   1
 -11 -16   1-23.9011 34.1279   1
  10  16  -1 15.3779 29.4805   1
 -10  16   1 37.3287 33.0227   1
  10 -16  -1 98.1809 38.9346   1
 -10 -16   1 117.209 35.9542   1
  -9 -16   1-15.4583 33.5946   1
   9  16  -1 38.3369 34.2648   1
  -9  16   1 7.66388 33.3109   1
   9 -16  -1 22.1488 30.6844   1
  -8  16   1 587.759 62.5499   1
   8 -16  -1 512.848 54.2098   1
  -8 -16   1 482.018 59.8897   1
  -7 -16   1 60.9153 34.0887   1
   7  16  -1 7.55787 34.2890   1
  -7  16   1 68.6424 37.2233   1
   7 -16  -1 66.3567 35.1633   1
  -6 -16   1 1438.58 102.686   1
  -6  16   1 1500.22 103.548   1
   6 -16  -1 1409.94 102.006   1
   6  16  -1 1469.17 103.448   1
  -5 -16   1 60.7035 35.6332   1
  -5  16   1 118.836 40.4277   1
   5 -16  -1 75.7177 33.7740   1
  -4  16   1 37.5490 29.1953   1
   4 -16  -1-15.2136 31.6136   1
  -3  16   1 22.5157 28.1408   1
   3 -16  -1 38.3215 30.8633   1
  -2  16   1 119.650 39.1646   1
  -1  16   1 7.42336 28.3610   1
   1 -16  -1 53.3840 30.7082   1
   0  16  -1-14.9922 28.6131   1
   0  16   1-14.6909 29.5548   1
   0 -16   1 23.1973 24.0993   1
   0 -16  -1 22.2989 27.3012   1
   1  16   1 110.751 36.0877   1
  -1  16  -1 127.471 38.6484   1
  -1 -16  -1 149.504 36.9341   1
   1 -16   1 209.014 43.7376   1
   2  16   1 551.474 60.2846   1
  -2 -16  -1 547.897 60.4091   1
  -2  16  -1 534.475 59.2910   1
   2 -16   1 419.201 55.3117   1
   3  16   1 236.244 45.7933   1
  -3  16  -1 352.569 47.1147   1
   3 -16   1 378.877 48.2000   1
  -3 -16  -1 316.920 48.0138   1
  -4 -16  -1 650.333 66.0225   1
   4 -16   1 723.463 69.9050   1
   4  16   1 759.560 69.0079   1
  -4  16  -1 690.858 68.2194   1
  -5 -16  -1 196.518 43.5727   1
   5 -16   1 253.711 44.4155   1
   5  16   1 179.955 43.2401   1
  -6 -16  -1 45.5814 33.0765   1
  -6  16  -1 71.6175 34.1441   1
   6 -16   1 21.2706 26.1196   1
   6  16   1 60.5747 34.7941   1
   7  16   1 91.0774 34.9820   1
  -7  16  -1 46.5800 35.3170   1
  -7 -16  -1 99.3141 34.7591   1
   8  16   1 188.559 40.9298   1
  -8 -16  -1 139.677 44.3326   1
   9  16   1 414.197 55.4463   1
  -9  16  -1 470.062 58.7603   1
  -9 -16  -1 382.184 53.6704   1
   9 -16   1 440.379 55.2785   1
  10 -16   1 110.794 35.3241   1
 -10  16  -1 45.6689 32.2952   1
  11  16   1 159.524 40.9189   1
 -11  16  -1 112.736 35.6894   1
 -11 -16  -1 77.3986 36.2912   1
  11 -16   1 117.969 35.0248   1
  12  16   1 60.9375 39.9865   1
 -12 -16  -1 7.75984 36.0813   1
  13  16   1 61.0031 33.2144   1
 -13  16  -1 22.2259 31.3435   1
 -13 -16  -1 38.5511 30.5825   1
  13 -16   1 96.3587 34.5092   1
 -14  16  -1 65.8816 40.2801   1
  14 -16   1 21.5352 35.0242   1
 -15  16  -1-7.11861 33.9006   1
  15 -16   1 49.0950 36.0751   1
 -16  16  -1 35.0836 27.7707   1
  16 -16   1 6.86507 26.6990   1
 -15  17   1 28.2594 26.4890   1
  15 -17  -1 28.2979 26.5250   1
 -14  17   1 28.8002 34.3162   1
  14 -17  -1 49.6241 31.7190   1
 -13  17   1 7.27890 33.3932   1
  13 -17  -1 7.12372 34.3163   1
  12  17  -1-7.73014 32.6202   1
  12 -17  -1 21.5960 32.5977   1
 -12  17   1-14.7574 35.5433   1
  11  17  -1 177.946 43.5414   1
 -11  17   1 44.4973 36.4461   1
  11 -17  -1 160.165 42.7115   1
 -11 -17   1 77.8756 35.1182   1
  10  17  -1 7.72651 30.5804   1
 -10  17   1 22.1479 36.7945   1
  10 -17  -1 52.2575 35.9737   1
 -10 -17   1 15.5385 27.9760   1
  -9 -17   1 46.4377 34.5926   1
  -9  17   1 22.6922 31.4426   1
   9 -17  -1 29.4370 32.4462   1
   9  17  -1-23.0375 35.6863   1
  -8 -17   1 30.7924 30.4722   1
  -8  17   1 23.6744 31.7700   1
   8 -17  -1 21.1081 28.3305   1
   8  17  -1 30.5563 33.6871   1
  -7 -17   1 123.669 37.8676   1
  -7  17   1 137.899 37.1124   1
   7 -17  -1 58.2893 29.5787   1
   7  17  -1 68.2614 31.7620   1
  -6 -17   1 138.435 35.9887   1
  -6  17   1 44.6540 27.6712   1
   6 -17  -1 89.6348 31.3357   1
   6  17  -1 195.658 42.6783   1
  -5 -17   1 68.8056 34.7651   1
   5  17  -1 83.5276 37.5536   1
   4  17  -1 15.0731 27.1219   1
  -4  17   1-15.0143 32.1557   1
  -4 -17   1 15.2153 28.4958   1
   4 -17  -1-22.8791 33.6134   1
  -3  17   1-15.1107 34.2171   1
   3  17  -1-7.42475 33.6258   1
   3 -17  -1-22.9875 35.1558   1
  -3 -17   1-7.52529 31.7604   1
   2  17  -1 52.8192 38.0481   1
  -2  17   1 90.8324 38.1676   1
   2 -17  -1 15.4989 33.2485   1
  -2 -17   1 22.9629 34.7135   1
   1  17  -1 272.342 46.6243   1
  -1  17   1 202.863 45.9918   1
   1 -17  -1 208.223 45.4137   1
  -1 -17   1 287.254 47.4484   1
   0  17  -1 289.562 48.9654   1
   0  17   1 299.711 48.5095   1
   0 -17  -1 351.592 53.1151   1
   0 -17   1 218.440 43.0051   1
  -1  17  -1 327.229 49.3462   1
   1  17   1 331.602 48.4915   1
  -1 -17  -1 283.774 47.5425   1
   1 -17   1 246.410 44.8283   1
   2  17   1 29.8892 29.5606   1
  -2  17  -1-15.1438 29.9545   1
  -2 -17  -1-15.0937 27.7203   1
   2 -17   1-30.7090 29.8431   1
  -3 -17  -1 30.3197 34.3252   1
  -3  17  -1-7.43911 32.7891   1
   3 -17   1 22.9651 32.7902   1
   3  17   1-15.0541 34.0858   1
  -4 -17  -1 251.346 40.8023   1
  -4  17  -1 224.403 47.6811   1
   4 -17   1 294.043 46.4200   1
   4  17   1 201.116 39.9577   1
  -5 -17  -1 45.8651 35.1190   1
   5  17   1 45.0082 35.3349   1
  -6 -17  -1 38.0324 29.5682   1
   6  17   1 7.54715 34.1768   1
  -6  17  -1-32.3288 38.0169   1
   6 -17   1-41.7419 33.5130   1
   7 -17   1 81.4165 36.2255   1
   8  17   1 30.4958 34.9909   1
  -8  17  -1 97.4222 38.5497   1
   8 -17   1-15.0925 36.7859   1
  -8 -17  -1-7.66032 30.8396   1
   9  17   1 53.3934 36.3942   1
  -9  17  -1 67.5665 37.0747   1
  -9 -17  -1 53.6735 35.2595   1
   9 -17   1 59.1467 37.7062   1
  10  17   1 173.608 44.4467   1
  10 -17   1 160.421 41.2643   1
 -10 -17  -1 108.736 38.7741   1
  11  17   1 60.0572 39.0345   1
 -11  17  -1 59.1602 36.8859   1
 -11 -17  -1 31.0895 33.8240   1
  11 -17   1 21.7733 32.0376   1
 -12  17  -1-7.38657 24.2705   1
  12 -17   1 28.7753 23.0391   1
  13  17   1 60.0558 38.6474   1
 -13  17  -1 43.4611 34.1228   1
  13 -17   1 36.2244 31.5414   1
 -14  17  -1-35.5753 37.3548   1
  14 -17   1-35.1566 35.8154   1
 -13  18   1 42.7034 27.2336   1
  13 -18  -1 48.3935 28.3401   1
 -12  18   1-7.18758 28.4335   1
  12 -18  -1 14.0504 27.7912   1
  10  18  -1 7.64408 35.5174   1
  10 -18  -1 36.3303 36.2045   1
 -10  18   1-7.27876 33.3950   1
  -9 -18   1 15.4220 29.9906   1
  -9  18   1 22.1552 36.8082   1
   9 -18  -1 14.6004 35.1799   1
   9  18  -1 45.7194 36.7193   1
  -8 -18   1 7.68846 33.4134   1
  -8  18   1 15.2433 32.1628   1
   8 -18  -1-7.14217 32.3422   1
   8  18  -1-30.3340 39.7833   1
  -7  18   1-30.8542 29.9859   1
  -7 -18   1-7.72407 33.0873   1
   7  18  -1 15.1122 36.4001   1
  -6 -18   1-23.0249 32.8854   1
  -6  18   1 22.3375 25.6687   1
   6 -18  -1 73.6710 29.1556   1
   6  18  -1-38.1186 37.5774   1
   5  18  -1 90.8551 40.5898   1
   5 -18  -1 67.1780 33.9196   1
  -5 -18   1 45.8605 35.6245   1
  -4  18   1-29.8415 33.7869   1
   4 -18  -1 7.53946 28.7831   1
  -4 -18   1-15.1041 32.3522   1
  -3  18   1-30.0452 40.9398   1
   3 -18  -1-30.4343 37.0957   1
  -2  18   1 30.1575 37.1738   1
   2 -18  -1 30.6020 33.7436   1
  -1  18   1 7.54523 31.8612   1
   1 -18  -1 46.6485 31.8201   1
   0  18   1 7.50664 32.1780   1
   0  18  -1 38.0500 33.0959   1
   0 -18   1 23.3114 34.2715   1
   0 -18  -1 53.7721 35.7109   1
  -1  18  -1-7.59704 26.7713   1
   1  18   1 52.4523 33.4878   1
  -1 -18  -1-7.60276 33.5151   1
   1 -18   1 30.7665 30.4335   1
   2  18   1 59.3361 36.6338   1
  -2  18  -1 67.9148 35.5812   1
   2 -18   1 30.4933 33.2233   1
  -2 -18  -1 82.0819 35.6111   1
  -3  18  -1-29.7836 36.2887   1
   3  18   1-14.9530 28.0138   1
   3 -18   1 15.1026 32.8248   1
  -3 -18  -1-30.1909 29.3473   1
  -4 -18  -1-7.57396 31.4732   1
  -4  18  -1-7.48801 35.6479   1
   4 -18   1 29.9019 32.4875   1
   4  18   1-15.0419 32.6851   1
  -5 -18  -1 129.461 36.1484   1
  -5  18  -1 100.623 42.0643   1
   5 -18   1 108.447 34.3521   1
   5  18   1 126.649 38.6157   1
  -6 -18  -1 7.60121 24.3441   1
  -6  18  -1-7.80628 26.2830   1
   6 -18   1 14.2875 25.1721   1
   6  18   1 37.4166 28.5684   1
   7  18   1-7.51658 34.0430   1
  -7 -18  -1-22.7370 32.9433   1
   8  18   1 45.0918 34.0416   1
  -8  18  -1 7.40400 32.1876   1
  -8 -18  -1 15.1644 28.4126   1
   8 -18   1 7.38863 35.6008   1
   9 -18   1-14.5074 31.5272   1
  -9  18  -1-7.38964 33.4657   1
  10  18   1 22.6166 37.1808   1
 -10  18  -1 58.7394 33.2834   1
  10 -18   1 21.4894 28.3771   1
 -10 -18  -1 37.8581 34.3202   1
  11  18   1 45.0526 30.8666   1
  11 -18   1 84.9703 33.4495   1
 -11 -18  -1 113.224 36.9105   1
 -11  18  -1 50.6600 32.4857   1
 -12  18  -1 7.19084 36.2163   1
  12 -18   1 14.0066 32.9441   1
 -11  19   1 14.1623 38.2291   1
  11 -19  -1 13.6714 34.0618   1
 -10  19   1 56.9110 33.8767   1
  10 -19  -1-14.0591 30.1211   1
   9 -19  -1 28.5989 30.6335   1
  -9  19   1 7.17648 29.3611   1
   8  19  -1-22.6142 30.8452   1
  -7  19   1-7.78021 32.8354   1
   7 -19  -1 26.7975 28.2750   1
   6  19  -1 22.5157 33.9932   1
  -6  19   1 14.8306 31.7700   1
  -6 -19   1 7.59629 30.5717   1
   6 -19  -1 21.5092 34.1399   1
   5  19  -1 29.7009 29.3732   1
  -5  19   1 29.0562 36.1909   1
   5 -19  -1-36.5409 35.6105   1
  -5 -19   1-22.5628 28.1710   1
  -4  19   1 7.18782 26.9232   1
   4  19  -1 7.54544 34.1680   1
   4 -19  -1-29.9897 30.1659   1
  -4 -19   1 15.3088 30.2798   1
   3  19  -1-15.1185 32.8518   1
  -3 -19   1 7.73133 29.5110   1
   2  19  -1 75.7945 35.7135   1
  -2 -19   1 23.5631 29.4954   1
   1  19  -1 7.54979 37.6250   1
  -1  19   1 59.4884 39.0195   1
  -1 -19   1-7.79162 34.3531   1
   0  19   1-7.46588 26.3074   1
   0  19  -1 15.0981 35.0766   1
   0 -19   1 53.5679 39.3539   1
   0 -19  -1 7.73752 26.0523   1
  -1  19  -1 30.0129 32.6159   1
   1  19   1 7.44267 35.4393   1
  -1 -19  -1 22.8470 35.8285   1
   1 -19   1 7.61933 31.1713   1
  -2  19  -1-7.30214 36.7769   1
   2  19   1-14.8245 38.5043   1
   2 -19   1 30.4562 37.1037   1
  -2 -19  -1 37.6810 36.3047   1
   3  19   1 88.2067 39.1115   1
  -4  19  -1-7.54091 34.5996   1
   4 -19   1 36.4525 35.9314   1
  -5 -19  -1 82.3179 36.5574   1
  -5  19  -1 85.7002 44.0371   1
   5 -19   1 41.6528 31.5437   1
   5  19   1 44.6125 35.0704   1
  -6 -19  -1-15.0022 31.1707   1
  -6  19  -1 7.55188 30.8875   1
   6 -19   1 21.5308 27.8975   1
   6  19   1-7.37669 35.1182   1
  -7 -19  -1 7.45003 32.3802   1
  -7  19  -1 14.6990 33.2839   1
   7 -19   1 29.0512 34.9879   1
   7  19   1-7.35434 34.5953   1
   8  19   1-14.7409 41.2362   1
  -8 -19  -1-7.49965 34.8459   1
   9  19   1 7.36943 37.5063   1
   9 -19   1-21.0233 32.9627   1
  -9  19  -1-14.4776 35.2730   1
  -9 -19  -1 14.8506 34.9266   1
  10 -19   1 69.6484 33.6663   1
 -10  19  -1 64.1498 36.0049   1
  -7  20   1 14.7327 26.5130   1
   7 -20  -1 6.74216 24.7673   1
  -6  20   1 74.0741 38.9047   1
   6 -20  -1 20.3382 32.7104   1
   5  20  -1 44.6119 40.5064   1
  -5  20   1 7.16918 28.3603   1
   5 -20  -1 14.1884 28.0637   1
  -5 -20   1-60.6390 36.0853   1
   4  20  -1 52.1591 35.4748   1
  -4 -20   1-38.0995 35.8430   1
  -3  20   1 14.3307 36.0882   1
   3  20  -1 7.47579 31.0686   1
  -3 -20   1 15.4893 30.1075   1
   3 -20  -1 7.30557 33.0850   1
   2  20  -1 89.3502 34.9441   1
  -2  20   1 116.307 36.5522   1
   2 -20  -1 154.790 38.2230   1
  -2 -20   1 115.278 33.2870   1
  -1  20   1 14.6442 33.6668   1
   1  20  -1 96.9902 33.4146   1
   1 -20  -1 37.1325 30.9441   1
  -1 -20   1 52.9646 29.4987   1
   0  20   1-7.30736 37.1941   1
   0  20  -1 44.4506 33.5524   1
   0 -20   1-15.0244 30.2305   1
   0 -20  -1 30.1684 33.2468   1
   1  20   1 73.3555 37.0748   1
  -1  20  -1 65.7510 36.9249   1
   1 -20   1 44.6919 36.4298   1
  -1 -20  -1 121.624 43.3663   1
  -2  20  -1 101.751 38.9582   1
   2  20   1 58.4780 40.2700   1
  -2 -20  -1 37.3854 34.8389   1
   2 -20   1 58.6896 37.4305   1
   3  20   1-21.8695 33.0130   1
  -3  20  -1 14.6329 30.8771   1
  -3 -20  -1-7.39683 28.2367   1
   3 -20   1-21.7196 31.4661   1
   4  20   1 35.8186 31.6169   1
  -4 -20  -1 43.5412 35.3986   1
  -5  20  -1 7.53205 37.5454   1
   5 -20   1 48.2430 36.5271   1
  -6  20  -1 50.8660 33.4031   1
   7 -20   1 56.9936 35.9496   1
  -7  20  -1 56.6328 42.3076   1
   7  20   1 50.8045 32.9436   1
  -2  21   1-14.0593 35.4020   1
   2  21  -1 21.8682 30.2910   1
   2 -21  -1-7.10012 34.5969   1
  -1  21   1 113.380 38.9758   1
   1 -21  -1 71.7868 39.8164   1
  -1 -21   1 205.514 42.4278   1
   0  21   1 14.2535 37.0277   1
   0  21  -1 21.4160 36.7172   1
   0 -21   1 50.9364 37.0427   1
   0 -21  -1-7.22909 36.0264   1
   1  21   1 156.457 44.6655   1
  -1  21  -1 127.436 44.1628   1
   1 -21   1 129.245 41.5577   1
  -1 -21  -1 110.076 41.0657   1
  -2  21  -1 35.4857 39.7051   1
   2  21   1-7.13292 30.1008   1
  -2 -21  -1-7.39064 23.6657   1
   2 -21   1 21.2559 32.5045   1
   3  21   1 35.5178 38.3564   1
  -3 -21  -1 7.26541 35.4138   1
  26   0  -2 7.52257 27.6316   1
  25   0  -2 22.4401 34.7528   1
 -25   0   2-7.71245 29.4400   1
  24   0  -2 252.594 45.2261   1
 -24   0   2 171.316 45.1996   1
  23   0  -2 29.7828 32.3617   1
 -23   0   2-7.71158 32.5455   1
  22   0  -2 593.025 64.0185   1
 -22   0   2 665.290 66.5180   1
  21   0  -2 52.9619 35.6566   1
 -20   0   2 22.2527 30.8292   1
  20   0  -2 7.23601 27.6265   1
 -19   0   2 184.906 38.2065   1
  19   0  -2 222.211 40.0940   1
 -17   0   2 290.733 42.0461   1
  17   0  -2 222.463 37.8130   1
 -16   0   2 211.513 37.4643   1
  16   0  -2 224.760 37.2485   1
 -15   0   2 2119.86 125.439   1
  14   0  -2 4704.36 235.454   1
 -14   0   2 4947.39 241.866   1
  13   0  -2 5192.20 242.319   1
 -13   0   2 4728.19 242.136   1
  12   0  -2 1303.73 82.4717   1
 -12   0   2 1181.67 80.2283   1
 -11   0   2 1019.41 72.2401   1
  11   0  -2 1167.45 73.4263   1
 -10   0   2 23091.8 1009.60   1
  10   0  -2 23880.4 1009.90   1
  -9   0   2 84972.7 3487.86   1
   9   0  -2 80793.7 3486.06   1
  -8   0   2 91852.6 3939.71   1
   8   0  -2 95390.0 3939.46   1
  -7   0   2 49604.7 2089.93   1
   7   0  -2 49456.8 2089.41   1
  -6   0   2 324357. 13246.7   1
   6   0  -2 308876. 13246.0   1
  -5   0   2 918803. 40305.3   1
   5   0  -2 999999. 40302.7   1
  -4   0   2 212929. 8887.23   1
   4   0  -2 211585. 8889.28   1
  -3   0   2 83205.5 3376.23   1
   3   0  -2 78198.3 3375.82   1
   0   0   2 129733. 5318.36   1
   0   0  -2 124544. 5318.04   1
   1   0   2 118853. 4912.94   1
  -1   0  -2 115598. 4913.71   1
   2   0   2 466112. 17973.4   1
  -2   0  -2 398265. 17971.4   1
   3   0   2 388455. 17352.4   1
  -3   0  -2 444842. 17354.6   1
   4   0   2 158684. 6573.08   1
  -4   0  -2 154842. 6572.99   1
   5   0   2 88149.0 3853.60   1
  -5   0  -2 95338.0 3854.94   1
   6   0   2 29168.5 1260.80   1
  -6   0  -2 29976.4 1261.30   1
  -7   0  -2 31.1681 22.6752   1
   7   0   2 11.8700 17.6981   1
   8   0   2 3727.57 183.400   1
  -8   0  -2 3715.32 186.125   1
   9   0   2 19688.0 886.617   1
  -9   0  -2 21359.3 891.136   1
 -10   0  -2-5.51565 19.4326   1
  10   0   2-5.24357 18.0682   1
  11   0   2 1167.19 77.7440   1
 -11   0  -2 1034.79 76.5471   1
  12   0   2 1897.33 114.260   1
 -12   0  -2 1939.35 116.615   1
 -13   0  -2 281.538 43.7964   1
  13   0   2 278.442 40.8138   1
  14   0   2 8186.57 372.693   1
 -14   0  -2 7582.27 372.392   1
  16   0   2 719.712 66.0834   1
 -16   0  -2 731.062 68.4045   1
 -17   0  -2 619.562 61.6200   1
  17   0   2 502.434 59.1194   1
 -18   0  -2 43.2239 27.5316   1
  18   0   2 22.3332 26.2617   1
  19   0   2 502.327 60.6395   1
 -19   0  -2 594.855 62.6700   1
  20   0   2 177.105 42.8915   1
 -20   0  -2 151.461 41.4534   1
  22   0   2 14.6918 33.2679   1
 -22   0  -2 7.60644 35.7813   1
  24   0   2 7.29746 30.3258   1
 -24   0  -2 7.43509 29.9166   1
  25   0   2-7.14811 27.2883   1
 -25   0  -2 29.0053 26.6375   1
  26  -1  -2 7.26667 35.4096   1
 -26   1   2 7.61693 32.6273   1
  25   1  -2-30.5622 35.0568   1
  25  -1  -2-14.8610 38.2137   1
 -25   1   2 7.62694 33.6220   1
 -25  -1   2-23.2524 35.1037   1
  24   1  -2 7.66235 30.8307   1
  24  -1  -2 7.59308 29.5161   1
 -24  -1   2-15.6182 26.2892   1
 -24   1   2-22.6216 25.9825   1
  23   1  -2 174.048 43.0883   1
 -23  -1   2 209.807 43.8363   1
 -23   1   2 217.857 43.4919   1
  23  -1  -2 167.655 43.3818   1
  22   1  -2 37.0854 34.4970   1
 -22  -1   2 69.3837 35.8532   1
 -22   1   2 46.5350 33.7444   1
  22  -1  -2 7.34556 33.3020   1
  21   1  -2 261.371 43.0228   1
 -21  -1   2 252.811 46.6307   1
  20   1  -2 447.771 54.0060   1
 -20   1   2 349.843 52.7902   1
 -20  -1   2 444.903 56.8491   1
  19   1  -2 766.791 67.4245   1
 -19  -1   2 707.834 66.3830   1
 -19   1   2 554.210 61.6625   1
  19  -1  -2 579.288 61.7518   1
 -18   1   2 50.3035 27.5691   1
  18  -1  -2 81.9926 28.0825   1
  17  -1  -2 1600.66 110.650   1
  17   1  -2 1920.44 117.410   1
 -17   1   2 1840.84 116.994   1
 -17  -1   2 1927.79 116.029   1
  16   1  -2 1196.28 82.2218   1
  16  -1  -2 1140.26 84.0780   1
 -16  -1   2 937.630 78.1039   1
 -16   1   2 1141.58 83.3968   1
 -15  -1   2 100.535 31.6252   1
 -15   1   2 76.1822 29.8340   1
  15  -1  -2 141.383 30.2869   1
  15   1  -2 106.263 30.9911   1
 -14  -1   2 4971.35 238.589   1
  14   1  -2 4484.67 232.298   1
  14  -1  -2 4901.40 236.690   1
  13   1  -2 27871.6 1183.67   1
 -13  -1   2 27065.3 1184.83   1
  12   1  -2 5064.12 244.316   1
 -12  -1   2 5116.68 247.174   1
 -12   1   2 5045.74 245.795   1
  12  -1  -2 5222.26 246.893   1
  11   1  -2 6561.22 316.050   1
 -11  -1   2 7415.89 321.519   1
 -11   1   2 7038.91 319.838   1
  11  -1  -2 6675.55 317.716   1
  10   1  -2 845.110 58.4964   1
 -10   1   2 733.142 57.4489   1
  10  -1  -2 834.072 60.0338   1
   9   1  -2 6277.81 282.906   1
  -9  -1   2 6415.95 285.291   1
  -9   1   2 6369.89 288.253   1
   9  -1  -2 5836.33 281.352   1
   8   1  -2 85476.3 3576.81   1
  -8  -1   2 85537.8 3577.78   1
  -8   1   2 83760.1 3579.18   1
   8  -1  -2 85314.1 3578.54   1
   7   1  -2 68633.4 2991.21   1
  -7  -1   2 73975.1 2993.48   1
   6   1  -2 13018.1 551.258   1
   6  -1  -2 12932.6 554.072   1
  -6   1   2 12726.7 553.937   1
  -6  -1   2 12659.1 551.520   1
   5   1  -2 37003.2 1645.62   1
  -5   1   2 39529.9 1649.03   1
   5  -1  -2 41771.9 1649.52   1
  -5  -1   2 38852.6 1646.35   1
   4   1  -2 61587.8 2337.16   1
  -4   1   2 60366.7 2340.60   1
  -4  -1   2 56134.1 2337.58   1
  -3   1   2 85271.8 3438.63   1
  -3  -1   2 85511.1 3435.33   1
   3  -1  -2 88334.9 3438.94   1
  -2   1   2 118125. 4892.86   1
   2  -1  -2 115550. 4893.10   1
  -1   1   2 268715. 11456.0   1
   1  -1  -2 279231. 11456.4   1
   0   1   2 46494.9 1916.33   1
   0   1  -2 48341.9 1914.13   1
   0  -1   2 51311.1 1914.20   1
  -1   1  -2 98454.2 4038.13   1
  -1  -1  -2 94506.6 4038.99   1
   1  -1   2 94312.9 4038.09   1
   1   1   2 98123.8 4038.82   1
  -2   1  -2 67298.1 2747.98   1
  -2  -1  -2 66362.0 2748.48   1
   2  -1   2 59918.7 2746.45   1
   2   1   2 69040.3 2748.90   1
  -3   1  -2 20928.0 838.979   1
  -3  -1  -2 20079.5 836.697   1
   3   1   2 21113.6 837.002   1
  -5   1  -2 569.287 43.9338   1
  -5  -1  -2 548.788 43.1481   1
   5  -1   2 607.158 44.9571   1
   5   1   2 643.027 44.6185   1
  -6   1  -2 59378.9 2569.07   1
  -6  -1  -2 64850.0 2570.96   1
   6  -1   2 59922.0 2568.57   1
   6   1   2 59586.5 2568.52   1
  -7   1  -2 52179.7 2250.38   1
  -7  -1  -2 57104.0 2252.31   1
   7  -1   2 53571.3 2250.53   1
   7   1   2 50281.1 2247.15   1
  -8   1  -2 10831.8 458.238   1
  -8  -1  -2 9589.62 455.793   1
   8  -1   2 10087.5 454.998   1
   8   1   2 10234.0 454.575   1
  -9   1  -2 103.075 27.1310   1
  -9  -1  -2 103.028 26.5857   1
   9   1   2 91.8687 25.0002   1
   9  -1   2 129.778 29.2062   1
 -10  -1  -2 4287.34 217.115   1
  10   1   2 4424.40 215.544   1
 -11   1  -2 413.463 47.1100   1
 -11  -1  -2 415.739 44.2977   1
  11  -1   2 315.746 41.4194   1
 -12   1  -2 8828.49 396.416   1
 -12  -1  -2 8269.88 394.222   1
  12   1   2 8453.76 394.014   1
  12  -1   2 8536.08 396.298   1
 -13  -1  -2 2075.45 123.076   1
 -13   1  -2 1981.38 125.138   1
  13  -1   2 1936.56 121.683   1
  13   1   2 2244.38 126.402   1
 -14  -1  -2 2474.37 141.567   1
 -14   1  -2 2441.85 143.990   1
  14   1   2 2496.46 144.015   1
  14  -1   2 2519.78 142.777   1
 -16  -1  -2 914.128 75.1517   1
 -16   1  -2 925.422 76.5722   1
  16   1   2 821.224 72.5378   1
  16  -1   2 917.563 74.5271   1
 -17   1  -2 37.4187 35.6294   1
  17  -1   2 7.04298 31.8947   1
  17   1   2-7.06164 24.8804   1
 -18   1  -2 509.430 59.7961   1
  18  -1   2 635.254 60.8575   1
 -18  -1  -2 467.243 53.6432   1
 -19   1  -2 290.261 49.7874   1
  19  -1   2 347.190 51.7163   1
  19   1   2 393.796 50.9839   1
 -20  -1  -2 206.176 45.6807   1
  20  -1   2 215.832 44.5455   1
  20   1   2 162.831 42.6042   1
 -22  -1  -2 69.1132 31.9526   1
 -22   1  -2 29.9578 33.5051   1
  22  -1   2 7.35817 31.5599   1
  22   1   2 52.7505 35.9126   1
 -24  -1  -2 7.45031 35.0556   1
 -24   1  -2 29.5718 33.4900   1
  24   1   2 21.7806 32.4537   1
  24  -1   2 28.3973 34.6050   1
 -25   1  -2 7.21661 34.3558   1
 -25  -1  -2 21.8008 24.4626   1
  25   1   2-21.2080 34.0529   1
  25  -1   2-7.02650 34.6249   1
 -26   2   2 29.5828 32.6328   1
  26  -2  -2 44.0884 38.9542   1
 -25  -2   2 15.5003 29.5824   1
  25  -2  -2-7.52753 28.1956   1
  25   2  -2-7.55664 32.8402   1
 -24   2   2 46.5749 38.6854   1
 -24  -2   2 31.2654 34.9382   1
  24  -2  -2 7.35346 35.8432   1
  24   2  -2 7.61177 33.5619   1
 -23   2   2 70.4751 35.0072   1
 -23  -2   2 15.6206 31.4444   1
  23  -2  -2 7.37364 28.6835   1
  23   2  -2 15.2704 30.2244   1
 -22   2   2 155.874 41.5013   1
 -22  -2   2 108.260 35.2720   1
  22  -2  -2 58.9478 29.9482   1
  22   2  -2 99.1199 40.6105   1
 -21   2   2 53.8548 36.2506   1
 -21  -2   2 38.2490 35.6045   1
  21  -2  -2 109.034 38.5640   1
  21   2  -2 7.50753 30.7799   1
 -20   2   2 327.361 47.7409   1
 -20  -2   2 522.313 57.2987   1
  20  -2  -2 403.700 50.7969   1
  20   2  -2 469.716 55.4092   1
 -19   2   2 69.5449 34.5735   1
 -19  -2   2 80.1954 33.0615   1
  19  -2  -2 20.6013 26.7523   1
  19   2  -2 14.1394 28.5006   1
 -18   2   2 863.864 72.7339   1
  18  -2  -2 800.907 71.1991   1
 -17   2   2 21.0018 28.7492   1
 -17  -2   2 47.8760 31.0789   1
  17  -2  -2 47.3285 34.5075   1
  17   2  -2 129.973 34.5217   1
 -16   2   2 33.4558 24.6348   1
 -16  -2   2 46.0506 26.5237   1
  16  -2  -2 38.9180 26.5834   1
  16   2  -2 43.3264 24.9612   1
 -15  -2   2 283.642 41.5941   1
  15  -2  -2 324.811 42.8261   1
  15   2  -2 329.640 43.7646   1
 -14   2   2 3713.20 192.197   1
 -14  -2   2 3647.92 190.451   1
  14  -2  -2 3783.55 192.073   1
  14   2  -2 3695.69 190.354   1
 -13   2   2 1951.98 116.402   1
 -13  -2   2 1971.48 113.820   1
  13   2  -2 2000.13 114.707   1
  13  -2  -2 1895.46 114.412   1
  12   2  -2 21773.1 932.934   1
  12  -2  -2 20466.4 931.757   1
 -12   2   2 22469.2 937.906   1
  11   2  -2 145.234 27.9945   1
 -11  -2   2 201.081 28.3781   1
  11  -2  -2 106.764 24.6718   1
 -11   2   2 157.184 29.9690   1
 -10   2   2 40906.1 1741.33   1
 -10  -2   2 41808.4 1738.49   1
  10  -2  -2 40425.5 1740.74   1
  10   2  -2 40496.7 1738.46   1
  -9   2   2 39601.6 1640.09   1
  -9  -2   2 38366.5 1636.97   1
   9  -2  -2 37084.7 1638.46   1
   9   2  -2 39183.7 1636.29   1
  -8   2   2 4666.26 212.673   1
   8   2  -2 4286.73 207.971   1
  -8  -2   2 4329.94 209.316   1
   8  -2  -2 4753.04 212.756   1
  -7   2   2 12424.5 542.635   1
   7   2  -2 12511.5 539.121   1
   7  -2  -2 12138.1 542.899   1
  -7  -2   2 12680.3 539.431   1
   6   2  -2 2785.22 126.257   1
  -6  -2   2 2493.47 125.779   1
  -5   2   2 2369.57 112.849   1
  -5  -2   2 2502.11 109.244   1
   5   2  -2 2245.49 108.619   1
  -4  -2   2 229244. 9239.92   1
   4  -2  -2 206472. 9243.60   1
  -4   2   2 207479. 9243.53   1
   4   2  -2 232470. 9239.88   1
   3  -2  -2 8166.92 374.790   1
  -3  -2   2 8391.15 369.753   1
   3   2  -2 9395.37 369.927   1
  -3   2   2 8377.55 374.442   1
   2  -2  -2 9789.67 402.508   1
  -2   2   2 8578.25 401.448   1
   2   2  -2 9971.80 397.714   1
  -2  -2   2 8986.70 397.324   1
  -1  -2   2 83213.7 3316.10   1
   1  -2  -2 74992.9 3319.37   1
  -1   2   2 70246.7 3319.68   1
   1   2  -2 83759.3 3315.85   1
   0  -2  -2 58828.8 2332.87   1
   0   2   2 58571.8 2333.05   1
   0   2  -2 58246.1 2330.68   1
  -1  -2  -2 4049.41 191.915   1
   1   2   2 4194.27 192.446   1
  -1   2  -2 4367.55 191.806   1
   1  -2   2 4532.80 191.271   1
  -2  -2  -2 163997. 6379.15   1
   2   2   2 150457. 6377.39   1
   2  -2   2 145600. 6378.20   1
  -2   2  -2 149432. 6378.32   1
  -3   2  -2 35224.0 1444.45   1
  -3  -2  -2 33496.0 1444.26   1
   3  -2   2 34885.9 1444.28   1
   3   2   2 32984.6 1442.71   1
  -5   2  -2 69243.2 2862.35   1
  -5  -2  -2 66869.6 2861.20   1
   5  -2   2 65995.7 2861.74   1
   5   2   2 69472.9 2861.68   1
  -6   2  -2 501.139 43.2685   1
  -6  -2  -2 381.472 37.8755   1
   6  -2   2 375.948 37.5881   1
   6   2   2 444.728 39.6847   1
  -7   2  -2 26817.6 1013.86   1
  -7  -2  -2 23753.4 1008.89   1
   7   2   2 24815.2 1008.25   1
  -8   2  -2 9.58140 23.3571   1
  -8  -2  -2 14.2916 22.6931   1
   8  -2   2 18.7942 21.5692   1
   8   2   2 32.0115 22.5490   1
  -9   2  -2 18321.7 840.188   1
  -9  -2  -2 19530.8 841.412   1
   9  -2   2 19747.1 841.697   1
   9   2   2 19645.8 839.737   1
 -11   2  -2 6511.56 318.942   1
 -11  -2  -2 6666.55 321.569   1
  11  -2   2 6959.34 320.330   1
  11   2   2 6920.53 320.491   1
 -12   2  -2 37.6476 28.4681   1
 -12  -2  -2 18.6298 27.8041   1
  12  -2   2 60.8264 30.3564   1
  12   2   2 53.3027 28.5835   1
 -13   2  -2 2618.85 146.488   1
 -13  -2  -2 2785.70 147.738   1
  13  -2   2 2364.05 143.018   1
  13   2   2 2458.14 142.463   1
 -14   2  -2 1887.58 117.924   1
 -14  -2  -2 1866.61 117.796   1
  14  -2   2 1714.37 114.510   1
  14   2   2 2025.63 119.062   1
 -15   2  -2 2966.66 166.716   1
  15  -2   2 2883.23 163.562   1
 -16   2  -2 14.8544 24.4142   1
 -16  -2  -2-7.19736 25.9150   1
  16  -2   2 41.4922 29.1942   1
  16   2   2 35.0303 29.5767   1
 -17   2  -2-14.9217 27.9502   1
 -17  -2  -2-14.6966 31.0128   1
  17  -2   2 7.09333 26.5737   1
  17   2   2-28.9168 32.7395   1
 -18   2  -2 90.9210 37.0032   1
 -18  -2  -2 90.2976 32.7966   1
  18  -2   2-14.3177 32.0849   1
  18   2   2 81.2207 32.1852   1
 -19  -2  -2 174.827 38.6012   1
  19  -2   2 181.457 41.6310   1
  19   2   2 180.603 39.4103   1
 -20   2  -2 7.73022 30.5816   1
 -20  -2  -2-15.3496 28.1911   1
  20   2   2-15.0192 31.6914   1
 -21   2  -2 237.919 40.3437   1
  21  -2   2 167.148 37.1632   1
 -22   2  -2 14.8254 30.8036   1
 -22  -2  -2-7.63618 30.2084   1
  22  -2   2 29.5523 31.6462   1
  22   2   2-44.5735 31.3497   1
 -23   2  -2 50.6952 35.7345   1
  23  -2   2 36.9455 34.3780   1
 -24  -2  -2 7.37563 32.9587   1
 -24   2  -2-7.29254 32.5875   1
  24   2   2-14.3816 38.8184   1
  24  -2   2-21.3132 35.0107   1
 -25   2  -2 14.4356 30.4651   1
 -25  -2  -2 7.22213 29.0653   1
  25   2   2 6.93899 27.4572   1
  25  -2   2 34.2096 35.1877   1
 -26   3   2-7.42179 25.5786   1
  26  -3  -2-21.7267 32.3659   1
 -25   3   2 7.70969 31.0202   1
  25  -3  -2-21.7187 32.3489   1
  25   3  -2 7.36969 34.2393   1
 -24   3   2 46.7528 35.7492   1
 -24  -3   2-23.2920 32.7663   1
  24  -3  -2-7.34353 34.1205   1
  24   3  -2-37.3009 31.9577   1
 -23  -3   2 15.4888 32.1819   1
  23   3  -2-7.55172 32.3470   1
 -22   3   2-7.76148 33.2451   1
 -22  -3   2-7.70307 29.4028   1
  22  -3  -2-14.7602 32.5280   1
  22   3  -2 30.1332 30.8112   1
 -21   3   2 276.052 45.7327   1
 -21  -3   2 229.357 41.0601   1
  21  -3  -2 195.044 41.3596   1
  21   3  -2 156.245 38.4882   1
 -20   3   2 60.2237 34.6787   1
 -20  -3   2 67.6525 33.7364   1
  20  -3  -2 59.3410 34.6064   1
  20   3  -2 117.111 36.9964   1
 -19   3   2 164.406 38.5285   1
 -19  -3   2 183.504 38.6353   1
  19  -3  -2 230.882 44.1607   1
  19   3  -2 214.543 41.5203   1
 -18   3   2 245.937 43.5592   1
  18  -3  -2 210.391 41.0221   1
 -17  -3   2 534.261 57.1872   1
  17   3  -2 600.828 59.0596   1
 -16   3   2 1097.49 83.4716   1
 -16  -3   2 866.325 73.9741   1
  16  -3  -2 991.185 78.7689   1
 -15   3   2 2146.38 123.317   1
 -15  -3   2 1955.59 120.305   1
  15  -3  -2 1873.23 118.952   1
  15   3  -2 2121.92 122.939   1
 -14   3   2 881.826 71.1122   1
  14   3  -2 997.478 70.2751   1
 -14  -3   2 951.197 70.4564   1
  13  -3  -2 395.720 45.4688   1
 -13   3   2 421.786 48.2211   1
 -12  -3   2 1277.46 83.9010   1
  12   3  -2 1407.72 87.4690   1
 -11   3   2 26249.5 1148.35   1
  11  -3  -2 26700.1 1149.14   1
  11   3  -2 27026.1 1146.38   1
 -10   3   2 15304.4 668.710   1
  10   3  -2 14869.0 663.789   1
 -10  -3   2 15344.3 665.348   1
  10  -3  -2 15409.0 668.875   1
  -9   3   2 1077.41 68.4967   1
   9   3  -2 937.654 63.5755   1
   9  -3  -2 1090.60 68.1203   1
  -9  -3   2 928.742 64.0116   1
  -8   3   2 3742.86 185.132   1
   8   3  -2 3689.92 179.976   1
   8  -3  -2 3799.61 185.798   1
  -8  -3   2 4014.37 182.845   1
  -7   3   2 276.636 32.0403   1
   7  -3  -2 252.152 30.3568   1
  -6  -3   2 28417.9 1186.70   1
   6   3  -2 30341.0 1187.41   1
  -6   3   2 29103.6 1193.42   1
   5   3  -2 27038.2 1157.08   1
  -5  -3   2 27608.8 1157.15   1
   4  -3  -2 62264.8 2581.78   1
  -4  -3   2 56918.8 2576.14   1
   4   3  -2 62988.5 2576.80   1
  -4   3   2 64549.1 2582.30   1
   3  -3  -2 5514.24 248.257   1
   3   3  -2 5993.50 243.422   1
  -3  -3   2 5718.02 243.202   1
   2  -3  -2 16818.7 660.977   1
  -2   3   2 16653.6 661.353   1
   2   3  -2 17258.3 656.425   1
  -1  -3   2 131078. 4920.48   1
   1   3  -2 131936. 4920.13   1
  -1   3   2 117408. 4922.76   1
   0  -3  -2 54993.1 2274.30   1
   0   3  -2 53349.5 2271.40   1
   0  -3   2 53904.9 2271.64   1
  -1   3  -2 7841.20 350.344   1
   1  -3   2 8080.98 349.886   1
   1   3   2 8217.34 351.654   1
  -1  -3  -2 7924.48 352.152   1
  -2   3  -2 10308.9 453.162   1
   2  -3   2 10089.2 453.529   1
   2   3   2 11001.5 454.798   1
  -2  -3  -2 10325.2 453.571   1
  -4   3  -2 1850.66 101.889   1
  -4  -3  -2 2067.91 103.020   1
   4   3   2 1892.87 100.289   1
   4  -3   2 1897.41 102.925   1
  -5  -3  -2 1268.67 76.3614   1
   5  -3   2 1448.06 78.7245   1
   5   3   2 1162.50 74.2456   1
  -5   3  -2 1254.63 76.5630   1
  -6   3  -2 13804.8 635.200   1
  -6  -3  -2 15198.8 636.057   1
   6   3   2 14705.9 633.167   1
   6  -3   2 14429.7 636.460   1
  -7   3  -2 13262.8 594.100   1
  -7  -3  -2 13631.2 595.420   1
   7   3   2 13311.9 593.558   1
   7  -3   2 13900.7 596.137   1
  -8   3  -2 393.466 42.0704   1
  -8  -3  -2 509.313 45.0007   1
   8   3   2 481.050 43.2840   1
   8  -3   2 429.065 43.9383   1
  -9   3  -2 6731.07 315.136   1
  -9  -3  -2 6834.03 313.232   1
   9   3   2 6755.63 311.967   1
   9  -3   2 6330.67 307.897   1
 -10   3  -2 9414.94 433.132   1
  10  -3   2 9462.99 430.373   1
 -11   3  -2 1617.80 101.063   1
 -11  -3  -2 1430.90 98.4871   1
  11   3   2 1704.13 101.845   1
  11  -3   2 1502.62 99.0171   1
 -12   3  -2 5363.10 274.152   1
 -12  -3  -2 5716.71 276.565   1
  12   3   2 5827.43 276.836   1
  12  -3   2 5764.64 276.346   1
 -13   3  -2 222.555 37.9827   1
 -13  -3  -2 137.842 36.2046   1
  13   3   2 269.771 39.9050   1
  13  -3   2 214.876 35.9322   1
 -14   3  -2 336.588 43.8255   1
 -14  -3  -2 340.966 46.8698   1
  14   3   2 287.188 47.5322   1
  14  -3   2 339.979 42.6603   1
 -15   3  -2 2502.68 143.431   1
  15  -3   2 2243.81 138.187   1
 -16   3  -2 87.9020 38.4515   1
 -16  -3  -2 72.5098 31.5408   1
  16   3   2-7.06328 20.7983   1
  16  -3   2 14.2035 29.0776   1
 -17   3  -2 109.963 33.6299   1
 -17  -3  -2 140.714 36.0786   1
  17   3   2 158.613 35.5406   1
  17  -3   2 110.455 32.4512   1
  18   3   2-7.31992 32.7080   1
 -18  -3  -2 15.0541 31.2785   1
 -19   3  -2 283.505 45.9380   1
 -19  -3  -2 174.630 40.0870   1
  19   3   2 155.392 38.3586   1
  19  -3   2 262.247 42.7721   1
 -20   3  -2 184.497 44.0370   1
  20   3   2 215.944 44.0773   1
  20  -3   2 145.299 42.3689   1
 -21   3  -2 69.4582 30.1462   1
  21  -3   2 72.7288 29.8948   1
 -22   3  -2 91.7963 39.8606   1
 -22  -3  -2 53.0373 32.6076   1
  22   3   2 87.3664 31.7980   1
  22  -3   2 72.0020 35.2267   1
 -23   3  -2-14.9704 29.0992   1
  23  -3   2-7.11186 30.0147   1
  24   3   2-6.96932 29.8519   1
 -24  -3  -2 7.49810 33.0480   1
  25  -3   2-20.8075 36.7408   1
  25   3   2-6.80542 32.7822   1
 -25   3  -2-6.98330 33.2456   1
 -25  -3  -2 22.0305 33.2540   1
 -25   4   2 15.2734 32.7164   1
  25  -4  -2 14.4453 34.7972   1
 -24   4   2-7.69956 31.4912   1
 -24  -4   2 15.6755 34.5449   1
  24   4  -2 7.38137 35.1402   1
  24  -4  -2-14.5635 34.2507   1
 -23   4   2-23.4622 33.4999   1
 -23  -4   2 7.90531 27.8513   1
  23   4  -2 21.9694 31.3685   1
  23  -4  -2-44.1481 35.8543   1
 -22   4   2 23.4320 32.5526   1
 -22  -4   2 109.714 37.3912   1
  22   4  -2 50.9951 31.3037   1
  22  -4  -2 59.0363 38.4127   1
 -21   4   2 123.221 36.1159   1
  21  -4  -2 111.840 39.4219   1
  20   4  -2 242.434 45.4423   1
 -20  -4   2 210.497 44.1585   1
 -19   4   2 66.5494 33.3917   1
 -19  -4   2 73.0831 33.0112   1
  19   4  -2 133.385 38.8926   1
  19  -4  -2 193.919 41.1516   1
 -18   4   2 86.2741 31.6250   1
 -18  -4   2 141.934 38.6193   1
  18   4  -2 115.892 35.0380   1
  18  -4  -2 128.692 34.3861   1
 -17   4   2 91.2790 35.0958   1
 -17  -4   2 54.7303 25.7799   1
  17   4  -2 39.6668 24.9231   1
  17  -4  -2 103.795 34.2146   1
 -16  -4   2 761.742 67.2815   1
  16   4  -2 749.097 64.0166   1
  16  -4  -2 715.920 67.9287   1
 -15   4   2 81.2675 34.0454   1
  15  -4  -2 70.1576 28.9901   1
  15   4  -2 102.966 30.0203   1
 -15  -4   2 56.3866 26.6344   1
 -14   4   2 180.666 37.0317   1
  14   4  -2 235.427 37.7520   1
  14  -4  -2 224.604 36.4701   1
 -14  -4   2 273.318 37.7404   1
  13  -4  -2 6.02883 19.3080   1
 -13   4   2-23.9303 23.2578   1
  12  -4  -2 136.772 31.4856   1
  12   4  -2 189.692 30.8221   1
 -12  -4   2 173.694 30.4892   1
 -11   4   2 1026.76 78.8040   1
 -11  -4   2 1466.95 83.6152   1
  11   4  -2 1321.37 78.6670   1
  11  -4  -2 1023.02 78.0999   1
 -10   4   2 13059.0 557.337   1
  10   4  -2 12043.0 549.281   1
  10  -4  -2 12527.0 555.925   1
   9   4  -2 4301.13 199.933   1
  -9  -4   2 4484.69 201.784   1
   9  -4  -2 4245.41 206.033   1
  -8   4   2 2617.38 138.061   1
   8   4  -2 2479.28 131.379   1
  -8  -4   2 2716.97 132.879   1
   8  -4  -2 2668.30 137.406   1
  -7   4   2 4802.90 229.772   1
   7   4  -2 4787.89 224.420   1
   7  -4  -2 4763.59 229.968   1
  -7  -4   2 5094.22 225.428   1
  -6   4   2 31204.9 1244.40   1
   6  -4  -2 27440.0 1237.85   1
  -5   4   2 2348.84 121.119   1
  -5  -4   2 2294.60 116.763   1
   5   4  -2 2493.27 117.420   1
   5  -4  -2 2428.18 122.756   1
   4  -4  -2 7991.18 347.092   1
   4   4  -2 7622.80 340.681   1
  -4   4   2 8156.94 346.734   1
  -4  -4   2 7487.83 340.171   1
  -3  -4   2 8825.06 383.780   1
   3   4  -2 8799.98 383.379   1
  -2  -4   2 27792.9 1149.92   1
   2   4  -2 26512.3 1149.04   1
   1   4  -2 768.670 45.3479   1
  -1  -4   2 683.950 45.0188   1
   0   4  -2 40041.1 1698.08   1
   0  -4   2 40416.1 1698.74   1
  -1   4  -2 2515.85 127.185   1
   1  -4   2 2766.34 128.776   1
   2   4   2 149985. 6237.98   1
  -2  -4  -2 147376. 6238.22   1
  -3   4  -2 22362.3 952.905   1
   3   4   2 23704.2 954.228   1
   3  -4   2 23752.7 954.397   1
  -4   4  -2 27258.3 1164.07   1
   4   4   2 28429.5 1164.75   1
  -4  -4  -2 27199.9 1162.81   1
   4  -4   2 26119.5 1163.12   1
  -5   4  -2 19998.2 889.277   1
   5   4   2 20377.4 888.407   1
  -5  -4  -2 19968.2 888.165   1
   5  -4   2 22434.4 892.221   1
  -6   4  -2 884.695 62.1141   1
  -6  -4  -2 763.532 57.6333   1
   6  -4   2 804.382 60.1331   1
   6   4   2 803.975 57.8893   1
   7  -4   2 392.955 39.7584   1
  -7   4  -2 279.207 34.8824   1
   7   4   2 306.960 36.2161   1
  -7  -4  -2 276.988 34.8518   1
  -8  -4  -2 101.375 29.0900   1
   8   4   2 91.4330 26.4895   1
  -8   4  -2 67.6791 27.0377   1
   8  -4   2 103.274 27.8742   1
  -9  -4  -2 432.938 45.6131   1
   9   4   2 274.125 37.7403   1
  10  -4   2 791.593 65.0293   1
 -10  -4  -2 836.581 65.6462   1
  10   4   2 780.495 64.0957   1
 -10   4  -2 782.786 64.3206   1
  11  -4   2 3032.60 172.263   1
 -11  -4  -2 3689.20 180.248   1
  11   4   2 3228.87 175.051   1
 -11   4  -2 3673.75 186.065   1
  12  -4   2 2966.10 160.709   1
 -12  -4  -2 3128.97 163.030   1
 -12   4  -2 3177.98 164.620   1
  13  -4   2 881.568 73.6796   1
 -13  -4  -2 999.598 76.3052   1
  13   4   2 1092.86 78.5434   1
 -13   4  -2 949.350 75.1014   1
 -14  -4  -2 2366.65 134.776   1
  14   4   2 2089.60 129.427   1
  15  -4   2 91.0298 34.4604   1
 -15  -4  -2 161.792 35.7539   1
  15   4   2 81.0858 33.2781   1
 -15   4  -2 127.584 36.3956   1
  16  -4   2 7.11109 30.0607   1
 -16  -4  -2 57.7534 36.0115   1
 -16   4  -2 66.0156 32.3785   1
  17  -4   2 36.3060 32.5317   1
 -17  -4  -2 51.6984 28.8055   1
  17   4   2 49.3034 26.9888   1
 -17   4  -2 97.7133 35.8615   1
  18  -4   2-29.5248 32.9836   1
  18   4   2 14.2778 29.6677   1
 -18   4  -2-15.1827 36.5694   1
  19  -4   2 29.1883 28.0088   1
 -19  -4  -2 53.5668 30.9303   1
  19   4   2 136.581 36.3215   1
 -19   4  -2 69.5357 33.7063   1
 -20  -4  -2-7.73289 32.1338   1
  20  -4   2 14.5821 30.7675   1
  20   4   2-14.3748 31.2358   1
 -21  -4  -2 38.7270 31.1656   1
  21   4   2 7.17742 31.1942   1
 -21   4  -2-22.9515 34.6455   1
  22  -4   2 7.18820 29.8745   1
 -22  -4  -2 23.0012 34.2627   1
  22   4   2 7.18045 33.3638   1
 -22   4  -2 15.1829 28.4397   1
  23  -4   2-7.06381 33.6285   1
 -23  -4  -2-7.51712 24.0699   1
  23   4   2-7.13859 28.2394   1
 -23   4  -2 45.0130 34.4162   1
  24  -4   2 13.7809 31.2023   1
 -24  -4  -2 22.0472 31.0125   1
  24   4   2-21.1757 31.9636   1
 -24   4  -2-29.3659 34.1083   1
 -25  -4  -2 14.3481 27.3836   1
  25   4   2-20.7032 34.7543   1
  26  -5  -2-7.01363 36.4309   1
 -26   5   2 7.40398 32.1767   1
  25  -5  -2 78.6527 37.5330   1
 -25   5   2-22.6227 35.0589   1
  24   5  -2 22.4127 35.1530   1
  23  -5  -2 97.7796 37.6370   1
 -23  -5   2 77.5118 36.6267   1
  23   5  -2 156.690 41.1658   1
 -23   5   2 7.63046 30.9003   1
 -22  -5   2 38.5622 32.0732   1
  22   5  -2 22.2569 29.8766   1
  21  -5  -2-7.41562 35.7224   1
 -21   5   2-7.67797 33.3689   1
  20  -5  -2 66.6980 27.8164   1
 -20  -5   2 15.0127 28.7077   1
  20   5  -2 50.4687 29.5424   1
 -20   5   2 30.0016 25.3119   1
  19  -5  -2 72.9925 36.7927   1
 -19  -5   2 14.7189 28.6493   1
  19   5  -2 14.0753 27.4004   1
 -19   5   2 59.1649 34.3950   1
 -18  -5   2 7.15765 26.8431   1
  18   5  -2 20.5399 28.4819   1
 -18   5   2 72.4322 33.6777   1
  17  -5  -2 123.057 33.4338   1
 -17  -5   2 69.2804 31.5012   1
  17   5  -2 33.1156 27.6690   1
 -17   5   2 51.4286 32.5067   1
  16  -5  -2 117.558 36.5411   1
 -16   5   2 95.8368 35.4262   1
  16   5  -2 146.619 32.1249   1
 -16  -5   2 93.3533 30.9682   1
  15  -5  -2 947.289 73.3387   1
 -15  -5   2 897.826 72.5717   1
 -15   5   2 922.744 72.8496   1
  15   5  -2 911.097 71.6482   1
 -14   5   2 205.379 37.7637   1
  14  -5  -2 286.071 41.9233   1
  14   5  -2 192.318 33.4478   1
 -14  -5   2 254.159 37.1060   1
 -13   5   2 6189.34 311.387   1
  13  -5  -2 6517.33 312.742   1
  13   5  -2 6940.77 310.257   1
 -13  -5   2 6509.39 310.629   1
 -12   5   2 4605.37 212.120   1
 -12  -5   2 4317.91 206.263   1
  12   5  -2 4489.02 206.689   1
 -11   5   2 2849.96 155.221   1
 -11  -5   2 2909.84 150.489   1
  11  -5  -2 2775.76 153.425   1
 -10   5   2 2912.06 154.593   1
  10   5  -2 2688.86 147.709   1
 -10  -5   2 2991.27 151.471   1
  10  -5  -2 3014.52 156.344   1
  -9   5   2 1524.09 93.6935   1
   9   5  -2 1505.69 88.9486   1
   9  -5  -2 1479.57 92.6862   1
  -8   5   2 67.8414 19.9445   1
   8   5  -2 40.8162 18.8568   1
  -8  -5   2 59.8079 19.5560   1
   8  -5  -2 43.2853 20.7210   1
  -7   5   2 11276.6 488.665   1
   7   5  -2 11689.9 483.287   1
  -7  -5   2 10148.5 480.290   1
   7  -5  -2 10760.9 485.420   1
  -6   5   2 9882.34 442.004   1
  -6  -5   2 9956.08 437.243   1
   6  -5  -2 9801.13 441.648   1
   6   5  -2 9999.47 437.075   1
   5  -5  -2 27911.4 1150.27   1
   5   5  -2 26501.9 1143.81   1
  -5  -5   2 27312.1 1144.11   1
  -5   5   2 25718.4 1148.51   1
  -4   5   2 40125.2 1704.08   1
   4  -5  -2 40215.8 1704.97   1
  -3   5   2 1103.04 63.2436   1
   3  -5  -2 814.065 61.9575   1
   2  -5  -2 206.508 24.8559   1
  -2   5   2 173.599 23.3210   1
   1  -5  -2 4415.75 213.629   1
  -1   5   2 4701.60 213.969   1
   0  -5  -2 3.50984 17.3206   1
   0   5   2 45.1171 19.7696   1
  -1  -5  -2 80681.9 3526.00   1
   1   5   2 85539.5 3526.19   1
  -1   5  -2 82032.3 3524.20   1
   1  -5   2 86860.2 3525.54   1
   2   5   2 58.6778 19.8557   1
  -2  -5  -2 78.8065 23.1072   1
  -2   5  -2 80.7895 19.2126   1
   2  -5   2 78.0365 18.8642   1
  -3   5  -2 14340.5 601.938   1
   3  -5   2 13626.0 598.470   1
   3   5   2 14712.4 601.431   1
  -3  -5  -2 12498.0 598.153   1
  -4   5  -2 741.863 56.0670   1
   4  -5   2 806.949 57.4307   1
   4   5   2 786.504 55.4616   1
  -4  -5  -2 739.041 54.6187   1
  -5   5  -2 50.0865 23.2224   1
   5  -5   2 31.1520 22.9334   1
   5   5   2 18.0351 19.3713   1
  -5  -5  -2 47.9494 22.0040   1
  -6   5  -2 2844.53 150.397   1
   6  -5   2 2926.80 151.131   1
   6   5   2 2965.49 150.309   1
  -6  -5  -2 2811.41 147.919   1
  -7   5  -2 1291.34 83.2438   1
  -7  -5  -2 1208.35 79.6240   1
   7  -5   2 1377.38 85.3188   1
   7   5   2 1243.88 79.6814   1
   8   5   2 553.141 49.6077   1
  -8  -5  -2 509.456 48.5184   1
   9  -5   2 8492.85 394.419   1
  -9   5  -2 8622.35 397.131   1
 -10  -5  -2 808.845 64.5550   1
 -10   5  -2 671.881 61.0797   1
  10  -5   2 658.558 63.1491   1
  10   5   2 755.157 60.8963   1
 -11  -5  -2 3973.73 209.662   1
 -11   5  -2 4134.14 212.111   1
  11  -5   2 4151.95 211.558   1
  11   5   2 4305.27 211.712   1
 -12  -5  -2 2299.46 133.305   1
 -12   5  -2 2450.92 137.755   1
  12  -5   2 2234.64 130.954   1
  12   5   2 2114.53 129.674   1
 -13  -5  -2 1442.36 100.343   1
 -13   5  -2 1665.07 105.682   1
  13   5   2 1436.85 99.1600   1
  13  -5   2 1490.61 98.5417   1
  14  -5   2-54.9374 31.0966   1
 -14   5  -2 55.9432 32.8921   1
  15  -5   2 1105.49 83.9776   1
 -15  -5  -2 1119.10 87.3934   1
 -15   5  -2 1166.85 85.7450   1
 -16   5  -2 189.205 41.7731   1
 -16  -5  -2 262.775 44.8781   1
  16   5   2 131.669 36.8066   1
  16  -5   2 166.422 39.0910   1
  17   5   2 21.2596 29.9661   1
 -17  -5  -2 74.1043 36.9704   1
 -18   5  -2 38.0512 32.6790   1
  18  -5   2 73.4377 36.6611   1
 -19   5  -2-7.65366 35.1188   1
 -19  -5  -2 37.8408 30.9626   1
  19   5   2-7.27036 25.0610   1
  19  -5   2 59.2775 34.4328   1
 -20   5  -2-7.58076 34.7792   1
 -20  -5  -2 7.58855 23.6541   1
  20   5   2 7.30785 25.7487   1
  20  -5   2 37.3458 36.8086   1
 -21   5  -2 7.79701 36.2245   1
 -21  -5  -2 22.7531 31.5166   1
  21   5   2-21.8830 31.7004   1
  21  -5   2 7.13746 30.5723   1
 -22   5  -2 7.52834 27.0936   1
 -22  -5  -2 37.6231 36.6661   1
  22   5   2 36.2340 36.1059   1
  22  -5   2-21.4796 29.2851   1
 -23   5  -2-14.8005 30.2693   1
 -23  -5  -2-7.39872 27.1775   1
  23   5   2-7.16879 25.2580   1
  23  -5   2-6.99586 29.9679   1
 -24   5  -2-7.28036 34.6606   1
  24  -5   2 20.5629 33.0184   1
 -26   6   2 7.28926 25.1173   1
  26  -6  -2-20.7957 28.8070   1
 -25   6   2-15.2594 36.3225   1
  25  -6  -2 13.9771 32.8717   1
 -24   6   2 7.49959 33.9617   1
  24  -6  -2 7.35996 36.2694   1
 -23   6   2-22.9534 32.7782   1
  23  -6  -2-7.39168 30.7219   1
 -22   6   2 7.63955 32.8032   1
 -22  -6   2 108.343 36.9132   1
  22   6  -2 52.7111 34.6207   1
  22  -6  -2 59.2554 36.9741   1
 -21   6   2-15.0449 32.2216   1
 -21  -6   2 7.66195 32.3327   1
  21   6  -2 7.45349 32.3922   1
  21  -6  -2 14.9666 32.5217   1
 -20   6   2-22.5081 39.3590   1
 -20  -6   2 7.54719 28.8078   1
  20   6  -2 14.7030 27.0015   1
  20  -6  -2-7.40761 33.0995   1
  19   6  -2 21.6125 29.9462   1
 -19  -6   2 14.7913 30.7417   1
 -18   6   2 454.538 55.0884   1
  18  -6  -2 425.028 51.0503   1
 -18  -6   2 346.237 46.4498   1
  18   6  -2 302.150 47.1167   1
 -17   6   2 230.124 43.3266   1
  17  -6  -2 244.673 41.1628   1
 -16  -6   2 560.782 56.3830   1
  16   6  -2 506.246 54.2392   1
 -16   6   2 433.012 54.0055   1
  16  -6  -2 578.431 59.8676   1
 -15  -6   2 278.873 43.4852   1
  15   6  -2 335.261 44.2514   1
 -14   6   2 357.072 48.9791   1
 -14  -6   2 335.095 43.1351   1
  14  -6  -2 463.635 51.5492   1
  14   6  -2 291.498 41.8501   1
 -13   6   2 97.5198 33.8957   1
 -13  -6   2 159.501 30.8879   1
  13   6  -2 127.404 31.1827   1
  13  -6  -2 140.719 34.0185   1
  12  -6  -2 675.618 62.0881   1
 -12   6   2 778.545 65.0182   1
 -11   6   2 657.289 58.6594   1
  11   6  -2 652.910 55.2605   1
 -11  -6   2 551.604 51.7383   1
  11  -6  -2 576.109 56.4670   1
 -10   6   2 688.930 57.3900   1
  10   6  -2 584.153 51.3943   1
 -10  -6   2 520.808 49.4320   1
  10  -6  -2 534.324 51.7011   1
   9   6  -2 5157.21 238.403   1
  -9  -6   2 4815.02 239.036   1
  -8   6   2 12217.0 551.432   1
   8   6  -2 12524.8 546.191   1
   8  -6  -2 12350.8 550.869   1
  -7   6   2 755.428 58.4975   1
  -7  -6   2 681.027 52.1074   1
   7  -6  -2 600.943 53.7123   1
   7   6  -2 738.384 52.0502   1
  -6   6   2 2930.90 153.528   1
   6  -6  -2 3052.76 156.200   1
   6   6  -2 2981.35 149.860   1
  -6  -6   2 3094.08 152.143   1
  -5   6   2 22484.3 958.654   1
   5  -6  -2 23326.4 959.468   1
   5   6  -2 24126.3 954.158   1
  -4  -6   2 139.875 23.2562   1
  -4   6   2 153.749 26.9322   1
   4  -6  -2 118.473 26.4819   1
   4   6  -2 162.534 24.9494   1
  -3  -6   2 1375.85 80.1634   1
  -3   6   2 1346.72 82.5412   1
   3  -6  -2 1433.47 84.0637   1
   3   6  -2 1440.58 80.3383   1
   2  -6  -2 5446.23 248.295   1
  -2  -6   2 5388.56 244.443   1
   2   6  -2 5302.10 243.681   1
  -2   6   2 5007.92 247.000   1
  -1  -6   2 274.111 31.1295   1
   1  -6  -2 277.206 32.1833   1
   1   6  -2 264.588 29.2163   1
  -1   6   2 240.549 30.3156   1
   0  -6  -2 12848.3 537.858   1
   0   6  -2 11808.8 533.338   1
   0  -6   2 12234.2 534.862   1
   0   6   2 12022.7 536.278   1
  -1  -6  -2 38959.4 1834.70   1
  -1   6  -2 44820.9 1835.94   1
   1  -6   2 44253.5 1836.72   1
   1   6   2 45492.6 1837.75   1
  -2  -6  -2 86087.7 3601.44   1
   2   6   2 85988.1 3602.48   1
   2  -6   2 85797.1 3601.27   1
  -2   6  -2 84104.5 3600.23   1
  -3  -6  -2 10565.3 459.471   1
  -3   6  -2 10008.8 457.903   1
   3  -6   2 10196.8 457.742   1
   3   6   2 10402.9 458.294   1
  -4   6  -2 6247.06 284.652   1
   4  -6   2 6115.69 282.982   1
   4   6   2 6042.28 282.372   1
  -4  -6  -2 5871.37 281.453   1
  -5   6  -2 23385.8 1019.62   1
   5  -6   2 24039.2 1020.45   1
   5   6   2 24020.8 1020.11   1
  -5  -6  -2 23082.3 1019.03   1
  -6   6  -2 1647.96 98.4121   1
   6  -6   2 1660.94 98.2992   1
   6   6   2 1754.80 97.6807   1
  -6  -6  -2 1381.37 94.7804   1
   7   6   2 108.327 27.7752   1
  -7  -6  -2 141.397 28.4918   1
   8  -6   2 40.5950 26.3157   1
  -8   6  -2 40.6679 27.7101   1
   9  -6   2 1233.34 85.0196   1
  -9  -6  -2 1160.27 82.0701   1
  -9   6  -2 1136.91 83.6571   1
   9   6   2 1179.09 83.3358   1
 -10   6  -2 12.6726 29.4491   1
  10  -6   2 6.21508 27.7826   1
  10   6   2 11.8602 25.0373   1
 -10  -6  -2 42.3072 25.9006   1
  11  -6   2 6412.31 301.959   1
 -11  -6  -2 5763.17 297.815   1
  11   6   2 6144.90 298.243   1
 -11   6  -2 6511.81 301.494   1
 -12  -6  -2 19.6109 27.1666   1
  12   6   2-12.7510 26.9063   1
  12  -6   2-20.1745 30.4543   1
 -12   6  -2 53.5761 31.8844   1
  13   6   2 355.662 48.8693   1
  13  -6   2 539.119 56.5188   1
 -13   6  -2 478.609 55.9713   1
  14  -6   2 352.938 45.8506   1
 -14  -6  -2 390.484 51.4910   1
 -14   6  -2 366.391 54.2403   1
  15  -6   2 442.311 51.1027   1
 -15  -6  -2 407.875 50.3432   1
  15   6   2 404.545 50.5512   1
 -15   6  -2 470.561 54.5764   1
  16  -6   2 43.4204 32.3361   1
 -16  -6  -2-7.30840 30.8407   1
  16   6   2-7.12368 32.2582   1
 -16   6  -2-22.0317 32.8149   1
  17  -6   2 29.3636 25.4392   1
 -17  -6  -2 29.6125 34.5019   1
  17   6   2 129.976 39.4322   1
 -17   6  -2 89.1471 28.4867   1
  18  -6   2 399.420 54.0092   1
 -18  -6  -2 338.413 49.2618   1
  18   6   2 381.366 51.9422   1
 -18   6  -2 419.293 54.6130   1
  19  -6   2 154.544 41.4768   1
 -19  -6  -2 60.6229 30.3960   1
  19   6   2 110.788 34.6808   1
 -19   6  -2 174.599 44.1960   1
  20  -6   2 7.36444 33.3633   1
 -20  -6  -2 68.3404 34.8489   1
  20   6   2 7.39988 33.5238   1
 -20   6  -2 7.62624 33.6277   1
 -21  -6  -2 151.505 39.6393   1
  21  -6   2 183.764 44.8042   1
  21   6   2 191.610 42.2268   1
  22  -6   2-20.7207 34.0360   1
 -22  -6  -2-7.50426 32.1439   1
  22   6   2-7.32073 29.4556   1
 -22   6  -2 23.3098 36.9905   1
 -23  -6  -2-14.8139 30.7827   1
  23   6   2-7.25029 31.5121   1
 -24   6  -2 28.5883 34.4373   1
  24  -6   2 6.75141 29.3523   1
  24   6   2 28.4601 39.4685   1
  25  -7  -2-21.4114 37.0803   1
 -25   7   2-14.6244 37.9895   1
  24  -7  -2-36.1502 31.8689   1
 -24   7   2 22.4535 28.5712   1
 -22  -7   2 154.213 40.9964   1
  22  -7  -2 171.074 39.5859   1
 -22   7   2 186.908 37.8412   1
  22   7  -2 108.626 36.2139   1
 -21  -7   2 53.5269 31.3915   1
  21   7  -2 76.3288 39.7394   1
  20  -7  -2 51.7973 37.6827   1
 -20   7   2 15.0191 29.7366   1
  19   7  -2 547.645 60.6516   1
 -19  -7   2 615.434 61.9553   1
 -19   7   2 736.793 69.0756   1
  18   7  -2 167.816 41.7335   1
 -18  -7   2 159.574 40.4549   1
 -17   7   2 910.824 76.4872   1
 -17  -7   2 893.930 75.7861   1
  17   7  -2 838.473 73.8732   1
  17  -7  -2 970.785 78.3566   1
 -16  -7   2 41.4257 27.8739   1
  16  -7  -2 50.3178 30.4202   1
 -16   7   2 70.9691 31.3638   1
  16   7  -2 55.2292 31.3458   1
 -15  -7   2 133.353 34.1353   1
  15  -7  -2 62.7473 30.0917   1
  15   7  -2 114.131 34.7199   1
 -15   7   2 63.8269 28.7733   1
 -14  -7   2 1572.17 104.571   1
  14   7  -2 1629.55 105.768   1
 -13  -7   2 48.6168 28.3639   1
  13  -7  -2 73.4012 30.3381   1
 -13   7   2 74.8182 32.1075   1
  13   7  -2 62.5366 27.6964   1
 -12  -7   2 1458.11 98.2588   1
  12  -7  -2 1637.40 104.141   1
  12   7  -2 1546.51 100.151   1
 -12   7   2 1686.68 104.653   1
 -11   7   2 4404.83 225.141   1
  11  -7  -2 4472.79 224.642   1
 -10  -7   2 5503.06 252.445   1
  10  -7  -2 5326.47 254.201   1
 -10   7   2 4806.64 251.696   1
  10   7  -2 5050.96 248.873   1
  -9  -7   2 9544.01 406.353   1
   9  -7  -2 9110.38 411.921   1
   9   7  -2 8622.18 403.677   1
  -9   7   2 8330.56 407.098   1
  -8  -7   2 8088.07 358.178   1
   8   7  -2 7535.82 355.571   1
   7  -7  -2 3159.63 158.478   1
   7   7  -2 2904.53 151.881   1
  -7   7   2 2811.31 154.928   1
   6  -7  -2 114.564 28.5645   1
  -6  -7   2 83.8782 24.0627   1
  -6   7   2 61.8277 25.8855   1
   6   7  -2 66.7404 21.6904   1
   5   7  -2 5317.73 246.503   1
  -5   7   2 5773.93 253.817   1
  -5  -7   2 5263.92 247.253   1
   4   7  -2 9415.25 414.322   1
  -4   7   2 9893.54 419.687   1
   4  -7  -2 9595.50 420.171   1
  -4  -7   2 8386.03 411.738   1
   3   7  -2 6733.27 298.577   1
  -3   7   2 6561.23 300.605   1
   3  -7  -2 6210.78 299.339   1
  -3  -7   2 6407.94 298.013   1
   2  -7  -2 1100.32 72.7505   1
  -2  -7   2 1180.39 72.1761   1
   2   7  -2 1016.08 69.8775   1
  -2   7   2 1265.36 75.5127   1
  -1   7   2 11975.7 544.612   1
   1   7  -2 12182.0 540.530   1
   1  -7  -2 12419.7 544.259   1
  -1  -7   2 12590.7 542.192   1
   0   7   2 21086.3 937.655   1
   0   7  -2 21439.7 935.386   1
   0  -7   2 21572.8 935.993   1
   0  -7  -2 22930.3 940.504   1
   1   7   2 6164.63 281.174   1
  -1   7  -2 6085.71 279.275   1
   1  -7   2 5818.87 279.338   1
  -1  -7  -2 5944.55 279.922   1
   2  -7   2 6464.08 286.208   1
  -2   7  -2 6434.09 285.573   1
  -2  -7  -2 6446.19 286.650   1
  -3  -7  -2 3231.86 172.122   1
  -3   7  -2 3522.03 173.641   1
   3  -7   2 3545.36 174.013   1
  -4  -7  -2 28974.1 1177.49   1
  -4   7  -2 27419.9 1177.81   1
   4  -7   2 25575.9 1171.05   1
   4   7   2 27686.7 1175.76   1
  -5   7  -2 776.751 64.9354   1
   5  -7   2 961.372 68.8007   1
   5   7   2 977.374 67.8513   1
  -5  -7  -2 866.126 65.4597   1
   6   7   2 9566.03 440.130   1
  -6  -7  -2 9907.30 442.510   1
   7  -7   2 5487.61 270.451   1
  -7   7  -2 5706.13 270.975   1
  -8   7  -2 165.434 34.7385   1
   8  -7   2 163.126 37.3020   1
   8   7   2 196.203 33.6187   1
  -8  -7  -2 160.971 34.4044   1
  -9   7  -2 355.186 45.8437   1
  -9  -7  -2 323.809 42.4768   1
   9  -7   2 278.575 41.5592   1
  10  -7   2 14793.5 663.776   1
  10   7   2 15801.1 665.527   1
 -10  -7  -2 15054.4 662.063   1
 -10   7  -2 13846.8 663.674   1
  11  -7   2 2158.04 122.799   1
 -11  -7  -2 1800.36 116.456   1
 -11   7  -2 2071.51 122.041   1
  11   7   2 1805.19 116.975   1
  12   7   2 703.098 65.5164   1
 -13   7  -2 301.957 42.9029   1
  13  -7   2 260.908 39.8318   1
 -14  -7  -2 323.340 45.4347   1
  14  -7   2 398.032 49.0464   1
  14   7   2 385.743 49.8080   1
 -14   7  -2 330.776 46.0412   1
 -15   7  -2 16.4241 29.5733   1
 -15  -7  -2 28.8231 29.4920   1
  15   7   2 14.2688 31.0246   1
  15  -7   2 38.9873 26.5989   1
  16   7   2 79.4974 35.9081   1
 -16  -7  -2 139.436 38.0153   1
 -17   7  -2 141.050 34.3289   1
  17  -7   2 191.268 37.3058   1
 -18   7  -2 82.2233 37.3423   1
 -18  -7  -2 67.8532 30.9576   1
  18   7   2 81.4080 30.8757   1
  18  -7   2 22.1320 33.9547   1
 -19   7  -2-14.9604 28.5532   1
 -19  -7  -2-7.58167 31.0100   1
  19   7   2 7.43810 32.3260   1
  19  -7   2-7.38988 29.7342   1
 -20   7  -2 195.746 40.4486   1
 -20  -7  -2 302.306 48.2283   1
  20   7   2 284.361 48.4033   1
  20  -7   2 248.239 40.3899   1
  21   7   2-37.2656 39.8614   1
 -21  -7  -2 15.0532 33.1773   1
 -22   7  -2-22.0664 30.0970   1
 -22  -7  -2-7.43363 32.7759   1
  22  -7   2-35.8996 30.7669   1
  22   7   2-14.8397 33.6111   1
 -23   7  -2 30.1058 34.5275   1
  23  -7   2-13.3799 30.2941   1
  23   7   2 7.37240 34.6771   1
 -23  -7  -2-21.9808 33.6122   1
 -25   8   2 7.22792 33.1583   1
  25  -8  -2-13.9635 35.5329   1
 -23   8   2-36.7844 33.7497   1
  23  -8  -2 43.7621 40.8041   1
 -22   8   2 7.43187 27.8405   1
  22  -8  -2-14.6687 33.2148   1
  22   8  -2 55.7081 35.5627   1
 -21   8   2 112.270 34.8682   1
  21  -8  -2 184.276 39.5147   1
  21   8  -2 158.188 41.5297   1
 -21  -8   2 122.914 39.5655   1
 -20   8   2 220.496 46.3629   1
 -20  -8   2 60.8158 36.7570   1
  20  -8  -2 178.045 39.6738   1
  20   8  -2 148.674 40.7469   1
 -19  -8   2 7.45582 28.9870   1
  19   8  -2 7.73123 31.6260   1
  19  -8  -2 28.2312 32.7951   1
 -19   8   2 7.96611 36.0774   1
 -18  -8   2 1016.18 85.1928   1
  18  -8  -2 1064.50 84.5513   1
  18   8  -2 1221.27 89.5875   1
  17   8  -2 500.001 59.1884   1
 -17   8   2 480.411 57.4067   1
  17  -8  -2 650.130 62.0791   1
  16  -8  -2 1056.10 82.0815   1
 -16   8   2 909.434 78.8119   1
 -15   8   2 354.377 49.1175   1
  15  -8  -2 326.243 47.6851   1
  15   8  -2 410.173 49.2976   1
 -15  -8   2 300.750 44.4932   1
 -14   8   2 417.028 53.0026   1
  14  -8  -2 476.699 53.8146   1
  14   8  -2 368.104 48.1916   1
 -14  -8   2 325.944 46.7608   1
  13   8  -2 832.122 68.9585   1
 -13  -8   2 844.552 70.6972   1
 -12   8   2 1559.11 101.190   1
  12  -8  -2 1239.77 93.8932   1
  12   8  -2 1413.82 93.1882   1
 -12  -8   2 1472.23 96.1993   1
 -11   8   2 590.186 61.9487   1
  11   8  -2 626.021 56.4739   1
 -11  -8   2 546.142 55.6903   1
 -10   8   2 14478.1 634.521   1
  10  -8  -2 13868.4 633.160   1
  -9   8   2 7164.29 342.502   1
   9  -8  -2 7095.35 341.368   1
   9   8  -2 7108.15 336.775   1
  -9  -8   2 7632.40 339.954   1
   8  -8  -2 3733.99 202.256   1
   8   8  -2 3983.13 201.747   1
  -8  -8   2 3938.02 201.496   1
   7  -8  -2 1219.24 82.5971   1
  -7   8   2 1190.23 80.6699   1
   7   8  -2 1072.94 76.5060   1
  -7  -8   2 1166.97 77.6393   1
   6   8  -2 11812.6 510.204   1
  -6  -8   2 11031.3 508.698   1
   5   8  -2 20504.6 863.979   1
  -5  -8   2 19302.4 862.142   1
   4   8  -2 1139.95 72.5332   1
  -4   8   2 1155.06 75.8729   1
   4  -8  -2 1012.52 73.9735   1
  -4  -8   2 980.477 70.2214   1
   3   8  -2 14854.4 647.205   1
  -3   8   2 14173.9 649.026   1
   3  -8  -2 14832.4 650.464   1
  -3  -8   2 15119.5 648.828   1
   2   8  -2 13122.2 579.702   1
  -2   8   2 12685.9 582.252   1
  -2  -8   2 13281.0 580.915   1
   2  -8  -2 13475.5 583.792   1
   1   8  -2 4276.42 206.144   1
  -1   8   2 4428.67 209.500   1
   1  -8  -2 4112.26 207.379   1
  -1  -8   2 4073.86 205.250   1
   0   8   2 12428.3 593.998   1
   0   8  -2 13867.9 595.565   1
   0  -8   2 13952.5 595.953   1
   0  -8  -2 13798.2 599.429   1
   1   8   2 20158.7 955.565   1
  -1   8  -2 23176.1 956.788   1
   1  -8   2 22480.4 957.426   1
  -1  -8  -2 22581.5 958.177   1
   2   8   2 2587.04 143.161   1
  -2   8  -2 2799.93 144.806   1
   2  -8   2 2803.28 145.025   1
  -2  -8  -2 2592.72 143.662   1
  -3   8  -2 2891.06 152.526   1
   3  -8   2 2905.75 154.051   1
   3   8   2 2925.54 153.664   1
  -3  -8  -2 2881.45 154.167   1
   4   8   2 18145.0 786.299   1
  -4  -8  -2 17745.8 785.902   1
  -5   8  -2 35787.4 1493.29   1
   5  -8   2 33851.7 1490.52   1
  -6  -8  -2 3670.20 193.925   1
   6   8   2 4072.09 196.139   1
  -6   8  -2 3562.53 193.343   1
   6  -8   2 3915.45 195.877   1
  -7  -8  -2 15455.1 697.951   1
   7   8   2 16141.3 698.144   1
  -7   8  -2 15133.0 699.362   1
   7  -8   2 16412.5 700.723   1
  -8  -8  -2 1702.74 103.068   1
   8   8   2 1606.36 101.760   1
  -8   8  -2 1497.94 101.226   1
   8  -8   2 1511.68 101.056   1
  -9  -8  -2 3550.33 190.560   1
   9   8   2 3499.86 188.488   1
  -9   8  -2 3611.07 192.073   1
   9  -8   2 3791.57 192.734   1
 -10  -8  -2 2481.56 141.794   1
  10   8   2 2430.48 140.629   1
  10  -8   2 2504.04 142.251   1
 -10   8  -2 2295.54 139.456   1
  11   8   2 1297.73 90.8280   1
 -12   8  -2 384.162 48.9310   1
  12  -8   2 432.649 50.2482   1
 -13  -8  -2 7.01824 26.8086   1
  13   8   2 29.0385 29.2272   1
 -13   8  -2 50.0414 32.8111   1
  13  -8   2 14.3068 29.2755   1
 -14  -8  -2-21.3022 30.8678   1
  14   8   2 14.7270 33.3523   1
 -14   8  -2-36.3102 34.5800   1
  14  -8   2-21.8769 32.1494   1
  15   8   2 836.231 74.3339   1
 -15  -8  -2 677.999 66.5192   1
 -16   8  -2 100.297 32.5045   1
  16  -8   2 218.241 34.2286   1
  16   8   2 151.008 41.6017   1
 -16  -8  -2 74.3232 36.3386   1
 -17   8  -2 205.035 45.9277   1
  17  -8   2 253.792 44.2948   1
  17   8   2 267.245 48.1668   1
 -17  -8  -2 323.135 50.8539   1
  18   8   2 7.69456 34.8447   1
 -18  -8  -2-22.7590 35.2471   1
 -19   8  -2 156.251 41.4694   1
  19  -8   2 132.390 40.2874   1
  19   8   2 200.575 45.8482   1
 -19  -8  -2 167.398 40.4984   1
 -20   8  -2 22.1515 26.0453   1
  20  -8   2 29.1780 28.3840   1
  20   8   2 7.70268 36.6929   1
 -20  -8  -2 75.9520 38.2720   1
 -21   8  -2 14.7481 30.1600   1
  21  -8   2 28.5950 30.6207   1
  21   8   2-22.9553 34.1906   1
 -21  -8  -2-15.0622 29.7922   1
  22   8   2-45.5580 40.6305   1
 -22  -8  -2-22.2431 34.0421   1
 -23   8  -2 92.1408 42.0663   1
  23  -8   2 41.5084 34.2007   1
 -24   9   2-14.2566 33.5293   1
  24  -9  -2 7.02891 34.2500   1
 -23   9   2-7.24972 28.1804   1
  23  -9  -2 14.3278 33.2832   1
 -22   9   2 7.32406 29.9554   1
  22  -9  -2-7.26051 30.6384   1
 -21   9   2 15.3454 34.2882   1
  21  -9  -2 14.2778 31.0293   1
  21   9  -2 7.75613 36.4860   1
 -20   9   2-24.4082 35.8605   1
 -20  -9   2-15.8892 31.9657   1
  20  -9  -2 27.4963 30.7164   1
  20   9  -2-15.3920 29.9157   1
 -19   9   2 45.6814 38.8796   1
  19  -9  -2 104.252 36.8338   1
 -18  -9   2 30.9019 34.5213   1
  18   9  -2 7.49361 32.5678   1
  18  -9  -2 7.47804 30.0895   1
 -18   9   2-7.42068 27.7972   1
 -17  -9   2 568.491 61.3166   1
  17   9  -2 477.924 56.2057   1
  17  -9  -2 637.749 63.5269   1
 -17   9   2 483.309 57.0006   1
 -16  -9   2 118.518 34.3329   1
  16   9  -2 157.772 37.2255   1
 -16   9   2 186.731 43.1267   1
  16  -9  -2 241.173 43.5683   1
  15  -9  -2 3249.03 182.179   1
 -15   9   2 3385.63 184.040   1
 -14   9   2 342.200 48.1019   1
 -14  -9   2 373.289 47.7497   1
  14  -9  -2 261.657 45.5875   1
 -13   9   2 481.268 55.6842   1
  13   9  -2 464.128 51.8426   1
 -13  -9   2 540.740 54.6408   1
  13  -9  -2 495.217 54.9595   1
 -12   9   2 56.0647 33.6540   1
 -12  -9   2 109.497 32.7363   1
  12   9  -2 143.833 32.1317   1
  12  -9  -2 103.176 35.2838   1
 -11  -9   2 2705.00 150.058   1
 -11   9   2 2769.57 152.608   1
  11   9  -2 2990.63 152.033   1
 -10   9   2 237.983 40.0117   1
 -10  -9   2 312.156 41.8662   1
  10  -9  -2 267.509 41.6213   1
  10   9  -2 220.800 36.1489   1
  -9   9   2 6419.50 301.026   1
   9  -9  -2 5686.36 293.749   1
  -9  -9   2 6214.93 293.703   1
   9   9  -2 6286.07 294.442   1
   8  -9  -2 2993.92 170.281   1
  -8   9   2 3429.52 175.382   1
   7  -9  -2 5905.83 278.098   1
  -7   9   2 5455.22 272.863   1
  -6   9   2 14384.3 630.566   1
   6  -9  -2 14327.0 630.044   1
  -6  -9   2 13691.8 624.654   1
   5   9  -2 17131.1 726.526   1
  -5   9   2 16139.2 729.075   1
   5  -9  -2 17107.7 731.825   1
  -5  -9   2 15817.5 724.854   1
   4   9  -2 3284.04 165.021   1
  -4   9   2 3221.51 168.265   1
   4  -9  -2 3025.03 167.709   1
   3   9  -2 1002.08 70.3836   1
  -3   9   2 981.120 72.1945   1
   3  -9  -2 917.728 71.4961   1
  -3  -9   2 1026.41 70.3512   1
   2   9  -2 4873.71 232.573   1
  -2  -9   2 4672.20 232.240   1
   1   9  -2 9728.40 442.794   1
  -1  -9   2 9874.41 443.568   1
   0   9  -2 8788.20 401.226   1
   0  -9   2 8792.62 401.423   1
  -1   9  -2 6608.05 311.774   1
   1  -9   2 6692.21 314.348   1
   2   9   2 4024.54 196.192   1
  -2  -9  -2 3619.90 195.957   1
   3   9   2 130.044 29.2883   1
  -3   9  -2 33.4118 24.7974   1
  -3  -9  -2 106.099 32.0144   1
   3  -9   2 80.2271 28.7688   1
  -4  -9  -2 20808.8 890.561   1
  -4   9  -2 20193.6 888.544   1
   4  -9   2 20304.7 888.765   1
   4   9   2 20058.6 887.912   1
  -5  -9  -2 66.0599 32.2574   1
   5   9   2 59.6354 31.7333   1
   5  -9   2 62.4328 24.1396   1
  -5   9  -2 101.861 30.0961   1
  -6   9  -2 17775.9 741.364   1
   6   9   2 17755.1 739.154   1
   6  -9   2 17603.4 741.318   1
  -7   9  -2 25.8692 28.5068   1
  -7  -9  -2 25.2475 27.0380   1
   7   9   2 12.3523 26.4568   1
   7  -9   2-19.0448 25.9668   1
  -8  -9  -2 3985.86 191.885   1
   8   9   2 3278.40 184.205   1
  -8   9  -2 3483.29 190.556   1
   8  -9   2 3517.42 187.833   1
  -9  -9  -2 2788.58 153.013   1
   9   9   2 2753.40 152.217   1
  -9   9  -2 2665.45 152.473   1
   9  -9   2 2558.07 150.643   1
  10   9   2 701.602 62.8472   1
 -10  -9  -2 752.503 64.2109   1
  11  -9   2 21.0827 25.8388   1
 -11   9  -2 36.0427 27.5406   1
 -12   9  -2 2034.43 131.758   1
 -12  -9  -2 2264.33 135.197   1
  12  -9   2 2151.10 133.122   1
  12   9   2 2311.25 134.265   1
 -13  -9  -2-22.1347 31.1393   1
  13   9   2 7.15717 32.8373   1
  13  -9   2-7.22376 25.4539   1
 -13   9  -2-22.0462 28.0549   1
 -14   9  -2 2164.30 133.791   1
 -14  -9  -2 1960.71 132.697   1
  14  -9   2 2319.69 136.570   1
  14   9   2 2305.26 136.783   1
 -15  -9  -2 53.3670 27.0095   1
  15   9   2 81.1807 34.4057   1
 -15   9  -2 104.114 33.7962   1
  15  -9   2 37.1235 32.8486   1
 -16  -9  -2 46.2481 33.3172   1
  16   9   2 97.1349 37.4940   1
  16  -9   2 130.892 33.6573   1
 -16   9  -2 138.750 36.5316   1
 -17   9  -2 114.094 36.6234   1
  17  -9   2 68.3974 28.6887   1
  17   9   2 68.1431 30.7125   1
 -17  -9  -2 131.659 35.7420   1
 -18   9  -2 30.2747 34.7227   1
  18  -9   2 14.4597 32.7405   1
  18   9   2 7.64181 36.8121   1
 -18  -9  -2-23.2156 35.0439   1
 -19   9  -2-7.38843 27.1446   1
  19  -9   2-21.8411 27.7966   1
  19   9   2-15.2892 30.2476   1
 -19  -9  -2-15.4810 31.6650   1
 -20   9  -2 65.7434 35.2458   1
  20  -9   2 28.8731 35.2309   1
  20   9   2 45.6804 31.7021   1
 -20  -9  -2 53.9660 33.0844   1
 -21   9  -2 43.2369 35.5169   1
  21  -9   2 49.4481 37.0643   1
  21   9   2-7.54736 35.5069   1
 -21  -9  -2-30.5724 34.6171   1
 -22   9  -2 7.14839 27.2856   1
  22  -9   2-27.7014 30.0968   1
  22   9   2 22.2248 31.2621   1
 -22  -9  -2 7.57790 27.2708   1
  23 -10  -2 28.0573 35.7011   1
 -23  10   2-7.12923 35.9059   1
  22 -10  -2 71.2576 33.1258   1
 -22  10   2-14.5257 30.6700   1
 -20  10   2 7.67298 29.8254   1
  20  10  -2-15.4260 33.5198   1
 -19 -10   2 15.6407 33.0120   1
  19 -10  -2 7.46661 25.1496   1
  19  10  -2 53.5085 35.5243   1
 -18  10   2 96.5550 34.8201   1
  18 -10  -2 127.171 38.3558   1
 -17 -10   2 271.101 44.7181   1
  17  10  -2 192.530 40.4975   1
  17 -10  -2 133.502 39.0680   1
 -17  10   2 219.267 44.1992   1
 -16  10   2 943.547 76.6571   1
 -16 -10   2 872.947 76.0592   1
  16  10  -2 987.237 78.7841   1
  16 -10  -2 861.836 74.5483   1
  15  10  -2 21.2125 34.0605   1
 -15 -10   2-14.4080 31.7520   1
  14 -10  -2 1147.92 88.9035   1
 -14  10   2 1064.42 85.6424   1
 -13  10   2 206.923 43.8966   1
 -13 -10   2 299.485 43.6941   1
  13 -10  -2 272.521 47.8956   1
  13  10  -2 313.163 46.1519   1
 -12 -10   2 3625.39 195.327   1
 -12  10   2 3716.74 198.319   1
  12 -10  -2 3851.68 199.052   1
  12  10  -2 3502.54 193.434   1
 -11  10   2 70.6318 34.1084   1
 -11 -10   2 26.4933 25.3958   1
  11  10  -2 96.7370 31.1587   1
  11 -10  -2 41.7401 35.1170   1
 -10 -10   2 5486.35 286.488   1
  10  10  -2 6494.88 293.398   1
   9 -10  -2 272.885 40.7872   1
   9  10  -2 250.687 39.1700   1
  -9 -10   2 238.814 40.1609   1
  -8 -10   2 4053.97 190.593   1
  -8  10   2 3547.23 188.589   1
   8  10  -2 3626.80 185.330   1
   7 -10  -2 10446.7 465.121   1
  -7  10   2 9516.91 459.633   1
   7  10  -2 10274.8 459.256   1
  -7 -10   2 10023.1 458.666   1
   6  10  -2 5256.25 251.463   1
  -6  10   2 4851.65 252.498   1
   6 -10  -2 4991.70 254.117   1
  -6 -10   2 5413.54 253.949   1
  -5  10   2 1094.94 78.8661   1
   5 -10  -2 858.715 73.6139   1
  -5 -10   2 1074.93 74.9987   1
   4  10  -2 2687.87 145.391   1
  -4  10   2 2481.55 146.610   1
   4 -10  -2 2568.31 147.414   1
  -4 -10   2 2877.19 148.189   1
  -3  10   2 16140.8 712.400   1
   3 -10  -2 16043.5 712.554   1
  -2  10   2 6669.60 309.755   1
   2  10  -2 6403.66 306.051   1
   2 -10  -2 6797.62 311.308   1
  -2 -10   2 6186.57 305.707   1
   1  10  -2 1628.38 102.584   1
  -1  10   2 1819.82 108.544   1
  -1 -10   2 1629.40 103.569   1
   1 -10  -2 1794.31 107.340   1
   0  10   2 488.858 48.6210   1
   0  10  -2 346.408 42.7091   1
   0 -10   2 396.811 45.3816   1
   0 -10  -2 412.966 45.9308   1
   1  10   2 18676.2 834.664   1
  -1  10  -2 18262.5 832.980   1
   1 -10   2 20225.0 838.604   1
  -1 -10  -2 19242.1 836.734   1
   2  10   2 191.637 34.2558   1
  -2  10  -2 107.222 30.5217   1
   2 -10   2 84.6139 30.9528   1
  -2 -10  -2 152.286 34.2484   1
  -3  10  -2 37189.3 1524.29   1
  -3 -10  -2 37708.6 1525.14   1
   3 -10   2 36222.6 1523.75   1
  -4 -10  -2 5352.33 254.444   1
  -4  10  -2 5126.95 252.765   1
   4  10   2 5177.72 252.599   1
   4 -10   2 4748.12 250.054   1
  -5 -10  -2 12173.9 534.892   1
  -5  10  -2 12332.4 538.784   1
   5 -10   2 10842.4 528.871   1
   5  10   2 12018.0 533.590   1
  -6 -10  -2 91.2664 31.0998   1
   6  10   2 6.38762 26.6193   1
   6 -10   2 32.2914 28.5357   1
  -6  10  -2 66.3514 31.2739   1
  -7 -10  -2 5570.57 266.314   1
  -7  10  -2 5471.63 265.341   1
   7  10   2 5520.34 264.131   1
   7 -10   2 4763.03 260.442   1
  -8  10  -2 549.278 55.9737   1
  -8 -10  -2 483.316 55.4326   1
   8  10   2 476.229 52.7804   1
   8 -10   2 580.019 56.1044   1
  -9 -10  -2 2035.36 120.979   1
   9  10   2 1796.56 116.767   1
  -9  10  -2 1835.88 117.280   1
   9 -10   2 1755.19 115.870   1
 -10  10  -2 14.4394 23.7299   1
  10 -10   2 21.3562 22.1988   1
 -11 -10  -2 1762.88 116.450   1
  11  10   2 1732.14 114.739   1
 -11  10  -2 1935.30 120.218   1
  11 -10   2 1866.17 118.403   1
 -12 -10  -2 107.533 34.5831   1
  12  10   2 35.4490 30.4257   1
  12 -10   2 21.9368 28.9869   1
 -12  10  -2 22.0364 30.5810   1
 -13  10  -2 3421.60 196.756   1
 -13 -10  -2 3779.78 200.013   1
  13 -10   2 3872.21 200.466   1
  13  10   2 3646.97 197.448   1
 -14 -10  -2 37.7162 30.3563   1
  14  10   2 14.6795 28.5366   1
 -14  10  -2-7.45109 27.3742   1
  14 -10   2 14.7808 28.2160   1
 -15 -10  -2-7.65172 30.2703   1
  15  10   2-44.7670 35.0956   1
 -15  10  -2 22.0718 29.1056   1
  15 -10   2 37.3342 29.5390   1
 -16 -10  -2 61.8676 30.6621   1
  16  10   2 22.5676 27.1502   1
 -16  10  -2 7.53330 28.8288   1
  16 -10   2 119.338 37.6190   1
 -17 -10  -2 234.254 42.5292   1
  17  10   2 211.761 40.8644   1
 -17  10  -2 171.446 46.8517   1
  17 -10   2 135.762 40.7786   1
  18 -10   2-6.91628 25.4039   1
 -18  10  -2 23.6813 32.2862   1
  19  10   2 7.55955 33.3400   1
 -19 -10  -2 46.9777 28.7822   1
  20 -10   2-7.09645 26.0686   1
 -20  10  -2-14.4295 28.5442   1
 -21  10  -2-7.05300 32.7684   1
  21 -10   2-14.0263 32.1734   1
  21  10   2-7.42490 37.7886   1
 -21 -10  -2 7.69128 30.4264   1
 -23  11   2 55.7636 32.4107   1
  23 -11  -2 6.86638 29.0048   1
 -22  11   2-7.47587 29.0611   1
  22 -11  -2 20.2887 26.7552   1
  21 -11  -2 13.6671 30.1365   1
 -21  11   2 38.5553 38.0120   1
 -19  11   2 117.037 38.9483   1
  19  11  -2 83.4715 35.4751   1
 -19 -11   2 78.9659 35.5045   1
  19 -11  -2 96.5513 38.0043   1
 -18  11   2-14.9704 26.9372   1
  18  11  -2-7.56166 30.4243   1
 -18 -11   2 7.83219 32.0337   1
  18 -11  -2 14.8489 24.9929   1
 -17  11   2 22.7241 31.0318   1
  17  11  -2 60.3716 32.8443   1
  17 -11  -2 44.4705 36.1592   1
 -16  11   2 654.770 67.7727   1
 -16 -11   2 731.930 69.3896   1
  16 -11  -2 719.258 69.0817   1
  16  11  -2 804.982 71.5704   1
 -15  11   2 407.800 53.8655   1
 -15 -11   2 541.267 60.0902   1
  15  11  -2 477.870 57.4125   1
  15 -11  -2 520.161 58.4299   1
 -14 -11   2 400.546 49.1872   1
  14  11  -2 266.666 47.3163   1
 -13  11   2 1147.06 87.8079   1
  13 -11  -2 1224.70 90.2862   1
  13  11  -2 1168.32 89.5020   1
 -13 -11   2 1291.38 93.0257   1
  12 -11  -2 1106.64 84.5314   1
 -12 -11   2 1158.86 84.5766   1
 -12  11   2 999.642 82.1939   1
  12  11  -2 981.821 81.5306   1
  11 -11  -2 3982.18 209.887   1
 -11  11   2 3853.19 208.262   1
  11  11  -2 4253.20 209.640   1
 -11 -11   2 3778.19 206.501   1
  10  11  -2 65.6582 31.7524   1
 -10  11   2 78.8801 35.0547   1
  10 -11  -2 42.2879 30.3196   1
 -10 -11   2 88.1142 33.5186   1
   9 -11  -2 3181.76 178.202   1
  -9 -11   2 3372.86 182.204   1
  -9  11   2 3492.95 186.661   1
   9  11  -2 3477.32 181.753   1
  -8 -11   2 160.251 36.8879   1
   8  11  -2 187.013 38.2924   1
   7 -11  -2 1662.87 107.150   1
  -7  11   2 1541.38 103.988   1
   7  11  -2 1603.47 103.846   1
  -7 -11   2 1544.96 102.314   1
   6  11  -2 2472.84 138.432   1
  -6  11   2 2255.30 138.672   1
  -6 -11   2 2162.56 135.397   1
   5  11  -2 606.240 55.4380   1
  -5  11   2 388.261 51.4365   1
   5 -11  -2 365.389 51.4842   1
  -5 -11   2 582.056 54.4784   1
   4  11  -2 48.7740 26.8057   1
   4 -11  -2 159.394 35.6970   1
  -4 -11   2 152.512 32.8765   1
  -3  11   2 23063.4 1004.25   1
   3 -11  -2 23440.2 1003.92   1
  -3 -11   2 22572.7 1001.29   1
  -2  11   2 9105.14 408.388   1
   2  11  -2 8605.16 404.292   1
  -2 -11   2 8549.87 404.571   1
   2 -11  -2 8828.81 406.912   1
   1  11  -2 9055.87 426.364   1
  -1  11   2 9119.15 428.543   1
   1 -11  -2 9732.44 431.035   1
   0  11   2 75.6088 31.6084   1
   0 -11  -2 89.0322 30.1334   1
   1  11   2 114.452 33.5609   1
  -1  11  -2 87.3442 28.8588   1
   1 -11   2 58.2025 30.6423   1
  -1 -11  -2 96.1583 30.0118   1
   2  11   2 3772.21 199.497   1
  -2  11  -2 3676.07 199.278   1
   2 -11   2 4089.96 203.215   1
  -2 -11  -2 3936.15 203.048   1
   3  11   2 2556.02 143.694   1
  -3  11  -2 2514.73 143.325   1
   3 -11   2 2314.52 141.259   1
  -3 -11  -2 2616.71 144.078   1
   4 -11   2 4429.48 229.862   1
  -4  11  -2 4485.25 229.749   1
   4  11   2 4818.47 232.220   1
  -4 -11  -2 4404.55 229.209   1
   5  11   2 131.381 29.2967   1
  -5  11  -2 166.973 37.4364   1
   5 -11   2 127.374 35.0026   1
  -5 -11  -2 209.349 36.3729   1
   6  11   2 435.698 51.7875   1
   6 -11   2 469.272 53.6419   1
  -6 -11  -2 511.008 53.2626   1
   7  11   2 639.713 62.7412   1
  -7 -11  -2 720.463 66.1681   1
  -8  11  -2 5330.55 248.896   1
   8 -11   2 4328.16 239.600   1
  -9  11  -2 14.4968 32.3883   1
  -9 -11  -2-28.5296 26.7159   1
   9 -11   2 28.4243 30.4379   1
 -10  11  -2 7.42272 28.8689   1
  10  11   2 28.3709 30.8393   1
 -10 -11  -2 21.8904 29.3747   1
  10 -11   2 36.0878 30.9304   1
 -11  11  -2 149.266 35.7306   1
 -11 -11  -2 140.032 33.1592   1
  11 -11   2 119.471 32.6690   1
  12  11   2 1437.92 97.3451   1
 -12 -11  -2 1213.59 94.2112   1
 -13 -11  -2-30.1760 32.3137   1
  13 -11   2-7.36894 29.6491   1
 -13  11  -2 29.9798 27.5287   1
  13  11   2 14.5521 31.6210   1
 -14 -11  -2 505.742 57.9376   1
  14 -11   2 444.729 52.6957   1
 -14  11  -2 468.506 54.4296   1
  14  11   2 542.345 58.9706   1
 -15 -11  -2 83.1550 34.9193   1
  15 -11   2 126.734 32.1923   1
 -15  11  -2 81.9518 30.2529   1
  15  11   2 89.0068 40.2468   1
 -16 -11  -2 60.5823 31.5562   1
  16 -11   2 74.5705 31.0767   1
  16  11   2 52.4204 30.2223   1
 -16  11  -2 37.1310 31.8959   1
 -17  11  -2-15.1343 33.8128   1
  17 -11   2 21.9509 33.9945   1
  18  11   2 97.4953 34.6313   1
 -18 -11  -2 91.5106 33.8433   1
  19  11   2-52.2141 36.7678   1
 -19 -11  -2 30.3409 34.8087   1
  19 -11   2 62.4428 31.0146   1
 -19  11  -2 22.3709 29.5124   1
  20  11   2-7.38214 33.4306   1
 -20 -11  -2-15.1175 33.7769   1
  20 -11   2-6.98064 34.7810   1
 -20  11  -2-7.08827 34.1462   1
  21 -11   2-6.83471 30.5399   1
 -21  11  -2 13.8511 32.1758   1
  22 -12  -2 19.1574 30.0425   1
 -22  12   2 7.60669 35.3452   1
  21 -12  -2 6.93881 29.7212   1
 -21  12   2-7.35563 30.0845   1
  20 -12  -2 50.6634 30.1730   1
 -20  12   2 65.2417 29.7476   1
 -18 -12   2 39.9013 34.7468   1
 -18  12   2 44.8329 29.6358   1
  18 -12  -2 88.1793 37.4589   1
  18  12  -2 23.2696 35.6470   1
 -17 -12   2 55.2976 35.8020   1
 -17  12   2 7.51957 32.7119   1
  17  12  -2 38.3641 32.4115   1
  17 -12  -2 44.2441 34.2905   1
  16 -12  -2 52.1977 33.7902   1
 -16  12   2 7.64549 29.2103   1
 -15 -12   2 68.7275 30.7335   1
 -15  12   2-30.3794 35.2925   1
  15 -12  -2 7.60538 33.0599   1
  15  12  -2 14.9538 30.0920   1
  14 -12  -2 29.7672 26.2721   1
 -14 -12   2 45.2800 32.8408   1
 -14  12   2 7.64076 25.1586   1
  13 -12  -2 36.9304 30.2575   1
 -13  12   2 52.6571 32.2666   1
 -13 -12   2 37.3693 31.5851   1
  13  12  -2 36.3928 29.3352   1
  12 -12  -2 1302.12 96.4515   1
 -12 -12   2 1399.42 98.5491   1
 -12  12   2 1253.91 98.7025   1
  12  12  -2 1334.58 95.0362   1
  11 -12  -2 58.7682 25.9012   1
 -11  12   2 44.1528 27.5838   1
  11  12  -2-6.97334 27.1263   1
 -11 -12   2-21.7816 28.2418   1
 -10  12   2 132.890 37.9068   1
  10 -12  -2 107.790 36.1517   1
   9  12  -2 144.529 35.8590   1
  -9  12   2 158.951 40.8895   1
   9 -12  -2 107.954 32.6370   1
  -9 -12   2 151.311 36.8887   1
   8  12  -2 20.0726 27.3700   1
  -8  12   2-28.4151 30.4317   1
   8 -12  -2-7.03168 31.8452   1
  -8 -12   2 54.7225 30.1528   1
   7 -12  -2 2580.42 153.830   1
  -7  12   2 2726.49 153.639   1
   7  12  -2 2679.08 151.400   1
  -7 -12   2 2651.23 151.921   1
   6  12  -2 833.687 68.7306   1
  -6  12   2 701.069 65.4373   1
   6 -12  -2 794.775 68.0971   1
  -6 -12   2 680.691 64.9954   1
   5  12  -2 788.587 67.3570   1
  -5 -12   2 832.636 70.1821   1
   4  12  -2 566.270 54.4220   1
  -4  12   2 433.759 53.0696   1
   4 -12  -2 549.562 56.8418   1
  -4 -12   2 467.041 49.8030   1
  -3  12   2 4692.89 231.378   1
   3  12  -2 4452.43 228.304   1
  -3 -12   2 4316.34 227.365   1
   3 -12  -2 4668.28 232.355   1
  -2  12   2 3138.30 168.925   1
   2  12  -2 3317.01 169.910   1
  -2 -12   2 3319.72 169.410   1
   1  12  -2 7354.73 350.069   1
  -1  12   2 7625.80 352.612   1
   1 -12  -2 7158.99 351.742   1
  -1 -12   2 7516.07 351.301   1
   0  12   2 2825.43 160.719   1
   0  12  -2 3010.45 162.732   1
   0 -12   2 2912.49 163.274   1
   0 -12  -2 2987.62 163.341   1
   1  12   2 306.448 44.3704   1
  -1  12  -2 245.357 42.5348   1
   1 -12   2 237.724 40.2400   1
  -1 -12  -2 168.059 41.0581   1
  -2  12  -2 1717.09 102.472   1
   2 -12   2 1497.25 98.3877   1
  -2 -12  -2 1453.97 96.7578   1
   3  12   2 5172.15 246.470   1
  -3  12  -2 4728.81 243.793   1
   3 -12   2 4672.32 243.397   1
  -3 -12  -2 4818.04 245.461   1
   4  12   2 47.4260 33.4178   1
  -4  12  -2 40.6810 30.3308   1
   4 -12   2 6.83356 28.8734   1
  -4 -12  -2 48.1834 31.2037   1
   6  12   2 411.356 51.2071   1
  -6  12  -2 284.574 48.3475   1
   6 -12   2 282.864 44.2143   1
  -7  12  -2 2441.08 146.040   1
   7 -12   2 2494.21 146.743   1
   7  12   2 2409.82 144.709   1
  -7 -12  -2 2536.92 148.685   1
  -8  12  -2 175.609 38.7111   1
  -8 -12  -2 72.5689 29.1416   1
   8  12   2 140.582 35.3774   1
   8 -12   2 100.562 29.8031   1
  -9  12  -2 22.2703 31.8044   1
  -9 -12  -2 29.4813 24.2224   1
   9  12   2 14.3504 26.3628   1
   9 -12   2-7.25548 28.2108   1
 -10  12  -2 112.890 37.3484   1
  10 -12   2 138.932 38.6135   1
 -10 -12  -2 88.4134 34.0872   1
  10  12   2 89.0953 31.1674   1
 -11 -12  -2 29.9523 24.6043   1
  11 -12   2 37.4528 26.3932   1
 -11  12  -2-30.2648 24.8609   1
  11  12   2 14.6381 28.4537   1
 -12 -12  -2-15.2303 24.3860   1
  12 -12   2 7.55462 32.3608   1
  12  12   2-7.39376 23.6773   1
 -12  12  -2-15.1367 33.8196   1
  13  12   2 748.944 70.8029   1
 -13 -12  -2 661.140 69.6151   1
  13 -12   2 787.405 73.0392   1
 -13  12  -2 806.754 74.1403   1
 -14 -12  -2 38.5391 31.5809   1
  14 -12   2 14.8202 30.8495   1
 -14  12  -2 90.8857 35.2374   1
  14  12   2 37.6854 35.9305   1
 -15 -12  -2 15.4311 34.0065   1
  15 -12   2 29.6501 34.8659   1
  15  12   2-15.0891 34.1639   1
 -15  12  -2-22.4205 34.2846   1
 -16  12  -2 43.9256 35.7284   1
  16 -12   2 51.8852 37.3816   1
 -17 -12  -2 69.5257 32.7390   1
  17  12   2 75.2488 36.7910   1
 -18 -12  -2-7.68441 32.9218   1
  18 -12   2 34.6775 32.2289   1
  18  12   2 22.3557 35.4823   1
 -18  12  -2 7.56409 30.9445   1
  19  12   2 29.4175 26.4894   1
 -19 -12  -2 22.8480 32.6406   1
  20 -12   2-13.6434 25.0593   1
 -20  12  -2-6.95548 24.5076   1
  21 -13  -2 13.8246 28.2847   1
 -21  13   2 28.2731 26.9939   1
  20 -13  -2-14.2004 22.7424   1
  19 -13  -2 28.7959 25.9178   1
 -19  13   2 7.21836 23.7253   1
  18 -13  -2 21.7995 23.9028   1
 -18  13   2 37.0412 27.2373   1
  17 -13  -2 36.5903 36.0658   1
 -17  13   2-14.8780 32.3336   1
  17  13  -2 23.6204 36.5838   1
  16 -13  -2 59.5364 38.2977   1
 -16  13   2 60.6908 40.5990   1
 -16 -13   2 15.8380 31.3630   1
  16  13  -2 7.75524 35.1506   1
 -15 -13   2 7.82433 30.4592   1
  15  13  -2 68.3620 33.0522   1
  14 -13  -2 14.9032 34.6219   1
 -14 -13   2 7.74683 30.1150   1
 -14  13   2 7.66026 32.3278   1
  14  13  -2 7.48766 31.1171   1
  13 -13  -2-7.42798 23.1517   1
 -13 -13   2 23.1174 28.3043   1
 -13  13   2 7.58041 22.9611   1
  13  13  -2 14.8059 29.2864   1
  12 -13  -2 88.4536 31.9599   1
 -12 -13   2 61.4439 35.5812   1
 -12  13   2 181.893 39.6780   1
  12  13  -2 139.995 38.5923   1
  11 -13  -2-22.5201 31.6795   1
 -11 -13   2 44.3176 34.7444   1
 -11  13   2-7.42046 31.3157   1
  11  13  -2 36.5555 33.9689   1
  10 -13  -2 712.952 68.6321   1
 -10  13   2 860.520 74.4268   1
  10  13  -2 844.105 72.9719   1
 -10 -13   2 785.935 71.7018   1
   9  13  -2 226.441 43.6236   1
  -9  13   2 340.277 46.6894   1
   9 -13  -2 337.790 43.7734   1
  -9 -13   2 209.156 44.3979   1
   8  13  -2 7.00445 32.1400   1
  -8  13   2-14.5669 31.6601   1
   8 -13  -2 57.6758 31.3387   1
  -8 -13   2 14.3235 31.1315   1
  -7  13   2 35.1511 29.2685   1
   7 -13  -2 51.3341 34.1176   1
   6  13  -2 34.5572 32.9130   1
  -6  13   2 14.3103 26.2929   1
   6 -13  -2-7.25759 26.6689   1
  -6 -13   2 55.5767 33.4739   1
   5  13  -2 95.4003 32.9805   1
  -5  13   2 113.863 35.6000   1
   5 -13  -2 50.8743 28.9281   1
  -5 -13   2 48.1358 30.0557   1
   4  13  -2 236.228 40.2475   1
  -4  13   2 140.975 37.2149   1
   4 -13  -2 225.532 43.5791   1
  -4 -13   2 205.649 37.9537   1
   3  13  -2 6.74916 22.7488   1
  -3  13   2 41.8097 27.1106   1
   3 -13  -2 35.3647 26.0039   1
  -3 -13   2 27.3397 22.4833   1
   2  13  -2 1213.43 89.4425   1
  -2  13   2 1250.86 90.6290   1
  -2 -13   2 1184.10 89.7397   1
   2 -13  -2 1211.42 89.5598   1
  -1  13   2-20.7919 29.2491   1
   1  13  -2 13.4920 25.2714   1
  -1 -13   2 34.1286 24.5670   1
   1 -13  -2 13.9599 24.5931   1
   0  13   2 866.144 75.3437   1
   0 -13   2 920.523 77.2583   1
   0 -13  -2 1045.74 79.8226   1
   1  13   2 1218.64 89.9906   1
  -1 -13  -2 1263.47 90.9156   1
   2  13   2 426.930 48.4424   1
   2 -13   2 353.662 47.5124   1
  -2 -13  -2 428.557 48.0597   1
   3  13   2 680.930 63.6836   1
  -3  13  -2 793.911 68.0584   1
   3 -13   2 624.975 62.1319   1
  -3 -13  -2 596.409 62.7722   1
   4  13   2 111.723 35.0384   1
  -4  13  -2 126.909 36.4936   1
   4 -13   2 106.150 36.9943   1
  -4 -13  -2 57.8603 31.7074   1
   5  13   2 7.08211 29.9137   1
  -5  13  -2 51.8770 28.8362   1
   5 -13   2 6.92495 22.7866   1
  -5 -13  -2 64.7574 29.4572   1
  -6  13  -2 22.5244 25.2758   1
   6 -13   2-21.1164 26.3663   1
  -6 -13  -2-21.7417 26.6197   1
   7  13   2-7.30707 32.6596   1
  -7  13  -2 51.5790 25.9703   1
   7 -13   2-7.34354 21.5919   1
  -7 -13  -2 36.3054 29.2253   1
  -8  13  -2 14.9103 28.4629   1
   8 -13   2 7.34204 28.5454   1
   8  13   2 21.8211 31.1616   1
  -8 -13  -2 15.1578 32.4687   1
   9  13   2 247.309 44.4935   1
  -9 -13  -2 286.445 44.3129   1
 -10  13  -2 204.555 38.4439   1
 -10 -13  -2 234.943 44.7865   1
  10  13   2 190.859 42.0793   1
  10 -13   2 244.568 39.9465   1
 -11  13  -2 91.4510 38.8974   1
 -11 -13  -2 68.8335 36.0947   1
  11 -13   2 142.606 39.0974   1
 -12  13  -2 189.952 41.3149   1
  12 -13   2 144.528 38.6280   1
 -12 -13  -2 161.325 40.2028   1
  12  13   2 227.223 45.8141   1
 -13 -13  -2 15.3370 30.3364   1
  13  13   2-23.1337 33.5128   1
 -14 -13  -2 30.8730 28.3542   1
  14 -13   2 22.1207 30.6457   1
  14  13   2-7.54436 30.3600   1
 -14  13  -2 7.51970 33.6051   1
 -15  13  -2-22.4030 31.9880   1
  15 -13   2 7.33776 30.4932   1
 -16 -13  -2-7.77187 34.2561   1
  16  13   2-7.54922 35.5103   1
 -17 -13  -2 30.9967 35.0906   1
  17 -13   2-7.23228 31.8764   1
  17  13   2 15.0626 33.1944   1
 -17  13  -2-28.8095 34.6938   1
 -18 -13  -2-7.67710 33.8369   1
  18  13   2 7.47962 30.5917   1
 -19  13  -2-30.2509 36.0134   1
  19 -13   2-12.7729 30.0515   1
  20 -14  -2-6.93306 33.0072   1
  19 -14  -2-28.1291 35.0364   1
 -19  14   2 35.4492 33.3484   1
  18 -14  -2 49.8681 35.9087   1
 -18  14   2 21.8442 35.1069   1
  17 -14  -2 58.4287 38.5579   1
 -17  14   2 154.073 45.2988   1
  16  14  -2 38.5735 32.0787   1
 -16  14   2 22.4036 33.3886   1
  16 -14  -2 22.3635 32.8759   1
  15  14  -2-7.71356 33.0460   1
 -15  14   2 15.1153 24.8366   1
 -15 -14   2 8.03215 32.8578   1
  15 -14  -2 29.9303 26.3686   1
  14  14  -2 61.5370 34.3859   1
 -14  14   2-7.64210 35.0728   1
  14 -14  -2 37.0792 32.7013   1
 -14 -14   2 7.90900 33.8922   1
 -13  14   2 167.156 41.9395   1
  13 -14  -2 155.957 40.2857   1
  12  14  -2 37.8975 32.5946   1
 -12  14   2 91.2884 37.1814   1
 -12 -14   2 45.9980 29.9400   1
  12 -14  -2 103.583 38.1555   1
  11  14  -2 67.1029 34.4485   1
 -11  14   2 104.686 31.8194   1
  11 -14  -2 75.6441 30.2032   1
 -11 -14   2 167.712 40.5893   1
 -10 -14   2 30.1879 31.8567   1
 -10  14   2 30.5375 30.2104   1
  10  14  -2 7.39397 32.1425   1
  10 -14  -2 7.35466 28.5985   1
  -9 -14   2 37.6301 29.2746   1
  -9  14   2 54.9089 33.6170   1
   9  14  -2 7.27043 25.0744   1
   9 -14  -2 13.9843 28.6190   1
  -8 -14   2 7.36787 28.6410   1
   8  14  -2 7.29021 31.6838   1
  -7 -14   2 50.9443 29.2991   1
  -7  14   2 36.1456 29.5841   1
   7  14  -2-7.23682 33.6367   1
   7 -14  -2 14.8497 29.8906   1
  -6 -14   2-7.20474 24.2545   1
  -6  14   2 29.2583 24.6243   1
   6  14  -2 7.13932 26.7427   1
   6 -14  -2-7.43072 25.6038   1
  -5 -14   2 524.419 57.7127   1
  -5  14   2 490.646 53.0063   1
   5  14  -2 452.716 55.7310   1
   5 -14  -2 414.961 50.4163   1
  -4  14   2 713.269 67.4264   1
   4  14  -2 616.953 62.7009   1
   4 -14  -2 720.206 68.2552   1
  -4 -14   2 666.699 65.5431   1
  -3  14   2 7.16208 30.2594   1
   3  14  -2 77.6793 30.2841   1
   3 -14  -2 59.2086 34.4168   1
  -3 -14   2 7.10157 24.5134   1
  -2  14   2-28.1548 30.5931   1
   2  14  -2-6.98338 26.1620   1
  -2 -14   2 42.1545 25.8097   1
   2 -14  -2 35.6693 29.6484   1
  -1  14   2 128.452 36.2417   1
   1  14  -2 70.7589 26.4069   1
  -1 -14   2 122.646 33.4252   1
   1 -14  -2 158.204 39.0990   1
   0 -14  -2 158.840 39.8052   1
   0  14  -2 107.073 32.0497   1
   0  14   2 170.335 37.7304   1
   0 -14   2 162.074 37.6005   1
  -1  14  -2 999.586 80.4378   1
   1  14   2 989.624 80.3698   1
   1 -14   2 881.180 78.4005   1
  -1 -14  -2 1193.17 85.6792   1
  -2 -14  -2 21.6926 23.1873   1
   2  14   2 7.17343 25.8459   1
   2 -14   2 80.5202 33.6041   1
  -3  14  -2 449.792 53.8285   1
   3  14   2 492.635 57.5392   1
   3 -14   2 536.350 58.0006   1
  -4 -14  -2 338.262 49.6356   1
  -4  14  -2 319.164 47.5268   1
   4  14   2 181.784 40.1616   1
   4 -14   2 269.350 44.9079   1
  -5 -14  -2 276.802 43.5910   1
  -5  14  -2 250.737 44.2304   1
   5  14   2 346.828 48.4147   1
   5 -14   2 184.573 38.0898   1
  -6 -14  -2 44.8319 34.7159   1
  -6  14  -2 30.6826 25.8239   1
   6 -14   2-21.5713 28.9327   1
   6  14   2-7.32044 35.2642   1
   7  14   2 22.0508 32.3967   1
  -7 -14  -2-30.0831 30.2602   1
  -8  14  -2-22.6559 32.8216   1
   8 -14   2 7.46434 34.6805   1
  -9 -14  -2 83.6008 36.3643   1
  -9  14  -2 84.1283 31.4918   1
   9  14   2 142.793 40.3563   1
   9 -14   2 51.9508 30.5719   1
 -10 -14  -2-7.81900 30.3945   1
 -10  14  -2 7.60775 28.4977   1
  10  14   2 22.5023 32.1297   1
  10 -14   2 7.46577 30.5365   1
 -11 -14  -2-7.77756 30.2328   1
 -11  14  -2-15.3759 33.8856   1
  11  14   2 7.47311 34.2836   1
  11 -14   2-7.48395 33.8903   1
 -12 -14  -2 77.5080 32.7741   1
  12  14   2 29.9688 30.2171   1
 -12  14  -2 60.8137 36.2494   1
  12 -14   2 30.4477 32.1892   1
  13  14   2 120.495 40.2940   1
 -13 -14  -2 186.256 44.5002   1
 -13  14  -2 205.694 45.1202   1
  13 -14   2 244.999 46.6319   1
  14  14   2-15.1499 36.4887   1
 -14 -14  -2 7.78072 33.3276   1
 -14  14  -2-29.7549 37.4621   1
  14 -14   2 29.2709 36.4586   1
  15  14   2 30.5032 37.1656   1
 -15 -14  -2 23.1993 38.1139   1
 -15  14  -2-7.40104 32.6286   1
  15 -14   2 29.0377 33.7348   1
  16  14   2-22.8768 34.9830   1
 -16 -14  -2 7.67733 33.8386   1
 -16  14  -2 14.4125 24.8300   1
  16 -14   2 7.18649 24.1927   1
  17  14   2-45.7681 37.5891   1
 -17  14  -2 7.03061 30.9877   1
  17 -14   2 14.1678 31.2225   1
 -17 -14  -2 30.3307 35.6663   1
  18 -14   2 41.5730 32.1941   1
 -18  14  -2-20.9950 31.6937   1
  18 -15  -2 20.8547 31.8988   1
 -18  15   2 14.2112 32.6051   1
  17 -15  -2 42.9546 39.4373   1
 -17  15   2 79.1069 37.0676   1
  16 -15  -2 36.6646 34.5586   1
 -16  15   2 66.1137 37.0574   1
  15 -15  -2 103.010 40.6472   1
 -15  15   2 89.5437 40.1082   1
  14  15  -2-15.6086 36.7123   1
 -14  15   2 37.7092 29.3201   1
  14 -15  -2 7.32794 29.9757   1
 -14 -15   2 7.87385 32.7234   1
  13  15  -2-7.70515 34.9168   1
 -13  15   2 37.7601 29.3856   1
  13 -15  -2 66.4339 30.2201   1
 -13 -15   2 7.87932 32.7694   1
  12  15  -2 130.455 40.6149   1
 -12  15   2 151.135 44.3879   1
  12 -15  -2 148.364 40.4040   1
 -12 -15   2 85.8212 35.2744   1
 -11 -15   2 46.7428 34.8277   1
  11  15  -2 7.62011 31.6842   1
 -10  15   2 122.594 39.5326   1
  10 -15  -2 36.9226 35.3046   1
  -9 -15   2 121.561 38.7041   1
  -9  15   2 297.224 48.2175   1
   9 -15  -2 269.777 40.2462   1
   9  15  -2 226.737 45.8246   1
  -8 -15   2 15.0557 31.7665   1
  -8  15   2-7.53151 29.2755   1
   8 -15  -2 14.8024 30.7554   1
   8  15  -2-22.5056 35.7139   1
  -7 -15   2 7.46843 30.5556   1
  -7  15   2 36.7983 32.8943   1
   7 -15  -2-14.9328 32.9173   1
   7  15  -2 44.4280 30.7793   1
  -6 -15   2 342.629 49.0805   1
  -6  15   2 400.657 50.4012   1
   6 -15  -2 344.911 49.3812   1
   6  15  -2 256.690 44.3173   1
  -5 -15   2 29.6689 34.4643   1
  -5  15   2 14.8646 26.7525   1
   5 -15  -2-7.53713 24.1401   1
   5  15  -2 29.0284 35.3659   1
  -4 -15   2 301.718 48.5089   1
   4  15  -2 248.585 45.7566   1
   3  15  -2 715.402 67.3433   1
  -3  15   2 729.068 68.4001   1
  -3 -15   2 563.410 61.3383   1
   3 -15  -2 755.880 68.7833   1
  -2  15   2 329.675 48.1249   1
   2  15  -2 282.574 48.8100   1
   2 -15  -2 312.161 48.1564   1
  -2 -15   2 329.913 48.7556   1
   1  15  -2 51.2640 30.1222   1
  -1  15   2 58.3025 28.5073   1
  -1 -15   2 149.871 34.0826   1
   1 -15  -2 58.2014 28.4584   1
   0 -15  -2 198.946 40.8170   1
   0  15  -2 199.764 40.9794   1
   0 -15   2 128.812 36.8224   1
   0  15   2 183.047 39.1157   1
  -1 -15  -2 37.1114 26.1837   1
  -1  15  -2 37.0793 33.6088   1
   1 -15   2 37.5023 34.8732   1
   1  15   2 21.7745 26.6935   1
  -2  15  -2 709.812 66.5210   1
  -2 -15  -2 803.819 70.7846   1
   2 -15   2 645.669 65.7492   1
   2  15   2 649.827 66.0689   1
  -3 -15  -2-29.6736 31.7765   1
  -3  15  -2 14.5897 29.3519   1
   3 -15   2-7.49186 28.5978   1
   4  15   2 431.221 56.2029   1
   5 -15   2 21.4322 22.2831   1
  -6 -15  -2 153.580 41.9631   1
  -6  15  -2 46.4174 38.2640   1
   6 -15   2 66.1898 35.1662   1
   6  15   2 51.6394 38.4597   1
   7  15   2-29.9531 33.9166   1
  -7 -15  -2-7.63851 31.7495   1
  -7  15  -2-15.1588 26.7114   1
   8  15   2 608.035 66.8281   1
  -8  15  -2 814.077 71.8371   1
   8 -15   2 623.908 65.0563   1
  -8 -15  -2 587.049 65.0994   1
   9  15   2 22.6513 28.8249   1
  -9  15  -2 15.3510 32.8808   1
  -9 -15  -2 15.3285 27.0059   1
   9 -15   2-7.44823 32.3732   1
  10  15   2 175.428 44.1045   1
 -10 -15  -2 199.050 41.6881   1
  11  15   2 228.401 47.5278   1
 -11  15  -2 99.5748 36.5536   1
  11 -15   2 111.891 35.6258   1
 -11 -15  -2 176.836 41.5785   1
  12  15   2 91.0244 37.2590   1
 -12  15  -2 113.543 38.0051   1
 -12 -15  -2 116.958 36.5291   1
  12 -15   2 128.748 36.3597   1
  13  15   2 52.6620 38.6972   1
 -13 -15  -2-7.82685 34.0285   1
  14  15   2 7.47251 35.5749   1
 -14  15  -2 14.6703 34.9210   1
 -14 -15  -2-15.4921 36.4354   1
  14 -15   2-28.8527 35.1484   1
  15 -15   2 42.6878 35.0746   1
 -15  15  -2 7.27422 31.6300   1
  16  15   2 51.6726 36.3826   1
 -16  15  -2 28.3045 25.4750   1
 -16 -15  -2 7.61663 30.6537   1
  16 -15   2-7.01844 23.6368   1
 -17  16   2 7.05995 28.8768   1
  17 -16  -2-20.9159 28.9732   1
 -16  16   2 43.0640 31.2279   1
  16 -16  -2 28.7428 28.4654   1
 -15  16   2-7.31856 29.4564   1
  15 -16  -2-28.8658 33.1144   1
 -14  16   2 22.2678 25.0642   1
  14 -16  -2 72.1205 28.1029   1
  13  16  -2 31.1146 37.9253   1
  12  16  -2 53.3844 35.5615   1
 -12  16   2 97.7291 37.1694   1
  12 -16  -2 65.8032 36.5538   1
 -12 -16   2 72.2898 36.9727   1
  11  16  -2 108.503 36.9970   1
 -11  16   2 29.7420 34.2194   1
  11 -16  -2 37.6093 36.3356   1
 -11 -16   2 86.1797 34.6386   1
  10  16  -2 61.7671 36.8325   1
 -10 -16   2 31.1226 34.3747   1
 -10  16   2 30.4157 28.0286   1
  10 -16  -2 96.1773 35.7158   1
   9  16  -2 61.5551 33.9990   1
  -9 -16   2 53.8738 33.5340   1
   8  16  -2 106.334 36.7902   1
  -8 -16   2 114.807 39.9439   1
  -8  16   2 114.141 39.3190   1
   8 -16  -2 44.1573 33.1115   1
   7  16  -2 67.6784 37.9076   1
  -7 -16   2 99.6172 35.6407   1
   7 -16  -2 29.9040 25.2225   1
  -7  16   2 7.41694 25.0241   1
   6 -16  -2 552.248 63.3424   1
  -6  16   2 541.480 61.7910   1
   5 -16  -2 45.5863 27.3967   1
  -5  16   2 37.4913 25.3005   1
   4 -16  -2 160.054 42.3014   1
  -4  16   2 120.223 37.4839   1
   3 -16  -2 1490.35 104.558   1
  -3  16   2 1392.71 100.304   1
   2 -16  -2-7.65158 30.2752   1
  -2  16   2-22.2133 31.2521   1
   1 -16  -2 824.251 74.5058   1
  -1  16   2 858.566 76.3399   1
   0 -16  -2 179.162 40.3714   1
   0  16   2 110.599 36.0213   1
  -1 -16  -2 164.883 41.2696   1
  -1  16  -2 256.372 46.7268   1
   1 -16   2 167.932 39.2960   1
   2  16   2 243.167 44.1071   1
  -2 -16  -2 218.413 43.2995   1
   2 -16   2 129.065 37.0779   1
   3  16   2 111.428 39.8060   1
  -3 -16  -2 143.351 39.2585   1
  -3  16  -2 156.254 42.4114   1
   3 -16   2 166.062 43.3684   1
   4  16   2 82.2390 34.0991   1
  -4 -16  -2 82.8884 34.8075   1
  -4  16  -2 175.043 40.1323   1
   4 -16   2 59.8051 33.2000   1
   5  16   2 45.2666 36.3693   1
  -5 -16  -2 45.3485 37.2714   1
  -5  16  -2 7.97704 29.9131   1
   5 -16   2 42.6622 29.5809   1
   6  16   2 68.0437 37.0187   1
  -6 -16  -2 106.538 40.0868   1
  -6  16  -2 101.230 39.3838   1
   6 -16   2 74.0190 33.2735   1
   7  16   2 1111.14 89.1619   1
   7 -16   2 1113.10 89.8142   1
  -7 -16  -2 1143.17 90.6738   1
   8  16   2 14.9857 34.3737   1
  -8  16  -2 15.2288 33.5611   1
  -8 -16  -2 7.76155 32.7532   1
   8 -16   2-22.4953 34.8376   1
   9 -16   2 386.080 52.1910   1
  -9  16  -2 328.994 51.5510   1
  10  16   2 181.225 43.4183   1
 -10  16  -2 158.780 42.0309   1
  10 -16   2 148.356 43.3582   1
 -10 -16  -2 107.727 39.6569   1
  11  16   2 83.2471 40.9158   1
 -11  16  -2 30.3374 36.6048   1
  11 -16   2 36.9179 35.6397   1
 -11 -16  -2 69.1353 36.6410   1
  12  16   2 15.1490 36.9152   1
 -12  16  -2 29.8885 36.8278   1
 -12 -16  -2-7.65853 32.3260   1
  12 -16   2 29.7349 34.9729   1
  13 -16   2-14.5673 32.1032   1
 -13  16  -2 22.1114 31.1028   1
  14  16   2 30.0733 35.7927   1
 -14 -16  -2-22.7971 37.0283   1
  15  16   2-14.8222 36.9365   1
  15 -16   2 48.6190 35.7280   1
 -15  16  -2 28.3962 33.4056   1
  15 -17  -2 21.0790 30.1323   1
 -15  17   2 49.8803 34.3564   1
  14 -17  -2 7.04641 32.3267   1
 -14  17   2 7.25214 34.5263   1
  13 -17  -2 92.8838 34.1635   1
 -13  17   2 58.4794 33.6854   1
  12 -17  -2 7.18953 32.9833   1
 -12  17   2 7.39225 32.1272   1
  11 -17  -2 51.5167 32.6781   1
 -11  17   2 140.076 39.2534   1
 -10 -17   2 15.6033 32.4962   1
 -10  17   2 59.8742 31.1805   1
  10 -17  -2 73.5579 32.4975   1
  10  17  -2 46.3303 35.9440   1
  -9 -17   2-7.75813 29.6196   1
  -9  17   2 23.2933 24.8695   1
   9 -17  -2 7.10588 22.7616   1
   9  17  -2 38.4809 32.9713   1
  -8 -17   2 54.2854 32.2674   1
  -8  17   2 23.0796 34.4147   1
   8 -17  -2 43.1280 29.4446   1
   8  17  -2 38.1763 35.9510   1
  -7 -17   2 30.9989 29.6922   1
  -7  17   2 74.3232 38.6911   1
   7 -17  -2 44.5399 35.0110   1
   7  17  -2 98.5648 39.4665   1
  -6 -17   2 61.4951 30.9832   1
  -6  17   2-7.29761 30.3810   1
   6 -17  -2 45.6743 34.9704   1
   6  17  -2 76.3626 37.6748   1
   5  17  -2 325.672 52.2094   1
  -5 -17   2 382.328 53.5621   1
   4  17  -2 246.218 43.3276   1
  -4  17   2 233.505 44.4133   1
   4 -17  -2 320.851 48.0556   1
  -4 -17   2 188.989 39.0315   1
  -3  17   2 22.5706 26.5611   1
   3  17  -2 45.4775 35.2565   1
  -3 -17   2 38.6521 33.6396   1
   3 -17  -2 61.8795 31.6829   1
  -2  17   2 1125.61 85.9464   1
   2  17  -2 1088.16 88.5986   1
  -2 -17   2 1150.38 88.2401   1
   2 -17  -2 1011.16 83.9787   1
   1  17  -2 130.051 40.9733   1
   1 -17  -2 175.230 38.8463   1
   0  17   2 418.686 53.7665   1
   0  17  -2 519.471 61.5470   1
   0 -17  -2 483.916 55.7555   1
   0 -17   2 479.178 58.4537   1
   1  17   2 119.182 42.4878   1
  -1  17  -2 37.9992 34.9895   1
   1 -17   2 77.0851 36.8167   1
  -1 -17  -2 52.6422 35.9237   1
  -2 -17  -2 30.1843 33.7493   1
  -2  17  -2 7.46799 33.4007   1
   2 -17   2 30.7428 33.4325   1
   2  17   2 67.4580 32.1377   1
  -3 -17  -2 356.529 51.8443   1
  -3  17  -2 195.342 41.5327   1
   3 -17   2 211.961 44.3391   1
   3  17   2 252.232 46.4731   1
  -4 -17  -2 45.6693 27.4120   1
   4  17   2 7.46767 24.5551   1
  -4  17  -2 38.5050 39.2073   1
   4 -17   2 7.44804 34.6190   1
  -6  17  -2 177.598 46.0992   1
   6 -17   2 297.640 48.0535   1
   7  17   2-7.58094 32.9465   1
  -7  17  -2 7.53808 33.6833   1
   7 -17   2 7.59059 33.4564   1
  -7 -17  -2 15.2317 32.6220   1
   8  17   2 401.845 53.8198   1
  -8  17  -2 309.858 52.4966   1
   8 -17   2 267.932 48.1662   1
  -8 -17  -2 373.402 52.0064   1
   9  17   2 37.2613 35.4777   1
  -9  17  -2 7.57232 29.4341   1
  -9 -17  -2-23.1421 36.7240   1
   9 -17   2-22.0357 30.9960   1
  10  17   2 89.9719 42.4595   1
 -10 -17  -2 115.418 40.9194   1
  10 -17   2 73.1765 28.1648   1
  11 -17   2 21.7765 31.1163   1
 -11  17  -2 37.2794 34.6613   1
  12  17   2 52.1267 35.5130   1
 -12  17  -2 65.8939 36.5376   1
  12 -17   2 29.1286 35.5455   1
 -12 -17  -2 52.9479 34.3160   1
  13  17   2-7.38617 30.2102   1
 -13  17  -2-14.3938 29.4361   1
 -13 -17  -2 7.54950 26.0128   1
  14 -17   2-6.89373 30.8063   1
 -14  17  -2 27.9960 32.1107   1
  13 -18  -2 27.8164 25.5457   1
 -13  18   2-7.09686 23.8942   1
  12 -18  -2 13.9825 28.5977   1
 -12  18   2 7.21958 30.4690   1
  11 -18  -2 35.8951 33.3808   1
 -11  18   2 28.9333 32.3492   1
 -10  18   2 146.494 40.5783   1
  10 -18  -2 94.1281 39.7657   1
  -9 -18   2 46.4311 31.1711   1
  -9  18   2 83.2159 43.4284   1
   9 -18  -2-7.08934 32.5559   1
   9  18  -2 22.9197 35.5253   1
  -8 -18   2 54.3668 30.2090   1
  -8  18   2-7.75783 36.9482   1
   8 -18  -2 20.7378 31.7298   1
   8  18  -2 30.5547 31.2609   1
  -7 -18   2 38.6390 28.9949   1
  -7  18   2 37.2130 35.0480   1
   7 -18  -2 29.2542 34.4417   1
   7  18  -2 53.7506 33.4131   1
  -6  18   2 286.110 46.9112   1
   6 -18  -2 214.827 43.4324   1
  -5  18   2 22.0933 31.6751   1
   5 -18  -2 120.168 39.1176   1
  -4  18   2 112.043 35.0427   1
   4 -18  -2 121.047 39.2056   1
   3 -18  -2 91.3448 33.7670   1
  -2  18   2 82.5622 41.0396   1
   2 -18  -2 85.1050 36.9988   1
  -1  18   2 231.716 44.9633   1
   1 -18  -2 299.113 50.3453   1
   0  18   2 96.8841 31.7734   1
   0 -18  -2 121.016 34.5477   1
   1  18   2 220.013 44.9463   1
  -1  18  -2 303.648 45.7691   1
   1 -18   2 191.764 39.5619   1
  -1 -18  -2 260.042 46.4758   1
   2  18   2 7.43513 30.4213   1
  -2  18  -2-7.49208 34.3801   1
   2 -18   2 15.1996 33.0384   1
  -2 -18  -2 67.5538 33.5496   1
  -3 -18  -2-15.0588 23.4665   1
  -3  18  -2 7.58593 36.5418   1
   3 -18   2 30.0319 33.9987   1
   3  18   2-14.9584 24.5710   1
  -4 -18  -2 174.164 39.4781   1
  -4  18  -2 249.380 48.6558   1
   4 -18   2 225.630 43.2924   1
   4  18   2 192.538 41.2415   1
  -5 -18  -2 15.1083 25.4445   1
  -5  18  -2 7.86180 27.7105   1
   5 -18   2 28.7778 25.9055   1
   5  18   2 29.7343 28.9080   1
  -6 -18  -2 15.0546 34.5399   1
  -6  18  -2 7.57744 31.9851   1
   6 -18   2 22.3324 29.4580   1
   6  18   2 29.8614 35.1228   1
   7  18   2 67.1571 34.3608   1
  -7 -18  -2 75.2821 32.3832   1
   8 -18   2 36.5800 36.0913   1
  -8  18  -2 44.7336 38.3750   1
   9  18   2 194.316 45.9051   1
  -9  18  -2 244.658 42.5166   1
  -9 -18  -2 120.527 42.4626   1
   9 -18   2 151.887 35.2606   1
  10  18   2-14.9009 37.9208   1
 -10 -18  -2 37.4419 40.0497   1
  11  18   2 117.328 35.0721   1
 -11  18  -2 36.3718 33.1121   1
  11 -18   2 106.238 38.3802   1
 -11 -18  -2 60.3729 30.5499   1
  12 -18   2 21.3576 30.9392   1
  12  18   2 7.19155 36.6005   1
 -12  18  -2-21.3527 30.9321   1
  11 -19  -2-6.93061 33.4000   1
 -11  19   2 56.2964 38.3500   1
 -10  19   2 7.06858 26.4803   1
  10 -19  -2 14.2356 29.1152   1
  -9  19   2-14.5734 31.6759   1
   9 -19  -2-21.0678 30.5286   1
  -8  19   2 7.70946 36.2642   1
   8 -19  -2-19.9157 28.8524   1
  -7  19   2 37.0407 34.4791   1
   7  19  -2 60.4494 32.9024   1
   6  19  -2 45.2149 37.1392   1
  -6  19   2 14.4506 24.9017   1
   6 -19  -2 7.24963 25.5467   1
  -6 -19   2-7.62205 36.7200   1
   5  19  -2 258.818 51.6501   1
  -5  19   2 256.793 45.3108   1
  -5 -19   2 225.205 48.4671   1
   5 -19  -2 230.596 46.8373   1
  -4  19   2 161.597 38.2663   1
   4  19  -2 121.960 43.0832   1
  -4 -19   2 117.380 41.5083   1
   4 -19  -2 170.676 40.1570   1
  -3  19   2 51.6759 36.0995   1
   3  19  -2 84.2238 39.0859   1
  -3 -19   2 78.8937 38.9953   1
   3 -19  -2 82.3267 36.5946   1
   2  19  -2 22.9073 34.5956   1
  -2 -19   2 31.1787 29.2184   1
   1  19  -2 53.2684 33.1101   1
  -1 -19   2 23.1424 30.0284   1
   0  19  -2 204.238 45.4470   1
   0 -19   2 161.310 42.1640   1
  -1  19  -2 73.6295 35.5791   1
   1 -19   2 61.4195 29.4401   1
  -2  19  -2 81.8865 37.2926   1
   2 -19   2 105.007 40.6754   1
   3  19   2 58.6260 36.5659   1
  -3 -19  -2 37.0843 37.4055   1
  -4 -19  -2 37.1390 31.8209   1
  -4  19  -2 15.7194 39.1628   1
   4 -19   2 14.0068 32.5423   1
   4  19   2-14.7558 32.9717   1
  -5 -19  -2 14.8885 32.8142   1
  -5  19  -2 30.4874 30.1550   1
   5 -19   2 14.4868 26.6089   1
   5  19   2-14.6398 32.7112   1
  -6 -19  -2 110.872 36.6492   1
   6  19   2 65.6615 37.3520   1
  -6  19  -2 133.574 42.7685   1
   6 -19   2 80.6648 37.5415   1
   7  19   2 36.5489 36.8367   1
  -7  19  -2 65.9635 29.5194   1
   7 -19   2 7.27173 25.0903   1
  -7 -19  -2 7.42011 34.9271   1
   8  19   2 87.6660 38.7728   1
  -8  19  -2 29.2822 36.5514   1
  -8 -19  -2 51.5447 33.4304   1
   8 -19   2 56.6948 35.0045   1
   9 -19   2 56.3869 30.6917   1
  -9  19  -2 36.0664 28.1045   1
  10  19   2 36.4416 38.6376   1
   8 -20  -2-27.0372 34.0591   1
   7 -20  -2-13.4131 25.1244   1
  -7  20   2-7.32773 26.9179   1
   6 -20  -2 168.291 42.5962   1
  -6  20   2 121.340 40.7274   1
   5 -20  -2-28.4862 32.2566   1
  -5  20   2-7.05440 29.7775   1
   4 -20  -2 108.798 36.6503   1
  -4  20   2 28.1990 33.2947   1
   4  20  -2 83.2167 39.0160   1
  -3 -20   2 23.1029 33.4860   1
   3  20  -2 30.1847 38.0194   1
   2 -20  -2 51.5087 31.1334   1
  -2 -20   2 22.8699 35.4892   1
  -2  20   2 58.0390 33.3581   1
   2  20  -2 82.7355 43.9123   1
   1 -20  -2 291.535 45.6602   1
  -1 -20   2 341.425 53.4561   1
  -1  20   2 253.491 44.3463   1
   1  20  -2 358.697 53.8260   1
   0 -20   2 67.8531 32.8456   1
   0 -20  -2 52.7432 32.8262   1
   0  20   2 50.8927 35.0973   1
   0  20  -2 51.3149 38.9004   1
  -1 -20  -2 44.4774 33.2336   1
   1 -20   2 133.410 37.8177   1
   1  20   2 57.9700 32.9246   1
  -1  20  -2 22.0256 34.6394   1
   2 -20   2 36.5822 30.4105   1
  -2 -20  -2 7.33003 24.0898   1
  -2  20  -2 22.1813 33.0446   1
   2  20   2 7.22404 26.5420   1
   3 -20   2-21.2160 34.0675   1
  -3  20  -2 7.57099 36.8925   1
   5  20   2 50.4001 34.7391   1
  -5  20  -2 58.7988 28.6380   1
  -5 -20  -2 43.4378 34.1103   1
   5 -20   2 35.7495 30.2367   1
   6  20   2 93.4936 35.3721   1
  -6  20  -2 114.618 42.6978   1
   6 -20   2 93.7270 39.9239   1
  -6 -20  -2 152.002 38.6425   1
   7  20   2 21.2526 36.8050   1
  -7  20  -2 28.5377 36.6936   1
   7 -20   2 7.02427 31.8167   1
  -7 -20  -2 14.4815 31.9224   1
   8  20   2 77.7298 38.6332   1
  -1  21   2 98.7067 40.6607   1
   0  21  -2 21.4953 29.3165   1
   0  21   2 14.0693 33.4994   1
   0 -21  -2 21.7823 34.9844   1
   1  21   2 49.3974 28.0189   1
  -1  21  -2 71.8370 31.3118   1
   1 -21   2 21.5155 28.4725   1
  -1 -21  -2 87.7693 33.6393   1
  -2  21  -2-14.6814 26.9651   1
   2 -21   2 34.9127 28.5617   1
  25   0  -3 14.9928 35.2692   1
 -25   0   3 23.4202 34.8919   1
  24   0  -3 14.8144 32.1908   1
 -24   0   3-15.7466 35.1804   1
  23   0  -3-15.0553 30.7886   1
 -23   0   3 7.66381 32.3409   1
  22   0  -3-7.59289 30.0381   1
 -22   0   3-7.44022 31.3984   1
 -21   0   3 7.40297 25.5089   1
  21   0  -3-22.1271 26.5449   1
 -20   0   3 14.8898 26.2281   1
  20   0  -3-14.1007 24.8380   1
 -19   0   3 7.28539 25.1036   1
  19   0  -3 6.85774 25.1897   1
 -18   0   3 28.1927 25.3750   1
  18   0  -3 6.64064 27.6045   1
 -17   0   3 13.4430 29.2108   1
  17   0  -3-12.7082 28.0058   1
 -16   0   3-12.8217 27.8649   1
  16   0  -3 36.4580 28.9313   1
 -15   0   3-6.16620 27.1788   1
  15   0  -3-5.74212 23.8624   1
 -13   0   3 31.6079 20.8526   1
  13   0  -3 5.14166 19.6398   1
 -12   0   3-4.86804 19.2597   1
  12   0  -3 23.5051 22.6469   1
 -11   0   3 4.40926 17.1391   1
  11   0  -3-4.27059 19.8409   1
 -10   0   3-11.6962 16.2012   1
  10   0  -3 15.2829 16.1232   1
  -9   0   3-3.41293 16.8204   1
   9   0  -3-10.1814 15.7698   1
  -7   0   3-2.53692 13.7038   1
   7   0  -3-18.8879 11.9007   1
  -6   0   3-10.2977 12.7483   1
   6   0  -3 5.66563 12.2526   1
  -5   0   3 1.46953 11.2200   1
   5   0  -3 7.40211 10.8221   1
  -4   0   3 7.17328 10.3519   1
   4   0  -3 5.11549 8.70344   1
  -1   0   3-3.14348 6.27112   1
   1   0  -3 1.67337 7.19406   1
   0   0   3 17.5464 11.2026   1
   0   0  -3-7.61544 11.6100   1
  -1   0  -3 7.22942 14.7852   1
   1   0   3 1.70096 13.4006   1
  -2   0  -3 16.0537 18.2262   1
   2   0   3 2.16580 16.5376   1
  -3   0  -3 2.78424 18.8612   1
   3   0   3 15.8812 16.1566   1
  -4   0  -3 6.59327 19.8239   1
   4   0   3 6.19992 17.1944   1
  -5   0  -3-7.53892 15.6639   1
   5   0   3 3.54463 13.0194   1
  -6   0  -3 4.22639 19.8802   1
   6   0   3 3.97435 17.7595   1
  -7   0  -3 23.2019 22.6198   1
   7   0   3 8.78737 20.4223   1
  -8   0  -3-30.2224 24.5486   1
   8   0   3 4.77335 19.5287   1
  -9   0  -3-10.8537 17.8283   1
   9   0   3 15.3904 16.8536   1
 -10   0  -3 5.79406 25.8921   1
  10   0   3 10.9510 24.7971   1
 -11   0  -3 12.2915 28.5535   1
  11   0   3-17.4565 27.0345   1
 -12   0  -3 19.4619 29.0022   1
  12   0   3 24.4461 25.8065   1
 -13   0  -3-13.5302 29.8223   1
  13   0   3-12.7358 27.2814   1
 -14   0  -3-21.0390 29.5994   1
  14   0   3-6.58346 27.7870   1
 -15   0  -3-7.16447 28.3417   1
  15   0   3 6.80717 29.1574   1
 -16   0  -3-14.3034 22.9003   1
  16   0   3 7.12520 25.1024   1
 -17   0  -3 21.4763 32.8581   1
  17   0   3 29.5903 29.7832   1
  18   0   3 7.35127 33.2901   1
 -18   0  -3 7.40355 31.2436   1
  19   0   3-14.7042 27.5393   1
 -19   0  -3 7.54900 30.8761   1
  20   0   3 14.5423 33.7871   1
 -20   0  -3 15.3487 34.2971   1
  21   0   3-21.9306 30.8507   1
 -21   0  -3 45.6897 32.1366   1
  22   0   3 51.3871 35.3731   1
 -22   0  -3-7.53898 29.3182   1
  23   0   3 14.6332 34.4150   1
 -23   0  -3-7.45729 36.3375   1
  24   0   3-28.8688 35.5728   1
 -24   0  -3-7.28569 34.6932   1
  25  -1  -3-45.1621 36.2591   1
  25   1  -3-7.75615 36.0359   1
 -25  -1   3 7.83059 34.0322   1
 -25   1   3 15.3210 32.8141   1
  24   1  -3 23.1413 35.8557   1
 -24  -1   3 31.0787 32.8067   1
  23   1  -3 15.0827 29.8330   1
 -23  -1   3 15.5532 27.3968   1
 -23   1   3-7.69653 29.9172   1
  23  -1  -3-15.0230 32.6442   1
 -22   1   3 46.7755 33.4217   1
  22  -1  -3 21.9671 29.9811   1
  21   1  -3 7.17052 31.6074   1
 -21  -1   3-22.8614 30.6642   1
 -21   1   3 46.1188 31.4409   1
  21  -1  -3 7.23737 27.6289   1
  20   1  -3-7.15155 27.8176   1
 -20  -1   3 29.1264 27.8131   1
 -20   1   3 37.3974 35.1959   1
  20  -1  -3 56.5742 31.6157   1
  19   1  -3 28.3142 30.3254   1
 -19   1   3 21.8670 26.2375   1
 -19  -1   3 13.8789 28.8424   1
  19  -1  -3-6.90817 28.2604   1
  18  -1  -3 747.852 67.9456   1
  18   1  -3 850.686 70.8933   1
 -18   1   3 803.129 71.3596   1
 -18  -1   3 845.588 70.4817   1
  17   1  -3 2134.53 125.431   1
  17  -1  -3 2014.71 124.054   1
 -17  -1   3 1899.67 122.603   1
 -17   1   3 2146.53 126.637   1
  16  -1  -3 665.941 62.1225   1
  16   1  -3 678.367 60.1777   1
 -16   1   3 781.734 65.5726   1
 -16  -1   3 754.600 64.5348   1
  15   1  -3 682.883 60.0188   1
 -15  -1   3 864.139 65.4100   1
 -15   1   3 687.192 61.5867   1
  15  -1  -3 699.000 60.4590   1
 -14   1   3 114.391 30.2623   1
  14  -1  -3 77.7262 26.0928   1
 -13  -1   3 1168.65 80.2416   1
  13  -1  -3 1265.06 81.8142   1
 -12   1   3 220.156 33.0972   1
 -12  -1   3 177.712 32.5275   1
  12  -1  -3 197.984 31.1146   1
  12   1  -3 167.873 27.6039   1
  11   1  -3 9652.25 446.606   1
 -11  -1   3 10978.2 450.308   1
 -11   1   3 9931.69 448.779   1
  11  -1  -3 9690.05 447.723   1
  10   1  -3 10071.7 450.581   1
 -10  -1   3 10484.8 452.669   1
 -10   1   3 10970.7 456.923   1
  10  -1  -3 9486.03 448.853   1
   9   1  -3 1116.82 66.8583   1
  -9  -1   3 1199.73 68.1164   1
  -9   1   3 1013.33 67.1080   1
   9  -1  -3 1130.73 68.4513   1
   8   1  -3 20097.3 901.021   1
  -8  -1   3 21432.7 903.626   1
  -8   1   3 22486.8 905.459   1
   8  -1  -3 20768.7 905.076   1
   7   1  -3 49694.7 2041.76   1
  -7   1   3 50964.0 2044.72   1
  -7  -1   3 51416.1 2042.79   1
   6   1  -3 755.786 43.3271   1
  -6   1   3 733.928 46.1243   1
   6  -1  -3 741.430 46.1105   1
  -6  -1   3 771.523 43.5234   1
  -5   1   3 30700.7 1099.11   1
   5  -1  -3 30762.2 1098.26   1
  -5  -1   3 29913.9 1094.87   1
   4   1  -3 189919. 7595.01   1
  -4   1   3 193372. 7599.60   1
  -4  -1   3 176058. 7594.48   1
   4  -1  -3 166564. 7598.81   1
  -3   1   3 219732. 9104.39   1
   3  -1  -3 215368. 9104.42   1
  -2   1   3 100275. 4117.08   1
   2  -1  -3 96438.1 4116.39   1
   1  -1  -3 871.335 46.8257   1
   1   1  -3 1000.64 43.7887   1
  -1   1   3 897.998 46.2283   1
  -1  -1   3 854.185 42.9472   1
   0  -1  -3 291140. 11022.9   1
   0   1   3 294401. 11022.9   1
   0   1  -3 268319. 11020.4   1
  -1   1  -3 168581. 6895.48   1
  -1  -1  -3 164669. 6897.46   1
   1  -1   3 164358. 6896.33   1
   1   1   3 160752. 6895.98   1
  -2   1  -3 210883. 8823.09   1
  -2  -1  -3 200220. 8823.81   1
   2  -1   3 202511. 8822.74   1
   2   1   3 233639. 8827.02   1
  -3   1  -3 1979.20 92.7195   1
   3  -1   3 2154.34 94.5039   1
  -4   1  -3 14589.6 674.447   1
  -4  -1  -3 16585.0 676.862   1
   4  -1   3 15176.6 676.324   1
   4   1   3 16408.6 676.997   1
  -5   1  -3 17106.0 714.599   1
  -5  -1  -3 15429.8 711.920   1
   5  -1   3 16262.1 713.501   1
   5   1   3 17286.3 715.008   1
  -6   1  -3 16911.7 719.335   1
  -6  -1  -3 16620.9 717.500   1
   6  -1   3 16525.4 717.745   1
   6   1   3 16051.6 716.534   1
  -7  -1  -3 260.498 33.7401   1
  -7   1  -3 357.314 36.0035   1
   7  -1   3 292.129 33.9128   1
   7   1   3 338.790 36.5779   1
  -8   1  -3 1673.75 94.7532   1
   8  -1   3 1439.97 89.4372   1
   8   1   3 1531.33 90.6203   1
  -9   1  -3 8844.08 423.541   1
  -9  -1  -3 9704.86 425.707   1
   9  -1   3 9217.21 424.459   1
   9   1   3 9580.96 424.876   1
 -10  -1  -3 2183.77 123.835   1
 -10   1  -3 1991.20 123.201   1
  10  -1   3 2115.37 122.478   1
  10   1   3 2231.75 124.434   1
 -11   1  -3 192.529 38.5512   1
 -11  -1  -3 206.593 36.8929   1
  11  -1   3 142.573 34.7069   1
  11   1   3 227.432 37.6417   1
 -12   1  -3 803.845 72.7822   1
 -12  -1  -3 854.071 70.3141   1
  12  -1   3 858.859 71.5226   1
  12   1   3 984.164 73.9700   1
 -13  -1  -3 271.081 42.8191   1
 -13   1  -3 398.625 48.3049   1
  13  -1   3 353.265 46.3869   1
  13   1   3 388.371 47.1782   1
 -14  -1  -3 888.306 72.4537   1
  14   1   3 855.123 72.5807   1
 -15   1  -3 498.428 57.8595   1
 -15  -1  -3 625.495 60.6391   1
  15  -1   3 444.586 53.8980   1
  15   1   3 662.898 61.0122   1
 -16   1  -3 126.343 31.5239   1
 -16  -1  -3 29.0574 29.4019   1
  16  -1   3 76.9444 26.8900   1
  16   1   3 56.0858 28.3877   1
 -17   1  -3 408.285 53.7648   1
 -17  -1  -3 292.204 46.9638   1
  17  -1   3 312.296 45.8922   1
  17   1   3 276.863 46.1959   1
 -18   1  -3 7.60320 32.5764   1
  18  -1   3 28.7988 32.1800   1
 -19   1  -3 44.6887 30.5440   1
  19  -1   3 44.5219 28.4108   1
 -19  -1  -3 76.0666 33.6002   1
 -20   1  -3-22.1318 23.0149   1
 -20  -1  -3-60.6051 36.9281   1
  20   1   3 7.52306 34.9668   1
 -21  -1  -3 38.3453 32.0182   1
 -21   1  -3 67.4099 32.2310   1
  21  -1   3 139.766 41.2695   1
  21   1   3 52.6941 31.9164   1
 -22  -1  -3-7.55415 31.8864   1
 -22   1  -3 53.1008 35.6890   1
  22  -1   3 7.13868 31.4728   1
  22   1   3 22.3417 32.3734   1
 -23  -1  -3-14.9314 35.9622   1
 -23   1  -3 7.42028 34.0405   1
  23  -1   3 14.2502 35.4988   1
  23   1   3-7.27542 35.4509   1
 -24  -1  -3 7.30344 31.2834   1
 -24   1  -3-21.7711 35.3616   1
  24  -1   3 7.06556 33.2342   1
  24   1   3-7.10468 31.7462   1
 -26   2   3 51.8649 34.4361   1
  26  -2  -3-7.56001 34.2472   1
 -25   2   3-15.3396 30.3416   1
  25  -2  -3 7.48419 31.1009   1
  25   2  -3 22.9149 31.2414   1
 -24   2   3-31.4981 35.1859   1
 -24  -2   3-7.87259 34.6987   1
  24  -2  -3 22.1783 36.8323   1
  24   2  -3 7.67031 34.2734   1
 -23   2   3 7.86793 31.6689   1
 -23  -2   3 31.2993 31.4956   1
  23  -2  -3 37.0248 34.4143   1
  23   2  -3 7.66021 31.8439   1
 -22   2   3 581.734 60.6343   1
  22  -2  -3 520.747 57.8203   1
 -21   2   3 99.5608 36.9937   1
 -21  -2   3 75.1010 35.4319   1
  21  -2  -3 36.4141 33.0934   1
  21   2  -3 59.6582 33.8807   1
 -20   2   3 38.4646 31.9742   1
 -20  -2   3-7.38726 31.1801   1
  20  -2  -3 28.1803 31.9089   1
  20   2  -3 7.19280 30.3597   1
 -19   2   3 602.297 61.3615   1
 -19  -2   3 501.653 56.4360   1
  19  -2  -3 421.884 55.0912   1
  19   2  -3 553.701 58.0021   1
 -18  -2   3 159.601 38.0452   1
  18   2  -3 158.884 33.9977   1
 -17   2   3 327.826 44.3794   1
 -17  -2   3 319.994 45.5481   1
  17  -2  -3 198.474 39.0586   1
  17   2  -3 271.649 44.3018   1
 -16   2   3 1027.07 78.6385   1
 -16  -2   3 921.641 74.9448   1
  16  -2  -3 1145.70 80.8203   1
  16   2  -3 1077.20 77.6759   1
 -15   2   3 392.549 46.3029   1
 -15  -2   3 336.806 42.6415   1
  15   2  -3 374.136 44.3829   1
  14  -2  -3 3097.45 165.273   1
 -13  -2   3 731.549 57.7150   1
  13   2  -3 635.228 54.6282   1
 -12   2   3 32307.0 1315.26   1
 -12  -2   3 31371.5 1309.82   1
  12  -2  -3 29411.9 1308.53   1
  12   2  -3 29531.2 1307.88   1
 -11   2   3 3142.19 162.937   1
 -11  -2   3 3361.53 161.659   1
  11  -2  -3 3113.42 162.648   1
  11   2  -3 3193.04 161.513   1
 -10  -2   3 14509.5 638.163   1
  10  -2  -3 15751.5 642.399   1
  10   2  -3 15489.4 639.371   1
  -9   2   3 36256.8 1526.67   1
   9   2  -3 38030.7 1523.14   1
   9  -2  -3 35602.8 1525.48   1
  -9  -2   3 33847.2 1521.15   1
   8  -2  -3 46964.1 2088.09   1
  -8   2   3 52112.2 2090.48   1
   7   2  -3 9281.49 407.293   1
  -7  -2   3 9435.12 407.244   1
  -6   2   3 31732.5 1422.58   1
  -6  -2   3 32348.6 1418.41   1
   6   2  -3 35166.9 1418.08   1
   6  -2  -3 35149.6 1424.22   1
  -5  -2   3 22345.1 895.469   1
   5   2  -3 21394.9 894.366   1
   5  -2  -3 19254.6 899.981   1
  -5   2   3 21010.1 901.197   1
   4  -2  -3 13342.8 562.480   1
  -4  -2   3 12563.3 554.709   1
   4   2  -3 13294.1 555.391   1
  -4   2   3 13638.1 561.962   1
  -3  -2   3 9036.84 365.000   1
  -3   2   3 8628.26 371.003   1
   3  -2  -3 8142.39 370.749   1
   3   2  -3 8370.65 364.225   1
   2  -2  -3 56796.8 2366.63   1
  -2   2   3 60353.8 2366.95   1
  -2  -2   3 58267.7 2360.38   1
   2   2  -3 52596.9 2359.82   1
   1  -2  -3 17853.3 771.019   1
  -1  -2   3 16485.9 765.111   1
  -1   2   3 18473.3 770.353   1
   0   2  -3 115927. 4708.12   1
   0  -2   3 118876. 4708.04   1
   0   2   3 117389. 4711.21   1
  -1   2  -3 25134.8 1056.69   1
  -1  -2  -3 25100.4 1058.46   1
   1   2   3 25543.3 1058.30   1
   1  -2   3 24132.7 1056.13   1
   2  -2   3 121210. 4743.63   1
   2   2   3 120327. 4745.23   1
  -2   2  -3 121202. 4743.60   1
  -4   2  -3 4152.64 197.158   1
  -4  -2  -3 3859.58 196.913   1
   4   2   3 4528.19 198.953   1
   4  -2   3 4246.19 197.004   1
  -5   2  -3 46513.4 1788.54   1
  -5  -2  -3 43073.4 1783.09   1
   5   2   3 42818.0 1783.07   1
  -6   2  -3 22088.7 964.954   1
  -6  -2  -3 23079.6 966.390   1
   6   2   3 21480.8 964.476   1
   6  -2   3 22980.5 964.238   1
  -7   2  -3 1562.41 95.6648   1
  -7  -2  -3 1574.84 96.1164   1
   7   2   3 1665.59 96.6324   1
   7  -2   3 1750.95 97.4412   1
  -8   2  -3 6502.69 298.565   1
  -8  -2  -3 6379.91 298.291   1
   8   2   3 5964.27 295.971   1
   8  -2   3 6592.16 299.193   1
   9   2   3 2677.29 151.184   1
  -9  -2  -3 3100.15 156.552   1
 -10   2  -3 12781.7 597.686   1
 -10  -2  -3 13539.9 600.128   1
  10   2   3 13737.7 597.913   1
  10  -2   3 13543.1 596.851   1
 -11   2  -3 7094.87 337.127   1
 -11  -2  -3 6634.19 333.821   1
  11   2   3 7174.83 335.017   1
  11  -2   3 7568.81 337.514   1
 -12  -2  -3 789.509 66.3251   1
  12   2   3 675.661 63.7544   1
  12  -2   3 650.264 63.3069   1
  13   2   3 910.712 75.8882   1
  13  -2   3 984.958 77.1103   1
 -13   2  -3 981.892 76.3416   1
  14   2   3 873.186 73.4071   1
 -14  -2  -3 997.960 77.6357   1
  15   2   3 1119.22 88.3555   1
  15  -2   3 1365.04 92.5131   1
 -15  -2  -3 1114.09 88.7354   1
 -15   2  -3 1311.39 93.9501   1
 -16   2  -3 340.917 47.6926   1
 -16  -2  -3 283.285 46.5099   1
  16   2   3 331.701 46.8018   1
  16  -2   3 295.933 44.0267   1
 -17   2  -3 75.3611 35.5501   1
 -17  -2  -3 37.4099 35.2962   1
  17   2   3 66.0475 32.0070   1
  17  -2   3 78.2909 33.1770   1
 -18   2  -3-7.67393 33.3526   1
 -18  -2  -3-7.56365 26.6497   1
  18   2   3 44.9279 29.6244   1
  18  -2   3 7.22926 30.5095   1
 -19   2  -3 30.8398 34.9159   1
 -19  -2  -3-22.9291 32.2559   1
  19   2   3-7.47945 36.4480   1
  19  -2   3 50.8163 35.7759   1
 -20  -2  -3 53.6278 33.5895   1
  20   2   3 119.459 39.4188   1
  20  -2   3 145.211 42.5660   1
 -21   2  -3-22.2567 30.8309   1
 -21  -2  -3-7.62579 32.1818   1
  21   2   3 37.0948 36.5605   1
  21  -2   3 29.5666 35.1909   1
  22   2   3 36.7410 35.3971   1
 -22  -2  -3-22.6137 29.8199   1
  23   2   3-14.4522 26.5410   1
  23  -2   3 7.15069 26.7842   1
 -23   2  -3-7.28126 24.5110   1
 -23  -2  -3 22.1829 26.0499   1
  24   2   3 20.9838 37.0619   1
  24  -2   3 27.4017 29.7840   1
 -24  -2  -3 28.9466 31.9077   1
 -24   2  -3 7.28047 29.3061   1
 -26   3   3 7.64963 29.2088   1
  26  -3  -3 28.9859 32.3885   1
 -25   3   3 15.5934 27.4713   1
  25  -3  -3 7.34235 28.0299   1
 -24   3   3 31.2692 31.9933   1
 -24  -3   3 7.80429 31.9401   1
  24   3  -3 37.7071 36.7649   1
  24  -3  -3 29.6197 27.7600   1
 -23   3   3 93.6955 34.3324   1
 -23  -3   3 124.225 37.7629   1
  23   3  -3 91.0351 37.3330   1
  23  -3  -3 184.976 42.0745   1
 -22   3   3 142.085 38.6626   1
  22  -3  -3 58.8170 29.3472   1
  21   3  -3 169.932 44.9170   1
 -21  -3   3 242.794 45.7447   1
 -20   3   3 414.838 50.6189   1
 -20  -3   3 423.226 52.5337   1
  20   3  -3 383.104 51.2907   1
  20  -3  -3 408.946 52.3125   1
 -19   3   3 272.712 46.0270   1
 -19  -3   3 259.645 44.4571   1
  19   3  -3 197.397 40.9647   1
  19  -3  -3 213.379 43.5601   1
 -18   3   3 35.2991 28.4459   1
 -18  -3   3 27.8544 25.6221   1
  18   3  -3 20.4439 26.5327   1
  18  -3  -3 62.2728 30.1085   1
 -17   3   3 2935.72 157.439   1
 -17  -3   3 2709.91 153.923   1
  17   3  -3 2631.58 153.684   1
  17  -3  -3 2638.64 154.055   1
 -16   3   3 570.210 57.3813   1
  16   3  -3 571.419 56.5811   1
 -16  -3   3 653.366 58.1762   1
 -15   3   3 1671.83 110.410   1
 -15  -3   3 1822.81 109.686   1
  15   3  -3 1787.10 109.438   1
  15  -3  -3 1718.52 108.119   1
 -14   3   3 5630.96 262.366   1
  14  -3  -3 4959.06 252.572   1
 -13   3   3 10019.7 437.879   1
 -13  -3   3 9618.84 433.996   1
  13   3  -3 9420.99 433.337   1
  13  -3  -3 9226.69 434.579   1
 -12   3   3 13110.6 603.072   1
 -12  -3   3 13705.8 601.418   1
  12   3  -3 14229.4 602.531   1
  12  -3  -3 13457.2 604.749   1
 -11   3   3 7363.30 347.208   1
  11  -3  -3 8008.98 348.720   1
 -11  -3   3 6972.17 342.185   1
  11   3  -3 7918.90 344.842   1
  10  -3  -3 2700.65 136.842   1
 -10  -3   3 2636.48 132.219   1
 -10   3   3 2407.46 134.185   1
  10   3  -3 2520.14 131.333   1
  -9   3   3 460.561 41.6801   1
   9  -3  -3 454.014 41.6365   1
  -9  -3   3 455.030 38.4039   1
   9   3  -3 441.454 37.7565   1
   8  -3  -3 14809.9 665.539   1
  -8   3   3 15871.2 667.683   1
  -7   3   3 33646.6 1400.77   1
   7   3  -3 33548.0 1393.95   1
  -7  -3   3 32107.9 1394.45   1
   7  -3  -3 32481.0 1400.69   1
  -6   3   3 22035.6 897.809   1
  -6  -3   3 20282.9 888.457   1
   6   3  -3 21172.2 888.760   1
   6  -3  -3 20464.0 894.964   1
   5   3  -3 5178.06 232.492   1
  -5  -3   3 5350.74 232.811   1
   4   3  -3 17859.1 762.946   1
  -4  -3   3 17824.1 763.314   1
   4  -3  -3 18671.8 770.715   1
  -4   3   3 17870.4 769.898   1
  -3  -3   3 64672.7 2692.05   1
  -3   3   3 63931.3 2698.10   1
   3  -3  -3 60847.6 2697.99   1
   3   3  -3 65805.3 2691.98   1
   2  -3  -3 3975.56 184.254   1
   2   3  -3 4140.49 177.875   1
  -2  -3   3 3949.72 177.672   1
  -2   3   3 3961.96 183.786   1
   1  -3  -3 324.796 28.9219   1
  -1   3   3 299.719 27.9369   1
  -1  -3   3 317.221 25.2361   1
   1   3  -3 285.223 24.9380   1
   0  -3  -3 111396. 4476.24   1
   0   3  -3 117628. 4474.58   1
   0  -3   3 96769.6 4470.67   1
   0   3   3 104317. 4474.57   1
  -1   3  -3 33816.9 1478.38   1
   1  -3   3 35101.9 1477.79   1
   1   3   3 35964.9 1480.86   1
  -1  -3  -3 35135.7 1480.87   1
   2  -3   3 117326. 4900.78   1
  -2   3  -3 116207. 4901.19   1
  -3   3  -3 1976.85 105.340   1
  -3  -3  -3 2025.18 105.633   1
   3   3   3 2086.41 106.619   1
   3  -3   3 2064.84 106.085   1
  -4  -3  -3 4078.63 188.374   1
   4   3   3 4289.47 188.881   1
   4  -3   3 3583.81 186.479   1
  -4   3  -3 3773.73 187.424   1
  -5  -3  -3 6117.90 282.187   1
   5   3   3 6210.46 279.684   1
   5  -3   3 5636.64 279.477   1
  -5   3  -3 6356.87 281.158   1
   6   3   3 28136.1 1136.51   1
   6  -3   3 29678.7 1138.98   1
  -6   3  -3 27321.0 1136.47   1
   7   3   3 19322.7 845.365   1
  -7  -3  -3 19315.6 846.247   1
   7  -3   3 18856.3 844.966   1
  -7   3  -3 20509.0 848.985   1
   8   3   3 14018.0 682.857   1
  -8  -3  -3 15612.0 687.464   1
   8  -3   3 15821.2 685.207   1
  10   3   3 8956.91 402.032   1
 -10  -3  -3 8550.50 400.441   1
  10  -3   3 8271.95 398.958   1
 -10   3  -3 9043.08 402.283   1
  11   3   3 1726.27 108.059   1
 -11  -3  -3 1784.33 109.337   1
  11  -3   3 1765.05 108.569   1
 -11   3  -3 1705.61 108.044   1
  12   3   3 4493.40 226.024   1
 -12  -3  -3 4422.78 224.438   1
  12  -3   3 4723.39 227.008   1
 -12   3  -3 3976.86 225.463   1
  13   3   3 6.61063 29.5392   1
 -13  -3  -3 6.76508 31.4309   1
  13  -3   3-13.2242 28.7362   1
 -13   3  -3 20.4624 26.9831   1
  14  -3   3 1320.32 93.4391   1
 -14   3  -3 1218.76 92.9867   1
  15   3   3 1483.95 106.556   1
  15  -3   3 1871.80 114.164   1
 -15  -3  -3 1682.55 111.890   1
 -15   3  -3 1693.44 111.097   1
  16   3   3 637.418 62.1178   1
 -16  -3  -3 448.782 56.5244   1
 -16   3  -3 582.503 59.7467   1
  17   3   3 36.3472 33.3526   1
 -17  -3  -3-29.8958 33.4001   1
  17  -3   3 21.4693 33.2525   1
 -17   3  -3 23.0590 31.4416   1
  18   3   3 36.8096 30.1172   1
 -18  -3  -3 7.55388 27.7525   1
  18  -3   3 7.26213 22.0049   1
 -18   3  -3 15.2709 25.0921   1
  19   3   3 274.363 46.1005   1
 -19  -3  -3 151.695 43.3413   1
  19  -3   3 239.181 43.8238   1
 -19   3  -3 176.514 43.4690   1
  20   3   3 7.39264 27.1527   1
 -20  -3  -3-7.58203 25.5234   1
  21   3   3-29.0694 35.8172   1
 -21  -3  -3-15.1276 36.0142   1
  21  -3   3-14.4232 25.9601   1
 -21   3  -3-7.65965 25.1710   1
  22   3   3 85.7700 38.9923   1
 -22  -3  -3 7.53507 34.1825   1
  23   3   3 27.9134 38.7298   1
 -23  -3  -3 7.50755 35.3435   1
  23  -3   3 36.1175 34.0086   1
 -23   3  -3 64.1179 35.9082   1
  24  -3   3-7.03789 27.3573   1
  24   3   3 27.3000 34.0040   1
 -24  -3  -3 22.0923 33.7832   1
 -24   3  -3-6.99034 25.1569   1
  26  -4  -3 28.8071 35.8896   1
 -26   4   3 7.64296 35.0710   1
  24   4  -3 37.1370 34.5339   1
  24  -4  -3 36.9284 34.3403   1
 -24   4   3 23.3985 32.4389   1
  23   4  -3 22.0252 34.1226   1
 -23  -4   3 23.7756 29.1244   1
  22   4  -3 87.2344 33.8431   1
 -22  -4   3 70.3786 33.9871   1
 -22   4   3 162.141 40.9122   1
  21   4  -3 28.7438 31.3473   1
 -21  -4   3 107.032 35.1772   1
  21  -4  -3 111.247 39.0015   1
 -21   4   3 15.3539 34.8695   1
  20   4  -3 77.5197 33.9991   1
 -20  -4   3 14.8634 31.4176   1
  20  -4  -3 43.6733 28.3565   1
 -20   4   3 44.9979 27.0551   1
  19   4  -3 295.185 48.4415   1
 -19  -4   3 417.476 53.4919   1
  19  -4  -3 464.905 55.7566   1
 -19   4   3 384.101 51.1245   1
  18   4  -3 259.970 41.1430   1
 -18  -4   3 235.928 40.8558   1
  18  -4  -3 238.827 42.5940   1
 -18   4   3 270.460 44.3737   1
  17   4  -3 25.7235 28.3562   1
 -17  -4   3 13.3092 28.9318   1
  16   4  -3 1423.76 95.1006   1
 -16  -4   3 1524.06 97.2759   1
  16  -4  -3 1440.03 94.7995   1
 -16   4   3 1211.84 95.9969   1
  15  -4  -3 69.0118 27.7756   1
 -15  -4   3 48.2318 27.0664   1
  15   4  -3 69.8260 28.4741   1
  14  -4  -3 2047.74 117.577   1
 -14   4   3 1799.72 113.972   1
  13  -4  -3 8788.60 398.918   1
 -13  -4   3 8376.79 394.765   1
 -13   4   3 8670.31 398.243   1
  13   4  -3 8680.92 393.384   1
  12   4  -3 9333.44 434.831   1
 -12  -4   3 10135.4 439.797   1
 -11   4   3 3112.17 161.124   1
  11   4  -3 2888.67 153.089   1
 -11  -4   3 3144.34 156.417   1
  11  -4  -3 3027.22 159.092   1
 -10   4   3 2520.92 138.395   1
  10   4  -3 2722.61 133.542   1
 -10  -4   3 2539.72 133.569   1
  10  -4  -3 2554.99 139.032   1
  -9   4   3 32044.0 1348.90   1
   9   4  -3 31328.5 1340.97   1
  -9  -4   3 30868.3 1341.33   1
   9  -4  -3 32038.8 1348.30   1
  -8   4   3 17402.0 797.531   1
   8   4  -3 18243.4 792.180   1
   8  -4  -3 18561.2 799.097   1
  -8  -4   3 19406.7 793.743   1
   7  -4  -3 31738.3 1399.89   1
  -7   4   3 34385.3 1405.79   1
  -6   4   3 9302.85 422.066   1
  -6  -4   3 9666.64 417.306   1
   6  -4  -3 9463.55 423.427   1
   6   4  -3 9656.52 416.395   1
   5   4  -3 86966.8 3505.23   1
  -5   4   3 85775.7 3513.22   1
  -5  -4   3 83028.5 3505.44   1
   5  -4  -3 77013.1 3511.39   1
   4   4  -3 2269.07 107.646   1
  -4   4   3 2433.47 114.709   1
  -4  -4   3 2103.53 107.571   1
   4  -4  -3 2191.38 113.593   1
   3   4  -3 43105.9 1835.47   1
  -3  -4   3 44061.3 1836.26   1
  -2  -4   3 11693.8 519.227   1
   2   4  -3 12507.3 519.804   1
  -1  -4   3 66.1353 16.5590   1
   1   4  -3 55.2371 14.2653   1
   0   4  -3 18936.3 837.849   1
   0  -4   3 20431.4 839.261   1
  -1  -4  -3 210640. 9031.41   1
   1   4   3 220122. 9030.55   1
  -2  -4  -3 1013.70 63.0933   1
   2   4   3 919.329 61.0132   1
   2  -4   3 951.348 59.8607   1
  -2   4  -3 994.998 61.8773   1
  -3  -4  -3 14603.3 649.172   1
   3   4   3 15275.9 651.348   1
   3  -4   3 15181.1 649.326   1
  -3   4  -3 14814.4 649.235   1
  -4  -4  -3 2013.14 101.418   1
   4   4   3 1920.01 100.782   1
   4  -4   3 1533.63 97.6627   1
  -4   4  -3 1690.17 99.6446   1
  -5  -4  -3 8270.90 357.725   1
   5   4   3 7993.33 356.451   1
   5  -4   3 7714.40 356.181   1
  -5   4  -3 7501.13 355.428   1
  -6  -4  -3 1851.14 106.562   1
  -6   4  -3 1963.13 108.160   1
   6   4   3 1882.96 106.130   1
   6  -4   3 1817.98 106.299   1
  -7  -4  -3 82939.8 3331.62   1
  -7   4  -3 76587.1 3330.32   1
   7   4   3 75763.4 3328.31   1
   7  -4   3 80493.9 3331.57   1
  -8  -4  -3 987.168 70.0615   1
  -8   4  -3 947.844 70.5889   1
   8   4   3 1122.39 71.1663   1
   8  -4   3 811.116 66.7172   1
  -9  -4  -3 24894.2 1009.08   1
  -9   4  -3 23608.5 1009.49   1
   9  -4   3 21745.8 1003.46   1
   9   4   3 22653.2 1002.41   1
  10   4   3 1968.73 116.510   1
 -10  -4  -3 1950.96 118.297   1
  10  -4   3 2003.74 116.120   1
 -10   4  -3 2018.16 121.837   1
  11   4   3 5096.56 248.179   1
 -11  -4  -3 5416.51 250.316   1
 -11   4  -3 5501.18 252.729   1
  12   4   3 74.8441 29.7236   1
 -12  -4  -3 6.54070 23.5777   1
  12  -4   3 6.48944 29.0289   1
 -12   4  -3 46.0994 28.6528   1
  13   4   3 12.9351 28.9474   1
 -13  -4  -3 61.0426 31.1597   1
  13  -4   3 40.4164 25.7661   1
 -13   4  -3 47.7198 27.4796   1
  14   4   3 1181.42 85.1378   1
 -14  -4  -3 1126.82 85.6587   1
  14  -4   3 1061.66 82.1860   1
 -14   4  -3 1039.56 82.2363   1
  15   4   3 1883.82 122.548   1
 -15  -4  -3 1997.15 125.371   1
  15  -4   3 2118.59 126.008   1
 -15   4  -3 1951.40 124.503   1
  16   4   3 126.033 35.0202   1
 -16  -4  -3 51.3725 32.0424   1
  16  -4   3 86.6300 34.9109   1
 -16   4  -3 22.4269 33.0926   1
  17   4   3 262.593 40.7917   1
 -17  -4  -3 366.741 47.1656   1
  18   4   3 57.2189 28.8737   1
 -18  -4  -3 45.6774 29.6854   1
  18  -4   3 43.6671 26.8346   1
 -18   4  -3 77.0586 28.4009   1
  19   4   3-14.3171 27.3296   1
 -19  -4  -3-23.1049 32.0083   1
  19  -4   3-21.8514 32.9876   1
 -19   4  -3 15.4847 35.5222   1
  20  -4   3 152.356 34.9016   1
 -20   4  -3 84.2162 32.6949   1
 -21  -4  -3 15.3065 29.7917   1
  21   4   3 14.3304 31.6213   1
  21  -4   3 93.6600 39.6371   1
  22  -4   3 35.4958 29.9593   1
 -22   4  -3-22.6282 27.7057   1
  23   4   3-14.1022 32.7610   1
 -23  -4  -3 7.37456 31.1220   1
  23  -4   3-6.93406 33.4035   1
 -23   4  -3-22.1569 36.7987   1
  24   4   3-6.92414 28.3345   1
 -24  -4  -3 28.7614 30.3561   1
  24  -4   3 41.2952 27.2417   1
 -24   4  -3 21.1622 26.9410   1
  26  -5  -3 7.10417 32.1823   1
 -26   5   3 37.5605 33.5784   1
  25  -5  -3 72.5331 33.8575   1
 -25   5   3 84.8158 31.7061   1
  24  -5  -3 14.6957 36.2087   1
 -24   5   3-23.3307 32.3168   1
  23   5  -3 112.339 37.1185   1
 -23  -5   3 46.6692 31.5468   1
  23  -5  -3 89.9854 38.7637   1
 -23   5   3 131.636 42.7509   1
  22   5  -3 14.8190 28.8065   1
 -22  -5   3-23.1146 32.0219   1
  22  -5  -3 37.3002 31.0048   1
 -22   5   3 15.4627 28.4022   1
  21   5  -3 102.155 36.0559   1
 -21  -5   3-7.57637 27.3961   1
  21  -5  -3 96.4257 39.3820   1
 -21   5   3 83.2564 39.0111   1
  20   5  -3-21.3971 30.5686   1
 -20  -5   3-29.7025 30.8750   1
  19   5  -3 360.840 47.6251   1
  19  -5  -3 441.858 53.9213   1
 -19  -5   3 354.111 47.6958   1
 -18   5   3 1135.68 84.9918   1
  18  -5  -3 1042.98 82.6217   1
 -17  -5   3 875.137 72.8444   1
  17   5  -3 898.557 73.2028   1
 -17   5   3 853.911 77.4595   1
  16   5  -3-18.5680 22.7332   1
 -16  -5   3-6.44295 25.0444   1
  16  -5  -3-6.79101 26.3973   1
 -16   5   3 27.7811 27.9445   1
  15  -5  -3 4050.09 202.917   1
  15   5  -3 3836.50 197.010   1
 -15  -5   3 3727.92 197.263   1
 -15   5   3 3690.18 199.434   1
  14  -5  -3 1732.69 110.427   1
  14   5  -3 1776.22 105.575   1
 -14  -5   3 1625.68 104.003   1
 -14   5   3 1686.14 108.086   1
  13  -5  -3 1831.01 113.755   1
 -13  -5   3 1817.69 109.818   1
 -13   5   3 2015.18 116.616   1
  13   5  -3 1891.90 110.469   1
 -12  -5   3 997.221 72.0097   1
  12   5  -3 1006.93 70.4860   1
 -12   5   3 1088.48 78.3076   1
  12  -5  -3 1073.76 77.0458   1
  11   5  -3 5195.23 251.722   1
 -11  -5   3 5459.06 253.067   1
 -10  -5   3 6249.40 290.165   1
  10   5  -3 6202.20 290.507   1
 -10   5   3 6373.72 297.203   1
  10  -5  -3 6268.60 295.888   1
  -9  -5   3 7722.86 360.247   1
   9   5  -3 8052.74 362.799   1
  -9   5   3 8342.64 368.827   1
   9  -5  -3 8032.95 367.019   1
  -8  -5   3 72276.1 2952.64   1
   8   5  -3 69989.2 2951.69   1
  -8   5   3 68564.5 2959.98   1
   8  -5  -3 68686.1 2957.16   1
  -7  -5   3 2594.35 127.751   1
  -7   5   3 2341.11 132.116   1
   7   5  -3 2609.44 127.815   1
   7  -5  -3 2545.21 133.783   1
   6  -5  -3 833.023 64.5806   1
  -6   5   3 1032.23 65.4552   1
   5  -5  -3 1768.53 99.8863   1
  -5   5   3 1827.85 100.658   1
  -4  -5   3 36736.3 1560.50   1
  -4   5   3 38116.9 1567.20   1
   4  -5  -3 34405.9 1566.01   1
   4   5  -3 38067.4 1561.15   1
  -3  -5   3 15952.9 698.987   1
  -3   5   3 16176.0 704.830   1
   3  -5  -3 16283.5 704.580   1
   3   5  -3 16687.4 699.308   1
   2  -5  -3 213129. 8940.98   1
   2   5  -3 211104. 8934.33   1
  -2   5   3 204771. 8939.11   1
  -2  -5   3 222513. 8934.99   1
   1  -5  -3 63368.1 2697.34   1
  -1   5   3 64507.7 2697.69   1
   0  -5  -3 106198. 4456.56   1
   0   5   3 105764. 4455.04   1
  -1  -5  -3 5196.50 250.412   1
   1   5   3 5468.25 250.869   1
   1  -5   3 5495.18 247.965   1
  -1   5  -3 5459.11 247.709   1
  -2  -5  -3 3674.27 184.650   1
   2   5   3 4017.66 186.733   1
   2  -5   3 3774.69 183.372   1
  -2   5  -3 3927.51 185.205   1
  -3  -5  -3 50396.4 2048.48   1
   3   5   3 47629.6 2046.43   1
   3  -5   3 49402.6 2046.37   1
  -3   5  -3 46058.8 2044.73   1
  -4  -5  -3 63.1592 22.3014   1
   4   5   3 17.6354 19.2421   1
   4  -5   3 47.3678 19.8338   1
  -4   5  -3 43.8620 21.6866   1
  -5  -5  -3 288.368 37.4474   1
   5   5   3 290.439 37.4154   1
   5  -5   3 323.504 36.9158   1
  -5   5  -3 366.150 38.6573   1
  -6  -5  -3 86595.2 3641.64   1
   6   5   3 80209.3 3641.70   1
   6  -5   3 88331.3 3643.69   1
  -6   5  -3 90687.8 3645.31   1
  -7  -5  -3 2908.81 148.749   1
  -7   5  -3 2837.10 149.975   1
   7  -5   3 2657.61 147.738   1
   7   5   3 2652.57 145.369   1
  -8   5  -3 16452.0 725.430   1
   8  -5   3 16414.9 724.358   1
  -9  -5  -3 935.050 72.1049   1
  -9   5  -3 904.223 70.6886   1
   9   5   3 1013.90 74.4904   1
   9  -5   3 1165.15 78.8862   1
 -10  -5  -3 7322.71 331.695   1
 -10   5  -3 7320.07 332.828   1
  10   5   3 6570.07 329.229   1
  10  -5   3 6738.10 330.557   1
 -11  -5  -3 866.184 67.2849   1
 -11   5  -3 839.947 72.5745   1
  11   5   3 783.877 65.7018   1
  11  -5   3 829.531 68.3611   1
 -12  -5  -3 2451.78 134.505   1
 -12   5  -3 2233.99 135.643   1
  12  -5   3 1938.49 127.054   1
  12   5   3 2347.04 132.154   1
  13   5   3 144.533 35.8902   1
 -13  -5  -3 239.472 42.0893   1
  13  -5   3 149.669 33.5806   1
 -13   5  -3 187.052 35.2858   1
  14   5   3 155.168 32.8529   1
 -14  -5  -3 105.863 32.7330   1
  14  -5   3 55.8849 30.7386   1
 -14   5  -3 134.939 35.7105   1
 -15   5  -3 1033.67 83.3515   1
  15   5   3 1084.60 80.8457   1
  15  -5   3 999.092 82.3359   1
 -16   5  -3 642.491 63.9132   1
  16  -5   3 564.488 61.9298   1
 -16  -5  -3 611.588 61.2154   1
  17  -5   3 1715.36 113.223   1
 -17   5  -3 1642.41 114.289   1
  18   5   3 520.772 55.4887   1
 -18  -5  -3 451.994 54.7510   1
  18  -5   3 554.238 58.3236   1
 -18   5  -3 443.972 58.5585   1
  19   5   3 7.27715 31.6429   1
 -19  -5  -3 7.55943 28.3345   1
  19  -5   3 29.8751 27.4522   1
 -19   5  -3 53.0627 30.5176   1
  20   5   3 130.892 37.6408   1
 -20  -5  -3 128.531 35.3581   1
  20  -5   3 193.070 39.5572   1
 -20   5  -3 210.847 42.3235   1
  21   5   3 7.23314 29.1186   1
 -21  -5  -3 22.5421 28.6977   1
  21  -5   3 35.9223 34.6212   1
 -21   5  -3 37.7839 35.9884   1
  22   5   3-28.6038 37.1443   1
 -22  -5  -3 22.2985 32.3021   1
 -22   5  -3 7.44306 32.3466   1
  23   5   3 28.2979 28.0057   1
 -23  -5  -3 28.9888 28.6885   1
  23  -5   3 27.6470 26.8873   1
 -23   5  -3 14.6698 28.0175   1
  24   5   3-6.98301 34.7908   1
 -24  -5  -3 7.16147 32.4292   1
  26  -6  -3-35.1083 39.2869   1
 -26   6   3 7.48550 33.9019   1
  25  -6  -3 7.42781 32.2818   1
 -25   6   3 7.39185 28.7343   1
  24  -6  -3 155.447 43.5718   1
 -24   6   3 129.933 42.0658   1
  23   6  -3-7.63868 29.6922   1
  23  -6  -3 7.43639 32.7762   1
 -23   6   3-7.67716 32.8840   1
  22   6  -3 128.185 37.5513   1
 -22  -6   3 131.422 36.3245   1
  21   6  -3 51.9567 35.7617   1
 -21  -6   3 7.62973 30.1917   1
  21  -6  -3 14.9206 26.2931   1
 -21   6   3 7.54962 27.1796   1
  20   6  -3 145.485 37.2888   1
 -20  -6   3 89.7472 33.6902   1
  20  -6  -3 192.264 37.0982   1
 -20   6   3 231.322 41.2432   1
  19   6  -3 70.9511 34.7781   1
 -19  -6   3 72.9253 30.5383   1
  19  -6  -3 149.448 36.7886   1
 -19   6   3 61.1600 30.9907   1
  18  -6  -3 207.712 37.1128   1
 -18   6   3 333.210 47.5115   1
  17  -6  -3 809.771 73.5700   1
  17   6  -3 844.882 70.2743   1
 -17  -6   3 777.565 69.1387   1
 -17   6   3 835.453 74.5049   1
  16   6  -3 3071.95 167.544   1
 -16  -6   3 3270.10 170.418   1
  16  -6  -3 2899.21 169.689   1
  15  -6  -3 781.631 67.3379   1
  15   6  -3 846.066 67.6222   1
 -15  -6   3 701.645 64.6154   1
 -15   6   3 853.943 69.8708   1
  14  -6  -3 5017.15 250.913   1
 -14  -6   3 4932.25 245.519   1
 -14   6   3 4930.08 250.344   1
  14   6  -3 5149.82 247.685   1
 -13   6   3 97.1217 28.3898   1
  13  -6  -3 82.5703 30.1123   1
 -12  -6   3 85.3203 24.6123   1
  12   6  -3 59.0465 23.8134   1
 -12   6   3 37.3457 27.5669   1
  12  -6  -3 73.9566 28.0391   1
 -11  -6   3 4.95089 19.9242   1
  11   6  -3 25.4821 22.1523   1
 -11   6   3-17.8165 21.3763   1
  11  -6  -3 29.1431 23.8427   1
 -10  -6   3 10721.1 482.028   1
  10   6  -3 11513.4 481.786   1
 -10   6   3 9678.85 483.315   1
  10  -6  -3 11033.5 486.482   1
  -9  -6   3 8595.74 416.618   1
   9   6  -3 9480.66 417.367   1
   9  -6  -3 9634.19 424.494   1
  -9   6   3 9615.67 425.052   1
   8  -6  -3 78.0057 24.3698   1
  -8  -6   3 97.5521 21.9159   1
   8   6  -3 96.7142 22.3308   1
  -8   6   3 127.796 30.0686   1
  -7   6   3 14883.4 658.536   1
   7  -6  -3 14154.0 659.685   1
   7   6  -3 15358.9 652.679   1
  -7  -6   3 15404.0 653.238   1
   6  -6  -3 2929.90 157.037   1
  -6   6   3 2985.58 157.311   1
   6   6  -3 3185.50 152.705   1
  -6  -6   3 3178.69 153.120   1
   5  -6  -3 19993.1 848.540   1
  -5   6   3 19455.5 846.646   1
   5   6  -3 20008.6 840.596   1
  -5  -6   3 18857.3 841.629   1
   4  -6  -3 3367.64 179.135   1
  -4   6   3 4003.13 181.876   1
   4   6  -3 3434.98 174.515   1
  -4  -6   3 3879.71 176.035   1
  -3  -6   3 35574.2 1501.98   1
   3  -6  -3 35799.0 1507.73   1
   3   6  -3 34924.0 1501.36   1
  -3   6   3 35302.4 1507.07   1
  -2  -6   3 13559.2 593.422   1
   2   6  -3 13473.8 592.784   1
  -2   6   3 14135.4 599.059   1
   2  -6  -3 13561.0 598.032   1
  -1  -6   3 38747.5 1611.69   1
   1   6  -3 36949.1 1610.68   1
  -1   6   3 37972.6 1616.02   1
   1  -6  -3 38378.5 1616.57   1
   0  -6   3 128994. 5336.04   1
   0   6  -3 124316. 5334.66   1
   0   6   3 129971. 5338.33   1
   0  -6  -3 124970. 5338.26   1
   1  -6   3 74026.3 2942.47   1
  -1  -6  -3 72854.1 2944.37   1
   1   6   3 76070.2 2945.67   1
  -2  -6  -3 343.395 39.8213   1
   2   6   3 333.354 38.4171   1
   2  -6   3 339.940 35.1568   1
  -2   6  -3 404.055 38.7098   1
   3  -6   3 694.492 53.9376   1
   3   6   3 665.637 54.6070   1
  -3  -6  -3 652.505 55.8950   1
  -4   6  -3 5818.97 289.474   1
   4  -6   3 5824.36 287.378   1
   4   6   3 6830.29 291.856   1
  -4  -6  -3 6307.95 290.948   1
  -5   6  -3 635.954 53.9644   1
   5  -6   3 699.276 54.6030   1
   5   6   3 635.979 55.5682   1
  -5  -6  -3 619.515 53.6302   1
  -6   6  -3 2498.63 146.537   1
   6  -6   3 2730.98 147.096   1
   6   6   3 2770.00 146.307   1
  -6  -6  -3 2886.60 148.589   1
   7  -6   3 23599.7 1020.93   1
  -7   6  -3 23430.1 1020.04   1
  -8  -6  -3 1360.77 89.1518   1
  -8   6  -3 1263.44 87.0923   1
   8   6   3 1311.10 88.1630   1
   8  -6   3 1301.18 88.0271   1
  -9  -6  -3 8119.28 378.463   1
  -9   6  -3 8057.19 379.379   1
   9   6   3 8130.98 377.915   1
   9  -6   3 8162.79 379.271   1
 -10  -6  -3 5301.93 261.013   1
 -10   6  -3 5506.80 262.780   1
  10   6   3 4986.07 258.188   1
  10  -6   3 5494.91 263.067   1
  11  -6   3 650.032 58.8756   1
 -11   6  -3 524.863 56.0539   1
  11   6   3 579.458 57.3626   1
 -11  -6  -3 741.851 62.5279   1
  12   6   3 675.455 60.8595   1
 -12  -6  -3 638.787 61.1001   1
  13  -6   3 212.368 40.0087   1
 -13   6  -3 345.053 48.1136   1
  14   6   3 1523.70 101.812   1
  14  -6   3 1512.85 102.246   1
 -14   6  -3 1328.82 100.080   1
 -15   6  -3 306.781 46.2571   1
 -15  -6  -3 326.926 43.4841   1
  15  -6   3 331.089 47.1457   1
  16   6   3 2110.89 132.741   1
 -16  -6  -3 2269.16 137.061   1
 -17  -6  -3 785.750 74.3956   1
 -17   6  -3 814.226 73.8877   1
  17   6   3 970.237 78.8333   1
  17  -6   3 892.904 74.5983   1
  18  -6   3 286.843 46.5991   1
 -18  -6  -3 452.464 53.9735   1
  18   6   3 426.530 53.3121   1
 -18   6  -3 440.039 54.5561   1
  19  -6   3 199.014 40.6957   1
 -19  -6  -3 287.398 47.9102   1
  19   6   3 213.714 45.1276   1
 -19   6  -3 145.018 37.7457   1
  20  -6   3 7.37328 24.8305   1
 -20  -6  -3 90.6203 40.7706   1
  20   6   3-14.7159 33.7618   1
 -20   6  -3 7.55300 25.4353   1
  21  -6   3 13.8746 26.9734   1
 -21  -6  -3 22.5083 35.7238   1
  21   6   3 21.8927 34.7472   1
 -21   6  -3 7.80677 29.2486   1
  22  -6   3-21.0436 34.1841   1
 -22  -6  -3 44.3926 34.3785   1
  22   6   3 14.4875 34.8975   1
 -22   6  -3 22.2248 34.4226   1
  23  -6   3 27.2650 33.2139   1
 -23   6  -3-21.6255 35.1252   1
 -24  -6  -3 64.0153 35.4553   1
  24   6   3-6.95406 33.9036   1
  26  -7  -3-7.17312 35.3523   1
 -26   7   3-21.4180 31.9063   1
  25  -7  -3 36.0522 34.3542   1
 -25   7   3 29.7801 35.0460   1
  24  -7  -3-14.6075 32.2045   1
 -24   7   3-30.1537 30.3446   1
  23  -7  -3 36.8436 36.4579   1
 -23   7   3 120.260 41.4470   1
 -22   7   3-22.6062 29.2923   1
  22  -7  -3 44.6915 34.1718   1
  22   7  -3-7.77867 32.8266   1
 -22  -7   3 15.5322 32.2732   1
  21  -7  -3 74.4136 29.0226   1
 -21   7   3 37.5463 27.6833   1
 -20   7   3 232.642 41.7812   1
  20  -7  -3 137.150 36.7645   1
  20   7  -3 165.962 41.7996   1
 -20  -7   3 210.957 43.1910   1
 -19   7   3 275.802 45.7137   1
 -19  -7   3 243.096 42.7668   1
  19  -7  -3 191.925 37.6786   1
  19   7  -3 272.901 46.7500   1
 -18   7   3 344.434 50.6737   1
 -18  -7   3 301.121 46.9856   1
 -17  -7   3 13.9511 30.3254   1
  17   7  -3 27.8987 33.6066   1
 -17   7   3 14.3069 26.8065   1
  17  -7  -3 21.7821 27.7258   1
 -16  -7   3 33.6485 27.6798   1
  16   7  -3 81.4799 31.6814   1
  16  -7  -3 70.6586 30.4067   1
 -16   7   3 100.295 34.6326   1
 -15   7   3 3089.78 173.749   1
 -15  -7   3 2989.99 168.863   1
  15  -7  -3 3236.69 173.936   1
  15   7  -3 3240.34 172.566   1
 -14   7   3 6.93362 25.5122   1
  14   7  -3 31.5861 28.2684   1
 -14  -7   3 18.2781 24.1500   1
  14  -7  -3 81.1251 26.7867   1
 -13   7   3 1496.02 100.522   1
  13   7  -3 1560.95 98.3077   1
  13  -7  -3 1435.01 99.8538   1
 -13  -7   3 1573.34 99.2949   1
  12  -7  -3 354.356 45.9095   1
 -12   7   3 403.730 47.8117   1
 -11   7   3 490.289 52.1786   1
  11   7  -3 496.764 46.3618   1
 -11  -7   3 476.260 46.8989   1
  11  -7  -3 347.694 45.1952   1
  10   7  -3 2060.06 109.559   1
 -10  -7   3 1787.07 106.232   1
  10  -7  -3 2034.89 114.060   1
  -9   7   3 3576.34 180.947   1
  -9  -7   3 3375.20 172.738   1
   9  -7  -3 3447.54 178.336   1
   9   7  -3 3360.97 172.386   1
   8   7  -3 6795.36 305.104   1
  -8  -7   3 6371.15 304.409   1
  -7   7   3 2069.98 118.187   1
   7  -7  -3 2138.16 118.603   1
  -7  -7   3 1955.57 111.437   1
   6   7  -3 18160.9 747.080   1
  -6   7   3 16933.9 751.929   1
   6  -7  -3 17431.1 753.996   1
  -6  -7   3 16294.0 745.321   1
   5   7  -3 17930.2 740.587   1
  -5   7   3 16315.1 743.257   1
   5  -7  -3 16764.8 746.343   1
   4   7  -3 10691.7 480.709   1
  -4   7   3 11154.5 486.847   1
   4  -7  -3 10613.9 486.810   1
  -4  -7   3 11133.0 482.437   1
  -3   7   3 2151.82 119.186   1
   3   7  -3 2194.16 115.542   1
   3  -7  -3 2144.58 119.193   1
  -3  -7   3 2182.54 115.473   1
   2   7  -3 23353.6 1001.38   1
  -2   7   3 23687.7 1007.47   1
   2  -7  -3 22471.4 1005.96   1
  -2  -7   3 23758.3 1002.82   1
   1   7  -3 15170.4 639.677   1
  -1  -7   3 14996.6 639.472   1
   1  -7  -3 15659.3 645.200   1
   0   7   3 4343.92 212.597   1
   0   7  -3 4238.74 208.574   1
   0  -7   3 4547.76 211.238   1
   0  -7  -3 4327.22 212.096   1
   1   7   3 11626.7 520.775   1
  -1   7  -3 11151.1 517.797   1
   1  -7   3 11449.6 519.724   1
  -1  -7  -3 12892.3 524.738   1
   2   7   3 3107.73 166.369   1
  -2  -7  -3 3565.38 170.207   1
  -2   7  -3 3338.00 166.991   1
   2  -7   3 3230.26 166.392   1
  -3  -7  -3 4413.76 223.935   1
   3   7   3 4484.52 224.394   1
  -3   7  -3 5120.59 227.968   1
   3  -7   3 4445.44 219.863   1
  -4  -7  -3 25887.6 1151.10   1
  -4   7  -3 26931.4 1151.38   1
   4  -7   3 26743.9 1151.02   1
   4   7   3 27340.6 1151.86   1
  -5   7  -3 87.7516 29.7673   1
   5  -7   3 74.3476 25.4709   1
   5   7   3 58.5162 25.5139   1
  -5  -7  -3 80.5122 25.7399   1
  -6   7  -3 7606.98 340.981   1
   6  -7   3 6864.08 336.663   1
   6   7   3 7429.73 338.815   1
  -6  -7  -3 7072.10 339.409   1
  -7   7  -3 10374.7 468.307   1
   7  -7   3 10692.0 468.668   1
   7   7   3 9800.24 464.524   1
  -7  -7  -3 10191.8 467.466   1
  -8   7  -3 388.169 48.2065   1
  -8  -7  -3 327.271 44.2320   1
   8  -7   3 278.400 41.1678   1
   8   7   3 259.474 40.7396   1
   9  -7   3 904.631 72.0480   1
  -9  -7  -3 1027.94 73.7217   1
   9   7   3 889.646 72.8799   1
  -9   7  -3 861.745 71.2009   1
 -10   7  -3-6.68320 28.6269   1
  10  -7   3-6.55535 27.2409   1
  10   7   3 19.7611 31.3591   1
 -10  -7  -3 12.8702 28.3632   1
 -11   7  -3 345.987 45.6734   1
  11  -7   3 386.930 46.5079   1
  11   7   3 351.058 46.2769   1
 -11  -7  -3 267.671 41.4840   1
  12  -7   3 279.635 44.7394   1
 -12   7  -3 368.983 48.5051   1
  13  -7   3 1954.65 124.222   1
  13   7   3 1857.89 121.427   1
 -14  -7  -3 1386.49 96.4929   1
 -14   7  -3 1486.39 103.459   1
  14   7   3 1319.20 95.0585   1
  14  -7   3 1214.87 89.5638   1
 -15   7  -3 404.395 54.0937   1
  15   7   3 447.983 53.1865   1
  15  -7   3 543.459 59.5751   1
 -16   7  -3 140.668 32.1432   1
  16  -7   3 110.047 31.8595   1
 -17   7  -3 313.711 48.8154   1
 -17  -7  -3 390.151 51.4344   1
  17   7   3 338.741 48.7929   1
  17  -7   3 361.201 50.0245   1
 -18   7  -3-29.8349 33.7761   1
 -18  -7  -3-7.54688 28.8075   1
  18   7   3 37.0342 29.8023   1
  18  -7   3 14.8394 32.7032   1
 -19   7  -3-7.54785 34.1803   1
  19  -7   3-7.31700 32.6961   1
 -20  -7  -3 105.019 33.7990   1
  20   7   3 66.8554 33.0278   1
  20  -7   3 50.9341 37.2858   1
 -21   7  -3-7.39935 34.8073   1
  21  -7   3 28.8914 33.9771   1
 -22  -7  -3 117.095 39.6392   1
  22   7   3 36.8208 38.3899   1
 -23   7  -3-21.5437 34.5998   1
  23   7   3 36.1342 38.6551   1
 -23  -7  -3 36.0802 32.6845   1
  25  -8  -3-7.06294 33.6272   1
 -25   8   3 29.2618 35.6487   1
  24  -8  -3 28.7852 30.8338   1
 -24   8   3 7.34112 28.5459   1
  22  -8  -3-14.7534 34.7004   1
 -22   8   3-7.48272 33.8872   1
 -21   8   3-15.2882 36.3932   1
  21  -8  -3-7.30185 33.4996   1
  21   8  -3-7.99209 33.2132   1
 -21  -8   3-7.72151 30.0168   1
 -20  -8   3 76.0762 34.8745   1
  20  -8  -3 120.376 33.3986   1
  20   8  -3 125.927 40.0060   1
 -19  -8   3-30.1054 30.2877   1
 -19   8   3-15.2221 34.9204   1
  19  -8  -3 14.8828 35.0065   1
  19   8  -3-23.1518 33.0607   1
 -18  -8   3 29.3951 33.3542   1
 -18   8   3 51.6292 30.2509   1
  18  -8  -3 59.4568 30.4813   1
  18   8  -3 74.4711 33.3528   1
 -17  -8   3 803.923 74.4892   1
  17  -8  -3 908.655 77.9908   1
  17   8  -3 943.857 77.6025   1
 -16   8   3 88.0176 34.7839   1
  16   8  -3 178.396 37.6897   1
 -16  -8   3 198.166 38.8360   1
  16  -8  -3 215.309 42.0949   1
 -15   8   3-28.6519 31.5710   1
  15   8  -3-6.62281 26.1991   1
 -15  -8   3 6.83843 24.0916   1
  15  -8  -3 21.3912 30.9879   1
 -14   8   3 148.609 38.0640   1
  14   8  -3 191.649 36.0404   1
 -14  -8   3 158.076 34.8445   1
  14  -8  -3 127.565 37.4001   1
 -13   8   3 3478.20 188.498   1
  13   8  -3 3483.86 184.397   1
 -13  -8   3 3704.00 186.791   1
  13  -8  -3 3414.69 187.327   1
  12   8  -3 679.893 60.8913   1
  12  -8  -3 764.645 67.3479   1
 -12  -8   3 726.032 62.8593   1
 -11   8   3 4389.09 223.612   1
  11  -8  -3 4303.86 222.727   1
 -10  -8   3 1900.72 110.763   1
  10   8  -3 2052.05 112.234   1
 -10   8   3 1773.66 113.384   1
  10  -8  -3 1659.44 110.988   1
  -9  -8   3 1248.25 82.3854   1
   9  -8  -3 1123.31 81.5101   1
   9   8  -3 1165.90 79.4046   1
  -9   8   3 1376.21 92.5578   1
   8  -8  -3 111.539 26.4436   1
  -8  -8   3 95.9133 26.6927   1
  -8   8   3 52.6367 22.5733   1
   8   8  -3 65.1613 24.3756   1
   7   8  -3 14057.0 598.675   1
  -7   8   3 13552.5 604.266   1
   7  -8  -3 13299.0 604.555   1
  -7  -8   3 13264.5 600.252   1
  -6  -8   3 456.781 43.6853   1
   5   8  -3 8139.87 363.717   1
  -5  -8   3 7848.73 363.564   1
   4   8  -3 708.661 54.8347   1
  -4   8   3 817.221 62.1645   1
   4  -8  -3 716.067 59.3941   1
   3   8  -3 40.2286 19.4351   1
  -3   8   3 5.14405 18.1326   1
  -3  -8   3 18.0261 17.8378   1
   3  -8  -3-5.26016 18.9398   1
   2   8  -3 94.4807 25.7039   1
  -2   8   3 66.9334 29.0848   1
  -2  -8   3 141.263 26.2403   1
   2  -8  -3 72.8606 27.8613   1
  -1   8   3 33967.4 1408.03   1
   1   8  -3 31918.2 1401.99   1
  -1  -8   3 32058.0 1403.16   1
   1  -8  -3 33756.1 1408.69   1
   0   8   3 2473.79 133.543   1
   0   8  -3 2289.69 130.343   1
   0  -8   3 2485.46 133.342   1
   0  -8  -3 2634.31 136.012   1
   1   8   3 5034.59 229.183   1
  -1   8  -3 4636.77 224.807   1
  -1  -8  -3 4805.87 227.321   1
  -2   8  -3 3590.51 191.783   1
   2  -8   3 4202.09 197.350   1
   2   8   3 3816.94 194.984   1
  -2  -8  -3 4015.84 197.602   1
  -3   8  -3 4742.98 231.473   1
   3  -8   3 4699.06 230.131   1
   4   8   3 786.235 61.4724   1
  -4  -8  -3 627.345 58.7141   1
  -5  -8  -3 13327.6 600.915   1
   5   8   3 13145.8 599.650   1
  -5   8  -3 14091.7 601.898   1
   5  -8   3 13329.7 599.190   1
  -6  -8  -3 529.767 49.4094   1
   6   8   3 496.956 47.8275   1
  -6   8  -3 383.979 48.1652   1
   6  -8   3 479.042 49.1429   1
  -7  -8  -3 269.494 40.3935   1
   7   8   3 174.601 36.9405   1
  -7   8  -3 227.829 38.9814   1
   7  -8   3 252.092 36.5728   1
  -8  -8  -3 224.724 36.9706   1
   8   8   3 206.615 37.8205   1
  -8   8  -3 222.099 40.2407   1
   8  -8   3 181.975 37.7004   1
  -9  -8  -3 446.505 50.3468   1
   9   8   3 439.659 50.2086   1
  -9   8  -3 485.700 54.5970   1
   9  -8   3 496.284 53.4679   1
 -10  -8  -3 116.517 34.3976   1
  10   8   3 79.6085 31.0978   1
  10  -8   3 100.985 34.5123   1
 -10   8  -3 102.715 35.4536   1
  11  -8   3 41.4918 27.9221   1
 -11   8  -3 70.4992 28.4619   1
  12   8   3 635.404 61.1443   1
  12  -8   3 632.091 61.9871   1
 -12   8  -3 532.319 59.4916   1
 -13   8  -3 3768.45 197.626   1
 -13  -8  -3 3470.90 194.238   1
  13  -8   3 3631.84 197.528   1
  13   8   3 3716.01 197.833   1
 -14  -8  -3 7.23085 30.0523   1
  14   8   3 7.44181 30.9288   1
  14  -8   3 14.5150 28.2155   1
 -14   8  -3 22.5170 31.1940   1
 -15   8  -3 8.33693 26.6957   1
  15  -8   3-6.59654 19.9808   1
  15   8   3-7.53990 33.6914   1
 -15  -8  -3 44.1734 30.5942   1
 -16   8  -3 318.648 48.4455   1
  16  -8   3 253.553 44.8110   1
  16   8   3 273.424 47.5232   1
 -16  -8  -3 171.989 40.2406   1
 -17   8  -3 252.981 42.2633   1
  17   8   3 290.914 49.5157   1
 -17  -8  -3 173.668 45.9576   1
 -18   8  -3 44.7028 31.4445   1
  18  -8   3-7.35279 34.1646   1
  18   8   3 7.68252 30.3956   1
 -18  -8  -3 7.57475 28.3774   1
 -19   8  -3 96.3542 39.0618   1
  19  -8   3 110.181 40.9087   1
  19   8   3 69.0641 37.9989   1
 -19  -8  -3 83.2319 40.2552   1
 -20   8  -3-7.41481 31.2896   1
  20  -8   3 14.3764 32.9759   1
  20   8   3-22.8892 36.3226   1
 -20  -8  -3 7.50585 32.6195   1
 -21   8  -3 44.0692 30.0629   1
  21  -8   3 63.8558 36.1281   1
  21   8   3 22.6431 26.6154   1
 -21  -8  -3-7.42796 26.7563   1
 -22   8  -3 42.9387 31.6353   1
  22  -8   3 27.9410 31.3064   1
  22   8   3 104.426 41.0748   1
 -22  -8  -3 72.8194 38.2779   1
  23   8   3-7.31805 37.2455   1
 -25   9   3 28.3177 34.1039   1
  25  -9  -3-6.87774 30.3163   1
 -24   9   3-21.5494 35.3971   1
  24  -9  -3 14.2892 36.3618   1
 -23   9   3-7.33016 34.0557   1
  23  -9  -3 14.4249 34.7428   1
 -22   9   3 7.42451 31.3542   1
  22  -9  -3 50.9935 32.5735   1
 -21   9   3 8.15711 30.5538   1
  21   9  -3 15.5860 33.8674   1
  21  -9  -3-13.6936 29.7552   1
  20   9  -3 15.3953 30.9719   1
 -20  -9   3-7.93257 30.2792   1
 -19  -9   3 62.4717 32.4902   1
  19   9  -3 45.4607 33.8942   1
 -19   9   3 22.5340 34.9348   1
  19  -9  -3 22.4984 31.6884   1
 -18  -9   3 84.4821 33.0380   1
  18   9  -3 66.7317 32.3672   1
 -18   9   3 59.6382 32.5408   1
  18  -9  -3 82.0597 33.4728   1
 -17  -9   3 89.2429 35.3644   1
  17   9  -3 151.950 35.6383   1
 -17   9   3 105.110 38.9543   1
  17  -9  -3 147.299 38.9843   1
  16  -9  -3 836.904 72.4115   1
 -16   9   3 791.497 71.5072   1
 -15   9   3-7.37551 24.8311   1
  15   9  -3 13.5717 29.9112   1
 -15  -9   3-13.9177 28.0014   1
  15  -9  -3 43.7351 28.8376   1
 -14   9   3 945.089 77.2952   1
  14   9  -3 749.372 70.1010   1
 -14  -9   3 1034.00 77.5588   1
  14  -9  -3 928.545 76.3505   1
 -13   9   3 853.262 74.7637   1
  13   9  -3 1023.42 76.5166   1
 -13  -9   3 879.468 72.8174   1
  13  -9  -3 1057.83 79.9251   1
  12   9  -3 645.043 59.2809   1
 -12  -9   3 642.314 58.3011   1
 -11   9   3 155.247 36.0249   1
 -11  -9   3 171.406 34.0021   1
  11  -9  -3 128.023 36.6389   1
  11   9  -3 172.954 33.1599   1
 -10   9   3 4555.88 223.609   1
  10  -9  -3 4222.75 220.448   1
 -10  -9   3 4377.90 219.021   1
  10   9  -3 4132.72 215.084   1
   9  -9  -3 1555.95 104.544   1
  -9   9   3 1955.95 113.009   1
   8   9  -3 144.422 29.4811   1
  -8   9   3 86.5106 24.0065   1
   8  -9  -3 87.3624 27.8646   1
  -8  -9   3 121.436 28.4458   1
   7   9  -3 560.463 51.8628   1
  -7   9   3 566.345 55.0840   1
   7  -9  -3 562.983 56.5258   1
  -7  -9   3 636.318 53.4874   1
   6   9  -3 5408.15 264.325   1
  -6   9   3 5884.54 271.029   1
   6  -9  -3 5552.47 271.038   1
  -6  -9   3 5418.45 265.237   1
   5   9  -3 7605.12 359.658   1
  -5   9   3 7876.46 366.896   1
   5  -9  -3 8085.96 368.341   1
  -5  -9   3 7957.37 362.597   1
  -4   9   3 1144.00 79.7690   1
   4   9  -3 1165.21 76.3383   1
   4  -9  -3 1125.05 79.3536   1
  -4  -9   3 1063.40 74.7852   1
  -3   9   3 336.534 42.9150   1
   3   9  -3 458.159 44.2708   1
  -3  -9   3 497.513 45.3017   1
   3  -9  -3 410.859 46.4632   1
  -2   9   3 2263.44 136.299   1
   2   9  -3 2778.27 136.818   1
  -2  -9   3 2431.72 133.738   1
   2  -9  -3 2339.76 136.376   1
  -1   9   3-16.9034 28.6758   1
   1   9  -3 25.2733 21.0044   1
  -1  -9   3 10.2303 20.2348   1
   1  -9  -3-22.6530 23.5333   1
   0   9   3 61.2986 27.1778   1
   0   9  -3 31.5076 19.7029   1
   0  -9   3 10.8404 18.7105   1
   0  -9  -3 17.3171 26.1641   1
   1   9   3-11.2851 21.1365   1
  -1   9  -3-10.8222 21.7729   1
   1  -9   3-16.4676 22.0871   1
  -1  -9  -3 17.3248 23.9987   1
   2   9   3 5.76676 26.1419   1
  -2  -9  -3 46.6539 24.6392   1
  -3   9  -3 4759.24 239.601   1
   3  -9   3 4710.99 238.700   1
   3   9   3 4749.80 239.930   1
  -3  -9  -3 5432.70 246.495   1
  -4   9  -3 17584.7 757.308   1
  -4  -9  -3 16775.5 755.392   1
   4  -9   3 16699.5 751.959   1
   4   9   3 17558.3 756.025   1
  -5  -9  -3 1684.04 104.854   1
   5   9   3 1781.04 104.962   1
   5  -9   3 1795.46 106.351   1
  -6  -9  -3 4025.57 205.389   1
   6   9   3 3838.77 203.592   1
  -6   9  -3 4046.64 206.169   1
   6  -9   3 3991.21 204.903   1
  -7  -9  -3 110.338 28.7363   1
   7   9   3 69.5435 25.5827   1
  -7   9  -3 39.4430 25.2401   1
   7  -9   3 45.0911 24.2815   1
  -8  -9  -3 104.751 34.0219   1
   8   9   3 109.195 34.3783   1
  -8   9  -3 102.369 35.4354   1
   8  -9   3 159.250 37.7614   1
  -9  -9  -3 40.3836 31.7003   1
   9   9   3 39.7184 30.0204   1
   9  -9   3-27.7864 30.6606   1
  10  -9   3 278.655 45.2301   1
 -10   9  -3 328.715 47.4812   1
  11   9   3 6.98068 28.5525   1
  11  -9   3 7.05050 24.2944   1
 -11   9  -3 7.19010 27.4464   1
 -12  -9  -3 147.158 36.0407   1
 -12   9  -3 124.224 34.1534   1
  12  -9   3 201.125 39.3219   1
 -13  -9  -3 89.7570 32.1887   1
  13   9   3 21.7426 25.1642   1
 -13   9  -3 94.6650 34.3923   1
  13  -9   3 124.676 38.2209   1
 -14  -9  -3 144.165 37.5559   1
  14   9   3 213.005 44.6540   1
 -14   9  -3 148.335 38.7039   1
  14  -9   3 133.284 35.8628   1
 -15  -9  -3 107.370 33.0038   1
  15   9   3 44.6312 28.5708   1
  15  -9   3 87.1699 29.4000   1
 -15   9  -3 69.3029 29.0178   1
 -16   9  -3 65.2231 37.4569   1
  16  -9   3 225.800 43.6987   1
  16   9   3 128.067 33.8007   1
 -16  -9  -3 177.266 38.9166   1
 -17   9  -3 53.0853 33.4547   1
  17  -9   3 21.7325 28.6916   1
  17   9   3-7.60377 34.4610   1
 -17  -9  -3 69.3234 36.2578   1
  18  -9   3 7.30684 32.6983   1
 -18   9  -3 81.5683 37.7815   1
  19   9   3 30.3305 32.9565   1
 -19  -9  -3-7.67912 32.4084   1
  20  -9   3-14.3078 26.8058   1
 -20   9  -3 50.6936 31.4807   1
 -21   9  -3 21.5641 34.2197   1
  21  -9   3-6.96823 30.2831   1
  21   9   3-29.7139 40.0996   1
 -21  -9  -3 7.52199 33.6106   1
  22   9   3 36.3109 32.4730   1
 -22  -9  -3 22.2810 34.5272   1
  24 -10  -3-20.8968 32.3736   1
 -24  10   3-21.1707 30.6810   1
  22 -10  -3 20.8485 34.6252   1
 -22  10   3-7.68164 34.7861   1
 -21  10   3-7.87667 36.6036   1
  21 -10  -3 41.8876 35.9078   1
 -20  10   3 60.0432 34.8995   1
  20  10  -3 23.0796 32.0013   1
  20 -10  -3 22.3833 34.2583   1
  18  10  -3 44.9302 33.9835   1
 -18 -10   3 45.3202 31.9529   1
  18 -10  -3 66.9583 34.2036   1
 -17  10   3 22.6163 30.3357   1
  17  10  -3 21.9581 31.3546   1
 -17 -10   3-7.39598 27.7067   1
  17 -10  -3 7.39270 30.2396   1
 -16  10   3-7.53492 31.3221   1
  16  10  -3-28.3787 29.9504   1
  16 -10  -3-7.44138 30.9336   1
 -16 -10   3-36.5401 31.3139   1
 -15  10   3 104.650 37.4984   1
  15 -10  -3 104.799 37.1462   1
 -14 -10   3 707.250 65.9612   1
 -14  10   3 774.777 68.0818   1
  14  10  -3 670.976 63.5945   1
  14 -10  -3 609.512 65.3412   1
 -13  10   3 80.0664 33.1304   1
 -13 -10   3 82.2772 31.2284   1
  13  10  -3 93.5113 33.0846   1
  13 -10  -3 64.1946 31.6159   1
 -12 -10   3 843.066 70.2037   1
  12  10  -3 840.294 69.3089   1
  12 -10  -3 803.562 71.1731   1
 -12  10   3 854.963 73.6540   1
 -11 -10   3 140.552 33.1689   1
  11 -10  -3 119.281 32.9182   1
  11  10  -3 122.339 30.6302   1
 -11  10   3 62.7112 30.6257   1
 -10 -10   3 1367.73 95.0810   1
  10  10  -3 1552.63 98.1350   1
   9 -10  -3 1913.37 111.848   1
  -9 -10   3 1569.89 104.487   1
  -9  10   3 1876.24 112.959   1
   9  10  -3 1466.55 101.310   1
   8 -10  -3 1064.63 83.4532   1
  -8  10   3 1146.52 84.7066   1
   8  10  -3 1193.93 82.6061   1
  -8 -10   3 1318.36 84.8290   1
   7  10  -3 2622.52 153.515   1
  -7  10   3 2925.47 159.413   1
   7 -10  -3 2973.99 160.203   1
  -7 -10   3 2951.85 155.886   1
  -6  10   3 5708.44 263.698   1
   6 -10  -3 4907.21 259.657   1
  -5  10   3 1677.43 102.080   1
   5 -10  -3 1360.57 98.3690   1
  -4  10   3 4444.04 213.108   1
   4 -10  -3 3857.12 207.636   1
  -3  10   3 20652.7 897.186   1
   3 -10  -3 20374.0 897.106   1
  -2  10   3 14616.9 581.867   1
   2 -10  -3 11335.7 576.327   1
  -1  10   3 4098.75 199.019   1
   1  10  -3 3551.13 192.680   1
   1 -10  -3 3869.09 198.369   1
   0  10   3 1004.31 75.5136   1
   0  10  -3 1023.71 75.2670   1
   0 -10   3 979.978 75.6010   1
   0 -10  -3 1150.31 80.0997   1
   1  10   3 24.2633 25.6100   1
  -1  10  -3 23.4328 25.4721   1
   1 -10   3 17.8283 20.4922   1
  -1 -10  -3 12.3751 26.9026   1
   2  10   3 8913.02 411.374   1
  -2  10  -3 8595.29 407.305   1
   2 -10   3 8808.66 408.577   1
  -2 -10  -3 9228.72 412.192   1
  -3  10  -3 900.724 74.9075   1
   3 -10   3 875.202 73.9031   1
  -4  10  -3 1502.71 100.660   1
   4 -10   3 1410.14 95.4308   1
   4  10   3 1532.00 100.927   1
  -4 -10  -3 1516.96 100.542   1
  -5  10  -3 1982.29 122.980   1
   5 -10   3 2165.91 123.363   1
   5  10   3 1939.83 119.823   1
  -5 -10  -3 1868.29 119.711   1
  -6 -10  -3 1340.91 89.6067   1
  -6  10  -3 1123.23 85.6428   1
   6 -10   3 1167.45 86.1762   1
  -7 -10  -3 1795.85 115.806   1
   7  10   3 1941.85 117.300   1
  -7  10  -3 1678.43 113.425   1
   7 -10   3 1962.39 116.470   1
   8  10   3 33.7965 22.8075   1
  -8 -10  -3 41.4944 26.4438   1
   9 -10   3 798.319 70.7778   1
  -9  10  -3 752.344 69.6118   1
  10  10   3 20.6567 30.8631   1
  10 -10   3 65.1928 30.1990   1
 -10  10  -3 79.8274 29.7811   1
 -11 -10  -3 636.232 62.3998   1
 -11  10  -3 533.702 59.6164   1
  11 -10   3 604.042 62.4408   1
 -12 -10  -3 43.8661 31.7964   1
  12  10   3-7.18750 28.9448   1
 -12  10  -3 14.8871 29.9741   1
  12 -10   3 72.7933 36.2878   1
 -13 -10  -3 67.3333 34.9092   1
  13  10   3 58.3417 36.4780   1
 -13  10  -3 59.4742 32.4705   1
  13 -10   3 117.978 33.9813   1
 -14  10  -3 73.5274 32.9604   1
  14 -10   3 52.2349 35.6227   1
 -15 -10  -3 7.69712 32.9705   1
  15  10   3 37.4297 32.9955   1
 -15  10  -3-30.1588 35.8950   1
  15 -10   3 7.46481 33.3562   1
  16  10   3-7.52630 27.0853   1
 -16 -10  -3 15.5437 28.5457   1
  17 -10   3-20.8200 31.4329   1
 -17  10  -3-7.92102 33.4319   1
 -18  10  -3 73.6769 35.6071   1
  18 -10   3 36.1302 30.6289   1
  18  10   3 90.3091 37.1970   1
 -18 -10  -3 85.7381 39.7730   1
 -19  10  -3 14.5335 35.0039   1
  19 -10   3 14.2950 32.7891   1
  19  10   3-7.49133 36.9155   1
 -19 -10  -3-38.6070 40.1074   1
  20  10   3 51.8908 36.1862   1
  21 -10   3 27.4177 30.2281   1
 -21  10  -3 20.9841 30.8460   1
  23 -11  -3 27.4454 32.2767   1
 -23  11   3-7.18318 37.3145   1
  22 -11  -3-19.2271 30.8785   1
 -22  11   3-8.09719 33.6531   1
 -21  11   3 7.47743 31.5773   1
  21 -11  -3 50.6106 33.6125   1
 -20  11   3-36.8722 34.2745   1
  20 -11  -3-7.40511 34.8442   1
 -19  11   3 134.091 41.3789   1
  19  11  -3 69.4675 35.0276   1
 -17  11   3 82.9426 38.4363   1
  17 -11  -3 59.3430 36.2101   1
  17  11  -3 45.2452 30.4181   1
 -17 -11   3 23.1085 29.4818   1
 -16  11   3 76.0400 29.7251   1
  16 -11  -3 67.6326 28.3239   1
  16  11  -3 111.281 37.8883   1
 -16 -11   3 53.2532 33.6787   1
 -15  11   3-7.57675 31.9863   1
  15 -11  -3 30.0063 30.1967   1
  15  11  -3 43.4638 31.4949   1
 -15 -11   3 22.3701 30.0162   1
 -14  11   3 7.53654 30.3459   1
 -14 -11   3 65.3208 33.3160   1
  14 -11  -3 29.3052 28.5020   1
  14  11  -3 14.1571 28.9751   1
 -13 -11   3 1161.48 84.7587   1
  13 -11  -3 1124.92 84.8312   1
 -13  11   3 989.323 84.0798   1
  13  11  -3 1029.28 83.6618   1
  12 -11  -3 36.0065 33.9889   1
 -12  11   3 124.295 39.2018   1
 -12 -11   3 55.7328 28.6319   1
  12  11  -3 61.0444 30.8426   1
  11 -11  -3 1706.75 107.870   1
 -11  11   3 1444.73 102.814   1
  11  11  -3 1477.67 101.005   1
 -11 -11   3 1555.15 103.421   1
  10  11  -3 6.45857 24.2029   1
 -10  11   3 37.2717 34.2047   1
  10 -11  -3 13.2932 28.4791   1
 -10 -11   3 20.1744 28.8140   1
   9 -11  -3 1629.58 105.494   1
  -9  11   3 1476.32 102.410   1
   9  11  -3 1421.25 97.8492   1
  -9 -11   3 1463.84 98.8474   1
   8  11  -3 2602.64 144.648   1
  -8 -11   3 2478.73 143.875   1
   7  11  -3 3928.07 207.522   1
  -7  11   3 3925.37 209.869   1
   7 -11  -3 4125.37 213.520   1
  -7 -11   3 4341.77 211.365   1
   6  11  -3 2496.90 140.388   1
  -6  11   3 2473.53 142.887   1
   6 -11  -3 2265.53 141.142   1
  -6 -11   3 2598.46 141.187   1
   5  11  -3 1895.81 113.670   1
  -5  11   3 1953.60 118.645   1
  -5 -11   3 1776.10 111.872   1
   5 -11  -3 1850.51 117.772   1
   4  11  -3 3871.94 198.860   1
  -4  11   3 4064.58 203.175   1
   4 -11  -3 3699.28 199.253   1
  -4 -11   3 3871.58 199.805   1
   3  11  -3 1598.42 105.683   1
  -3  11   3 1790.46 111.680   1
  -3 -11   3 1823.65 109.117   1
   3 -11  -3 1800.77 111.545   1
  -2  11   3 12936.3 589.116   1
   2  11  -3 13193.4 587.200   1
  -2 -11   3 13230.9 588.365   1
   2 -11  -3 13104.4 589.747   1
  -1  11   3 414.098 48.8266   1
   1  11  -3 338.232 44.3349   1
  -1 -11   3 332.653 44.6761   1
   1 -11  -3 256.932 42.3902   1
   0  11   3 6.42785 29.5310   1
   0  11  -3 55.4251 32.3462   1
   0 -11   3 57.2211 31.0213   1
   0 -11  -3 32.3036 30.7988   1
   1  11   3 171.505 33.6690   1
  -1 -11  -3 244.742 38.8433   1
   2  11   3 3295.11 179.923   1
  -2  11  -3 3396.56 179.772   1
   2 -11   3 3399.51 180.471   1
  -2 -11  -3 3402.88 181.285   1
  -3  11  -3 2036.05 121.887   1
   3 -11   3 2069.35 122.393   1
   3  11   3 1991.77 122.673   1
  -3 -11  -3 2055.93 125.237   1
  -4  11  -3 4509.06 219.818   1
   4 -11   3 3988.86 212.248   1
   4  11   3 4315.05 217.110   1
  -4 -11  -3 3955.74 214.365   1
  -5  11  -3 2396.74 140.489   1
   5 -11   3 2289.76 137.273   1
   5  11   3 2488.73 140.503   1
  -5 -11  -3 2343.26 141.808   1
  -6  11  -3 7629.63 371.517   1
   6 -11   3 7273.31 371.213   1
   6  11   3 8227.44 374.540   1
  -6 -11  -3 8458.16 375.821   1
  -7  11  -3 99.5201 34.4187   1
   7 -11   3 68.8396 32.1714   1
  -8 -11  -3 291.721 46.5266   1
   8 -11   3 465.945 53.7492   1
  -8  11  -3 438.640 53.0876   1
   8  11   3 500.533 53.2608   1
  -9 -11  -3-21.8261 28.2812   1
   9 -11   3 14.3740 30.3296   1
  -9  11  -3 7.37977 30.1846   1
   9  11   3-21.1992 28.4330   1
  10 -11   3 7.43423 25.0432   1
 -10  11  -3 52.0153 29.9121   1
 -10 -11  -3 7.37612 27.1080   1
 -11 -11  -3 163.327 39.3584   1
  11 -11   3 147.050 37.0696   1
 -11  11  -3 165.924 39.9712   1
  11  11   3 72.5610 34.5998   1
 -12 -11  -3 52.5894 25.2966   1
  12 -11   3 7.35344 27.0147   1
 -12  11  -3-29.9300 29.6053   1
  12  11   3 14.5666 25.1012   1
 -13 -11  -3 363.610 49.3723   1
  13 -11   3 266.703 42.4821   1
 -13  11  -3 271.902 44.6448   1
  13  11   3 276.512 47.2439   1
 -14 -11  -3 105.322 36.3021   1
  14 -11   3 216.401 44.2516   1
  14  11   3 95.9953 41.3802   1
 -14  11  -3 141.691 36.4087   1
 -15 -11  -3 67.8255 33.3352   1
  15  11   3 67.0724 32.5100   1
 -16 -11  -3-15.1016 29.3543   1
  16 -11   3-14.7690 33.8796   1
  16  11   3-7.48749 31.1175   1
 -16  11  -3-7.55334 33.2948   1
  17  11   3 201.531 43.4962   1
 -17 -11  -3 121.433 34.7723   1
  17 -11   3 142.167 31.8939   1
 -17  11  -3 48.1003 31.0536   1
  18  11   3-14.8404 32.7050   1
 -18 -11  -3 15.1959 32.5450   1
  18 -11   3 6.90073 31.2488   1
 -18  11  -3 7.63067 35.4518   1
  19  11   3 36.7657 36.2390   1
 -19 -11  -3 30.1150 31.2906   1
  19 -11   3 7.04216 28.8082   1
 -19  11  -3-7.15084 28.7772   1
  20  11   3 43.5399 36.1864   1
 -20 -11  -3 44.5719 35.8164   1
  20 -11   3 41.4437 30.9016   1
 -20  11  -3 20.9990 33.3580   1
 -22  12   3 36.9024 37.9531   1
  22 -12  -3-13.5382 32.2278   1
 -21  12   3-7.22958 35.6306   1
  21 -12  -3-21.5580 35.4159   1
 -20  12   3 14.4309 30.4544   1
  20 -12  -3 14.6165 30.8459   1
 -19  12   3-7.42795 28.8798   1
  19 -12  -3-21.9859 33.6260   1
 -18  12   3 30.1100 30.2882   1
  18  12  -3-23.2390 32.1907   1
  18 -12  -3-29.4574 30.1216   1
 -17  12   3 83.4350 38.8054   1
  17 -12  -3 104.869 37.9305   1
 -16 -12   3 592.297 63.0866   1
 -16  12   3 508.513 57.1504   1
  16 -12  -3 524.317 58.0194   1
  15 -12  -3 7.49855 32.6014   1
 -15  12   3 38.0666 32.1412   1
 -15 -12   3 30.4928 29.1133   1
  15  12  -3 15.0336 33.6007   1
  14 -12  -3 926.724 82.5649   1
 -14 -12   3 975.874 82.7599   1
 -14  12   3 1170.84 88.1663   1
  14  12  -3 1138.96 86.9537   1
  13 -12  -3 175.101 40.4862   1
 -13 -12   3 243.257 44.3243   1
  13  12  -3 242.287 42.5958   1
 -13  12   3 241.956 44.7301   1
 -12  12   3 29.6870 34.5401   1
  12 -12  -3 66.2960 34.2826   1
  11 -12  -3 1861.88 121.643   1
 -11  12   3 1953.54 122.942   1
  11  12  -3 1962.21 121.905   1
 -11 -12   3 2009.34 123.293   1
  10  12  -3 219.936 39.6487   1
 -10  12   3 267.741 48.0634   1
  10 -12  -3 115.950 33.8750   1
 -10 -12   3 213.901 38.1500   1
   9  12  -3 80.1939 31.2006   1
  -9  12   3 43.2521 24.4616   1
   9 -12  -3 77.9264 26.2018   1
  -9 -12   3 116.145 31.8905   1
   8  12  -3 105.565 32.8236   1
  -8  12   3 97.2397 33.3721   1
   8 -12  -3 171.215 40.8424   1
  -8 -12   3 74.2023 28.8208   1
   7  12  -3 1510.70 98.0973   1
   7 -12  -3 1526.49 102.081   1
  -7 -12   3 1236.13 92.7811   1
   6  12  -3 304.792 44.0168   1
  -6  12   3 382.018 52.0767   1
   6 -12  -3 375.945 51.2758   1
  -6 -12   3 344.970 44.9312   1
   5  12  -3 6609.90 317.577   1
  -5 -12   3 6650.07 318.150   1
   4  12  -3 1681.06 107.591   1
  -4 -12   3 1754.61 109.301   1
  -3  12   3 995.294 77.0223   1
   3  12  -3 1026.00 77.0109   1
  -3 -12   3 1058.47 79.2140   1
   3 -12  -3 953.597 76.0928   1
  -2  12   3 1476.92 102.565   1
  -2 -12   3 1496.17 103.060   1
   2 -12  -3 1583.94 104.747   1
  -1  12   3 8051.04 391.485   1
   1  12  -3 8335.47 391.543   1
   1 -12  -3 8431.08 394.298   1
  -1 -12   3 8745.12 395.307   1
   0  12   3 388.505 45.4068   1
   0  12  -3 302.146 45.1504   1
   0 -12   3 390.132 48.1785   1
   0 -12  -3 412.988 46.6389   1
   1  12   3 2428.16 144.610   1
  -1  12  -3 2503.24 144.681   1
   1 -12   3 2706.11 147.294   1
  -1 -12  -3 2444.91 144.386   1
   2  12   3 705.523 62.3262   1
  -2 -12  -3 631.284 62.0586   1
  -2  12  -3 616.582 59.8005   1
   2 -12   3 811.312 66.3418   1
  -3  12  -3 4475.65 228.752   1
  -5  12  -3 1932.19 124.904   1
   5 -12   3 2034.63 124.451   1
   5  12   3 2063.82 125.894   1
  -5 -12  -3 1908.98 122.328   1
  -6  12  -3 213.452 37.4325   1
   6 -12   3 193.429 35.0117   1
   6  12   3 188.663 37.5010   1
  -6 -12  -3 145.518 37.1037   1
  -7  12  -3 283.881 41.3005   1
  -7 -12  -3 196.198 36.4674   1
   7 -12   3 214.347 37.0380   1
   7  12   3 287.908 39.9341   1
  -8 -12  -3 66.1514 32.5431   1
  -8  12  -3 73.9167 30.3896   1
   8 -12   3 50.5700 29.7087   1
   8  12   3 114.310 36.1123   1
  -9  12  -3 933.895 82.1882   1
  -9 -12  -3 1021.00 80.9439   1
   9  12   3 977.110 81.0734   1
   9 -12   3 1132.73 85.7809   1
  10  12   3 401.139 56.0836   1
 -10 -12  -3 223.594 44.5937   1
 -11 -12  -3-22.7709 33.9161   1
  11  12   3-22.1089 31.5671   1
 -11  12  -3 30.2458 33.7873   1
  11 -12   3 22.6428 33.7254   1
 -12 -12  -3 61.3507 31.8958   1
  12  12   3 14.9019 31.9431   1
 -12  12  -3 60.3321 36.7720   1
  12 -12   3-7.42998 31.8535   1
 -13 -12  -3 291.671 51.6582   1
  13  12   3 180.035 45.4825   1
 -13  12  -3 295.858 49.2272   1
  13 -12   3 304.304 47.2844   1
  14  12   3 67.5535 39.7961   1
 -14 -12  -3 15.3798 31.9994   1
 -15  12  -3 95.5770 36.0493   1
  15 -12   3 96.7678 35.6642   1
 -16 -12  -3 46.0885 36.2003   1
  16  12   3 89.3820 39.8968   1
 -16  12  -3 103.770 32.2904   1
  16 -12   3-7.36487 29.2208   1
 -17 -12  -3-15.2847 33.2145   1
  17  12   3-7.37751 35.5392   1
  17 -12   3 20.9577 34.8068   1
 -17  12  -3 30.0918 34.0679   1
 -18 -12  -3 7.58177 34.3552   1
 -18  12  -3 39.0960 29.8721   1
  18 -12   3 26.2494 22.6451   1
  18  12   3 43.9173 37.2728   1
 -19 -12  -3 14.9714 27.5599   1
  19 -12   3 61.3673 33.6539   1
 -19  12  -3 57.1279 36.0126   1
  19  12   3 50.3518 32.6278   1
  21 -13  -3 21.1225 36.5829   1
 -20  13   3-14.2873 34.8117   1
  20 -13  -3-7.14852 32.3736   1
  19 -13  -3 28.8719 34.3836   1
 -17  13   3 174.510 40.3166   1
  17 -13  -3 133.147 37.0108   1
  16 -13  -3 494.120 60.1826   1
 -16 -13   3 505.942 59.8545   1
 -16  13   3 455.691 56.6687   1
  16  13  -3 412.942 55.6116   1
  15 -13  -3 358.033 49.9909   1
 -15 -13   3 343.227 50.7810   1
 -15  13   3 474.824 55.0687   1
  15  13  -3 317.581 49.6870   1
  14 -13  -3 200.932 43.0253   1
 -14 -13   3 62.2548 33.2649   1
 -14  13   3 151.586 38.9375   1
  14  13  -3 89.7466 34.2802   1
  13 -13  -3 279.838 47.2898   1
 -13 -13   3 259.555 45.6207   1
 -13  13   3 197.715 42.2505   1
  13  13  -3 222.706 43.4088   1
  12 -13  -3 14.8999 29.4759   1
 -12  13   3 7.50617 29.6984   1
  12  13  -3 14.8135 29.3051   1
 -12 -13   3 14.7212 28.1008   1
  11  13  -3 65.1521 32.8029   1
 -11 -13   3-7.32545 28.4999   1
  10  13  -3 326.553 45.5082   1
  10 -13  -3 251.861 42.0692   1
 -10 -13   3 346.088 47.6496   1
  -9  13   3 184.231 34.7939   1
   9 -13  -3 115.871 31.1828   1
   8  13  -3 444.931 53.1376   1
  -8  13   3 422.642 52.5038   1
   8 -13  -3 494.188 55.7939   1
  -8 -13   3 353.380 50.3009   1
  -7  13   3 2359.60 147.387   1
   7  13  -3 2571.81 147.273   1
   7 -13  -3 2514.10 149.686   1
  -7 -13   3 2698.18 149.620   1
  -6  13   3 6121.95 308.235   1
   6  13  -3 6220.69 306.828   1
   6 -13  -3 6703.77 312.788   1
  -6 -13   3 6281.27 308.003   1
   5  13  -3 752.917 66.5904   1
  -5  13   3 789.586 67.9603   1
  -5 -13   3 833.283 70.1470   1
   5 -13  -3 759.560 68.8267   1
   4  13  -3 161.219 37.3499   1
  -4  13   3 196.596 37.9355   1
   4 -13  -3 200.557 40.0768   1
  -4 -13   3 156.462 37.1386   1
  -3  13   3 124.444 34.8122   1
   3  13  -3 80.2473 27.8122   1
  -3 -13   3 94.7752 30.2608   1
   2  13  -3 5500.32 284.554   1
  -2  13   3 6023.46 288.409   1
  -2 -13   3 5673.51 285.141   1
   2 -13  -3 6071.41 289.302   1
   1  13  -3 483.243 53.7466   1
  -1  13   3 668.300 61.5688   1
   1 -13  -3 676.296 64.6335   1
  -1 -13   3 537.859 57.6816   1
   0  13  -3 4620.04 234.280   1
   0  13   3 4448.41 233.550   1
   0 -13   3 4614.33 235.309   1
   0 -13  -3 4599.34 234.959   1
   1  13   3 28.1630 27.4489   1
  -1 -13  -3 77.5059 32.8030   1
   2  13   3 112.975 36.3788   1
  -2  13  -3 96.2930 34.3630   1
  -2 -13  -3 106.504 38.0352   1
   3  13   3 472.178 53.9635   1
  -3  13  -3 427.681 51.1511   1
   3 -13   3 485.490 53.3482   1
  -3 -13  -3 512.016 55.9553   1
  -4  13  -3 4572.00 232.582   1
   4  13   3 4188.21 227.893   1
   4 -13   3 4326.65 227.161   1
  -4 -13  -3 4664.49 231.793   1
   5  13   3 14.3296 27.8763   1
  -5  13  -3 29.9047 28.0293   1
  -5 -13  -3 43.6513 29.2967   1
  -6  13  -3 198.228 40.7363   1
   6 -13   3 234.116 43.0194   1
   6  13   3 248.438 44.2891   1
  -7  13  -3 14.8671 22.5318   1
   7 -13   3 14.6413 22.1901   1
   7  13   3 21.8320 23.3186   1
  -7 -13  -3 37.4178 28.0448   1
  -8  13  -3 2208.42 135.538   1
   8 -13   3 2360.33 136.664   1
   8  13   3 2178.87 133.312   1
  -8 -13  -3 2057.02 133.261   1
  -9  13  -3 242.202 41.9235   1
  -9 -13  -3 166.291 38.8133   1
   9 -13   3 177.769 37.6899   1
 -10  13  -3 243.883 48.3838   1
 -10 -13  -3 190.546 39.8614   1
  10  13   3 348.327 48.6638   1
  10 -13   3 255.200 47.3674   1
 -11  13  -3 464.160 58.8672   1
 -11 -13  -3 573.938 59.1455   1
  11  13   3 694.010 64.9184   1
  11 -13   3 578.711 62.7597   1
 -12  13  -3 53.2944 35.8707   1
  12 -13   3 90.2205 34.9909   1
 -12 -13  -3 38.1699 37.6751   1
  12  13   3 7.67657 36.1669   1
 -13 -13  -3 7.68321 22.5938   1
  13  13   3 30.0251 27.5847   1
 -13  13  -3-7.54658 38.4177   1
  13 -13   3 59.1988 36.0684   1
 -14  13  -3 60.0136 37.5173   1
  14 -13   3 95.8590 39.1963   1
 -15 -13  -3 7.73452 34.5639   1
  15  13   3-22.5282 37.8212   1
 -15  13  -3 29.3928 36.6137   1
  15 -13   3 29.4106 32.8578   1
 -16 -13  -3-7.70931 27.1607   1
  16  13   3-14.9857 31.6198   1
 -16  13  -3-21.7710 25.5673   1
  16 -13   3 14.5740 25.1087   1
 -17 -13  -3 7.63798 33.6687   1
  17  13   3 29.7673 36.6754   1
  17 -13   3 21.2497 32.4986   1
 -17  13  -3-7.32553 35.2911   1
 -18  13  -3 160.532 37.9017   1
 -18 -13  -3 75.5072 35.3293   1
  18  13   3 103.120 36.5374   1
  18 -13   3 71.0102 26.3092   1
  20 -14  -3 27.8988 26.6791   1
 -20  14   3 55.9491 28.1924   1
  18 -14  -3 129.009 37.4683   1
 -18  14   3 72.8533 33.2606   1
  17 -14  -3-7.32586 32.2891   1
 -17  14   3 14.9359 38.0073   1
  16 -14  -3 119.868 39.7261   1
 -16  14   3 158.124 41.7952   1
  15 -14  -3 214.834 40.5522   1
  15  14  -3 312.421 53.2310   1
 -15  14   3 274.272 44.8718   1
 -15 -14   3 371.091 53.1540   1
  14 -14  -3 22.2665 34.9341   1
 -14  14   3 37.8725 31.9884   1
  13 -14  -3 81.1136 32.7456   1
  13  14  -3 61.0948 31.9851   1
 -13  14   3 98.9896 34.2582   1
 -13 -14   3 146.374 38.5899   1
  12 -14  -3 225.346 43.0512   1
  12  14  -3 247.470 44.0296   1
 -12  14   3 248.312 43.4755   1
 -12 -14   3 168.257 38.8312   1
 -11  14   3 548.031 60.1503   1
  11  14  -3 386.374 53.3000   1
  11 -14  -3 466.746 56.1471   1
 -11 -14   3 515.866 60.4882   1
  10 -14  -3 1108.81 85.3342   1
  10  14  -3 1294.93 91.6164   1
 -10  14   3 1119.68 90.7557   1
 -10 -14   3 1043.80 86.4014   1
  -9  14   3-14.9594 29.5888   1
  -9 -14   3-44.1690 33.3351   1
   9 -14  -3 22.0513 31.9441   1
   9  14  -3 36.5378 33.9505   1
  -8 -14   3 21.8703 29.4426   1
   8  14  -3 101.475 36.2024   1
   7 -14  -3 1159.63 88.0208   1
  -7 -14   3 1058.68 83.9152   1
   7  14  -3 1071.77 85.0925   1
  -7  14   3 1169.45 88.5147   1
  -6  14   3 29.3941 30.0927   1
  -6 -14   3 64.7709 31.7552   1
   6  14  -3 14.1212 27.9709   1
   6 -14  -3 37.2788 27.9669   1
  -5  14   3 1545.85 104.855   1
   5  14  -3 1586.28 103.705   1
   5 -14  -3 1403.18 101.691   1
  -5 -14   3 1427.61 102.314   1
  -4  14   3 289.555 45.0547   1
   4  14  -3 274.391 45.9739   1
   4 -14  -3 370.379 50.9087   1
  -4 -14   3 290.589 46.2866   1
   3 -14  -3 368.867 50.0010   1
  -3 -14   3 350.311 48.6069   1
  -3  14   3 435.967 51.1170   1
   3  14  -3 418.003 51.2562   1
   2 -14  -3 649.605 66.0736   1
  -2 -14   3 745.525 70.9583   1
  -2  14   3 798.456 69.8994   1
   2  14  -3 783.056 69.8924   1
   1 -14  -3 4913.16 249.425   1
  -1 -14   3 5202.10 251.325   1
  -1  14   3 4641.86 248.004   1
   1  14  -3 4733.44 247.641   1
   0  14  -3 251.267 43.7046   1
   0 -14  -3 224.161 40.3283   1
   0 -14   3 174.835 38.8119   1
   0  14   3 178.321 40.8277   1
  -1  14  -3 57.5474 32.1962   1
  -1 -14  -3 14.4892 22.6550   1
   1 -14   3 36.4783 30.8429   1
   1  14   3 79.0370 29.4462   1
  -2  14  -3 211.712 42.2929   1
   2  14   3 130.718 40.4224   1
   2 -14   3 213.461 39.1225   1
  -2 -14  -3 240.569 45.5647   1
   3 -14   3 1354.56 103.769   1
   3  14   3 1721.40 110.864   1
  -3  14  -3 1625.37 109.466   1
  -3 -14  -3 1745.49 111.769   1
  -4  14  -3 15.3112 34.2095   1
   4 -14   3-28.0320 30.4579   1
  -4 -14  -3-7.54936 27.1703   1
   4  14   3-7.16664 25.7932   1
   5 -14   3 882.831 73.0613   1
   5  14   3 995.364 78.5125   1
  -6 -14  -3 142.730 36.0492   1
  -6  14  -3 164.823 37.6034   1
   6 -14   3 201.578 38.2713   1
  -7  14  -3 588.855 63.8864   1
   8  14   3 44.8894 32.6125   1
  -8  14  -3 76.5277 33.8248   1
   8 -14   3 59.3837 29.9736   1
  -8 -14  -3 60.4622 32.4716   1
   9  14   3 1084.21 87.8540   1
  -9  14  -3 1043.92 84.7691   1
   9 -14   3 1121.60 85.9445   1
  -9 -14  -3 1044.07 87.0931   1
  10  14   3 461.457 54.8067   1
 -10  14  -3 385.173 54.8222   1
 -10 -14  -3 372.010 51.4749   1
  10 -14   3 382.624 54.0927   1
 -11 -14  -3-7.71582 27.7692   1
  11  14   3 22.3756 27.3968   1
  12  14   3 149.563 42.4054   1
 -12 -14  -3 69.5657 35.2547   1
  12 -14   3 82.3142 36.2920   1
 -12  14  -3 106.798 39.8482   1
  13  14   3 120.568 37.5680   1
 -13 -14  -3 208.944 45.4797   1
  13 -14   3 117.745 38.6478   1
 -13  14  -3 104.731 39.2733   1
 -14 -14  -3 30.7594 35.2782   1
  14  14   3-15.1667 35.2328   1
  15  14   3 76.4736 42.1177   1
 -15 -14  -3 68.7000 37.2843   1
  15 -14   3 72.4546 33.3385   1
 -15  14  -3 36.3275 33.0013   1
  16  14   3 68.2772 32.5850   1
 -16  14  -3 70.5480 37.8058   1
 -16 -14  -3 30.1681 30.9419   1
  16 -14   3 64.4371 36.8954   1
 -17 -14  -3 22.4140 30.6031   1
  17 -14   3 35.0404 27.7729   1
  17  14   3 51.1950 32.2776   1
 -17  14  -3 49.5490 32.5148   1
  19 -15  -3 68.8164 29.9746   1
 -19  15   3 28.1274 26.4161   1
  18 -15  -3-7.02519 25.8030   1
 -18  15   3 7.13029 25.1197   1
  17 -15  -3 28.9017 31.5308   1
 -17  15   3 109.671 36.9315   1
  16 -15  -3-14.7520 34.7014   1
 -16  15   3 51.8963 41.1229   1
  14  15  -3 116.770 41.8960   1
 -14  15   3 127.659 34.7686   1
  14 -15  -3 95.6575 31.4051   1
  13  15  -3 30.9435 32.1464   1
  13 -15  -3-7.33642 31.8835   1
 -13  15   3-30.3035 36.0666   1
 -13 -15   3-7.89269 30.1270   1
  12  15  -3 206.916 42.6427   1
  12 -15  -3 142.423 39.8751   1
 -12  15   3 127.653 37.5879   1
 -12 -15   3 172.999 41.3770   1
 -11 -15   3 54.6112 33.0336   1
  11  15  -3 45.4996 32.1154   1
 -11  15   3 53.0909 33.9981   1
  11 -15  -3 104.360 34.7382   1
 -10 -15   3 175.745 39.7763   1
  10 -15  -3 70.6023 26.1514   1
 -10  15   3 166.289 37.7571   1
   9 -15  -3 1454.50 100.475   1
  -9 -15   3 1328.56 99.8319   1
  -9  15   3 1579.82 104.335   1
   9  15  -3 1371.20 101.686   1
  -8 -15   3 14.9792 25.2371   1
   8  15  -3 14.8639 28.9102   1
  -8  15   3 59.1234 34.7800   1
   8 -15  -3 22.3481 32.8523   1
  -7 -15   3 172.167 38.8084   1
   7  15  -3 110.180 35.7272   1
  -7  15   3 103.257 36.2780   1
   7 -15  -3 97.7893 35.2968   1
   6  15  -3 785.947 71.9171   1
  -6  15   3 990.625 75.9910   1
   6 -15  -3 799.738 71.5746   1
  -6 -15   3 900.425 75.5431   1
  -5 -15   3 14.7392 27.6058   1
   5  15  -3 7.32036 29.4550   1
  -5  15   3 14.8184 27.2151   1
   5 -15  -3-7.64962 26.9509   1
   4  15  -3 799.703 73.5471   1
  -4 -15   3 870.840 76.4779   1
   3  15  -3 145.596 36.8602   1
  -3 -15   3 169.475 37.6858   1
   2  15  -3 358.934 52.0766   1
  -2  15   3 268.234 43.1921   1
   2 -15  -3 291.768 45.3744   1
  -2 -15   3 338.314 48.8922   1
  -1  15   3 7.32892 30.9306   1
   1  15  -3 29.5834 29.7607   1
  -1 -15   3-22.7138 35.6155   1
   1 -15  -3 29.4837 32.0364   1
   0  15   3 546.282 58.7278   1
   0  15  -3 577.496 62.1974   1
   0 -15  -3 651.790 63.8615   1
   0 -15   3 600.894 62.4715   1
  -1 -15  -3 66.7843 34.4868   1
   1 -15   3 14.9529 30.5920   1
   1  15   3 14.6051 31.7487   1
  -1  15  -3-7.39836 33.5141   1
  -2  15  -3 860.697 75.2329   1
   2 -15   3 861.459 74.6036   1
   3 -15   3 7.39550 29.2556   1
  -3  15  -3-7.47314 30.5651   1
   4  15   3 365.089 50.4797   1
  -4 -15  -3 329.962 50.4804   1
   5 -15   3 125.122 38.2653   1
   5  15   3 117.805 35.9134   1
  -5  15  -3 147.104 38.1461   1
  -5 -15  -3 153.346 39.0235   1
  -6  15  -3 463.062 56.0711   1
  -6 -15  -3 373.864 50.1319   1
   6 -15   3 400.776 54.1940   1
   6  15   3 462.614 52.4185   1
  -7 -15  -3 144.409 35.2705   1
   7  15   3 164.636 35.1723   1
   7 -15   3 45.1887 32.2240   1
  -8 -15  -3 656.820 68.2187   1
  -8  15  -3 838.995 74.4538   1
   8  15   3 646.825 67.8428   1
   8 -15   3 799.209 72.2115   1
  -9 -15  -3 68.6272 31.4574   1
  -9  15  -3 145.113 40.2772   1
   9  15   3 68.3577 30.8353   1
   9 -15   3 134.866 36.7400   1
 -10  15  -3 46.1708 34.4397   1
  10  15   3 75.7439 37.3758   1
 -10 -15  -3 22.9557 29.2727   1
 -11 -15  -3 100.844 31.8330   1
 -11  15  -3 60.8945 35.4591   1
  11  15   3 52.8258 28.9220   1
  11 -15   3 22.8384 33.1858   1
 -12 -15  -3 124.566 41.5661   1
 -12  15  -3 128.579 43.3487   1
  12  15   3 149.668 43.2474   1
  12 -15   3 96.4529 38.5033   1
 -13 -15  -3 30.8039 31.5401   1
 -13  15  -3 37.0000 32.6573   1
  13  15   3 59.4340 34.9834   1
  13 -15   3 29.1530 36.7412   1
 -14  15  -3 22.0152 26.4838   1
  14 -15   3 71.7990 30.3636   1
  15  15   3 7.33786 36.9592   1
 -15 -15  -3 22.7192 34.7470   1
  16  15   3 14.5539 29.2881   1
 -16 -15  -3 37.4769 30.1667   1
 -16  15  -3-6.91325 31.3139   1
  16 -15   3 27.9972 30.8584   1
 -17  16   3-21.3085 34.2260   1
  17 -16  -3-21.2766 31.2717   1
 -15  16   3 44.3458 37.6173   1
  15 -16  -3-21.5166 31.6139   1
 -14  16   3 22.1835 26.6536   1
  14 -16  -3 50.7204 31.0728   1
  12  16  -3 39.1659 32.0720   1
  12 -16  -3 29.6240 34.0073   1
 -12  16   3 37.3102 34.2641   1
  11  16  -3 15.5722 36.6245   1
 -11 -16   3 23.4656 33.9942   1
 -11  16   3-22.6194 34.1439   1
  11 -16  -3 22.2312 33.5579   1
  10  16  -3 53.9044 32.7060   1
 -10 -16   3 155.338 38.8732   1
 -10  16   3 62.4333 31.6176   1
  10 -16  -3 92.8832 32.5653   1
   9  16  -3 190.943 42.0299   1
  -9 -16   3 200.102 41.1917   1
  -8  16   3 438.254 52.9196   1
   8 -16  -3 506.739 55.5500   1
  -7  16   3 426.825 56.0528   1
   7 -16  -3 371.116 53.9362   1
  -6  16   3 770.722 70.9152   1
   6  16  -3 806.043 74.0306   1
   6 -16  -3 721.042 69.5148   1
  -6 -16   3 872.182 75.0576   1
   5  16  -3 319.662 48.0655   1
  -5  16   3 202.881 45.3148   1
  -5 -16   3 165.636 42.2591   1
   5 -16  -3 288.931 49.1126   1
   4  16  -3 74.0666 37.4452   1
  -4  16   3 59.9785 28.8059   1
  -4 -16   3 105.416 36.8373   1
   4 -16  -3 85.0091 34.2202   1
  -3  16   3 394.742 53.6388   1
   3  16  -3 462.627 57.7684   1
  -3 -16   3 470.341 59.2351   1
   3 -16  -3 426.807 55.3153   1
  -2  16   3 833.166 73.8330   1
   2  16  -3 708.486 70.9467   1
   2 -16  -3 693.883 68.4425   1
  -1  16   3-22.0438 24.7363   1
   1 -16  -3 14.8872 29.4467   1
   0  16   3 482.862 54.0768   1
   0 -16  -3 501.103 55.2177   1
   1  16   3 7.36642 23.6502   1
  -1  16  -3 104.624 38.4663   1
   1 -16   3 53.3197 34.0793   1
   2  16   3-7.40627 28.7934   1
  -2 -16  -3 22.6495 28.8226   1
  -2  16  -3 7.47817 30.0929   1
   2 -16   3 30.2049 27.7400   1
   3  16   3 275.742 48.9519   1
  -3 -16  -3 135.243 42.0066   1
  -3  16  -3 137.297 39.1688   1
   3 -16   3 202.373 41.1784   1
   4  16   3 60.2533 29.8366   1
  -4 -16  -3 22.6124 29.8595   1
  -4  16  -3-8.00006 37.2017   1
   4 -16   3 64.1527 35.1613   1
  -5 -16  -3 402.580 54.1534   1
  -5  16  -3 535.304 63.1027   1
   5 -16   3 441.064 56.7122   1
  -6 -16  -3 22.9793 30.3012   1
   6 -16   3 15.2998 33.7173   1
  -6  16  -3-38.0006 35.3098   1
   6  16   3-15.0727 35.4485   1
   7  16   3 440.147 53.9263   1
  -7 -16  -3 463.596 56.4829   1
   8 -16   3 275.995 46.8115   1
  -8  16  -3 176.863 42.5747   1
   9  16   3 75.1241 36.1193   1
  -9  16  -3 144.468 41.7302   1
   9 -16   3 126.859 38.3131   1
  -9 -16  -3 137.794 42.3840   1
  10  16   3-15.0532 39.0958   1
 -10  16  -3 30.5334 38.4424   1
 -10 -16  -3-7.63971 34.5952   1
  10 -16   3 7.43437 34.1054   1
  11  16   3 256.011 49.6409   1
 -11 -16  -3 167.489 43.1345   1
  12 -16   3-14.6951 30.0549   1
 -12  16  -3-7.43554 26.1990   1
  13  16   3 74.6935 34.3618   1
 -13  16  -3 36.3173 34.2613   1
 -13 -16  -3 67.9624 31.4845   1
  14  16   3-7.36355 31.0744   1
 -14  16  -3 7.17356 32.9097   1
  14 -16   3-14.0356 33.0104   1
 -14 -16  -3 45.4183 33.8249   1
  15  16   3 43.4900 39.4877   1
 -15  16  -3-13.9921 25.6960   1
 -15 -16  -3-22.6462 33.7302   1
  15 -16   3 6.89755 25.3343   1
  15 -17  -3-6.98952 31.2441   1
 -15  17   3-36.0142 37.4244   1
  13 -17  -3-21.3246 34.6361   1
 -13  17   3 22.0208 33.2389   1
  12 -17  -3 21.8570 32.1347   1
 -12  17   3 36.7040 34.5500   1
 -10 -17   3-7.83693 31.0033   1
 -10  17   3 22.9433 27.5238   1
  10 -17  -3-7.16950 24.7045   1
  10  17  -3 23.2345 29.5638   1
  -9 -17   3-7.79190 27.4554   1
  -9  17   3-15.4638 31.6278   1
   9 -17  -3 28.3140 28.9557   1
   9  17  -3 46.1161 33.4065   1
  -8 -17   3 108.963 34.7318   1
  -8  17   3 119.289 40.9785   1
   8 -17  -3 147.593 40.5686   1
   8  17  -3 145.428 38.1072   1
  -7 -17   3 15.4591 27.2413   1
  -7  17   3 36.6211 36.4986   1
   7 -17  -3 15.0387 33.6074   1
   7  17  -3 7.68111 28.2223   1
   6 -17  -3 30.1966 30.8919   1
  -6 -17   3 7.69058 32.9563   1
  -6  17   3 29.8784 31.5364   1
   6  17  -3 22.7996 32.5678   1
  -5 -17   3-15.2653 30.2042   1
   5  17  -3-22.6398 32.3344   1
  -4 -17   3 186.501 43.3805   1
   4  17  -3 175.244 44.3624   1
   3 -17  -3 23.1851 29.5061   1
  -3 -17   3 55.0247 35.6010   1
  -3  17   3-14.9753 31.6032   1
   3  17  -3 7.64626 30.7711   1
  -2 -17   3-15.7512 32.2114   1
   2 -17  -3-7.64444 30.7576   1
  -2  17   3 29.7632 32.7956   1
   2  17  -3 7.66250 30.3121   1
  -1 -17   3-31.1102 27.4018   1
   1 -17  -3 7.45386 27.9215   1
   1  17  -3-30.6691 33.3226   1
  -1  17   3 22.0976 29.6382   1
   0 -17   3 209.006 40.0300   1
   0 -17  -3 164.935 39.2232   1
   0  17  -3 213.362 44.3017   1
   0  17   3 281.378 42.7583   1
  -1 -17  -3 7.52208 32.6902   1
  -1  17  -3 7.43691 30.9040   1
   1 -17   3-23.2725 30.1542   1
  -2  17  -3 559.854 62.7889   1
  -2 -17  -3 635.742 63.2987   1
   2 -17   3 554.299 59.9471   1
   2  17   3 547.654 59.1757   1
  -3  17  -3 23.3938 35.7904   1
   3 -17   3 29.6781 31.3295   1
  -4  17  -3 48.2804 38.8830   1
   4 -17   3 93.2662 35.4869   1
  -5 -17  -3 7.56909 32.0329   1
   5  17   3 67.5128 38.2547   1
  -5  17  -3 92.7561 39.4141   1
   5 -17   3 67.6774 35.4534   1
   6  17   3 143.137 42.7489   1
  -6  17  -3 181.499 45.6951   1
   6 -17   3 229.396 45.8478   1
  -6 -17  -3 136.438 39.6279   1
   7  17   3 113.090 34.4319   1
  -7  17  -3 91.2871 42.4263   1
   7 -17   3 127.368 39.5577   1
  -7 -17  -3 98.5079 30.8144   1
   8  17   3 238.527 46.6618   1
  -8  17  -3 129.634 40.2010   1
  -8 -17  -3 245.431 44.8875   1
   8 -17   3 244.201 45.3697   1
   9  17   3 118.544 40.9027   1
  -9 -17  -3 61.3734 37.9920   1
  10 -17   3 21.9740 31.4346   1
 -10  17  -3 75.2302 39.5140   1
  11  17   3 66.5737 34.4164   1
 -11  17  -3 36.9673 35.6627   1
  11 -17   3 58.8437 36.6934   1
 -11 -17  -3 15.0268 30.2870   1
  12  17   3 36.6838 37.7291   1
 -12  17  -3-21.8268 23.9059   1
 -12 -17  -3 14.9935 32.5832   1
  12 -17   3 28.7584 25.8774   1
  13 -17   3 41.8713 34.8477   1
 -13  17  -3 70.8324 38.3079   1
  14  17   3-7.23844 34.8689   1
  13 -18  -3 6.90482 31.6758   1
 -13  18   3-7.15266 29.2544   1
  12 -18  -3-28.3781 33.7757   1
 -12  18   3 43.0649 34.5750   1
 -11  18   3 180.886 42.9013   1
  11 -18  -3 93.7394 36.3752   1
 -10  18   3 7.46546 36.3781   1
  10 -18  -3 7.09744 31.7150   1
  -9  18   3-23.1086 34.8859   1
   9 -18  -3-6.86399 33.0692   1
  -8  18   3 51.7553 37.6322   1
   8 -18  -3 7.26559 34.1785   1
   8  18  -3-15.4925 29.5720   1
  -7  18   3 65.6548 36.8190   1
   7 -18  -3 51.4702 35.0895   1
  -6  18   3-14.5493 35.4514   1
   6 -18  -3 44.9058 37.2924   1
  -5  18   3 22.2601 34.9152   1
   5  18  -3 46.1462 33.9127   1
   5 -18  -3 7.52367 37.4974   1
  -5 -18   3 15.6892 31.5782   1
   4  18  -3-15.3985 34.8644   1
  -4  18   3-7.46877 29.5455   1
   4 -18  -3-22.6731 30.4084   1
  -4 -18   3 63.2128 37.6169   1
   3  18  -3-7.74522 32.6863   1
  -3  18   3 22.4580 25.7963   1
   3 -18  -3 7.66733 27.0146   1
  -3 -18   3 7.93153 32.4425   1
  -2  18   3-7.43652 31.3859   1
   2  18  -3-46.3306 37.6297   1
   2 -18  -3 7.63258 34.1091   1
  -2 -18   3-7.83256 33.0570   1
   1 -18  -3 7.56926 31.9429   1
   0  18   3-14.5935 29.3597   1
   0 -18  -3 29.5831 27.1655   1
   1  18   3 51.6193 36.9138   1
  -1  18  -3 120.673 36.5061   1
   1 -18   3 91.8046 34.3714   1
  -1 -18  -3 82.1292 36.9659   1
  -2 -18  -3-29.9647 38.9130   1
  -2  18  -3 15.2748 28.0536   1
   2 -18   3 22.6686 27.7555   1
   2  18   3 7.43854 34.1259   1
  -3 -18  -3-37.6424 34.9768   1
  -3  18  -3 47.5488 41.9791   1
   3 -18   3-21.7550 29.6594   1
   3  18   3 14.7282 32.0035   1
  -4 -18  -3 37.5440 35.3200   1
  -4  18  -3-31.6717 39.8763   1
   4 -18   3-43.4802 34.0873   1
   4  18   3 7.39236 33.0327   1
  -5 -18  -3-14.9895 36.9825   1
   5  18   3 88.8397 39.2640   1
  -5  18  -3 76.3463 35.0768   1
   5 -18   3 30.0110 29.7424   1
   6  18   3-14.8273 27.2367   1
  -6  18  -3 30.1006 34.0816   1
  -6 -18  -3 22.4410 28.0256   1
   6 -18   3 37.5561 31.7024   1
   7 -18   3 7.38033 32.9996   1
  -7  18  -3 52.6487 37.8966   1
   8  18   3 44.5415 38.1745   1
  -8  18  -3-7.48576 27.4971   1
   8 -18   3 7.30051 25.7219   1
  -8 -18  -3 7.46382 33.3527   1
   9  18   3 59.1779 36.8558   1
  -9  18  -3-36.9400 39.5112   1
   9 -18   3-28.9140 35.2235   1
  -9 -18  -3-14.8715 35.4003   1
  10  18   3 29.1203 34.2468   1
 -10  18  -3 22.0706 35.0275   1
  10 -18   3-7.16282 32.0099   1
 -10 -18  -3 7.49102 29.6380   1
  11  18   3 14.3994 35.8751   1
 -11  18  -3-7.20276 35.1016   1
 -11 -18  -3-7.45340 34.6328   1
  11 -18   3 50.4271 33.8894   1
  12  18   3 14.3749 27.4412   1
  11 -19  -3-28.2057 31.9312   1
 -11  19   3 20.9115 28.9659   1
 -10  19   3 7.18020 24.7464   1
  10 -19  -3 20.9665 26.1843   1
  -9  19   3 52.7138 38.3529   1
   9 -19  -3 20.1370 30.4298   1
  -8  19   3-14.8144 35.6885   1
   8 -19  -3-20.7565 36.6580   1
  -7  19   3 21.5532 28.9127   1
   7 -19  -3 7.17553 29.8237   1
  -6  19   3 7.12618 27.7004   1
   6  19  -3 7.68992 36.6095   1
   6 -19  -3-21.9579 32.2604   1
   5  19  -3-7.69993 35.3238   1
  -5  19   3-29.1579 36.3181   1
  -5 -19   3 31.6029 38.0582   1
  -4  19   3 7.33356 27.9928   1
   4  19  -3-15.4528 37.6487   1
   4 -19  -3-14.8524 30.8596   1
  -4 -19   3 7.96001 34.5935   1
   3  19  -3-7.71487 38.0190   1
  -3  19   3 7.35487 33.7427   1
  -3 -19   3 31.3056 33.5254   1
   3 -19  -3 7.50813 32.6318   1
   2  19  -3 7.68337 31.4286   1
  -2  19   3 14.7513 28.1570   1
  -2 -19   3 15.5570 34.2872   1
   2 -19  -3 7.60041 31.5867   1
   1  19  -3 22.9227 32.2599   1
  -1  19   3 44.0427 33.6898   1
  -1 -19   3 38.5958 31.0749   1
   1 -19  -3-15.0187 37.4271   1
   0  19   3 65.9138 34.0365   1
   0  19  -3-7.42528 34.9365   1
   0 -19  -3 22.2991 29.9192   1
   0 -19   3-15.4850 34.6066   1
   1  19   3-7.20315 24.8334   1
  -1  19  -3 45.1743 34.1045   1
  -1 -19  -3 29.1922 25.7250   1
   1 -19   3 30.2146 30.9064   1
   2  19   3-14.5498 27.7685   1
  -2  19  -3 7.67303 35.6484   1
  -2 -19  -3 14.7306 23.5836   1
   2 -19   3-7.41822 35.3156   1
  -3 -19  -3-7.37255 28.1428   1
   3  19   3-7.32530 28.9796   1
  -4 -19  -3 29.5511 34.3241   1
  -4  19  -3-38.4732 39.9691   1
   4 -19   3-21.9376 32.2311   1
   4  19   3 7.26442 33.7510   1
  -5 -19  -3-7.33662 29.0351   1
   5  19   3 57.9331 35.6951   1
  -5  19  -3 7.46763 36.3974   1
   5 -19   3 22.3160 33.6951   1
   6  19   3 7.25387 35.7555   1
  -6  19  -3 14.8126 36.9096   1
  -6 -19  -3 22.0960 33.7992   1
   6 -19   3 36.7405 31.9454   1
   7  19   3 36.2485 36.1516   1
  -7 -19  -3 36.5357 35.2314   1
   8 -19   3 121.223 37.9427   1
  -8  19  -3 51.0836 33.2400   1
   9  19   3 36.1059 38.6281   1
  -9  19  -3 36.1463 37.5615   1
   9 -19   3 7.02175 31.3879   1
  -9 -19  -3 7.24577 34.5061   1
 -10 -19  -3-7.19855 33.0236   1
  10  19   3 14.3318 32.4496   1
   8 -20  -3 6.53818 26.7412   1
  -8  20   3-7.33480 30.4794   1
   7 -20  -3 62.4409 37.8781   1
  -7  20   3 56.4959 36.7663   1
   6 -20  -3-21.1247 31.0483   1
   5 -20  -3 21.5504 36.5594   1
  -5  20   3-13.9638 33.2386   1
   4 -20  -3 43.4123 27.6277   1
  -4  20   3-7.12395 26.6944   1
   3  20  -3 60.8138 36.2785   1
  -2 -20   3 38.3438 39.4366   1
   2  20  -3-15.1040 38.8364   1
  -1 -20   3 83.8248 38.0276   1
   1  20  -3 22.2286 35.3401   1
   0 -20   3 67.3090 36.9012   1
   0  20  -3 22.2650 37.8179   1
   1 -20   3 7.38583 33.0368   1
  -1  20  -3 67.6622 43.5115   1
   2 -20   3 113.207 35.1201   1
  -2  20  -3 85.0500 38.3332   1
   3 -20   3 49.3276 29.8470   1
  -3 -20  -3 35.8548 30.8225   1
   3  20   3 92.0487 34.9859   1
  -3  20  -3 69.2930 38.4447   1
   4  20   3 35.6865 35.1770   1
  -4  20  -3-44.6094 40.5094   1
  -4 -20  -3 21.5295 34.9750   1
   4 -20   3 43.4030 36.4360   1
   5 -20   3 51.1555 36.0371   1
  -5  20  -3 43.3713 35.6462   1
  -5 -20  -3 14.3480 25.8527   1
  -6  20  -3 7.22380 29.0670   1
   6 -20   3-7.11218 24.5076   1
  -6 -20  -3-7.17812 34.5788   1
   6  20   3 56.1704 41.5846   1
  -7 -20  -3 35.4915 33.4271   1
   7  20   3 42.0139 36.7697   1
  -2  21  -3 22.8738 43.0322   1
 -25   0   4 15.7795 31.2112   1
  25   0  -4-7.52684 30.2846   1
 -24   0   4 7.79308 29.7463   1
  24   0  -4-7.52337 31.7477   1
 -23   0   4-15.2338 32.6394   1
  23   0  -4-30.2582 33.8139   1
 -22   0   4 205.908 44.4265   1
  22   0  -4 357.368 50.6819   1
 -21   0   4 225.899 47.6556   1
  21   0  -4 314.881 47.8006   1
 -20   0   4 820.865 76.4357   1
  20   0  -4 993.165 78.9596   1
 -18   0   4 342.793 46.0473   1
  18   0  -4 363.578 46.3843   1
 -17   0   4 182.978 38.3801   1
  17   0  -4 277.986 41.9326   1
 -16   0   4 3921.92 202.283   1
  16   0  -4 3923.29 200.340   1
 -15   0   4 7389.32 332.809   1
  15   0  -4 6668.43 326.097   1
  14   0  -4-5.29480 21.3047   1
 -14   0   4-5.37391 23.0193   1
  13   0  -4 8286.96 383.163   1
 -13   0   4 8481.51 383.531   1
  12   0  -4 1185.89 74.7553   1
 -12   0   4 1083.29 73.5296   1
  11   0  -4 1243.27 75.3097   1
  10   0  -4 27192.6 1157.04   1
 -10   0   4 27037.1 1157.47   1
   8   0  -4 11963.9 514.947   1
  -8   0   4 11855.1 517.448   1
   7   0  -4 25938.3 1129.87   1
  -7   0   4 27482.6 1130.64   1
   6   0  -4 14423.5 610.469   1
  -6   0   4 14233.3 610.115   1
   5   0  -4 601990. 25236.2   1
  -5   0   4 604786. 25236.3   1
   4   0  -4 357953. 14544.6   1
  -4   0   4 336667. 14545.0   1
  -2   0   4 254798. 10872.7   1
   2   0  -4 264925. 10872.6   1
  -1   0   4 81324.6 3418.48   1
   1   0  -4 81814.0 3419.01   1
   0   0   4 125531. 4869.45   1
   0   0  -4 106953. 4869.32   1
   1   0   4 448039. 18324.6   1
  -1   0  -4 427742. 18324.7   1
   2   0   4 465450. 19465.6   1
  -2   0  -4 464834. 19466.1   1
   4   0   4 727.721 48.8742   1
  -4   0  -4 470.802 43.3450   1
   5   0   4 31351.0 1387.74   1
  -5   0  -4 33948.6 1390.31   1
   6   0   4 1572.66 89.4523   1
  -6   0  -4 1406.65 89.5140   1
   7   0   4 19749.7 800.671   1
  -7   0  -4 17035.2 799.238   1
   8   0   4 14926.6 655.756   1
  -8   0  -4 14876.0 658.345   1
  10   0   4 17492.7 757.455   1
 -10   0  -4 16922.6 758.227   1
  11   0   4 3553.42 184.079   1
 -11   0  -4 3409.86 184.721   1
  12   0   4 3269.15 174.133   1
 -12   0  -4 3194.59 175.526   1
 -13   0  -4 27.6130 31.2608   1
  13   0   4-13.0730 28.4076   1
 -14   0  -4 7.10952 34.3026   1
  14   0   4 81.0578 32.9724   1
 -15   0  -4 154.941 36.5094   1
  15   0   4 178.525 40.5487   1
  16   0   4 3538.89 188.238   1
 -16   0  -4 3310.56 185.318   1
  18   0   4 461.702 54.1295   1
 -18   0  -4 278.420 46.1422   1
  19   0   4-7.25884 32.8757   1
 -19   0  -4 38.2914 35.1375   1
  20   0   4 138.803 36.3413   1
 -20   0  -4 220.711 43.2019   1
  21   0   4 73.4800 37.4791   1
 -21   0  -4 45.2764 36.4342   1
  22   0   4 22.0327 30.5204   1
 -22   0  -4-7.39571 28.7496   1
  23   0   4-7.24732 33.6829   1
 -23   0  -4 51.2300 34.8532   1
  24   0   4 7.00597 32.9689   1
 -24   0  -4 42.9510 38.6552   1
  25  -1  -4 76.8586 35.3645   1
 -25   1   4 53.4310 33.2843   1
  24   1  -4 7.70939 33.9808   1
 -24  -1   4-7.83658 32.0533   1
 -24   1   4-15.1782 33.9119   1
  24  -1  -4-15.2584 33.1572   1
  23   1  -4 67.5613 31.2233   1
 -23  -1   4 46.6324 32.3245   1
 -23   1   4 15.6302 28.7360   1
  23  -1  -4 7.40425 28.8123   1
  22   1  -4 29.1778 27.8652   1
 -22  -1   4 53.8908 30.4752   1
 -22   1   4 46.5854 35.1762   1
  22  -1  -4-21.9367 35.2405   1
  21  -1  -4 661.453 63.0698   1
  21   1  -4 621.925 63.3746   1
 -21  -1   4 608.842 63.1540   1
 -21   1   4 608.553 63.9520   1
  20   1  -4 70.8637 32.5560   1
 -20  -1   4 35.6716 32.7757   1
 -20   1   4 59.1349 33.5185   1
  20  -1  -4 6.98870 29.0942   1
 -19  -1   4-13.5117 25.7936   1
  19   1  -4-13.9690 24.6128   1
  18   1  -4 1263.40 93.4932   1
  18  -1  -4 1315.22 91.7119   1
 -18  -1   4 1393.40 93.7090   1
 -18   1   4 1364.91 96.6841   1
  17   1  -4 4305.11 220.063   1
  17  -1  -4 4313.81 221.487   1
 -17   1   4 4558.06 224.638   1
 -17  -1   4 4226.78 221.123   1
  16   1  -4 1326.23 92.3874   1
 -16  -1   4 1437.57 95.3786   1
 -16   1   4 1494.43 96.5111   1
  16  -1  -4 1503.72 96.4690   1
 -15   1   4 1646.86 105.400   1
  15  -1  -4 1767.96 105.027   1
  14   1  -4 3835.02 192.743   1
 -14  -1   4 3687.01 193.212   1
 -14   1   4 3718.37 194.495   1
  14  -1  -4 4179.81 197.792   1
  13   1  -4 7732.93 365.051   1
 -13  -1   4 8463.25 368.388   1
 -13   1   4 7820.72 366.443   1
  13  -1  -4 8062.69 367.268   1
 -12  -1   4 13470.1 580.122   1
  12  -1  -4 12845.5 579.808   1
  11   1  -4 26683.9 1124.97   1
 -11  -1   4 26777.3 1126.51   1
 -11   1   4 28772.7 1132.64   1
  10   1  -4 5309.28 243.371   1
 -10   1   4 5585.92 247.287   1
  10  -1  -4 5031.81 245.415   1
  -9   1   4 14576.0 636.737   1
   9  -1  -4 14825.6 637.219   1
  -8  -1   4 81666.1 3172.49   1
   8   1  -4 70673.0 3167.96   1
   7   1  -4 81.1924 14.3588   1
  -7   1   4 60.1213 16.1861   1
  -7  -1   4 107.978 17.3184   1
   7  -1  -4 75.2611 16.5200   1
   6   1  -4 353746. 15475.2   1
  -6   1   4 374653. 15480.8   1
   6  -1  -4 379658. 15480.3   1
  -6  -1   4 378445. 15476.7   1
   5   1  -4 2593.22 112.691   1
  -5   1   4 2629.60 118.718   1
  -5  -1   4 2488.27 112.960   1
   5  -1  -4 2547.29 117.975   1
  -4   1   4 75025.3 2988.71   1
   4  -1  -4 67553.4 2988.51   1
   3  -1  -4 59681.1 2760.78   1
  -3   1   4 73199.2 2762.32   1
  -2   1   4 10942.6 499.196   1
   2  -1  -4 12610.0 500.304   1
   1  -1  -4 14836.8 599.309   1
   1   1  -4 13070.7 595.853   1
  -1   1   4 13438.6 598.496   1
  -1  -1   4 15030.1 596.033   1
   0  -1  -4 22476.2 858.908   1
   0   1   4 22422.0 858.425   1
   0  -1   4 21013.8 855.929   1
  -1   1  -4 7688.21 313.977   1
  -1  -1  -4 7097.40 314.765   1
   1  -1   4 6516.68 312.156   1
   1   1   4 7394.84 314.824   1
  -2  -1  -4 416648. 16998.1   1
   2  -1   4 438291. 16997.7   1
   2   1   4 422763. 16997.9   1
  -3  -1  -4 2665.83 135.714   1
   3   1   4 2790.71 134.909   1
  -4   1  -4 174545. 7414.89   1
  -4  -1  -4 190321. 7418.38   1
   4  -1   4 171776. 7414.46   1
   4   1   4 172368. 7414.51   1
  -5   1  -4 52700.9 2232.24   1
  -5  -1  -4 51234.7 2230.46   1
   5  -1   4 54604.6 2232.33   1
   5   1   4 52508.3 2230.81   1
  -6   1  -4 1896.96 101.719   1
  -6  -1  -4 1503.71 95.4309   1
   6  -1   4 1847.23 100.677   1
   6   1   4 1609.83 97.5724   1
  -7   1  -4 6115.93 281.391   1
  -7  -1  -4 5740.07 278.188   1
   7  -1   4 5943.80 279.387   1
   7   1   4 6024.47 281.597   1
  -8  -1  -4 4458.40 231.360   1
  -8   1  -4 4847.36 235.008   1
   8  -1   4 4896.42 235.155   1
   8   1   4 5072.35 235.371   1
  -9   1  -4 104.235 26.8992   1
   9  -1   4 98.4427 24.4722   1
 -10  -1  -4 4125.01 206.418   1
 -10   1  -4 3883.49 206.028   1
  10   1   4 4165.41 207.510   1
  10  -1   4 3988.30 204.069   1
 -11   1  -4 13771.9 593.340   1
 -11  -1  -4 12945.6 589.603   1
  11  -1   4 12954.7 588.776   1
  11   1   4 12959.3 590.565   1
 -12   1  -4 387.961 45.4035   1
 -12  -1  -4 427.637 51.0708   1
  12  -1   4 380.327 45.7834   1
  12   1   4 398.856 48.9532   1
 -13   1  -4 145.641 37.7230   1
 -13  -1  -4 87.9379 30.5996   1
  13  -1   4 222.844 40.0069   1
  13   1   4 225.852 39.6400   1
 -14   1  -4 107.692 30.1444   1
 -14  -1  -4 63.1622 32.8896   1
  14  -1   4 108.565 29.3824   1
  14   1   4 129.856 37.1450   1
 -15   1  -4 2071.94 125.898   1
 -15  -1  -4 2070.95 123.944   1
  15  -1   4 2109.87 123.889   1
 -16   1  -4 218.106 40.3983   1
 -16  -1  -4 312.045 48.6792   1
  16  -1   4 197.681 37.0139   1
  16   1   4 297.587 45.0477   1
 -18   1  -4 22.2789 29.4347   1
 -18  -1  -4 98.5575 39.4226   1
  18  -1   4 36.9927 30.3157   1
  18   1   4 29.3932 32.8857   1
 -19   1  -4 191.530 35.6035   1
 -19  -1  -4 181.448 46.8534   1
  19   1   4 142.595 42.4201   1
  19  -1   4 240.423 40.6321   1
 -20  -1  -4 38.3081 34.2448   1
  20  -1   4 14.7138 35.0337   1
  20   1   4 7.52130 33.6179   1
 -21  -1  -4 22.6751 24.9120   1
 -21   1  -4 44.9563 33.9889   1
  21   1   4 81.9588 33.7994   1
 -22   1  -4-7.46188 35.0990   1
 -22  -1  -4 29.9278 37.2774   1
  22  -1   4-7.11561 29.5696   1
  22   1   4 14.6266 33.1177   1
 -23  -1  -4 7.33050 32.3180   1
  23   1   4 28.5222 34.3561   1
 -24  -1  -4-14.2598 33.1287   1
 -24   1  -4-14.1137 24.8658   1
  24  -1   4-21.0220 27.7243   1
  24   1   4 6.95247 31.4866   1
  26  -2  -4 7.63253 30.7111   1
 -25   2   4 15.7132 32.1534   1
  25  -2  -4 37.2116 34.1603   1
 -24   2   4 94.9074 41.5181   1
 -24  -2   4 39.4934 33.8668   1
  24  -2  -4 59.6139 37.5582   1
  24   2  -4-30.7997 36.2495   1
 -23   2   4 54.9847 35.1051   1
 -23  -2   4 15.5923 33.8878   1
  23  -2  -4 7.42763 31.3511   1
  23   2  -4-7.68677 30.9352   1
 -22  -2   4 54.0293 30.7043   1
  22   2  -4 98.4595 33.5382   1
 -21   2   4 7.68013 29.3155   1
 -21  -2   4 14.8628 29.3978   1
  21  -2  -4-21.6686 27.5701   1
  21   2  -4-7.37750 30.6570   1
 -20   2   4 352.319 50.4009   1
 -20  -2   4 501.903 57.6596   1
  20  -2  -4 538.115 56.0375   1
  20   2  -4 354.045 50.9846   1
 -19   2   4 216.225 41.0063   1
 -19  -2   4 287.699 44.1029   1
  19  -2  -4 287.237 43.4306   1
  19   2  -4 222.752 43.0973   1
 -18   2   4 236.960 42.8725   1
 -18  -2   4 229.726 39.8276   1
  18  -2  -4 315.910 45.6383   1
  18   2  -4 219.192 39.5718   1
 -17   2   4 3991.64 199.846   1
 -17  -2   4 3862.08 197.428   1
  17  -2  -4 3512.16 194.649   1
  17   2  -4 3627.66 193.045   1
 -16   2   4 362.625 46.5551   1
 -16  -2   4 373.061 43.8922   1
  16  -2  -4 323.265 42.8086   1
  16   2  -4 380.995 43.3221   1
 -15   2   4 4918.76 250.663   1
  15  -2  -4 5322.16 252.120   1
 -14  -2   4 1337.59 85.5374   1
  14   2  -4 1349.07 86.4563   1
 -13  -2   4 502.099 46.3830   1
  13  -2  -4 485.652 47.1782   1
  13   2  -4 572.297 48.8085   1
 -12   2   4 695.047 53.2131   1
  12  -2  -4 557.438 50.6167   1
  12   2  -4 745.264 52.5586   1
 -12  -2   4 533.630 48.3168   1
  11  -2  -4 321.144 34.8440   1
 -11  -2   4 312.196 33.9627   1
 -11   2   4 340.926 36.8471   1
 -10   2   4 1366.55 81.8412   1
  10   2  -4 1314.80 78.0426   1
  10  -2  -4 1397.78 82.1532   1
 -10  -2   4 1460.58 78.8107   1
   9  -2  -4 75469.2 3088.30   1
  -9   2   4 71094.6 3087.85   1
  -8   2   4 17606.2 737.343   1
   8   2  -4 16942.2 730.565   1
   8  -2  -4 17470.0 736.354   1
  -8  -2   4 16570.4 731.282   1
   7   2  -4 86978.6 3848.86   1
  -7  -2   4 96776.5 3849.69   1
  -6   2   4 13369.2 607.006   1
   6  -2  -4 14072.0 606.165   1
   6   2  -4 14650.3 599.646   1
  -6  -2   4 14000.1 599.921   1
   5  -2  -4 34153.6 1595.04   1
  -5  -2   4 39567.1 1587.31   1
  -5   2   4 37141.3 1596.17   1
   5   2  -4 38042.5 1586.93   1
  -4  -2   4 3300.97 146.214   1
  -4   2   4 3446.03 155.028   1
   4   2  -4 3499.50 146.110   1
   4  -2  -4 3213.66 155.173   1
   3  -2  -4 12897.4 554.286   1
  -3   2   4 12961.2 553.218   1
   2   2  -4 57.6723 9.34442   1
   2  -2  -4 60.2019 15.1616   1
  -2   2   4 54.5074 15.0634   1
  -2  -2   4 61.4131 9.83327   1
   1  -2  -4 3214.88 136.140   1
  -1   2   4 3479.60 136.458   1
  -1  -2   4 3252.52 130.387   1
   0  -2  -4 3596.12 164.915   1
   0   2  -4 3664.50 162.285   1
   0  -2   4 3789.68 162.321   1
   0   2   4 3218.74 164.348   1
  -1  -2  -4 9049.19 400.659   1
   1  -2   4 10008.4 399.767   1
   1   2   4 9864.92 401.662   1
  -2   2  -4 1351.73 71.8602   1
   2  -2   4 1215.88 70.2265   1
   3   2   4 15854.0 672.268   1
  -3  -2  -4 16221.0 674.376   1
  -3   2  -4 17198.6 676.670   1
   4   2   4 131.758 24.2572   1
  -4  -2  -4 92.9003 24.0915   1
  -4   2  -4 107.083 25.5717   1
   4  -2   4 120.972 23.9967   1
   5   2   4 27179.7 1162.89   1
  -5  -2  -4 26589.0 1162.06   1
  -5   2  -4 26887.6 1161.13   1
   5  -2   4 27830.8 1161.41   1
   6   2   4 4892.49 242.237   1
  -6  -2  -4 5516.33 244.964   1
  -6   2  -4 4709.36 239.966   1
   6  -2   4 5290.45 242.304   1
   7   2   4 13843.5 598.163   1
  -7  -2  -4 13376.3 596.417   1
  -7   2  -4 12973.5 594.465   1
   7  -2   4 13776.0 596.124   1
   8   2   4 4555.97 217.332   1
  -8  -2  -4 4664.53 219.467   1
  -8   2  -4 4007.85 214.536   1
   8  -2   4 4347.39 216.319   1
   9   2   4 406.045 48.1319   1
  -9  -2  -4 510.743 50.1040   1
  -9   2  -4 536.468 50.4994   1
   9  -2   4 492.092 49.8891   1
  10   2   4 5441.46 264.928   1
 -10  -2  -4 5511.25 266.205   1
 -10   2  -4 5327.85 265.636   1
  10  -2   4 5535.00 265.262   1
  11   2   4 4685.88 233.957   1
 -11  -2  -4 4910.75 236.757   1
 -11   2  -4 4637.51 235.647   1
  11  -2   4 4452.12 232.079   1
  12  -2   4 1024.47 78.9059   1
  12   2   4 1072.69 81.4577   1
 -12   2  -4 1226.40 83.2238   1
 -12  -2  -4 1048.92 80.8145   1
  13   2   4 529.070 56.4430   1
 -13  -2  -4 591.748 58.4341   1
 -13   2  -4 500.916 53.8211   1
  13  -2   4 451.554 49.2642   1
  14  -2   4 2675.23 149.467   1
  14   2   4 2560.17 150.697   1
 -14   2  -4 2387.69 148.277   1
 -14  -2  -4 2688.64 151.870   1
  15   2   4-14.3295 30.2348   1
 -15  -2  -4 21.6521 29.9918   1
 -15   2  -4-22.0969 29.1379   1
  15  -2   4 34.8983 28.0831   1
  16   2   4 1319.47 96.2297   1
  16  -2   4 1402.76 96.5360   1
 -16   2  -4 1394.36 100.274   1
 -16  -2  -4 1269.96 96.6662   1
 -17   2  -4-15.2875 34.6214   1
  17  -2   4 50.4054 33.8783   1
  18   2   4 52.1760 30.0818   1
 -18   2  -4 84.6228 35.8181   1
  18  -2   4 36.2027 31.5539   1
 -19  -2  -4 7.64396 32.2567   1
 -19   2  -4-22.9778 34.2242   1
  19  -2   4 7.25261 31.5190   1
  20   2   4-29.6268 33.0959   1
 -20  -2  -4 53.3174 37.1146   1
 -20   2  -4-7.42315 33.1694   1
  20  -2   4 7.39522 33.0446   1
  21   2   4 95.5405 40.7757   1
 -21  -2  -4 22.6163 32.7833   1
 -21   2  -4 7.27680 34.6620   1
  21  -2   4-7.42203 37.7914   1
  22   2   4-7.23590 36.0713   1
  22  -2   4 50.2575 34.2015   1
 -22   2  -4 36.5416 33.5489   1
 -22  -2  -4 37.0362 35.2843   1
  23   2   4-7.01809 33.8062   1
 -23  -2  -4 7.26139 29.2161   1
  24   2   4 20.3444 31.1234   1
  24  -2   4 54.4053 34.9817   1
 -24   2  -4 7.08316 33.7329   1
 -24  -2  -4 7.10797 30.9039   1
 -25   3   4 7.87905 30.6330   1
  25  -3  -4 22.2792 31.3450   1
  24   3  -4 15.1430 28.9161   1
 -24  -3   4 31.3318 30.4620   1
  23   3  -4-15.1629 29.9920   1
 -23  -3   4 23.2694 26.7261   1
 -23   3   4-7.85288 31.0658   1
  23  -3  -4-22.3182 32.3315   1
  22   3  -4 22.4227 32.9988   1
 -22  -3   4 30.6593 30.3818   1
 -22   3   4 80.6344 37.9762   1
  22  -3  -4 57.3353 32.9342   1
  21   3  -4 146.207 40.2554   1
 -21  -3   4 150.291 38.2959   1
 -21   3   4 121.859 38.8017   1
  21  -3  -4 140.678 38.9040   1
  20   3  -4 49.8267 32.3063   1
 -20  -3   4 58.4570 32.7231   1
 -20   3   4 59.7560 33.4471   1
  20  -3  -4 43.2910 26.5902   1
  19   3  -4 724.786 65.4736   1
 -19  -3   4 628.647 63.5928   1
 -19   3   4 807.586 70.0517   1
  19  -3  -4 671.872 65.8001   1
  18   3  -4 1307.00 92.3428   1
 -18  -3   4 1376.21 95.7181   1
  17   3  -4 533.411 54.7826   1
 -17  -3   4 515.402 55.0369   1
 -17   3   4 528.058 55.4634   1
  17  -3  -4 604.965 56.8082   1
  16   3  -4 1074.54 78.4415   1
  16  -3  -4 968.876 76.6698   1
 -16   3   4 1026.17 77.9641   1
 -16  -3   4 1109.56 78.3408   1
  15  -3  -4 59.7808 25.4209   1
 -15   3   4 89.2718 33.9678   1
 -14  -3   4 234.405 33.9826   1
  14  -3  -4 212.976 37.1862   1
  14   3  -4 279.597 37.2812   1
 -14   3   4 294.322 39.6463   1
  13   3  -4 9607.72 436.972   1
 -13  -3   4 9805.58 438.070   1
  12   3  -4 5733.56 279.521   1
 -12  -3   4 5760.74 280.350   1
 -12   3   4 6078.53 285.678   1
  12  -3  -4 6625.87 286.940   1
  11   3  -4 3926.82 181.229   1
  11  -3  -4 3692.23 185.349   1
 -11  -3   4 3556.66 180.991   1
 -11   3   4 3685.05 185.306   1
 -10  -3   4 67.7736 20.2772   1
 -10   3   4 44.8352 21.7373   1
  10  -3  -4 62.8042 23.4317   1
  -9   3   4 7650.07 354.423   1
   9  -3  -4 8043.52 355.237   1
  -8   3   4 22165.4 942.902   1
   8   3  -4 21785.3 935.260   1
   8  -3  -4 22002.6 942.455   1
  -7   3   4 7260.92 305.190   1
  -7  -3   4 6727.96 293.750   1
   7   3  -4 6842.43 293.954   1
  -6  -3   4 59919.5 2559.93   1
   6   3  -4 62024.1 2560.63   1
  -5   3   4 1215.32 68.1667   1
   5   3  -4 1239.98 59.8934   1
  -5  -3   4 1295.06 60.4413   1
  -4  -3   4 41005.1 1737.63   1
   4  -3  -4 42831.6 1746.81   1
  -4   3   4 42274.4 1746.20   1
   4   3  -4 40509.1 1737.29   1
   3  -3  -4 119.800 18.8437   1
  -3  -3   4 106.128 13.3994   1
  -3   3   4 76.8363 17.5677   1
   3   3  -4 104.135 13.1831   1
   2  -3  -4 13774.9 635.537   1
  -2   3   4 13936.5 635.423   1
   2   3  -4 15312.4 629.394   1
  -2  -3   4 15474.5 629.359   1
   1  -3  -4 17357.4 719.104   1
  -1   3   4 16964.7 718.398   1
   1   3  -4 16397.3 713.204   1
  -1  -3   4 16554.0 712.814   1
   0   3  -4 24919.7 1080.72   1
   0  -3   4 26079.0 1080.87   1
  -1   3  -4 34134.5 1439.09   1
   1  -3   4 33848.2 1438.94   1
  -2  -3  -4 23712.7 1001.67   1
   2   3   4 23141.4 1002.20   1
  -3   3  -4 246.016 30.4743   1
   3  -3   4 353.494 32.5960   1
   3   3   4 210.600 28.7260   1
  -3  -3  -4 353.943 32.9541   1
  -4  -3  -4 13067.2 568.430   1
  -4   3  -4 12408.7 564.988   1
   4   3   4 12749.0 567.062   1
   4  -3   4 13592.2 567.644   1
  -5  -3  -4 19291.7 841.558   1
  -5   3  -4 21209.2 842.983   1
   5  -3   4 20514.3 841.083   1
  -6   3  -4 18795.0 786.286   1
  -6  -3  -4 18663.1 783.144   1
   6  -3   4 17352.1 778.348   1
   6   3   4 17242.0 779.588   1
  -7   3  -4 14543.4 599.214   1
  -7  -3  -4 14172.6 596.605   1
   7   3   4 13246.7 593.571   1
  -9   3  -4 1368.68 92.0629   1
  -9  -3  -4 1379.79 91.2095   1
   9  -3   4 1350.61 90.7483   1
   9   3   4 1444.27 92.1234   1
 -10   3  -4 5430.74 260.575   1
 -10  -3  -4 5105.22 259.703   1
  10  -3   4 5363.54 260.019   1
  10   3   4 5353.52 260.300   1
 -11   3  -4 1291.39 90.3320   1
 -11  -3  -4 1386.72 91.9104   1
  11  -3   4 1208.81 87.3611   1
  11   3   4 1324.70 89.2595   1
 -12   3  -4 1375.38 94.3774   1
 -12  -3  -4 1355.34 93.6385   1
  12  -3   4 1213.97 90.4996   1
  12   3   4 1273.67 90.3600   1
 -13  -3  -4 1388.54 97.5120   1
  13   3   4 1507.02 99.8255   1
 -14   3  -4 959.686 78.7999   1
 -14  -3  -4 935.952 78.5731   1
  14  -3   4 1002.80 78.6827   1
  14   3   4 897.215 76.8559   1
 -15   3  -4 976.982 80.4176   1
 -15  -3  -4 993.914 81.0281   1
  15  -3   4 1042.46 80.5419   1
  15   3   4 931.019 77.2918   1
 -16   3  -4 7.65022 24.4968   1
 -16  -3  -4-7.43736 25.0372   1
  16  -3   4-7.12268 22.1994   1
  16   3   4-14.4675 26.0331   1
 -17   3  -4 251.190 45.3499   1
  17  -3   4 267.737 44.2126   1
 -18   3  -4 68.9449 38.6329   1
 -18  -3  -4 30.1788 35.9757   1
  18  -3   4 50.6428 34.9092   1
  18   3   4 44.2244 35.1488   1
 -19   3  -4 61.7159 38.0695   1
 -19  -3  -4 22.6894 24.9293   1
  19  -3   4 79.9400 38.1783   1
  19   3   4 51.6061 29.2347   1
 -20   3  -4 7.66908 29.2764   1
 -20  -3  -4 7.55474 32.8349   1
  20  -3   4 7.22059 29.0554   1
  20   3   4 21.7685 34.5470   1
 -21   3  -4-7.54502 25.3988   1
 -21  -3  -4 7.51329 34.4671   1
  21  -3   4-7.14423 22.8757   1
  21   3   4 21.4935 33.2857   1
 -22   3  -4 43.3273 33.5698   1
 -22  -3  -4 29.9133 31.0979   1
  22   3   4 14.0545 29.6772   1
 -23   3  -4 6.98947 31.2791   1
  23  -3   4 78.4379 37.0796   1
 -24  -3  -4 7.16763 30.7103   1
  24   3   4 26.8544 35.5708   1
 -26   4   4 15.4365 32.0728   1
  26  -4  -4-14.6197 33.9611   1
 -25   4   4 38.9308 31.3595   1
  25  -4  -4 29.5246 29.2331   1
 -24   4   4-15.9034 33.5555   1
  24  -4  -4 22.2127 35.6664   1
 -23   4   4 22.9245 35.0606   1
 -23  -4   4-23.7670 28.5169   1
  23  -4  -4 60.9515 37.5492   1
  23   4  -4 7.34151 30.0330   1
 -22   4   4 15.5280 34.2224   1
 -22  -4   4-23.3463 30.7876   1
  22  -4  -4 29.9821 29.6541   1
  22   4  -4 7.23229 30.0561   1
 -21  -4   4 7.56838 29.4341   1
  21   4  -4 35.5696 27.6686   1
 -20   4   4 36.9295 27.1494   1
 -20  -4   4-7.31581 25.2299   1
  20  -4  -4 36.4989 29.3905   1
  20   4  -4 34.6969 28.4027   1
 -19   4   4 339.015 48.7156   1
  19  -4  -4 355.970 48.7044   1
 -18   4   4 203.748 40.4547   1
 -18  -4   4 270.317 42.6234   1
  18  -4  -4 207.602 40.5231   1
  18   4  -4 240.290 39.6358   1
 -17   4   4 121.422 31.3598   1
 -17  -4   4 77.4306 28.3954   1
  17  -4  -4 148.586 33.5183   1
  17   4  -4 80.5863 28.4237   1
 -16   4   4 1758.09 109.365   1
  16   4  -4 1739.35 103.826   1
 -16  -4   4 1510.75 102.003   1
  16  -4  -4 1524.10 103.072   1
  15   4  -4 71.5276 25.0978   1
 -15  -4   4 40.3777 22.6243   1
  15  -4  -4 88.1462 32.5162   1
 -15   4   4 113.494 34.1700   1
  14  -4  -4 1080.24 76.1414   1
 -14  -4   4 892.182 69.4305   1
  14   4  -4 999.770 70.3208   1
  13   4  -4 1632.84 97.7287   1
 -13  -4   4 1670.81 101.021   1
  13  -4  -4 1784.09 105.229   1
 -13   4   4 1672.96 103.678   1
 -12   4   4-10.9697 19.3252   1
 -12  -4   4-13.8940 19.2475   1
  12   4  -4 4.33702 17.7409   1
  12  -4  -4-10.8351 20.6810   1
 -11  -4   4 1991.75 111.044   1
  11   4  -4 2004.63 110.975   1
 -11   4   4 2217.84 119.826   1
  11  -4  -4 2124.12 118.148   1
 -10  -4   4 5205.70 253.011   1
  10   4  -4 5634.27 253.378   1
  10  -4  -4 5797.14 261.252   1
 -10   4   4 5370.54 259.446   1
  -9  -4   4 1829.45 93.0886   1
   9  -4  -4 1701.86 98.6571   1
  -9   4   4 1556.65 98.1933   1
   8  -4  -4 3961.78 183.275   1
  -8   4   4 3482.94 182.464   1
   7   4  -4 30.6987 13.8813   1
   7  -4  -4 34.6601 18.8183   1
  -7   4   4 38.2048 19.6959   1
   6   4  -4 16692.7 734.918   1
  -6   4   4 17246.7 743.664   1
   6  -4  -4 18009.9 745.372   1
  -6  -4   4 17261.0 735.584   1
   5   4  -4 27846.7 1109.10   1
  -5   4   4 24805.9 1116.18   1
   5  -4  -4 27253.8 1118.61   1
  -5  -4   4 24842.2 1108.73   1
   4   4  -4 16708.1 723.848   1
  -4   4   4 16551.5 732.538   1
   4  -4  -4 16719.7 732.731   1
  -4  -4   4 17826.9 725.086   1
  -3   4   4 13094.1 563.650   1
   3   4  -4 12756.4 554.731   1
  -3  -4   4 13001.5 555.257   1
   3  -4  -4 13179.9 563.591   1
  -2   4   4 76925.3 3305.05   1
   2   4  -4 78749.2 3298.64   1
  -2  -4   4 81411.2 3299.94   1
   2  -4  -4 76038.2 3305.55   1
  -1   4   4 6443.21 282.637   1
   1  -4  -4 6392.82 283.438   1
   1   4  -4 6238.57 276.632   1
  -1  -4   4 6022.59 276.977   1
   0  -4  -4 54067.3 2258.55   1
   0   4   4 53716.9 2258.39   1
   0  -4   4 51681.8 2253.17   1
   0   4  -4 54744.4 2254.66   1
  -1  -4  -4 8522.56 381.015   1
   1   4   4 8566.20 380.613   1
  -2  -4  -4 2907.41 144.424   1
   2   4   4 2886.07 144.460   1
   2  -4   4 2844.00 141.173   1
  -2   4  -4 2851.31 142.648   1
  -3  -4  -4 18762.2 830.281   1
   3   4   4 19815.7 832.696   1
   3  -4   4 18444.1 830.672   1
  -3   4  -4 19903.4 830.706   1
  -4  -4  -4 83871.1 3381.03   1
  -4   4  -4 84807.8 3380.37   1
   4  -4   4 83610.4 3379.97   1
  -5  -4  -4 14162.4 628.843   1
  -5   4  -4 14254.9 628.623   1
   5   4   4 14231.6 627.917   1
   5  -4   4 14606.8 628.858   1
  -6  -4  -4 2694.75 142.747   1
  -6   4  -4 2654.88 142.226   1
   6   4   4 2673.94 141.728   1
   6  -4   4 2668.15 142.768   1
  -7  -4  -4 531.910 49.0191   1
  -7   4  -4 582.469 52.5346   1
   7   4   4 485.165 48.1839   1
   7  -4   4 470.844 48.9601   1
  -8  -4  -4 7510.74 335.972   1
  -8   4  -4 6965.83 337.256   1
   8   4   4 7087.07 332.338   1
   8  -4   4 6887.60 330.016   1
  -9  -4  -4 622.430 55.3936   1
  -9   4  -4 704.506 60.2900   1
   9   4   4 554.142 52.5176   1
 -10  -4  -4 670.038 62.1461   1
 -10   4  -4 662.513 61.7838   1
  10  -4   4 803.996 65.4397   1
  10   4   4 757.650 61.2880   1
  11   4   4 424.918 48.8042   1
 -11  -4  -4 589.999 57.2047   1
  11  -4   4 429.391 49.3545   1
 -11   4  -4 488.691 54.2204   1
  12   4   4 44.8687 22.6281   1
 -12  -4  -4 33.7985 24.3696   1
  12  -4   4 13.3910 26.9783   1
 -12   4  -4 40.4020 27.5789   1
  13  -4   4 1669.92 105.789   1
 -13   4  -4 1431.74 103.398   1
  14   4   4 387.177 50.5858   1
 -14  -4  -4 336.678 47.5901   1
  14  -4   4 371.586 49.1782   1
 -14   4  -4 397.779 49.7322   1
  15   4   4 90.2499 29.4868   1
 -15  -4  -4 87.8653 31.9970   1
  15  -4   4 93.3176 30.4763   1
 -15   4  -4 52.0339 28.5708   1
  16   4   4 459.076 55.2551   1
 -16  -4  -4 469.243 57.8708   1
  16  -4   4 513.398 59.5830   1
 -16   4  -4 511.094 60.3866   1
  17   4   4 56.9878 31.8899   1
 -17  -4  -4 53.0605 34.8284   1
  17  -4   4 65.3263 27.2581   1
 -17   4  -4 15.3709 25.3235   1
  18   4   4 156.929 40.3555   1
 -18  -4  -4 214.964 42.5773   1
  18  -4   4 210.951 43.8120   1
 -18   4  -4 185.647 45.0899   1
  19   4   4 42.5943 36.1387   1
 -19  -4  -4-7.74742 33.6790   1
  20   4   4-28.6136 32.8174   1
 -20  -4  -4-15.2829 31.7550   1
  20  -4   4-7.19062 32.1312   1
 -20   4  -4 30.4357 38.7256   1
  21   4   4-21.3067 29.9896   1
 -21  -4  -4-30.1744 34.1763   1
  22   4   4-14.1138 31.1110   1
 -22  -4  -4-14.7653 32.0914   1
  22  -4   4-6.98196 28.5644   1
 -22   4  -4-29.7434 33.6786   1
  23   4   4-55.5349 39.8358   1
 -23  -4  -4-36.0513 35.5396   1
  23  -4   4-6.93527 33.4170   1
 -23   4  -4 21.3237 33.4428   1
  26  -5  -4 21.7566 31.0636   1
 -26   5   4-22.8699 27.9998   1
  25  -5  -4-14.4794 35.6841   1
 -25   5   4-23.7194 37.1975   1
  24  -5  -4-7.55500 32.3640   1
 -24   5   4-15.4780 30.6181   1
  23   5  -4 29.9646 29.1238   1
 -23  -5   4 7.78323 29.7139   1
  23  -5  -4 22.5565 33.6011   1
 -23   5   4-7.78219 32.3432   1
  22   5  -4 95.8905 34.7994   1
 -22  -5   4 53.6485 31.9614   1
  22  -5  -4 52.0985 30.5594   1
 -22   5   4 61.3395 33.4304   1
  21   5  -4 115.571 35.0549   1
 -21  -5   4 90.1250 32.4516   1
  21  -5  -4 142.549 39.5893   1
 -21   5   4 59.8725 34.5974   1
  20   5  -4-28.1533 28.7925   1
 -20  -5   4 21.9221 27.8984   1
  20  -5  -4-58.5221 37.6203   1
 -20   5   4 7.42765 29.8907   1
  19  -5  -4 257.981 47.0520   1
 -19   5   4 299.540 47.3087   1
  18   5  -4-6.55521 26.8130   1
 -18   5   4 7.78309 31.8348   1
  18  -5  -4 6.53294 26.2875   1
 -18  -5   4 27.2373 29.1687   1
 -17  -5   4 879.691 73.8757   1
  17   5  -4 966.367 74.2272   1
 -16   5   4 315.399 42.4800   1
 -16  -5   4 403.061 46.6418   1
  16   5  -4 369.730 44.6151   1
  15   5  -4 929.663 70.1920   1
 -15  -5   4 889.815 69.4750   1
  15  -5  -4 1017.15 77.0005   1
 -15   5   4 928.826 74.2906   1
 -14   5   4 44.2490 29.7358   1
 -14  -5   4-10.9360 21.2583   1
  14  -5  -4 6.18528 24.8897   1
  14   5  -4 10.5945 20.2237   1
 -13   5   4 55.0652 26.2180   1
  13   5  -4 20.0263 17.6542   1
 -13  -5   4 10.2704 18.4958   1
  13  -5  -4-5.96589 24.8026   1
 -12  -5   4 1790.72 101.363   1
  12  -5  -4 1642.75 106.503   1
  12   5  -4 1780.07 101.460   1
 -12   5   4 1697.36 107.467   1
 -11  -5   4 5285.01 241.928   1
  11   5  -4 4918.19 240.146   1
 -10  -5   4 4334.40 213.230   1
  10  -5  -4 4706.49 221.945   1
 -10   5   4 4580.88 221.337   1
  10   5  -4 4468.59 214.685   1
  -9  -5   4 19779.3 877.003   1
   9  -5  -4 20211.8 884.511   1
   9   5  -4 20482.8 876.975   1
  -9   5   4 21359.5 887.109   1
  -8  -5   4-6.77008 16.3064   1
  -8   5   4-23.5256 22.9271   1
   8  -5  -4 18.0619 19.6242   1
  -7   5   4 13677.8 590.460   1
   7  -5  -4 13199.7 589.912   1
   6  -5  -4 28370.6 1153.49   1
  -6   5   4 25620.1 1150.83   1
   6   5  -4 26815.7 1143.05   1
   5  -5  -4 3117.24 159.482   1
  -5   5   4 3175.41 159.541   1
   5   5  -4 3336.91 153.315   1
  -5  -5   4 3280.35 153.284   1
   4  -5  -4 17685.8 740.997   1
  -4   5   4 17344.5 740.228   1
   4   5  -4 16653.7 732.030   1
  -4  -5   4 17041.0 732.868   1
  -3  -5   4 91387.4 3903.50   1
   3  -5  -4 94283.8 3911.54   1
   3   5  -4 94073.1 3903.76   1
  -3   5   4 92265.1 3911.29   1
  -2  -5   4 739.532 45.3028   1
   2   5  -4 746.870 44.6147   1
   2  -5  -4 631.982 47.9810   1
  -1   5   4 145.871 25.3497   1
   1  -5  -4 151.831 26.0118   1
   0  -5  -4 35.2963 20.7746   1
   0  -5   4 22.2416 16.3384   1
   0   5  -4-3.21062 15.4656   1
  -1  -5  -4 9824.40 450.136   1
   1   5   4 10280.6 450.386   1
   1  -5   4 10330.4 447.735   1
  -1   5  -4 10157.7 448.083   1
  -2  -5  -4 277.154 35.6303   1
   2   5   4 403.750 39.1095   1
   2  -5   4 383.407 36.5489   1
  -2   5  -4 421.550 38.4811   1
  -3  -5  -4 28551.1 1157.93   1
   3   5   4 25208.1 1154.03   1
   3  -5   4 26676.7 1153.85   1
  -3   5  -4 27597.1 1155.64   1
  -4  -5  -4 104.003 25.9265   1
   4   5   4 47.8720 24.2926   1
   4  -5   4 82.5988 26.0636   1
  -4   5  -4 55.3482 23.6628   1
  -5  -5  -4 2047.64 115.200   1
   5   5   4 1919.80 114.465   1
   5  -5   4 2035.26 115.506   1
  -5   5  -4 2229.23 117.913   1
   6   5   4 1344.90 89.2421   1
  -6  -5  -4 1494.55 90.9007   1
   6  -5   4 1401.61 90.2493   1
  -6   5  -4 1401.09 89.4988   1
   8   5   4 181.042 31.2919   1
  -8   5  -4 260.594 38.1623   1
   8  -5   4 186.717 34.3999   1
  -8  -5  -4 249.768 35.8143   1
  -9  -5  -4 2877.32 153.500   1
  -9   5  -4 2688.69 153.203   1
   9  -5   4 2586.01 150.815   1
   9   5   4 2925.01 153.001   1
 -10  -5  -4 1018.72 81.7861   1
 -10   5  -4 1328.47 92.0393   1
  10  -5   4 1221.71 84.5859   1
  10   5   4 1290.44 87.0496   1
 -11  -5  -4 545.845 55.4046   1
 -11   5  -4 508.294 55.1889   1
  11  -5   4 516.332 53.4046   1
  11   5   4 474.253 52.3727   1
 -12  -5  -4 1610.31 104.033   1
  12   5   4 1569.65 103.769   1
  13   5   4 100.823 31.4099   1
 -13  -5  -4 105.017 33.8933   1
  13  -5   4 48.6154 29.0568   1
 -13   5  -4 70.3799 30.7721   1
  14   5   4 364.882 49.2262   1
 -14   5  -4 436.592 51.9925   1
 -14  -5  -4 430.211 52.0751   1
  14  -5   4 494.952 53.4104   1
 -15  -5  -4 1097.04 82.8297   1
  15   5   4 1060.35 80.2335   1
 -15   5  -4 1038.55 82.5601   1
  15  -5   4 858.432 77.3188   1
 -16   5  -4-15.1186 32.8528   1
 -16  -5  -4-29.6954 32.2642   1
  16  -5   4 43.7824 33.4763   1
  16   5   4-14.2561 28.1988   1
 -17   5  -4 7.64171 30.2297   1
  17  -5   4-14.7545 31.5992   1
 -17  -5  -4 15.0067 31.6634   1
 -18   5  -4 68.2257 30.0739   1
 -18  -5  -4 67.8138 26.6420   1
  18  -5   4 29.8759 28.0684   1
  18   5   4 50.7676 25.6510   1
 -19   5  -4 31.2791 38.5541   1
  19  -5   4 28.6436 33.7054   1
 -20   5  -4 76.1212 37.5943   1
 -20  -5  -4 82.5195 32.2302   1
  20  -5   4 28.8293 34.8081   1
  20   5   4 50.5502 28.1820   1
 -21   5  -4 7.47844 27.4694   1
  21  -5   4 7.06486 28.4270   1
 -22   5  -4 36.8361 36.7063   1
 -22  -5  -4-29.0103 35.7401   1
  22  -5   4 34.8132 34.3115   1
  22   5   4-14.1584 34.1019   1
 -23   5  -4 7.19495 24.2213   1
 -23  -5  -4 35.7457 28.2818   1
  23  -5   4-6.77351 24.3770   1
  23   5   4-6.97628 31.1729   1
 -26   6   4 62.6659 31.5492   1
  26  -6  -4 13.9264 28.0526   1
 -25   6   4 38.0488 38.3622   1
  25  -6  -4 44.5684 38.6224   1
 -24   6   4 7.70491 28.3014   1
  24  -6  -4 7.44197 25.0539   1
 -23   6   4-7.63092 31.7102   1
  23  -6  -4 14.8273 35.7119   1
 -22   6   4 30.1736 33.7151   1
  22  -6  -4 7.56040 33.7911   1
 -21   6   4 241.685 44.1362   1
 -21  -6   4 188.903 42.7373   1
  21  -6  -4 178.395 42.0687   1
  21   6  -4 191.717 43.8036   1
 -20  -6   4 302.171 45.9943   1
  20   6  -4 230.141 43.0447   1
 -19   6   4 233.165 46.9610   1
  19   6  -4 237.234 42.8677   1
 -19  -6   4 178.745 40.9560   1
  19  -6  -4 195.785 41.5371   1
 -18   6   4 36.9836 28.2760   1
  18   6  -4 40.5335 28.1153   1
  18  -6  -4 42.9355 30.2369   1
 -18  -6   4 27.6044 26.8698   1
 -17   6   4 21.0728 29.2070   1
 -17  -6   4 53.0376 28.4158   1
  17   6  -4 12.9760 26.5556   1
  17  -6  -4 7.07850 30.7793   1
 -16  -6   4 1134.42 81.3929   1
  16   6  -4 1015.89 78.4189   1
  15   6  -4 301.119 41.3328   1
  15  -6  -4 192.269 39.3882   1
 -15  -6   4 318.886 40.8837   1
 -14   6   4 85.4745 32.9341   1
  14  -6  -4 77.9277 31.1023   1
 -13  -6   4 7479.49 372.937   1
  13   6  -4 8585.64 376.946   1
 -13   6   4 8001.47 379.620   1
  13  -6  -4 8627.06 383.453   1
 -12  -6   4 44.7251 22.8553   1
  12   6  -4 5.11574 19.2308   1
 -12   6   4 42.9306 25.9313   1
  12  -6  -4 71.5083 28.4155   1
 -11  -6   4 1110.06 73.7765   1
  11   6  -4 1272.28 76.9383   1
 -11   6   4 1033.27 79.2790   1
  11  -6  -4 1213.01 80.7499   1
  10   6  -4 38.9786 19.4068   1
 -10  -6   4 31.4015 16.5408   1
   9  -6  -4 19.4875 21.1888   1
  -9  -6   4 24.3333 18.1405   1
  -9   6   4 11.3136 23.1512   1
   9   6  -4 19.9409 15.7986   1
  -8   6   4 747.889 58.7825   1
   8  -6  -4 799.109 60.5991   1
   8   6  -4 728.775 51.9425   1
  -8  -6   4 745.416 52.8471   1
  -7   6   4 4178.40 205.242   1
   7  -6  -4 4224.27 205.904   1
  -7  -6   4 4146.70 197.506   1
   6   6  -4 474.675 38.0457   1
  -6   6   4 370.657 41.1357   1
   6  -6  -4 425.671 43.3220   1
   5   6  -4 3425.83 164.389   1
  -5   6   4 3461.22 172.189   1
   5  -6  -4 3443.15 171.748   1
  -4   6   4 2242.24 129.005   1
   4   6  -4 2461.51 123.287   1
  -4  -6   4 2576.16 123.422   1
   4  -6  -4 2508.26 131.041   1
   3   6  -4 117153. 4923.58   1
  -3   6   4 109033. 4929.99   1
  -3  -6   4 119361. 4924.46   1
   3  -6  -4 123336. 4931.89   1
  -2   6   4 28055.3 1199.91   1
   2   6  -4 27527.3 1193.20   1
  -2  -6   4 28432.8 1193.88   1
   2  -6  -4 28124.8 1200.70   1
  -1   6   4 17703.0 808.136   1
   1   6  -4 19167.0 804.699   1
  -1  -6   4 18919.0 805.254   1
   1  -6  -4 18850.7 809.697   1
   0   6  -4 8267.83 380.630   1
   0  -6   4 9178.95 383.724   1
   0   6   4 8014.70 384.023   1
   0  -6  -4 8789.74 386.737   1
   1  -6   4 26.7051 17.9690   1
  -1  -6  -4 18.2858 19.0196   1
   1   6   4 31.2618 18.8692   1
  -1   6  -4 12.5039 17.8775   1
  -2  -6  -4 7674.63 344.635   1
   2   6   4 6964.00 342.629   1
   2  -6   4 7661.21 341.518   1
  -2   6  -4 7660.33 341.923   1
  -3  -6  -4 40766.8 1747.33   1
   3   6   4 43007.0 1748.42   1
   3  -6   4 42018.7 1746.40   1
  -3   6  -4 38401.1 1747.08   1
  -4  -6  -4 978.574 71.5373   1
   4   6   4 1097.69 73.0655   1
   4  -6   4 1039.03 71.1154   1
  -4   6  -4 1032.04 72.9242   1
  -5  -6  -4 2147.48 128.432   1
   5   6   4 2478.67 131.757   1
   5  -6   4 2477.66 131.765   1
  -5   6  -4 2290.98 130.464   1
   7   6   4 5118.61 233.787   1
  -7  -6  -4 4581.06 230.024   1
  -7   6  -4 4555.94 228.680   1
   7  -6   4 4290.37 228.830   1
  -8  -6  -4 606.779 57.1631   1
   8   6   4 559.352 53.8788   1
   8  -6   4 607.162 56.6795   1
  -8   6  -4 470.894 51.9650   1
   9   6   4 135.704 29.1098   1
  -9   6  -4 143.771 35.3417   1
  -9  -6  -4 105.933 26.7874   1
   9  -6   4 107.585 35.4679   1
  10   6   4 3564.91 186.432   1
 -10  -6  -4 3446.65 185.884   1
  10  -6   4 3598.06 188.718   1
 -10   6  -4 3489.22 187.884   1
  11  -6   4 331.476 46.7345   1
 -11  -6  -4 421.816 49.2166   1
  11   6   4 406.195 49.6956   1
 -11   6  -4 418.242 51.7945   1
  12  -6   4-6.38145 26.1017   1
 -12   6  -4-7.60363 32.0877   1
  13   6   4 151.453 36.3874   1
 -13   6  -4 114.277 35.0853   1
 -13  -6  -4 134.480 35.9210   1
  13  -6   4 35.0243 29.8923   1
 -14  -6  -4 679.470 63.2623   1
  14  -6   4 479.887 53.9897   1
 -14   6  -4 494.280 56.6938   1
  14   6   4 626.659 62.0603   1
 -15   6  -4 206.477 39.9355   1
  15  -6   4 276.890 45.5544   1
  15   6   4 229.447 43.6074   1
  16  -6   4 1310.73 93.2350   1
 -16   6  -4 1110.67 89.1360   1
 -17   6  -4 561.070 62.3047   1
  17  -6   4 632.114 63.3256   1
 -17  -6  -4 585.864 64.2402   1
  17   6   4 739.794 67.3588   1
  18   6   4 51.4025 34.5613   1
 -18  -6  -4 7.53891 30.8582   1
  19   6   4 36.6870 33.2438   1
 -19  -6  -4 60.2571 35.0109   1
  19  -6   4-7.38966 33.0374   1
 -19   6  -4 30.2921 30.4896   1
  20   6   4 7.28490 31.2037   1
 -20  -6  -4-7.48965 30.6327   1
  20  -6   4 6.96639 32.3653   1
 -20   6  -4-7.83988 34.5544   1
  21   6   4-21.6397 34.7484   1
 -21  -6  -4 14.7928 35.6306   1
  21  -6   4 7.04553 31.9067   1
 -21   6  -4 44.9523 35.2422   1
  22   6   4-35.6090 35.0958   1
 -22  -6  -4 7.27661 34.6428   1
  22  -6   4 41.2332 25.7428   1
 -22   6  -4-7.26732 23.2718   1
  23   6   4-27.8682 35.4689   1
 -23  -6  -4-14.2548 34.7409   1
 -26   7   4 14.7563 33.8593   1
  26  -7  -4 28.8149 39.2553   1
 -25   7   4 7.53481 25.3826   1
  25  -7  -4 36.3891 27.7962   1
 -23   7   4-15.0007 34.4166   1
  23  -7  -4-22.5507 36.2174   1
  22   7  -4 7.79484 30.8371   1
  21  -7  -4 22.2572 34.4708   1
  21   7  -4 15.3159 30.8143   1
 -21  -7   4-7.65558 34.2099   1
 -21   7   4 7.56429 33.3421   1
  20  -7  -4 34.3886 33.9227   1
  20   7  -4 67.3618 34.8033   1
 -20  -7   4 22.4523 29.6416   1
 -20   7   4 8.19440 35.6413   1
  19   7  -4 586.759 59.7785   1
 -19  -7   4 509.981 58.9539   1
  18  -7  -4 1247.92 90.7346   1
 -18   7   4 1030.66 85.2026   1
  17   7  -4 627.024 62.2491   1
 -17  -7   4 686.190 61.9394   1
 -17   7   4 590.559 60.0747   1
 -16  -7   4 641.089 61.0458   1
  16   7  -4 623.431 59.5301   1
 -16   7   4 485.924 55.1500   1
  15   7  -4 38.2278 26.5756   1
 -15  -7   4 73.6928 28.6238   1
 -14  -7   4 6.03186 23.0293   1
  14   7  -4 29.7800 25.8889   1
 -14   7   4 27.2300 22.3695   1
  14  -7  -4-13.6354 22.4030   1
 -13   7   4 53.3037 22.6905   1
  13  -7  -4 123.112 31.0374   1
 -12  -7   4 8341.58 369.236   1
  12   7  -4 7797.04 366.175   1
 -12   7   4 8026.31 374.640   1
  12  -7  -4 7656.68 371.289   1
 -11  -7   4 264.345 33.6600   1
  11   7  -4 257.744 33.8878   1
  11  -7  -4 170.172 37.6372   1
 -11   7   4 252.060 39.3588   1
  10  -7  -4 34.7586 22.5927   1
 -10  -7   4 52.3869 20.7781   1
  10   7  -4 60.1190 20.7451   1
 -10   7   4 24.0403 21.7062   1
  -9   7   4 568.143 55.1917   1
  -9  -7   4 667.420 51.8960   1
   9   7  -4 682.255 50.5107   1
   9  -7  -4 518.588 51.3753   1
   8   7  -4 12454.9 530.351   1
  -8  -7   4 11548.4 527.872   1
   7  -7  -4 1521.21 89.4276   1
  -7   7   4 1239.68 83.7941   1
   7   7  -4 1265.46 77.8636   1
  -7  -7   4 1281.33 78.9596   1
   6  -7  -4 7553.94 338.094   1
  -6   7   4 7123.70 335.554   1
   6   7  -4 6942.64 327.465   1
  -6  -7   4 7462.38 329.370   1
   5  -7  -4 645.198 55.6568   1
  -5   7   4 719.522 57.8077   1
   5   7  -4 760.097 52.4175   1
  -5  -7   4 693.305 51.8225   1
  -4  -7   4 11712.7 485.256   1
   4  -7  -4 12003.6 494.693   1
   4   7  -4 11327.8 484.151   1
   3  -7  -4 7032.26 327.767   1
  -3  -7   4 7160.54 321.151   1
   3   7  -4 7229.60 321.419   1
  -3   7   4 6803.66 326.547   1
  -2  -7   4 25601.5 1102.48   1
   2   7  -4 26339.3 1103.23   1
  -2   7   4 25012.1 1107.65   1
   2  -7  -4 26028.0 1110.33   1
  -1  -7   4 2211.26 116.165   1
   1   7  -4 2097.58 114.881   1
  -1   7   4 2198.07 120.027   1
   1  -7  -4 2110.52 119.713   1
   0  -7   4 25.9556 18.2653   1
   0   7  -4-8.51664 21.4540   1
   0   7   4 4.85957 19.2337   1
   0  -7  -4 39.9825 21.0991   1
  -1  -7  -4 20.2705 21.7515   1
   1   7   4 39.3343 24.2692   1
   1  -7   4 31.2182 19.1540   1
  -1   7  -4 40.1868 18.6078   1
  -2  -7  -4 20482.7 909.372   1
   2   7   4 20910.8 909.757   1
  -2   7  -4 21922.1 909.288   1
   2  -7   4 20500.8 904.372   1
  -3  -7  -4 13781.7 584.937   1
   3   7   4 12956.8 583.676   1
  -3   7  -4 12940.5 581.858   1
   3  -7   4 12896.7 581.929   1
  -4   7  -4 2601.41 142.790   1
   4  -7   4 2687.30 142.716   1
   5   7   4 9774.89 456.963   1
  -5  -7  -4 10404.7 460.021   1
  -6  -7  -4 7830.88 373.493   1
   6   7   4 7951.82 374.281   1
  -6   7  -4 8155.62 373.478   1
   6  -7   4 8132.78 372.881   1
  -7  -7  -4 310.209 39.9788   1
   7   7   4 432.374 44.0145   1
  -7   7  -4 351.913 44.9054   1
   7  -7   4 224.067 39.1355   1
   8   7   4 4477.07 218.878   1
  -8  -7  -4 4289.49 218.075   1
   8  -7   4 4158.71 216.300   1
  -8   7  -4 4122.27 216.804   1
   9   7   4 889.521 71.1070   1
  -9  -7  -4 768.276 66.1096   1
   9  -7   4 738.201 66.3358   1
  -9   7  -4 785.580 69.2027   1
 -10  -7  -4 6.66771 27.2897   1
  10   7   4 47.3170 31.8107   1
 -10   7  -4 26.7408 28.6528   1
  10  -7   4 20.1980 27.5551   1
 -11   7  -4 422.733 51.4179   1
  11  -7   4 352.846 46.8700   1
 -12  -7  -4 1344.16 97.0799   1
 -12   7  -4 1383.69 100.711   1
  12  -7   4 1533.24 101.099   1
  12   7   4 1493.02 99.8457   1
 -13  -7  -4 1971.79 123.211   1
  13  -7   4 1792.99 116.962   1
 -13   7  -4 2152.38 131.983   1
  13   7   4 1990.33 122.935   1
  14   7   4 28.9106 32.3005   1
  14  -7   4 7.12264 30.9594   1
 -14   7  -4 7.45946 30.5147   1
 -15  -7  -4 154.739 37.6477   1
  15  -7   4 146.357 35.4118   1
 -15   7  -4 155.084 36.5405   1
  16   7   4 205.335 46.3000   1
 -16  -7  -4 179.320 44.8594   1
  16  -7   4 161.952 41.4860   1
 -16   7  -4 164.105 39.8188   1
  17   7   4-14.7526 33.4038   1
 -17  -7  -4-7.51854 31.2448   1
  17  -7   4 66.8073 36.9847   1
 -17   7  -4-7.46214 31.0105   1
  18   7   4 14.7780 33.8988   1
 -18  -7  -4 15.0075 33.5309   1
  18  -7   4-29.2415 34.8040   1
 -18   7  -4 37.6639 36.7066   1
  19   7   4 66.6887 32.7751   1
 -19  -7  -4 52.3776 29.7278   1
  19  -7   4 29.1703 33.1376   1
 -19   7  -4 128.404 41.6123   1
  20   7   4-29.4168 37.8177   1
  20  -7   4 7.24801 32.8230   1
 -20   7  -4 14.9101 39.1108   1
 -20  -7  -4-29.6192 36.4907   1
 -21   7  -4-7.40448 32.6368   1
  21  -7   4-6.99313 28.1384   1
  21   7   4-7.29686 36.3557   1
 -21  -7  -4-7.31139 30.3836   1
  22  -7   4 20.4514 25.5348   1
 -22   7  -4-21.7418 25.5318   1
  23   7   4 14.1260 38.8289   1
 -23  -7  -4 7.05118 33.9684   1
  26  -8  -4 49.1964 36.8938   1
 -26   8   4 14.5482 33.3970   1
  24  -8  -4-7.37290 32.9444   1
 -24   8   4 7.35387 30.0773   1
  23  -8  -4 51.5474 35.5208   1
 -23   8   4 37.4352 33.9546   1
  22  -8  -4-22.1832 37.2390   1
 -22   8   4 15.0735 33.6771   1
  21  -8  -4 6.90885 32.4968   1
 -21   8   4-8.23180 36.2818   1
 -20  -8   4 53.6703 31.4708   1
  20  -8  -4 66.0352 34.6136   1
  20   8  -4 53.6556 34.8110   1
 -20   8   4 77.7440 33.4059   1
 -19  -8   4-7.52963 30.2954   1
  19  -8  -4 29.9163 36.0267   1
  19   8  -4-14.8709 30.4111   1
 -19   8   4-7.49073 34.8014   1
 -18  -8   4 360.523 49.9455   1
  18  -8  -4 458.507 54.6766   1
  18   8  -4 345.171 48.0777   1
 -18   8   4 421.226 54.3703   1
 -17   8   4 1059.22 85.3720   1
 -17  -8   4 993.718 82.2073   1
  17   8  -4 1121.57 83.0626   1
 -16  -8   4 503.576 54.9786   1
  16   8  -4 548.161 57.4888   1
  16  -8  -4 607.705 60.4040   1
 -15  -8   4 1390.94 94.4038   1
  15   8  -4 1221.02 89.1963   1
 -15   8   4 1310.80 94.0758   1
  15  -8  -4 1337.19 93.5297   1
  14   8  -4 1144.68 83.3631   1
 -14  -8   4 1154.75 84.3976   1
 -13  -8   4 2694.25 150.132   1
  13   8  -4 2903.11 152.496   1
  13  -8  -4 2797.91 156.530   1
 -13   8   4 2569.16 153.091   1
  12  -8  -4 142.983 33.7342   1
 -12   8   4 73.4988 33.6054   1
 -11  -8   4 43.7229 24.1019   1
  11   8  -4 10.6643 21.8232   1
 -11   8   4 6.40942 26.6460   1
  11  -8  -4 12.9097 28.4612   1
  10  -8  -4 23.4329 27.2229   1
 -10  -8   4-15.7766 19.3238   1
 -10   8   4 32.8487 28.5569   1
  10   8  -4 25.5268 19.4956   1
   9  -8  -4 2170.79 126.751   1
  -9   8   4 2150.53 127.439   1
   9   8  -4 2249.68 122.896   1
  -9  -8   4 2220.63 122.842   1
   8   8  -4 219.665 29.9036   1
  -8   8   4 139.214 30.4767   1
   8  -8  -4 147.915 28.5119   1
  -8  -8   4 226.668 31.7992   1
   7   8  -4 25040.3 1064.00   1
  -7   8   4 24682.3 1070.99   1
   7  -8  -4 25992.6 1073.17   1
  -7  -8   4 23468.6 1061.64   1
   6   8  -4 4.44507 16.9810   1
  -6  -8   4 31.6422 20.4810   1
   5   8  -4 2366.32 124.302   1
  -5  -8   4 2267.96 123.833   1
  -4   8   4 297.495 38.7512   1
  -4  -8   4 250.155 33.9770   1
   4  -8  -4 333.614 40.1863   1
  -3   8   4 37439.4 1524.50   1
   3   8  -4 34474.5 1517.15   1
   3  -8  -4 37195.8 1524.54   1
  -3  -8   4 33973.9 1516.71   1
  -2   8   4 6198.38 281.487   1
   2   8  -4 5729.90 273.858   1
   2  -8  -4 5794.32 279.688   1
  -1   8   4 22350.7 1004.99   1
   1   8  -4 23820.6 1002.78   1
  -1  -8   4 24022.8 1004.05   1
[truncated: 950,202 more chars]
