# Supplementary material for: Structural insight into the cooperativity of spin crossover compounds
Source: Acta Crystallogr B Struct Sci Cryst Eng Mater. 2023 Aug 11;79(Pt 5):354–67. doi: 10.1107/S2052520623005814 (PMC10552598; doi:10.1107/S2052520623005814)
Supplement: Supplementary file 4 [file b-79-00354-sup4.zip › Bia_Pmono_255K.cif]

data_SC2_255K
 
_audit_creation_method            'SHELXL-2018/3'
_shelx_SHELXL_version_number      '2018/3'
_chemical_name_systematic         ?
_chemical_name_common             ?
_chemical_melting_point           ?
_chemical_formula_moiety          ?
_chemical_formula_sum
 'C38 H28 Fe N6 S2' 
_chemical_formula_weight          688.63

loop_
 _atom_type_symbol
 _atom_type_description
 _atom_type_scat_dispersion_real
 _atom_type_scat_dispersion_imag
 _atom_type_scat_source
 'C'  'C'   0.0024   0.0013
 'International Tables Vol C Tables 4.2.6.8 and 6.1.1.4'
 'H'  'H'   0.0000   0.0000
 'International Tables Vol C Tables 4.2.6.8 and 6.1.1.4'
 'N'  'N'   0.0049   0.0027
 'International Tables Vol C Tables 4.2.6.8 and 6.1.1.4'
 'S'  'S'   0.1051   0.1002
 'International Tables Vol C Tables 4.2.6.8 and 6.1.1.4'
 'Fe'  'Fe'   0.3265   0.6960
 'International Tables Vol C Tables 4.2.6.8 and 6.1.1.4'
 
_space_group_crystal_system       monoclinic
_space_group_IT_number            14
_space_group_name_H-M_alt         'P 21/c'
_space_group_name_Hall            '-P 2ybc'
 
_shelx_space_group_comment
;
The symmetry employed for this shelxl refinement is uniquely defined
by the following loop, which should always be used as a source of
symmetry information in preference to the above space-group names.
They are only intended as comments.
;
 
loop_
 _space_group_symop_operation_xyz
 'x, y, z'
 '-x, y+1/2, -z+1/2'
 '-x, -y, -z'
 'x, -y-1/2, z-1/2'
 
_cell_length_a                    17.2972(2)
_cell_length_b                    12.47540(10)
_cell_length_c                    17.2406(2)
_cell_angle_alpha                 90
_cell_angle_beta                  115.7701(14)
_cell_angle_gamma                 90
_cell_volume                      3350.34(7)
_cell_formula_units_Z             4
_cell_measurement_temperature     293(2)
_cell_measurement_reflns_used     10906
_cell_measurement_theta_min       1.857
_cell_measurement_theta_max       31.36
 
_exptl_crystal_description        Needle
_exptl_crystal_colour             ?
_exptl_crystal_density_meas       ?
_exptl_crystal_density_method     ?
_exptl_crystal_density_diffrn     1.365          
_exptl_crystal_F_000              1424
_exptl_transmission_factor_min    ?
_exptl_transmission_factor_max    ?
_exptl_crystal_size_max           ?
_exptl_crystal_size_mid           ?
_exptl_crystal_size_min           ?
_exptl_absorpt_coefficient_mu     0.449
_shelx_estimated_absorpt_T_min    ?
_shelx_estimated_absorpt_T_max    ?
_exptl_absorpt_correction_type    ?
_exptl_absorpt_correction_T_min   ?
_exptl_absorpt_correction_T_max   ?
_exptl_absorpt_process_details    ?
_exptl_absorpt_special_details    ?
_diffrn_ambient_temperature       293(2)
_diffrn_radiation_wavelength      0.63582
_diffrn_radiation_type            Synchrotron
_diffrn_source                    ?
_diffrn_measurement_device_type   '4-circle diffractometer'
_diffrn_measurement_method        ?
_diffrn_detector_area_resol_mean  ?
_diffrn_reflns_number             25152
_diffrn_reflns_av_unetI/netI      0.0324
_diffrn_reflns_av_R_equivalents   0.0311
_diffrn_reflns_limit_h_min        -23
_diffrn_reflns_limit_h_max        22
_diffrn_reflns_limit_k_min        -16
_diffrn_reflns_limit_k_max        16
_diffrn_reflns_limit_l_min        -21
_diffrn_reflns_limit_l_max        21
_diffrn_reflns_theta_min          1.871
_diffrn_reflns_theta_max          25.079
_diffrn_reflns_theta_full         22.426
_diffrn_measured_fraction_theta_max   0.939
_diffrn_measured_fraction_theta_full  0.970
_diffrn_reflns_Laue_measured_fraction_max    0.939
_diffrn_reflns_Laue_measured_fraction_full   0.970
_diffrn_reflns_point_group_measured_fraction_max   0.939
_diffrn_reflns_point_group_measured_fraction_full  0.970
_reflns_number_total              7809
_reflns_number_gt                 6759
_reflns_threshold_expression      'I > 2\s(I)'
_reflns_Friedel_coverage          0.000
_reflns_Friedel_fraction_max      .
_reflns_Friedel_fraction_full     .
 
_reflns_special_details
;
 Reflections were merged by SHELXL according to the crystal
 class for the calculation of statistics and refinement.
 
 _reflns_Friedel_fraction is defined as the number of unique
 Friedel pairs measured divided by the number that would be
 possible theoretically, ignoring centric projections and
 systematic absences.
;
 
_computing_data_collection        ?
_computing_cell_refinement        ?
_computing_data_reduction         ?
_computing_structure_solution     ?
_computing_structure_refinement 'SHELXL-2018/3 (Sheldrick, 2018)'
_computing_molecular_graphics     ?
_computing_publication_material   ?
_refine_special_details           ?
_refine_ls_structure_factor_coef  Fsqd
_refine_ls_matrix_type            full
_refine_ls_weighting_scheme       calc
_refine_ls_weighting_details
'w=1/[\s^2^(Fo^2^)+(0.0580P)^2^+0.6175P] where P=(Fo^2^+2Fc^2^)/3'
_atom_sites_solution_primary      ?
_atom_sites_solution_secondary    ?
_atom_sites_solution_hydrogens    geom
_refine_ls_hydrogen_treatment     constr
_refine_ls_extinction_method      'SHELXL-2018/3 (Sheldrick 2018)'
_refine_ls_extinction_coef        0.0082(7)
_refine_ls_extinction_expression
 'Fc^*^=kFc[1+0.001xFc^2^\l^3^/sin(2\q)]^-1/4^'
_refine_ls_number_reflns          7809
_refine_ls_number_parameters      457
_refine_ls_number_restraints      73
_refine_ls_R_factor_all           0.0433
_refine_ls_R_factor_gt            0.0383
_refine_ls_wR_factor_ref          0.1145
_refine_ls_wR_factor_gt           0.1099
_refine_ls_goodness_of_fit_ref    1.042
_refine_ls_restrained_S_all       1.041
_refine_ls_shift/su_max           0.002
_refine_ls_shift/su_mean          0.000
 
loop_
 _atom_site_label
 _atom_site_type_symbol
 _atom_site_fract_x
 _atom_site_fract_y
 _atom_site_fract_z
 _atom_site_U_iso_or_equiv
 _atom_site_adp_type
 _atom_site_occupancy
 _atom_site_site_symmetry_order  
 _atom_site_calc_flag
 _atom_site_refinement_flags_posn
 _atom_site_refinement_flags_adp
 _atom_site_refinement_flags_occupancy
 _atom_site_disorder_assembly
 _atom_site_disorder_group
Fe01 Fe 0.75892(2) 0.30361(2) 0.82528(2) 0.05312(9) Uani 1 1 d . . . . .
S002 S 0.54534(4) 0.34267(5) 0.92185(3) 0.07177(14) Uani 1 1 d . . . . .
S001 S 0.95215(4) 0.11494(4) 1.07029(4) 0.07845(16) Uani 1 1 d . . . . .
N005 N 0.71078(9) 0.14283(11) 0.79375(8) 0.0525(3) Uani 1 1 d . . . . .
N006 N 0.81104(12) 0.45692(12) 0.82150(10) 0.0677(4) Uani 1 1 d . . . . .
N003 N 0.66764(9) 0.31057(10) 0.68797(9) 0.0522(3) Uani 1 1 d . . . . .
N004 N 0.84820(9) 0.27529(11) 0.76610(8) 0.0522(3) Uani 1 1 d . . . . .
N002 N 0.67176(13) 0.36081(17) 0.86649(12) 0.0813(5) Uani 1 1 d . . . . .
N001 N 0.84773(11) 0.25429(14) 0.94437(10) 0.0670(4) Uani 1 1 d . . . . .
C015 C 0.63964(11) 0.21943(14) 0.65527(11) 0.0570(4) Uani 1 1 d . . . . .
H015 H 0.605125 0.212940 0.596452 0.068 Uiso 1 1 calc R U . . .
C016 C 0.66169(11) 0.12558(13) 0.70998(11) 0.0538(3) Uani 1 1 d . . . . .
C003 C 0.64807(10) 0.40012(13) 0.63188(10) 0.0526(3) Uani 1 1 d . . . . .
C021 C 0.85769(10) 0.17793(13) 0.72909(10) 0.0521(3) Uani 1 1 d . . . . .
C024 C 0.86636(11) -0.01628(14) 0.65556(11) 0.0587(4) Uani 1 1 d D . . . .
C007 C 0.60401(13) 0.58281(14) 0.60236(12) 0.0621(4) Uani 1 1 d . . . . .
H007 H 0.586372 0.645931 0.618532 0.074 Uiso 1 1 calc R U . . .
C012 C 0.56877(16) 0.85314(18) 0.36485(16) 0.0807(6) Uani 1 1 d . . . . .
H012 H 0.561555 0.912873 0.330095 0.097 Uiso 1 1 calc R U . . .
C010 C 0.55982(12) 0.66453(16) 0.38084(12) 0.0649(4) Uani 1 1 d . . . . .
H010 H 0.545427 0.596970 0.355832 0.078 Uiso 1 1 calc R U . . .
C022 C 0.83965(12) 0.17229(14) 0.64293(11) 0.0598(4) Uani 1 1 d . . . . .
H022 H 0.824309 0.233966 0.609296 0.072 Uiso 1 1 calc R U . . .
C008 C 0.62376(12) 0.49509(14) 0.65599(11) 0.0601(4) Uani 1 1 d . . . . .
H008 H 0.620730 0.499802 0.708432 0.072 Uiso 1 1 calc R U . . .
C025 C 0.88371(11) -0.00925(14) 0.74148(11) 0.0583(4) Uani 1 1 d . . . . .
H025 H 0.898475 -0.070952 0.775094 0.070 Uiso 1 1 calc R U . . .
C002 C 0.61926(13) 0.35268(14) 0.88966(11) 0.0603(4) Uani 1 1 d . . . . .
C004 C 0.65337(12) 0.39482(14) 0.55515(11) 0.0602(4) Uani 1 1 d . . . . .
H004 H 0.669786 0.331112 0.538550 0.072 Uiso 1 1 calc R U . . .
C020 C 0.73107(12) 0.05904(14) 0.84638(11) 0.0602(4) Uani 1 1 d . . . . .
H020 H 0.764527 0.070377 0.904892 0.072 Uiso 1 1 calc R U . . .
C005 C 0.63462(13) 0.48293(14) 0.50250(12) 0.0617(4) Uani 1 1 d . . . . .
H005 H 0.638642 0.477996 0.450556 0.074 Uiso 1 1 calc R U . . .
C009 C 0.59317(12) 0.67423(14) 0.46903(12) 0.0593(4) Uani 1 1 d . . . . .
C017 C 0.63357(13) 0.02524(15) 0.67792(13) 0.0697(5) Uani 1 1 d . . . . .
H017 H 0.599543 0.015317 0.619342 0.084 Uiso 1 1 calc R U . . .
C006 C 0.60985(11) 0.57901(13) 0.52500(11) 0.0564(4) Uani 1 1 d . . . . .
C018 C 0.65618(15) -0.06038(16) 0.73321(15) 0.0764(5) Uani 1 1 d . . . . .
H018 H 0.638302 -0.129270 0.712604 0.092 Uiso 1 1 calc R U . . .
C001 C 0.89172(12) 0.19715(13) 0.99761(11) 0.0574(4) Uani 1 1 d . . . . .
C011 C 0.54736(14) 0.75329(18) 0.32885(14) 0.0741(5) Uani 1 1 d . . . . .
H011 H 0.524422 0.745216 0.269381 0.089 Uiso 1 1 calc R U . . .
C026 C 0.87966(11) 0.08680(13) 0.77843(10) 0.0548(3) Uani 1 1 d . . . . .
H026 H 0.891735 0.090008 0.836474 0.066 Uiso 1 1 calc R U . . .
C028 C 0.86697(14) 0.46061(15) 0.78667(13) 0.0691(5) Uani 1 1 d . . . . .
C014 C 0.61279(16) 0.77600(16) 0.50332(14) 0.0756(5) Uani 1 1 d . . . . .
H014 H 0.634712 0.785069 0.562627 0.091 Uiso 1 1 calc R U . . .
C013 C 0.60056(18) 0.86442(17) 0.45150(17) 0.0879(7) Uani 1 1 d . . . . .
H013 H 0.614183 0.932292 0.476054 0.105 Uiso 1 1 calc R U . . .
C023 C 0.84426(13) 0.07625(16) 0.60689(12) 0.0650(4) Uani 1 1 d . . . . .
H023 H 0.832363 0.073286 0.548880 0.078 Uiso 1 1 calc R U . . .
C027 C 0.88201(13) 0.35993(15) 0.75436(12) 0.0637(4) Uani 1 1 d . . . . .
H027 H 0.916261 0.357263 0.725155 0.076 Uiso 1 1 calc R U . . .
C019 C 0.70510(13) -0.04310(15) 0.81860(14) 0.0691(5) Uani 1 1 d . . . . .
H019 H 0.720633 -0.099800 0.857461 0.083 Uiso 1 1 calc R U . . .
C032 C 0.7942(2) 0.54820(18) 0.85199(15) 0.0918(8) Uani 1 1 d . . . . .
H032 H 0.755226 0.547789 0.875904 0.110 Uiso 1 1 calc R U . . .
C031 C 0.8339(3) 0.6433(2) 0.8484(2) 0.1211(12) Uani 1 1 d . . . . .
H031 H 0.821139 0.706179 0.869466 0.145 Uiso 1 1 calc R U . . .
C029 C 0.9087(2) 0.55309(19) 0.78237(19) 0.1003(8) Uani 1 1 d . . . . .
H029 H 0.947501 0.552374 0.758293 0.120 Uiso 1 1 calc R U . . .
C030 C 0.8918(3) 0.6452(2) 0.8141(2) 0.1254(12) Uani 1 1 d . . . . .
H030 H 0.919254 0.708648 0.812556 0.151 Uiso 1 1 calc R U . . .
C1A C 0.8726(6) -0.1234(5) 0.6202(6) 0.067(2) Uani 0.53(3) 1 d DG . P A 1
C2A C 0.8254(7) -0.2075(6) 0.6310(6) 0.099(2) Uani 0.53(3) 1 d G . P A 1
H2A H 0.790422 -0.195712 0.658617 0.119 Uiso 0.53(3) 1 calc R U P A 1
C3A C 0.8304(9) -0.3091(5) 0.6004(7) 0.111(3) Uani 0.53(3) 1 d G . P A 1
H3A H 0.798796 -0.365295 0.607565 0.133 Uiso 0.53(3) 1 calc R U P A 1
C4A C 0.8826(8) -0.3266(7) 0.5591(7) 0.099(3) Uani 0.53(3) 1 d G . P A 1
H4A H 0.885991 -0.394622 0.538589 0.119 Uiso 0.53(3) 1 calc R U P A 1
C5A C 0.9299(6) -0.2426(12) 0.5483(7) 0.095(3) Uani 0.53(3) 1 d G . P A 1
H5A H 0.964811 -0.254364 0.520662 0.113 Uiso 0.53(3) 1 calc R U P A 1
C6A C 0.9248(6) -0.1410(10) 0.5789(7) 0.0806(19) Uani 0.53(3) 1 d G . P A 1
H6A H 0.956437 -0.084780 0.571712 0.097 Uiso 0.53(3) 1 calc R U P A 1
C1B C 0.8761(8) -0.1149(6) 0.6160(7) 0.077(3) Uani 0.47(3) 1 d DG . P A 2
C2B C 0.8451(10) -0.2128(7) 0.6289(6) 0.088(2) Uani 0.47(3) 1 d G . P A 2
H2B H 0.812930 -0.215962 0.660307 0.105 Uiso 0.47(3) 1 calc R U P A 2
C3B C 0.8621(13) -0.3059(6) 0.5949(6) 0.105(3) Uani 0.47(3) 1 d G . P A 2
H3B H 0.841374 -0.371448 0.603512 0.126 Uiso 0.47(3) 1 calc R U P A 2
C4B C 0.9101(12) -0.3012(10) 0.5480(6) 0.103(3) Uani 0.47(3) 1 d G . P A 2
H4B H 0.921545 -0.363521 0.525220 0.123 Uiso 0.47(3) 1 calc R U P A 2
C5B C 0.9411(7) -0.2033(14) 0.5351(7) 0.098(3) Uani 0.47(3) 1 d G . P A 2
H5B H 0.973273 -0.200108 0.503722 0.117 Uiso 0.47(3) 1 calc R U P A 2
C6B C 0.9241(7) -0.1101(11) 0.5691(8) 0.085(2) Uani 0.47(3) 1 d G . P A 2
H6B H 0.944829 -0.044621 0.560515 0.102 Uiso 0.47(3) 1 calc R U P A 2
 
loop_
 _atom_site_aniso_label
 _atom_site_aniso_U_11
 _atom_site_aniso_U_22
 _atom_site_aniso_U_33
 _atom_site_aniso_U_23
 _atom_site_aniso_U_13
 _atom_site_aniso_U_12
Fe01 0.06494(16) 0.04890(14) 0.04560(14) 0.00023(8) 0.02410(11) 0.00276(9)
S002 0.0773(3) 0.0748(3) 0.0645(3) 0.0084(2) 0.0320(2) 0.0077(2)
S001 0.0915(4) 0.0668(3) 0.0720(3) 0.0165(2) 0.0308(3) 0.0128(2)
N005 0.0587(7) 0.0511(7) 0.0491(7) 0.0012(5) 0.0249(6) -0.0023(5)
N006 0.0849(10) 0.0505(8) 0.0532(7) -0.0058(6) 0.0166(7) 0.0052(7)
N003 0.0569(7) 0.0502(7) 0.0486(7) 0.0003(5) 0.0220(6) 0.0040(5)
N004 0.0593(7) 0.0491(7) 0.0465(6) 0.0026(5) 0.0212(6) 0.0013(5)
N002 0.0879(12) 0.0951(13) 0.0696(10) -0.0046(9) 0.0423(10) 0.0143(10)
N001 0.0791(10) 0.0679(9) 0.0500(8) 0.0005(7) 0.0241(7) 0.0047(8)
C015 0.0583(9) 0.0568(9) 0.0483(8) 0.0006(7) 0.0162(7) 0.0008(7)
C016 0.0555(8) 0.0515(8) 0.0534(8) -0.0012(6) 0.0226(7) -0.0024(6)
C003 0.0559(8) 0.0495(8) 0.0498(8) 0.0017(6) 0.0204(7) 0.0041(6)
C021 0.0539(8) 0.0538(8) 0.0511(8) 0.0026(6) 0.0252(7) 0.0030(6)
C024 0.0567(8) 0.0595(9) 0.0564(9) -0.0009(7) 0.0215(7) 0.0112(7)
C007 0.0748(11) 0.0529(9) 0.0614(9) 0.0011(7) 0.0324(9) 0.0138(8)
C012 0.0945(15) 0.0664(12) 0.0872(15) 0.0227(11) 0.0450(13) 0.0136(10)
C010 0.0678(10) 0.0630(10) 0.0636(10) 0.0048(8) 0.0282(9) 0.0078(8)
C022 0.0746(11) 0.0572(9) 0.0518(8) 0.0090(7) 0.0312(8) 0.0098(8)
C008 0.0726(10) 0.0577(9) 0.0529(8) 0.0007(7) 0.0301(8) 0.0105(8)
C025 0.0600(9) 0.0542(8) 0.0548(8) 0.0073(7) 0.0195(7) 0.0108(7)
C002 0.0753(11) 0.0543(9) 0.0459(8) 0.0026(6) 0.0213(8) 0.0131(8)
C004 0.0746(10) 0.0497(8) 0.0590(9) -0.0007(7) 0.0315(8) 0.0088(7)
C020 0.0690(10) 0.0566(9) 0.0565(9) 0.0063(7) 0.0286(8) -0.0062(7)
C005 0.0788(11) 0.0570(9) 0.0557(9) 0.0036(7) 0.0352(8) 0.0087(8)
C009 0.0625(9) 0.0541(9) 0.0641(10) 0.0065(7) 0.0300(8) 0.0099(7)
C017 0.0759(11) 0.0584(10) 0.0623(10) -0.0065(8) 0.0185(9) -0.0089(8)
C006 0.0594(9) 0.0519(8) 0.0580(9) 0.0031(7) 0.0256(7) 0.0063(7)
C018 0.0846(13) 0.0515(9) 0.0841(13) -0.0051(9) 0.0283(11) -0.0138(9)
C001 0.0691(10) 0.0555(9) 0.0484(8) -0.0053(7) 0.0261(8) -0.0030(7)
C011 0.0776(12) 0.0791(13) 0.0664(11) 0.0157(10) 0.0320(10) 0.0135(10)
C026 0.0588(8) 0.0578(9) 0.0462(7) 0.0046(6) 0.0214(7) 0.0052(7)
C028 0.0780(12) 0.0530(9) 0.0645(10) 0.0036(8) 0.0200(9) -0.0060(8)
C014 0.0993(15) 0.0579(10) 0.0706(12) 0.0023(9) 0.0379(11) 0.0069(10)
C013 0.1155(19) 0.0546(11) 0.0954(16) 0.0072(10) 0.0475(15) 0.0045(11)
C023 0.0771(11) 0.0690(11) 0.0501(8) 0.0022(8) 0.0289(8) 0.0134(9)
C027 0.0684(10) 0.0608(10) 0.0633(10) 0.0035(8) 0.0299(9) -0.0056(8)
C019 0.0760(11) 0.0542(9) 0.0761(12) 0.0110(8) 0.0322(10) -0.0071(8)
C032 0.126(2) 0.0610(12) 0.0688(12) -0.0125(9) 0.0238(13) 0.0150(12)
C031 0.171(3) 0.0532(13) 0.099(2) -0.0176(12) 0.022(2) 0.0087(16)
C029 0.114(2) 0.0622(12) 0.1090(19) 0.0089(12) 0.0341(16) -0.0202(12)
C030 0.161(3) 0.0557(14) 0.129(3) -0.0042(15) 0.035(2) -0.0238(17)
C1A 0.067(5) 0.063(3) 0.055(4) -0.016(3) 0.012(4) 0.017(3)
C2A 0.086(4) 0.067(3) 0.130(6) -0.024(3) 0.034(4) 0.002(3)
C3A 0.103(6) 0.074(3) 0.127(6) -0.030(3) 0.023(4) 0.007(3)
C4A 0.114(5) 0.073(3) 0.075(4) -0.017(3) 0.007(3) 0.030(3)
C5A 0.110(4) 0.080(5) 0.077(4) -0.015(4) 0.025(3) 0.045(4)
C6A 0.080(3) 0.074(4) 0.078(4) -0.016(3) 0.026(3) 0.025(3)
C1B 0.076(7) 0.076(4) 0.062(5) 0.010(4) 0.015(5) 0.029(4)
C2B 0.105(6) 0.071(4) 0.078(4) 0.005(3) 0.031(4) 0.030(4)
C3B 0.141(9) 0.069(4) 0.089(5) -0.003(3) 0.036(5) 0.029(4)
C4B 0.138(8) 0.068(4) 0.085(4) 0.001(4) 0.033(5) 0.045(5)
C5B 0.109(5) 0.086(6) 0.084(4) -0.002(4) 0.029(3) 0.043(4)
C6B 0.090(4) 0.084(4) 0.073(4) 0.000(4) 0.028(3) 0.042(4)
 
_geom_special_details
;
 All esds (except the esd in the dihedral angle between two l.s. planes)
 are estimated using the full covariance matrix.  The cell esds are taken
 into account individually in the estimation of esds in distances, angles
 and torsion angles; correlations between esds in cell parameters are only
 used when they are defined by crystal symmetry.  An approximate (isotropic)
 treatment of cell esds is used for estimating esds involving l.s. planes.
;
 
loop_
 _geom_bond_atom_site_label_1
 _geom_bond_atom_site_label_2
 _geom_bond_distance
 _geom_bond_site_symmetry_2
 _geom_bond_publ_flag
Fe01 N001 2.0521(16) . ?
Fe01 N002 2.0538(19) . ?
Fe01 N006 2.1275(17) . ?
Fe01 N005 2.1490(14) . ?
Fe01 N003 2.2033(14) . ?
Fe01 N004 2.2183(14) . ?
S002 C002 1.605(2) . ?
S001 C001 1.6049(18) . ?
N005 C020 1.328(2) . ?
N005 C016 1.337(2) . ?
N006 C032 1.339(3) . ?
N006 C028 1.343(3) . ?
N003 C015 1.268(2) . ?
N003 C003 1.419(2) . ?
N004 C027 1.265(2) . ?
N004 C021 1.414(2) . ?
N002 C002 1.145(3) . ?
N001 C001 1.150(2) . ?
C015 C016 1.447(2) . ?
C016 C017 1.369(2) . ?
C003 C004 1.367(2) . ?
C003 C008 1.380(2) . ?
C021 C026 1.371(2) . ?
C021 C022 1.380(2) . ?
C024 C023 1.380(3) . ?
C024 C025 1.380(2) . ?
C024 C1B 1.451(6) . ?
C024 C1A 1.492(5) . ?
C007 C008 1.376(2) . ?
C007 C006 1.381(2) . ?
C012 C013 1.356(3) . ?
C012 C011 1.369(3) . ?
C010 C009 1.377(3) . ?
C010 C011 1.381(3) . ?
C022 C023 1.368(3) . ?
C025 C026 1.373(2) . ?
C004 C005 1.372(2) . ?
C020 C019 1.367(3) . ?
C005 C006 1.384(2) . ?
C009 C014 1.379(3) . ?
C009 C006 1.478(2) . ?
C017 C018 1.371(3) . ?
C018 C019 1.359(3) . ?
C028 C029 1.380(3) . ?
C028 C027 1.443(3) . ?
C014 C013 1.377(3) . ?
C032 C031 1.386(4) . ?
C031 C030 1.366(5) . ?
C029 C030 1.358(4) . ?
C1A C2A 1.3900 . ?
C1A C6A 1.3900 . ?
C2A C3A 1.3900 . ?
C3A C4A 1.3900 . ?
C4A C5A 1.3900 . ?
C5A C6A 1.3900 . ?
C1B C2B 1.3900 . ?
C1B C6B 1.3900 . ?
C2B C3B 1.3900 . ?
C3B C4B 1.3900 . ?
C4B C5B 1.3900 . ?
C5B C6B 1.3900 . ?
 
loop_
 _geom_angle_atom_site_label_1
 _geom_angle_atom_site_label_2
 _geom_angle_atom_site_label_3
 _geom_angle
 _geom_angle_site_symmetry_1
 _geom_angle_site_symmetry_3
 _geom_angle_publ_flag
N001 Fe01 N002 95.79(7) . . ?
N001 Fe01 N006 99.05(7) . . ?
N002 Fe01 N006 94.75(8) . . ?
N001 Fe01 N005 90.71(6) . . ?
N002 Fe01 N005 98.62(7) . . ?
N006 Fe01 N005 162.56(6) . . ?
N001 Fe01 N003 164.12(6) . . ?
N002 Fe01 N003 93.85(6) . . ?
N006 Fe01 N003 92.69(5) . . ?
N005 Fe01 N003 75.35(5) . . ?
N001 Fe01 N004 92.54(6) . . ?
N002 Fe01 N004 167.67(7) . . ?
N006 Fe01 N004 74.93(6) . . ?
N005 Fe01 N004 90.32(5) . . ?
N003 Fe01 N004 80.16(5) . . ?
C020 N005 C016 117.82(15) . . ?
C020 N005 Fe01 127.14(12) . . ?
C016 N005 Fe01 114.70(11) . . ?
C032 N006 C028 118.0(2) . . ?
C032 N006 Fe01 125.80(19) . . ?
C028 N006 Fe01 116.22(12) . . ?
C015 N003 C003 118.11(14) . . ?
C015 N003 Fe01 113.52(11) . . ?
C003 N003 Fe01 127.63(10) . . ?
C027 N004 C021 119.48(15) . . ?
C027 N004 Fe01 113.79(12) . . ?
C021 N004 Fe01 125.79(10) . . ?
C002 N002 Fe01 154.57(18) . . ?
C001 N001 Fe01 158.79(15) . . ?
N003 C015 C016 119.62(15) . . ?
N005 C016 C017 122.05(16) . . ?
N005 C016 C015 115.96(14) . . ?
C017 C016 C015 122.00(16) . . ?
C004 C003 C008 119.36(15) . . ?
C004 C003 N003 121.68(14) . . ?
C008 C003 N003 118.96(14) . . ?
C026 C021 C022 119.83(16) . . ?
C026 C021 N004 119.17(15) . . ?
C022 C021 N004 120.86(15) . . ?
C023 C024 C025 118.23(16) . . ?
C023 C024 C1B 118.8(5) . . ?
C025 C024 C1B 122.8(5) . . ?
C023 C024 C1A 123.5(4) . . ?
C025 C024 C1A 118.3(4) . . ?
C008 C007 C006 121.35(16) . . ?
C013 C012 C011 119.6(2) . . ?
C009 C010 C011 121.2(2) . . ?
C023 C022 C021 120.19(16) . . ?
C007 C008 C003 119.95(16) . . ?
C026 C025 C024 121.48(16) . . ?
N002 C002 S002 179.35(19) . . ?
C003 C004 C005 120.38(16) . . ?
N005 C020 C019 123.07(17) . . ?
C004 C005 C006 121.43(16) . . ?
C010 C009 C014 117.46(18) . . ?
C010 C009 C006 121.30(17) . . ?
C014 C009 C006 121.21(17) . . ?
C016 C017 C018 119.20(18) . . ?
C007 C006 C005 117.50(16) . . ?
C007 C006 C009 121.84(15) . . ?
C005 C006 C009 120.63(16) . . ?
C019 C018 C017 119.00(18) . . ?
N001 C001 S001 178.56(18) . . ?
C012 C011 C010 120.0(2) . . ?
C021 C026 C025 119.48(15) . . ?
N006 C028 C029 123.2(2) . . ?
N006 C028 C027 115.38(16) . . ?
C029 C028 C027 121.4(2) . . ?
C013 C014 C009 121.3(2) . . ?
C012 C013 C014 120.4(2) . . ?
C022 C023 C024 120.79(16) . . ?
N004 C027 C028 119.42(18) . . ?
C018 C019 C020 118.85(18) . . ?
N006 C032 C031 120.9(3) . . ?
C030 C031 C032 120.3(3) . . ?
C030 C029 C028 118.4(3) . . ?
C029 C030 C031 119.2(3) . . ?
C2A C1A C6A 120.0 . . ?
C2A C1A C024 118.1(5) . . ?
C6A C1A C024 121.9(5) . . ?
C3A C2A C1A 120.0 . . ?
C4A C3A C2A 120.0 . . ?
C3A C4A C5A 120.0 . . ?
C4A C5A C6A 120.0 . . ?
C5A C6A C1A 120.0 . . ?
C2B C1B C6B 120.0 . . ?
C2B C1B C024 122.6(7) . . ?
C6B C1B C024 117.2(7) . . ?
C1B C2B C3B 120.0 . . ?
C4B C3B C2B 120.0 . . ?
C3B C4B C5B 120.0 . . ?
C4B C5B C6B 120.0 . . ?
C5B C6B C1B 120.0 . . ?
 
_refine_diff_density_max    0.366
_refine_diff_density_min   -0.345
_refine_diff_density_rms    0.042

_shelx_res_file
;

TITL sc2_093K_a.res in P2(1)/c
    SC2_255K.res
    created by SHELXL-2018/3 at 12:20:43 on 15-Apr-2021
REM Old TITL SC2_093K in P2(1)/c
REM SHELXT solution in P2(1)/c: R1 0.091, Rweak 0.004, Alpha 0.025
REM <I/s>   0.460 for  267 systematic absences,  Orientation as input
REM Formula found by SHELXT:  C38 N6 S2 Fe

CELL 0.63582 17.2972 12.4754 17.2406 90.0000 115.7701 90.0000
ZERR 4.000 0.0002 0.0001 0.0002 0.0000 0.0014 0.0000
LATT  1
SYMM -X, 1/2+Y, 1/2-Z
SFAC C H N S FE
DISP $C  0.00244  0.00131  9.14798!source kissel
DISP $H -0.00002  0.00000  0.66440!source kissel
DISP $N  0.00493  0.00266 15.07095!source kissel
DISP $S  0.10506  0.10024 379.49005!source kissel
DISP $Fe  0.32649  0.69602 2544.24973!source kissel
UNIT 152.00 112.00 24.00 8.00 4.00
OMIT -5 0 2
OMIT 4 0 0
OMIT 2 0 2
L.S. 30
REM DAMP 100
REM ISOR 0.04 0.06 C1A > C6A
REM ISOR 0.04 0.06 C1B > C6B
RIGU 0.002 0.002 C1A > C6A
RIGU 0.002 0.002  C1B > C6B
SADI C024 C1A C024 C1B
BOND
LIST 6
SHEL 99 0.75
ACTA
FMAP 2
PLAN 20
WGHT    0.058000    0.617500
EXTI    0.008236
FVAR       3.63016   0.53285   0.07947
FE01  5    0.758917    0.303608    0.825282    11.00000    0.06494    0.04890 =
         0.04560    0.00023    0.02410    0.00276
S002  4    0.545340    0.342673    0.921852    11.00000    0.07730    0.07477 =
         0.06449    0.00839    0.03198    0.00773
S001  4    0.952148    0.114940    1.070289    11.00000    0.09155    0.06680 =
         0.07197    0.01655    0.03084    0.01276
N005  3    0.710784    0.142833    0.793747    11.00000    0.05870    0.05115 =
         0.04915    0.00120    0.02488   -0.00225
N006  3    0.811041    0.456916    0.821498    11.00000    0.08491    0.05049 =
         0.05323   -0.00582    0.01657    0.00517
N003  3    0.667643    0.310573    0.687971    11.00000    0.05686    0.05023 =
         0.04859    0.00026    0.02203    0.00404
N004  3    0.848203    0.275291    0.766104    11.00000    0.05928    0.04906 =
         0.04646    0.00256    0.02119    0.00125
N002  3    0.671759    0.360809    0.866486    11.00000    0.08790    0.09511 =
         0.06962   -0.00462    0.04229    0.01427
N001  3    0.847727    0.254286    0.944368    11.00000    0.07907    0.06790 =
         0.04995    0.00054    0.02415    0.00475
C015  1    0.639641    0.219426    0.655271    11.00000    0.05834    0.05683 =
         0.04825    0.00065    0.01622    0.00077
AFIX  43
H015  2    0.605125    0.212940    0.596452    11.00000   -1.20000
AFIX   0
C016  1    0.661692    0.125580    0.709984    11.00000    0.05549    0.05147 =
         0.05344   -0.00122    0.02264   -0.00243
C003  1    0.648075    0.400115    0.631879    11.00000    0.05594    0.04949 =
         0.04977    0.00166    0.02041    0.00406
C021  1    0.857686    0.177928    0.729088    11.00000    0.05392    0.05380 =
         0.05111    0.00258    0.02524    0.00300
C024    1    0.866361   -0.016277    0.655557    11.00000    0.05673    0.05951 =
         0.05644   -0.00089    0.02155    0.01124
C007  1    0.604009    0.582810    0.602357    11.00000    0.07479    0.05292 =
         0.06143    0.00113    0.03239    0.01376
AFIX  43
H007  2    0.586372    0.645931    0.618532    11.00000   -1.20000
AFIX   0
C012  1    0.568767    0.853137    0.364845    11.00000    0.09447    0.06643 =
         0.08721    0.02275    0.04496    0.01361
AFIX  43
H012  2    0.561555    0.912873    0.330095    11.00000   -1.20000
AFIX   0
C010  1    0.559823    0.664527    0.380844    11.00000    0.06780    0.06297 =
         0.06358    0.00478    0.02824    0.00777
AFIX  43
H010  2    0.545427    0.596970    0.355832    11.00000   -1.20000
AFIX   0
C022  1    0.839646    0.172291    0.642931    11.00000    0.07458    0.05717 =
         0.05178    0.00903    0.03123    0.00976
AFIX  43
H022  2    0.824309    0.233966    0.609296    11.00000   -1.20000
AFIX   0
C008  1    0.623762    0.495088    0.655990    11.00000    0.07259    0.05772 =
         0.05292    0.00067    0.03006    0.01051
AFIX  43
H008  2    0.620730    0.499802    0.708432    11.00000   -1.20000
AFIX   0
C025  1    0.883712   -0.009249    0.741481    11.00000    0.06004    0.05420 =
         0.05481    0.00731    0.01947    0.01077
AFIX  43
H025  2    0.898475   -0.070952    0.775094    11.00000   -1.20000
AFIX   0
C002  1    0.619265    0.352682    0.889664    11.00000    0.07533    0.05428 =
         0.04591    0.00260    0.02130    0.01306
C004  1    0.653372    0.394820    0.555155    11.00000    0.07459    0.04967 =
         0.05896   -0.00067    0.03151    0.00883
AFIX  43
H004  2    0.669786    0.331112    0.538550    11.00000   -1.20000
AFIX   0
C020  1    0.731073    0.059042    0.846380    11.00000    0.06904    0.05655 =
         0.05652    0.00633    0.02860   -0.00620
AFIX  43
H020  2    0.764527    0.070377    0.904892    11.00000   -1.20000
AFIX   0
C005  1    0.634621    0.482929    0.502503    11.00000    0.07877    0.05697 =
         0.05568    0.00359    0.03523    0.00868
AFIX  43
H005  2    0.638642    0.477996    0.450556    11.00000   -1.20000
AFIX   0
C009  1    0.593172    0.674229    0.469027    11.00000    0.06248    0.05408 =
         0.06407    0.00647    0.03004    0.00989
C017  1    0.633569    0.025240    0.677923    11.00000    0.07592    0.05842 =
         0.06228   -0.00645    0.01851   -0.00889
AFIX  43
H017  2    0.599543    0.015317    0.619342    11.00000   -1.20000
AFIX   0
C006  1    0.609846    0.579013    0.525002    11.00000    0.05944    0.05195 =
         0.05795    0.00306    0.02565    0.00626
C018  1    0.656175   -0.060382    0.733214    11.00000    0.08463    0.05147 =
         0.08408   -0.00511    0.02830   -0.01377
AFIX  43
H018  2    0.638302   -0.129270    0.712604    11.00000   -1.20000
AFIX   0
C001  1    0.891715    0.197155    0.997613    11.00000    0.06908    0.05548 =
         0.04839   -0.00529    0.02615   -0.00296
C011  1    0.547358    0.753290    0.328845    11.00000    0.07759    0.07909 =
         0.06637    0.01572    0.03197    0.01352
AFIX  43
H011  2    0.524422    0.745216    0.269381    11.00000   -1.20000
AFIX   0
C026  1    0.879663    0.086797    0.778431    11.00000    0.05881    0.05775 =
         0.04615    0.00460    0.02137    0.00515
AFIX  43
H026  2    0.891735    0.090008    0.836474    11.00000   -1.20000
AFIX   0
C028  1    0.866968    0.460613    0.786669    11.00000    0.07801    0.05297 =
         0.06450    0.00359    0.02004   -0.00602
C014  1    0.612790    0.775996    0.503322    11.00000    0.09931    0.05788 =
         0.07060    0.00232    0.03791    0.00692
AFIX  43
H014  2    0.634712    0.785069    0.562627    11.00000   -1.20000
AFIX   0
C013  1    0.600562    0.864422    0.451499    11.00000    0.11548    0.05464 =
         0.09541    0.00722    0.04755    0.00446
AFIX  43
H013  2    0.614183    0.932292    0.476054    11.00000   -1.20000
AFIX   0
C023  1    0.844262    0.076250    0.606887    11.00000    0.07711    0.06902 =
         0.05014    0.00220    0.02886    0.01344
AFIX  43
H023  2    0.832363    0.073286    0.548880    11.00000   -1.20000
AFIX   0
C027  1    0.882012    0.359927    0.754359    11.00000    0.06836    0.06083 =
         0.06332    0.00352    0.02989   -0.00562
AFIX  43
H027  2    0.916261    0.357263    0.725155    11.00000   -1.20000
AFIX   0
C019  1    0.705096   -0.043102    0.818598    11.00000    0.07597    0.05416 =
         0.07614    0.01104    0.03216   -0.00711
AFIX  43
H019  2    0.720633   -0.099800    0.857461    11.00000   -1.20000
AFIX   0
C032  1    0.794161    0.548196    0.851994    11.00000    0.12593    0.06103 =
         0.06876   -0.01247    0.02384    0.01499
AFIX  43
H032  2    0.755226    0.547789    0.875904    11.00000   -1.20000
AFIX   0
C031  1    0.833918    0.643331    0.848425    11.00000    0.17115    0.05324 =
         0.09903   -0.01755    0.02161    0.00870
AFIX  43
H031  2    0.821139    0.706179    0.869466    11.00000   -1.20000
AFIX   0
C029  1    0.908706    0.553089    0.782371    11.00000    0.11423    0.06224 =
         0.10900    0.00894    0.03410   -0.02019
AFIX  43
H029  2    0.947501    0.552374    0.758293    11.00000   -1.20000
AFIX   0
C030  1    0.891795    0.645157    0.814128    11.00000    0.16112    0.05568 =
         0.12925   -0.00424    0.03492   -0.02384
AFIX  43
H030  2    0.919254    0.708648    0.812556    11.00000   -1.20000
AFIX  66
REM #####
PART 1
C1A   1    0.872598   -0.123433    0.620226    21.00000    0.06713    0.06348 =
         0.05533   -0.01603    0.01248    0.01742
C2A   1    0.825375   -0.207467    0.630966    21.00000    0.08611    0.06658 =
         0.13017   -0.02396    0.03359    0.00171
AFIX  43
H2A   2    0.790422   -0.195712    0.658617    21.00000   -1.20000
AFIX  65
C3A   1    0.830392   -0.309071    0.600380    21.00000    0.10343    0.07404 =
         0.12671   -0.02959    0.02329    0.00704
AFIX  43
H3A   2    0.798796   -0.365295    0.607565    21.00000   -1.20000
AFIX  65
C4A   1    0.882634   -0.326641    0.559053    21.00000    0.11378    0.07337 =
         0.07484   -0.01698    0.00712    0.02986
AFIX  43
H4A   2    0.885991   -0.394622    0.538589    21.00000   -1.20000
AFIX  65
C5A   1    0.929858   -0.242608    0.548312    21.00000    0.10981    0.07985 =
         0.07721   -0.01464    0.02509    0.04494
AFIX  43
H5A   2    0.964811   -0.254364    0.520662    21.00000   -1.20000
AFIX  65
C6A   1    0.924841   -0.141004    0.578898    21.00000    0.07966    0.07427 =
         0.07848   -0.01637    0.02567    0.02453
AFIX  43
H6A   2    0.956437   -0.084780    0.571712    21.00000   -1.20000
AFIX  66
PART 2
C1B   1    0.876059   -0.114876    0.616042   -21.00000    0.07604    0.07585 =
         0.06205    0.00976    0.01466    0.02878
C2B   1    0.845068   -0.212784    0.628922   -21.00000    0.10466    0.07126 =
         0.07778    0.00502    0.03089    0.03030
AFIX  43
H2B   2    0.812930   -0.215962    0.660307   -21.00000   -1.20000
AFIX  65
C3B   1    0.862110   -0.305941    0.594894   -21.00000    0.14129    0.06907 =
         0.08891   -0.00320    0.03634    0.02859
AFIX  43
H3B   2    0.841374   -0.371448    0.603512   -21.00000   -1.20000
AFIX  65
C4B   1    0.910143   -0.301192    0.547987   -21.00000    0.13757    0.06841 =
         0.08519    0.00117    0.03309    0.04454
AFIX  43
H4B   2    0.921545   -0.363521    0.525220   -21.00000   -1.20000
AFIX  65
C5B   1    0.941135   -0.203285    0.535106   -21.00000    0.10891    0.08627 =
         0.08413   -0.00161    0.02939    0.04262
AFIX  43
H5B   2    0.973273   -0.200108    0.503722   -21.00000   -1.20000
AFIX  65
C6B   1    0.924094   -0.110127    0.569133   -21.00000    0.08965    0.08368 =
         0.07334    0.00026    0.02781    0.04161
AFIX  43
H6B   2    0.944829   -0.044621    0.560515   -21.00000   -1.20000
PART 0
AFIX   0
HKLF 4


REM  sc2_093K_a.res in P2(1)/c
REM wR2 = 0.1145, GooF = S = 1.042, Restrained GooF = 1.041 for all data
REM R1 = 0.0383 for 6759 Fo > 4sig(Fo) and 0.0433 for all 7809 data
REM 457 parameters refined using 73 restraints

END

WGHT      0.0573      0.6219

REM Highest difference peak  0.366,  deepest hole -0.345,  1-sigma level  0.042
Q1    1   0.9096  0.0741  1.0614  11.00000  0.05    0.37
Q2    1   0.6802  0.3083  0.8513  11.00000  0.05    0.30
Q3    1   0.7628  0.2576  0.7959  11.00000  0.05    0.29
Q4    1   0.5868  0.3700  0.9550  11.00000  0.05    0.23
Q5    1   0.7859 -0.1484  0.5398  11.00000  0.05    0.21
Q6    1   0.5274  0.3726  0.8813  11.00000  0.05    0.21
Q7    1   0.6722  0.1353  0.7526  11.00000  0.05    0.20
Q8    1   0.5610  0.2872  0.9094  11.00000  0.05    0.19
Q9    1   0.6345  0.0825  0.7004  11.00000  0.05    0.18
Q10   1   0.8916  0.1391  1.0236  11.00000  0.05    0.18
Q11   1   0.8471  0.1745  0.6899  11.00000  0.05    0.18
Q12   1   0.9832  0.0965  1.0380  11.00000  0.05    0.18
Q13   1   0.8710  0.0360  0.6375  11.00000  0.05    0.18
Q14   1   0.4796  0.3463  0.8696  11.00000  0.05    0.17
Q15   1   0.6957  0.2972  0.7922  11.00000  0.05    0.17
Q16   1   0.8406 -0.3051  0.5329  11.00000  0.05    0.17
Q17   1   0.8272  0.6511  0.7759  11.00000  0.05    0.17
Q18   1   0.8501  0.2190  0.7412  11.00000  0.05    0.17
Q19   1   0.9513  0.1691  1.0870  11.00000  0.05    0.16
Q20   1   0.5940  0.6239  0.4913  11.00000  0.05    0.16
;
_shelx_res_checksum   26854

_shelx_hkl_file
;
   2   0   0 121309. 5502.63   1
  -2   0   0 122742. 5502.82   1
   3   0   0 50003.7 2242.45   1
  -3   0   0 49125.7 2242.65   1
   4   0   0 641963. 28586.3   1
  -4   0   0 626614. 28586.4   1
   5   0   0 65.0862 18.3141   1
  -5   0   0 85.1749 22.0245   1
   7   0   0 1629.71 94.0097   1
  -7   0   0 1568.29 92.9202   1
   8   0   0 57954.4 2733.30   1
  -8   0   0 62308.5 2733.75   1
   9   0   0 4975.99 257.252   1
  -9   0   0 5171.12 256.375   1
 -10   0   0 119087. 5394.04   1
  10   0   0 119005. 5393.78   1
 -11   0   0 1333.84 92.4150   1
  11   0   0 1544.67 97.6615   1
 -13   0   0 2547.99 152.749   1
  13   0   0 2786.42 156.752   1
 -14   0   0 3334.07 181.253   1
  14   0   0 2999.14 179.907   1
  15   0   0 51.9628 29.6512   1
 -15   0   0 106.347 31.7333   1
  16   0   0 198.528 37.7904   1
 -16   0   0 170.177 35.9110   1
  17   0   0 1265.42 95.9754   1
  18   0   0 170.433 42.3885   1
 -18   0   0 174.003 39.2451   1
  19   0   0 1346.70 102.748   1
 -19   0   0 1451.46 102.269   1
  21   0   0 195.493 45.0809   1
 -21   0   0 112.736 41.9179   1
  22   0   0 8.34537 34.7339   1
 -22   0   0 96.8478 42.2986   1
  23   0   0 99.5359 41.6873   1
 -23   0   0 138.247 44.4217   1
  24   0   0 32.9398 33.1737   1
 -24   0   0-8.00932 34.2217   1
  25   0   0-16.0460 32.8303   1
 -25   0   0 55.3036 37.3269   1
  26   0   0 7.76006 34.5083   1
 -26   0   0 7.77752 34.5859   1
   1   1   0 252404. 11270.9   1
   1  -1   0 254879. 11269.8   1
  -1   1   0 245108. 11269.9   1
  -1  -1   0 247934. 11270.7   1
  -2   1   0 870.472 45.2417   1
   2   1   0 776.414 45.9311   1
   2  -1   0 817.935 45.0162   1
  -2  -1   0 818.693 46.0106   1
  -3   1   0 214138. 9633.84   1
   3   1   0 210294. 9634.87   1
   3  -1   0 209631. 9634.21   1
  -3  -1   0 220643. 9634.79   1
  -4   1   0 54965.9 2568.58   1
   4  -1   0 60826.4 2571.08   1
  -4  -1   0 56894.5 2570.32   1
   4   1   0 54871.3 2569.72   1
  -5   1   0 13897.2 602.969   1
   5  -1   0 13721.3 603.153   1
  -5  -1   0 14671.6 605.500   1
  -6  -1   0 2553.46 136.610   1
   6   1   0 2681.95 138.175   1
  -7   1   0 6314.23 298.831   1
   7  -1   0 6510.58 301.888   1
  -7  -1   0 5794.60 298.793   1
   7   1   0 5966.69 300.322   1
  -8   1   0 16016.9 740.386   1
   8  -1   0 15150.5 741.342   1
  -8  -1   0 16079.7 740.184   1
   8   1   0 16172.4 740.725   1
  -9   1   0 136481. 6119.76   1
   9  -1   0 133992. 6122.30   1
  -9  -1   0 135617. 6120.54   1
   9   1   0 134721. 6120.08   1
 -10   1   0 9955.83 457.292   1
 -10  -1   0 10213.5 458.602   1
  10   1   0 9446.95 454.857   1
 -11   1   0 23190.7 1038.31   1
  11  -1   0 21841.1 1037.94   1
 -11  -1   0 22230.5 1039.12   1
  11   1   0 22012.8 1037.99   1
 -12  -1   0 2083.38 125.640   1
  12   1   0 1919.57 122.955   1
 -13  -1   0 190.244 38.0705   1
 -13   1   0 156.781 33.6387   1
  13   1   0 238.586 39.1847   1
  13  -1   0 193.565 40.4140   1
 -14  -1   0 1255.57 94.3184   1
 -14   1   0 1295.90 92.1941   1
  14   1   0 1403.50 97.7988   1
  14  -1   0 1305.65 94.9303   1
 -15   1   0 799.851 72.6089   1
 -15  -1   0 816.107 74.2120   1
 -16  -1   0 1444.32 101.261   1
 -16   1   0 1343.34 100.055   1
  16   1   0 1532.94 104.406   1
  16  -1   0 1286.99 96.9659   1
 -17   1   0 174.506 39.5202   1
  17  -1   0 217.278 40.8308   1
 -17  -1   0 210.884 38.1289   1
  17   1   0 158.794 37.1987   1
 -18   1   0 154.127 36.4038   1
  18  -1   0 116.941 33.3023   1
 -18  -1   0 86.0308 29.4594   1
  18   1   0 147.343 35.4052   1
 -19   1   0 510.880 59.7241   1
  19  -1   0 544.765 62.7963   1
 -19  -1   0 576.533 62.5093   1
  19   1   0 528.892 62.0184   1
 -20  -1   0 143.462 41.4857   1
  20   1   0 159.654 39.8205   1
 -21   1   0 137.700 38.7956   1
  21  -1   0 41.4892 29.0865   1
 -21  -1   0 23.4213 36.1399   1
  21   1   0 25.6342 35.0682   1
 -22   1   0 633.344 66.7930   1
  22  -1   0 507.307 63.9306   1
 -22  -1   0 609.406 67.3500   1
  22   1   0 518.628 62.2761   1
 -23  -1   0 48.4262 39.0292   1
 -23   1   0 72.8185 39.9644   1
  23   1   0 48.4380 34.5483   1
  23  -1   0 8.23719 31.6490   1
 -24  -1   0 79.5311 36.8666   1
 -24   1   0 56.4043 35.0747   1
  24  -1   0 64.7352 33.7785   1
  24   1   0 106.924 37.2048   1
 -25   1   0 7.91399 39.4458   1
 -25  -1   0-15.8235 28.7256   1
  25   1   0 8.06655 29.2877   1
  25  -1   0 32.2582 37.2145   1
 -26  -1   0-7.68954 34.6287   1
 -26   1   0 15.5440 36.2888   1
  26   1   0-15.8093 34.2364   1
   0   2   0 129763. 5942.92   1
   0  -2   0 133884. 5943.53   1
  -1   2   0 55.6353 13.8671   1
   1  -2   0 61.5714 16.4542   1
   1   2   0 64.3612 16.1587   1
  -1  -2   0 47.1733 14.0818   1
  -2   2   0 65.7656 14.1750   1
   2  -2   0 68.4430 14.3482   1
   2   2   0 49.7502 17.6252   1
  -2  -2   0 63.7283 17.7307   1
   3   2   0 127369. 5785.85   1
   3  -2   0 127877. 5784.04   1
  -3   2   0 126246. 5783.34   1
  -3  -2   0 131525. 5785.89   1
   4   2   0 44336.9 2111.86   1
  -4   2   0 50026.5 2110.04   1
   4  -2   0 47767.1 2109.59   1
  -4  -2   0 43462.7 2110.67   1
   5  -2   0 1709.42 95.3572   1
  -5   2   0 1739.16 95.0190   1
  -6  -2   0 8317.47 383.891   1
   6   2   0 7761.28 382.378   1
  -7  -2   0 11148.7 535.922   1
   7  -2   0 11586.1 535.558   1
   7   2   0 10957.6 535.706   1
  -7   2   0 11779.4 535.873   1
  -8  -2   0 730.779 56.7871   1
   8  -2   0 656.738 53.6182   1
   8   2   0 690.904 55.0984   1
  -8   2   0 768.225 55.4755   1
  -9  -2   0 4377.69 231.503   1
   9  -2   0 4457.47 231.945   1
   9   2   0 4670.79 234.480   1
  -9   2   0 4688.06 231.690   1
 -10  -2   0 36613.5 1780.17   1
  10  -2   0 40168.8 1782.60   1
  10   2   0 40371.1 1785.31   1
 -10   2   0 38640.0 1780.87   1
 -11  -2   0 2841.48 161.574   1
  11  -2   0 2813.67 160.011   1
  11   2   0 2846.31 160.356   1
 -11   2   0 2927.24 160.013   1
 -12  -2   0 14673.0 724.436   1
  12   2   0 15947.2 727.194   1
 -13  -2   0 12028.9 561.752   1
  13  -2   0 11142.4 560.019   1
  13   2   0 10910.7 556.734   1
 -13   2   0 12441.9 562.043   1
 -14  -2   0 2490.12 143.222   1
  14   2   0 2174.70 138.872   1
 -14   2   0 2191.92 137.265   1
 -15  -2   0 1460.50 103.430   1
  15  -2   0 1462.71 102.623   1
  15   2   0 1597.19 106.690   1
 -15   2   0 1388.87 101.134   1
  16  -2   0 172.569 36.5331   1
 -16   2   0 139.148 40.0037   1
  17  -2   0 15.4723 27.0598   1
 -17  -2   0 39.2734 33.6166   1
 -17   2   0 75.5127 31.8724   1
 -18  -2   0 30.8263 30.5546   1
  18  -2   0 15.9330 26.6087   1
  18   2   0-41.0212 30.3567   1
 -18   2   0 23.1633 31.1019   1
 -19  -2   0 94.2558 34.2578   1
  19  -2   0 120.454 39.8191   1
  19   2   0 108.085 36.2352   1
 -19   2   0 39.5245 31.5969   1
 -20  -2   0 426.057 55.1866   1
  20   2   0 372.991 53.9717   1
 -21  -2   0 138.971 42.4175   1
  21  -2   0 130.514 36.3231   1
  21   2   0 101.191 37.9929   1
 -21   2   0 170.580 43.7122   1
  22  -2   0-16.5093 26.9571   1
 -22   2   0-32.5058 32.2357   1
 -23  -2   0 217.536 47.1645   1
 -23   2   0 154.239 44.5730   1
  23   2   0 153.096 47.7800   1
  23  -2   0 280.641 50.0029   1
  24  -2   0-8.20564 34.0706   1
 -24   2   0-8.09158 40.7417   1
  25   2   0 7.83038 31.5400   1
  25  -2   0 8.10476 30.5368   1
 -25  -2   0 7.82730 36.5468   1
 -25   2   0-24.1141 32.3764   1
  26   2   0-7.91065 37.3647   1
 -26  -2   0 22.8087 37.8965   1
   0  -3   0 13.2945 15.1352   1
   0   3   0-2.15589 16.4641   1
   1  -3   0 6771.21 319.606   1
  -1   3   0 7147.32 319.655   1
   1   3   0 6695.35 320.266   1
  -1  -3   0 6633.36 320.425   1
  -2   3   0 1808.97 94.8860   1
   2  -3   0 1727.00 94.7091   1
   2   3   0 1863.47 99.0453   1
  -2  -3   0 1881.50 97.2608   1
   3   3   0 27390.5 1236.52   1
  -3   3   0 26478.6 1234.62   1
   3  -3   0 27082.3 1235.11   1
  -3  -3   0 27488.7 1237.05   1
  -4   3   0 32495.5 1482.95   1
   4  -3   0 32595.5 1482.26   1
  -5  -3   0 3.56150 19.8700   1
   5   3   0 67.1363 21.3055   1
   6   3   0 1337.83 80.2082   1
   6  -3   0 1239.51 77.8422   1
  -6  -3   0 1241.07 79.0356   1
  -6   3   0 1298.74 77.4387   1
   7   3   0 67714.7 2998.04   1
  -7   3   0 68711.8 2996.06   1
   7  -3   0 63253.6 2994.89   1
  -7  -3   0 64415.0 2996.40   1
   8   3   0 58.3750 21.4400   1
  -8   3   0 40.4325 22.9264   1
  -8  -3   0 43.7632 20.8644   1
   8  -3   0 27.3413 21.1172   1
   9   3   0 15.5119 19.1715   1
  -9   3   0 24.4828 21.5288   1
   9  -3   0 29.8816 25.3554   1
  -9  -3   0 42.2248 19.9259   1
 -10  -3   0 3450.87 186.901   1
  10  -3   0 3413.57 184.707   1
  10   3   0 3376.85 184.087   1
 -10   3   0 3512.73 184.982   1
  11  -3   0 683.997 59.2189   1
 -11   3   0 726.738 59.5917   1
 -12  -3   0 5999.66 319.562   1
  12  -3   0 6673.42 323.846   1
  12   3   0 6508.48 325.907   1
 -12   3   0 6356.89 321.462   1
 -13  -3   0 4191.63 223.786   1
  13  -3   0 4278.97 222.367   1
  13   3   0 3843.45 221.752   1
 -13   3   0 4202.87 222.350   1
 -14  -3   0 3475.64 190.207   1
  14  -3   0 3287.72 187.001   1
  14   3   0 3170.90 186.351   1
 -14   3   0 3444.28 188.389   1
 -15  -3   0 289.478 46.3681   1
  15  -3   0 320.386 44.3623   1
  15   3   0 317.495 46.7818   1
 -16  -3   0-15.4500 24.6029   1
  16  -3   0 22.2504 29.8774   1
  16   3   0-15.2222 23.6267   1
 -16   3   0-22.0339 30.0454   1
 -17  -3   0 376.135 49.1159   1
  17  -3   0 376.668 50.4214   1
  17   3   0 370.097 49.6126   1
 -17   3   0 408.564 51.7227   1
 -18  -3   0 55.8908 28.4789   1
  18  -3   0 79.1000 28.7711   1
  18   3   0 8.23676 24.9430   1
 -18   3   0 7.75975 27.6806   1
 -19  -3   0 106.672 41.5369   1
  19  -3   0 32.2546 35.6540   1
  19   3   0 117.288 38.8975   1
 -19   3   0 118.914 40.1453   1
 -20  -3   0 95.1068 39.4947   1
  20   3   0 160.376 46.1119   1
 -21  -3   0 95.9127 39.6593   1
  21  -3   0 49.5959 34.0788   1
  21   3   0 59.2253 40.6373   1
 -21   3   0 180.208 43.8543   1
 -22  -3   0 121.834 38.0638   1
  22  -3   0 33.4393 38.7139   1
  22   3   0 68.0183 35.4503   1
 -22   3   0 41.3910 40.5410   1
 -23  -3   0-8.06840 36.7861   1
  23  -3   0-8.30351 35.4746   1
  23   3   0 16.7331 35.2441   1
 -23   3   0-8.16560 37.2293   1
 -24  -3   0 38.9923 31.4366   1
  24  -3   0 16.3950 35.0441   1
  24   3   0 41.4841 33.9602   1
 -24   3   0 8.00432 36.5155   1
 -25  -3   0 30.5382 37.2680   1
 -25   3   0-15.6126 30.4446   1
  25   3   0 7.97703 33.6030   1
  25  -3   0-8.06513 29.8398   1
 -26  -3   0 7.68062 38.2838   1
  26   3   0 7.49728 35.0076   1
   0  -4   0 96389.8 4256.50   1
   0   4   0 91883.8 4256.06   1
   1  -4   0 5614.53 281.238   1
   1   4   0 5598.06 281.485   1
  -1  -4   0 5999.94 282.471   1
  -1   4   0 6313.39 281.747   1
   2  -4   0 72913.4 3302.11   1
  -3   4   0 40266.7 1777.95   1
   3  -4   0 37930.6 1776.79   1
   4   4   0 114.315 21.9830   1
  -4  -4   0 144.540 21.9465   1
   5   4   0 15132.7 680.275   1
  -5  -4   0 14532.8 679.796   1
  -5   4   0 14922.6 677.836   1
   5  -4   0 13754.1 675.997   1
   6   4   0 3436.16 180.843   1
  -6  -4   0 3255.73 178.519   1
  -6   4   0 3586.80 178.578   1
   6  -4   0 3453.35 176.835   1
   7   4   0 1570.51 98.1265   1
  -7  -4   0 1776.94 100.117   1
  -7   4   0 1574.85 95.1564   1
   7  -4   0 1484.50 93.5660   1
   8   4   0 33888.3 1524.63   1
   8  -4   0 32635.0 1522.08   1
  -8   4   0 31962.3 1520.25   1
  -8  -4   0 34540.9 1526.31   1
   9  -4   0 2787.27 148.128   1
  -9   4   0 2580.17 145.721   1
  -9  -4   0 2709.85 150.044   1
   9   4   0 2461.99 146.990   1
  10  -4   0 133.332 29.6612   1
 -10   4   0 128.965 27.9540   1
 -11  -4   0 1000.24 74.0379   1
  11   4   0 848.644 71.2225   1
 -12  -4   0 737.873 64.0483   1
  12  -4   0 767.362 65.2807   1
  12   4   0 732.504 62.9258   1
 -12   4   0 797.906 65.6836   1
 -13  -4   0 3273.88 181.194   1
  13  -4   0 3103.16 179.851   1
  13   4   0 3131.42 182.965   1
 -13   4   0 3387.94 182.426   1
 -14  -4   0 660.133 65.0759   1
  14  -4   0 653.225 63.3319   1
  14   4   0 699.439 65.5229   1
  15  -4   0 702.264 67.6397   1
 -15   4   0 828.927 71.4750   1
 -16  -4   0 462.452 57.3626   1
  16   4   0 553.618 59.6535   1
 -17  -4   0-7.97540 23.4193   1
  17  -4   0 15.6144 32.4181   1
  17   4   0 37.7849 22.8343   1
 -17   4   0-15.3912 35.5150   1
 -18  -4   0 877.602 79.6696   1
  18  -4   0 861.818 77.3645   1
  18   4   0 915.608 79.0805   1
 -18   4   0 925.849 79.6236   1
 -19  -4   0 235.612 45.0395   1
  19  -4   0 129.792 39.4384   1
  19   4   0 151.348 42.5489   1
 -19   4   0 143.128 37.8480   1
 -20  -4   0 49.5396 40.3294   1
  20  -4   0 65.6243 38.3274   1
  20   4   0-16.8017 37.8584   1
 -20   4   0 32.0471 36.9978   1
 -21  -4   0-16.2939 35.2877   1
  21  -4   0-16.5091 32.7271   1
  21   4   0 8.79795 34.8812   1
 -21   4   0-7.98590 32.1686   1
 -22  -4   0-15.8816 30.4522   1
  22  -4   0-33.0282 35.7656   1
  22   4   0-8.42903 34.4808   1
 -22   4   0 15.8529 36.1419   1
 -23  -4   0 31.9202 28.4203   1
  23  -4   0 16.4232 28.0511   1
 -23   4   0 7.94699 28.8628   1
  23   4   0 8.37800 28.6191   1
 -24  -4   0 23.7892 35.3288   1
  24   4   0 74.2190 35.2990   1
 -25   4   0-23.5025 32.0620   1
   0   5   0-24.6940 21.7706   1
   0  -5   0-14.4789 19.9830   1
  -1  -5   0 7679.31 347.796   1
   1   5   0 7552.18 346.742   1
  -1   5   0 6493.54 345.204   1
   1  -5   0 7214.06 346.370   1
  -2  -5   0 66913.6 2965.78   1
  -2   5   0 66704.2 2963.32   1
   2   5   0 65688.9 2965.11   1
   2  -5   0 62161.5 2963.66   1
  -3  -5   0 618.699 48.6360   1
   3  -5   0 610.680 47.8398   1
   3   5   0 649.452 50.0514   1
  -3   5   0 551.578 45.8029   1
   4  -5   0 62013.9 2747.27   1
  -4   5   0 58712.8 2746.46   1
  -4  -5   0 60702.5 2749.50   1
   4   5   0 60601.5 2748.94   1
   5  -5   0 32805.2 1538.61   1
  -5   5   0 33494.5 1538.04   1
  -5  -5   0 33125.1 1540.54   1
   5   5   0 35303.1 1543.79   1
   6  -5   0 687.523 53.7093   1
  -6   5   0 790.661 57.1424   1
  -6  -5   0 631.986 57.1334   1
   6   5   0 729.612 59.5956   1
   7  -5   0 15346.8 777.574   1
  -7   5   0 18229.2 781.627   1
  -7  -5   0 16235.4 779.709   1
   7   5   0 17138.2 783.417   1
   8  -5   0 17612.8 822.110   1
  -8   5   0 17546.6 821.807   1
   8   5   0 18097.0 826.500   1
  -8  -5   0 17251.2 824.928   1
  -9  -5   0 181.379 37.2131   1
   9   5   0 143.605 35.9695   1
  -9   5   0 257.896 35.4640   1
   9  -5   0 313.937 36.0205   1
 -10  -5   0 140.737 32.8448   1
  10  -5   0 125.180 29.8041   1
 -10   5   0 139.574 31.3510   1
  10   5   0 116.547 32.3385   1
 -11  -5   0 1593.24 112.780   1
  11   5   0 1935.87 114.645   1
 -12   5   0 710.029 61.8794   1
  12  -5   0 717.711 64.6666   1
 -12  -5   0 787.347 64.4455   1
 -13  -5   0 42.9238 33.8414   1
  13  -5   0 54.7000 29.6740   1
  13   5   0 26.7113 29.7537   1
 -14   5   0 130.199 32.9888   1
  14   5   0 36.1811 23.4068   1
 -14  -5   0 77.8456 26.9793   1
  14  -5   0 148.967 33.7558   1
  15  -5   0 1108.88 84.0747   1
 -15  -5   0 946.586 78.2929   1
  15   5   0 1020.47 84.8426   1
 -15   5   0 936.648 77.9055   1
 -16  -5   0 206.799 36.3510   1
  16   5   0 171.311 35.2195   1
  17  -5   0 1661.03 113.157   1
 -17   5   0 1431.62 107.291   1
  17   5   0 1618.29 111.495   1
 -17  -5   0 1618.94 112.671   1
 -18   5   0 570.269 62.6678   1
  18  -5   0 510.456 61.9715   1
  18   5   0 548.406 58.2925   1
 -18  -5   0 565.537 59.9462   1
 -19   5   0-7.86673 26.8657   1
  19  -5   0 8.14259 28.9913   1
  19   5   0 24.1185 34.3483   1
 -19  -5   0 16.5645 32.3026   1
 -20   5   0 175.601 41.2556   1
  20  -5   0 157.591 38.5320   1
  20   5   0 177.053 43.5050   1
 -20  -5   0 147.877 42.8257   1
 -21   5   0 32.1970 31.9235   1
  21  -5   0 8.41333 28.1127   1
  22   5   0 16.8617 35.5274   1
 -22  -5   0 24.7602 31.6614   1
 -23   5   0 16.0658 36.1823   1
  23  -5   0 16.7746 33.7913   1
  24   5   0-16.3312 32.8903   1
 -24  -5   0 15.4955 33.5568   1
  25   5   0-8.01999 33.7915   1
 -25  -5   0-23.0578 34.6195   1
   0   6   0 69830.3 3019.06   1
   0  -6   0 63280.2 3017.56   1
   1  -6   0 19469.8 894.471   1
   1   6   0 19140.1 894.270   1
  -1   6   0 19843.9 894.234   1
  -1  -6   0 18771.0 894.257   1
   2  -6   0 1274.15 75.6801   1
   2   6   0 1172.12 74.2620   1
  -2   6   0 1090.00 71.7774   1
  -2  -6   0 980.039 71.8876   1
   3  -6   0 9340.63 442.559   1
  -3   6   0 9149.93 442.200   1
   3   6   0 9350.10 445.281   1
  -3  -6   0 9301.56 446.061   1
  -4   6   0 124.028 25.7119   1
   4  -6   0 129.745 25.1805   1
   4   6   0 101.833 26.0795   1
  -4  -6   0 77.8232 24.2524   1
  -5   6   0 81.9378 22.5086   1
   5  -6   0 74.7102 23.3123   1
   5   6   0 60.8939 26.3011   1
  -5  -6   0 103.914 28.4021   1
   6   6   0 6134.29 297.482   1
  -6  -6   0 5743.18 295.267   1
  -6   6   0 5745.57 292.485   1
   6  -6   0 5968.01 294.451   1
   7   6   0 5522.73 281.125   1
  -7  -6   0 5468.05 280.624   1
  -7   6   0 5543.76 278.390   1
   7  -6   0 5582.26 278.463   1
  -8   6   0 1980.24 114.029   1
   8  -6   0 1708.02 109.578   1
   9   6   0 14271.9 669.927   1
  -9  -6   0 13899.5 669.485   1
  -9   6   0 14573.7 667.343   1
   9  -6   0 13493.7 663.959   1
 -10  -6   0 1094.60 82.8097   1
  10   6   0 1001.88 77.0415   1
  11   6   0 20.0653 19.0610   1
 -11   6   0 6.27898 25.2996   1
 -11  -6   0 6.67198 19.5987   1
  11  -6   0 25.0549 24.0270   1
  12  -6   0 341.527 45.2181   1
 -12  -6   0 419.486 51.2024   1
  12   6   0 440.645 50.9785   1
  13  -6   0 723.501 66.6445   1
 -13  -6   0 779.251 69.0368   1
 -13   6   0 690.798 67.6600   1
  13   6   0 914.861 71.8748   1
  14  -6   0 635.910 60.5016   1
 -14   6   0 599.853 60.5053   1
  15  -6   0 509.919 58.2942   1
 -15   6   0 611.422 64.6063   1
 -15  -6   0 643.260 63.1733   1
 -16  -6   0 450.109 50.0750   1
  16  -6   0 404.289 51.9627   1
  16   6   0 536.023 57.6336   1
 -16   6   0 341.052 47.0021   1
 -17  -6   0 7.85730 30.6995   1
  17  -6   0 30.6953 32.8367   1
  17   6   0 72.4127 31.9513   1
 -17   6   0 53.1944 35.5302   1
 -18  -6   0 47.9885 37.0111   1
  18  -6   0 93.9449 35.8005   1
  18   6   0 63.8552 37.8009   1
 -18   6   0 38.7849 35.0417   1
 -19  -6   0 64.8049 30.6738   1
  19   6   0 70.9097 28.7686   1
 -20  -6   0 8.30355 37.4438   1
  20  -6   0 64.2971 35.7911   1
  20   6   0 63.4495 36.6500   1
 -20   6   0 31.8508 35.4605   1
 -21  -6   0 65.7366 37.0194   1
  21  -6   0 8.10126 33.1540   1
  21   6   0 16.7421 39.5518   1
 -21   6   0 7.99946 32.7378   1
 -22  -6   0 56.6449 30.5124   1
  22  -6   0 8.13258 30.6647   1
  22   6   0 8.40683 26.1196   1
 -22   6   0 24.0915 29.7357   1
 -23  -6   0 33.0150 30.0582   1
  23  -6   0 64.8715 33.2508   1
  23   6   0 48.4388 33.6001   1
 -23   6   0 72.2140 37.9695   1
 -24  -6   0 45.7291 33.0742   1
 -25  -6   0-14.9082 34.4123   1
  25   6   0-31.5474 36.8389   1
   0  -7   0-24.6895 22.8184   1
   0   7   0-28.9918 24.1144   1
   1  -7   0 7886.96 408.737   1
   1   7   0 8117.35 408.844   1
  -1  -7   0 8748.78 410.063   1
  -1   7   0 9034.84 409.447   1
   2  -7   0 6089.37 303.424   1
   2   7   0 6341.72 304.682   1
  -2  -7   0 5945.12 303.375   1
  -2   7   0 6108.34 302.576   1
   3  -7   0 15606.3 757.595   1
   3   7   0 17370.4 762.490   1
  -3  -7   0 17842.2 766.310   1
  -3   7   0 14693.8 755.222   1
   4  -7   0 24344.5 1196.73   1
  -4   7   0 26518.9 1198.17   1
  -4  -7   0 25909.2 1200.11   1
   4   7   0 27188.7 1200.80   1
   5  -7   0 9563.66 457.552   1
  -5   7   0 9455.69 455.584   1
  -5  -7   0 9509.39 457.947   1
   5   7   0 9320.36 456.917   1
  -6   7   0 237.419 33.1767   1
   6  -7   0 292.651 36.3067   1
   6   7   0 329.985 42.3434   1
   7  -7   0 15401.6 723.897   1
  -7   7   0 15299.4 724.009   1
   8  -7   0 5519.50 285.990   1
  -8   7   0 5602.77 286.186   1
  -8  -7   0 5349.42 285.338   1
   8   7   0 6093.81 292.245   1
  -9  -7   0 4470.56 236.254   1
   9   7   0 4418.36 236.848   1
  10  -7   0 958.097 71.3967   1
 -10   7   0 859.375 69.7822   1
  10   7   0 718.295 71.8108   1
 -10  -7   0 776.738 70.9412   1
  11  -7   0 26.1444 26.7380   1
 -11  -7   0-7.15393 28.3644   1
  11   7   0 6.89516 25.9824   1
 -12   7   0 1363.05 91.6096   1
  12  -7   0 1093.83 84.8608   1
  12   7   0 1210.15 90.1865   1
 -12  -7   0 1028.64 87.5671   1
 -13   7   0 1718.04 114.394   1
  13  -7   0 1606.21 111.522   1
 -14   7   0 2324.50 151.449   1
  14  -7   0 2391.32 149.588   1
  14   7   0 2605.69 152.736   1
 -14  -7   0 2547.04 151.699   1
  15  -7   0 1700.46 118.338   1
 -15  -7   0 2055.86 127.428   1
  15   7   0 1700.29 118.479   1
 -16  -7   0 393.800 51.9916   1
 -16   7   0 486.093 57.2106   1
  16   7   0 456.292 54.8982   1
  16  -7   0 330.745 48.2182   1
 -17   7   0 260.208 44.5724   1
  17  -7   0 298.931 44.4762   1
 -18   7   0 136.433 41.2695   1
  18  -7   0 192.165 40.7812   1
  18   7   0 224.794 49.9535   1
 -18  -7   0 198.903 45.7414   1
 -19   7   0 8.13186 33.7870   1
  19  -7   0 72.9931 37.8904   1
  19   7   0 8.04548 30.8770   1
 -19  -7   0 32.2466 31.4669   1
 -20   7   0 49.2149 35.5843   1
  20  -7   0 40.8979 35.0041   1
 -21   7   0 24.6951 36.6129   1
  21  -7   0-8.20927 33.5887   1
  21   7   0 31.4736 29.6575   1
 -21  -7   0 16.4827 33.2054   1
  22  -7   0 172.062 39.9761   1
 -22   7   0 90.4147 31.4885   1
  23  -7   0 8.09995 20.8090   1
  23   7   0 32.8494 36.0546   1
 -23   7   0 8.26314 31.6938   1
 -23  -7   0 31.6203 37.3445   1
  24   7   0-7.82186 26.1278   1
 -24  -7   0 31.9877 29.5916   1
   0  -8   0 6462.46 316.440   1
   0   8   0 6161.54 313.866   1
   1  -8   0-5.51608 17.5655   1
  -1  -8   0-22.3476 24.5229   1
  -1   8   0-5.38175 21.3361   1
   1   8   0 32.9088 25.0070   1
   2  -8   0 58357.7 2608.34   1
   2   8   0 57345.6 2607.90   1
  -2  -8   0 58201.5 2609.03   1
  -2   8   0 54903.7 2608.03   1
   3  -8   0 13967.2 701.151   1
   3   8   0 14649.3 702.711   1
  -3   8   0 14538.2 701.058   1
   4  -8   0 25639.8 1159.30   1
   4   8   0 25415.6 1159.62   1
  -4  -8   0 25299.5 1159.86   1
  -4   8   0 23752.3 1155.65   1
  -5   8   0 1828.37 115.311   1
   5  -8   0 1952.30 116.882   1
   6   8   0 8971.57 462.411   1
  -6   8   0 9509.05 461.319   1
  -6  -8   0 9602.00 465.075   1
   6  -8   0 10023.9 465.027   1
   7   8   0 73.4717 33.4376   1
  -7  -8   0 65.0374 31.5635   1
   8  -8   0 4600.77 243.654   1
  -8   8   0 4645.35 242.913   1
   8   8   0 4699.63 246.587   1
  -8  -8   0 4585.91 245.625   1
   9  -8   0 1900.59 125.908   1
  -9   8   0 2034.64 127.127   1
  -9  -8   0 2092.88 129.162   1
   9   8   0 2340.83 135.297   1
  10  -8   0 61.9553 30.2514   1
  10   8   0 14.4136 29.0655   1
 -10  -8   0 21.1798 29.3487   1
  11  -8   0 686.261 62.6826   1
 -11   8   0 659.088 61.9925   1
  11   8   0 568.472 60.8574   1
 -11  -8   0 541.309 60.3651   1
 -12   8   0 7878.04 402.462   1
  12  -8   0 8266.98 405.405   1
  13   8   0 1473.09 105.716   1
 -13  -8   0 1601.25 109.066   1
 -13   8   0 1549.01 106.973   1
  13  -8   0 1472.92 106.114   1
 -14  -8   0 1351.85 95.5315   1
  14   8   0 1061.54 89.8252   1
  15  -8   0 77.2690 33.5655   1
 -15   8   0 63.8222 34.6489   1
  15   8   0 30.8459 31.1677   1
 -15  -8   0 62.9765 32.3024   1
  16  -8   0 31.3935 33.1193   1
 -16   8   0-8.12681 33.7984   1
  16   8   0 52.4602 27.7973   1
 -16  -8   0 73.3663 30.7766   1
  17  -8   0 79.9036 35.1508   1
 -17   8   0 49.6677 34.4492   1
  17   8   0 39.3901 28.6992   1
 -17  -8   0 47.1930 31.2710   1
  18   8   0 17.3391 29.6191   1
 -18  -8   0 22.5438 25.6774   1
 -19  -8   0 232.169 46.4414   1
  19   8   0 90.1804 35.6559   1
 -19   8   0 110.563 38.4036   1
  19  -8   0 163.656 42.1420   1
 -20  -8   0 80.2384 43.1959   1
 -20   8   0 42.7798 38.1154   1
  20  -8   0 32.9228 33.7453   1
  21   8   0 31.1331 26.0677   1
 -21   8   0 77.1362 42.3257   1
  21  -8   0 41.2060 39.8471   1
 -22  -8   0 56.5145 37.2556   1
  22   8   0 7.70870 34.7150   1
 -22   8   0-25.5695 33.2405   1
  22  -8   0-16.4496 31.5378   1
 -24  -8   0 7.61887 29.7529   1
  24   8   0 63.3216 34.3161   1
   0   9   0-5.94084 21.9878   1
   0  -9   0-18.3609 19.4975   1
  -1   9   0 12033.7 525.823   1
   1   9   0 10205.6 520.610   1
   1  -9   0 10809.7 522.582   1
  -1  -9   0 10472.8 522.085   1
  -2   9   0 13260.4 634.571   1
   2  -9   0 13420.8 635.895   1
  -3   9   0 17891.7 823.577   1
  -3  -9   0 18667.0 831.092   1
   3  -9   0 15839.6 823.851   1
   3   9   0 17810.7 825.309   1
   4   9   0 77.4608 32.1582   1
  -4  -9   0 127.639 36.3464   1
  -5  -9   0 11520.1 570.895   1
   5   9   0 12266.0 574.158   1
   6   9   0 1649.19 110.115   1
   6  -9   0 1620.79 108.560   1
  -6  -9   0 1654.49 109.969   1
  -6   9   0 1654.69 107.598   1
  -7   9   0 10271.7 484.551   1
   7   9   0 10382.7 489.139   1
  -7  -9   0 9191.57 482.575   1
   8  -9   0 5312.16 275.151   1
  -8   9   0 5267.16 273.625   1
  -8  -9   0 5229.39 275.415   1
   8   9   0 5107.57 273.533   1
   9  -9   0 2299.52 144.219   1
  -9  -9   0 2272.99 143.439   1
   9   9   0 2630.60 149.961   1
  10  -9   0 6669.07 327.497   1
 -10   9   0 6464.72 326.045   1
 -10  -9   0 6014.65 323.801   1
  10   9   0 6342.73 327.051   1
  11  -9   0 5321.57 289.367   1
 -11   9   0 5772.33 292.215   1
  12  -9   0 539.756 60.1982   1
 -12   9   0 655.155 67.0329   1
 -12  -9   0 670.086 67.3337   1
  12   9   0 731.887 69.4507   1
 -13  -9   0 727.860 70.6408   1
  13   9   0 778.607 70.4423   1
  14  -9   0 88.7756 36.0715   1
 -14   9   0 70.3705 28.0745   1
 -14  -9   0 117.221 37.9150   1
  14   9   0 54.6708 33.1011   1
  15  -9   0 32.8859 29.2896   1
 -15   9   0 31.7742 28.8606   1
 -15  -9   0 15.8472 28.2299   1
  15   9   0 15.9059 26.5826   1
  16  -9   0 199.880 45.4845   1
 -16   9   0 308.263 50.6804   1
 -16  -9   0 210.053 41.4852   1
  16   9   0 194.657 40.0709   1
  17  -9   0 514.646 61.2489   1
 -17   9   0 378.944 53.9314   1
 -17  -9   0 507.146 60.4481   1
  17   9   0 458.143 55.0693   1
  18  -9   0 289.591 49.6952   1
 -18   9   0 99.9474 40.3287   1
 -18  -9   0 164.336 41.5261   1
  18   9   0 248.046 42.7984   1
  19  -9   0-8.58369 37.1812   1
  19   9   0 26.0100 26.9146   1
 -19  -9   0 7.67623 24.4497   1
 -19   9   0 16.7845 36.8401   1
  20  -9   0-25.6625 37.5564   1
  20   9   0-16.1512 34.5111   1
 -20  -9   0 71.4886 37.5262   1
 -20   9   0 42.1793 39.8527   1
  21  -9   0 25.6380 37.5469   1
 -21   9   0 58.9900 39.3818   1
  21   9   0 31.4089 35.8380   1
 -21  -9   0 31.4542 37.1768   1
  22   9   0 15.0446 25.6926   1
 -22  -9   0 7.87038 31.7054   1
  23   9   0-15.1706 34.5839   1
 -23  -9   0 7.81407 35.6268   1
   0 -10   0 975.981 77.8952   1
   0  10   0 1020.84 77.9547   1
  -1 -10   0 5723.68 293.892   1
   1 -10   0 5268.84 290.790   1
  -1  10   0 5910.60 293.432   1
   1  10   0 5818.13 291.909   1
  -2  10   0 7343.50 379.766   1
   2  10   0 8022.06 383.659   1
  -2 -10   0 7758.17 382.648   1
   2 -10   0 7538.98 381.322   1
  -3  10   0 6637.20 326.990   1
   3  10   0 6273.30 327.712   1
  -3 -10   0 6680.35 333.349   1
   3 -10   0 6183.84 325.251   1
  -4  10   0 612.484 56.4948   1
   4  10   0 524.631 56.5644   1
  -4 -10   0 607.415 58.5303   1
   4 -10   0 543.024 55.1857   1
  -5  10   0 292.257 42.2118   1
   5  10   0 277.547 43.3588   1
  -5 -10   0 299.056 45.6522   1
   5 -10   0 295.060 45.6190   1
   6  10   0 2864.92 163.649   1
  -6 -10   0 2647.52 162.883   1
  -6  10   0 2891.49 162.275   1
   7  10   0 12443.8 591.193   1
  -7 -10   0 12066.9 587.955   1
  -7  10   0 11852.5 583.930   1
   7 -10   0 12175.1 585.721   1
   8  10   0 15506.0 690.966   1
   8 -10   0 13364.6 684.811   1
  -8 -10   0 15014.7 689.181   1
  -8  10   0 13613.5 685.363   1
   9  10   0 289.321 49.2509   1
   9 -10   0 269.597 42.2409   1
  -9  10   0 402.788 50.0017   1
  -9 -10   0 267.473 49.0204   1
  10 -10   0 3035.03 179.136   1
 -10  10   0 2872.63 175.832   1
  10  10   0 3230.98 182.127   1
 -10 -10   0 3078.30 177.492   1
  11 -10   0 3607.04 199.796   1
 -11  10   0 3353.73 196.533   1
  11  10   0 3554.28 200.484   1
 -11 -10   0 3381.37 197.992   1
  12  10   0 1302.28 100.529   1
 -12 -10   0 1440.93 104.135   1
  13 -10   0 47.2309 32.7065   1
 -13  10   0 46.7319 29.3722   1
 -13 -10   0 8.07630 32.0424   1
  13  10   0 7.78059 34.6202   1
  14 -10   0 507.510 58.6046   1
 -14  10   0 635.499 64.6605   1
 -14 -10   0 576.056 58.9629   1
  14  10   0 442.986 54.3277   1
  15 -10   0 265.285 42.9224   1
 -15  10   0 301.420 47.1282   1
  15  10   0 200.661 47.1739   1
 -15 -10   0 248.499 48.1428   1
  16 -10   0 372.443 55.1604   1
 -16  10   0 305.707 49.2200   1
  16  10   0 319.835 49.0866   1
 -16 -10   0 200.827 42.1428   1
  17 -10   0 497.344 60.5610   1
  17  10   0 472.755 54.2012   1
 -17 -10   0 370.554 53.5548   1
  18 -10   0 8.64271 33.1515   1
 -18  10   0 92.9213 41.6813   1
 -18 -10   0-15.9775 29.0179   1
  18  10   0 23.3796 28.3083   1
 -19 -10   0-15.0473 31.6944   1
  19  10   0 16.5510 32.8091   1
 -19  10   0 16.9294 31.3195   1
  19 -10   0 8.68564 25.5009   1
 -20  10   0-8.47005 38.6496   1
  20 -10   0-60.8309 40.1321   1
 -21 -10   0-7.76323 28.2112   1
 -21  10   0 92.7370 38.4561   1
 -22 -10   0 7.60107 31.0929   1
  22  10   0 7.54139 31.3127   1
   0 -11   0-35.4035 34.9425   1
   0  11   0-6.92930 28.3585   1
   1 -11   0 9622.48 476.964   1
  -1 -11   0 9640.76 476.611   1
  -1  11   0 9561.26 475.921   1
   1  11   0 9962.65 476.773   1
   2 -11   0 5839.10 286.555   1
  -2 -11   0 5354.08 285.019   1
  -2  11   0 5747.63 285.419   1
   2  11   0 4800.98 283.216   1
   3  11   0 94.9297 39.1689   1
   3 -11   0 192.926 40.9505   1
  -3 -11   0 133.116 40.4565   1
   4  11   0 2674.53 159.893   1
   4 -11   0 2826.50 159.353   1
  -4 -11   0 2333.59 155.142   1
  -4  11   0 2828.02 159.517   1
   5  11   0 2871.96 171.350   1
  -5 -11   0 2995.84 172.930   1
  -5  11   0 3076.31 174.801   1
   5 -11   0 2887.79 172.659   1
   6  11   0 13319.8 678.461   1
  -6 -11   0 14399.7 682.587   1
   6 -11   0 14849.8 682.143   1
   7  11   0 2508.96 146.284   1
  -7  11   0 1997.60 137.167   1
  -7 -11   0 2406.02 144.539   1
   7 -11   0 2298.59 143.183   1
   8  11   0 2023.18 130.904   1
  -8  11   0 2206.38 132.169   1
  -8 -11   0 1960.32 129.362   1
   8 -11   0 1951.77 130.689   1
   9  11   0 1211.16 90.7860   1
  -9  11   0 1021.50 86.0686   1
   9 -11   0 1150.28 88.4793   1
  -9 -11   0 1068.38 87.6543   1
 -10 -11   0 1269.21 95.2482   1
  10  11   0 1363.47 100.207   1
  11 -11   0 1616.89 109.665   1
  11  11   0 1205.36 99.7633   1
 -11 -11   0 1374.97 101.987   1
 -11  11   0 1521.68 105.489   1
  12 -11   0 33.2314 35.0042   1
  12  11   0 40.3899 26.3682   1
 -12  11   0 31.7033 37.0140   1
 -12 -11   0-15.9877 24.8212   1
  13 -11   0 250.451 49.0961   1
 -13  11   0 352.589 54.3286   1
  14 -11   0 16.5904 31.2576   1
  14  11   0 24.4315 34.3086   1
 -14 -11   0 7.88977 34.6335   1
 -14  11   0-8.09135 34.5711   1
  15 -11   0 83.7975 37.5570   1
  15  11   0 96.1298 36.3799   1
 -15 -11   0 96.1849 33.6088   1
 -15  11   0 147.169 42.6419   1
  16  11   0 589.304 61.5649   1
 -16 -11   0 531.382 60.0802   1
  16 -11   0 548.225 61.7996   1
  17  11   0-15.7879 28.1042   1
 -17 -11   0 8.05812 25.6599   1
 -17  11   0 16.7377 30.9637   1
  17 -11   0 8.45793 32.4316   1
  18  11   0 30.1201 26.8315   1
  18 -11   0 17.0125 28.4307   1
 -18 -11   0 8.19036 26.7482   1
 -18  11   0 50.7097 35.1077   1
 -19  11   0 25.4733 30.9245   1
  19 -11   0 85.3251 36.5339   1
  20  11   0 16.7769 36.3788   1
 -20  11   0 110.635 42.4585   1
 -20 -11   0 14.5419 33.2020   1
  21  11   0 7.93005 34.8291   1
 -21 -11   0 45.4620 36.6121   1
  22  11   0-7.45868 26.0200   1
   0  12   0 3851.21 208.323   1
   0 -12   0 3542.99 205.629   1
   1  12   0 5589.17 280.947   1
  -1  12   0 5087.49 277.964   1
  -1 -12   0 5576.62 281.746   1
   1 -12   0 5005.51 277.937   1
  -2  12   0 6313.75 331.376   1
   2  12   0 6182.77 331.228   1
   2 -12   0 6387.20 333.439   1
  -2 -12   0 7017.57 337.379   1
  -3  12   0 1470.79 109.457   1
   3  12   0 1786.13 114.731   1
  -3 -12   0 1692.01 116.137   1
  -4  12   0 3543.15 191.847   1
   4  12   0 3492.38 193.068   1
  -4 -12   0 3012.11 187.546   1
   4 -12   0 3332.84 191.731   1
   5 -12   0 61.1635 28.4209   1
  -6  12   0 340.939 47.4673   1
   6  12   0 244.455 43.2875   1
  -6 -12   0 249.824 44.1590   1
   6 -12   0 288.876 44.8557   1
  -7 -12   0 2374.05 157.835   1
   7  12   0 2749.60 162.526   1
  -7  12   0 2796.38 162.024   1
   7 -12   0 2644.55 160.926   1
   8  12   0 89.2521 30.1355   1
  -8 -12   0 31.6012 23.3431   1
   9  12   0 8.08714 32.5837   1
  -9 -12   0 32.3890 36.0145   1
  -9  12   0-15.3029 30.3442   1
   9 -12   0 48.7302 37.0374   1
  10  12   0 279.274 48.9840   1
  10 -12   0 201.415 45.2824   1
 -10 -12   0 227.552 44.5368   1
 -10  12   0 351.237 51.1155   1
  11  12   0 272.594 49.8523   1
 -11 -12   0 331.279 50.3601   1
 -11  12   0 224.203 47.7747   1
  12  12   0 164.234 38.5732   1
 -12  12   0 197.641 41.2573   1
 -12 -12   0 275.385 44.5200   1
  12 -12   0 183.671 43.8607   1
  13  12   0 242.856 44.3221   1
 -13 -12   0 130.852 40.3710   1
 -13  12   0 272.220 48.7941   1
  13 -12   0 282.878 47.1951   1
 -14 -12   0-8.16733 32.4252   1
  14  12   0 88.5090 37.1701   1
 -15 -12   0 215.772 47.2575   1
 -15  12   0 109.290 39.6522   1
  15 -12   0 167.447 45.1635   1
  16  12   0 128.787 41.5935   1
 -16 -12   0 72.4085 40.7773   1
 -16  12   0 151.638 38.6933   1
  16 -12   0 62.2405 36.1189   1
  17  12   0 55.5307 34.4742   1
 -17 -12   0 31.8789 31.2092   1
 -17  12   0 101.479 40.9362   1
  17 -12   0 69.7439 36.3053   1
 -18  12   0 126.742 38.8290   1
  18 -12   0 86.7683 38.3942   1
  19  12   0-22.6968 36.1397   1
 -19 -12   0 38.7762 41.6926   1
 -19  12   0 16.8154 32.2417   1
  21  12   0 48.0079 29.0899   1
 -21 -12   0 21.8592 25.4622   1
   2  13   0 47.3077 28.1554   1
  -2 -13   0 49.7692 30.1951   1
   3  13   0 1422.18 102.683   1
  -3 -13   0 1267.98 99.5008   1
   4  13   0 31.5297 32.7655   1
  -4 -13   0 39.3809 31.7644   1
  -5 -13   0 2242.40 141.556   1
   5 -13   0 2174.42 141.106   1
   5  13   0 2085.50 138.941   1
  -5  13   0 2366.63 143.698   1
  -6  13   0 544.989 61.9287   1
   6  13   0 575.442 60.7970   1
  -6 -13   0 515.541 58.6476   1
   6 -13   0 491.242 60.0200   1
  -7 -13   0 680.758 68.8667   1
  -7  13   0 756.419 70.7024   1
   7  13   0 714.491 70.1678   1
   7 -13   0 673.490 69.3502   1
  -8  13   0 129.684 39.3840   1
  -8 -13   0 105.161 38.0205   1
   8  13   0 108.004 43.2857   1
   8 -13   0 41.8375 36.0121   1
  -9  13   0-15.9668 33.1464   1
  -9 -13   0 24.7686 32.1994   1
   9  13   0-32.9835 33.7288   1
   9 -13   0 16.8679 31.7773   1
 -10  13   0 424.549 56.4852   1
  10 -13   0 365.859 54.4111   1
 -11  13   0 40.3764 29.6977   1
 -11 -13   0 158.736 36.9285   1
  11  13   0 134.390 39.0466   1
  11 -13   0 93.6383 34.0774   1
 -12  13   0-8.16024 36.7579   1
  12 -13   0 8.49525 32.5854   1
  12  13   0 41.4897 30.1391   1
 -12 -13   0 24.3863 31.1807   1
  13  13   0 16.3833 31.9506   1
 -13  13   0 24.9278 40.1304   1
  13 -13   0-8.51169 32.6407   1
 -13 -13   0 8.17828 31.8984   1
 -14  13   0 8.45830 32.9896   1
  14 -13   0 8.63518 28.8419   1
  15  13   0 192.507 41.7904   1
 -15 -13   0 119.913 38.4169   1
 -15  13   0 111.833 41.2442   1
  15 -13   0 209.332 47.0124   1
  16 -13   0 8.85670 34.5486   1
 -16  13   0-8.53579 39.8614   1
  16  13   0-23.8315 29.9392   1
 -16 -13   0-23.9316 29.5234   1
 -17  13   0-17.0994 32.2138   1
  17 -13   0 8.89078 31.0140   1
  18  13   0 7.57348 30.9835   1
 -18 -13   0 15.7158 34.9462   1
 -18  13   0 17.0854 40.8082   1
 -20 -13   0 14.7101 33.5342   1
  20  13   0-7.36698 33.5885   1
   0  14   0 141.137 35.8781   1
   1  14   0 760.716 72.0374   1
  -1  14   0 716.578 68.1067   1
  -1 -14   0 623.971 68.0235   1
   1 -14   0 757.540 70.7694   1
  -2 -14   0-35.5469 36.3545   1
   2  14   0-16.4070 35.0522   1
  -2  14   0 7.95354 29.9728   1
   2 -14   0-16.3522 29.6907   1
  -3 -14   0 8.09320 35.0535   1
   3  14   0 16.6141 34.9937   1
  -3  14   0-24.0107 34.1937   1
   3 -14   0 24.7155 37.5620   1
  -4 -14   0 365.681 51.5796   1
   4  14   0 500.250 57.9170   1
  -4  14   0 461.096 55.7166   1
   4 -14   0 421.769 56.1944   1
  -5 -14   0 24.4327 31.2356   1
   5  14   0 24.0879 32.8492   1
  -5  14   0 16.1811 36.8929   1
   5 -14   0-8.30052 32.9138   1
  -6 -14   0 321.502 50.5062   1
   6  14   0 273.725 46.6864   1
  -6  14   0 431.393 55.0406   1
   6 -14   0 268.565 46.9873   1
  -7 -14   0 131.495 36.1476   1
   7  14   0 158.835 44.1920   1
  -7  14   0 156.751 41.5993   1
   7 -14   0 108.960 40.9633   1
  -8  14   0 264.317 49.3474   1
   8 -14   0 509.677 58.6242   1
  -9  14   0 33.5431 35.3308   1
   9 -14   0-34.3985 34.6444   1
   9  14   0 8.36535 32.6313   1
  -9 -14   0 50.0538 38.0403   1
  10 -14   0 330.604 49.7173   1
  10  14   0 210.476 40.9706   1
 -10  14   0 372.190 53.7590   1
 -10 -14   0 298.593 44.5567   1
  11  14   0 211.882 47.2989   1
 -11 -14   0 206.339 46.8618   1
  12 -14   0 8.82336 29.4720   1
  12  14   0-8.28333 29.4944   1
 -12  14   0 8.47085 30.7591   1
 -12 -14   0 32.5241 29.5254   1
  13 -14   0-8.84220 32.7153   1
  13  14   0-8.19544 31.9626   1
 -13  14   0 8.36519 26.6381   1
 -13 -14   0-8.16220 31.2979   1
  14 -14   0 26.2526 39.9199   1
  14  14   0 71.7687 39.3611   1
 -14 -14   0 24.7039 37.5677   1
 -14  14   0-8.34358 35.6708   1
  15  14   0 40.0876 35.6876   1
 -15 -14   0 31.5569 35.1177   1
  16  14   0 94.0467 41.0386   1
  16 -14   0-8.67623 34.9835   1
 -16  14   0 42.3632 34.6929   1
 -16 -14   0 15.6832 35.7878   1
 -17  14   0-17.0265 39.3084   1
 -17 -14   0-46.6216 37.9551   1
  17  14   0-23.3830 37.6658   1
 -18 -14   0 7.63485 33.9537   1
  18  14   0 15.1267 37.3148   1
 -19 -14   0 7.76363 26.5200   1
  19  14   0 20.9341 24.3505   1
   0 -15   0 24.8609 33.8970   1
   0  15   0-16.3959 34.5340   1
   1 -15   0 202.963 44.3906   1
  -1  15   0 264.061 47.9990   1
   1  15   0 325.151 47.3053   1
  -2  15   0 602.520 64.7931   1
   2  15   0 626.393 68.0014   1
   2 -15   0 756.352 71.2171   1
  -3  15   0 40.9413 27.9813   1
   3 -15   0 33.8708 24.1404   1
   3  15   0 8.35717 35.7194   1
  -3 -15   0-8.26190 33.2948   1
  -4  15   0 24.7825 33.7916   1
   4 -15   0-8.50009 31.4512   1
  -5  15   0 50.0964 37.6066   1
   5 -15   0-17.0789 31.6026   1
  -6  15   0 425.657 52.4114   1
   6 -15   0 317.117 48.2186   1
   6  15   0 229.811 46.7566   1
  -6 -15   0 394.501 55.3289   1
  -7  15   0-8.38041 35.3036   1
   7 -15   0-17.1430 38.1159   1
   7  15   0-8.47007 34.6468   1
  -7 -15   0 58.2643 36.5354   1
   8  15   0 162.111 36.0950   1
  -8 -15   0 249.230 41.5871   1
   9 -15   0 86.7055 36.7975   1
  -9  15   0 93.4888 40.3903   1
   9  15   0 101.050 41.3491   1
  -9 -15   0 117.519 42.9182   1
 -10  15   0 384.186 58.9858   1
  10  15   0 388.398 52.8549   1
  10 -15   0 237.513 51.9525   1
 -10 -15   0 315.644 48.1624   1
 -11  15   0 164.510 42.1020   1
  11  15   0 152.461 39.8727   1
  11 -15   0 195.267 42.6564   1
 -11 -15   0 190.429 40.7201   1
 -12  15   0 181.983 43.0682   1
  12 -15   0 160.362 39.4245   1
 -12 -15   0 104.901 41.4249   1
 -13  15   0 135.584 43.3026   1
  13  15   0 97.6151 41.9869   1
 -13 -15   0 40.5078 34.8759   1
  13 -15   0 107.463 38.4980   1
  14 -15   0 71.1288 38.5492   1
 -14  15   0 8.59048 40.6123   1
 -15  15   0 59.6358 39.4064   1
  15  15   0 95.5717 40.9831   1
  15 -15   0 80.3744 45.9343   1
 -15 -15   0 15.4314 34.4162   1
 -16 -15   0-7.67775 35.8546   1
  16  15   0 38.3808 38.6541   1
 -17 -15   0-7.61339 36.7819   1
  17  15   0-38.0851 39.4982   1
   0  16   0 219.755 45.7461   1
   0 -16   0 225.938 49.7430   1
  -1  16   0 339.631 56.8549   1
   1  16   0 325.081 49.6436   1
   1 -16   0 507.572 60.4122   1
  -1 -16   0 333.493 54.5241   1
  -2  16   0 430.582 62.6752   1
   2  16   0 514.341 64.8258   1
   2 -16   0 601.407 68.5925   1
  -2 -16   0 684.407 69.3649   1
  -3  16   0 16.9132 37.9124   1
   3 -16   0 128.991 41.8084   1
   3  16   0 134.388 39.9634   1
  -3 -16   0 134.259 40.8097   1
   4  16   0 585.416 63.4645   1
  -4  16   0 485.571 62.3941   1
   4 -16   0 432.727 59.3060   1
  -5  16   0 33.7733 30.1272   1
   5 -16   0 69.5207 31.6152   1
   5  16   0 33.0254 38.6026   1
  -5 -16   0 33.3258 35.6507   1
  -6  16   0 213.224 48.4511   1
   6 -16   0 261.289 50.2070   1
   6  16   0 182.468 36.7879   1
  -6 -16   0 246.166 43.4492   1
  -7  16   0 111.067 41.4298   1
   7 -16   0 52.4899 36.5151   1
   7  16   0 77.4184 42.1581   1
  -7 -16   0 91.2280 38.4540   1
   8 -16   0 8.75238 35.3418   1
  -8  16   0 102.591 39.9956   1
   9 -16   0 141.233 45.2976   1
  -9  16   0 206.163 48.1587   1
   9  16   0 126.072 35.4240   1
  -9 -16   0 109.400 33.3813   1
 -10  16   0 95.3632 36.6063   1
  10  16   0 75.6957 39.3511   1
  10 -16   0 26.3042 30.0470   1
 -10 -16   0 32.2483 31.5427   1
 -11  16   0 129.538 43.2448   1
  11  16   0 285.942 52.4267   1
  11 -16   0 326.020 55.1697   1
 -11 -16   0 275.642 46.9704   1
 -12  16   0 276.072 51.7756   1
  12  16   0 204.334 47.0595   1
  12 -16   0 266.912 51.4108   1
 -12 -16   0 215.551 44.9574   1
 -13  16   0 43.4133 29.6675   1
  13  16   0-16.1419 35.9037   1
  13 -16   0 35.6261 31.7256   1
 -13 -16   0 15.9734 35.5292   1
 -14  16   0 61.0508 44.0405   1
 -14 -16   0 31.8218 36.4268   1
  14  16   0 124.878 39.4403   1
 -16 -16   0 14.9669 26.6431   1
  16  16   0-22.4674 23.8485   1
   0  17   0 17.1982 36.7392   1
   0 -17   0-36.1880 35.8683   1
   1  17   0 269.232 49.9596   1
  -1  17   0 367.786 55.6283   1
  -1 -17   0 334.720 53.4506   1
   1 -17   0 300.778 52.0586   1
   2  17   0 42.9827 38.2279   1
  -2  17   0-41.6062 39.7482   1
   2 -17   0-8.57606 36.6409   1
  -2 -17   0-25.3572 31.8489   1
  -3  17   0 1014.93 87.3117   1
   3  17   0 1066.73 89.2214   1
  -3 -17   0 1040.03 87.4065   1
   3 -17   0 983.100 85.7268   1
   4 -17   0 121.934 40.7727   1
   4  17   0 83.5980 41.7715   1
  -4 -17   0 25.2422 37.5305   1
  -4  17   0 34.2586 39.6316   1
   5 -17   0 262.826 42.8542   1
  -5  17   0 381.340 52.0991   1
   6 -17   0 114.504 41.6575   1
   6  17   0-16.7777 37.3653   1
  -6 -17   0 84.6502 43.5182   1
  -6  17   0 17.0655 34.4370   1
   7 -17   0 105.571 38.4745   1
  -7  17   0 60.1890 38.6038   1
   8  17   0 67.5948 39.1736   1
  -8 -17   0 99.7771 39.0074   1
  -9  17   0 8.60306 37.7929   1
   9  17   0 83.4759 37.6236   1
  -9 -17   0-8.34932 34.1865   1
   9 -17   0 52.9392 37.7264   1
  10 -17   0 52.7623 32.8051   1
 -10  17   0 129.271 40.4572   1
 -11  17   0 25.8681 30.1491   1
  11  17   0 99.1928 43.3005   1
  11 -17   0 35.4355 32.2301   1
 -11 -17   0 31.2424 33.8919   1
 -12  17   0 34.6571 38.0317   1
  12  17   0 8.01920 33.2964   1
  12 -17   0 17.5229 36.9091   1
 -12 -17   0-23.6156 35.0054   1
 -14 -17   0 93.1617 39.1510   1
  14  17   0 7.61635 31.6998   1
   0  18   0 338.822 58.3824   1
   0 -18   0 279.514 53.6549   1
  -1  18   0 17.2096 32.9994   1
   1  18   0 17.4195 37.7276   1
  -1 -18   0 34.0224 39.2535   1
   1 -18   0-8.94920 31.8659   1
  -2  18   0 420.576 61.5609   1
   2  18   0 566.316 61.0183   1
   2 -18   0 370.849 56.0684   1
  -2 -18   0 371.716 53.3980   1
  -3  18   0 41.7807 35.2224   1
   3  18   0 16.7840 32.2031   1
   3 -18   0 43.1518 36.3769   1
  -3 -18   0 16.8329 28.7681   1
   4  18   0 49.6100 38.6693   1
  -4  18   0 50.4895 32.3422   1
  -4 -18   0 41.5268 34.0437   1
   4 -18   0 52.3644 29.8844   1
   5 -18   0-8.72155 31.0715   1
   5  18   0-49.4410 40.2406   1
  -5 -18   0-42.1403 38.9084   1
  -5  18   0-8.56547 32.8638   1
   6 -18   0 192.388 40.2692   1
   6  18   0 100.478 41.7299   1
  -6 -18   0 242.280 50.1244   1
  -6  18   0 204.138 41.9287   1
   7 -18   0-35.1649 35.4106   1
  -7  18   0 25.6036 38.4342   1
   8 -18   0 263.473 49.3327   1
  -8  18   0 145.401 46.1225   1
   8  18   0 182.577 42.4074   1
  -8 -18   0 238.366 43.6212   1
  -9  18   0 25.8052 37.8113   1
   9  18   0 90.0504 35.9910   1
  -9 -18   0 24.3529 28.9731   1
   9 -18   0 26.3809 38.6523   1
  10  18   0-8.18871 34.5029   1
 -10 -18   0 38.7104 33.9906   1
 -11  18   0 17.0559 35.9320   1
 -12 -18   0 46.0553 34.6025   1
  12  18   0 23.4660 36.9775   1
 -13 -18   0 30.4134 26.0100   1
  13  18   0 38.1816 27.2306   1
   0  19   0-17.1960 39.6763   1
   0 -19   0 8.68720 34.9917   1
  -1  19   0 181.258 44.4823   1
   1  19   0 134.761 45.4581   1
   1 -19   0 181.527 44.1562   1
  -1 -19   0 134.027 42.7915   1
  -2  19   0 111.245 46.0336   1
   2 -19   0-35.6020 40.1181   1
  -3  19   0-8.53230 40.3068   1
   3 -19   0 42.8700 36.1264   1
   4  19   0 48.8277 33.7944   1
  -4  19   0-16.5980 38.7552   1
   4 -19   0 8.55336 38.0400   1
  -4 -19   0 8.26068 33.2800   1
  -5  19   0 41.5259 37.9111   1
   5  19   0 49.1093 35.9739   1
  -5 -19   0 25.0001 31.4529   1
   5 -19   0 52.1499 39.1854   1
   6  19   0 67.1072 40.6055   1
  -6 -19   0 56.6334 40.0085   1
   7 -19   0 224.795 49.5347   1
   7  19   0 198.902 42.1720   1
  -7  19   0 311.990 55.6577   1
  -7 -19   0 322.775 47.4832   1
   8 -19   0 69.2338 36.5402   1
  -8  19   0 42.0467 36.5067   1
  -9 -19   0 47.1924 38.4005   1
  -9  19   0-16.8365 29.3723   1
   9  19   0 23.9450 37.7042   1
 -10 -19   0 148.444 33.9491   1
  10  19   0 112.321 34.7876   1
   0 -20   0 115.643 36.5588   1
   0  20   0 91.9353 40.6335   1
  -1 -20   0-8.24822 26.2681   1
   1 -20   0-8.56103 37.5791   1
   1  20   0 32.7675 31.9508   1
  -1  20   0 16.9448 38.6299   1
   2 -20   0 84.7018 40.3517   1
  -2 -20   0 49.0778 36.5317   1
  -2  20   0 93.5432 41.2092   1
   2  20   0 81.6349 38.7078   1
   3 -20   0-17.5295 31.2085   1
  -3 -20   0-24.2673 39.0679   1
   3  20   0-16.0614 40.0304   1
  -3  20   0 8.42588 37.4707   1
   4 -20   0 151.873 41.7485   1
  -4  20   0 151.136 42.8222   1
   5 -20   0 41.9692 41.8528   1
  -5 -20   0 16.1379 34.9667   1
   5  20   0 24.2579 34.5641   1
  -5  20   0 24.4696 43.4764   1
   6 -20   0 25.6511 27.9746   1
  -6 -20   0 86.3466 41.5017   1
  -6  20   0 40.4689 30.0157   1
   6  20   0 41.0303 40.5334   1
  -7 -20   0 15.7444 29.7855   1
   7  20   0 104.016 33.8152   1
   0 -21   0 8.04720 38.8780   1
   0  21   0 40.1226 42.3890   1
  -1 -21   0 55.9747 42.6136   1
   1 -21   0 8.06272 38.0876   1
  -1  21   0 8.15786 41.4883   1
   1  21   0-7.97609 41.3516   1
  -2 -21   0 150.291 43.3225   1
   2 -21   0 183.743 42.9023   1
   2  21   0 133.261 45.4090   1
  -2  21   0 74.4063 38.1801   1
   3 -21   0 36.7102 41.8531   1
  -3  21   0 8.29220 37.3539   1
 -26   0   1 15.7456 38.4375   1
  24   0  -1-41.6205 40.2263   1
 -24   0   1-24.3724 38.3994   1
  22   0  -1-16.6664 37.5312   1
 -22   0   1-8.07562 34.5052   1
 -21   0   1 8.12226 36.5772   1
  21   0  -1-8.02147 33.3040   1
 -20   0   1 15.8870 30.9802   1
  20   0  -1-8.02376 31.2932   1
 -19   0   1 30.2023 30.4258   1
  19   0  -1 8.26788 31.1639   1
 -18   0   1 22.7420 25.3209   1
  18   0  -1-7.99496 26.0905   1
  16   0  -1-15.0481 29.3515   1
 -15   0   1 13.6784 27.9753   1
  15   0  -1-7.18354 28.9350   1
 -14   0   1-25.6618 27.4101   1
  14   0  -1 13.6244 27.8661   1
 -13   0   1 36.3552 22.8324   1
  13   0  -1-19.3581 21.0580   1
 -12   0   1 11.8295 22.6834   1
  12   0  -1 6.04260 21.9426   1
 -11   0   1-5.45427 23.6237   1
  11   0  -1 11.0979 23.0389   1
 -10   0   1 49.5170 24.7003   1
  10   0  -1-5.13555 23.1481   1
  -9   0   1 13.5169 21.5211   1
   9   0  -1-13.7753 20.6783   1
  -8   0   1 8.07679 18.1882   1
   8   0  -1 3.98037 18.5869   1
  -7   0   1-14.0311 17.8372   1
   7   0  -1 19.9439 17.5529   1
  -6   0   1 2.89250 16.0858   1
   6   0  -1-5.70922 17.6028   1
  -5   0   1-14.1732 16.8210   1
   5   0  -1 23.5752 15.8376   1
  -4   0   1 41.4201 14.3718   1
   4   0  -1 3.77076 13.9877   1
  -3   0   1 2.43521 10.1107   1
   3   0  -1-1.28225 11.1821   1
   1   0   1-26.1446 10.3391   1
  -1   0  -1-2.05549 9.39474   1
   2   0   1-6.49702 12.7236   1
  -2   0  -1-3.16361 11.7068   1
   3   0   1 8.74014 14.7637   1
  -3   0  -1 6.43199 12.9580   1
   4   0   1-2.74385 19.6419   1
  -4   0  -1 26.9232 19.8371   1
   6   0   1-7.72491 17.6100   1
  -6   0  -1 3.72358 14.5220   1
   7   0   1 17.4609 18.3898   1
  -7   0  -1-4.23142 16.2267   1
   8   0   1 4.78535 18.6676   1
  -8   0  -1 14.4305 20.2671   1
   9   0   1-5.35072 21.2134   1
  -9   0  -1 15.7125 20.0837   1
  10   0   1-5.86037 20.8641   1
 -10   0  -1 5.37527 20.6111   1
  12   0   1 6.59142 28.9335   1
 -12   0  -1-18.6796 28.0419   1
  13   0   1-13.9484 27.2000   1
 -13   0  -1 19.9200 22.6751   1
  14   0   1-21.9266 34.5342   1
 -14   0  -1-21.0098 30.7546   1
  15   0   1 67.9262 28.4468   1
 -15   0  -1-21.9398 24.9852   1
  16   0   1-39.1426 32.0380   1
 -16   0  -1-7.42274 28.9670   1
  17   0   1 8.04571 27.4746   1
 -17   0  -1-7.49882 23.8787   1
  18   0   1 24.1514 31.9343   1
  19   0   1 7.84926 31.6180   1
 -19   0  -1 8.10187 34.6149   1
  20   0   1-16.1061 26.9049   1
 -20   0  -1-16.0955 25.6370   1
  21   0   1-24.9556 33.5062   1
 -21   0  -1 24.1219 35.2928   1
  22   0   1-33.0877 35.9265   1
 -22   0  -1-81.3769 43.4431   1
  23   0   1-16.4425 37.0397   1
 -23   0  -1-32.0963 37.0440   1
  24   0   1 8.10732 31.0891   1
 -24   0  -1 7.91521 30.8714   1
 -25   0  -1-7.71620 28.5509   1
  26   0   1 7.65191 24.3669   1
 -26   0  -1-15.1609 29.0673   1
  26   1  -1 16.1174 35.8438   1
 -26  -1   1-31.4590 40.0004   1
 -26   1   1-31.6672 33.3593   1
  25   1  -1 8.26172 32.7533   1
 -25  -1   1-7.93925 30.4426   1
  24  -1  -1 8.24390 33.7204   1
  24   1  -1-16.2709 29.5374   1
 -24  -1   1 8.04436 32.9043   1
 -24   1   1 8.06920 37.2356   1
  22   1  -1-25.5744 37.9372   1
  22  -1  -1 58.4950 27.3087   1
 -22  -1   1 86.8129 39.7644   1
 -22   1   1 8.12732 27.7945   1
  21   1  -1 33.8455 34.0869   1
  21  -1  -1-8.28189 32.8388   1
 -21  -1   1 15.9011 31.5254   1
 -21   1   1 8.11751 35.6353   1
  20   1  -1 274.926 45.2676   1
  20  -1  -1 148.307 37.6943   1
 -20  -1   1 152.621 37.2437   1
 -20   1   1 221.765 42.7522   1
  19   1  -1 362.814 50.7331   1
 -19  -1   1 458.252 58.2876   1
 -19   1   1 427.938 54.4538   1
  18   1  -1 136.462 39.9132   1
  18  -1  -1 166.673 39.3102   1
 -18  -1   1 251.284 44.4041   1
 -18   1   1 283.750 44.7060   1
  17  -1  -1 65.4902 30.7086   1
 -17   1   1 15.0229 29.8362   1
  16  -1  -1 255.612 44.2336   1
  16   1  -1 328.646 51.2333   1
 -16   1   1 286.503 46.9734   1
  15   1  -1 1282.94 88.6431   1
  15  -1  -1 1048.58 84.6757   1
 -15   1   1 977.510 80.1632   1
 -15  -1   1 1024.48 84.1543   1
  14   1  -1 707.520 65.7470   1
 -14  -1   1 814.278 67.5015   1
 -14   1   1 674.698 62.9851   1
  13   1  -1 11255.1 531.426   1
  13  -1  -1 10712.6 529.445   1
 -13  -1   1 11134.6 529.815   1
 -13   1   1 10627.2 527.667   1
  12   1  -1 17.5497 24.6430   1
  12  -1  -1 11.9001 27.1282   1
 -12  -1   1-6.02620 22.7057   1
 -12   1   1-5.76588 20.9346   1
  11   1  -1 300.811 37.3490   1
  11  -1  -1 266.307 36.7970   1
 -11  -1   1 281.542 37.6740   1
 -11   1   1 249.872 35.2341   1
  10   1  -1 977.888 68.6014   1
  10  -1  -1 839.359 69.0869   1
 -10  -1   1 888.141 67.6174   1
 -10   1   1 1073.77 70.3962   1
   9   1  -1 6717.77 314.761   1
   9  -1  -1 5927.09 313.274   1
  -9  -1   1 6254.77 312.575   1
  -9   1   1 6611.22 312.906   1
   8   1  -1 19496.2 838.115   1
   8  -1  -1 18290.3 834.352   1
  -8  -1   1 17668.1 832.362   1
  -8   1   1 16857.0 831.687   1
   7   1  -1 10139.2 462.962   1
  -7  -1   1 9500.64 461.798   1
   6   1  -1 118290. 5460.24   1
   6  -1  -1 112673. 5460.95   1
  -6  -1   1 124403. 5462.43   1
  -6   1   1 128809. 5461.82   1
   5   1  -1 33969.8 1619.62   1
  -5   1   1 37878.4 1619.61   1
   5  -1  -1 36880.2 1619.64   1
  -5  -1   1 33737.1 1619.89   1
   4  -1  -1 37098.2 1631.05   1
  -4   1   1 36760.1 1630.47   1
  -4  -1   1 37031.8 1632.92   1
   4   1  -1 33056.7 1630.98   1
   3  -1  -1 140036. 6069.47   1
   3   1  -1 127533. 6070.95   1
  -3   1   1 127914. 6069.14   1
  -3  -1   1 143274. 6070.92   1
   2  -1  -1 6059.65 286.458   1
  -2  -1   1 6374.60 288.992   1
   2   1  -1 6279.42 289.005   1
  -2   1   1 6354.91 286.334   1
   1   1  -1 43035.0 1924.36   1
  -1  -1   1 42167.8 1924.27   1
   0  -1   1 3317.68 156.313   1
   0   1  -1 3408.69 156.417   1
   0   1   1 3256.36 154.975   1
   0  -1  -1 3398.78 155.213   1
   1  -1   1 499.194 32.0326   1
  -1   1  -1 538.511 32.1560   1
  -1  -1  -1 536.769 32.0826   1
   1   1   1 596.171 32.4592   1
   2   1   1 7831.48 352.316   1
   2  -1   1 7207.67 351.780   1
  -2  -1  -1 8206.23 352.857   1
  -2   1  -1 7217.88 351.539   1
   3   1   1 265870. 11575.2   1
   3  -1   1 249502. 11574.6   1
  -3  -1  -1 250522. 11575.3   1
  -3   1  -1 261053. 11575.0   1
   4   1   1 48841.9 2371.24   1
   4  -1   1 53928.5 2373.76   1
  -4  -1  -1 53266.9 2373.28   1
  -4   1  -1 53738.3 2372.70   1
   6   1   1 44174.4 2101.01   1
   6  -1   1 47511.6 2101.88   1
  -6  -1  -1 46421.5 2101.33   1
  -6   1  -1 46524.0 2100.42   1
   7   1   1 4065.44 219.372   1
   7  -1   1 4448.11 221.651   1
  -7  -1  -1 4339.28 220.936   1
  -7   1  -1 4576.29 221.219   1
   8   1   1 2989.82 166.796   1
   8  -1   1 2978.38 167.805   1
  -8  -1  -1 3362.93 170.266   1
  -8   1  -1 3280.72 168.262   1
   9   1   1 12310.3 586.108   1
   9  -1   1 12896.5 591.005   1
  -9  -1  -1 11695.3 587.332   1
  -9   1  -1 12652.2 587.511   1
  10   1   1 1038.17 73.8268   1
  10  -1   1 873.484 70.6787   1
 -10  -1  -1 995.136 73.0565   1
 -10   1  -1 880.179 68.9839   1
  12   1   1 2935.32 160.166   1
  12  -1   1 2865.38 159.554   1
 -12  -1  -1 2618.38 155.834   1
 -12   1  -1 2469.83 152.555   1
  13  -1   1 13.9986 27.3385   1
  13   1   1 41.2000 32.0965   1
 -13  -1  -1 42.1137 32.8068   1
 -13   1  -1 38.3532 26.1893   1
  14   1   1 446.281 55.2649   1
 -14  -1  -1 573.077 58.0171   1
 -14   1  -1 415.506 52.3976   1
  15  -1   1 1691.67 111.457   1
  15   1   1 1583.64 111.223   1
 -15  -1  -1 1520.57 107.655   1
 -15   1  -1 1614.80 109.798   1
  16   1   1 102.165 35.8160   1
 -16  -1  -1 141.641 38.3047   1
  17   1   1 8.11452 31.2095   1
  17  -1   1 54.0809 30.7251   1
 -17  -1  -1 85.2463 33.1975   1
 -17   1  -1 68.7319 34.4772   1
  18   1   1 65.6195 36.5053   1
  18  -1   1-8.06559 26.3616   1
 -18  -1  -1 55.6345 32.5447   1
 -18   1  -1 38.9831 31.4407   1
  19  -1   1 16.3262 29.6915   1
 -19   1  -1 64.2179 33.3757   1
  20   1   1 8.50881 33.1858   1
  20  -1   1 8.26956 35.3308   1
 -20  -1  -1-7.77017 31.2990   1
 -20   1  -1 24.2037 36.7850   1
  21   1   1-24.3999 27.7819   1
  21  -1   1-41.5905 32.9837   1
 -21  -1  -1-8.04945 35.3379   1
 -21   1  -1 16.1309 31.9823   1
  22  -1   1 16.4218 33.6123   1
  22   1   1 16.0225 32.2965   1
 -22   1  -1 48.5090 38.6406   1
 -22  -1  -1 40.5620 30.0448   1
  23  -1   1 32.2316 29.8948   1
  23   1   1 98.3719 34.1072   1
 -23   1  -1 24.2224 34.0838   1
 -23  -1  -1 31.7844 32.0822   1
  24  -1   1 8.05205 35.8056   1
  24   1   1-8.08202 24.4162   1
 -24   1  -1 7.94138 38.7664   1
 -24  -1  -1-15.8996 29.4141   1
  25  -1   1-23.7600 36.1109   1
 -25   1  -1 7.79080 30.3858   1
  26  -1   1-7.74254 26.4405   1
  26   1   1 15.4378 33.4328   1
 -26   1  -1-15.2720 28.7716   1
 -26  -1  -1-7.53567 38.6933   1
  25   2  -1 7.85420 30.1186   1
 -25  -2   1 8.04446 32.9066   1
  24   2  -1 16.5174 37.2405   1
  24  -2  -1 82.8052 40.0345   1
 -24  -2   1 79.0418 38.6314   1
 -24   2   1-8.15049 37.2093   1
  23   2  -1 8.49484 32.0065   1
 -23  -2   1-7.98150 29.5304   1
  22   2  -1 8.47018 34.6466   1
  22  -2  -1-16.4761 34.2038   1
 -22  -2   1 48.9969 39.4371   1
 -22   2   1-16.3137 35.8034   1
  21   2  -1-8.51175 27.7742   1
  21  -2  -1-32.4321 36.5135   1
 -21  -2   1-8.12869 28.3556   1
 -21   2   1 40.1505 36.6118   1
  20  -2  -1 80.9922 38.5447   1
 -20   2   1 127.588 43.5000   1
  19   2  -1 99.1705 34.6317   1
 -19  -2   1 155.179 38.1652   1
 -19   2   1 155.910 41.4321   1
  18   2  -1 535.271 58.9557   1
  18  -2  -1 383.212 53.1650   1
 -18  -2   1 373.155 53.5594   1
 -18   2   1 518.888 58.7238   1
  17  -2  -1 766.753 72.5061   1
  17   2  -1 882.478 77.3877   1
 -17   2   1 792.568 74.1179   1
 -17  -2   1 1015.87 81.2710   1
  16  -2  -1-7.29660 26.9969   1
 -16  -2   1-7.38257 31.0993   1
 -16   2   1 21.5274 25.5477   1
  15   2  -1 502.095 57.7702   1
  15  -2  -1 528.656 56.5154   1
 -15  -2   1 532.340 58.1337   1
 -15   2   1 656.929 60.9705   1
  14   2  -1 17728.9 839.726   1
  14  -2  -1 18584.6 843.511   1
 -14  -2   1 17863.5 842.030   1
 -14   2   1 17234.2 838.356   1
  13   2  -1 791.981 63.7625   1
 -13  -2   1 696.758 61.3717   1
 -13   2   1 681.274 62.8488   1
  12  -2  -1 2561.66 150.201   1
 -12   2   1 2794.16 152.740   1
  11   2  -1 2515.29 142.809   1
  11  -2  -1 2438.02 139.011   1
 -11  -2   1 2393.56 140.678   1
 -11   2   1 2436.52 138.166   1
  10   2  -1 18747.7 861.070   1
  10  -2  -1 18939.4 858.845   1
 -10  -2   1 17548.8 857.661   1
 -10   2   1 18535.9 858.200   1
   9  -2  -1 12620.1 578.984   1
  -9  -2   1 12728.8 581.284   1
  -9   2   1 13265.7 578.686   1
   8   2  -1 976.053 69.2231   1
   8  -2  -1 1153.88 70.3125   1
  -8  -2   1 1041.31 70.3140   1
  -8   2   1 1038.23 68.1367   1
   7   2  -1 18621.0 874.612   1
  -7   2   1 19707.1 873.129   1
  -7  -2   1 18702.3 874.658   1
   7  -2  -1 18625.3 872.214   1
  -6   2   1 16146.9 777.809   1
   6  -2  -1 17619.7 778.363   1
   5   2  -1 177.352 25.1603   1
   5  -2  -1 156.420 21.1133   1
  -5  -2   1 197.700 25.2754   1
  -5   2   1 190.996 22.0476   1
   4  -2  -1 386133. 17318.1   1
  -4  -2   1 373675. 17320.3   1
  -4   2   1 394927. 17317.7   1
   4   2  -1 379246. 17320.3   1
   3  -2  -1 76377.4 3458.31   1
  -3  -2   1 75888.1 3461.53   1
   3   2  -1 77250.2 3461.44   1
  -3   2   1 76752.3 3458.43   1
  -2  -2   1 95209.1 4350.82   1
   2  -2  -1 96663.9 4347.28   1
  -2   2   1 95664.9 4347.26   1
   2   2  -1 97893.4 4350.40   1
  -1  -2   1 17923.4 839.314   1
   1   2  -1 19169.4 839.916   1
  -1   2   1 19442.6 837.782   1
   1  -2  -1 17314.8 837.353   1
   0  -2  -1 53124.3 2520.76   1
   0  -2   1 59018.8 2522.54   1
   0   2  -1 52547.6 2521.82   1
   0   2   1 58676.1 2520.93   1
   1  -2   1 5951.11 283.841   1
  -1   2  -1 5652.36 283.617   1
   1   2   1 6202.22 283.507   1
  -1  -2  -1 6453.17 284.161   1
   2  -2   1 74072.0 3432.67   1
  -2   2  -1 75321.6 3432.90   1
   2   2   1 78206.9 3434.09   1
  -2  -2  -1 76475.2 3433.83   1
   3  -2   1 3136.15 168.527   1
  -3   2  -1 3474.97 169.184   1
  -3  -2  -1 3657.17 171.097   1
   3   2   1 3562.60 170.996   1
  -4  -2  -1 72894.3 3354.47   1
   4   2   1 72530.4 3355.30   1
  -4   2  -1 77244.1 3355.10   1
   4  -2   1 73722.1 3354.34   1
  -5  -2  -1 70.1571 23.3563   1
   5   2   1 14.0746 18.3151   1
   6   2   1 35268.5 1581.74   1
   6  -2   1 35088.9 1582.65   1
  -6  -2  -1 38200.1 1584.86   1
   7   2   1 37212.5 1640.21   1
   7  -2   1 34415.7 1639.40   1
  -7  -2  -1 35168.1 1639.75   1
  -7   2  -1 36617.5 1639.71   1
   8   2   1 47.3152 23.5364   1
   8  -2   1 24.0515 24.1310   1
  -8   2  -1 37.8430 22.5086   1
   9   2   1 23509.6 1033.21   1
   9  -2   1 21499.3 1029.17   1
  -9  -2  -1 22023.7 1029.33   1
  -9   2  -1 21860.3 1028.47   1
  10   2   1 20778.8 958.678   1
  10  -2   1 19376.7 957.453   1
 -10  -2  -1 22030.6 960.781   1
 -10   2  -1 20172.8 957.402   1
  11   2   1 2606.98 151.481   1
 -11  -2  -1 2641.53 150.649   1
  12   2   1 980.671 78.9643   1
  12  -2   1 1114.50 83.0036   1
 -12  -2  -1 1147.76 83.8464   1
 -12   2  -1 1114.44 81.3732   1
  13   2   1 2907.87 179.564   1
  13  -2   1 3272.84 182.305   1
 -13  -2  -1 3306.61 184.480   1
 -13   2  -1 3418.78 183.800   1
  14   2   1 466.163 59.4778   1
  14  -2   1 627.167 60.9356   1
 -14  -2  -1 576.481 59.3200   1
 -14   2  -1 544.906 59.7278   1
  15   2   1 684.828 65.6447   1
  15  -2   1 868.680 72.5221   1
 -15  -2  -1 589.195 61.4374   1
 -15   2  -1 862.045 71.8643   1
  16  -2   1 3847.42 206.309   1
  16   2   1 3457.35 203.064   1
 -16   2  -1 3589.41 202.859   1
 -16  -2  -1 3470.59 204.021   1
  17   2   1 162.697 35.2895   1
  17  -2   1 189.529 40.2537   1
 -17  -2  -1 168.110 37.0626   1
 -17   2  -1 244.920 43.3908   1
  18  -2   1-8.03617 36.2651   1
 -18  -2  -1 62.2315 32.8521   1
 -18   2  -1 94.1500 35.4098   1
  19  -2   1 299.940 51.1599   1
 -19   2  -1 405.931 53.4181   1
  20   2   1 8.44202 26.2056   1
  20  -2   1 24.2459 33.0613   1
 -20  -2  -1-8.11834 27.1172   1
 -20   2  -1 32.3965 32.1120   1
  21   2   1-8.43585 36.5484   1
  21  -2   1 49.0998 34.4840   1
 -21  -2  -1 8.07482 34.9852   1
 -21   2  -1 32.4279 35.1244   1
  22   2   1 8.50155 38.7694   1
  22  -2   1-24.7180 38.9240   1
 -22  -2  -1 23.2980 34.5424   1
 -22   2  -1 64.6553 41.5052   1
  23   2   1-32.1176 30.2543   1
  23  -2   1 24.5650 32.4637   1
 -23  -2  -1 23.8383 30.9912   1
 -23   2  -1 24.1859 36.3069   1
  24   2   1-15.6165 32.4196   1
  24  -2   1-8.09127 28.8074   1
 -24  -2  -1-7.90580 31.3431   1
 -24   2  -1 8.01778 29.1111   1
  25  -2   1 63.9264 39.4202   1
  25   2   1 47.4826 38.2182   1
 -25  -2  -1-30.5795 39.2537   1
 -25   2  -1-55.1431 40.4486   1
 -26   2  -1 22.8184 28.6765   1
  26   3  -1 54.5094 32.3413   1
 -26  -3   1-15.4166 31.5404   1
  25   3  -1 57.8833 38.6584   1
 -25  -3   1 30.8397 38.0839   1
  24   3  -1 8.36852 39.0743   1
  24  -3  -1-8.31524 33.4935   1
 -24  -3   1-8.01342 36.9787   1
 -24   3   1-8.14854 36.2345   1
  23   3  -1 161.405 36.7114   1
 -23  -3   1 89.5578 32.2300   1
  22   3  -1 50.9018 40.5472   1
  22  -3  -1-8.33636 36.1344   1
 -22  -3   1 48.2987 37.6128   1
 -22   3   1 33.0633 38.6208   1
  21   3  -1-8.48209 36.2625   1
  21  -3  -1 33.0241 32.7584   1
 -21  -3   1 31.8573 38.0655   1
 -21   3   1 56.9900 36.2274   1
  20   3  -1-34.9452 38.3462   1
  20  -3  -1-24.3820 25.8802   1
 -20  -3   1 16.1803 39.4921   1
 -20   3   1 32.0069 29.0518   1
  19   3  -1 189.699 43.7448   1
  19  -3  -1 151.669 42.7561   1
 -19  -3   1 129.755 41.0496   1
 -19   3   1 164.449 42.7011   1
  18   3  -1 285.791 47.6871   1
  18  -3  -1 194.140 38.9490   1
 -18   3   1 236.993 42.4217   1
  17   3  -1 23.3293 33.2518   1
 -17  -3   1 39.0792 34.3343   1
  16   3  -1 128.735 36.8756   1
  16  -3  -1 122.435 33.0021   1
 -16  -3   1 127.911 36.4533   1
 -16   3   1 164.911 36.9665   1
  15   3  -1 5016.23 277.266   1
  15  -3  -1 5719.32 282.158   1
 -15  -3   1 5480.32 281.258   1
 -15   3   1 5207.74 280.051   1
  14   3  -1 13.7446 22.9727   1
  14  -3  -1 39.2567 30.2078   1
 -14  -3   1 20.4378 22.7735   1
 -14   3   1 19.6695 28.0280   1
  13   3  -1 28072.6 1259.49   1
 -13  -3   1 26151.6 1252.65   1
 -13   3   1 27234.2 1254.23   1
  13  -3  -1 26855.2 1253.42   1
  12   3  -1 535.933 50.8110   1
 -12   3   1 488.518 48.0870   1
 -12  -3   1 461.567 48.0162   1
 -11  -3   1 47.1772 23.7964   1
  11   3  -1 22.0203 18.4415   1
 -11   3   1 5.39506 21.4365   1
  11  -3  -1 54.2001 22.2161   1
 -10  -3   1 450.823 48.3214   1
 -10   3   1 584.936 49.3073   1
  10  -3  -1 548.932 48.3543   1
  10   3  -1 452.286 46.4922   1
   9   3  -1 28367.6 1306.30   1
  -9   3   1 28199.6 1303.79   1
   9  -3  -1 28583.9 1304.62   1
  -9  -3   1 28266.6 1306.77   1
   8   3  -1 4781.95 242.790   1
  -8   3   1 4791.39 240.154   1
  -8  -3   1 4431.63 240.421   1
   8  -3  -1 5227.31 241.815   1
   7   3  -1 25455.3 1141.98   1
  -7   3   1 23575.4 1137.24   1
   7  -3  -1 25104.8 1138.87   1
  -7  -3   1 25338.1 1142.42   1
  -6  -3   1 9095.42 439.941   1
   6   3  -1 9461.77 441.530   1
  -5   3   1 67181.3 3186.95   1
   5  -3  -1 73772.3 3187.72   1
   4  -3  -1 8302.18 419.644   1
  -4  -3   1 9542.25 426.198   1
   4   3  -1 8805.61 424.332   1
  -4   3   1 9734.64 422.478   1
  -3  -3   1 367.123 32.3947   1
   3  -3  -1 286.622 29.0301   1
  -3   3   1 357.966 31.0917   1
   3   3  -1 398.425 35.6067   1
  -2  -3   1 13379.2 656.067   1
   2   3  -1 14410.9 656.792   1
  -2   3   1 14848.0 654.209   1
   2  -3  -1 14285.0 654.147   1
  -1  -3   1 1063.70 63.9324   1
   1   3  -1 1151.31 64.7662   1
  -1   3   1 1082.65 61.4577   1
   1  -3  -1 1116.09 61.9977   1
   0  -3  -1 90894.4 3849.27   1
   0   3   1 84176.2 3847.96   1
   0  -3   1 95064.0 3851.20   1
  -1  -3  -1 417290. 17897.7   1
   1  -3   1 381458. 17896.9   1
   1   3   1 383461. 17896.7   1
  -1   3  -1 407267. 17897.4   1
   2  -3   1 487.501 38.4282   1
  -2   3  -1 579.201 39.9334   1
  -2  -3  -1 539.001 39.2831   1
   2   3   1 457.661 37.9936   1
   3  -3   1 40.2850 18.1133   1
  -3   3  -1 38.1476 18.9333   1
  -3  -3  -1 71.3313 23.4738   1
   3   3   1 55.7345 21.7138   1
  -4  -3  -1 166.778 26.6439   1
   4   3   1 189.051 28.1224   1
   5  -3   1 3915.20 198.218   1
  -5   3  -1 3827.47 197.291   1
   5   3   1 3998.81 199.944   1
  -5  -3  -1 4004.74 200.330   1
   6  -3   1 57.1303 18.9282   1
  -6   3  -1 19.7945 16.5485   1
   6   3   1 12.7924 20.9035   1
  -7   3  -1 8838.47 415.102   1
   7  -3   1 8830.83 416.167   1
  -7  -3  -1 8617.71 417.274   1
   7   3   1 8276.72 415.968   1
  -8   3  -1 34556.5 1568.94   1
   8  -3   1 34216.1 1569.40   1
  -8  -3  -1 34922.1 1570.36   1
   8   3   1 33140.8 1567.60   1
  -9   3  -1 15642.6 729.289   1
   9  -3   1 15427.1 728.822   1
  -9  -3  -1 16701.4 732.436   1
   9   3   1 14432.5 726.182   1
 -10   3  -1 35892.6 1631.50   1
  10  -3   1 35074.9 1630.78   1
 -11  -3  -1 11848.4 566.050   1
  11   3   1 11750.7 568.992   1
 -12   3  -1 619.119 58.3168   1
  12  -3   1 698.942 61.3061   1
 -12  -3  -1 618.865 57.6567   1
  12   3   1 611.037 58.6153   1
 -13   3  -1 1631.53 104.224   1
  13  -3   1 1665.84 104.823   1
 -13  -3  -1 1295.32 100.905   1
  13   3   1 1454.70 104.916   1
 -14   3  -1 1444.91 99.1065   1
  14  -3   1 1296.40 97.4592   1
 -14  -3  -1 1421.90 100.487   1
  14   3   1 1358.00 97.4240   1
 -15   3  -1 2364.02 144.692   1
  15  -3   1 2313.82 143.183   1
  16  -3   1 1743.93 117.657   1
 -16  -3  -1 1707.48 116.636   1
  16   3   1 1625.64 118.567   1
 -17   3  -1-7.69331 28.9870   1
  17  -3   1 31.3691 32.5606   1
 -17  -3  -1-23.7603 32.8836   1
  17   3   1 16.3409 33.4205   1
 -18   3  -1 487.691 55.2150   1
  18  -3   1 376.047 50.9062   1
 -18  -3  -1 456.931 57.6968   1
 -19  -3  -1 31.6146 27.6909   1
  19   3   1 84.1787 32.3812   1
 -20   3  -1 48.6671 32.1588   1
  20  -3   1-8.22514 30.4344   1
 -20  -3  -1-23.9073 40.9198   1
  20   3   1 8.43471 37.9862   1
 -21   3  -1 41.0272 37.8743   1
  21  -3   1-8.27696 30.0637   1
 -21  -3  -1 24.2056 31.9992   1
  21   3   1 25.5135 30.8895   1
 -22   3  -1 40.8984 35.1673   1
  22  -3   1 82.9861 38.4967   1
 -22  -3  -1 137.888 43.3986   1
  22   3   1 92.0877 40.6207   1
 -23   3  -1 32.1712 36.2265   1
  23  -3   1 8.20596 35.0651   1
 -23  -3  -1 15.7712 30.2455   1
  23   3   1 8.31499 32.4364   1
 -24   3  -1 70.6626 34.9640   1
  24  -3   1 24.2708 31.0794   1
 -24  -3  -1 60.7088 37.0920   1
  24   3   1 8.19784 34.5851   1
 -25  -3  -1 7.76818 36.2773   1
  25   3   1 22.5732 30.3154   1
 -26  -4   1-7.54343 31.3212   1
  26   4  -1-8.02383 27.4021   1
 -25  -4   1 7.92198 27.6344   1
  25   4  -1-16.3477 29.1009   1
 -24   4   1 23.9442 36.0075   1
  24  -4  -1 74.3917 37.7475   1
 -23  -4   1 158.749 43.6965   1
  23   4  -1 176.942 45.1264   1
 -22   4   1 47.7127 36.7844   1
  22  -4  -1 66.2909 34.4988   1
 -21   4   1 136.467 41.3137   1
  21  -4  -1 124.069 38.6962   1
 -21  -4   1 134.283 43.1496   1
  21   4  -1 175.330 46.4873   1
 -20   4   1 7.96563 30.5483   1
  20  -4  -1-8.15855 27.2527   1
 -20  -4   1 24.4974 31.3158   1
  20   4  -1 25.4058 30.7514   1
 -19   4   1 47.2199 37.6076   1
  19  -4  -1 8.03156 31.8605   1
 -19  -4   1-32.6780 27.9198   1
  19   4  -1 90.3776 31.5242   1
 -18   4   1 185.489 38.6895   1
  18  -4  -1 70.7557 33.2964   1
 -18  -4   1 161.218 41.5134   1
  18   4  -1 169.378 40.0740   1
 -17  -4   1 38.3224 29.9318   1
  17   4  -1 30.2580 33.6728   1
 -16   4   1 597.267 62.5024   1
  16  -4  -1 835.295 70.2756   1
 -16  -4   1 627.828 65.7343   1
  16   4  -1 626.523 64.7608   1
 -15   4   1 13.9882 31.9758   1
  15  -4  -1 35.4897 32.0518   1
 -15  -4   1 50.2004 31.5666   1
  15   4  -1 112.609 34.7232   1
 -14   4   1 10181.9 480.908   1
  14  -4  -1 10468.4 482.868   1
  14   4  -1 10702.3 487.620   1
  13  -4  -1 5582.73 271.980   1
 -13  -4   1 5302.83 271.939   1
  13   4  -1 4770.74 267.777   1
 -12  -4   1 6400.26 328.059   1
  12   4  -1 6579.18 326.406   1
  11  -4  -1 1761.37 115.095   1
 -11   4   1 2113.24 118.711   1
 -10  -4   1 13279.6 645.536   1
  10  -4  -1 14201.5 644.576   1
  10   4  -1 13497.0 645.536   1
 -10   4   1 13517.1 642.102   1
   9  -4  -1 867.845 67.0255   1
  -9  -4   1 1013.79 71.8390   1
  -9   4   1 917.390 68.3047   1
   9   4  -1 1020.01 71.0527   1
   8  -4  -1 51334.7 2453.21   1
  -8  -4   1 53713.2 2457.45   1
  -8   4   1 54347.4 2453.64   1
   8   4  -1 56846.8 2459.25   1
   7  -4  -1 6469.13 306.293   1
  -7  -4   1 6403.48 309.120   1
  -7   4   1 6131.26 304.854   1
   7   4  -1 6164.00 309.657   1
   6  -4  -1 60823.5 2848.37   1
  -6  -4   1 63402.4 2854.11   1
   6   4  -1 63119.8 2854.43   1
  -6   4   1 64048.2 2849.39   1
  -5  -4   1 12758.6 610.030   1
   5   4  -1 13332.9 611.712   1
  -4  -4   1 105853. 4717.22   1
   4  -4  -1 103896. 4713.22   1
   4   4  -1 101221. 4718.10   1
  -4   4   1 105661. 4713.71   1
   3  -4  -1 282.999 28.1584   1
  -3   4   1 253.764 27.3640   1
   2  -4  -1 11084.9 531.919   1
  -2   4   1 11810.6 531.552   1
   1   4  -1 86250.3 3788.42   1
   1  -4  -1 80694.2 3786.39   1
  -1  -4   1 82045.1 3787.88   1
  -1   4   1 85834.7 3785.77   1
   0   4   1 75152.0 3429.94   1
   0  -4   1 77232.7 3433.16   1
   0  -4  -1 75933.3 3430.88   1
   0   4  -1 74996.6 3431.94   1
   1   4   1 9164.15 424.275   1
  -1  -4  -1 9428.54 425.482   1
  -1   4  -1 8519.70 423.738   1
   1  -4   1 9053.58 424.991   1
  -3  -4  -1 3267.16 170.687   1
   3   4   1 3428.37 171.778   1
   4   4   1 36263.2 1642.06   1
  -4  -4  -1 36920.7 1642.62   1
  -4   4  -1 36715.2 1641.29   1
   4  -4   1 34127.3 1638.83   1
  -5  -4  -1 61778.3 2716.59   1
  -5   4  -1 64031.5 2716.51   1
   5  -4   1 60222.7 2714.92   1
   6   4   1 72511.9 3168.68   1
  -6  -4  -1 72892.4 3168.33   1
  -6   4  -1 71565.1 3165.58   1
   6  -4   1 63418.6 3162.00   1
   7   4   1 9911.97 484.370   1
   7  -4   1 10562.9 485.507   1
  -7  -4  -1 9985.00 485.947   1
  -7   4  -1 10112.5 482.908   1
   8   4   1 257.336 36.0368   1
  -8  -4  -1 236.029 35.6490   1
  -8   4  -1 233.635 32.1381   1
   8  -4   1 241.864 32.7347   1
   9  -4   1 41166.2 1766.22   1
   9   4   1 37435.4 1764.61   1
  -9  -4  -1 37405.2 1764.78   1
  -9   4  -1 37940.7 1762.60   1
  10  -4   1 2416.08 138.231   1
  10   4   1 2187.12 134.922   1
 -10   4  -1 2328.81 135.976   1
 -10  -4  -1 2318.96 139.063   1
 -11  -4  -1 10467.2 521.539   1
  11  -4   1 11209.4 522.709   1
 -11   4  -1 11083.2 521.381   1
  11   4   1 10385.7 519.851   1
 -12  -4  -1 4502.84 235.492   1
  12  -4   1 4838.48 239.778   1
 -12   4  -1 4107.57 233.646   1
  12   4   1 4308.11 237.314   1
 -13  -4  -1 2166.97 137.866   1
  13  -4   1 2086.65 137.884   1
 -13   4  -1 2590.18 143.517   1
  13   4   1 2350.57 142.477   1
 -14  -4  -1 3576.44 186.786   1
  14  -4   1 3007.65 181.468   1
 -14   4  -1 3263.46 182.895   1
  14   4   1 2956.29 179.632   1
 -15  -4  -1 561.754 60.8936   1
  15  -4   1 615.885 61.0294   1
  15   4   1 609.513 62.3448   1
 -16  -4  -1 94.8336 34.8267   1
  16  -4   1 69.6764 38.3178   1
 -16   4  -1 83.9092 33.1844   1
  16   4   1 29.9561 32.5847   1
 -17  -4  -1 88.7528 36.0671   1
  17  -4   1 87.0714 32.5872   1
 -17   4  -1 124.504 34.3541   1
  17   4   1 16.0909 30.5371   1
 -18  -4  -1 339.409 52.2979   1
  18  -4   1 507.433 56.3881   1
 -18   4  -1 362.970 51.8225   1
  18   4   1 367.988 53.2532   1
 -19  -4  -1 460.619 57.8461   1
  20  -4   1-8.23335 32.6408   1
 -20   4  -1 15.9786 32.6789   1
  20   4   1-8.77864 39.5331   1
 -21  -4  -1 55.5151 37.4966   1
  21  -4   1 8.21924 32.6294   1
 -21   4  -1 70.9885 38.9480   1
  21   4   1 16.8892 35.6135   1
 -22  -4  -1-7.93875 28.8307   1
  22  -4   1-24.5368 33.9642   1
 -22   4  -1-23.6855 34.6606   1
  22   4   1-8.36984 27.3185   1
 -23  -4  -1 111.375 42.0677   1
  23  -4   1 8.14694 30.2239   1
 -23   4  -1 62.9243 34.5952   1
  23   4   1 24.9005 32.9802   1
 -24  -4  -1 39.0296 38.1212   1
  24  -4   1 72.8106 35.5277   1
 -24   4  -1-7.81736 34.7796   1
  24   4   1-8.09527 39.5331   1
 -25  -4  -1 7.39490 29.8261   1
 -25   4  -1 15.3868 35.9549   1
  25   4   1 87.2263 39.9548   1
 -26  -5   1 7.63036 29.2585   1
  26   5  -1-15.8674 29.8924   1
 -24  -5   1 31.1948 29.9387   1
 -24   5   1 32.1627 35.7835   1
  24   5  -1 33.1004 30.6509   1
 -23  -5   1 40.3945 31.0519   1
  23  -5  -1 8.49427 34.2808   1
 -23   5   1 89.2582 39.2449   1
  23   5  -1 52.3255 33.5082   1
 -22  -5   1 165.295 41.2576   1
  22  -5  -1 212.389 43.6366   1
 -22   5   1 170.338 45.5629   1
  22   5  -1 218.646 47.1785   1
 -21  -5   1 131.357 45.2747   1
  21  -5  -1 151.468 41.9150   1
 -21   5   1 120.765 41.7431   1
  21   5  -1 110.458 41.8801   1
 -20  -5   1 8.30664 32.9319   1
  20   5  -1-16.3674 37.3122   1
  19  -5  -1 64.5646 29.9652   1
 -19   5   1 46.8019 27.8837   1
  18  -5  -1 204.641 42.2138   1
 -18  -5   1 173.443 38.3743   1
 -18   5   1 114.074 38.9956   1
 -17  -5   1 487.909 57.6264   1
  17  -5  -1 566.776 60.6338   1
 -17   5   1 495.842 56.4936   1
  17   5  -1 546.894 59.8863   1
 -16  -5   1 14.7530 30.1724   1
  16  -5  -1-22.2405 32.1090   1
  16   5  -1 24.2950 33.1251   1
 -16   5   1-7.16339 28.3990   1
  15  -5  -1 1002.87 81.1179   1
 -15   5   1 1058.77 81.2425   1
  14   5  -1 271.275 43.0890   1
 -14  -5   1 363.280 46.9928   1
 -14   5   1 292.077 43.5767   1
  14  -5  -1 338.215 45.6628   1
  13   5  -1 8225.05 416.076   1
 -13  -5   1 8527.99 418.512   1
 -13   5   1 8668.85 415.526   1
  13  -5  -1 8191.94 415.605   1
  12   5  -1 4140.14 225.250   1
 -12  -5   1 4523.57 227.926   1
  12  -5  -1 3993.22 222.464   1
  11   5  -1 15905.1 751.174   1
  11  -5  -1 15728.1 747.858   1
 -11   5   1 16076.3 747.623   1
 -11  -5   1 15782.0 750.283   1
 -10   5   1 4658.09 237.238   1
  10  -5  -1 4585.90 237.807   1
   9   5  -1 503.591 47.8427   1
  -9   5   1 489.173 45.9298   1
   9  -5  -1 532.014 48.5502   1
  -9  -5   1 475.435 47.8042   1
   8   5  -1 2817.04 148.698   1
  -8   5   1 2510.34 142.023   1
   8  -5  -1 2383.99 141.402   1
  -8  -5   1 2651.42 145.059   1
   7   5  -1 39213.0 1740.99   1
  -7   5   1 39434.1 1737.51   1
   7  -5  -1 35613.6 1733.67   1
  -7  -5   1 38139.4 1740.60   1
   6   5  -1 7085.83 334.321   1
  -6   5   1 6716.39 327.422   1
   6  -5  -1 6714.53 328.522   1
  -6  -5   1 6547.90 330.715   1
   5   5  -1 82255.8 3614.52   1
   5  -5  -1 74001.1 3609.10   1
  -5  -5   1 83739.4 3615.38   1
  -5   5   1 80181.4 3611.11   1
   4   5  -1 15539.7 738.903   1
  -4   5   1 15242.1 735.590   1
  -4  -5   1 15668.9 738.880   1
   4  -5  -1 17041.6 737.654   1
  -3  -5   1 55094.4 2448.43   1
   3   5  -1 52623.0 2446.29   1
  -2  -5   1 358.411 36.6145   1
   2   5  -1 383.078 36.6427   1
  -1  -5   1 55011.1 2434.60   1
   1   5  -1 52176.1 2432.81   1
   0  -5   1 61018.7 2704.65   1
   0   5  -1 58198.3 2702.52   1
   1  -5   1 41139.9 1935.72   1
  -1  -5  -1 44493.8 1935.14   1
   1   5   1 41608.4 1934.19   1
  -1   5  -1 42620.8 1934.62   1
  -2  -5  -1 6578.39 321.249   1
   2  -5   1 6960.65 323.083   1
   2   5   1 6452.30 321.503   1
   3  -5   1 135766. 5899.14   1
   3   5   1 127601. 5898.49   1
  -3   5  -1 128333. 5897.76   1
  -3  -5  -1 130231. 5898.98   1
   4   5   1 31931.9 1441.05   1
  -4   5  -1 32313.8 1439.04   1
   4  -5   1 30198.1 1437.55   1
  -4  -5  -1 31224.1 1439.23   1
   5   5   1 2439.94 129.831   1
  -5   5  -1 2411.04 128.110   1
   5  -5   1 2028.63 125.376   1
  -5  -5  -1 2142.04 126.411   1
   6   5   1 747.477 62.4678   1
   6  -5   1 665.144 53.8614   1
  -6   5  -1 698.725 56.0179   1
  -6  -5  -1 666.806 55.2798   1
   7   5   1 432.271 43.8842   1
  -7  -5  -1 357.377 40.6695   1
  -7   5  -1 450.825 42.5259   1
   8   5   1 13101.4 654.121   1
   8  -5   1 13933.6 653.840   1
  -8  -5  -1 14405.8 659.072   1
  -8   5  -1 13977.5 653.699   1
  -9   5  -1 14568.7 669.189   1
   9  -5   1 13702.2 667.886   1
 -10  -5  -1 27221.2 1259.27   1
  10   5   1 27057.0 1258.03   1
  11  -5   1 1207.76 84.9413   1
  11   5   1 1039.07 80.2824   1
 -11  -5  -1 1194.13 84.4613   1
 -11   5  -1 966.222 77.7368   1
  12  -5   1 969.961 73.9057   1
  12   5   1 835.717 70.6785   1
 -12  -5  -1 845.936 72.7804   1
 -12   5  -1 725.112 66.0255   1
  13  -5   1 2166.15 136.725   1
  13   5   1 2220.90 136.726   1
 -13  -5  -1 2262.94 137.318   1
 -13   5  -1 2185.75 135.953   1
  14  -5   1 2323.12 142.809   1
  15   5   1 462.774 56.6298   1
 -15  -5  -1 523.459 59.1432   1
  16   5   1 46.5093 29.2534   1
  16  -5   1 46.4105 28.6672   1
 -16   5  -1 44.8609 27.7134   1
 -16  -5  -1 7.76271 29.2954   1
  17   5   1 115.183 36.1055   1
  17  -5   1 166.187 38.4294   1
 -17   5  -1 198.882 42.7542   1
 -17  -5  -1 136.540 41.8178   1
  18   5   1 376.127 52.4142   1
  18  -5   1 477.024 58.8263   1
 -18   5  -1 406.181 53.6615   1
 -18  -5  -1 321.528 52.8500   1
  19   5   1 184.268 38.5722   1
  19  -5   1 229.350 46.9906   1
 -19   5  -1 229.485 44.7406   1
 -19  -5  -1 115.112 36.0421   1
  20   5   1 619.979 67.3287   1
  20  -5   1 664.569 69.7251   1
 -20   5  -1 695.099 67.7471   1
 -20  -5  -1 572.066 63.9346   1
  21   5   1-16.4669 28.1442   1
  21  -5   1 67.1110 42.2559   1
 -21   5  -1 32.1023 36.1640   1
 -21  -5  -1 58.9349 31.1758   1
  22   5   1 66.8914 31.2795   1
  22  -5   1 134.171 39.8755   1
 -22   5  -1 96.1300 39.3770   1
 -22  -5  -1 125.647 39.4131   1
  23   5   1 90.3115 38.0917   1
  23  -5   1 33.1597 37.0740   1
 -23   5  -1 103.212 39.3652   1
 -23  -5  -1 116.342 40.3997   1
 -24   5  -1 38.9188 36.0070   1
  24  -5   1 71.8117 37.3409   1
  25   5   1-46.8797 38.1465   1
 -25  -5  -1 15.1490 35.7818   1
  25   6  -1-24.1313 36.6945   1
 -25  -6   1-30.2136 37.6684   1
  24   6  -1 16.4694 36.1448   1
 -24  -6   1-8.06332 35.3927   1
  23  -6  -1 98.3336 40.4583   1
 -23   6   1 32.4344 33.2081   1
 -23  -6   1 8.08728 28.8397   1
  22   6  -1 33.5936 34.4700   1
  22  -6  -1 90.0054 36.0271   1
 -22   6   1 56.5586 37.3930   1
 -22  -6   1 73.6376 38.7490   1
 -21   6   1 336.521 50.8076   1
  21  -6  -1 348.981 54.2480   1
  20   6  -1 141.190 33.1580   1
  20  -6  -1 152.697 40.9410   1
 -20   6   1 95.2038 37.5643   1
 -20  -6   1 155.881 38.3687   1
  19   6  -1 112.134 37.3840   1
  19  -6  -1 118.436 37.7125   1
 -19   6   1 109.501 39.3862   1
 -19  -6   1 160.421 39.9650   1
  18   6  -1 322.453 52.1947   1
  18  -6  -1 325.019 45.8554   1
 -18   6   1 383.392 49.2563   1
 -18  -6   1 269.590 49.5134   1
  17   6  -1 245.577 48.0656   1
  17  -6  -1 158.585 39.4923   1
 -17  -6   1 164.956 37.7403   1
 -17   6   1 112.175 36.8846   1
 -16  -6   1 1675.29 116.011   1
  16   6  -1 1827.56 119.796   1
  15   6  -1 219.854 40.6532   1
 -15   6   1 253.244 42.1772   1
 -15  -6   1 300.868 48.1732   1
  15  -6  -1 313.539 43.5748   1
  14   6  -1 287.599 42.6469   1
 -14   6   1 197.026 39.9385   1
  14  -6  -1 295.293 43.7375   1
  13   6  -1 725.264 66.9467   1
 -13  -6   1 801.067 68.6713   1
 -13   6   1 720.883 64.9493   1
  13  -6  -1 580.785 60.1974   1
  12   6  -1 10526.2 519.489   1
  12  -6  -1 10976.1 518.166   1
 -12  -6   1 10009.0 517.862   1
 -12   6   1 11206.2 518.756   1
 -11  -6   1 688.443 63.1222   1
  11   6  -1 624.509 58.8434   1
  10   6  -1 3890.99 214.420   1
 -10   6   1 4203.10 215.119   1
  10  -6  -1 3694.82 209.694   1
 -10  -6   1 4366.07 218.361   1
  -9   6   1 33.4103 23.8778   1
   9  -6  -1 59.3465 26.4162   1
   8   6  -1 5.91400 25.6865   1
  -8   6   1 46.2128 21.7152   1
   8  -6  -1 47.3387 23.7647   1
  -8  -6   1 69.2549 28.2377   1
   7   6  -1 8260.31 386.062   1
  -7   6   1 7609.28 379.437   1
   7  -6  -1 7580.32 379.817   1
  -7  -6   1 7930.67 384.699   1
   6   6  -1 7658.90 374.049   1
   6  -6  -1 7432.76 368.518   1
  -6  -6   1 7107.26 372.065   1
  -6   6   1 8251.03 370.814   1
   5   6  -1 4429.30 231.489   1
  -5  -6   1 4706.38 232.747   1
   5  -6  -1 4214.84 227.583   1
  -5   6   1 4734.48 229.661   1
   4   6  -1 9242.03 429.130   1
  -4  -6   1 9024.48 428.413   1
  -4   6   1 9172.58 423.809   1
   4  -6  -1 8159.32 422.916   1
   3   6  -1 10565.3 493.214   1
  -3  -6   1 10658.6 493.629   1
  -3   6   1 10486.5 489.748   1
   3  -6  -1 9769.61 488.618   1
   2   6  -1 171536. 7999.65   1
  -2  -6   1 173107. 7999.70   1
  -2   6   1 185456. 7996.87   1
   2  -6  -1 176900. 7996.59   1
   1  -6  -1 24249.1 1099.16   1
  -1  -6   1 24675.3 1101.65   1
   1   6  -1 22753.6 1099.13   1
  -1   6   1 23834.0 1097.83   1
   0   6   1 46514.8 2009.50   1
   0  -6  -1 42793.4 2008.22   1
   0   6  -1 44842.8 2010.38   1
   0  -6   1 42182.5 2009.61   1
   1   6   1 15168.2 696.876   1
  -1  -6  -1 15097.1 697.743   1
  -1   6  -1 14732.2 697.197   1
   1  -6   1 14717.5 697.866   1
   2   6   1 33468.2 1644.48   1
  -2   6  -1 35519.7 1644.38   1
   2  -6   1 36331.6 1645.47   1
  -2  -6  -1 39120.5 1649.95   1
   3  -6   1 6108.98 303.393   1
  -3  -6  -1 5766.67 301.855   1
  -3   6  -1 6346.77 303.436   1
   3   6   1 6384.89 304.450   1
   4   6   1 26575.3 1112.36   1
  -4  -6  -1 26355.1 1112.83   1
  -4   6  -1 26583.8 1110.94   1
   5   6   1 8503.41 412.174   1
  -5  -6  -1 8337.18 411.120   1
  -5   6  -1 8843.59 409.855   1
   5  -6   1 8165.42 408.037   1
   6   6   1 3911.16 201.741   1
  -6  -6  -1 3641.90 199.647   1
  -6   6  -1 3687.99 198.095   1
   6  -6   1 3843.46 199.725   1
   7   6   1 570.333 56.2560   1
  -7  -6  -1 652.373 57.3769   1
  -7   6  -1 746.744 58.8444   1
   7  -6   1 721.224 59.0912   1
  -8   6  -1 8991.82 435.764   1
   8  -6   1 8848.85 434.238   1
  -9  -6  -1 6405.29 313.477   1
   9   6   1 5836.90 307.688   1
  10   6   1 197.173 33.9518   1
 -10  -6  -1 216.357 36.0556   1
  10  -6   1 137.091 30.1071   1
 -10   6  -1 262.442 37.7585   1
  11   6   1 8872.17 441.735   1
 -11   6  -1 9213.32 440.735   1
  11  -6   1 8914.30 440.036   1
 -11  -6  -1 8778.70 442.001   1
  12   6   1 1756.16 115.222   1
 -12   6  -1 1789.36 115.690   1
 -12  -6  -1 1758.57 116.568   1
  13   6   1 980.365 78.9466   1
  13  -6   1 954.267 80.1775   1
 -13  -6  -1 1151.80 86.8212   1
  14   6   1 830.801 73.3036   1
  14  -6   1 939.957 75.1577   1
 -14  -6  -1 703.584 68.9119   1
 -14   6  -1 777.923 70.3113   1
  15   6   1 91.3509 39.2751   1
  15  -6   1 29.7174 29.5216   1
 -15   6  -1 36.7860 31.9283   1
 -15  -6  -1 36.0055 32.0837   1
 -16   6  -1 656.269 66.2517   1
  16   6   1 684.238 69.5313   1
  16  -6   1 738.887 69.5459   1
 -16  -6  -1 879.240 73.8861   1
  17  -6   1 755.173 73.4440   1
 -17   6  -1 794.924 73.2023   1
 -18   6  -1 94.1103 40.7773   1
  18   6   1 126.619 39.1683   1
 -18  -6  -1 16.0379 34.4057   1
  18  -6   1 47.3858 37.0118   1
  19   6   1 1322.29 101.473   1
  19  -6   1 1333.99 101.238   1
 -19   6  -1 1297.20 100.623   1
 -19  -6  -1 1624.78 108.719   1
 -20   6  -1 7.95847 34.4860   1
  20  -6   1 40.2794 38.0639   1
  21   6   1 277.809 46.1824   1
 -22   6  -1 71.6552 40.8031   1
  22  -6   1 161.236 44.3845   1
  23   6   1 49.5474 40.3279   1
 -23  -6  -1 7.57629 31.9366   1
  24   6   1-15.9168 34.0020   1
 -24   6  -1-15.7120 30.1255   1
 -24  -6  -1 7.49589 29.2361   1
 -25  -7   1-7.78153 36.7549   1
  25   7  -1-7.94700 34.8835   1
 -24  -7   1 55.1079 30.7102   1
  24   7  -1-24.3582 27.7343   1
 -23   7   1 8.36829 36.7430   1
 -23  -7   1 8.02732 37.0544   1
  23   7  -1 49.4367 36.6503   1
 -22  -7   1 24.7126 38.0139   1
  22   7  -1-7.99380 33.6754   1
 -21  -7   1 196.300 48.0427   1
  21  -7  -1 271.700 45.4192   1
  21   7  -1 140.710 39.8457   1
 -21   7   1 140.427 42.0083   1
 -20  -7   1 145.072 38.2110   1
  20  -7  -1 212.522 46.6696   1
  20   7  -1 104.615 36.3930   1
 -20   7   1 155.691 41.3773   1
 -19  -7   1 32.0322 37.8233   1
  19  -7  -1-16.1408 33.0110   1
  19   7  -1-24.6010 35.5173   1
 -19   7   1 24.2670 35.0350   1
 -18  -7   1 45.9149 34.8920   1
 -18   7   1 7.94994 35.8034   1
  18  -7  -1 7.92717 30.9185   1
  18   7  -1-34.5714 35.3545   1
  17   7  -1 365.862 55.2576   1
  17  -7  -1 465.261 55.6266   1
 -17  -7   1 544.049 62.2266   1
 -17   7   1 489.941 57.1230   1
  16  -7  -1 22.5525 25.6854   1
 -16  -7   1 16.0129 31.7530   1
 -16   7   1 45.9982 30.4053   1
  16   7  -1-7.36049 30.1194   1
 -15   7   1 1104.13 86.5868   1
  15  -7  -1 844.929 78.8166   1
 -15  -7   1 1029.20 84.1081   1
  15   7  -1 1083.42 84.2721   1
 -14   7   1 759.388 69.2707   1
  14  -7  -1 758.542 68.6168   1
 -14  -7   1 853.545 72.5780   1
  14   7  -1 713.437 68.4960   1
 -13   7   1 653.804 64.1983   1
  13  -7  -1 751.992 64.7498   1
 -13  -7   1 593.017 61.5113   1
  13   7  -1 745.402 66.7187   1
  12  -7  -1 958.835 76.8814   1
  12   7  -1 981.829 79.6278   1
 -12  -7   1 982.320 80.7689   1
 -12   7   1 1096.43 81.3967   1
  11  -7  -1 5312.58 264.224   1
  11   7  -1 4836.65 262.978   1
 -11   7   1 5073.72 262.013   1
 -11  -7   1 4870.38 263.839   1
 -10  -7   1 26.4721 23.1336   1
  10   7  -1 40.6384 26.0138   1
   9  -7  -1 697.274 59.5352   1
  -9   7   1 840.190 63.5283   1
   9   7  -1 638.080 63.2415   1
  -9  -7   1 628.433 60.3418   1
  -8   7   1 27.8616 22.4928   1
   8   7  -1-6.33362 21.6780   1
   7  -7  -1 18421.9 872.703   1
  -7   7   1 18966.6 872.775   1
   6   7  -1 564.164 53.7123   1
  -6  -7   1 681.379 58.2220   1
  -6   7   1 595.330 52.4711   1
   6  -7  -1 714.642 57.6161   1
   5  -7  -1 21882.2 982.939   1
   5   7  -1 21182.8 985.318   1
  -5  -7   1 19986.7 984.283   1
  -5   7   1 21537.1 981.800   1
   4   7  -1 11263.2 488.890   1
  -4  -7   1 10885.6 489.654   1
  -4   7   1 10370.3 481.942   1
   3  -7  -1 21477.6 953.086   1
   3   7  -1 21821.4 955.629   1
  -3  -7   1 19571.8 952.397   1
  -3   7   1 19407.2 950.124   1
   2  -7  -1 806.041 60.3917   1
   2   7  -1 748.113 59.0936   1
  -2  -7   1 659.127 58.9413   1
  -2   7   1 762.961 58.5821   1
   1  -7  -1 32240.4 1493.06   1
  -1  -7   1 32365.3 1494.38   1
  -1   7   1 32303.0 1492.87   1
   1   7  -1 33231.2 1494.19   1
   0  -7   1 2632.48 146.098   1
   0   7   1 2569.30 144.457   1
   0  -7  -1 2515.54 144.195   1
   0   7  -1 2815.02 146.985   1
   1  -7   1-5.09587 21.7932   1
   1   7   1 9.52057 21.1906   1
  -1  -7  -1 44.1797 25.2244   1
  -1   7  -1 54.3387 28.1565   1
   2  -7   1 28202.2 1315.79   1
   2   7   1 28817.6 1316.36   1
  -2  -7  -1 30028.0 1321.23   1
  -2   7  -1 27487.7 1314.73   1
   3  -7   1 39555.6 1780.56   1
  -3   7  -1 39001.3 1779.48   1
  -3  -7  -1 38722.4 1780.87   1
   3   7   1 38122.5 1780.31   1
   4  -7   1 9920.91 470.392   1
  -4   7  -1 9536.25 469.549   1
  -4  -7  -1 9717.82 469.851   1
   4   7   1 9785.15 469.441   1
  -5   7  -1 53.6033 23.9182   1
   5  -7   1 27.5400 22.9544   1
   5   7   1 70.4696 27.1713   1
  -5  -7  -1 28.3213 26.5216   1
  -6   7  -1 263.287 36.2364   1
   6  -7   1 259.443 38.1866   1
   6   7   1 205.629 37.6206   1
  -6  -7  -1 312.350 41.5599   1
  -7  -7  -1 242.460 38.5559   1
  -7   7  -1 317.020 41.4626   1
   7  -7   1 204.480 37.0711   1
  -8  -7  -1 1283.26 91.3013   1
   8   7   1 1417.98 95.5312   1
   9   7   1 3529.42 184.663   1
  -9  -7  -1 3213.89 181.334   1
  -9   7  -1 2863.27 177.403   1
   9  -7   1 3351.74 182.496   1
  10   7   1 7455.45 374.491   1
 -10  -7  -1 7559.19 376.413   1
 -10   7  -1 7599.63 374.375   1
  10  -7   1 7271.51 372.132   1
  11   7   1 261.303 43.0913   1
 -11  -7  -1 338.155 46.3721   1
 -11   7  -1 203.426 37.5457   1
 -12  -7  -1 2827.31 161.968   1
  12  -7   1 2845.33 160.595   1
  12   7   1 2425.61 157.139   1
 -13  -7  -1 863.024 74.3516   1
  13  -7   1 774.262 69.4284   1
 -13   7  -1 850.885 73.1806   1
  13   7   1 758.309 72.2902   1
 -14  -7  -1 23.9073 26.6236   1
  14   7   1 7.16281 23.3820   1
  15  -7   1 1436.04 105.404   1
  15   7   1 1595.98 109.918   1
 -15   7  -1 1593.42 109.043   1
 -15  -7  -1 1545.26 109.047   1
  16   7   1 213.025 43.3700   1
  16  -7   1 85.9256 30.1095   1
 -16   7  -1 133.107 37.9349   1
 -16  -7  -1 160.249 34.5987   1
  17   7   1 8.29933 30.1345   1
  17  -7   1 15.9129 33.0360   1
 -17   7  -1 23.9132 35.4467   1
 -17  -7  -1-7.92755 29.3331   1
  18   7   1 844.008 74.3358   1
 -18   7  -1 686.466 69.8127   1
  18  -7   1 701.343 71.3480   1
 -18  -7  -1 636.503 70.6212   1
 -19  -7  -1 136.771 34.7148   1
  19  -7   1 227.704 46.2102   1
 -19   7  -1 211.934 47.3938   1
  19   7   1 142.918 35.6523   1
 -20  -7  -1 214.190 44.4062   1
  20  -7   1 236.688 48.0598   1
  20   7   1 226.386 47.0995   1
 -21  -7  -1-16.3212 37.2066   1
  21  -7   1-16.3153 34.3640   1
 -21   7  -1 32.7188 32.9472   1
  21   7   1 8.20490 39.1909   1
 -22  -7  -1 15.9122 33.0333   1
  22   7   1 66.0234 37.6279   1
  22  -7   1-16.2152 26.4557   1
 -22   7  -1-24.3997 29.5300   1
 -23   7  -1-24.4224 28.3991   1
  23  -7   1 7.97821 23.4248   1
  24   7   1 7.96638 28.3673   1
 -24  -7  -1-29.2329 28.0284   1
  24   8  -1-31.9089 30.0680   1
 -24  -8   1-7.77114 26.5503   1
  23   8  -1-7.90934 34.2608   1
 -23  -8   1-16.0527 37.4801   1
 -22   8   1-17.2210 38.2884   1
  22  -8  -1 8.31220 33.4810   1
  21   8  -1 39.7422 34.5045   1
 -21   8   1 51.6206 35.2678   1
  21  -8  -1 74.7127 35.0468   1
 -21  -8   1 39.9477 36.0546   1
  20   8  -1 97.9028 35.8405   1
 -20   8   1 171.106 42.6277   1
  20  -8  -1 132.069 36.7228   1
 -19  -8   1 7.71144 25.1646   1
  18  -8  -1 16.1146 28.7075   1
 -18   8   1 58.4202 39.4341   1
  18   8  -1 23.9701 27.8940   1
 -18  -8   1 15.6290 25.5234   1
  17  -8  -1 205.476 43.3103   1
 -17   8   1 131.186 41.3434   1
  17   8  -1 143.988 33.4148   1
 -17  -8   1 97.4218 32.7887   1
  16  -8  -1 163.484 36.9932   1
 -16   8   1 104.492 39.0031   1
 -16  -8   1 127.519 39.5077   1
  16   8  -1 207.388 39.2791   1
  15   8  -1 1941.85 126.684   1
 -15  -8   1 1859.81 124.701   1
  14   8  -1-30.3704 31.0705   1
 -14  -8   1-7.59407 29.6316   1
 -14   8   1-29.8336 34.0177   1
  14  -8  -1-15.1248 32.3219   1
  13   8  -1 67.8131 34.0384   1
 -13  -8   1 7.47465 29.2753   1
 -13   8   1 72.0422 31.3187   1
  13  -8  -1 95.9391 34.9603   1
  12   8  -1 7286.33 368.370   1
 -12  -8   1 7101.45 369.272   1
 -12   8   1 6944.62 366.531   1
  12  -8  -1 7851.65 371.030   1
  11   8  -1 512.031 54.7546   1
 -11  -8   1 358.452 48.6930   1
 -11   8   1 404.553 48.1432   1
  11  -8  -1 324.337 45.2862   1
  10   8  -1 2726.19 178.305   1
 -10  -8   1 3238.17 180.292   1
 -10   8   1 3444.02 180.303   1
  10  -8  -1 3254.76 179.191   1
   9   8  -1 1460.19 96.0702   1
  -9  -8   1 1282.52 92.4767   1
   9  -8  -1 1272.16 91.6079   1
   8   8  -1 733.373 61.6231   1
  -8   8   1 582.758 54.4160   1
   8  -8  -1 598.678 54.4033   1
   7   8  -1 4356.30 232.738   1
  -7   8   1 4408.92 229.460   1
  -7  -8   1 4348.51 233.214   1
  -6  -8   1 2077.24 127.153   1
   6   8  -1 1993.17 126.113   1
  -6   8   1 2318.66 127.545   1
   6  -8  -1 2013.11 123.981   1
  -5   8   1 3940.08 207.706   1
   5  -8  -1 3930.13 208.087   1
  -4   8   1 8007.20 398.283   1
   4   8  -1 8618.17 403.735   1
  -4  -8   1 8748.59 407.109   1
   4  -8  -1 7513.35 398.197   1
  -3   8   1 16986.3 806.374   1
   3   8  -1 17891.9 810.637   1
  -3  -8   1 16727.2 808.948   1
   3  -8  -1 17393.8 808.266   1
  -2   8   1 20597.8 939.909   1
   2   8  -1 19276.2 941.020   1
  -2  -8   1 19660.9 942.515   1
   2  -8  -1 21219.9 942.317   1
  -1   8   1 5996.93 279.875   1
   1   8  -1 4916.09 276.176   1
  -1  -8   1 5498.47 280.699   1
   1  -8  -1 5688.49 279.578   1
   0   8   1 2397.53 142.303   1
   0   8  -1 2618.51 145.239   1
   0  -8   1 2407.18 144.012   1
   0  -8  -1 2808.71 147.760   1
  -1   8  -1 1468.96 94.6422   1
   1   8   1 1311.15 91.5872   1
  -1  -8  -1 1462.00 95.1944   1
   1  -8   1 1593.94 97.1918   1
  -2   8  -1 5155.31 256.770   1
   2   8   1 4850.51 254.759   1
  -2  -8  -1 4896.27 258.124   1
   2  -8   1 4990.57 255.829   1
  -3   8  -1 9646.88 468.616   1
   3   8   1 9494.16 469.672   1
  -3  -8  -1 9506.71 470.034   1
   3  -8   1 10215.7 472.223   1
   4   8   1 5297.59 268.565   1
  -4  -8  -1 5269.92 268.649   1
   4  -8   1 5018.20 266.793   1
  -4   8  -1 5334.71 267.659   1
  -5   8  -1 141.227 29.8503   1
   5  -8   1 171.235 34.7135   1
  -6  -8  -1 101.990 26.4855   1
   6   8   1 104.742 27.1784   1
   7  -8   1 16302.7 740.710   1
  -7   8  -1 16218.1 738.344   1
   7   8   1 16202.5 742.248   1
   8  -8   1 1641.65 109.617   1
  -8   8  -1 1744.12 113.034   1
   8   8   1 1811.27 116.412   1
  -8  -8  -1 1649.56 110.900   1
   9  -8   1 1134.97 83.3489   1
  -9   8  -1 1114.63 83.0137   1
   9   8   1 997.184 84.4545   1
  -9  -8  -1 1062.15 84.0032   1
  10  -8   1 1473.71 102.806   1
 -10   8  -1 1531.77 102.883   1
 -10  -8  -1 1429.53 102.713   1
  10   8   1 1503.44 103.389   1
  11  -8   1 73.3138 31.8804   1
 -11  -8  -1 44.4689 31.7909   1
  11   8   1 73.0166 34.9920   1
  12  -8   1 1159.47 91.3348   1
  12   8   1 1175.50 92.5519   1
 -12   8  -1 1445.44 97.2781   1
 -12  -8  -1 1182.04 92.6583   1
 -13  -8  -1 1003.46 81.1109   1
  13   8   1 952.762 78.6671   1
  14  -8   1 514.704 57.7292   1
 -14   8  -1 475.787 59.8059   1
 -14  -8  -1 459.880 56.0053   1
  15  -8   1 77.9638 34.8097   1
 -15   8  -1 48.4379 34.1516   1
  15   8   1 59.6469 34.1378   1
 -15  -8  -1 97.3144 40.9508   1
  16  -8   1 206.318 41.0244   1
 -16   8  -1 164.419 39.9592   1
 -16  -8  -1 164.618 40.9249   1
  16   8   1 117.773 39.4339   1
  17   8   1 250.538 50.5994   1
 -17  -8  -1 310.303 49.0980   1
 -17   8  -1 359.490 54.2691   1
  18   8   1 142.000 37.8454   1
 -18  -8  -1 143.616 37.0939   1
 -18   8  -1 143.656 42.3138   1
  18  -8   1 227.563 43.1398   1
  19   8   1 56.1529 40.0164   1
 -19  -8  -1 8.03831 33.9005   1
 -19   8  -1 25.5078 40.6455   1
  19  -8   1 57.2548 38.6662   1
 -20  -8  -1 15.9469 29.5012   1
  20   8   1-7.86905 32.1877   1
 -21   8  -1 59.4856 34.8008   1
  21  -8   1 16.3460 27.3483   1
 -22  -8  -1 15.9189 31.5736   1
  22   8   1 32.0125 30.1733   1
 -23  -8  -1 7.70016 26.8736   1
  23   8   1 31.9394 27.8663   1
 -24  -9   1 15.4223 37.6676   1
  24   9  -1 46.1227 39.4947   1
 -22  -9   1-15.6319 34.7588   1
  22   9  -1 38.8768 35.8834   1
 -21  -9   1 7.92374 31.4261   1
  21   9  -1 31.9770 35.1005   1
  20   9  -1 51.3543 29.9877   1
  20  -9  -1 95.3135 40.0826   1
 -20   9   1 33.8444 38.6783   1
 -20  -9   1 70.1294 31.0188   1
 -19   9   1 184.760 40.5884   1
  19  -9  -1 197.796 42.4131   1
  18   9  -1 285.567 45.8027   1
 -18  -9   1 170.340 39.2305   1
  17  -9  -1 42.0736 30.6066   1
 -17   9   1 16.3270 32.4161   1
  17   9  -1 7.69130 25.1637   1
 -17  -9   1 97.7708 32.8690   1
 -16   9   1 32.0103 33.7425   1
  16  -9  -1 33.1104 34.3987   1
  15   9  -1 841.527 75.1946   1
  15  -9  -1 844.803 76.8206   1
 -15  -9   1 781.913 75.2219   1
 -15   9   1 928.646 77.4928   1
 -14  -9   1 640.660 65.4193   1
  14   9  -1 643.205 66.0385   1
  13   9  -1 152.353 37.8236   1
 -13  -9   1 125.866 40.2316   1
 -13   9   1 82.2361 35.5705   1
  13  -9  -1 30.6282 29.6731   1
  12   9  -1 146.069 37.9851   1
  12  -9  -1 116.914 34.2269   1
 -12   9   1 131.352 38.6316   1
 -12  -9   1 129.337 36.4108   1
  11  -9  -1 4416.78 241.173   1
 -11   9   1 4546.01 241.473   1
  10  -9  -1 1143.24 87.5114   1
  10   9  -1 1307.54 92.6162   1
 -10  -9   1 1179.37 88.5043   1
 -10   9   1 1056.39 85.0998   1
  -9   9   1 594.354 56.5726   1
   9   9  -1 523.160 57.9860   1
  -9  -9   1 596.592 61.6370   1
   8   9  -1 13576.5 654.414   1
  -8  -9   1 13871.2 654.170   1
  -8   9   1 13828.2 650.747   1
   8  -9  -1 13219.6 651.919   1
  -7  -9   1 5218.15 261.439   1
   7   9  -1 5143.77 259.665   1
  -7   9   1 5013.41 256.137   1
   7  -9  -1 4278.72 252.213   1
   6   9  -1 309.007 40.8484   1
  -6  -9   1 320.115 42.7063   1
  -5   9   1 153.652 29.9290   1
   5   9  -1 143.857 34.2505   1
  -5  -9   1 162.596 38.7833   1
   5  -9  -1 143.638 32.7728   1
  -4   9   1 142.204 32.0302   1
   4   9  -1 123.746 33.5555   1
  -4  -9   1 111.892 37.3213   1
   4  -9  -1 97.7859 29.3667   1
  -3   9   1 3379.75 169.725   1
   3   9  -1 2735.12 166.615   1
  -3  -9   1 2599.46 165.812   1
   3  -9  -1 3251.75 170.138   1
  -2   9   1 11077.5 536.657   1
   2  -9  -1 11313.7 538.339   1
  -1   9   1 46.6236 20.4140   1
   1  -9  -1 36.1028 21.5025   1
   0   9   1 3525.44 191.256   1
   0  -9  -1 3531.91 191.767   1
   1   9   1 1318.62 90.1988   1
  -1  -9  -1 1298.40 89.8762   1
   3   9   1 1803.82 113.323   1
  -3  -9  -1 1733.33 112.411   1
   4  -9   1 3782.10 205.572   1
   4   9   1 3971.17 204.696   1
  -4  -9  -1 3741.58 203.163   1
  -4   9  -1 3437.73 200.019   1
  -5  -9  -1 426.654 48.0185   1
   5  -9   1 270.331 40.4982   1
  -5   9  -1 306.905 41.5276   1
   5   9   1 371.513 43.4887   1
   6  -9   1 4047.00 221.214   1
   6   9   1 4202.36 227.689   1
  -6  -9  -1 4061.50 220.652   1
   7  -9   1 1691.87 110.455   1
  -7   9  -1 1550.78 106.470   1
   7   9   1 1630.36 110.974   1
  -7  -9  -1 1597.02 108.830   1
   8  -9   1 968.203 77.2558   1
  -8   9  -1 915.279 75.6994   1
   8   9   1 1093.27 82.5457   1
  -8  -9  -1 905.116 77.8665   1
   9  -9   1 912.823 76.0284   1
  -9   9  -1 869.329 73.2053   1
  -9  -9  -1 916.265 75.9807   1
   9   9   1 904.625 76.1303   1
  10  -9   1 4201.84 235.162   1
  10   9   1 4546.09 237.491   1
 -10  -9  -1 4266.77 235.537   1
  11  -9   1 409.163 51.2661   1
 -11   9  -1 422.792 51.9468   1
  11   9   1 308.695 49.5494   1
 -11  -9  -1 391.402 53.5506   1
  12   9   1 2071.39 133.687   1
 -12  -9  -1 2029.38 132.288   1
  13  -9   1 56.1971 34.8353   1
 -13   9  -1 38.8893 33.7533   1
  13   9   1 54.3264 28.2565   1
 -13  -9  -1 38.8262 30.8573   1
  14  -9   1 24.5199 29.2233   1
  14   9   1 7.91840 30.9993   1
 -14  -9  -1 71.0751 34.3104   1
 -15   9  -1 96.7223 37.9569   1
  15  -9   1 124.145 40.7016   1
 -16   9  -1 65.4523 36.3789   1
  16   9   1 68.6290 35.6651   1
 -16  -9  -1 130.699 43.1356   1
  17  -9   1-16.9242 29.5211   1
 -17   9  -1-24.8165 34.8489   1
  17   9   1-8.00138 35.1230   1
 -17  -9  -1 15.6508 33.8958   1
 -18   9  -1 66.8270 34.7559   1
  18  -9   1 33.8787 31.4183   1
  19   9   1 24.4168 25.9210   1
 -19  -9  -1 23.8525 25.9472   1
 -19   9  -1-25.1553 39.6064   1
  19  -9   1-8.50234 33.1621   1
  20   9   1 7.90371 36.0425   1
 -20  -9  -1-23.7677 34.7822   1
 -20   9  -1-33.5222 35.8111   1
  20  -9   1-16.9966 35.2913   1
  21   9   1 22.9135 27.2722   1
 -21  -9  -1 54.9471 29.1173   1
 -21   9  -1 50.0205 39.8752   1
  21  -9   1 76.0784 38.1245   1
 -22   9  -1 16.5090 34.7798   1
 -23  -9  -1-7.62091 36.4017   1
  23   9   1 15.5291 36.2543   1
 -23 -10   1-22.6177 30.3687   1
  23  10  -1 7.43841 25.9489   1
 -22 -10   1 23.1767 33.0073   1
  22  10  -1-7.70513 34.7005   1
 -21 -10   1-15.5451 37.5362   1
  21  10  -1 8.13743 37.9953   1
  20 -10  -1-26.2501 32.9866   1
 -20 -10   1-29.2174 34.1231   1
 -20  10   1-17.1061 33.3753   1
  19  10  -1 54.8132 31.5528   1
 -19 -10   1 23.7693 30.9129   1
 -19  10   1-42.5355 37.3508   1
  19 -10  -1 8.71175 35.6451   1
 -18  10   1 50.6036 38.0046   1
  18 -10  -1 8.64108 35.3707   1
  17  10  -1 239.247 46.0913   1
 -17 -10   1 338.118 50.5522   1
 -17  10   1 324.793 51.8298   1
  17 -10  -1 331.626 52.8440   1
  16  10  -1 40.2364 36.3040   1
 -16 -10   1 40.2185 33.4663   1
  16 -10  -1 66.7932 36.7107   1
 -15  10   1 72.8555 36.9512   1
  15 -10  -1 8.10463 34.6713   1
  14  10  -1 86.7847 36.0326   1
 -14 -10   1 48.0717 32.3406   1
 -14  10   1 15.6618 26.2388   1
  14 -10  -1 39.5878 29.3702   1
 -13 -10   1 15.8534 32.4230   1
  13  10  -1-15.7950 32.7894   1
  12 -10  -1 3121.99 193.934   1
  12  10  -1 3471.19 199.158   1
 -12 -10   1 3617.92 199.670   1
 -12  10   1 3648.78 198.022   1
  11  10  -1 585.812 63.2010   1
  11 -10  -1 618.272 64.3940   1
 -11  10   1 659.375 63.0022   1
 -11 -10   1 628.373 62.4992   1
  10 -10  -1 134.832 33.1947   1
 -10  10   1 71.9457 29.7808   1
  -9 -10   1 1173.23 86.7740   1
   9 -10  -1 920.066 78.2005   1
   9  10  -1 1168.90 86.3468   1
  -9  10   1 879.260 77.3399   1
  -8 -10   1 6277.83 335.152   1
   8 -10  -1 7079.34 337.773   1
   8  10  -1 6493.18 339.085   1
  -8  10   1 6490.48 333.595   1
  -7 -10   1 4903.77 244.092   1
   7 -10  -1 4263.77 236.805   1
   7  10  -1 4075.95 236.087   1
  -7  10   1 4592.34 237.567   1
  -6 -10   1 4864.01 268.503   1
   6  10  -1 5335.54 271.679   1
   6 -10  -1 5230.36 270.218   1
  -5  10   1 137.572 34.5211   1
   5  10  -1 208.918 36.8860   1
  -5 -10   1 235.499 39.5697   1
   5 -10  -1 228.526 40.2072   1
  -4  10   1 15567.0 697.014   1
   4  10  -1 14660.1 699.021   1
  -4 -10   1 15638.4 704.509   1
  -3  10   1 38.2837 30.5518   1
   3  10  -1 40.5968 31.6643   1
  -3 -10   1 68.0212 34.3144   1
   3 -10  -1 45.7439 31.2868   1
  -2  10   1 89.4431 32.2946   1
   2  10  -1 64.9310 26.3106   1
  -2 -10   1 33.9946 28.7838   1
   2 -10  -1 71.8245 29.9078   1
  -1  10   1 42951.6 1988.63   1
   1  10  -1 43020.1 1990.34   1
  -1 -10   1 43707.9 1992.53   1
   1 -10  -1 43726.5 1990.53   1
   0  10  -1 3274.19 176.416   1
   0  10   1 3111.68 174.653   1
   0 -10  -1 2909.15 173.907   1
   0 -10   1 3173.18 177.572   1
  -1  10  -1 1505.46 101.162   1
   1  10   1 1453.25 100.630   1
   1 -10   1 1517.69 102.302   1
  -1 -10  -1 1496.88 100.763   1
  -2  10  -1 172.537 33.7962   1
   2  10   1 161.549 37.1554   1
  -2 -10  -1 138.540 36.6339   1
   2 -10   1 140.922 33.8240   1
  -3  10  -1 44524.4 2014.40   1
   3  10   1 43359.1 2014.34   1
  -3 -10  -1 43882.6 2014.45   1
   3 -10   1 43666.3 2014.47   1
  -4  10  -1 612.133 61.2397   1
   4  10   1 745.051 66.9344   1
  -4 -10  -1 644.014 63.2201   1
   4 -10   1 797.221 67.8588   1
  -5 -10  -1 2483.45 152.879   1
   5  10   1 2273.81 150.289   1
   5 -10   1 2487.28 153.065   1
  -6  10  -1 6.79506 29.4471   1
   6  10   1 29.4278 27.7368   1
  -6 -10  -1 35.4781 24.7711   1
   6 -10   1 7.01648 28.2789   1
   7  10   1 8321.64 405.656   1
  -7 -10  -1 8518.94 405.907   1
  -7  10  -1 8532.91 405.240   1
   8  10   1 451.717 53.2199   1
  -8  10  -1 410.023 49.4069   1
  -8 -10  -1 474.945 53.8913   1
   8 -10   1 561.178 56.3218   1
   9 -10   1 4047.97 224.624   1
  10 -10   1 53.5174 27.2332   1
 -10  10  -1 22.3245 29.0353   1
  10  10   1-15.5262 24.1104   1
 -10 -10  -1 22.8607 24.8802   1
  11  10   1 1454.37 102.477   1
 -11 -10  -1 1311.46 99.3067   1
  12 -10   1 47.0197 30.5862   1
 -12  10  -1 7.75387 22.7953   1
  12  10   1 30.9598 27.5817   1
 -12 -10  -1 24.0912 26.8463   1
  13 -10   1 64.1011 30.7490   1
 -13  10  -1 24.0038 31.2295   1
  13  10   1 31.5079 35.4942   1
 -13 -10  -1-7.85764 30.6698   1
 -14  10  -1 8.09721 28.2452   1
  14 -10   1-8.24182 29.3424   1
  15 -10   1 277.557 46.0759   1
 -15  10  -1 320.301 47.3436   1
  15  10   1 425.093 52.6246   1
 -15 -10  -1 432.994 53.5327   1
  16 -10   1 25.5465 37.3970   1
 -16  10  -1 16.6440 35.5744   1
  16  10   1 23.1450 30.6102   1
 -16 -10  -1 40.8624 32.4225   1
  17 -10   1 25.7696 36.1861   1
 -17  10  -1-8.36915 35.2564   1
  18 -10   1 69.2330 40.9460   1
 -18  10  -1 75.6251 42.3760   1
 -18 -10  -1 30.7541 24.6020   1
  18  10   1 64.7738 31.1405   1
  19  10   1 33.9110 36.2836   1
 -19 -10  -1 15.4362 33.9461   1
 -19  10  -1 100.922 44.0584   1
  19 -10   1 51.9734 35.4976   1
  20  10   1-15.8739 33.9101   1
 -20 -10  -1-7.80620 32.4120   1
 -20  10  -1-25.1427 40.4751   1
  20 -10   1 25.8975 40.3078   1
 -21 -10  -1-7.67778 32.3501   1
  21  10   1 38.1907 33.0895   1
 -22 -10  -1 22.9209 31.2677   1
  22  10   1 21.9095 32.9039   1
 -22 -11   1 67.7501 37.7251   1
  22  11  -1 107.898 42.3337   1
  21  11  -1-16.6916 33.6245   1
 -20 -11   1 30.5397 26.6784   1
  20  11  -1 39.0185 29.9637   1
  19  11  -1 7.54525 27.3972   1
 -19 -11   1-8.08312 25.0905   1
 -19  11   1 25.4346 35.7162   1
  19 -11  -1 25.7028 29.8885   1
  18  11  -1 7.79258 26.1018   1
 -18 -11   1 72.7681 31.5960   1
 -18  11   1 33.5469 34.8778   1
  18 -11  -1 76.6900 32.7347   1
 -17  11   1-16.5749 34.9154   1
  17 -11  -1-8.49895 34.2377   1
  16  11  -1 136.385 41.7351   1
 -16 -11   1 177.243 44.1997   1
 -16  11   1 82.3204 36.7498   1
  16 -11  -1 210.959 44.2530   1
  15  11  -1 56.6742 29.9765   1
 -15 -11   1 7.96695 30.5697   1
 -15  11   1 16.2900 31.7856   1
  15 -11  -1 16.6969 33.6457   1
  14  11  -1 102.258 36.1557   1
 -14 -11   1 165.588 40.2461   1
 -14  11   1 64.5425 36.1673   1
  14 -11  -1 75.5628 39.0138   1
  13  11  -1 185.544 42.1248   1
 -13 -11   1 224.973 43.8710   1
 -13  11   1 191.097 41.2181   1
  13 -11  -1 258.731 47.7639   1
  12  11  -1 40.2856 29.2633   1
 -12 -11   1-23.6284 29.1509   1
 -12  11   1 31.3288 33.4700   1
  12 -11  -1 40.7594 33.3531   1
  11  11  -1 1419.39 101.995   1
 -11 -11   1 1154.59 93.6489   1
 -10 -11   1 1580.07 112.430   1
  10  11  -1 1585.54 112.704   1
 -10  11   1 1641.42 112.619   1
  10 -11  -1 1647.03 114.023   1
  -9  11   1 527.800 59.7570   1
   9  11  -1 607.626 63.7596   1
  -9 -11   1 528.102 62.1799   1
   9 -11  -1 617.277 62.9246   1
  -8  11   1 1101.49 87.8930   1
   8 -11  -1 1298.27 92.7873   1
  -7  11   1 149.918 38.3359   1
   7  11  -1 148.105 38.2683   1
  -7 -11   1 197.155 39.8781   1
   7 -11  -1 287.620 43.5234   1
  -6 -11   1 3394.76 187.091   1
   6  11  -1 3356.85 186.139   1
  -6  11   1 2818.52 179.337   1
   6 -11  -1 3408.97 185.734   1
   5  11  -1 66.1037 35.5696   1
  -5 -11   1 29.2210 29.0829   1
   5 -11  -1 85.4792 33.3655   1
  -4  11   1 33920.1 1586.90   1
   4  11  -1 34628.6 1591.52   1
  -4 -11   1 35491.0 1594.07   1
   4 -11  -1 33610.8 1588.20   1
   3  11  -1 14785.7 737.396   1
  -3  11   1 15604.7 737.316   1
  -3 -11   1 16117.1 741.213   1
   2  11  -1 30074.6 1353.47   1
  -2  11   1 28594.3 1351.28   1
   2 -11  -1 28426.6 1352.38   1
  -2 -11   1 29475.3 1353.48   1
   1  11  -1 4556.05 239.631   1
  -1  11   1 4432.71 237.341   1
  -1 -11   1 4367.98 238.717   1
   1 -11  -1 4345.13 237.539   1
   0  11  -1 15426.0 701.732   1
   0  11   1 14211.7 696.169   1
   0 -11   1 14489.7 699.893   1
   0 -11  -1 14480.3 699.333   1
   1  11   1 1360.84 102.653   1
  -1  11  -1 1565.87 104.880   1
  -1 -11  -1 1593.52 106.089   1
   1 -11   1 1497.25 104.434   1
  -2  11  -1 12920.2 651.366   1
   2  11   1 13253.1 652.789   1
  -2 -11  -1 15185.1 662.222   1
   2 -11   1 13359.9 653.124   1
  -3  11  -1 4936.31 270.900   1
   3  11   1 5466.07 275.046   1
  -3 -11  -1 5353.60 273.056   1
   3 -11   1 4877.63 270.104   1
  -4  11  -1 2768.63 161.246   1
   4  11   1 2573.70 159.852   1
  -4 -11  -1 2595.78 159.971   1
   4 -11   1 2801.51 162.235   1
   5  11   1 7055.13 362.289   1
  -5 -11  -1 7046.04 364.069   1
  -5  11  -1 6959.86 361.967   1
   5 -11   1 7603.89 367.622   1
   6  11   1 3352.00 184.831   1
  -6 -11  -1 2943.27 180.342   1
  -6  11  -1 3161.14 180.859   1
  -7  11  -1 880.758 73.1827   1
   7 -11   1 787.755 73.5094   1
   8  11   1 814.006 74.1435   1
  -8 -11  -1 759.387 73.3134   1
  -8  11  -1 849.769 73.7729   1
   8 -11   1 746.345 71.7965   1
   9  11   1 153.163 40.0513   1
  -9 -11  -1 179.020 42.1472   1
  10 -11   1 8.09023 36.4331   1
 -10  11  -1-38.9020 35.0378   1
  10  11   1 63.8884 37.7193   1
 -10 -11  -1-31.0555 33.1692   1
  11 -11   1 82.7858 33.0516   1
 -11  11  -1 78.9785 37.0824   1
  11  11   1 72.3857 38.6146   1
 -11 -11  -1 111.379 36.0389   1
  12 -11   1 41.5627 33.5336   1
 -12  11  -1 15.9717 35.5592   1
  12  11   1 47.7073 36.7382   1
 -12 -11  -1 56.7326 36.5452   1
  13 -11   1 41.2593 36.7328   1
 -13  11  -1-8.04921 34.9039   1
  13  11   1 32.5040 36.1738   1
 -13 -11  -1 78.7242 34.1391   1
  14 -11   1 74.7538 35.1230   1
 -14  11  -1 64.8903 37.9969   1
  14  11   1 39.9389 28.6030   1
 -14 -11  -1 95.8735 33.3127   1
  15 -11   1 116.643 39.8460   1
 -15  11  -1 254.186 46.4074   1
  15  11   1 202.186 43.9475   1
 -15 -11  -1 193.501 40.2908   1
 -16  11  -1 24.9445 35.0668   1
  16 -11   1 50.4188 34.4133   1
  17 -11   1 8.46140 36.1930   1
 -17  11  -1 58.9484 38.4359   1
 -17 -11  -1 83.2073 40.6567   1
  17  11   1 14.9575 31.5544   1
 -18 -11  -1 275.001 43.6185   1
  18  11   1 209.672 41.3325   1
  19  11   1-8.43710 31.2170   1
 -19 -11  -1-7.21203 29.9443   1
 -19  11  -1 42.2845 40.8414   1
  19 -11   1 16.9331 33.0202   1
  20  11   1 24.4040 38.8652   1
 -20 -11  -1-22.7861 37.4793   1
 -20  11  -1 25.1264 35.2925   1
  20 -11   1 59.2779 36.6880   1
 -21 -11  -1 22.6997 26.3947   1
  21  11   1-15.0936 26.8686   1
 -21 -12   1-14.2988 31.3919   1
  21  12  -1-23.5845 36.2868   1
 -20 -12   1-15.2883 35.2834   1
  20  12  -1 52.8882 38.0492   1
 -19 -12   1 24.4569 38.5875   1
  19  12  -1 80.6017 35.8583   1
  18  12  -1-15.7359 35.4426   1
 -18 -12   1 47.6536 34.4103   1
 -18  12   1 25.6030 32.1671   1
  18 -12  -1 17.7611 31.6284   1
  17  12  -1 40.1638 34.3469   1
 -17 -12   1 88.0888 39.5302   1
 -17  12   1-8.51512 37.4021   1
  17 -12  -1-8.94776 38.7799   1
 -16  12   1 76.2288 38.2197   1
  16 -12  -1 26.6227 37.9903   1
 -15 -12   1 168.976 38.7737   1
  15  12  -1 64.8881 29.3275   1
  14  12  -1 265.899 47.5952   1
  14 -12  -1 241.458 46.8976   1
 -14  12   1 207.458 44.4536   1
 -14 -12   1 287.463 49.1649   1
 -13 -12   1 576.408 63.2142   1
  13 -12  -1 822.459 74.8620   1
  13  12  -1 600.013 63.5639   1
 -13  12   1 662.409 67.1175   1
  12 -12  -1 680.407 70.8778   1
 -12  12   1 627.183 69.7575   1
 -11 -12   1 179.935 37.1635   1
  11 -12  -1 169.680 39.1961   1
  11  12  -1 91.0214 35.5223   1
 -11  12   1 172.219 40.0034   1
 -10 -12   1 187.349 36.9757   1
  10 -12  -1 146.490 42.4429   1
 -10  12   1 122.628 36.9543   1
  10  12  -1 179.167 37.4204   1
  -9 -12   1 1260.03 98.7040   1
   9  12  -1 1415.45 101.617   1
  -8  12   1 7.65653 28.3285   1
   8  12  -1 24.0785 31.3024   1
  -8 -12   1 15.7814 30.2569   1
   8 -12  -1-31.5565 33.2331   1
  -7 -12   1 935.923 83.5843   1
   7 -12  -1 942.783 81.1507   1
   7  12  -1 1059.94 83.8048   1
  -7  12   1 998.073 82.3417   1
  -6 -12   1 2191.81 142.743   1
   6  12  -1 1985.22 141.225   1
  -6  12   1 2459.35 145.655   1
   6 -12  -1 2576.05 147.688   1
  -5  12   1 560.785 60.4302   1
   5 -12  -1 662.019 63.8021   1
  -4 -12   1 6740.83 364.816   1
   4 -12  -1 7101.99 363.949   1
  -4  12   1 7596.45 365.683   1
   4  12  -1 7194.56 365.949   1
   3 -12  -1 5230.53 272.966   1
  -3 -12   1 4941.27 272.080   1
   3  12  -1 5166.50 272.144   1
  -2 -12   1 5640.39 312.328   1
   2 -12  -1 6476.99 316.601   1
   2  12  -1 6047.58 313.209   1
  -2  12   1 6077.27 312.587   1
  -1 -12   1-7.55259 31.8208   1
  -1  12   1 7.28218 26.4462   1
   1  12  -1 44.2884 35.2623   1
   0  12   1 7195.61 373.930   1
   0  12  -1 7256.91 374.450   1
   0 -12  -1 7394.85 374.024   1
   0 -12   1 7800.48 377.473   1
  -1  12  -1 458.872 55.1929   1
   1  12   1 371.318 54.8533   1
  -1 -12  -1 328.430 49.5394   1
   1 -12   1 447.302 54.2889   1
   2  12   1 1777.92 119.734   1
  -2  12  -1 1769.48 119.112   1
   2 -12   1 1758.78 120.446   1
  -2 -12  -1 1812.32 121.068   1
  -3  12  -1 1890.39 121.895   1
   3  12   1 1735.17 119.123   1
  -3 -12  -1 1703.20 118.417   1
   3 -12   1 1905.73 122.495   1
  -4  12  -1 219.175 44.6636   1
   4  12   1 189.282 44.0857   1
  -4 -12  -1 189.702 39.6526   1
   4 -12   1 214.899 42.6106   1
  -5  12  -1 645.179 63.3894   1
   5 -12   1 352.333 53.3474   1
  -6 -12  -1 3185.65 182.252   1
   6  12   1 3010.97 180.410   1
  -7 -12  -1 3531.96 200.423   1
   7  12   1 3442.09 200.897   1
   8  12   1 1383.03 99.9571   1
  -8 -12  -1 1159.31 97.5430   1
  -8  12  -1 1243.07 97.1370   1
   8 -12   1 1444.35 102.693   1
   9  12   1 8.17729 23.2990   1
   9 -12   1 48.2225 34.8158   1
  -9  12  -1-7.78771 34.6354   1
  -9 -12  -1 15.6229 24.2529   1
  10  12   1 148.144 38.6320   1
 -10 -12  -1 86.4448 31.4062   1
  10 -12   1 16.2752 31.4538   1
 -10  12  -1 87.8001 38.7497   1
  11 -12   1 290.950 47.9320   1
 -11  12  -1 270.695 48.0577   1
  12 -12   1-34.1278 33.2747   1
 -12 -12  -1 8.14967 31.7838   1
  12  12   1 48.7201 33.2138   1
 -12  12  -1-32.8364 35.5550   1
  13 -12   1 181.821 41.7916   1
 -13 -12  -1 228.622 44.7783   1
  13  12   1 305.676 48.7435   1
 -13  12  -1 232.095 46.1813   1
  14 -12   1-8.75960 35.2848   1
 -14 -12  -1-8.01058 26.7561   1
 -14  12  -1 41.6611 39.8006   1
  14  12   1 16.0606 28.5919   1
  15 -12   1-8.71056 36.7021   1
 -15  12  -1 41.8604 34.2544   1
  16 -12   1 8.66191 37.0129   1
 -16 -12  -1 8.00026 24.1793   1
 -16  12  -1 67.1971 43.1348   1
  16  12   1 8.00256 26.1224   1
  17  12   1 220.818 40.2219   1
 -17 -12  -1 330.700 48.5589   1
  18 -12   1 8.53977 32.1864   1
 -18 -12  -1 23.7290 36.0718   1
  18  12   1 15.0523 31.7146   1
 -18  12  -1 24.9511 30.2080   1
  19 -12   1 33.9463 38.3682   1
 -19 -12  -1 112.717 41.2387   1
 -19  12  -1 74.5149 43.0523   1
  19  12   1 69.1290 40.7022   1
 -20 -12  -1-21.7371 24.7438   1
  20  12   1 16.3627 26.6966   1
 -20 -13   1 61.0083 33.5545   1
  20  13  -1 43.5378 33.5659   1
 -19 -13   1 70.4921 37.0376   1
  19  13  -1 14.7884 28.8936   1
 -18 -13   1 31.2837 30.5196   1
  18  13  -1 15.6459 28.9628   1
 -17 -13   1 39.6907 34.9465   1
  17 -13  -1 62.4844 43.6568   1
  17  13  -1 79.1946 36.2070   1
 -16 -13   1 15.8793 34.4194   1
  16 -13  -1 8.78756 36.5145   1
  16  13  -1 47.7549 35.8730   1
 -16  13   1 60.6993 40.5146   1
 -15 -13   1 24.7723 33.8535   1
  15 -13  -1 34.6360 38.0760   1
  15  13  -1 63.6696 36.7972   1
 -15  13   1 84.9421 43.6744   1
 -14 -13   1 32.7158 26.6879   1
  14  13  -1-8.14900 25.9494   1
  14 -13  -1-8.56672 32.2775   1
 -14  13   1-16.7260 31.5098   1
 -13 -13   1 408.120 57.7895   1
 -13  13   1 320.054 50.5282   1
  13  13  -1 430.319 58.2206   1
  13 -13  -1 401.631 53.4237   1
 -12 -13   1 119.832 33.0409   1
 -12  13   1 129.799 41.1368   1
  12  13  -1 92.0296 32.4508   1
  12 -13  -1 94.1047 39.3098   1
 -11 -13   1 1030.24 87.9908   1
 -11  13   1 1139.37 90.5411   1
  11 -13  -1 1042.15 88.3629   1
  11  13  -1 1153.70 92.7782   1
  10 -13  -1 1429.91 105.522   1
 -10  13   1 1361.02 103.321   1
   9  13  -1 583.862 64.1032   1
   9 -13  -1 494.526 63.5269   1
  -9 -13   1 682.210 66.8472   1
  -9  13   1 617.289 65.5891   1
   8  13  -1 57.6048 30.5577   1
   8 -13  -1 65.7349 33.7100   1
  -8 -13   1 88.9934 31.6589   1
  -8  13   1 15.9413 29.0554   1
   7  13  -1 584.634 61.1263   1
   7 -13  -1 555.575 62.0899   1
  -7  13   1 560.699 61.3635   1
  -7 -13   1 590.563 62.3329   1
  -6 -13   1 47.8032 34.0603   1
   6  13  -1 7.91284 32.3900   1
  -5 -13   1 3886.25 212.732   1
   5  13  -1 3605.37 210.463   1
   4 -13  -1 1566.05 117.163   1
  -4 -13   1 1779.29 121.281   1
  -4  13   1 1840.63 120.878   1
   4  13  -1 1840.60 122.288   1
  -3 -13   1 4766.22 255.249   1
   3 -13  -1 4678.45 251.476   1
  -3  13   1 4174.92 246.703   1
   3  13  -1 4867.23 253.025   1
   2  13  -1 438.767 52.9792   1
   2 -13  -1 500.098 55.1534   1
  -2  13   1 504.778 54.9812   1
  -2 -13   1 492.914 56.3260   1
   1 -13  -1 1966.71 131.595   1
  -1 -13   1 2288.18 137.764   1
  -1  13   1 1911.50 129.284   1
   1  13  -1 1973.83 130.831   1
   0 -13   1 948.605 83.2476   1
   0  13  -1 1166.10 87.7225   1
  -2 -13  -1 7825.08 389.912   1
   2 -13   1 7797.73 389.384   1
   2  13   1 7178.76 386.749   1
  -2  13  -1 7747.36 388.032   1
  -3 -13  -1 2858.61 170.880   1
  -3  13  -1 2996.21 173.462   1
   3  13   1 2805.15 171.279   1
   4  13   1 70.7835 35.9098   1
   4 -13   1 113.000 38.5797   1
  -4 -13  -1 165.458 38.0972   1
  -4  13  -1 180.043 41.3850   1
   5  13   1 462.866 57.3883   1
  -5 -13  -1 545.138 62.9870   1
   5 -13   1 604.733 63.2983   1
  -6 -13  -1 2331.27 144.862   1
  -6  13  -1 2385.91 146.384   1
   6  13   1 2280.03 144.227   1
   6 -13   1 2075.74 143.516   1
   7  13   1 82.9691 34.1457   1
  -7 -13  -1 88.3665 33.5653   1
  -7  13  -1 121.919 40.6865   1
   7 -13   1 41.6119 35.7542   1
  -8  13  -1 2588.90 156.993   1
   8  13   1 2371.16 154.824   1
  -8 -13  -1 2511.28 156.134   1
   8 -13   1 2625.58 159.483   1
  -9  13  -1 179.072 41.1940   1
   9  13   1 149.768 34.2665   1
  -9 -13  -1 119.631 31.4042   1
   9 -13   1 229.029 44.1361   1
 -10  13  -1 112.570 34.9231   1
  10  13   1 33.5684 33.9029   1
 -10 -13  -1 31.7190 31.0358   1
  10 -13   1 42.3965 27.1265   1
 -11  13  -1 24.4808 35.3820   1
  11 -13   1 16.9124 35.6597   1
 -11 -13  -1 48.6835 31.6873   1
  11  13   1 49.5961 35.8395   1
 -12  13  -1 231.978 47.7429   1
  12 -13   1 236.981 46.4442   1
 -12 -13  -1 155.552 43.4513   1
  12  13   1 213.211 45.0592   1
 -13  13  -1 58.8503 40.1574   1
  13 -13   1 8.58466 36.1632   1
 -13 -13  -1 8.36906 25.9758   1
  13  13   1-23.8543 28.3092   1
 -14  13  -1-25.6258 36.4946   1
  14  13   1 16.2385 27.7279   1
  14 -13   1-8.72071 35.6724   1
 -14 -13  -1 31.9446 28.9973   1
  15  13   1 63.8073 31.8838   1
 -15  13  -1 110.190 38.8609   1
  15 -13   1 105.745 39.3976   1
 -15 -13  -1 87.7840 35.7211   1
  16  13   1 318.429 49.3397   1
 -16  13  -1 246.261 50.8859   1
 -16 -13  -1 341.399 52.0616   1
  17  13   1 7.71467 26.9123   1
 -17  13  -1 25.3959 34.6272   1
  17 -13   1-17.6786 32.7054   1
 -17 -13  -1 7.87499 25.6974   1
  18  13   1 94.7549 34.2669   1
 -18  13  -1 218.907 49.1423   1
 -18 -13  -1 174.471 43.5011   1
  18 -13   1 123.263 43.4755   1
  19  13   1 7.40785 34.6144   1
 -19 -13  -1 52.4647 37.7600   1
  19  14  -1-7.42103 33.4210   1
 -19 -14   1-7.57536 33.6868   1
  18  14  -1 38.5593 34.3077   1
 -18 -14   1 7.69122 34.6515   1
  17  14  -1 23.3300 38.3634   1
 -17 -14   1-23.3508 35.4875   1
 -15  14   1 303.067 50.9665   1
 -15 -14   1 289.269 51.1182   1
  15  14  -1 266.979 46.0833   1
  15 -14  -1 239.077 49.9957   1
 -14  14   1 330.690 55.0751   1
 -14 -14   1 276.671 43.9318   1
  14 -14  -1 214.216 51.5924   1
  14  14  -1 179.314 38.7048   1
 -13  14   1 17.0513 37.9131   1
  13 -14  -1-35.5224 39.9945   1
  12  14  -1 84.3799 39.2829   1
 -12 -14   1 143.520 38.4379   1
 -11  14   1 59.5072 37.3256   1
 -11 -14   1 16.0881 30.8591   1
  11  14  -1-16.8411 34.9737   1
  11 -14  -1 26.2248 32.3566   1
  10  14  -1 376.245 52.1163   1
 -10  14   1 513.516 60.6672   1
 -10 -14   1 602.753 61.8317   1
  10 -14  -1 569.982 61.7123   1
   9 -14  -1 51.1318 32.7079   1
  -9  14   1 8.28651 28.9405   1
   9  14  -1 93.0403 38.5895   1
  -9 -14   1-16.4716 31.0629   1
  -8  14   1 1914.28 126.678   1
   8 -14  -1 1675.74 123.544   1
   7 -14  -1-16.8092 31.0964   1
  -7 -14   1 8.26202 31.1298   1
  -7  14   1 8.15112 33.8428   1
   7  14  -1 16.1362 33.0018   1
  -6 -14   1 784.162 76.1044   1
   6 -14  -1 996.319 84.3821   1
   6  14  -1 966.347 79.7723   1
  -6  14   1 785.156 78.1937   1
   5 -14  -1 454.853 57.0486   1
  -5  14   1 452.834 56.7979   1
   5  14  -1 380.408 52.9109   1
  -5 -14   1 366.832 52.6075   1
   4 -14  -1 329.170 49.7984   1
   4  14  -1 355.012 49.9446   1
  -4 -14   1 251.724 44.9436   1
   3  14  -1 3319.22 193.924   1
  -3  14   1 3430.94 193.567   1
  -3 -14   1 3465.45 200.233   1
   3 -14  -1 3133.75 191.970   1
  -2  14   1 2001.79 132.454   1
   2  14  -1 1985.23 133.449   1
   2 -14  -1 2332.36 138.451   1
  -2 -14   1 1908.75 133.748   1
  -1  14   1 15.6414 27.8539   1
   1  14  -1 55.0056 34.9503   1
   1 -14  -1 8.07764 28.1875   1
  -1 -14   1-8.10255 31.0784   1
   0  14  -1 1572.44 111.982   1
   0 -14  -1 1670.06 112.583   1
   0 -14   1 1439.99 109.795   1
   1 -14   1 253.775 46.5822   1
   1  14   1 245.267 41.5191   1
  -1  14  -1 215.509 44.3741   1
  -2  14  -1 1730.17 119.080   1
   2 -14   1 1538.08 117.217   1
   3  14   1 1340.21 98.4585   1
   3 -14   1 1274.78 99.0920   1
  -3 -14  -1 1149.96 94.7068   1
  -4 -14  -1 1355.40 99.9502   1
   4 -14   1 1246.74 97.8859   1
   4  14   1 1104.37 93.5208   1
  -4  14  -1 1399.99 101.077   1
   5 -14   1 16.7147 34.7297   1
  -5  14  -1 81.2675 37.0811   1
   5  14   1 16.1108 32.4797   1
  -5 -14  -1 16.4633 34.2082   1
   6 -14   1 225.391 44.6742   1
  -6 -14  -1 123.812 42.1866   1
  -6  14  -1 148.617 43.4095   1
   6  14   1 148.851 40.1596   1
  -7  14  -1 1268.92 95.3321   1
  -7 -14  -1 1138.31 92.9279   1
   7  14   1 1175.66 93.8993   1
   7 -14   1 1008.40 88.6421   1
   8 -14   1 240.084 43.4690   1
  -8 -14  -1 208.452 41.0675   1
  -8  14  -1 208.908 44.8566   1
   8  14   1 234.115 44.0848   1
   9 -14   1 77.9819 36.8169   1
   9  14   1 100.362 40.6764   1
  -9  14  -1 143.242 41.8454   1
  -9 -14  -1 106.096 37.5206   1
  10 -14   1 43.4321 35.0979   1
  10  14   1-8.48629 25.7863   1
 -10  14  -1 133.452 39.9362   1
 -10 -14  -1 95.3507 32.1254   1
  11 -14   1 658.159 72.6920   1
  11  14   1 714.699 72.5621   1
 -11 -14  -1 706.446 72.3913   1
 -11  14  -1 766.668 74.8244   1
 -12  14  -1 16.6293 41.0180   1
  12 -14   1-26.3708 37.0294   1
  13 -14   1 17.3888 28.3987   1
 -13  14  -1 49.7307 29.5364   1
  13  14   1 32.0444 33.2858   1
 -13 -14  -1 8.26935 33.3328   1
 -14  14  -1 75.3632 40.8836   1
  14 -14   1-17.2842 39.4095   1
  14  14   1 16.2543 30.6311   1
 -14 -14  -1 7.87335 28.0416   1
  15 -14   1 155.057 44.8999   1
 -15  14  -1 58.8584 41.3125   1
 -16  14  -1-33.7972 40.8046   1
  16 -14   1-17.2238 32.4481   1
  16  14   1-7.86065 34.5034   1
 -16 -14  -1 31.3455 33.9412   1
  17  14   1 244.476 49.2048   1
 -17 -14  -1 285.344 49.6421   1
  18  14   1 28.6575 32.6986   1
 -18 -14  -1 38.6843 35.3062   1
  18  15  -1-7.53733 33.5200   1
 -18 -15   1-15.0282 33.8424   1
  17  15  -1 60.7965 36.0886   1
 -17 -15   1 106.449 43.1353   1
  16  15  -1-23.4933 37.4068   1
 -16 -15   1 7.64872 36.1275   1
 -15  15   1 103.939 45.0650   1
 -15 -15   1 194.021 48.3660   1
  15  15  -1 172.231 45.1845   1
 -14  15   1 355.236 53.2859   1
  14  15  -1 202.127 45.0131   1
 -14 -15   1 249.625 48.3704   1
  14 -15  -1 241.604 47.4142   1
 -13  15   1 52.4595 39.5548   1
  13  15  -1 82.1071 35.2812   1
 -13 -15   1 112.794 39.0915   1
  13 -15  -1 72.2052 42.3113   1
 -12  15   1 8.68188 39.1167   1
  12  15  -1 50.4894 31.1583   1
  12 -15  -1 44.5368 37.0026   1
 -12 -15   1 7.94840 27.1702   1
 -11  15   1 111.534 37.5781   1
  11 -15  -1 256.608 46.1826   1
 -10  15   1 25.6693 38.0529   1
 -10 -15   1 33.6083 31.6632   1
  10 -15  -1 8.71992 36.2094   1
  10  15  -1-8.39489 28.6740   1
   9  15  -1 178.261 45.7415   1
  -9 -15   1 224.688 45.6540   1
   8 -15  -1-17.2093 33.0015   1
  -8  15   1-25.2891 38.9055   1
   8  15  -1-8.55071 25.8405   1
  -8 -15   1-16.4946 26.2714   1
   7 -15  -1 1719.42 123.375   1
   7  15  -1 1674.30 120.042   1
  -7 -15   1 1829.95 124.320   1
  -7  15   1 1917.21 125.976   1
  -6  15   1 50.2082 36.2441   1
   6 -15  -1 25.6656 32.8054   1
   6  15  -1-49.1124 37.3202   1
  -6 -15   1-8.22213 34.6363   1
  -5  15   1 1274.29 99.1407   1
   5 -15  -1 1277.15 98.8506   1
  -4  15   1 40.9847 33.5444   1
   4 -15  -1 8.47663 26.3294   1
  -3  15   1 24.7748 32.2308   1
   3 -15  -1 50.4513 32.8165   1
   3  15  -1 25.4171 35.7110   1
  -3 -15   1 8.82495 37.7224   1
   2  15  -1 242.567 48.0672   1
  -2  15   1 352.151 49.8795   1
   2 -15  -1 329.818 52.5038   1
  -2 -15   1 272.796 50.7651   1
  -1  15   1 221.299 45.5091   1
   1  15  -1 323.506 49.6606   1
  -1 -15   1 223.650 43.6245   1
   0  15  -1 320.199 47.4348   1
   0  15   1 358.388 52.3622   1
   0 -15   1 228.427 44.5562   1
   0 -15  -1 251.441 44.7243   1
  -1  15  -1 724.163 72.0060   1
   1 -15   1 705.433 71.9409   1
   1  15   1 736.000 74.0923   1
  -1 -15  -1 784.228 75.7911   1
  -2  15  -1 204.604 47.2824   1
  -2 -15  -1 123.945 38.9376   1
   2 -15   1 203.126 43.7543   1
  -3  15  -1 833.489 74.8822   1
   3  15   1 772.947 73.5212   1
  -3 -15  -1 805.151 74.5162   1
   3 -15   1 824.000 75.6062   1
  -4  15  -1 308.358 46.2824   1
   4 -15   1 204.570 41.0119   1
  -5  15  -1 333.114 49.8115   1
   5 -15   1 316.353 52.0970   1
  -5 -15  -1 368.492 55.4581   1
   5  15   1 335.513 55.8274   1
  -6 -15  -1 516.447 58.1585   1
   6  15   1 542.502 61.1350   1
   7 -15   1 445.981 60.5487   1
   7  15   1 444.329 59.7314   1
  -7 -15  -1 415.821 59.2043   1
   8 -15   1 34.5280 34.8055   1
  -8  15  -1 16.9223 32.4832   1
  -8 -15  -1 58.8890 29.9935   1
   8  15   1 25.3081 25.5346   1
  -9  15  -1-8.49644 39.2080   1
   9  15   1 42.0442 39.7169   1
  -9 -15  -1 8.20227 34.5529   1
   9 -15   1-17.5203 39.4508   1
 -10  15  -1 309.895 51.8688   1
  10  15   1 399.538 56.7100   1
 -10 -15  -1 334.438 51.5695   1
  10 -15   1 361.854 54.8891   1
 -11  15  -1-34.4487 42.0458   1
  11  15   1 41.4806 28.3380   1
 -11 -15  -1 8.10608 27.6892   1
  11 -15   1 26.5611 40.3721   1
 -12  15  -1 319.952 52.9573   1
  12  15   1 477.444 55.1515   1
 -12 -15  -1 472.287 55.2457   1
  12 -15   1 462.534 59.0343   1
 -13  15  -1 170.703 44.1503   1
  13  15   1 111.939 34.5765   1
 -13 -15  -1 81.5002 31.1707   1
  13 -15   1 141.055 41.9817   1
 -14  15  -1 109.903 41.0107   1
  14  15   1 111.417 33.7477   1
 -14 -15  -1 39.4735 26.6499   1
  14 -15   1 115.201 39.0891   1
 -15  15  -1 41.6785 35.1697   1
  15  15   1 54.2234 29.7682   1
  15 -15   1 70.4905 38.2145   1
 -15 -15  -1 23.2211 27.6281   1
 -16  15  -1 24.7251 30.5134   1
 -17 -15  -1-30.0883 36.7665   1
  17  15   1-52.6699 36.3848   1
 -16 -16   1 22.4173 25.5263   1
  16  16  -1 7.71314 24.5709   1
 -15 -16   1 15.8510 28.2164   1
  15  16  -1-15.3500 25.6326   1
 -14 -16   1 71.3083 30.5323   1
  14  16  -1 63.6420 32.1866   1
 -13  16   1 95.6798 45.9448   1
  13  16  -1 32.4190 28.2928   1
 -13 -16   1-7.95568 25.3573   1
  13 -16  -1 17.9412 37.8043   1
 -12  16   1 130.529 47.5706   1
  12  16  -1 75.0059 31.4165   1
 -12 -16   1 133.873 33.7144   1
 -11  16   1 78.5787 41.2617   1
  11  16  -1 41.8601 34.2736   1
 -11 -16   1-15.9889 33.2220   1
  11 -16  -1 53.0353 37.2618   1
 -10  16   1 77.6759 35.3957   1
  10  16  -1 41.8880 35.3838   1
 -10 -16   1 75.4135 38.7517   1
  10 -16  -1 35.5931 29.1482   1
  -9  16   1-8.60592 35.7314   1
   9 -16  -1 35.2629 38.6956   1
   9  16  -1-8.48844 36.7656   1
  -9 -16   1 8.32159 34.5509   1
  -8  16   1 767.739 76.4159   1
   8 -16  -1 615.686 70.5423   1
  -8 -16   1 711.010 66.7286   1
   8  16  -1 591.113 65.0403   1
   7 -16  -1 52.5032 34.7521   1
  -7  16   1 17.1310 35.6223   1
   7  16  -1 33.2818 36.0959   1
  -7 -16   1 84.7375 40.9738   1
   6 -16  -1 1684.01 116.429   1
   6  16  -1 1392.27 108.232   1
  -6 -16   1 1629.57 113.701   1
  -6  16   1 1500.83 112.397   1
   5 -16  -1 60.7978 35.9831   1
   5  16  -1 175.234 43.6313   1
  -5 -16   1 108.725 41.2242   1
  -5  16   1 159.603 42.2568   1
   4  16  -1 8.38505 34.3059   1
  -4 -16   1 25.1340 33.7540   1
   3  16  -1-8.61594 33.6026   1
  -3 -16   1 16.8295 28.7354   1
   2  16  -1 34.1604 38.9671   1
   1  16  -1-8.43936 34.0091   1
  -1 -16   1 60.7377 34.4149   1
   0  16   1-8.57113 27.2938   1
   0  16  -1-8.26858 30.0212   1
   0 -16   1 25.3326 30.0634   1
   0 -16  -1-18.5599 28.0345   1
   1  16   1 214.657 48.5420   1
  -1  16  -1 197.093 46.1280   1
   1 -16   1 146.173 40.1632   1
  -1 -16  -1 225.641 46.6524   1
   2 -16   1 454.211 59.9868   1
   2  16   1 496.414 62.0027   1
  -2 -16  -1 487.712 61.3893   1
  -2  16  -1 487.964 59.9385   1
   3 -16   1 379.674 53.4587   1
   3  16   1 360.394 49.9460   1
  -3 -16  -1 353.061 50.0819   1
  -3  16  -1 200.333 45.6896   1
  -4  16  -1 833.251 76.0030   1
   4  16   1 712.694 75.0954   1
   4 -16   1 909.245 78.6847   1
  -4 -16  -1 699.529 74.2042   1
   5 -16   1 234.297 48.8404   1
  -5  16  -1 331.157 53.2572   1
   6 -16   1 26.1284 35.6659   1
   6  16   1 8.62729 30.1430   1
  -6 -16  -1 66.5685 33.0330   1
  -6  16  -1 51.0333 37.3727   1
  -7  16  -1 102.062 38.4264   1
   7  16   1 77.2482 42.4550   1
   7 -16   1 26.1312 37.8531   1
  -8  16  -1 128.130 45.9151   1
   8 -16   1 140.417 39.9812   1
  -9  16  -1 361.935 54.7568   1
   9  16   1 456.472 60.4825   1
   9 -16   1 400.845 57.3543   1
  -9 -16  -1 380.832 54.0512   1
 -10 -16  -1 87.1453 35.0284   1
  10  16   1 101.522 36.3891   1
 -11  16  -1 111.511 43.9921   1
  11  16   1 164.564 42.2303   1
  11 -16   1 97.2965 39.2442   1
 -11 -16  -1 120.596 36.6559   1
 -12  16  -1-25.9511 40.3974   1
  12 -16   1-8.83934 37.2437   1
 -13  16  -1 86.2083 35.3380   1
  13  16   1 55.1337 34.6485   1
  13 -16   1 44.4873 30.4711   1
 -13 -16  -1 16.0561 33.8970   1
  14  16   1 78.1246 39.0667   1
 -14 -16  -1 61.9803 37.9506   1
  15  16   1-15.1992 35.4840   1
 -15 -16  -1 7.58084 33.7100   1
  16  16   1 22.4349 26.1406   1
 -16 -16  -1 52.4506 28.2818   1
  15  17  -1-14.9438 24.3828   1
 -15 -17   1 30.8633 25.1787   1
  14  17  -1 31.0889 32.3258   1
 -14 -17   1 54.1854 34.0303   1
  13  17  -1 15.8854 33.4626   1
 -13 -17   1 7.79659 35.1146   1
 -12  17   1 8.68257 37.6110   1
 -12 -17   1-15.4872 34.4392   1
  12  17  -1-32.7792 37.8206   1
 -11  17   1 43.4170 35.6387   1
  11  17  -1 99.1016 42.5048   1
 -11 -17   1 63.1124 37.3759   1
  11 -17  -1 53.3376 37.5616   1
 -10  17   1-8.67087 28.9611   1
  10  17  -1 8.29075 37.8017   1
 -10 -17   1-8.29247 35.9180   1
  10 -17  -1 44.5129 31.6972   1
   9 -17  -1 35.6037 37.5137   1
   9  17  -1 8.39727 35.3931   1
  -9 -17   1 66.1130 39.4913   1
  -9  17   1-8.68698 38.6464   1
   8 -17  -1 44.2800 36.7799   1
   8  17  -1 8.61966 33.6287   1
  -8 -17   1 8.16363 34.8886   1
  -8  17   1 25.9661 38.9884   1
   7 -17  -1 159.507 42.7306   1
   7  17  -1 83.4674 34.1265   1
  -7 -17   1 92.6563 32.8258   1
   6 -17  -1 79.3066 41.7893   1
   6  17  -1 90.7356 31.8522   1
  -6 -17   1 92.7182 35.1975   1
  -6  17   1 59.6633 36.6076   1
   5 -17  -1 87.4600 37.4823   1
  -5  17   1 42.9512 40.2185   1
   4  17  -1-8.34758 37.1205   1
  -4  17   1 8.42764 28.7807   1
   4 -17  -1 17.4860 31.7450   1
  -4 -17   1 8.42606 35.4961   1
  -3  17   1 8.36022 37.6528   1
   3  17  -1 8.51545 38.3518   1
   3 -17  -1 43.0809 37.3221   1
  -3 -17   1-8.41454 37.4208   1
   2  17  -1-17.3067 38.9750   1
  -2  17   1 25.7713 37.7123   1
   2 -17  -1 25.8930 35.8414   1
  -2 -17   1 27.0410 39.0457   1
  -1  17   1 267.675 49.8621   1
   1  17  -1 274.112 53.1141   1
  -1 -17   1 333.452 57.2027   1
   1 -17  -1 199.825 46.3714   1
   0  17   1 340.197 52.1403   1
   0  17  -1 307.120 55.2324   1
   0 -17   1 268.283 49.1209   1
   0 -17  -1 245.196 49.2986   1
   1  17   1 336.500 53.6079   1
  -1  17  -1 231.962 48.8476   1
   1 -17   1 392.959 56.1592   1
  -1 -17  -1 280.099 48.8419   1
   2  17   1 25.2989 32.9052   1
  -2  17  -1 33.3910 27.2586   1
  -2 -17  -1 25.4805 33.6885   1
   2 -17   1 8.66165 28.2821   1
   3 -17   1-17.3344 37.5401   1
   3  17   1 25.1824 37.8025   1
  -3 -17  -1-8.45079 36.6028   1
  -3  17  -1 25.5824 39.8170   1
   4 -17   1 305.129 46.3707   1
   4  17   1 298.939 50.5838   1
  -4 -17  -1 219.155 46.9013   1
  -4  17  -1 244.462 44.5411   1
   5 -17   1 26.2723 34.2575   1
  -5  17  -1 93.3537 39.7150   1
   6 -17   1-17.4899 35.2267   1
  -6  17  -1 8.54702 38.0085   1
   6  17   1 26.2355 39.8741   1
  -6 -17  -1 24.6642 37.0264   1
  -7 -17  -1 75.2108 40.0595   1
  -8  17  -1-8.54295 35.9891   1
   8  17   1 16.7879 36.8457   1
  -8 -17  -1-25.2027 41.0107   1
   8 -17   1-17.5229 34.1717   1
  -9  17  -1 76.9851 42.0364   1
   9  17   1 134.071 46.0852   1
   9 -17   1 113.502 40.1008   1
 -10  17  -1 153.985 50.3666   1
  10 -17   1 263.664 50.9343   1
 -11  17  -1 60.1610 43.7357   1
  11  17   1 32.4184 33.6924   1
  11 -17   1 34.7620 38.6815   1
 -11 -17  -1 31.6748 32.4352   1
  12  17   1-31.9401 27.8905   1
 -12 -17  -1-31.6063 28.1675   1
 -13  17  -1 42.2660 42.3107   1
  13  17   1 84.7570 34.9145   1
 -13 -17  -1 117.771 40.4993   1
  14  17   1-7.55100 35.6660   1
 -14 -17  -1-7.66450 35.7883   1
  13  18  -1 54.3105 30.7885   1
 -13 -18   1 7.59832 26.5393   1
  12  18  -1-15.9101 28.8829   1
 -12 -18   1 7.59598 28.1046   1
 -10  18   1 8.67639 31.5147   1
 -10 -18   1 16.0862 36.6822   1
  10  18  -1 40.5562 37.4408   1
   9 -18  -1 44.2824 37.8744   1
   9  18  -1 41.0913 37.9609   1
  -9 -18   1 8.16193 36.7945   1
  -9  18   1 60.3844 41.6931   1
   8 -18  -1-8.84018 34.4815   1
   8  18  -1-25.2085 35.9035   1
  -8 -18   1-8.13592 32.7757   1
  -8  18   1-8.59858 37.7461   1
   7  18  -1 25.1604 34.8261   1
   7 -18  -1 17.6237 38.1704   1
  -7  18   1-8.57481 40.0417   1
   6 -18  -1-8.78846 35.9479   1
   6  18  -1-16.3712 26.0658   1
  -6 -18   1 8.37163 25.9831   1
  -6  18   1 17.2621 36.3582   1
  -5  18   1 42.3681 36.2028   1
  -5 -18   1-24.7572 29.9639   1
   5 -18  -1 35.1650 35.4118   1
   4  18  -1-8.33994 32.5341   1
   4 -18  -1-60.8091 40.0934   1
  -4 -18   1 8.36519 32.0844   1
   3  18  -1-16.8043 37.3621   1
  -3 -18   1 25.1871 36.3635   1
   2  18  -1 68.6319 41.4399   1
  -2 -18   1-25.3023 38.4638   1
   1  18  -1 34.5502 34.8053   1
  -1 -18   1 9.26222 32.9903   1
   0  18  -1 42.7768 36.5609   1
   0  18   1-8.76572 40.9377   1
   0 -18  -1-17.1167 36.5735   1
   0 -18   1 53.3873 37.4922   1
   1  18   1-8.50503 30.2936   1
  -1  18  -1 59.7132 41.2062   1
  -1 -18  -1 33.9945 33.1574   1
   1 -18   1 8.57254 36.6354   1
  -2  18  -1 91.3642 40.3290   1
   2  18   1 92.9067 38.2650   1
   2 -18   1 94.3303 38.8443   1
  -2 -18  -1 93.1547 37.8891   1
  -3  18  -1-8.36043 30.3680   1
   3  18   1 74.8980 42.3270   1
  -3 -18  -1 41.8106 35.7366   1
   3 -18   1 8.67089 25.4725   1
   4 -18   1-34.6581 36.5172   1
   4  18   1-16.5419 36.7962   1
  -4 -18  -1-33.8622 37.1757   1
  -4  18  -1-17.0191 39.7489   1
   5 -18   1 156.298 40.3413   1
   5  18   1 67.4592 37.3069   1
  -5 -18  -1 100.997 38.1894   1
  -5  18  -1 92.9355 41.5067   1
   6 -18   1-17.4477 29.1408   1
   6  18   1 8.58880 29.3343   1
  -6 -18  -1 8.21465 26.8098   1
  -6  18  -1 50.8316 33.0451   1
  -7  18  -1 8.50350 40.6188   1
   7 -18   1 8.70774 37.7166   1
  -8  18  -1 8.53013 30.9758   1
   8  18   1-8.26180 40.3341   1
   8 -18   1-26.1648 29.7884   1
  -8 -18  -1-24.5692 34.9933   1
  -9 -18  -1-7.87440 35.0153   1
   9  18   1 16.4919 36.1943   1
 -10  18  -1 33.8072 40.3810   1
  10  18   1 49.0290 31.8827   1
 -10 -18  -1-15.4425 28.5831   1
  10 -18   1 26.0078 35.4729   1
 -11  18  -1 67.4134 34.0605   1
 -11 -18  -1 54.3598 32.8358   1
  11 -18   1 60.1895 33.0926   1
  11  18   1 71.2017 36.1814   1
  12  18   1 23.3362 36.7993   1
 -12 -18  -1 69.2810 36.8283   1
  11  19  -1 7.92212 36.5641   1
 -11 -19   1-36.5724 37.2009   1
  10  19  -1 23.6710 32.7670   1
 -10 -19   1 7.69972 31.9758   1
  -9 -19   1 7.98867 31.6708   1
   9  19  -1-8.01074 29.6386   1
  -8 -19   1-71.8899 39.4189   1
  -8  19   1 17.0956 35.5050   1
   7  19  -1 67.3926 35.0445   1
  -7 -19   1 31.6724 32.9482   1
   6  19  -1 8.11174 30.5647   1
  -6  19   1-16.7583 36.2928   1
   6 -19  -1-17.5410 33.6315   1
  -6 -19   1-8.26095 32.7518   1
   5  19  -1-8.06871 38.5606   1
  -5  19   1 50.2233 35.2830   1
  -5 -19   1 8.26491 34.8383   1
   5 -19  -1 43.1424 30.7446   1
  -4  19   1-34.4237 38.2684   1
   4  19  -1 24.3910 30.6339   1
   4 -19  -1-8.64809 29.5325   1
  -4 -19   1-8.24464 29.9346   1
  -3  19   1 17.2562 31.3261   1
   3 -19  -1-17.9485 33.2035   1
  -2  19   1 113.129 39.3389   1
   2 -19  -1 28.8978 37.7235   1
   1  19  -1-8.53290 40.3076   1
  -1  19   1-17.3401 40.4873   1
   1 -19  -1-17.5200 40.9072   1
  -1 -19   1-17.2429 39.7897   1
   0  19   1-8.49300 40.1142   1
   0  19  -1 8.56292 30.4865   1
   0 -19   1-9.47838 29.4190   1
   0 -19  -1 33.7758 36.5729   1
  -1  19  -1-33.9591 38.7075   1
   1  19   1-8.36776 32.0861   1
  -1 -19  -1 16.8877 32.3779   1
   1 -19   1 8.83031 36.6625   1
  -2  19  -1 8.45713 40.8459   1
   2  19   1 8.26771 39.4948   1
   2 -19   1 8.50675 37.8311   1
  -2 -19  -1 25.1492 35.8190   1
   4  19   1-33.0353 39.4597   1
  -4 -19  -1-8.41053 35.9442   1
   5 -19   1 59.9730 34.0610   1
   5  19   1 25.4036 36.2661   1
  -5 -19  -1 65.3221 37.3145   1
  -5  19  -1 75.5802 38.8354   1
   6 -19   1 17.1470 32.8778   1
   6  19   1 8.36978 32.6453   1
  -6 -19  -1 8.14933 29.5913   1
  -6  19  -1 8.35804 33.6684   1
   7 -19   1-17.1563 38.1444   1
   7  19   1 16.3929 41.2682   1
  -7 -19  -1 24.4132 41.3804   1
  -7  19  -1-8.33442 37.5328   1
  -8  19  -1 25.0225 40.7374   1
   8 -19   1 34.4312 40.6774   1
  -9  19  -1-41.7834 39.4800   1
  -9 -19  -1 37.5539 37.8266   1
   9  19   1 32.4769 38.3587   1
   9 -19   1 42.7567 36.5444   1
 -10 -19  -1 113.200 36.1665   1
  10  19   1 15.8111 34.3663   1
   7  20  -1 24.3288 30.5557   1
  -7 -20   1-31.0365 29.2353   1
   6  20  -1 80.6849 44.1704   1
  -6 -20   1 7.93002 38.3442   1
   5  20  -1 31.5947 32.3194   1
  -5  20   1 33.9833 43.2093   1
   5 -20  -1 43.0877 42.5201   1
  -5 -20   1-16.1525 33.0455   1
  -4  20   1 25.5392 44.9558   1
   4 -20  -1-8.85446 36.2197   1
   3  20  -1-8.08350 37.3054   1
  -3  20   1 25.7685 35.6665   1
   3 -20  -1 47.5443 37.7013   1
  -3 -20   1-24.2965 39.5380   1
  -2  20   1 102.729 36.4706   1
   2  20  -1 105.422 35.5421   1
  -2 -20   1 114.312 36.7134   1
   2 -20  -1 164.292 40.7392   1
   1  20  -1 49.6536 37.7416   1
  -1  20   1 16.8819 28.2054   1
   1 -20  -1 33.3703 30.3030   1
  -1 -20   1-16.3580 31.9111   1
   0  20  -1-8.39250 38.2706   1
   0  20   1 33.0978 34.3621   1
   0 -20  -1 24.9913 34.5945   1
   0 -20   1 8.48027 38.1964   1
  -1  20  -1 117.890 43.3348   1
   1  20   1 32.9913 39.5031   1
  -1 -20  -1 8.26417 36.3904   1
   1 -20   1 111.862 46.0778   1
  -2  20  -1 91.8016 44.5223   1
   2  20   1 48.6086 41.6547   1
  -2 -20  -1 65.3887 40.7978   1
   2 -20   1-8.68114 38.1666   1
   3  20   1-40.3519 38.5699   1
  -3  20  -1-41.5764 37.4688   1
   3 -20   1-25.0674 28.5629   1
  -3 -20  -1-8.25176 33.2625   1
  -4  20  -1 88.8331 42.3460   1
   4 -20   1 33.3011 37.1232   1
   5  20   1-49.8102 44.2647   1
  -5 -20  -1-23.8235 40.4133   1
   6  20   1 56.6896 33.7207   1
  -7 -20  -1 31.8140 39.2682   1
   7  20   1 79.4551 38.8188   1
  -7  20  -1 8.24225 32.1843   1
  -2  21   1-8.25433 31.1018   1
   2  21  -1 7.88121 39.6821   1
  -2 -21   1 31.6127 38.1679   1
   1  21  -1 182.449 47.8665   1
  -1  21   1 178.062 47.4345   1
  -1 -21   1 206.778 46.2860   1
   1 -21  -1 114.065 38.3605   1
   0  21  -1-48.3925 45.2326   1
   0  21   1 64.5501 45.6147   1
   0 -21  -1 64.6623 41.1151   1
   0 -21   1 15.9387 37.6560   1
  -1  21  -1 204.326 48.7312   1
   1  21   1 103.161 45.2687   1
   1 -21   1 132.138 43.6489   1
  -1 -21  -1 103.612 42.9121   1
  -2  21  -1 49.1894 32.5227   1
   2  21   1 70.7706 42.2881   1
  -2 -21  -1-8.04768 36.7103   1
   2 -21   1-9.07344 31.6722   1
  -3  21  -1 8.11469 41.2828   1
   3 -21   1 50.6348 40.7750   1
  -4  21  -1 153.679 41.7076   1
 -26   0   2 32.0818 31.3130   1
 -25   0   2-24.3266 37.4189   1
  25   0  -2 16.6751 35.6203   1
 -24   0   2 147.855 43.6906   1
  24   0  -2 201.053 45.7129   1
 -23   0   2-8.13347 35.2273   1
  23   0  -2 8.41040 32.8005   1
 -22   0   2 642.290 68.8197   1
  22   0  -2 650.731 67.6176   1
  21   0  -2 110.824 38.4717   1
 -21   0   2 212.519 45.2651   1
  20   0  -2-8.29258 31.8093   1
 -20   0   2 46.0685 33.2663   1
  19   0  -2 226.625 44.0508   1
 -19   0   2 174.929 38.9565   1
  17   0  -2 205.611 40.6339   1
 -17   0   2 350.263 47.2269   1
  16   0  -2 269.980 39.7921   1
 -16   0   2 173.710 35.6888   1
  15   0  -2 2744.46 160.408   1
 -14   0   2 5319.54 277.601   1
  14   0  -2 5474.06 281.025   1
 -13   0   2 5836.63 300.964   1
  13   0  -2 6029.50 302.884   1
 -12   0   2 1385.13 92.0614   1
  12   0  -2 1323.90 90.0084   1
  11   0  -2 1097.02 79.7206   1
 -11   0   2 1215.44 79.9266   1
  10   0  -2 25445.3 1195.68   1
 -10   0   2 26474.9 1196.95   1
   9   0  -2 93701.8 4189.57   1
  -9   0   2 91218.8 4190.21   1
   8   0  -2 98765.3 4589.47   1
  -8   0   2 104340. 4591.93   1
   7   0  -2 51545.1 2381.87   1
  -7   0   2 53493.7 2382.72   1
   6   0  -2 345516. 15445.2   1
  -6   0   2 339620. 15445.0   1
   5   0  -2 949939. 43988.5   1
  -5   0   2 999999. 43987.3   1
   4   0  -2 248437. 10588.0   1
  -4   0   2 219889. 10588.9   1
   3   0  -2 89068.1 3921.02   1
  -3   0   2 84939.0 3920.60   1
   0   0  -2 133856. 6131.19   1
   0   0   2 138166. 6131.29   1
  -1   0  -2 139268. 6228.04   1
   1   0   2 136780. 6228.73   1
  -2   0  -2 548157. 22482.0   1
   2   0   2 455099. 22480.5   1
  -3   0  -2 445925. 20836.0   1
   3   0   2 479053. 20836.6   1
  -4   0  -2 175558. 8028.74   1
   4   0   2 180139. 8029.13   1
  -5   0  -2 92931.5 4670.72   1
   5   0   2 114449. 4672.81   1
  -6   0  -2 34103.1 1573.74   1
   6   0   2 34680.3 1573.87   1
   7   0   2 69.0418 25.0650   1
  -7   0  -2 82.2004 23.6970   1
  -8   0  -2 3946.36 205.342   1
   8   0   2 3948.35 207.861   1
  -9   0  -2 20315.0 968.321   1
   9   0   2 21405.7 972.067   1
  10   0   2 6.09374 21.2670   1
 -10   0  -2 22.9514 21.6290   1
 -11   0  -2 1606.62 96.3272   1
  11   0   2 1148.71 90.7225   1
 -12   0  -2 1887.07 117.783   1
  12   0   2 1817.34 119.514   1
  13   0   2 339.445 47.1236   1
 -13   0  -2 269.856 43.6782   1
 -14   0  -2 8359.66 422.265   1
  14   0   2 8575.17 424.862   1
 -16   0  -2 773.422 68.5455   1
  16   0   2 701.769 68.7064   1
  17   0   2 615.523 63.7013   1
 -17   0  -2 474.180 57.3584   1
  18   0   2 15.6039 27.7816   1
 -18   0  -2 8.05305 28.6754   1
 -19   0  -2 512.836 63.4185   1
  19   0   2 665.247 67.4140   1
 -20   0  -2 272.244 48.3095   1
  20   0   2 148.692 43.0736   1
 -22   0  -2-8.02408 37.8987   1
  22   0   2 8.22204 34.1368   1
 -24   0  -2-7.78096 28.2507   1
  24   0   2 15.8453 28.7651   1
  25   0   2-15.3353 23.8081   1
 -26  -1   2-8.02130 40.3862   1
  26   1  -2 8.18074 35.4321   1
 -25   1   2-16.3386 36.3263   1
 -25  -1   2 8.03731 34.8110   1
  25  -1  -2 8.20283 33.5526   1
  25   1  -2 8.29229 36.8732   1
 -24  -1   2-16.3992 33.0272   1
 -24   1   2 8.17748 32.9381   1
  24   1  -2-16.1955 26.4227   1
  24  -1  -2 33.3019 31.9236   1
 -23   1   2 204.073 42.6580   1
  23  -1  -2 193.635 43.9256   1
  23   1  -2 238.255 47.1008   1
 -23  -1   2 244.018 50.4523   1
 -22   1   2 8.15517 36.2748   1
  22  -1  -2 100.097 42.0077   1
  22   1  -2-8.51261 34.8314   1
 -22  -1   2-7.93611 34.8458   1
 -21   1   2 226.760 43.9020   1
  21  -1  -2 214.128 42.2316   1
 -20   1   2 462.864 56.6682   1
  20  -1  -2 420.754 56.2139   1
  20   1  -2 365.362 53.4206   1
 -20  -1   2 462.984 58.6583   1
  19  -1  -2 524.578 60.8988   1
 -19   1   2 686.179 66.7738   1
 -19  -1   2 612.496 64.5305   1
  18   1  -2 118.466 35.5237   1
 -18  -1   2 119.047 34.3423   1
 -17  -1   2 1849.42 118.176   1
 -17   1   2 1650.95 114.090   1
  17  -1  -2 1784.67 117.665   1
  17   1  -2 1884.40 121.543   1
 -16  -1   2 1110.76 87.7274   1
 -16   1   2 1181.27 85.9957   1
  16   1  -2 1244.90 89.9103   1
  16  -1  -2 1059.56 86.1002   1
  15   1  -2 155.348 33.5564   1
  15  -1  -2 62.0412 30.0858   1
 -15  -1   2 95.1406 29.2686   1
 -15   1   2 6.53427 28.9193   1
 -14   1   2 4846.24 254.053   1
  14  -1  -2 5310.05 259.687   1
 -14  -1   2 5283.71 258.659   1
 -13   1   2 29403.4 1346.65   1
  13  -1  -2 28857.4 1347.57   1
 -12   1   2 5669.46 290.609   1
  12  -1  -2 6359.87 294.923   1
  12   1  -2 5445.17 288.653   1
 -12  -1   2 5701.79 291.636   1
 -11   1   2 7447.61 361.668   1
  11  -1  -2 7462.84 363.584   1
  11   1  -2 7407.79 362.200   1
 -11  -1   2 7269.10 362.535   1
 -10   1   2 835.280 63.2286   1
  10  -1  -2 978.799 68.7065   1
  10   1  -2 917.421 65.9301   1
 -10  -1   2 947.359 67.5787   1
  -9   1   2 6538.29 328.454   1
   9  -1  -2 7316.24 332.820   1
   9   1  -2 7232.30 334.990   1
  -9  -1   2 6348.58 328.286   1
  -8   1   2 90247.2 4071.47   1
   8  -1  -2 91288.5 4073.26   1
   8   1  -2 85966.7 4071.84   1
  -8  -1   2 92519.0 4073.44   1
  -7   1   2 78730.3 3454.76   1
   7  -1  -2 73907.0 3454.58   1
  -6   1   2 13867.2 632.902   1
  -6  -1   2 14158.2 635.777   1
   6   1  -2 13037.7 634.841   1
   6  -1  -2 13882.0 633.533   1
  -5   1   2 40711.7 1937.04   1
   5   1  -2 43541.1 1939.30   1
  -5  -1   2 44813.4 1940.07   1
   5  -1  -2 42520.7 1937.45   1
  -4   1   2 69463.8 2896.74   1
   4   1  -2 71024.8 2900.36   1
   4  -1  -2 70235.1 2897.89   1
  -3   1   2 93109.0 4323.51   1
   3   1  -2 94494.1 4326.92   1
   3  -1  -2 97794.7 4323.66   1
  -3  -1   2 98854.6 4327.16   1
   2   1  -2 133064. 5913.87   1
  -2  -1   2 129138. 5914.11   1
   1   1  -2 295011. 13443.4   1
  -1  -1   2 301865. 13443.9   1
   0   1  -2 49779.7 2190.32   1
   0   1   2 51843.4 2187.95   1
   0  -1  -2 52135.9 2188.05   1
   1   1   2 102145. 4583.66   1
   1  -1   2 99798.0 4584.64   1
  -1  -1  -2 99643.6 4583.98   1
  -1   1  -2 104841. 4584.94   1
   2   1   2 71231.1 3220.38   1
   2  -1   2 71545.0 3221.61   1
  -2  -1  -2 69450.4 3220.38   1
  -2   1  -2 72870.1 3221.44   1
   3   1   2 22604.4 949.271   1
   3  -1   2 21192.1 947.489   1
  -3  -1  -2 19241.1 945.769   1
  -3   1  -2 20114.1 946.028   1
   5   1   2 712.144 50.4780   1
   5  -1   2 724.297 51.7290   1
  -5  -1  -2 655.300 49.6027   1
  -5   1  -2 603.860 47.4199   1
   6   1   2 64014.5 3054.93   1
   6  -1   2 72460.9 3058.69   1
  -6  -1  -2 68861.5 3056.31   1
  -6   1  -2 64767.1 3054.81   1
   7   1   2 54440.3 2629.97   1
   7  -1   2 58409.9 2633.12   1
  -7  -1  -2 59036.1 2633.59   1
  -7   1  -2 59772.2 2632.16   1
   8   1   2 12244.5 542.807   1
   8  -1   2 10910.6 542.017   1
  -8  -1  -2 11696.7 542.421   1
  -8   1  -2 10723.1 538.871   1
   9  -1   2 181.395 33.3032   1
   9   1   2 220.683 34.2094   1
  -9  -1  -2 118.145 30.5411   1
  -9   1  -2 117.183 29.9806   1
  10  -1   2 4950.93 252.151   1
 -10   1  -2 4682.69 247.975   1
  11   1   2 420.026 49.5585   1
  11  -1   2 372.911 43.8323   1
 -11  -1  -2 337.172 43.4821   1
 -11   1  -2 262.883 37.4834   1
  12  -1   2 9265.99 457.431   1
  12   1   2 9370.77 456.600   1
 -12  -1  -2 9529.88 458.533   1
 -12   1  -2 9018.90 452.937   1
  13   1   2 2298.41 139.636   1
  13  -1   2 2209.16 135.261   1
 -13  -1  -2 2020.37 132.518   1
 -13   1  -2 2281.90 136.442   1
  14  -1   2 2582.17 158.138   1
  14   1   2 2763.37 163.784   1
 -14   1  -2 2977.28 164.457   1
 -14  -1  -2 2617.70 159.541   1
  16  -1   2 904.209 76.8308   1
  16   1   2 1046.17 82.9514   1
 -16  -1  -2 1068.17 83.5117   1
 -16   1  -2 818.044 76.0291   1
  17   1   2 65.1666 31.8173   1
 -17  -1  -2 63.1428 37.7412   1
 -17   1  -2 7.74137 27.0611   1
  18   1   2 656.254 67.9082   1
 -18  -1  -2 653.717 67.6174   1
  18  -1   2 592.220 62.9918   1
  19   1   2 419.799 61.0590   1
  19  -1   2 477.235 59.0956   1
 -19  -1  -2 336.658 54.0098   1
 -19   1  -2 465.786 57.5459   1
  20   1   2 223.282 47.5984   1
  20  -1   2 107.647 40.1362   1
 -20  -1  -2 142.410 40.4145   1
 -20   1  -2 136.863 41.8967   1
  22  -1   2 97.7765 39.0783   1
  22   1   2 32.2546 34.1502   1
 -22  -1  -2 103.609 39.0645   1
 -22   1  -2 79.7298 38.2456   1
  24  -1   2 15.9009 33.0563   1
  24   1   2 31.9184 32.6870   1
 -24  -1  -2 31.1488 33.3155   1
 -24   1  -2 78.0198 39.7120   1
  25  -1   2 23.3173 29.2855   1
  25   1   2-7.80044 32.3872   1
 -25   1  -2-7.65384 29.8508   1
 -25  -1  -2 7.56391 35.3178   1
  26   2  -2 47.5995 40.0211   1
 -26  -2   2 63.4474 40.0094   1
  25   2  -2-24.3099 30.5384   1
  25  -2  -2-8.32528 28.4370   1
 -25  -2   2-24.0714 30.7739   1
 -25   2   2 8.21064 33.5909   1
  24   2  -2 25.5222 35.8376   1
  24  -2  -2-8.35224 36.1753   1
 -24  -2   2-31.7321 37.4692   1
 -24   2   2 32.8564 35.0929   1
  23   2  -2 17.0215 31.4955   1
  23  -2  -2 16.6553 27.1809   1
 -23  -2   2 48.8946 36.2425   1
 -23   2   2-24.5987 33.0337   1
  22   2  -2 145.193 43.8015   1
  22  -2  -2 106.644 40.8673   1
 -22  -2   2 130.976 41.6072   1
 -22   2   2 122.555 42.7339   1
  21   2  -2 93.0594 39.6591   1
  21  -2  -2 24.5377 34.6362   1
 -21  -2   2 112.772 42.2962   1
 -21   2   2 88.3705 36.7984   1
  20   2  -2 549.219 61.6560   1
  20  -2  -2 566.514 60.7073   1
 -20   2   2 529.180 59.6841   1
  19   2  -2 33.9607 32.0512   1
  19  -2  -2 63.3542 36.1614   1
 -19  -2   2 70.7914 34.1262   1
 -19   2   2 15.4005 29.0813   1
  18   2  -2 887.821 77.9961   1
 -18  -2   2 849.268 75.7910   1
  17   2  -2 38.7448 32.7030   1
  17  -2  -2 66.5712 30.7749   1
 -17  -2   2 14.9762 27.7764   1
 -17   2   2 58.1592 31.1224   1
  16   2  -2 14.5801 28.4742   1
  16  -2  -2 57.2036 29.7289   1
 -16  -2   2 14.6203 27.0918   1
 -16   2   2 48.0808 27.7106   1
  15  -2  -2 257.136 45.3331   1
 -15  -2   2 398.629 48.0170   1
 -15   2   2 280.956 43.1802   1
  14   2  -2 4220.43 219.303   1
  14  -2  -2 4059.81 217.218   1
 -14  -2   2 4117.43 218.467   1
 -14   2   2 3877.45 216.055   1
  13  -2  -2 2280.58 130.408   1
 -13   2   2 2395.77 131.362   1
 -13  -2   2 2250.08 132.733   1
 -12   2   2 23243.3 1078.13   1
 -12  -2   2 21867.5 1078.06   1
  12   2  -2 24929.5 1084.80   1
 -11   2   2 99.0428 27.8090   1
  11  -2  -2 183.317 29.7666   1
 -11  -2   2 153.642 30.2890   1
  11   2  -2 124.046 30.4074   1
  10   2  -2 43221.1 1989.92   1
  10  -2  -2 42309.9 1988.79   1
 -10  -2   2 43684.9 1992.54   1
 -10   2   2 45222.5 1990.77   1
   9   2  -2 39795.2 1888.88   1
   9  -2  -2 41297.8 1887.85   1
  -9  -2   2 39622.3 1889.04   1
  -9   2   2 44782.9 1888.77   1
   8   2  -2 4807.72 241.168   1
  -8   2   2 4657.58 237.801   1
   8  -2  -2 4687.96 238.698   1
  -8  -2   2 5272.13 242.513   1
   7   2  -2 12948.0 639.161   1
  -7   2   2 13865.4 636.065   1
  -7  -2   2 13419.5 639.663   1
   7  -2  -2 14531.1 636.901   1
  -6   2   2 2659.27 130.972   1
   6  -2  -2 2479.38 130.619   1
   5   2  -2 2840.79 136.827   1
   5  -2  -2 2737.68 131.896   1
  -5   2   2 2760.40 131.827   1
   4  -2  -2 247184. 10606.5   1
  -4   2   2 244740. 10606.1   1
  -4  -2   2 232378. 10610.7   1
   4   2  -2 209879. 10609.2   1
  -3  -2   2 10297.6 451.712   1
   3  -2  -2 9308.44 445.210   1
  -3   2   2 9823.55 445.093   1
   3   2  -2 9685.07 450.547   1
  -2  -2   2 10996.8 486.908   1
  -2   2   2 11119.1 481.676   1
   2  -2  -2 10564.4 481.846   1
   1  -2  -2 96356.7 4219.83   1
  -1  -2   2 91533.8 4223.47   1
   1   2  -2 88500.5 4223.77   1
  -1   2   2 95142.6 4219.47   1
   0  -2   2 66019.7 2901.42   1
   0   2  -2 65196.1 2901.67   1
   0   2   2 63371.9 2899.16   1
   0  -2  -2 62559.4 2899.79   1
   1  -2   2 4391.17 217.753   1
  -1   2  -2 4559.54 218.650   1
   1   2   2 4722.92 218.053   1
  -1  -2  -2 4599.21 216.451   1
   2  -2   2 165256. 7338.62   1
  -2   2  -2 160898. 7337.53   1
  -2  -2  -2 160164. 7338.80   1
   2   2   2 164086. 7338.30   1
  -3   2  -2 35453.8 1658.67   1
   3   2   2 37550.9 1659.75   1
  -3  -2  -2 37401.2 1659.87   1
   3  -2   2 35575.9 1659.27   1
   5   2   2 66996.6 3238.12   1
  -5   2  -2 74071.6 3240.97   1
   5  -2   2 69935.1 3240.19   1
  -5  -2  -2 75897.3 3243.03   1
  -6   2  -2 452.221 42.6132   1
   6  -2   2 454.818 42.7598   1
  -6  -2  -2 542.991 46.1252   1
   6   2   2 439.899 42.3926   1
   7   2   2 30967.1 1238.13   1
   7  -2   2 27184.1 1231.85   1
  -7   2  -2 27214.2 1230.95   1
   8   2   2 36.9866 25.8240   1
   8  -2   2 5.19313 22.8296   1
  -8  -2  -2 67.0756 25.4850   1
  -8   2  -2 10.1332 23.4144   1
   9   2   2 20058.0 970.364   1
   9  -2   2 21358.6 972.144   1
  -9  -2  -2 20924.9 971.527   1
  -9   2  -2 21094.6 971.219   1
  11   2   2 7382.19 368.765   1
  11  -2   2 7378.42 370.202   1
 -11  -2  -2 7402.04 369.837   1
 -11   2  -2 7431.39 370.149   1
  12   2   2 20.5713 30.1684   1
  12  -2   2 60.5847 29.2286   1
 -12  -2  -2 48.1333 30.2520   1
 -12   2  -2 52.7868 28.6528   1
  13   2   2 2687.18 157.518   1
  13  -2   2 2658.86 155.883   1
 -13  -2  -2 2468.84 154.717   1
 -13   2  -2 2675.01 155.503   1
  14   2   2 1978.48 131.062   1
  14  -2   2 2278.91 133.969   1
 -14   2  -2 1966.06 129.317   1
 -14  -2  -2 2035.86 130.982   1
  15   2   2 3274.02 181.016   1
 -15  -2  -2 2750.44 173.955   1
  16   2   2 96.8603 34.0773   1
  16  -2   2 31.3410 32.1290   1
 -16  -2  -2 45.4724 27.6093   1
 -16   2  -2 30.3708 26.0266   1
  17   2   2 8.20489 30.3663   1
  17  -2   2 31.9176 33.6215   1
 -17  -2  -2 38.6313 29.6355   1
 -17   2  -2-15.5745 32.8121   1
  18   2   2 41.7438 36.7152   1
  18  -2   2-8.05633 28.7715   1
 -18  -2  -2 87.4418 35.8698   1
 -18   2  -2 87.0120 33.8700   1
  19  -2   2 128.649 35.4969   1
 -19  -2  -2 153.670 41.6974   1
 -19   2  -2 177.336 39.5298   1
  20   2   2 33.6671 33.3823   1
  20  -2   2 24.4645 30.7409   1
 -20   2  -2 8.07462 34.0282   1
  21   2   2 261.168 45.0288   1
 -21  -2  -2 157.052 37.7984   1
  22   2   2 32.7820 35.0188   1
  22  -2   2-16.3395 26.6653   1
 -22  -2  -2-7.84036 32.0762   1
 -22   2  -2 48.2514 30.3066   1
  23   2   2 46.7445 34.2333   1
 -23  -2  -2 23.9397 37.2936   1
  24   2   2 7.92886 33.8868   1
  24  -2   2 24.0723 36.1471   1
 -24  -2  -2-30.7390 38.3143   1
 -24   2  -2 87.4158 42.3546   1
  25   2   2 23.1833 31.6125   1
  25  -2   2 15.6206 29.9516   1
 -25  -2  -2-7.60116 33.3668   1
 -25   2  -2 7.68170 26.2354   1
  26   3  -2 16.5182 29.9868   1
 -26  -3   2-7.64689 30.3164   1
  25   3  -2-8.38076 32.1496   1
 -25  -3   2 23.8484 29.9667   1
 -25   3   2 48.7860 36.1684   1
  24   3  -2-8.47839 36.2250   1
  24  -3  -2-16.8227 28.0962   1
 -24  -3   2-8.15322 37.1760   1
 -24   3   2-8.27141 28.8571   1
  23  -3  -2 8.43998 34.0139   1
 -23   3   2 41.8014 33.6930   1
  22   3  -2 51.0289 38.3003   1
  22  -3  -2-8.31737 30.1983   1
 -22  -3   2-40.0420 37.3927   1
 -22   3   2-8.24363 34.7264   1
  21   3  -2 180.074 42.4972   1
  21  -3  -2 147.811 36.3157   1
 -21  -3   2 180.921 42.9189   1
 -21   3   2 153.592 38.0181   1
  20   3  -2 24.7118 33.8665   1
  20  -3  -2 112.802 37.3377   1
 -20  -3   2 74.5260 38.8147   1
 -20   3   2 95.0557 34.9369   1
  19   3  -2 264.399 46.2129   1
  19  -3  -2 275.476 48.9154   1
 -19  -3   2 318.648 50.7526   1
 -19   3   2 278.033 45.4746   1
  18   3  -2 181.035 42.0566   1
 -18  -3   2 197.349 45.4200   1
  17  -3  -2 590.649 61.4192   1
 -17   3   2 711.443 64.6071   1
  16   3  -2 1122.00 88.1178   1
  16  -3  -2 1260.95 89.6555   1
 -16  -3   2 1152.28 89.8742   1
 -16   3   2 1221.71 88.5294   1
  15   3  -2 2101.16 132.911   1
  15  -3  -2 2155.86 132.482   1
 -15  -3   2 2343.61 136.632   1
 -15   3   2 2074.00 132.188   1
  14   3  -2 1147.05 83.4121   1
  14  -3  -2 1073.21 76.4176   1
 -14  -3   2 770.570 72.7272   1
 -14   3   2 913.320 72.9228   1
  13   3  -2 599.072 56.0258   1
  13  -3  -2 506.466 51.4047   1
 -13  -3   2 502.371 50.2551   1
 -13   3   2 379.019 46.7876   1
  12  -3  -2 1468.75 93.9326   1
 -12   3   2 1427.63 93.6186   1
  11   3  -2 25987.0 1300.64   1
 -11  -3   2 29618.0 1304.05   1
 -11   3   2 29124.7 1300.42   1
  10   3  -2 16052.7 753.864   1
 -10   3   2 15400.1 750.403   1
  10  -3  -2 16488.6 751.566   1
 -10  -3   2 16436.5 754.958   1
  -9   3   2 1037.64 68.4479   1
   9  -3  -2 1125.78 69.7715   1
   9   3  -2 952.979 70.1344   1
  -9  -3   2 923.533 68.4969   1
   8   3  -2 4035.67 209.195   1
  -8   3   2 4300.09 206.640   1
  -8  -3   2 4006.15 209.531   1
   8  -3  -2 4057.92 205.925   1
   7   3  -2 305.187 34.7596   1
  -7  -3   2 256.001 31.2103   1
   6  -3  -2 32087.1 1395.23   1
  -6   3   2 32082.0 1393.98   1
   6   3  -2 31819.6 1400.98   1
  -5   3   2 30245.1 1344.87   1
   5  -3  -2 28865.7 1343.93   1
  -4  -3   2 70209.6 3057.52   1
   4  -3  -2 64403.6 3052.01   1
  -4   3   2 66583.6 3052.08   1
   4   3  -2 70656.3 3058.12   1
  -3  -3   2 6078.84 301.604   1
  -3   3   2 6675.45 296.739   1
   3  -3  -2 6896.64 297.645   1
  -2  -3   2 19431.4 782.827   1
   2   3  -2 18583.3 782.791   1
  -2   3   2 19135.1 777.434   1
   1  -3  -2 148948. 6230.92   1
  -1   3   2 149938. 6230.51   1
   1   3  -2 147627. 6234.43   1
   0  -3   2 55708.9 2650.25   1
   0   3   2 61226.0 2648.94   1
   0  -3  -2 58363.3 2648.12   1
   1   3   2 8566.15 422.803   1
  -1  -3  -2 9182.76 423.958   1
  -1   3  -2 9283.22 425.213   1
   1  -3   2 9337.47 425.502   1
   2   3   2 11538.8 537.069   1
  -2  -3  -2 11331.6 537.160   1
  -2   3  -2 11681.9 537.855   1
   2  -3   2 11634.8 537.553   1
   4   3   2 1873.49 109.449   1
   4  -3   2 2129.20 111.787   1
  -4   3  -2 2063.86 109.896   1
  -4  -3  -2 1911.23 111.301   1
   5  -3   2 1243.22 81.6685   1
  -5  -3  -2 1474.04 84.8161   1
  -5   3  -2 1332.31 82.4255   1
   5   3   2 1336.61 83.5480   1
   6   3   2 16850.8 759.557   1
   6  -3   2 15965.0 756.630   1
  -6   3  -2 16063.6 755.730   1
  -6  -3  -2 16112.2 757.810   1
   7   3   2 14901.2 702.663   1
  -7  -3  -2 14907.1 704.439   1
   7  -3   2 15416.5 705.674   1
  -7   3  -2 14807.1 703.505   1
  -8  -3  -2 423.069 44.1645   1
   8  -3   2 460.209 43.7176   1
  -8   3  -2 426.921 42.6700   1
   8   3   2 329.128 40.2914   1
   9   3   2 7197.40 355.118   1
   9  -3   2 7437.81 355.004   1
  -9   3  -2 6815.55 352.275   1
  -9  -3  -2 7115.19 352.068   1
  10   3   2 10785.9 505.945   1
 -10  -3  -2 10016.6 499.965   1
  11   3   2 1788.32 109.959   1
  11  -3   2 1542.01 107.976   1
 -11   3  -2 1643.43 107.736   1
 -11  -3  -2 1649.65 107.842   1
  12   3   2 5500.58 299.357   1
  12  -3   2 6072.27 302.767   1
 -12   3  -2 5827.18 301.100   1
 -12  -3  -2 6098.92 303.808   1
  13   3   2 199.468 37.0086   1
  13  -3   2 140.088 34.9086   1
 -13   3  -2 194.210 38.5886   1
 -13  -3  -2 224.307 37.4380   1
  14   3   2 357.451 46.7149   1
  14  -3   2 372.842 51.5255   1
 -14   3  -2 396.459 53.1575   1
 -14  -3  -2 347.497 46.3791   1
  15   3   2 2392.83 151.409   1
 -15  -3  -2 2499.69 151.953   1
  16   3   2 65.2154 35.3742   1
  16  -3   2 54.4663 27.7867   1
 -16   3  -2 22.8991 23.7902   1
 -16  -3  -2 70.6009 34.5007   1
  17   3   2 64.6085 29.1237   1
  17  -3   2 119.210 34.2680   1
 -17   3  -2 109.385 37.1930   1
 -17  -3  -2 123.822 33.5712   1
 -18   3  -2 15.8983 33.0083   1
  18  -3   2 8.07868 34.0356   1
  19   3   2 227.167 45.3002   1
  19  -3   2 237.365 44.9232   1
 -19   3  -2 355.018 52.5118   1
 -19  -3  -2 277.290 45.0278   1
  20   3   2 127.447 43.9201   1
  20  -3   2 139.842 42.9689   1
 -20   3  -2 179.365 45.6552   1
 -20  -3  -2 249.766 47.6178   1
  21   3   2 8.41746 26.8368   1
 -21  -3  -2 48.5475 28.8369   1
  22   3   2-8.31660 38.4402   1
  22  -3   2 98.5605 35.1583   1
 -22   3  -2 56.5391 32.0964   1
 -22  -3  -2 23.8895 37.2462   1
  23   3   2 8.29062 31.2982   1
 -23  -3  -2 75.7347 32.8601   1
 -24   3  -2-15.3538 31.8778   1
  24  -3   2-7.93345 33.8978   1
 -25  -3  -2-29.9557 36.1687   1
 -25   3  -2 14.8829 34.7479   1
  25   3   2-14.9809 33.3104   1
  25  -3   2-7.70747 35.1431   1
  25   4  -2 16.6984 37.6155   1
 -25  -4   2 32.0076 40.3039   1
  24   4  -2 8.42301 35.9851   1
  24  -4  -2-25.0400 36.6360   1
 -24   4   2 16.1196 37.6325   1
 -24  -4   2 7.99000 36.8702   1
  23   4  -2 16.9997 37.3397   1
  23  -4  -2 16.6348 27.1823   1
 -23   4   2 32.1261 32.3861   1
 -23  -4   2 79.8214 41.4053   1
  22   4  -2 76.7949 41.3527   1
  22  -4  -2 66.5061 35.1906   1
 -22   4   2 144.818 42.6262   1
 -22  -4   2 17.0292 38.0200   1
  21   4  -2 119.371 40.6406   1
 -21  -4   2 123.073 41.2587   1
 -20   4   2 268.527 47.2530   1
  20  -4  -2 137.542 39.6968   1
  19   4  -2 102.842 37.7522   1
  19  -4  -2 166.844 43.0499   1
 -19   4   2 78.1329 37.2958   1
 -19  -4   2 138.608 42.6082   1
  18   4  -2 129.017 34.9794   1
  18  -4  -2 239.316 44.2614   1
 -18   4   2 182.145 42.1717   1
 -18  -4   2 140.460 37.1889   1
  17   4  -2 90.6447 37.1427   1
  17  -4  -2 112.152 32.2531   1
 -17   4   2 88.4627 30.9310   1
 -17  -4   2 105.956 38.3661   1
  16  -4  -2 718.353 67.7865   1
 -16  -4   2 567.666 63.3738   1
  15   4  -2 129.666 38.7399   1
 -15  -4   2 84.7704 30.8704   1
 -15   4   2 108.115 31.5951   1
  15  -4  -2 137.145 35.9098   1
  14   4  -2 266.324 42.1055   1
 -14   4   2 352.506 42.6703   1
 -14  -4   2 255.977 41.4615   1
  14  -4  -2 234.146 38.2484   1
 -13  -4   2 19.9712 20.6743   1
  13   4  -2 12.3273 21.0603   1
  12   4  -2 283.930 39.7795   1
 -12  -4   2 259.200 38.5407   1
  12  -4  -2 198.995 32.7950   1
  11   4  -2 1325.79 90.3784   1
  11  -4  -2 1450.12 90.0574   1
 -11   4   2 1380.84 88.3518   1
 -11  -4   2 1216.14 89.0737   1
  10   4  -2 12957.4 633.976   1
 -10   4   2 13232.1 630.656   1
 -10  -4   2 14025.1 636.051   1
   9   4  -2 4602.19 247.258   1
  -9   4   2 4794.95 239.477   1
   9  -4  -2 4861.90 240.294   1
  -9  -4   2 4786.60 244.407   1
   8   4  -2 2870.40 147.140   1
  -8   4   2 2338.69 136.989   1
   8  -4  -2 2693.64 139.308   1
  -8  -4   2 2618.28 143.454   1
   7   4  -2 5421.10 268.681   1
  -7   4   2 5220.22 262.849   1
  -7  -4   2 5376.55 268.574   1
   7  -4  -2 5514.20 262.942   1
  -6  -4   2 32203.2 1510.98   1
   6   4  -2 33940.4 1513.48   1
   5   4  -2 2699.97 142.738   1
   5  -4  -2 2838.04 139.219   1
  -5  -4   2 2402.61 141.135   1
  -5   4   2 2775.97 138.099   1
  -4  -4   2 8894.32 410.802   1
  -4   4   2 8273.70 402.155   1
   4  -4  -2 8836.23 403.303   1
   4   4  -2 8477.31 407.880   1
  -3   4   2 9872.35 457.976   1
   3  -4  -2 9828.98 458.583   1
  -2   4   2 28805.9 1319.45   1
   2  -4  -2 29111.2 1319.14   1
  -1   4   2 821.934 51.9481   1
   1  -4  -2 850.046 53.4362   1
   0   4   2 45709.6 2130.13   1
   0  -4  -2 48308.4 2131.85   1
   1   4   2 2921.92 146.439   1
  -1  -4  -2 2796.18 145.615   1
  -2   4  -2 165511. 7414.85   1
   2  -4   2 162804. 7414.50   1
   3   4   2 26668.3 1152.80   1
  -3   4  -2 26298.1 1152.46   1
  -3  -4  -2 26586.9 1152.66   1
   4   4   2 29022.0 1336.47   1
  -4   4  -2 30243.8 1336.68   1
   4  -4   2 29049.7 1334.10   1
  -4  -4  -2 28206.6 1335.18   1
   5   4   2 22994.4 1054.00   1
  -5   4  -2 22241.8 1052.35   1
   5  -4   2 22460.0 1052.19   1
  -5  -4  -2 23700.3 1054.78   1
   6   4   2 965.481 67.7909   1
   6  -4   2 891.346 64.7954   1
  -6   4  -2 736.908 61.6559   1
  -6  -4  -2 983.048 67.6160   1
  -7  -4  -2 319.957 39.7051   1
   7  -4   2 343.560 39.9713   1
  -7   4  -2 342.757 38.9224   1
   7   4   2 407.416 41.9416   1
   8  -4   2 76.6166 29.9109   1
  -8   4  -2 105.753 28.9160   1
   8   4   2 101.040 30.1428   1
  -8  -4  -2 56.1172 24.9135   1
  -9   4  -2 481.495 51.0716   1
   9  -4   2 626.419 55.4891   1
  10   4   2 847.231 71.2780   1
 -10   4  -2 903.008 72.2656   1
 -10  -4  -2 913.522 73.1862   1
  11   4   2 3773.48 198.459   1
  11  -4   2 3474.77 192.482   1
 -11   4  -2 3391.59 191.064   1
 -11  -4  -2 3366.20 190.217   1
  12   4   2 3489.62 186.237   1
  12  -4   2 3053.84 179.546   1
 -12   4  -2 3105.66 179.949   1
 -12  -4  -2 3127.12 180.308   1
  13   4   2 1172.87 88.4986   1
  13  -4   2 1175.41 88.2764   1
 -13   4  -2 1197.79 88.6180   1
 -13  -4  -2 1190.06 88.6316   1
 -14   4  -2 2140.00 136.135   1
  14  -4   2 2258.58 138.261   1
  15   4   2 44.5535 31.4507   1
  15  -4   2 107.223 33.3325   1
 -15   4  -2 30.1288 29.5572   1
 -15  -4  -2 125.384 38.3934   1
  16   4   2 47.9457 36.0170   1
  16  -4   2 15.7200 30.1759   1
 -16  -4  -2 40.0685 34.7409   1
  17   4   2 8.31875 34.1546   1
  17  -4   2 104.009 35.2416   1
 -17   4  -2 62.7034 30.7104   1
 -17  -4  -2 72.3420 41.3774   1
  18   4   2 41.9681 35.3850   1
  18  -4   2 81.0076 36.5066   1
 -18   4  -2-15.8151 31.3797   1
 -18  -4  -2 24.4084 33.8084   1
  19   4   2 67.6767 34.3512   1
  19  -4   2 73.7081 34.2803   1
 -19   4  -2 111.283 37.7947   1
 -19  -4  -2 132.495 37.5449   1
  20  -4   2-24.6163 30.3627   1
 -20   4  -2-15.8822 31.4858   1
 -20  -4  -2 7.92689 31.9323   1
  21   4   2 8.38342 37.7535   1
 -21   4  -2 7.87176 35.4493   1
  21  -4   2-8.15294 35.3119   1
  22   4   2-8.34769 27.2384   1
  22  -4   2-8.11198 32.6743   1
 -22   4  -2 23.5519 32.5948   1
 -22  -4  -2-7.97430 27.2309   1
  23   4   2-32.5579 39.3080   1
  23  -4   2 8.06108 26.9224   1
 -23   4  -2 23.3721 28.2860   1
 -23  -4  -2-7.84879 37.0711   1
  24   4   2-7.99511 38.6107   1
  24  -4   2-23.9903 32.2103   1
 -24   4  -2 15.3880 31.9446   1
 -24  -4  -2 7.51488 33.4164   1
 -25   4  -2 15.0694 30.8270   1
  26   5  -2 16.2417 35.6489   1
 -26  -5   2 7.75686 39.0584   1
  25   5  -2-8.23970 36.1737   1
 -25  -5   2-23.2928 43.1845   1
 -24   5   2 73.1916 39.4057   1
 -24  -5   2 70.1325 41.6466   1
  23   5  -2 116.620 38.6213   1
  23  -5  -2 51.2961 33.5524   1
 -23   5   2 122.507 38.7561   1
 -23  -5   2 41.8798 34.4649   1
 -22   5   2-8.12478 34.7354   1
  22  -5  -2 68.0754 34.2999   1
  21   5  -2 8.30302 37.8575   1
 -21  -5   2 8.32656 37.4991   1
  20   5  -2 31.3157 24.9858   1
  20  -5  -2 73.7932 31.4839   1
 -20   5   2 15.7724 29.7603   1
 -20  -5   2 33.0669 30.0604   1
  19   5  -2 15.7510 33.1965   1
  19  -5  -2 31.9035 35.4860   1
 -19   5   2 46.2261 33.3899   1
 -19  -5   2 7.93912 32.4955   1
  18   5  -2 7.82382 30.6154   1
 -18   5   2 89.9985 35.1074   1
  18  -5  -2 69.8754 35.4863   1
  17   5  -2 64.6732 36.8907   1
  17  -5  -2 22.5493 28.3629   1
 -17   5   2 21.7909 29.2986   1
 -17  -5   2 37.7440 30.4457   1
  16   5  -2 83.1656 35.2349   1
 -16   5   2 104.896 32.6443   1
 -16  -5   2 114.865 38.5694   1
  16  -5  -2 130.301 34.1574   1
 -15  -5   2 854.580 73.4245   1
  15  -5  -2 1074.02 79.8780   1
  15   5  -2 847.811 72.5981   1
 -15   5   2 1046.31 77.1021   1
  14   5  -2 224.784 39.1084   1
 -14  -5   2 233.254 40.8040   1
 -14   5   2 179.124 35.4464   1
  14  -5  -2 234.166 37.2570   1
  13   5  -2 7102.67 358.309   1
 -13  -5   2 6575.06 356.445   1
 -13   5   2 7656.60 357.288   1
  13  -5  -2 7165.39 356.960   1
  12   5  -2 4955.34 235.946   1
  12  -5  -2 4778.35 231.334   1
 -12   5   2 4609.16 228.919   1
  11   5  -2 3224.43 171.918   1
  11  -5  -2 3154.91 166.372   1
 -11  -5   2 2728.31 168.277   1
  10   5  -2 3051.75 171.258   1
 -10   5   2 2892.04 164.632   1
  10  -5  -2 3088.38 167.018   1
 -10  -5   2 3346.08 174.134   1
   9   5  -2 1650.80 103.134   1
  -9   5   2 1561.32 97.1479   1
  -9  -5   2 1614.50 101.391   1
   8   5  -2 58.8562 22.1592   1
  -8   5   2 102.839 23.4363   1
   8  -5  -2 56.1097 21.5732   1
  -8  -5   2 94.9382 26.2497   1
   7   5  -2 12286.4 573.901   1
  -7   5   2 12288.5 567.305   1
   7  -5  -2 12295.6 567.456   1
  -7  -5   2 11312.0 570.866   1
   6   5  -2 11118.6 517.657   1
   6  -5  -2 10830.1 512.454   1
  -6  -5   2 10937.3 517.863   1
  -6   5   2 10756.6 512.294   1
  -5  -5   2 31191.3 1390.59   1
  -5   5   2 29375.8 1384.43   1
   5  -5  -2 30442.1 1385.26   1
   5   5  -2 30392.1 1390.22   1
   4   5  -2 47559.7 2124.03   1
  -4  -5   2 45642.6 2124.12   1
   3   5  -2 1349.93 76.6587   1
  -3  -5   2 990.090 75.1301   1
  -2  -5   2 186.833 26.1950   1
   2   5  -2 182.804 25.8366   1
  -1  -5   2 5004.76 264.474   1
   1   5  -2 5817.59 266.886   1
   0  -5   2 3.95996 20.5542   1
   0   5  -2 41.8234 20.2866   1
   1  -5   2 89170.7 4180.17   1
  -1   5  -2 96738.5 4180.77   1
   1   5   2 89463.8 4179.16   1
  -1  -5  -2 93875.8 4178.89   1
  -2   5  -2 76.5468 20.8669   1
   2  -5   2 92.2710 25.6491   1
   2   5   2 104.893 22.8205   1
  -2  -5  -2 82.3371 20.1356   1
   3   5   2 16027.7 705.148   1
  -3  -5  -2 14973.8 702.484   1
  -3   5  -2 14699.5 702.765   1
   3  -5   2 14635.7 703.015   1
   4   5   2 733.555 59.8512   1
  -4  -5  -2 878.643 62.0341   1
  -4   5  -2 843.483 60.5821   1
   4  -5   2 826.603 60.4053   1
   5   5   2 30.2004 22.1443   1
  -5  -5  -2 33.6421 21.4238   1
  -5   5  -2 53.8253 25.1697   1
   5  -5   2 18.9626 22.1860   1
   6   5   2 3351.86 171.311   1
  -6  -5  -2 3422.45 172.806   1
  -6   5  -2 3079.55 168.956   1
   6  -5   2 2787.50 167.672   1
   7   5   2 1494.88 93.8945   1
   7  -5   2 1405.29 91.4091   1
  -7  -5  -2 1471.16 94.9937   1
  -7   5  -2 1375.91 90.7029   1
  -8   5  -2 499.842 50.0108   1
   8  -5   2 589.559 53.0564   1
  -9  -5  -2 9152.86 439.980   1
   9   5   2 8765.56 440.055   1
  10  -5   2 870.313 69.1738   1
  10   5   2 771.260 66.1620   1
 -10   5  -2 734.364 64.4923   1
  11  -5   2 4791.75 243.542   1
  11   5   2 4149.61 236.892   1
 -11  -5  -2 4646.57 244.219   1
 -11   5  -2 4670.76 241.789   1
  12  -5   2 2208.08 138.705   1
  12   5   2 2326.59 138.731   1
 -12  -5  -2 2144.37 136.251   1
 -12   5  -2 2307.91 137.936   1
  13  -5   2 1313.36 103.532   1
  13   5   2 1505.13 106.497   1
 -13   5  -2 1541.37 104.812   1
 -13  -5  -2 1620.21 104.879   1
 -14  -5  -2 75.1790 33.0157   1
  14   5   2-30.5739 34.8650   1
 -15  -5  -2 1340.93 93.9710   1
  15  -5   2 1144.35 91.4998   1
  15   5   2 1169.72 90.7940   1
 -16   5  -2 129.115 38.1769   1
  16  -5   2 172.935 40.2501   1
  16   5   2 223.098 41.2796   1
 -16  -5  -2 126.493 38.4665   1
 -17   5  -2 7.75984 32.7225   1
  17  -5   2 64.2680 37.5395   1
  18   5   2 133.716 43.5472   1
 -18  -5  -2 65.6052 38.5450   1
 -19   5  -2 39.7483 27.1830   1
  19  -5   2 33.0565 27.0022   1
  19   5   2 25.4535 37.2675   1
 -19  -5  -2 16.3434 35.8956   1
 -20   5  -2-7.99128 24.8140   1
  20  -5   2 25.0584 26.6088   1
  20   5   2 66.3490 42.1795   1
 -20  -5  -2 8.33745 41.5629   1
 -21   5  -2 23.9608 31.6800   1
  21  -5   2 25.1050 36.2586   1
  21   5   2 16.9499 33.6138   1
 -21  -5  -2 23.3198 32.2894   1
 -22   5  -2 7.93177 36.6018   1
  22  -5   2-33.1011 37.2666   1
  22   5   2-8.24913 24.2184   1
 -22  -5  -2 7.76731 25.9414   1
 -23   5  -2-15.6014 26.6405   1
  23  -5   2-16.1706 28.7874   1
  23   5   2-8.16209 32.8780   1
 -23  -5  -2 15.4848 33.5354   1
  24   5   2 86.6985 41.3450   1
 -24  -5  -2 45.8316 37.0062   1
  26   6  -2-15.9248 28.3672   1
 -26  -6   2-30.0036 31.6149   1
  25   6  -2-24.8116 32.2676   1
 -25  -6   2-15.1792 36.2627   1
  24   6  -2-33.0474 42.4249   1
 -24  -6   2 56.8584 41.7101   1
  23   6  -2-25.2984 29.4162   1
 -23  -6   2 16.3028 30.1594   1
 -22   6   2 32.4322 38.7974   1
  22  -6  -2 32.8428 35.1545   1
  22   6  -2 99.4180 39.6403   1
 -22  -6   2 41.5456 37.4904   1
 -21   6   2 24.0994 38.3748   1
  21  -6  -2-16.2738 33.2880   1
  21   6  -2 7.86034 30.6609   1
 -21  -6   2 33.0793 31.7156   1
 -20   6   2-7.88875 28.6458   1
  20  -6  -2-15.9819 32.1904   1
  20   6  -2 63.8823 37.7187   1
 -20  -6   2 24.1692 35.3653   1
 -19   6   2-23.2067 31.6487   1
  19  -6  -2-7.83263 27.8942   1
 -18   6   2 279.156 45.2825   1
 -18  -6   2 222.968 45.0618   1
  18  -6  -2 450.981 52.1593   1
  18   6  -2 430.679 56.5426   1
 -17  -6   2 201.534 41.5068   1
  17   6  -2 133.561 37.4420   1
 -16  -6   2 626.873 64.1567   1
  16   6  -2 657.377 62.4009   1
 -16   6   2 610.883 60.7229   1
  16  -6  -2 539.660 57.8284   1
  15  -6  -2 297.959 43.7261   1
 -15   6   2 342.771 46.4947   1
  14   6  -2 375.183 47.4891   1
  14  -6  -2 352.653 45.0176   1
 -14  -6   2 381.418 50.5981   1
 -14   6   2 370.005 45.7239   1
  13  -6  -2 120.683 31.1111   1
 -13   6   2 114.215 32.9924   1
 -13  -6   2 165.669 37.0965   1
 -12  -6   2 781.054 67.8501   1
  12   6  -2 735.951 67.0957   1
  11   6  -2 639.910 60.1489   1
 -11   6   2 666.129 57.4447   1
  11  -6  -2 623.341 56.6163   1
 -11  -6   2 664.784 62.3500   1
  10   6  -2 664.833 61.9816   1
 -10   6   2 739.891 59.8362   1
  10  -6  -2 729.748 58.1748   1
 -10  -6   2 634.042 59.5829   1
  -9   6   2 5434.17 280.172   1
   9  -6  -2 5757.03 282.622   1
   8   6  -2 13672.7 644.866   1
  -8   6   2 13463.8 639.124   1
  -8  -6   2 13606.5 644.393   1
   7   6  -2 860.416 67.5914   1
   7  -6  -2 874.256 63.0888   1
  -7  -6   2 732.249 65.4295   1
  -7   6   2 955.947 64.0393   1
   6   6  -2 3551.11 184.138   1
  -6  -6   2 3273.93 183.269   1
  -6   6   2 3445.59 178.559   1
   6  -6  -2 3493.69 180.663   1
   5  -6  -2 23552.8 1163.41   1
   5   6  -2 26205.3 1169.43   1
  -5  -6   2 25645.8 1168.21   1
  -5   6   2 25942.6 1162.60   1
   4  -6  -2 176.392 27.0562   1
   4   6  -2 125.134 28.0387   1
  -4  -6   2 163.371 30.4609   1
  -4   6   2 203.423 27.7824   1
   3  -6  -2 1597.68 97.8376   1
   3   6  -2 1663.83 101.222   1
  -3  -6   2 1716.52 102.615   1
  -3   6   2 1828.02 99.3337   1
   2  -6  -2 5690.50 283.521   1
  -2  -6   2 5908.09 287.868   1
  -2   6   2 5913.95 283.422   1
   2   6  -2 5649.75 287.135   1
  -1   6   2 406.566 36.0530   1
   1  -6  -2 335.571 36.3863   1
  -1  -6   2 275.477 34.9508   1
   1   6  -2 351.724 36.5203   1
   0  -6   2 14756.1 651.282   1
   0   6   2 13084.5 645.450   1
   0  -6  -2 13546.9 647.094   1
   0   6  -2 14224.1 649.940   1
   1   6   2 54040.1 2257.77   1
  -1  -6  -2 53023.7 2258.72   1
  -1   6  -2 49517.9 2256.48   1
   2  -6   2 92606.9 4236.73   1
  -2   6  -2 96920.2 4237.80   1
  -2  -6  -2 92452.1 4236.17   1
   2   6   2 92047.3 4235.78   1
   3  -6   2 11549.5 544.664   1
   3   6   2 11031.9 542.546   1
  -3  -6  -2 11666.3 545.168   1
  -3   6  -2 11645.6 543.778   1
   4   6   2 7113.94 334.408   1
  -4  -6  -2 6501.11 331.477   1
  -4   6  -2 6848.53 332.119   1
   4  -6   2 6516.23 330.650   1
   5   6   2 26014.3 1169.84   1
  -5  -6  -2 24558.2 1168.02   1
  -5   6  -2 25564.8 1168.61   1
   5  -6   2 24954.7 1168.33   1
   6   6   2 1985.39 117.563   1
  -6  -6  -2 1800.05 113.818   1
  -6   6  -2 1900.40 114.515   1
   6  -6   2 1907.66 116.388   1
  -7   6  -2 111.777 28.3008   1
   7  -6   2 125.402 26.5377   1
  -8  -6  -2 19.0734 29.3465   1
   8   6   2 12.2556 26.5496   1
  -9  -6  -2 1197.95 89.5657   1
   9  -6   2 1325.82 90.1008   1
   9   6   2 1213.81 91.3320   1
  -9   6  -2 1308.26 90.6024   1
  10   6   2 33.9120 31.3017   1
 -10  -6  -2 40.6750 31.6569   1
 -10   6  -2-19.5292 27.4267   1
  10  -6   2 6.49748 25.7639   1
 -11  -6  -2 6322.05 324.793   1
  11  -6   2 6432.66 324.602   1
 -11   6  -2 6310.32 323.753   1
  11   6   2 6276.77 323.608   1
  12  -6   2 69.8581 31.9769   1
 -12   6  -2 89.8770 32.4057   1
 -12  -6  -2 30.1590 37.6875   1
  12   6   2 54.2136 30.2677   1
 -13   6  -2 462.582 55.2271   1
 -13  -6  -2 491.299 58.3029   1
  13   6   2 514.122 58.6171   1
 -14  -6  -2 337.723 47.3742   1
  14  -6   2 392.168 50.9241   1
  14   6   2 345.693 53.9098   1
 -15  -6  -2 425.234 51.9160   1
  15  -6   2 461.642 52.6476   1
 -15   6  -2 397.195 51.6540   1
  15   6   2 404.707 52.1536   1
 -16  -6  -2 55.4653 35.2794   1
  16  -6   2 7.72408 34.8303   1
 -16   6  -2 45.8928 34.9191   1
  16   6   2 47.4463 35.2088   1
 -17  -6  -2 47.9668 25.0722   1
  17  -6   2 119.140 38.5259   1
 -17   6  -2 38.9842 36.1584   1
  17   6   2 118.344 30.9792   1
 -18  -6  -2 413.066 57.2474   1
  18  -6   2 428.891 55.2446   1
 -18   6  -2 448.290 57.5501   1
  18   6   2 273.974 49.4473   1
 -19  -6  -2 157.244 43.8734   1
  19  -6   2 175.930 41.2703   1
 -19   6  -2 182.154 43.1545   1
  19   6   2 99.0329 42.5532   1
 -20  -6  -2 8.13803 37.1122   1
  20  -6   2 8.03293 31.8564   1
 -20   6  -2 31.7230 35.2746   1
  20   6   2 25.2677 40.2384   1
  21  -6   2 168.723 41.9088   1
 -21  -6  -2 227.724 49.0020   1
 -21   6  -2 230.076 47.1735   1
 -22  -6  -2 47.3384 38.5153   1
  22  -6   2 7.98480 28.9926   1
 -22   6  -2-23.7034 34.6823   1
  22   6   2 8.51999 36.9032   1
  23  -6   2 23.6675 32.7554   1
 -23   6  -2-31.3158 34.8135   1
 -24  -6  -2 67.1923 36.0757   1
  24  -6   2 23.3125 28.7776   1
  24   6   2-23.5181 31.1035   1
 -24   6  -2 46.3755 41.9319   1
  25   7  -2-40.0391 40.3218   1
 -25  -7   2 15.7499 38.8518   1
  24   7  -2 24.7234 27.5382   1
 -24  -7   2 15.9308 27.8001   1
  22  -7  -2 123.937 38.1752   1
  22   7  -2 85.8696 32.0456   1
 -22  -7   2 131.401 34.6538   1
  21  -7  -2 49.2165 36.0161   1
 -21   7   2-8.26993 35.8303   1
  20   7  -2 65.0864 37.1472   1
 -20  -7   2 24.2027 37.7217   1
 -19   7   2 658.076 65.4232   1
  19  -7  -2 584.038 63.4939   1
  19   7  -2 627.027 68.3843   1
 -18   7   2 214.517 46.4153   1
  18  -7  -2 241.439 44.5208   1
  17   7  -2 776.601 72.5265   1
  17  -7  -2 794.718 75.0964   1
 -17  -7   2 1000.39 81.9238   1
 -17   7   2 1055.60 83.7825   1
  16   7  -2 60.1743 33.6125   1
 -16   7   2 22.7064 31.1379   1
  16  -7  -2 97.1082 35.8350   1
 -16  -7   2 117.074 37.0139   1
  15   7  -2 45.5470 27.2208   1
 -15   7   2 58.8704 32.8833   1
 -15  -7   2 45.4296 29.7076   1
 -14   7   2 1409.76 101.978   1
  14  -7  -2 1500.68 102.687   1
  13   7  -2 86.8193 31.4612   1
 -13   7   2 61.6014 30.9511   1
  13  -7  -2 66.0931 30.2642   1
 -13  -7   2 35.8894 31.2151   1
  12   7  -2 1789.13 116.155   1
 -12   7   2 1568.82 112.053   1
 -12  -7   2 1795.84 117.035   1
  12  -7  -2 1982.19 117.340   1
 -11  -7   2 4286.45 239.519   1
  11   7  -2 4766.44 243.466   1
  10   7  -2 5945.45 287.865   1
 -10   7   2 5602.48 280.576   1
  10  -7  -2 5254.54 279.969   1
 -10  -7   2 5261.32 280.941   1
   9   7  -2 9802.67 487.072   1
  -9   7   2 10171.4 482.330   1
   9  -7  -2 10306.2 483.193   1
  -9  -7   2 9621.19 486.445   1
  -8   7   2 8166.63 391.457   1
   8  -7  -2 7877.24 390.883   1
  -7  -7   2 3098.50 175.457   1
  -7   7   2 3203.04 172.283   1
   7   7  -2 3259.47 175.887   1
   6  -7  -2 69.3275 24.1883   1
   6   7  -2 34.1177 24.5627   1
  -6   7   2 83.0491 22.2972   1
  -5   7   2 5706.78 287.336   1
   5   7  -2 6167.28 295.088   1
   5  -7  -2 6274.04 291.370   1
  -4   7   2 11093.3 506.839   1
   4   7  -2 10170.5 508.335   1
  -4  -7   2 10915.6 511.336   1
   4  -7  -2 10402.6 505.992   1
  -3   7   2 6969.78 333.209   1
   3   7  -2 6755.60 334.816   1
  -3  -7   2 6975.76 336.235   1
   3  -7  -2 6504.61 331.551   1
  -2  -7   2 1364.03 84.6419   1
   2  -7  -2 1145.61 78.9196   1
   2   7  -2 1243.43 81.4235   1
  -2   7   2 1186.34 78.6329   1
   1   7  -2 13043.4 650.482   1
  -1   7   2 13553.9 647.319   1
  -1  -7   2 14172.7 650.925   1
   1  -7  -2 14332.9 649.116   1
   0   7  -2 24538.3 1137.99   1
   0   7   2 23696.6 1134.92   1
   0  -7  -2 24256.7 1136.82   1
   0  -7   2 26198.5 1140.79   1
  -1   7  -2 6501.24 324.778   1
   1   7   2 6459.15 323.985   1
  -1  -7  -2 6948.49 329.372   1
   1  -7   2 6480.73 325.649   1
  -2  -7  -2 7625.16 333.253   1
   2   7   2 7449.12 332.511   1
   2  -7   2 6886.04 331.878   1
   3  -7   2 3676.27 193.848   1
   3   7   2 3581.33 190.795   1
  -3  -7  -2 3546.68 191.212   1
   4  -7   2 30604.6 1400.19   1
   4   7   2 31115.3 1400.56   1
  -4  -7  -2 29609.5 1397.06   1
  -4   7  -2 30080.9 1398.18   1
   5   7   2 1228.00 82.1081   1
  -5  -7  -2 993.495 77.3696   1
  -5   7  -2 1173.58 80.0357   1
   5  -7   2 958.397 75.8823   1
  -6   7  -2 10490.9 484.471   1
   6  -7   2 9498.17 481.742   1
  -7  -7  -2 5935.41 309.382   1
   7   7   2 6265.57 311.755   1
   8   7   2 145.025 37.5828   1
  -8  -7  -2 131.626 36.9337   1
  -8   7  -2 184.516 33.0646   1
   8  -7   2 136.883 33.5195   1
   9   7   2 254.114 40.9093   1
   9  -7   2 291.771 40.8811   1
  -9  -7  -2 346.910 43.4039   1
  -9   7  -2 380.697 46.3125   1
 -10  -7  -2 16866.1 762.844   1
 -10   7  -2 16993.7 762.713   1
  10  -7   2 15900.6 759.070   1
  10   7   2 14426.7 757.915   1
 -11  -7  -2 1933.54 128.125   1
  11  -7   2 1827.87 125.156   1
  11   7   2 2151.82 131.536   1
 -11   7  -2 2299.79 133.379   1
 -12   7  -2 711.776 67.7902   1
  13   7   2 298.380 41.4221   1
 -13  -7  -2 205.509 38.2054   1
  14  -7   2 326.579 47.2002   1
 -14  -7  -2 353.144 45.7367   1
 -14   7  -2 373.225 51.7745   1
  14   7   2 326.271 45.2657   1
  15   7   2 42.3995 31.9578   1
  15  -7   2 7.76232 28.1913   1
 -15   7  -2 7.78370 29.3354   1
 -15  -7  -2 7.24881 25.2955   1
 -16   7  -2-15.8420 38.3297   1
  16  -7   2 134.321 40.2509   1
  17   7   2 304.909 45.4038   1
 -17  -7  -2 217.152 40.5485   1
  18   7   2 103.624 38.9870   1
  18  -7   2 48.5333 31.6404   1
 -18   7  -2 48.6392 30.0917   1
 -18  -7  -2 24.0954 35.7977   1
  19   7   2-31.2707 32.4598   1
  19  -7   2-8.12818 31.7018   1
 -19   7  -2 32.5758 36.2153   1
 -19  -7  -2-16.5009 34.2565   1
  20   7   2 261.714 43.2602   1
  20  -7   2 203.047 42.9777   1
 -20   7  -2 252.468 50.9551   1
 -20  -7  -2 205.113 41.7867   1
 -21   7  -2 8.10564 36.5023   1
  21  -7   2-8.08404 35.9471   1
  22   7   2-16.1494 32.0132   1
  22  -7   2-7.99807 32.2167   1
 -22  -7  -2-7.93551 30.9498   1
 -22   7  -2 8.02657 33.3264   1
  23   7   2 32.9867 35.7322   1
 -23  -7  -2 45.8317 31.7308   1
 -23   7  -2-7.99693 36.9162   1
  23  -7   2 7.83969 31.0969   1
  25   8  -2 15.9172 35.8405   1
 -25  -8   2-7.67436 37.4627   1
  23   8  -2 22.9549 34.4692   1
 -23  -8   2 16.1040 36.7218   1
  22   8  -2 7.89976 29.7768   1
 -22  -8   2 15.9209 33.0620   1
 -22   8   2 43.3925 39.0917   1
  21   8  -2 105.345 36.1096   1
 -21  -8   2 136.561 38.4486   1
 -21   8   2 224.402 44.7513   1
  21  -8  -2 108.292 37.0902   1
  20   8  -2 112.084 40.4170   1
  20  -8  -2 181.500 42.9536   1
 -20  -8   2 188.459 42.0718   1
 -20   8   2 145.244 43.6012   1
  19  -8  -2-8.12535 30.6167   1
 -19   8   2 8.42924 34.4806   1
 -19  -8   2 7.74244 28.6485   1
  19   8  -2 24.4596 34.3473   1
 -18  -8   2 1227.81 93.5382   1
  18  -8  -2 1036.77 92.4060   1
 -18   8   2 1372.65 99.9873   1
  17  -8  -2 530.788 62.2460   1
 -17  -8   2 491.915 60.7692   1
 -17   8   2 640.408 68.2443   1
  17   8  -2 685.116 66.7322   1
 -16  -8   2 1018.61 85.1502   1
  16   8  -2 1100.51 87.1559   1
  15   8  -2 338.179 50.5392   1
 -15  -8   2 307.629 47.5108   1
 -15   8   2 330.476 49.4874   1
  15  -8  -2 335.207 47.7276   1
  14   8  -2 269.024 46.5566   1
 -14  -8   2 417.037 53.2663   1
 -14   8   2 326.260 46.5760   1
  14  -8  -2 409.475 52.1865   1
 -13   8   2 742.008 71.7706   1
  13  -8  -2 1067.45 80.1552   1
  12   8  -2 1258.88 97.8709   1
 -12  -8   2 1446.30 102.111   1
 -12   8   2 1423.48 97.7779   1
  12  -8  -2 1426.76 100.058   1
  11   8  -2 747.841 71.8441   1
 -11  -8   2 672.065 64.5326   1
 -11   8   2 674.348 63.3652   1
  11  -8  -2 831.472 68.5151   1
  10   8  -2 14582.6 702.692   1
 -10  -8   2 14856.4 703.785   1
   9   8  -2 7635.65 383.757   1
  -9  -8   2 7324.73 382.086   1
  -9   8   2 7532.84 377.728   1
   9  -8  -2 8160.45 381.602   1
   8   8  -2 4590.60 244.831   1
  -8  -8   2 4677.71 245.678   1
  -8   8   2 4493.04 240.365   1
   8  -8  -2 4766.88 242.709   1
  -7  -8   2 1192.36 88.7500   1
   7   8  -2 1300.81 90.2983   1
  -7   8   2 1287.49 87.3399   1
   7  -8  -2 1340.45 88.2832   1
  -6   8   2 12653.7 600.827   1
   6  -8  -2 12650.1 601.995   1
  -5   8   2 21988.5 1012.89   1
   5  -8  -2 21616.0 1013.43   1
  -4   8   2 1265.25 80.4267   1
   4   8  -2 1249.35 83.6710   1
  -4  -8   2 1148.85 82.5477   1
  -3   8   2 16777.0 801.143   1
   3   8  -2 17357.8 805.823   1
  -3  -8   2 16613.7 805.304   1
   3  -8  -2 17853.2 804.287   1
   2   8  -2 13884.6 692.513   1
  -2   8   2 15022.4 691.938   1
   2  -8  -2 14755.1 692.709   1
  -2  -8   2 15043.2 695.346   1
  -1   8   2 4690.76 242.833   1
   1   8  -2 4495.42 243.261   1
  -1  -8   2 4909.02 246.664   1
   1  -8  -2 4888.67 244.163   1
   0   8  -2 14695.8 716.700   1
   0   8   2 15095.6 714.515   1
   0  -8  -2 15673.8 716.579   1
   0  -8   2 15356.3 718.354   1
  -1   8  -2 24962.6 1177.59   1
   1   8   2 24881.1 1175.56   1
  -1  -8  -2 26542.6 1180.81   1
   1  -8   2 25330.2 1177.45   1
  -2   8  -2 3258.32 170.296   1
   2   8   2 3160.23 169.500   1
  -2  -8  -2 2733.22 165.605   1
   2  -8   2 3119.52 169.937   1
   3   8   2 3206.01 179.404   1
  -3  -8  -2 3328.13 180.906   1
  -3   8  -2 3249.24 179.612   1
   3  -8   2 3472.55 183.226   1
  -4   8  -2 20061.1 915.030   1
   4  -8   2 19007.5 914.414   1
   5   8   2 41402.9 1815.77   1
  -5  -8  -2 37691.9 1812.38   1
   6  -8   2 3781.18 210.421   1
  -6   8  -2 3867.43 210.718   1
   6   8   2 4070.11 213.591   1
  -6  -8  -2 4022.91 213.031   1
   7  -8   2 17893.7 844.481   1
  -7   8  -2 18397.2 843.702   1
   7   8   2 17849.1 846.154   1
  -7  -8  -2 17467.5 842.441   1
   8  -8   2 1857.13 113.547   1
  -8   8  -2 1838.08 112.412   1
  -8  -8  -2 1644.85 110.147   1
   9  -8   2 4043.58 217.857   1
  -9   8  -2 3945.37 215.922   1
   9   8   2 3955.17 217.605   1
  -9  -8  -2 3877.04 216.743   1
  10  -8   2 2257.36 149.026   1
 -10   8  -2 2481.62 150.506   1
 -10  -8  -2 2725.14 154.201   1
  10   8   2 2583.78 151.672   1
 -11   8  -2 1649.41 112.026   1
  12   8   2 335.351 47.5988   1
 -12  -8  -2 509.075 56.2248   1
  13  -8   2 38.2026 29.8272   1
 -13   8  -2 39.4337 35.0946   1
  13   8   2 53.6865 34.1293   1
 -13  -8  -2-7.74197 30.2224   1
  14  -8   2-23.2508 30.2277   1
 -14   8  -2-56.2516 38.3850   1
  14   8   2 22.0206 28.6285   1
 -14  -8  -2 24.4999 37.6865   1
 -15   8  -2 752.020 73.6442   1
  15  -8   2 844.239 75.5602   1
  16   8   2 8.62607 24.7249   1
 -16  -8  -2 66.3634 27.9209   1
 -16   8  -2 74.8138 36.1104   1
  17   8   2 208.725 43.0732   1
 -17  -8  -2 247.221 45.6882   1
 -17   8  -2 226.835 48.4015   1
  17  -8   2 153.549 41.3616   1
 -18   8  -2-8.50850 36.8522   1
  18  -8   2 16.1983 33.1289   1
  19   8   2 63.1306 39.5589   1
 -19  -8  -2 55.9937 34.9022   1
 -19   8  -2 136.463 43.1495   1
  19  -8   2 121.783 38.5785   1
  20   8   2-30.8495 28.5356   1
 -20  -8  -2 8.13913 28.9777   1
 -20   8  -2 8.51202 41.5519   1
  20  -8   2 16.1981 35.5499   1
  21   8   2 32.0232 29.6353   1
 -21  -8  -2-8.03117 30.2741   1
 -21   8  -2 42.0128 37.8512   1
  21  -8   2 24.2410 30.4592   1
 -22   8  -2 8.28840 40.8879   1
  22  -8   2-7.99541 33.6804   1
  23   8   2-23.3324 40.3222   1
 -23  -8  -2-7.64569 36.1182   1
  24   9  -2 7.40808 32.0896   1
 -24  -9   2 15.6451 36.9503   1
  23   9  -2-30.6639 35.3791   1
 -23  -9   2 7.77030 32.7368   1
  22   9  -2-15.7885 30.7956   1
 -22  -9   2 47.4785 33.8138   1
  21   9  -2 8.42184 34.4601   1
 -21  -9   2 39.3341 36.3129   1
 -21   9   2 8.53567 32.7420   1
  20   9  -2 8.34201 38.4953   1
  20  -9  -2-17.3950 33.9211   1
 -20  -9   2 22.7632 32.8646   1
 -20   9   2 8.47215 30.1635   1
  19   9  -2 54.7828 36.8078   1
 -19  -9   2 144.421 42.5984   1
  18  -9  -2 8.51070 34.2813   1
 -18   9   2 24.6738 33.1290   1
  18   9  -2-15.2498 26.0391   1
 -18  -9   2 16.4706 27.5052   1
  17  -9  -2 634.311 65.9364   1
 -17   9   2 510.263 60.2716   1
  17   9  -2 509.623 60.5076   1
 -17  -9   2 600.008 63.3561   1
  16  -9  -2 114.379 40.2705   1
 -16   9   2 134.802 36.5817   1
  16   9  -2 166.550 37.4497   1
 -16  -9   2 79.5038 34.8844   1
 -15  -9   2 3399.03 196.304   1
  15   9  -2 3410.29 196.161   1
  14   9  -2 283.023 48.1747   1
 -14   9   2 248.164 43.3079   1
  14  -9  -2 322.635 46.1500   1
 -14  -9   2 254.088 46.9150   1
  13   9  -2 386.195 53.5966   1
  13  -9  -2 499.102 55.5046   1
 -13  -9   2 507.712 57.2150   1
  12   9  -2 122.188 36.0765   1
  12  -9  -2 120.289 33.4903   1
 -12   9   2 118.399 35.1444   1
 -12  -9   2 126.859 37.2191   1
  11  -9  -2 2863.88 164.941   1
  11   9  -2 2783.91 166.649   1
 -11   9   2 2761.76 162.558   1
 -11  -9   2 2874.29 165.077   1
  10   9  -2 288.141 44.3659   1
  10  -9  -2 284.360 44.9772   1
 -10  -9   2 339.946 48.5480   1
 -10   9   2 256.599 39.6751   1
   9   9  -2 6697.55 336.680   1
  -9  -9   2 6719.26 335.666   1
   9  -9  -2 6535.44 332.149   1
  -9   9   2 6277.19 329.852   1
  -8  -9   2 3221.72 190.955   1
   8   9  -2 3575.66 192.458   1
  -7  -9   2 6268.64 320.393   1
   7   9  -2 6237.44 318.438   1
   6   9  -2 15516.2 746.547   1
  -6  -9   2 15638.5 746.554   1
   6  -9  -2 16041.1 744.858   1
  -5   9   2 18226.3 850.197   1
   5   9  -2 17204.8 852.629   1
  -5  -9   2 17991.2 855.007   1
   5  -9  -2 19021.9 852.733   1
  -4   9   2 3820.50 199.695   1
   4   9  -2 3870.85 203.932   1
  -4  -9   2 3451.09 200.924   1
   3   9  -2 1130.49 84.0636   1
  -3   9   2 1275.17 85.0073   1
  -3  -9   2 1019.18 83.2748   1
   3  -9  -2 1276.35 84.6167   1
  -2   9   2 5384.35 270.786   1
   2  -9  -2 5198.13 271.543   1
  -1   9   2 11025.1 523.756   1
   1  -9  -2 10741.5 523.061   1
   0   9   2 9759.60 481.047   1
   0  -9  -2 10178.8 483.094   1
   1   9   2 7129.10 364.374   1
  -1  -9  -2 7576.77 369.953   1
  -2   9  -2 4587.43 229.557   1
   2  -9   2 3934.24 226.947   1
  -3   9  -2 94.3896 32.4916   1
   3   9   2 68.7974 28.3732   1
   3  -9   2 59.0045 32.1865   1
  -3  -9  -2 81.8584 30.2715   1
   4  -9   2 20990.2 1011.71   1
   4   9   2 22238.0 1012.02   1
  -4  -9  -2 20726.4 1011.54   1
  -4   9  -2 22586.1 1012.45   1
   5  -9   2 80.2948 34.9783   1
  -5   9  -2 150.996 36.4897   1
  -5  -9  -2 72.2766 27.2530   1
   5   9   2 110.959 29.9699   1
   6  -9   2 17619.1 890.871   1
   6   9   2 19438.3 894.666   1
  -6   9  -2 20098.2 894.636   1
  -6  -9  -2 18817.1 893.823   1
   7   9   2 64.6996 28.1808   1
   7  -9   2 78.0858 32.4900   1
  -7   9  -2 54.4910 33.0171   1
  -7  -9  -2 54.9365 32.9240   1
   8  -9   2 3998.70 205.997   1
  -8   9  -2 3807.57 204.443   1
   8   9   2 3317.10 204.371   1
  -8  -9  -2 3534.44 202.051   1
   9  -9   2 2620.25 158.366   1
  -9   9  -2 2688.74 158.904   1
  -9  -9  -2 2652.47 158.536   1
   9   9   2 2715.42 159.646   1
 -10   9  -2 725.202 65.6925   1
 -11  -9  -2 22.4588 27.7329   1
  11   9   2 38.6378 26.9914   1
  12   9   2 2151.45 138.671   1
  12  -9   2 2058.81 138.069   1
 -12  -9  -2 2260.69 140.869   1
 -12   9  -2 2300.27 140.494   1
  13  -9   2-24.3916 33.7603   1
 -13   9  -2-23.5765 35.8338   1
 -13  -9  -2-15.7188 25.0317   1
  13   9   2 7.88044 25.0986   1
  14   9   2 2258.95 147.871   1
  14  -9   2 2533.84 155.134   1
 -14  -9  -2 2321.87 149.519   1
 -14   9  -2 2550.02 153.741   1
  15  -9   2 66.6679 29.2580   1
 -15   9  -2 65.0990 34.4386   1
  15   9   2 90.7504 35.8725   1
 -15  -9  -2 74.0315 34.8090   1
  16  -9   2 109.395 39.5725   1
 -16   9  -2 123.393 40.4316   1
 -16  -9  -2 118.558 36.3427   1
  16   9   2 79.1665 30.1980   1
  17   9   2 95.3946 40.6833   1
 -17  -9  -2 82.6846 34.4969   1
 -17   9  -2 149.507 38.9815   1
  17  -9   2 33.6983 29.6503   1
  18   9   2 8.31796 34.5413   1
 -18  -9  -2 23.8354 32.5051   1
 -18   9  -2 8.37254 36.7555   1
  18  -9   2 16.7835 34.3314   1
  19   9   2 39.7091 31.4905   1
 -19  -9  -2-15.9151 26.5827   1
 -19   9  -2 25.1098 34.2409   1
  19  -9   2 8.38960 31.0459   1
  20   9   2 116.160 39.0931   1
 -20  -9  -2 86.3169 35.0080   1
 -20   9  -2 16.6645 33.1544   1
  20  -9   2 25.0571 34.7936   1
  21   9   2 30.3298 36.2176   1
 -21  -9  -2-15.8769 36.1934   1
 -21   9  -2 24.7708 42.3959   1
  21  -9   2-41.3697 40.8166   1
  22   9   2-7.78114 31.3417   1
 -22  -9  -2-7.73871 30.6798   1
 -22   9  -2 24.3257 33.1668   1
  22  -9   2-8.22294 27.4626   1
 -23 -10   2 22.9044 36.0704   1
  23  10  -2 15.2439 36.8185   1
 -22 -10   2 23.2536 31.2289   1
  22  10  -2 7.93479 30.9536   1
  20  10  -2-23.5699 28.5260   1
 -20  10   2 68.5996 39.0962   1
  19 -10  -2-26.0529 39.5960   1
 -19 -10   2 16.5009 26.9238   1
 -19  10   2 25.5053 35.3003   1
  18  10  -2 102.946 35.1459   1
 -18 -10   2 129.340 39.3838   1
  17 -10  -2 343.309 49.8697   1
 -17  10   2 347.943 51.1085   1
 -17 -10   2 225.474 46.0011   1
  17  10  -2 266.550 49.5859   1
  16  10  -2 922.616 79.1517   1
  16 -10  -2 856.557 80.9786   1
 -16 -10   2 962.624 80.3722   1
 -15  10   2-7.88463 31.2667   1
  15 -10  -2-23.8886 34.0268   1
 -14 -10   2 1231.97 93.7501   1
  14  10  -2 1076.88 89.7848   1
  13  10  -2 334.786 50.2899   1
  13 -10  -2 378.547 51.0106   1
 -13 -10   2 345.955 50.2983   1
 -13  10   2 323.349 49.2009   1
  12 -10  -2 3979.14 221.467   1
  12  10  -2 4213.91 224.165   1
 -12 -10   2 3667.09 217.369   1
 -12  10   2 4018.03 219.739   1
  11  10  -2 31.3440 36.1887   1
  11 -10  -2 30.0026 28.2979   1
 -11  10   2 50.4479 29.0648   1
 -11 -10   2 15.0232 30.7594   1
  10 -10  -2 5452.12 311.127   1
 -10  10   2 6894.99 320.332   1
  -9 -10   2 329.669 49.5463   1
  -9  10   2 330.591 45.0309   1
   9  10  -2 440.726 53.4555   1
   9 -10  -2 325.833 45.8549   1
  -8 -10   2 3849.28 210.387   1
   8 -10  -2 3940.03 208.440   1
   8  10  -2 3730.48 207.512   1
  -8  10   2 3529.80 202.876   1
  -7 -10   2 10717.1 535.735   1
   7  10  -2 10360.2 533.724   1
  -7  10   2 11519.2 533.091   1
   7 -10  -2 11326.1 535.070   1
  -6  10   2 6171.52 294.940   1
   6  10  -2 4998.49 291.525   1
  -6 -10   2 5806.96 296.636   1
   6 -10  -2 5803.18 294.271   1
   5  10  -2 1271.98 91.6160   1
  -5 -10   2 1110.31 89.2903   1
   5 -10  -2 1203.01 86.4706   1
  -4  10   2 2747.24 163.217   1
   4  10  -2 2982.10 169.812   1
  -4 -10   2 2897.84 169.120   1
   4 -10  -2 3040.06 167.816   1
   3  10  -2 17644.0 839.684   1
  -3 -10   2 17969.9 842.647   1
  -2  10   2 6964.27 345.874   1
   2  10  -2 6846.74 347.726   1
   2 -10  -2 6489.30 345.023   1
  -2 -10   2 7391.43 351.813   1
  -1  10   2 1959.89 121.614   1
   1  10  -2 2002.01 124.528   1
   1 -10  -2 1967.48 122.300   1
  -1 -10   2 1981.68 124.320   1
   0  10  -2 505.780 52.6112   1
   0  10   2 463.744 50.5246   1
   0 -10   2 456.641 51.7039   1
  -1  10  -2 21056.1 1029.61   1
   1  10   2 22488.0 1031.16   1
  -1 -10  -2 22974.6 1036.32   1
   1 -10   2 21763.1 1031.40   1
  -2  10  -2 147.426 35.9819   1
   2  10   2 147.178 34.3079   1
  -2 -10  -2 125.669 35.5301   1
   2 -10   2 158.508 36.6446   1
   3  10   2 40993.4 1833.59   1
   3 -10   2 42513.4 1836.25   1
  -3 -10  -2 42783.6 1834.95   1
   4 -10   2 5404.86 283.312   1
   4  10   2 5422.01 282.215   1
  -4  10  -2 5814.29 284.853   1
  -4 -10  -2 5032.90 281.193   1
   5 -10   2 13765.6 645.956   1
   5  10   2 13390.6 646.034   1
  -5 -10  -2 12713.3 642.793   1
  -5  10  -2 13844.8 644.064   1
   6 -10   2 43.0663 32.4064   1
  -6  10  -2 84.4721 34.0737   1
  -6 -10  -2 72.3953 29.7026   1
   6  10   2 7.35604 31.9442   1
   7 -10   2 5690.00 297.589   1
  -7  10  -2 5898.73 297.427   1
   7  10   2 5786.59 298.029   1
  -7 -10  -2 5358.72 295.018   1
   8 -10   2 669.372 68.0745   1
  -8  10  -2 579.869 63.4765   1
   8  10   2 771.211 69.9488   1
  -8 -10  -2 729.644 67.1912   1
   9 -10   2 1960.52 130.811   1
  -9  10  -2 1878.67 129.254   1
   9  10   2 2094.32 133.185   1
  -9 -10  -2 2237.13 133.651   1
  10  10   2 31.0594 25.9529   1
 -10 -10  -2 15.5038 24.0814   1
  11 -10   2 1873.36 130.813   1
 -11  10  -2 2035.91 131.464   1
  11  10   2 1931.53 129.392   1
 -11 -10  -2 2219.54 134.674   1
  12 -10   2 47.8389 32.7621   1
 -12  10  -2 79.3196 35.8565   1
 -12 -10  -2 54.9392 34.5905   1
  12  10   2 94.4982 33.7878   1
  13  10   2 3237.44 202.610   1
  13 -10   2 3756.67 210.429   1
 -13 -10  -2 3658.21 206.993   1
 -13  10  -2 3909.88 210.180   1
  14 -10   2 41.8372 33.7302   1
 -14  10  -2 49.0140 33.4413   1
  14  10   2 16.0163 29.6596   1
 -14 -10  -2 16.0116 29.6511   1
  15 -10   2-8.47116 35.1725   1
 -15  10  -2-16.5514 40.3989   1
  15  10   2 15.4297 29.5839   1
 -15 -10  -2 24.5168 30.7926   1
  16 -10   2 102.508 36.5942   1
 -16  10  -2 24.9685 32.0273   1
  16  10   2 30.8859 30.7301   1
 -16 -10  -2 97.3792 37.9858   1
  17 -10   2 180.735 42.5931   1
 -17  10  -2 208.916 40.0874   1
  17  10   2 79.8171 37.0600   1
 -17 -10  -2 132.703 41.4419   1
 -18 -10  -2 7.62626 25.4701   1
  18  10   2-17.2269 29.4137   1
 -19  10  -2 16.6811 31.4544   1
  19 -10   2 43.0318 29.4205   1
  20  10   2 23.1985 28.0757   1
 -20 -10  -2-23.2387 27.5782   1
 -20  10  -2 33.1185 35.3726   1
  20 -10   2-17.0857 35.9866   1
  21  10   2 7.43708 34.7344   1
 -21 -10  -2-61.1609 39.6384   1
 -21  10  -2-8.18456 35.4580   1
  21 -10   2-8.44442 31.8269   1
  23  11  -2 37.7113 32.6737   1
 -23 -11   2-7.47826 30.5961   1
  22  11  -2-8.18393 26.0612   1
 -22 -11   2 14.9059 24.8919   1
 -21 -11   2 22.4744 30.2057   1
  21  11  -2 39.4443 34.6536   1
  19  11  -2 137.677 38.2820   1
 -19  11   2 84.3697 34.1614   1
  19 -11  -2 60.5393 34.4631   1
 -19 -11   2 24.3155 30.7364   1
  18  11  -2 24.0550 27.3813   1
 -18  11   2-8.38203 34.2855   1
  18 -11  -2-17.1739 32.3536   1
 -18 -11   2-16.0385 28.5503   1
  17  11  -2 32.1804 35.3475   1
  17 -11  -2 42.5878 32.6981   1
 -17  11   2 33.1773 28.3674   1
 -17 -11   2 32.2465 32.5096   1
  16 -11  -2 684.807 68.7328   1
  16  11  -2 635.289 68.5309   1
 -16 -11   2 833.546 73.1834   1
 -16  11   2 650.420 67.3157   1
  15  11  -2 436.587 57.8193   1
  15 -11  -2 557.933 64.7389   1
 -15  11   2 511.635 61.7149   1
 -15 -11   2 560.058 63.2878   1
  14 -11  -2 386.076 53.8475   1
 -14  11   2 416.509 52.9172   1
  13  11  -2 1360.05 98.6275   1
 -13 -11   2 1136.42 93.0487   1
 -13  11   2 1329.41 98.6932   1
  13 -11  -2 1235.54 98.3066   1
 -12 -11   2 1265.95 92.0078   1
  12 -11  -2 1088.09 89.7363   1
  12  11  -2 1171.15 92.7416   1
 -12  11   2 1019.43 88.1696   1
 -11 -11   2 4305.25 242.393   1
  11  11  -2 4399.34 242.780   1
 -11  11   2 4255.61 239.987   1
  11 -11  -2 4850.27 245.198   1
 -10  11   2 65.0905 34.6939   1
  10  11  -2 55.4770 32.5758   1
 -10 -11   2 62.8218 35.5088   1
  10 -11  -2 105.893 37.0618   1
  -9 -11   2 3652.76 212.266   1
   9 -11  -2 3965.23 215.410   1
   9  11  -2 4142.36 219.282   1
  -9  11   2 3674.20 211.074   1
   8 -11  -2 80.8955 33.3114   1
  -8  11   2 78.3092 32.2590   1
  -7 -11   2 1852.84 123.151   1
   7  11  -2 1900.51 123.235   1
  -7  11   2 2014.22 124.677   1
   7 -11  -2 1703.99 118.853   1
  -6  11   2 2701.09 160.977   1
   6  11  -2 2868.60 165.469   1
  -6 -11   2 2682.21 162.468   1
   6 -11  -2 2711.34 161.182   1
  -5  11   2 711.385 64.5470   1
   5  11  -2 598.261 64.5184   1
  -5 -11   2 545.028 63.3415   1
   5 -11  -2 731.229 65.2221   1
  -4  11   2 75.3271 28.5622   1
   4  11  -2 159.771 37.3489   1
  -4 -11   2 159.247 35.4362   1
   4 -11  -2 118.721 34.9011   1
   3  11  -2 25743.7 1210.65   1
   3 -11  -2 26110.3 1210.45   1
  -3 -11   2 26084.3 1211.57   1
  -2  11   2 9292.92 470.002   1
   2  11  -2 9852.10 473.892   1
  -2 -11   2 9874.15 474.256   1
   2 -11  -2 9419.84 470.773   1
  -1  11   2 9630.17 499.883   1
   1  11  -2 10302.0 504.895   1
  -1 -11   2 11161.3 508.399   1
   0  11  -2 149.119 37.0922   1
   0  11   2 284.113 41.5785   1
   0 -11  -2 160.229 39.6730   1
   0 -11   2 305.060 44.3838   1
  -1  11  -2 14.1805 29.6027   1
   1  11   2 92.5366 32.6035   1
  -1 -11  -2 55.1697 31.8984   1
   1 -11   2 116.265 34.8488   1
  -2  11  -2 4680.10 236.981   1
   2  11   2 4387.82 234.364   1
  -2 -11  -2 3998.98 230.480   1
   2 -11   2 4224.32 235.036   1
  -3  11  -2 3346.71 174.807   1
   3  11   2 2566.03 166.859   1
  -3 -11  -2 2810.07 170.440   1
   3 -11   2 3052.87 173.181   1
  -4 -11  -2 4679.68 264.325   1
   4  11   2 5139.81 267.216   1
  -4  11  -2 5244.27 268.497   1
   4 -11   2 5055.17 269.197   1
  -5  11  -2 175.783 34.2882   1
   5  11   2 113.166 40.6126   1
  -5 -11  -2 103.787 38.8606   1
   5 -11   2 98.3651 34.5608   1
   6  11   2 316.820 51.3288   1
  -6 -11  -2 467.935 56.5309   1
   6 -11   2 411.365 52.7029   1
  -7  11  -2 803.396 71.6339   1
   7 -11   2 861.193 76.6556   1
   8  11   2 4453.47 243.938   1
  -8 -11  -2 4448.91 241.748   1
   9  11   2-7.97514 33.5951   1
   9 -11   2-24.2341 34.9873   1
  -9 -11  -2 46.1935 34.2346   1
  10  11   2 80.2059 36.1613   1
 -10  11  -2 39.3792 34.6133   1
  10 -11   2 8.25561 32.2439   1
 -10 -11  -2 23.7652 32.4494   1
  11  11   2 158.468 33.8017   1
 -11  11  -2 79.5541 29.9145   1
  11 -11   2 132.494 35.2895   1
 -11 -11  -2 104.994 31.4260   1
 -12  11  -2 1490.54 105.072   1
  12 -11   2 1330.88 103.335   1
  13 -11   2 66.3249 39.6051   1
 -13 -11  -2 15.9638 32.6547   1
  13  11   2 7.98031 28.4184   1
 -13  11  -2-24.2066 33.5067   1
  14 -11   2 464.173 57.1692   1
 -14 -11  -2 451.753 54.0157   1
  14  11   2 388.422 51.6521   1
 -14  11  -2 440.508 56.6676   1
  15 -11   2 83.5686 40.0865   1
 -15 -11  -2 104.872 30.6177   1
  15  11   2 55.9417 26.9437   1
 -15  11  -2 90.9448 40.9522   1
  16 -11   2 58.8942 31.2186   1
 -16 -11  -2 75.1413 34.2325   1
 -16  11  -2 8.37366 32.1956   1
  16  11   2 67.5380 32.5882   1
  17  11   2 23.4141 36.8626   1
 -17 -11  -2-23.6893 34.6598   1
 -18  11  -2 50.2864 34.3834   1
  18 -11   2 67.7833 32.0333   1
 -19  11  -2 25.0006 38.0122   1
  19 -11   2-42.1272 39.8110   1
 -19 -11  -2 38.2960 34.0774   1
  19  11   2 57.4228 37.8717   1
 -20  11  -2-32.9622 39.3654   1
  20 -11   2-16.7651 35.3163   1
 -20 -11  -2-15.2450 31.6530   1
  20  11   2 7.69017 32.4000   1
 -21 -11  -2-7.43180 36.2798   1
  21  11   2 22.1273 34.4401   1
 -22 -12   2 48.9872 33.8053   1
  22  12  -2-24.2139 34.4914   1
 -21 -12   2-7.52092 33.0156   1
  21  12  -2-15.0614 30.3373   1
 -20 -12   2 63.9957 32.2749   1
  20  12  -2 22.0569 27.2663   1
  18 -12  -2 99.3019 40.8201   1
  18  12  -2 71.9284 37.9268   1
 -18 -12   2 87.7162 39.9159   1
 -18  12   2 68.9166 40.8541   1
  17 -12  -2 98.3219 40.3639   1
  17  12  -2 135.814 39.9325   1
 -17  12   2 25.6434 37.6386   1
 -17 -12   2 7.97335 35.1258   1
 -16 -12   2 15.8426 30.8979   1
  16  12  -2 8.17633 27.9259   1
  15 -12  -2 86.7336 35.5857   1
  15  12  -2 40.0288 35.2493   1
 -15 -12   2 99.2484 39.6026   1
 -15  12   2 25.0666 31.0389   1
 -14 -12   2 89.4743 29.6368   1
  14 -12  -2 59.0712 36.6342   1
  14  12  -2 32.8779 22.8031   1
 -14  12   2 33.1176 34.9654   1
 -13 -12   2 40.0027 31.7554   1
  13  12  -2 49.3747 36.1530   1
  13 -12  -2 41.1178 26.8777   1
 -13  12   2 8.05086 27.5355   1
 -12 -12   2 1432.59 103.308   1
  12 -12  -2 1433.58 105.413   1
  12  12  -2 1364.03 107.761   1
 -12  12   2 1392.84 101.874   1
 -11 -12   2 48.5493 27.0588   1
  11  12  -2 24.4801 25.3637   1
 -11  12   2 15.4382 32.0783   1
  11 -12  -2 24.4790 28.4962   1
  10  12  -2 114.285 39.3007   1
 -10 -12   2 104.441 38.2627   1
  -9  12   2 45.9515 33.3338   1
   9  12  -2 57.1700 33.5686   1
  -9 -12   2 94.5305 35.1835   1
   9 -12  -2 94.6939 34.3364   1
  -8  12   2-7.55347 31.8197   1
   8  12  -2 31.0715 31.2891   1
  -8 -12   2 7.94497 32.9874   1
   8 -12  -2-7.78357 29.3276   1
  -7 -12   2 2834.37 173.084   1
   7  12  -2 3108.89 175.833   1
  -7  12   2 3011.91 172.817   1
   7 -12  -2 2759.12 170.501   1
  -6  12   2 984.630 76.9431   1
   6  12  -2 816.226 73.5512   1
   6 -12  -2 871.235 74.0443   1
   5 -12  -2 912.739 75.5340   1
  -5  12   2 815.903 72.6104   1
  -4  12   2 566.527 60.0869   1
   4  12  -2 499.656 60.2317   1
   4 -12  -2 572.412 60.0646   1
   3  12  -2 5273.60 262.491   1
  -3  12   2 4618.07 256.074   1
   3 -12  -2 4923.90 259.034   1
  -3 -12   2 4596.53 257.468   1
  -2  12   2 3843.88 194.202   1
   2  12  -2 2992.78 186.020   1
   2 -12  -2 3671.73 193.274   1
  -2 -12   2 2877.15 186.999   1
   1  12  -2 8719.59 420.140   1
  -1  12   2 8066.81 415.768   1
   1 -12  -2 8413.89 418.897   1
  -1 -12   2 8358.20 420.161   1
   0  12   2 3349.10 190.123   1
   0  12  -2 3369.96 190.234   1
   0 -12   2 3301.04 190.127   1
   0 -12  -2 3270.30 191.211   1
  -1  12  -2 412.394 52.5652   1
   1  12   2 423.614 54.0676   1
  -1 -12  -2 338.784 52.0244   1
   1 -12   2 314.999 51.7434   1
  -2  12  -2 1508.19 108.073   1
   2  12   2 1742.82 113.400   1
  -2 -12  -2 1717.69 112.011   1
   2 -12   2 1531.98 108.767   1
  -3  12  -2 5604.13 286.387   1
   3  12   2 4887.16 281.392   1
  -3 -12  -2 5590.07 286.399   1
   3 -12   2 5576.11 287.463   1
  -4  12  -2 60.8284 35.5616   1
   4  12   2 15.0040 31.6687   1
  -4 -12  -2 60.9390 33.9344   1
   4 -12   2 47.0641 31.6617   1
  -6  12  -2 338.586 50.6220   1
   6  12   2 409.632 54.4579   1
  -6 -12  -2 310.932 49.8723   1
   7  12   2 2576.20 159.341   1
  -7 -12  -2 2490.12 158.067   1
  -7  12  -2 2516.98 157.652   1
   7 -12   2 2813.24 162.620   1
   8  12   2 89.5302 34.7124   1
   8 -12   2 104.774 35.7892   1
  -8  12  -2 154.806 38.1718   1
  -8 -12  -2 132.183 35.8633   1
   9  12   2 8.20311 33.0793   1
   9 -12   2 56.7057 28.8840   1
  -9  12  -2 47.5797 31.4780   1
  -9 -12  -2 15.6652 29.0228   1
  10  12   2 106.558 40.5426   1
 -10 -12  -2 208.766 42.5183   1
  10 -12   2 99.4644 38.8026   1
 -10  12  -2 163.516 44.0514   1
  11 -12   2-8.49867 24.2096   1
 -11 -12  -2 48.8348 27.7972   1
  11  12   2 16.2193 23.8125   1
 -11  12  -2-24.5263 27.3076   1
  12 -12   2 8.61542 32.4710   1
 -12 -12  -2 41.3810 37.7422   1
 -12  12  -2 8.25289 24.9447   1
  12  12   2 23.9309 33.6128   1
 -13  12  -2 820.886 78.5683   1
  13 -12   2 723.188 76.8404   1
 -13 -12  -2 970.526 80.9244   1
  13  12   2 763.871 75.2108   1
  14 -12   2 17.3294 35.4842   1
 -14 -12  -2-8.08054 34.5655   1
  14  12   2 88.7124 38.1304   1
 -14  12  -2 58.2865 37.0666   1
  15 -12   2 8.55347 37.5520   1
 -15 -12  -2 40.1478 35.7136   1
 -15  12  -2-8.32874 35.5911   1
  15  12   2 24.0959 34.3235   1
  16  12   2 7.77395 33.6918   1
 -16 -12  -2 48.3953 37.2398   1
  17 -12   2 42.4459 37.3420   1
 -17  12  -2 66.1447 38.2319   1
  18 -12   2-8.43856 35.0368   1
 -18 -12  -2-22.7353 30.5263   1
 -18  12  -2 41.1650 37.5375   1
  18  12   2 23.2468 32.6433   1
 -19  12  -2 32.5806 30.1414   1
  19 -12   2-8.34354 32.5448   1
 -20 -12  -2 7.43837 25.9559   1
  20  12   2 22.8518 24.2654   1
 -21 -13   2-7.45020 27.0500   1
  21  13  -2 14.5318 26.8834   1
 -20 -13   2 7.82065 26.1214   1
 -19 -13   2 15.5381 24.7491   1
  19  13  -2 15.4609 26.4074   1
 -18 -13   2 31.5904 25.7722   1
  18  13  -2-15.8020 25.1621   1
 -17 -13   2 7.89477 31.8028   1
  17  13  -2-23.7022 32.8060   1
 -17  13   2-17.3906 36.6317   1
 -16 -13   2-40.6122 38.3725   1
  16  13  -2 8.00199 34.6681   1
  16 -13  -2 52.2788 40.6916   1
 -16  13   2 77.1007 40.0082   1
  15 -13  -2-8.64211 29.5171   1
 -15  13   2 33.6425 32.2554   1
 -14 -13   2-8.15882 36.2799   1
  14 -13  -2-25.9247 35.8788   1
  14  13  -2-8.26024 36.7309   1
 -14  13   2 32.9500 39.3467   1
 -13 -13   2-24.0894 26.8269   1
  13 -13  -2 34.6555 30.8532   1
  13  13  -2 24.9522 27.7871   1
 -13  13   2 49.1718 33.5291   1
 -12 -13   2 79.4307 34.0549   1
  12 -13  -2 68.1904 36.5277   1
  12  13  -2 58.8092 34.4831   1
 -12  13   2 41.1834 36.2661   1
 -11 -13   2-16.6217 31.8700   1
  11 -13  -2-42.4540 38.2389   1
  11  13  -2-8.30908 32.9434   1
 -11  13   2 32.1480 38.3908   1
 -10 -13   2 825.963 78.1080   1
  10  13  -2 892.561 82.0762   1
  10 -13  -2 870.373 79.4210   1
  -9  13   2 223.499 47.0140   1
   9  13  -2 250.485 43.3345   1
  -9 -13   2 217.442 39.0459   1
   9 -13  -2 246.917 45.4788   1
  -8  13   2 63.1982 36.9044   1
   8  13  -2 15.9390 31.6171   1
  -8 -13   2 57.0578 34.8438   1
   8 -13  -2-32.2176 33.4619   1
   7  13  -2 7.90297 33.2965   1
  -7 -13   2-32.0658 34.7257   1
  -6  13   2 38.6342 32.1322   1
   6  13  -2 15.8531 27.7095   1
  -6 -13   2 55.8848 29.0427   1
   6 -13  -2 55.5489 33.4777   1
  -5  13   2 138.798 40.1782   1
   5  13  -2 81.4306 39.1076   1
  -5 -13   2 87.4831 37.3560   1
   5 -13  -2 55.1446 36.5794   1
  -4  13   2 137.121 36.8308   1
  -4 -13   2 208.600 47.2887   1
   4 -13  -2 203.934 41.3925   1
  -3  13   2 7.61507 24.3086   1
   3  13  -2 55.2293 28.6964   1
  -3 -13   2 71.3875 28.2905   1
   3 -13  -2 15.5602 24.8328   1
  -2  13   2 1179.88 93.6468   1
   2  13  -2 1183.02 93.7239   1
   2 -13  -2 1157.28 94.7787   1
   1  13  -2 23.3897 26.0420   1
  -1  13   2-15.2336 27.6576   1
   1 -13  -2 69.2918 33.7962   1
  -1 -13   2-23.8256 29.9259   1
   0  13  -2 890.476 79.2196   1
   0 -13  -2 951.321 81.9825   1
   0 -13   2 971.550 83.3865   1
  -1  13  -2 1568.97 109.878   1
   1 -13   2 1502.15 108.509   1
  -2  13  -2 360.453 49.0429   1
   2  13   2 303.968 49.4359   1
  -2 -13  -2 342.765 49.4134   1
   2 -13   2 409.264 51.3865   1
  -3 -13  -2 697.656 69.4462   1
   3  13   2 758.693 72.1830   1
  -3  13  -2 909.697 75.9029   1
   3 -13   2 806.141 74.3071   1
  -4  13  -2 31.8566 29.5263   1
   4  13   2 93.6833 37.7489   1
  -4 -13  -2 31.9100 31.1691   1
   4 -13   2 16.1110 29.3076   1
  -5  13  -2 47.7495 34.5283   1
   5  13   2 24.1493 30.9333   1
  -5 -13  -2 48.2076 28.6769   1
   5 -13   2 65.6524 35.6020   1
   6  13   2-8.26609 26.3231   1
  -6 -13  -2 8.00333 24.1786   1
   6 -13   2-24.9620 30.7862   1
  -7  13  -2-8.06918 33.9917   1
   7  13   2 16.4158 24.7961   1
  -7 -13  -2 16.3699 25.4044   1
   7 -13   2-25.0097 33.0506   1
   8  13   2 41.5205 34.4970   1
  -8 -13  -2 31.8383 31.5768   1
  -8  13  -2 16.2468 37.0550   1
   8 -13   2 8.46571 33.0366   1
  -9  13  -2 336.779 52.5510   1
   9 -13   2 414.343 55.1298   1
  10  13   2 297.499 45.1881   1
  10 -13   2 235.847 46.7763   1
 -10  13  -2 242.773 45.4246   1
 -10 -13  -2 251.462 43.2712   1
  11  13   2 82.2811 39.5394   1
  11 -13   2 16.8522 37.2373   1
 -11  13  -2 106.973 41.6562   1
 -11 -13  -2 172.016 42.6814   1
  12  13   2 231.087 43.7143   1
 -12 -13  -2 259.995 48.5271   1
  12 -13   2 273.281 49.3725   1
 -12  13  -2 158.967 45.3885   1
  13 -13   2 78.0487 36.0543   1
 -13  13  -2 8.49735 32.0710   1
  14 -13   2-8.75992 29.2627   1
 -14 -13  -2 48.1102 32.3032   1
 -14  13  -2 8.42754 29.4041   1
  14  13   2 8.01393 31.7771   1
  15  13   2 16.0167 35.6147   1
 -15 -13  -2 7.98684 34.5965   1
  16 -13   2-17.5846 36.5049   1
 -16  13  -2 8.40737 37.8615   1
  17 -13   2-8.76390 35.8474   1
 -17 -13  -2 32.3938 39.9509   1
 -17  13  -2-8.36295 31.5096   1
  17  13   2-7.27902 32.3675   1
  18 -13   2 26.0840 36.6262   1
 -18  13  -2-16.5451 33.8378   1
  19  13   2-38.8741 39.5356   1
 -19 -13  -2 21.2050 32.2276   1
 -20 -14   2 22.5874 38.2989   1
 -19 -14   2-7.60151 33.8019   1
  19  14  -2 15.2026 35.0769   1
 -18 -14   2 7.75314 35.3504   1
  18  14  -2 7.73801 35.7090   1
 -17 -14   2 46.9305 38.6641   1
  17  14  -2 62.7849 41.1380   1
 -16  14   2 17.0269 35.8891   1
  16  14  -2 39.2812 33.5918   1
 -16 -14   2 32.6045 36.2715   1
 -15  14   2 8.59761 36.2363   1
  15  14  -2 40.4291 28.8110   1
  15 -14  -2 36.0377 36.8704   1
 -15 -14   2 16.2314 25.8698   1
 -14  14   2 68.8617 37.8395   1
  14  14  -2 16.4980 37.2066   1
 -14 -14   2 73.2292 41.8301   1
  14 -14  -2 26.6620 33.5504   1
  13  14  -2 134.062 40.0688   1
 -13 -14   2 144.015 39.1444   1
 -12  14   2 51.4121 37.2147   1
  12  14  -2 42.2031 34.6351   1
  12 -14  -2 70.7316 37.3463   1
 -12 -14   2 79.8018 37.7922   1
 -11  14   2 84.2963 41.3067   1
  11  14  -2 75.3664 31.1918   1
 -11 -14   2 67.0066 30.0366   1
  11 -14  -2 112.935 39.2876   1
  10 -14  -2 34.1105 37.4306   1
  10  14  -2-8.43812 30.6365   1
 -10  14   2-16.6106 36.4546   1
 -10 -14   2 8.27236 28.8564   1
   9 -14  -2 50.4325 31.1330   1
   9  14  -2 8.47815 32.5416   1
  -9  14   2 74.8098 35.5415   1
  -9 -14   2-8.17744 32.4518   1
   8 -14  -2 75.5399 34.9768   1
  -8  14   2 57.1332 38.6662   1
   7 -14  -2 16.6468 33.5511   1
   7  14  -2 24.2324 33.0654   1
  -7  14   2 72.9377 36.5191   1
  -7 -14   2 8.15257 30.7446   1
   6 -14  -2 24.8106 28.8727   1
   6  14  -2 8.10589 27.7052   1
  -6  14   2 40.4326 28.8136   1
  -6 -14   2 32.7313 32.4618   1
   5 -14  -2 692.064 70.4186   1
   5  14  -2 586.829 62.8204   1
  -5  14   2 599.129 66.7129   1
  -5 -14   2 642.331 64.3923   1
  -4  14   2 785.109 70.8752   1
   4  14  -2 705.026 72.7116   1
   4 -14  -2 668.468 69.8209   1
  -4 -14   2 791.944 77.7110   1
   3  14  -2 16.2294 31.7491   1
  -3  14   2 71.3528 29.9790   1
  -3 -14   2 76.2577 36.2880   1
   3 -14  -2 56.7747 30.1157   1
  -2  14   2 15.6028 26.6521   1
   2  14  -2 7.88482 32.2613   1
  -2 -14   2 32.4684 30.5934   1
   2 -14  -2 16.1152 22.9628   1
   1  14  -2 143.393 40.5082   1
  -1  14   2 193.128 38.4280   1
   1 -14  -2 97.9614 33.3672   1
  -1 -14   2 57.4438 35.5149   1
   0 -14   2 238.032 46.4551   1
   0  14   2 220.126 43.1394   1
   0  14  -2 240.086 45.7098   1
   0 -14  -2 229.618 44.7964   1
  -1  14  -2 1244.09 93.5378   1
   1  14   2 1197.26 92.6859   1
   1 -14   2 1124.46 91.2668   1
  -1 -14  -2 967.636 85.9607   1
   2 -14   2-33.1254 30.6483   1
  -2  14  -2-8.10704 25.1722   1
  -2 -14  -2 8.07347 34.4993   1
   3  14   2 587.075 63.6382   1
  -3  14  -2 599.210 66.7956   1
  -3 -14  -2 582.979 65.7893   1
   4 -14   2 292.511 49.9446   1
   4  14   2 417.886 54.8745   1
  -4  14  -2 325.069 49.7143   1
  -4 -14  -2 312.053 50.1875   1
   5 -14   2 292.001 52.9048   1
   5  14   2 264.230 48.2775   1
  -5  14  -2 305.184 50.3292   1
  -5 -14  -2 354.393 49.2545   1
   6 -14   2 8.43173 32.9577   1
   6  14   2 76.0498 33.5723   1
  -6 -14  -2 8.18050 26.1428   1
  -7  14  -2 50.0305 34.1314   1
   7 -14   2 8.55266 33.3802   1
   8  14   2 8.36739 32.6779   1
  -8  14  -2 75.5946 36.4196   1
  -8 -14  -2 24.4846 33.9290   1
   9 -14   2 181.679 46.7061   1
   9  14   2 42.4704 34.4825   1
  -9  14  -2 74.7764 39.0312   1
  -9 -14  -2 103.439 35.1887   1
  10 -14   2 8.73671 31.1049   1
  10  14   2 24.9886 29.6553   1
 -10  14  -2-33.5381 34.2961   1
 -10 -14  -2-16.2772 29.5495   1
  11 -14   2 26.2421 35.2411   1
  11  14   2-33.2026 37.8520   1
 -11  14  -2 66.1693 38.6262   1
 -11 -14  -2 8.21352 35.5816   1
  12 -14   2-8.64713 28.8794   1
 -12  14  -2-24.7261 32.1439   1
  12  14   2 32.4105 36.0298   1
 -12 -14  -2 8.30716 35.9797   1
 -13  14  -2 291.895 51.3047   1
  13 -14   2 188.509 46.2658   1
  13  14   2 212.471 46.8230   1
 -13 -14  -2 166.255 44.0033   1
 -14  14  -2-16.7554 35.2913   1
  14 -14   2 8.55798 39.0184   1
  14  14   2-7.92570 38.2758   1
 -14 -14  -2 31.6787 37.8287   1
 -15  14  -2-16.8402 38.3895   1
  15 -14   2-8.59461 37.2246   1
  15  14   2-7.91796 36.5377   1
 -15 -14  -2 31.6568 36.9526   1
 -16  14  -2 8.41876 38.8621   1
  16 -14   2 17.1542 36.1453   1
  16  14   2 30.9641 26.4540   1
 -16 -14  -2 23.3307 27.7061   1
 -17  14  -2-42.0051 39.6813   1
  17  14   2 7.24476 31.8021   1
 -17 -14  -2 7.82363 35.6724   1
  17 -14   2-25.7177 37.1315   1
 -18 -14  -2-37.7103 33.5569   1
  18  14   2-14.3531 33.1365   1
 -18 -15   2 7.57237 35.7667   1
  18  15  -2-22.6219 37.2004   1
 -17 -15   2 46.0189 33.2643   1
  17  15  -2 30.7822 35.5536   1
 -16 -15   2 8.02142 38.8086   1
  16  15  -2 92.7734 38.9957   1
 -14  15   2 17.7087 39.3754   1
  14  15  -2 24.6009 29.7768   1
 -14 -15   2 8.03320 31.8510   1
  14 -15  -2-18.1222 36.5005   1
 -13  15   2 34.8813 39.8387   1
  13  15  -2 41.6801 32.0640   1
 -13 -15   2 87.5585 35.0297   1
  13 -15  -2 44.9152 41.0342   1
 -12  15   2 103.672 37.7582   1
  12  15  -2 83.9776 40.4291   1
 -12 -15   2 120.335 38.6506   1
  12 -15  -2 142.139 42.7329   1
  11 -15  -2 17.5479 36.9605   1
 -11  15   2-8.60929 35.7450   1
  10  15  -2 161.084 44.1201   1
 -10 -15   2 157.919 42.4594   1
   9 -15  -2 285.313 50.9075   1
   9  15  -2 329.083 51.7263   1
  -9 -15   2 284.980 47.4345   1
  -9  15   2 237.161 48.0838   1
   8 -15  -2-43.1682 36.3690   1
   8  15  -2 16.4453 29.8540   1
  -8 -15   2-25.2570 35.4649   1
  -8  15   2 50.5940 38.9113   1
   7 -15  -2 60.0722 38.2823   1
   7  15  -2 24.5617 34.1292   1
  -7 -15   2 115.186 38.5370   1
  -7  15   2 75.5447 41.9485   1
   6 -15  -2 375.466 54.9301   1
   6  15  -2 355.468 51.0562   1
  -6 -15   2 373.121 51.8694   1
  -6  15   2 398.151 56.3975   1
   5 -15  -2 8.48934 33.1084   1
   5  15  -2 24.9438 29.0036   1
  -5 -15   2-16.5397 26.9843   1
  -5  15   2-24.6278 32.0162   1
   4 -15  -2 184.960 44.5285   1
  -4  15   2 305.002 49.2706   1
   3  15  -2 912.877 78.2288   1
  -3  15   2 632.590 68.7478   1
  -3 -15   2 793.005 76.5060   1
   3 -15  -2 837.796 74.3795   1
   2  15  -2 398.939 55.4689   1
  -2  15   2 393.504 56.9082   1
  -2 -15   2 300.775 49.3381   1
   2 -15  -2 289.926 51.3858   1
   1  15  -2 24.2524 26.5164   1
  -1  15   2 66.6706 35.7064   1
  -1 -15   2 66.9181 30.4899   1
   1 -15  -2 95.3794 36.1015   1
   0 -15   2 142.845 39.9908   1
   0  15   2 160.717 41.5780   1
   0 -15  -2 246.692 47.5805   1
   0  15  -2 148.204 41.7630   1
   1 -15   2 42.1538 31.7656   1
   1  15   2 8.39883 35.3804   1
  -1 -15  -2-41.2921 37.1909   1
  -1  15  -2-8.20195 29.2011   1
   2  15   2 641.351 69.2415   1
  -2 -15  -2 913.000 78.4491   1
   2 -15   2 808.138 78.1608   1
  -2  15  -2 782.888 74.1557   1
   3 -15   2-8.50635 35.8398   1
   3  15   2 24.5488 34.4777   1
  -3 -15  -2 24.7655 29.9803   1
   4 -15   2 392.958 56.1399   1
  -4  15  -2 425.411 56.8547   1
  -5 -15  -2 58.3720 31.5286   1
   6 -15   2 51.5223 41.5411   1
   6  15   2 8.55425 35.0750   1
  -6 -15  -2 149.905 44.4423   1
  -6  15  -2 16.8598 37.0820   1
  -7  15  -2 16.8596 37.4941   1
   7 -15   2 8.60145 37.2639   1
   7  15   2 25.3553 26.9265   1
  -8  15  -2 726.601 73.6045   1
   8  15   2 632.324 70.7276   1
  -8 -15  -2 732.212 71.5429   1
   8 -15   2 671.065 73.7094   1
  -9  15  -2 17.1365 31.1225   1
   9  15   2 42.6489 41.2030   1
   9 -15   2 35.1328 31.9025   1
  -9 -15  -2-15.9794 34.6170   1
 -10  15  -2 248.362 49.9128   1
  10 -15   2 220.187 47.6912   1
 -11  15  -2 225.955 46.3687   1
  11  15   2 190.297 43.5265   1
 -11 -15  -2 139.187 39.8056   1
  11 -15   2 97.2828 41.9553   1
 -12  15  -2 144.198 38.2767   1
  12  15   2 201.233 43.3825   1
  12 -15   2 175.252 39.9957   1
 -12 -15  -2 57.4113 34.6702   1
 -13  15  -2 25.0649 41.2277   1
  13 -15   2 17.6101 36.5701   1
 -14  15  -2 65.9709 41.1044   1
  14  15   2-7.83880 39.0731   1
  14 -15   2-8.69352 37.1432   1
 -14 -15  -2-7.81931 36.5121   1
 -15 -15  -2 15.5356 31.2922   1
  15  15   2 7.75521 32.6728   1
 -16  15  -2-8.13755 35.2469   1
  16  15   2-22.8381 28.1682   1
  16 -15   2-8.47049 31.3417   1
 -16 -15  -2 7.61043 24.8352   1
  17  15   2-21.4487 36.7106   1
 -17 -15  -2 15.1468 36.9699   1
  17  16  -2-7.55992 25.8157   1
 -17 -16   2 7.44109 25.4099   1
  16  16  -2 37.5778 27.3923   1
 -16 -16   2 71.2155 30.9534   1
  15  16  -2 39.3376 30.1926   1
 -15 -16   2 15.7093 26.8504   1
  14  16  -2 80.7251 34.2569   1
 -14 -16   2 102.804 33.0936   1
 -13  16   2 17.5832 38.0860   1
 -12  16   2 61.7153 44.0951   1
  12  16  -2 66.7864 38.2369   1
 -12 -16   2 118.393 37.8766   1
  12 -16  -2 62.3866 39.7983   1
 -11  16   2 34.7546 37.1927   1
  11  16  -2 133.464 44.1097   1
 -11 -16   2 50.0404 38.5558   1
  11 -16  -2-8.93160 32.5113   1
 -10  16   2 34.6524 37.6471   1
  10 -16  -2 79.8704 39.5816   1
  10  16  -2 67.4351 32.4680   1
 -10 -16   2 82.9573 34.0715   1
  -9  16   2 78.1145 39.8246   1
   9 -16  -2 123.899 40.1053   1
  -8  16   2 111.963 44.4895   1
   8 -16  -2 17.5997 36.3232   1
   8  16  -2 157.687 45.6521   1
  -8 -16   2 135.182 43.2380   1
  -7  16   2 144.695 40.7599   1
   7 -16  -2 35.1416 35.5071   1
  -7 -16   2 50.0284 29.2317   1
   7  16  -2 57.4774 29.9546   1
  -6 -16   2 517.527 63.4473   1
   6  16  -2 433.063 59.8941   1
  -5 -16   2 83.7211 30.6760   1
   5  16  -2 100.193 32.8237   1
  -4 -16   2 201.249 48.0905   1
   4  16  -2 161.986 46.9486   1
  -3 -16   2 1629.76 118.845   1
   3  16  -2 1488.91 111.443   1
  -2 -16   2-26.3303 36.9735   1
   2  16  -2 42.0447 37.3935   1
  -1 -16   2 952.690 83.5959   1
   1  16  -2 800.777 79.2491   1
   0 -16   2 266.034 48.7332   1
   0  16  -2 180.391 43.6337   1
   1 -16   2 85.5406 39.8251   1
   1  16   2 168.642 43.6164   1
  -1 -16  -2 101.139 38.3210   1
  -2  16  -2 308.102 50.8675   1
   2 -16   2 456.231 57.8817   1
   2  16   2 310.834 48.7749   1
  -2 -16  -2 303.284 47.4042   1
  -3  16  -2 243.371 50.0152   1
   3 -16   2 233.618 48.4860   1
   3  16   2 108.041 41.4648   1
  -3 -16  -2 191.980 46.0677   1
  -4  16  -2 220.114 41.0759   1
   4 -16   2 138.356 37.6408   1
   4  16   2 91.7198 35.8574   1
  -4 -16  -2 187.813 41.4099   1
  -5  16  -2 8.51199 39.7453   1
   5 -16   2 34.7142 37.5899   1
   5  16   2 8.65464 31.4244   1
  -5 -16  -2-8.34736 27.8804   1
  -6  16  -2 67.7411 39.2233   1
   6 -16   2 34.6939 37.7212   1
   6  16   2 94.7697 42.6382   1
  -6 -16  -2 100.664 38.3986   1
  -7  16  -2 1138.99 95.5246   1
  -7 -16  -2 1159.29 96.5449   1
   7 -16   2 1100.73 94.4016   1
  -8  16  -2-17.1435 39.0812   1
   8  16   2-16.9918 39.2050   1
   8 -16   2 34.6703 33.2358   1
  -8 -16  -2 8.14297 34.7891   1
  -9 -16  -2 342.678 52.4740   1
   9  16   2 442.372 56.2885   1
 -10  16  -2 110.808 40.5452   1
  10  16   2 165.675 43.2096   1
 -10 -16  -2 97.1286 43.3962   1
  10 -16   2 52.7533 33.4748   1
 -11  16  -2 34.3794 36.7807   1
  11  16   2 106.561 41.7356   1
 -11 -16  -2 8.11156 36.1322   1
  11 -16   2 44.0576 36.1050   1
 -12  16  -2 34.2407 42.6755   1
  12  16   2 47.9425 36.8829   1
  12 -16   2 44.1730 36.1476   1
 -12 -16  -2-40.3462 38.1225   1
 -13 -16  -2 47.6459 34.4389   1
  13  16   2 31.2944 35.2764   1
 -14  16  -2 8.31877 35.5413   1
  14 -16   2-25.9733 39.9530   1
 -15  16  -2 24.8674 43.4205   1
 -15 -16  -2 37.9313 37.0891   1
  15  16   2 68.1631 38.1876   1
 -15 -17   2 22.9642 30.3783   1
  15  17  -2 38.3362 29.4319   1
 -14 -17   2-7.73411 33.0691   1
  14  17  -2 71.0554 36.0206   1
 -13 -17   2 15.4245 32.9603   1
  13  17  -2 24.2301 35.9253   1
 -12 -17   2-15.5342 35.0000   1
  12  17  -2-41.0762 38.8217   1
 -11 -17   2 146.429 40.8421   1
  11  17  -2 73.8351 35.3903   1
  10 -17  -2 35.9071 37.3741   1
  10  17  -2 33.2128 33.5601   1
 -10 -17   2 90.4944 33.7653   1
 -10  17   2 87.5810 43.7414   1
   9 -17  -2 8.91806 27.6959   1
   9  17  -2-17.0383 30.9456   1
  -9 -17   2 57.0590 28.4502   1
  -9  17   2 43.5468 33.9802   1
   8 -17  -2 26.7190 33.5694   1
   8  17  -2 8.35696 32.6050   1
  -8 -17   2 50.0512 33.6127   1
  -8  17   2-8.64688 33.1686   1
   7 -17  -2 114.861 38.9619   1
   7  17  -2 57.3323 33.7098   1
  -7 -17   2 92.2509 38.4189   1
  -7  17   2 68.7893 38.9031   1
   6 -17  -2 61.5937 33.8626   1
   6  17  -2 16.4631 36.2456   1
  -6 -17   2 100.191 42.9669   1
  -6  17   2 77.7652 39.0180   1
  -5  17   2 463.401 60.8119   1
   5 -17  -2 273.333 53.3004   1
   4  17  -2 356.309 52.5349   1
  -4  17   2 252.069 46.2368   1
  -4 -17   2 276.778 49.8740   1
   4 -17  -2 277.203 49.1313   1
   3  17  -2 60.1883 31.8265   1
  -3  17   2-17.2918 35.3772   1
   3 -17  -2 43.8434 34.2107   1
  -3 -17   2-8.82239 28.1092   1
  -2  17   2 1122.04 97.8278   1
   2  17  -2 1275.13 97.9078   1
   2 -17  -2 1298.34 102.897   1
  -2 -17   2 1232.04 99.8544   1
  -1  17   2 210.302 50.7217   1
  -1 -17   2 241.402 43.9213   1
   1 -17  -2 282.796 53.1080   1
   0  17   2 459.506 62.1972   1
   0  17  -2 544.716 61.0458   1
   0 -17   2 553.187 64.1371   1
   0 -17  -2 434.739 59.4620   1
  -1  17  -2 91.4996 38.9891   1
   1  17   2 50.8358 37.3460   1
  -1 -17  -2-8.53026 38.5666   1
   2 -17   2 8.62401 33.6374   1
   2  17   2 33.7339 38.4538   1
  -2 -17  -2 16.9804 35.7683   1
  -2  17  -2-8.46698 37.6533   1
   3 -17   2 269.038 50.7279   1
   3  17   2 166.860 43.8894   1
  -3 -17  -2 245.686 48.4492   1
  -3  17  -2 176.248 45.7284   1
   4 -17   2 17.4350 26.3354   1
  -4  17  -2 16.8873 27.5519   1
   4  17   2-16.8503 35.9946   1
  -4 -17  -2-25.7410 37.6620   1
   6  17   2 265.980 51.0283   1
  -6 -17  -2 327.884 53.8646   1
  -7  17  -2-8.49083 36.7931   1
   7  17   2 33.7946 39.9206   1
  -7 -17  -2 76.1066 41.2953   1
   7 -17   2 8.70916 35.0984   1
  -8  17  -2 382.465 57.6645   1
   8  17   2 270.126 50.9567   1
  -8 -17  -2 331.610 51.3155   1
   8 -17   2 312.242 52.2439   1
  -9  17  -2-17.0609 41.1960   1
   9  17   2 25.2762 33.4022   1
   9 -17   2-8.73006 40.2852   1
  -9 -17  -2-7.89220 30.2622   1
 -10  17  -2 68.1452 42.1374   1
  10 -17   2 103.545 45.2571   1
 -10 -17  -2 55.9098 30.7852   1
 -11 -17  -2 31.9172 33.1417   1
  11  17   2 8.06581 37.6717   1
 -12  17  -2 41.9566 39.6438   1
  12  17   2 7.83426 35.7303   1
 -12 -17  -2-31.6477 35.6417   1
  12 -17   2 69.2288 38.4907   1
 -13  17  -2-25.0677 33.6679   1
  13  17   2-22.9295 30.3135   1
  13 -17   2-8.60964 28.1064   1
 -14 -17  -2 7.46290 31.4482   1
  14  17   2 29.9254 33.2775   1
 -13 -18   2 7.54350 24.6166   1
  13  18  -2 7.81383 25.4986   1
 -12 -18   2-14.9449 29.1431   1
  12  18  -2 8.07535 32.5272   1
 -11 -18   2-7.91153 33.7999   1
  11  18  -2 8.02587 34.2884   1
  10  18  -2 138.527 41.2985   1
 -10 -18   2 72.8123 39.3548   1
   9 -18  -2 17.8266 35.3571   1
   9  18  -2 50.0114 40.7064   1
  -9 -18   2 8.07093 34.9775   1
  -9  18   2 34.6417 39.5038   1
   8 -18  -2-8.88029 34.6736   1
   8  18  -2 25.2257 40.1985   1
  -8 -18   2 105.431 42.8588   1
  -8  18   2 25.9727 35.4521   1
   7 -18  -2 26.5512 30.2423   1
   7  18  -2 24.4407 36.7045   1
  -7 -18   2 41.7056 35.6520   1
  -7  18   2 8.67555 31.5173   1
   6  18  -2 236.367 48.9567   1
  -6 -18   2 222.018 45.3924   1
   5  18  -2 57.9901 35.4422   1
  -5 -18   2 24.9103 32.9721   1
   4  18  -2 74.9705 34.3243   1
  -4 -18   2 108.584 35.9245   1
  -3 -18   2 75.4814 32.8848   1
   2  18  -2 85.8956 42.2950   1
  -2 -18   2 165.812 44.8307   1
   1  18  -2 238.737 48.8908   1
  -1 -18   2 215.218 48.8697   1
   0  18  -2 93.3119 35.1001   1
   0 -18   2 144.904 37.7866   1
   1  18   2 331.569 51.7555   1
  -1  18  -2 239.222 47.8888   1
  -1 -18  -2 417.787 53.2940   1
   1 -18   2 314.736 50.7075   1
   2  18   2-25.1337 35.7927   1
  -2  18  -2 8.31021 31.3112   1
  -2 -18  -2 8.41935 33.3785   1
   2 -18   2-8.61990 34.7204   1
   3 -18   2 34.4511 30.0455   1
   3  18   2 8.35862 38.1107   1
  -3 -18  -2-42.7257 39.4333   1
  -3  18  -2 8.45569 28.2420   1
   4 -18   2 241.544 41.8899   1
   4  18   2 229.361 48.2447   1
  -4 -18  -2 245.823 48.5241   1
  -4  18  -2 293.817 46.9540   1
   5 -18   2 17.3334 29.5953   1
   5  18   2 8.65575 27.5629   1
  -5 -18  -2 8.27857 28.2699   1
  -5  18  -2-25.2494 32.8242   1
   6 -18   2-43.2418 38.4582   1
   6  18   2 8.43566 34.5067   1
  -6 -18  -2-16.7110 33.1272   1
  -6  18  -2 16.8911 40.7875   1
  -7  18  -2 127.048 42.0093   1
   7 -18   2 69.2785 34.0528   1
  -8 -18  -2 7.95014 34.4376   1
   8  18   2 16.6508 36.5466   1
  -9  18  -2 176.201 47.2126   1
   9  18   2 189.908 38.7892   1
   9 -18   2 292.255 51.6932   1
  -9 -18  -2 202.784 39.2039   1
 -10  18  -2-33.4361 41.6847   1
  10 -18   2-25.5912 40.7671   1
 -11  18  -2 49.8948 32.7399   1
  11  18   2 133.877 39.1069   1
 -11 -18  -2 101.279 39.4804   1
  11 -18   2 119.609 34.7031   1
 -12 -18  -2 7.72572 31.1214   1
 -12  18  -2-8.31422 39.7153   1
  12  18   2 22.7446 31.9400   1
 -11 -19   2-7.52594 35.9673   1
  11  19  -2-47.1080 38.3446   1
  10  19  -2-7.91423 30.3471   1
 -10 -19   2 15.8484 29.8570   1
   9  19  -2-8.08868 29.3762   1
  -9 -19   2-23.7888 32.9304   1
   8  19  -2 33.3693 37.1070   1
  -8 -19   2 7.84336 36.6333   1
  -7  19   2 42.0238 32.8636   1
   7  19  -2 64.6699 40.3608   1
  -6  19   2 25.5558 42.0276   1
   6  19  -2 32.0728 29.6720   1
   6 -19  -2 8.69693 36.6403   1
  -6 -19   2-8.19378 24.0625   1
  -5  19   2 321.423 58.3584   1
   5  19  -2 209.602 47.1597   1
   5 -19  -2 282.307 51.0020   1
  -5 -19   2 171.718 45.6231   1
  -4  19   2 87.0817 43.8266   1
   4  19  -2 106.310 41.2098   1
  -4 -19   2 156.438 42.3057   1
   4 -19  -2 201.947 51.4084   1
   3  19  -2 41.4519 33.5003   1
  -3  19   2 17.5727 41.1124   1
  -3 -19   2 24.7383 31.7328   1
  -2  19   2 17.6107 37.6188   1
   2 -19  -2-8.59651 32.9633   1
  -1  19   2 68.5498 33.5132   1
   1 -19  -2 42.5966 32.1977   1
   0  19   2 168.815 47.6860   1
   0 -19  -2 204.421 48.4873   1
   1  19   2 50.0429 33.6585   1
  -1 -19  -2 42.2844 28.9530   1
   2  19   2 91.0988 43.0454   1
  -2 -19  -2 50.4552 38.4689   1
   3 -19   2 8.55214 37.0427   1
   4 -19   2 8.50063 34.2428   1
   4  19   2 8.55085 40.3894   1
  -4 -19  -2 16.4889 35.7109   1
  -4  19  -2 8.33225 34.5974   1
   5 -19   2 25.5134 32.0619   1
   5  19   2 16.9111 31.3040   1
  -5 -19  -2 24.6907 26.2313   1
  -5  19  -2 33.1633 36.8833   1
   6 -19   2 119.100 39.9463   1
  -6  19  -2 90.9213 43.0553   1
   6  19   2 99.4079 45.8857   1
  -6 -19  -2 65.7967 41.6259   1
  -7  19  -2 49.6653 44.8951   1
   7  19   2 8.16112 30.2072   1
  -7 -19  -2 32.1683 28.6442   1
   7 -19   2-17.0354 37.8852   1
  -8  19  -2 33.1382 35.9553   1
   8  19   2 73.9280 43.4371   1
   8 -19   2 101.728 42.7443   1
  -8 -19  -2 7.59861 35.5535   1
  -9 -19  -2 61.1393 27.7945   1
   9  19   2 8.00594 29.1122   1
 -10  19  -2 148.152 49.8308   1
  -8 -20   2-38.5442 35.6151   1
  -7 -20   2 15.6803 26.1842   1
   7  20  -2-15.9539 31.1101   1
  -6 -20   2 72.1357 42.0748   1
   6  20  -2 78.3042 39.9615   1
  -5 -20   2 47.5335 34.3580   1
   5  20  -2 31.4090 34.9611   1
  -4 -20   2 96.2181 39.8196   1
  -4  20   2 43.4599 42.6768   1
   4  20  -2 151.305 44.5227   1
   3 -20  -2 68.0320 42.4860   1
  -3  20   2 60.9668 46.0838   1
  -2 -20   2 24.3012 31.7498   1
   2 -20  -2 101.099 41.6816   1
   2  20  -2 98.3523 38.3992   1
  -2  20   2 67.7921 46.0612   1
   1 -20  -2 370.612 56.8685   1
  -1 -20   2 243.555 43.9162   1
   1  20  -2 249.345 45.0765   1
  -1  20   2 225.379 51.4666   1
   0 -20  -2 25.0613 35.7236   1
   0 -20   2 64.6418 32.2505   1
   0  20  -2 33.3677 32.0249   1
   0  20   2 8.29912 40.5423   1
   1 -20   2 146.189 41.3939   1
  -1 -20  -2 132.184 38.9138   1
  -1  20  -2 49.6019 34.2018   1
   1  20   2 131.032 41.5511   1
  -2 -20  -2-8.34158 30.8687   1
   2 -20   2 41.3958 32.8280   1
   2  20   2 8.15912 33.3792   1
  -2  20  -2 8.23896 28.1411   1
  -3 -20  -2 24.7555 39.4152   1
   3  20   2-16.5403 39.0614   1
  -5  20  -2 89.2608 38.8773   1
   5  20   2 40.9868 31.5775   1
  -5 -20  -2 88.7078 32.6228   1
   5 -20   2 49.7835 35.0826   1
  -6  20  -2 114.281 42.8734   1
   6  20   2 40.2315 43.4147   1
  -6 -20  -2 72.4835 38.2202   1
   6 -20   2 91.2815 37.5547   1
  -7  20  -2 24.1316 40.5024   1
   7  20   2-23.9612 38.1529   1
  -7 -20  -2 15.3084 34.9006   1
   7 -20   2 24.7955 36.7553   1
  -8  20  -2 56.1016 40.0263   1
   1  21  -2 247.150 50.1859   1
  -1 -21   2 126.084 41.3112   1
   0  21  -2 8.08289 33.5644   1
   0  21   2 32.1410 30.8166   1
   0 -21   2-8.16822 33.9187   1
  -1  21  -2 48.6431 31.6895   1
   1  21   2 55.7460 32.1475   1
  -1 -21  -2 24.4513 29.6681   1
   1 -21   2 62.8237 33.8817   1
   2  21   2 24.1301 30.8761   1
  -2 -21  -2 40.5640 28.3370   1
 -25   0   3-8.22578 37.9655   1
  25   0  -3-25.2858 37.0032   1
 -24   0   3-8.17545 33.4484   1
  24   0  -3-25.5193 37.3444   1
 -23   0   3-8.15478 30.1738   1
  23   0  -3-8.25057 31.6385   1
 -22   0   3 32.8382 29.8093   1
  22   0  -3-16.0355 27.9711   1
  21   0  -3 8.19304 24.7513   1
 -21   0   3-15.6866 26.1955   1
  20   0  -3 8.18731 28.5595   1
 -20   0   3-7.63201 28.7555   1
  19   0  -3 7.94558 27.1327   1
 -19   0   3-7.60636 30.6376   1
  18   0  -3 7.70945 30.0668   1
 -18   0   3-7.41176 28.9058   1
  17   0  -3-7.45408 31.4001   1
 -17   0   3 7.06959 26.6365   1
  16   0  -3-7.05625 25.6191   1
 -16   0   3 6.66700 27.6805   1
  15   0  -3 26.8510 29.8574   1
 -15   0   3 6.30367 25.7934   1
  13   0  -3-17.4690 20.7334   1
 -13   0   3 5.72402 22.6948   1
  12   0  -3 16.2343 25.2707   1
 -12   0   3 5.22862 20.3965   1
  11   0  -3-9.67835 17.9051   1
 -11   0   3 4.81144 20.8398   1
  10   0  -3 20.6738 19.3142   1
 -10   0   3 4.32889 19.2576   1
   9   0  -3-3.62883 18.0923   1
  -9   0   3 26.1059 18.5935   1
   7   0  -3 2.81315 14.1644   1
  -7   0   3 2.62716 14.3692   1
   6   0  -3-19.1226 13.5378   1
  -6   0   3 2.07811 12.3866   1
   5   0  -3 4.74000 10.9075   1
  -5   0   3-3.22641 10.4649   1
   4   0  -3-7.58293 10.5481   1
  -4   0   3 12.3649 10.5277   1
   1   0  -3-3.48476 6.73842   1
  -1   0   3 4.49038 8.43513   1
   0   0  -3-5.48510 11.0468   1
   0   0   3 4.13571 12.1020   1
   1   0   3 1.98477 14.8224   1
  -1   0  -3 1.91300 14.4157   1
   2   0   3-10.1958 19.1249   1
  -2   0  -3 24.2677 17.6253   1
   3   0   3 9.25757 20.9965   1
  -3   0  -3 40.6783 18.1962   1
   4   0   3-7.25346 18.8001   1
  -4   0  -3 3.40455 18.1410   1
   5   0   3 4.14510 18.4328   1
  -5   0  -3 3.89123 14.9218   1
   6   0   3 9.29134 24.0891   1
  -6   0  -3-26.1671 20.1335   1
   7   0   3-15.3422 21.5433   1
  -7   0  -3 9.63581 21.1476   1
   8   0   3-5.56820 25.3897   1
  -8   0  -3 21.0405 24.8470   1
   9   0   3 17.9900 20.9281   1
  -9   0  -3 11.3756 19.4337   1
  10   0   3-12.8959 26.7722   1
 -10   0  -3 24.4567 25.7571   1
  11   0   3-40.8819 31.0718   1
 -11   0  -3 13.0132 26.6220   1
  12   0   3 7.11830 31.2480   1
 -12   0  -3 13.6855 29.6409   1
  13   0   3-29.5655 31.1361   1
 -13   0  -3 28.5011 32.8798   1
  14   0   3 53.7938 35.9381   1
 -14   0  -3 36.4312 34.8609   1
  15   0   3-7.98550 32.1654   1
 -15   0  -3 14.5849 27.9632   1
  16   0   3 31.7618 25.9122   1
 -16   0  -3-15.1938 26.5028   1
  17   0   3 93.1421 34.1073   1
 -17   0  -3-24.0322 31.7992   1
 -18   0  -3-15.9581 33.1284   1
  18   0   3 23.9429 33.1363   1
 -19   0  -3-39.9129 34.1218   1
  19   0   3-8.23853 29.9326   1
 -20   0  -3-32.4342 35.6085   1
  20   0   3-16.4924 38.9641   1
 -21   0  -3-16.0710 31.3433   1
  21   0   3-8.23586 33.1778   1
 -22   0  -3-31.6667 35.6519   1
  22   0   3 24.5080 30.2260   1
 -23   0  -3-7.82255 37.7809   1
  23   0   3 31.8028 36.6925   1
 -24   0  -3 23.0944 36.7961   1
  24   0   3 38.4058 36.3054   1
 -25   1   3 8.27677 39.5411   1
 -25  -1   3-24.4226 42.6028   1
  25   1  -3 65.8667 38.8944   1
  25  -1  -3 16.5158 37.1956   1
 -24   1   3 49.4545 38.4958   1
  24  -1  -3-8.37002 34.2484   1
 -23   1   3-16.3825 33.5051   1
  23  -1  -3-8.42073 28.1233   1
  23   1  -3 17.1766 34.0480   1
 -23  -1   3 7.94922 35.7980   1
  22   1  -3-25.4964 39.6826   1
 -22  -1   3 32.2426 36.7512   1
 -21   1   3-7.93079 36.1724   1
  21  -1  -3 82.5510 35.7681   1
  21   1  -3 33.3848 30.3190   1
 -21  -1   3-8.09180 30.5043   1
 -20   1   3 23.3084 26.5846   1
  20  -1  -3 47.1482 28.5797   1
  20   1  -3 33.0974 34.3952   1
 -20  -1   3 47.0920 34.4912   1
 -19   1   3-23.0258 30.9162   1
  19  -1  -3 7.49524 30.6590   1
  19   1  -3-16.0057 27.9171   1
 -19  -1   3 7.56090 26.9193   1
 -18   1   3 912.157 78.2677   1
 -18  -1   3 848.053 76.9734   1
  18  -1  -3 980.637 78.8359   1
  18   1  -3 1121.14 84.8981   1
 -17  -1   3 2430.04 141.569   1
 -17   1   3 1939.51 132.600   1
  17   1  -3 2347.15 142.104   1
  17  -1  -3 2234.96 140.206   1
 -16   1   3 738.382 65.3578   1
 -16  -1   3 825.889 69.6568   1
  16   1  -3 723.202 67.9842   1
  16  -1  -3 750.355 66.5641   1
 -15   1   3 765.999 64.0314   1
  15  -1  -3 839.968 68.7351   1
  15   1  -3 643.940 64.1266   1
 -15  -1   3 779.386 66.0376   1
  14   1  -3 117.886 29.9455   1
 -14  -1   3 69.2735 29.3762   1
  13  -1  -3 1161.75 83.6006   1
 -13  -1   3 1260.57 85.5252   1
  12  -1  -3 164.901 32.6388   1
  12   1  -3 157.709 29.0809   1
 -12  -1   3 184.983 31.3308   1
 -12   1   3 187.435 30.3280   1
 -11   1   3 10328.2 510.880   1
  11  -1  -3 11886.9 515.150   1
  11   1  -3 10898.0 512.355   1
 -11  -1   3 10026.9 509.577   1
 -10   1   3 11079.7 520.272   1
  10  -1  -3 11280.5 522.121   1
  10   1  -3 11887.8 525.258   1
 -10  -1   3 10111.4 517.735   1
  -9   1   3 1153.45 72.8595   1
   9  -1  -3 1114.83 72.4651   1
   9   1  -3 1101.93 73.1174   1
  -9  -1   3 1355.51 76.5020   1
  -8   1   3 23059.5 1047.18   1
   8  -1  -3 22413.1 1048.31   1
   8   1  -3 23815.6 1050.09   1
  -8  -1   3 22146.1 1050.07   1
  -7   1   3 52953.5 2321.20   1
   7   1  -3 56709.1 2324.19   1
   7  -1  -3 51677.0 2323.68   1
   6   1  -3 839.479 52.2250   1
  -6  -1   3 943.944 53.6528   1
   6  -1  -3 907.639 50.1395   1
   5   1  -3 35396.9 1364.20   1
  -5  -1   3 33964.1 1362.35   1
   5  -1  -3 32449.0 1359.16   1
  -4   1   3 206927. 9157.22   1
   4   1  -3 212101. 9161.73   1
   4  -1  -3 202339. 9157.48   1
  -4  -1   3 189043. 9161.46   1
   3   1  -3 249361. 10960.3   1
  -3  -1   3 236701. 10960.6   1
   2   1  -3 121082. 5116.01   1
  -2  -1   3 106413. 5115.28   1
  -1   1   3 996.397 50.1400   1
   1   1  -3 1011.48 53.4004   1
   1  -1  -3 927.832 49.9722   1
   0  -1   3 311480. 13265.0   1
   0   1  -3 331760. 13265.7   1
   0   1   3 295590. 13263.5   1
   1   1   3 192151. 8260.25   1
   1  -1   3 177750. 8261.72   1
  -1  -1  -3 185366. 8260.68   1
  -1   1  -3 176616. 8260.33   1
   2   1   3 239354. 10551.8   1
   2  -1   3 227972. 10552.6   1
  -2  -1  -3 229036. 10551.8   1
  -2   1  -3 239626. 10553.5   1
   3   1   3 2102.37 103.996   1
  -3  -1  -3 2113.20 105.425   1
  -3   1  -3 2199.79 106.301   1
   4   1   3 16339.9 786.662   1
   4  -1   3 17603.9 787.825   1
  -4  -1  -3 16010.6 788.099   1
  -4   1  -3 18274.8 788.886   1
   5   1   3 18398.8 832.390   1
   5  -1   3 17196.0 832.687   1
  -5  -1  -3 18884.3 834.917   1
  -5   1  -3 17483.7 833.213   1
   6   1   3 17210.8 832.898   1
   6  -1   3 17959.9 834.685   1
  -6  -1  -3 18969.2 836.853   1
  -6   1  -3 17715.5 832.535   1
   7  -1   3 334.616 38.5839   1
   7   1   3 326.428 37.9327   1
  -7  -1  -3 294.121 36.8728   1
  -7   1  -3 342.947 37.3772   1
   8   1   3 1801.47 103.145   1
  -8  -1  -3 1822.45 102.759   1
  -8   1  -3 1588.94 98.5225   1
   9   1   3 9970.52 488.538   1
   9  -1   3 10037.5 489.263   1
  -9  -1  -3 10637.8 489.441   1
  -9   1  -3 9782.83 485.683   1
  10   1   3 2168.11 136.433   1
  10  -1   3 2119.44 133.677   1
 -10   1  -3 2321.69 135.314   1
 -10  -1  -3 2441.38 137.728   1
  11   1   3 248.224 44.8960   1
  11  -1   3 234.202 39.2521   1
 -11   1  -3 225.328 40.2000   1
 -11  -1  -3 197.023 39.6004   1
  12  -1   3 975.453 77.9309   1
  12   1   3 825.507 76.4082   1
 -12  -1  -3 930.090 78.1135   1
 -12   1  -3 1082.71 79.5356   1
  13  -1   3 265.652 44.1651   1
  13   1   3 297.928 44.2331   1
 -13  -1  -3 364.683 48.0686   1
  14  -1   3 1011.70 81.7230   1
 -14   1  -3 996.831 81.2099   1
  15   1   3 559.054 62.9783   1
  15  -1   3 615.935 63.1149   1
 -15  -1  -3 640.680 63.9677   1
 -15   1  -3 533.662 61.8239   1
  16   1   3 89.0042 30.8831   1
  16  -1   3 111.374 37.0405   1
 -16  -1  -3 148.959 34.3130   1
 -16   1  -3 84.5887 34.5489   1
  17   1   3 363.543 53.4268   1
  17  -1   3 330.735 50.3489   1
 -17  -1  -3 407.526 52.1405   1
 -17   1  -3 333.160 49.2740   1
  18   1   3 8.36610 34.7620   1
 -18  -1  -3-62.3854 34.7031   1
  19   1   3 115.459 38.6694   1
 -19  -1  -3 63.1462 33.4383   1
  19  -1   3 57.7742 35.4381   1
  20   1   3-7.95224 27.1607   1
  20  -1   3-24.5278 37.2800   1
 -20   1  -3-8.05084 35.3416   1
  21   1   3 48.3990 34.1127   1
  21  -1   3 73.3065 35.4059   1
 -21  -1  -3 31.9032 30.7302   1
 -21   1  -3 119.539 41.0292   1
  22   1   3 49.2055 38.7358   1
  22  -1   3-8.00816 31.7503   1
 -22  -1  -3-7.87874 35.4825   1
 -22   1  -3 7.97111 31.6034   1
  23   1   3-8.01371 34.7088   1
  23  -1   3 39.8637 38.0819   1
 -23   1  -3 15.6466 36.9506   1
 -23  -1  -3-39.1036 40.9211   1
  24   1   3-31.3950 36.2184   1
  24  -1   3 46.8025 33.7848   1
 -24   1  -3-7.67707 37.0747   1
 -24  -1  -3-15.2168 36.3415   1
  26   2  -3-7.95626 32.0470   1
 -26  -2   3 8.14988 37.1575   1
  25   2  -3-8.54281 31.6144   1
 -25  -2   3 15.8148 28.7173   1
 -25   2   3 33.1178 32.2969   1
  24   2  -3 59.9700 37.6180   1
  24  -2  -3 8.41122 36.4451   1
 -24  -2   3 32.5040 40.5154   1
 -24   2   3-8.25427 35.2794   1
  23   2  -3-17.0552 35.9230   1
  23  -2  -3-8.30381 28.9668   1
 -23  -2   3-8.26375 36.7470   1
 -23   2   3 8.22624 29.8679   1
  22   2  -3 479.726 56.6246   1
 -22  -2   3 503.840 58.3370   1
  21   2  -3 100.786 37.8897   1
  21  -2  -3-8.11256 32.2406   1
 -21  -2   3 39.5597 33.4047   1
 -21   2   3 71.8720 37.3546   1
  20   2  -3-8.37344 36.2686   1
  20  -2  -3-8.02828 32.3393   1
 -20  -2   3 38.4016 34.1539   1
 -20   2   3 7.78100 33.2443   1
  19   2  -3 476.971 58.0142   1
  19  -2  -3 598.636 62.3410   1
 -19  -2   3 463.619 59.3840   1
 -19   2   3 538.589 59.8358   1
  18  -2  -3 52.5241 30.7687   1
 -18   2   3 44.1323 31.4991   1
  17   2  -3 276.049 45.3738   1
  17  -2  -3 323.416 46.7598   1
 -17  -2   3 370.951 48.4248   1
 -17   2   3 275.762 44.9583   1
  16   2  -3 1043.12 83.0693   1
  16  -2  -3 1106.89 84.9270   1
 -16  -2   3 1299.77 90.5364   1
 -16   2   3 1116.64 84.0758   1
  15   2  -3 371.834 47.5627   1
  15  -2  -3 433.871 48.8133   1
 -15   2   3 389.094 48.3446   1
 -14  -2   3 3570.34 195.864   1
  13  -2  -3 704.346 60.4997   1
 -13   2   3 863.499 64.2179   1
  12   2  -3 33742.4 1498.02   1
  12  -2  -3 31707.8 1493.35   1
 -12  -2   3 30896.9 1493.52   1
 -12   2   3 33973.0 1495.38   1
  11   2  -3 3214.38 181.757   1
  11  -2  -3 3184.24 180.788   1
 -11  -2   3 3774.43 186.916   1
 -11   2   3 3827.87 185.148   1
  10   2  -3 14301.2 738.469   1
  10  -2  -3 15161.1 735.399   1
 -10  -2   3 16717.2 739.036   1
 -10   2   3 16973.4 737.178   1
   9   2  -3 38292.1 1773.80   1
  -9   2   3 39486.3 1770.17   1
  -9  -2   3 39261.5 1773.94   1
   9  -2  -3 38269.0 1770.34   1
  -8  -2   3 50829.4 2439.33   1
   8   2  -3 56693.0 2440.67   1
  -7   2   3 9832.40 455.438   1
   7  -2  -3 9698.88 454.983   1
   6   2  -3 36545.7 1670.44   1
   6  -2  -3 34527.0 1664.23   1
  -6   2   3 37736.6 1665.00   1
  -6  -2   3 38519.0 1670.42   1
   5  -2  -3 22554.1 1047.81   1
  -5   2   3 24554.1 1047.86   1
  -5  -2   3 21192.8 1053.44   1
   5   2  -3 23319.5 1053.93   1
  -4  -2   3 15044.4 676.626   1
   4  -2  -3 14109.3 668.667   1
  -4   2   3 14778.5 669.104   1
   4   2  -3 15455.9 676.067   1
   3  -2  -3 9325.14 436.032   1
   3   2  -3 9830.09 442.523   1
  -3  -2   3 9852.46 442.976   1
  -3   2   3 9531.79 435.619   1
  -2  -2   3 64963.7 2860.51   1
   2   2  -3 63743.0 2859.92   1
   2  -2  -3 65933.6 2854.25   1
  -2   2   3 59761.3 2853.77   1
  -1  -2   3 19702.2 930.602   1
  -1   2   3 22412.8 925.906   1
   1  -2  -3 18934.3 924.945   1
   1   2  -3 20374.3 929.370   1
   0   2   3 130323. 6040.06   1
   0  -2   3 132832. 6043.76   1
   0  -2  -3 135466. 6040.28   1
   0   2  -3 137500. 6043.37   1
   1  -2   3 26155.8 1250.78   1
  -1  -2  -3 26897.9 1249.46   1
  -1   2  -3 27872.3 1251.57   1
   1   2   3 28980.6 1250.47   1
  -2  -2  -3 132191. 5635.43   1
  -2   2  -3 133820. 5637.17   1
   2   2   3 134681. 5635.52   1
   4   2   3 4326.09 228.988   1
   4  -2   3 4618.75 231.535   1
  -4   2  -3 5050.51 232.514   1
  -4  -2  -3 4700.71 231.024   1
   5   2   3 48061.5 2015.32   1
   5  -2   3 45434.2 2011.20   1
  -5   2  -3 43455.5 2010.56   1
  -5  -2  -3 40639.3 2007.52   1
   6   2   3 24432.6 1137.58   1
   6  -2   3 23739.2 1136.71   1
  -6   2  -3 24827.3 1136.90   1
  -6  -2  -3 25571.5 1137.47   1
   7   2   3 1437.32 97.2618   1
   7  -2   3 1592.79 99.1635   1
  -7   2  -3 1732.82 100.378   1
  -7  -2  -3 1613.10 99.3536   1
   8   2   3 6658.92 332.017   1
   8  -2   3 6743.05 333.162   1
  -8   2  -3 6599.95 332.054   1
  -8  -2  -3 6807.95 332.980   1
  -9   2  -3 3099.29 176.950   1
   9  -2   3 3373.31 179.700   1
  10   2   3 14365.9 685.808   1
  10  -2   3 14196.0 685.656   1
 -10   2  -3 14268.3 684.660   1
 -10  -2  -3 14812.1 687.236   1
  11   2   3 7434.01 387.820   1
  11  -2   3 7422.06 385.970   1
 -11   2  -3 7827.28 387.092   1
 -11  -2  -3 8521.51 391.704   1
  12   2   3 813.875 72.1579   1
  12  -2   3 733.340 68.2893   1
 -12   2  -3 844.879 73.1410   1
 -12  -2  -3 847.658 70.7619   1
 -13   2  -3 1029.45 85.5065   1
 -13  -2  -3 999.869 82.5642   1
  13  -2   3 1251.59 88.6255   1
  13   2   3 1107.17 85.1861   1
 -14   2  -3 1056.10 83.4138   1
  14  -2   3 1018.31 84.0275   1
 -15   2  -3 1341.68 99.3925   1
 -15  -2  -3 1180.57 95.2634   1
  15  -2   3 1446.58 102.008   1
  15   2   3 1417.56 102.261   1
  16   2   3 383.165 54.0842   1
  16  -2   3 361.546 50.8011   1
 -16   2  -3 324.948 49.1715   1
 -16  -2  -3 376.162 50.6337   1
  17   2   3 83.0971 39.3592   1
  17  -2   3 32.0447 37.9533   1
 -17   2  -3 39.3290 33.7345   1
 -17  -2  -3 110.768 39.5464   1
  18   2   3 16.7646 38.2174   1
  18  -2   3-8.00511 26.1206   1
 -18   2  -3-16.0483 27.4011   1
 -18  -2  -3 48.3664 38.5038   1
  19   2   3-25.2010 41.4410   1
  19  -2   3 8.12656 35.1985   1
 -19   2  -3-16.0934 35.3204   1
 -19  -2  -3 8.04084 36.2116   1
  20  -2   3 122.979 41.9352   1
 -20  -2  -3 204.115 44.6628   1
  21   2   3 8.20483 35.0650   1
  21  -2   3 73.4696 38.1268   1
 -21   2  -3 16.0694 38.8128   1
 -21  -2  -3-7.85227 33.0903   1
 -22   2  -3 31.9695 35.0825   1
  22  -2   3-16.2148 36.5118   1
 -23  -2  -3 15.4805 29.1699   1
 -23   2  -3 7.93201 27.6758   1
  23   2   3 7.82840 24.9358   1
  23  -2   3 23.9953 30.1424   1
 -24  -2  -3 75.5007 31.8438   1
 -24   2  -3 23.2517 39.0552   1
  24  -2   3 15.7254 35.4436   1
  24   2   3 7.85710 26.2885   1
  26   3  -3 25.1101 29.8131   1
 -26  -3   3 15.6097 34.7177   1
  25   3  -3-25.3513 28.8580   1
 -25  -3   3 16.2974 29.5868   1
  24   3  -3 8.58565 30.6470   1
  24  -3  -3 127.348 44.4777   1
 -24   3   3 83.6949 40.9158   1
 -24  -3   3 24.6078 27.4843   1
  23   3  -3 119.642 39.4759   1
  23  -3  -3 109.341 40.6721   1
 -23   3   3 166.793 42.8788   1
 -23  -3   3 161.486 40.3336   1
  22   3  -3 102.499 34.1069   1
 -22  -3   3 80.1963 34.5031   1
 -21   3   3 256.450 46.0698   1
  21  -3  -3 195.681 42.6907   1
  20   3  -3 426.265 55.2929   1
  20  -3  -3 294.473 49.8171   1
 -20   3   3 485.124 56.1675   1
 -20  -3   3 410.205 54.3514   1
  19   3  -3 315.374 50.9070   1
  19  -3  -3 254.691 46.4925   1
 -19   3   3 235.489 44.5121   1
 -19  -3   3 246.004 47.7213   1
  18   3  -3 81.8472 32.2869   1
  18  -3  -3 7.41668 26.4783   1
 -18   3   3 22.0399 25.7027   1
 -18  -3   3 70.1450 29.4315   1
  17   3  -3 2850.71 167.648   1
  17  -3  -3 2871.45 166.381   1
 -17   3   3 2703.49 164.859   1
 -17  -3   3 2931.70 168.709   1
  16   3  -3 465.636 56.0531   1
 -16   3   3 559.978 55.5284   1
  16  -3  -3 552.055 55.2245   1
  15   3  -3 2022.07 125.072   1
  15  -3  -3 1847.19 117.835   1
 -15   3   3 1889.47 118.916   1
 -15  -3   3 1812.78 119.075   1
  14   3  -3 5730.08 294.904   1
 -14  -3   3 5672.38 290.628   1
  13   3  -3 9151.28 473.904   1
  13  -3  -3 10353.5 476.096   1
 -13   3   3 10342.6 476.005   1
 -13  -3   3 9512.98 476.197   1
  12   3  -3 13410.1 656.956   1
  12  -3  -3 13809.7 655.406   1
 -12   3   3 14059.3 656.162   1
 -12  -3   3 14373.1 660.406   1
  11   3  -3 8110.81 401.098   1
 -11  -3   3 8353.42 401.862   1
  11  -3  -3 8208.33 398.514   1
 -11   3   3 8293.18 397.636   1
 -10  -3   3 2758.43 153.871   1
  10  -3  -3 2994.00 150.922   1
  10   3  -3 2915.77 154.515   1
 -10   3   3 2590.17 148.089   1
   9   3  -3 371.623 40.8609   1
  -9  -3   3 537.747 46.0462   1
   9  -3  -3 487.001 40.4800   1
  -9   3   3 486.212 40.9140   1
  -8  -3   3 15756.4 760.384   1
   8   3  -3 17013.6 762.763   1
   7   3  -3 37337.8 1670.55   1
  -7   3   3 36293.4 1663.59   1
   7  -3  -3 36115.1 1664.59   1
  -7  -3   3 36836.1 1670.86   1
   6   3  -3 24318.5 1075.96   1
   6  -3  -3 22594.0 1067.56   1
  -6   3   3 23873.6 1068.08   1
  -6  -3   3 23086.6 1075.35   1
  -5   3   3 5967.15 273.423   1
   5  -3  -3 5630.52 272.699   1
  -4  -3   3 20233.5 903.947   1
   4   3  -3 20442.1 904.471   1
  -4   3   3 18894.7 896.121   1
   4  -3  -3 19761.8 897.381   1
  -3  -3   3 68791.6 3221.75   1
   3   3  -3 70077.2 3221.13   1
  -3   3   3 72104.0 3215.23   1
   3  -3  -3 72338.5 3215.55   1
   2  -3  -3 4769.12 220.362   1
  -2   3   3 4713.52 219.929   1
   2   3  -3 4470.52 225.237   1
  -2  -3   3 4645.21 226.536   1
  -1  -3   3 276.764 28.7877   1
   1  -3  -3 297.037 25.9213   1
  -1   3   3 266.054 25.7586   1
   0  -3   3 125427. 5570.66   1
   0   3   3 128961. 5568.96   1
   0  -3  -3 116901. 5567.17   1
   0   3  -3 122999. 5569.84   1
   1   3   3 38554.4 1730.34   1
  -1  -3  -3 37669.1 1728.66   1
  -1   3  -3 38536.3 1731.51   1
   1  -3   3 37462.8 1731.66   1
  -2  -3  -3 120773. 5462.71   1
   2   3   3 120984. 5462.92   1
   3   3   3 2071.06 115.686   1
   3  -3   3 2309.59 116.666   1
  -3   3  -3 2025.11 114.900   1
  -3  -3  -3 2124.30 115.906   1
   4  -3   3 4474.12 224.837   1
  -4   3  -3 4682.33 225.078   1
  -4  -3  -3 4297.32 223.929   1
   4   3   3 4472.11 223.981   1
   5  -3   3 6549.73 328.676   1
  -5   3  -3 6862.02 328.037   1
  -5  -3  -3 6326.32 326.736   1
   5   3   3 7193.41 329.317   1
  -6   3  -3 32277.7 1339.43   1
  -6  -3  -3 33519.9 1341.48   1
   6   3   3 29246.3 1335.41   1
  -7   3  -3 22115.3 966.254   1
   7  -3   3 21166.1 965.293   1
  -7  -3  -3 19802.6 963.069   1
   7   3   3 20011.0 963.073   1
  -8   3  -3 16471.9 805.033   1
   8  -3   3 16906.8 806.665   1
  -8  -3  -3 16745.4 805.169   1
   8   3   3 19070.0 813.761   1
 -10   3  -3 9992.35 475.394   1
  10  -3   3 9602.09 475.194   1
 -10  -3  -3 9047.77 473.585   1
  10   3   3 10438.1 478.256   1
 -11   3  -3 2158.47 126.466   1
  11  -3   3 2100.22 125.376   1
 -11  -3  -3 1803.13 122.106   1
  11   3   3 1917.62 122.885   1
 -12   3  -3 4373.37 241.032   1
  12  -3   3 4966.73 244.801   1
 -12  -3  -3 4924.10 246.208   1
 -13   3  -3-28.5503 33.3316   1
  13  -3   3-14.5410 32.7468   1
 -13  -3  -3-14.9290 32.3354   1
  13   3   3 7.44380 32.2457   1
 -14  -3  -3 1311.27 98.2826   1
  14   3   3 1338.63 99.8008   1
 -15  -3  -3 1717.31 119.152   1
 -15   3  -3 1571.66 115.675   1
  15  -3   3 1752.36 118.274   1
  15   3   3 1916.73 122.534   1
 -16   3  -3 690.990 69.7790   1
  16  -3   3 592.296 67.7759   1
  16   3   3 778.983 72.3926   1
 -17   3  -3 23.7444 35.2052   1
  17  -3   3 8.04172 32.4029   1
 -17  -3  -3-15.6714 33.4871   1
  17   3   3 66.7647 35.1663   1
 -18   3  -3-16.0651 32.3545   1
  18  -3   3 8.14845 29.0102   1
 -18  -3  -3-7.89955 25.7762   1
  18   3   3 25.1675 27.3737   1
 -19   3  -3 162.438 45.8844   1
  19  -3   3 147.581 42.8662   1
 -19  -3  -3 225.238 46.1751   1
  19   3   3 177.352 45.7195   1
 -20   3  -3-8.19210 29.1655   1
  20  -3   3 8.27105 26.3378   1
 -21   3  -3-8.06680 36.3274   1
  21  -3   3-8.20278 33.0400   1
 -21  -3  -3 15.9568 26.0333   1
  21   3   3-8.33536 27.8381   1
 -22   3  -3 39.4713 38.5375   1
  22  -3   3-24.2611 38.6294   1
 -23   3  -3 69.1951 41.7241   1
  23  -3   3 63.5672 39.6385   1
 -23  -3  -3-7.70683 36.0217   1
  23   3   3 23.3641 34.6698   1
 -24  -3  -3 7.59604 27.0461   1
 -24   3  -3-22.4025 38.7114   1
  24   3   3 22.5086 27.2433   1
  24  -3   3 15.4682 34.3931   1
 -26  -4   3 23.9583 37.7469   1
  26   4  -3 41.5241 37.8913   1
 -24   4   3 16.2429 35.1938   1
 -24  -4   3 32.0335 32.2772   1
  24   4  -3 25.4910 33.7054   1
 -23   4   3 32.2072 32.9390   1
  23  -4  -3-8.34078 34.1209   1
 -22   4   3 128.461 40.1093   1
  22  -4  -3 207.446 44.2721   1
 -22  -4   3 149.973 41.5861   1
  22   4  -3 84.7446 37.7311   1
 -21   4   3 119.126 41.3381   1
  21  -4  -3 57.2995 34.6849   1
 -21  -4   3 49.3401 39.8893   1
  21   4  -3 109.745 40.4967   1
 -20   4   3 62.4623 36.8872   1
  20  -4  -3 47.9731 33.6919   1
 -20  -4   3 8.21560 28.6711   1
  20   4  -3-8.09483 25.1387   1
 -19   4   3 358.992 52.9415   1
  19  -4  -3 413.060 55.8508   1
 -19  -4   3 414.208 55.5168   1
  19   4  -3 472.139 54.9842   1
 -18   4   3 237.616 41.0094   1
  18  -4  -3 287.013 43.6871   1
 -18  -4   3 252.552 45.8706   1
  18   4  -3 289.172 43.9909   1
 -17   4   3 7.17075 30.6355   1
  17  -4  -3-14.5542 28.8503   1
 -16   4   3 1766.34 114.021   1
  16  -4  -3 1736.92 114.809   1
 -16  -4   3 1528.39 110.144   1
 -15  -4   3 20.4512 27.2105   1
  15  -4  -3 98.6015 31.5569   1
 -15   4   3 109.871 33.0159   1
 -14  -4   3 1850.67 120.888   1
  14   4  -3 1979.98 118.901   1
 -13  -4   3 9375.58 449.129   1
  13  -4  -3 9340.73 446.539   1
  13   4  -3 8433.69 445.490   1
 -13   4   3 9510.90 445.209   1
 -12   4   3 10217.6 477.243   1
  12  -4  -3 9619.92 477.144   1
  11   4  -3 3176.27 174.786   1
 -11   4   3 2975.88 169.016   1
  11  -4  -3 3348.29 172.989   1
 -11  -4   3 3298.28 175.545   1
  10   4  -3 2964.34 157.442   1
 -10   4   3 2886.50 151.327   1
  10  -4  -3 2663.84 150.476   1
 -10  -4   3 2771.54 156.233   1
   9   4  -3 34545.6 1522.44   1
  -9   4   3 34725.8 1515.06   1
   9  -4  -3 30601.7 1513.57   1
  -9  -4   3 33089.8 1520.61   1
   8   4  -3 19465.8 918.664   1
  -8   4   3 19937.6 912.461   1
  -8  -4   3 20231.5 919.341   1
   8  -4  -3 19572.9 912.085   1
  -7  -4   3 36620.5 1704.01   1
   7   4  -3 38032.7 1706.62   1
   6   4  -3 10319.8 481.324   1
   6  -4  -3 9910.95 474.700   1
  -6  -4   3 10441.4 481.875   1
  -6   4   3 10093.6 474.226   1
  -5   4   3 95787.5 4277.89   1
   5   4  -3 98036.4 4286.57   1
  -5  -4   3 87601.0 4284.32   1
   5  -4  -3 96344.2 4278.76   1
  -4   4   3 2479.92 122.128   1
   4   4  -3 2568.29 128.654   1
  -4  -4   3 2494.45 129.366   1
   4  -4  -3 2142.30 121.755   1
  -3   4   3 50375.1 2257.37   1
   3  -4  -3 49236.9 2257.37   1
  -2   4   3 13472.6 614.659   1
   2  -4  -3 13205.6 614.825   1
  -1   4   3 62.6129 16.7614   1
   1  -4  -3 65.8645 17.8221   1
   0   4   3 21749.8 1007.08   1
   0  -4  -3 22249.6 1007.32   1
  -1   4  -3 246630. 10791.5   1
   1  -4   3 231548. 10791.6   1
   2  -4   3 1096.07 71.9630   1
  -2   4  -3 1141.94 71.9109   1
   2   4   3 1098.65 70.7952   1
  -2  -4  -3 1135.64 69.7398   1
   3  -4   3 14659.3 758.790   1
  -3   4  -3 16725.3 762.670   1
   3   4   3 17224.6 761.908   1
  -3  -4  -3 17143.8 761.040   1
   4  -4   3 2084.73 114.237   1
  -4   4  -3 1919.31 113.377   1
   4   4   3 1920.59 113.343   1
  -4  -4  -3 1962.05 114.660   1
   5  -4   3 8832.62 407.493   1
  -5   4  -3 8736.51 407.092   1
  -5  -4  -3 8156.11 405.713   1
   5   4   3 8076.15 405.553   1
   6  -4   3 1994.46 118.557   1
   6   4   3 2106.63 119.938   1
  -6  -4  -3 1824.44 116.096   1
  -6   4  -3 2155.25 118.712   1
   7  -4   3 85366.9 3862.09   1
   7   4   3 82543.6 3861.26   1
  -7  -4  -3 87107.6 3862.88   1
  -7   4  -3 85148.7 3860.98   1
   8  -4   3 1070.37 80.9941   1
   8   4   3 1133.87 81.6102   1
  -8  -4  -3 1287.44 86.2995   1
  -8   4  -3 1284.36 83.5850   1
   9  -4   3 24399.0 1108.78   1
  -9  -4  -3 23250.4 1106.99   1
   9   4   3 23221.1 1107.06   1
  -9   4  -3 24356.6 1107.72   1
  10   4   3 2381.81 135.776   1
 -10  -4  -3 2058.33 127.304   1
  10  -4   3 1869.72 127.320   1
 -10   4  -3 2217.19 130.539   1
 -11   4  -3 5312.78 277.010   1
  11  -4   3 5904.52 280.440   1
  11   4   3 6006.96 283.895   1
 -12   4  -3-6.95433 25.2566   1
  12  -4   3 28.3982 27.6951   1
 -12  -4  -3 21.3683 29.1411   1
  12   4   3 14.2171 32.4158   1
 -13   4  -3-36.0417 30.7977   1
  13  -4   3 7.35891 28.2195   1
 -13  -4  -3 36.7844 29.1681   1
  13   4   3 14.5213 24.7963   1
 -14   4  -3 1159.96 90.2020   1
  14  -4   3 1282.71 93.0472   1
 -14  -4  -3 1150.72 89.6320   1
  14   4   3 1038.83 85.2420   1
 -15   4  -3 2022.35 132.775   1
  15  -4   3 2040.98 134.402   1
 -15  -4  -3 2061.88 134.625   1
  15   4   3 2183.08 136.200   1
 -16   4  -3 62.3327 34.4254   1
  16  -4   3 111.348 36.0326   1
 -16  -4  -3 71.9708 36.6712   1
  16   4   3 107.590 38.3930   1
  17  -4   3 403.002 52.2872   1
 -18   4  -3 23.7377 29.3713   1
  18  -4   3 48.9335 30.8197   1
 -18  -4  -3 33.0602 28.3231   1
  18   4   3 101.321 31.3294   1
 -19   4  -3 15.8259 28.1785   1
  19  -4   3 16.3526 28.5279   1
 -19  -4  -3-7.92147 33.8482   1
  19   4   3 33.7517 41.6302   1
 -20  -4  -3 118.970 33.9439   1
  20   4   3 151.117 37.8095   1
  21  -4   3 32.4022 32.1317   1
 -21   4  -3 7.83979 32.0849   1
 -21  -4  -3 31.9952 36.4840   1
 -22  -4  -3 23.7744 29.3236   1
  22   4   3-8.17676 27.3115   1
 -23   4  -3 46.1507 31.4669   1
  23  -4   3 7.96023 31.5628   1
 -23  -4  -3 7.56507 36.1387   1
  23   4   3-24.1482 36.7035   1
 -24   4  -3 7.54844 30.8786   1
  24  -4   3 39.4610 32.7701   1
 -24  -4  -3-7.27336 25.8980   1
  24   4   3 7.85869 26.2495   1
 -26  -5   3-7.78647 34.1771   1
  26   5  -3 8.20502 33.0490   1
 -25  -5   3 78.5993 34.2579   1
  25   5  -3 92.0270 33.9152   1
 -24  -5   3 8.30938 38.3458   1
  24   5  -3 8.48541 35.7466   1
 -23   5   3 65.5865 42.2468   1
  23  -5  -3 51.5063 35.8204   1
 -23  -5   3 74.1620 40.8075   1
  23   5  -3 128.392 43.6714   1
 -22   5   3 40.5929 30.0456   1
  22  -5  -3-17.0055 30.2793   1
 -22  -5   3 24.9221 31.8617   1
  22   5  -3 8.46477 28.9140   1
 -21   5   3 39.9159 34.1762   1
  21  -5  -3 33.3856 30.9580   1
 -21  -5   3 108.328 39.8625   1
  21   5  -3 23.8774 33.5990   1
 -20   5   3-7.80555 33.3513   1
  20  -5  -3-16.2264 33.1900   1
 -19   5   3 372.487 51.2276   1
  19   5  -3 371.134 49.9105   1
 -19  -5   3 379.814 52.4790   1
  19  -5  -3 450.201 54.1742   1
  18   5  -3 1062.13 86.1480   1
 -18  -5   3 1037.68 83.8320   1
  17  -5  -3 898.946 77.3157   1
 -17   5   3 1020.66 80.1835   1
  17   5  -3 904.198 79.5952   1
 -16   5   3 20.3617 27.3382   1
  16  -5  -3-21.1668 31.3740   1
 -16  -5   3-14.6567 27.6114   1
  16   5  -3 14.2987 27.8824   1
 -15  -5   3 4418.67 228.105   1
 -15   5   3 3953.14 220.904   1
  15  -5  -3 4444.37 226.162   1
  15   5  -3 3822.68 221.715   1
 -14  -5   3 1596.99 115.417   1
 -14   5   3 1807.40 113.783   1
  14  -5  -3 1943.64 117.316   1
  14   5  -3 1891.65 118.089   1
 -13  -5   3 1934.51 123.290   1
  13  -5  -3 1796.10 118.236   1
  13   5  -3 2189.06 125.966   1
 -13   5   3 2030.88 120.871   1
  12  -5  -3 1050.64 76.1712   1
 -12   5   3 1088.64 75.9436   1
  12   5  -3 1107.52 82.7480   1
 -12  -5   3 1180.47 83.1787   1
 -11   5   3 5207.32 271.811   1
  11  -5  -3 5636.25 272.905   1
  10  -5  -3 6571.75 330.396   1
 -10   5   3 6587.38 330.468   1
  10   5  -3 6997.71 338.172   1
 -10  -5   3 6950.51 336.952   1
   9  -5  -3 8165.45 411.704   1
  -9   5   3 8617.47 414.668   1
   9   5  -3 8926.94 420.734   1
  -9  -5   3 8916.73 419.479   1
   8  -5  -3 75913.1 3462.02   1
  -8   5   3 78896.5 3462.62   1
   8   5  -3 73207.8 3469.86   1
  -8  -5   3 76679.2 3469.25   1
   7  -5  -3 3086.58 151.643   1
   7   5  -3 2769.80 155.955   1
  -7   5   3 2854.32 150.187   1
  -7  -5   3 2729.37 156.248   1
  -6  -5   3 930.967 70.6822   1
   6   5  -3 1046.04 70.6587   1
  -5  -5   3 2246.67 125.020   1
   5   5  -3 2064.79 121.380   1
   4  -5  -3 41178.2 1885.18   1
   4   5  -3 42576.2 1890.86   1
  -4  -5   3 40485.2 1892.01   1
  -4   5   3 41531.4 1884.76   1
   3  -5  -3 17818.2 847.360   1
   3   5  -3 18666.8 853.281   1
  -3  -5   3 18430.7 853.316   1
  -3   5   3 18808.1 847.386   1
  -2  -5   3 243679. 11224.1   1
  -2   5   3 250364. 11218.3   1
   2   5  -3 247192. 11223.1   1
   2  -5  -3 251819. 11218.4   1
  -1  -5   3 71580.9 3215.99   1
   1   5  -3 70130.4 3214.78   1
   0  -5   3 120606. 5537.60   1
   0   5  -3 124109. 5536.62   1
   1  -5   3 6196.86 303.069   1
  -1   5  -3 6052.57 301.659   1
  -1  -5  -3 6195.41 299.608   1
   1   5   3 6244.85 298.990   1
   2  -5   3 4380.59 217.434   1
  -2   5  -3 4210.97 216.874   1
  -2  -5  -3 4102.52 215.275   1
   2   5   3 4442.81 217.083   1
   3  -5   3 50801.8 2391.35   1
  -3   5  -3 50998.5 2389.40   1
  -3  -5  -3 53445.3 2389.47   1
   3   5   3 54598.0 2390.34   1
   4  -5   3 4.90284 22.9280   1
  -4   5  -3 43.4963 22.6021   1
  -4  -5  -3 46.8457 22.9036   1
   4   5   3 19.2758 22.0084   1
   5  -5   3 256.574 37.4716   1
  -5   5  -3 312.703 39.1747   1
  -5  -5  -3 342.842 39.5692   1
   5   5   3 297.296 37.9110   1
   6  -5   3 96760.4 4284.69   1
  -6   5  -3 90129.8 4284.67   1
  -6  -5  -3 96880.8 4285.94   1
   6   5   3 93986.8 4285.18   1
   7  -5   3 2859.07 163.935   1
   7   5   3 2938.03 166.640   1
  -7  -5  -3 2921.46 166.102   1
  -7   5  -3 3201.63 166.093   1
   8   5   3 18050.2 841.031   1
  -8  -5  -3 17665.3 839.976   1
   9  -5   3 1168.08 81.9029   1
   9   5   3 925.840 76.3438   1
  -9   5  -3 1170.38 81.7020   1
  -9  -5  -3 1019.00 80.2507   1
  10  -5   3 7905.82 376.466   1
  10   5   3 7461.09 373.637   1
 -10   5  -3 6884.66 372.998   1
 -10  -5  -3 7793.62 377.554   1
  11  -5   3 917.442 76.0513   1
  11   5   3 1005.86 79.9929   1
 -11   5  -3 922.745 74.5916   1
 -11  -5  -3 901.330 74.6772   1
  12  -5   3 2380.99 148.243   1
  12   5   3 2508.27 152.384   1
 -12  -5  -3 2290.15 146.406   1
 -12   5  -3 2619.18 149.486   1
 -13   5  -3 208.944 39.1023   1
  13  -5   3 179.778 39.1718   1
 -13  -5  -3 141.563 34.7714   1
  13   5   3 143.930 36.1408   1
 -14   5  -3 147.945 34.9871   1
  14  -5   3 114.887 34.0786   1
 -14  -5  -3 99.4708 34.4792   1
  14   5   3 129.899 35.6994   1
  15   5   3 1132.33 85.8722   1
 -15   5  -3 916.499 78.8706   1
 -15  -5  -3 990.723 84.3205   1
  16   5   3 459.923 59.0238   1
 -16  -5  -3 644.741 68.7720   1
  16  -5   3 671.232 65.3617   1
 -17  -5  -3 2054.32 128.360   1
  17   5   3 1562.01 120.472   1
 -18   5  -3 530.311 57.9152   1
  18  -5   3 444.390 55.1033   1
 -18  -5  -3 563.344 61.4301   1
  18   5   3 440.371 59.8850   1
 -19   5  -3 79.6132 35.0684   1
  19  -5   3 58.2801 34.1821   1
 -19  -5  -3 50.0543 32.6682   1
  19   5   3 74.6926 29.6930   1
 -20   5  -3 143.388 39.7099   1
  20  -5   3 183.553 39.7788   1
 -20  -5  -3 218.213 43.0204   1
  20   5   3 169.884 43.0954   1
 -21   5  -3 7.91722 29.3123   1
  21  -5   3 41.4386 28.9297   1
 -21  -5  -3 23.3984 36.0070   1
  21   5   3 24.8480 40.0138   1
 -22   5  -3-7.82411 37.7848   1
  22  -5   3-16.3388 38.1442   1
 -22  -5  -3-15.5713 31.3598   1
  22   5   3 32.6974 34.4343   1
 -23   5  -3 61.1841 29.8866   1
  23  -5   3 7.83995 25.0360   1
 -23  -5  -3 84.4671 35.4842   1
  23   5   3 15.9720 31.2022   1
 -24   5  -3 7.45904 37.9348   1
  24  -5   3 22.5889 34.7520   1
 -26  -6   3 15.2806 38.4752   1
  26   6  -3-48.8030 41.7706   1
 -25  -6   3-24.8449 32.2983   1
  25   6  -3 24.3005 32.1128   1
 -24  -6   3 138.176 44.9870   1
  24   6  -3 168.873 44.3105   1
 -23   6   3 24.7789 29.9947   1
 -23  -6   3-8.30035 37.3844   1
  23   6  -3 25.0371 33.6215   1
 -22   6   3 105.893 39.1577   1
  22  -6  -3 90.5675 33.9660   1
 -21   6   3 15.9995 32.2221   1
  21  -6  -3 8.10286 34.1331   1
 -21  -6   3-8.10029 28.8386   1
  21   6  -3-7.99277 29.0193   1
 -20   6   3 188.334 41.7913   1
  20  -6  -3 174.796 38.7408   1
 -20  -6   3 169.451 41.3659   1
  20   6  -3 160.975 37.9482   1
 -19   6   3 114.850 39.8288   1
  19  -6  -3 93.0540 34.1987   1
 -19  -6   3 15.6901 26.4105   1
  19   6  -3 100.804 34.5206   1
 -18  -6   3 185.075 37.2882   1
  18   6  -3 301.259 47.2204   1
 -17  -6   3 767.536 75.9231   1
 -17   6   3 915.349 76.2067   1
  17  -6  -3 983.245 76.9605   1
  17   6  -3 903.941 76.9462   1
 -16   6   3 3180.26 180.897   1
  16  -6  -3 3176.97 180.606   1
 -16  -6   3 3135.14 183.303   1
 -15  -6   3 839.606 72.2326   1
 -15   6   3 807.264 69.3573   1
  15  -6  -3 711.926 65.6466   1
  15   6  -3 784.026 68.5707   1
 -14  -6   3 4897.67 263.934   1
  14  -6  -3 5056.03 260.348   1
  14   6  -3 4682.77 261.678   1
 -14   6   3 5328.00 263.255   1
  13   6  -3 103.243 28.6693   1
 -13  -6   3 143.387 35.1396   1
  12  -6  -3 92.3406 26.4673   1
 -12   6   3 70.6471 25.6580   1
  12   6  -3 53.1943 27.7541   1
 -12  -6   3 26.6979 28.2606   1
  11  -6  -3 5.38323 19.9243   1
 -11   6   3 16.7258 22.1093   1
  11   6  -3 6.47017 23.0412   1
 -11  -6   3 18.9661 22.5140   1
  10  -6  -3 11709.2 555.481   1
 -10   6   3 11932.6 555.380   1
  10   6  -3 11984.3 563.176   1
 -10  -6   3 10979.9 558.032   1
   9  -6  -3 9781.29 479.523   1
  -9   6   3 9996.63 479.038   1
  -9  -6   3 10016.4 485.065   1
   9   6  -3 10354.3 486.596   1
  -8  -6   3 124.237 28.6629   1
   8  -6  -3 130.962 25.6912   1
  -8   6   3 121.782 26.4529   1
   8   6  -3 97.6379 29.1343   1
   7   6  -3 17079.4 781.645   1
  -7  -6   3 16282.4 782.357   1
  -7   6   3 17069.9 775.054   1
   7  -6  -3 16216.5 774.433   1
  -6  -6   3 3477.94 182.046   1
   6   6  -3 3366.17 181.115   1
  -6   6   3 3205.12 173.778   1
   6  -6  -3 3511.42 176.350   1
  -5  -6   3 22798.9 1025.92   1
   5   6  -3 22475.9 1023.96   1
  -5   6   3 21696.7 1016.07   1
   5  -6  -3 21675.5 1018.89   1
  -4  -6   3 4068.14 220.393   1
   4   6  -3 4373.10 220.354   1
  -4   6   3 4143.67 214.977   1
   4  -6  -3 4591.80 216.666   1
   3   6  -3 39303.0 1841.69   1
  -3   6   3 41214.4 1836.95   1
  -3  -6   3 40797.1 1843.06   1
   3  -6  -3 39768.3 1837.27   1
   2  -6  -3 15326.0 709.436   1
  -2  -6   3 16041.1 715.110   1
  -2   6   3 14658.4 707.771   1
   2   6  -3 15193.6 713.380   1
   1  -6  -3 45569.6 2040.90   1
  -1   6   3 44316.0 2040.05   1
   1   6  -3 46205.6 2045.93   1
  -1  -6   3 43105.7 2044.91   1
   0  -6  -3 144977. 6416.33   1
   0   6   3 139705. 6414.55   1
   0   6  -3 140402. 6416.94   1
   0  -6   3 142529. 6418.08   1
  -1  -6  -3 76719.1 3486.07   1
   1  -6   3 81669.0 3489.76   1
   1   6   3 71774.4 3484.02   1
  -1   6  -3 78349.4 3488.59   1
   2   6   3 443.858 42.6298   1
   2  -6   3 406.837 46.0651   1
  -2   6  -3 437.452 43.4304   1
  -2  -6  -3 405.938 41.2381   1
   3  -6   3 702.951 60.0469   1
   3   6   3 876.305 60.9464   1
  -3  -6  -3 847.625 60.6937   1
  -3   6  -3 631.362 57.4633   1
   4   6   3 6459.43 338.976   1
  -4  -6  -3 6958.46 338.953   1
  -4   6  -3 7016.08 339.793   1
   4  -6   3 7028.29 340.795   1
   5   6   3 882.769 64.5733   1
  -5  -6  -3 798.410 61.6175   1
  -5   6  -3 625.712 60.6955   1
   5  -6   3 772.682 63.4473   1
   6   6   3 3036.16 173.981   1
  -6  -6  -3 3106.99 173.089   1
  -6   6  -3 3297.67 174.038   1
   6  -6   3 3097.45 173.070   1
  -7  -6  -3 25755.3 1196.76   1
   7   6   3 25809.9 1195.81   1
   8  -6   3 1290.40 92.4261   1
   8   6   3 1398.22 94.9939   1
  -8  -6  -3 1352.84 94.4148   1
  -8   6  -3 1431.06 95.3174   1
   9  -6   3 8328.51 423.953   1
   9   6   3 8460.92 425.552   1
  -9  -6  -3 8794.91 426.947   1
  -9   6  -3 8930.07 426.208   1
  10  -6   3 5689.63 291.368   1
  10   6   3 5370.70 290.049   1
 -10   6  -3 5913.58 292.958   1
 -10  -6  -3 5544.94 291.653   1
 -11  -6  -3 560.022 59.1354   1
  11   6   3 691.024 61.2385   1
  11  -6   3 586.099 59.8785   1
 -11   6  -3 630.419 60.9576   1
 -12   6  -3 611.249 60.8548   1
  12  -6   3 632.267 61.5901   1
 -13  -6  -3 212.600 39.9514   1
  13   6   3 343.393 51.1749   1
 -14   6  -3 1802.08 119.446   1
 -14  -6  -3 1659.66 117.464   1
  14   6   3 1817.97 122.399   1
  15   6   3 409.306 52.8805   1
  15  -6   3 314.959 44.5788   1
 -15  -6  -3 362.801 51.7721   1
 -16   6  -3 2025.90 136.401   1
  16  -6   3 2287.95 140.521   1
  17  -6   3 798.188 75.7282   1
  17   6   3 813.152 73.8894   1
 -17   6  -3 955.102 79.4269   1
 -17  -6  -3 915.879 78.8524   1
 -18  -6  -3 339.369 50.3149   1
  18  -6   3 358.301 51.1872   1
 -18   6  -3 307.486 48.1898   1
  18   6   3 478.738 56.9591   1
 -19  -6  -3 187.475 42.8450   1
  19  -6   3 184.070 42.1172   1
 -19   6  -3 229.176 46.9841   1
 -20  -6  -3 8.16107 25.9893   1
  20  -6   3-7.98541 34.1168   1
 -20   6  -3-63.0786 36.8166   1
  20   6   3 8.30406 25.7751   1
 -21  -6  -3 95.1949 38.4603   1
  21  -6   3 39.7821 35.9908   1
 -21   6  -3 47.1320 39.6960   1
  21   6   3 102.764 39.1914   1
 -22  -6  -3 30.4624 32.9865   1
  22  -6   3 15.7691 35.5087   1
 -22   6  -3-7.82475 36.9591   1
  22   6   3-8.08102 34.5259   1
 -23  -6  -3-7.48620 35.3599   1
  23   6   3-7.89035 38.5182   1
  24  -6   3-7.59295 35.0446   1
 -24   6  -3-22.6612 38.7913   1
 -26  -7   3 31.9766 36.0044   1
  26   7  -3-7.81719 31.9797   1
 -25  -7   3 23.7337 38.2268   1
  25   7  -3 32.8772 37.4956   1
 -24  -7   3 16.2939 36.2310   1
  24   7  -3 8.19111 31.4131   1
 -23  -7   3 74.4050 41.3357   1
  23   7  -3 71.0486 39.8811   1
  22   7  -3 39.8593 30.1040   1
 -22  -7   3 64.6522 37.7879   1
 -22   7   3 25.4313 30.8441   1
  22  -7  -3 50.0643 31.5033   1
 -21  -7   3 73.0158 30.3321   1
  21   7  -3 121.409 32.8923   1
  20   7  -3 263.965 44.5474   1
 -20  -7   3 270.466 42.9208   1
 -20   7   3 214.009 46.5907   1
  20  -7  -3 137.744 42.5119   1
  19   7  -3 158.094 38.1175   1
  19  -7  -3 269.500 45.7250   1
 -19  -7   3 204.260 39.9102   1
 -19   7   3 201.319 42.7371   1
  18   7  -3 423.403 53.7326   1
 -18   7   3 297.890 49.2350   1
  18  -7  -3 319.103 51.6656   1
  17  -7  -3 30.1771 29.4467   1
 -17   7   3 22.9268 32.6712   1
  17   7  -3 44.8951 30.1624   1
 -17  -7   3 7.92683 28.8046   1
  16  -7  -3 116.055 33.0070   1
 -16   7   3 89.7429 33.1665   1
 -16  -7   3 114.783 35.2093   1
  16   7  -3 99.8406 34.9094   1
  15   7  -3 3385.66 191.095   1
  15  -7  -3 3269.05 187.152   1
 -15  -7   3 3432.67 191.070   1
 -15   7   3 3232.42 188.519   1
  14   7  -3-29.6498 26.3901   1
 -14  -7   3-7.18191 21.6963   1
 -14   7   3 6.89792 29.0576   1
  14  -7  -3 33.2588 27.2083   1
  13   7  -3 1570.18 109.384   1
 -13  -7   3 1651.16 110.950   1
 -13   7   3 1818.63 110.451   1
  13  -7  -3 1533.61 105.777   1
 -12  -7   3 511.939 56.0670   1
  12   7  -3 480.168 54.5532   1
  11   7  -3 715.360 62.7738   1
 -11  -7   3 507.483 55.8218   1
 -11   7   3 572.367 53.7724   1
  11  -7  -3 602.745 54.0620   1
  10   7  -3 1740.13 124.284   1
 -10  -7   3 2171.84 126.672   1
 -10   7   3 2120.44 121.701   1
  10  -7  -3 1984.81 121.619   1
   9   7  -3 3771.99 210.862   1
   9  -7  -3 3920.65 206.863   1
  -9   7   3 3984.97 206.370   1
  -9  -7   3 3992.18 211.985   1
   8  -7  -3 7257.93 360.653   1
  -8   7   3 7409.32 358.932   1
  -7  -7   3 2309.03 133.363   1
   7   7  -3 2186.30 132.506   1
   7  -7  -3 2235.62 128.551   1
  -6   7   3 19525.3 902.343   1
   6   7  -3 20107.3 911.338   1
  -6  -7   3 19054.2 909.218   1
   6  -7  -3 19225.6 904.154   1
  -5   7   3 19153.2 890.940   1
   5   7  -3 19371.6 897.608   1
  -5  -7   3 19101.9 898.765   1
  -4   7   3 12753.4 579.552   1
   4   7  -3 12487.4 583.052   1
  -4  -7   3 11656.4 583.711   1
   4  -7  -3 12144.4 579.001   1
  -3   7   3 2456.65 135.053   1
   3   7  -3 2367.39 138.054   1
  -3  -7   3 2397.25 139.285   1
   3  -7  -3 2553.42 136.025   1
  -2   7   3 25194.4 1198.73   1
   2   7  -3 25754.6 1203.13   1
  -2  -7   3 25635.4 1203.78   1
   2  -7  -3 27618.5 1201.57   1
  -1   7   3 16060.6 758.592   1
   1  -7  -3 16859.9 760.335   1
  -1  -7   3 18114.8 766.159   1
   0   7  -3 4623.85 253.773   1
   0   7   3 5156.87 254.095   1
   0  -7  -3 5507.71 258.418   1
   0  -7   3 4850.25 255.590   1
  -1   7  -3 13318.6 609.280   1
   1   7   3 12780.7 606.687   1
  -1  -7  -3 11959.3 606.468   1
   1  -7   3 13439.2 610.835   1
  -2   7  -3 3542.00 184.107   1
   2  -7   3 3567.53 184.478   1
   2   7   3 3079.69 179.352   1
  -2  -7  -3 3484.83 182.638   1
   3  -7   3 5123.38 265.971   1
  -3   7  -3 4869.49 263.131   1
   3   7   3 5629.92 266.740   1
  -3  -7  -3 5107.70 262.441   1
   4  -7   3 29470.4 1374.78   1
   4   7   3 29739.0 1374.25   1
  -4  -7  -3 30093.7 1374.57   1
  -4   7  -3 29821.6 1373.97   1
   5   7   3 165.502 37.1104   1
  -5  -7  -3 102.088 28.7014   1
  -5   7  -3 107.097 28.8499   1
   5  -7   3 83.4200 29.5075   1
   6   7   3 7679.24 368.796   1
  -6  -7  -3 7086.67 365.381   1
  -6   7  -3 7615.09 368.362   1
   6  -7   3 7120.18 366.928   1
   7   7   3 10440.1 529.400   1
  -7  -7  -3 11347.5 532.243   1
  -7   7  -3 11091.7 531.413   1
   7  -7   3 11040.8 531.986   1
   8   7   3 371.900 46.2584   1
   8  -7   3 322.643 45.7675   1
  -8  -7  -3 330.289 44.3495   1
  -8   7  -3 351.154 47.3523   1
  -9  -7  -3 993.261 80.2503   1
   9  -7   3 963.622 78.4184   1
  -9   7  -3 1050.69 81.4721   1
   9   7   3 1076.32 81.1788   1
  10   7   3 7.16895 29.7667   1
 -10  -7  -3-21.4399 31.7808   1
 -10   7  -3 14.4404 27.6879   1
  10  -7   3 27.8693 31.3783   1
  11   7   3 247.886 40.9769   1
 -11  -7  -3 397.411 46.6261   1
 -11   7  -3 319.609 45.8425   1
  11  -7   3 288.467 44.3118   1
 -12  -7  -3 431.164 52.1068   1
  12   7   3 288.890 46.5475   1
  13   7   3 1884.85 123.654   1
 -13  -7  -3 1975.65 125.619   1
 -13   7  -3 1755.82 120.290   1
  14  -7   3 1450.93 99.4789   1
  14   7   3 1543.86 104.040   1
 -14   7  -3 1169.21 93.4010   1
 -14  -7  -3 1052.88 89.4553   1
  15   7   3 494.451 59.4078   1
  15  -7   3 377.288 50.4830   1
 -15   7  -3 401.803 53.0157   1
 -15  -7  -3 352.116 52.6962   1
  16   7   3 72.1062 31.0462   1
 -16  -7  -3 128.487 34.1238   1
  17   7   3 294.799 48.5270   1
  17  -7   3 354.244 49.9820   1
 -17   7  -3 419.411 53.8722   1
 -17  -7  -3 280.984 48.5244   1
  18   7   3-7.81355 34.2963   1
  18  -7   3 16.1875 29.9461   1
 -18   7  -3 8.10825 31.0910   1
 -18  -7  -3-8.21933 36.5490   1
  19   7   3 16.4109 38.3284   1
 -19  -7  -3 32.9136 38.4356   1
  20   7   3 83.2137 41.5085   1
  20  -7   3 32.2416 27.5737   1
 -20   7  -3 32.3287 30.4959   1
 -20  -7  -3 8.04340 35.8041   1
  21   7   3-8.12838 37.0635   1
 -21  -7  -3-15.9774 37.7355   1
  22  -7   3 47.0077 34.0002   1
 -22   7  -3 47.9468 41.4789   1
  23   7   3 7.80672 36.8731   1
 -23   7  -3-7.85785 37.9487   1
  23  -7   3 15.4745 32.5942   1
 -25  -8   3 7.84907 36.2198   1
  25   8  -3-7.99427 36.0008   1
 -24  -8   3-16.1394 29.8617   1
  24   8  -3-7.70464 26.8813   1
 -22  -8   3 24.1220 37.9774   1
  22   8  -3-16.0497 37.0314   1
  21   8  -3 41.8845 38.6652   1
 -21  -8   3 40.0270 36.5090   1
 -21   8   3-17.3338 37.5478   1
  21  -8  -3 8.39309 32.7445   1
  20   8  -3 252.109 50.4093   1
  20  -8  -3 148.884 38.3751   1
 -20  -8   3 148.647 41.2662   1
 -20   8   3 111.044 36.1697   1
  19  -8  -3 32.7502 33.4904   1
  19   8  -3-7.82172 34.7811   1
 -19  -8   3-32.0730 37.4388   1
 -19   8   3 33.5185 39.1261   1
  18  -8  -3 40.1442 34.9903   1
  18   8  -3 83.3056 33.0299   1
 -18  -8   3 122.699 34.6759   1
 -18   8   3 81.1132 38.9378   1
  17  -8  -3 951.356 82.1085   1
 -17  -8   3 860.554 79.8236   1
 -17   8   3 1027.86 82.5540   1
  16   8  -3 218.068 43.2895   1
 -16   8   3 211.683 39.6007   1
  16  -8  -3 146.872 37.3238   1
 -16  -8   3 273.142 46.4671   1
  15   8  -3 68.8492 35.3120   1
 -15   8   3 7.30239 27.5280   1
  15  -8  -3 22.4968 27.7592   1
 -15  -8   3-15.2498 33.4797   1
  14   8  -3 156.598 37.9491   1
 -14   8   3 183.148 37.3098   1
  14  -8  -3 188.585 37.3142   1
 -14  -8   3 146.322 38.3657   1
  13   8  -3 3498.01 197.083   1
 -13   8   3 3750.46 197.072   1
  13  -8  -3 3636.66 196.580   1
 -13  -8   3 3142.80 193.557   1
  12   8  -3 906.259 74.1826   1
 -12   8   3 864.362 70.0781   1
 -12  -8   3 704.259 68.4009   1
  12  -8  -3 734.146 66.8092   1
  11   8  -3 4380.53 246.379   1
 -11  -8   3 4829.98 248.252   1
  10  -8  -3 2000.18 123.127   1
 -10   8   3 1997.83 122.250   1
  10   8  -3 2079.71 128.218   1
 -10  -8   3 1989.04 127.399   1
   9  -8  -3 1392.60 91.0774   1
  -9  -8   3 1152.11 88.4337   1
  -9   8   3 1205.72 85.2168   1
   9   8  -3 1302.39 94.8562   1
  -8  -8   3 85.5105 27.9723   1
   8  -8  -3 39.4039 24.3524   1
   8   8  -3 115.849 29.2360   1
  -8   8   3 104.955 27.5188   1
  -7   8   3 15431.0 695.711   1
   7   8  -3 14125.7 699.492   1
  -7  -8   3 14286.3 700.443   1
   7  -8  -3 15063.8 698.066   1
   6  -8  -3 431.458 46.0205   1
  -5   8   3 9358.37 460.008   1
   5  -8  -3 9836.96 462.270   1
  -4   8   3 835.132 63.3230   1
   4   8  -3 791.528 66.6250   1
  -4  -8   3 913.519 69.6972   1
  -3   8   3-5.03245 18.6195   1
   3   8  -3 5.76545 20.5262   1
  -3  -8   3-11.9257 19.4567   1
   3  -8  -3 5.15157 18.7039   1
  -2   8   3 75.8986 24.4087   1
   2   8  -3 150.268 35.0293   1
  -2  -8   3 112.570 32.2346   1
   2  -8  -3 124.062 28.9394   1
   1   8  -3 37869.0 1708.24   1
  -1   8   3 36931.2 1703.78   1
   1  -8  -3 36572.0 1705.12   1
  -1  -8   3 37482.5 1709.42   1
   0   8  -3 2601.58 152.312   1
   0   8   3 2855.08 153.354   1
   0  -8  -3 2858.26 156.062   1
   0  -8   3 2606.82 153.441   1
  -1   8  -3 5329.72 262.800   1
   1   8   3 5231.20 261.723   1
  -1  -8  -3 4466.86 258.367   1
   1  -8   3 5451.70 265.483   1
   2   8   3 3996.85 212.489   1
  -2  -8  -3 4197.94 214.197   1
  -2   8  -3 3902.48 212.739   1
   2  -8   3 4050.69 215.651   1
   3   8   3 5316.46 269.100   1
  -3  -8  -3 5168.58 269.134   1
  -4   8  -3 825.001 68.0982   1
   4  -8   3 842.516 70.8222   1
   5  -8   3 15276.9 736.446   1
  -5   8  -3 15312.7 736.112   1
   5   8   3 16508.7 738.215   1
  -5  -8  -3 15133.3 734.549   1
   6  -8   3 450.369 49.5281   1
  -6   8  -3 443.032 48.6541   1
   6   8   3 446.524 52.1393   1
  -6  -8  -3 538.668 52.5880   1
   7  -8   3 251.837 42.6018   1
  -7   8  -3 296.132 45.0604   1
   7   8   3 261.942 40.5081   1
  -7  -8  -3 270.111 38.8756   1
   8  -8   3 191.876 37.1465   1
  -8   8  -3 173.549 38.6149   1
   8   8   3 181.464 39.4440   1
  -8  -8  -3 218.491 39.8139   1
   9  -8   3 631.094 60.1030   1
  -9   8  -3 555.467 58.1621   1
   9   8   3 417.502 53.0450   1
  -9  -8  -3 492.700 56.7199   1
  10  -8   3 59.9628 33.3990   1
 -10   8  -3 190.223 38.7119   1
 -10  -8  -3 116.815 36.1012   1
  10   8   3 145.994 37.9202   1
 -11  -8  -3 75.3939 29.1088   1
  11   8   3 75.6267 28.6966   1
  12   8   3 731.613 68.6517   1
 -12  -8  -3 669.287 67.6273   1
 -12   8  -3 708.216 67.3373   1
  13   8   3 3528.89 210.167   1
  13  -8   3 3941.20 215.907   1
 -13  -8  -3 3901.74 218.164   1
 -13   8  -3 4048.13 218.604   1
  14  -8   3 15.7121 34.9355   1
 -14   8  -3-16.2758 33.2891   1
 -14  -8  -3 7.84467 31.5998   1
  14   8   3 23.2607 31.7170   1
  15   8   3 8.60732 26.7177   1
 -15  -8  -3 7.35759 23.4325   1
 -15   8  -3 33.0139 35.7494   1
  15  -8   3-7.96684 32.5897   1
  16   8   3 347.901 55.3868   1
 -16  -8  -3 261.449 48.5028   1
 -16   8  -3 342.776 55.2748   1
  16  -8   3 370.004 51.7735   1
  17   8   3 241.415 43.0191   1
 -17  -8  -3 298.437 46.0701   1
 -17   8  -3 254.129 49.3496   1
  17  -8   3 266.049 47.4597   1
  18   8   3 7.94604 31.5024   1
 -18  -8  -3-16.0129 32.7497   1
 -18   8  -3-16.9867 31.4248   1
  18  -8   3 8.08360 28.7798   1
  19   8   3 85.0380 39.1529   1
 -19  -8  -3 65.0570 40.3399   1
 -19   8  -3 93.3149 37.4753   1
  19  -8   3 129.142 36.5940   1
  20   8   3 24.1687 38.5023   1
 -20  -8  -3 80.8150 42.3053   1
 -20   8  -3 25.2872 42.0326   1
  20  -8   3-16.1154 33.4794   1
  21   8   3 24.3282 33.6999   1
 -21  -8  -3 62.6843 39.4772   1
 -21   8  -3 33.1491 30.6956   1
  21  -8   3 15.9417 28.4143   1
  22   8   3 70.7084 39.1702   1
 -22  -8  -3-7.72353 33.9140   1
 -22   8  -3-8.13742 38.4457   1
  22  -8   3 23.5569 32.1325   1
 -23   8  -3-23.8942 40.5148   1
  25   9  -3 15.0942 27.9577   1
 -25  -9   3 46.6735 33.7202   1
  24   9  -3-30.2245 35.7145   1
  23   9  -3-47.0245 36.1683   1
 -23  -9   3 31.4043 38.7327   1
  22   9  -3-8.10741 33.6714   1
 -22  -9   3 47.5218 37.4182   1
  21   9  -3-17.3052 29.5476   1
 -21   9   3-8.54272 34.4097   1
 -21  -9   3 29.9988 32.0410   1
 -20   9   3-16.8807 29.4479   1
  20  -9  -3-8.73466 30.4744   1
  19  -9  -3 60.1545 31.3764   1
 -19   9   3 75.0689 38.1734   1
  19   9  -3 22.8455 34.4538   1
 -19  -9   3 140.830 41.4235   1
  18  -9  -3 84.5038 35.7404   1
 -18   9   3 65.5305 34.6537   1
  18   9  -3 63.7407 32.7468   1
 -18  -9   3 72.3889 35.4487   1
 -17   9   3 120.105 35.6265   1
  17  -9  -3 139.723 39.6897   1
 -16  -9   3 964.363 81.9674   1
  16   9  -3 980.722 81.6265   1
  15   9  -3-23.3533 28.8161   1
 -15   9   3-22.7152 32.8073   1
  15  -9  -3-30.9379 31.1673   1
 -15  -9   3-7.90550 28.1602   1
  14   9  -3 1032.22 83.4529   1
 -14   9   3 968.054 80.1751   1
  14  -9  -3 891.902 78.9036   1
 -14  -9   3 1043.87 85.1354   1
  13   9  -3 1089.17 84.4820   1
 -13   9   3 1153.12 84.1844   1
  13  -9  -3 987.253 82.0971   1
 -13  -9   3 856.897 78.3427   1
 -12   9   3 698.032 63.3676   1
  12  -9  -3 632.381 61.3176   1
  11   9  -3 186.905 42.4927   1
  11  -9  -3 117.917 33.8579   1
 -11  -9   3 103.786 34.9131   1
 -11   9   3 211.177 34.5953   1
  10   9  -3 4660.28 249.972   1
 -10  -9   3 4474.46 249.181   1
  10  -9  -3 4507.96 247.294   1
 -10   9   3 5003.23 248.183   1
  -9  -9   3 1667.80 113.937   1
   9   9  -3 1819.98 115.818   1
  -8   9   3 123.275 31.7809   1
   8   9  -3 109.021 29.6488   1
  -8  -9   3 137.536 32.9637   1
   8  -9  -3 135.822 31.5889   1
  -7   9   3 542.212 54.8724   1
   7   9  -3 592.646 59.7518   1
  -7  -9   3 624.064 62.7554   1
   7  -9  -3 631.505 55.9498   1
  -6   9   3 5837.61 304.163   1
   6   9  -3 6440.57 310.377   1
  -6  -9   3 5935.20 309.038   1
   6  -9  -3 5890.00 303.956   1
  -5   9   3 8819.29 415.217   1
   5   9  -3 8411.11 418.509   1
  -5  -9   3 8476.11 419.417   1
   5  -9  -3 8143.60 412.131   1
  -4  -9   3 1038.92 84.3029   1
   4  -9  -3 1172.97 81.4509   1
  -4   9   3 1303.25 83.3555   1
   4   9  -3 1035.37 80.8219   1
  -3   9   3 498.936 48.6112   1
   3  -9  -3 572.877 51.7001   1
  -3  -9   3 535.597 53.5584   1
   2   9  -3 3101.18 167.902   1
  -2   9   3 2789.29 160.467   1
  -2  -9   3 2919.83 166.550   1
   2  -9  -3 2812.09 161.021   1
   1   9  -3 43.8110 29.2308   1
  -1   9   3 5.67090 22.8519   1
   1  -9  -3 11.5833 23.3381   1
  -1  -9   3 6.42200 26.6719   1
   0   9  -3 6.32649 27.4077   1
   0   9   3-5.98067 20.4319   1
   0  -9  -3 6.47929 22.1339   1
   0  -9   3 70.3941 30.5730   1
  -1   9  -3 6.36457 22.6591   1
   1   9   3-18.2361 24.8640   1
  -1  -9  -3 6.00879 24.5780   1
   1  -9   3 6.53097 25.0426   1
  -2   9  -3 63.4269 31.4108   1
   2  -9   3 59.4505 29.1249   1
   3   9   3 5166.20 277.638   1
  -3  -9  -3 5579.96 280.695   1
  -3   9  -3 5875.00 282.250   1
   3  -9   3 5110.15 280.863   1
   4   9   3 19338.4 885.648   1
   4  -9   3 18285.6 884.034   1
  -4  -9  -3 18419.9 882.271   1
  -4   9  -3 19160.2 884.332   1
   5  -9   3 2092.59 125.394   1
  -5   9  -3 2132.75 124.484   1
  -5  -9  -3 1870.50 121.047   1
   6  -9   3 4562.23 229.893   1
  -6   9  -3 4037.27 224.289   1
   6   9   3 4147.62 226.032   1
  -6  -9  -3 3887.75 221.391   1
   7  -9   3 135.473 31.6670   1
  -7   9  -3 97.1889 29.6397   1
   7   9   3 79.5738 27.6807   1
  -7  -9  -3 118.725 29.3957   1
   8  -9   3 137.457 36.7335   1
  -8   9  -3 121.638 35.9782   1
   8   9   3 51.6546 32.7360   1
  -8  -9  -3 116.609 34.3588   1
   9  -9   3 59.9006 32.0370   1
  -9   9  -3 22.2086 29.8699   1
  -9  -9  -3 45.4882 31.5259   1
   9   9   3 29.3684 32.2747   1
 -10  -9  -3 378.803 52.1588   1
  10   9   3 483.239 55.8157   1
 -11   9  -3 46.3555 36.9178   1
 -11  -9  -3-7.66906 27.3235   1
  11   9   3 38.3234 27.3080   1
  12  -9   3 178.185 42.7332   1
  12   9   3 156.850 38.7019   1
 -12  -9  -3 195.541 40.1782   1
  13  -9   3 57.5373 28.8580   1
 -13   9  -3 55.8202 30.2226   1
  13   9   3 109.072 36.5232   1
 -13  -9  -3 79.5266 34.5990   1
  14  -9   3 58.0610 33.7472   1
 -14   9  -3 72.8937 35.8682   1
  14   9   3 135.869 35.5647   1
 -14  -9  -3 139.572 36.8174   1
  15  -9   3 125.628 35.3991   1
 -15   9  -3 57.3112 28.7060   1
 -15  -9  -3 23.6953 24.6849   1
  15   9   3 71.2019 28.3143   1
  16   9   3 156.284 44.5349   1
 -16  -9  -3 37.6279 32.2350   1
 -16   9  -3 132.278 35.3127   1
  16  -9   3 192.868 39.5867   1
  17   9   3 8.34079 26.5618   1
 -17  -9  -3-15.9338 27.7925   1
 -17   9  -3-41.6643 38.4536   1
  17  -9   3 16.7098 36.1879   1
 -18  -9  -3 104.020 40.4638   1
  18   9   3 63.8137 38.2879   1
 -19   9  -3 8.30144 35.9674   1
  19  -9   3 33.2848 32.4665   1
 -20  -9  -3-31.9489 28.9992   1
  20   9   3 30.2755 24.1018   1
  21   9   3-7.80830 33.3798   1
 -21  -9  -3-46.9813 36.5795   1
 -21   9  -3-32.4941 37.5049   1
  21  -9   3-16.2880 33.8335   1
 -22   9  -3 7.94627 33.9489   1
  22  -9   3-16.1135 32.9554   1
 -24 -10   3-15.1232 33.1940   1
  24  10  -3-7.52017 31.6826   1
 -22 -10   3-7.65362 36.1493   1
  22  10  -3 16.8075 40.5844   1
  21  10  -3-8.05175 37.6016   1
 -21 -10   3-22.9471 36.9462   1
  20  10  -3 30.4865 32.1214   1
 -20  10   3 25.7890 31.8208   1
 -20 -10   3 8.16751 38.1483   1
 -18  10   3 67.1240 38.7445   1
  18 -10  -3 8.39825 33.3251   1
 -18 -10   3 24.1508 30.9012   1
  17  10  -3 32.0156 32.7566   1
 -17  10   3 16.3290 31.3249   1
  17 -10  -3 32.8738 30.4263   1
 -17 -10   3 16.0175 31.7688   1
  16  10  -3 56.3470 35.3320   1
 -16  10   3-23.7017 34.2186   1
 -16 -10   3-15.8424 33.8412   1
  16 -10  -3-16.0509 33.3205   1
  15  10  -3 94.4630 34.3053   1
 -15 -10   3 73.1642 37.2579   1
  14 -10  -3 706.763 70.7775   1
  14  10  -3 848.566 75.4925   1
 -14  10   3 801.340 73.4254   1
 -14 -10   3 784.660 76.5896   1
  13  10  -3 63.7925 35.6640   1
  13 -10  -3 108.806 35.6402   1
 -13  10   3 96.1468 33.1091   1
 -13 -10   3 69.2882 36.5627   1
  12 -10  -3 789.449 73.2817   1
 -12  10   3 917.452 74.8036   1
 -12 -10   3 789.222 73.2662   1
  12  10  -3 842.721 76.4027   1
  11 -10  -3 100.614 33.2410   1
 -11 -10   3 139.667 38.2883   1
  11  10  -3 100.743 35.7724   1
 -11  10   3 155.976 34.3241   1
 -10 -10   3 1491.74 108.052   1
  10 -10  -3 1612.43 106.744   1
  10  10  -3 1509.56 109.945   1
 -10  10   3 1656.80 107.102   1
  -9 -10   3 1735.73 118.542   1
   9 -10  -3 1872.88 117.984   1
   9  10  -3 1615.69 116.436   1
  -9  10   3 1888.96 116.464   1
  -8 -10   3 1413.66 99.0838   1
   8  10  -3 1220.05 93.8932   1
  -8  10   3 1233.04 90.8636   1
   8 -10  -3 1499.73 97.5892   1
  -7  10   3 2712.37 171.531   1
   7  10  -3 3217.84 179.664   1
  -7 -10   3 3104.86 178.657   1
   7 -10  -3 3423.84 178.600   1
   6  10  -3 5869.82 306.906   1
  -6 -10   3 5998.75 308.755   1
   5  10  -3 1776.90 114.518   1
  -5 -10   3 1586.26 112.732   1
   4  10  -3 4166.90 225.806   1
  -4 -10   3 4186.47 226.179   1
   3  10  -3 22182.9 1031.62   1
  -3 -10   3 21857.4 1031.06   1
   2  10  -3 16624.8 695.576   1
  -2 -10   3 12598.9 689.112   1
   1  10  -3 4148.55 225.408   1
  -1  10   3 4200.99 224.398   1
  -1 -10   3 4209.70 227.525   1
   0  10  -3 1056.83 82.3897   1
   0  10   3 951.521 79.0609   1
   0 -10  -3 1172.74 88.0425   1
   0 -10   3 1149.18 86.5013   1
  -1  10  -3-27.1599 31.7132   1
   1  10   3 19.7531 23.9188   1
  -1 -10  -3 45.5606 25.8153   1
   1 -10   3 27.7239 27.9283   1
  -2  10  -3 9311.69 468.146   1
   2  10   3 9057.69 465.055   1
  -2 -10  -3 9267.97 465.790   1
   2 -10   3 10726.8 474.488   1
   3  10   3 1198.61 87.5089   1
  -3 -10  -3 1035.25 85.2831   1
  -3  10  -3 1226.13 87.7526   1
   3 -10   3 1241.08 88.7371   1
   4  10   3 1654.83 108.900   1
  -4 -10  -3 1589.04 108.406   1
  -4  10  -3 1473.77 105.839   1
   4 -10   3 1428.41 107.703   1
   5  10   3 2350.38 143.086   1
  -5 -10  -3 2249.74 140.042   1
  -5  10  -3 2104.21 137.888   1
   5 -10   3 2394.44 141.301   1
   6 -10   3 1133.34 92.8496   1
   6  10   3 1377.61 97.1137   1
  -6 -10  -3 1357.84 96.0785   1
   7 -10   3 2021.60 131.012   1
  -7  10  -3 2222.50 132.478   1
   7  10   3 2223.04 132.952   1
  -8  10  -3 37.2983 29.0998   1
   8 -10   3-7.76487 27.0936   1
  -9 -10  -3 831.573 73.4689   1
   9  10   3 740.427 71.0620   1
 -10 -10  -3 31.7609 26.5967   1
  10  10   3 15.3067 26.7748   1
  11 -10   3 635.689 65.7431   1
  11  10   3 525.345 60.8111   1
 -11 -10  -3 656.405 66.2570   1
  12 -10   3-8.13111 31.7127   1
 -12  10  -3-8.04345 30.8435   1
  12  10   3-31.7278 33.8884   1
 -12 -10  -3 23.8420 35.7906   1
  13 -10   3 74.7937 37.5696   1
 -13  10  -3 65.0777 37.6826   1
  13  10   3 63.9725 35.2540   1
 -13 -10  -3 87.9355 37.9012   1
  14  10   3 92.5559 36.1267   1
 -14 -10  -3 32.6806 33.5412   1
  15 -10   3 8.50321 33.1655   1
 -15  10  -3-16.5667 34.8962   1
  15  10   3 54.1164 33.9362   1
 -15 -10  -3-8.12467 34.2279   1
 -16  10  -3 74.8322 35.6533   1
  16 -10   3 59.9732 32.9936   1
 -17 -10  -3-7.65828 31.3250   1
  17  10   3 8.64983 33.1673   1
  18  10   3 32.2976 36.3997   1
 -18 -10  -3 94.6176 37.6986   1
 -18  10  -3 8.30559 38.8158   1
  18 -10   3-8.57005 34.0164   1
  19  10   3-7.79431 35.1063   1
 -19 -10  -3-31.2207 34.2654   1
 -19  10  -3-8.23619 37.0959   1
  19 -10   3-8.48459 37.7338   1
 -20  10  -3 24.4363 38.4877   1
 -21 -10  -3 15.4165 31.0484   1
  21  10   3-7.36289 30.1172   1
 -23 -11   3 22.5523 34.6914   1
  23  11  -3-7.86806 35.4342   1
 -22 -11   3-21.3497 33.9997   1
  22  11  -3-8.32257 34.5614   1
  21  11  -3 7.68641 31.4401   1
 -21 -11   3-7.77977 36.3249   1
  20  11  -3 7.42648 30.8341   1
 -20 -11   3-16.5250 37.2091   1
  19  11  -3 63.7726 37.2786   1
 -19 -11   3 40.0462 38.7348   1
 -19  11   3 33.9378 33.1547   1
  17  11  -3 71.9738 41.1108   1
 -17 -11   3 7.99451 34.2135   1
 -17  11   3 41.6360 33.0740   1
  17 -11  -3 60.1198 34.6521   1
  16  11  -3 24.0783 25.6701   1
 -16 -11   3 105.913 32.9034   1
 -16  11   3 8.18952 34.5814   1
  16 -11  -3 69.0148 38.4357   1
  15  11  -3 8.09022 29.3816   1
 -15 -11   3 16.2405 31.6768   1
 -15  11   3 24.2115 33.0187   1
  15 -11  -3 16.8855 32.9343   1
  14  11  -3-8.17643 30.2521   1
  14 -11  -3 41.1324 33.6496   1
 -14 -11   3-8.01014 32.2645   1
 -14  11   3-31.6454 32.8473   1
 -13 -11   3 1134.80 91.4137   1
  13  11  -3 1233.77 97.0137   1
 -13  11   3 1266.86 96.2081   1
 -12 -11   3 93.3105 34.9419   1
  12  11  -3 146.010 40.7432   1
  12 -11  -3 114.910 38.5137   1
 -12  11   3 97.4796 36.1688   1
 -11 -11   3 1793.88 116.691   1
  11  11  -3 1558.37 112.653   1
 -11  11   3 1559.56 111.293   1
  11 -11  -3 1727.09 114.590   1
 -10  11   3 35.9332 31.5579   1
  10  11  -3-16.1919 34.1164   1
 -10 -11   3 53.6958 34.1222   1
  10 -11  -3 7.53460 29.3994   1
  -9 -11   3 1668.25 118.517   1
   9  11  -3 1743.52 118.699   1
  -9  11   3 1711.52 114.446   1
   9 -11  -3 1790.01 117.074   1
  -8  11   3 2864.79 169.710   1
   8 -11  -3 3004.13 171.614   1
  -7  11   3 4790.83 240.083   1
   7  11  -3 4414.03 239.830   1
  -7 -11   3 3935.28 236.836   1
   7 -11  -3 4560.48 239.155   1
  -6  11   3 2762.30 166.003   1
   6  11  -3 2972.27 171.737   1
  -6 -11   3 2958.53 171.930   1
   6 -11  -3 2882.19 167.683   1
  -5  11   3 2259.47 138.634   1
   5  11  -3 2413.09 143.797   1
  -5 -11   3 2257.64 144.439   1
   5 -11  -3 2214.21 138.393   1
   4  11  -3 4641.57 235.674   1
  -4  11   3 4664.90 233.598   1
  -4 -11   3 3827.36 229.656   1
   4 -11  -3 4181.35 231.047   1
  -3  11   3 1714.48 114.862   1
   3  11  -3 1833.81 118.926   1
   3 -11  -3 1916.18 118.552   1
  -3 -11   3 1759.06 118.351   1
   2  11  -3 14272.8 719.025   1
  -2  11   3 15313.1 717.240   1
  -2 -11   3 15056.5 721.199   1
   2 -11  -3 15676.8 720.446   1
   1  11  -3 401.184 52.3383   1
  -1  11   3 281.143 46.8864   1
   1 -11  -3 431.271 49.7511   1
  -1 -11   3 344.693 50.3062   1
   0  11   3 84.3782 35.9717   1
   0 -11  -3 98.1368 35.4671   1
   0 -11   3 7.34028 33.6977   1
  -1  11  -3 238.543 42.0517   1
   1  11   3 218.564 40.7666   1
   1 -11   3 206.255 41.8331   1
  -2  11  -3 3385.28 200.291   1
   2  11   3 3700.00 203.117   1
  -2 -11  -3 3679.71 202.771   1
   2 -11   3 3786.59 206.057   1
   3  11   3 2261.45 137.883   1
  -3 -11  -3 1910.63 133.615   1
  -3  11  -3 2477.51 142.679   1
   3 -11   3 2332.41 141.584   1
   4  11   3 4465.92 238.361   1
  -4 -11  -3 4338.70 237.417   1
  -4  11  -3 4399.05 237.081   1
   4 -11   3 4238.72 237.618   1
   5  11   3 2671.25 160.538   1
  -5 -11  -3 2572.53 158.109   1
  -5  11  -3 2843.70 161.104   1
   5 -11   3 2497.03 161.379   1
   6  11   3 8503.11 413.739   1
  -6 -11  -3 7502.70 411.561   1
  -6  11  -3 8271.85 412.749   1
   6 -11   3 8577.27 415.118   1
   7  11   3-7.94652 32.5253   1
  -7 -11  -3 58.8277 32.2980   1
   8 -11   3 548.478 60.8820   1
  -8 -11  -3 422.064 54.3057   1
   8  11   3 394.693 54.7738   1
  -8  11  -3 504.346 57.8007   1
   9 -11   3 8.22966 29.8794   1
  -9 -11  -3-7.88330 30.7448   1
   9  11   3 7.98342 32.6550   1
  -9  11  -3-7.86670 34.9807   1
 -10 -11  -3 8.05099 26.8973   1
  10  11   3-7.89885 26.3894   1
  10 -11   3 67.0054 32.6725   1
  11 -11   3 230.452 45.7680   1
 -11 -11  -3 195.956 43.3018   1
  11  11   3 89.0010 39.0996   1
 -11  11  -3 232.401 46.0401   1
  12 -11   3 8.26008 23.5267   1
 -12 -11  -3 47.8499 32.6210   1
  12  11   3-15.9471 28.9502   1
 -12  11  -3-40.2823 29.8083   1
  13 -11   3 257.408 48.9065   1
 -13 -11  -3 338.928 49.3425   1
  13  11   3 299.509 48.4667   1
 -13  11  -3 315.771 50.1616   1
  14 -11   3 232.958 45.1997   1
 -14 -11  -3 177.715 42.4032   1
 -14  11  -3 197.476 46.2298   1
  14  11   3 184.134 38.8261   1
  15 -11   3 108.856 36.4603   1
 -15  11  -3 58.3292 33.7720   1
  16 -11   3-8.39671 28.6800   1
 -16 -11  -3-23.9443 35.9485   1
 -16  11  -3-8.38686 35.8360   1
  16  11   3-15.5725 32.8053   1
 -17  11  -3 116.823 39.9028   1
  17 -11   3 151.843 37.5487   1
 -17 -11  -3 134.926 34.7405   1
  17  11   3 148.412 35.7731   1
 -18  11  -3 49.7167 39.5790   1
  18 -11   3-42.1575 33.4268   1
 -18 -11  -3-15.2577 34.3557   1
  18  11   3-8.37976 38.2060   1
 -19  11  -3 41.0373 35.5585   1
  19 -11   3 8.35199 33.6522   1
 -19 -11  -3 23.0865 30.0250   1
  19  11   3 7.76397 29.7832   1
 -20  11  -3-32.3858 41.5808   1
  20 -11   3 41.1931 37.5719   1
 -20 -11  -3 30.1018 27.3362   1
  20  11   3 22.4603 29.6934   1
  22  12  -3 22.6144 33.5262   1
 -22 -12   3 7.37440 36.3851   1
  21  12  -3-14.6849 33.4831   1
 -21 -12   3-15.7314 36.3030   1
  20  12  -3-15.2715 35.6632   1
 -20 -12   3-23.7768 35.7022   1
  19  12  -3-7.95731 32.0593   1
 -19 -12   3-23.7914 30.9372   1
  18  12  -3-23.9204 32.6143   1
 -18  12   3 8.65807 32.6215   1
 -18 -12   3 16.0211 30.7161   1
  17  12  -3 97.2241 40.5961   1
 -17 -12   3 87.7321 43.0764   1
  16 -12  -3 609.025 67.0753   1
  16  12  -3 499.557 55.7623   1
 -16 -12   3 584.237 62.5096   1
 -15 -12   3 8.15514 31.2880   1
  15  12  -3 65.4763 36.8725   1
  15 -12  -3 8.47731 29.5896   1
 -15  12   3 8.30446 34.4948   1
 -14 -12   3 1061.66 86.7532   1
  14 -12  -3 935.374 84.5914   1
  14  12  -3 1004.19 86.0672   1
 -14  12   3 1018.01 85.8921   1
 -13 -12   3 372.461 52.5547   1
  13 -12  -3 230.291 47.1693   1
 -13  12   3 235.230 46.4986   1
  13  12  -3 310.347 53.3141   1
  12  12  -3 65.5573 37.9280   1
 -12 -12   3 64.6248 34.1548   1
 -11 -12   3 1912.01 130.924   1
  11  12  -3 2166.78 135.100   1
 -11  12   3 2053.82 132.393   1
  11 -12  -3 2029.42 133.482   1
 -10  12   3 138.798 38.7584   1
  10  12  -3 224.427 46.0114   1
 -10 -12   3 236.262 43.6940   1
  10 -12  -3 229.972 44.7028   1
  -9  12   3 98.1419 36.6506   1
   9  12  -3 78.4861 27.0629   1
  -9 -12   3 72.3255 27.6973   1
   9 -12  -3 101.094 34.3389   1
  -8  12   3 96.7011 31.6519   1
   8  12  -3 61.9564 31.9917   1
  -8 -12   3 156.337 38.4187   1
   8 -12  -3 91.0053 34.4435   1
  -7  12   3 1735.67 117.139   1
  -7 -12   3 1622.24 116.992   1
   7 -12  -3 1871.87 118.887   1
  -6  12   3 378.309 49.7732   1
   6  12  -3 317.441 51.3297   1
  -6 -12   3 434.058 55.1829   1
   6 -12  -3 417.029 50.5283   1
  -5  12   3 7370.79 374.551   1
   5 -12  -3 7470.03 376.140   1
  -4  12   3 1960.71 127.194   1
   4 -12  -3 2047.68 129.488   1
   3  12  -3 1131.51 87.9807   1
  -3  12   3 1211.25 90.0979   1
   3 -12  -3 1199.40 90.7094   1
  -3 -12   3 1169.27 90.1379   1
  -2  12   3 1705.62 119.572   1
   2  12  -3 1908.74 124.280   1
   2 -12  -3 2056.91 127.634   1
  -2 -12   3 1995.66 126.389   1
  -1  12   3 9801.08 476.964   1
   1  12  -3 9345.20 475.559   1
  -1 -12   3 9949.54 479.835   1
   1 -12  -3 9533.26 477.557   1
   0  12  -3 377.342 48.9468   1
   0  12   3 389.843 52.8829   1
   0 -12  -3 452.871 54.2218   1
   0 -12   3 502.877 53.2213   1
  -1  12  -3 2610.66 155.559   1
   1  12   3 2410.34 153.289   1
  -1 -12  -3 2655.22 155.253   1
   1 -12   3 2611.35 157.332   1
   2 -12   3 851.313 71.9937   1
   2  12   3 826.627 70.9316   1
  -2 -12  -3 888.129 73.3940   1
   3  12   3 4463.45 241.816   1
   5  12   3 2341.36 144.348   1
  -5  12  -3 2439.69 144.666   1
  -5 -12  -3 1961.69 137.958   1
   5 -12   3 2270.32 143.706   1
   6  12   3 270.563 41.2313   1
  -6 -12  -3 262.805 40.8693   1
  -6  12  -3 124.279 37.1409   1
   6 -12   3 171.035 40.9314   1
   7  12   3 316.035 44.4041   1
   7 -12   3 315.620 46.5419   1
  -7 -12  -3 224.503 39.9887   1
  -7  12  -3 215.961 39.4739   1
   8 -12   3 24.2769 31.1536   1
  -8 -12  -3 23.4161 25.6197   1
  -8  12  -3 63.1880 34.3222   1
   9  12   3 978.441 91.0344   1
   9 -12   3 1247.51 92.9880   1
  -9  12  -3 1151.48 89.9537   1
  -9 -12  -3 1109.78 90.9027   1
 -10  12  -3 309.702 53.1359   1
  10 -12   3 312.887 52.2930   1
  11 -12   3-8.57495 35.6091   1
 -11  12  -3 65.7694 37.4893   1
  11  12   3-7.97619 30.5925   1
 -11 -12  -3 16.5505 32.2811   1
  12 -12   3 8.67511 31.5053   1
 -12  12  -3 16.5604 34.3861   1
  12  12   3 32.3251 36.4000   1
 -12 -12  -3 8.05393 36.2769   1
  13 -12   3 297.274 53.8795   1
 -13  12  -3 265.229 52.9353   1
  13  12   3 315.287 52.6732   1
 -13 -12  -3 340.201 52.1345   1
 -14  12  -3 49.7268 41.3514   1
  14 -12   3 34.2844 36.1545   1
  15  12   3 85.9460 36.5549   1
 -15 -12  -3 16.2130 31.7001   1
  16 -12   3 50.6953 37.6211   1
 -16  12  -3-32.9375 38.9405   1
  16  12   3 60.4535 32.3423   1
 -16 -12  -3 64.7588 34.1546   1
  17 -12   3-8.37524 34.7781   1
 -17  12  -3 57.2388 41.1744   1
 -17 -12  -3-15.4334 36.4519   1
  17  12   3 23.1880 36.5116   1
  18 -12   3-8.30593 35.9748   1
  18  12   3 8.32322 30.2197   1
 -18 -12  -3-7.21418 22.9731   1
 -18  12  -3-16.2176 38.7321   1
  19 -12   3 73.7157 34.6083   1
 -19 -12  -3 82.4782 40.3979   1
  19  12   3 47.0996 38.4144   1
 -19  12  -3 39.9512 32.2969   1
 -21 -13   3 102.179 43.9521   1
  20  13  -3 38.1911 36.8905   1
 -20 -13   3-15.4260 35.5953   1
 -19 -13   3 15.6674 36.1559   1
  17  13  -3 121.663 37.3204   1
 -17 -13   3 102.152 35.7424   1
 -16 -13   3 491.818 61.5238   1
  16 -13  -3 585.846 65.0139   1
  16  13  -3 570.954 63.9622   1
 -16  13   3 499.887 63.2787   1
 -15 -13   3 440.318 55.1062   1
  15 -13  -3 323.665 52.7648   1
  15  13  -3 461.401 54.6822   1
 -15  13   3 399.246 53.8559   1
 -14 -13   3 72.5305 34.1550   1
  14 -13  -3 78.6957 35.9623   1
  14  13  -3 116.049 37.5172   1
 -14  13   3 66.4384 34.1763   1
 -13 -13   3 243.070 48.1910   1
  13 -13  -3 300.126 50.5719   1
  13  13  -3 389.775 56.5059   1
 -13  13   3 240.804 50.1371   1
 -12 -13   3-32.6942 36.8082   1
  12  13  -3 8.29159 33.3977   1
 -12  13   3-8.19202 31.4119   1
  12 -13  -3 42.3058 35.1296   1
 -11  13   3 24.5669 35.4697   1
  11 -13  -3-8.39585 34.8605   1
 -10  13   3 199.720 41.3410   1
  10  13  -3 357.192 53.5277   1
 -10 -13   3 343.840 49.8993   1
  10 -13  -3 337.886 48.5550   1
   9  13  -3 128.457 33.8755   1
  -9 -13   3 139.748 34.1620   1
  -8  13   3 366.327 55.0881   1
   8  13  -3 516.854 59.3712   1
  -8 -13   3 455.486 56.8485   1
   8 -13  -3 554.296 62.0502   1
  -7  13   3 2793.90 169.907   1
   7  13  -3 2746.48 171.516   1
  -7 -13   3 2748.55 170.981   1
   7 -13  -3 3257.73 176.239   1
   6  13  -3 7158.74 368.132   1
  -6  13   3 6538.40 362.965   1
   6 -13  -3 7802.31 370.566   1
  -6 -13   3 7281.48 368.336   1
   5  13  -3 753.470 71.7777   1
  -5  13   3 865.419 74.4068   1
  -5 -13   3 879.249 78.8336   1
   5 -13  -3 789.745 73.6138   1
  -4  13   3 212.338 44.9941   1
   4  13  -3 246.540 43.9079   1
  -4 -13   3 217.868 44.1445   1
   4 -13  -3 209.481 45.6489   1
   3  13  -3 161.562 39.0931   1
  -3  13   3 148.691 36.7003   1
  -3 -13   3 166.884 40.3328   1
   3 -13  -3 202.365 40.3019   1
   2  13  -3 6388.88 336.782   1
  -2  13   3 6373.45 336.451   1
  -2 -13   3 6823.49 340.164   1
   2 -13  -3 6519.53 336.702   1
   1  13  -3 690.520 68.7513   1
  -1  13   3 767.424 69.8029   1
   1 -13  -3 684.982 69.6183   1
  -1 -13   3 665.974 68.4967   1
   0  13  -3 4894.40 275.121   1
   0  13   3 5277.80 277.552   1
   0 -13  -3 5246.71 277.153   1
   0 -13   3 5343.19 279.191   1
  -1  13  -3 79.0301 38.0521   1
   1 -13   3 137.031 41.2678   1
  -2  13  -3 141.893 38.5016   1
   2  13   3 131.716 38.6530   1
  -2 -13  -3 140.353 37.2751   1
   2 -13   3 96.5586 37.5746   1
  -3  13  -3 487.564 60.6166   1
   3  13   3 372.881 51.9739   1
  -3 -13  -3 500.087 55.8506   1
   3 -13   3 614.300 62.8154   1
   4  13   3 4544.57 251.332   1
  -4  13  -3 4573.32 251.111   1
  -4 -13  -3 4327.92 249.104   1
   4 -13   3 5020.79 256.577   1
  -5  13  -3 105.470 37.1299   1
   5  13   3 41.1829 32.8123   1
   5 -13   3 66.5655 34.6964   1
   6  13   3 286.439 48.4632   1
  -6 -13  -3 334.599 47.6334   1
  -6  13  -3 258.089 48.4980   1
   7  13   3 24.8708 24.3651   1
  -7 -13  -3 7.94619 22.6605   1
  -7  13  -3 48.7586 30.0881   1
   7 -13   3 25.1828 31.0785   1
   8  13   3 2403.13 150.497   1
  -8 -13  -3 2326.05 146.259   1
  -8  13  -3 2208.76 144.549   1
   8 -13   3 2369.80 148.946   1
   9  13   3 223.089 42.1399   1
  -9 -13  -3 154.095 37.6159   1
  -9  13  -3 258.236 47.1959   1
  10 -13   3 344.339 47.8627   1
  10  13   3 197.645 45.8810   1
 -10 -13  -3 229.646 48.9495   1
 -10  13  -3 262.309 44.5509   1
  11  13   3 670.591 69.2182   1
  11 -13   3 688.844 66.4092   1
 -11  13  -3 608.218 65.5827   1
 -11 -13  -3 562.957 65.4888   1
  12  13   3 24.5075 35.8574   1
 -12 -13  -3 32.1531 35.2830   1
  12 -13   3-34.5288 35.8402   1
 -12  13  -3-16.9166 36.1363   1
  13 -13   3 61.0177 31.6570   1
 -13  13  -3-16.7782 29.8762   1
  13  13   3-8.04893 32.4290   1
 -13 -13  -3 32.2132 32.9494   1
  14  13   3 16.1083 36.7761   1
 -14 -13  -3 72.2936 39.2628   1
  15 -13   3-34.9864 36.3259   1
 -15  13  -3-8.36388 39.9603   1
  15  13   3-15.7798 33.7196   1
 -15 -13  -3-23.8924 36.7619   1
  16 -13   3-17.4377 29.1216   1
 -16  13  -3-41.6013 36.0386   1
  16  13   3 22.0196 26.1344   1
 -16 -13  -3-16.3324 29.0760   1
  17 -13   3 8.65216 36.4510   1
 -17  13  -3 8.23248 39.7606   1
 -17 -13  -3 38.4951 38.7674   1
  17  13   3-7.51079 35.0731   1
  18  13   3 125.836 33.0180   1
  18 -13   3 188.422 42.5329   1
 -18  13  -3 64.9523 38.6581   1
 -18 -13  -3 78.6518 28.7657   1
  20  14  -3 67.3842 28.3725   1
 -18 -14   3 185.510 43.2827   1
  18  14  -3 146.968 42.2493   1
 -17 -14   3-7.87834 35.0433   1
  17  14  -3-31.7652 38.7752   1
 -16 -14   3 186.272 45.1937   1
  16  14  -3 120.198 40.5269   1
 -15 -14   3 251.497 44.7327   1
 -15  14   3 250.659 48.9944   1
  15  14  -3 320.212 47.7992   1
  15 -14  -3 323.919 52.4559   1
 -14 -14   3-8.02245 34.7465   1
  14  14  -3 8.30979 37.4217   1
 -13 -14   3 109.973 37.3867   1
 -13  14   3 69.2901 38.7890   1
  13  14  -3 144.310 44.2446   1
  13 -14  -3 79.7772 33.7148   1
 -12 -14   3 240.038 44.7336   1
 -12  14   3 254.234 49.1861   1
  12  14  -3 250.418 45.0887   1
  12 -14  -3 253.377 49.4728   1
  11  14  -3 446.286 57.0966   1
 -11  14   3 461.009 59.0180   1
 -11 -14   3 389.492 54.0914   1
  11 -14  -3 453.457 59.4874   1
 -10 -14   3 1238.62 98.1316   1
 -10  14   3 1361.72 102.404   1
  10  14  -3 1403.47 103.599   1
  10 -14  -3 1275.64 101.044   1
   9  14  -3 24.4641 34.8391   1
   9 -14  -3-33.4925 35.2719   1
  -9 -14   3 16.6991 32.0163   1
  -9  14   3-24.5573 35.4542   1
   8 -14  -3 41.6862 32.0691   1
  -8  14   3 73.0777 39.7175   1
  -7 -14   3 1107.16 92.3633   1
   7 -14  -3 1132.79 92.6716   1
   7  14  -3 1230.00 95.8964   1
  -7  14   3 1400.35 99.5761   1
   6  14  -3 8.24856 31.6293   1
   6 -14  -3-8.23798 29.9103   1
  -6  14   3 31.9284 29.5333   1
  -6 -14   3-16.3099 31.2703   1
   5  14  -3 1585.04 117.705   1
   5 -14  -3 1579.13 117.786   1
  -5 -14   3 1668.43 118.643   1
   4  14  -3 418.467 54.9074   1
  -4  14   3 433.262 55.8659   1
  -4 -14   3 409.809 56.2231   1
   4 -14  -3 405.708 54.9801   1
  -3 -14   3 447.759 58.2770   1
   3 -14  -3 473.137 58.3712   1
   3  14  -3 531.513 59.4201   1
  -3  14   3 475.133 59.3126   1
   2 -14  -3 651.030 73.3039   1
  -2 -14   3 711.832 74.7150   1
  -2  14   3 915.163 79.4550   1
   2  14  -3 1035.59 79.5115   1
  -1 -14   3 5076.90 296.098   1
   1 -14  -3 6639.10 310.768   1
   1  14  -3 5073.58 296.095   1
  -1  14   3 6069.57 302.583   1
   0  14   3 220.304 46.9519   1
   0 -14   3 297.669 49.3282   1
   0 -14  -3 296.905 46.5787   1
   0  14  -3 257.273 45.5961   1
   1  14   3 88.0299 36.1259   1
   1 -14   3 33.1894 24.4880   1
  -1 -14  -3 80.5951 36.8308   1
  -1  14  -3 48.6556 27.8048   1
   2  14   3 223.077 45.5731   1
  -2  14  -3 235.938 47.2024   1
  -2 -14  -3 234.340 42.4530   1
   2 -14   3 258.294 48.6467   1
  -3 -14  -3 1899.83 128.372   1
  -3  14  -3 1931.80 128.569   1
   3  14   3 1776.23 126.110   1
   3 -14   3 2021.82 130.594   1
   4  14   3 41.5919 37.4630   1
  -4 -14  -3-16.3547 31.8948   1
   4 -14   3-33.4005 31.4643   1
  -4  14  -3-16.5141 31.1137   1
  -5 -14  -3 964.316 83.3967   1
   5 -14   3 994.384 87.9310   1
  -5  14  -3 1083.33 88.6029   1
   6  14   3 158.758 40.1664   1
  -6 -14  -3 224.972 42.1974   1
   6 -14   3 102.569 39.2107   1
  -8  14  -3-8.21715 33.6324   1
   8  14   3 51.0366 32.6382   1
  -8 -14  -3 31.8720 27.8203   1
   8 -14   3 26.0541 31.5542   1
  -9  14  -3 1236.49 95.5591   1
   9  14   3 1151.74 92.4813   1
  -9 -14  -3 945.929 87.0206   1
   9 -14   3 1201.11 95.2808   1
 -10  14  -3 370.616 52.4680   1
  10  14   3 516.296 60.4251   1
  10 -14   3 278.721 48.8695   1
 -10 -14  -3 453.036 59.2480   1
  11 -14   3 25.8208 30.6522   1
 -11  14  -3 8.20363 34.5663   1
 -12  14  -3 66.2619 39.0034   1
  12 -14   3 85.4795 39.3000   1
 -12 -14  -3 153.500 42.9614   1
  12  14   3 138.448 42.1215   1
 -13  14  -3 216.716 44.9862   1
  13 -14   3 153.234 41.7298   1
 -13 -14  -3 103.619 40.7642   1
  13  14   3 167.512 42.7257   1
  14 -14   3 25.6447 34.4504   1
 -14  14  -3 25.1246 40.0189   1
 -15  14  -3 66.9725 40.0430   1
  15 -14   3 59.7104 36.5040   1
 -15 -14  -3 31.3874 36.6994   1
  15  14   3 39.0534 37.3679   1
 -16  14  -3 8.35416 33.1512   1
  16  14   3 14.8110 32.5371   1
  16 -14   3 68.2140 34.3753   1
 -16 -14  -3 39.2218 36.2269   1
  17 -14   3-8.47533 28.3077   1
 -17 -14  -3 15.2638 27.1734   1
 -17  14  -3 16.3395 35.8612   1
  17  14   3 7.26210 26.3688   1
 -19 -15   3 67.3916 30.2052   1
  19  15  -3 7.47323 26.1201   1
 -18 -15   3-7.57159 29.5315   1
  18  15  -3 22.7635 27.0166   1
 -17 -15   3 62.7704 38.0239   1
  17  15  -3 77.2984 34.9536   1
 -16 -15   3 47.8632 37.3084   1
  16  15  -3 47.3773 40.2093   1
 -14  15   3 193.425 47.1458   1
  14  15  -3 82.4593 30.9648   1
 -14 -15   3 119.411 33.4733   1
 -13  15   3 43.4881 35.5877   1
 -13 -15   3 39.0986 35.2263   1
  13  15  -3-25.3516 40.8199   1
  13 -15  -3 17.8535 29.8267   1
 -12  15   3 261.102 53.5944   1
 -12 -15   3 198.448 45.2592   1
  12  15  -3 266.837 46.0070   1
  12 -15  -3 185.660 46.5604   1
  11 -15  -3 150.136 41.4958   1
 -11  15   3 51.5702 37.0118   1
  11  15  -3 25.1873 35.6699   1
 -11 -15   3 191.332 42.5544   1
  10 -15  -3 217.911 46.1987   1
 -10 -15   3 106.231 34.7177   1
 -10  15   3 238.409 45.9633   1
  10  15  -3 155.246 37.5759   1
  -9 -15   3 1693.37 116.944   1
   9 -15  -3 1492.27 116.302   1
   9  15  -3 1646.16 115.673   1
  -9  15   3 1709.79 118.406   1
   8 -15  -3-17.2106 32.9974   1
  -8  15   3-8.42267 34.9706   1
   8  15  -3 8.16645 34.4018   1
  -8 -15   3 41.4644 36.8766   1
   7 -15  -3 120.090 35.6897   1
   7  15  -3 140.570 41.7289   1
  -7 -15   3 82.8785 35.5187   1
  -6  15   3 857.531 77.6940   1
   6  15  -3 837.848 75.3171   1
  -6 -15   3 845.798 75.0627   1
   6 -15  -3 940.640 80.2247   1
   5 -15  -3 42.1173 37.9560   1
  -5  15   3 16.5087 32.7499   1
   5  15  -3 25.3679 31.8866   1
  -5 -15   3 34.1885 34.9850   1
  -4  15   3 808.685 78.1478   1
   4 -15  -3 937.116 81.7201   1
  -3  15   3 82.9404 31.4720   1
   3 -15  -3 82.7885 33.0328   1
   2  15  -3 323.353 48.3972   1
  -2  15   3 342.623 54.6215   1
   2 -15  -3 325.277 52.6198   1
  -2 -15   3 334.002 47.6672   1
   1  15  -3 32.8521 35.0880   1
  -1  15   3-25.3829 33.5432   1
  -1 -15   3-8.40292 34.3709   1
   1 -15  -3 8.81260 34.3691   1
   0 -15   3 649.028 66.9475   1
   0  15   3 743.184 70.8246   1
   0  15  -3 673.596 68.3916   1
   0 -15  -3 577.843 64.7808   1
   1 -15   3 16.9711 34.7581   1
  -1 -15  -3 91.1751 37.8353   1
  -1  15  -3 16.4815 35.7398   1
   1  15   3 41.1665 34.7318   1
   2  15   3 933.037 82.1274   1
  -2 -15  -3 1032.51 85.3428   1
  -3 -15  -3-16.8088 31.1003   1
   3  15   3-8.21770 33.6181   1
  -4  15  -3 358.404 51.0847   1
   4 -15   3 290.273 49.3131   1
  -5 -15  -3 100.090 35.8909   1
  -5  15  -3 210.246 42.5520   1
   5  15   3 188.464 42.8900   1
   5 -15   3 154.261 45.0246   1
   6  15   3 389.685 55.5490   1
   6 -15   3 420.456 54.1359   1
  -6 -15  -3 506.869 60.7125   1
  -6  15  -3 521.810 58.0900   1
   7 -15   3 52.1110 32.4026   1
  -7 -15  -3 33.0012 33.4912   1
   8  15   3 744.711 76.3372   1
  -8  15  -3 827.520 79.4579   1
  -8 -15  -3 665.536 71.7065   1
   9 -15   3 70.1464 30.4799   1
   9  15   3 117.171 43.7572   1
  -9  15  -3 161.970 40.2095   1
  -9 -15  -3 179.905 41.5654   1
  10  15   3 41.5932 36.5718   1
 -10  15  -3 58.2908 36.1262   1
  10 -15   3 35.1930 37.1203   1
  11 -15   3 78.4367 31.1340   1
  11  15   3 80.9752 39.6114   1
 -11  15  -3 25.3130 28.2966   1
 -11 -15  -3 57.7765 39.0682   1
  12 -15   3 105.094 44.2237   1
  12  15   3 153.530 45.1285   1
 -12  15  -3 207.688 48.5764   1
 -12 -15  -3 160.264 45.8397   1
  13 -15   3 8.64159 36.4505   1
  13  15   3 79.0559 36.5286   1
 -13  15  -3 40.9866 37.8731   1
 -13 -15  -3 31.5447 35.5633   1
  14  15   3 46.9779 28.6436   1
 -14 -15  -3 109.831 33.2336   1
 -15  15  -3-16.1778 38.6401   1
  15 -15   3 42.1034 38.3958   1
 -16  15  -3 24.1646 33.9352   1
  16  15   3 22.0602 29.1574   1
 -16 -15  -3-7.62733 31.6723   1
  16 -15   3 8.27329 28.8645   1
 -17 -16   3-31.0302 38.3004   1
  17  16  -3-37.3844 36.1411   1
 -15 -16   3 55.1325 35.9532   1
  15  16  -3 23.9549 32.7098   1
 -14 -16   3 23.5317 26.3834   1
  14  16  -3 121.872 34.3687   1
 -12  16   3 52.7188 33.1233   1
  12  16  -3 66.0941 38.5909   1
 -12 -16   3-8.14401 36.2304   1
  12 -16  -3-8.96798 30.6436   1
 -11  16   3-8.72945 35.7065   1
  11 -16  -3-17.9255 35.5326   1
  11  16  -3 33.4236 36.6766   1
 -11 -16   3-8.27925 33.8651   1
 -10  16   3 122.068 45.6793   1
  10 -16  -3 142.925 43.1776   1
  10  16  -3 205.283 44.8296   1
 -10 -16   3 114.582 37.8970   1
  -9  16   3 181.730 48.1856   1
   9 -16  -3 221.344 47.6194   1
  -8 -16   3 470.123 55.1737   1
   8  16  -3 418.957 54.1465   1
  -7 -16   3 441.636 58.3158   1
   7  16  -3 331.026 55.5035   1
  -6 -16   3 878.391 81.4918   1
   6 -16  -3 1058.51 85.9203   1
  -6  16   3 978.036 85.9476   1
   6  16  -3 980.086 83.2041   1
   5 -16  -3 278.943 51.2347   1
  -5 -16   3 242.269 51.9992   1
   5  16  -3 263.255 52.4727   1
  -5  16   3 198.062 46.0825   1
   4 -16  -3 51.1245 37.4444   1
  -4 -16   3 73.4256 35.8412   1
  -4  16   3 25.3020 36.0779   1
   4  16  -3 17.1105 28.6303   1
  -3 -16   3 519.298 65.4155   1
   3 -16  -3 691.876 71.3524   1
   3  16  -3 625.961 68.3246   1
  -3  16   3 730.591 71.6967   1
  -2 -16   3 774.131 77.2192   1
   2 -16  -3 851.426 82.4056   1
   2  16  -3 849.081 79.3114   1
  -2  16   3 1036.76 87.1923   1
  -1 -16   3 8.59051 31.7976   1
   1  16  -3 32.5252 32.2500   1
   0  16  -3 618.526 61.0195   1
   0 -16   3 383.864 54.1755   1
  -1  16  -3 108.261 32.6806   1
   1  16   3 33.6736 37.6096   1
  -1 -16  -3 75.9355 38.1689   1
  -2  16  -3-8.36324 30.9440   1
   2 -16   3 34.5334 30.7375   1
   2  16   3 8.31786 33.5046   1
  -2 -16  -3-8.39416 30.4779   1
  -3  16  -3 202.184 47.1584   1
   3 -16   3 198.343 48.2237   1
   3  16   3 217.467 45.6865   1
  -3 -16  -3 265.427 47.8950   1
  -4  16  -3 84.8365 37.8500   1
   4 -16   3 51.8979 35.5144   1
   4  16   3 86.8595 42.9600   1
  -4 -16  -3 50.2457 36.8864   1
  -5  16  -3 557.234 63.6359   1
   5 -16   3 527.646 61.6948   1
   5  16   3 396.388 60.8789   1
  -5 -16  -3 582.798 65.6166   1
   6 -16   3 52.2767 35.1137   1
  -6  16  -3 16.9008 30.7032   1
  -6 -16  -3 42.6289 36.4429   1
   6  16   3-8.51627 38.3694   1
  -7  16  -3 366.859 51.5880   1
   7 -16   3 396.836 54.5755   1
   7  16   3 392.844 57.3989   1
  -8 -16  -3 336.656 50.4619   1
   8  16   3 342.267 54.2532   1
  -9  16  -3 135.648 47.3730   1
   9  16   3 133.451 41.8273   1
   9 -16   3 43.7104 37.1136   1
  -9 -16  -3 97.7510 36.5149   1
 -10  16  -3 68.3390 41.2561   1
  10 -16   3-26.2818 43.2197   1
 -10 -16  -3-8.17021 37.7046   1
 -11  16  -3 195.730 48.5812   1
  11 -16   3 210.784 48.8980   1
 -12 -16  -3 48.0845 28.5576   1
  12  16   3 7.89835 25.1804   1
 -13  16  -3 16.5291 27.6216   1
  13  16   3 7.76563 34.1018   1
  13 -16   3 43.0233 31.2586   1
 -14  16  -3 24.7090 34.2011   1
  14  16   3-15.2871 35.6936   1
 -14 -16  -3-7.67545 33.6949   1
  14 -16   3 42.5249 34.7933   1
 -15  16  -3 16.1511 39.0035   1
  15  16   3-15.0690 26.8307   1
  15 -16   3-16.9266 37.6382   1
 -15 -16  -3-22.5192 27.7788   1
 -15 -17   3-23.0416 35.4488   1
  15  17  -3-7.78677 33.2741   1
 -13 -17   3 45.5218 38.2202   1
  13  17  -3 8.19903 37.8558   1
 -12 -17   3 8.01773 34.7261   1
  12  17  -3-8.13365 34.7488   1
  10 -17  -3-9.00108 33.3075   1
  10  17  -3 25.2509 29.3659   1
 -10 -17   3 24.4411 27.2149   1
 -10  17   3-8.76814 33.6256   1
   9 -17  -3 35.8189 33.1320   1
   9  17  -3-8.38921 33.2595   1
  -9 -17   3-16.4955 34.7441   1
  -9  17   3 17.4212 36.6938   1
   8 -17  -3 115.631 38.9625   1
   8  17  -3 130.864 39.9261   1
  -8 -17   3 150.578 42.5202   1
  -8  17   3 121.414 39.0014   1
   7 -17  -3 26.5567 28.8967   1
   7  17  -3 24.5999 34.5523   1
  -7 -17   3 16.5520 36.8102   1
  -7  17   3 8.67534 27.6379   1
  -6 -17   3 33.4055 33.1303   1
   6 -17  -3 26.6147 35.7537   1
   6  17  -3 33.1925 33.9633   1
  -6  17   3 8.47730 35.7304   1
   5 -17  -3 8.69765 31.6235   1
  -5  17   3 68.1687 36.4431   1
   4 -17  -3 285.516 55.8631   1
  -4  17   3 365.080 58.2596   1
   3 -17  -3 46.6009 41.9849   1
  -3 -17   3 27.7892 32.9950   1
   3  17  -3 8.55102 32.2352   1
  -3  17   3 17.4893 36.3216   1
  -2 -17   3 8.69713 34.4851   1
   2 -17  -3 9.00850 30.0927   1
   2  17  -3 8.45541 32.4279   1
  -2  17   3 26.3435 30.6374   1
   1 -17  -3-17.1235 31.0895   1
  -1 -17   3-8.46774 29.5423   1
   1  17  -3-24.8741 32.3405   1
  -1  17   3 8.66494 32.6515   1
   0 -17   3 120.726 37.2641   1
   0 -17  -3 180.060 42.2336   1
   0  17   3 220.957 46.0390   1
   0  17  -3 222.365 41.4695   1
   1 -17   3-34.3685 40.1187   1
   1  17   3-8.41978 33.9149   1
  -1 -17  -3 51.2159 34.9160   1
   2 -17   3 645.775 67.9415   1
   2  17   3 538.242 65.5462   1
  -2 -17  -3 644.338 67.5395   1
  -2  17  -3 644.967 67.9985   1
   3  17   3-25.5567 39.3125   1
  -3 -17  -3 8.59691 34.0842   1
   4  17   3 61.7020 37.9020   1
  -4 -17  -3 125.206 40.1003   1
   5 -17   3 95.5934 43.4434   1
  -5  17  -3 84.8374 38.8236   1
   5  17   3 103.260 42.5809   1
  -5 -17  -3 16.9308 37.3069   1
  -6  17  -3 160.482 47.7768   1
   6  17   3 119.231 44.1846   1
  -6 -17  -3 93.7005 41.1767   1
   6 -17   3 190.778 46.6382   1
  -7  17  -3 101.421 34.9650   1
   7  17   3 153.076 47.1960   1
  -7 -17  -3 89.6286 37.5167   1
   7 -17   3 129.355 35.1279   1
  -8  17  -3 126.661 47.4217   1
   8  17   3 203.874 46.5363   1
   8 -17   3 164.899 44.6239   1
  -8 -17  -3 95.4510 35.9821   1
  -9  17  -3-8.47759 41.0274   1
   9 -17   3 128.622 43.6841   1
 -10 -17  -3 64.4579 35.4858   1
  10  17   3 65.1403 36.7844   1
 -11  17  -3 108.336 39.4152   1
  11  17   3 31.6672 37.0232   1
 -11 -17  -3 7.99514 33.7435   1
  11 -17   3 25.7848 31.8680   1
 -12  17  -3 74.6972 44.2470   1
  12  17   3 7.73256 25.8640   1
  12 -17   3 42.7455 35.5232   1
 -12 -17  -3 31.3945 28.5315   1
 -13 -17  -3 22.6742 36.9044   1
  13  17   3 15.1578 37.0062   1
 -14  17  -3-8.18091 38.1996   1
 -13 -18   3-14.7466 28.2726   1
  13  18  -3 15.9409 33.5753   1
 -12 -18   3-15.5097 33.1307   1
  12  18  -3 23.8402 33.4757   1
  11  18  -3 40.2979 35.2200   1
 -11 -18   3 168.788 43.4607   1
  10  18  -3 24.7379 39.3974   1
 -10 -18   3 16.0586 37.0627   1
   9  18  -3-8.34395 39.4166   1
  -9 -18   3-24.1443 34.8657   1
   8  18  -3-64.7297 39.0775   1
  -8 -18   3 8.28136 36.8275   1
   8 -18  -3-8.92843 28.4349   1
  -8  18   3 17.4631 30.4614   1
   7  18  -3 32.3434 37.4454   1
  -7 -18   3 106.744 40.6290   1
   6  18  -3 24.5898 36.9138   1
  -6 -18   3-8.25326 37.1689   1
  -5  18   3 8.78439 34.2602   1
   5  18  -3-24.7588 35.7458   1
  -5 -18   3 33.2479 39.2594   1
   5 -18  -3 8.90844 31.7169   1
   4  18  -3 8.46066 32.4437   1
  -4  18   3-35.2317 46.0878   1
   4 -18  -3 27.7877 40.6577   1
  -4 -18   3-24.9591 34.5439   1
  -3  18   3 35.5508 35.2377   1
   3  18  -3-8.56140 26.5757   1
   3 -18  -3-18.5070 32.9472   1
  -3 -18   3 35.6567 32.9841   1
   2  18  -3-8.48114 36.2407   1
  -2  18   3-52.8193 42.9790   1
  -2 -18   3 17.8383 37.0383   1
   2 -18  -3-25.9632 37.4907   1
  -1 -18   3 42.8517 36.6653   1
   0  18  -3 16.4077 32.5431   1
   0 -18   3 33.8361 31.8912   1
  -1  18  -3 73.9288 37.7528   1
   1  18   3 75.9521 39.2326   1
   1 -18   3 94.5678 38.5238   1
  -1 -18  -3 186.551 42.1012   1
   2 -18   3-34.2518 39.9821   1
   2  18   3-8.41790 28.7462   1
  -2 -18  -3-8.60991 26.7233   1
  -2  18  -3 42.0288 41.0330   1
   3 -18   3 25.7275 38.1339   1
   3  18   3-17.2724 38.4024   1
  -3 -18  -3-16.9789 34.7248   1
  -3  18  -3 8.34239 39.4022   1
   4 -18   3 8.61416 38.7973   1
   4  18   3-8.72473 38.3004   1
  -4 -18  -3-41.7365 41.6098   1
  -4  18  -3-8.36252 36.2247   1
   5 -18   3 8.59771 35.2430   1
  -5  18  -3 33.4935 37.7783   1
   5  18   3 51.0491 33.8089   1
  -5 -18  -3 92.7018 34.5480   1
  -6  18  -3-8.41064 27.4462   1
   6  18   3 8.40883 35.4239   1
   6 -18   3-34.4081 34.1045   1
  -6 -18  -3 8.33458 31.9606   1
  -7 -18  -3 24.0800 34.3044   1
   7  18   3 16.8041 40.5866   1
  -8  18  -3 16.6515 41.0963   1
   8  18   3 8.34040 29.7268   1
  -8 -18  -3 47.2840 29.7258   1
   8 -18   3 59.7774 40.3584   1
  -9  18  -3-8.29885 41.3798   1
   9  18   3 8.08811 39.9165   1
  -9 -18  -3 31.7562 40.7801   1
   9 -18   3 76.2102 42.6499   1
 -10  18  -3 24.7610 36.2278   1
  10  18   3 23.9027 34.5088   1
 -10 -18  -3-7.88203 33.6739   1
  10 -18   3-33.9220 34.1586   1
 -11  18  -3-24.7286 41.5091   1
  11  18   3-7.67796 33.7100   1
  11 -18   3-24.9988 38.4606   1
 -11 -18  -3-15.6478 36.9617   1
 -12  18  -3 16.2460 32.2040   1
  12 -18   3-8.27859 29.4742   1
 -11 -19   3 23.5002 34.3944   1
  11  19  -3 15.6677 31.0695   1
  10  19  -3 7.97793 26.6497   1
 -10 -19   3 15.6981 24.9998   1
   9  19  -3-24.6823 36.1143   1
  -9 -19   3 7.79503 34.6637   1
   8  19  -3-16.1132 37.6213   1
  -8 -19   3-8.04218 35.7651   1
   7  19  -3 15.8533 31.4379   1
  -7 -19   3 24.3433 30.5866   1
  -6  19   3 8.78845 40.0703   1
   6  19  -3-7.99695 29.0365   1
  -6 -19   3-16.1370 30.4021   1
   5  19  -3 16.2280 37.8865   1
  -5  19   3 8.81451 41.1572   1
   5 -19  -3-9.26896 37.9144   1
   4  19  -3 57.3985 34.0675   1
  -4  19   3 26.6191 41.4485   1
  -4 -19   3 8.19666 28.0182   1
   4 -19  -3 9.51297 38.9316   1
   3  19  -3-8.45878 37.6301   1
  -3  19   3-44.0282 42.9992   1
   3 -19  -3-25.9730 39.0043   1
  -3 -19   3-24.7835 36.7517   1
  -2  19   3 43.0970 40.7357   1
   2  19  -3 33.7717 35.0831   1
   2 -19  -3 68.9003 39.2930   1
  -2 -19   3-9.05432 31.6163   1
  -1  19   3 34.1298 31.5885   1
   1  19  -3-33.4474 38.6021   1
  -1 -19   3 69.6083 40.1667   1
   1 -19  -3 25.7573 32.9405   1
   0  19   3 33.6643 39.3130   1
   0  19  -3 16.6806 36.1419   1
   0 -19  -3 8.53358 35.4492   1
   0 -19   3 41.9095 37.2896   1
   1  19   3-16.7656 37.3013   1
  -1  19  -3 8.10614 27.1078   1
   1 -19   3 83.5850 30.9562   1
  -1 -19  -3 34.2531 31.7131   1
  -2  19  -3 8.11040 27.0894   1
   2  19   3 25.2503 39.3009   1
   2 -19   3-8.48892 28.9905   1
  -2 -19  -3 25.7058 36.6090   1
   3 -19   3 8.43745 32.3551   1
  -3  19  -3 8.26949 32.7862   1
   4 -19   3-8.44028 38.4873   1
   4  19   3-8.53939 40.3381   1
  -4 -19  -3-8.31183 35.5163   1
  -4  19  -3-32.9132 40.1719   1
   5 -19   3-16.8773 33.9909   1
  -5  19  -3 24.5973 33.5381   1
   5  19   3-25.0735 36.6859   1
  -5 -19  -3-8.33202 33.5615   1
  -6  19  -3 8.21169 40.0880   1
   6  19   3-16.5038 36.6964   1
   6 -19   3 8.44990 38.5282   1
  -6 -19  -3 40.6574 37.0766   1
  -7  19  -3-16.4319 37.9144   1
   7 -19   3 33.6321 35.9227   1
  -8 -19  -3 92.8221 34.5456   1
   8  19   3 48.6187 34.7672   1
  -9  19  -3 40.6360 41.7319   1
   9  19   3-15.8170 41.3824   1
  -9 -19  -3 7.74516 34.4428   1
   9 -19   3 8.31879 39.2930   1
  10 -19   3-41.2051 32.7049   1
 -10  19  -3-24.1104 36.6721   1
  -8 -20   3 7.67835 31.8837   1
   8  20  -3 15.9257 35.4121   1
  -7 -20   3 23.7769 34.3564   1
   7  20  -3 38.7148 36.1808   1
  -6 -20   3 7.87586 29.6764   1
  -5 -20   3-15.8695 38.3297   1
   5  20  -3-23.6471 37.6607   1
  -4 -20   3 16.0175 27.3773   1
   4  20  -3 39.6789 28.2808   1
  -3  20   3 34.2787 44.0287   1
   2 -20  -3-8.51555 36.8867   1
  -2  20   3-16.8824 39.8731   1
   1 -20  -3 76.0353 40.3967   1
  -1  20   3 8.39290 39.2320   1
   0 -20  -3 8.39585 37.3342   1
   0  20   3-16.5645 44.1315   1
  -1 -20  -3 8.46472 38.6154   1
   1  20   3 49.6380 39.9744   1
  -2 -20  -3 33.1807 33.5002   1
   2  20   3 75.9596 37.1249   1
  -3 -20  -3 40.6387 31.8436   1
  -3  20  -3 31.4644 33.2750   1
   3  20   3 42.4996 34.9003   1
  -4  20  -3 24.1167 40.4813   1
   4  20   3 8.29903 41.3710   1
  -4 -20  -3 40.8107 41.9155   1
   4 -20   3-8.22275 37.9512   1
  -5 -20  -3 8.15928 35.8679   1
   5 -20   3 16.4442 28.1463   1
   6  20   3-16.1852 32.5964   1
  -6 -20  -3 23.2602 30.2386   1
   6 -20   3-16.3787 39.1167   1
  -6  20  -3-15.9390 39.3151   1
   7 -20   3 24.4861 36.7633   1
  -7  20  -3 7.94003 39.5818   1
   2  21   3 41.8916 43.0606   1
  25   0  -4-8.48471 33.6397   1
 -25   0   4 24.9575 31.9019   1
  24   0  -4 8.49620 29.0223   1
 -24   0   4 24.6407 32.5706   1
  23   0  -4 8.19373 31.9944   1
 -23   0   4 65.5186 35.9822   1
  22   0  -4 230.614 45.0144   1
 -22   0   4 287.380 49.5881   1
  21   0  -4 158.976 43.0480   1
 -21   0   4 229.235 44.4178   1
  20   0  -4 1025.72 89.2744   1
 -20   0   4 1164.31 88.9977   1
  18   0  -4 484.393 53.5342   1
 -18   0   4 433.898 52.7832   1
  17   0  -4 215.693 42.5016   1
 -17   0   4 286.478 42.4712   1
  16   0  -4 4254.17 227.932   1
 -16   0   4 4206.54 225.833   1
  15   0  -4 7440.89 371.589   1
 -15   0   4 7354.33 368.946   1
 -14   0   4 23.7756 25.7964   1
  14   0  -4 47.2939 24.5996   1
 -13   0   4 7952.05 409.777   1
  13   0  -4 8859.33 412.350   1
 -12   0   4 1255.64 81.0114   1
  12   0  -4 1073.19 77.8712   1
 -11   0   4 1497.93 92.0270   1
 -10   0   4 30028.5 1329.49   1
  10   0  -4 28054.5 1327.42   1
  -8   0   4 12680.2 595.935   1
   8   0  -4 13082.7 598.196   1
  -7   0   4 28563.0 1310.92   1
   7   0  -4 29049.7 1310.70   1
  -6   0   4 15781.4 706.729   1
   6   0  -4 15133.4 706.195   1
  -5   0   4 657704. 30029.6   1
   5   0  -4 674797. 30029.3   1
  -4   0   4 418046. 18497.1   1
   4   0  -4 402870. 18497.2   1
   2   0  -4 281798. 12850.6   1
  -2   0   4 288434. 12850.5   1
   1   0  -4 90407.2 4106.13   1
  -1   0   4 91580.3 4106.54   1
   0   0  -4 134539. 5713.14   1
   0   0   4 118691. 5713.05   1
  -1   0  -4 515257. 22428.9   1
   1   0   4 480040. 22428.8   1
  -2   0  -4 511590. 23287.8   1
   2   0   4 521747. 23288.3   1
  -4   0  -4 803.242 58.3203   1
   4   0   4 806.409 58.3823   1
  -5   0  -4 33213.3 1617.35   1
   5   0   4 37850.7 1621.08   1
  -6   0  -4 1903.40 110.121   1
   6   0   4 1712.16 109.954   1
  -7   0  -4 20227.9 933.711   1
   7   0   4 19841.7 935.641   1
  -8   0  -4 15323.6 766.183   1
   8   0   4 17515.6 772.041   1
 -10   0  -4 20817.3 945.793   1
  10   0   4 19492.8 945.555   1
 -11   0  -4 3914.37 209.334   1
  11   0   4 3652.59 209.373   1
 -12   0  -4 3516.06 193.219   1
  12   0   4 3341.35 193.876   1
  13   0   4 22.8558 33.0318   1
 -13   0  -4 42.6058 30.3744   1
  14   0   4 134.798 39.7129   1
 -14   0  -4 50.6866 31.1790   1
  15   0   4 201.260 43.4394   1
 -15   0  -4 229.803 43.6958   1
 -16   0  -4 3736.16 207.988   1
  16   0   4 3571.39 205.590   1
 -18   0  -4 485.730 58.3869   1
  18   0   4 386.092 54.6574   1
 -19   0  -4 8.09997 34.6069   1
  19   0   4 8.23416 35.1802   1
 -20   0  -4 136.614 34.8608   1
  20   0   4 131.785 36.1830   1
 -21   0  -4 23.7880 35.7250   1
  21   0   4 24.5469 36.8636   1
 -22   0  -4 7.84530 30.5987   1
  22   0   4 7.97063 28.9411   1
 -23   0  -4 30.9420 36.1331   1
  23   0   4 15.4364 33.8934   1
 -24   0  -4-15.0189 38.9497   1
  24   0   4-45.4903 38.5760   1
 -25  -1   4 24.9003 29.1106   1
  25   1  -4 106.565 34.1684   1
 -24   1   4 8.27353 36.3151   1
  24  -1  -4 8.47438 32.4946   1
  24   1  -4 49.7844 36.8959   1
 -24  -1   4-56.6701 36.4577   1
 -23   1   4 16.4070 30.9091   1
  23  -1  -4 8.40682 31.1044   1
  23   1  -4 8.57338 28.6333   1
 -23  -1   4-15.9910 28.4659   1
 -22   1   4 16.2718 27.8785   1
  22  -1  -4 57.8830 34.9095   1
  22   1  -4 16.8771 35.1119   1
 -22  -1   4 130.230 41.8560   1
 -21   1   4 683.050 66.2819   1
  21  -1  -4 615.786 67.8072   1
  21   1  -4 542.531 63.1375   1
 -21  -1   4 583.948 63.0956   1
 -20   1   4 46.1446 34.8024   1
  20  -1  -4 23.0773 34.3763   1
  20   1  -4 129.799 39.7482   1
 -20  -1   4 115.504 38.9202   1
  19  -1  -4 21.9701 27.0956   1
 -19   1   4-22.6794 26.9144   1
 -18   1   4 1114.97 91.5773   1
 -18  -1   4 1398.44 97.6288   1
  18  -1  -4 1436.39 100.300   1
  18   1  -4 1367.16 100.079   1
 -17   1   4 4072.47 237.438   1
 -17  -1   4 5017.72 246.824   1
  17  -1  -4 5025.00 246.991   1
  17   1  -4 4146.00 240.208   1
 -16   1   4 1634.57 104.938   1
  16  -1  -4 1621.75 106.703   1
  16   1  -4 1523.89 105.294   1
 -16  -1   4 1479.06 103.116   1
  15   1  -4 1866.81 121.221   1
 -15  -1   4 2097.65 125.388   1
 -14   1   4 4402.48 218.661   1
  14  -1  -4 4085.16 218.013   1
  14   1  -4 3941.63 215.763   1
 -14  -1   4 4015.40 218.840   1
 -13   1   4 8749.28 421.376   1
  13  -1  -4 9199.17 424.507   1
  13   1  -4 8572.86 421.470   1
 -13  -1   4 8281.85 421.890   1
  12  -1  -4 15923.5 710.240   1
 -12  -1   4 14357.3 708.228   1
 -11   1   4 27768.0 1309.93   1
  11  -1  -4 30545.4 1314.44   1
  11   1  -4 29921.3 1316.05   1
 -11  -1   4 26664.1 1309.64   1
 -10   1   4 5804.98 274.913   1
  10   1  -4 5491.57 275.734   1
 -10  -1   4 5557.50 276.525   1
   9   1  -4 14943.9 714.263   1
  -9  -1   4 15918.0 716.029   1
   8  -1  -4 90621.1 3758.00   1
  -8   1   4 77073.9 3753.79   1
  -7   1   4 98.0625 17.7430   1
   7   1  -4 87.4499 19.9007   1
  -7  -1   4 71.1539 18.4704   1
  -6   1   4 390344. 18013.3   1
   6   1  -4 397682. 18018.5   1
  -6  -1   4 406129. 18017.3   1
   6  -1  -4 406957. 18014.7   1
  -5   1   4 2697.93 130.970   1
   5   1  -4 2822.10 136.605   1
   5  -1  -4 2871.34 131.688   1
  -5  -1   4 2780.59 136.773   1
   4   1  -4 85535.3 3645.21   1
  -4  -1   4 75995.8 3644.98   1
  -3  -1   4 90779.2 3988.99   1
   3   1  -4 86083.1 3988.49   1
   2   1  -4 12050.8 604.508   1
  -2  -1   4 14693.1 606.320   1
  -1  -1   4 15987.8 726.314   1
  -1   1   4 14352.5 723.413   1
   1   1  -4 17233.4 727.448   1
   1  -1  -4 16573.4 723.793   1
   0  -1   4 25147.9 1031.71   1
   0   1  -4 25087.1 1031.21   1
   0  -1  -4 24739.5 1031.03   1
   1   1   4 8367.72 385.187   1
   1  -1   4 8196.60 386.894   1
  -1  -1  -4 8339.94 386.742   1
  -1   1  -4 8106.07 386.404   1
   2  -1   4 457293. 19994.3   1
  -2  -1  -4 460801. 19995.0   1
  -2   1  -4 480531. 19994.7   1
   3  -1   4 2729.85 145.283   1
  -3   1  -4 2770.71 144.067   1
   4   1   4 203581. 8957.23   1
   4  -1   4 198863. 8957.95   1
  -4  -1  -4 195373. 8956.82   1
  -4   1  -4 195628. 8956.55   1
   5   1   4 58322.4 2649.68   1
   5  -1   4 57299.5 2648.67   1
  -5  -1  -4 59493.3 2649.36   1
  -5   1  -4 57840.9 2648.27   1
   6   1   4 2046.70 119.168   1
   6  -1   4 1968.99 116.678   1
  -6  -1  -4 2159.60 119.720   1
  -6   1  -4 1927.89 117.465   1
   7   1   4 6356.52 321.424   1
   7  -1   4 6449.84 320.801   1
  -7   1  -4 6191.74 321.455   1
  -7  -1  -4 6863.64 322.933   1
   8  -1   4 4901.75 261.178   1
   8   1   4 4905.71 263.289   1
  -8  -1  -4 5338.08 266.495   1
  -8   1  -4 5444.83 264.982   1
   9   1   4 63.8303 24.4312   1
  -9  -1  -4 131.208 27.7595   1
  10   1   4 4130.54 226.262   1
  10  -1   4 3943.76 222.455   1
 -10  -1  -4 4314.18 224.825   1
 -10   1  -4 4464.95 227.503   1
  11   1   4 14516.5 664.284   1
  11  -1   4 13246.1 660.275   1
 -11   1  -4 14016.6 662.156   1
 -11  -1  -4 13562.8 659.903   1
  12   1   4 398.276 49.5216   1
  12  -1   4 371.817 52.4324   1
 -12  -1  -4 438.949 50.1923   1
 -12   1  -4 392.579 49.4637   1
  13   1   4 215.643 44.2236   1
  13  -1   4 241.681 42.4451   1
 -13  -1  -4 124.154 36.8674   1
 -13   1  -4 130.302 35.4510   1
  14   1   4 63.2909 26.7963   1
  14  -1   4 130.661 38.9544   1
 -14  -1  -4 136.440 31.7860   1
 -14   1  -4 74.4668 32.9891   1
  15   1   4 2285.10 140.330   1
  15  -1   4 2194.38 136.160   1
 -15  -1  -4 2427.70 140.641   1
  16   1   4 222.054 40.9886   1
  16  -1   4 241.015 44.7275   1
 -16  -1  -4 241.720 41.2983   1
 -16   1  -4 188.985 42.7978   1
  18   1   4 32.9134 34.2204   1
  18  -1   4 65.8198 37.1040   1
 -18  -1  -4 63.0031 34.1672   1
 -18   1  -4 16.0050 32.7930   1
  19   1   4 119.189 34.3913   1
  19  -1   4 106.136 41.4740   1
 -19   1  -4 144.669 41.6336   1
 -19  -1  -4 122.048 33.2332   1
  20  -1   4 8.14238 34.8870   1
 -20   1  -4 79.6736 36.8611   1
 -20  -1  -4 87.7697 39.0398   1
  21   1   4 40.8809 35.9200   1
  21  -1   4 32.0561 29.1363   1
 -21   1  -4 31.9225 27.2949   1
  22   1   4 40.1552 35.2657   1
  22  -1   4 7.97430 36.8121   1
 -22  -1  -4 55.1197 32.7090   1
 -22   1  -4-15.6963 32.6008   1
  23  -1   4-23.5032 37.0031   1
  23   1   4 7.88242 25.1006   1
 -23  -1  -4 7.66596 25.6028   1
 -23   1  -4-23.1323 35.1558   1
  24   1   4-7.59373 24.1843   1
  24  -1   4 22.9680 33.1619   1
 -24  -1  -4 7.47647 26.0830   1
 -24   1  -4 22.6460 32.6970   1
 -26  -2   4-8.12936 27.7627   1
  25   2  -4 34.4127 37.2841   1
 -25  -2   4 24.0704 34.7749   1
  24   2  -4 42.9237 35.1262   1
  24  -2  -4 8.44378 33.4872   1
 -24  -2   4 24.8374 37.7575   1
 -24   2   4 8.28383 36.3714   1
  23   2  -4-34.4111 35.1928   1
  23  -2  -4 8.26837 32.7844   1
 -23  -2   4-16.4935 38.9544   1
 -23   2   4-8.23483 32.1207   1
  22  -2  -4 172.241 41.0495   1
 -22   2   4 136.461 39.3786   1
  21   2  -4 8.36380 29.7780   1
  21  -2  -4 40.1364 33.3292   1
 -21  -2   4-15.7082 31.6367   1
 -21   2   4-55.3278 38.1714   1
  20   2  -4 393.774 53.7763   1
  20  -2  -4 355.590 52.3339   1
 -20  -2   4 482.041 56.9677   1
 -20   2   4 383.172 54.0674   1
  19   2  -4 238.931 43.0890   1
  19  -2  -4 236.091 42.7274   1
 -19  -2   4 223.954 43.6348   1
 -19   2   4 275.434 45.9875   1
  18   2  -4 307.225 46.6672   1
  18  -2  -4 277.787 44.6003   1
 -18  -2   4 322.987 47.8611   1
 -18   2   4 265.146 44.9720   1
  17   2  -4 3941.28 212.379   1
  17  -2  -4 3809.29 211.608   1
 -17  -2   4 3929.58 213.472   1
 -17   2   4 3734.44 209.537   1
  16   2  -4 370.330 45.7789   1
  16  -2  -4 296.713 42.4073   1
 -16  -2   4 312.610 45.1107   1
 -16   2   4 447.185 47.3474   1
  15   2  -4 5838.71 289.781   1
 -15  -2   4 5376.68 286.240   1
  14  -2  -4 1409.40 91.7711   1
 -14   2   4 1352.31 90.9503   1
  13   2  -4 668.668 57.4117   1
  13  -2  -4 600.589 53.0948   1
 -13  -2   4 650.574 55.3649   1
 -13   2   4 602.859 53.6957   1
  12   2  -4 693.718 55.7441   1
 -12  -2   4 707.931 57.5040   1
 -12   2   4 760.577 54.7719   1
  12  -2  -4 559.919 51.8116   1
 -11  -2   4 324.241 36.6523   1
  11  -2  -4 326.041 35.5060   1
  11   2  -4 327.049 36.8021   1
  10   2  -4 1495.82 90.1671   1
 -10   2   4 1421.29 86.1661   1
 -10  -2   4 1494.70 90.0956   1
  10  -2  -4 1459.19 85.6619   1
  -9  -2   4 79995.2 3549.36   1
   9   2  -4 76608.0 3548.02   1
   8   2  -4 19176.2 864.588   1
  -8   2   4 18752.6 858.871   1
  -8  -2   4 19008.0 864.887   1
   8  -2  -4 18135.7 859.509   1
  -7   2   4 82819.0 4233.50   1
   7  -2  -4 106240. 4235.36   1
   6   2  -4 14971.6 693.860   1
  -6  -2   4 14806.4 693.631   1
  -6   2   4 15482.4 686.258   1
   6  -2  -4 14710.1 686.431   1
  -5  -2   4 41367.9 1928.89   1
   5  -2  -4 40852.0 1920.00   1
   5   2  -4 41627.7 1929.57   1
  -5   2   4 45129.1 1920.56   1
   4  -2  -4 3746.57 171.407   1
   4   2  -4 3731.86 179.862   1
  -4   2   4 3741.71 171.168   1
  -4  -2   4 3405.03 180.197   1
  -3  -2   4 14539.6 666.269   1
   3   2  -4 14460.2 665.480   1
  -2   2   4 55.0264 10.4668   1
  -2  -2   4 78.8149 16.8643   1
   2   2  -4 78.8007 16.8365   1
   2  -2  -4 76.8541 10.4066   1
  -1  -2   4 3452.94 159.730   1
   1   2  -4 3849.26 160.612   1
   1  -2  -4 3556.88 154.117   1
   0  -2   4 3809.75 188.406   1
   0   2   4 3685.99 185.879   1
   0  -2  -4 4194.56 186.596   1
   0   2  -4 3758.23 189.267   1
   1  -2   4 9511.91 463.656   1
  -1  -2  -4 11107.0 464.337   1
  -1   2  -4 9759.84 463.948   1
   1   2   4 9523.47 461.439   1
   2   2   4 1347.06 81.1746   1
  -2  -2  -4 1557.83 83.2032   1
  -3   2  -4 17711.1 791.441   1
   3  -2   4 17029.2 792.033   1
   3   2   4 17879.3 792.554   1
  -3  -2  -4 16018.0 787.629   1
  -4   2  -4 82.3001 23.0835   1
   4  -2   4 58.5405 22.0873   1
   4   2   4 67.9262 21.5881   1
  -4  -2  -4 59.4523 24.4650   1
  -5   2  -4 29340.3 1327.56   1
   5  -2   4 29532.8 1327.22   1
   5   2   4 28258.8 1325.84   1
  -5  -2  -4 28362.6 1326.16   1
  -6   2  -4 5485.93 293.856   1
   6  -2   4 6114.16 296.106   1
   6   2   4 5957.72 295.129   1
  -6  -2  -4 6181.12 296.556   1
  -7   2  -4 14760.1 695.281   1
   7  -2   4 15240.2 696.274   1
   7   2   4 14370.3 693.450   1
  -7  -2  -4 14632.7 695.447   1
  -8   2  -4 5114.03 265.194   1
   8  -2   4 5336.01 267.695   1
   8   2   4 4843.02 263.399   1
  -8  -2  -4 5540.24 269.122   1
  -9   2  -4 572.395 57.2993   1
   9  -2   4 482.261 54.2071   1
   9   2   4 618.904 55.8413   1
  -9  -2  -4 595.294 57.2217   1
 -10   2  -4 5894.44 295.123   1
  10  -2   4 5818.35 295.644   1
  10   2   4 5788.96 296.485   1
 -10  -2  -4 5478.74 293.630   1
 -11   2  -4 4793.09 251.510   1
  11  -2   4 4687.14 251.543   1
  11   2   4 4939.19 255.543   1
 -11  -2  -4 4586.68 251.096   1
 -12   2  -4 1136.33 88.3294   1
 -12  -2  -4 1164.44 88.5409   1
  12   2   4 1165.74 87.9451   1
  12  -2   4 1389.64 94.6922   1
 -13  -2  -4 563.776 57.3336   1
 -13   2  -4 516.094 58.2745   1
  13   2   4 584.817 59.1618   1
  13  -2   4 570.074 60.7371   1
 -14  -2  -4 2257.49 153.279   1
 -14   2  -4 2590.84 157.447   1
  14   2   4 2730.03 161.988   1
 -15   2  -4 30.7783 33.3328   1
  15  -2   4 7.81684 30.9965   1
  15   2   4 16.2080 28.2764   1
 -15  -2  -4 7.65567 26.7130   1
 -16  -2  -4 1568.27 106.372   1
 -16   2  -4 1316.23 100.647   1
  16   2   4 1454.35 108.228   1
  16  -2   4 1313.37 101.360   1
 -18   2  -4 80.2347 33.9154   1
  18   2   4 58.6896 37.8614   1
 -18  -2  -4 40.1437 36.2651   1
  19  -2   4 16.3716 31.9625   1
  19   2   4 50.5151 37.9463   1
 -19  -2  -4 39.2400 35.8150   1
 -20   2  -4 32.1199 38.3614   1
  20  -2   4 57.1020 38.5347   1
  20   2   4-8.21443 35.5847   1
 -20  -2  -4-15.7172 34.9515   1
 -21   2  -4 7.99822 35.5659   1
  21  -2   4-8.11332 34.1776   1
  21   2   4-23.5099 38.6597   1
 -21  -2  -4 8.02659 35.2316   1
 -22  -2  -4 77.7642 38.7937   1
 -22   2  -4 7.95012 34.4714   1
  22   2   4 39.3241 37.6013   1
  22  -2   4 16.0329 35.2240   1
 -23   2  -4-23.3405 35.0384   1
  23  -2   4 39.4728 31.2996   1
 -24   2  -4-7.50492 29.2832   1
 -24  -2  -4 22.3779 34.8404   1
  24   2   4 61.1374 42.5093   1
  24  -2   4 22.9786 30.3794   1
  25   3  -4 42.8459 31.1125   1
 -25  -3   4-32.9607 34.2125   1
 -24   3   4 16.8057 31.0900   1
  24  -3  -4-8.52532 30.3525   1
 -23   3   4-8.33657 33.5829   1
  23  -3  -4 8.40489 28.0752   1
  23   3  -4-8.56531 34.5042   1
 -23  -3   4 56.5041 37.6931   1
 -22   3   4 24.4303 30.6962   1
  22  -3  -4 49.5378 32.7447   1
  22   3  -4 8.84379 35.0729   1
 -22  -3   4-8.18953 34.0142   1
 -21   3   4 111.069 39.2321   1
  21  -3  -4 104.752 40.6495   1
  21   3  -4 151.273 44.0134   1
 -21  -3   4 195.589 44.2569   1
 -20   3   4 30.8179 36.4098   1
  20  -3  -4-15.6729 30.5865   1
  20   3  -4 49.3291 32.0872   1
 -20  -3   4 40.0380 28.5349   1
 -19   3   4 848.058 74.1645   1
  19  -3  -4 778.251 71.8805   1
  19   3  -4 755.911 73.5298   1
 -19  -3   4 964.584 80.4668   1
 -18   3   4 1430.48 100.332   1
  18  -3  -4 1393.90 100.657   1
 -17   3   4 464.572 53.4801   1
  17  -3  -4 548.960 56.6956   1
  17   3  -4 545.405 56.3321   1
 -17  -3   4 596.561 58.6790   1
 -16   3   4 1187.32 83.4988   1
 -16  -3   4 1009.80 81.9221   1
  16   3  -4 1146.44 85.4136   1
  16  -3  -4 1022.57 80.2475   1
 -15  -3   4 48.4974 26.0795   1
  15   3  -4 99.2676 32.8626   1
  14  -3  -4 271.765 37.9848   1
 -14  -3   4 329.886 42.9109   1
 -14   3   4 374.503 43.2759   1
  14   3  -4 267.116 40.1437   1
 -13   3   4 10359.5 493.051   1
  13  -3  -4 10210.2 493.145   1
 -12   3   4 6160.25 327.290   1
  12  -3  -4 6560.32 330.368   1
  12   3  -4 7182.61 336.063   1
 -12  -3   4 7120.75 334.821   1
 -11   3   4 4066.14 202.209   1
 -11  -3   4 3942.52 206.459   1
  11  -3  -4 3856.58 201.770   1
  11   3  -4 3901.05 205.658   1
  10  -3  -4 69.5862 20.6634   1
  10   3  -4 71.2896 24.3777   1
 -10  -3   4 72.6674 23.6130   1
   9   3  -4 8651.46 414.938   1
  -9  -3   4 8628.34 414.194   1
   8   3  -4 22961.2 1074.28   1
  -8   3   4 23760.7 1067.71   1
  -8  -3   4 23086.5 1074.32   1
   7   3  -4 7808.26 352.687   1
   7  -3  -4 7240.06 342.298   1
  -7   3   4 7074.08 342.501   1
  -7  -3   4 7330.75 350.340   1
   6  -3  -4 60670.9 2877.23   1
  -6   3   4 67007.2 2878.76   1
   5   3  -4 1287.29 78.0735   1
  -5   3   4 1372.48 69.5220   1
  -5  -3   4 1407.96 80.9018   1
   5  -3  -4 1279.74 69.1496   1
   4  -3  -4 45678.8 2126.01   1
  -4  -3   4 48302.2 2134.99   1
   4   3  -4 49528.1 2134.84   1
  -4   3   4 46460.0 2125.65   1
  -3  -3   4 154.902 22.6280   1
   3  -3  -4 154.625 15.9079   1
  -3   3   4 113.659 14.4927   1
   3   3  -4 116.196 20.7517   1
  -2  -3   4 14807.5 764.656   1
   2   3  -4 17480.1 766.612   1
  -2   3   4 16972.1 759.265   1
   2  -3  -4 16955.6 758.886   1
  -1  -3   4 19300.0 880.303   1
   1   3  -4 19622.1 879.938   1
   1  -3  -4 19101.9 874.804   1
  -1   3   4 18745.6 874.668   1
   0  -3  -4 27333.9 1278.66   1
   0   3   4 28928.2 1280.15   1
  -1  -3  -4 37828.9 1720.94   1
   1   3   4 37826.7 1720.56   1
   2  -3   4 27316.0 1211.64   1
  -2   3  -4 25560.3 1211.18   1
   3   3   4 254.621 32.7976   1
  -3  -3  -4 299.072 33.5712   1
  -3   3  -4 292.596 31.6215   1
   3  -3   4 378.261 34.4869   1
   4  -3   4 14508.3 656.115   1
   4   3   4 13253.1 651.016   1
  -4   3  -4 13665.2 653.896   1
  -4  -3  -4 14569.3 654.387   1
   5  -3   4 19066.6 934.922   1
  -5   3  -4 18731.1 932.988   1
   5   3   4 20900.7 935.405   1
   6   3   4 19602.1 901.914   1
   6  -3   4 20067.0 902.067   1
  -6  -3  -4 18265.8 897.107   1
  -6   3  -4 19579.9 900.772   1
   7   3   4 15555.5 707.958   1
   7  -3   4 15509.0 706.439   1
  -7  -3  -4 14150.7 702.657   1
  -7   3  -4 14690.2 704.413   1
   9   3   4 1261.09 95.3457   1
   9  -3   4 1584.25 99.6466   1
  -9  -3  -4 1336.63 97.0692   1
  -9   3  -4 1478.35 96.7116   1
  10   3   4 5768.21 298.311   1
  10  -3   4 5676.84 298.998   1
 -10  -3  -4 5814.62 299.634   1
 -10   3  -4 6055.12 300.425   1
  11   3   4 1210.86 92.0689   1
  11  -3   4 1207.12 93.1041   1
 -11  -3  -4 1438.58 98.1354   1
 -11   3  -4 1588.97 99.3393   1
  12   3   4 1513.82 102.522   1
  12  -3   4 1370.60 98.0378   1
 -12  -3  -4 1357.56 99.4052   1
 -12   3  -4 1241.05 94.7715   1
  13  -3   4 1514.51 105.821   1
 -13   3  -4 1540.26 105.441   1
  14   3   4 911.799 79.7082   1
  14  -3   4 874.794 77.6786   1
 -14   3  -4 875.099 77.8332   1
 -14  -3  -4 876.028 77.4851   1
  15  -3   4 1004.96 84.1228   1
  15   3   4 1096.93 86.0510   1
 -15   3  -4 888.417 80.0321   1
 -15  -3  -4 1161.90 89.6159   1
  16   3   4 8.31258 24.4041   1
  16  -3   4-8.00266 29.0552   1
 -16  -3  -4-7.80458 22.9127   1
 -16   3  -4 7.87962 27.4862   1
  17   3   4 184.125 44.1151   1
 -17  -3  -4 330.993 48.6892   1
  18   3   4-25.3078 38.9566   1
  18  -3   4 73.7157 36.9153   1
 -18  -3  -4 40.1767 36.2165   1
 -18   3  -4 48.7202 38.3809   1
  19   3   4 33.6910 38.4484   1
  19  -3   4 82.5482 30.0307   1
 -19  -3  -4 8.09635 36.0518   1
 -19   3  -4 24.5217 26.0975   1
  20   3   4-8.35163 33.1132   1
  20  -3   4-32.7900 36.4548   1
 -20  -3  -4 7.99403 32.2027   1
 -20   3  -4-16.1174 38.0653   1
  21   3   4 8.28058 28.8873   1
  21  -3   4-8.11187 32.1614   1
 -21  -3  -4 30.8832 25.1956   1
 -21   3  -4-15.8992 34.4332   1
  22   3   4-7.98161 33.6305   1
  22  -3   4 15.9736 29.5593   1
 -22   3  -4 38.7566 29.7312   1
  23   3   4 7.51756 34.7004   1
 -23  -3  -4 30.7980 34.6837   1
  24  -3   4 15.1408 32.3430   1
 -24   3  -4-7.32569 34.9915   1
  26   4  -4 16.9291 34.6358   1
 -26  -4   4 24.2632 33.0952   1
  25   4  -4-8.50805 27.7640   1
 -25  -4   4-8.04146 29.7546   1
  24   4  -4-17.1801 33.5120   1
 -24  -4   4-8.06854 36.3454   1
 -24   4   4-32.6481 34.3930   1
  23   4  -4-8.44006 35.5540   1
  23  -4  -4-8.34039 29.0940   1
 -23  -4   4-8.48833 38.2261   1
 -23   4   4 8.05405 31.4112   1
  22   4  -4 8.56509 31.0974   1
  22  -4  -4 33.0326 37.6513   1
 -22  -4   4-24.7725 30.5517   1
 -22   4   4 7.98993 33.1732   1
  21  -4  -4-8.10364 27.6724   1
 -21   4   4 7.86441 28.5533   1
  20   4  -4-30.8544 29.5774   1
  20  -4  -4 31.5115 29.1470   1
 -20  -4   4 8.14081 28.3973   1
 -20   4   4 7.69032 29.9922   1
  19   4  -4 338.135 47.8873   1
  19  -4  -4 313.123 46.3527   1
 -19  -4   4 255.557 44.2858   1
 -19   4   4 246.916 44.5410   1
  18   4  -4 335.293 46.3221   1
  18  -4  -4 279.592 44.8344   1
 -18  -4   4 173.746 41.6537   1
 -18   4   4 289.347 45.9012   1
  17   4  -4 195.893 39.2998   1
  17  -4  -4 119.459 32.4295   1
 -17  -4   4 135.559 33.6781   1
 -17   4   4 186.537 38.1295   1
  16   4  -4 1554.05 107.518   1
 -16   4   4 1645.26 106.815   1
  16  -4  -4 1746.69 108.350   1
 -16  -4   4 1410.04 103.464   1
 -15   4   4 85.9224 28.8795   1
  15  -4  -4 31.3177 24.6895   1
 -15  -4   4 139.397 35.6225   1
  15   4  -4 83.2894 30.1288   1
 -14  -4   4 1167.42 83.9737   1
  14  -4  -4 1091.82 81.7637   1
 -14   4   4 1174.34 82.3249   1
 -13   4   4 1875.18 109.809   1
  13  -4  -4 1813.87 110.969   1
 -13  -4   4 1930.41 115.228   1
  13   4  -4 1588.09 110.169   1
  12   4  -4 5.86723 23.2627   1
  12  -4  -4-19.7253 18.5829   1
 -12   4   4-4.77204 18.9214   1
 -12  -4   4-5.77441 22.8947   1
  11  -4  -4 2170.36 127.652   1
 -11   4   4 2254.46 128.053   1
  11   4  -4 2492.84 136.457   1
 -11  -4   4 2429.28 135.307   1
  10  -4  -4 6096.17 291.360   1
 -10   4   4 5981.67 289.569   1
 -10  -4   4 6104.12 296.742   1
  10   4  -4 5504.99 294.686   1
   9  -4  -4 1824.24 100.074   1
  -9  -4   4 1841.74 107.315   1
   9   4  -4 1611.27 105.762   1
  -8  -4   4 4450.43 219.512   1
   8   4  -4 4055.65 218.630   1
  -7   4   4 19.6701 14.8917   1
  -7  -4   4 51.1739 21.5078   1
   7   4  -4 20.9967 17.7341   1
  -6   4   4 18186.3 852.617   1
   6   4  -4 20062.8 863.432   1
  -6  -4   4 19021.3 862.110   1
   6  -4  -4 17958.1 853.162   1
  -5   4   4 29586.7 1356.16   1
   5   4  -4 28980.7 1364.64   1
  -5  -4   4 30608.9 1365.88   1
   5  -4  -4 30139.4 1357.25   1
  -4   4   4 18671.4 835.677   1
   4   4  -4 18444.7 844.275   1
  -4  -4   4 18519.5 845.072   1
   4  -4  -4 17598.4 835.704   1
   3   4  -4 14857.4 676.978   1
  -3   4   4 13942.1 668.121   1
   3  -4  -4 15028.3 669.353   1
  -3  -4   4 14651.7 676.968   1
   2   4  -4 90608.6 4234.12   1
  -2   4   4 93940.5 4228.37   1
   2  -4  -4 100294. 4231.40   1
  -2  -4   4 88055.8 4234.44   1
   1   4  -4 6478.65 318.410   1
  -1  -4   4 6549.02 319.643   1
  -1   4   4 6628.28 313.948   1
   1  -4  -4 6833.32 314.859   1
   0  -4   4 61550.0 2703.20   1
   0   4  -4 59314.6 2702.14   1
   0   4   4 60285.5 2698.41   1
   0  -4  -4 57345.9 2697.90   1
  -1   4  -4 9372.81 457.131   1
   1  -4   4 9935.01 458.433   1
   2  -4   4 3225.03 161.232   1
  -2   4  -4 2874.42 158.983   1
   2   4   4 2993.07 158.174   1
  -2  -4  -4 3050.14 157.385   1
   3  -4   4 20485.8 977.338   1
  -3   4  -4 22977.1 981.414   1
   3   4   4 21153.6 976.285   1
  -3  -4  -4 20156.8 978.002   1
   4  -4   4 89646.8 3991.14   1
   4   4   4 93864.7 3991.36   1
  -4  -4  -4 86602.1 3989.49   1
  -4   4  -4 82349.0 3989.65   1
   5  -4   4 15168.6 704.351   1
   5   4   4 14814.2 703.658   1
  -5  -4  -4 15032.7 704.076   1
  -5   4  -4 14935.6 703.787   1
   6  -4   4 3095.36 162.385   1
   6   4   4 3020.87 160.554   1
  -6  -4  -4 2706.66 158.936   1
  -6   4  -4 2789.02 158.448   1
   7  -4   4 565.466 52.8654   1
   7   4   4 550.490 52.5124   1
  -7  -4  -4 624.776 54.7626   1
  -7   4  -4 465.361 49.2291   1
   8  -4   4 8222.56 382.235   1
   8   4   4 7066.91 379.177   1
  -8  -4  -4 7965.84 379.906   1
  -8   4  -4 7447.50 379.657   1
   9  -4   4 594.874 56.5497   1
   9   4   4 605.956 59.5378   1
  -9   4  -4 549.492 54.2919   1
  -9  -4  -4 548.807 54.9458   1
  10  -4   4 842.485 70.4632   1
  10   4   4 870.078 73.9015   1
 -10  -4  -4 795.092 70.4499   1
 -10   4  -4 912.739 70.7108   1
 -11   4  -4 471.486 55.1617   1
  11  -4   4 521.222 56.5138   1
 -11  -4  -4 639.820 60.2977   1
  11   4   4 610.858 61.0537   1
 -12   4  -4 14.2400 22.1203   1
  12  -4   4 14.5879 22.6597   1
 -12  -4  -4 88.0703 34.6780   1
  12   4   4-7.14154 27.8694   1
 -13  -4  -4 1723.81 115.425   1
  13   4   4 1543.20 112.126   1
 -14   4  -4 301.663 46.3525   1
  14  -4   4 463.550 55.0020   1
 -14  -4  -4 458.979 55.0509   1
  14   4   4 418.248 52.5648   1
 -15   4  -4 138.683 35.5543   1
  15  -4   4 71.0360 29.7147   1
 -15  -4  -4 119.418 31.5309   1
  15   4   4 164.791 34.6476   1
 -16   4  -4 563.965 62.4987   1
  16  -4   4 489.277 59.8592   1
 -16  -4  -4 529.190 61.7358   1
  16   4   4 380.892 56.5313   1
 -17   4  -4 63.0466 35.1879   1
  17  -4   4 64.9830 33.3777   1
 -17  -4  -4 98.9914 32.3295   1
  17   4   4 50.5644 29.5690   1
 -18   4  -4 165.638 42.2023   1
  18  -4   4 114.114 38.6330   1
 -18  -4  -4 229.682 45.9691   1
 -19   4  -4-7.81526 35.6436   1
  19  -4   4-32.5805 37.1470   1
 -20   4  -4 7.82912 36.1279   1
  20  -4   4-8.09232 36.4425   1
 -20  -4  -4 31.9097 35.4732   1
  20   4   4-25.2289 40.6125   1
 -21   4  -4-31.0515 33.1822   1
  21  -4   4-16.0807 32.9055   1
 -22   4  -4-7.70179 34.2478   1
  22  -4   4 7.97119 31.0881   1
 -22  -4  -4 7.68106 29.9566   1
  22   4   4-24.2969 29.4054   1
 -23   4  -4-37.8614 36.1817   1
  23  -4   4-15.8335 35.6647   1
 -23  -4  -4-14.6680 35.8136   1
  23   4   4-15.8525 37.0212   1
 -26  -5   4 7.84789 32.5880   1
  26   5  -4 16.6579 30.2450   1
 -25  -5   4-7.86453 37.1452   1
  25   5  -4 8.57205 35.5899   1
 -24  -5   4 25.0126 31.9899   1
  24   5  -4 25.4397 34.7044   1
 -23   5   4-41.0211 31.4593   1
  23  -5  -4 8.56339 30.4880   1
 -23  -5   4 8.28909 39.5934   1
  23   5  -4 51.4480 39.0948   1
 -22   5   4 80.8503 37.3784   1
  22  -5  -4 84.6497 37.2254   1
 -22  -5   4 50.3243 29.9478   1
  22   5  -4 8.26778 30.1045   1
 -21   5   4 198.011 43.4269   1
  21  -5  -4 124.456 40.1471   1
 -21  -5   4 139.695 42.2749   1
  21   5  -4 109.988 37.6569   1
 -20   5   4 53.9405 30.0607   1
  20  -5  -4 24.1737 30.3683   1
 -20  -5   4-39.8843 37.6823   1
  20   5  -4 7.92912 36.1578   1
 -19  -5   4 304.453 51.6320   1
  19   5  -4 407.505 54.2451   1
 -18   5   4 21.5628 28.4993   1
  18   5  -4 8.27090 29.4502   1
 -18  -5   4 28.6788 28.4284   1
  18  -5  -4-15.0264 28.8132   1
  17  -5  -4 949.828 76.1940   1
 -17   5   4 812.081 71.2931   1
  16  -5  -4 343.387 43.9304   1
 -16   5   4 386.775 46.7839   1
 -15   5   4 1090.91 77.8798   1
  15  -5  -4 992.886 76.8457   1
 -15  -5   4 943.875 77.4277   1
  15   5  -4 897.630 76.5407   1
  14   5  -4-6.70459 26.5801   1
  14  -5  -4 6.01044 24.2094   1
 -14  -5   4 6.73261 27.9529   1
 -14   5   4-5.79797 24.0724   1
  13   5  -4 26.1637 26.3761   1
 -13   5   4 26.9296 23.0441   1
  13  -5  -4 27.1882 21.5938   1
 -13  -5   4 31.6893 26.3438   1
  12  -5  -4 2045.66 114.384   1
 -12  -5   4 1924.08 120.123   1
  12   5  -4 1805.31 117.966   1
 -12   5   4 1827.60 113.250   1
  11  -5  -4 5597.33 266.401   1
 -11  -5   4 5552.11 272.891   1
  11   5  -4 4694.23 268.241   1
 -11   5   4 5362.22 266.009   1
 -10  -5   4 5166.29 251.318   1
  10   5  -4 5413.76 253.734   1
 -10   5   4 5246.11 245.987   1
   9  -5  -4 22099.3 1033.89   1
  -9  -5   4 22056.8 1041.27   1
  -9   5   4 22850.4 1034.58   1
   9   5  -4 22783.4 1043.22   1
   8  -5  -4-3.74344 17.4796   1
   8   5  -4 15.2610 23.4748   1
  -8  -5   4 5.15167 21.3897   1
   7   5  -4 15027.1 680.780   1
  -7  -5   4 13960.9 678.937   1
  -6  -5   4 32289.4 1420.08   1
   6   5  -4 29429.5 1417.33   1
  -6   5   4 30985.9 1409.17   1
  -5  -5   4 3705.47 194.413   1
   5   5  -4 3897.30 195.030   1
  -5   5   4 3752.17 186.531   1
   5  -5  -4 3757.88 187.191   1
  -4  -5   4 19305.0 870.653   1
   4   5  -4 19246.0 869.720   1
  -4   5   4 19353.4 862.524   1
   4  -5  -4 17519.4 861.834   1
   3  -5  -4 108010. 4856.18   1
  -3  -5   4 106675. 4863.04   1
  -3   5   4 106846. 4855.57   1
   3   5  -4 108164. 4863.52   1
   2  -5  -4 801.848 48.9805   1
  -2   5   4 692.090 46.9955   1
  -2  -5   4 692.221 52.4473   1
   1   5  -4 180.934 29.7186   1
  -1  -5   4 112.609 27.5012   1
   0  -5   4-13.2035 22.6000   1
   0   5  -4 4.30985 19.8902   1
   0  -5  -4 3.60132 17.0121   1
   0   5   4 24.6480 17.1910   1
   1  -5   4 10698.6 520.234   1
  -1   5  -4 11100.2 520.181   1
  -1  -5  -4 11443.2 518.473   1
   1   5   4 10716.7 517.621   1
   2  -5   4 401.085 41.8241   1
  -2   5  -4 389.361 41.4684   1
  -2  -5  -4 328.682 36.4119   1
   2   5   4 386.764 39.3138   1
   3  -5   4 29740.5 1342.07   1
  -3   5  -4 27822.8 1338.82   1
  -3  -5  -4 30488.4 1339.56   1
   3   5   4 28567.3 1339.20   1
   4  -5   4 149.039 31.0748   1
  -4   5  -4 109.418 29.9298   1
  -4  -5  -4 74.8227 26.8577   1
   4   5   4 34.5629 22.5678   1
   5  -5   4 1921.31 122.318   1
  -5  -5  -4 2040.08 123.234   1
   5   5   4 2174.48 125.641   1
  -6   5  -4 1495.83 101.003   1
   6  -5   4 1734.60 103.717   1
  -6  -5  -4 1609.05 102.679   1
   6   5   4 1512.38 100.484   1
  -8   5  -4 371.381 41.5232   1
   8   5   4 287.463 39.7990   1
  -8  -5  -4 278.096 41.5790   1
   8  -5   4 314.618 40.3704   1
   9  -5   4 2646.61 163.671   1
   9   5   4 2840.86 165.513   1
  -9  -5  -4 3130.01 169.837   1
  -9   5  -4 3046.99 166.554   1
  10  -5   4 1385.11 98.3488   1
  10   5   4 1515.19 101.480   1
 -10  -5  -4 1338.34 95.4864   1
 -10   5  -4 1312.64 95.0188   1
  11  -5   4 765.416 65.9172   1
  11   5   4 667.578 65.1374   1
 -11  -5  -4 684.587 63.5328   1
 -11   5  -4 535.637 58.2804   1
  12  -5   4 1718.56 114.790   1
 -12   5  -4 1715.18 113.811   1
 -13   5  -4 51.6122 29.3821   1
  13  -5   4 53.6667 32.8890   1
 -13  -5  -4 53.1662 31.6746   1
  13   5   4 105.787 32.8624   1
 -14   5  -4 475.581 56.5043   1
  14   5   4 415.288 52.5398   1
  14  -5   4 525.852 59.7391   1
 -14  -5  -4 537.017 58.4601   1
  15  -5   4 951.791 84.1300   1
 -15   5  -4 1162.12 88.7290   1
  15   5   4 1091.15 89.3646   1
 -15  -5  -4 1164.77 91.0707   1
  16   5   4 58.1940 39.2740   1
  16  -5   4-8.11793 27.1243   1
 -16  -5  -4 57.1024 35.8150   1
 -16   5  -4-7.80792 28.3600   1
  17   5   4 25.3825 34.6256   1
 -17  -5  -4 16.3136 35.8199   1
  17  -5   4 32.7869 35.5187   1
  18   5   4 33.2231 25.7845   1
  18  -5   4 16.5956 26.4287   1
 -18  -5  -4-25.0469 24.5171   1
 -18   5  -4 23.8134 28.2654   1
  19   5   4 17.0251 37.4012   1
 -19  -5  -4 54.6715 35.6479   1
  20   5   4 41.5830 35.0506   1
  20  -5   4 33.1170 30.0794   1
 -20  -5  -4 70.5140 36.5987   1
 -20   5  -4-23.7250 29.2802   1
  21   5   4 24.6660 31.5268   1
 -21  -5  -4-23.4841 30.0162   1
  22   5   4-8.07151 37.2473   1
  22  -5   4-23.5505 36.2259   1
 -22  -5  -4-23.2001 36.5268   1
 -22   5  -4 30.6295 36.5765   1
  23   5   4-7.81661 26.1123   1
  23  -5   4 15.2844 28.7999   1
 -23  -5  -4 29.9361 27.1786   1
 -23   5  -4 14.9981 30.2112   1
  26   6  -4 8.56390 27.9462   1
 -26  -6   4 7.93300 29.3533   1
  25   6  -4-8.33064 36.0892   1
 -25  -6   4 40.9672 42.4792   1
  24   6  -4-25.3555 28.2428   1
 -24  -6   4-16.4690 27.5173   1
  23   6  -4 40.7155 35.7441   1
 -23  -6   4-25.1777 39.1876   1
  22   6  -4 23.7292 34.2623   1
 -22  -6   4-49.6377 42.8878   1
  21   6  -4 72.7370 36.5793   1
  21  -6  -4 121.079 39.1545   1
 -21  -6   4 234.837 45.9109   1
 -21   6   4 191.407 44.5129   1
  20  -6  -4 298.823 48.1532   1
 -20   6   4 256.707 43.9871   1
  19   6  -4 204.875 45.3622   1
 -19   6   4 158.578 40.2966   1
  19  -6  -4 160.298 38.8610   1
 -19  -6   4 182.203 39.2914   1
  18   6  -4 38.0667 28.1919   1
 -18   6   4 51.2933 28.6010   1
 -18  -6   4-7.70364 26.8971   1
  18  -6  -4 29.5311 26.3095   1
  17   6  -4 21.6576 30.4585   1
  17  -6  -4 14.2076 26.8197   1
 -17   6   4 56.4505 31.8226   1
 -17  -6   4 70.1728 38.8997   1
  16  -6  -4 1109.14 81.2660   1
 -16   6   4 947.741 79.0975   1
 -15   6   4 336.997 42.1728   1
 -15  -6   4 216.481 40.8047   1
  15  -6  -4 291.040 39.7633   1
  14   6  -4 91.3061 33.5501   1
 -14  -6   4 131.383 34.4790   1
  13  -6  -4 8113.58 423.860   1
 -13   6   4 9396.28 429.228   1
  13   6  -4 8899.52 432.137   1
 -13  -6   4 8629.69 431.623   1
  12  -6  -4 27.0188 23.1398   1
 -12   6   4 50.3709 24.6163   1
  12   6  -4 19.9436 22.7558   1
 -12  -6   4 45.5864 26.2783   1
  11  -6  -4 1052.66 78.0642   1
 -11   6   4 1253.81 82.1230   1
 -11  -6   4 1168.09 83.3821   1
 -10   6   4 57.4212 21.3695   1
  10  -6  -4 29.6274 21.7639   1
  -9  -6   4 22.8245 23.6953   1
   9  -6  -4 4.50794 18.4446   1
   9   6  -4 6.06814 24.8249   1
  -9   6   4 8.91510 17.3903   1
  -8  -6   4 723.770 62.7724   1
  -8   6   4 807.134 57.9103   1
   8  -6  -4 761.367 56.7523   1
   7   6  -4 4486.99 233.932   1
  -7  -6   4 4479.85 234.542   1
   7  -6  -4 4622.34 228.061   1
  -6   6   4 550.227 43.0309   1
   6   6  -4 560.927 51.4948   1
  -6  -6   4 607.759 53.8138   1
   6  -6  -4 479.002 42.7825   1
  -5   6   4 3998.69 191.874   1
   5   6  -4 3511.52 195.738   1
  -5  -6   4 3778.62 198.117   1
   4   6  -4 2551.00 148.442   1
  -4   6   4 2738.66 142.358   1
  -4  -6   4 2718.05 150.416   1
   4  -6  -4 2776.28 142.354   1
   3   6  -4 127407. 6173.72   1
  -3   6   4 139684. 6168.30   1
   3  -6  -4 139021. 6168.58   1
  -3  -6   4 138384. 6175.17   1
   2   6  -4 30809.6 1408.31   1
  -2   6   4 30134.1 1401.84   1
   2  -6  -4 31007.1 1402.24   1
  -2  -6   4 30705.8 1408.77   1
   1   6  -4 19259.8 962.186   1
  -1   6   4 21702.2 960.471   1
   1  -6  -4 20896.4 959.354   1
  -1  -6   4 21283.8 965.485   1
   0   6   4 9547.38 456.391   1
   0  -6  -4 9800.86 457.117   1
   0   6  -4 9470.52 459.551   1
   0  -6   4 9620.85 460.721   1
  -1  -6  -4 4.44407 18.9878   1
   1  -6   4 5.15509 21.4047   1
  -1   6  -4 4.95844 19.0146   1
   1   6   4 9.04223 22.5359   1
   2  -6   4 8594.33 407.412   1
  -2   6  -4 7469.57 404.538   1
  -2  -6  -4 8567.52 404.200   1
   2   6   4 8815.46 405.275   1
   3  -6   4 44538.1 2046.55   1
  -3   6  -4 47556.2 2047.59   1
  -3  -6  -4 44388.1 2043.58   1
   3   6   4 42615.2 2046.37   1
   4  -6   4 1090.45 76.2098   1
  -4   6  -4 1006.56 73.9976   1
  -4  -6  -4 947.057 71.6257   1
   4   6   4 1013.70 74.3617   1
   5  -6   4 2321.84 140.747   1
  -5   6  -4 2521.22 141.647   1
  -5  -6  -4 2408.50 140.356   1
   5   6   4 2428.14 140.736   1
  -7   6  -4 5144.24 260.053   1
   7  -6   4 4884.27 256.524   1
  -7  -6  -4 4829.79 257.186   1
   7   6   4 4866.51 255.876   1
   8  -6   4 705.649 60.4862   1
  -8  -6  -4 564.220 55.9482   1
  -8   6  -4 565.266 55.4427   1
  -9   6  -4 107.734 28.5301   1
   9   6   4 126.488 32.9925   1
   9  -6   4 134.356 30.7838   1
  -9  -6  -4 151.953 39.1409   1
 -10   6  -4 3805.41 205.486   1
  10  -6   4 3715.34 205.406   1
 -10  -6  -4 3683.96 206.526   1
  10   6   4 3587.37 202.846   1
 -11  -6  -4 384.926 50.8580   1
  11  -6   4 394.240 49.8218   1
 -11   6  -4 348.434 48.1549   1
  11   6   4 328.000 49.2224   1
 -12  -6  -4 49.2346 27.5067   1
  12   6   4 40.5738 31.7135   1
 -13   6  -4 156.155 39.3166   1
  13   6   4 133.389 37.4886   1
 -13  -6  -4 107.268 36.2194   1
  13  -6   4 105.465 37.5903   1
  14   6   4 619.055 61.2234   1
 -14   6  -4 567.351 61.6923   1
 -14  -6  -4 643.832 62.0796   1
  14  -6   4 605.557 64.0001   1
 -15  -6  -4 238.438 44.5058   1
 -15   6  -4 215.534 43.9054   1
 -16  -6  -4 1375.52 101.598   1
  16   6   4 1201.98 95.9588   1
  17   6   4 676.934 68.5163   1
 -17  -6  -4 761.613 71.3948   1
 -17   6  -4 691.287 70.5273   1
  17  -6   4 721.925 70.6304   1
 -18   6  -4 7.87744 33.1878   1
  18  -6   4 15.9611 34.0989   1
 -19   6  -4 39.3253 35.4636   1
  19  -6   4 55.7844 35.9320   1
 -19  -6  -4 57.3200 35.0287   1
  19   6   4 8.32882 31.9860   1
 -20   6  -4 39.2272 37.0563   1
  20  -6   4 7.94611 31.5036   1
 -20  -6  -4-39.8611 39.3294   1
  20   6   4 17.2129 38.2713   1
 -21   6  -4 15.5732 35.0662   1
  21  -6   4 7.86909 31.6964   1
 -21  -6  -4-22.9725 34.9130   1
  21   6   4 16.3133 37.6396   1
 -22   6  -4 46.1576 38.7507   1
  22  -6   4 23.2536 37.8555   1
 -22  -6  -4-7.55068 25.8108   1
  22   6   4 55.7237 29.4761   1
 -23   6  -4-22.7168 37.3566   1
  23  -6   4 7.61109 32.5180   1
  26   7  -4-16.1519 39.8589   1
 -26  -7   4 71.4560 42.6990   1
  25   7  -4 24.7872 29.4247   1
 -25  -7   4 8.05009 29.2364   1
  23   7  -4 31.4351 38.3625   1
 -23  -7   4-32.8929 38.8393   1
 -22   7   4 34.0920 33.2751   1
 -21  -7   4-8.06897 36.8309   1
 -21   7   4 50.2573 31.6088   1
  21  -7  -4 24.8043 31.7526   1
  21   7  -4 90.8908 36.3108   1
 -20  -7   4-7.53629 35.1951   1
 -20   7   4-8.19166 30.8722   1
  20  -7  -4 88.9637 37.3272   1
  20   7  -4-8.69438 38.1687   1
 -19   7   4 658.697 67.2810   1
  19  -7  -4 621.834 65.4619   1
 -18  -7   4 1229.21 92.9873   1
  18   7  -4 971.769 83.6558   1
 -17   7   4 564.772 61.7999   1
  17  -7  -4 631.942 61.6683   1
  17   7  -4 685.919 63.7129   1
 -16  -7   4 676.556 65.7777   1
  16  -7  -4 582.241 62.8944   1
 -16   7   4 712.308 68.4331   1
  16   7  -4 819.288 68.7120   1
 -15   7   4 69.5406 31.4530   1
  15  -7  -4 60.8035 29.4072   1
  14  -7  -4 85.2189 29.9209   1
 -14   7   4 39.2321 27.5804   1
  14   7  -4 14.3349 22.2907   1
 -14  -7   4 7.40234 25.3173   1
  13   7  -4 179.214 34.7921   1
 -13  -7   4 92.0573 33.2544   1
  12  -7  -4 8498.74 417.507   1
 -12   7   4 8734.76 416.999   1
  12   7  -4 8672.36 423.698   1
 -12  -7   4 8088.88 419.281   1
  11  -7  -4 129.882 28.2383   1
 -11   7   4 171.403 30.0914   1
 -11  -7   4 106.699 33.7981   1
  11   7  -4 121.797 35.2790   1
 -10  -7   4 38.9270 21.7638   1
  10  -7  -4 31.5458 19.9144   1
 -10   7   4 82.2902 22.9608   1
  10   7  -4 26.4682 24.1111   1
   9   7  -4 582.999 58.7025   1
   9  -7  -4 798.442 60.0392   1
  -9   7   4 761.460 57.3685   1
  -9  -7   4 689.654 61.2801   1
  -8   7   4 12779.8 575.356   1
   8  -7  -4 11547.9 573.216   1
  -7  -7   4 1567.49 99.7028   1
   7   7  -4 1538.11 99.1512   1
  -7   7   4 1452.31 90.9794   1
   7  -7  -4 1546.14 93.8665   1
  -6  -7   4 8928.38 423.020   1
   6   7  -4 8538.81 419.614   1
  -6   7   4 8304.22 411.156   1
   6  -7  -4 8701.50 412.825   1
  -5  -7   4 677.076 60.8155   1
   5   7  -4 769.203 63.6134   1
  -5   7   4 800.119 56.9643   1
   5  -7  -4 800.609 57.6299   1
  -4  -7   4 13157.6 599.221   1
   4  -7  -4 13279.2 591.806   1
  -4   7   4 13354.6 591.438   1
   3  -7  -4 8416.58 395.571   1
  -3  -7   4 8161.95 402.118   1
   3   7  -4 7714.80 400.406   1
  -3   7   4 8472.66 395.598   1
   2  -7  -4 29838.6 1347.94   1
  -2   7   4 29107.0 1347.50   1
   2   7  -4 29352.8 1353.50   1
  -2  -7   4 29067.8 1354.20   1
   1  -7  -4 2153.47 125.976   1
  -1   7   4 2305.39 126.734   1
   1   7  -4 2274.54 129.440   1
  -1  -7   4 2145.27 129.569   1
   0  -7  -4 33.3686 20.3971   1
   0   7   4-4.72209 21.8198   1
   0   7  -4 37.7508 23.0680   1
   0  -7   4 38.9994 23.4966   1
   1  -7   4 44.4712 26.6360   1
  -1   7  -4 54.0860 27.3134   1
  -1  -7  -4 85.5318 22.1846   1
   1   7   4 9.82676 19.9030   1
   2  -7   4 24290.7 1103.04   1
  -2   7  -4 22383.1 1099.54   1
   2   7   4 24402.3 1100.10   1
  -2  -7  -4 23827.7 1098.06   1
   3  -7   4 14964.3 704.853   1
  -3   7  -4 14531.7 703.567   1
   3   7   4 14970.3 703.327   1
  -3  -7  -4 15094.6 703.388   1
   4   7   4 2913.33 166.516   1
  -4  -7  -4 3082.45 166.089   1
  -5   7  -4 11238.7 530.495   1
   5  -7   4 10712.0 530.064   1
   6  -7   4 8278.11 422.228   1
  -6   7  -4 8652.89 423.522   1
   6   7   4 9037.63 423.414   1
  -6  -7  -4 8281.47 420.298   1
   7  -7   4 325.510 43.2217   1
  -7   7  -4 397.115 44.8391   1
   7   7   4 296.835 42.9406   1
  -8   7  -4 4798.41 248.843   1
   8  -7   4 4675.16 248.479   1
  -8  -7  -4 4624.22 247.501   1
   8   7   4 4542.36 246.975   1
  -9   7  -4 871.718 73.6538   1
   9  -7   4 674.966 65.8470   1
  -9  -7  -4 749.033 70.8098   1
   9   7   4 914.373 76.3338   1
  10  -7   4-7.12858 32.1024   1
 -10   7  -4-7.48926 30.6338   1
  10   7   4-14.3285 31.0295   1
 -10  -7  -4 21.9384 29.4553   1
  11   7   4 204.884 37.5068   1
 -11  -7  -4 284.316 43.7304   1
  12  -7   4 1455.62 103.932   1
  12   7   4 1537.11 106.067   1
 -12  -7  -4 1497.00 105.011   1
 -12   7  -4 1424.92 104.189   1
  13  -7   4 2164.71 131.732   1
 -13  -7  -4 1679.65 122.151   1
  13   7   4 2149.73 136.548   1
 -13   7  -4 2012.43 130.696   1
 -14   7  -4-31.3877 33.5361   1
 -14  -7  -4 39.2534 30.1166   1
  14   7   4 57.5343 35.6102   1
  15  -7   4 158.730 37.0661   1
 -15  -7  -4 120.251 35.1885   1
  15   7   4 103.977 35.1094   1
 -16   7  -4 64.2731 39.4434   1
  16  -7   4 192.345 44.0358   1
 -16  -7  -4 192.651 41.8230   1
  16   7   4 175.265 40.7344   1
 -17   7  -4 8.08037 34.9979   1
  17  -7   4-32.2635 37.2207   1
 -17  -7  -4 16.4591 36.5947   1
  17   7   4-7.82333 32.9561   1
 -18   7  -4 32.3632 37.7926   1
  18  -7   4 40.3504 36.3583   1
 -18  -7  -4-8.26518 35.3273   1
  18   7   4 32.5901 36.2456   1
 -19   7  -4 129.026 37.8766   1
  19  -7   4 96.5067 35.0741   1
 -19  -7  -4 32.4070 34.8560   1
  19   7   4 91.5069 41.2435   1
 -20   7  -4-55.9939 40.2853   1
 -20  -7  -4-31.9271 36.8439   1
  20   7   4-24.7044 39.3444   1
  20  -7   4 31.8966 35.4706   1
  21   7   4-16.1975 31.5863   1
 -21  -7  -4 7.92761 28.7840   1
 -21   7  -4-23.6846 35.9958   1
  21  -7   4 7.87019 35.4430   1
 -22  -7  -4-7.40364 23.5886   1
  22   7   4 47.3184 28.0880   1
 -23   7  -4-15.3544 37.4764   1
  23  -7   4 22.6793 34.8850   1
  26   8  -4 40.0067 36.9568   1
 -26  -8   4 30.9400 41.6121   1
  24   8  -4 23.1029 33.3711   1
 -24  -8   4 24.1719 34.9136   1
  23   8  -4 120.023 42.1272   1
 -23  -8   4 88.1751 37.7184   1
  22   8  -4 8.22851 36.5936   1
 -22  -8   4 16.0781 38.8267   1
 -21  -8   4 7.56783 32.3315   1
 -21   8   4-17.0834 35.9816   1
  21   8  -4 8.72983 34.6091   1
  20   8  -4 55.6935 29.0008   1
 -20  -8   4 31.7866 27.8390   1
 -20   8   4 92.1328 39.1918   1
  20  -8  -4 66.5157 31.9848   1
  19   8  -4-15.1791 31.0524   1
 -19  -8   4-41.3002 39.4607   1
 -19   8   4-16.3081 30.7310   1
  19  -8  -4 8.17161 29.1015   1
  18   8  -4 450.072 53.2635   1
  18  -8  -4 424.353 54.2299   1
 -18  -8   4 334.925 50.6465   1
 -18   8   4 355.299 50.2060   1
 -17  -8   4 1191.12 91.7934   1
 -17   8   4 1076.35 87.2140   1
  17  -8  -4 1055.71 87.5949   1
  17   8  -4 1120.10 89.5300   1
 -16   8   4 735.706 65.7585   1
 -16  -8   4 653.566 64.5852   1
  15  -8  -4 1341.61 101.289   1
 -15   8   4 1612.47 104.578   1
  15   8  -4 1323.03 99.1302   1
 -15  -8   4 1497.62 103.846   1
 -14   8   4 1161.26 87.4124   1
  14  -8  -4 1104.55 86.0747   1
  13  -8  -4 2674.13 159.121   1
 -13   8   4 3160.62 164.147   1
 -13  -8   4 2604.44 162.087   1
  13   8  -4 2655.80 163.607   1
 -12  -8   4 97.7948 30.9705   1
[truncated: 954,459 more chars]
