# Supplementary material for: Structural insight into the cooperativity of spin crossover compounds
Source: Acta Crystallogr B Struct Sci Cryst Eng Mater. 2023 Aug 11;79(Pt 5):354–67. doi: 10.1107/S2052520623005814 (PMC10552598; doi:10.1107/S2052520623005814)
Supplement: Supplementary file 4 [file b-79-00354-sup4.zip › Bia_Pmono_258K.cif]

data_SC2_258K
 
_audit_creation_method            'SHELXL-2018/3'
_shelx_SHELXL_version_number      '2018/3'
_chemical_name_systematic         ?
_chemical_name_common             ?
_chemical_melting_point           ?
_chemical_formula_moiety          ?
_chemical_formula_sum
 'C38 H28 Fe N6 S2' 
_chemical_formula_weight          688.63

loop_
 _atom_type_symbol
 _atom_type_description
 _atom_type_scat_dispersion_real
 _atom_type_scat_dispersion_imag
 _atom_type_scat_source
 'C'  'C'   0.0024   0.0013
 'International Tables Vol C Tables 4.2.6.8 and 6.1.1.4'
 'H'  'H'   0.0000   0.0000
 'International Tables Vol C Tables 4.2.6.8 and 6.1.1.4'
 'N'  'N'   0.0049   0.0027
 'International Tables Vol C Tables 4.2.6.8 and 6.1.1.4'
 'S'  'S'   0.1051   0.1002
 'International Tables Vol C Tables 4.2.6.8 and 6.1.1.4'
 'Fe'  'Fe'   0.3265   0.6960
 'International Tables Vol C Tables 4.2.6.8 and 6.1.1.4'
 
_space_group_crystal_system       monoclinic
_space_group_IT_number            14
_space_group_name_H-M_alt         'P 21/c'
_space_group_name_Hall            '-P 2ybc'
 
_shelx_space_group_comment
;
The symmetry employed for this shelxl refinement is uniquely defined
by the following loop, which should always be used as a source of
symmetry information in preference to the above space-group names.
They are only intended as comments.
;
 
loop_
 _space_group_symop_operation_xyz
 'x, y, z'
 '-x, y+1/2, -z+1/2'
 '-x, -y, -z'
 'x, -y-1/2, z-1/2'
 
_cell_length_a                    17.3059(2)
_cell_length_b                    12.47740(10)
_cell_length_c                    17.2410(2)
_cell_angle_alpha                 90
_cell_angle_beta                  115.7650(14)
_cell_angle_gamma                 90
_cell_volume                      3352.78(7)
_cell_formula_units_Z             4
_cell_measurement_temperature     293(2)
_cell_measurement_reflns_used     10767
_cell_measurement_theta_min       1.858
_cell_measurement_theta_max       31.199
 
_exptl_crystal_description        Needle
_exptl_crystal_colour             ?
_exptl_crystal_density_meas       ?
_exptl_crystal_density_method     ?
_exptl_crystal_density_diffrn     1.364          
_exptl_crystal_F_000              1424
_exptl_transmission_factor_min    ?
_exptl_transmission_factor_max    ?
_exptl_crystal_size_max           ?
_exptl_crystal_size_mid           ?
_exptl_crystal_size_min           ?
_exptl_absorpt_coefficient_mu     0.449
_shelx_estimated_absorpt_T_min    ?
_shelx_estimated_absorpt_T_max    ?
_exptl_absorpt_correction_type    ?
_exptl_absorpt_correction_T_min   ?
_exptl_absorpt_correction_T_max   ?
_exptl_absorpt_process_details    ?
_exptl_absorpt_special_details    ?
_diffrn_ambient_temperature       293(2)
_diffrn_radiation_wavelength      0.63582
_diffrn_radiation_type            Synchrotron
_diffrn_source                    ?
_diffrn_measurement_device_type   '4-circle diffractometer'
_diffrn_measurement_method        ?
_diffrn_detector_area_resol_mean  ?
_diffrn_reflns_number             25123
_diffrn_reflns_av_unetI/netI      0.0325
_diffrn_reflns_av_R_equivalents   0.0313
_diffrn_reflns_limit_h_min        -23
_diffrn_reflns_limit_h_max        23
_diffrn_reflns_limit_k_min        -16
_diffrn_reflns_limit_k_max        16
_diffrn_reflns_limit_l_min        -21
_diffrn_reflns_limit_l_max        21
_diffrn_reflns_theta_min          1.870
_diffrn_reflns_theta_max          25.078
_diffrn_reflns_theta_full         22.426
_diffrn_measured_fraction_theta_max   0.939
_diffrn_measured_fraction_theta_full  0.970
_diffrn_reflns_Laue_measured_fraction_max    0.939
_diffrn_reflns_Laue_measured_fraction_full   0.970
_diffrn_reflns_point_group_measured_fraction_max   0.939
_diffrn_reflns_point_group_measured_fraction_full  0.970
_reflns_number_total              7816
_reflns_number_gt                 6740
_reflns_threshold_expression      'I > 2\s(I)'
_reflns_Friedel_coverage          0.000
_reflns_Friedel_fraction_max      .
_reflns_Friedel_fraction_full     .
 
_reflns_special_details
;
 Reflections were merged by SHELXL according to the crystal
 class for the calculation of statistics and refinement.
 
 _reflns_Friedel_fraction is defined as the number of unique
 Friedel pairs measured divided by the number that would be
 possible theoretically, ignoring centric projections and
 systematic absences.
;
 
_computing_data_collection        ?
_computing_cell_refinement        ?
_computing_data_reduction         ?
_computing_structure_solution     ?
_computing_structure_refinement 'SHELXL-2018/3 (Sheldrick, 2018)'
_computing_molecular_graphics     ?
_computing_publication_material   ?
_refine_special_details           ?
_refine_ls_structure_factor_coef  Fsqd
_refine_ls_matrix_type            full
_refine_ls_weighting_scheme       calc
_refine_ls_weighting_details
'w=1/[\s^2^(Fo^2^)+(0.0590P)^2^+0.5449P] where P=(Fo^2^+2Fc^2^)/3'
_atom_sites_solution_primary      ?
_atom_sites_solution_secondary    ?
_atom_sites_solution_hydrogens    geom
_refine_ls_hydrogen_treatment     constr
_refine_ls_extinction_method      'SHELXL-2018/3 (Sheldrick 2018)'
_refine_ls_extinction_coef        0.0085(7)
_refine_ls_extinction_expression
 'Fc^*^=kFc[1+0.001xFc^2^\l^3^/sin(2\q)]^-1/4^'
_refine_ls_number_reflns          7816
_refine_ls_number_parameters      457
_refine_ls_number_restraints      73
_refine_ls_R_factor_all           0.0428
_refine_ls_R_factor_gt            0.0380
_refine_ls_wR_factor_ref          0.1150
_refine_ls_wR_factor_gt           0.1106
_refine_ls_goodness_of_fit_ref    1.052
_refine_ls_restrained_S_all       1.051
_refine_ls_shift/su_max           0.001
_refine_ls_shift/su_mean          0.000
 
loop_
 _atom_site_label
 _atom_site_type_symbol
 _atom_site_fract_x
 _atom_site_fract_y
 _atom_site_fract_z
 _atom_site_U_iso_or_equiv
 _atom_site_adp_type
 _atom_site_occupancy
 _atom_site_site_symmetry_order  
 _atom_site_calc_flag
 _atom_site_refinement_flags_posn
 _atom_site_refinement_flags_adp
 _atom_site_refinement_flags_occupancy
 _atom_site_disorder_assembly
 _atom_site_disorder_group
Fe01 Fe 0.75895(2) 0.30355(2) 0.82536(2) 0.05381(9) Uani 1 1 d . . . . .
S002 S 0.54538(4) 0.34279(5) 0.92185(3) 0.07300(14) Uani 1 1 d . . . . .
S001 S 0.95221(4) 0.11483(4) 1.07032(4) 0.07971(16) Uani 1 1 d . . . . .
N005 N 0.71081(9) 0.14266(11) 0.79365(8) 0.0533(3) Uani 1 1 d . . . . .
N006 N 0.81096(11) 0.45684(12) 0.82150(9) 0.0684(4) Uani 1 1 d . . . . .
N003 N 0.66758(9) 0.31059(10) 0.68786(9) 0.0530(3) Uani 1 1 d . . . . .
N004 N 0.84814(9) 0.27527(11) 0.76604(8) 0.0533(3) Uani 1 1 d . . . . .
N002 N 0.67173(13) 0.36089(17) 0.86659(12) 0.0820(5) Uani 1 1 d . . . . .
N001 N 0.84793(11) 0.25410(14) 0.94447(9) 0.0678(4) Uani 1 1 d . . . . .
C015 C 0.63969(11) 0.21943(14) 0.65540(11) 0.0579(4) Uani 1 1 d . . . . .
H015 H 0.605160 0.212881 0.596601 0.069 Uiso 1 1 calc R U . . .
C016 C 0.66169(10) 0.12556(13) 0.71003(10) 0.0549(3) Uani 1 1 d . . . . .
C003 C 0.64809(10) 0.39996(13) 0.63188(10) 0.0536(3) Uani 1 1 d . . . . .
C021 C 0.85767(10) 0.17809(13) 0.72891(10) 0.0528(3) Uani 1 1 d . . . . .
C024 C 0.86643(11) -0.01614(14) 0.65555(11) 0.0596(4) Uani 1 1 d D . . . .
C007 C 0.60408(13) 0.58282(14) 0.60232(12) 0.0636(4) Uani 1 1 d . . . . .
H007 H 0.586502 0.645972 0.618483 0.076 Uiso 1 1 calc R U . . .
C012 C 0.56869(16) 0.85295(18) 0.36475(16) 0.0826(6) Uani 1 1 d . . . . .
H012 H 0.561419 0.912608 0.329910 0.099 Uiso 1 1 calc R U . . .
C010 C 0.55982(12) 0.66438(16) 0.38087(12) 0.0664(4) Uani 1 1 d . . . . .
H010 H 0.545359 0.596877 0.355794 0.080 Uiso 1 1 calc R U . . .
C022 C 0.83948(12) 0.17250(14) 0.64274(11) 0.0606(4) Uani 1 1 d . . . . .
H022 H 0.823923 0.234101 0.609037 0.073 Uiso 1 1 calc R U . . .
C008 C 0.62377(12) 0.49508(14) 0.65599(11) 0.0613(4) Uani 1 1 d . . . . .
H008 H 0.620700 0.499828 0.708413 0.074 Uiso 1 1 calc R U . . .
C025 C 0.88375(11) -0.00922(14) 0.74158(11) 0.0594(4) Uani 1 1 d . . . . .
H025 H 0.898525 -0.070890 0.775221 0.071 Uiso 1 1 calc R U . . .
C002 C 0.61931(13) 0.35252(14) 0.88972(11) 0.0610(4) Uani 1 1 d . . . . .
C004 C 0.65348(12) 0.39480(14) 0.55518(11) 0.0610(4) Uani 1 1 d . . . . .
H004 H 0.669968 0.331153 0.538588 0.073 Uiso 1 1 calc R U . . .
C020 C 0.73114(12) 0.05899(14) 0.84642(11) 0.0616(4) Uani 1 1 d . . . . .
H020 H 0.764595 0.070357 0.904922 0.074 Uiso 1 1 calc R U . . .
C005 C 0.63474(13) 0.48277(14) 0.50260(11) 0.0628(4) Uani 1 1 d . . . . .
H005 H 0.638792 0.477791 0.450667 0.075 Uiso 1 1 calc R U . . .
C009 C 0.59319(12) 0.67392(14) 0.46903(12) 0.0604(4) Uani 1 1 d . . . . .
C017 C 0.63351(13) 0.02529(15) 0.67787(13) 0.0706(5) Uani 1 1 d . . . . .
H017 H 0.599438 0.015420 0.619296 0.085 Uiso 1 1 calc R U . . .
C006 C 0.60992(11) 0.57893(13) 0.52496(11) 0.0573(4) Uani 1 1 d . . . . .
C018 C 0.65623(15) -0.06053(16) 0.73328(15) 0.0779(5) Uani 1 1 d . . . . .
H018 H 0.638440 -0.129446 0.712730 0.093 Uiso 1 1 calc R U . . .
C001 C 0.89174(12) 0.19705(13) 0.99766(11) 0.0586(4) Uani 1 1 d . . . . .
C011 C 0.54744(14) 0.75305(18) 0.32901(14) 0.0754(5) Uani 1 1 d . . . . .
H011 H 0.524565 0.744889 0.269565 0.090 Uiso 1 1 calc R U . . .
C026 C 0.87958(11) 0.08686(13) 0.77835(10) 0.0554(3) Uani 1 1 d . . . . .
H026 H 0.891520 0.090147 0.836353 0.067 Uiso 1 1 calc R U . . .
C028 C 0.86685(14) 0.46061(15) 0.78663(13) 0.0704(5) Uani 1 1 d . . . . .
C014 C 0.61288(15) 0.77593(16) 0.50336(14) 0.0761(5) Uani 1 1 d . . . . .
H014 H 0.634930 0.785061 0.562664 0.091 Uiso 1 1 calc R U . . .
C013 C 0.60046(18) 0.86430(17) 0.45138(17) 0.0889(7) Uani 1 1 d . . . . .
H013 H 0.613943 0.932201 0.475866 0.107 Uiso 1 1 calc R U . . .
C023 C 0.84432(13) 0.07641(16) 0.60682(11) 0.0664(4) Uani 1 1 d . . . . .
H023 H 0.832567 0.073413 0.548854 0.080 Uiso 1 1 calc R U . . .
C027 C 0.88182(13) 0.36000(15) 0.75414(12) 0.0649(4) Uani 1 1 d . . . . .
H027 H 0.915874 0.357425 0.724751 0.078 Uiso 1 1 calc R U . . .
C019 C 0.70509(13) -0.04305(15) 0.81858(13) 0.0707(5) Uani 1 1 d . . . . .
H019 H 0.720598 -0.099704 0.857467 0.085 Uiso 1 1 calc R U . . .
C032 C 0.7942(2) 0.54821(18) 0.85212(15) 0.0937(8) Uani 1 1 d . . . . .
H032 H 0.755434 0.547706 0.876224 0.112 Uiso 1 1 calc R U . . .
C031 C 0.8337(3) 0.6434(2) 0.8484(2) 0.1231(12) Uani 1 1 d . . . . .
H031 H 0.820713 0.706251 0.869328 0.148 Uiso 1 1 calc R U . . .
C029 C 0.9089(2) 0.55309(19) 0.78226(19) 0.1018(8) Uani 1 1 d . . . . .
H029 H 0.947691 0.552326 0.758243 0.122 Uiso 1 1 calc R U . . .
C030 C 0.8918(3) 0.6452(2) 0.8141(2) 0.1285(13) Uani 1 1 d . . . . .
H030 H 0.919185 0.708767 0.812627 0.154 Uiso 1 1 calc R U . . .
C1A C 0.8718(6) -0.1230(5) 0.6195(6) 0.066(2) Uani 0.53(3) 1 d DG . P A 1
C2A C 0.8250(7) -0.2073(6) 0.6305(6) 0.099(2) Uani 0.53(3) 1 d G . P A 1
H2A H 0.789978 -0.195644 0.658078 0.119 Uiso 0.53(3) 1 calc R U P A 1
C3A C 0.8306(9) -0.3090(5) 0.6004(7) 0.112(3) Uani 0.53(3) 1 d G . P A 1
H3A H 0.799238 -0.365332 0.607748 0.135 Uiso 0.53(3) 1 calc R U P A 1
C4A C 0.8829(8) -0.3264(8) 0.5592(7) 0.100(3) Uani 0.53(3) 1 d G . P A 1
H4A H 0.886631 -0.394374 0.538995 0.120 Uiso 0.53(3) 1 calc R U P A 1
C5A C 0.9297(6) -0.2421(12) 0.5481(7) 0.096(3) Uani 0.53(3) 1 d G . P A 1
H5A H 0.964763 -0.253727 0.520570 0.115 Uiso 0.53(3) 1 calc R U P A 1
C6A C 0.9242(6) -0.1404(10) 0.5783(7) 0.0815(19) Uani 0.53(3) 1 d G . P A 1
H6A H 0.955504 -0.084037 0.570899 0.098 Uiso 0.53(3) 1 calc R U P A 1
C1B C 0.8773(8) -0.1149(6) 0.6165(7) 0.080(3) Uani 0.47(3) 1 d DG . P A 2
C2B C 0.8458(10) -0.2127(7) 0.6289(6) 0.089(2) Uani 0.47(3) 1 d G . P A 2
H2B H 0.813701 -0.215867 0.660299 0.107 Uiso 0.47(3) 1 calc R U P A 2
C3B C 0.8623(13) -0.3057(6) 0.5943(6) 0.105(3) Uani 0.47(3) 1 d G . P A 2
H3B H 0.841197 -0.371112 0.602535 0.126 Uiso 0.47(3) 1 calc R U P A 2
C4B C 0.9102(11) -0.3009(10) 0.5473(6) 0.103(3) Uani 0.47(3) 1 d G . P A 2
H4B H 0.921235 -0.363127 0.524148 0.124 Uiso 0.47(3) 1 calc R U P A 2
C5B C 0.9417(7) -0.2031(14) 0.5349(7) 0.099(3) Uani 0.47(3) 1 d G . P A 2
H5B H 0.973778 -0.199899 0.503525 0.119 Uiso 0.47(3) 1 calc R U P A 2
C6B C 0.9252(8) -0.1101(10) 0.5696(9) 0.089(2) Uani 0.47(3) 1 d G . P A 2
H6B H 0.946284 -0.044653 0.561288 0.107 Uiso 0.47(3) 1 calc R U P A 2
 
loop_
 _atom_site_aniso_label
 _atom_site_aniso_U_11
 _atom_site_aniso_U_22
 _atom_site_aniso_U_33
 _atom_site_aniso_U_23
 _atom_site_aniso_U_13
 _atom_site_aniso_U_12
Fe01 0.06579(16) 0.04983(14) 0.04577(14) 0.00007(8) 0.02420(11) 0.00284(9)
S002 0.0783(3) 0.0766(3) 0.0650(3) 0.0084(2) 0.0320(2) 0.0079(2)
S001 0.0929(4) 0.0682(3) 0.0727(3) 0.0172(2) 0.0310(3) 0.0133(2)
N005 0.0595(7) 0.0527(7) 0.0498(7) 0.0019(5) 0.0256(6) -0.0021(5)
N006 0.0858(10) 0.0511(7) 0.0539(7) -0.0052(6) 0.0169(7) 0.0052(7)
N003 0.0575(7) 0.0514(7) 0.0488(7) 0.0002(5) 0.0220(6) 0.0045(5)
N004 0.0606(7) 0.0499(7) 0.0473(6) 0.0028(5) 0.0216(6) 0.0011(5)
N002 0.0881(12) 0.0961(13) 0.0698(10) -0.0050(9) 0.0418(10) 0.0146(10)
N001 0.0791(10) 0.0700(9) 0.0494(7) 0.0010(7) 0.0233(7) 0.0052(8)
C015 0.0601(9) 0.0577(9) 0.0485(8) -0.0004(7) 0.0168(7) 0.0002(7)
C016 0.0568(8) 0.0530(8) 0.0534(8) -0.0009(6) 0.0224(7) -0.0015(6)
C003 0.0560(8) 0.0515(8) 0.0497(7) 0.0019(6) 0.0196(6) 0.0052(6)
C021 0.0551(8) 0.0534(8) 0.0520(8) 0.0019(6) 0.0252(7) 0.0035(6)
C024 0.0577(8) 0.0614(9) 0.0569(9) -0.0011(7) 0.0223(7) 0.0109(7)
C007 0.0764(11) 0.0545(9) 0.0624(9) 0.0007(7) 0.0326(9) 0.0139(8)
C012 0.0971(15) 0.0682(12) 0.0890(15) 0.0239(11) 0.0464(13) 0.0147(11)
C010 0.0685(10) 0.0655(10) 0.0641(10) 0.0053(8) 0.0277(8) 0.0080(8)
C022 0.0750(10) 0.0587(9) 0.0518(8) 0.0090(7) 0.0309(8) 0.0094(8)
C008 0.0738(10) 0.0594(9) 0.0525(8) 0.0012(7) 0.0292(8) 0.0108(8)
C025 0.0613(9) 0.0555(8) 0.0553(8) 0.0069(7) 0.0199(7) 0.0113(7)
C002 0.0766(11) 0.0550(9) 0.0462(8) 0.0022(6) 0.0217(8) 0.0136(8)
C004 0.0746(10) 0.0516(8) 0.0594(9) -0.0010(7) 0.0315(8) 0.0093(7)
C020 0.0697(10) 0.0583(9) 0.0575(9) 0.0069(7) 0.0282(8) -0.0071(7)
C005 0.0806(11) 0.0575(9) 0.0568(9) 0.0031(7) 0.0358(8) 0.0083(8)
C009 0.0634(9) 0.0547(8) 0.0653(10) 0.0067(7) 0.0300(8) 0.0105(7)
C017 0.0761(11) 0.0590(10) 0.0632(10) -0.0061(8) 0.0176(9) -0.0082(8)
C006 0.0603(9) 0.0522(8) 0.0590(9) 0.0029(7) 0.0257(7) 0.0071(7)
C018 0.0870(13) 0.0531(9) 0.0851(13) -0.0055(9) 0.0295(11) -0.0139(9)
C001 0.0710(10) 0.0568(9) 0.0492(8) -0.0054(7) 0.0274(8) -0.0025(7)
C011 0.0792(12) 0.0800(13) 0.0668(11) 0.0164(9) 0.0316(10) 0.0148(10)
C026 0.0592(8) 0.0592(9) 0.0463(7) 0.0045(6) 0.0214(7) 0.0049(7)
C028 0.0799(12) 0.0539(9) 0.0651(10) 0.0032(8) 0.0201(9) -0.0072(8)
C014 0.0999(15) 0.0586(10) 0.0707(11) 0.0023(9) 0.0380(11) 0.0073(10)
C013 0.1167(19) 0.0549(11) 0.0964(16) 0.0073(10) 0.0477(15) 0.0038(11)
C023 0.0789(11) 0.0716(11) 0.0504(8) 0.0027(8) 0.0297(8) 0.0135(9)
C027 0.0713(10) 0.0608(10) 0.0641(10) 0.0042(8) 0.0309(9) -0.0058(8)
C019 0.0761(11) 0.0568(9) 0.0774(12) 0.0119(8) 0.0317(10) -0.0067(8)
C032 0.128(2) 0.0634(12) 0.0696(12) -0.0124(10) 0.0236(13) 0.0164(12)
C031 0.175(3) 0.0524(13) 0.102(2) -0.0166(12) 0.022(2) 0.0067(16)
C029 0.116(2) 0.0638(13) 0.1098(19) 0.0101(12) 0.0341(16) -0.0193(12)
C030 0.166(3) 0.0570(14) 0.131(3) -0.0041(15) 0.036(2) -0.0250(17)
C1A 0.064(4) 0.064(3) 0.056(4) -0.016(3) 0.012(4) 0.019(3)
C2A 0.086(4) 0.066(3) 0.131(6) -0.025(3) 0.033(4) 0.003(3)
C3A 0.107(6) 0.076(3) 0.128(6) -0.030(3) 0.027(4) 0.008(3)
C4A 0.118(6) 0.075(3) 0.073(4) -0.014(3) 0.010(3) 0.032(3)
C5A 0.108(4) 0.085(5) 0.080(4) -0.015(4) 0.027(3) 0.045(4)
C6A 0.079(3) 0.081(4) 0.076(4) -0.021(3) 0.026(3) 0.023(3)
C1B 0.080(7) 0.078(4) 0.063(6) 0.007(4) 0.015(5) 0.025(4)
C2B 0.105(6) 0.074(4) 0.078(4) 0.006(3) 0.031(4) 0.029(4)
C3B 0.141(9) 0.072(4) 0.088(5) -0.003(3) 0.037(5) 0.027(4)
C4B 0.137(8) 0.072(4) 0.085(4) 0.003(4) 0.033(5) 0.045(5)
C5B 0.107(5) 0.092(6) 0.084(4) -0.001(4) 0.028(3) 0.041(4)
C6B 0.094(5) 0.086(4) 0.080(4) -0.002(4) 0.030(3) 0.039(4)
 
_geom_special_details
;
 All esds (except the esd in the dihedral angle between two l.s. planes)
 are estimated using the full covariance matrix.  The cell esds are taken
 into account individually in the estimation of esds in distances, angles
 and torsion angles; correlations between esds in cell parameters are only
 used when they are defined by crystal symmetry.  An approximate (isotropic)
 treatment of cell esds is used for estimating esds involving l.s. planes.
;
 
loop_
 _geom_bond_atom_site_label_1
 _geom_bond_atom_site_label_2
 _geom_bond_distance
 _geom_bond_site_symmetry_2
 _geom_bond_publ_flag
Fe01 N001 2.0543(15) . ?
Fe01 N002 2.0562(19) . ?
Fe01 N006 2.1273(17) . ?
Fe01 N005 2.1510(14) . ?
Fe01 N003 2.2067(14) . ?
Fe01 N004 2.2195(14) . ?
S002 C002 1.605(2) . ?
S001 C001 1.6054(18) . ?
N005 C020 1.328(2) . ?
N005 C016 1.335(2) . ?
N006 C032 1.340(3) . ?
N006 C028 1.343(3) . ?
N003 C015 1.267(2) . ?
N003 C003 1.416(2) . ?
N004 C027 1.266(2) . ?
N004 C021 1.414(2) . ?
N002 C002 1.143(3) . ?
N001 C001 1.148(2) . ?
C015 C016 1.446(2) . ?
C016 C017 1.370(2) . ?
C003 C004 1.367(2) . ?
C003 C008 1.382(2) . ?
C021 C026 1.373(2) . ?
C021 C022 1.380(2) . ?
C024 C023 1.381(3) . ?
C024 C025 1.382(2) . ?
C024 C1B 1.454(6) . ?
C024 C1A 1.491(5) . ?
C007 C008 1.377(2) . ?
C007 C006 1.382(2) . ?
C012 C013 1.356(3) . ?
C012 C011 1.368(3) . ?
C010 C009 1.377(3) . ?
C010 C011 1.379(3) . ?
C022 C023 1.369(3) . ?
C025 C026 1.373(2) . ?
C004 C005 1.370(2) . ?
C020 C019 1.366(3) . ?
C005 C006 1.384(2) . ?
C009 C014 1.382(3) . ?
C009 C006 1.475(2) . ?
C017 C018 1.374(3) . ?
C018 C019 1.358(3) . ?
C028 C029 1.383(3) . ?
C028 C027 1.443(3) . ?
C014 C013 1.378(3) . ?
C032 C031 1.385(4) . ?
C031 C030 1.370(5) . ?
C029 C030 1.361(5) . ?
C1A C2A 1.3900 . ?
C1A C6A 1.3900 . ?
C2A C3A 1.3900 . ?
C3A C4A 1.3900 . ?
C4A C5A 1.3900 . ?
C5A C6A 1.3900 . ?
C1B C2B 1.3900 . ?
C1B C6B 1.3900 . ?
C2B C3B 1.3900 . ?
C3B C4B 1.3900 . ?
C4B C5B 1.3900 . ?
C5B C6B 1.3900 . ?
 
loop_
 _geom_angle_atom_site_label_1
 _geom_angle_atom_site_label_2
 _geom_angle_atom_site_label_3
 _geom_angle
 _geom_angle_site_symmetry_1
 _geom_angle_site_symmetry_3
 _geom_angle_publ_flag
N001 Fe01 N002 95.91(7) . . ?
N001 Fe01 N006 99.08(7) . . ?
N002 Fe01 N006 94.71(8) . . ?
N001 Fe01 N005 90.75(6) . . ?
N002 Fe01 N005 98.70(7) . . ?
N006 Fe01 N005 162.47(6) . . ?
N001 Fe01 N003 164.08(6) . . ?
N002 Fe01 N003 93.82(6) . . ?
N006 Fe01 N003 92.63(5) . . ?
N005 Fe01 N003 75.32(5) . . ?
N001 Fe01 N004 92.50(6) . . ?
N002 Fe01 N004 167.61(7) . . ?
N006 Fe01 N004 74.93(6) . . ?
N005 Fe01 N004 90.26(5) . . ?
N003 Fe01 N004 80.12(5) . . ?
C020 N005 C016 117.98(15) . . ?
C020 N005 Fe01 126.98(12) . . ?
C016 N005 Fe01 114.72(10) . . ?
C032 N006 C028 117.9(2) . . ?
C032 N006 Fe01 125.84(19) . . ?
C028 N006 Fe01 116.25(12) . . ?
C015 N003 C003 118.28(14) . . ?
C015 N003 Fe01 113.34(11) . . ?
C003 N003 Fe01 127.64(10) . . ?
C027 N004 C021 119.36(15) . . ?
C027 N004 Fe01 113.77(12) . . ?
C021 N004 Fe01 125.90(10) . . ?
C002 N002 Fe01 154.38(18) . . ?
C001 N001 Fe01 158.83(15) . . ?
N003 C015 C016 119.84(15) . . ?
N005 C016 C017 122.07(16) . . ?
N005 C016 C015 115.96(14) . . ?
C017 C016 C015 121.97(16) . . ?
C004 C003 C008 119.28(15) . . ?
C004 C003 N003 121.73(14) . . ?
C008 C003 N003 118.98(14) . . ?
C026 C021 C022 119.91(15) . . ?
C026 C021 N004 119.01(14) . . ?
C022 C021 N004 120.92(14) . . ?
C023 C024 C025 118.30(16) . . ?
C023 C024 C1B 119.0(5) . . ?
C025 C024 C1B 122.5(5) . . ?
C023 C024 C1A 123.0(4) . . ?
C025 C024 C1A 118.7(4) . . ?
C008 C007 C006 121.35(16) . . ?
C013 C012 C011 119.5(2) . . ?
C009 C010 C011 121.2(2) . . ?
C023 C022 C021 120.08(16) . . ?
C007 C008 C003 119.94(16) . . ?
C026 C025 C024 121.31(16) . . ?
N002 C002 S002 179.08(18) . . ?
C003 C004 C005 120.42(16) . . ?
N005 C020 C019 122.90(17) . . ?
C004 C005 C006 121.53(16) . . ?
C010 C009 C014 117.35(17) . . ?
C010 C009 C006 121.42(16) . . ?
C014 C009 C006 121.20(17) . . ?
C016 C017 C018 119.11(17) . . ?
C007 C006 C005 117.45(15) . . ?
C007 C006 C009 121.80(15) . . ?
C005 C006 C009 120.72(16) . . ?
C019 C018 C017 118.89(18) . . ?
N001 C001 S001 178.56(17) . . ?
C012 C011 C010 120.2(2) . . ?
C025 C026 C021 119.55(15) . . ?
N006 C028 C029 123.5(2) . . ?
N006 C028 C027 115.39(16) . . ?
C029 C028 C027 121.2(2) . . ?
C013 C014 C009 121.2(2) . . ?
C012 C013 C014 120.5(2) . . ?
C022 C023 C024 120.84(16) . . ?
N004 C027 C028 119.38(18) . . ?
C018 C019 C020 119.03(18) . . ?
N006 C032 C031 121.0(3) . . ?
C030 C031 C032 120.2(3) . . ?
C030 C029 C028 118.1(3) . . ?
C029 C030 C031 119.3(3) . . ?
C2A C1A C6A 120.0 . . ?
C2A C1A C024 118.3(5) . . ?
C6A C1A C024 121.7(5) . . ?
C3A C2A C1A 120.0 . . ?
C4A C3A C2A 120.0 . . ?
C5A C4A C3A 120.0 . . ?
C4A C5A C6A 120.0 . . ?
C5A C6A C1A 120.0 . . ?
C2B C1B C6B 120.0 . . ?
C2B C1B C024 122.3(7) . . ?
C6B C1B C024 117.6(7) . . ?
C3B C2B C1B 120.0 . . ?
C2B C3B C4B 120.0 . . ?
C5B C4B C3B 120.0 . . ?
C6B C5B C4B 120.0 . . ?
C5B C6B C1B 120.0 . . ?
 
_refine_diff_density_max    0.358
_refine_diff_density_min   -0.332
_refine_diff_density_rms    0.041

_shelx_res_file
;

TITL sc2_093K_a.res in P2(1)/c
    SC2_258K.res
    created by SHELXL-2018/3 at 12:20:46 on 15-Apr-2021
REM Old TITL SC2_093K in P2(1)/c
REM SHELXT solution in P2(1)/c: R1 0.091, Rweak 0.004, Alpha 0.025
REM <I/s>   0.460 for  267 systematic absences,  Orientation as input
REM Formula found by SHELXT:  C38 N6 S2 Fe

CELL 0.63582 17.3059 12.4774 17.2410 90.0000 115.7650 90.0000
ZERR 4.000 0.0002 0.0001 0.0002 0.0000 0.0014 0.0000
LATT  1
SYMM -X, 1/2+Y, 1/2-Z
SFAC C H N S FE
DISP $C  0.00244  0.00131  9.14798!source kissel
DISP $H -0.00002  0.00000  0.66440!source kissel
DISP $N  0.00493  0.00266 15.07095!source kissel
DISP $S  0.10506  0.10024 379.49005!source kissel
DISP $Fe  0.32649  0.69602 2544.24973!source kissel
UNIT 152.00 112.00 24.00 8.00 4.00
OMIT -5 0 2
OMIT 4 0 0
OMIT 2 0 2
L.S. 30
REM DAMP 100
REM ISOR 0.04 0.06 C1A > C6A
REM ISOR 0.04 0.06 C1B > C6B
RIGU 0.002 0.002 C1A > C6A
RIGU 0.002 0.002  C1B > C6B
SADI C024 C1A C024 C1B
BOND
LIST 6
SHEL 99 0.75
ACTA
FMAP 2
PLAN 20
WGHT    0.059000    0.544900
EXTI    0.008467
FVAR       3.73104   0.53014   0.07947
FE01  5    0.758947    0.303548    0.825363    11.00000    0.06579    0.04983 =
         0.04577    0.00007    0.02420    0.00284
S002  4    0.545382    0.342786    0.921846    11.00000    0.07827    0.07661 =
         0.06503    0.00838    0.03198    0.00787
S001  4    0.952208    0.114835    1.070324    11.00000    0.09294    0.06818 =
         0.07269    0.01716    0.03104    0.01330
N005  3    0.710814    0.142659    0.793648    11.00000    0.05953    0.05270 =
         0.04977    0.00187    0.02560   -0.00210
N006  3    0.810963    0.456842    0.821495    11.00000    0.08577    0.05108 =
         0.05389   -0.00519    0.01687    0.00516
N003  3    0.667577    0.310592    0.687855    11.00000    0.05748    0.05139 =
         0.04878    0.00024    0.02196    0.00449
N004  3    0.848144    0.275268    0.766037    11.00000    0.06060    0.04990 =
         0.04732    0.00282    0.02163    0.00110
N002  3    0.671729    0.360887    0.866586    11.00000    0.08814    0.09606 =
         0.06981   -0.00495    0.04182    0.01464
N001  3    0.847934    0.254104    0.944473    11.00000    0.07908    0.06998 =
         0.04939    0.00100    0.02331    0.00519
C015  1    0.639692    0.219430    0.655403    11.00000    0.06007    0.05774 =
         0.04853   -0.00042    0.01681    0.00021
AFIX  43
H015  2    0.605160    0.212881    0.596601    11.00000   -1.20000
AFIX   0
C016  1    0.661695    0.125562    0.710030    11.00000    0.05678    0.05297 =
         0.05336   -0.00089    0.02243   -0.00148
C003  1    0.648095    0.399964    0.631876    11.00000    0.05599    0.05146 =
         0.04969    0.00191    0.01963    0.00516
C021  1    0.857673    0.178086    0.728908    11.00000    0.05512    0.05339 =
         0.05201    0.00187    0.02522    0.00354
C024    1    0.866432   -0.016142    0.655554    11.00000    0.05774    0.06140 =
         0.05692   -0.00107    0.02230    0.01093
C007  1    0.604083    0.582817    0.602319    11.00000    0.07643    0.05453 =
         0.06237    0.00066    0.03258    0.01393
AFIX  43
H007  2    0.586502    0.645972    0.618483    11.00000   -1.20000
AFIX   0
C012  1    0.568693    0.852953    0.364746    11.00000    0.09713    0.06820 =
         0.08898    0.02385    0.04643    0.01466
AFIX  43
H012  2    0.561419    0.912608    0.329910    11.00000   -1.20000
AFIX   0
C010  1    0.559824    0.664381    0.380868    11.00000    0.06849    0.06547 =
         0.06409    0.00534    0.02775    0.00795
AFIX  43
H010  2    0.545359    0.596877    0.355794    11.00000   -1.20000
AFIX   0
C022  1    0.839485    0.172499    0.642738    11.00000    0.07497    0.05871 =
         0.05176    0.00903    0.03086    0.00939
AFIX  43
H022  2    0.823923    0.234101    0.609037    11.00000   -1.20000
AFIX   0
C008  1    0.623769    0.495084    0.655991    11.00000    0.07383    0.05944 =
         0.05246    0.00118    0.02921    0.01076
AFIX  43
H008  2    0.620700    0.499828    0.708413    11.00000   -1.20000
AFIX   0
C025  1    0.883753   -0.009221    0.741583    11.00000    0.06133    0.05555 =
         0.05530    0.00694    0.01986    0.01126
AFIX  43
H025  2    0.898525   -0.070890    0.775221    11.00000   -1.20000
AFIX   0
C002  1    0.619313    0.352524    0.889723    11.00000    0.07657    0.05504 =
         0.04617    0.00223    0.02169    0.01362
C004  1    0.653479    0.394802    0.555177    11.00000    0.07460    0.05165 =
         0.05941   -0.00103    0.03150    0.00933
AFIX  43
H004  2    0.669968    0.331153    0.538588    11.00000   -1.20000
AFIX   0
C020  1    0.731145    0.058994    0.846422    11.00000    0.06971    0.05827 =
         0.05753    0.00692    0.02824   -0.00708
AFIX  43
H020  2    0.764595    0.070357    0.904922    11.00000   -1.20000
AFIX   0
C005  1    0.634742    0.482772    0.502596    11.00000    0.08058    0.05749 =
         0.05676    0.00306    0.03584    0.00826
AFIX  43
H005  2    0.638792    0.477791    0.450667    11.00000   -1.20000
AFIX   0
C009  1    0.593189    0.673918    0.469027    11.00000    0.06343    0.05473 =
         0.06529    0.00673    0.03005    0.01050
C017  1    0.633505    0.025286    0.677867    11.00000    0.07612    0.05901 =
         0.06319   -0.00606    0.01762   -0.00821
AFIX  43
H017  2    0.599438    0.015420    0.619296    11.00000   -1.20000
AFIX   0
C006  1    0.609916    0.578929    0.524956    11.00000    0.06034    0.05224 =
         0.05899    0.00294    0.02567    0.00707
C018  1    0.656227   -0.060531    0.733285    11.00000    0.08698    0.05310 =
         0.08509   -0.00547    0.02955   -0.01387
AFIX  43
H018  2    0.638440   -0.129446    0.712730    11.00000   -1.20000
AFIX   0
C001  1    0.891735    0.197051    0.997658    11.00000    0.07095    0.05684 =
         0.04922   -0.00539    0.02737   -0.00255
C011  1    0.547439    0.753047    0.329015    11.00000    0.07920    0.07996 =
         0.06682    0.01638    0.03162    0.01481
AFIX  43
H011  2    0.524565    0.744889    0.269565    11.00000   -1.20000
AFIX   0
C026  1    0.879584    0.086862    0.778348    11.00000    0.05919    0.05920 =
         0.04629    0.00447    0.02136    0.00488
AFIX  43
H026  2    0.891520    0.090147    0.836353    11.00000   -1.20000
AFIX   0
C028  1    0.866852    0.460609    0.786626    11.00000    0.07991    0.05393 =
         0.06506    0.00315    0.02012   -0.00722
C014  1    0.612880    0.775926    0.503358    11.00000    0.09994    0.05862 =
         0.07074    0.00227    0.03804    0.00730
AFIX  43
H014  2    0.634930    0.785061    0.562664    11.00000   -1.20000
AFIX   0
C013  1    0.600457    0.864295    0.451382    11.00000    0.11667    0.05491 =
         0.09644    0.00731    0.04769    0.00382
AFIX  43
H013  2    0.613943    0.932201    0.475866    11.00000   -1.20000
AFIX   0
C023  1    0.844322    0.076409    0.606823    11.00000    0.07887    0.07163 =
         0.05038    0.00266    0.02966    0.01354
AFIX  43
H023  2    0.832567    0.073413    0.548854    11.00000   -1.20000
AFIX   0
C027  1    0.881816    0.360001    0.754145    11.00000    0.07134    0.06082 =
         0.06405    0.00415    0.03086   -0.00583
AFIX  43
H027  2    0.915874    0.357425    0.724751    11.00000   -1.20000
AFIX   0
C019  1    0.705093   -0.043047    0.818577    11.00000    0.07606    0.05683 =
         0.07736    0.01189    0.03169   -0.00669
AFIX  43
H019  2    0.720598   -0.099704    0.857467    11.00000   -1.20000
AFIX   0
C032  1    0.794191    0.548213    0.852121    11.00000    0.12752    0.06338 =
         0.06957   -0.01243    0.02356    0.01640
AFIX  43
H032  2    0.755434    0.547706    0.876224    11.00000   -1.20000
AFIX   0
C031  1    0.833668    0.643408    0.848446    11.00000    0.17487    0.05240 =
         0.10158   -0.01659    0.02224    0.00665
AFIX  43
H031  2    0.820713    0.706251    0.869328    11.00000   -1.20000
AFIX   0
C029  1    0.908866    0.553085    0.782260    11.00000    0.11587    0.06379 =
         0.10977    0.01006    0.03411   -0.01933
AFIX  43
H029  2    0.947691    0.552326    0.758243    11.00000   -1.20000
AFIX   0
C030  1    0.891753    0.645246    0.814129    11.00000    0.16618    0.05700 =
         0.13113   -0.00406    0.03554   -0.02500
AFIX  43
H030  2    0.919185    0.708767    0.812627    11.00000   -1.20000
AFIX  66
REM #####
PART 1
C1A   1    0.871823   -0.123017    0.619479    21.00000    0.06391    0.06428 =
         0.05575   -0.01586    0.01203    0.01905
C2A   1    0.825011   -0.207285    0.630517    21.00000    0.08579    0.06588 =
         0.13127   -0.02454    0.03301    0.00348
AFIX  43
H2A   2    0.789978   -0.195644    0.658078    21.00000   -1.20000
AFIX  65
C3A   1    0.830559   -0.308952    0.600363    21.00000    0.10703    0.07592 =
         0.12805   -0.02999    0.02739    0.00825
AFIX  43
H3A   2    0.799238   -0.365332    0.607748    21.00000   -1.20000
AFIX  65
C4A   1    0.882919   -0.326352    0.559170    21.00000    0.11844    0.07525 =
         0.07284   -0.01445    0.01018    0.03228
AFIX  43
H4A   2    0.886631   -0.394374    0.538995    21.00000   -1.20000
AFIX  65
C5A   1    0.929731   -0.242085    0.548131    21.00000    0.10825    0.08469 =
         0.07963   -0.01500    0.02683    0.04454
AFIX  43
H5A   2    0.964763   -0.253727    0.520570    21.00000   -1.20000
AFIX  65
C6A   1    0.924184   -0.140418    0.578285    21.00000    0.07901    0.08091 =
         0.07589   -0.02075    0.02553    0.02274
AFIX  43
H6A   2    0.955504   -0.084037    0.570899    21.00000   -1.20000
AFIX  66
PART 2
C1B   1    0.877266   -0.114869    0.616521   -21.00000    0.07972    0.07828 =
         0.06332    0.00741    0.01488    0.02508
C2B   1    0.845786   -0.212666    0.628877   -21.00000    0.10536    0.07359 =
         0.07841    0.00581    0.03073    0.02915
AFIX  43
H2B   2    0.813701   -0.215867    0.660299   -21.00000   -1.20000
AFIX  65
C3B   1    0.862259   -0.305679    0.594268   -21.00000    0.14113    0.07215 =
         0.08815   -0.00297    0.03667    0.02654
AFIX  43
H3B   2    0.841197   -0.371112    0.602535   -21.00000   -1.20000
AFIX  65
C4B   1    0.910213   -0.300895    0.547304   -21.00000    0.13657    0.07153 =
         0.08535    0.00273    0.03337    0.04532
AFIX  43
H4B   2    0.921235   -0.363127    0.524148   -21.00000   -1.20000
AFIX  65
C5B   1    0.941694   -0.203099    0.534947   -21.00000    0.10728    0.09202 =
         0.08410   -0.00106    0.02775    0.04137
AFIX  43
H5B   2    0.973778   -0.199899    0.503525   -21.00000   -1.20000
AFIX  65
C6B   1    0.925221   -0.110085    0.569555   -21.00000    0.09350    0.08586 =
         0.08020   -0.00177    0.03025    0.03873
AFIX  43
H6B   2    0.946284   -0.044653    0.561288   -21.00000   -1.20000
PART 0
AFIX   0
HKLF 4


REM  sc2_093K_a.res in P2(1)/c
REM wR2 = 0.1150, GooF = S = 1.052, Restrained GooF = 1.051 for all data
REM R1 = 0.0380 for 6740 Fo > 4sig(Fo) and 0.0428 for all 7816 data
REM 457 parameters refined using 73 restraints

END

WGHT      0.0594      0.5392

REM Highest difference peak  0.358,  deepest hole -0.332,  1-sigma level  0.041
Q1    1   0.9089  0.0728  1.0610  11.00000  0.05    0.36
Q2    1   0.6781  0.3077  0.8513  11.00000  0.05    0.30
Q3    1   0.7800 -0.1455  0.5292  11.00000  0.05    0.24
Q4    1   0.7625  0.2579  0.7957  11.00000  0.05    0.22
Q5    1   0.5894  0.3711  0.9558  11.00000  0.05    0.21
Q6    1   0.5275  0.3751  0.8811  11.00000  0.05    0.19
Q7    1   0.5625  0.2864  0.9088  11.00000  0.05    0.19
Q8    1   0.8975  0.1372  1.0206  11.00000  0.05    0.18
Q9    1   0.8517  0.1731  0.6897  11.00000  0.05    0.18
Q10   1   0.7782 -0.2458  0.5012  11.00000  0.05    0.17
Q11   1   0.8760  0.0433  0.6426  11.00000  0.05    0.17
Q12   1   0.8472 -0.3046  0.5569  11.00000  0.05    0.17
Q13   1   0.6770  0.1333  0.7499  11.00000  0.05    0.17
Q14   1   0.6909 -0.0483  0.7693  11.00000  0.05    0.17
Q15   1   0.8506  0.5564  0.7473  11.00000  0.05    0.17
Q16   1   0.8735 -0.1821  0.6379  11.00000  0.05    0.17
Q17   1   0.6217  0.4348  0.6382  11.00000  0.05    0.16
Q18   1   0.8967  0.0459  0.7610  11.00000  0.05    0.16
Q19   1   0.5837  0.6756  0.4314  11.00000  0.05    0.16
Q20   1   0.8868  0.6269  0.8708  11.00000  0.05    0.16
;
_shelx_res_checksum   90083

_shelx_hkl_file
;
  -2   0   0 124744. 5598.52   1
   2   0   0 127731. 5598.71   1
  -3   0   0 54513.1 2411.41   1
   3   0   0 53882.5 2411.42   1
  -4   0   0 738746. 32126.7   1
   4   0   0 711558. 32126.0   1
  -5   0   0 25.6410 19.4533   1
   5   0   0 72.4203 21.1558   1
  -7   0   0 1659.90 94.9823   1
   7   0   0 1534.15 93.2093   1
  -8   0   0 64882.9 2865.97   1
   8   0   0 63296.4 2863.80   1
  -9   0   0 5410.53 268.597   1
   9   0   0 5346.35 266.855   1
  10   0   0 124018. 5565.21   1
 -10   0   0 125793. 5566.19   1
  11   0   0 1800.08 105.566   1
 -11   0   0 1475.61 102.365   1
  13   0   0 2299.77 141.605   1
 -13   0   0 2647.41 148.722   1
  14   0   0 2805.12 169.013   1
 -14   0   0 3127.25 173.583   1
 -15   0   0 92.6756 34.8770   1
  15   0   0 66.4567 32.0679   1
 -16   0   0 141.662 35.8636   1
  16   0   0 232.380 39.0850   1
 -17   0   0 1233.39 97.0074   1
 -18   0   0 204.535 43.7204   1
  18   0   0 172.814 41.2091   1
 -19   0   0 1588.38 108.362   1
  19   0   0 1127.00 94.1963   1
 -21   0   0 139.680 45.6778   1
  21   0   0 126.022 47.1942   1
 -22   0   0-8.81654 38.0746   1
  22   0   0-33.7330 39.3366   1
 -23   0   0 104.473 40.8514   1
  23   0   0 101.151 43.5520   1
 -24   0   0 17.2135 35.0559   1
  24   0   0 41.2376 40.2695   1
 -25   0   0 8.38129 36.6900   1
  25   0   0 24.0746 35.6017   1
 -26   0   0-8.10886 36.9027   1
  26   0   0-7.99230 40.6651   1
  -1   1   0 270859. 11694.9   1
  -1  -1   0 269648. 11694.0   1
   1   1   0 257374. 11694.0   1
   1  -1   0 257477. 11694.9   1
   2   1   0 976.407 49.9037   1
  -2   1   0 817.374 50.2986   1
  -2  -1   0 965.336 50.0224   1
   2  -1   0 991.958 51.4583   1
   3   1   0 230628. 10196.1   1
  -3   1   0 227118. 10197.7   1
  -3  -1   0 225380. 10196.3   1
   3  -1   0 236897. 10197.6   1
   4   1   0 58403.0 2653.16   1
  -4  -1   0 61019.6 2655.36   1
   4  -1   0 59365.0 2655.11   1
  -4   1   0 59791.1 2655.01   1
   5   1   0 14914.0 633.894   1
  -5  -1   0 16407.4 635.907   1
   5  -1   0 15058.5 636.172   1
   6  -1   0 2592.65 140.661   1
  -6   1   0 2854.63 143.055   1
   7   1   0 6978.94 309.635   1
  -7  -1   0 6430.22 310.081   1
   7  -1   0 5749.21 306.935   1
  -7   1   0 6552.30 311.203   1
   8   1   0 17057.2 772.056   1
  -8  -1   0 15524.9 771.592   1
   8  -1   0 16995.7 771.682   1
  -8   1   0 17674.9 773.502   1
   9   1   0 150160. 6525.05   1
  -9  -1   0 148031. 6525.50   1
   9  -1   0 143058. 6524.92   1
  -9   1   0 145197. 6525.26   1
  10   1   0 10379.5 482.159   1
 -10  -1   0 9776.07 483.783   1
  10  -1   0 10329.6 483.056   1
 -10   1   0 10089.9 480.917   1
  11   1   0 22701.1 1024.19   1
 -11  -1   0 21659.9 1024.53   1
  11  -1   0 22600.3 1024.52   1
 -11   1   0 22328.7 1024.83   1
  12  -1   0 1854.12 116.685   1
 -12   1   0 1811.69 117.221   1
  13   1   0 189.686 36.5902   1
  13  -1   0 275.500 43.5567   1
 -13   1   0 292.554 42.4688   1
 -13  -1   0 249.611 42.8717   1
  14   1   0 1244.83 93.3648   1
  14  -1   0 1400.53 97.8416   1
 -14   1   0 1330.02 97.7261   1
 -14  -1   0 1358.58 98.2845   1
  15   1   0 958.394 79.2071   1
  15  -1   0 761.375 75.3946   1
  16   1   0 1383.52 99.8589   1
  16  -1   0 1286.58 95.2493   1
 -16  -1   0 1136.68 93.5200   1
 -16   1   0 1419.71 100.441   1
  17   1   0 157.405 40.8436   1
  17  -1   0 157.804 35.9105   1
 -17   1   0 238.375 41.3382   1
 -17  -1   0 169.685 42.2930   1
  18   1   0 88.4408 33.1224   1
 -18  -1   0 83.5054 33.8422   1
  18  -1   0 138.496 36.0213   1
 -18   1   0 153.379 38.6289   1
  19   1   0 607.632 64.6972   1
 -19  -1   0 703.591 70.8165   1
  19  -1   0 478.173 61.9235   1
 -19   1   0 383.354 58.4029   1
  20  -1   0 174.837 43.2355   1
 -20   1   0 104.156 40.9545   1
  21   1   0 58.5448 32.0243   1
 -21  -1   0 52.1740 34.4381   1
  21  -1   0 88.7681 42.4083   1
 -21   1   0 135.698 45.6915   1
  22   1   0 522.068 64.9134   1
 -22  -1   0 495.292 63.2366   1
  22  -1   0 594.465 66.9024   1
 -22   1   0 380.445 60.1324   1
  23  -1   0 42.0144 38.7573   1
  23   1   0 8.19170 35.8995   1
 -23  -1   0 77.3031 38.1413   1
 -23   1   0 43.4106 39.5521   1
  24   1   0 107.828 39.7541   1
  24  -1   0 83.1301 41.1673   1
 -24   1   0 52.1346 36.6359   1
 -24  -1   0 84.2999 39.4771   1
  25   1   0-8.22967 41.0263   1
  25  -1   0 8.20334 30.6719   1
 -25  -1   0-8.36691 39.0167   1
 -25   1   0 25.4219 34.4926   1
  26  -1   0-23.7641 37.3824   1
  26   1   0-16.1863 38.6341   1
 -26   1   0-8.26807 37.6327   1
   0   2   0 143131. 6222.75   1
   0  -2   0 137261. 6223.16   1
   1   2   0 73.3277 15.1763   1
  -1  -2   0 28.8589 15.2517   1
  -1   2   0 62.6909 16.1663   1
   1  -2   0 86.7674 15.9208   1
   2   2   0 104.580 17.5322   1
  -2  -2   0 84.6716 14.9053   1
  -2   2   0 45.8995 18.0147   1
   2  -2   0 56.9043 18.4507   1
  -3   2   0 127349. 5847.96   1
  -3  -2   0 133973. 5846.79   1
   3   2   0 133183. 5845.75   1
   3  -2   0 131729. 5848.13   1
  -4   2   0 44478.6 2176.98   1
   4   2   0 52270.6 2176.25   1
  -4  -2   0 52065.0 2176.55   1
   4  -2   0 46005.2 2176.55   1
  -5  -2   0 1770.80 98.0820   1
   5   2   0 1847.72 98.2614   1
   6  -2   0 8356.05 401.432   1
  -6   2   0 8730.51 402.116   1
   7  -2   0 11703.8 536.320   1
  -7  -2   0 11873.2 535.684   1
  -7   2   0 11160.1 535.325   1
   7   2   0 11325.2 533.784   1
   8  -2   0 649.747 56.7544   1
  -8  -2   0 806.477 59.3243   1
  -8   2   0 710.235 57.4028   1
   8   2   0 783.681 57.3039   1
   9  -2   0 4360.81 234.357   1
  -9  -2   0 4616.32 237.879   1
  -9   2   0 4998.55 241.242   1
   9   2   0 4728.48 235.374   1
  10  -2   0 39403.7 1800.86   1
 -10  -2   0 40670.4 1802.00   1
 -10   2   0 40791.5 1804.54   1
  10   2   0 38854.5 1799.10   1
  11  -2   0 2873.89 166.556   1
 -11  -2   0 3024.30 167.930   1
 -11   2   0 3196.23 169.665   1
  11   2   0 2957.09 165.590   1
  12  -2   0 16606.3 743.818   1
 -12   2   0 15175.4 741.046   1
  13  -2   0 13060.4 584.257   1
 -13  -2   0 11561.6 580.633   1
 -13   2   0 12290.3 579.811   1
  13   2   0 11973.6 579.586   1
  14  -2   0 2428.40 147.250   1
 -14   2   0 2274.36 147.643   1
  14   2   0 2620.71 148.317   1
  15  -2   0 1369.34 99.1047   1
 -15  -2   0 1581.46 104.586   1
 -15   2   0 1200.68 97.5429   1
  15   2   0 1372.93 99.0801   1
 -16  -2   0 219.954 43.5624   1
  16   2   0 250.061 44.5133   1
 -17  -2   0 16.2105 30.9036   1
  17  -2   0 47.1975 32.0600   1
  17   2   0 46.7606 30.2426   1
  18  -2   0 15.5856 30.1968   1
 -18  -2   0 16.6279 30.5043   1
 -18   2   0-17.3333 35.2769   1
  18   2   0 7.92281 29.0694   1
  19  -2   0 73.5650 40.2362   1
 -19  -2   0 75.4366 39.8977   1
  19   2   0 112.316 40.3388   1
  20  -2   0 419.539 56.4380   1
 -20   2   0 317.108 54.7796   1
  21  -2   0 94.2061 42.9385   1
 -21  -2   0 93.4137 35.9231   1
 -21   2   0 165.278 46.2227   1
  21   2   0 75.2148 36.3699   1
 -22  -2   0-17.1550 27.6167   1
  22   2   0 58.8181 32.5716   1
  23  -2   0 96.4269 44.1749   1
  23   2   0 168.733 45.9297   1
 -23   2   0 225.195 53.8749   1
 -23  -2   0 137.283 43.7440   1
 -24  -2   0-17.1396 37.5305   1
  24   2   0-42.3236 39.9602   1
 -25   2   0 16.8481 34.3023   1
 -25  -2   0 67.8950 41.4284   1
  25   2   0-8.45578 36.0080   1
  25  -2   0 16.3116 38.4939   1
 -26   2   0 16.7306 38.0718   1
  26  -2   0 7.89971 38.5550   1
   0  -3   0 22.8062 17.1372   1
   0   3   0-4.47877 17.1333   1
  -1  -3   0 6980.02 325.711   1
   1   3   0 7222.35 325.702   1
  -1   3   0 7034.94 326.475   1
   1  -3   0 6942.42 326.879   1
   2   3   0 1929.64 100.176   1
  -2  -3   0 1996.46 100.852   1
  -2   3   0 1867.24 102.875   1
   2  -3   0 1997.11 102.385   1
  -3   3   0 27664.3 1261.22   1
   3   3   0 28961.6 1260.22   1
  -3  -3   0 26555.2 1259.38   1
   3  -3   0 29358.6 1262.71   1
   4   3   0 35284.4 1563.70   1
  -4  -3   0 34511.6 1562.79   1
   5  -3   0 77.9846 24.6450   1
  -5   3   0 50.2902 21.7374   1
  -6   3   0 1369.25 83.6141   1
  -6  -3   0 1411.34 83.7655   1
   6  -3   0 1309.89 83.0213   1
   6   3   0 1341.24 81.3838   1
   7   3   0 70648.7 3084.17   1
  -7   3   0 68673.7 3085.83   1
  -7  -3   0 67223.1 3083.19   1
   7  -3   0 69631.0 3085.73   1
  -8   3   0 81.4738 22.0932   1
   8   3   0 32.8568 22.7623   1
   8  -3   0 35.5622 21.1136   1
  -8  -3   0 42.7786 22.2732   1
  -9   3   0 5.48389 17.6946   1
   9   3   0-10.1685 21.6820   1
  -9  -3   0 25.8613 25.2748   1
 -10  -3   0 3236.11 189.419   1
 -10   3   0 3585.60 192.928   1
  10   3   0 3693.68 192.734   1
 -11  -3   0 663.965 61.5352   1
  11   3   0 870.858 65.7900   1
  12  -3   0 6751.63 343.727   1
 -12  -3   0 6860.11 344.526   1
 -12   3   0 7503.50 350.703   1
  12   3   0 6690.40 342.776   1
  13  -3   0 4188.44 231.544   1
 -13  -3   0 4174.10 230.627   1
 -13   3   0 4446.01 234.801   1
  13   3   0 4670.09 233.560   1
  14  -3   0 3619.61 192.635   1
 -14  -3   0 3281.13 187.513   1
 -14   3   0 3202.71 188.230   1
  14   3   0 3323.72 187.029   1
  15  -3   0 223.864 44.1295   1
 -15  -3   0 148.197 34.7125   1
  16  -3   0 23.4024 23.8178   1
 -16  -3   0 7.72438 30.9485   1
 -16   3   0 15.9277 22.9254   1
  16   3   0-15.1274 31.2671   1
  17  -3   0 304.982 46.9630   1
 -17  -3   0 447.186 53.3484   1
 -17   3   0 340.798 48.0899   1
  17   3   0 320.601 50.1717   1
  18  -3   0 24.4610 26.8871   1
 -18  -3   0-16.3915 26.3746   1
 -18   3   0 8.43772 27.1532   1
  18   3   0 16.1127 25.9262   1
  19  -3   0 57.5053 34.2210   1
 -19  -3   0 100.503 40.1990   1
 -19   3   0 76.8873 39.1085   1
  19   3   0 164.738 43.7591   1
  20  -3   0 153.463 43.7865   1
 -20   3   0 70.9651 41.1842   1
  21  -3   0 174.710 45.7374   1
 -21  -3   0 8.64631 40.4860   1
 -21   3   0 79.1825 40.7013   1
  21   3   0 68.6363 41.5744   1
  22  -3   0 110.062 40.9921   1
 -22  -3   0 34.8968 37.8022   1
 -22   3   0 26.5679 31.3835   1
  22   3   0 131.056 45.4481   1
  23  -3   0-25.3333 43.8149   1
 -23  -3   0-34.8685 37.6334   1
 -23   3   0-8.62736 36.7249   1
  23   3   0 69.0174 43.4525   1
  24  -3   0-24.4266 32.0889   1
 -24  -3   0-8.68759 37.5060   1
 -24   3   0-8.62771 33.4307   1
  24   3   0 42.4349 40.5070   1
  25  -3   0-15.7393 40.8331   1
  25   3   0 8.35590 32.9314   1
 -25   3   0 17.1771 38.0948   1
 -25  -3   0 8.61404 30.9910   1
  26  -3   0 7.95160 40.4625   1
 -26   3   0 24.3631 36.4983   1
   0  -4   0 97884.4 4349.06   1
   0   4   0 97658.1 4349.27   1
  -1  -4   0 6123.64 291.290   1
  -1   4   0 5837.77 290.986   1
   1  -4   0 6173.02 291.426   1
   1   4   0 6540.80 291.532   1
  -2  -4   0 77033.9 3431.04   1
   3   4   0 42498.4 1806.09   1
  -3  -4   0 38321.9 1804.30   1
  -4   4   0 122.900 22.0978   1
   4  -4   0 102.009 20.1747   1
  -5   4   0 15326.1 683.334   1
   5  -4   0 15346.2 683.447   1
   5   4   0 15488.3 681.414   1
  -5  -4   0 13473.5 677.311   1
  -6   4   0 3527.99 186.190   1
   6  -4   0 3453.16 185.094   1
   6   4   0 3930.70 184.708   1
  -6  -4   0 3439.75 181.733   1
  -7   4   0 1636.99 104.328   1
   7  -4   0 1816.07 105.162   1
   7   4   0 1753.05 101.731   1
  -7  -4   0 1724.95 101.823   1
  -8   4   0 33776.2 1558.41   1
  -8  -4   0 34272.8 1556.17   1
   8   4   0 34243.4 1554.51   1
   8  -4   0 35595.7 1560.50   1
  -9  -4   0 3175.80 165.439   1
   9   4   0 2949.01 160.969   1
   9  -4   0 2956.20 164.183   1
  -9   4   0 2775.71 162.292   1
 -10  -4   0 165.879 34.5649   1
  10   4   0 155.097 30.0696   1
  11  -4   0 1067.98 79.2607   1
 -11   4   0 960.154 77.4789   1
  12  -4   0 937.308 72.4924   1
 -12  -4   0 884.311 71.7014   1
  12   4   0 841.897 69.6929   1
  13  -4   0 3240.46 184.447   1
 -13  -4   0 3001.02 183.442   1
 -13   4   0 3469.30 192.890   1
  13   4   0 3687.43 190.085   1
  14  -4   0 772.221 69.6429   1
 -14  -4   0 579.170 62.7308   1
 -14   4   0 774.876 72.4756   1
 -15  -4   0 649.268 67.5211   1
  15   4   0 875.291 74.5274   1
  16  -4   0 619.450 65.5379   1
 -16   4   0 605.374 64.9936   1
  17  -4   0 32.9079 28.5149   1
 -17  -4   0 73.3717 39.4404   1
 -17   4   0 103.075 29.2128   1
  17   4   0 8.12308 35.1706   1
  18  -4   0 955.478 82.1663   1
 -18  -4   0 887.097 80.7206   1
 -18   4   0 980.579 84.8854   1
  18   4   0 894.553 81.4272   1
  19  -4   0 125.232 41.3462   1
 -19  -4   0 145.383 42.7685   1
 -19   4   0 129.625 40.4317   1
  19   4   0 235.162 46.1640   1
  20  -4   0 8.34667 36.5570   1
 -20  -4   0 26.0655 35.3913   1
 -20   4   0 86.1132 42.9499   1
  20   4   0 8.48524 40.9792   1
  21  -4   0 8.18010 35.8021   1
 -21  -4   0-17.6187 32.9362   1
 -21   4   0 35.3151 38.1154   1
  21   4   0-25.6308 36.8842   1
  22  -4   0 8.14555 33.6706   1
 -22  -4   0 8.89282 40.4702   1
 -22   4   0 35.3268 35.9493   1
  22   4   0-25.6004 40.2648   1
  23  -4   0 25.0087 31.7603   1
 -23  -4   0 35.8333 34.7307   1
  23   4   0 8.43530 30.3691   1
 -23   4   0 34.8898 30.1210   1
  24  -4   0-16.6000 40.0658   1
 -24   4   0-8.54210 34.7731   1
  25   4   0-16.4357 33.9753   1
   0   5   0-3.66048 19.8914   1
   0  -5   0-18.4807 20.2604   1
   1  -5   0 8080.56 362.856   1
  -1   5   0 7738.04 361.283   1
   1   5   0 7260.72 360.958   1
  -1  -5   0 7541.67 361.168   1
   2  -5   0 69794.9 3110.61   1
   2   5   0 70615.3 3108.01   1
  -2   5   0 68584.8 3109.41   1
  -2  -5   0 69601.7 3109.15   1
   3  -5   0 574.072 49.4742   1
  -3  -5   0 686.658 51.5816   1
  -3   5   0 656.212 52.3816   1
   3   5   0 735.375 51.3812   1
  -4  -5   0 60443.5 2729.00   1
   4   5   0 59246.0 2728.43   1
   4  -5   0 63145.0 2733.19   1
  -4   5   0 61859.5 2731.77   1
  -5  -5   0 33943.9 1543.64   1
   5   5   0 34285.8 1543.28   1
   5  -5   0 34211.0 1545.38   1
  -5   5   0 34561.4 1547.07   1
  -6  -5   0 946.341 62.1008   1
   6   5   0 826.783 60.1454   1
   6  -5   0 642.936 60.6139   1
  -6   5   0 738.541 63.3343   1
  -7  -5   0 16020.7 772.917   1
   7   5   0 18217.4 776.770   1
   7  -5   0 16729.8 776.309   1
  -7   5   0 16363.5 777.938   1
  -8  -5   0 16948.4 794.784   1
   8   5   0 17074.4 794.686   1
  -8   5   0 18076.3 801.034   1
   8  -5   0 17050.2 798.349   1
   9  -5   0 179.432 36.2871   1
  -9   5   0 226.668 39.2772   1
   9   5   0 248.474 34.9673   1
  -9  -5   0 266.679 37.1931   1
  10  -5   0 64.3306 29.2190   1
 -10  -5   0 178.171 34.7605   1
  10   5   0 165.968 30.9073   1
 -10   5   0 168.955 37.3501   1
  11  -5   0 1847.34 118.830   1
 -11   5   0 1791.52 115.454   1
  12   5   0 797.861 66.1585   1
 -12  -5   0 743.587 66.8169   1
  12  -5   0 755.917 66.9958   1
 -12   5   0 676.994 63.1433   1
  13  -5   0 22.4643 31.9427   1
 -13  -5   0 80.0610 32.7704   1
 -13   5   0 35.9252 30.2165   1
  14   5   0 158.454 34.2676   1
 -14   5   0 125.689 32.6898   1
  14  -5   0 119.526 31.1582   1
 -15  -5   0 873.621 78.2872   1
  15  -5   0 930.531 79.0693   1
 -15   5   0 1025.63 86.5390   1
  15   5   0 927.613 79.1774   1
  16  -5   0 71.3564 29.9484   1
 -16   5   0 123.966 34.4254   1
 -17  -5   0 1290.93 105.500   1
  17   5   0 1525.26 107.634   1
 -17   5   0 1366.43 105.514   1
  17  -5   0 1686.90 111.592   1
  18   5   0 463.221 61.1122   1
 -18  -5   0 509.161 63.7801   1
 -18   5   0 597.225 60.1918   1
  18  -5   0 473.818 56.8003   1
  19   5   0 57.8860 32.0670   1
 -19  -5   0 17.5001 33.9280   1
 -19   5   0 50.6661 38.9255   1
  19  -5   0-16.7069 36.0854   1
  20   5   0 150.480 41.5814   1
 -20  -5   0 79.5059 35.7893   1
 -20   5   0 104.596 42.8689   1
  20  -5   0 151.542 46.4408   1
  21   5   0-8.41581 31.4801   1
 -21  -5   0 53.1690 30.5944   1
 -22   5   0 68.7861 37.1887   1
  22  -5   0 33.0821 37.2317   1
  23   5   0-8.30817 37.8120   1
 -23  -5   0 34.8390 36.5463   1
 -24   5   0 25.3921 37.5532   1
  24  -5   0 16.2464 35.5648   1
 -25   5   0 8.34458 37.0162   1
  25  -5   0 16.0625 40.0399   1
   0   6   0 69030.9 2988.25   1
   0  -6   0 64753.4 2987.16   1
  -1  -6   0 19358.9 903.452   1
  -1   6   0 20088.0 904.626   1
   1   6   0 20028.7 903.643   1
   1  -6   0 19799.1 904.458   1
  -2  -6   0 1219.46 79.4465   1
  -2   6   0 1323.45 80.5892   1
   2   6   0 1289.27 80.3212   1
   2  -6   0 1192.48 80.3957   1
  -3  -6   0 9339.62 445.942   1
   3   6   0 9403.46 446.477   1
  -3   6   0 9642.14 450.177   1
   3  -6   0 9597.30 449.390   1
   4   6   0 63.0591 22.7038   1
  -4  -6   0 124.661 26.6852   1
  -4   6   0 131.917 30.0235   1
   4  -6   0 119.824 27.7541   1
   5   6   0 14.1378 19.8875   1
  -5  -6   0 39.1472 23.1875   1
  -5   6   0 95.4489 30.1192   1
   5  -6   0 75.3143 28.5248   1
  -6   6   0 6107.89 306.956   1
   6  -6   0 6120.25 306.724   1
   6   6   0 6301.99 303.927   1
  -6  -6   0 6188.49 304.534   1
  -7   6   0 5813.58 288.015   1
   7  -6   0 5331.37 285.435   1
   7   6   0 5808.66 285.082   1
  -7  -6   0 5877.62 285.547   1
   8   6   0 2025.04 120.550   1
  -8  -6   0 2023.14 120.949   1
  -9   6   0 14438.5 703.494   1
   9  -6   0 14933.8 703.703   1
   9   6   0 15831.1 703.603   1
  -9  -6   0 14887.5 699.716   1
  10  -6   0 1117.65 86.8531   1
 -10   6   0 1048.16 81.3456   1
 -11   6   0 28.3412 25.5019   1
  11   6   0-6.51392 25.2517   1
  11  -6   0 14.0283 21.4259   1
 -11  -6   0 32.5944 28.9245   1
 -12  -6   0 445.043 49.0181   1
  12  -6   0 321.376 48.3922   1
 -12   6   0 285.519 46.1477   1
 -13  -6   0 894.851 74.4620   1
  13  -6   0 850.140 75.6766   1
  13   6   0 919.519 75.9863   1
 -13   6   0 1018.51 79.6192   1
 -14  -6   0 732.934 67.4178   1
  14   6   0 713.965 66.3664   1
 -15  -6   0 773.138 67.5637   1
  15  -6   0 609.150 63.3638   1
 -15   6   0 565.472 62.3252   1
  15   6   0 534.829 62.7553   1
  16  -6   0 354.082 49.2057   1
 -16  -6   0 354.765 52.3984   1
  16   6   0 502.963 54.7107   1
  17  -6   0 56.7509 36.0122   1
 -17  -6   0 88.9235 34.9541   1
 -17   6   0 8.59626 33.3654   1
  17   6   0 23.0924 30.8987   1
  18  -6   0 25.0289 36.5639   1
 -18  -6   0 74.2423 35.6632   1
 -18   6   0 8.37507 36.2060   1
  18   6   0 62.8470 39.2075   1
  19  -6   0 84.8527 31.9188   1
 -19   6   0 74.3600 30.5164   1
  20  -6   0-8.47753 38.1024   1
 -20  -6   0 33.8696 38.0569   1
 -20   6   0 16.6748 36.0035   1
  20   6   0 32.2585 37.6151   1
  21  -6   0 50.3799 40.6132   1
 -21  -6   0 102.187 39.3207   1
 -21   6   0 26.0485 39.5999   1
  21   6   0 57.0536 37.1830   1
  22  -6   0-8.29521 29.8439   1
 -22  -6   0-8.52422 33.0301   1
 -22   6   0 17.2002 32.1546   1
  22   6   0 16.4522 34.0022   1
  23  -6   0 33.0075 32.0500   1
 -23  -6   0 67.7692 38.6126   1
 -23   6   0 66.5791 35.4951   1
  23   6   0 32.9616 41.5629   1
  24  -6   0-7.71692 34.6757   1
 -24   6   0 8.58028 37.0426   1
  25  -6   0 23.2927 38.2997   1
 -25   6   0-24.6239 38.2744   1
   0  -7   0-10.0101 21.3081   1
   0   7   0-5.00629 23.8965   1
  -1  -7   0 8502.48 419.879   1
  -1   7   0 8601.82 419.507   1
   1  -7   0 8633.99 418.977   1
   1   7   0 9393.25 419.895   1
  -2  -7   0 6130.26 300.411   1
  -2   7   0 6070.77 299.973   1
   2  -7   0 5947.50 300.974   1
   2   7   0 6288.89 300.468   1
  -3  -7   0 17184.6 776.895   1
  -3   7   0 18366.0 782.299   1
   3  -7   0 15770.2 777.415   1
   3   7   0 16190.4 775.091   1
  -4  -7   0 27141.4 1232.92   1
   4   7   0 28380.7 1234.62   1
   4  -7   0 26259.1 1233.33   1
  -4   7   0 26722.8 1234.12   1
  -5  -7   0 10357.1 467.405   1
   5   7   0 9620.79 462.954   1
   5  -7   0 9645.28 466.180   1
  -5   7   0 9468.30 465.704   1
   6   7   0 238.116 33.4605   1
  -6  -7   0 228.508 33.6546   1
  -6   7   0 239.058 40.4367   1
   6  -7   0 293.102 40.6989   1
  -7  -7   0 15565.9 732.278   1
   7   7   0 15966.4 733.439   1
  -8  -7   0 5803.38 303.736   1
   8   7   0 6251.40 304.660   1
   8  -7   0 5805.97 303.103   1
  -8   7   0 6463.99 309.950   1
   9  -7   0 4598.82 234.637   1
  -9   7   0 4213.24 232.911   1
 -10  -7   0 927.920 72.6018   1
  10   7   0 1004.92 76.2568   1
 -10   7   0 872.883 76.1514   1
  10  -7   0 795.451 73.5443   1
 -11  -7   0 13.7979 27.6555   1
  11  -7   0 30.2021 29.2729   1
 -11   7   0 22.0243 27.4653   1
  12   7   0 1362.92 97.8541   1
 -12  -7   0 1269.10 94.7916   1
 -12   7   0 1479.13 101.731   1
  12  -7   0 1224.04 97.0779   1
  13   7   0 1708.45 116.910   1
 -13  -7   0 1643.29 114.320   1
  14   7   0 2537.09 152.940   1
 -14  -7   0 2441.36 149.659   1
  14  -7   0 2370.19 149.454   1
 -14   7   0 2408.55 150.198   1
  15  -7   0 1959.79 128.872   1
 -15   7   0 1753.37 123.240   1
  16  -7   0 334.984 54.3904   1
  16   7   0 481.410 56.8668   1
 -16   7   0 483.647 58.5220   1
 -16  -7   0 504.819 57.6728   1
  17   7   0 335.483 51.0475   1
 -17  -7   0 212.926 43.7674   1
  18   7   0 216.587 46.9480   1
 -18  -7   0 224.983 45.4044   1
 -18   7   0 212.938 49.4796   1
  18  -7   0 173.520 46.9606   1
  19   7   0 42.2046 39.8570   1
 -19  -7   0 67.5504 34.9362   1
 -19   7   0 33.7642 32.1761   1
  19  -7   0 8.40854 29.6807   1
  20   7   0 68.1021 39.3362   1
 -20  -7   0 68.1293 36.8894   1
  21   7   0 17.0899 37.9108   1
 -21  -7   0 17.0979 35.8778   1
 -21   7   0 24.8147 30.3598   1
  21  -7   0 16.8284 31.4708   1
 -22  -7   0 51.2378 32.0558   1
  22   7   0 76.9791 34.3850   1
 -23  -7   0-25.4623 29.9210   1
 -23   7   0-8.40178 39.1806   1
  23   7   0 8.57528 32.6523   1
  23  -7   0-8.10623 39.5614   1
 -24   7   0-8.06391 26.5891   1
  24  -7   0 7.99747 30.4495   1
   0  -8   0 6099.50 317.101   1
   0   8   0 6856.44 320.890   1
  -1  -8   0 28.2280 19.0562   1
   1  -8   0-5.77144 22.7479   1
  -1   8   0-11.1553 25.6998   1
   1   8   0 5.57760 20.0691   1
  -2  -8   0 59548.0 2580.55   1
  -2   8   0 55885.0 2578.15   1
   2  -8   0 59298.3 2581.40   1
   2   8   0 55286.1 2580.03   1
  -3  -8   0 15702.3 715.817   1
  -3   8   0 16330.7 721.518   1
   3  -8   0 15352.4 716.350   1
   3   8   0 14297.8 712.748   1
  -4  -8   0 24367.6 1127.60   1
  -4   8   0 25306.0 1130.54   1
   4  -8   0 25653.6 1130.22   1
   4   8   0 23526.8 1126.30   1
   5   8   0 2082.85 120.347   1
  -5  -8   0 1783.59 116.773   1
  -6   8   0 9681.34 460.500   1
   6   8   0 9618.39 457.274   1
   6  -8   0 9444.27 460.375   1
  -6  -8   0 9366.95 458.303   1
  -7   8   0 62.6667 31.3447   1
   7  -8   0 20.2860 34.1104   1
  -8  -8   0 4174.13 234.003   1
   8   8   0 4483.56 234.129   1
  -8   8   0 4712.67 240.121   1
   8  -8   0 4537.24 237.903   1
  -9  -8   0 2083.75 130.941   1
   9   8   0 2206.70 131.114   1
   9  -8   0 1969.97 129.122   1
  -9   8   0 2237.93 135.789   1
 -10  -8   0 14.3947 29.3000   1
 -10   8   0 7.47154 28.4521   1
  10  -8   0 14.5066 28.5905   1
 -11  -8   0 701.555 66.0777   1
  11   8   0 762.115 67.2226   1
 -11   8   0 642.593 66.6751   1
  11  -8   0 567.703 62.6409   1
  12   8   0 8468.95 401.710   1
 -12  -8   0 7622.62 398.774   1
  13  -8   0 1373.95 104.101   1
  13   8   0 1455.55 105.942   1
 -13  -8   0 1351.05 103.926   1
  14  -8   0 1396.17 103.599   1
 -14   8   0 1456.83 105.728   1
 -15  -8   0 64.9657 35.1473   1
  15   8   0 57.7662 37.1653   1
 -15   8   0 106.315 37.7607   1
  15  -8   0 8.19305 29.5812   1
 -16  -8   0-16.5030 32.5269   1
  16   8   0-8.47665 33.4141   1
 -16   8   0 24.1056 29.4887   1
  16  -8   0 42.6401 29.4364   1
 -17  -8   0 58.5760 35.1264   1
  17   8   0 17.3310 33.0123   1
 -17   8   0 16.9957 31.7916   1
  17  -8   0 16.6450 30.5552   1
 -18   8   0 9.41817 31.0716   1
  18  -8   0 31.8861 26.9228   1
  19  -8   0 165.211 44.0704   1
 -19   8   0 131.443 42.7021   1
  19   8   0 133.825 41.0226   1
 -19  -8   0 93.8980 40.7022   1
  20  -8   0 83.7222 43.9432   1
  20   8   0 71.8044 41.4452   1
 -20  -8   0 34.3645 34.5289   1
 -21   8   0 73.4650 31.7480   1
  21   8   0 53.9374 46.2741   1
 -21  -8   0 43.0117 37.7501   1
  22  -8   0 16.4911 39.3565   1
 -22   8   0 24.3210 36.8946   1
  22   8   0 8.92609 35.7616   1
 -22  -8   0-8.61833 31.6222   1
  24  -8   0 15.6291 32.7866   1
 -24   8   0-24.2986 33.9823   1
   0   9   0 12.3872 20.4388   1
   0  -9   0 24.9297 21.0500   1
  -1   9   0 11043.3 547.487   1
   1   9   0 11553.4 549.063   1
   1  -9   0 11502.8 550.019   1
  -1  -9   0 12294.0 551.494   1
   2   9   0 14546.5 652.743   1
  -2  -9   0 13244.6 650.267   1
   3   9   0 18155.6 835.878   1
   3  -9   0 17056.5 836.720   1
  -3  -9   0 17928.7 838.102   1
  -3   9   0 19103.1 842.521   1
  -4   9   0 188.156 39.3056   1
   4  -9   0 195.481 40.6789   1
   5  -9   0 12512.5 593.526   1
  -5   9   0 12492.5 593.365   1
  -6   9   0 1632.43 111.175   1
  -6  -9   0 1621.18 109.329   1
   6  -9   0 1564.44 109.536   1
   6   9   0 1804.80 111.668   1
   7   9   0 9600.50 476.850   1
  -7   9   0 10590.9 485.743   1
   7  -9   0 9723.31 480.474   1
  -8  -9   0 5032.49 269.062   1
   8   9   0 5263.84 268.672   1
   8  -9   0 5085.67 270.828   1
  -8   9   0 5252.80 271.119   1
  -9  -9   0 2334.26 149.379   1
   9  -9   0 2432.77 149.594   1
  -9   9   0 2743.15 156.141   1
 -10   9   0 6490.64 336.790   1
  10  -9   0 6428.67 335.247   1
  10   9   0 6877.51 336.738   1
 -10  -9   0 6758.49 336.408   1
  11   9   0 5507.97 287.128   1
 -11  -9   0 5463.49 285.943   1
 -12   9   0 645.684 69.9204   1
 -12  -9   0 711.438 69.9565   1
  12  -9   0 841.618 75.4773   1
  12   9   0 730.009 70.1901   1
  13  -9   0 751.567 72.8534   1
 -13   9   0 755.944 73.3444   1
 -14   9   0 65.9236 36.2253   1
  14  -9   0 123.015 39.7291   1
  14   9   0 41.1423 28.5961   1
 -14  -9   0 92.7426 35.5354   1
 -15   9   0 8.28299 30.9834   1
  15  -9   0 58.0055 33.2113   1
  15   9   0 33.5949 28.9980   1
 -15  -9   0-17.2256 32.8066   1
 -16   9   0 174.589 40.8987   1
  16  -9   0 386.007 52.8704   1
  16   9   0 340.196 54.2460   1
 -16  -9   0 148.123 45.3862   1
 -17   9   0 345.043 53.1848   1
  17  -9   0 547.962 63.4753   1
  17   9   0 301.222 54.0094   1
 -17  -9   0 520.663 63.0589   1
 -18   9   0 217.243 47.9481   1
 -18  -9   0 213.761 48.6686   1
  18  -9   0 173.544 44.1398   1
 -19  -9   0-8.97342 35.9535   1
  19   9   0 17.5011 37.7819   1
  19  -9   0 24.7065 29.6339   1
 -19   9   0 9.23025 29.7068   1
 -20  -9   0 18.0124 38.3377   1
  20   9   0 17.5375 39.9041   1
  20  -9   0-8.22601 37.4342   1
 -20   9   0-25.7255 35.9776   1
 -21  -9   0-17.9958 40.4326   1
 -21   9   0-16.5093 38.4931   1
  21   9   0-43.7999 39.3635   1
  21  -9   0 40.8194 36.2117   1
 -22   9   0-7.86312 32.9904   1
  22  -9   0 16.4889 36.0840   1
 -23   9   0 7.97376 38.0589   1
  23  -9   0 7.88664 40.1275   1
   0  10   0 1023.43 77.6448   1
   0 -10   0 898.730 75.0581   1
   1  10   0 6339.37 299.304   1
  -1  10   0 5808.61 294.523   1
  -1 -10   0 5259.86 292.778   1
   1 -10   0 5827.86 296.223   1
  -2  10   0 7437.45 370.141   1
   2  10   0 8297.55 373.811   1
   2 -10   0 7743.46 372.373   1
   3  10   0 6352.43 317.926   1
  -3  10   0 6565.24 325.558   1
   3 -10   0 6115.44 318.308   1
  -3 -10   0 6207.11 318.055   1
   4  10   0 601.438 58.4101   1
  -4  10   0 704.191 63.5577   1
   4 -10   0 592.208 60.3460   1
  -4 -10   0 587.504 59.6886   1
   5  10   0 323.087 44.5745   1
  -5  10   0 223.594 40.3653   1
   5 -10   0 251.152 44.2807   1
  -5 -10   0 310.441 44.4729   1
  -6  10   0 3035.20 177.047   1
   6 -10   0 3027.28 177.719   1
   6  10   0 3270.23 178.619   1
  -7  10   0 12896.4 600.846   1
   7 -10   0 12245.0 596.347   1
   7  10   0 12709.2 596.177   1
  -7 -10   0 12138.3 593.888   1
  -8  10   0 15739.9 697.296   1
  -8 -10   0 14012.9 691.097   1
   8 -10   0 14237.9 693.127   1
   8  10   0 14692.6 694.242   1
  -9  10   0 334.350 53.9810   1
  -9 -10   0 470.171 54.7529   1
   9  10   0 393.530 52.0973   1
   9 -10   0 423.952 57.2284   1
 -10 -10   0 3364.81 193.044   1
  10  10   0 3260.22 189.508   1
 -10  10   0 3561.98 195.645   1
  10 -10   0 3241.16 190.584   1
 -11 -10   0 3619.29 208.647   1
  11  10   0 3680.30 207.703   1
 -11  10   0 3577.96 208.764   1
  11 -10   0 3901.68 210.238   1
 -12  10   0 1482.52 106.192   1
  12 -10   0 1237.94 100.748   1
 -13 -10   0 24.7076 33.0639   1
  13  10   0-8.02616 32.2256   1
 -13  10   0 82.8275 40.4774   1
  13 -10   0 119.264 42.0767   1
 -14 -10   0 577.692 65.4235   1
  14  10   0 528.367 62.3982   1
 -14  10   0 485.932 57.7979   1
  14 -10   0 472.771 57.3070   1
 -15 -10   0 309.760 48.9560   1
  15  10   0 276.902 48.2098   1
 -15  10   0 260.203 52.2187   1
  15 -10   0 344.091 54.2665   1
 -16 -10   0 370.324 56.9748   1
  16  10   0 299.017 50.6978   1
 -16  10   0 336.291 52.1133   1
  16 -10   0 360.145 53.9898   1
  17  10   0 494.467 62.4738   1
 -17  10   0 424.449 55.3711   1
  17 -10   0 479.535 61.1579   1
 -18 -10   0 27.1178 37.9277   1
  18  10   0 17.5290 40.8724   1
  18 -10   0-8.43506 34.8688   1
 -18  10   0 16.6915 31.7794   1
  19 -10   0 39.4159 35.4326   1
 -19  10   0 18.2122 37.0736   1
  19  10   0 8.84168 33.0677   1
 -19 -10   0 9.09434 32.0680   1
  20  10   0 17.6918 41.7750   1
 -20 -10   0 63.6955 41.9602   1
  21 -10   0 145.557 38.4981   1
  21  10   0 61.9323 44.8568   1
  22 -10   0 7.95681 35.7553   1
 -22  10   0 7.93709 36.1210   1
   0  11   0-7.08706 31.0181   1
   0 -11   0 7.29498 33.1973   1
   1  11   0 10837.9 499.839   1
  -1  11   0 9774.47 494.330   1
  -1 -11   0 10809.5 499.559   1
   1 -11   0 9801.47 496.566   1
   2  11   0 5651.74 280.869   1
  -2 -11   0 5481.15 279.415   1
   2 -11   0 5814.54 284.379   1
   3  11   0 93.6615 37.7375   1
  -3  11   0 87.5282 43.9079   1
   3 -11   0 105.506 35.9308   1
  -3 -11   0 175.227 39.6504   1
   4  11   0 2740.13 156.330   1
  -4  11   0 2699.72 159.193   1
   4 -11   0 2470.37 154.563   1
  -4 -11   0 2510.57 153.860   1
   5  11   0 3025.59 175.248   1
   5 -11   0 2984.75 174.665   1
  -5  11   0 2986.22 175.411   1
  -5 -11   0 3073.61 177.140   1
   6 -11   0 14240.2 670.927   1
  -6  11   0 13809.8 668.390   1
  -6 -11   0 14215.5 669.086   1
  -7  11   0 2384.90 143.324   1
   7 -11   0 2108.55 138.255   1
   7  11   0 2006.33 137.272   1
  -7 -11   0 2442.00 143.778   1
  -8  11   0 2267.81 136.765   1
   8 -11   0 2113.78 134.234   1
   8  11   0 1873.15 129.373   1
  -8 -11   0 1978.04 132.658   1
  -9  11   0 1150.35 92.4080   1
   9 -11   0 1309.19 95.8843   1
   9  11   0 1234.54 94.4840   1
  -9 -11   0 1029.15 87.8551   1
 -10  11   0 1294.09 95.9593   1
  10 -11   0 1085.76 89.4052   1
 -11 -11   0 1396.28 106.870   1
  11 -11   0 1612.71 107.937   1
  11  11   0 1588.90 107.557   1
 -12  11   0 84.7231 30.5397   1
  12 -11   0 16.6567 26.1899   1
  12  11   0 16.1233 31.8280   1
 -12 -11   0 51.6677 38.7412   1
  13  11   0 467.699 58.8999   1
 -13 -11   0 393.778 59.4854   1
 -14  11   0-42.8602 33.2234   1
  14 -11   0-50.1907 36.6196   1
  14  11   0-8.27265 32.0636   1
 -14 -11   0 34.9460 35.0081   1
 -15  11   0 33.8187 35.0404   1
 -15 -11   0 70.2782 38.0120   1
  15 -11   0 100.968 42.0226   1
  15  11   0 25.1774 34.7840   1
 -16 -11   0 503.627 61.8543   1
  16 -11   0 623.019 64.7794   1
 -16  11   0 512.522 60.2810   1
 -17  11   0-8.37387 28.9021   1
  17 -11   0 25.1670 28.3181   1
  17  11   0 17.2563 35.1238   1
 -17 -11   0 26.5496 33.0929   1
 -18  11   0-16.1515 29.0545   1
 -18 -11   0-17.7387 34.3674   1
  18 -11   0 8.56705 29.5635   1
  18  11   0 8.69706 33.7000   1
  19  11   0 26.1780 34.4093   1
 -19 -11   0 26.6519 31.3375   1
 -20  11   0 118.500 46.4610   1
  20  11   0 52.4207 41.7918   1
  20 -11   0 30.8563 36.5033   1
 -22  11   0-7.82884 27.0175   1
   0  12   0 3876.18 220.876   1
   0 -12   0 4294.96 225.479   1
  -1  12   0 4994.44 270.164   1
   1  12   0 4919.40 271.086   1
   1 -12   0 5546.95 276.160   1
  -1 -12   0 5311.61 273.450   1
   2  12   0 6372.53 327.212   1
  -2  12   0 6741.82 330.315   1
   2 -12   0 6386.04 328.662   1
  -2 -12   0 6152.20 325.655   1
   3  12   0 1525.13 109.172   1
  -3  12   0 1704.33 114.921   1
   3 -12   0 1561.91 111.518   1
   4  12   0 3484.44 192.325   1
  -4  12   0 2993.07 188.175   1
   4 -12   0 3326.15 190.648   1
  -4 -12   0 3725.42 196.603   1
  -5 -12   0 15.8314 27.3241   1
   6  12   0 353.800 47.7990   1
  -6  12   0 279.343 47.4468   1
   6 -12   0 186.899 40.9750   1
  -6 -12   0 257.321 42.2010   1
   7 -12   0 2619.67 164.196   1
  -7  12   0 2642.74 164.444   1
   7  12   0 3014.70 169.511   1
  -7 -12   0 2619.82 164.332   1
  -8  12   0 118.360 33.3092   1
   8 -12   0 155.989 37.3808   1
  -9  12   0-25.2211 32.0227   1
   9 -12   0-25.2675 34.2948   1
   9  12   0-24.3547 35.0604   1
  -9 -12   0-8.36353 33.5189   1
 -10  12   0 239.752 49.6800   1
 -10 -12   0 233.119 48.3703   1
  10 -12   0 227.992 46.9954   1
  10  12   0 264.261 46.8808   1
 -11  12   0 231.156 47.3906   1
 -11 -12   0 276.765 48.0505   1
  11 -12   0 402.700 53.7516   1
  11  12   0 358.373 52.5346   1
 -12  12   0 222.380 43.5154   1
  12  12   0 203.618 45.8744   1
  12 -12   0 125.482 38.5829   1
 -12 -12   0 246.536 43.6926   1
 -13  12   0 215.750 46.2615   1
  13 -12   0 232.321 44.8673   1
  13  12   0 167.378 42.4357   1
 -13 -12   0 280.378 48.6005   1
 -14  12   0 8.54591 34.2399   1
  14 -12   0 17.2058 35.0196   1
  14  12   0 8.45341 32.7588   1
 -15  12   0 76.4525 41.6407   1
  15 -12   0 92.5427 42.9838   1
  15  12   0 102.633 41.0095   1
 -15 -12   0 82.2032 39.0782   1
 -16  12   0 16.8517 35.3930   1
  16 -12   0 42.0292 34.7872   1
  16  12   0 60.1895 36.1164   1
 -16 -12   0 37.1435 34.1124   1
 -17  12   0 66.7185 35.0896   1
  17 -12   0 124.622 44.0079   1
  17  12   0 51.9548 39.9820   1
 -17 -12   0-18.3149 37.3669   1
  18  12   0 86.4905 39.9856   1
 -18 -12   0 63.8987 34.9128   1
 -19  12   0 8.10084 36.4707   1
  19 -12   0 106.430 43.3467   1
  19  12   0 42.9917 36.6708   1
 -21  12   0 50.9828 30.6013   1
  21 -12   0 15.4443 27.2558   1
  -2  13   0 67.0580 31.9771   1
   2 -13   0 24.6557 27.8088   1
  -3  13   0 1540.28 111.679   1
   3 -13   0 1483.02 108.096   1
  -4  13   0-8.23507 29.0445   1
   4 -13   0 56.0961 37.8233   1
   5 -13   0 2300.37 144.820   1
   5  13   0 2407.15 145.282   1
  -5  13   0 2045.63 139.537   1
  -5 -13   0 2217.98 142.741   1
   6  13   0 449.744 60.0550   1
  -6  13   0 518.733 59.2334   1
   6 -13   0 553.294 63.0904   1
  -6 -13   0 625.094 65.8515   1
   7 -13   0 818.354 78.5725   1
   7  13   0 767.706 73.9002   1
  -7  13   0 919.792 79.0029   1
  -7 -13   0 676.313 72.2760   1
   8  13   0 151.779 42.7725   1
   8 -13   0 58.8353 37.1351   1
  -8  13   0 164.449 45.1944   1
  -8 -13   0 94.5921 39.9427   1
   9  13   0 8.49577 31.7797   1
   9 -13   0 8.59025 37.0992   1
  -9  13   0 102.894 41.3990   1
  -9 -13   0-8.68808 30.6415   1
  10  13   0 434.721 61.7989   1
 -10 -13   0 395.550 56.3567   1
  11  13   0 93.7570 36.5090   1
  11 -13   0 140.984 37.4859   1
 -11  13   0 52.2133 38.3033   1
 -11 -13   0 78.9089 33.6282   1
  12  13   0-8.63245 37.7857   1
 -12 -13   0 43.9150 37.9216   1
 -12  13   0 8.59860 33.8916   1
  12 -13   0 8.34738 32.9017   1
 -13  13   0 51.9801 37.4830   1
  13 -13   0 59.7942 37.4680   1
  14  13   0 36.1191 37.8965   1
 -14 -13   0 8.84458 29.1785   1
 -15  13   0 254.137 47.3828   1
  15 -13   0 176.914 43.9028   1
  15  13   0 166.435 47.5307   1
 -15 -13   0 257.534 49.9920   1
 -16 -13   0-9.02409 37.8615   1
  16  13   0 8.66591 39.9264   1
 -16  13   0 33.4374 31.8280   1
  16 -13   0-16.7319 31.8531   1
  17  13   0 26.0174 35.8600   1
 -17 -13   0 18.2390 30.0856   1
 -18  13   0-16.1749 33.9388   1
  18 -13   0 48.9559 34.7399   1
  18  13   0 17.3125 38.4012   1
  20 -13   0-38.9111 40.0130   1
 -20  13   0-23.8399 35.7351   1
   0  14   0 167.447 38.3463   1
   1  14   0 715.812 68.8213   1
  -1  14   0 669.744 69.9224   1
  -1 -14   0 722.152 70.6125   1
   1 -14   0 645.090 69.3774   1
   2 -14   0 76.6385 37.7959   1
  -2  14   0 35.8168 37.0377   1
   2  14   0 33.2061 33.8187   1
  -2 -14   0-8.36477 31.8789   1
   3 -14   0-24.7083 36.0507   1
  -3  14   0-8.71616 39.1690   1
   3  14   0-16.6153 34.8588   1
  -3 -14   0 8.35860 34.0255   1
   4 -14   0 454.005 56.6848   1
  -4  14   0 397.262 55.9445   1
   4  14   0 459.666 59.7843   1
  -4 -14   0 394.139 53.8916   1
   5 -14   0 34.3260 32.0877   1
  -5  14   0-8.21198 31.2696   1
   5  14   0-8.38021 36.1817   1
  -5 -14   0 25.3826 34.4411   1
   6 -14   0 344.276 53.4762   1
  -6  14   0 319.249 51.9445   1
   6  14   0 303.999 50.7557   1
  -6 -14   0 352.160 51.9239   1
   7 -14   0 178.046 44.1334   1
  -7  14   0 207.839 45.9083   1
   7  14   0 153.200 45.5517   1
  -7 -14   0 95.6050 39.6863   1
   8  14   0 342.771 51.7973   1
  -8 -14   0 315.243 50.1436   1
   9  14   0 8.70377 37.6164   1
  -9 -14   0 79.8682 41.4184   1
  -9  14   0 26.0861 37.5802   1
   9 -14   0 43.6397 36.6602   1
 -10 -14   0 428.760 55.7528   1
  10 -14   0 225.539 42.5004   1
 -10  14   0 388.231 53.2603   1
  10  14   0 353.904 55.2601   1
  11 -14   0 241.158 48.2147   1
 -11  14   0 297.957 54.0736   1
 -12 -14   0-9.11897 30.8101   1
  12 -14   0 92.2546 35.2173   1
 -12  14   0 34.3218 34.9552   1
  12  14   0 9.01730 29.7685   1
 -13 -14   0-9.10377 31.4147   1
  13 -14   0-8.50254 32.9455   1
 -13  14   0 8.63667 31.0716   1
  13  14   0 8.83745 30.4957   1
 -14 -14   0 54.2636 42.2920   1
 -14  14   0 68.2059 41.7274   1
  14  14   0 26.5326 40.3726   1
  14 -14   0 130.687 44.4411   1
  15 -14   0 8.29675 38.6902   1
 -15  14   0 8.50210 40.1169   1
 -16  14   0 33.0750 41.6481   1
 -16 -14   0 8.95701 35.8843   1
  16 -14   0-8.22886 37.9133   1
  16  14   0-8.98738 37.1493   1
  17 -14   0-8.11740 40.0484   1
  17  14   0-26.9942 41.9649   1
 -17  14   0-16.2821 37.0545   1
  18 -14   0-31.8274 38.4157   1
 -18  14   0-7.97960 37.6601   1
  19 -14   0-8.10356 27.9684   1
 -19  14   0 29.8627 26.3217   1
   0 -15   0 8.64938 35.2074   1
   1  15   0 301.540 49.7951   1
  -1  15   0 385.503 53.1759   1
  -1 -15   0 414.568 57.4958   1
   1 -15   0 322.305 51.0056   1
  -2  15   0 742.203 75.0091   1
   2  15   0 528.170 65.2229   1
  -2 -15   0 711.228 72.3509   1
   3  15   0 25.7253 30.9083   1
  -3 -15   0 60.2587 27.7651   1
  -3  15   0 78.2179 40.5705   1
   3 -15   0 8.42665 35.4051   1
   4  15   0 17.1455 34.8933   1
  -4 -15   0-17.2509 35.1079   1
   5  15   0 68.9949 38.8445   1
  -5 -15   0 51.9231 35.3240   1
   6  15   0 241.779 49.5899   1
  -6 -15   0 357.549 51.6031   1
  -6  15   0 308.308 51.4698   1
   6 -15   0 174.432 44.2102   1
   7  15   0-8.68021 36.9544   1
  -7 -15   0 17.5976 36.9203   1
  -7  15   0 35.0919 38.4012   1
   7 -15   0 8.58909 33.8547   1
  -8  15   0 142.178 39.1905   1
   8 -15   0 215.734 41.0291   1
  -9 -15   0 26.8762 36.7280   1
   9  15   0 70.4828 37.2243   1
   9 -15   0 158.122 47.5037   1
  -9  15   0 148.780 46.0538   1
  10  15   0 353.677 57.5678   1
 -10  15   0 460.099 58.6508   1
  10 -15   0 293.169 49.1670   1
 -10 -15   0 289.708 53.1642   1
  11  15   0 188.171 44.3850   1
 -11  15   0 201.413 43.8623   1
  11 -15   0 124.642 36.6715   1
 -11 -15   0 182.496 44.6955   1
  12  15   0 172.223 40.2309   1
 -12  15   0 171.217 44.0656   1
  12 -15   0 142.028 44.2706   1
 -12 -15   0 118.954 40.0644   1
  13  15   0 36.0709 41.6660   1
 -13  15   0 102.854 42.8434   1
 -13 -15   0 18.4369 33.9679   1
  13 -15   0 126.570 43.4726   1
  14  15   0 45.7022 43.6640   1
 -14 -15   0 36.8969 42.0165   1
  15  15   0 72.3284 46.5960   1
  15 -15   0 57.2357 36.9164   1
 -15  15   0 125.685 44.4490   1
 -15 -15   0 64.4713 46.0538   1
  16 -15   0 8.06170 38.4770   1
 -16  15   0-8.12493 38.7788   1
  17 -15   0 7.95413 35.2808   1
 -17  15   0-15.9462 38.9098   1
   0  16   0 158.456 46.2963   1
   0 -16   0 293.982 54.1501   1
  -1  16   0 382.687 57.5637   1
   1  16   0 465.988 60.6095   1
  -1 -16   0 414.006 58.5231   1
   1 -16   0 301.805 52.7257   1
  -2  16   0 541.538 69.4246   1
   2  16   0 558.491 67.0433   1
  -2 -16   0 568.491 67.5623   1
   2 -16   0 547.429 65.9922   1
   3  16   0 102.802 46.0200   1
  -3 -16   0 141.778 44.9444   1
  -3  16   0 157.861 43.1253   1
   3 -16   0 85.3015 35.1221   1
  -4  16   0 305.914 55.1307   1
   4  16   0 429.583 59.4415   1
   5  16   0 105.106 36.8365   1
  -5 -16   0 35.2581 28.4783   1
  -5  16   0 34.3790 38.2072   1
   5 -16   0 52.5134 40.4043   1
   6  16   0 246.926 50.6579   1
  -6 -16   0 185.087 48.1875   1
  -6  16   0 155.784 39.2872   1
   6 -16   0 193.159 41.3060   1
   7  16   0 52.8462 39.1889   1
  -7 -16   0 88.9931 43.0663   1
  -7  16   0 71.0413 41.5246   1
   7 -16   0 68.6842 42.0124   1
  -8 -16   0 62.7109 41.5790   1
   8  16   0 159.042 44.7848   1
  -9 -16   0 217.055 50.5008   1
   9  16   0 133.551 50.5506   1
   9 -16   0 183.711 41.4246   1
  -9  16   0 130.980 36.2644   1
  10  16   0 89.1480 38.5935   1
 -10  16   0 132.231 41.2068   1
  10 -16   0 58.3981 34.0776   1
 -10 -16   0-9.11422 32.9150   1
  11  16   0 340.122 58.2181   1
 -11  16   0 252.112 50.0187   1
  11 -16   0 288.732 50.8457   1
 -11 -16   0 245.768 50.5609   1
  12  16   0 232.512 52.5648   1
 -12  16   0 254.046 48.7199   1
  12 -16   0 115.699 42.0602   1
 -12 -16   0 174.002 45.9631   1
  13  16   0 9.01327 32.4297   1
 -13  16   0 33.8370 38.4981   1
  13 -16   0 8.31530 36.3966   1
 -13 -16   0-9.18536 37.3896   1
  14 -16   0 58.8716 38.3643   1
  14  16   0 63.0884 43.5825   1
 -14  16   0 58.5124 37.1706   1
  16 -16   0-31.4240 29.9108   1
 -16  16   0 31.7418 27.3832   1
   0  17   0-18.2693 41.5734   1
   0 -17   0-8.95672 35.3038   1
   1  17   0 176.293 48.2774   1
  -1  17   0 334.093 58.4252   1
  -1 -17   0 357.776 54.9219   1
   1 -17   0 275.611 52.3129   1
  -2  17   0 26.8575 36.4686   1
   2  17   0 50.8893 42.7443   1
  -2 -17   0 53.5653 38.5697   1
   2 -17   0 8.61695 36.1825   1
   3  17   0 711.290 74.2445   1
  -3 -17   0 683.447 72.8774   1
   3 -17   0 841.699 78.8570   1
  -4 -17   0 116.864 42.6195   1
  -4  17   0 77.5524 43.6007   1
   4 -17   0 78.7728 43.8305   1
   4  17   0 104.114 43.4514   1
  -5 -17   0 284.990 48.0085   1
   5  17   0 301.660 47.4131   1
  -6 -17   0 17.8999 32.2718   1
  -6  17   0 130.814 49.4568   1
   6 -17   0 61.0422 40.2350   1
   6  17   0 8.85968 36.6846   1
  -7  17   0 169.871 46.0425   1
  -7 -17   0 124.522 43.5181   1
   7  17   0 186.847 47.1482   1
  -8  17   0 35.2016 38.6967   1
   8 -17   0 130.670 43.5859   1
   9  17   0-8.90575 40.0202   1
  -9  17   0 8.64868 35.2055   1
  -9 -17   0-26.9476 37.6894   1
   9 -17   0-17.2365 39.2217   1
  10  17   0 62.3127 37.4511   1
 -10 -17   0 63.1417 39.0409   1
  11  17   0 53.6042 36.4347   1
 -11  17   0 68.4670 39.9729   1
  11 -17   0 16.3062 35.7560   1
 -11 -17   0 72.7496 39.3246   1
  12  17   0 71.2538 42.5205   1
  12 -17   0 16.2373 38.3175   1
 -12  17   0 8.30633 40.5464   1
 -12 -17   0-9.10428 40.3927   1
  14 -17   0 57.4411 39.2591   1
 -14  17   0 65.2463 40.3227   1
   0  18   0 368.756 61.6607   1
   0 -18   0 331.200 55.3076   1
  -1  18   0 18.2608 40.5017   1
   1  18   0-27.1112 36.2085   1
   1 -18   0-25.7620 37.0775   1
  -1 -18   0-8.98438 33.5955   1
  -2  18   0 396.997 56.2145   1
   2  18   0 477.550 62.4705   1
   2 -18   0 377.683 57.2422   1
  -2 -18   0 430.540 59.9027   1
  -3  18   0 78.8999 36.2947   1
   3  18   0 76.4154 37.7165   1
   3 -18   0 8.62239 29.8253   1
  -3 -18   0 27.0129 36.7081   1
   4  18   0 8.59569 28.3492   1
  -4  18   0 25.7112 38.0187   1
   4 -18   0 17.5516 37.8916   1
  -4 -18   0 9.02229 31.8091   1
  -5 -18   0-8.99635 34.2553   1
  -5  18   0-34.3888 41.0351   1
   5 -18   0-8.75174 41.7727   1
   5  18   0 8.69763 33.1181   1
  -6 -18   0 232.420 44.6492   1
  -6  18   0 182.593 46.1063   1
   6 -18   0 275.231 52.6444   1
   6  18   0 177.422 42.9234   1
  -7 -18   0 8.93606 34.6258   1
   7  18   0-17.7686 41.4287   1
   8  18   0 177.271 49.6951   1
  -8  18   0 163.829 42.9009   1
   8 -18   0 139.127 40.9246   1
   9  18   0 71.0392 45.6446   1
  -9  18   0 42.7370 31.3821   1
  -9 -18   0 44.5385 39.5278   1
   9 -18   0-16.8072 32.0178   1
  10 -18   0 16.0851 35.2167   1
 -10  18   0 33.9483 36.6562   1
  11  18   0-8.82653 42.1292   1
  12 -18   0 31.6606 34.6465   1
 -12  18   0-8.10036 34.9746   1
  13 -18   0 39.5870 30.3085   1
 -13  18   0 104.549 35.8096   1
   0  19   0-27.1534 40.1460   1
   0 -19   0 26.1319 38.1241   1
   1  19   0 230.275 50.4335   1
  -1  19   0 201.926 51.1765   1
   1 -19   0 204.725 47.4352   1
  -1 -19   0 116.011 39.8828   1
   2  19   0 17.9728 42.8907   1
  -2 -19   0-8.93152 38.0200   1
   3  19   0 167.048 52.6139   1
  -3 -19   0 142.690 47.6486   1
   4  19   0 8.45541 40.8140   1
  -4  19   0-25.4481 40.9457   1
  -4 -19   0-35.6061 42.9672   1
   4 -19   0 17.2461 35.6445   1
  -5  19   0 68.1978 39.7918   1
   5  19   0 8.47244 39.0755   1
  -5 -19   0 18.0132 37.2707   1
   5 -19   0 60.1401 40.1025   1
  -6  19   0 25.9748 40.8877   1
   6 -19   0 50.2085 38.1189   1
  -7 -19   0 204.536 51.8997   1
  -7  19   0 258.840 45.1795   1
   7 -19   0 209.399 45.1576   1
   7  19   0 302.577 54.2102   1
   8  19   0 8.80309 39.1012   1
  -8 -19   0 87.9187 40.5595   1
   9 -19   0-24.4450 41.0418   1
   9  19   0-17.4823 33.2823   1
  -9  19   0 25.0114 36.9804   1
  10 -19   0 46.6131 29.7806   1
 -10  19   0 116.146 36.4745   1
   0  20   0 17.3656 38.0064   1
   0 -20   0 8.41654 36.3399   1
  -1  20   0 17.1449 33.7843   1
   1  20   0 8.91645 43.5130   1
   1 -20   0-8.36875 28.8784   1
  -1 -20   0-17.1587 41.8679   1
   2  20   0 85.0709 45.7798   1
  -2  20   0 101.670 41.0685   1
  -2 -20   0 105.495 43.5298   1
   2 -20   0 50.5605 39.9384   1
   3  20   0 35.3961 42.7293   1
  -3  20   0 100.086 47.2693   1
  -3 -20   0 26.3773 31.6552   1
   3 -20   0-50.9453 38.6585   1
   4  20   0 138.402 46.7891   1
  -4 -20   0 210.547 50.2892   1
  -5  20   0 25.1872 37.2393   1
   5  20   0-41.5606 43.5412   1
  -5 -20   0 52.4051 40.2407   1
   5 -20   0-16.6121 39.1903   1
  -6  20   0 84.9380 42.8566   1
   6  20   0 65.9054 34.6574   1
  -6 -20   0 62.3799 35.2125   1
   6 -20   0 16.2785 39.3687   1
  -7  20   0 49.9919 32.3597   1
   7 -20   0 49.4691 32.5677   1
   0  21   0-8.37963 46.3159   1
   0 -21   0-16.3375 41.5650   1
   1  21   0-25.4263 44.4079   1
  -1  21   0-33.3084 43.2178   1
  -1 -21   0-8.21354 39.6575   1
   1 -21   0-24.5677 38.6522   1
   2  21   0 173.970 49.6413   1
  -2  21   0 80.6126 43.8131   1
  -2 -21   0 125.552 41.2796   1
   2 -21   0 158.401 47.6082   1
   3  21   0 9.21419 44.9678   1
 -26   0   1-8.35270 39.8700   1
  26   0  -1 31.9076 39.7693   1
 -24   0   1 17.4388 39.1828   1
  24   0  -1-33.6534 42.8080   1
 -22   0   1 70.7053 43.6561   1
  22   0  -1 33.7823 39.9129   1
  21   0  -1-8.43089 36.3996   1
 -21   0   1-8.65158 35.7622   1
  20   0  -1-32.7497 33.8439   1
 -20   0   1 17.3230 36.3417   1
  19   0  -1-15.6050 31.7630   1
 -19   0   1-8.74963 29.5342   1
  18   0  -1 31.6668 24.8479   1
 -18   0   1 8.25749 26.5883   1
 -16   0   1 31.3068 33.8177   1
  15   0  -1-7.13474 28.5860   1
 -15   0   1 29.8749 32.2465   1
  14   0  -1 39.7562 26.5481   1
 -14   0   1-21.3094 27.5261   1
  13   0  -1 6.12464 21.5910   1
 -13   0   1 6.81095 24.9902   1
  12   0  -1 17.7563 22.1392   1
 -12   0   1 12.3110 22.5939   1
  11   0  -1 5.50856 23.4488   1
 -11   0   1-5.68254 22.7652   1
  10   0  -1-5.07856 22.2286   1
 -10   0   1-5.25906 22.0658   1
   9   0  -1 22.9977 22.4797   1
  -9   0   1 33.2942 24.4710   1
   8   0  -1-20.3827 16.3390   1
  -8   0   1 4.16157 19.6418   1
   7   0  -1-7.23404 17.6514   1
  -7   0   1 6.97235 16.0616   1
   6   0  -1 9.08297 16.7367   1
  -6   0   1 5.99501 18.0482   1
   5   0  -1 19.6945 17.5453   1
  -5   0   1 7.41414 16.6916   1
   4   0  -1 14.9558 14.1192   1
  -4   0   1 10.0381 15.6352   1
   3   0  -1-1.28045 9.12248   1
  -3   0   1 12.6220 11.4181   1
  -1   0  -1 3.21589 9.69659   1
   1   0   1 4.19797 9.99090   1
  -2   0  -1 8.39341 13.9841   1
   2   0   1 3.24141 12.2885   1
  -3   0  -1 2.26484 13.8317   1
   3   0   1 13.1409 13.7422   1
  -4   0  -1 31.2822 23.1520   1
   4   0   1-8.25019 18.6694   1
  -6   0  -1 3.95730 18.4595   1
   6   0   1 15.2835 15.3147   1
  -7   0  -1 13.4133 19.0361   1
   7   0   1 4.32054 15.8558   1
  -8   0  -1 29.4199 20.8874   1
   8   0   1 4.84817 21.2338   1
  -9   0  -1 5.45284 18.8254   1
   9   0   1 20.9726 18.1022   1
 -10   0  -1-6.22002 22.3871   1
  10   0   1 32.4111 20.2071   1
 -12   0  -1 20.5502 26.5490   1
  12   0   1 6.47716 25.9552   1
 -13   0  -1 14.5065 28.5889   1
  13   0   1 6.92898 26.8522   1
 -14   0  -1 22.7922 29.9488   1
  14   0   1 7.31030 30.2234   1
 -15   0  -1 7.78012 23.7559   1
  15   0   1 15.3146 24.0215   1
 -16   0  -1 8.08294 31.3196   1
  16   0   1-7.74923 32.9868   1
 -17   0  -1 8.44625 27.1810   1
  17   0   1 7.78502 25.6720   1
 -18   0  -1 25.9742 35.2594   1
 -19   0  -1-8.50552 36.7285   1
  19   0   1 41.7507 36.5550   1
 -20   0  -1 8.65598 27.8559   1
  20   0   1-25.1381 26.9659   1
 -21   0  -1-17.5693 38.9683   1
  21   0   1-8.40607 38.2578   1
 -22   0  -1 8.69604 42.8980   1
  22   0   1-25.3215 39.3607   1
 -23   0  -1 8.62043 40.6735   1
  23   0   1-8.29136 40.0203   1
 -24   0  -1-8.47537 32.2697   1
  24   0   1 16.1655 34.8953   1
 -25   0  -1-16.4604 30.2001   1
  25   0   1-7.92712 29.0884   1
 -26   0  -1-7.98289 26.3269   1
  26   0   1-15.6362 33.2838   1
 -26   1   1-33.7804 38.9129   1
  26  -1  -1 24.4513 38.4603   1
  26   1  -1 41.1640 39.2980   1
 -25   1   1-17.4662 33.2511   1
  25  -1  -1 24.7438 33.5722   1
 -24   1   1-26.1678 34.9514   1
 -24  -1   1-8.60382 40.6013   1
  24   1  -1 8.28717 38.1875   1
  24  -1  -1-33.5904 34.7177   1
 -22   1   1 54.8540 44.6470   1
 -22  -1   1 43.6545 30.1749   1
  22  -1  -1 48.6125 37.8180   1
  22   1  -1 16.7332 29.5398   1
 -21   1   1 43.9599 35.2370   1
 -21  -1   1-8.68973 38.5567   1
  21  -1  -1 8.29594 32.7105   1
  21   1  -1 50.4694 41.0619   1
 -20   1   1 274.622 47.9083   1
 -20  -1   1 130.552 37.6439   1
  20  -1  -1 252.006 47.7031   1
  20   1  -1 180.792 42.3891   1
 -19   1   1 274.254 50.7859   1
 -19  -1   1 312.033 52.9050   1
  19  -1  -1 420.569 57.3104   1
  19   1  -1 340.893 53.9987   1
 -18   1   1 216.048 46.5010   1
 -18  -1   1 187.816 40.9513   1
  18  -1  -1 239.193 46.5015   1
  18   1  -1 214.837 41.5677   1
 -17  -1   1 55.1476 31.6542   1
  17   1  -1 54.1439 32.5420   1
 -16   1   1 372.946 53.4796   1
 -16  -1   1 392.534 53.7414   1
  16  -1  -1 387.274 48.6850   1
  16   1  -1 266.047 45.0904   1
 -15   1   1 1146.26 84.0766   1
 -15  -1   1 920.970 81.6602   1
  15   1  -1 966.261 79.0490   1
  15  -1  -1 923.994 79.0679   1
 -14   1   1 758.312 66.4974   1
  14  -1  -1 553.692 59.7709   1
  14   1  -1 758.095 65.3217   1
 -13   1   1 11894.8 561.147   1
 -13  -1   1 12335.5 562.935   1
  13  -1  -1 11725.2 558.235   1
  13   1  -1 11157.0 557.182   1
 -12  -1   1 18.3919 24.5650   1
 -12   1   1-6.14202 25.3919   1
  12  -1  -1 18.2193 25.1070   1
  12   1  -1 12.0685 27.1190   1
 -11  -1   1 311.143 41.4342   1
 -11   1   1 330.702 40.2460   1
  11   1  -1 354.849 40.6517   1
  11  -1  -1 294.687 39.6204   1
 -10   1   1 975.476 70.8661   1
 -10  -1   1 1042.27 74.6555   1
  10  -1  -1 820.828 69.0904   1
  -9   1   1 6497.62 319.132   1
  -9  -1   1 6720.75 319.752   1
   9  -1  -1 6688.53 318.709   1
   9   1  -1 6369.92 316.980   1
  -8   1   1 19835.5 856.691   1
  -8  -1   1 17999.3 851.858   1
   8  -1  -1 18279.8 851.381   1
   8   1  -1 18749.6 851.813   1
  -7   1   1 10467.4 491.363   1
   7  -1  -1 10704.5 491.350   1
  -6   1   1 124508. 5427.80   1
   6  -1  -1 129967. 5429.39   1
   6   1  -1 136188. 5429.25   1
  -5   1   1 38061.6 1718.88   1
   5   1  -1 38085.6 1717.70   1
  -5  -1   1 38675.6 1717.75   1
   5  -1  -1 38931.9 1719.14   1
  -4  -1   1 39583.7 1674.66   1
   4   1  -1 39538.5 1673.56   1
   4  -1  -1 38226.2 1676.77   1
  -3  -1   1 156090. 6562.06   1
  -3   1   1 140744. 6563.42   1
   3   1  -1 141168. 6561.36   1
   3  -1  -1 154120. 6563.39   1
  -2  -1   1 6426.47 296.876   1
   2  -1  -1 6804.43 299.574   1
  -2   1   1 6462.41 299.113   1
   2   1  -1 6670.25 296.575   1
  -1   1   1 43615.8 1913.93   1
   1  -1  -1 42539.0 1913.78   1
   0  -1  -1 3427.00 161.236   1
   0   1   1 3612.24 161.606   1
   0   1  -1 3378.78 159.962   1
   0  -1   1 3617.22 160.268   1
  -1  -1  -1 545.079 34.4562   1
   1   1   1 627.505 34.9271   1
   1  -1   1 655.275 35.3566   1
  -1   1  -1 561.480 34.1418   1
  -2   1  -1 8563.94 369.589   1
  -2  -1  -1 7863.63 368.913   1
   2  -1   1 8511.39 369.804   1
   2   1   1 7520.73 368.245   1
  -3   1  -1 281477. 12175.6   1
  -3  -1  -1 274083. 12175.0   1
   3  -1   1 277204. 12175.3   1
   3   1   1 265444. 12175.2   1
  -4   1  -1 59828.3 2606.56   1
  -4  -1  -1 59504.4 2607.06   1
   4  -1   1 58731.7 2606.41   1
   4   1   1 56037.8 2604.50   1
  -6   1  -1 44543.8 2070.94   1
  -6  -1  -1 50507.0 2071.74   1
   6  -1   1 43090.4 2070.04   1
   6   1   1 46795.1 2069.49   1
  -7   1  -1 4579.77 221.992   1
  -7  -1  -1 3978.25 219.298   1
   7  -1   1 4634.08 222.618   1
   7   1   1 4430.08 221.159   1
  -8   1  -1 3604.38 180.180   1
  -8  -1  -1 3157.22 178.923   1
   8  -1   1 3590.70 181.535   1
   8   1   1 3347.03 178.761   1
  -9   1  -1 12699.3 611.338   1
  -9  -1  -1 13206.5 615.457   1
   9  -1   1 13209.7 615.334   1
   9   1   1 13423.8 614.271   1
 -10   1  -1 969.265 74.5035   1
 -10  -1  -1 1016.65 76.0916   1
  10  -1   1 1072.73 76.3327   1
  10   1   1 942.291 72.8371   1
 -12   1  -1 2678.93 159.276   1
 -12  -1  -1 2739.76 159.600   1
  12   1   1 2627.11 155.807   1
  12  -1   1 2994.01 161.725   1
 -13  -1  -1-7.40612 29.7132   1
 -13   1  -1 28.2976 29.2848   1
  13   1   1 66.0362 31.5584   1
  13  -1   1 56.1177 33.8960   1
 -14   1  -1 536.655 61.1989   1
 -14  -1  -1 627.839 61.6637   1
  14  -1   1 452.358 56.2427   1
  14   1   1 567.925 58.6157   1
 -15  -1  -1 1686.54 115.626   1
 -15   1  -1 1666.25 116.880   1
  15  -1   1 1712.60 113.965   1
  15   1   1 1708.73 116.462   1
 -16   1  -1 113.918 37.6681   1
  16  -1   1 54.6515 33.4362   1
 -17   1  -1 42.2392 29.8170   1
 -17  -1  -1 33.1140 30.9887   1
  17  -1   1 56.5376 35.3825   1
  17   1   1 7.96746 31.4366   1
 -18   1  -1 76.1179 39.0763   1
 -18  -1  -1 34.0649 30.1625   1
  18  -1   1 49.9636 31.8408   1
  18   1   1 105.906 34.8024   1
 -19  -1  -1-17.1514 30.8531   1
  19   1   1 8.32353 36.9193   1
 -20   1  -1-27.0241 36.0882   1
 -20  -1  -1-25.9838 37.3926   1
  20  -1   1 16.0650 32.1800   1
  20   1   1 16.7108 36.0721   1
 -21   1  -1-17.5683 34.0370   1
 -21  -1  -1 26.0761 35.9278   1
  21  -1   1 33.2244 36.8418   1
  21   1   1-24.8328 35.7362   1
 -22  -1  -1 25.7201 37.0291   1
 -22   1  -1 8.64787 31.7473   1
  22   1   1 82.0919 37.8378   1
  22  -1   1-8.42218 35.8685   1
 -23  -1  -1 33.6613 32.0929   1
 -23   1  -1 60.8989 35.4583   1
  23   1   1 8.29400 35.8537   1
  23  -1   1 58.3919 34.5282   1
 -24   1  -1 8.50003 27.3603   1
 -24  -1  -1-25.0768 39.9016   1
  24   1   1-49.1213 45.2525   1
  24  -1   1-16.4983 33.5833   1
 -25  -1  -1-8.23961 32.4745   1
  25   1   1-8.10129 35.4590   1
 -26   1  -1 8.07168 37.1933   1
 -26  -1  -1 8.08972 30.8070   1
  26   1   1 23.9752 35.9158   1
  26  -1   1 15.3981 36.3315   1
 -25   2   1 17.0095 32.4163   1
  25  -2  -1 49.9527 36.4697   1
 -24   2   1 26.6726 41.5113   1
 -24  -2   1 51.7192 36.7522   1
  24  -2  -1 65.1625 41.9063   1
  24   2  -1 42.4017 39.1265   1
 -23   2   1-8.82827 36.4964   1
  23  -2  -1 33.3295 34.4470   1
 -22   2   1 8.72858 37.1566   1
 -22  -2   1-8.58084 36.0022   1
  22  -2  -1 42.7062 41.2272   1
  22   2  -1-16.8058 38.7149   1
 -21   2   1-8.86094 33.1410   1
 -21  -2   1 16.9301 37.0598   1
  21  -2  -1 50.8367 32.8422   1
  21   2  -1 16.4816 37.9778   1
 -20  -2   1 25.3525 37.1213   1
  20   2  -1 113.281 42.5028   1
 -19   2   1 182.252 41.9177   1
 -19  -2   1 100.751 39.2127   1
  19  -2  -1 126.491 36.5465   1
  19   2  -1 167.920 42.7655   1
 -18   2   1 438.075 57.6825   1
 -18  -2   1 572.281 63.7261   1
  18  -2  -1 532.769 59.4932   1
  18   2  -1 409.533 56.2110   1
 -17   2   1 766.334 73.3199   1
 -17  -2   1 897.631 75.5158   1
  17  -2  -1 678.479 69.1311   1
  17   2  -1 636.001 67.0724   1
 -16  -2   1 7.66105 27.5618   1
  16  -2  -1-22.7439 34.9288   1
  16   2  -1 14.8668 26.2026   1
 -15   2   1 463.648 55.3028   1
 -15  -2   1 468.677 55.5731   1
  15  -2  -1 510.312 56.8351   1
  15   2  -1 421.490 52.9123   1
 -14   2   1 17386.1 848.710   1
 -14  -2   1 19337.5 854.597   1
  14  -2  -1 18215.2 852.642   1
  14   2  -1 18370.8 850.822   1
 -13   2   1 773.254 64.1987   1
  13  -2  -1 735.290 63.0606   1
  13   2  -1 674.258 63.7377   1
 -12  -2   1 3019.44 167.791   1
  12   2  -1 2983.36 166.356   1
 -11   2   1 2733.49 153.666   1
 -11  -2   1 2655.48 148.844   1
  11  -2  -1 2489.65 149.592   1
  11   2  -1 2720.83 148.451   1
 -10   2   1 19889.2 895.483   1
 -10  -2   1 20142.7 893.373   1
  10  -2  -1 18174.7 889.686   1
  10   2  -1 19651.3 890.716   1
  -9  -2   1 14736.3 627.545   1
   9  -2  -1 14017.6 628.000   1
   9   2  -1 13727.6 624.006   1
  -8   2   1 1029.79 71.1307   1
  -8  -2   1 1192.04 72.8586   1
   8  -2  -1 1112.16 72.4011   1
   8   2  -1 967.561 68.3997   1
  -7   2   1 18990.5 886.810   1
   7   2  -1 19620.6 884.269   1
   7  -2  -1 19227.6 887.000   1
  -7  -2   1 20001.8 885.354   1
   6   2  -1 18338.2 816.444   1
  -6  -2   1 17690.5 816.444   1
  -5  -2   1 206.969 23.2557   1
   5  -2  -1 231.518 25.8809   1
   5   2  -1 249.799 26.0717   1
  -4  -2   1 381386. 17631.4   1
   4  -2  -1 385328. 17633.5   1
   4   2  -1 430970. 17631.7   1
  -4   2   1 391325. 17633.7   1
  -3  -2   1 77084.2 3502.98   1
   3  -2  -1 79888.7 3506.83   1
  -3   2   1 79551.2 3506.61   1
   3   2  -1 79392.1 3503.44   1
   2  -2  -1 100018. 4482.83   1
  -2  -2   1 101819. 4479.16   1
   2   2  -1 100729. 4478.99   1
  -2   2   1 100795. 4482.31   1
   1  -2  -1 18542.9 870.649   1
  -1   2   1 19678.2 871.273   1
   1   2  -1 20302.4 869.065   1
  -1  -2   1 19115.8 869.157   1
   0  -2   1 56417.0 2544.05   1
   0  -2  -1 61674.1 2545.72   1
   0   2   1 53017.1 2545.17   1
   0   2  -1 57953.3 2543.56   1
  -1  -2  -1 6971.94 306.646   1
   1   2   1 6151.64 305.901   1
  -1   2  -1 6613.65 305.164   1
   1  -2   1 6859.14 305.600   1
  -2  -2  -1 76897.0 3531.78   1
   2   2   1 81445.8 3532.39   1
  -2   2  -1 81305.6 3533.39   1
   2  -2   1 78321.4 3532.96   1
  -3  -2  -1 3856.10 182.796   1
   3   2   1 3828.44 181.450   1
   3  -2   1 3663.23 182.374   1
  -3   2  -1 3644.44 182.672   1
   4  -2   1 79403.5 3480.63   1
  -4   2  -1 76112.4 3480.57   1
   4   2   1 82262.1 3480.58   1
  -4  -2  -1 74982.7 3479.26   1
   5  -2   1 32.9924 22.5468   1
  -5   2  -1 3.67641 19.0880   1
  -6   2  -1 36294.2 1593.01   1
  -6  -2  -1 35301.2 1592.94   1
   6  -2   1 38112.8 1595.07   1
   6   2   1 32345.5 1591.18   1
  -7   2  -1 35396.9 1621.09   1
  -7  -2  -1 34612.9 1621.09   1
   7  -2   1 37151.2 1622.64   1
   7   2   1 36806.2 1621.10   1
  -8   2  -1 52.4806 28.7186   1
  -8  -2  -1 60.6362 23.8784   1
   8   2   1 58.8315 23.9782   1
  -9   2  -1 24466.9 1088.58   1
  -9  -2  -1 24493.2 1087.40   1
   9  -2   1 23034.8 1084.82   1
   9   2   1 23203.5 1083.74   1
 -10   2  -1 23276.1 1015.24   1
 -10  -2  -1 20775.2 1012.30   1
  10  -2   1 22460.7 1014.49   1
  10   2   1 21899.6 1012.38   1
 -11   2  -1 2466.52 154.757   1
  11  -2   1 3021.75 158.998   1
 -12   2  -1 1127.84 83.0834   1
 -12  -2  -1 1107.93 84.9968   1
  12  -2   1 1101.82 84.8298   1
  12   2   1 1124.13 83.8695   1
 -13   2  -1 3300.65 182.056   1
 -13  -2  -1 3180.42 179.405   1
  13  -2   1 3173.49 179.558   1
  13   2   1 2953.64 176.241   1
 -14   2  -1 672.724 64.8887   1
 -14  -2  -1 717.665 67.0161   1
  14  -2   1 546.216 60.2864   1
  14   2   1 492.018 58.1742   1
 -15  -2  -1 738.619 69.9924   1
 -15   2  -1 701.233 67.2291   1
  15  -2   1 830.168 69.7478   1
  15   2   1 689.980 69.1308   1
 -16  -2  -1 3668.13 205.277   1
 -16   2  -1 3681.98 205.353   1
  16  -2   1 3635.03 204.337   1
  16   2   1 3364.91 201.215   1
 -17   2  -1 223.446 42.7027   1
 -17  -2  -1 206.156 42.7180   1
  17  -2   1 139.095 33.8615   1
  17   2   1 172.780 40.3644   1
 -18  -2  -1 41.9724 38.7179   1
  18  -2   1 56.2663 33.2738   1
  18   2   1 24.0102 34.5997   1
 -19  -2  -1 194.404 42.8993   1
  19   2   1 338.436 50.5896   1
 -20   2  -1 34.9625 28.8400   1
 -20  -2  -1 16.8804 32.7211   1
  20  -2   1 42.4678 31.1800   1
  20   2   1-8.31535 35.9144   1
 -21   2  -1 52.0969 40.0220   1
 -21  -2  -1-17.0617 34.7438   1
  21  -2   1 42.2031 36.4596   1
  21   2   1 33.4098 40.7785   1
 -22   2  -1 18.0092 38.8814   1
 -22  -2  -1-8.54391 36.8930   1
  22  -2   1 16.0600 40.8620   1
  22   2   1 42.0093 39.1855   1
 -23   2  -1 17.3435 31.8159   1
 -23  -2  -1 8.53889 36.8640   1
  23  -2   1 8.19995 32.8505   1
  23   2   1-33.6443 38.2763   1
 -24   2  -1-8.42903 33.7694   1
 -24  -2  -1 16.9410 31.0787   1
  24  -2   1 8.21197 34.4549   1
  24   2   1 8.40318 30.8318   1
 -25  -2  -1 41.7782 38.5274   1
 -25   2  -1 50.2241 40.8789   1
  25  -2   1 32.0995 38.3325   1
  25   2   1 16.6555 42.8197   1
  26   2   1-8.04708 31.7157   1
 -26   3   1 16.8312 32.0497   1
  26  -3  -1 15.9144 32.3960   1
 -25   3   1 43.4506 40.0382   1
  25  -3  -1-24.0421 38.6825   1
 -24   3   1-8.61647 39.2120   1
 -24  -3   1 17.5347 35.1246   1
  24  -3  -1 25.1348 39.0695   1
  24   3  -1-8.61290 38.7027   1
 -23   3   1 105.987 36.4526   1
  23  -3  -1 170.030 40.0999   1
 -22   3   1 52.7490 37.4646   1
 -22  -3   1 52.3420 34.9924   1
  22  -3  -1 42.1796 35.9527   1
  22   3  -1 8.68728 39.0753   1
 -21   3   1 8.91224 36.8386   1
 -21  -3   1 8.61458 34.5125   1
  21  -3  -1 16.2320 37.8465   1
  21   3  -1-8.51088 36.2300   1
 -20   3   1 8.76582 37.3344   1
 -20  -3   1 16.9160 29.2121   1
  20  -3  -1 64.9766 41.7530   1
  20   3  -1 24.9551 29.3475   1
 -19   3   1 160.613 41.6144   1
 -19  -3   1 231.977 50.1893   1
  19  -3  -1 213.039 46.7683   1
  19   3  -1 138.241 43.3754   1
 -18   3   1 276.793 48.2292   1
 -18  -3   1 241.920 44.2255   1
  18   3  -1 189.514 39.8648   1
 -17   3   1 32.4474 33.0285   1
  17  -3  -1 7.89210 30.5921   1
 -16   3   1 22.4405 28.1940   1
 -16  -3   1 134.890 34.7105   1
  16  -3  -1 86.0356 33.9549   1
  16   3  -1 81.0891 32.4613   1
 -15   3   1 5928.29 290.432   1
 -15  -3   1 5357.98 286.494   1
  15  -3  -1 5719.31 289.785   1
  15   3  -1 5272.34 285.760   1
 -14   3   1 21.7110 23.8990   1
 -14  -3   1 34.1410 27.8240   1
  14  -3  -1 42.5409 27.0272   1
  14   3  -1 20.1801 27.8353   1
 -13   3   1 27652.7 1241.14   1
  13  -3  -1 26350.4 1235.29   1
  13   3  -1 26824.0 1234.52   1
 -13  -3   1 27255.1 1234.89   1
 -12   3   1 518.111 54.8607   1
  12   3  -1 495.030 49.7785   1
  12  -3  -1 516.604 52.2841   1
  11  -3  -1 30.8479 21.3027   1
 -11   3   1-5.92034 18.0885   1
  11   3  -1 22.1768 18.7260   1
 -11  -3   1 28.1848 18.6018   1
  10  -3  -1 531.398 50.4004   1
  10   3  -1 547.777 47.8076   1
 -10  -3   1 528.094 47.7151   1
 -10   3   1 451.443 48.3232   1
  -9   3   1 29182.4 1358.33   1
   9   3  -1 30902.2 1356.98   1
  -9  -3   1 30321.8 1357.24   1
   9  -3  -1 29430.8 1359.05   1
   8   3  -1 5004.60 251.334   1
  -8  -3   1 5162.92 251.379   1
  -8   3   1 5140.56 254.457   1
   8  -3  -1 5094.27 253.763   1
  -7   3   1 26621.2 1201.95   1
   7   3  -1 26895.3 1198.14   1
  -7  -3   1 26277.7 1197.96   1
   7  -3  -1 26282.5 1201.71   1
   6  -3  -1 9647.60 459.017   1
  -6   3   1 10016.9 461.133   1
   5   3  -1 73573.2 3318.01   1
  -5  -3   1 75536.8 3319.08   1
   4  -3  -1 9860.13 434.086   1
  -4   3   1 9383.31 432.648   1
   4   3  -1 10303.9 430.509   1
   3  -3  -1 454.011 35.1841   1
  -3  -3   1 385.444 31.7723   1
   3   3  -1 321.721 31.3679   1
  -3   3   1 386.558 35.9828   1
   2  -3  -1 16623.2 717.179   1
  -2   3   1 15048.0 714.735   1
   2   3  -1 16743.7 713.695   1
  -2  -3   1 15007.8 712.385   1
   1  -3  -1 1175.01 66.5837   1
  -1   3   1 1117.50 66.4387   1
   1   3  -1 1268.28 64.7959   1
  -1  -3   1 1077.72 63.8668   1
   0  -3   1 95508.6 4157.43   1
   0   3  -1 101019. 4157.93   1
   0  -3  -1 99424.4 4159.72   1
   1  -3   1 425189. 17898.2   1
  -1  -3  -1 385701. 17897.9   1
  -1   3  -1 390650. 17898.0   1
   1   3   1 413678. 17898.2   1
  -2  -3  -1 527.021 40.1133   1
   2   3   1 519.661 39.5572   1
   2  -3   1 521.762 38.9034   1
  -2   3  -1 506.022 39.4061   1
  -3  -3  -1 56.9098 19.8809   1
   3   3   1 64.2696 20.7803   1
   3  -3   1 86.5754 26.5030   1
  -3   3  -1 6.43306 20.4336   1
   4  -3   1 215.515 29.2141   1
  -4   3  -1 181.775 30.4379   1
  -5  -3  -1 4420.01 210.984   1
   5   3   1 3793.82 207.040   1
  -5   3  -1 4233.92 212.063   1
   5  -3   1 4570.47 213.832   1
   6  -3   1 44.7968 21.8660   1
  -6  -3  -1 73.5334 22.0281   1
   6   3   1 92.6289 20.8035   1
  -6   3  -1 76.5767 25.9308   1
   7   3   1 10047.5 439.996   1
  -7  -3  -1 8668.35 436.877   1
   7  -3   1 9677.66 440.667   1
  -7   3  -1 8745.54 438.197   1
   8   3   1 37095.6 1625.49   1
  -8  -3  -1 36032.4 1625.28   1
   8  -3   1 36333.4 1626.99   1
  -8   3  -1 34526.2 1625.31   1
   9   3   1 16630.2 734.318   1
  -9  -3  -1 15224.2 731.582   1
   9  -3   1 16019.6 735.030   1
  -9   3  -1 15342.1 732.505   1
  10   3   1 37083.0 1683.34   1
 -10  -3  -1 37339.7 1684.27   1
  11  -3   1 12105.4 591.271   1
 -11   3  -1 13018.5 597.322   1
  12   3   1 617.211 59.5695   1
 -12  -3  -1 567.378 58.9824   1
  12  -3   1 671.572 60.3957   1
 -12   3  -1 706.500 64.1999   1
  13   3   1 1732.74 108.219   1
 -13  -3  -1 1480.78 104.999   1
  13  -3   1 1420.82 106.464   1
 -13   3  -1 1623.26 109.489   1
  14   3   1 1435.71 101.929   1
 -14  -3  -1 1488.88 104.273   1
  14  -3   1 1577.31 107.456   1
 -14   3  -1 1413.80 102.805   1
  15   3   1 2606.32 154.738   1
 -15  -3  -1 2524.04 154.116   1
 -16  -3  -1 1527.40 112.699   1
  16  -3   1 1837.15 118.952   1
 -16   3  -1 1589.03 117.029   1
  17   3   1 23.9667 28.1642   1
 -17  -3  -1-8.12711 33.0827   1
  17  -3   1 48.5308 38.6075   1
 -17   3  -1-16.7406 38.0936   1
  18   3   1 367.782 50.7911   1
 -18  -3  -1 299.340 49.4715   1
  18  -3   1 365.220 51.5140   1
 -18   3  -1 326.484 51.5659   1
  19  -3   1 15.9952 26.3765   1
 -19   3  -1 8.89373 28.6241   1
  20   3   1 8.48200 34.5251   1
 -20  -3  -1-17.1709 37.0658   1
  20  -3   1-8.29428 37.2710   1
 -20   3  -1-8.77246 35.1450   1
  21   3   1 43.1483 35.1377   1
 -21  -3  -1-8.66281 31.7969   1
  21  -3   1 33.6874 33.7526   1
 -21   3  -1 17.6836 31.8236   1
  22   3   1 8.64615 37.8996   1
 -22  -3  -1 60.7196 35.9149   1
  22  -3   1 59.5193 42.8769   1
 -22   3  -1 60.4520 36.8211   1
  23   3   1-25.5070 38.6943   1
 -23  -3  -1 8.65459 34.6749   1
  23  -3   1-8.24199 33.5503   1
 -23   3  -1-17.1885 38.1224   1
  24   3   1 66.8605 39.4953   1
 -24  -3  -1 8.58310 33.3313   1
  24  -3   1 38.9795 38.5196   1
 -24   3  -1 96.7499 42.0374   1
  25  -3   1 16.0280 32.6224   1
 -25   3  -1-40.8034 37.6010   1
  26  -4  -1 7.87810 34.9712   1
 -26   4   1 58.4288 36.5592   1
  25  -4  -1 41.5216 31.6625   1
 -25   4   1 33.7391 33.8330   1
  24   4  -1 42.2309 36.9923   1
 -24  -4   1 17.9893 37.2040   1
  23  -4  -1 24.6267 37.9187   1
 -23   4   1 105.582 44.3996   1
  22   4  -1 59.9361 42.7459   1
 -22  -4   1 44.6051 36.9462   1
  21   4  -1 93.9115 41.9409   1
 -21  -4   1 157.781 44.4118   1
  21  -4  -1 93.1087 39.7633   1
 -21   4   1 94.1511 41.1346   1
  20   4  -1-8.43768 35.9193   1
 -20  -4   1 25.9135 31.6933   1
  20  -4  -1 50.2951 38.1481   1
 -20   4   1-34.7252 36.4246   1
  19   4  -1 16.6276 35.3995   1
 -19  -4   1 50.7919 34.9999   1
  19  -4  -1 41.5936 28.0866   1
 -19   4   1-17.1034 27.5300   1
  18   4  -1 195.810 46.1644   1
 -18  -4   1 181.423 43.5224   1
  18  -4  -1 181.061 45.0243   1
 -18   4   1 161.871 41.9416   1
  17  -4  -1 8.02640 33.1934   1
 -17   4   1 39.7291 29.7270   1
  16   4  -1 645.899 67.0560   1
  16  -4  -1 584.370 67.0623   1
 -16   4   1 696.082 70.0312   1
  15   4  -1 103.366 36.8779   1
 -15  -4   1 88.9141 34.6277   1
  15  -4  -1 7.44660 30.3970   1
 -15   4   1 15.9921 32.6274   1
  14   4  -1 10145.2 480.511   1
  14  -4  -1 8731.30 472.548   1
 -14  -4   1 9636.70 478.025   1
 -13   4   1 5301.67 272.317   1
  13  -4  -1 5217.55 271.946   1
 -13  -4   1 5180.90 270.094   1
  12  -4  -1 6445.75 334.596   1
 -12   4   1 6990.39 336.103   1
  11   4  -1 1938.01 120.371   1
 -11  -4   1 2091.88 122.381   1
  10  -4  -1 14489.7 685.725   1
 -10  -4   1 15066.1 685.049   1
 -10   4   1 14364.2 685.757   1
  10   4  -1 14846.0 682.774   1
  -9  -4   1 1040.49 73.5604   1
   9  -4  -1 1045.62 74.7496   1
   9   4  -1 846.311 67.6891   1
  -9   4   1 1106.44 75.9630   1
  -8  -4   1 54221.5 2493.59   1
   8  -4  -1 54918.7 2497.67   1
   8   4  -1 55510.2 2493.29   1
  -8   4   1 58545.8 2499.92   1
  -7  -4   1 5647.99 288.119   1
   7  -4  -1 6050.67 293.054   1
   7   4  -1 6208.16 289.243   1
  -7   4   1 6066.26 294.050   1
  -6  -4   1 66976.2 2974.62   1
   6  -4  -1 66467.9 2979.53   1
  -6   4   1 64387.3 2978.32   1
   6   4  -1 68372.6 2974.96   1
   5  -4  -1 13725.4 649.581   1
  -5   4   1 14538.6 651.692   1
   4  -4  -1 108618. 4900.20   1
  -4  -4   1 113180. 4897.75   1
  -4   4   1 104947. 4901.09   1
   4   4  -1 112700. 4897.18   1
  -3  -4   1 280.118 29.5614   1
   3   4  -1 266.572 27.3785   1
  -2  -4   1 11651.5 563.513   1
   2   4  -1 13073.4 564.431   1
  -1   4   1 85606.9 3822.92   1
  -1  -4   1 85431.5 3821.50   1
   1  -4  -1 86744.9 3823.11   1
   1   4  -1 85725.6 3820.54   1
   0   4  -1 74311.1 3487.38   1
   0  -4  -1 80772.9 3490.92   1
   0  -4   1 77055.9 3488.62   1
   0   4   1 82138.5 3490.39   1
  -1   4  -1 9814.55 433.463   1
   1  -4   1 9480.66 432.535   1
   1   4   1 9529.50 433.161   1
  -1  -4  -1 8603.31 431.639   1
   3  -4   1 3581.94 176.524   1
  -3   4  -1 3390.20 175.551   1
  -4   4  -1 37399.4 1737.42   1
   4  -4   1 39498.1 1739.24   1
   4   4   1 39291.3 1737.43   1
  -4  -4  -1 38585.4 1736.24   1
   5  -4   1 64516.3 2773.11   1
   5   4   1 65725.6 2772.55   1
  -5  -4  -1 63313.0 2771.28   1
  -6   4  -1 74933.3 3253.30   1
   6  -4   1 76138.9 3252.68   1
   6   4   1 72769.4 3248.84   1
  -6  -4  -1 68141.2 3246.83   1
  -7   4  -1 10591.2 499.528   1
  -7  -4  -1 10962.2 499.146   1
   7  -4   1 10640.4 500.917   1
   7   4   1 10180.7 495.663   1
  -8   4  -1 271.572 38.4416   1
   8  -4   1 242.117 36.5208   1
   8   4   1 334.424 38.2966   1
  -8  -4  -1 265.380 35.4927   1
  -9  -4  -1 40322.3 1846.76   1
  -9   4  -1 40792.1 1846.83   1
   9  -4   1 41511.5 1847.51   1
   9   4   1 40887.5 1844.40   1
 -10  -4  -1 2490.33 146.096   1
 -10   4  -1 2359.22 142.939   1
  10   4   1 2664.47 145.776   1
  10  -4   1 2406.56 144.358   1
  11  -4   1 11465.4 545.545   1
 -11  -4  -1 10901.6 543.147   1
  11   4   1 11662.0 543.956   1
 -11   4  -1 11578.5 544.679   1
  12  -4   1 4522.72 250.013   1
 -12  -4  -1 5090.03 256.465   1
  12   4   1 4871.11 254.301   1
 -12   4  -1 4908.39 259.035   1
  13  -4   1 2241.38 139.014   1
 -13  -4  -1 2172.06 139.015   1
  13   4   1 2222.20 139.654   1
 -13   4  -1 2466.33 146.416   1
  14  -4   1 3357.61 192.339   1
 -14  -4  -1 3209.42 191.345   1
  14   4   1 3514.70 193.612   1
 -14   4  -1 3554.76 194.548   1
  15  -4   1 721.113 69.9716   1
 -15  -4  -1 642.997 67.4475   1
 -15   4  -1 656.938 67.3040   1
  16  -4   1 81.5588 35.3820   1
 -16  -4  -1 88.9255 38.3017   1
  16   4   1 64.4403 37.7223   1
 -16   4  -1 78.6115 33.6439   1
  17  -4   1 40.8944 34.3441   1
 -17  -4  -1 8.30156 28.0527   1
  17   4   1 65.7312 28.9972   1
 -17   4  -1 8.39020 33.6424   1
  18  -4   1 332.180 53.6715   1
 -18  -4  -1 373.620 54.4085   1
  18   4   1 450.320 56.7999   1
 -18   4  -1 438.204 57.7010   1
  19  -4   1 507.237 61.9207   1
 -20  -4  -1-8.72892 34.9700   1
  20   4   1 33.9939 35.6561   1
 -20   4  -1-44.0531 41.5712   1
 -21  -4  -1 88.5218 38.7779   1
  21   4   1-8.49324 37.7069   1
  22  -4   1-16.6468 29.3399   1
 -22  -4  -1 8.92435 40.1013   1
  22   4   1 8.43745 35.9166   1
 -22   4  -1 17.3435 29.2663   1
  23  -4   1 99.7179 42.3235   1
 -23  -4  -1 8.86839 31.9642   1
  23   4   1 16.6528 32.8717   1
 -23   4  -1 69.0696 39.3372   1
  24  -4   1 40.8496 41.5712   1
 -24  -4  -1-34.8008 37.5647   1
  24   4   1-16.4508 41.8536   1
 -24   4  -1-41.7389 42.4760   1
  25  -4   1 61.4796 34.6000   1
 -25   4  -1 33.3422 37.9945   1
  26  -5  -1 15.9791 34.0104   1
 -26   5   1-8.22101 29.5769   1
  25  -5  -1 16.2103 30.8646   1
 -25   5   1 8.48179 31.7165   1
  24  -5  -1 16.0018 28.8187   1
  24   5  -1 8.33143 33.9403   1
 -24   5   1 69.3981 35.8837   1
  23  -5  -1 89.2667 38.3526   1
 -23  -5   1 17.6949 36.6359   1
  23   5  -1 58.9752 41.1736   1
 -23   5   1 26.2684 30.2951   1
  22  -5  -1 259.146 47.4311   1
 -22  -5   1 248.837 47.3431   1
  22   5  -1 228.037 46.7248   1
 -22   5   1 232.760 47.6419   1
  21  -5  -1 143.447 44.8985   1
 -21  -5   1 115.218 42.5995   1
  21   5  -1 117.844 41.3847   1
 -21   5   1 78.5990 41.0334   1
  20  -5  -1 83.9273 41.8856   1
 -20   5   1 8.56407 35.4547   1
 -19  -5   1 86.7065 35.9323   1
  19   5  -1 32.7781 30.7466   1
  18   5  -1 216.480 46.0352   1
 -18  -5   1 305.224 52.5800   1
  18  -5  -1 238.224 46.3531   1
 -17  -5   1 654.240 68.7923   1
 -17   5   1 674.737 68.1691   1
  17   5  -1 709.562 69.4273   1
  17  -5  -1 515.918 62.8773   1
  16  -5  -1 78.1342 36.0199   1
 -16  -5   1 8.01863 34.1565   1
 -16   5   1-17.1979 36.6252   1
  16   5  -1 37.7501 35.2285   1
 -15  -5   1 1238.14 92.1467   1
  15   5  -1 1213.87 91.6098   1
  14  -5  -1 220.451 42.0963   1
  14   5  -1 271.086 42.2191   1
 -14  -5   1 235.051 42.4807   1
 -13   5   1 8576.15 428.443   1
  13  -5  -1 8613.90 428.594   1
  13   5  -1 9058.75 426.845   1
 -13  -5   1 8644.56 426.991   1
 -12   5   1 4207.29 228.467   1
  12  -5  -1 4112.26 227.179   1
 -12  -5   1 4534.80 229.086   1
 -11   5   1 16384.2 746.299   1
 -11  -5   1 15914.2 742.002   1
  11   5  -1 15644.8 740.485   1
  11  -5  -1 15900.1 744.934   1
  10   5  -1 4707.64 238.360   1
 -10  -5   1 4635.24 238.662   1
  -9   5   1 546.399 51.9768   1
   9   5  -1 483.731 48.0166   1
  -9  -5   1 548.428 50.8341   1
   9  -5  -1 572.923 52.5230   1
  -8   5   1 2844.64 147.210   1
  -8  -5   1 2493.51 140.523   1
   8  -5  -1 2683.48 144.008   1
  -7   5   1 39485.2 1783.31   1
   7   5  -1 40868.7 1779.73   1
  -7  -5   1 38155.4 1776.72   1
   7  -5  -1 39756.5 1783.51   1
  -6   5   1 7317.22 349.993   1
   6   5  -1 7497.15 345.619   1
  -6  -5   1 7214.97 345.191   1
   6  -5  -1 6789.51 346.431   1
  -5   5   1 85199.3 3747.90   1
  -5  -5   1 84744.8 3743.51   1
   5  -5  -1 84419.9 3748.15   1
   5   5  -1 81791.2 3743.28   1
  -4  -5   1 17280.0 710.377   1
   4  -5  -1 15658.0 710.619   1
  -4   5   1 15908.2 712.568   1
   3  -5  -1 55472.0 2477.92   1
  -3   5   1 55218.9 2476.85   1
   2  -5  -1 467.572 43.2588   1
  -2   5   1 532.748 43.3305   1
   1  -5  -1 53567.7 2430.18   1
  -1   5   1 55119.8 2430.64   1
   0  -5  -1 62405.1 2759.13   1
   0   5   1 61114.6 2757.70   1
  -1  -5  -1 44587.1 2008.88   1
  -1   5  -1 44418.3 2007.28   1
   1  -5   1 45964.7 2008.12   1
   1   5   1 44207.5 2008.21   1
   2  -5   1 6835.88 334.434   1
  -2  -5  -1 6987.12 335.622   1
  -2   5  -1 7357.01 337.297   1
  -3  -5  -1 142420. 6070.75   1
  -3   5  -1 133904. 6069.74   1
   3  -5   1 135998. 6071.02   1
   3   5   1 133778. 6068.67   1
  -4   5  -1 32101.1 1452.08   1
   4  -5   1 32678.5 1451.08   1
   4   5   1 31465.7 1449.12   1
  -4  -5  -1 32292.0 1449.69   1
  -5   5  -1 2449.75 135.987   1
   5  -5   1 2528.36 136.400   1
   5   5   1 2376.05 133.785   1
  -5  -5  -1 2313.58 133.557   1
  -6   5  -1 639.222 59.8441   1
   6  -5   1 665.975 57.6863   1
   6   5   1 721.471 57.3900   1
  -6  -5  -1 770.815 57.2440   1
  -7   5  -1 487.795 49.3142   1
   7  -5   1 507.714 49.6456   1
   7   5   1 483.427 46.2991   1
  -7  -5  -1 483.846 46.2461   1
  -8   5  -1 14304.4 665.032   1
  -8  -5  -1 14152.3 662.033   1
   8  -5   1 15106.7 667.872   1
   8   5   1 13466.2 660.074   1
   9   5   1 15405.7 710.964   1
  -9  -5  -1 15162.5 712.314   1
  10  -5   1 28664.8 1277.57   1
 -10   5  -1 27237.2 1274.95   1
 -11  -5  -1 1284.72 90.3463   1
 -11   5  -1 1053.92 84.3149   1
  11  -5   1 1340.66 90.6859   1
  11   5   1 1165.25 85.0431   1
 -12  -5  -1 956.944 75.7824   1
 -12   5  -1 905.898 77.4072   1
  12  -5   1 722.813 71.9284   1
  12   5   1 833.325 70.3881   1
 -13  -5  -1 2314.00 140.681   1
 -13   5  -1 2093.14 136.949   1
  13  -5   1 2131.65 136.294   1
  13   5   1 2403.62 139.558   1
 -14  -5  -1 2369.78 148.069   1
 -15   5  -1 294.694 49.7514   1
  15  -5   1 377.113 51.1559   1
 -16  -5  -1 16.7423 29.5690   1
  16   5   1 15.7632 27.2636   1
  16  -5   1 24.1691 29.6188   1
 -17   5  -1 152.381 43.9096   1
 -17  -5  -1 154.162 42.1522   1
  17   5   1 104.846 37.1072   1
  17  -5   1 84.0703 40.9458   1
 -18   5  -1 227.049 46.2257   1
 -18  -5  -1 312.845 50.8319   1
  18   5   1 312.090 49.9955   1
  18  -5   1 299.350 51.9754   1
 -19  -5  -1 228.904 52.6728   1
  19   5   1 199.687 48.0852   1
  19  -5   1 184.854 42.9402   1
 -20   5  -1 590.562 67.9873   1
 -20  -5  -1 663.722 73.5949   1
  20   5   1 703.461 71.0380   1
  20  -5   1 670.433 66.8622   1
 -21   5  -1-8.48850 28.6534   1
 -21  -5  -1 8.83910 37.0892   1
  21   5   1 67.1430 44.3804   1
  21  -5   1 8.41611 29.0474   1
 -22   5  -1 79.5150 35.2190   1
 -22  -5  -1 96.0989 42.4987   1
  22   5   1 149.772 45.5095   1
  22  -5   1 150.991 39.1411   1
 -23   5  -1 128.082 42.2468   1
 -23  -5  -1 51.6606 38.8264   1
  23   5   1 57.4902 36.5739   1
  23  -5   1 56.5329 41.2194   1
  24   5   1 8.07590 37.2116   1
 -24  -5  -1 16.5187 32.0079   1
 -25   5  -1 40.3285 39.4514   1
  25  -5   1 79.4010 44.7004   1
 -25   6   1-16.9144 39.9040   1
  25  -6  -1 23.1131 39.1992   1
 -24   6   1 42.0065 43.1828   1
  24  -6  -1 8.08105 38.5839   1
 -23   6   1 34.1966 33.7177   1
 -23  -6   1 34.2441 34.8702   1
  23   6  -1-8.32818 39.3163   1
  23  -6  -1 49.5846 35.7015   1
 -22   6   1 86.8518 44.3201   1
 -22  -6   1 60.0318 36.1420   1
  22   6  -1 41.3607 34.8731   1
  22  -6  -1 125.793 39.7149   1
  21   6  -1 171.430 45.7633   1
 -21  -6   1 272.920 48.1154   1
 -20   6   1 163.926 39.1192   1
 -20  -6   1 219.474 48.1651   1
  20  -6  -1 197.607 44.5011   1
 -19  -6   1-8.31592 34.9755   1
  19   6  -1 7.91813 34.7417   1
  19  -6  -1 66.5985 37.9626   1
 -18   6   1 290.912 54.4457   1
 -18  -6   1 277.166 46.8292   1
  18   6  -1 380.264 51.5820   1
  18  -6  -1 303.873 51.7381   1
 -17   6   1 279.492 50.1905   1
 -17  -6   1 198.748 41.7969   1
  17  -6  -1 209.162 43.8297   1
  17   6  -1 136.281 38.7653   1
  16  -6  -1 1674.49 120.989   1
 -16   6   1 2033.86 128.772   1
 -15   6   1 357.557 50.3033   1
  15   6  -1 295.209 43.7156   1
  15  -6  -1 363.197 51.8550   1
 -15  -6   1 261.160 43.8497   1
 -14   6   1 350.776 49.7946   1
  14  -6  -1 320.875 51.0759   1
  14   6  -1 306.655 46.7769   1
 -14  -6   1 458.689 52.4548   1
 -13  -6   1 686.839 64.1100   1
 -13   6   1 683.647 66.2259   1
  13   6  -1 858.968 68.5725   1
  13  -6  -1 607.618 64.5579   1
 -12   6   1 11461.2 548.683   1
 -12  -6   1 11524.4 544.504   1
  12  -6  -1 10629.9 545.101   1
  12   6  -1 12072.9 547.004   1
  11  -6  -1 576.820 62.7666   1
 -11   6   1 865.439 69.6115   1
 -10   6   1 4182.56 219.333   1
  10  -6  -1 3985.11 217.409   1
  10   6  -1 4408.39 218.561   1
 -10  -6   1 3799.56 212.217   1
   9   6  -1 17.2734 21.5341   1
  -9  -6   1 5.66667 27.0516   1
  -8   6   1 74.4790 30.4653   1
   8   6  -1 59.0164 23.0719   1
  -8  -6   1 33.0028 22.2779   1
  -7   6   1 8088.30 392.292   1
   7  -6  -1 8265.26 392.881   1
   7   6  -1 8055.97 387.338   1
  -7  -6   1 7910.49 387.514   1
  -6   6   1 8571.01 398.430   1
  -6  -6   1 8151.87 392.606   1
   6   6  -1 8375.58 392.471   1
   6  -6  -1 7842.30 396.517   1
   5  -6  -1 4619.99 238.207   1
  -5   6   1 4601.70 238.875   1
  -5  -6   1 4717.09 235.879   1
   5   6  -1 4873.42 235.892   1
  -4   6   1 9903.60 444.690   1
   4  -6  -1 9295.95 442.223   1
   4   6  -1 9663.86 439.570   1
  -4  -6   1 8560.51 437.208   1
  -3   6   1 10526.9 507.265   1
   3  -6  -1 10560.6 508.368   1
   3   6  -1 11287.4 506.531   1
  -3  -6   1 10924.6 505.442   1
  -2   6   1 161852. 7943.72   1
   2  -6  -1 181863. 7945.62   1
   2   6  -1 185409. 7941.75   1
  -2  -6   1 185006. 7942.42   1
   1  -6  -1 24580.5 1122.49   1
  -1  -6   1 24942.3 1120.38   1
   1   6  -1 24175.7 1119.36   1
  -1   6   1 25234.8 1122.74   1
   0   6  -1 47602.2 2046.47   1
   0  -6   1 47086.9 2046.58   1
   0   6   1 43407.2 2045.48   1
   0  -6  -1 44379.4 2046.81   1
  -1   6  -1 15178.4 707.288   1
   1  -6   1 15250.0 708.828   1
   1   6   1 15732.0 709.828   1
  -1  -6  -1 15458.6 709.273   1
  -2   6  -1 35075.5 1694.91   1
   2   6   1 36854.9 1694.50   1
  -2  -6  -1 39445.8 1696.42   1
   2  -6   1 39450.1 1697.16   1
  -3  -6  -1 6071.57 296.639   1
   3  -6   1 6077.31 296.453   1
   3   6   1 6045.84 295.049   1
  -3   6  -1 6024.81 297.148   1
  -4   6  -1 26793.8 1151.66   1
   4  -6   1 28803.7 1154.26   1
   4   6   1 26812.6 1149.67   1
  -5   6  -1 8843.26 426.580   1
   5  -6   1 8391.73 423.821   1
   5   6   1 9312.60 423.991   1
  -5  -6  -1 8942.72 423.563   1
  -6   6  -1 3875.06 205.946   1
   6  -6   1 3960.93 205.920   1
   6   6   1 3827.27 204.198   1
  -6  -6  -1 3948.85 205.597   1
  -7   6  -1 640.682 59.2285   1
   7  -6   1 656.410 57.7445   1
   7   6   1 615.705 56.0459   1
  -7  -6  -1 708.521 60.8668   1
   8   6   1 9392.58 420.756   1
  -8  -6  -1 7982.04 414.957   1
   9  -6   1 6573.35 319.277   1
  -9   6  -1 5965.98 313.160   1
 -10   6  -1 146.206 29.7045   1
  10  -6   1 172.308 36.5118   1
 -10  -6  -1 233.659 34.7873   1
  10   6   1 123.465 29.7480   1
 -11   6  -1 8875.29 452.739   1
  11   6   1 10038.3 454.589   1
 -11  -6  -1 9212.23 451.867   1
  11  -6   1 9156.53 454.154   1
 -12   6  -1 1845.46 118.501   1
  12   6   1 1667.98 113.477   1
  12  -6   1 1721.52 115.997   1
 -13   6  -1 1202.59 89.4674   1
  13  -6   1 1289.47 93.9574   1
 -14   6  -1 1039.73 83.9374   1
 -14  -6  -1 957.400 79.1017   1
  14  -6   1 885.129 80.4886   1
  14   6   1 879.956 75.3913   1
 -15   6  -1 90.2535 40.0924   1
 -15  -6  -1 23.4846 29.8866   1
  15  -6   1 38.1773 30.6684   1
  15   6   1 59.6199 30.4137   1
 -16   6  -1 642.065 70.8815   1
  16  -6   1 702.946 69.6594   1
 -16  -6  -1 569.770 64.0247   1
 -17  -6  -1 615.938 68.5952   1
  17   6   1 791.465 74.0067   1
  18   6   1 55.4666 37.9066   1
 -18   6  -1 74.8516 34.4732   1
  18  -6   1 50.4043 37.3503   1
 -18  -6  -1 49.9426 36.5220   1
 -19   6  -1 1206.88 96.9084   1
 -19  -6  -1 1253.75 97.4547   1
  19   6   1 1177.89 93.7176   1
  19  -6   1 1227.27 97.8537   1
  20   6   1-24.1869 36.2298   1
 -20  -6  -1 8.46842 37.0661   1
 -21   6  -1 215.739 44.0677   1
  22   6   1 16.3068 37.6734   1
 -22  -6  -1 118.309 43.5173   1
 -23   6  -1 87.7066 39.5257   1
  23  -6   1 53.3328 34.8025   1
 -24   6  -1-33.2391 35.8752   1
  24   6   1 8.12333 29.8041   1
  24  -6   1 31.0131 31.5583   1
  25  -7  -1 15.6012 36.8092   1
 -25   7   1 8.10985 38.2682   1
  24  -7  -1 16.0893 28.3621   1
 -24   7   1 8.32286 28.7250   1
  23   7  -1 34.7199 38.5577   1
  23  -7  -1 57.6088 44.3635   1
 -23   7   1 51.1253 44.2618   1
  22  -7  -1 33.2403 38.7949   1
 -22   7   1 50.4214 34.7846   1
  21  -7  -1 239.840 51.5304   1
 -21  -7   1 128.686 39.9565   1
 -21   7   1 236.894 49.2089   1
  21   7  -1 163.226 46.6245   1
  20  -7  -1 167.301 42.4753   1
 -20  -7   1 246.699 49.2504   1
 -20   7   1 211.493 44.6312   1
  20   7  -1 110.548 37.0889   1
  19  -7  -1-33.0528 39.4430   1
 -19  -7   1 25.1992 35.2461   1
 -19   7   1-35.0621 37.8467   1
  19   7  -1-8.39413 37.2364   1
  18  -7  -1 47.5499 37.3967   1
  18   7  -1 16.5302 32.5781   1
 -18  -7   1-24.7638 35.1428   1
 -18   7   1 9.20211 39.1757   1
 -17   7   1 529.031 63.6762   1
 -17  -7   1 476.381 58.6889   1
  17  -7  -1 394.803 60.5204   1
  17   7  -1 493.288 57.0133   1
 -16  -7   1 23.6078 29.9613   1
  16  -7  -1 8.37294 32.9979   1
  16   7  -1-15.8998 28.0230   1
 -16   7   1-7.89227 27.8199   1
 -15  -7   1 841.703 78.0486   1
  15   7  -1 1029.55 82.7282   1
  15  -7  -1 935.755 82.3880   1
 -15   7   1 1013.85 83.0734   1
 -14  -7   1 751.468 70.8216   1
  14   7  -1 904.842 75.0600   1
  14  -7  -1 806.101 73.4146   1
 -14   7   1 690.664 70.0233   1
 -13   7   1 644.441 63.8780   1
 -13  -7   1 541.826 58.4522   1
  13  -7  -1 531.694 59.2191   1
 -12  -7   1 1018.68 81.1145   1
 -12   7   1 1155.81 87.0045   1
  12  -7  -1 914.242 82.0119   1
  12   7  -1 1169.02 84.9679   1
 -11  -7   1 5009.35 269.766   1
 -11   7   1 5299.72 275.455   1
  11   7  -1 5352.11 272.614   1
  11  -7  -1 5442.97 275.758   1
  10  -7  -1 41.1497 26.1347   1
 -10   7   1 7.02754 23.7420   1
  -9  -7   1 735.047 61.3196   1
   9   7  -1 630.157 58.7628   1
  -9   7   1 648.281 64.3576   1
   9  -7  -1 575.159 58.7315   1
   8   7  -1 40.1273 25.8072   1
  -8   7   1 13.1793 23.2822   1
   8  -7  -1 52.9178 24.7816   1
  -7  -7   1 18827.8 872.707   1
   7   7  -1 19072.2 872.081   1
  -6   7   1 607.726 57.8199   1
   6  -7  -1 667.326 58.7597   1
   6   7  -1 693.702 56.4239   1
  -6  -7   1 707.925 58.0232   1
  -5  -7   1 24301.1 1023.69   1
  -5   7   1 21447.3 1024.30   1
   5  -7  -1 19982.1 1021.63   1
   5   7  -1 23847.5 1023.50   1
  -4   7   1 11880.4 502.093   1
   4  -7  -1 11124.4 499.398   1
   4   7  -1 11074.6 494.679   1
  -3  -7   1 22850.3 970.174   1
  -3   7   1 20019.3 967.956   1
   3  -7  -1 20573.6 970.152   1
   3   7  -1 21330.2 967.517   1
  -2  -7   1 714.117 59.3277   1
  -2   7   1 848.497 62.6190   1
   2  -7  -1 681.164 61.2191   1
   2   7  -1 901.121 63.1787   1
  -1  -7   1 32639.3 1532.84   1
   1  -7  -1 34272.9 1535.45   1
  -1   7   1 34757.7 1535.93   1
   1   7  -1 34303.7 1534.07   1
   0  -7  -1 2954.42 155.660   1
   0   7  -1 2882.86 153.695   1
   0  -7   1 2593.19 151.222   1
   0   7   1 2911.72 154.861   1
  -1  -7  -1 15.7599 23.0146   1
  -1   7  -1 9.72051 20.4166   1
   1  -7   1 35.8312 24.1729   1
   1   7   1 35.9056 24.5026   1
  -2  -7  -1 29080.5 1339.12   1
  -2   7  -1 32156.4 1344.79   1
   2  -7   1 28573.7 1338.69   1
   2   7   1 28704.2 1338.74   1
  -3  -7  -1 43148.2 1879.36   1
   3   7   1 41386.3 1877.92   1
   3  -7   1 40475.4 1878.04   1
  -3   7  -1 41785.8 1879.86   1
  -4  -7  -1 10148.3 485.583   1
   4   7   1 9846.53 484.457   1
   4  -7   1 10486.5 487.436   1
  -4   7  -1 10459.2 486.448   1
   5   7   1 16.4750 23.4387   1
  -5  -7  -1 28.9926 23.6627   1
  -5   7  -1 66.7620 25.5206   1
   5  -7   1 46.9447 27.4161   1
   6   7   1 259.519 39.4111   1
  -6  -7  -1 264.752 37.1186   1
  -6   7  -1 276.772 39.9463   1
   6  -7   1 272.072 39.9015   1
  -7   7  -1 377.195 47.7446   1
   7  -7   1 283.177 40.5861   1
   7   7   1 292.145 41.7580   1
  -7  -7  -1 251.155 39.7424   1
   8  -7   1 1344.73 95.2834   1
  -8   7  -1 1478.72 99.4240   1
  -9   7  -1 3742.86 198.094   1
   9  -7   1 3426.61 193.638   1
   9   7   1 3179.61 190.306   1
  -9  -7  -1 3805.84 196.862   1
 -10   7  -1 8143.65 393.021   1
  10  -7   1 7840.61 392.889   1
  10   7   1 8129.36 391.810   1
 -10  -7  -1 7530.59 389.201   1
 -11   7  -1 284.262 43.6729   1
  11  -7   1 355.466 47.9488   1
  11   7   1 315.873 43.9333   1
  12  -7   1 2563.24 152.297   1
 -12  -7  -1 2272.42 147.562   1
 -12   7  -1 2607.72 152.072   1
  13  -7   1 915.066 79.7394   1
 -13  -7  -1 796.043 72.3375   1
  13   7   1 1000.73 79.5597   1
 -13   7  -1 823.572 76.6593   1
  14  -7   1-8.31588 27.4270   1
 -14   7  -1 38.3053 27.0121   1
 -15  -7  -1 1384.42 101.376   1
 -15   7  -1 1170.38 99.6492   1
  15   7   1 1378.81 102.132   1
  16  -7   1 129.026 35.4657   1
 -16  -7  -1 146.358 37.4138   1
  16   7   1 251.947 44.1106   1
 -16   7  -1 226.905 46.3394   1
  17  -7   1 49.4137 34.5791   1
 -17  -7  -1 24.8456 35.2799   1
  17   7   1 24.7713 39.4326   1
 -17   7  -1 17.6879 34.2949   1
  18  -7   1 650.374 70.8514   1
 -18  -7  -1 696.750 72.0323   1
  18   7   1 602.471 68.7482   1
 -18   7  -1 798.621 74.8550   1
  19  -7   1 126.434 37.2942   1
 -19  -7  -1 194.814 47.1311   1
  19   7   1 75.9976 40.2152   1
 -19   7  -1 108.476 34.4009   1
  20  -7   1 212.568 47.2709   1
 -20  -7  -1 195.529 46.0605   1
  20   7   1 178.418 47.6299   1
 -20   7  -1 311.392 49.2985   1
  21  -7   1 58.1738 40.5765   1
 -21  -7  -1 59.4700 37.7044   1
  21   7   1-8.49152 35.6497   1
 -21   7  -1 8.54392 41.2594   1
  22  -7   1 8.17149 35.2977   1
 -22   7  -1 8.45996 36.0319   1
 -22  -7  -1 33.7981 31.6133   1
  22   7   1 50.7764 37.0581   1
  23   7   1-8.45010 32.1733   1
 -23  -7  -1 16.7232 30.0826   1
 -24   7  -1-25.3908 29.2131   1
  24  -7   1-7.35159 26.4566   1
 -24   8   1 8.24959 30.2668   1
  24  -8  -1-7.96706 28.6626   1
 -23   8   1-8.28062 34.7492   1
  23  -8  -1-24.3395 41.6955   1
  22   8  -1 44.9456 45.7623   1
 -22  -8   1 26.2389 37.7921   1
 -21   8   1-8.35996 36.6372   1
  21   8  -1 54.0297 35.5382   1
 -21  -8   1 52.1858 35.4513   1
  21  -8  -1 74.6613 41.8251   1
 -20   8   1 173.269 43.9882   1
  20   8  -1 250.718 46.3172   1
 -20  -8   1 138.367 41.1822   1
  19  -8  -1-8.27480 27.2869   1
 -18  -8   1 8.47235 32.2630   1
  18   8  -1-26.1096 36.5194   1
 -18   8   1 34.6984 26.4876   1
  18  -8  -1 16.5078 25.2037   1
  17   8  -1 162.062 44.2005   1
 -17  -8   1 100.124 38.8642   1
 -16  -8   1 237.118 42.0944   1
  16   8  -1 191.176 43.1787   1
  16  -8  -1 173.787 43.4074   1
 -16   8   1 172.247 43.8402   1
 -15   8   1 1608.19 116.963   1
  15  -8  -1 1847.58 120.850   1
 -14   8   1 40.1823 32.7106   1
  14  -8  -1 23.9213 30.8967   1
  14   8  -1-38.7301 34.3573   1
 -14  -8   1-23.7014 30.6125   1
 -13   8   1 63.8060 38.1182   1
  13  -8  -1 15.7854 35.0638   1
  13   8  -1 60.2193 30.7024   1
 -13  -8   1 38.5877 29.9691   1
 -12   8   1 7295.86 368.356   1
  12  -8  -1 7290.28 368.757   1
  12   8  -1 7413.87 367.727   1
 -12  -8   1 7228.52 366.659   1
 -11   8   1 364.046 50.8592   1
  11  -8  -1 493.328 56.4325   1
  11   8  -1 398.571 49.4496   1
 -11  -8   1 317.356 46.6786   1
 -10   8   1 3046.81 190.451   1
  10  -8  -1 3402.81 190.944   1
  10   8  -1 3306.09 188.067   1
  -9   8   1 1426.36 102.026   1
   9  -8  -1 1528.59 102.984   1
  -9  -8   1 1515.94 101.504   1
  -8   8   1 588.710 58.0606   1
   8   8  -1 559.979 53.2324   1
  -8  -8   1 616.839 55.4579   1
  -7   8   1 4153.04 236.229   1
   7   8  -1 4764.61 236.460   1
   7  -8  -1 4711.45 240.990   1
   6  -8  -1 2099.94 130.133   1
  -6   8   1 2254.97 132.149   1
   6   8  -1 2279.43 130.198   1
  -6  -8   1 2052.21 127.145   1
   5   8  -1 3936.17 212.759   1
  -5  -8   1 4275.58 215.978   1
   4   8  -1 8921.63 425.935   1
  -4   8   1 9548.22 433.566   1
   4  -8  -1 8565.03 427.910   1
  -4  -8   1 8526.89 425.072   1
   3   8  -1 17586.3 801.866   1
  -3   8   1 16387.3 801.757   1
   3  -8  -1 18205.9 806.641   1
  -3  -8   1 17343.9 802.231   1
   2   8  -1 22596.4 982.279   1
  -2   8   1 19751.4 980.637   1
   2  -8  -1 21038.5 983.547   1
  -2  -8   1 22305.1 982.411   1
   1   8  -1 5945.25 285.698   1
  -1   8   1 5488.24 285.418   1
  -1  -8   1 5638.46 284.447   1
   1  -8  -1 5788.86 287.524   1
   0   8  -1 2572.99 144.235   1
   0   8   1 2576.88 146.234   1
   0  -8  -1 2533.62 145.988   1
   0  -8   1 2621.54 146.614   1
   1   8   1 1505.45 98.5206   1
  -1   8  -1 1523.46 97.8061   1
   1  -8   1 1556.12 100.029   1
  -1  -8  -1 1541.89 99.5792   1
   2   8   1 5364.06 264.941   1
  -2   8  -1 5547.84 268.088   1
   2  -8   1 4837.70 262.044   1
  -2  -8  -1 5100.19 263.488   1
   3   8   1 10339.8 475.942   1
  -3   8  -1 10249.2 476.342   1
   3  -8   1 9217.02 472.573   1
  -3  -8  -1 9989.45 475.131   1
  -4   8  -1 5209.29 275.757   1
   4  -8   1 5722.38 279.745   1
  -4  -8  -1 5377.56 276.642   1
   4   8   1 5617.06 278.194   1
   5   8   1 149.418 30.8564   1
  -5  -8  -1 219.025 35.7895   1
   6  -8   1 26.5064 19.8333   1
  -6   8  -1 102.353 28.3260   1
  -7  -8  -1 17310.2 771.900   1
   7   8   1 16507.7 767.682   1
  -7   8  -1 16945.6 772.513   1
   7  -8   1 15122.4 772.528   1
  -8  -8  -1 1890.99 119.084   1
  -8   8  -1 1566.86 116.834   1
   8  -8   1 1757.16 117.501   1
  -9  -8  -1 1012.35 81.0401   1
   9   8   1 1113.55 83.5389   1
  -9   8  -1 1121.45 86.6278   1
   9  -8   1 967.182 80.9229   1
 -10  -8  -1 1577.69 107.502   1
  10   8   1 1583.23 105.663   1
  10  -8   1 1513.58 106.781   1
 -10   8  -1 1405.31 103.800   1
 -11  -8  -1 69.0342 34.9792   1
  11  -8   1 46.8505 32.8385   1
 -11   8  -1 38.7836 31.6529   1
 -12   8  -1 1167.58 94.7707   1
  12  -8   1 1413.63 99.3679   1
  12   8   1 1180.20 93.4811   1
 -12  -8  -1 1242.84 95.1992   1
  13  -8   1 856.593 77.3359   1
 -13   8  -1 971.468 79.4124   1
 -14  -8  -1 516.549 59.7118   1
  14   8   1 492.109 60.8232   1
 -14   8  -1 562.079 62.7007   1
  14  -8   1 511.748 61.4449   1
 -15  -8  -1 16.3981 33.3788   1
  15   8   1 8.42279 35.8601   1
 -15   8  -1 23.9906 32.5560   1
  15  -8   1 8.48322 36.6294   1
 -16  -8  -1 149.655 40.8212   1
  16   8   1 189.377 42.6685   1
  16  -8   1 182.465 44.8848   1
 -16   8  -1 152.436 45.3978   1
 -17   8  -1 354.655 58.8157   1
  17  -8   1 307.790 48.6878   1
  17   8   1 306.900 53.4038   1
 -17  -8  -1 394.439 55.3977   1
 -18   8  -1 169.047 41.6312   1
  18  -8   1 232.077 45.9971   1
  18   8   1 141.814 44.3219   1
 -18  -8  -1 93.3166 36.8363   1
 -19   8  -1 8.41570 39.7094   1
  19  -8   1 25.1510 37.6736   1
  19   8   1 8.92003 42.0888   1
 -19  -8  -1-8.53943 36.8682   1
  20  -8   1-8.35336 32.9207   1
 -20   8  -1 8.26971 32.0433   1
  21   8   1 17.8342 32.7694   1
 -21  -8  -1 68.2656 33.1173   1
  22  -8   1-32.4346 33.0047   1
 -22   8  -1 25.0001 32.2904   1
  23  -8   1 7.90762 31.1641   1
 -23   8  -1-8.18746 31.1728   1
  24  -9  -1-39.1104 42.1192   1
 -24   9   1 24.0782 37.4278   1
  22  -9  -1-40.7375 38.9139   1
 -22   9   1-24.5338 37.2439   1
  21  -9  -1-16.5111 36.1365   1
 -21   9   1-8.42399 35.8635   1
 -20   9   1 136.333 38.8369   1
 -20  -9   1 36.2545 36.4674   1
  20   9  -1 88.4302 42.3413   1
  20  -9  -1 41.2895 28.6958   1
  19   9  -1 193.049 43.6947   1
 -19  -9   1 80.9392 37.0880   1
 -18   9   1 282.476 49.5728   1
  18  -9  -1 306.300 51.0538   1
 -17  -9   1 17.6056 32.9124   1
  17   9  -1 8.59031 32.7073   1
 -17   9   1-16.4760 25.8380   1
  17  -9  -1 16.8723 27.1469   1
  16   9  -1 33.8222 39.4301   1
 -16  -9   1-17.3489 35.8560   1
 -15   9   1 926.933 80.8837   1
 -15  -9   1 958.648 84.2154   1
  15   9  -1 918.839 81.1148   1
  15  -9  -1 803.457 78.0298   1
  14  -9  -1 757.591 71.3252   1
 -14   9   1 546.645 66.1720   1
 -13   9   1 57.0214 34.3161   1
  13  -9  -1 66.6229 35.0764   1
  13   9  -1 61.8072 34.8534   1
 -13  -9   1 95.2544 36.2550   1
 -12   9   1 104.805 40.0671   1
 -12  -9   1 83.5245 34.0313   1
  12   9  -1 104.807 35.2488   1
  12  -9  -1 150.580 39.3979   1
 -11  -9   1 4827.27 262.691   1
  11   9  -1 5189.70 265.236   1
 -10   9   1 1161.61 89.5338   1
  10   9  -1 1153.42 87.0344   1
 -10  -9   1 1094.22 86.9889   1
  10  -9  -1 1226.40 89.9414   1
  -9  -9   1 599.008 58.7575   1
   9  -9  -1 514.856 62.3360   1
   9   9  -1 532.282 56.4174   1
  -9   9   1 604.575 62.9462   1
  -8   9   1 14540.3 663.738   1
   8  -9  -1 13584.8 658.260   1
   8   9  -1 13748.5 655.554   1
  -8  -9   1 13927.5 657.821   1
   7  -9  -1 5253.40 275.005   1
  -7   9   1 5305.62 273.481   1
   7   9  -1 5409.08 273.427   1
  -7  -9   1 5101.29 270.805   1
  -6   9   1 450.957 48.1772   1
   6  -9  -1 309.491 44.3971   1
   5   9  -1 81.8008 27.3174   1
  -5   9   1 116.069 33.7486   1
   5  -9  -1 132.730 37.6791   1
  -5  -9   1 167.292 32.8488   1
   4   9  -1 135.217 30.3932   1
  -4   9   1 120.818 35.7667   1
   4  -9  -1 74.0439 32.1370   1
  -4  -9   1 106.999 30.7739   1
   3   9  -1 2918.03 160.824   1
  -3   9   1 2799.04 161.741   1
   3  -9  -1 2743.54 162.697   1
  -3  -9   1 2910.54 160.870   1
   2   9  -1 10606.4 513.742   1
  -2  -9   1 11044.8 515.626   1
   1   9  -1 48.4771 22.8781   1
  -1  -9   1 97.9441 26.9805   1
   0   9  -1 3371.93 189.377   1
   0  -9   1 3693.98 192.432   1
  -1   9  -1 1513.70 95.1810   1
   1  -9   1 1202.44 90.2855   1
  -3   9  -1 2015.78 116.497   1
   3  -9   1 1558.60 109.862   1
  -4  -9  -1 3735.53 210.027   1
  -4   9  -1 4012.50 209.767   1
   4  -9   1 3808.20 208.615   1
   4   9   1 3894.85 209.449   1
   5  -9   1 332.720 44.1330   1
  -5  -9  -1 345.943 44.6950   1
   5   9   1 392.421 45.9494   1
  -5   9  -1 374.336 44.7986   1
  -6   9  -1 4536.51 247.673   1
  -6  -9  -1 4748.66 244.490   1
   6  -9   1 4197.06 240.234   1
   6   9   1 5031.17 246.873   1
  -7  -9  -1 1555.59 108.287   1
   7   9   1 1664.34 107.994   1
  -7   9  -1 1548.71 108.470   1
   7  -9   1 1569.22 108.963   1
  -8  -9  -1 909.225 76.6869   1
   8   9   1 895.975 75.3435   1
   8  -9   1 823.813 74.4628   1
  -9  -9  -1 912.349 79.1605   1
   9   9   1 992.898 79.1774   1
   9  -9   1 990.031 82.0216   1
  -9   9  -1 1100.56 85.4590   1
 -10  -9  -1 4216.13 235.343   1
 -10   9  -1 4543.58 238.396   1
  10  -9   1 4361.00 237.319   1
 -11  -9  -1 409.666 51.8079   1
  11   9   1 275.698 48.6744   1
 -11   9  -1 459.957 58.9636   1
  11  -9   1 373.478 52.5874   1
 -12   9  -1 2310.54 141.418   1
  12  -9   1 1998.89 137.046   1
 -13  -9  -1 41.9468 36.7717   1
  13   9   1 24.5574 35.3955   1
 -13   9  -1 65.5015 31.7878   1
  13  -9   1 40.7410 32.1738   1
 -14  -9  -1 51.3889 30.8558   1
  14   9   1 8.34877 30.6736   1
 -14   9  -1 57.6911 38.0054   1
  14  -9   1 33.0475 36.6812   1
  15   9   1 59.1789 36.2079   1
 -15  -9  -1 121.281 39.6238   1
 -16  -9  -1 87.6997 35.4367   1
  16   9   1 76.9767 32.3099   1
 -16   9  -1 180.401 45.1713   1
  16  -9   1 85.4542 41.9577   1
 -17  -9  -1 8.84809 31.8568   1
  17   9   1 25.8869 36.7530   1
 -17   9  -1-17.3777 38.0494   1
  17  -9   1 108.719 45.4477   1
  18   9   1 138.958 45.2628   1
 -18  -9  -1 53.1276 35.1545   1
 -19   9  -1 8.70185 31.3085   1
  19  -9   1 8.20292 29.5136   1
  19   9   1 8.71810 37.6395   1
 -19  -9  -1 8.88895 33.8458   1
 -20   9  -1-33.1775 41.7774   1
  20  -9   1 8.26263 37.1289   1
  20   9   1 8.71357 37.6191   1
 -20  -9  -1-8.88336 37.8157   1
 -21   9  -1 32.0353 30.5198   1
  21  -9   1 16.4488 30.2017   1
  21   9   1 69.3547 38.9765   1
 -21  -9  -1 8.84046 35.4397   1
  22   9   1-17.1658 39.5506   1
  23  -9   1-7.79161 36.3333   1
 -23   9  -1 16.1101 39.3097   1
  23 -10  -1 47.4093 35.5474   1
 -23  10   1 31.2915 35.6415   1
  22 -10  -1-8.10213 34.9787   1
 -22  10   1 16.1227 36.2238   1
  21 -10  -1 8.07836 38.1268   1
 -21  10   1 34.6881 41.4001   1
 -20 -10   1 9.14947 34.2089   1
  20 -10  -1-15.2228 35.4935   1
  20  10  -1-8.87217 34.9664   1
 -19  10   1-33.5723 32.5308   1
  19 -10  -1-16.7878 32.5339   1
  19  10  -1-17.6308 38.0658   1
 -19 -10   1 9.09099 37.5847   1
  18  10  -1 8.73928 38.7628   1
 -18 -10   1-8.98759 37.7078   1
 -17  10   1 328.295 52.0573   1
  17 -10  -1 193.061 47.8997   1
  17  10  -1 386.665 55.8744   1
 -17 -10   1 309.335 51.0403   1
 -16  10   1 16.8527 34.8448   1
  16 -10  -1 8.40651 36.3073   1
 -16 -10   1 51.9678 36.3538   1
  15  10  -1-41.5328 38.7350   1
 -15 -10   1 33.7087 37.8679   1
 -14  10   1-8.38556 34.6688   1
  14 -10  -1 25.3250 33.2773   1
  14  10  -1 48.4038 35.3163   1
 -14 -10   1 8.27806 29.7910   1
  13 -10  -1 66.5050 37.8676   1
 -13  10   1 8.38940 36.7563   1
 -12 -10   1 3729.34 205.904   1
 -12  10   1 3457.49 204.296   1
  12 -10  -1 3683.47 205.155   1
  12  10  -1 3568.96 202.882   1
 -11  10   1 697.186 67.9669   1
 -11 -10   1 484.432 61.2944   1
  11  10  -1 702.507 66.3084   1
  11 -10  -1 601.901 63.0880   1
 -10 -10   1 100.230 30.6690   1
  10  10  -1 87.4786 31.7458   1
   9 -10  -1 1242.44 92.1202   1
  -9 -10   1 1024.78 82.8038   1
  -9  10   1 995.035 85.9119   1
   9  10  -1 1081.88 85.9552   1
   8 -10  -1 6407.85 329.109   1
  -8 -10   1 6564.72 327.631   1
  -8  10   1 6550.05 331.872   1
   8  10  -1 6298.16 326.477   1
   7 -10  -1 4502.08 242.319   1
  -7 -10   1 4884.41 242.254   1
  -7  10   1 4428.07 240.181   1
   7  10  -1 4191.39 235.952   1
   6 -10  -1 5307.25 279.995   1
  -6  10   1 5297.37 279.749   1
  -6 -10   1 5592.91 280.862   1
   5  10  -1 190.489 39.9245   1
  -5  10   1 174.486 33.9853   1
   5 -10  -1 162.534 33.8566   1
  -5 -10   1 180.330 36.4767   1
   4  10  -1 15151.1 693.135   1
  -4  10   1 15934.2 701.421   1
   4 -10  -1 13984.2 692.832   1
  -4 -10   1 14101.2 692.128   1
   3  10  -1 6.60075 28.1577   1
  -3  10   1 34.9204 31.4361   1
   3 -10  -1 106.309 34.2575   1
  -3 -10   1 33.4648 27.3038   1
   2  10  -1 59.5239 27.4979   1
  -2  10   1 59.7375 27.5954   1
   2 -10  -1 77.6465 30.1939   1
  -2 -10   1 72.7409 32.4073   1
   1  10  -1 43440.6 1985.46   1
  -1  10   1 45320.7 1988.65   1
  -1 -10   1 43816.5 1985.79   1
   1 -10  -1 43243.4 1987.83   1
   0  10   1 2859.37 173.107   1
   0  10  -1 3061.67 174.155   1
   0 -10   1 3140.58 176.557   1
   0 -10  -1 3508.42 180.551   1
   1  10   1 1309.98 98.6482   1
  -1  10  -1 1553.22 102.533   1
  -1 -10  -1 1473.36 101.480   1
   1 -10   1 1622.25 104.243   1
   2  10   1 185.142 37.8718   1
  -2  10  -1 139.666 38.7010   1
   2 -10   1 202.722 41.1118   1
  -2 -10  -1 229.354 41.4920   1
   3  10   1 45466.9 2029.56   1
  -3  10  -1 47042.3 2032.96   1
   3 -10   1 43553.5 2028.12   1
  -3 -10  -1 43689.2 2028.73   1
   4  10   1 672.849 64.2489   1
  -4  10  -1 625.100 64.5986   1
   4 -10   1 763.290 67.6732   1
  -4 -10  -1 662.896 64.7730   1
   5 -10   1 2343.25 151.012   1
  -5  10  -1 2747.67 155.714   1
   5  10   1 2712.60 154.226   1
  -5 -10  -1 2334.40 149.780   1
   6  10   1 21.5877 31.4998   1
  -6  10  -1-15.2008 22.5555   1
   6 -10   1 14.6959 25.9078   1
  -6 -10  -1 65.2918 33.0188   1
  -7  10  -1 8935.03 402.910   1
   7 -10   1 8387.30 399.286   1
   7  10   1 8553.27 399.469   1
  -8 -10  -1 675.813 65.0652   1
   8  10   1 744.453 64.3338   1
   8 -10   1 500.158 57.9517   1
  -8  10  -1 480.260 59.8311   1
  -9 -10  -1 4090.39 225.794   1
 -10 -10  -1 48.2695 30.0938   1
  10  10   1 22.8701 24.5498   1
 -10  10  -1 16.0881 23.8839   1
  10 -10   1 7.86239 22.6496   1
 -11  10  -1 1529.44 109.133   1
  11 -10   1 1491.72 108.023   1
 -12 -10  -1-32.8065 30.1070   1
  12  10   1 55.9492 29.3411   1
 -12  10  -1 32.9391 26.5164   1
  12 -10   1 33.8774 29.8703   1
 -13 -10  -1 41.6503 35.4635   1
  13  10   1 24.6462 34.4723   1
 -13  10  -1-8.34162 32.3266   1
  13 -10   1-8.25794 36.6320   1
  14  10   1 33.3777 30.6193   1
 -14 -10  -1-8.55813 28.2236   1
 -15 -10  -1 350.671 52.6569   1
  15  10   1 390.608 52.2472   1
 -15  10  -1 360.752 52.7287   1
  15 -10   1 368.361 52.9715   1
 -16 -10  -1 8.90655 36.8339   1
  16  10   1 69.1057 42.1725   1
 -16  10  -1 8.26480 36.1928   1
  16 -10   1 33.8395 36.5427   1
 -17 -10  -1 26.9884 36.6186   1
  17  10   1-8.74221 39.7850   1
 -18 -10  -1 81.4651 41.2944   1
  18  10   1 44.0790 41.2119   1
  18 -10   1 32.3589 28.0671   1
 -18  10  -1 115.186 39.4082   1
 -19  10  -1 36.0018 41.4996   1
  19 -10   1 32.7101 38.1676   1
  19  10   1 52.9523 40.6936   1
 -19 -10  -1 27.1812 33.2820   1
 -20  10  -1 16.8525 35.8694   1
  20 -10   1-8.08617 33.9266   1
  20  10   1-8.79731 42.4629   1
 -20 -10  -1-27.0885 38.9826   1
  21 -10   1-32.0066 33.5755   1
 -21  10  -1 8.03436 35.6401   1
  22 -10   1 40.0124 34.5483   1
 -22  10  -1-30.5378 33.4141   1
  22 -11  -1 85.4698 40.7705   1
 -22  11   1 16.4803 38.4981   1
 -21  11   1 8.88863 41.9407   1
  20 -11  -1 16.1256 32.3140   1
 -20  11   1 25.4354 32.8650   1
 -19  11   1 24.3541 29.2183   1
  19 -11  -1-16.9206 27.9092   1
  19  11  -1 69.8960 41.7088   1
 -19 -11   1 26.8875 35.9154   1
 -18  11   1 33.2835 28.1422   1
  18 -11  -1 25.1943 29.0379   1
  18  11  -1 52.0019 33.6330   1
 -18 -11   1 71.4076 36.3775   1
  17  11  -1-8.57406 40.4565   1
 -17 -11   1-8.89795 37.8787   1
 -16  11   1 227.923 46.0459   1
  16 -11  -1 143.682 42.7715   1
  16  11  -1 177.422 42.7556   1
 -16 -11   1 114.967 41.8904   1
 -15  11   1 17.0886 31.4586   1
  15 -11  -1 58.8241 32.1035   1
  15  11  -1 91.5563 38.9015   1
 -15 -11   1 87.8993 39.5849   1
 -14  11   1 117.470 41.0557   1
  14 -11  -1 149.208 42.8958   1
  14  11  -1 189.738 42.5087   1
 -14 -11   1 149.506 42.9796   1
 -13  11   1 195.633 44.1176   1
  13 -11  -1 167.480 40.8773   1
  13  11  -1 242.895 45.5621   1
 -13 -11   1 172.967 40.2796   1
 -12  11   1 25.0735 31.8570   1
  12 -11  -1 32.6261 31.0914   1
  12  11  -1 39.6675 36.1342   1
 -12 -11   1 41.9453 32.5405   1
 -11  11   1 1247.96 98.6697   1
  11 -11  -1 1327.30 99.3142   1
  10 -11  -1 1817.79 119.295   1
 -10  11   1 1616.13 116.513   1
  10  11  -1 1694.66 116.457   1
 -10 -11   1 1422.88 110.856   1
   9  11  -1 611.700 63.6321   1
  -9  11   1 584.196 65.6067   1
   9 -11  -1 496.841 61.7962   1
  -9 -11   1 630.314 64.3338   1
   8  11  -1 1298.67 98.4943   1
  -8 -11   1 1424.82 101.554   1
   7  11  -1 324.431 46.4684   1
  -7  11   1 239.804 42.4112   1
  -7 -11   1 325.896 46.0244   1
   6 -11  -1 3372.25 194.214   1
  -6  11   1 3654.30 196.594   1
   6  11  -1 3471.81 193.632   1
  -6 -11   1 3292.20 193.207   1
  -5  11   1 46.0011 31.2225   1
   5 -11  -1 14.9042 31.7382   1
  -5 -11   1 7.37455 30.0334   1
   4  11  -1 35381.0 1631.37   1
  -4  11   1 37356.9 1637.90   1
   4 -11  -1 35329.0 1633.87   1
  -4 -11   1 35600.5 1632.68   1
   3  11  -1 15706.9 744.319   1
  -3  11   1 15770.6 747.432   1
   3 -11  -1 16149.1 748.309   1
   2  11  -1 29827.4 1362.28   1
  -2  11   1 30037.8 1361.99   1
   2 -11  -1 29154.7 1363.22   1
  -2 -11   1 30128.2 1362.90   1
   1  11  -1 4657.83 238.907   1
  -1  11   1 4248.61 236.033   1
  -1 -11   1 4187.80 235.505   1
   1 -11  -1 4759.78 241.169   1
   0  11  -1 15104.0 693.582   1
   0  11   1 13943.2 693.097   1
   0 -11  -1 13919.5 693.568   1
   0 -11   1 16095.1 699.431   1
  -1  11  -1 1628.09 109.740   1
   1  11   1 1415.34 104.343   1
   1 -11   1 1547.71 108.537   1
  -1 -11  -1 1673.39 109.262   1
   2  11   1 12297.6 635.014   1
  -2  11  -1 14383.3 645.095   1
   2 -11   1 13934.2 639.609   1
  -2 -11  -1 13297.7 638.250   1
   3  11   1 5498.04 274.093   1
  -3  11  -1 5131.29 271.982   1
   3 -11   1 5018.81 269.876   1
  -3 -11  -1 5099.84 271.089   1
   4  11   1 2212.65 147.118   1
  -4  11  -1 2433.57 152.446   1
   4 -11   1 2550.62 152.754   1
  -4 -11  -1 2651.85 152.164   1
  -5  11  -1 6846.38 349.189   1
   5 -11   1 7186.82 352.781   1
   5  11   1 7158.98 351.265   1
  -5 -11  -1 6475.63 348.540   1
  -6  11  -1 3094.41 186.550   1
   6 -11   1 3323.12 188.133   1
   6  11   1 3346.18 187.910   1
   7  11   1 895.929 78.7937   1
  -7 -11  -1 837.894 76.3020   1
  -8  11  -1 786.836 77.6162   1
   8 -11   1 954.234 81.4894   1
   8  11   1 894.294 79.3673   1
  -8 -11  -1 1037.07 82.5034   1
  -9  11  -1 232.526 47.1662   1
   9 -11   1 257.834 47.9458   1
 -10 -11  -1 49.8218 36.8404   1
  10 -11   1 8.05606 33.8103   1
 -10  11  -1 16.5799 34.2760   1
  10  11   1 7.89284 33.6090   1
 -11 -11  -1 85.8361 35.0664   1
  11 -11   1 49.7235 36.3951   1
 -11  11  -1 25.2913 33.3599   1
  11  11   1 104.441 38.0248   1
 -12 -11  -1 8.71245 34.4357   1
  12 -11   1 77.1517 36.0612   1
 -12  11  -1 25.5602 39.3412   1
  12  11   1 122.514 40.8002   1
 -13 -11  -1 147.790 42.0992   1
  13 -11   1 66.7642 37.6543   1
 -13  11  -1 59.8646 35.5124   1
  13  11   1 41.1510 36.6631   1
 -14 -11  -1 156.744 43.3328   1
  14 -11   1 92.2809 36.6648   1
 -14  11  -1 160.644 39.3702   1
  14  11   1 108.653 43.7403   1
 -15 -11  -1 227.038 47.6880   1
  15 -11   1 143.213 39.6211   1
  15  11   1 118.711 42.5788   1
 -15  11  -1 236.565 48.5248   1
 -16 -11  -1 17.5898 36.3920   1
  16  11   1 59.9905 41.4002   1
 -17 -11  -1 44.0517 37.6127   1
  17 -11   1 60.7883 40.5952   1
  17  11   1 69.2368 41.8713   1
 -17  11  -1 80.0048 38.7220   1
  18 -11   1 149.789 40.8401   1
 -18  11  -1 183.067 41.7066   1
  19  11   1 26.0521 40.4977   1
 -19 -11  -1-35.2246 40.0775   1
  19 -11   1-15.0314 31.0696   1
 -19  11  -1-18.7185 40.9661   1
  20  11   1 77.5954 43.4631   1
 -20 -11  -1 8.80284 40.1004   1
  20 -11   1-7.95871 38.4577   1
 -20  11  -1 95.0982 46.1686   1
  21 -11   1-31.7325 30.7438   1
 -21  11  -1 7.89378 28.4041   1
  21 -12  -1 74.9293 37.4295   1
 -21  12   1 25.9594 38.9565   1
  20 -12  -1 64.8003 40.8534   1
 -20  12   1 32.3898 37.8194   1
  19 -12  -1 25.5293 38.2594   1
 -19  12   1 31.3600 36.1431   1
 -18 -12   1-18.6134 37.8858   1
 -18  12   1 16.6077 38.7265   1
  18 -12  -1-8.28050 36.7331   1
  18  12  -1 61.0933 34.9697   1
 -17 -12   1 93.0180 41.9159   1
 -17  12   1 33.5723 42.8188   1
  17  12  -1 130.260 47.2796   1
  17 -12  -1 41.8440 37.7367   1
 -16 -12   1 27.5931 39.8201   1
  16  12  -1 103.350 43.4811   1
  15 -12  -1 110.475 33.6574   1
 -15  12   1 42.9366 28.5112   1
 -14 -12   1 308.408 50.8486   1
 -14  12   1 345.424 56.4509   1
  14 -12  -1 399.686 57.7990   1
  14  12  -1 277.808 52.3977   1
  13 -12  -1 631.138 67.3455   1
 -13  12   1 738.307 70.8998   1
  13  12  -1 667.013 71.8646   1
 -13 -12   1 683.463 70.8848   1
 -12 -12   1 767.364 77.4562   1
  12  12  -1 659.812 72.7215   1
  11 -12  -1 154.596 39.0667   1
 -11 -12   1 108.518 39.5920   1
 -11  12   1 163.134 43.4090   1
  11  12  -1 240.204 47.8546   1
  10 -12  -1 201.982 39.6874   1
 -10 -12   1 159.121 44.2704   1
  10  12  -1 178.911 45.3601   1
 -10  12   1 202.610 38.3897   1
   9 -12  -1 1080.32 95.5514   1
  -9  12   1 1461.51 103.324   1
   8  12  -1-8.05313 32.7814   1
  -8  12   1-8.31879 31.1053   1
   8 -12  -1-8.14480 30.4549   1
  -8 -12   1-16.2063 34.9856   1
   7 -12  -1 1043.32 83.8323   1
   7  12  -1 808.093 77.0312   1
  -7  12   1 737.721 74.3888   1
  -7 -12   1 906.733 78.5659   1
   6 -12  -1 2410.13 151.948   1
  -6  12   1 2182.99 149.271   1
   6  12  -1 2646.48 152.684   1
  -6 -12   1 2508.05 151.956   1
   5  12  -1 658.430 65.4761   1
  -5 -12   1 545.199 61.5136   1
  -4 -12   1 7311.65 366.296   1
   4 -12  -1 7171.15 367.048   1
   4  12  -1 7217.57 365.360   1
  -4  12   1 7356.69 369.077   1
   3 -12  -1 5561.93 276.601   1
  -3 -12   1 5049.01 271.617   1
  -3  12   1 4930.37 271.799   1
  -2 -12   1 6338.70 308.722   1
   2 -12  -1 5793.24 307.055   1
  -2  12   1 5692.16 304.496   1
   2  12  -1 5927.73 305.460   1
   1 -12  -1 7.79110 31.2184   1
   1  12  -1-14.8403 27.7491   1
  -1  12   1-30.1976 35.6253   1
   0  12   1 7660.50 371.896   1
   0  12  -1 6778.56 365.039   1
   0 -12  -1 7504.90 370.158   1
   0 -12   1 7497.21 369.788   1
   1  12   1 422.042 52.1440   1
   1 -12   1 399.400 53.4291   1
  -1 -12  -1 299.557 47.5994   1
  -2  12  -1 1762.22 123.456   1
   2  12   1 1788.63 122.871   1
  -2 -12  -1 1837.37 123.415   1
   2 -12   1 2071.60 126.513   1
   3  12   1 1921.65 126.562   1
  -3  12  -1 1936.03 128.407   1
   3 -12   1 1981.14 127.398   1
  -3 -12  -1 1953.30 126.427   1
   4  12   1 233.937 43.8660   1
  -4  12  -1 212.370 44.2273   1
   4 -12   1 203.450 43.6491   1
  -4 -12  -1 246.616 45.7931   1
   5  12   1 574.752 65.4692   1
  -5 -12  -1 782.125 72.5262   1
   6 -12   1 3024.23 171.059   1
  -6  12  -1 2673.10 166.641   1
  -6 -12  -1 2700.53 166.310   1
   7 -12   1 3393.87 194.409   1
  -7  12  -1 3335.33 194.950   1
   8  12   1 1338.19 97.8835   1
   8 -12   1 1130.79 96.8225   1
  -8  12  -1 1162.18 94.8107   1
  -8 -12  -1 1211.53 95.5273   1
   9  12   1 8.20445 35.4328   1
  -9 -12  -1 16.6972 35.0398   1
  -9  12  -1 34.0911 24.5480   1
   9 -12   1 16.2091 26.7401   1
 -10  12  -1 51.1934 35.4242   1
  10 -12   1 98.2405 36.4646   1
  10  12   1 109.681 42.1906   1
 -10 -12  -1 41.8795 38.2617   1
  11  12   1 202.805 46.0072   1
 -11 -12  -1 330.356 48.3320   1
 -12 -12  -1 26.1657 31.4135   1
  12 -12   1 25.6174 33.1206   1
 -12  12  -1 34.4713 31.6527   1
  12  12   1 49.9852 33.9414   1
 -13 -12  -1 196.623 43.9200   1
 -13  12  -1 136.733 41.6132   1
  13  12   1 142.968 36.7368   1
 -14 -12  -1-45.4016 39.2018   1
  14 -12   1 16.8413 32.0612   1
  14  12   1 8.50667 36.2116   1
 -14  12  -1-8.50602 30.6022   1
 -15 -12  -1-54.8001 44.5823   1
  15  12   1 8.56150 36.9746   1
 -16 -12  -1 54.5885 38.1861   1
  16 -12   1 16.7032 29.4582   1
  16  12   1 8.60155 38.1667   1
 -16  12  -1 25.1081 30.1288   1
 -17  12  -1 212.043 42.0396   1
  17 -12   1 350.612 49.9400   1
 -18 -12  -1-9.00146 36.0618   1
  18 -12   1 8.29256 35.3001   1
 -18  12  -1-8.09817 37.7628   1
  18  12   1-8.53066 35.7911   1
 -19 -12  -1 53.4001 42.4897   1
  19 -12   1 39.6651 39.9686   1
  19  12   1-8.50297 42.8385   1
 -19  12  -1 8.34178 40.2759   1
  20 -12   1-7.77355 27.9665   1
 -20  12  -1 8.70997 31.9559   1
  20 -13  -1 103.989 42.8145   1
 -20  13   1 46.8700 41.8172   1
  19 -13  -1 40.5397 34.5299   1
 -19  13   1 7.92118 35.1500   1
  18 -13  -1 32.6878 32.7506   1
 -18  13   1 8.18632 32.8081   1
  17 -13  -1 99.7604 40.7918   1
 -17 -13   1 72.5047 40.4229   1
 -17  13   1 108.049 42.9190   1
  16 -13  -1 50.0865 40.2999   1
 -16 -13   1 26.8424 36.9914   1
 -16  13   1-16.8647 36.4121   1
  16  13  -1 9.31284 41.3142   1
  15 -13  -1 43.5458 39.1691   1
 -15 -13   1 8.89211 37.8879   1
 -15  13   1 76.2111 39.0485   1
  15  13  -1 9.05067 40.7023   1
 -14  13   1-8.65415 30.5085   1
  14 -13  -1-42.8764 32.6523   1
 -14 -13   1 53.0280 35.4091   1
  13 -13  -1 446.830 61.7936   1
  13  13  -1 416.675 55.6304   1
 -13  13   1 301.691 55.6226   1
 -13 -13   1 362.045 51.6489   1
  12 -13  -1 83.2430 33.2199   1
  12  13  -1 145.555 42.5573   1
 -12  13   1 104.059 36.7555   1
 -12 -13   1 176.109 45.5474   1
  11 -13  -1 953.132 85.9494   1
  11  13  -1 1221.72 94.2853   1
 -11 -13   1 1032.22 88.6979   1
 -11  13   1 1124.30 93.5677   1
  10  13  -1 1464.96 109.797   1
 -10 -13   1 1515.53 110.683   1
   9  13  -1 532.174 63.8700   1
  -9  13   1 686.628 71.4150   1
  -9 -13   1 568.563 66.6778   1
   9 -13  -1 573.950 66.6540   1
  -8  13   1 8.52805 26.7563   1
  -8 -13   1 16.9202 32.2187   1
   8 -13  -1-8.34939 28.1871   1
   8  13  -1 57.8272 33.1026   1
  -7  13   1 420.782 57.2308   1
  -7 -13   1 574.814 64.4511   1
   7  13  -1 621.180 65.5563   1
   7 -13  -1 617.077 66.3873   1
   6 -13  -1-41.4620 37.7363   1
  -6  13   1 49.0058 38.5371   1
   5 -13  -1 3538.26 203.497   1
  -5  13   1 3687.65 206.729   1
   4 -13  -1 1622.75 116.486   1
  -4 -13   1 1779.66 119.732   1
  -4  13   1 1693.89 120.361   1
   4  13  -1 1717.77 118.518   1
   3 -13  -1 4203.11 243.864   1
  -3 -13   1 4662.86 246.954   1
   3  13  -1 4634.49 246.639   1
  -3  13   1 4606.10 249.794   1
  -2  13   1 504.805 57.2806   1
  -2 -13   1 482.701 55.7028   1
   2  13  -1 445.505 54.3521   1
   2 -13  -1 499.753 57.4901   1
   1 -13  -1 2037.23 136.317   1
  -1 -13   1 2038.23 135.199   1
   1  13  -1 2023.61 134.281   1
  -1  13   1 2140.77 135.624   1
   0 -13  -1 931.168 82.8005   1
   0  13   1 1190.03 88.9613   1
  -2 -13  -1 7147.54 378.329   1
   2 -13   1 7609.17 381.362   1
  -2  13  -1 7962.20 385.361   1
   2  13   1 7487.93 380.832   1
   3 -13   1 2922.50 172.205   1
   3  13   1 2876.52 173.976   1
  -3  13  -1 2929.93 174.122   1
  -4  13  -1 147.047 41.4887   1
  -4 -13  -1 123.972 39.3566   1
   4 -13   1 113.781 36.4383   1
   4  13   1 97.4866 37.8048   1
  -5  13  -1 499.755 60.1256   1
   5 -13   1 450.472 59.8836   1
  -5 -13  -1 542.914 62.0213   1
   6 -13   1 2228.04 144.155   1
   6  13   1 2441.55 149.241   1
  -6  13  -1 2377.56 146.176   1
  -6 -13  -1 2137.79 145.601   1
  -7  13  -1 94.8948 38.6061   1
   7 -13   1 108.308 35.3289   1
   7  13   1 159.642 42.1982   1
  -7 -13  -1 111.221 41.1544   1
   8  13   1 2230.58 152.827   1
  -8  13  -1 2438.89 155.329   1
   8 -13   1 2714.25 159.974   1
  -8 -13  -1 2618.86 158.464   1
   9  13   1 156.102 44.0947   1
  -9  13  -1 244.256 42.5303   1
   9 -13   1 198.204 38.5711   1
  -9 -13  -1 157.790 43.6508   1
  10  13   1 50.9469 31.9081   1
 -10  13  -1 95.5815 44.3255   1
  10 -13   1 74.5260 36.3837   1
 -10 -13  -1 78.5952 36.2381   1
  11  13   1 42.9684 40.5865   1
 -11  13  -1 42.8105 32.6480   1
  11 -13   1 33.4751 33.0297   1
 -11 -13  -1 43.7336 37.2756   1
  12  13   1 140.686 46.1273   1
  12 -13   1 162.440 44.8789   1
 -12  13  -1 156.077 45.5018   1
  13  13   1 35.9186 42.8904   1
 -13 -13  -1 35.1815 36.3925   1
  13 -13   1 26.5910 27.1091   1
 -13  13  -1 50.8444 31.7262   1
  14  13   1-18.3651 39.0907   1
 -14  13  -1-25.6930 33.1879   1
 -14 -13  -1 17.7982 35.0743   1
  14 -13   1-8.42297 30.3061   1
 -15  13  -1 67.3187 37.5350   1
  15  13   1 120.474 41.2634   1
 -15 -13  -1 81.0483 39.6141   1
  15 -13   1 92.1169 41.0601   1
 -16  13  -1 447.446 58.4218   1
  16  13   1 361.486 58.1887   1
 -16 -13  -1 500.522 65.9064   1
  16 -13   1 406.839 56.0358   1
 -17  13  -1-8.18087 27.6105   1
  17  13   1 8.58720 36.5546   1
 -17 -13  -1-9.12811 33.4909   1
  17 -13   1-8.19556 27.0242   1
 -18  13  -1 179.791 45.6824   1
  18  13   1 94.1282 44.3167   1
  18 -13   1 132.680 42.1313   1
 -18 -13  -1 63.7400 38.6014   1
 -19  13  -1-39.6929 39.1662   1
  19 -13   1 7.93881 36.1340   1
 -19  14   1 15.7471 36.7297   1
  19 -14  -1 31.5510 38.0865   1
 -18  14   1 112.402 43.4061   1
  18 -14  -1 64.3595 41.9239   1
 -17  14   1 41.0460 38.3079   1
  17 -14  -1 24.5088 39.0193   1
  15  14  -1 249.813 50.9170   1
  15 -14  -1 350.355 55.3222   1
 -15  14   1 276.326 50.9238   1
 -15 -14   1 264.521 53.6172   1
  14  14  -1 286.677 52.6118   1
  14 -14  -1 152.936 39.5768   1
 -14 -14   1 294.168 50.5845   1
 -14  14   1 267.127 45.0650   1
  13  14  -1-9.07509 39.7191   1
 -13 -14   1 9.16600 40.1170   1
 -12  14   1 131.088 44.1690   1
  12 -14  -1 41.6420 35.6412   1
  11  14  -1 97.8152 41.9703   1
  11 -14  -1-8.34682 34.5178   1
 -11  14   1 8.77728 36.2962   1
 -11 -14   1 8.97249 35.9618   1
 -10  14   1 521.466 58.5459   1
  10  14  -1 463.120 60.4775   1
  10 -14  -1 417.946 55.1918   1
 -10 -14   1 534.246 61.1496   1
  -9 -14   1 79.0414 37.9499   1
   9  14  -1 42.9716 34.4687   1
  -9  14   1 17.6327 33.0024   1
   9 -14  -1 17.1233 30.8447   1
   8  14  -1 1687.20 119.763   1
  -8 -14   1 1663.34 120.255   1
  -7 -14   1 25.7969 37.6352   1
   7 -14  -1-25.8940 34.0162   1
   7  14  -1 25.3571 35.9799   1
  -7  14   1-16.8500 35.8634   1
  -6 -14   1 786.995 75.8488   1
   6 -14  -1 774.822 75.6188   1
  -6  14   1 823.826 75.9250   1
   6  14  -1 829.792 79.2865   1
  -5 -14   1 284.925 49.8145   1
   5  14  -1 334.076 51.7999   1
  -5  14   1 466.460 56.6174   1
   5 -14  -1 389.293 54.1066   1
  -4 -14   1 358.912 53.4970   1
   4  14  -1 431.320 57.7026   1
  -4  14   1 492.782 59.8736   1
   4 -14  -1 454.564 56.2753   1
   3  14  -1 2717.04 178.466   1
   3 -14  -1 3266.68 187.386   1
  -3 -14   1 3013.18 182.801   1
   2  14  -1 2337.03 147.046   1
  -2  14   1 2271.99 147.558   1
   2 -14  -1 2410.29 149.995   1
  -2 -14   1 2244.57 146.052   1
  -1  14   1-48.0993 38.6984   1
   1  14  -1 7.95091 26.8401   1
   1 -14  -1-8.44221 34.3673   1
   0  14   1 1674.51 119.403   1
   0 -14   1 1776.88 121.398   1
   0 -14  -1 1942.68 126.493   1
  -1 -14  -1 184.819 45.5888   1
   1 -14   1 169.680 38.5334   1
  -1  14  -1 214.202 43.3973   1
   1  14   1 181.851 45.6627   1
   2  14   1 1773.15 120.741   1
  -2  14  -1 1468.30 115.555   1
  -2 -14  -1 1807.89 120.895   1
  -3  14  -1 1189.69 96.3107   1
   3 -14   1 1266.57 96.3252   1
  -3 -14  -1 1259.48 98.2500   1
   4 -14   1 1418.28 101.935   1
  -4 -14  -1 1175.90 96.1062   1
  -4  14  -1 1130.88 94.0367   1
   4  14   1 1172.73 96.4066   1
  -5 -14  -1 42.8050 36.0458   1
   5  14   1 67.3872 40.7705   1
  -5  14  -1 92.5208 36.4380   1
   5 -14   1 68.5078 38.5989   1
  -6 -14  -1 164.953 41.4686   1
   6 -14   1 136.042 41.0920   1
   6  14   1 135.891 40.1275   1
  -6  14  -1 146.131 43.3349   1
   7  14   1 1111.63 91.6227   1
   7 -14   1 1103.93 92.3741   1
  -7  14  -1 896.866 86.4286   1
  -7 -14  -1 1135.96 92.4707   1
  -8 -14  -1 229.991 44.8614   1
   8 -14   1 165.710 42.8972   1
   8  14   1 225.572 44.9053   1
  -8  14  -1 139.027 40.3928   1
  -9 -14  -1 142.408 42.3468   1
  -9  14  -1 70.1372 41.7231   1
   9  14   1 185.134 46.0656   1
   9 -14   1 93.0750 41.2027   1
 -10  14  -1 61.4109 30.5271   1
  10  14   1 71.0950 39.6127   1
  10 -14   1 74.9230 31.3714   1
 -11 -14  -1 816.491 81.4874   1
 -11  14  -1 913.174 83.7442   1
  11 -14   1 857.145 80.9946   1
  11  14   1 843.281 83.0664   1
  12  14   1 79.0778 41.4851   1
 -12 -14  -1-9.05120 36.8728   1
 -13 -14  -1 116.824 41.5082   1
  13  14   1 52.7288 36.4448   1
 -13  14  -1 34.2403 33.2999   1
  13 -14   1 70.0068 42.8071   1
  14  14   1-26.5918 38.2678   1
 -14 -14  -1 26.7995 36.9249   1
 -14  14  -1 8.55000 32.5540   1
  14 -14   1 8.34331 30.0172   1
 -15 -14  -1 142.284 45.4433   1
  15  14   1 205.234 49.4964   1
  16  14   1 63.0583 44.4545   1
 -16 -14  -1 26.5515 36.6042   1
 -16  14  -1-32.8352 40.5123   1
  16 -14   1 65.4796 38.1879   1
 -17  14  -1 209.530 50.5781   1
  17 -14   1 168.752 46.2899   1
 -18  14  -1 23.0027 36.5958   1
  18 -14   1-24.1301 36.1426   1
 -18  15   1 15.7461 38.8365   1
  18 -15  -1-15.7050 36.1782   1
 -17  15   1 32.1818 37.2692   1
  17 -15  -1 143.692 43.1577   1
 -16  15   1-16.6159 39.6542   1
  16 -15  -1 32.4290 39.9938   1
  15  15  -1 175.111 48.8443   1
  15 -15  -1 222.484 50.9409   1
 -15  15   1 108.817 44.8760   1
  14  15  -1 210.502 46.7429   1
 -14  15   1 323.792 53.0068   1
  14 -15  -1 201.328 47.8459   1
 -14 -15   1 183.823 46.4640   1
  13  15  -1 18.1893 40.4236   1
 -13  15   1 68.0485 36.3025   1
  13 -15  -1 66.5124 34.9794   1
 -13 -15   1 74.1565 40.1033   1
  12  15  -1 9.00987 42.0152   1
 -12  15   1-34.8563 33.7670   1
 -12 -15   1-27.5465 39.0883   1
  12 -15  -1 16.6091 29.8789   1
  11  15  -1 266.739 48.1278   1
 -11 -15   1 200.290 45.6076   1
  10  15  -1-17.7042 37.6822   1
  10 -15  -1 8.74132 29.5019   1
 -10 -15   1-9.01819 36.1291   1
 -10  15   1-8.72514 29.4473   1
  -9  15   1 230.338 51.1874   1
   9 -15  -1 303.246 51.2722   1
  -8 -15   1-17.6539 39.1528   1
   8  15  -1 26.1388 39.1523   1
  -8  15   1 8.83064 28.4171   1
   8 -15  -1 8.53765 26.0646   1
  -7 -15   1 1827.75 123.564   1
  -7  15   1 1481.94 115.456   1
   7 -15  -1 1788.39 123.378   1
   7  15  -1 1879.05 126.401   1
   6  15  -1 17.2857 29.8270   1
  -6 -15   1-8.66733 31.1847   1
  -6  15   1 42.4567 36.1482   1
   6 -15  -1-8.69547 35.9440   1
   5  15  -1 1442.25 104.189   1
  -5 -15   1 1113.79 94.7425   1
   4  15  -1-8.58172 29.6280   1
  -4 -15   1 51.6900 32.8139   1
   3  15  -1 41.9305 32.0148   1
  -3 -15   1 8.67232 34.2578   1
  -3  15   1 81.5236 43.2962   1
   3 -15  -1 86.7878 40.0535   1
  -2  15   1 257.843 47.3748   1
   2  15  -1 220.025 46.6797   1
   2 -15  -1 270.250 50.9410   1
  -2 -15   1 229.315 47.0145   1
   1  15  -1 268.285 48.2886   1
  -1  15   1 322.231 51.7671   1
  -1 -15   1 224.773 46.8948   1
   1 -15  -1 277.447 47.0216   1
   0  15  -1 192.640 44.9531   1
   0 -15   1 313.409 47.2778   1
   0 -15  -1 300.112 51.5301   1
   1  15   1 662.462 70.7850   1
  -1 -15  -1 692.867 72.4137   1
  -1  15  -1 696.164 75.3185   1
   1 -15   1 710.298 72.1542   1
   2  15   1 171.468 45.0038   1
   2 -15   1 101.089 37.0023   1
  -2 -15  -1 197.957 45.5977   1
  -3 -15  -1 611.973 68.8058   1
  -3  15  -1 794.485 74.0396   1
   3  15   1 805.117 75.3352   1
   3 -15   1 707.576 71.2929   1
   4  15   1 249.761 47.4515   1
  -4 -15  -1 285.139 48.0013   1
   5  15   1 370.661 55.9996   1
  -5  15  -1 375.566 56.5055   1
   5 -15   1 306.055 54.9717   1
  -5 -15  -1 374.133 55.4317   1
   6 -15   1 653.109 66.5213   1
  -6  15  -1 500.325 61.5729   1
  -7  15  -1 418.168 61.5969   1
   7 -15   1 414.719 61.6300   1
  -8 -15  -1 35.7062 32.8434   1
   8 -15   1 8.79826 29.7956   1
  -8  15  -1 61.3584 32.2542   1
   9  15   1 61.6551 42.0416   1
  -9  15  -1-8.81330 39.6057   1
   9 -15   1-59.5417 40.1368   1
  -9 -15  -1 63.1467 41.5649   1
  10  15   1 249.556 49.5496   1
 -10  15  -1 342.677 55.0556   1
  10 -15   1 266.791 48.1293   1
 -10 -15  -1 399.273 55.6074   1
  11  15   1 9.00908 40.4979   1
 -11  15  -1 17.1970 29.0413   1
  11 -15   1 41.9543 32.5327   1
 -11 -15  -1 27.2833 35.8595   1
  12  15   1 358.386 57.5205   1
 -12  15  -1 310.469 46.3934   1
  12 -15   1 203.461 41.8328   1
 -12 -15  -1 274.766 51.6615   1
  13  15   1 209.088 49.2820   1
 -13  15  -1 162.700 41.7259   1
  13 -15   1 77.5398 35.5307   1
 -13 -15  -1 82.4869 35.9707   1
  14  15   1 116.664 42.5960   1
 -14  15  -1 117.873 36.1394   1
  14 -15   1 66.6540 33.1620   1
 -14 -15  -1 146.309 46.2903   1
  15  15   1-8.81005 39.5968   1
 -15  15  -1 8.20763 29.5405   1
 -15 -15  -1 18.1455 39.1780   1
  15 -15   1 48.7523 34.1011   1
  16  15   1 148.573 44.0615   1
  17 -15   1 15.7049 38.3305   1
 -17  15  -1 23.6076 35.8210   1
  16 -16  -1 39.5961 28.5458   1
 -16  16   1 40.5763 28.0598   1
  15 -16  -1 16.7757 30.1854   1
 -15  16   1 16.4098 30.6852   1
  14 -16  -1 132.043 39.0527   1
 -14  16   1 8.38279 30.3056   1
  13  16  -1 18.0310 42.0413   1
 -13  16   1-8.39514 28.3344   1
  13 -16  -1-16.4115 30.1076   1
 -13 -16   1-9.21379 41.4029   1
  12  16  -1 270.501 52.4586   1
 -12  16   1 198.470 42.3420   1
 -12 -16   1 256.761 52.5094   1
  11  16  -1-45.0959 42.5631   1
 -11  16   1-17.4487 37.6737   1
  11 -16  -1-24.8888 33.7784   1
 -11 -16   1 18.2761 38.3481   1
  10  16  -1 26.8470 32.9837   1
 -10  16   1 52.0994 38.1344   1
  10 -16  -1 112.527 44.1525   1
 -10 -16   1 100.105 38.3109   1
  -9 -16   1-9.00521 36.6538   1
  -9  16   1 17.7156 36.6127   1
   9 -16  -1-8.66287 36.3455   1
   9  16  -1 8.90181 41.0128   1
  -8  16   1 509.409 62.4735   1
   8 -16  -1 484.349 58.0100   1
   8  16  -1 611.040 72.2784   1
  -7 -16   1 26.5626 33.7731   1
   7  16  -1 97.4157 45.5519   1
  -7  16   1 17.3388 38.5070   1
   7 -16  -1 43.7022 38.8217   1
  -6 -16   1 1362.33 108.502   1
  -6  16   1 1278.17 105.894   1
   6 -16  -1 1554.93 112.841   1
  -5 -16   1 158.885 42.7476   1
  -5  16   1 130.002 44.6863   1
   5 -16  -1 189.697 44.8950   1
   5  16  -1 175.851 46.6237   1
  -4  16   1 8.75765 38.8821   1
   4 -16  -1 68.1453 42.0536   1
  -3  16   1 9.03799 34.4133   1
   3 -16  -1 8.50013 31.1885   1
  -2  16   1 65.2436 40.8956   1
  -1  16   1 17.5848 34.6510   1
   1 -16  -1-17.7883 31.9980   1
   0  16  -1 18.6983 30.0937   1
   0  16   1 42.3033 32.7921   1
   0 -16  -1 17.5905 31.0123   1
   0 -16   1-8.89111 27.8961   1
  -1  16  -1 126.550 47.3231   1
   1  16   1 134.163 39.6061   1
   1 -16   1 95.7119 41.5355   1
  -1 -16  -1 214.002 47.1319   1
  -2 -16  -1 548.197 66.7707   1
  -2  16  -1 491.842 64.2508   1
   2 -16   1 555.495 65.4495   1
   2  16   1 717.760 71.5131   1
  -3 -16  -1 386.164 54.0652   1
  -3  16  -1 253.853 45.1216   1
   3 -16   1 284.234 49.3713   1
   3  16   1 279.752 51.6161   1
   4  16   1 751.107 75.7885   1
  -4  16  -1 618.571 70.8509   1
  -4 -16  -1 834.662 77.4564   1
   4 -16   1 765.399 77.5415   1
  -5 -16  -1 219.560 47.9352   1
   5 -16   1 263.960 50.4605   1
   5  16   1 325.017 56.0143   1
  -6 -16  -1 8.86228 38.2677   1
  -6  16  -1 71.2391 41.0341   1
   6 -16   1 8.60849 32.1945   1
   6  16   1-26.3133 38.9116   1
   7  16   1 123.143 43.5881   1
  -7  16  -1 98.3326 43.8228   1
  -7 -16  -1 62.4064 38.1778   1
   8  16   1 177.092 46.9228   1
  -8 -16  -1 144.258 41.6397   1
   9  16   1 416.539 59.7440   1
  -9  16  -1 434.066 62.0548   1
  -9 -16  -1 416.712 59.1683   1
   9 -16   1 435.903 56.8413   1
  10 -16   1 74.6696 35.9960   1
 -10  16  -1 87.4320 40.4403   1
  11  16   1 168.950 47.5085   1
 -11  16  -1 110.839 37.4352   1
 -11 -16  -1 136.550 43.9807   1
  11 -16   1 199.697 43.7083   1
  12  16   1-8.94529 43.1805   1
 -12 -16  -1 36.4696 38.8151   1
  13  16   1 17.9412 34.2417   1
 -13  16  -1 8.43347 37.9741   1
 -13 -16  -1 127.986 40.0858   1
  13 -16   1 67.8579 40.0959   1
 -14  16  -1 66.1096 41.7369   1
  14 -16   1 73.6005 40.4586   1
 -15  16  -1-16.0904 37.5221   1
  15 -16   1-15.9287 40.9308   1
 -16  16  -1 15.6894 25.8870   1
  16 -16   1 31.3735 30.9282   1
 -15  17   1-7.98658 28.1523   1
  15 -17  -1 8.16459 26.9211   1
 -14  17   1-24.5656 37.2654   1
  14 -17  -1 8.06146 38.0380   1
 -13  17   1 8.22884 35.5296   1
  13 -17  -1-32.1721 40.0986   1
  12  17  -1 18.0020 37.2054   1
  12 -17  -1 24.2639 39.0393   1
 -12  17   1-25.4602 39.1011   1
  11  17  -1 107.641 43.4750   1
 -11  17   1 103.259 44.3908   1
  11 -17  -1 65.4616 38.8083   1
 -11 -17   1 81.8403 36.6416   1
  10  17  -1 26.8995 37.0936   1
 -10  17   1 8.59151 37.6339   1
  10 -17  -1 59.9328 40.4261   1
 -10 -17   1 45.2530 37.4410   1
  -9 -17   1 27.0666 39.5545   1
  -9  17   1 70.0140 42.7711   1
   9 -17  -1 86.6002 43.2317   1
   9  17  -1 8.96472 42.8487   1
  -8 -17   1-26.8624 41.2545   1
  -8  17   1-17.7904 36.2067   1
   8 -17  -1 50.8463 35.5554   1
   8  17  -1 8.95561 37.5744   1
  -7 -17   1 126.047 43.7792   1
  -7  17   1 173.591 43.1420   1
   7 -17  -1 43.3948 32.8792   1
   7  17  -1 151.540 42.8745   1
  -6 -17   1 125.372 43.3670   1
  -6  17   1 94.7706 35.7842   1
   6 -17  -1 43.8405 29.1239   1
   6  17  -1 80.2932 42.7253   1
  -5 -17   1 153.278 48.1956   1
   5  17  -1 165.637 47.8831   1
   4  17  -1 17.2161 32.7759   1
  -4  17   1-8.77118 38.9057   1
  -4 -17   1-18.0727 36.2025   1
   4 -17  -1-25.6557 35.3498   1
   3  17  -1-8.51895 39.2497   1
  -3  17   1 8.85444 39.7879   1
  -3 -17   1 35.8675 35.9238   1
   3 -17  -1-8.58553 35.4883   1
   2  17  -1 132.759 50.5772   1
  -2  17   1-9.24813 41.5932   1
   2 -17  -1 52.8582 41.1179   1
  -2 -17   1-8.98092 37.1632   1
  -1  17   1 209.348 49.9008   1
   1  17  -1 311.777 57.5238   1
  -1 -17   1 242.765 49.7480   1
   1 -17  -1 276.775 54.5764   1
   0  17  -1 326.107 56.6015   1
   0  17   1 211.734 49.8458   1
   0 -17   1 330.257 53.9542   1
   0 -17  -1 223.602 47.9698   1
  -1  17  -1 323.560 54.2124   1
   1  17   1 380.236 57.3886   1
   1 -17   1 302.740 52.3587   1
  -1 -17  -1 480.347 62.1882   1
   2  17   1 25.6073 28.8103   1
  -2  17  -1-17.6563 35.9353   1
  -2 -17  -1-44.7786 33.4861   1
   2 -17   1-8.62071 34.5385   1
  -3 -17  -1 62.6393 41.2561   1
  -3  17  -1 8.65336 35.8004   1
   3 -17   1 43.9308 35.2321   1
   3  17   1 25.9135 39.8260   1
  -4 -17  -1 336.745 49.7492   1
  -4  17  -1 259.736 51.4109   1
   4 -17   1 351.967 56.6089   1
   4  17   1 317.933 51.1955   1
  -5 -17  -1 8.90285 33.2948   1
   5  17   1 26.4435 38.5864   1
  -6 -17  -1 17.6908 37.6557   1
   6  17   1-17.6936 40.2618   1
  -6  17  -1 8.98495 41.9000   1
   6 -17   1 34.1684 39.8351   1
   7 -17   1 139.152 46.8165   1
   8  17   1 8.84901 38.7368   1
  -8  17  -1-78.4564 44.8001   1
   8 -17   1-61.1302 43.5402   1
  -8 -17  -1 62.5158 40.6484   1
   9  17   1 70.7273 41.8673   1
  -9  17  -1 114.087 46.1097   1
  -9 -17  -1 62.7081 35.4861   1
  10  17   1 248.324 53.4330   1
 -10 -17  -1 63.1993 38.4731   1
  11  17   1 70.6976 45.4361   1
 -11  17  -1 8.39650 33.1272   1
 -11 -17  -1 81.2968 41.1357   1
  11 -17   1 8.19119 32.8520   1
 -12  17  -1-8.36576 27.5844   1
  12 -17   1 8.22334 28.9869   1
  13  17   1 96.4872 45.7727   1
 -13  17  -1 90.7369 42.2511   1
  13 -17   1 141.047 44.9396   1
 -14  17  -1 8.01817 36.4952   1
  14 -17   1 24.2076 38.5193   1
 -13  18   1 16.0701 29.5226   1
  13 -18  -1 54.6020 35.5323   1
 -12  18   1-8.24236 31.9373   1
  12 -18  -1 7.91234 31.1827   1
  10  18  -1 35.8855 35.9415   1
  10 -18  -1-8.32869 39.7519   1
 -10  18   1-16.9421 39.0286   1
  -9 -18   1 26.9006 40.3981   1
  -9  18   1 85.4044 42.6747   1
   9 -18  -1 60.1345 40.6382   1
   9  18  -1 89.3841 43.2424   1
  -8 -18   1 89.8583 38.7961   1
  -8  18   1-34.9463 38.7535   1
   8 -18  -1 8.43502 36.9206   1
   8  18  -1-17.9382 40.3047   1
  -7  18   1 43.4208 35.8981   1
  -7 -18   1-36.0273 41.4993   1
   7  18  -1 8.93800 39.6472   1
  -6 -18   1-9.05847 36.2902   1
  -6  18   1-8.53883 29.4658   1
   6 -18  -1-8.69626 30.6545   1
   6  18  -1 17.5152 41.7987   1
   5  18  -1 69.2493 41.8840   1
   5 -18  -1 61.0563 32.7426   1
  -5 -18   1 72.6620 40.9183   1
  -4  18   1 26.1467 35.4757   1
  -4 -18   1 9.01699 40.5183   1
   4 -18  -1-17.1447 34.3432   1
  -3  18   1 43.8650 45.5333   1
   3 -18  -1 8.53604 39.8199   1
  -2  18   1 8.97640 41.8595   1
   2 -18  -1 8.57860 39.0406   1
  -1  18   1 75.2172 41.1937   1
   1 -18  -1 17.8088 31.4441   1
   0  18  -1 45.9329 47.2310   1
   0  18   1 44.9389 37.1831   1
   0 -18  -1 26.7969 36.9540   1
   0 -18   1 25.9115 37.3212   1
   1  18   1 70.3428 44.7482   1
  -1  18  -1-26.6275 36.7013   1
   1 -18   1 17.2716 31.0851   1
  -1 -18  -1 53.5287 37.9904   1
  -2  18  -1 79.3686 41.3205   1
   2  18   1 92.8618 42.2772   1
   2 -18   1 69.4128 33.8619   1
  -2 -18  -1 134.224 45.2507   1
   3  18   1 8.54252 30.7331   1
  -3  18  -1 25.8804 39.2580   1
   3 -18   1 8.83025 37.0477   1
  -3 -18  -1-35.8662 28.1224   1
  -4 -18  -1-26.8110 36.3762   1
  -4  18  -1-43.1104 41.6168   1
   4 -18   1 61.8343 41.6788   1
   4  18   1 8.64030 35.1686   1
  -5 -18  -1 133.181 42.3213   1
  -5  18  -1 140.114 44.5150   1
   5 -18   1 95.2863 41.3112   1
   5  18   1 176.222 49.8795   1
  -6 -18  -1 26.6229 31.2933   1
  -6  18  -1 8.88812 30.6826   1
   6 -18   1 34.0787 30.6627   1
   6  18   1 8.82014 30.4481   1
   7  18   1-26.4289 41.5827   1
  -7 -18  -1-26.4461 38.6002   1
   8  18   1 61.6868 39.6176   1
  -8  18  -1 8.62120 37.7530   1
  -8 -18  -1 8.83980 29.8592   1
   8 -18   1 33.9040 41.8292   1
   9 -18   1-8.16477 37.1629   1
  -9  18  -1 42.9310 38.5889   1
  10  18   1 87.5376 45.0156   1
 -10  18  -1 25.3721 33.3775   1
  10 -18   1 24.1714 33.3500   1
 -10 -18  -1 44.1739 40.7423   1
  11  18   1 113.214 40.3842   1
  11 -18   1 64.0463 36.7189   1
 -11 -18  -1 114.690 36.7528   1
 -11  18  -1 122.862 41.0878   1
 -12  18  -1 8.15074 39.3432   1
  12 -18   1-24.0295 38.6632   1
 -11  19   1 24.5821 38.6617   1
  11 -19  -1-23.0261 40.5831   1
 -10  19   1 24.8117 36.6841   1
  10 -19  -1-15.9644 34.4608   1
   9 -19  -1 8.35353 34.0033   1
  -9  19   1-24.9745 34.9292   1
   8 -19  -1 49.7614 41.3453   1
   8  19  -1-26.1778 39.7108   1
  -7  19   1 8.65935 37.3959   1
   7 -19  -1 32.9222 35.0484   1
   6  19  -1 34.1925 36.9072   1
  -6  19   1 8.45022 32.1773   1
   6 -19  -1 25.5494 35.2055   1
  -6 -19   1-27.2539 41.3445   1
   5  19  -1 8.52738 31.2962   1
  -5  19   1-25.2388 36.8297   1
   5 -19  -1 85.9411 44.5985   1
  -5 -19   1 17.9549 29.6121   1
   4  19  -1 17.7309 40.8466   1
  -4  19   1-8.31048 31.0730   1
   4 -19  -1 8.68147 33.0556   1
  -4 -19   1 17.9854 32.9951   1
   3  19  -1 81.5396 42.8324   1
  -3 -19   1 45.0237 33.7748   1
   2  19  -1-19.3421 42.3296   1
  -2 -19   1 35.9911 38.8471   1
   1  19  -1-9.12037 45.4659   1
  -1  19   1-17.9623 41.8802   1
   1 -19  -1 34.5733 40.3051   1
  -1 -19   1 8.78014 39.4537   1
   0  19  -1-26.5426 41.2573   1
   0  19   1 9.52470 34.9458   1
   0 -19   1 17.1984 36.6056   1
   0 -19  -1-17.7175 28.5068   1
   1  19   1 35.6717 43.1106   1
  -1  19  -1 79.0628 40.5437   1
  -1 -19  -1 44.3174 38.3395   1
   1 -19   1 51.3955 33.8427   1
   2  19   1 78.5057 47.8194   1
  -2  19  -1-8.44548 40.7878   1
   2 -19   1 35.3008 38.6504   1
  -2 -19  -1 26.5523 37.7014   1
   3  19   1 75.3578 44.0942   1
  -3 -19  -1 133.140 46.2769   1
  -4  19  -1 42.9933 39.1596   1
   4 -19   1 25.9977 35.3054   1
  -5 -19  -1 52.9865 38.2177   1
   5 -19   1 67.5612 41.7431   1
   5  19   1 59.8713 40.9083   1
  -6 -19  -1 43.9536 36.3354   1
  -6  19  -1-26.1339 37.6082   1
   6 -19   1-16.9134 31.0268   1
   6  19   1 8.64945 38.3645   1
  -7 -19  -1-34.8532 40.1453   1
  -7  19  -1 25.5354 41.9884   1
   7 -19   1 51.3526 42.6668   1
   7  19   1-8.72583 41.6478   1
   8  19   1 8.66310 43.6494   1
  -8 -19  -1-61.2172 43.1555   1
   9  19   1 8.65018 43.1228   1
   9 -19   1 7.86004 35.7702   1
  -9  19  -1-8.39364 40.0626   1
  -9 -19  -1-43.2263 42.6469   1
  10 -19   1 78.5573 36.8584   1
 -10  19  -1 106.416 39.7210   1
  -7  20   1 8.39576 28.3354   1
   7 -20  -1-16.0907 29.5182   1
  -6  20   1 91.8707 45.8830   1
   6 -20  -1 57.2385 41.3143   1
   5  20  -1-43.8947 45.9894   1
  -5  20   1-16.4739 35.0671   1
   5 -20  -1 16.7724 35.1887   1
  -5 -20   1-17.7913 40.9877   1
   4  20  -1 8.93708 42.1675   1
  -4 -20   1-8.88008 37.8006   1
  -3  20   1 8.38948 41.3843   1
   3  20  -1 28.6352 43.4371   1
  -3 -20   1-8.87756 32.5712   1
   3 -20  -1-41.7209 41.1608   1
  -2  20   1 8.49014 37.3990   1
   2  20  -1 126.049 40.1581   1
   2 -20  -1 33.1570 32.3963   1
  -1  20   1 60.2055 38.1769   1
   1  20  -1 17.5410 34.0155   1
   1 -20  -1 16.6740 32.8890   1
  -1 -20   1 42.5029 34.0864   1
   0  20  -1 17.3163 37.3837   1
   0  20   1-8.83136 40.6928   1
   0 -20  -1 8.49987 35.6668   1
   0 -20   1 33.8133 37.9897   1
  -1  20  -1 128.380 44.8882   1
   1  20   1 37.4567 47.6957   1
   1 -20   1 51.0691 42.9281   1
  -1 -20  -1-17.4204 41.1578   1
  -2  20  -1 58.9952 42.1200   1
   2  20   1 96.4003 41.9345   1
   2 -20   1 42.8946 39.1549   1
  -2 -20  -1 69.6880 39.2570   1
  -3  20  -1-16.8232 34.7766   1
   3  20   1-8.56893 34.8860   1
   3 -20   1 94.2035 40.8811   1
  -3 -20  -1 8.69024 31.2735   1
   4  20   1 49.3925 39.3131   1
  -4 -20  -1 8.66390 38.9540   1
  -5  20  -1-17.1812 42.3764   1
   5 -20   1 8.23199 37.9271   1
  -6  20  -1 118.035 39.1944   1
   7  20   1 16.6938 34.5040   1
   7 -20   1 24.7867 40.3231   1
  -7 -20  -1 8.64678 27.8277   1
  -7  20  -1-8.24909 41.5508   1
   2  21  -1-25.7230 36.5025   1
  -2  21   1-8.23034 41.0316   1
   2 -21  -1 8.09614 37.7562   1
  -1  21   1 240.209 54.6242   1
   1  21  -1 194.736 52.3765   1
   1 -21  -1 113.017 45.4060   1
  -1 -21   1 214.878 47.2036   1
   0  21  -1 8.36845 42.1719   1
   0  21   1 33.5188 43.5007   1
   0 -21   1 41.6063 40.1882   1
   0 -21  -1 40.6138 40.9351   1
   1  21   1 172.032 49.9114   1
  -1  21  -1 131.502 49.5248   1
  -1 -21  -1 115.875 45.0085   1
   1 -21   1 151.453 46.5347   1
   2  21   1-27.3370 35.9158   1
  -2  21  -1-24.5781 46.4195   1
  -2 -21  -1-16.9538 29.8854   1
   2 -21   1 33.5637 42.2659   1
   3  21   1 25.5676 46.3353   1
  -3 -21  -1 59.2864 43.1324   1
   4  21   1 108.686 41.3551   1
  -4 -21  -1 33.8914 31.2374   1
  26   0  -2-8.14519 32.6330   1
  25   0  -2 8.35103 35.0501   1
 -25   0   2 34.8653 33.7874   1
  24   0  -2 229.878 50.7545   1
 -24   0   2 219.843 47.1273   1
  23   0  -2 84.9707 40.1811   1
 -23   0   2 35.5150 36.2384   1
  22   0  -2 676.889 73.4361   1
 -22   0   2 821.735 78.7226   1
 -21   0   2 137.196 44.2988   1
  21   0  -2 210.573 48.7141   1
 -20   0   2-8.88900 33.8520   1
  20   0  -2 39.3842 34.4827   1
 -19   0   2 327.754 51.2535   1
  19   0  -2 150.709 41.2319   1
 -17   0   2 308.645 45.6582   1
  17   0  -2 228.457 42.3136   1
 -16   0   2 151.765 34.0473   1
  16   0  -2 290.014 43.6973   1
 -15   0   2 2479.72 149.411   1
  14   0  -2 5319.94 270.902   1
 -14   0   2 5277.11 274.343   1
  13   0  -2 5767.09 296.333   1
 -13   0   2 6034.30 298.866   1
  12   0  -2 1495.05 96.4879   1
 -12   0   2 1431.65 95.8199   1
 -11   0   2 1344.61 85.8027   1
  11   0  -2 1115.99 81.1435   1
 -10   0   2 27466.5 1226.77   1
  10   0  -2 26602.8 1224.97   1
  -9   0   2 93165.0 4158.36   1
   9   0  -2 93425.2 4158.55   1
  -8   0   2 102906. 4741.80   1
   8   0  -2 110582. 4744.77   1
  -7   0   2 52808.0 2453.18   1
   7   0  -2 57335.2 2455.02   1
  -6   0   2 363690. 16147.2   1
   6   0  -2 364515. 16146.3   1
  -5   0   2 907066. 42426.3   1
   5   0  -2 999999. 42424.2   1
  -4   0   2 287315. 12079.4   1
   4   0  -2 256503. 12080.1   1
  -3   0   2 94548.0 4080.60   1
   3   0  -2 89588.5 4080.18   1
   0   0   2 149483. 6546.75   1
   0   0  -2 145785. 6546.83   1
   1   0   2 135758. 6186.25   1
  -1   0  -2 143672. 6187.55   1
   2   0   2 554555. 21746.4   1
  -2   0  -2 434863. 21744.6   1
   3   0   2 457227. 20487.7   1
  -3   0  -2 467046. 20488.0   1
   4   0   2 184174. 8384.69   1
  -4   0  -2 193792. 8385.81   1
   5   0   2 99061.9 4840.03   1
  -5   0  -2 120590. 4844.42   1
   6   0   2 32165.0 1539.25   1
  -6   0  -2 36462.5 1542.13   1
  -7   0  -2 64.3146 22.7696   1
   7   0   2 91.6770 27.0103   1
   8   0   2 3961.87 214.469   1
  -8   0  -2 4629.82 223.050   1
   9   0   2 20500.4 988.905   1
  -9   0  -2 23033.7 995.978   1
 -10   0  -2 25.4295 22.4288   1
  10   0   2 17.7881 19.1025   1
  11   0   2 1592.52 100.768   1
 -11   0  -2 1377.68 98.8431   1
  12   0   2 1996.05 126.187   1
 -12   0  -2 2074.35 129.632   1
 -13   0  -2 337.743 50.6431   1
  13   0   2 389.967 52.1324   1
  14   0   2 8250.26 411.485   1
 -14   0  -2 8324.74 411.943   1
  16   0   2 679.400 68.2754   1
 -16   0  -2 770.619 72.5957   1
 -17   0  -2 653.461 67.2009   1
  17   0   2 566.964 63.7611   1
 -18   0  -2 33.8214 34.4326   1
  18   0   2 16.6017 32.1823   1
  19   0   2 650.492 68.9309   1
 -19   0  -2 560.051 66.3957   1
  20   0   2 252.051 49.2124   1
 -20   0  -2 157.725 45.5030   1
  22   0   2 41.4470 39.5803   1
 -22   0  -2 8.61814 39.2353   1
  24   0   2 23.6586 31.0821   1
 -24   0  -2-8.26998 30.9222   1
 -25   0  -2 7.99208 26.9747   1
  26  -1  -2-24.9504 41.0260   1
 -26   1   2 34.3613 37.0866   1
  25   1  -2-8.40728 36.7963   1
  25  -1  -2-8.43292 38.8524   1
 -25  -1   2 34.1643 36.3576   1
 -25   1   2-17.5912 37.4409   1
  24   1  -2 8.28135 30.9636   1
  24  -1  -2 51.0888 35.7255   1
 -24  -1   2-8.68343 31.8600   1
 -24   1   2-17.4782 30.1578   1
  23   1  -2 268.029 49.7450   1
 -23  -1   2 184.672 46.4281   1
 -23   1   2 212.910 48.9425   1
  23  -1  -2 293.628 53.3529   1
  22   1  -2 75.9838 42.5827   1
 -22  -1   2 61.1621 42.6989   1
 -22   1   2 35.7615 43.6879   1
  22  -1  -2 32.9598 37.5651   1
  21   1  -2 226.682 43.9146   1
 -21  -1   2 233.596 47.2787   1
  20   1  -2 575.586 64.3197   1
 -20  -1   2 634.816 67.6034   1
 -20   1   2 412.349 58.6116   1
  20  -1  -2 475.840 63.4929   1
  19   1  -2 633.445 65.5437   1
 -19  -1   2 604.703 65.2025   1
 -19   1   2 541.838 64.9816   1
  19  -1  -2 663.541 67.0621   1
 -18   1   2 131.821 37.4746   1
  18  -1  -2 130.649 39.9158   1
  17   1  -2 1684.59 118.233   1
  17  -1  -2 1607.31 115.228   1
 -17   1   2 1949.36 126.201   1
 -17  -1   2 2117.92 127.854   1
  16   1  -2 1054.71 84.3459   1
  16  -1  -2 1212.55 90.2659   1
 -16   1   2 1156.10 88.2437   1
 -16  -1   2 1213.57 90.9549   1
 -15   1   2 79.3804 29.6460   1
 -15  -1   2 93.0576 32.8218   1
  15   1  -2 74.2961 30.6142   1
  15  -1  -2 111.389 28.1777   1
  14   1  -2 5252.30 258.049   1
 -14  -1   2 5200.48 259.269   1
  14  -1  -2 5181.69 257.388   1
  13   1  -2 31481.5 1431.32   1
  12   1  -2 5504.06 292.108   1
 -12  -1   2 6191.70 296.961   1
 -12   1   2 5599.54 292.546   1
  12  -1  -2 6373.97 298.073   1
  11   1  -2 7872.79 372.215   1
 -11  -1   2 7496.18 373.855   1
 -11   1   2 7472.81 372.650   1
  11  -1  -2 8038.09 374.544   1
  10   1  -2 1013.57 66.8720   1
 -10  -1   2 833.363 65.1105   1
 -10   1   2 1010.67 70.0013   1
  10  -1  -2 846.999 65.5798   1
   9   1  -2 6922.63 339.308   1
  -9  -1   2 7623.72 343.641   1
  -9   1   2 7478.12 345.835   1
   9  -1  -2 6615.79 339.043   1
   8   1  -2 95577.6 4178.03   1
  -8  -1   2 94171.0 4179.42   1
  -8   1   2 89407.3 4179.17   1
   8  -1  -2 96188.5 4180.63   1
   7   1  -2 80523.2 3609.95   1
  -7  -1   2 81680.6 3611.45   1
   6   1  -2 14731.3 679.677   1
   6  -1  -2 15724.9 682.761   1
  -6   1   2 14414.7 681.887   1
  -6  -1   2 15207.7 680.437   1
   5   1  -2 44950.5 2044.53   1
  -5   1   2 46362.7 2047.26   1
   5  -1  -2 47702.2 2047.81   1
  -5  -1   2 44957.0 2044.89   1
   4   1  -2 68229.8 2808.66   1
  -4   1   2 73017.2 2813.12   1
  -4  -1   2 64322.3 2808.97   1
   3   1  -2 107408. 4644.84   1
  -3   1   2 100759. 4648.57   1
  -3  -1   2 104595. 4645.01   1
   3  -1  -2 104272. 4648.81   1
  -2   1   2 136190. 6109.43   1
   2  -1  -2 139311. 6109.50   1
  -1   1   2 314443. 14132.1   1
   1  -1  -2 323314. 14132.2   1
   0   1   2 54534.9 2312.19   1
   0   1  -2 55280.3 2310.17   1
   0  -1   2 56810.2 2310.07   1
  -1   1  -2 108479. 4862.29   1
  -1  -1  -2 109686. 4863.62   1
   1  -1   2 106763. 4862.44   1
   1   1   2 113842. 4863.87   1
  -2   1  -2 74718.6 3332.85   1
  -2  -1  -2 75287.9 3333.63   1
   2  -1   2 71735.6 3332.41   1
   2   1   2 78361.8 3333.65   1
  -3   1  -2 23553.4 988.669   1
  -3  -1  -2 22579.6 986.580   1
   3  -1   2 20596.4 984.533   1
   3   1   2 21195.4 984.678   1
  -5   1  -2 678.427 51.1183   1
  -5  -1  -2 732.009 53.7511   1
   5  -1   2 687.185 52.5780   1
   5   1   2 702.364 50.8005   1
  -6   1  -2 70363.9 3232.15   1
  -6  -1  -2 75385.1 3235.66   1
   6  -1   2 72838.4 3233.16   1
   6   1   2 71383.5 3232.12   1
  -7   1  -2 59145.7 2747.47   1
  -7  -1  -2 64155.3 2751.69   1
   7  -1   2 63149.1 2750.87   1
   7   1   2 59715.7 2747.66   1
  -8   1  -2 12043.8 549.904   1
  -8  -1  -2 11020.7 549.548   1
   8  -1   2 11588.6 548.579   1
   8   1   2 12127.6 549.040   1
  -9  -1  -2 82.4752 27.9804   1
  -9   1  -2 188.413 35.5906   1
   9   1   2 116.716 28.7732   1
   9  -1   2 114.541 29.3315   1
 -10  -1  -2 5332.42 270.197   1
  10   1   2 5203.20 266.888   1
 -11   1  -2 376.511 49.4606   1
 -11  -1  -2 422.311 47.4867   1
  11   1   2 314.855 41.3559   1
  11  -1   2 389.820 47.2934   1
 -12  -1  -2 9916.05 454.368   1
 -12   1  -2 8521.86 446.687   1
  12   1   2 9093.31 446.623   1
  12  -1   2 9535.36 450.330   1
 -13   1  -2 2549.14 144.913   1
 -13  -1  -2 2183.28 136.953   1
  13   1   2 2246.96 135.911   1
  13  -1   2 1881.88 130.165   1
 -14  -1  -2 2774.12 163.454   1
 -14   1  -2 2673.14 163.758   1
  14   1   2 2671.15 162.132   1
  14  -1   2 2864.66 162.859   1
 -16   1  -2 988.720 82.9787   1
 -16  -1  -2 878.337 78.2005   1
  16   1   2 845.329 78.3510   1
  16  -1   2 929.260 80.2031   1
 -17   1  -2 67.1908 38.2266   1
  17  -1   2-33.0779 33.1357   1
  17   1   2 16.1802 28.5252   1
 -18   1  -2 772.420 73.2073   1
  18  -1   2 724.129 72.1126   1
 -19   1  -2 432.156 63.8539   1
 -19  -1  -2 456.813 60.6937   1
  19  -1   2 414.733 58.2869   1
  19   1   2 606.969 64.8933   1
 -20   1  -2 213.584 52.5382   1
 -20  -1  -2 147.134 47.9939   1
  20  -1   2 179.320 44.8851   1
  20   1   2 124.360 45.2424   1
  21   1   2 24.5761 39.9925   1
 -22   1  -2 103.722 40.8762   1
 -22  -1  -2 34.0151 36.8165   1
  22  -1   2 74.8954 39.8144   1
  22   1   2 40.9560 34.9780   1
 -24  -1  -2 49.5002 35.2166   1
 -24   1  -2 83.6634 40.0171   1
  24  -1   2 104.935 43.9279   1
  24   1   2-8.11245 37.0105   1
 -25  -1  -2 24.3295 31.9612   1
 -25   1  -2-8.15471 35.6910   1
  25  -1   2 15.5407 39.1372   1
  25   1   2-23.9696 34.9695   1
 -26   2   2 68.2524 40.7408   1
  26  -2  -2-8.26066 41.2008   1
 -25   2   2-26.2620 32.1184   1
 -25  -2   2 17.3847 33.0960   1
  25  -2  -2-33.1187 32.0828   1
  25   2  -2 42.9345 39.0771   1
 -24   2   2 17.8729 37.4950   1
  24  -2  -2-65.9175 44.3678   1
  24   2  -2-8.53439 40.7347   1
 -23   2   2 17.5225 32.7613   1
 -23  -2   2-8.65235 30.5044   1
  23  -2  -2 8.51700 36.7737   1
  23   2  -2 33.9032 34.5034   1
 -22   2   2 62.1450 39.9941   1
 -22  -2   2 102.472 39.9214   1
  22  -2  -2 59.8239 38.9959   1
  22   2  -2 33.6143 37.8686   1
 -21   2   2-8.80181 38.0374   1
 -21  -2   2 68.1912 37.3459   1
  21  -2  -2 16.8210 36.8501   1
  21   2  -2 73.1773 39.2826   1
 -20   2   2 566.320 62.8779   1
 -20  -2   2 422.474 58.4400   1
  20  -2  -2 490.324 59.4914   1
  20   2  -2 523.631 60.4441   1
 -19   2   2 51.1019 31.8725   1
 -19  -2   2 8.27024 31.5177   1
  19  -2  -2 31.5732 30.6154   1
  19   2  -2 31.6869 30.1921   1
 -18   2   2 990.576 82.5437   1
  18  -2  -2 889.372 81.2566   1
 -17   2   2 63.6908 34.4025   1
 -17  -2   2 15.5145 35.3319   1
  17  -2  -2 30.7685 34.1503   1
  17   2  -2 22.5251 31.9958   1
 -16   2   2 53.1985 30.4905   1
 -16  -2   2-7.54793 24.9421   1
  16  -2  -2 44.4525 32.0271   1
  16   2  -2 64.1474 25.6949   1
 -15  -2   2 363.950 49.1041   1
  15  -2  -2 382.380 47.9304   1
  15   2  -2 321.751 46.5402   1
 -14   2   2 3837.03 213.455   1
 -14  -2   2 3809.31 212.859   1
  14  -2  -2 4156.88 215.596   1
  14   2  -2 4149.88 214.549   1
 -13   2   2 2185.89 131.401   1
 -13  -2   2 2142.66 130.975   1
  13   2  -2 2158.90 129.311   1
  13  -2  -2 2254.35 133.946   1
  12   2  -2 23361.8 1106.96   1
  12  -2  -2 23115.1 1108.50   1
  11   2  -2 128.705 29.6864   1
 -11  -2   2 143.585 28.6404   1
  11  -2  -2 161.580 31.2316   1
 -11   2   2 171.076 34.3413   1
 -10   2   2 43753.9 2065.07   1
 -10  -2   2 47254.9 2066.95   1
  10  -2  -2 47159.6 2068.50   1
  10   2  -2 45905.1 2064.73   1
  -9   2   2 40351.8 1907.59   1
  -9  -2   2 43886.4 1907.38   1
   9  -2  -2 40591.7 1907.95   1
   9   2  -2 44840.5 1906.66   1
  -8   2   2 5305.40 261.282   1
   8   2  -2 5117.13 256.190   1
  -8  -2   2 5281.40 258.010   1
   8  -2  -2 5596.12 261.016   1
  -7   2   2 13614.5 653.521   1
   7   2  -2 14488.0 649.819   1
   7  -2  -2 14296.9 654.949   1
  -7  -2   2 14443.2 650.311   1
   6   2  -2 2836.92 142.788   1
  -6  -2   2 2885.03 142.737   1
  -5   2   2 3042.79 145.571   1
  -5  -2   2 2895.26 140.279   1
   5   2  -2 3133.03 141.402   1
  -4  -2   2 269547. 10725.6   1
   4   2  -2 258669. 10725.0   1
   4  -2  -2 211786. 10729.4   1
  -4   2   2 213657. 10728.1   1
   3  -2  -2 10720.6 467.626   1
  -3  -2   2 9780.92 462.400   1
  -3   2   2 10457.2 468.494   1
   3   2  -2 10319.0 462.333   1
   2  -2  -2 11784.7 506.158   1
   2   2  -2 11902.4 501.429   1
  -2  -2   2 10948.9 501.481   1
  -1  -2   2 100083. 4368.11   1
   1  -2  -2 97458.2 4372.04   1
  -1   2   2 90578.9 4372.39   1
   1   2  -2 102193. 4367.64   1
   0  -2  -2 70780.7 3058.27   1
   0   2   2 68222.3 3058.48   1
   0  -2   2 68035.1 3056.52   1
   0   2  -2 68247.6 3055.93   1
  -1  -2  -2 4528.07 228.990   1
   1   2   2 5006.05 230.300   1
   1  -2   2 4892.49 227.873   1
  -1   2  -2 5120.96 229.606   1
  -2  -2  -2 186681. 7859.68   1
   2   2   2 176365. 7858.25   1
   2  -2   2 172564. 7859.13   1
  -2   2  -2 172939. 7859.11   1
  -3  -2  -2 38551.7 1708.12   1
   3   2   2 36641.5 1706.65   1
  -3   2  -2 38004.5 1707.14   1
   3  -2   2 39476.1 1708.20   1
  -5   2  -2 72251.0 3391.00   1
  -5  -2  -2 76060.7 3392.62   1
   5  -2   2 76674.3 3393.80   1
   5   2   2 79562.2 3392.85   1
  -6   2  -2 630.714 50.1672   1
  -6  -2  -2 461.650 46.0196   1
   6  -2   2 555.699 49.2042   1
   6   2   2 521.314 46.5374   1
  -7   2  -2 31119.9 1310.53   1
  -7  -2  -2 30102.4 1305.75   1
   7   2   2 30411.6 1304.75   1
  -8   2  -2 22.5842 23.0298   1
  -8  -2  -2 65.2541 26.2898   1
   8  -2   2-5.32228 23.0261   1
   8   2   2 57.6966 25.0789   1
  -9   2  -2 21658.9 995.444   1
  -9  -2  -2 21724.3 995.478   1
   9  -2   2 21285.9 994.264   1
   9   2   2 22044.8 994.508   1
 -11   2  -2 7724.20 374.179   1
 -11  -2  -2 7403.50 374.099   1
  11  -2   2 7373.80 373.803   1
  11   2   2 7761.64 374.651   1
 -12   2  -2 28.6044 30.9266   1
 -12  -2  -2 7.06350 30.5491   1
  12  -2   2 41.8051 27.9728   1
  12   2   2 95.6989 34.4775   1
 -13   2  -2 2670.20 159.212   1
 -13  -2  -2 2700.72 158.479   1
  13  -2   2 2827.49 160.357   1
  13   2   2 2478.54 155.138   1
 -14   2  -2 1885.80 126.524   1
 -14  -2  -2 2017.31 128.019   1
  14   2   2 2027.57 128.602   1
  14  -2   2 1875.81 126.519   1
 -15   2  -2 2984.06 177.357   1
  15  -2   2 2992.92 174.905   1
 -16   2  -2 17.0506 28.9215   1
 -16  -2  -2 40.8986 32.9007   1
  16  -2   2 122.636 34.1234   1
  16   2   2 85.6926 32.8159   1
 -17   2  -2 25.6798 31.4069   1
 -17  -2  -2-33.3514 34.4647   1
  17  -2   2 31.9506 33.0172   1
  17   2   2-7.94934 33.3530   1
 -18   2  -2 78.1977 41.1118   1
 -18  -2  -2 75.6132 34.8639   1
  18  -2   2 99.6098 37.4273   1
  18   2   2 40.0474 32.7471   1
 -19  -2  -2 142.768 38.8114   1
  19  -2   2 101.549 40.4967   1
  19   2   2 206.931 45.0790   1
 -20   2  -2-8.66473 33.5777   1
 -20  -2  -2-16.9960 29.9594   1
  20   2   2-8.32154 33.3413   1
 -21   2  -2 203.560 42.8831   1
  21  -2   2 236.664 45.0116   1
 -22   2  -2 17.6403 34.1848   1
 -22  -2  -2 25.5285 31.2298   1
  22  -2   2 40.4040 33.9119   1
  22   2   2-8.36938 31.3006   1
 -23   2  -2 59.0610 38.8825   1
  23  -2   2-16.5197 40.3184   1
 -24  -2  -2 8.38138 40.4575   1
 -24   2  -2-8.41459 37.8134   1
  24  -2   2 24.2043 38.0702   1
  24   2   2 16.7948 42.2977   1
 -25   2  -2 40.6511 36.5401   1
 -25  -2  -2 32.8174 30.1098   1
  25  -2   2-15.7801 35.9127   1
  25   2   2 8.12086 30.9279   1
 -26   3   2-17.7252 32.5165   1
  26  -3  -2 7.85577 35.3001   1
  25   3  -2 8.61856 37.2098   1
 -24   3   2-43.9105 38.4390   1
 -24  -3   2-26.4773 33.6056   1
  24  -3  -2 8.53378 38.8368   1
  24   3  -2 17.4721 36.6546   1
 -23  -3   2 8.80471 33.5235   1
  23   3  -2-17.6411 37.0075   1
 -22   3   2 35.5017 41.3880   1
 -22  -3   2-8.69867 33.1206   1
  22  -3  -2 16.5591 39.5178   1
  22   3  -2-8.62958 34.0107   1
 -21   3   2 218.488 49.3275   1
 -21  -3   2 162.557 37.4126   1
  21  -3  -2 205.551 46.9999   1
  21   3  -2 202.185 45.7622   1
 -20   3   2 143.536 43.2220   1
 -20  -3   2 83.6546 38.3662   1
  20  -3  -2 125.257 42.7524   1
  20   3  -2 82.2739 36.3234   1
 -19   3   2 313.170 51.4056   1
 -19  -3   2 244.704 45.2703   1
  19  -3  -2 204.409 46.5027   1
  19   3  -2 232.527 43.7930   1
 -18   3   2 336.535 52.1417   1
  18  -3  -2 199.959 46.0956   1
 -17  -3   2 614.590 62.8009   1
  17   3  -2 649.360 63.8167   1
 -16   3   2 1202.53 92.7315   1
 -16  -3   2 1293.11 92.2577   1
  16  -3  -2 1137.31 89.4850   1
  16   3  -2 1073.73 86.4103   1
 -15   3   2 2283.99 134.463   1
 -15  -3   2 2089.48 132.774   1
  15  -3  -2 1989.07 131.702   1
  15   3  -2 2153.82 131.432   1
 -14   3   2 1143.92 86.8757   1
 -14  -3   2 1032.06 81.0074   1
  14  -3  -2 1005.33 83.4028   1
  14   3  -2 1095.81 80.3619   1
 -13   3   2 648.349 62.1611   1
 -13  -3   2 491.141 53.4457   1
  13  -3  -2 611.130 57.0743   1
  13   3  -2 484.193 51.9795   1
 -12  -3   2 1645.71 102.508   1
  12   3  -2 1548.12 100.984   1
 -11   3   2 28499.1 1326.56   1
  11  -3  -2 29632.2 1327.21   1
  11   3  -2 29339.6 1323.14   1
 -10   3   2 16166.1 758.713   1
  10   3  -2 15418.8 754.957   1
 -10  -3   2 17377.6 756.982   1
  10  -3  -2 16764.1 760.017   1
   9   3  -2 1050.28 72.6575   1
  -9  -3   2 1053.28 71.3560   1
  -9   3   2 1194.20 76.8287   1
   9  -3  -2 1064.55 74.4291   1
  -8   3   2 4295.41 211.763   1
   8   3  -2 4112.75 206.636   1
   8  -3  -2 4219.06 210.973   1
  -8  -3   2 4024.73 206.281   1
  -7   3   2 226.698 32.5177   1
   7  -3  -2 299.772 32.4854   1
  -6  -3   2 33224.9 1446.89   1
   6   3  -2 33776.6 1445.75   1
  -6   3   2 33944.3 1452.83   1
   5   3  -2 30873.5 1274.52   1
  -5  -3   2 26307.7 1271.82   1
   4  -3  -2 70777.0 3093.01   1
  -4  -3   2 66545.9 3087.90   1
   4   3  -2 69269.2 3088.19   1
  -4   3   2 72371.0 3094.31   1
   3  -3  -2 7035.31 304.667   1
   3   3  -2 6495.92 297.786   1
  -3  -3   2 6737.82 298.646   1
   2  -3  -2 19845.8 825.902   1
  -2   3   2 19311.6 826.312   1
   2   3  -2 20437.8 821.228   1
  -1  -3   2 153031. 6231.60   1
   1   3  -2 157223. 6231.18   1
  -1   3   2 146899. 6234.94   1
   0  -3  -2 63231.5 2772.42   1
   0   3  -2 64163.4 2770.33   1
   0  -3   2 59731.8 2768.62   1
  -1   3  -2 10487.7 451.003   1
   1  -3   2 9939.61 450.201   1
   1   3   2 9519.18 450.774   1
  -1  -3  -2 9255.77 450.782   1
  -2   3  -2 12602.2 557.391   1
   2  -3   2 11646.5 555.533   1
   2   3   2 12425.5 557.428   1
  -2  -3  -2 11978.8 556.694   1
  -4   3  -2 1902.92 114.390   1
  -4  -3  -2 2183.66 116.556   1
   4   3   2 2124.35 114.607   1
   4  -3   2 2219.67 118.410   1
  -5  -3  -2 1449.42 91.3521   1
   5  -3   2 1646.94 93.4607   1
   5   3   2 1611.83 91.6380   1
  -5   3  -2 1369.76 90.0849   1
  -6   3  -2 17769.3 800.040   1
  -6  -3  -2 17427.7 799.528   1
   6   3   2 17011.0 797.222   1
   6  -3   2 17417.6 799.338   1
  -7   3  -2 15253.9 734.117   1
  -7  -3  -2 15933.3 735.508   1
   7   3   2 16895.8 736.973   1
   7  -3   2 15634.7 735.991   1
  -8   3  -2 632.086 53.7669   1
  -8  -3  -2 578.818 51.8026   1
   8   3   2 499.393 48.4339   1
   8  -3   2 531.407 51.4001   1
  -9   3  -2 7819.14 378.172   1
  -9  -3  -2 7775.94 374.033   1
   9   3   2 7921.52 373.715   1
   9  -3   2 7159.22 370.465   1
 -10   3  -2 11189.8 531.445   1
  10  -3   2 10909.1 525.615   1
 -11   3  -2 1910.25 118.942   1
 -11  -3  -2 1788.75 116.391   1
  11   3   2 1757.84 114.740   1
  11  -3   2 1803.64 117.732   1
 -12   3  -2 5990.63 316.595   1
 -12  -3  -2 5885.37 315.812   1
  12   3   2 6903.50 320.608   1
  12  -3   2 6365.87 318.686   1
 -13   3  -2 143.965 35.7160   1
 -13  -3  -2 248.134 40.1580   1
  13   3   2 207.236 40.3525   1
  13  -3   2 165.577 36.8621   1
 -14   3  -2 413.033 50.3642   1
 -14  -3  -2 493.640 56.3371   1
  14   3   2 409.010 57.0857   1
  14  -3   2 427.430 51.2750   1
 -15   3  -2 2366.33 146.776   1
  15  -3   2 2221.73 143.712   1
 -16   3  -2 8.33225 33.9281   1
 -16  -3  -2-8.06838 25.3235   1
  16   3   2 47.5866 26.1688   1
  16  -3   2 32.1635 31.7039   1
 -17   3  -2 141.474 37.9162   1
 -17  -3  -2 156.891 43.3005   1
  17   3   2 121.795 36.0860   1
  17  -3   2 148.526 36.1700   1
  18   3   2 16.5429 35.7110   1
 -18  -3  -2-33.6277 39.6677   1
 -19   3  -2 228.327 45.2866   1
 -19  -3  -2 239.168 46.6047   1
  19   3   2 168.777 43.6009   1
  19  -3   2 237.538 43.1965   1
 -20   3  -2 141.289 46.1162   1
 -20  -3  -2 197.997 48.2849   1
  20   3   2 153.732 47.5195   1
  20  -3   2 243.897 47.9747   1
 -21   3  -2 17.4326 28.7457   1
  21  -3   2 8.46707 27.9241   1
 -22   3  -2 85.6408 43.2300   1
 -22  -3  -2 68.9906 37.8530   1
  22   3   2 51.1921 36.4321   1
  22  -3   2 58.2727 41.5979   1
 -23   3  -2-35.1306 35.1874   1
  23  -3   2 47.0048 34.7507   1
  24   3   2 8.21954 36.4592   1
 -24  -3  -2-25.4201 35.5521   1
  25   3   2-15.9154 40.0865   1
  25  -3   2-7.80382 37.2527   1
 -25  -3  -2-33.6643 38.3053   1
 -25   3  -2-8.05898 36.6806   1
 -25   4   2 8.68519 36.9710   1
  25  -4  -2-8.35887 40.7920   1
 -24   4   2 17.4553 42.5916   1
 -24  -4   2 18.1621 36.3803   1
  24   4  -2-17.0552 36.8152   1
  24  -4  -2-8.37676 40.4326   1
 -23   4   2-8.93492 37.4878   1
 -23  -4   2-9.07016 33.2786   1
  23   4  -2 42.8855 33.2356   1
  23  -4  -2-8.13900 37.0392   1
 -22   4   2 121.823 45.3662   1
 -22  -4   2 62.0800 41.0991   1
  22   4  -2 120.430 40.8283   1
  22  -4  -2 93.6150 43.0930   1
 -21   4   2 139.490 45.4133   1
  21  -4  -2 193.418 44.2652   1
  20   4  -2 225.878 47.2165   1
 -20  -4   2 205.536 46.6902   1
 -19   4   2 83.1189 36.1933   1
 -19  -4   2 108.549 41.0209   1
  19   4  -2 140.136 43.4379   1
  19  -4  -2 98.6319 38.6173   1
 -18   4   2 119.361 35.0266   1
 -18  -4   2 64.7500 37.4608   1
  18   4  -2 208.203 44.4099   1
  18  -4  -2 228.743 42.5306   1
 -17   4   2 23.7719 31.9343   1
 -17  -4   2 70.2472 31.9588   1
  17   4  -2 93.3301 30.8475   1
  17  -4  -2 126.306 39.0950   1
 -16  -4   2 816.868 73.0479   1
  16   4  -2 828.920 71.0383   1
  16  -4  -2 634.769 67.2292   1
 -15   4   2 152.260 47.7802   1
  15  -4  -2 88.2862 34.1960   1
  15   4  -2 185.339 37.2992   1
 -15  -4   2 50.0748 26.6844   1
 -14   4   2 178.395 39.0848   1
  14   4  -2 283.964 42.5208   1
  14  -4  -2 228.379 42.0163   1
 -14  -4   2 237.467 40.3651   1
  13  -4  -2 41.5201 24.4485   1
 -13   4   2 32.9791 24.2556   1
 -12   4   2 213.111 35.9158   1
  12  -4  -2 212.685 38.7321   1
  12   4  -2 188.041 32.3451   1
 -12  -4   2 204.589 34.4503   1
 -11   4   2 1484.96 99.8052   1
 -11  -4   2 1559.58 97.9051   1
  11   4  -2 1512.71 96.5122   1
  11  -4  -2 1459.66 98.2768   1
 -10   4   2 13418.1 652.252   1
  10   4  -2 13924.8 648.651   1
  10  -4  -2 14662.0 655.849   1
   9   4  -2 4850.58 243.125   1
  -9  -4   2 5398.94 245.922   1
   9  -4  -2 4988.20 248.185   1
  -8   4   2 2905.16 150.305   1
   8   4  -2 2539.19 140.695   1
  -8  -4   2 2798.37 143.682   1
   8  -4  -2 2606.77 146.758   1
  -7   4   2 5813.13 274.368   1
   7   4  -2 5384.35 266.529   1
   7  -4  -2 5596.50 272.862   1
  -7  -4   2 5422.49 266.233   1
  -6   4   2 34780.0 1540.77   1
   6  -4  -2 33605.8 1539.04   1
  -5   4   2 2658.27 143.829   1
  -5  -4   2 2791.26 140.072   1
   5   4  -2 2700.01 138.933   1
   5  -4  -2 2780.74 145.506   1
   4  -4  -2 8722.68 419.029   1
   4   4  -2 8730.87 413.097   1
  -4   4   2 9757.28 422.733   1
  -4  -4   2 8872.42 413.794   1
  -3  -4   2 10331.7 482.924   1
   3   4  -2 10772.5 483.247   1
  -2  -4   2 29471.8 1286.03   1
   2   4  -2 27882.1 1285.56   1
   1   4  -2 846.088 51.3606   1
  -1  -4   2 736.177 50.2858   1
   0   4  -2 47711.8 2121.05   1
   0  -4   2 47249.9 2120.96   1
  -1   4  -2 2984.23 151.207   1
   1  -4   2 2986.38 150.301   1
   2   4   2 177198. 8001.50   1
  -2  -4  -2 183169. 8002.31   1
  -3   4  -2 27385.2 1175.28   1
   3  -4   2 28272.2 1175.74   1
   3   4   2 26011.1 1174.40   1
  -4   4  -2 30621.3 1344.58   1
   4  -4   2 28480.7 1342.94   1
   4   4   2 30764.6 1344.93   1
  -4  -4  -2 29264.9 1341.81   1
  -5   4  -2 23585.1 1069.43   1
   5  -4   2 23984.7 1069.62   1
   5   4   2 22547.1 1066.97   1
  -5  -4  -2 23949.5 1067.94   1
  -6   4  -2 1021.45 73.4841   1
  -6  -4  -2 1023.47 72.1230   1
   6  -4   2 1113.12 75.3683   1
   6   4   2 1004.93 71.3784   1
  -7  -4  -2 408.578 41.5093   1
   7  -4   2 352.110 41.4858   1
  -7   4  -2 340.838 39.9197   1
   7   4   2 320.826 40.4264   1
  -8  -4  -2 183.620 34.4929   1
   8  -4   2 70.3352 30.8627   1
   8   4   2 195.186 34.0059   1
  -8   4  -2 164.465 34.4757   1
  -9  -4  -2 525.178 54.1136   1
   9   4   2 448.506 50.7180   1
  10  -4   2 1060.22 79.3665   1
 -10   4  -2 1000.54 77.3332   1
  10   4   2 979.580 75.8380   1
 -10  -4  -2 894.434 74.8746   1
 -11   4  -2 3963.43 210.121   1
 -11  -4  -2 3783.48 202.250   1
  11   4   2 3714.98 200.214   1
  11  -4   2 3315.38 195.285   1
 -12   4  -2 3550.11 191.098   1
 -12  -4  -2 3110.37 184.374   1
  12   4   2 3096.94 184.056   1
  12  -4   2 3448.74 187.469   1
 -13   4  -2 1173.48 89.9207   1
 -13  -4  -2 1218.13 90.8687   1
  13   4   2 1160.83 89.1221   1
  13  -4   2 1187.14 89.7355   1
  14   4   2 2136.69 139.066   1
 -14  -4  -2 2291.28 140.912   1
 -15   4  -2 124.718 39.5137   1
 -15  -4  -2 72.3354 34.9846   1
  15   4   2 95.4200 36.0085   1
  15  -4   2 121.316 40.5645   1
 -16   4  -2 25.0009 32.2910   1
 -16  -4  -2-8.24493 30.8260   1
  16  -4   2-16.2403 33.0512   1
 -17   4  -2 42.7516 37.0316   1
 -17  -4  -2 101.212 34.4572   1
  17   4   2 8.28660 32.7914   1
  17  -4   2 140.427 44.5763   1
 -18   4  -2-8.59955 39.6257   1
 -18  -4  -2 42.9098 36.0121   1
  18   4   2 50.2881 38.1469   1
  18  -4   2-24.9292 38.2907   1
 -19   4  -2 51.7590 33.0111   1
 -19  -4  -2 26.0533 29.4957   1
  19   4   2 126.876 38.1516   1
  19  -4   2 91.2456 33.9252   1
 -20  -4  -2-35.0343 36.7473   1
  20   4   2 33.9892 41.0146   1
  20  -4   2-8.07936 33.3955   1
 -21   4  -2 17.4390 38.6761   1
  21   4   2-8.41233 38.7586   1
 -21  -4  -2-26.7020 36.2292   1
 -22   4  -2 17.3916 31.2848   1
 -22  -4  -2 26.5538 39.7732   1
  22   4   2 16.6690 36.9678   1
  22  -4   2-24.9412 28.6891   1
 -23   4  -2 41.9647 39.6262   1
 -23  -4  -2 8.73206 26.6951   1
  23   4   2 57.5639 35.0348   1
  23  -4   2 24.6431 39.2319   1
 -24   4  -2 33.2573 35.3988   1
 -24  -4  -2-25.5784 35.7782   1
  24   4   2 8.07001 36.7305   1
  24  -4   2 47.0752 39.5231   1
  25   4   2-23.5701 40.7713   1
 -25  -4  -2-8.26688 34.1774   1
 -26   5   2-16.9206 40.8565   1
  26  -5  -2-40.4598 40.7776   1
 -25   5   2 43.0349 42.4757   1
  25  -5  -2 16.0650 38.7914   1
 -24   5   2-9.01761 39.9995   1
  24   5  -2 50.5344 40.6548   1
  24  -5  -2-7.83380 36.9642   1
 -23   5   2 51.2604 35.9284   1
 -23  -5   2 53.4228 36.3243   1
  23   5  -2 67.8449 35.1398   1
  23  -5  -2 50.6899 36.5557   1
 -22   5   2 43.7401 33.3095   1
 -22  -5   2 8.90421 31.3896   1
  22   5  -2-8.45959 33.3419   1
  22  -5  -2-8.44656 37.9564   1
 -21   5   2-51.9762 40.8843   1
  21  -5  -2 8.44189 36.9604   1
 -20   5   2-24.6578 27.1028   1
 -20  -5   2 43.6416 34.9683   1
  20   5  -2 24.7817 31.4525   1
  20  -5  -2 8.53155 29.4415   1
 -19   5   2 8.28624 35.3217   1
 -19  -5   2 25.6939 35.9812   1
  19   5  -2 89.0606 36.8912   1
  19  -5  -2 41.5240 36.8826   1
 -18   5   2 106.327 38.2004   1
  18   5  -2 23.6379 30.0772   1
 -18  -5   2 25.0101 34.0013   1
 -17   5   2 42.9419 35.6425   1
 -17  -5   2 80.7055 34.5028   1
  17   5  -2 114.420 37.7629   1
  17  -5  -2 47.4417 33.3273   1
 -16   5   2 90.9885 37.1238   1
  16   5  -2 168.942 35.9039   1
  16  -5  -2 105.740 34.8348   1
 -16  -5   2 132.113 34.4817   1
  15  -5  -2 1011.20 81.5643   1
 -15  -5   2 1024.30 82.6333   1
 -15   5   2 972.038 79.4978   1
  15   5  -2 1109.79 82.7128   1
 -14   5   2 225.518 42.3884   1
  14  -5  -2 264.214 43.7059   1
  14   5  -2 233.885 39.4815   1
 -14  -5   2 288.580 42.3389   1
 -13   5   2 7320.05 349.302   1
  13  -5  -2 6201.51 342.684   1
  13   5  -2 7514.22 345.955   1
 -13  -5   2 6703.62 343.600   1
 -12   5   2 4881.74 232.144   1
 -12  -5   2 4713.33 227.735   1
  12   5  -2 4738.75 225.699   1
 -11   5   2 3173.61 174.459   1
 -11  -5   2 3031.43 169.824   1
  11  -5  -2 3184.58 176.974   1
 -10   5   2 3093.78 174.241   1
  10   5  -2 3082.13 167.173   1
 -10  -5   2 3087.88 168.066   1
  10  -5  -2 3285.62 174.721   1
  -9   5   2 1700.28 104.186   1
   9   5  -2 1520.24 96.3731   1
   9  -5  -2 1581.01 101.037   1
  -8   5   2 78.3917 23.8771   1
   8   5  -2 121.598 24.1748   1
  -8  -5   2 131.055 25.7523   1
   8  -5  -2 60.2006 21.6311   1
  -7   5   2 12593.7 591.123   1
   7   5  -2 12799.8 585.258   1
  -7  -5   2 12656.7 585.071   1
   7  -5  -2 12416.6 590.075   1
  -6   5   2 11017.7 524.715   1
  -6  -5   2 11764.0 521.033   1
   6   5  -2 10844.6 519.397   1
   6  -5  -2 11233.7 526.112   1
   5  -5  -2 31667.4 1388.50   1
  -5   5   2 30883.3 1388.57   1
   5   5  -2 29769.5 1382.29   1
  -5  -5   2 30823.6 1383.50   1
  -4   5   2 45894.7 2073.28   1
   4  -5  -2 46510.3 2073.41   1
  -3   5   2 1165.82 72.0167   1
   3  -5  -2 997.423 72.9480   1
   2  -5  -2 209.685 27.8417   1
  -2   5   2 225.846 27.5410   1
   1  -5  -2 5142.44 266.346   1
  -1   5   2 5885.43 268.946   1
   0  -5  -2 32.8536 22.5631   1
   0   5   2 40.5824 20.9171   1
  -1  -5  -2 91999.4 4236.66   1
   1   5   2 97607.1 4237.77   1
  -1   5  -2 95139.9 4236.84   1
   1  -5   2 95617.8 4234.75   1
   2   5   2 156.833 24.2762   1
  -2  -5  -2 92.4635 24.6143   1
  -2   5  -2 121.501 22.7554   1
   2  -5   2 152.604 24.7995   1
  -3   5  -2 16348.7 732.825   1
   3  -5   2 15776.0 730.717   1
   3   5   2 15675.5 731.376   1
  -3  -5  -2 15879.2 731.440   1
  -4   5  -2 835.540 63.9032   1
   4  -5   2 906.792 65.8175   1
   4   5   2 940.289 65.7406   1
  -4  -5  -2 881.845 64.6880   1
  -5   5  -2 52.1975 23.0287   1
   5  -5   2 60.1253 23.5434   1
   5   5   2 91.1882 28.3837   1
  -5  -5  -2 64.8115 27.0004   1
  -6   5  -2 3639.38 185.887   1
   6  -5   2 3412.72 184.379   1
   6   5   2 3651.65 184.965   1
  -6  -5  -2 3195.45 180.959   1
  -7   5  -2 1626.21 99.3659   1
  -7  -5  -2 1458.22 94.9664   1
   7   5   2 1514.11 95.8824   1
   7  -5   2 1425.87 97.9195   1
  -8  -5  -2 492.955 48.8580   1
   8   5   2 456.446 48.9761   1
   9  -5   2 9681.41 455.275   1
  -9   5  -2 9044.52 452.903   1
 -10  -5  -2 823.286 67.9188   1
 -10   5  -2 763.456 68.4036   1
  10  -5   2 723.854 67.2509   1
  10   5   2 773.531 66.5224   1
 -11  -5  -2 5206.39 243.054   1
 -11   5  -2 3779.62 231.098   1
  11  -5   2 4214.88 236.112   1
  11   5   2 4891.20 239.007   1
 -12  -5  -2 2229.61 139.669   1
 -12   5  -2 2174.62 139.884   1
  12  -5   2 2184.53 138.681   1
  12   5   2 2477.62 141.416   1
 -13  -5  -2 1818.46 119.817   1
 -13   5  -2 1837.80 120.478   1
  13   5   2 1676.58 114.423   1
  13  -5   2 1572.08 112.044   1
  14  -5   2 15.5647 31.6935   1
 -14   5  -2 32.4494 33.5478   1
  15  -5   2 1207.19 90.3683   1
 -15  -5  -2 1030.90 90.7091   1
 -15   5  -2 1172.45 89.9539   1
 -16   5  -2 250.085 47.8582   1
 -16  -5  -2 204.219 48.0831   1
  16   5   2 152.216 43.9076   1
  16  -5   2 298.139 49.7933   1
  17   5   2 48.9727 37.6602   1
 -17  -5  -2 43.1820 37.8542   1
 -18   5  -2 51.9686 38.9566   1
  18  -5   2 25.1390 36.2161   1
 -19   5  -2 43.3812 39.5382   1
 -19  -5  -2 35.2283 32.3797   1
  19   5   2 41.6644 30.6438   1
  19  -5   2 75.5100 40.5503   1
 -20   5  -2-8.50381 34.6144   1
 -20  -5  -2-26.4082 28.3277   1
  20   5   2-8.35866 29.4658   1
  20  -5   2 25.2347 38.7554   1
 -21   5  -2 8.99881 37.7661   1
 -21  -5  -2 8.76064 38.3540   1
  21   5   2 58.2700 41.0727   1
  21  -5   2 7.81725 32.8105   1
  22   5   2 8.19772 38.2529   1
 -22  -5  -2 60.1567 41.5043   1
 -23   5  -2-8.48674 39.5781   1
 -23  -5  -2 16.7874 28.9695   1
  23   5   2 24.2581 30.7915   1
  23  -5   2 8.08482 34.9078   1
 -24   5  -2 8.13658 40.9831   1
  24  -5   2 8.00958 38.2299   1
 -26   6   2 49.9037 29.3323   1
  26  -6  -2-7.76171 29.5660   1
 -25   6   2 8.78796 38.9948   1
  25  -6  -2 38.1678 35.6134   1
 -24   6   2-25.4184 40.4542   1
  24  -6  -2-24.6453 42.2276   1
 -23   6   2-26.0081 38.9565   1
  23  -6  -2 33.5106 30.7381   1
 -22   6   2 146.975 47.1158   1
 -22  -6   2 25.8109 35.2201   1
  22   6  -2 82.9902 38.8809   1
  22  -6  -2 84.2676 43.0383   1
 -21   6   2 24.6798 35.0252   1
 -21  -6   2-25.5641 37.8022   1
  21   6  -2 49.3211 37.8781   1
  21  -6  -2 8.60230 32.7591   1
 -20   6   2 25.2878 37.8846   1
 -20  -6   2 41.9600 37.2307   1
  20   6  -2 24.0993 27.1221   1
  20  -6  -2-25.1854 38.2118   1
  19   6  -2-7.87671 29.9983   1
 -19  -6   2 41.1368 32.9680   1
 -18   6   2 412.499 57.4985   1
  18  -6  -2 448.143 55.8554   1
 -18  -6   2 296.983 49.0066   1
  18   6  -2 345.691 49.6662   1
 -17   6   2 189.194 44.2575   1
  17  -6  -2 219.863 43.6136   1
 -16  -6   2 670.237 64.1811   1
  16   6  -2 595.877 59.8489   1
 -16   6   2 567.201 62.4761   1
  16  -6  -2 526.354 63.5995   1
 -15  -6   2 332.684 47.7846   1
  15   6  -2 344.616 46.5994   1
 -14   6   2 322.998 50.6836   1
 -14  -6   2 304.700 44.6615   1
  14  -6  -2 406.489 54.4073   1
  14   6  -2 354.610 45.6701   1
 -13   6   2 212.457 40.5694   1
 -13  -6   2 171.762 38.0193   1
  13   6  -2 223.965 40.4951   1
  13  -6  -2 253.873 43.7586   1
  12  -6  -2 701.433 67.8593   1
 -12   6   2 796.255 68.4753   1
 -11   6   2 663.046 65.4745   1
  11   6  -2 738.610 63.0461   1
  11  -6  -2 726.749 67.9229   1
 -10   6   2 762.927 65.8267   1
  10   6  -2 682.827 60.9587   1
 -10  -6   2 730.270 59.8784   1
  10  -6  -2 779.771 65.7315   1
   9   6  -2 5747.96 279.320   1
  -9  -6   2 5408.29 277.846   1
  -8   6   2 14697.3 660.571   1
   8   6  -2 13382.9 651.643   1
   8  -6  -2 14302.2 659.036   1
  -7   6   2 923.909 69.8152   1
  -7  -6   2 810.594 61.6853   1
   7  -6  -2 821.941 67.0777   1
   7   6  -2 805.360 60.6079   1
  -6   6   2 3563.35 189.774   1
   6  -6  -2 3509.56 191.424   1
   6   6  -2 3633.06 184.951   1
  -6  -6   2 3731.62 188.153   1
  -5  -6   2 25706.9 1196.72   1
  -5   6   2 26890.9 1203.75   1
   5  -6  -2 26019.6 1201.31   1
   5   6  -2 27234.4 1198.17   1
  -4  -6   2 228.673 31.6824   1
  -4   6   2 180.836 32.7411   1
   4  -6  -2 127.097 28.3201   1
   4   6  -2 199.406 28.7323   1
  -3  -6   2 1976.54 104.280   1
  -3   6   2 1914.67 106.446   1
   3  -6  -2 1709.65 105.432   1
   3   6  -2 1599.01 99.5414   1
  -2  -6   2 5928.82 292.349   1
   2  -6  -2 6227.72 296.836   1
   2   6  -2 6333.33 293.411   1
  -2   6   2 5771.63 295.763   1
   1  -6  -2 287.242 34.0979   1
  -1  -6   2 255.163 31.9039   1
  -1   6   2 254.541 31.5405   1
   1   6  -2 278.792 32.2073   1
   0  -6  -2 14708.1 690.313   1
   0   6  -2 14334.7 686.692   1
   0  -6   2 15073.8 688.846   1
   0   6   2 15883.3 692.033   1
  -1   6  -2 57375.3 2336.88   1
   1  -6   2 53853.5 2333.75   1
   1   6   2 51854.3 2334.19   1
  -2  -6  -2 95507.2 4281.67   1
   2   6   2 97841.0 4284.07   1
   2  -6   2 96147.1 4281.24   1
  -2   6  -2 94705.1 4281.21   1
  -3  -6  -2 12548.0 563.082   1
  -3   6  -2 11912.0 560.322   1
   3  -6   2 12269.5 561.506   1
   3   6   2 11333.5 558.126   1
  -4   6  -2 6931.57 343.491   1
   4  -6   2 7075.97 343.044   1
   4   6   2 7156.88 342.047   1
  -4  -6  -2 6983.90 341.915   1
  -5   6  -2 26012.1 1218.87   1
   5  -6   2 27154.8 1219.11   1
   5   6   2 27237.2 1219.32   1
  -5  -6  -2 26682.8 1219.28   1
  -6   6  -2 1911.98 118.209   1
   6  -6   2 1860.79 116.948   1
   6   6   2 2165.29 120.713   1
  -6  -6  -2 1903.00 118.872   1
   7   6   2 213.125 32.1748   1
  -7  -6  -2 179.791 31.1115   1
   8  -6   2 13.4147 28.1442   1
  -8   6  -2 6.52155 26.9594   1
   9  -6   2 1259.84 94.1777   1
  -9  -6  -2 1388.79 94.3869   1
  -9   6  -2 1245.24 95.3937   1
   9   6   2 1450.87 95.5220   1
 -10   6  -2-7.09886 30.2184   1
  10  -6   2 21.2459 27.9102   1
  10   6   2-6.74622 26.5870   1
 -10  -6  -2-6.76875 26.6758   1
  11  -6   2 6984.26 332.220   1
 -11  -6  -2 5919.04 324.579   1
  11   6   2 7012.64 331.294   1
 -11   6  -2 6174.57 327.810   1
 -12  -6  -2-14.6000 32.4081   1
  12   6   2 42.5898 33.1285   1
  12  -6   2 55.0977 34.9392   1
 -12   6  -2 43.5085 35.7965   1
  13   6   2 415.466 51.6002   1
  13  -6   2 442.249 56.2529   1
 -13   6  -2 308.970 50.7117   1
  14  -6   2 271.138 44.3007   1
 -14  -6  -2 381.042 51.1343   1
  15  -6   2 401.423 53.4683   1
 -15  -6  -2 446.499 52.2134   1
  15   6   2 455.421 52.6846   1
 -15   6  -2 482.804 58.2330   1
  16  -6   2 24.7819 35.6644   1
 -16  -6  -2-32.5648 34.6572   1
  16   6   2-7.75016 34.3776   1
 -16   6  -2 58.0479 40.0277   1
  17  -6   2 159.125 35.4886   1
 -17  -6  -2 82.7391 38.4436   1
  17   6   2 79.9315 40.5658   1
 -17   6  -2 99.4973 31.9590   1
  18  -6   2 477.456 60.9208   1
 -18  -6  -2 359.972 54.8433   1
  18   6   2 294.856 50.5492   1
 -18   6  -2 402.655 55.8423   1
  19  -6   2 125.850 41.2881   1
 -19  -6  -2 92.7324 36.7816   1
  19   6   2 104.323 39.0975   1
 -19   6  -2 172.205 49.4610   1
  20  -6   2-8.36313 38.5371   1
 -20  -6  -2 25.3340 32.7286   1
  20   6   2 16.1707 34.4247   1
 -20   6  -2 25.9709 40.8517   1
 -21  -6  -2 219.084 47.6058   1
  21  -6   2 222.016 50.4766   1
  21   6   2 227.572 48.1711   1
  22  -6   2 47.5501 38.2745   1
 -22  -6  -2-8.34487 32.3612   1
  22   6   2 48.7052 37.8755   1
 -22   6  -2 34.2040 38.4459   1
 -23  -6  -2-24.6636 32.4076   1
  23   6   2-8.06490 32.3171   1
  24  -6   2-31.2062 32.2481   1
 -24  -6  -2-32.4409 31.9639   1
 -24   6  -2 32.6573 35.2480   1
  24   6   2 15.9678 41.0259   1
  25  -7  -2-15.9298 37.5844   1
 -25   7   2-8.21554 38.3136   1
  24  -7  -2 32.7580 30.6195   1
 -24   7   2-25.4231 32.2660   1
 -22  -7   2 199.030 44.4418   1
  22  -7  -2 119.649 38.8768   1
 -22   7   2 81.7154 33.2915   1
  22   7  -2 192.282 43.5364   1
 -21  -7   2 17.1720 34.9521   1
  21   7  -2 8.59644 35.5370   1
  20  -7  -2 25.2062 37.7772   1
 -20   7   2 34.2938 37.0365   1
  19   7  -2 692.325 70.9578   1
 -19  -7   2 674.794 70.1194   1
 -19   7   2 611.214 70.6594   1
  18   7  -2 238.793 45.7965   1
 -18  -7   2 277.131 46.8542   1
 -17   7   2 899.965 81.8839   1
 -17  -7   2 963.095 82.7020   1
  17   7  -2 893.772 80.5660   1
  17  -7  -2 921.174 81.8782   1
 -16  -7   2 30.9885 28.5290   1
  16  -7  -2 81.0819 38.3352   1
 -16   7   2 88.3598 35.2424   1
  16   7  -2 23.6039 32.1186   1
 -15  -7   2 52.3121 31.9755   1
  15  -7  -2 55.4402 28.6762   1
  15   7  -2 145.594 39.8906   1
 -15   7   2 63.2266 31.8266   1
 -14  -7   2 1636.88 111.620   1
  14   7  -2 1687.68 114.345   1
 -13  -7   2 62.7250 31.4680   1
  13  -7  -2 68.2210 34.1999   1
 -13   7   2 68.9322 36.2688   1
  13   7  -2 78.4903 33.0188   1
 -12  -7   2 1653.94 110.963   1
  12  -7  -2 1801.44 116.322   1
  12   7  -2 1892.10 117.020   1
 -12   7   2 1600.93 112.889   1
 -11   7   2 4822.06 258.977   1
  11  -7  -2 5077.29 260.465   1
 -10  -7   2 5238.75 283.027   1
  10  -7  -2 5451.02 286.160   1
 -10   7   2 5571.52 289.194   1
  10   7  -2 6313.05 288.088   1
  -9  -7   2 9702.82 458.239   1
   9  -7  -2 8853.71 459.092   1
   9   7  -2 9551.54 455.964   1
  -9   7   2 10056.7 464.002   1
  -8  -7   2 7841.38 387.930   1
   8   7  -2 8239.73 388.628   1
   7  -7  -2 3457.72 185.851   1
   7   7  -2 3340.69 179.451   1
  -7   7   2 3350.52 184.040   1
   6  -7  -2 76.0027 25.2594   1
  -6   7   2 47.7795 28.1835   1
   6   7  -2 110.265 27.0623   1
   5   7  -2 6394.27 302.438   1
  -5   7   2 6778.97 310.687   1
  -5  -7   2 6379.22 302.911   1
   4   7  -2 10633.4 510.620   1
  -4   7   2 11342.6 516.262   1
   4  -7  -2 10929.0 516.292   1
  -4  -7   2 10756.8 511.603   1
   3   7  -2 6939.27 337.430   1
  -3   7   2 6945.53 340.338   1
   3  -7  -2 6886.12 341.121   1
  -3  -7   2 7191.42 338.634   1
  -2   7   2 1282.23 84.2506   1
   2   7  -2 1195.04 80.2754   1
  -2  -7   2 1350.08 83.0678   1
   2  -7  -2 1210.49 82.6187   1
  -1   7   2 13853.3 664.122   1
   1   7  -2 13998.9 661.765   1
   1  -7  -2 14664.7 664.333   1
  -1  -7   2 14576.1 661.875   1
   0   7   2 26198.6 1144.48   1
   0   7  -2 24283.6 1140.05   1
   0  -7   2 24046.4 1141.32   1
   0  -7  -2 26088.8 1144.63   1
   1   7   2 7136.50 337.783   1
  -1   7  -2 7154.66 338.265   1
   1  -7   2 6615.94 334.179   1
  -1  -7  -2 6698.98 335.890   1
   2  -7   2 7731.36 337.826   1
  -2   7  -2 7692.34 338.427   1
  -2  -7  -2 7467.23 338.258   1
  -3  -7  -2 3588.81 195.275   1
  -3   7  -2 3597.59 194.613   1
   3  -7   2 3952.02 197.911   1
  -4  -7  -2 32679.2 1408.11   1
  -4   7  -2 30021.9 1404.81   1
   4  -7   2 31143.8 1404.21   1
   4   7   2 30046.4 1402.95   1
  -5   7  -2 1000.82 76.8022   1
   5  -7   2 953.931 75.8936   1
   5   7   2 985.079 75.2277   1
  -5  -7  -2 1136.42 78.5126   1
   6   7   2 11356.8 523.715   1
  -6  -7  -2 10640.6 522.457   1
   7  -7   2 5882.85 302.377   1
  -7   7  -2 6073.71 303.807   1
  -8   7  -2 118.560 37.2675   1
   8  -7   2 130.655 36.0947   1
   8   7   2 219.560 38.7053   1
  -8  -7  -2 197.832 39.3453   1
  -9   7  -2 405.624 50.6321   1
  -9  -7  -2 353.764 46.1092   1
   9  -7   2 373.267 47.4522   1
   9   7   2 388.990 47.4986   1
  10  -7   2 17911.5 782.529   1
  10   7   2 17636.0 782.147   1
 -10  -7  -2 16636.8 778.527   1
  11  -7   2 2186.16 135.778   1
 -11  -7  -2 2105.04 134.179   1
 -11   7  -2 2016.97 134.292   1
  11   7   2 2245.48 137.583   1
  12   7   2 780.515 72.0007   1
 -13   7  -2 319.123 44.4974   1
  13  -7   2 395.878 49.2932   1
 -14  -7  -2 284.814 47.2359   1
  14  -7   2 398.315 52.1139   1
  14   7   2 356.480 50.9281   1
 -14   7  -2 471.456 54.0454   1
 -15   7  -2-9.40429 35.1623   1
 -15  -7  -2 16.1704 33.4211   1
  15   7   2 16.1567 30.7594   1
  15  -7   2 7.54946 27.7003   1
  16   7   2 41.1148 37.0500   1
 -16  -7  -2 82.3006 38.4741   1
 -17   7  -2 117.479 32.6731   1
  17  -7   2 193.915 38.4973   1
 -18   7  -2 25.1598 39.1927   1
 -18  -7  -2 117.956 35.9582   1
  18   7   2 16.7962 30.9199   1
  18  -7   2 75.6446 39.7409   1
 -19   7  -2 32.8262 36.4003   1
 -19  -7  -2 16.9329 32.8060   1
  19   7   2-16.8774 40.2767   1
  19  -7   2-17.0358 35.7376   1
 -20   7  -2 221.932 45.7993   1
 -20  -7  -2 194.619 45.8263   1
  20   7   2 177.586 47.3886   1
  20  -7   2 274.471 48.1543   1
  21   7   2 75.7494 42.0170   1
 -21  -7  -2 25.2631 37.9059   1
 -22   7  -2 24.8401 35.7545   1
 -22  -7  -2 33.3580 36.5076   1
  22  -7   2 32.1021 34.1715   1
  22   7   2-25.0569 37.5384   1
 -23   7  -2 49.6877 36.7648   1
  23  -7   2 15.3455 32.6989   1
  23   7   2 33.2092 40.1037   1
 -23  -7  -2 49.3081 37.8947   1
 -25   8   2 8.16260 42.3529   1
  25  -8  -2-15.7703 40.9134   1
 -23   8   2 8.01155 39.9379   1
  23  -8  -2-8.37662 38.5930   1
 -22   8   2 8.31327 31.6560   1
  22  -8  -2 16.6698 35.4836   1
  22   8  -2 9.05252 41.1985   1
 -21   8   2 102.477 37.3036   1
  21  -8  -2 142.280 37.5555   1
  21   8  -2 144.037 42.8544   1
 -21  -8   2 131.398 41.2421   1
 -20   8   2 119.031 43.0992   1
 -20  -8   2 121.385 37.3733   1
  20  -8  -2 133.159 40.5984   1
  20   8  -2 160.397 43.8819   1
 -19  -8   2-25.7298 35.4505   1
  19   8  -2 17.5403 38.9000   1
  19  -8  -2 24.4470 32.6464   1
 -19   8   2-8.92511 33.9816   1
 -18  -8   2 984.617 89.3608   1
  18  -8  -2 1237.06 94.2284   1
  18   8  -2 1101.45 94.0796   1
 -17  -8   2 570.492 66.0437   1
  17  -8  -2 693.100 70.7998   1
 -17   8   2 554.721 64.7782   1
  17   8  -2 603.392 66.7952   1
  16  -8  -2 1179.71 94.9935   1
 -16   8   2 1302.57 97.8745   1
 -15   8   2 373.115 51.9387   1
  15  -8  -2 282.543 48.6869   1
  15   8  -2 374.311 50.7185   1
 -15  -8   2 286.329 46.9992   1
 -14   8   2 388.499 56.0419   1
  14  -8  -2 379.143 55.7248   1
  14   8  -2 387.364 52.4311   1
  13   8  -2 901.482 76.4919   1
 -13  -8   2 910.569 76.3728   1
 -12   8   2 1489.46 106.470   1
  12  -8  -2 1381.40 103.470   1
  12   8  -2 1606.03 104.660   1
 -12  -8   2 1427.18 102.588   1
 -11   8   2 843.797 73.2007   1
  11  -8  -2 804.193 74.0994   1
  11   8  -2 727.467 66.4937   1
 -11  -8   2 739.297 67.7532   1
 -10   8   2 15103.0 703.162   1
  10  -8  -2 14669.5 701.963   1
  -9   8   2 7158.55 385.012   1
   9  -8  -2 7863.58 388.334   1
   9   8  -2 7825.90 381.717   1
  -9  -8   2 8462.91 386.108   1
  -8   8   2 4809.39 245.433   1
   8  -8  -2 4669.86 244.657   1
   8   8  -2 4376.93 237.513   1
  -8  -8   2 4709.50 241.014   1
   7  -8  -2 1314.49 95.1087   1
  -7   8   2 1402.13 95.2488   1
   7   8  -2 1341.95 91.8945   1
  -7  -8   2 1346.31 90.5696   1
   6   8  -2 12864.9 605.621   1
  -6  -8   2 12967.5 606.524   1
   5   8  -2 23269.1 1043.84   1
  -5  -8   2 22350.4 1043.63   1
   4   8  -2 1265.09 87.0133   1
  -4   8   2 1479.82 94.9746   1
   4  -8  -2 1414.81 94.3557   1
  -4  -8   2 1292.88 88.3813   1
   3   8  -2 17479.4 803.757   1
  -3   8   2 16876.6 806.380   1
   3  -8  -2 17847.6 808.674   1
  -3  -8   2 17519.7 804.383   1
  -2   8   2 14921.8 721.727   1
   2   8  -2 15466.8 719.314   1
   2  -8  -2 15970.4 723.759   1
  -2  -8   2 15736.7 720.423   1
  -1   8   2 5191.24 250.018   1
   1   8  -2 4798.16 245.342   1
   1  -8  -2 4418.82 245.432   1
  -1  -8   2 5053.50 247.914   1
   0   8   2 14074.3 720.437   1
   0   8  -2 15724.9 720.364   1
   0  -8   2 16510.9 723.698   1
   0  -8  -2 15992.7 725.416   1
   1   8   2 24915.1 1173.35   1
  -1   8  -2 26848.0 1176.15   1
   1  -8   2 24913.7 1172.65   1
  -1  -8  -2 26233.4 1175.22   1
   2   8   2 3388.72 171.236   1
  -2   8  -2 2927.38 165.518   1
   2  -8   2 2673.41 162.554   1
  -2  -8  -2 3198.91 169.571   1
  -3   8  -2 3538.53 193.448   1
   3  -8   2 3630.68 195.440   1
   3   8   2 3628.64 195.248   1
  -3  -8  -2 3742.68 196.525   1
   4   8   2 20156.7 936.502   1
  -4  -8  -2 20389.4 935.793   1
  -5   8  -2 39053.6 1803.59   1
   5  -8   2 40627.2 1804.07   1
  -6  -8  -2 4330.51 231.249   1
   6   8   2 4235.86 228.470   1
  -6   8  -2 4930.87 236.313   1
   6  -8   2 4095.37 229.588   1
  -7  -8  -2 17675.6 845.449   1
   7   8   2 18778.0 846.703   1
  -7   8  -2 18870.0 849.524   1
   7  -8   2 17533.9 844.447   1
  -8  -8  -2 1497.10 108.301   1
   8   8   2 1905.72 114.664   1
  -8   8  -2 1565.72 111.253   1
   8  -8   2 1724.08 112.105   1
   9   8   2 4321.84 238.373   1
  -9   8  -2 4349.79 240.575   1
   9  -8   2 4213.04 238.183   1
 -10  -8  -2 2495.72 156.187   1
  10   8   2 2486.19 155.664   1
  10  -8   2 2702.28 158.432   1
 -10   8  -2 2776.48 159.765   1
  11   8   2 1476.47 104.904   1
 -12   8  -2 493.513 58.1091   1
  12  -8   2 404.778 55.3704   1
 -13  -8  -2 16.0592 33.2069   1
  13   8   2-8.15960 36.2077   1
 -13   8  -2 72.8486 35.9182   1
  13  -8   2 8.07120 31.8270   1
 -14  -8  -2-24.5526 33.3150   1
  14   8   2 75.2997 39.9350   1
 -14   8  -2-7.85346 31.4656   1
  14  -8   2 8.52454 33.0339   1
  15   8   2 813.318 77.5866   1
 -15  -8  -2 752.325 76.8555   1
 -16   8  -2 191.319 41.8877   1
  16  -8   2 153.584 35.2099   1
  16   8   2 156.945 45.7791   1
 -16  -8  -2 116.853 43.0400   1
 -17   8  -2 177.922 46.0961   1
  17  -8   2 207.101 44.7236   1
  17   8   2 273.289 51.1059   1
 -17  -8  -2 329.132 52.2987   1
  18   8   2-26.8013 37.4837   1
 -18  -8  -2 8.43198 35.3785   1
 -19   8  -2 91.2190 40.8697   1
  19  -8   2 192.722 47.0490   1
  19   8   2 143.285 46.8152   1
 -19  -8  -2 92.9788 38.4084   1
 -20   8  -2-32.3825 34.9597   1
  20  -8   2 8.40239 33.6713   1
  20   8   2 53.6350 43.6315   1
 -20  -8  -2 93.4849 43.2473   1
 -21   8  -2 16.7107 29.4528   1
  21  -8   2-24.4224 33.1358   1
  21   8   2-26.4613 35.9020   1
 -21  -8  -2 16.8819 33.8162   1
  22   8   2-8.68051 42.3725   1
 -22  -8  -2-33.5422 39.1143   1
 -23   8  -2 15.9493 40.5770   1
  23  -8   2 7.73139 36.0558   1
 -24   9   2-7.78284 35.8574   1
  24  -9  -2 8.07710 39.8431   1
 -23   9   2-16.1209 31.2452   1
  23  -9  -2-24.4327 35.6562   1
 -22   9   2-16.5151 31.4402   1
  22  -9  -2 8.29979 29.8602   1
 -21   9   2 8.95104 35.8604   1
  21  -9  -2 24.7310 35.5903   1
  21   9  -2-17.8972 37.5452   1
 -20   9   2-9.18217 39.0878   1
 -20  -9   2 18.1944 32.0688   1
  20  -9  -2 7.95167 39.2256   1
  20   9  -2 8.88160 34.4157   1
 -19   9   2 234.722 46.9975   1
  19  -9  -2 118.624 43.8255   1
 -18  -9   2-8.91365 33.3265   1
  18   9  -2-8.69123 34.2526   1
 -18   9   2-8.16504 29.3753   1
  18  -9  -2 34.2623 33.7574   1
 -17  -9   2 705.333 70.2552   1
  17   9  -2 598.595 66.3900   1
 -17   9   2 619.726 68.7713   1
  17  -9  -2 533.964 64.7686   1
 -16  -9   2 204.813 44.2865   1
  16   9  -2 141.352 42.7780   1
 -16   9   2 224.822 47.2214   1
  16  -9  -2 216.471 46.0621   1
  15  -9  -2 3551.09 207.609   1
 -15   9   2 3802.61 209.921   1
 -14   9   2 244.358 46.6336   1
  14   9  -2 256.077 44.5811   1
 -14  -9   2 327.167 49.2219   1
  14  -9  -2 271.667 49.6145   1
 -13   9   2 448.033 58.6106   1
  13   9  -2 526.217 58.0690   1
 -13  -9   2 495.602 56.1705   1
  13  -9  -2 433.057 57.5311   1
 -12   9   2 110.936 37.6189   1
 -12  -9   2 125.991 35.6171   1
  12   9  -2 93.5528 32.6038   1
  12  -9  -2 46.4013 34.1030   1
 -11  -9   2 2987.22 172.852   1
 -11   9   2 2818.97 173.195   1
  11   9  -2 3058.29 171.594   1
  11  -9  -2 3057.25 172.968   1
 -10   9   2 306.486 48.9204   1
 -10  -9   2 389.389 49.1498   1
  10  -9  -2 420.131 51.4967   1
  10   9  -2 289.487 43.0610   1
  -9   9   2 7306.32 359.489   1
   9  -9  -2 7174.49 357.874   1
  -9  -9   2 6912.40 352.789   1
   9   9  -2 7062.05 353.083   1
   8  -9  -2 3432.67 199.169   1
  -8   9   2 3701.30 199.581   1
   7  -9  -2 6630.42 335.723   1
  -7   9   2 6642.14 333.680   1
  -6   9   2 17022.7 757.292   1
   6  -9  -2 15505.7 753.141   1
  -6  -9   2 15953.8 752.548   1
   5   9  -2 19247.2 870.375   1
  -5   9   2 18823.0 876.295   1
   5  -9  -2 17454.4 869.957   1
  -5  -9   2 19691.9 871.360   1
   4   9  -2 3993.22 203.599   1
  -4   9   2 3909.80 206.591   1
   4  -9  -2 3505.13 203.601   1
  -3   9   2 1094.17 84.6838   1
   3   9  -2 1179.45 84.0827   1
  -3  -9   2 1413.07 88.4524   1
   3  -9  -2 1188.47 88.5679   1
   2   9  -2 5894.02 285.833   1
  -2  -9   2 5406.96 282.976   1
   1   9  -2 11187.2 528.929   1
  -1  -9   2 11119.9 529.896   1
   0   9  -2 9884.60 482.240   1
   0  -9   2 10357.6 484.892   1
  -1   9  -2 7885.16 385.437   1
   1  -9   2 7771.06 384.270   1
   2   9   2 4819.68 246.927   1
  -2  -9  -2 4621.84 248.491   1
  -3   9  -2 32.2653 28.2106   1
  -3  -9  -2 74.6432 31.9525   1
   3  -9   2 104.865 32.9726   1
  -4  -9  -2 23114.3 1055.00   1
  -4   9  -2 22977.8 1053.42   1
   4  -9   2 22112.8 1053.05   1
   4   9   2 23295.0 1053.04   1
  -5  -9  -2 68.4473 32.8584   1
   5   9   2 56.2637 32.1985   1
   5  -9   2 95.5176 26.6705   1
  -5   9  -2 85.9313 29.8082   1
  -6  -9  -2 17728.0 884.985   1
  -6   9  -2 18978.4 887.887   1
   6   9   2 19726.5 887.546   1
   6  -9   2 20085.9 890.994   1
  -7   9  -2 37.4728 33.6942   1
  -7  -9  -2 81.9143 33.9056   1
   7   9   2 6.98293 27.0794   1
   7  -9   2-7.12665 30.7864   1
  -8  -9  -2 3822.53 206.153   1
   8   9   2 3597.70 203.855   1
  -8   9  -2 3436.43 207.283   1
   8  -9   2 3941.31 207.607   1
  -9  -9  -2 2877.58 165.583   1
   9   9   2 2680.01 162.211   1
   9  -9   2 2710.98 162.740   1
  -9   9  -2 2851.51 166.157   1
  10   9   2 785.391 70.9476   1
  11  -9   2 31.7339 26.1595   1
 -11   9  -2-40.6499 30.9544   1
 -12   9  -2 2342.77 147.209   1
 -12  -9  -2 2361.66 148.930   1
  12  -9   2 2153.39 144.986   1
  12   9   2 2437.76 149.205   1
 -13  -9  -2-8.49512 35.6416   1
  13   9   2-16.6245 33.8332   1
  13  -9   2-8.22163 24.3911   1
 -13   9  -2 24.6150 25.7338   1
 -14   9  -2 2479.10 147.826   1
 -14  -9  -2 2126.62 145.594   1
  14  -9   2 2151.30 143.934   1
  14   9   2 2192.13 144.442   1
 -15  -9  -2 78.4948 31.7034   1
  15   9   2 93.5646 33.8273   1
 -15   9  -2 97.3225 40.6833   1
  15  -9   2 154.866 40.8469   1
 -16  -9  -2 105.613 37.7345   1
  16   9   2 68.6659 35.2256   1
  16  -9   2 142.085 39.2334   1
 -16   9  -2 85.3426 34.4854   1
 -17   9  -2 84.7743 38.4829   1
  17  -9   2 87.6560 35.5007   1
  17   9   2 60.4540 34.1974   1
 -17  -9  -2 70.4648 30.5753   1
 -18   9  -2-8.86247 40.8315   1
  18  -9   2 16.5053 35.1297   1
  18   9   2 8.69126 40.5281   1
 -18  -9  -2-17.5658 35.7488   1
 -19   9  -2-8.33075 32.2848   1
  19  -9   2-16.5975 31.6016   1
  19   9   2-17.3864 38.0520   1
 -19  -9  -2-8.78079 34.6100   1
 -20   9  -2 48.8263 38.8623   1
  20  -9   2 32.8891 37.9049   1
  20   9   2 43.2710 41.3260   1
 -20  -9  -2-8.74061 33.8937   1
 -21   9  -2-7.97217 34.8920   1
  21  -9   2-24.3185 38.6892   1
  21   9   2 60.0327 44.4980   1
 -21  -9  -2-8.66242 36.8742   1
 -22   9  -2-24.3104 34.9846   1
  22  -9   2 7.88223 33.5536   1
  22   9   2 16.8705 38.8637   1
 -22  -9  -2 17.2032 31.5589   1
  23 -10  -2 23.7887 39.1156   1
 -23  10   2-16.0359 37.8312   1
  22 -10  -2 7.99962 32.5611   1
 -22  10   2-16.9717 33.9962   1
 -20  10   2-16.9518 31.6900   1
 -20 -10   2-9.14644 36.0466   1
  20  10  -2 62.0375 42.2993   1
 -19 -10   2 9.02428 35.5711   1
  19 -10  -2 8.63236 29.1409   1
  19  10  -2 35.0917 41.3983   1
 -18  10   2 84.0281 37.4381   1
  18 -10  -2 75.7693 36.5174   1
  17  10  -2 204.342 47.3046   1
  17 -10  -2 302.909 53.3782   1
 -17  10   2 278.464 52.1265   1
 -16  10   2 901.213 82.0259   1
 -16 -10   2 1171.18 91.0532   1
  16 -10  -2 977.808 84.8485   1
  16  10  -2 1175.38 91.4360   1
 -15  10   2 8.47296 33.9482   1
  15 -10  -2-16.7704 39.5671   1
  15  10  -2-32.4810 35.5440   1
 -15 -10   2-8.34150 33.9563   1
  14 -10  -2 1128.86 92.2881   1
 -14  10   2 1191.30 93.6656   1
 -13  10   2 332.115 53.0137   1
 -13 -10   2 381.639 50.9365   1
  13 -10  -2 332.966 51.9387   1
  13  10  -2 253.825 46.5330   1
 -12 -10   2 4578.99 239.463   1
 -12  10   2 4402.57 238.299   1
  12 -10  -2 4091.86 234.543   1
  12  10  -2 4252.33 233.341   1
 -11  10   2-24.6572 37.8672   1
 -11 -10   2 23.1531 28.3155   1
  11  10  -2-21.8919 24.6275   1
  11 -10  -2 23.3447 32.1642   1
 -10 -10   2 6744.04 353.593   1
  10  10  -2 7308.98 356.677   1
   9 -10  -2 312.045 48.3299   1
   9  10  -2 364.955 48.7902   1
  -9  10   2 231.655 49.1930   1
  -9 -10   2 379.324 49.3374   1
   8 -10  -2 4046.37 222.950   1
  -8 -10   2 4020.64 219.095   1
  -8  10   2 3920.46 220.036   1
   8  10  -2 4256.60 220.551   1
   7 -10  -2 11740.3 555.999   1
  -7  10   2 11270.2 551.891   1
   7  10  -2 11254.7 549.806   1
  -7 -10   2 11845.7 552.746   1
   6  10  -2 6069.84 294.428   1
  -6  10   2 5214.29 292.439   1
   6 -10  -2 5411.35 292.450   1
  -6 -10   2 6201.67 296.514   1
  -5  10   2 1118.46 87.8185   1
   5 -10  -2 1100.82 85.6296   1
  -5 -10   2 1104.44 83.1585   1
   4  10  -2 3096.01 172.861   1
  -4  10   2 3211.28 178.341   1
   4 -10  -2 2850.99 173.369   1
  -4 -10   2 3145.76 173.258   1
  -3  10   2 17242.0 831.401   1
   3 -10  -2 18626.1 836.571   1
   2  10  -2 7449.75 353.103   1
  -2  10   2 6761.36 350.678   1
   2 -10  -2 7191.97 354.074   1
  -2 -10   2 6879.32 349.777   1
  -1  10   2 2086.66 122.608   1
   1  10  -2 1659.81 112.767   1
   1 -10  -2 1789.31 117.898   1
  -1 -10   2 1884.69 117.177   1
   0  10   2 419.265 48.8708   1
   0  10  -2 533.447 54.2280   1
   0 -10   2 437.651 50.6421   1
   0 -10  -2 347.224 47.7586   1
   1  10   2 20762.9 1027.33   1
  -1  10  -2 22990.9 1032.34   1
   1 -10   2 23149.0 1030.88   1
  -1 -10  -2 22518.6 1030.57   1
   2  10   2 132.285 35.1608   1
  -2  10  -2 83.5244 34.4302   1
   2 -10   2 161.983 37.0937   1
  -2 -10  -2 128.065 32.8624   1
  -3  10  -2 42006.1 1786.68   1
  -3 -10  -2 40291.9 1786.49   1
   3 -10   2 42080.5 1786.77   1
  -4 -10  -2 6209.67 296.488   1
  -4  10  -2 5415.13 291.016   1
   4  10   2 5659.37 292.841   1
   4 -10   2 5418.88 292.444   1
  -5 -10  -2 13988.8 653.454   1
  -5  10  -2 13614.1 653.814   1
   5 -10   2 13582.1 651.668   1
   5  10   2 13873.1 652.296   1
  -6 -10  -2 29.5274 31.0217   1
   6  10   2 67.5823 33.7887   1
   6 -10   2 22.7700 28.4329   1
  -6  10  -2 46.0046 32.6870   1
  -7 -10  -2 6035.09 295.852   1
   7  10   2 6129.55 293.597   1
  -7  10  -2 5653.42 293.017   1
  -8 -10  -2 646.776 68.5922   1
   8  10   2 687.566 67.4105   1
  -8  10  -2 590.210 65.0772   1
   8 -10   2 696.265 67.2295   1
  -9 -10  -2 2125.15 136.540   1
   9  10   2 1916.73 132.151   1
  -9  10  -2 2193.78 137.548   1
   9 -10   2 2222.17 137.381   1
 -10  10  -2 24.6265 25.0749   1
  10 -10   2 16.1874 23.3117   1
 -11 -10  -2 1841.62 129.622   1
  11  10   2 2010.56 130.635   1
 -11  10  -2 1972.91 131.230   1
  11 -10   2 2121.68 135.218   1
 -12 -10  -2 49.8143 39.7599   1
  12  10   2 57.0656 37.2416   1
  12 -10   2 82.6784 35.8426   1
 -12  10  -2 99.7647 40.2607   1
 -13  10  -2 3804.68 213.997   1
 -13 -10  -2 3663.48 215.315   1
  13 -10   2 3820.71 214.907   1
  13  10   2 3853.66 215.450   1
 -14 -10  -2 61.0569 39.1988   1
  14  10   2 33.8002 34.9329   1
 -14  10  -2-8.37921 31.3343   1
  14 -10   2-16.7228 32.4046   1
 -15 -10  -2-17.7187 37.7208   1
  15  10   2 8.59252 38.6182   1
 -15  10  -2 49.5827 33.1155   1
  15 -10   2 16.9176 31.0444   1
 -16 -10  -2 71.5629 37.0171   1
  16  10   2 52.1775 34.3180   1
 -16  10  -2 8.30899 35.4140   1
  16 -10   2 25.5253 36.2620   1
 -17 -10  -2 144.066 42.5779   1
  17  10   2 131.500 40.0221   1
 -17  10  -2 164.654 47.1944   1
  17 -10   2 206.036 46.8509   1
  18 -10   2-16.3599 30.0324   1
 -18  10  -2-36.6714 30.9610   1
  19  10   2 26.3538 35.2282   1
 -19 -10  -2 45.0016 33.0592   1
 -20  10  -2 48.7762 29.8504   1
  20 -10   2 16.0750 26.5297   1
  20  10   2 26.1694 36.6183   1
 -20 -10  -2 8.93662 36.3947   1
 -21  10  -2 23.3986 36.8002   1
  21 -10   2 16.0175 39.9239   1
  21  10   2-25.8618 38.7363   1
 -21 -10  -2-8.83361 34.2283   1
 -23  11   2 7.95090 34.3273   1
  23 -11  -2-23.3720 35.4548   1
 -22  11   2 26.0808 31.9085   1
  22 -11  -2 15.8024 29.0026   1
  21 -11  -2 15.7743 34.9949   1
 -21  11   2 25.9065 34.6070   1
 -19  11   2 65.5692 37.0481   1
  19 -11  -2 83.9263 37.9259   1
  19  11  -2 87.2672 38.9156   1
 -19 -11   2 135.831 42.4173   1
 -18  11   2-16.7865 28.9676   1
  18 -11  -2-16.7575 29.5394   1
  18  11  -2-8.63488 35.6951   1
 -18 -11   2 8.99525 35.4543   1
 -17  11   2 33.7836 37.5136   1
  17 -11  -2 84.4526 38.4825   1
  17  11  -2 17.0029 35.1951   1
 -17 -11   2 44.8594 33.6019   1
 -16  11   2 611.794 69.6891   1
  16 -11  -2 659.131 70.9514   1
  16  11  -2 673.648 70.4821   1
 -16 -11   2 639.958 69.7761   1
 -15  11   2 388.622 57.6366   1
 -15 -11   2 483.141 63.3117   1
  15  11  -2 440.093 60.1293   1
  15 -11  -2 512.663 63.8527   1
 -14 -11   2 295.710 52.7903   1
  14  11  -2 341.984 51.7056   1
 -13  11   2 1326.44 98.9472   1
  13 -11  -2 1247.31 97.1071   1
  13  11  -2 1283.54 98.8651   1
 -13 -11   2 1300.00 101.249   1
  12 -11  -2 1013.24 87.3710   1
 -12 -11   2 1028.86 88.1981   1
  12  11  -2 1036.14 91.5025   1
  11 -11  -2 4345.21 232.352   1
 -11  11   2 4094.70 229.517   1
  11  11  -2 4180.72 229.627   1
 -11 -11   2 4055.68 227.558   1
  10  11  -2 183.399 42.8382   1
 -10  11   2 41.2309 31.7321   1
  10 -11  -2 91.4815 39.0528   1
 -10 -11   2 117.212 38.4105   1
   9 -11  -2 3620.17 210.076   1
  -9 -11   2 4298.78 216.286   1
  -9  11   2 3724.60 212.725   1
   9  11  -2 3600.97 209.516   1
  -8 -11   2 188.883 38.4049   1
   8  11  -2 150.430 37.8546   1
   7 -11  -2 1749.16 120.987   1
  -7  11   2 1825.19 120.276   1
   7  11  -2 1717.14 118.056   1
  -7 -11   2 1862.11 120.389   1
   6  11  -2 2989.96 164.740   1
  -6  11   2 2534.27 163.016   1
   6 -11  -2 2556.61 162.326   1
  -6 -11   2 3039.97 165.726   1
   5  11  -2 595.405 61.5899   1
  -5  11   2 696.422 67.2136   1
   5 -11  -2 558.210 63.1933   1
  -5 -11   2 590.663 61.7510   1
   4  11  -2 133.648 36.8504   1
  -4  11   2 205.986 41.3382   1
   4 -11  -2 99.7566 36.0753   1
  -4 -11   2 213.407 38.6318   1
  -3  11   2 26393.9 1244.36   1
   3 -11  -2 28133.3 1249.19   1
  -3 -11   2 27036.3 1244.98   1
  -2  11   2 9556.28 465.418   1
   2  11  -2 9082.76 461.316   1
   2 -11  -2 9990.50 467.907   1
  -2 -11   2 9635.57 464.984   1
  -1  11   2 10151.6 502.305   1
   1  11  -2 10035.0 498.347   1
   1 -11  -2 10972.3 504.653   1
   0  11   2 220.357 40.4636   1
   0  11  -2 264.423 44.7753   1
   0 -11   2 181.306 41.3226   1
   0 -11  -2 243.247 44.8758   1
   1  11   2 51.4374 33.5190   1
  -1  11  -2 15.8435 30.7816   1
   1 -11   2 117.919 34.0335   1
  -1 -11  -2 29.7515 28.4129   1
   2  11   2 4710.68 254.530   1
  -2  11  -2 4898.41 255.786   1
   2 -11   2 4670.03 252.503   1
  -2 -11  -2 4940.36 258.209   1
   3  11   2 2914.56 170.101   1
  -3  11  -2 2943.47 171.109   1
   3 -11   2 2984.29 171.072   1
  -3 -11  -2 2802.81 170.036   1
   4 -11   2 5183.26 279.834   1
  -4  11  -2 5090.51 278.387   1
   4  11   2 5729.68 283.974   1
  -4 -11  -2 5482.87 283.978   1
   5  11   2 163.972 37.4858   1
  -5  11  -2 140.690 40.7549   1
   5 -11   2 183.644 37.9778   1
  -5 -11  -2 133.873 37.3680   1
   6  11   2 484.097 59.4509   1
  -6  11  -2 354.389 54.5150   1
   6 -11   2 455.767 56.5602   1
  -6 -11  -2 479.456 55.4299   1
   7  11   2 829.200 73.9101   1
  -7 -11  -2 692.905 71.9757   1
  -8  11  -2 4543.11 253.763   1
   8 -11   2 4852.00 254.131   1
  -9  11  -2-16.5495 35.7237   1
  -9 -11  -2-8.29050 29.8266   1
   9 -11   2 16.0064 34.5514   1
 -10  11  -2 41.8724 34.6462   1
  10  11   2 40.0703 32.6526   1
 -10 -11  -2 34.2501 35.4227   1
  10 -11   2 16.4170 32.3833   1
 -11  11  -2 110.363 32.2422   1
  11  11   2 146.561 36.0844   1
 -11 -11  -2 156.338 39.9293   1
  11 -11   2 111.039 32.4337   1
  12  11   2 1532.99 110.229   1
 -12 -11  -2 1541.08 113.240   1
 -13 -11  -2-8.69321 38.0525   1
  13 -11   2-25.1405 30.7517   1
 -13  11  -2-8.44597 32.1626   1
  13  11   2-8.30656 35.8658   1
 -14 -11  -2 556.157 65.4838   1
  14 -11   2 412.972 55.6970   1
 -14  11  -2 431.080 57.1470   1
  14  11   2 506.203 63.4742   1
 -15 -11  -2 61.2312 35.2707   1
  15 -11   2 84.0434 32.8097   1
 -15  11  -2 143.284 34.5384   1
  15  11   2 34.1014 39.0019   1
 -16 -11  -2 70.1030 39.0598   1
  16 -11   2 69.7004 33.9804   1
 -16  11  -2 40.1338 33.8984   1
 -17  11  -2-8.36207 40.3633   1
  17 -11   2-8.36223 39.4570   1
  18  11   2 60.3891 38.3139   1
 -18 -11  -2 26.4290 34.1904   1
  19  11   2 34.3231 40.4880   1
 -19 -11  -2 8.76041 40.3629   1
  19 -11   2-24.0743 38.3025   1
 -19  11  -2 26.1519 35.4836   1
  20  11   2 50.9607 44.0976   1
 -20 -11  -2 52.2583 38.1529   1
  20 -11   2 31.7501 36.6043   1
 -20  11  -2 16.2056 35.0171   1
  21 -11   2-15.5546 39.1720   1
 -21  11  -2 15.5209 36.6159   1
  22 -12  -2-14.8515 34.6378   1
 -22  12   2-26.3263 40.4399   1
  20 -12  -2 33.4763 31.9819   1
 -20  12   2 86.7820 36.0061   1
 -18 -12   2 46.7677 39.8744   1
 -18  12   2 49.9394 36.9803   1
  18 -12  -2 66.7497 38.9671   1
  18  12  -2 26.2722 39.4100   1
 -17 -12   2 46.1897 35.2604   1
 -17  12   2 126.604 43.8639   1
  17  12  -2-8.67892 38.5755   1
  17 -12  -2 58.6262 41.3883   1
  16 -12  -2 8.40032 29.6115   1
 -16  12   2-17.2162 31.5829   1
 -15 -12   2 52.9820 33.6341   1
 -15  12   2-8.56414 35.4118   1
  15 -12  -2 35.0210 39.8540   1
  15  12  -2 8.47934 35.0614   1
  14 -12  -2 76.2868 33.5803   1
 -14 -12   2 60.3068 34.1250   1
 -14  12   2 103.472 34.7130   1
  14  12  -2 53.1318 37.8503   1
  13 -12  -2 58.1345 30.4902   1
 -13  12   2 34.1679 34.2386   1
 -13 -12   2-16.9484 29.8919   1
  13  12  -2 17.0762 31.3452   1
  12 -12  -2 1476.86 107.122   1
 -12 -12   2 1523.66 108.422   1
 -12  12   2 1273.42 107.136   1
  12  12  -2 1398.32 105.360   1
  11 -12  -2 33.5492 24.8919   1
 -11  12   2 25.5829 25.3081   1
  11  12  -2-8.15314 30.4904   1
 -11 -12   2-8.39726 28.3480   1
 -10  12   2 127.686 39.5945   1
  10 -12  -2 117.969 41.4800   1
   9  12  -2 112.740 40.6783   1
  -9  12   2 84.4374 34.5080   1
   9 -12  -2 65.3107 35.3809   1
  -9 -12   2 24.3085 30.4531   1
   8  12  -2-23.4915 31.3706   1
  -8  12   2 24.3382 33.0212   1
   8 -12  -2-16.5245 34.1512   1
  -8 -12   2 32.0470 31.0441   1
   7 -12  -2 2709.69 170.790   1
  -7  12   2 2749.97 169.327   1
   7  12  -2 3155.53 172.517   1
  -7 -12   2 2862.26 169.670   1
   6  12  -2 762.045 71.3315   1
  -6  12   2 861.964 76.1018   1
   6 -12  -2 879.520 76.5502   1
  -6 -12   2 868.233 76.6185   1
  -5 -12   2 898.153 76.8984   1
   5  12  -2 836.648 75.1724   1
   4  12  -2 458.684 54.9466   1
  -4  12   2 474.308 62.5134   1
   4 -12  -2 601.383 64.1397   1
   3  12  -2 5281.09 278.837   1
  -3  12   2 5324.95 280.732   1
   3 -12  -2 5380.33 281.406   1
  -3 -12   2 5373.87 279.340   1
  -2  12   2 3241.15 195.784   1
   2  12  -2 3672.82 199.137   1
  -2 -12   2 3603.01 199.367   1
   2 -12  -2 3596.26 202.179   1
  -1  12   2 8223.48 414.296   1
   1  12  -2 8211.36 412.155   1
  -1 -12   2 8468.98 415.362   1
   1 -12  -2 8570.87 416.713   1
   0  12  -2 3404.97 194.639   1
   0  12   2 3337.42 194.419   1
   0 -12   2 3398.91 195.881   1
   0 -12  -2 3502.61 194.414   1
   1  12   2 355.648 50.4665   1
  -1  12  -2 339.614 51.9321   1
   1 -12   2 333.111 50.2492   1
  -1 -12  -2 328.267 50.9688   1
   2  12   2 1700.30 113.121   1
  -2  12  -2 1739.69 114.276   1
   2 -12   2 1508.85 109.118   1
  -2 -12  -2 1550.37 109.747   1
   3  12   2 5909.94 283.457   1
   3 -12   2 5383.34 278.195   1
  -3 -12  -2 5635.31 283.074   1
   4  12   2 55.2313 38.5570   1
  -4  12  -2 39.1327 34.3133   1
   4 -12   2 23.8730 32.9532   1
  -4 -12  -2 64.6626 34.4653   1
   6  12   2 336.273 53.2082   1
  -6  12  -2 275.593 50.6697   1
   6 -12   2 307.991 50.6456   1
  -7  12  -2 2377.82 158.245   1
   7 -12   2 2557.01 161.852   1
   7  12   2 2858.71 164.082   1
  -7 -12  -2 2791.20 164.462   1
  -8  12  -2 67.8580 35.3534   1
  -8 -12  -2 116.745 36.7788   1
   8  12   2 139.343 38.4906   1
   8 -12   2 88.7248 36.0632   1
  -9  12  -2 50.9940 38.7156   1
  -9 -12  -2 25.0781 26.9555   1
   9  12   2 25.2711 25.0512   1
   9 -12   2 73.4241 39.4163   1
 -10  12  -2 152.794 42.6551   1
  10 -12   2 32.9614 34.9871   1
 -10 -12  -2 118.236 40.6643   1
  10  12   2 202.241 45.5008   1
 -11 -12  -2 26.0711 28.6880   1
  11 -12   2 68.2140 30.7074   1
 -11  12  -2 34.4219 29.0754   1
  11  12   2-8.30072 28.6770   1
 -12 -12  -2-17.8020 30.0410   1
  12 -12   2-17.4586 35.5314   1
  12  12   2 16.7417 29.5079   1
 -12  12  -2-8.48767 33.4510   1
  13  12   2 1091.27 88.3838   1
 -13 -12  -2 768.301 81.8873   1
  13 -12   2 885.175 81.8646   1
 -13  12  -2 860.094 81.3536   1
 -14 -12  -2 90.8623 40.9522   1
  14 -12   2 16.9193 38.6283   1
 -14  12  -2 59.2276 41.4130   1
  14  12   2 127.762 45.9719   1
 -15 -12  -2 27.0100 40.4565   1
  15 -12   2-8.38424 39.0967   1
  15  12   2-8.52858 38.3232   1
 -15  12  -2 8.40220 36.2741   1
 -16  12  -2-16.6003 36.3309   1
  16 -12   2 41.8693 40.8683   1
 -17 -12  -2 89.5047 40.3513   1
  17  12   2 59.3786 41.0740   1
 -18 -12  -2 8.85190 37.1387   1
  18 -12   2-15.9988 33.0649   1
  18  12   2 8.45993 36.5232   1
 -18  12  -2 16.8233 32.0267   1
  19  12   2 16.7976 31.4067   1
 -19 -12  -2 8.74849 32.1026   1
  20 -12   2-7.67375 29.7345   1
 -20  12  -2 16.2811 29.2872   1
  21 -13  -2 7.86883 32.5290   1
 -21  13   2 15.5676 32.6614   1
  20 -13  -2-24.3988 30.4264   1
  19 -13  -2-24.3022 27.3410   1
 -19  13   2 40.6570 28.0612   1
  18 -13  -2 16.5066 32.5311   1
 -18  13   2 8.27266 32.0595   1
  17 -13  -2-16.5887 38.6821   1
 -17  13   2-8.37779 34.6341   1
  17  13  -2-18.5999 41.7934   1
  16 -13  -2-8.56119 35.9205   1
 -16  13   2 8.50120 37.7085   1
 -16 -13   2 44.8994 38.7693   1
  16  13  -2-9.04895 40.1379   1
 -15 -13   2 89.1966 43.0824   1
  15  13  -2-8.92140 32.1356   1
  14 -13  -2-8.46125 38.5069   1
 -14 -13   2 53.5474 32.7460   1
 -14  13   2-43.1599 37.2681   1
  14  13  -2 43.6456 37.6875   1
  13 -13  -2 8.35431 28.1949   1
 -13 -13   2-17.8291 34.5420   1
 -13  13   2 17.2746 29.8050   1
  13  13  -2-17.3093 31.7529   1
  12 -13  -2 140.451 37.9395   1
 -12 -13   2 61.9952 38.0415   1
 -12  13   2 95.8580 37.4422   1
  12  13  -2 158.157 45.4347   1
  11 -13  -2 17.1748 36.0797   1
 -11 -13   2 69.1892 40.3748   1
 -11  13   2 43.0702 35.1138   1
  11  13  -2 51.2992 37.9711   1
  10 -13  -2 894.465 83.0237   1
 -10  13   2 940.711 84.8958   1
  10  13  -2 954.255 83.5935   1
 -10 -13   2 945.846 83.8386   1
   9  13  -2 396.984 55.0927   1
  -9  13   2 276.197 44.9229   1
   9 -13  -2 250.348 43.5583   1
  -9 -13   2 287.702 52.9034   1
   8  13  -2-24.5272 33.2787   1
  -8  13   2 16.6444 30.5347   1
   8 -13  -2-8.47555 31.6896   1
  -8 -13   2 50.0162 36.4856   1
  -7  13   2 89.0083 39.1388   1
   7 -13  -2 25.3683 35.5686   1
   6  13  -2 7.99278 32.5507   1
  -6  13   2 8.30915 28.0633   1
   6 -13  -2 16.2301 28.6257   1
  -6 -13   2 80.7153 37.6537   1
   5  13  -2 63.7879 37.2531   1
  -5  13   2 51.3160 33.2206   1
   5 -13  -2 40.2010 33.3138   1
  -5 -13   2 55.7969 34.9636   1
   4  13  -2 190.349 40.2090   1
  -4  13   2 236.608 48.5010   1
   4 -13  -2 183.351 45.4303   1
  -4 -13   2 231.408 44.3301   1
   3  13  -2 38.9001 30.1603   1
  -3  13   2 8.14254 24.1744   1
   3 -13  -2 24.7869 25.9303   1
  -3 -13   2 16.0159 28.8248   1
   2  13  -2 1357.20 102.963   1
  -2  13   2 1453.46 105.330   1
   2 -13  -2 1430.89 107.075   1
  -2 -13   2 1532.29 109.384   1
  -1  13   2 7.92566 27.3723   1
   1  13  -2 15.5848 28.6114   1
  -1 -13   2 40.1743 33.2300   1
   1 -13  -2 41.0059 29.5262   1
   0  13   2 962.999 84.9956   1
   0 -13   2 966.468 82.9896   1
   0 -13  -2 997.560 84.7335   1
   1  13   2 1439.83 103.804   1
  -1 -13  -2 1237.51 98.7833   1
   2  13   2 323.523 49.7654   1
  -2  13  -2 358.114 52.7177   1
   2 -13   2 459.305 54.4844   1
  -2 -13  -2 286.013 45.5375   1
   3 -13   2 775.738 72.7513   1
  -3  13  -2 763.526 74.4264   1
   3  13   2 910.880 78.9610   1
  -3 -13  -2 818.310 76.5946   1
   4  13   2 139.345 38.4308   1
  -4  13  -2 105.964 39.5461   1
   4 -13   2 49.7919 32.4033   1
  -4 -13  -2 67.0566 36.4072   1
   5  13   2 16.5132 32.5725   1
  -5  13  -2 50.1766 30.1220   1
   5 -13   2 16.5506 23.1076   1
  -5 -13  -2 59.2077 34.4585   1
  -6  13  -2-17.1862 25.4967   1
   6 -13   2 8.29871 25.3371   1
  -6 -13  -2-25.6695 33.7240   1
   7  13   2-8.53250 36.3274   1
  -7  13  -2 17.0592 26.0472   1
   7 -13   2 25.6837 26.8597   1
  -7 -13  -2 17.1435 33.2206   1
  -8  13  -2-8.70463 34.3103   1
   8 -13   2-16.4740 28.4300   1
   8  13   2 95.2146 40.8450   1
  -8 -13  -2 8.75152 36.7222   1
   9  13   2 347.221 55.0917   1
  -9 -13  -2 252.635 48.7467   1
 -10  13  -2 231.090 43.8883   1
 -10 -13  -2 287.607 49.6371   1
  10  13   2 385.395 55.3864   1
  10 -13   2 234.234 42.5478   1
 -11  13  -2 77.9958 40.0754   1
 -11 -13  -2 104.465 42.1598   1
  11  13   2 61.1242 40.8634   1
  11 -13   2 68.2489 38.9749   1
 -12  13  -2 169.812 41.4438   1
  12 -13   2 213.146 48.1798   1
 -12 -13  -2 288.932 50.3592   1
  12  13   2 116.163 44.4626   1
 -13 -13  -2 26.5606 36.6145   1
  13  13   2 27.3970 33.5269   1
 -14 -13  -2-26.8778 30.9160   1
  14 -13   2 16.8190 33.6898   1
  14  13   2 34.2334 33.1617   1
 -14  13  -2-16.9005 34.3949   1
 -15  13  -2 16.6685 36.4771   1
  15 -13   2-8.35100 36.5504   1
 -16 -13  -2 36.3818 39.8098   1
  16  13   2-17.0939 38.4070   1
 -17 -13  -2-9.09005 36.9996   1
  17 -13   2 25.3472 38.4498   1
  17  13   2 34.0455 36.2319   1
 -17  13  -2-23.3521 36.7278   1
 -18 -13  -2 9.04528 36.8215   1
  18  13   2 16.8981 36.9840   1
 -19  13  -2-8.55073 43.5047   1
  19 -13   2 7.40404 35.7374   1
  20 -14  -2 46.9318 41.0261   1
  19 -14  -2-23.8288 37.4774   1
 -19  14   2 15.9146 37.9793   1
  18 -14  -2-8.12282 40.4962   1
 -18  14   2 32.4866 38.7668   1
  17 -14  -2 65.9581 40.8168   1
 -17  14   2 91.1972 45.1700   1
  16  14  -2 8.98178 35.9832   1
 -16  14   2-25.0792 38.9828   1
  16 -14  -2 34.4041 38.1502   1
  15  14  -2-9.11574 38.8067   1
 -15  14   2-17.1753 29.6375   1
 -15 -14   2 18.5759 40.6536   1
  15 -14  -2-17.0188 27.3858   1
  14  14  -2 9.15869 40.0882   1
 -14  14   2-25.7789 41.0157   1
  14 -14  -2 75.6423 40.5705   1
 -14 -14   2-18.4660 36.9923   1
 -13  14   2 208.537 47.0607   1
  13 -14  -2 158.480 41.9263   1
  12  14  -2 71.2579 42.1092   1
 -12  14   2 43.7703 37.3572   1
 -12 -14   2 81.7404 37.0611   1
  12 -14  -2 41.4794 38.7739   1
  11  14  -2 34.9619 37.9175   1
 -11  14   2 69.4721 32.6806   1
  11 -14  -2 95.2280 35.9764   1
 -11 -14   2 143.016 43.3043   1
 -10 -14   2 26.3906 34.0862   1
 -10  14   2-17.6198 32.9385   1
  10  14  -2-8.62600 35.1104   1
  10 -14  -2 17.2322 32.2139   1
  -9 -14   2 26.2080 33.2766   1
  -9  14   2 8.75915 35.6664   1
   9  14  -2 8.54291 32.5418   1
   9 -14  -2 50.8120 38.0670   1
  -8 -14   2-17.1805 31.5218   1
   8  14  -2-8.45229 34.9412   1
  -7 -14   2 33.8569 33.4149   1
  -7  14   2 41.5950 30.5840   1
   7  14  -2 67.0665 34.1782   1
   7 -14  -2 34.4328 37.7264   1
  -6 -14   2-8.37802 28.9118   1
  -6  14   2-17.0425 31.2648   1
   6  14  -2-8.34982 28.8145   1
   6 -14  -2 8.31220 29.9057   1
  -5 -14   2 552.462 65.5808   1
  -5  14   2 654.876 65.2117   1
   5  14  -2 546.863 65.5538   1
   5 -14  -2 472.931 57.2169   1
   4  14  -2 785.758 73.5458   1
  -4  14   2 876.694 80.9345   1
  -4 -14   2 708.524 71.5361   1
   4 -14  -2 599.220 68.7933   1
  -3  14   2 102.241 39.7829   1
   3  14  -2 48.5712 26.7711   1
   3 -14  -2 34.2785 36.0127   1
  -3 -14   2 16.7132 27.6305   1
  -2  14   2 16.2746 35.1378   1
   2  14  -2 31.7172 27.9602   1
  -2 -14   2-16.8159 26.3806   1
   2 -14  -2 42.3009 33.9009   1
   1  14  -2 141.470 38.1664   1
  -1  14   2 163.109 42.5811   1
  -1 -14   2 59.0590 31.8996   1
   1 -14  -2 76.2698 36.3851   1
   0 -14  -2 236.018 46.6533   1
   0  14  -2 106.733 38.9545   1
   0  14   2 99.4964 40.9905   1
   0 -14   2 160.706 39.9828   1
  -1  14  -2 1246.81 100.197   1
   1  14   2 1288.11 100.978   1
   1 -14   2 1237.68 96.3310   1
  -1 -14  -2 1312.91 99.7681   1
  -2 -14  -2-25.1730 23.3866   1
   2  14   2 25.1789 24.9024   1
   2 -14   2 57.3816 35.8797   1
  -3  14  -2 663.227 67.6966   1
   3  14   2 503.091 65.3558   1
   3 -14   2 631.519 68.8625   1
  -4 -14  -2 299.736 49.5599   1
  -4  14  -2 226.507 46.3201   1
   4  14   2 286.489 49.5681   1
   4 -14   2 401.433 53.4747   1
  -5 -14  -2 425.357 57.4801   1
  -5  14  -2 231.573 47.7235   1
   5  14   2 297.106 51.4308   1
   5 -14   2 288.564 51.4219   1
  -6 -14  -2 34.8480 31.9927   1
  -6  14  -2 43.9136 34.0586   1
   6 -14   2 42.4095 31.1493   1
   6  14   2-8.54067 38.4016   1
   7  14   2 51.9605 37.4002   1
  -7 -14  -2-8.82977 34.2279   1
  -8 -14  -2-8.87526 33.7916   1
  -8  14  -2-8.76951 37.3300   1
   8  14   2-8.79091 37.4211   1
   8 -14   2 33.8541 38.5150   1
  -9 -14  -2 80.6003 39.9923   1
  -9  14  -2 79.0470 36.0490   1
   9  14   2 132.831 42.5190   1
   9 -14   2 124.960 39.1227   1
 -10 -14  -2 54.1882 37.3301   1
 -10  14  -2-8.62903 31.6590   1
  10  14   2-26.8027 36.3648   1
  10 -14   2-8.42097 32.6295   1
 -11 -14  -2 9.00651 34.8988   1
 -11  14  -2-8.69598 39.0755   1
  11  14   2-8.74622 35.6000   1
  11 -14   2-8.54805 36.9039   1
 -12 -14  -2 62.5601 32.2130   1
  12  14   2 78.6870 36.1918   1
 -12  14  -2 34.6958 39.0257   1
  12 -14   2-26.1815 41.6997   1
 -13 -14  -2 124.357 46.1302   1
 -13  14  -2 68.7650 41.1038   1
  13 -14   2 150.983 47.2254   1
  14  14   2 17.7942 38.9445   1
 -14 -14  -2-8.82954 36.5004   1
 -14  14  -2 8.39761 38.6940   1
  14 -14   2 33.2541 40.5748   1
  15  14   2 62.9600 46.2345   1
 -15 -14  -2 52.8591 40.1114   1
 -15  14  -2 8.28409 34.7797   1
  15 -14   2 8.26419 37.1567   1
  16  14   2-27.0394 43.0180   1
 -16 -14  -2 17.5371 37.3260   1
 -16  14  -2-8.13357 27.4500   1
  16 -14   2 16.2052 26.0729   1
  17  14   2 27.0960 42.6384   1
 -17  14  -2 46.5142 37.8582   1
  17 -14   2 16.2596 36.0868   1
 -17 -14  -2 35.0072 42.7325   1
  18 -14   2-7.90634 37.3042   1
 -18  14  -2 7.72117 34.2470   1
  18 -15  -2 15.8894 39.1999   1
 -18  15   2 23.8152 37.8986   1
  17 -15  -2 72.7526 41.5923   1
 -17  15   2 24.3854 39.2921   1
  16 -15  -2 77.1844 43.6891   1
 -16  15   2 24.5961 38.7464   1
  14  15  -2 9.14461 43.1469   1
 -14  15   2 33.9818 32.9182   1
  14 -15  -2-8.25035 31.9685   1
 -14 -15   2-37.2329 40.7397   1
  13  15  -2 18.0800 41.2140   1
 -13  15   2 60.4801 37.3838   1
  13 -15  -2 99.5277 40.9889   1
 -13 -15   2 18.4884 39.9866   1
  12  15  -2 107.508 40.5062   1
 -12  15   2 87.5804 41.5657   1
  12 -15  -2 99.9425 41.3278   1
 -12 -15   2 109.811 39.7600   1
 -11 -15   2 27.2213 41.8165   1
  11  15  -2 17.8088 37.3717   1
 -10  15   2 132.758 44.3188   1
  10 -15  -2 60.5906 38.6206   1
  -9 -15   2 319.207 50.7595   1
  -9  15   2 356.425 55.2528   1
   9 -15  -2 169.447 43.3696   1
   9  15  -2 227.427 48.5037   1
  -8 -15   2-8.77764 37.3705   1
  -8  15   2-34.3585 36.0442   1
   8 -15  -2-17.4282 33.1847   1
   8  15  -2 8.68959 35.9235   1
  -7 -15   2 17.3838 35.4072   1
  -7  15   2 76.4608 36.7050   1
   7 -15  -2 34.7999 35.9887   1
   7  15  -2-8.66542 36.3841   1
  -6 -15   2 363.339 53.8216   1
  -6  15   2 319.892 54.1504   1
   6 -15  -2 365.658 53.6787   1
   6  15  -2 301.060 51.7194   1
  -5 -15   2-43.1283 42.0961   1
  -5  15   2-17.3523 30.5861   1
   5 -15  -2 16.8653 27.8083   1
   5  15  -2-8.59422 32.7244   1
  -4 -15   2 225.257 47.2218   1
   4  15  -2 209.795 46.9811   1
   3  15  -2 766.201 73.8618   1
  -3  15   2 926.134 82.9283   1
   3 -15  -2 768.382 77.6535   1
  -3 -15   2 811.617 75.4012   1
   2  15  -2 335.342 53.9597   1
  -2  15   2 308.644 51.8896   1
  -2 -15   2 389.443 56.2666   1
   2 -15  -2 313.183 51.0792   1
  -1  15   2 139.285 35.5656   1
   1  15  -2 96.2867 35.2631   1
   1 -15  -2 8.77152 26.2857   1
  -1 -15   2 113.135 39.2809   1
   0 -15  -2 190.679 43.6757   1
   0  15  -2 180.762 50.3245   1
   0 -15   2 294.360 49.0715   1
   0  15   2 142.658 41.4760   1
  -1 -15  -2 43.1481 28.4620   1
  -1  15  -2-8.74578 38.7973   1
   1 -15   2-25.2523 38.3108   1
   1  15   2 17.1210 26.1409   1
  -2  15  -2 742.462 75.5667   1
  -2 -15  -2 847.912 79.6892   1
   2 -15   2 715.789 74.3366   1
   2  15   2 779.448 75.0931   1
  -3 -15  -2 25.8404 36.1421   1
  -3  15  -2-16.8384 34.8039   1
   3 -15   2-34.8264 35.4423   1
  -4 -15  -2 495.635 60.8472   1
   4  15   2 335.638 55.6490   1
  -5  15  -2 35.1268 30.3182   1
   5 -15   2 8.59743 24.7625   1
  -6  15  -2-8.90876 39.6097   1
   6 -15   2 34.5903 35.3047   1
   6  15   2 61.0395 46.1876   1
   7  15   2 17.4909 38.8073   1
  -7 -15  -2 17.8204 42.0566   1
  -7  15  -2 35.1341 32.2465   1
   8  15   2 587.041 71.2592   1
  -8  15  -2 777.449 77.1647   1
   8 -15   2 690.643 71.3214   1
  -8 -15  -2 780.808 76.5711   1
   9  15   2 79.8526 34.9930   1
  -9  15  -2-8.81822 39.1365   1
  -9 -15  -2 18.0671 30.5174   1
   9 -15   2 8.36432 36.1356   1
  10  15   2 206.192 45.8244   1
 -10 -15  -2 343.826 54.6263   1
  11  15   2 204.954 49.9152   1
 -11  15  -2 216.741 48.9981   1
  11 -15   2 144.878 44.9586   1
 -11 -15  -2 173.100 45.6691   1
  12  15   2 135.579 40.6073   1
 -12  15  -2 137.847 44.3071   1
 -12 -15  -2 173.135 40.4018   1
  12 -15   2 130.026 43.2446   1
  13  15   2-17.8392 40.6021   1
 -13 -15  -2 63.6193 41.3704   1
  14  15   2 34.8370 45.6262   1
 -14  15  -2 41.4914 40.5019   1
 -14 -15  -2 26.8683 39.2041   1
  14 -15   2-32.8590 39.6562   1
  15 -15   2 16.2625 34.1318   1
 -15  15  -2 32.5310 37.4848   1
  16  15   2-17.2237 41.5685   1
 -16  15  -2 7.96018 29.7632   1
 -16 -15  -2 17.5244 28.8934   1
  16 -15   2 15.8867 29.1452   1
 -17  15  -2-7.65545 38.9497   1
  17 -15   2 7.83600 35.6593   1
 -17  16   2 23.9432 29.8414   1
  17 -16  -2-7.84939 26.4929   1
 -16  16   2 48.0985 31.2289   1
  16 -16  -2 100.623 36.3441   1
 -15  16   2 24.9609 32.2415   1
  15 -16  -2-8.20389 31.2376   1
 -14  16   2 66.9195 31.3507   1
  14 -16  -2 32.4825 26.8649   1
  13  16  -2 9.09353 37.5891   1
  12  16  -2 145.491 49.2115   1
 -12  16   2 95.2530 42.0888   1
  12 -16  -2 90.2673 37.2047   1
 -12 -16   2 128.959 47.1268   1
  11  16  -2 98.9914 39.1296   1
 -11  16   2 164.245 47.1902   1
  11 -16  -2 60.3237 39.9761   1
 -11 -16   2 100.546 42.3698   1
  10  16  -2 98.5452 46.5072   1
 -10 -16   2-18.1318 38.6209   1
 -10  16   2 35.1421 36.3451   1
  10 -16  -2 26.0898 35.4296   1
   9  16  -2 133.620 46.9227   1
  -9 -16   2 90.0822 40.7780   1
   8  16  -2 26.7066 37.9522   1
  -8 -16   2 88.9859 43.9449   1
  -8  16   2 8.65015 35.8152   1
   8 -16  -2 69.7660 39.2418   1
   7  16  -2 61.8408 38.2474   1
  -7 -16   2 35.6890 34.0914   1
   7 -16  -2 34.8496 28.8703   1
  -7  16   2 119.954 35.5315   1
   6 -16  -2 576.757 68.0722   1
  -6  16   2 424.167 63.7148   1
   5 -16  -2-8.50935 24.5006   1
  -5  16   2 43.6462 30.7779   1
   4 -16  -2 76.8045 40.0611   1
  -4  16   2 133.897 42.3701   1
   3 -16  -2 1834.22 125.123   1
  -3  16   2 1628.50 124.601   1
   2 -16  -2-8.87714 34.4018   1
  -2  16   2 35.3065 34.7907   1
   1 -16  -2 932.266 83.3150   1
  -1  16   2 650.825 71.6397   1
   0 -16  -2 160.241 47.1959   1
   0  16   2 167.499 44.0585   1
  -1 -16  -2 176.564 42.1341   1
  -1  16  -2 237.596 48.2253   1
   1 -16   2 196.938 43.6183   1
   2  16   2 331.551 55.1516   1
  -2 -16  -2 201.437 46.7997   1
  -2  16  -2 280.704 51.3319   1
   2 -16   2 207.119 46.5700   1
   3  16   2 87.1254 38.4458   1
  -3 -16  -2 175.949 47.6222   1
  -3  16  -2 68.9103 38.5190   1
   3 -16   2 123.022 43.6223   1
   4  16   2 236.544 45.5157   1
  -4 -16  -2 96.3118 35.7138   1
  -4  16  -2 173.930 43.8697   1
   4 -16   2 105.867 42.1642   1
   5  16   2 26.2331 38.9028   1
  -5 -16  -2 70.7278 40.8443   1
  -5  16  -2 53.6022 36.4878   1
   5 -16   2 112.239 39.4055   1
   6  16   2 96.3376 48.5158   1
  -6 -16  -2 44.4007 39.5255   1
  -6  16  -2 71.7671 42.9432   1
   6 -16   2 87.0819 41.6932   1
   7  16   2 1234.17 99.1694   1
   7 -16   2 1102.35 94.6268   1
  -7 -16  -2 1012.02 93.7285   1
   8  16   2 26.4540 35.8940   1
  -8  16  -2 44.5034 42.4832   1
  -8 -16  -2-9.01342 32.4296   1
   8 -16   2-16.8464 35.3422   1
   9 -16   2 325.416 52.7029   1
  -9  16  -2 342.933 60.1745   1
  10  16   2 97.2416 44.3785   1
 -10  16  -2 197.396 47.7217   1
  10 -16   2 58.6042 37.5012   1
 -10 -16  -2 126.701 44.9484   1
  11  16   2 35.5941 39.9924   1
 -11  16  -2-8.58754 37.5931   1
  11 -16   2 33.7545 38.4093   1
 -11 -16  -2 9.05777 40.1828   1
  12  16   2 35.6346 41.0480   1
 -12  16  -2-25.5327 41.0837   1
 -12 -16  -2 27.2478 39.2150   1
  12 -16   2 16.9716 40.9625   1
  13 -16   2-8.35734 36.0823   1
 -13  16  -2 24.9151 34.3302   1
  14  16   2 70.8911 48.1461   1
 -14 -16  -2-26.8895 42.7888   1
  15  16   2 61.8090 44.9837   1
  15 -16   2 23.8186 38.3911   1
 -15  16  -2 71.4685 40.8690   1
  15 -17  -2 7.99389 32.5449   1
 -15  17   2 24.3220 35.4906   1
  14 -17  -2-23.8225 36.5853   1
 -14  17   2 24.5394 36.7556   1
  13 -17  -2 104.477 38.4394   1
 -13  17   2 8.37197 35.2143   1
  12 -17  -2 48.4447 36.3036   1
 -12  17   2 8.52007 38.3063   1
  11 -17  -2 50.5629 35.0721   1
 -11  17   2 137.142 41.5736   1
 -10 -17   2 109.127 43.9667   1
 -10  17   2 25.9080 35.2413   1
  10 -17  -2 60.9647 37.1591   1
  10  17  -2 54.2324 42.7217   1
  -9 -17   2-9.02096 29.0431   1
  -9  17   2 8.82440 27.6924   1
   9 -17  -2 42.2910 30.4441   1
   9  17  -2 36.0509 33.7097   1
  -8 -17   2-9.04974 36.8461   1
  -8  17   2 26.0619 37.5156   1
   8 -17  -2 8.59384 33.8807   1
   8  17  -2 62.9856 38.3132   1
  -7 -17   2 126.469 41.2472   1
  -7  17   2 119.647 42.7369   1
   7 -17  -2 52.5338 36.3477   1
   7  17  -2 8.96047 35.4747   1
  -6 -17   2 72.5750 39.2092   1
  -6  17   2-16.8444 38.8479   1
   6 -17  -2 79.1787 42.0308   1
   6  17  -2 35.0734 35.1769   1
   5  17  -2 489.849 65.2345   1
  -5 -17   2 529.773 65.6465   1
   4  17  -2 196.873 44.5264   1
  -4  17   2 308.838 53.1482   1
  -4 -17   2 279.401 51.0413   1
   4 -17  -2 231.012 46.5887   1
   3  17  -2 71.4689 38.6670   1
  -3  17   2 72.7197 35.3300   1
   3 -17  -2 52.6964 31.7180   1
  -3 -17   2 54.3293 36.3807   1
   2  17  -2 944.212 92.6538   1
  -2  17   2 1234.41 97.2727   1
  -2 -17   2 1273.91 98.7174   1
   2 -17  -2 1041.22 92.6592   1
   1  17  -2 252.647 54.3463   1
   1 -17  -2 205.078 45.0800   1
  -1 -17   2 224.100 50.1048   1
   0  17   2 479.845 59.3948   1
   0  17  -2 406.093 61.5872   1
   0 -17  -2 390.050 58.1984   1
   0 -17   2 364.820 57.1433   1
  -1  17  -2 79.8091 42.0269   1
   1  17   2 127.556 46.3645   1
   1 -17   2 112.527 44.2173   1
  -1 -17  -2 35.7031 39.7874   1
  -2 -17  -2 53.3973 39.5158   1
  -2  17  -2 34.7670 43.3670   1
   2 -17   2 61.7671 37.6055   1
   2  17   2 17.2005 35.0528   1
  -3 -17  -2 282.384 50.5265   1
  -3  17  -2 365.263 57.1637   1
   3 -17   2 238.730 51.4124   1
   3  17   2 307.799 55.2918   1
  -4 -17  -2-8.86180 29.2203   1
   4  17   2 8.77577 28.2393   1
  -4  17  -2 35.1002 41.8819   1
   4 -17   2-17.6850 38.1748   1
  -6  17  -2 339.924 58.1551   1
   6 -17   2 288.595 52.5906   1
   7  17   2 8.79601 39.5382   1
  -7  17  -2 70.1839 43.2883   1
   7 -17   2-26.3652 41.9585   1
  -7 -17  -2 44.4017 38.8808   1
   8  17   2 386.558 55.7510   1
  -8  17  -2 238.648 54.6073   1
   8 -17   2 284.486 52.2337   1
  -8 -17  -2 338.389 55.7315   1
   9  17   2 8.80805 42.9844   1
  -9  17  -2 8.70699 33.1514   1
  -9 -17  -2 26.8997 41.3115   1
   9 -17   2-16.5190 33.0895   1
  10  17   2 175.515 50.4229   1
 -10 -17  -2 134.571 48.6211   1
  10 -17   2 99.1614 33.0320   1
  11 -17   2 33.2095 35.3462   1
 -11  17  -2-8.44577 37.9550   1
  12  17   2 130.525 46.9455   1
 -12  17  -2 91.8040 40.8335   1
  12 -17   2 33.2732 37.9673   1
 -12 -17  -2 8.90972 38.5763   1
  13  17   2 52.0102 39.4579   1
 -13  17  -2-8.11229 29.1997   1
 -13 -17  -2 26.6009 33.1645   1
  14 -17   2 15.6747 34.3059   1
 -14  17  -2 7.91902 38.2267   1
  13 -18  -2 7.84261 27.0765   1
 -13  18   2 32.4337 30.3278   1
  12 -18  -2 15.6540 28.7171   1
 -12  18   2-8.35593 31.8149   1
  11 -18  -2-24.5981 38.2454   1
 -11  18   2-16.7839 36.7409   1
 -10  18   2 101.613 41.1201   1
  10 -18  -2 102.206 42.2558   1
  -9 -18   2 81.4309 40.2008   1
  -9  18   2 43.3440 43.7257   1
   9 -18  -2 33.4783 42.6483   1
   9  18  -2 54.3704 43.3142   1
  -8 -18   2-9.09949 39.2951   1
  -8  18   2 60.7927 44.1960   1
   8 -18  -2 50.3631 37.2423   1
   8  18  -2-17.9107 35.8888   1
  -7 -18   2 27.3471 34.1123   1
  -7  18   2 25.5164 37.2542   1
   7 -18  -2 69.0064 43.0244   1
   7  18  -2 17.6616 31.8031   1
  -6  18   2 305.499 51.8460   1
   6 -18  -2 181.479 46.1090   1
  -5  18   2 51.6401 35.1627   1
   5 -18  -2 85.5987 38.5830   1
  -4  18   2 69.6458 36.7972   1
   4 -18  -2 127.299 37.4109   1
   3 -18  -2 119.451 40.6036   1
  -2  18   2 121.586 49.7283   1
   2 -18  -2 115.120 43.5307   1
  -1  18   2 253.720 53.2118   1
   1 -18  -2 222.107 53.3737   1
   0  18   2 166.163 41.8906   1
   0 -18  -2 159.740 42.0077   1
  -1  18  -2 292.930 52.9966   1
   1  18   2 378.503 56.9027   1
   1 -18   2 314.343 52.1927   1
  -1 -18  -2 292.328 54.0351   1
  -2  18  -2-17.3676 38.5167   1
   2  18   2-33.9794 38.6576   1
   2 -18   2-8.88850 32.6110   1
  -2 -18  -2 62.4165 39.0257   1
  -3 -18  -2 8.88616 28.6026   1
  -3  18  -2 26.1373 40.1462   1
   3 -18   2 70.9506 43.7540   1
   3  18   2-8.58707 27.6405   1
  -4 -18  -2 167.668 40.1838   1
  -4  18  -2 193.992 48.7568   1
   4 -18   2 314.112 51.8081   1
   4  18   2 183.883 40.8718   1
  -5 -18  -2 35.2586 32.3520   1
  -5  18  -2 53.7314 34.1074   1
   5 -18   2-17.1681 30.2712   1
   5  18   2 8.76378 35.1202   1
  -6 -18  -2 17.5099 39.8413   1
  -6  18  -2-8.76410 35.6724   1
   6 -18   2 17.6698 36.5181   1
   6  18   2-17.4987 44.9583   1
   7  18   2 69.9898 37.9528   1
  -7 -18  -2 96.5335 35.9133   1
   8 -18   2 16.4788 37.5119   1
  -8  18  -2 34.6674 42.7671   1
   9  18   2 260.586 56.3968   1
  -9  18  -2 153.778 40.0612   1
  -9 -18  -2 157.841 47.3833   1
   9 -18   2 146.498 37.3242   1
  10  18   2 43.2063 43.5442   1
 -10 -18  -2 17.5072 39.8578   1
  11  18   2 129.323 40.9152   1
 -11  18  -2 164.943 43.8270   1
  11 -18   2 32.4181 35.7422   1
 -11 -18  -2 70.2163 36.5437   1
  12 -18   2 16.3213 40.2573   1
  12  18   2 34.3335 43.6727   1
 -12  18  -2-16.2261 36.9223   1
  11 -19  -2-15.5800 36.7658   1
 -11  19   2-24.6850 40.1646   1
 -10  19   2 24.6745 35.5097   1
  10 -19  -2-8.23765 33.0032   1
  -9  19   2 8.44113 33.2667   1
   9 -19  -2-8.25312 34.1133   1
  -8  19   2-8.57733 40.9380   1
   8 -19  -2 8.15312 38.0186   1
   7  19  -2 25.6452 32.0815   1
  -7  19   2 109.273 40.6672   1
   6  19  -2 26.1124 43.8479   1
  -6  19   2 33.4941 28.9067   1
  -6 -19   2-18.0907 38.5129   1
   6 -19  -2 17.0455 31.8754   1
   5  19  -2 260.580 55.5480   1
  -5  19   2 222.609 49.0435   1
  -5 -19   2 255.015 54.7270   1
   5 -19  -2 249.775 48.4282   1
  -4  19   2 42.8718 39.3508   1
   4  19  -2 74.1121 49.2473   1
  -4 -19   2 181.608 50.4436   1
   4 -19  -2 167.795 44.6521   1
  -3  19   2 43.2376 39.9395   1
   3  19  -2 133.821 51.5443   1
  -3 -19   2 72.3890 41.7831   1
   3 -19  -2 33.6090 35.8762   1
   2  19  -2 9.22495 40.3773   1
  -2 -19   2-26.0183 35.3031   1
   1  19  -2 8.92424 35.2135   1
  -1 -19   2 69.3682 35.8827   1
   0  19  -2 248.060 53.8421   1
   0 -19   2 190.558 52.6815   1
  -1  19  -2 51.1063 37.4408   1
   1 -19   2 106.774 36.3824   1
  -2  19  -2 77.6774 42.3711   1
   2 -19   2 131.591 43.5198   1
   3  19   2 50.0473 40.3611   1
  -3 -19  -2 79.8027 40.9509   1
  -4 -19  -2 8.76091 35.6603   1
  -4  19  -2 61.7254 45.7534   1
   4 -19   2-17.0445 38.7831   1
   4  19   2-16.9702 39.5677   1
  -5 -19  -2-8.71992 35.4968   1
  -5  19  -2 52.7739 40.5274   1
   5 -19   2 17.0771 28.8219   1
   5  19   2-25.7428 40.9590   1
  -6 -19  -2 95.0804 42.8355   1
   6  19   2 69.2493 41.5182   1
  -6  19  -2 137.581 46.4819   1
   6 -19   2 69.1695 43.2971   1
   7  19   2 17.1787 41.9246   1
  -7  19  -2 8.52274 29.4208   1
   7 -19   2 33.3085 29.9689   1
  -7 -19  -2 8.64167 37.8308   1
   8  19   2 111.500 47.1829   1
  -8  19  -2 101.879 46.3068   1
  -8 -19  -2 60.0050 40.6586   1
   8 -19   2 103.351 41.8515   1
   9 -19   2 15.9061 29.7720   1
  -9  19  -2 49.7273 31.5904   1
  10 -19   2 54.8712 37.9145   1
 -10  19  -2 32.3070 39.4910   1
  10  19   2 84.5365 50.2183   1
   8 -20  -2-23.9806 38.5974   1
   7 -20  -2 24.2585 30.7876   1
  -7  20   2-16.5183 30.3023   1
   6 -20  -2 132.607 47.3631   1
  -6  20   2 147.053 45.1943   1
   5 -20  -2-8.31992 33.3356   1
  -5  20   2-16.3450 37.6567   1
   4 -20  -2 150.077 44.1737   1
  -4  20   2 147.796 45.4785   1
   4  20  -2 151.195 51.3106   1
  -3 -20   2 25.7287 36.5161   1
   3  20  -2 9.12499 42.0486   1
   2 -20  -2 24.7830 34.7635   1
  -2  20   2 17.0448 36.3775   1
   2  20  -2 44.1177 43.1435   1
  -1 -20   2 290.249 53.0088   1
   1 -20  -2 210.572 43.0981   1
  -1  20   2 288.795 51.2750   1
   1  20  -2 271.407 56.4518   1
   0 -20   2 60.7350 44.6609   1
   0 -20  -2 77.6820 37.8683   1
   0  20  -2 68.3644 43.9896   1
   0  20   2 27.8381 36.6645   1
   1 -20   2 173.401 43.9825   1
  -1 -20  -2 77.6834 35.5220   1
   1  20   2 165.055 44.9455   1
  -1  20  -2 59.6150 38.1370   1
  -2 -20  -2-8.61300 29.0718   1
   2 -20   2 60.6030 40.8515   1
  -2  20  -2-17.0070 36.7143   1
   2  20   2 16.9809 33.4645   1
   3 -20   2-33.9538 40.9871   1
  -3  20  -2-17.1602 43.6686   1
   5  20   2 74.5639 42.6966   1
  -5  20  -2 68.2492 37.4810   1
  -5 -20  -2 51.3070 38.5628   1
   5 -20   2 92.8670 36.0858   1
   6  20   2 107.485 38.8675   1
  -6  20  -2 108.571 47.5721   1
   6 -20   2 83.6497 41.1173   1
  -6 -20  -2 137.038 43.8539   1
   7  20   2 16.7799 41.8251   1
  -7  20  -2-8.36080 40.3563   1
   7 -20   2-7.91086 36.0009   1
  -7 -20  -2 25.3603 39.4199   1
   8  20   2 83.6595 44.3894   1
  -1  21   2 265.232 55.0418   1
   1 -21  -2 136.585 45.2691   1
   0  21   2 25.5276 40.6134   1
   0  21  -2 8.32231 32.7992   1
   0 -21  -2-16.3757 35.3491   1
  -1  21  -2 91.2479 39.3155   1
   1  21   2 153.272 44.1558   1
  -1 -21  -2 16.7703 33.2547   1
   1 -21   2 76.4643 35.8389   1
  -2  21  -2 33.4149 35.0532   1
   2 -21   2-8.34872 30.0414   1
  25   0  -3-25.5585 38.2838   1
 -25   0   3 8.82978 35.9416   1
  24   0  -3 8.48598 36.6391   1
 -24   0   3-35.9360 39.8517   1
  23   0  -3 34.0387 37.7465   1
 -23   0   3-17.6759 35.4086   1
  22   0  -3 42.4459 35.6342   1
 -22   0   3 8.67273 29.9482   1
 -21   0   3-44.0623 34.7626   1
  21   0  -3-24.2211 30.7764   1
 -20   0   3 8.59071 28.3261   1
  20   0  -3-7.92303 27.9283   1
 -19   0   3-40.8593 33.2803   1
  19   0  -3-7.94378 29.1662   1
 -18   0   3-7.97584 29.2671   1
  18   0  -3-15.4963 28.4320   1
 -17   0   3-7.73702 29.9916   1
  17   0  -3-29.4795 29.5375   1
 -16   0   3-21.9991 28.4416   1
  16   0  -3-34.6639 33.1127   1
 -15   0   3-28.3326 30.5794   1
  15   0  -3 19.1091 24.2522   1
 -13   0   3 5.96253 20.5782   1
  13   0  -3-23.1162 22.3954   1
 -12   0   3-16.6638 24.6373   1
  12   0  -3 10.7321 21.4974   1
 -11   0   3-5.03064 18.8085   1
  11   0  -3 4.89333 22.2681   1
 -10   0   3-8.68158 19.5073   1
  10   0  -3-4.41376 16.1962   1
  -9   0   3 19.0025 19.7377   1
   9   0  -3 19.5074 18.4280   1
  -7   0   3 5.97171 15.3427   1
   7   0  -3-2.74928 12.1944   1
  -6   0   3 16.1343 14.9378   1
   6   0  -3 10.9604 14.2078   1
  -5   0   3 6.69807 11.5605   1
   5   0  -3 6.71163 10.8025   1
  -4   0   3 6.91346 10.4555   1
   4   0  -3 1.18523 9.22597   1
  -1   0   3-4.64125 7.98810   1
   1   0  -3-0.95376 8.34975   1
   0   0   3 7.16097 9.73434   1
   0   0  -3 19.2810 13.9230   1
  -1   0  -3-4.09341 15.2339   1
   1   0   3-2.00224 15.1790   1
  -2   0  -3-13.2681 20.5003   1
   2   0   3 63.3746 20.9802   1
  -3   0  -3-25.7767 21.3915   1
   3   0   3-15.0257 18.6203   1
  -4   0  -3 19.0573 20.8932   1
   4   0   3 6.94032 18.5256   1
  -5   0  -3 17.4234 18.5423   1
   5   0   3-7.93175 15.1000   1
  -6   0  -3-48.8148 28.9902   1
   6   0   3-13.3334 20.2634   1
  -7   0  -3 5.35752 22.4778   1
   7   0   3-9.87913 23.0337   1
  -8   0  -3 57.8943 29.1688   1
   8   0   3-10.9476 23.6427   1
  -9   0  -3 12.4267 20.4943   1
   9   0   3 11.9221 17.6927   1
 -10   0  -3-20.0976 27.7039   1
  10   0   3-19.1404 28.6819   1
 -11   0  -3-14.1847 29.7563   1
  11   0   3 13.5612 28.4483   1
 -12   0  -3-29.4716 35.1695   1
  12   0   3 7.15691 32.1635   1
 -13   0  -3 60.9225 36.3872   1
  13   0   3 14.9021 35.6041   1
 -14   0  -3 15.8735 32.8215   1
  14   0   3 30.4352 34.6404   1
 -15   0  -3-8.45173 34.9389   1
  15   0   3 30.1464 32.0868   1
 -16   0  -3 25.6255 27.5010   1
  16   0   3 15.6456 25.8099   1
 -17   0  -3-25.2280 33.6973   1
  17   0   3-8.25561 33.6107   1
  18   0   3 16.6104 33.8126   1
 -18   0  -3 17.1612 35.4747   1
  19   0   3 8.37688 30.1394   1
 -19   0  -3 8.73999 32.6791   1
  20   0   3-42.0594 43.2576   1
 -20   0  -3-34.6789 38.9942   1
  21   0   3 33.3063 33.3717   1
 -21   0  -3 8.62992 36.2201   1
  22   0   3 40.6565 37.4996   1
 -22   0  -3 34.1400 34.7794   1
  23   0   3 39.7379 39.2111   1
 -23   0  -3-8.29766 36.8115   1
  24   0   3 15.8211 35.0911   1
 -24   0  -3 8.02733 35.1374   1
  25  -1  -3-33.9776 41.0012   1
  25   1  -3 16.9935 37.1889   1
 -25   1   3 17.6469 41.6323   1
 -25  -1   3 25.8647 40.2039   1
  24   1  -3-8.36533 39.4771   1
 -24  -1   3-26.2102 33.2728   1
  23   1  -3 8.43020 33.2236   1
 -23  -1   3 8.79740 29.0076   1
 -23   1   3 18.4107 36.2786   1
  23  -1  -3-32.6434 35.7177   1
 -22   1   3 17.5523 35.1634   1
  22  -1  -3 8.41803 35.8383   1
  21   1  -3-8.22942 35.5280   1
 -21  -1   3-34.8632 40.1559   1
 -21   1   3 8.60647 35.0308   1
  21  -1  -3 16.9407 31.0769   1
  20   1  -3 56.7042 34.4925   1
 -20  -1   3 16.8335 28.4177   1
 -20   1   3 25.7877 32.7384   1
  20  -1  -3-32.7495 39.0855   1
  19   1  -3-7.93239 33.2845   1
 -19  -1   3 8.10485 32.9928   1
 -19   1   3 16.6344 28.7050   1
  19  -1  -3 23.5937 29.9477   1
  18   1  -3 962.407 77.3918   1
  18  -1  -3 776.180 72.9984   1
 -18  -1   3 763.534 73.3685   1
 -18   1   3 978.257 81.4312   1
  17   1  -3 2178.06 132.479   1
  17  -1  -3 1910.68 130.042   1
 -17  -1   3 2143.85 136.821   1
 -17   1   3 2193.08 135.413   1
  16   1  -3 714.456 65.4193   1
  16  -1  -3 807.361 70.1354   1
 -16   1   3 725.482 69.2653   1
 -16  -1   3 793.785 68.7359   1
  15   1  -3 759.952 66.7247   1
 -15  -1   3 890.465 71.0117   1
 -15   1   3 798.201 69.7548   1
  15  -1  -3 797.831 69.0372   1
 -14   1   3 116.789 33.3625   1
  14  -1  -3 101.698 31.7232   1
 -13  -1   3 1243.98 88.6576   1
  13  -1  -3 1385.94 92.5756   1
 -12   1   3 198.826 32.8326   1
 -12  -1   3 187.921 33.8044   1
  12   1  -3 237.663 34.3597   1
  12  -1  -3 198.054 35.4725   1
  11   1  -3 11259.4 533.906   1
 -11  -1   3 11909.7 536.045   1
 -11   1   3 11677.3 536.859   1
  11  -1  -3 10796.1 532.112   1
  10   1  -3 10412.2 530.429   1
 -10  -1   3 11857.7 535.001   1
  10  -1  -3 10995.3 531.388   1
   9   1  -3 1286.15 76.4130   1
  -9  -1   3 1339.49 79.3691   1
  -9   1   3 1094.02 75.3862   1
   9  -1  -3 1282.65 78.6018   1
   8   1  -3 25052.3 1102.74   1
  -8  -1   3 24514.8 1104.66   1
  -8   1   3 24599.3 1105.79   1
   8  -1  -3 23576.9 1106.22   1
   7   1  -3 50697.5 2286.85   1
  -7   1   3 56900.1 2290.61   1
  -7  -1   3 53475.5 2290.40   1
   6   1  -3 792.912 50.1730   1
  -6   1   3 907.357 55.1548   1
   6  -1  -3 905.116 55.2626   1
  -6  -1   3 955.911 52.7758   1
   5   1  -3 23412.4 1282.86   1
  -5   1   3 34623.8 1290.42   1
   5  -1  -3 35063.2 1289.47   1
  -5  -1   3 27276.8 1285.12   1
   4   1  -3 217235. 9421.39   1
  -4   1   3 221491. 9426.44   1
  -4  -1   3 205879. 9421.76   1
   4  -1  -3 206709. 9426.19   1
  -3   1   3 253505. 10887.7   1
   3  -1  -3 237243. 10888.2   1
  -2   1   3 123438. 5205.66   1
   2  -1  -3 111651. 5205.01   1
   1  -1  -3 1077.82 57.3702   1
   1   1  -3 1110.22 53.2453   1
  -1   1   3 1137.60 56.7980   1
  -1  -1   3 994.567 52.2911   1
   0  -1  -3 326025. 14371.1   1
   0   1   3 337512. 14371.2   1
   0   1  -3 325474. 14370.0   1
   0  -1   3 310855. 14369.0   1
  -1   1  -3 197018. 8505.76   1
  -1  -1  -3 189527. 8507.11   1
   1  -1   3 198728. 8505.76   1
   1   1   3 181345. 8505.76   1
  -2   1  -3 254793. 10668.9   1
  -2  -1  -3 241583. 10669.3   1
   2  -1   3 227527. 10667.6   1
   2   1   3 239006. 10669.3   1
  -3   1  -3 2393.11 113.141   1
   3  -1   3 2324.02 112.786   1
   3   1   3 2148.84 112.647   1
  -4   1  -3 16472.8 786.090   1
  -4  -1  -3 17849.8 788.275   1
   4  -1   3 17379.2 787.791   1
   4   1   3 17459.2 787.042   1
  -5   1  -3 19317.7 872.646   1
  -5  -1  -3 17937.4 874.349   1
   5  -1   3 19693.7 874.166   1
   5   1   3 19640.3 874.732   1
  -6   1  -3 17517.5 834.522   1
  -6  -1  -3 19478.2 839.206   1
   6  -1   3 18697.3 836.580   1
   6   1   3 17440.5 833.409   1
  -7   1  -3 334.434 39.1229   1
   7  -1   3 356.278 39.8299   1
   7   1   3 332.554 39.2008   1
  -7  -1  -3 469.156 46.4112   1
  -8   1  -3 1880.26 104.351   1
   8  -1   3 1575.38 99.1280   1
   8   1   3 1578.73 98.2917   1
  -9   1  -3 10841.1 494.236   1
  -9  -1  -3 10864.0 496.341   1
   9   1   3 9265.88 486.986   1
   9  -1   3 10504.8 492.182   1
 -10   1  -3 2163.55 135.735   1
 -10  -1  -3 2274.24 137.557   1
  10  -1   3 2274.52 135.031   1
  10   1   3 2280.56 135.497   1
 -11  -1  -3 217.814 40.9718   1
 -11   1  -3 220.564 39.5184   1
  11  -1   3 204.362 38.8781   1
  11   1   3 232.456 40.3004   1
 -12   1  -3 970.475 83.2648   1
 -12  -1  -3 1100.72 82.6313   1
  12   1   3 1101.94 84.0990   1
  12  -1   3 899.856 78.7967   1
 -13  -1  -3 348.093 49.7851   1
 -13   1  -3 248.786 43.8014   1
  13  -1   3 319.048 44.6088   1
  13   1   3 259.201 42.5796   1
 -14  -1  -3 961.556 81.2025   1
  14   1   3 854.429 76.3365   1
 -15   1  -3 565.272 63.4301   1
 -15  -1  -3 570.301 63.7266   1
  15  -1   3 651.694 65.4761   1
  15   1   3 478.292 60.1379   1
 -16   1  -3 50.0871 30.1476   1
 -16  -1  -3 58.8230 32.6670   1
  16  -1   3 65.7253 29.6739   1
  16   1   3 64.3074 35.7512   1
 -17   1  -3 401.249 52.5748   1
 -17  -1  -3 262.921 47.7884   1
  17  -1   3 278.267 48.1001   1
  17   1   3 337.370 52.1741   1
 -18   1  -3 61.5230 38.9907   1
  18  -1   3-16.2011 32.4610   1
 -19   1  -3 35.5034 36.8474   1
  19  -1   3 81.3177 31.6952   1
 -19  -1  -3 120.789 41.3216   1
 -20   1  -3 8.60864 27.0347   1
 -20  -1  -3 68.3121 41.2385   1
  20  -1   3 42.1265 29.1060   1
  20   1   3 16.3531 37.2344   1
 -21   1  -3 60.5312 36.4324   1
 -21  -1  -3 42.5036 38.3423   1
  21   1   3 122.781 39.2089   1
  21  -1   3 74.9223 38.0291   1
 -22   1  -3 17.3368 36.3692   1
 -22  -1  -3-16.6833 37.9608   1
  22  -1   3 32.7469 40.3843   1
  22   1   3-8.20784 36.8821   1
 -23  -1  -3-8.27334 37.1826   1
 -23   1  -3 42.0016 42.3158   1
  23   1   3 16.2695 40.1336   1
  23  -1   3 16.2100 38.6900   1
 -24  -1  -3-8.12929 34.6073   1
 -24   1  -3 16.4074 35.9080   1
  24   1   3 7.99685 34.0436   1
  24  -1   3-54.7029 40.5496   1
 -26   2   3 25.8429 36.6714   1
  26  -2  -3-8.43355 41.6032   1
 -25   2   3-9.16153 33.6127   1
  25  -2  -3-8.12202 30.3665   1
  25   2  -3 17.2636 34.5804   1
 -24   2   3-17.7008 36.5820   1
 -24  -2   3 17.4372 36.0373   1
  24  -2  -3 8.48804 37.1498   1
  24   2  -3-8.57330 38.0266   1
 -23   2   3-26.3861 41.5019   1
 -23  -2   3 25.9450 32.3382   1
  23  -2  -3-25.9758 42.2577   1
  23   2  -3-25.4152 35.5471   1
 -22   2   3 418.281 56.4281   1
  22  -2  -3 483.312 60.8980   1
 -21   2   3 70.1012 37.9275   1
 -21  -2   3 33.8526 35.0870   1
  21  -2  -3 73.5875 37.3075   1
  21   2  -3 64.8172 36.0396   1
 -20   2   3-17.7719 40.9412   1
 -20  -2   3-16.7480 34.6148   1
  20  -2  -3 7.71869 33.7844   1
  20   2  -3-7.97827 32.9791   1
 -19   2   3 439.992 58.7518   1
 -19  -2   3 593.942 65.3141   1
  19  -2  -3 612.357 64.5052   1
  19   2  -3 508.701 61.6359   1
 -18  -2   3 94.4090 37.3298   1
  18   2  -3 83.7653 35.3054   1
 -17   2   3 325.891 46.2570   1
 -17  -2   3 316.920 50.6496   1
  17  -2  -3 332.136 48.2820   1
  17   2  -3 322.157 48.4170   1
 -16   2   3 1081.66 84.7649   1
 -16  -2   3 1232.77 89.3624   1
  16  -2  -3 1049.00 84.4429   1
  16   2  -3 1033.72 82.6774   1
 -15   2   3 363.043 48.5111   1
 -15  -2   3 384.019 47.0308   1
  15  -2  -3 359.970 46.6324   1
  15   2  -3 361.562 46.0569   1
  14  -2  -3 3680.68 200.800   1
 -13  -2   3 856.234 65.8748   1
  13   2  -3 714.588 62.8981   1
 -12   2   3 37329.3 1533.55   1
 -12  -2   3 34793.4 1527.20   1
  12  -2  -3 30671.5 1523.75   1
  12   2  -3 33061.1 1524.67   1
 -11   2   3 3388.76 189.477   1
 -11  -2   3 3424.39 189.449   1
  11  -2  -3 4050.56 195.201   1
  11   2  -3 3808.85 190.531   1
 -10  -2   3 17140.6 753.163   1
  10  -2  -3 17560.3 755.189   1
  10   2  -3 16824.6 751.374   1
  -9   2   3 39603.9 1839.87   1
   9   2  -3 42023.0 1836.06   1
   9  -2  -3 40549.4 1839.81   1
  -9  -2   3 41342.2 1838.22   1
   8  -2  -3 55312.7 2597.34   1
  -8   2   3 61093.5 2598.97   1
   7   2  -3 10051.3 473.378   1
  -7  -2   3 10654.3 474.864   1
  -6   2   3 38482.5 1754.26   1
  -6  -2   3 38457.0 1747.38   1
   6   2  -3 38603.4 1747.49   1
   6  -2  -3 41602.1 1753.68   1
  -5  -2   3 25226.6 1097.75   1
   5   2  -3 23930.4 1096.55   1
   5  -2  -3 23861.0 1103.39   1
  -5   2   3 25165.2 1103.20   1
   4  -2  -3 15221.2 679.962   1
  -4  -2   3 13983.2 672.178   1
   4   2  -3 15434.9 672.789   1
  -4   2   3 16248.0 681.121   1
  -3  -2   3 9535.04 442.366   1
  -3   2   3 9869.49 449.305   1
   3  -2  -3 9986.96 449.524   1
   3   2  -3 10091.3 442.192   1
   2  -2  -3 69207.3 3058.07   1
  -2   2   3 67508.3 3057.51   1
  -2  -2   3 68989.6 3051.55   1
   2   2  -3 68900.6 3051.53   1
   1  -2  -3 22241.3 974.970   1
   1   2  -3 22576.3 969.713   1
  -1  -2   3 20886.5 969.297   1
  -1   2   3 21181.1 973.034   1
   0   2  -3 139619. 6279.46   1
   0  -2  -3 136706. 6282.93   1
   0  -2   3 148538. 6279.56   1
   0   2   3 139610. 6282.60   1
  -1  -2  -3 28159.5 1290.59   1
   1  -2   3 28806.1 1289.37   1
   1   2   3 28859.7 1290.90   1
  -1   2  -3 29306.4 1289.60   1
   2  -2   3 132887. 5761.73   1
   2   2   3 134184. 5763.78   1
  -2   2  -3 140737. 5762.40   1
  -4   2  -3 4317.23 233.193   1
  -4  -2  -3 4812.45 235.527   1
   4   2   3 5304.00 237.129   1
   4  -2   3 4841.54 235.378   1
  -5   2  -3 51610.6 2133.60   1
  -5  -2  -3 49140.6 2127.99   1
   5   2   3 46942.5 2126.30   1
   5  -2   3 43625.0 2122.77   1
  -6   2  -3 25789.5 1195.08   1
  -6  -2  -3 25728.3 1192.69   1
   6   2   3 27027.4 1192.84   1
   6  -2   3 26578.4 1193.49   1
  -7   2  -3 1640.63 106.373   1
  -7  -2  -3 1781.61 107.326   1
   7   2   3 1834.66 107.475   1
   7  -2   3 1861.04 109.646   1
  -8   2  -3 6719.41 331.414   1
  -8  -2  -3 6752.38 332.608   1
   8   2   3 6530.81 330.603   1
   8  -2   3 6985.90 332.928   1
   9   2   3 2962.68 173.640   1
  -9  -2  -3 3453.78 179.757   1
 -10   2  -3 14216.0 698.308   1
 -10  -2  -3 15906.1 703.108   1
  10   2   3 14401.9 697.677   1
  10  -2   3 15247.2 699.809   1
 -11   2  -3 7955.49 392.485   1
 -11  -2  -3 7730.65 390.710   1
  11   2   3 7820.77 390.011   1
  11  -2   3 8241.17 392.299   1
 -12   2  -3 826.541 72.8336   1
 -12  -2  -3 805.263 72.1164   1
  12   2   3 879.743 74.3391   1
  12  -2   3 833.992 72.8411   1
  13  -2   3 1047.62 85.2716   1
  13   2   3 1018.89 85.4765   1
 -13  -2  -3 1212.18 89.8565   1
 -13   2  -3 1096.23 85.3586   1
  14   2   3 1057.30 85.7290   1
 -14  -2  -3 1095.97 88.5368   1
  15  -2   3 1156.55 92.9880   1
  15   2   3 1206.48 95.2843   1
 -15   2  -3 1184.75 97.2046   1
 -15  -2  -3 1502.32 103.204   1
 -16   2  -3 408.463 55.2191   1
 -16  -2  -3 238.062 46.7818   1
  16   2   3 235.712 44.2462   1
  16  -2   3 428.608 55.1133   1
 -17   2  -3 129.730 42.8275   1
 -17  -2  -3 50.1346 36.7631   1
  17   2   3 111.522 37.3347   1
  17  -2   3 49.5755 36.3574   1
 -18   2  -3 43.4008 39.9946   1
 -18  -2  -3 25.0837 28.8568   1
  18   2   3-8.23760 28.4302   1
  18  -2   3-8.43216 36.4065   1
 -19   2  -3-17.2950 37.3503   1
 -19  -2  -3 50.8192 37.5852   1
  19   2   3 49.7571 39.1446   1
  19  -2   3 16.8106 35.7979   1
 -20  -2  -3 136.083 43.1971   1
  20   2   3 58.5413 41.1891   1
  20  -2   3 179.435 43.4817   1
 -21   2  -3 17.6616 39.6903   1
 -21  -2  -3-8.50410 37.2303   1
  21   2   3 25.0922 38.0724   1
  21  -2   3 40.4496 37.2823   1
 -22   2  -3 50.7836 36.0473   1
  22   2   3 33.4563 38.5522   1
  22  -2   3 33.1332 35.2788   1
 -22  -2  -3-16.9350 34.4841   1
  23  -2   3-24.2453 31.3215   1
  23   2   3-16.6899 28.8032   1
 -23   2  -3-8.39508 31.3938   1
 -23  -2  -3-8.37854 26.9682   1
  24   2   3-8.19513 42.5368   1
  24  -2   3 23.5437 29.9022   1
 -24   2  -3 66.4794 36.3884   1
 -24  -2  -3 8.22338 35.5204   1
 -26   3   3-8.79569 35.2605   1
  26  -3  -3 64.8961 37.8488   1
 -25   3   3-8.71012 30.0564   1
  25  -3  -3 8.52741 33.0418   1
 -24   3   3 17.8855 31.5652   1
 -24  -3   3-35.4616 41.3724   1
  24   3  -3 97.1987 42.2054   1
  24  -3  -3 59.8715 34.3040   1
 -23   3   3 239.904 45.2681   1
 -23  -3   3 105.582 41.1049   1
  23   3  -3 227.879 52.0672   1
  23  -3  -3 67.2406 36.9199   1
 -22   3   3 117.294 42.5201   1
  22  -3  -3 154.220 39.6575   1
  21   3  -3 358.312 55.5966   1
 -21  -3   3 305.680 52.1154   1
 -20   3   3 486.841 59.4020   1
 -20  -3   3 371.760 53.8533   1
  20   3  -3 528.139 60.5931   1
  20  -3  -3 337.932 52.7535   1
 -19   3   3 234.690 45.5133   1
 -19  -3   3 248.288 46.5452   1
  19   3  -3 282.448 46.6780   1
  19  -3  -3 170.233 41.7176   1
 -18   3   3 7.81918 28.8308   1
 -18  -3   3 61.7677 29.0092   1
  18   3  -3 105.848 35.7880   1
  18  -3  -3 95.4169 34.9192   1
 -17   3   3 2576.38 162.555   1
 -17  -3   3 2735.63 162.280   1
  17   3  -3 2828.95 163.731   1
  17  -3  -3 2855.99 165.973   1
 -16   3   3 628.970 62.9145   1
  16   3  -3 636.498 60.8592   1
 -16  -3   3 596.588 59.6689   1
 -15   3   3 1906.65 125.734   1
 -15  -3   3 1945.61 121.082   1
  15   3  -3 1989.17 121.657   1
  15  -3  -3 1835.27 122.193   1
 -14   3   3 6132.56 306.829   1
  14  -3  -3 5793.41 298.828   1
 -13   3   3 10008.2 500.860   1
 -13  -3   3 10557.4 499.076   1
  13   3  -3 10498.0 497.955   1
  13  -3  -3 10829.5 503.176   1
 -12   3   3 13704.9 678.103   1
 -12  -3   3 14536.3 676.744   1
  12   3  -3 14727.7 676.332   1
  12  -3  -3 15306.2 681.948   1
 -11   3   3 8651.35 406.935   1
 -11  -3   3 7861.04 401.085   1
  11   3  -3 8574.53 401.734   1
  11  -3  -3 8710.16 406.848   1
 -10   3   3 2860.86 155.921   1
  10  -3  -3 2601.01 154.413   1
 -10  -3   3 3062.01 153.173   1
  10   3  -3 2857.61 151.244   1
  -9   3   3 455.098 44.6741   1
   9  -3  -3 409.904 43.3113   1
  -9  -3   3 477.980 41.0618   1
   9   3  -3 449.354 39.8367   1
   8  -3  -3 17239.5 800.674   1
  -8   3   3 17763.6 802.086   1
  -7   3   3 36033.3 1710.24   1
   7   3  -3 39013.9 1704.73   1
  -7  -3   3 38667.0 1705.61   1
   7  -3  -3 38145.7 1711.73   1
  -6   3   3 23545.0 1084.08   1
  -6  -3   3 23909.4 1077.11   1
   6   3  -3 24045.9 1076.98   1
   6  -3  -3 24445.4 1085.37   1
   5   3  -3 5791.83 275.378   1
  -5  -3   3 6048.54 275.610   1
   4   3  -3 20797.9 944.714   1
  -4  -3   3 22076.4 946.217   1
   4  -3  -3 21315.4 952.873   1
  -4   3   3 19881.2 952.252   1
  -3  -3   3 75454.8 3289.07   1
  -3   3   3 73683.9 3295.39   1
   3  -3  -3 70835.6 3295.04   1
   3   3  -3 74752.0 3288.76   1
   2  -3  -3 4777.70 220.633   1
   2   3  -3 4664.00 213.198   1
  -2  -3   3 4432.19 213.118   1
  -2   3   3 4506.66 219.123   1
   1  -3  -3 306.413 30.1072   1
  -1   3   3 362.421 32.9286   1
  -1  -3   3 369.340 28.1860   1
   1   3  -3 315.325 27.5288   1
   0  -3  -3 127848. 5736.08   1
   0   3  -3 137272. 5734.12   1
   0  -3   3 121671. 5732.42   1
   0   3   3 130410. 5735.46   1
  -1   3  -3 40653.6 1802.09   1
   1  -3   3 39814.8 1800.33   1
   1   3   3 41398.6 1804.06   1
  -1  -3  -3 39345.9 1803.36   1
   2  -3   3 127281. 5570.97   1
  -2   3  -3 123379. 5570.67   1
  -3   3  -3 2234.17 117.154   1
  -3  -3  -3 1908.12 113.399   1
   3   3   3 2191.11 115.806   1
   3  -3   3 2247.78 116.820   1
  -4  -3  -3 4879.31 243.883   1
   4   3   3 5359.98 244.639   1
   4  -3   3 4545.95 242.010   1
  -4   3  -3 5047.54 243.493   1
  -5  -3  -3 7579.79 355.502   1
   5   3   3 7290.38 352.225   1
   5  -3   3 7296.86 352.767   1
  -5   3  -3 7214.81 351.623   1
   6   3   3 32431.9 1365.71   1
   6  -3   3 34648.9 1368.25   1
   7   3   3 22605.1 977.139   1
  -7  -3  -3 21138.9 975.307   1
   7  -3   3 20262.7 974.076   1
  -7   3  -3 21169.9 975.303   1
   8   3   3 16933.9 831.024   1
  -8  -3  -3 17979.6 833.679   1
   8  -3   3 17501.3 831.439   1
  10   3   3 9338.12 460.450   1
 -10  -3  -3 9685.40 462.182   1
  10  -3   3 9214.59 460.965   1
 -10   3  -3 9965.53 463.625   1
  11   3   3 2147.91 124.621   1
 -11  -3  -3 2046.59 123.599   1
  11  -3   3 1705.88 118.823   1
 -11   3  -3 1807.03 119.188   1
  12   3   3 4877.90 251.705   1
 -12  -3  -3 4844.36 251.593   1
  12  -3   3 4904.34 252.548   1
 -12   3  -3 4297.77 251.314   1
  13   3   3 22.2378 32.0148   1
 -13  -3  -3-30.1512 31.1702   1
  13  -3   3 30.2701 33.1338   1
 -13   3  -3 62.1356 34.0063   1
  14  -3   3 1288.67 98.1428   1
 -14   3  -3 1350.88 100.926   1
  15  -3   3 1888.77 124.158   1
 -15  -3  -3 1853.98 123.060   1
 -15   3  -3 2037.24 126.590   1
  16   3   3 581.117 67.2182   1
 -16  -3  -3 739.691 73.8727   1
 -16   3  -3 695.173 72.3696   1
  17   3   3-33.0287 35.6476   1
 -17  -3  -3-33.5426 36.2024   1
  17  -3   3 23.7866 35.1683   1
 -17   3  -3 44.0921 36.9980   1
  18   3   3 8.40138 30.2256   1
 -18  -3  -3-17.0099 31.2042   1
  18  -3   3-24.5047 26.2845   1
 -18   3  -3 26.2705 28.1784   1
  19   3   3 161.704 47.1050   1
 -19  -3  -3 145.868 47.0802   1
  19  -3   3 126.012 43.2522   1
 -19   3  -3 167.009 46.0862   1
  20   3   3 17.3030 31.7629   1
 -20  -3  -3 34.5557 27.8231   1
  21   3   3 25.5677 39.7413   1
 -21  -3  -3 17.2305 37.1936   1
  21  -3   3-41.7043 30.0075   1
 -21   3  -3 25.7424 28.2934   1
  22   3   3 16.7478 39.5119   1
 -22  -3  -3-34.2856 42.2828   1
  23   3   3 82.3549 45.1461   1
 -23  -3  -3 25.4637 39.1260   1
  23  -3   3 15.9081 38.8367   1
 -23   3  -3-8.41494 39.7238   1
  24   3   3 31.9475 38.1545   1
  24  -3   3 15.7860 34.1142   1
 -24  -3  -3 42.2317 44.2739   1
 -24   3  -3 56.7156 32.4996   1
  26  -4  -3 8.36160 38.5256   1
 -26   4   3 8.60285 37.1419   1
  24   4  -3 34.3593 40.0614   1
  24  -4  -3 24.6379 35.4627   1
 -24   4   3-8.90377 36.2478   1
  23   4  -3-17.1992 36.6110   1
 -23  -4   3 18.1872 36.4349   1
  23  -4  -3 8.25225 29.6940   1
 -23   4   3 35.6219 31.3965   1
  22   4  -3 154.518 43.4962   1
 -22  -4   3 115.025 42.9426   1
  22  -4  -3 151.624 42.2759   1
  21   4  -3 75.9830 39.4979   1
 -21  -4   3 52.0243 39.5871   1
  21  -4  -3 109.537 43.8355   1
 -21   4   3 52.3610 38.3285   1
  20   4  -3 33.0622 36.6973   1
 -20  -4   3 50.7660 36.5635   1
  20  -4  -3 33.2046 30.4990   1
 -20   4   3 33.8798 27.3029   1
  19   4  -3 370.938 53.8245   1
 -19  -4   3 344.754 51.7388   1
  19  -4  -3 450.362 57.7040   1
 -19   4   3 413.701 54.6983   1
  18   4  -3 211.463 42.8290   1
 -18  -4   3 213.670 42.8628   1
  18  -4  -3 374.593 52.4333   1
 -18   4   3 336.079 49.7162   1
  17   4  -3 7.56319 31.2718   1
 -17  -4   3 30.3598 32.7770   1
  16   4  -3 1820.23 114.417   1
 -16  -4   3 1732.39 112.501   1
 -16   4   3 1729.52 118.046   1
  15  -4  -3 93.7246 31.8209   1
 -15  -4   3 103.295 32.7506   1
  15   4  -3 81.7669 30.8926   1
  14  -4  -3 2147.67 136.550   1
 -14   4   3 2336.81 136.114   1
  13  -4  -3 9712.91 466.076   1
 -13  -4   3 9332.26 462.731   1
 -13   4   3 9847.80 467.100   1
  13   4  -3 9752.67 462.850   1
  12   4  -3 11058.9 527.721   1
 -12  -4   3 11314.1 529.677   1
 -11   4   3 3482.95 181.812   1
  11   4  -3 3078.95 174.136   1
 -11  -4   3 3301.08 177.028   1
  11  -4  -3 3429.35 181.666   1
 -10   4   3 2777.32 162.807   1
  10   4  -3 2893.88 157.709   1
 -10  -4   3 3207.12 161.234   1
  10  -4  -3 3075.17 164.830   1
  -9   4   3 36580.9 1576.04   1
   9   4  -3 36559.4 1567.46   1
  -9  -4   3 32349.6 1565.82   1
   9  -4  -3 34294.8 1572.87   1
  -8   4   3 20407.9 940.347   1
   8   4  -3 20456.1 932.288   1
   8  -4  -3 21133.7 940.482   1
  -8  -4   3 20331.9 932.376   1
   7  -4  -3 38056.5 1745.03   1
  -7   4   3 39577.1 1746.93   1
  -6   4   3 10627.8 504.975   1
  -6  -4   3 10761.9 499.137   1
   6  -4  -3 10631.0 506.601   1
   6   4  -3 11250.7 499.205   1
   5   4  -3 102785. 4441.24   1
  -5   4   3 104959. 4450.92   1
   5  -4  -3 90865.2 4446.76   1
  -5  -4   3 100577. 4442.03   1
   4   4  -3 2843.22 130.782   1
  -4   4   3 2532.06 134.986   1
   4  -4  -3 2681.54 138.314   1
  -4  -4   3 2359.69 129.720   1
   3   4  -3 50740.3 2228.37   1
  -3  -4   3 49187.8 2228.34   1
   2   4  -3 13368.9 615.088   1
  -2  -4   3 13739.7 615.478   1
   1   4  -3 133.278 21.2062   1
  -1  -4   3 100.720 20.0643   1
   0  -4   3 23275.2 1027.81   1
   0   4  -3 22339.3 1027.10   1
  -1  -4  -3 250117. 11246.3   1
   1   4   3 256451. 11245.5   1
  -2  -4  -3 1362.06 84.6692   1
   2   4   3 1320.77 83.6443   1
   2  -4   3 1485.51 83.2473   1
  -2   4  -3 1365.19 84.4147   1
  -3  -4  -3 16372.2 795.484   1
   3   4   3 17840.3 798.824   1
   3  -4   3 17363.9 795.345   1
  -3   4  -3 18186.5 797.312   1
  -4  -4  -3 2271.39 123.671   1
   4   4   3 2198.06 123.577   1
   4  -4   3 2154.63 124.923   1
  -4   4  -3 2132.24 123.647   1
  -5  -4  -3 9233.83 419.894   1
  -5   4  -3 8804.68 419.513   1
   5   4   3 8462.68 417.224   1
   5  -4   3 8804.79 419.712   1
  -6  -4  -3 2203.19 125.138   1
  -6   4  -3 2028.82 123.023   1
   6   4   3 2238.77 124.457   1
   6  -4   3 2050.60 123.380   1
  -7  -4  -3 90225.4 3836.31   1
  -7   4  -3 86806.6 3834.41   1
   7   4   3 81025.0 3831.33   1
   7  -4   3 85668.2 3834.81   1
  -8  -4  -3 1189.98 87.7425   1
  -8   4  -3 1257.46 87.1804   1
   8   4   3 1282.25 87.4001   1
   8  -4   3 1302.50 89.5600   1
  -9  -4  -3 26606.2 1185.11   1
  -9   4  -3 24896.1 1182.48   1
   9   4   3 26871.5 1184.23   1
   9  -4   3 25033.5 1182.25   1
 -10  -4  -3 2436.67 141.594   1
 -10   4  -3 2243.22 142.661   1
  10  -4   3 2215.04 137.076   1
  10   4   3 2405.56 140.992   1
  11   4   3 5749.79 283.978   1
 -11  -4  -3 6110.39 284.306   1
 -11   4  -3 5645.11 283.857   1
  12   4   3 29.4002 27.9933   1
 -12  -4  -3-14.9699 29.0110   1
  12  -4   3 51.9852 35.4520   1
 -12   4  -3 7.45524 30.8233   1
  13   4   3 30.4904 30.0534   1
 -13  -4  -3 7.76156 33.9813   1
  13  -4   3 15.4087 27.1713   1
 -13   4  -3 22.8832 26.9015   1
  14   4   3 1155.70 94.1693   1
 -14  -4  -3 1320.31 98.0059   1
  14  -4   3 1147.04 94.8883   1
 -14   4  -3 1414.76 98.1671   1
  15   4   3 2064.76 134.077   1
 -15  -4  -3 1962.81 133.715   1
  15  -4   3 2170.98 135.995   1
 -15   4  -3 2021.02 135.384   1
  16   4   3 107.094 37.3429   1
 -16  -4  -3 92.2717 39.8832   1
  16  -4   3 172.586 43.3304   1
 -16   4  -3 76.5623 37.0542   1
 -17  -4  -3 332.944 48.2758   1
  18   4   3 25.2605 32.2251   1
 -18  -4  -3 34.5994 31.9033   1
 -18   4  -3 60.2722 33.5229   1
  19   4   3-8.46544 31.6504   1
 -19  -4  -3 34.9210 33.8278   1
  19  -4   3-8.03549 33.7132   1
 -19   4  -3-26.6032 43.7432   1
  20  -4   3 107.326 34.0655   1
 -20   4  -3 148.434 40.6143   1
 -21  -4  -3 79.5465 39.2594   1
  21   4   3-8.32543 35.5021   1
  21  -4   3 83.3877 43.7313   1
  22  -4   3 8.30767 31.6311   1
 -22   4  -3-16.8771 32.6981   1
  23   4   3 8.09472 34.9465   1
 -23  -4  -3-8.56297 38.4775   1
  23  -4   3 47.3944 39.7854   1
 -23   4  -3-41.8649 42.6005   1
  24   4   3 23.7101 32.6679   1
 -24  -4  -3-24.9666 34.3991   1
  24  -4   3 7.47442 26.3475   1
 -24   4  -3-25.3001 31.5309   1
  26  -5  -3-16.3276 36.6952   1
 -26   5   3-25.5213 36.7382   1
  25  -5  -3 40.0687 34.7092   1
 -25   5   3 87.9607 34.7778   1
  24  -5  -3 16.6499 39.7339   1
 -24   5   3-8.65429 37.8779   1
  23   5  -3 68.0873 37.8515   1
 -23  -5   3 44.6863 37.5989   1
  23  -5  -3 101.394 44.7622   1
 -23   5   3 35.0284 37.3801   1
  22   5  -3-25.3531 33.3058   1
 -22  -5   3-17.7899 31.3544   1
  22  -5  -3 16.9771 31.1437   1
 -22   5   3 17.5529 32.1998   1
  21   5  -3 16.6807 30.0873   1
 -21  -5   3 43.9214 34.1092   1
  21  -5  -3 42.5429 37.8045   1
 -21   5   3 108.763 39.9927   1
  20   5  -3-8.17180 36.7215   1
 -20  -5   3-8.63646 34.0385   1
  19   5  -3 437.541 54.5715   1
 -19   5   3 364.365 56.2280   1
 -19  -5   3 344.700 51.9507   1
 -18   5   3 1174.23 95.5868   1
  18  -5  -3 1389.44 100.515   1
 -17  -5   3 822.943 77.2278   1
  17   5  -3 838.083 74.7499   1
 -17   5   3 1030.39 85.9087   1
  16   5  -3 7.10155 27.5251   1
 -16  -5   3 7.50435 29.0854   1
  16  -5  -3 15.4764 32.9467   1
 -16   5   3 30.6157 32.1193   1
  15  -5  -3 4073.48 229.832   1
  15   5  -3 4350.03 228.516   1
 -15  -5   3 4418.15 231.118   1
 -15   5   3 4291.85 230.716   1
  14  -5  -3 1626.69 117.411   1
  14   5  -3 1816.55 114.567   1
 -14  -5   3 1901.26 117.742   1
 -14   5   3 1891.65 119.870   1
  13  -5  -3 2202.64 132.320   1
 -13  -5   3 2200.04 128.790   1
 -13   5   3 2026.59 129.713   1
  13   5  -3 2052.82 125.621   1
 -12  -5   3 1377.48 86.7443   1
  12   5  -3 1187.43 81.9039   1
 -12   5   3 1252.88 89.8467   1
  12  -5  -3 1114.03 87.2021   1
  11   5  -3 5595.32 285.575   1
 -11  -5   3 5987.39 287.307   1
 -10  -5   3 6725.25 338.280   1
  10   5  -3 7198.30 339.775   1
 -10   5   3 6976.02 345.531   1
  10  -5  -3 7144.82 345.388   1
  -9  -5   3 8855.87 439.915   1
   9   5  -3 9487.99 443.037   1
  -9   5   3 9937.15 450.504   1
   9  -5  -3 9310.48 447.176   1
  -8  -5   3 80142.9 3610.91   1
   8   5  -3 84286.1 3611.34   1
  -8   5   3 79340.3 3619.80   1
   8  -5  -3 79232.6 3618.07   1
  -7  -5   3 3073.64 157.640   1
  -7   5   3 3092.58 165.265   1
   7   5  -3 3048.26 157.714   1
   7  -5  -3 3000.63 164.250   1
   6  -5  -3 998.549 75.2816   1
  -6   5   3 1289.18 79.5157   1
   5  -5  -3 2063.88 121.752   1
  -5   5   3 2292.21 125.932   1
  -4  -5   3 43523.7 1935.06   1
  -4   5   3 42262.4 1939.21   1
   4  -5  -3 41928.4 1941.77   1
   4   5  -3 44757.3 1935.78   1
  -3  -5   3 18412.4 856.351   1
  -3   5   3 18736.7 862.255   1
   3  -5  -3 19081.7 862.216   1
   3   5  -3 19347.5 856.429   1
   2  -5  -3 253140. 11321.0   1
   2   5  -3 252119. 11315.3   1
  -2   5   3 253817. 11320.6   1
  -2  -5   3 260069. 11315.0   1
   1  -5  -3 75423.8 3292.46   1
  -1   5   3 72127.8 3290.46   1
   0  -5  -3 130897. 6020.70   1
   0   5   3 139999. 6021.84   1
  -1  -5  -3 5755.35 300.944   1
   1   5   3 6538.38 302.758   1
   1  -5   3 6748.97 301.379   1
  -1   5  -3 6009.35 298.382   1
  -2  -5  -3 4675.74 229.125   1
   2   5   3 4362.14 227.277   1
   2  -5   3 4424.56 226.444   1
  -2   5  -3 4807.42 228.544   1
  -3  -5  -3 54573.4 2476.71   1
   3   5   3 56005.3 2476.03   1
   3  -5   3 55915.6 2474.54   1
  -3   5  -3 54447.6 2474.99   1
  -4  -5  -3 102.601 29.9101   1
   4   5   3 105.611 26.7594   1
   4  -5   3 58.3418 22.3268   1
  -4   5  -3 20.0131 23.5225   1
  -5  -5  -3 379.919 44.8969   1
   5   5   3 360.416 43.1003   1
   5  -5   3 438.360 45.2267   1
  -5   5  -3 460.879 46.7557   1
  -6  -5  -3 97897.5 4403.80   1
   6   5   3 93915.9 4404.13   1
   6  -5   3 103273. 4406.46   1
  -6   5  -3 99893.3 4406.40   1
  -7  -5  -3 3088.78 173.967   1
  -7   5  -3 3341.76 178.459   1
   7  -5   3 3074.91 175.563   1
   7   5   3 3339.83 175.474   1
  -8   5  -3 18566.6 850.871   1
   8  -5   3 18067.9 849.789   1
  -9  -5  -3 1193.81 85.9374   1
  -9   5  -3 1169.06 84.2319   1
   9   5   3 967.900 79.0713   1
   9  -5   3 1152.47 84.8626   1
 -10  -5  -3 8105.70 381.197   1
 -10   5  -3 7559.50 379.192   1
  10   5   3 7134.74 376.917   1
  10  -5   3 7882.93 381.789   1
 -11  -5  -3 915.819 78.3595   1
 -11   5  -3 992.438 82.7811   1
  11   5   3 1066.45 80.4118   1
  11  -5   3 962.732 79.6272   1
 -12  -5  -3 2785.40 159.404   1
 -12   5  -3 2811.15 162.500   1
  12  -5   3 2270.02 152.176   1
  12   5   3 2571.09 154.218   1
  13   5   3 181.298 41.4697   1
 -13  -5  -3 255.471 47.6727   1
  13  -5   3 254.526 43.0161   1
 -13   5  -3 192.964 40.0112   1
  14   5   3 116.735 35.0774   1
 -14   5  -3 88.3169 38.8244   1
 -14  -5  -3 214.096 45.1651   1
  14  -5   3 158.757 38.8183   1
 -15   5  -3 1034.54 90.3718   1
  15   5   3 1178.70 91.9452   1
 -16  -5  -3 644.156 68.4334   1
  16  -5   3 691.577 73.4521   1
 -16   5  -3 704.729 70.2496   1
  17  -5   3 1941.44 127.153   1
 -17   5  -3 1677.59 124.485   1
  18   5   3 564.291 60.5125   1
 -18  -5  -3 543.774 62.8764   1
  18  -5   3 461.009 60.7423   1
 -18   5  -3 399.327 59.1010   1
  19   5   3 74.9611 36.5170   1
 -19  -5  -3-8.77460 32.2646   1
  19  -5   3 92.5526 35.8804   1
 -19   5  -3 25.5268 29.4405   1
  20   5   3 149.421 45.1345   1
 -20  -5  -3 104.870 39.7174   1
  20  -5   3 289.880 46.9477   1
 -20   5  -3 243.594 50.6089   1
  21   5   3 74.0610 36.0334   1
 -21  -5  -3 25.9241 31.7240   1
  21  -5   3-16.1340 38.9535   1
 -21   5  -3-8.64930 37.8721   1
  22   5   3-16.1926 41.6031   1
 -22  -5  -3 42.4338 45.2872   1
  22  -5   3-8.13345 34.6229   1
 -22   5  -3 8.51076 35.1787   1
  23   5   3 7.93670 28.0080   1
 -23  -5  -3 16.2359 28.6461   1
  23  -5   3 48.2284 36.1431   1
 -23   5  -3 66.1834 39.0565   1
  24   5   3 7.56664 44.2320   1
 -24  -5  -3 7.94460 35.2397   1
  26  -6  -3-23.2046 37.3343   1
 -26   6   3 25.8030 38.6482   1
  25  -6  -3 8.28297 35.2661   1
 -25   6   3 25.0548 33.4655   1
  24  -6  -3 116.708 41.6415   1
 -24   6   3 181.424 46.5647   1
  23   6  -3 8.49701 34.5906   1
  23  -6  -3 8.45477 34.4187   1
 -23   6   3 26.0645 35.9168   1
 -22  -6   3 137.539 40.4740   1
  22   6  -3 91.9523 37.4980   1
  22  -6  -3 153.545 45.0334   1
  21   6  -3 8.18562 35.3395   1
 -21  -6   3 16.9652 35.0624   1
  21  -6  -3-25.4600 35.6068   1
 -21   6   3-8.40196 28.9939   1
  20   6  -3 144.489 39.4928   1
 -20  -6   3 216.318 45.0506   1
  20  -6  -3 135.359 40.1839   1
 -20   6   3 202.074 40.0001   1
  19   6  -3 46.9740 31.9516   1
 -19  -6   3 48.7015 32.0741   1
  19  -6  -3 24.6608 29.6656   1
 -19   6   3 98.2183 36.9805   1
  18  -6  -3 318.064 49.7562   1
 -18   6   3 322.457 51.0916   1
  17  -6  -3 992.112 83.3097   1
  17   6  -3 901.885 77.2854   1
 -17  -6   3 942.669 78.1595   1
 -17   6   3 722.611 73.5924   1
  16   6  -3 3155.02 180.912   1
 -16  -6   3 3091.42 180.243   1
  16  -6  -3 3285.94 186.454   1
  15  -6  -3 862.605 74.0802   1
  15   6  -3 764.048 69.7595   1
 -15  -6   3 687.481 65.5599   1
 -15   6   3 717.511 69.0164   1
  14  -6  -3 5267.01 278.706   1
 -14  -6   3 5183.72 272.384   1
 -14   6   3 5195.14 277.074   1
  14   6  -3 5592.17 275.291   1
 -13   6   3 145.797 36.3633   1
  13  -6  -3 100.995 32.0324   1
 -12  -6   3 35.9710 23.7957   1
  12   6  -3 122.550 29.7108   1
 -12   6   3 28.2499 31.0397   1
  12  -6  -3 62.9900 30.7625   1
 -11  -6   3 5.65570 21.1533   1
  11   6  -3-5.81113 22.5243   1
 -11   6   3 33.5592 26.8950   1
  11  -6  -3 26.2007 26.6673   1
 -10  -6   3 12593.4 563.726   1
  10   6  -3 12484.2 563.379   1
 -10   6   3 11767.8 568.923   1
  10  -6  -3 10948.3 564.737   1
  -9  -6   3 10363.5 503.605   1
   9   6  -3 11002.6 505.288   1
   9  -6  -3 10425.1 510.596   1
  -9   6   3 11079.4 512.243   1
   8  -6  -3 116.675 29.6971   1
  -8  -6   3 117.365 27.6845   1
   8   6  -3 199.001 31.1064   1
  -8   6   3 107.242 29.3796   1
  -7   6   3 18185.5 800.780   1
   7  -6  -3 16654.8 800.539   1
   7   6  -3 17788.7 791.926   1
  -7  -6   3 16605.2 792.270   1
   6  -6  -3 3691.14 190.908   1
  -6   6   3 3316.95 188.908   1
   6   6  -3 3635.42 185.065   1
  -6  -6   3 3745.00 184.948   1
   5  -6  -3 23041.6 1048.24   1
  -5   6   3 23805.9 1048.79   1
   5   6  -3 22898.1 1040.20   1
  -5  -6   3 22289.7 1040.40   1
   4  -6  -3 4350.43 225.672   1
  -4   6   3 4494.08 223.634   1
   4   6  -3 4349.18 219.186   1
  -4  -6   3 4470.30 219.057   1
   3   6  -3 41412.2 1850.06   1
  -3   6   3 40091.8 1856.47   1
  -3  -6   3 41529.3 1851.09   1
   3  -6  -3 41849.9 1857.04   1
   2  -6  -3 15874.5 735.236   1
  -2  -6   3 16137.6 730.893   1
   2   6  -3 16117.4 730.327   1
  -2   6   3 15644.8 734.702   1
  -1  -6   3 47591.3 2106.97   1
   1   6  -3 46017.7 2105.15   1
  -1   6   3 47472.8 2111.25   1
   1  -6  -3 47055.4 2112.14   1
   0  -6   3 146948. 6468.77   1
   0   6   3 142531. 6471.40   1
   0   6  -3 151027. 6470.22   1
   0  -6  -3 140805. 6471.31   1
  -1   6  -3 75641.2 3612.44   1
  -1  -6  -3 81860.4 3617.11   1
   1  -6   3 82998.9 3615.00   1
   1   6   3 84427.8 3618.68   1
  -2   6  -3 495.747 46.6025   1
  -2  -6  -3 452.988 48.3080   1
   2   6   3 499.691 47.3516   1
   2  -6   3 524.595 46.2128   1
  -3  -6  -3 983.737 70.5774   1
  -3   6  -3 966.111 68.0188   1
   3  -6   3 796.090 64.4193   1
   3   6   3 851.795 66.4208   1
  -4   6  -3 7452.98 361.171   1
   4  -6   3 7166.05 358.793   1
   4   6   3 7581.12 360.962   1
  -4  -6  -3 7435.14 361.806   1
  -5   6  -3 782.995 63.7181   1
   5  -6   3 800.313 62.2081   1
   5   6   3 795.993 66.4792   1
  -5  -6  -3 798.812 65.9388   1
  -6   6  -3 3130.90 182.086   1
   6  -6   3 3501.15 184.605   1
   6   6   3 3625.28 185.127   1
  -6  -6  -3 3218.59 182.951   1
   7  -6   3 26360.4 1203.81   1
  -7   6  -3 26251.7 1203.08   1
   8  -6   3 1447.91 100.750   1
   8   6   3 1499.05 100.932   1
  -8  -6  -3 1512.60 100.341   1
  -8   6  -3 1435.77 99.6055   1
   9  -6   3 9585.57 438.112   1
   9   6   3 8522.54 432.751   1
  -9  -6  -3 8842.09 433.228   1
  -9   6  -3 8705.15 433.427   1
  10  -6   3 6089.69 297.642   1
 -10  -6  -3 6112.68 296.460   1
  10   6   3 5314.57 291.198   1
 -10   6  -3 5486.17 293.378   1
 -11   6  -3 530.242 58.2309   1
 -11  -6  -3 508.897 57.5626   1
  11  -6   3 631.843 62.2903   1
  12   6   3 795.975 70.9123   1
 -12  -6  -3 698.450 65.9627   1
  13  -6   3 285.640 48.5015   1
 -13   6  -3 399.847 58.3541   1
  14   6   3 1768.25 117.125   1
  14  -6   3 1707.43 118.432   1
 -14   6  -3 1670.79 120.535   1
 -15   6  -3 412.713 54.5504   1
 -15  -6  -3 356.197 49.3063   1
  15  -6   3 328.895 51.0371   1
  16   6   3 1974.88 131.548   1
 -16  -6  -3 2074.56 135.798   1
 -17  -6  -3 766.512 76.2269   1
 -17   6  -3 918.834 77.8343   1
  17   6   3 737.603 74.3151   1
  17  -6   3 877.095 77.2775   1
  18  -6   3 352.410 52.2015   1
 -18  -6  -3 386.135 53.2588   1
  18   6   3 343.598 52.2405   1
 -18   6  -3 447.803 58.2477   1
  19  -6   3 242.917 45.9267   1
 -19  -6  -3 227.240 48.0798   1
  19   6   3 281.999 50.6438   1
 -19   6  -3 208.098 44.4932   1
  20  -6   3-16.5011 29.6832   1
 -20  -6  -3-33.5977 41.8719   1
  20   6   3-32.1557 40.0749   1
 -20   6  -3 42.5624 34.1030   1
  21  -6   3 15.9312 32.4348   1
 -21  -6  -3 33.3685 38.9106   1
  21   6   3 8.04877 37.5430   1
 -21   6  -3 25.7913 33.3242   1
 -22  -6  -3-16.4340 36.9244   1
  22  -6   3 7.81197 37.7080   1
  22   6   3 32.2486 41.8327   1
  23  -6   3 15.7000 36.1667   1
 -23   6  -3-16.3595 40.7763   1
 -24  -6  -3 7.92839 38.2719   1
  24   6   3 15.6087 39.3117   1
  26  -7  -3-15.9953 35.9411   1
 -26   7   3-8.06206 31.7773   1
  25  -7  -3 8.11427 42.1402   1
 -25   7   3 75.6899 43.6733   1
  24  -7  -3 24.9049 34.3382   1
 -24   7   3 34.1225 31.9204   1
  23  -7  -3 42.5920 39.7750   1
 -23   7   3 49.7995 40.1141   1
 -22   7   3 8.38238 35.1687   1
  22  -7  -3-8.46770 39.4857   1
  22   7  -3 17.5941 32.8903   1
 -22  -7   3-8.69307 34.2597   1
  21  -7  -3 42.5324 29.4018   1
 -21   7   3 33.8654 28.6225   1
 -20   7   3 253.402 45.0333   1
  20  -7  -3 249.981 45.0006   1
  20   7  -3 299.000 51.4912   1
 -20  -7   3 185.693 43.8997   1
 -19   7   3 293.055 50.9519   1
 -19  -7   3 288.983 48.0559   1
  19  -7  -3 237.844 45.5369   1
  19   7  -3 175.397 43.0661   1
 -18   7   3 379.220 54.8650   1
  18   7  -3 406.618 55.4549   1
 -18  -7   3 459.882 59.1942   1
 -17  -7   3 101.910 34.3303   1
  17   7  -3 64.0900 36.0174   1
 -17   7   3-24.0497 32.1373   1
  17  -7  -3-8.20640 31.2671   1
 -16  -7   3 60.3312 29.0087   1
  16   7  -3 93.6670 34.8671   1
  16  -7  -3 152.025 40.9186   1
 -16   7   3 80.0091 34.3078   1
 -15   7   3 3384.37 189.491   1
 -15  -7   3 2872.64 180.521   1
  15  -7  -3 3487.37 189.819   1
  15   7  -3 3364.16 187.640   1
 -14   7   3 23.4077 24.4940   1
  14  -7  -3 60.9189 30.0286   1
  14   7  -3 14.3485 25.8317   1
 -14  -7   3-7.01686 24.2360   1
 -13   7   3 1926.24 121.035   1
  13  -7  -3 1571.33 114.874   1
  13   7  -3 1692.09 113.063   1
 -13  -7   3 1817.91 114.736   1
  12  -7  -3 597.234 60.5270   1
 -12   7   3 534.587 58.5818   1
 -11   7   3 560.718 60.1660   1
  11  -7  -3 538.903 57.6572   1
  11   7  -3 540.406 52.8947   1
 -11  -7   3 660.728 57.5783   1
  10  -7  -3 2259.14 130.565   1
  10   7  -3 2318.59 125.982   1
 -10  -7   3 2055.87 124.244   1
  -9   7   3 4096.08 219.594   1
  -9  -7   3 4122.46 213.242   1
   9   7  -3 3890.33 211.269   1
   9  -7  -3 4393.80 221.499   1
  -8  -7   3 7313.20 358.499   1
   8   7  -3 7426.08 357.038   1
   7  -7  -3 2317.71 131.450   1
  -7   7   3 2365.94 132.919   1
  -7  -7   3 1938.56 122.521   1
   6   7  -3 19547.8 914.819   1
  -6   7   3 20616.8 924.258   1
   6  -7  -3 19449.5 921.334   1
  -6  -7   3 20551.8 916.712   1
   5   7  -3 19696.0 882.894   1
  -5   7   3 20184.6 889.987   1
   5  -7  -3 17961.4 887.655   1
   4   7  -3 12931.9 587.057   1
  -4   7   3 12658.4 590.740   1
   4  -7  -3 12707.3 594.406   1
  -4  -7   3 12233.3 586.521   1
  -3   7   3 2504.68 139.846   1
   3   7  -3 2383.01 134.041   1
  -3  -7   3 2390.32 134.010   1
   3  -7  -3 2565.35 139.806   1
  -2   7   3 26280.3 1186.88   1
   2   7  -3 26139.0 1183.05   1
   2  -7  -3 25977.5 1187.57   1
  -2  -7   3 25854.5 1182.75   1
   1   7  -3 16387.6 751.889   1
  -1  -7   3 16938.2 754.010   1
   1  -7  -3 18424.1 760.704   1
   0   7   3 5304.51 271.583   1
   0   7  -3 5887.36 273.531   1
   0  -7   3 5268.28 268.616   1
   0  -7  -3 5253.28 271.255   1
   1   7   3 13673.3 614.652   1
  -1   7  -3 13510.9 612.209   1
   1  -7   3 11996.5 608.995   1
  -1  -7  -3 13449.5 614.330   1
   2   7   3 3817.04 199.726   1
  -2  -7  -3 3774.85 198.868   1
  -2   7  -3 3659.71 196.282   1
   2  -7   3 3833.95 198.378   1
  -3  -7  -3 5359.39 270.458   1
   3   7   3 5113.10 267.716   1
  -3   7  -3 5589.19 270.550   1
   3  -7   3 5253.65 267.616   1
  -4  -7  -3 29942.6 1385.67   1
  -4   7  -3 30488.1 1385.02   1
   4  -7   3 31011.6 1386.07   1
   4   7   3 30423.4 1384.30   1
  -5   7  -3 139.638 33.5829   1
   5  -7   3 95.1188 31.2065   1
   5   7   3 79.5186 27.1864   1
  -5  -7  -3 124.097 30.9711   1
  -6   7  -3 8001.45 382.573   1
   6  -7   3 6844.80 374.788   1
   6   7   3 8076.10 380.982   1
  -6  -7  -3 8147.22 382.947   1
  -7   7  -3 11307.8 536.345   1
   7  -7   3 11392.1 535.688   1
   7   7   3 10972.9 534.810   1
  -7  -7  -3 11066.6 536.713   1
  -8   7  -3 409.184 50.4244   1
  -8  -7  -3 351.489 48.1833   1
   8  -7   3 390.585 48.6227   1
   8   7   3 282.566 46.8180   1
   9  -7   3 827.220 75.4611   1
  -9  -7  -3 1020.36 79.8297   1
  -9   7  -3 1017.27 81.5170   1
 -10   7  -3 7.48751 30.4802   1
  10  -7   3-7.46561 32.2341   1
  10   7   3 22.6845 32.1915   1
 -10  -7  -3 21.9210 31.5494   1
 -11   7  -3 376.884 47.3673   1
  11  -7   3 230.081 40.6606   1
  11   7   3 318.764 47.8363   1
 -11  -7  -3 337.911 45.0636   1
  12  -7   3 343.695 51.2817   1
 -12   7  -3 399.571 52.3841   1
 -13   7  -3 1978.77 130.355   1
  13  -7   3 1978.80 130.874   1
  13   7   3 1949.76 128.029   1
 -14  -7  -3 1391.80 102.836   1
 -14   7  -3 1563.10 111.225   1
  14   7   3 1385.52 103.086   1
  14  -7   3 1157.11 95.6790   1
 -15   7  -3 489.558 61.6620   1
 -15  -7  -3 343.955 51.4614   1
  15   7   3 458.210 56.2515   1
  15  -7   3 442.480 58.4435   1
 -16   7  -3 133.997 35.0350   1
  16  -7   3 109.388 34.6722   1
 -17   7  -3 385.599 52.4319   1
 -17  -7  -3 310.355 49.2396   1
  17   7   3 275.903 48.3502   1
  17  -7   3 319.234 53.5709   1
 -18   7  -3 16.3530 37.2089   1
 -18  -7  -3-16.8651 34.3230   1
  18   7   3-8.40491 36.2857   1
  18  -7   3 25.6468 39.3872   1
 -19   7  -3 8.56042 40.4070   1
  19  -7   3 41.7039 40.2755   1
 -20   7  -3 59.8891 38.0364   1
 -20  -7  -3 58.8067 30.3345   1
  20   7   3 83.9401 35.8253   1
  20  -7   3 16.5310 38.1690   1
 -21   7  -3 58.3444 40.2893   1
  21  -7   3 40.3935 39.9102   1
 -22  -7  -3 41.0719 39.2215   1
  22   7   3 8.29800 42.6535   1
 -23   7  -3 8.20829 40.4911   1
  23   7   3-8.17179 38.5577   1
 -23  -7  -3-16.1483 39.4035   1
  25  -8  -3 56.1720 43.9759   1
 -25   8   3-33.1841 40.9263   1
  24  -8  -3-16.4861 31.3850   1
 -24   8   3 8.10430 27.9665   1
  22  -8  -3 8.39215 39.5982   1
 -22   8   3 8.42102 37.8413   1
 -21   8   3-8.92866 38.5513   1
  21  -8  -3-24.9552 40.1554   1
  21   8  -3-26.8839 38.1511   1
 -21  -8   3 8.81516 35.3202   1
 -20   8   3 144.737 47.8935   1
 -20  -8   3 104.214 37.8674   1
  20  -8  -3 77.4609 38.1733   1
  20   8  -3 167.755 45.2349   1
 -19  -8   3-8.54324 31.9419   1
 -19   8   3 50.2727 37.1643   1
  19  -8  -3-8.46937 36.0528   1
  19   8  -3-17.2590 34.5717   1
 -18  -8   3 58.7132 35.4993   1
 -18   8   3 105.437 33.8481   1
  18  -8  -3 127.629 37.5319   1
  18   8  -3 118.005 41.3982   1
 -17  -8   3 895.586 82.3444   1
  17  -8  -3 957.022 85.9397   1
  17   8  -3 1008.61 83.8053   1
 -16   8   3 171.655 42.5455   1
  16   8  -3 102.381 37.3442   1
 -16  -8   3 169.610 41.2406   1
  16  -8  -3 171.640 41.7211   1
 -15   8   3 8.08475 32.9087   1
  15   8  -3 15.3014 26.9703   1
 -15  -8   3-23.5166 27.6335   1
  15  -8  -3 32.1628 31.1577   1
 -14   8   3 311.071 48.5101   1
  14   8  -3 148.668 36.2033   1
 -14  -8   3 121.125 34.7570   1
  14  -8  -3 301.724 49.5591   1
 -13   8   3 3771.36 211.410   1
  13   8  -3 4064.38 210.343   1
 -13  -8   3 3792.59 209.043   1
  13  -8  -3 3585.54 209.777   1
 -12   8   3 902.894 76.8191   1
  12   8  -3 795.767 71.1629   1
  12  -8  -3 873.746 74.3969   1
 -12  -8   3 905.594 73.4773   1
 -11   8   3 4823.40 261.830   1
  11  -8  -3 5047.96 260.795   1
 -10  -8   3 1863.23 120.216   1
  10   8  -3 2023.17 120.783   1
 -10   8   3 2061.89 127.849   1
  10  -8  -3 1942.08 126.174   1
  -9  -8   3 1451.23 97.7445   1
   9  -8  -3 1336.50 99.0187   1
   9   8  -3 1467.96 95.2230   1
  -9   8   3 1506.54 104.135   1
   8  -8  -3 137.072 32.3003   1
  -8   8   3 134.613 29.4327   1
  -8  -8   3 63.2424 26.8995   1
   8   8  -3 94.5476 28.5901   1
  -7   8   3 14925.2 713.791   1
  -7  -8   3 14455.6 708.628   1
   7  -8  -3 15284.8 714.307   1
   7   8  -3 16340.0 710.581   1
  -6  -8   3 444.355 46.8233   1
  -5  -8   3 9540.82 446.054   1
   5   8  -3 9142.90 443.958   1
  -4   8   3 886.618 69.5014   1
   4  -8  -3 810.894 69.5982   1
   4   8  -3 874.104 64.6608   1
  -3  -8   3-15.6393 19.4907   1
   3  -8  -3 6.07477 18.0220   1
   3   8  -3 20.8526 19.4909   1
  -3   8   3-12.1013 19.4700   1
   2  -8  -3 108.381 32.0453   1
  -2  -8   3 149.102 31.8702   1
  -2   8   3 107.654 34.3548   1
   2   8  -3 139.693 29.6222   1
   1   8  -3 35743.6 1674.18   1
   1  -8  -3 39157.6 1683.10   1
  -1  -8   3 36800.7 1677.54   1
  -1   8   3 37231.6 1679.92   1
   0   8  -3 3082.48 159.738   1
   0  -8  -3 2621.66 155.555   1
   0  -8   3 2847.41 155.661   1
   0   8   3 2660.74 155.396   1
  -1   8  -3 5265.85 277.594   1
   1  -8   3 4778.47 274.781   1
   1   8   3 6196.49 285.109   1
  -1  -8  -3 6281.33 285.640   1
  -2   8  -3 4059.34 216.532   1
   2   8   3 4089.56 218.415   1
  -2  -8  -3 4257.83 220.055   1
   2  -8   3 4223.82 218.892   1
   3  -8   3 5716.74 291.355   1
  -3   8  -3 5846.09 291.827   1
   4   8   3 781.582 65.5418   1
  -5  -8  -3 16327.6 744.187   1
   5   8   3 15830.0 740.982   1
   5  -8   3 15455.9 740.196   1
  -5   8  -3 15914.2 742.297   1
  -6  -8  -3 438.191 50.8538   1
   6   8   3 398.801 46.9823   1
   6  -8   3 465.050 50.9321   1
  -6   8  -3 462.068 51.8340   1
  -7  -8  -3 233.613 40.7457   1
   7   8   3 332.642 45.1979   1
   7  -8   3 249.595 39.9582   1
  -8  -8  -3 133.873 30.1449   1
   8   8   3 194.634 35.4999   1
   8  -8   3 192.903 40.9148   1
  -8   8  -3 126.501 37.3759   1
  -9  -8  -3 529.149 56.7096   1
   9   8   3 617.398 61.3686   1
   9  -8   3 467.336 57.7239   1
  -9   8  -3 540.824 60.0084   1
 -10  -8  -3 101.986 38.5765   1
  10  -8   3 69.0038 33.4373   1
 -10   8  -3 177.732 42.6089   1
  10   8   3 91.8147 37.2329   1
  11  -8   3 39.3755 27.2023   1
 -11   8  -3 15.7958 26.6825   1
 -12   8  -3 699.711 67.8605   1
  12   8   3 623.822 67.0098   1
  12  -8   3 657.616 68.6795   1
 -13   8  -3 3640.95 213.318   1
 -13  -8  -3 4156.59 220.763   1
  13  -8   3 3875.66 219.640   1
  13   8   3 3882.60 218.891   1
 -14  -8  -3 16.5398 30.9299   1
  14   8   3 42.4768 35.1238   1
  14  -8   3 8.30551 32.7422   1
 -14   8  -3 8.30534 31.0624   1
 -15   8  -3 38.1951 32.2325   1
  15  -8   3 7.66533 24.0498   1
  15   8   3-25.9360 41.7338   1
 -15  -8  -3 33.4140 38.9583   1
 -16   8  -3 342.453 55.7264   1
  16  -8   3 273.772 51.5407   1
  16   8   3 342.285 54.3479   1
 -16  -8  -3 218.323 44.5803   1
 -17   8  -3 336.593 50.4688   1
  17  -8   3 329.727 51.0486   1
  17   8   3 329.118 53.8531   1
 -17  -8  -3 411.287 57.4581   1
 -18   8  -3 33.4378 36.0892   1
  18  -8   3 16.7557 34.1001   1
  18   8   3-26.7559 33.3448   1
 -18  -8  -3-16.8385 33.1804   1
 -19   8  -3 64.7145 37.8744   1
  19  -8   3 67.6614 41.4143   1
  19   8   3 53.4482 39.1363   1
 -19  -8  -3 117.674 40.2611   1
 -20   8  -3 25.2216 38.7517   1
  20  -8   3 8.19140 38.2151   1
  20   8   3 61.9874 46.8367   1
 -20  -8  -3 16.8384 36.3660   1
 -21   8  -3 25.0115 38.4141   1
  21  -8   3 24.1621 38.0039   1
  21   8   3-8.70243 32.5399   1
 -21  -8  -3 8.32581 29.9570   1
 -22   8  -3 16.1113 35.2600   1
  22  -8   3 15.6202 33.7203   1
  22   8   3 17.0597 42.0787   1
 -22  -8  -3-8.23706 31.9198   1
  23   8   3-33.2977 44.0396   1
 -25   9   3 7.93748 29.6772   1
  25  -9  -3-15.7004 31.9531   1
 -23   9   3 32.9726 37.9785   1
  23  -9  -3-24.4508 40.6297   1
 -22   9   3-8.67071 34.2320   1
  22  -9  -3 98.1229 43.6808   1
 -21   9   3 18.8117 39.4633   1
  21   9  -3-27.0846 38.9769   1
  21  -9  -3-7.96071 33.4002   1
  20   9  -3 17.8390 36.8727   1
 -20  -9   3 9.14656 34.2024   1
 -19  -9   3 8.96687 34.7581   1
  19   9  -3-8.80522 32.9349   1
 -19   9   3 49.0021 37.1782   1
  19  -9  -3 43.7795 40.8408   1
 -18  -9   3 97.0889 40.3011   1
  18   9  -3 94.7530 38.8467   1
 -18   9   3 58.8845 33.8615   1
  18  -9  -3 58.7189 33.2233   1
  17   9  -3 83.5727 36.2746   1
 -17  -9   3 85.9404 34.6333   1
  16  -9  -3 931.071 81.0459   1
 -16   9   3 882.166 80.5556   1
 -15   9   3 8.27618 32.0759   1
  15   9  -3-31.2428 32.2920   1
 -15  -9   3-31.9856 32.0424   1
  15  -9  -3-8.33188 31.1588   1
 -14   9   3 989.192 84.9886   1
  14   9  -3 1061.97 82.8406   1
 -14  -9   3 889.384 78.6931   1
  14  -9  -3 939.804 83.8269   1
 -13   9   3 1041.18 80.4365   1
  13   9  -3 895.693 74.7558   1
  13  -9  -3 869.006 76.1756   1
  12   9  -3 678.683 61.2339   1
 -12  -9   3 570.312 61.3122   1
 -11   9   3 226.670 42.1970   1
 -11  -9   3 144.136 35.7478   1
  11  -9  -3 99.9378 38.4580   1
  11   9  -3 121.115 30.5235   1
 -10   9   3 4722.05 251.315   1
  10  -9  -3 4988.54 253.757   1
 -10  -9   3 4380.08 246.272   1
  10   9  -3 4735.87 245.618   1
   9  -9  -3 1830.55 120.113   1
  -9   9   3 1909.17 123.235   1
   8   9  -3 74.6526 28.8517   1
  -8   9   3 134.988 30.7504   1
   8  -9  -3 130.238 32.9847   1
  -8  -9   3 171.760 35.3007   1
   7   9  -3 434.702 52.0186   1
  -7   9   3 558.135 60.0891   1
   7  -9  -3 476.115 55.6596   1
  -7  -9   3 577.993 53.8568   1
   6   9  -3 5900.07 312.916   1
  -6   9   3 6650.62 320.823   1
   6  -9  -3 6410.23 318.363   1
  -6  -9   3 6244.49 313.579   1
   5   9  -3 9508.58 440.379   1
  -5   9   3 8950.33 444.412   1
   5  -9  -3 8947.71 444.190   1
  -5  -9   3 9109.18 439.612   1
   4   9  -3 1268.74 84.5908   1
  -4   9   3 1146.19 84.8794   1
   4  -9  -3 1104.46 87.9505   1
  -4  -9   3 1199.65 83.4355   1
   3   9  -3 535.992 50.8567   1
  -3   9   3 423.933 52.8628   1
  -3  -9   3 600.180 51.6225   1
   3  -9  -3 377.963 48.4717   1
  -2   9   3 2801.83 170.256   1
   2   9  -3 3298.00 170.745   1
  -2  -9   3 3227.84 170.698   1
   2  -9  -3 2928.82 171.676   1
  -1   9   3 19.4849 29.5573   1
   1   9  -3 34.8335 23.9976   1
  -1  -9   3-12.0703 22.9790   1
   1  -9  -3-26.2331 28.3140   1
   0   9   3 39.1114 31.4795   1
   0   9  -3 19.5897 21.5544   1
   0  -9   3-6.21044 22.3655   1
   0  -9  -3 59.9970 31.1019   1
   1   9   3 6.62160 23.3525   1
  -1   9  -3 37.9485 27.6915   1
   1  -9   3 6.13185 25.3560   1
  -1  -9  -3 20.2469 24.2916   1
   2   9   3 13.5389 29.2503   1
  -2  -9  -3 41.0835 30.3953   1
  -3   9  -3 5242.97 282.758   1
   3  -9   3 5766.26 286.753   1
   3   9   3 5808.85 288.054   1
  -3  -9  -3 5584.42 287.502   1
  -4   9  -3 18737.6 895.046   1
  -4  -9  -3 19731.6 896.305   1
   4  -9   3 19637.2 894.945   1
   4   9   3 19107.4 896.651   1
  -5  -9  -3 1775.49 115.283   1
   5   9   3 1796.90 114.087   1
  -5   9  -3 1437.68 108.038   1
   5  -9   3 1878.92 117.495   1
   6   9   3 4173.54 222.545   1
  -6   9  -3 3778.24 221.507   1
   6  -9   3 3907.86 220.115   1
  -7  -9  -3 75.2011 29.3456   1
   7   9   3 56.9971 26.3699   1
  -7   9  -3 112.651 30.2871   1
   7  -9   3 72.6104 27.3693   1
  -8  -9  -3 68.1745 36.1591   1
   8   9   3 177.165 39.7710   1
  -8   9  -3 169.606 44.7147   1
   8  -9   3 83.1199 38.8348   1
  -9  -9  -3 93.4304 37.6749   1
   9   9   3 68.5972 33.9118   1
   9  -9   3 48.1387 35.2162   1
  -9   9  -3 31.3922 33.5138   1
  10  -9   3 385.828 53.9213   1
 -10   9  -3 363.117 53.5825   1
  11   9   3 16.1463 33.8720   1
  11  -9   3-8.04597 28.3626   1
 -11   9  -3-16.1703 29.0884   1
 -12  -9  -3 236.943 47.5657   1
 -12   9  -3 187.791 40.3517   1
  12  -9   3 171.812 42.5192   1
 -13  -9  -3 25.8248 31.6644   1
  13   9   3 67.1647 36.3163   1
 -13   9  -3 49.5811 36.7229   1
  13  -9   3 66.2261 37.2672   1
 -14  -9  -3 138.954 43.1291   1
  14   9   3 177.865 46.6794   1
 -14   9  -3 64.7547 33.8265   1
  14  -9   3 103.040 38.9048   1
 -15  -9  -3 87.6182 37.4624   1
  15   9   3 59.8049 33.2904   1
  15  -9   3 83.5515 31.4351   1
 -15   9  -3 85.3149 32.0904   1
 -16   9  -3 132.016 48.8427   1
  16  -9   3 151.567 44.5150   1
  16   9   3 197.765 43.3025   1
 -16  -9  -3 70.1413 35.6587   1
 -17   9  -3-8.88614 28.5959   1
  17  -9   3 16.5493 28.5555   1
  17   9   3 17.3107 38.3920   1
 -17  -9  -3 8.74651 37.2335   1
  18  -9   3-8.38648 40.0301   1
 -18   9  -3 33.3884 41.1779   1
  19   9   3-8.62416 38.2541   1
 -19  -9  -3-8.71419 36.0211   1
  20  -9   3-16.4831 29.0561   1
 -20   9  -3-7.94356 25.5667   1
 -21   9  -3-8.14779 36.1403   1
  21  -9   3-23.8156 37.0190   1
  21   9   3 8.44177 39.8314   1
 -21  -9  -3 8.52587 37.3163   1
  22   9   3-41.3407 38.1291   1
 -22  -9  -3-33.7261 33.8186   1
  24 -10  -3-23.6564 32.1038   1
 -24  10   3-7.91583 35.1176   1
  23 -10  -3-7.99535 41.4862   1
 -23  10   3-8.33205 38.3894   1
  22 -10  -3-8.07992 40.2805   1
 -22  10   3-8.92847 40.6325   1
 -21  10   3 44.0749 42.5479   1
  21 -10  -3-40.2577 41.7765   1
 -20  10   3 106.632 43.4030   1
  20  10  -3 26.5430 38.7607   1
  20 -10  -3-17.1019 39.4326   1
  18  10  -3 43.0229 36.7847   1
 -18 -10   3 87.2654 38.8548   1
  18 -10  -3 92.6356 38.4733   1
 -17  10   3 25.3431 36.9876   1
  17  10  -3 33.5729 31.9730   1
 -17 -10   3 17.1261 33.7630   1
  17 -10  -3 16.8216 33.1632   1
 -16  10   3 33.9907 36.6917   1
  16  10  -3 73.4409 39.3921   1
  16 -10  -3-8.36135 36.6010   1
 -16 -10   3-33.6092 37.7609   1
 -15  10   3 67.3859 34.5741   1
  15 -10  -3 137.783 40.4032   1
 -14 -10   3 701.830 72.4815   1
 -14  10   3 747.633 73.1423   1
  14  10  -3 919.910 76.7304   1
  14 -10  -3 743.227 73.1514   1
 -13  10   3 82.8417 34.4719   1
 -13 -10   3 104.988 36.0409   1
  13  10  -3 150.792 38.5661   1
  13 -10  -3 24.0393 31.3029   1
 -12 -10   3 812.032 72.8811   1
  12  10  -3 862.868 73.0483   1
  12 -10  -3 672.341 69.5296   1
 -12  10   3 659.943 69.5342   1
 -11 -10   3 80.4532 31.1034   1
  11 -10  -3 201.921 43.3976   1
 -11  10   3 72.5567 34.6915   1
  11  10  -3 114.234 37.1077   1
  10 -10  -3 1572.17 112.205   1
 -10 -10   3 1506.99 107.417   1
 -10  10   3 1764.74 116.186   1
  10  10  -3 1635.34 110.559   1
   9 -10  -3 1846.95 120.610   1
  -9 -10   3 1692.27 114.307   1
  -9  10   3 1816.43 119.645   1
   9  10  -3 1656.62 113.380   1
   8 -10  -3 1335.82 99.8096   1
  -8  10   3 1155.30 95.6750   1
   8  10  -3 1496.64 98.5600   1
  -8 -10   3 1523.32 99.0452   1
   7  10  -3 3075.84 177.781   1
  -7  10   3 3211.01 182.801   1
   7 -10  -3 3187.17 181.172   1
  -7 -10   3 3292.35 180.132   1
  -6  10   3 6380.55 309.442   1
   6 -10  -3 5573.43 303.559   1
  -5  10   3 2047.09 126.671   1
   5 -10  -3 1741.53 121.296   1
  -4  10   3 4483.01 243.564   1
   4 -10  -3 4812.19 247.344   1
  -3  10   3 21897.5 1040.60   1
   3 -10  -3 23347.5 1043.90   1
  -2  10   3 17406.0 705.124   1
   2 -10  -3 12765.3 695.827   1
   1  10  -3 4061.45 214.029   1
  -1  10   3 3771.67 213.708   1
   1 -10  -3 4123.36 217.854   1
   0  10   3 1138.90 84.6391   1
   0  10  -3 1178.76 88.1111   1
   0 -10   3 1089.85 83.5826   1
   0 -10  -3 972.922 82.3104   1
   1  10   3 7.05256 31.6914   1
  -1  10  -3-13.6989 24.6432   1
   1 -10   3 6.64058 22.4126   1
  -1 -10  -3-21.5260 32.2430   1
  -2  10  -3 9692.29 490.905   1
   2 -10   3 10130.0 491.700   1
   2  10   3 10276.6 496.035   1
  -2 -10  -3 10917.2 498.751   1
  -3  10  -3 1173.99 90.8827   1
   3 -10   3 1281.36 93.1381   1
   3  10   3 1219.01 91.7025   1
  -3 -10  -3 1348.95 95.4273   1
  -4  10  -3 1420.56 101.230   1
   4 -10   3 1301.77 96.3144   1
   4  10   3 1274.81 98.1890   1
  -4 -10  -3 1355.83 100.052   1
  -5  10  -3 2301.02 143.603   1
   5 -10   3 2168.70 141.604   1
   5  10   3 2460.38 144.418   1
  -5 -10  -3 2249.59 141.189   1
  -6 -10  -3 1378.57 97.6593   1
  -6  10  -3 1224.63 96.6653   1
   6 -10   3 1196.82 93.5036   1
  -7 -10  -3 1898.58 125.838   1
   7  10   3 1882.41 123.862   1
  -7  10  -3 1990.71 127.115   1
   7 -10   3 1836.61 121.612   1
   8  10   3 61.0869 30.6406   1
  -8 -10  -3 16.2905 27.5451   1
   9 -10   3 683.266 69.5561   1
  -9  10  -3 872.366 77.5272   1
  10  10   3 39.5578 35.2884   1
  10 -10   3 92.0966 35.8335   1
 -10  10  -3 113.972 36.3000   1
 -11 -10  -3 480.053 61.6716   1
 -11  10  -3 455.243 57.5075   1
  11 -10   3 535.022 62.5061   1
 -12 -10  -3 25.3702 34.4325   1
  12  10   3-24.8395 33.1821   1
 -12  10  -3 49.9155 36.9103   1
  12 -10   3 41.5884 37.3856   1
 -13 -10  -3 129.666 41.3835   1
  13  10   3-16.8119 37.4228   1
 -13  10  -3 83.6267 39.5882   1
  13 -10   3 91.7925 40.8500   1
 -14  10  -3 82.6100 39.1361   1
  14 -10   3 76.1022 40.5111   1
 -15 -10  -3-8.90523 38.9757   1
  15  10   3 8.65881 37.3816   1
 -15  10  -3 24.9551 38.7892   1
  15 -10   3-25.5536 38.2747   1
  16  10   3 8.72949 33.2887   1
 -16 -10  -3 80.6793 33.5676   1
  17 -10   3 65.7082 38.3401   1
 -17  10  -3 9.20572 36.9210   1
 -18  10  -3 17.2549 35.1401   1
  18 -10   3 81.3280 36.5674   1
  18  10   3-52.4918 41.7758   1
 -18 -10  -3 53.7792 41.3159   1
 -19  10  -3-40.9535 41.2586   1
  19 -10   3-8.10070 36.8689   1
  19  10   3 8.70936 42.0423   1
 -19 -10  -3-8.86823 38.8186   1
  20  10   3-34.4637 42.5284   1
  21 -10   3-15.7395 31.0322   1
 -21  10  -3-30.9593 32.9631   1
  23 -11  -3 39.0724 40.9733   1
 -23  11   3 41.9449 38.6915   1
  22 -11  -3 37.1003 36.6081   1
 -22  11   3-18.4804 42.0547   1
 -21  11   3 16.4808 36.0663   1
  21 -11  -3-8.24372 35.0922   1
 -20  11   3 15.8971 33.3533   1
  20 -11  -3 8.62834 41.1853   1
 -19  11   3 92.2293 39.6351   1
  19 -11  -3 50.1202 38.5629   1
  19  11  -3 17.3837 39.1322   1
 -17  11   3 59.3769 36.7086   1
  17 -11  -3 16.7955 35.3251   1
  17  11  -3 76.6866 36.8736   1
 -17 -11   3 81.1066 39.5246   1
 -16  11   3 85.3260 30.8875   1
  16 -11  -3 94.4873 34.5818   1
  16  11  -3 83.4799 40.4388   1
 -16 -11   3 17.9278 34.9014   1
 -15  11   3 8.59608 35.0289   1
  15 -11  -3 76.6622 37.8190   1
  15  11  -3 16.3857 31.7901   1
 -15 -11   3 52.3143 37.1534   1
 -14  11   3-8.47514 32.8393   1
 -14 -11   3 8.39540 31.9645   1
  14 -11  -3 16.4558 32.9624   1
  14  11  -3-16.0356 34.6143   1
 -13 -11   3 1443.90 103.056   1
  13 -11  -3 1348.59 99.5191   1
 -13  11   3 1108.16 96.1577   1
  13  11  -3 1418.88 103.679   1
  12 -11  -3 64.4483 34.0640   1
 -12  11   3 136.143 42.6285   1
 -12 -11   3 94.7171 37.0492   1
  12  11  -3 95.4144 35.5210   1
  11 -11  -3 1714.36 118.706   1
 -11  11   3 1637.78 115.995   1
  11  11  -3 1828.05 117.948   1
 -11 -11   3 1579.91 113.989   1
  10  11  -3-7.62331 29.5404   1
 -10  11   3 25.1058 35.6248   1
  10 -11  -3-7.97315 32.4545   1
 -10 -11   3 23.3084 33.0745   1
   9 -11  -3 1630.43 117.581   1
  -9  11   3 1750.27 118.557   1
   9  11  -3 1718.20 115.780   1
  -9 -11   3 1771.12 117.084   1
   8  11  -3 2687.78 163.951   1
  -8 -11   3 2985.76 167.784   1
   7  11  -3 4600.42 234.416   1
  -7  11   3 4277.58 235.252   1
   7 -11  -3 4277.12 234.257   1
  -7 -11   3 4149.78 231.514   1
   6  11  -3 2805.39 164.171   1
  -6  11   3 2895.21 171.182   1
   6 -11  -3 2795.18 167.178   1
  -6 -11   3 2850.86 165.200   1
  -5  11   3 2165.16 140.385   1
   5  11  -3 2020.69 133.127   1
  -5 -11   3 2297.12 138.345   1
   5 -11  -3 2456.24 144.696   1
  -4  11   3 4316.09 235.099   1
   4  11  -3 4618.19 236.394   1
   4 -11  -3 4228.52 235.330   1
  -4 -11   3 4444.17 234.989   1
  -3  11   3 1832.14 121.161   1
   3  11  -3 1807.09 117.813   1
  -3 -11   3 1810.62 118.962   1
   3 -11  -3 1959.67 124.509   1
  -2  11   3 15575.4 718.335   1
   2  11  -3 14443.2 710.290   1
   2 -11  -3 14687.3 715.291   1
  -2 -11   3 16236.9 718.199   1
  -1  11   3 297.152 47.7625   1
   1  11  -3 411.377 50.9826   1
  -1 -11   3 431.430 52.8907   1
   1 -11  -3 393.737 49.8133   1
   0  11   3 103.895 37.3355   1
   0  11  -3 114.957 40.4593   1
   0 -11   3 108.866 36.1535   1
   0 -11  -3 127.389 39.2053   1
   1  11   3 246.999 43.2932   1
  -1  11  -3 146.659 36.4529   1
  -1 -11  -3 205.454 41.8904   1
   2  11   3 4209.14 216.849   1
  -2  11  -3 3857.75 213.068   1
   2 -11   3 3699.02 211.115   1
  -2 -11  -3 3740.98 212.777   1
  -3  11  -3 2020.00 133.783   1
   3 -11   3 2094.62 135.159   1
   3  11   3 2434.77 142.198   1
  -3 -11  -3 2315.54 141.825   1
  -4  11  -3 5067.03 256.061   1
   4 -11   3 4649.91 252.078   1
   4  11   3 4745.86 254.662   1
  -4 -11  -3 4502.51 253.167   1
  -5  11  -3 2978.65 167.083   1
   5 -11   3 2562.36 160.791   1
   5  11   3 2985.03 167.008   1
  -5 -11  -3 2406.12 162.223   1
  -6  11  -3 8746.06 423.613   1
   6 -11   3 7962.51 422.013   1
   6  11   3 8833.46 424.685   1
  -6 -11  -3 8500.15 423.512   1
  -7  11  -3 74.0148 38.9037   1
   7 -11   3 53.9253 33.3760   1
  -8 -11  -3 552.795 62.3387   1
   8 -11   3 437.828 55.9014   1
  -8  11  -3 507.901 58.7831   1
   8  11   3 464.969 58.2545   1
  -9 -11  -3-17.0291 32.9921   1
   9 -11   3-16.4123 33.9191   1
  -9  11  -3 16.6693 33.3901   1
   9  11   3 7.99840 31.5220   1
  10 -11   3 25.5292 28.7193   1
 -10  11  -3 8.45805 30.4290   1
 -10 -11  -3-43.7812 33.9285   1
 -11 -11  -3 199.322 44.6613   1
  11 -11   3 199.372 47.5986   1
 -11  11  -3 110.670 40.7909   1
  11  11   3 139.542 39.3760   1
 -12 -11  -3-8.66379 28.5671   1
  12 -11   3 8.36833 31.2874   1
 -12  11  -3-25.3025 34.8616   1
  12  11   3 16.5504 26.6282   1
 -13 -11  -3 261.074 49.6178   1
  13 -11   3 337.191 53.9693   1
 -13  11  -3 388.902 56.1288   1
  13  11   3 368.783 56.0050   1
 -14 -11  -3 165.450 45.1249   1
  14 -11   3 151.527 41.4945   1
  14  11   3 76.4107 40.4821   1
 -14  11  -3 135.078 40.2594   1
 -15 -11  -3 52.3431 35.0528   1
  15  11   3 68.5594 36.5797   1
 -16 -11  -3-8.73653 29.4932   1
  16 -11   3-16.8470 34.8247   1
  16  11   3-8.61332 37.7047   1
 -16  11  -3-33.3396 35.4869   1
  17  11   3 94.4933 40.8996   1
 -17 -11  -3 166.666 41.2691   1
  17 -11   3 141.311 38.2865   1
 -17  11  -3 81.6209 39.5335   1
  18  11   3 25.6271 41.2341   1
 -18 -11  -3-26.2805 38.3433   1
  18 -11   3-48.5006 41.9439   1
 -18  11  -3 17.7937 41.4891   1
  19  11   3 8.46381 38.9952   1
 -19 -11  -3-17.3553 33.6246   1
  19 -11   3 8.01022 34.5820   1
 -19  11  -3-16.3543 36.2700   1
  20  11   3 25.0476 41.1919   1
 -20 -11  -3 25.6865 40.4053   1
  20 -11   3-7.84049 29.8609   1
 -20  11  -3 31.4907 33.0383   1
 -22  12   3 8.19082 35.8489   1
  22 -12  -3-7.79215 35.0137   1
 -21  12   3 15.8044 36.8525   1
  21 -12  -3 8.23770 37.4911   1
 -20  12   3-8.16165 34.7424   1
  20 -12  -3 8.23404 35.5478   1
 -19  12   3-8.29301 32.1357   1
  19 -12  -3-8.29557 30.4378   1
 -18  12   3 16.7905 30.8014   1
  18  12  -3-17.5252 35.1045   1
  18 -12  -3-8.40566 34.7438   1
 -17  12   3 42.7800 38.2477   1
  17 -12  -3 168.299 42.6504   1
 -16 -12   3 683.216 70.4312   1
 -16  12   3 600.451 64.8244   1
  16 -12  -3 557.320 66.3964   1
  15 -12  -3-25.4943 36.1786   1
 -15  12   3 51.7905 36.2188   1
 -15 -12   3-8.67947 31.2302   1
  15  12  -3 35.4358 36.6213   1
  14 -12  -3 1066.90 91.2608   1
 -14 -12   3 1084.08 91.1843   1
 -14  12   3 1195.68 96.2543   1
  14  12  -3 1113.41 91.1928   1
 -13 -12   3 152.875 42.2500   1
  13  12  -3 323.895 52.0702   1
 -12  12   3 17.1551 36.0366   1
  12 -12  -3 67.0701 37.7190   1
  11 -12  -3 2188.12 139.689   1
 -11  12   3 2067.57 135.609   1
  11  12  -3 2078.02 135.972   1
 -11 -12   3 1946.52 135.173   1
  10  12  -3 153.165 40.5026   1
 -10  12   3 231.851 46.0507   1
  10 -12  -3 139.085 40.6608   1
 -10 -12   3 179.032 40.8732   1
   9  12  -3 86.0880 35.7251   1
  -9  12   3 106.607 31.3487   1
   9 -12  -3 24.9586 25.5518   1
  -9 -12   3 40.0112 32.1811   1
   8  12  -3 61.5669 31.0029   1
  -8  12   3 63.8419 34.6060   1
   8 -12  -3 49.5476 33.7698   1
  -8 -12   3 125.496 37.1511   1
   7  12  -3 1587.35 112.292   1
   7 -12  -3 1863.76 119.411   1
  -7 -12   3 1614.74 113.792   1
   6  12  -3 390.092 49.6643   1
  -6  12   3 450.084 57.6615   1
   6 -12  -3 399.798 54.8829   1
  -6 -12   3 431.979 54.0982   1
   5  12  -3 6948.96 345.419   1
  -5 -12   3 6663.75 344.104   1
   4  12  -3 1896.47 122.162   1
  -4 -12   3 1760.03 120.061   1
   3  12  -3 1189.80 92.0464   1
  -3  12   3 1202.27 92.4344   1
  -3 -12   3 1379.48 97.6726   1
   3 -12  -3 1230.27 94.6749   1
  -2  12   3 2060.83 133.227   1
   2  12  -3 2134.66 133.375   1
  -2 -12   3 2149.40 136.144   1
   2 -12  -3 2105.73 135.233   1
  -1  12   3 9877.68 486.047   1
   1  12  -3 9877.11 485.968   1
   1 -12  -3 9977.96 487.638   1
  -1 -12   3 10133.1 487.206   1
   0  12   3 382.396 49.4014   1
   0  12  -3 320.490 50.8555   1
   0 -12   3 506.608 55.1707   1
   0 -12  -3 510.700 54.2974   1
   1  12   3 2734.11 161.383   1
  -1  12  -3 2699.05 159.959   1
   1 -12   3 2653.24 158.483   1
  -1 -12  -3 2574.79 159.827   1
   2  12   3 664.403 68.1712   1
  -2 -12  -3 873.869 73.2988   1
  -2  12  -3 819.762 72.3935   1
   2 -12   3 846.271 73.1614   1
  -3  12  -3 4792.71 256.580   1
  -5  12  -3 2388.54 148.843   1
   5 -12   3 2359.61 147.754   1
   5  12   3 2248.92 147.491   1
  -5 -12  -3 2308.51 148.618   1
  -6  12  -3 206.706 39.0547   1
   6 -12   3 289.903 43.0115   1
   6  12   3 173.270 44.8642   1
  -6 -12  -3 269.124 46.8700   1
  -7  12  -3 244.879 42.9114   1
  -7 -12  -3 309.696 50.0095   1
   7 -12   3 248.913 41.3775   1
   7  12   3 294.769 46.4379   1
  -8 -12  -3 66.9100 33.0359   1
  -8  12  -3 59.2790 33.9980   1
   8 -12   3 56.9012 33.1600   1
   8  12   3 16.7790 30.2634   1
  -9  12  -3 1213.86 96.2151   1
  -9 -12  -3 929.592 85.0657   1
   9  12   3 1163.68 91.4899   1
   9 -12   3 1095.39 92.1218   1
 -10  12  -3 249.312 42.8615   1
  10  12   3 173.904 44.3195   1
 -11 -12  -3 26.4957 38.1557   1
  11 -12   3 61.0895 38.2228   1
 -11  12  -3 16.9713 34.5685   1
  11  12   3 25.0590 36.0898   1
 -12 -12  -3 36.0146 34.3422   1
  12 -12   3 118.788 41.9050   1
 -12  12  -3 25.5966 34.7894   1
  12  12   3 16.8530 33.2728   1
 -13 -12  -3 347.467 58.7464   1
  13 -12   3 339.155 55.0756   1
  13  12   3 338.511 55.6484   1
 -13  12  -3 271.373 53.7161   1
 -14 -12  -3 27.0231 37.7999   1
  14  12   3 8.51633 39.7197   1
 -15  12  -3 25.0231 35.0075   1
  15 -12   3 16.8234 35.3039   1
 -16 -12  -3 62.3654 41.1131   1
  16 -12   3 8.46750 32.8919   1
 -16  12  -3 73.1289 33.1542   1
  16  12   3 75.9952 41.2724   1
 -17 -12  -3 26.3516 40.9614   1
  17 -12   3 8.16008 38.0528   1
  17  12   3-8.43365 41.1585   1
 -17  12  -3 8.33238 37.4429   1
  18  12   3 25.0975 38.5434   1
 -18 -12  -3 52.2827 37.6189   1
  18 -12   3-38.2512 29.1274   1
 -18  12  -3 9.04325 30.5200   1
  19  12   3 8.27426 36.7047   1
 -19  12  -3-41.8150 41.6939   1
  19 -12   3 62.2999 38.0079   1
 -19 -12  -3 17.1765 33.2826   1
  21 -13  -3-16.4178 40.9216   1
 -21  13   3 15.1211 36.8960   1
  20 -13  -3-32.1724 40.1095   1
 -20  13   3-16.1327 36.2617   1
  19 -13  -3 8.18868 36.3225   1
 -17  13   3 136.638 41.7322   1
  17  13  -3 72.8939 37.6558   1
 -16 -13   3 460.536 63.4205   1
 -16  13   3 396.558 60.5765   1
  16  13  -3 448.018 62.3254   1
  15 -13  -3 322.919 51.3207   1
 -15 -13   3 468.380 60.5930   1
 -15  13   3 492.524 61.2767   1
  15  13  -3 440.559 59.4018   1
  14 -13  -3 92.0295 36.3249   1
 -14 -13   3 63.0092 36.2672   1
 -14  13   3 103.306 39.3664   1
  14  13  -3 87.7582 42.0632   1
  13 -13  -3 230.089 47.3118   1
 -13 -13   3 356.016 55.6211   1
 -13  13   3 254.393 51.8701   1
  13  13  -3 247.431 51.8440   1
  12 -13  -3-34.1465 35.2866   1
 -12  13   3 43.3900 36.4103   1
  12  13  -3 17.2988 34.0890   1
 -12 -13   3 8.68684 36.9795   1
  11  13  -3 25.4106 35.0106   1
 -11 -13   3-25.8670 35.6393   1
  10  13  -3 314.588 49.2731   1
 -10  13   3 350.057 53.7467   1
  10 -13  -3 349.489 52.6640   1
 -10 -13   3 237.369 46.5236   1
  -9  13   3 125.869 32.4065   1
   9 -13  -3 119.184 32.8639   1
   8  13  -3 501.051 60.2611   1
  -8  13   3 610.900 65.2742   1
   8 -13  -3 456.524 60.2404   1
  -8 -13   3 499.883 62.1155   1
  -7  13   3 2754.32 169.867   1
   7  13  -3 3017.02 171.378   1
  -7 -13   3 2812.97 169.608   1
   7 -13  -3 2735.82 168.698   1
  -6  13   3 7364.95 361.033   1
   6  13  -3 7055.00 355.534   1
  -6 -13   3 7195.79 356.884   1
   6 -13  -3 6408.83 353.152   1
   5  13  -3 916.595 77.7418   1
  -5  13   3 956.552 83.0200   1
  -5 -13   3 747.281 74.4556   1
   5 -13  -3 831.285 75.9013   1
   4  13  -3 162.270 43.6073   1
  -4  13   3 247.073 48.5395   1
   4 -13  -3 208.765 48.0717   1
  -4 -13   3 336.340 52.5811   1
   3  13  -3 144.170 36.5842   1
  -3  13   3 180.127 40.9403   1
   3 -13  -3 232.543 45.3476   1
  -3 -13   3 145.224 35.6350   1
   2  13  -3 6091.19 329.391   1
  -2  13   3 6866.84 334.298   1
   2 -13  -3 6762.95 334.956   1
  -2 -13   3 6115.37 330.087   1
  -1  13   3 626.443 67.0994   1
   1  13  -3 699.988 70.0492   1
  -1 -13   3 710.498 69.6626   1
   1 -13  -3 677.906 69.0824   1
   0  13  -3 5349.39 279.429   1
   0  13   3 5141.96 278.535   1
   0 -13   3 5276.97 277.362   1
   0 -13  -3 5187.85 278.560   1
   1  13   3 48.7591 32.8552   1
  -1 -13  -3 164.387 43.2814   1
   2  13   3 220.324 45.1527   1
   2 -13   3 178.459 45.6473   1
  -2 -13  -3 181.898 43.3445   1
   3  13   3 545.099 63.4225   1
  -3  13  -3 551.752 60.2634   1
   3 -13   3 569.755 61.1439   1
  -3 -13  -3 611.111 66.3740   1
  -4  13  -3 5078.44 261.119   1
   4  13   3 4626.01 256.594   1
   4 -13   3 4522.71 257.034   1
  -4 -13  -3 4778.63 258.824   1
   5  13   3 42.0367 32.6231   1
  -5  13  -3 59.9518 35.4432   1
  -5 -13  -3 17.1219 32.6413   1
  -6  13  -3 272.256 49.0573   1
   6 -13   3 281.682 49.5888   1
   6  13   3 298.595 50.3188   1
  -7  13  -3 8.68496 25.0062   1
   7 -13   3 16.4436 23.6738   1
   7  13   3 8.66118 29.2390   1
  -7 -13  -3 34.9417 32.6674   1
  -8  13  -3 2435.37 153.165   1
   8 -13   3 2452.93 150.891   1
   8  13   3 2370.50 150.078   1
  -8 -13  -3 2205.02 149.644   1
  -9  13  -3 179.745 40.8554   1
  -9 -13  -3 165.184 43.7506   1
   9 -13   3 275.954 46.6651   1
 -10 -13  -3 216.870 43.0225   1
  10  13   3 217.619 44.0596   1
  10 -13   3 298.796 53.4173   1
 -11  13  -3 493.322 63.5413   1
 -11 -13  -3 584.348 64.2819   1
  11  13   3 587.460 65.7049   1
  11 -13   3 676.098 71.3555   1
 -12  13  -3 25.8530 37.2327   1
  12 -13   3 42.3762 36.1070   1
 -12 -13  -3 44.0779 40.6418   1
  12  13   3 18.1862 43.9145   1
 -13 -13  -3 71.3416 34.6007   1
  13  13   3 51.1039 33.0515   1
 -13  13  -3 16.9717 35.6480   1
  13 -13   3 8.44486 38.9488   1
 -14  13  -3 84.2201 42.5090   1
  14 -13   3 41.9880 39.2561   1
 -15 -13  -3-18.1013 41.6993   1
  15  13   3-8.50510 38.7051   1
 -15  13  -3 24.9638 36.4209   1
  15 -13   3 16.5949 34.2976   1
 -16 -13  -3-9.04715 30.5331   1
  16  13   3-16.9403 32.8200   1
 -16  13  -3-7.84794 30.9289   1
  16 -13   3 34.0738 33.0072   1
 -17 -13  -3 63.0242 39.9734   1
  17  13   3 42.0398 41.5125   1
  17 -13   3 16.2468 37.0092   1
 -17  13  -3 40.1895 41.7426   1
 -18  13  -3 112.462 37.1983   1
 -18 -13  -3 152.278 44.0281   1
  18  13   3 107.800 39.4765   1
  18 -13   3 112.331 32.7545   1
  19  13   3 8.18548 39.0694   1
 -20  14   3 7.87585 30.5192   1
  18 -14  -3 154.352 42.4481   1
 -18  14   3 73.8267 39.0269   1
  17 -14  -3 41.6093 40.6457   1
 -17  14   3 33.6359 38.7780   1
  16 -14  -3 187.602 46.5670   1
 -16  14   3 162.434 47.4863   1
  15 -14  -3 252.333 47.4148   1
  15  14  -3 275.933 54.1010   1
 -15  14   3 205.940 44.6284   1
 -15 -14   3 307.018 50.8770   1
  14 -14  -3 8.34748 37.5133   1
 -14  14   3 17.2605 37.7764   1
  13 -14  -3 115.240 36.2958   1
  13  14  -3 116.267 37.2296   1
 -13  14   3 96.6627 39.7319   1
 -13 -14   3 63.7368 36.1540   1
  12 -14  -3 326.172 50.0795   1
  12  14  -3 272.068 53.0388   1
 -12  14   3 331.625 52.7594   1
 -12 -14   3 260.604 50.2241   1
 -11  14   3 544.405 65.0273   1
  11  14  -3 486.381 62.5623   1
  11 -14  -3 469.366 60.7002   1
 -11 -14   3 556.550 63.4934   1
  10 -14  -3 1221.41 97.3467   1
  10  14  -3 1249.49 97.5703   1
 -10  14   3 1151.69 96.4145   1
 -10 -14   3 1117.69 94.4029   1
  -9  14   3 34.0885 35.7549   1
  -9 -14   3-42.9315 33.2700   1
   9 -14  -3 43.2288 37.8401   1
   9  14  -3-33.8922 40.4402   1
  -8 -14   3 84.8111 41.4827   1
   8  14  -3 41.9767 36.3517   1
   7 -14  -3 1229.88 98.5728   1
  -7 -14   3 1346.34 100.541   1
   7  14  -3 1372.32 100.945   1
  -7  14   3 1222.26 99.0418   1
  -6  14   3 8.59015 32.1182   1
  -6 -14   3 16.7395 31.8684   1
   6  14  -3 49.7363 35.2876   1
   6 -14  -3-33.3028 33.8893   1
  -5  14   3 1687.65 120.174   1
   5  14  -3 1739.89 117.805   1
   5 -14  -3 1436.77 111.479   1
  -5 -14   3 1710.29 117.199   1
  -4  14   3 405.677 57.8874   1
   4  14  -3 378.509 55.3373   1
  -4 -14   3 393.283 56.6231   1
   4 -14  -3 489.178 59.2225   1
   3 -14  -3 510.342 63.5964   1
  -3 -14   3 551.006 64.5830   1
  -3  14   3 635.113 66.3521   1
   3  14  -3 515.524 61.8276   1
   2 -14  -3 1031.03 85.1968   1
  -2 -14   3 987.696 84.2348   1
  -2  14   3 702.931 73.5385   1
   2  14  -3 817.745 78.3428   1
   1 -14  -3 5264.88 290.990   1
  -1 -14   3 5578.46 291.377   1
  -1  14   3 5270.93 289.192   1
   1  14  -3 5924.68 298.749   1
   0  14  -3 110.964 42.0299   1
   0 -14  -3 218.962 46.4979   1
   0 -14   3 220.307 46.2300   1
   0  14   3 201.671 43.1317   1
  -1  14  -3 67.0215 37.7880   1
  -1 -14  -3 58.8261 29.1848   1
   1 -14   3 89.9944 38.7413   1
   1  14   3 84.0416 30.4133   1
  -2  14  -3 219.948 42.9046   1
   2  14   3 243.558 49.9881   1
   2 -14   3 187.196 43.4494   1
  -2 -14  -3 203.926 44.2440   1
   3 -14   3 1786.34 126.595   1
   3  14   3 1871.96 127.673   1
  -3  14  -3 1910.62 128.878   1
  -3 -14  -3 1983.03 129.990   1
  -4  14  -3 103.383 40.6641   1
   4 -14   3 16.8614 35.9048   1
  -4 -14  -3 8.64643 34.0938   1
   4  14   3-8.53037 34.7386   1
   5 -14   3 957.590 83.6371   1
  -5 -14  -3 975.124 87.8056   1
   5  14   3 1024.22 87.8054   1
  -6  14  -3 112.855 38.1447   1
  -6 -14  -3 105.696 37.6302   1
   8  14   3 113.808 39.9309   1
  -8  14  -3 17.5804 32.3637   1
   8 -14   3 66.7272 32.9829   1
  -8 -14  -3 53.6973 37.6456   1
   9  14   3 872.382 86.2074   1
  -9  14  -3 1124.25 91.2687   1
   9 -14   3 944.835 85.1610   1
  -9 -14  -3 1188.27 95.4239   1
  10  14   3 470.427 60.1185   1
 -10  14  -3 418.711 58.5303   1
 -10 -14  -3 439.574 58.5995   1
  10 -14   3 454.421 59.9112   1
 -11 -14  -3 35.5933 37.9027   1
  11  14   3 26.1151 34.3337   1
  12  14   3 87.7142 43.1109   1
 -12 -14  -3 88.3967 40.0499   1
  12 -14   3 153.445 44.5272   1
 -12  14  -3 129.224 42.8040   1
  13  14   3 106.202 45.3596   1
 -13 -14  -3 149.381 40.8597   1
  13 -14   3 284.433 51.4103   1
 -13  14  -3 211.257 48.9853   1
 -14 -14  -3-8.76616 38.3717   1
  14  14   3-17.8970 42.2256   1
  15  14   3 53.7984 41.8932   1
 -15 -14  -3 69.7826 43.1082   1
  15 -14   3 65.3935 38.6571   1
 -15  14  -3 49.2324 36.0084   1
  16  14   3 98.8388 42.9832   1
 -16  14  -3 47.5788 36.2023   1
 -16 -14  -3 78.3662 43.9520   1
  16 -14   3 40.5709 36.5757   1
 -17 -14  -3 51.8703 34.6580   1
  17 -14   3 23.9984 33.5874   1
  17  14   3-16.6046 32.7454   1
 -17  14  -3 54.6842 31.8238   1
  19 -15  -3 86.2992 36.3471   1
 -19  15   3 86.2892 37.6349   1
  18 -15  -3-31.8483 33.9042   1
 -18  15   3-8.04266 30.0824   1
  17 -15  -3 57.8894 35.8221   1
 -17  15   3 73.9349 43.5345   1
  16 -15  -3 8.39834 38.6949   1
 -16  15   3 8.42329 40.2045   1
  14  15  -3 81.9603 44.3415   1
 -14  15   3 145.510 36.3826   1
  14 -15  -3 140.744 37.1826   1
  13  15  -3-9.02744 36.7561   1
  13 -15  -3 8.19339 39.1168   1
 -13  15   3 61.2284 39.8157   1
 -13 -15   3 27.6223 32.4693   1
  12  15  -3 260.107 51.8094   1
  12 -15  -3 145.692 41.1751   1
 -12  15   3 139.414 42.3063   1
 -12 -15   3 192.074 48.0883   1
 -11 -15   3 63.4289 36.6176   1
  11  15  -3 160.192 45.5337   1
 -11  15   3 113.584 41.9769   1
  11 -15  -3 96.9274 38.8640   1
 -10 -15   3 178.259 42.8891   1
  10 -15  -3 152.753 36.5875   1
 -10  15   3 160.329 38.3080   1
   9 -15  -3 1852.21 123.777   1
  -9 -15   3 1677.20 120.358   1
  -9  15   3 1690.50 121.092   1
   9  15  -3 1563.17 118.744   1
  -8 -15   3 26.1100 32.5555   1
   8  15  -3 8.70539 33.1602   1
  -8  15   3 102.301 42.5099   1
   8 -15  -3-34.6748 36.3839   1
  -7 -15   3 156.798 39.4777   1
   7  15  -3 189.723 43.7468   1
  -7  15   3 180.486 42.7177   1
   7 -15  -3 205.221 46.3427   1
   6  15  -3 919.867 84.0356   1
  -6  15   3 1092.46 86.3862   1
   6 -15  -3 894.304 80.8601   1
  -6 -15   3 995.997 85.1833   1
  -5 -15   3 26.0297 33.0362   1
   5  15  -3-16.8021 34.1956   1
  -5  15   3 8.91585 32.0772   1
   5 -15  -3-34.3356 34.9398   1
   4  15  -3 687.665 72.7595   1
  -4 -15   3 709.715 74.0802   1
   3  15  -3 101.661 35.8335   1
  -3 -15   3 103.917 37.1424   1
   2  15  -3 425.940 58.2193   1
  -2  15   3 427.757 54.0249   1
  -2 -15   3 304.512 56.1427   1
   2 -15  -3 366.382 51.9077   1
  -1  15   3 50.3787 38.2111   1
   1  15  -3-9.03683 36.7837   1
  -1 -15   3-8.65791 36.3260   1
   1 -15  -3-8.66829 35.2838   1
   0 -15  -3 631.606 66.0206   1
   0  15   3 578.713 64.2390   1
   0  15  -3 624.791 66.4789   1
   0 -15   3 513.226 63.6279   1
  -1 -15  -3 95.0710 42.2265   1
   1 -15   3 50.6502 38.4694   1
   1  15   3 34.3581 36.0949   1
  -1  15  -3 8.62825 37.3050   1
  -2  15  -3 1010.15 89.6270   1
   2 -15   3 1167.14 92.7048   1
   3 -15   3 8.72624 30.7601   1
  -3  15  -3-17.1379 38.0077   1
   4  15   3 439.816 58.2930   1
  -4 -15  -3 367.302 56.2909   1
   5 -15   3 164.506 40.9948   1
   5  15   3 156.613 45.2698   1
  -5  15  -3 169.499 42.6874   1
  -5 -15  -3 150.376 45.1161   1
  -6  15  -3 351.947 55.1553   1
  -6 -15  -3 479.862 57.0913   1
   6 -15   3 441.570 58.1821   1
   6  15   3 427.174 55.0666   1
  -7 -15  -3 169.990 43.5068   1
   7  15   3 96.0777 36.4876   1
   7 -15   3 94.0376 39.2612   1
  -8 -15  -3 899.871 83.7654   1
  -8  15  -3 707.813 77.5287   1
   8  15   3 954.885 84.7210   1
  -9 -15  -3 216.219 44.1161   1
  -9  15  -3 121.399 43.8620   1
   9  15   3 169.603 40.7943   1
   9 -15   3 143.789 44.9259   1
 -10  15  -3 52.2904 42.5768   1
  10  15   3 17.7330 36.7027   1
 -10 -15  -3 63.4768 35.1933   1
 -11 -15  -3 27.2014 30.7274   1
 -11  15  -3 78.0235 40.9989   1
  11  15   3 80.9324 37.8312   1
  11 -15   3 69.7752 41.7213   1
 -12 -15  -3 198.865 50.1473   1
 -12  15  -3 179.393 48.6396   1
  12  15   3 159.665 51.2593   1
  12 -15   3 169.073 44.9680   1
 -13 -15  -3 89.0649 43.0273   1
 -13  15  -3 66.9429 41.3169   1
  13  15   3 43.3061 38.4591   1
  13 -15   3-24.8505 36.7857   1
 -14  15  -3 32.8388 32.9621   1
  14 -15   3 65.6645 32.4222   1
  15  15   3 8.56263 39.4504   1
 -15 -15  -3-17.4260 41.5859   1
  16  15   3-17.1056 37.4347   1
 -16  15  -3 7.84645 31.4360   1
  16 -15   3-7.91610 32.7219   1
 -16 -15  -3-17.1053 34.2651   1
  17 -16  -3-8.18549 36.7811   1
 -17  16   3 7.95870 37.5513   1
  15 -16  -3 24.4060 34.1793   1
 -15  16   3 58.2236 38.3634   1
  14 -16  -3 122.393 34.9706   1
 -14  16   3 59.0514 31.8010   1
  12  16  -3 36.2988 34.5779   1
 -12  16   3 43.2007 42.1868   1
  12 -16  -3 8.44471 37.9705   1
 -12 -16   3 36.7725 38.0232   1
  11  16  -3-54.1356 47.2631   1
 -11 -16   3 27.3335 37.0856   1
 -11  16   3-8.69120 35.3762   1
  11 -16  -3 8.76516 35.1154   1
  10  16  -3 107.679 43.2828   1
 -10 -16   3 172.275 47.9067   1
 -10  16   3 150.680 42.7649   1
  10 -16  -3 135.937 39.6409   1
   9  16  -3 196.883 49.5617   1
  -9 -16   3 241.573 52.7902   1
   8 -16  -3 585.514 62.9040   1
  -8  16   3 480.643 59.1038   1
   7 -16  -3 494.574 64.7263   1
  -7  16   3 418.582 63.2286   1
  -6 -16   3 732.665 76.4314   1
   6  16  -3 848.266 78.8765   1
  -6  16   3 766.378 74.4046   1
   6 -16  -3 893.038 78.9859   1
  -5  16   3 265.688 53.8398   1
   5  16  -3 218.310 47.0520   1
  -5 -16   3 263.457 48.1535   1
   5 -16  -3 153.435 44.8934   1
   4  16  -3 112.067 42.7468   1
  -4  16   3 139.825 40.4788   1
  -4 -16   3 53.3364 41.6808   1
   4 -16  -3 79.4610 32.0616   1
   3  16  -3 561.177 68.2606   1
  -3  16   3 578.177 69.3688   1
  -3 -16   3 501.529 63.8780   1
   3 -16  -3 627.938 69.6089   1
   2  16  -3 835.903 83.7155   1
  -2  16   3 784.106 77.3571   1
   2 -16  -3 914.053 83.4248   1
  -2 -16   3 759.419 77.6658   1
  -1  16   3 8.28728 32.6642   1
   1 -16  -3-35.8647 37.6213   1
   0  16   3 562.300 61.2368   1
   0 -16  -3 571.977 63.2328   1
   1  16   3 8.69274 27.9971   1
  -1  16  -3 69.8796 47.0481   1
   1 -16   3 26.0704 34.2687   1
   2  16   3 69.5483 38.5732   1
  -2 -16  -3 8.78184 34.0427   1
  -2  16  -3 25.9681 34.6923   1
   2 -16   3-8.81108 34.7393   1
   3  16   3 279.376 52.9993   1
  -3 -16  -3 296.708 52.9772   1
  -3  16  -3 148.270 41.7160   1
   3 -16   3 327.320 54.0482   1
   4  16   3 8.71922 35.5562   1
  -4 -16  -3 88.1442 39.1566   1
  -4  16  -3 62.7336 42.8290   1
   4 -16   3 43.3158 36.4117   1
   5  16   3 655.872 67.8256   1
  -5 -16  -3 539.642 64.5456   1
  -5  16  -3 485.117 66.0286   1
   5 -16   3 588.643 67.2117   1
  -6 -16  -3-8.92258 33.9747   1
   6  16   3 8.76977 33.3929   1
   6 -16   3 88.5704 40.8089   1
  -6  16  -3-35.3677 41.7210   1
   7  16   3 509.135 62.7874   1
  -7  16  -3 608.037 69.3785   1
  -7 -16  -3 556.592 65.9268   1
   7 -16   3 533.311 63.2803   1
   8 -16   3 318.733 52.5400   1
  -8  16  -3 274.148 55.5843   1
   9  16   3 131.934 44.3092   1
  -9  16  -3 224.534 50.1191   1
  -9 -16  -3 90.0436 44.4039   1
   9 -16   3 126.406 41.6180   1
  10  16   3 8.84984 39.7703   1
 -10 -16  -3-9.00934 39.4353   1
  10 -16   3-34.0039 39.1699   1
  11  16   3 256.867 54.1192   1
 -11 -16  -3 162.545 46.8672   1
  12 -16   3-8.43539 30.9493   1
 -12  16  -3 16.7655 30.7562   1
  13  16   3 8.80856 34.7525   1
 -13  16  -3 32.8724 37.4331   1
 -13 -16  -3 71.2762 35.7298   1
  14  16   3-17.5522 39.4350   1
 -14  16  -3 16.0709 37.9135   1
  14 -16   3-8.04196 37.0512   1
 -14 -16  -3 8.84945 35.4524   1
  15  16   3-34.2976 46.9859   1
 -15  16  -3 7.84260 32.4168   1
 -15 -16  -3-8.73641 42.1686   1
  15 -16   3 23.5202 30.3789   1
  16 -17  -3-7.93884 37.0262   1
 -16  17   3-24.0357 39.9460   1
  15 -17  -3 7.93457 39.1400   1
 -15  17   3-8.11009 36.4423   1
  13 -17  -3 39.7518 37.0954   1
 -13  17   3 16.9750 38.1599   1
  12 -17  -3 8.31283 37.8457   1
 -12  17   3 42.5407 37.7542   1
 -10 -17   3 18.2212 37.6580   1
 -10  17   3-8.75458 30.8601   1
  10 -17  -3-16.9102 28.5357   1
  10  17  -3 9.08223 38.1053   1
  -9 -17   3-9.10403 33.4193   1
  -9  17   3 26.0785 35.3988   1
   9 -17  -3 68.0871 35.1954   1
   9  17  -3 9.08488 34.6067   1
  -8 -17   3 227.893 44.5544   1
  -8  17   3 145.201 45.2872   1
   8 -17  -3 147.821 45.6583   1
   8  17  -3 107.612 41.4071   1
  -7 -17   3 9.11429 32.1381   1
  -7  17   3 25.3301 39.8466   1
   7 -17  -3-8.73702 37.7283   1
   7  17  -3 44.1288 35.9327   1
   6 -17  -3-8.51885 33.6151   1
  -6 -17   3 101.127 45.3804   1
  -6  17   3 34.8119 38.1277   1
   6  17  -3 51.8797 41.7690   1
  -5 -17   3 9.04948 35.7247   1
   5  17  -3 87.0846 40.1757   1
  -4 -17   3 146.173 45.5497   1
   4  17  -3 152.653 46.6143   1
   3 -17  -3 44.3910 34.9925   1
  -3 -17   3 9.08129 39.2085   1
   3  17  -3-9.39667 38.8430   1
  -3  17   3-9.33953 39.1873   1
  -2 -17   3 8.95256 31.5575   1
   2 -17  -3-8.91832 33.3438   1
   2  17  -3 9.27083 32.6794   1
  -2  17   3-17.6318 32.9609   1
  -1 -17   3-17.4451 27.3579   1
   1 -17  -3-8.82322 35.3480   1
   1  17  -3 18.0014 33.0233   1
  -1  17   3-8.48695 31.1385   1
   0 -17  -3 313.118 53.1968   1
   0 -17   3 330.357 51.7680   1
   0  17  -3 214.009 49.4151   1
   0  17   3 210.316 44.3688   1
  -1 -17  -3-35.4775 42.8191   1
  -1  17  -3-8.60025 34.4651   1
   1 -17   3-17.9654 37.1392   1
  -2 -17  -3 449.381 58.1088   1
  -2  17  -3 579.039 66.2428   1
   2 -17   3 482.113 61.1683   1
   2  17   3 568.410 64.5372   1
  -3  17  -3-35.4176 41.7790   1
   3 -17   3 17.6982 33.6940   1
  -4  17  -3 72.6957 44.9075   1
   4 -17   3 51.9185 40.4421   1
  -5 -17  -3 79.5108 43.1824   1
   5  17   3-26.2250 39.8557   1
  -5  17  -3 62.6939 41.3359   1
   5 -17   3 106.387 43.3336   1
   6  17   3 183.602 48.1801   1
  -6  17  -3 149.835 48.9721   1
   6 -17   3 210.876 45.4318   1
  -6 -17  -3 185.417 51.0714   1
   7  17   3 52.4268 32.3739   1
   7 -17   3 92.6703 39.5426   1
  -7 -17  -3 88.5484 36.8774   1
   8  17   3 166.424 49.6451   1
  -8  17  -3 193.023 47.2596   1
  -8 -17  -3 258.585 50.5089   1
   8 -17   3 199.798 45.3298   1
   9  17   3 87.2365 44.5395   1
  -9 -17  -3 80.2617 42.7254   1
  10 -17   3 108.927 41.1155   1
 -10  17  -3 85.2710 40.9248   1
  11  17   3 17.2909 34.7103   1
 -11  17  -3 50.5918 41.2120   1
  11 -17   3 84.0403 41.0759   1
 -11 -17  -3 61.9804 38.2939   1
  12  17   3-8.61250 41.5711   1
 -12  17  -3 8.20513 27.0558   1
 -12 -17  -3 8.80720 35.2839   1
  12 -17   3 8.25953 28.5025   1
  13 -17   3-7.93566 35.2315   1
 -13  17  -3 80.1847 42.4246   1
  14  17   3-8.51573 40.1812   1
  14 -18  -3 15.5044 26.2181   1
 -14  18   3 63.8167 31.4839   1
  13 -18  -3 7.76170 30.5935   1
 -13  18   3 16.4693 33.5214   1
  12 -18  -3-40.2263 37.0712   1
 -12  18   3 16.6715 36.4880   1
 -11  18   3 108.957 43.4043   1
  11 -18  -3 134.608 42.2852   1
 -10  18   3-25.7805 40.0725   1
  10 -18  -3 16.6908 37.5001   1
  -9  18   3-34.4831 39.7183   1
   9 -18  -3 41.6594 40.6606   1
  -8  18   3 8.44695 38.9248   1
   8 -18  -3-42.8476 40.4407   1
   8  18  -3-17.8169 38.4672   1
  -7  18   3 42.1841 40.3786   1
   7 -18  -3 94.3693 44.6137   1
  -6  18   3 16.9140 36.5148   1
   6 -18  -3 8.58719 38.0925   1
  -5  18   3 17.2925 37.8423   1
   5  18  -3-36.2905 40.7676   1
   5 -18  -3 16.8879 37.9428   1
  -5 -18   3 9.19507 39.1416   1
   4  18  -3 18.6980 42.0103   1
  -4  18   3 8.81667 38.0642   1
  -4 -18   3-18.3325 40.1193   1
   4 -18  -3-25.4676 35.6180   1
  -3  18   3 54.9195 35.4769   1
   3  18  -3-9.48632 37.3953   1
   3 -18  -3 8.76641 29.5977   1
  -3 -18   3 9.08501 36.4059   1
  -2  18   3-18.0308 41.5361   1
   2  18  -3-27.6046 39.7246   1
   2 -18  -3 35.3604 39.7226   1
  -2 -18   3 8.79271 38.9998   1
   1 -18  -3 35.4433 38.2859   1
   0  18   3 8.37089 33.5352   1
   0 -18  -3-8.81195 34.1444   1
   1  18   3 75.5007 44.0410   1
  -1  18  -3 61.2080 39.3998   1
  -1 -18  -3 17.8343 36.4131   1
   1 -18   3 116.352 41.3393   1
  -2 -18  -3-17.6402 39.1316   1
  -2  18  -3 8.77659 30.9503   1
   2 -18   3-44.6705 35.2211   1
   2  18   3-25.6292 39.3702   1
  -3 -18  -3-8.77441 35.7227   1
  -3  18  -3-8.93648 41.6788   1
   3 -18   3-34.9864 38.2894   1
   3  18   3-17.4151 40.6115   1
  -4 -18  -3 26.2950 42.7758   1
  -4  18  -3 9.02767 41.0843   1
   4 -18   3 8.64946 38.3666   1
   4  18   3-8.71339 43.4385   1
  -5 -18  -3 17.4218 37.0932   1
   5  18   3-8.68379 39.5293   1
  -5  18  -3 26.5040 33.0452   1
   5 -18   3 44.5298 34.5224   1
   6  18   3 104.318 40.1091   1
  -6  18  -3 87.7089 46.4254   1
  -6 -18  -3-8.71995 31.4451   1
   6 -18   3 17.2516 33.4923   1
   7 -18   3 49.8971 40.1623   1
  -7  18  -3 8.74846 42.7140   1
   8  18   3 8.62722 43.9040   1
  -8  18  -3-8.62775 29.7870   1
   8 -18   3 73.9729 32.4058   1
  -8 -18  -3-8.70799 38.6355   1
   9  18   3 60.0465 43.2131   1
  -9  18  -3 50.2203 41.2964   1
   9 -18   3-16.3567 38.5966   1
  -9 -18  -3-17.3860 40.5447   1
  10  18   3 25.6788 41.3151   1
 -10  18  -3-8.34276 37.9655   1
  10 -18   3-32.7911 36.3611   1
 -10 -18  -3 8.71381 36.5592   1
  11  18   3-42.4064 42.7185   1
 -11  18  -3 8.21445 35.9534   1
 -11 -18  -3-26.0051 41.3733   1
  11 -18   3 24.7878 35.1731   1
  12  18   3 25.2373 34.2434   1
 -12 -18  -3-8.57067 34.8875   1
  11 -19  -3 24.2749 33.9868   1
 -11  19   3 48.7148 38.3419   1
 -10  19   3 74.8196 33.3648   1
  10 -19  -3 16.4582 30.2583   1
  -9  19   3 25.4829 38.6765   1
   9 -19  -3 32.3713 38.2058   1
  -8  19   3 33.4968 42.6260   1
   8 -19  -3 24.8613 41.7594   1
  -7  19   3 33.0833 33.6685   1
   7 -19  -3-8.47335 32.8366   1
   6  19  -3 72.6211 44.7790   1
  -6  19   3-16.4626 30.7757   1
   6 -19  -3-8.51731 33.0034   1
   5  19  -3 56.1295 47.1208   1
  -5  19   3-25.5205 43.2844   1
  -5 -19   3 18.3363 39.0302   1
  -4  19   3-17.1348 31.4367   1
   4  19  -3 9.64803 47.0857   1
  -4 -19   3-54.8000 43.5944   1
   4 -19  -3 8.33367 31.1616   1
   3  19  -3-18.4068 42.9200   1
  -3  19   3-44.3812 43.3205   1
   3 -19  -3 16.6901 36.5284   1
  -3 -19   3-8.79390 36.8995   1
   2  19  -3-17.9748 37.7211   1
  -2  19   3 27.5817 37.4359   1
  -2 -19   3 52.4524 37.7551   1
   2 -19  -3 26.1231 33.7561   1
  -1  19   3-35.1669 40.0089   1
   1  19  -3 35.7231 37.4698   1
  -1 -19   3 17.4768 32.0607   1
   1 -19  -3-43.6763 42.1632   1
   0  19   3-8.60013 36.0824   1
   0  19  -3-8.59694 40.5629   1
   0 -19  -3 34.8941 36.0579   1
   0 -19   3-8.95199 42.7264   1
   1  19   3 16.5384 30.3427   1
  -1  19  -3 8.74107 35.0217   1
   1 -19   3 8.89659 32.0106   1
  -1 -19  -3 8.70623 31.9460   1
  -2  19  -3 26.2685 44.1042   1
   2  19   3 8.28121 27.9513   1
  -2 -19  -3 17.6081 30.3833   1
   2 -19   3-17.6493 38.6253   1
  -3 -19  -3 34.7942 38.0724   1
   3  19   3-16.8495 34.2923   1
  -4 -19  -3-8.65684 37.8968   1
  -4  19  -3 35.5384 41.4371   1
   4 -19   3 34.4954 37.2390   1
   4  19   3 8.51789 42.0248   1
  -5 -19  -3 8.57933 35.9955   1
   5  19   3 34.3668 34.9711   1
  -5  19  -3-34.7051 41.8787   1
   5 -19   3-34.8236 39.1200   1
   6  19   3 17.0474 41.6277   1
  -6  19  -3 17.2278 39.2325   1
  -6 -19  -3 25.7264 41.8802   1
   6 -19   3 84.1618 42.8507   1
   7  19   3-25.5283 40.6140   1
  -7 -19  -3 25.5206 36.7256   1
   8 -19   3 112.678 40.8337   1
  -8  19  -3 109.027 41.6606   1
   9  19   3-50.3059 47.8873   1
  -9  19  -3 16.3615 40.7857   1
   9 -19   3 47.6378 38.3273   1
  -9 -19  -3 33.8670 39.0129   1
 -10 -19  -3 8.40242 34.7304   1
  10  19   3-8.32591 36.9294   1
   8 -20  -3 31.7933 37.0642   1
  -8  20   3-24.6696 40.1304   1
   7 -20  -3 8.19761 38.6934   1
  -7  20   3 40.4137 42.3530   1
   6 -20  -3-8.22820 35.5244   1
   5 -20  -3 8.25539 37.5678   1
  -5  20   3-8.12984 37.9101   1
   4 -20  -3 16.2617 28.0861   1
  -4  20   3 41.6888 32.3320   1
   3  20  -3 17.8451 41.1159   1
   2  20  -3 8.85288 44.5911   1
  -1 -20   3 87.7274 44.6846   1
   1  20  -3 8.64036 41.7587   1
   0 -20   3 78.8010 44.6083   1
   0  20  -3 25.8326 43.8726   1
   1 -20   3 26.2219 44.0305   1
  -1  20  -3 8.61935 40.1998   1
   2 -20   3 85.4399 35.4848   1
  -2  20  -3 69.8420 40.3709   1
  -3 -20  -3 8.66872 34.8117   1
   3 -20   3 50.5292 41.6118   1
  -3  20  -3 96.6715 42.0141   1
   3  20   3 64.0893 38.7428   1
   4  20   3 49.2739 39.6721   1
  -4  20  -3 17.2654 46.0942   1
   4 -20   3 8.54300 40.3409   1
  -4 -20  -3 67.8092 40.4877   1
   5 -20   3-8.41114 37.3840   1
  -5  20  -3 50.6551 42.1542   1
  -5 -20  -3 93.4013 37.2398   1
  -6  20  -3-8.46940 32.2510   1
   6 -20   3-16.0271 27.0504   1
  -6 -20  -3 8.37758 35.6658   1
   6  20   3-33.2593 40.1373   1
  -7 -20  -3-8.30503 36.3488   1
   7  20   3 8.29070 41.3295   1
  -2  21  -3 34.5199 43.0480   1
 -25   0   4-17.8119 30.7419   1
  25   0  -4-17.2444 33.4182   1
 -24   0   4 8.96898 30.9590   1
  24   0  -4 25.7494 32.6882   1
 -23   0   4-17.6038 32.9087   1
  23   0  -4 25.5713 37.3064   1
 -22   0   4 344.468 53.1934   1
  22   0  -4 262.232 50.1417   1
 -21   0   4 177.020 46.7860   1
  21   0  -4 220.998 44.5281   1
 -20   0   4 1033.99 89.6234   1
  20   0  -4 1031.29 88.2261   1
 -18   0   4 488.109 55.7178   1
  18   0  -4 391.535 51.3521   1
 -17   0   4 282.750 46.9729   1
  17   0  -4 257.045 43.4128   1
 -16   0   4 4062.08 216.372   1
  16   0  -4 3836.52 210.773   1
 -15   0   4 7837.95 379.525   1
  15   0  -4 7493.31 375.587   1
  14   0  -4 29.9268 25.1169   1
 -14   0   4-6.05193 23.4554   1
  13   0  -4 9093.38 441.480   1
 -13   0   4 9364.24 443.487   1
  12   0  -4 1513.97 90.0842   1
 -12   0   4 1188.08 85.1364   1
  11   0  -4 1271.29 81.7301   1
  10   0  -4 31323.7 1356.96   1
 -10   0   4 28893.5 1354.30   1
   8   0  -4 12590.1 618.304   1
  -8   0   4 14806.4 622.331   1
   7   0  -4 29487.8 1344.53   1
  -7   0   4 30558.5 1344.53   1
   6   0  -4 16405.7 726.902   1
  -6   0   4 15899.8 726.675   1
   5   0  -4 717536. 32269.9   1
  -5   0   4 738612. 32269.6   1
   4   0  -4 433428. 18947.0   1
  -4   0   4 421705. 18946.9   1
  -2   0   4 296031. 13200.4   1
   2   0  -4 299590. 13200.2   1
  -1   0   4 88199.7 3995.94   1
   1   0  -4 91978.6 3996.71   1
   0   0   4 142909. 5788.50   1
   0   0  -4 118242. 5788.13   1
   1   0   4 535416. 23119.6   1
  -1   0  -4 506893. 23120.5   1
   2   0   4 512486. 23138.0   1
  -2   0  -4 531563. 23138.5   1
   4   0   4 927.621 65.0465   1
  -4   0  -4 982.533 66.4583   1
   5   0   4 36030.6 1670.36   1
  -5   0  -4 38261.8 1672.69   1
   6   0   4 2344.06 126.884   1
  -6   0  -4 1971.38 123.677   1
   7   0   4 19240.6 918.935   1
  -7   0  -4 20857.0 922.289   1
   8   0   4 16559.1 766.748   1
  -8   0  -4 16460.6 768.478   1
  10   0   4 19319.4 916.200   1
 -10   0  -4 20298.9 919.323   1
  11   0   4 3719.47 207.201   1
 -11   0  -4 3910.18 210.237   1
  12   0   4 3470.35 192.400   1
 -12   0  -4 3354.40 192.468   1
 -13   0  -4 80.0500 40.3719   1
  13   0   4 22.1325 32.7881   1
 -14   0  -4 8.44144 35.9351   1
  14   0   4 7.48440 31.8614   1
 -15   0  -4 175.592 43.7190   1
  15   0   4 79.0363 34.0743   1
  16   0   4 4054.79 218.649   1
 -16   0  -4 3682.02 216.171   1
  18   0   4 400.974 56.8622   1
 -18   0  -4 435.788 59.0706   1
  19   0   4-8.40301 36.2816   1
 -19   0  -4-17.3160 39.8935   1
  20   0   4 149.908 39.1218   1
 -20   0  -4 198.505 42.8044   1
  21   0   4-8.14513 38.8752   1
 -21   0  -4 8.54938 38.4163   1
  22   0   4-7.97148 30.3581   1
 -22   0  -4 41.6436 35.4601   1
  23   0   4-23.8491 37.5088   1
 -23   0  -4 24.2004 34.8257   1
  24   0   4-7.74585 36.9948   1
 -24   0  -4 71.1604 39.0265   1
  25  -1  -4 43.0744 35.1516   1
 -25   1   4 70.7456 36.6355   1
  24   1  -4 42.2037 38.8903   1
 -24  -1   4 44.2392 36.0151   1
 -24   1   4-8.95613 37.5777   1
  24  -1  -4-41.6747 35.9854   1
  23   1  -4-8.46542 34.9908   1
 -23  -1   4-8.80320 34.6936   1
 -23   1   4 36.0104 32.3882   1
  23  -1  -4-16.6034 29.2631   1
  22   1  -4 25.2894 30.3440   1
 -22  -1   4 52.1158 38.0293   1
 -22   1   4-8.69369 33.7011   1
  22  -1  -4 17.0180 36.2349   1
  21   1  -4 600.887 66.6542   1
 -21  -1   4 583.613 67.6474   1
 -21   1   4 589.646 67.9507   1
  21  -1  -4 651.018 68.4960   1
  20   1  -4 47.9749 35.0531   1
 -20  -1   4 99.1244 40.7965   1
 -20   1   4-25.2011 33.7131   1
  20  -1  -4 64.4820 36.7347   1
 -19  -1   4 7.92768 29.0992   1
  19   1  -4 31.1423 31.2029   1
  18  -1  -4 1453.91 99.9315   1
  18   1  -4 1255.33 96.8832   1
 -18   1   4 1315.41 99.3606   1
 -18  -1   4 1370.55 100.750   1
  17   1  -4 4285.12 231.084   1
  17  -1  -4 4368.51 233.370   1
 -17  -1   4 4670.98 237.080   1
 -17   1   4 4090.63 232.216   1
  16   1  -4 1303.59 98.2338   1
 -16  -1   4 1526.88 101.998   1
 -16   1   4 1457.78 101.716   1
  16  -1  -4 1588.10 103.103   1
 -15   1   4 2046.35 128.108   1
  15  -1  -4 2039.89 126.746   1
  14   1  -4 4306.82 230.339   1
 -14  -1   4 4672.26 234.461   1
 -14   1   4 4364.26 231.479   1
  14  -1  -4 4545.23 234.470   1
  13   1  -4 9078.05 426.354   1
 -13  -1   4 9776.16 430.552   1
 -13   1   4 8195.07 424.955   1
  13  -1  -4 8662.00 426.950   1
 -12  -1   4 15392.3 691.609   1
  12  -1  -4 14423.1 690.237   1
  11   1  -4 27862.4 1279.91   1
 -11  -1   4 27350.1 1281.27   1
  11  -1  -4 26413.9 1279.95   1
  10   1  -4 6435.10 293.694   1
 -10   1   4 5922.99 295.058   1
  10  -1  -4 5928.83 295.199   1
  -9   1   4 16013.3 756.662   1
   9  -1  -4 17212.2 758.293   1
  -8  -1   4 84167.6 3522.51   1
   8   1  -4 74855.4 3519.25   1
   7   1  -4 93.9815 16.5889   1
  -7   1   4 48.1644 16.5779   1
  -7  -1   4 115.249 17.9954   1
   7  -1  -4 63.7239 19.3271   1
   6   1  -4 402295. 18425.8   1
  -6   1   4 416480. 18431.8   1
   6  -1  -4 416714. 18430.6   1
  -6  -1   4 431491. 18428.3   1
   5   1  -4 2869.40 135.141   1
  -5   1   4 2804.47 140.395   1
  -5  -1   4 3016.27 135.542   1
   5  -1  -4 2922.21 141.017   1
  -4   1   4 85720.0 3729.55   1
   4  -1  -4 82267.4 3729.06   1
   3  -1  -4 96818.3 4198.66   1
  -3   1   4 92420.4 4198.24   1
  -2   1   4 13352.8 643.773   1
   2  -1  -4 15475.7 645.342   1
   1  -1  -4 16579.5 746.799   1
   1   1  -4 15639.7 743.995   1
  -1   1   4 17504.3 747.876   1
  -1  -1   4 17009.3 743.818   1
   0  -1  -4 26725.9 1138.68   1
   0   1   4 26003.6 1137.48   1
   0   1  -4 23841.4 1135.43   1
   0  -1   4 25331.5 1135.74   1
  -1   1  -4 8886.55 412.203   1
  -1  -1  -4 8769.77 414.047   1
   1  -1   4 9514.41 413.845   1
   1   1   4 8769.25 413.690   1
  -2  -1  -4 486975. 21130.3   1
   2  -1   4 505943. 21130.1   1
   2   1   4 497084. 21129.9   1
  -3  -1  -4 2749.14 143.707   1
   3   1   4 2690.97 141.660   1
  -4   1  -4 205816. 9062.08   1
  -4  -1  -4 209857. 9064.64   1
   4  -1   4 198780. 9061.06   1
   4   1   4 202252. 9062.33   1
  -5   1  -4 58203.1 2657.49   1
  -5  -1  -4 54706.6 2657.47   1
   5  -1   4 61840.9 2657.78   1
   5   1   4 62842.4 2658.65   1
  -6   1  -4 2134.68 124.890   1
  -6  -1  -4 2209.18 125.443   1
   6  -1   4 2222.34 125.210   1
   6   1   4 2101.08 124.762   1
  -7   1  -4 7306.03 344.170   1
  -7  -1  -4 7558.04 345.138   1
   7   1   4 6730.42 342.056   1
   7  -1   4 6528.23 340.096   1
  -8  -1  -4 5113.18 265.907   1
  -8   1  -4 4958.88 264.815   1
   8   1   4 5648.40 267.526   1
   8  -1   4 5152.97 265.937   1
  -9   1  -4 19.5319 21.6844   1
   9  -1   4 125.206 27.5698   1
 -10   1  -4 4806.93 243.011   1
 -10  -1  -4 4069.99 235.581   1
  10   1   4 4652.17 238.932   1
  10  -1   4 4577.15 236.060   1
 -11   1  -4 17013.5 720.739   1
 -11  -1  -4 14650.5 714.044   1
  11   1   4 14294.4 712.149   1
  11  -1   4 15058.1 712.417   1
 -12   1  -4 544.461 57.9236   1
 -12  -1  -4 459.977 56.3044   1
  12  -1   4 442.275 51.6154   1
  12   1   4 437.886 53.7273   1
 -13   1  -4 184.131 44.6290   1
 -13  -1  -4 282.540 43.4308   1
  13  -1   4 175.368 41.9026   1
  13   1   4 241.699 41.8856   1
 -14   1  -4 98.6871 32.3584   1
 -14  -1  -4 163.025 40.1743   1
  14  -1   4 134.514 34.1485   1
  14   1   4 125.004 38.5393   1
 -15   1  -4 2205.42 141.277   1
 -15  -1  -4 2251.13 140.369   1
  15   1   4 1832.02 131.625   1
  15  -1   4 2320.04 141.171   1
 -16   1  -4 212.468 41.1703   1
 -16  -1  -4 261.393 47.5331   1
  16  -1   4 260.715 42.9270   1
  16   1   4 285.621 48.9895   1
 -18   1  -4 61.9958 40.8336   1
 -18  -1  -4-8.60180 37.1678   1
  18  -1   4 56.7753 35.5324   1
  18   1   4 24.7261 38.0047   1
 -19   1  -4 129.050 35.7249   1
 -19  -1  -4 196.164 48.0652   1
  19  -1   4 294.675 47.4715   1
  19   1   4 261.208 47.5562   1
 -20  -1  -4 42.4984 34.6178   1
  20   1   4 24.5507 37.2612   1
  20  -1   4 16.6590 37.4483   1
 -21  -1  -4 41.7624 30.1471   1
 -21   1  -4 17.2807 37.8943   1
  21   1   4 90.3642 34.5514   1
 -22   1  -4 42.1824 41.1708   1
 -22  -1  -4-16.5898 35.3098   1
  22   1   4-8.12206 37.4203   1
  22  -1   4-24.5010 37.1657   1
 -23  -1  -4-8.16507 38.0756   1
 -23   1  -4 24.7400 31.3997   1
  23  -1   4-15.7969 28.9801   1
  23   1   4 40.1616 38.3380   1
 -24   1  -4 31.7496 32.3169   1
 -24  -1  -4 8.00160 34.5532   1
  24   1   4-7.90255 35.0603   1
  24  -1   4 30.3940 31.4173   1
  26  -2  -4-33.5499 35.7346   1
 -25   2   4-9.03874 39.5624   1
  25  -2  -4 25.0010 34.9668   1
 -24   2   4-8.84752 37.6682   1
 -24  -2   4-17.5018 34.4943   1
  24  -2  -4-17.3149 37.8975   1
  24   2  -4-17.2104 37.6687   1
 -23   2   4 8.94280 36.9683   1
 -23  -2   4 34.4161 39.1584   1
  23  -2  -4-8.60864 37.1693   1
  23   2  -4 16.9341 39.9537   1
 -22  -2   4 51.2933 32.8430   1
  22   2  -4 139.964 38.1849   1
 -21   2   4 17.5733 30.3213   1
 -21  -2   4 8.37461 31.8863   1
  21  -2  -4-16.0014 32.0531   1
  21   2  -4-32.0624 33.6307   1
 -20   2   4 409.677 54.1451   1
 -20  -2   4 379.302 53.1346   1
  20  -2  -4 281.403 49.2849   1
  20   2  -4 376.959 55.6365   1
 -19   2   4 334.435 51.3528   1
 -19  -2   4 199.213 43.5802   1
  19  -2  -4 275.898 48.4201   1
  19   2  -4 329.593 50.2934   1
 -18   2   4 293.595 49.0261   1
 -18  -2   4 413.658 52.3128   1
  18  -2  -4 291.375 49.0592   1
 -17   2   4 4012.20 217.982   1
 -17  -2   4 4072.25 218.574   1
  17  -2  -4 3944.93 217.585   1
  17   2  -4 3894.57 215.936   1
 -16   2   4 395.050 50.5794   1
 -16  -2   4 439.791 50.6368   1
  16  -2  -4 491.000 53.4569   1
  16   2  -4 528.680 53.2065   1
 -15   2   4 5524.73 290.466   1
  15  -2  -4 5838.82 290.798   1
 -14  -2   4 1337.39 90.8803   1
  14   2  -4 1335.59 90.4986   1
 -13   2   4 728.768 63.5425   1
 -13  -2   4 795.904 60.2120   1
  13  -2  -4 602.947 56.6748   1
  13   2  -4 656.903 57.1256   1
 -12   2   4 654.226 54.3772   1
  12  -2  -4 531.510 51.0435   1
  12   2  -4 660.719 52.5652   1
 -12  -2   4 582.762 52.7392   1
  11  -2  -4 367.591 38.5581   1
 -11  -2   4 319.520 36.2169   1
 -11   2   4 281.421 34.7417   1
 -10   2   4 1601.95 94.7481   1
  10   2  -4 1530.38 89.4590   1
  10  -2  -4 1371.49 91.4996   1
 -10  -2   4 1616.81 90.5544   1
   9  -2  -4 87496.9 3701.82   1
  -9   2   4 78779.3 3699.83   1
  -8   2   4 20265.3 893.215   1
  -8  -2   4 19264.5 887.775   1
   8  -2  -4 18481.4 892.251   1
   8   2  -4 20457.1 887.604   1
  -7  -2   4 106338. 4284.27   1
   7   2  -4 87417.3 4282.77   1
  -6   2   4 15801.7 712.984   1
  -6  -2   4 14888.2 704.819   1
   6  -2  -4 15819.9 712.542   1
   6   2  -4 16375.6 705.309   1
  -5  -2   4 44033.5 2003.90   1
   5   2  -4 45954.0 2004.12   1
   5  -2  -4 44427.7 2012.56   1
  -5   2   4 46238.6 2013.77   1
  -4   2   4 3939.51 185.762   1
   4   2  -4 3929.15 176.398   1
   4  -2  -4 3625.85 186.501   1
   3  -2  -4 15050.1 700.818   1
  -3   2   4 16013.0 701.391   1
   2   2  -4 61.5273 11.0471   1
   2  -2  -4 102.060 18.0592   1
  -2   2   4 45.3354 15.5991   1
  -2  -2   4 101.616 11.4795   1
   1  -2  -4 3755.14 172.727   1
  -1   2   4 3961.02 172.392   1
  -1  -2   4 3814.24 166.945   1
   0  -2  -4 4180.89 195.704   1
   0   2  -4 3751.24 191.338   1
   0  -2   4 4402.42 192.841   1
   0   2   4 3899.17 195.661   1
  -1  -2  -4 10616.1 492.830   1
   1  -2   4 11334.2 492.149   1
   1   2   4 10574.9 492.438   1
  -1   2  -4 10426.2 490.522   1
  -2   2  -4 1406.21 79.6989   1
   2  -2   4 1371.09 79.6630   1
   3   2   4 19890.6 852.270   1
  -3  -2  -4 18747.7 851.898   1
  -3   2  -4 20312.9 854.713   1
   4   2   4 30.0598 19.0072   1
  -4  -2  -4 61.0616 23.0219   1
  -4   2  -4 85.7348 25.9258   1
   4  -2   4 99.6859 25.1647   1
   5   2   4 31936.6 1423.81   1
  -5  -2  -4 30248.0 1423.05   1
  -5   2  -4 31846.9 1425.42   1
   5  -2   4 32046.2 1424.47   1
   6   2   4 6300.34 295.514   1
  -6  -2  -4 5695.13 292.641   1
  -6   2  -4 6115.96 295.719   1
   6  -2   4 5781.98 294.568   1
   7   2   4 14598.0 702.433   1
  -7  -2  -4 16087.2 706.812   1
  -7   2  -4 14732.2 703.153   1
   7  -2   4 15338.4 706.101   1
   8   2   4 5196.78 264.686   1
  -8  -2  -4 5235.26 267.352   1
  -8   2  -4 5204.10 265.000   1
   8  -2   4 5224.49 266.001   1
   9   2   4 489.060 53.8282   1
  -9  -2  -4 543.352 54.9680   1
  -9   2  -4 513.877 52.5467   1
   9  -2   4 545.616 54.8728   1
  10   2   4 6141.88 312.020   1
 -10  -2  -4 6101.98 312.700   1
 -10   2  -4 6215.09 314.336   1
  10  -2   4 6285.59 312.760   1
  11   2   4 4895.24 254.683   1
 -11  -2  -4 5060.21 257.127   1
 -11   2  -4 4720.87 255.301   1
  11  -2   4 4738.02 254.132   1
  12   2   4 1259.82 91.9933   1
  12  -2   4 1241.45 91.3198   1
 -12   2  -4 1157.80 89.5685   1
 -12  -2  -4 1300.18 95.1515   1
  13   2   4 492.355 57.1686   1
 -13  -2  -4 603.204 62.9956   1
 -13   2  -4 466.172 55.5180   1
  13  -2   4 446.799 52.6332   1
  14  -2   4 2544.26 161.503   1
  14   2   4 2728.60 165.736   1
 -14   2  -4 2961.14 171.216   1
 -14  -2  -4 3030.84 171.532   1
  15   2   4 7.81114 32.2864   1
 -15  -2  -4-24.4836 35.7193   1
 -15   2  -4-8.42912 28.4474   1
  15  -2   4 15.9393 28.0926   1
  16  -2   4 1537.84 112.333   1
  16   2   4 1615.19 112.678   1
 -16  -2  -4 1627.68 114.105   1
 -16   2  -4 1571.51 115.943   1
  18   2   4 74.4318 37.2268   1
 -18   2  -4-8.63160 35.2017   1
  18  -2   4 75.5451 39.2031   1
 -19  -2  -4-16.9842 34.0311   1
 -19   2  -4 17.6930 37.6670   1
  19  -2   4 57.0731 37.5735   1
  20   2   4-8.35932 38.9805   1
 -20  -2  -4-16.9940 37.6886   1
 -20   2  -4 44.2087 41.2300   1
  20  -2   4-24.3002 39.0973   1
  21   2   4 16.7410 37.1438   1
 -21  -2  -4 42.3736 40.9204   1
 -21   2  -4 25.4624 40.5243   1
  21  -2   4 16.6113 37.3377   1
  22   2   4 33.4604 39.0604   1
  22  -2   4 8.12013 38.8096   1
 -22   2  -4 59.0476 41.6603   1
 -22  -2  -4 83.9852 42.7790   1
  23   2   4-8.22671 35.0213   1
 -23  -2  -4-8.25476 33.0719   1
  24   2   4 7.94265 32.8477   1
  24  -2   4 7.73059 36.4909   1
 -24   2  -4 64.1009 42.3798   1
 -24  -2  -4 24.2566 33.9403   1
 -25   3   4-8.87536 30.6290   1
  25  -3  -4-8.62402 36.1845   1
  24   3  -4-8.87148 35.5406   1
 -24  -3   4 8.90329 34.4983   1
  23   3  -4 17.5135 35.0878   1
 -23  -3   4 26.3713 30.9936   1
 -23   3   4-26.9252 38.7530   1
  23  -3  -4 41.3819 32.0767   1
  22   3  -4 68.0637 34.7167   1
 -22  -3   4 51.6695 34.5868   1
 -22   3   4 17.7446 34.4659   1
  22  -3  -4 82.2218 37.4972   1
  21   3  -4 131.877 39.6478   1
 -21  -3   4 100.568 38.9261   1
 -21   3   4 120.501 41.8371   1
  21  -3  -4 91.5252 41.7708   1
  20   3  -4 55.9753 34.1112   1
 -20  -3   4 65.0818 37.0871   1
 -20   3   4 42.4781 35.1853   1
  20  -3  -4 41.0242 30.1839   1
  19   3  -4 722.040 69.5050   1
 -19  -3   4 729.493 68.6226   1
 -19   3   4 652.072 69.2821   1
  19  -3  -4 726.565 72.3847   1
  18   3  -4 1427.98 101.539   1
 -18  -3   4 1300.39 97.6880   1
 -17  -3   4 463.742 55.6402   1
 -17   3   4 527.668 56.9211   1
  17  -3  -4 529.230 56.6567   1
  16   3  -4 1369.70 90.4662   1
  16  -3  -4 1147.42 89.0572   1
 -16   3   4 1209.49 91.8381   1
 -16  -3   4 1025.62 83.5437   1
  15  -3  -4 63.1248 27.4382   1
 -15   3   4 86.4834 36.3629   1
 -14  -3   4 300.913 40.3408   1
  14  -3  -4 334.972 43.6492   1
  14   3  -4 313.978 41.1187   1
 -14   3   4 279.402 42.2039   1
  13   3  -4 10781.4 507.085   1
 -13  -3   4 10680.6 507.162   1
  12   3  -4 7271.82 334.940   1
 -12  -3   4 6731.29 335.681   1
 -12   3   4 6623.95 337.347   1
  12  -3  -4 6875.39 338.327   1
  11   3  -4 4060.82 205.686   1
  11  -3  -4 4101.66 211.489   1
 -11  -3   4 4145.26 206.089   1
 -11   3   4 3894.07 209.893   1
  10  -3  -4 128.112 29.6701   1
 -10  -3   4 84.5650 20.6584   1
 -10   3   4 142.606 31.4756   1
  -9   3   4 8598.33 413.741   1
   9  -3  -4 8871.18 414.032   1
  -8   3   4 25380.4 1138.28   1
   8   3  -4 24976.1 1129.67   1
   8  -3  -4 25005.4 1136.71   1
  -7   3   4 8211.67 363.100   1
  -7  -3   4 7393.98 352.601   1
   7   3  -4 7542.13 352.410   1
   7  -3  -4 7637.00 361.045   1
   6   3  -4 69515.3 3120.22   1
  -6  -3   4 70790.6 3120.29   1
   5   3  -4 1411.28 72.1327   1
  -5  -3   4 1408.42 73.0161   1
   5  -3  -4 1377.84 82.7393   1
  -5   3   4 1455.89 83.2667   1
  -4  -3   4 49977.2 2194.81   1
  -4   3   4 47825.5 2202.79   1
   4  -3  -4 50428.1 2204.20   1
   4   3  -4 48967.4 2194.26   1
  -3  -3   4 156.600 16.2885   1
   3  -3  -4 135.008 21.4130   1
   3   3  -4 114.483 13.6174   1
   2  -3  -4 18327.1 817.725   1
  -2   3   4 17403.2 817.035   1
  -2  -3   4 18306.3 809.305   1
   2   3  -4 17961.0 809.709   1
   1  -3  -4 20342.6 928.468   1
  -1   3   4 21625.4 928.004   1
  -1  -3   4 21285.1 922.974   1
   1   3  -4 19179.9 922.290   1
   0  -3   4 29339.6 1320.29   1
   0   3  -4 29604.3 1321.16   1
   1  -3   4 40177.7 1765.06   1
  -1   3  -4 38684.7 1764.09   1
  -2  -3  -4 26612.9 1234.60   1
   2   3   4 28230.2 1236.78   1
  -3  -3  -4 349.197 35.2852   1
   3   3   4 324.467 33.5263   1
   3  -3   4 356.403 36.3359   1
  -3   3  -4 297.046 36.0036   1
  -4  -3  -4 14989.3 698.200   1
  -4   3  -4 14673.3 695.243   1
   4   3   4 14794.2 696.946   1
   4  -3   4 16122.8 698.345   1
   5   3   4 21603.2 970.768   1
  -5   3  -4 22995.9 972.574   1
   5  -3   4 22572.4 971.780   1
  -6   3  -4 23531.6 985.174   1
  -6  -3  -4 21941.3 981.058   1
   6   3   4 21416.2 979.701   1
  -7   3  -4 16792.5 737.747   1
  -7  -3  -4 16082.2 733.794   1
   7  -3   4 14161.2 729.059   1
   7   3   4 16297.6 733.787   1
  -9   3  -4 1595.19 108.503   1
  -9  -3  -4 1816.25 111.696   1
   9  -3   4 1667.11 109.285   1
   9   3   4 1645.73 108.761   1
 -10   3  -4 6033.95 316.075   1
 -10  -3  -4 6127.18 317.201   1
  10  -3   4 6605.59 320.548   1
  10   3   4 6473.82 318.878   1
 -11   3  -4 1322.59 97.0493   1
 -11  -3  -4 1435.12 99.0601   1
  11  -3   4 1475.62 100.498   1
  11   3   4 1368.60 97.3893   1
 -12   3  -4 1590.82 106.695   1
 -12  -3  -4 1297.80 98.8350   1
  12  -3   4 1374.62 101.248   1
  12   3   4 1430.44 100.940   1
 -13  -3  -4 1659.58 112.973   1
  13   3   4 1662.39 112.829   1
 -14   3  -4 1024.44 86.5614   1
 -14  -3  -4 1030.73 87.6663   1
  14   3   4 941.178 84.9973   1
  14  -3   4 1076.97 86.9058   1
 -15  -3  -4 1226.54 93.4696   1
 -15   3  -4 1085.31 90.5848   1
  15   3   4 1109.77 90.3617   1
  15  -3   4 1131.91 90.4373   1
 -16   3  -4-8.78410 30.3121   1
 -16  -3  -4-25.0361 31.7744   1
  16  -3   4 7.89791 24.1105   1
  16   3   4 8.21742 29.5638   1
 -17   3  -4 279.573 48.2619   1
  17  -3   4 211.867 45.1817   1
 -18   3  -4 43.9036 36.3298   1
 -18  -3  -4 42.8667 37.0476   1
  18  -3   4 25.1656 36.7495   1
  18   3   4 34.1589 41.2505   1
 -19   3  -4 122.117 45.7271   1
 -19  -3  -4 34.4845 28.4838   1
  19  -3   4 67.7797 41.3858   1
  19   3   4-8.63259 31.1095   1
 -20   3  -4 25.7938 33.8935   1
 -20  -3  -4 17.2157 38.1878   1
  20  -3   4 16.7149 37.5618   1
  20   3   4 8.51532 38.7584   1
 -21   3  -4-26.1096 31.3121   1
 -21  -3  -4 8.55866 37.9626   1
  21  -3   4 24.0647 31.0830   1
  21   3   4 25.2222 36.7978   1
 -22   3  -4 34.3753 37.1017   1
 -22  -3  -4-8.47668 33.9597   1
  22   3   4-8.25428 37.0909   1
 -23   3  -4-8.14371 37.5306   1
  23  -3   4-31.8780 38.0474   1
 -24  -3  -4-16.5323 33.6459   1
  24   3   4 7.78520 37.5776   1
 -26   4   4 8.81967 35.3331   1
  26  -4  -4-8.43398 34.8608   1
 -25   4   4 17.7028 30.5588   1
  25  -4  -4 25.1152 33.0070   1
 -24   4   4-18.1534 40.2657   1
  24  -4  -4-32.6579 35.7407   1
  24   4  -4 8.62951 39.2768   1
 -23   4   4-8.65186 36.8292   1
 -23  -4   4 27.2792 33.9970   1
  23  -4  -4-42.7952 40.3838   1
  23   4  -4 17.1946 39.1238   1
 -22   4   4-8.77826 29.6309   1
 -22  -4   4 8.80294 36.9373   1
  22  -4  -4 25.4327 30.5044   1
  22   4  -4 25.6219 37.8859   1
 -21  -4   4 68.6705 36.0291   1
  21   4  -4-16.7164 35.0829   1
 -20   4   4 8.09573 27.3368   1
 -20  -4   4 8.33131 28.1314   1
  20  -4  -4 58.8134 36.7837   1
  20   4  -4 8.13963 29.2971   1
 -19   4   4 315.171 48.8362   1
 -19  -4   4 337.732 47.9125   1
  19  -4  -4 162.091 40.6188   1
  19   4  -4 197.499 41.6553   1
 -18   4   4 208.729 42.4942   1
 -18  -4   4 277.538 47.8411   1
  18  -4  -4 141.573 38.0681   1
  18   4  -4 343.354 48.9362   1
 -17   4   4 99.8481 35.3571   1
 -17  -4   4 154.559 38.5972   1
  17  -4  -4 136.098 35.7005   1
  17   4  -4 116.558 34.8261   1
 -16   4   4 1779.21 116.831   1
  16   4  -4 1775.58 113.861   1
 -16  -4   4 1619.88 110.393   1
  16  -4  -4 1626.90 113.038   1
  15   4  -4 64.7423 26.1380   1
 -15  -4   4 85.6836 28.2428   1
  15  -4  -4 72.9093 32.9210   1
 -15   4   4 68.7168 29.8423   1
  14  -4  -4 959.857 79.0480   1
 -14  -4   4 1129.52 80.1021   1
  14   4  -4 1145.58 80.9122   1
  13   4  -4 1979.78 117.056   1
 -13  -4   4 2006.62 118.646   1
  13  -4  -4 1951.08 121.372   1
 -13   4   4 1860.96 119.588   1
 -12   4   4 18.5797 24.4122   1
 -12  -4   4 5.36818 22.1937   1
  12   4  -4 20.2181 18.5505   1
  12  -4  -4-6.09209 25.1853   1
 -11  -4   4 2361.39 136.079   1
  11   4  -4 2449.60 134.873   1
 -11   4   4 2464.95 142.080   1
  11  -4  -4 2540.22 142.166   1
 -10  -4   4 5787.11 291.432   1
  10   4  -4 6206.12 291.832   1
  10  -4  -4 6228.46 299.501   1
 -10   4   4 5972.65 299.053   1
  -9  -4   4 1793.48 103.811   1
  -9   4   4 1767.91 111.443   1
   8  -4  -4 4221.68 217.118   1
  -8   4   4 4366.16 220.154   1
   7   4  -4 32.4968 16.7708   1
   7  -4  -4 13.3914 19.5653   1
  -7   4   4 21.9485 20.7387   1
   6   4  -4 19236.9 882.164   1
  -6   4   4 21792.4 894.951   1
   6  -4  -4 19250.0 891.554   1
  -6  -4   4 18886.4 882.723   1
   5   4  -4 32126.8 1422.60   1
  -5   4   4 30208.0 1430.61   1
   5  -4  -4 31648.1 1432.49   1
  -5  -4   4 32571.8 1422.98   1
   4   4  -4 17835.5 844.608   1
  -4   4   4 19149.0 854.837   1
   4  -4  -4 19380.0 855.340   1
  -4  -4   4 19185.4 845.862   1
  -3   4   4 14323.7 678.503   1
   3   4  -4 14615.6 670.542   1
  -3  -4   4 15006.6 670.963   1
   3  -4  -4 15494.5 680.158   1
  -2   4   4 96779.9 4328.00   1
   2   4  -4 104335. 4323.23   1
  -2  -4   4 97189.9 4321.11   1
   2  -4  -4 88953.1 4326.86   1
  -1   4   4 6559.92 317.181   1
   1  -4  -4 6686.08 317.986   1
   1   4  -4 6787.17 311.922   1
  -1  -4   4 6617.93 312.206   1
   0  -4  -4 63558.2 2747.37   1
   0   4   4 60670.5 2745.21   1
   0  -4   4 60599.1 2741.55   1
   0   4  -4 61383.5 2741.95   1
  -1  -4  -4 10497.1 473.993   1
   1   4   4 9770.46 472.053   1
  -2  -4  -4 3125.52 163.039   1
   2   4   4 3397.12 164.573   1
   2  -4   4 3007.90 159.536   1
  -2   4  -4 2953.38 160.541   1
  -3  -4  -4 22140.6 999.102   1
   3   4   4 23232.1 1001.61   1
   3  -4   4 20915.5 998.986   1
  -3   4  -4 21514.2 997.003   1
  -4  -4  -4 100696. 4204.38   1
  -4   4  -4 96495.6 4202.83   1
   4   4   4 86443.8 4200.54   1
   4  -4   4 94206.7 4202.41   1
  -5  -4  -4 15115.6 719.755   1
  -5   4  -4 16111.9 721.518   1
   5   4   4 14634.6 717.396   1
   5  -4   4 16532.5 722.076   1
  -6  -4  -4 3169.50 172.503   1
  -6   4  -4 3159.79 171.066   1
   6   4   4 3022.11 170.291   1
   6  -4   4 3277.84 172.809   1
  -7   4  -4 545.257 55.1661   1
   7   4   4 652.859 57.5565   1
   7  -4   4 527.962 55.4878   1
  -8  -4  -4 8319.26 398.583   1
  -8   4  -4 7882.09 399.596   1
   8   4   4 8549.07 397.667   1
   8  -4   4 7659.30 392.693   1
  -9  -4  -4 768.038 65.9925   1
  -9   4  -4 615.324 63.4603   1
   9   4   4 679.597 62.9481   1
   9  -4   4 648.203 62.7082   1
 -10  -4  -4 791.457 69.9758   1
 -10   4  -4 894.522 75.5659   1
  10  -4   4 872.037 73.9747   1
  10   4   4 913.989 72.9512   1
  11   4   4 443.515 54.5049   1
 -11  -4  -4 507.935 56.0431   1
  11  -4   4 481.468 55.9065   1
 -11   4  -4 427.958 54.9424   1
  12   4   4 75.5028 28.8472   1
 -12  -4  -4 30.9239 25.6044   1
  12  -4   4 76.8525 34.1724   1
 -12   4  -4 37.4331 32.8549   1
  13  -4   4 1625.22 113.185   1
 -13   4  -4 1520.81 111.610   1
  14   4   4 399.682 53.7741   1
 -14  -4  -4 384.693 54.6220   1
  14  -4   4 344.829 51.4013   1
 -14   4  -4 378.607 53.6053   1
  15   4   4 114.328 33.9265   1
 -15  -4  -4 133.788 34.7064   1
  15  -4   4 245.359 40.9123   1
 -15   4  -4 135.455 36.1633   1
  16   4   4 556.237 64.2985   1
 -16  -4  -4 570.586 64.9419   1
  16  -4   4 337.343 56.1818   1
 -16   4  -4 339.557 57.4244   1
  17   4   4 41.9450 37.2728   1
 -17  -4  -4 60.3177 38.2816   1
  17  -4   4 24.7920 25.3212   1
 -17   4  -4 77.3488 32.7942   1
  18   4   4 194.191 44.3530   1
 -18  -4  -4 217.592 48.1715   1
  18  -4   4 129.168 40.0418   1
  19   4   4 33.6791 38.3280   1
 -19  -4  -4 8.77695 37.9039   1
  20   4   4 8.31747 38.7851   1
 -20  -4  -4 17.6618 40.1870   1
  20  -4   4-16.6565 39.7494   1
 -20   4  -4-17.4883 40.7749   1
  21   4   4 24.6564 35.9721   1
 -21  -4  -4-17.5129 35.0805   1
  22   4   4-16.2149 35.4949   1
 -22  -4  -4-8.57616 34.9183   1
  22  -4   4-40.1405 33.1948   1
 -22   4  -4-8.37171 33.0048   1
  23   4   4-15.8550 39.9330   1
 -23  -4  -4 66.7889 44.9568   1
  23  -4   4 15.0741 38.3521   1
 -23   4  -4-8.50381 38.7030   1
  26  -5  -4 8.11768 36.4770   1
 -26   5   4-17.4001 36.5020   1
  25  -5  -4-23.7294 37.3205   1
 -25   5   4 36.4054 40.8966   1
  24  -5  -4 8.43309 34.3270   1
 -24   5   4 8.69707 32.5187   1
  23   5  -4-8.47308 33.4010   1
 -23  -5   4-17.7638 35.0118   1
  23  -5  -4-17.0396 38.2907   1
 -23   5   4-26.4443 37.5301   1
  22   5  -4 75.4943 38.7842   1
 -22  -5   4 17.6161 35.9994   1
  22  -5  -4 93.2333 36.7365   1
 -22   5   4 86.5200 34.8146   1
  21   5  -4 74.1797 34.1228   1
 -21  -5   4 156.088 38.9649   1
  21  -5  -4 215.120 50.6844   1
 -21   5   4 131.290 36.4513   1
  20   5  -4-8.04990 32.2493   1
 -20  -5   4 8.47761 32.8490   1
  20  -5  -4 16.5505 34.2048   1
 -20   5   4-25.1081 35.6268   1
  19  -5  -4 338.223 51.6260   1
 -19   5   4 264.752 52.4266   1
  18   5  -4-22.5163 31.9582   1
 -18   5   4 71.8815 37.1470   1
  18  -5  -4-7.60506 29.9814   1
 -18  -5   4 39.5287 30.6425   1
 -17  -5   4 915.524 77.9760   1
  17   5  -4 847.928 73.4313   1
 -16  -5   4 380.300 48.7888   1
  16   5  -4 449.956 51.4932   1
  15   5  -4 1111.32 79.1721   1
 -15  -5   4 883.837 75.5846   1
  15  -5  -4 853.056 76.0769   1
 -15   5   4 1017.18 80.5122   1
 -14   5   4-7.05630 29.6107   1
 -14  -5   4 12.2457 24.9284   1
  14  -5  -4 28.2468 27.8364   1
  14   5  -4 17.9881 27.2924   1
 -13   5   4-6.88502 25.7497   1
  13   5  -4-5.44568 20.7439   1
 -13  -5   4 57.1910 25.0393   1
  13  -5  -4 20.1594 26.9284   1
 -12  -5   4 1623.62 104.740   1
  12  -5  -4 1854.66 116.914   1
 -12   5   4 1688.39 113.186   1
  12   5  -4 1878.17 107.931   1
 -11  -5   4 5789.05 277.403   1
  11  -5  -4 5310.23 281.001   1
 -11   5   4 5192.82 280.997   1
  11   5  -4 6010.26 278.059   1
 -10  -5   4 4830.72 255.240   1
  10  -5  -4 5222.99 263.569   1
 -10   5   4 5233.60 264.736   1
  10   5  -4 5539.41 259.417   1
  -9  -5   4 23725.9 1071.49   1
   9  -5  -4 23511.6 1079.77   1
   9   5  -4 23608.3 1071.03   1
  -9   5   4 23597.6 1080.22   1
  -8  -5   4-11.7320 16.6479   1
  -8   5   4 5.28089 22.4803   1
   8  -5  -4 31.9461 23.6167   1
  -7   5   4 15616.9 708.802   1
   7  -5  -4 15025.4 707.272   1
   6  -5  -4 32061.2 1452.81   1
  -6   5   4 30759.4 1453.50   1
   6   5  -4 33167.8 1444.64   1
   5  -5  -4 3896.22 200.238   1
  -5   5   4 3944.49 198.690   1
   5   5  -4 3822.85 190.835   1
  -5  -5   4 3962.68 191.614   1
   4  -5  -4 19633.3 871.075   1
  -4   5   4 20199.7 871.925   1
   4   5  -4 18857.3 862.091   1
  -4  -5   4 18155.0 862.077   1
  -3  -5   4 107195. 4852.08   1
   3  -5  -4 109656. 4860.05   1
   3   5  -4 112208. 4852.72   1
  -3   5   4 107074. 4859.45   1
  -2  -5   4 865.348 53.2062   1
   2   5  -4 799.499 51.8197   1
   2  -5  -4 807.070 58.4042   1
  -1   5   4 100.260 25.9109   1
   1  -5  -4 111.852 26.1791   1
   0  -5  -4-9.00393 22.2257   1
   0   5   4 13.9279 22.4269   1
   0  -5   4 59.9403 19.6445   1
   0   5  -4 11.0356 17.9741   1
  -1  -5  -4 11540.5 536.114   1
   1   5   4 11663.2 535.291   1
   1  -5   4 11370.9 532.102   1
  -1   5  -4 11335.8 532.890   1
  -2  -5  -4 426.994 43.6065   1
   2   5   4 440.116 43.7577   1
   2  -5   4 294.855 35.2361   1
  -2   5  -4 365.254 38.3137   1
  -3  -5  -4 30774.5 1380.79   1
   3   5   4 29809.0 1379.33   1
   3  -5   4 30939.1 1377.65   1
  -3   5  -4 30281.5 1377.65   1
  -4  -5  -4 69.8985 25.0694   1
   4   5   4 103.122 28.9543   1
   4  -5   4 99.7741 29.7605   1
  -4   5  -4 79.0026 27.8562   1
  -5  -5  -4 2170.01 129.468   1
   5   5   4 2222.41 131.641   1
   5  -5   4 2262.85 131.447   1
  -5   5  -4 2379.62 133.003   1
   6   5   4 1636.83 105.346   1
  -6  -5  -4 1520.88 101.952   1
   6  -5   4 1723.29 106.124   1
  -6   5  -4 1692.34 105.651   1
   8   5   4 353.889 41.1361   1
  -8   5  -4 243.662 40.5660   1
   8  -5   4 228.700 42.3706   1
  -8  -5  -4 278.962 39.9206   1
  -9  -5  -4 2745.92 170.221   1
  -9   5  -4 3345.20 177.091   1
   9   5   4 3081.35 173.091   1
   9  -5   4 3157.59 176.373   1
 -10  -5  -4 1503.72 101.004   1
 -10   5  -4 1572.02 106.450   1
  10  -5   4 1429.22 98.0937   1
  10   5   4 1170.58 93.9609   1
  11   5   4 543.613 58.7228   1
 -11   5  -4 643.444 65.5330   1
  11  -5   4 525.401 59.4960   1
 -11  -5  -4 549.420 60.2855   1
 -12  -5  -4 1772.17 118.237   1
  12   5   4 1764.87 116.676   1
  13   5   4 100.488 35.0460   1
 -13  -5  -4 163.389 43.0473   1
  13  -5   4 94.9331 34.9378   1
 -13   5  -4 79.4362 34.6101   1
  14   5   4 498.527 59.8351   1
 -14   5  -4 559.944 60.4753   1
 -14  -5  -4 577.056 63.7680   1
  14  -5   4 702.668 67.7478   1
 -15  -5  -4 1082.83 89.6701   1
  15   5   4 1089.10 87.6783   1
 -15   5  -4 1112.91 89.3675   1
  15  -5   4 870.496 82.5091   1
 -16  -5  -4 25.9534 29.1992   1
  16   5   4-8.18549 30.0342   1
 -17   5  -4 17.3463 36.4715   1
  17  -5   4 58.6202 41.8187   1
 -17  -5  -4 96.1122 42.7104   1
 -18   5  -4 8.51582 26.0434   1
 -18  -5  -4 43.7347 32.7404   1
  18  -5   4 67.3611 32.0970   1
  18   5   4 24.9182 31.0940   1
 -19   5  -4-27.1251 40.1147   1
  19  -5   4-15.7034 37.4859   1
 -20   5  -4 34.8578 40.1719   1
 -20  -5  -4 60.4105 34.0377   1
  20  -5   4 16.0757 33.2505   1
  20   5   4 8.21838 30.1821   1
 -21   5  -4-8.55761 32.5901   1
  21  -5   4 40.8915 34.8208   1
 -22   5  -4-50.3754 43.9869   1
 -22  -5  -4-8.12904 38.8064   1
  22  -5   4 16.1558 37.6762   1
  22   5   4-31.7949 39.2177   1
 -23   5  -4-16.1027 31.7402   1
 -23  -5  -4-15.9765 34.0132   1
  23  -5   4-15.6557 29.2770   1
  23   5   4-23.0952 32.3084   1
 -26   6   4 34.3966 29.0582   1
  26  -6  -4 31.8887 31.4528   1
 -25   6   4-25.6342 36.8965   1
  25  -6  -4-8.31319 39.2308   1
 -24   6   4 17.4839 30.1666   1
  24  -6  -4-25.3306 32.1483   1
 -23   6   4-8.56065 38.4675   1
  23  -6  -4 16.9316 39.4773   1
 -22   6   4 16.5314 34.1964   1
  22  -6  -4 51.9935 41.3850   1
 -21   6   4 127.467 43.3939   1
 -21  -6   4 142.711 43.3055   1
  21  -6  -4 210.127 47.0002   1
  21   6  -4 164.701 44.1254   1
 -20  -6   4 188.707 41.8247   1
  20   6  -4 287.272 46.7785   1
  19   6  -4 92.9483 37.8492   1
 -19  -6   4 127.416 40.1345   1
  19  -6  -4 68.3674 37.5375   1
 -18   6   4 16.3254 28.1779   1
  18   6  -4 30.1263 27.1069   1
  18  -6  -4-8.16366 26.2806   1
 -18  -6   4 38.3802 28.7095   1
 -17   6   4 61.8146 31.0063   1
 -17  -6   4 81.2839 33.2520   1
  17   6  -4-7.27884 28.7414   1
  17  -6  -4 32.4259 30.9160   1
 -16  -6   4 1091.41 83.9514   1
  16   6  -4 1081.01 83.6605   1
  15   6  -4 435.575 49.9271   1
  15  -6  -4 370.896 51.9962   1
 -15  -6   4 423.522 49.3596   1
 -14   6   4 44.5066 34.7292   1
  14  -6  -4 262.000 46.3641   1
 -13  -6   4 9062.53 453.158   1
  13   6  -4 9511.91 456.429   1
 -13   6   4 9895.12 463.721   1
  13  -6  -4 9586.35 462.762   1
 -12  -6   4 39.7275 24.2778   1
  12   6  -4 58.3156 25.9769   1
 -12   6   4 68.9202 28.1549   1
  12  -6  -4 53.5252 26.9112   1
 -11  -6   4 1245.70 84.7174   1
  11   6  -4 1296.26 86.3357   1
 -11   6   4 1217.79 90.8134   1
  11  -6  -4 1401.71 91.5350   1
  10   6  -4 85.5168 25.4999   1
 -10  -6   4 46.3882 23.0424   1
   9  -6  -4 35.6508 27.0413   1
  -9  -6   4-4.67936 19.3442   1
  -9   6   4-6.24833 27.3491   1
   9   6  -4 9.16155 16.8094   1
  -8   6   4 825.024 65.8522   1
   8  -6  -4 798.158 65.6906   1
   8   6  -4 880.417 59.8930   1
  -8  -6   4 800.311 59.2894   1
  -7   6   4 4542.43 251.313   1
   7  -6  -4 5141.70 253.191   1
  -7  -6   4 5232.29 246.121   1
   6   6  -4 570.089 45.4798   1
  -6   6   4 573.351 53.7720   1
   6  -6  -4 583.529 53.3399   1
  -6  -6   4 545.242 45.5100   1
   5   6  -4 4229.46 200.716   1
  -5   6   4 4005.71 206.740   1
   5  -6  -4 3764.12 206.633   1
  -4   6   4 2421.25 143.035   1
   4   6  -4 2624.46 136.325   1
   4  -6  -4 2618.47 145.084   1
  -4  -6   4 2664.69 136.499   1
   3   6  -4 144530. 6097.42   1
  -3  -6   4 141366. 6096.99   1
   3  -6  -4 140247. 6103.99   1
  -2   6   4 31770.8 1434.92   1
   2   6  -4 31557.8 1427.80   1
  -2  -6   4 32014.8 1428.80   1
   2  -6  -4 31516.9 1435.25   1
  -1   6   4 20725.5 977.504   1
   1   6  -4 22604.2 974.745   1
  -1  -6   4 20901.1 971.491   1
   1  -6  -4 21391.5 978.315   1
   0   6  -4 9974.03 460.984   1
   0  -6   4 10129.3 461.920   1
   0   6   4 9268.99 463.445   1
   0  -6  -4 9925.70 465.542   1
   1  -6   4 4.58903 19.5464   1
  -1  -6  -4-5.28067 16.5760   1
   1   6   4 35.3035 20.2160   1
  -1   6  -4 37.4973 21.6056   1
  -2  -6  -4 8761.53 414.567   1
   2   6   4 7724.55 412.505   1
   2  -6   4 8873.69 411.493   1
  -2   6  -4 9058.62 412.487   1
  -3  -6  -4 47085.8 2107.66   1
   3   6   4 49868.6 2108.86   1
   3  -6   4 47040.9 2104.85   1
  -3   6  -4 43458.5 2106.77   1
  -4  -6  -4 885.975 71.9034   1
   4   6   4 977.272 73.2619   1
   4  -6   4 1004.96 72.3074   1
  -4   6  -4 955.237 72.7431   1
  -5  -6  -4 2457.04 145.867   1
   5   6   4 2468.94 144.734   1
   5  -6   4 2692.54 148.139   1
  -5   6  -4 2536.16 146.547   1
   7   6   4 5185.38 259.456   1
  -7  -6  -4 4540.60 252.881   1
  -7   6  -4 5078.37 256.048   1
   7  -6   4 4914.32 255.882   1
  -8  -6  -4 668.621 61.3695   1
   8   6   4 608.027 59.1685   1
   8  -6   4 652.139 62.0144   1
   9   6   4 83.9607 29.6772   1
  -9   6  -4 99.5206 34.9637   1
  -9  -6  -4 126.051 33.3278   1
   9  -6   4 78.8860 34.8884   1
  10   6   4 3964.21 212.722   1
 -10  -6  -4 3556.28 209.188   1
  10  -6   4 3952.58 214.898   1
 -10   6  -4 3930.66 212.415   1
  11  -6   4 496.621 56.8207   1
 -11  -6  -4 365.875 52.4738   1
 -11   6  -4 482.666 58.2273   1
  12  -6   4 14.9211 31.7820   1
 -12   6  -4 44.0949 34.7777   1
  13   6   4 68.5809 31.4153   1
 -13   6  -4 83.8657 33.9671   1
  13  -6   4 173.923 40.9285   1
 -13  -6  -4 134.309 38.0371   1
 -14   6  -4 641.243 65.5192   1
  14   6   4 586.380 64.1720   1
  14  -6   4 597.810 62.8723   1
 -14  -6  -4 669.142 68.5251   1
  15   6   4 319.941 50.4738   1
  15  -6   4 357.871 51.8559   1
 -15   6  -4 313.111 51.0380   1
  16  -6   4 1734.10 114.777   1
 -16   6  -4 1204.37 101.837   1
  17   6   4 589.286 65.5410   1
 -17  -6  -4 493.566 64.0057   1
  17  -6   4 570.644 63.3187   1
 -17   6  -4 585.670 65.3222   1
  18   6   4 32.1327 37.0218   1
 -18  -6  -4 8.39108 35.2168   1
  19   6   4 56.1635 40.4169   1
 -19  -6  -4 16.7622 37.6664   1
  19  -6   4-8.27857 34.7397   1
 -19   6  -4 8.54107 35.3100   1
  20   6   4-8.04009 35.1899   1
 -20  -6  -4-16.6659 35.4724   1
  20  -6   4 56.0372 39.0672   1
 -20   6  -4-8.64002 39.8072   1
  21   6   4 8.00519 34.5645   1
 -21  -6  -4 49.3832 36.9879   1
  21  -6   4-31.2287 37.2665   1
 -21   6  -4 34.2880 42.2882   1
  22   6   4 7.92663 38.6909   1
 -22  -6  -4 16.1603 36.3167   1
  22  -6   4 47.5061 27.3336   1
 -22   6  -4-8.25011 27.8548   1
  23   6   4-7.82230 37.7563   1
 -23  -6  -4 7.94808 35.2535   1
 -26   7   4 33.1359 39.0863   1
  26  -7  -4-24.1012 40.4638   1
 -25   7   4 17.0930 28.8490   1
  25  -7  -4 8.25392 31.9871   1
 -23   7   4 8.21329 36.4340   1
  23  -7  -4 17.2260 43.8250   1
  22   7  -4-17.7211 40.3294   1
  21  -7  -4-8.32853 36.4549   1
  21   7  -4-26.1219 37.0683   1
 -21  -7   4 25.7182 33.7889   1
 -21   7   4 61.8349 38.1391   1
  20  -7  -4 15.9911 34.0425   1
  20   7  -4-8.51713 35.7406   1
 -20  -7   4 67.0796 38.6376   1
 -20   7   4-18.8946 41.9090   1
  19   7  -4 677.091 69.2076   1
 -19  -7   4 638.051 68.2442   1
  18  -7  -4 1163.27 95.7194   1
 -18   7   4 1252.85 94.9422   1
 -17  -7   4 664.356 64.0532   1
  17   7  -4 687.886 66.8658   1
 -17   7   4 607.986 63.1786   1
 -16  -7   4 682.466 63.1712   1
  16  -7  -4 597.141 62.2839   1
  16   7  -4 759.583 68.1302   1
  15   7  -4 136.875 37.2255   1
 -15  -7   4 49.6174 29.5609   1
 -14  -7   4 47.9231 29.1755   1
  14   7  -4 13.5573 26.3021   1
 -14   7   4 46.0213 27.0725   1
  14  -7  -4 15.6843 27.0966   1
 -13   7   4 187.378 38.5865   1
  13  -7  -4 88.1721 31.8278   1
 -12  -7   4 8577.85 418.141   1
  12   7  -4 8973.32 419.348   1
 -12   7   4 8403.55 423.700   1
  12  -7  -4 8477.87 421.805   1
 -11  -7   4 186.750 34.6217   1
  11   7  -4 136.833 30.1662   1
  11  -7  -4 124.574 34.6464   1
 -11   7   4 77.8813 32.3580   1
  10  -7  -4 27.0544 22.4487   1
 -10  -7   4 82.5158 27.2569   1
  10   7  -4 68.8953 23.3366   1
 -10   7   4 62.2343 25.0094   1
  -9   7   4 796.694 66.9656   1
  -9  -7   4 893.021 65.4133   1
   9   7  -4 751.386 59.6690   1
   9  -7  -4 783.677 65.9717   1
   8   7  -4 12897.8 585.208   1
  -8  -7   4 12155.0 582.044   1
   7  -7  -4 1643.80 101.843   1
  -7   7   4 1442.48 99.1232   1
   7   7  -4 1590.86 95.2116   1
  -7  -7   4 1536.27 94.7083   1
   6  -7  -4 9259.06 416.517   1
  -6   7   4 8826.37 416.292   1
   6   7  -4 8076.63 404.134   1
  -6  -7   4 8356.21 405.120   1
   5  -7  -4 684.952 63.8774   1
  -5   7   4 783.872 65.9489   1
   5   7  -4 964.736 62.7561   1
  -5  -7   4 891.535 61.9083   1
  -4  -7   4 13168.7 593.230   1
   4  -7  -4 13361.2 601.473   1
   4   7  -4 13327.2 593.750   1
   3  -7  -4 8550.02 396.606   1
  -3  -7   4 8481.15 388.463   1
  -3   7   4 7325.29 392.192   1
   3   7  -4 8220.68 387.403   1
  -2  -7   4 30958.0 1352.97   1
   2   7  -4 29565.0 1350.84   1
  -2   7   4 29731.8 1357.80   1
   2  -7  -4 29225.4 1359.34   1
  -1  -7   4 2659.32 137.988   1
   1   7  -4 2446.02 137.872   1
  -1   7   4 2247.56 138.197   1
   1  -7  -4 2556.88 142.866   1
   0  -7   4-33.8983 22.3121   1
   0   7  -4 34.7502 23.1500   1
   0   7   4 40.2981 26.1987   1
   0  -7  -4 5.80680 21.7115   1
  -1  -7  -4 17.2611 26.5428   1
   1   7   4-17.2547 23.8113   1
  -1   7  -4 25.6499 19.2269   1
  -2  -7  -4 24235.2 1099.98   1
   2   7   4 23558.6 1097.69   1
  -2   7  -4 24378.8 1097.63   1
   2  -7   4 23880.9 1095.44   1
  -3  -7  -4 15361.9 715.930   1
   3   7   4 14251.1 712.338   1
  -3   7  -4 16200.2 715.786   1
   3  -7   4 15631.7 714.583   1
  -4   7  -4 3042.06 167.518   1
   4  -7   4 2972.27 165.270   1
   5   7   4 11397.3 547.631   1
  -5  -7  -4 11620.6 549.502   1
  -6  -7  -4 8572.67 443.327   1
   6   7   4 9463.74 446.359   1
  -6   7  -4 9295.97 444.003   1
   6  -7   4 9204.60 443.028   1
  -7  -7  -4 319.584 45.8969   1
   7   7   4 554.038 52.7763   1
  -7   7  -4 411.880 47.6555   1
   7  -7   4 200.346 41.9505   1
   8   7   4 4749.00 252.523   1
  -8  -7  -4 4735.45 251.839   1
   8  -7   4 4548.93 250.515   1
  -8   7  -4 5107.88 255.335   1
  -9  -7  -4 725.248 71.1109   1
   9  -7   4 760.640 71.9119   1
  -9   7  -4 925.781 77.1980   1
 -10  -7  -4 29.6961 33.8088   1
  10   7   4 23.5947 36.2581   1
 -10   7  -4 37.9845 28.4321   1
  10  -7   4 22.8306 29.0034   1
 -11   7  -4 310.670 47.2827   1
  11  -7   4 401.902 53.1009   1
 -12  -7  -4 1440.10 105.470   1
 -12   7  -4 1527.84 108.432   1
  12  -7   4 1599.74 108.965   1
  12   7   4 1305.52 101.658   1
 -13  -7  -4 2052.75 135.221   1
  13  -7   4 1892.11 129.441   1
 -13   7  -4 2142.79 142.810   1
  13   7   4 2316.10 139.879   1
  14   7   4-16.3311 32.7128   1
  14  -7   4 32.6060 34.2002   1
 -14   7  -4-8.75397 35.0701   1
 -15  -7  -4 115.794 36.3572   1
  15  -7   4 117.597 35.3875   1
  16   7   4 91.8040 42.0696   1
 -16  -7  -4 150.339 43.3686   1
  16  -7   4 134.394 41.9013   1
 -16   7  -4 184.392 43.5175   1
  17   7   4-16.7534 34.6275   1
 -17  -7  -4-25.2164 35.7836   1
  17  -7   4 51.3545 42.6701   1
 -17   7  -4-40.9326 38.1774   1
  18   7   4-33.6137 40.1210   1
 -18  -7  -4-25.2338 36.3273   1
  18  -7   4-25.0506 37.0512   1
 -18   7  -4-8.52549 37.3278   1
  19   7   4 100.525 38.2306   1
 -19  -7  -4 41.9106 31.4715   1
  19  -7   4 58.1341 38.8336   1
 -19   7  -4 60.2116 40.2139   1
  20   7   4 24.9284 41.8558   1
  20  -7   4-40.7713 41.0741   1
 -20   7  -4-16.8722 36.9264   1
 -20  -7  -4-8.31706 38.7868   1
 -21   7  -4 33.0422 34.1573   1
  21  -7   4-7.94305 30.2573   1
  21   7   4 16.4439 39.2534   1
 -21  -7  -4 57.4584 39.6311   1
  22  -7   4 7.54765 27.1538   1
 -22   7  -4-8.28963 29.8231   1
  23   7   4 31.9430 44.8806   1
 -23  -7  -4-7.89086 38.0908   1
 -26   8   4 16.4631 38.4274   1
  26  -8  -4 63.6353 42.4850   1
 -24   8   4 32.2096 31.2059   1
  24  -8  -4-8.44342 33.8301   1
 -23   8   4 42.0805 40.2313   1
  23  -8  -4 58.2510 37.4600   1
 -22   8   4 35.2024 36.9345   1
  22  -8  -4 8.29699 38.2370   1
  21  -8  -4-8.02957 36.0816   1
  21   8  -4 17.7426 37.2209   1
 -21   8   4-28.4706 42.6447   1
 -20   8   4 34.3385 28.9929   1
  20  -8  -4 25.2358 29.6719   1
  20   8  -4 8.70060 33.7307   1
 -20  -8   4 26.0461 31.8722   1
 -19   8   4-32.5730 37.5197   1
  19  -8  -4-8.64377 37.3186   1
  19   8  -4 25.3543 33.8600   1
 -19  -8   4-17.0752 34.2051   1
 -18   8   4 358.493 53.5967   1
 -18  -8   4 392.916 55.0578   1
  18  -8  -4 432.317 54.4585   1
  18   8  -4 426.196 56.6062   1
 -17  -8   4 1119.02 88.8980   1
  17  -8  -4 1005.68 85.8936   1
 -17   8   4 908.850 83.5351   1
  17   8  -4 1084.13 86.3766   1
 -16  -8   4 697.461 67.9964   1
  16   8  -4 665.042 66.8828   1
  16  -8  -4 614.858 67.4134   1
 -15  -8   4 1300.59 99.6593   1
  15   8  -4 1515.53 103.337   1
 -15   8   4 1305.05 99.2523   1
  15  -8  -4 1474.12 104.420   1
  14   8  -4 1295.57 95.1131   1
 -14  -8   4 1335.87 98.3857   1
 -13  -8   4 3035.29 169.330   1
  13   8  -4 3186.57 170.757   1
[truncated: 954,525 more chars]
