# Supplementary material for: Structural insight into the cooperativity of spin crossover compounds
Source: Acta Crystallogr B Struct Sci Cryst Eng Mater. 2023 Aug 11;79(Pt 5):354–67. doi: 10.1107/S2052520623005814 (PMC10552598; doi:10.1107/S2052520623005814)
Supplement: Supplementary file 4 [file b-79-00354-sup4.zip › Bia_Pmono_261K.cif]

data_SC2_261K
 
_audit_creation_method            'SHELXL-2018/3'
_shelx_SHELXL_version_number      '2018/3'
_chemical_name_systematic         ?
_chemical_name_common             ?
_chemical_melting_point           ?
_chemical_formula_moiety          ?
_chemical_formula_sum
 'C38 H28 Fe N6 S2' 
_chemical_formula_weight          688.63

loop_
 _atom_type_symbol
 _atom_type_description
 _atom_type_scat_dispersion_real
 _atom_type_scat_dispersion_imag
 _atom_type_scat_source
 'C'  'C'   0.0024   0.0013
 'International Tables Vol C Tables 4.2.6.8 and 6.1.1.4'
 'H'  'H'   0.0000   0.0000
 'International Tables Vol C Tables 4.2.6.8 and 6.1.1.4'
 'N'  'N'   0.0049   0.0027
 'International Tables Vol C Tables 4.2.6.8 and 6.1.1.4'
 'S'  'S'   0.1051   0.1002
 'International Tables Vol C Tables 4.2.6.8 and 6.1.1.4'
 'Fe'  'Fe'   0.3265   0.6960
 'International Tables Vol C Tables 4.2.6.8 and 6.1.1.4'
 
_space_group_crystal_system       monoclinic
_space_group_IT_number            14
_space_group_name_H-M_alt         'P 21/c'
_space_group_name_Hall            '-P 2ybc'
 
_shelx_space_group_comment
;
The symmetry employed for this shelxl refinement is uniquely defined
by the following loop, which should always be used as a source of
symmetry information in preference to the above space-group names.
They are only intended as comments.
;
 
loop_
 _space_group_symop_operation_xyz
 'x, y, z'
 '-x, y+1/2, -z+1/2'
 '-x, -y, -z'
 'x, -y-1/2, z-1/2'
 
_cell_length_a                    17.3147(2)
_cell_length_b                    12.47890(10)
_cell_length_c                    17.2407(2)
_cell_angle_alpha                 90
_cell_angle_beta                  115.7572(14)
_cell_angle_gamma                 90
_cell_volume                      3355.05(7)
_cell_formula_units_Z             4
_cell_measurement_temperature     293(2)
_cell_measurement_reflns_used     10585
_cell_measurement_theta_min       1.858
_cell_measurement_theta_max       30.681
 
_exptl_crystal_description        Needle
_exptl_crystal_colour             ?
_exptl_crystal_density_meas       ?
_exptl_crystal_density_method     ?
_exptl_crystal_density_diffrn     1.363          
_exptl_crystal_F_000              1424
_exptl_transmission_factor_min    ?
_exptl_transmission_factor_max    ?
_exptl_crystal_size_max           ?
_exptl_crystal_size_mid           ?
_exptl_crystal_size_min           ?
_exptl_absorpt_coefficient_mu     0.448
_shelx_estimated_absorpt_T_min    ?
_shelx_estimated_absorpt_T_max    ?
_exptl_absorpt_correction_type    ?
_exptl_absorpt_correction_T_min   ?
_exptl_absorpt_correction_T_max   ?
_exptl_absorpt_process_details    ?
_exptl_absorpt_special_details    ?
_diffrn_ambient_temperature       293(2)
_diffrn_radiation_wavelength      0.63582
_diffrn_radiation_type            Synchrotron
_diffrn_source                    ?
_diffrn_measurement_device_type   '4-circle diffractometer'
_diffrn_measurement_method        ?
_diffrn_detector_area_resol_mean  ?
_diffrn_reflns_number             25156
_diffrn_reflns_av_unetI/netI      0.0331
_diffrn_reflns_av_R_equivalents   0.0323
_diffrn_reflns_limit_h_min        -23
_diffrn_reflns_limit_h_max        23
_diffrn_reflns_limit_k_min        -16
_diffrn_reflns_limit_k_max        16
_diffrn_reflns_limit_l_min        -21
_diffrn_reflns_limit_l_max        21
_diffrn_reflns_theta_min          1.870
_diffrn_reflns_theta_max          25.080
_diffrn_reflns_theta_full         22.426
_diffrn_measured_fraction_theta_max   0.939
_diffrn_measured_fraction_theta_full  0.970
_diffrn_reflns_Laue_measured_fraction_max    0.939
_diffrn_reflns_Laue_measured_fraction_full   0.970
_diffrn_reflns_point_group_measured_fraction_max   0.939
_diffrn_reflns_point_group_measured_fraction_full  0.970
_reflns_number_total              7826
_reflns_number_gt                 6712
_reflns_threshold_expression      'I > 2\s(I)'
_reflns_Friedel_coverage          0.000
_reflns_Friedel_fraction_max      .
_reflns_Friedel_fraction_full     .
 
_reflns_special_details
;
 Reflections were merged by SHELXL according to the crystal
 class for the calculation of statistics and refinement.
 
 _reflns_Friedel_fraction is defined as the number of unique
 Friedel pairs measured divided by the number that would be
 possible theoretically, ignoring centric projections and
 systematic absences.
;
 
_computing_data_collection        ?
_computing_cell_refinement        ?
_computing_data_reduction         ?
_computing_structure_solution     ?
_computing_structure_refinement 'SHELXL-2018/3 (Sheldrick, 2018)'
_computing_molecular_graphics     ?
_computing_publication_material   ?
_refine_special_details           ?
_refine_ls_structure_factor_coef  Fsqd
_refine_ls_matrix_type            full
_refine_ls_weighting_scheme       calc
_refine_ls_weighting_details
'w=1/[\s^2^(Fo^2^)+(0.0585P)^2^+0.5505P] where P=(Fo^2^+2Fc^2^)/3'
_atom_sites_solution_primary      ?
_atom_sites_solution_secondary    ?
_atom_sites_solution_hydrogens    geom
_refine_ls_hydrogen_treatment     constr
_refine_ls_extinction_method      'SHELXL-2018/3 (Sheldrick 2018)'
_refine_ls_extinction_coef        0.0080(7)
_refine_ls_extinction_expression
 'Fc^*^=kFc[1+0.001xFc^2^\l^3^/sin(2\q)]^-1/4^'
_refine_ls_number_reflns          7826
_refine_ls_number_parameters      457
_refine_ls_number_restraints      73
_refine_ls_R_factor_all           0.0432
_refine_ls_R_factor_gt            0.0381
_refine_ls_wR_factor_ref          0.1156
_refine_ls_wR_factor_gt           0.1108
_refine_ls_goodness_of_fit_ref    1.052
_refine_ls_restrained_S_all       1.051
_refine_ls_shift/su_max           0.002
_refine_ls_shift/su_mean          0.000
 
loop_
 _atom_site_label
 _atom_site_type_symbol
 _atom_site_fract_x
 _atom_site_fract_y
 _atom_site_fract_z
 _atom_site_U_iso_or_equiv
 _atom_site_adp_type
 _atom_site_occupancy
 _atom_site_site_symmetry_order  
 _atom_site_calc_flag
 _atom_site_refinement_flags_posn
 _atom_site_refinement_flags_adp
 _atom_site_refinement_flags_occupancy
 _atom_site_disorder_assembly
 _atom_site_disorder_group
Fe01 Fe 0.75899(2) 0.30350(2) 0.82546(2) 0.05466(10) Uani 1 1 d . . . . .
S002 S 0.54541(4) 0.34287(5) 0.92185(3) 0.07422(15) Uani 1 1 d . . . . .
S001 S 0.95221(4) 0.11470(5) 1.07031(4) 0.08094(16) Uani 1 1 d . . . . .
N005 N 0.71080(9) 0.14273(11) 0.79370(9) 0.0543(3) Uani 1 1 d . . . . .
N006 N 0.81105(12) 0.45696(12) 0.82165(10) 0.0699(4) Uani 1 1 d . . . . .
N003 N 0.66753(9) 0.31058(10) 0.68776(9) 0.0540(3) Uani 1 1 d . . . . .
N004 N 0.84811(9) 0.27535(11) 0.76605(8) 0.0539(3) Uani 1 1 d . . . . .
N002 N 0.67189(13) 0.36067(17) 0.86672(12) 0.0833(5) Uani 1 1 d . . . . .
N001 N 0.84802(11) 0.25392(14) 0.94455(10) 0.0692(4) Uani 1 1 d . . . . .
C015 C 0.63971(11) 0.21946(14) 0.65534(11) 0.0590(4) Uani 1 1 d . . . . .
H015 H 0.605233 0.212942 0.596529 0.071 Uiso 1 1 calc R U . . .
C016 C 0.66167(11) 0.12538(13) 0.70998(11) 0.0560(3) Uani 1 1 d . . . . .
C003 C 0.64807(11) 0.39997(13) 0.63194(10) 0.0546(3) Uani 1 1 d . . . . .
C021 C 0.85770(10) 0.17788(13) 0.72894(10) 0.0535(3) Uani 1 1 d . . . . .
C024 C 0.86636(11) -0.01610(14) 0.65547(11) 0.0607(4) Uani 1 1 d D . . . .
C007 C 0.60421(13) 0.58264(14) 0.60230(12) 0.0647(4) Uani 1 1 d . . . . .
H007 H 0.586877 0.645863 0.618605 0.078 Uiso 1 1 calc R U . . .
C012 C 0.56856(16) 0.85274(18) 0.36480(16) 0.0835(6) Uani 1 1 d . . . . .
H012 H 0.561291 0.912401 0.329970 0.100 Uiso 1 1 calc R U . . .
C010 C 0.55979(13) 0.66445(16) 0.38098(12) 0.0674(4) Uani 1 1 d . . . . .
H010 H 0.545365 0.596922 0.355966 0.081 Uiso 1 1 calc R U . . .
C022 C 0.83932(12) 0.17232(15) 0.64267(11) 0.0617(4) Uani 1 1 d . . . . .
H022 H 0.823494 0.233859 0.608912 0.074 Uiso 1 1 calc R U . . .
C008 C 0.62377(12) 0.49507(14) 0.65592(11) 0.0626(4) Uani 1 1 d . . . . .
H008 H 0.620625 0.499885 0.708304 0.075 Uiso 1 1 calc R U . . .
C025 C 0.88376(11) -0.00890(14) 0.74140(11) 0.0604(4) Uani 1 1 d . . . . .
H025 H 0.898639 -0.070522 0.775090 0.072 Uiso 1 1 calc R U . . .
C002 C 0.61930(13) 0.35267(14) 0.88972(11) 0.0618(4) Uani 1 1 d . . . . .
C004 C 0.65342(12) 0.39467(14) 0.55512(11) 0.0622(4) Uani 1 1 d . . . . .
H004 H 0.669826 0.331019 0.538462 0.075 Uiso 1 1 calc R U . . .
C020 C 0.73112(12) 0.05898(14) 0.84643(11) 0.0625(4) Uani 1 1 d . . . . .
H020 H 0.764559 0.070234 0.904939 0.075 Uiso 1 1 calc R U . . .
C005 C 0.63469(13) 0.48278(14) 0.50270(12) 0.0640(4) Uani 1 1 d . . . . .
H005 H 0.638850 0.477953 0.450816 0.077 Uiso 1 1 calc R U . . .
C009 C 0.59312(12) 0.67411(14) 0.46893(12) 0.0614(4) Uani 1 1 d . . . . .
C017 C 0.63355(13) 0.02527(16) 0.67784(13) 0.0718(5) Uani 1 1 d . . . . .
H017 H 0.599569 0.015423 0.619253 0.086 Uiso 1 1 calc R U . . .
C006 C 0.60970(11) 0.57891(13) 0.52502(11) 0.0586(4) Uani 1 1 d . . . . .
C018 C 0.65610(15) -0.06035(16) 0.73310(15) 0.0791(5) Uani 1 1 d . . . . .
H018 H 0.638185 -0.129207 0.712509 0.095 Uiso 1 1 calc R U . . .
C001 C 0.89171(12) 0.19678(14) 0.99769(11) 0.0595(4) Uani 1 1 d . . . . .
C011 C 0.54727(14) 0.75329(18) 0.32894(14) 0.0761(5) Uani 1 1 d . . . . .
H011 H 0.524335 0.745231 0.269482 0.091 Uiso 1 1 calc R U . . .
C026 C 0.87962(11) 0.08700(13) 0.77824(10) 0.0569(4) Uani 1 1 d . . . . .
H026 H 0.891619 0.090242 0.836261 0.068 Uiso 1 1 calc R U . . .
C028 C 0.86679(14) 0.46049(15) 0.78660(13) 0.0716(5) Uani 1 1 d . . . . .
C014 C 0.61280(16) 0.77601(16) 0.50332(15) 0.0782(5) Uani 1 1 d . . . . .
H014 H 0.634834 0.785134 0.562629 0.094 Uiso 1 1 calc R U . . .
C013 C 0.60034(18) 0.86432(18) 0.45129(17) 0.0904(7) Uani 1 1 d . . . . .
H013 H 0.613816 0.932263 0.475686 0.109 Uiso 1 1 calc R U . . .
C023 C 0.84439(13) 0.07640(16) 0.60687(12) 0.0675(4) Uani 1 1 d . . . . .
H023 H 0.832881 0.073477 0.548959 0.081 Uiso 1 1 calc R U . . .
C027 C 0.88166(13) 0.36004(15) 0.75408(12) 0.0663(4) Uani 1 1 d . . . . .
H027 H 0.915601 0.357488 0.724572 0.080 Uiso 1 1 calc R U . . .
C019 C 0.70500(14) -0.04306(15) 0.81840(14) 0.0722(5) Uani 1 1 d . . . . .
H019 H 0.720511 -0.099808 0.857198 0.087 Uiso 1 1 calc R U . . .
C032 C 0.7942(2) 0.54814(18) 0.85220(15) 0.0942(8) Uani 1 1 d . . . . .
H032 H 0.755318 0.547631 0.876151 0.113 Uiso 1 1 calc R U . . .
C031 C 0.8336(3) 0.6430(2) 0.8487(2) 0.1263(13) Uani 1 1 d . . . . .
H031 H 0.820882 0.705795 0.869786 0.152 Uiso 1 1 calc R U . . .
C029 C 0.9086(2) 0.55308(19) 0.78220(19) 0.1039(8) Uani 1 1 d . . . . .
H029 H 0.947295 0.552436 0.758044 0.125 Uiso 1 1 calc R U . . .
C030 C 0.8916(3) 0.6450(2) 0.8141(2) 0.1303(13) Uani 1 1 d . . . . .
H030 H 0.918982 0.708508 0.812549 0.156 Uiso 1 1 calc R U . . .
C1A C 0.8725(6) -0.1230(5) 0.6194(6) 0.069(2) Uani 0.53(3) 1 d DG . P A 1
C2A C 0.8251(7) -0.2067(6) 0.6302(6) 0.103(2) Uani 0.53(3) 1 d G . P A 1
H2A H 0.790033 -0.194600 0.657659 0.123 Uiso 0.53(3) 1 calc R U P A 1
C3A C 0.8301(9) -0.3085(5) 0.6000(7) 0.115(3) Uani 0.53(3) 1 d G . P A 1
H3A H 0.798422 -0.364516 0.607241 0.138 Uiso 0.53(3) 1 calc R U P A 1
C4A C 0.8826(8) -0.3266(7) 0.5590(7) 0.102(3) Uani 0.53(3) 1 d G . P A 1
H4A H 0.885918 -0.394708 0.538810 0.123 Uiso 0.53(3) 1 calc R U P A 1
C5A C 0.9300(6) -0.2429(12) 0.5482(7) 0.098(3) Uani 0.53(3) 1 d G . P A 1
H5A H 0.965025 -0.254985 0.520797 0.117 Uiso 0.53(3) 1 calc R U P A 1
C6A C 0.9249(6) -0.1411(9) 0.5784(7) 0.0840(19) Uani 0.53(3) 1 d G . P A 1
H6A H 0.956637 -0.085068 0.571214 0.101 Uiso 0.53(3) 1 calc R U P A 1
C1B C 0.8763(8) -0.1149(6) 0.6164(7) 0.080(3) Uani 0.47(3) 1 d DG . P A 2
C2B C 0.8455(10) -0.2130(7) 0.6291(6) 0.091(2) Uani 0.47(3) 1 d G . P A 2
H2B H 0.813431 -0.216503 0.660509 0.109 Uiso 0.47(3) 1 calc R U P A 2
C3B C 0.8627(13) -0.3059(6) 0.5949(6) 0.108(3) Uani 0.47(3) 1 d G . P A 2
H3B H 0.842114 -0.371525 0.603425 0.129 Uiso 0.47(3) 1 calc R U P A 2
C4B C 0.9106(11) -0.3007(10) 0.5480(6) 0.103(3) Uani 0.47(3) 1 d G . P A 2
H4B H 0.922130 -0.362814 0.525078 0.124 Uiso 0.47(3) 1 calc R U P A 2
C5B C 0.9414(7) -0.2026(13) 0.5352(7) 0.100(3) Uani 0.47(3) 1 d G . P A 2
H5B H 0.973465 -0.199081 0.503814 0.120 Uiso 0.47(3) 1 calc R U P A 2
C6B C 0.9242(7) -0.1097(10) 0.5694(8) 0.087(2) Uani 0.47(3) 1 d G . P A 2
H6B H 0.944784 -0.044057 0.560899 0.105 Uiso 0.47(3) 1 calc R U P A 2
 
loop_
 _atom_site_aniso_label
 _atom_site_aniso_U_11
 _atom_site_aniso_U_22
 _atom_site_aniso_U_33
 _atom_site_aniso_U_23
 _atom_site_aniso_U_13
 _atom_site_aniso_U_12
Fe01 0.06648(16) 0.05100(14) 0.04617(14) -0.00014(8) 0.02418(11) 0.00290(9)
S002 0.0793(3) 0.0783(3) 0.0660(3) 0.0085(2) 0.0324(2) 0.0082(2)
S001 0.0938(4) 0.0697(3) 0.0740(3) 0.0174(2) 0.0316(3) 0.0136(3)
N005 0.0593(7) 0.0544(7) 0.0507(7) 0.0013(5) 0.0252(6) -0.0023(6)
N006 0.0885(11) 0.0515(8) 0.0551(8) -0.0058(6) 0.0175(8) 0.0046(7)
N003 0.0575(7) 0.0532(7) 0.0490(7) 0.0003(5) 0.0211(6) 0.0048(5)
N004 0.0601(7) 0.0512(7) 0.0480(6) 0.0025(5) 0.0210(6) -0.0002(5)
N002 0.0896(12) 0.0974(13) 0.0708(10) -0.0050(9) 0.0422(10) 0.0150(10)
N001 0.0809(10) 0.0707(9) 0.0501(7) 0.0005(7) 0.0232(7) 0.0055(8)
C015 0.0606(9) 0.0589(9) 0.0496(8) -0.0005(7) 0.0167(7) 0.0006(7)
C016 0.0563(8) 0.0542(8) 0.0551(8) -0.0017(7) 0.0221(7) -0.0016(6)
C003 0.0582(8) 0.0524(8) 0.0501(8) 0.0019(6) 0.0205(7) 0.0049(6)
C021 0.0548(8) 0.0550(8) 0.0525(8) 0.0023(6) 0.0250(7) 0.0038(6)
C024 0.0590(9) 0.0618(9) 0.0580(9) -0.0017(7) 0.0223(7) 0.0116(7)
C007 0.0786(11) 0.0556(9) 0.0630(9) 0.0012(7) 0.0337(9) 0.0143(8)
C012 0.0982(16) 0.0691(12) 0.0895(15) 0.0229(11) 0.0468(13) 0.0141(11)
C010 0.0699(10) 0.0664(10) 0.0652(10) 0.0047(8) 0.0288(9) 0.0086(8)
C022 0.0759(11) 0.0610(9) 0.0523(8) 0.0093(7) 0.0316(8) 0.0098(8)
C008 0.0754(10) 0.0617(9) 0.0540(8) 0.0005(7) 0.0310(8) 0.0115(8)
C025 0.0619(9) 0.0570(9) 0.0563(8) 0.0072(7) 0.0200(7) 0.0119(7)
C002 0.0778(11) 0.0567(9) 0.0458(8) 0.0027(6) 0.0220(8) 0.0143(8)
C004 0.0765(11) 0.0530(8) 0.0587(9) -0.0013(7) 0.0308(8) 0.0094(8)
C020 0.0707(10) 0.0595(9) 0.0575(9) 0.0060(7) 0.0281(8) -0.0071(8)
C005 0.0815(11) 0.0596(9) 0.0575(9) 0.0030(7) 0.0362(9) 0.0094(8)
C009 0.0638(9) 0.0566(9) 0.0658(10) 0.0060(7) 0.0301(8) 0.0095(7)
C017 0.0772(11) 0.0611(10) 0.0630(10) -0.0072(8) 0.0173(9) -0.0094(9)
C006 0.0610(9) 0.0549(8) 0.0593(9) 0.0036(7) 0.0258(7) 0.0068(7)
C018 0.0874(13) 0.0531(9) 0.0872(13) -0.0054(9) 0.0290(11) -0.0135(9)
C001 0.0714(10) 0.0580(9) 0.0501(8) -0.0054(7) 0.0273(8) -0.0027(7)
C011 0.0792(12) 0.0818(13) 0.0666(11) 0.0165(10) 0.0310(10) 0.0144(10)
C026 0.0603(8) 0.0616(9) 0.0474(7) 0.0042(7) 0.0221(7) 0.0046(7)
C028 0.0811(12) 0.0563(9) 0.0655(10) 0.0034(8) 0.0208(9) -0.0074(8)
C014 0.1016(15) 0.0603(10) 0.0730(12) 0.0025(9) 0.0382(11) 0.0080(10)
C013 0.1184(19) 0.0575(11) 0.0961(17) 0.0073(10) 0.0473(15) 0.0048(11)
C023 0.0788(11) 0.0733(11) 0.0514(8) 0.0023(8) 0.0292(8) 0.0140(9)
C027 0.0724(11) 0.0624(10) 0.0661(10) 0.0037(8) 0.0318(9) -0.0064(8)
C019 0.0797(12) 0.0578(10) 0.0780(12) 0.0115(9) 0.0332(10) -0.0071(8)
C032 0.127(2) 0.0639(12) 0.0697(12) -0.0121(10) 0.0224(13) 0.0155(12)
C031 0.183(4) 0.0543(13) 0.101(2) -0.0174(13) 0.024(2) 0.0080(17)
C029 0.120(2) 0.0650(13) 0.1114(19) 0.0095(13) 0.0360(16) -0.0213(13)
C030 0.170(3) 0.0589(14) 0.129(3) -0.0018(15) 0.035(2) -0.0254(17)
C1A 0.066(5) 0.066(3) 0.058(5) -0.017(3) 0.012(4) 0.018(3)
C2A 0.090(4) 0.065(3) 0.136(6) -0.025(3) 0.033(4) 0.003(3)
C3A 0.108(6) 0.075(3) 0.132(6) -0.028(3) 0.024(4) 0.010(3)
C4A 0.119(6) 0.077(3) 0.074(4) -0.016(3) 0.007(3) 0.029(3)
C5A 0.112(4) 0.079(5) 0.084(4) -0.015(4) 0.026(3) 0.046(4)
C6A 0.082(3) 0.077(4) 0.082(4) -0.018(3) 0.026(3) 0.027(3)
C1B 0.079(7) 0.081(4) 0.063(6) 0.011(4) 0.015(5) 0.031(4)
C2B 0.109(6) 0.076(4) 0.078(4) 0.006(3) 0.032(4) 0.031(4)
C3B 0.147(9) 0.075(4) 0.086(5) -0.005(3) 0.036(5) 0.029(4)
C4B 0.140(8) 0.066(4) 0.086(4) 0.001(4) 0.033(5) 0.045(5)
C5B 0.112(5) 0.084(5) 0.089(4) -0.002(4) 0.031(3) 0.044(4)
C6B 0.094(4) 0.083(4) 0.076(4) -0.001(4) 0.028(3) 0.043(4)
 
_geom_special_details
;
 All esds (except the esd in the dihedral angle between two l.s. planes)
 are estimated using the full covariance matrix.  The cell esds are taken
 into account individually in the estimation of esds in distances, angles
 and torsion angles; correlations between esds in cell parameters are only
 used when they are defined by crystal symmetry.  An approximate (isotropic)
 treatment of cell esds is used for estimating esds involving l.s. planes.
;
 
loop_
 _geom_bond_atom_site_label_1
 _geom_bond_atom_site_label_2
 _geom_bond_distance
 _geom_bond_site_symmetry_2
 _geom_bond_publ_flag
Fe01 N002 2.0547(19) . ?
Fe01 N001 2.0552(16) . ?
Fe01 N006 2.1297(17) . ?
Fe01 N005 2.1503(14) . ?
Fe01 N003 2.2100(14) . ?
Fe01 N004 2.2199(14) . ?
S002 C002 1.605(2) . ?
S001 C001 1.6044(19) . ?
N005 C020 1.328(2) . ?
N005 C016 1.337(2) . ?
N006 C032 1.338(3) . ?
N006 C028 1.344(3) . ?
N003 C015 1.266(2) . ?
N003 C003 1.415(2) . ?
N004 C027 1.265(2) . ?
N004 C021 1.417(2) . ?
N002 C002 1.144(3) . ?
N001 C001 1.148(2) . ?
C015 C016 1.449(2) . ?
C016 C017 1.368(2) . ?
C003 C004 1.369(2) . ?
C003 C008 1.381(2) . ?
C021 C026 1.368(2) . ?
C021 C022 1.381(2) . ?
C024 C023 1.379(3) . ?
C024 C025 1.380(2) . ?
C024 C1B 1.451(6) . ?
C024 C1A 1.495(5) . ?
C007 C008 1.375(2) . ?
C007 C006 1.377(2) . ?
C012 C013 1.354(3) . ?
C012 C011 1.364(3) . ?
C010 C009 1.373(3) . ?
C010 C011 1.383(3) . ?
C022 C023 1.367(3) . ?
C025 C026 1.371(2) . ?
C004 C005 1.370(2) . ?
C020 C019 1.367(3) . ?
C005 C006 1.385(2) . ?
C009 C014 1.382(3) . ?
C009 C006 1.479(2) . ?
C017 C018 1.371(3) . ?
C018 C019 1.358(3) . ?
C028 C029 1.383(3) . ?
C028 C027 1.441(3) . ?
C014 C013 1.378(3) . ?
C032 C031 1.382(5) . ?
C031 C030 1.372(6) . ?
C029 C030 1.358(5) . ?
C1A C2A 1.3900 . ?
C1A C6A 1.3900 . ?
C2A C3A 1.3900 . ?
C3A C4A 1.3900 . ?
C4A C5A 1.3900 . ?
C5A C6A 1.3900 . ?
C1B C2B 1.3900 . ?
C1B C6B 1.3900 . ?
C2B C3B 1.3900 . ?
C3B C4B 1.3900 . ?
C4B C5B 1.3900 . ?
C5B C6B 1.3900 . ?
 
loop_
 _geom_angle_atom_site_label_1
 _geom_angle_atom_site_label_2
 _geom_angle_atom_site_label_3
 _geom_angle
 _geom_angle_site_symmetry_1
 _geom_angle_site_symmetry_3
 _geom_angle_publ_flag
N002 Fe01 N001 95.93(7) . . ?
N002 Fe01 N006 94.74(8) . . ?
N001 Fe01 N006 99.07(7) . . ?
N002 Fe01 N005 98.64(7) . . ?
N001 Fe01 N005 90.75(6) . . ?
N006 Fe01 N005 162.49(6) . . ?
N002 Fe01 N003 93.84(6) . . ?
N001 Fe01 N003 164.04(6) . . ?
N006 Fe01 N003 92.65(5) . . ?
N005 Fe01 N003 75.29(5) . . ?
N002 Fe01 N004 167.61(7) . . ?
N001 Fe01 N004 92.48(6) . . ?
N006 Fe01 N004 74.91(6) . . ?
N005 Fe01 N004 90.31(5) . . ?
N003 Fe01 N004 80.09(5) . . ?
C020 N005 C016 117.81(15) . . ?
C020 N005 Fe01 126.99(12) . . ?
C016 N005 Fe01 114.87(11) . . ?
C032 N006 C028 118.1(2) . . ?
C032 N006 Fe01 125.78(19) . . ?
C028 N006 Fe01 116.09(12) . . ?
C015 N003 C003 118.37(14) . . ?
C015 N003 Fe01 113.32(11) . . ?
C003 N003 Fe01 127.57(11) . . ?
C027 N004 C021 119.41(15) . . ?
C027 N004 Fe01 113.80(13) . . ?
C021 N004 Fe01 125.83(10) . . ?
C002 N002 Fe01 154.65(18) . . ?
C001 N001 Fe01 158.80(15) . . ?
N003 C015 C016 119.90(15) . . ?
N005 C016 C017 122.21(16) . . ?
N005 C016 C015 115.78(14) . . ?
C017 C016 C015 122.01(16) . . ?
C004 C003 C008 119.26(15) . . ?
C004 C003 N003 121.58(15) . . ?
C008 C003 N003 119.15(15) . . ?
C026 C021 C022 119.95(16) . . ?
C026 C021 N004 119.10(15) . . ?
C022 C021 N004 120.79(15) . . ?
C023 C024 C025 118.13(16) . . ?
C023 C024 C1B 119.1(4) . . ?
C025 C024 C1B 122.6(5) . . ?
C023 C024 C1A 123.0(4) . . ?
C025 C024 C1A 118.8(4) . . ?
C008 C007 C006 121.54(16) . . ?
C013 C012 C011 119.8(2) . . ?
C009 C010 C011 121.2(2) . . ?
C023 C022 C021 120.02(16) . . ?
C007 C008 C003 119.97(16) . . ?
C026 C025 C024 121.53(16) . . ?
N002 C002 S002 179.36(18) . . ?
C003 C004 C005 120.23(16) . . ?
N005 C020 C019 122.84(17) . . ?
C004 C005 C006 121.65(16) . . ?
C010 C009 C014 117.48(18) . . ?
C010 C009 C006 121.37(17) . . ?
C014 C009 C006 121.13(18) . . ?
C016 C017 C018 119.12(18) . . ?
C007 C006 C005 117.35(16) . . ?
C007 C006 C009 122.01(15) . . ?
C005 C006 C009 120.61(16) . . ?
C019 C018 C017 118.96(18) . . ?
N001 C001 S001 178.65(17) . . ?
C012 C011 C010 120.0(2) . . ?
C021 C026 C025 119.47(15) . . ?
N006 C028 C029 123.2(2) . . ?
N006 C028 C027 115.54(17) . . ?
C029 C028 C027 121.3(2) . . ?
C013 C014 C009 121.1(2) . . ?
C012 C013 C014 120.4(2) . . ?
C022 C023 C024 120.89(16) . . ?
N004 C027 C028 119.38(18) . . ?
C018 C019 C020 119.05(18) . . ?
N006 C032 C031 121.0(3) . . ?
C030 C031 C032 120.2(3) . . ?
C030 C029 C028 118.2(3) . . ?
C029 C030 C031 119.3(3) . . ?
C2A C1A C6A 120.0 . . ?
C2A C1A C024 117.5(5) . . ?
C6A C1A C024 122.4(5) . . ?
C3A C2A C1A 120.0 . . ?
C2A C3A C4A 120.0 . . ?
C5A C4A C3A 120.0 . . ?
C6A C5A C4A 120.0 . . ?
C5A C6A C1A 120.0 . . ?
C2B C1B C6B 120.0 . . ?
C2B C1B C024 123.0(7) . . ?
C6B C1B C024 116.9(7) . . ?
C1B C2B C3B 120.0 . . ?
C4B C3B C2B 120.0 . . ?
C3B C4B C5B 120.0 . . ?
C6B C5B C4B 120.0 . . ?
C5B C6B C1B 120.0 . . ?
 
_refine_diff_density_max    0.378
_refine_diff_density_min   -0.304
_refine_diff_density_rms    0.041

_shelx_res_file
;

TITL sc2_093K_a.res in P2(1)/c
    SC2_261K.res
    created by SHELXL-2018/3 at 12:20:49 on 15-Apr-2021
REM Old TITL SC2_093K in P2(1)/c
REM SHELXT solution in P2(1)/c: R1 0.091, Rweak 0.004, Alpha 0.025
REM <I/s>   0.460 for  267 systematic absences,  Orientation as input
REM Formula found by SHELXT:  C38 N6 S2 Fe

CELL 0.63582 17.3147 12.4789 17.2407 90.0000 115.7572 90.0000
ZERR 4.000 0.0002 0.0001 0.0002 0.0000 0.0014 0.0000
LATT  1
SYMM -X, 1/2+Y, 1/2-Z
SFAC C H N S FE
DISP $C  0.00244  0.00131  9.14798!source kissel
DISP $H -0.00002  0.00000  0.66440!source kissel
DISP $N  0.00493  0.00266 15.07095!source kissel
DISP $S  0.10506  0.10024 379.49005!source kissel
DISP $Fe  0.32649  0.69602 2544.24973!source kissel
UNIT 152.00 112.00 24.00 8.00 4.00
OMIT -5 0 2
OMIT 4 0 0
OMIT 2 0 2
L.S. 30
REM DAMP 100
REM ISOR 0.04 0.06 C1A > C6A
REM ISOR 0.04 0.06 C1B > C6B
RIGU 0.002 0.002 C1A > C6A
RIGU 0.002 0.002  C1B > C6B
SADI C024 C1A C024 C1B
BOND
LIST 6
SHEL 99 0.75
ACTA
FMAP 2
PLAN 20
WGHT    0.058500    0.550500
EXTI    0.007958
FVAR       3.82406   0.53013   0.07947
FE01  5    0.758987    0.303503    0.825461    11.00000    0.06648    0.05100 =
         0.04617   -0.00014    0.02418    0.00290
S002  4    0.545411    0.342866    0.921848    11.00000    0.07927    0.07835 =
         0.06597    0.00854    0.03242    0.00815
S001  4    0.952211    0.114704    1.070306    11.00000    0.09378    0.06974 =
         0.07404    0.01739    0.03156    0.01365
N005  3    0.710804    0.142732    0.793699    11.00000    0.05926    0.05440 =
         0.05073    0.00130    0.02522   -0.00231
N006  3    0.811051    0.456959    0.821653    11.00000    0.08851    0.05151 =
         0.05507   -0.00580    0.01749    0.00460
N003  3    0.667526    0.310576    0.687762    11.00000    0.05747    0.05321 =
         0.04903    0.00033    0.02114    0.00479
N004  3    0.848112    0.275350    0.766049    11.00000    0.06007    0.05115 =
         0.04800    0.00251    0.02103   -0.00018
N002  3    0.671887    0.360675    0.866724    11.00000    0.08958    0.09740 =
         0.07081   -0.00500    0.04224    0.01496
N001  3    0.848017    0.253925    0.944554    11.00000    0.08093    0.07069 =
         0.05014    0.00051    0.02317    0.00549
C015  1    0.639710    0.219464    0.655336    11.00000    0.06062    0.05888 =
         0.04958   -0.00047    0.01668    0.00055
AFIX  43
H015  2    0.605233    0.212942    0.596529    11.00000   -1.20000
AFIX   0
C016  1    0.661673    0.125378    0.709983    11.00000    0.05635    0.05425 =
         0.05512   -0.00173    0.02209   -0.00158
C003  1    0.648069    0.399972    0.631936    11.00000    0.05821    0.05239 =
         0.05013    0.00188    0.02055    0.00487
C021  1    0.857700    0.177875    0.728943    11.00000    0.05481    0.05496 =
         0.05254    0.00233    0.02501    0.00380
C024    1    0.866357   -0.016104    0.655475    11.00000    0.05904    0.06180 =
         0.05803   -0.00172    0.02233    0.01157
C007  1    0.604213    0.582644    0.602295    11.00000    0.07857    0.05562 =
         0.06300    0.00117    0.03370    0.01435
AFIX  43
H007  2    0.586877    0.645863    0.618605    11.00000   -1.20000
AFIX   0
C012  1    0.568564    0.852742    0.364795    11.00000    0.09817    0.06912 =
         0.08954    0.02293    0.04682    0.01411
AFIX  43
H012  2    0.561291    0.912401    0.329970    11.00000   -1.20000
AFIX   0
C010  1    0.559786    0.664452    0.380982    11.00000    0.06992    0.06635 =
         0.06525    0.00466    0.02883    0.00864
AFIX  43
H010  2    0.545365    0.596922    0.355966    11.00000   -1.20000
AFIX   0
C022  1    0.839324    0.172319    0.642666    11.00000    0.07587    0.06104 =
         0.05234    0.00930    0.03164    0.00980
AFIX  43
H022  2    0.823494    0.233859    0.608912    11.00000   -1.20000
AFIX   0
C008  1    0.623766    0.495070    0.655921    11.00000    0.07540    0.06168 =
         0.05396    0.00048    0.03104    0.01150
AFIX  43
H008  2    0.620625    0.499885    0.708304    11.00000   -1.20000
AFIX   0
C025  1    0.883762   -0.008903    0.741403    11.00000    0.06188    0.05698 =
         0.05626    0.00722    0.01999    0.01187
AFIX  43
H025  2    0.898639   -0.070522    0.775090    11.00000   -1.20000
AFIX   0
C002  1    0.619302    0.352666    0.889716    11.00000    0.07780    0.05666 =
         0.04581    0.00271    0.02205    0.01431
C004  1    0.653419    0.394665    0.555120    11.00000    0.07646    0.05305 =
         0.05875   -0.00135    0.03081    0.00936
AFIX  43
H004  2    0.669826    0.331019    0.538462    11.00000   -1.20000
AFIX   0
C020  1    0.731123    0.058978    0.846429    11.00000    0.07075    0.05950 =
         0.05749    0.00599    0.02815   -0.00714
AFIX  43
H020  2    0.764559    0.070234    0.904939    11.00000   -1.20000
AFIX   0
C005  1    0.634689    0.482784    0.502697    11.00000    0.08148    0.05964 =
         0.05745    0.00304    0.03619    0.00936
AFIX  43
H005  2    0.638850    0.477953    0.450816    11.00000   -1.20000
AFIX   0
C009  1    0.593116    0.674106    0.468927    11.00000    0.06380    0.05655 =
         0.06584    0.00595    0.03006    0.00953
C017  1    0.633546    0.025272    0.677835    11.00000    0.07724    0.06110 =
         0.06300   -0.00716    0.01734   -0.00941
AFIX  43
H017  2    0.599569    0.015423    0.619253    11.00000   -1.20000
AFIX   0
C006  1    0.609705    0.578908    0.525023    11.00000    0.06099    0.05493 =
         0.05934    0.00359    0.02578    0.00681
C018  1    0.656098   -0.060350    0.733104    11.00000    0.08737    0.05314 =
         0.08722   -0.00541    0.02898   -0.01354
AFIX  43
H018  2    0.638185   -0.129207    0.712509    11.00000   -1.20000
AFIX   0
C001  1    0.891706    0.196779    0.997690    11.00000    0.07141    0.05803 =
         0.05007   -0.00543    0.02734   -0.00272
C011  1    0.547273    0.753295    0.328942    11.00000    0.07924    0.08181 =
         0.06661    0.01649    0.03101    0.01436
AFIX  43
H011  2    0.524335    0.745231    0.269482    11.00000   -1.20000
AFIX   0
C026  1    0.879622    0.086995    0.778238    11.00000    0.06034    0.06161 =
         0.04740    0.00416    0.02209    0.00461
AFIX  43
H026  2    0.891619    0.090242    0.836261    11.00000   -1.20000
AFIX   0
C028  1    0.866793    0.460485    0.786602    11.00000    0.08112    0.05627 =
         0.06554    0.00343    0.02079   -0.00744
C014  1    0.612796    0.776010    0.503324    11.00000    0.10162    0.06028 =
         0.07298    0.00254    0.03825    0.00799
AFIX  43
H014  2    0.634834    0.785134    0.562629    11.00000   -1.20000
AFIX   0
C013  1    0.600337    0.864321    0.451290    11.00000    0.11843    0.05753 =
         0.09611    0.00732    0.04730    0.00478
AFIX  43
H013  2    0.613816    0.932263    0.475686    11.00000   -1.20000
AFIX   0
C023  1    0.844394    0.076404    0.606869    11.00000    0.07876    0.07326 =
         0.05141    0.00233    0.02920    0.01402
AFIX  43
H023  2    0.832881    0.073477    0.548959    11.00000   -1.20000
AFIX   0
C027  1    0.881664    0.360036    0.754079    11.00000    0.07239    0.06240 =
         0.06609    0.00369    0.03184   -0.00642
AFIX  43
H027  2    0.915601    0.357488    0.724572    11.00000   -1.20000
AFIX   0
C019  1    0.705004   -0.043060    0.818402    11.00000    0.07966    0.05778 =
         0.07803    0.01147    0.03318   -0.00707
AFIX  43
H019  2    0.720511   -0.099808    0.857198    11.00000   -1.20000
AFIX   0
C032  1    0.794181    0.548144    0.852197    11.00000    0.12724    0.06385 =
         0.06971   -0.01210    0.02242    0.01552
AFIX  43
H032  2    0.755318    0.547631    0.876151    11.00000   -1.20000
AFIX   0
C031  1    0.833648    0.643027    0.848667    11.00000    0.18299    0.05429 =
         0.10121   -0.01741    0.02390    0.00799
AFIX  43
H031  2    0.820882    0.705795    0.869786    11.00000   -1.20000
AFIX   0
C029  1    0.908600    0.553077    0.782200    11.00000    0.11997    0.06499 =
         0.11138    0.00946    0.03599   -0.02135
AFIX  43
H029  2    0.947295    0.552436    0.758044    11.00000   -1.20000
AFIX   0
C030  1    0.891621    0.644969    0.814106    11.00000    0.17046    0.05889 =
         0.12916   -0.00181    0.03494   -0.02538
AFIX  43
H030  2    0.918982    0.708508    0.812549    11.00000   -1.20000
AFIX  66
REM #####
PART 1
C1A   1    0.872503   -0.122988    0.619436    21.00000    0.06650    0.06570 =
         0.05793   -0.01701    0.01227    0.01801
C2A   1    0.825107   -0.206703    0.630227    21.00000    0.09038    0.06546 =
         0.13592   -0.02475    0.03347    0.00285
AFIX  43
H2A   2    0.790033   -0.194600    0.657659    21.00000   -1.20000
AFIX  65
C3A   1    0.830133   -0.308506    0.600020    21.00000    0.10773    0.07481 =
         0.13171   -0.02798    0.02397    0.00985
AFIX  43
H3A   2    0.798422   -0.364516    0.607241    21.00000   -1.20000
AFIX  65
C4A   1    0.882555   -0.326595    0.559020    21.00000    0.11889    0.07678 =
         0.07430   -0.01588    0.00716    0.02907
AFIX  43
H4A   2    0.885918   -0.394708    0.538810    21.00000   -1.20000
AFIX  65
C5A   1    0.929951   -0.242882    0.548228    21.00000    0.11231    0.07903 =
         0.08367   -0.01489    0.02575    0.04565
AFIX  43
H5A   2    0.965025   -0.254985    0.520797    21.00000   -1.20000
AFIX  65
C6A   1    0.924926   -0.141078    0.578435    21.00000    0.08248    0.07737 =
         0.08162   -0.01754    0.02578    0.02708
AFIX  43
H6A   2    0.956637   -0.085068    0.571214    21.00000   -1.20000
AFIX  66
PART 2
C1B   1    0.876263   -0.114911    0.616364   -21.00000    0.07898    0.08073 =
         0.06276    0.01078    0.01529    0.03067
C2B   1    0.845507   -0.213010    0.629102   -21.00000    0.10942    0.07645 =
         0.07802    0.00572    0.03183    0.03130
AFIX  43
H2B   2    0.813431   -0.216503    0.660509   -21.00000   -1.20000
AFIX  65
C3B   1    0.862692   -0.305890    0.594901   -21.00000    0.14652    0.07533 =
         0.08612   -0.00518    0.03608    0.02894
AFIX  43
H3B   2    0.842114   -0.371525    0.603425   -21.00000   -1.20000
AFIX  65
C4B   1    0.910633   -0.300671    0.547960   -21.00000    0.13997    0.06611 =
         0.08598    0.00125    0.03253    0.04546
AFIX  43
H4B   2    0.922130   -0.362814    0.525078   -21.00000   -1.20000
AFIX  65
C5B   1    0.941389   -0.202572    0.535221   -21.00000    0.11163    0.08437 =
         0.08902   -0.00235    0.03073    0.04369
AFIX  43
H5B   2    0.973465   -0.199081    0.503814   -21.00000   -1.20000
AFIX  65
C6B   1    0.924206   -0.109692    0.569422   -21.00000    0.09426    0.08259 =
         0.07626   -0.00124    0.02846    0.04328
AFIX  43
H6B   2    0.944784   -0.044057    0.560899   -21.00000   -1.20000
PART 0
AFIX   0
HKLF 4


REM  sc2_093K_a.res in P2(1)/c
REM wR2 = 0.1156, GooF = S = 1.052, Restrained GooF = 1.051 for all data
REM R1 = 0.0381 for 6712 Fo > 4sig(Fo) and 0.0432 for all 7826 data
REM 457 parameters refined using 73 restraints

END

WGHT      0.0584      0.5494

REM Highest difference peak  0.378,  deepest hole -0.304,  1-sigma level  0.041
Q1    1   0.9091  0.0729  1.0602  11.00000  0.05    0.38
Q2    1   0.7839 -0.1553  0.5373  11.00000  0.05    0.25
Q3    1   0.6787  0.3093  0.8511  11.00000  0.05    0.24
Q4    1   0.5632  0.2868  0.9094  11.00000  0.05    0.23
Q5    1   0.5816  0.3782  0.9506  11.00000  0.05    0.22
Q6    1   0.7632  0.2554  0.7962  11.00000  0.05    0.21
Q7    1   0.6507  0.1711  0.6855  11.00000  0.05    0.19
Q8    1   0.6762  0.1319  0.7513  11.00000  0.05    0.18
Q9    1   0.5397  0.3845  0.8881  11.00000  0.05    0.18
Q10   1   0.7794 -0.2426  0.4974  11.00000  0.05    0.18
Q11   1   0.6475  0.0796  0.6980  11.00000  0.05    0.18
Q12   1   0.8409 -0.3101  0.5443  11.00000  0.05    0.18
Q13   1   0.8625 -0.1735  0.6306  11.00000  0.05    0.18
Q14   1   0.9499  0.1716  1.0880  11.00000  0.05    0.17
Q15   1   0.5340  0.8069  0.3397  11.00000  0.05    0.17
Q16   1   0.8443  0.2017  0.9619  11.00000  0.05    0.17
Q17   1   0.8468  0.1752  0.6896  11.00000  0.05    0.17
Q18   1   0.8698  0.0354  0.6392  11.00000  0.05    0.16
Q19   1   0.9809  0.0979  1.0390  11.00000  0.05    0.16
Q20   1   0.8479  0.2197  0.7408  11.00000  0.05    0.16
;
_shelx_res_checksum   11701

_shelx_hkl_file
;
  -2   0   0 132571. 6018.17   1
   2   0   0 134708. 6018.11   1
  -3   0   0 60576.8 2715.03   1
   3   0   0 59668.5 2715.03   1
  -4   0   0 886111. 38894.9   1
   4   0   0 843154. 38894.7   1
  -5   0   0 56.4105 21.4743   1
   5   0   0-3.12289 18.4040   1
  -7   0   0 1737.97 100.854   1
   7   0   0 1614.25 100.346   1
  -8   0   0 63125.4 2961.98   1
   8   0   0 67273.4 2961.52   1
   9   0   0 5865.58 285.466   1
  -9   0   0 5439.06 285.147   1
  10   0   0 129982. 5863.79   1
 -10   0   0 129254. 5864.86   1
  11   0   0 1475.81 101.199   1
 -11   0   0 1776.49 110.586   1
  13   0   0 2852.35 164.973   1
 -13   0   0 2835.40 168.374   1
  14   0   0 2643.48 167.114   1
 -14   0   0 3124.46 173.849   1
 -15   0   0 89.5028 36.4216   1
  15   0   0 63.1395 32.5338   1
 -16   0   0 269.330 43.2992   1
  16   0   0 193.699 42.9489   1
 -17   0   0 973.992 85.2805   1
 -18   0   0 290.410 52.1943   1
  18   0   0 135.229 39.6643   1
 -19   0   0 1321.01 99.7681   1
  19   0   0 1118.19 93.7949   1
 -21   0   0 66.9469 44.8966   1
  21   0   0 89.2043 42.3767   1
 -22   0   0 29.2615 42.3424   1
  22   0   0-8.93340 36.0659   1
 -23   0   0 19.2955 39.3350   1
  23   0   0 214.804 50.5937   1
 -24   0   0 66.1384 43.7552   1
  24   0   0 35.4917 40.6069   1
 -25   0   0 27.7147 36.7349   1
  25   0   0 35.2254 37.7346   1
 -26   0   0-8.90470 34.2240   1
  26   0   0-8.73971 38.4499   1
  -1   1   0 290693. 12981.9   1
  -1  -1   0 319565. 12981.9   1
   1   1   0 273904. 12981.2   1
   1  -1   0 272899. 12981.5   1
   2   1   0 1028.44 54.1967   1
  -2   1   0 997.653 55.2886   1
  -2  -1   0 993.447 54.1005   1
   2  -1   0 1016.54 55.3959   1
   3   1   0 236382. 10911.6   1
  -3   1   0 244008. 10914.0   1
  -3  -1   0 240198. 10913.0   1
   3  -1   0 249884. 10913.2   1
   4   1   0 60634.7 2805.83   1
  -4  -1   0 63558.0 2807.88   1
   4  -1   0 63561.5 2807.87   1
  -4   1   0 60816.6 2807.69   1
   5   1   0 16905.9 695.565   1
  -5  -1   0 16705.9 695.545   1
   5  -1   0 16590.2 697.924   1
   6  -1   0 2874.46 159.750   1
  -6   1   0 3348.71 163.868   1
   7   1   0 6943.56 320.734   1
  -7  -1   0 6540.01 320.744   1
   7  -1   0 6361.24 320.191   1
  -7   1   0 6377.16 321.478   1
   8   1   0 17867.5 810.417   1
  -8  -1   0 16614.8 809.259   1
   8  -1   0 17611.1 809.981   1
  -8   1   0 17439.3 810.804   1
   9   1   0 156042. 6951.02   1
  -9  -1   0 155875. 6950.42   1
   9  -1   0 152838. 6951.69   1
  -9   1   0 150565. 6951.19   1
  10   1   0 10389.6 493.249   1
 -10  -1   0 9160.87 488.378   1
  10  -1   0 11043.9 496.426   1
 -10   1   0 10456.8 493.981   1
  11   1   0 23707.8 1141.89   1
 -11  -1   0 24879.4 1143.05   1
  11  -1   0 24551.7 1144.20   1
 -11   1   0 25349.1 1145.69   1
  12  -1   0 2246.28 131.943   1
 -12   1   0 1913.89 128.339   1
  13  -1   0 309.940 46.4422   1
  13   1   0 223.536 40.4806   1
 -13  -1   0 272.822 45.0293   1
 -13   1   0 388.098 49.4299   1
  14  -1   0 1384.73 104.192   1
  14   1   0 1445.89 102.119   1
 -14   1   0 1521.85 107.372   1
 -14  -1   0 1520.60 106.817   1
  15   1   0 780.920 73.8857   1
  15  -1   0 587.289 69.5871   1
  16  -1   0 1284.72 102.157   1
  16   1   0 1523.75 107.216   1
 -16  -1   0 1576.74 109.783   1
 -16   1   0 1348.33 106.799   1
  17   1   0 150.581 43.2945   1
 -17  -1   0 245.208 47.7451   1
  17  -1   0 234.936 45.8277   1
 -17   1   0 223.439 42.9144   1
  18   1   0 93.6327 34.8560   1
 -18  -1   0 155.133 39.5081   1
  18  -1   0 122.263 36.2754   1
 -18   1   0 153.062 40.5495   1
  19   1   0 390.303 56.6757   1
 -19  -1   0 359.888 55.4934   1
  19  -1   0 493.546 64.5568   1
 -19   1   0 398.599 57.7546   1
  20  -1   0 134.163 44.0560   1
 -20   1   0 92.6892 42.1451   1
  21   1   0-8.94011 31.9780   1
 -21  -1   0 124.045 40.9180   1
  21  -1   0 26.1807 38.9571   1
 -21   1   0 96.5261 46.2634   1
  22   1   0 360.404 59.9708   1
 -22  -1   0 418.242 61.4937   1
  22  -1   0 402.460 61.1472   1
 -22   1   0 437.542 62.1389   1
  23  -1   0 44.7708 38.3527   1
  23   1   0-9.02303 35.8652   1
 -23  -1   0 18.7988 37.9575   1
 -23   1   0 37.9586 40.6450   1
  24  -1   0 61.7612 37.3231   1
  24   1   0 98.7316 43.0316   1
 -24   1   0 57.7867 39.5519   1
 -24  -1   0-18.6011 37.6181   1
  25   1   0 8.78968 42.5457   1
  25  -1   0 8.72904 31.1500   1
 -25   1   0-37.6248 40.8339   1
 -25  -1   0-18.3306 42.8928   1
  26  -1   0-34.1576 41.3399   1
  26   1   0-34.4387 42.1304   1
 -26   1   0 18.1828 36.7105   1
   0   2   0 142264. 6424.96   1
   0  -2   0 143059. 6425.37   1
   1   2   0 80.1414 16.3719   1
  -1  -2   0 53.2031 16.8374   1
  -1   2   0 51.8951 15.8039   1
   1  -2   0 82.9509 17.2999   1
   2   2   0 109.776 17.7535   1
  -2  -2   0 72.7196 15.2319   1
   2  -2   0 123.186 22.6346   1
  -3   2   0 133786. 6093.46   1
  -3  -2   0 130549. 6090.99   1
   3   2   0 140933. 6091.18   1
   3  -2   0 135136. 6093.28   1
  -4   2   0 46778.8 2362.64   1
   4   2   0 56417.5 2361.35   1
  -4  -2   0 54937.4 2361.31   1
   4  -2   0 49822.1 2362.63   1
  -5  -2   0 2072.49 111.341   1
   5   2   0 2023.69 110.142   1
   6  -2   0 8756.85 422.611   1
  -6   2   0 8975.76 423.121   1
   7  -2   0 13054.5 587.536   1
  -7  -2   0 12464.0 585.780   1
  -7   2   0 12122.3 585.412   1
   7   2   0 12178.7 584.034   1
   8  -2   0 735.802 60.7992   1
  -8  -2   0 652.536 57.8219   1
  -8   2   0 832.904 63.7935   1
   8   2   0 776.199 59.7211   1
   9  -2   0 5072.00 258.627   1
  -9  -2   0 4879.03 258.502   1
   9   2   0 4624.61 253.913   1
  10  -2   0 39122.8 1845.78   1
 -10  -2   0 41378.1 1848.44   1
 -10   2   0 41647.5 1849.44   1
  10   2   0 39183.0 1843.82   1
  11  -2   0 3205.59 184.448   1
 -11  -2   0 3439.63 186.858   1
 -11   2   0 3425.07 187.322   1
  11   2   0 3253.35 182.669   1
  12  -2   0 17981.2 823.639   1
 -12   2   0 16786.9 821.572   1
  13  -2   0 13031.9 628.272   1
 -13  -2   0 13367.5 630.506   1
 -13   2   0 12921.9 626.805   1
  13   2   0 12759.2 624.262   1
  14  -2   0 2609.56 148.316   1
 -14  -2   0 1997.84 140.459   1
 -14   2   0 2427.48 147.281   1
  14   2   0 2161.58 138.876   1
  15  -2   0 1442.62 108.103   1
 -15  -2   0 1422.00 108.886   1
 -15   2   0 1438.74 108.791   1
  15   2   0 1593.65 108.418   1
 -16  -2   0 137.840 40.4781   1
  16   2   0 176.636 40.7384   1
 -17  -2   0 26.5888 30.3989   1
  17  -2   0 66.6298 34.7149   1
  17   2   0 41.5173 32.5176   1
  18  -2   0 41.0816 32.6614   1
 -18  -2   0-27.1786 31.0218   1
 -18   2   0 29.1151 39.1913   1
  18   2   0 51.1666 35.4994   1
  19  -2   0 78.8934 36.7937   1
 -19  -2   0 91.8613 37.3957   1
 -19   2   0 122.743 45.9531   1
  19   2   0 140.138 41.7403   1
  20  -2   0 305.554 54.0391   1
 -20   2   0 470.923 63.8959   1
  21  -2   0 158.971 47.0943   1
 -21  -2   0 149.517 49.3685   1
 -21   2   0 108.716 44.2550   1
  21   2   0 117.223 44.5186   1
 -22  -2   0 9.40876 32.8969   1
  22   2   0 8.98689 32.7050   1
  23  -2   0 147.963 47.0044   1
  23   2   0 197.592 49.3122   1
 -23   2   0 86.6638 48.1207   1
 -23  -2   0 177.643 53.0011   1
 -24  -2   0 36.6901 39.8701   1
  24   2   0 53.8356 41.5484   1
 -25   2   0 46.1345 35.4768   1
 -25  -2   0 44.8661 34.5024   1
  25   2   0 17.8127 35.4055   1
  25  -2   0-8.70494 39.3049   1
 -26   2   0-18.6162 38.1618   1
  26  -2   0 33.6242 41.1288   1
   0  -3   0 4.71356 17.2352   1
   0   3   0 2.33573 19.2963   1
  -1  -3   0 7286.17 335.490   1
   1   3   0 7399.10 335.162   1
  -1   3   0 6825.91 335.109   1
   1  -3   0 7058.84 336.249   1
   2   3   0 2098.35 107.543   1
  -2  -3   0 1961.08 107.264   1
  -2   3   0 2016.48 109.140   1
   2  -3   0 2196.10 109.956   1
  -3   3   0 30970.2 1401.41   1
   3   3   0 29860.2 1398.49   1
  -3  -3   0 31617.5 1399.71   1
   3  -3   0 30577.0 1400.72   1
   4   3   0 38876.4 1713.46   1
  -4  -3   0 36538.8 1712.52   1
   5  -3   0 36.1776 24.2027   1
  -5   3   0 20.7400 19.8952   1
  -6   3   0 1340.51 85.7034   1
  -6  -3   0 1342.34 82.9120   1
   6  -3   0 1289.23 84.3758   1
   6   3   0 1406.33 83.3945   1
   7   3   0 73914.2 3238.37   1
  -7   3   0 69802.4 3240.65   1
  -7  -3   0 69810.6 3237.22   1
   7  -3   0 72123.3 3240.80   1
  -8   3   0 60.8431 22.7772   1
   8   3   0 44.3608 24.2107   1
   8  -3   0 48.3292 23.0935   1
  -8  -3   0 35.2796 22.5642   1
  -9   3   0-5.91614 17.9644   1
   9   3   0 5.36403 24.8458   1
  -9  -3   0 39.0989 27.3614   1
  10  -3   0 3843.27 204.855   1
 -10  -3   0 3734.21 202.323   1
 -10   3   0 3650.55 204.026   1
  10   3   0 3723.38 200.857   1
 -11  -3   0 751.873 67.1643   1
  11   3   0 788.409 65.8967   1
  12  -3   0 7144.51 355.341   1
 -12  -3   0 6499.80 352.671   1
 -12   3   0 7412.27 359.198   1
  12   3   0 7068.09 354.265   1
  13  -3   0 4179.82 232.979   1
 -13  -3   0 4440.50 235.204   1
 -13   3   0 4291.90 235.646   1
  13   3   0 4175.88 230.651   1
  14  -3   0 3557.73 196.560   1
 -14  -3   0 3237.25 192.834   1
 -14   3   0 3457.67 197.478   1
  14   3   0 3319.57 193.511   1
  15  -3   0 192.620 45.5881   1
 -15  -3   0 324.598 46.1080   1
 -15   3   0 180.184 42.6826   1
  16  -3   0 8.52384 25.8085   1
 -16  -3   0-25.3368 35.1444   1
 -16   3   0-8.67948 23.9901   1
  16   3   0 8.09146 33.6708   1
  17  -3   0 372.580 50.6254   1
 -17  -3   0 366.202 57.6802   1
 -17   3   0 470.380 57.8721   1
  17   3   0 341.496 54.0519   1
  18  -3   0 35.1386 33.7619   1
 -18  -3   0-8.92490 27.7647   1
 -18   3   0 18.5036 28.7816   1
  18   3   0-8.55390 26.6107   1
 -19  -3   0 81.8605 39.8372   1
 -19   3   0 190.376 46.8711   1
  19   3   0 78.6078 39.7761   1
  20  -3   0 95.2812 39.8400   1
 -20   3   0 108.459 49.9615   1
  21  -3   0 17.8744 37.2288   1
 -21  -3   0 45.8007 38.7114   1
 -21   3   0 28.8919 37.0507   1
  21   3   0 63.3874 40.3930   1
  22  -3   0 9.10860 36.7742   1
 -22  -3   0 45.7500 40.2553   1
 -22   3   0 18.7807 32.1420   1
  22   3   0-36.6413 44.8193   1
  23  -3   0-18.5912 40.3712   1
 -23  -3   0-55.4155 42.2229   1
 -23   3   0-27.3423 42.1710   1
  23   3   0-9.07047 39.9227   1
  24  -3   0-17.5578 34.8836   1
 -24  -3   0-27.7466 40.1501   1
 -24   3   0 9.26441 34.3560   1
  24   3   0 9.02228 39.6922   1
  25  -3   0-17.2990 39.0441   1
  25   3   0-17.8151 35.9648   1
 -25   3   0-9.08465 36.1021   1
 -25  -3   0-9.16571 31.3757   1
  26  -3   0-42.7519 46.0769   1
 -26   3   0 8.82879 39.3570   1
   0  -4   0 101286. 4525.66   1
   0   4   0 99160.2 4525.71   1
  -1  -4   0 6564.06 307.655   1
  -1   4   0 6382.79 307.297   1
   1  -4   0 6242.43 306.508   1
   1   4   0 6466.11 306.018   1
  -2  -4   0 75269.4 3404.22   1
   3   4   0 45257.0 2108.83   1
  -3  -4   0 47737.6 2110.35   1
  -4   4   0 139.289 24.2030   1
   4  -4   0 115.617 22.3879   1
  -5   4   0 16025.7 743.884   1
   5  -4   0 15942.5 743.427   1
   5   4   0 17124.8 743.295   1
  -5  -4   0 14806.1 739.851   1
  -6   4   0 3539.58 192.065   1
   6  -4   0 3280.05 189.527   1
  -6  -4   0 3623.06 188.489   1
  -7   4   0 1839.99 113.659   1
   7  -4   0 1923.12 113.925   1
   7   4   0 1891.93 110.783   1
  -7  -4   0 1793.48 109.414   1
  -8   4   0 35063.0 1666.02   1
  -8  -4   0 36227.1 1662.61   1
   8   4   0 37093.6 1662.63   1
   8  -4   0 36673.9 1666.68   1
  -9  -4   0 3184.40 175.084   1
   9   4   0 3223.20 174.471   1
   9  -4   0 3020.00 174.816   1
  -9   4   0 3263.07 177.467   1
 -10  -4   0 187.384 37.1855   1
  10   4   0 188.194 34.0589   1
  11  -4   0 1058.09 85.6962   1
 -11   4   0 1213.71 88.9958   1
  12  -4   0 833.312 72.9539   1
 -12  -4   0 706.587 69.2106   1
 -12   4   0 800.257 72.7692   1
  12   4   0 975.175 74.3674   1
  13  -4   0 3331.04 191.165   1
 -13  -4   0 2970.48 187.425   1
 -13   4   0 3701.82 199.969   1
  13   4   0 3484.38 191.636   1
  14  -4   0 594.274 67.2543   1
 -14  -4   0 761.002 70.1414   1
 -14   4   0 811.848 74.8618   1
 -15  -4   0 761.221 71.3625   1
  15   4   0 800.964 71.9283   1
  16  -4   0 561.546 66.0627   1
 -16   4   0 594.682 65.3534   1
  17  -4   0 35.6537 26.3835   1
 -17  -4   0 77.0560 39.2285   1
 -17   4   0 106.152 33.5275   1
  17   4   0 33.9068 35.9032   1
  18  -4   0 611.863 74.2659   1
 -18  -4   0 848.187 78.7187   1
 -18   4   0 761.794 76.2737   1
  18   4   0 928.122 82.1276   1
  19  -4   0 90.0382 40.6001   1
 -19  -4   0 108.489 39.2009   1
 -19   4   0 188.939 45.1445   1
  19   4   0 168.032 45.4932   1
  20  -4   0-9.05124 38.2290   1
 -20  -4   0 55.3331 40.0471   1
 -20   4   0 47.2975 46.7826   1
  20   4   0 8.98941 39.5606   1
  21  -4   0-25.8628 39.8802   1
 -21  -4   0-9.34090 36.5213   1
 -21   4   0-9.89694 42.3857   1
  21   4   0-27.2278 38.3276   1
  22  -4   0-26.3547 34.9074   1
 -22  -4   0 18.7574 38.4499   1
 -22   4   0 9.76220 36.2016   1
  22   4   0-18.2143 43.1124   1
  23  -4   0 35.7031 34.3050   1
 -23  -4   0 9.36850 33.4313   1
  23   4   0-45.4407 38.9163   1
 -23   4   0 28.2259 31.4960   1
  24   4   0 26.9219 35.6621   1
  24  -4   0-9.02910 39.1992   1
 -24   4   0 17.9321 35.6307   1
  25   4   0 8.83295 33.9482   1
 -26   4   0-9.01631 40.2011   1
  26  -4   0-40.7570 39.0416   1
   0   5   0-3.80486 20.1374   1
   0  -5   0 3.82424 20.0551   1
   1  -5   0 8253.56 378.665   1
  -1   5   0 7924.76 377.972   1
   1   5   0 7594.21 378.208   1
  -1  -5   0 7801.48 377.064   1
   2  -5   0 72304.6 3255.85   1
   2   5   0 73722.1 3253.63   1
  -2   5   0 71708.6 3254.97   1
  -2  -5   0 69560.3 3254.71   1
   3  -5   0 640.473 53.3887   1
  -3  -5   0 703.232 52.7896   1
  -3   5   0 680.160 54.4993   1
   3   5   0 821.083 55.5426   1
  -4  -5   0 63064.9 2907.01   1
   4   5   0 62623.6 2906.46   1
   4  -5   0 67373.9 2910.92   1
  -4   5   0 63719.2 2909.30   1
  -5  -5   0 36163.3 1632.96   1
   5   5   0 35808.5 1630.55   1
   5  -5   0 35197.4 1632.87   1
  -5   5   0 35443.4 1634.29   1
  -6  -5   0 772.102 61.8366   1
   6   5   0 924.447 65.7721   1
   6  -5   0 994.805 69.8544   1
  -6   5   0 748.116 65.9727   1
  -7  -5   0 16676.6 828.778   1
   7   5   0 19054.7 833.041   1
   7  -5   0 17647.1 832.757   1
  -7   5   0 17878.7 834.806   1
  -8  -5   0 17515.7 866.426   1
   8   5   0 18661.9 868.507   1
  -8   5   0 19595.7 875.102   1
   8  -5   0 18829.7 872.715   1
   9  -5   0 248.459 41.1488   1
  -9   5   0 275.197 44.3528   1
   9   5   0 262.211 37.1426   1
  -9  -5   0 236.171 38.6646   1
  10  -5   0 95.8643 31.5642   1
 -10  -5   0 115.994 32.7827   1
  10   5   0 95.2382 29.6570   1
 -10   5   0 56.6779 33.7938   1
  11  -5   0 1941.57 127.518   1
 -11   5   0 2022.54 128.749   1
  12   5   0 746.403 64.7587   1
 -12  -5   0 614.120 62.4348   1
  12  -5   0 618.149 63.7304   1
 -12   5   0 770.091 66.8619   1
  13  -5   0 64.6926 39.5978   1
 -13  -5   0 7.58587 30.6682   1
 -13   5   0 48.3709 35.0344   1
  14   5   0 123.002 35.4535   1
 -14   5   0 52.8972 29.2262   1
  14  -5   0 105.039 32.4595   1
 -14  -5   0 166.573 38.2732   1
 -15  -5   0 1115.19 87.4763   1
  15  -5   0 910.252 81.4911   1
 -15   5   0 959.151 85.6459   1
  15   5   0 975.100 83.0530   1
  16  -5   0 128.059 36.9654   1
 -16   5   0 116.009 38.0737   1
 -17  -5   0 1571.80 111.169   1
  17   5   0 1351.11 103.461   1
 -17   5   0 1221.46 102.468   1
  17  -5   0 1271.82 103.882   1
  18   5   0 661.162 71.2240   1
 -18   5   0 524.684 61.1832   1
  18  -5   0 602.941 64.7700   1
  19   5   0 88.5217 36.9653   1
 -19  -5   0 73.0606 37.5671   1
 -19   5   0 18.5777 39.8936   1
  19  -5   0 82.5616 42.0327   1
  20   5   0 107.396 38.3177   1
 -20  -5   0 166.302 41.1395   1
 -20   5   0 142.648 44.9559   1
  20  -5   0 154.910 49.5071   1
  21   5   0-26.9891 32.7398   1
 -21  -5   0 9.29167 31.1051   1
 -22   5   0 9.60859 36.2845   1
  22  -5   0-8.79447 35.5032   1
  23   5   0 53.6691 41.8905   1
 -23  -5   0 18.6790 37.7383   1
 -24   5   0 27.7883 41.2892   1
  24  -5   0 8.69795 38.2725   1
 -25   5   0 26.4148 36.6480   1
  25  -5   0 8.70061 39.7659   1
   0   6   0 68523.5 3112.63   1
   0  -6   0 68719.0 3112.83   1
  -1  -6   0 19253.7 916.175   1
  -1   6   0 19172.9 916.529   1
   1   6   0 20040.5 916.604   1
   1  -6   0 20835.3 918.869   1
  -2  -6   0 1317.83 84.7772   1
  -2   6   0 1382.31 85.2884   1
   2   6   0 1373.81 84.7217   1
   2  -6   0 1246.14 84.9924   1
  -3  -6   0 10003.2 460.758   1
   3   6   0 9334.62 458.571   1
  -3   6   0 10095.2 463.269   1
   3  -6   0 9116.89 460.390   1
   4   6   0 86.2246 26.9617   1
  -4  -6   0 199.330 29.9733   1
  -4   6   0 37.5518 25.6121   1
   4  -6   0 136.339 30.3647   1
   5   6   0 50.0925 21.2417   1
  -5  -6   0 83.6765 27.4976   1
  -5   6   0 5.68622 26.3732   1
   5  -6   0 28.1000 26.6777   1
  -6   6   0 6077.53 302.819   1
   6  -6   0 5834.10 300.273   1
   6   6   0 5900.26 296.452   1
  -6  -6   0 5940.46 298.714   1
  -7   6   0 5550.39 296.943   1
   7  -6   0 5812.73 297.851   1
   7   6   0 6175.72 295.055   1
  -7  -6   0 5711.06 295.114   1
   8   6   0 1927.79 120.642   1
  -8  -6   0 2038.82 122.443   1
  -9   6   0 16374.5 756.089   1
   9  -6   0 15799.8 754.297   1
   9   6   0 16427.8 752.887   1
  -9  -6   0 14968.9 749.331   1
  10  -6   0 1008.88 82.4114   1
 -10   6   0 993.609 81.0150   1
 -11   6   0 69.5594 28.1374   1
  11   6   0 28.1454 28.4186   1
  11  -6   0-14.9399 23.8559   1
 -11  -6   0 7.15847 25.5574   1
 -12  -6   0 380.843 48.6055   1
  12  -6   0 371.955 51.1439   1
 -12   6   0 319.275 50.9617   1
 -13   6   0 1055.48 84.0650   1
 -13  -6   0 970.047 80.0639   1
  13  -6   0 836.477 77.1158   1
  13   6   0 879.220 78.8262   1
  14   6   0 730.139 68.5609   1
 -14  -6   0 750.864 69.7092   1
 -15   6   0 621.713 67.5950   1
 -15  -6   0 751.853 71.1286   1
  15  -6   0 649.448 68.2544   1
  15   6   0 599.651 67.3969   1
  16  -6   0 348.680 50.5019   1
 -16  -6   0 386.957 56.5975   1
 -16   6   0 396.236 57.0081   1
  16   6   0 432.070 56.8142   1
  17  -6   0 35.0238 36.0773   1
 -17  -6   0 79.3906 38.4624   1
 -17   6   0 129.367 42.8896   1
  17   6   0 86.9062 37.3873   1
  18  -6   0 17.8884 37.7964   1
 -18  -6   0 27.0222 35.2448   1
 -18   6   0 64.4566 41.0693   1
  18   6   0 35.4819 35.2826   1
  19  -6   0 65.0485 36.9994   1
 -19   6   0 245.523 43.6186   1
  20  -6   0 101.763 45.8263   1
 -20  -6   0-18.5169 40.2881   1
 -20   6   0 55.7018 41.4696   1
  20   6   0 109.405 47.4502   1
  21  -6   0 91.2838 45.6686   1
 -21  -6   0 37.3091 39.4578   1
 -21   6   0 37.8189 39.9949   1
  21   6   0 55.0303 42.4914   1
  22  -6   0 62.8222 36.2471   1
 -22  -6   0 9.33863 32.6677   1
 -22   6   0 28.4159 34.4852   1
  22   6   0-9.18214 34.6916   1
  23  -6   0 44.3329 33.5442   1
 -23  -6   0 27.8695 37.5581   1
 -23   6   0 27.6556 31.6161   1
  23   6   0 91.4691 46.6611   1
  24  -6   0 40.9072 33.0599   1
 -24   6   0 19.3231 40.2299   1
  25  -6   0 16.7432 37.7857   1
 -25   6   0-9.01836 38.0760   1
   0  -7   0-15.6946 22.7110   1
   0   7   0 26.2901 22.8259   1
  -1  -7   0 7572.59 409.633   1
  -1   7   0 8531.77 412.488   1
   1  -7   0 8671.40 412.005   1
   1   7   0 9093.56 411.586   1
  -2  -7   0 5885.36 301.714   1
  -2   7   0 6182.02 302.843   1
   2  -7   0 6237.00 304.664   1
   2   7   0 5941.18 301.152   1
  -3  -7   0 17901.3 815.625   1
  -3   7   0 18151.7 817.125   1
   3  -7   0 16722.5 815.744   1
   3   7   0 16885.8 813.889   1
  -4  -7   0 27938.1 1311.94   1
   4   7   0 28853.2 1312.66   1
   4  -7   0 27413.7 1312.62   1
  -4   7   0 29769.6 1315.92   1
  -5  -7   0 10414.1 492.228   1
   5   7   0 10496.5 491.491   1
   5  -7   0 10113.0 493.543   1
  -5   7   0 9759.06 493.482   1
  -6  -7   0 340.540 41.8370   1
  -6   7   0 297.855 44.4484   1
   6  -7   0 402.740 47.6493   1
  -7  -7   0 17021.7 789.634   1
   7   7   0 16466.3 787.031   1
  -8  -7   0 6635.61 323.133   1
   8   7   0 6061.02 317.929   1
   8  -7   0 6100.46 319.924   1
  -8   7   0 6475.95 325.192   1
   9  -7   0 4472.83 242.683   1
  -9   7   0 4559.18 243.891   1
 -10  -7   0 1108.99 81.7687   1
  10   7   0 975.474 79.3301   1
 -10   7   0 862.839 81.4995   1
  10  -7   0 957.318 82.1652   1
 -11  -7   0 14.9149 30.5873   1
  11  -7   0 23.7849 28.3060   1
 -11   7   0 24.1223 31.4442   1
  12   7   0 1345.01 99.5922   1
 -12  -7   0 1477.33 101.813   1
 -12   7   0 1291.59 100.460   1
  12  -7   0 1192.37 98.7953   1
  13   7   0 1470.50 109.753   1
 -13  -7   0 1554.08 111.527   1
  14   7   0 2454.29 158.083   1
 -14  -7   0 2513.83 158.544   1
 -14   7   0 2460.41 157.325   1
  14  -7   0 2647.02 159.114   1
 -15   7   0 1528.58 120.049   1
  15  -7   0 2155.09 135.525   1
  16   7   0 503.804 61.4506   1
 -16  -7   0 370.652 53.8140   1
 -16   7   0 340.048 57.9852   1
  16  -7   0 370.824 56.7094   1
  17   7   0 292.245 53.2994   1
 -17  -7   0 279.215 47.6638   1
  18   7   0 270.482 51.8965   1
 -18  -7   0 210.992 45.3493   1
 -18   7   0 226.028 55.3749   1
  18  -7   0 125.039 43.2733   1
  19   7   0 18.2807 36.3732   1
 -19  -7   0 27.8952 37.5906   1
 -19   7   0 55.7317 36.3621   1
  19  -7   0 63.1612 35.9077   1
  20   7   0 64.5764 43.2092   1
 -20  -7   0 18.7702 32.1720   1
  21   7   0 18.5342 40.7684   1
 -21  -7   0 37.7005 38.6396   1
 -21   7   0-9.22221 32.2428   1
  21  -7   0-9.18973 32.7917   1
  22   7   0 83.6365 37.7064   1
 -22  -7   0 84.9335 37.6882   1
 -23   7   0 9.26385 38.5493   1
  23   7   0 9.31209 35.7876   1
  23  -7   0-8.77670 38.0994   1
 -24   7   0 17.8884 32.5522   1
  24  -7   0 8.60267 33.0661   1
   0  -8   0 7027.44 339.615   1
   0   8   0 6552.55 337.464   1
   1  -8   0 17.9306 27.6429   1
  -1  -8   0-11.6562 20.3760   1
  -1   8   0 5.81032 23.4564   1
   1   8   0-5.79070 18.0135   1
  -2  -8   0 63412.9 2662.82   1
  -2   8   0 56739.5 2659.48   1
   2  -8   0 60101.3 2662.26   1
   2   8   0 53702.9 2660.82   1
  -3  -8   0 14710.0 710.513   1
  -3   8   0 15455.0 714.308   1
   3  -8   0 15377.4 713.133   1
   3   8   0 14684.6 710.915   1
  -4  -8   0 25437.4 1198.00   1
  -4   8   0 25739.4 1200.12   1
   4  -8   0 26886.4 1200.68   1
   4   8   0 25395.1 1197.19   1
   5   8   0 2016.43 121.446   1
  -5  -8   0 1846.51 119.902   1
  -6   8   0 10180.7 488.544   1
   6   8   0 9709.63 483.644   1
   6  -8   0 9880.03 488.315   1
  -6  -8   0 10138.2 486.488   1
  -7   8   0 44.4613 30.8810   1
   7  -8   0 28.5304 33.4202   1
  -8  -8   0 4542.83 255.331   1
   8   8   0 5078.49 256.858   1
  -8   8   0 4691.65 258.120   1
   8  -8   0 5034.87 259.436   1
  -9  -8   0 2308.41 138.287   1
   9   8   0 1948.66 130.669   1
   9  -8   0 2092.85 134.834   1
  -9   8   0 2202.29 138.216   1
 -10  -8   0 7.72757 32.6397   1
 -10   8   0 32.5562 30.7500   1
  10  -8   0 23.6529 30.3152   1
 -11  -8   0 761.057 70.8186   1
  11   8   0 748.850 69.5274   1
 -11   8   0 714.034 73.3232   1
  11  -8   0 627.058 68.0687   1
  12   8   0 8046.04 396.136   1
 -12  -8   0 7533.05 396.315   1
 -13   8   0 1541.40 112.265   1
  13  -8   0 1538.09 111.655   1
  13   8   0 1444.36 108.386   1
 -13  -8   0 1558.20 111.913   1
  14  -8   0 1281.26 101.324   1
 -14   8   0 1346.64 103.746   1
 -15  -8   0 52.8273 34.4686   1
  15   8   0 26.6000 40.0655   1
 -15   8   0 44.3360 32.9373   1
  15  -8   0 44.3775 34.7455   1
 -16  -8   0 18.0450 35.8576   1
  16   8   0-9.16301 36.9982   1
 -16   8   0 8.98783 27.9680   1
  16  -8   0 36.9415 31.6167   1
 -17  -8   0-18.4998 34.3189   1
  17   8   0 46.6894 41.6313   1
 -17   8   0 19.2561 33.6796   1
  17  -8   0 45.0161 33.4046   1
 -18   8   0 127.157 40.7825   1
  18  -8   0 8.81701 28.2556   1
  19  -8   0 178.780 42.7245   1
 -19   8   0 94.3404 41.9195   1
  19   8   0 134.521 45.8662   1
 -19  -8   0 104.876 45.5168   1
  20  -8   0 26.9701 40.0957   1
  20   8   0 38.6855 43.6789   1
 -20  -8   0 38.3929 42.2527   1
 -21   8   0 117.011 40.2347   1
  21   8   0 9.69362 43.8625   1
 -21  -8   0 28.7280 37.5597   1
  22  -8   0 45.0613 44.1059   1
 -22   8   0 27.1309 40.8328   1
  22   8   0-9.64670 40.1568   1
 -22  -8   0 38.2060 34.0992   1
  24  -8   0-8.46589 33.6433   1
 -24   8   0-17.8733 33.1438   1
   0   9   0 19.4662 19.6553   1
   0  -9   0 6.51015 19.7201   1
  -1   9   0 10272.1 544.496   1
   1   9   0 12134.6 550.554   1
   1  -9   0 11061.5 548.356   1
  -1  -9   0 12262.8 550.544   1
   2   9   0 12975.2 633.154   1
  -2  -9   0 13596.4 635.145   1
   3   9   0 18044.9 847.037   1
   3  -9   0 16913.5 847.804   1
  -3  -9   0 17603.1 848.977   1
  -3   9   0 19644.6 853.470   1
  -4   9   0 112.348 36.1336   1
   4  -9   0 109.815 36.3389   1
   5  -9   0 12202.4 607.548   1
  -5   9   0 13152.9 610.783   1
  -6   9   0 1565.87 111.165   1
  -6  -9   0 1608.65 108.952   1
   6  -9   0 1605.17 111.975   1
   6   9   0 1626.91 109.259   1
   7   9   0 10174.1 505.363   1
  -7   9   0 10337.1 510.789   1
   7  -9   0 10631.3 509.962   1
  -8  -9   0 5377.38 285.181   1
   8   9   0 5327.45 282.355   1
   8  -9   0 5161.64 284.696   1
  -8   9   0 5805.37 289.992   1
  -9  -9   0 2383.55 149.123   1
   9  -9   0 2466.85 150.427   1
  -9   9   0 2378.25 152.340   1
 -10   9   0 6554.25 353.416   1
  10  -9   0 6551.21 352.418   1
  10   9   0 7167.06 354.250   1
 -10  -9   0 7352.83 356.418   1
  11   9   0 6234.45 324.557   1
 -11  -9   0 6230.91 325.529   1
 -12   9   0 695.636 74.4836   1
  12  -9   0 900.545 79.6358   1
  12   9   0 664.121 70.7474   1
 -12  -9   0 747.702 73.1657   1
  13  -9   0 706.337 73.0326   1
 -13   9   0 830.518 78.3081   1
 -14   9   0 44.8607 38.5631   1
  14  -9   0 95.7488 36.9020   1
  14   9   0 60.0295 32.5563   1
 -14  -9   0 99.2706 40.8697   1
 -15   9   0 18.2161 35.0031   1
  15  -9   0 35.5101 33.5239   1
  15   9   0-34.9726 36.3823   1
 -15  -9   0-9.26802 34.9984   1
 -16   9   0 225.308 46.1446   1
  16  -9   0 273.466 47.5363   1
  16   9   0 258.060 49.4217   1
 -16  -9   0 338.891 57.0777   1
 -17   9   0 508.692 63.9752   1
  17  -9   0 343.266 57.6795   1
  17   9   0 479.803 62.4013   1
 -17  -9   0 324.396 57.1569   1
 -18   9   0 156.581 44.7223   1
  18  -9   0 170.346 46.3107   1
  18   9   0 220.239 49.1299   1
 -19  -9   0 58.3561 39.2899   1
  19   9   0 27.7590 44.8091   1
  19  -9   0 8.97066 27.9419   1
 -19   9   0 47.7035 31.9676   1
 -20  -9   0 39.0622 41.2661   1
  20   9   0 9.31632 39.9286   1
  20  -9   0 71.1083 43.0567   1
 -20   9   0 27.8645 41.4307   1
 -21  -9   0-39.0564 42.9546   1
 -21   9   0 18.1715 39.9704   1
  21   9   0-9.31423 40.9755   1
  21  -9   0 8.84776 36.8179   1
 -22   9   0-17.3929 32.8410   1
  22  -9   0 9.06705 36.6044   1
 -23   9   0 8.80037 36.1041   1
  23  -9   0 52.1535 40.7004   1
   0  10   0 1059.03 80.0105   1
   0 -10   0 886.559 75.4966   1
   1  10   0 6473.12 314.944   1
  -1  10   0 5942.18 309.939   1
  -1 -10   0 5712.19 310.190   1
   1 -10   0 6103.26 312.717   1
  -2  10   0 7911.46 383.356   1
   2  10   0 7226.55 378.767   1
  -2 -10   0 7223.27 379.710   1
   2 -10   0 8101.16 385.180   1
   3  10   0 6360.75 313.657   1
  -3  10   0 6193.85 315.768   1
   3 -10   0 5765.35 311.152   1
  -3 -10   0 5995.65 312.116   1
   4  10   0 580.797 58.5925   1
  -4  10   0 607.746 61.6346   1
   4 -10   0 575.816 61.0473   1
  -4 -10   0 545.672 59.2382   1
   5  10   0 275.069 43.5458   1
  -5  10   0 258.911 42.9870   1
   5 -10   0 285.084 45.9654   1
  -5 -10   0 215.027 42.9297   1
  -6  10   0 3101.07 178.752   1
   6 -10   0 3080.91 178.987   1
   6  10   0 2920.94 175.262   1
  -7  10   0 13362.3 620.393   1
   7 -10   0 12981.6 617.748   1
   7  10   0 12245.1 612.636   1
  -7 -10   0 12340.1 614.075   1
  -8  10   0 16265.0 746.936   1
  -8 -10   0 15761.5 743.661   1
   8 -10   0 14905.4 740.981   1
   8  10   0 15202.4 741.021   1
  -9  10   0 395.246 58.3576   1
  -9 -10   0 457.614 56.3337   1
   9  10   0 346.508 51.3830   1
   9 -10   0 312.736 53.2677   1
 -10 -10   0 3513.43 199.263   1
  10  10   0 3381.04 197.210   1
 -10  10   0 3370.10 200.961   1
  10 -10   0 3468.80 200.536   1
 -11 -10   0 3514.17 210.192   1
  11  10   0 3733.10 211.773   1
 -11  10   0 3624.81 213.052   1
  11 -10   0 3913.26 215.777   1
 -12  10   0 1139.37 99.1239   1
  12 -10   0 1332.22 103.304   1
 -13 -10   0 17.6641 29.6583   1
  13  10   0 76.2772 39.2691   1
 -13  10   0 90.8164 42.5652   1
  13 -10   0 35.8190 36.2278   1
 -14 -10   0 589.336 67.2309   1
  14  10   0 568.989 65.4981   1
 -14  10   0 513.001 60.5198   1
  14 -10   0 451.557 57.4243   1
 -15 -10   0 296.881 49.8530   1
  15  10   0 244.691 45.4734   1
 -15  10   0 366.725 58.8068   1
  15 -10   0 249.277 51.2282   1
 -16 -10   0 246.208 53.2029   1
  16  10   0 249.023 50.9781   1
 -16  10   0 339.561 53.7035   1
  16 -10   0 352.814 52.5918   1
 -17 -10   0 634.414 69.1752   1
  17  10   0 396.575 59.4045   1
 -17  10   0 440.861 60.6901   1
  17 -10   0 643.774 69.9627   1
 -18 -10   0 19.4231 37.3354   1
  18  10   0-9.10352 41.1005   1
  18 -10   0-9.14838 35.1719   1
 -18  10   0 85.1534 39.3838   1
  19  10   0-9.17380 34.0256   1
 -19 -10   0 9.74523 31.8779   1
 -19  10   0 9.87806 44.0293   1
  19 -10   0 52.1451 37.2197   1
  20  10   0-18.3664 40.9269   1
 -20 -10   0 19.5118 44.5803   1
  21 -10   0 52.2204 31.7007   1
  21  10   0-9.21411 40.5582   1
  22 -10   0 52.0924 42.9488   1
 -22  10   0 8.75018 39.5181   1
   0  11   0 7.36259 32.3933   1
   0 -11   0 15.0102 33.8778   1
  -1  11   0 9913.23 512.135   1
   1  11   0 10871.8 517.970   1
   1 -11   0 10589.1 517.471   1
  -1 -11   0 10830.0 517.784   1
  -2  11   0 4967.15 288.864   1
   2  11   0 5917.80 293.132   1
  -2 -11   0 5471.70 290.067   1
   2 -11   0 5869.59 294.788   1
  -3  11   0 118.413 36.1954   1
   3 -11   0 169.515 39.4009   1
   3  11   0 134.638 38.6494   1
  -3 -11   0 142.616 40.5890   1
  -4  11   0 2563.76 158.789   1
   4 -11   0 2483.65 157.317   1
   4  11   0 2590.99 157.387   1
  -4 -11   0 2694.62 157.588   1
   5  11   0 2888.02 178.264   1
   5 -11   0 3215.65 184.227   1
  -5  11   0 3191.84 184.355   1
  -5 -11   0 3121.23 182.261   1
  -6  11   0 14469.1 702.051   1
   6 -11   0 14857.9 702.778   1
  -6 -11   0 14347.2 699.975   1
  -7  11   0 2220.14 145.178   1
   7  11   0 2329.06 145.995   1
   7 -11   0 2309.83 145.556   1
  -7 -11   0 2290.52 146.060   1
  -8  11   0 1895.36 131.279   1
   8  11   0 2128.21 133.384   1
   8 -11   0 2205.06 136.192   1
  -8 -11   0 1745.21 129.568   1
  -9  11   0 1181.85 95.2290   1
   9  11   0 1178.19 93.5596   1
  -9 -11   0 1016.86 89.0080   1
   9 -11   0 1227.24 96.0992   1
  10 -11   0 1346.58 101.031   1
 -10  11   0 1286.54 102.640   1
 -11  11   0 1325.97 110.807   1
  11 -11   0 1634.50 115.576   1
  11  11   0 1477.50 110.831   1
 -12 -11   0 35.5919 33.6812   1
 -12  11   0 64.6414 31.6904   1
  12  11   0 77.0000 39.1640   1
  12 -11   0 35.9880 27.3394   1
 -13 -11   0 452.232 62.5919   1
  13  11   0 364.881 57.7320   1
 -14 -11   0-18.4671 29.4702   1
 -14  11   0 27.9975 38.8356   1
  14 -11   0-17.6557 34.5073   1
  14  11   0-8.71763 32.9210   1
 -15 -11   0 56.1092 39.6534   1
 -15  11   0 82.8927 36.1891   1
  15 -11   0 89.3533 42.9342   1
  15  11   0 97.3847 42.0705   1
 -16  11   0 676.035 68.3093   1
  16 -11   0 521.381 66.0252   1
 -16 -11   0 536.687 65.5787   1
 -17  11   0 9.08887 28.2838   1
  17 -11   0 45.4856 33.7433   1
  17  11   0 9.11594 39.0413   1
 -17 -11   0-9.49897 36.5140   1
 -18  11   0 9.04317 27.3805   1
 -18 -11   0-28.6984 35.4734   1
  18 -11   0 9.29190 28.9045   1
  18  11   0-9.16145 38.6796   1
  19  11   0 64.1058 38.7375   1
 -19 -11   0 38.3934 36.3233   1
 -20  11   0 94.8044 46.4133   1
  20  11   0-18.2773 42.7988   1
  20 -11   0 34.1833 39.0865   1
 -22  11   0-17.2675 30.8170   1
   0  12   0 3938.01 218.903   1
   0 -12   0 3864.73 218.909   1
   1  12   0 5156.14 269.977   1
  -1  12   0 4911.55 266.088   1
  -1 -12   0 4823.72 266.743   1
   1 -12   0 5049.72 268.051   1
   2  12   0 6243.54 336.401   1
  -2  12   0 6954.58 340.265   1
   2 -12   0 6629.05 339.177   1
  -2 -12   0 6282.08 336.323   1
  -3  12   0 1690.29 116.846   1
   3  12   0 1453.36 111.916   1
   3 -12   0 1801.60 118.282   1
   4  12   0 3365.23 193.098   1
  -4  12   0 3237.18 192.940   1
   4 -12   0 3407.29 193.750   1
  -4 -12   0 3337.15 193.977   1
  -5 -12   0 56.7313 29.6015   1
   6  12   0 374.225 49.1885   1
  -6  12   0 257.656 48.3741   1
   6 -12   0 238.234 47.1785   1
  -6 -12   0 255.607 43.1020   1
   7 -12   0 2578.72 161.105   1
  -7  12   0 2447.28 159.531   1
   7  12   0 2634.79 160.539   1
  -7 -12   0 2525.77 158.772   1
  -8  12   0 89.9433 33.5426   1
   8 -12   0 69.2561 32.2991   1
  -9  12   0 9.01194 33.4191   1
   9 -12   0-17.5331 35.3913   1
   9  12   0 8.49925 35.3682   1
  -9 -12   0 26.4262 35.0016   1
 -10  12   0 250.445 50.6027   1
 -10 -12   0 210.865 45.9544   1
  10 -12   0 296.908 52.0470   1
  10  12   0 171.756 43.6997   1
 -11  12   0 248.748 49.6937   1
 -11 -12   0 258.674 50.2583   1
  11 -12   0 205.340 46.0899   1
  11  12   0 333.692 52.9692   1
 -12  12   0 261.379 46.7004   1
  12  12   0 197.860 45.0333   1
 -12 -12   0 144.875 39.4190   1
 -13  12   0 234.485 47.3220   1
  13 -12   0 147.727 44.7109   1
  13  12   0 211.703 45.9324   1
 -13 -12   0 247.751 48.1520   1
 -14  12   0-18.7134 34.0480   1
  14 -12   0 9.05396 33.5740   1
  14  12   0 8.93628 31.2424   1
 -15  12   0 157.926 47.1210   1
  15 -12   0 53.8721 38.7411   1
  15  12   0 99.8431 43.7141   1
 -15 -12   0 122.704 43.3947   1
 -16  12   0 55.2527 36.7383   1
  16 -12   0 80.4575 41.4768   1
  16  12   0 27.5286 34.8080   1
 -16 -12   0 132.852 41.8757   1
 -17  12   0 18.2206 36.2291   1
  17 -12   0 62.8621 40.0499   1
  17  12   0 9.14472 40.7822   1
 -17 -12   0 38.2610 42.6553   1
  18  12   0 118.770 40.9182   1
 -18 -12   0 57.5776 38.3445   1
 -19  12   0 36.7496 42.9967   1
  19 -12   0 26.8142 42.7916   1
  19  12   0-18.1485 37.2036   1
 -21  12   0 17.7553 31.0979   1
  21 -12   0 67.0316 32.8090   1
  -2  13   0 33.8318 28.3879   1
   2 -13   0 58.6566 28.1261   1
  -3  13   0 1590.93 113.736   1
   3 -13   0 1517.98 112.378   1
  -4  13   0 26.0726 32.2283   1
   4 -13   0-16.8462 32.9249   1
   5 -13   0 2198.89 144.129   1
   5  13   0 2190.73 141.145   1
  -5  13   0 2213.93 142.889   1
  -5 -13   0 2110.93 140.553   1
  -6  13   0 496.181 59.3449   1
   6 -13   0 482.769 60.8400   1
   6  13   0 548.730 64.7226   1
  -6 -13   0 520.235 62.9930   1
   7 -13   0 755.639 75.5601   1
  -7  13   0 736.528 74.5110   1
   7  13   0 639.608 68.5208   1
  -7 -13   0 683.307 71.4567   1
  -8  13   0 138.082 42.7847   1
   8 -13   0 26.5821 34.8924   1
   8  13   0 105.599 42.8031   1
  -8 -13   0 114.590 40.0093   1
  -9  13   0 73.5160 42.0191   1
   9  13   0 26.1057 31.0870   1
   9 -13   0-35.7557 35.5500   1
  -9 -13   0 73.3113 38.7193   1
  10  13   0 406.433 59.5442   1
 -10 -13   0 370.600 56.4834   1
  11  13   0 17.8161 31.9942   1
 -11  13   0 121.453 39.6120   1
  11 -13   0 90.2165 37.1641   1
 -11 -13   0 110.811 36.8721   1
  12  13   0 9.00215 35.7875   1
 -12 -13   0 27.6935 38.9905   1
 -12  13   0 37.4781 41.2343   1
  12 -13   0 27.2281 36.6577   1
 -13  13   0 56.4416 40.9121   1
  13 -13   0 55.2986 36.7067   1
 -14 -13   0 56.3652 36.1160   1
  14  13   0-9.26513 31.0285   1
 -15  13   0 184.631 49.4877   1
  15 -13   0 341.548 55.0340   1
 -15 -13   0 274.196 51.9456   1
  15  13   0 291.158 55.8018   1
 -16 -13   0 9.47864 36.4285   1
  16 -13   0 26.5793 35.2047   1
 -16  13   0-18.2328 37.9366   1
  16  13   0 9.13140 41.7275   1
  17  13   0-9.14690 35.7559   1
 -17 -13   0-9.53180 33.3271   1
  18  13   0-18.2911 41.7928   1
 -18  13   0 52.6393 39.5995   1
  18 -13   0-17.7526 38.0090   1
 -20  13   0 27.0643 44.1481   1
  20 -13   0 16.8642 36.1183   1
   0  14   0 107.892 36.8318   1
  -1 -14   0 716.725 71.6818   1
  -1  14   0 664.724 70.7189   1
   1  14   0 671.899 69.4838   1
   2 -14   0-8.65854 32.6997   1
   2  14   0 25.7617 30.0252   1
  -2  14   0-8.83484 33.3654   1
  -2 -14   0 25.9534 32.6718   1
   3 -14   0-8.74092 33.5928   1
   3  14   0 26.0540 33.9472   1
  -3  14   0-17.6484 35.6238   1
  -3 -14   0-17.4480 35.7653   1
   4 -14   0 391.103 56.3640   1
   4  14   0 348.510 54.7499   1
  -4  14   0 545.723 62.5687   1
  -4 -14   0 443.704 57.0943   1
   5 -14   0-8.81543 33.2899   1
   5  14   0-8.65048 35.4639   1
  -5  14   0-8.65246 33.8213   1
  -5 -14   0 52.1614 37.2253   1
   6 -14   0 347.972 55.6778   1
   6  14   0 253.421 50.5460   1
  -6  14   0 371.961 55.4236   1
  -6 -14   0 351.642 51.5914   1
   7 -14   0 170.056 48.7787   1
   7  14   0 193.901 45.9467   1
  -7  14   0 64.3601 42.1424   1
  -7 -14   0 230.461 44.8839   1
   8  14   0 334.587 50.0977   1
  -8 -14   0 385.736 54.4437   1
  -9  14   0-9.32311 33.9330   1
  -9 -14   0 27.2571 35.5211   1
   9  14   0 8.99485 35.7470   1
   9 -14   0 36.1433 39.2301   1
 -10 -14   0 340.502 51.6685   1
 -10  14   0 352.982 53.8471   1
  10  14   0 310.476 54.1208   1
  10 -14   0 294.299 47.7166   1
 -11  14   0 311.094 54.1387   1
  11 -14   0 270.702 51.5572   1
 -12 -14   0 57.6320 36.9230   1
 -12  14   0 18.6559 33.2940   1
  12  14   0 18.7226 32.7383   1
  12 -14   0-18.2328 33.8150   1
 -13 -14   0-9.57961 34.1860   1
 -13  14   0-28.2045 39.6962   1
  13  14   0 46.2345 37.9118   1
  13 -14   0 36.7158 36.4752   1
 -14 -14   0 28.6038 41.3974   1
  14 -14   0 27.7078 39.0028   1
  14  14   0 9.21079 41.0582   1
 -14  14   0 9.30206 38.7169   1
  15 -14   0-35.0304 40.5038   1
 -15  14   0 18.5167 41.7876   1
  15  14   0 9.27596 38.0279   1
 -16  14   0 27.0454 41.1956   1
  16 -14   0-26.2492 39.4922   1
 -16 -14   0-9.48278 38.2823   1
  16  14   0 27.9329 36.9967   1
  17 -14   0 51.9590 39.5759   1
  17  14   0-9.30077 40.9202   1
 -17  14   0-8.92244 40.2756   1
  18 -14   0 8.61623 35.8734   1
 -18  14   0 43.4063 37.1906   1
  19 -14   0 8.80710 28.1140   1
 -19  14   0 16.6343 29.6833   1
   0 -15   0-8.92227 33.6952   1
  -1  15   0 311.709 50.8532   1
   1  15   0 327.996 52.9219   1
   1 -15   0 319.629 50.3142   1
  -1 -15   0 440.571 57.7265   1
  -2  15   0 536.362 66.1563   1
   2  15   0 660.220 69.4786   1
  -2 -15   0 589.784 67.0601   1
   3  15   0 17.7944 29.1418   1
  -3 -15   0 71.4011 31.8880   1
  -3  15   0-9.05001 35.4116   1
   3 -15   0 62.3303 38.6870   1
  -4  15   0 9.13629 35.7164   1
   4  15   0 8.95387 37.8073   1
  -4 -15   0 17.9892 31.4514   1
   5  15   0 26.9505 34.5457   1
  -5 -15   0 26.9120 35.6648   1
   6  15   0 294.247 49.4967   1
  -6 -15   0 286.710 48.8931   1
  -6  15   0 239.179 47.0177   1
   6 -15   0 235.812 47.2929   1
   7  15   0 71.8979 40.0748   1
  -7 -15   0 18.0320 36.4208   1
  -7  15   0 37.2238 43.0593   1
   7 -15   0-9.05833 36.5916   1
  -8  15   0 122.752 39.6725   1
   8 -15   0 263.453 45.7488   1
  -9 -15   0 36.6812 36.5487   1
   9  15   0 72.4852 38.9011   1
   9 -15   0 45.4331 39.0120   1
  -9  15   0 103.130 44.9735   1
  10  15   0 327.980 56.1296   1
 -10  15   0 449.457 59.5022   1
  10 -15   0 295.004 50.9348   1
 -10 -15   0 286.971 53.8144   1
  11  15   0 214.086 46.6021   1
 -11  15   0 131.893 43.1485   1
  11 -15   0 189.360 45.6380   1
 -11 -15   0 111.959 45.7499   1
  12  15   0 186.977 45.4855   1
 -12  15   0 176.174 48.4024   1
  12 -15   0 190.058 48.1511   1
 -12 -15   0 169.611 42.2401   1
  13  15   0 92.2963 41.9909   1
 -13  15   0 74.6218 45.9403   1
 -13 -15   0 126.350 44.1841   1
  13 -15   0 173.031 49.3503   1
  14  15   0 46.9967 39.1964   1
 -14 -15   0 68.1468 41.7636   1
  15  15   0 75.4577 44.2078   1
  15 -15   0 17.2580 37.0295   1
 -15  15   0 18.2449 41.2470   1
 -15 -15   0 135.886 49.0407   1
  16 -15   0-8.58915 37.7875   1
 -16  15   0-8.84969 41.8944   1
  17 -15   0 8.45559 37.6861   1
 -17  15   0 8.71013 39.3150   1
   0  16   0 234.079 47.4792   1
   0 -16   0 227.297 50.0734   1
   1  16   0 309.155 54.5066   1
  -1  16   0 349.445 54.2755   1
  -1 -16   0 245.590 51.7253   1
   1 -16   0 306.429 51.6872   1
  -2  16   0 521.680 66.5683   1
   2  16   0 453.356 61.6202   1
  -2 -16   0 632.500 70.7174   1
   2 -16   0 419.768 62.4451   1
  -3 -16   0 82.0797 42.7619   1
  -3  16   0-9.23673 34.9822   1
   3 -16   0 71.6188 36.2389   1
   3  16   0 115.553 40.7051   1
  -4  16   0 331.495 55.3085   1
  -4 -16   0 437.562 59.2673   1
   4  16   0 472.610 61.8889   1
  -5 -16   0 73.4632 34.7992   1
  -5  16   0 18.3166 38.2210   1
   5 -16   0 73.0398 42.3262   1
   5  16   0 82.2690 35.2505   1
  -6 -16   0 201.329 47.8391   1
  -6  16   0 194.381 39.9742   1
   6 -16   0 182.965 42.6409   1
   6  16   0 165.549 47.1668   1
  -7 -16   0 100.617 44.9801   1
  -7  16   0 103.134 44.6132   1
   7 -16   0 72.7365 43.2773   1
   7  16   0 127.363 45.2071   1
  -8 -16   0 101.083 41.6921   1
   8  16   0 45.7824 38.8899   1
  -8  16   0 132.507 43.9786   1
   8 -16   0 99.9398 41.7320   1
   9  16   0 101.079 44.9626   1
  -9  16   0 224.412 46.6993   1
   9 -16   0 127.331 36.7351   1
  -9 -16   0 110.902 43.2485   1
  10  16   0 9.22888 33.6326   1
 -10  16   0 95.1920 41.9168   1
  10 -16   0 26.6962 34.2475   1
 -10 -16   0 37.1104 31.1087   1
  11  16   0 229.978 50.8963   1
 -11  16   0 271.099 50.8105   1
  11 -16   0 214.752 47.4789   1
 -11 -16   0 325.831 56.3860   1
  12  16   0 193.453 48.1010   1
 -12  16   0 174.263 49.2198   1
  12 -16   0 161.140 45.4562   1
 -12 -16   0 196.656 47.4842   1
  13  16   0 18.6124 33.9008   1
 -13  16   0 46.0695 41.0939   1
  13 -16   0 62.8168 42.9891   1
 -13 -16   0 18.7947 34.2321   1
  14 -16   0 17.9514 39.5111   1
  14  16   0 18.7456 43.3716   1
 -14  16   0 54.5348 43.0491   1
  16 -16   0 8.39293 26.7888   1
 -16  16   0-25.9597 32.0902   1
   0  17   0-9.19003 37.1133   1
   0 -17   0-36.4167 36.7669   1
  -1  17   0 242.079 50.6376   1
   1  17   0 246.123 53.3326   1
   1 -17   0 282.563 51.3067   1
  -1 -17   0 265.898 51.5946   1
  -2  17   0 9.23080 41.1409   1
   2  17   0 26.4919 39.8588   1
  -2 -17   0-9.22329 38.3822   1
   2 -17   0 9.10856 36.1942   1
   3  17   0 908.665 83.2517   1
  -3  17   0 956.784 87.4077   1
   3 -17   0 929.532 84.4755   1
  -3 -17   0 805.010 80.5206   1
  -4 -17   0 36.7798 37.9057   1
  -4  17   0 108.615 41.5519   1
   4 -17   0 108.711 48.9728   1
   4  17   0 98.9212 42.2721   1
  -5 -17   0 147.501 40.9289   1
   5  17   0 229.772 43.3658   1
  -6 -17   0 18.6219 35.1615   1
  -6  17   0 9.28879 39.2180   1
   6 -17   0-36.4974 41.1836   1
   6  17   0 27.7032 36.0964   1
  -7  17   0 179.320 48.2440   1
  -7 -17   0 120.169 40.8586   1
   7  17   0 222.752 50.1607   1
  -8  17   0 47.0625 39.7734   1
   8 -17   0 27.0187 38.0597   1
   9  17   0-27.5167 42.4218   1
  -9  17   0 27.8214 40.7980   1
  -9 -17   0 27.6588 39.4779   1
   9 -17   0-9.02915 34.0972   1
  10  17   0 55.2586 39.5269   1
 -10 -17   0 64.6403 38.5205   1
  11  17   0 64.5706 39.5458   1
 -11  17   0 36.6977 39.8735   1
  11 -17   0 17.7182 37.4540   1
 -11 -17   0 55.8255 41.5124   1
  12  17   0-9.21758 41.6083   1
  12 -17   0-17.6282 39.7874   1
 -12  17   0-36.0753 42.6980   1
 -12 -17   0 9.26785 36.8304   1
  14 -17   0 148.813 47.7207   1
 -14  17   0 17.7337 38.1480   1
   0  18   0 270.726 54.3703   1
   0 -18   0 291.565 53.9271   1
  -1  18   0 9.22081 40.5643   1
   1  18   0-9.16417 33.9827   1
   1 -18   0-27.4120 39.6646   1
  -1 -18   0 27.4116 33.8827   1
  -2  18   0 408.373 59.2268   1
   2  18   0 447.760 61.5721   1
   2 -18   0 233.807 47.7433   1
  -2 -18   0 395.182 59.7794   1
   3  18   0 70.5008 42.2726   1
  -3  18   0 36.8866 35.5398   1
   3 -18   0 81.1258 36.4869   1
  -3 -18   0 46.5335 36.4756   1
  -4  18   0 54.3345 40.9078   1
   4  18   0 26.5302 28.2741   1
  -4 -18   0 46.9027 30.7237   1
   4 -18   0 27.3906 39.1307   1
  -5 -18   0 55.4690 33.6477   1
  -5  18   0 9.21299 42.1048   1
   5 -18   0 9.08666 37.8177   1
   5  18   0-17.9813 35.1492   1
  -6 -18   0 248.725 44.9841   1
  -6  18   0 323.130 56.9859   1
   6 -18   0 234.741 51.1153   1
   6  18   0 201.237 46.0945   1
  -7 -18   0 64.8962 36.8566   1
   7  18   0-9.24440 38.4869   1
  -8 -18   0 185.209 46.9858   1
   8  18   0 268.304 53.4573   1
  -8  18   0 213.247 46.5719   1
   8 -18   0 265.651 47.6208   1
   9  18   0 9.23447 40.1545   1
  -9  18   0 82.3677 38.1553   1
   9 -18   0 53.0420 34.0547   1
  -9 -18   0 46.0859 40.6158   1
  10 -18   0-8.64508 39.5046   1
  10  18   0-27.4382 42.3004   1
 -10  18   0 27.5950 42.0327   1
  11  18   0 90.9006 42.7347   1
  12 -18   0 17.1760 35.2332   1
 -12  18   0 43.9498 36.0605   1
  13 -18   0 85.3268 33.0912   1
 -13  18   0 113.615 38.7030   1
   0  19   0 27.4707 38.6609   1
   0 -19   0-18.2532 37.4159   1
   1  19   0 167.246 43.9887   1
  -1  19   0 119.064 48.0478   1
   1 -19   0 196.809 48.2373   1
  -1 -19   0 117.477 37.6411   1
  -2  19   0 45.9082 37.0886   1
   2  19   0 63.7152 41.6129   1
  -2 -19   0-27.2334 42.5008   1
   3  19   0 72.6307 44.4859   1
  -3 -19   0 36.5137 40.7566   1
  -4  19   0-27.2152 36.0457   1
   4  19   0 26.3771 44.8099   1
   4 -19   0 17.9937 40.0965   1
  -4 -19   0-9.17999 40.3847   1
  -5  19   0 36.3094 36.1251   1
   5  19   0 87.1456 44.8925   1
   5 -19   0 17.9249 41.0047   1
  -5 -19   0 46.7967 37.2438   1
  -6  19   0 9.12352 39.0804   1
   6 -19   0-53.0831 37.8976   1
  -7 -19   0 245.588 52.3503   1
  -7  19   0 201.189 42.8051   1
   7 -19   0 219.979 43.1327   1
   7  19   0 151.726 51.3985   1
   8  19   0 91.3646 41.8487   1
  -8 -19   0 36.4211 35.7069   1
   9 -19   0 51.5536 38.3134   1
   9  19   0 45.4780 38.4216   1
  -9  19   0-17.9415 37.8946   1
  10 -19   0 176.148 40.6425   1
 -10  19   0 98.1147 38.1767   1
   0 -20   0 115.216 41.2296   1
   0  20   0 81.1008 42.8875   1
  -1 -20   0 35.9380 37.3869   1
   1 -20   0 17.5534 28.0115   1
   1  20   0-9.01348 38.5949   1
  -1  20   0-45.1839 35.3233   1
  -2 -20   0 88.9352 41.7914   1
   2 -20   0 43.7908 38.2074   1
   2  20   0 109.751 46.7659   1
  -2  20   0 97.8156 45.9184   1
   3 -20   0 44.1718 43.6798   1
  -3 -20   0-8.93032 33.7235   1
  -3  20   0-8.86067 42.8875   1
   3  20   0-26.8687 41.9127   1
  -4 -20   0 116.666 42.0383   1
   4  20   0 178.513 46.4148   1
   5 -20   0 52.2340 36.7957   1
  -5 -20   0 26.9802 45.4158   1
   5  20   0 34.9319 41.8428   1
  -5  20   0 35.6071 39.7103   1
   6 -20   0 43.1455 39.4403   1
   6  20   0 8.46982 33.6646   1
  -6  20   0 8.96451 41.4690   1
   7 -20   0-8.50642 31.6274   1
  -7  20   0 115.603 41.1919   1
   0 -21   0-8.55895 38.6431   1
   0  21   0-35.2825 47.5348   1
  -1 -21   0 8.64278 37.0117   1
   1 -21   0-34.1607 38.5502   1
   1  21   0-8.78864 45.2315   1
  -1  21   0-17.4779 43.2116   1
   2 -21   0 171.737 51.3868   1
  -2 -21   0 183.924 44.7531   1
   2  21   0 219.660 50.2648   1
  -3 -21   0 43.3205 40.1539   1
   3  21   0 71.2754 44.1261   1
 -26   0   1-18.2260 43.1431   1
  26   0  -1-8.80683 42.6308   1
 -24   0   1 28.8867 40.6536   1
  24   0  -1-17.9456 43.4304   1
 -22   0   1-48.8008 41.2160   1
  22   0  -1 80.7726 44.3818   1
 -21   0   1 37.6319 42.4647   1
  21   0  -1-17.9798 41.5797   1
 -20   0   1 36.7631 38.2795   1
  20   0  -1 35.5949 38.1379   1
 -19   0   1-9.31921 33.9478   1
  19   0  -1 75.7937 37.0811   1
 -18   0   1-8.79746 30.7596   1
  18   0  -1-8.49315 27.7782   1
 -16   0   1 49.5386 35.4232   1
 -15   0   1-7.99707 32.7847   1
  15   0  -1 7.58799 32.9390   1
 -14   0   1 54.2727 32.2771   1
  14   0  -1-7.09420 30.3914   1
 -13   0   1 15.1892 25.4254   1
  13   0  -1 6.43012 21.5282   1
 -12   0   1 27.2590 26.6508   1
  12   0  -1 12.4734 23.5664   1
 -11   0   1 6.19435 22.9700   1
  11   0  -1-5.92772 24.6667   1
 -10   0   1-11.4342 26.1293   1
  10   0  -1-10.8629 24.5199   1
  -9   0   1 5.12473 23.7017   1
   9   0  -1-4.94736 22.3299   1
  -8   0   1 9.01410 19.5672   1
   8   0  -1 4.42456 21.1838   1
  -7   0   1 19.2805 18.2545   1
   7   0  -1-23.3116 20.1860   1
  -6   0   1 19.5535 20.2764   1
   6   0  -1-6.53297 18.0581   1
  -5   0   1-2.68737 18.1991   1
   5   0  -1-15.6616 18.9102   1
  -4   0   1 16.8463 15.8696   1
   4   0  -1 29.9547 14.3630   1
  -3   0   1 1.53536 13.5139   1
   3   0  -1 12.4152 10.4251   1
  -1   0  -1 26.5817 11.3221   1
   1   0   1 17.8398 10.8680   1
  -2   0  -1 1.80715 14.1865   1
   2   0   1 1.73085 15.1284   1
  -3   0  -1-14.5931 16.6499   1
   3   0   1 4.69593 14.7052   1
  -4   0  -1-42.7732 25.0514   1
   4   0   1 44.2416 25.7802   1
  -6   0  -1-4.29251 19.8574   1
   6   0   1-12.2300 15.6731   1
  -7   0  -1-4.86052 18.0323   1
   7   0   1-18.4602 19.4925   1
  -8   0  -1 10.7101 20.5913   1
   8   0   1 20.6655 21.5094   1
  -9   0  -1 18.0751 20.6688   1
   9   0   1 44.1157 21.9564   1
 -10   0  -1 6.95101 25.7874   1
  10   0   1-33.7459 26.6355   1
 -12   0  -1 14.8792 31.8656   1
  12   0   1 20.7134 28.7424   1
 -13   0  -1 15.5043 29.2783   1
  13   0   1 7.35435 25.1753   1
 -14   0  -1-23.8115 33.5191   1
  14   0   1-7.84183 37.1293   1
 -15   0  -1 32.2499 28.7700   1
  15   0   1-16.6388 26.5528   1
 -16   0  -1 8.60435 33.6346   1
  16   0   1-24.9062 34.5487   1
 -17   0  -1-8.98653 30.0806   1
  17   0   1 8.36910 26.7102   1
 -18   0  -1 9.09954 36.1585   1
 -19   0  -1 9.13097 33.8620   1
  19   0   1 8.97240 36.2238   1
 -20   0  -1-9.43900 26.9476   1
  20   0   1-8.90268 30.4725   1
 -21   0  -1-19.4238 39.2117   1
  21   0   1-8.89835 37.5739   1
 -22   0  -1 29.0086 41.4116   1
  22   0   1 8.94288 40.8730   1
 -23   0  -1-47.3816 43.3197   1
  23   0   1-8.87732 39.0721   1
 -24   0  -1 9.28922 33.8126   1
  24   0   1 26.4111 34.4219   1
 -25   0  -1 8.97140 28.6388   1
  25   0   1-34.8700 35.1976   1
 -26   0  -1 17.6038 31.4094   1
  26   0   1-33.7445 34.5867   1
 -26   1   1 28.0358 38.8911   1
  26   1  -1-17.5714 37.6226   1
  26  -1  -1-34.8325 42.6075   1
 -25   1   1 9.70150 37.2871   1
  25  -1  -1-26.2981 33.6923   1
 -24   1   1 9.57917 35.5217   1
 -24  -1   1-9.36737 40.1099   1
  24   1  -1 27.3074 44.5339   1
  24  -1  -1-17.8763 38.2721   1
 -22   1   1 86.2538 44.3281   1
 -22  -1   1-19.1292 33.4440   1
  22  -1  -1-17.7687 42.5358   1
  22   1  -1 17.9638 32.0547   1
 -21   1   1-37.6483 38.5894   1
 -21  -1   1-9.60387 38.7746   1
  21  -1  -1-26.7522 32.4540   1
  21   1  -1 35.6604 40.7417   1
 -20   1   1 153.643 42.5002   1
 -20  -1   1 154.042 45.7051   1
  20  -1  -1 163.675 43.7254   1
  20   1  -1 208.638 44.5363   1
 -19   1   1 350.563 54.1804   1
 -19  -1   1 377.951 60.6434   1
  19   1  -1 275.158 52.0759   1
 -18   1   1 198.909 47.5358   1
 -18  -1   1 212.545 46.6031   1
  18  -1  -1 246.152 49.4278   1
  18   1  -1 211.497 42.5197   1
 -17  -1   1 33.7837 31.9496   1
  17   1  -1 49.7716 31.9352   1
 -16  -1   1 354.110 51.4932   1
 -16   1   1 382.415 58.3138   1
  16  -1  -1 324.173 46.2747   1
  16   1  -1 313.579 49.8741   1
 -15   1   1 1042.19 85.7351   1
 -15  -1   1 1065.21 86.3435   1
  15   1  -1 888.439 80.5695   1
  15  -1  -1 1075.24 85.2140   1
 -14   1   1 744.120 70.5627   1
  14  -1  -1 682.814 67.9221   1
  14   1  -1 846.286 71.4829   1
 -13   1   1 11621.9 569.683   1
 -13  -1   1 12304.7 570.930   1
  13  -1  -1 11669.8 567.409   1
  13   1  -1 11429.2 566.602   1
 -12  -1   1-6.33603 26.3726   1
 -12   1   1 26.8494 31.0502   1
  12  -1  -1 19.8837 27.5868   1
  12   1  -1 19.6151 28.0030   1
 -11   1   1 301.772 40.6294   1
 -11  -1   1 312.306 40.6836   1
  11  -1  -1 390.187 46.2440   1
  11   1  -1 332.312 42.6428   1
 -10   1   1 1087.30 78.5572   1
 -10  -1   1 1244.22 80.5934   1
  10  -1  -1 940.412 77.9728   1
  10   1  -1 1126.11 77.5846   1
  -9   1   1 7022.73 343.006   1
  -9  -1   1 6767.69 341.278   1
   9  -1  -1 6944.66 341.411   1
   9   1  -1 7126.88 342.001   1
  -8   1   1 18561.2 909.324   1
  -8  -1   1 20646.4 910.718   1
   8  -1  -1 19943.8 909.753   1
   8   1  -1 19446.6 907.978   1
  -7   1   1 12170.7 560.917   1
   7  -1  -1 11682.7 558.867   1
  -6   1   1 127491. 5969.59   1
  -6  -1   1 125687. 5971.61   1
   6  -1  -1 141366. 5972.02   1
   6   1  -1 135146. 5970.19   1
  -5   1   1 39568.1 1793.19   1
   5   1  -1 40783.0 1792.26   1
  -5  -1   1 37204.5 1790.45   1
   5  -1  -1 40747.5 1792.97   1
  -4  -1   1 43595.3 1867.17   1
   4   1  -1 42600.7 1865.82   1
   4  -1  -1 37905.1 1868.08   1
  -4   1   1 40304.4 1869.14   1
  -3  -1   1 163079. 7001.82   1
  -3   1   1 140976. 7002.86   1
   3   1  -1 153947. 7001.15   1
   3  -1  -1 163707. 7003.36   1
  -2  -1   1 7137.11 327.404   1
   2  -1  -1 7240.90 329.806   1
  -2   1   1 6919.51 329.478   1
   2   1  -1 7295.46 327.259   1
  -1   1   1 45101.2 2006.65   1
   1  -1  -1 43884.9 2006.44   1
   0  -1  -1 3779.52 177.025   1
   0   1   1 3947.46 176.866   1
   0   1  -1 3663.79 175.498   1
   0  -1   1 3807.37 175.497   1
  -1  -1  -1 576.592 36.2549   1
   1   1   1 638.447 36.4813   1
   1  -1   1 583.547 36.0825   1
  -1   1  -1 646.090 36.6740   1
  -2   1  -1 9112.77 404.376   1
  -2  -1  -1 8106.54 403.510   1
   2  -1   1 9006.57 404.002   1
   2   1   1 8755.17 404.182   1
  -3   1  -1 295078. 13080.5   1
  -3  -1  -1 283198. 13080.4   1
   3  -1   1 288770. 13080.1   1
   3   1   1 294820. 13079.7   1
  -4   1  -1 61739.2 2884.65   1
  -4  -1  -1 65918.4 2884.74   1
   4  -1   1 64613.6 2884.48   1
   4   1   1 62735.7 2883.29   1
  -6   1  -1 51211.2 2254.80   1
  -6  -1  -1 50280.2 2251.59   1
   6  -1   1 45508.9 2252.08   1
   6   1   1 51194.8 2251.76   1
  -7   1  -1 4524.71 227.625   1
  -7  -1  -1 3969.88 224.154   1
   7  -1   1 4727.99 228.756   1
   7   1   1 4588.06 227.495   1
  -8   1  -1 3458.85 190.021   1
  -8  -1  -1 3378.65 189.840   1
   8  -1   1 3988.32 194.572   1
   8   1   1 3612.03 191.559   1
  -9   1  -1 14408.5 659.492   1
  -9  -1  -1 13655.4 657.631   1
   9  -1   1 12836.7 658.254   1
   9   1   1 14742.3 659.583   1
 -10   1  -1 1206.81 83.2372   1
 -10  -1  -1 960.949 77.2585   1
  10  -1   1 1107.21 81.2623   1
  10   1   1 970.378 77.1258   1
 -12   1  -1 2894.41 167.671   1
 -12  -1  -1 2522.96 162.116   1
  12   1   1 2887.72 164.522   1
  12  -1   1 3046.09 167.667   1
 -13  -1  -1 31.4003 31.2507   1
 -13   1  -1 77.6765 36.8206   1
  13  -1   1 14.9380 35.0053   1
  13   1   1 49.6710 27.8028   1
 -14  -1  -1 537.186 59.2814   1
 -14   1  -1 433.474 62.5189   1
  14  -1   1 594.111 61.0887   1
  14   1   1 587.598 60.9477   1
 -15   1  -1 1638.23 120.966   1
 -15  -1  -1 1722.53 119.841   1
  15  -1   1 1702.20 117.605   1
  15   1   1 1796.99 120.130   1
 -16   1  -1 61.8954 37.6028   1
  16  -1   1 141.097 42.9496   1
 -17   1  -1 35.6645 36.0582   1
 -17  -1  -1 99.4058 39.8131   1
  17  -1   1 25.9445 34.9785   1
  17   1   1 33.7178 35.6537   1
 -18   1  -1 26.3588 32.6764   1
 -18  -1  -1 46.9595 35.5536   1
  18  -1   1 81.5937 42.0036   1
  18   1   1 68.8208 34.2723   1
 -19  -1  -1-9.50888 36.5551   1
  19   1   1 43.9931 37.6858   1
 -20   1  -1 48.0050 39.3888   1
 -20  -1  -1 9.53329 39.1115   1
  20  -1   1 17.3607 35.6176   1
  20   1   1 62.1626 42.0648   1
 -21   1  -1-9.33096 34.6026   1
 -21  -1  -1 9.49305 34.5457   1
  21  -1   1-9.03741 40.2784   1
  21   1   1-17.8702 38.7881   1
 -22   1  -1 9.41236 36.1727   1
 -22  -1  -1-9.42440 40.9108   1
  22   1   1 35.9320 41.0484   1
  22  -1   1-35.9656 36.2982   1
 -23   1  -1 67.3465 40.1153   1
 -23  -1  -1 64.5223 40.6289   1
  23   1   1 63.2960 38.2606   1
  23  -1   1 35.3043 34.5926   1
 -24  -1  -1-36.8008 39.9388   1
 -24   1  -1 18.9375 32.4086   1
  24   1   1 8.81754 41.7416   1
  24  -1   1 17.5183 31.2563   1
 -25  -1  -1-17.9876 37.4258   1
  25   1   1 8.63912 36.9922   1
 -26   1  -1-17.7319 35.8027   1
 -26  -1  -1 8.67811 30.9780   1
  26   1   1 42.4513 38.8068   1
  26  -1   1 42.0199 40.6864   1
 -25   2   1 9.23436 34.2454   1
  25  -2  -1 8.94452 33.1707   1
 -24   2   1 65.7234 42.3957   1
 -24  -2   1-28.0811 40.6518   1
  24  -2  -1 62.5824 45.1322   1
  24   2  -1 9.00495 42.1587   1
 -23   2   1-18.9379 36.3963   1
  23  -2  -1 44.8616 37.8869   1
 -22   2   1 18.4203 37.7582   1
 -22  -2   1-18.8512 36.8432   1
  22  -2  -1 27.7971 47.6832   1
  22   2  -1-36.1169 39.1957   1
 -21   2   1-18.7682 30.6925   1
 -21  -2   1-27.7510 39.0574   1
  21  -2  -1 9.10523 31.8363   1
  21   2  -1-9.02813 40.7509   1
 -20  -2   1 139.069 45.5563   1
  20   2  -1 53.0276 39.6144   1
 -19   2   1 77.0920 37.8691   1
 -19  -2   1 64.0456 38.2725   1
  19  -2  -1 93.1416 37.4542   1
  19   2  -1 112.003 43.2165   1
 -18   2   1 294.397 54.5565   1
 -18  -2   1 535.583 62.5944   1
  18  -2  -1 412.599 56.5658   1
  18   2  -1 428.042 57.3478   1
 -17   2   1 821.932 78.3695   1
 -17  -2   1 688.917 73.4145   1
  17   2  -1 788.027 74.3821   1
  17  -2  -1 696.540 74.9190   1
 -16  -2   1-16.9414 30.8257   1
  16  -2  -1-16.3121 35.4063   1
  16   2  -1 7.83734 27.4023   1
 -15   2   1 518.500 60.3751   1
 -15  -2   1 500.115 59.2915   1
  15  -2  -1 452.749 60.4306   1
  15   2  -1 518.252 59.0760   1
 -14   2   1 19658.3 927.942   1
 -14  -2   1 21099.2 933.012   1
  14  -2  -1 21126.1 932.247   1
 -13   2   1 939.521 74.2248   1
  13  -2  -1 860.393 70.8876   1
 -12  -2   1 3165.10 176.961   1
  12   2  -1 3027.67 172.745   1
 -11   2   1 2607.93 149.320   1
 -11  -2   1 2520.90 146.019   1
  11  -2  -1 2312.92 146.677   1
  11   2  -1 2612.31 145.851   1
 -10   2   1 21315.4 936.132   1
 -10  -2   1 19568.0 929.796   1
  10  -2  -1 19009.2 928.814   1
  10   2  -1 20156.7 928.285   1
  -9   2   1 12473.7 660.155   1
  -9  -2   1 14363.8 662.167   1
   9  -2  -1 14704.0 665.077   1
   9   2  -1 14790.1 660.982   1
  -8   2   1 1063.51 74.5282   1
  -8  -2   1 1106.21 75.3827   1
   8  -2  -1 1099.04 75.3283   1
   8   2  -1 1126.29 73.2752   1
  -7   2   1 18909.1 912.908   1
   7   2  -1 20454.1 911.713   1
   7  -2  -1 20003.7 913.842   1
  -7  -2   1 19613.1 912.377   1
   6   2  -1 19752.1 898.977   1
  -6  -2   1 19374.1 899.581   1
  -5   2   1 219.361 29.6909   1
  -5  -2   1 234.767 27.6049   1
   5  -2  -1 187.968 25.4424   1
   5   2  -1 296.077 27.0901   1
  -4  -2   1 405899. 19005.8   1
   4  -2  -1 400162. 19007.4   1
  -4   2   1 409190. 19008.1   1
  -3  -2   1 76983.6 3738.57   1
   3  -2  -1 86268.9 3742.73   1
  -3   2   1 85442.6 3742.81   1
   3   2  -1 84833.2 3739.51   1
   2  -2  -1 101409. 4619.44   1
  -2  -2   1 101745. 4616.00   1
   2   2  -1 102023. 4616.05   1
  -2   2   1 104934. 4619.13   1
   1  -2  -1 17961.2 874.027   1
  -1   2   1 20358.8 875.457   1
   1   2  -1 19956.7 872.818   1
  -1  -2   1 18731.0 872.687   1
   0  -2   1 57844.0 2667.02   1
   0  -2  -1 60472.2 2668.81   1
   0   2   1 56454.7 2668.85   1
   0   2  -1 61335.2 2666.82   1
  -1  -2  -1 7441.08 329.824   1
   1   2   1 6400.23 328.019   1
  -1   2  -1 7331.06 328.770   1
   1  -2   1 7082.94 328.033   1
  -2  -2  -1 87931.4 3945.12   1
   2   2   1 89688.2 3944.93   1
  -2   2  -1 86767.1 3945.57   1
   2  -2   1 85235.5 3944.87   1
  -3  -2  -1 3813.03 193.680   1
   3   2   1 3952.51 193.433   1
   3  -2   1 4065.07 195.724   1
  -3   2  -1 3997.46 196.183   1
  -4   2  -1 80143.5 3722.44   1
   4  -2   1 80834.1 3721.17   1
   4   2   1 85377.9 3721.47   1
  -4  -2  -1 82810.5 3721.36   1
   5  -2   1 58.1396 23.5924   1
  -5   2  -1 47.9212 23.4496   1
  -6   2  -1 37107.8 1723.92   1
  -6  -2  -1 39368.4 1725.21   1
   6  -2   1 41264.9 1727.36   1
  -7   2  -1 38758.9 1720.01   1
  -7  -2  -1 35918.1 1716.57   1
   7  -2   1 38733.8 1718.88   1
   7   2   1 36972.1 1714.96   1
  -8   2  -1 54.5983 31.4028   1
  -8  -2  -1 33.3836 25.0277   1
   8   2   1 41.1653 27.1971   1
  -9   2  -1 25558.0 1128.80   1
  -9  -2  -1 24802.2 1128.66   1
   9  -2   1 24019.8 1125.58   1
   9   2   1 22979.2 1122.20   1
 -10   2  -1 23630.8 1080.98   1
 -10  -2  -1 24487.9 1083.20   1
  10  -2   1 22540.7 1078.05   1
  10   2   1 22295.6 1076.00   1
 -11   2  -1 2803.93 169.801   1
  11  -2   1 3122.14 172.452   1
 -12   2  -1 1223.66 88.3590   1
 -12  -2  -1 999.335 83.6983   1
  12  -2   1 1144.40 88.0424   1
  12   2   1 1018.61 82.1526   1
 -13   2  -1 3468.26 192.485   1
 -13  -2  -1 3431.31 192.646   1
  13  -2   1 3153.72 189.383   1
  13   2   1 3211.17 188.418   1
 -14   2  -1 456.319 62.7523   1
 -14  -2  -1 633.263 66.0511   1
  14  -2   1 596.037 65.1537   1
  14   2   1 564.670 63.4279   1
 -15   2  -1 724.064 71.4221   1
 -15  -2  -1 945.869 80.5879   1
  15   2   1 873.213 76.2244   1
  15  -2   1 744.803 71.4421   1
 -16  -2  -1 3746.87 214.016   1
 -16   2  -1 3762.26 215.904   1
  16  -2   1 3710.52 212.479   1
  16   2   1 3582.87 211.110   1
 -17   2  -1 182.718 42.2854   1
 -17  -2  -1 125.645 43.0145   1
  17  -2   1 122.123 35.9777   1
  17   2   1 177.405 45.6150   1
 -18  -2  -1 119.011 42.0411   1
  18  -2   1 25.9178 32.8907   1
  18   2   1 156.127 43.9689   1
 -19  -2  -1 276.381 50.3979   1
  19   2   1 123.814 41.3434   1
 -20   2  -1 36.5580 31.9715   1
 -20  -2  -1 64.5252 36.6427   1
  20  -2   1-9.20444 29.3964   1
  20   2   1 18.0843 39.2667   1
 -21   2  -1 9.24732 37.3315   1
 -21  -2  -1-9.36354 36.6003   1
  21  -2   1 18.2039 38.4285   1
  21   2   1-8.96986 37.8708   1
 -22   2  -1 28.8539 43.4134   1
 -22  -2  -1 9.33436 42.6568   1
  22  -2   1-17.3896 39.7345   1
  22   2   1-53.6906 46.4934   1
 -23   2  -1-9.23167 36.0961   1
 -23  -2  -1 18.4086 35.9892   1
  23  -2   1-8.93842 38.8117   1
  23   2   1 98.1145 47.2155   1
 -24   2  -1-9.19269 35.3288   1
 -24  -2  -1 17.9971 35.1738   1
  24  -2   1 17.5671 40.1372   1
  24   2   1-35.5809 37.0155   1
 -25   2  -1 9.27295 40.8047   1
 -25  -2  -1-53.0079 38.8771   1
  25  -2   1 8.51075 42.5263   1
  25   2   1-43.7402 47.1432   1
  26   2   1-17.0501 37.0146   1
 -26   3   1 8.97950 30.7662   1
  26  -3  -1 52.1930 34.0324   1
 -25   3   1-9.31012 38.1766   1
  25  -3  -1-26.0283 39.6546   1
 -24   3   1 18.4071 39.9526   1
 -24  -3   1 9.30585 35.7639   1
  24  -3  -1 9.06127 40.3840   1
  24   3  -1-18.2119 39.5289   1
 -23   3   1 65.1265 31.2973   1
  23  -3  -1 73.5272 38.3716   1
 -22   3   1 57.5972 35.7041   1
 -22  -3   1 55.1777 41.5992   1
  22  -3  -1 90.1251 43.2337   1
  22   3  -1 36.4925 41.2697   1
 -21   3   1 69.3989 45.3153   1
 -21  -3   1 27.5936 35.3638   1
  21  -3  -1 17.4190 37.8218   1
  21   3  -1-8.99759 39.5961   1
 -20   3   1 9.81790 42.6193   1
 -20  -3   1-9.15317 29.9345   1
  20  -3  -1-25.6541 38.1115   1
  20   3  -1 8.80123 29.4609   1
 -19   3   1 269.102 51.8320   1
 -19  -3   1 170.837 45.5289   1
  19  -3  -1 204.222 50.8427   1
 -18   3   1 192.420 45.6664   1
 -18  -3   1 264.405 47.8992   1
  18   3  -1 261.000 46.6506   1
 -17   3   1 17.6003 31.4066   1
  17  -3  -1 8.62962 33.7367   1
 -16   3   1 33.2306 31.1490   1
 -16  -3   1 114.987 33.4756   1
  16  -3  -1 144.416 40.4767   1
  16   3  -1 118.825 35.1523   1
 -15   3   1 5553.93 302.951   1
 -15  -3   1 5923.27 304.692   1
  15  -3  -1 6241.90 307.662   1
  15   3  -1 5442.43 300.483   1
 -14   3   1-7.85906 23.1294   1
  14  -3  -1-15.1716 25.3960   1
 -14  -3   1-7.42344 30.8941   1
 -13   3   1 28306.7 1298.72   1
  13  -3  -1 26643.9 1294.02   1
  13   3  -1 28078.8 1294.44   1
 -13  -3   1 28571.1 1295.51   1
 -12   3   1 511.437 57.4491   1
  12  -3  -1 560.855 56.2453   1
  11  -3  -1 33.2519 22.8193   1
  11   3  -1 77.2730 26.5411   1
 -11  -3   1 18.4841 23.3238   1
 -11   3   1 19.8915 21.7451   1
  10   3  -1 516.248 48.8179   1
 -10  -3   1 534.790 50.6968   1
  10  -3  -1 591.366 54.8866   1
 -10   3   1 566.468 55.1905   1
  -9   3   1 31692.8 1466.02   1
   9   3  -1 32308.9 1462.37   1
  -9  -3   1 32433.6 1463.52   1
   9  -3  -1 30953.1 1464.65   1
   8   3  -1 5325.56 279.402   1
  -8  -3   1 5855.23 280.625   1
  -8   3   1 5931.50 285.396   1
   8  -3  -1 5521.84 282.636   1
  -7   3   1 27300.2 1245.89   1
   7   3  -1 27088.9 1240.81   1
  -7  -3   1 26164.4 1240.24   1
   7  -3  -1 27929.2 1246.45   1
   6  -3  -1 10687.1 487.687   1
  -6   3   1 9839.04 486.514   1
   5   3  -1 80805.6 3658.30   1
  -5  -3   1 81070.7 3658.72   1
  -4  -3   1 9151.46 466.340   1
   4  -3  -1 10149.7 471.598   1
  -4   3   1 9700.09 470.590   1
   3  -3  -1 428.539 36.2365   1
  -3  -3   1 329.832 31.5699   1
   3   3  -1 355.381 31.3963   1
  -3   3   1 382.643 35.7111   1
   2  -3  -1 17434.2 775.571   1
  -2   3   1 15124.7 772.495   1
   2   3  -1 16925.9 771.266   1
  -2  -3   1 18073.9 772.540   1
   1  -3  -1 1074.82 65.5864   1
  -1   3   1 1130.46 66.1752   1
   1   3  -1 1047.87 62.3994   1
  -1  -3   1 1209.55 64.7643   1
   0  -3   1 100146. 4295.49   1
   0   3  -1 104159. 4296.04   1
   0  -3  -1 97081.5 4297.51   1
   1  -3   1 447504. 18638.0   1
  -1  -3  -1 383718. 18635.8   1
  -1   3  -1 392318. 18635.8   1
   1   3   1 440314. 18638.0   1
  -2  -3  -1 578.321 43.2034   1
   2   3   1 523.384 41.6939   1
   2  -3   1 544.113 40.5856   1
  -2   3  -1 538.701 41.7545   1
  -3  -3  -1 86.5952 25.1615   1
   3   3   1 62.5973 22.3188   1
   3  -3   1 120.781 27.1976   1
  -3   3  -1 44.7954 24.3348   1
   4  -3   1 102.981 24.9462   1
  -4   3  -1 144.792 29.3960   1
  -5  -3  -1 4391.54 215.164   1
   5   3   1 4176.22 213.860   1
  -5   3  -1 4080.59 216.733   1
   5  -3   1 4371.69 217.994   1
   6  -3   1 61.7432 24.5045   1
  -6  -3  -1 54.7868 20.1829   1
   6   3   1 115.475 23.8137   1
  -6   3  -1 126.830 29.5805   1
   7   3   1 9719.39 466.602   1
  -7  -3  -1 9445.99 467.027   1
   7  -3   1 9859.86 468.016   1
  -7   3  -1 9955.20 469.361   1
   8   3   1 39188.5 1711.09   1
  -8  -3  -1 36149.6 1709.95   1
   8  -3   1 37750.5 1713.40   1
  -8   3  -1 36271.9 1711.49   1
   9   3   1 16177.6 761.739   1
  -9  -3  -1 15355.0 762.161   1
   9  -3   1 17223.7 767.968   1
  -9   3  -1 16158.0 766.024   1
  10   3   1 38834.8 1749.69   1
 -10  -3  -1 37319.1 1750.27   1
  11  -3   1 12902.0 615.088   1
 -11   3  -1 12692.0 616.386   1
  12   3   1 767.477 66.8430   1
 -12  -3  -1 824.774 70.3064   1
  12  -3   1 607.568 63.3305   1
 -12   3  -1 659.824 65.2729   1
 -13  -3  -1 1504.79 106.007   1
  13  -3   1 1270.85 103.710   1
 -13   3  -1 1335.58 105.769   1
  14   3   1 1324.30 98.8559   1
 -14  -3  -1 1276.46 98.7276   1
  14  -3   1 1321.63 101.936   1
 -14   3  -1 1349.07 100.786   1
  15   3   1 2705.99 160.769   1
 -15  -3  -1 2481.84 158.640   1
 -16  -3  -1 1571.74 113.616   1
  16  -3   1 1594.91 113.780   1
 -16   3  -1 1512.90 116.904   1
  17   3   1-33.9146 30.2832   1
 -17  -3  -1-17.6928 28.9615   1
  17  -3   1-34.8460 39.3419   1
 -17   3  -1-36.6994 38.2020   1
  18   3   1 346.635 51.4351   1
 -18  -3  -1 405.936 57.1088   1
  18  -3   1 301.863 53.7176   1
 -18   3  -1 313.945 49.9402   1
  19  -3   1 16.8816 28.2714   1
 -19   3  -1 29.9116 34.8727   1
  20   3   1-8.95892 36.1697   1
 -20  -3  -1 9.16005 33.3352   1
  20  -3   1-17.8078 39.1725   1
 -20   3  -1 67.1626 43.3076   1
  21   3   1 18.1155 39.3419   1
 -21  -3  -1 45.6437 33.8777   1
  21  -3   1 18.0580 30.9310   1
 -21   3  -1 37.8671 37.6391   1
  22   3   1 81.4911 44.3586   1
 -22  -3  -1 54.8746 38.1264   1
  22  -3   1 55.7589 44.5477   1
 -22   3  -1 9.00614 40.2030   1
  23   3   1 44.9211 43.9665   1
 -23  -3  -1 27.5436 40.9299   1
  23  -3   1 35.5284 33.5557   1
 -23   3  -1-18.4088 35.9918   1
  24   3   1 44.4800 41.2087   1
 -24  -3  -1 36.5621 35.2041   1
  24  -3   1 25.7083 41.0895   1
 -24   3  -1 110.892 45.7488   1
  25  -3   1-8.65764 38.0950   1
 -25   3  -1-26.4387 32.0789   1
  26  -4  -1 25.5316 38.4200   1
 -26   4   1 8.98026 34.5207   1
  25  -4  -1-9.10031 29.0445   1
 -25   4   1 17.6349 28.1417   1
  24   4  -1 100.169 46.5600   1
 -24  -4   1 65.8366 39.8845   1
  23  -4  -1 106.333 43.2017   1
 -23   4   1 125.858 44.0037   1
  22   4  -1 45.6841 41.7686   1
 -22  -4   1 9.40900 34.2595   1
  21   4  -1 63.4254 38.9544   1
 -21  -4   1 93.1065 42.6891   1
  21  -4  -1 72.9336 39.1930   1
 -21   4   1 85.0437 43.8423   1
  20   4  -1-26.8141 34.3605   1
 -20  -4   1-36.6773 33.3774   1
  20  -4  -1 18.0883 35.9465   1
 -20   4   1-28.5622 38.4448   1
  19   4  -1 8.75350 34.7908   1
 -19  -4   1 44.7246 37.2308   1
  19  -4  -1-9.07767 27.4970   1
 -19   4   1 37.0595 30.3103   1
  18   4  -1 93.9768 36.3732   1
 -18  -4   1 52.2118 33.1935   1
  18  -4  -1 161.330 44.5618   1
 -18   4   1 125.912 40.8629   1
  17  -4  -1-8.74108 33.5929   1
 -17   4   1 8.72016 33.5125   1
  16   4  -1 569.239 64.0835   1
 -16  -4   1 753.374 70.5445   1
  15   4  -1 23.0831 31.5750   1
 -15  -4   1 62.1937 34.6760   1
  15  -4  -1 8.02975 32.4465   1
 -15   4   1 33.8564 33.6607   1
  14   4  -1 10591.3 509.486   1
  14  -4  -1 9591.44 505.369   1
 -14   4   1 11371.4 520.026   1
 -14  -4   1 10178.3 507.355   1
  13  -4  -1 5582.22 294.941   1
 -13   4   1 5867.14 298.072   1
 -13  -4   1 5396.50 290.302   1
  12  -4  -1 7003.31 343.486   1
 -12   4   1 6437.17 339.673   1
 -11  -4   1 1964.66 125.404   1
  11   4  -1 2230.20 128.997   1
  10  -4  -1 14755.5 705.337   1
 -10  -4   1 15198.8 703.367   1
 -10   4   1 14820.2 705.912   1
  10   4  -1 14713.6 701.102   1
  -9  -4   1 1006.31 72.8826   1
   9  -4  -1 947.820 72.2323   1
   9   4  -1 839.576 67.2792   1
  -9   4   1 942.548 73.3241   1
  -8  -4   1 60855.0 2704.01   1
   8  -4  -1 58913.7 2707.73   1
   8   4  -1 57520.7 2701.90   1
  -8   4   1 60936.4 2709.15   1
  -7  -4   1 6200.09 310.497   1
   7  -4  -1 6434.90 315.602   1
   7   4  -1 6295.02 310.379   1
  -7   4   1 6525.35 316.638   1
  -6  -4   1 66309.0 3149.29   1
   6  -4  -1 70757.5 3154.40   1
  -6   4   1 70857.1 3155.19   1
   6   4  -1 70629.9 3150.02   1
   5  -4  -1 14124.9 661.087   1
  -5   4   1 14125.1 661.507   1
   4  -4  -1 113696. 5122.51   1
  -4  -4   1 113061. 5120.03   1
  -4   4   1 108784. 5122.92   1
   4   4  -1 117329. 5119.41   1
  -3  -4   1 276.396 29.3237   1
   3   4  -1 271.029 28.7365   1
  -2  -4   1 13084.8 601.214   1
   2   4  -1 12855.3 600.097   1
  -1   4   1 88270.2 3955.51   1
  -1  -4   1 85690.1 3953.42   1
   1  -4  -1 89038.5 3955.60   1
   1   4  -1 87277.8 3952.76   1
   0   4  -1 79666.6 3648.34   1
   0  -4  -1 79277.2 3650.19   1
   0  -4   1 81160.7 3648.82   1
   0   4   1 82842.3 3650.07   1
  -1   4  -1 9581.92 455.969   1
   1  -4   1 9753.36 456.071   1
   1   4   1 9846.47 457.042   1
  -1  -4  -1 9750.50 457.526   1
   3  -4   1 3821.39 196.757   1
  -3   4  -1 3946.23 197.631   1
  -4   4  -1 39867.8 1822.76   1
   4  -4   1 39161.7 1822.18   1
   4   4   1 40888.3 1822.15   1
  -4  -4  -1 39896.6 1821.04   1
   5  -4   1 69812.7 3041.92   1
   5   4   1 71584.5 3041.14   1
  -5  -4  -1 70483.3 3041.11   1
  -6   4  -1 75975.0 3497.74   1
   6  -4   1 79702.7 3498.71   1
   6   4   1 77826.1 3495.58   1
  -6  -4  -1 75056.1 3493.10   1
  -7   4  -1 11254.2 539.684   1
  -7  -4  -1 10405.4 536.015   1
   7  -4   1 11942.2 540.972   1
   7   4   1 11654.1 538.086   1
  -8   4  -1 269.814 40.0355   1
   8  -4   1 333.153 43.7859   1
   8   4   1 384.361 40.1412   1
  -8  -4  -1 281.638 37.8557   1
  -9  -4  -1 44316.9 1947.43   1
  -9   4  -1 42319.9 1948.28   1
   9  -4   1 42259.9 1947.14   1
   9   4   1 41106.4 1943.45   1
 -10  -4  -1 2585.54 152.928   1
 -10   4  -1 2532.41 153.204   1
  10   4   1 2672.67 151.885   1
  10  -4   1 2570.25 153.753   1
  11  -4   1 12019.0 578.538   1
 -11  -4  -1 11070.3 573.755   1
  11   4   1 11854.7 574.165   1
 -11   4  -1 12845.6 581.490   1
  12  -4   1 5190.28 264.780   1
 -12  -4  -1 4493.28 260.126   1
  12   4   1 4985.33 263.083   1
 -12   4  -1 5226.27 271.390   1
  13  -4   1 2583.79 148.792   1
 -13  -4  -1 2213.61 145.325   1
  13   4   1 2230.42 143.773   1
 -13   4  -1 2218.04 146.326   1
  14  -4   1 3232.91 192.187   1
 -14  -4  -1 3095.32 190.456   1
  14   4   1 3385.44 193.069   1
 -14   4  -1 3601.99 196.403   1
  15  -4   1 705.449 70.5808   1
 -15   4  -1 736.824 73.1331   1
  16  -4   1 35.3075 37.8608   1
 -16  -4  -1 93.9409 41.3952   1
  16   4   1 58.8086 41.1630   1
 -16   4  -1 17.5203 35.4344   1
  17  -4   1 62.5027 37.8300   1
 -17  -4  -1 61.3151 31.4143   1
  17   4   1 103.212 37.4699   1
 -17   4  -1 45.5395 38.0315   1
  18  -4   1 500.970 65.3267   1
 -18  -4  -1 367.684 54.1776   1
  18   4   1 386.148 54.6161   1
 -18   4  -1 450.539 61.3585   1
  19  -4   1 504.615 64.3333   1
 -19   4  -1 404.949 60.9444   1
 -20  -4  -1 9.26672 36.8207   1
  20   4   1-9.01492 35.2377   1
 -20   4  -1 9.86980 41.6703   1
 -21  -4  -1 37.3253 37.0927   1
  21   4   1 9.05825 42.4033   1
  22  -4   1 8.89401 28.3855   1
 -22  -4  -1 28.0034 37.0898   1
  22   4   1-9.05812 38.2433   1
 -22   4  -1-28.4218 35.7760   1
  23  -4   1 26.9590 40.0926   1
 -23  -4  -1 101.935 38.0354   1
  23   4   1 17.9450 34.5321   1
 -23   4  -1 9.09593 37.8959   1
  24  -4   1-17.7570 44.8077   1
 -24  -4  -1-27.3513 39.0437   1
  24   4   1-35.3502 37.3177   1
 -24   4  -1 26.4772 41.7842   1
  25  -4   1 58.2621 36.7290   1
 -25   4  -1 71.4793 38.3669   1
  26  -5  -1-8.70634 35.1479   1
 -26   5   1 17.2878 29.5845   1
  25  -5  -1-34.7920 34.5679   1
 -25   5   1 9.16206 30.6762   1
  24  -5  -1 43.2099 34.9731   1
  24   5  -1 54.1548 43.7548   1
 -24   5   1 67.2311 36.3511   1
  23  -5  -1 42.8343 31.7980   1
 -23  -5   1 9.40147 40.2798   1
  23   5  -1 18.0977 39.8320   1
 -23   5   1 39.3281 37.1542   1
  22  -5  -1 145.294 45.9653   1
 -22  -5   1 234.331 49.6833   1
  22   5  -1 289.749 50.6012   1
 -22   5   1 199.236 49.8067   1
  21  -5  -1 109.396 45.2421   1
 -21  -5   1 83.6133 41.5880   1
  21   5  -1 62.9459 37.0705   1
 -21   5   1 95.6526 45.4477   1
  20  -5  -1 18.3959 38.2749   1
 -20   5   1-18.7407 41.2221   1
 -19  -5   1 54.2939 33.8739   1
  19   5  -1 149.081 39.8512   1
 -18  -5   1 247.660 47.7216   1
  18  -5  -1 222.721 45.0127   1
  18   5  -1 145.846 45.5261   1
  17  -5  -1 527.771 63.2915   1
 -17  -5   1 543.169 62.5013   1
  17   5  -1 575.720 63.6556   1
 -17   5   1 555.770 65.5432   1
  16  -5  -1-8.44856 34.6398   1
 -16  -5   1 25.0224 37.6500   1
 -16   5   1 17.8936 35.5535   1
  16   5  -1 16.1404 35.9707   1
 -15  -5   1 1129.32 89.0753   1
  15   5  -1 1071.25 87.0106   1
 -14   5   1 311.344 48.0160   1
  14  -5  -1 345.182 50.2522   1
  14   5  -1 185.450 40.8043   1
 -14  -5   1 275.639 45.4147   1
  13   5  -1 8690.85 441.575   1
 -13  -5   1 8688.10 442.999   1
  13  -5  -1 9350.65 449.322   1
 -13   5   1 9155.00 448.241   1
 -12  -5   1 4022.81 226.386   1
 -12   5   1 4348.86 231.904   1
  12  -5  -1 4272.24 230.298   1
  11   5  -1 17409.5 793.860   1
 -11  -5   1 16510.7 792.388   1
 -11   5   1 16333.7 794.974   1
  11  -5  -1 16935.6 796.116   1
 -10  -5   1 4917.83 259.349   1
  10   5  -1 5120.79 260.072   1
   9   5  -1 521.867 49.4918   1
  -9  -5   1 513.641 50.4854   1
   9  -5  -1 405.589 47.9387   1
  -8   5   1 2668.07 156.446   1
   8   5  -1 2862.34 154.095   1
  -8  -5   1 2701.53 153.031   1
   8  -5  -1 2755.82 156.209   1
  -7   5   1 43760.5 1944.73   1
   7   5  -1 43776.4 1940.17   1
  -7  -5   1 40912.6 1937.30   1
   7  -5  -1 41692.0 1942.05   1
  -6   5   1 7273.62 356.679   1
   6   5  -1 7024.80 349.936   1
  -6  -5   1 7310.90 352.269   1
   6  -5  -1 7339.87 355.318   1
  -5   5   1 88322.5 3940.35   1
  -5  -5   1 83632.7 3934.54   1
   5  -5  -1 89019.1 3940.39   1
   5   5  -1 87523.6 3935.26   1
   4   5  -1 15016.9 762.326   1
  -4  -5   1 17308.5 763.811   1
   4  -5  -1 17213.8 767.206   1
  -4   5   1 16412.1 767.544   1
   3  -5  -1 57723.3 2580.22   1
  -3   5   1 55892.4 2578.47   1
   2  -5  -1 465.754 42.5422   1
  -2   5   1 434.934 41.1940   1
   1  -5  -1 55269.2 2637.43   1
  -1   5   1 61348.8 2639.96   1
   0  -5  -1 66597.1 2988.49   1
   0   5   1 65260.4 2987.36   1
  -1  -5  -1 44783.1 2085.52   1
  -1   5  -1 44123.3 2083.82   1
   1  -5   1 48503.7 2085.03   1
   1   5   1 45906.9 2085.24   1
   2  -5   1 7435.87 352.088   1
  -2  -5  -1 7189.54 351.878   1
  -2   5  -1 7256.50 352.302   1
  -3  -5  -1 153484. 6468.42   1
  -3   5  -1 140237. 6466.86   1
   3  -5   1 142117. 6467.05   1
   3   5   1 137939. 6465.01   1
  -4   5  -1 34326.0 1564.34   1
   4  -5   1 33853.6 1563.00   1
   4   5   1 35014.3 1562.12   1
  -4  -5  -1 33283.2 1561.49   1
  -5   5  -1 2592.11 143.557   1
   5  -5   1 2718.67 144.510   1
   5   5   1 2456.86 140.137   1
  -5  -5  -1 2340.68 140.476   1
  -6   5  -1 742.725 66.5739   1
   6  -5   1 717.228 62.9367   1
   6   5   1 897.439 64.8172   1
  -6  -5  -1 775.214 61.9028   1
  -7   5  -1 393.006 45.8306   1
   7  -5   1 461.909 47.8861   1
   7   5   1 386.075 42.2048   1
  -7  -5  -1 401.532 45.0451   1
  -8   5  -1 15659.1 707.495   1
  -8  -5  -1 14372.7 701.613   1
   8  -5   1 15310.8 706.134   1
   8   5   1 14236.3 700.752   1
   9   5   1 16692.3 754.892   1
  -9  -5  -1 15228.8 753.612   1
  10  -5   1 29703.1 1369.56   1
 -10   5  -1 29391.2 1369.66   1
 -11  -5  -1 1306.75 92.7934   1
 -11   5  -1 1258.41 91.1560   1
  11  -5   1 1132.13 88.8258   1
  11   5   1 1160.68 89.4306   1
 -12  -5  -1 863.289 74.7415   1
 -12   5  -1 928.342 79.6602   1
  12  -5   1 1018.71 83.0122   1
  12   5   1 770.139 71.5330   1
 -13  -5  -1 2229.60 149.017   1
 -13   5  -1 2678.77 159.351   1
  13  -5   1 2398.41 151.735   1
  13   5   1 2593.54 152.462   1
 -14  -5  -1 2255.10 144.670   1
 -15   5  -1 388.626 54.9840   1
  15  -5   1 253.493 49.5667   1
 -16   5  -1 116.054 38.9237   1
 -16  -5  -1 43.5382 36.9438   1
  16   5   1 101.138 35.2606   1
  16  -5   1 60.8844 35.3015   1
 -17   5  -1 114.837 44.9136   1
 -17  -5  -1 133.783 43.5167   1
  17   5   1 112.177 43.8889   1
  17  -5   1 128.943 46.3363   1
 -18   5  -1 342.019 55.2574   1
 -18  -5  -1 444.013 62.1662   1
  18   5   1 333.829 55.6617   1
  18  -5   1 346.860 55.3974   1
 -19   5  -1 217.152 45.5820   1
 -19  -5  -1 238.842 51.5640   1
  19   5   1 187.052 49.2319   1
  19  -5   1 164.067 44.0674   1
 -20   5  -1 544.327 65.5511   1
 -20  -5  -1 610.903 71.8729   1
  20   5   1 627.632 69.8991   1
  20  -5   1 497.684 62.2937   1
 -21   5  -1 37.5502 32.8207   1
 -21  -5  -1-46.4127 43.4398   1
  21   5   1 35.8908 39.4732   1
  21  -5   1-18.0516 32.8444   1
 -22   5  -1 109.259 43.3136   1
 -22  -5  -1 27.8441 35.9067   1
  22   5   1 125.028 45.7005   1
  22  -5   1 100.907 37.2217   1
 -23   5  -1 46.8334 39.6462   1
 -23  -5  -1 55.4035 41.7723   1
  23   5   1 97.3056 45.6099   1
  23  -5   1 52.1717 39.3471   1
  24   5   1-8.80850 40.2535   1
 -24  -5  -1 27.0233 32.1450   1
 -25   5  -1 16.8679 40.3798   1
  25  -5   1 8.70389 42.1324   1
 -25   6   1-18.8867 41.5435   1
  25  -6  -1 8.29867 38.8355   1
 -24   6   1 37.6088 43.5072   1
  24  -6  -1 25.8231 40.3056   1
 -23   6   1 18.8403 30.1681   1
 -23  -6   1 46.9236 37.9682   1
  23   6  -1 92.4069 42.8106   1
  23  -6  -1 71.5719 33.8764   1
 -22   6   1 18.9818 37.8139   1
 -22  -6   1 140.917 41.9611   1
  22   6  -1 27.7032 40.1825   1
  22  -6  -1 63.6389 45.5009   1
  21   6  -1 238.824 49.7200   1
 -21  -6   1 224.110 46.8602   1
 -20   6   1 108.590 38.9492   1
  20  -6  -1 235.871 46.2902   1
 -19   6   1 120.265 43.6008   1
 -19  -6   1 190.786 45.2163   1
  19   6  -1 80.5391 38.1346   1
  19  -6  -1 81.0845 41.4932   1
 -18   6   1 268.420 53.9052   1
 -18  -6   1 364.948 52.0164   1
  18   6  -1 403.235 55.6877   1
  18  -6  -1 336.486 57.6117   1
 -17   6   1 93.0362 43.7057   1
 -17  -6   1 173.532 43.5784   1
  17  -6  -1 244.951 52.4226   1
  17   6  -1 170.940 41.1790   1
  16  -6  -1 1830.65 129.529   1
 -16   6   1 1960.78 133.930   1
 -15   6   1 271.981 46.8479   1
  15   6  -1 200.116 43.5497   1
  15  -6  -1 323.153 51.1932   1
 -15  -6   1 252.441 43.4810   1
 -14   6   1 396.434 55.3509   1
  14  -6  -1 363.755 53.4828   1
  14   6  -1 292.569 46.7112   1
 -14  -6   1 367.642 49.6214   1
 -13   6   1 715.113 72.4355   1
  13  -6  -1 694.124 70.5818   1
  13   6  -1 833.723 70.9716   1
 -13  -6   1 847.929 72.8824   1
 -12   6   1 12072.5 576.336   1
 -12  -6   1 11670.2 570.798   1
  12  -6  -1 11249.5 571.212   1
  12   6  -1 12143.4 571.398   1
  11  -6  -1 658.405 66.8700   1
 -11   6   1 766.391 70.5742   1
 -10   6   1 4470.63 242.706   1
  10   6  -1 4293.42 239.142   1
 -10  -6   1 4809.31 241.432   1
  10  -6  -1 4508.16 243.002   1
   9   6  -1 18.5624 25.7570   1
  -9  -6   1 12.2872 26.3155   1
   8   6  -1 95.8806 26.6501   1
  -8  -6   1 53.5201 26.7581   1
  -7   6   1 8965.31 416.999   1
   7   6  -1 8496.00 408.794   1
  -7  -6   1 7762.17 408.114   1
   7  -6  -1 8594.05 414.099   1
  -6   6   1 8568.16 413.569   1
  -6  -6   1 8794.41 409.502   1
   6  -6  -1 7703.87 410.528   1
   6   6  -1 8652.81 409.085   1
  -5   6   1 4803.61 244.436   1
   5  -6  -1 4711.00 242.743   1
  -5  -6   1 4455.43 238.019   1
   5   6  -1 4923.84 240.218   1
  -4   6   1 9716.51 451.783   1
   4  -6  -1 9814.86 452.705   1
   4   6  -1 9765.14 448.706   1
  -4  -6   1 8377.50 445.695   1
  -3   6   1 11418.9 526.519   1
   3  -6  -1 11275.1 527.099   1
   3   6  -1 10853.8 522.427   1
  -3  -6   1 10745.2 522.717   1
  -2   6   1 175153. 8252.80   1
   2  -6  -1 184074. 8253.31   1
   2   6  -1 195419. 8250.38   1
  -2  -6   1 176784. 8248.13   1
  -1  -6   1 24575.7 1124.06   1
   1  -6  -1 23903.5 1126.56   1
   1   6  -1 24844.9 1124.27   1
  -1   6   1 24333.6 1126.22   1
   0   6  -1 45739.6 2133.85   1
   0  -6   1 47835.7 2135.38   1
   0   6   1 48200.1 2136.86   1
   0  -6  -1 45905.1 2135.70   1
  -1   6  -1 15712.5 750.774   1
   1  -6   1 15689.7 752.101   1
   1   6   1 16635.8 753.437   1
  -1  -6  -1 16535.6 753.406   1
   2   6   1 38692.4 1743.10   1
  -2  -6  -1 40542.6 1744.66   1
   2  -6   1 40309.9 1744.63   1
  -3  -6  -1 6664.16 328.112   1
   3  -6   1 6530.27 327.944   1
   3   6   1 6640.32 326.758   1
  -3   6  -1 6799.95 329.610   1
  -4   6  -1 28436.3 1239.45   1
   4  -6   1 28446.0 1239.32   1
   4   6   1 27966.1 1236.15   1
  -5   6  -1 9313.04 451.752   1
   5  -6   1 8637.04 448.415   1
   5   6   1 10082.6 449.956   1
  -5  -6  -1 9118.51 448.605   1
  -6   6  -1 4600.63 216.760   1
   6  -6   1 4126.77 211.470   1
  -6  -6  -1 4421.69 214.954   1
  -7   6  -1 509.267 57.4629   1
   7  -6   1 640.921 59.1279   1
   7   6   1 557.354 55.5053   1
  -7  -6  -1 566.123 58.4092   1
   8   6   1 9753.46 481.415   1
  -8  -6  -1 10031.4 482.989   1
   9  -6   1 6793.47 330.901   1
  -9   6  -1 5977.26 324.016   1
 -10   6  -1 151.769 33.1403   1
  10  -6   1 220.029 36.4969   1
 -10  -6  -1 178.487 34.8432   1
  10   6   1 210.823 38.1464   1
 -11   6  -1 9303.61 459.447   1
  11   6   1 8873.87 454.069   1
 -11  -6  -1 9019.81 456.043   1
  11  -6   1 9702.71 459.548   1
 -12   6  -1 1838.56 123.750   1
  12   6   1 1708.79 121.220   1
  12  -6   1 2033.82 127.060   1
 -13   6  -1 1098.80 90.9549   1
 -13  -6  -1 1184.96 93.3605   1
  13  -6   1 1267.00 97.6807   1
 -14   6  -1 823.122 81.0535   1
 -14  -6  -1 771.069 75.9641   1
  14   6   1 880.469 77.4831   1
 -15   6  -1 28.0424 37.1838   1
 -15  -6  -1 59.7328 36.0711   1
  15  -6   1 8.42979 34.6043   1
  15   6   1 58.8269 34.4980   1
 -16   6  -1 744.765 77.5857   1
  16  -6   1 933.013 80.6642   1
 -16  -6  -1 761.632 75.9474   1
  16   6   1 698.341 74.7913   1
  17   6   1 519.317 65.6643   1
 -17  -6  -1 723.395 74.2514   1
  18   6   1 98.4595 44.4737   1
 -18   6  -1 109.629 45.8495   1
  18  -6   1 109.886 43.0779   1
 -18  -6  -1 72.6857 39.1518   1
 -19   6  -1 1130.02 100.618   1
 -19  -6  -1 1204.35 100.748   1
  19   6   1 1304.41 103.435   1
  19  -6   1 1384.51 104.403   1
  20   6   1 27.3419 39.6058   1
 -20  -6  -1 55.6103 41.3474   1
 -21   6  -1 199.008 44.2192   1
  22   6   1 81.9313 44.6204   1
 -22  -6  -1 37.0356 40.8209   1
 -23   6  -1 9.91425 38.7548   1
  23  -6   1 8.02404 31.3668   1
 -24   6  -1 9.15804 34.5844   1
  24   6   1-17.8339 31.8192   1
  24  -6   1-8.38073 33.8342   1
  25  -7  -1-8.31706 38.9376   1
 -25   7   1 63.5829 43.0131   1
  24  -7  -1-8.71615 32.3214   1
 -24   7   1 9.17662 32.0827   1
  23   7  -1 84.8338 43.0784   1
  23  -7  -1-26.7978 38.2548   1
 -23   7   1-9.32271 40.4755   1
  22  -7  -1 9.15400 34.5773   1
 -22   7   1 27.7996 34.3718   1
  21  -7  -1 160.057 50.2005   1
 -21  -7   1 217.875 50.4983   1
 -21   7   1 252.828 53.5195   1
  21   7  -1 177.221 47.9339   1
  20  -7  -1 135.907 39.3578   1
 -20   7   1 130.254 38.1397   1
  20   7  -1 82.9486 42.1232   1
  19  -7  -1 8.94140 38.8190   1
 -19  -7   1-9.24673 39.5982   1
 -19   7   1-37.7456 42.0599   1
  19   7  -1-18.1861 37.2829   1
  18  -7  -1 35.0753 35.9529   1
  18   7  -1 35.8407 39.9370   1
 -18  -7   1 18.1965 36.1554   1
 -18   7   1-48.6382 44.9934   1
 -17   7   1 428.359 62.2021   1
 -17  -7   1 525.000 61.3256   1
  17  -7  -1 516.069 64.8377   1
  17   7  -1 429.318 58.5270   1
 -16  -7   1-17.3723 30.9959   1
  16  -7  -1-9.07165 36.6236   1
  16   7  -1-8.59746 29.4269   1
 -16   7   1 8.82826 36.7379   1
  15   7  -1 960.730 84.0996   1
 -15  -7   1 801.628 79.1188   1
  15  -7  -1 1082.63 87.5368   1
 -15   7   1 882.576 83.6842   1
  14   7  -1 849.904 77.9239   1
 -14  -7   1 925.110 79.4510   1
  14  -7  -1 841.993 76.6391   1
 -14   7   1 712.867 74.2359   1
  13   7  -1 608.313 67.6985   1
 -13  -7   1 722.857 68.0024   1
  13  -7  -1 681.160 66.9223   1
 -13   7   1 693.874 69.3428   1
 -12  -7   1 1101.47 86.1066   1
 -12   7   1 1124.71 92.0259   1
  12  -7  -1 1159.89 90.2362   1
  12   7  -1 928.709 82.7948   1
 -11  -7   1 5158.70 282.846   1
 -11   7   1 5921.19 292.395   1
  11   7  -1 5148.99 283.551   1
  11  -7  -1 5684.05 289.306   1
  10  -7  -1-7.43516 21.8867   1
 -10   7   1-22.8523 25.5057   1
  -9  -7   1 739.499 63.8305   1
   9   7  -1 712.124 63.1566   1
  -9   7   1 606.898 64.6553   1
   9  -7  -1 633.822 62.2595   1
   8   7  -1 95.8049 27.5552   1
  -8   7   1 70.7492 27.8459   1
   8  -7  -1 54.8584 23.6946   1
  -7  -7   1 20830.1 954.769   1
   7   7  -1 20088.6 951.817   1
  -6   7   1 661.473 61.9546   1
   6  -7  -1 699.875 61.0005   1
   6   7  -1 595.016 53.6215   1
  -6  -7   1 635.968 56.0520   1
  -5  -7   1 24179.8 1079.23   1
  -5   7   1 23015.6 1082.27   1
   5  -7  -1 21919.1 1080.03   1
   5   7  -1 23874.8 1078.23   1
  -4  -7   1 10689.8 536.127   1
  -4   7   1 11406.3 538.493   1
   4  -7  -1 11335.5 538.454   1
   4   7  -1 11448.9 535.235   1
  -3  -7   1 21094.6 982.370   1
  -3   7   1 21361.9 985.007   1
   3  -7  -1 21151.4 985.933   1
   3   7  -1 21147.0 982.807   1
  -2  -7   1 567.453 54.0972   1
  -2   7   1 771.949 59.6457   1
   2  -7  -1 694.883 61.0337   1
   2   7  -1 740.197 58.8008   1
   1  -7  -1 34760.2 1574.35   1
  -1  -7   1 33133.6 1571.86   1
  -1   7   1 34195.9 1573.81   1
   1   7  -1 35189.2 1573.03   1
   0  -7  -1 2953.96 154.665   1
   0   7  -1 2700.10 150.855   1
   0  -7   1 2585.10 150.376   1
   0   7   1 2757.56 152.537   1
  -1  -7  -1 27.0225 24.0933   1
  -1   7  -1-5.09077 21.5010   1
   1  -7   1 31.9040 22.4572   1
   1   7   1 5.32845 24.3556   1
  -2  -7  -1 31046.3 1405.27   1
  -2   7  -1 30140.2 1403.54   1
   2  -7   1 29481.0 1402.76   1
   2   7   1 31439.6 1404.83   1
  -3  -7  -1 43237.4 1949.69   1
   3   7   1 43091.7 1949.69   1
   3  -7   1 42080.5 1949.21   1
  -3   7  -1 42069.0 1950.13   1
  -4  -7  -1 10900.1 532.528   1
   4   7   1 11420.9 533.058   1
   4  -7   1 10901.6 533.186   1
  -4   7  -1 11205.6 534.125   1
   5   7   1 17.4323 24.9338   1
  -5  -7  -1 54.9538 27.6070   1
  -5   7  -1 25.6739 28.2828   1
   5  -7   1 49.7956 27.7880   1
   6   7   1 334.304 42.1084   1
  -6  -7  -1 380.937 46.1059   1
  -6   7  -1 263.453 40.5258   1
  -7  -7  -1 275.746 43.6369   1
   7   7   1 303.531 43.4411   1
   7  -7   1 269.532 42.9113   1
  -7   7  -1 343.558 48.6626   1
   8  -7   1 1534.40 103.737   1
  -8   7  -1 1449.84 104.140   1
  -9  -7  -1 3587.21 195.470   1
   9  -7   1 3804.98 197.971   1
  -9   7  -1 3542.92 197.747   1
 -10  -7  -1 8160.90 403.830   1
  10   7   1 8030.53 403.163   1
 -10   7  -1 7943.26 405.040   1
  10  -7   1 7918.03 403.790   1
  11   7   1 300.399 44.9421   1
  11  -7   1 299.787 50.1953   1
 -11   7  -1 367.314 51.7951   1
 -12  -7  -1 2436.60 155.608   1
  12  -7   1 2419.04 153.985   1
 -12   7  -1 2642.38 157.988   1
  13   7   1 925.841 84.1550   1
 -13  -7  -1 983.852 82.8413   1
  13  -7   1 1098.05 89.8274   1
 -13   7  -1 987.209 86.3724   1
  14  -7   1 27.0377 28.7659   1
 -14   7  -1-8.51096 24.2978   1
 -15  -7  -1 1349.50 106.027   1
 -15   7  -1 1408.28 110.881   1
  15  -7   1 1388.22 109.214   1
  15   7   1 1604.29 111.627   1
  16   7   1 123.047 37.4033   1
 -16  -7  -1 259.329 47.5456   1
  16  -7   1 169.218 38.5133   1
 -16   7  -1 168.323 43.1142   1
  17   7   1 8.92795 37.6970   1
 -17  -7  -1-9.10592 37.3338   1
  17  -7   1 26.6874 31.7461   1
 -17   7  -1 9.37636 34.1232   1
  18  -7   1 800.974 77.8271   1
 -18   7  -1 629.665 71.6198   1
  19   7   1 182.781 50.2868   1
 -19  -7  -1 241.797 51.1504   1
  19  -7   1 156.332 41.7287   1
 -19   7  -1 146.794 41.6353   1
  20   7   1 257.894 55.9274   1
 -20  -7  -1 281.017 53.5974   1
  20  -7   1 323.348 56.0896   1
 -20   7  -1 219.961 47.8092   1
  21   7   1 9.21126 39.9918   1
 -21  -7  -1 28.1059 37.2322   1
  21  -7   1 54.5144 43.5018   1
 -21   7  -1-27.8308 43.4190   1
  22   7   1 18.3960 36.5512   1
 -22  -7  -1 9.34108 34.6426   1
  22  -7   1-17.6702 39.8805   1
 -22   7  -1 37.1905 44.5133   1
  23  -7   1-8.68858 31.6170   1
  23   7   1 9.17696 34.0303   1
 -23   7  -1 9.00289 32.1245   1
 -23  -7  -1-18.5376 31.0256   1
 -24   7  -1 9.57342 32.0505   1
  24  -7   1 15.4961 26.5244   1
 -24   8   1-9.03364 32.8732   1
  24  -8  -1 17.3096 29.6221   1
 -23   8   1-9.08479 38.8999   1
  23  -8  -1 8.92043 40.7625   1
  22   8  -1 58.4484 46.1886   1
  21  -8  -1 116.939 45.4820   1
  21   8  -1 29.1726 39.9671   1
 -21  -8   1 57.7739 41.8960   1
 -21   8   1 46.1649 42.7972   1
  20   8  -1 338.144 56.3120   1
 -20   8   1 262.770 53.1280   1
 -20  -8   1 287.071 52.3552   1
  19  -8  -1 9.01088 28.0675   1
 -19   8   1 57.4946 32.8279   1
 -18   8   1-9.77068 27.8999   1
  18  -8  -1 26.8567 30.6471   1
  18   8  -1-9.41400 40.8715   1
 -18  -8   1 55.5997 35.0000   1
  17   8  -1 268.318 52.8200   1
 -17  -8   1 153.478 44.2136   1
 -16   8   1 71.1487 39.7110   1
 -16  -8   1 150.811 41.1039   1
  16  -8  -1 242.882 51.8055   1
  16   8  -1 151.874 41.8739   1
  15  -8  -1 1911.29 127.368   1
 -15   8   1 1717.57 124.971   1
 -14  -8   1 8.56577 31.7637   1
  14   8  -1 8.20917 33.6542   1
 -14   8   1-8.75439 34.7848   1
  14  -8  -1-8.49713 35.8747   1
 -13  -8   1 75.0451 36.3308   1
  13   8  -1 47.4487 34.4705   1
 -13   8   1 43.4732 36.8413   1
  13  -8  -1 116.387 40.7931   1
 -12  -8   1 6848.15 375.009   1
  12   8  -1 7498.18 377.080   1
 -12   8   1 7687.66 381.868   1
  12  -8  -1 7677.04 382.387   1
 -11  -8   1 503.146 54.3056   1
  11   8  -1 341.035 48.6068   1
 -11   8   1 355.485 55.1335   1
  11  -8  -1 408.443 57.1368   1
 -10  -8   1 3162.47 183.251   1
  10   8  -1 3541.76 185.212   1
  10  -8  -1 3294.74 187.181   1
 -10   8   1 2780.99 182.974   1
   9  -8  -1 1513.00 103.096   1
  -9   8   1 1689.03 109.515   1
   8  -8  -1 370.608 51.8291   1
  -8  -8   1 486.645 52.5109   1
   8   8  -1 482.515 50.6164   1
  -8   8   1 575.323 57.0599   1
  -7   8   1 4082.92 239.523   1
   7   8  -1 4719.48 239.902   1
   7  -8  -1 4769.13 244.821   1
   6  -8  -1 2360.30 139.209   1
  -6   8   1 2089.22 134.448   1
   6   8  -1 2148.66 132.827   1
  -6  -8   1 2441.32 136.630   1
   5   8  -1 4247.50 227.581   1
  -5  -8   1 4434.08 230.243   1
   4   8  -1 9440.45 451.512   1
  -4   8   1 9229.61 453.780   1
   4  -8  -1 9372.12 453.811   1
  -4  -8   1 9038.71 450.318   1
   3   8  -1 17397.3 809.060   1
  -3   8   1 16761.7 811.326   1
   3  -8  -1 17683.4 813.537   1
  -3  -8   1 17227.9 809.951   1
   2   8  -1 21779.0 986.680   1
  -2   8   1 20372.9 987.021   1
   2  -8  -1 21694.9 990.211   1
  -2  -8   1 20950.8 985.107   1
   1   8  -1 6254.71 292.266   1
  -1   8   1 5145.06 288.542   1
  -1  -8   1 6163.06 291.829   1
   1  -8  -1 5404.88 290.297   1
   0   8   1 2670.19 146.748   1
   0   8  -1 2506.97 143.614   1
   0  -8  -1 2386.77 144.033   1
   0  -8   1 2459.97 144.182   1
   1   8   1 1641.54 105.236   1
  -1   8  -1 1578.62 104.374   1
   1  -8   1 1721.34 106.653   1
  -1  -8  -1 1601.58 104.827   1
   2   8   1 5349.69 268.761   1
  -2   8  -1 5291.00 268.579   1
   2  -8   1 4798.97 265.233   1
  -2  -8  -1 5399.29 268.958   1
   3   8   1 10701.6 513.071   1
  -3   8  -1 10885.4 514.011   1
   3  -8   1 9887.78 511.040   1
  -3  -8  -1 11017.2 514.730   1
  -4   8  -1 5267.53 283.039   1
   4  -8   1 5858.20 286.889   1
  -4  -8  -1 5535.77 284.774   1
   4   8   1 5470.57 283.802   1
   5   8   1 176.784 33.8598   1
  -5  -8  -1 197.167 34.5313   1
   6  -8   1 76.8037 27.8689   1
  -6   8  -1 43.5235 25.4983   1
  -7  -8  -1 17037.8 791.339   1
   7   8   1 17265.9 790.585   1
  -7   8  -1 17776.9 796.258   1
  -8  -8  -1 1798.96 119.793   1
   8   8   1 1751.84 118.030   1
  -8   8  -1 2064.51 127.982   1
   8  -8   1 1703.69 119.661   1
  -9  -8  -1 940.399 83.4010   1
   9   8   1 989.959 82.9493   1
  -9   8  -1 1226.10 92.4802   1
   9  -8   1 1260.54 91.6478   1
 -10  -8  -1 1520.11 107.959   1
  10   8   1 1527.57 104.744   1
  10  -8   1 1415.79 105.659   1
 -10   8  -1 1408.37 105.518   1
 -11  -8  -1 124.268 39.3764   1
  11  -8   1 82.0137 36.7220   1
 -11   8  -1 33.9025 33.3179   1
 -12   8  -1 1271.08 102.007   1
  12  -8   1 1349.47 102.962   1
  12   8   1 1445.81 103.239   1
 -12  -8  -1 1245.40 100.194   1
  13  -8   1 1124.66 88.8510   1
 -13   8  -1 965.618 85.6862   1
 -14  -8  -1 568.642 63.4939   1
  14   8   1 423.047 60.0814   1
 -14   8  -1 415.667 59.5967   1
  14  -8   1 553.007 64.2959   1
 -15  -8  -1 71.6981 38.9414   1
  15   8   1 63.6989 39.0012   1
 -15   8  -1 8.93488 34.9657   1
  15  -8   1 9.18084 36.5185   1
 -16  -8  -1 128.589 41.1590   1
  16   8   1 185.447 44.5872   1
  16  -8   1 143.396 43.6145   1
 -16   8  -1 258.888 54.4466   1
 -17   8  -1 401.988 60.8339   1
  17  -8   1 249.040 48.9422   1
  17   8   1 377.438 58.1667   1
 -17  -8  -1 430.820 60.4121   1
 -18   8  -1 113.321 39.4004   1
  18  -8   1 161.208 42.0631   1
  18   8   1 181.286 47.2519   1
 -18  -8  -1 217.822 47.3939   1
 -19   8  -1 9.26153 37.9684   1
  19  -8   1 8.99579 36.8790   1
  19   8   1-28.8251 42.8218   1
 -19  -8  -1 9.53558 41.3934   1
  20  -8   1 18.2398 33.8241   1
 -20   8  -1 9.09833 31.8149   1
  21   8   1 28.8468 37.6454   1
 -21  -8  -1 66.7846 37.3529   1
  22  -8   1-8.87326 34.6838   1
 -22   8  -1 9.05742 34.2032   1
  23  -8   1-17.1104 32.8788   1
 -23   8  -1 27.0114 33.3882   1
  24  -9  -1-8.59224 40.2254   1
 -24   9   1-43.8105 39.5643   1
  22  -9  -1 8.86994 41.9889   1
 -22   9   1-18.0342 38.6106   1
  21  -9  -1 62.2108 40.1632   1
 -21   9   1 27.6237 37.2268   1
 -20   9   1 28.4667 31.1198   1
 -20  -9   1 58.8790 39.0618   1
  20   9  -1 46.5337 41.5433   1
  20  -9  -1 71.6471 32.6733   1
  19   9  -1 341.641 52.0147   1
 -19  -9   1 97.3548 39.9579   1
 -18   9   1 178.366 47.1987   1
  18  -9  -1 397.087 58.1118   1
 -17  -9   1-18.9977 37.7452   1
  17   9  -1-8.96453 31.3439   1
 -17   9   1 36.0816 28.0629   1
  17  -9  -1 9.18356 27.0252   1
  16   9  -1 17.6062 36.7013   1
 -16  -9   1 93.3373 46.2037   1
 -15   9   1 794.376 78.1362   1
  15  -9  -1 894.872 81.1937   1
  15   9  -1 897.645 81.1125   1
 -15  -9   1 808.505 79.8413   1
  14  -9  -1 721.124 74.5640   1
 -14   9   1 864.695 80.6324   1
 -13   9   1 151.175 44.2168   1
  13  -9  -1 35.3350 38.6319   1
  13   9  -1 144.680 40.4253   1
 -13  -9   1 85.3508 37.8388   1
 -12   9   1 131.921 38.6807   1
 -12  -9   1 82.2201 32.2042   1
  12   9  -1 140.678 40.6977   1
  12  -9  -1 222.791 45.7755   1
 -11  -9   1 4830.83 255.036   1
  11   9  -1 4523.93 251.799   1
 -10   9   1 1067.68 89.6177   1
  10   9  -1 1267.21 91.4080   1
 -10  -9   1 1226.36 90.5552   1
  10  -9  -1 1043.32 88.6384   1
  -9  -9   1 698.841 65.1140   1
   9  -9  -1 552.426 65.5068   1
   9   9  -1 716.873 64.8851   1
  -9   9   1 576.001 65.7251   1
  -8   9   1 14708.5 672.114   1
   8  -9  -1 13479.3 665.779   1
   8   9  -1 14190.2 664.360   1
  -8  -9   1 13183.7 662.566   1
   7  -9  -1 5387.16 278.790   1
  -7   9   1 4964.75 276.768   1
   7   9  -1 5320.59 276.239   1
  -7  -9   1 5329.53 277.148   1
  -6   9   1 391.061 45.5346   1
   6  -9  -1 304.267 43.6179   1
   5   9  -1 155.163 33.6601   1
  -5   9   1 86.0369 31.9517   1
   5  -9  -1 77.0645 36.4131   1
  -5  -9   1 122.541 31.5249   1
   4   9  -1 108.274 29.5291   1
  -4   9   1 127.332 38.1067   1
   4  -9  -1 110.283 35.1386   1
  -4  -9   1 103.349 32.6517   1
   3   9  -1 3192.61 172.393   1
   3  -9  -1 3041.76 175.004   1
  -3  -9   1 3422.24 174.688   1
   2   9  -1 10796.2 527.329   1
  -2  -9   1 11090.9 528.369   1
   1   9  -1 107.945 27.2708   1
  -1  -9   1 115.303 31.0712   1
   0   9  -1 3424.94 194.329   1
   0  -9   1 3774.17 198.292   1
  -1   9  -1 1368.77 95.1845   1
   1  -9   1 1436.28 98.0386   1
  -3   9  -1 1746.67 115.398   1
   3  -9   1 1928.45 119.478   1
  -4  -9  -1 3348.70 208.232   1
  -4   9  -1 3604.89 208.390   1
   4  -9   1 4031.11 211.655   1
   4   9   1 4401.30 215.648   1
   5  -9   1 469.242 52.0510   1
  -5  -9  -1 338.594 45.4745   1
   5   9   1 387.276 47.0980   1
  -5   9  -1 351.298 45.4659   1
  -6   9  -1 4658.62 263.152   1
  -6  -9  -1 4850.80 258.790   1
   6  -9   1 4996.85 260.744   1
   6   9   1 4923.57 258.162   1
  -7  -9  -1 1829.58 117.374   1
   7   9   1 1615.16 111.819   1
  -7   9  -1 1644.55 116.755   1
   7  -9   1 1609.09 114.014   1
  -8  -9  -1 917.272 79.3963   1
   8   9   1 1063.81 83.0979   1
  -8   9  -1 945.766 82.5070   1
   8  -9   1 967.796 81.5358   1
  -9  -9  -1 1122.64 87.6670   1
   9   9   1 1007.29 84.0218   1
   9  -9   1 1023.96 86.8371   1
  -9   9  -1 1028.45 89.7831   1
 -10  -9  -1 4656.50 248.113   1
 -10   9  -1 4284.93 245.375   1
  10  -9   1 4490.49 247.342   1
 -11  -9  -1 372.578 53.6403   1
  11   9   1 358.836 52.4001   1
 -11   9  -1 342.007 54.6536   1
  11  -9   1 433.007 57.7948   1
 -12   9  -1 2050.21 138.864   1
  12  -9   1 2082.68 137.563   1
 -13  -9  -1 53.8572 39.0220   1
  13   9   1 8.52974 32.8483   1
 -13   9  -1 62.3601 34.8856   1
  13  -9   1 60.4975 34.4048   1
 -14  -9  -1 64.4992 41.6976   1
  14   9   1 69.5374 32.3736   1
 -14   9  -1 54.4337 34.9962   1
  14  -9   1 79.2579 40.3547   1
  15   9   1-8.83944 36.3040   1
 -15  -9  -1 121.608 46.3027   1
 -16  -9  -1 161.129 41.0484   1
  16   9   1 143.839 44.8729   1
 -16   9  -1 101.482 43.6096   1
  16  -9   1 129.548 46.1638   1
 -17  -9  -1 9.58300 32.0941   1
  17   9   1 45.5796 36.8157   1
 -17   9  -1 19.3547 39.6868   1
  17  -9   1 18.0905 37.0965   1
  18   9   1 101.356 44.2418   1
 -18  -9  -1 48.0701 37.1039   1
 -19   9  -1 28.1015 34.0890   1
  19  -9   1-17.7510 29.0292   1
  19   9   1-27.7590 40.1692   1
 -19  -9  -1-28.9647 40.7652   1
 -20   9  -1 27.3986 41.2268   1
  20  -9   1-35.4827 43.4052   1
  20   9   1-9.25549 41.2547   1
 -20  -9  -1 86.8942 41.9169   1
 -21   9  -1 17.6602 30.8964   1
  21  -9   1 72.1807 37.0099   1
  21   9   1 18.4298 41.6100   1
 -21  -9  -1-9.61326 35.6699   1
  22   9   1 73.0457 41.3421   1
  23  -9   1-42.4198 41.5122   1
 -23   9  -1 17.5717 40.1520   1
  23 -10  -1-8.64963 35.9953   1
 -23  10   1-8.62729 34.2820   1
  22 -10  -1 8.66028 34.9664   1
 -22  10   1 17.8156 38.6726   1
  21 -10  -1 35.0053 40.9582   1
 -21  10   1-9.22787 37.8355   1
 -20 -10   1 9.83932 36.4904   1
  20 -10  -1 8.51360 35.4313   1
  20  10  -1 18.4507 39.5055   1
 -19  10   1-9.53388 36.0094   1
  19 -10  -1 45.4926 42.0862   1
  19  10  -1-9.16366 38.6953   1
 -19 -10   1 39.0913 41.8520   1
  18  10  -1-18.1483 38.3317   1
 -18 -10   1-38.6359 37.7761   1
 -17  10   1 283.950 54.6903   1
  17 -10  -1 236.387 49.8567   1
  17  10  -1 268.685 49.1514   1
 -17 -10   1 218.764 48.8449   1
 -16  10   1 119.710 44.1469   1
  16 -10  -1 44.7171 38.8947   1
 -16 -10   1-9.31783 35.8873   1
  15  10  -1-26.0198 37.6501   1
 -15 -10   1 27.2848 38.9434   1
 -14  10   1-9.18184 30.7394   1
  14 -10  -1 26.6667 33.5714   1
  14  10  -1 8.52533 31.6186   1
 -14 -10   1 26.6365 34.1268   1
  13 -10  -1 8.95156 35.0048   1
 -13  10   1 36.4555 37.3771   1
 -12 -10   1 3577.14 210.731   1
 -12  10   1 3888.47 216.741   1
  12 -10  -1 3836.28 214.150   1
  12  10  -1 3506.20 208.660   1
 -11  10   1 502.417 62.5586   1
 -11 -10   1 635.320 67.4698   1
  11  10  -1 693.884 68.2186   1
  11 -10  -1 502.202 61.6882   1
 -10 -10   1 64.2380 29.4105   1
  10  10  -1 84.7187 32.6883   1
   9 -10  -1 1148.39 89.0567   1
  -9 -10   1 912.670 81.7227   1
  -9  10   1 1193.41 92.0994   1
   9  10  -1 945.344 82.1032   1
   8 -10  -1 7372.78 356.079   1
  -8 -10   1 6580.24 348.855   1
  -8  10   1 6721.03 353.823   1
   8  10  -1 6801.63 350.043   1
   7 -10  -1 4528.57 248.688   1
  -7 -10   1 4843.04 248.417   1
  -7  10   1 4407.18 247.441   1
   7  10  -1 4445.82 244.424   1
   6 -10  -1 5073.77 285.414   1
  -6  10   1 5351.76 287.164   1
  -6 -10   1 6039.52 291.147   1
   5  10  -1 197.468 39.5627   1
  -5  10   1 137.375 34.6116   1
   5 -10  -1 216.266 37.0619   1
  -5 -10   1 206.566 38.6249   1
   4  10  -1 15158.7 696.525   1
  -4  10   1 15364.6 701.571   1
   4 -10  -1 14599.1 697.772   1
  -4 -10   1 13418.3 692.689   1
   3  10  -1 34.3449 29.0262   1
  -3  10   1 65.3579 35.1703   1
   3 -10  -1 7.30472 30.4209   1
  -3 -10   1 6.89515 27.8622   1
   2  10  -1 110.857 32.1676   1
  -2  10   1 68.7498 32.6661   1
   2 -10  -1 36.9327 30.4121   1
  -2 -10   1 34.4722 30.4602   1
   1  10  -1 44139.6 1964.46   1
  -1  10   1 45068.7 1967.21   1
  -1 -10   1 39719.8 1960.30   1
   1 -10  -1 42607.2 1964.73   1
   0  10  -1 2782.91 167.991   1
   0  10   1 3125.36 173.909   1
   0 -10  -1 3102.32 173.855   1
   0 -10   1 2885.11 170.971   1
  -1  10  -1 1418.93 103.282   1
   1  10   1 1497.86 105.202   1
   1 -10   1 1555.02 105.515   1
  -1 -10  -1 1617.79 106.800   1
   2  10   1 206.246 39.3231   1
  -2  10  -1 217.977 41.1109   1
   2 -10   1 242.103 42.8242   1
  -2 -10  -1 242.515 41.3551   1
   3  10   1 43605.7 2020.38   1
  -3  10  -1 43544.1 2022.25   1
   3 -10   1 42725.5 2021.12   1
  -3 -10  -1 46340.3 2023.81   1
   4  10   1 556.037 58.8916   1
  -4  10  -1 599.605 61.6931   1
   4 -10   1 649.838 65.3467   1
  -4 -10  -1 542.903 58.7204   1
   5 -10   1 2263.09 151.749   1
  -5  10  -1 2581.02 157.357   1
   5  10   1 2500.84 153.273   1
  -5 -10  -1 2728.69 156.807   1
   6  10   1 14.9906 29.3400   1
  -6  10  -1 72.3420 28.1461   1
   6 -10   1 7.79448 26.1380   1
  -6 -10  -1 38.3411 31.4759   1
  -7  10  -1 9212.98 428.618   1
   7 -10   1 8990.00 424.815   1
   7  10   1 8210.16 420.365   1
  -8  10  -1 611.433 64.8857   1
   8  10   1 454.331 54.8976   1
   8 -10   1 528.693 59.4648   1
  -8 -10  -1 489.718 59.0894   1
  -9 -10  -1 4367.99 241.051   1
 -10 -10  -1 42.2747 33.0536   1
  10  10   1 24.1419 27.5480   1
 -10  10  -1 34.9533 27.1884   1
  10 -10   1-34.1601 27.2616   1
 -11  10  -1 1570.57 113.106   1
  11 -10   1 1459.63 109.873   1
 -12 -10  -1 8.79444 29.4709   1
  12  10   1 8.44078 27.6397   1
 -12  10  -1 36.0919 32.8636   1
  12 -10   1 80.0707 37.0480   1
 -13 -10  -1-9.02086 40.2536   1
  13  10   1 94.3353 41.5577   1
 -13  10  -1 45.4564 40.0448   1
  13 -10   1 53.1089 35.2279   1
  14  10   1 43.4421 35.1112   1
 -14 -10  -1 27.6715 31.6089   1
 -15 -10  -1 291.683 53.2932   1
  15  10   1 344.775 50.7285   1
 -15  10  -1 358.380 53.3702   1
  15 -10   1 333.263 52.3968   1
 -16 -10  -1 143.250 47.2645   1
  16  10   1 35.8627 38.9761   1
 -16  10  -1 18.0737 34.7930   1
  16 -10   1 18.4002 38.3413   1
 -17 -10  -1-9.63022 40.0736   1
  17  10   1 9.06636 38.8210   1
 -18 -10  -1 38.7707 40.9487   1
  18  10   1 64.1896 44.4085   1
  18 -10   1 8.82431 28.8959   1
 -18  10  -1 39.2868 34.3694   1
 -19  10  -1 18.7771 41.3107   1
  19 -10   1 53.1666 42.4289   1
  19  10   1 18.3654 37.6547   1
 -19 -10  -1-19.4101 39.7956   1
 -20  10  -1-27.3829 37.4217   1
  20 -10   1 8.73199 38.9181   1
  20  10   1-27.4713 41.3324   1
 -20 -10  -1 9.68036 40.2842   1
  21 -10   1 8.70350 37.2694   1
 -21  10  -1 8.85101 36.8332   1
  22 -10   1 17.6019 33.8230   1
 -22  10  -1-16.8830 33.5415   1
  22 -11  -1 58.9752 40.3654   1
 -22  11   1 8.89168 40.1651   1
 -21  11   1 18.4036 39.9530   1
  20 -11  -1 52.5666 35.9880   1
 -20  11   1 47.8011 36.1727   1
 -19  11   1-9.15064 26.9260   1
  19 -11  -1 9.18193 31.4261   1
  19  11  -1 36.9640 39.0159   1
 -19 -11   1-9.62708 36.3549   1
 -18  11   1-9.03093 27.3685   1
  18 -11  -1 54.8258 30.6088   1
  18  11  -1 36.6951 38.7493   1
 -18 -11   1 28.7048 33.4725   1
  17  11  -1 18.1808 41.0299   1
 -17 -11   1-9.48840 37.7019   1
 -16  11   1 119.755 45.0279   1
  16 -11  -1 205.915 50.2946   1
  16  11  -1 98.0627 43.1375   1
 -16 -11   1 141.285 41.9096   1
 -15  11   1 130.197 41.0300   1
  15 -11  -1 44.8513 34.0166   1
  15  11  -1 43.8648 37.1698   1
 -15 -11   1 55.7537 35.2277   1
 -14  11   1 83.0179 38.8500   1
  14 -11  -1 147.649 46.9519   1
  14  11  -1 78.6231 36.3125   1
 -14 -11   1 227.423 44.4376   1
 -13  11   1 296.475 52.0774   1
  13 -11  -1 289.463 51.7189   1
  13  11  -1 223.510 44.8849   1
 -13 -11   1 223.433 44.3104   1
 -12  11   1-27.1976 36.0242   1
  12 -11  -1 26.5467 35.1621   1
  12  11  -1 50.2671 34.3475   1
 -12 -11   1-8.73510 31.7881   1
 -11  11   1 1429.67 102.984   1
  11 -11  -1 991.969 92.2990   1
  10 -11  -1 1625.65 118.229   1
 -10  11   1 1753.52 121.113   1
  10  11  -1 1694.60 117.405   1
 -10 -11   1 1467.75 114.340   1
   9  11  -1 526.922 59.7783   1
  -9  11   1 591.232 66.6949   1
   9 -11  -1 464.394 60.6707   1
  -9 -11   1 460.570 58.7388   1
   8  11  -1 1069.65 87.0381   1
  -8 -11   1 1027.17 85.3015   1
   7  11  -1 334.009 49.5812   1
  -7  11   1 150.640 41.1384   1
   7 -11  -1 271.618 46.0876   1
  -7 -11   1 254.664 42.4285   1
   6 -11  -1 3247.71 189.834   1
  -6  11   1 3260.89 190.799   1
   6  11  -1 3337.50 190.094   1
  -6 -11   1 3270.08 188.846   1
  -5  11   1 48.2888 32.5702   1
   5 -11  -1 78.6405 34.2135   1
  -5 -11   1 30.2184 30.5830   1
   4  11  -1 33772.9 1611.56   1
  -4  11   1 35949.9 1617.12   1
   4 -11  -1 35430.5 1615.71   1
  -4 -11   1 34596.5 1612.72   1
  -3  11   1 14277.1 715.974   1
   3  11  -1 15159.4 715.668   1
   3 -11  -1 15506.1 719.968   1
   2  11  -1 29370.3 1358.93   1
  -2  11   1 29219.1 1358.00   1
   2 -11  -1 29490.0 1360.85   1
  -2 -11   1 28942.1 1358.27   1
   1  11  -1 4581.97 244.277   1
  -1  11   1 4567.74 245.036   1
  -1 -11   1 4374.70 243.112   1
   1 -11  -1 4573.51 245.416   1
   0  11  -1 13935.3 698.059   1
   0  11   1 14165.6 702.297   1
   0 -11   1 15495.7 705.171   1
   0 -11  -1 15248.9 705.595   1
   1  11   1 1589.52 108.393   1
  -1  11  -1 1563.05 109.776   1
  -1 -11  -1 1518.25 107.496   1
   1 -11   1 1436.79 106.843   1
   2  11   1 12380.2 631.126   1
  -2  11  -1 13596.9 635.393   1
   2 -11   1 13501.6 633.301   1
  -2 -11  -1 12964.8 633.302   1
   3  11   1 5051.16 273.532   1
  -3  11  -1 5211.49 275.285   1
   3 -11   1 5366.44 275.860   1
  -3 -11  -1 4955.58 272.270   1
  -4  11  -1 2576.96 153.269   1
   4 -11   1 2471.93 149.902   1
  -4 -11  -1 2518.02 148.532   1
  -5  11  -1 6908.12 352.351   1
   5 -11   1 6900.05 352.819   1
   5  11   1 6710.15 348.808   1
  -5 -11  -1 6710.66 350.072   1
  -6  11  -1 3295.18 195.047   1
   6 -11   1 3460.67 196.471   1
   6  11   1 3318.94 194.171   1
   7  11   1 974.196 83.6579   1
  -7 -11  -1 882.445 80.7347   1
  -8  11  -1 915.069 85.2375   1
   8 -11   1 882.124 82.4289   1
   8  11   1 1031.14 84.4531   1
  -8 -11  -1 967.077 83.7549   1
  -9  11  -1 81.1221 40.5023   1
   9 -11   1 144.015 39.9795   1
 -10 -11  -1 43.3773 37.6736   1
  10 -11   1-17.4597 35.2573   1
 -10  11  -1 53.7428 36.7348   1
  10  11   1 16.6455 37.1064   1
 -11 -11  -1 53.2024 34.8151   1
  11 -11   1 71.5740 41.0147   1
 -11  11  -1 64.2815 38.3540   1
  11  11   1 102.310 37.6506   1
 -12 -11  -1 45.0212 36.4217   1
  12 -11   1 18.2944 36.4173   1
 -12  11  -1 46.3136 36.8754   1
  12  11   1 103.804 44.1451   1
 -13 -11  -1 18.3692 31.5458   1
  13 -11   1 44.0074 35.6300   1
 -13  11  -1 46.5237 37.6563   1
  13  11   1 130.072 42.0547   1
 -14 -11  -1 148.305 47.0324   1
  14 -11   1 80.3794 34.6744   1
 -14  11  -1 110.423 35.0961   1
  14  11   1 123.707 43.5110   1
 -15 -11  -1 205.784 50.0113   1
  15 -11   1 188.555 46.3069   1
  15  11   1 116.576 42.5602   1
 -15  11  -1 129.514 42.3530   1
 -16 -11  -1 28.3007 37.5290   1
  16  11   1 54.3389 41.4254   1
 -17 -11  -1 66.6044 42.5089   1
  17 -11   1 66.0011 44.2232   1
  17  11   1 81.6983 45.9036   1
 -17  11  -1 53.4255 35.5044   1
  18 -11   1 234.281 46.3360   1
 -18  11  -1 254.929 47.0031   1
  19  11   1 18.1552 42.4806   1
 -19 -11  -1-9.54780 39.7308   1
  19 -11   1 16.7965 33.9038   1
 -19  11  -1-19.6568 38.4173   1
  20  11   1 9.01436 37.5709   1
 -20 -11  -1 47.5972 39.6695   1
  20 -11   1 94.7665 46.4661   1
 -20  11  -1 36.3907 43.6048   1
  21 -11   1-8.47209 27.7073   1
 -21  11  -1 17.4290 28.5001   1
  21 -12  -1-16.5413 37.8057   1
 -21  12   1-28.1944 41.8960   1
  20 -12  -1-70.2678 42.5329   1
 -20  12   1 18.4072 41.0379   1
  19 -12  -1 111.069 47.4196   1
 -19  12   1 104.855 40.7022   1
 -18 -12   1 38.5173 37.0190   1
 -18  12   1 9.03817 37.6222   1
  18 -12  -1 62.7958 45.2791   1
  18  12  -1-18.5006 34.9447   1
 -17 -12   1 86.1960 45.4027   1
 -17  12   1 18.4066 41.0890   1
  17  12  -1 73.9017 43.2984   1
  17 -12  -1 44.6644 40.3923   1
 -16 -12   1 76.0760 37.9902   1
  16  12  -1 100.567 44.9030   1
  15 -12  -1 89.5416 36.0662   1
 -15  12   1 177.927 38.8433   1
 -14 -12   1 249.201 49.7659   1
 -14  12   1 225.639 51.0859   1
  14 -12  -1 306.391 53.8491   1
  14  12  -1 248.430 47.5262   1
  13 -12  -1 555.985 65.4851   1
 -13  12   1 609.494 67.7336   1
 -13 -12   1 627.699 68.5276   1
  13  12  -1 551.376 65.3493   1
 -12 -12   1 688.696 72.9540   1
  12  12  -1 632.123 70.7340   1
  11 -12  -1 184.164 43.2132   1
 -11  12   1 195.943 47.3099   1
  11  12  -1 292.852 50.5900   1
  10 -12  -1 238.608 42.3912   1
 -10 -12   1 211.756 48.0307   1
  10  12  -1 170.265 40.0006   1
 -10  12   1 199.678 39.9632   1
   9 -12  -1 1305.25 103.091   1
  -9  12   1 1323.47 103.604   1
   8  12  -1 8.30207 35.5534   1
  -8  12   1 70.7544 37.3453   1
   8 -12  -1-17.2201 35.8333   1
  -8 -12   1-8.43766 30.7095   1
  -7  12   1 1040.65 85.5234   1
   7 -12  -1 733.497 77.0843   1
  -7 -12   1 945.766 81.0406   1
   7  12  -1 868.242 80.8505   1
   6 -12  -1 2536.78 151.343   1
  -6  12   1 2000.98 146.638   1
   6  12  -1 2277.41 145.187   1
  -6 -12   1 2405.63 147.165   1
   5  12  -1 523.594 58.3785   1
  -5 -12   1 430.939 56.4243   1
   4  12  -1 7262.47 369.266   1
  -4  12   1 7746.76 374.300   1
  -4 -12   1 6858.37 366.948   1
   4 -12  -1 7077.08 370.082   1
  -3  12   1 5291.08 285.882   1
   3 -12  -1 5374.95 286.555   1
  -3 -12   1 5493.72 287.410   1
   2  12  -1 5975.01 320.777   1
  -2  12   1 6220.87 323.089   1
   2 -12  -1 6465.27 325.311   1
  -2 -12   1 6148.26 321.995   1
  -1  12   1 46.8545 33.9003   1
   1  12  -1-30.7461 29.0280   1
   1 -12  -1-16.2558 35.7577   1
  -1 -12   1-15.8985 33.0803   1
   0  12   1 7770.74 390.939   1
   0  12  -1 7535.69 387.523   1
   0 -12   1 7829.36 390.853   1
   0 -12  -1 7610.41 390.031   1
   1  12   1 402.413 55.0505   1
  -1  12  -1 412.555 59.9527   1
   1 -12   1 367.403 52.2411   1
  -1 -12  -1 345.141 53.4017   1
   2  12   1 1694.34 123.275   1
   2 -12   1 1872.82 125.021   1
  -2 -12  -1 1777.71 125.157   1
   3  12   1 1849.59 124.291   1
  -3  12  -1 1871.54 127.288   1
   3 -12   1 1764.19 123.242   1
  -3 -12  -1 1932.01 124.792   1
   4  12   1 209.899 43.7337   1
  -4  12  -1 348.313 52.7477   1
   4 -12   1 179.741 41.4489   1
  -4 -12  -1 260.511 44.8379   1
   5  12   1 569.899 65.0417   1
  -5 -12  -1 594.521 64.4854   1
   6 -12   1 3376.46 190.568   1
  -6  12  -1 3217.52 188.945   1
  -6 -12  -1 2929.88 184.138   1
   7 -12   1 3806.94 215.076   1
  -7  12  -1 3669.65 215.378   1
  -8  12  -1 1137.54 93.2710   1
   8 -12   1 1028.08 91.2254   1
   8  12   1 1231.59 93.6134   1
  -8 -12  -1 985.760 89.0533   1
  -9  12  -1 18.4455 27.9388   1
  -9 -12  -1 8.77754 35.4464   1
   9  12   1 59.9217 38.1613   1
   9 -12   1 8.68254 26.3041   1
 -10  12  -1 64.2025 34.0444   1
  10 -12   1 35.5513 29.7884   1
 -10 -12  -1-8.88061 35.3186   1
  10  12   1 34.8824 35.2373   1
 -11 -12  -1 342.689 52.6696   1
  11  12   1 295.593 50.3516   1
 -12 -12  -1 18.2666 35.7318   1
  12 -12   1 55.1243 36.5362   1
 -12  12  -1 46.7718 36.5952   1
  12  12   1 8.77820 35.4694   1
 -13 -12  -1 92.6857 34.9025   1
  13 -12   1 226.107 47.8174   1
 -13  12  -1 130.855 44.6608   1
  13  12   1 115.554 40.0779   1
 -14 -12  -1 9.38353 37.8812   1
  14 -12   1-8.98498 30.7513   1
  14  12   1-45.1087 43.1896   1
 -14  12  -1 37.1855 33.1716   1
 -15 -12  -1 56.6458 43.2387   1
  15  12   1 72.5641 44.9411   1
 -16 -12  -1 9.50013 37.1341   1
  16 -12   1-8.98853 28.6871   1
  16  12   1 36.3242 44.4291   1
 -16  12  -1-9.17036 29.2674   1
 -17  12  -1 240.965 48.0178   1
  17 -12   1 236.229 48.8417   1
 -18 -12  -1 19.1412 36.7821   1
  18 -12   1 8.99567 39.0508   1
 -18  12  -1-18.2913 39.7020   1
  18  12   1 18.0071 40.1274   1
 -19 -12  -1 85.3821 44.9492   1
  19 -12   1-25.8311 41.7190   1
  19  12   1 35.9299 41.5870   1
 -19  12  -1 93.9869 46.9898   1
  20 -12   1-8.46892 27.0379   1
 -20  12  -1 45.0355 34.0204   1
  20 -13  -1 26.0716 39.2328   1
 -20  13   1 8.83286 39.3737   1
  19 -13  -1 53.0299 38.3669   1
 -19  13   1-43.4085 41.5621   1
  18 -13  -1 8.80612 37.7115   1
 -18  13   1 17.9680 36.8356   1
  17 -13  -1 52.9598 39.9412   1
 -17 -13   1 66.9263 41.0381   1
 -17  13   1 72.7172 40.0892   1
  16 -13  -1-8.91822 37.6703   1
 -16 -13   1 9.52771 37.8751   1
 -16  13   1 110.727 42.6912   1
  16  13  -1-9.46722 38.8288   1
  15 -13  -1 73.3201 39.8473   1
 -15 -13   1 47.2992 38.8456   1
 -15  13   1 37.1799 40.9514   1
  15  13  -1 37.2336 42.0727   1
  14 -13  -1 9.23728 30.2112   1
 -14  13   1 28.2150 29.2585   1
 -14 -13   1-37.4481 37.7962   1
  14  13  -1 18.3788 36.5151   1
  13 -13  -1 328.845 57.9314   1
  13  13  -1 389.296 54.4789   1
 -13  13   1 310.619 58.7789   1
 -13 -13   1 491.928 62.4029   1
  12 -13  -1 63.3299 35.6477   1
  12  13  -1 143.232 44.9451   1
 -12  13   1 130.703 39.1078   1
 -12 -13   1 64.9365 44.6366   1
  11 -13  -1 1129.31 92.8938   1
  11  13  -1 1205.64 95.5588   1
 -11 -13   1 939.209 89.4175   1
 -11  13   1 935.076 89.6766   1
 -10 -13   1 1194.22 98.0333   1
  10  13  -1 1134.01 94.5233   1
  -9  13   1 674.882 71.8924   1
  -9 -13   1 485.604 66.7584   1
   9 -13  -1 587.295 66.9011   1
   9  13  -1 581.542 67.5279   1
  -8  13   1-9.06336 28.9368   1
   8  13  -1-8.53287 30.4576   1
   8 -13  -1 26.4572 30.1939   1
  -8 -13   1 77.8878 33.2684   1
   7  13  -1 640.905 67.3737   1
  -7 -13   1 511.244 62.5861   1
  -7  13   1 722.428 70.9570   1
   7 -13  -1 491.240 65.6170   1
   6 -13  -1-8.61263 34.2306   1
  -6  13   1-25.8154 34.7478   1
   5 -13  -1 3832.06 215.297   1
  -5  13   1 3677.42 215.061   1
   4 -13  -1 1665.59 117.198   1
  -4 -13   1 1364.73 109.766   1
  -4  13   1 1713.56 117.576   1
   4  13  -1 1650.11 116.426   1
   3 -13  -1 4198.18 241.621   1
  -3 -13   1 4586.99 245.066   1
  -3  13   1 3987.56 241.298   1
   3  13  -1 4846.91 247.014   1
  -2  13   1 392.827 54.6862   1
  -2 -13   1 462.595 55.4172   1
   2  13  -1 502.444 57.2201   1
   2 -13  -1 574.752 61.1485   1
  -1 -13   1 2296.55 139.920   1
   1 -13  -1 1898.63 134.849   1
   1  13  -1 2040.78 134.384   1
  -1  13   1 1843.90 130.609   1
   0 -13  -1 1022.93 85.0732   1
   0  13   1 1040.96 85.9548   1
   2 -13   1 7656.17 383.681   1
  -2 -13  -1 7951.32 385.018   1
   2  13   1 6848.01 379.378   1
  -2  13  -1 7392.86 382.158   1
   3 -13   1 2978.09 173.519   1
   3  13   1 2941.61 173.925   1
  -3  13  -1 2598.10 170.165   1
  -4  13  -1 103.309 42.5219   1
  -4 -13  -1 152.394 40.9479   1
   4 -13   1 101.776 37.7640   1
   4  13   1 159.902 41.5857   1
  -5  13  -1 581.334 66.4023   1
   5 -13   1 584.620 67.0406   1
  -5 -13  -1 546.575 62.3480   1
   6 -13   1 1975.80 137.366   1
   6  13   1 2119.60 140.206   1
  -6  13  -1 2225.37 141.269   1
  -6 -13  -1 2232.61 143.191   1
  -7  13  -1 137.308 40.5780   1
   7 -13   1 97.1436 36.5470   1
   7  13   1 105.006 41.7229   1
  -7 -13  -1 105.367 38.4417   1
  -8  13  -1 2741.50 165.588   1
   8 -13   1 2497.02 161.248   1
  -8 -13  -1 2946.15 168.599   1
   9  13   1 225.153 46.1066   1
  -9  13  -1 207.345 45.2866   1
   9 -13   1 149.773 37.4759   1
  -9 -13  -1 120.148 38.1112   1
  10  13   1 44.3897 32.3758   1
 -10  13  -1 55.9613 36.5189   1
  10 -13   1 54.0153 37.5220   1
 -10 -13  -1 36.7979 36.6151   1
  11  13   1 98.5743 40.5411   1
 -11 -13  -1 82.7026 43.5874   1
  11 -13   1 36.3558 40.6011   1
 -11  13  -1 37.2159 36.4722   1
  12 -13   1 193.596 50.6306   1
 -12  13  -1 244.645 52.9319   1
  13  13   1 46.0516 41.5814   1
 -13 -13  -1 28.0159 37.1182   1
  13 -13   1 46.5500 32.5627   1
 -13  13  -1-18.6132 26.5832   1
  14  13   1 18.6652 39.9611   1
 -14  13  -1 9.30930 33.2178   1
 -14 -13  -1-9.38445 36.0655   1
  14 -13   1-8.97918 35.6781   1
 -15  13  -1 109.930 40.5021   1
  15  13   1 54.4050 37.9473   1
 -15 -13  -1 141.509 45.8398   1
  15 -13   1 62.2102 36.6566   1
 -16  13  -1 438.121 61.9363   1
  16  13   1 390.868 62.7198   1
 -16 -13  -1 360.034 60.7805   1
  16 -13   1 460.714 59.9591   1
 -17  13  -1 35.4988 31.0290   1
  17  13   1 9.08463 36.6761   1
 -17 -13  -1-9.46707 30.2162   1
  17 -13   1-8.88267 28.3512   1
 -18  13  -1 148.737 44.5104   1
  18  13   1 163.303 49.2064   1
  18 -13   1 89.8981 44.3438   1
 -18 -13  -1 103.781 43.4807   1
 -19  13  -1 72.0948 48.1659   1
  19 -13   1 17.2006 42.5661   1
 -19  14   1 59.8530 37.6218   1
  19 -14  -1-25.6821 38.6451   1
 -18  14   1 61.9944 42.4334   1
  18 -14  -1 17.1936 40.2679   1
 -17  14   1 35.7859 40.3920   1
  17 -14  -1 8.67925 39.6728   1
  15  14  -1 241.914 50.6923   1
  15 -14  -1 267.075 51.0576   1
 -15  14   1 294.582 51.8765   1
 -15 -14   1 259.474 53.1581   1
  14  14  -1 187.565 46.2705   1
  14 -14  -1 211.017 43.8620   1
 -14 -14   1 212.810 46.1480   1
 -14  14   1 187.284 42.1607   1
  13  14  -1 18.7597 39.0322   1
 -13 -14   1-9.68238 38.4727   1
 -12  14   1 37.5566 34.4220   1
  12 -14  -1 154.133 43.1237   1
  11  14  -1-27.5171 34.0131   1
  11 -14  -1 26.8465 37.7819   1
 -11  14   1 28.5160 40.7008   1
 -11 -14   1-18.4918 36.7379   1
  10  14  -1 487.606 61.6400   1
  10 -14  -1 525.844 59.7935   1
 -10  14   1 447.375 57.1370   1
 -10 -14   1 483.238 59.0210   1
  -9 -14   1-8.99578 33.3929   1
   9  14  -1 52.9894 33.9747   1
  -9  14   1 9.37390 34.1445   1
   9 -14  -1 81.2025 38.6631   1
   8  14  -1 1827.75 125.895   1
  -8 -14   1 1615.80 120.969   1
  -7 -14   1-43.9866 41.1833   1
   7 -14  -1-17.9045 39.3981   1
   7  14  -1-8.74829 34.7778   1
  -7  14   1-27.3073 36.7629   1
  -6 -14   1 755.989 77.0181   1
   6  14  -1 666.290 75.5129   1
  -6  14   1 859.768 77.7281   1
   6 -14  -1 893.676 79.3896   1
  -5 -14   1 321.583 50.6181   1
   5  14  -1 504.843 61.9853   1
  -5  14   1 386.355 54.8263   1
   5 -14  -1 331.555 51.5497   1
  -4 -14   1 496.309 58.2459   1
   4  14  -1 416.066 58.3454   1
  -4  14   1 496.323 59.1598   1
   4 -14  -1 412.490 55.5605   1
   3  14  -1 3229.19 193.943   1
  -3  14   1 3466.98 198.614   1
  -3 -14   1 3304.95 195.112   1
   3 -14  -1 3312.28 195.912   1
  -2  14   1 2173.27 137.875   1
   2  14  -1 2026.46 132.569   1
  -2 -14   1 1786.46 128.848   1
   2 -14  -1 1940.29 133.347   1
   1  14  -1 16.5416 27.6914   1
  -1  14   1 8.37330 33.2760   1
   1 -14  -1 8.74150 33.0157   1
  -1 -14   1 17.4757 31.8018   1
   0  14   1 1913.18 125.416   1
   0 -14   1 1802.31 123.996   1
   0 -14  -1 1726.05 124.514   1
  -1 -14  -1 103.917 39.9913   1
   1 -14   1 129.336 37.8732   1
  -1  14  -1 140.829 38.6431   1
   1  14   1 136.842 41.3501   1
   2  14   1 1634.82 116.971   1
  -2  14  -1 1617.54 117.580   1
  -2 -14  -1 1649.09 117.590   1
  -3  14  -1 1061.50 91.3563   1
  -3 -14  -1 1289.66 96.7710   1
   3 -14   1 1131.44 92.1291   1
   4 -14   1 1216.75 96.2335   1
  -4 -14  -1 1000.55 90.8608   1
  -4  14  -1 1233.23 95.9735   1
   4  14   1 1168.47 94.6626   1
  -5 -14  -1 26.3134 36.6921   1
   5  14   1 148.329 45.0590   1
  -5  14  -1 45.1862 38.3402   1
   5 -14   1 125.338 40.5828   1
  -6 -14  -1 115.105 38.5830   1
   6 -14   1 187.763 46.1271   1
   6  14   1 184.885 46.2978   1
  -6  14  -1 155.383 45.7555   1
   7  14   1 1494.48 107.046   1
   7 -14   1 1197.12 103.599   1
  -7  14  -1 1287.50 105.770   1
  -7 -14  -1 1244.46 101.428   1
  -8 -14  -1 90.5759 36.4811   1
   8 -14   1 171.455 42.1599   1
   8  14   1 107.666 37.2633   1
  -8  14  -1 158.287 44.4785   1
  -9 -14  -1 55.0216 35.1026   1
  -9  14  -1 199.014 50.4845   1
   9  14   1 190.979 44.8628   1
   9 -14   1 89.8367 41.4514   1
 -10 -14  -1 132.768 43.9785   1
 -10  14  -1 75.4542 33.8084   1
  10  14   1 109.460 40.7799   1
  10 -14   1 18.0555 25.9709   1
 -11 -14  -1 802.660 79.9565   1
 -11  14  -1 755.559 78.1395   1
  11 -14   1 819.368 78.8186   1
  11  14   1 744.875 77.7427   1
  12  14   1 36.7707 37.1325   1
 -12 -14  -1 19.0501 34.6840   1
 -13 -14  -1-9.44751 35.6837   1
  13  14   1 18.3021 35.7770   1
 -13  14  -1 18.6753 35.2688   1
  13 -14   1 37.0849 35.0181   1
  14  14   1 27.6308 41.0815   1
 -14 -14  -1 65.9582 40.9370   1
 -14  14  -1 46.5253 36.4099   1
  14 -14   1 17.6032 32.6809   1
 -15 -14  -1 84.7366 43.7452   1
  15  14   1 101.676 44.4474   1
  16  14   1-9.26511 37.9853   1
 -16 -14  -1 9.41429 34.9126   1
 -16  14  -1 8.99166 38.5034   1
  16 -14   1 26.1809 38.3940   1
 -17  14  -1 193.573 52.9744   1
  17 -14   1 303.560 53.6985   1
 -18  14  -1 33.8174 36.7004   1
  18 -14   1-26.2891 37.5227   1
 -18  15   1 25.8939 36.9705   1
  18 -15  -1 16.7547 38.2926   1
 -17  15   1 140.279 45.2276   1
  17 -15  -1 170.188 48.3258   1
 -16  15   1-27.1490 44.2771   1
  16 -15  -1 8.56303 39.1310   1
  15  15  -1 28.2878 41.0095   1
  15 -15  -1 81.6645 46.7636   1
 -15  15   1 54.8326 38.6661   1
  14  15  -1 235.087 49.1011   1
 -14  15   1 278.332 51.5438   1
  14 -15  -1 199.278 46.0428   1
 -14 -15   1 240.740 48.7956   1
  13  15  -1 104.208 43.9599   1
 -13  15   1 55.4943 36.9237   1
  13 -15  -1 63.2747 38.8695   1
 -13 -15   1 113.933 41.3695   1
  12  15  -1-27.9219 39.3078   1
 -12  15   1-28.0761 35.9801   1
 -12 -15   1-28.2006 34.8719   1
  12 -15  -1-9.03738 32.9010   1
  11  15  -1 338.968 52.2862   1
 -11 -15   1 372.482 55.5074   1
  10  15  -1 18.2351 36.8152   1
  10 -15  -1 36.3754 33.7305   1
 -10 -15   1-18.4308 34.1811   1
 -10  15   1 18.6979 31.3030   1
  -9  15   1 358.856 58.5564   1
   9 -15  -1 344.474 56.3837   1
  -8 -15   1-9.04335 35.9330   1
   8  15  -1 9.01970 34.6636   1
  -8  15   1-9.33437 28.2621   1
   8 -15  -1 9.05147 27.4055   1
  -7 -15   1 1733.72 125.759   1
  -7  15   1 1812.81 126.876   1
   7 -15  -1 1851.61 129.149   1
   7  15  -1 1831.94 128.107   1
   6  15  -1-18.0010 32.7535   1
  -6 -15   1-17.9753 31.4237   1
  -6  15   1 44.9586 36.3009   1
   6 -15  -1 36.2746 36.0349   1
   5  15  -1 1183.23 101.889   1
  -5 -15   1 1413.72 103.803   1
   4  15  -1 8.90114 26.9504   1
  -4 -15   1-8.92903 29.8881   1
   3  15  -1 17.3729 36.2285   1
  -3 -15   1 89.3373 38.8573   1
  -3  15   1 9.10582 34.4722   1
   3 -15  -1 107.025 39.3111   1
   2  15  -1 353.057 51.6287   1
  -2  15   1 304.852 54.0428   1
  -2 -15   1 357.789 53.6275   1
   2 -15  -1 293.114 50.8820   1
  -1  15   1 238.450 43.4082   1
   1  15  -1 235.917 45.6048   1
   1 -15  -1 178.622 40.5026   1
  -1 -15   1 231.766 51.8340   1
   0  15  -1 231.220 45.8423   1
   0 -15   1 266.080 44.8426   1
   0 -15  -1 119.452 42.4839   1
   1  15   1 572.406 66.9619   1
  -1 -15  -1 645.719 68.8194   1
  -1  15  -1 735.487 74.4818   1
   1 -15   1 648.948 71.2086   1
   2  15   1 151.274 43.0031   1
   2 -15   1 222.742 48.3621   1
  -2 -15  -1 205.310 45.8688   1
  -3  15  -1 729.774 74.6778   1
   3  15   1 832.219 78.4087   1
   3 -15   1 843.318 77.6520   1
  -3 -15  -1 746.119 76.3036   1
   4  15   1 323.047 49.5791   1
  -4 -15  -1 241.941 44.7407   1
   5  15   1 311.491 52.1780   1
  -5 -15  -1 339.958 55.0825   1
   5 -15   1 344.077 57.9066   1
  -5  15  -1 331.444 56.1881   1
   6 -15   1 471.016 59.4482   1
  -6  15  -1 548.996 62.9682   1
  -7 -15  -1 535.096 63.1251   1
  -7  15  -1 387.243 61.1313   1
   7 -15   1 518.170 64.5729   1
  -8 -15  -1 45.6655 35.7920   1
   8  15   1 81.2153 42.3074   1
   8 -15   1 81.8941 33.2113   1
  -8  15  -1 28.1662 27.7452   1
   9  15   1-27.2627 42.5274   1
  -9  15  -1-19.0465 40.7779   1
   9 -15   1 54.1664 41.7533   1
  -9 -15  -1 9.21763 38.3572   1
  10  15   1 157.364 41.5728   1
  10 -15   1 280.321 54.2719   1
 -10 -15  -1 185.567 40.0541   1
  11  15   1 55.7486 41.4511   1
 -11  15  -1 9.30771 29.0134   1
  11 -15   1 63.5909 34.9619   1
 -11 -15  -1 46.8323 35.4191   1
  12  15   1 256.776 55.8447   1
 -12  15  -1 375.667 54.2608   1
  12 -15   1 366.003 52.9843   1
 -12 -15  -1 376.492 58.1504   1
  13  15   1 121.941 44.6906   1
 -13  15  -1 93.0912 35.5158   1
  13 -15   1 91.9277 40.2247   1
 -13 -15  -1 174.248 47.6310   1
  14  15   1 56.1699 38.1980   1
 -14  15  -1 137.539 38.5568   1
  14 -15   1 131.506 38.4597   1
 -14 -15  -1 154.158 46.4572   1
  15  15   1 46.0823 40.0117   1
 -15  15  -1-26.8440 33.7943   1
 -15 -15  -1 28.6499 36.7055   1
  15 -15   1 17.3575 32.1872   1
  16  15   1 127.555 42.0272   1
  17 -15   1 76.0602 40.0365   1
 -17  15  -1-8.62214 40.3793   1
  16 -16  -1 25.0842 24.6301   1
 -16  16   1 26.5185 26.7887   1
  15 -16  -1-26.6734 32.3565   1
 -15  16   1 8.95478 30.6507   1
  14 -16  -1 151.433 42.3328   1
 -14  16   1 18.2477 34.0387   1
  13  16  -1 18.5211 43.9474   1
 -13  16   1 54.7471 30.0016   1
  13 -16  -1 89.1763 34.9954   1
 -13 -16   1 103.751 45.7579   1
  12  16  -1 185.442 48.5234   1
 -12  16   1 101.894 34.8401   1
  12 -16  -1 116.286 36.0168   1
 -12 -16   1 159.438 44.7774   1
  11  16  -1-46.5371 41.4814   1
 -11  16   1-28.3297 42.6229   1
  11 -16  -1 17.7808 34.1677   1
 -11 -16   1 28.0026 41.6007   1
  10  16  -1 36.9901 33.0429   1
 -10  16   1 65.2725 43.1609   1
  10 -16  -1 18.1506 37.2453   1
 -10 -16   1 37.1963 29.7289   1
  -9 -16   1 9.23768 37.8706   1
  -9  16   1 18.8729 36.8851   1
   9 -16  -1-18.1166 37.6937   1
   9  16  -1-9.18042 38.2019   1
  -8 -16   1 671.556 70.4794   1
  -8  16   1 563.360 65.5019   1
   8 -16  -1 589.428 67.1761   1
   8  16  -1 632.799 70.9013   1
  -7 -16   1-18.3763 38.2475   1
   7  16  -1 27.7079 37.2993   1
  -7  16   1 18.5175 38.5411   1
   7 -16  -1 73.1054 45.6613   1
  -6 -16   1 1630.84 116.745   1
  -6  16   1 1618.68 115.796   1
   6 -16  -1 1431.36 112.025   1
   6  16  -1 1312.30 109.602   1
  -5 -16   1 155.405 40.9236   1
  -5  16   1 200.787 49.7547   1
   5 -16  -1 125.883 42.2715   1
   5  16  -1 200.552 48.4035   1
  -4  16   1 9.22870 37.2562   1
   4 -16  -1-8.94382 34.3720   1
  -3  16   1 36.5820 33.2810   1
   3 -16  -1-18.1243 35.4235   1
  -2  16   1 110.285 43.7875   1
  -1  16   1-8.99564 33.3577   1
   1 -16  -1 9.08450 33.6873   1
   0  16   1-8.82043 30.1928   1
   0  16  -1 18.4140 27.8815   1
   0 -16   1 18.0469 29.5144   1
   0 -16  -1 18.1710 32.4235   1
   1  16   1 190.223 46.0005   1
  -1  16  -1 155.814 43.0915   1
  -1 -16  -1 222.912 48.4208   1
   1 -16   1 118.753 40.4029   1
  -2 -16  -1 546.182 66.8645   1
  -2  16  -1 517.766 68.4252   1
   2 -16   1 519.743 63.7426   1
   2  16   1 495.748 63.7051   1
  -3 -16  -1 318.301 53.4801   1
  -3  16  -1 405.578 55.3391   1
   3 -16   1 252.239 47.6759   1
   3  16   1 308.230 55.2508   1
  -4 -16  -1 604.491 70.1684   1
   4  16   1 838.782 77.9307   1
  -4  16  -1 681.528 72.6819   1
   4 -16   1 677.831 72.8627   1
  -5 -16  -1 364.696 58.0625   1
   5 -16   1 467.310 60.1367   1
   5  16   1 366.723 59.4525   1
  -6 -16  -1 63.7736 37.9287   1
  -6  16  -1-9.40061 35.5180   1
   6 -16   1 27.3373 31.2090   1
   6  16   1 36.2313 39.3365   1
   7  16   1 127.585 42.8695   1
  -7  16  -1 66.3915 42.4941   1
  -7 -16  -1 91.4579 37.1781   1
   8  16   1 192.128 47.7322   1
  -8 -16  -1 156.853 44.8629   1
   9  16   1 385.284 61.0602   1
  -9  16  -1 372.857 61.1918   1
  -9 -16  -1 350.548 53.8531   1
   9 -16   1 428.956 59.9522   1
  10 -16   1 107.929 39.6990   1
 -10  16  -1 37.5858 33.6844   1
  11  16   1 210.966 53.3331   1
 -11  16  -1 138.439 42.3618   1
 -11 -16  -1 130.197 45.1814   1
  11 -16   1 207.117 47.8480   1
  12  16   1-9.23787 41.1908   1
 -12 -16  -1-46.6400 38.2627   1
  13  16   1 46.7072 34.0525   1
 -13  16  -1 54.9908 40.8964   1
 -13 -16  -1 84.2417 41.7646   1
  13 -16   1-9.04792 38.7947   1
 -14  16  -1 8.99692 39.0734   1
  14 -16   1 43.0126 40.7401   1
 -15  16  -1-8.78881 37.1068   1
  15 -16   1 16.9836 37.8460   1
 -16  16  -1 8.56233 26.6412   1
  16 -16   1-33.2478 29.6646   1
 -15  17   1 52.2893 31.1849   1
  15 -17  -1 51.9176 32.7597   1
 -14  17   1 8.90797 37.6176   1
  14 -17  -1 26.0912 33.4330   1
 -13  17   1-26.8171 43.2670   1
  13 -17  -1 34.9448 36.8848   1
  12  17  -1 37.1862 37.5318   1
  12 -17  -1-17.5792 39.6735   1
 -12  17   1-45.5258 41.6081   1
  11  17  -1 74.3208 38.9417   1
 -11  17   1 65.1584 42.7928   1
  11 -17  -1 113.921 42.6738   1
 -11 -17   1 158.468 43.8738   1
  10  17  -1 36.9643 36.1688   1
 -10  17   1 46.0849 42.1581   1
  10 -17  -1 44.8718 42.0378   1
 -10 -17   1 37.1443 35.7351   1
  -9 -17   1 9.32442 37.0844   1
  -9  17   1 56.1691 42.8080   1
   9 -17  -1 44.7874 36.7569   1
   9  17  -1 27.9020 43.0450   1
  -8 -17   1 37.2051 40.3785   1
  -8  17   1-37.5749 42.9273   1
   8 -17  -1 9.02736 33.4781   1
   8  17  -1 46.7106 39.4446   1
  -7 -17   1 56.1883 40.4649   1
  -7  17   1 92.4903 37.7314   1
   7 -17  -1 190.865 44.3257   1
   7  17  -1 129.983 43.2828   1
  -6 -17   1 46.3383 38.2954   1
  -6  17   1 120.250 38.2235   1
   6 -17  -1 119.131 36.7270   1
   6  17  -1 120.157 43.0162   1
  -5 -17   1 27.8190 37.7062   1
   5  17  -1 171.297 47.4948   1
  -4  17   1-37.0453 41.2825   1
   4  17  -1 17.7242 32.8720   1
  -4 -17   1 37.5985 37.9543   1
   4 -17  -1 45.0643 39.6572   1
  -3  17   1 9.21085 40.5204   1
   3  17  -1-8.86660 40.0193   1
  -3 -17   1-9.25748 37.3724   1
   3 -17  -1 9.06292 37.1542   1
  -2  17   1 83.5484 44.0196   1
   2 -17  -1-9.12601 39.1609   1
  -2 -17   1 9.20293 38.9396   1
  -1  17   1 357.452 58.2448   1
   1  17  -1 184.507 51.0979   1
  -1 -17   1 365.429 56.9575   1
   1 -17  -1 308.352 53.9120   1
   0  17   1 336.059 58.5080   1
   0  17  -1 233.507 50.0095   1
   0 -17   1 192.121 47.2734   1
   0 -17  -1 347.568 55.1667   1
  -1  17  -1 342.734 54.8339   1
   1  17   1 246.410 51.5309   1
  -1 -17  -1 275.645 54.0250   1
   1 -17   1 420.238 56.4388   1
   2  17   1-8.78824 28.7411   1
  -2  17  -1 65.2698 41.5560   1
   2 -17   1-27.1619 35.3906   1
  -2 -17  -1-27.9748 33.2741   1
  -3 -17  -1 73.2814 41.9139   1
  -3  17  -1 9.08511 36.7403   1
   3 -17   1 9.09311 37.3408   1
   3  17   1 116.403 47.4394   1
  -4 -17  -1 220.205 43.9675   1
  -4  17  -1 361.291 56.8751   1
   4 -17   1 257.313 51.6710   1
   4  17   1 356.877 52.6941   1
  -5 -17  -1 83.3741 39.1470   1
   5  17   1-9.18767 38.2683   1
  -6 -17  -1-9.19256 39.9080   1
   6  17   1-27.6951 39.5326   1
  -6  17  -1 9.42370 43.5875   1
   6 -17   1-18.1958 37.8622   1
   7 -17   1 72.6032 43.0850   1
   8  17   1 36.4653 40.6511   1
  -8  17  -1 18.6470 41.5740   1
   8 -17   1 54.3969 39.3786   1
  -8 -17  -1 9.15489 36.9827   1
   9  17   1 27.4321 36.9904   1
  -9  17  -1 47.3511 39.4790   1
  -9 -17  -1 82.5283 38.2313   1
  10  17   1 283.775 54.1035   1
 -10 -17  -1 184.661 46.3800   1
  11  17   1 73.1620 42.3192   1
 -11  17  -1 54.5071 39.4598   1
 -11 -17  -1-9.19478 37.7204   1
  11 -17   1 8.86378 33.5008   1
 -12  17  -1-18.2057 29.7699   1
  12 -17   1 8.86881 31.0071   1
  13  17   1 72.0227 44.0959   1
 -13  17  -1 44.8030 40.9993   1
  13 -17   1 26.5462 38.4685   1
 -14  17  -1 8.76218 37.0067   1
  14 -17   1 33.9142 37.7991   1
 -13  18   1 8.74555 33.0277   1
  13 -18  -1 8.47192 31.9945   1
 -12  18   1 53.1226 33.4625   1
  12 -18  -1 8.57978 30.6457   1
  10  18  -1 37.3712 33.3566   1
  10 -18  -1 17.5312 38.0679   1
 -10  18   1 18.1488 39.4079   1
  -9 -18   1 93.3519 44.7333   1
  -9  18   1 9.15689 39.7979   1
   9 -18  -1 8.82043 39.8593   1
   9  18  -1 74.6228 41.6179   1
  -8 -18   1-27.9289 37.5833   1
  -8  18   1 18.5113 39.0775   1
   8 -18  -1 26.7899 34.3191   1
   8  18  -1-9.33004 37.0724   1
  -7  18   1 9.20180 35.3744   1
  -7 -18   1-18.5600 40.2935   1
   7  18  -1-55.2867 43.6281   1
  -6 -18   1-9.30965 34.5254   1
  -6  18   1 9.15776 29.2310   1
   6 -18  -1 9.03306 28.8330   1
   6  18  -1 36.2142 44.2970   1
   5  18  -1-8.90181 36.4940   1
   5 -18  -1 9.07831 31.0711   1
  -5 -18   1-18.8852 38.1199   1
  -4  18   1-9.17176 37.0263   1
   4 -18  -1 8.96442 37.8476   1
  -3  18   1-27.6896 43.7094   1
   3 -18  -1-26.8356 38.8498   1
  -2  18   1 45.8537 44.8681   1
   2 -18  -1-36.3391 37.2441   1
  -1  18   1 9.28626 32.4660   1
   1 -18  -1-9.06465 32.9853   1
   0  18  -1 27.8119 40.2566   1
   0  18   1 36.4562 39.0390   1
   0 -18   1-9.18662 37.6756   1
   0 -18  -1 36.3573 40.5218   1
   1  18   1 9.08845 37.2623   1
  -1  18  -1-9.33364 35.2499   1
   1 -18   1 36.1689 33.5344   1
  -1 -18  -1 9.14063 40.2147   1
   2  18   1 140.165 42.6053   1
  -2  18  -1 74.2047 38.2533   1
  -2 -18  -1 64.7917 38.1733   1
   2 -18   1 90.6236 36.8208   1
   3  18   1 26.3731 28.7496   1
  -3  18  -1 9.10785 41.1082   1
   3 -18   1-9.18168 37.6411   1
  -3 -18  -1-27.9787 32.6058   1
  -4 -18  -1-27.5672 36.5132   1
  -4  18  -1 18.5720 45.4329   1
   4 -18   1 18.2597 38.5473   1
   4  18   1 26.8001 39.8146   1
  -5 -18  -1 64.0598 36.4521   1
  -5  18  -1 27.8717 39.3079   1
   5 -18   1 81.7696 42.0978   1
   5  18   1 54.5221 40.0574   1
  -6 -18  -1 36.8268 33.5136   1
  -6  18  -1-9.39064 31.4453   1
   6 -18   1 27.1141 34.1411   1
   6  18   1 27.5416 36.4885   1
   7  18   1-55.1671 45.9779   1
  -7 -18  -1-36.6624 41.9337   1
   8  18   1 9.16075 29.2573   1
  -8  18  -1 46.1313 44.1824   1
  -8 -18  -1 54.8689 31.9903   1
   8 -18   1-17.8238 37.1008   1
   9 -18   1 8.73005 36.3300   1
  -9  18  -1 9.27274 39.1515   1
  10  18   1-9.01115 41.6889   1
 -10  18  -1 18.1177 32.9803   1
  10 -18   1 26.2344 31.2204   1
 -10 -18  -1 54.3043 34.7980   1
  11  18   1 54.0247 36.4697   1
  11 -18   1 52.0909 39.2968   1
 -11 -18  -1 99.3008 36.5632   1
 -11  18  -1 53.3011 37.0846   1
 -12  18  -1-8.86397 39.0558   1
  12 -18   1-86.3343 45.7451   1
 -11  19   1 8.81605 38.7960   1
  11 -19  -1 33.1632 36.9628   1
 -10  19   1 53.5797 37.7249   1
  10 -19  -1 8.46538 33.6619   1
   9 -19  -1 43.1378 35.3886   1
  -9  19   1 8.90452 30.4983   1
   8 -19  -1 78.4525 48.6190   1
   8  19  -1 9.00983 34.6719   1
   7 -19  -1 26.2946 34.8543   1
  -7  19   1 36.3023 36.6646   1
   6 -19  -1 71.1040 40.1367   1
  -6 -19   1 47.1917 40.4345   1
   6  19  -1-17.5786 40.1840   1
  -6  19   1 18.0037 33.4058   1
   5 -19  -1 17.9352 39.4629   1
  -5 -19   1-18.5119 29.5572   1
   5  19  -1 62.0546 36.3561   1
  -5  19   1 27.0000 41.6363   1
   4 -19  -1-26.6832 30.4435   1
  -4 -19   1 9.20238 32.8383   1
   4  19  -1 9.15226 35.1750   1
  -4  19   1-17.4658 35.2566   1
  -3 -19   1-9.14779 28.4591   1
   3  19  -1-9.17522 34.0262   1
  -2 -19   1 9.10540 35.0342   1
   2  19  -1 65.5343 37.2380   1
   1 -19  -1 27.1867 38.8236   1
  -1 -19   1 45.9804 41.5254   1
  -1  19   1-9.08923 41.0434   1
   1  19  -1 55.3593 47.0394   1
   0 -19   1-18.0294 33.4297   1
   0 -19  -1-17.9413 28.6314   1
   0  19  -1-9.22924 42.6857   1
   0  19   1 64.5645 37.8136   1
   1 -19   1 36.0080 35.7903   1
  -1 -19  -1-9.01138 35.8275   1
   1  19   1 36.1421 39.2424   1
  -1  19  -1 46.2692 40.7285   1
   2 -19   1-36.1248 39.7368   1
  -2 -19  -1-45.3036 40.3876   1
   2  19   1-9.01154 42.6650   1
  -2  19  -1 26.6021 41.0176   1
  -3 -19  -1 27.3255 39.0434   1
   3  19   1 52.0912 39.7136   1
   4 -19   1-9.03686 36.4867   1
  -4  19  -1-18.3057 40.7961   1
  -5 -19  -1 54.6891 35.1876   1
   5 -19   1 98.1688 47.3504   1
  -6 -19  -1-18.0453 40.2137   1
  -6  19  -1 36.9184 37.2624   1
   6 -19   1-8.88051 32.3182   1
   6  19   1 26.7403 37.0935   1
  -7 -19  -1 18.0572 35.8756   1
  -7  19  -1 36.4448 42.1399   1
   7 -19   1-17.5525 38.6097   1
   7  19   1-9.05599 40.8752   1
   8  19   1 45.0682 44.1164   1
  -8 -19  -1 9.08928 39.4751   1
   9  19   1 27.0460 45.5056   1
   9 -19   1 8.48224 40.6204   1
  -9  19  -1-9.01982 40.2124   1
  -9 -19  -1 71.8794 41.5680   1
  10 -19   1 85.0420 36.0067   1
 -10  19  -1 35.1126 34.9843   1
  -7  20   1 26.5940 27.5926   1
   7 -20  -1 17.0661 27.9229   1
  -6  20   1-17.6718 42.7713   1
   6 -20  -1-8.59912 39.7748   1
  -5  20   1 17.6397 34.4759   1
   5  20  -1 36.0324 44.0728   1
   5 -20  -1 17.3940 32.2512   1
  -5 -20   1-63.5099 42.9497   1
   4  20  -1 27.1326 44.7173   1
  -4 -20   1-18.0340 37.5221   1
  -3  20   1 35.2404 40.7467   1
   3  20  -1-18.4657 37.8513   1
  -3 -20   1-17.9615 34.5144   1
   3 -20  -1-8.67720 40.1320   1
  -2  20   1 53.7077 35.1745   1
   2  20  -1 72.8088 39.6718   1
   2 -20  -1 78.2665 35.2918   1
  -2 -20   1 117.903 40.0612   1
  -1  20   1 26.7842 38.2507   1
   1  20  -1 18.1908 34.3710   1
   1 -20  -1 35.1277 36.5665   1
  -1 -20   1 35.7868 35.5725   1
   0  20   1-17.8674 40.8234   1
   0  20  -1 45.6052 39.0554   1
   0 -20  -1-26.7148 38.1300   1
   0 -20   1 8.85861 36.3169   1
   1  20   1 9.06153 39.9399   1
  -1  20  -1 89.7837 45.3741   1
   1 -20   1 88.4295 42.8726   1
  -1 -20  -1 35.2555 38.3399   1
  -2  20  -1 152.103 51.5993   1
   2  20   1 44.3780 38.6893   1
   2 -20   1 89.2065 40.4173   1
  -2 -20  -1 44.2489 37.5295   1
   3  20   1-17.6876 37.8718   1
  -3  20  -1-26.9982 37.9991   1
  -3 -20  -1 8.89196 30.4377   1
   3 -20   1-17.7480 34.6908   1
   4  20   1 42.7663 42.8419   1
  -4 -20  -1 98.2440 44.2690   1
  -5  20  -1-45.3129 45.7526   1
   5 -20   1-17.4421 38.8916   1
  -6  20  -1 8.99418 33.9668   1
   7  20   1 17.2657 34.8839   1
   7 -20   1 85.6307 42.3656   1
  -7 -20  -1 17.6576 30.9042   1
  -7  20  -1 35.2236 39.7745   1
   2  21  -1 26.6625 37.0191   1
  -2  21   1 69.1392 46.9995   1
   2 -21  -1 16.8902 40.4621   1
  -1  21   1 252.952 56.3351   1
   1  21  -1 222.845 49.2021   1
  -1 -21   1 147.175 42.3265   1
   1 -21  -1 151.981 47.0743   1
   0  21   1-8.69180 44.3002   1
   0  21  -1 17.5488 43.8356   1
   0 -21   1-8.63999 39.4842   1
   0 -21  -1-42.7483 42.7130   1
  -1  21  -1 121.243 48.1423   1
   1  21   1 86.9301 43.7233   1
   1 -21   1 104.781 42.1100   1
  -1 -21  -1 138.608 44.4427   1
  -2  21  -1 17.6072 42.1468   1
   2  21   1-8.81301 33.2822   1
   2 -21   1-17.3117 40.5084   1
  -2 -21  -1-17.1403 29.9647   1
   3  21   1-34.4975 44.8278   1
  -3 -21  -1-25.7924 40.7213   1
   4  21   1 60.0418 38.3085   1
  -4 -21  -1 51.8163 34.4053   1
  26   0  -2 44.7179 36.7200   1
  25   0  -2 8.99097 37.4135   1
 -25   0   2-9.57278 36.1493   1
  24   0  -2 199.040 49.8566   1
 -24   0   2 165.713 49.3871   1
  23   0  -2-9.00700 42.1547   1
 -23   0   2-19.6681 39.0800   1
  22   0  -2 639.240 73.1894   1
 -22   0   2 496.292 67.4329   1
 -21   0   2 175.248 45.0913   1
  21   0  -2 108.700 39.3009   1
 -20   0   2-37.1994 36.3787   1
  20   0  -2-25.8654 33.1646   1
 -19   0   2 134.705 41.6021   1
  19   0  -2 289.254 49.8377   1
 -17   0   2 231.980 41.9779   1
  17   0  -2 253.762 44.6775   1
 -16   0   2 284.453 45.4640   1
  16   0  -2 131.097 36.3869   1
 -15   0   2 2534.76 155.994   1
  14   0  -2 5943.30 299.023   1
 -14   0   2 5677.05 304.356   1
  13   0  -2 5847.28 310.973   1
 -13   0   2 6464.63 317.434   1
  12   0  -2 1712.70 104.629   1
 -12   0   2 1415.24 100.744   1
 -11   0   2 1216.08 83.9175   1
  11   0  -2 1160.95 83.4748   1
 -10   0   2 27503.7 1287.16   1
  10   0  -2 28368.2 1286.69   1
  -9   0   2 95393.1 4384.54   1
   9   0  -2 98418.9 4385.48   1
  -8   0   2 109301. 5087.73   1
   8   0  -2 116124. 5089.83   1
  -7   0   2 54511.1 2545.53   1
   7   0  -2 57893.0 2546.55   1
  -6   0   2 389369. 17737.4   1
   6   0  -2 398274. 17736.2   1
  -5   0   2 935835. 43610.9   1
   5   0  -2 999999. 43609.8   1
  -4   0   2 327921. 14076.4   1
   4   0  -2 297236. 14076.6   1
  -3   0   2 100165. 4378.17   1
   3   0  -2 94532.5 4377.57   1
   0   0   2 152281. 6825.52   1
   0   0  -2 150952. 6825.67   1
   1   0   2 144838. 6489.04   1
  -1   0  -2 143205. 6490.18   1
   2   0   2 583198. 23639.1   1
  -2   0  -2 469287. 23638.7   1
   3   0   2 489526. 22808.9   1
  -3   0  -2 525138. 22810.0   1
   4   0   2 192580. 8880.42   1
  -4   0  -2 201763. 8881.81   1
   5   0   2 118624. 5549.30   1
  -5   0  -2 127255. 5550.23   1
   6   0   2 34247.2 1647.11   1
  -6   0  -2 38226.3 1651.90   1
  -7   0  -2 120.655 30.2627   1
   7   0   2 47.7670 23.8713   1
   8   0   2 4135.07 223.353   1
  -8   0  -2 4672.02 233.191   1
   9   0   2 20851.1 1031.65   1
  -9   0  -2 24043.4 1040.74   1
 -10   0  -2-6.92295 19.1442   1
  10   0   2-19.0017 21.6865   1
  11   0   2 1433.89 97.1545   1
 -11   0  -2 1360.24 98.4574   1
  12   0   2 1717.09 117.001   1
 -12   0  -2 1861.24 121.141   1
 -13   0  -2 336.911 50.4896   1
  13   0   2 255.449 45.7782   1
  14   0   2 9413.61 465.060   1
 -14   0  -2 9150.37 462.170   1
  16   0   2 713.257 70.2728   1
 -16   0  -2 676.912 70.5655   1
 -17   0  -2 460.466 60.3784   1
  17   0   2 438.310 57.4787   1
 -18   0  -2 9.07431 30.3989   1
  18   0   2 44.5588 32.4519   1
  19   0   2 593.227 68.5218   1
 -19   0  -2 619.576 71.7002   1
  20   0   2 203.979 47.4011   1
 -20   0  -2 202.921 50.0900   1
  22   0   2 26.6066 40.5523   1
 -22   0  -2 37.8859 42.2362   1
  24   0   2 34.7806 37.2458   1
 -24   0  -2 9.05901 33.6086   1
 -25   0  -2-8.82977 28.1832   1
  26  -1  -2 35.4306 41.9307   1
 -26   1   2-28.6239 41.4186   1
  25  -1  -2 35.7541 42.7920   1
  25   1  -2-18.2004 43.0791   1
 -25  -1   2-28.2892 41.4842   1
 -25   1   2-19.4787 39.3186   1
  24   1  -2 36.4966 36.8510   1
  24  -1  -2 18.2059 38.9937   1
 -24   1   2-9.52456 34.0041   1
 -24  -1   2 57.0295 38.3875   1
  23   1  -2 144.842 43.8416   1
 -23  -1   2 259.643 54.8241   1
 -23   1   2 245.435 52.9967   1
  23  -1  -2 191.956 50.1118   1
  22   1  -2-26.9536 40.5773   1
 -22  -1   2 57.5722 41.6779   1
 -22   1   2 9.54914 37.9701   1
  22  -1  -2 88.9418 41.1605   1
  21   1  -2 204.350 45.4852   1
 -21  -1   2 240.048 47.5276   1
  20   1  -2 312.284 53.7624   1
 -20  -1   2 330.954 58.8012   1
 -20   1   2 502.876 62.3938   1
  20  -1  -2 560.843 67.2939   1
  19   1  -2 468.003 60.9846   1
 -19  -1   2 577.351 67.2805   1
 -19   1   2 527.446 64.5752   1
  19  -1  -2 517.700 63.2310   1
 -18   1   2 90.2530 37.2940   1
  18  -1  -2 115.610 35.6667   1
  17   1  -2 1789.36 123.783   1
  17  -1  -2 1810.02 121.216   1
 -17   1   2 2125.95 135.174   1
 -17  -1   2 1754.34 124.424   1
  16  -1  -2 1129.22 90.7263   1
  16   1  -2 1060.91 85.5654   1
 -16  -1   2 1132.86 91.1056   1
 -16   1   2 1133.53 90.8721   1
 -15   1   2 78.9511 32.2951   1
 -15  -1   2 121.956 35.6350   1
  15  -1  -2 112.178 31.0979   1
  15   1  -2 158.871 35.7125   1
  14   1  -2 5057.14 259.026   1
 -14  -1   2 4769.04 256.165   1
 -14   1   2 4655.94 256.870   1
  14  -1  -2 4888.32 257.753   1
  13   1  -2 33181.2 1531.01   1
  12   1  -2 6004.98 305.165   1
 -12  -1   2 6243.12 306.673   1
 -12   1   2 5426.03 302.995   1
  12  -1  -2 6517.10 309.933   1
  11   1  -2 8129.35 400.067   1
 -11  -1   2 7918.48 401.845   1
 -11   1   2 8179.05 403.208   1
  11  -1  -2 8685.95 404.356   1
  10   1  -2 998.536 71.7791   1
 -10  -1   2 1136.87 77.5782   1
 -10   1   2 1008.24 75.4522   1
  10  -1  -2 1084.60 75.0121   1
   9   1  -2 7411.33 371.507   1
  -9  -1   2 8074.13 375.408   1
  -9   1   2 8008.58 377.131   1
   9  -1  -2 7440.39 372.759   1
   8   1  -2 102626. 4542.06   1
  -8  -1   2 100472. 4543.99   1
  -8   1   2 98153.7 4545.07   1
   8  -1  -2 100415. 4544.23   1
   7   1  -2 78221.8 3536.90   1
  -7  -1   2 78201.0 3538.50   1
   6   1  -2 15666.1 745.890   1
   6  -1  -2 16674.9 748.259   1
  -6   1   2 15552.8 748.095   1
  -6  -1   2 17139.6 747.607   1
   5   1  -2 50218.3 2263.09   1
  -5   1   2 49331.1 2265.63   1
   5  -1  -2 51906.1 2265.96   1
  -5  -1   2 48945.6 2262.91   1
   4   1  -2 63229.3 3016.48   1
  -4   1   2 76916.5 3021.25   1
   4  -1  -2 53724.2 3016.41   1
  -4  -1   2 78551.8 3017.85   1
   3   1  -2 115468. 5026.16   1
  -3   1   2 102069. 5029.34   1
  -3  -1   2 114631. 5026.38   1
   3  -1  -2 110467. 5029.81   1
  -2   1   2 141983. 6429.62   1
   2  -1  -2 143597. 6429.60   1
  -1   1   2 334407. 15156.5   1
   1  -1  -2 339436. 15157.1   1
   0   1   2 60893.3 2528.17   1
   0   1  -2 57736.2 2525.40   1
   0  -1   2 61309.5 2525.28   1
  -1   1  -2 120565. 5345.82   1
  -1  -1  -2 116114. 5346.67   1
   1  -1   2 116234. 5345.90   1
   1   1   2 121715. 5346.86   1
  -2   1  -2 86726.1 3695.43   1
  -2  -1  -2 82869.9 3694.60   1
   2  -1   2 77082.7 3693.14   1
   2   1   2 81474.5 3694.10   1
  -3   1  -2 24972.5 1094.69   1
  -3  -1  -2 24948.3 1094.93   1
   3  -1   2 23085.3 1092.47   1
   3   1   2 22971.2 1091.67   1
  -5   1  -2 787.675 56.3605   1
  -5  -1  -2 754.486 56.0431   1
   5  -1   2 773.118 57.1754   1
   5   1   2 722.742 54.2185   1
  -6   1  -2 70633.1 3291.97   1
  -6  -1  -2 74691.0 3293.91   1
   6  -1   2 77433.1 3294.34   1
   6   1   2 68508.1 3289.88   1
  -7   1  -2 65855.8 3002.31   1
  -7  -1  -2 66262.1 3003.37   1
   7  -1   2 67915.0 3004.44   1
   7   1   2 64531.1 3001.38   1
  -8   1  -2 12180.5 577.552   1
  -8  -1  -2 12716.5 578.811   1
   8  -1   2 12056.3 577.415   1
   8   1   2 11561.2 574.093   1
  -9  -1  -2 93.7503 30.4657   1
   9  -1   2 80.5475 30.8520   1
   9   1   2 136.176 31.5749   1
 -10  -1  -2 5129.53 263.212   1
  10   1   2 4896.35 259.181   1
 -11  -1  -2 337.141 45.1715   1
 -11   1  -2 410.408 51.1341   1
  11   1   2 377.516 45.3816   1
  11  -1   2 501.018 52.9877   1
 -12  -1  -2 10498.5 486.859   1
 -12   1  -2 10217.9 485.715   1
  12   1   2 9378.35 479.897   1
  12  -1   2 9272.77 480.561   1
 -13  -1  -2 2619.81 150.123   1
 -13   1  -2 2540.79 154.838   1
  13   1   2 2559.17 148.285   1
 -14  -1  -2 2291.31 155.493   1
 -14   1  -2 2536.83 160.836   1
  14  -1   2 2741.44 160.479   1
  14   1   2 2842.95 162.432   1
 -16  -1  -2 1048.27 88.6932   1
 -16   1  -2 1051.57 89.1522   1
  16  -1   2 899.956 84.5749   1
  16   1   2 1078.08 87.0625   1
 -17   1  -2-17.4376 30.4821   1
  17  -1   2 26.9888 33.9722   1
  17   1   2-8.53212 29.8295   1
 -18   1  -2 612.901 69.8133   1
  18  -1   2 512.198 65.6630   1
 -18  -1  -2 632.886 69.5171   1
 -19   1  -2 422.990 64.1384   1
 -19  -1  -2 502.448 64.6485   1
  19   1   2 379.730 56.1113   1
 -20   1  -2 140.533 44.6407   1
 -20  -1  -2 94.6468 48.0309   1
  20  -1   2 107.012 43.9251   1
  20   1   2 106.662 44.6930   1
 -21  -1  -2-9.39778 36.1190   1
  21   1   2-8.95909 37.8274   1
 -22  -1  -2 83.2200 43.8456   1
 -22   1  -2 37.9150 39.5251   1
  22  -1   2 70.7579 42.4185   1
  22   1   2 35.9298 36.9120   1
 -24   1  -2 9.24219 39.6566   1
 -24  -1  -2 99.3467 46.9923   1
  24   1   2 77.9221 44.1993   1
  24  -1   2 43.0626 38.9567   1
 -25   1  -2-26.8282 34.9555   1
 -25  -1  -2-8.76159 33.0862   1
  25  -1   2-8.41907 38.4716   1
  25   1   2 25.4695 37.3487   1
 -26   2   2 37.4035 41.1487   1
  26  -2  -2 8.82513 40.3395   1
 -25   2   2-37.3224 34.6175   1
 -25  -2   2-18.6176 34.5366   1
  25  -2  -2-27.1142 34.7517   1
  25   2  -2-9.10968 34.4182   1
 -24   2   2 38.2649 40.9651   1
 -24  -2   2-9.46151 35.7335   1
  24  -2  -2-17.8242 40.2285   1
  24   2  -2 45.4435 42.0386   1
 -23   2   2 18.6890 33.3447   1
 -23  -2   2-18.9820 35.1960   1
  23  -2  -2-9.20096 37.1455   1
  23   2  -2-18.1401 36.6170   1
 -22   2   2 158.768 50.7286   1
 -22  -2   2 188.002 48.8003   1
  22  -2  -2 147.676 46.0855   1
  22   2  -2 81.6488 43.4243   1
 -21   2   2 85.2618 42.8790   1
 -21  -2   2 37.2303 40.5309   1
  21  -2  -2 53.9284 39.1484   1
  21   2  -2 107.175 42.8768   1
 -20   2   2 423.005 58.2098   1
 -20  -2   2 581.001 64.7115   1
  20   2  -2 489.609 62.5980   1
 -19   2   2 38.1225 31.9904   1
 -19  -2   2 99.3516 40.8351   1
  19  -2  -2 8.30148 29.1205   1
  19   2  -2 93.2969 36.3947   1
 -18   2   2 827.858 79.1747   1
  18  -2  -2 945.520 82.8959   1
 -17   2   2 34.7303 35.1495   1
 -17  -2   2 68.3679 35.6585   1
  17  -2  -2 74.4836 36.0211   1
  17   2  -2 55.5070 34.5216   1
 -16   2   2 24.7162 33.2729   1
 -16  -2   2 74.8804 33.6011   1
  16  -2  -2 16.1551 30.5174   1
  16   2  -2-15.0267 26.8258   1
 -15  -2   2 408.094 53.2054   1
  15  -2  -2 280.741 44.9854   1
  15   2  -2 337.963 48.5830   1
 -14   2   2 3654.78 218.744   1
 -14  -2   2 4068.36 223.802   1
  14  -2  -2 4277.15 224.019   1
  14   2  -2 4291.81 222.264   1
 -13   2   2 2165.97 141.766   1
 -13  -2   2 2342.94 140.391   1
  13   2  -2 2504.03 141.109   1
  13  -2  -2 2214.44 140.198   1
  12   2  -2 24997.2 1120.95   1
  12  -2  -2 24234.0 1122.74   1
 -12   2   2 23106.8 1123.14   1
  11   2  -2 173.883 31.8800   1
 -11  -2   2 144.004 32.6773   1
  11  -2  -2 175.182 32.8409   1
 -11   2   2 155.986 34.8663   1
 -10   2   2 47894.2 2141.19   1
 -10  -2   2 45981.5 2139.17   1
  10  -2  -2 46678.2 2141.27   1
  10   2  -2 46966.9 2137.01   1
  -9   2   2 44746.6 2064.42   1
  -9  -2   2 45685.9 2062.27   1
   9  -2  -2 43906.4 2063.70   1
   9   2  -2 46442.2 2060.77   1
  -8   2   2 5269.98 271.275   1
   8   2  -2 5391.32 267.221   1
  -8  -2   2 5350.72 269.102   1
   8  -2  -2 5837.45 272.088   1
  -7   2   2 14728.2 688.400   1
   7   2  -2 14458.5 683.425   1
   7  -2  -2 14964.4 688.906   1
  -7  -2   2 14971.3 685.508   1
   6   2  -2 2953.74 151.017   1
  -6  -2   2 2988.20 150.134   1
  -5   2   2 3089.39 156.084   1
  -5  -2   2 3307.63 151.605   1
   5   2  -2 3168.93 151.388   1
  -4  -2   2 268228. 11882.0   1
   4   2  -2 265912. 11882.0   1
   4  -2  -2 259091. 11887.9   1
  -4   2   2 259223. 11887.6   1
   3  -2  -2 10824.4 485.897   1
  -3  -2   2 10546.3 481.428   1
  -3   2   2 10349.0 486.442   1
   3   2  -2 10374.2 480.999   1
   2  -2  -2 12411.0 540.386   1
   2   2  -2 12218.0 535.249   1
  -2  -2   2 11824.5 535.488   1
  -1  -2   2 103872. 4591.80   1
   1  -2  -2 100730. 4596.15   1
  -1   2   2 96300.5 4596.47   1
   1   2  -2 104070. 4591.26   1
   0  -2  -2 73306.1 3255.71   1
   0   2   2 72034.1 3255.79   1
   0  -2   2 70878.3 3253.40   1
   0   2  -2 72414.5 3253.12   1
  -1  -2  -2 4944.78 236.076   1
   1   2   2 5033.30 236.264   1
   1  -2   2 4991.85 233.754   1
  -1   2  -2 4744.80 234.101   1
  -2  -2  -2 193745. 8422.94   1
   2   2   2 190832. 8422.23   1
   2  -2   2 181365. 8421.74   1
  -2   2  -2 182023. 8422.54   1
  -3  -2  -2 37758.4 1811.07   1
   3   2   2 40227.5 1812.01   1
   3  -2   2 40308.5 1811.70   1
  -3   2  -2 41374.1 1812.95   1
   5   2   2 83510.0 3632.78   1
  -5  -2  -2 77861.8 3632.75   1
   5  -2   2 79946.7 3634.03   1
  -5   2  -2 79575.5 3632.43   1
   6  -2   2 345.828 42.6789   1
  -6   2  -2 548.144 50.6696   1
  -6  -2  -2 556.053 48.7880   1
   6   2   2 414.199 43.7607   1
  -7   2  -2 30183.7 1309.73   1
  -7  -2  -2 30285.8 1308.15   1
   7   2   2 32419.3 1308.03   1
  -8   2  -2-18.0616 25.0534   1
  -8  -2  -2 11.8774 26.8049   1
   8  -2   2-17.1134 27.0043   1
   8   2   2 33.1929 23.6886   1
  -9   2  -2 21616.9 1043.19   1
  -9  -2  -2 22589.2 1044.81   1
   9  -2   2 22663.9 1042.99   1
   9   2   2 22676.3 1041.97   1
 -11   2  -2 7768.20 398.109   1
 -11  -2  -2 8475.67 403.495   1
  11  -2   2 7885.81 398.881   1
  11   2   2 7783.79 396.768   1
 -12   2  -2 23.1761 33.5462   1
 -12  -2  -2 7.75864 32.7679   1
  12  -2   2 15.1461 31.5247   1
  12   2   2 28.8021 31.6881   1
 -13   2  -2 2888.17 170.467   1
 -13  -2  -2 2757.87 169.110   1
  13  -2   2 2815.28 167.878   1
  13   2   2 2709.40 165.231   1
 -14  -2  -2 2192.74 139.057   1
 -14   2  -2 2385.11 142.568   1
  14  -2   2 1835.99 132.506   1
  14   2   2 2011.25 133.953   1
 -15   2  -2 2877.48 175.418   1
  15  -2   2 2764.04 171.560   1
 -16   2  -2 104.856 37.3620   1
 -16  -2  -2 44.5012 29.2371   1
  16  -2   2 32.2799 31.6642   1
  16   2   2 75.3994 33.4021   1
 -17   2  -2-9.37241 36.6356   1
 -17  -2  -2 63.5822 41.5068   1
  17  -2   2-34.2995 32.9550   1
  17   2   2-17.2120 35.8123   1
 -18   2  -2 83.9651 43.2342   1
 -18  -2  -2 9.15106 34.0432   1
  18  -2   2 79.6619 41.5109   1
  18   2   2 79.0633 39.2460   1
 -19  -2  -2 265.807 48.7893   1
  19  -2   2 164.950 46.9934   1
  19   2   2 125.876 40.9343   1
 -20   2  -2-36.8853 33.5687   1
 -20  -2  -2-18.6449 32.6062   1
  20   2   2-8.93061 34.3341   1
 -21   2  -2 179.538 44.0666   1
  21  -2   2 211.289 43.9615   1
 -22   2  -2 9.30379 37.5662   1
 -22  -2  -2-18.4546 35.4687   1
  22  -2   2 26.5689 37.3982   1
  22   2   2 44.3797 34.7017   1
 -23   2  -2 45.7407 38.6657   1
  23  -2   2 35.4297 40.0189   1
 -24  -2  -2 35.2304 37.2963   1
 -24   2  -2 74.5211 45.6648   1
  24   2   2 88.1937 50.0388   1
  24  -2   2 59.8326 44.9168   1
 -25  -2  -2 17.4241 32.3063   1
 -25   2  -2 45.3245 40.3999   1
  25  -2   2-25.1626 36.8988   1
  25   2   2-34.2289 31.7322   1
 -26   3   2 9.32433 33.9349   1
  26  -3  -2-34.5884 44.0731   1
  25   3  -2 18.3336 38.7109   1
 -24   3   2-27.6351 38.3447   1
 -24  -3   2-37.4300 34.0652   1
  24  -3  -2-37.1083 43.4250   1
  24   3  -2 9.19130 32.8115   1
 -23  -3   2-18.4788 32.9682   1
  23   3  -2 18.4993 36.1550   1
 -22   3   2-9.75893 40.0141   1
 -22  -3   2-9.21861 32.2377   1
  22  -3  -2-17.8564 37.1594   1
  22   3  -2-27.3442 35.6351   1
 -21  -3   2 156.453 41.2555   1
  21  -3  -2 182.766 43.0751   1
  21   3  -2 89.1699 36.8607   1
 -20   3   2 148.955 44.8048   1
 -20  -3   2 81.7898 39.7167   1
  20  -3  -2 125.803 48.2087   1
  20   3  -2 61.1009 39.1724   1
 -19   3   2 204.033 46.9141   1
 -19  -3   2 124.370 39.8175   1
  19  -3  -2 255.500 51.2676   1
  19   3  -2 315.033 49.9819   1
 -18   3   2 258.504 49.6983   1
  18  -3  -2 235.959 46.3190   1
 -17  -3   2 715.421 71.2428   1
  17   3  -2 730.298 70.8980   1
 -16   3   2 923.139 88.7221   1
 -16  -3   2 1035.78 87.7882   1
  16  -3  -2 1308.34 96.1930   1
  16   3  -2 1319.19 94.0112   1
 -15   3   2 2564.11 146.478   1
 -15  -3   2 2070.34 138.819   1
  15  -3  -2 2275.65 141.660   1
  15   3  -2 2105.05 137.882   1
 -14   3   2 1066.17 86.2584   1
 -14  -3   2 993.265 81.4618   1
  14  -3  -2 1002.06 82.9148   1
  14   3  -2 923.325 76.8655   1
 -13  -3   2 560.482 58.1324   1
  13  -3  -2 608.385 59.9767   1
  13   3  -2 536.678 58.2139   1
 -12  -3   2 1632.29 103.164   1
  12   3  -2 1455.00 99.4598   1
 -11   3   2 30846.9 1457.08   1
  11  -3  -2 31772.5 1457.99   1
  11   3  -2 32112.2 1453.56   1
 -10   3   2 17245.8 795.130   1
  10   3  -2 16368.1 789.606   1
 -10  -3   2 17306.8 790.830   1
  10  -3  -2 16698.3 793.897   1
   9   3  -2 1104.39 78.4711   1
  -9  -3   2 1214.92 78.0135   1
  -9   3   2 1150.78 80.5090   1
   9  -3  -2 1232.14 81.7583   1
  -8   3   2 4224.01 217.971   1
   8   3  -2 4011.12 211.604   1
   8  -3  -2 4363.40 218.430   1
  -8  -3   2 4303.99 213.177   1
  -7   3   2 335.347 40.5776   1
   7  -3  -2 365.081 39.2626   1
  -6  -3   2 35324.3 1579.53   1
   6   3  -2 35123.9 1578.71   1
  -6   3   2 35077.6 1585.04   1
   6  -3  -2 32959.0 1584.21   1
   5   3  -2 33238.4 1482.42   1
  -5  -3   2 31955.9 1482.39   1
   4  -3  -2 74573.8 3217.36   1
  -4  -3   2 67347.3 3212.70   1
   4   3  -2 69154.9 3211.49   1
  -4   3   2 75542.8 3218.26   1
   3  -3  -2 6974.72 328.455   1
  -3   3   2 6258.90 326.147   1
   3   3  -2 7109.57 322.537   1
  -3  -3   2 7154.64 323.104   1
   2  -3  -2 20473.8 859.595   1
  -2   3   2 19335.2 859.299   1
   2   3  -2 21146.0 854.586   1
  -1  -3   2 159058. 6609.15   1
   1   3  -2 162653. 6608.68   1
  -1   3   2 151338. 6612.52   1
   0  -3  -2 66620.8 2942.51   1
   0   3  -2 65595.6 2939.37   1
   0  -3   2 63309.7 2938.82   1
  -1   3  -2 10255.7 486.624   1
   1  -3   2 10836.7 487.155   1
   1   3   2 9962.60 486.952   1
  -1  -3  -2 10809.9 488.626   1
  -2   3  -2 13153.2 592.767   1
   2  -3   2 12343.4 590.694   1
   2   3   2 12703.1 592.460   1
  -2  -3  -2 12790.6 592.884   1
  -4   3  -2 2110.46 119.285   1
  -4  -3  -2 2069.22 117.351   1
   4   3   2 2049.02 116.540   1
   4  -3   2 2161.66 120.052   1
  -5  -3  -2 1621.92 94.2791   1
   5  -3   2 1724.13 96.2356   1
   5   3   2 1375.84 90.3615   1
  -5   3  -2 1314.48 90.6268   1
  -6   3  -2 19392.2 875.046   1
  -6  -3  -2 19164.5 875.206   1
   6   3   2 17897.7 872.061   1
   6  -3   2 18739.4 873.465   1
  -7   3  -2 15337.2 761.126   1
  -7  -3  -2 15892.4 760.619   1
   7   3   2 17194.8 762.395   1
   7  -3   2 16612.2 764.142   1
  -8   3  -2 610.006 56.2515   1
  -8  -3  -2 612.687 55.7530   1
   8   3   2 593.530 53.7864   1
   8  -3   2 522.906 53.0514   1
  -9   3  -2 7981.16 381.030   1
  -9  -3  -2 7612.80 375.329   1
   9   3   2 7163.61 372.654   1
   9  -3   2 7464.45 373.285   1
 -10   3  -2 10837.3 531.480   1
  10  -3   2 10973.2 529.826   1
 -11   3  -2 1854.67 121.179   1
 -11  -3  -2 1794.83 118.753   1
  11   3   2 1832.06 117.380   1
  11  -3   2 1694.45 117.732   1
 -12   3  -2 6492.60 337.853   1
 -12  -3  -2 6617.83 337.759   1
  12   3   2 6477.94 335.473   1
  12  -3   2 6624.95 337.610   1
 -13   3  -2 263.088 42.7943   1
 -13  -3  -2 207.082 41.9934   1
  13   3   2 129.719 37.2942   1
 -14   3  -2 508.786 57.1376   1
 -14  -3  -2 463.737 59.3290   1
  14   3   2 490.456 61.3522   1
  14  -3   2 482.749 55.9252   1
 -15   3  -2 2473.32 155.565   1
  15  -3   2 2275.65 150.907   1
 -16   3  -2 91.3022 37.5744   1
 -16  -3  -2 131.581 37.1815   1
  16   3   2 33.6295 27.0332   1
  16  -3   2 51.8849 37.1733   1
 -17   3  -2 128.355 39.8018   1
 -17  -3  -2 125.369 38.9011   1
  17   3   2 189.180 39.8382   1
  17  -3   2 141.106 37.2803   1
  18   3   2 52.4275 38.4928   1
 -18  -3  -2 36.3494 39.4992   1
 -19   3  -2 356.383 55.3856   1
 -19  -3  -2 154.851 42.2034   1
  19   3   2 80.1986 40.3434   1
  19  -3   2 290.801 49.2364   1
 -20   3  -2 245.614 53.6671   1
 -20  -3  -2 209.610 55.0127   1
  20   3   2 243.253 53.6417   1
  20  -3   2 225.271 50.0617   1
 -21   3  -2 18.2470 29.8546   1
  21  -3   2 27.5532 30.7600   1
 -22   3  -2 63.9055 41.2648   1
 -22  -3  -2 118.731 41.2821   1
  22   3   2 8.96964 34.5423   1
  22  -3   2 8.98844 39.6040   1
 -23   3  -2-18.7853 34.1788   1
  23  -3   2 16.9805 32.6289   1
  24   3   2-8.75620 35.3487   1
 -24  -3  -2 9.01092 38.5836   1
  25  -3   2-33.3309 40.3362   1
  25   3   2-8.56798 43.6702   1
 -25   3  -2 8.83070 37.2877   1
 -25  -3  -2-17.6570 40.8356   1
 -25   4   2 18.3247 41.8760   1
  25  -4  -2 18.1112 45.7039   1
 -24   4   2-19.0984 45.2048   1
 -24  -4   2 9.49419 35.8537   1
  24   4  -2-27.5829 43.0275   1
  24  -4  -2 8.96755 42.4515   1
 -23  -4   2-18.9818 33.8719   1
  23   4  -2-18.4199 30.8352   1
  23  -4  -2 17.4993 39.4967   1
 -22   4   2 56.9677 41.3364   1
 -22  -4   2 150.533 43.6276   1
  22   4  -2 27.4338 38.7374   1
  22  -4  -2 54.8013 40.8280   1
 -21   4   2 86.3285 40.7607   1
  21  -4  -2 118.121 44.6943   1
  20   4  -2 283.548 50.4818   1
 -20  -4   2 181.694 47.4644   1
 -19   4   2 210.290 46.5604   1
 -19  -4   2 158.856 44.5291   1
  19   4  -2 155.520 44.9011   1
  19  -4  -2 45.1440 38.6298   1
 -18   4   2 166.234 40.8587   1
 -18  -4   2 68.3212 34.9382   1
  18   4  -2 58.7068 34.8449   1
  18  -4  -2 196.691 43.1736   1
 -17   4   2 147.902 41.3478   1
 -17  -4   2 90.1578 33.8006   1
  17   4  -2 32.4594 31.4013   1
  17  -4  -2 76.0936 40.1913   1
 -16  -4   2 653.045 66.2573   1
  16   4  -2 669.705 65.7208   1
  16  -4  -2 709.370 72.2637   1
 -15   4   2 70.8021 37.2403   1
  15  -4  -2 105.932 35.8377   1
  15   4  -2 185.742 39.7082   1
 -15  -4   2 120.135 33.4902   1
 -14   4   2 363.207 52.6738   1
  14   4  -2 183.136 39.1828   1
  14  -4  -2 338.960 47.9212   1
 -14  -4   2 149.483 36.8640   1
  13  -4  -2 15.0344 25.1765   1
 -13   4   2 21.7544 21.9717   1
 -12   4   2 282.364 45.4504   1
  12  -4  -2 325.242 47.0210   1
  12   4  -2 198.309 37.0813   1
 -12  -4   2 362.402 43.9642   1
 -11   4   2 1419.53 101.386   1
 -11  -4   2 1480.81 97.6620   1
  11   4  -2 1633.09 100.652   1
  11  -4  -2 1513.11 102.788   1
 -10   4   2 14837.2 701.859   1
  10   4  -2 15305.0 697.169   1
  10  -4  -2 14203.4 700.019   1
   9   4  -2 5629.76 258.950   1
  -9  -4   2 4964.39 255.377   1
   9  -4  -2 5568.58 264.261   1
  -8   4   2 2879.77 161.604   1
   8   4  -2 2927.41 158.169   1
  -8  -4   2 2909.47 157.078   1
   8  -4  -2 2983.47 162.108   1
  -7   4   2 5726.23 289.216   1
   7   4  -2 5836.98 283.794   1
   7  -4  -2 5843.70 288.914   1
  -7  -4   2 5772.30 283.552   1
  -6   4   2 36140.4 1648.15   1
   6  -4  -2 35932.6 1647.26   1
  -5   4   2 2857.25 153.988   1
  -5  -4   2 2817.81 149.769   1
   5   4  -2 3000.63 149.247   1
   5  -4  -2 2906.06 155.125   1
   4  -4  -2 8880.49 423.438   1
   4   4  -2 8457.94 417.315   1
  -4   4   2 8953.96 423.906   1
  -4  -4   2 9396.62 418.784   1
  -3  -4   2 11025.5 510.362   1
   3   4  -2 10937.4 509.395   1
  -2  -4   2 28468.1 1326.38   1
   2   4  -2 29855.6 1327.09   1
   1   4  -2 942.004 56.9534   1
  -1  -4   2 846.582 56.3344   1
   0   4  -2 48992.3 2212.88   1
   0  -4   2 48633.5 2212.73   1
  -1   4  -2 3028.88 161.559   1
   1  -4   2 3354.67 162.641   1
   2   4   2 183924. 8213.30   1
  -2  -4  -2 180277. 8213.47   1
  -3   4  -2 29811.6 1275.53   1
   3  -4   2 29344.2 1273.95   1
   3   4   2 28392.6 1274.46   1
  -4   4  -2 31530.4 1443.18   1
   4  -4   2 31203.3 1443.26   1
   4   4   2 33564.1 1445.39   1
  -4  -4  -2 29913.4 1441.42   1
  -5   4  -2 25710.3 1159.58   1
   5  -4   2 25948.0 1159.75   1
   5   4   2 24295.9 1156.34   1
  -5  -4  -2 24632.4 1156.75   1
  -6   4  -2 1184.53 78.3610   1
  -6  -4  -2 1057.48 76.0857   1
   6  -4   2 1088.58 77.5913   1
   6   4   2 937.625 73.1703   1
  -7  -4  -2 405.429 43.5364   1
  -7   4  -2 327.620 41.8480   1
   7  -4   2 411.022 45.5810   1
   7   4   2 292.210 37.9924   1
  -8  -4  -2 110.630 31.5989   1
  -8   4  -2 140.718 35.6021   1
   8   4   2 53.5177 29.0812   1
   8  -4   2 75.2334 32.5311   1
   9   4   2 669.424 60.4466   1
  -9  -4  -2 519.214 55.0042   1
 -10  -4  -2 777.692 71.6488   1
  10  -4   2 905.460 76.7527   1
 -10   4  -2 1068.31 80.4668   1
  10   4   2 918.752 74.5168   1
 -11   4  -2 3703.92 212.048   1
 -11  -4  -2 3887.48 207.288   1
  11   4   2 3995.66 208.568   1
  11  -4   2 3292.24 203.200   1
 -12   4  -2 3707.88 198.460   1
 -12  -4  -2 3154.08 190.432   1
  12   4   2 3301.64 191.866   1
  12  -4   2 3293.71 192.162   1
 -13   4  -2 1171.76 92.3552   1
 -13  -4  -2 1060.93 86.9250   1
  13   4   2 1375.62 93.7779   1
  13  -4   2 1042.63 88.3962   1
  14   4   2 2442.19 150.146   1
 -14  -4  -2 2274.10 148.231   1
 -15   4  -2 156.226 44.7164   1
 -15  -4  -2 135.501 37.3424   1
  15   4   2 99.7561 37.1535   1
  15  -4   2 218.630 48.7847   1
 -16   4  -2 36.1538 35.9654   1
 -16  -4  -2 17.3897 38.2993   1
  16  -4   2 79.7470 41.9895   1
 -17   4  -2 46.6462 39.9753   1
 -17  -4  -2 44.5304 29.1651   1
  17   4   2 43.5606 32.3418   1
  17  -4   2-8.89534 34.2191   1
 -18   4  -2-18.8653 36.2525   1
 -18  -4  -2-9.09814 31.1407   1
  18   4   2 8.87010 33.4978   1
  18  -4   2 53.7361 41.4227   1
 -19   4  -2 76.9017 39.4901   1
 -19  -4  -2 92.1221 36.6921   1
  19   4   2 62.7681 38.4792   1
  19  -4   2 8.79759 31.4947   1
 -20  -4  -2 18.5674 36.3133   1
  20   4   2 27.0662 37.5674   1
  20  -4   2 43.3311 37.6438   1
 -21   4  -2 95.4450 49.6023   1
  21   4   2-36.0952 42.7338   1
 -21  -4  -2 37.2086 38.1539   1
 -22   4  -2-18.4434 32.2407   1
 -22  -4  -2 9.25291 38.5039   1
  22   4   2 26.9239 38.9586   1
  22  -4   2 8.94753 27.8336   1
 -23   4  -2 17.7363 39.5228   1
 -23  -4  -2 18.2597 29.8576   1
  23   4   2-8.83544 30.2395   1
  23  -4   2-26.7536 39.7444   1
 -24   4  -2 17.8591 37.1604   1
 -24  -4  -2-17.8925 30.6219   1
  24   4   2 34.6771 42.8656   1
  24  -4   2 8.46094 36.2313   1
  25   4   2 16.8944 35.6721   1
 -26   5   2-18.0112 40.6470   1
  26  -5  -2 26.2155 45.4004   1
 -25   5   2 18.9840 43.9042   1
  25  -5  -2 8.68661 40.1796   1
 -24   5   2-10.2006 43.6804   1
  24   5  -2-45.6157 44.1602   1
  24  -5  -2 16.5123 35.8426   1
 -23   5   2 75.5789 41.2208   1
 -23  -5   2 47.3010 39.0053   1
  23   5  -2 81.9503 40.7937   1
  23  -5  -2 145.880 41.8702   1
 -22   5   2 38.4406 35.6365   1
 -22  -5   2-9.38834 33.4997   1
  22   5  -2-9.06650 37.1689   1
  22  -5  -2-18.2600 39.0935   1
 -21   5   2 37.7343 43.1125   1
  21  -5  -2-9.24803 43.2830   1
 -20   5   2-9.19260 28.6171   1
 -20  -5   2 63.8676 37.9831   1
  20   5  -2 8.84160 33.4066   1
  20  -5  -2 46.3127 33.7237   1
 -19   5   2 63.7807 37.9480   1
 -19  -5   2-17.8733 36.1117   1
  19   5  -2 51.9646 33.8900   1
  19  -5  -2 45.1946 38.7357   1
 -18   5   2 117.132 41.3232   1
  18   5  -2 33.6942 31.4347   1
 -18  -5   2 95.6074 37.3829   1
 -17   5   2 135.330 45.7037   1
 -17  -5   2 25.2291 29.0611   1
  17   5  -2 65.2284 36.0931   1
  17  -5  -2 170.828 45.7911   1
 -16   5   2 73.2479 42.9561   1
  16   5  -2 31.3915 28.7209   1
  16  -5  -2 57.5893 33.8658   1
 -16  -5   2 121.414 36.6611   1
  15  -5  -2 1011.71 83.8066   1
 -15  -5   2 936.192 79.5384   1
 -15   5   2 910.451 80.6718   1
  15   5  -2 996.979 80.1584   1
  14  -5  -2 390.255 53.7410   1
  14   5  -2 256.070 40.7734   1
 -14  -5   2 301.304 44.8608   1
 -13   5   2 6953.20 369.664   1
  13  -5  -2 7200.13 369.334   1
  13   5  -2 7272.32 366.791   1
 -13  -5   2 7745.53 370.256   1
 -12   5   2 5014.41 256.963   1
 -12  -5   2 4841.57 251.446   1
  12  -5  -2 4209.97 251.992   1
  12   5  -2 5010.69 250.668   1
 -11   5   2 3178.77 181.577   1
 -11  -5   2 3348.57 177.777   1
  11  -5  -2 2939.18 177.341   1
 -10   5   2 3453.38 189.988   1
  10   5  -2 3479.63 182.456   1
 -10  -5   2 3167.15 180.287   1
  10  -5  -2 3345.49 186.734   1
  -9   5   2 1637.44 106.349   1
   9   5  -2 1558.16 99.9538   1
   9  -5  -2 1611.50 104.947   1
  -8   5   2 66.5008 24.4197   1
   8   5  -2 90.6834 24.2498   1
  -8  -5   2 84.8646 22.9557   1
  -7   5   2 12591.7 609.994   1
   7   5  -2 13309.3 604.641   1
  -7  -5   2 13500.6 605.403   1
   7  -5  -2 11810.0 607.361   1
  -6   5   2 11493.9 538.434   1
  -6  -5   2 11501.4 532.630   1
   6  -5  -2 11299.9 538.055   1
   6   5  -2 10941.1 531.209   1
   5  -5  -2 32461.2 1435.71   1
   5   5  -2 31363.9 1429.98   1
  -5   5   2 31477.8 1436.03   1
  -5  -5   2 30177.3 1429.50   1
  -4   5   2 46391.6 2132.86   1
   4  -5  -2 47288.7 2133.49   1
  -3   5   2 1313.06 77.7067   1
   3  -5  -2 1031.60 78.5490   1
  -2   5   2 203.751 26.8843   1
   2  -5  -2 194.299 27.9295   1
  -1   5   2 5813.54 272.331   1
   1  -5  -2 5180.00 269.777   1
   0   5   2 33.5863 21.8956   1
   0  -5  -2 52.4098 24.0172   1
  -1  -5  -2 96997.1 4489.53   1
   1   5   2 101551. 4489.61   1
  -1   5  -2 97825.8 4487.30   1
   1  -5   2 100630. 4487.59   1
  -2  -5  -2 86.8873 23.9739   1
  -2   5  -2 99.3597 23.1120   1
   2  -5   2 68.9367 22.6394   1
  -3   5  -2 16754.9 777.585   1
   3   5   2 16381.4 776.390   1
  -3  -5  -2 16887.0 777.802   1
   3  -5   2 16649.1 776.347   1
  -4   5  -2 982.974 71.1605   1
   4   5   2 930.739 68.8840   1
  -4  -5  -2 976.373 71.0434   1
   4  -5   2 951.542 69.1859   1
  -5   5  -2 123.104 29.8035   1
   5   5   2 32.6781 26.8555   1
  -5  -5  -2 32.4507 25.5300   1
   5  -5   2 113.868 29.9106   1
  -6   5  -2 3685.97 197.022   1
   6   5   2 3785.42 196.205   1
  -6  -5  -2 3412.60 193.803   1
   6  -5   2 3669.38 196.974   1
  -7   5  -2 1679.65 109.118   1
  -7  -5  -2 1711.69 107.856   1
   7  -5   2 1756.92 110.367   1
   7   5   2 1622.08 106.571   1
   8   5   2 711.092 60.8195   1
  -8  -5  -2 543.543 56.1140   1
   9  -5   2 9693.81 490.444   1
  -9   5  -2 10428.2 494.240   1
 -10  -5  -2 669.187 64.9718   1
 -10   5  -2 890.220 74.9495   1
  10  -5   2 677.469 70.2501   1
  10   5   2 769.870 67.0294   1
 -11  -5  -2 4809.77 256.532   1
 -11   5  -2 4485.43 256.219   1
  11  -5   2 4945.61 259.596   1
  11   5   2 4953.95 256.302   1
 -12  -5  -2 2481.59 152.013   1
 -12   5  -2 2453.66 155.135   1
  12  -5   2 2436.45 151.094   1
  12   5   2 2477.01 150.984   1
 -13  -5  -2 1635.60 118.203   1
 -13   5  -2 1717.23 120.794   1
  13   5   2 1812.00 119.992   1
  13  -5   2 1794.07 120.096   1
  14  -5   2 8.36674 33.7943   1
 -14   5  -2 43.7290 36.9409   1
  15  -5   2 1285.01 94.9855   1
 -15  -5  -2 982.942 91.1044   1
 -15   5  -2 1106.97 91.0727   1
 -16   5  -2 132.788 43.4472   1
 -16  -5  -2 158.928 46.4326   1
  16   5   2 222.751 50.1887   1
  16  -5   2 135.683 44.8359   1
  17   5   2 43.6302 38.3955   1
 -17  -5  -2-9.00054 33.3849   1
 -18   5  -2 169.355 48.4317   1
  18  -5   2 136.248 44.9582   1
 -19   5  -2-19.0434 39.0834   1
 -19  -5  -2 36.8181 36.6251   1
  19   5   2 98.0954 37.1599   1
  19  -5   2 27.1364 39.3140   1
 -20   5  -2-28.1406 43.3841   1
  20   5   2 8.93051 28.5036   1
 -20  -5  -2 27.6711 30.8760   1
 -21   5  -2 30.4663 44.0841   1
 -21  -5  -2-18.4691 36.0960   1
  21   5   2-26.7615 39.7561   1
  21  -5   2 16.4326 32.6467   1
  22   5   2-8.81986 39.3153   1
 -22  -5  -2 46.0664 42.6181   1
 -23   5  -2-9.10473 38.4434   1
 -23  -5  -2-18.1283 32.3470   1
  23   5   2-8.75389 31.8585   1
  23  -5   2-8.68658 37.7113   1
 -24   5  -2-16.9991 39.7758   1
  24  -5   2 26.0209 39.6352   1
 -26   6   2 18.3588 32.7690   1
  26  -6  -2 25.2075 34.4608   1
 -25   6   2-9.94902 42.6049   1
  25  -6  -2-16.1035 38.5508   1
 -24   6   2 28.0234 41.1267   1
  24  -6  -2 44.7047 44.2373   1
 -23   6   2 28.5347 33.2556   1
  23  -6  -2-9.06884 34.2481   1
 -22   6   2 9.42270 39.2886   1
 -22  -6   2 56.5445 38.7145   1
  22   6  -2 46.3185 41.3602   1
  22  -6  -2 110.899 48.0780   1
 -21   6   2-9.17705 34.0304   1
 -21  -6   2-37.2993 39.9277   1
  21   6  -2 9.16968 39.2634   1
  21  -6  -2 28.1497 31.4084   1
 -20   6   2 9.27735 39.7470   1
 -20  -6   2 18.3640 35.9156   1
  20   6  -2 36.1320 32.8974   1
  20  -6  -2 54.7451 44.1830   1
  19   6  -2-8.84913 32.2011   1
 -19  -6   2 8.99781 30.7952   1
 -18   6   2 411.201 59.6032   1
  18  -6  -2 361.817 56.2241   1
 -18  -6   2 394.682 54.8518   1
  18   6  -2 388.316 55.0998   1
 -17   6   2 209.548 52.0190   1
  17  -6  -2 265.421 48.5653   1
 -16   6   2 507.045 62.4937   1
 -16  -6   2 550.856 60.8269   1
  16  -6  -2 613.843 67.7606   1
  16   6  -2 573.808 62.4170   1
 -15  -6   2 323.541 48.3569   1
  15   6  -2 326.225 48.9391   1
 -14   6   2 413.424 54.7199   1
 -14  -6   2 355.680 48.5271   1
  14  -6  -2 409.371 53.5976   1
  14   6  -2 401.813 50.9636   1
 -13   6   2 247.475 48.3437   1
 -13  -6   2 209.883 39.2188   1
  13   6  -2 142.245 37.5695   1
  12  -6  -2 768.011 71.4581   1
 -12   6   2 778.054 73.2837   1
 -11   6   2 736.112 71.0346   1
  11   6  -2 775.602 66.2290   1
  11  -6  -2 821.357 73.0350   1
 -11  -6   2 816.061 68.4322   1
 -10   6   2 803.747 70.1976   1
 -10  -6   2 899.821 66.7014   1
  10  -6  -2 651.656 65.0328   1
   9   6  -2 6153.76 310.287   1
  -9  -6   2 6226.96 311.800   1
  -8   6   2 14767.4 688.405   1
   8   6  -2 14058.6 679.551   1
   8  -6  -2 14619.6 686.217   1
  -7   6   2 860.731 69.8502   1
  -7  -6   2 871.228 65.5311   1
   7  -6  -2 839.840 69.8172   1
   7   6  -2 904.276 64.3647   1
  -6   6   2 3684.36 202.569   1
   6  -6  -2 3652.09 203.633   1
   6   6  -2 3997.85 198.907   1
  -6  -6   2 3957.15 200.171   1
  -5  -6   2 25763.4 1248.42   1
  -5   6   2 26607.5 1254.16   1
   5  -6  -2 28556.0 1255.83   1
   5   6  -2 28102.8 1249.82   1
  -4  -6   2 206.902 30.4719   1
  -4   6   2 170.691 32.2096   1
   4  -6  -2 198.511 33.5566   1
   4   6  -2 231.008 30.2612   1
  -3  -6   2 1839.08 106.566   1
  -3   6   2 1856.80 109.831   1
   3  -6  -2 1876.64 112.103   1
   3   6  -2 1850.72 105.767   1
  -2  -6   2 5830.92 294.663   1
   2  -6  -2 6218.56 299.972   1
   2   6  -2 6084.92 295.231   1
  -2   6   2 6008.63 299.936   1
   1   6  -2 367.739 36.7564   1
  -1  -6   2 321.685 35.9511   1
   1  -6  -2 364.020 37.9657   1
  -1   6   2 250.860 32.9052   1
   0  -6  -2 16371.1 723.140   1
   0   6  -2 14721.7 717.966   1
   0  -6   2 15284.8 719.522   1
   0   6   2 15481.6 721.562   1
  -1   6  -2 55840.6 2354.42   1
   1  -6   2 53421.3 2352.48   1
   1   6   2 51789.5 2353.60   1
  -2  -6  -2 100885. 4523.17   1
   2   6   2 103210. 4523.90   1
   2  -6   2 98558.0 4521.14   1
  -2   6  -2 97283.7 4521.42   1
  -3  -6  -2 12425.9 586.547   1
  -3   6  -2 12113.3 585.619   1
   3  -6   2 12116.9 585.347   1
   3   6   2 12764.5 586.148   1
  -4   6  -2 6616.56 344.954   1
   4  -6   2 7569.76 347.781   1
   4   6   2 6858.63 343.908   1
  -4  -6  -2 6905.80 344.878   1
  -5   6  -2 28944.4 1308.22   1
   5  -6   2 26767.3 1303.93   1
   5   6   2 28272.6 1304.20   1
  -5  -6  -2 29304.3 1307.81   1
  -6   6  -2 1998.51 125.735   1
   6  -6   2 2148.82 126.805   1
   6   6   2 2023.08 124.208   1
  -6  -6  -2 2006.32 126.829   1
   7   6   2 156.986 29.9461   1
  -7  -6  -2 220.870 34.4431   1
   8  -6   2 7.02978 31.7485   1
  -8   6  -2 42.7769 32.9925   1
   9  -6   2 1433.02 102.463   1
  -9  -6  -2 1617.68 105.406   1
  -9   6  -2 1296.41 102.547   1
   9   6   2 1457.32 101.517   1
 -10   6  -2 15.4533 32.6221   1
  10  -6   2-37.5041 34.2758   1
  10   6   2 29.1166 30.2907   1
 -10  -6  -2 7.40790 28.4697   1
  11  -6   2 7056.40 354.841   1
 -11  -6  -2 7184.62 354.778   1
  11   6   2 6900.43 352.656   1
 -11   6  -2 6473.42 351.832   1
 -12  -6  -2-31.8284 36.3619   1
  12   6   2-7.83153 34.4541   1
  12  -6   2 42.5609 41.6472   1
 -12   6  -2 32.1542 34.8964   1
  13   6   2 453.437 55.3171   1
  13  -6   2 393.108 57.2438   1
 -13   6  -2 402.678 58.7766   1
  14  -6   2 391.623 56.1482   1
 -14  -6  -2 356.281 53.2317   1
 -14   6  -2 429.654 62.6599   1
  15  -6   2 484.818 60.0260   1
 -15  -6  -2 469.502 54.9055   1
  15   6   2 342.498 50.9868   1
 -15   6  -2 502.099 60.5382   1
  16  -6   2-26.5287 40.4134   1
 -16  -6  -2-8.87759 38.0183   1
  16   6   2 69.9698 38.9849   1
 -16   6  -2 27.3119 36.1797   1
  17  -6   2 118.589 35.2610   1
 -17  -6  -2 81.2726 42.9144   1
  17   6   2 97.8218 43.6725   1
 -17   6  -2 45.4855 30.6845   1
  18  -6   2 388.313 58.8098   1
 -18  -6  -2 502.600 63.7863   1
  18   6   2 450.198 60.2638   1
 -18   6  -2 467.979 61.2863   1
  19  -6   2 128.482 45.8129   1
 -19  -6  -2 138.121 46.4308   1
  19   6   2 145.158 43.8891   1
 -19   6  -2 149.786 47.6616   1
  20  -6   2 90.2739 45.6107   1
 -20  -6  -2 46.2235 35.6005   1
  20   6   2 36.3687 38.4538   1
 -20   6  -2 28.4165 43.8669   1
 -21  -6  -2 258.301 50.9433   1
  21  -6   2 151.778 49.7656   1
  21   6   2 190.481 50.5336   1
  22  -6   2 8.36187 37.2691   1
 -22  -6  -2-18.2931 32.6399   1
  22   6   2 36.0180 42.1406   1
 -22   6  -2 19.1946 39.9390   1
 -23  -6  -2 18.0674 35.8951   1
  23   6   2-8.90014 35.9302   1
  24  -6   2-25.0900 36.3055   1
 -24  -6  -2 8.90359 34.8032   1
 -24   6  -2 8.81269 33.2799   1
  24   6   2 43.6657 44.9429   1
 -25   7   2-27.1915 39.3536   1
  25  -7  -2-8.67698 43.7934   1
 -24   7   2 27.9165 31.1591   1
  24  -7  -2 8.87154 29.7070   1
 -22  -7   2 220.370 48.2266   1
 -22   7   2 45.6248 29.7153   1
  22  -7  -2 167.953 45.0576   1
  22   7  -2 151.783 44.7847   1
 -21  -7   2-9.50096 37.7517   1
  21   7  -2 18.6609 39.9524   1
 -20   7   2-37.4501 40.6422   1
  20  -7  -2 36.1589 40.2875   1
  19   7  -2 669.498 72.1630   1
 -19  -7   2 643.081 71.3142   1
 -19   7   2 609.211 71.5682   1
  18   7  -2 267.437 47.6578   1
 -18  -7   2 45.0183 37.5192   1
 -17   7   2 932.040 84.1406   1
 -17  -7   2 759.634 78.8548   1
  17  -7  -2 825.981 82.3322   1
  17   7  -2 869.448 82.4695   1
 -16   7   2 139.359 39.7838   1
  16   7  -2 202.909 44.7560   1
 -16  -7   2 94.6059 36.3061   1
  16  -7  -2 114.532 39.2357   1
 -15   7   2 87.0919 34.2815   1
  15   7  -2 65.9286 39.2203   1
 -15  -7   2 141.892 40.1613   1
  15  -7  -2 76.0910 31.0296   1
  14   7  -2 1644.69 113.035   1
 -14  -7   2 1520.19 112.228   1
 -13   7   2 125.221 39.2667   1
  13   7  -2 61.7635 32.3698   1
 -13  -7   2 82.8867 36.6860   1
  13  -7  -2 87.8107 36.2474   1
 -12   7   2 1681.96 119.506   1
  12   7  -2 1768.55 119.061   1
  12  -7  -2 1723.92 118.449   1
 -12  -7   2 1834.17 117.007   1
  11  -7  -2 5058.46 275.568   1
 -11   7   2 5354.41 278.193   1
 -10   7   2 5828.81 309.578   1
  10   7  -2 6045.01 304.306   1
 -10  -7   2 5779.73 304.135   1
  10  -7  -2 6273.59 310.409   1
  -9   7   2 10585.3 500.864   1
   9   7  -2 9640.79 491.155   1
  -9  -7   2 10214.3 494.990   1
   9  -7  -2 10480.6 499.612   1
   8   7  -2 8933.91 442.442   1
  -8  -7   2 9360.58 445.494   1
   7  -7  -2 3537.08 191.816   1
   7   7  -2 3466.55 186.475   1
  -7   7   2 3358.29 190.722   1
   6  -7  -2 104.911 32.6781   1
  -6  -7   2 167.036 33.0107   1
  -6   7   2 107.615 33.1830   1
   6   7  -2 176.639 31.8987   1
   5   7  -2 7021.20 321.300   1
  -5   7   2 6689.73 325.836   1
  -5  -7   2 6716.45 320.996   1
   4   7  -2 10760.9 529.431   1
  -4   7   2 11251.3 534.303   1
   4  -7  -2 11562.8 535.978   1
  -4  -7   2 11120.1 530.592   1
   3   7  -2 6808.20 332.367   1
  -3   7   2 6935.58 335.844   1
   3  -7  -2 7081.06 338.094   1
  -3  -7   2 6313.34 330.259   1
   2   7  -2 1314.39 82.8512   1
  -2   7   2 1142.43 82.3716   1
  -2  -7   2 1184.34 81.3906   1
   2  -7  -2 1360.49 86.9107   1
   1   7  -2 14368.1 688.255   1
  -1   7   2 14743.1 692.103   1
  -1  -7   2 14588.7 689.006   1
   1  -7  -2 15041.1 692.353   1
   0   7   2 26609.7 1187.97   1
   0   7  -2 24031.6 1183.54   1
   0  -7   2 26433.6 1187.46   1
   0  -7  -2 25958.3 1187.84   1
   1   7   2 6793.59 327.381   1
  -1   7  -2 6280.95 323.444   1
   1  -7   2 6195.43 322.499   1
  -1  -7  -2 7022.84 328.662   1
   2  -7   2 7796.78 360.940   1
  -2   7  -2 8034.97 362.496   1
  -2  -7  -2 7603.81 361.670   1
  -3  -7  -2 3538.71 202.331   1
  -3   7  -2 3994.92 205.836   1
   3  -7   2 3992.55 206.060   1
  -4  -7  -2 32712.7 1486.47   1
  -4   7  -2 31194.1 1486.02   1
   4  -7   2 33862.4 1487.54   1
   4   7   2 31333.6 1485.16   1
  -5   7  -2 1106.37 83.9106   1
   5  -7   2 1189.98 85.6506   1
   5   7   2 1064.50 81.1551   1
  -5  -7  -2 1072.93 81.8932   1
   6   7   2 10977.3 529.745   1
  -6  -7  -2 10994.9 532.981   1
   7  -7   2 6692.24 343.446   1
  -7   7  -2 6809.21 344.281   1
  -8   7  -2 203.959 43.8877   1
   8  -7   2 125.820 37.8725   1
   8   7   2 307.635 44.2995   1
  -8  -7  -2 243.200 45.6817   1
  -9   7  -2 225.662 45.4472   1
  -9  -7  -2 256.203 41.0863   1
   9  -7   2 268.542 43.1659   1
  10  -7   2 17229.5 826.350   1
  10   7   2 18333.6 829.358   1
 -10  -7  -2 17978.4 827.529   1
 -10   7  -2 16097.2 825.487   1
  11  -7   2 2164.09 141.772   1
 -11  -7  -2 2261.35 144.465   1
 -11   7  -2 2088.88 140.982   1
  11   7   2 2467.29 147.554   1
  12   7   2 855.029 78.6238   1
 -13   7  -2 252.916 42.4720   1
  13  -7   2 348.316 49.9056   1
 -14  -7  -2 348.294 56.5869   1
  14  -7   2 474.039 54.5482   1
  14   7   2 411.545 55.4558   1
 -15   7  -2-9.84559 35.8306   1
 -15  -7  -2-8.88522 31.7085   1
  15   7   2-17.4729 31.7950   1
  15  -7   2-8.41316 33.4327   1
  16   7   2 133.456 44.1564   1
 -16  -7  -2 36.1887 39.4600   1
 -17   7  -2 304.796 47.8625   1
  17  -7   2 332.140 48.3679   1
 -18   7  -2 36.8594 42.3237   1
 -18  -7  -2 147.938 41.9502   1
  18   7   2 90.8622 39.6731   1
  18  -7   2 91.4089 42.9890   1
 -19   7  -2 45.8598 38.1683   1
 -19  -7  -2-18.5954 36.3446   1
  19   7   2-9.13509 39.6564   1
  19  -7   2 9.24494 37.9020   1
 -20   7  -2 195.051 42.8484   1
 -20  -7  -2 335.785 54.3893   1
  20   7   2 210.861 51.8732   1
  20  -7   2 264.064 49.8716   1
  21   7   2 73.0679 43.3078   1
 -21  -7  -2 37.1592 39.8558   1
 -22   7  -2 63.7789 38.4854   1
 -22  -7  -2 9.22162 37.8228   1
  22  -7   2 26.1623 33.5351   1
  22   7   2-9.07866 39.4272   1
 -23   7  -2 27.9048 35.1338   1
  23  -7   2 8.10364 31.1527   1
  23   7   2 27.0592 43.6640   1
 -23  -7  -2 9.11045 39.0175   1
 -25   8   2 26.9385 39.5103   1
  25  -8  -2 8.56058 42.7717   1
  24  -8  -2-35.4818 34.7095   1
 -23   8   2-17.8994 38.3262   1
  23  -8  -2 45.7699 42.8419   1
 -22   8   2 45.8390 39.8223   1
  22  -8  -2-18.1879 36.7398   1
  22   8  -2 88.2912 46.9855   1
 -21   8   2 214.648 45.0636   1
  21  -8  -2 99.1127 36.2823   1
  21   8  -2 78.0041 39.8006   1
 -21  -8   2 105.595 43.1856   1
 -20   8   2 95.5982 41.2217   1
 -20  -8   2 37.9878 38.6461   1
  20  -8  -2 99.3021 39.4881   1
 -19  -8   2-9.29035 35.0870   1
  19   8  -2-9.51942 39.6163   1
  19  -8  -2 35.5952 33.0032   1
 -19   8   2 19.8064 36.7272   1
 -18  -8   2 965.659 91.7474   1
  18  -8  -2 1269.26 98.2363   1
  18   8  -2 1111.25 95.4633   1
 -17  -8   2 557.753 68.8870   1
  17   8  -2 659.670 70.9754   1
 -17   8   2 651.911 70.5090   1
  17  -8  -2 563.946 67.6896   1
  16  -8  -2 1283.05 99.3754   1
 -16   8   2 1180.57 98.2225   1
 -15   8   2 459.654 59.4082   1
  15  -8  -2 308.741 51.5868   1
  15   8  -2 297.784 49.5641   1
 -15  -8   2 301.899 48.0677   1
 -14   8   2 414.382 56.8113   1
  14  -8  -2 366.979 54.3602   1
  14   8  -2 349.546 52.0441   1
 -14  -8   2 411.906 56.0455   1
  13   8  -2 963.176 79.3117   1
 -13  -8   2 823.745 76.5187   1
 -12   8   2 1534.32 110.475   1
  12  -8  -2 1538.16 110.163   1
  12   8  -2 1467.09 104.222   1
 -12  -8   2 1483.52 106.572   1
 -11   8   2 743.629 73.4023   1
  11  -8  -2 686.576 70.9309   1
  11   8  -2 723.124 67.6780   1
 -11  -8   2 708.534 68.3300   1
 -10   8   2 16416.4 738.567   1
  10  -8  -2 14422.3 731.684   1
  -9   8   2 8459.61 408.652   1
   9  -8  -2 8139.36 405.557   1
   9   8  -2 7863.25 398.489   1
  -9  -8   2 7962.91 400.392   1
  -8   8   2 4669.44 253.780   1
   8  -8  -2 4768.70 254.855   1
   8   8  -2 4776.51 249.647   1
  -8  -8   2 4884.68 251.451   1
   7  -8  -2 1314.37 100.497   1
  -7   8   2 1528.10 102.735   1
   7   8  -2 1583.84 100.204   1
  -7  -8   2 1534.26 100.074   1
   6   8  -2 12804.2 637.385   1
  -6  -8   2 14186.3 641.465   1
   5   8  -2 22540.3 1030.99   1
  -5  -8   2 21799.3 1030.90   1
   4   8  -2 1516.65 91.2103   1
  -4   8   2 1171.71 89.6232   1
   4  -8  -2 1287.50 92.2151   1
  -4  -8   2 1290.60 89.5170   1
   3   8  -2 18431.5 829.708   1
  -3   8   2 17116.4 831.404   1
   3  -8  -2 17335.1 833.332   1
  -3  -8   2 17891.4 829.228   1
   2   8  -2 16948.4 765.749   1
  -2   8   2 15874.3 767.711   1
   2  -8  -2 15845.4 767.527   1
  -2  -8   2 16426.9 765.849   1
  -1   8   2 5158.92 268.047   1
   1   8  -2 5132.67 265.660   1
  -1  -8   2 5282.41 267.072   1
   1  -8  -2 5287.84 268.456   1
   0   8   2 14719.3 712.185   1
   0   8  -2 14951.1 709.433   1
   0  -8   2 15060.3 711.259   1
   0  -8  -2 15572.0 714.089   1
   1   8   2 22637.8 1154.73   1
  -1   8  -2 26337.7 1158.71   1
   1  -8   2 24541.2 1156.40   1
  -1  -8  -2 26570.1 1159.57   1
   2   8   2 3168.76 178.352   1
  -2   8  -2 3272.74 178.562   1
   2  -8   2 3251.91 177.613   1
  -2  -8  -2 3113.77 178.569   1
  -3   8  -2 3663.83 205.069   1
   3  -8   2 3740.81 205.978   1
   3   8   2 4178.77 208.986   1
  -3  -8  -2 3721.84 207.355   1
   4   8   2 20811.4 957.534   1
  -4  -8  -2 20047.7 956.588   1
  -5   8  -2 41066.1 1865.32   1
   5  -8   2 40067.7 1862.58   1
  -6  -8  -2 4513.26 243.833   1
   6   8   2 4444.79 240.311   1
  -6   8  -2 4748.56 245.694   1
   6  -8   2 4496.09 243.436   1
  -7  -8  -2 19372.3 881.415   1
   7   8   2 18602.2 877.056   1
  -7   8  -2 18638.2 881.292   1
   7  -8   2 17853.9 877.360   1
  -8  -8  -2 1579.19 111.571   1
   8   8   2 1660.13 111.354   1
  -8   8  -2 1616.98 114.503   1
   8  -8   2 1734.39 115.685   1
  -9  -8  -2 4602.26 249.943   1
   9   8   2 4503.24 246.910   1
  -9   8  -2 4500.00 250.387   1
   9  -8   2 4724.57 250.855   1
 -10  -8  -2 2279.32 154.922   1
  10   8   2 2490.41 155.430   1
  10  -8   2 2617.17 157.432   1
 -10   8  -2 2805.24 162.722   1
  11   8   2 1557.43 111.661   1
 -12   8  -2 426.304 58.5891   1
  12  -8   2 447.534 57.6949   1
 -13  -8  -2 8.70512 34.6179   1
  13   8   2 87.6643 41.9912   1
 -13   8  -2-8.77699 29.4132   1
  13  -8   2 52.2675 32.9263   1
 -14  -8  -2-8.85032 36.2826   1
  14   8   2-9.06689 39.3588   1
 -14   8  -2 26.1592 37.8519   1
  14  -8   2-9.23345 36.0917   1
  15   8   2 691.405 77.1205   1
 -15  -8  -2 931.444 84.2156   1
 -16   8  -2 140.309 38.4436   1
  16  -8   2 154.150 35.2258   1
  16   8   2 178.204 48.2750   1
 -16  -8  -2 130.329 43.5810   1
 -17   8  -2 207.580 47.9356   1
  17  -8   2 223.697 48.2012   1
  17   8   2 246.636 51.4004   1
 -17  -8  -2 310.592 54.0238   1
 -18   8  -2-9.25829 34.9652   1
  18  -8   2 8.99810 30.8002   1
  18   8   2 9.63783 41.8401   1
 -18  -8  -2 47.5018 42.3433   1
 -19   8  -2 91.2066 45.0108   1
  19  -8   2 182.843 51.7093   1
  19   8   2 115.988 46.1336   1
 -19  -8  -2 133.443 47.0048   1
 -20   8  -2 63.4043 37.8345   1
  20  -8   2 91.2611 40.2820   1
  20   8   2 67.5851 46.8475   1
 -20  -8  -2 66.4765 44.0444   1
 -21   8  -2 54.5891 36.7492   1
  21  -8   2 8.92173 32.4878   1
  21   8   2 38.0466 37.8131   1
 -21  -8  -2 9.43778 30.8884   1
  22   8   2 28.1544 46.4014   1
 -22  -8  -2-18.5886 39.2409   1
 -23   8  -2-17.5728 39.6578   1
  23  -8   2 8.40918 38.8925   1
 -24   9   2 8.73283 43.1798   1
  24  -9  -2-26.4037 44.8572   1
 -23   9   2-26.6750 34.1810   1
  23  -9  -2-8.91520 38.1822   1
 -22   9   2-27.3790 33.8534   1
  22  -9  -2 62.0928 36.3751   1
 -21   9   2 56.6064 38.6971   1
  21  -9  -2 8.93096 37.7269   1
  21   9  -2 18.7619 37.8912   1
 -20   9   2 9.96841 43.8551   1
 -20  -9   2 9.84293 39.7381   1
  20  -9  -2 8.77324 38.5977   1
  20   9  -2 9.30486 38.1484   1
 -19   9   2 161.712 46.0316   1
  19  -9  -2 137.960 45.0207   1
 -18  -9   2 9.59907 35.5960   1
  18   9  -2-9.05513 35.3953   1
 -18   9   2 27.0238 32.7796   1
  18  -9  -2-9.34100 31.9705   1
  17   9  -2 740.636 72.3237   1
 -17   9   2 613.075 68.5210   1
  17  -9  -2 658.474 69.5106   1
 -16  -9   2 73.0847 34.9091   1
  16   9  -2 164.150 43.0485   1
 -16   9   2 81.9387 37.1398   1
  16  -9  -2 159.139 42.1910   1
  15  -9  -2 3614.35 202.349   1
 -15   9   2 3179.19 198.136   1
 -14   9   2 374.807 54.6051   1
  14   9  -2 226.370 45.9770   1
 -14  -9   2 334.809 50.4762   1
  14  -9  -2 276.769 53.5021   1
 -13   9   2 417.184 59.5326   1
  13   9  -2 510.174 58.3716   1
 -13  -9   2 701.848 66.3303   1
  13  -9  -2 589.290 65.4730   1
 -12   9   2 77.3983 39.9617   1
 -12  -9   2 63.5181 34.6827   1
  12   9  -2 83.7115 34.1364   1
  12  -9  -2 125.917 43.3724   1
 -11  -9   2 3004.74 176.589   1
 -11   9   2 3223.29 181.782   1
  11   9  -2 3059.83 174.927   1
  11  -9  -2 2725.81 173.498   1
 -10   9   2 305.095 50.3142   1
 -10  -9   2 326.802 44.8274   1
  10  -9  -2 353.281 50.0967   1
  10   9  -2 307.965 45.7417   1
  -9   9   2 7829.80 372.383   1
   9  -9  -2 7077.47 366.563   1
  -9  -9   2 6664.16 360.834   1
   9   9  -2 7304.40 363.087   1
   8  -9  -2 3831.16 211.281   1
  -8   9   2 3577.90 207.212   1
   7  -9  -2 7378.98 353.907   1
  -7   9   2 6424.32 348.006   1
  -6   9   2 16213.8 752.709   1
   6  -9  -2 15457.9 749.751   1
  -6  -9   2 15695.5 749.052   1
   5   9  -2 18598.4 876.141   1
  -5   9   2 18962.2 882.832   1
   5  -9  -2 17248.0 876.289   1
  -5  -9   2 19888.3 877.710   1
   4   9  -2 3711.16 199.076   1
  -4   9   2 3510.40 201.096   1
   4  -9  -2 3765.81 205.098   1
  -3   9   2 1236.94 88.5961   1
   3   9  -2 1107.17 84.6535   1
  -3  -9   2 1280.45 87.6360   1
   3  -9  -2 1377.88 94.7652   1
   2   9  -2 5664.49 293.460   1
  -2  -9   2 5845.25 294.571   1
   1   9  -2 10627.0 524.023   1
  -1  -9   2 11153.1 526.182   1
   0   9  -2 9942.04 496.536   1
   0  -9   2 10619.7 499.488   1
  -1   9  -2 7634.34 380.069   1
   1  -9   2 7610.72 379.616   1
   2   9   2 4649.15 238.677   1
  -2  -9  -2 4157.57 237.930   1
   3   9   2 104.914 33.4069   1
  -3   9  -2 95.1462 32.4778   1
  -3  -9  -2 150.729 38.9271   1
   3  -9   2 61.2140 29.8585   1
  -4  -9  -2 23894.3 1105.51   1
  -4   9  -2 23828.5 1105.51   1
   4  -9   2 22821.6 1103.02   1
   4   9   2 24050.2 1103.73   1
  -5  -9  -2 65.6434 36.9330   1
   5   9   2 36.0388 30.1491   1
   5  -9   2 21.8249 28.1256   1
  -6  -9  -2 19782.5 968.321   1
  -6   9  -2 21173.9 973.463   1
   6   9   2 20693.7 968.967   1
   6  -9   2 20918.0 971.954   1
  -7   9  -2 24.3132 31.1575   1
  -7  -9  -2-15.4148 33.4681   1
   7   9   2 81.4068 36.2175   1
   7  -9   2-7.62949 30.8118   1
  -8  -9  -2 4197.85 220.229   1
   8   9   2 3382.88 212.051   1
  -8   9  -2 3708.58 222.174   1
   8  -9   2 4345.09 222.148   1
  -9  -9  -2 2457.52 160.616   1
   9   9   2 2929.21 165.462   1
   9  -9   2 2787.76 165.264   1
  -9   9  -2 2655.99 165.159   1
  10   9   2 873.768 76.6980   1
  11  -9   2 25.0796 28.6223   1
 -11   9  -2 8.83801 26.7704   1
 -12   9  -2 1866.11 139.392   1
 -12  -9  -2 2320.25 147.357   1
  12  -9   2 2333.74 146.329   1
  12   9   2 2312.39 144.406   1
 -13  -9  -2-9.11179 34.4242   1
  13   9   2 17.2949 32.6716   1
  13  -9   2 43.7832 33.6687   1
 -13   9  -2 27.0635 30.2144   1
 -14   9  -2 2307.02 156.030   1
 -14  -9  -2 2691.76 164.456   1
  14  -9   2 2336.05 156.495   1
  14   9   2 2532.61 159.588   1
 -15  -9  -2 9.42297 28.7179   1
  15   9   2 80.4688 33.9221   1
 -15   9  -2 135.886 42.5201   1
  15  -9   2 83.7744 39.4358   1
 -16  -9  -2 76.2280 37.4264   1
  16   9   2 108.730 38.4314   1
  16  -9   2 63.2331 31.1350   1
 -16   9  -2 86.9815 38.5774   1
 -17   9  -2 127.054 45.3805   1
  17  -9   2 61.6692 37.9373   1
  17   9   2 73.2961 34.2127   1
 -17  -9  -2 105.135 36.9516   1
 -18   9  -2 9.40500 39.1437   1
  18  -9   2 17.8384 40.7638   1
  18   9   2 83.2292 46.6722   1
 -18  -9  -2-38.1808 38.5414   1
 -19   9  -2-18.3323 32.7119   1
  19  -9   2 8.90665 33.6387   1
  19   9   2-27.7561 41.2377   1
 -19  -9  -2-19.0937 40.8825   1
 -20   9  -2 26.8651 35.5999   1
  20  -9   2 8.97560 36.8135   1
  20   9   2 46.0751 38.9220   1
 -20  -9  -2 19.0245 39.5988   1
 -21   9  -2-35.5476 41.1084   1
  21  -9   2-8.85542 38.4481   1
  21   9   2-9.13955 45.1947   1
 -21  -9  -2-9.42939 40.3824   1
 -22   9  -2-8.80628 40.7512   1
  22   9   2 71.7909 41.5258   1
  22  -9   2 25.8728 38.9491   1
  23 -10  -2 34.4387 39.3816   1
 -23  10   2 44.1889 41.3954   1
  22 -10  -2-8.67697 36.6678   1
 -22  10   2 82.3898 39.7699   1
 -20  10   2-19.2546 31.4935   1
 -20 -10   2-39.3459 35.1069   1
  20  10  -2 9.23906 36.7184   1
 -19 -10   2-9.71403 38.6140   1
  19  10  -2 18.3025 38.6525   1
  19 -10  -2 46.8595 36.0345   1
 -18 -10   2 66.9852 42.3839   1
  18  10  -2 81.1380 42.4748   1
 -18  10   2 109.557 43.0066   1
  18 -10  -2 173.639 46.8352   1
 -17 -10   2 300.515 53.6410   1
  17  10  -2 302.404 51.3811   1
  17 -10  -2 341.375 55.3132   1
 -17  10   2 259.158 50.8137   1
 -16  10   2 1019.35 85.2929   1
 -16 -10   2 1017.09 88.3550   1
  16 -10  -2 909.157 82.4439   1
  16  10  -2 856.544 81.9898   1
 -15  10   2 36.9762 35.5312   1
  15 -10  -2 35.3720 34.5710   1
  15  10  -2-17.1266 36.1594   1
 -15 -10   2-8.93498 37.1857   1
  14 -10  -2 1239.31 101.282   1
 -14  10   2 1350.80 105.054   1
 -13  10   2 426.450 56.7767   1
 -13 -10   2 375.374 54.6778   1
  13 -10  -2 290.712 51.9346   1
  13  10  -2 316.684 49.6288   1
 -12 -10   2 4191.91 239.520   1
 -12  10   2 4689.01 247.162   1
  12 -10  -2 3950.31 239.908   1
  12  10  -2 4657.08 242.412   1
 -11  10   2 26.7135 34.8367   1
 -11 -10   2 32.1499 29.2842   1
  11  10  -2 30.8368 29.1488   1
  11 -10  -2 41.6223 38.9834   1
 -10 -10   2 6510.41 348.456   1
  10  10  -2 7079.12 350.720   1
   9  10  -2 416.104 53.9804   1
  -9  10   2 364.056 55.3618   1
  -9 -10   2 318.298 48.4279   1
   8 -10  -2 3744.84 221.731   1
  -8 -10   2 3878.53 220.424   1
  -8  10   2 4583.97 229.792   1
   8  10  -2 3996.91 220.817   1
   7 -10  -2 11121.0 561.599   1
  -7  10   2 10922.4 559.990   1
   7  10  -2 11429.8 558.116   1
  -7 -10   2 12644.6 563.769   1
   6  10  -2 5975.46 299.392   1
  -6  10   2 5516.35 300.533   1
   6 -10  -2 5876.21 301.125   1
  -6 -10   2 5625.63 297.777   1
  -5  10   2 1281.39 94.3503   1
   5 -10  -2 1157.41 91.1780   1
  -5 -10   2 1166.06 87.3674   1
   4  10  -2 2847.50 174.112   1
  -4  10   2 3361.26 183.209   1
   4 -10  -2 3216.01 180.492   1
  -4 -10   2 3062.42 175.763   1
  -3  10   2 17022.4 838.783   1
   3 -10  -2 18639.1 844.761   1
   2  10  -2 6962.61 356.431   1
  -2  10   2 7134.40 357.714   1
  -2 -10   2 6820.03 355.027   1
   2 -10  -2 7396.01 360.819   1
  -1  10   2 1939.66 125.342   1
   1  10  -2 1729.21 118.620   1
   1 -10  -2 1992.99 125.856   1
  -1 -10   2 2093.11 125.288   1
   0  10   2 478.124 52.9876   1
   0  10  -2 487.901 54.2848   1
   0 -10   2 479.463 54.1285   1
   0 -10  -2 394.762 50.2050   1
   1  10   2 20588.2 1030.28   1
  -1  10  -2 22989.9 1034.42   1
   1 -10   2 22256.7 1032.23   1
  -1 -10  -2 22476.7 1034.51   1
   2  10   2 93.3562 31.8869   1
  -2  10  -2 65.3299 34.6335   1
   2 -10   2 99.9962 35.5792   1
  -2 -10  -2 124.379 35.6762   1
  -3  10  -2 41150.0 1792.00   1
  -3 -10  -2 43782.9 1795.36   1
   3 -10   2 42972.0 1793.13   1
  -4 -10  -2 6242.72 300.470   1
  -4  10  -2 5211.19 293.516   1
   4  10   2 5771.63 296.182   1
   4 -10   2 5370.01 295.139   1
  -5 -10  -2 13643.8 683.155   1
  -5  10  -2 14292.5 686.938   1
   5 -10   2 14627.7 685.323   1
   5  10   2 14441.1 684.197   1
  -6 -10  -2 39.3082 30.7773   1
   6  10   2 15.4701 34.0712   1
   6 -10   2 39.2635 35.9242   1
  -6  10  -2 57.4470 32.1241   1
  -7 -10  -2 5789.65 307.480   1
  -7  10  -2 6068.17 310.980   1
   7  10   2 6178.90 308.338   1
   7 -10   2 5385.87 307.247   1
  -8  10  -2 625.810 69.3909   1
  -8 -10  -2 685.168 68.5367   1
   8  10   2 690.442 68.7278   1
   8 -10   2 533.345 63.5090   1
  -9 -10  -2 1922.89 133.050   1
   9  10   2 2023.08 134.387   1
  -9  10  -2 2095.57 137.859   1
   9 -10   2 2157.98 138.258   1
 -10  10  -2 8.90451 28.4196   1
  10 -10   2-17.4480 29.2025   1
 -11 -10  -2 1954.40 134.490   1
  11  10   2 1730.30 129.354   1
 -11  10  -2 2295.59 141.096   1
  11 -10   2 2086.59 137.918   1
 -12 -10  -2 89.5510 40.6138   1
  12  10   2 85.3994 39.2257   1
  12 -10   2 88.0632 38.9442   1
 -12  10  -2 90.4506 40.5068   1
 -13  10  -2 3858.72 221.510   1
 -13 -10  -2 3891.89 223.807   1
  13 -10   2 3773.44 219.074   1
  13  10   2 3779.06 219.378   1
 -14 -10  -2-9.36093 32.7366   1
  14  10   2 43.9764 30.7597   1
 -14  10  -2 64.1709 38.1554   1
  14 -10   2-26.9564 33.3294   1
 -15 -10  -2 66.5868 46.0792   1
  15  10   2 8.91556 40.7825   1
 -15  10  -2 18.0585 32.9090   1
  15 -10   2 73.5381 37.1555   1
 -16 -10  -2-9.57600 34.8897   1
  16  10   2 45.0606 36.4236   1
 -16  10  -2 37.4773 40.1562   1
  16 -10   2 82.9407 40.5790   1
 -17 -10  -2 173.482 45.0240   1
  17  10   2 282.569 51.6600   1
 -17  10  -2 185.249 51.0400   1
  17 -10   2 178.641 48.1905   1
  18 -10   2 8.90153 31.1271   1
 -18  10  -2 18.9341 30.9666   1
  19  10   2 55.0031 34.6495   1
 -19 -10  -2 9.64794 30.8274   1
 -20  10  -2 17.8801 30.6098   1
  20 -10   2 26.1177 29.8087   1
  20  10   2 36.4281 41.6242   1
 -20 -10  -2-9.58529 38.0962   1
 -21  10  -2 17.1938 38.3140   1
  21 -10   2-43.9338 41.1193   1
  21  10   2 9.00824 36.9301   1
 -21 -10  -2 9.47821 33.1372   1
 -23  11   2-26.1061 39.2784   1
  23 -11  -2 8.40117 36.4709   1
 -22  11   2 9.08977 27.5349   1
  22 -11  -2-42.9094 31.8350   1
  21 -11  -2 8.62088 33.1843   1
 -21  11   2 86.3539 42.2518   1
 -19  11   2 26.9631 33.9895   1
  19 -11  -2-9.14999 35.2122   1
  19  11  -2 120.340 42.8523   1
 -19 -11   2 38.6523 36.5364   1
 -18  11   2 9.21284 27.9005   1
  18 -11  -2 9.03440 30.9262   1
  18  11  -2 36.5590 42.7753   1
 -18 -11   2 9.58312 37.4632   1
 -17  11   2 9.23515 36.7042   1
  17 -11  -2 8.97205 38.9557   1
  17  11  -2 62.7878 35.0702   1
 -17 -11   2-9.53450 36.6512   1
 -16  11   2 639.439 69.7915   1
  16 -11  -2 658.955 70.0821   1
  16  11  -2 613.642 69.2167   1
 -16 -11   2 607.202 69.3040   1
 -15  11   2 352.667 58.3468   1
 -15 -11   2 347.453 60.4661   1
  15  11  -2 554.099 64.8003   1
  15 -11  -2 475.862 61.9053   1
 -14 -11   2 287.592 51.6706   1
  14  11  -2 276.595 50.1963   1
 -13  11   2 1425.59 104.658   1
  13 -11  -2 1393.30 103.392   1
  13  11  -2 1151.88 96.6428   1
 -13 -11   2 1103.99 98.1237   1
  12 -11  -2 1285.70 98.5975   1
 -12 -11   2 983.883 90.6974   1
 -12  11   2 1206.11 97.7470   1
  12  11  -2 1164.29 95.6339   1
  11 -11  -2 4074.04 232.987   1
 -11  11   2 4226.19 234.821   1
  11  11  -2 3903.54 229.046   1
 -11 -11   2 4360.77 232.967   1
  10  11  -2 135.399 39.2142   1
 -10  11   2 106.868 39.4236   1
  10 -11  -2 59.5637 35.6800   1
 -10 -11   2 90.4809 36.9213   1
   9 -11  -2 3848.98 219.206   1
  -9 -11   2 4077.90 220.746   1
  -9  11   2 3845.68 220.251   1
   9  11  -2 3746.21 216.832   1
  -8 -11   2 182.453 41.9024   1
   8  11  -2 154.893 39.8067   1
   7 -11  -2 1532.43 117.001   1
  -7  11   2 1784.00 120.629   1
   7  11  -2 1800.77 120.371   1
  -7 -11   2 1834.10 118.564   1
   6  11  -2 2976.69 166.737   1
  -6  11   2 2696.26 168.880   1
   6 -11  -2 2780.22 167.924   1
  -6 -11   2 2708.08 164.044   1
   5  11  -2 558.829 61.2867   1
  -5  11   2 659.826 68.4018   1
   5 -11  -2 628.672 65.0993   1
  -5 -11   2 606.057 62.2139   1
   4  11  -2 175.395 39.4111   1
  -4  11   2 140.574 38.5995   1
   4 -11  -2 117.781 37.9873   1
  -4 -11   2 58.6685 33.5503   1
  -3  11   2 26210.7 1242.43   1
  -3 -11   2 27776.3 1245.03   1
   3 -11  -2 26078.4 1243.48   1
  -2  11   2 9438.13 471.662   1
   2  11  -2 8923.58 467.147   1
   2 -11  -2 10024.8 474.317   1
  -2 -11   2 9881.32 472.098   1
   1  11  -2 10549.4 527.875   1
  -1  11   2 10663.3 532.873   1
   1 -11  -2 11484.5 535.191   1
   0  11   2 230.485 41.8325   1
   0  11  -2 177.953 40.1069   1
   0 -11   2 223.752 42.0487   1
   0 -11  -2 245.502 44.8894   1
   1  11   2 60.9199 31.5141   1
  -1  11  -2 146.362 39.4949   1
   1 -11   2 82.4355 35.7363   1
  -1 -11  -2 99.6352 34.4280   1
   2  11   2 4882.23 257.047   1
  -2  11  -2 4665.41 255.224   1
   2 -11   2 5046.75 258.368   1
  -2 -11  -2 4410.06 254.970   1
   3  11   2 3075.87 180.226   1
  -3  11  -2 3168.27 182.402   1
   3 -11   2 2842.39 178.230   1
  -3 -11  -2 3267.94 183.764   1
   4 -11   2 4966.16 273.525   1
  -4  11  -2 5214.41 274.826   1
   4  11   2 5094.34 273.596   1
  -4 -11  -2 5152.75 275.336   1
   5  11   2 153.405 39.5584   1
  -5  11  -2 107.806 41.8789   1
   5 -11   2 121.084 37.3938   1
  -5 -11  -2 158.372 39.9323   1
   6  11   2 585.777 64.9442   1
  -6  11  -2 496.178 64.9724   1
   6 -11   2 575.216 67.0445   1
  -6 -11  -2 596.950 65.4538   1
   7  11   2 934.065 81.3562   1
  -7 -11  -2 876.241 81.6218   1
  -8  11  -2 5401.41 284.531   1
   8 -11   2 4983.98 277.826   1
  -9  11  -2 8.91155 35.4154   1
  -9 -11  -2-17.3290 32.7259   1
   9 -11   2-34.6506 36.0533   1
 -10  11  -2 9.12787 34.5056   1
  10  11   2 8.50508 37.9378   1
 -10 -11  -2 35.3823 35.7446   1
  10 -11   2 88.7212 40.0756   1
 -11  11  -2 212.123 44.2818   1
  11  11   2 172.397 40.0785   1
 -11 -11  -2 107.712 36.4257   1
  11 -11   2 163.936 38.6150   1
  12  11   2 1459.55 108.690   1
 -12 -11  -2 1399.57 110.236   1
 -13 -11  -2-9.25401 38.5088   1
  13 -11   2-8.91504 32.4417   1
 -13  11  -2 18.3712 32.1149   1
  13  11   2-26.2724 38.5266   1
  14 -11   2 421.716 55.9965   1
 -14  11  -2 388.283 55.5393   1
  14  11   2 472.862 62.2521   1
 -15 -11  -2 65.6704 39.3237   1
  15 -11   2 127.200 34.0217   1
 -15  11  -2 100.698 36.0934   1
  15  11   2 108.060 44.3099   1
 -16 -11  -2 18.9208 37.6321   1
  16 -11   2 75.6257 42.1678   1
  16  11   2 18.0451 37.0315   1
 -16  11  -2 44.6370 37.1915   1
 -17  11  -2 9.48179 40.0326   1
  17 -11   2-18.0974 39.8077   1
  18  11   2 108.154 47.0142   1
 -18 -11  -2 76.1462 41.5319   1
  19  11   2 8.96725 40.4856   1
 -19 -11  -2 9.46929 39.9914   1
  19 -11   2 34.7128 35.5906   1
 -19  11  -2 27.5024 42.9121   1
  20  11   2 44.3232 43.3848   1
 -20 -11  -2-47.0322 45.0453   1
  20 -11   2 68.2966 39.0269   1
 -20  11  -2 17.6858 38.9180   1
  21 -11   2 67.8412 41.5042   1
 -21  11  -2-17.0931 37.1167   1
  22 -12  -2-8.23866 36.7177   1
 -22  12   2 18.2798 40.7342   1
  20 -12  -2-9.09215 36.7072   1
 -20  12   2-8.84553 34.5778   1
 -18 -12   2 58.0268 39.7623   1
 -18  12   2 110.228 44.5625   1
  18 -12  -2 35.6807 38.3141   1
  18  12  -2 65.1288 39.9531   1
 -17 -12   2 28.7007 39.8861   1
 -17  12   2 110.490 45.1149   1
  17  12  -2 45.9990 40.5466   1
  17 -12  -2 35.7481 39.3927   1
 -16  12   2 9.38758 31.4230   1
  16 -12  -2-8.88005 29.7242   1
 -15 -12   2 55.6472 33.7615   1
 -15  12   2-9.36230 37.8066   1
  15 -12  -2 9.29597 39.8148   1
  14 -12  -2 100.847 36.1049   1
 -14 -12   2 100.771 37.8134   1
 -14  12   2 103.507 35.1699   1
  14  12  -2 81.5333 38.5006   1
  13 -12  -2 99.1735 38.7783   1
 -13 -12   2 8.98809 32.9118   1
  13  12  -2 26.4677 34.1039   1
  12 -12  -2 1522.31 111.867   1
 -12 -12   2 1487.02 112.298   1
 -12  12   2 1468.59 115.362   1
  12  12  -2 1389.79 108.580   1
  11 -12  -2 8.85774 25.3242   1
 -11  12   2 54.9992 30.7153   1
  11  12  -2 25.6044 31.0890   1
 -11 -12   2 44.2276 32.2185   1
 -10  12   2 164.452 43.2323   1
  10 -12  -2 122.388 41.4090   1
   9  12  -2 66.3956 34.3194   1
  -9  12   2 8.94187 35.8124   1
   9 -12  -2 199.446 44.8507   1
  -9 -12   2 142.601 41.7167   1
   8  12  -2 16.1943 29.4692   1
  -8  12   2 17.4662 34.7041   1
   8 -12  -2 25.8424 38.3943   1
  -8 -12   2-8.20645 30.4357   1
   7 -12  -2 2764.05 172.396   1
  -7  12   2 2621.56 169.825   1
   7  12  -2 3097.96 172.601   1
  -7 -12   2 2881.27 171.136   1
   6  12  -2 853.043 77.0822   1
  -6  12   2 913.754 80.7993   1
   6 -12  -2 810.369 76.8565   1
  -6 -12   2 984.851 80.6480   1
  -5 -12   2 971.676 83.0986   1
   5  12  -2 998.281 82.4429   1
   4  12  -2 550.772 61.5078   1
  -4  12   2 570.267 65.8750   1
   4 -12  -2 654.998 67.9282   1
  -4 -12   2 674.070 64.3079   1
  -3  12   2 5362.67 274.657   1
   3  12  -2 4963.89 269.838   1
   3 -12  -2 4772.92 269.882   1
  -3 -12   2 5152.95 271.455   1
   2  12  -2 3810.44 209.307   1
  -2  12   2 3533.16 207.696   1
  -2 -12   2 3939.92 212.031   1
   2 -12  -2 3511.24 210.522   1
  -1  12   2 8181.43 422.103   1
   1  12  -2 8444.05 421.356   1
  -1 -12   2 8713.60 424.498   1
   1 -12  -2 8332.35 423.008   1
   0  12  -2 3252.96 192.313   1
   0  12   2 3388.22 195.173   1
   0 -12   2 3276.86 192.894   1
   0 -12  -2 3376.23 193.549   1
   1  12   2 450.371 56.2669   1
  -1  12  -2 536.462 62.1552   1
   1 -12   2 668.692 66.5928   1
  -1 -12  -2 315.484 52.2594   1
   2  12   2 1628.77 113.607   1
  -2  12  -2 1715.22 117.672   1
   2 -12   2 1691.81 115.215   1
  -2 -12  -2 1593.51 113.227   1
   3  12   2 5772.17 285.722   1
   3 -12   2 5592.89 284.987   1
  -3 -12  -2 5617.00 286.340   1
   4  12   2 8.15464 33.9874   1
  -4  12  -2 16.7821 33.3961   1
   4 -12   2 116.540 39.4518   1
  -4 -12  -2 33.1501 36.5088   1
   6  12   2 387.727 55.7032   1
  -6  12  -2 389.713 56.8956   1
   6 -12   2 341.261 54.6505   1
  -7  12  -2 2910.48 173.861   1
   7 -12   2 2848.31 173.599   1
   7  12   2 2772.50 171.560   1
  -7 -12  -2 2648.97 170.663   1
  -8  12  -2 119.295 38.4601   1
  -8 -12  -2 157.871 44.4956   1
   8  12   2 85.5337 37.4119   1
   8 -12   2 60.4718 32.3613   1
  -9  12  -2 63.9352 33.8777   1
  -9 -12  -2 17.7349 29.6915   1
   9  12   2 8.70416 27.7896   1
   9 -12   2-17.6936 35.1601   1
 -10  12  -2 138.559 44.7732   1
  10 -12   2 196.852 46.1374   1
  10  12   2 142.922 43.7999   1
 -10 -12  -2 143.893 45.4695   1
 -11 -12  -2 18.1997 33.1136   1
  11  12   2-17.4924 29.9342   1
 -12 -12  -2 18.4528 36.0708   1
  12 -12   2 9.16469 38.6994   1
 -12  12  -2 46.4744 36.9389   1
  12  12   2-8.85009 34.0189   1
 -13  12  -2 818.114 81.0798   1
 -13 -12  -2 709.371 78.8423   1
  13 -12   2 880.553 80.9976   1
  13  12   2 888.926 82.9576   1
 -14 -12  -2 84.5110 44.0073   1
  14 -12   2-8.96460 38.4591   1
 -14  12  -2 120.017 43.2689   1
  14  12   2 36.0872 40.7894   1
 -15 -12  -2-9.44349 40.9942   1
  15 -12   2 27.0527 38.0727   1
  15  12   2 9.00384 39.6104   1
 -15  12  -2-9.20014 38.8435   1
 -16  12  -2-44.9574 41.5855   1
  16 -12   2 54.5645 39.4772   1
 -17 -12  -2 76.1153 41.9152   1
  17  12   2 26.8484 38.3852   1
 -18 -12  -2 9.43450 37.4872   1
  18 -12   2 26.0308 36.6339   1
  18  12   2-26.7921 38.2402   1
 -18  12  -2-9.46825 37.6213   1
  19  12   2 17.7916 34.7927   1
 -19 -12  -2 37.3018 34.6016   1
  20 -12   2 16.6139 33.0120   1
 -20  12  -2 8.76719 33.1122   1
 -21  13   2 17.6804 35.1280   1
  21 -13  -2-34.1980 37.6132   1
  20 -13  -2 8.87682 31.0372   1
 -19  13   2 8.89238 27.6645   1
  19 -13  -2 8.76577 28.6698   1
 -18  13   2 81.4613 36.6036   1
  18 -13  -2 17.5742 32.0481   1
  17 -13  -2-26.6268 42.0152   1
 -17 -13   2 9.61389 29.9061   1
 -17  13   2-27.4511 38.6327   1
  17  13  -2 47.5746 41.8582   1
  16 -13  -2-9.01621 38.0666   1
 -16  13   2-9.31766 40.9905   1
 -16 -13   2-19.0471 41.8963   1
  16  13  -2 56.1073 40.0410   1
 -15 -13   2 66.0462 40.4113   1
  15  13  -2-18.5020 34.3177   1
  14 -13  -2 36.6587 41.8891   1
 -14 -13   2 28.1672 36.0954   1
 -14  13   2-9.42839 42.0302   1
  14  13  -2 27.2764 37.2858   1
  13 -13  -2 27.2057 29.6628   1
 -13 -13   2 46.9187 36.0671   1
 -13  13   2-9.32467 29.0120   1
  13  13  -2-9.05869 34.2127   1
  12 -13  -2 222.692 43.3111   1
 -12 -13   2 121.667 43.4321   1
 -12  13   2 132.682 40.1582   1
  12  13  -2 181.350 48.5842   1
  11 -13  -2 36.0791 37.5459   1
 -11 -13   2 36.2676 40.9349   1
 -11  13   2 27.7906 36.8206   1
  11  13  -2-17.5127 36.4502   1
  10 -13  -2 972.462 86.5692   1
 -10  13   2 855.045 84.5303   1
  10  13  -2 1046.16 87.2004   1
 -10 -13   2 882.143 83.9610   1
   9  13  -2 247.701 48.1430   1
  -9  13   2 310.651 47.3356   1
   9 -13  -2 407.583 52.9039   1
  -9 -13   2 259.832 52.1665   1
   8  13  -2-33.7941 36.6746   1
  -8  13   2 26.8753 38.3590   1
   8 -13  -2-8.83635 32.7672   1
  -8 -13   2 8.51943 29.7852   1
  -7  13   2 59.7734 39.5072   1
   7 -13  -2-8.70025 37.7823   1
   6  13  -2-16.5202 32.8295   1
  -6  13   2 52.8522 32.6732   1
   6 -13  -2 8.55784 29.2991   1
  -6 -13   2 16.6053 31.3620   1
   5  13  -2 91.6527 36.3574   1
  -5  13   2 104.066 38.8259   1
   5 -13  -2 51.5856 36.9990   1
  -5 -13   2 82.8962 36.1741   1
   4  13  -2 198.654 44.4931   1
  -4  13   2 216.601 48.0911   1
   4 -13  -2 237.760 46.3881   1
  -4 -13   2 215.884 45.4060   1
   3  13  -2 24.1898 29.9542   1
  -3  13   2 50.7211 29.6092   1
   3 -13  -2 76.5246 31.5811   1
  -3 -13   2 8.21903 29.9621   1
  -2  13   2 1279.56 101.514   1
   2  13  -2 1471.99 104.963   1
  -2 -13   2 1276.85 103.135   1
   2 -13  -2 1466.33 108.550   1
  -1  13   2-8.23156 26.9204   1
   1  13  -2 8.12881 30.6969   1
  -1 -13   2 33.1701 30.1760   1
   1 -13  -2-8.46767 24.1722   1
   0  13   2 963.906 86.8259   1
   0 -13  -2 1112.20 90.2836   1
   0 -13   2 951.163 84.2175   1
   1  13   2 1499.01 111.240   1
  -1 -13  -2 1442.63 109.153   1
   2  13   2 360.148 51.5904   1
  -2  13  -2 368.890 54.8094   1
  -2 -13  -2 395.972 54.2488   1
   2 -13   2 332.566 50.5589   1
  -3  13  -2 923.909 79.6941   1
   3  13   2 868.566 78.5512   1
   3 -13   2 640.589 70.2536   1
  -3 -13  -2 737.503 74.8338   1
   4  13   2 153.095 41.4373   1
  -4  13  -2 122.597 38.8119   1
   4 -13   2 112.772 38.4533   1
  -4 -13  -2 34.2151 33.2106   1
   5  13   2 76.7085 36.0491   1
  -5  13  -2 26.6715 30.5041   1
   5 -13   2 69.5728 31.1061   1
  -5 -13  -2 17.3291 30.9919   1
  -6  13  -2 9.11524 26.8226   1
   6 -13   2-8.79380 26.6269   1
  -6 -13  -2 26.3510 30.7103   1
   7  13   2 17.5502 34.8672   1
  -7  13  -2 9.13680 29.1604   1
   7 -13   2-17.7099 24.4747   1
  -7 -13  -2-8.98770 36.2834   1
  -8  13  -2-9.39810 34.8666   1
   8 -13   2 17.5703 32.5947   1
   8  13   2 44.9505 36.3087   1
  -8 -13  -2 55.3547 43.1871   1
   9  13   2 283.255 53.2322   1
  -9 -13  -2 348.684 55.4345   1
 -10  13  -2 213.766 42.4504   1
 -10 -13  -2 238.105 46.6820   1
  10  13   2 160.754 45.5708   1
  10 -13   2 208.911 42.0359   1
 -11  13  -2 103.650 42.6760   1
 -11 -13  -2 36.8542 37.3625   1
  11  13   2 90.4191 43.9070   1
  11 -13   2 82.7558 41.6522   1
 -12  13  -2 242.281 51.8255   1
  12 -13   2 205.084 49.2170   1
 -12 -13  -2 195.130 46.2964   1
  12  13   2 137.515 45.6996   1
 -13 -13  -2 55.9992 41.0899   1
  13  13   2 18.5668 38.0917   1
 -14 -13  -2 9.38034 28.4033   1
  14 -13   2-17.8373 34.2770   1
  14  13   2 27.0486 34.0491   1
 -14  13  -2 9.19330 35.9364   1
 -15  13  -2 9.17463 37.0401   1
  15 -13   2 8.90543 39.1789   1
 -16 -13  -2 9.41090 43.0086   1
  16  13   2-36.2252 44.7816   1
 -17 -13  -2-18.7944 38.5310   1
  17 -13   2-18.3380 36.4388   1
  17  13   2-18.0757 38.1640   1
 -17  13  -2-8.65903 36.0390   1
 -18 -13  -2-18.6346 34.5505   1
  18  13   2 17.9779 39.0204   1
 -19  13  -2-27.8108 42.3619   1
  19 -13   2 32.6222 38.1663   1
  20 -14  -2-42.5837 39.4360   1
  19 -14  -2-17.0774 37.5759   1
 -19  14   2-26.2077 37.9344   1
  18 -14  -2-17.2423 40.3444   1
 -18  14   2 17.7704 40.1033   1
  17 -14  -2 123.262 46.4246   1
 -17  14   2 90.4300 44.0361   1
  16  14  -2-37.5656 37.9137   1
 -16  14   2 27.5385 35.8815   1
  16 -14  -2-9.05440 40.3535   1
  15  14  -2 9.51490 37.2305   1
  15 -14  -2 91.6920 35.2790   1
 -15  14   2 9.33215 29.8321   1
 -15 -14   2 9.78965 36.3417   1
  14  14  -2 47.2726 43.2119   1
  14 -14  -2-27.3380 40.0980   1
 -14 -14   2 48.7827 38.7766   1
 -14  14   2 18.7801 40.7709   1
 -13  14   2 187.060 44.5447   1
  13 -14  -2 181.275 44.1730   1
  12  14  -2 102.099 40.4912   1
  12 -14  -2 116.291 42.0542   1
 -12  14   2 19.0351 39.2242   1
 -12 -14   2 111.642 38.3514   1
  11  14  -2 108.307 41.4170   1
  11 -14  -2 72.7181 34.5341   1
 -11  14   2 93.3546 34.1817   1
 -11 -14   2 64.0015 39.8702   1
 -10 -14   2-27.0786 36.4391   1
  10  14  -2 8.84387 35.7031   1
 -10  14   2 37.6012 34.2072   1
  10 -14  -2-9.02371 32.1992   1
  -9 -14   2 71.2110 37.6137   1
   9  14  -2 17.7019 32.8581   1
  -9  14   2 46.3392 39.7142   1
   9 -14  -2 8.98753 32.7417   1
   8  14  -2-8.74792 36.4105   1
  -8 -14   2-26.3813 33.8044   1
  -7 -14   2 34.7925 31.6776   1
   7  14  -2-8.65530 31.5219   1
  -7  14   2 26.4219 33.8716   1
   7 -14  -2 62.4121 33.6936   1
  -6 -14   2-26.0601 30.3817   1
   6  14  -2 8.70278 27.7880   1
  -6  14   2-36.0815 31.5478   1
   6 -14  -2-26.3350 33.1601   1
  -5 -14   2 532.097 66.3154   1
   5  14  -2 545.137 66.4330   1
  -5  14   2 561.445 62.2607   1
   5 -14  -2 536.454 59.9469   1
   4  14  -2 760.887 74.4826   1
  -4  14   2 644.992 72.1710   1
  -4 -14   2 878.497 77.1633   1
   4 -14  -2 664.556 72.1695   1
   3  14  -2 58.4637 32.7313   1
  -3  14   2 104.485 41.2852   1
  -3 -14   2 8.68981 30.4723   1
   3 -14  -2 52.5029 34.2852   1
  -2  14   2 8.50376 34.8733   1
   2  14  -2 57.7234 28.8436   1
   2 -14  -2 8.75659 35.9094   1
  -2 -14   2-8.71175 29.1744   1
  -1  14   2 92.6536 38.8201   1
   1  14  -2 171.459 40.4359   1
  -1 -14   2 112.266 38.8179   1
   1 -14  -2 61.8803 36.0433   1
   0 -14  -2 165.085 42.7595   1
   0  14   2 308.919 49.9832   1
   0  14  -2 184.106 44.4649   1
   0 -14   2 231.976 46.5395   1
  -1  14  -2 1296.43 100.330   1
   1  14   2 1161.64 99.7423   1
   1 -14   2 1197.86 98.9391   1
  -1 -14  -2 1401.96 102.661   1
   2  14   2-8.77241 25.0459   1
  -2 -14  -2-8.72838 23.3113   1
   2 -14   2-17.2098 35.2796   1
   3  14   2 425.045 57.8713   1
  -3  14  -2 514.257 62.9097   1
   3 -14   2 462.270 60.7548   1
  -4 -14  -2 184.276 43.9931   1
   4  14   2 244.414 48.8079   1
  -4  14  -2 243.326 50.7137   1
   4 -14   2 356.956 52.6090   1
  -5 -14  -2 380.628 55.9116   1
   5  14   2 193.634 45.4628   1
  -5  14  -2 373.727 58.2163   1
   5 -14   2 249.633 50.2097   1
  -6 -14  -2 8.94413 35.0430   1
   6  14   2 78.8241 37.0548   1
  -6  14  -2 55.8779 32.6477   1
   6 -14   2 62.8660 32.1354   1
   7  14   2-8.95204 36.1484   1
  -7 -14  -2-27.1275 33.5413   1
  -8 -14  -2-9.14521 33.9298   1
  -8  14  -2 9.47321 38.2586   1
   8  14   2 18.1417 33.6541   1
   8 -14   2 80.8210 38.4670   1
  -9 -14  -2 47.2692 41.0991   1
  -9  14  -2 28.3090 39.3300   1
   9  14   2 81.7927 44.0444   1
   9 -14   2 45.1600 38.1981   1
 -10 -14  -2 19.0322 31.1236   1
 -10  14  -2 9.34094 34.6407   1
  10  14   2 18.5453 33.7447   1
  10 -14   2-9.11716 32.5348   1
 -11 -14  -2 28.4376 35.1536   1
 -11  14  -2 28.3981 40.5347   1
  11  14   2 18.2936 39.1679   1
  11 -14   2-36.8894 41.1038   1
 -12 -14  -2-9.39952 30.0274   1
  12  14   2 45.4996 32.4970   1
 -12  14  -2 84.8282 46.1323   1
  12 -14   2 9.30776 38.7539   1
  13  14   2 220.261 51.5850   1
 -13 -14  -2 168.621 54.2920   1
 -13  14  -2 261.264 55.3001   1
  13 -14   2 178.434 49.3805   1
  14  14   2 73.5025 43.4935   1
 -14 -14  -2-9.35986 40.6310   1
 -14  14  -2-18.2952 39.1694   1
  14 -14   2-26.6174 42.4754   1
  15  14   2 46.1434 42.7072   1
 -15 -14  -2 9.35545 38.3813   1
 -15  14  -2 27.1211 41.8367   1
  15 -14   2 43.8797 36.0074   1
  16  14   2-9.21908 38.3648   1
 -16 -14  -2 9.32554 35.8412   1
 -16  14  -2 8.87533 27.6114   1
  16 -14   2 17.4915 28.6043   1
  17  14   2-36.7427 45.8896   1
 -17  14  -2 34.1602 38.0634   1
  17 -14   2 8.85180 38.4278   1
 -17 -14  -2 27.7306 42.2415   1
  18 -14   2-25.7119 36.1936   1
 -18  14  -2-8.71373 38.8426   1
  18 -15  -2 25.2668 38.0522   1
 -18  15   2 51.9828 41.9692   1
  17 -15  -2 8.63311 39.0246   1
 -17  15   2 88.6409 42.9575   1
  16 -15  -2 36.0764 39.7623   1
 -16  15   2 81.1383 45.5682   1
  14  15  -2 38.0519 41.2960   1
 -14  15   2-9.26532 33.7164   1
  14 -15  -2 8.97543 33.8944   1
 -14 -15   2-9.54043 36.0279   1
  13  15  -2 111.968 44.7045   1
 -13  15   2 18.6010 35.7880   1
  13 -15  -2 27.0386 33.4699   1
 -13 -15   2 18.9071 37.6058   1
  12  15  -2 147.160 44.8573   1
 -12  15   2 104.337 43.6921   1
  12 -15  -2 116.088 43.5721   1
 -12 -15   2 121.763 42.1054   1
  11  15  -2-27.5197 40.3584   1
  11 -15  -2 27.2978 26.7792   1
 -11 -15   2 18.5395 36.8363   1
 -11  15   2 9.34526 29.0751   1
 -10  15   2 151.019 48.5317   1
  10 -15  -2 135.908 44.7926   1
  -9 -15   2 263.407 48.8650   1
   9 -15  -2 379.998 54.3517   1
   9  15  -2 326.130 53.2530   1
  -8 -15   2-9.02602 33.4713   1
  -8  15   2-27.6041 32.8335   1
   8 -15  -2 9.09415 32.4509   1
   8  15  -2 8.97408 33.2787   1
  -7 -15   2 27.0270 39.1396   1
  -7  15   2 9.00033 35.7971   1
   7 -15  -2 36.3098 37.8066   1
   7  15  -2 72.1913 41.2658   1
  -6 -15   2 333.731 52.9143   1
  -6  15   2 364.890 56.5397   1
   6 -15  -2 392.333 57.1740   1
   6  15  -2 377.116 58.6009   1
  -5 -15   2-8.93716 36.0924   1
  -5  15   2 9.08623 30.4299   1
   5 -15  -2 62.1493 34.1348   1
   5  15  -2 8.91121 39.7267   1
  -4 -15   2 179.297 44.2305   1
   4  15  -2 303.440 52.1296   1
   3  15  -2 1025.38 81.9934   1
  -3  15   2 844.147 81.4570   1
  -3 -15   2 862.222 80.9675   1
   3 -15  -2 738.392 78.0835   1
   2  15  -2 202.578 48.6891   1
  -2  15   2 328.809 51.8849   1
   2 -15  -2 366.476 54.0839   1
  -2 -15   2 213.763 49.6093   1
  -1  15   2 93.4932 30.0213   1
   1  15  -2 97.7437 38.2875   1
  -1 -15   2 132.929 43.1062   1
   1 -15  -2 72.9149 30.8068   1
   0 -15  -2 188.542 46.7502   1
   0  15  -2 299.269 51.4480   1
   0 -15   2 213.172 47.1317   1
   0  15   2 156.280 43.5461   1
  -1 -15  -2 44.5963 29.1757   1
  -1  15  -2 9.02146 37.5457   1
   1 -15   2 8.90148 35.9407   1
   1  15   2-8.85298 25.2793   1
  -2 -15  -2 757.685 78.3593   1
   2 -15   2 833.735 80.8995   1
  -2  15  -2 792.966 78.9915   1
   2  15   2 974.653 83.3929   1
  -3 -15  -2 8.95143 35.0208   1
  -3  15  -2 62.2253 38.0919   1
   3 -15   2 26.9958 31.4954   1
  -4 -15  -2 366.836 55.5914   1
   4  15   2 373.619 56.3826   1
  -5  15  -2-18.6074 31.8482   1
   5 -15   2-9.05662 28.1793   1
  -6 -15  -2 54.3981 40.0098   1
  -6  15  -2 47.2572 40.0288   1
   6 -15   2 9.09682 37.9857   1
   7  15   2 62.9714 43.0685   1
  -7 -15  -2-9.10396 37.8866   1
  -7  15  -2-9.39831 30.7392   1
   8  15   2 505.828 66.1646   1
  -8  15  -2 792.239 77.7656   1
   8 -15   2 614.978 70.2004   1
  -8 -15  -2 624.200 71.3836   1
   9  15   2-18.4308 30.8723   1
  -9  15  -2 18.9429 41.1342   1
  -9 -15  -2 64.6687 33.6411   1
   9 -15   2 63.4598 39.3737   1
  10  15   2 120.152 46.4552   1
 -10 -15  -2 251.646 50.4708   1
  11  15   2 109.423 44.4668   1
 -11  15  -2 103.788 46.4790   1
  11 -15   2 110.268 41.3093   1
 -11 -15  -2 163.180 50.1632   1
  12  15   2 74.5637 33.6869   1
 -12  15  -2 121.687 42.0604   1
 -12 -15  -2 192.439 43.7582   1
  12 -15   2 92.4334 39.9403   1
  13  15   2 55.8019 46.4708   1
 -13 -15  -2-9.57142 39.8416   1
  14  15   2-9.09844 39.5039   1
 -14  15  -2 99.6538 47.0744   1
 -14 -15  -2-9.42877 38.6623   1
  14 -15   2-8.75602 38.5279   1
  15 -15   2 8.61393 34.2405   1
 -15  15  -2 35.4843 35.8256   1
  16  15   2 8.98178 37.3773   1
 -16  15  -2 26.1500 31.1054   1
 -16 -15  -2 18.4167 35.9956   1
  16 -15   2-17.0826 31.6753   1
 -17  15  -2 41.9877 38.3899   1
  17 -15   2 8.49107 38.8171   1
 -17  16   2-8.68594 27.7240   1
  17 -16  -2-8.37799 26.7413   1
 -16  16   2-8.81163 33.2774   1
  16 -16  -2-8.81519 30.8217   1
 -15  16   2-18.0793 32.2556   1
  15 -16  -2 17.7135 30.9644   1
 -14  16   2 9.11907 29.8561   1
  14 -16  -2 53.0018 32.1759   1
  13  16  -2-28.0938 44.3481   1
  12  16  -2 84.4634 44.1221   1
 -12  16   2 112.869 44.7263   1
  12 -16  -2 106.083 42.9980   1
 -12 -16   2 65.9965 44.8314   1
  11  16  -2 65.1154 39.4886   1
 -11  16   2 55.7230 41.0627   1
  11 -16  -2 72.3416 41.0209   1
 -11 -16   2 168.253 47.3482   1
  10  16  -2 9.24325 39.0363   1
 -10 -16   2 74.3834 42.4980   1
 -10  16   2 9.41159 30.7936   1
  10 -16  -2 9.00542 34.0199   1
   9  16  -2 92.2381 45.8975   1
  -9 -16   2 138.788 43.6067   1
   8  16  -2 102.122 46.1599   1
  -8 -16   2 110.814 42.4785   1
  -8  16   2 83.1468 42.4966   1
   8 -16  -2 136.830 45.8293   1
   7  16  -2 82.8475 38.9431   1
  -7 -16   2 46.4308 37.5695   1
   7 -16  -2 72.9199 35.7143   1
  -7  16   2 27.5620 29.4256   1
   6 -16  -2 557.064 67.7693   1
  -6  16   2 337.429 60.5023   1
   5 -16  -2 62.5586 32.6291   1
  -5  16   2 55.3773 35.5696   1
   4 -16  -2 153.882 44.6277   1
  -4  16   2 91.3778 40.0471   1
   3 -16  -2 1394.72 107.153   1
  -3  16   2 1350.93 106.766   1
   2 -16  -2-18.1018 35.9629   1
  -2  16   2 18.0040 37.4594   1
   1 -16  -2 916.572 83.1128   1
  -1  16   2 711.597 77.7426   1
   0 -16  -2 167.039 45.2354   1
   0  16   2 77.7487 40.3119   1
  -1 -16  -2 136.378 43.5220   1
  -1  16  -2 194.438 46.7030   1
   1 -16   2 107.685 38.9646   1
   2  16   2 380.117 57.5491   1
  -2 -16  -2 408.562 59.1563   1
  -2  16  -2 304.742 53.6118   1
   2 -16   2 261.656 48.7940   1
   3  16   2 127.239 45.2806   1
  -3 -16  -2 174.173 47.0507   1
  -3  16  -2 100.112 47.6114   1
   3 -16   2 91.6173 45.1693   1
  -4 -16  -2 154.619 39.4620   1
  -4  16  -2 92.9447 40.3041   1
   4 -16   2 73.4582 35.2547   1
   5  16   2 9.05728 39.8595   1
  -5 -16  -2 27.2706 37.2816   1
  -5  16  -2 28.2687 32.9615   1
   5 -16   2 27.4095 36.3191   1
   6  16   2 63.5512 43.0962   1
  -6 -16  -2 63.7681 40.2036   1
  -6  16  -2 57.0740 39.1281   1
   6 -16   2 100.711 40.9295   1
   7  16   2 1111.14 93.8659   1
  -7 -16  -2 860.285 87.8868   1
   7 -16   2 1114.94 93.8828   1
   8  16   2-27.3838 38.5442   1
  -8 -16  -2 9.17930 38.2034   1
   8 -16   2-26.9228 40.0017   1
   9 -16   2 406.643 59.6506   1
  -9  16  -2 481.481 63.4737   1
  10  16   2 118.522 45.1075   1
 -10  16  -2 148.499 49.1332   1
  10 -16   2 181.168 46.6511   1
 -10 -16  -2 147.946 47.6007   1
  11  16   2 55.4262 40.1428   1
 -11  16  -2 74.7420 42.7322   1
  11 -16   2-27.2976 41.1107   1
 -11 -16  -2 64.8228 41.3122   1
  12  16   2-9.28008 41.8902   1
 -12  16  -2-9.22907 41.6600   1
 -12 -16  -2 37.1937 36.3511   1
  12 -16   2 36.3399 38.9057   1
  13 -16   2 26.3397 34.3209   1
 -13  16  -2-9.07384 33.6498   1
  14  16   2 27.2722 39.9924   1
 -14 -16  -2-37.8172 40.4824   1
  15  16   2-36.4384 41.1175   1
  15 -16   2 25.2273 36.5049   1
 -15  16  -2 25.9869 41.0069   1
  15 -17  -2 60.3793 35.4158   1
 -15  17   2 26.4114 36.6872   1
  14 -17  -2 34.5337 35.4205   1
 -14  17   2 26.7371 37.1123   1
  13 -17  -2 26.1719 36.3372   1
 -13  17   2 45.0125 38.5802   1
  12 -17  -2-8.69272 34.5421   1
 -12  17   2-9.24881 37.9184   1
  11 -17  -2 97.6730 39.8714   1
 -11  17   2 119.458 40.7171   1
 -10 -17   2 18.7957 38.5343   1
 -10  17   2 27.9036 33.8541   1
  10 -17  -2 8.88683 29.0722   1
  10  17  -2 9.37363 40.1434   1
  -9 -17   2 28.1470 37.3115   1
  -9  17   2 46.7123 32.0116   1
   9 -17  -2 35.9808 30.8246   1
   9  17  -2 18.8248 34.2851   1
  -8 -17   2 37.5652 36.0987   1
  -8  17   2-18.4720 37.8704   1
   8 -17  -2 54.2115 35.9078   1
   8  17  -2-9.36517 33.4246   1
  -7 -17   2 27.9334 29.9549   1
  -7  17   2 101.463 42.3177   1
   7 -17  -2 108.822 45.4583   1
   7  17  -2 110.955 40.3140   1
  -6 -17   2 83.9189 41.6858   1
  -6  17   2 35.4586 40.1455   1
   6 -17  -2 81.2882 44.7778   1
   6  17  -2 90.6553 43.0402   1
   5  17  -2 309.559 55.2089   1
  -5 -17   2 351.398 59.3873   1
   4  17  -2 213.817 47.2557   1
  -4  17   2 211.303 48.2280   1
  -4 -17   2 167.436 43.0511   1
   4 -17  -2 252.989 50.4355   1
   3  17  -2 18.3706 37.0861   1
  -3  17   2 27.6102 30.1045   1
  -3 -17   2 18.4970 33.6598   1
   3 -17  -2-9.10154 33.7560   1
  -2  17   2 1239.64 99.3870   1
   2  17  -2 1098.30 100.105   1
  -2 -17   2 1466.64 105.941   1
   2 -17  -2 1148.93 96.8788   1
   1  17  -2 290.662 58.4073   1
   1 -17  -2 209.789 43.8198   1
  -1 -17   2 174.462 47.3833   1
   0  17   2 543.988 63.0216   1
   0  17  -2 325.372 59.7336   1
   0 -17  -2 531.315 65.8200   1
   0 -17   2 449.487 61.8766   1
   1  17   2 26.2738 41.0098   1
  -1  17  -2 46.7890 41.1922   1
  -1 -17  -2 37.1764 35.1266   1
   1 -17   2 18.1796 39.4847   1
  -2 -17  -2-9.15706 36.9706   1
  -2  17  -2 45.6035 42.6852   1
   2 -17   2 9.12529 36.8423   1
   2  17   2 8.90478 33.6307   1
  -3 -17  -2 182.802 49.2075   1
  -3  17  -2 195.383 52.2156   1
   3 -17   2 221.421 48.3266   1
   3  17   2 200.516 49.5029   1
  -4 -17  -2 36.8920 34.2045   1
   4  17   2 27.4415 31.3104   1
  -4  17  -2-9.34687 40.0253   1
   4 -17   2-36.8970 40.0450   1
  -6  17  -2 351.677 57.6537   1
   6 -17   2 273.717 51.1064   1
   7  17   2 45.3214 41.4325   1
  -7  17  -2 28.1326 41.2665   1
   7 -17   2 27.3533 36.8226   1
  -7 -17  -2-9.10257 37.3308   1
   8  17   2 372.639 57.1063   1
  -8  17  -2 276.423 59.7316   1
   8 -17   2 293.945 53.8271   1
  -8 -17  -2 282.542 51.8275   1
   9  17   2 27.2874 42.5686   1
  -9  17  -2-18.6876 34.6526   1
  -9 -17  -2 18.3483 39.2859   1
   9 -17   2 26.8316 36.1099   1
  10  17   2 90.8276 47.0714   1
 -10 -17  -2 155.239 45.0221   1
  10 -17   2 125.113 36.5037   1
  11 -17   2-8.94835 36.6864   1
 -11  17  -2 27.5550 42.4819   1
  12  17   2 44.8017 38.4452   1
 -12  17  -2 63.3243 41.4103   1
  12 -17   2 97.9219 43.6219   1
 -12 -17  -2 9.10565 37.4097   1
  13  17   2-8.94518 34.3808   1
 -13  17  -2 44.3122 30.9883   1
 -13 -17  -2-9.06386 31.6924   1
  14 -17   2-8.35058 38.6215   1
 -14  17  -2 17.2801 35.4211   1
  13 -18  -2-8.49315 27.7781   1
 -13  18   2-8.73685 28.5750   1
  12 -18  -2 33.8576 33.1009   1
 -12  18   2 8.99821 32.1234   1
  11 -18  -2 8.66021 35.5227   1
 -11  18   2 45.2225 37.6546   1
 -10  18   2 72.6614 41.6982   1
  10 -18  -2 105.022 43.0070   1
  -9 -18   2-9.37698 39.5970   1
  -9  18   2 64.3161 43.0040   1
   9 -18  -2-8.86437 39.5136   1
   9  18  -2 28.2175 41.3854   1
  -8 -18   2 18.6817 36.5154   1
  -8  18   2-27.4989 38.7037   1
   8 -18  -2-17.7784 38.5911   1
   8  18  -2 73.8260 39.5178   1
  -7 -18   2 9.41070 32.2299   1
  -7  18   2 9.09267 39.4883   1
   7 -18  -2 62.9082 41.5806   1
   7  18  -2 27.3116 32.5060   1
  -6  18   2 189.781 50.0326   1
   6 -18  -2 234.260 49.4716   1
  -5  18   2 90.5347 39.9110   1
   5 -18  -2 26.7594 34.9604   1
  -4  18   2 174.678 44.2069   1
   4 -18  -2 26.6970 30.0746   1
   3 -18  -2 144.624 40.8059   1
  -2  18   2 64.6908 39.1089   1
   2 -18  -2 54.1212 38.1766   1
  -1  18   2 319.139 55.4083   1
   1 -18  -2 225.727 51.3765   1
   0  18   2 72.3376 37.2700   1
   0 -18  -2 100.048 36.9201   1
  -1  18  -2 317.225 54.3278   1
   1  18   2 192.706 50.8050   1
  -1 -18  -2 347.501 54.0999   1
   1 -18   2 264.352 49.4334   1
   2  18   2-8.74424 34.7458   1
  -2  18  -2-18.3269 42.3817   1
  -2 -18  -2-9.27542 40.2652   1
   2 -18   2 9.23768 37.2937   1
  -3 -18  -2 9.13571 31.9459   1
  -3  18  -2 9.32723 41.0372   1
   3 -18   2 36.8009 42.0457   1
   3  18   2 8.88453 31.0679   1
  -4 -18  -2 236.613 43.2267   1
  -4  18  -2 121.592 45.3586   1
   4  18   2 171.634 42.9244   1
  -5 -18  -2 18.3011 36.3596   1
  -5  18  -2 37.8261 34.4121   1
   5 -18   2-9.10136 32.4765   1
   5  18   2-27.3702 37.9652   1
  -6 -18  -2-18.2137 38.4517   1
  -6  18  -2 9.41060 38.5821   1
   6 -18   2 17.9750 32.7076   1
   6  18   2 27.3981 44.2062   1
   7  18   2 90.9651 39.7214   1
  -7 -18  -2 99.9179 36.3481   1
   8 -18   2-17.6085 35.5433   1
  -8  18  -2 9.35534 38.9304   1
   9  18   2 196.771 52.3809   1
  -9  18  -2 164.621 45.3529   1
  -9 -18  -2 143.711 45.9254   1
   9 -18   2 158.923 41.0182   1
  10  18   2 44.6578 39.8058   1
 -10 -18  -2-35.8319 40.9344   1
  11  18   2 35.5911 35.5198   1
 -11  18  -2 143.420 47.1321   1
  11 -18   2 69.8437 37.5391   1
 -11 -18  -2 71.7792 36.3828   1
  12 -18   2 43.4589 37.2183   1
  12  18   2-8.85265 41.9077   1
 -12  18  -2-17.6079 36.0938   1
  11 -19  -2 24.9059 39.3075   1
 -11  19   2 8.88329 36.9736   1
 -10  19   2 17.5962 36.0771   1
  10 -19  -2 17.1116 37.1484   1
  -9  19   2 44.8923 37.9087   1
   9 -19  -2-25.8479 32.5383   1
  -8  19   2-17.9872 37.4265   1
   8 -19  -2 34.7432 40.1734   1
  -7  19   2 98.4218 43.4860   1
   7  19  -2 79.1187 35.7071   1
   6  19  -2 9.04703 40.3585   1
  -6  19   2 35.9213 32.0922   1
  -6 -19   2 65.2214 40.4843   1
   6 -19  -2 44.4826 31.1533   1
   5  19  -2 239.888 53.2749   1
  -5  19   2 181.948 48.2111   1
  -5 -19   2 250.879 53.2267   1
   5 -19  -2 255.996 50.6696   1
  -4  19   2 81.2629 39.9144   1
   4  19  -2 18.5982 42.1541   1
   4 -19  -2 105.619 42.7810   1
  -4 -19   2 138.135 43.7693   1
  -3  19   2 54.1656 41.8913   1
   3  19  -2 56.5392 46.7157   1
  -3 -19   2 82.7527 43.1635   1
   3 -19  -2 105.851 38.9545   1
   2  19  -2-37.2009 37.5462   1
  -2 -19   2 46.0839 38.3544   1
   1  19  -2 130.234 44.2323   1
  -1 -19   2 54.5177 36.9168   1
   0  19  -2 186.565 53.8361   1
   0 -19   2 272.122 56.6326   1
  -1  19  -2 71.5223 37.7887   1
   1 -19   2 9.10546 33.8129   1
  -2  19  -2 101.395 44.3610   1
   2 -19   2 100.558 42.5227   1
  -3 -19  -2 27.6546 39.4907   1
  -4 -19  -2 45.2394 37.0935   1
  -4  19  -2-46.4328 42.9508   1
   4 -19   2-9.00231 37.4618   1
   4  19   2-26.2573 36.9538   1
  -5 -19  -2-8.95387 36.7114   1
  -5  19  -2 18.6285 33.8981   1
   5 -19   2 17.9238 30.6774   1
   5  19   2 17.6913 37.8800   1
  -6 -19  -2 107.488 41.5190   1
   6  19   2 44.9237 42.6211   1
  -6  19  -2 73.5895 46.0348   1
   6 -19   2 17.7209 39.5846   1
   7  19   2-26.8459 42.8399   1
  -7  19  -2 27.4749 32.6793   1
   7 -19   2-17.5383 30.6585   1
  -7 -19  -2-8.98617 40.0491   1
   8  19   2 35.7486 44.7726   1
  -8  19  -2 82.0649 45.2092   1
  -8 -19  -2 115.685 41.7799   1
   8 -19   2 68.5982 40.2684   1
   9 -19   2 77.4490 33.7641   1
  -9  19  -2 53.2963 33.6710   1
  10 -19   2 33.9796 37.9146   1
 -10  19  -2 35.0869 41.5739   1
  10  19   2 69.9274 44.1562   1
   8 -20  -2 33.8120 40.0436   1
   7 -20  -2-25.5289 34.3671   1
  -7  20   2-17.4829 29.9336   1
   6 -20  -2 94.7999 44.1929   1
  -6  20   2 122.112 43.8454   1
   5 -20  -2 25.9901 33.3147   1
  -5  20   2 26.0673 40.6791   1
   4 -20  -2 60.3329 39.5416   1
   4  20  -2 102.417 47.1152   1
  -3 -20   2 36.4294 42.2380   1
   3  20  -2 101.090 46.0164   1
   2 -20  -2-8.70460 35.7892   1
  -2 -20   2 80.8052 42.1043   1
  -2  20   2 106.161 41.4899   1
   2  20  -2 73.5579 48.2961   1
  -1 -20   2 313.768 55.2803   1
   1 -20  -2 220.603 43.9815   1
  -1  20   2 239.021 46.7482   1
   0 -20   2 8.95665 37.2922   1
   0 -20  -2 43.6813 30.5694   1
   0  20  -2 26.8541 39.9138   1
   0  20   2 26.9453 36.8432   1
  -1 -20  -2 219.278 45.1103   1
   1 -20   2 126.147 39.0548   1
   1  20   2 140.748 41.1333   1
  -2 -20  -2 8.81493 30.1760   1
   2 -20   2 17.9287 34.4569   1
  -2  20  -2 54.5522 43.5307   1
   2  20   2-8.76627 30.6547   1
   3 -20   2 71.1038 45.7605   1
  -3  20  -2 18.1783 43.0489   1
   3  20   2 8.47793 40.1572   1
   5  20   2 51.1162 41.7039   1
  -5  20  -2 27.2917 34.9888   1
  -5 -20  -2 35.4545 41.0171   1
   5 -20   2 17.3981 29.8046   1
   6  20   2 76.9970 38.8177   1
  -6  20  -2 89.1097 49.0078   1
   6 -20   2 77.9861 44.7688   1
  -6 -20  -2 104.965 37.6639   1
   7  20   2-8.64154 39.4896   1
  -7  20  -2 45.0002 46.3170   1
   7 -20   2 8.40921 37.4791   1
  -7 -20  -2-8.70401 37.2711   1
   8  20   2 60.8439 42.6136   1
   1 -21  -2 152.259 44.4302   1
  -1  21   2 137.581 48.3709   1
   0 -21  -2 8.57275 36.1970   1
   0  21  -2-8.76353 35.9298   1
   0  21   2 34.3987 41.1717   1
   1 -21   2 52.5507 36.0177   1
  -1 -21  -2 93.2957 39.3285   1
   1  21   2 34.8872 35.3237   1
  -1  21  -2 71.2800 40.8133   1
   2 -21   2-8.70486 32.2904   1
  -2  21  -2-26.5828 35.2182   1
  25   0  -3 18.1795 39.4587   1
 -25   0   3-9.75304 42.3380   1
  24   0  -3 9.00612 36.3576   1
 -24   0   3-9.97344 41.5018   1
  23   0  -3-18.0969 35.9680   1
 -23   0   3-29.0887 34.6136   1
 -21   0   3-18.5578 31.7580   1
  21   0  -3 8.83438 30.8869   1
 -20   0   3 27.4825 33.9848   1
  20   0  -3 17.0631 31.6524   1
 -19   0   3 26.0526 33.9468   1
  19   0  -3-8.54760 33.4129   1
 -18   0   3-33.2737 31.9697   1
  18   0  -3 58.6263 38.7358   1
 -17   0   3 16.5017 29.4661   1
  17   0  -3 39.3529 34.1874   1
 -16   0   3 7.98601 30.6988   1
  16   0  -3 22.2367 32.6152   1
 -15   0   3 7.90559 29.8536   1
  15   0  -3-6.69610 27.0321   1
 -13   0   3 6.50639 23.2231   1
  13   0  -3 18.6761 23.0918   1
 -12   0   3-12.0632 26.8812   1
  12   0  -3 11.4968 20.9181   1
 -11   0   3-5.41207 23.4988   1
  11   0  -3-15.9009 20.3757   1
 -10   0   3 4.78965 19.9329   1
  10   0  -3-14.3188 19.2704   1
  -9   0   3 4.14489 20.0679   1
   9   0  -3 16.9412 19.1221   1
  -7   0   3 6.21566 17.0381   1
   7   0  -3 5.88536 17.0629   1
  -6   0   3 20.5488 16.8016   1
   6   0  -3-7.05996 14.8337   1
  -5   0   3 3.59837 12.5833   1
   5   0  -3 9.00537 12.6619   1
  -4   0   3 6.27045 11.3631   1
   4   0  -3 11.1308 10.1484   1
  -1   0   3 9.81327 8.94151   1
   1   0  -3-11.0977 9.63310   1
   0   0   3-18.0680 13.9333   1
   0   0  -3 1.60222 14.2413   1
  -1   0  -3-8.52806 15.3702   1
   1   0   3-6.43158 16.9023   1
  -2   0  -3-16.9234 21.3026   1
   2   0   3 21.4067 20.2095   1
  -3   0  -3 3.49542 21.8920   1
   3   0   3-15.9887 18.4021   1
  -4   0  -3 16.7497 21.7565   1
   4   0   3-3.67838 18.3767   1
  -5   0  -3 28.7255 22.6667   1
   5   0   3-4.20563 16.7151   1
  -6   0  -3-5.36919 28.4403   1
   6   0   3-33.0160 21.0524   1
  -7   0  -3 29.2702 24.0377   1
   7   0   3 31.5931 28.6503   1
  -8   0  -3-12.5438 24.5177   1
   8   0   3 29.1014 27.8652   1
  -9   0  -3-33.5706 22.9879   1
   9   0   3 6.30248 19.0927   1
 -10   0  -3 21.3230 32.0819   1
  10   0   3-27.1153 29.0278   1
 -11   0  -3-14.9032 30.5496   1
  11   0   3 21.6823 27.7769   1
 -12   0  -3-7.65540 31.3903   1
  12   0   3 38.5344 34.3532   1
 -13   0  -3-7.97705 31.6981   1
  13   0   3-8.02259 31.3607   1
 -14   0  -3 8.50290 34.8680   1
  14   0   3-40.6978 34.3749   1
 -15   0  -3-17.9529 37.3556   1
  15   0   3 32.4461 33.2566   1
 -16   0  -3 71.7038 32.0541   1
  16   0   3 25.5948 26.6263   1
 -17   0  -3-45.0913 40.7221   1
  17   0   3-8.85666 33.4673   1
  19   0   3 17.6697 35.6662   1
 -19   0  -3-19.2543 33.6579   1
  20   0   3 17.7994 38.6335   1
 -20   0  -3-9.62394 42.3382   1
  21   0   3-35.4390 37.4264   1
 -21   0  -3-19.0141 35.2762   1
  22   0   3 35.1448 35.4747   1
 -22   0  -3-9.33525 37.0975   1
  23   0   3 8.70573 41.2184   1
 -23   0  -3 27.4087 43.2559   1
  24   0   3-17.2705 37.4933   1
 -24   0  -3-17.6000 35.5342   1
  25   1  -3 9.27681 40.2736   1
  25  -1  -3-9.05080 39.8200   1
 -25  -1   3-18.9080 38.1694   1
 -25   1   3-29.1008 42.6768   1
  24   1  -3 18.3286 39.2433   1
 -24  -1   3-38.4543 38.8127   1
  23   1  -3-9.05503 34.1994   1
 -23  -1   3-9.64085 35.7554   1
 -23   1   3-28.9635 36.4629   1
  23  -1  -3-8.95459 36.7150   1
 -22   1   3 9.38313 36.6821   1
  22  -1  -3 18.1121 38.2398   1
  21   1  -3-43.5621 41.2428   1
 -21  -1   3 9.64320 37.0598   1
 -21   1   3 8.95974 32.6036   1
  21  -1  -3 18.4898 37.3217   1
  20   1  -3 68.7212 37.3283   1
 -20  -1   3 27.6171 32.8923   1
 -20   1   3 73.5172 40.9911   1
  20  -1  -3-17.5310 41.0551   1
  19   1  -3-8.47241 33.6724   1
 -19  -1   3 78.7193 40.4593   1
 -19   1   3-18.1653 32.4173   1
  19  -1  -3 25.2982 28.2365   1
  18   1  -3 905.353 77.1893   1
 -18  -1   3 833.904 76.1988   1
 -18   1   3 699.093 74.9638   1
  18  -1  -3 638.866 68.1422   1
  17  -1  -3 2052.34 136.612   1
  17   1  -3 1953.31 133.717   1
 -17   1   3 2489.04 146.530   1
 -17  -1   3 2186.37 141.730   1
  16   1  -3 852.733 71.6352   1
  16  -1  -3 723.557 69.6804   1
 -16   1   3 729.872 70.8430   1
 -16  -1   3 837.981 73.6270   1
  15   1  -3 893.074 71.1232   1
 -15  -1   3 734.456 67.2653   1
 -15   1   3 668.803 68.8227   1
  15  -1  -3 684.377 67.2295   1
 -14   1   3 155.292 38.0307   1
  14  -1  -3 76.2134 30.8920   1
 -13  -1   3 1346.41 95.7057   1
  13  -1  -3 1465.25 98.2188   1
 -12   1   3 229.372 38.7525   1
 -12  -1   3 159.331 32.3917   1
  12   1  -3 235.193 38.0656   1
  12  -1  -3 249.339 40.4370   1
  11   1  -3 11638.2 570.075   1
 -11  -1   3 12909.3 575.121   1
 -11   1   3 12161.2 574.417   1
  11  -1  -3 11589.3 571.030   1
  10   1  -3 10775.6 551.516   1
 -10  -1   3 11880.4 557.353   1
 -10   1   3 12642.8 560.724   1
  10  -1  -3 11909.0 554.804   1
   9   1  -3 1391.57 85.0094   1
  -9  -1   3 1430.40 87.7065   1
  -9   1   3 1450.00 88.8857   1
   9  -1  -3 1388.95 87.6954   1
   8   1  -3 24540.2 1178.12   1
  -8  -1   3 25698.7 1181.15   1
  -8   1   3 25798.8 1182.35   1
   8  -1  -3 27462.2 1183.59   1
   7   1  -3 54223.1 2474.87   1
  -7   1   3 62495.1 2480.07   1
  -7  -1   3 61188.2 2479.72   1
   6   1  -3 842.326 53.0509   1
  -6   1   3 936.392 58.2161   1
   6  -1  -3 922.075 57.9961   1
  -6  -1   3 957.659 55.1340   1
   5   1  -3 24962.1 1348.84   1
  -5   1   3 36823.2 1356.69   1
   5  -1  -3 36691.5 1355.46   1
  -5  -1   3 26365.0 1350.47   1
   4   1  -3 231521. 10208.5   1
  -4   1   3 234466. 10213.6   1
  -4  -1   3 217238. 10208.6   1
   4  -1  -3 228254. 10213.3   1
  -3   1   3 264798. 11507.3   1
   3  -1  -3 245658. 11508.1   1
  -2   1   3 133217. 5563.35   1
   2  -1  -3 114694. 5562.52   1
   1  -1  -3 1154.32 61.4742   1
   1   1  -3 1169.66 57.1787   1
  -1   1   3 1204.55 60.6282   1
  -1  -1   3 1053.22 56.1652   1
   0  -1  -3 343889. 14614.5   1
   0   1   3 364252. 14615.3   1
   0   1  -3 311564. 14611.7   1
   0  -1   3 296458. 14611.3   1
  -1   1  -3 196165. 8851.11   1
  -1  -1  -3 202601. 8852.84   1
   1  -1   3 200728. 8852.17   1
   1   1   3 187387. 8851.37   1
  -2   1  -3 257272. 11693.4   1
  -2  -1  -3 249293. 11694.0   1
   2  -1   3 251633. 11693.0   1
   2   1   3 284111. 11696.4   1
  -3   1  -3 2289.18 122.286   1
  -3  -1  -3 2006.86 124.605   1
   3  -1   3 2454.98 123.434   1
   3   1   3 2373.07 123.194   1
  -4   1  -3 17830.0 859.067   1
  -4  -1  -3 18657.2 860.744   1
   4  -1   3 18237.3 860.423   1
   4   1   3 19755.4 860.495   1
  -5   1  -3 20174.0 924.612   1
  -5  -1  -3 18385.2 925.993   1
   5   1   3 19308.5 924.976   1
  -6   1  -3 21555.6 958.683   1
  -6  -1  -3 19673.9 957.316   1
   6  -1   3 20523.5 957.550   1
   6   1   3 20846.5 957.703   1
  -7  -1  -3 394.969 45.5878   1
  -7   1  -3 512.886 48.2455   1
   7  -1   3 340.432 43.3844   1
   7   1   3 456.341 45.6094   1
  -8   1  -3 1483.65 105.055   1
  -8  -1  -3 1444.08 106.782   1
   8  -1   3 1815.42 109.782   1
   8   1   3 1927.20 108.869   1
  -9   1  -3 10831.9 512.769   1
  -9  -1  -3 10155.9 511.165   1
   9   1   3 10252.8 507.876   1
   9  -1   3 10888.4 511.309   1
 -10  -1  -3 2354.54 146.106   1
 -10   1  -3 2381.39 148.528   1
  10  -1   3 2558.97 146.667   1
  10   1   3 2315.03 144.002   1
 -11  -1  -3 288.808 45.1541   1
 -11   1  -3 245.160 42.7999   1
  11  -1   3 151.537 38.2747   1
  11   1   3 265.288 42.5864   1
 -12  -1  -3 1036.48 84.2382   1
 -12   1  -3 1013.60 87.4450   1
  12  -1   3 865.595 82.1401   1
 -13   1  -3 381.682 52.2327   1
 -13  -1  -3 406.716 52.9227   1
  13  -1   3 356.936 49.1928   1
  13   1   3 330.788 49.8480   1
 -14  -1  -3 966.394 82.8736   1
  14   1   3 959.808 83.3412   1
 -15   1  -3 587.174 66.0060   1
 -15  -1  -3 408.753 59.4935   1
  15  -1   3 561.011 63.9753   1
  15   1   3 488.963 59.7217   1
 -16   1  -3 155.797 35.1236   1
 -16  -1  -3 111.007 41.3813   1
  16  -1   3 44.6536 28.0093   1
  16   1   3 8.47164 32.7525   1
 -17   1  -3 327.431 53.6343   1
 -17  -1  -3 366.097 54.7910   1
  17  -1   3 430.054 57.9975   1
  17   1   3 330.019 51.8125   1
 -18   1  -3 37.4249 38.3827   1
  18  -1   3 26.1390 36.8132   1
 -19   1  -3 74.6879 39.5332   1
  19  -1   3 62.2303 36.0172   1
 -19  -1  -3 66.0146 42.6734   1
 -20   1  -3-18.6158 26.5704   1
 -20  -1  -3-9.37202 38.4215   1
  20  -1   3 9.01262 29.4745   1
  20   1   3 44.6730 41.8113   1
 -21  -1  -3 27.7036 37.3919   1
 -21   1  -3 18.9587 37.7764   1
  21   1   3 62.8107 39.0584   1
  21  -1   3 150.317 46.4604   1
 -22  -1  -3 9.19086 37.6787   1
 -22   1  -3-19.2247 40.5832   1
  22  -1   3 26.0383 38.1827   1
  22   1   3-17.7316 34.6547   1
 -23   1  -3-9.27304 42.3757   1
 -23  -1  -3-9.05054 38.7554   1
  23   1   3 43.3829 43.3459   1
  23  -1   3 8.63798 39.9523   1
 -24  -1  -3-8.83257 32.7534   1
 -24   1  -3-8.99017 38.4951   1
  24  -1   3 8.46412 39.6097   1
 -26   2   3-18.7205 40.6371   1
  26  -2  -3-9.06626 44.8305   1
 -25   2   3 9.62960 33.6718   1
  25  -2  -3 35.7203 32.5012   1
  25   2  -3-9.16628 35.8342   1
 -24  -2   3-9.53687 41.9750   1
  24   2  -3-45.7129 42.8044   1
 -23   2   3-27.5183 38.1717   1
 -23  -2   3 9.50471 34.5884   1
  23  -2  -3 85.2216 43.2710   1
  23   2  -3-18.2195 36.7776   1
 -22   2   3 571.903 65.6108   1
  22  -2  -3 400.234 57.7042   1
 -21   2   3 76.9814 39.6234   1
 -21  -2   3 120.749 46.5488   1
  21  -2  -3 88.0569 38.4050   1
  21   2  -3 53.1240 34.8072   1
 -20   2   3-20.0259 39.7972   1
 -20  -2   3-9.13370 36.8852   1
  20  -2  -3 32.4074 34.2193   1
  20   2  -3 68.7975 39.3085   1
 -19   2   3 439.642 62.3145   1
 -19  -2   3 588.235 67.2859   1
  19   2  -3 467.421 59.2680   1
 -18  -2   3 26.0175 34.5479   1
  18   2  -3 80.4696 37.7383   1
 -17   2   3 318.921 48.9442   1
 -17  -2   3 342.342 52.5721   1
  17  -2  -3 328.815 49.0905   1
  17   2  -3 293.464 48.9311   1
 -16   2   3 1128.05 91.6461   1
 -16  -2   3 1133.35 91.2226   1
  16  -2  -3 1338.04 97.0325   1
  16   2  -3 1162.04 89.4837   1
 -15   2   3 390.118 52.3608   1
 -15  -2   3 511.862 55.4479   1
  15  -2  -3 496.380 55.9246   1
  15   2  -3 490.354 54.3191   1
  14  -2  -3 3704.85 204.811   1
 -13  -2   3 774.499 66.3180   1
  13   2  -3 809.140 66.9383   1
 -12   2   3 36666.6 1598.23   1
 -12  -2   3 34954.9 1590.49   1
  12  -2  -3 33111.6 1589.73   1
  12   2  -3 34115.9 1588.51   1
 -11   2   3 3701.66 202.971   1
 -11  -2   3 3625.91 200.824   1
  11  -2  -3 4138.36 206.648   1
  11   2  -3 3883.67 200.569   1
 -10   2   3 15454.6 805.391   1
 -10  -2   3 17134.2 803.934   1
  10  -2  -3 18054.6 807.124   1
  10   2  -3 18283.8 803.057   1
  -9   2   3 43097.5 1950.97   1
   9   2  -3 43059.9 1945.66   1
   9  -2  -3 43304.0 1950.63   1
  -9  -2   3 41569.2 1948.69   1
   8  -2  -3 55578.8 2656.72   1
  -8   2   3 61933.9 2660.02   1
   7   2  -3 10636.0 501.530   1
  -7  -2   3 10942.8 502.549   1
  -6   2   3 42351.5 1862.96   1
  -6  -2   3 40445.0 1856.22   1
   6   2  -3 40216.1 1855.77   1
   6  -2  -3 41489.7 1861.82   1
  -5  -2   3 25303.1 1165.31   1
   5   2  -3 25543.5 1164.99   1
   5  -2  -3 25257.7 1171.89   1
  -5   2   3 26920.5 1172.06   1
   4  -2  -3 15273.9 704.536   1
   4   2  -3 16729.7 698.323   1
  -4   2   3 16385.7 705.206   1
  -3  -2   3 10388.4 464.219   1
  -3   2   3 9906.94 470.547   1
   3  -2  -3 10196.6 470.847   1
   3   2  -3 10102.1 463.628   1
   2  -2  -3 70274.8 3221.88   1
  -2   2   3 76407.7 3222.77   1
  -2  -2   3 69986.7 3215.57   1
   2   2  -3 70971.2 3215.56   1
   1  -2  -3 23673.5 1038.54   1
   1   2  -3 23438.1 1033.43   1
  -1  -2   3 21944.6 1032.93   1
  -1   2   3 22303.6 1037.41   1
   0   2  -3 147703. 6729.83   1
   0  -2  -3 142829. 6733.22   1
   0  -2   3 154742. 6729.66   1
   0   2   3 151000. 6733.02   1
  -1  -2  -3 30921.9 1391.54   1
   1  -2   3 29798.7 1388.73   1
   1   2   3 30874.9 1391.20   1
  -1   2  -3 30799.9 1389.48   1
   2  -2   3 140775. 6001.14   1
   2   2   3 144678. 6003.81   1
  -2   2  -3 139632. 6001.18   1
  -4   2  -3 4736.76 245.379   1
  -4  -2  -3 4861.81 245.105   1
   4   2   3 5055.34 244.695   1
   4  -2   3 5011.63 245.849   1
  -5   2  -3 55177.1 2315.79   1
  -5  -2  -3 50221.7 2310.53   1
   5   2   3 50406.6 2309.10   1
   5  -2   3 48266.2 2307.17   1
  -6   2  -3 27903.2 1264.24   1
  -6  -2  -3 27229.1 1262.32   1
   6   2   3 27769.8 1261.77   1
   6  -2   3 26751.0 1261.54   1
  -7   2  -3 1606.15 106.988   1
  -7  -2  -3 1731.57 108.311   1
   7   2   3 1832.19 108.234   1
   7  -2   3 1785.58 109.110   1
  -8   2  -3 7351.62 352.501   1
  -8  -2  -3 6912.04 352.245   1
   8   2   3 6886.40 349.784   1
   8  -2   3 6977.55 350.842   1
   9   2   3 3336.54 192.383   1
  -9  -2  -3 3759.71 198.657   1
 -10   2  -3 14561.3 733.532   1
 -10  -2  -3 16356.4 739.425   1
  10   2   3 15242.0 733.262   1
  10  -2   3 15768.1 736.247   1
 -11   2  -3 7791.91 408.164   1
 -11  -2  -3 7714.94 407.187   1
  11   2   3 8169.68 407.860   1
  11  -2   3 9012.01 412.508   1
 -12   2  -3 892.100 78.0755   1
 -12  -2  -3 798.042 76.2718   1
  12   2   3 762.207 73.2064   1
  12  -2   3 885.905 76.0828   1
  13   2   3 1425.67 101.952   1
  13  -2   3 1073.47 92.3110   1
 -13   2  -3 1163.82 94.3892   1
 -13  -2  -3 1446.92 101.192   1
  14   2   3 1136.26 90.5959   1
 -14  -2  -3 1047.23 90.3393   1
  15  -2   3 1112.05 94.0370   1
  15   2   3 1097.16 94.9438   1
 -15   2  -3 1285.24 104.915   1
 -16   2  -3 325.703 56.3496   1
 -16  -2  -3 395.073 56.7515   1
  16   2   3 333.684 52.5584   1
  16  -2   3 391.636 55.0740   1
 -17   2  -3 37.0971 40.3456   1
 -17  -2  -3 81.8909 39.0501   1
  17   2   3 52.3871 35.8915   1
  17  -2   3 61.5923 36.7094   1
 -18   2  -3-54.3802 39.3444   1
 -18  -2  -3-9.11936 26.8344   1
  18   2   3 17.8912 27.8284   1
  18  -2   3 9.12409 39.0691   1
 -19   2  -3 82.7638 40.4758   1
 -19  -2  -3 64.9873 39.2179   1
  19   2   3-8.89373 36.4836   1
  19  -2   3-18.1024 40.3594   1
 -20  -2  -3 83.5003 40.1608   1
  20   2   3 169.001 47.8659   1
  20  -2   3 140.671 45.1933   1
 -21   2  -3-9.30818 38.7382   1
 -21  -2  -3 27.6411 39.4566   1
  21   2   3 8.85985 38.4648   1
  21  -2   3 26.5813 36.8753   1
 -22   2  -3 55.0034 36.4348   1
  22   2   3 17.7061 37.3868   1
  22  -2   3 8.87901 36.4098   1
 -22  -2  -3-9.05295 35.9808   1
  23   2   3-17.5544 31.3195   1
  23  -2   3 17.2027 34.7240   1
 -23  -2  -3 8.84618 30.2767   1
 -23   2  -3 9.21884 29.4226   1
  24  -2   3 41.6824 32.0571   1
  24   2   3-8.60109 37.8542   1
 -24   2  -3-9.22982 31.6087   1
 -24  -2  -3 78.2046 37.7364   1
 -26   3   3 9.43058 36.8674   1
  26  -3  -3 17.5759 40.6486   1
 -25   3   3-18.4296 30.8511   1
  25  -3  -3-9.27028 36.2411   1
 -24   3   3 47.4853 34.6903   1
 -24  -3   3 37.4462 36.7166   1
  24   3  -3 64.8544 38.6714   1
  24  -3  -3 101.365 37.8981   1
 -23   3   3 68.1836 41.5913   1
 -23  -3   3 120.661 41.8299   1
  23   3  -3 165.792 45.9624   1
  23  -3  -3 189.916 45.6031   1
 -22   3   3 121.655 47.0171   1
  22  -3  -3 51.5129 30.8330   1
  21   3  -3 221.221 49.5705   1
 -21  -3   3 319.525 55.0513   1
 -20   3   3 450.651 61.2314   1
 -20  -3   3 511.619 62.5076   1
  20   3  -3 362.009 54.6449   1
  20  -3  -3 329.021 55.0980   1
 -19   3   3 118.419 44.1117   1
 -19  -3   3 210.187 46.0182   1
  19   3  -3 234.255 47.1730   1
  19  -3  -3 263.842 51.4485   1
 -18   3   3 52.1392 32.8920   1
 -18  -3   3 50.6953 35.7431   1
  18   3  -3 72.8564 36.1477   1
  18  -3  -3 25.9811 30.9837   1
 -17   3   3 2725.56 171.736   1
 -17  -3   3 3144.56 176.327   1
  17   3  -3 2589.13 167.463   1
  17  -3  -3 3091.52 176.008   1
 -16   3   3 495.185 59.2352   1
  16   3  -3 562.253 59.7548   1
 -16  -3   3 603.647 61.9190   1
 -15   3   3 1971.02 130.975   1
 -15  -3   3 2108.95 126.879   1
  15   3  -3 1935.16 125.143   1
  15  -3  -3 1782.83 124.793   1
 -14   3   3 5884.41 312.636   1
  14  -3  -3 6100.12 309.323   1
 -13   3   3 10635.6 523.062   1
 -13  -3   3 9885.16 515.574   1
  13   3  -3 10903.0 516.536   1
  13  -3  -3 11499.4 524.113   1
 -12   3   3 15157.2 717.876   1
 -12  -3   3 15038.0 714.901   1
  12   3  -3 14791.4 712.773   1
  12  -3  -3 15645.2 719.828   1
 -11   3   3 8783.28 427.867   1
 -11  -3   3 8604.66 423.359   1
  11   3  -3 8650.62 422.155   1
  11  -3  -3 8946.67 427.732   1
 -10   3   3 3136.04 173.286   1
  10  -3  -3 3081.50 174.486   1
 -10  -3   3 2982.10 168.357   1
  10   3  -3 3472.04 170.282   1
  -9   3   3 366.039 43.2412   1
   9  -3  -3 501.401 47.3332   1
  -9  -3   3 429.498 40.8246   1
   9   3  -3 413.711 40.5742   1
   8  -3  -3 19402.9 911.860   1
  -8   3   3 19984.6 913.845   1
  -7   3   3 34849.1 1755.54   1
   7   3  -3 39428.5 1749.41   1
  -7  -3   3 39889.9 1750.00   1
   7  -3  -3 39063.5 1756.84   1
  -6   3   3 26317.8 1182.44   1
  -6  -3   3 24955.0 1174.40   1
   6   3  -3 26121.7 1174.79   1
   6  -3  -3 25949.4 1182.17   1
   5   3  -3 6160.67 294.331   1
  -5  -3   3 6317.14 294.771   1
   4   3  -3 22070.6 953.358   1
  -4  -3   3 20041.9 952.629   1
   4  -3  -3 21490.9 960.887   1
  -4   3   3 20103.9 960.526   1
  -3  -3   3 79594.3 3463.09   1
  -3   3   3 78586.5 3469.98   1
   3  -3  -3 72719.8 3468.97   1
   3   3  -3 75512.2 3462.30   1
   2  -3  -3 4687.70 228.193   1
   2   3  -3 4732.59 221.178   1
  -2  -3   3 4772.70 221.529   1
  -2   3   3 4498.38 226.635   1
   1  -3  -3 418.848 35.6505   1
  -1   3   3 298.231 31.5399   1
  -1  -3   3 362.298 28.9348   1
   1   3  -3 364.306 29.3937   1
   0  -3  -3 131641. 6126.42   1
   0   3  -3 141009. 6123.75   1
   0  -3   3 133604. 6123.31   1
   0   3   3 136540. 6125.88   1
  -1   3  -3 42528.3 1946.20   1
   1  -3   3 41197.5 1943.87   1
   1   3   3 45045.7 1948.31   1
  -1  -3  -3 43200.7 1948.36   1
   2  -3   3 143271. 6196.87   1
  -2   3  -3 131727. 6195.61   1
  -3   3  -3 2178.11 123.055   1
  -3  -3  -3 2331.11 122.934   1
   3   3   3 2148.88 121.455   1
   3  -3   3 2221.19 121.949   1
  -4  -3  -3 5468.86 265.993   1
   4   3   3 5341.43 263.901   1
   4  -3   3 5045.34 263.049   1
  -4   3  -3 5451.07 264.995   1
  -5  -3  -3 8371.76 387.932   1
   5   3   3 7708.26 384.656   1
   5  -3   3 7386.76 384.145   1
  -5   3  -3 8324.56 386.457   1
   6   3   3 34206.0 1462.46   1
   6  -3   3 36589.8 1466.72   1
  -6   3  -3 33540.3 1463.25   1
   7   3   3 22997.4 1039.86   1
  -7  -3  -3 21900.3 1038.72   1
   7  -3   3 21470.4 1039.03   1
  -7   3  -3 23197.0 1043.41   1
   8   3   3 18039.5 891.107   1
  -8  -3  -3 19601.7 894.456   1
   8  -3   3 18543.1 892.564   1
  -8   3  -3 20408.3 900.038   1
  10   3   3 10311.4 491.838   1
 -10  -3  -3 10438.2 493.989   1
  10  -3   3 9913.14 492.107   1
 -10   3  -3 9527.06 491.840   1
  11   3   3 2061.78 130.305   1
 -11  -3  -3 2113.85 133.218   1
  11  -3   3 2121.74 133.965   1
 -11   3  -3 1987.84 131.706   1
  12   3   3 4578.11 263.259   1
 -12  -3  -3 5519.60 270.368   1
  12  -3   3 5361.55 269.849   1
 -12   3  -3 4471.43 266.628   1
  13   3   3 15.6883 35.8620   1
 -13  -3  -3 49.1069 33.5719   1
  13  -3   3 8.23348 34.2800   1
 -13   3  -3 25.1973 36.9666   1
  14  -3   3 1337.24 103.663   1
 -14   3  -3 1448.81 108.419   1
  15  -3   3 1739.51 126.787   1
  15   3   3 1878.22 127.096   1
 -15   3  -3 1958.43 131.673   1
 -15  -3  -3 1981.17 132.359   1
  16   3   3 580.138 68.0029   1
 -16  -3  -3 567.844 67.7057   1
 -16   3  -3 610.362 68.9392   1
  17   3   3 17.4271 35.7523   1
 -17  -3  -3 26.9850 35.7712   1
  17  -3   3 8.35163 33.7476   1
 -17   3  -3 98.6535 45.1044   1
  18   3   3-17.7243 35.2131   1
 -18  -3  -3-18.1250 31.6841   1
  18  -3   3 43.9041 28.0245   1
 -18   3  -3-9.59779 26.5280   1
  19   3   3 215.326 47.3208   1
 -19  -3  -3 172.432 47.4101   1
  19  -3   3 161.376 43.2163   1
 -19   3  -3 179.474 46.9288   1
  20   3   3-9.05478 34.2040   1
 -20  -3  -3-27.1471 30.9824   1
  21   3   3-35.8143 38.8708   1
 -21  -3  -3-18.2333 36.8078   1
  21  -3   3-17.9987 32.7522   1
 -21   3  -3 9.14028 26.0974   1
  22   3   3 8.88690 38.5901   1
 -22  -3  -3 36.4668 42.1758   1
  23   3   3-17.5310 43.8218   1
 -23  -3  -3 36.0764 44.1594   1
  23  -3   3 78.0679 45.5217   1
 -23   3  -3 53.7554 39.4509   1
  24  -3   3 25.3324 33.5781   1
  24   3   3 34.3650 45.9001   1
 -24  -3  -3 35.4168 41.4561   1
 -24   3  -3 26.5125 33.9892   1
  26  -4  -3 27.3241 44.0850   1
 -26   4   3-18.0833 37.0675   1
  24   4  -3 37.0401 41.8273   1
  24  -4  -3 26.6193 31.7038   1
 -24   4   3 49.3032 34.5133   1
  23   4  -3 36.9306 39.5380   1
 -23  -4   3-9.51413 33.2686   1
  23  -4  -3 8.71332 30.4694   1
 -23   4   3 19.9988 34.9649   1
  22   4  -3 191.615 46.4401   1
 -22  -4   3 131.424 42.7709   1
  22  -4  -3 237.871 50.5119   1
 -22   4   3 229.357 49.9763   1
  21   4  -3 89.5779 37.5176   1
  21  -4  -3 182.484 50.1962   1
 -21   4   3 142.888 48.7343   1
  20   4  -3-8.75363 37.5343   1
 -20  -4   3 80.8192 40.5791   1
  20  -4  -3 45.4828 35.6117   1
 -20   4   3 55.6005 34.4201   1
  19   4  -3 509.317 61.6820   1
 -19  -4   3 381.797 55.4619   1
  19  -4  -3 475.814 63.7099   1
 -19   4   3 394.835 58.4017   1
  18   4  -3 196.867 42.8310   1
 -18  -4   3 175.450 41.0677   1
  18  -4  -3 259.411 46.7037   1
 -18   4   3 202.233 46.1984   1
  17   4  -3 31.5628 33.8515   1
 -17  -4   3 63.7799 38.2237   1
  16   4  -3 1724.19 118.770   1
 -16  -4   3 1924.59 122.956   1
  16  -4  -3 1821.26 122.065   1
 -16   4   3 1722.87 124.504   1
  15  -4  -3 54.5050 31.5732   1
 -15  -4   3 58.0328 31.2023   1
  15   4  -3 85.4722 31.4741   1
  14  -4  -3 2779.26 153.868   1
 -14   4   3 2145.11 143.012   1
  13  -4  -3 9872.30 487.585   1
 -13  -4   3 10237.0 485.357   1
 -13   4   3 9847.84 488.922   1
  13   4  -3 9874.09 483.621   1
  12   4  -3 10468.6 514.123   1
 -12  -4   3 10959.2 516.393   1
 -11   4   3 3501.30 194.695   1
  11   4  -3 3384.92 187.863   1
 -11  -4   3 3755.04 191.997   1
  11  -4  -3 3555.24 194.676   1
 -10   4   3 3235.45 181.233   1
  10   4  -3 3331.74 175.670   1
 -10  -4   3 3342.26 175.302   1
  10  -4  -3 3200.25 180.473   1
  -9   4   3 36097.1 1664.71   1
   9   4  -3 37884.3 1657.01   1
  -9  -4   3 34238.2 1656.00   1
   9  -4  -3 37054.2 1664.83   1
  -8   4   3 21797.1 1003.81   1
   8   4  -3 21224.4 994.992   1
   8  -4  -3 21780.6 1002.79   1
  -8  -4   3 21758.3 995.746   1
   7  -4  -3 40396.9 1873.22   1
  -7   4   3 41708.8 1874.79   1
  -6   4   3 11146.5 549.886   1
  -6  -4   3 11787.9 545.144   1
   6  -4  -3 11587.7 551.293   1
   6   4  -3 12043.3 543.992   1
   5   4  -3 108251. 4666.71   1
  -5   4   3 104172. 4674.48   1
   5  -4  -3 95286.3 4672.27   1
  -5  -4   3 104084. 4667.25   1
   4   4  -3 2662.49 130.770   1
  -4   4   3 2697.89 137.389   1
   4  -4  -3 2787.62 140.566   1
  -4  -4   3 2269.27 129.777   1
   3   4  -3 51117.4 2287.02   1
  -3  -4   3 49918.8 2286.88   1
   2   4  -3 13697.8 635.040   1
  -2  -4   3 13887.1 635.507   1
   1   4  -3 103.800 19.4455   1
  -1  -4   3 61.1331 18.1100   1
   0  -4   3 23827.7 1073.19   1
   0   4  -3 23106.4 1072.94   1
  -1  -4  -3 268628. 12065.8   1
   1   4   3 266897. 12064.6   1
  -2  -4  -3 1461.88 91.7095   1
   2   4   3 1548.33 91.8996   1
   2  -4   3 1506.46 88.8340   1
  -2   4  -3 1470.96 90.2874   1
  -3  -4  -3 17966.2 873.357   1
   3   4   3 19286.6 876.257   1
   3  -4   3 19060.6 873.701   1
  -3   4  -3 19155.7 874.283   1
  -4  -4  -3 2410.77 136.670   1
   4   4   3 2331.67 136.100   1
   4  -4   3 2566.96 138.180   1
  -4   4  -3 2330.46 135.915   1
  -5  -4  -3 9349.81 435.444   1
  -5   4  -3 8652.18 434.261   1
   5   4   3 8643.52 433.344   1
   5  -4   3 9395.32 436.226   1
  -6  -4  -3 2350.82 132.021   1
  -6   4  -3 2293.51 131.624   1
   6   4   3 2330.15 131.414   1
   6  -4   3 1910.73 126.762   1
  -7  -4  -3 95241.2 4099.32   1
  -7   4  -3 91596.4 4098.64   1
   7   4   3 83320.7 4094.91   1
   7  -4   3 91988.8 4099.37   1
  -8  -4  -3 1423.44 96.2437   1
  -8   4  -3 1192.72 92.9247   1
   8   4   3 1371.36 94.1979   1
   8  -4   3 1482.82 99.0863   1
  -9  -4  -3 27475.6 1240.13   1
  -9   4  -3 27187.3 1242.11   1
   9   4   3 25659.8 1236.55   1
   9  -4   3 26354.4 1237.73   1
 -10  -4  -3 2412.60 142.166   1
 -10   4  -3 2211.78 143.281   1
  10  -4   3 2185.91 138.445   1
  10   4   3 2198.70 139.274   1
  11   4   3 5630.74 278.838   1
 -11  -4  -3 5647.08 275.635   1
 -11   4  -3 5531.52 277.813   1
  12   4   3-15.4241 29.6433   1
 -12  -4  -3 31.5345 31.8309   1
  12  -4   3 7.92304 31.9900   1
 -12   4  -3 32.6283 32.9346   1
  13   4   3 15.9937 31.8315   1
 -13  -4  -3 49.0487 34.5661   1
  13  -4   3 50.1822 32.7472   1
 -13   4  -3 50.0455 28.6101   1
  14   4   3 1328.53 101.951   1
 -14  -4  -3 1248.44 99.7254   1
  14  -4   3 1343.78 101.539   1
 -14   4  -3 1307.86 100.846   1
  15   4   3 2033.65 139.615   1
 -15  -4  -3 2130.89 143.208   1
  15  -4   3 2453.90 148.148   1
 -15   4  -3 2162.22 144.812   1
  16   4   3 95.2316 38.1230   1
 -16  -4  -3 132.735 43.3068   1
  16  -4   3 159.170 47.2368   1
 -16   4  -3 194.758 49.0554   1
 -17  -4  -3 461.310 61.0108   1
  18   4   3 71.3675 33.7797   1
 -18  -4  -3 73.3303 33.4480   1
  18  -4   3 35.0988 30.1347   1
 -18   4  -3 38.3323 35.6232   1
  19   4   3-8.98265 32.0533   1
 -19  -4  -3 9.24644 32.3279   1
  19  -4   3-8.47824 35.7960   1
 -19   4  -3-20.0288 45.2008   1
  20  -4   3 70.9045 34.8214   1
 -20   4  -3 85.9585 34.9317   1
 -21  -4  -3 9.23534 34.8982   1
  21   4   3 62.6831 38.8927   1
  21  -4   3 8.96460 38.9356   1
  22  -4   3-36.3223 33.0463   1
 -22   4  -3 17.6013 28.7846   1
  23   4   3 34.7736 39.7325   1
 -23  -4  -3-8.96826 37.3270   1
  23  -4   3 17.0231 37.9414   1
 -23   4  -3 26.9563 41.0668   1
  24   4   3 8.47127 33.6604   1
 -24  -4  -3 26.2556 31.2292   1
  24  -4   3-16.4322 28.1205   1
 -24   4  -3 8.86069 26.8285   1
  26  -5  -3-8.75315 35.8866   1
 -26   5   3-9.32236 38.7946   1
  25  -5  -3 34.5172 34.8420   1
 -25   5   3-9.81989 34.3373   1
  24  -5  -3 26.6016 40.0309   1
 -24   5   3 9.68503 39.1074   1
  23   5  -3 54.8334 35.8564   1
 -23  -5   3 104.418 44.0119   1
  23  -5  -3 100.586 47.1595   1
 -23   5   3 19.3010 37.8490   1
  22   5  -3 9.05624 32.9554   1
 -22  -5   3 37.4979 32.7752   1
  22  -5  -3 18.4663 34.8675   1
 -22   5   3-38.2564 33.4381   1
  21   5  -3 62.3934 36.6285   1
 -21  -5   3 82.8745 37.8349   1
  21  -5  -3 46.4567 41.4862   1
 -21   5   3 27.9667 37.1275   1
  20   5  -3-26.2443 36.4030   1
 -20  -5   3 27.0753 37.5556   1
 -19   5   3 273.362 50.2193   1
 -19  -5   3 324.982 53.9743   1
  19  -5  -3 407.160 56.8634   1
  18   5  -3 1128.21 91.6048   1
 -18  -5   3 1070.75 90.7172   1
 -18   5   3 1091.70 92.8447   1
  18  -5  -3 1052.81 90.2588   1
 -17  -5   3 801.592 76.2825   1
  17   5  -3 950.945 79.9585   1
 -17   5   3 956.874 87.2711   1
  16   5  -3 75.8474 32.9784   1
 -16  -5   3 15.6571 29.6222   1
  16  -5  -3 33.5159 30.5479   1
 -16   5   3 43.3261 33.9226   1
  15  -5  -3 4525.32 236.312   1
  15   5  -3 3986.10 227.342   1
 -15  -5   3 4265.42 229.197   1
 -15   5   3 4060.78 231.370   1
  14  -5  -3 1819.00 124.451   1
  14   5  -3 1811.56 118.734   1
 -14  -5   3 1967.61 122.540   1
 -14   5   3 1897.52 125.579   1
  13  -5  -3 2182.73 137.165   1
 -13  -5   3 2170.22 132.443   1
 -13   5   3 2212.32 137.697   1
  13   5  -3 2140.51 130.635   1
 -12  -5   3 1173.35 84.7577   1
  12   5  -3 1253.07 86.1283   1
 -12   5   3 1204.11 92.2288   1
  12  -5  -3 1270.12 91.7046   1
  11   5  -3 5681.37 286.622   1
 -11  -5   3 5647.77 287.635   1
 -10  -5   3 7300.22 369.953   1
  10   5  -3 8404.73 373.304   1
 -10   5   3 7794.03 378.819   1
  10  -5  -3 6806.44 373.563   1
  -9  -5   3 9566.68 465.977   1
   9   5  -3 9822.44 467.486   1
  -9   5   3 9739.28 473.259   1
   9  -5  -3 9817.76 472.127   1
  -8  -5   3 82281.4 3763.37   1
   8   5  -3 84504.9 3762.52   1
  -8   5   3 82309.7 3771.89   1
   8  -5  -3 82950.5 3770.23   1
  -7  -5   3 3115.03 171.392   1
  -7   5   3 3208.65 178.992   1
   7   5  -3 3375.45 172.278   1
   7  -5  -3 3604.88 180.818   1
   6  -5  -3 1103.23 80.2744   1
  -6   5   3 1190.02 79.7512   1
   5  -5  -3 2143.74 125.682   1
  -5   5   3 2293.87 128.045   1
  -4  -5   3 43407.1 1970.38   1
  -4   5   3 42278.5 1974.28   1
   4  -5  -3 43553.9 1977.94   1
   4   5  -3 44075.1 1970.59   1
  -3  -5   3 18411.0 877.720   1
  -3   5   3 19884.4 885.085   1
   3  -5  -3 19941.3 885.064   1
   3   5  -3 18562.6 877.109   1
   2  -5  -3 262219. 11679.5   1
   2   5  -3 254083. 11673.2   1
  -2   5   3 256766. 11678.4   1
  -2  -5   3 263639. 11673.4   1
   1  -5  -3 82000.8 3722.25   1
  -1   5   3 82364.0 3722.06   1
   0  -5  -3 138091. 6156.42   1
   0   5   3 134571. 6155.47   1
  -1  -5  -3 6772.11 328.655   1
   1   5   3 6497.40 326.448   1
   1  -5   3 6700.15 324.665   1
  -1   5  -3 6838.86 325.296   1
  -2  -5  -3 4796.53 241.999   1
   2   5   3 4624.57 240.216   1
   2  -5   3 4636.36 239.331   1
  -2   5  -3 5032.52 241.692   1
  -3  -5  -3 53825.5 2632.48   1
   3   5   3 60671.6 2632.71   1
   3  -5   3 58690.7 2631.08   1
  -3   5  -3 58277.6 2632.56   1
  -4  -5  -3 111.371 30.3725   1
   4   5   3 26.6789 22.6722   1
   4  -5   3 41.9864 24.1183   1
  -4   5  -3 70.0088 26.4713   1
  -5  -5  -3 506.767 51.0014   1
   5   5   3 540.974 50.5462   1
   5  -5   3 361.595 46.2025   1
  -5   5  -3 410.102 47.1651   1
  -6  -5  -3 101876. 4472.46   1
   6   5   3 90395.6 4469.83   1
   6  -5   3 101158. 4470.84   1
  -6   5  -3 101512. 4473.16   1
  -7  -5  -3 3610.86 190.256   1
  -7   5  -3 3296.72 189.049   1
   7  -5   3 3021.06 185.651   1
   7   5   3 3728.24 190.004   1
  -8   5  -3 18951.5 887.233   1
   8  -5   3 18722.1 886.210   1
  -9  -5  -3 1181.42 89.2945   1
  -9   5  -3 1338.90 90.7556   1
   9   5   3 1087.25 85.8797   1
   9  -5   3 1092.07 87.8293   1
 -10  -5  -3 8202.22 398.611   1
 -10   5  -3 8243.56 401.784   1
  10   5   3 7501.36 395.621   1
  10  -5   3 7709.63 397.730   1
 -11  -5  -3 1107.83 84.7561   1
 -11   5  -3 999.775 87.4677   1
  11   5   3 1024.86 82.1904   1
  11  -5   3 944.305 82.7796   1
 -12  -5  -3 2672.85 160.149   1
 -12   5  -3 2580.71 161.948   1
  12  -5   3 2571.61 159.961   1
  12   5   3 2540.16 157.059   1
  13   5   3 225.533 45.8062   1
 -13  -5  -3 291.012 47.9664   1
  13  -5   3 165.693 41.1167   1
 -13   5  -3 155.884 40.1308   1
  14   5   3 66.4357 35.5313   1
 -14   5  -3 96.5988 38.5536   1
 -14  -5  -3 137.105 40.9710   1
  15  -5   3 1456.12 105.215   1
 -15   5  -3 1293.12 100.726   1
  15   5   3 1097.41 93.4643   1
 -16  -5  -3 563.852 66.4849   1
  16  -5   3 588.816 69.5866   1
  17  -5   3 1850.78 125.323   1
 -17   5  -3 1423.73 117.479   1
  18   5   3 621.294 66.5437   1
 -18  -5  -3 558.609 64.1779   1
  18  -5   3 469.544 65.3517   1
 -18   5  -3 541.833 68.6470   1
  19   5   3-8.89336 34.7704   1
 -19  -5  -3 64.3208 36.5181   1
  19  -5   3 9.04886 29.6023   1
 -19   5  -3 9.37862 30.6803   1
  20   5   3 160.021 42.2883   1
 -20  -5  -3 147.299 42.7462   1
  20  -5   3 148.118 40.5442   1
 -20   5  -3 244.084 52.3835   1
  21   5   3-17.6552 39.3467   1
 -21  -5  -3 45.8569 35.8542   1
  21  -5   3-8.62715 39.4270   1
 -21   5  -3 47.5199 43.9596   1
  22   5   3 8.71192 39.3397   1
 -22  -5  -3 18.1959 41.5912   1
  22  -5   3 52.2137 34.0369   1
 -22   5  -3 18.3461 35.8758   1
  23   5   3 25.9558 30.2584   1
 -23  -5  -3 8.84867 27.5368   1
  23  -5   3 8.73693 35.2796   1
 -23   5  -3 26.0291 32.7735   1
  24   5   3 34.3427 44.1868   1
 -24  -5  -3-8.71617 38.8493   1
  26  -6  -3 24.6412 40.6135   1
 -26   6   3-9.69804 43.2237   1
  25  -6  -3 17.8271 34.8558   1
 -25   6   3 27.8004 35.6274   1
  24  -6  -3 135.428 50.1796   1
 -24   6   3 95.2935 44.3794   1
  23   6  -3 9.36752 36.6252   1
  23  -6  -3 55.5526 41.7976   1
 -23   6   3-9.45125 34.4021   1
  22   6  -3 231.682 48.7543   1
 -22  -6   3 141.195 42.1138   1
  22  -6  -3 158.533 48.5992   1
 -22   6   3 149.711 45.9341   1
  21   6  -3-9.12854 36.8545   1
 -21  -6   3 18.5655 36.2871   1
  21  -6  -3 18.5465 35.0209   1
 -21   6   3 9.25158 32.3478   1
  20   6  -3 178.916 40.6490   1
 -20  -6   3 118.292 39.7603   1
  20  -6  -3 207.663 41.5150   1
 -20   6   3 185.716 42.1363   1
  19   6  -3 69.7872 36.9362   1
 -19  -6   3 97.5998 38.0948   1
  19  -6  -3 53.3607 33.0973   1
 -19   6   3 37.5609 34.2845   1
  18  -6  -3 239.247 44.4691   1
 -18   6   3 155.383 44.2090   1
  17  -6  -3 1146.13 92.5592   1
  17   6  -3 1111.07 87.9135   1
 -17  -6   3 962.825 85.3047   1
 -17   6   3 923.148 85.9694   1
  16   6  -3 3464.81 188.783   1
 -16  -6   3 2967.70 185.078   1
  16  -6  -3 3180.20 190.662   1
  15  -6  -3 760.743 72.6882   1
  15   6  -3 758.282 70.9106   1
 -15  -6   3 796.329 72.9895   1
 -15   6   3 897.909 78.1169   1
  14  -6  -3 5283.86 283.290   1
 -14  -6   3 4875.56 276.659   1
 -14   6   3 5218.95 284.058   1
  14   6  -3 5946.22 282.918   1
 -13   6   3 166.860 39.3930   1
  13  -6  -3 121.573 33.5933   1
 -12  -6   3 33.2773 26.1370   1
  12   6  -3 52.6834 24.5502   1
 -12   6   3 84.4256 34.2985   1
  12  -6  -3 67.8515 34.9590   1
 -11  -6   3 6.17978 22.4935   1
  11   6  -3 6.27581 24.1241   1
 -11   6   3 7.28430 25.9972   1
  11  -6  -3 28.4399 27.3293   1
 -10  -6   3 13080.1 619.004   1
  10   6  -3 13321.7 618.164   1
 -10   6   3 13944.5 630.105   1
  10  -6  -3 11869.3 621.161   1
  -9  -6   3 11074.8 528.204   1
   9   6  -3 11227.4 527.654   1
   9  -6  -3 10832.1 533.661   1
  -9   6   3 11032.7 535.728   1
   8  -6  -3 185.266 35.5215   1
  -8  -6   3 96.7485 25.4081   1
   8   6  -3 145.189 28.1004   1
  -8   6   3 152.233 34.1339   1
  -7   6   3 18231.5 848.514   1
   7  -6  -3 16883.6 848.223   1
   7   6  -3 18186.1 840.061   1
  -7  -6   3 18904.5 842.391   1
   6   6  -3 3807.70 188.385   1
  -6   6   3 3512.85 193.943   1
   6  -6  -3 3580.05 193.761   1
  -6  -6   3 3507.84 187.069   1
   5   6  -3 23864.1 1089.97   1
  -5   6   3 23290.0 1096.23   1
   5  -6  -3 23037.3 1096.22   1
  -5  -6   3 24390.7 1091.52   1
   4   6  -3 4671.77 239.849   1
  -4   6   3 4898.80 244.709   1
   4  -6  -3 4561.19 246.416   1
  -4  -6   3 5086.70 240.613   1
   3  -6  -3 41676.3 1925.99   1
  -3  -6   3 42613.5 1919.82   1
  -3   6   3 40489.0 1925.91   1
   3   6  -3 43379.8 1919.47   1
  -2   6   3 16782.5 773.635   1
   2   6  -3 16644.0 768.436   1
  -2  -6   3 16241.6 768.350   1
   2  -6  -3 16630.4 773.448   1
  -1   6   3 47664.2 2175.78   1
   1   6  -3 47688.1 2170.52   1
  -1  -6   3 49154.5 2172.02   1
   1  -6  -3 46211.9 2175.14   1
   0   6   3 149279. 6840.11   1
   0   6  -3 151177. 6836.88   1
   0  -6   3 151632. 6836.32   1
   0  -6  -3 153699. 6841.60   1
   1   6   3 86183.2 3813.70   1
  -1  -6  -3 86803.2 3814.18   1
  -1   6  -3 77961.5 3808.33   1
   1  -6   3 86584.9 3810.90   1
  -2  -6  -3 509.234 51.8091   1
   2   6   3 463.123 48.3511   1
  -2   6  -3 533.421 49.0788   1
   2  -6   3 574.511 49.7360   1
  -3  -6  -3 1021.71 73.7715   1
  -3   6  -3 959.965 70.3323   1
   3  -6   3 923.877 68.5934   1
   3   6   3 827.065 68.5379   1
  -4   6  -3 7403.47 382.279   1
   4  -6   3 8064.12 383.541   1
   4   6   3 7615.68 382.074   1
  -4  -6  -3 8054.91 385.584   1
  -5   6  -3 924.555 71.5076   1
   5  -6   3 821.894 67.9614   1
   5   6   3 974.273 76.2496   1
  -5  -6  -3 930.444 73.8292   1
  -6   6  -3 3159.12 188.932   1
   6  -6   3 3657.68 192.193   1
   6   6   3 3556.33 190.126   1
  -6  -6  -3 3360.51 190.625   1
   7  -6   3 27599.8 1275.28   1
  -7   6  -3 27311.0 1274.47   1
   8  -6   3 1490.12 107.637   1
   8   6   3 1731.29 111.935   1
  -8  -6  -3 1735.57 113.214   1
  -8   6  -3 1616.49 110.291   1
   9  -6   3 9267.66 462.237   1
   9   6   3 9599.33 464.515   1
  -9  -6  -3 9478.49 462.491   1
  -9   6  -3 9053.70 462.305   1
  10  -6   3 5794.81 299.701   1
 -10  -6  -3 5885.20 299.400   1
  10   6   3 5386.13 296.496   1
 -10   6  -3 5742.91 299.216   1
 -11   6  -3 541.958 62.2589   1
  11   6   3 624.456 65.9213   1
  11  -6   3 639.969 64.7273   1
 -11  -6  -3 682.793 65.6387   1
  12   6   3 676.676 67.7904   1
 -12  -6  -3 630.246 65.3672   1
  13  -6   3 240.152 46.3617   1
 -13   6  -3 395.040 56.2095   1
  14   6   3 1888.84 124.969   1
  14  -6   3 1659.10 121.942   1
 -14   6  -3 1767.64 125.969   1
 -15   6  -3 289.739 50.7003   1
 -15  -6  -3 423.727 54.5244   1
  15  -6   3 378.166 55.7698   1
  16   6   3 2344.08 150.818   1
 -16  -6  -3 2226.35 149.026   1
 -17  -6  -3 827.528 81.1208   1
 -17   6  -3 778.053 77.5207   1
  17   6   3 1020.89 84.8452   1
  17  -6   3 710.156 74.2760   1
  18  -6   3 421.861 57.0606   1
 -18  -6  -3 275.016 51.5199   1
  18   6   3 325.035 54.7505   1
 -18   6  -3 392.915 55.7687   1
  19  -6   3 171.730 43.8278   1
 -19  -6  -3 248.585 50.9326   1
  19   6   3 190.188 47.5648   1
 -19   6  -3 246.480 48.3008   1
  20  -6   3 17.8966 31.2870   1
 -20  -6  -3-18.3917 39.3775   1
  20   6   3 18.0842 40.8133   1
 -20   6  -3 9.35230 29.8507   1
  21  -6   3 25.1941 33.9195   1
  21   6   3-8.98473 42.5452   1
 -21   6  -3-28.9177 40.7107   1
 -22  -6  -3 36.1034 39.1987   1
  22  -6   3 25.2857 36.6072   1
  22   6   3 17.7806 41.6210   1
  23  -6   3-8.39785 39.7579   1
 -23   6  -3-17.8873 39.8634   1
 -24  -6  -3-17.4100 40.2723   1
  24   6   3 59.7645 45.6062   1
  26  -7  -3-17.2288 37.8973   1
 -26   7   3 8.95480 34.4150   1
  25  -7  -3-52.8032 45.2908   1
 -25   7   3 74.2884 41.3871   1
  24  -7  -3 18.1956 35.5622   1
 -24   7   3-9.28647 35.0689   1
  23  -7  -3 64.9314 47.3513   1
 -23   7   3 55.6116 42.4395   1
 -22   7   3 9.23854 34.2811   1
  22  -7  -3 18.5196 40.7549   1
  22   7  -3 38.0924 37.8597   1
 -22  -7   3 48.3753 40.2794   1
  21  -7  -3 27.2608 33.0821   1
 -21   7   3 18.6966 26.7049   1
 -20   7   3 343.092 50.2903   1
  20  -7  -3 216.532 45.0635   1
  20   7  -3 230.819 49.2409   1
 -20  -7   3 168.870 46.2696   1
 -19   7   3 248.422 53.2508   1
 -19  -7   3 238.505 48.5390   1
  19  -7  -3 305.992 53.0793   1
  19   7  -3 370.154 56.2063   1
 -18   7   3 308.532 56.4688   1
  18   7  -3 343.688 55.6618   1
 -18  -7   3 403.571 57.9967   1
 -17  -7   3 78.4125 36.9062   1
  17   7  -3 68.9577 38.0384   1
 -17   7   3 61.4544 32.0872   1
  17  -7  -3 62.5694 34.4823   1
 -16  -7   3 25.2617 30.8534   1
  16  -7  -3 68.6652 34.8375   1
 -16   7   3 61.6379 35.1732   1
 -15   7   3 3336.90 203.758   1
 -15  -7   3 3557.28 202.876   1
  15  -7  -3 3637.06 205.307   1
  15   7  -3 3600.76 203.808   1
 -14   7   3 8.50111 26.4511   1
  14   7  -3 38.8741 33.2961   1
 -14  -7   3 53.1169 28.1446   1
  14  -7  -3-24.1266 25.6737   1
 -13   7   3 1970.29 126.410   1
  13   7  -3 1576.42 115.256   1
  13  -7  -3 1980.48 127.147   1
 -13  -7   3 1829.20 119.587   1
  12  -7  -3 688.941 67.2645   1
 -12   7   3 527.353 62.6641   1
 -11   7   3 713.226 68.1051   1
  11   7  -3 646.522 58.5825   1
 -11  -7   3 572.719 57.6624   1
  11  -7  -3 571.382 62.6301   1
 -10   7   3 2165.45 147.685   1
  10   7  -3 2303.79 138.319   1
 -10  -7   3 2636.36 144.259   1
  10  -7  -3 2315.64 143.941   1
  -9   7   3 4196.36 218.565   1
   9   7  -3 3772.09 208.360   1
  -9  -7   3 3908.54 209.354   1
   9  -7  -3 3972.64 215.924   1
  -8  -7   3 7967.96 381.747   1
   8   7  -3 7555.07 379.247   1
   7  -7  -3 2308.19 137.393   1
  -7   7   3 2316.79 138.451   1
  -7  -7   3 2244.99 131.717   1
   6   7  -3 21483.9 971.186   1
  -6   7   3 21000.9 978.785   1
   6  -7  -3 20717.7 978.265   1
  -6  -7   3 20546.5 971.458   1
   5   7  -3 20389.8 912.320   1
  -5   7   3 19172.5 916.506   1
   5  -7  -3 19217.6 917.778   1
   4   7  -3 12723.4 611.851   1
  -4   7   3 13637.1 617.880   1
   4  -7  -3 13086.5 620.299   1
  -4  -7   3 12705.9 612.961   1
   3   7  -3 2582.54 140.380   1
  -3   7   3 2416.92 144.156   1
  -3  -7   3 2559.18 139.956   1
   3  -7  -3 2545.20 144.999   1
   2   7  -3 28443.8 1284.43   1
  -2   7   3 28607.9 1289.00   1
   2  -7  -3 27347.0 1288.11   1
  -2  -7   3 27315.0 1284.24   1
  -1   7   3 16610.2 806.021   1
   1   7  -3 16643.5 800.798   1
  -1  -7   3 17160.5 802.646   1
   1  -7  -3 18621.8 808.385   1
   0   7   3 5530.77 277.692   1
   0   7  -3 5677.68 275.706   1
   0  -7   3 5022.51 271.967   1
   0  -7  -3 5601.68 278.298   1
   1   7   3 13648.7 616.425   1
  -1   7  -3 13090.3 613.645   1
   1  -7   3 12103.8 611.799   1
  -1  -7  -3 13016.6 615.677   1
   2   7   3 3839.07 203.003   1
  -2  -7  -3 3562.50 201.726   1
  -2   7  -3 3853.23 202.306   1
   2  -7   3 3884.76 202.434   1
  -3  -7  -3 5765.36 286.476   1
   3   7   3 5391.98 284.137   1
  -3   7  -3 5721.72 285.655   1
   3  -7   3 5443.67 283.068   1
  -4  -7  -3 29840.4 1429.54   1
  -4   7  -3 31547.8 1430.12   1
   4  -7   3 30440.1 1428.07   1
   4   7   3 32042.0 1429.40   1
  -5   7  -3 150.110 36.3355   1
   5  -7   3 166.864 35.1512   1
   5   7   3 95.9054 29.5413   1
  -5  -7  -3 168.175 38.3249   1
  -6   7  -3 7721.34 392.072   1
   6  -7   3 8330.67 393.780   1
   6   7   3 7918.74 388.880   1
  -6  -7  -3 7328.55 390.641   1
  -7   7  -3 12643.8 578.091   1
   7  -7   3 11951.2 573.846   1
   7   7   3 12000.5 574.102   1
  -7  -7  -3 10892.6 573.247   1
  -8   7  -3 423.051 54.2017   1
  -8  -7  -3 403.752 51.4905   1
   8  -7   3 372.127 50.7266   1
   8   7   3 386.919 53.2977   1
   9  -7   3 957.235 82.2604   1
  -9  -7  -3 1066.68 85.1305   1
  -9   7  -3 955.373 84.5365   1
 -10   7  -3 40.8388 35.4974   1
  10  -7   3 31.7087 30.5134   1
  10   7   3 56.9467 35.8299   1
 -10  -7  -3 24.1752 35.9551   1
 -11   7  -3 274.801 45.1937   1
  11  -7   3 388.442 50.7158   1
  11   7   3 359.820 50.9411   1
 -11  -7  -3 368.548 49.9240   1
  12  -7   3 398.241 56.3476   1
 -12   7  -3 376.089 56.4322   1
 -13   7  -3 2036.38 135.168   1
  13  -7   3 1812.64 129.930   1
  13   7   3 1934.37 130.266   1
 -14  -7  -3 1381.33 102.197   1
 -14   7  -3 1291.81 103.749   1
  14   7   3 1325.26 100.899   1
  14  -7   3 1003.50 92.4214   1
 -15   7  -3 504.021 66.4805   1
 -15  -7  -3 423.023 57.2392   1
  15   7   3 504.224 61.1458   1
  15  -7   3 521.308 66.0861   1
 -16   7  -3 119.738 35.8729   1
 -16  -7  -3 127.530 43.0245   1
  16   7   3 125.306 42.7678   1
  16  -7   3 143.228 38.2401   1
 -17   7  -3 312.908 52.0540   1
 -17  -7  -3 450.730 59.7417   1
  17   7   3 388.787 57.7348   1
  17  -7   3 383.428 58.2456   1
 -18   7  -3 9.09755 37.2983   1
 -18  -7  -3 9.25563 35.5726   1
  18   7   3-18.1877 38.3963   1
  18  -7   3-37.2083 42.5083   1
 -19   7  -3-9.30781 38.7343   1
  19  -7   3 27.3744 40.6688   1
 -20   7  -3 102.989 44.8696   1
 -20  -7  -3 18.5185 34.3980   1
  20   7   3 45.5188 34.4409   1
  20  -7   3 35.6915 40.8265   1
 -21   7  -3-9.16534 40.3450   1
  21  -7   3-52.6334 42.4827   1
 -22  -7  -3 36.3927 39.0005   1
  22   7   3 45.0471 45.5007   1
 -23   7  -3 27.4462 43.8006   1
  23   7   3 17.7165 42.4101   1
 -23  -7  -3-8.99839 40.6174   1
  25  -8  -3 43.7712 46.3343   1
 -25   8   3-27.1903 45.2788   1
  24  -8  -3-9.02625 28.8213   1
 -24   8   3 54.3309 32.9628   1
  22  -8  -3-9.02589 38.1155   1
 -22   8   3-27.8652 38.6595   1
 -21   8   3-9.50445 39.5508   1
  21  -8  -3 27.0398 40.1701   1
  21   8  -3 9.65264 43.0195   1
 -21  -8   3-9.58150 35.5308   1
 -20   8   3 192.700 51.6084   1
 -20  -8   3 84.9409 36.8736   1
  20  -8  -3 147.333 44.2352   1
  20   8  -3 180.608 44.4621   1
 -19  -8   3-9.30412 35.7567   1
 -19   8   3-9.50374 40.1247   1
  19  -8  -3 9.19393 40.4460   1
  19   8  -3 9.21927 41.6111   1
  18   8  -3 80.5089 40.5968   1
 -18  -8   3 109.539 43.4184   1
 -17  -8   3 972.860 86.9323   1
  17  -8  -3 915.879 86.4614   1
  17   8  -3 1089.86 89.3379   1
 -16   8   3 223.489 48.1517   1
  16   8  -3 166.306 39.9286   1
 -16  -8   3 192.358 44.5856   1
  16  -8  -3 217.033 43.8457   1
 -15   8   3 8.81692 32.7226   1
  15   8  -3 56.0100 32.3296   1
 -15  -8   3 8.46674 31.4252   1
  15  -8  -3 42.9253 34.6838   1
 -14   8   3 156.883 44.0093   1
  14   8  -3 155.020 36.4171   1
 -14  -8   3 121.887 36.3177   1
  14  -8  -3 138.473 41.9252   1
 -13   8   3 4015.54 216.953   1
  13   8  -3 3750.37 207.953   1
 -13  -8   3 3649.78 209.275   1
  13  -8  -3 3569.84 212.077   1
 -12   8   3 818.726 77.7594   1
  12   8  -3 905.973 75.2279   1
  12  -8  -3 820.085 77.0185   1
 -12  -8   3 954.249 77.8967   1
 -11   8   3 5573.21 296.979   1
  11  -8  -3 5579.30 294.339   1
 -10  -8   3 2200.03 129.125   1
  10   8  -3 1982.20 123.879   1
 -10   8   3 1937.56 131.176   1
  10  -8  -3 1935.00 129.039   1
  -9  -8   3 1504.89 101.529   1
   9  -8  -3 1511.93 106.818   1
   9   8  -3 1508.38 100.058   1
  -9   8   3 1512.26 108.277   1
   8  -8  -3 122.335 32.5391   1
  -8   8   3 196.105 34.4311   1
   8   8  -3 139.311 30.1396   1
   7   8  -3 15958.6 744.132   1
  -7   8   3 16170.4 751.985   1
   7  -8  -3 15641.2 750.539   1
  -7  -8   3 15461.5 744.265   1
  -6  -8   3 452.745 49.7464   1
   5   8  -3 9648.62 439.111   1
  -5  -8   3 8466.82 435.857   1
   4   8  -3 762.972 61.7578   1
  -4   8   3 828.259 66.0063   1
   4  -8  -3 692.142 65.3660   1
  -3   8   3 6.31919 20.1709   1
   3   8  -3 10.9350 21.3743   1
  -3  -8   3 21.7849 21.2911   1
   3  -8  -3-6.33964 21.2236   1
  -2   8   3 137.633 36.9398   1
   2   8  -3 182.799 30.2914   1
  -2  -8   3 158.918 33.4600   1
   2  -8  -3 131.773 33.9399   1
  -1   8   3 40786.6 1729.40   1
   1   8  -3 36173.5 1720.81   1
  -1  -8   3 35700.3 1722.52   1
   1  -8  -3 38422.3 1727.60   1
   0   8   3 2778.49 157.401   1
   0   8  -3 2525.93 153.123   1
   0  -8   3 2841.64 155.206   1
   0  -8  -3 2856.48 158.290   1
   1   8   3 5183.51 277.803   1
  -1   8  -3 5496.06 277.879   1
   1  -8   3 5221.60 276.822   1
  -1  -8  -3 5784.03 282.632   1
  -2   8  -3 4170.80 225.480   1
   2  -8   3 4221.76 226.460   1
   2   8   3 4301.71 228.323   1
  -2  -8  -3 4372.16 228.550   1
  -3   8  -3 5807.49 297.452   1
   3  -8   3 5802.81 297.088   1
  -5  -8  -3 17114.5 811.254   1
   5   8   3 17592.5 810.783   1
  -5   8  -3 17214.3 812.085   1
   5  -8   3 16668.7 809.027   1
  -6  -8  -3 411.147 50.1236   1
   6   8   3 337.707 46.4376   1
  -6   8  -3 496.006 53.8975   1
   6  -8   3 359.678 49.2394   1
  -7  -8  -3 259.783 42.7926   1
   7   8   3 209.743 41.2937   1
  -7   8  -3 287.253 44.4885   1
   7  -8   3 180.496 36.6793   1
  -8  -8  -3 183.607 37.4561   1
   8   8   3 112.221 30.3893   1
  -8   8  -3 145.074 36.9207   1
   8  -8   3 126.933 42.0800   1
  -9  -8  -3 674.469 65.5224   1
   9   8   3 564.840 60.9309   1
  -9   8  -3 521.297 62.3202   1
   9  -8   3 482.597 60.0451   1
 -10  -8  -3 144.277 41.9458   1
  10   8   3 136.623 38.5058   1
  10  -8   3 81.4117 38.9946   1
 -10   8  -3 167.768 43.1627   1
  11  -8   3 33.4690 28.6686   1
 -11   8  -3 25.8627 29.5358   1
  12   8   3 613.120 68.0989   1
  12  -8   3 743.742 72.7739   1
 -12   8  -3 627.368 69.7160   1
 -13   8  -3 3572.67 219.991   1
 -13  -8  -3 4201.45 227.393   1
  13  -8   3 3654.52 224.202   1
  13   8   3 4367.38 229.886   1
 -14  -8  -3 18.0639 32.8762   1
  14   8   3 36.6817 34.6392   1
  14  -8   3 26.9044 37.8719   1
 -14   8  -3-9.39740 37.9457   1
 -15   8  -3 9.99598 30.2654   1
  15  -8   3 8.54150 27.2606   1
  15   8   3-9.30809 38.1594   1
 -15  -8  -3-9.22045 38.3686   1
 -16   8  -3 283.716 54.2732   1
  16  -8   3 223.815 48.6468   1
  16   8   3 198.164 45.5140   1
 -16  -8  -3 280.985 51.6536   1
 -17   8  -3 351.942 54.1705   1
  17  -8   3 198.029 45.1300   1
  17   8   3 239.743 55.1575   1
 -17  -8  -3 264.779 54.0060   1
 -18   8  -3-27.5540 34.6837   1
  18  -8   3 9.11108 35.6134   1
  18   8   3 9.62289 40.0431   1
 -18  -8  -3 9.48936 33.1761   1
 -19   8  -3 189.153 48.2796   1
  19  -8   3 64.4917 44.2985   1
  19   8   3 67.3037 44.6593   1
 -19  -8  -3 47.3992 39.6633   1
 -20   8  -3-9.14795 40.7873   1
  20  -8   3 26.9122 41.9971   1
  20   8   3-9.48080 42.8082   1
 -20  -8  -3 103.475 46.0384   1
 -21   8  -3 9.12976 39.6319   1
  21  -8   3 26.1110 37.7823   1
  21   8   3-9.38486 32.8110   1
 -21  -8  -3-9.31230 31.1713   1
 -22   8  -3 17.7385 35.8196   1
  22  -8   3 42.4309 37.8343   1
  22   8   3 18.4399 43.1586   1
 -22  -8  -3 9.13026 35.7029   1
  23   8   3 45.1568 43.7605   1
 -25   9   3-8.77366 33.1677   1
  25  -9  -3 69.3391 37.6563   1
 -23   9   3-9.08456 39.4359   1
  23  -9  -3 17.7017 41.4195   1
 -22   9   3 65.4935 43.7988   1
  22  -9  -3-8.86783 39.5376   1
 -21   9   3 9.78965 38.8991   1
  21   9  -3-18.8341 39.1874   1
  21  -9  -3-8.82841 37.2742   1
 -20  -9   3 19.7137 40.4187   1
 -19  -9   3 48.1837 37.0978   1
  19   9  -3 36.7829 36.0090   1
 -19   9   3 44.9535 41.1403   1
  19  -9  -3 66.6704 47.6280   1
 -18  -9   3 66.1824 36.3681   1
  18   9  -3 26.9567 31.4530   1
 -18   9   3 18.3218 31.3917   1
  18  -9  -3 36.3707 34.3712   1
  17   9  -3 86.6281 37.8634   1
 -17  -9   3 110.470 41.7849   1
  16  -9  -3 934.468 87.7509   1
 -16   9   3 1117.89 92.2695   1
 -15   9   3 27.2146 34.2571   1
  15   9  -3-8.13975 30.1846   1
 -15  -9   3-8.62031 31.3690   1
  15  -9  -3-26.3472 33.1652   1
 -14   9   3 959.708 87.0182   1
  14   9  -3 1176.19 88.8241   1
 -14  -9   3 984.953 85.9382   1
  14  -9  -3 942.655 87.0428   1
 -13   9   3 741.382 75.5547   1
  13   9  -3 901.462 79.3022   1
 -13  -9   3 940.498 80.0988   1
  13  -9  -3 954.797 80.3028   1
  12   9  -3 679.117 67.1990   1
 -12  -9   3 858.403 74.1646   1
 -11   9   3 117.681 38.3219   1
 -11  -9   3 89.0736 33.5190   1
  11  -9  -3 113.717 34.2286   1
  11   9  -3 157.472 33.9286   1
 -10   9   3 4847.91 267.763   1
  10  -9  -3 5184.87 269.555   1
 -10  -9   3 4956.57 264.161   1
  10   9  -3 4940.79 261.568   1
   9  -9  -3 1877.41 124.564   1
  -9   9   3 1966.68 127.399   1
   8   9  -3 91.0127 29.8148   1
  -8   9   3 91.2850 30.2014   1
  -8  -9   3 87.3301 30.7782   1
   7   9  -3 549.759 55.6747   1
  -7   9   3 668.150 65.8689   1
   7  -9  -3 532.444 61.0431   1
  -7  -9   3 565.123 55.8433   1
   6   9  -3 5772.30 312.737   1
  -6   9   3 6381.56 320.830   1
   6  -9  -3 6762.85 323.781   1
  -6  -9   3 6145.35 314.893   1
   5   9  -3 8783.82 442.901   1
  -5   9   3 9373.95 451.416   1
   5  -9  -3 8965.10 448.790   1
  -5  -9   3 9373.50 445.825   1
  -4   9   3 1188.16 86.0919   1
   4   9  -3 983.711 77.7840   1
  -4  -9   3 1110.87 79.4928   1
   4  -9  -3 1046.42 84.8074   1
   3   9  -3 487.872 51.4006   1
  -3   9   3 576.224 60.0101   1
  -3  -9   3 596.629 54.6468   1
   3  -9  -3 453.061 53.7255   1
   2   9  -3 3209.95 169.767   1
  -2   9   3 2735.25 170.012   1
  -2  -9   3 2998.10 168.893   1
   2  -9  -3 3069.65 173.310   1
  -1   9   3-13.4770 28.8601   1
   1   9  -3-24.2744 23.7290   1
  -1  -9   3-6.25089 24.0307   1
   1  -9  -3-6.77034 26.4711   1
   0   9   3 6.79037 26.5482   1
   0   9  -3 6.44879 19.5334   1
   0  -9   3 6.32062 22.1049   1
   0  -9  -3 40.9767 30.4421   1
   1   9   3-6.87667 25.0241   1
  -1   9  -3-6.59310 27.8365   1
   1  -9   3 6.48631 26.1858   1
  -1  -9  -3-6.94636 24.2860   1
   2   9   3 55.8183 32.7394   1
  -2  -9  -3 50.8068 32.0198   1
  -3   9  -3 5117.95 280.678   1
   3  -9   3 5761.20 285.122   1
   3   9   3 5311.49 282.323   1
  -3  -9  -3 5560.71 284.725   1
  -4   9  -3 19222.3 928.799   1
  -4  -9  -3 20271.5 931.242   1
   4  -9   3 20318.8 929.415   1
   4   9   3 19178.9 928.048   1
  -5  -9  -3 1895.36 122.161   1
   5   9   3 1926.47 121.968   1
   5  -9   3 1986.03 123.425   1
  -6  -9  -3 3761.54 224.983   1
   6   9   3 4210.63 228.332   1
  -6   9  -3 4553.41 233.824   1
   6  -9   3 4151.52 227.568   1
  -7  -9  -3 71.9281 32.0465   1
   7   9   3 105.209 31.1080   1
  -7   9  -3 121.209 31.3520   1
   7  -9   3 78.5463 31.5057   1
  -8  -9  -3 219.371 47.1319   1
   8   9   3 148.132 38.2118   1
  -8   9  -3 100.672 43.1761   1
   8  -9   3 73.3861 40.3438   1
  -9  -9  -3 75.5946 36.5863   1
   9   9   3 79.5076 35.1074   1
   9  -9   3 25.4445 38.4003   1
  -9   9  -3 85.4208 41.9013   1
  10  -9   3 372.889 53.8197   1
 -10   9  -3 411.746 58.6147   1
  11   9   3 8.36257 34.2833   1
 -11   9  -3-8.78275 30.7059   1
  11  -9   3 8.52018 27.8641   1
 -12  -9  -3 226.982 48.9049   1
  12   9   3 242.465 46.7236   1
 -12   9  -3 107.637 36.7819   1
  12  -9   3 261.198 46.1390   1
 -13  -9  -3 83.4695 42.4934   1
  13   9   3 61.2950 36.5695   1
 -13   9  -3 80.4537 39.4481   1
  13  -9   3 53.6832 38.4363   1
 -14  -9  -3 112.567 46.8887   1
  14   9   3 222.480 51.6636   1
 -14   9  -3 162.683 41.8698   1
  14  -9   3 120.671 43.4796   1
 -15  -9  -3 75.8509 37.9015   1
  15   9   3 72.1285 35.4858   1
  15  -9   3 72.1851 32.4633   1
 -15   9  -3 154.461 42.1119   1
 -16   9  -3 87.9887 46.1077   1
  16  -9   3 123.374 43.9455   1
 -16  -9  -3 28.5367 37.0017   1
 -17   9  -3-18.8459 30.8227   1
  17  -9   3 62.5521 33.7507   1
  17   9   3-27.6123 39.4159   1
 -17  -9  -3 18.9964 39.5292   1
  18  -9   3 98.2771 43.7337   1
 -18   9  -3-36.7702 42.5384   1
  19   9   3 9.17837 38.7510   1
 -19  -9  -3-9.47426 33.8063   1
  20  -9   3-17.9061 30.6426   1
 -20   9  -3 26.6582 27.6426   1
 -21   9  -3 44.3680 34.6965   1
  21  -9   3-26.0964 35.6726   1
  21   9   3 17.9907 44.0187   1
 -21  -9  -3 55.6940 44.9370   1
 -22   9  -3-26.3576 38.1405   1
  22  -9   3-8.37326 36.3495   1
  22   9   3-8.79634 37.6664   1
 -22  -9  -3 9.17683 32.0853   1
  24 -10  -3-34.3827 38.3086   1
 -24  10   3 34.9571 37.4206   1
  23 -10  -3-8.65553 41.4384   1
 -23  10   3-9.04508 37.6408   1
  22 -10  -3 52.9129 42.7548   1
 -22  10   3 56.2724 45.9508   1
 -21  10   3 77.6590 45.4735   1
  21 -10  -3 17.7859 41.6666   1
 -20  10   3 37.0282 40.1900   1
  20  10  -3 18.4587 35.4757   1
  20 -10  -3-9.28487 41.3855   1
  18  10  -3 62.9476 41.6281   1
 -18 -10   3 18.9126 38.2166   1
  18 -10  -3 36.1810 35.9847   1
 -17  10   3 9.21745 34.8326   1
  17  10  -3 44.1984 37.8735   1
 -17 -10   3 64.6208 38.4373   1
  17 -10  -3 8.94256 36.1252   1
 -16  10   3 92.5936 43.3627   1
  16  10  -3 17.2667 35.4321   1
  16 -10  -3 35.7260 39.8398   1
 -16 -10   3 9.00792 34.6582   1
 -15  10   3 174.975 41.7492   1
  15 -10  -3 164.597 48.5605   1
 -14 -10   3 806.378 76.4094   1
 -14  10   3 880.622 82.3621   1
  14  10  -3 898.160 78.0670   1
  14 -10  -3 670.330 77.0595   1
 -13  10   3 98.4663 38.0129   1
 -13 -10   3 108.127 39.1367   1
  13  10  -3 72.1804 35.0531   1
  13 -10  -3 87.0236 41.3970   1
 -12 -10   3 852.726 75.7747   1
  12  10  -3 625.763 68.6979   1
  12 -10  -3 793.572 75.9408   1
 -12  10   3 826.315 79.5554   1
 -11 -10   3 155.916 39.6900   1
  11 -10  -3 109.570 38.8722   1
 -11  10   3 129.968 40.8875   1
  11  10  -3 77.4424 35.3475   1
  10 -10  -3 1696.55 115.577   1
 -10 -10   3 1459.86 107.112   1
 -10  10   3 1724.04 116.660   1
  10  10  -3 1431.36 106.713   1
   9 -10  -3 1702.08 117.405   1
  -9 -10   3 1866.75 116.523   1
  -9  10   3 1723.72 119.451   1
   9  10  -3 1468.58 108.786   1
   8 -10  -3 1246.20 101.000   1
  -8  10   3 1441.47 104.969   1
   8  10  -3 1269.07 95.4265   1
  -8 -10   3 1542.99 101.732   1
   7  10  -3 3006.31 179.883   1
  -7  10   3 3149.12 185.348   1
   7 -10  -3 3298.44 186.881   1
  -7 -10   3 3399.97 184.010   1
  -6  10   3 5629.95 298.804   1
   6 -10  -3 5798.82 300.501   1
  -5  10   3 1606.58 115.142   1
   5 -10  -3 1821.03 118.741   1
  -4  10   3 4399.13 243.288   1
   4 -10  -3 4685.76 247.399   1
  -3  10   3 22480.0 1066.10   1
   3 -10  -3 23134.1 1067.94   1
  -2  10   3 16972.3 694.625   1
   2 -10  -3 12230.7 684.828   1
  -1  10   3 3749.79 208.718   1
   1 -10  -3 3779.37 210.634   1
   0  10   3 1235.17 91.1896   1
   0  10  -3 1103.61 86.8608   1
   0 -10   3 1183.72 88.8460   1
   0 -10  -3 1197.90 91.8069   1
   1  10   3 43.7246 32.9053   1
  -1  10  -3-7.13816 23.3632   1
   1 -10   3 35.1128 25.5717   1
  -1 -10  -3 22.1267 28.3607   1
  -2  10  -3 9604.05 485.372   1
   2 -10   3 9854.20 484.627   1
   2  10   3 10234.0 489.528   1
  -2 -10  -3 9916.29 487.705   1
  -3  10  -3 1236.83 96.4077   1
   3 -10   3 1320.12 96.8848   1
   3  10   3 1515.23 102.262   1
  -3 -10  -3 1279.61 97.7316   1
  -4  10  -3 1391.23 104.301   1
   4 -10   3 1644.57 107.216   1
  -4 -10  -3 1507.27 106.522   1
  -5  10  -3 2006.51 142.556   1
   5 -10   3 2187.45 143.465   1
   5  10   3 2408.24 147.160   1
  -6 -10  -3 1511.54 107.251   1
  -6  10  -3 1401.77 107.288   1
   6 -10   3 1453.75 106.901   1
  -7 -10  -3 2002.79 134.928   1
   7  10   3 2109.80 134.681   1
  -7  10  -3 2299.10 139.653   1
   7 -10   3 1932.73 131.366   1
   8  10   3 16.1816 28.2873   1
  -8 -10  -3-8.42628 30.6630   1
   9 -10   3 744.187 71.9989   1
  -9  10  -3 653.612 71.8386   1
  10  10   3 100.560 40.2640   1
  10 -10   3 43.9051 31.5201   1
 -10  10  -3 98.0090 40.3610   1
 -11 -10  -3 410.811 61.5791   1
 -11  10  -3 512.866 65.2213   1
  11 -10   3 560.639 63.0878   1
 -12 -10  -3-9.12158 36.8439   1
  12  10   3-17.2684 34.3288   1
 -12  10  -3 72.5347 41.9515   1
  12 -10   3 79.2359 40.2489   1
 -13 -10  -3 213.703 53.3192   1
  13  10   3 70.0054 41.7727   1
 -13  10  -3 91.4582 40.0653   1
  13 -10   3 125.500 41.3157   1
 -14  10  -3 54.1376 38.7265   1
  14 -10   3 64.3000 38.8731   1
 -15 -10  -3-28.5953 40.2435   1
  15  10   3 26.9069 41.4816   1
 -15  10  -3 9.25967 34.3375   1
  15 -10   3-27.8621 38.6474   1
  16  10   3 36.2869 36.6289   1
 -16 -10  -3-9.59000 34.2262   1
  17 -10   3-26.7944 38.2575   1
 -17  10  -3-18.9982 38.3618   1
 -18  10  -3 9.27758 34.4036   1
  18 -10   3 8.79063 33.1960   1
  18  10   3 18.2538 38.5340   1
 -18 -10  -3-28.8158 43.8921   1
 -19  10  -3 18.0018 38.0086   1
  19 -10   3 26.2955 41.0247   1
  19  10   3 9.09487 42.5674   1
 -19 -10  -3 9.53292 39.0878   1
  20  10   3-36.0108 42.6477   1
  21 -10   3 17.1892 33.6034   1
 -21  10  -3 17.2500 31.3950   1
  23 -11  -3-50.8691 41.9193   1
 -23  11   3 44.6888 40.8425   1
  22 -11  -3 33.2503 37.9992   1
 -22  11   3 9.72480 44.4503   1
 -21  11   3-9.37490 39.5896   1
  21 -11  -3 44.7508 43.7969   1
 -20  11   3 17.7354 39.0114   1
  20 -11  -3-9.39405 44.4700   1
 -19  11   3 55.0464 40.9698   1
  19 -11  -3 81.3919 44.3215   1
  19  11  -3 36.6971 38.2642   1
 -17  11   3-9.27054 38.6132   1
  17 -11  -3 44.9600 40.1098   1
  17  11  -3 71.9748 36.3588   1
 -17 -11   3 37.6498 36.2118   1
 -16  11   3 9.35507 29.2420   1
  16 -11  -3 117.734 36.0992   1
  16  11  -3 62.3097 39.7745   1
 -16 -11   3 83.0672 40.7046   1
 -15  11   3 46.7512 37.1881   1
  15 -11  -3 36.7508 36.5429   1
  15  11  -3 8.68390 35.0947   1
 -15 -11   3 54.1901 37.6183   1
 -14  11   3 27.7714 36.1867   1
 -14 -11   3-26.3864 35.5097   1
  14 -11  -3 26.9032 33.8672   1
  14  11  -3 8.45299 33.5899   1
 -13 -11   3 1228.44 95.4177   1
  13 -11  -3 1204.47 95.0220   1
 -13  11   3 1118.84 94.9582   1
  13  11  -3 1049.86 92.6132   1
  12 -11  -3 103.472 36.2459   1
 -12  11   3 64.5354 39.8082   1
 -12 -11   3 150.719 37.6685   1
  12  11  -3 131.597 40.5659   1
  11 -11  -3 1475.15 112.073   1
 -11  11   3 1647.24 117.062   1
  11  11  -3 1705.97 114.428   1
 -11 -11   3 1556.01 112.350   1
  10  11  -3 47.7822 31.6702   1
 -10  11   3 44.3433 37.9971   1
  10 -11  -3 8.52652 36.0227   1
 -10 -11   3 16.3955 35.6101   1
   9 -11  -3 1706.39 121.758   1
   9  11  -3 1475.33 112.708   1
  -9 -11   3 1755.79 118.124   1
   8  11  -3 2654.74 164.769   1
  -8 -11   3 2985.70 169.502   1
   7  11  -3 4403.27 240.273   1
  -7  11   3 4325.93 244.602   1
   7 -11  -3 4920.86 247.933   1
  -7 -11   3 4218.64 239.286   1
   6  11  -3 3149.82 175.125   1
  -6  11   3 2982.08 178.092   1
   6 -11  -3 2860.07 176.929   1
  -6 -11   3 2931.46 172.351   1
   5  11  -3 2250.51 130.767   1
  -5  11   3 2046.65 132.149   1
   5 -11  -3 1821.66 129.025   1
  -5 -11   3 1820.75 125.645   1
  -4  11   3 4236.59 236.340   1
   4  11  -3 4331.41 234.431   1
   4 -11  -3 4119.52 234.840   1
  -4 -11   3 4627.96 237.342   1
   3  11  -3 1973.94 123.080   1
  -3  11   3 1617.14 119.922   1
  -3 -11   3 2098.82 125.931   1
   3 -11  -3 1864.89 125.219   1
  -2  11   3 14645.6 717.331   1
   2  11  -3 14766.7 713.062   1
  -2 -11   3 16339.8 720.264   1
   2 -11  -3 14264.6 716.313   1
  -1  11   3 358.524 50.3378   1
   1  11  -3 299.957 44.5995   1
  -1 -11   3 398.020 51.7624   1
   1 -11  -3 341.591 48.6055   1
   0  11   3 99.9688 37.7736   1
   0  11  -3 113.843 38.8264   1
   0 -11   3 66.6653 36.7783   1
   0 -11  -3 30.8921 32.7803   1
   1  11   3 139.744 41.4864   1
  -1  11  -3 221.536 44.3353   1
  -1 -11  -3 171.872 43.5595   1
  -2  11  -3 3685.06 217.710   1
   2 -11   3 4101.98 220.597   1
   2  11   3 4152.71 221.400   1
  -2 -11  -3 3828.71 219.115   1
  -3  11  -3 2194.32 144.708   1
   3 -11   3 2379.17 146.480   1
   3  11   3 2604.85 151.711   1
  -3 -11  -3 2245.06 146.275   1
  -4  11  -3 4445.15 248.447   1
   4 -11   3 4334.82 246.066   1
   4  11   3 4754.14 251.076   1
  -4 -11  -3 4694.76 251.646   1
  -5  11  -3 2728.94 169.916   1
   5 -11   3 3139.96 171.814   1
   5  11   3 2958.32 171.814   1
  -6  11  -3 9087.19 409.208   1
   6  11   3 9019.16 407.248   1
  -6 -11  -3 8281.42 404.958   1
  -7  11  -3 44.2422 34.6060   1
   7 -11   3 8.32296 32.5532   1
  -8 -11  -3 518.643 63.0502   1
   8 -11   3 534.011 62.2516   1
  -8  11  -3 583.288 66.6987   1
   8  11   3 465.270 60.0754   1
  -9 -11  -3-44.0746 32.6879   1
   9 -11   3 61.9512 38.4183   1
  -9  11  -3-18.1542 37.7723   1
   9  11   3-8.47313 35.7737   1
  10 -11   3 9.06645 31.6977   1
 -10  11  -3 9.18128 31.4233   1
 -10 -11  -3-26.8272 36.1005   1
 -11 -11  -3 163.772 46.1397   1
  11 -11   3 148.712 43.9742   1
 -11  11  -3 166.468 48.2509   1
  11  11   3 225.141 48.5215   1
 -12 -11  -3-27.6543 37.2151   1
  12 -11   3 8.89931 32.3857   1
 -12  11  -3-27.5085 35.8436   1
  12  11   3 8.72541 29.8651   1
 -13 -11  -3 231.774 49.4929   1
  13 -11   3 161.416 44.4132   1
 -13  11  -3 277.190 51.4908   1
 -14 -11  -3 140.084 45.8652   1
  14 -11   3 200.061 48.7520   1
  14  11   3 197.171 48.0658   1
 -14  11  -3 155.762 41.5675   1
 -15 -11  -3 37.6618 34.9536   1
  15  11   3 35.9130 36.2828   1
 -16 -11  -3 18.9260 32.3900   1
  16 -11   3 9.11863 35.6454   1
  16  11   3 26.9846 33.3576   1
 -16  11  -3-28.2942 36.8678   1
  17  11   3 107.651 36.2032   1
 -17 -11  -3 189.474 42.1551   1
  17 -11   3 77.7524 34.9060   1
 -17  11  -3 216.039 48.9637   1
  18  11   3 44.5295 39.7076   1
 -18 -11  -3 9.45177 38.1739   1
  18 -11   3 34.9963 37.4800   1
 -18  11  -3 9.26987 39.7090   1
  19  11   3 61.7980 44.1174   1
 -19 -11  -3 18.7400 32.0903   1
  19 -11   3 17.2187 35.8445   1
 -19  11  -3 8.92064 39.2612   1
  20  11   3 8.71360 47.7675   1
 -20 -11  -3 9.24650 41.7373   1
  20 -11   3 34.0758 31.5944   1
 -20  11  -3-8.66350 32.1304   1
 -22  12   3 18.4984 37.9732   1
  22 -12  -3 67.8063 39.7170   1
 -21  12   3-8.91999 40.2683   1
  21 -12  -3-26.8493 37.2508   1
 -20  12   3-26.6042 40.5235   1
  20 -12  -3 35.8887 38.4180   1
 -19  12   3-9.14315 32.6314   1
  19 -12  -3 35.6459 33.0521   1
 -18  12   3-9.17165 33.3748   1
  18  12  -3 27.7826 38.5368   1
  18 -12  -3-17.8350 37.1080   1
 -17  12   3 158.488 47.7811   1
  17 -12  -3 71.9442 39.8835   1
  16 -12  -3 530.995 65.2351   1
 -16 -12   3 683.154 74.7065   1
 -16  12   3 670.404 69.1525   1
  16  12  -3 595.852 68.5050   1
  15 -12  -3-18.3866 35.3343   1
 -15  12   3-9.41593 34.2671   1
 -15 -12   3 64.5363 38.3675   1
  15  12  -3 9.09123 35.5392   1
  14 -12  -3 1068.10 94.7614   1
 -14 -12   3 1138.99 96.8473   1
  14  12  -3 1056.34 92.6438   1
 -13 -12   3 259.105 48.9961   1
  13  12  -3 311.529 51.7849   1
 -12  12   3 27.8172 38.0483   1
  12 -12  -3 44.4083 36.4480   1
  11 -12  -3 2054.95 138.247   1
 -11  12   3 2178.35 141.146   1
  11  12  -3 2053.46 136.964   1
 -11 -12   3 2065.87 139.739   1
  10  12  -3 166.517 39.5525   1
 -10  12   3 127.369 46.4114   1
  10 -12  -3 166.193 43.7801   1
 -10 -12   3 142.659 37.0584   1
   9  12  -3 72.8218 38.9404   1
  -9  12   3 70.4210 31.0328   1
   9 -12  -3 121.803 33.6731   1
  -9 -12   3 82.0045 36.7643   1
   8  12  -3 71.5062 32.9186   1
  -8  12   3 126.984 39.4421   1
   8 -12  -3 59.9928 38.0030   1
  -8 -12   3 168.507 39.1298   1
   7  12  -3 1604.48 112.512   1
   7 -12  -3 1473.51 112.877   1
  -7 -12   3 1669.33 113.614   1
   6  12  -3 318.239 49.8671   1
  -6  12   3 507.626 59.5072   1
   6 -12  -3 385.845 57.8243   1
  -6 -12   3 515.187 56.7847   1
   5  12  -3 6730.78 353.514   1
  -5 -12   3 7062.59 355.467   1
   4  12  -3 1945.18 127.750   1
  -4 -12   3 1845.78 125.705   1
  -3  12   3 1142.77 89.3888   1
   3  12  -3 1118.42 90.9517   1
  -3 -12   3 1050.76 90.1936   1
   3 -12  -3 1320.25 96.1035   1
   2  12  -3 2130.08 135.617   1
  -2  12   3 1973.97 135.155   1
   2 -12  -3 2158.97 138.672   1
  -2 -12   3 2310.64 141.103   1
  -1  12   3 9204.29 472.428   1
   1  12  -3 9703.97 473.834   1
   1 -12  -3 9346.84 474.403   1
  -1 -12   3 9865.09 474.095   1
   0  12   3 634.545 61.7597   1
   0 -12   3 472.973 55.8070   1
   0 -12  -3 603.837 61.3658   1
   1  12   3 2461.88 157.986   1
  -1  12  -3 2629.76 159.689   1
  -1 -12  -3 2765.41 162.185   1
   1 -12   3 2569.34 158.605   1
  -2  12  -3 773.613 73.5031   1
   2 -12   3 866.376 75.3602   1
   2  12   3 876.568 76.1060   1
  -2 -12  -3 870.956 75.5964   1
  -3  12  -3 4563.33 250.739   1
  -5  12  -3 2226.74 146.734   1
   5 -12   3 2405.68 146.923   1
   5  12   3 2230.99 143.264   1
  -5 -12  -3 1997.51 142.353   1
  -6  12  -3 203.429 42.2675   1
   6 -12   3 240.884 40.6998   1
   6  12   3 103.415 43.8948   1
  -6 -12  -3 177.469 42.8694   1
  -7  12  -3 191.691 39.1321   1
  -7 -12  -3 185.055 41.8275   1
   7 -12   3 266.272 42.6256   1
   7  12   3 187.701 40.1060   1
  -8 -12  -3 44.2848 34.6761   1
  -8  12  -3 54.5618 36.1864   1
   8 -12   3 44.0589 32.7353   1
   8  12   3 34.7689 28.4947   1
  -9  12  -3 1224.91 100.662   1
  -9 -12  -3 1051.18 93.2883   1
   9  12   3 1136.57 93.6112   1
   9 -12   3 1211.22 99.1658   1
 -10 -12  -3 316.933 52.5806   1
  10 -12   3 347.601 49.7587   1
 -10  12  -3 307.360 48.8078   1
  10  12   3 340.135 54.8314   1
 -11 -12  -3-18.3813 37.1043   1
  11 -12   3 73.2427 40.8043   1
 -11  12  -3-9.28553 36.2971   1
  11  12   3-70.5132 43.1248   1
 -12 -12  -3 74.3719 40.5137   1
  12 -12   3 36.1169 36.6259   1
 -12  12  -3 111.289 42.5293   1
  12  12   3 98.3584 40.5164   1
 -13 -12  -3 448.071 61.2033   1
  13 -12   3 269.237 53.9090   1
  13  12   3 315.899 53.0299   1
 -13  12  -3 360.026 57.6317   1
 -14 -12  -3 75.2071 38.6992   1
  14  12   3 80.8511 45.4683   1
 -15  12  -3 54.1543 36.4722   1
  15 -12   3 18.2570 33.8886   1
 -16 -12  -3 56.8049 43.3385   1
  16 -12   3 82.4682 38.2164   1
 -16  12  -3 36.5432 36.9705   1
  16  12   3 53.4335 40.2773   1
 -17 -12  -3-18.7724 39.6290   1
  17 -12   3 8.82072 38.8048   1
  17  12   3 44.6159 39.7686   1
 -17  12  -3-18.8747 42.0602   1
  18  12   3 61.9827 40.4762   1
 -18 -12  -3 9.28450 38.0777   1
  18 -12   3 8.45936 29.5946   1
 -18  12  -3 28.1546 32.8283   1
  19  12   3 70.2580 43.9797   1
 -19  12  -3 106.554 45.3585   1
  19 -12   3 67.3639 41.7468   1
 -19 -12  -3 27.4919 38.2573   1
  21 -13  -3 8.93688 39.8466   1
 -21  13   3 42.1864 39.5014   1
  20 -13  -3-8.72511 40.8351   1
 -20  13   3-17.5760 37.6338   1
  19 -13  -3 8.75145 37.9915   1
  18 -13  -3 17.6461 30.2075   1
  17 -13  -3 158.642 44.1848   1
 -17  13   3 195.662 47.5818   1
  17  13  -3 132.207 42.7165   1
  16 -13  -3 621.814 69.0827   1
 -16 -13   3 419.186 64.9254   1
 -16  13   3 460.493 64.1540   1
  16  13  -3 512.355 65.3758   1
  15 -13  -3 404.570 56.4274   1
 -15 -13   3 398.553 57.2970   1
 -15  13   3 301.980 54.1487   1
  15  13  -3 321.592 52.8487   1
  14 -13  -3 127.248 39.7538   1
 -14 -13   3 94.7786 40.8732   1
 -14  13   3 149.144 41.8269   1
  14  13  -3 55.1210 33.7816   1
  13 -13  -3 258.482 53.7234   1
 -13 -13   3 244.469 51.1012   1
 -13  13   3 293.714 56.5511   1
  13  13  -3 235.949 52.6999   1
  12 -13  -3 9.01320 35.8161   1
 -12  13   3 55.9635 44.1556   1
  12  13  -3-8.89336 32.3653   1
 -12 -13   3-9.10722 35.0030   1
  11  13  -3 26.4102 35.5662   1
 -11 -13   3 35.2997 38.3334   1
  10  13  -3 409.818 56.1032   1
 -10  13   3 396.386 57.5520   1
  10 -13  -3 462.964 61.6267   1
 -10 -13   3 338.488 53.1010   1
  -9  13   3 144.051 36.3848   1
   9 -13  -3 151.274 36.5321   1
   8  13  -3 434.263 58.0496   1
  -8  13   3 438.028 57.3209   1
   8 -13  -3 379.939 56.7244   1
  -8 -13   3 327.389 54.8343   1
   7  13  -3 2811.29 172.086   1
  -7  13   3 2874.43 175.658   1
   7 -13  -3 2831.90 173.471   1
  -7 -13   3 2883.74 174.095   1
  -6  13   3 6570.31 357.919   1
   6  13  -3 6796.65 357.802   1
   6 -13  -3 7416.00 362.940   1
  -6 -13   3 6933.79 357.481   1
   5  13  -3 939.960 80.5105   1
  -5  13   3 879.075 79.7926   1
  -5 -13   3 967.476 82.6058   1
   5 -13  -3 778.364 75.7530   1
   4  13  -3 320.907 51.1505   1
  -4  13   3 144.659 40.0538   1
   4 -13  -3 265.750 51.3555   1
  -4 -13   3 147.711 45.2463   1
   3  13  -3 140.907 36.9655   1
  -3  13   3 138.822 38.4969   1
  -3 -13   3 235.458 44.3216   1
   3 -13  -3 155.299 40.1244   1
   2  13  -3 6284.02 338.892   1
  -2  13   3 6647.65 341.871   1
   2 -13  -3 6600.74 343.044   1
  -2 -13   3 6725.21 342.703   1
  -1  13   3 846.324 76.6899   1
   1  13  -3 721.766 71.3847   1
   1 -13  -3 696.189 71.9582   1
  -1 -13   3 616.329 67.8715   1
   0  13  -3 5478.84 291.946   1
   0  13   3 5596.08 294.571   1
   0 -13  -3 5682.42 295.131   1
   0 -13   3 5125.63 289.387   1
   1  13   3 84.4233 39.7897   1
  -1 -13  -3 127.092 41.2818   1
   2  13   3 186.323 42.8551   1
   2 -13   3 210.037 44.1862   1
  -2 -13  -3 212.408 42.5562   1
   3  13   3 658.026 68.6933   1
  -3  13  -3 592.353 63.7615   1
   3 -13   3 526.380 61.7436   1
  -3 -13  -3 531.412 63.4979   1
  -4  13  -3 4502.48 251.594   1
   4  13   3 4742.94 251.344   1
   4 -13   3 4421.50 249.820   1
  -4 -13  -3 4337.75 248.510   1
   5  13   3 52.4600 35.9271   1
  -5  13  -3-9.07450 34.9596   1
  -6  13  -3 291.298 53.2889   1
   6 -13   3 238.196 46.9302   1
   6  13   3 378.108 55.9851   1
  -7  13  -3 18.7398 25.9033   1
   7 -13   3-26.2759 26.5242   1
  -7 -13  -3-9.23115 30.9039   1
  -8  13  -3 2136.58 146.436   1
   8 -13   3 2179.71 144.393   1
   8  13   3 2151.87 143.437   1
  -8 -13  -3 2257.68 147.998   1
  -9  13  -3 269.226 47.1715   1
  -9 -13  -3 237.492 50.4017   1
   9  13   3 240.510 51.2225   1
   9 -13   3 217.745 44.3035   1
 -10  13  -3 244.987 53.4323   1
 -10 -13  -3 293.796 50.4809   1
  10  13   3 324.544 50.0509   1
  10 -13   3 349.422 61.3300   1
 -11  13  -3 531.693 68.1509   1
 -11 -13  -3 647.879 69.3084   1
  11  13   3 630.081 69.1599   1
  11 -13   3 774.505 77.8874   1
 -12  13  -3 37.4013 36.5766   1
  12 -13   3 63.1301 39.7005   1
 -12 -13  -3 9.29196 38.1201   1
  12  13   3 9.24257 41.2164   1
 -13 -13  -3 9.33523 31.9652   1
  13  13   3 26.9145 33.2828   1
 -13  13  -3 73.8025 39.5139   1
  13 -13   3-17.8993 37.7981   1
 -14  13  -3 82.8857 42.1294   1
  14 -13   3 8.93842 38.8509   1
 -15 -13  -3 65.5868 41.7752   1
  15  13   3 54.0571 39.1287   1
 -15  13  -3 27.0985 38.6966   1
  15 -13   3-17.9301 38.4066   1
 -16 -13  -3-9.34838 31.3055   1
  16  13   3-8.99119 33.9657   1
 -16  13  -3-26.1720 31.7592   1
  16 -13   3-36.9514 38.4520   1
 -17 -13  -3 9.27072 37.4370   1
  17  13   3 26.8218 36.6642   1
  17 -13   3 52.7934 43.0584   1
 -17  13  -3-9.10066 41.5961   1
 -18  13  -3 131.180 40.2547   1
 -18 -13  -3 64.0985 34.7339   1
  18  13   3 88.5591 39.0966   1
  18 -13   3 24.7298 27.7866   1
  19  13   3 52.0877 41.1621   1
 -20  14   3 60.3271 37.0015   1
  18 -14  -3 173.914 46.7498   1
 -18  14   3 62.7376 42.2858   1
  17 -14  -3-35.1159 41.5579   1
 -17  14   3 45.9054 43.4614   1
  16 -14  -3 82.4571 44.2136   1
 -16  14   3 167.462 47.2773   1
  15 -14  -3 246.130 49.6503   1
  15  14  -3 349.324 55.1615   1
 -15  14   3 234.458 47.8281   1
 -15 -14   3 225.792 54.1770   1
  14 -14  -3 135.938 44.0109   1
 -14  14   3 18.6375 43.2479   1
  13 -14  -3 124.958 42.1011   1
  13  14  -3 111.693 45.3592   1
 -13  14   3 85.3942 41.5246   1
 -13 -14   3 149.365 41.9381   1
  12 -14  -3 235.544 46.9593   1
  12  14  -3 181.115 46.0431   1
 -12  14   3 253.128 48.5117   1
 -12 -14   3 284.745 52.7192   1
 -11  14   3 433.370 62.3893   1
  11  14  -3 527.226 64.7956   1
  11 -14  -3 513.834 62.7175   1
 -11 -14   3 424.815 60.5042   1
  10 -14  -3 1270.15 98.2667   1
  10  14  -3 961.053 88.6985   1
 -10  14   3 1035.31 92.6579   1
 -10 -14   3 1106.41 92.6625   1
  -9  14   3 18.2770 36.8934   1
  -9 -14   3-17.6018 37.1586   1
   9 -14  -3-27.0966 38.6760   1
   9  14  -3 61.4118 40.5765   1
  -8 -14   3 78.5028 38.5715   1
   8  14  -3 95.4001 40.7742   1
  -7 -14   3 1129.48 94.4933   1
   7 -14  -3 1136.61 94.9988   1
   7  14  -3 1178.90 96.0461   1
  -7  14   3 1247.30 98.4088   1
  -6  14   3 8.96325 35.0358   1
  -6 -14   3-8.71907 31.1119   1
   6  14  -3-8.64716 30.2319   1
   6 -14  -3 17.6388 30.1848   1
  -5  14   3 1330.05 108.126   1
   5  14  -3 1424.23 110.278   1
   5 -14  -3 1663.67 114.467   1
  -5 -14   3 1690.90 114.291   1
  -4  14   3 413.004 58.8878   1
   4  14  -3 348.580 54.6613   1
  -4 -14   3 348.390 56.0539   1
   4 -14  -3 482.039 60.3899   1
   3 -14  -3 562.597 65.1931   1
  -3 -14   3 569.731 65.3446   1
  -3  14   3 473.889 62.2731   1
   3  14  -3 487.674 61.5363   1
   2 -14  -3 959.840 85.1177   1
  -2 -14   3 749.737 76.4694   1
   2  14  -3 742.465 76.1479   1
  -2  14   3 876.719 77.9193   1
  -1 -14   3 5600.89 289.071   1
   1 -14  -3 5029.86 286.633   1
   1  14  -3 5319.06 288.448   1
  -1  14   3 5386.66 287.893   1
   0  14  -3 279.303 47.2490   1
   0 -14  -3 131.388 43.5426   1
   0 -14   3 268.008 47.6267   1
   0  14   3 210.571 44.0587   1
  -1  14  -3 26.5561 37.5062   1
  -1 -14  -3 122.619 35.4986   1
   1 -14   3 77.3925 35.9221   1
   1  14   3 43.9656 27.5344   1
  -2  14  -3 205.630 43.6443   1
   2  14   3 191.214 44.2500   1
   2 -14   3 209.493 44.4331   1
  -2 -14  -3 148.748 44.9717   1
   3 -14   3 1954.55 128.852   1
   3  14   3 1766.16 125.508   1
  -3  14  -3 1789.63 126.802   1
  -3 -14  -3 1710.41 124.017   1
  -4  14  -3-36.5028 37.9784   1
   4 -14   3 35.5324 36.4213   1
  -4 -14  -3-8.84536 36.2666   1
   4  14   3-35.2765 36.7027   1
   5 -14   3 1111.85 92.4938   1
  -5 -14  -3 1108.63 93.3903   1
   5  14   3 901.730 86.6901   1
  -6  14  -3 185.795 41.6017   1
   6 -14   3 224.984 44.2480   1
  -6 -14  -3 117.189 35.5070   1
   8  14   3 17.9240 32.7489   1
  -8  14  -3 75.5374 37.0287   1
   8 -14   3 99.3611 33.6291   1
  -8 -14  -3 75.5066 40.5244   1
   9  14   3 914.842 89.4846   1
  -9  14  -3 916.394 87.0200   1
   9 -14   3 1076.97 90.3177   1
  -9 -14  -3 1090.43 94.6887   1
  10  14   3 473.746 61.4808   1
 -10  14  -3 493.415 64.0719   1
 -10 -14  -3 481.527 64.4995   1
  10 -14   3 508.196 63.9660   1
 -11 -14  -3-37.4320 41.7082   1
  11  14   3 18.1196 37.1439   1
  12  14   3 63.7804 43.9997   1
 -12 -14  -3 74.5833 42.4731   1
  12 -14   3 206.069 49.8625   1
 -12  14  -3 168.678 47.6395   1
  13  14   3 127.991 44.5350   1
 -13 -14  -3 102.412 43.8581   1
  13 -14   3 89.1849 42.5169   1
 -13  14  -3 128.779 43.8334   1
 -14 -14  -3-18.6111 42.0088   1
  14  14   3-18.3534 40.3788   1
  15  14   3 73.3397 44.4545   1
 -15 -14  -3-18.5461 40.8835   1
  15 -14   3 70.5357 42.7613   1
 -15  14  -3 107.335 43.8449   1
  16  14   3 9.13656 34.5222   1
 -16  14  -3 8.66520 35.5433   1
 -16 -14  -3 27.5467 34.0700   1
  16 -14   3 61.7503 39.8331   1
 -17 -14  -3 72.6637 33.0861   1
  17 -14   3-8.66578 35.5579   1
  17  14   3 26.2487 35.9011   1
 -17  14  -3 44.0657 35.6103   1
  19 -15  -3 50.0210 35.7480   1
 -19  15   3 34.3323 32.4677   1
  18 -15  -3 8.51331 32.1508   1
 -18  15   3 8.80554 32.6551   1
  17 -15  -3 87.1293 42.7182   1
 -17  15   3 36.0163 41.2381   1
  16 -15  -3 45.1029 42.2381   1
 -16  15   3 18.3275 40.8656   1
  14  15  -3 150.326 45.9982   1
 -14  15   3 138.636 39.0764   1
  14 -15  -3 170.712 41.1384   1
  13  15  -3 9.25159 34.9370   1
  13 -15  -3 35.5218 38.5500   1
 -13  15   3-9.44032 44.6890   1
 -13 -15   3-18.8880 35.0209   1
  12  15  -3 194.436 46.9511   1
  12 -15  -3 180.893 43.0880   1
 -12  15   3 149.757 44.5377   1
 -12 -15   3 205.174 49.1198   1
 -11 -15   3 64.9126 39.3319   1
  11  15  -3 82.7589 42.1873   1
 -11  15   3 47.1120 42.6942   1
  11 -15  -3 135.040 45.1302   1
 -10 -15   3 182.893 48.3866   1
  10 -15  -3 181.194 39.8608   1
  10  15  -3 209.554 48.6514   1
 -10  15   3 235.581 44.0248   1
   9 -15  -3 1684.50 120.169   1
  -9 -15   3 1587.22 116.132   1
  -9  15   3 1466.24 115.695   1
   9  15  -3 1519.13 115.008   1
  -8 -15   3-9.03336 37.0331   1
   8  15  -3 18.1641 36.6642   1
  -8  15   3 9.15525 38.0972   1
   8 -15  -3-9.08322 38.8933   1
  -7 -15   3 190.429 42.6825   1
   7  15  -3 188.892 43.3121   1
  -7  15   3 244.854 49.0756   1
   7 -15  -3 89.3469 40.0977   1
   6  15  -3 1020.72 86.6835   1
  -6  15   3 933.709 83.7739   1
  -6 -15   3 804.491 81.8456   1
   6 -15  -3 1100.18 87.8076   1
  -5 -15   3 26.9142 33.8802   1
   5  15  -3 43.3901 35.5781   1
  -5  15   3-18.1177 32.9662   1
   5 -15  -3-9.03252 34.1110   1
   4  15  -3 839.069 79.6275   1
  -4 -15   3 781.591 78.2561   1
   3  15  -3 105.693 38.6995   1
  -3 -15   3 160.322 39.1242   1
   2  15  -3 330.416 55.1632   1
  -2  15   3 239.868 43.7721   1
  -2 -15   3 327.238 51.2761   1
   2 -15  -3 271.533 45.1312   1
  -1  15   3 52.0404 38.1689   1
   1  15  -3 36.2507 33.6209   1
  -1 -15   3 8.87611 37.4879   1
   1 -15  -3-9.02300 34.0876   1
   0 -15  -3 641.705 68.0060   1
   0  15  -3 613.727 70.4953   1
   0  15   3 721.767 71.0284   1
   0 -15   3 630.221 68.6635   1
  -1 -15  -3 71.9391 44.0455   1
   1 -15   3 62.0260 37.9993   1
   1  15   3 44.8166 38.9660   1
  -1  15  -3 9.09201 38.4438   1
  -2  15  -3 1065.89 91.0714   1
   2 -15   3 1069.99 92.1040   1
   3 -15   3-18.1168 32.9728   1
  -3  15  -3-18.3757 37.6754   1
   4  15   3 447.262 60.6590   1
  -4 -15  -3 323.252 56.6789   1
   5 -15   3 145.649 43.9805   1
   5  15   3 179.908 47.1200   1
  -5  15  -3 226.994 52.5863   1
  -5 -15  -3 235.257 49.5385   1
  -6  15  -3 517.511 63.1758   1
  -6 -15  -3 426.744 55.8228   1
   6 -15   3 492.369 62.1183   1
   6  15   3 422.388 57.1601   1
  -7 -15  -3 100.669 40.2286   1
   7  15   3 153.094 42.6161   1
   7 -15   3 181.226 47.0590   1
  -8 -15  -3 874.185 83.0925   1
  -8  15  -3 892.666 84.9389   1
   8  15   3 725.257 80.8421   1
   8 -15   3 863.511 80.4791   1
  -9 -15  -3 102.085 38.5534   1
  -9  15  -3 187.482 47.7128   1
   9  15   3 138.066 39.9021   1
   9 -15   3 146.392 44.2426   1
 -10  15  -3 85.2701 40.6895   1
  10  15   3 27.2279 33.8014   1
 -10 -15  -3 105.093 41.5912   1
 -11 -15  -3 95.7352 39.3033   1
 -11  15  -3 47.0601 41.9990   1
  11  15   3 9.27354 35.7007   1
  11 -15   3 37.1619 37.5640   1
 -12 -15  -3 257.085 56.7123   1
 -12  15  -3 195.123 51.2512   1
  12  15   3 166.538 47.9573   1
  12 -15   3 168.789 48.6568   1
 -13 -15  -3 9.37640 39.0184   1
 -13  15  -3 18.2584 39.6302   1
  13  15   3 18.0963 39.8057   1
  13 -15   3-17.6459 34.4883   1
 -14  15  -3 71.5916 35.5991   1
  14 -15   3 8.68943 28.4689   1
  15  15   3 71.4343 44.6286   1
 -15 -15  -3-9.15292 38.1134   1
  16  15   3-35.4776 41.0339   1
 -16 -15  -3 63.3131 40.3234   1
 -16  15  -3 33.9809 35.8820   1
  16 -15   3 25.7691 36.7948   1
 -17  16   3-34.9578 38.4643   1
  17 -16  -3-17.2345 37.9270   1
 -15  16   3 9.08562 35.5425   1
  15 -16  -3 52.9206 39.3346   1
 -14  16   3 81.9407 37.0012   1
  14 -16  -3 106.209 35.4250   1
  13 -16  -3 175.499 44.9784   1
  12  16  -3 9.38564 34.8565   1
 -12  16   3-18.6569 40.5394   1
  11  16  -3-9.30570 38.1503   1
 -11 -16   3 9.35042 35.9354   1
 -11  16   3-9.37076 35.3872   1
  11 -16  -3-8.95331 35.5760   1
  10  16  -3 111.512 44.3303   1
 -10 -16   3 102.771 42.5240   1
 -10  16   3 150.310 43.2773   1
  10 -16  -3 117.592 41.6967   1
   9  16  -3 289.428 55.7179   1
  -9 -16   3 223.151 46.8985   1
  -8  16   3 369.327 53.0516   1
   8 -16  -3 621.767 65.2650   1
  -7  16   3 611.398 67.4956   1
   7 -16  -3 404.966 63.4565   1
  -6  16   3 1115.30 89.8936   1
   6  16  -3 911.125 86.1698   1
   6 -16  -3 886.542 84.6561   1
  -6 -16   3 1061.66 89.7587   1
   5  16  -3 285.443 53.5543   1
  -5  16   3 320.231 52.5673   1
  -5 -16   3 273.612 52.4097   1
   5 -16  -3 252.795 52.3112   1
   4  16  -3 116.606 41.6240   1
  -4  16   3 46.1612 31.0901   1
  -4 -16   3 45.7551 39.3313   1
   4 -16  -3 99.0885 37.0859   1
  -3  16   3 452.041 63.0633   1
   3  16  -3 571.265 67.7002   1
  -3 -16   3 628.689 69.2164   1
   3 -16  -3 550.049 65.1864   1
  -2  16   3 746.930 74.5957   1
   2  16  -3 837.908 80.5002   1
  -2 -16   3 742.330 75.1275   1
   2 -16  -3 625.712 72.3942   1
  -1  16   3 8.55336 31.1248   1
   1 -16  -3-9.33532 34.6173   1
   0  16   3 475.886 58.2748   1
   0 -16  -3 573.900 63.6860   1
   1  16   3 35.9398 30.1320   1
  -1  16  -3 9.17941 39.8901   1
   1 -16   3 81.3903 40.8590   1
   2  16   3-18.1473 34.8767   1
  -2 -16  -3 9.14961 34.5571   1
  -2  16  -3-27.6181 38.8729   1
   2 -16   3-18.3592 34.6703   1
   3  16   3 337.386 56.0054   1
  -3 -16  -3 281.535 53.4855   1
  -3  16  -3 232.892 51.8805   1
   3 -16   3 322.113 54.5548   1
   4  16   3 45.1661 33.5654   1
  -4 -16  -3 72.5284 34.9074   1
  -4  16  -3 56.6734 44.2541   1
   4 -16   3 9.15820 37.0334   1
   5  16   3 541.430 65.2583   1
  -5 -16  -3 481.269 60.9693   1
  -5  16  -3 592.013 74.0931   1
   5 -16   3 531.406 69.2835   1
  -6 -16  -3 9.11912 30.5379   1
   6  16   3 18.1351 34.8593   1
   6 -16   3-27.5675 43.0121   1
  -6  16  -3 103.955 48.6423   1
   7  16   3 563.508 67.1759   1
  -7 -16  -3 429.584 59.8267   1
   7 -16   3 396.422 60.8201   1
   8 -16   3 317.840 56.2417   1
  -8  16  -3 474.423 64.8425   1
   9  16   3 18.1396 43.5214   1
  -9  16  -3 74.6893 41.7149   1
  -9 -16  -3 110.361 42.1304   1
   9 -16   3 63.7651 39.6547   1
  10  16   3 9.18509 38.7801   1
 -10 -16  -3 27.6320 42.0895   1
  10 -16   3-18.3220 36.9837   1
  11  16   3 184.495 51.0826   1
 -11 -16  -3 138.642 45.7969   1
  12 -16   3-8.85366 29.6385   1
 -12  16  -3 27.4580 31.3278   1
  13  16   3-9.03499 35.3178   1
 -13  16  -3 17.9331 39.4473   1
 -13 -16  -3 18.7920 34.1930   1
  14  16   3 9.05209 38.7603   1
 -14  16  -3 17.4868 38.4644   1
  14 -16   3-8.49456 39.7522   1
 -14 -16  -3-37.3694 36.5177   1
  15  16   3-26.8336 43.3055   1
 -15  16  -3-17.2148 31.9348   1
 -15 -16  -3-9.20380 38.3131   1
  15 -16   3-33.5568 35.4342   1
  16 -17  -3 59.8309 39.0749   1
 -16  17   3-8.70250 37.7952   1
  15 -17  -3-8.59483 38.7932   1
 -15  17   3 17.7132 41.9257   1
  13 -17  -3 8.60704 38.3714   1
 -13  17   3 36.5989 41.3086   1
  12 -17  -3 52.7384 36.6990   1
 -12  17   3 82.5905 42.0408   1
  10  17  -3 18.9603 33.8325   1
 -10 -17   3 9.48660 34.5258   1
 -10  17   3-37.1701 31.8094   1
  10 -17  -3-17.9306 27.1511   1
   9  17  -3 66.1545 37.5787   1
  -9 -17   3 37.7240 34.3484   1
  -9  17   3 18.4517 33.6026   1
   9 -17  -3 8.98113 36.2851   1
   8  17  -3 157.201 41.3392   1
  -8 -17   3 205.898 43.9052   1
  -8  17   3 82.5438 46.8623   1
   8 -17  -3 199.025 51.3642   1
   7  17  -3 18.2138 32.4973   1
  -7 -17   3-9.41297 34.9069   1
   7 -17  -3-9.03814 41.3017   1
  -7  17   3-35.7111 40.2968   1
   6 -17  -3-35.8072 40.9077   1
  -6 -17   3 47.7791 41.4830   1
  -6  17   3 18.3657 40.9273   1
   6  17  -3 26.6969 38.6318   1
  -5 -17   3 27.9901 37.6745   1
   5  17  -3 9.05817 35.4164   1
  -4 -17   3 334.989 57.6151   1
   4  17  -3 276.570 55.1844   1
  -3 -17   3 46.0485 37.8795   1
   3 -17  -3 108.251 40.8303   1
  -3  17   3 110.448 41.1334   1
   3  17  -3-9.34981 39.0266   1
   2 -17  -3-18.2143 37.3377   1
  -2 -17   3 74.1041 39.1103   1
   2  17  -3-18.7335 33.4250   1
  -2  17   3 9.01857 34.6615   1
   1 -17  -3-9.11206 32.5167   1
  -1 -17   3-27.5773 31.4642   1
  -1  17   3 8.84910 30.9406   1
   1  17  -3-9.34584 32.6771   1
   0 -17   3 210.261 46.0824   1
   0 -17  -3 214.269 47.8433   1
   0  17  -3 244.329 51.8335   1
   0  17   3 303.611 48.0373   1
  -1 -17  -3-9.12853 40.1622   1
  -1  17  -3-18.0604 38.1295   1
   1 -17   3-9.19902 34.7423   1
   2  17   3 550.803 66.3062   1
  -2 -17  -3 609.533 67.0317   1
  -2  17  -3 488.800 65.8711   1
  -3  17  -3-28.2353 41.4235   1
   3 -17   3-27.7316 34.3013   1
  -4  17  -3 76.5745 43.3171   1
   4 -17   3 64.4168 38.9800   1
  -5 -17  -3 81.9841 43.2250   1
   5  17   3 72.4550 42.4885   1
  -5  17  -3 76.5111 45.8823   1
   5 -17   3 36.5862 38.7319   1
   6  17   3 234.445 51.8922   1
  -6  17  -3 122.706 48.0346   1
   6 -17   3 284.766 54.4365   1
  -6 -17  -3 172.172 46.6367   1
   7  17   3 81.3451 36.3337   1
  -7  17  -3 124.729 49.6820   1
  -7 -17  -3 81.6013 35.8665   1
   8  17   3 253.160 52.9203   1
  -8  17  -3 235.317 53.3558   1
  -8 -17  -3 209.742 49.6602   1
   8 -17   3 171.108 45.5744   1
   9  17   3 9.02584 42.8005   1
  -9 -17  -3 99.8502 40.5331   1
  10 -17   3 45.1253 39.2678   1
 -10  17  -3 74.1354 39.7692   1
  11  17   3 97.9160 41.7098   1
 -11  17  -3 91.3384 44.2601   1
  11 -17   3 26.9657 39.0763   1
 -11 -17  -3-18.0913 33.6100   1
  12  17   3-44.4137 38.0394   1
 -12  17  -3 8.95602 30.6580   1
 -12 -17  -3-9.00150 35.7716   1
  12 -17   3-17.3318 29.0135   1
  13 -17   3 33.7924 40.9272   1
 -13  17  -3 43.7173 40.9536   1
  14  17   3 17.7394 41.9948   1
  14 -18  -3 100.850 33.0308   1
 -14  18   3 51.7364 30.3430   1
  13 -18  -3 25.2352 32.9359   1
 -13  18   3 62.1620 38.0728   1
  12 -18  -3 25.6356 39.5233   1
 -12  18   3-9.01397 35.8185   1
 -11  18   3 80.8120 41.6651   1
  11 -18  -3 69.6215 40.3910   1
 -10  18   3-27.3812 39.0997   1
  10 -18  -3-26.3548 39.6691   1
  -9  18   3 36.4091 43.0885   1
   9 -18  -3-26.4806 39.8402   1
  -8  18   3 36.1465 39.2323   1
   8 -18  -3 17.8631 38.7762   1
   8  18  -3-9.16174 35.2149   1
  -7  18   3 9.03997 40.3597   1
   7 -18  -3 98.6583 45.3227   1
  -6  18   3 26.6633 41.5996   1
   6 -18  -3 8.89541 38.6226   1
  -5  18   3 9.13966 40.2105   1
   5  18  -3 37.2727 35.8143   1
  -5 -18   3 9.38330 39.6195   1
   5 -18  -3-8.87584 35.8353   1
  -4  18   3 9.09350 32.4656   1
   4  18  -3 9.38749 42.9103   1
  -4 -18   3 55.7366 39.2347   1
   4 -18  -3 26.9200 36.2413   1
  -3  18   3-9.18171 29.3155   1
   3  18  -3 9.49451 38.3383   1
  -3 -18   3-9.29544 31.1258   1
   3 -18  -3 71.9431 30.7897   1
  -2  18   3-9.07150 36.6282   1
   2  18  -3-28.1603 43.9326   1
   2 -18  -3-8.98701 40.0586   1
  -2 -18   3-18.5947 39.8162   1
   1 -18  -3-18.1173 39.8592   1
   0  18   3 8.71571 33.5279   1
   0 -18  -3 63.7015 38.9940   1
   1  18   3 129.583 44.3329   1
  -1  18  -3 101.443 43.4682   1
  -1 -18  -3 64.9639 41.6859   1
   1 -18   3 176.666 47.2079   1
  -2 -18  -3 9.11722 38.4928   1
  -2  18  -3-28.1721 37.9102   1
   2 -18   3 27.7751 30.2780   1
   2  18   3-8.81711 39.2954   1
  -3 -18  -3 18.0949 39.2749   1
  -3  18  -3-28.3434 42.6431   1
   3 -18   3 9.19312 37.1132   1
   3  18   3-17.9675 38.4678   1
  -4 -18  -3 27.2889 38.9514   1
  -4  18  -3 9.52309 41.3412   1
   4 -18   3 18.3306 40.3223   1
   4  18   3-18.1409 42.4490   1
  -5 -18  -3 27.2311 37.2177   1
   5  18   3 18.1357 40.4182   1
  -5  18  -3-18.9677 33.8468   1
   5 -18   3 36.2297 35.9948   1
   6  18   3-9.03949 34.1358   1
  -6  18  -3-18.7509 39.0137   1
  -6 -18  -3 27.0796 32.2091   1
   6 -18   3 9.05580 34.8027   1
   7 -18   3 17.7616 39.5792   1
  -7  18  -3-18.8736 40.4072   1
   8  18   3 88.8221 45.7214   1
  -8  18  -3 18.4624 31.6114   1
   8 -18   3-8.91093 29.8460   1
  -8 -18  -3 26.7624 40.2776   1
   9  18   3-53.2184 47.3691   1
  -9  18  -3 9.06710 40.9252   1
   9 -18   3 8.85839 41.4555   1
  -9 -18  -3 8.89469 40.6458   1
  10  18   3-17.6667 35.6605   1
 -10  18  -3-9.06199 36.5834   1
 -10 -18  -3 26.7247 32.4164   1
  10 -18   3 8.82607 35.0699   1
 -11  18  -3 8.90860 40.7137   1
 -11 -18  -3 17.6371 39.3073   1
  11 -18   3 17.5899 38.1841   1
  12  18   3 8.65638 36.0260   1
 -12 -18  -3 17.4894 34.7513   1
  11 -19  -3-8.47967 37.3264   1
 -11  19   3 69.6716 37.3132   1
 -10  19   3-35.5624 32.9687   1
  10 -19  -3 42.5341 27.8207   1
  -9  19   3-8.96441 40.4613   1
   9 -19  -3 17.2369 37.4126   1
  -8  19   3 8.89609 41.1440   1
   8 -19  -3-8.69987 39.7546   1
  -7  19   3-17.8315 39.2228   1
   7 -19  -3 26.2975 32.5062   1
   6  19  -3 55.9027 42.0550   1
  -6  19   3 8.68901 32.2236   1
   6 -19  -3-17.5865 31.3794   1
  -5  19   3 62.7483 41.4709   1
   5  19  -3-28.1614 41.3086   1
  -5 -19   3 27.8894 38.6983   1
  -4  19   3 27.0366 35.2273   1
   4  19  -3-28.5233 43.9732   1
  -4 -19   3 18.5549 38.6060   1
   4 -19  -3-8.73470 31.1678   1
   3  19  -3-18.7613 45.8956   1
  -3  19   3-17.9228 39.9392   1
   3 -19  -3 35.5390 39.0867   1
  -3 -19   3-27.8675 38.0825   1
   2  19  -3-9.43408 38.6759   1
  -2  19   3 18.1628 33.0464   1
  -2 -19   3-9.13891 34.5110   1
   2 -19  -3-8.86123 30.9802   1
   1  19  -3 18.7762 39.0720   1
  -1  19   3 44.5636 40.7328   1
   1 -19  -3 8.87520 39.0497   1
  -1 -19   3-9.14825 35.1642   1
   0  19   3-8.88651 38.6068   1
   0  19  -3 45.0746 40.7182   1
   0 -19   3 46.0951 42.1553   1
   0 -19  -3 62.5665 38.3030   1
   1  19   3 77.4266 36.8604   1
  -1  19  -3 9.35361 35.3463   1
   1 -19   3-18.5318 31.0438   1
  -1 -19  -3 35.9407 30.1049   1
  -2  19  -3 55.8848 49.2977   1
   2  19   3-8.52424 29.8058   1
  -2 -19  -3 9.15480 31.3362   1
   2 -19   3 9.19315 38.8163   1
  -3 -19  -3 44.9205 36.8741   1
   3  19   3 34.7632 37.2555   1
  -4 -19  -3-35.5578 38.0698   1
  -4  19  -3 37.5972 45.9913   1
   4 -19   3 27.1311 38.7302   1
   4  19   3 35.1281 43.4262   1
  -5 -19  -3 8.88905 32.3480   1
   5  19   3 8.91625 37.6458   1
  -5  19  -3-27.7793 45.7841   1
   5 -19   3-26.9113 38.9415   1
   6  19   3 8.87987 42.0421   1
  -6  19  -3-9.25357 43.8109   1
  -6 -19  -3-26.8403 38.3162   1
   6 -19   3-35.4415 38.9858   1
   7  19   3 17.7374 45.6436   1
  -7 -19  -3 8.82912 37.2811   1
   8 -19   3 113.137 40.4453   1
  -8  19  -3 62.8830 37.0408   1
   9  19   3-8.64262 39.9848   1
  -9  19  -3 79.9201 44.8223   1
   9 -19   3 42.9985 39.7864   1
  -9 -19  -3-26.0947 40.7179   1
 -10 -19  -3-25.8171 33.6386   1
  10  19   3 17.1399 36.1829   1
   8 -20  -3-8.40703 34.9919   1
  -8  20   3-26.0147 33.9040   1
   7 -20  -3 42.6490 42.1900   1
  -7  20   3 8.63035 38.9706   1
   6 -20  -3-8.58730 35.7359   1
   5 -20  -3 17.0733 39.9861   1
  -5  20   3 59.7036 41.7643   1
   4 -20  -3-8.55246 28.6276   1
  -4  20   3 8.78826 27.3377   1
   3  20  -3 27.8786 45.4827   1
   2  20  -3-9.31351 41.5098   1
  -1 -20   3 54.2899 41.3784   1
   1  20  -3 18.0930 42.3655   1
   0 -20   3 118.507 46.5115   1
   0  20  -3-18.3842 44.0608   1
   1 -20   3 18.1414 37.7506   1
  -1  20  -3 9.18273 43.9648   1
   2 -20   3 71.7495 37.4173   1
  -2  20  -3 46.0960 40.6460   1
   3 -20   3 8.91524 37.1965   1
  -3 -20  -3 116.906 39.6531   1
  -3  20  -3 55.5766 38.6390   1
   3  20   3 49.4501 35.3930   1
   4  20   3-8.44583 42.1914   1
  -4  20  -3 27.6018 46.4285   1
  -4 -20  -3 8.78472 38.1340   1
   4 -20   3-17.5957 40.2024   1
   5 -20   3 43.9081 40.1787   1
  -5  20  -3-18.0475 45.1232   1
  -5 -20  -3 78.0318 32.8028   1
  -6  20  -3-9.11179 36.7852   1
   6 -20   3 25.5411 32.1510   1
  -6 -20  -3 17.2548 39.4243   1
   6  20   3-17.1296 40.0814   1
  -7 -20  -3 60.1828 37.8308   1
   7  20   3-25.8482 39.8570   1
  -2  21  -3 54.4254 48.0704   1
 -24   0   4-19.8677 33.2687   1
  24   0  -4-27.3094 34.3922   1
 -23   0   4-9.61690 36.9648   1
  23   0  -4 36.3007 36.0656   1
 -22   0   4 222.449 51.5538   1
  22   0  -4 264.066 53.1290   1
 -21   0   4 349.103 58.7722   1
  21   0  -4 273.003 52.0618   1
 -20   0   4 916.208 85.9133   1
  20   0  -4 1021.88 87.4450   1
 -18   0   4 274.342 45.8024   1
  18   0  -4 354.959 49.5076   1
 -17   0   4 202.091 41.9789   1
  17   0  -4 379.481 49.2311   1
 -16   0   4 4409.18 243.273   1
  16   0  -4 4481.44 238.640   1
 -15   0   4 8855.89 413.056   1
  15   0  -4 7636.75 402.426   1
  14   0  -4 38.4209 28.1942   1
 -14   0   4 13.2713 26.3918   1
  13   0  -4 9839.43 470.547   1
 -13   0   4 9538.09 471.880   1
  12   0  -4 1389.62 95.4023   1
 -12   0   4 1647.56 100.270   1
  11   0  -4 1647.79 101.274   1
  10   0  -4 33641.2 1470.96   1
 -10   0   4 30701.1 1468.59   1
   8   0  -4 14372.0 655.713   1
  -8   0   4 13966.5 656.405   1
   7   0  -4 31883.1 1469.26   1
  -7   0   4 32806.5 1470.19   1
   6   0  -4 17653.4 800.866   1
  -6   0   4 17438.7 800.939   1
   5   0  -4 765224. 34624.6   1
  -5   0   4 774351. 34625.2   1
   4   0  -4 452718. 20316.7   1
  -4   0   4 450472. 20316.7   1
  -2   0   4 325405. 14947.5   1
   2   0  -4 338979. 14947.4   1
  -1   0   4 92344.2 4246.29   1
   1   0  -4 96231.9 4246.93   1
   0   0   4 155071. 6388.56   1
   0   0  -4 128118. 6388.88   1
   1   0   4 569749. 24429.3   1
  -1   0  -4 516058. 24429.2   1
   2   0   4 493535. 23426.7   1
  -2   0  -4 548488. 23427.4   1
   4   0   4 1068.07 74.2540   1
  -4   0  -4 1178.17 75.6761   1
   5   0   4 38055.7 1784.49   1
  -5   0  -4 40219.9 1787.99   1
   6   0   4 2376.92 135.705   1
  -6   0  -4 2254.37 135.938   1
   7   0   4 20251.1 953.495   1
  -7   0  -4 20662.3 955.520   1
   8   0   4 16957.8 803.839   1
  -8   0  -4 17166.5 805.196   1
  10   0   4 20371.2 960.553   1
 -10   0  -4 20473.4 960.174   1
  11   0   4 3747.05 205.087   1
 -11   0  -4 3453.98 201.284   1
  12   0   4 3597.16 200.347   1
 -12   0  -4 3349.41 198.055   1
 -13   0  -4 93.3841 41.5916   1
  13   0   4 15.8106 31.4862   1
 -14   0  -4 8.79442 38.7393   1
  14   0   4 73.3754 37.3076   1
 -15   0  -4 141.391 44.1660   1
  15   0   4 145.451 44.5002   1
  16   0   4 3315.76 206.717   1
 -16   0  -4 3939.70 214.562   1
  18   0   4 369.756 54.1998   1
 -18   0  -4 393.484 56.1637   1
  19   0   4-26.6533 36.4324   1
 -19   0  -4-9.60272 39.9682   1
  20   0   4 221.348 43.2776   1
 -20   0  -4 161.528 43.2383   1
  21   0   4 70.3566 39.2989   1
 -21   0  -4 56.0390 40.0939   1
  22   0   4 17.4565 34.1311   1
 -22   0  -4 27.4703 37.5518   1
  23   0   4 60.6958 41.0624   1
 -23   0  -4-8.83680 35.1315   1
  24   0   4 8.34363 38.6005   1
 -24   0  -4 34.8309 42.6131   1
  25  -1  -4 55.2970 37.2788   1
 -25   1   4 48.2253 35.8421   1
  24   1  -4 9.18569 37.6587   1
 -24  -1   4-9.69120 36.5978   1
 -24   1   4-19.2072 38.7708   1
  24  -1  -4-9.14530 39.1602   1
  23   1  -4-18.1186 35.4133   1
 -23  -1   4 9.67257 34.5162   1
 -23   1   4-9.62131 31.4674   1
  23  -1  -4 44.8223 35.0425   1
  22   1  -4 62.4929 35.5258   1
 -22  -1   4 28.9447 35.1623   1
 -22   1   4 55.0017 40.3738   1
  22  -1  -4 18.4489 38.4339   1
  21   1  -4 677.436 71.5292   1
 -21  -1   4 596.442 72.0333   1
 -21   1   4 674.133 70.6706   1
  21  -1  -4 639.252 70.8663   1
  20   1  -4 16.9838 32.0758   1
 -20  -1   4-9.00047 32.7598   1
 -20   1   4 54.9140 41.3153   1
  20  -1  -4 8.59228 35.7618   1
 -19  -1   4-17.0160 32.6973   1
  19   1  -4 8.35636 30.9875   1
  18   1  -4 1259.87 99.2538   1
  18  -1  -4 1273.11 98.1654   1
 -18   1   4 1504.88 107.868   1
 -18  -1   4 1406.13 104.099   1
  17   1  -4 4449.39 244.405   1
  17  -1  -4 4697.63 247.388   1
 -17   1   4 4583.69 248.555   1
 -17  -1   4 4371.02 245.321   1
  16   1  -4 1567.03 112.397   1
 -16  -1   4 1764.50 115.558   1
 -16   1   4 1728.28 116.867   1
  16  -1  -4 1773.61 117.186   1
 -15   1   4 2106.65 136.885   1
  15  -1  -4 2264.35 137.105   1
  14   1  -4 4827.40 238.268   1
 -14  -1   4 4576.76 237.204   1
 -14   1   4 4069.77 234.870   1
  14  -1  -4 4398.16 238.906   1
  13   1  -4 9429.46 454.687   1
 -13  -1   4 9340.26 455.894   1
 -13   1   4 9412.69 458.209   1
  13  -1  -4 9367.93 457.538   1
 -12  -1   4 16028.0 726.522   1
  12  -1  -4 14813.3 724.638   1
  11   1  -4 26724.3 1339.38   1
 -11  -1   4 31154.0 1345.62   1
 -11   1   4 32015.3 1348.80   1
  11  -1  -4 28028.0 1342.91   1
  10   1  -4 6687.44 317.839   1
 -10   1   4 6563.72 321.897   1
  10  -1  -4 6353.00 319.575   1
  -9   1   4 16525.2 801.469   1
   9  -1  -4 18178.0 803.467   1
  -8  -1   4 95255.2 3783.55   1
   8   1  -4 75485.2 3777.01   1
   7   1  -4 97.8916 16.8213   1
  -7   1   4 70.8031 19.8039   1
   7  -1  -4 33.6245 17.2194   1
   6   1  -4 399401. 19605.9   1
  -6   1   4 446023. 19613.4   1
   6  -1  -4 451122. 19612.6   1
  -6  -1   4 468694. 19609.9   1
   5   1  -4 2861.69 138.949   1
  -5   1   4 2949.97 145.118   1
  -5  -1   4 3068.07 139.695   1
   5  -1  -4 2936.59 145.163   1
  -4   1   4 87708.2 3863.47   1
   4  -1  -4 83729.2 3862.96   1
   3  -1  -4 102423. 4524.46   1
  -3   1   4 98431.3 4524.15   1
  -2   1   4 13417.1 662.691   1
   2  -1  -4 15794.9 663.986   1
   1  -1  -4 17171.9 811.248   1
   1   1  -4 16149.5 807.886   1
  -1   1   4 18724.0 812.317   1
  -1  -1   4 19400.3 808.633   1
   0  -1  -4 27592.2 1249.42   1
   0   1   4 28205.1 1248.92   1
   0   1  -4 26469.2 1247.18   1
   0  -1   4 27725.5 1247.99   1
  -1   1  -4 10057.3 458.825   1
  -1  -1  -4 9198.46 459.096   1
   1  -1   4 10115.9 459.418   1
   1   1   4 10070.2 460.073   1
  -2   1  -4 447963. 22140.7   1
  -2  -1  -4 498205. 22142.2   1
   2  -1   4 493617. 22141.3   1
   2   1   4 531988. 22142.7   1
  -3  -1  -4 2368.07 141.658   1
   3   1   4 2953.52 143.044   1
  -4   1  -4 231346. 10034.9   1
  -4  -1  -4 227160. 10037.1   1
   4  -1   4 211658. 10032.8   1
   4   1   4 221249. 10033.6   1
  -5   1  -4 59099.1 2828.11   1
  -5  -1  -4 61173.1 2830.64   1
   5  -1   4 65076.3 2829.42   1
   5   1   4 63724.6 2828.73   1
  -6   1  -4 2156.79 129.660   1
  -6  -1  -4 2155.80 128.010   1
   6  -1   4 2199.26 128.412   1
   6   1   4 2199.80 128.294   1
  -7   1  -4 7764.62 375.602   1
  -7  -1  -4 7429.96 373.393   1
   7  -1   4 7272.45 372.345   1
   7   1   4 7836.88 375.159   1
  -8  -1  -4 5230.71 274.032   1
  -8   1  -4 5265.12 274.052   1
   8   1   4 5162.05 272.872   1
   8  -1   4 5422.01 274.421   1
  -9   1  -4 129.503 32.5110   1
   9  -1   4 111.933 28.3130   1
 -10  -1  -4 4558.10 243.504   1
  10  -1   4 3972.87 233.540   1
  10   1   4 4476.87 241.225   1
 -11  -1  -4 14150.5 731.060   1
  11   1   4 14793.0 729.885   1
  11  -1   4 15454.0 731.052   1
 -12  -1  -4 588.307 61.6645   1
 -12   1  -4 624.967 61.3227   1
  12  -1   4 332.515 50.9760   1
  12   1   4 377.626 53.1591   1
 -13   1  -4 212.803 46.7917   1
 -13  -1  -4 136.766 38.7316   1
  13  -1   4 243.560 46.9139   1
  13   1   4 247.161 43.5781   1
 -14   1  -4 120.352 33.4974   1
  14  -1   4 59.4491 29.5882   1
  14   1   4 123.136 42.2013   1
 -15  -1  -4 2407.60 150.449   1
 -15   1  -4 2322.86 148.088   1
  15   1   4 1998.30 139.871   1
  15  -1   4 2265.92 147.882   1
 -16   1  -4 162.778 41.1882   1
 -16  -1  -4 176.538 43.8037   1
  16  -1   4 209.430 43.9730   1
  16   1   4 206.886 44.3212   1
 -18   1  -4 93.0846 42.5635   1
 -18  -1  -4 9.39553 40.2600   1
  18  -1   4 44.3044 39.0113   1
  18   1   4-8.82105 36.7388   1
 -19   1  -4 288.146 46.8565   1
  19   1   4 240.653 53.2419   1
 -20  -1  -4 18.4513 37.2848   1
  20   1   4 35.8444 41.9716   1
  20  -1   4 61.8777 38.4123   1
 -21   1  -4 47.7718 42.5877   1
 -21  -1  -4 9.19294 28.6064   1
  21   1   4 8.87094 30.3703   1
 -22   1  -4-9.34315 36.5209   1
 -22  -1  -4-18.1953 38.4105   1
  22  -1   4 17.3365 37.1168   1
  22   1   4-8.69309 35.6385   1
 -23  -1  -4 8.86494 37.9605   1
 -23   1  -4 18.0963 31.6360   1
  23  -1   4-8.49405 27.1117   1
  23   1   4 25.5712 36.4996   1
 -24  -1  -4-17.1394 36.6964   1
 -24   1  -4-8.74436 31.8222   1
  24  -1   4-16.6681 29.7404   1
  24   1   4 8.38191 33.8399   1
  26  -2  -4-9.16348 33.9826   1
 -25   2   4 67.7494 42.0874   1
  25  -2  -4 45.0813 42.2667   1
 -24   2   4 9.34746 38.3212   1
 -24  -2   4-9.56766 37.3986   1
  24  -2  -4 9.40474 40.8258   1
  24   2  -4 9.17526 35.8648   1
 -23   2   4 37.6486 41.4060   1
 -23  -2   4 9.47567 38.2532   1
  23  -2  -4-27.9098 41.4620   1
  23   2  -4-18.2895 36.3359   1
 -22  -2   4-9.28734 32.5139   1
  22   2  -4 81.2116 38.1347   1
 -21   2   4 29.2985 36.9150   1
 -21  -2   4-9.18791 35.9501   1
  21  -2  -4-102.996 37.7932   1
  21   2  -4-35.0420 35.9508   1
 -20   2   4 382.086 58.8809   1
 -20  -2   4 386.683 58.8193   1
  20  -2  -4 435.110 59.0315   1
  20   2  -4 507.897 62.2430   1
 -19   2   4 241.569 48.0025   1
 -19  -2   4 200.693 46.4752   1
  19  -2  -4 322.960 49.6098   1
  19   2  -4 294.271 49.2292   1
 -18   2   4 292.475 49.8021   1
 -18  -2   4 371.641 52.8903   1
  18  -2  -4 315.736 49.3113   1
  18   2  -4 227.283 46.0533   1
 -17   2   4 4395.86 233.159   1
 -17  -2   4 4221.08 232.097   1
  17  -2  -4 3995.00 229.833   1
  17   2  -4 4011.41 226.051   1
 -16  -2   4 406.480 54.9695   1
  16  -2  -4 442.799 57.9967   1
  16   2  -4 527.763 55.4761   1
 -15   2   4 5406.42 287.868   1
  15  -2  -4 5602.46 288.021   1
 -14  -2   4 1307.07 97.5130   1
  14   2  -4 1640.02 100.900   1
 -13   2   4 793.141 68.4636   1
 -13  -2   4 740.232 60.2721   1
  13  -2  -4 618.208 58.2067   1
  13   2  -4 650.208 58.0266   1
 -12   2   4 589.371 56.0648   1
  12  -2  -4 639.469 56.3719   1
  12   2  -4 647.680 54.4865   1
 -12  -2   4 721.266 58.0150   1
  11  -2  -4 260.798 37.0319   1
 -11  -2   4 373.957 39.4469   1
 -11   2   4 314.776 37.1984   1
 -10   2   4 1462.04 94.0242   1
  10   2  -4 1662.57 91.0423   1
  10  -2  -4 1390.84 92.0511   1
 -10  -2   4 1435.92 89.2721   1
   9  -2  -4 91099.8 4024.50   1
  -9   2   4 86684.2 4024.73   1
  -8   2   4 21180.0 951.341   1
   8   2  -4 20853.6 943.741   1
   8  -2  -4 20155.4 950.872   1
  -8  -2   4 20231.6 945.700   1
   7   2  -4 90779.2 4557.84   1
  -7  -2   4 113127. 4560.37   1
  -6   2   4 15878.2 730.650   1
   6  -2  -4 16114.2 730.746   1
   6   2  -4 16188.1 722.892   1
  -6  -2   4 15323.5 722.750   1
   5  -2  -4 44201.9 2162.66   1
   5   2  -4 49201.5 2154.45   1
  -5  -2   4 48263.8 2154.53   1
  -5   2   4 47081.0 2163.04   1
   4  -2  -4 4188.86 205.900   1
  -4   2   4 4287.21 205.001   1
   3  -2  -4 15297.6 707.148   1
  -3   2   4 15532.3 706.856   1
   2   2  -4 51.4748 11.4457   1
   2  -2  -4 38.7537 16.5160   1
  -2   2   4 64.0957 17.7224   1
   1  -2  -4 4104.46 182.263   1
  -1   2   4 4117.40 181.524   1
  -1  -2   4 3993.00 175.464   1
   0  -2  -4 4421.20 225.433   1
   0   2  -4 4361.18 222.228   1
   0  -2   4 5013.95 223.138   1
   0   2   4 4884.75 227.953   1
  -1  -2  -4 11476.2 537.351   1
   1  -2   4 12262.9 536.414   1
   1   2   4 11738.1 537.663   1
  -1   2  -4 10775.3 534.215   1
  -2   2  -4 1501.14 87.7366   1
   2  -2   4 1517.47 87.1676   1
   3   2   4 21157.6 922.712   1
  -3  -2  -4 19135.6 921.773   1
  -3   2  -4 20283.8 923.644   1
   3  -2   4 19438.3 919.665   1
   4   2   4 27.0650 18.2983   1
  -4  -2  -4 32.5988 22.1180   1
  -4   2  -4 51.5823 22.7678   1
   4  -2   4 57.7032 24.8052   1
   5   2   4 34905.4 1496.63   1
  -5  -2  -4 31653.3 1495.73   1
  -5   2  -4 33079.3 1497.71   1
   5  -2   4 30958.8 1494.01   1
   6   2   4 6559.21 332.290   1
  -6  -2  -4 6741.71 333.010   1
  -6   2  -4 7128.96 335.554   1
   6  -2   4 6445.60 332.668   1
   7   2   4 14819.6 740.515   1
  -7  -2  -4 16653.0 745.539   1
  -7   2  -4 15219.0 741.459   1
   7  -2   4 16564.7 746.154   1
   8   2   4 5223.87 284.447   1
  -8  -2  -4 5429.99 287.315   1
  -8   2  -4 5894.93 289.715   1
   8  -2   4 5821.51 289.230   1
   9   2   4 534.423 59.5128   1
  -9  -2  -4 482.619 56.8033   1
  -9   2  -4 561.048 56.8327   1
   9  -2   4 619.603 60.1775   1
  10   2   4 6204.12 317.579   1
 -10  -2  -4 6173.19 319.808   1
 -10   2  -4 6129.29 319.563   1
  10  -2   4 6183.73 317.503   1
  11   2   4 4941.02 261.118   1
 -11  -2  -4 5129.64 264.108   1
 -11   2  -4 4484.58 260.306   1
  11  -2   4 4976.67 261.438   1
  12  -2   4 1159.99 90.7847   1
  12   2   4 1359.26 96.3180   1
 -12  -2  -4 1132.29 92.2083   1
 -12   2  -4 1070.57 89.7827   1
  13  -2   4 631.203 61.2172   1
  13   2   4 480.289 60.9980   1
 -13   2  -4 501.058 59.8384   1
  14  -2   4 3183.91 177.939   1
  14   2   4 2725.84 174.134   1
 -14   2  -4 2858.88 180.386   1
 -14  -2  -4 2963.21 179.686   1
  15   2   4-8.50421 33.8080   1
 -15   2  -4-18.3546 31.4282   1
  15  -2   4 34.0662 31.0096   1
  16  -2   4 1659.62 116.979   1
  16   2   4 1754.64 119.345   1
 -16  -2  -4 1401.95 112.299   1
 -16   2  -4 1546.72 117.858   1
  18   2   4 97.4571 35.8718   1
 -18   2  -4 27.5172 36.5489   1
  18  -2   4 45.1356 39.2822   1
 -19  -2  -4-9.25345 39.0865   1
 -19   2  -4 18.8612 37.4910   1
  19  -2   4 70.2559 40.6342   1
  20   2   4 70.7886 40.9654   1
 -20  -2  -4-18.3991 42.0779   1
 -20   2  -4 37.2504 43.1094   1
  20  -2   4 70.9164 40.5487   1
  21   2   4-17.7088 38.4386   1
  21  -2   4-8.89690 40.1581   1
 -21   2  -4 27.5568 40.4114   1
 -21  -2  -4 36.2045 37.6659   1
  22  -2   4-8.63278 37.9846   1
  22   2   4 17.5787 39.6776   1
 -22   2  -4 74.0428 41.2551   1
 -22  -2  -4-8.86101 36.8802   1
  23   2   4 34.5120 38.9543   1
 -23  -2  -4 8.71629 36.8127   1
  24   2   4 8.40118 32.8396   1
  24  -2   4-33.0035 39.0587   1
 -24   2  -4 8.85562 39.4678   1
 -24  -2  -4-8.58609 33.5623   1
 -25   3   4 46.5991 32.5880   1
  25  -3  -4-28.1568 41.2929   1
  24   3  -4-18.6064 36.3700   1
 -24  -3   4-9.39512 33.5301   1
  23   3  -4 18.4022 35.9658   1
 -23  -3   4-9.27177 33.0844   1
 -23   3   4 19.8543 35.4230   1
  23  -3  -4-8.92907 38.2337   1
  22   3  -4 62.9612 35.7474   1
 -22  -3   4-9.19576 32.1593   1
 -22   3   4-19.9017 42.0198   1
  22  -3  -4 26.0063 36.6079   1
  21   3  -4 191.970 46.5792   1
 -21  -3   4 99.7966 39.8478   1
 -21   3   4 28.3809 38.0765   1
  21  -3  -4 224.611 50.8494   1
  20   3  -4 84.8393 40.2212   1
 -20   3   4 111.156 39.7239   1
  20  -3  -4 35.5051 30.4586   1
  19   3  -4 884.814 77.2222   1
 -19  -3   4 754.427 75.7472   1
 -19   3   4 712.608 75.4385   1
  19  -3  -4 778.256 78.6870   1
  18   3  -4 1316.02 102.438   1
 -18  -3   4 1538.04 108.266   1
  17   3  -4 558.342 59.4106   1
 -17  -3   4 610.021 61.9577   1
 -17   3   4 479.446 57.8335   1
  17  -3  -4 603.842 63.2267   1
  16   3  -4 1368.80 92.9828   1
  16  -3  -4 1054.81 89.5053   1
 -16   3   4 1330.82 97.4820   1
 -16  -3   4 1174.83 90.7292   1
  15  -3  -4 70.2898 33.4153   1
 -15   3   4 65.7947 35.3494   1
 -14  -3   4 320.880 42.6688   1
  14  -3  -4 312.280 44.4480   1
  14   3  -4 308.457 42.4251   1
 -14   3   4 337.604 48.1437   1
  13   3  -4 10640.1 521.825   1
 -13  -3   4 11141.3 523.629   1
  12   3  -4 7643.09 365.511   1
 -12  -3   4 7039.64 367.579   1
 -12   3   4 7619.40 371.889   1
  12  -3  -4 7538.84 370.827   1
  11   3  -4 4087.25 215.743   1
  11  -3  -4 4162.01 221.720   1
 -11  -3   4 4289.37 217.061   1
 -11   3   4 4365.23 224.159   1
  10  -3  -4 103.804 29.0170   1
 -10  -3   4 102.541 22.2541   1
 -10   3   4 99.5791 29.3734   1
  -9   3   4 9474.11 448.876   1
   9  -3  -4 9188.83 447.272   1
  -8   3   4 26606.4 1227.88   1
   8   3  -4 27533.1 1218.66   1
   8  -3  -4 25618.3 1224.95   1
  -7   3   4 8465.25 380.458   1
  -7  -3   4 7644.35 370.971   1
   7   3  -4 7531.32 370.065   1
   7  -3  -4 8351.00 380.351   1
   6   3  -4 73725.8 3273.09   1
  -6  -3   4 71257.0 3272.86   1
   5   3  -4 1361.73 70.0269   1
  -5  -3   4 1385.13 71.0087   1
   5  -3  -4 1218.76 78.8809   1
  -5   3   4 1271.40 79.2333   1
  -4  -3   4 51968.2 2304.42   1
  -4   3   4 50892.3 2313.27   1
   4  -3  -4 51189.5 2313.80   1
   4   3  -4 50124.0 2303.95   1
  -3  -3   4 177.147 17.8224   1
   3  -3  -4 164.341 24.3979   1
  -3   3   4 157.175 24.1622   1
   3   3  -4 146.646 15.8350   1
   2  -3  -4 19209.9 837.159   1
  -2   3   4 16528.0 834.620   1
  -2  -3   4 18576.5 827.572   1
   2   3  -4 18184.0 827.898   1
   1  -3  -4 21570.3 981.056   1
  -1   3   4 23457.3 981.296   1
  -1  -3   4 21501.1 974.484   1
   1   3  -4 19725.7 974.734   1
   0  -3   4 31509.0 1437.98   1
   0   3  -4 31753.9 1438.85   1
   1  -3   4 42160.6 1896.70   1
  -1   3  -4 41327.1 1896.61   1
  -2  -3  -4 29329.3 1298.46   1
   2   3   4 27374.7 1297.20   1
  -3  -3  -4 434.659 41.0369   1
   3   3   4 454.752 40.6519   1
   3  -3   4 340.465 38.7820   1
  -3   3  -4 345.041 40.4128   1
  -4  -3  -4 15334.6 710.114   1
  -4   3  -4 14738.0 708.157   1
   4   3   4 15084.1 709.306   1
   4  -3   4 15480.5 709.959   1
   5   3   4 22359.1 1036.17   1
  -5   3  -4 24318.1 1039.90   1
   5  -3   4 24818.5 1038.61   1
  -6   3  -4 23806.0 1045.53   1
  -6  -3  -4 22187.7 1040.27   1
   6  -3   4 20142.1 1036.30   1
   6   3   4 24042.7 1042.05   1
  -7   3  -4 16466.6 745.250   1
  -7  -3  -4 15279.0 740.488   1
   7  -3   4 14910.7 740.080   1
   7   3   4 16177.5 742.209   1
  -9   3  -4 1646.49 112.806   1
  -9  -3  -4 1505.16 109.093   1
   9  -3   4 1858.33 114.884   1
   9   3   4 1723.65 112.375   1
 -10   3  -4 5831.76 314.585   1
 -10  -3  -4 6041.71 316.573   1
  10  -3   4 6413.53 319.410   1
  10   3   4 6266.17 316.104   1
 -11   3  -4 1272.22 98.3007   1
 -11  -3  -4 1332.96 100.146   1
  11  -3   4 1330.72 99.2076   1
  11   3   4 1497.04 101.246   1
 -12   3  -4 1598.00 110.089   1
 -12  -3  -4 1459.59 105.413   1
  12  -3   4 1336.74 104.307   1
  12   3   4 1362.63 102.656   1
 -13  -3  -4 1510.28 113.393   1
  13   3   4 1772.52 116.628   1
 -14   3  -4 1065.74 87.4417   1
 -14  -3  -4 800.901 78.8136   1
  14  -3   4 875.791 81.3148   1
  14   3   4 894.313 81.6703   1
 -15   3  -4 1065.90 93.0326   1
 -15  -3  -4 987.668 89.7658   1
  15   3   4 1068.39 89.8169   1
  15  -3   4 1204.54 93.6368   1
 -16   3  -4-29.4559 33.6050   1
 -16  -3  -4 8.95013 34.3966   1
  16  -3   4 8.31198 23.7278   1
  16   3   4 26.0101 29.6738   1
 -17   3  -4 286.889 52.1470   1
  17  -3   4 192.475 44.5229   1
 -18   3  -4-9.42847 41.5060   1
 -18  -3  -4 36.0612 38.6326   1
  18  -3   4 80.5097 41.4008   1
  18   3   4 26.8404 40.9115   1
 -19   3  -4 27.3452 39.0693   1
 -19  -3  -4 36.0929 29.5616   1
  19  -3   4 64.2316 41.9670   1
  19   3   4 36.1159 30.9521   1
 -20   3  -4 9.15196 35.7764   1
 -20  -3  -4-36.4105 41.5977   1
  20  -3   4 45.0341 36.9273   1
  20   3   4 17.8713 38.2643   1
 -21   3  -4-27.8799 33.1740   1
 -21  -3  -4-27.2005 36.6148   1
  21  -3   4-17.3151 26.2297   1
  21   3   4-8.86945 41.5169   1
 -22   3  -4-18.1319 34.8422   1
 -22  -3  -4-9.01299 32.7982   1
  22   3   4 8.77106 33.7090   1
 -23   3  -4-8.83113 37.8138   1
  23  -3   4 8.55011 40.0118   1
 -24  -3  -4 8.65809 34.4043   1
  24   3   4 8.39887 38.3811   1
 -26   4   4 18.7640 36.6818   1
  26  -4  -4 18.2065 36.1805   1
 -25   4   4 9.72173 33.2832   1
  25  -4  -4 27.0748 37.5640   1
 -24   4   4 10.2189 42.5233   1
  24  -4  -4-8.65452 37.5689   1
  24   4  -4 9.30192 40.9212   1
 -23   4   4-28.6952 39.8105   1
 -23  -4   4-9.50990 32.5575   1
  23  -4  -4-27.6990 43.2148   1
  23   4  -4-9.22871 37.2647   1
 -22   4   4 19.2855 33.0115   1
 -22  -4   4-46.6799 41.6149   1
  22  -4  -4 9.15988 33.3407   1
  22   4  -4 90.7463 41.9768   1
 -21  -4   4 18.2182 33.7933   1
  21   4  -4 26.6013 35.2469   1
 -20   4   4-18.1020 28.8893   1
 -20  -4   4-8.83895 29.5894   1
  20  -4  -4 9.12366 33.8349   1
  20   4  -4-17.2375 34.2482   1
 -19   4   4 328.806 51.8775   1
 -19  -4   4 288.813 48.6038   1
  19  -4  -4 273.302 49.5311   1
  19   4  -4 224.511 46.5253   1
 -18   4   4 201.211 42.3350   1
 -18  -4   4 211.531 43.1729   1
  18  -4  -4 151.996 39.1130   1
  18   4  -4 231.653 43.5555   1
 -17   4   4 112.614 36.9608   1
 -17  -4   4 163.024 39.5361   1
  17  -4  -4 106.304 37.7454   1
  17   4  -4 99.0900 33.5155   1
 -16   4   4 1905.61 123.707   1
  16   4  -4 1611.77 113.827   1
 -16  -4   4 1758.68 116.611   1
  16  -4  -4 1635.59 116.535   1
  15   4  -4 81.5990 28.1988   1
 -15  -4   4 104.250 30.8682   1
 -15   4   4 38.3791 31.2771   1
  14  -4  -4 1103.20 86.4772   1
 -14  -4   4 1031.42 81.9066   1
  14   4  -4 1272.96 86.6953   1
  13   4  -4 2129.06 120.826   1
 -13  -4   4 1845.55 118.102   1
  13  -4  -4 1950.05 123.755   1
 -13   4   4 1803.88 122.167   1
 -12   4   4 13.4545 24.4803   1
 -12  -4   4-16.7400 21.0721   1
  12   4  -4 5.41013 23.4856   1
  12  -4  -4-12.9799 27.0066   1
  11   4  -4 2851.60 145.208   1
 -11   4   4 2741.49 152.572   1
  11  -4  -4 2887.92 153.033   1
 -10  -4   4 6096.67 307.974   1
  10   4  -4 6255.61 307.397   1
  10  -4  -4 6563.60 317.186   1
 -10   4   4 6327.81 316.856   1
  -9  -4   4 1757.67 108.070   1
   9  -4  -4 2157.56 118.960   1
  -9   4   4 1999.84 118.407   1
   8  -4  -4 4523.24 242.677   1
  -8   4   4 5110.05 247.268   1
   7   4  -4 21.6114 16.0558   1
   7  -4  -4 18.7605 20.0951   1
  -7   4   4 4.72714 19.3924   1
   6   4  -4 21042.6 941.072   1
  -6   4   4 21505.3 952.708   1
   6  -4  -4 19700.9 950.311   1
  -6  -4   4 20099.6 941.850   1
   5   4  -4 32986.0 1477.46   1
  -5   4   4 31819.2 1486.39   1
   5  -4  -4 32630.4 1487.49   1
  -5  -4   4 32446.4 1477.92   1
   4   4  -4 19811.5 920.122   1
  -4   4   4 21286.4 930.403   1
   4  -4  -4 20194.4 930.015   1
  -4  -4   4 19824.2 919.878   1
  -3   4   4 15256.4 714.353   1
   3   4  -4 15070.6 705.744   1
  -3  -4   4 15846.6 706.407   1
   3  -4  -4 15360.1 714.454   1
  -2   4   4 96253.0 4394.72   1
   2   4  -4 98843.0 4387.72   1
  -2  -4   4 99728.7 4387.49   1
   2  -4  -4 92281.5 4393.83   1
  -1   4   4 6233.51 320.989   1
   1  -4  -4 6797.38 324.079   1
   1   4  -4 6786.59 316.939   1
  -1  -4   4 6832.89 318.078   1
   0  -4  -4 65973.8 2838.50   1
   0   4   4 61936.7 2836.27   1
   0  -4   4 60999.4 2831.67   1
   0   4  -4 62021.2 2832.49   1
  -1  -4  -4 10602.5 493.300   1
   1   4   4 10172.3 491.324   1
  -2  -4  -4 3421.81 175.975   1
   2   4   4 3473.55 175.281   1
   2  -4   4 3178.05 171.314   1
  -2   4  -4 3179.14 172.633   1
  -3  -4  -4 23542.2 1102.89   1
   3   4   4 25473.2 1105.50   1
   3  -4   4 22406.0 1101.61   1
  -3   4  -4 24205.4 1101.50   1
  -4  -4  -4 103272. 4545.63   1
   4  -4   4 96127.2 4542.78   1
  -4   4  -4 101057. 4544.52   1
   4   4   4 101390. 4544.91   1
  -5  -4  -4 16616.5 785.194   1
   5  -4   4 17850.7 786.315   1
  -5   4  -4 16495.2 784.864   1
   5   4   4 16006.0 784.065   1
  -6  -4  -4 2936.03 166.420   1
   6  -4   4 3005.46 167.223   1
  -6   4  -4 2977.51 166.323   1
   6   4   4 2962.27 165.664   1
  -7  -4  -4 640.147 60.1543   1
   7  -4   4 600.505 60.2371   1
   7   4   4 607.575 58.3550   1
  -7   4  -4 690.203 64.0713   1
  -8  -4  -4 8196.16 422.865   1
  -8   4  -4 8420.82 428.634   1
   8   4   4 8779.07 424.845   1
   8  -4   4 8747.56 422.870   1
  -9  -4  -4 645.335 63.6611   1
   9   4   4 639.994 63.6007   1
   9  -4   4 607.234 63.5585   1
 -10  -4  -4 818.992 73.1662   1
 -10   4  -4 765.498 74.3561   1
  10   4   4 766.182 69.3017   1
  11   4   4 491.246 57.3268   1
 -11  -4  -4 559.995 61.2843   1
  11  -4   4 517.690 59.4355   1
 -11   4  -4 531.613 62.1295   1
  12   4   4 79.6074 33.3298   1
 -12  -4  -4 49.0001 31.5999   1
  12  -4   4 142.242 39.7785   1
 -12   4  -4 73.7007 35.7373   1
  13  -4   4 1677.93 117.117   1
 -13   4  -4 1443.32 112.978   1
  14   4   4 506.358 58.4169   1
 -14  -4  -4 294.359 52.6543   1
  14  -4   4 288.141 51.9412   1
 -14   4  -4 570.060 65.1825   1
  15   4   4 112.141 31.8311   1
 -15  -4  -4 61.9459 29.4185   1
  15  -4   4 96.7155 34.7708   1
  16   4   4 412.354 60.5042   1
 -16  -4  -4 532.082 66.4858   1
  16  -4   4 569.260 67.4904   1
 -16   4  -4 455.528 65.0129   1
  17   4   4 17.7655 36.4840   1
  17  -4   4 26.2513 27.3115   1
 -17   4  -4 47.7861 31.3350   1
  18   4   4 143.215 43.5705   1
 -18  -4  -4 267.168 52.7540   1
  18  -4   4 245.617 50.8653   1
 -18   4  -4 265.701 55.3374   1
  19   4   4 8.96902 38.9423   1
 -19  -4  -4 27.7192 39.5717   1
  20   4   4-8.94132 36.6594   1
 -20  -4  -4-9.21816 38.9225   1
  20  -4   4 8.92213 40.7736   1
 -20   4  -4-37.4174 41.6929   1
  21   4   4-8.84870 36.2783   1
 -21  -4  -4-9.13868 36.8950   1
  22   4   4-8.70110 36.2097   1
 -22  -4  -4-17.9518 36.2381   1
  22  -4   4-34.5823 33.7964   1
 -22   4  -4 26.8806 33.8386   1
  23  -4   4-24.5208 37.8107   1
 -23   4  -4-8.92797 38.7638   1
  26  -5  -4 26.3543 37.6242   1
 -26   5   4 9.59847 37.5274   1
  25  -5  -4-17.2960 41.8627   1
 -25   5   4-10.3029 44.7290   1
  24  -5  -4-9.17467 37.6138   1
 -24   5   4 28.7542 36.1960   1
  23   5  -4 18.2361 37.3921   1
  23  -5  -4-9.21766 41.6145   1
 -23   5   4 58.0218 41.9888   1
  22   5  -4 62.9829 37.5382   1
 -22  -5   4 28.0406 35.3993   1
  22  -5  -4 55.8388 33.3172   1
 -22   5   4 85.3147 35.8984   1
  21   5  -4 167.684 43.0547   1
 -21  -5   4 182.695 46.8347   1
  21  -5  -4 170.213 49.3637   1
 -21   5   4 217.548 46.9339   1
  20   5  -4 8.59457 32.4556   1
 -20  -5   4 35.5108 33.5248   1
  20  -5  -4-8.96297 37.2973   1
 -20   5   4-27.6045 36.5616   1
  19  -5  -4 148.115 41.6866   1
 -19   5   4 248.249 50.7199   1
  18   5  -4-8.00178 30.7556   1
 -18   5   4 9.33014 33.9550   1
  18  -5  -4 33.6507 33.4307   1
 -18  -5   4 8.26743 30.6614   1
 -17  -5   4 1012.68 85.2692   1
  17   5  -4 1087.38 85.6792   1
 -16   5   4 322.227 49.0305   1
 -16  -5   4 399.471 50.4533   1
  16   5  -4 422.190 53.1547   1
  15   5  -4 1009.39 79.6197   1
 -15  -5   4 856.230 77.9191   1
  15  -5  -4 976.106 82.5831   1
 -15   5   4 1037.99 83.6328   1
 -14   5   4 7.69184 30.0666   1
 -14  -5   4-6.63675 25.5066   1
  14  -5  -4 29.9008 29.2199   1
  14   5  -4-6.45760 24.8181   1
 -13   5   4 29.9883 30.2726   1
  13   5  -4 24.5615 22.7791   1
 -13  -5   4-12.4674 22.6932   1
  13  -5  -4 21.2747 27.7271   1
 -12  -5   4 1867.02 114.832   1
  12  -5  -4 2026.13 126.973   1
 -12   5   4 1821.31 123.842   1
  12   5  -4 1782.02 113.155   1
 -11  -5   4 5916.79 299.762   1
  11  -5  -4 5939.55 305.961   1
 -11   5   4 5384.30 303.689   1
  10  -5  -4 5853.33 291.090   1
 -10   5   4 6184.61 294.436   1
  10   5  -4 6035.34 285.285   1
  -9  -5   4 22911.6 1097.04   1
   9  -5  -4 23139.8 1104.93   1
   9   5  -4 25235.6 1098.67   1
  -9   5   4 24017.7 1107.44   1
  -8  -5   4-4.20447 16.4359   1
  -8   5   4-5.66241 24.2467   1
   8  -5  -4-5.59118 23.2673   1
  -7   5   4 15091.2 715.691   1
   7  -5  -4 15350.6 714.939   1
   6  -5  -4 32235.4 1481.17   1
  -6   5   4 32142.2 1482.06   1
   6   5  -4 32429.2 1472.23   1
   5  -5  -4 4099.52 206.568   1
  -5   5   4 3938.23 204.157   1
   5   5  -4 4005.75 196.667   1
  -5  -5   4 3838.46 197.039   1
   4  -5  -4 20068.8 898.680   1
  -4   5   4 20734.8 899.752   1
   4   5  -4 19181.6 889.002   1
  -4  -5   4 18302.8 888.357   1
   3  -5  -4 112349. 4921.54   1
  -3  -5   4 105973. 4912.75   1
   3   5  -4 109344. 4913.18   1
  -3   5   4 108773. 4920.69   1
  -2  -5   4 828.340 53.7484   1
   2   5  -4 829.013 53.5269   1
   2  -5  -4 796.014 59.4588   1
  -1   5   4 101.185 28.1081   1
   1  -5  -4 123.409 29.9531   1
   0  -5  -4 66.8768 27.9533   1
   0   5   4 9.49896 21.7663   1
   0  -5   4 35.0129 20.4689   1
   0   5  -4 43.3858 19.5715   1
  -1  -5  -4 11760.6 564.544   1
   1   5   4 12251.2 564.647   1
   1  -5   4 11933.8 560.953   1
  -1   5  -4 11784.8 562.348   1
  -2  -5  -4 318.327 41.1378   1
   2   5   4 334.797 42.3970   1
   2  -5   4 375.607 38.7082   1
  -2   5  -4 394.762 42.3680   1
  -3  -5  -4 33281.7 1487.16   1
   3   5   4 30892.8 1483.88   1
   3  -5   4 31519.6 1482.04   1
  -3   5  -4 33747.6 1484.83   1
  -4  -5  -4 152.016 32.0973   1
   4   5   4 52.1239 27.1649   1
   4  -5   4 89.5570 29.4301   1
  -4   5  -4 119.409 30.7016   1
  -5  -5  -4 2271.06 136.584   1
   5   5   4 2549.02 140.168   1
   5  -5   4 2239.31 136.095   1
  -5   5  -4 2224.87 136.082   1
   6   5   4 1621.92 105.688   1
  -6  -5  -4 1643.85 106.011   1
   6  -5   4 1562.64 104.402   1
  -6   5  -4 1492.60 103.040   1
   8   5   4 347.461 44.9052   1
  -8   5  -4 231.623 42.7415   1
   8  -5   4 283.731 45.0233   1
  -9  -5  -4 3213.18 181.532   1
  -9   5  -4 3089.10 181.819   1
   9   5   4 3090.54 178.807   1
   9  -5   4 3106.61 181.558   1
 -10  -5  -4 1485.60 105.850   1
 -10   5  -4 1692.65 115.546   1
  10  -5   4 1339.47 103.406   1
  10   5   4 1577.53 106.146   1
  11   5   4 610.233 64.6590   1
 -11   5  -4 624.453 68.2912   1
  11  -5   4 597.325 64.3344   1
 -11  -5  -4 600.032 64.8254   1
 -12  -5  -4 1840.36 120.813   1
  12   5   4 1661.26 116.925   1
  13   5   4 123.633 38.4137   1
 -13  -5  -4 127.625 43.1961   1
  13  -5   4 119.686 41.2003   1
 -13   5  -4 60.8590 33.1720   1
  14   5   4 515.174 59.6362   1
 -14   5  -4 433.230 57.0961   1
 -14  -5  -4 401.036 57.0602   1
  14  -5   4 596.213 66.7728   1
 -15  -5  -4 995.392 89.2419   1
  15   5   4 1119.70 92.3633   1
 -15   5  -4 1129.27 94.8901   1
  15  -5   4 1097.09 94.4502   1
 -16  -5  -4 27.0787 33.4807   1
  16   5   4 8.74377 30.5799   1
 -17   5  -4 142.279 47.9663   1
  17  -5   4 36.0555 37.0846   1
 -17  -5  -4 36.4866 37.5248   1
 -18   5  -4-18.7493 29.9252   1
 -18  -5  -4-9.15446 27.7236   1
  18  -5   4 18.0964 27.4019   1
  18   5   4 62.0453 30.3416   1
 -19   5  -4-30.5525 45.9661   1
  19  -5   4 24.7188 36.2477   1
 -20   5  -4-19.2424 41.7763   1
 -20  -5  -4 54.9409 33.3347   1
  20  -5   4 17.3085 36.5509   1
  20   5   4 17.6213 31.4534   1
 -21   5  -4-9.21589 37.2094   1
  21  -5   4-17.4869 35.3025   1
 -22   5  -4-8.83488 39.3747   1
 -22  -5  -4-8.85226 36.8365   1
  22  -5   4 34.9229 38.9106   1
  22   5   4-8.65577 41.8956   1
 -23   5  -4-34.3736 31.8721   1
 -23  -5  -4 26.1785 37.8848   1
  23  -5   4 33.8396 33.0737   1
  23   5   4 43.0036 36.8324   1
 -26   6   4 9.68289 33.1399   1
  26  -6  -4-8.43640 32.4219   1
 -25   6   4 28.2834 41.4878   1
  25  -6  -4 18.0171 42.1699   1
 -24   6   4 9.56918 34.8220   1
  24  -6  -4-18.3349 38.7055   1
 -23   6   4-9.44723 38.1437   1
  23  -6  -4-18.6658 43.6797   1
 -22   6   4-36.5647 39.1468   1
  22  -6  -4 9.53053 43.0209   1
 -21   6   4 140.278 44.0645   1
 -21  -6   4 147.322 44.3780   1
  21  -6  -4 136.663 45.8026   1
  21   6  -4 36.2752 38.0856   1
 -20  -6   4 340.872 53.8064   1
  20   6  -4 335.676 52.2978   1
 -19   6   4 317.961 53.8015   1
  19   6  -4 325.566 50.5865   1
 -19  -6   4 174.136 44.5231   1
  19  -6  -4 212.280 47.9122   1
 -18   6   4 18.5256 28.8353   1
  18   6  -4 49.6632 35.9479   1
  18  -6  -4 8.84067 26.0367   1
 -18  -6   4 33.6198 33.4147   1
 -17   6   4 51.1329 37.9921   1
 -17  -6   4 32.3393 31.6155   1
  17   6  -4 15.8987 28.9417   1
  17  -6  -4-17.6687 33.9640   1
 -16  -6   4 1075.66 86.8055   1
  16   6  -4 1039.52 84.2435   1
  15   6  -4 499.838 55.4637   1
  15  -6  -4 440.870 56.3310   1
 -15  -6   4 486.496 54.5458   1
 -14   6   4 154.355 43.5509   1
  14  -6  -4 153.714 41.9853   1
 -13  -6   4 9744.85 481.194   1
  13   6  -4 10059.2 483.135   1
 -13   6   4 9927.39 488.468   1
  13  -6  -4 9812.43 488.054   1
 -12  -6   4 49.6286 24.3301   1
  12   6  -4 37.7900 23.8673   1
 -12   6   4 67.7186 34.0191   1
  12  -6  -4 29.1593 26.6015   1
 -11  -6   4 1487.35 93.5870   1
  11   6  -4 1232.97 87.6635   1
 -11   6   4 1360.92 97.4839   1
  11  -6  -4 1275.33 93.8051   1
  10   6  -4 5.24689 22.1600   1
 -10  -6   4 22.0897 21.5939   1
   9  -6  -4 76.3772 31.4933   1
  -9  -6   4 15.1375 19.7616   1
  -9   6   4 6.58924 27.4471   1
   9   6  -4 28.7254 20.8190   1
  -8   6   4 1006.00 74.3313   1
   8  -6  -4 949.124 72.4960   1
   8   6  -4 895.902 64.1148   1
  -8  -6   4 875.521 64.9890   1
  -7   6   4 4806.05 247.773   1
   7  -6  -4 4751.69 245.691   1
  -7  -6   4 4684.86 237.718   1
   6   6  -4 619.866 48.1334   1
  -6   6   4 677.217 57.0624   1
   6  -6  -4 502.053 53.1398   1
  -6  -6   4 584.922 47.7098   1
   5   6  -4 4004.00 203.014   1
  -5   6   4 3889.91 209.732   1
   5  -6  -4 4269.76 213.879   1
   4   6  -4 2793.19 137.733   1
  -4   6   4 2258.40 142.095   1
   4  -6  -4 2435.28 143.011   1
  -4  -6   4 2602.38 135.926   1
  -3   6   4 134058. 6320.40   1
   3   6  -4 143901. 6313.63   1
   3  -6  -4 144101. 6320.92   1
  -3  -6   4 137203. 6312.52   1
  -2   6   4 31778.6 1430.64   1
   2   6  -4 30537.7 1422.59   1
  -2  -6   4 31080.1 1423.52   1
   2  -6  -4 31354.1 1430.40   1
  -1   6   4 21639.2 1042.26   1
   1   6  -4 22556.9 1037.81   1
  -1  -6   4 23012.8 1038.13   1
   1  -6  -4 22801.4 1044.19   1
   0   6  -4 9929.21 486.156   1
   0  -6   4 10400.2 487.381   1
   0   6   4 10040.1 490.551   1
   0  -6  -4 10750.3 493.233   1
   1  -6   4 24.1624 22.1826   1
  -1  -6  -4 61.1389 21.8274   1
   1   6   4 21.3577 20.9769   1
  -1   6  -4 89.3539 25.1386   1
  -2  -6  -4 9270.10 433.004   1
   2  -6   4 9335.77 429.570   1
  -2   6  -4 9218.63 430.923   1
  -3  -6  -4 49782.2 2225.31   1
   3   6   4 51067.1 2224.40   1
   3  -6   4 50188.6 2222.44   1
  -3   6  -4 43725.3 2223.79   1
  -4  -6  -4 981.008 76.7405   1
   4   6   4 1025.59 76.0004   1
   4  -6   4 974.566 75.0173   1
  -4   6  -4 991.222 75.6555   1
  -5  -6  -4 2636.21 158.042   1
   5   6   4 2812.33 158.109   1
   5  -6   4 2767.17 159.046   1
  -5   6  -4 2719.61 158.788   1
   7   6   4 5825.11 288.842   1
  -7  -6  -4 5556.54 287.127   1
  -7   6  -4 5185.11 282.367   1
   7  -6   4 5281.25 284.520   1
  -8  -6  -4 666.054 65.3577   1
   8   6   4 692.153 64.4881   1
   8  -6   4 619.050 63.6973   1
  -8   6  -4 472.714 58.0747   1
   9   6   4 120.853 35.7234   1
  -9   6  -4 91.9325 37.0384   1
  -9  -6  -4 115.278 34.6390   1
   9  -6   4 131.719 39.8253   1
  10   6   4 3753.42 217.204   1
 -10  -6  -4 4138.18 220.575   1
  10  -6   4 3858.89 219.982   1
 -10   6  -4 3814.89 218.284   1
  11  -6   4 373.318 52.8397   1
 -11  -6  -4 473.101 57.0719   1
  11   6   4 345.388 52.6836   1
  12  -6   4 32.8447 33.1543   1
 -12   6  -4-9.10948 35.0141   1
  13   6   4 110.029 38.5167   1
 -13   6  -4 143.704 43.7495   1
  13  -6   4 68.0793 38.2440   1
 -13  -6  -4 120.556 39.1764   1
 -14   6  -4 666.431 68.3170   1
  14   6   4 544.717 64.8931   1
  14  -6   4 586.065 63.3940   1
 -14  -6  -4 703.506 69.5775   1
  15   6   4 343.314 56.7984   1
  15  -6   4 253.394 51.8634   1
 -15   6  -4 325.042 52.5485   1
  16  -6   4 1380.39 107.294   1
 -16   6  -4 1342.64 105.953   1
  17   6   4 602.464 68.2362   1
 -17  -6  -4 620.923 71.5669   1
  17  -6   4 540.702 64.9124   1
 -17   6  -4 486.128 62.2082   1
  18   6   4-9.02342 41.7329   1
 -18  -6  -4 9.17430 33.3843   1
  19   6   4 63.1346 42.2355   1
 -19  -6  -4 36.6770 38.1867   1
  19  -6   4 8.97149 33.9139   1
 -19   6  -4 37.5049 38.4696   1
  20   6   4-26.8965 39.4414   1
 -20  -6  -4 9.11937 40.1183   1
  20  -6   4 16.8606 37.0870   1
 -20   6  -4 19.3584 40.2778   1
  21   6   4-26.6179 40.0488   1
 -21  -6  -4-9.01257 38.0533   1
  21  -6   4-8.38009 33.8330   1
 -21   6  -4 9.53969 42.5178   1
  22   6   4 87.4281 43.6870   1
 -22  -6  -4 17.7528 36.9511   1
  22  -6   4 25.3906 28.3486   1
 -22   6  -4-9.01377 28.7860   1
  23   6   4 8.55388 38.6079   1
 -23  -6  -4-8.72081 35.2058   1
 -26   7   4-27.4455 41.2923   1
  26  -7  -4 35.0251 42.8407   1
 -25   7   4-37.4525 36.6201   1
  25  -7  -4-17.9412 34.4977   1
 -23   7   4 9.09310 37.2830   1
  23  -7  -4 18.9627 44.3741   1
  22   7  -4 9.54735 37.9380   1
  21  -7  -4 18.0534 39.7103   1
  21   7  -4-9.37729 35.4111   1
 -21  -7   4-19.0776 35.3720   1
 -21   7   4 9.52505 37.8470   1
  20  -7  -4 17.7268 39.0281   1
  20   7  -4 27.4975 37.6137   1
 -20  -7   4 83.9300 40.5165   1
 -20   7   4 19.6543 44.3866   1
  19   7  -4 603.208 69.4241   1
 -19  -7   4 736.933 75.8015   1
  18  -7  -4 1311.33 101.189   1
 -18   7   4 1062.64 93.4118   1
 -17  -7   4 748.194 72.1000   1
 -17   7   4 735.559 72.6069   1
  17   7  -4 741.709 73.6918   1
 -16  -7   4 583.738 63.9687   1
  16   7  -4 695.785 67.3223   1
 -16   7   4 592.152 64.6651   1
  16  -7  -4 566.609 64.8429   1
  15   7  -4 154.885 40.9132   1
 -15  -7   4 76.8665 30.9410   1
 -14  -7   4 29.7340 33.5592   1
  14   7  -4 21.6076 27.2086   1
 -14   7   4 8.38325 27.4260   1
  14  -7  -4 8.32474 31.4450   1
 -13   7   4 106.511 34.7614   1
  13  -7  -4 47.7827 31.8290   1
 -12  -7   4 9187.10 452.356   1
  12   7  -4 8957.49 450.156   1
 -12   7   4 9479.82 461.096   1
  12  -7  -4 9353.69 458.514   1
 -11  -7   4 170.001 34.2345   1
  11   7  -4 183.900 35.2767   1
  11  -7  -4 95.3769 35.2182   1
  10  -7  -4 78.0736 25.5180   1
 -10  -7   4 76.3161 27.0070   1
  10   7  -4 106.840 29.6543   1
 -10   7   4 29.5717 23.8009   1
  -9   7   4 741.256 67.0377   1
  -9  -7   4 808.760 64.5452   1
   9   7  -4 803.108 63.0702   1
   9  -7  -4 865.958 69.7598   1
   8   7  -4 12248.9 575.949   1
  -8  -7   4 12015.0 575.054   1
   7  -7  -4 1461.27 98.1865   1
  -7   7   4 1588.37 101.308   1
   7   7  -4 1416.29 91.1481   1
  -7  -7   4 1382.58 91.1566   1
   6  -7  -4 8793.86 416.918   1
  -6   7   4 8981.14 418.222   1
   6   7  -4 7924.45 406.087   1
  -6  -7   4 8420.98 407.989   1
   5  -7  -4 850.828 69.2455   1
  -5   7   4 815.390 65.9284   1
   5   7  -4 810.550 59.9648   1
  -5  -7   4 801.297 60.7218   1
   4  -7  -4 13303.2 629.682   1
  -4  -7   4 14358.5 623.983   1
   4   7  -4 14041.0 623.638   1
   3  -7  -4 8085.13 409.545   1
  -3  -7   4 8878.35 403.852   1
   3   7  -4 9122.31 404.408   1
  -2  -7   4 30707.2 1365.93   1
   2   7  -4 29878.3 1364.30   1
  -2   7   4 29716.1 1371.31   1
   2  -7  -4 28430.0 1371.04   1
  -1  -7   4 2443.65 138.690   1
   1   7  -4 2469.73 139.978   1
  -1   7   4 2639.36 144.756   1
   1  -7  -4 2440.29 143.296   1
   0  -7   4-15.3203 21.8678   1
   0   7  -4 5.24752 21.8374   1
   0   7   4 17.9316 24.1311   1
   0  -7  -4-24.6860 24.9154   1
  -1  -7  -4 30.5724 27.3192   1
   1   7   4 17.9812 26.4386   1
   1  -7   4 76.1736 24.6340   1
  -1   7  -4 38.7250 23.1018   1
  -2  -7  -4 24490.4 1166.38   1
   2   7   4 25576.3 1166.17   1
  -2   7  -4 24661.4 1163.66   1
   2  -7   4 25751.1 1163.90   1
  -3  -7  -4 15278.1 746.881   1
   3   7   4 16351.5 747.951   1
  -3   7  -4 15802.6 746.835   1
   3  -7   4 15778.6 745.826   1
  -4   7  -4 3941.24 196.854   1
   4  -7   4 3154.10 188.508   1
   5   7   4 11412.0 553.657   1
  -5  -7  -4 11482.7 556.967   1
  -6  -7  -4 9493.69 472.328   1
   6   7   4 9143.27 468.995   1
  -6   7  -4 10244.5 473.307   1
   6  -7   4 9381.45 468.993   1
  -7  -7  -4 352.959 48.5568   1
   7   7   4 363.786 47.1901   1
   7  -7   4 231.673 44.0519   1
   8   7   4 5198.87 264.457   1
  -8  -7  -4 4690.15 260.928   1
   8  -7   4 4664.15 260.410   1
  -8   7  -4 5031.13 264.866   1
   9   7   4 942.062 82.2245   1
  -9  -7  -4 831.598 77.1392   1
   9  -7   4 799.002 76.8004   1
  -9   7  -4 952.356 81.4254   1
 -10  -7  -4 33.3828 38.1467   1
  10   7   4-8.46244 35.2255   1
 -10   7  -4 49.2016 35.6081   1
  10  -7   4 8.20727 35.1538   1
 -11   7  -4 320.648 50.9718   1
  11  -7   4 199.407 43.9491   1
 -12  -7  -4 1499.76 114.328   1
 -12   7  -4 1742.53 121.150   1
  12  -7   4 1654.41 116.590   1
  12   7   4 1552.67 114.207   1
 -13  -7  -4 1962.08 136.771   1
  13  -7   4 1912.65 134.365   1
 -13   7  -4 2141.07 145.651   1
  13   7   4 2344.32 143.006   1
  14   7   4 35.3444 40.8974   1
  14  -7   4 17.5663 36.5832   1
 -14   7  -4 55.5719 39.1362   1
 -15  -7  -4 190.858 40.5087   1
  15  -7   4 142.855 37.7194   1
 -15   7  -4 101.054 36.4945   1
  16   7   4 189.592 48.6009   1
 -16  -7  -4 284.653 51.5305   1
  16  -7   4 209.763 46.8721   1
 -16   7  -4 119.473 41.9106   1
  17   7   4 9.06029 38.2546   1
 -17  -7  -4 27.6497 37.7863   1
  17  -7   4-9.30538 38.1504   1
 -17   7  -4 9.10116 36.7435   1
  18   7   4 63.6950 41.5831   1
 -18  -7  -4-9.25876 37.3812   1
  18  -7   4-18.2799 39.6793   1
 -18   7  -4 9.31165 39.8748   1
  19   7   4 72.6175 39.9586   1
 -19  -7  -4 46.1603 34.2650   1
  19  -7   4-17.9606 40.5583   1
 -19   7  -4 9.37590 39.6113   1
  20   7   4 45.2063 43.7642   1
  20  -7   4-26.4091 37.1698   1
 -20   7  -4 9.27199 37.4343   1
 -20  -7  -4 27.5489 40.4009   1
 -21   7  -4-9.22027 34.1909   1
  21  -7   4 16.8815 32.9934   1
  21   7   4-17.8571 46.3878   1
 -21  -7  -4-9.06908 38.8328   1
  22  -7   4-8.11310 27.7724   1
 -22   7  -4 36.9315 34.2416   1
  23   7   4 25.9786 42.8264   1
 -23  -7  -4 17.5941 40.6978   1
  26  -8  -4 60.4133 43.5887   1
 -26   8   4 18.1019 39.3309   1
  24  -8  -4-9.30281 35.7516   1
 -24   8   4 8.91870 33.0724   1
  23  -8  -4-9.03673 38.6984   1
 -23   8   4 37.1032 39.1666   1
  22  -8  -4 8.99768 39.6239   1
 -22   8   4 75.9700 46.9869   1
  21  -8  -4-17.8093 37.0595   1
 -21  -8   4-9.65076 26.6812   1
  21   8  -4-9.45885 36.9779   1
 -21   8   4-19.7573 40.5030   1
 -20   8   4 39.0120 32.7442   1
  20  -8  -4 91.1750 36.3159   1
  20   8  -4-9.27097 33.8309   1
 -20  -8   4 94.5832 41.1360   1
 -19   8   4-18.2637 40.6983   1
  19  -8  -4 37.5342 41.8201   1
  19   8  -4 17.9851 33.9585   1
 -19  -8   4-18.5658 33.1238   1
 -18   8   4 335.967 52.7806   1
  18  -8  -4 369.577 53.2279   1
  18   8  -4 452.279 58.2580   1
 -17  -8   4 1051.57 93.6966   1
  17  -8  -4 1185.17 96.7680   1
 -17   8   4 958.508 89.6436   1
  17   8  -4 1215.18 93.9291   1
 -16  -8   4 529.883 65.4270   1
  16   8  -4 782.706 70.2927   1
  16  -8  -4 683.208 69.4177   1
 -15  -8   4 1458.42 106.377   1
  15   8  -4 1385.47 104.207   1
 -15   8   4 1389.80 105.992   1
  15  -8  -4 1465.91 107.047   1
  14   8  -4 1219.96 92.8687   1
 -14  -8   4 1197.45 94.4281   1
 -13  -8   4 3158.41 173.939   1
  13   8  -4 2893.97 169.719   1
  13  -8  -4 2963.77 177.400   1
[truncated: 955,152 more chars]
