# Supplementary material for: Structural insight into the cooperativity of spin crossover compounds
Source: Acta Crystallogr B Struct Sci Cryst Eng Mater. 2023 Aug 11;79(Pt 5):354–67. doi: 10.1107/S2052520623005814 (PMC10552598; doi:10.1107/S2052520623005814)
Supplement: Supplementary file 4 [file b-79-00354-sup4.zip › Bia_Pmono_264K.cif]

data_SC2_264K
 
_audit_creation_method            'SHELXL-2018/3'
_shelx_SHELXL_version_number      '2018/3'
_chemical_name_systematic         ?
_chemical_name_common             ?
_chemical_melting_point           ?
_chemical_formula_moiety          ?
_chemical_formula_sum
 'C38 H28 Fe N6 S2' 
_chemical_formula_weight          688.63

loop_
 _atom_type_symbol
 _atom_type_description
 _atom_type_scat_dispersion_real
 _atom_type_scat_dispersion_imag
 _atom_type_scat_source
 'C'  'C'   0.0024   0.0013
 'International Tables Vol C Tables 4.2.6.8 and 6.1.1.4'
 'H'  'H'   0.0000   0.0000
 'International Tables Vol C Tables 4.2.6.8 and 6.1.1.4'
 'N'  'N'   0.0049   0.0027
 'International Tables Vol C Tables 4.2.6.8 and 6.1.1.4'
 'S'  'S'   0.1051   0.1002
 'International Tables Vol C Tables 4.2.6.8 and 6.1.1.4'
 'Fe'  'Fe'   0.3265   0.6960
 'International Tables Vol C Tables 4.2.6.8 and 6.1.1.4'
 
_space_group_crystal_system       monoclinic
_space_group_IT_number            14
_space_group_name_H-M_alt         'P 21/c'
_space_group_name_Hall            '-P 2ybc'
 
_shelx_space_group_comment
;
The symmetry employed for this shelxl refinement is uniquely defined
by the following loop, which should always be used as a source of
symmetry information in preference to the above space-group names.
They are only intended as comments.
;
 
loop_
 _space_group_symop_operation_xyz
 'x, y, z'
 '-x, y+1/2, -z+1/2'
 '-x, -y, -z'
 'x, -y-1/2, z-1/2'
 
_cell_length_a                    17.3242(2)
_cell_length_b                    12.48050(10)
_cell_length_c                    17.2409(2)
_cell_angle_alpha                 90
_cell_angle_beta                  115.7525(15)
_cell_angle_gamma                 90
_cell_volume                      3357.49(7)
_cell_formula_units_Z             4
_cell_measurement_temperature     293(2)
_cell_measurement_reflns_used     10500
_cell_measurement_theta_min       1.857
_cell_measurement_theta_max       30.5040
 
_exptl_crystal_description        Needle
_exptl_crystal_colour             ?
_exptl_crystal_density_meas       ?
_exptl_crystal_density_method     ?
_exptl_crystal_density_diffrn     1.362          
_exptl_crystal_F_000              1424
_exptl_transmission_factor_min    ?
_exptl_transmission_factor_max    ?
_exptl_crystal_size_max           ?
_exptl_crystal_size_mid           ?
_exptl_crystal_size_min           ?
_exptl_absorpt_coefficient_mu     0.448
_shelx_estimated_absorpt_T_min    ?
_shelx_estimated_absorpt_T_max    ?
_exptl_absorpt_correction_type    ?
_exptl_absorpt_correction_T_min   ?
_exptl_absorpt_correction_T_max   ?
_exptl_absorpt_process_details    ?
_exptl_absorpt_special_details    ?
_diffrn_ambient_temperature       293(2)
_diffrn_radiation_wavelength      0.63582
_diffrn_radiation_type            Synchrotron
_diffrn_source                    ?
_diffrn_measurement_device_type   '4-circle diffractometer'
_diffrn_measurement_method        ?
_diffrn_detector_area_resol_mean  ?
_diffrn_reflns_number             25211
_diffrn_reflns_av_unetI/netI      0.0326
_diffrn_reflns_av_R_equivalents   0.0311
_diffrn_reflns_limit_h_min        -23
_diffrn_reflns_limit_h_max        23
_diffrn_reflns_limit_k_min        -16
_diffrn_reflns_limit_k_max        16
_diffrn_reflns_limit_l_min        -21
_diffrn_reflns_limit_l_max        21
_diffrn_reflns_theta_min          1.869
_diffrn_reflns_theta_max          25.079
_diffrn_reflns_theta_full         22.426
_diffrn_measured_fraction_theta_max   0.939
_diffrn_measured_fraction_theta_full  0.970
_diffrn_reflns_Laue_measured_fraction_max    0.939
_diffrn_reflns_Laue_measured_fraction_full   0.970
_diffrn_reflns_point_group_measured_fraction_max   0.939
_diffrn_reflns_point_group_measured_fraction_full  0.970
_reflns_number_total              7832
_reflns_number_gt                 6717
_reflns_threshold_expression      'I > 2\s(I)'
_reflns_Friedel_coverage          0.000
_reflns_Friedel_fraction_max      .
_reflns_Friedel_fraction_full     .
 
_reflns_special_details
;
 Reflections were merged by SHELXL according to the crystal
 class for the calculation of statistics and refinement.
 
 _reflns_Friedel_fraction is defined as the number of unique
 Friedel pairs measured divided by the number that would be
 possible theoretically, ignoring centric projections and
 systematic absences.
;
 
_computing_data_collection        ?
_computing_cell_refinement        ?
_computing_data_reduction         ?
_computing_structure_solution     ?
_computing_structure_refinement 'SHELXL-2018/3 (Sheldrick, 2018)'
_computing_molecular_graphics     ?
_computing_publication_material   ?
_refine_special_details           ?
_refine_ls_structure_factor_coef  Fsqd
_refine_ls_matrix_type            full
_refine_ls_weighting_scheme       calc
_refine_ls_weighting_details
'w=1/[\s^2^(Fo^2^)+(0.0598P)^2^+0.5293P] where P=(Fo^2^+2Fc^2^)/3'
_atom_sites_solution_primary      ?
_atom_sites_solution_secondary    ?
_atom_sites_solution_hydrogens    geom
_refine_ls_hydrogen_treatment     constr
_refine_ls_extinction_method      'SHELXL-2018/3 (Sheldrick 2018)'
_refine_ls_extinction_coef        0.0078(7)
_refine_ls_extinction_expression
 'Fc^*^=kFc[1+0.001xFc^2^\l^3^/sin(2\q)]^-1/4^'
_refine_ls_number_reflns          7832
_refine_ls_number_parameters      457
_refine_ls_number_restraints      73
_refine_ls_R_factor_all           0.0436
_refine_ls_R_factor_gt            0.0382
_refine_ls_wR_factor_ref          0.1160
_refine_ls_wR_factor_gt           0.1106
_refine_ls_goodness_of_fit_ref    1.045
_refine_ls_restrained_S_all       1.045
_refine_ls_shift/su_max           0.001
_refine_ls_shift/su_mean          0.000
 
loop_
 _atom_site_label
 _atom_site_type_symbol
 _atom_site_fract_x
 _atom_site_fract_y
 _atom_site_fract_z
 _atom_site_U_iso_or_equiv
 _atom_site_adp_type
 _atom_site_occupancy
 _atom_site_site_symmetry_order  
 _atom_site_calc_flag
 _atom_site_refinement_flags_posn
 _atom_site_refinement_flags_adp
 _atom_site_refinement_flags_occupancy
 _atom_site_disorder_assembly
 _atom_site_disorder_group
Fe01 Fe 0.75902(2) 0.30345(2) 0.82553(2) 0.05542(10) Uani 1 1 d . . . . .
S002 S 0.54547(4) 0.34292(5) 0.92185(3) 0.07534(15) Uani 1 1 d . . . . .
S001 S 0.95226(4) 0.11462(5) 1.07032(4) 0.08229(16) Uani 1 1 d . . . . .
N005 N 0.71076(9) 0.14254(11) 0.79369(8) 0.0551(3) Uani 1 1 d . . . . .
N006 N 0.81105(12) 0.45688(12) 0.82163(10) 0.0702(4) Uani 1 1 d . . . . .
N003 N 0.66759(9) 0.31057(10) 0.68789(9) 0.0550(3) Uani 1 1 d . . . . .
N004 N 0.84805(9) 0.27527(11) 0.76593(8) 0.0547(3) Uani 1 1 d . . . . .
N002 N 0.67199(13) 0.36062(17) 0.86684(12) 0.0844(5) Uani 1 1 d . . . . .
N001 N 0.84791(11) 0.25369(14) 0.94460(10) 0.0699(4) Uani 1 1 d . . . . .
C015 C 0.63984(11) 0.21953(14) 0.65545(11) 0.0599(4) Uani 1 1 d . . . . .
H015 H 0.605417 0.213022 0.596637 0.072 Uiso 1 1 calc R U . . .
C016 C 0.66176(11) 0.12555(13) 0.71000(11) 0.0569(3) Uani 1 1 d . . . . .
C003 C 0.64804(11) 0.39995(13) 0.63182(10) 0.0557(3) Uani 1 1 d . . . . .
C021 C 0.85766(11) 0.17804(13) 0.72875(11) 0.0548(3) Uani 1 1 d . . . . .
C024 C 0.86643(11) -0.01594(14) 0.65547(11) 0.0615(4) Uani 1 1 d D . . . .
C007 C 0.60425(13) 0.58253(14) 0.60246(12) 0.0658(4) Uani 1 1 d . . . . .
H007 H 0.586784 0.645653 0.618753 0.079 Uiso 1 1 calc R U . . .
C012 C 0.56862(16) 0.85259(18) 0.36489(16) 0.0847(6) Uani 1 1 d . . . . .
H012 H 0.561280 0.912252 0.330054 0.102 Uiso 1 1 calc R U . . .
C010 C 0.55984(13) 0.66433(17) 0.38095(13) 0.0689(4) Uani 1 1 d . . . . .
H010 H 0.545399 0.596838 0.355880 0.083 Uiso 1 1 calc R U . . .
C022 C 0.83926(12) 0.17254(15) 0.64249(11) 0.0624(4) Uani 1 1 d . . . . .
H022 H 0.823407 0.234068 0.608734 0.075 Uiso 1 1 calc R U . . .
C008 C 0.62389(12) 0.49498(14) 0.65598(11) 0.0631(4) Uani 1 1 d . . . . .
H008 H 0.620911 0.499732 0.708449 0.076 Uiso 1 1 calc R U . . .
C025 C 0.88387(11) -0.00896(14) 0.74152(11) 0.0615(4) Uani 1 1 d . . . . .
H025 H 0.898755 -0.070535 0.775246 0.074 Uiso 1 1 calc R U . . .
C002 C 0.61934(13) 0.35267(14) 0.88984(11) 0.0628(4) Uani 1 1 d . . . . .
C004 C 0.65333(12) 0.39468(14) 0.55523(11) 0.0633(4) Uani 1 1 d . . . . .
H004 H 0.669653 0.330985 0.538573 0.076 Uiso 1 1 calc R U . . .
C020 C 0.73092(12) 0.05871(14) 0.84621(11) 0.0632(4) Uani 1 1 d . . . . .
H020 H 0.764263 0.069949 0.904731 0.076 Uiso 1 1 calc R U . . .
C005 C 0.63475(13) 0.48269(14) 0.50273(12) 0.0648(4) Uani 1 1 d . . . . .
H005 H 0.638929 0.477741 0.450867 0.078 Uiso 1 1 calc R U . . .
C009 C 0.59326(12) 0.67395(14) 0.46909(12) 0.0622(4) Uani 1 1 d . . . . .
C017 C 0.63354(14) 0.02538(16) 0.67773(13) 0.0734(5) Uani 1 1 d . . . . .
H017 H 0.599547 0.015612 0.619148 0.088 Uiso 1 1 calc R U . . .
C006 C 0.60988(11) 0.57887(13) 0.52501(11) 0.0591(4) Uani 1 1 d . . . . .
C018 C 0.65613(15) -0.06055(16) 0.73311(15) 0.0801(5) Uani 1 1 d . . . . .
H018 H 0.638234 -0.129404 0.712529 0.096 Uiso 1 1 calc R U . . .
C001 C 0.89185(12) 0.19673(14) 0.99763(11) 0.0600(4) Uani 1 1 d . . . . .
C011 C 0.54737(14) 0.75319(18) 0.32908(14) 0.0778(5) Uani 1 1 d . . . . .
H011 H 0.524437 0.745182 0.269618 0.093 Uiso 1 1 calc R U . . .
C026 C 0.87960(11) 0.08735(13) 0.77816(10) 0.0575(4) Uani 1 1 d . . . . .
H026 H 0.891564 0.090806 0.836170 0.069 Uiso 1 1 calc R U . . .
C028 C 0.86670(14) 0.46060(15) 0.78649(13) 0.0728(5) Uani 1 1 d . . . . .
C014 C 0.61270(16) 0.77579(16) 0.50322(15) 0.0794(5) Uani 1 1 d . . . . .
H014 H 0.634549 0.784960 0.562503 0.095 Uiso 1 1 calc R U . . .
C013 C 0.60044(19) 0.86412(18) 0.45135(17) 0.0922(7) Uani 1 1 d . . . . .
H013 H 0.614079 0.932008 0.475812 0.111 Uiso 1 1 calc R U . . .
C023 C 0.84435(13) 0.07652(16) 0.60669(12) 0.0684(5) Uani 1 1 d . . . . .
H023 H 0.832789 0.073503 0.548768 0.082 Uiso 1 1 calc R U . . .
C027 C 0.88162(13) 0.35987(15) 0.75408(12) 0.0674(4) Uani 1 1 d . . . . .
H027 H 0.915667 0.357252 0.724717 0.081 Uiso 1 1 calc R U . . .
C019 C 0.70503(13) -0.04311(15) 0.81840(14) 0.0730(5) Uani 1 1 d . . . . .
H019 H 0.720639 -0.099787 0.857251 0.088 Uiso 1 1 calc R U . . .
C032 C 0.7943(2) 0.54802(18) 0.85217(15) 0.0958(8) Uani 1 1 d . . . . .
H032 H 0.755650 0.547434 0.876363 0.115 Uiso 1 1 calc R U . . .
C031 C 0.8335(3) 0.6432(2) 0.8484(2) 0.1269(13) Uani 1 1 d . . . . .
H031 H 0.820514 0.706020 0.869258 0.152 Uiso 1 1 calc R U . . .
C029 C 0.9087(2) 0.55271(19) 0.78212(19) 0.1058(9) Uani 1 1 d . . . . .
H029 H 0.947558 0.551790 0.758191 0.127 Uiso 1 1 calc R U . . .
C030 C 0.8916(3) 0.6451(2) 0.8139(2) 0.1327(13) Uani 1 1 d . . . . .
H030 H 0.918898 0.708613 0.812207 0.159 Uiso 1 1 calc R U . . .
C1A C 0.8720(7) -0.1226(5) 0.6185(7) 0.072(2) Uani 0.51(3) 1 d DG . P A 1
C2A C 0.8245(7) -0.2061(7) 0.6293(6) 0.103(3) Uani 0.51(3) 1 d G . P A 1
H2A H 0.789059 -0.193638 0.656318 0.124 Uiso 0.51(3) 1 calc R U P A 1
C3A C 0.8299(9) -0.3082(5) 0.5998(7) 0.118(3) Uani 0.51(3) 1 d G . P A 1
H3A H 0.798116 -0.364022 0.607098 0.142 Uiso 0.51(3) 1 calc R U P A 1
C4A C 0.8828(8) -0.3267(8) 0.5595(7) 0.106(3) Uani 0.51(3) 1 d G . P A 1
H4A H 0.886467 -0.395029 0.539794 0.127 Uiso 0.51(3) 1 calc R U P A 1
C5A C 0.9303(6) -0.2432(12) 0.5487(7) 0.099(3) Uani 0.51(3) 1 d G . P A 1
H5A H 0.965761 -0.255651 0.521709 0.119 Uiso 0.51(3) 1 calc R U P A 1
C6A C 0.9249(6) -0.1411(10) 0.5782(7) 0.087(2) Uani 0.51(3) 1 d G . P A 1
H6A H 0.956705 -0.085265 0.570928 0.104 Uiso 0.51(3) 1 calc R U P A 1
C1B C 0.8771(8) -0.1152(6) 0.6175(7) 0.081(3) Uani 0.49(3) 1 d DG . P A 2
C2B C 0.8459(10) -0.2132(7) 0.6298(6) 0.092(2) Uani 0.49(3) 1 d G . P A 2
H2B H 0.814069 -0.216702 0.661467 0.111 Uiso 0.49(3) 1 calc R U P A 2
C3B C 0.8621(13) -0.3059(6) 0.5947(6) 0.113(3) Uani 0.49(3) 1 d G . P A 2
H3B H 0.841152 -0.371440 0.602869 0.135 Uiso 0.49(3) 1 calc R U P A 2
C4B C 0.9096(11) -0.3007(10) 0.5473(6) 0.109(4) Uani 0.49(3) 1 d G . P A 2
H4B H 0.920452 -0.362695 0.523839 0.131 Uiso 0.49(3) 1 calc R U P A 2
C5B C 0.9409(7) -0.2027(14) 0.5351(7) 0.105(3) Uani 0.49(3) 1 d G . P A 2
H5B H 0.972668 -0.199211 0.503407 0.126 Uiso 0.49(3) 1 calc R U P A 2
C6B C 0.9247(7) -0.1100(10) 0.5702(8) 0.090(2) Uani 0.49(3) 1 d G . P A 2
H6B H 0.945584 -0.044471 0.562005 0.108 Uiso 0.49(3) 1 calc R U P A 2
 
loop_
 _atom_site_aniso_label
 _atom_site_aniso_U_11
 _atom_site_aniso_U_22
 _atom_site_aniso_U_33
 _atom_site_aniso_U_23
 _atom_site_aniso_U_13
 _atom_site_aniso_U_12
Fe01 0.06791(16) 0.05136(14) 0.04681(14) -0.00029(8) 0.02474(11) 0.00293(9)
S002 0.0809(3) 0.0793(3) 0.0669(3) 0.0089(2) 0.0332(2) 0.0085(2)
S001 0.0960(4) 0.0704(3) 0.0754(3) 0.0174(2) 0.0325(3) 0.0142(3)
N005 0.0601(7) 0.0551(7) 0.0512(7) 0.0018(5) 0.0253(6) -0.0022(6)
N006 0.0893(11) 0.0514(7) 0.0560(8) -0.0049(6) 0.0185(7) 0.0051(7)
N003 0.0594(7) 0.0536(7) 0.0503(7) 0.0006(5) 0.0224(6) 0.0048(5)
N004 0.0609(7) 0.0517(7) 0.0494(6) 0.0025(5) 0.0220(6) 0.0002(5)
N002 0.0913(12) 0.0972(13) 0.0725(10) -0.0050(9) 0.0428(10) 0.0148(10)
N001 0.0812(10) 0.0725(9) 0.0506(7) 0.0006(7) 0.0238(7) 0.0057(8)
C015 0.0620(9) 0.0597(9) 0.0495(8) -0.0003(7) 0.0164(7) 0.0005(7)
C016 0.0580(8) 0.0553(8) 0.0556(8) -0.0017(7) 0.0231(7) -0.0021(7)
C003 0.0596(8) 0.0527(8) 0.0513(8) 0.0014(6) 0.0210(7) 0.0050(6)
C021 0.0573(8) 0.0557(8) 0.0538(8) 0.0027(6) 0.0262(7) 0.0033(6)
C024 0.0592(9) 0.0628(9) 0.0586(9) -0.0018(7) 0.0219(7) 0.0122(7)
C007 0.0805(11) 0.0562(9) 0.0635(9) 0.0012(7) 0.0338(9) 0.0151(8)
C012 0.1006(16) 0.0695(12) 0.0909(15) 0.0235(11) 0.0480(13) 0.0154(11)
C010 0.0717(11) 0.0676(10) 0.0662(10) 0.0049(8) 0.0288(9) 0.0095(8)
C022 0.0780(11) 0.0608(9) 0.0532(8) 0.0096(7) 0.0329(8) 0.0110(8)
C008 0.0762(10) 0.0608(9) 0.0552(8) 0.0010(7) 0.0312(8) 0.0108(8)
C025 0.0631(9) 0.0587(9) 0.0568(9) 0.0075(7) 0.0205(7) 0.0116(7)
C002 0.0780(11) 0.0570(9) 0.0476(8) 0.0020(7) 0.0220(8) 0.0145(8)
C004 0.0777(11) 0.0540(8) 0.0603(9) -0.0007(7) 0.0319(8) 0.0096(8)
C020 0.0715(10) 0.0604(9) 0.0587(9) 0.0068(7) 0.0291(8) -0.0059(8)
C005 0.0828(11) 0.0604(9) 0.0580(9) 0.0038(7) 0.0369(9) 0.0098(8)
C009 0.0652(9) 0.0573(9) 0.0657(10) 0.0065(7) 0.0301(8) 0.0104(7)
C017 0.0797(12) 0.0608(10) 0.0667(10) -0.0062(8) 0.0197(9) -0.0096(9)
C006 0.0632(9) 0.0542(8) 0.0597(9) 0.0035(7) 0.0264(7) 0.0079(7)
C018 0.0885(13) 0.0540(10) 0.0890(14) -0.0060(9) 0.0304(11) -0.0132(9)
C001 0.0718(10) 0.0596(9) 0.0492(8) -0.0055(7) 0.0267(8) -0.0023(7)
C011 0.0825(12) 0.0833(13) 0.0669(11) 0.0169(10) 0.0318(10) 0.0157(10)
C026 0.0620(8) 0.0611(9) 0.0482(7) 0.0042(6) 0.0226(7) 0.0054(7)
C028 0.0834(12) 0.0557(9) 0.0679(10) 0.0042(8) 0.0221(10) -0.0069(8)
C014 0.1053(16) 0.0610(10) 0.0733(12) 0.0028(9) 0.0402(12) 0.0086(10)
C013 0.122(2) 0.0574(11) 0.0987(17) 0.0076(10) 0.0496(15) 0.0053(11)
C023 0.0804(11) 0.0737(11) 0.0522(8) 0.0025(8) 0.0298(8) 0.0146(9)
C027 0.0741(11) 0.0624(10) 0.0679(10) 0.0049(8) 0.0330(9) -0.0056(8)
C019 0.0791(12) 0.0581(10) 0.0795(12) 0.0129(9) 0.0323(10) -0.0067(8)
C032 0.131(2) 0.0637(12) 0.0718(12) -0.0126(10) 0.0239(13) 0.0146(12)
C031 0.183(4) 0.0531(13) 0.104(2) -0.0165(12) 0.025(2) 0.0068(16)
C029 0.122(2) 0.0658(13) 0.1136(19) 0.0092(13) 0.0365(17) -0.0218(13)
C030 0.175(4) 0.0586(14) 0.132(3) -0.0036(15) 0.037(3) -0.0278(18)
C1A 0.068(5) 0.067(4) 0.063(6) -0.019(4) 0.013(4) 0.019(3)
C2A 0.085(4) 0.066(3) 0.137(7) -0.024(4) 0.029(4) 0.006(3)
C3A 0.110(6) 0.076(3) 0.137(6) -0.029(3) 0.025(4) 0.012(3)
C4A 0.127(6) 0.076(3) 0.076(4) -0.013(3) 0.009(3) 0.033(3)
C5A 0.114(5) 0.080(5) 0.082(4) -0.016(4) 0.024(3) 0.047(4)
C6A 0.083(4) 0.080(4) 0.085(4) -0.024(3) 0.025(3) 0.025(3)
C1B 0.080(6) 0.085(5) 0.061(6) 0.008(4) 0.015(5) 0.028(4)
C2B 0.108(6) 0.077(4) 0.081(4) 0.007(3) 0.031(4) 0.033(4)
C3B 0.152(9) 0.077(4) 0.092(5) -0.006(3) 0.037(5) 0.030(4)
C4B 0.151(8) 0.070(4) 0.087(4) 0.000(4) 0.034(5) 0.049(5)
C5B 0.115(5) 0.089(6) 0.094(5) -0.002(4) 0.031(3) 0.049(4)
C6B 0.095(4) 0.086(4) 0.083(4) -0.003(4) 0.033(3) 0.041(4)
 
_geom_special_details
;
 All esds (except the esd in the dihedral angle between two l.s. planes)
 are estimated using the full covariance matrix.  The cell esds are taken
 into account individually in the estimation of esds in distances, angles
 and torsion angles; correlations between esds in cell parameters are only
 used when they are defined by crystal symmetry.  An approximate (isotropic)
 treatment of cell esds is used for estimating esds involving l.s. planes.
;
 
loop_
 _geom_bond_atom_site_label_1
 _geom_bond_atom_site_label_2
 _geom_bond_distance
 _geom_bond_site_symmetry_2
 _geom_bond_publ_flag
Fe01 N002 2.0548(19) . ?
Fe01 N001 2.0552(16) . ?
Fe01 N006 2.1300(17) . ?
Fe01 N005 2.1527(14) . ?
Fe01 N003 2.2095(14) . ?
Fe01 N004 2.2216(14) . ?
S002 C002 1.603(2) . ?
S001 C001 1.6051(19) . ?
N005 C020 1.327(2) . ?
N005 C016 1.335(2) . ?
N006 C032 1.337(3) . ?
N006 C028 1.344(3) . ?
N003 C015 1.266(2) . ?
N003 C003 1.417(2) . ?
N004 C027 1.264(2) . ?
N004 C021 1.416(2) . ?
N002 C002 1.146(3) . ?
N001 C001 1.147(2) . ?
C015 C016 1.447(2) . ?
C016 C017 1.369(2) . ?
C003 C004 1.365(2) . ?
C003 C008 1.381(2) . ?
C021 C026 1.367(2) . ?
C021 C022 1.381(2) . ?
C024 C023 1.380(3) . ?
C024 C025 1.382(2) . ?
C024 C1B 1.450(6) . ?
C024 C1A 1.496(5) . ?
C007 C008 1.374(2) . ?
C007 C006 1.381(2) . ?
C012 C013 1.354(3) . ?
C012 C011 1.363(3) . ?
C010 C009 1.376(3) . ?
C010 C011 1.382(3) . ?
C022 C023 1.368(3) . ?
C025 C026 1.375(2) . ?
C004 C005 1.370(2) . ?
C020 C019 1.363(3) . ?
C005 C006 1.385(2) . ?
C009 C014 1.379(3) . ?
C009 C006 1.476(2) . ?
C017 C018 1.375(3) . ?
C018 C019 1.358(3) . ?
C028 C029 1.380(3) . ?
C028 C027 1.444(3) . ?
C014 C013 1.377(3) . ?
C032 C031 1.384(5) . ?
C031 C030 1.374(6) . ?
C029 C030 1.363(5) . ?
C1A C2A 1.3900 . ?
C1A C6A 1.3900 . ?
C2A C3A 1.3900 . ?
C3A C4A 1.3900 . ?
C4A C5A 1.3900 . ?
C5A C6A 1.3900 . ?
C1B C2B 1.3900 . ?
C1B C6B 1.3900 . ?
C2B C3B 1.3900 . ?
C3B C4B 1.3900 . ?
C4B C5B 1.3900 . ?
C5B C6B 1.3900 . ?
 
loop_
 _geom_angle_atom_site_label_1
 _geom_angle_atom_site_label_2
 _geom_angle_atom_site_label_3
 _geom_angle
 _geom_angle_site_symmetry_1
 _geom_angle_site_symmetry_3
 _geom_angle_publ_flag
N002 Fe01 N001 95.91(7) . . ?
N002 Fe01 N006 94.77(8) . . ?
N001 Fe01 N006 99.18(7) . . ?
N002 Fe01 N005 98.64(7) . . ?
N001 Fe01 N005 90.71(6) . . ?
N006 Fe01 N005 162.44(6) . . ?
N002 Fe01 N003 93.82(6) . . ?
N001 Fe01 N003 164.01(6) . . ?
N006 Fe01 N003 92.61(5) . . ?
N005 Fe01 N003 75.28(5) . . ?
N002 Fe01 N004 167.59(7) . . ?
N001 Fe01 N004 92.56(6) . . ?
N006 Fe01 N004 74.88(6) . . ?
N005 Fe01 N004 90.29(5) . . ?
N003 Fe01 N004 80.06(5) . . ?
C020 N005 C016 117.86(15) . . ?
C020 N005 Fe01 127.12(12) . . ?
C016 N005 Fe01 114.70(11) . . ?
C032 N006 C028 118.0(2) . . ?
C032 N006 Fe01 125.80(19) . . ?
C028 N006 Fe01 116.21(12) . . ?
C015 N003 C003 118.22(14) . . ?
C015 N003 Fe01 113.33(11) . . ?
C003 N003 Fe01 127.70(10) . . ?
C027 N004 C021 119.33(15) . . ?
C027 N004 Fe01 113.78(13) . . ?
C021 N004 Fe01 125.95(10) . . ?
C002 N002 Fe01 154.69(18) . . ?
C001 N001 Fe01 158.92(15) . . ?
N003 C015 C016 119.89(15) . . ?
N005 C016 C017 122.08(16) . . ?
N005 C016 C015 115.96(15) . . ?
C017 C016 C015 121.96(16) . . ?
C004 C003 C008 119.33(16) . . ?
C004 C003 N003 121.70(15) . . ?
C008 C003 N003 118.96(14) . . ?
C026 C021 C022 120.10(16) . . ?
C026 C021 N004 118.88(15) . . ?
C022 C021 N004 120.86(15) . . ?
C023 C024 C025 118.34(16) . . ?
C023 C024 C1B 119.7(4) . . ?
C025 C024 C1B 121.8(5) . . ?
C023 C024 C1A 122.4(4) . . ?
C025 C024 C1A 119.3(4) . . ?
C008 C007 C006 121.47(16) . . ?
C013 C012 C011 119.7(2) . . ?
C009 C010 C011 121.1(2) . . ?
C023 C022 C021 119.97(16) . . ?
C007 C008 C003 119.97(16) . . ?
C026 C025 C024 121.20(16) . . ?
N002 C002 S002 179.38(18) . . ?
C003 C004 C005 120.37(16) . . ?
N005 C020 C019 123.08(17) . . ?
C004 C005 C006 121.60(16) . . ?
C010 C009 C014 117.33(18) . . ?
C010 C009 C006 121.34(17) . . ?
C014 C009 C006 121.32(17) . . ?
C016 C017 C018 119.10(18) . . ?
C007 C006 C005 117.26(16) . . ?
C007 C006 C009 121.95(15) . . ?
C005 C006 C009 120.76(16) . . ?
C019 C018 C017 118.83(18) . . ?
N001 C001 S001 178.61(18) . . ?
C012 C011 C010 120.1(2) . . ?
C021 C026 C025 119.56(15) . . ?
N006 C028 C029 123.5(2) . . ?
N006 C028 C027 115.36(16) . . ?
C029 C028 C027 121.1(2) . . ?
C013 C014 C009 121.4(2) . . ?
C012 C013 C014 120.3(2) . . ?
C022 C023 C024 120.82(16) . . ?
N004 C027 C028 119.50(18) . . ?
C018 C019 C020 119.03(18) . . ?
N006 C032 C031 121.1(3) . . ?
C030 C031 C032 120.1(3) . . ?
C030 C029 C028 118.1(3) . . ?
C029 C030 C031 119.2(3) . . ?
C2A C1A C6A 120.0 . . ?
C2A C1A C024 117.3(5) . . ?
C6A C1A C024 122.7(5) . . ?
C3A C2A C1A 120.0 . . ?
C4A C3A C2A 120.0 . . ?
C3A C4A C5A 120.0 . . ?
C4A C5A C6A 120.0 . . ?
C5A C6A C1A 120.0 . . ?
C2B C1B C6B 120.0 . . ?
C2B C1B C024 123.3(6) . . ?
C6B C1B C024 116.7(6) . . ?
C3B C2B C1B 120.0 . . ?
C4B C3B C2B 120.0 . . ?
C3B C4B C5B 120.0 . . ?
C6B C5B C4B 120.0 . . ?
C5B C6B C1B 120.0 . . ?
 
_refine_diff_density_max    0.375
_refine_diff_density_min   -0.341
_refine_diff_density_rms    0.040

_shelx_res_file
;

TITL sc2_093K_a.res in P2(1)/c
    SC2_264K.res
    created by SHELXL-2018/3 at 12:20:52 on 15-Apr-2021
REM Old TITL SC2_093K in P2(1)/c
REM SHELXT solution in P2(1)/c: R1 0.091, Rweak 0.004, Alpha 0.025
REM <I/s>   0.460 for  267 systematic absences,  Orientation as input
REM Formula found by SHELXT:  C38 N6 S2 Fe

CELL 0.63582 17.3242 12.4805 17.2409 90.0000 115.7525 90.0000
ZERR 4.000 0.0002 0.0001 0.0002 0.0000 0.0015 0.0000
LATT  1
SYMM -X, 1/2+Y, 1/2-Z
SFAC C H N S FE
DISP $C  0.00244  0.00131  9.14798!source kissel
DISP $H -0.00002  0.00000  0.66440!source kissel
DISP $N  0.00493  0.00266 15.07095!source kissel
DISP $S  0.10506  0.10024 379.49005!source kissel
DISP $Fe  0.32649  0.69602 2544.24973!source kissel
UNIT 152.00 112.00 24.00 8.00 4.00
OMIT -5 0 2
OMIT 4 0 0
OMIT 2 0 2
L.S. 30
REM DAMP 100
REM ISOR 0.04 0.06 C1A > C6A
REM ISOR 0.04 0.06 C1B > C6B
RIGU 0.002 0.002 C1A > C6A
RIGU 0.002 0.002  C1B > C6B
SADI C024 C1A C024 C1B
BOND
LIST 6
SHEL 99 0.75
ACTA
FMAP 2
PLAN 20
WGHT    0.059800    0.529300
EXTI    0.007754
FVAR       3.91845   0.51486   0.07947
FE01  5    0.759018    0.303447    0.825535    11.00000    0.06791    0.05136 =
         0.04681   -0.00029    0.02474    0.00293
S002  4    0.545471    0.342920    0.921845    11.00000    0.08093    0.07929 =
         0.06692    0.00894    0.03317    0.00851
S001  4    0.952264    0.114620    1.070324    11.00000    0.09600    0.07042 =
         0.07535    0.01739    0.03248    0.01422
N005  3    0.710758    0.142542    0.793691    11.00000    0.06014    0.05506 =
         0.05121    0.00177    0.02534   -0.00216
N006  3    0.811052    0.456879    0.821625    11.00000    0.08930    0.05141 =
         0.05600   -0.00488    0.01848    0.00509
N003  3    0.667592    0.310573    0.687895    11.00000    0.05940    0.05364 =
         0.05028    0.00057    0.02239    0.00482
N004  3    0.848046    0.275273    0.765934    11.00000    0.06087    0.05172 =
         0.04936    0.00250    0.02195    0.00019
N002  3    0.671987    0.360616    0.866836    11.00000    0.09126    0.09721 =
         0.07245   -0.00498    0.04279    0.01479
N001  3    0.847909    0.253694    0.944597    11.00000    0.08122    0.07250 =
         0.05064    0.00064    0.02378    0.00566
C015  1    0.639842    0.219526    0.655449    11.00000    0.06195    0.05969 =
         0.04953   -0.00034    0.01637    0.00053
AFIX  43
H015  2    0.605417    0.213022    0.596637    11.00000   -1.20000
AFIX   0
C016  1    0.661762    0.125552    0.710005    11.00000    0.05798    0.05534 =
         0.05561   -0.00167    0.02306   -0.00214
C003  1    0.648036    0.399949    0.631823    11.00000    0.05961    0.05271 =
         0.05131    0.00144    0.02098    0.00496
C021  1    0.857661    0.178043    0.728749    11.00000    0.05727    0.05566 =
         0.05379    0.00268    0.02616    0.00331
C024    1    0.866428   -0.015942    0.655466    11.00000    0.05918    0.06283 =
         0.05861   -0.00177    0.02194    0.01222
C007  1    0.604253    0.582532    0.602464    11.00000    0.08052    0.05625 =
         0.06345    0.00118    0.03384    0.01505
AFIX  43
H007  2    0.586784    0.645653    0.618753    11.00000   -1.20000
AFIX   0
C012  1    0.568618    0.852591    0.364886    11.00000    0.10063    0.06945 =
         0.09090    0.02352    0.04796    0.01537
AFIX  43
H012  2    0.561280    0.912252    0.330054    11.00000   -1.20000
AFIX   0
C010  1    0.559839    0.664326    0.380951    11.00000    0.07174    0.06760 =
         0.06624    0.00494    0.02881    0.00945
AFIX  43
H010  2    0.545399    0.596838    0.355880    11.00000   -1.20000
AFIX   0
C022  1    0.839257    0.172541    0.642490    11.00000    0.07801    0.06080 =
         0.05322    0.00964    0.03293    0.01096
AFIX  43
H022  2    0.823407    0.234068    0.608734    11.00000   -1.20000
AFIX   0
C008  1    0.623887    0.494982    0.655983    11.00000    0.07615    0.06085 =
         0.05519    0.00098    0.03124    0.01077
AFIX  43
H008  2    0.620911    0.499732    0.708449    11.00000   -1.20000
AFIX   0
C025  1    0.883867   -0.008958    0.741521    11.00000    0.06313    0.05875 =
         0.05678    0.00749    0.02053    0.01163
AFIX  43
H025  2    0.898755   -0.070535    0.775246    11.00000   -1.20000
AFIX   0
C002  1    0.619337    0.352668    0.889837    11.00000    0.07798    0.05701 =
         0.04758    0.00198    0.02196    0.01450
C004  1    0.653334    0.394683    0.555226    11.00000    0.07771    0.05399 =
         0.06034   -0.00072    0.03187    0.00956
AFIX  43
H004  2    0.669653    0.330985    0.538573    11.00000   -1.20000
AFIX   0
C020  1    0.730917    0.058709    0.846211    11.00000    0.07145    0.06040 =
         0.05871    0.00680    0.02909   -0.00586
AFIX  43
H020  2    0.764263    0.069949    0.904731    11.00000   -1.20000
AFIX   0
C005  1    0.634749    0.482693    0.502731    11.00000    0.08280    0.06040 =
         0.05796    0.00384    0.03695    0.00976
AFIX  43
H005  2    0.638929    0.477741    0.450867    11.00000   -1.20000
AFIX   0
C009  1    0.593261    0.673952    0.469087    11.00000    0.06523    0.05727 =
         0.06573    0.00645    0.03010    0.01036
C017  1    0.633536    0.025381    0.677730    11.00000    0.07965    0.06075 =
         0.06673   -0.00619    0.01968   -0.00959
AFIX  43
H017  2    0.599547    0.015612    0.619148    11.00000   -1.20000
AFIX   0
C006  1    0.609885    0.578874    0.525015    11.00000    0.06319    0.05416 =
         0.05966    0.00348    0.02639    0.00793
C018  1    0.656126   -0.060547    0.733105    11.00000    0.08846    0.05401 =
         0.08901   -0.00595    0.03038   -0.01322
AFIX  43
H018  2    0.638234   -0.129404    0.712529    11.00000   -1.20000
AFIX   0
C001  1    0.891853    0.196732    0.997632    11.00000    0.07183    0.05957 =
         0.04920   -0.00554    0.02674   -0.00235
C011  1    0.547371    0.753192    0.329080    11.00000    0.08246    0.08335 =
         0.06692    0.01693    0.03180    0.01572
AFIX  43
H011  2    0.524437    0.745182    0.269618    11.00000   -1.20000
AFIX   0
C026  1    0.879604    0.087353    0.778163    11.00000    0.06196    0.06110 =
         0.04818    0.00416    0.02261    0.00544
AFIX  43
H026  2    0.891564    0.090806    0.836170    11.00000   -1.20000
AFIX   0
C028  1    0.866702    0.460600    0.786489    11.00000    0.08336    0.05571 =
         0.06794    0.00422    0.02212   -0.00690
C014  1    0.612704    0.775788    0.503219    11.00000    0.10535    0.06100 =
         0.07327    0.00283    0.04019    0.00858
AFIX  43
H014  2    0.634549    0.784960    0.562503    11.00000   -1.20000
AFIX   0
C013  1    0.600442    0.864123    0.451350    11.00000    0.12227    0.05737 =
         0.09872    0.00756    0.04963    0.00531
AFIX  43
H013  2    0.614079    0.932008    0.475812    11.00000   -1.20000
AFIX   0
C023  1    0.844349    0.076515    0.606686    11.00000    0.08045    0.07366 =
         0.05220    0.00247    0.02979    0.01460
AFIX  43
H023  2    0.832789    0.073503    0.548768    11.00000   -1.20000
AFIX   0
C027  1    0.881618    0.359873    0.754085    11.00000    0.07413    0.06239 =
         0.06790    0.00492    0.03305   -0.00559
AFIX  43
H027  2    0.915667    0.357252    0.724717    11.00000   -1.20000
AFIX   0
C019  1    0.705035   -0.043107    0.818396    11.00000    0.07905    0.05812 =
         0.07952    0.01290    0.03227   -0.00669
AFIX  43
H019  2    0.720639   -0.099787    0.857251    11.00000   -1.20000
AFIX   0
C032  1    0.794298    0.548024    0.852173    11.00000    0.13053    0.06370 =
         0.07177   -0.01261    0.02392    0.01457
AFIX  43
H032  2    0.755650    0.547434    0.876363    11.00000   -1.20000
AFIX   0
C031  1    0.833508    0.643213    0.848394    11.00000    0.18336    0.05308 =
         0.10402   -0.01653    0.02497    0.00681
AFIX  43
H031  2    0.820514    0.706020    0.869258    11.00000   -1.20000
AFIX   0
C029  1    0.908698    0.552714    0.782120    11.00000    0.12229    0.06580 =
         0.11359    0.00918    0.03654   -0.02175
AFIX  43
H029  2    0.947558    0.551790    0.758191    11.00000   -1.20000
AFIX   0
C030  1    0.891591    0.645096    0.813880    11.00000    0.17542    0.05861 =
         0.13187   -0.00355    0.03684   -0.02778
AFIX  43
H030  2    0.918898    0.708613    0.812207    11.00000   -1.20000
AFIX  66
REM #####
PART 1
C1A   1    0.871983   -0.122559    0.618503    21.00000    0.06837    0.06686 =
         0.06287   -0.01880    0.01282    0.01945
C2A   1    0.824476   -0.206067    0.629338    21.00000    0.08508    0.06607 =
         0.13722   -0.02362    0.02889    0.00614
AFIX  43
H2A   2    0.789059   -0.193638    0.656318    21.00000   -1.20000
AFIX  65
C3A   1    0.829902   -0.308150    0.599849    21.00000    0.10994    0.07632 =
         0.13728   -0.02858    0.02460    0.01202
AFIX  43
H3A   2    0.798116   -0.364022    0.607098    21.00000   -1.20000
AFIX  65
C4A   1    0.882837   -0.326728    0.559524    21.00000    0.12712    0.07603 =
         0.07622   -0.01257    0.00921    0.03287
AFIX  43
H4A   2    0.886467   -0.395029    0.539794    21.00000   -1.20000
AFIX  65
C5A   1    0.930345   -0.243221    0.548689    21.00000    0.11443    0.07999 =
         0.08181   -0.01608    0.02375    0.04688
AFIX  43
H5A   2    0.965761   -0.255651    0.521709    21.00000   -1.20000
AFIX  65
C6A   1    0.924919   -0.141137    0.578178    21.00000    0.08334    0.07951 =
         0.08516   -0.02376    0.02486    0.02530
AFIX  43
H6A   2    0.956705   -0.085265    0.570928    21.00000   -1.20000
AFIX  66
PART 2
C1B   1    0.877141   -0.115246    0.617546   -21.00000    0.07998    0.08524 =
         0.06055    0.00839    0.01459    0.02792
C2B   1    0.845857   -0.213195    0.629787   -21.00000    0.10837    0.07678 =
         0.08108    0.00682    0.03074    0.03298
AFIX  43
H2B   2    0.814069   -0.216702    0.661467   -21.00000   -1.20000
AFIX  65
C3B   1    0.862084   -0.305905    0.594679   -21.00000    0.15193    0.07689 =
         0.09223   -0.00554    0.03699    0.03020
AFIX  43
H3B   2    0.841152   -0.371440    0.602869   -21.00000   -1.20000
AFIX  65
C4B   1    0.909595   -0.300666    0.547329   -21.00000    0.15117    0.06963 =
         0.08703   -0.00029    0.03382    0.04920
AFIX  43
H4B   2    0.920452   -0.362695    0.523839   -21.00000   -1.20000
AFIX  65
C5B   1    0.940880   -0.202716    0.535087   -21.00000    0.11487    0.08948 =
         0.09409   -0.00164    0.03065    0.04857
AFIX  43
H5B   2    0.972668   -0.199211    0.503407   -21.00000   -1.20000
AFIX  65
C6B   1    0.924653   -0.110006    0.570195   -21.00000    0.09533    0.08642 =
         0.08287   -0.00250    0.03284    0.04097
AFIX  43
H6B   2    0.945584   -0.044471    0.562005   -21.00000   -1.20000
PART 0
AFIX   0
HKLF 4


REM  sc2_093K_a.res in P2(1)/c
REM wR2 = 0.1160, GooF = S = 1.045, Restrained GooF = 1.045 for all data
REM R1 = 0.0382 for 6717 Fo > 4sig(Fo) and 0.0436 for all 7832 data
REM 457 parameters refined using 73 restraints

END

WGHT      0.0600      0.5261

REM Highest difference peak  0.375,  deepest hole -0.341,  1-sigma level  0.040
Q1    1   0.9099  0.0725  1.0604  11.00000  0.05    0.38
Q2    1   0.7833 -0.1514  0.5374  11.00000  0.05    0.24
Q3    1   0.5878  0.3753  0.9545  11.00000  0.05    0.24
Q4    1   0.6780  0.3100  0.8531  11.00000  0.05    0.23
Q5    1   0.5725  0.2885  0.9158  11.00000  0.05    0.23
Q6    1   0.7632  0.2572  0.7954  11.00000  0.05    0.20
Q7    1   0.5268  0.3759  0.8828  11.00000  0.05    0.19
Q8    1   0.9113 -0.2929  0.6017  11.00000  0.05    0.17
Q9    1   0.6809  0.1348  0.7502  11.00000  0.05    0.17
Q10   1   0.8972 -0.1938  0.6507  11.00000  0.05    0.17
Q11   1   0.6215  0.4355  0.6371  11.00000  0.05    0.17
Q12   1   0.8412  0.1731  0.6861  11.00000  0.05    0.17
Q13   1   0.7811 -0.2415  0.4979  11.00000  0.05    0.17
Q14   1   0.6539  0.1694  0.6815  11.00000  0.05    0.16
Q15   1   0.9570  0.1667  1.1015  11.00000  0.05    0.16
Q16   1   0.8698  0.0443  0.6339  11.00000  0.05    0.16
Q17   1   0.6540 -0.0211  0.6996  11.00000  0.05    0.16
Q18   1   0.8892  0.0452  0.7592  11.00000  0.05    0.15
Q19   1   0.9821  0.0992  1.0379  11.00000  0.05    0.15
Q20   1   0.6443  0.0809  0.6991  11.00000  0.05    0.15
;
_shelx_res_checksum   57017

_shelx_hkl_file
;
  -2   0   0 143068. 6425.81   1
   2   0   0 144449. 6425.56   1
  -3   0   0 61533.8 2727.47   1
   3   0   0 60163.6 2727.09   1
  -4   0   0 943621. 41572.6   1
   4   0   0 918461. 41572.3   1
  -5   0   0 89.7976 25.7944   1
   5   0   0 32.1642 20.1490   1
  -7   0   0 1703.33 102.289   1
   7   0   0 1783.77 104.042   1
  -8   0   0 68004.9 3025.90   1
   8   0   0 66239.1 3023.84   1
   9   0   0 5341.23 277.604   1
  -9   0   0 5757.41 281.457   1
  10   0   0 123769. 5723.67   1
 -10   0   0 131601. 5727.67   1
  11   0   0 1495.05 104.637   1
 -11   0   0 1860.10 113.571   1
  13   0   0 2763.23 162.815   1
 -13   0   0 2788.76 165.971   1
  14   0   0 2936.34 178.209   1
 -14   0   0 3182.33 182.649   1
 -15   0   0 85.7738 43.4630   1
  15   0   0 98.3270 38.1061   1
 -16   0   0 166.006 37.4595   1
  16   0   0 128.481 38.2401   1
 -17   0   0 1039.10 90.1906   1
 -18   0   0 194.843 43.8656   1
  18   0   0 98.0738 38.1613   1
 -19   0   0 1285.40 106.513   1
  19   0   0 1631.80 113.812   1
 -21   0   0 126.932 48.5316   1
  21   0   0 104.427 48.1636   1
 -22   0   0 10.0531 39.9747   1
  22   0   0 74.5089 45.1020   1
 -23   0   0 129.534 47.2960   1
  23   0   0 46.2336 38.6422   1
 -24   0   0 48.5065 35.9810   1
  24   0   0 9.26861 36.8337   1
 -25   0   0 28.2717 34.9409   1
  25   0   0 9.19808 34.1041   1
 -26   0   0 27.1717 36.5496   1
  26   0   0-18.4627 37.2522   1
  -1   1   0 330000. 13505.1   1
  -1  -1   0 329479. 13504.1   1
   1   1   0 270212. 13502.9   1
   1  -1   0 290966. 13504.1   1
   2   1   0 1086.35 56.8731   1
  -2   1   0 966.267 58.0012   1
   2  -1   0 1151.39 58.8719   1
  -2  -1   0 1082.06 57.2916   1
   3  -1   0 263826. 11562.6   1
  -3  -1   0 251763. 11562.1   1
   3   1   0 255631. 11561.1   1
  -3   1   0 264677. 11563.6   1
   4   1   0 64955.9 2885.33   1
  -4  -1   0 64293.1 2885.92   1
   4  -1   0 65048.5 2886.57   1
  -4   1   0 62869.0 2886.35   1
   5   1   0 17828.0 766.528   1
  -5  -1   0 17582.4 766.859   1
   5  -1   0 17217.7 768.340   1
   6  -1   0 2933.39 158.300   1
  -6   1   0 3155.62 159.680   1
   7   1   0 7416.87 346.113   1
  -7  -1   0 7311.85 347.531   1
   7  -1   0 6892.90 345.749   1
  -7   1   0 7059.77 346.934   1
   8   1   0 18055.1 845.735   1
  -8  -1   0 18320.0 846.886   1
   8  -1   0 17979.0 845.962   1
  -8   1   0 18919.8 848.155   1
   9   1   0 155155. 6914.73   1
  -9  -1   0 154992. 6915.66   1
   9  -1   0 154029. 6915.66   1
  -9   1   0 152499. 6914.88   1
  10   1   0 10055.3 494.938   1
 -10  -1   0 10816.0 496.924   1
  10  -1   0 10479.1 497.502   1
 -10   1   0 9946.87 494.464   1
  11   1   0 24795.6 1127.89   1
 -11  -1   0 24226.4 1128.00   1
  11  -1   0 23879.4 1127.60   1
 -11   1   0 24728.6 1129.17   1
  12  -1   0 2150.32 131.134   1
 -12   1   0 2063.55 131.371   1
  13   1   0 234.180 43.6473   1
  13  -1   0 251.664 45.3516   1
 -13  -1   0 296.181 48.6015   1
 -13   1   0 371.247 50.6530   1
  14  -1   0 1425.82 105.178   1
  14   1   0 1465.19 105.245   1
 -14   1   0 1391.87 106.490   1
 -14  -1   0 1588.38 108.269   1
  15  -1   0 759.723 76.8386   1
  15   1   0 809.094 77.4257   1
 -15   1   0 911.096 82.4722   1
  16   1   0 1441.70 110.230   1
  16  -1   0 1375.77 106.152   1
 -16   1   0 1496.45 112.196   1
 -16  -1   0 1682.99 112.307   1
  17   1   0 306.506 51.5637   1
 -17  -1   0 150.541 42.5521   1
  17  -1   0 253.873 45.2185   1
 -17   1   0 178.403 42.9479   1
  18   1   0 144.943 40.8883   1
  18  -1   0 81.6037 33.0014   1
 -18   1   0 132.829 40.0085   1
  19   1   0 388.765 57.8709   1
 -19  -1   0 536.893 67.1608   1
  19  -1   0 576.487 66.9694   1
 -19   1   0 398.370 58.8123   1
  20  -1   0 93.0785 42.3702   1
 -20   1   0 163.692 45.3933   1
  21   1   0 158.558 41.2258   1
 -21  -1   0 68.7176 35.9503   1
  21  -1   0 102.322 43.7121   1
 -21   1   0 9.77274 39.0385   1
  22   1   0 328.957 60.0188   1
 -22  -1   0 369.087 61.0671   1
  22  -1   0 417.346 66.6403   1
 -22   1   0 493.038 67.1138   1
  23   1   0 28.3503 36.3116   1
  23  -1   0 9.61056 44.4374   1
 -23  -1   0-9.58068 34.1813   1
 -23   1   0 48.3211 39.6111   1
  24   1   0 76.0419 47.5081   1
  24  -1   0 64.3837 39.9624   1
 -24  -1   0 37.8230 39.9579   1
 -24   1   0 9.92771 36.8556   1
  25  -1   0-9.01580 29.4792   1
  25   1   0 18.6322 40.9716   1
 -25  -1   0-9.41188 39.1540   1
 -25   1   0-38.8671 35.3494   1
  26  -1   0-26.7624 39.7417   1
  26   1   0 9.11443 43.1286   1
 -26   1   0 9.33541 37.0788   1
   0   2   0 144613. 6506.61   1
   0  -2   0 146515. 6507.04   1
   1   2   0 55.9715 16.5777   1
  -1  -2   0 36.2433 16.7229   1
  -1   2   0 101.823 18.1985   1
   1  -2   0 94.5760 17.4813   1
   2   2   0 69.8799 17.5163   1
  -2  -2   0 86.3271 17.3408   1
  -2   2   0 86.9033 21.6138   1
   2  -2   0 111.848 22.7234   1
  -3   2   0 134549. 6273.25   1
  -3  -2   0 137247. 6270.61   1
   3   2   0 146929. 6271.08   1
   3  -2   0 141483. 6273.85   1
  -4   2   0 47460.5 2379.28   1
   4   2   0 56567.5 2376.86   1
  -4  -2   0 54399.0 2376.74   1
   4  -2   0 52255.6 2378.63   1
  -5  -2   0 2185.52 118.008   1
   5   2   0 2223.49 117.834   1
   6  -2   0 9123.91 440.381   1
  -6   2   0 9496.55 440.925   1
   7  -2   0 13187.4 605.353   1
  -7  -2   0 13699.9 605.119   1
  -7   2   0 12600.2 603.750   1
   7   2   0 12306.1 601.231   1
   8  -2   0 769.633 62.4822   1
  -8  -2   0 639.263 59.3152   1
  -8   2   0 828.222 63.0863   1
   8   2   0 856.071 61.2316   1
   9  -2   0 5324.32 266.065   1
  -9  -2   0 5700.73 269.011   1
  -9   2   0 5573.37 269.291   1
  10  -2   0 42326.1 1903.14   1
 -10  -2   0 42531.0 1903.28   1
 -10   2   0 41686.6 1903.38   1
  10   2   0 40711.9 1899.80   1
  11  -2   0 3456.70 187.615   1
 -11  -2   0 3297.60 185.682   1
 -11   2   0 3145.50 184.408   1
  11   2   0 3412.27 184.982   1
  12  -2   0 16890.3 810.403   1
 -12   2   0 17511.4 811.467   1
  13  -2   0 12871.3 626.035   1
 -13  -2   0 14010.5 632.550   1
 -13   2   0 13112.2 626.050   1
  13   2   0 12359.1 621.200   1
  14  -2   0 2403.55 142.235   1
 -14   2   0 2119.30 138.399   1
  14   2   0 2178.31 133.980   1
  15  -2   0 1375.46 105.263   1
 -15  -2   0 1455.74 108.854   1
 -15   2   0 1651.52 112.861   1
  15   2   0 1308.40 101.491   1
 -16  -2   0 266.504 48.1969   1
  16   2   0 133.412 39.9429   1
 -17  -2   0 9.11849 30.5400   1
  17  -2   0 8.60593 32.5133   1
  17   2   0 69.2877 33.8674   1
  18  -2   0 8.78482 33.1606   1
 -18  -2   0 18.5747 33.1263   1
 -18   2   0 19.6637 35.7629   1
  18   2   0-26.6655 35.3036   1
  19  -2   0 156.191 47.4800   1
 -19  -2   0 56.2371 39.8160   1
 -19   2   0 49.2788 39.4078   1
  19   2   0 146.278 43.0067   1
  20  -2   0 431.051 59.8547   1
 -20   2   0 424.854 61.9896   1
  21  -2   0 95.1338 43.2273   1
 -21  -2   0 94.9866 40.4146   1
 -21   2   0 106.698 42.4015   1
  21   2   0 162.380 47.9723   1
 -22  -2   0-9.61151 28.2730   1
  22   2   0-9.53197 34.0011   1
  23  -2   0 194.815 50.0380   1
  23   2   0 190.306 51.7450   1
 -23  -2   0 144.683 50.1318   1
 -23   2   0 107.259 47.7174   1
  24   2   0-28.2836 43.5942   1
 -24  -2   0-9.60237 38.7584   1
  25   2   0 9.29969 35.7301   1
  25  -2   0 18.6899 35.2798   1
 -25   2   0-9.39406 35.4650   1
 -25  -2   0 38.0234 42.8913   1
  26  -2   0-8.64957 41.3911   1
 -26   2   0 9.65574 42.4603   1
   0   3   0-4.92273 19.3945   1
   0  -3   0-2.52400 20.1310   1
   1  -3   0 7332.83 352.837   1
   1   3   0 7918.49 352.294   1
  -1   3   0 7039.12 351.616   1
  -1  -3   0 7950.95 352.679   1
   2  -3   0 2359.87 115.201   1
  -2  -3   0 2263.10 113.395   1
   2   3   0 2018.58 111.792   1
  -2   3   0 2047.02 114.742   1
  -3   3   0 32923.3 1443.51   1
   3   3   0 32019.3 1440.36   1
  -3  -3   0 30469.1 1439.96   1
   3  -3   0 32340.1 1442.87   1
   4   3   0 39885.7 1777.25   1
  -4  -3   0 38870.3 1776.72   1
   5  -3   0 51.1128 27.4006   1
  -5   3   0 29.8982 22.4561   1
  -6   3   0 1165.63 82.2734   1
  -6  -3   0 1382.59 82.1293   1
   6  -3   0 1186.93 82.4075   1
   6   3   0 1401.69 82.6210   1
   7   3   0 75683.8 3355.67   1
  -7   3   0 71507.2 3358.50   1
  -7  -3   0 77247.3 3356.91   1
   7  -3   0 73536.9 3358.35   1
  -8   3   0 68.7527 23.8605   1
   8   3   0 25.8887 22.7989   1
   8  -3   0-16.9291 21.3331   1
  -8  -3   0 47.4731 24.7022   1
  -9   3   0-6.16073 22.4094   1
   9   3   0-22.7290 25.9550   1
  -9  -3   0 11.5235 26.3181   1
   9  -3   0 30.9424 23.7735   1
  10  -3   0 4082.97 214.154   1
 -10  -3   0 3795.48 208.899   1
 -10   3   0 3694.29 210.118   1
  10   3   0 4090.40 210.633   1
 -11  -3   0 837.199 69.7392   1
  11   3   0 801.456 68.6917   1
  12  -3   0 6706.95 340.946   1
 -12  -3   0 6179.51 338.747   1
 -12   3   0 7188.43 345.568   1
  12   3   0 6898.42 341.894   1
  13  -3   0 4407.26 243.286   1
 -13  -3   0 4308.01 239.325   1
 -13   3   0 4585.42 244.513   1
  13   3   0 4579.92 242.551   1
  14  -3   0 3604.64 199.176   1
 -14  -3   0 3354.89 195.732   1
 -14   3   0 3295.07 196.389   1
  14   3   0 3481.99 197.006   1
  15  -3   0 362.008 54.0019   1
 -15   3   0 355.472 50.2575   1
  16  -3   0 70.1527 33.1166   1
 -16  -3   0 25.8100 30.7032   1
 -16   3   0 8.85790 24.4940   1
  16   3   0-17.1678 35.7196   1
  17  -3   0 347.531 51.0673   1
 -17  -3   0 400.914 58.7802   1
 -17   3   0 340.364 49.1661   1
  17   3   0 388.816 54.4639   1
  18  -3   0 9.01231 28.0281   1
 -18  -3   0 9.15937 27.7258   1
 -18   3   0 9.45623 30.1720   1
  18   3   0 18.1370 25.8815   1
 -19  -3   0 140.787 47.7237   1
 -19   3   0 108.403 44.3118   1
  19   3   0 157.346 47.5331   1
  20  -3   0 257.695 55.2564   1
 -20   3   0 130.852 50.5360   1
  21  -3   0 131.206 47.4286   1
 -21  -3   0 125.442 44.7743   1
 -21   3   0 70.3597 41.9846   1
  21   3   0 18.9304 38.9765   1
  22  -3   0 18.9123 36.3394   1
 -22  -3   0 38.9334 41.6717   1
 -22   3   0 9.89625 33.1269   1
  22   3   0 28.4900 43.3892   1
  23  -3   0-9.45810 42.6739   1
 -23  -3   0 9.67653 39.0506   1
 -23   3   0 28.9338 44.0557   1
  23   3   0 9.48060 41.1402   1
  24  -3   0 9.19882 30.7787   1
 -24  -3   0-9.61772 38.1996   1
 -24   3   0-19.0877 33.3530   1
  24   3   0 18.9483 40.5507   1
  25  -3   0 9.23342 40.0657   1
  25   3   0 18.7547 35.3973   1
 -25   3   0 9.22295 37.2181   1
 -25  -3   0-19.0325 28.8015   1
  26  -3   0 9.26016 40.7229   1
 -26   3   0-26.6155 37.9750   1
   0  -4   0 107623. 4754.83   1
   0   4   0 104544. 4754.68   1
  -1  -4   0 7072.41 327.760   1
  -1   4   0 6631.97 326.719   1
   1  -4   0 6853.21 327.205   1
   1   4   0 6984.27 326.176   1
  -2  -4   0 85401.1 3832.19   1
   3   4   0 48442.8 2171.36   1
  -3  -4   0 47861.8 2170.62   1
  -4   4   0 148.548 25.2765   1
   4  -4   0 123.105 24.6408   1
  -5   4   0 16356.5 730.335   1
   5  -4   0 15652.1 729.174   1
   5   4   0 16426.5 725.606   1
  -5  -4   0 14444.3 724.363   1
  -6   4   0 3460.44 195.578   1
   6  -4   0 3580.14 196.320   1
  -6  -4   0 3699.72 193.636   1
  -7   4   0 1862.30 114.222   1
   7  -4   0 1859.82 114.556   1
   7   4   0 1861.41 110.898   1
  -7  -4   0 1852.50 110.475   1
  -8   4   0 35986.4 1677.58   1
  -8  -4   0 35772.6 1674.44   1
   8   4   0 37621.6 1675.53   1
   8  -4   0 37839.9 1679.39   1
  -9  -4   0 2950.45 171.862   1
   9   4   0 3133.39 173.426   1
   9  -4   0 3365.35 177.787   1
  -9   4   0 3124.62 175.255   1
 -10  -4   0 155.631 34.5682   1
  10   4   0 127.768 32.8307   1
  11  -4   0 1153.04 85.6758   1
 -11  -4   0 1029.79 79.4115   1
 -11   4   0 965.244 82.3307   1
  11   4   0 1000.46 78.4598   1
 -12  -4   0 813.423 77.0634   1
 -12   4   0 1007.93 81.7952   1
  12   4   0 976.180 79.3794   1
  13  -4   0 3245.80 188.399   1
 -13  -4   0 3269.19 188.660   1
 -13   4   0 3296.38 192.826   1
  13   4   0 3289.30 187.508   1
  14  -4   0 717.988 74.5115   1
 -14  -4   0 834.612 72.9857   1
 -14   4   0 711.735 74.1010   1
 -15  -4   0 658.716 67.7656   1
  15   4   0 677.789 68.1557   1
  16  -4   0 588.255 66.3648   1
 -16   4   0 446.714 60.7598   1
  17  -4   0 27.5518 30.0314   1
 -17  -4   0-27.0808 35.2779   1
 -17   4   0-9.09066 26.7480   1
  18  -4   0 1099.73 92.3823   1
 -18  -4   0 971.755 89.3678   1
 -18   4   0 1023.53 89.8420   1
  18   4   0 970.074 88.0190   1
 -19  -4   0 141.752 47.4203   1
 -19   4   0 220.732 48.6200   1
  19   4   0 185.331 46.5268   1
  20  -4   0-9.25539 38.4988   1
 -20  -4   0-9.58828 41.6057   1
 -20   4   0 29.1843 36.7215   1
  20   4   0 9.44256 40.4160   1
  21  -4   0 36.2601 37.1540   1
 -21  -4   0 9.69895 34.6007   1
 -21   4   0-30.3885 39.5839   1
  21   4   0 38.2215 40.9040   1
  22  -4   0 27.8767 33.8088   1
 -22  -4   0 9.72302 37.3597   1
 -22   4   0-10.0468 34.3805   1
  22   4   0 47.9672 44.8830   1
  23  -4   0 74.5010 37.0158   1
 -23  -4   0 58.0977 38.4856   1
 -23   4   0 9.90587 28.3022   1
  23   4   0-9.60537 31.4329   1
  24  -4   0-27.7760 43.3130   1
 -24  -4   0 19.1704 29.8089   1
  24   4   0-9.51983 34.6312   1
 -24   4   0-38.1457 40.8203   1
  25   4   0-9.35219 35.9292   1
 -26   4   0 18.2585 36.8596   1
  26  -4   0 34.7570 36.6911   1
   0   5   0 24.3277 22.2252   1
   0  -5   0 4.08145 21.7964   1
   1  -5   0 8263.76 382.661   1
  -1   5   0 8356.26 382.577   1
   1   5   0 7264.05 380.346   1
  -1  -5   0 8195.91 381.402   1
   2  -5   0 75538.3 3315.67   1
   2   5   0 78010.7 3313.44   1
  -2   5   0 74533.7 3314.20   1
  -2  -5   0 67063.9 3312.47   1
   3  -5   0 771.849 58.2584   1
  -3  -5   0 784.872 56.0765   1
  -3   5   0 686.434 56.6030   1
   3   5   0 728.648 55.4739   1
  -4  -5   0 63054.7 2978.36   1
   4   5   0 64869.0 2979.33   1
   4  -5   0 70243.4 2983.80   1
  -4   5   0 67325.4 2983.18   1
  -5  -5   0 33277.2 1636.28   1
   5   5   0 35997.6 1636.09   1
   5  -5   0 36782.3 1640.00   1
  -5   5   0 38405.1 1640.82   1
  -6  -5   0 930.654 71.3710   1
   6   5   0 1129.75 74.3433   1
   6  -5   0 1057.99 77.7839   1
  -6   5   0 1029.90 77.7383   1
  -7  -5   0 18436.3 852.773   1
   7   5   0 17861.0 849.704   1
   7  -5   0 18312.4 854.328   1
  -7   5   0 18826.0 855.406   1
  -8  -5   0 18702.8 871.503   1
   8   5   0 17888.3 871.108   1
  -8   5   0 18977.1 877.054   1
   8  -5   0 19723.1 878.652   1
   9  -5   0 185.928 41.9217   1
  -9   5   0 256.130 44.9267   1
   9   5   0 230.908 37.4170   1
  -9  -5   0 188.465 36.5667   1
  10  -5   0 150.510 36.8981   1
 -10  -5   0 100.131 32.3844   1
  10   5   0 192.970 36.2303   1
  11  -5   0 2080.64 135.016   1
 -11   5   0 2040.78 131.608   1
  12   5   0 662.391 65.5083   1
 -12  -5   0 747.508 67.9874   1
  12  -5   0 614.287 64.1895   1
 -12   5   0 849.800 71.3271   1
  13  -5   0 41.9429 38.8045   1
 -13  -5   0 86.3418 36.7419   1
 -13   5   0-41.2094 34.3089   1
  14   5   0 154.738 39.7966   1
 -14   5   0 202.187 40.4712   1
  14  -5   0 202.437 39.3617   1
 -14  -5   0 155.830 38.3192   1
 -15  -5   0 1041.23 87.3327   1
  15  -5   0 926.636 82.2802   1
 -15   5   0 961.402 85.6619   1
  15   5   0 855.962 81.8815   1
  16  -5   0 178.681 42.6869   1
 -16   5   0 91.9114 35.1952   1
 -17  -5   0 1543.18 111.929   1
  17   5   0 1424.16 110.098   1
 -17   5   0 1434.07 111.514   1
  17  -5   0 1390.73 110.804   1
  18   5   0 479.653 65.2886   1
 -18  -5   0 556.423 66.9234   1
 -18   5   0 425.321 54.5498   1
  18  -5   0 484.255 59.3833   1
  19   5   0 28.1425 33.4796   1
 -19  -5   0 56.6659 37.5290   1
 -19   5   0 37.8856 39.9888   1
  19  -5   0-18.8766 41.5204   1
  20   5   0 104.248 38.6573   1
 -20  -5   0 181.689 45.5993   1
 -20   5   0 164.441 52.8531   1
  20  -5   0 46.8473 44.6925   1
  21   5   0-9.51846 32.5647   1
 -21  -5   0 19.2522 28.3136   1
 -22   5   0 39.7854 38.8908   1
  22  -5   0 27.2725 40.0036   1
  23   5   0 18.8015 39.1120   1
 -23  -5   0 19.3115 37.7367   1
 -24   5   0-19.4577 40.4724   1
  24  -5   0-9.07269 39.9014   1
 -25   5   0 18.6436 43.6174   1
  25  -5   0 26.9366 42.9789   1
   0   6   0 74170.2 3282.25   1
   0  -6   0 71633.0 3281.60   1
  -1  -6   0 22016.6 975.397   1
  -1   6   0 19719.9 973.146   1
   1   6   0 21739.5 974.528   1
   1  -6   0 21459.9 975.916   1
  -2  -6   0 1509.26 93.9243   1
  -2   6   0 1517.72 93.4078   1
   2   6   0 1644.05 94.4166   1
   2  -6   0 1350.00 92.4193   1
  -3  -6   0 10965.5 489.139   1
   3   6   0 10049.1 486.567   1
  -3   6   0 10173.4 489.564   1
   3  -6   0 9945.38 488.614   1
   4   6   0 106.770 28.7856   1
  -4  -6   0 155.668 31.1617   1
  -4   6   0 102.402 32.0551   1
   4  -6   0 206.959 34.6642   1
   5   6   0 37.5477 26.8831   1
  -5  -6   0 75.8420 26.8719   1
  -5   6   0 71.6918 32.2578   1
   5  -6   0 23.8496 27.3310   1
  -6   6   0 6470.58 313.774   1
   6  -6   0 6367.16 313.056   1
   6   6   0 5884.20 306.243   1
  -6  -6   0 6087.51 309.155   1
  -7   6   0 6275.24 299.728   1
   7  -6   0 6016.34 298.573   1
   7   6   0 5938.54 295.021   1
  -7  -6   0 5095.69 292.599   1
   8   6   0 2033.89 124.786   1
  -8  -6   0 1986.74 123.059   1
  -9   6   0 16325.6 779.775   1
   9  -6   0 16700.3 781.027   1
   9   6   0 16547.8 776.183   1
  -9  -6   0 16530.1 776.170   1
  10  -6   0 1129.66 87.6946   1
 -10   6   0 902.371 79.8775   1
 -11   6   0 80.0460 32.3479   1
  11   6   0 22.0076 31.0078   1
  11  -6   0 39.1055 23.7341   1
 -11  -6   0 7.34751 29.7005   1
 -12  -6   0 354.029 50.0644   1
  12  -6   0 317.525 52.9699   1
 -12   6   0 454.650 56.5407   1
 -13   6   0 747.968 74.1399   1
 -13  -6   0 843.414 75.8289   1
  13  -6   0 917.112 78.4199   1
  13   6   0 872.767 77.1423   1
  14   6   0 721.785 69.3567   1
 -14  -6   0 714.387 68.7744   1
 -15   6   0 620.959 70.0364   1
 -15  -6   0 772.896 72.5047   1
  15  -6   0 809.264 73.9330   1
  15   6   0 586.157 67.1784   1
  16  -6   0 256.889 48.1199   1
 -16  -6   0 321.302 52.8475   1
 -16   6   0 440.197 56.7587   1
  16   6   0 383.296 54.2972   1
  17  -6   0 64.2501 33.4629   1
 -17  -6   0 54.9332 40.8498   1
 -17   6   0 104.212 40.6125   1
  17   6   0-18.2878 38.6559   1
  18  -6   0 18.6696 40.5337   1
 -18  -6   0-9.34512 33.3663   1
 -18   6   0 66.8937 42.5990   1
  18   6   0 65.3693 37.7144   1
  19  -6   0 162.299 41.3505   1
 -19   6   0 122.741 38.0314   1
  20  -6   0-28.5791 41.4117   1
 -20  -6   0 67.2595 43.4219   1
 -20   6   0 56.9944 40.1661   1
  20   6   0 143.960 48.9560   1
  21  -6   0 74.9421 45.3414   1
 -21  -6   0 48.4730 41.5141   1
 -21   6   0 9.65332 38.3625   1
  21   6   0-9.62316 36.9900   1
  22  -6   0 9.21120 30.8205   1
 -22  -6   0 9.72482 35.3735   1
 -22   6   0 28.8785 35.6817   1
  22   6   0-38.3947 38.7343   1
  23  -6   0 26.9368 29.4243   1
 -23  -6   0 134.985 45.6700   1
 -23   6   0 9.67014 29.3392   1
  23   6   0 76.6886 45.9188   1
  24  -6   0 8.74502 35.2892   1
 -24   6   0-9.78819 37.6017   1
  25  -6   0 8.77701 36.5083   1
 -25   6   0-9.41411 37.3909   1
   0  -7   0-16.7161 23.8493   1
   0   7   0 22.1164 24.9456   1
  -1  -7   0 8414.00 446.118   1
  -1   7   0 9015.38 447.783   1
   1  -7   0 9825.99 448.783   1
   1   7   0 9863.28 446.761   1
  -2  -7   0 7105.70 333.392   1
  -2   7   0 6626.25 331.199   1
   2  -7   0 6306.25 330.753   1
   2   7   0 6855.05 331.736   1
  -3  -7   0 18599.9 845.784   1
  -3   7   0 18869.4 847.703   1
   3  -7   0 18228.6 846.955   1
   3   7   0 17116.1 842.874   1
  -4  -7   0 30975.5 1358.91   1
   4   7   0 28901.9 1356.80   1
   4  -7   0 28650.4 1358.59   1
  -4   7   0 30130.8 1360.24   1
  -5  -7   0 9965.84 473.755   1
   5   7   0 9893.78 473.209   1
   5  -7   0 10004.4 477.181   1
  -5   7   0 9460.37 476.680   1
   6   7   0 275.302 39.7006   1
  -6  -7   0 213.567 36.5006   1
  -6   7   0 257.732 43.3583   1
  -7  -7   0 17691.7 813.476   1
   7   7   0 17044.5 811.519   1
  -8  -7   0 6577.83 333.197   1
   8   7   0 6778.66 332.602   1
   8  -7   0 6131.73 331.582   1
  -8   7   0 6852.04 337.558   1
   9  -7   0 5063.68 253.488   1
  -9   7   0 4308.33 247.492   1
 -10  -7   0 986.090 81.4136   1
  10   7   0 1007.94 81.7980   1
 -10   7   0 1063.88 87.4950   1
  10  -7   0 818.842 81.9789   1
 -11  -7   0 15.3066 29.4005   1
  11  -7   0-8.42948 31.2456   1
 -11   7   0-8.28333 29.5448   1
  12   7   0 1179.29 96.2356   1
 -12  -7   0 1533.24 104.240   1
 -12   7   0 1345.64 104.257   1
  12  -7   0 1307.04 102.684   1
  13   7   0 1650.49 118.144   1
 -13  -7   0 1762.76 120.733   1
  14   7   0 2047.02 151.620   1
 -14  -7   0 2978.10 164.333   1
  14  -7   0 2937.31 164.904   1
 -14   7   0 2305.58 155.214   1
  15  -7   0 1685.30 124.584   1
 -15   7   0 1622.91 120.337   1
  16  -7   0 441.169 63.2315   1
  16   7   0 352.296 54.4223   1
 -16   7   0 453.018 62.6325   1
 -16  -7   0 533.966 62.6909   1
  17   7   0 295.543 53.0481   1
 -17  -7   0 203.482 47.0370   1
  18   7   0 169.275 48.4822   1
 -18  -7   0 178.982 47.6221   1
 -18   7   0 260.851 57.2944   1
  18  -7   0 298.639 54.6000   1
  19   7   0 19.0709 40.2952   1
 -19  -7   0 57.2999 37.3710   1
 -19   7   0 77.1513 36.4617   1
  19  -7   0 28.2490 32.9722   1
  20   7   0-9.62162 38.2179   1
 -20  -7   0 28.9101 31.5058   1
  21   7   0 58.0002 42.5431   1
 -21  -7   0 38.7166 40.2974   1
 -21   7   0 9.43533 30.8918   1
  21  -7   0 56.7783 33.1152   1
 -22  -7   0 87.0996 37.9475   1
  22   7   0 57.9736 34.6108   1
 -23  -7   0-19.2115 31.4017   1
 -23   7   0 9.41314 39.7264   1
  23   7   0 9.63584 31.5001   1
  23  -7   0-9.00710 39.6084   1
 -24   7   0 9.38077 30.6892   1
  24  -7   0 43.5473 32.8976   1
   0  -8   0 7096.13 342.691   1
   0   8   0 6630.77 340.202   1
  -1  -8   0 18.6591 21.2819   1
   1  -8   0 19.0485 28.2890   1
   1   8   0-12.3635 22.0522   1
  -1   8   0 18.6480 26.2361   1
  -2  -8   0 60870.3 2767.93   1
  -2   8   0 62851.4 2770.14   1
   2  -8   0 60628.0 2769.27   1
   2   8   0 60534.0 2769.60   1
  -3  -8   0 16036.5 743.811   1
  -3   8   0 16238.6 746.538   1
   3  -8   0 15757.1 745.088   1
   3   8   0 15350.3 742.596   1
  -4  -8   0 24569.6 1194.88   1
  -4   8   0 26718.5 1200.00   1
   4  -8   0 27110.7 1199.97   1
   4   8   0 25662.4 1196.07   1
   5   8   0 2244.31 132.024   1
  -5  -8   0 2057.90 130.447   1
  -6   8   0 10637.9 506.338   1
   6   8   0 10398.6 502.207   1
   6  -8   0 10195.5 506.252   1
  -6  -8   0 10327.0 503.380   1
  -7   8   0 30.5128 28.3315   1
   7  -8   0 52.9154 34.5747   1
  -8  -8   0 4424.13 253.469   1
   8   8   0 4719.12 255.122   1
  -8   8   0 4825.51 259.549   1
  -9  -8   0 1835.44 126.897   1
   9   8   0 2145.89 130.360   1
   9  -8   0 1903.25 128.493   1
  -9   8   0 1952.10 129.794   1
 -10  -8   0 55.7811 33.1498   1
 -10   8   0-25.2296 31.7486   1
  10  -8   0 8.26079 31.7378   1
 -11  -8   0 850.765 76.7575   1
  11   8   0 716.974 71.5561   1
 -11   8   0 796.291 76.8259   1
  11  -8   0 874.138 79.4070   1
  12   8   0 7640.09 400.800   1
 -12  -8   0 8256.22 405.124   1
 -13   8   0 1766.48 119.662   1
  13  -8   0 1656.32 116.241   1
  13   8   0 1513.20 112.695   1
 -13  -8   0 1316.69 107.361   1
  14  -8   0 1279.38 99.2655   1
 -14   8   0 1110.02 95.7571   1
 -15  -8   0 72.3804 37.6501   1
  15   8   0-9.08807 35.5264   1
 -15   8   0 55.3862 37.8444   1
  15  -8   0-9.27295 34.3901   1
 -16  -8   0 55.4908 40.1394   1
  16   8   0-18.6036 38.7001   1
 -16   8   0 27.8701 28.8989   1
  16  -8   0 9.55551 28.1174   1
 -17  -8   0 75.6853 44.3553   1
  17   8   0 47.1618 38.1794   1
 -17   8   0 86.5745 37.7030   1
  17  -8   0 56.2058 34.2041   1
 -18   8   0-9.92448 30.0365   1
  18  -8   0 9.18658 26.2132   1
  19  -8   0 178.025 45.7752   1
 -19   8   0 135.391 45.6811   1
  19   8   0 173.232 49.9122   1
 -19  -8   0 77.9418 40.4266   1
  20  -8   0 75.0484 44.0267   1
  20   8   0 67.8049 43.2986   1
 -20  -8   0 98.0973 43.8462   1
 -21   8   0 28.0284 28.2803   1
  21   8   0-9.71118 42.1413   1
 -21  -8   0-9.79958 41.3597   1
  22  -8   0 27.8447 39.7321   1
 -22   8   0-27.7551 43.7829   1
  22   8   0 48.7211 39.9366   1
 -22  -8   0 9.77265 31.1842   1
  23  -8   0-17.9657 37.3731   1
  24  -8   0 43.4621 35.6484   1
 -24   8   0 18.1617 29.0038   1
   0   9   0-20.3633 22.7298   1
   0  -9   0-20.6040 24.9984   1
   1   9   0 11782.5 570.055   1
  -1   9   0 11605.2 568.902   1
  -1  -9   0 12317.7 571.571   1
   1  -9   0 11902.8 571.013   1
   2   9   0 14322.2 673.336   1
  -2  -9   0 14081.2 673.821   1
   3   9   0 20507.0 890.372   1
   3  -9   0 17664.0 887.332   1
  -3  -9   0 18446.5 887.891   1
  -3   9   0 19418.1 890.812   1
  -4   9   0 133.282 40.3784   1
   4  -9   0 241.049 44.6740   1
   5  -9   0 13187.5 639.995   1
  -5   9   0 13620.7 642.240   1
  -6   9   0 1534.57 112.115   1
  -6  -9   0 1574.40 110.003   1
   6  -9   0 1648.30 114.241   1
   6   9   0 1665.16 111.462   1
   7   9   0 11069.8 522.812   1
  -7   9   0 11207.7 526.620   1
   7  -9   0 9969.30 521.368   1
  -8  -9   0 5427.83 291.330   1
   8   9   0 5486.29 290.436   1
   8  -9   0 5656.02 295.286   1
  -8   9   0 5748.37 296.070   1
  -9  -9   0 2572.10 153.863   1
   9  -9   0 2233.01 150.973   1
  -9   9   0 2624.10 157.126   1
 -10   9   0 6565.06 352.651   1
  10  -9   0 6944.15 354.881   1
  10   9   0 7389.83 356.343   1
 -10  -9   0 6716.79 352.547   1
  11   9   0 6162.40 315.693   1
 -11  -9   0 5840.46 314.684   1
 -12   9   0 953.970 85.0718   1
  12  -9   0 892.247 84.5298   1
  12   9   0 926.738 83.5726   1
 -12  -9   0 869.480 82.1783   1
  13  -9   0 639.202 73.3395   1
 -13   9   0 947.981 82.9649   1
 -14   9   0 92.9656 40.6163   1
  14  -9   0 118.777 41.4927   1
  14   9   0 108.436 39.4951   1
 -14  -9   0 103.393 39.9494   1
 -15   9   0 28.2954 34.3217   1
  15  -9   0 9.29332 33.8182   1
  15   9   0 73.8824 36.0979   1
 -15  -9   0-28.7929 36.8830   1
 -16   9   0 206.813 46.2732   1
  16  -9   0 285.212 48.2213   1
  16   9   0 338.606 57.1742   1
 -16  -9   0 136.571 46.9026   1
 -17   9   0 293.198 53.4931   1
  17  -9   0 394.661 58.9331   1
  17   9   0 477.201 61.1824   1
 -17  -9   0 315.503 57.7392   1
 -18   9   0 156.091 43.8171   1
 -18  -9   0 299.059 56.2517   1
  18  -9   0 205.925 48.9688   1
  18   9   0 164.092 49.4990   1
 -19  -9   0 10.0463 36.5488   1
  19   9   0 9.73047 41.0709   1
  19  -9   0-9.30485 26.5594   1
 -19   9   0 48.7249 30.3092   1
 -20  -9   0 40.3468 40.7200   1
  20   9   0 29.2798 43.4952   1
  20  -9   0 27.9082 38.1395   1
 -20   9   0 9.57015 39.8244   1
 -21  -9   0 40.3390 40.6984   1
 -21   9   0-9.41925 39.7548   1
  21   9   0-39.0362 44.5792   1
  21  -9   0-27.6317 43.0879   1
 -22   9   0 9.04133 34.1285   1
  22  -9   0-9.28473 37.4671   1
 -23   9   0-26.9156 38.9325   1
  23  -9   0 8.94272 36.6487   1
   0  10   0 1083.13 84.1062   1
   0 -10   0 1029.81 83.2257   1
   1  10   0 6562.04 334.128   1
  -1  10   0 6288.70 331.314   1
   1 -10   0 6742.28 335.539   1
  -1 -10   0 6541.20 335.171   1
   2  10   0 7782.60 379.124   1
  -2  10   0 7496.44 378.106   1
  -2 -10   0 7120.94 376.476   1
   2 -10   0 7694.73 380.280   1
   3  10   0 6701.50 330.146   1
  -3  10   0 6602.31 333.192   1
   3 -10   0 6135.65 328.790   1
  -3 -10   0 6322.33 329.214   1
   4  10   0 656.763 64.4264   1
  -4  10   0 672.503 66.6144   1
   4 -10   0 617.475 64.0430   1
  -4 -10   0 597.349 65.3331   1
   5  10   0 129.041 36.3609   1
  -5  10   0 261.130 44.5903   1
   5 -10   0 191.926 43.3650   1
  -5 -10   0 301.781 47.4762   1
  -6  10   0 3010.94 182.114   1
   6 -10   0 3156.07 185.600   1
   6  10   0 3178.44 181.664   1
  -7  10   0 12807.5 627.685   1
   7 -10   0 13088.3 629.747   1
   7  10   0 13120.2 626.308   1
  -7 -10   0 12940.4 626.604   1
  -8  10   0 16153.2 766.147   1
  -8 -10   0 16385.4 765.296   1
   8 -10   0 15539.2 762.974   1
   8  10   0 16071.7 763.956   1
  -9  10   0 375.067 60.5727   1
  -9 -10   0 452.611 57.8301   1
   9  10   0 491.435 59.2975   1
   9 -10   0 330.365 56.1166   1
 -10 -10   0 3408.82 201.340   1
  10  10   0 3480.21 203.148   1
 -10  10   0 3518.96 205.009   1
  10 -10   0 3643.83 207.469   1
 -11 -10   0 3307.26 209.184   1
  11  10   0 4076.43 216.855   1
 -11  10   0 3854.86 216.495   1
  11 -10   0 3648.77 214.226   1
 -12  10   0 1603.20 114.618   1
  12 -10   0 1186.10 105.640   1
 -13 -10   0 27.3465 33.8890   1
  13  10   0 72.6594 35.5826   1
 -13  10   0 65.5133 39.5837   1
  13 -10   0 76.1947 47.1440   1
 -14 -10   0 470.312 63.6292   1
  14  10   0 576.548 68.3436   1
 -14  10   0 483.606 61.1537   1
  14 -10   0 546.651 61.7508   1
 -15 -10   0 211.076 49.8794   1
  15  10   0 409.940 56.5362   1
 -15  10   0 341.740 59.1126   1
  15 -10   0 290.117 54.3685   1
 -16 -10   0 312.862 56.8075   1
  16  10   0 339.986 55.7920   1
 -16  10   0 275.858 52.3561   1
  16 -10   0 227.186 49.8814   1
 -17 -10   0 535.331 65.1296   1
  17  10   0 555.098 66.0287   1
 -17  10   0 470.866 63.6890   1
  17 -10   0 433.081 61.9472   1
 -18 -10   0 20.0440 35.0338   1
  18  10   0 19.3294 39.0092   1
  18 -10   0 56.9520 40.0673   1
 -18  10   0-19.0682 34.6893   1
 -19 -10   0-10.0873 33.7520   1
 -19  10   0 9.87909 41.6928   1
  19 -10   0 36.4808 39.5745   1
  19  10   0-38.8237 33.9199   1
  20  10   0 19.4366 44.3910   1
 -20 -10   0-10.0990 38.1218   1
  21 -10   0 36.3780 32.4538   1
  21  10   0-9.73513 43.3808   1
  22 -10   0-8.96923 41.4696   1
 -22  10   0 36.2537 39.8601   1
   0  11   0 7.83939 37.0966   1
   0 -11   0 8.00683 35.2112   1
   1  11   0 11366.1 546.436   1
  -1  11   0 10762.2 542.786   1
  -1 -11   0 11761.9 548.497   1
   1 -11   0 11013.2 545.356   1
   2  11   0 5680.10 300.732   1
  -2  11   0 5155.25 298.180   1
  -2 -11   0 6293.52 306.260   1
   2 -11   0 6042.35 305.093   1
   3  11   0 167.225 42.1493   1
  -3  11   0 99.6629 41.8809   1
   3 -11   0 89.9272 34.9918   1
  -3 -11   0 177.118 44.4981   1
   4  11   0 2535.49 152.835   1
  -4  11   0 2469.19 154.260   1
   4 -11   0 2373.39 152.534   1
  -4 -11   0 2367.88 149.778   1
  -5  11   0 3437.72 196.662   1
   5 -11   0 3183.58 192.804   1
   5  11   0 3260.87 191.231   1
  -5 -11   0 3336.39 192.784   1
   6 -11   0 14078.8 693.614   1
  -6  11   0 14956.9 697.285   1
  -6 -11   0 14273.6 691.401   1
  -7  11   0 2598.25 161.962   1
   7 -11   0 2718.20 164.195   1
   7  11   0 2611.77 161.673   1
  -7 -11   0 2603.03 163.168   1
  -8  11   0 2005.60 136.067   1
   8 -11   0 2133.49 137.809   1
   8  11   0 2205.58 137.436   1
  -8 -11   0 1799.30 132.308   1
  -9  11   0 1153.20 98.8239   1
   9 -11   0 1005.41 94.5619   1
   9  11   0 1293.87 99.4336   1
  -9 -11   0 1238.40 96.6676   1
 -10  11   0 1395.87 107.688   1
  10 -11   0 1401.94 107.460   1
 -11 -11   0 1381.32 109.885   1
 -11  11   0 1295.19 107.843   1
  11 -11   0 1691.81 115.890   1
  11  11   0 1608.28 114.817   1
 -12  11   0 47.3180 29.4631   1
  12 -11   0 28.5269 28.8163   1
  12  11   0-27.2556 37.2593   1
 -12 -11   0 73.9481 40.1360   1
  13  11   0 489.286 65.2553   1
 -13 -11   0 497.424 65.1947   1
 -14  11   0 19.3842 36.5851   1
  14 -11   0-27.7698 35.5598   1
  14  11   0 9.33860 31.9488   1
 -14 -11   0-9.56749 30.5227   1
 -15  11   0 124.059 44.3254   1
  15 -11   0 93.7879 40.9208   1
  15  11   0 94.8171 41.3650   1
 -15 -11   0 68.1167 42.4408   1
 -16  11   0 498.501 62.9643   1
  16 -11   0 602.399 66.5413   1
  16  11   0 522.300 68.1518   1
 -16 -11   0 458.940 64.3512   1
 -17  11   0 37.8589 30.9841   1
  17 -11   0 57.0446 34.6217   1
  17  11   0-19.5384 36.2490   1
 -17 -11   0 58.8172 40.2051   1
 -18  11   0-18.6917 31.2742   1
 -18 -11   0 9.88755 29.0856   1
  18 -11   0-9.61257 32.1666   1
  18  11   0-19.6481 33.6128   1
  19  11   0 19.5525 36.9189   1
 -19 -11   0 29.8228 34.0269   1
 -20  11   0 67.3252 44.5460   1
  20  11   0 107.362 47.2989   1
  20 -11   0 17.8108 41.2585   1
 -22  11   0 26.8889 30.6870   1
   0  12   0 3971.93 227.432   1
   0 -12   0 4253.06 231.141   1
   1  12   0 4766.78 268.463   1
  -1  12   0 5171.31 270.228   1
   1 -12   0 4774.69 267.512   1
  -1 -12   0 5377.27 274.017   1
  -2  12   0 7027.76 356.250   1
   2  12   0 6709.39 354.307   1
   2 -12   0 7184.13 357.924   1
  -2 -12   0 6694.85 355.059   1
   3  12   0 1679.28 117.798   1
  -3  12   0 1598.44 116.260   1
   3 -12   0 1630.67 116.975   1
   4  12   0 3868.10 214.944   1
  -4  12   0 3546.46 213.000   1
   4 -12   0 3815.72 214.631   1
  -4 -12   0 3820.72 215.684   1
  -5 -12   0 25.5546 26.5115   1
   6  12   0 282.896 46.5439   1
  -6  12   0 386.523 55.7611   1
   6 -12   0 296.754 51.4740   1
  -6 -12   0 390.846 54.9912   1
   7 -12   0 2785.13 172.694   1
  -7  12   0 2769.95 171.623   1
   7  12   0 2628.29 168.765   1
  -7 -12   0 2823.50 172.071   1
  -8  12   0 64.8166 34.5219   1
   8 -12   0 100.931 36.6316   1
  -9  12   0 9.45426 36.9546   1
   9 -12   0 64.6811 38.4491   1
   9  12   0 26.6459 35.2929   1
  -9 -12   0-9.28305 36.2859   1
 -10  12   0 228.682 51.3447   1
 -10 -12   0 360.099 55.9900   1
  10 -12   0 167.267 45.0659   1
  10  12   0 327.128 53.5967   1
 -11  12   0 322.484 53.8255   1
 -11 -12   0 188.446 51.3283   1
  11 -12   0 189.171 47.8529   1
  11  12   0 214.689 49.5436   1
 -12  12   0 250.237 46.3981   1
  12  12   0 191.979 45.2549   1
  12 -12   0 171.166 41.1004   1
 -12 -12   0 180.603 43.2653   1
 -13  12   0 251.368 52.7375   1
  13 -12   0 176.198 43.8515   1
  13  12   0 150.095 43.6591   1
 -13 -12   0 182.380 44.6370   1
 -14  12   0 9.64868 32.2847   1
  14 -12   0 9.59351 33.5274   1
  14  12   0-9.50234 38.9405   1
 -14 -12   0 9.72332 35.3685   1
 -15  12   0 105.818 42.2031   1
  15 -12   0 122.194 48.7505   1
  15  12   0 134.948 45.5171   1
 -15 -12   0 186.287 44.6703   1
 -16  12   0 38.1568 38.6354   1
  16 -12   0 112.741 48.4416   1
  16  12   0 116.676 43.9908   1
 -16 -12   0 39.3625 33.8277   1
 -17  12   0 28.3267 37.5358   1
  17 -12   0 28.1886 37.3530   1
  17  12   0 58.4120 43.9508   1
 -17 -12   0 29.8015 38.1937   1
  18  12   0 97.4921 40.6800   1
 -18 -12   0 49.8333 33.5031   1
 -19  12   0 9.21061 39.9739   1
  19 -12   0 37.1262 45.3982   1
  19  12   0 9.72017 33.2630   1
 -21  12   0 81.7099 34.9721   1
  21 -12   0 34.8470 29.9155   1
  -2  13   0 17.7554 27.6471   1
   2 -13   0 53.6260 29.9440   1
  -3  13   0 1530.26 113.840   1
   3 -13   0 1536.02 113.678   1
  -4  13   0-18.2602 33.2117   1
   4 -13   0 35.9368 34.5147   1
   5 -13   0 2293.32 151.707   1
   5  13   0 2275.97 148.755   1
  -5  13   0 2190.63 152.054   1
  -5 -13   0 2469.51 152.343   1
  -6  13   0 502.997 62.2061   1
   6 -13   0 565.685 64.1266   1
   6  13   0 623.743 69.0373   1
  -6 -13   0 367.557 57.8412   1
  -7  13   0 818.606 78.1493   1
   7 -13   0 664.597 75.3574   1
   7  13   0 765.113 76.6535   1
  -7 -13   0 827.602 79.1722   1
  -8  13   0 85.2998 41.7858   1
   8 -13   0 46.9592 36.2039   1
   8  13   0 82.5388 40.9661   1
  -8 -13   0 55.5946 40.3178   1
  -9  13   0 86.7296 43.5288   1
   9  13   0-9.12656 34.5154   1
   9 -13   0 94.1801 43.0709   1
  -9 -13   0 47.8368 34.8649   1
  10  13   0 508.229 63.8786   1
 -10 -13   0 512.762 65.0747   1
  11  13   0 103.002 38.5821   1
 -11  13   0 143.904 41.8221   1
  11 -13   0 48.0243 35.8288   1
 -11 -13   0 68.2055 36.9988   1
  12  13   0 38.1202 42.4679   1
 -12 -13   0 29.0991 35.2968   1
 -12  13   0 19.3710 37.8572   1
  12 -13   0 9.50953 36.5457   1
 -13  13   0 19.3768 32.4743   1
  13 -13   0 68.3248 38.8156   1
 -14 -13   0 9.91764 30.8384   1
  14  13   0-9.84576 32.1859   1
 -15  13   0 143.999 43.3796   1
  15 -13   0 122.007 42.9617   1
 -15 -13   0 188.644 47.0091   1
  15  13   0 220.675 52.1077   1
 -16 -13   0-19.8312 37.4315   1
  16 -13   0 37.2216 38.1355   1
 -16  13   0 47.1881 36.8776   1
  16  13   0-48.5678 44.9088   1
  17  13   0 19.4720 32.6010   1
 -17 -13   0 39.8677 36.2763   1
  18  13   0-9.73527 40.4955   1
 -18  13   0 36.6114 38.6288   1
  18 -13   0-9.25622 38.5029   1
 -20  13   0 9.01351 37.4942   1
  20 -13   0 8.77737 34.8642   1
   0  14   0 79.4992 36.9132   1
  -1 -14   0 786.613 76.3152   1
   1 -14   0 802.070 77.2080   1
   1  14   0 690.371 72.4306   1
  -1  14   0 670.355 72.4546   1
   2 -14   0 9.22951 34.8388   1
   2  14   0-9.02575 35.2655   1
  -2  14   0-27.8660 34.4304   1
  -2 -14   0 27.5289 34.6380   1
   3 -14   0 9.18252 33.4327   1
   3  14   0 18.2022 37.8847   1
  -3  14   0 46.9796 39.1101   1
  -3 -14   0 64.6387 40.0951   1
   4 -14   0 427.365 60.2338   1
   4  14   0 469.311 60.7934   1
  -4  14   0 403.991 60.4713   1
  -4 -14   0 435.970 57.9240   1
   5 -14   0 46.7749 38.3641   1
   5  14   0 36.9171 43.6964   1
  -5  14   0 38.0590 35.2990   1
  -5 -14   0 9.28563 34.4504   1
   6 -14   0 397.816 58.4879   1
   6  14   0 296.342 56.1520   1
  -6  14   0 385.616 59.4333   1
  -6 -14   0 529.400 65.0191   1
   7 -14   0 200.367 51.1692   1
   7  14   0 222.713 50.2427   1
  -7  14   0 227.742 49.0641   1
  -7 -14   0 103.225 41.5742   1
   8  14   0 410.107 54.9673   1
  -8 -14   0 338.074 53.2779   1
  -9  14   0 19.5418 36.8920   1
  -9 -14   0 9.59073 34.8957   1
   9  14   0 9.44480 36.9125   1
   9 -14   0 38.1769 37.9171   1
 -10 -14   0 357.684 56.1703   1
 -10  14   0 285.495 51.2348   1
  10  14   0 200.350 48.3324   1
  10 -14   0 293.358 50.7375   1
 -11  14   0 241.092 51.3157   1
  11 -14   0 154.276 46.4698   1
 -12 -14   0 10.0274 32.7802   1
 -12  14   0 9.65776 35.1299   1
  12  14   0-9.75944 31.1355   1
  12 -14   0 9.54859 36.6819   1
 -13 -14   0 80.8247 40.1274   1
 -13  14   0-19.3199 36.4636   1
  13  14   0-9.66333 36.4764   1
  13 -14   0-29.1502 37.3272   1
 -14 -14   0 60.3796 45.4235   1
 -14  14   0-9.60157 37.5413   1
  14  14   0 68.1503 44.4920   1
  14 -14   0 19.6441 39.6600   1
 -15 -14   0 69.8251 46.7505   1
  15 -14   0 82.6434 44.0369   1
 -15  14   0-38.4589 46.6079   1
  15  14   0 147.272 46.5482   1
 -16  14   0-28.0140 41.0725   1
  16 -14   0-36.6979 41.4014   1
 -16 -14   0 9.98138 40.2880   1
  16  14   0-19.7387 41.6607   1
  17 -14   0-9.07582 37.7516   1
  17  14   0 9.87852 41.0905   1
 -17  14   0-9.24091 41.6921   1
  18 -14   0 45.0532 39.6317   1
 -18  14   0-9.01958 35.2506   1
  19 -14   0-18.1349 31.6887   1
 -19  14   0 8.68147 26.2752   1
   0 -15   0-46.9030 39.6440   1
   1  15   0 342.864 53.2657   1
  -1  15   0 298.921 50.8302   1
   1 -15   0 331.473 54.4985   1
  -1 -15   0 256.785 47.0225   1
  -2  15   0 738.096 76.3619   1
   2  15   0 669.528 75.0693   1
  -2 -15   0 731.405 75.7906   1
   3  15   0 92.8847 35.1201   1
  -3 -15   0 28.4107 28.7336   1
  -3  15   0 28.6501 43.1343   1
   3 -15   0 9.43065 36.2850   1
   4  15   0-28.1526 37.2772   1
  -4 -15   0 28.5646 35.9464   1
  -4  15   0 28.7632 41.6074   1
   4 -15   0 38.0215 41.8036   1
   5  15   0 37.9499 35.8178   1
  -5 -15   0-9.56551 32.7305   1
   6  15   0 313.910 52.1963   1
  -6 -15   0 172.343 44.3310   1
  -6  15   0 320.472 55.0033   1
   6 -15   0 288.618 53.2029   1
   7  15   0-28.7217 42.6515   1
  -7 -15   0-38.6917 40.2356   1
  -7  15   0 38.4363 43.3535   1
   7 -15   0 9.65700 37.0985   1
  -8  15   0 126.389 39.0538   1
   8 -15   0 134.878 38.0930   1
  -9 -15   0 86.5257 40.9501   1
   9  15   0 239.751 52.3941   1
   9 -15   0 96.0235 42.5875   1
  -9  15   0 88.4731 46.8447   1
  10  15   0 356.233 58.4530   1
 -10  15   0 266.455 52.7621   1
  10 -15   0 379.451 58.0537   1
 -10 -15   0 456.839 63.6743   1
  11  15   0 213.723 47.3019   1
 -11  15   0 289.012 51.2511   1
  11 -15   0 211.904 45.3787   1
  12  15   0 166.063 44.0180   1
 -12  15   0 124.758 46.9007   1
  12 -15   0 171.046 47.4285   1
 -12 -15   0 128.687 42.8831   1
  13  15   0 125.907 43.9381   1
 -13  15   0 95.8449 46.0955   1
 -13 -15   0 71.0447 46.0207   1
  13 -15   0 115.690 50.2792   1
  14  15   0 98.1955 44.9752   1
 -14 -15   0 50.6828 37.0197   1
  15  15   0 39.3550 44.4521   1
  15 -15   0 9.04784 40.3767   1
 -15  15   0 142.106 50.1754   1
 -15 -15   0 20.3231 41.0735   1
  16 -15   0 72.0491 43.5742   1
 -16  15   0-64.1664 43.3759   1
  17 -15   0 26.6646 39.0935   1
 -17  15   0 9.02481 39.1685   1
  18 -15   0 17.5228 29.9796   1
 -18  15   0 8.80433 30.1266   1
   0  16   0 236.189 48.6872   1
   0 -16   0 96.4433 39.0040   1
  -1  16   0 290.139 51.5010   1
   1  16   0 419.885 61.0593   1
   1 -16   0 365.129 55.6007   1
  -1 -16   0 438.755 63.4227   1
   2  16   0 466.398 63.3568   1
  -2  16   0 468.137 69.8620   1
   2 -16   0 420.565 64.3965   1
  -2 -16   0 498.778 66.1067   1
   3  16   0 189.927 51.8260   1
  -3 -16   0 116.362 43.4783   1
  -3  16   0 77.6465 41.2563   1
   3 -16   0 85.9579 38.8547   1
  -4  16   0 371.237 61.1937   1
   4  16   0 540.893 66.5484   1
  -4 -16   0 512.792 65.9415   1
   5  16   0 19.1734 32.8015   1
  -5 -16   0-9.72194 34.6799   1
  -5  16   0 19.6765 39.7041   1
   5 -16   0 19.2457 37.6021   1
   6  16   0 222.669 57.3845   1
  -6 -16   0 243.880 52.0810   1
  -6  16   0 243.212 44.9874   1
   6 -16   0 184.469 43.8198   1
   7  16   0 87.5270 44.0188   1
  -7 -16   0 136.811 47.4117   1
  -7  16   0 38.6087 41.4633   1
   7 -16   0 58.2441 42.8332   1
   8  16   0 146.541 47.4256   1
  -8 -16   0-9.83520 39.8779   1
  -8  16   0 88.1274 44.3481   1
   8 -16   0 125.258 41.4223   1
  -9 -16   0 129.272 48.3497   1
   9  16   0 68.1669 43.6469   1
   9 -16   0 134.176 38.3667   1
  -9  16   0 88.2618 37.3278   1
  10  16   0 68.0331 35.3886   1
 -10  16   0 9.82786 32.9226   1
  10 -16   0 56.6609 38.7320   1
 -10 -16   0 9.82759 34.3822   1
  11  16   0 272.693 52.7618   1
 -11  16   0 305.929 55.3113   1
  11 -16   0 191.172 46.6360   1
 -11 -16   0 253.829 50.0570   1
  12  16   0 155.827 46.4653   1
 -12  16   0 246.812 51.0451   1
  12 -16   0 178.594 47.3460   1
 -12 -16   0 235.880 49.9212   1
  13  16   0 9.77833 37.5811   1
 -13  16   0 9.43954 40.4185   1
  13 -16   0 94.8479 43.3387   1
 -13 -16   0-9.92457 37.4798   1
  14 -16   0 76.2210 40.2719   1
  14  16   0 9.77320 44.6976   1
 -14  16   0 56.2424 38.4785   1
  16 -16   0 17.5978 27.3623   1
 -16  16   0-35.7941 30.6164   1
   0  17   0-28.9604 37.1068   1
   0 -17   0-29.1424 41.0167   1
  -1  17   0 216.024 49.2120   1
   1  17   0 363.080 58.0548   1
   1 -17   0 289.422 56.1130   1
  -1 -17   0 291.542 56.9263   1
  -2  17   0 19.5371 38.1915   1
   2  17   0 9.37565 40.7048   1
   2 -17   0 19.2050 38.1630   1
  -2 -17   0 76.9156 42.3002   1
   3  17   0 1066.28 90.5449   1
  -3  17   0 887.903 88.1215   1
  -3 -17   0 947.006 86.6034   1
   3 -17   0 935.987 90.0516   1
  -4 -17   0 58.9525 40.3921   1
  -4  17   0 58.9883 37.2499   1
   4 -17   0 106.024 45.7216   1
   4  17   0 67.4613 42.5013   1
  -5 -17   0 352.283 55.0818   1
   5  17   0 297.619 52.3500   1
  -6 -17   0 19.6593 31.3996   1
  -6  17   0 38.6794 44.1980   1
   6 -17   0 29.1235 41.0008   1
   6  17   0 58.0820 39.0963   1
  -7  17   0 173.470 48.7371   1
  -7 -17   0 187.055 42.8375   1
   7  17   0 156.127 44.6945   1
  -8  17   0 87.9135 41.3339   1
   8 -17   0 47.8286 36.8699   1
   9  17   0 9.79053 41.9050   1
  -9  17   0-19.4519 38.6297   1
  -9 -17   0 29.5523 40.3678   1
   9 -17   0-19.0020 36.4986   1
  10  17   0 9.80744 42.5694   1
 -10 -17   0 39.6440 39.3787   1
  11  17   0 116.815 47.1759   1
 -11  17   0-18.8438 44.6654   1
  11 -17   0 37.7309 39.9008   1
 -11 -17   0 119.726 43.3773   1
  12  17   0 38.8498 43.8200   1
  12 -17   0-46.1815 42.7009   1
 -12  17   0 46.7104 44.2062   1
 -12 -17   0-9.81487 40.2213   1
  14 -17   0 130.127 44.6288   1
 -14  17   0 36.5786 38.2128   1
   0  18   0 294.921 57.4494   1
   0 -18   0 261.165 53.5428   1
  -1  18   0 9.87394 41.6720   1
   1  18   0 19.2274 35.6367   1
   1 -18   0-28.6457 37.9264   1
  -1 -18   0-29.2362 37.4388   1
   2  18   0 268.310 54.5085   1
  -2  18   0 214.596 48.4394   1
   2 -18   0 326.251 55.8518   1
  -2 -18   0 370.243 54.4923   1
  -3  18   0 19.5709 32.0631   1
   3  18   0 131.367 47.3817   1
  -3 -18   0 67.8703 42.1282   1
   3 -18   0 9.62105 32.2653   1
   4  18   0-9.46148 29.5318   1
  -4  18   0 137.162 48.4888   1
  -4 -18   0 98.8827 39.9851   1
   4 -18   0 48.0915 43.4703   1
  -5 -18   0-19.6603 31.3609   1
  -5  18   0 19.4633 41.6533   1
   5 -18   0-19.2755 44.0228   1
   5  18   0 9.62710 32.2122   1
  -6 -18   0 215.165 47.4508   1
  -6  18   0 172.090 49.8200   1
   6 -18   0 201.965 50.1033   1
   6  18   0 307.939 51.5223   1
  -7 -18   0 9.79225 35.6185   1
   7  18   0-9.68208 43.1327   1
  -8 -18   0 216.273 51.4607   1
   8  18   0 164.952 49.8515   1
  -8  18   0 106.216 37.0171   1
   8 -18   0 131.824 38.5423   1
   9  18   0 48.7787 41.7823   1
  -9  18   0 38.2882 35.5118   1
   9 -18   0 27.9414 31.8984   1
  -9 -18   0 19.6663 39.0835   1
  10  18   0 9.79338 41.3318   1
 -10  18   0 28.1840 40.2116   1
 -10 -18   0 9.80557 40.7878   1
  10 -18   0-18.4607 37.2489   1
  11  18   0 38.8584 42.7544   1
  12 -18   0 35.9984 37.4346   1
 -12  18   0-27.3156 34.3700   1
  13 -18   0-9.03685 29.5522   1
 -13  18   0 44.9326 32.0627   1
   0  19   0-29.2703 39.3724   1
   0 -19   0 38.2498 36.7350   1
   1  19   0 224.754 47.8933   1
  -1  19   0 212.221 54.2979   1
   1 -19   0 181.037 50.0947   1
  -1 -19   0 279.141 45.6871   1
  -2  19   0 9.64309 35.0911   1
   2  19   0 57.3167 44.1753   1
  -2 -19   0 9.68307 39.0882   1
   3  19   0 85.6641 44.7294   1
  -3 -19   0 106.451 47.0161   1
  -4  19   0 19.4682 39.2926   1
   4  19   0 18.6767 40.5324   1
  -4 -19   0 19.1428 42.1007   1
   4 -19   0 28.4864 37.1134   1
  -5  19   0 19.0040 36.5224   1
   5  19   0-9.33487 41.6036   1
   5 -19   0 76.1374 41.3144   1
  -5 -19   0 19.6909 37.8410   1
  -6  19   0-9.39395 39.6537   1
   6 -19   0-28.3446 44.7153   1
  -7 -19   0 242.797 53.5211   1
  -7  19   0 169.537 40.7514   1
   7 -19   0 205.282 41.4729   1
   7  19   0 218.842 55.8684   1
   8  19   0 66.8110 38.5765   1
  -8 -19   0 28.8710 37.6646   1
   9 -19   0-9.08045 42.9742   1
   9  19   0-9.53933 35.3677   1
  -9  19   0 83.9714 44.6544   1
  10 -19   0 90.2417 35.5614   1
 -10  19   0 118.387 40.8322   1
   0 -20   0 112.707 39.9597   1
   0  20   0 114.117 47.2715   1
  -1 -20   0 9.41460 40.8517   1
   1 -20   0-9.38716 28.4106   1
   1  20   0 9.60889 44.9484   1
  -1  20   0-9.49129 32.4712   1
  -2 -20   0 94.7561 43.4232   1
   2 -20   0 121.489 42.8299   1
  -2  20   0 76.3110 42.6388   1
   2  20   0 19.2375 41.3182   1
   3 -20   0-9.31090 41.4809   1
  -3 -20   0 9.52683 31.8784   1
   3  20   0 18.8028 37.3425   1
  -3  20   0 9.52298 49.4572   1
  -4 -20   0 152.301 43.5403   1
   4  20   0 168.502 46.8184   1
  -5 -20   0 28.3080 41.4991   1
   5 -20   0 18.5505 38.0147   1
   5  20   0 27.6940 43.6863   1
  -5  20   0-9.22004 40.0126   1
  -6 -20   0 76.6433 38.3342   1
   6 -20   0 45.8874 40.6239   1
   6  20   0 90.9401 40.2593   1
   7 -20   0 81.3560 33.6461   1
  -7  20   0 55.4004 33.0751   1
   0 -21   0 18.3169 39.7532   1
   0  21   0 27.7800 48.1008   1
  -1 -21   0 45.7957 41.8401   1
   1 -21   0-36.4727 42.6566   1
  -1  21   0-46.3964 50.4152   1
   1  21   0-18.5518 45.8475   1
   2 -21   0 127.280 49.0247   1
  -2 -21   0 247.847 47.7260   1
  -2  21   0 92.4685 50.7115   1
   2  21   0 112.408 41.7709   1
  -3 -21   0-36.9270 38.4043   1
   3  21   0 9.37105 42.2830   1
 -26   0   1-37.4162 40.6146   1
  26   0  -1-27.6846 42.1765   1
 -24   0   1 49.6445 46.4620   1
  24   0  -1 9.31931 41.5353   1
 -22   0   1-9.91509 43.6099   1
  22   0  -1-28.6465 43.0903   1
 -21   0   1-9.51489 39.0038   1
  21   0  -1 58.1243 45.3263   1
  20   0  -1-9.57307 40.4034   1
 -20   0   1 27.8052 37.4039   1
  19   0  -1-8.97920 32.0430   1
 -19   0   1-37.7303 32.9799   1
  18   0  -1-8.83579 25.9886   1
 -18   0   1 18.2801 29.1592   1
 -16   0   1 78.2974 38.4156   1
  15   0  -1-15.8281 35.2563   1
 -15   0   1 16.8410 33.9798   1
  14   0  -1 59.8255 29.2473   1
 -14   0   1-8.03881 30.9083   1
  13   0  -1 20.6174 23.0039   1
 -13   0   1 7.69419 23.9334   1
  12   0  -1-6.44641 26.4226   1
 -12   0   1 42.3268 28.9139   1
  11   0  -1-18.1816 26.6568   1
 -11   0   1-6.37011 26.8896   1
  10   0  -1-11.1692 24.5683   1
 -10   0   1-23.2402 29.3156   1
   9   0  -1-10.1569 22.9161   1
  -9   0   1 31.3984 25.3221   1
   8   0  -1-4.55284 20.8047   1
  -8   0   1-22.9937 22.4983   1
   7   0  -1 8.00521 19.7986   1
  -7   0   1 27.7473 19.8103   1
   6   0  -1 33.6937 22.0492   1
  -6   0   1 10.1318 20.4646   1
   5   0  -1-13.6207 19.2387   1
  -5   0   1 25.1102 19.0913   1
   4   0  -1 33.3851 16.5357   1
  -4   0   1 6.48033 18.3872   1
   3   0  -1-7.21447 11.3253   1
  -3   0   1 24.5087 13.6067   1
  -1   0  -1-2.39951 10.6896   1
   1   0   1 1.13535 10.4976   1
  -2   0  -1-5.51518 15.2941   1
   2   0   1 1.77992 15.9098   1
  -3   0  -1-32.2944 18.5122   1
   3   0   1 2.41042 15.4884   1
  -4   0  -1 12.4804 23.3576   1
   4   0   1 24.2198 25.0128   1
  -6   0  -1 13.0842 22.2220   1
   6   0   1 4.19178 21.7726   1
  -7   0  -1-4.96764 20.3611   1
   7   0   1 23.6719 20.5474   1
  -8   0  -1-33.3533 26.6223   1
   8   0   1-15.7817 23.1572   1
  -9   0  -1 12.4751 20.3946   1
   9   0   1 5.69953 20.3329   1
 -10   0  -1 14.0928 30.1625   1
  10   0   1 5.99267 25.2944   1
 -12   0  -1 31.0597 35.4682   1
  12   0   1-28.9510 35.3967   1
 -13   0  -1 24.5000 30.8269   1
  13   0   1-15.3502 29.9884   1
 -14   0  -1 8.40090 35.5108   1
  14   0   1 80.9046 37.4566   1
 -15   0  -1 17.2630 26.8408   1
  15   0   1-25.3853 24.1467   1
 -16   0  -1 62.5578 38.3792   1
  16   0   1 77.7528 40.0626   1
 -17   0  -1-27.5640 32.1243   1
  17   0   1-17.6655 25.2224   1
 -18   0  -1-9.23983 35.4975   1
 -19   0  -1-27.3692 36.2353   1
  19   0   1 38.9765 42.2817   1
 -20   0  -1-19.2208 29.8901   1
  20   0   1-9.55766 29.7261   1
 -21   0  -1-30.0317 39.1282   1
  21   0   1-18.5490 40.7981   1
 -22   0  -1-10.0190 42.2913   1
  22   0   1-27.5118 42.9064   1
 -23   0  -1 9.75069 39.3481   1
  23   0   1-18.5287 39.6534   1
 -24   0  -1-18.9787 37.6902   1
  24   0   1 9.18587 35.8916   1
 -25   0  -1-18.3195 29.9440   1
  25   0   1 9.16812 29.2491   1
 -26   0  -1-17.9430 30.0243   1
  26   0   1-8.94910 31.2806   1
 -26   1   1-9.63362 42.9304   1
  26  -1  -1-54.2820 41.8389   1
  26   1  -1-9.31133 36.3973   1
 -25   1   1-20.1371 36.6396   1
  25  -1  -1-27.0553 34.6617   1
 -24   1   1-9.78167 36.9303   1
 -24  -1   1-28.6884 41.5011   1
  24  -1  -1-9.51265 37.7894   1
  24   1  -1-19.1383 39.2203   1
 -23  -1   1 19.4006 39.7533   1
  23   1  -1-37.8627 42.7079   1
 -22   1   1 29.1758 41.6781   1
 -22  -1   1 49.1067 31.4022   1
  22  -1  -1 94.8601 46.9292   1
  22   1  -1 28.1444 32.1635   1
 -21   1   1 48.4799 37.2475   1
 -21  -1   1-39.6888 46.4139   1
  21  -1  -1-37.3694 35.8890   1
  21   1  -1 27.6221 39.9523   1
 -20   1   1 210.449 45.2914   1
 -20  -1   1 109.877 40.2865   1
  20  -1  -1 177.343 44.2194   1
  20   1  -1 134.177 38.3945   1
 -19   1   1 285.515 51.3619   1
 -19  -1   1 282.370 55.4926   1
  19  -1  -1 311.621 56.0479   1
  19   1  -1 219.613 49.0649   1
 -18   1   1 218.363 51.9030   1
 -18  -1   1 197.081 43.7846   1
  18  -1  -1 221.381 46.8433   1
  18   1  -1 173.308 43.1004   1
 -17  -1   1-8.43619 31.2811   1
  17   1  -1 54.0667 36.3722   1
 -16  -1   1 359.441 52.6360   1
 -16   1   1 415.262 59.7907   1
  16  -1  -1 368.873 49.4403   1
  16   1  -1 368.161 55.6424   1
 -15   1   1 1231.39 92.5838   1
 -15  -1   1 1153.89 90.7132   1
  15  -1  -1 929.232 84.2056   1
  15   1  -1 968.919 84.1293   1
 -14   1   1 700.837 73.0067   1
  14  -1  -1 942.037 76.8092   1
  14   1  -1 932.789 77.8956   1
 -13   1   1 11656.0 560.407   1
 -13  -1   1 11893.0 560.646   1
  13  -1  -1 11952.0 559.983   1
  13   1  -1 10855.7 556.584   1
 -12  -1   1 6.78348 26.5045   1
 -12   1   1-6.84532 26.2965   1
  12   1  -1 26.6021 28.4651   1
  12  -1  -1-20.4662 29.9995   1
 -11   1   1 351.367 46.1544   1
 -11  -1   1 464.203 52.0870   1
  11   1  -1 434.829 48.1053   1
  11  -1  -1 483.300 51.4727   1
 -10   1   1 1103.57 81.0492   1
 -10  -1   1 1217.53 82.1407   1
  10  -1  -1 1020.46 81.4413   1
  10   1  -1 1129.59 79.3472   1
  -9   1   1 7326.08 357.257   1
  -9  -1   1 7481.26 357.087   1
   9  -1  -1 7342.76 356.980   1
   9   1  -1 7088.26 355.504   1
  -8   1   1 19649.9 929.984   1
  -8  -1   1 20878.5 930.517   1
   8  -1  -1 19949.4 929.693   1
   8   1  -1 20368.4 928.404   1
  -7   1   1 12270.1 564.847   1
   7  -1  -1 11903.1 563.870   1
  -6   1   1 132012. 6306.57   1
  -6  -1   1 139159. 6309.65   1
   6  -1  -1 149242. 6309.31   1
   6   1  -1 143869. 6307.44   1
  -5   1   1 41274.2 1874.02   1
   5   1  -1 42259.3 1872.83   1
  -5  -1   1 41777.9 1873.16   1
   5  -1  -1 40966.9 1873.55   1
  -4  -1   1 45779.7 1967.22   1
   4   1  -1 46052.2 1966.69   1
   4  -1  -1 43553.8 1970.01   1
  -4   1   1 38905.7 1969.31   1
  -3  -1   1 179708. 7469.11   1
  -3   1   1 154763. 7469.89   1
   3   1  -1 158932. 7467.40   1
   3  -1  -1 177401. 7470.94   1
  -2  -1   1 7557.28 356.920   1
   2  -1  -1 7812.34 359.573   1
  -2   1   1 7988.84 359.923   1
   2   1  -1 8166.12 357.137   1
  -1   1   1 48919.2 2161.76   1
   1  -1  -1 47672.9 2161.41   1
   0  -1  -1 4023.89 186.197   1
   0   1   1 3982.17 186.038   1
   0   1  -1 4018.99 184.921   1
   0  -1   1 4047.33 184.744   1
  -1  -1  -1 563.251 38.0866   1
   1   1   1 669.126 38.5441   1
   1  -1   1 638.266 37.8987   1
  -1   1  -1 700.591 38.4011   1
  -2   1  -1 9898.82 425.396   1
  -2  -1  -1 8533.38 423.902   1
   2  -1   1 9592.38 424.935   1
   2   1   1 9082.91 424.939   1
  -3   1  -1 305454. 13556.3   1
  -3  -1  -1 301996. 13556.0   1
   3  -1   1 308642. 13556.2   1
   3   1   1 297546. 13555.4   1
  -4   1  -1 67620.1 2952.31   1
  -4  -1  -1 63964.4 2950.45   1
   4  -1   1 65872.6 2952.09   1
   4   1   1 65534.7 2951.06   1
  -6   1  -1 50252.6 2328.52   1
  -6  -1  -1 51155.6 2327.38   1
   6  -1   1 52164.4 2328.53   1
   6   1   1 52652.4 2327.21   1
  -7   1  -1 4642.09 237.463   1
  -7  -1  -1 4581.66 237.643   1
   7  -1   1 4980.63 238.717   1
   7   1   1 4556.12 236.669   1
  -8   1  -1 3305.78 187.745   1
  -8  -1  -1 3868.09 192.303   1
   8  -1   1 3875.85 192.470   1
   8   1   1 3259.09 187.178   1
  -9   1  -1 13542.9 655.256   1
  -9  -1  -1 14229.4 657.047   1
   9  -1   1 13510.9 657.800   1
   9   1   1 14429.3 657.314   1
 -10   1  -1 963.933 76.4452   1
 -10  -1  -1 954.834 76.6687   1
  10  -1   1 929.071 75.9026   1
  10   1   1 1034.93 78.2291   1
 -12   1  -1 3343.57 179.418   1
 -12  -1  -1 2811.67 172.663   1
  12   1   1 3032.44 173.883   1
  12  -1   1 2945.25 173.483   1
 -13   1  -1 48.8814 34.4243   1
 -13  -1  -1 87.4554 36.7952   1
  13  -1   1 7.56239 34.5847   1
  13   1   1 15.1261 28.5992   1
 -14   1  -1 618.974 69.8926   1
 -14  -1  -1 586.245 61.4074   1
  14  -1   1 564.561 61.9379   1
  14   1   1 554.200 63.0838   1
 -15  -1  -1 1811.63 122.741   1
 -15   1  -1 1703.30 123.875   1
  15  -1   1 1700.56 121.163   1
  15   1   1 1935.05 128.575   1
 -16   1  -1 130.007 43.2675   1
  16  -1   1 112.550 40.3861   1
 -17   1  -1 46.9999 36.7664   1
 -17  -1  -1 55.3779 37.8600   1
  17  -1   1 71.8348 37.3881   1
  17   1   1-17.9458 36.2481   1
 -18   1  -1 28.2276 36.7706   1
 -18  -1  -1 29.0358 35.8829   1
  18  -1   1 64.5670 39.4858   1
  18   1   1-35.8712 31.3480   1
 -19  -1  -1-9.85470 39.7762   1
  19   1   1-27.0527 33.4363   1
 -20   1  -1 38.8908 39.2372   1
 -20  -1  -1-29.4865 42.6515   1
  20  -1   1 9.25319 39.0536   1
  20   1   1 18.4497 40.5682   1
 -21   1  -1 56.4563 38.5648   1
 -21  -1  -1 29.1908 35.3994   1
  21  -1   1-38.8856 40.4422   1
  21   1   1 9.31303 36.3942   1
 -22   1  -1-9.52004 35.9358   1
 -22  -1  -1 28.8475 38.1924   1
  22  -1   1-9.69392 37.8764   1
  22   1   1 9.37996 39.5862   1
 -23  -1  -1-9.37229 34.0920   1
 -23   1  -1 9.77253 34.1532   1
  23  -1   1-9.32824 32.6006   1
  23   1   1 38.2134 41.4545   1
 -24  -1  -1-37.5030 43.8709   1
 -24   1  -1 39.2434 35.7023   1
  24   1   1 37.4118 43.7643   1
  24  -1   1 35.9247 32.6859   1
 -25  -1  -1 9.28287 35.0403   1
  25   1   1-9.15699 34.5651   1
 -26  -1  -1-18.1701 32.4045   1
 -26   1  -1-18.1129 40.8597   1
  26   1   1 62.4493 38.7112   1
  26  -1   1-26.3050 39.0621   1
 -25   2   1-9.27788 28.0828   1
  25  -2  -1-9.68636 33.8537   1
 -24   2   1 66.7352 46.6774   1
 -24  -2   1 19.3844 42.1150   1
  24  -2  -1 66.8184 45.7326   1
  24   2  -1 47.6443 42.5084   1
 -23   2   1 9.75460 30.3379   1
 -23  -2   1-9.67861 28.4741   1
  23  -2  -1 46.9985 34.1964   1
  23   2  -1 9.57736 32.0514   1
 -22   2   1 9.74672 38.0897   1
 -22  -2   1 19.2056 36.8970   1
  22  -2  -1 28.5393 42.3865   1
  22   2  -1 9.58130 42.6902   1
 -21   2   1-19.7781 33.8318   1
 -21  -2   1-9.40888 39.1367   1
  21  -2  -1-9.45131 30.8964   1
  21   2  -1 47.4582 41.1859   1
 -20  -2   1 56.7443 39.9910   1
  20   2  -1 55.3596 40.1139   1
 -19   2   1 59.0376 36.8359   1
 -19  -2   1 196.958 49.8859   1
  19  -2  -1 116.963 38.8534   1
  19   2  -1 116.758 42.3290   1
 -18   2   1 438.151 61.7082   1
 -18  -2   1 495.005 65.1146   1
  18  -2  -1 339.438 53.4652   1
  18   2  -1 543.074 64.0357   1
 -17   2   1 813.149 81.3310   1
 -17  -2   1 782.146 76.5751   1
  17   2  -1 936.678 80.1096   1
  17  -2  -1 792.227 79.7596   1
 -16  -2   1 35.1123 32.5381   1
  16  -2  -1 8.39185 33.3310   1
  16   2  -1-24.0994 31.9062   1
 -15   2   1 497.177 60.5455   1
 -15  -2   1 586.807 65.4133   1
  15  -2  -1 407.726 55.2880   1
  15   2  -1 441.675 54.6720   1
 -14   2   1 20003.1 924.719   1
 -14  -2   1 20523.5 927.866   1
  14  -2  -1 20260.8 926.708   1
  14   2  -1 18250.3 918.942   1
 -13   2   1 786.228 69.6172   1
  13  -2  -1 874.229 71.4572   1
  13   2  -1 712.404 68.3331   1
 -12  -2   1 3340.54 187.744   1
  12   2  -1 3374.35 186.720   1
 -11   2   1 2600.00 153.968   1
 -11  -2   1 2606.40 151.700   1
  11  -2  -1 2623.78 153.797   1
  11   2  -1 2761.74 153.491   1
 -10   2   1 20573.7 944.970   1
 -10  -2   1 19388.4 940.327   1
  10  -2  -1 20676.3 942.359   1
  10   2  -1 20711.7 940.885   1
  -9   2   1 12831.5 676.330   1
  -9  -2   1 15454.1 680.259   1
   9  -2  -1 14950.4 681.003   1
   9   2  -1 14920.1 677.807   1
  -8   2   1 1145.35 78.9539   1
  -8  -2   1 1230.74 80.2469   1
   8  -2  -1 1139.30 78.7512   1
   8   2  -1 1193.39 76.0019   1
  -7   2   1 20458.9 940.507   1
   7   2  -1 19816.8 936.957   1
   7  -2  -1 20824.9 940.426   1
  -7  -2   1 20902.3 940.068   1
   6   2  -1 19247.0 881.146   1
  -6  -2   1 19351.1 882.171   1
  -5   2   1 237.612 31.9411   1
  -5  -2   1 175.022 27.2200   1
   5  -2  -1 241.841 28.3814   1
  -4  -2   1 398606. 19088.9   1
   4  -2  -1 394417. 19091.5   1
  -4   2   1 438347. 19092.8   1
  -3  -2   1 87022.8 3909.25   1
   3  -2  -1 89346.6 3912.90   1
  -3   2   1 86889.3 3913.58   1
   3   2  -1 86427.3 3909.10   1
   2  -2  -1 105919. 4821.59   1
  -2  -2   1 109760. 4817.86   1
   2   2  -1 104653. 4817.72   1
  -2   2   1 110894. 4821.15   1
   1  -2  -1 22369.3 1002.35   1
  -1   2   1 22138.0 1002.48   1
   1   2  -1 22397.2 999.833   1
  -1  -2   1 21938.3 999.921   1
   0  -2   1 64430.8 2914.68   1
   0  -2  -1 66400.6 2916.63   1
   0   2   1 62313.4 2916.81   1
   0   2  -1 66843.4 2914.49   1
  -1  -2  -1 7954.73 344.821   1
   1   2   1 6687.54 343.366   1
  -1   2  -1 7714.13 343.648   1
   1  -2   1 7375.96 342.808   1
  -2  -2  -1 91797.5 4093.31   1
   2   2   1 93735.6 4093.33   1
  -2   2  -1 93039.5 4094.28   1
   2  -2   1 86957.7 4093.57   1
  -3  -2  -1 3886.27 196.553   1
   3   2   1 4345.73 197.721   1
   3  -2   1 4055.18 198.939   1
  -3   2  -1 3829.23 197.687   1
  -4   2  -1 84305.9 3920.72   1
   4  -2   1 86672.2 3919.68   1
   4   2   1 88916.8 3919.52   1
  -4  -2  -1 89395.7 3920.13   1
   5  -2   1 81.2593 27.1386   1
  -5   2  -1 28.9575 24.6283   1
  -6   2  -1 40058.2 1819.74   1
  -6  -2  -1 43145.9 1820.23   1
   6  -2   1 40769.9 1820.89   1
   6   2   1 36977.0 1817.61   1
  -7   2  -1 38310.9 1733.71   1
  -7  -2  -1 37755.6 1732.88   1
   7  -2   1 39384.4 1734.31   1
   7   2   1 37203.3 1730.02   1
  -8   2  -1 42.5839 27.6264   1
  -8  -2  -1-17.2911 26.8315   1
   8   2   1 31.6457 28.5799   1
  -9   2  -1 24791.6 1146.67   1
  -9  -2  -1 26078.9 1149.18   1
   9  -2   1 24112.8 1144.98   1
   9   2   1 24607.3 1142.93   1
 -10   2  -1 24430.6 1097.51   1
 -10  -2  -1 24395.1 1098.02   1
  10  -2   1 22921.9 1094.28   1
  10   2   1 23109.3 1091.61   1
 -11   2  -1 2991.72 173.224   1
  11  -2   1 3034.89 173.517   1
 -12   2  -1 1152.40 87.1879   1
 -12  -2  -1 1075.93 87.9965   1
  12  -2   1 1125.71 87.1049   1
  12   2   1 1026.66 83.1005   1
 -13   2  -1 3531.82 195.896   1
  13  -2   1 3080.26 189.623   1
  13   2   1 3037.24 187.241   1
 -14   2  -1 489.448 60.6190   1
 -14  -2  -1 603.086 65.0328   1
  14  -2   1 621.007 65.2982   1
  14   2   1 480.674 59.7039   1
 -15  -2  -1 931.058 81.7035   1
 -15   2  -1 916.052 78.1913   1
  15  -2   1 654.793 70.0859   1
  15   2   1 684.288 71.3596   1
 -16  -2  -1 3618.85 204.899   1
 -16   2  -1 3882.61 210.165   1
  16  -2   1 3441.34 201.823   1
  16   2   1 3051.51 197.438   1
 -17   2  -1 165.610 44.5924   1
 -17  -2  -1 128.811 39.0055   1
  17  -2   1 165.312 42.3116   1
  17   2   1 220.140 45.4872   1
 -18  -2  -1 37.3916 37.7552   1
  18  -2   1-18.2122 36.7804   1
  18   2   1 90.5158 40.8683   1
 -19  -2  -1 272.395 51.7011   1
  19   2   1 444.790 61.9002   1
 -20   2  -1 29.1648 30.2294   1
 -20  -2  -1-18.7493 34.7496   1
  20  -2   1-9.44036 31.5874   1
  20   2   1 9.55362 37.3285   1
 -21   2  -1 9.69337 37.2376   1
 -21  -2  -1-9.54031 37.8923   1
  21  -2   1-9.40993 40.8314   1
  21   2   1 19.0308 41.2890   1
 -22   2  -1 58.4293 45.5653   1
 -22  -2  -1 9.58465 42.1607   1
  22  -2   1 18.5366 38.5661   1
  22   2   1 9.48432 38.8800   1
 -23   2  -1 46.5385 39.2900   1
 -23  -2  -1-28.7241 39.8353   1
  23  -2   1-19.2305 35.6508   1
  23   2   1 75.3323 47.9787   1
 -24  -2  -1 9.48108 32.4590   1
 -24   2  -1 9.29880 33.1892   1
  24  -2   1 37.8744 35.1185   1
  24   2   1 46.4902 36.3498   1
 -25   2  -1 9.42214 37.4349   1
 -25  -2  -1 37.2575 41.5055   1
  25   2   1 18.2616 40.1633   1
  26   2   1 8.93231 30.5612   1
 -26   3   1-9.05602 26.6484   1
  26  -3  -1-28.0639 34.6845   1
 -25   3   1 38.0933 39.6256   1
  25  -3  -1 9.15456 38.6480   1
 -24   3   1 48.2317 42.9781   1
 -24  -3   1-29.1865 36.7290   1
  24  -3  -1 56.1968 43.8172   1
  24   3  -1-9.54092 38.5060   1
 -23   3   1 49.2287 35.2615   1
  23  -3  -1 94.8535 39.5829   1
 -22   3   1-20.1657 39.4104   1
 -22  -3   1 48.6989 38.0706   1
  22  -3  -1 56.3982 37.9463   1
  22   3  -1 9.52959 40.2318   1
 -21   3   1-10.1198 45.0849   1
 -21  -3   1-9.62672 35.6860   1
  21  -3  -1-9.25437 42.2734   1
  21   3  -1-9.45385 37.5512   1
 -20  -3   1 18.9575 33.1310   1
  20   3  -1 9.31779 30.4660   1
 -19   3   1 238.582 50.5434   1
 -19  -3   1 111.363 44.0057   1
  19  -3  -1 163.417 45.4452   1
  19   3  -1 128.173 45.8183   1
 -18   3   1 288.570 52.9937   1
 -18  -3   1 216.044 43.4604   1
  18   3  -1 125.025 37.0553   1
 -17   3   1-8.96694 34.4491   1
  17  -3  -1-8.87712 34.1041   1
 -16   3   1 85.8066 38.3931   1
 -16  -3   1 141.898 34.9032   1
  16  -3  -1 34.9543 31.9866   1
  16   3  -1 50.3597 28.9366   1
 -15   3   1 5619.55 296.197   1
 -15  -3   1 5205.29 291.644   1
  15  -3  -1 5751.20 297.248   1
  15   3  -1 5838.13 297.312   1
 -14   3   1-16.2672 27.2154   1
  14  -3  -1-7.92717 24.6501   1
 -14  -3   1 60.3839 34.4777   1
 -13   3   1 29428.8 1295.21   1
  13  -3  -1 25684.1 1286.65   1
  13   3  -1 29484.2 1291.65   1
 -13  -3   1 27556.1 1288.27   1
 -12   3   1 510.207 58.5855   1
  12   3  -1 633.726 61.0759   1
  12  -3  -1 607.759 60.0394   1
  11  -3  -1 82.8186 28.8444   1
  11   3  -1 50.3697 25.5623   1
 -11  -3   1 43.8453 26.2048   1
 -11   3   1 74.5949 24.8261   1
 -10   3   1 678.617 62.1987   1
 -10  -3   1 575.461 53.7611   1
  10  -3  -1 560.629 56.5284   1
  10   3  -1 507.203 53.0931   1
  -9   3   1 32072.5 1472.32   1
   9   3  -1 32895.8 1468.88   1
  -9  -3   1 31255.8 1468.22   1
   9  -3  -1 32663.8 1472.65   1
   8   3  -1 6107.34 289.579   1
  -8  -3   1 5505.47 287.277   1
  -8   3   1 6016.82 293.398   1
   8  -3  -1 5785.53 291.217   1
  -7   3   1 28374.4 1284.26   1
   7   3  -1 28141.2 1279.72   1
  -7  -3   1 27665.3 1279.00   1
   7  -3  -1 28308.6 1285.52   1
   6  -3  -1 10968.3 515.194   1
  -6   3   1 10903.4 514.557   1
   5   3  -1 82058.2 3535.23   1
  -5  -3   1 75621.7 3534.13   1
  -4  -3   1 9400.48 479.165   1
   4  -3  -1 10673.4 485.526   1
  -4   3   1 10687.3 485.367   1
   4   3  -1 11007.6 480.990   1
   3  -3  -1 426.169 37.6799   1
  -3  -3   1 446.671 35.4326   1
   3   3  -1 388.364 35.6872   1
  -3   3   1 443.154 39.9793   1
   2  -3  -1 18005.0 779.862   1
  -2   3   1 16061.0 777.259   1
   2   3  -1 18563.6 776.239   1
  -2  -3   1 15861.1 774.631   1
   1  -3  -1 1088.01 66.6427   1
  -1   3   1 1186.93 67.9338   1
   1   3  -1 1092.24 63.3238   1
  -1  -3   1 1113.79 64.3073   1
   0  -3   1 108264. 4641.94   1
   0   3  -1 111773. 4642.33   1
   0  -3  -1 111207. 4644.67   1
   1  -3   1 471970. 19875.7   1
  -1  -3  -1 406116. 19873.3   1
  -1   3  -1 449595. 19875.5   1
   1   3   1 457805. 19875.5   1
  -2  -3  -1 507.081 43.7255   1
   2   3   1 541.953 43.4247   1
   2  -3   1 642.592 44.9764   1
  -2   3  -1 587.903 44.4886   1
  -3  -3  -1 17.0277 22.6989   1
   3   3   1 36.5095 22.5079   1
  -3   3  -1 10.8375 24.0585   1
   4  -3   1 160.486 29.4586   1
  -4   3  -1 125.361 27.7988   1
  -5  -3  -1 4484.13 226.233   1
   5   3   1 4569.60 226.700   1
  -5   3  -1 4299.53 228.010   1
   5  -3   1 4785.32 230.965   1
   6  -3   1 74.3919 29.5482   1
  -6  -3  -1 118.482 28.0673   1
   6   3   1 121.444 29.2346   1
  -6   3  -1 101.458 29.9897   1
   7   3   1 9796.92 464.175   1
  -7  -3  -1 8868.62 463.027   1
   7  -3   1 10062.3 465.648   1
  -7   3  -1 10211.9 466.498   1
   8   3   1 39186.9 1763.07   1
  -8  -3  -1 37974.3 1763.25   1
   8  -3   1 39693.4 1766.63   1
  -8   3  -1 38223.7 1764.67   1
   9   3   1 17746.5 819.976   1
  -9  -3  -1 17328.2 820.117   1
   9  -3   1 17511.2 822.597   1
  -9   3  -1 17667.4 822.420   1
  10   3   1 38686.1 1766.72   1
 -10  -3  -1 38779.2 1768.41   1
  11  -3   1 12570.3 594.634   1
 -11   3  -1 12205.3 594.749   1
  12   3   1 708.313 69.3971   1
 -12  -3  -1 764.030 71.9015   1
  12  -3   1 772.743 70.3864   1
 -12   3  -1 706.451 68.0059   1
  13   3   1 1679.00 113.336   1
 -13  -3  -1 1623.57 112.028   1
  13  -3   1 1678.33 115.634   1
 -13   3  -1 1489.76 113.676   1
  14   3   1 1599.14 107.885   1
 -14  -3  -1 1183.03 99.4993   1
  14  -3   1 1470.86 106.996   1
 -14   3  -1 1369.19 103.861   1
  15   3   1 2531.44 153.912   1
 -15  -3  -1 2299.72 150.241   1
 -16  -3  -1 1685.48 118.006   1
  16  -3   1 1816.81 121.273   1
  17   3   1-8.98730 33.3142   1
 -17  -3  -1-36.3161 33.0251   1
  17  -3   1 8.93430 36.6128   1
 -17   3  -1 28.1234 37.2342   1
  18   3   1 275.398 50.3537   1
 -18  -3  -1 390.980 55.5532   1
  18  -3   1 413.593 57.1313   1
 -18   3  -1 251.848 51.9865   1
  19  -3   1 36.0928 32.8548   1
 -19   3  -1 30.3097 33.0610   1
  20   3   1 9.41187 36.7971   1
 -20  -3  -1-57.5358 38.7180   1
  20  -3   1-18.6686 38.8483   1
 -20   3  -1-60.0894 49.5134   1
  21   3   1 9.45841 33.7364   1
 -21  -3  -1-9.66698 31.6018   1
  21  -3   1-18.8304 30.7787   1
 -21   3  -1 9.93043 33.9737   1
  22   3   1 47.1733 44.1978   1
 -22  -3  -1 19.2799 39.5758   1
  22  -3   1 66.1971 43.2614   1
 -22   3  -1 86.7868 45.1708   1
  23   3   1-18.8219 39.1456   1
 -23  -3  -1-19.1922 41.0729   1
  23  -3   1 18.4904 33.6291   1
 -23   3  -1 19.1214 34.1014   1
  24   3   1 28.0865 39.5279   1
 -24  -3  -1 28.4840 34.5555   1
  24  -3   1 36.5982 38.6310   1
 -24   3  -1 9.37880 39.5981   1
  25  -3   1 47.0367 37.3684   1
 -25   3  -1-17.6102 30.7766   1
  26  -4  -1 17.8297 37.6230   1
 -26   4   1-18.5011 36.7413   1
  25  -4  -1 18.5133 30.2716   1
 -25   4   1 18.8808 30.1285   1
  24   4  -1 67.6531 40.8469   1
 -24  -4   1 29.1268 37.3619   1
  23  -4  -1 177.377 52.0270   1
 -23   4   1 120.447 48.5058   1
  22   4  -1 67.3611 41.8221   1
 -22  -4   1 38.9980 36.2150   1
  21   4  -1 123.962 44.9164   1
 -21  -4   1 135.372 42.8467   1
  21  -4  -1 148.499 47.1126   1
 -21   4   1 58.8432 41.1334   1
  20   4  -1 9.38877 30.7186   1
 -20  -4   1 9.52984 31.1793   1
  20  -4  -1 83.6639 38.1156   1
 -20   4   1 9.66834 34.5085   1
  19   4  -1 55.0119 41.9035   1
 -19  -4   1 65.4499 40.0441   1
  19  -4  -1-9.29668 31.8366   1
 -19   4   1 38.0186 29.5879   1
  18   4  -1 160.698 44.8502   1
 -18  -4   1 82.0363 39.8561   1
  18  -4  -1 138.457 39.8119   1
 -18   4   1 64.4246 36.8831   1
  17  -4  -1 9.01334 32.1511   1
 -17   4   1 9.03379 31.5731   1
  16   4  -1 568.119 63.7993   1
 -16  -4   1 614.826 66.1023   1
  15   4  -1 32.0601 34.0468   1
 -15  -4   1 32.7679 33.2838   1
  15  -4  -1 142.595 37.0882   1
 -15   4   1 156.311 41.7358   1
  14   4  -1 10538.1 502.135   1
  14  -4  -1 10018.3 500.765   1
 -14   4   1 10003.7 506.975   1
 -14  -4   1 10340.7 501.840   1
  13  -4  -1 5541.33 297.111   1
 -13   4   1 5771.21 298.272   1
 -13  -4   1 5682.47 294.068   1
  12  -4  -1 7242.10 361.903   1
 -12   4   1 7083.80 361.050   1
 -11  -4   1 1883.33 118.536   1
  11   4  -1 1888.39 118.942   1
  10  -4  -1 15150.1 714.038   1
 -10  -4   1 14631.1 709.259   1
 -10   4   1 15151.3 713.978   1
  10   4  -1 15608.1 711.465   1
  -9  -4   1 823.395 67.9393   1
   9  -4  -1 853.152 70.1140   1
   9   4  -1 983.402 69.2076   1
  -9   4   1 781.724 68.7673   1
  -8  -4   1 58553.0 2675.09   1
   8  -4  -1 60778.5 2681.64   1
   8   4  -1 56876.6 2674.52   1
  -8   4   1 61636.6 2681.84   1
  -7  -4   1 6579.49 318.759   1
   7  -4  -1 6503.68 324.014   1
   7   4  -1 6504.03 318.323   1
  -7   4   1 6593.78 323.750   1
  -6  -4   1 67947.8 3244.46   1
   6  -4  -1 74079.7 3250.86   1
  -6   4   1 73742.3 3251.70   1
   6   4  -1 73671.8 3245.54   1
   5  -4  -1 15252.0 717.487   1
  -5   4   1 15687.6 717.819   1
   4  -4  -1 119193. 5318.99   1
  -4  -4   1 117338. 5315.28   1
  -4   4   1 119601. 5319.61   1
   4   4  -1 118534. 5314.86   1
  -3  -4   1 288.112 30.5821   1
   3   4  -1 329.357 32.6697   1
  -2  -4   1 12181.9 588.288   1
   2   4  -1 13322.6 588.092   1
  -1   4   1 97626.2 4202.78   1
  -1  -4   1 89569.1 4199.65   1
   1  -4  -1 95526.1 4201.85   1
   1   4  -1 92715.6 4199.16   1
   0   4  -1 83303.1 3799.79   1
   0  -4  -1 81163.9 3800.74   1
   0  -4   1 83973.7 3800.35   1
   0   4   1 91046.6 3802.82   1
  -1   4  -1 10075.7 471.186   1
   1  -4   1 10282.1 471.504   1
   1   4   1 10380.5 472.732   1
  -1  -4  -1 9725.29 472.094   1
   3  -4   1 4040.41 209.212   1
  -3   4  -1 4275.89 209.890   1
  -4   4  -1 39878.1 1913.63   1
   4  -4   1 41303.9 1914.07   1
   4   4   1 42866.8 1912.42   1
  -4  -4  -1 44968.0 1913.48   1
   5  -4   1 72483.3 3110.45   1
   5   4   1 74680.6 3108.94   1
  -5  -4  -1 70207.3 3107.71   1
  -6   4  -1 77346.9 3556.77   1
   6  -4   1 80415.2 3558.72   1
   6   4   1 84802.3 3555.30   1
  -6  -4  -1 73950.8 3551.10   1
  -7   4  -1 11740.8 548.672   1
  -7  -4  -1 10957.9 545.667   1
   7  -4   1 11685.5 549.012   1
   7   4   1 11755.6 546.516   1
  -8   4  -1 292.381 42.1436   1
   8  -4   1 299.846 42.2098   1
   8   4   1 354.009 40.7848   1
  -8  -4  -1 291.155 39.7053   1
  -9  -4  -1 44825.3 1971.78   1
  -9   4  -1 42679.6 1972.14   1
   9  -4   1 42964.1 1971.95   1
   9   4   1 42738.1 1969.86   1
 -10  -4  -1 2628.46 154.192   1
 -10   4  -1 2639.81 156.486   1
  10   4   1 2596.16 153.201   1
  10  -4   1 2529.13 154.174   1
  11  -4   1 12788.9 585.738   1
 -11  -4  -1 11571.5 580.732   1
  11   4   1 12174.2 581.044   1
 -11   4  -1 11925.5 582.678   1
  12  -4   1 4428.51 257.006   1
 -12  -4  -1 5385.80 263.691   1
  12   4   1 4833.07 258.656   1
 -12   4  -1 4855.20 263.547   1
 -13  -4  -1 2422.18 150.508   1
  13   4   1 2207.45 145.639   1
 -13   4  -1 2112.21 146.446   1
  14  -4   1 3588.37 202.263   1
 -14  -4  -1 3671.40 203.292   1
  14   4   1 3518.33 199.942   1
 -14   4  -1 3166.28 197.962   1
  15  -4   1 808.015 77.6577   1
 -15  -4  -1 659.154 70.6278   1
 -15   4  -1 719.055 74.6799   1
  16  -4   1 145.531 44.6561   1
 -16  -4  -1 80.4814 37.4036   1
  16   4   1 96.2630 40.1658   1
 -16   4  -1 36.0290 39.8035   1
  17  -4   1 36.6816 34.7266   1
 -17  -4  -1 18.3543 31.5184   1
 -17   4  -1 27.9577 33.3550   1
  18  -4   1 395.987 59.7794   1
 -18  -4  -1 421.846 55.7769   1
  18   4   1 330.916 52.7978   1
 -18   4  -1 391.152 58.2834   1
  19  -4   1 469.968 60.4573   1
 -19   4  -1 339.005 56.9203   1
  20  -4   1 36.4702 40.0939   1
 -20  -4  -1 9.62428 37.6043   1
  20   4   1-9.48747 35.8128   1
 -20   4  -1-30.3048 47.7996   1
 -21  -4  -1 29.0086 41.4230   1
  21   4   1 47.7209 42.5535   1
  22  -4   1 9.27982 29.6082   1
 -22  -4  -1-19.3059 37.0849   1
  22   4   1-19.1009 37.9352   1
 -22   4  -1-19.9018 32.5327   1
  23  -4   1-27.8193 40.2393   1
 -23  -4  -1 47.8329 35.4624   1
  23   4   1-9.52332 33.2833   1
 -23   4  -1 9.62931 39.4618   1
  24  -4   1-27.3569 42.6589   1
 -24  -4  -1 37.7239 36.2322   1
  24   4   1-9.36634 40.0916   1
 -24   4  -1 37.3793 42.6867   1
  25  -4   1 8.78344 31.9515   1
 -25   4  -1 9.13654 30.5729   1
  26  -5  -1 17.8559 30.5438   1
 -26   5   1-18.3880 30.7625   1
  25  -5  -1 9.07217 31.7046   1
 -25   5   1-9.65032 30.0071   1
  24  -5  -1 9.14278 28.4290   1
 -24  -5   1 9.64948 25.7558   1
  24   5  -1-9.47856 37.0347   1
 -24   5   1-19.7632 31.5245   1
  23  -5  -1 54.0343 37.4763   1
 -23  -5   1 48.6356 39.2682   1
  23   5  -1 9.53430 39.0867   1
 -23   5   1-10.0629 33.6884   1
  22  -5  -1 74.2696 42.2168   1
 -22  -5   1 242.545 48.1973   1
  22   5  -1 248.441 47.9794   1
 -22   5   1 185.406 51.3807   1
  21  -5  -1 103.185 44.5055   1
 -21  -5   1 67.3880 38.3731   1
  21   5  -1 76.1294 42.5174   1
 -21   5   1 38.8769 42.8623   1
  20  -5  -1 37.8547 36.4102   1
 -20  -5   1 47.5837 41.3434   1
  20   5  -1 47.1598 38.1139   1
 -20   5   1 47.8000 40.9671   1
 -19  -5   1 84.2045 37.3946   1
  19   5  -1 102.248 35.9520   1
 -18  -5   1 274.362 52.9115   1
  18  -5  -1 184.585 46.9002   1
  18   5  -1 136.264 46.1891   1
  17  -5  -1 587.347 69.9807   1
 -17  -5   1 561.312 65.2082   1
  17   5  -1 610.455 66.6309   1
 -17   5   1 389.361 62.4486   1
  16  -5  -1-35.1243 40.1112   1
 -16  -5   1 34.4831 32.5433   1
 -16   5   1-9.15040 36.3456   1
  16   5  -1 42.8022 37.6458   1
 -15  -5   1 1068.32 88.8773   1
  15   5  -1 1208.88 93.7463   1
 -14   5   1 301.512 48.4457   1
  14  -5  -1 315.410 50.3482   1
  14   5  -1 416.126 52.4040   1
 -14  -5   1 261.448 44.6537   1
 -13   5   1 8738.85 441.442   1
  13  -5  -1 9128.21 443.249   1
  13   5  -1 8619.37 437.114   1
 -13  -5   1 8953.48 439.367   1
 -12   5   1 4456.05 233.742   1
  12  -5  -1 3891.86 228.242   1
 -12  -5   1 4369.10 230.793   1
 -11   5   1 16917.5 801.531   1
 -11  -5   1 17299.1 799.963   1
  11   5  -1 17125.6 799.339   1
  11  -5  -1 16722.7 801.242   1
  10   5  -1 4644.35 242.018   1
 -10  -5   1 4611.33 242.521   1
  -9   5   1 528.154 54.8854   1
   9   5  -1 644.032 56.4382   1
  -9  -5   1 505.364 52.7460   1
   9  -5  -1 632.741 58.8137   1
  -8   5   1 2604.93 158.428   1
   8   5  -1 2976.71 156.263   1
  -8  -5   1 2749.01 154.416   1
   8  -5  -1 2786.14 159.859   1
  -7   5   1 43922.0 1986.84   1
   7   5  -1 44201.4 1981.62   1
  -7  -5   1 44020.1 1980.52   1
   7  -5  -1 42609.3 1984.93   1
  -6   5   1 7457.16 363.810   1
   6   5  -1 7087.35 357.604   1
  -6  -5   1 7477.14 359.798   1
   6  -5  -1 7791.76 365.391   1
  -5   5   1 94397.6 4177.51   1
  -5  -5   1 93200.5 4170.33   1
   5  -5  -1 93211.0 4175.35   1
   5   5  -1 90993.5 4169.63   1
   4   5  -1 15350.1 801.131   1
  -4  -5   1 19593.0 804.579   1
   4  -5  -1 17929.1 806.494   1
  -4   5   1 17095.0 806.454   1
   3  -5  -1 59930.0 2694.91   1
  -3   5   1 59569.3 2693.62   1
   2  -5  -1 519.144 46.7678   1
  -2   5   1 487.348 45.6533   1
   1  -5  -1 60454.3 2844.60   1
  -1   5   1 66121.4 2846.54   1
   0  -5  -1 65205.2 2963.78   1
   0   5   1 66470.7 2963.96   1
  -1  -5  -1 49719.2 2197.93   1
  -1   5  -1 44998.8 2194.01   1
   1  -5   1 50308.3 2195.56   1
   1   5   1 49820.7 2196.76   1
   2  -5   1 7413.04 356.419   1
  -2  -5  -1 7241.05 356.582   1
  -2   5  -1 7626.60 357.890   1
  -3  -5  -1 155609. 6644.93   1
  -3   5  -1 149664. 6645.85   1
   3  -5   1 151765. 6645.49   1
   3   5   1 137242. 6641.93   1
  -4   5  -1 34772.3 1601.21   1
   4  -5   1 34485.2 1601.78   1
   4   5   1 35204.0 1599.40   1
  -4  -5  -1 36190.2 1600.39   1
  -5   5  -1 2880.12 151.681   1
   5  -5   1 2593.66 148.668   1
   5   5   1 2540.03 146.629   1
  -5  -5  -1 2650.21 148.652   1
  -6   5  -1 726.761 66.3131   1
   6   5   1 756.655 61.8626   1
  -6  -5  -1 726.015 60.8634   1
  -7   5  -1 325.983 45.1470   1
   7  -5   1 468.840 49.5322   1
   7   5   1 493.051 46.8172   1
  -7  -5  -1 357.056 44.6068   1
  -8   5  -1 14926.0 706.922   1
  -8  -5  -1 15113.3 703.696   1
   8  -5   1 15581.2 709.610   1
   8   5   1 14306.0 701.979   1
   9   5   1 17453.6 786.068   1
  -9  -5  -1 16028.8 783.833   1
  10  -5   1 30768.0 1383.30   1
 -10   5  -1 29282.2 1381.71   1
 -11  -5  -1 1291.94 93.7697   1
 -11   5  -1 1232.40 92.1760   1
  11  -5   1 1277.18 95.1129   1
  11   5   1 1105.71 90.6068   1
 -12  -5  -1 971.865 83.0103   1
 -12   5  -1 925.234 83.9981   1
  12  -5   1 1049.06 88.8512   1
  12   5   1 1129.69 86.6076   1
 -13  -5  -1 2332.28 149.103   1
 -13   5  -1 2496.80 153.879   1
  13  -5   1 2387.35 151.167   1
  13   5   1 2391.75 149.230   1
 -14  -5  -1 2382.39 151.436   1
 -15   5  -1 363.884 55.6910   1
  15  -5   1 327.349 53.5415   1
 -16   5  -1 27.7773 32.3754   1
 -16  -5  -1 53.9998 33.3772   1
  16   5   1-8.93660 32.5236   1
  16  -5   1 27.1526 33.5657   1
 -17   5  -1 111.072 46.1314   1
 -17  -5  -1 175.075 47.7722   1
  17   5   1 100.644 41.7060   1
  17  -5   1 149.751 47.5846   1
 -18   5  -1 358.014 55.9852   1
 -18  -5  -1 459.261 61.4452   1
  18   5   1 390.863 58.4616   1
  18  -5   1 319.373 56.6320   1
 -19   5  -1 134.984 43.4763   1
 -19  -5  -1 161.523 49.8135   1
  19   5   1 339.808 59.4837   1
  19  -5   1 261.963 49.0791   1
 -20   5  -1 407.559 59.8792   1
 -20  -5  -1 536.495 67.6917   1
  20   5   1 598.141 69.5030   1
  20  -5   1 548.076 64.5256   1
 -21   5  -1-9.84562 28.0937   1
 -21  -5  -1 9.61136 40.5625   1
  21   5   1 28.4801 44.4078   1
  21  -5   1-9.13928 29.1563   1
 -22   5  -1 90.5687 43.2289   1
 -22  -5  -1 86.4176 39.5199   1
  22   5   1 84.6906 39.8833   1
  22  -5   1 71.9206 35.8961   1
 -23   5  -1 48.8870 43.1038   1
 -23  -5  -1 171.833 51.5044   1
  23   5   1 46.4688 41.5155   1
  23  -5   1 18.2322 39.1376   1
  24   5   1 37.0335 38.5304   1
 -24  -5  -1 18.5732 33.1461   1
 -25   5  -1 45.1592 40.7723   1
  25  -5   1 17.7109 39.9769   1
 -25   6   1 28.9164 44.0274   1
  25  -6  -1-17.6369 39.2856   1
 -24   6   1 9.73327 41.0826   1
  24  -6  -1-35.5841 39.6367   1
 -23   6   1 67.3887 34.3589   1
 -23  -6   1 9.74336 41.7207   1
  23   6  -1 9.68466 41.4695   1
  23  -6  -1 9.17509 27.7953   1
 -22   6   1 96.5270 46.2555   1
 -22  -6   1 39.1255 39.5463   1
  22   6  -1 57.9398 40.2409   1
  22  -6  -1 28.0503 43.2947   1
  21   6  -1 385.510 59.9761   1
 -21  -6   1 233.017 54.1121   1
 -20   6   1 131.693 40.9100   1
  20  -6  -1 193.220 45.2487   1
 -19   6   1 162.999 44.1264   1
 -19  -6   1 66.0178 39.0221   1
  19   6  -1 160.118 43.8759   1
  19  -6  -1 93.7632 42.1171   1
 -18   6   1 390.915 60.4913   1
 -18  -6   1 295.520 49.4617   1
  18  -6  -1 407.820 59.6308   1
 -17   6   1 256.602 50.1398   1
 -17  -6   1 252.119 52.2293   1
  17  -6  -1 344.829 56.4534   1
  17   6  -1 314.870 54.5021   1
  16  -6  -1 1705.95 124.158   1
 -16   6   1 1842.28 128.816   1
 -15   6   1 228.412 46.7334   1
  15   6  -1 334.592 49.1990   1
  15  -6  -1 361.460 55.9790   1
 -15  -6   1 178.018 39.5969   1
 -14   6   1 318.254 51.3058   1
  14  -6  -1 319.713 55.0851   1
  14   6  -1 354.822 51.6872   1
 -14  -6   1 340.879 50.6871   1
 -13  -6   1 735.775 69.5320   1
  13   6  -1 694.683 67.5804   1
  13  -6  -1 669.685 71.4605   1
 -12   6   1 12358.0 591.993   1
 -12  -6   1 12771.4 588.854   1
  12  -6  -1 11341.9 586.944   1
  12   6  -1 12316.2 586.969   1
  11  -6  -1 859.046 77.7694   1
 -11   6   1 844.152 76.1350   1
 -10   6   1 4472.45 246.723   1
  10   6  -1 4665.70 244.476   1
 -10  -6   1 4644.96 244.173   1
  10  -6  -1 4787.05 250.390   1
   9   6  -1-6.34028 27.5119   1
  -9  -6   1 12.6229 25.8641   1
  -8   6   1 69.3834 31.9013   1
   8   6  -1 47.5540 28.9897   1
  -8  -6   1 36.8387 25.0430   1
  -7   6   1 8858.20 413.955   1
   7   6  -1 8106.83 405.538   1
  -7  -6   1 8062.83 406.399   1
   7  -6  -1 8729.52 413.389   1
  -6   6   1 8953.32 436.119   1
  -6  -6   1 9591.15 432.550   1
   6  -6  -1 8224.03 433.445   1
   6   6  -1 9077.42 432.234   1
  -5   6   1 5181.89 258.316   1
   5  -6  -1 5188.59 257.391   1
  -5  -6   1 4576.12 249.764   1
   5   6  -1 5180.91 253.045   1
  -4   6   1 10825.8 496.059   1
   4  -6  -1 9948.23 493.309   1
   4   6  -1 10473.9 491.696   1
  -4  -6   1 10276.9 491.681   1
  -3   6   1 11451.1 561.181   1
   3  -6  -1 11551.4 562.297   1
   3   6  -1 11752.5 558.753   1
  -3  -6   1 12961.1 562.094   1
  -2   6   1 189358. 8946.89   1
   2  -6  -1 198083. 8947.40   1
   2   6  -1 199148. 8942.75   1
  -2  -6   1 211310. 8944.23   1
  -1  -6   1 25694.5 1195.75   1
   1  -6  -1 25085.9 1197.76   1
   1   6  -1 26964.9 1196.41   1
  -1   6   1 26984.0 1198.75   1
   0   6  -1 48995.3 2224.62   1
   0  -6   1 49107.2 2225.32   1
   0   6   1 49761.6 2226.77   1
   0  -6  -1 49085.6 2227.17   1
  -1   6  -1 16729.5 805.288   1
   1  -6   1 16993.5 806.846   1
   1   6   1 17675.1 807.607   1
  -1  -6  -1 18500.9 809.174   1
  -2   6  -1 36902.4 1832.93   1
   2   6   1 41583.8 1833.13   1
  -2  -6  -1 41209.0 1833.21   1
   2  -6   1 41918.4 1833.95   1
  -3  -6  -1 7171.60 351.119   1
   3  -6   1 7279.41 352.728   1
   3   6   1 7419.74 351.416   1
  -3   6  -1 6905.49 351.864   1
  -4   6  -1 31180.5 1286.55   1
   4  -6   1 30880.9 1286.40   1
   4   6   1 29826.1 1282.53   1
  -5   6  -1 9417.00 449.236   1
   5  -6   1 9210.09 447.957   1
   5   6   1 9261.16 445.709   1
  -5  -6  -1 9125.56 445.716   1
  -6   6  -1 4477.68 222.160   1
   6  -6   1 4332.88 220.696   1
  -6  -6  -1 4632.58 222.099   1
  -7   6  -1 503.965 57.1414   1
   7  -6   1 631.606 58.8378   1
   7   6   1 580.610 57.0952   1
  -7  -6  -1 563.977 57.7905   1
   8   6   1 9737.34 457.843   1
  -8  -6  -1 9041.48 456.027   1
   9  -6   1 6856.16 357.491   1
  -9   6  -1 7154.07 356.016   1
 -10   6  -1 133.569 34.6662   1
  10  -6   1 191.923 39.2294   1
 -10  -6  -1 153.671 34.4079   1
  10   6   1 102.259 30.5833   1
 -11   6  -1 9709.55 469.604   1
  11   6   1 9542.98 465.806   1
 -11  -6  -1 9769.82 467.778   1
  11  -6   1 8809.99 465.689   1
 -12   6  -1 1793.65 122.632   1
  12   6   1 1654.33 120.295   1
  12  -6   1 1951.04 126.010   1
 -13   6  -1 1410.35 106.116   1
 -13  -6  -1 1337.43 103.762   1
  13  -6   1 1534.80 110.973   1
 -14   6  -1 804.149 79.2249   1
 -14  -6  -1 792.926 77.8331   1
  14  -6   1 994.286 84.8719   1
  14   6   1 718.612 74.6898   1
 -15   6  -1 66.4073 43.3668   1
 -15  -6  -1 8.85321 32.8612   1
  15  -6   1 51.8729 39.0433   1
  15   6   1 35.3824 35.1749   1
 -16   6  -1 971.280 86.4888   1
  16  -6   1 883.971 83.1665   1
 -16  -6  -1 790.191 79.5918   1
  16   6   1 843.611 80.3006   1
  17   6   1 747.269 77.9157   1
 -17  -6  -1 677.180 75.7154   1
  17  -6   1 686.867 71.5869   1
 -17   6  -1 731.978 75.4592   1
  18   6   1 94.1920 47.0830   1
 -18   6  -1 37.8585 40.5659   1
  18  -6   1 47.2370 39.3547   1
 -18  -6  -1 18.8597 38.1124   1
 -19   6  -1 928.904 92.2692   1
 -19  -6  -1 1068.84 92.9648   1
  19  -6   1 1140.70 97.5397   1
  20   6   1-9.56293 43.1468   1
 -20  -6  -1 28.9065 39.4878   1
 -21   6  -1 240.698 47.3092   1
  22   6   1 19.0382 45.2045   1
 -22  -6  -1 163.956 52.0825   1
 -23   6  -1 10.0507 34.3872   1
  23  -6   1 8.54994 29.8824   1
 -24   6  -1 37.9719 33.1757   1
  24   6   1 18.6545 31.9101   1
  24  -6   1-35.3286 30.2165   1
  25  -7  -1 34.3764 36.3333   1
 -25   7   1 65.8268 42.4815   1
  24  -7  -1 8.93947 30.5831   1
 -24   7   1-9.37748 30.6550   1
  23   7  -1-9.75133 39.3667   1
  23  -7  -1 64.2711 43.9519   1
 -23   7   1 28.4476 39.4596   1
  22  -7  -1 47.0809 37.4995   1
 -22   7   1 75.5906 39.9707   1
  21  -7  -1 269.884 53.8236   1
 -21  -7   1 136.031 39.9716   1
 -21   7   1 131.408 45.0891   1
  21   7  -1 174.579 47.0578   1
  20  -7  -1 198.002 43.6938   1
 -20  -7   1 134.768 46.1432   1
 -20   7   1 154.334 40.2097   1
  20   7  -1 153.836 48.0874   1
  19  -7  -1-18.7421 38.4202   1
 -19  -7   1 9.49723 34.5657   1
 -19   7   1-48.3636 39.0508   1
  19   7  -1-47.4321 43.8724   1
  18  -7  -1 36.5435 38.0015   1
  18   7  -1-18.6291 41.4959   1
 -18  -7   1-18.6649 37.6601   1
 -18   7   1-19.7307 47.2094   1
 -17   7   1 513.316 66.0258   1
 -17  -7   1 483.647 63.3281   1
  17  -7  -1 425.835 61.7154   1
  17   7  -1 482.734 63.5550   1
 -16  -7   1 8.87007 32.8793   1
  16  -7  -1 9.38136 34.1244   1
  16   7  -1-17.7896 32.3546   1
 -16   7   1 18.2411 33.1757   1
  15   7  -1 815.513 79.6187   1
 -15  -7   1 869.970 80.9075   1
  15  -7  -1 1004.79 86.8545   1
 -15   7   1 838.022 81.3727   1
 -14  -7   1 786.195 74.7951   1
  14  -7  -1 681.546 71.7763   1
 -14   7   1 756.167 75.7424   1
 -13  -7   1 511.326 61.6626   1
 -13   7   1 570.602 62.6283   1
  13  -7  -1 561.101 63.5213   1
  13   7  -1 649.398 65.1859   1
 -12  -7   1 860.985 78.1190   1
 -12   7   1 931.585 85.6194   1
  12  -7  -1 976.835 85.8925   1
  12   7  -1 1150.19 85.8815   1
 -11  -7   1 5367.97 290.683   1
 -11   7   1 6078.81 298.442   1
  11   7  -1 5482.87 290.786   1
  11  -7  -1 5486.97 294.949   1
  10  -7  -1-39.0101 27.8318   1
 -10   7   1 23.6379 28.1074   1
  -9  -7   1 597.241 61.7319   1
   9   7  -1 624.177 62.2371   1
  -9   7   1 810.548 71.2412   1
   9  -7  -1 766.623 69.4267   1
   8   7  -1 38.1954 22.4398   1
  -8   7   1 59.3023 27.6334   1
   8  -7  -1 108.619 30.2630   1
  -7  -7   1 19945.6 958.359   1
   7   7  -1 21481.8 960.584   1
  -6   7   1 722.038 68.4559   1
   6  -7  -1 759.332 66.5781   1
   6   7  -1 835.962 63.4224   1
  -6  -7   1 660.148 60.3212   1
  -5  -7   1 23502.8 1096.82   1
  -5   7   1 24301.6 1102.26   1
   5  -7  -1 23393.0 1100.67   1
   5   7  -1 24109.8 1096.92   1
  -4  -7   1 11877.8 571.311   1
  -4   7   1 12419.9 574.123   1
   4  -7  -1 11516.3 571.545   1
   4   7  -1 12362.6 569.730   1
  -3  -7   1 22971.3 1067.48   1
  -3   7   1 22622.5 1069.58   1
   3  -7  -1 23231.0 1071.52   1
   3   7  -1 24069.4 1069.19   1
  -2  -7   1 800.440 64.1716   1
  -2   7   1 768.332 64.2817   1
   2  -7  -1 779.050 67.7287   1
   2   7  -1 895.879 66.7139   1
   1  -7  -1 36774.5 1686.23   1
  -1  -7   1 36585.8 1684.89   1
  -1   7   1 37471.2 1686.37   1
   1   7  -1 37317.0 1684.77   1
   0  -7  -1 3285.79 174.203   1
   0   7  -1 3342.76 172.705   1
   0  -7   1 3124.13 171.408   1
   0   7   1 2923.23 170.564   1
  -1  -7  -1 17.0344 26.2860   1
  -1   7  -1 48.6158 26.4528   1
   1  -7   1 5.53952 25.3399   1
   1   7   1 61.7924 30.8108   1
  -2  -7  -1 33213.5 1453.87   1
  -2   7  -1 31608.1 1451.65   1
   2  -7   1 30994.4 1451.16   1
   2   7   1 31343.1 1451.13   1
  -3  -7  -1 47148.4 2015.02   1
   3   7   1 43677.5 2012.84   1
   3  -7   1 43798.3 2013.63   1
  -3   7  -1 42817.9 2013.26   1
  -4  -7  -1 11641.9 565.950   1
   4   7   1 12343.7 567.461   1
   4  -7   1 11702.1 567.428   1
  -4   7  -1 11966.4 569.162   1
   5   7   1 55.7488 30.4288   1
  -5  -7  -1 50.6841 27.6401   1
  -5   7  -1 79.2771 32.4359   1
   5  -7   1 73.1176 30.1260   1
   6   7   1 351.591 46.0317   1
  -6  -7  -1 321.208 43.6451   1
  -6   7  -1 261.527 44.2388   1
   6  -7   1 261.888 43.2353   1
  -7   7  -1 382.380 50.9974   1
   7  -7   1 265.342 43.6795   1
   7   7   1 408.771 49.2276   1
  -7  -7  -1 263.655 42.7036   1
   8  -7   1 1583.78 113.185   1
  -8   7  -1 1906.50 119.655   1
  -9   7  -1 3830.81 205.139   1
   9  -7   1 3996.67 205.782   1
  -9  -7  -1 3748.79 202.664   1
 -10   7  -1 8754.55 408.037   1
  10  -7   1 8228.90 405.320   1
  10   7   1 7694.45 400.433   1
 -10  -7  -1 7525.51 400.694   1
 -11   7  -1 304.236 50.4190   1
  11  -7   1 305.520 50.4059   1
  11   7   1 367.132 48.5329   1
  12  -7   1 2524.74 160.496   1
  12   7   1 2687.27 161.909   1
 -12  -7  -1 2604.14 162.091   1
 -12   7  -1 2658.83 162.954   1
  13  -7   1 1077.63 87.8582   1
 -13  -7  -1 909.381 80.4871   1
  13   7   1 801.944 77.6890   1
 -13   7  -1 946.038 87.0145   1
  14  -7   1 18.5524 28.0755   1
 -14   7  -1-26.6507 27.6239   1
 -15  -7  -1 1536.09 110.237   1
 -15   7  -1 1329.87 107.636   1
  15   7   1 1515.26 110.840   1
  15  -7   1 1367.81 108.733   1
  16  -7   1 195.569 40.5198   1
 -16  -7  -1 119.377 39.6915   1
  16   7   1 210.895 44.2275   1
 -16   7  -1 248.245 47.7626   1
  17  -7   1-18.5850 35.0786   1
 -17  -7  -1 65.4426 43.2224   1
  17   7   1 18.6333 38.1807   1
 -17   7  -1-9.61985 34.3139   1
  18  -7   1 648.651 74.4291   1
 -18   7  -1 701.721 76.4518   1
  19  -7   1 170.747 45.0928   1
 -19  -7  -1 200.974 50.3445   1
  19   7   1 200.267 50.1718   1
 -19   7  -1 161.638 42.5742   1
  20  -7   1 342.617 55.3113   1
 -20  -7  -1 240.497 50.1017   1
  20   7   1 240.155 54.9547   1
 -20   7  -1 282.647 54.3704   1
  21  -7   1 46.5560 42.5371   1
 -21  -7  -1 28.8668 38.2247   1
  21   7   1 9.61127 37.5604   1
 -21   7  -1-19.0321 40.1670   1
  22  -7   1 36.3202 37.2105   1
 -22   7  -1-9.44820 35.6656   1
  22   7   1 19.1299 30.5158   1
 -22  -7  -1-19.1580 32.0520   1
 -23   7  -1 18.6920 33.9956   1
  23  -7   1-26.5422 34.5689   1
  23   7   1-18.9913 32.4861   1
 -23  -7  -1 18.9327 29.4354   1
  24  -7   1 24.7703 29.4672   1
 -24   7  -1 19.4138 30.1997   1
  24  -8  -1-17.7965 31.7381   1
 -24   8   1 18.3756 29.3112   1
  23  -8  -1-18.3563 41.4091   1
 -23   8   1 27.8059 38.5539   1
  22   8  -1 118.692 47.5359   1
 -22  -8   1 78.6529 46.2003   1
 -21   8   1 105.324 46.3989   1
  21  -8  -1 46.7996 42.3092   1
  21   8  -1 29.4706 36.5062   1
 -21  -8   1 59.1175 40.4606   1
 -20   8   1 222.307 53.6648   1
  20   8  -1 165.928 46.9903   1
 -20  -8   1 195.844 49.6583   1
  19  -8  -1 9.34543 29.8211   1
 -19   8   1 19.5759 28.7961   1
 -18  -8   1-9.50231 31.0649   1
  18   8  -1 19.1201 38.5796   1
 -18   8   1 9.74033 30.2888   1
  18  -8  -1 9.34567 27.4899   1
  17   8  -1 169.793 43.7366   1
 -17  -8   1 166.797 44.9748   1
 -16  -8   1 200.483 43.0621   1
  16   8  -1 109.884 37.4518   1
 -16   8   1 92.7277 41.2299   1
  16  -8  -1 140.670 45.2894   1
  15  -8  -1 1936.69 133.432   1
 -15   8   1 2009.46 135.956   1
 -14   8   1 45.3197 38.2801   1
  14   8  -1 17.2015 32.4981   1
 -14  -8   1 26.4929 30.2471   1
  14  -8  -1 44.5286 35.9673   1
 -13   8   1 18.0074 39.0731   1
  13   8  -1 25.0106 33.1176   1
 -13  -8   1-17.2649 37.9651   1
  13  -8  -1 26.2953 38.5483   1
 -12   8   1 7449.01 384.477   1
  12   8  -1 7441.15 382.351   1
 -12  -8   1 7536.73 384.138   1
  12  -8  -1 7746.99 387.899   1
 -11   8   1 435.591 58.0317   1
  11   8  -1 400.534 51.1010   1
 -11  -8   1 287.486 47.6039   1
  11  -8  -1 419.497 56.1444   1
 -10   8   1 3049.11 190.671   1
  10   8  -1 3522.81 190.909   1
  10  -8  -1 3304.26 192.737   1
 -10  -8   1 3362.60 191.400   1
  -9   8   1 1592.67 110.451   1
  -9  -8   1 1578.44 107.129   1
   9  -8  -1 1495.20 106.620   1
  -8  -8   1 582.275 57.8475   1
   8   8  -1 507.607 53.2608   1
  -8   8   1 493.194 54.7021   1
   8  -8  -1 369.760 53.9648   1
  -7   8   1 4702.38 253.936   1
   7   8  -1 4881.53 250.376   1
   7  -8  -1 4627.03 253.637   1
   6  -8  -1 2614.33 151.756   1
  -6   8   1 2288.01 148.305   1
   6   8  -1 2673.65 149.423   1
  -6  -8   1 2464.11 146.590   1
   5   8  -1 4242.68 229.567   1
  -5  -8   1 4540.63 233.157   1
   4   8  -1 9879.76 485.390   1
  -4   8   1 10112.0 489.418   1
   4  -8  -1 9893.47 488.241   1
  -4  -8   1 10429.5 486.998   1
   3   8  -1 18374.4 855.674   1
  -3   8   1 18222.4 858.002   1
   3  -8  -1 18738.1 859.646   1
  -3  -8   1 18230.7 855.382   1
   2   8  -1 23511.7 1042.57   1
  -2   8   1 21726.1 1042.79   1
   2  -8  -1 22657.3 1044.91   1
  -2  -8   1 22243.6 1040.55   1
   1   8  -1 6041.13 300.631   1
  -1   8   1 5943.90 302.810   1
  -1  -8   1 6092.83 301.383   1
   1  -8  -1 5768.22 302.029   1
   0   8  -1 2636.33 157.447   1
   0   8   1 2896.68 161.450   1
   0  -8  -1 2604.59 158.537   1
   1   8   1 1816.52 113.725   1
  -1   8  -1 1569.27 110.292   1
   1  -8   1 1860.22 114.804   1
  -1  -8  -1 1953.67 116.295   1
   2   8   1 5120.53 270.707   1
  -2   8  -1 5458.14 273.332   1
   2  -8   1 5159.49 271.380   1
  -2  -8  -1 5432.64 272.888   1
   3   8   1 10761.3 522.479   1
  -3   8  -1 11237.1 524.623   1
   3  -8   1 10484.7 522.631   1
  -3  -8  -1 11016.1 523.891   1
  -4   8  -1 6251.55 315.991   1
   4  -8   1 6272.03 315.380   1
  -4  -8  -1 6114.43 313.707   1
   4   8   1 6122.57 313.851   1
   5   8   1 174.472 37.6710   1
  -5  -8  -1 192.276 38.1958   1
   6  -8   1 37.0197 26.4711   1
  -6   8  -1 44.8282 27.2376   1
  -7  -8  -1 17562.9 815.202   1
   7   8   1 17476.9 813.802   1
  -7   8  -1 18495.2 820.526   1
   7  -8   1 15635.5 817.095   1
  -8  -8  -1 1872.94 124.450   1
   8   8   1 1970.13 123.587   1
  -8   8  -1 1698.07 122.730   1
   8  -8   1 1853.14 125.940   1
  -9  -8  -1 1167.86 90.0655   1
   9   8   1 1012.33 86.6380   1
  -9   8  -1 1137.68 92.8837   1
   9  -8   1 1002.55 85.6482   1
 -10  -8  -1 1633.24 112.687   1
  10   8   1 1345.64 105.193   1
  10  -8   1 1569.16 112.388   1
 -10   8  -1 1519.61 109.502   1
 -11  -8  -1-8.55958 36.1607   1
  11  -8   1 43.4777 36.7339   1
 -11   8  -1 78.7098 42.8014   1
 -12   8  -1 1429.66 105.315   1
  12  -8   1 1170.02 98.7335   1
  12   8   1 1216.34 99.5004   1
 -12  -8  -1 1397.92 104.321   1
  13  -8   1 946.394 84.3283   1
 -13   8  -1 909.044 83.2502   1
 -14  -8  -1 548.361 63.4113   1
  14   8   1 632.085 68.3641   1
 -14   8  -1 551.255 65.9017   1
  14  -8   1 550.725 67.1374   1
 -15  -8  -1 55.1175 36.6131   1
  15   8   1 157.067 46.2366   1
 -15   8  -1 55.4192 40.7312   1
  15  -8   1 9.50034 38.4583   1
 -16  -8  -1 131.566 42.6318   1
  16   8   1 196.688 46.9841   1
  16  -8   1 261.247 53.4381   1
 -16   8  -1 143.716 47.5425   1
 -17   8  -1 382.961 61.5747   1
  17  -8   1 279.684 52.4591   1
  17   8   1 274.085 55.5785   1
 -17  -8  -1 430.522 60.9803   1
 -18   8  -1 125.943 37.8721   1
  18  -8   1 159.098 40.6662   1
  18   8   1 229.359 49.1878   1
 -18  -8  -1 135.440 40.8474   1
 -19   8  -1 28.8463 39.9964   1
  19  -8   1 9.38837 38.4734   1
  19   8   1 9.62158 40.0220   1
 -19  -8  -1-29.2373 38.7088   1
  20  -8   1 18.8202 31.5030   1
 -20   8  -1 28.2864 32.9676   1
  21   8   1-9.62965 37.0074   1
 -21  -8  -1-39.0054 35.4851   1
 -22   8  -1-9.29346 36.9179   1
  22   8   1 9.62532 43.4314   1
  22  -8   1 45.4491 38.3675   1
  23  -8   1 8.79704 28.0892   1
 -23   8  -1 45.7537 33.9395   1
  24  -9  -1-17.6807 40.8695   1
 -24   9   1 17.8555 37.6776   1
  22  -9  -1-9.18435 38.2222   1
 -22   9   1-46.7384 44.2488   1
  21  -9  -1 74.2869 46.8599   1
 -21   9   1-9.52425 40.2185   1
 -20   9   1 67.9123 36.1318   1
 -20  -9   1 152.100 44.7273   1
  20   9  -1 39.2667 39.7683   1
  20  -9  -1 74.4816 34.6876   1
  19   9  -1 165.542 42.6082   1
 -19  -9   1 70.4059 40.9563   1
 -18   9   1 228.291 48.7855   1
  18  -9  -1 268.509 49.6359   1
 -17  -9   1 9.82851 31.4102   1
  17   9  -1 18.9576 32.4815   1
 -17   9   1 56.7391 30.2257   1
  17  -9  -1 66.4855 36.5340   1
  16   9  -1-46.5052 39.2600   1
 -16  -9   1 19.3347 41.3843   1
 -15   9   1 1093.26 88.2991   1
 -15  -9   1 917.685 86.0468   1
  15  -9  -1 755.232 78.4505   1
  15   9  -1 936.813 85.7215   1
  14  -9  -1 644.628 70.9751   1
 -14   9   1 656.088 72.2742   1
 -13   9   1 82.6071 40.4882   1
  13  -9  -1 28.1677 38.0233   1
  13   9  -1 102.534 38.1986   1
 -13  -9   1 70.5836 36.8383   1
 -12   9   1 171.148 40.6078   1
 -12  -9   1 93.7894 34.4310   1
  12   9  -1 207.478 40.6316   1
  12  -9  -1 81.4615 38.7017   1
 -11  -9   1 4821.25 263.817   1
  11   9  -1 4959.64 265.692   1
 -10  -9   1 1118.29 89.4390   1
 -10   9   1 1038.17 89.7004   1
  10  -9  -1 1079.90 89.6650   1
  10   9  -1 1200.82 91.2465   1
  -9   9   1 816.522 74.0681   1
  -9  -9   1 515.885 59.8864   1
   9   9  -1 601.312 62.0277   1
   9  -9  -1 714.904 70.6782   1
  -8   9   1 13774.7 679.274   1
   8  -9  -1 14634.8 681.909   1
   8   9  -1 14347.3 675.915   1
  -8  -9   1 13967.1 676.410   1
   7  -9  -1 5539.44 283.972   1
  -7   9   1 5765.79 285.616   1
   7   9  -1 5284.20 279.236   1
  -7  -9   1 4861.18 277.465   1
  -6   9   1 382.972 49.1775   1
   6  -9  -1 399.612 50.8786   1
   5   9  -1 142.345 34.5557   1
  -5   9   1 203.619 43.5972   1
   5  -9  -1 171.396 41.4214   1
  -5  -9   1 127.892 35.0738   1
   4   9  -1 167.944 34.6896   1
  -4   9   1 96.5895 34.4085   1
   4  -9  -1 131.651 38.0486   1
  -4  -9   1 108.634 34.3750   1
   3   9  -1 3321.71 178.762   1
  -3   9   1 2747.71 176.579   1
   3  -9  -1 3175.43 181.481   1
  -3  -9   1 3423.45 180.341   1
   2   9  -1 12148.5 572.505   1
  -2  -9   1 11748.0 570.810   1
   1   9  -1 79.8256 29.1763   1
  -1  -9   1 114.892 33.3243   1
   0   9  -1 3660.76 201.496   1
   0  -9   1 3750.07 203.298   1
  -1   9  -1 1358.14 97.8136   1
   1  -9   1 1512.37 101.008   1
  -3   9  -1 1653.67 112.534   1
   3  -9   1 1819.93 117.066   1
  -4  -9  -1 3738.05 217.211   1
  -4   9  -1 4236.03 220.736   1
   4  -9   1 3874.33 216.347   1
   4   9   1 3969.81 217.706   1
   5  -9   1 436.257 52.7275   1
  -5  -9  -1 481.415 53.1056   1
   5   9   1 351.086 46.1806   1
  -5   9  -1 394.025 49.9248   1
  -6   9  -1 5080.46 279.849   1
  -6  -9  -1 5112.55 276.979   1
   6  -9   1 5366.51 279.471   1
   6   9   1 5420.63 277.384   1
  -7  -9  -1 1750.07 116.136   1
   7   9   1 1547.12 111.872   1
  -7   9  -1 1715.34 118.487   1
   7  -9   1 1603.02 115.098   1
  -8  -9  -1 1064.02 85.4887   1
   8   9   1 1063.79 85.2136   1
  -8   9  -1 887.533 83.7673   1
   8  -9   1 989.203 83.9533   1
  -9  -9  -1 1073.15 90.1352   1
   9   9   1 1176.31 91.2012   1
   9  -9   1 1139.66 92.5228   1
  -9   9  -1 1111.50 92.6684   1
 -10  -9  -1 4852.97 262.603   1
 -10   9  -1 5038.20 265.463   1
  10  -9   1 4638.93 264.118   1
 -11  -9  -1 437.605 57.4898   1
 -11   9  -1 325.492 53.7163   1
  11  -9   1 303.272 54.1232   1
  11   9   1 389.890 54.1609   1
  12  -9   1 2130.21 143.466   1
 -12   9  -1 2258.21 146.968   1
 -13  -9  -1 140.228 43.8660   1
  13   9   1 62.9124 40.1863   1
 -13   9  -1 92.3195 38.5549   1
  13  -9   1 36.2917 31.2302   1
 -14  -9  -1 76.3299 39.7724   1
  14   9   1 45.8879 36.5443   1
 -14   9  -1 37.5570 37.3829   1
  14  -9   1 73.7828 40.1041   1
  15   9   1 130.850 45.9545   1
 -15  -9  -1 77.3597 47.5286   1
 -16  -9  -1 88.1483 33.9049   1
  16   9   1 151.696 43.0871   1
 -16   9  -1 150.959 48.8092   1
  16  -9   1 76.8188 45.2150   1
 -17  -9  -1-9.89880 27.3668   1
  17   9   1 9.58488 35.5424   1
 -17   9  -1 67.6570 42.5141   1
  17  -9   1 47.0803 41.4185   1
  18   9   1 9.65516 43.0560   1
 -18  -9  -1 79.3350 37.4831   1
 -19   9  -1 9.60273 35.5953   1
  19  -9   1 9.30345 31.1296   1
  19   9   1 9.69550 39.7320   1
 -19  -9  -1-9.95872 38.2575   1
 -20   9  -1-9.48103 39.4438   1
  20  -9   1-37.0411 39.0880   1
  20   9   1-9.69767 42.0865   1
 -20  -9  -1-9.95825 38.2622   1
 -21   9  -1 64.1651 37.0907   1
  21  -9   1 55.6282 34.4748   1
  21   9   1 86.8912 41.9820   1
 -21  -9  -1 39.6590 34.7569   1
  22   9   1-47.8416 43.7574   1
  23  -9   1 8.70773 40.2584   1
 -23   9  -1 8.97411 38.4124   1
  23 -10  -1-44.6045 41.2423   1
 -23  10   1 35.7576 36.6333   1
  22 -10  -1 36.1697 38.1663   1
 -22  10   1-9.24617 36.1319   1
  21 -10  -1 9.13433 40.1801   1
 -21  10   1 37.9558 42.2844   1
 -20 -10   1-10.1513 31.5688   1
  20 -10  -1-35.7788 38.2876   1
  20  10  -1 9.79562 32.7791   1
 -19  10   1-9.56557 34.7940   1
  19 -10  -1-28.3367 39.2892   1
  19  10  -1 58.3902 47.5931   1
 -19 -10   1-10.0810 38.0529   1
  18  10  -1-9.63244 41.7968   1
 -18 -10   1 9.97248 40.2424   1
 -17  10   1 180.739 51.1878   1
  17 -10  -1 323.137 55.8690   1
  17  10  -1 266.655 49.8739   1
 -17 -10   1 265.490 50.4432   1
 -16  10   1 95.3803 46.2391   1
  16 -10  -1 84.5452 40.8660   1
  16  10  -1 9.38348 38.5632   1
 -16 -10   1 67.5646 43.6444   1
  15  10  -1 9.25951 37.3707   1
 -15 -10   1-37.6602 35.5448   1
 -14  10   1 56.8276 33.1177   1
  14 -10  -1 28.2520 32.2368   1
  14  10  -1-18.2622 34.4850   1
 -14 -10   1 36.6657 30.6901   1
  13 -10  -1 9.48640 40.0441   1
 -13  10   1 28.1789 38.5009   1
 -12 -10   1 3784.69 209.916   1
 -12  10   1 3674.70 211.003   1
  12 -10  -1 3818.76 211.330   1
  12  10  -1 3134.42 202.782   1
 -11  10   1 470.369 62.4027   1
 -11 -10   1 495.935 62.8043   1
  11  10  -1 540.679 62.7331   1
  11 -10  -1 543.390 64.4414   1
 -10 -10   1 125.789 36.3765   1
  10  10  -1 139.313 37.8957   1
   9 -10  -1 1142.20 93.7238   1
  -9 -10   1 957.970 86.7192   1
  -9  10   1 1313.21 99.5252   1
   9  10  -1 1190.75 93.0744   1
   8 -10  -1 7093.32 361.271   1
  -8 -10   1 7142.78 358.131   1
  -8  10   1 6631.03 357.763   1
   8  10  -1 7151.55 358.659   1
   7 -10  -1 4582.30 252.965   1
  -7 -10   1 4505.14 248.485   1
  -7  10   1 4659.13 253.425   1
   7  10  -1 4637.83 248.464   1
   6 -10  -1 5346.26 292.756   1
  -6  10   1 5798.44 296.813   1
  -6 -10   1 5639.98 293.434   1
   5  10  -1 118.444 34.1269   1
  -5  10   1 208.813 39.4845   1
   5 -10  -1 111.103 33.7462   1
  -5 -10   1 210.459 40.7326   1
   4  10  -1 15046.6 706.758   1
  -4  10   1 14841.6 709.634   1
   4 -10  -1 15674.0 711.603   1
  -4 -10   1 14032.5 703.411   1
   3  10  -1 21.9754 32.2468   1
  -3  10   1 22.8182 30.7300   1
   3 -10  -1 23.2093 35.3698   1
  -3 -10   1 66.3843 32.0412   1
   2  10  -1 43.7314 32.5316   1
  -2  10   1 66.2022 34.4672   1
   2 -10  -1-7.76116 26.0456   1
  -2 -10   1 95.4979 33.2032   1
   1  10  -1 43962.5 2006.89   1
  -1  10   1 44651.4 2009.19   1
  -1 -10   1 43757.3 2007.76   1
   1 -10  -1 43724.7 2008.82   1
   0  10   1 3060.46 176.891   1
   0  10  -1 3021.67 174.867   1
   0 -10   1 3224.88 178.792   1
   0 -10  -1 2858.14 175.268   1
   1  10   1 1673.55 109.771   1
  -1  10  -1 1449.66 106.110   1
   1 -10   1 1474.77 105.858   1
  -1 -10  -1 1569.86 108.026   1
   2  10   1 186.886 39.7043   1
  -2  10  -1 282.619 48.5194   1
   2 -10   1 144.200 39.5380   1
  -2 -10  -1 295.989 46.6775   1
   3  10   1 45863.5 2072.48   1
  -3  10  -1 44156.3 2073.54   1
   3 -10   1 44236.4 2072.59   1
  -3 -10  -1 47582.4 2074.80   1
   4  10   1 597.287 63.5767   1
  -4  10  -1 747.074 70.8490   1
   4 -10   1 755.785 71.6845   1
  -4 -10  -1 552.722 63.9323   1
   5 -10   1 2012.84 144.979   1
  -5  10  -1 2403.94 151.495   1
   5  10   1 2247.21 144.971   1
  -5 -10  -1 2667.90 151.417   1
   6  10   1 55.4750 36.7372   1
  -6  10  -1 99.2478 31.8865   1
   6 -10   1 41.6048 28.5949   1
  -6 -10  -1 32.2227 35.5269   1
  -7  10  -1 9292.16 438.512   1
   7 -10   1 8964.01 435.220   1
   7  10   1 9088.26 435.244   1
  -8  10  -1 591.438 63.8439   1
   8  10   1 475.061 57.5036   1
   8 -10   1 421.085 56.3510   1
  -8 -10  -1 553.661 63.0942   1
  -9 -10  -1 4430.44 244.482   1
 -10 -10  -1 61.4349 35.9793   1
  10  10   1 25.7427 32.4064   1
 -10  10  -1-9.05202 26.6435   1
  10 -10   1 26.8489 27.1052   1
 -11  10  -1 1404.56 109.545   1
  11 -10   1 1573.31 113.419   1
 -12 -10  -1-27.2233 32.3712   1
  12  10   1 9.04301 30.9423   1
 -12  10  -1 37.1998 33.1754   1
  12 -10   1 28.3921 33.7606   1
 -13 -10  -1 9.35647 34.6845   1
  13  10   1 54.6189 41.5828   1
 -13  10  -1-47.2583 39.3170   1
  13 -10   1 27.7206 38.4375   1
  14  10   1 9.26057 29.5433   1
 -14 -10  -1-9.54203 33.3466   1
 -15 -10  -1 204.001 48.3584   1
  15  10   1 300.272 52.6910   1
 -15  10  -1 361.674 54.2533   1
  15 -10   1 311.082 50.2895   1
 -16 -10  -1-9.84543 42.7213   1
  16  10   1-19.0169 42.3596   1
 -16  10  -1 18.9518 34.4681   1
  16 -10   1-9.51718 34.6183   1
 -17 -10  -1-9.96653 37.6216   1
  17  10   1 19.1812 37.4731   1
 -18 -10  -1 50.3802 40.7098   1
  18  10   1 106.497 44.8036   1
  18 -10   1 27.6924 29.5166   1
 -18  10  -1 29.3997 32.0987   1
 -19  10  -1 57.6068 44.4053   1
  19 -10   1-9.21657 39.4690   1
  19  10   1 9.69806 37.2775   1
 -19 -10  -1 60.5312 37.4172   1
 -20  10  -1-37.6073 39.1113   1
  20 -10   1 54.8366 40.1939   1
  20  10   1 48.3612 41.9733   1
 -20 -10  -1-10.0607 37.9805   1
  21 -10   1-18.0333 38.6009   1
 -21  10  -1-18.3495 40.3534   1
  22 -10   1 27.0460 34.6420   1
 -22  10  -1 8.77677 32.5427   1
  22 -11  -1-17.6605 37.2708   1
 -22  11   1-9.11465 38.4710   1
 -21  11   1 9.39641 40.7748   1
  20 -11  -1 54.8700 35.8665   1
 -20  11   1 85.7799 40.3438   1
 -19  11   1-18.7105 29.0907   1
  19 -11  -1 28.5735 33.2865   1
  19  11  -1-29.7088 38.6938   1
 -19 -11   1-9.93612 32.4823   1
 -18  11   1 28.2536 27.7421   1
  18 -11  -1 66.6994 34.0201   1
  18  11  -1 39.3978 36.5408   1
 -18 -11   1-9.89444 33.8845   1
  17  11  -1 68.2061 44.5090   1
 -17 -11   1-39.3622 40.3286   1
 -16  11   1 104.931 44.1187   1
  16 -11  -1 141.032 46.9810   1
  16  11  -1 219.659 47.2166   1
 -16 -11   1 146.990 45.2926   1
 -15  11   1 9.67257 33.2091   1
  15 -11  -1 18.7392 30.0216   1
  15  11  -1 131.606 38.6236   1
 -15 -11   1 163.688 47.1722   1
 -14  11   1 123.642 45.8712   1
  14 -11  -1 137.548 46.3131   1
  14  11  -1 129.953 42.7833   1
 -14 -11   1 122.696 40.2401   1
 -13  11   1 199.959 47.0547   1
  13 -11  -1 162.827 47.3211   1
  13  11  -1 228.148 44.7094   1
 -13 -11   1 269.263 49.1623   1
 -12  11   1-9.38124 36.6565   1
  12 -11  -1 27.8681 37.4878   1
  12  11  -1 8.91322 34.8279   1
 -12 -11   1 9.12144 36.8102   1
 -11  11   1 1373.51 104.832   1
  11 -11  -1 1194.40 103.403   1
  10 -11  -1 1503.06 117.324   1
 -10  11   1 1572.57 119.681   1
  10  11  -1 1729.84 118.776   1
 -10 -11   1 1775.31 120.896   1
   9  11  -1 471.216 60.5237   1
  -9  11   1 530.915 66.3472   1
   9 -11  -1 609.552 66.7008   1
  -9 -11   1 527.242 64.0312   1
   8  11  -1 1015.46 89.2971   1
  -8 -11   1 1238.05 93.7618   1
   7  11  -1 220.109 44.4607   1
  -7  11   1 275.599 47.4171   1
   7 -11  -1 165.966 45.7923   1
  -7 -11   1 315.790 50.0645   1
   6 -11  -1 3086.93 191.000   1
  -6  11   1 3346.97 195.472   1
   6  11  -1 3432.25 193.244   1
  -6 -11   1 3387.25 192.912   1
  -5  11   1 76.1950 37.8394   1
   5 -11  -1 66.9244 38.7952   1
  -5 -11   1 63.5238 32.6826   1
   4  11  -1 35955.0 1682.44   1
  -4  11   1 38756.1 1688.77   1
   4 -11  -1 36155.2 1684.18   1
  -4 -11   1 36041.9 1683.32   1
   3  11  -1 15598.6 743.487   1
  -3  11   1 15691.8 745.590   1
   3 -11  -1 15639.5 746.473   1
   2  11  -1 30883.1 1386.22   1
  -2  11   1 30078.7 1386.12   1
   2 -11  -1 29904.0 1386.62   1
  -2 -11   1 29216.2 1384.50   1
  -1  11   1 4596.20 245.193   1
   1  11  -1 3973.28 238.063   1
  -1 -11   1 4786.58 245.070   1
   1 -11  -1 4572.50 244.721   1
   0  11  -1 15190.2 736.599   1
   0  11   1 15168.6 739.236   1
   0 -11   1 15885.2 740.096   1
   0 -11  -1 16014.6 742.313   1
   1  11   1 1869.47 121.567   1
  -1  11  -1 1828.19 123.170   1
  -1 -11  -1 1739.05 119.800   1
   1 -11   1 1635.94 119.631   1
   2  11   1 14078.9 680.614   1
  -2  11  -1 14905.9 682.993   1
   2 -11   1 14347.7 679.955   1
  -2 -11  -1 13452.5 678.896   1
   3  11   1 5313.36 284.857   1
  -3  11  -1 5356.05 286.097   1
   3 -11   1 5331.94 285.068   1
  -3 -11  -1 5483.79 285.219   1
   4  11   1 2074.04 149.385   1
  -4  11  -1 2648.95 160.414   1
   4 -11   1 2620.88 157.978   1
  -4 -11  -1 2568.71 154.640   1
  -5  11  -1 7403.08 370.969   1
   5 -11   1 6871.63 367.993   1
   5  11   1 7475.22 368.209   1
  -5 -11  -1 6989.17 367.044   1
  -6  11  -1 3522.15 203.805   1
   6 -11   1 3706.69 206.507   1
   6  11   1 3364.75 200.617   1
   7  11   1 851.681 81.3129   1
  -7 -11  -1 953.179 84.6093   1
  -8  11  -1 1041.45 89.7608   1
   8 -11   1 919.598 84.6549   1
   8  11   1 833.726 82.4587   1
  -8 -11  -1 992.600 86.8531   1
  -9  11  -1 101.217 41.0320   1
   9 -11   1 208.001 47.8933   1
 -10 -11  -1-9.06642 34.8340   1
  10 -11   1 9.18140 33.4018   1
 -10  11  -1-27.7626 37.9275   1
  10  11   1-26.5564 35.1639   1
 -11 -11  -1 36.8287 29.4030   1
  11 -11   1-9.45728 38.1865   1
 -11  11  -1 47.0616 38.0052   1
  11  11   1 36.2121 31.0001   1
 -12 -11  -1 102.788 39.0217   1
  12 -11   1 106.822 42.2795   1
 -12  11  -1 9.55413 38.1042   1
  12  11   1 101.089 42.6259   1
 -13 -11  -1 47.5814 34.6602   1
  13 -11   1 55.3819 36.7039   1
 -13  11  -1 38.6589 38.4273   1
  13  11   1 18.5811 33.8402   1
 -14 -11  -1 28.9152 40.3110   1
  14 -11   1 121.764 38.6125   1
 -14  11  -1 85.8004 36.8632   1
  14  11   1 123.056 46.9713   1
 -15 -11  -1 212.794 51.8859   1
  15 -11   1 141.124 46.3211   1
  15  11   1 202.176 50.7294   1
 -15  11  -1 220.324 50.4832   1
 -16 -11  -1 68.1683 41.1198   1
  16  11   1-9.70324 38.5622   1
 -17 -11  -1 59.1172 43.3610   1
  17 -11   1 87.3639 39.8157   1
  17  11   1-38.7494 44.8181   1
 -17  11  -1 37.1859 34.5018   1
  18 -11   1 149.704 42.5683   1
 -18  11  -1 236.889 45.6618   1
  19  11   1 38.5633 40.1151   1
 -19 -11  -1 9.90630 39.9891   1
  19 -11   1 8.82193 33.9060   1
 -19  11  -1 39.4175 41.0031   1
  20  11   1 9.58732 39.3028   1
 -20 -11  -1 9.86461 38.5582   1
  20 -11   1 53.8410 41.4992   1
 -20  11  -1 18.6499 42.0849   1
  21 -11   1 44.2488 29.6168   1
 -21  11  -1-18.0934 30.2756   1
  21 -12  -1 8.67997 36.6651   1
 -21  12   1 65.7991 40.8176   1
  20 -12  -1-9.15186 42.8341   1
 -20  12   1-55.3994 42.7097   1
  19 -12  -1 66.6846 46.1584   1
 -19  12   1 45.6153 43.7284   1
 -18 -12   1 29.9881 36.3820   1
 -18  12   1-9.38947 39.6465   1
  18 -12  -1 56.2839 40.7241   1
  18  12  -1 39.3281 39.0715   1
 -17 -12   1 49.6137 40.7606   1
 -17  12   1 76.2469 43.0927   1
  17  12  -1 49.0713 42.1013   1
  17 -12  -1 74.8886 41.7983   1
 -16 -12   1 29.6648 38.0611   1
  16  12  -1 77.6925 44.9607   1
  15 -12  -1 179.437 42.4574   1
 -15  12   1 77.6073 34.3785   1
 -14 -12   1 212.427 50.0589   1
 -14  12   1 271.445 51.6569   1
  14 -12  -1 304.059 55.8569   1
  14  12  -1 245.344 51.2431   1
  13 -12  -1 728.940 74.2162   1
 -13  12   1 770.575 77.2770   1
  13  12  -1 559.720 69.3242   1
 -13 -12   1 726.112 77.6548   1
 -12 -12   1 820.131 83.5545   1
  12  12  -1 866.949 82.2798   1
  11 -12  -1 168.467 42.2570   1
 -11 -12   1 92.6157 40.2319   1
 -11  12   1 190.449 44.5561   1
  11  12  -1 145.779 42.6784   1
  10 -12  -1 195.290 41.7680   1
 -10 -12   1 316.173 53.3345   1
  10  12  -1 275.828 49.1184   1
 -10  12   1 228.378 43.2115   1
   9 -12  -1 1125.43 96.5991   1
  -9  12   1 1265.61 100.182   1
   8  12  -1-34.7765 35.6282   1
  -8  12   1 9.12570 33.8267   1
   8 -12  -1-9.17620 34.0139   1
  -8 -12   1 17.6769 35.6666   1
   7 -12  -1 905.186 83.4099   1
   7  12  -1 863.715 81.6299   1
  -7  12   1 746.236 79.0420   1
  -7 -12   1 901.064 81.0688   1
   6 -12  -1 2395.91 156.136   1
  -6  12   1 2325.07 158.224   1
   6  12  -1 2479.79 153.786   1
  -6 -12   1 2589.16 156.168   1
   5  12  -1 546.202 63.8482   1
  -5 -12   1 643.579 67.2379   1
   4  12  -1 7729.61 385.508   1
  -4  12   1 7298.23 385.156   1
   4 -12  -1 7326.15 383.970   1
  -4 -12   1 7863.74 387.171   1
  -3  12   1 5521.59 294.871   1
   3 -12  -1 5979.62 298.590   1
  -3 -12   1 5201.67 292.630   1
  -2  12   1 6350.89 328.783   1
   2  12  -1 6239.27 327.626   1
   2 -12  -1 6036.40 326.771   1
  -2 -12   1 6608.32 329.693   1
   1  12  -1 8.21641 29.3071   1
  -1  12   1 8.33446 34.1547   1
   1 -12  -1 17.2054 37.3293   1
  -1 -12   1-8.43364 34.0335   1
   0  12  -1 7712.79 378.096   1
   0  12   1 7039.86 375.347   1
   0 -12  -1 7807.62 380.325   1
   0 -12   1 7102.44 375.164   1
   1  12   1 362.985 55.5015   1
  -1  12  -1 258.042 55.1220   1
   1 -12   1 450.072 60.8359   1
  -1 -12  -1 460.675 57.0180   1
  -2  12  -1 2137.28 133.304   1
   2  12   1 1963.55 130.262   1
  -2 -12  -1 1599.04 124.397   1
   2 -12   1 1929.95 129.384   1
   3  12   1 2110.25 135.838   1
  -3  12  -1 2038.90 135.522   1
   3 -12   1 1954.56 134.060   1
  -3 -12  -1 1948.74 132.396   1
   4  12   1 263.683 48.4623   1
  -4  12  -1 213.342 48.9361   1
   4 -12   1 278.751 49.9680   1
  -4 -12  -1 163.106 41.8662   1
   5  12   1 609.728 69.7121   1
  -5 -12  -1 720.443 72.2090   1
   6 -12   1 3398.60 192.814   1
  -6  12  -1 3099.09 188.382   1
  -6 -12  -1 3040.15 187.169   1
   7 -12   1 3489.04 204.522   1
  -7  12  -1 3429.10 203.014   1
  -8  12  -1 1221.21 97.1834   1
   8 -12   1 1064.96 93.9567   1
   8  12   1 1127.37 91.7015   1
  -8 -12  -1 983.663 91.1606   1
  -9  12  -1-28.4390 33.1287   1
  -9 -12  -1-27.6634 36.6246   1
   9  12   1 54.3306 38.2150   1
   9 -12   1 9.24484 27.1913   1
 -10  12  -1 160.547 41.7732   1
  10 -12   1 9.41762 32.5332   1
 -10 -12  -1 121.706 46.0066   1
  10  12   1 148.120 46.4468   1
 -11 -12  -1 198.792 43.8467   1
  11  12   1 353.838 53.3232   1
 -12 -12  -1 9.55163 34.7520   1
  12 -12   1-9.73489 34.0296   1
 -12  12  -1 9.63940 32.9869   1
  12  12   1 65.3433 40.5126   1
 -13 -12  -1 193.419 43.2277   1
  13 -12   1 220.542 51.3170   1
 -13  12  -1 135.016 44.1955   1
  13  12   1 151.133 41.7134   1
 -14 -12  -1 38.9782 38.7048   1
  14 -12   1 9.40352 33.5420   1
  14  12   1-28.7470 39.2691   1
 -14  12  -1 9.62416 35.0087   1
 -15 -12  -1 19.5483 39.4473   1
  15  12   1 9.63870 40.0977   1
 -16 -12  -1 19.7280 36.5874   1
  16 -12   1 65.8471 34.2424   1
  16  12   1-9.66707 41.9685   1
 -16  12  -1 18.9953 30.3291   1
 -17  12  -1 280.728 50.0394   1
  17 -12   1 253.753 50.6899   1
 -18 -12  -1-29.6868 39.3054   1
  18 -12   1-28.0285 41.0863   1
 -18  12  -1-9.27121 39.1291   1
  18  12   1 28.9205 39.5066   1
 -19 -12  -1 59.2389 44.6040   1
  19 -12   1 35.9569 41.1250   1
  19  12   1 48.1221 44.5543   1
 -19  12  -1 65.5832 43.3752   1
  20 -12   1 8.78616 27.3265   1
 -20  12  -1 18.4047 32.1651   1
  20 -13  -1 45.1295 39.6986   1
 -20  13   1-8.95411 39.8976   1
  19 -13  -1 36.5586 37.4981   1
 -19  13   1 45.4995 40.5804   1
  18 -13  -1 46.0643 36.0178   1
 -18  13   1 9.30163 38.1373   1
  17 -13  -1 120.595 44.9467   1
 -17 -13   1 49.9929 40.4197   1
 -17  13   1-9.40947 38.0469   1
  16 -13  -1 28.0038 40.0301   1
 -16 -13   1 20.0132 39.8213   1
 -16  13   1 47.7496 39.8005   1
  16  13  -1 141.527 51.5589   1
  15 -13  -1 48.7308 40.5926   1
 -15 -13   1-19.9768 37.0822   1
  15  13  -1 69.2963 45.8130   1
 -15  13   1 86.1939 42.1656   1
  14 -13  -1-9.78499 29.6176   1
 -14  13   1-9.68883 28.5005   1
  13 -13  -1 361.724 60.2290   1
  13  13  -1 450.235 59.4065   1
 -13  13   1 436.084 64.2574   1
 -13 -13   1 429.255 61.1880   1
  12 -13  -1 124.588 37.3308   1
  12  13  -1 65.8371 37.8632   1
 -12  13   1 172.984 42.1554   1
 -12 -13   1 195.853 50.2685   1
  11 -13  -1 1021.82 91.1720   1
  11  13  -1 1114.75 93.5302   1
 -11 -13   1 1000.25 92.4415   1
 -11  13   1 1028.34 91.3286   1
 -10 -13   1 1237.33 104.962   1
  10  13  -1 1364.14 104.573   1
  -9  13   1 609.317 70.3822   1
  -9 -13   1 463.932 62.4424   1
   9 -13  -1 471.722 62.9921   1
   9  13  -1 514.291 66.2448   1
  -8  13   1 37.4084 29.8839   1
  -8 -13   1 100.107 39.5258   1
   8 -13  -1 37.6141 30.0477   1
   8  13  -1-9.00384 36.3735   1
  -7  13   1 644.358 70.2244   1
  -7 -13   1 636.147 67.5496   1
   7  13  -1 685.468 69.8292   1
   6 -13  -1-9.15919 36.3881   1
  -6  13   1 46.6899 38.2755   1
   5 -13  -1 4108.82 234.418   1
  -5  13   1 4219.73 236.712   1
  -4 -13   1 1650.30 118.075   1
   4 -13  -1 1672.71 117.549   1
   4  13  -1 1408.12 113.186   1
  -4  13   1 1577.66 116.518   1
  -3 -13   1 4955.97 259.436   1
   3 -13  -1 4800.69 258.339   1
   3  13  -1 4646.44 255.670   1
  -3  13   1 4261.60 254.415   1
  -2  13   1 358.901 54.1801   1
  -2 -13   1 484.869 57.6894   1
   2  13  -1 405.847 53.8900   1
   2 -13  -1 472.006 59.2453   1
   1 -13  -1 1894.78 136.161   1
  -1 -13   1 2029.85 137.481   1
  -1  13   1 1814.63 133.177   1
   0 -13  -1 1020.44 86.3881   1
   0  13   1 904.234 82.3275   1
  -2 -13  -1 7357.99 390.166   1
   2 -13   1 7790.63 392.824   1
  -2  13  -1 8411.22 396.927   1
   2  13   1 7194.86 389.782   1
   3 -13   1 3025.68 180.421   1
  -3  13  -1 2902.17 180.851   1
   3  13   1 2952.11 181.333   1
  -4  13  -1 184.568 47.8272   1
  -4 -13  -1 91.0211 41.9813   1
   4 -13   1 108.521 41.7156   1
   4  13   1 142.607 43.9759   1
  -5  13  -1 518.983 66.7764   1
   5 -13   1 516.329 65.7574   1
  -5 -13  -1 495.362 62.4663   1
   6 -13   1 2439.49 151.637   1
   6  13   1 2149.26 146.716   1
  -6  13  -1 1989.47 143.276   1
  -6 -13  -1 2641.70 154.252   1
  -7  13  -1 84.5780 33.0391   1
   7 -13   1 102.991 39.1116   1
   7  13   1 91.2328 40.2806   1
  -7 -13  -1 37.0009 40.8365   1
   8  13   1 2195.79 154.651   1
  -8  13  -1 2383.38 156.966   1
   8 -13   1 2647.21 160.738   1
  -8 -13  -1 2473.79 158.375   1
   9  13   1 168.941 44.6658   1
  -9  13  -1 155.629 38.8823   1
   9 -13   1 149.596 37.4435   1
  -9 -13  -1 289.387 48.8637   1
  10  13   1 83.9320 36.6228   1
 -10  13  -1 47.8744 41.7095   1
  10 -13   1 95.8603 37.6347   1
 -10 -13  -1 97.0978 39.9594   1
  11  13   1 37.9438 41.3246   1
 -11 -13  -1 106.203 44.7855   1
  11 -13   1 85.7257 39.2052   1
 -11  13  -1 96.3408 39.6500   1
  12 -13   1 380.827 58.6452   1
 -12  13  -1 155.080 48.8534   1
  13  13   1-19.5740 37.6621   1
 -13 -13  -1 49.3008 41.6712   1
  13 -13   1 69.3759 32.4740   1
 -13  13  -1 67.1902 33.6172   1
  14  13   1-19.9270 43.2394   1
 -14  13  -1 38.7566 32.4273   1
 -14 -13  -1 9.80994 38.9698   1
  14 -13   1 18.7708 29.9503   1
 -15  13  -1 56.9808 37.8555   1
  15  13   1 57.8904 40.2609   1
 -15 -13  -1 118.420 44.0795   1
  15 -13   1 65.3322 37.7989   1
 -16  13  -1 368.532 55.8438   1
  16  13   1 396.722 62.6282   1
 -16 -13  -1 316.769 60.3510   1
  16 -13   1 445.337 58.7803   1
 -17  13  -1 36.9828 31.6751   1
  17  13   1 67.6030 37.1378   1
 -17 -13  -1 49.4225 32.3559   1
  17 -13   1 9.28731 28.1581   1
 -18  13  -1 108.549 42.0863   1
  18  13   1 134.946 47.8735   1
  18 -13   1 167.470 47.1688   1
 -18 -13  -1 9.83564 37.4277   1
 -19  13  -1 27.1291 41.3078   1
  19 -13   1-8.92621 38.7343   1
 -19  14   1 8.90443 31.1287   1
  19 -14  -1 26.8338 34.9576   1
 -18  14   1 9.16582 39.2330   1
  18 -14  -1 8.99944 37.4358   1
 -17  14   1-9.27159 38.5703   1
  17 -14  -1 36.4475 42.1292   1
  15  14  -1 294.238 54.2656   1
  15 -14  -1 205.900 49.5350   1
 -15  14   1 170.784 42.9692   1
 -15 -14   1 294.009 59.2060   1
  14  14  -1 225.198 53.4700   1
  14 -14  -1 281.735 48.3361   1
 -14 -14   1 213.472 51.4890   1
 -14  14   1 260.359 47.0009   1
  13  14  -1 29.3269 38.8496   1
 -13 -14   1 30.2010 38.6956   1
 -12  14   1 28.9084 33.0826   1
  12 -14  -1 96.4747 38.4177   1
  11  14  -1 19.1721 35.5331   1
  11 -14  -1-28.5775 39.6236   1
 -11  14   1 9.76753 40.6289   1
 -11 -14   1 19.4265 36.6653   1
  10  14  -1 663.768 69.1496   1
  10 -14  -1 448.900 58.7385   1
 -10  14   1 547.268 63.0404   1
 -10 -14   1 519.965 65.2095   1
  -9 -14   1 9.41831 36.8330   1
   9  14  -1 46.7391 40.0409   1
  -9  14   1-9.64955 35.1348   1
   9 -14  -1 95.6224 41.5221   1
   8  14  -1 2082.68 132.605   1
  -8 -14   1 1485.56 121.218   1
  -7 -14   1 66.2306 41.0867   1
   7 -14  -1 47.5101 39.5568   1
   7  14  -1 46.3418 43.3853   1
  -7  14   1-9.67098 36.5407   1
  -6 -14   1 789.309 80.9538   1
   6  14  -1 656.107 76.2027   1
  -6  14   1 868.912 80.5405   1
   6 -14  -1 844.948 80.5715   1
  -5 -14   1 379.988 55.8572   1
   5  14  -1 478.022 62.3790   1
  -5  14   1 301.767 53.4634   1
   5 -14  -1 354.518 57.7494   1
  -4 -14   1 543.838 63.5645   1
   4  14  -1 463.423 61.0571   1
  -4  14   1 443.323 60.1923   1
   4 -14  -1 387.336 56.7611   1
  -3  14   1 2948.58 185.623   1
   3  14  -1 3170.09 185.527   1
  -3 -14   1 3039.22 183.950   1
   3 -14  -1 3053.50 184.966   1
   2  14  -1 2253.02 145.064   1
  -2  14   1 2161.71 145.165   1
   2 -14  -1 2001.87 142.699   1
  -2 -14   1 2390.06 147.313   1
  -1  14   1-44.4354 34.1506   1
   1  14  -1-8.80421 29.4706   1
   1 -14  -1 9.10915 38.4524   1
  -1 -14   1-27.3024 31.1466   1
   0  14   1 1827.72 125.171   1
   0 -14  -1 1850.06 127.526   1
   0 -14   1 1644.53 121.403   1
  -1 -14  -1 156.761 44.7133   1
   1 -14   1 91.9626 37.2322   1
  -1  14  -1 249.895 45.3576   1
   1  14   1 153.992 44.8843   1
  -2  14  -1 1769.41 125.178   1
   2  14   1 1667.39 120.194   1
  -2 -14  -1 1619.81 119.189   1
  -3  14  -1 1274.27 101.357   1
   3 -14   1 1162.16 97.3771   1
  -3 -14  -1 1189.04 99.1973   1
   4 -14   1 1331.72 104.834   1
  -4 -14  -1 1170.75 100.822   1
  -4  14  -1 1348.27 104.951   1
   4  14   1 1394.53 106.905   1
  -5 -14  -1 47.1955 35.6935   1
   5  14   1 46.3851 36.9079   1
  -5  14  -1 29.0462 37.8897   1
   5 -14   1 66.2243 37.0258   1
  -6 -14  -1 93.7274 40.0524   1
   6 -14   1 219.031 48.9201   1
   6  14   1 139.026 43.8095   1
  -6  14  -1 123.032 43.6840   1
   7  14   1 1125.23 97.6742   1
   7 -14   1 1192.89 102.437   1
  -7  14  -1 1235.20 100.154   1
  -7 -14  -1 1312.52 102.241   1
  -8 -14  -1 153.048 39.2799   1
   8 -14   1 142.998 39.7382   1
   8  14   1 160.139 44.1527   1
  -8  14  -1 204.955 48.7811   1
  -9 -14  -1 125.170 41.1948   1
  -9  14  -1 166.525 50.3597   1
   9  14   1 199.585 45.9812   1
   9 -14   1 114.415 47.1180   1
 -10 -14  -1 49.4890 38.0773   1
 -10  14  -1 57.8999 30.8530   1
  10  14   1 85.8723 44.1575   1
  10 -14   1 9.64849 29.2723   1
 -11 -14  -1 797.957 79.3631   1
 -11  14  -1 801.414 80.6341   1
  11 -14   1 783.621 80.2536   1
  11  14   1 766.938 80.0960   1
  12  14   1-9.60772 36.2672   1
 -12 -14  -1 20.0858 35.8215   1
 -13 -14  -1 39.7416 34.7904   1
  13  14   1 67.7061 38.4788   1
 -13  14  -1 57.8391 42.4470   1
  13 -14   1 29.5719 37.9304   1
  14  14   1-9.74810 41.1470   1
 -14 -14  -1-29.7162 41.2094   1
 -14  14  -1 38.6593 39.6133   1
  14 -14   1 46.1512 36.6690   1
 -15 -14  -1 49.5489 41.3674   1
  15  14   1 107.769 48.5456   1
  16  14   1-9.85430 37.8570   1
 -16 -14  -1 19.8889 34.7546   1
 -16  14  -1 9.31413 39.8670   1
  16 -14   1 9.14771 39.1547   1
 -17  14  -1 145.923 45.9207   1
  17 -14   1 117.984 46.1565   1
 -18  14  -1-8.84921 33.9969   1
  18 -14   1-9.04287 34.1367   1
 -18  15   1 8.94043 36.6393   1
  18 -15  -1 8.78078 35.4357   1
 -17  15   1-9.08275 40.0640   1
  17 -15  -1 151.704 47.3146   1
 -16  15   1 28.1990 39.6691   1
  16 -15  -1-26.9315 39.9925   1
  15  15  -1 108.575 45.8342   1
  15 -15  -1 67.5371 46.8778   1
 -15  15   1 113.179 47.7688   1
  14  15  -1 207.313 48.6282   1
 -14  15   1 219.308 50.8111   1
  14 -15  -1 230.189 52.9008   1
 -14 -15   1 171.035 41.6133   1
  13  15  -1 39.5162 42.3323   1
 -13  15   1 67.0500 32.1134   1
  13 -15  -1 9.47029 33.1581   1
 -13 -15   1 79.8197 41.5512   1
  12  15  -1 19.5560 40.6733   1
 -12  15   1-38.4212 39.3630   1
 -12 -15   1-9.92465 36.1014   1
  12 -15  -1 9.61671 33.6091   1
  11  15  -1 339.075 55.6276   1
 -11 -15   1 175.954 45.5887   1
  10  15  -1 28.8868 40.6392   1
  10 -15  -1 19.1690 31.3352   1
 -10 -15   1 29.0706 40.8978   1
 -10  15   1-19.6144 30.4983   1
  -9  15   1 244.196 54.3899   1
   9 -15  -1 192.230 50.8452   1
  -8 -15   1-19.4181 33.2222   1
   8  15  -1 9.60410 36.2585   1
  -8  15   1-19.2151 29.0845   1
   8 -15  -1-19.3236 30.0497   1
  -7 -15   1 1746.66 126.294   1
  -7  15   1 1574.14 122.077   1
   7 -15  -1 1847.47 127.429   1
   7  15  -1 1793.56 126.563   1
  -6 -15   1 9.58485 29.0126   1
  -6  15   1 19.4480 40.4502   1
   6 -15  -1-19.0990 39.7244   1
   6  15  -1 28.5201 34.5831   1
   5  15  -1 1136.91 99.4491   1
  -5 -15   1 1248.87 100.028   1
  -4 -15   1-9.47571 31.7063   1
   4  15  -1 18.5914 29.6566   1
  -3 -15   1 9.49938 36.5297   1
  -3  15   1 9.59986 37.5451   1
   3 -15  -1 47.1644 35.6449   1
   3  15  -1 83.6972 42.5104   1
   2  15  -1 216.474 44.1981   1
  -2  15   1 329.356 57.7169   1
   2 -15  -1 180.006 45.7810   1
  -2 -15   1 323.250 53.7744   1
  -1  15   1 305.292 52.7830   1
   1  15  -1 340.081 53.6829   1
   1 -15  -1 301.187 48.3239   1
  -1 -15   1 393.685 57.4584   1
   0  15   1 225.873 47.1221   1
   0  15  -1 307.948 49.0257   1
   0 -15   1 264.833 46.8198   1
   0 -15  -1 266.547 48.5493   1
  -1 -15  -1 627.963 71.7852   1
  -1  15  -1 584.122 72.1733   1
   1 -15   1 658.358 72.6574   1
   1  15   1 695.290 72.3875   1
  -2 -15  -1 198.877 46.2741   1
   2 -15   1 206.639 48.2930   1
   2  15   1 223.015 49.6010   1
   3  15   1 937.880 84.9832   1
  -3  15  -1 795.012 79.4184   1
  -3 -15  -1 865.836 83.5385   1
   3 -15   1 731.198 76.8199   1
  -4 -15  -1 191.073 43.6181   1
   4  15   1 236.988 47.8130   1
  -5 -15  -1 315.327 53.7008   1
  -5  15  -1 371.853 58.7495   1
   5 -15   1 394.192 60.9613   1
   5  15   1 303.784 55.0717   1
  -6  15  -1 499.492 60.9330   1
   6 -15   1 618.127 66.4185   1
  -7  15  -1 457.139 64.6995   1
   7 -15   1 472.270 64.1735   1
  -8 -15  -1 86.1649 43.2312   1
   8  15   1 38.2010 39.1772   1
  -8  15  -1 9.84174 28.1398   1
   8 -15   1 48.0669 31.4773   1
   9  15   1-28.7835 40.4925   1
  -9  15  -1 19.6878 44.4133   1
   9 -15   1 28.7450 44.2978   1
  -9 -15  -1-48.3508 43.0808   1
  10  15   1 231.844 48.2102   1
 -10  15  -1 309.190 55.5452   1
  10 -15   1 347.787 55.9632   1
 -10 -15  -1 215.766 45.2633   1
  11  15   1-9.70931 41.5581   1
 -11  15  -1 9.63490 32.9635   1
  11 -15   1-28.6209 31.1886   1
 -11 -15  -1 9.83904 36.4715   1
 -12  15  -1 442.816 57.1381   1
  12 -15   1 357.747 53.0630   1
 -12 -15  -1 403.270 58.3253   1
  13  15   1 39.0880 39.5198   1
 -13  15  -1 47.9927 32.9415   1
  13 -15   1 58.5355 32.7469   1
 -13 -15  -1 100.643 41.3253   1
  14  15   1 68.3647 40.1610   1
 -14  15  -1 66.5094 32.6766   1
  14 -15   1 64.7477 32.4971   1
 -14 -15  -1 110.942 41.4650   1
  15  15   1-9.63603 40.6700   1
 -15  15  -1-9.25485 32.3473   1
 -15 -15  -1 30.2082 35.9191   1
  15 -15   1 36.4001 34.3540   1
  16  15   1 96.1039 39.0179   1
  17 -15   1-26.5314 40.8875   1
 -17  15  -1 8.93186 39.2792   1
  17 -16  -1-8.68382 33.9295   1
 -17  16   1 8.83855 32.1495   1
  16 -16  -1-26.2975 29.3303   1
 -16  16   1 36.7135 32.0761   1
  15 -16  -1-28.3619 33.0714   1
 -15  16   1-36.9671 32.3305   1
  14 -16  -1 56.5933 34.4178   1
 -14  16   1 65.6396 32.1968   1
  13  16  -1 29.4059 43.1493   1
 -13  16   1 94.4977 35.7258   1
  13 -16  -1 28.0291 28.3468   1
 -13 -16   1-9.87868 39.9137   1
  12  16  -1 176.619 50.3960   1
 -12  16   1 199.734 42.8532   1
  12 -16  -1 66.6572 31.7819   1
 -12 -16   1 177.053 49.0342   1
  11  16  -1-9.79514 40.1445   1
 -11  16   1-38.8023 39.7570   1
  11 -16  -1-9.46058 36.3485   1
 -11 -16   1 9.94080 38.8457   1
  10  16  -1 117.592 40.6296   1
 -10  16   1 175.924 51.1319   1
  10 -16  -1 143.267 49.5190   1
 -10 -16   1 130.085 39.5831   1
   9  16  -1-19.6229 46.9571   1
  -9 -16   1-29.6089 36.5915   1
  -9  16   1 9.76105 37.5049   1
   9 -16  -1-28.8146 38.1559   1
   8  16  -1 697.159 77.8164   1
  -8 -16   1 815.929 80.0712   1
   8 -16  -1 688.444 72.1869   1
  -8  16   1 615.839 70.7454   1
  -7 -16   1 48.9783 37.6888   1
   7  16  -1 68.0751 41.0957   1
  -7  16   1 9.68473 40.3386   1
   7 -16  -1 58.2223 44.3733   1
  -6 -16   1 1551.76 114.802   1
  -6  16   1 1581.43 117.623   1
   6 -16  -1 1393.09 111.929   1
   6  16  -1 1337.22 111.183   1
  -5 -16   1 194.043 47.3049   1
  -5  16   1 107.657 42.2969   1
   5 -16  -1 124.625 41.4473   1
   5  16  -1 95.2103 42.2755   1
  -4  16   1-19.3917 40.9305   1
   4 -16  -1 66.7881 40.2780   1
  -3  16   1 9.78989 32.7629   1
   3 -16  -1 18.9411 30.2204   1
  -2  16   1-48.6517 43.9536   1
  -1  16   1 37.7533 38.6779   1
   1 -16  -1-28.9050 39.4838   1
   0  16   1 18.6370 31.8980   1
   0  16  -1 19.3663 30.9103   1
   0 -16  -1 47.6350 33.3117   1
   0 -16   1 9.62165 31.4718   1
   1  16   1 157.420 47.8052   1
  -1  16  -1 263.643 55.8272   1
   1 -16   1 143.546 46.4444   1
  -1 -16  -1 146.466 44.7288   1
  -2 -16  -1 599.901 71.2061   1
  -2  16  -1 592.968 68.0494   1
   2 -16   1 516.333 64.9772   1
   2  16   1 559.156 67.6044   1
  -3 -16  -1 231.587 47.9503   1
  -3  16  -1 293.548 51.4961   1
   3 -16   1 374.985 54.2463   1
   3  16   1 255.566 53.0223   1
  -4 -16  -1 736.843 77.7333   1
  -4  16  -1 697.997 78.0105   1
   4 -16   1 743.302 79.8648   1
   4  16   1 687.971 76.1931   1
  -5 -16  -1 262.481 55.1448   1
  -5  16  -1 409.484 60.7119   1
   5 -16   1 301.627 55.6234   1
   5  16   1 463.087 63.9384   1
  -6 -16  -1 29.1960 38.6549   1
  -6  16  -1-9.67540 33.1024   1
   6 -16   1 29.2036 30.2707   1
   6  16   1-19.3704 40.8755   1
   7  16   1 58.3326 41.1873   1
  -7  16  -1 97.6765 42.5359   1
  -7 -16  -1 88.1190 42.0609   1
   8  16   1 106.164 44.4189   1
  -8 -16  -1 138.486 48.1674   1
   9  16   1 318.879 57.3184   1
  -9  16  -1 444.242 63.6936   1
  -9 -16  -1 429.771 60.7312   1
  10  16   1 57.9171 45.2558   1
  10 -16   1 86.4847 40.6677   1
 -10  16  -1 57.6680 40.6758   1
  11  16   1 135.542 48.2744   1
 -11  16  -1 143.264 43.5628   1
 -11 -16  -1 195.710 51.2199   1
  11 -16   1 113.481 41.5301   1
  12  16   1-9.70585 44.3466   1
 -12 -16  -1-39.4097 39.7727   1
  13  16   1 107.163 39.4781   1
 -13  16  -1 37.8148 41.7282   1
 -13 -16  -1 9.83863 34.5720   1
 -14  16  -1 46.6143 41.6177   1
  14 -16   1 72.6077 44.4659   1
 -15  16  -1 63.7159 43.1908   1
  15 -16   1 80.0418 43.6129   1
 -16  16  -1 8.86606 28.3093   1
  16 -16   1 43.7026 32.4200   1
 -15  17   1-8.99429 28.6993   1
  15 -17  -1 36.8032 34.7350   1
 -14  17   1 9.15538 33.3119   1
  14 -17  -1 27.6276 35.9915   1
 -13  17   1 9.25782 37.9428   1
  13 -17  -1 18.3063 38.6337   1
  12  17  -1-19.7098 35.8468   1
  12 -17  -1-18.7144 41.1478   1
 -12  17   1 28.0388 39.4442   1
  11  17  -1 109.053 41.9376   1
 -11  17   1 47.8294 42.1628   1
  11 -17  -1 37.3171 40.0334   1
 -11 -17   1 59.8837 37.1062   1
  10  17  -1-19.7297 37.9008   1
 -10  17   1 9.66474 40.7921   1
  10 -17  -1 56.6714 43.6700   1
 -10 -17   1 9.92586 35.4082   1
  -9 -17   1 9.94435 39.5000   1
  -9  17   1 38.8690 39.8234   1
   9 -17  -1 9.51238 41.2787   1
   9  17  -1-19.7357 41.6478   1
  -8 -17   1 59.4441 43.5848   1
  -8  17   1 57.5437 41.0682   1
   8 -17  -1-9.63816 35.7477   1
   8  17  -1 9.81958 40.8641   1
  -7 -17   1 118.674 45.0272   1
  -7  17   1 163.657 42.2095   1
   7 -17  -1 154.636 42.3720   1
   7  17  -1 77.9134 41.5458   1
  -6 -17   1 9.83710 41.1017   1
  -6  17   1 128.817 38.2634   1
   6 -17  -1 67.7798 31.8906   1
   6  17  -1 125.485 45.8399   1
  -5 -17   1 59.1727 41.7656   1
   5  17  -1 96.5405 47.3411   1
  -4  17   1-38.8764 40.4349   1
   4  17  -1 56.8819 37.6623   1
  -4 -17   1 29.7215 33.1583   1
   4 -17  -1 9.63997 37.6739   1
   3  17  -1-9.41515 43.0067   1
  -3  17   1 38.8789 42.7429   1
  -3 -17   1 19.3100 36.4463   1
   3 -17  -1-19.1977 38.7359   1
  -2  17   1 68.6270 42.5539   1
   2  17  -1-19.1864 42.1987   1
   2 -17  -1 9.61478 36.9508   1
  -2 -17   1 39.0223 39.9917   1
  -1  17   1 251.582 54.9021   1
   1  17  -1 368.103 57.0912   1
  -1 -17   1 224.232 48.7966   1
   1 -17  -1 106.427 43.7947   1
   0  17   1 295.502 56.6935   1
   0  17  -1 295.559 56.3216   1
   0 -17  -1 300.748 58.8685   1
   0 -17   1 396.912 58.7499   1
  -1  17  -1 352.952 57.3178   1
   1  17   1 252.271 51.4494   1
   1 -17   1 298.764 53.3908   1
  -1 -17  -1 383.204 57.7309   1
   2  17   1-9.39867 30.7400   1
  -2  17  -1-29.3754 37.6283   1
   2 -17   1-38.7344 37.8485   1
  -2 -17  -1-19.6541 29.7579   1
  -3 -17  -1 9.77200 42.4089   1
  -3  17  -1-9.86491 42.8120   1
   3 -17   1 58.0569 43.1127   1
   3  17   1 9.59449 41.0724   1
  -4 -17  -1 389.660 54.4757   1
  -4  17  -1 298.201 57.3067   1
   4  17   1 286.618 51.7203   1
  -5 -17  -1 19.5603 33.5939   1
   5  17   1 115.561 41.3276   1
  -6 -17  -1-9.78924 36.3030   1
   6  17   1 77.6220 43.7897   1
  -6  17  -1-9.66145 41.3674   1
   6 -17   1 48.6785 45.0227   1
   7 -17   1 19.2606 41.7964   1
   8  17   1-38.9462 42.8212   1
  -8  17  -1 19.5616 42.4461   1
   8 -17   1-19.1182 39.7675   1
  -8 -17  -1-19.5831 38.2639   1
   9  17   1 68.1777 39.4285   1
  -9 -17  -1 19.6845 30.7651   1
  10  17   1 212.573 51.8935   1
 -10 -17  -1 188.157 47.7045   1
  11  17   1 57.8125 41.8382   1
 -11  17  -1 28.2036 35.5204   1
 -11 -17  -1 29.2186 34.7729   1
  11 -17   1 27.9257 35.1710   1
 -12  17  -1-9.33070 29.0163   1
  12 -17   1-9.37254 28.3692   1
  13  17   1 47.6460 47.6683   1
 -13  17  -1 36.9714 40.7434   1
  13 -17   1 103.344 44.0386   1
 -14  17  -1-9.04087 38.6961   1
  14 -17   1 8.98903 38.4743   1
 -13  18   1-27.1202 33.5190   1
  13 -18  -1 62.1582 33.5287   1
 -12  18   1-9.11883 29.0934   1
  12 -18  -1 27.2806 31.7813   1
 -11  18   1 9.30451 41.9808   1
  11 -18  -1 9.14480 39.1431   1
  10  18  -1 9.84035 37.8025   1
  10 -18  -1-9.23354 41.1349   1
 -10  18   1 9.48942 39.4720   1
  -9 -18   1-9.91562 40.0150   1
  -9  18   1-19.1649 42.6907   1
   9 -18  -1 18.6862 39.9917   1
   9  18  -1 48.9330 43.6003   1
  -8 -18   1-9.83769 35.7844   1
  -8  18   1-9.50117 38.3412   1
   8 -18  -1-9.46750 39.9560   1
   8  18  -1 9.75782 38.1265   1
  -7  18   1 37.9927 37.1393   1
  -7 -18   1 78.9797 45.1174   1
   7  18  -1-19.3902 42.6576   1
  -6 -18   1-9.90197 40.5808   1
  -6  18   1 19.3381 29.2681   1
   6 -18  -1 9.57847 28.9941   1
   6  18  -1 19.3947 39.1356   1
   5  18  -1 28.5713 44.5792   1
   5 -18  -1 38.2623 34.8311   1
  -5 -18   1 39.8139 39.5659   1
  -4  18   1-9.73097 38.6494   1
   4 -18  -1 9.56664 39.2033   1
  -3  18   1 9.70246 43.2284   1
   3 -18  -1 19.0871 39.1141   1
  -2  18   1 97.6380 47.7833   1
   2 -18  -1-9.54573 39.1582   1
  -1  18   1-9.77758 34.8896   1
   1 -18  -1 57.7303 36.3338   1
   0  18  -1 39.7151 44.2974   1
   0  18   1 86.0374 43.7325   1
   0 -18  -1 48.4703 44.8812   1
   0 -18   1 38.4197 42.3057   1
   1  18   1-19.0586 42.4643   1
  -1  18  -1 78.4877 40.8217   1
  -1 -18  -1-38.7511 44.7988   1
   1 -18   1 57.9004 38.3415   1
   2  18   1 65.3161 41.6362   1
  -2  18  -1-19.6884 35.8865   1
  -2 -18  -1 106.057 45.6845   1
   2 -18   1 77.3935 39.1112   1
   3  18   1-18.8080 30.0010   1
  -3  18  -1 49.2758 46.6334   1
   3 -18   1 19.3573 39.6623   1
  -3 -18  -1-9.82821 29.7453   1
  -4 -18  -1 9.76951 32.6892   1
  -4  18  -1 19.7465 43.4175   1
   4 -18   1 9.69654 41.5033   1
   4  18   1-9.56781 35.4660   1
  -5 -18  -1 48.5729 35.4175   1
  -5  18  -1 9.62243 38.2938   1
   5 -18   1 116.197 42.6481   1
   5  18   1 47.7862 39.8263   1
  -6 -18  -1 9.72025 33.2621   1
  -6  18  -1 67.2972 35.6431   1
   6 -18   1-19.2309 32.1808   1
   6  18   1 9.61103 32.1659   1
   7  18   1-9.65177 44.0948   1
  -7 -18  -1-29.2543 44.0035   1
   8  18   1 9.68123 31.6589   1
  -8  18  -1-9.65132 40.7396   1
  -8 -18  -1-48.7817 33.3881   1
   8 -18   1-28.1723 40.2023   1
   9 -18   1 102.235 44.0117   1
  -9  18  -1-28.6001 40.8400   1
  10  18   1 96.2944 44.5366   1
 -10  18  -1 9.30498 31.1611   1
  10 -18   1 9.31282 29.7385   1
 -10 -18  -1 38.7227 35.2367   1
  11  18   1 47.9493 38.1649   1
  11 -18   1 72.7992 42.1383   1
 -11 -18  -1 29.0736 34.6500   1
 -11  18  -1 73.6290 42.1082   1
 -12  18  -1-27.2582 40.4797   1
  12 -18   1 9.12688 39.0665   1
 -11  19   1-17.9991 40.6072   1
  11 -19  -1-8.91812 38.7019   1
 -10  19   1 27.6873 34.2104   1
  10 -19  -1-35.9334 35.1007   1
   9 -19  -1-36.4694 34.4181   1
  -9  19   1 18.6733 31.9447   1
   8 -19  -1-55.4671 45.7001   1
   8  19  -1 9.60370 38.1573   1
  -7  19   1 27.9184 35.1435   1
   7 -19  -1 18.7489 34.7638   1
  -6  19   1-28.2645 34.9262   1
   6  19  -1 9.41473 41.9446   1
   6 -19  -1-9.43730 36.2571   1
  -6 -19   1-9.92990 39.4426   1
  -5  19   1 9.70216 44.3205   1
   5  19  -1-37.6671 34.9102   1
   5 -19  -1 56.8676 41.6826   1
  -5 -19   1-38.6073 33.0254   1
   4  19  -1-9.59646 33.5435   1
  -4  19   1-28.8174 38.1581   1
  -4 -19   1 19.5140 29.5372   1
   4 -19  -1-37.7652 33.0014   1
   3  19  -1 9.62766 29.1453   1
  -3 -19   1-39.0364 31.1403   1
   2  19  -1 29.5432 40.3576   1
  -2 -19   1-9.70029 38.5302   1
  -1  19   1 9.68646 42.5966   1
   1  19  -1-9.83239 43.2383   1
  -1 -19   1-38.5466 42.9315   1
   1 -19  -1 9.49458 38.3152   1
   0  19   1 48.4946 34.6090   1
   0  19  -1 19.4382 39.8411   1
   0 -19   1 9.60003 38.7529   1
   0 -19  -1 9.55683 28.9419   1
  -1  19  -1-9.71612 40.4169   1
   1  19   1 18.9631 40.5845   1
   1 -19   1 48.1660 35.0425   1
  -1 -19  -1-19.2217 38.1748   1
   2  19   1 47.2318 43.1483   1
  -2  19  -1 9.75787 42.9096   1
  -2 -19  -1-19.2085 40.5326   1
   2 -19   1-28.7718 40.4750   1
   3  19   1 101.908 47.7861   1
  -3 -19  -1 56.9988 41.9224   1
  -4  19  -1 38.3301 40.4550   1
   4 -19   1 9.59770 42.7703   1
   5 -19   1 66.7256 42.0229   1
  -6 -19  -1-28.8480 38.8085   1
  -6  19  -1-28.5222 35.2461   1
   6 -19   1 9.41809 33.5975   1
   6  19   1-9.44866 41.0037   1
  -7 -19  -1 9.53758 31.9183   1
  -7  19  -1-9.53792 41.3914   1
   7 -19   1 27.8906 41.9489   1
   7  19   1 28.3860 44.2656   1
   8  19   1 9.45378 42.1208   1
  -8 -19  -1-38.4023 42.7747   1
   9  19   1-66.2524 51.4234   1
   9 -19   1 9.12708 39.0709   1
  -9  19  -1 64.4744 43.5887   1
  -9 -19  -1 47.8051 42.5987   1
  10 -19   1 27.0502 32.8731   1
 -10  19  -1 72.3538 37.6858   1
  -8  20   1 27.3687 43.1856   1
  -7  20   1-36.3090 28.2256   1
   7 -20  -1 45.3819 30.3693   1
  -6  20   1 118.622 47.9735   1
   6 -20  -1 45.8621 41.0269   1
   5  20  -1 47.3177 46.2822   1
  -5  20   1 9.31606 36.4006   1
   5 -20  -1 9.22658 32.2452   1
  -5 -20   1-48.1400 43.4389   1
   4  20  -1 18.9874 40.6788   1
  -4 -20   1 67.3439 43.4463   1
   3  20  -1-19.4255 37.9499   1
  -3  20   1-28.3395 45.2048   1
   3 -20  -1 18.5097 43.2922   1
  -3 -20   1 19.1343 36.7526   1
   2  20  -1 87.3088 38.1386   1
  -2  20   1 141.044 42.1016   1
  -2 -20   1 19.0152 33.4939   1
   2 -20  -1 130.196 42.1694   1
  -1  20   1 28.2618 38.6100   1
   1  20  -1-28.8082 37.5251   1
  -1 -20   1 9.48416 32.4527   1
   1 -20  -1 46.5210 33.8491   1
   0  20  -1 9.58508 39.2878   1
   0  20   1-19.0373 40.7497   1
   0 -20   1 28.4365 38.2596   1
   0 -20  -1 55.9795 41.0361   1
  -1  20  -1 115.590 51.9305   1
   1  20   1 28.5943 41.4242   1
   1 -20   1 56.6226 43.1689   1
  -1 -20  -1 18.7790 36.1454   1
   2  20   1 74.4942 39.4327   1
  -2  20  -1 67.3352 49.5894   1
  -2 -20  -1 66.0775 37.6333   1
   2 -20   1 84.6541 45.1284   1
   3  20   1 9.27423 31.7285   1
  -3  20  -1-9.50961 35.8962   1
  -3 -20  -1-18.8582 30.0810   1
   3 -20   1 9.41458 34.2448   1
   4  20   1 45.4326 43.0452   1
  -4 -20  -1 46.5722 41.5457   1
  -5  20  -1 27.8392 41.8678   1
   5 -20   1-37.1172 41.8659   1
  -6  20  -1 56.0426 33.4090   1
   7  20   1 111.083 47.1889   1
   7 -20   1-27.0918 39.2224   1
  -7 -20  -1 9.43388 30.8865   1
  -7  20  -1 64.6973 45.2326   1
   2  21  -1 9.38259 35.4241   1
  -2  21   1 36.6984 47.6520   1
   2 -21  -1 9.01291 39.6401   1
   1  21  -1 140.502 47.8077   1
  -1  21   1 165.015 48.6074   1
   1 -21  -1 172.048 52.9823   1
  -1 -21   1 175.976 43.4354   1
   0  21  -1 9.41303 47.9657   1
   0  21   1-27.5242 45.8266   1
   0 -21   1 73.7765 44.1438   1
   0 -21  -1 36.2367 40.8860   1
   1  21   1 166.755 48.1447   1
  -1  21  -1 131.275 49.6282   1
  -1 -21  -1 172.530 45.3974   1
   1 -21   1 138.055 45.5280   1
  -2  21  -1-9.36430 45.7964   1
   2  21   1-9.27069 31.0193   1
   2 -21   1-9.19671 42.0080   1
  -2 -21  -1 27.3916 32.5667   1
   3  21   1 18.0986 46.1005   1
  -3 -21  -1-18.3475 43.8994   1
   4  21   1 63.0581 36.4471   1
  -4 -21  -1 54.9828 33.4366   1
  26   0  -2-28.0133 37.1088   1
  25   0  -2-28.1728 40.1968   1
 -25   0   2 9.82806 35.7513   1
  24   0  -2 196.268 50.0230   1
 -24   0   2 141.000 50.3507   1
  23   0  -2 9.38595 39.0508   1
 -23   0   2 30.4050 39.6091   1
  22   0  -2 492.864 68.5687   1
 -22   0   2 670.378 74.2530   1
 -21   0   2 110.551 44.4544   1
  21   0  -2 147.595 46.9097   1
 -20   0   2 9.43843 38.6779   1
  20   0  -2-9.20721 37.7304   1
 -19   0   2 231.267 46.2783   1
  19   0  -2 205.062 47.7422   1
 -17   0   2 315.760 49.5846   1
  17   0  -2 363.236 53.3068   1
 -16   0   2 214.009 40.9430   1
  16   0  -2 257.459 43.0809   1
 -15   0   2 2513.36 156.281   1
  14   0  -2 5917.14 305.942   1
 -14   0   2 6075.08 312.567   1
  13   0  -2 5798.78 322.422   1
 -13   0   2 7320.47 334.245   1
  12   0  -2 1614.38 107.038   1
 -12   0   2 1755.53 110.833   1
 -11   0   2 1373.11 91.9765   1
  11   0  -2 1251.02 87.7855   1
 -10   0   2 27640.6 1270.09   1
  10   0  -2 27844.6 1269.72   1
  -9   0   2 100356. 4557.54   1
   9   0  -2 102580. 4557.77   1
  -8   0   2 118540. 5328.35   1
   8   0  -2 119030. 5328.87   1
  -7   0   2 57242.3 2659.07   1
   7   0  -2 60981.5 2659.52   1
  -6   0   2 418361. 18508.0   1
   6   0  -2 410267. 18506.9   1
  -5   0   2 948810. 43532.5   1
   5   0  -2 999999. 43532.0   1
  -4   0   2 372946. 16217.7   1
   4   0  -2 353168. 16217.7   1
  -3   0   2 100592. 4427.04   1
   3   0  -2 97561.9 4426.61   1
   0   0   2 155205. 6958.25   1
   0   0  -2 156239. 6958.08   1
   1   0   2 162866. 7131.64   1
  -1   0  -2 155960. 7132.36   1
   2   0   2 556370. 22735.3   1
  -2   0  -2 463385. 22734.8   1
   3   0   2 544940. 23963.2   1
  -3   0  -2 527858. 23963.2   1
   4   0   2 197411. 9063.11   1
  -4   0  -2 208277. 9065.13   1
   5   0   2 124980. 5824.04   1
  -5   0  -2 135505. 5826.78   1
   6   0   2 34913.4 1631.95   1
  -6   0  -2 37131.5 1635.25   1
  -7   0  -2 106.654 29.4581   1
   7   0   2 85.3679 26.6624   1
   8   0   2 4590.14 246.484   1
  -8   0  -2 5238.55 255.108   1
   9   0   2 21689.1 1021.35   1
  -9   0  -2 22512.7 1025.48   1
 -10   0  -2 28.7050 25.0817   1
  10   0   2-6.67520 21.2987   1
  11   0   2 1780.82 117.349   1
 -11   0  -2 1894.84 122.409   1
  12   0   2 1851.04 121.811   1
 -12   0  -2 1880.42 125.281   1
 -13   0  -2 315.274 51.9793   1
  13   0   2 287.636 47.8684   1
  14   0   2 8442.32 437.717   1
 -14   0  -2 9099.20 441.244   1
  16   0   2 700.078 71.7681   1
 -16   0  -2 646.589 70.0882   1
 -17   0  -2 577.373 67.0105   1
  17   0   2 559.787 66.1217   1
 -18   0  -2 117.805 38.8623   1
  18   0   2-9.68285 35.3042   1
  19   0   2 627.493 72.9038   1
 -19   0  -2 716.902 75.4197   1
  20   0   2 318.621 52.6974   1
 -20   0  -2 206.170 52.8105   1
  22   0   2 27.7693 41.7753   1
 -22   0  -2 19.4842 43.9658   1
  24   0   2 54.6577 37.3770   1
 -24   0  -2 27.7070 34.2848   1
 -25   0  -2 26.9261 30.0551   1
  26  -1  -2 36.5903 42.8096   1
 -26   1   2 19.7103 41.6111   1
  25  -1  -2-18.8899 39.2877   1
  25   1  -2 19.2784 43.4897   1
 -25  -1   2 9.58618 36.1863   1
 -25   1   2 19.7878 39.9264   1
  24  -1  -2-39.2469 41.4086   1
  24   1  -2 47.7991 37.3528   1
 -24   1   2-9.63493 31.4973   1
 -24  -1   2-19.3808 33.1527   1
  23   1  -2 132.125 45.8911   1
 -23  -1   2 226.710 50.8721   1
 -23   1   2 218.935 49.6395   1
  23  -1  -2 157.349 52.6616   1
  22   1  -2 65.3340 42.6660   1
 -22  -1   2-9.86922 41.6852   1
 -22   1   2 68.3588 38.1937   1
  22  -1  -2 28.1502 40.7515   1
  21   1  -2 282.352 52.0622   1
 -21  -1   2 238.802 48.4984   1
  20   1  -2 522.555 63.7922   1
 -20  -1   2 403.430 63.2978   1
 -20   1   2 401.232 61.1157   1
  20  -1  -2 435.798 62.7309   1
 -19   1   2 718.292 77.4890   1
 -19  -1   2 578.658 68.4916   1
  19   1  -2 667.020 72.4311   1
  19  -1  -2 693.060 71.8173   1
 -18   1   2 93.5238 40.8438   1
  18  -1  -2 113.099 39.0317   1
  17   1  -2 1672.73 123.701   1
  17  -1  -2 1633.55 119.527   1
 -17  -1   2 1976.46 127.999   1
  16  -1  -2 1167.39 91.6230   1
  16   1  -2 1138.97 90.3171   1
 -16   1   2 1026.78 89.9995   1
 -16  -1   2 1230.34 93.3007   1
 -15   1   2 32.0992 29.8735   1
 -15  -1   2 117.749 37.2474   1
  15   1  -2 52.9528 32.0442   1
  15  -1  -2 61.4299 26.9767   1
  14   1  -2 5431.59 267.147   1
 -14  -1   2 5241.18 268.062   1
 -14   1   2 4382.73 261.179   1
  14  -1  -2 5098.14 265.792   1
  13   1  -2 31681.9 1453.49   1
  12   1  -2 6157.72 322.281   1
 -12  -1   2 6412.89 325.521   1
 -12   1   2 6406.70 324.791   1
  12  -1  -2 6890.90 328.077   1
  11   1  -2 8212.66 406.775   1
 -11  -1   2 8227.50 409.403   1
 -11   1   2 8650.92 411.287   1
  11  -1  -2 8539.30 409.384   1
  10   1  -2 985.085 71.7489   1
 -10  -1   2 1017.96 75.4922   1
 -10   1   2 1078.21 76.3283   1
  10  -1  -2 1028.49 73.9161   1
   9   1  -2 7998.88 379.411   1
  -9  -1   2 8252.32 381.358   1
  -9   1   2 7965.11 381.835   1
   9  -1  -2 7340.43 378.116   1
   8   1  -2 99405.3 4538.91   1
  -8  -1   2 100057. 4541.35   1
  -8   1   2 103569. 4542.19   1
   8  -1  -2 101898. 4542.28   1
   7   1  -2 78389.1 3499.67   1
  -7  -1   2 77428.4 3500.48   1
   6   1  -2 16028.2 782.636   1
   6  -1  -2 17434.0 785.441   1
  -6   1   2 17040.9 785.708   1
  -6  -1   2 18413.0 785.313   1
   5   1  -2 50728.0 2310.45   1
  -5   1   2 51682.8 2314.03   1
   5  -1  -2 53697.9 2314.38   1
  -5  -1   2 50336.2 2310.63   1
   4   1  -2 69261.4 3113.73   1
  -4   1   2 78012.2 3119.03   1
  -4  -1   2 77318.1 3115.49   1
   3   1  -2 119049. 5239.63   1
  -3   1   2 115818. 5244.06   1
  -3  -1   2 116835. 5239.59   1
   3  -1  -2 116225. 5243.72   1
  -2   1   2 155728. 6849.53   1
   2  -1  -2 150820. 6849.46   1
  -1   1   2 349194. 15789.8   1
   1  -1  -2 358200. 15790.3   1
   0  -1  -2 59224.7 2771.85   1
   0   1  -2 60430.2 2770.07   1
   0  -1   2 63180.2 2770.15   1
   0   1   2 65081.2 2772.64   1
   1   1   2 126864. 5492.38   1
  -1   1  -2 126255. 5491.27   1
   1  -1   2 117753. 5490.80   1
  -1  -1  -2 120725. 5491.97   1
  -2   1  -2 82165.6 3637.74   1
  -2  -1  -2 84598.9 3638.29   1
   2  -1   2 78444.5 3636.89   1
   2   1   2 79775.1 3637.47   1
  -3   1  -2 23876.9 1039.44   1
  -3  -1  -2 23268.4 1040.50   1
   3  -1   2 22400.5 1037.68   1
   3   1   2 22070.5 1036.67   1
  -5   1  -2 843.767 59.7311   1
  -5  -1  -2 871.958 61.5700   1
   5  -1   2 815.426 59.4589   1
   5   1   2 750.813 58.0769   1
  -6   1  -2 75961.0 3460.53   1
  -6  -1  -2 78571.6 3461.31   1
   6  -1   2 76909.2 3460.67   1
   6   1   2 76126.9 3460.17   1
  -7   1  -2 65118.9 2933.63   1
  -7  -1  -2 65217.3 2934.53   1
   7  -1   2 64803.8 2934.40   1
   7   1   2 64986.7 2933.64   1
  -8   1  -2 12136.3 591.370   1
  -8  -1  -2 12671.2 592.850   1
   8  -1   2 12382.2 592.442   1
   8   1   2 12866.0 592.589   1
  -9  -1  -2 96.5627 33.5309   1
  -9   1  -2 97.4027 31.8550   1
   9   1   2 142.667 33.8193   1
   9  -1   2 133.377 34.3112   1
 -10  -1  -2 5100.01 272.330   1
  10   1   2 5385.63 272.857   1
 -11   1  -2 314.583 47.0557   1
  11   1   2 324.856 44.7071   1
  11  -1   2 364.058 50.0297   1
 -11  -1  -2 482.498 52.3492   1
 -12  -1  -2 9644.64 467.267   1
 -12   1  -2 9167.93 466.430   1
  12   1   2 9671.55 466.694   1
  12  -1   2 9396.68 464.807   1
 -13  -1  -2 2490.93 151.913   1
 -13   1  -2 2805.68 161.901   1
  13   1   2 2473.78 153.442   1
  13  -1   2 2145.20 146.143   1
 -14  -1  -2 2663.09 165.142   1
 -14   1  -2 2850.31 171.699   1
  14   1   2 2948.84 171.652   1
  14  -1   2 2562.28 163.918   1
 -16  -1  -2 896.285 81.1840   1
 -16   1  -2 894.300 83.1554   1
  16  -1   2 747.489 77.1747   1
  16   1   2 915.800 80.9438   1
 -17   1  -2 18.6753 33.3056   1
  17  -1   2-18.3073 33.9302   1
  17   1   2 8.89601 32.9752   1
 -18   1  -2 617.801 69.3625   1
  18  -1   2 578.824 68.9536   1
 -18  -1  -2 557.951 67.2736   1
 -19   1  -2 461.514 65.6340   1
 -19  -1  -2 381.214 60.1275   1
  19  -1   2 369.553 59.7226   1
  19   1   2 376.139 57.8792   1
 -20   1  -2 76.0989 44.7655   1
 -20  -1  -2 77.7648 44.6701   1
  20  -1   2 161.849 48.7480   1
  20   1   2 120.688 43.7025   1
 -21  -1  -2-9.58603 35.5351   1
  21   1   2-9.35434 38.3356   1
 -22   1  -2-9.68115 38.4654   1
 -22  -1  -2 56.6455 41.5285   1
  22  -1   2 37.6567 39.1722   1
  22   1   2 9.44755 39.3110   1
 -24  -1  -2 9.27267 40.2464   1
 -24   1  -2 47.6477 41.3607   1
  24   1   2 18.3600 36.4729   1
  24  -1   2 8.94653 38.3036   1
 -25   1  -2-18.3374 37.5729   1
 -25  -1  -2 9.11376 29.7933   1
  25  -1   2 8.77628 38.5933   1
  25   1   2 8.96267 33.2223   1
 -26   2   2-47.5951 44.0072   1
  26  -2  -2 47.3639 45.8313   1
 -25   2   2 9.40942 28.4778   1
 -25  -2   2 9.74420 36.7817   1
  25  -2  -2-19.4423 36.0334   1
  25   2  -2 9.56835 40.9539   1
 -24   2   2-19.5587 38.8475   1
 -24  -2   2 87.8576 43.4938   1
  24  -2  -2-47.0029 47.4230   1
  24   2  -2 48.1494 43.4519   1
 -23   2   2 29.3802 35.6838   1
 -23  -2   2 19.3998 33.9625   1
  23  -2  -2 47.5583 38.4396   1
  23   2  -2 96.1965 42.9054   1
 -22   2   2 69.2138 40.6234   1
 -22  -2   2 47.7805 40.4343   1
  22  -2  -2 66.6623 41.9785   1
  22   2  -2 76.8759 44.5207   1
 -21   2   2 39.9024 44.5490   1
 -21  -2   2 104.372 43.9757   1
  21  -2  -2 74.9974 43.4513   1
  21   2  -2 56.1436 43.8816   1
 -20   2   2 405.510 62.2207   1
 -20  -2   2 706.626 72.0662   1
  20  -2  -2 466.566 63.1911   1
  20   2  -2 629.129 68.7888   1
 -19   2   2 48.7521 37.4926   1
 -19  -2   2 18.5497 36.8743   1
  19  -2  -2 26.1798 32.3886   1
  19   2  -2 53.1523 34.0706   1
 -18   2   2 796.330 81.5718   1
  18  -2  -2 905.999 82.5870   1
 -17   2   2 44.1233 34.0003   1
 -17  -2   2 88.2916 36.2749   1
  17  -2  -2 17.0360 32.8259   1
  17   2  -2 90.1004 35.1551   1
 -16   2   2 101.111 37.1195   1
 -16  -2   2 17.2603 28.9621   1
  16  -2  -2 58.0445 33.5357   1
  16   2  -2 38.6532 28.2079   1
 -15  -2   2 202.291 45.8020   1
  15   2  -2 194.828 41.2746   1
 -14   2   2 4434.87 235.090   1
 -14  -2   2 4236.33 233.599   1
  14  -2  -2 4213.33 232.697   1
  14   2  -2 4336.10 232.099   1
 -13   2   2 2626.17 151.667   1
 -13  -2   2 2509.08 147.957   1
  13   2  -2 2434.01 147.119   1
  13  -2  -2 2319.59 146.719   1
  12   2  -2 24191.8 1135.05   1
  12  -2  -2 25134.9 1138.09   1
 -12   2   2 24531.8 1138.62   1
  11   2  -2 186.637 32.6911   1
 -11  -2   2 134.862 34.4185   1
  11  -2  -2 122.158 32.1651   1
 -11   2   2 175.061 35.8912   1
 -10   2   2 49504.5 2204.31   1
 -10  -2   2 51201.0 2203.32   1
  10  -2  -2 47594.3 2204.78   1
  10   2  -2 46415.9 2199.64   1
  -9   2   2 47132.4 2113.02   1
  -9  -2   2 48145.1 2110.37   1
   9  -2  -2 44161.7 2111.75   1
   9   2  -2 47026.0 2109.73   1
  -8   2   2 5382.01 281.550   1
   8   2  -2 5322.49 276.364   1
  -8  -2   2 6013.84 281.278   1
   8  -2  -2 6269.69 283.946   1
  -7   2   2 15587.7 719.946   1
   7   2  -2 15482.9 714.799   1
   7  -2  -2 16363.1 721.274   1
  -7  -2   2 14981.3 715.572   1
   6   2  -2 2994.11 149.974   1
  -6  -2   2 2915.65 148.553   1
  -5   2   2 3518.97 157.920   1
  -5  -2   2 3107.82 150.703   1
   5   2  -2 3062.03 150.378   1
  -4  -2   2 287380. 12461.6   1
   4   2  -2 281343. 12461.5   1
   4  -2  -2 273342. 12468.1   1
  -4   2   2 267024. 12468.4   1
   3  -2  -2 10801.0 495.038   1
  -3  -2   2 10454.1 489.297   1
  -3   2   2 10668.1 495.210   1
   3   2  -2 11124.7 489.675   1
   2  -2  -2 13388.5 585.691   1
  -2   2   2 12077.1 585.444   1
   2   2  -2 12669.2 579.890   1
  -2  -2   2 13138.8 580.616   1
  -1  -2   2 112241. 4821.28   1
   1  -2  -2 106485. 4825.90   1
  -1   2   2 101185. 4825.84   1
   1   2  -2 108458. 4820.70   1
   0  -2  -2 77750.5 3359.89   1
   0   2   2 73315.2 3360.03   1
   0  -2   2 74089.5 3357.57   1
   0   2  -2 74902.9 3357.20   1
  -1  -2  -2 4892.64 243.597   1
   1   2   2 5110.02 244.125   1
   1  -2   2 5319.62 243.112   1
  -1   2  -2 5233.37 243.165   1
  -2  -2  -2 204013. 8744.88   1
   2   2   2 198364. 8744.24   1
   2  -2   2 190653. 8744.60   1
  -2   2  -2 189240. 8744.10   1
  -3  -2  -2 37491.7 1890.07   1
   3   2   2 45067.7 1892.11   1
  -3   2  -2 42566.2 1891.10   1
   3  -2   2 42927.3 1891.16   1
  -5   2  -2 83094.7 3751.89   1
   5   2   2 88789.5 3753.13   1
  -5  -2  -2 81042.3 3751.54   1
   5  -2   2 81176.2 3752.70   1
   6   2   2 476.123 47.7503   1
  -6  -2  -2 473.347 48.2002   1
   6  -2   2 514.504 49.2223   1
  -6   2  -2 474.375 49.0124   1
  -7   2  -2 31432.7 1368.82   1
  -7  -2  -2 33860.7 1370.01   1
   7   2   2 33475.8 1367.03   1
  -8   2  -2 74.0756 30.6039   1
  -8  -2  -2 97.9421 32.1794   1
   8  -2   2 35.8813 30.2618   1
   8   2   2 17.2362 24.7094   1
  -9   2  -2 22789.6 1087.99   1
  -9  -2  -2 24743.4 1090.46   1
   9  -2   2 22535.1 1086.31   1
   9   2   2 24096.8 1086.55   1
 -11   2  -2 7890.18 405.625   1
 -11  -2  -2 8252.21 410.173   1
  11  -2   2 8307.62 408.445   1
  11   2   2 8294.00 406.294   1
 -12   2  -2-15.8130 33.3708   1
 -12  -2  -2 32.0666 34.7888   1
  12  -2   2-15.5593 30.9028   1
  12   2   2 44.6150 30.4750   1
 -13   2  -2 2826.73 172.447   1
 -13  -2  -2 3243.35 178.849   1
  13  -2   2 2712.21 170.418   1
  13   2   2 2852.84 171.071   1
 -14  -2  -2 2113.64 141.471   1
  14   2   2 1991.76 137.447   1
  14  -2   2 2115.56 140.205   1
 -15   2  -2 3061.62 182.444   1
  15  -2   2 2780.62 176.510   1
 -16   2  -2 106.227 38.5297   1
 -16  -2  -2 54.7259 29.3271   1
  16  -2   2 86.2480 33.8970   1
  16   2   2 87.2915 31.9617   1
 -17   2  -2 48.5878 32.5144   1
 -17  -2  -2 27.8373 37.4444   1
  17  -2   2-27.1170 32.2401   1
  17   2   2-35.9191 37.8971   1
 -18   2  -2 19.6455 39.1430   1
 -18  -2  -2 46.6528 33.4312   1
  18  -2   2 156.994 43.8136   1
  18   2   2 64.3982 31.6333   1
 -19  -2  -2 195.766 41.7476   1
  19  -2   2 197.368 51.2300   1
  19   2   2 142.480 41.9665   1
 -20   2  -2-19.3317 39.6265   1
 -20  -2  -2-18.9981 35.8747   1
  20   2   2-37.8915 38.2436   1
 -21   2  -2 232.027 46.5655   1
  21  -2   2 185.786 41.7640   1
  21   2   2 160.736 48.4789   1
 -22   2  -2 9.44583 32.3165   1
 -22  -2  -2-19.1152 34.7660   1
  22  -2   2 28.3737 35.0586   1
  22   2   2 9.39379 31.4321   1
 -23   2  -2 18.3809 37.1013   1
  23  -2   2 28.7830 39.3307   1
 -24  -2  -2 46.8620 44.3518   1
 -24   2  -2-9.46359 43.2299   1
  24   2   2 36.5814 45.2017   1
  24  -2   2-27.0972 42.2547   1
 -25   2  -2-18.7887 35.4651   1
 -25  -2  -2 27.3813 29.8414   1
  25   2   2 17.8874 27.8150   1
  25  -2   2 8.60091 36.3021   1
 -26   3   2-9.46174 33.7479   1
  26  -3  -2 9.23334 35.4702   1
  25   3  -2-9.62974 36.9955   1
 -24   3   2 9.79897 41.3554   1
 -24  -3   2-19.6005 32.0386   1
  24  -3  -2-9.51419 42.3859   1
  24   3  -2 48.0076 32.8495   1
 -23  -3   2 29.4936 35.7712   1
  23   3  -2 9.59049 36.2124   1
 -22   3   2-10.1136 41.4448   1
 -22  -3   2 19.4314 33.2388   1
  22  -3  -2-9.41204 40.2848   1
  22   3  -2-9.52691 32.5929   1
 -21   3   2 270.579 55.5411   1
 -21  -3   2 124.460 39.3213   1
  21  -3  -2 141.628 46.5492   1
  21   3  -2 159.983 39.8233   1
 -20   3   2 183.593 49.6590   1
 -20  -3   2 121.931 43.3389   1
  20  -3  -2 201.268 48.8398   1
  20   3  -2 83.2431 44.7419   1
 -19   3   2 235.595 50.5892   1
 -19  -3   2 209.762 45.9153   1
  19  -3  -2 262.671 51.2229   1
  19   3  -2 270.794 48.1286   1
 -18   3   2 246.115 47.8806   1
  18  -3  -2 188.452 44.4853   1
 -17  -3   2 515.884 61.7079   1
  17   3  -2 654.567 65.7145   1
 -16   3   2 1135.14 96.4610   1
 -16  -3   2 1254.87 95.7318   1
  16  -3  -2 1165.36 96.1534   1
  16   3  -2 1393.55 99.7367   1
 -15   3   2 2232.00 140.705   1
 -15  -3   2 2342.34 140.098   1
  15  -3  -2 1989.00 136.680   1
  15   3  -2 2137.41 138.399   1
 -14   3   2 1084.29 85.3210   1
 -14  -3   2 926.689 81.1549   1
  13   3  -2 435.621 53.2453   1
 -13  -3   2 536.140 55.9120   1
  13  -3  -2 556.889 57.5867   1
 -13   3   2 583.485 60.3114   1
 -12  -3   2 1540.24 105.813   1
  12   3  -2 1801.26 109.760   1
 -11   3   2 30894.5 1450.95   1
  11  -3  -2 31538.6 1451.36   1
  11   3  -2 32464.6 1448.72   1
 -10   3   2 17222.6 827.492   1
 -10  -3   2 18435.0 824.895   1
  10  -3  -2 17121.1 827.963   1
  10   3  -2 18110.4 824.462   1
   9   3  -2 1136.44 81.6758   1
  -9  -3   2 1151.03 79.7530   1
   9  -3  -2 1248.42 84.7330   1
  -8   3   2 4530.10 222.287   1
   8   3  -2 4003.32 213.777   1
   8  -3  -2 4141.38 220.362   1
  -8  -3   2 4499.73 216.428   1
  -7   3   2 387.769 42.8377   1
   7  -3  -2 358.444 39.8636   1
  -6  -3   2 33471.5 1589.91   1
   6   3  -2 36324.3 1590.93   1
  -6   3   2 36445.7 1597.47   1
   6  -3  -2 34848.0 1597.29   1
   5   3  -2 33001.2 1504.25   1
  -5  -3   2 33671.9 1505.24   1
   4  -3  -2 76744.7 3406.03   1
  -4  -3   2 70865.2 3401.28   1
   4   3  -2 76072.7 3400.91   1
  -4   3   2 81617.1 3407.77   1
   3  -3  -2 7072.95 330.257   1
  -3   3   2 6519.52 328.806   1
   3   3  -2 7268.27 323.999   1
  -3  -3   2 6918.38 323.617   1
   2  -3  -2 22062.1 888.062   1
  -2   3   2 20949.3 888.210   1
   2   3  -2 21896.9 881.943   1
  -1  -3   2 170006. 7236.59   1
   1   3  -2 172174. 7235.95   1
  -1   3   2 165571. 7239.99   1
   0  -3  -2 71162.1 3144.84   1
   0   3  -2 70359.2 3141.68   1
   0  -3   2 68887.4 3141.27   1
  -1   3  -2 11158.6 509.570   1
   1  -3   2 11248.2 509.487   1
   1   3   2 10750.4 510.200   1
  -1  -3  -2 10897.6 510.068   1
  -2   3  -2 12846.0 603.849   1
   2  -3   2 13574.9 603.955   1
   2   3   2 12928.3 604.313   1
  -2  -3  -2 12973.4 604.584   1
  -4   3  -2 2051.13 115.788   1
  -4  -3  -2 1992.14 113.768   1
   4   3   2 1984.90 113.181   1
   4  -3   2 2007.02 115.588   1
  -5  -3  -2 1555.52 94.1194   1
   5  -3   2 1556.14 95.0606   1
   5   3   2 1487.07 93.3014   1
  -5   3  -2 1466.44 94.1047   1
  -6   3  -2 20099.8 912.109   1
  -6  -3  -2 19180.1 911.265   1
   6   3   2 19517.6 911.186   1
   6  -3   2 20147.5 911.951   1
  -7   3  -2 16785.8 812.530   1
  -7  -3  -2 16414.6 811.630   1
   7   3   2 18883.9 814.410   1
   7  -3   2 17955.5 814.956   1
  -8   3  -2 538.756 56.3700   1
  -8  -3  -2 716.667 62.2904   1
   8   3   2 710.512 60.6982   1
   8  -3   2 605.760 58.3060   1
  -9   3  -2 7842.10 388.528   1
  -9  -3  -2 7669.72 385.598   1
   9   3   2 7672.82 385.550   1
   9  -3   2 8011.82 386.186   1
 -10   3  -2 10819.8 543.733   1
  10  -3   2 11701.2 544.508   1
 -11   3  -2 1732.77 119.882   1
 -11  -3  -2 1626.30 117.990   1
  11   3   2 1913.29 121.136   1
  11  -3   2 1995.86 124.507   1
 -12   3  -2 6132.23 323.460   1
 -12  -3  -2 6105.42 322.106   1
  12   3   2 6709.79 326.382   1
  12  -3   2 6156.67 323.620   1
 -13   3  -2 123.599 36.9733   1
 -13  -3  -2 267.751 45.0737   1
  13   3   2 161.838 40.2664   1
  13  -3   2 318.862 48.0637   1
 -14   3  -2 493.371 56.1569   1
  14   3   2 578.774 66.4729   1
  14  -3   2 436.995 54.9900   1
 -15   3  -2 2236.13 150.211   1
  15  -3   2 2435.80 152.535   1
 -16   3  -2 46.3976 41.4142   1
 -16  -3  -2 45.0335 32.2211   1
  16   3   2 115.856 36.0489   1
  16  -3   2-8.88011 35.3576   1
 -17   3  -2 57.7122 32.8047   1
 -17  -3  -2 83.1723 38.9614   1
  17   3   2 227.830 46.8588   1
  17  -3   2 214.277 42.2447   1
  18   3   2 37.0046 40.7004   1
 -18  -3  -2 18.8229 40.8572   1
 -19   3  -2 229.667 49.1594   1
 -19  -3  -2 152.553 45.0063   1
  19   3   2 205.881 45.6952   1
  19  -3   2 222.912 45.3659   1
 -20   3  -2 267.608 55.6976   1
 -20  -3  -2 201.616 54.0392   1
  20   3   2 235.434 54.7359   1
  20  -3   2 413.428 63.0206   1
 -21   3  -2 29.1123 34.6451   1
  21  -3   2 37.6865 32.9603   1
 -22   3  -2 134.010 47.9917   1
 -22  -3  -2 9.56810 33.0153   1
  22   3   2 121.826 38.0603   1
  22  -3   2 139.380 51.0958   1
 -23   3  -2-28.5363 38.9886   1
  23  -3   2-9.05222 35.9631   1
  24   3   2 27.6558 38.3476   1
 -24  -3  -2-9.35615 35.9447   1
  25  -3   2-8.94499 41.8523   1
  25   3   2-27.1064 46.4878   1
 -25  -3  -2-18.2568 37.9805   1
 -25   3  -2-26.9776 41.5828   1
 -25   4   2 19.3958 38.5187   1
  25  -4  -2-9.34288 43.7045   1
 -24   4   2-50.1381 45.2440   1
 -24  -4   2-19.6020 41.3660   1
  24   4  -2 9.75660 38.7546   1
  24  -4  -2 9.35197 43.2378   1
 -23   4   2 40.6592 45.2837   1
 -23  -4   2-9.81438 31.3109   1
  23   4  -2-9.71045 33.2215   1
  23  -4  -2 18.5899 40.3329   1
 -22   4   2 19.9195 43.4302   1
 -22  -4   2 175.896 45.9127   1
  22   4  -2 115.529 48.2660   1
  22  -4  -2 64.7209 45.4207   1
 -21   4   2 126.694 42.1353   1
  21  -4  -2 139.892 44.0295   1
  20   4  -2 204.653 47.2776   1
 -20  -4   2 188.950 47.5141   1
 -19   4   2 46.5855 39.1550   1
 -19  -4   2 193.700 49.5547   1
  19   4  -2 144.453 46.3313   1
  19  -4  -2 130.062 44.3128   1
 -18   4   2 108.953 38.8150   1
 -18  -4   2 178.955 44.6540   1
  18   4  -2 166.514 44.6387   1
  18  -4  -2 119.377 40.8531   1
 -17   4   2 72.2609 38.2934   1
 -17  -4   2 86.3958 35.5908   1
  17   4  -2 92.9815 35.8585   1
  17  -4  -2 70.5613 37.9265   1
 -16  -4   2 621.960 69.1919   1
  16   4  -2 843.832 73.9365   1
  16  -4  -2 749.457 74.4583   1
 -15   4   2 177.491 46.4811   1
  15   4  -2 201.272 40.2754   1
 -15  -4   2 134.502 35.7588   1
  14   4  -2 271.546 43.8161   1
  14  -4  -2 335.724 48.7511   1
 -14  -4   2 390.040 49.8469   1
  13  -4  -2 7.75479 25.3974   1
 -13   4   2 60.7019 27.6429   1
 -12   4   2 204.619 39.9605   1
  12  -4  -2 260.597 41.5781   1
  12   4  -2 201.699 36.7645   1
 -12  -4   2 244.512 37.8887   1
 -11   4   2 1602.65 111.650   1
 -11  -4   2 1804.09 109.288   1
  11   4  -2 1792.29 110.927   1
  11  -4  -2 1622.77 111.270   1
 -10   4   2 15699.9 726.376   1
  10   4  -2 14895.9 720.104   1
  10  -4  -2 15766.5 726.697   1
  -9   4   2 4822.17 270.143   1
   9   4  -2 5217.13 263.028   1
  -9  -4   2 5289.30 263.388   1
   9  -4  -2 5690.47 272.616   1
  -8   4   2 2708.78 161.242   1
   8   4  -2 2950.27 158.112   1
  -8  -4   2 3315.87 161.192   1
   8  -4  -2 2803.53 163.263   1
  -7   4   2 6112.54 305.797   1
   7   4  -2 6063.17 299.768   1
   7  -4  -2 6281.85 305.763   1
  -7  -4   2 6261.48 300.054   1
  -6   4   2 37184.5 1715.32   1
   6  -4  -2 38430.1 1716.35   1
  -5   4   2 3104.77 161.126   1
  -5  -4   2 2845.14 154.304   1
   5   4  -2 2960.09 153.695   1
   5  -4  -2 3170.15 161.562   1
   4  -4  -2 8740.84 408.870   1
   4   4  -2 8672.80 403.237   1
  -4   4   2 8954.42 409.638   1
  -4  -4   2 8232.68 401.376   1
  -3  -4   2 12194.0 573.835   1
   3   4  -2 12745.2 573.701   1
  -2  -4   2 31982.4 1454.61   1
   2   4  -2 32420.0 1454.64   1
   1   4  -2 965.453 58.6777   1
  -1  -4   2 885.967 58.8773   1
   0   4  -2 51039.0 2307.70   1
   0  -4   2 51541.3 2308.37   1
  -1   4  -2 3323.82 169.142   1
   1  -4   2 3352.46 168.792   1
   2   4   2 188057. 8550.98   1
  -2  -4  -2 194041. 8551.53   1
  -3   4  -2 30982.1 1293.92   1
   3  -4   2 31347.7 1293.17   1
   3   4   2 28360.2 1291.94   1
  -4   4  -2 32315.7 1482.47   1
   4  -4   2 33092.7 1483.44   1
   4   4   2 32252.2 1481.44   1
  -4  -4  -2 32685.8 1482.15   1
  -5   4  -2 27113.3 1223.16   1
   5  -4   2 27298.8 1224.23   1
   5   4   2 26641.7 1221.42   1
  -5  -4  -2 25862.3 1220.00   1
  -6   4  -2 1212.76 83.1348   1
  -6  -4  -2 1128.02 80.7226   1
   6  -4   2 1158.22 82.1120   1
   6   4   2 1124.32 80.6599   1
  -7   4  -2 394.864 45.6102   1
   7  -4   2 364.861 45.6712   1
   7   4   2 407.021 43.3708   1
  -7  -4  -2 378.026 43.1338   1
  -8   4  -2 125.867 34.1008   1
   8  -4   2 59.0507 33.7813   1
  -8  -4  -2 146.023 32.3961   1
   8   4   2 100.865 32.7954   1
   9   4   2 732.376 64.5375   1
  -9  -4  -2 550.095 57.8467   1
 -10  -4  -2 1023.82 81.5042   1
  10  -4   2 962.492 82.0141   1
 -10   4  -2 1050.08 82.5893   1
  10   4   2 1009.04 80.5315   1
 -11   4  -2 3773.65 208.881   1
 -11  -4  -2 3789.89 204.434   1
  11   4   2 3686.47 202.690   1
  11  -4   2 3266.93 200.005   1
 -12   4  -2 3388.45 193.604   1
 -12  -4  -2 3033.10 187.940   1
  12   4   2 3473.23 192.165   1
  12  -4   2 3297.24 191.181   1
 -13   4  -2 1156.33 93.5487   1
 -13  -4  -2 1235.26 93.7991   1
  13   4   2 1209.85 92.4997   1
  13  -4   2 1181.12 93.3200   1
  14   4   2 2205.95 142.667   1
 -14  -4  -2 2209.30 144.632   1
 -15   4  -2 151.724 45.3558   1
 -15  -4  -2 70.9717 35.6649   1
  15   4   2 191.155 42.8498   1
  15  -4   2 81.1117 43.4788   1
 -16   4  -2-9.24981 35.5801   1
  16  -4   2-9.10130 37.3408   1
 -17   4  -2 28.4104 40.1023   1
 -17  -4  -2 74.4800 32.0209   1
  17   4   2 127.783 34.6107   1
  17  -4   2 27.5083 37.7199   1
 -18   4  -2-38.5671 38.2968   1
 -18  -4  -2 47.2888 40.4820   1
  18   4   2-18.6323 37.0035   1
  18  -4   2 45.9441 39.3309   1
 -19   4  -2 139.338 42.0869   1
 -19  -4  -2 9.56955 30.6440   1
  19   4   2 103.752 37.5558   1
  19  -4   2 18.1890 28.4030   1
 -20  -4  -2-19.2763 35.7269   1
  20   4   2-9.49877 38.3318   1
  20  -4   2 9.20850 35.3758   1
 -21   4  -2-9.96568 41.4537   1
  21   4   2 9.51806 40.1698   1
 -21  -4  -2-19.2334 36.9440   1
 -22   4  -2 19.4437 30.2729   1
 -22  -4  -2 47.8279 43.1869   1
  22   4   2 18.9718 40.0658   1
  22  -4   2 55.7157 34.4583   1
 -23   4  -2-9.38737 39.0474   1
 -23  -4  -2-9.43747 32.9816   1
  23   4   2 9.37335 30.6419   1
  23  -4   2-9.15786 38.0928   1
 -24   4  -2-9.20049 36.5426   1
 -24  -4  -2 9.26068 31.6822   1
  24   4   2-9.18188 37.0523   1
  24  -4   2 17.7345 36.8839   1
  25   4   2 8.91548 36.5371   1
 -25  -4  -2 9.05172 33.5544   1
 -26   5   2-37.9633 44.4199   1
  26  -5  -2-27.1465 45.6672   1
 -25   5   2 39.3517 45.4829   1
  25  -5  -2-18.3067 42.3181   1
 -24   5   2 62.0427 41.0703   1
  24   5  -2-9.58376 38.6740   1
  24  -5  -2-26.3904 41.1497   1
 -23   5   2 78.4240 38.5386   1
 -23  -5   2 107.657 44.3606   1
  23   5  -2 95.9138 41.2729   1
  23  -5  -2 102.093 34.6655   1
 -22   5   2 78.0984 41.2250   1
 -22  -5   2-9.71766 31.8001   1
  22   5  -2 47.8407 36.1461   1
  22  -5  -2 18.7712 39.0667   1
 -21   5   2 67.5388 43.5599   1
  21  -5  -2 9.49407 40.0997   1
 -20   5   2-9.44802 31.6672   1
 -20  -5   2 56.6615 35.0541   1
  20   5  -2 56.1781 37.8289   1
  20  -5  -2 76.3256 40.8779   1
 -19   5   2-37.7477 37.4859   1
 -19  -5   2 9.24332 38.4523   1
  19   5  -2 45.8900 37.0409   1
  19  -5  -2 28.0139 43.6848   1
 -18   5   2 28.0603 37.2871   1
  18   5  -2 107.149 40.4113   1
 -18  -5   2 71.9208 35.2712   1
 -17   5   2 120.133 41.4950   1
 -17  -5   2 95.6855 32.6603   1
  17   5  -2 120.928 38.3381   1
  17  -5  -2 133.405 42.4039   1
 -16   5   2 164.367 45.0081   1
  16   5  -2 124.710 39.7380   1
  16  -5  -2 103.221 40.1595   1
 -16  -5   2 117.214 39.5637   1
  15  -5  -2 929.780 81.2053   1
 -15  -5   2 824.620 76.5247   1
 -15   5   2 931.107 79.8047   1
  15   5  -2 920.362 79.5287   1
 -14   5   2 238.095 44.7878   1
  14  -5  -2 149.449 40.7876   1
  14   5  -2 180.643 38.3256   1
 -14  -5   2 266.504 43.0732   1
 -13   5   2 6955.03 369.224   1
  13  -5  -2 7551.65 372.077   1
  13   5  -2 7311.28 366.907   1
 -13  -5   2 7375.37 368.345   1
 -12   5   2 5035.62 276.939   1
 -12  -5   2 5316.41 273.832   1
  12  -5  -2 5297.13 280.520   1
  12   5  -2 5446.72 273.880   1
 -11   5   2 2924.12 179.628   1
 -11  -5   2 3109.77 175.766   1
  11  -5  -2 3510.40 186.728   1
 -10   5   2 3289.82 187.093   1
  10   5  -2 3520.20 183.661   1
 -10  -5   2 3226.56 180.099   1
  10  -5  -2 3344.57 187.635   1
  -9   5   2 1705.13 113.691   1
   9   5  -2 1830.32 109.877   1
   9  -5  -2 1837.77 116.280   1
  -8   5   2 69.1004 27.4595   1
   8   5  -2 96.6734 25.6232   1
  -8  -5   2 40.8349 21.1791   1
   8  -5  -2 97.8514 28.8000   1
  -7   5   2 13162.9 623.037   1
   7   5  -2 13039.7 616.119   1
  -7  -5   2 13792.6 618.109   1
   7  -5  -2 12692.2 621.836   1
  -6   5   2 11304.3 535.365   1
  -6  -5   2 11272.0 528.141   1
   6  -5  -2 11402.5 534.968   1
   6   5  -2 11089.0 528.002   1
   5  -5  -2 34410.6 1548.36   1
   5   5  -2 33289.9 1542.30   1
  -5   5   2 33420.7 1548.29   1
  -5  -5   2 34968.4 1543.28   1
  -4   5   2 48481.3 2216.98   1
   4  -5  -2 49620.8 2218.16   1
  -3   5   2 1400.43 84.5392   1
   3  -5  -2 1184.49 85.9370   1
  -2   5   2 200.777 28.1424   1
   2  -5  -2 179.874 29.2373   1
  -1   5   2 5869.53 285.453   1
   1  -5  -2 5733.32 284.695   1
   0   5   2 48.2498 24.5887   1
   0  -5  -2 72.8200 25.5021   1
  -1  -5  -2 96009.9 4579.17   1
   1   5   2 102115. 4580.30   1
  -1   5  -2 104468. 4578.71   1
   1  -5   2 105248. 4578.58   1
   2   5   2 158.432 28.4792   1
  -2  -5  -2 61.6146 22.5092   1
  -2   5  -2 120.655 29.1282   1
   2  -5   2 149.791 27.9545   1
  -3   5  -2 17757.4 805.463   1
   3   5   2 17296.5 805.248   1
  -3  -5  -2 16539.0 804.255   1
   3  -5   2 18009.2 805.887   1
  -4   5  -2 1065.49 76.7738   1
   4   5   2 914.162 73.3754   1
  -4  -5  -2 1178.52 79.9857   1
   4  -5   2 1201.29 79.5862   1
  -5   5  -2 103.733 30.0187   1
   5   5   2 55.7712 30.3881   1
  -5  -5  -2 22.2099 25.4683   1
   5  -5   2 34.4804 25.0441   1
  -6   5  -2 3322.84 190.206   1
   6   5   2 3669.10 190.748   1
  -6  -5  -2 3579.77 191.170   1
   6  -5   2 3523.44 192.631   1
  -7   5  -2 1684.85 107.318   1
  -7  -5  -2 1535.28 103.734   1
   7  -5   2 1808.35 110.553   1
   7   5   2 1480.07 103.353   1
  -8  -5  -2 676.592 61.7375   1
   8   5   2 540.337 56.5365   1
   9  -5   2 9701.82 472.033   1
  -9   5  -2 9571.62 472.792   1
 -10  -5  -2 720.206 68.6690   1
 -10   5  -2 659.202 69.2114   1
  10  -5   2 739.165 72.4257   1
  10   5   2 923.666 73.5448   1
 -11  -5  -2 4684.25 255.680   1
 -11   5  -2 4970.18 258.993   1
  11  -5   2 4854.96 260.398   1
  11   5   2 4664.44 255.239   1
 -12  -5  -2 2642.68 150.627   1
 -12   5  -2 2360.54 147.755   1
  12  -5   2 2117.09 142.694   1
  12   5   2 2205.90 143.654   1
 -13   5  -2 1638.94 118.590   1
  13   5   2 1585.71 117.891   1
  13  -5   2 1607.14 116.878   1
  14  -5   2-43.7870 35.3393   1
 -14   5  -2 45.0441 39.6156   1
  15  -5   2 1112.93 91.7194   1
 -15  -5  -2 1159.44 96.0699   1
 -15   5  -2 1129.37 93.1959   1
 -16   5  -2 165.479 42.4578   1
 -16  -5  -2 283.166 52.1037   1
  16   5   2 236.224 49.3424   1
  16  -5   2 148.735 43.9233   1
  17   5   2 9.24388 39.0313   1
 -17  -5  -2 46.5491 36.9975   1
 -18   5  -2 96.0939 43.4835   1
  18  -5   2 56.2346 40.2549   1
 -19   5  -2 29.0271 41.9868   1
 -19  -5  -2 9.52718 30.3970   1
  19   5   2-28.3251 33.6793   1
  19  -5   2 55.7947 42.4779   1
  20   5   2-18.8982 33.0286   1
 -20  -5  -2-9.55754 31.2506   1
 -21   5  -2 30.8828 38.1582   1
 -21  -5  -2 28.6743 37.3458   1
  21   5   2 9.41368 35.5344   1
  21  -5   2-35.0317 38.0025   1
  22   5   2-46.3487 40.7656   1
 -22  -5  -2 28.5678 42.4249   1
 -23   5  -2 9.55207 39.7528   1
 -23  -5  -2-9.36304 28.3662   1
  23   5   2 73.5654 34.7347   1
  23  -5   2 36.2335 38.7922   1
 -24   5  -2 64.1548 47.1881   1
  24  -5   2 26.6921 44.9249   1
 -26   6   2 9.51439 31.1084   1
  26  -6  -2-35.4178 34.0200   1
 -25   6   2 10.0825 41.3229   1
  25  -6  -2-34.3097 40.5931   1
 -24   6   2-19.2099 43.3388   1
  24  -6  -2-9.14015 40.7233   1
 -23   6   2-19.3272 33.7721   1
  23  -6  -2 9.32949 31.9180   1
 -22   6   2-9.63751 40.6903   1
 -22  -6   2 58.8735 38.9904   1
  22   6  -2 29.0472 41.4589   1
  22  -6  -2 28.4594 43.8727   1
 -21   6   2-9.47865 29.4762   1
 -21  -6   2 9.70940 36.6526   1
  21   6  -2-9.58461 40.4517   1
  21  -6  -2 38.6142 31.5602   1
 -20   6   2-9.61724 40.5873   1
 -20  -6   2-19.0885 36.6646   1
  20   6  -2 18.9564 36.4108   1
  20  -6  -2 9.44914 40.4436   1
  19   6  -2 18.5712 33.7756   1
 -19  -6   2-18.7062 30.5753   1
 -18   6   2 430.033 58.9876   1
  18  -6  -2 431.013 60.1224   1
 -18  -6   2 319.185 52.2664   1
  18   6  -2 434.488 58.3515   1
 -17   6   2 114.033 48.9440   1
  17  -6  -2 205.879 48.7445   1
 -16   6   2 545.025 64.0847   1
 -16  -6   2 487.854 62.1259   1
  16  -6  -2 672.959 68.8188   1
  16   6  -2 591.189 65.7250   1
 -15  -6   2 286.655 49.3462   1
  15   6  -2 317.485 50.4262   1
 -14   6   2 445.063 57.9781   1
 -14  -6   2 382.755 51.2564   1
  14  -6  -2 319.362 54.7636   1
  14   6  -2 326.848 50.1711   1
 -13   6   2 156.780 42.7342   1
 -13  -6   2 156.361 37.6793   1
  13   6  -2 244.831 44.0733   1
  12  -6  -2 885.466 78.7320   1
 -12   6   2 834.321 76.7603   1
 -11   6   2 663.590 66.6991   1
  11   6  -2 768.596 64.4917   1
  11  -6  -2 698.539 69.0346   1
 -11  -6   2 650.181 61.7432   1
 -10   6   2 815.412 73.0691   1
 -10  -6   2 778.661 65.4984   1
  10  -6  -2 757.999 68.8048   1
   9   6  -2 5507.44 287.820   1
  -9  -6   2 5914.28 290.090   1
  -8   6   2 15396.5 699.731   1
   8   6  -2 14282.7 690.361   1
   8  -6  -2 14712.8 697.010   1
  -7   6   2 908.112 73.1669   1
  -7  -6   2 1002.29 70.4821   1
   7   6  -2 1084.59 71.6804   1
  -6   6   2 4287.74 214.862   1
   6  -6  -2 3590.67 209.324   1
   6   6  -2 4079.67 205.001   1
  -6  -6   2 3943.60 204.988   1
  -5  -6   2 30114.2 1340.79   1
  -5   6   2 29709.8 1346.17   1
   5  -6  -2 27568.8 1343.06   1
   5   6  -2 30073.9 1340.40   1
  -4  -6   2 159.546 30.6960   1
  -4   6   2 184.368 34.6120   1
   4  -6  -2 132.864 32.0679   1
   4   6  -2 136.938 27.8820   1
  -3  -6   2 2053.42 118.448   1
  -3   6   2 2256.64 124.233   1
   3  -6  -2 2216.51 125.933   1
   3   6  -2 2016.31 117.538   1
   2  -6  -2 7106.87 334.197   1
  -2  -6   2 6551.96 328.332   1
   2   6  -2 7015.51 329.220   1
  -2   6   2 6494.72 332.514   1
   1  -6  -2 271.191 36.5702   1
  -1  -6   2 363.950 38.8386   1
   1   6  -2 334.680 36.9834   1
  -1   6   2 311.487 36.8352   1
   0  -6  -2 17581.0 775.893   1
   0   6  -2 16400.7 771.266   1
   0  -6   2 16470.0 771.885   1
   0   6   2 16397.8 773.434   1
  -1   6  -2 56699.6 2462.42   1
   1  -6   2 55249.1 2461.50   1
   1   6   2 60000.7 2465.31   1
  -2  -6  -2 99722.2 4631.48   1
   2   6   2 109503. 4634.97   1
   2  -6   2 102340. 4631.23   1
  -2   6  -2 101367. 4631.74   1
  -3  -6  -2 12500.3 606.141   1
  -3   6  -2 13233.7 607.157   1
   3  -6   2 13147.4 607.174   1
   3   6   2 12591.9 605.671   1
  -4   6  -2 7288.00 350.846   1
   4  -6   2 7276.63 349.956   1
   4   6   2 7194.91 349.237   1
  -4  -6  -2 6587.36 346.415   1
  -5   6  -2 29283.8 1311.12   1
   5  -6   2 28120.2 1309.22   1
   5   6   2 27332.6 1306.60   1
  -5  -6  -2 29501.3 1311.25   1
  -6   6  -2 2173.27 129.873   1
   6  -6   2 1983.80 126.952   1
   6   6   2 2081.70 127.871   1
  -6  -6  -2 2091.40 130.889   1
   7   6   2 267.970 38.1801   1
  -7  -6  -2 153.416 33.2607   1
   8  -6   2-22.4294 30.1716   1
  -8   6  -2 7.34678 29.1815   1
   9  -6   2 1424.77 102.866   1
  -9  -6  -2 1503.08 103.549   1
  -9   6  -2 1226.73 101.263   1
   9   6   2 1569.40 102.578   1
 -10   6  -2 56.0279 36.5610   1
  10  -6   2-7.88282 35.1184   1
  10   6   2-30.3679 30.1552   1
 -10  -6  -2-30.4767 33.0622   1
  11  -6   2 7083.03 357.641   1
 -11  -6  -2 6586.49 353.145   1
  11   6   2 6977.65 355.628   1
 -11   6  -2 7197.38 357.533   1
 -12  -6  -2-32.9398 34.2549   1
  12   6   2-8.20538 33.6262   1
  12  -6   2 8.76266 35.9098   1
 -12   6  -2 8.39206 33.8661   1
  13   6   2 414.749 57.3938   1
  13  -6   2 531.273 64.7818   1
 -13   6  -2 438.233 60.5818   1
  14  -6   2 428.492 58.3463   1
 -14  -6  -2 370.360 54.6687   1
  14   6   2 498.897 62.3347   1
 -14   6  -2 459.493 62.6189   1
  15  -6   2 443.209 57.5470   1
 -15  -6  -2 432.976 56.3162   1
  15   6   2 432.423 56.9827   1
 -15   6  -2 477.572 58.5803   1
  16  -6   2 36.9252 36.1193   1
 -16  -6  -2 36.8563 37.2312   1
  16   6   2 82.8194 43.0882   1
 -16   6  -2 18.9088 36.9898   1
  17  -6   2 112.892 34.5444   1
 -17  -6  -2 159.268 46.0608   1
  17   6   2 65.5212 39.2197   1
 -17   6  -2 94.2964 31.9028   1
  18  -6   2 390.580 57.8556   1
 -18  -6  -2 350.916 58.8055   1
  18   6   2 416.982 61.0531   1
 -18   6  -2 509.444 65.4664   1
  19  -6   2 94.2458 42.3008   1
 -19  -6  -2 162.458 44.9987   1
  19   6   2 133.680 44.9625   1
 -19   6  -2 67.0455 41.3175   1
  20  -6   2 18.5902 41.9365   1
 -20  -6  -2-19.2180 33.5812   1
  20   6   2 28.6243 35.3677   1
 -20   6  -2-9.62659 41.2034   1
 -21  -6  -2 288.196 55.9666   1
  21  -6   2 301.230 55.6309   1
  21   6   2 170.677 50.9640   1
  22  -6   2-8.78894 39.1603   1
 -22  -6  -2-9.49605 31.0507   1
  22   6   2-18.8742 40.3982   1
 -22   6  -2-29.4735 43.7730   1
 -23  -6  -2 56.1151 38.9057   1
  23   6   2-27.9783 39.9203   1
  24  -6   2-17.4521 31.7466   1
 -24  -6  -2-18.3615 39.8420   1
 -24   6  -2 46.4168 33.7735   1
  24   6   2 63.9620 42.2478   1
 -25   7   2 9.32170 41.5292   1
  25  -7  -2 8.86971 40.0191   1
 -24   7   2-9.45481 28.6269   1
  24  -7  -2-27.3845 30.5533   1
 -23   7   2 66.2821 41.6421   1
  23  -7  -2-37.5075 43.3534   1
 -22  -7   2 117.390 38.6675   1
 -22   7   2 94.2383 38.4758   1
  22  -7  -2 163.154 43.1534   1
  22   7  -2 157.038 44.1141   1
 -21  -7   2 9.70096 39.1694   1
  21   7  -2 48.6699 45.0206   1
 -20   7   2 9.68393 39.6845   1
  20  -7  -2-18.8660 42.5589   1
  19   7  -2 545.494 68.7826   1
 -19   7   2 583.970 72.8748   1
 -19  -7   2 565.259 68.8833   1
 -18  -7   2 119.524 39.2796   1
  18   7  -2 156.770 45.5108   1
 -17  -7   2 955.434 84.2254   1
 -17   7   2 795.307 80.2029   1
  17  -7  -2 809.462 84.3006   1
  17   7  -2 884.499 82.6624   1
 -16   7   2 45.3997 36.1081   1
  16   7  -2 51.8066 34.3409   1
 -16  -7   2 35.0998 33.7568   1
  16  -7  -2 27.5615 34.1011   1
 -15   7   2 99.1186 34.3333   1
  15   7  -2 83.3589 40.6011   1
 -15  -7   2 42.6061 36.7706   1
  15  -7  -2 159.261 38.6760   1
  14   7  -2 1694.88 114.354   1
 -14  -7   2 1405.83 108.133   1
 -13   7   2 77.8296 38.6864   1
  13   7  -2 70.8458 32.4507   1
 -13  -7   2 123.696 37.1637   1
  13  -7  -2 42.0969 35.1985   1
 -12   7   2 1833.03 122.846   1
  12   7  -2 1607.88 116.848   1
  12  -7  -2 1919.80 125.787   1
 -12  -7   2 1755.49 117.305   1
  11  -7  -2 5384.34 286.482   1
 -11   7   2 5469.60 288.731   1
 -10   7   2 6062.50 311.636   1
  10   7  -2 5972.08 305.359   1
 -10  -7   2 6004.36 306.803   1
  10  -7  -2 6017.05 311.323   1
  -9   7   2 10049.6 500.381   1
   9   7  -2 10228.8 495.630   1
  -9  -7   2 10270.0 496.553   1
   9  -7  -2 10467.5 501.070   1
   8   7  -2 9508.58 446.777   1
  -8  -7   2 8905.34 444.363   1
   7  -7  -2 3483.85 202.668   1
   7   7  -2 3697.51 199.405   1
  -7   7   2 4058.21 207.985   1
   6  -7  -2 144.971 33.5301   1
  -6  -7   2 96.1235 30.3326   1
  -6   7   2 113.421 36.5056   1
   6   7  -2 222.720 35.1628   1
   5   7  -2 6781.85 328.335   1
  -5   7   2 7126.23 336.994   1
   5  -7  -2 5936.76 329.872   1
  -5  -7   2 6845.38 329.251   1
   4   7  -2 11210.3 531.994   1
  -4   7   2 11718.8 537.454   1
   4  -7  -2 10821.1 536.264   1
  -4  -7   2 11242.3 532.823   1
   3   7  -2 7107.62 342.516   1
  -3   7   2 7021.93 346.528   1
   3  -7  -2 7333.35 348.600   1
  -3  -7   2 6598.43 341.243   1
   2   7  -2 1232.77 83.1819   1
  -2   7   2 1266.13 85.7700   1
  -2  -7   2 1321.09 85.1966   1
   2  -7  -2 1207.81 85.6662   1
   1   7  -2 15612.9 733.737   1
  -1   7   2 16105.4 738.450   1
  -1  -7   2 15550.2 734.349   1
   1  -7  -2 15822.8 737.743   1
   0   7   2 26946.6 1229.73   1
   0   7  -2 25827.8 1227.08   1
   0  -7   2 27118.4 1229.24   1
   0  -7  -2 27406.2 1230.49   1
   1   7   2 6518.10 334.183   1
  -1   7  -2 6624.17 332.858   1
   1  -7   2 6813.20 333.230   1
  -1  -7  -2 7056.60 336.792   1
   2  -7   2 8000.10 374.380   1
  -2   7  -2 8279.47 375.630   1
  -2  -7  -2 8099.97 375.922   1
  -3  -7  -2 3868.24 214.874   1
  -3   7  -2 4261.57 219.906   1
   3  -7   2 4189.38 217.622   1
  -4  -7  -2 34234.3 1536.68   1
  -4   7  -2 32385.6 1535.28   1
   4  -7   2 34104.7 1537.18   1
   4   7   2 33638.8 1536.85   1
  -5   7  -2 1212.97 88.9184   1
   5  -7   2 1129.45 87.3670   1
   5   7   2 1257.73 88.0705   1
  -5  -7  -2 1098.11 83.9885   1
   6   7   2 11642.7 554.799   1
  -6  -7  -2 11461.5 556.014   1
   7  -7   2 6649.74 336.213   1
  -7   7  -2 6532.06 335.593   1
  -8   7  -2 186.703 40.8644   1
   8  -7   2 172.424 40.3910   1
   8   7   2 198.946 39.8508   1
  -8  -7  -2 182.674 42.5194   1
  -9   7  -2 336.909 50.6391   1
  -9  -7  -2 310.640 44.2508   1
   9  -7   2 269.387 45.8753   1
  10  -7   2 17401.1 825.697   1
  10   7   2 17903.7 826.317   1
 -10  -7  -2 17967.6 826.065   1
 -10   7  -2 16560.0 825.891   1
  11  -7   2 2081.38 141.048   1
 -11  -7  -2 2020.88 140.489   1
 -11   7  -2 2233.16 143.460   1
  12   7   2 694.520 69.8616   1
 -13   7  -2 316.965 49.3516   1
  13  -7   2 422.905 55.3321   1
 -14  -7  -2 348.242 53.9786   1
  14  -7   2 255.105 46.2422   1
 -14   7  -2 230.751 44.9007   1
 -15   7  -2-39.4831 37.2617   1
 -15  -7  -2 9.12405 33.8227   1
  15   7   2 36.4354 37.8909   1
  15  -7   2 35.3463 35.6610   1
  16   7   2 46.3818 45.0233   1
 -16  -7  -2 111.504 43.6130   1
 -17   7  -2 325.900 50.4464   1
  17  -7   2 318.850 50.3417   1
 -18   7  -2 28.6277 39.2245   1
 -18  -7  -2 57.0891 37.3026   1
  18   7   2 75.8519 37.1727   1
  18  -7   2 113.333 45.7968   1
 -19   7  -2-9.42920 37.4608   1
 -19  -7  -2 9.56601 39.2102   1
  19   7   2-38.1351 41.3777   1
  19  -7   2-38.1000 38.4464   1
 -20   7  -2 133.035 41.0084   1
 -20  -7  -2 268.202 50.9378   1
  20   7   2 258.162 55.2351   1
  20  -7   2 158.954 43.5602   1
  21   7   2 9.52668 40.8019   1
 -21  -7  -2 57.2285 40.8506   1
 -22   7  -2 18.7437 32.7667   1
 -22  -7  -2 47.2806 44.2446   1
  22  -7   2-8.91816 27.7479   1
  22   7   2 66.1029 47.1651   1
 -23   7  -2 9.52096 33.2745   1
  23  -7   2-17.0392 30.3891   1
  23   7   2 27.9976 39.9457   1
 -23  -7  -2-46.5210 39.8244   1
 -25   8   2 36.5005 45.5943   1
  25  -8  -2 35.2391 43.1140   1
 -24   8   2-27.7545 32.3478   1
  24  -8  -2-18.2138 29.7884   1
 -23   8   2-9.24475 37.8893   1
  23  -8  -2-18.8348 42.4926   1
 -22   8   2-18.9848 36.4736   1
  22  -8  -2 9.39485 39.0859   1
  22   8  -2-49.8151 43.2382   1
 -21   8   2 212.420 44.7177   1
  21  -8  -2 150.586 40.9548   1
  21   8  -2 118.838 45.2861   1
 -21  -8   2 157.447 47.1461   1
 -20   8   2 117.286 42.7242   1
 -20  -8   2 175.285 47.3977   1
  20  -8  -2 65.6836 35.7950   1
  20   8  -2 137.180 46.6530   1
 -19  -8   2-28.6034 37.2533   1
  19   8  -2-9.70616 40.3733   1
  19  -8  -2 27.9177 33.8495   1
 -19   8   2-9.87573 33.0437   1
 -18   8   2 1127.29 93.8687   1
 -18  -8   2 1044.75 95.8106   1
  18  -8  -2 1116.94 95.6217   1
  18   8  -2 1047.29 95.9129   1
 -17  -8   2 500.819 68.0500   1
  17   8  -2 633.105 70.2467   1
 -17   8   2 683.381 72.3776   1
  17  -8  -2 686.391 74.7851   1
  16  -8  -2 1259.52 103.304   1
 -16   8   2 1408.87 106.019   1
 -15   8   2 210.633 47.6089   1
  15  -8  -2 306.000 50.2477   1
  15   8  -2 303.219 48.5013   1
 -15  -8   2 373.742 54.3667   1
 -14   8   2 466.879 61.8912   1
  14  -8  -2 341.003 57.0207   1
  14   8  -2 411.453 56.2859   1
 -14  -8   2 425.655 56.3486   1
  13   8  -2 902.128 79.3179   1
 -13  -8   2 976.082 81.5705   1
 -12   8   2 1441.84 109.971   1
  12  -8  -2 1407.50 108.106   1
  12   8  -2 1481.84 105.712   1
 -12  -8   2 1618.15 108.456   1
 -11   8   2 838.509 79.5419   1
  11  -8  -2 738.810 73.2908   1
 -11  -8   2 893.167 74.1094   1
 -10   8   2 15279.3 722.707   1
  10  -8  -2 14969.4 721.707   1
  -9   8   2 8669.55 419.815   1
   9  -8  -2 8364.66 418.005   1
   9   8  -2 8336.77 412.348   1
  -9  -8   2 8120.46 411.085   1
  -8   8   2 4931.19 264.036   1
   8  -8  -2 4843.49 265.184   1
   8   8  -2 5256.16 262.152   1
  -8  -8   2 4981.17 261.272   1
   7  -8  -2 1611.98 108.983   1
  -7   8   2 1565.18 108.454   1
   7   8  -2 1533.93 103.413   1
  -7  -8   2 1535.84 103.899   1
   6   8  -2 13490.3 638.570   1
  -6  -8   2 13509.5 639.000   1
   5   8  -2 23926.5 1087.51   1
  -5  -8   2 23198.7 1087.23   1
   4   8  -2 1445.32 96.6424   1
  -4   8   2 1353.60 99.3310   1
   4  -8  -2 1519.22 103.273   1
  -4  -8   2 1611.21 99.6080   1
   3   8  -2 19190.8 863.767   1
  -3   8   2 18102.4 866.589   1
   3  -8  -2 19114.1 869.538   1
  -3  -8   2 17893.6 862.906   1
   2   8  -2 17325.2 781.314   1
  -2   8   2 17201.5 784.935   1
   2  -8  -2 16415.4 783.649   1
  -2  -8   2 15974.8 780.475   1
   1   8  -2 5389.23 276.161   1
  -1   8   2 5783.47 281.129   1
   1  -8  -2 5285.21 278.163   1
  -1  -8   2 5323.77 276.184   1
   0   8   2 16752.8 777.047   1
   0   8  -2 16232.6 772.738   1
   0  -8   2 16972.5 775.216   1
   0  -8  -2 16309.7 776.716   1
   1   8   2 25556.4 1196.15   1
  -1   8  -2 26542.6 1196.49   1
   1  -8   2 25225.6 1195.32   1
  -1  -8  -2 26524.3 1197.18   1
   2   8   2 3601.09 192.224   1
  -2   8  -2 3697.45 192.826   1
   2  -8   2 3499.14 190.529   1
  -2  -8  -2 3109.03 188.477   1
  -3   8  -2 4017.05 219.330   1
   3  -8   2 4158.42 219.884   1
   3   8   2 3930.40 218.455   1
  -3  -8  -2 4240.44 221.493   1
   4   8   2 21603.6 993.425   1
  -4  -8  -2 21040.8 991.898   1
  -5   8  -2 42975.0 1932.43   1
   5  -8   2 41695.6 1931.10   1
  -6  -8  -2 4772.32 254.612   1
   6   8   2 4704.67 251.742   1
  -6   8  -2 4820.45 255.602   1
   6  -8   2 4794.87 254.797   1
  -7  -8  -2 19662.5 899.624   1
   7   8   2 18484.4 896.603   1
  -7   8  -2 19000.2 899.107   1
   7  -8   2 19411.2 900.526   1
  -8  -8  -2 2083.43 126.496   1
   8   8   2 1755.85 121.023   1
  -8   8  -2 1646.81 122.553   1
   8  -8   2 1969.89 127.665   1
  -9  -8  -2 5138.69 252.392   1
   9   8   2 4420.50 245.700   1
  -9   8  -2 4292.77 246.387   1
   9  -8   2 4335.37 247.042   1
 -10  -8  -2 2599.53 161.987   1
  10   8   2 2550.02 159.340   1
  10  -8   2 2653.79 162.186   1
 -10   8  -2 2600.01 162.527   1
  11   8   2 1586.08 114.791   1
 -12   8  -2 423.497 58.5729   1
  12  -8   2 486.729 60.0247   1
 -13  -8  -2 8.94274 36.6852   1
  13   8   2 35.9308 36.8488   1
 -13   8  -2 36.4929 31.9275   1
  13  -8   2 63.8000 34.4451   1
 -14  -8  -2 9.08145 33.6723   1
  14   8   2-64.6974 39.0145   1
 -14   8  -2-9.10625 38.4396   1
  14  -8   2-9.50852 38.3790   1
  15   8   2 800.813 78.2559   1
 -15  -8  -2 681.773 75.8575   1
 -16   8  -2 160.825 39.8103   1
  16  -8   2 197.964 41.1170   1
  16   8   2 56.3645 37.2785   1
 -16  -8  -2 123.621 46.4671   1
 -17   8  -2 299.988 56.6548   1
  17  -8   2 205.740 50.1549   1
  17   8   2 218.440 52.6739   1
 -17  -8  -2 230.829 49.6580   1
 -18   8  -2 19.2232 32.8829   1
  18  -8   2 9.39998 33.5280   1
  18   8   2-9.52718 39.0419   1
 -18  -8  -2-19.4307 39.2050   1
 -19   8  -2 122.884 45.0574   1
  19  -8   2 122.601 47.8803   1
  19   8   2 124.228 48.9843   1
 -19  -8  -2 116.963 46.4403   1
 -20   8  -2 46.5550 38.1669   1
  20  -8   2 9.40178 32.8696   1
  20   8   2 38.1801 43.6087   1
 -20  -8  -2-19.4103 42.1225   1
 -21   8  -2-9.30985 28.1782   1
  21  -8   2 27.4828 28.4873   1
  21   8   2-38.1122 36.6038   1
 -21  -8  -2-19.2948 29.9998   1
  22   8   2 66.3707 44.3927   1
 -22  -8  -2 19.0227 40.1848   1
 -23   8  -2 18.0727 39.2146   1
  23  -8   2 8.59823 36.2915   1
 -24   9   2 26.9295 37.8833   1
  24  -9  -2-27.2020 43.3902   1
 -23   9   2 9.21264 41.5723   1
  23  -9  -2 27.5847 40.4421   1
 -22   9   2 18.9399 28.6639   1
  22  -9  -2-37.0586 32.3799   1
 -21   9   2 19.3283 37.7600   1
  21  -9  -2-37.2036 40.9000   1
  21   9  -2 29.7547 38.7528   1
 -20   9   2-39.8697 43.8417   1
 -20  -9   2-30.5308 40.4324   1
  20  -9  -2-36.8226 38.3037   1
  20   9  -2 19.6810 37.8151   1
 -19   9   2 95.8339 48.1322   1
  19  -9  -2 133.570 43.3530   1
 -18  -9   2 69.5946 41.9627   1
  18   9  -2 38.2598 43.1580   1
 -18   9   2-28.2796 32.9486   1
  18  -9  -2 19.2664 28.3400   1
 -17  -9   2 643.030 71.7811   1
  17   9  -2 677.695 72.8493   1
 -17   9   2 663.760 72.0590   1
  17  -9  -2 424.639 63.3751   1
 -16  -9   2 170.866 44.0800   1
  16   9  -2 136.879 42.4310   1
 -16   9   2 179.004 44.2729   1
  16  -9  -2 222.921 47.0560   1
  15  -9  -2 3378.48 202.112   1
 -15   9   2 3502.57 204.407   1
 -14   9   2 395.618 57.3068   1
  14   9  -2 292.113 52.6733   1
 -14  -9   2 221.871 46.3314   1
  14  -9  -2 332.653 55.8983   1
  13   9  -2 608.611 65.2114   1
 -13  -9   2 633.842 65.3007   1
  13  -9  -2 697.037 71.0365   1
 -12   9   2 133.408 43.8037   1
 -12  -9   2 57.4500 34.5297   1
  12   9  -2 138.815 39.4177   1
  12  -9  -2 149.720 43.3823   1
 -11  -9   2 2942.91 173.880   1
 -11   9   2 3157.98 179.377   1
  11   9  -2 2877.25 172.800   1
  11  -9  -2 2731.54 173.202   1
 -10   9   2 337.090 53.6856   1
 -10  -9   2 392.254 50.4659   1
  10  -9  -2 329.447 52.9231   1
  10   9  -2 372.648 48.7656   1
  -9   9   2 7609.46 379.990   1
   9  -9  -2 7187.37 378.274   1
  -9  -9   2 7557.88 375.046   1
   9   9  -2 7385.49 373.787   1
   8  -9  -2 3691.48 216.375   1
  -8   9   2 4072.74 219.890   1
   7  -9  -2 6970.45 362.734   1
  -7   9   2 7302.46 365.468   1
  -6   9   2 17852.7 811.555   1
   6  -9  -2 16198.6 806.991   1
  -6  -9   2 17471.9 807.356   1
   5   9  -2 19895.4 911.865   1
  -5   9   2 18076.1 914.181   1
   5  -9  -2 19365.1 915.379   1
  -5  -9   2 20639.6 911.957   1
   4   9  -2 4137.87 206.668   1
  -4   9   2 3623.34 206.772   1
   4  -9  -2 3481.63 206.917   1
   3   9  -2 1406.31 95.1361   1
  -3   9   2 1392.79 96.6588   1
  -3  -9   2 1407.32 94.8594   1
   3  -9  -2 1204.97 95.4261   1
   2   9  -2 5987.42 310.888   1
  -2  -9   2 6340.26 314.107   1
   1   9  -2 10718.3 515.188   1
  -1  -9   2 10647.8 515.070   1
   0   9  -2 10393.5 516.807   1
   0  -9   2 11146.9 519.804   1
  -1   9  -2 7714.70 387.072   1
   1  -9   2 7885.46 387.720   1
   2   9   2 4841.37 248.758   1
  -2  -9  -2 4426.97 249.489   1
   3   9   2 36.4151 31.2521   1
  -3   9  -2 66.3957 34.9796   1
  -3  -9  -2 67.3797 37.8298   1
   3  -9   2 36.1776 32.3107   1
  -4  -9  -2 24655.1 1129.23   1
  -4   9  -2 23990.7 1128.65   1
   4  -9   2 24659.4 1129.98   1
   4   9   2 23921.4 1126.59   1
  -5  -9  -2 92.0188 35.2299   1
   5   9   2 122.537 36.8434   1
   5  -9   2 93.1828 32.9889   1
  -5   9  -2 46.3581 28.8880   1
  -6  -9  -2 21392.7 987.074   1
  -6   9  -2 20523.3 988.988   1
   6   9   2 21033.2 986.053   1
   6  -9   2 21441.3 989.042   1
  -7   9  -2 58.3165 37.5885   1
  -7  -9  -2-31.9702 35.1490   1
   7   9   2-7.85899 33.1696   1
   7  -9   2 16.2487 33.2955   1
  -8  -9  -2 4485.57 227.835   1
   8   9   2 3491.28 219.288   1
  -8   9  -2 3857.42 227.316   1
   8  -9   2 4239.99 226.932   1
  -9  -9  -2 2748.00 168.087   1
   9   9   2 2979.79 171.444   1
   9  -9   2 2683.08 168.020   1
  -9   9  -2 2765.60 170.777   1
  10   9   2 812.303 76.6105   1
  11  -9   2 8.76480 25.7833   1
 -11   9  -2-27.5323 26.9968   1
 -12   9  -2 2209.08 148.042   1
 -12  -9  -2 2271.37 149.387   1
  12  -9   2 2360.23 150.712   1
  12   9   2 2218.75 146.264   1
 -13  -9  -2 85.4175 40.6250   1
  13   9   2-9.16599 33.9792   1
  13  -9   2-9.16793 28.5115   1
 -13   9  -2 9.33759 28.2646   1
 -14   9  -2 2665.11 166.174   1
 -14  -9  -2 2651.02 167.584   1
  14  -9   2 2611.35 165.072   1
  14   9   2 2425.16 162.414   1
 -15  -9  -2 97.3679 37.6122   1
  15   9   2 169.658 42.1748   1
 -15   9  -2 65.5597 40.2804   1
  15  -9   2 9.63298 37.8447   1
 -16  -9  -2 19.6772 34.4975   1
  16   9   2 95.2851 40.3107   1
  16  -9   2 65.8343 31.5931   1
 -16   9  -2 67.6053 34.5617   1
 -17   9  -2 119.021 44.4520   1
  17  -9   2 82.6293 38.4969   1
  17   9   2 105.604 35.2570   1
 -17  -9  -2 128.140 40.0718   1
 -18   9  -2-9.64911 36.4229   1
  18  -9   2 18.6416 40.9876   1
  18   9   2-9.62988 42.9003   1
 -18  -9  -2 9.90366 39.9648   1
 -19   9  -2-9.52044 35.9433   1
  19  -9   2-18.5917 38.6722   1
  19   9   2-38.5428 45.0787   1
 -19  -9  -2 9.85572 37.2086   1
 -20   9  -2 27.8405 36.8742   1
  20  -9   2 18.5172 35.5831   1
  20   9   2 38.3988 41.6682   1
 -20  -9  -2 9.81955 37.0812   1
 -21   9  -2 9.09302 38.9512   1
  21  -9   2 100.342 46.9508   1
  21   9   2-28.5528 46.0750   1
 -21  -9  -2 58.4176 45.0390   1
 -22   9  -2 9.03570 35.8922   1
  22  -9   2-8.84002 37.3114   1
  22   9   2 37.6138 32.8670   1
 -22  -9  -2 9.65661 30.8117   1
  23 -10  -2 44.7937 47.4104   1
 -23  10   2 9.16255 40.3095   1
  22 -10  -2-18.1871 36.6984   1
 -22  10   2 37.5359 37.2740   1
 -20  10   2 9.61488 29.8971   1
 -20 -10   2-30.4658 39.6789   1
  20  10  -2 19.6207 39.5883   1
 -19 -10   2-10.0456 35.8304   1
  19  10  -2 19.4566 41.6385   1
  19 -10  -2-9.69313 30.9234   1
 -18 -10   2 118.828 43.2720   1
  18  10  -2 96.1184 42.0205   1
 -18  10   2 57.0123 41.5477   1
  18 -10  -2 190.978 49.8539   1
 -17 -10   2 175.212 46.9949   1
  17  10  -2 160.757 46.2028   1
  17 -10  -2 197.682 47.4496   1
 -17  10   2 297.114 50.6406   1
 -16  10   2 903.476 84.4860   1
 -16 -10   2 986.522 89.8509   1
  16 -10  -2 1055.88 89.3468   1
  16  10  -2 1119.75 92.4253   1
 -15  10   2 47.8752 39.2377   1
  15 -10  -2-9.32179 36.4222   1
  15  10  -2-27.5841 39.8974   1
 -15 -10   2-9.23990 37.2862   1
  14 -10  -2 1218.19 103.742   1
 -14  10   2 1307.32 104.382   1
 -13  10   2 299.268 53.0532   1
 -13 -10   2 336.709 52.4431   1
  13 -10  -2 378.861 58.3537   1
  13  10  -2 355.300 54.2815   1
 -12 -10   2 4599.97 248.571   1
 -12  10   2 4443.99 250.320   1
  12 -10  -2 4459.25 251.174   1
  12  10  -2 4471.85 247.303   1
 -11  10   2 55.1109 36.5647   1
 -11 -10   2 109.134 37.9552   1
  11  10  -2 16.4076 27.5597   1
  11 -10  -2 52.9780 36.2670   1
 -10 -10   2 7006.08 362.380   1
  10  10  -2 7158.45 363.580   1
   9 -10  -2 329.963 53.9075   1
   9  10  -2 393.214 53.1191   1
  -9  10   2 475.181 60.3321   1
  -9 -10   2 445.912 54.0049   1
   8 -10  -2 3997.38 226.095   1
  -8 -10   2 3865.08 221.711   1
  -8  10   2 4235.37 228.129   1
   8  10  -2 4069.65 223.013   1
   7 -10  -2 11291.3 579.854   1
  -7  10   2 12425.0 584.975   1
   7  10  -2 12160.8 577.279   1
  -7 -10   2 11997.8 578.476   1
   6  10  -2 6207.08 304.078   1
  -6  10   2 5169.72 302.783   1
   6 -10  -2 5869.55 304.953   1
  -6 -10   2 6019.09 303.398   1
  -5  10   2 1285.54 95.7787   1
   5 -10  -2 1024.89 88.4718   1
  -5 -10   2 1215.28 89.9045   1
   4  10  -2 2971.96 180.261   1
  -4 -10   2 3014.36 180.794   1
   4 -10  -2 3353.45 187.477   1
  -3  10   2 18627.5 873.847   1
   3 -10  -2 18539.8 875.214   1
   2  10  -2 7589.89 363.742   1
  -2  10   2 6905.87 362.431   1
   2 -10  -2 7370.25 366.364   1
  -2 -10   2 6927.96 360.435   1
  -1  10   2 2138.09 132.238   1
   1  10  -2 1966.85 125.989   1
  -1 -10   2 1923.64 126.927   1
   1 -10  -2 2097.93 131.609   1
   0  10   2 563.893 57.1714   1
   0  10  -2 525.536 55.8748   1
   0 -10   2 490.682 57.8991   1
   1  10   2 23616.8 1095.67   1
  -1  10  -2 22933.0 1092.85   1
   1 -10   2 24905.1 1096.72   1
  -1 -10  -2 22741.1 1094.77   1
   2  10   2 68.3265 33.3674   1
  -2  10  -2 176.133 41.5839   1
   2 -10   2 105.908 36.9837   1
  -2 -10  -2 137.765 36.1935   1
  -3  10  -2 46475.2 1905.80   1
  -3 -10  -2 45529.0 1904.42   1
   3 -10   2 44062.0 1901.86   1
  -4 -10  -2 6146.96 310.041   1
  -4  10  -2 5869.88 308.411   1
   4  10   2 6065.97 307.073   1
   4 -10   2 5421.67 304.932   1
  -5 -10  -2 14242.5 694.378   1
  -5  10  -2 14414.8 695.415   1
   5 -10   2 14674.4 696.067   1
   5  10   2 14755.0 695.047   1
  -6 -10  -2 33.1830 32.4286   1
   6  10   2 32.8736 33.6931   1
   6 -10   2 8.34053 30.9319   1
  -6  10  -2 17.0337 32.1643   1
  -7 -10  -2 5974.80 305.215   1
  -7  10  -2 6081.87 307.580   1
   7  10   2 5601.53 301.727   1
   7 -10   2 5368.46 303.489   1
  -8  10  -2 631.297 69.0245   1
  -8 -10  -2 557.030 65.7594   1
   8  10   2 690.683 68.6237   1
   8 -10   2 613.649 67.5824   1
  -9 -10  -2 2074.01 137.277   1
   9  10   2 2015.34 137.722   1
  -9  10  -2 2340.55 144.027   1
   9 -10   2 1968.24 136.940   1
 -10  10  -2 9.16964 29.9820   1
  10 -10   2 18.4757 30.2050   1
 -11 -10  -2 2074.23 139.418   1
  11  10   2 1929.16 138.311   1
 -11  10  -2 2189.79 142.026   1
  11 -10   2 2247.19 144.998   1
 -12 -10  -2 55.6343 36.2964   1
  12  10   2 9.11595 33.8622   1
  12 -10   2 82.7494 34.7764   1
 -12  10  -2 47.0248 37.4198   1
 -13  10  -2 3957.08 222.685   1
 -13 -10  -2 3276.44 216.012   1
  13 -10   2 4003.22 222.860   1
  13  10   2 4055.39 222.924   1
 -14 -10  -2-9.66421 40.7928   1
  14  10   2-9.33327 35.8623   1
 -14  10  -2-9.49635 34.5507   1
  14 -10   2-37.6218 37.9620   1
 -15 -10  -2 19.5798 38.9370   1
  15  10   2 94.6494 43.8047   1
 -15  10  -2 56.8158 38.8581   1
  15 -10   2 19.0210 33.9832   1
 -16 -10  -2 99.1201 41.9254   1
  16  10   2 28.5990 35.4474   1
 -16  10  -2 57.0003 42.4147   1
  16 -10   2 76.5874 43.2831   1
 -17 -10  -2 120.184 45.2597   1
  17  10   2 279.180 52.8497   1
 -17  10  -2 106.936 46.1053   1
  17 -10   2 158.563 49.9263   1
  18 -10   2 36.9379 32.9400   1
 -18  10  -2-19.3436 32.3638   1
  19  10   2 38.6562 30.8806   1
 -19 -10  -2 40.1971 33.6702   1
 -20  10  -2 9.27005 28.0572   1
  20 -10   2 9.06397 30.3286   1
  20  10   2 28.8091 39.3532   1
 -20 -10  -2-29.9507 38.3532   1
 -21  10  -2-26.7810 39.7690   1
  21 -10   2 36.1168 42.2367   1
  21  10   2 9.49807 36.4872   1
 -21 -10  -2-19.7482 33.0382   1
 -23  11   2 54.0045 38.5572   1
  23 -11  -2 17.5496 37.5909   1
 -22  11   2 9.29391 28.8989   1
  22 -11  -2-8.92091 29.8488   1
  21 -11  -2 18.0326 30.1793   1
 -21  11   2 19.1395 35.4820   1
 -19 -11   2 100.162 39.9793   1
 -19  11   2 103.620 38.2190   1
  19 -11  -2 104.071 38.9724   1
  19  11  -2 39.6971 35.6188   1
 -18 -11   2 9.96789 39.5907   1
 -18  11   2 19.0756 29.6576   1
  18 -11  -2-18.8946 29.3762   1
  18  11  -2 9.79191 39.5140   1
 -17 -11   2 59.1599 39.2060   1
 -17  11   2 57.3592 40.3881   1
  17 -11  -2 47.1238 42.5619   1
  17  11  -2 9.60412 32.9096   1
 -16  11   2 780.396 76.4373   1
  16 -11  -2 546.312 68.7057   1
  16  11  -2 626.226 70.7534   1
 -16 -11   2 727.717 74.3642   1
 -15  11   2 525.648 65.8517   1
 -15 -11   2 635.133 70.1069   1
  15  11  -2 440.311 64.0152   1
  15 -11  -2 457.156 66.1555   1
 -14 -11   2 317.548 54.6096   1
  14  11  -2 293.748 52.9287   1
 -13  11   2 1220.63 101.239   1
  13 -11  -2 1365.93 105.445   1
  13  11  -2 1234.82 101.446   1
 -13 -11   2 1355.51 105.323   1
  12 -11  -2 1214.04 98.2248   1
 -12 -11   2 970.050 91.3372   1
 -12  11   2 1242.19 98.9077   1
  12  11  -2 1197.67 98.7812   1
  11 -11  -2 4393.79 249.525   1
 -11  11   2 4306.66 249.536   1
  11  11  -2 4535.45 248.862   1
 -11 -11   2 4719.30 250.337   1
  10  11  -2 42.0825 36.0951   1
 -10  11   2 64.8808 41.3534   1
  10 -11  -2 99.4287 43.3140   1
 -10 -11   2 8.64531 33.2887   1
   9 -11  -2 4041.98 224.322   1
  -9 -11   2 3896.99 221.340   1
  -9  11   2 3877.06 221.544   1
   9  11  -2 3797.71 219.080   1
  -8 -11   2 215.319 42.2492   1
   8  11  -2 170.607 43.0693   1
   7 -11  -2 1625.44 124.965   1
  -7  11   2 1811.37 128.305   1
   7  11  -2 2058.19 130.609   1
  -7 -11   2 2016.85 128.065   1
   6  11  -2 2859.98 174.346   1
  -6  11   2 3037.85 181.226   1
   6 -11  -2 3006.47 180.014   1
  -6 -11   2 3067.58 176.701   1
   5  11  -2 547.082 61.1867   1
  -5  11   2 691.647 69.7516   1
   5 -11  -2 469.207 62.0542   1
  -5 -11   2 572.722 62.6080   1
   4  11  -2 140.792 41.5940   1
  -4  11   2 90.2099 35.3529   1
   4 -11  -2 58.4069 35.4644   1
  -4 -11   2 94.0264 36.0375   1
  -3  11   2 27873.0 1285.11   1
   3 -11  -2 28068.0 1286.04   1
  -3 -11   2 27301.9 1283.74   1
  -2  11   2 9762.06 483.390   1
   2  11  -2 9598.18 480.389   1
   2 -11  -2 10135.3 485.600   1
  -2 -11   2 9771.37 482.168   1
   1  11  -2 11040.4 553.814   1
  -1  11   2 11501.9 559.745   1
   1 -11  -2 11949.3 560.463   1
   0  11   2 365.012 53.1953   1
   0 -11   2 308.240 49.7337   1
   0 -11  -2 400.563 54.8385   1
   1  11   2 48.7744 36.2553   1
  -1  11  -2 24.2928 33.2282   1
   1 -11   2 31.9142 33.2320   1
  -1 -11  -2 49.0746 33.0506   1
   2  11   2 5196.37 267.856   1
  -2  11  -2 4741.87 264.570   1
   2 -11   2 4910.01 265.473   1
  -2 -11  -2 4947.01 268.409   1
   3  11   2 2849.29 173.247   1
  -3  11  -2 2834.61 173.912   1
   3 -11   2 3090.83 177.324   1
  -3 -11  -2 2843.46 174.763   1
   4 -11   2 5239.54 285.839   1
  -4  11  -2 4912.03 284.255   1
   4  11   2 5674.93 288.308   1
  -4 -11  -2 5658.99 288.714   1
   5  11   2 159.719 39.2778   1
  -5  11  -2 111.286 40.9052   1
   5 -11   2 94.6763 37.2765   1
  -5 -11  -2 138.571 41.8339   1
   6  11   2 591.982 66.9018   1
  -6  11  -2 449.288 62.7087   1
   6 -11   2 488.062 64.5903   1
   7  11   2 1075.86 86.7625   1
  -7 -11  -2 825.213 81.2740   1
  -8  11  -2 5021.87 273.039   1
   8 -11   2 4899.63 270.608   1
  -9  11  -2-27.5644 37.0779   1
  -9 -11  -2-18.1082 34.1772   1
   9 -11   2 36.5578 39.1186   1
 -10  11  -2 56.2833 37.3506   1
  10  11   2 9.03033 35.3815   1
 -10 -11  -2 64.2882 40.9986   1
  10 -11   2 112.084 43.2613   1
 -11  11  -2 152.229 39.0621   1
  11  11   2 247.227 47.1986   1
 -11 -11  -2 167.623 43.6490   1
  11 -11   2 106.328 35.8886   1
  12  11   2 1359.84 109.752   1
 -12 -11  -2 1620.62 116.287   1
 -13 -11  -2-9.62451 38.8411   1
  13 -11   2-37.4044 40.5787   1
 -13  11  -2 19.0357 35.2830   1
  13  11   2-9.38182 41.2585   1
 -14 -11  -2 404.159 60.2250   1
  14 -11   2 470.358 57.8425   1
  14  11   2 555.217 67.2711   1
 -15 -11  -2 125.871 42.1771   1
  15 -11   2 76.0415 33.4245   1
 -15  11  -2 47.5729 32.0507   1
  15  11   2 125.444 49.2981   1
 -16 -11  -2 48.9809 35.7765   1
  16 -11   2 38.9351 36.8816   1
  16  11   2 163.740 48.2025   1
 -16  11  -2 46.5918 38.3199   1
 -17  11  -2 9.51682 40.1727   1
  17 -11   2-46.9691 46.4348   1
  18  11   2 115.015 41.7235   1
 -18 -11  -2 29.5866 38.0335   1
  19  11   2 9.53574 41.9341   1
 -19 -11  -2-9.81263 38.9753   1
  19 -11   2 36.1745 37.0617   1
 -19  11  -2-9.39462 37.9121   1
  20  11   2 9.44867 39.8779   1
 -20 -11  -2 29.2016 40.4903   1
  20 -11   2-35.6768 33.6698   1
 -20  11  -2-18.3028 35.1577   1
  21 -11   2 52.5711 42.4573   1
 -21  11  -2 53.1250 40.0166   1
  22 -12  -2 25.7541 36.7572   1
 -22  12   2 18.5439 41.8438   1
  20 -12  -2-18.8057 37.9486   1
 -20  12   2 45.7080 40.7295   1
 -18 -12   2 30.1494 35.9000   1
 -18  12   2 95.0633 44.5126   1
  18 -12  -2 18.6742 41.6430   1
  18  12  -2 29.6428 41.7471   1
 -17 -12   2 19.9586 39.6649   1
 -17  12   2 28.5946 40.8245   1
  17  12  -2 39.1114 39.4863   1
  17 -12  -2 46.8419 38.9979   1
 -16  12   2 68.1967 34.8576   1
  16 -12  -2 55.8280 32.6333   1
 -15 -12   2 67.9360 33.2893   1
 -15  12   2 19.3139 41.4027   1
  15 -12  -2 69.1525 44.0751   1
  14 -12  -2 48.4334 32.5355   1
 -14 -12   2 9.64422 32.3940   1
 -14  12   2 144.604 40.7838   1
  14  12  -2 38.5315 37.1142   1
  13 -12  -2 18.9559 31.7588   1
 -13  12   2 47.7633 32.0085   1
 -13 -12   2 66.3404 38.8745   1
  13  12  -2 28.1087 34.7724   1
  12 -12  -2 1248.44 103.833   1
 -12 -12   2 1209.15 103.967   1
 -12  12   2 1593.41 115.804   1
  12  12  -2 1361.27 106.593   1
  11 -12  -2 65.2629 29.7743   1
 -11  12   2 9.58135 27.3733   1
  11  12  -2 44.5947 29.1877   1
 -11 -12   2-9.32361 33.2829   1
  10  12  -2 26.5307 37.4641   1
 -10  12   2 94.7598 41.7970   1
  10 -12  -2 102.077 42.5120   1
   9  12  -2 86.9037 39.3112   1
  -9  12   2 55.1812 40.5426   1
   9 -12  -2 37.0137 35.6611   1
  -9 -12   2 79.2946 38.3362   1
   8  12  -2-17.0794 29.2193   1
  -8  12   2-9.21889 36.6187   1
   8 -12  -2-27.3994 36.8585   1
  -8 -12   2 8.64653 30.8440   1
   7 -12  -2 2753.83 175.522   1
  -7  12   2 2800.74 177.370   1
   7  12  -2 3001.37 176.088   1
  -7 -12   2 3054.52 176.918   1
   6  12  -2 970.628 83.1992   1
  -6  12   2 923.345 84.1591   1
   6 -12  -2 953.128 83.8764   1
  -6 -12   2 837.364 79.3195   1
   5  12  -2 856.946 78.5592   1
  -5 -12   2 870.840 79.8424   1
   4  12  -2 711.145 69.6415   1
  -4  12   2 563.577 66.7439   1
   4 -12  -2 654.705 69.6736   1
  -4 -12   2 525.782 62.7211   1
  -3  12   2 5383.86 283.350   1
   3  12  -2 5060.45 279.459   1
   3 -12  -2 5378.83 283.671   1
  -3 -12   2 5235.27 280.898   1
   2  12  -2 4057.46 221.929   1
  -2  12   2 4020.01 223.139   1
  -2 -12   2 4046.86 222.158   1
   2 -12  -2 3557.82 219.485   1
   1  12  -2 8844.23 442.896   1
  -1  12   2 8966.07 445.905   1
  -1 -12   2 8777.10 444.173   1
   1 -12  -2 9056.72 446.318   1
   0  12   2 3380.23 203.093   1
   0  12  -2 3537.17 202.345   1
   0 -12  -2 3270.85 200.573   1
   0 -12   2 3905.11 208.146   1
   1  12   2 496.468 60.3143   1
  -1  12  -2 574.285 66.5683   1
   1 -12   2 496.878 62.7356   1
  -1 -12  -2 526.302 63.7657   1
   2  12   2 1655.82 115.017   1
  -2  12  -2 1633.35 116.296   1
   2 -12   2 1503.40 112.696   1
  -2 -12  -2 1604.48 114.291   1
   3  12   2 5800.58 284.220   1
   3 -12   2 5386.64 281.052   1
  -3 -12  -2 5545.72 283.543   1
   4  12   2 77.5237 40.8835   1
  -4  12  -2 45.0103 39.1913   1
   4 -12   2 35.1358 36.1368   1
  -4 -12  -2 130.432 41.7328   1
   6  12   2 378.980 57.2712   1
  -6  12  -2 445.412 60.6772   1
   6 -12   2 298.501 54.6098   1
  -7  12  -2 2782.20 171.940   1
   7 -12   2 2399.63 166.098   1
   7  12   2 2955.01 173.221   1
  -7 -12  -2 2827.17 173.861   1
  -8  12  -2 66.0062 41.2419   1
  -8 -12  -2 82.9159 40.3098   1
   8  12   2 180.937 42.6345   1
   8 -12   2 128.740 39.6975   1
  -9  12  -2-9.40611 40.2742   1
  -9 -12  -2 37.3738 35.9098   1
   9  12   2 27.7121 31.6211   1
   9 -12   2 37.5189 37.2704   1
 -10  12  -2 105.068 43.2612   1
  10 -12   2 75.0555 39.7767   1
  10  12   2 85.8051 39.8387   1
 -10 -12  -2 75.5149 42.2232   1
 -11 -12  -2 28.5480 35.9508   1
  11  12   2 37.1998 34.5040   1
 -12 -12  -2 19.2561 37.6505   1
  12 -12   2 9.75033 38.7571   1
 -12  12  -2 9.58142 35.5491   1
  12  12   2 94.0396 38.5676   1
 -13 -12  -2 785.377 82.5949   1
  13 -12   2 762.142 78.6501   1
 -13  12  -2 808.921 82.4285   1
  13  12   2 914.980 87.2184   1
 -14 -12  -2 68.2271 42.9635   1
  14 -12   2 56.5332 39.3047   1
 -14  12  -2 57.3453 41.0155   1
  14  12   2 86.2471 43.3374   1
 -15 -12  -2-58.8395 44.2442   1
  15 -12   2 18.8697 39.2450   1
  15  12   2-9.61259 42.2708   1
 -15  12  -2 28.5898 39.6404   1
 -16  12  -2 56.2826 44.4265   1
  16 -12   2 28.4590 39.5032   1
 -17 -12  -2 39.3427 39.1510   1
  17  12   2 76.6571 41.6591   1
 -18 -12  -2-9.81571 38.3525   1
  18 -12   2 18.1203 36.5612   1
  18  12   2-9.56733 43.1649   1
 -18  12  -2-18.8861 38.1064   1
  19  12   2 28.5849 35.9700   1
 -19 -12  -2-9.70026 33.9031   1
  20 -12   2 26.1278 34.0380   1
 -20  12  -2 8.98993 31.4271   1
 -21  13   2-8.90913 38.6583   1
  21 -13  -2 8.86930 36.8922   1
  20 -13  -2 9.15969 29.9459   1
 -19  13   2-36.8553 30.8299   1
  19 -13  -2 27.5152 32.7145   1
 -18  13   2 18.7460 32.0671   1
  18 -13  -2-9.23149 33.5795   1
  17 -13  -2 9.30226 38.1205   1
 -17 -13   2-10.1506 33.1830   1
 -17  13   2-9.45997 40.4906   1
  17  13  -2-10.0779 41.9200   1
  16 -13  -2 57.3293 43.1094   1
 -16  13   2-9.60945 39.9720   1
 -16 -13   2 30.1236 42.3776   1
  16  13  -2-49.6558 42.5077   1
 -15 -13   2-19.8320 34.6552   1
  15  13  -2 29.3905 33.5178   1
  14 -13  -2 9.64683 42.9760   1
 -14 -13   2 29.6099 33.7669   1
 -14  13   2-38.7515 43.7087   1
  14  13  -2 9.60934 34.9536   1
  13 -13  -2-9.56227 30.5158   1
 -13 -13   2 9.89758 33.1259   1
 -13  13   2 57.6759 34.9739   1
  13  13  -2 9.46960 33.1028   1
  12 -13  -2 57.0318 37.5057   1
 -12 -13   2 116.798 46.3521   1
 -12  13   2 174.078 42.2888   1
  12  13  -2 132.257 43.4665   1
  11 -13  -2-18.9806 36.4573   1
 -11 -13   2 9.46742 35.0929   1
 -11  13   2-9.71079 35.3221   1
  11  13  -2 27.8600 39.7481   1
  10 -13  -2 908.269 88.4116   1
 -10  13   2 1182.63 96.5497   1
  10  13  -2 962.400 88.5919   1
 -10 -13   2 1050.29 90.9711   1
   9  13  -2 342.234 53.7542   1
  -9  13   2 216.148 42.2723   1
   9 -13  -2 293.118 47.5646   1
  -9 -13   2 154.515 45.8248   1
  -8  13   2 9.45302 35.0450   1
   8 -13  -2-9.36502 37.2010   1
  -8 -13   2 44.9401 36.2750   1
  -7  13   2-9.38648 37.8800   1
   7 -13  -2-9.22920 37.8228   1
   6  13  -2 26.4377 33.2930   1
  -6  13   2 36.9887 33.0109   1
   6 -13  -2 18.2978 32.6608   1
  -6 -13   2 44.3476 34.6820   1
   5  13  -2 105.223 38.9318   1
  -5  13   2 139.192 41.1578   1
   5 -13  -2 98.7554 38.7998   1
  -5 -13   2 141.380 42.6243   1
   4  13  -2 242.652 47.9965   1
  -4  13   2 309.585 56.2403   1
   4 -13  -2 199.051 46.0958   1
  -4 -13   2 263.016 49.3253   1
   3  13  -2 34.3654 30.6970   1
  -3  13   2 53.1506 31.6480   1
   3 -13  -2 45.0289 31.5248   1
  -3 -13   2 26.3237 31.9681   1
  -2  13   2 1397.81 106.894   1
   2  13  -2 1432.77 104.459   1
   2 -13  -2 1283.58 106.014   1
  -2 -13   2 1369.23 106.573   1
  -1  13   2 26.4209 28.8203   1
   1  13  -2-8.55077 32.8747   1
  -1 -13   2 78.4775 34.6582   1
   1 -13  -2 26.9888 29.4385   1
   0  13   2 1102.74 93.1779   1
   0 -13   2 1147.22 93.8351   1
   0 -13  -2 1058.31 92.8592   1
   1  13   2 1530.65 111.065   1
  -1 -13  -2 1310.87 105.892   1
   2  13   2 465.273 57.5687   1
  -2  13  -2 342.584 55.0375   1
   2 -13   2 328.223 53.5001   1
  -2 -13  -2 413.780 56.7700   1
   3 -13   2 808.995 79.0982   1
   3  13   2 815.363 79.4128   1
  -3  13  -2 779.699 79.0462   1
  -3 -13  -2 802.587 78.1462   1
   4  13   2 116.388 42.4694   1
  -4  13  -2 56.3203 38.5819   1
   4 -13   2 64.1752 34.7350   1
  -4 -13  -2 36.2148 34.3056   1
   5  13   2 90.0289 38.6489   1
  -5  13  -2 55.2389 32.9727   1
   5 -13   2 27.7911 26.6011   1
  -5 -13  -2 136.326 42.6181   1
  -6  13  -2-9.35534 25.8535   1
   6 -13   2-18.6493 25.7687   1
  -6 -13  -2-9.25063 33.6533   1
   7  13   2 9.20307 37.7187   1
  -7  13  -2-9.57831 28.1792   1
   7 -13   2 56.1347 27.5249   1
  -7 -13  -2-9.38229 39.6008   1
  -8  13  -2 19.4017 35.9583   1
   8 -13   2-9.32463 34.5637   1
   8  13   2-28.1100 39.5439   1
  -8 -13  -2 28.8844 39.4553   1
   9  13   2 334.837 59.4483   1
  -9 -13  -2 280.725 55.6521   1
 -10  13  -2 288.763 48.1019   1
 -10 -13  -2 259.768 49.0508   1
  10  13   2 236.277 52.2901   1
  10 -13   2 133.230 38.4766   1
 -11  13  -2 135.582 45.0528   1
 -11 -13  -2 184.201 48.1768   1
  11  13   2 47.9051 40.1679   1
  11 -13   2 87.6710 44.7775   1
 -12  13  -2 220.994 48.3017   1
  12 -13   2 248.129 48.8253   1
 -12 -13  -2 107.950 42.9219   1
  12  13   2 214.223 48.4328   1
 -13 -13  -2-19.5149 38.1251   1
  13  13   2 9.90860 41.8176   1
 -14 -13  -2 19.6235 28.8650   1
  14 -13   2 9.36773 35.3658   1
  14  13   2 28.7647 32.8082   1
 -14  13  -2-9.53220 38.4705   1
 -15  13  -2-9.49982 41.2297   1
  15 -13   2 46.6352 41.0232   1
 -16 -13  -2 9.82255 41.4996   1
  16  13   2 76.7792 45.9681   1
 -17 -13  -2 9.76339 38.1476   1
  17 -13   2-9.44364 35.6471   1
  17  13   2-28.7958 41.0833   1
 -17  13  -2 18.0884 32.2587   1
 -18 -13  -2-9.65622 37.1004   1
  18  13   2-19.1003 40.3094   1
 -19  13  -2 74.2013 45.3786   1
  19 -13   2-8.56213 36.1574   1
  20 -14  -2 8.88101 39.5660   1
  19 -14  -2 44.6860 43.7080   1
 -19  14   2-36.2711 46.1951   1
  18 -14  -2-18.1042 40.3268   1
 -18  14   2 9.18398 42.4587   1
  17 -14  -2 82.7164 42.7718   1
 -17  14   2 141.012 49.5234   1
  16  14  -2 29.6131 39.8441   1
 -16  14   2 56.7395 41.0444   1
  16 -14  -2-19.2540 39.4617   1
  15  14  -2 49.6132 45.3524   1
  15 -14  -2 58.2713 32.5354   1
 -15  14   2 9.61622 28.3296   1
 -15 -14   2 30.7485 39.4070   1
  14  14  -2 9.85086 39.7523   1
  14 -14  -2 9.55897 42.5849   1
 -14 -14   2-20.2843 36.8919   1
 -14  14   2 19.3493 39.0412   1
 -13  14   2 154.089 43.7499   1
  13 -14  -2 230.497 46.2451   1
  12  14  -2 29.0449 34.8159   1
  12 -14  -2 85.9135 42.2111   1
 -12  14   2 184.536 46.6882   1
 -12 -14   2 117.321 35.8377   1
  11  14  -2 85.6340 40.2939   1
  11 -14  -2 76.5135 33.5904   1
 -11  14   2 88.0782 36.4288   1
 -11 -14   2 38.5637 37.1861   1
 -10 -14   2 18.8255 36.7971   1
  10  14  -2-9.39007 34.1766   1
 -10  14   2 19.4421 33.2786   1
  10 -14  -2 66.9589 37.3939   1
  -9 -14   2 65.9818 36.8432   1
   9  14  -2 27.9801 35.8432   1
  -9  14   2 9.53711 37.2772   1
   9 -14  -2-9.59561 36.8758   1
   8  14  -2-27.9090 36.3579   1
  -8 -14   2-9.46702 32.3982   1
  -7 -14   2 92.9508 37.6226   1
   7  14  -2 46.1753 37.3811   1
  -7  14   2 86.3207 43.3707   1
   7 -14  -2 37.7313 36.9717   1
  -6 -14   2 27.8030 33.0607   1
   6  14  -2 9.19455 31.4609   1
  -6  14   2 37.8496 31.6657   1
   6 -14  -2-18.7706 34.7932   1
  -5 -14   2 571.049 69.2853   1
   5  14  -2 580.503 69.9182   1
  -5  14   2 641.258 69.7035   1
   5 -14  -2 685.973 69.9726   1
  -4 -14   2 712.780 74.4226   1
   4  14  -2 880.873 79.6200   1
  -4  14   2 725.672 76.3053   1
   4 -14  -2 649.399 70.8412   1
   3  14  -2 71.3487 34.3763   1
  -3  14   2 18.2909 36.4327   1
  -3 -14   2 82.8469 37.8269   1
   3 -14  -2 74.4378 37.0634   1
   2  14  -2 8.77937 25.8339   1
  -2  14   2-17.9542 36.2340   1
  -2 -14   2 54.4500 33.6473   1
   2 -14  -2 18.3634 37.0594   1
   1  14  -2 71.9914 34.7991   1
  -1  14   2 134.881 41.2664   1
   1 -14  -2 65.3163 39.5804   1
  -1 -14   2 91.5789 40.4681   1
   0 -14  -2 315.043 52.8291   1
   0  14   2 236.265 51.0389   1
   0  14  -2 230.600 50.0703   1
   0 -14   2 229.030 49.7466   1
  -1  14  -2 1285.02 102.655   1
   1  14   2 1160.54 102.099   1
  -1 -14  -2 1460.76 106.043   1
   1 -14   2 1243.16 100.156   1
   2  14   2 9.22898 27.1505   1
  -2 -14  -2 18.5993 31.8203   1
   2 -14   2 9.19460 38.2494   1
   3  14   2 528.429 65.6710   1
  -3  14  -2 548.894 69.1829   1
   3 -14   2 631.181 72.1011   1
  -4 -14  -2 424.894 60.4881   1
   4  14   2 306.238 50.3336   1
  -4  14  -2 270.387 53.5560   1
   4 -14   2 311.376 55.3635   1
  -5 -14  -2 365.390 55.5885   1
   5  14   2 268.674 50.4411   1
  -5  14  -2 160.543 42.1402   1
   5 -14   2 303.953 52.9610   1
  -6 -14  -2 74.5391 41.5380   1
   6  14   2 83.6546 44.0107   1
  -6  14  -2-9.55874 27.3207   1
   6 -14   2 28.5825 29.6671   1
   7  14   2 9.39774 38.5111   1
  -7 -14  -2-9.54300 35.3731   1
  -8 -14  -2 19.2022 39.3458   1
  -8  14  -2 9.79339 35.6240   1
   8  14   2 9.47495 35.1223   1
   8 -14   2-9.52834 39.0476   1
  -9 -14  -2 108.484 45.9424   1
  -9  14  -2 125.488 47.0434   1
   9  14   2 133.074 44.3054   1
   9 -14   2 135.108 42.2548   1
 -10 -14  -2-9.93246 27.4424   1
 -10  14  -2-19.3333 30.0588   1
  10  14   2 19.3344 31.6029   1
  10 -14   2-9.57159 32.7464   1
 -11 -14  -2 9.99180 36.3534   1
 -11  14  -2 48.5199 45.9251   1
  11  14   2 47.8035 35.4480   1
  11 -14   2-38.9854 42.2989   1
 -12 -14  -2-29.6368 33.8093   1
  12  14   2 19.2350 29.9188   1
 -12  14  -2 58.3403 43.8779   1
  12 -14   2 69.1540 44.5805   1
  13  14   2 213.199 51.9667   1
 -13 -14  -2 206.787 50.3907   1
 -13  14  -2 174.004 50.9161   1
  13 -14   2 169.387 50.0554   1
  14  14   2-9.75788 41.1853   1
 -14 -14  -2-9.86636 39.8188   1
 -14  14  -2 56.7782 39.3666   1
  14 -14   2 9.30112 40.3637   1
  15  14   2-19.6157 43.1311   1
 -15 -14  -2 9.87939 42.2871   1
 -15  14  -2 9.36719 34.7239   1
  15 -14   2 27.6755 36.0471   1
  16  14   2 19.6128 38.3167   1
 -16 -14  -2 19.6271 36.3772   1
 -16  14  -2-27.6032 30.0798   1
  16 -14   2 27.4685 31.3259   1
  17  14   2-9.80837 43.6955   1
 -17  14  -2 17.8808 39.8287   1
  17 -14   2-9.13595 40.6999   1
 -17 -14  -2 9.70944 42.6966   1
  18 -14   2-26.7139 35.9333   1
 -18  14  -2 26.5097 38.3434   1
  18 -15  -2-8.83352 38.8451   1
 -18  15   2 17.9765 41.5537   1
  17 -15  -2-36.0465 41.1792   1
 -17  15   2 92.1775 45.0949   1
  16 -15  -2 105.606 47.1593   1
 -16  15   2 92.9386 46.6190   1
  14  15  -2 39.6810 45.8725   1
 -14  15   2 57.4499 38.6508   1
  14 -15  -2-28.2160 34.8766   1
 -14 -15   2 40.2358 37.9825   1
  13  15  -2 39.3701 41.5666   1
 -13  15   2 67.0368 39.8644   1
  13 -15  -2 9.55027 39.1665   1
 -13 -15   2 19.9327 39.6142   1
  12  15  -2 107.091 40.9683   1
 -12  15   2 165.672 50.9901   1
  12 -15  -2 152.070 48.8149   1
 -12 -15   2 137.390 41.2890   1
  11  15  -2 58.1391 43.2096   1
  11 -15  -2 28.7118 30.5921   1
 -11 -15   2 68.2378 39.9932   1
 -11  15   2 39.1722 31.3003   1
 -10  15   2 68.3300 44.6898   1
  10 -15  -2 67.2357 45.0323   1
  -9 -15   2 370.388 61.4514   1
  -9  15   2 230.369 48.0320   1
   9 -15  -2 270.823 52.1641   1
   9  15  -2 260.474 53.3843   1
  -8 -15   2 38.5770 35.8109   1
  -8  15   2 48.3351 34.5449   1
   8 -15  -2 67.5339 38.9892   1
   8  15  -2 28.7891 39.3819   1
  -7 -15   2 28.8265 39.4599   1
  -7  15   2 68.1513 39.3716   1
   7 -15  -2 57.3679 40.4329   1
   7  15  -2 76.2608 45.6889   1
  -6 -15   2 315.175 55.7153   1
  -6  15   2 319.254 57.6478   1
   6 -15  -2 304.372 53.3863   1
   6  15  -2 263.564 52.8679   1
  -5 -15   2 9.48771 36.4498   1
   5 -15  -2 9.44567 27.7852   1
   5  15  -2 9.30567 37.5540   1
  -4 -15   2 266.423 53.3547   1
   4  15  -2 241.052 54.1099   1
   3  15  -2 838.830 78.8751   1
  -3  15   2 951.766 86.1260   1
  -3 -15   2 836.631 80.6886   1
   3 -15  -2 920.286 84.9882   1
  -2  15   2 372.402 55.9346   1
   2  15  -2 369.224 57.4108   1
  -2 -15   2 206.597 51.8242   1
   2 -15  -2 369.293 57.2240   1
  -1  15   2 18.1426 26.0527   1
  -1 -15   2 28.3558 32.4714   1
   1 -15  -2 75.7597 32.5327   1
   0 -15  -2 85.7127 43.5226   1
   0  15  -2 162.611 46.7951   1
   0 -15   2 103.385 41.3668   1
  -1 -15  -2 9.45894 26.9908   1
  -1  15  -2 19.0967 39.1286   1
   1 -15   2-18.8268 38.5757   1
   1  15   2-18.6067 26.5469   1
  -2  15  -2 928.097 83.1947   1
  -2 -15  -2 751.905 78.5486   1
   2 -15   2 806.615 78.0680   1
   2  15   2 618.344 73.4163   1
  -3 -15  -2-9.53847 35.3573   1
  -3  15  -2 38.7328 35.8937   1
   3 -15   2-9.52284 33.9669   1
  -4 -15  -2 382.207 57.2961   1
   4  15   2 465.713 61.6717   1
  -5  15  -2 9.61096 27.4530   1
   5 -15   2 48.2916 30.0584   1
  -6 -15  -2 48.4114 37.9336   1
  -6  15  -2 48.6731 42.3324   1
   6 -15   2 125.401 44.1494   1
   6  15   2 28.4678 40.7112   1
   7  15   2-38.0302 40.7048   1
  -7 -15  -2 9.56986 40.3988   1
  -7  15  -2 68.9737 39.7734   1
   8  15   2 687.137 75.0520   1
  -8  15  -2 591.840 70.2031   1
   8 -15   2 556.814 71.9404   1
  -8 -15  -2 578.082 70.1714   1
   9  15   2 105.777 38.2161   1
  -9  15  -2-9.69235 40.3375   1
  -9 -15  -2 9.75907 32.6801   1
   9 -15   2-19.3740 38.4975   1
  10  15   2 231.854 49.9688   1
 -10 -15  -2 156.578 46.0614   1
  11  15   2 162.645 48.4785   1
 -11  15  -2 232.055 48.9785   1
  11 -15   2 126.297 44.5978   1
 -11 -15  -2 220.558 52.2240   1
  12  15   2 87.4260 34.8474   1
 -12  15  -2 67.5966 43.1805   1
  12 -15   2 58.8669 39.1455   1
 -12 -15  -2 110.048 39.2663   1
  13  15   2 48.5086 45.4716   1
 -13  15  -2 114.828 44.8518   1
  13 -15   2 37.2471 43.1429   1
 -13 -15  -2 50.0932 42.9753   1
  14  15   2 28.6895 44.2202   1
 -14  15  -2 65.6879 44.9143   1
 -14 -15  -2 39.8095 40.7937   1
  14 -15   2-45.8445 40.3293   1
  15 -15   2-9.05697 36.5502   1
 -15  15  -2 27.5616 36.4918   1
  16  15   2 28.5218 35.9238   1
 -16  15  -2 9.02882 30.2532   1
 -16 -15  -2 29.0362 30.9197   1
  16 -15   2 80.4808 40.8779   1
 -17  15  -2-8.76029 40.0162   1
  17 -15   2 26.5776 38.9594   1
 -17  16   2-27.1081 28.8377   1
  17 -16  -2-8.75286 28.6240   1
 -16  16   2 45.4197 34.3112   1
  16 -16  -2 9.38356 29.9608   1
 -15  16   2 9.30740 31.1447   1
  15 -16  -2 9.37702 29.1603   1
 -14  16   2 37.6959 32.9877   1
  14 -16  -2 46.2846 31.0301   1
  13  16  -2-39.5659 42.3737   1
  12  16  -2 108.670 47.8721   1
 -12  16   2 47.9960 39.4279   1
  12 -16  -2 47.1729 43.6990   1
 -12 -16   2 40.2957 38.1206   1
  11  16  -2 69.2435 39.6014   1
 -11  16   2 194.654 54.0082   1
  11 -16  -2 114.140 45.2810   1
 -11 -16   2 80.5442 38.3272   1
  10  16  -2 69.1434 45.1959   1
 -10 -16   2 59.5065 41.9395   1
 -10  16   2 39.0538 31.2603   1
  10 -16  -2 76.4889 38.6735   1
   9  16  -2 9.87678 41.7438   1
  -9 -16   2 88.9949 39.3393   1
   8  16  -2 48.8758 40.1112   1
  -8 -16   2 39.3852 39.7872   1
  -8  16   2 77.3278 44.7345   1
   8 -16  -2 19.3700 38.5225   1
   7  16  -2 48.2832 39.1064   1
  -7 -16   2 88.2442 42.0949   1
   7 -16  -2 67.3017 33.0565   1
  -7  16   2 88.7083 36.0025   1
   6 -16  -2 421.421 62.5773   1
  -6  16   2 547.294 69.5410   1
   5 -16  -2 9.54084 29.6848   1
  -5  16   2 38.7685 32.4458   1
   4 -16  -2 76.0625 37.9766   1
  -4  16   2 106.966 43.5067   1
   3 -16  -2 1264.74 106.267   1
  -3  16   2 1458.63 110.649   1
   2 -16  -2-28.8655 38.2187   1
  -2  16   2 9.45702 36.3324   1
   1 -16  -2 763.142 81.0079   1
  -1  16   2 841.908 81.9515   1
   0 -16  -2 107.311 47.0954   1
   0  16   2 166.438 47.0536   1
  -1 -16  -2 164.264 47.9304   1
  -1  16  -2 223.840 52.5680   1
   1 -16   2 153.228 45.5097   1
   2  16   2 255.064 49.1612   1
  -2 -16  -2 308.224 53.7068   1
  -2  16  -2 215.611 50.4099   1
   2 -16   2 308.211 52.8182   1
   3  16   2 114.285 43.8985   1
  -3 -16  -2 193.480 49.1517   1
  -3  16  -2 108.325 48.0079   1
   3 -16   2 106.210 47.0852   1
   4  16   2 182.736 44.2223   1
  -4 -16  -2 174.472 41.7866   1
  -4  16  -2 175.916 45.4484   1
   4 -16   2 243.703 51.8075   1
   5  16   2 38.7810 40.9819   1
  -5 -16  -2 29.1307 38.6364   1
  -5  16  -2 67.8995 36.6875   1
   5 -16   2 58.5476 34.1795   1
   6  16   2 29.0525 44.3416   1
  -6 -16  -2 97.5277 45.1930   1
  -6  16  -2 117.575 48.0158   1
   6 -16   2 29.1273 42.2420   1
   7  16   2 1185.90 101.650   1
  -7 -16  -2 1023.92 97.6311   1
   7 -16   2 1168.64 99.1850   1
   8  16   2 9.61420 36.9435   1
  -8 -16  -2 48.5981 36.6991   1
   8 -16   2-9.52672 39.6362   1
   9 -16   2 376.737 65.1348   1
  -9  16  -2 338.173 58.6236   1
  10  16   2 86.6145 41.4970   1
 -10  16  -2 115.311 45.2303   1
  10 -16   2 114.129 45.2837   1
 -10 -16  -2 136.133 44.1577   1
  11  16   2 48.2100 41.2984   1
 -11  16  -2-28.7256 40.4399   1
  11 -16   2 57.7228 43.9711   1
 -11 -16  -2 68.5175 44.1885   1
  12  16   2 9.67291 44.1842   1
 -12  16  -2-57.1246 44.0165   1
 -12 -16  -2 9.77003 39.4269   1
  12 -16   2 77.1138 45.6127   1
  13 -16   2-18.6138 36.3664   1
 -13  16  -2 37.4555 34.0628   1
  14  16   2 28.5429 45.0533   1
 -14 -16  -2 49.3387 44.5531   1
  15  16   2 18.9932 44.9366   1
  15 -16   2-17.6885 37.3251   1
 -15  16  -2 8.97133 39.4508   1
  15 -17  -2-9.13244 31.9257   1
 -15  17   2 45.3235 34.8320   1
  14 -17  -2 9.04726 37.0800   1
 -14  17   2-36.8422 39.4272   1
  13 -17  -2 18.4891 37.3256   1
 -13  17   2 37.0809 37.4291   1
  12 -17  -2 9.28080 37.4536   1
 -12  17   2 9.44279 37.5072   1
  11 -17  -2 84.1635 38.6768   1
 -11  17   2 153.769 43.6737   1
 -10 -17   2 10.0268 39.2717   1
 -10  17   2 48.4151 31.7714   1
  10 -17  -2 113.315 39.3729   1
  10  17  -2 29.8539 40.8709   1
  -9 -17   2 19.9624 34.8866   1
  -9  17   2 9.55926 28.1226   1
   9 -17  -2 28.6850 27.2902   1
   9  17  -2-9.88134 35.2498   1
  -8 -17   2 19.8417 32.4353   1
  -8  17   2-19.1285 36.7449   1
   8 -17  -2 9.62074 36.9620   1
   8  17  -2 39.2271 38.9538   1
  -7 -17   2 69.1743 30.0621   1
  -7  17   2 88.2064 43.2048   1
   7 -17  -2 86.6671 43.5519   1
   7  17  -2 38.8961 34.8163   1
  -6 -17   2 9.91812 40.6857   1
  -6  17   2 29.2418 42.9027   1
   6 -17  -2 57.5040 44.3461   1
   6  17  -2 67.9843 40.4400   1
   5  17  -2 473.662 65.5137   1
  -5 -17   2 379.811 62.2283   1
  -4  17   2 310.059 53.6361   1
   4  17  -2 179.804 45.4477   1
  -4 -17   2 261.879 50.4715   1
   4 -17  -2 181.866 44.9161   1
   3  17  -2 19.2885 35.7822   1
  -3  17   2 39.0999 31.9922   1
  -3 -17   2 29.4411 36.4097   1
   3 -17  -2 47.9376 36.8636   1
   2  17  -2 1037.20 97.2096   1
  -2  17   2 1282.90 98.3833   1
   2 -17  -2 1032.52 94.4821   1
  -2 -17   2 1076.18 94.6604   1
   1  17  -2 247.282 55.1026   1
   1 -17  -2 290.086 50.7465   1
  -1 -17   2 272.171 55.0775   1
   0  17   2 484.265 61.4432   1
   0  17  -2 423.229 64.1750   1
   0 -17   2 503.028 67.9093   1
   0 -17  -2 429.751 61.7179   1
  -1  17  -2 58.9713 44.4158   1
   1  17   2 121.744 51.3771   1
  -1 -17  -2 9.79178 42.5642   1
   1 -17   2 38.8885 40.5194   1
  -2 -17  -2 48.6651 36.1033   1
  -2  17  -2 59.4306 41.8246   1
   2 -17   2 68.0089 43.8546   1
   2  17   2-28.5944 38.4871   1
  -3 -17  -2 213.434 51.3456   1
  -3  17  -2 289.555 57.8337   1
   3 -17   2 185.031 51.0635   1
   3  17   2 209.324 48.5313   1
  -4 -17  -2 68.1655 37.4283   1
   4  17   2 28.7592 32.0985   1
  -4  17  -2 58.6941 44.6994   1
   4 -17   2-58.8091 45.3294   1
  -6  17  -2 226.337 57.0465   1
   6 -17   2 222.634 53.5337   1
   7  17   2 9.67989 43.7017   1
  -7  17  -2-19.6781 43.8613   1
   7 -17   2 76.9283 45.0103   1
  -7 -17  -2 77.8609 44.4846   1
   8  17   2 348.358 56.7179   1
  -8  17  -2 334.591 58.4661   1
   8 -17   2 283.791 57.1490   1
  -8 -17  -2 342.409 55.1348   1
   9  17   2 9.59544 43.3065   1
  -9  17  -2 19.1262 34.1287   1
  -9 -17  -2-9.83573 41.5253   1
   9 -17   2 66.9046 39.1839   1
  10  17   2 38.2694 43.3247   1
 -10 -17  -2 106.392 46.4332   1
  10 -17   2 93.8348 35.6150   1
  11 -17   2-9.45812 38.7637   1
 -11  17  -2-18.8330 41.9543   1
  12  17   2 18.9468 44.3750   1
 -12  17  -2 37.3278 40.5590   1
  12 -17   2 141.679 49.5668   1
 -12 -17  -2 9.55995 39.2442   1
  13  17   2 9.43329 32.2794   1
 -13  17  -2 9.14585 26.9084   1
 -13 -17  -2 28.6649 28.9259   1
  14 -17   2 17.4892 39.4570   1
 -14  17  -2 8.94981 43.7732   1
  13 -18  -2 26.8807 27.8728   1
 -13  18   2 9.00759 28.7474   1
  12 -18  -2 27.3091 35.5821   1
 -12  18   2 18.3673 33.4204   1
  11 -18  -2-18.3031 35.1567   1
 -11  18   2 9.40041 36.1126   1
 -10  18   2 152.095 51.7899   1
  10 -18  -2 27.8068 37.6055   1
  -9 -18   2 29.7237 38.7242   1
  -9  18   2 9.43021 44.1230   1
   9 -18  -2 37.5986 47.4233   1
   9  18  -2 9.82879 45.9870   1
  -8 -18   2 39.8187 40.8369   1
  -8  18   2-18.8691 40.4250   1
   8 -18  -2 132.850 51.1412   1
   8  18  -2 19.5674 43.0642   1
  -7 -18   2 49.9558 36.3747   1
  -7  18   2 38.2341 37.9959   1
   7 -18  -2 19.0724 40.2749   1
   7  18  -2 29.2204 36.1368   1
  -6  18   2 330.052 58.3324   1
   6 -18  -2 360.796 57.5440   1
  -5  18   2 77.6371 41.8318   1
   5 -18  -2 142.652 47.2623   1
  -4  18   2 48.2777 31.8204   1
   4 -18  -2 133.080 41.9945   1
   3 -18  -2 132.946 44.3007   1
  -2  18   2 116.706 46.7804   1
   2 -18  -2 95.7308 46.5583   1
  -1  18   2 210.568 49.9713   1
   1 -18  -2 279.361 55.2035   1
   0  18   2 66.3634 38.1398   1
   0 -18  -2 221.680 46.5194   1
  -1  18  -2 307.012 55.5478   1
   1  18   2 362.636 58.7069   1
  -1 -18  -2 333.704 55.7229   1
   1 -18   2 253.133 50.0599   1
  -2  18  -2-9.91687 41.8525   1
   2  18   2-9.35142 38.3220   1
  -2 -18  -2 9.77329 41.8316   1
   2 -18   2-9.73794 34.7338   1
  -3 -18  -2 9.71493 31.0303   1
  -3  18  -2 39.4265 48.2282   1
   3 -18   2 9.76036 42.9475   1
   3  18   2 66.5768 34.6289   1
  -4 -18  -2 173.784 40.1885   1
  -4  18  -2 135.644 47.9061   1
   4 -18   2 126.690 44.5305   1
   4  18   2 170.994 40.1395   1
  -5 -18  -2-48.2987 35.1412   1
  -5  18  -2 38.7316 34.5416   1
   5 -18   2 29.0531 35.2308   1
   5  18   2 19.1025 36.0580   1
  -6 -18  -2-9.68472 44.7756   1
  -6  18  -2 19.6144 36.3554   1
   6 -18   2 38.2397 36.7278   1
   6  18   2-19.1749 46.3885   1
   7  18   2 76.8878 38.2890   1
  -7 -18  -2 58.1210 31.8062   1
   8 -18   2-9.37765 41.2396   1
  -8  18  -2-9.61608 42.2881   1
   9  18   2 258.001 55.6294   1
  -9 -18  -2 124.898 48.7394   1
   9 -18   2 178.621 42.7776   1
  10  18   2 57.0857 40.7309   1
 -10 -18  -2-19.2291 43.9245   1
  11  18   2 9.39127 32.1524   1
  11 -18   2 9.23155 36.6865   1
 -11  18  -2 45.9519 38.2476   1
 -11 -18  -2 48.1214 35.6956   1
  12 -18   2-27.6889 40.0619   1
 -12  18  -2-18.1659 37.2352   1
  11 -19  -2-35.2472 39.2605   1
 -11  19   2 9.16696 37.5704   1
 -10  19   2-36.9176 35.4600   1
  10 -19  -2 9.01750 32.1688   1
  -9  19   2 65.0163 36.9262   1
   9 -19  -2 9.13934 31.9809   1
  -8  19   2-27.6618 42.6455   1
   8 -19  -2-27.8739 41.9374   1
  -7  19   2 46.5808 44.2990   1
   7  19  -2 132.164 39.5097   1
   6  19  -2 66.9379 45.2487   1
  -6  19   2-19.2472 29.9240   1
  -6 -19   2 9.77599 36.9017   1
   6 -19  -2-18.8023 29.2324   1
  -5  19   2 152.510 49.0898   1
   5  19  -2 261.655 57.0286   1
  -5 -19   2 226.735 51.6684   1
   5 -19  -2 252.974 52.7104   1
  -4  19   2 76.2123 39.9812   1
   4  19  -2 48.8610 46.5454   1
  -4 -19   2 118.004 48.8907   1
   4 -19  -2 206.913 46.3024   1
   3  19  -2 109.159 48.5825   1
  -3  19   2 19.0087 40.7412   1
   3 -19  -2 46.9405 37.9500   1
  -3 -19   2 39.0602 36.9280   1
   2  19  -2 9.96291 38.9296   1
  -2 -19   2 9.63540 34.3701   1
   1  19  -2 127.370 45.9955   1
  -1 -19   2 48.4041 38.0234   1
   0  19  -2 176.833 51.2088   1
   0 -19   2 193.973 54.6661   1
  -1  19  -2-19.6768 37.7982   1
   1 -19   2 38.6791 33.0857   1
  -2  19  -2 148.455 53.2363   1
   2 -19   2 144.814 49.1355   1
  -3 -19  -2 116.317 46.6743   1
  -4 -19  -2-9.60220 34.2541   1
  -4  19  -2-28.6855 41.4947   1
   4 -19   2-38.4675 41.1658   1
   4  19   2 9.35878 38.9328   1
  -5 -19  -2 19.0775 38.4948   1
  -5  19  -2 19.1922 32.8325   1
   5 -19   2-9.50589 30.3291   1
   5  19   2 18.7458 41.2189   1
  -6 -19  -2 9.46127 37.7149   1
   6  19   2 121.990 47.9122   1
  -6  19  -2 77.0482 47.7071   1
   6 -19   2 84.5134 47.0003   1
   7  19   2-37.5337 45.8911   1
  -7  19  -2 28.5874 32.6021   1
   7 -19   2 9.27391 28.8387   1
  -7 -19  -2 9.51851 39.0075   1
   8  19   2 131.551 51.8163   1
  -8  19  -2 158.316 51.7878   1
  -8 -19  -2 151.701 47.2207   1
   8 -19   2 83.0533 45.5055   1
   9 -19   2 27.3691 29.8240   1
  -9  19  -2-18.3019 30.6191   1
  10 -19   2 71.2680 43.1709   1
 -10  19  -2 72.5780 44.4358   1
  10  19   2 18.7243 42.3099   1
   8 -20  -2-8.96450 39.4227   1
   7 -20  -2 36.2921 30.3818   1
  -7  20   2 18.0516 31.5658   1
   6 -20  -2 173.839 49.8532   1
  -6  20   2 165.066 49.1008   1
   5 -20  -2-9.13055 35.0760   1
  -5  20   2 18.6751 34.6122   1
   4 -20  -2 82.5311 41.1396   1
   4  20  -2 147.128 50.6890   1
  -3 -20   2 9.52329 39.0674   1
   3  20  -2 78.7779 48.7012   1
   2 -20  -2 46.1045 36.1019   1
  -2 -20   2 86.0847 43.2156   1
  -2  20   2 56.0221 37.1566   1
   2  20  -2 19.3676 44.2930   1
  -1 -20   2 239.894 51.8050   1
   1 -20  -2 166.439 40.3252   1
   1  20  -2 125.822 49.9091   1
  -1  20   2 169.807 42.1985   1
   0 -20   2 9.53508 39.7037   1
   0 -20  -2 65.1387 35.7943   1
   0  20  -2 19.4477 43.9088   1
   0  20   2 47.2311 38.1627   1
  -1 -20  -2 56.1429 33.1634   1
   1 -20   2 152.052 44.7957   1
   1  20   2 193.840 44.9989   1
  -1  20  -2 97.1866 41.9620   1
   2 -20   2 9.51454 37.7901   1
  -2 -20  -2 18.6870 35.2694   1
  -2  20  -2 9.60792 40.5482   1
   2  20   2-18.3800 30.0425   1
  -3 -20  -2 46.1429 38.9491   1
   3 -20   2 18.9468 41.1086   1
  -3  20  -2-9.41963 43.5494   1
   3  20   2-18.0106 40.6307   1
   5  20   2 63.7052 39.6153   1
  -5  20  -2 66.1242 35.7963   1
   5 -20   2 92.4711 33.7829   1
  -5 -20  -2 46.9419 36.8175   1
   6  20   2 73.3544 36.6158   1
  -6  20  -2 65.4793 42.8954   1
   6 -20   2 63.9562 43.3994   1
  -6 -20  -2 121.508 40.7343   1
   7  20   2 18.1799 39.4501   1
  -7  20  -2-27.8913 42.4731   1
   7 -20   2 44.6589 38.2366   1
  -7 -20  -2 27.7187 34.8848   1
   8  20   2 27.2777 43.5280   1
   1 -21  -2 206.119 45.7550   1
  -1  21   2 108.912 42.0561   1
   0 -21  -2-8.98391 32.6852   1
   0  21   2 9.16557 36.9925   1
   0  21  -2 47.4503 37.0859   1
  -1 -21  -2 81.3130 37.6144   1
   1 -21   2 18.6188 30.4742   1
  -1  21  -2-9.47981 31.7589   1
   1  21   2 64.1987 37.0435   1
   2 -21   2-9.26513 29.5653   1
  -2  21  -2 36.9350 32.9414   1
  25   0  -3-18.8855 40.4216   1
 -25   0   3-10.0558 41.2131   1
  24   0  -3-27.8009 37.4181   1
 -24   0   3-31.0385 44.3021   1
  23   0  -3 9.62622 36.4012   1
 -23   0   3-108.870 40.6162   1
 -21   0   3 37.6784 31.5179   1
  21   0  -3-28.2905 30.8279   1
 -20   0   3-18.7358 32.0496   1
  20   0  -3 9.00200 29.4285   1
 -19   0   3 54.5942 33.0989   1
  19   0  -3-35.3356 35.0883   1
 -18   0   3-8.84850 29.6083   1
  18   0  -3 25.7669 33.5604   1
 -17   0   3-8.65301 32.0937   1
  17   0  -3-41.0218 31.5373   1
 -16   0   3-8.33662 30.3435   1
  16   0  -3-38.8565 34.1912   1
 -15   0   3-24.0338 34.2908   1
  15   0  -3 7.15598 27.4918   1
 -13   0   3 20.0775 25.7112   1
  13   0  -3-6.36623 24.8759   1
 -12   0   3 12.2616 26.2508   1
  12   0  -3-41.4190 28.6371   1
 -11   0   3-11.1031 22.0613   1
  11   0  -3-21.7193 21.9230   1
 -10   0   3 34.3132 20.6882   1
  10   0  -3-14.7480 18.5576   1
  -9   0   3 12.9111 20.8253   1
   9   0  -3 4.35175 18.1049   1
  -7   0   3-9.55261 16.9992   1
   7   0  -3 18.3895 17.2167   1
  -6   0   3-2.56008 13.5438   1
   6   0  -3 2.45644 16.2503   1
  -5   0   3 3.74601 13.9500   1
   5   0  -3 1.88190 13.7568   1
  -4   0   3-7.74898 12.0481   1
   4   0  -3 15.7740 11.1354   1
  -1   0   3 5.15952 9.51291   1
   1   0  -3-2.09422 9.82494   1
   0   0   3-43.2492 15.9241   1
   0   0  -3-9.88727 15.1065   1
  -1   0  -3-2.25641 16.9668   1
   1   0   3 26.4115 17.3501   1
  -2   0  -3 20.7927 23.5004   1
   2   0   3-11.1650 21.6297   1
  -3   0  -3 7.24673 26.3709   1
   3   0   3 23.5899 20.4136   1
  -4   0  -3 21.3751 20.9092   1
   4   0   3-3.90854 19.5196   1
  -5   0  -3 29.3340 24.1630   1
   5   0   3-13.4099 21.6269   1
  -6   0  -3-5.45678 29.1453   1
   6   0   3-30.2815 25.2197   1
  -7   0  -3 6.02319 26.8327   1
   7   0   3-5.57086 26.9530   1
  -8   0  -3 13.0978 27.6440   1
   8   0   3 12.2076 28.8880   1
  -9   0  -3-14.1053 26.1446   1
   9   0   3 26.2998 22.9804   1
 -10   0  -3 7.45910 31.4898   1
  10   0   3-42.4264 29.8528   1
 -11   0  -3 23.5597 34.0773   1
  11   0   3-30.0063 35.8983   1
 -12   0  -3-24.4274 38.5365   1
  12   0   3-7.90291 34.3004   1
 -13   0  -3 25.3301 39.9529   1
  13   0   3-24.7091 35.2528   1
 -14   0  -3-8.76150 34.2405   1
  14   0   3 42.3481 40.9841   1
 -15   0  -3 9.08757 37.8130   1
  15   0   3 34.5818 33.7941   1
 -16   0  -3 90.9833 33.7565   1
  16   0   3-18.2208 30.5178   1
 -17   0  -3 27.0309 34.0216   1
  17   0   3 9.62358 38.8434   1
  19   0   3-28.0115 32.6424   1
 -19   0  -3-9.78074 31.9851   1
  20   0   3 18.2561 41.6948   1
 -20   0  -3-9.97200 40.2411   1
  21   0   3-9.20300 33.4852   1
 -21   0  -3-29.4179 38.9560   1
  22   0   3 27.4799 35.7922   1
 -22   0  -3-9.56796 40.3814   1
  23   0   3 27.2766 40.5048   1
 -23   0  -3-27.9651 42.5787   1
  24   0   3 9.12549 36.8295   1
 -24   0  -3 17.9059 36.6933   1
  25   1  -3 29.4020 42.5459   1
  25  -1  -3 97.5145 45.6330   1
 -25   1   3-19.8083 40.6064   1
 -25  -1   3 9.61551 40.0165   1
  24   1  -3 19.1420 40.3975   1
 -24  -1   3 9.80857 38.9631   1
  23   1  -3-9.45720 35.0648   1
 -23  -1   3-39.6024 36.0220   1
 -23   1   3-29.4036 41.3720   1
  23  -1  -3 9.56014 42.0481   1
 -22   1   3 87.7281 42.9276   1
  22  -1  -3 18.8515 38.1077   1
  21   1  -3-26.8869 42.4120   1
 -21  -1   3-10.0063 39.7470   1
 -21   1   3-9.59227 36.8533   1
  21  -1  -3 94.0526 43.9993   1
  20   1  -3 45.6971 36.3652   1
 -20  -1   3 46.9932 31.5226   1
 -20   1   3 28.9079 42.9826   1
  20  -1  -3 73.1133 40.7723   1
  19   1  -3 36.6966 38.1682   1
 -19  -1   3 26.3643 35.4716   1
 -19   1   3 28.4403 33.1394   1
  19  -1  -3-17.6733 33.3650   1
  18  -1  -3 840.818 77.8190   1
  18   1  -3 903.320 81.4234   1
 -18   1   3 941.365 85.3721   1
 -18  -1   3 849.184 78.7524   1
  17  -1  -3 2041.41 142.740   1
  17   1  -3 2444.75 147.989   1
 -17  -1   3 2341.26 148.265   1
 -17   1   3 2321.91 149.911   1
  16  -1  -3 804.510 73.6111   1
 -16   1   3 991.555 80.0765   1
 -16  -1   3 919.243 76.8447   1
  15   1  -3 776.612 69.9397   1
 -15  -1   3 792.305 71.0935   1
 -15   1   3 773.180 72.4138   1
  15  -1  -3 838.585 72.6708   1
 -14   1   3 43.2052 30.4501   1
  14  -1  -3 42.7824 32.2271   1
 -13  -1   3 1425.91 100.226   1
  13  -1  -3 1432.24 99.7758   1
 -12  -1   3 186.469 37.0124   1
 -12   1   3 162.706 36.1688   1
  12  -1  -3 184.449 35.5609   1
  12   1  -3 122.689 32.5594   1
  11   1  -3 12655.3 590.664   1
 -11   1   3 11881.8 591.773   1
  11  -1  -3 11770.6 590.050   1
  10   1  -3 11735.8 559.832   1
 -10  -1   3 12149.5 564.191   1
 -10   1   3 12514.5 565.826   1
  10  -1  -3 11491.7 561.191   1
   9   1  -3 1451.46 86.3381   1
  -9  -1   3 1475.87 89.0543   1
  -9   1   3 1414.87 88.3430   1
   9  -1  -3 1349.16 87.6730   1
   8   1  -3 26236.5 1243.96   1
  -8  -1   3 28241.4 1247.03   1
  -8   1   3 27755.1 1248.14   1
   8  -1  -3 27655.9 1247.74   1
  -7   1   3 63097.7 2503.30   1
  -7  -1   3 63739.5 2501.42   1
   6   1  -3 938.417 55.7266   1
   6  -1  -3 933.281 60.1788   1
  -6  -1   3 1051.09 57.0903   1
  -5   1   3 37296.8 1419.25   1
   5  -1  -3 39167.7 1419.39   1
  -5  -1   3 30217.9 1414.68   1
   4   1  -3 240246. 10449.5   1
  -4   1   3 247561. 10455.5   1
  -4  -1   3 216373. 10449.0   1
   4  -1  -3 245132. 10454.8   1
  -3   1   3 275431. 12031.8   1
   3  -1  -3 262867. 12032.3   1
  -2   1   3 142050. 5904.88   1
   2  -1  -3 123081. 5903.94   1
   1  -1  -3 1189.37 63.2021   1
   1   1  -3 1202.80 58.6238   1
  -1   1   3 1179.09 62.1804   1
  -1  -1   3 1122.53 58.2484   1
   0  -1  -3 360465. 15102.7   1
   0   1   3 382806. 15103.8   1
   0   1  -3 321515. 15099.5   1
   0  -1   3 308552. 15099.3   1
  -1   1  -3 212151. 9500.39   1
  -1  -1  -3 207796. 9502.08   1
   1  -1   3 216962. 9500.88   1
   1   1   3 212815. 9501.42   1
  -2   1  -3 262705. 11835.8   1
  -2  -1  -3 259162. 11836.3   1
   2  -1   3 259077. 11835.5   1
   2   1   3 279633. 11837.8   1
  -3   1  -3 2462.08 127.668   1
  -3  -1  -3 2153.40 129.688   1
   3  -1   3 2505.55 127.726   1
   3   1   3 2373.92 126.326   1
  -4   1  -3 18613.3 847.094   1
  -4  -1  -3 18348.8 847.732   1
   4  -1   3 18650.9 848.288   1
   4   1   3 18126.7 846.919   1
  -5   1  -3 22579.9 1009.99   1
  -5  -1  -3 21003.8 1010.76   1
   5  -1   3 22874.7 1010.87   1
   5   1   3 21569.1 1011.50   1
  -6   1  -3 22629.9 973.890   1
  -6  -1  -3 20889.8 972.970   1
   6  -1   3 20921.3 971.664   1
   6   1   3 20066.9 971.189   1
  -7  -1  -3 389.203 47.0495   1
  -7   1  -3 461.931 45.6315   1
   7   1   3 368.224 44.0531   1
   7  -1   3 354.570 43.4589   1
  -8  -1  -3 1452.87 103.918   1
   8  -1   3 1480.09 103.469   1
   8   1   3 1650.93 103.689   1
  -9   1  -3 11110.3 512.453   1
  -9  -1  -3 10279.4 509.622   1
   9  -1   3 10618.3 509.296   1
   9   1   3 10236.7 508.410   1
 -10   1  -3 2213.07 147.824   1
 -10  -1  -3 2519.13 149.047   1
  10   1   3 2528.53 149.372   1
  10  -1   3 2486.65 146.470   1
 -11   1  -3 226.735 46.8673   1
 -11  -1  -3 261.354 46.2853   1
  11  -1   3 231.812 44.3882   1
  11   1   3 293.026 47.7086   1
 -12  -1  -3 919.343 84.2494   1
  12   1   3 1138.71 89.3631   1
  12  -1   3 978.778 86.8070   1
 -13  -1  -3 318.699 49.4477   1
 -13   1  -3 378.212 52.9206   1
  13  -1   3 286.348 45.9318   1
  13   1   3 298.612 49.2421   1
 -14  -1  -3 879.682 80.9900   1
  14   1   3 900.772 81.3552   1
 -15   1  -3 591.060 68.0253   1
 -15  -1  -3 607.751 70.3467   1
  15  -1   3 573.419 65.7366   1
  15   1   3 564.375 66.6119   1
 -16   1  -3 64.8925 31.8506   1
 -16  -1  -3 47.6815 40.3526   1
  16  -1   3 72.7006 31.2280   1
  16   1   3 70.6573 35.2021   1
 -17   1  -3 321.190 54.3400   1
 -17  -1  -3 379.394 60.7673   1
  17  -1   3 374.560 55.8481   1
  17   1   3 400.573 55.2789   1
 -18   1  -3 28.7098 43.7141   1
  18  -1   3-9.19561 40.4385   1
 -19   1  -3 75.8381 39.5543   1
  19  -1   3 56.9333 40.7330   1
 -19  -1  -3 77.4693 39.2009   1
 -20   1  -3-37.4134 30.5865   1
 -20  -1  -3-19.1304 44.7510   1
  20   1   3 9.32944 40.4899   1
  20  -1   3-9.76459 29.5633   1
 -21  -1  -3 47.1402 36.2996   1
 -21   1  -3 77.4328 39.7385   1
  21   1   3 28.3045 38.1503   1
  21  -1   3 65.8871 42.0019   1
 -22  -1  -3 9.34260 36.5292   1
 -22   1  -3 39.9052 39.6475   1
  22  -1   3 17.8628 37.7178   1
  22   1   3 56.3603 35.4839   1
 -23  -1  -3 55.7587 41.4046   1
 -23   1  -3 19.1248 45.2523   1
  23   1   3-27.5937 43.5276   1
  23  -1   3 8.97484 39.4710   1
 -24   1  -3 9.21526 42.1102   1
  24  -1   3 44.1578 44.5647   1
 -26   2   3-9.40314 39.1310   1
  26  -2  -3 68.7181 46.9922   1
 -25   2   3-19.5406 29.5761   1
  25  -2  -3 38.1272 34.6764   1
  25   2  -3 19.3509 34.5155   1
 -24  -2   3-19.5791 40.1372   1
  24   2  -3-38.7601 46.3877   1
 -23   2   3 9.82047 37.7258   1
 -23  -2   3-9.68579 29.3143   1
  23  -2  -3 9.63140 39.4688   1
  23   2  -3-9.66069 33.0506   1
 -22   2   3 499.941 61.6188   1
  22  -2  -3 436.195 59.5867   1
 -21   2   3 19.9502 33.4622   1
 -21  -2   3 75.7931 41.7308   1
  21  -2  -3 64.9501 33.8353   1
  21   2  -3 55.4789 39.6489   1
 -20   2   3-20.2908 39.6411   1
 -20  -2   3 9.36447 37.1948   1
  20  -2  -3 43.1577 37.9575   1
  20   2  -3-17.9245 37.2799   1
 -19   2   3 456.340 64.7024   1
 -19  -2   3 495.103 62.1157   1
  19  -2  -3 546.488 63.5387   1
  19   2  -3 461.558 59.7195   1
 -18  -2   3 179.188 45.0929   1
  18   2  -3 83.1389 38.3921   1
 -17   2   3 206.567 45.1440   1
 -17  -2   3 250.915 47.0175   1
  17  -2  -3 252.580 45.8188   1
  17   2  -3 253.382 46.1027   1
 -16   2   3 951.159 87.6004   1
 -16  -2   3 1291.63 94.8558   1
  16  -2  -3 1239.42 94.2746   1
  16   2  -3 1257.39 92.4973   1
 -15   2   3 443.033 55.8254   1
 -15  -2   3 420.619 53.9372   1
  15  -2  -3 426.556 53.4748   1
  15   2  -3 386.816 53.3240   1
  14  -2  -3 3628.14 201.162   1
 -13  -2   3 847.299 70.3334   1
  13   2  -3 842.818 71.1290   1
 -12   2   3 38178.8 1613.16   1
 -12  -2   3 34207.6 1606.17   1
  12  -2  -3 33021.2 1605.37   1
  12   2  -3 35947.5 1607.74   1
 -11   2   3 3772.27 207.172   1
 -11  -2   3 3624.72 204.410   1
  11  -2  -3 4202.11 211.975   1
  11   2  -3 4212.54 207.781   1
 -10   2   3 16370.6 829.866   1
 -10  -2   3 18038.1 826.937   1
  10  -2  -3 18505.1 830.936   1
  10   2  -3 18532.3 827.477   1
  -9   2   3 45134.7 2022.13   1
   9   2  -3 43633.4 2016.30   1
   9  -2  -3 45502.2 2022.12   1
  -9  -2   3 44552.7 2018.28   1
   8  -2  -3 56051.5 2738.80   1
  -8   2   3 66344.6 2742.93   1
   7   2  -3 10222.5 486.155   1
  -7  -2   3 10833.0 487.665   1
  -6   2   3 45397.9 1929.85   1
  -6  -2   3 41749.8 1921.70   1
   6   2  -3 41052.2 1921.59   1
   6  -2  -3 44231.5 1928.66   1
  -5  -2   3 25592.2 1184.90   1
   5   2  -3 26328.9 1185.22   1
   5  -2  -3 26084.9 1192.40   1
  -5   2   3 27660.6 1192.37   1
   4  -2  -3 14765.6 723.297   1
  -4  -2   3 15958.9 716.322   1
   4   2  -3 15893.0 716.022   1
  -4   2   3 16720.5 724.263   1
  -3  -2   3 10839.9 504.369   1
  -3   2   3 11202.2 511.649   1
   3  -2  -3 11165.6 511.723   1
   3   2  -3 11436.0 504.303   1
   2  -2  -3 74551.6 3283.78   1
  -2   2   3 72099.8 3283.08   1
  -2  -2   3 71933.9 3276.78   1
   2   2  -3 74550.7 3276.79   1
   1  -2  -3 23123.2 1070.56   1
   1   2  -3 24152.2 1064.98   1
  -1  -2   3 24007.6 1065.25   1
  -1   2   3 22887.7 1069.40   1
   0   2  -3 154244. 7009.19   1
   0  -2  -3 147978. 7012.82   1
   0   2   3 161517. 7013.50   1
   0  -2   3 162571. 7009.41   1
  -1  -2  -3 31687.0 1431.82   1
  -1   2  -3 31995.9 1430.03   1
   1  -2   3 30550.3 1429.26   1
   1   2   3 32731.0 1432.31   1
  -2  -2  -3 125919. 6247.56   1
   2  -2   3 143693. 6245.00   1
   2   2   3 145469. 6247.04   1
  -2   2  -3 141752. 6244.79   1
  -4   2  -3 5206.93 260.092   1
  -4  -2  -3 5207.02 260.878   1
   4   2   3 5431.53 260.005   1
   4  -2   3 5199.36 260.049   1
  -5   2  -3 56229.9 2343.20   1
  -5  -2  -3 51078.0 2338.85   1
   5   2   3 51870.6 2339.07   1
   5  -2   3 48741.2 2336.28   1
  -6   2  -3 29578.7 1346.03   1
  -6  -2  -3 29313.1 1344.49   1
   6   2   3 29834.9 1344.70   1
   6  -2   3 29018.2 1344.63   1
  -7   2  -3 2021.49 120.466   1
  -7  -2  -3 1947.13 118.147   1
   7   2   3 1897.57 116.683   1
   7  -2   3 1912.33 118.380   1
  -8   2  -3 6771.63 337.869   1
  -8  -2  -3 6981.14 340.448   1
   8   2   3 6290.47 335.344   1
   8  -2   3 6986.22 339.209   1
   9   2   3 3553.19 192.235   1
  -9  -2  -3 3379.08 192.888   1
 -10   2  -3 16135.9 742.634   1
 -10  -2  -3 14934.5 742.069   1
  10   2   3 15409.9 739.233   1
  10  -2   3 16152.1 741.697   1
 -11   2  -3 8142.98 417.821   1
 -11  -2  -3 8748.65 421.122   1
  11   2   3 8418.41 417.404   1
  11  -2   3 8262.57 416.923   1
 -12   2  -3 873.810 78.6971   1
 -12  -2  -3 894.666 79.7419   1
  12   2   3 912.018 79.8709   1
  12  -2   3 823.926 76.6065   1
  13   2   3 1218.99 95.1072   1
 -13  -2  -3 1428.90 100.608   1
 -13   2  -3 1162.47 92.1038   1
  14   2   3 1396.90 101.137   1
 -14  -2  -3 1092.52 95.6100   1
  15  -2   3 1223.32 97.3156   1
  15   2   3 1177.85 97.5426   1
 -15   2  -3 1331.43 104.846   1
 -15  -2  -3 1275.99 101.341   1
 -16   2  -3 443.867 59.9283   1
 -16  -2  -3 403.082 56.7583   1
  16   2   3 321.682 53.9980   1
  16  -2   3 332.088 52.2911   1
 -17   2  -3 9.76958 39.4393   1
 -17  -2  -3 9.27395 35.6435   1
  17   2   3 18.2878 36.3347   1
  17  -2   3 64.2670 39.8534   1
 -18   2  -3 9.64234 40.1084   1
 -18  -2  -3 9.27546 28.8425   1
  18   2   3-9.45226 29.3922   1
  18  -2   3 18.6949 38.3059   1
 -19   2  -3-28.9230 40.1036   1
 -19  -2  -3-9.46031 36.3437   1
  19   2   3 9.43544 39.8214   1
  19  -2   3 56.1549 37.7689   1
 -20  -2  -3 104.770 44.5772   1
  20   2   3 141.426 45.6498   1
  20  -2   3 222.667 53.4007   1
 -21   2  -3 18.9022 38.1432   1
 -21  -2  -3-28.6262 38.5103   1
  21   2   3 46.9042 45.8811   1
  21  -2   3 18.9249 38.1890   1
 -22   2  -3-27.6409 36.0074   1
  22   2   3-18.6073 40.3771   1
  22  -2   3-9.61461 38.8055   1
 -22  -2  -3-9.47544 39.9959   1
  23   2   3 18.3328 29.9667   1
  23  -2   3 9.15408 30.6306   1
 -23  -2  -3 9.37027 28.3610   1
 -23   2  -3-9.41354 30.7745   1
  24   2   3 35.8603 43.3909   1
  24  -2   3 68.6304 31.8209   1
 -24   2  -3-9.57949 30.5834   1
 -24  -2  -3-9.16194 40.3061   1
 -26   3   3 38.5695 38.9918   1
  26  -3  -3 74.1702 43.9427   1
 -25   3   3-19.5026 31.8886   1
  25  -3  -3-19.0349 36.5718   1
 -24   3   3 110.089 37.9149   1
 -24  -3   3 29.5995 40.5601   1
  24   3  -3 9.65582 40.2928   1
  24  -3  -3 95.6378 37.5063   1
 -23   3   3 132.125 44.4075   1
 -23  -3   3 108.103 48.3431   1
  23   3  -3 124.997 44.2270   1
  23  -3  -3 104.251 39.1853   1
 -22   3   3 143.769 41.9457   1
  22  -3  -3 146.821 41.3923   1
  21   3  -3 289.572 55.2127   1
 -21  -3   3 199.440 51.8480   1
 -20   3   3 495.974 61.5608   1
 -20  -3   3 351.937 58.1014   1
  20   3  -3 438.503 59.5751   1
  20  -3  -3 429.084 60.2478   1
 -19   3   3 213.840 46.9014   1
 -19  -3   3 161.062 44.7574   1
  19   3  -3 230.770 47.8872   1
  19  -3  -3 243.651 50.3317   1
 -18   3   3 79.9949 34.8743   1
 -18  -3   3 17.2194 28.3248   1
  18   3  -3 60.1093 31.9887   1
  18  -3  -3 133.721 39.8419   1
 -17   3   3 3118.21 177.193   1
 -17  -3   3 2844.14 170.479   1
  17   3  -3 2470.57 166.966   1
  17  -3  -3 3068.21 176.789   1
 -16   3   3 573.218 65.0302   1
  16   3  -3 570.050 62.5399   1
 -16  -3   3 660.369 64.2706   1
 -15   3   3 1969.61 127.157   1
 -15  -3   3 1579.80 115.243   1
  15   3  -3 1954.45 123.279   1
  15  -3  -3 1786.04 121.915   1
 -14   3   3 6449.88 324.996   1
  14  -3  -3 6094.41 319.803   1
 -13   3   3 10746.0 547.445   1
 -13  -3   3 11513.3 545.608   1
  13   3  -3 11491.8 546.048   1
  13  -3  -3 11813.3 551.691   1
 -12   3   3 15072.1 736.280   1
 -12  -3   3 15223.0 733.065   1
  12   3  -3 16428.5 734.995   1
  12  -3  -3 15929.9 739.293   1
 -11   3   3 9315.83 446.893   1
 -11  -3   3 9679.60 442.759   1
  11   3  -3 8884.94 440.293   1
  11  -3  -3 8858.38 444.469   1
 -10   3   3 3377.89 176.222   1
  10  -3  -3 3025.69 172.927   1
 -10  -3   3 2844.36 167.581   1
  10   3  -3 3449.51 169.975   1
  -9   3   3 546.907 50.7025   1
   9  -3  -3 420.908 48.8767   1
  -9  -3   3 516.580 46.1833   1
   9   3  -3 539.859 45.2119   1
   8  -3  -3 20578.8 908.259   1
  -8   3   3 18835.4 906.042   1
  -7   3   3 37970.6 1807.89   1
   7   3  -3 41666.5 1799.96   1
  -7  -3   3 40089.0 1799.99   1
   7  -3  -3 38989.7 1807.32   1
  -6   3   3 27929.4 1224.83   1
  -6  -3   3 26164.4 1216.70   1
   6   3  -3 26600.6 1216.51   1
   6  -3  -3 27360.1 1224.74   1
   5   3  -3 6673.92 312.402   1
  -5  -3   3 6682.55 313.231   1
   4   3  -3 22628.7 1019.34   1
  -4  -3   3 23499.8 1019.86   1
   4  -3  -3 22721.3 1027.71   1
  -4   3   3 20858.9 1026.86   1
  -3  -3   3 77080.0 3500.46   1
  -3   3   3 80152.0 3508.32   1
   3  -3  -3 74996.3 3507.56   1
   3   3  -3 80075.6 3500.72   1
   2  -3  -3 4950.03 234.668   1
   2   3  -3 4804.84 227.025   1
  -2  -3   3 4759.59 227.241   1
  -2   3   3 4931.56 233.932   1
   1  -3  -3 448.976 37.4972   1
  -1   3   3 373.745 35.1371   1
  -1  -3   3 398.730 31.1710   1
   1   3  -3 357.271 30.7160   1
   0  -3  -3 139747. 6421.97   1
   0   3  -3 146680. 6418.82   1
   0  -3   3 140602. 6419.09   1
   0   3   3 146651. 6422.30   1
  -1   3  -3 45150.6 2030.68   1
   1  -3   3 46160.2 2030.03   1
   1   3   3 44151.6 2031.95   1
  -1  -3  -3 44672.7 2032.65   1
   2  -3   3 147163. 6487.55   1
  -2   3  -3 142632. 6486.53   1
  -3   3  -3 2299.02 128.730   1
  -3  -3  -3 2561.64 129.366   1
   3   3   3 2211.37 127.049   1
   3  -3   3 2274.67 127.429   1
  -4  -3  -3 5637.05 278.560   1
   4   3   3 5701.15 278.714   1
   4  -3   3 5396.80 277.486   1
  -4   3  -3 5883.57 279.508   1
  -5  -3  -3 7600.63 387.714   1
   5   3   3 8510.15 389.783   1
   5  -3   3 7531.39 387.622   1
  -5   3  -3 8465.82 389.161   1
   6   3   3 34457.1 1474.82   1
  -6   3  -3 32785.7 1473.92   1
   7   3   3 23494.8 1059.82   1
  -7  -3  -3 22792.6 1059.72   1
   7  -3   3 22524.3 1058.97   1
  -7   3  -3 22974.5 1060.69   1
   8   3   3 18624.3 902.109   1
  -8  -3  -3 19340.8 904.571   1
   8  -3   3 19587.0 903.753   1
  -8   3  -3 20179.3 907.893   1
  10   3   3 9705.97 481.466   1
 -10  -3  -3 9934.90 483.622   1
  10  -3   3 9414.58 481.548   1
 -10   3  -3 10438.2 485.202   1
  11   3   3 2047.14 132.386   1
 -11  -3  -3 1984.20 132.423   1
  11  -3   3 2180.97 135.836   1
 -11   3  -3 2123.16 134.258   1
  12   3   3 4918.36 269.956   1
 -12  -3  -3 5258.80 271.882   1
  12  -3   3 5161.11 272.021   1
 -12   3  -3 4833.51 272.378   1
  13   3   3 24.9350 38.4550   1
 -13  -3  -3 8.40004 35.4825   1
  13  -3   3 42.2736 35.7131   1
 -13   3  -3 60.1478 36.8081   1
  14  -3   3 1547.98 111.876   1
 -14   3  -3 1348.68 109.063   1
  15  -3   3 2065.56 135.012   1
 -15  -3  -3 1954.96 132.684   1
 -15   3  -3 2185.82 138.671   1
  16   3   3 704.474 74.5636   1
 -16  -3  -3 716.785 76.7634   1
 -16   3  -3 697.757 73.8704   1
  17   3   3 45.9892 38.2930   1
 -17  -3  -3 28.0711 33.4136   1
  17  -3   3-17.8605 37.7227   1
 -17   3  -3 109.992 47.8771   1
  18   3   3-18.6220 32.5592   1
 -18  -3  -3 56.9187 35.1819   1
  18  -3   3 18.5117 26.4354   1
 -18   3  -3 49.7550 34.7945   1
  19   3   3 300.072 57.3787   1
  19  -3   3 187.071 47.9226   1
 -19   3  -3 228.835 54.2386   1
  20   3   3-37.5534 32.1200   1
 -20  -3  -3 28.8762 32.9309   1
  21   3   3-28.0652 42.7426   1
 -21  -3  -3-9.54932 39.7330   1
  21  -3   3-18.6083 32.5304   1
 -21   3  -3-28.7540 29.0248   1
  22   3   3 18.6721 44.6765   1
 -22  -3  -3-9.47846 39.4266   1
  23   3   3-9.22819 41.6389   1
 -23  -3  -3-28.0964 41.7268   1
  23  -3   3-9.33103 40.4936   1
 -23   3  -3-9.03607 38.1396   1
  24   3   3 18.1173 41.8787   1
  24  -3   3-18.2085 33.7467   1
 -24  -3  -3 27.4608 43.8031   1
 -24   3  -3-8.94158 31.2483   1
  26  -4  -3 93.3787 43.2640   1
 -26   4   3 28.8528 39.5154   1
  24   4  -3 58.9703 44.3437   1
  24  -4  -3-18.7659 34.7816   1
 -24   4   3 10.1405 33.9312   1
  23   4  -3-9.73458 39.8973   1
 -23  -4   3-19.6710 38.4354   1
  23  -4  -3-9.15617 32.6651   1
 -23   4   3 92.0728 40.6384   1
  22  -4  -3 196.382 47.8653   1
 -22   4   3 167.119 45.6320   1
  21   4  -3 56.5651 39.8597   1
 -21  -4   3 143.391 42.1057   1
  21  -4  -3 18.7632 42.3951   1
 -21   4   3-9.68750 38.5522   1
  20   4  -3 36.7815 35.9933   1
 -20  -4   3 37.3321 37.1320   1
  20  -4  -3 37.4346 33.4503   1
 -20   4   3 75.6288 38.2099   1
  19   4  -3 524.657 63.3229   1
 -19  -4   3 253.871 51.4973   1
  19  -4  -3 271.688 54.2891   1
 -19   4   3 428.582 57.1994   1
  18   4  -3 291.437 49.6990   1
 -18  -4   3 174.964 42.2979   1
  18  -4  -3 205.905 46.8451   1
 -18   4   3 300.664 50.6412   1
  17   4  -3 32.8863 35.2208   1
 -17  -4   3 33.6119 32.3144   1
  16   4  -3 1843.74 118.364   1
 -16  -4   3 1611.17 115.439   1
  16  -4  -3 1634.68 116.929   1
 -16   4   3 1702.99 121.442   1
  15  -4  -3 40.5063 31.7722   1
 -15  -4   3 106.380 37.2623   1
  15   4  -3 44.6589 31.9758   1
  14  -4  -3 2627.93 150.846   1
 -14   4   3 2131.63 141.747   1
  13  -4  -3 10117.3 489.983   1
 -13  -4   3 10326.0 487.345   1
 -13   4   3 9853.30 489.192   1
  13   4  -3 9833.16 485.723   1
  12   4  -3 11378.4 530.684   1
 -12  -4   3 10777.3 530.752   1
 -11   4   3 3504.63 195.488   1
  11   4  -3 3593.94 189.547   1
 -11  -4   3 3349.99 189.457   1
  11  -4  -3 3749.58 196.910   1
 -10   4   3 3406.46 178.994   1
  10   4  -3 2952.67 169.568   1
 -10  -4   3 3316.94 171.545   1
  10  -4  -3 3092.59 176.504   1
  -9   4   3 39495.8 1730.34   1
   9   4  -3 37320.5 1720.34   1
  -9  -4   3 36860.6 1720.84   1
   9  -4  -3 38737.5 1729.72   1
  -8   4   3 23574.9 1047.64   1
   8   4  -3 22345.3 1037.90   1
   8  -4  -3 23255.3 1046.30   1
  -8  -4   3 22071.9 1037.32   1
   7  -4  -3 41903.7 1898.32   1
  -7   4   3 41780.7 1897.21   1
  -6   4   3 12534.4 576.693   1
  -6  -4   3 12318.5 568.573   1
   6  -4  -3 11704.6 574.746   1
   6   4  -3 12491.1 567.847   1
   5   4  -3 113935. 4929.55   1
  -5   4   3 111531. 4937.99   1
   5  -4  -3 97870.6 4934.37   1
  -5  -4   3 114825. 4930.17   1
   4   4  -3 2637.99 130.464   1
  -4   4   3 2729.76 137.951   1
   4  -4  -3 2903.99 141.764   1
   3   4  -3 53698.2 2412.73   1
  -3  -4   3 53693.0 2412.73   1
   2   4  -3 15340.6 678.955   1
  -2  -4   3 14375.9 678.409   1
   1   4  -3 94.2359 21.4532   1
  -1  -4   3 100.792 21.4863   1
   0  -4   3 24944.3 1114.69   1
   0   4  -3 24140.4 1114.54   1
  -1  -4  -3 288260. 12839.5   1
   1   4   3 285854. 12839.9   1
  -2  -4  -3 1663.43 99.0417   1
   2   4   3 1439.53 95.3465   1
   2  -4   3 1647.89 95.8383   1
  -2   4  -3 1743.49 98.5487   1
  -3  -4  -3 18386.1 901.461   1
   3   4   3 19936.3 904.229   1
   3  -4   3 20101.8 903.077   1
  -3   4  -3 20109.2 903.163   1
  -4  -4  -3 2210.38 135.830   1
   4   4   3 2251.97 135.479   1
  -4   4  -3 2337.08 135.985   1
  -5  -4  -3 9542.90 441.124   1
  -5   4  -3 9401.44 441.214   1
   5   4   3 8896.30 439.059   1
   5  -4   3 8808.45 439.282   1
  -6  -4  -3 2249.99 130.979   1
  -6   4  -3 2401.23 133.725   1
   6   4   3 2341.82 130.708   1
  -7  -4  -3 101304. 4302.55   1
  -7   4  -3 94475.9 4300.56   1
   7   4   3 87757.5 4299.02   1
   7  -4   3 99313.7 4302.84   1
  -8  -4  -3 1293.28 96.2194   1
  -8   4  -3 1362.93 97.9585   1
   8   4   3 1474.59 98.7658   1
   8  -4   3 1520.41 102.191   1
  -9  -4  -3 26423.8 1248.88   1
  -9   4  -3 29465.3 1254.78   1
   9   4   3 26536.7 1247.92   1
   9  -4   3 26036.1 1248.44   1
 -10  -4  -3 2275.02 141.259   1
 -10   4  -3 2541.11 146.171   1
  10  -4   3 2181.45 139.167   1
  10   4   3 1993.73 137.820   1
  11   4   3 5268.04 278.755   1
 -11  -4  -3 6109.46 282.258   1
 -11   4  -3 5503.03 280.550   1
  12   4   3-16.1526 31.0386   1
 -12  -4  -3 41.1889 35.7566   1
  12  -4   3 16.5388 38.2407   1
 -12   4  -3 50.8160 37.2542   1
  13   4   3 25.1240 37.7874   1
 -13  -4  -3 17.0843 33.3801   1
  13  -4   3 17.2550 35.3587   1
 -13   4  -3-8.64793 31.4605   1
  14   4   3 1166.63 96.4033   1
 -14  -4  -3 1101.81 94.0613   1
  14  -4   3 1214.66 95.9895   1
 -14   4  -3 1185.20 94.9166   1
  15   4   3 2014.37 135.978   1
 -15  -4  -3 1927.96 134.767   1
  15  -4   3 1834.09 134.012   1
 -15   4  -3 2304.64 143.382   1
  16   4   3 72.5618 41.5677   1
 -16  -4  -3 37.0070 39.1909   1
  16  -4   3 145.596 42.2043   1
 -16   4  -3 47.1415 38.1963   1
 -17  -4  -3 272.792 47.5878   1
  18   4   3 37.5557 31.4846   1
 -18  -4  -3 47.6033 28.0809   1
  18  -4   3 72.5375 34.2903   1
 -18   4  -3 29.7713 32.5085   1
  19   4   3-9.45749 30.9184   1
 -19  -4  -3 9.59989 32.1223   1
  19  -4   3 27.1915 37.1443   1
 -19   4  -3 10.1483 44.0364   1
  20  -4   3 102.212 36.1173   1
 -20   4  -3 149.547 44.1853   1
 -21  -4  -3 95.4599 39.2069   1
  21   4   3 47.3494 37.0941   1
  21  -4   3 27.9263 38.2370   1
  22  -4   3-27.7188 33.6189   1
 -22   4  -3-9.42295 28.5312   1
  23   4   3 82.9257 41.0509   1
 -23  -4  -3 9.27738 36.8518   1
  23  -4   3-44.7472 42.3510   1
 -23   4  -3-9.25735 37.3605   1
  24   4   3-35.8689 35.0368   1
 -24  -4  -3-27.2040 32.3435   1
  24  -4   3 8.77524 30.0213   1
 -24   4  -3 44.9789 32.0860   1
  26  -5  -3-9.13184 35.0828   1
 -26   5   3-9.78934 36.2886   1
  25  -5  -3 64.1722 36.4636   1
 -25   5   3 20.0465 35.0828   1
  24  -5  -3 9.16136 40.3294   1
 -24   5   3 80.2091 47.4789   1
  23   5  -3 86.6401 47.2190   1
 -23  -5   3 108.027 45.0044   1
  23  -5  -3 178.285 48.4053   1
  22   5  -3 28.6725 34.1033   1
 -22  -5   3 9.70661 33.2217   1
  22  -5  -3 9.47490 35.7782   1
 -22   5   3 39.0523 38.1586   1
  21   5  -3 94.3069 38.9003   1
 -21  -5   3 171.717 46.8655   1
  21  -5  -3 76.5262 41.7443   1
 -21   5   3 57.2291 40.4977   1
  20   5  -3 9.25866 39.0869   1
 -20  -5   3 37.3651 39.9946   1
  19   5  -3 342.430 53.1297   1
 -19   5   3 472.924 61.7393   1
 -19  -5   3 281.733 51.1317   1
  19  -5  -3 369.431 56.6782   1
  18   5  -3 1150.93 93.8950   1
 -18  -5   3 1134.62 93.8604   1
 -18   5   3 1129.25 95.0332   1
  18  -5  -3 1045.82 92.7001   1
 -17  -5   3 863.539 80.2452   1
  17   5  -3 906.110 81.6993   1
 -17   5   3 911.840 84.5189   1
  16   5  -3-16.0560 30.8417   1
 -16  -5   3 32.4027 34.6735   1
  16  -5  -3-8.68974 29.0772   1
 -16   5   3-26.1832 32.3529   1
  15  -5  -3 4291.23 237.617   1
  15   5  -3 4339.50 234.881   1
 -15  -5   3 4536.27 236.744   1
 -15   5   3 4054.31 236.499   1
  14  -5  -3 1822.78 124.471   1
  14   5  -3 1629.95 114.235   1
 -14  -5   3 1962.65 120.816   1
 -14   5   3 1833.45 122.826   1
  13  -5  -3 2161.65 135.985   1
 -13  -5   3 2056.18 129.668   1
 -13   5   3 2066.66 135.279   1
  13   5  -3 2193.71 130.793   1
 -12  -5   3 1268.96 87.9243   1
  12   5  -3 1158.73 86.0659   1
 -12   5   3 1163.67 93.9911   1
  12  -5  -3 1294.85 94.8539   1
  11   5  -3 6103.73 287.407   1
 -11  -5   3 5202.26 284.228   1
 -10  -5   3 7751.62 374.454   1
  10   5  -3 7738.44 373.470   1
 -10   5   3 7368.95 379.705   1
  10  -5  -3 7774.96 381.295   1
  -9  -5   3 9525.24 472.897   1
   9   5  -3 9987.32 473.427   1
  -9   5   3 10739.1 483.948   1
   9  -5  -3 9725.70 479.374   1
  -8  -5   3 85155.3 3893.50   1
   8   5  -3 86580.4 3892.19   1
  -8   5   3 87616.6 3901.49   1
   8  -5  -3 87385.3 3901.11   1
  -7  -5   3 3631.21 184.488   1
  -7   5   3 3442.21 190.298   1
   7   5  -3 3594.76 183.865   1
   7  -5  -3 3552.34 190.587   1
   6  -5  -3 1056.27 80.1253   1
  -6   5   3 1145.58 78.4974   1
   5  -5  -3 2131.15 126.078   1
  -5   5   3 2271.97 128.053   1
  -4  -5   3 47647.1 2076.12   1
  -4   5   3 44176.1 2079.92   1
   4  -5  -3 46490.3 2083.29   1
   4   5  -3 45612.4 2075.04   1
  -3  -5   3 19047.6 929.204   1
  -3   5   3 20868.9 936.520   1
   3  -5  -3 21543.4 937.532   1
   3   5  -3 20440.9 929.514   1
   2  -5  -3 276086. 12439.2   1
   2   5  -3 274970. 12432.6   1
  -2   5   3 273959. 12438.1   1
  -2  -5   3 285858. 12432.8   1
   1  -5  -3 85201.1 3731.68   1
  -1   5   3 80864.9 3729.96   1
   0  -5  -3 147132. 6378.19   1
   0   5   3 137709. 6376.21   1
  -1  -5  -3 6866.63 338.782   1
   1   5   3 6825.36 337.883   1
   1  -5   3 7089.94 336.305   1
  -1   5  -3 7087.01 336.852   1
  -2  -5  -3 4882.31 252.376   1
   2   5   3 5324.59 255.049   1
   2  -5   3 4817.45 250.878   1
  -2   5  -3 5146.62 252.227   1
  -3  -5  -3 58939.4 2751.61   1
   3   5   3 60896.6 2749.86   1
   3  -5   3 60239.5 2748.67   1
  -3   5  -3 63633.4 2751.37   1
  -4  -5  -3 68.8429 27.2273   1
   4   5   3 22.3372 26.5074   1
   4  -5   3 71.7846 26.2131   1
  -4   5  -3 27.8302 26.7180   1
  -5  -5  -3 512.062 52.2535   1
   5   5   3 545.933 51.9329   1
   5  -5   3 431.764 49.3356   1
  -5   5  -3 404.447 48.6592   1
  -6  -5  -3 105661. 4591.46   1
   6  -5   3 109961. 4593.04   1
  -6   5  -3 107729. 4593.33   1
  -7  -5  -3 3574.28 200.553   1
  -7   5  -3 3653.62 202.821   1
   7  -5   3 3475.85 200.081   1
   7   5   3 4067.90 204.280   1
  -8   5  -3 19410.7 897.277   1
   8  -5   3 18889.9 895.699   1
  -9  -5  -3 1334.14 94.3445   1
  -9   5  -3 1246.56 92.3654   1
   9   5   3 1147.12 90.1610   1
   9  -5   3 1207.45 93.6680   1
 -10  -5  -3 8543.18 394.369   1
 -10   5  -3 7804.83 392.087   1
  10   5   3 6971.00 386.875   1
  10  -5   3 7984.34 393.844   1
 -11  -5  -3 969.901 81.2779   1
 -11   5  -3 1023.22 85.8949   1
  11   5   3 923.207 80.9591   1
  11  -5   3 963.750 83.7757   1
 -12  -5  -3 2544.83 157.114   1
 -12   5  -3 2461.22 158.522   1
  12  -5   3 2726.22 160.003   1
  12   5   3 2400.19 155.905   1
  13   5   3 247.222 48.2121   1
 -13  -5  -3 146.251 40.6159   1
  13  -5   3 277.517 47.4210   1
 -13   5  -3 258.725 49.1342   1
  14   5   3 220.024 48.1866   1
 -14  -5  -3 97.4587 41.3950   1
  14  -5   3 97.9509 37.5198   1
 -14   5  -3 136.651 42.0406   1
 -15   5  -3 1324.18 102.422   1
  15   5   3 1063.41 92.2783   1
  15  -5   3 1348.18 103.665   1
 -16   5  -3 576.934 69.3367   1
  16  -5   3 569.261 68.2177   1
 -16  -5  -3 684.782 70.2643   1
  17  -5   3 1924.00 133.088   1
 -17   5  -3 1747.49 130.936   1
  18   5   3 338.304 54.4847   1
 -18  -5  -3 417.127 58.9243   1
  18  -5   3 529.214 64.6409   1
 -18   5  -3 454.018 62.6383   1
  19   5   3 94.1012 38.0047   1
 -19  -5  -3 19.0429 35.3271   1
  19  -5   3 27.6447 30.1633   1
 -19   5  -3 9.73730 31.8690   1
 -20  -5  -3 200.109 45.9641   1
  20  -5   3 210.441 47.2382   1
 -20   5  -3 185.587 52.7674   1
  21   5   3 27.8958 36.3436   1
 -21  -5  -3-9.49140 33.1829   1
  21  -5   3 91.3079 45.6041   1
 -21   5  -3-19.7365 44.5319   1
  22   5   3 27.4677 42.3287   1
 -22  -5  -3-9.40601 42.4369   1
  22  -5   3-9.08043 31.0657   1
 -22   5  -3 9.66263 34.4647   1
  23   5   3 27.2751 32.4585   1
 -23  -5  -3 18.2458 28.4020   1
  23  -5   3 8.96100 35.6190   1
 -23   5  -3 83.0968 41.6797   1
  24   5   3 54.2336 42.3054   1
 -24  -5  -3 9.04627 37.6544   1
  26  -6  -3 35.1106 46.8689   1
 -26   6   3 9.82533 40.8821   1
  25  -6  -3-9.02359 29.4982   1
 -25   6   3 9.71770 30.2166   1
  24  -6  -3 157.553 48.0687   1
 -24   6   3 116.177 51.1213   1
  23   6  -3-9.81454 35.0077   1
  23  -6  -3-18.9664 39.4469   1
 -23   6   3 9.69153 37.2317   1
  22   6  -3 29.1257 30.3062   1
 -22  -6   3 78.1689 37.6310   1
  22  -6  -3 86.3985 45.5036   1
 -22   6   3 57.4266 41.0525   1
  21   6  -3 9.54400 38.5203   1
 -21  -6   3-38.6723 39.0209   1
  21  -6  -3 66.9454 43.1539   1
 -21   6   3 19.1689 33.5028   1
  20   6  -3 140.266 44.2507   1
 -20  -6   3 151.602 40.5432   1
  20  -6  -3 197.982 42.5288   1
 -20   6   3 105.998 39.4563   1
  19   6  -3 18.2377 32.5501   1
 -19   6   3 48.1016 31.4750   1
  19  -6  -3 9.25851 28.0502   1
 -19  -6   3 46.1814 33.6205   1
  18  -6  -3 466.297 60.0778   1
 -18   6   3 301.061 55.0507   1
 -17   6   3 872.060 82.1150   1
 -17  -6   3 878.770 80.5230   1
  17   6  -3 787.743 78.0227   1
  17  -6  -3 997.885 87.3778   1
 -16  -6   3 2987.62 178.929   1
  16  -6  -3 2798.78 179.988   1
  16   6  -3 3300.69 182.825   1
 -15   6   3 695.034 71.9073   1
  15   6  -3 628.262 67.0748   1
 -15  -6   3 741.976 71.4542   1
  15  -6  -3 753.376 73.1279   1
  14  -6  -3 5002.40 286.611   1
 -14  -6   3 5729.94 287.316   1
 -14   6   3 5492.59 291.062   1
  14   6  -3 5538.84 285.851   1
 -13   6   3 90.4956 34.2270   1
  13  -6  -3 184.228 42.7855   1
 -12  -6   3-6.80973 27.5029   1
  12   6  -3 53.1090 31.7882   1
 -12   6   3 55.3382 33.3824   1
  12  -6  -3 7.98481 34.6660   1
 -11  -6   3 18.9978 24.7519   1
  11   6  -3 31.8514 24.0553   1
 -11   6   3 22.5990 26.3342   1
  11  -6  -3-7.45910 24.3930   1
 -10  -6   3 12327.7 601.658   1
  10   6  -3 13252.9 602.700   1
 -10   6   3 12832.6 611.313   1
  10  -6  -3 12442.6 608.653   1
  -9  -6   3 12549.4 557.214   1
   9   6  -3 11478.7 553.453   1
   9  -6  -3 11241.3 560.287   1
  -9   6   3 11492.6 561.956   1
   8  -6  -3 125.004 34.5834   1
  -8  -6   3 126.703 26.6337   1
   8   6  -3 87.3126 26.4530   1
  -8   6   3 157.019 35.9433   1
  -7   6   3 19964.3 875.737   1
   7  -6  -3 17942.3 872.771   1
   7   6  -3 18462.2 864.048   1
  -7  -6   3 18745.7 864.841   1
   6   6  -3 4326.60 203.012   1
  -6   6   3 3685.27 206.874   1
   6  -6  -3 3670.87 205.889   1
  -6  -6   3 3844.51 200.131   1
   5   6  -3 24478.0 1110.48   1
  -5   6   3 24310.0 1117.68   1
   5  -6  -3 23528.1 1117.36   1
  -5  -6   3 24732.4 1111.81   1
   4   6  -3 4642.27 245.174   1
  -4   6   3 5233.29 252.841   1
   4  -6  -3 4789.95 253.226   1
  -4  -6   3 5204.83 246.702   1
  -3   6   3 42948.5 2025.15   1
   3   6  -3 45587.2 2018.63   1
   3  -6  -3 44910.4 2025.93   1
  -3  -6   3 44882.9 2018.94   1
   2   6  -3 16770.3 784.536   1
  -2   6   3 17368.2 791.497   1
   2  -6  -3 17517.8 791.590   1
  -2  -6   3 16642.3 785.214   1
  -1   6   3 50091.2 2299.28   1
   1   6  -3 50603.9 2294.12   1
  -1  -6   3 51406.7 2295.20   1
   1  -6  -3 51138.8 2299.99   1
   0   6   3 165551. 7249.90   1
   0   6  -3 157906. 7245.46   1
   0  -6   3 161508. 7245.23   1
   0  -6  -3 162381. 7249.86   1
   1   6   3 91511.3 4038.23   1
  -1  -6  -3 91601.6 4038.29   1
  -1   6  -3 84099.1 4033.56   1
   1  -6   3 92449.8 4035.77   1
  -2  -6  -3 598.469 56.6212   1
   2   6   3 580.750 53.3966   1
  -2   6  -3 608.756 53.7053   1
   2  -6   3 573.552 52.7637   1
  -3  -6  -3 1144.09 78.6686   1
  -3   6  -3 984.826 73.7194   1
   3  -6   3 873.651 71.1504   1
   3   6   3 995.308 74.7549   1
  -4   6  -3 8187.82 392.929   1
   4  -6   3 8086.63 391.762   1
   4   6   3 7941.86 391.572   1
  -4  -6  -3 7736.70 392.178   1
  -5   6  -3 1045.94 76.1715   1
   5  -6   3 903.139 72.6694   1
   5   6   3 964.226 77.6386   1
  -5  -6  -3 982.631 78.5003   1
  -6   6  -3 3274.52 194.582   1
   6  -6   3 3693.79 198.363   1
   6   6   3 3560.22 195.197   1
  -6  -6  -3 3684.21 198.566   1
   7  -6   3 27662.6 1305.45   1
  -7   6  -3 28937.8 1305.72   1
   8   6   3 1665.48 113.107   1
   8  -6   3 1562.45 111.220   1
  -8   6  -3 1641.80 112.751   1
  -9  -6  -3 9478.57 459.449   1
   9   6   3 9331.58 461.327   1
   9  -6   3 9389.40 460.130   1
  -9   6  -3 9055.30 460.303   1
 -10  -6  -3 5911.86 301.661   1
  10   6   3 5700.65 301.090   1
  10  -6   3 5779.55 303.053   1
 -10   6  -3 5664.36 301.564   1
  11  -6   3 567.819 63.5963   1
 -11  -6  -3 671.720 67.0313   1
  11   6   3 669.135 66.3106   1
 -11   6  -3 644.084 65.2608   1
 -12  -6  -3 645.373 65.6156   1
  12   6   3 666.497 66.3753   1
  13  -6   3 302.001 51.7877   1
 -13   6  -3 233.050 48.9775   1
  14   6   3 1829.51 122.118   1
  14  -6   3 1428.17 115.911   1
 -14   6  -3 1710.99 123.291   1
 -15   6  -3 423.177 60.3773   1
 -15  -6  -3 311.560 51.6060   1
  15  -6   3 394.821 57.9587   1
  16   6   3 2317.34 150.408   1
 -16  -6  -3 2171.27 148.449   1
 -17  -6  -3 754.864 78.4486   1
 -17   6  -3 1035.33 85.1901   1
  17   6   3 829.582 82.0566   1
  17  -6   3 741.318 75.6152   1
  18  -6   3 414.442 56.6355   1
 -18  -6  -3 418.686 60.2966   1
  18   6   3 370.610 57.4900   1
 -18   6  -3 392.469 56.6491   1
  19  -6   3 195.371 44.1680   1
 -19  -6  -3 258.388 51.6160   1
  19   6   3 218.565 53.0300   1
 -19   6  -3 240.893 47.1920   1
  20  -6   3-9.15336 26.9267   1
 -20  -6  -3 28.6743 43.6613   1
  20   6   3-9.49056 42.2824   1
 -20   6  -3 38.4754 32.1878   1
  21  -6   3 17.6571 36.7256   1
 -21  -6  -3 19.0287 40.7253   1
  21   6   3-9.39078 42.3704   1
 -21   6  -3 9.86884 36.5837   1
 -22  -6  -3 56.0374 44.2113   1
  22  -6   3 44.5944 38.7208   1
  22   6   3-18.6327 42.0509   1
  23  -6   3 17.5222 38.5313   1
 -23   6  -3 9.39789 40.7837   1
 -24  -6  -3-26.9262 41.9926   1
  24   6   3-8.93254 44.6117   1
  26  -7  -3 17.4381 32.3289   1
 -26   7   3 18.7819 31.4318   1
  25  -7  -3 9.03213 43.2384   1
 -25   7   3 47.1755 42.5849   1
  24  -7  -3-37.2679 30.4658   1
 -24   7   3 9.52259 32.5860   1
  23  -7  -3 85.9725 46.3414   1
 -23   7   3 66.1931 42.7977   1
 -22   7   3-28.7097 36.7687   1
  22  -7  -3 57.3121 42.5581   1
  22   7  -3 19.5750 32.0018   1
 -22  -7   3 9.87650 33.7948   1
  21  -7  -3 123.383 39.7487   1
 -21   7   3 87.3121 34.2179   1
 -20   7   3 283.125 48.5430   1
  20  -7  -3 140.933 41.1573   1
  20   7  -3 208.784 49.5982   1
 -20  -7   3 153.204 45.6398   1
 -19   7   3 278.103 51.5702   1
 -19  -7   3 252.648 50.0534   1
  19  -7  -3 183.460 47.7809   1
  19   7  -3 185.556 47.3878   1
 -18   7   3 348.519 55.9885   1
  18   7  -3 396.134 59.2241   1
 -18  -7   3 402.462 57.9280   1
 -17  -7   3 44.5759 34.8780   1
  17   7  -3 43.4626 34.0091   1
 -17   7   3 27.5957 27.1125   1
  17  -7  -3 46.2160 31.6713   1
 -16  -7   3 120.399 41.3960   1
  16   7  -3 100.954 38.6871   1
  16  -7  -3 98.7656 40.7552   1
 -16   7   3 82.0071 38.7142   1
 -15   7   3 3731.99 204.620   1
 -15  -7   3 3165.41 194.869   1
  15  -7  -3 3633.14 202.311   1
  15   7  -3 3255.95 195.144   1
 -14   7   3 61.7824 31.5530   1
  14   7  -3 95.0967 36.6988   1
 -14  -7   3 7.78562 29.4662   1
  14  -7  -3 33.7210 29.5387   1
 -13   7   3 2193.24 138.139   1
  13   7  -3 2137.94 131.913   1
  13  -7  -3 1780.15 132.127   1
 -13  -7   3 2029.95 130.651   1
  12  -7  -3 543.201 63.0442   1
 -12   7   3 519.937 61.2496   1
 -11   7   3 673.504 65.7162   1
  11   7  -3 539.742 56.0124   1
 -11  -7   3 638.525 61.1913   1
 -10   7   3 2356.43 150.888   1
  10   7  -3 2384.59 140.038   1
  10  -7  -3 2686.72 150.245   1
  -9   7   3 4472.93 238.268   1
   9   7  -3 4307.36 231.185   1
  -9  -7   3 4227.72 229.991   1
   9  -7  -3 4797.42 241.654   1
  -8  -7   3 8493.61 402.376   1
   8   7  -3 7995.43 399.657   1
   7  -7  -3 2181.33 136.588   1
  -7   7   3 2170.33 138.106   1
  -7  -7   3 2439.64 133.606   1
   6   7  -3 22033.4 1016.57   1
  -6   7   3 22845.6 1027.00   1
   6  -7  -3 21668.5 1024.30   1
  -6  -7   3 21954.8 1018.19   1
   5   7  -3 19686.1 929.455   1
  -5   7   3 20527.2 937.034   1
   5  -7  -3 20439.4 938.462   1
   4   7  -3 13367.5 633.287   1
  -4   7   3 14213.7 640.172   1
   4  -7  -3 13460.0 641.696   1
  -4  -7   3 13255.8 634.422   1
  -3   7   3 2553.69 149.707   1
   3   7  -3 2754.67 146.176   1
   3  -7  -3 2527.21 149.396   1
  -3  -7   3 2649.29 145.191   1
  -2   7   3 30092.2 1363.86   1
   2   7  -3 29498.3 1358.36   1
  -2  -7   3 30002.3 1359.81   1
   2  -7  -3 29466.1 1363.74   1
  -1   7   3 17539.9 849.041   1
   1   7  -3 17868.0 844.087   1
  -1  -7   3 18101.0 844.714   1
   1  -7  -3 19692.0 851.387   1
   0   7   3 5907.84 291.550   1
   0   7  -3 6034.34 290.188   1
   0  -7   3 5471.12 286.558   1
   0  -7  -3 5629.76 290.372   1
   1   7   3 13969.3 642.778   1
  -1   7  -3 13983.5 641.036   1
   1  -7   3 12174.0 637.801   1
  -1  -7  -3 14529.6 645.096   1
   2   7   3 4023.50 215.052   1
  -2  -7  -3 3890.22 214.460   1
  -2   7  -3 4098.03 215.112   1
   2  -7   3 4153.39 214.845   1
  -3  -7  -3 5302.05 286.988   1
   3   7   3 5912.27 290.056   1
  -3   7  -3 5934.56 289.792   1
   3  -7   3 5571.07 288.022   1
  -4  -7  -3 33210.0 1545.04   1
  -4   7  -3 33980.5 1544.26   1
   4  -7   3 33278.4 1542.97   1
   4   7   3 34400.5 1544.05   1
  -5   7  -3 174.125 38.7694   1
   5  -7   3 158.775 38.1255   1
   5   7   3 169.568 37.1791   1
  -5  -7  -3 271.896 45.0026   1
  -6   7  -3 8005.91 407.408   1
   6  -7   3 8646.07 409.210   1
   6   7   3 8512.09 406.458   1
  -6  -7  -3 7612.91 407.334   1
  -7   7  -3 12480.4 576.656   1
   7  -7   3 11334.0 572.434   1
   7   7   3 12200.2 575.070   1
  -7  -7  -3 11617.8 574.651   1
  -8   7  -3 349.172 50.7026   1
  -8  -7  -3 471.056 53.5546   1
   8  -7   3 457.614 55.5288   1
   8   7   3 351.574 51.4400   1
   9  -7   3 1108.04 91.6004   1
  -9  -7  -3 1135.08 89.6636   1
   9   7   3 1267.71 94.1417   1
  -9   7  -3 1257.58 94.6341   1
 -10   7  -3 25.3929 41.8353   1
  10  -7   3-8.31288 35.0855   1
  10   7   3 8.21260 33.1437   1
 -10  -7  -3 16.4801 31.6577   1
 -11   7  -3 337.630 50.7329   1
  11  -7   3 389.182 51.0603   1
  11   7   3 267.618 45.7774   1
 -11  -7  -3 307.787 45.0765   1
  12  -7   3 355.327 55.0767   1
 -12   7  -3 218.138 49.0727   1
 -13   7  -3 2126.09 140.758   1
  13   7   3 2044.74 137.949   1
  13  -7   3 2053.37 139.430   1
 -14  -7  -3 1534.56 112.510   1
 -14   7  -3 1482.37 113.634   1
  14   7   3 1486.32 110.868   1
  14  -7   3 1318.25 107.207   1
 -15   7  -3 545.396 70.2368   1
  15   7   3 452.109 59.9134   1
 -15  -7  -3 628.477 65.8687   1
  15  -7   3 589.306 70.1066   1
 -16   7  -3 191.279 43.6698   1
 -16  -7  -3 196.746 47.7339   1
  16   7   3 158.780 47.5898   1
  16  -7   3 84.1769 34.6785   1
 -17   7  -3 295.603 52.6378   1
 -17  -7  -3 388.038 59.6157   1
  17   7   3 434.006 58.6775   1
  17  -7   3 367.910 55.9031   1
 -18   7  -3-9.40138 39.1085   1
 -18  -7  -3 28.5685 41.8788   1
  18   7   3-18.9786 40.0505   1
  18  -7   3 47.8670 39.8239   1
 -19   7  -3 38.0932 42.4677   1
  19  -7   3 46.8734 41.2680   1
 -20   7  -3 47.5952 41.8829   1
 -20  -7  -3 28.5210 31.1103   1
  20   7   3 28.4835 33.2105   1
  20  -7   3 27.5610 42.4955   1
 -21   7  -3 47.1444 44.1068   1
 -21  -7  -3-28.3032 37.4720   1
  21  -7   3 53.8147 41.9561   1
  21   7   3-47.0961 40.8722   1
 -22  -7  -3 9.29104 38.0789   1
  22   7   3 18.6448 42.0641   1
 -23   7  -3 46.7163 44.2235   1
  23   7   3 18.2126 37.8925   1
 -23  -7  -3 9.18503 35.9031   1
  25  -8  -3 80.8389 48.3822   1
 -25   8   3-46.2678 43.2941   1
  24  -8  -3 27.8804 31.8185   1
 -24   8   3 27.7890 30.3063   1
  22  -8  -3 9.42202 42.5174   1
 -22   8   3 28.9042 42.3765   1
 -21   8   3-38.9832 41.1343   1
  21  -8  -3 37.6605 41.4068   1
  21   8  -3 49.4760 44.0864   1
 -21  -8   3 9.84743 34.4193   1
 -20   8   3 203.312 51.1419   1
 -20  -8   3 126.105 40.8262   1
  20  -8  -3 118.308 46.7777   1
  20   8  -3 126.686 43.8573   1
 -19  -8   3 9.59266 34.8934   1
 -19   8   3-28.7259 40.4111   1
  19  -8  -3-9.53669 40.8191   1
  19   8  -3 9.48885 38.8853   1
  18   8  -3 111.095 44.5198   1
 -18  -8   3 84.7121 43.2174   1
 -17  -8   3 958.219 87.5044   1
  17  -8  -3 929.821 85.3452   1
  17   8  -3 855.699 81.5352   1
 -16   8   3 110.991 39.6377   1
  16   8  -3 183.645 44.6464   1
 -16  -8   3 135.482 41.8274   1
  16  -8  -3 191.499 45.1259   1
 -15   8   3-54.9725 38.1101   1
  15   8  -3 25.3891 31.3701   1
 -15  -8   3 26.2490 35.3081   1
  15  -8  -3 8.96166 35.0152   1
 -14   8   3 143.892 43.6591   1
  14   8  -3 138.986 40.6532   1
 -14  -8   3 203.079 42.0295   1
  14  -8  -3 174.811 50.5221   1
 -13   8   3 3646.15 215.818   1
  13   8  -3 3965.80 214.697   1
 -13  -8   3 3756.35 214.553   1
  13  -8  -3 3946.45 220.391   1
 -12   8   3 809.456 77.9814   1
  12   8  -3 839.327 74.8258   1
  12  -8  -3 1025.66 85.9461   1
 -12  -8   3 833.818 74.8959   1
 -11   8   3 5604.03 298.288   1
  11  -8  -3 5599.29 296.166   1
 -10  -8   3 2028.22 130.581   1
  10   8  -3 2374.08 134.919   1
 -10   8   3 2166.49 139.588   1
  10  -8  -3 1976.43 134.990   1
  -9  -8   3 1541.17 101.318   1
   9  -8  -3 1426.03 105.767   1
   9   8  -3 1471.06 99.5049   1
  -9   8   3 1478.85 107.226   1
   8  -8  -3 129.165 36.6396   1
  -8  -8   3 70.8926 28.6999   1
  -8   8   3 139.947 35.8007   1
   8   8  -3 77.2623 32.1415   1
   7   8  -3 17135.2 799.062   1
  -7   8   3 16618.4 805.798   1
   7  -8  -3 17145.1 806.198   1
  -7  -8   3 17490.0 801.436   1
  -6  -8   3 349.997 44.5642   1
   5   8  -3 9923.28 472.118   1
  -5  -8   3 9714.56 471.512   1
   4   8  -3 921.525 69.1979   1
  -4   8   3 787.378 70.4503   1
   4  -8  -3 872.311 73.8604   1
   3   8  -3 40.2077 25.9261   1
  -3   8   3 19.7699 23.5174   1
   3  -8  -3 6.71952 23.0011   1
  -3  -8   3 5.79809 20.2771   1
  -2   8   3 165.695 40.7909   1
   2   8  -3 166.061 31.1794   1
   2  -8  -3 173.739 39.1331   1
  -2  -8   3 157.895 31.2536   1
  -1   8   3 41049.2 1807.38   1
   1   8  -3 38198.7 1800.53   1
  -1  -8   3 38038.7 1802.18   1
   1  -8  -3 41710.5 1809.31   1
   0   8   3 2709.68 159.730   1
   0   8  -3 2692.89 157.030   1
   0  -8   3 3029.48 160.185   1
   0  -8  -3 2748.95 159.774   1
   1   8   3 5556.37 286.132   1
  -1   8  -3 6005.15 287.207   1
   1  -8   3 5295.88 283.749   1
  -1  -8  -3 5438.44 286.434   1
  -2   8  -3 4695.41 245.796   1
   2  -8   3 4617.31 244.916   1
   2   8   3 4731.59 246.786   1
  -2  -8  -3 4621.13 246.193   1
  -3   8  -3 6005.30 306.210   1
   3  -8   3 6021.35 307.181   1
  -5  -8  -3 16807.8 822.857   1
   5   8   3 18061.6 824.402   1
  -5   8  -3 17794.1 825.530   1
   5  -8   3 17440.7 823.431   1
  -6  -8  -3 333.738 51.6449   1
   6   8   3 369.700 51.4055   1
  -6   8  -3 507.383 55.0615   1
   6  -8   3 407.394 53.3920   1
  -7  -8  -3 189.854 40.0242   1
   7   8   3 276.671 45.6857   1
  -7   8  -3 232.738 42.1633   1
   7  -8   3 118.249 31.9710   1
  -8  -8  -3 131.684 36.3989   1
   8   8   3 150.816 35.1541   1
  -8   8  -3 216.098 43.7335   1
   8  -8   3 151.466 44.2632   1
  -9  -8  -3 590.782 62.8737   1
   9   8   3 719.405 67.1212   1
  -9   8  -3 626.123 67.2736   1
   9  -8   3 567.763 66.3375   1
 -10  -8  -3 122.800 42.2435   1
 -10   8  -3 147.725 45.8003   1
  10  -8   3 76.8352 37.8428   1
  10   8   3 84.7807 40.8491   1
 -11   8  -3 8.93368 26.2774   1
  11  -8   3-17.5484 27.9928   1
  12   8   3 595.191 66.6024   1
  12  -8   3 741.728 74.6302   1
 -12   8  -3 561.369 66.7284   1
 -13   8  -3 3983.33 229.798   1
 -13  -8  -3 4076.96 229.397   1
  13  -8   3 4111.97 232.494   1
  13   8   3 3974.43 228.998   1
 -14  -8  -3-18.5181 34.3206   1
  14   8   3-9.31227 40.9500   1
  14  -8   3 18.6170 35.1370   1
 -14   8  -3 9.43041 36.2273   1
 -15   8  -3-30.0670 33.5342   1
  15  -8   3-8.97209 29.3299   1
  15   8   3 47.0166 40.2475   1
 -15  -8  -3 9.43360 36.8591   1
 -16   8  -3 242.359 52.6339   1
  16  -8   3 233.229 50.3147   1
  16   8   3 283.487 55.2097   1
 -16  -8  -3 296.702 51.0939   1
 -17   8  -3 269.258 50.7697   1
  17  -8   3 263.316 51.0669   1
  17   8   3 322.307 58.1262   1
 -17  -8  -3 367.411 56.3439   1
 -18   8  -3 9.51572 37.1806   1
  18  -8   3 18.8283 35.5366   1
  18   8   3 19.0244 35.9066   1
 -18  -8  -3-29.1111 37.2778   1
 -19   8  -3 65.1735 42.2141   1
  19  -8   3 161.178 51.2339   1
  19   8   3 28.5160 40.3332   1
 -19  -8  -3 135.691 46.0531   1
 -20   8  -3 28.0866 38.9551   1
  20  -8   3 46.0621 41.0524   1
  20   8   3-9.49440 43.9046   1
 -20  -8  -3 19.2259 39.4057   1
 -21   8  -3 74.2487 45.4167   1
  21  -8   3 35.8418 41.4547   1
  21   8   3 9.40060 30.7709   1
 -21  -8  -3 38.0696 38.4383   1
 -22   8  -3 27.3690 40.1354   1
  22  -8   3-8.67835 35.5832   1
  22   8   3 46.5728 39.3281   1
 -22  -8  -3 46.7151 37.7213   1
  23   8   3 45.8701 44.9124   1
 -25   9   3-17.8855 29.2586   1
  25  -9  -3-35.6643 33.0710   1
 -23   9   3-37.6740 46.5604   1
  23  -9  -3-9.20950 41.0406   1
 -22   9   3-19.1797 41.6126   1
  22  -9  -3 9.29121 40.3167   1
 -21   9   3-29.7888 43.6668   1
  21  -9  -3 9.19435 39.3554   1
  21   9  -3-9.94869 43.7507   1
 -19  -9   3 10.0383 34.4452   1
  19   9  -3 106.660 41.0076   1
 -19   9   3 28.1477 40.2465   1
  19  -9  -3 97.9733 46.9588   1
 -18  -9   3 118.203 43.4512   1
  18   9  -3 56.8303 40.6849   1
 -18   9   3 76.0939 38.5360   1
  18  -9  -3 66.5542 34.7531   1
  17   9  -3 64.1673 38.9533   1
 -17  -9   3 142.872 40.4544   1
  16  -9  -3 1090.24 91.7971   1
 -16   9   3 977.165 90.0154   1
 -15   9   3-9.35515 36.5585   1
  15   9  -3 25.9662 36.0084   1
 -15  -9   3 35.6612 35.4158   1
  15  -9  -3 9.30224 37.5436   1
 -14   9   3 979.172 88.6385   1
  14   9  -3 926.702 83.7962   1
 -14  -9   3 1011.07 85.5159   1
  14  -9  -3 904.985 87.5665   1
 -13   9   3 1029.43 85.6325   1
  13   9  -3 893.534 82.7842   1
 -13  -9   3 815.682 79.9229   1
  13  -9  -3 937.520 81.9764   1
  12   9  -3 610.103 67.6614   1
 -12  -9   3 841.298 72.6345   1
 -11   9   3 79.0622 39.3820   1
 -11  -9   3 138.370 34.5278   1
  11  -9  -3 59.8361 36.3428   1
  11   9  -3 106.417 34.1479   1
 -10   9   3 4619.17 266.203   1
  10  -9  -3 5057.80 270.367   1
 -10  -9   3 4980.62 263.650   1
  10   9  -3 5283.16 264.671   1
   9  -9  -3 1783.44 122.757   1
  -9   9   3 1928.08 124.555   1
   8   9  -3 75.3581 30.0939   1
  -8   9   3 122.478 36.6759   1
   8  -9  -3 103.831 34.9727   1
  -8  -9   3 128.018 38.5896   1
   7   9  -3 641.851 60.5971   1
  -7   9   3 551.463 65.0722   1
   7  -9  -3 623.540 67.5482   1
  -7  -9   3 639.212 60.6927   1
   6   9  -3 6475.45 332.495   1
  -6   9   3 6589.60 337.739   1
   6  -9  -3 6506.87 338.155   1
  -6  -9   3 6858.13 333.957   1
   5   9  -3 9752.52 461.166   1
  -5   9   3 9626.49 466.692   1
   5  -9  -3 9471.29 465.916   1
  -5  -9   3 9141.42 460.018   1
  -4   9   3 1069.05 87.0916   1
   4   9  -3 1141.67 84.1326   1
   4  -9  -3 1138.27 90.0876   1
  -4  -9   3 1218.90 86.1636   1
   3   9  -3 581.570 55.3935   1
  -3  -9   3 649.146 57.0507   1
   3  -9  -3 577.028 60.7984   1
   2   9  -3 3431.60 182.340   1
  -2   9   3 3097.19 183.257   1
   2  -9  -3 3282.48 186.800   1
  -2  -9   3 3220.48 181.169   1
  -1   9   3-35.9423 32.0287   1
   1   9  -3 57.6832 28.5580   1
  -1  -9   3 13.1358 25.6682   1
   1  -9  -3 14.4603 30.9510   1
   0   9   3-7.14246 28.8317   1
   0   9  -3-13.5651 23.2156   1
   0  -9   3 67.3866 27.6243   1
   0  -9  -3 21.6696 31.3513   1
   1   9   3 57.7087 29.1137   1
  -1   9  -3-20.8665 30.5903   1
   1  -9   3 13.7415 26.3989   1
  -1  -9  -3-7.32525 24.5149   1
   2   9   3 65.6277 36.9034   1
  -2  -9  -3 68.0917 32.5202   1
  -3   9  -3 5928.40 299.932   1
   3  -9   3 6277.75 302.393   1
   3   9   3 5305.18 296.164   1
  -3  -9  -3 5661.76 299.201   1
  -4   9  -3 20577.7 958.793   1
  -4  -9  -3 19627.9 957.989   1
   4  -9   3 20816.0 958.817   1
   4   9   3 20955.2 960.009   1
   5   9   3 1864.68 123.060   1
   5  -9   3 1997.10 126.781   1
  -6  -9  -3 3656.62 222.492   1
  -6   9  -3 4318.23 230.553   1
   6  -9   3 4227.50 227.898   1
   6   9   3 4291.84 228.614   1
  -7   9  -3 58.3280 31.6671   1
   7  -9   3 107.746 32.5915   1
   7   9   3 112.557 35.5449   1
  -7  -9  -3 49.5318 34.5344   1
  -8   9  -3 103.474 41.5760   1
   8  -9   3 103.027 39.0686   1
   8   9   3 108.509 38.4645   1
  -8  -9  -3 142.448 42.5724   1
  -9   9  -3 17.6347 36.8830   1
   9  -9   3 81.1799 43.3395   1
   9   9   3 118.297 40.1730   1
  -9  -9  -3 130.461 41.3394   1
 -10   9  -3 500.405 62.3155   1
  10  -9   3 391.005 57.1699   1
 -11   9  -3-9.10407 31.8206   1
  11  -9   3 17.8940 32.5483   1
  11   9   3-44.2055 36.2340   1
 -12   9  -3 185.795 45.7178   1
  12  -9   3 155.054 41.4846   1
  12   9   3 173.449 44.4788   1
 -12  -9  -3 255.218 52.8969   1
 -13   9  -3 74.5081 37.7141   1
  13  -9   3 37.4212 37.2897   1
  13   9   3 64.7626 35.6795   1
 -13  -9  -3 105.585 40.0490   1
 -14   9  -3 112.092 41.0281   1
  14  -9   3 153.720 42.1708   1
  14   9   3 93.8099 43.8327   1
 -14  -9  -3 232.581 52.5782   1
  15  -9   3 65.7409 33.5941   1
 -15   9  -3 48.2216 30.0962   1
  16  -9   3 82.6645 41.2166   1
  16   9   3 47.7545 41.1779   1
 -16  -9  -3 107.908 39.8946   1
  17   9   3-9.58593 43.2506   1
 -17  -9  -3-9.80411 38.3092   1
  18  -9   3-18.6670 38.2662   1
 -18   9  -3 76.3515 45.6863   1
  19   9   3 47.8086 35.4643   1
 -19  -9  -3 9.78034 31.9962   1
  20  -9   3 64.5909 32.2623   1
 -20   9  -3-18.2699 31.2680   1
  21  -9   3-8.93476 31.8683   1
  21   9   3-9.36958 41.2019   1
 -21  -9  -3 9.58389 44.8314   1
 -21   9  -3 9.08019 35.4782   1
  22  -9   3 43.1054 36.3912   1
  22   9   3 9.21924 34.8083   1
 -22   9  -3 8.93020 41.7805   1
 -22  -9  -3 9.46553 31.6801   1
  24 -10  -3-35.6113 36.4860   1
 -24  10   3 18.1123 34.1876   1
  23 -10  -3-18.1162 40.3535   1
 -23  10   3 9.31543 36.9996   1
  22 -10  -3-18.2925 41.7904   1
 -22  10   3-28.7280 39.8454   1
  21 -10  -3-27.8526 42.4159   1
 -21  10   3-9.67247 41.4081   1
  20  10  -3 29.5186 38.4829   1
 -20  10   3 37.8456 44.8025   1
  20 -10  -3 48.1506 43.4812   1
 -18 -10   3-9.76336 37.5158   1
  18  10  -3 57.3147 40.8944   1
  18 -10  -3 9.46088 35.7221   1
 -17 -10   3 47.7026 37.2841   1
  17  10  -3-9.47782 35.7837   1
 -17  10   3-9.55071 35.4093   1
  17 -10  -3 37.5464 36.6828   1
 -16 -10   3-18.6809 35.8817   1
  16  10  -3-37.0078 36.7468   1
 -16  10   3 48.1607 44.5301   1
  16 -10  -3 9.33067 40.4874   1
 -15  10   3 66.5137 40.8472   1
  15 -10  -3 106.928 44.5639   1
 -14 -10   3 631.382 70.2956   1
  14  10  -3 609.800 69.9638   1
 -14  10   3 742.341 76.2559   1
  14 -10  -3 745.939 78.0346   1
 -13 -10   3 120.604 40.9152   1
  13  10  -3 93.6949 36.6270   1
 -13  10   3 64.5573 37.3825   1
  13 -10  -3 45.8928 34.8254   1
 -12 -10   3 672.718 70.3933   1
  12  10  -3 714.348 71.2957   1
  12 -10  -3 774.594 76.8055   1
 -12  10   3 778.950 78.1786   1
 -11 -10   3 122.763 40.3146   1
  11 -10  -3 79.8797 36.6895   1
 -11  10   3 72.6511 38.6281   1
  11  10  -3 173.630 45.1768   1
  10 -10  -3 1718.49 120.629   1
 -10 -10   3 1621.03 114.354   1
 -10  10   3 1750.33 119.889   1
  10  10  -3 1530.39 112.278   1
   9 -10  -3 1650.08 115.770   1
  -9 -10   3 1453.86 106.841   1
  -9  10   3 1664.00 116.435   1
   9  10  -3 1466.49 105.548   1
   8 -10  -3 1134.97 98.2872   1
  -8  10   3 1446.69 107.550   1
   8  10  -3 1404.55 97.7083   1
  -8 -10   3 1287.20 97.0770   1
   7  10  -3 3192.82 185.297   1
  -7  10   3 3195.22 189.718   1
   7 -10  -3 3441.13 193.860   1
  -7 -10   3 3315.48 187.108   1
  -6  10   3 5736.43 302.508   1
   6 -10  -3 5785.98 302.806   1
  -5  10   3 1486.20 111.259   1
   5 -10  -3 1819.75 119.084   1
  -4  10   3 4746.76 258.340   1
   4 -10  -3 4946.41 262.129   1
  -3  10   3 23757.1 1103.80   1
   3 -10  -3 23710.4 1104.40   1
  -2  10   3 16895.5 700.480   1
   2 -10  -3 12538.1 693.577   1
  -1  10   3 4291.40 224.901   1
   1 -10  -3 3780.16 221.193   1
   0  10   3 1334.93 95.7120   1
   0  10  -3 1182.55 90.9006   1
   0 -10  -3 1374.58 97.0578   1
   1  10   3-7.70287 31.5722   1
  -1  10  -3 7.53077 27.4000   1
   1 -10   3 37.1951 24.8986   1
  -1 -10  -3 7.72479 27.5600   1
  -2  10  -3 10413.6 514.329   1
   2 -10   3 10097.4 510.846   1
   2  10   3 11187.5 517.237   1
  -2 -10  -3 10430.2 513.867   1
  -3  10  -3 1555.20 110.650   1
   3 -10   3 1646.01 111.328   1
   3  10   3 1636.33 110.581   1
  -3 -10  -3 1371.52 107.723   1
  -4  10  -3 1303.25 100.750   1
   4 -10   3 1424.41 103.420   1
   4  10   3 1288.32 101.926   1
  -4 -10  -3 1415.45 106.294   1
  -5  10  -3 2334.28 153.530   1
   5 -10   3 2522.66 154.226   1
   5  10   3 2316.55 151.960   1
  -5 -10  -3 2592.44 155.094   1
  -6 -10  -3 1403.09 104.251   1
  -6  10  -3 1414.45 108.136   1
   6 -10   3 1418.88 106.249   1
  -7 -10  -3 2114.17 136.440   1
   7  10   3 2132.19 135.339   1
  -7  10  -3 1891.88 132.064   1
   7 -10   3 2004.48 133.212   1
   8  10   3 17.1845 29.4054   1
  -8 -10  -3 17.4769 35.2712   1
   9 -10   3 843.494 77.9130   1
  -9  10  -3 637.063 70.6077   1
  10  10   3 53.8799 39.0737   1
  10 -10   3 65.4053 39.5392   1
 -10  10  -3 73.4558 33.5246   1
 -11 -10  -3 552.697 67.7659   1
 -11  10  -3 542.705 67.7121   1
  11 -10   3 576.280 66.7217   1
 -12 -10  -3 28.3518 33.0607   1
  12  10   3 55.0881 35.9043   1
 -12  10  -3 18.7757 37.3163   1
  12 -10   3 27.7642 37.3757   1
 -13 -10  -3 86.4473 43.2033   1
  13  10   3 148.825 42.9026   1
 -13  10  -3 170.484 45.7135   1
  13 -10   3 121.947 45.7745   1
 -14  10  -3 75.6798 42.1846   1
  14 -10   3 9.50097 36.5460   1
 -15 -10  -3-9.86043 43.3612   1
  15  10   3-18.9742 43.8604   1
 -15  10  -3 56.8072 38.7994   1
  15 -10   3-9.63566 38.2718   1
  16  10   3 57.4730 39.3145   1
 -16 -10  -3 39.8688 39.0056   1
  17 -10   3-18.5337 41.8105   1
 -17  10  -3 38.8236 40.3737   1
 -18  10  -3 104.642 41.9423   1
  18 -10   3 46.0798 36.1366   1
  18  10   3 19.2401 42.4124   1
 -18 -10  -3 100.032 44.6668   1
 -19  10  -3-9.33451 39.4016   1
  19 -10   3 54.7442 39.0596   1
  19  10   3 9.59623 44.8957   1
 -19 -10  -3 9.93343 43.6882   1
  20  10   3 47.4916 45.0067   1
 -20 -10  -3 58.9888 43.2974   1
  21 -10   3 8.85314 30.9448   1
 -21  10  -3 17.6560 29.5437   1
  23 -11  -3-8.85607 41.4435   1
 -23  11   3 64.1555 43.8737   1
  22 -11  -3-8.72954 40.3645   1
 -22  11   3 48.7406 41.7303   1
 -21  11   3-28.2114 39.6889   1
  21 -11  -3 9.28581 40.8359   1
 -20  11   3-9.25321 39.0515   1
  20 -11  -3 19.3321 44.6872   1
 -19  11   3 19.0098 43.9533   1
  19 -11  -3 18.9172 39.3563   1
  19  11  -3 29.4783 39.6644   1
 -17  11   3 47.9167 42.7516   1
  17 -11  -3 56.5405 43.1016   1
  17  11  -3 67.0759 44.8797   1
 -17 -11   3 29.3201 38.8824   1
 -16  11   3 77.1761 33.8896   1
  16 -11  -3 95.9288 38.2568   1
  16  11  -3 37.8275 40.0593   1
 -16 -11   3 86.0674 40.5058   1
 -15  11   3 57.8019 35.7461   1
  15 -11  -3 9.73030 33.3283   1
  15  11  -3 73.7960 39.5156   1
 -15 -11   3 9.41483 34.2842   1
 -14  11   3 9.56083 31.9902   1
 -14 -11   3-9.19911 39.3737   1
  14 -11  -3-18.7834 32.8217   1
  14  11  -3 8.99364 34.5497   1
 -13 -11   3 1227.04 95.3825   1
  13 -11  -3 1196.91 95.5273   1
  13  11  -3 1175.74 96.3238   1
  12 -11  -3 182.894 47.3383   1
 -12  11   3 28.5385 38.1524   1
 -12 -11   3 123.349 41.0750   1
  12  11  -3 148.437 46.4962   1
  11 -11  -3 1515.37 115.380   1
 -11  11   3 1834.92 122.913   1
  11  11  -3 1524.33 114.455   1
 -11 -11   3 1713.45 118.605   1
  10  11  -3 24.9110 34.5659   1
 -10  11   3 27.1469 40.3349   1
  10 -11  -3 9.09468 35.5605   1
 -10 -11   3 60.0385 36.2222   1
   9 -11  -3 1684.20 124.640   1
  -9  11   3 1660.57 123.298   1
   9  11  -3 1928.66 123.536   1
  -9 -11   3 1817.30 123.125   1
   8  11  -3 2859.07 176.099   1
  -8 -11   3 3185.07 180.647   1
   7  11  -3 4858.73 248.933   1
  -7  11   3 4069.47 247.442   1
   7 -11  -3 4707.30 252.583   1
  -7 -11   3 4639.01 247.637   1
   6  11  -3 3163.46 175.437   1
  -6  11   3 2803.14 176.020   1
   6 -11  -3 2697.59 173.327   1
  -6 -11   3 3029.19 174.372   1
  -5  11   3 1837.16 132.104   1
   5  11  -3 2029.48 131.808   1
  -5 -11   3 2028.70 132.739   1
  -4  11   3 4122.34 237.571   1
   4  11  -3 4402.71 237.524   1
  -4 -11   3 4591.33 240.065   1
   4 -11  -3 4390.53 239.570   1
  -3  11   3 2081.42 134.265   1
   3  11  -3 2011.99 130.089   1
   3 -11  -3 2081.73 135.062   1
  -3 -11   3 1977.55 130.704   1
   2  11  -3 14875.4 729.738   1
  -2  11   3 15836.4 736.469   1
  -2 -11   3 15884.0 734.373   1
   2 -11  -3 15155.9 734.731   1
  -1  11   3 392.760 53.9642   1
   1  11  -3 414.672 54.9857   1
  -1 -11   3 375.163 51.2164   1
   1 -11  -3 429.486 54.4150   1
   0  11   3 147.690 43.5344   1
   0  11  -3-7.98869 36.6405   1
   0 -11   3 78.6293 37.3540   1
   0 -11  -3 107.285 43.3882   1
   1  11   3 196.119 45.5318   1
  -1  11  -3 169.253 40.2732   1
  -1 -11  -3 191.769 41.1778   1
   2  11   3 4152.53 227.924   1
  -2  11  -3 3801.94 225.630   1
   2 -11   3 4228.71 228.290   1
  -2 -11  -3 4170.26 228.602   1
  -3  11  -3 2471.03 149.620   1
   3 -11   3 2121.96 143.314   1
   3  11   3 2213.56 146.092   1
  -3 -11  -3 2465.05 148.993   1
  -4  11  -3 4504.70 251.046   1
   4 -11   3 4809.99 253.901   1
   4  11   3 4524.91 251.627   1
  -4 -11  -3 4598.88 253.509   1
  -5  11  -3 3288.80 183.966   1
   5 -11   3 3002.90 179.860   1
   5  11   3 2937.10 178.643   1
  -5 -11  -3 2796.18 179.714   1
  -6  11  -3 9407.11 408.930   1
   6  11   3 9085.52 405.551   1
  -6 -11  -3 8021.90 401.924   1
  -7  11  -3 108.388 39.9653   1
   7 -11   3 89.5245 42.5928   1
  -8 -11  -3 551.286 64.2876   1
   8 -11   3 507.436 65.4051   1
  -8  11  -3 411.012 58.7185   1
   8  11   3 406.291 57.7214   1
  -9 -11  -3-27.5466 37.0556   1
   9 -11   3-9.29037 38.6459   1
  -9  11  -3 83.9682 42.0949   1
   9  11   3-9.00035 36.8849   1
  10 -11   3 57.7691 35.0262   1
 -10  11  -3-9.47293 33.1100   1
 -10 -11  -3-9.26926 31.0194   1
 -11 -11  -3 160.552 43.2383   1
  11 -11   3 82.5591 40.4770   1
 -11  11  -3 201.710 51.7992   1
  11  11   3 221.691 47.1697   1
 -12 -11  -3-28.7659 34.8784   1
  12 -11   3-9.33193 33.9447   1
 -12  11  -3 9.49848 34.5505   1
  12  11   3 9.34467 31.9701   1
 -13 -11  -3 278.625 52.4000   1
  13 -11   3 347.917 53.9155   1
 -13  11  -3 325.528 55.6867   1
  13  11   3 180.761 49.1843   1
 -14 -11  -3 163.873 45.1492   1
  14 -11   3 114.132 42.4462   1
  14  11   3 172.831 48.0038   1
 -14  11  -3 199.930 46.6280   1
 -15 -11  -3 77.9659 44.0573   1
  15  11   3 47.9282 42.7936   1
 -16 -11  -3-19.6293 28.8675   1
  16 -11   3-9.46471 37.5920   1
  16  11   3 28.6539 31.2235   1
 -16  11  -3 9.50732 37.7613   1
  17  11   3 133.557 38.1901   1
 -17 -11  -3 88.3429 36.6968   1
  17 -11   3 72.5545 38.0255   1
 -17  11  -3 137.545 45.1295   1
  18  11   3-18.9860 44.4072   1
 -18 -11  -3 29.3353 44.1179   1
  18 -11   3 36.3934 37.2854   1
 -18  11  -3-18.9637 41.1443   1
  19  11   3 28.2297 37.3743   1
 -19 -11  -3-9.69216 33.1582   1
  19 -11   3 8.99896 36.3139   1
 -19  11  -3-27.6995 42.1744   1
  20  11   3 18.5744 41.9057   1
 -20 -11  -3 57.4067 43.7076   1
  20 -11   3 35.3084 28.1678   1
 -20  11  -3-26.9535 32.0523   1
 -22  12   3 73.7391 47.5101   1
  22 -12  -3 61.9274 39.5259   1
 -21  12   3-9.11867 38.4973   1
  21 -12  -3-37.1226 36.8755   1
 -20  12   3-9.24503 36.1246   1
  20 -12  -3-9.35305 34.6715   1
 -19  12   3-18.9262 32.3992   1
  19 -12  -3-37.2981 30.5081   1
 -18  12   3 9.49444 34.5366   1
  18  12  -3-9.85950 36.5476   1
  18 -12  -3 18.7242 37.1857   1
 -17  12   3 87.2780 44.5215   1
  17 -12  -3 112.732 44.1727   1
  16 -12  -3 535.415 66.3016   1
 -16 -12   3 557.909 67.0371   1
 -16  12   3 585.458 66.6154   1
  16  12  -3 497.010 65.3019   1
  15 -12  -3 58.3641 37.3900   1
 -15  12   3 38.6807 39.0436   1
 -15 -12   3 29.2027 36.1047   1
  15  12  -3-9.66434 33.0879   1
  14 -12  -3 1092.42 96.4565   1
 -14 -12   3 1170.54 97.5358   1
 -14  12   3 1160.76 98.3557   1
  14  12  -3 1034.56 92.4053   1
 -13 -12   3 244.280 46.8873   1
  13  12  -3 356.665 54.2533   1
 -12  12   3 9.63297 38.2655   1
  12 -12  -3 18.7650 34.7840   1
  11 -12  -3 1968.17 139.568   1
 -11  12   3 2104.26 141.982   1
  11  12  -3 2109.12 140.484   1
 -11 -12   3 2379.11 146.381   1
  10  12  -3 182.738 42.2797   1
 -10  12   3 213.603 48.3313   1
  10 -12  -3 149.343 48.1108   1
 -10 -12   3 114.606 38.4365   1
   9  12  -3 17.0585 37.0671   1
  -9  12   3 83.2068 33.0397   1
   9 -12  -3 46.1343 30.9410   1
  -9 -12   3 8.61051 34.8073   1
   8  12  -3 117.437 38.0458   1
  -8  12   3 101.339 37.9534   1
   8 -12  -3 63.4254 40.0344   1
  -8 -12   3 67.5379 34.8147   1
   7  12  -3 1658.29 118.492   1
   7 -12  -3 1673.30 121.266   1
  -7 -12   3 1744.40 120.446   1
   6  12  -3 439.684 57.9938   1
  -6  12   3 398.238 58.6756   1
   6 -12  -3 411.572 58.9671   1
  -6 -12   3 350.248 52.5184   1
  -5 -12   3 6773.08 354.592   1
   5  12  -3 7023.94 356.175   1
  -4 -12   3 2090.02 135.949   1
   4  12  -3 2040.07 137.065   1
   3 -12  -3 1475.34 104.790   1
  -3 -12   3 1379.10 103.319   1
   3  12  -3 1293.15 100.447   1
  -3  12   3 1172.26 96.0152   1
  -2 -12   3 2033.06 138.098   1
   2 -12  -3 2345.87 142.757   1
  -2  12   3 1845.83 134.257   1
   2  12  -3 2277.48 138.868   1
   1 -12  -3 10009.7 495.469   1
  -1 -12   3 10125.4 494.004   1
  -1  12   3 9955.48 493.711   1
   1  12  -3 9895.91 492.954   1
   0  12   3 577.711 61.7393   1
   0 -12   3 542.257 61.4689   1
   0 -12  -3 669.358 64.6016   1
   1  12   3 2806.54 173.075   1
  -1  12  -3 2955.69 172.822   1
  -1 -12  -3 2965.89 175.194   1
   1 -12   3 2676.22 169.551   1
  -2  12  -3 934.265 80.3445   1
   2 -12   3 1086.61 83.6911   1
  -2 -12  -3 944.156 80.1777   1
  -3  12  -3 5123.30 277.730   1
  -5  12  -3 2619.85 158.195   1
   5 -12   3 2299.51 152.774   1
   5  12   3 2093.51 149.669   1
  -5 -12  -3 2607.89 158.779   1
  -6  12  -3 222.701 43.5822   1
   6 -12   3 217.636 41.1471   1
   6  12   3 296.417 51.8610   1
  -6 -12  -3 185.580 46.4995   1
  -7  12  -3 281.436 45.4980   1
  -7 -12  -3 259.228 49.1046   1
   7 -12   3 192.119 39.8773   1
   7  12   3 171.172 42.3427   1
  -8 -12  -3 9.31382 27.4467   1
  -8  12  -3 93.6640 37.2401   1
   8 -12   3 37.3599 29.0916   1
   8  12   3 27.6143 27.9100   1
  -9  12  -3 999.657 97.1488   1
  -9 -12  -3 1332.29 102.997   1
   9  12   3 1312.41 100.260   1
   9 -12   3 951.236 92.8214   1
 -10 -12  -3 274.575 57.1051   1
  10 -12   3 261.778 47.5552   1
 -10  12  -3 412.829 55.3691   1
  10  12   3 324.571 52.7875   1
 -11 -12  -3 19.1906 36.8643   1
  11 -12   3 48.7092 41.1164   1
 -11  12  -3-9.57324 38.0264   1
  11  12   3-9.37564 38.4240   1
 -12 -12  -3 19.3133 30.8260   1
  12 -12   3-37.7298 37.4795   1
 -12  12  -3 96.4858 41.3115   1
  12  12   3 28.4720 31.7737   1
 -13 -12  -3 280.636 52.2629   1
  13 -12   3 301.540 58.7931   1
  13  12   3 219.911 54.3079   1
 -13  12  -3 325.067 56.4056   1
 -14 -12  -3 39.0265 41.2714   1
  14  12   3 86.0886 47.3583   1
 -15  12  -3 131.846 43.7000   1
  15 -12   3 38.0947 34.8447   1
 -16 -12  -3 107.656 44.8634   1
  16 -12   3 123.632 45.1594   1
 -16  12  -3 65.4120 36.0961   1
  16  12   3 38.1396 42.0990   1
 -17 -12  -3 9.76829 40.6381   1
  17 -12   3 18.3673 39.3141   1
  17  12   3 28.6733 43.1275   1
 -17  12  -3 9.43089 39.8075   1
  18  12   3-9.48407 42.7915   1
 -18 -12  -3 9.65486 40.1626   1
  18 -12   3 35.2743 28.8319   1
 -18  12  -3-9.52720 33.2983   1
  19  12   3 65.8911 44.0449   1
 -19 -12  -3 47.5198 37.1491   1
 -19  12  -3-9.11252 39.0173   1
  19 -12   3-8.80214 37.6893   1
  20  12   3 27.7980 37.4121   1
  21 -13  -3 27.5842 40.4574   1
 -21  13   3 35.2227 42.1615   1
  20 -13  -3-9.12347 37.3961   1
 -20  13   3-27.3881 38.5371   1
  19 -13  -3 27.5054 35.8442   1
  18 -13  -3 18.4947 30.2304   1
 -18  13   3-9.41220 30.7693   1
  17 -13  -3 27.7112 40.2423   1
 -17  13   3 135.404 46.4219   1
  17  13  -3 90.0734 42.9871   1
  16 -13  -3 462.801 65.5695   1
 -16 -13   3 480.979 68.1349   1
 -16  13   3 406.718 61.5594   1
  16  13  -3 453.629 64.9000   1
  15 -13  -3 369.115 58.3589   1
 -15 -13   3 370.538 56.5144   1
 -15  13   3 357.665 58.9132   1
  15  13  -3 416.505 59.4257   1
  14 -13  -3 95.5385 42.1597   1
 -14 -13   3 49.7897 33.5043   1
 -14  13   3 105.921 44.1242   1
  14  13  -3 57.5581 37.6471   1
  13 -13  -3 258.630 55.0589   1
 -13 -13   3 411.092 62.3406   1
 -13  13   3 328.545 55.0766   1
  13  13  -3 379.234 59.3576   1
  12 -13  -3-28.4694 40.0498   1
 -12  13   3 19.5046 39.3542   1
  12  13  -3-9.33427 38.2513   1
 -12 -13   3 9.51356 35.9113   1
  11  13  -3 45.9439 35.9080   1
 -11 -13   3-18.6564 35.2170   1
  10  13  -3 361.044 58.2248   1
 -10  13   3 321.048 53.6173   1
  10 -13  -3 247.400 52.7071   1
 -10 -13   3 337.035 53.0634   1
  -9  13   3 132.387 38.4043   1
   9 -13  -3 66.0628 33.2648   1
   8  13  -3 399.566 57.9876   1
  -8  13   3 492.648 63.9791   1
   8 -13  -3 437.303 63.9856   1
  -8 -13   3 451.875 59.6026   1
   7  13  -3 3132.45 181.326   1
  -7  13   3 2772.70 178.725   1
  -7 -13   3 2912.81 177.979   1
   7 -13  -3 2990.12 181.557   1
   6  13  -3 7083.75 366.059   1
  -6  13   3 7299.01 369.269   1
  -6 -13   3 7006.11 364.680   1
   6 -13  -3 6893.31 365.924   1
  -5  13   3 951.195 85.6598   1
  -5 -13   3 978.044 85.2521   1
   5 -13  -3 855.419 82.2136   1
   4  13  -3 189.155 45.6733   1
  -4  13   3 258.922 49.4475   1
   4 -13  -3 218.085 47.7204   1
  -4 -13   3 192.852 48.5825   1
  -3  13   3 165.043 42.5533   1
   3  13  -3 108.977 37.9363   1
  -3 -13   3 194.552 46.4081   1
   3 -13  -3 143.675 43.0114   1
   2  13  -3 6876.08 346.406   1
  -2  13   3 6210.00 343.788   1
  -2 -13   3 6664.79 346.394   1
   2 -13  -3 6917.64 349.769   1
  -1  13   3 839.184 77.9395   1
   1  13  -3 723.011 72.3918   1
  -1 -13   3 727.854 72.5121   1
   1 -13  -3 603.184 69.7662   1
   0  13   3 5611.82 291.854   1
   0  13  -3 5131.20 286.760   1
   0 -13  -3 5596.16 291.902   1
   0 -13   3 5144.37 286.219   1
   1  13   3 162.559 44.5755   1
  -1 -13  -3 108.553 41.2550   1
   2  13   3 162.201 44.7463   1
   2 -13   3 152.015 43.0174   1
  -2 -13  -3 209.520 46.1446   1
   3  13   3 601.881 65.6435   1
  -3  13  -3 466.757 60.9431   1
   3 -13   3 611.120 65.2134   1
  -3 -13  -3 647.564 68.9951   1
  -4  13  -3 4701.87 253.749   1
   4  13   3 4646.15 251.169   1
   4 -13   3 3899.38 245.830   1
  -4 -13  -3 4765.70 253.081   1
   5  13   3 72.9908 39.1180   1
  -5  13  -3 27.9451 35.8569   1
  -5 -13  -3 55.5518 38.5793   1
  -6  13  -3 381.779 58.7211   1
   6 -13   3 242.387 48.6855   1
   6  13   3 349.727 56.7481   1
  -7  13  -3-9.67331 26.7261   1
   7 -13   3 9.29799 26.5317   1
   7  13   3 27.9482 31.8720   1
  -7 -13  -3-9.59837 32.8378   1
  -8  13  -3 2518.69 159.245   1
   8 -13   3 2301.63 154.455   1
   8  13   3 2415.09 155.105   1
  -8 -13  -3 2311.18 156.285   1
  -9  13  -3 240.402 46.6718   1
  -9 -13  -3 220.692 53.1551   1
   9  13   3 376.883 59.1429   1
   9 -13   3 294.717 49.0773   1
 -10  13  -3 329.317 57.8238   1
 -10 -13  -3 309.166 52.5122   1
  10  13   3 267.346 50.1099   1
  10 -13   3 165.621 48.6499   1
 -11  13  -3 567.560 69.3794   1
 -11 -13  -3 557.129 67.8779   1
  11  13   3 591.597 69.1796   1
  11 -13   3 606.136 71.3520   1
 -12  13  -3 19.4698 38.0460   1
  12 -13   3 18.8591 38.0613   1
 -12 -13  -3 19.4274 40.4137   1
  12  13   3 19.7282 43.3851   1
 -13 -13  -3 9.76237 35.5129   1
  13  13   3-19.0831 36.0198   1
 -13  13  -3 9.56661 37.9996   1
  13 -13   3 56.4104 42.9470   1
 -14  13  -3 47.7137 42.2190   1
  14 -13   3 159.267 50.6698   1
 -15 -13  -3-29.3018 43.5136   1
  15  13   3 38.2933 42.0992   1
 -15  13  -3 9.38920 36.6871   1
  15 -13   3 9.37994 37.2567   1
 -16 -13  -3 9.71231 28.5663   1
  16  13   3 38.1949 35.3943   1
 -16  13  -3-36.4545 33.1501   1
  16 -13   3-9.51288 35.9085   1
 -17 -13  -3 9.60788 32.8789   1
  17  13   3 57.0081 40.6744   1
  17 -13   3-9.13224 41.2087   1
 -17  13  -3 9.17330 43.4137   1
 -18  13  -3 150.024 41.9891   1
 -18 -13  -3 94.9624 36.0990   1
  18  13   3 84.4618 36.9154   1
  18 -13   3 60.5897 30.5488   1
  19  13   3 110.725 46.8048   1
 -20  14   3 17.8612 33.1128   1
  18 -14  -3 82.0102 40.3622   1
 -18  14   3 139.009 51.8593   1
  17 -14  -3 83.3066 44.8168   1
 -17  14   3-9.50773 40.7306   1
  16 -14  -3 126.224 47.8661   1
 -16  14   3 143.840 46.2828   1
  15 -14  -3 268.634 50.2268   1
  15  14  -3 326.174 56.7114   1
 -15  14   3 269.780 53.1657   1
 -15 -14   3 163.974 47.0988   1
  14 -14  -3 85.9930 40.4196   1
 -14  14   3 38.4205 42.8803   1
  13 -14  -3 115.110 42.3700   1
  13  14  -3 116.470 42.8661   1
 -13  14   3 67.7411 39.8563   1
 -13 -14   3 59.0410 32.4132   1
  12  14  -3 363.432 58.3535   1
 -12  14   3 294.078 48.9508   1
 -12 -14   3 357.492 56.0329   1
 -11  14   3 566.702 68.1547   1
  11  14  -3 586.309 68.5737   1
  11 -14  -3 516.691 65.1370   1
 -11 -14   3 369.730 58.6749   1
  10 -14  -3 1251.65 104.704   1
  10  14  -3 1151.93 99.3568   1
 -10  14   3 1280.30 104.133   1
 -10 -14   3 1349.73 105.071   1
  -9  14   3 38.3955 40.5241   1
  -9 -14   3 9.44447 36.2972   1
   9 -14  -3 38.3194 40.4438   1
   9  14  -3 9.34604 35.9192   1
  -8 -14   3-9.32020 37.0423   1
   8  14  -3 74.1950 42.3839   1
  -7 -14   3 1185.70 100.109   1
   7 -14  -3 1129.13 99.8545   1
   7  14  -3 1415.95 105.471   1
  -7  14   3 1295.70 102.982   1
  -6  14   3-18.8986 34.3725   1
  -6 -14   3 9.20902 33.4986   1
   6  14  -3-27.1965 33.6046   1
   6 -14  -3 9.33549 33.2992   1
  -5  14   3 1411.13 115.011   1
   5  14  -3 1697.98 120.396   1
   5 -14  -3 1740.26 121.508   1
  -5 -14   3 1783.30 121.758   1
  -4  14   3 359.208 55.3596   1
   4  14  -3 336.941 53.1262   1
   4 -14  -3 382.927 58.0060   1
  -4 -14   3 506.017 64.3075   1
   3 -14  -3 498.798 64.8151   1
  -3 -14   3 584.988 67.1454   1
  -3  14   3 489.300 62.7410   1
   3  14  -3 456.413 62.3048   1
   2 -14  -3 886.018 85.2418   1
  -2 -14   3 667.503 75.7227   1
  -2  14   3 982.735 84.1679   1
   2  14  -3 931.627 83.6174   1
   1 -14  -3 4948.50 282.238   1
  -1 -14   3 5445.18 284.888   1
  -1  14   3 4999.60 281.497   1
   1  14  -3 5510.01 286.877   1
   0  14  -3 241.746 48.9862   1
   0 -14  -3 203.414 45.9641   1
   0 -14   3 236.251 43.2978   1
   0  14   3 73.3360 38.4603   1
  -1  14  -3 111.581 41.4925   1
  -1 -14  -3 37.2842 28.3117   1
   1 -14   3 45.9835 36.0131   1
   1  14   3 46.1724 30.2824   1
  -2  14  -3 216.844 48.5095   1
   2  14   3 111.931 42.1184   1
   2 -14   3 278.029 52.0957   1
  -2 -14  -3 252.263 49.9030   1
   3 -14   3 1568.69 123.344   1
   3  14   3 2057.06 132.210   1
  -3  14  -3 2112.98 134.669   1
  -3 -14  -3 1533.12 122.889   1
  -4  14  -3-18.8461 36.2013   1
   4 -14   3 37.8970 37.0203   1
  -4 -14  -3-9.41480 35.5408   1
   4  14   3 27.8189 36.8327   1
   5 -14   3 989.017 89.0700   1
  -5 -14  -3 1061.63 92.3482   1
   5  14   3 956.869 89.5184   1
  -6  14  -3 146.110 40.1439   1
   6 -14   3 209.315 43.1626   1
  -6 -14  -3 189.893 39.7537   1
   8  14   3 46.9949 34.8860   1
  -8  14  -3 86.9370 36.5072   1
   8 -14   3-9.65694 30.8607   1
  -8 -14  -3 39.4080 33.7533   1
   9  14   3 1281.00 103.159   1
  -9  14  -3 1103.81 94.9372   1
   9 -14   3 1054.16 93.2145   1
  10  14   3 447.535 61.5017   1
 -10  14  -3 593.218 69.2371   1
 -10 -14  -3 447.804 63.9760   1
  10 -14   3 341.964 58.9465   1
 -11 -14  -3 39.3378 42.6738   1
  11  14   3-28.7183 42.6461   1
  12  14   3 134.990 46.9198   1
 -12 -14  -3 186.150 48.6806   1
  12 -14   3 85.0659 45.5074   1
 -12  14  -3 48.5481 44.6337   1
  13  14   3 116.489 48.8781   1
 -13 -14  -3 176.672 52.7699   1
  13 -14   3 130.960 44.2050   1
 -13  14  -3 142.708 43.3794   1
 -14 -14  -3 19.6490 39.6549   1
  14  14   3 19.5040 41.1654   1
  15  14   3 97.5100 47.2090   1
 -15 -14  -3 9.75934 43.5111   1
  15 -14   3 9.22911 38.4276   1
 -15  14  -3 46.3875 40.8335   1
  16  14   3 29.2642 40.0288   1
 -16  14  -3 45.4393 38.4103   1
 -16 -14  -3 38.4133 40.5826   1
  16 -14   3 73.0176 42.7463   1
 -17 -14  -3 57.0096 35.3033   1
  17 -14   3 81.0455 37.5356   1
  17  14   3 37.2270 37.0442   1
 -17  14  -3 44.6814 33.8193   1
  19 -15  -3 17.5225 33.0861   1
 -19  15   3 26.6536 32.9471   1
  18 -15  -3 62.3550 34.2351   1
 -18  15   3-18.2333 36.8031   1
  17 -15  -3 64.6422 42.7221   1
 -17  15   3 9.28454 38.6525   1
  16 -15  -3 9.56331 40.9371   1
 -16  15   3 18.8907 42.0830   1
  14  15  -3 119.045 41.4381   1
 -14  15   3 104.792 35.5152   1
  14 -15  -3 47.3838 30.4699   1
  13  15  -3 29.4737 38.4062   1
  13 -15  -3-9.54811 40.8855   1
 -13  15   3 38.5302 44.5489   1
 -13 -15   3 49.2359 33.7108   1
  12  15  -3 244.298 52.7970   1
  12 -15  -3 218.952 47.2630   1
 -12  15   3 107.613 40.9089   1
 -12 -15   3 187.730 51.4747   1
 -11 -15   3 99.5060 42.1905   1
  11  15  -3 116.470 45.5833   1
 -11  15   3 107.915 47.6388   1
  11 -15  -3 47.8359 40.0022   1
 -10 -15   3 313.342 54.5961   1
  10 -15  -3 193.374 44.7758   1
  10  15  -3 233.354 56.3998   1
 -10  15   3 211.649 44.0319   1
   9 -15  -3 1391.81 116.628   1
  -9 -15   3 1726.42 123.834   1
  -9  15   3 1929.26 129.939   1
   9  15  -3 1578.29 121.756   1
  -8 -15   3 38.5281 37.6830   1
   8  15  -3 19.1264 38.0313   1
  -8  15   3 78.5260 45.9559   1
   8 -15  -3 38.3153 41.0434   1
  -7 -15   3 153.198 42.9417   1
   7  15  -3 150.893 44.4082   1
  -7  15   3 165.174 45.1751   1
   7 -15  -3 304.703 54.5703   1
   6  15  -3 924.061 84.9942   1
  -6  15   3 951.741 84.7788   1
  -6 -15   3 825.608 81.7240   1
   6 -15  -3 917.655 83.7376   1
  -5 -15   3 9.52335 38.4439   1
   5  15  -3 46.4072 42.9212   1
  -5  15   3 19.2880 34.4136   1
   5 -15  -3 18.9114 35.0648   1
   4  15  -3 823.775 80.9821   1
  -4 -15   3 793.792 79.1016   1
   3  15  -3 138.480 39.3949   1
  -3 -15   3 122.098 40.0635   1
   2  15  -3 328.234 55.7351   1
  -2  15   3 483.070 57.7114   1
  -2 -15   3 311.499 52.7316   1
   2 -15  -3 358.044 51.7804   1
  -1  15   3-9.25585 36.7635   1
   1  15  -3 28.6869 38.5884   1
   1 -15  -3-19.1082 37.3310   1
  -1 -15   3 28.1811 36.0874   1
   0 -15  -3 607.280 67.8518   1
   0  15   3 587.209 68.1590   1
   0  15  -3 533.479 66.7064   1
   0 -15   3 733.628 71.8808   1
  -1 -15  -3 47.4398 37.8495   1
   1 -15   3 85.2686 38.9853   1
   1  15   3 75.0216 40.8446   1
  -1  15  -3 115.123 47.0506   1
  -2  15  -3 1103.65 97.7865   1
   2 -15   3 1180.10 97.5311   1
   3 -15   3 19.2263 36.9449   1
  -3  15  -3 29.1122 40.9679   1
   4  15   3 429.449 60.6923   1
  -4 -15  -3 172.921 45.6814   1
   5 -15   3 183.434 48.7736   1
   5  15   3 132.640 43.9034   1
  -5  15  -3 155.888 48.2193   1
  -5 -15  -3 193.236 46.3131   1
  -6  15  -3 503.394 64.0665   1
  -6 -15  -3 362.786 57.0844   1
   6 -15   3 375.810 55.8969   1
   6  15   3 407.846 58.7331   1
  -7 -15  -3 48.0234 36.6088   1
   7  15   3 123.680 43.2224   1
   7 -15   3 192.407 49.7477   1
  -8 -15  -3 622.378 74.7842   1
  -8  15  -3 641.300 75.6916   1
   8  15   3 756.709 80.5115   1
   8 -15   3 777.124 79.0877   1
  -9 -15  -3 126.665 40.8495   1
  -9  15  -3 106.774 41.8594   1
   9  15   3 96.1840 37.9274   1
   9 -15   3 134.505 43.6463   1
 -10  15  -3 38.8574 42.1754   1
  10  15   3 9.51839 33.9788   1
 -10 -15  -3 49.8881 37.0105   1
 -11 -15  -3 39.8062 38.2910   1
 -11  15  -3 48.5385 41.0267   1
  11  15   3 28.9886 35.2150   1
  11 -15   3 88.7977 44.0076   1
 -12 -15  -3 149.414 49.1854   1
 -12  15  -3 96.3116 47.5885   1
  12  15   3 183.275 51.9392   1
  12 -15   3 178.069 49.1436   1
 -13 -15  -3-19.7896 43.5133   1
 -13  15  -3 47.2888 38.1674   1
  13  15   3-9.50665 42.3531   1
  13 -15   3 9.24051 40.6363   1
 -14  15  -3 27.8080 31.0479   1
  14 -15   3 36.5513 33.9017   1
  15  15   3-18.9000 43.1731   1
 -15 -15  -3-19.2427 38.2235   1
  16  15   3 9.39099 38.4847   1
 -16 -15  -3-19.0113 42.8872   1
 -16  15  -3 17.7273 31.6161   1
  16 -15   3 8.96388 30.6681   1
 -17  16   3-54.0111 43.1012   1
  17 -16  -3-9.16082 39.7767   1
 -15  16   3-9.36340 37.8126   1
  15 -16  -3 74.0109 40.1697   1
 -14  16   3 65.6696 34.2675   1
  14 -16  -3 74.6837 36.6100   1
 -13  16   3 266.511 53.6409   1
  13 -16  -3 207.568 49.6660   1
  12  16  -3 10.0018 30.2816   1
  12 -16  -3 28.3197 39.8472   1
 -12  16   3 19.3928 40.3407   1
  11  16  -3 39.7272 44.2459   1
 -11 -16   3-9.99259 37.7201   1
 -11  16   3 19.5065 37.4684   1
  11 -16  -3-19.0228 35.9037   1
  10  16  -3 158.454 49.3217   1
 -10 -16   3 69.8663 42.5591   1
 -10  16   3 163.373 46.3886   1
  10 -16  -3 144.189 46.9041   1
   9  16  -3 215.996 51.9414   1
  -9 -16   3 227.818 49.4438   1
  -8  16   3 603.113 66.4956   1
   8 -16  -3 405.783 57.8087   1
  -7  16   3 409.747 61.7106   1
   7 -16  -3 392.344 62.5231   1
   6  16  -3 840.800 85.5646   1
  -6  16   3 947.917 86.6261   1
  -6 -16   3 1000.25 90.5472   1
   6 -16  -3 1090.93 91.7072   1
   5  16  -3 241.402 51.1556   1
  -5  16   3 270.958 52.7376   1
  -5 -16   3 283.759 52.3689   1
   5 -16  -3 342.455 55.7439   1
  -4  16   3 126.259 38.7513   1
   4  16  -3 113.293 47.2885   1
   4 -16  -3 86.0461 34.3003   1
  -4 -16   3-19.2526 35.8725   1
   3  16  -3 629.193 70.8905   1
  -3  16   3 521.509 67.9178   1
   3 -16  -3 711.216 75.8603   1
  -3 -16   3 484.675 66.0303   1
  -2  16   3 906.858 84.6356   1
   2  16  -3 881.260 86.4112   1
   2 -16  -3 896.267 85.1530   1
  -2 -16   3 810.010 81.9727   1
  -1  16   3 45.8663 33.3697   1
   1 -16  -3-29.0090 35.1752   1
   0  16   3 414.409 56.4453   1
   0 -16  -3 580.000 64.3360   1
   1  16   3 132.240 37.7497   1
  -1  16  -3 59.0799 45.7143   1
   1 -16   3 57.8866 37.2984   1
   2  16   3 9.50688 35.8876   1
  -2 -16  -3 28.9747 35.1328   1
  -2  16  -3-19.7886 38.6607   1
   2 -16   3-38.7035 36.5254   1
   3  16   3 239.467 53.2474   1
  -3 -16  -3 406.037 59.9860   1
  -3  16  -3 303.665 53.9295   1
   3 -16   3 244.298 52.4347   1
   4  16   3 9.66684 38.4162   1
  -4 -16  -3 9.68318 36.5739   1
  -4  16  -3 19.4571 43.9107   1
   4 -16   3 88.0571 44.1613   1
   5  16   3 462.607 60.9755   1
  -5 -16  -3 426.644 59.7158   1
  -5  16  -3 642.423 75.9800   1
   5 -16   3 583.503 70.5674   1
  -6 -16  -3 19.6179 31.3004   1
   6  16   3 76.8346 36.9018   1
   6 -16   3-48.4577 42.0589   1
  -6  16  -3-29.7496 44.7452   1
   7  16   3 488.174 63.9078   1
  -7  16  -3 517.731 68.7852   1
  -7 -16  -3 551.505 68.1076   1
   7 -16   3 440.193 62.0421   1
   8 -16   3 330.023 55.8907   1
  -8  16  -3 301.060 55.4872   1
   9  16   3 200.992 56.1764   1
  -9  16  -3 231.939 53.2516   1
  -9 -16  -3 125.759 45.0741   1
   9 -16   3 239.232 52.7435   1
  10  16   3-28.7640 42.7241   1
 -10 -16  -3 87.5705 47.0856   1
  10 -16   3 9.68394 43.1514   1
  11  16   3 346.166 59.2247   1
 -11 -16  -3 310.888 59.8005   1
  12 -16   3-28.1690 31.4349   1
 -12  16  -3-18.8873 29.3833   1
  13  16   3-9.45534 33.0502   1
 -13  16  -3 9.28646 38.0608   1
 -13 -16  -3 49.0318 34.9833   1
  14  16   3 9.43368 38.0730   1
 -14  16  -3 9.05894 41.3830   1
  14 -16   3-17.8516 37.6742   1
 -14 -16  -3 58.2977 40.4198   1
  15  16   3 27.9895 42.6289   1
 -15  16  -3 8.91859 34.2773   1
 -15 -16  -3 57.8127 46.1209   1
  15 -16   3 17.5698 33.7639   1
  16 -17  -3 45.2882 37.2094   1
 -16  17   3 71.7493 38.4760   1
  15 -17  -3 36.0728 39.1505   1
 -15  17   3 18.2550 39.0859   1
  13 -17  -3 37.0183 41.2701   1
 -13  17   3 46.6823 42.1638   1
  12 -17  -3 9.28658 34.5102   1
 -12  17   3 104.929 42.0187   1
 -10 -17   3-10.0781 36.6627   1
 -10  17   3-28.5960 32.6154   1
  10 -17  -3-9.50125 28.7614   1
  10  17  -3 9.94462 40.1342   1
  -9 -17   3 9.96547 31.0126   1
  -9  17   3 9.51925 38.4340   1
   9 -17  -3 76.5726 38.6451   1
   9  17  -3 19.7746 33.8491   1
  -8 -17   3 139.640 41.1670   1
  -8  17   3 125.827 47.0852   1
   8 -17  -3 95.8898 44.0734   1
   8  17  -3 78.4169 35.9901   1
  -7 -17   3 39.9752 34.9470   1
  -7  17   3 106.908 46.5244   1
   7 -17  -3-47.7929 42.6002   1
   7  17  -3 19.4836 38.7119   1
   6 -17  -3 47.8113 39.2112   1
  -6 -17   3 70.3676 45.9390   1
  -6  17   3 29.0572 36.5887   1
   6  17  -3-19.0656 43.0322   1
  -5 -17   3 19.5776 31.2354   1
   5  17  -3 9.57221 32.0347   1
  -4 -17   3 246.898 53.3852   1
   4  17  -3 338.776 59.2211   1
   3 -17  -3 38.4561 38.8024   1
  -3 -17   3-9.83090 37.7723   1
   3  17  -3 19.6577 41.4865   1
  -3  17   3 9.67509 36.5276   1
  -2 -17   3-19.5301 38.7940   1
   2 -17  -3 9.65721 33.0496   1
  -2  17   3 28.3818 36.3532   1
   2  17  -3 59.7122 39.5366   1
  -1 -17   3 19.4909 27.8114   1
   1 -17  -3 9.55651 28.1114   1
  -1  17   3-9.34326 32.6550   1
   1  17  -3 19.7323 32.2555   1
   0 -17  -3 156.736 46.7884   1
   0 -17   3 274.050 49.2876   1
   0  17  -3 286.169 53.0540   1
   0  17   3 148.569 38.6446   1
  -1 -17  -3 48.5066 49.9059   1
  -1  17  -3-19.8743 37.5119   1
   1 -17   3 9.77055 33.4286   1
  -2 -17  -3 521.046 63.3151   1
  -2  17  -3 534.033 70.6336   1
   2 -17   3 452.844 65.1691   1
   2  17   3 664.296 69.7113   1
  -3  17  -3 49.0127 40.7791   1
   3 -17   3 9.83952 38.4504   1
   3  17   3-19.1067 45.7204   1
  -4  17  -3 39.1149 43.0205   1
   4 -17   3 19.6553 37.1192   1
  -5 -17  -3 87.4844 42.2462   1
   5  17   3 28.9433 41.3625   1
  -5  17  -3 29.7902 41.9753   1
   5 -17   3 68.0359 42.8068   1
   6  17   3 173.156 50.8048   1
  -6  17  -3 188.106 51.7582   1
   6 -17   3 232.181 53.3627   1
  -6 -17  -3 232.290 49.2049   1
   7  17   3 125.128 39.2064   1
  -7  17  -3 128.793 50.2582   1
   7 -17   3 152.321 49.7282   1
  -7 -17  -3 87.5378 38.3765   1
   8  17   3 152.664 49.3858   1
  -8  17  -3 173.357 46.9070   1
  -8 -17  -3 195.607 49.1193   1
   8 -17   3 260.004 52.1423   1
   9  17   3 123.585 47.6064   1
  -9 -17  -3 38.4415 39.5459   1
  10 -17   3 19.0892 38.5303   1
 -10  17  -3 28.4967 38.9401   1
  11  17   3-18.8184 38.5583   1
 -11  17  -3-9.42436 43.5697   1
  11 -17   3 9.53867 39.0889   1
 -11 -17  -3 9.49617 35.1997   1
  12  17   3-9.36677 40.0917   1
 -12  17  -3 9.24393 32.3057   1
 -12 -17  -3-47.4367 38.2854   1
  12 -17   3 9.19077 28.5791   1
  13 -17   3 44.2531 40.5091   1
 -13  17  -3 72.5861 44.4478   1
  14  17   3-9.24868 39.0341   1
  14 -18  -3 44.1912 29.6384   1
 -14  18   3 44.5405 29.1879   1
  13 -18  -3-18.0632 32.8522   1
 -13  18   3 9.05272 31.6373   1
  12 -18  -3 9.06467 36.0053   1
 -12  18   3 9.31248 37.5813   1
 -11  18   3 18.8230 37.4487   1
  11 -18  -3 82.7396 42.5611   1
 -10  18   3 46.9752 42.9181   1
  10 -18  -3-18.6201 41.4797   1
  -9  18   3-37.4685 41.7633   1
   9 -18  -3-37.6978 43.0807   1
  -8  18   3-28.4843 45.4360   1
   8 -18  -3 28.4278 42.7527   1
   8  18  -3-9.78805 33.4868   1
  -7  18   3 116.340 47.5704   1
   7 -18  -3 56.7641 41.7811   1
  -6  18   3 28.9366 43.5175   1
   6  18  -3-9.66684 31.6011   1
   6 -18  -3-18.9215 46.2682   1
   5  18  -3 48.9300 40.1233   1
  -5  18   3 9.59298 39.3328   1
   5 -18  -3 9.49086 38.3210   1
  -5 -18   3 49.7929 38.9320   1
   4  18  -3 9.86091 42.7883   1
  -4  18   3-9.62339 37.6007   1
  -4 -18   3-29.7603 46.4042   1
   4 -18  -3 28.3697 35.6961   1
  -3  18   3 9.68343 30.8990   1
   3  18  -3 40.0813 37.1479   1
   3 -18  -3 28.5358 33.2477   1
  -3 -18   3-19.6835 32.1792   1
  -2  18   3 47.6251 39.0377   1
   2  18  -3-40.0079 47.3322   1
   2 -18  -3 28.7575 41.5993   1
  -2 -18   3 9.77492 39.4502   1
   1 -18  -3 9.60641 43.3430   1
   0  18   3 18.5014 36.1445   1
   0 -18  -3-18.9732 40.6039   1
   1  18   3 101.761 46.3780   1
  -1  18  -3 49.9170 43.5152   1
  -1 -18  -3 87.8135 43.6616   1
   1 -18   3 127.441 46.5699   1
  -2 -18  -3-9.67329 41.4030   1
  -2  18  -3 9.92048 30.8472   1
   2 -18   3 9.82691 27.1500   1
   2  18   3-18.8509 43.5746   1
  -3 -18  -3 19.2030 39.3497   1
  -3  18  -3 29.2749 42.3461   1
   3 -18   3-9.81095 41.9954   1
   3  18   3 9.44298 39.8553   1
  -4 -18  -3-28.8137 41.1089   1
  -4  18  -3-19.5052 44.5470   1
   4 -18   3 39.0208 41.7537   1
   4  18   3 18.9868 41.1937   1
  -5 -18  -3 86.6923 41.2952   1
   5  18   3 57.0468 44.0180   1
  -5  18  -3 29.6454 33.8885   1
   5 -18   3 48.1626 35.7821   1
   6  18   3-9.54968 34.7402   1
  -6  18  -3-9.81050 40.8107   1
  -6 -18  -3-9.62498 32.9327   1
   6 -18   3-19.0908 39.1200   1
   7 -18   3 85.1188 43.2631   1
  -7  18  -3 19.4027 43.2819   1
   8  18   3 56.9314 44.3868   1
  -8  18  -3-9.48210 30.2520   1
   8 -18   3 9.48982 30.2766   1
  -8 -18  -3-9.54001 38.4988   1
   9  18   3 85.0174 45.7334   1
  -9  18  -3 37.5907 42.9576   1
   9 -18   3 9.28829 39.7895   1
  -9 -18  -3 19.0940 42.0145   1
  10  18   3-37.2797 35.8080   1
 -10  18  -3-9.29209 36.9113   1
 -10 -18  -3-38.2140 31.9711   1
  10 -18   3 46.6681 39.3951   1
 -11  18  -3-18.3848 43.0116   1
 -11 -18  -3-9.34107 39.9933   1
  11 -18   3-37.3630 43.7052   1
  12  18   3 36.5708 35.1280   1
 -12 -18  -3-9.19797 34.1003   1
  11 -19  -3-17.8401 36.0283   1
 -11  19   3 91.2998 44.1995   1
 -10  19   3-9.22643 27.9506   1
  10 -19  -3 63.2462 33.5129   1
  -9  19   3 18.3076 35.7711   1
   9 -19  -3 9.19683 37.1174   1
  -8  19   3 18.4180 43.1176   1
   8 -19  -3 64.8675 43.8882   1
  -7  19   3 66.3150 40.0458   1
   7 -19  -3 37.2323 35.2091   1
   6  19  -3 9.76997 40.6395   1
  -6  19   3-18.9218 33.7459   1
   6 -19  -3 27.9136 35.1230   1
  -5  19   3 18.9063 39.3516   1
   5  19  -3 19.7263 42.8262   1
  -5 -19   3 69.4776 45.3629   1
  -4  19   3-18.9430 34.4523   1
   4  19  -3-10.0139 41.6535   1
   4 -19  -3 37.2688 33.2329   1
  -4 -19   3-9.83992 40.3235   1
   3  19  -3 59.9762 50.4317   1
  -3  19   3 9.59678 42.2129   1
  -3 -19   3 9.77009 38.1869   1
   3 -19  -3 18.5629 40.2862   1
   2  19  -3 59.5403 38.8239   1
  -2  19   3 38.2268 32.7555   1
   2 -19  -3 65.8558 34.2787   1
  -2 -19   3 9.76158 33.4551   1
   1  19  -3-9.91086 36.0570   1
  -1  19   3-47.0360 42.4481   1
  -1 -19   3 78.2637 37.5885   1
   1 -19  -3 47.3429 45.3160   1
   0  19  -3-19.8568 47.5278   1
   0  19   3 55.8946 41.5204   1
   0 -19   3 87.8469 44.6025   1
   0 -19  -3-9.47152 38.8344   1
   1  19   3-9.13521 33.8761   1
  -1  19  -3 80.2495 41.1189   1
  -1 -19  -3-9.36444 32.0524   1
   1 -19   3 48.9922 31.2750   1
  -2  19  -3 29.2536 43.9969   1
   2  19   3 18.2522 30.5394   1
   2 -19   3-19.5334 41.2211   1
  -2 -19  -3 9.62510 30.7103   1
  -3 -19  -3-19.0665 36.6323   1
   3  19   3 55.7497 41.4020   1
  -4 -19  -3-18.9398 42.1881   1
  -4  19  -3 19.3762 44.7894   1
   4 -19   3-9.59709 38.7282   1
   4  19   3 27.9159 43.5287   1
  -5 -19  -3-9.39077 30.7065   1
   5  19   3-37.2560 36.3985   1
  -5  19  -3 19.4306 42.1622   1
   5 -19   3-28.4604 39.4670   1
   6  19   3 9.30252 40.9078   1
  -6  19  -3 19.2541 41.7741   1
  -6 -19  -3-18.8957 40.9966   1
   6 -19   3 9.36826 40.0981   1
   7  19   3 27.9627 42.6470   1
  -7 -19  -3 84.6446 43.0303   1
   8 -19   3-18.4606 35.5050   1
  -8  19  -3 101.853 42.8450   1
   9  19   3 18.5692 45.8994   1
  -9  19  -3 45.9258 42.9794   1
   9 -19   3-45.0994 41.2139   1
  -9 -19  -3 83.6769 43.5044   1
 -10 -19  -3-9.20451 35.3737   1
  10  19   3-36.6258 37.5358   1
   8 -20  -3 8.97733 33.2787   1
  -8  20   3 8.92500 34.2880   1
   7 -20  -3 45.2579 41.3620   1
  -7  20   3 9.07224 37.7550   1
   6 -20  -3 18.1209 36.5710   1
   5 -20  -3 9.08115 41.4800   1
  -5  20   3-9.26095 39.6381   1
   4 -20  -3-9.14818 29.1876   1
  -4  20   3-9.22602 30.1627   1
   3  20  -3 29.3697 47.8956   1
   2  20  -3-9.78252 45.2274   1
  -1 -20   3 28.9140 40.0995   1
   1  20  -3 9.82999 46.5227   1
   0 -20   3 57.7665 44.0304   1
   0  20  -3 39.4857 45.1421   1
   1 -20   3 9.63701 38.8941   1
  -1  20  -3 19.3205 40.1874   1
   2 -20   3 114.883 40.0766   1
  -2  20  -3 85.7139 42.1225   1
   3 -20   3 37.9490 41.3446   1
  -3 -20  -3 93.1956 36.0058   1
   3  20   3 97.2873 39.5863   1
  -3  20  -3 104.363 44.5458   1
   4  20   3-9.01868 40.6964   1
  -4  20  -3 47.7756 47.7195   1
  -4 -20  -3-9.30704 40.3921   1
   4 -20   3 46.7728 45.7550   1
   5 -20   3 92.4958 43.3483   1
  -5  20  -3 47.3398 48.7757   1
  -5 -20  -3 46.3180 30.3980   1
  -6  20  -3-37.6471 40.2901   1
   6 -20   3 63.3089 32.2665   1
  -6 -20  -3 18.3126 35.1818   1
   6  20   3 18.0164 41.6518   1
  -7 -20  -3 36.3353 38.4141   1
   7  20   3 72.0732 40.7197   1
  -2  21  -3 55.6334 44.9298   1
 -24   0   4-10.2402 37.2480   1
  24   0  -4 9.48509 38.2756   1
 -23   0   4-9.78869 36.9547   1
  23   0  -4 38.9599 38.0610   1
 -22   0   4 351.754 55.4191   1
  22   0  -4 336.341 58.0889   1
 -21   0   4 181.532 50.7579   1
  21   0  -4 290.974 51.3696   1
 -20   0   4 988.679 90.2971   1
  20   0  -4 902.397 85.1524   1
 -18   0   4 420.564 56.7189   1
  18   0  -4 435.263 56.4085   1
 -17   0   4 263.236 48.3892   1
  17   0  -4 332.540 50.3717   1
 -16   0   4 4167.58 226.700   1
  16   0  -4 4018.87 222.421   1
 -15   0   4 8045.47 395.685   1
  15   0  -4 7691.00 389.843   1
  14   0  -4-26.0827 25.0619   1
 -14   0   4-6.88875 26.4752   1
  13   0  -4 9535.96 458.110   1
 -13   0   4 9417.31 462.042   1
  12   0  -4 1412.69 94.1605   1
 -12   0   4 1507.03 96.9963   1
  11   0  -4 1574.36 98.1273   1
  10   0  -4 35031.5 1541.56   1
 -10   0   4 32847.1 1540.21   1
   8   0  -4 13927.5 648.280   1
  -8   0   4 14279.8 649.315   1
   7   0  -4 33451.6 1467.99   1
  -7   0   4 31590.9 1467.76   1
   6   0  -4 17489.6 779.667   1
  -6   0   4 16872.6 779.754   1
   5   0  -4 794308. 35816.1   1
  -5   0   4 810239. 35816.5   1
   4   0  -4 465962. 20793.0   1
  -4   0   4 465345. 20792.6   1
  -2   0   4 332909. 15078.4   1
   2   0  -4 342315. 15078.3   1
  -1   0   4 100209. 4444.20   1
   1   0  -4 98442.4 4444.63   1
   0   0   4 170962. 6737.80   1
   0   0  -4 131119. 6737.27   1
   1   0   4 558004. 24169.2   1
  -1   0  -4 524512. 24168.8   1
   2   0   4 551432. 25006.6   1
  -2   0  -4 568311. 25007.2   1
   4   0   4 1193.87 80.5627   1
  -4   0  -4 1329.94 82.9997   1
   5   0   4 40821.8 1906.22   1
  -5   0  -4 43494.4 1910.68   1
   6   0   4 2650.74 149.303   1
  -6   0  -4 2626.90 150.965   1
   7   0   4 20228.2 959.760   1
  -7   0  -4 21261.8 963.406   1
   8   0   4 17346.7 821.584   1
  -8   0  -4 17804.8 824.493   1
  10   0   4 21061.1 983.731   1
 -10   0  -4 21095.6 984.643   1
  11   0   4 3425.71 199.537   1
 -11   0  -4 3591.76 201.963   1
  12   0   4 3848.34 217.239   1
 -12   0  -4 3930.98 219.169   1
 -13   0  -4 26.0435 33.4218   1
  13   0   4 75.0745 38.6268   1
 -14   0  -4 71.3987 40.4376   1
  14   0   4 95.7444 40.8855   1
 -15   0  -4 133.716 43.9006   1
  15   0   4 239.343 48.9460   1
  16   0   4 3951.90 228.726   1
 -16   0  -4 3995.72 227.750   1
  18   0   4 474.499 63.3433   1
 -18   0  -4 419.289 64.6084   1
  19   0   4 9.10952 37.3505   1
 -19   0  -4 49.7537 43.7750   1
  20   0   4 147.163 36.7750   1
 -20   0  -4 215.522 47.0080   1
  21   0   4 45.8268 39.2383   1
 -21   0  -4-9.57770 38.6588   1
  22   0   4-9.11654 30.5061   1
 -22   0  -4-9.34350 31.9680   1
  23   0   4 18.3229 40.8553   1
 -23   0  -4 62.9398 40.0985   1
  24   0   4 17.7061 40.4555   1
 -24   0  -4 35.5017 39.5570   1
  25  -1  -4 69.5394 44.4429   1
 -25   1   4 107.312 37.0493   1
  24   1  -4-28.7465 39.8578   1
 -24  -1   4-19.8015 41.1829   1
 -24   1   4 19.5035 39.3521   1
  24  -1  -4 19.5229 40.6034   1
  23   1  -4 18.8990 36.3148   1
 -23  -1   4-9.94991 32.5421   1
 -23   1   4 68.8691 35.1062   1
  23  -1  -4 9.45846 33.7515   1
  22   1  -4 18.3022 32.0259   1
 -22  -1   4 59.9703 38.4341   1
 -22   1   4-38.8019 42.1265   1
  22  -1  -4 123.094 47.7925   1
  21   1  -4 679.186 70.7629   1
 -21  -1   4 596.211 72.4042   1
 -21   1   4 462.801 62.7848   1
  21  -1  -4 622.249 68.9914   1
  20   1  -4 45.5797 42.6692   1
 -20  -1   4 36.6492 36.4222   1
 -20   1   4 38.4362 39.4061   1
  20  -1  -4 17.9244 36.1972   1
 -19  -1   4-16.9971 30.9284   1
  19   1  -4-27.2337 33.6634   1
  18   1  -4 1353.44 104.586   1
  18  -1  -4 1532.40 105.248   1
 -18  -1   4 1276.49 102.786   1
 -18   1   4 1359.33 106.097   1
  17   1  -4 4239.91 231.194   1
  17  -1  -4 4128.29 230.445   1
 -17  -1   4 3866.42 229.647   1
 -17   1   4 4640.03 237.723   1
  16   1  -4 1504.28 111.237   1
 -16  -1   4 1617.53 113.758   1
 -16   1   4 1850.78 118.373   1
  16  -1  -4 1717.88 115.396   1
 -15   1   4 1754.71 124.438   1
  15  -1  -4 2207.88 129.752   1
  14   1  -4 4521.31 236.650   1
 -14  -1   4 4700.88 239.574   1
 -14   1   4 4123.18 235.328   1
  14  -1  -4 4525.79 239.101   1
  13   1  -4 9175.35 452.856   1
 -13  -1   4 9663.43 455.752   1
 -13   1   4 9539.02 456.287   1
  13  -1  -4 9162.96 453.999   1
 -12  -1   4 16604.4 739.060   1
  12  -1  -4 14985.9 736.408   1
  11   1  -4 28173.4 1367.92   1
 -11  -1   4 32397.3 1373.16   1
 -11   1   4 29522.1 1373.95   1
  11  -1  -4 30393.9 1372.12   1
  10   1  -4 6825.92 325.571   1
 -10   1   4 6876.95 329.001   1
  10  -1  -4 6516.03 327.532   1
  -9   1   4 18389.8 850.780   1
   9  -1  -4 18632.6 850.982   1
  -8  -1   4 99299.1 3940.95   1
   8   1  -4 79766.3 3934.14   1
   7   1  -4 88.8381 18.1054   1
  -7   1   4 47.6362 19.8319   1
   7  -1  -4 51.9827 19.4622   1
   6   1  -4 448090. 20566.1   1
  -6   1   4 456025. 20572.4   1
   6  -1  -4 452488. 20572.6   1
  -6  -1   4 485876. 20568.7   1
   5   1  -4 3038.09 142.630   1
  -5   1   4 3022.46 148.898   1
  -5  -1   4 3061.72 143.116   1
   5  -1  -4 3067.85 149.365   1
  -4   1   4 87740.4 3933.83   1
   4  -1  -4 88001.3 3933.38   1
   3  -1  -4 104376. 4645.84   1
  -3   1   4 103343. 4645.62   1
  -2   1   4 15135.9 720.771   1
   2  -1  -4 16719.3 721.146   1
   1  -1  -4 18207.3 814.504   1
   1   1  -4 16831.7 810.754   1
  -1   1   4 17987.6 814.387   1
  -1  -1   4 18984.9 811.041   1
   0  -1  -4 28394.6 1297.04   1
   0   1   4 29035.2 1296.85   1
   0   1  -4 29882.3 1295.63   1
   0  -1   4 27664.6 1294.94   1
  -1   1  -4 11394.1 481.837   1
  -1  -1  -4 9872.52 481.516   1
   1  -1   4 10103.5 480.247   1
   1   1   4 10308.2 481.759   1
  -2  -1  -4 536300. 23148.7   1
   2  -1   4 541420. 23147.9   1
   2   1   4 567509. 23149.4   1
  -3  -1  -4 2520.35 136.740   1
   3   1   4 2436.18 133.226   1
  -4   1  -4 218445. 9852.76   1
  -4  -1  -4 229570. 9855.74   1
   4  -1   4 215980. 9851.40   1
   4   1   4 217615. 9851.62   1
  -5   1  -4 64662.0 2836.35   1
  -5  -1  -4 58622.3 2836.76   1
   5  -1   4 65247.1 2835.94   1
   5   1   4 62744.7 2836.05   1
  -6   1  -4 1904.03 127.710   1
  -6  -1  -4 2304.83 130.412   1
   6  -1   4 2133.86 128.452   1
   6   1   4 2515.52 134.250   1
  -7   1  -4 7728.66 371.260   1
  -7  -1  -4 7241.59 367.331   1
   7  -1   4 7377.25 368.715   1
   7   1   4 7702.16 371.753   1
  -8  -1  -4 6030.79 299.575   1
  -8   1  -4 5779.96 298.689   1
   8   1   4 5629.86 300.132   1
   8  -1   4 5928.23 297.936   1
  -9   1  -4 193.674 36.0367   1
   9  -1   4 68.0588 27.1135   1
 -10  -1  -4 4108.90 233.298   1
  10  -1   4 3884.11 228.808   1
  10   1   4 4518.69 238.164   1
 -11  -1  -4 13092.1 690.685   1
 -11   1  -4 15399.1 699.390   1
  11  -1   4 15037.9 694.710   1
  11   1   4 14750.9 695.677   1
 -12   1  -4 330.519 53.1135   1
 -12  -1  -4 391.120 56.6424   1
  12  -1   4 526.938 56.8174   1
  12   1   4 347.593 54.1548   1
 -13   1  -4 259.066 50.0523   1
 -13  -1  -4 139.619 38.7600   1
  13  -1   4 160.910 42.6677   1
  13   1   4 203.594 41.8706   1
 -14   1  -4 100.093 32.4263   1
 -14  -1  -4 181.784 44.4308   1
  14  -1   4 131.438 35.9243   1
  14   1   4 199.473 45.4846   1
 -15  -1  -4 2487.89 154.389   1
 -15   1  -4 2099.30 148.851   1
  15   1   4 2330.67 148.828   1
  15  -1   4 2299.46 150.278   1
 -16   1  -4 103.370 36.8417   1
  16  -1   4 199.843 40.0964   1
  16   1   4 106.866 44.1692   1
 -18   1  -4 37.8131 38.1479   1
 -18  -1  -4 9.64793 38.9334   1
  18  -1   4 9.46140 36.3471   1
  18   1   4-36.8573 37.1837   1
 -19   1  -4 149.444 38.2102   1
  19  -1   4 87.7238 35.3279   1
 -20  -1  -4 37.6784 39.7555   1
  20  -1   4 18.8142 39.1314   1
  20   1   4-28.2687 40.8898   1
 -21  -1  -4 9.34772 29.1569   1
 -21   1  -4 78.8115 45.6019   1
  21   1   4 84.5583 35.5393   1
 -22   1  -4-9.65069 35.7763   1
 -22  -1  -4 9.29764 40.8892   1
  22  -1   4 26.8654 34.9938   1
  22   1   4 18.4454 38.9261   1
 -23   1  -4-9.29008 29.6439   1
 -23  -1  -4-9.18192 41.4303   1
  23   1   4-36.1060 41.2350   1
  23  -1   4-8.87518 27.6038   1
 -24  -1  -4-8.97258 33.2729   1
 -24   1  -4 35.6887 33.6927   1
  24   1   4-8.80845 32.0547   1
  24  -1   4 60.9349 36.2218   1
  26  -2  -4 29.5642 35.8701   1
 -25   2   4 9.89757 36.6983   1
  25  -2  -4 28.5414 33.9454   1
 -24   2   4-9.88968 40.5485   1
 -24  -2   4 49.1064 37.0961   1
  24  -2  -4 57.9236 49.1984   1
  24   2  -4 19.4475 40.4678   1
 -23   2   4 39.8476 42.6460   1
 -23  -2   4 77.0588 40.6592   1
  23  -2  -4-28.7940 41.0887   1
  23   2  -4-9.68585 42.6004   1
 -22  -2   4 66.3443 38.3783   1
  22   2  -4 75.8872 35.9480   1
 -21   2   4 89.7123 38.9916   1
 -21  -2   4 37.4861 33.4778   1
  21  -2  -4 45.5994 34.4752   1
  21   2  -4-9.14340 36.3633   1
 -20   2   4 434.022 58.7778   1
 -20  -2   4 506.781 64.9849   1
  20  -2  -4 423.190 57.8314   1
  20   2  -4 388.256 59.2287   1
 -19   2   4 274.285 52.2904   1
 -19  -2   4 341.186 53.7543   1
  19  -2  -4 322.423 51.5277   1
  19   2  -4 272.908 50.5053   1
 -18   2   4 263.513 49.7344   1
 -18  -2   4 322.735 52.4508   1
  18  -2  -4 281.303 50.2352   1
  18   2  -4 259.043 44.9941   1
 -17   2   4 3898.12 218.033   1
 -17  -2   4 4209.97 222.129   1
  17  -2  -4 3578.48 215.659   1
  17   2  -4 3754.69 212.374   1
 -16   2   4 268.322 46.8721   1
 -16  -2   4 366.084 49.2423   1
  16  -2  -4 375.114 50.3264   1
  16   2  -4 446.008 50.9662   1
 -15   2   4 5542.33 290.170   1
  15  -2  -4 5531.75 289.446   1
 -14  -2   4 1563.32 101.781   1
  14   2  -4 1396.28 98.9132   1
 -13   2   4 821.156 69.9759   1
 -13  -2   4 664.216 61.4255   1
  13  -2  -4 706.793 62.8387   1
 -12   2   4 714.471 61.9800   1
  12  -2  -4 701.366 62.3266   1
  12   2  -4 787.301 62.2081   1
 -12  -2   4 718.383 59.7609   1
  11  -2  -4 391.790 43.4392   1
 -11  -2   4 363.408 39.3869   1
 -11   2   4 333.433 43.2634   1
 -10   2   4 1523.50 98.4915   1
  10   2  -4 1697.28 95.2513   1
  10  -2  -4 1538.03 97.8269   1
 -10  -2   4 1553.43 94.4607   1
   9  -2  -4 90896.9 4021.27   1
  -9   2   4 88052.6 4020.23   1
  -8  -2   4 20912.7 957.630   1
  -8   2   4 22381.4 963.978   1
   8  -2  -4 19066.9 963.031   1
   8   2  -4 21510.1 955.525   1
  -7  -2   4 124290. 4842.34   1
   7   2  -4 94834.6 4839.20   1
  -6   2   4 16439.6 748.707   1
  -6  -2   4 15605.8 740.571   1
   6  -2  -4 17098.9 749.669   1
   6   2  -4 16626.0 740.719   1
   5  -2  -4 46578.0 2230.37   1
   5   2  -4 48869.0 2220.66   1
  -5  -2   4 51054.1 2220.90   1
  -5   2   4 50931.7 2230.69   1
   4  -2  -4 4468.70 213.112   1
  -4   2   4 4343.55 211.711   1
   3  -2  -4 17021.0 775.926   1
  -3   2   4 17073.2 775.424   1
   2   2  -4 69.7154 12.4987   1
   2  -2  -4 78.7483 19.1047   1
  -2   2   4 85.2715 20.8859   1
  -2  -2   4 128.468 13.8498   1
   1   2  -4 3700.49 194.761   1
   1  -2  -4 4300.17 201.398   1
  -1   2   4 4417.35 202.107   1
  -1  -2   4 4347.48 195.711   1
   0  -2  -4 4710.82 226.370   1
   0   2  -4 4534.15 222.789   1
   0  -2   4 5098.08 223.571   1
   0   2   4 4349.09 226.240   1
  -1  -2  -4 12067.7 564.364   1
   1  -2   4 12927.1 563.414   1
   1   2   4 12574.8 565.211   1
  -1   2  -4 11392.8 561.481   1
  -2   2  -4 1618.12 89.1787   1
   2  -2   4 1420.36 86.6180   1
   3   2   4 20363.5 937.699   1
  -3  -2  -4 21016.3 940.604   1
  -3   2  -4 21189.8 939.404   1
   3  -2   4 19476.2 935.258   1
   4   2   4 42.8367 22.5583   1
  -4  -2  -4 24.2123 20.1831   1
  -4   2  -4 43.2632 26.8129   1
   4  -2   4 9.25106 21.6751   1
   5   2   4 34639.1 1541.30   1
  -5  -2  -4 34022.1 1540.96   1
  -5   2  -4 32245.9 1540.82   1
   5  -2   4 34464.3 1542.13   1
   6   2   4 7181.95 344.328   1
  -6  -2  -4 7047.85 343.381   1
  -6   2  -4 6943.43 344.282   1
   6  -2   4 6707.06 342.889   1
   7   2   4 16299.1 763.913   1
  -7  -2  -4 17196.5 766.066   1
  -7   2  -4 15510.5 762.110   1
   7  -2   4 16314.8 764.758   1
   8   2   4 6014.28 295.963   1
  -8  -2  -4 5976.91 297.717   1
  -8   2  -4 5588.52 294.183   1
   8  -2   4 5502.91 293.865   1
   9   2   4 570.772 60.1999   1
  -9  -2  -4 581.879 60.9823   1
  -9   2  -4 523.188 56.1113   1
   9  -2   4 436.147 52.9660   1
  10   2   4 5867.49 305.403   1
 -10  -2  -4 6274.59 310.772   1
 -10   2  -4 5655.40 305.903   1
  10  -2   4 5939.98 305.675   1
  11  -2   4 4742.93 265.424   1
  11   2   4 5321.82 270.300   1
 -11   2  -4 5078.78 270.012   1
 -11  -2  -4 5014.47 269.109   1
  12  -2   4 1092.65 86.8700   1
  12   2   4 1086.40 89.3451   1
 -12   2  -4 1180.25 90.6393   1
 -12  -2  -4 1067.93 89.7739   1
  13   2   4 475.640 60.8784   1
 -13  -2  -4 479.567 63.2386   1
 -13   2  -4 531.383 60.6462   1
  13  -2   4 532.713 58.2086   1
  14   2   4 2912.36 178.799   1
  14  -2   4 2824.67 175.532   1
 -14   2  -4 3145.85 184.055   1
 -14  -2  -4 3000.57 181.301   1
  15   2   4-26.7498 35.4181   1
 -15  -2  -4 18.0869 36.4966   1
 -15   2  -4-19.1655 32.7873   1
  15  -2   4-8.93152 30.5595   1
  16  -2   4 1483.78 115.945   1
  16   2   4 1762.57 121.347   1
 -16  -2  -4 1807.93 121.852   1
 -16   2  -4 1352.59 114.884   1
  18   2   4 37.5986 32.8649   1
 -18   2  -4 38.4649 39.4196   1
  18  -2   4-9.33506 36.4882   1
 -19  -2  -4 9.50377 37.1502   1
 -19   2  -4 38.5827 40.7228   1
  19  -2   4 27.8044 40.7713   1
  20   2   4-9.36704 40.6474   1
 -20  -2  -4-19.0607 42.4589   1
 -20   2  -4 9.45628 39.3360   1
  20  -2   4 56.7852 43.7557   1
  21   2   4 93.0151 46.9815   1
  21  -2   4 67.4444 47.6804   1
 -21   2  -4 73.8640 41.2039   1
 -21  -2  -4-18.9528 41.7426   1
  22  -2   4 9.18856 38.2236   1
  22   2   4 36.7192 40.8983   1
 -22   2  -4 9.44948 44.7166   1
 -22  -2  -4-9.38367 37.8698   1
  23   2   4-8.99149 36.8469   1
 -23  -2  -4 18.3772 34.6850   1
  24   2   4 61.6236 36.1145   1
  24  -2   4 34.2941 38.2310   1
 -24   2  -4 45.6645 42.2554   1
 -24  -2  -4 8.97727 30.0841   1
 -25   3   4 9.90789 36.0417   1
  25  -3  -4 9.62120 39.4293   1
  24   3  -4-9.69291 32.4348   1
 -24  -3   4-9.90199 33.1343   1
  23   3  -4-9.60510 31.4002   1
 -23  -3   4 29.4511 34.3087   1
 -23   3   4-10.2097 36.4168   1
  23  -3  -4 9.44799 36.9162   1
  22   3  -4-9.45025 34.3902   1
 -22  -3   4 57.7569 36.9938   1
 -22   3   4 10.1835 39.8025   1
  22  -3  -4 36.4399 38.4606   1
  21   3  -4 110.825 38.8407   1
 -21  -3   4 65.7778 38.9321   1
 -21   3   4 232.031 51.4678   1
  21  -3  -4 119.783 46.8298   1
  20   3  -4 26.9690 37.4062   1
 -20  -3   4 9.11581 35.6314   1
 -20   3   4 47.1036 35.5747   1
  20  -3  -4 9.12204 30.5381   1
  19   3  -4 929.690 80.6830   1
 -19  -3   4 858.377 76.7746   1
 -19   3   4 672.223 74.1529   1
  19  -3  -4 557.798 72.7427   1
  18   3  -4 1320.73 102.451   1
 -18  -3   4 1391.23 103.146   1
  17   3  -4 575.585 62.6361   1
 -17  -3   4 485.114 57.5289   1
 -17   3   4 539.766 61.1873   1
  17  -3  -4 619.818 64.8991   1
  16   3  -4 1370.35 97.3829   1
  16  -3  -4 1209.25 95.1608   1
 -16   3   4 1198.41 96.4649   1
 -16  -3   4 1202.36 92.8310   1
  15  -3  -4 44.2994 30.7608   1
 -15   3   4 32.9840 32.2665   1
 -14  -3   4 384.980 45.9597   1
  14  -3  -4 294.552 46.1020   1
  14   3  -4 365.759 45.7646   1
 -14   3   4 362.455 50.0434   1
  13   3  -4 11604.7 551.061   1
 -13  -3   4 11479.9 549.747   1
  12   3  -4 7877.89 366.710   1
 -12  -3   4 7115.42 364.470   1
 -12   3   4 7628.45 371.674   1
  12  -3  -4 7304.87 370.928   1
  11   3  -4 4498.22 230.088   1
  11  -3  -4 4271.86 234.782   1
 -11  -3   4 4821.76 231.355   1
 -11   3   4 4444.57 236.303   1
 -10  -3   4 35.7618 17.5942   1
 -10   3   4 39.9120 27.3668   1
  10  -3  -4 81.1371 30.7336   1
  -9   3   4 9782.26 453.505   1
   9  -3  -4 9177.27 451.481   1
  -8   3   4 27787.8 1274.04   1
   8   3  -4 29018.0 1264.53   1
   8  -3  -4 26475.0 1270.79   1
  -7   3   4 8794.99 399.014   1
  -7  -3   4 8019.13 388.802   1
   7   3  -4 8085.39 388.953   1
   7  -3  -4 8941.20 400.559   1
  -6  -3   4 72617.1 3379.59   1
   6   3  -4 78154.5 3379.51   1
  -5   3   4 1412.22 86.7592   1
   5   3  -4 1463.26 76.7391   1
   5  -3  -4 1334.88 86.3167   1
  -5  -3   4 1603.60 78.1358   1
  -4  -3   4 54423.5 2455.77   1
   4  -3  -4 53799.6 2465.64   1
  -4   3   4 53352.2 2465.12   1
   4   3  -4 56400.9 2455.84   1
  -3  -3   4 165.959 18.4710   1
   3  -3  -4 186.436 27.4264   1
  -3   3   4 195.574 25.9863   1
   3   3  -4 204.644 18.8114   1
   2  -3  -4 19948.6 898.864   1
  -2   3   4 18752.1 897.589   1
   2   3  -4 19896.3 890.263   1
  -2  -3   4 19877.6 890.074   1
   1  -3  -4 22741.5 1022.69   1
  -1   3   4 24531.0 1023.66   1
  -1  -3   4 22829.4 1016.41   1
   1   3  -4 20544.1 1016.02   1
   0  -3   4 32208.0 1455.85   1
   0   3  -4 32282.6 1456.22   1
   1  -3   4 42808.1 1937.09   1
  -1   3  -4 43043.8 1936.34   1
  -2  -3  -4 28360.1 1312.24   1
   2   3   4 29382.9 1313.40   1
  -3   3  -4 388.713 41.5155   1
   3  -3   4 413.765 41.4866   1
  -3  -3  -4 483.550 43.3905   1
  -4  -3  -4 16157.2 749.543   1
  -4   3  -4 14734.2 745.916   1
   4   3   4 16892.5 749.966   1
   4  -3   4 16895.0 749.915   1
  -5  -3  -4 23279.0 1137.17   1
   5   3   4 24514.0 1138.22   1
  -5   3  -4 24377.0 1136.72   1
   5  -3   4 26910.9 1139.03   1
  -6   3  -4 23184.1 1046.53   1
  -6  -3  -4 23234.0 1044.53   1
   6  -3   4 21111.7 1040.75   1
   6   3   4 23055.0 1043.78   1
  -7   3  -4 16984.2 782.179   1
  -7  -3  -4 16870.7 782.266   1
   7  -3   4 16405.5 780.077   1
   7   3   4 16283.1 779.136   1
  -9   3  -4 1633.07 115.738   1
  -9  -3  -4 1894.11 117.216   1
   9  -3   4 1633.62 113.860   1
   9   3   4 1595.78 111.418   1
 -10   3  -4 6148.06 321.969   1
 -10  -3  -4 6524.03 324.422   1
  10  -3   4 6644.90 326.224   1
  10   3   4 5851.91 319.561   1
 -11   3  -4 1204.98 96.1411   1
 -11  -3  -4 1029.27 92.6527   1
  11  -3   4 1524.71 101.723   1
  11   3   4 1506.61 101.946   1
 -12   3  -4 1332.13 104.162   1
 -12  -3  -4 1330.03 101.580   1
  12  -3   4 1369.72 105.090   1
  12   3   4 1542.53 106.223   1
 -13  -3  -4 1497.41 114.997   1
  13   3   4 1869.25 121.472   1
 -14  -3  -4 963.433 89.4962   1
 -14   3  -4 1281.40 98.1656   1
  14  -3   4 977.374 86.5391   1
  14   3   4 1043.21 90.9967   1
 -15  -3  -4 1013.84 89.4863   1
 -15   3  -4 1228.72 97.8341   1
  15   3   4 897.670 85.9869   1
  15  -3   4 947.242 86.1633   1
 -16   3  -4 9.95200 31.7498   1
 -16  -3  -4-9.30659 30.4240   1
  16  -3   4-8.88794 29.0555   1
  16   3   4-9.14818 30.6099   1
 -17   3  -4 247.894 50.4680   1
  17  -3   4 193.683 46.6169   1
 -18   3  -4 9.93238 41.3814   1
 -18  -3  -4 47.7464 42.0584   1
  18  -3   4 84.0037 41.1121   1
  18   3   4 65.3698 45.2434   1
 -19   3  -4 19.3940 41.5300   1
 -19  -3  -4 47.9919 30.6555   1
  19  -3   4-9.41186 39.1760   1
  19   3   4 46.8154 31.3619   1
 -20   3  -4 9.59358 38.1038   1
 -20  -3  -4-38.1357 42.4728   1
  20  -3   4-27.9492 35.7894   1
  20   3   4 56.0478 44.7013   1
 -21   3  -4 9.50788 28.7784   1
 -21  -3  -4-9.47635 38.8353   1
  21  -3   4 45.6775 28.4091   1
  21   3   4-37.1750 38.6598   1
 -22   3  -4-18.4086 35.9709   1
 -22  -3  -4 46.8168 37.7919   1
  22   3   4 27.6955 36.0785   1
 -23   3  -4 8.87396 39.5577   1
  23  -3   4 55.5795 42.3351   1
 -24  -3  -4-17.9029 38.8426   1
  24   3   4 26.6433 37.4813   1
 -26   4   4 39.5473 39.9339   1
  26  -4  -4 37.7855 33.7371   1
 -25   4   4 10.1431 35.4499   1
  25  -4  -4 9.45707 36.3323   1
 -24   4   4-10.3488 38.3631   1
  24  -4  -4-27.7389 41.7189   1
  24   4  -4 9.87011 41.6573   1
 -23   4   4-39.7124 42.4970   1
 -23  -4   4-9.83130 33.6384   1
  23  -4  -4 9.39700 39.6615   1
  23   4  -4-9.73057 35.3981   1
 -22   4   4 19.5870 34.2382   1
 -22  -4   4 29.0816 35.9445   1
  22  -4  -4 18.8283 31.5130   1
  22   4  -4 19.1081 37.9583   1
 -21  -4   4 28.3876 31.6724   1
  21   4  -4 9.33220 31.9380   1
 -20   4   4 55.8107 34.5209   1
 -20  -4   4 55.1531 35.3531   1
  20  -4  -4 56.3817 37.9581   1
  20   4  -4-9.05126 32.3287   1
 -19   4   4 303.707 52.5111   1
 -19  -4   4 381.902 51.9630   1
  19  -4  -4 227.643 45.9587   1
  19   4  -4 269.941 46.6667   1
 -18   4   4 298.629 49.0485   1
 -18  -4   4 221.789 46.3721   1
  18  -4  -4 282.272 47.8699   1
  18   4  -4 141.901 42.1921   1
 -17   4   4 159.440 42.0065   1
 -17  -4   4 170.704 38.6468   1
  17  -4  -4 144.513 41.7045   1
  17   4  -4 143.364 41.1587   1
 -16   4   4 1779.67 120.590   1
  16   4  -4 1751.64 116.579   1
 -16  -4   4 1610.92 114.998   1
  16  -4  -4 1683.13 118.262   1
 -15   4   4 87.2390 36.5150   1
  15  -4  -4 106.039 39.7305   1
  15   4  -4 106.854 32.4652   1
 -15  -4   4 108.972 36.5657   1
  14   4  -4 1249.63 89.7129   1
 -14  -4   4 1309.56 91.4425   1
  14  -4  -4 1260.14 94.6534   1
  13   4  -4 1881.13 115.488   1
 -13  -4   4 1959.59 117.156   1
  13  -4  -4 1610.18 115.023   1
 -13   4   4 1757.27 118.639   1
 -12   4   4-6.99885 26.4189   1
 -12  -4   4-11.5310 22.5273   1
  12   4  -4 22.8688 23.7811   1
  12  -4  -4-13.5614 30.5922   1
 -11  -4   4 2627.69 154.559   1
  11   4  -4 2842.20 153.510   1
 -11   4   4 2752.60 159.549   1
  11  -4  -4 2994.19 163.967   1
 -10  -4   4 6003.58 300.647   1
  10   4  -4 6231.68 301.283   1
  10  -4  -4 6730.21 312.069   1
 -10   4   4 5700.74 306.524   1
  -9  -4   4 2196.84 122.818   1
   9  -4  -4 2298.63 130.832   1
  -9   4   4 2186.95 131.118   1
   8  -4  -4 5175.84 253.146   1
  -8   4   4 4769.71 250.908   1
   7   4  -4 42.3914 17.2340   1
   7  -4  -4 64.2720 24.0205   1
  -7   4   4 45.5953 23.5237   1
   6   4  -4 24089.2 1020.47   1
  -6   4   4 22200.0 1030.62   1
   6  -4  -4 21247.3 1029.11   1
  -6  -4   4 21834.8 1019.95   1
   5   4  -4 35829.6 1563.49   1
  -5   4   4 34540.3 1573.08   1
   5  -4  -4 34046.2 1573.32   1
  -5  -4   4 33981.1 1563.70   1
   4   4  -4 21443.2 954.345   1
  -4   4   4 21687.5 964.257   1
   4  -4  -4 20808.7 964.143   1
  -4  -4   4 20416.5 953.778   1
  -3   4   4 16799.3 761.579   1
   3   4  -4 16309.4 751.820   1
  -3  -4   4 16582.5 752.149   1
   3  -4  -4 16509.9 761.409   1
  -2   4   4 100025. 4592.42   1
   2   4  -4 104891. 4585.90   1
  -2  -4   4 104367. 4585.81   1
   2  -4  -4 98350.6 4592.33   1
  -1   4   4 6877.90 334.359   1
   1  -4  -4 6656.05 334.998   1
   1   4  -4 7656.33 330.918   1
  -1  -4   4 6637.75 328.729   1
   0  -4  -4 65850.9 2903.47   1
   0   4   4 66231.9 2903.34   1
   0  -4   4 64244.8 2898.45   1
   0   4  -4 62222.3 2897.54   1
  -1  -4  -4 11211.3 520.688   1
   1   4   4 10904.9 519.640   1
  -2  -4  -4 3360.95 178.245   1
   2   4   4 3388.27 177.218   1
   2  -4   4 3351.75 175.320   1
  -2   4  -4 3370.54 176.228   1
  -3  -4  -4 22658.2 1099.18   1
   3   4   4 25756.4 1101.52   1
   3  -4   4 22407.0 1099.71   1
  -3   4  -4 25157.8 1099.96   1
   4   4   4 103971. 4690.44   1
  -4  -4  -4 104315. 4690.50   1
   4  -4   4 99493.1 4688.73   1
  -4   4  -4 110170. 4691.72   1
   5   4   4 16433.5 790.032   1
  -5  -4  -4 17154.3 791.815   1
   5  -4   4 17408.3 791.269   1
  -5   4  -4 16793.8 790.552   1
   6   4   4 3110.32 171.943   1
  -6  -4  -4 3202.82 174.439   1
   6  -4   4 3034.32 172.500   1
  -6   4  -4 3081.69 173.204   1
  -7  -4  -4 642.133 61.1368   1
   7   4   4 649.524 60.3154   1
   7  -4   4 562.836 58.5152   1
  -7   4  -4 531.644 59.1456   1
  -8  -4  -4 9597.92 452.510   1
  -8   4  -4 9197.87 453.948   1
   8   4   4 9212.14 451.916   1
   8  -4   4 8726.22 448.598   1
  -9  -4  -4 674.313 67.8602   1
  -9   4  -4 885.036 73.5502   1
   9   4   4 830.118 71.7401   1
   9  -4   4 704.144 69.9666   1
 -10  -4  -4 794.863 70.7147   1
 -10   4  -4 716.295 72.3868   1
  10   4   4 682.209 67.2416   1
  11   4   4 549.077 60.5258   1
 -11  -4  -4 557.071 62.9112   1
  11  -4   4 530.741 60.8138   1
 -11   4  -4 584.755 66.1445   1
  12   4   4-8.35778 27.9712   1
 -12  -4  -4 8.48818 30.8810   1
  12  -4   4 43.0056 37.3267   1
 -12   4  -4 25.5195 37.4116   1
  13  -4   4 1763.39 119.645   1
 -13   4  -4 1397.92 114.031   1
  14   4   4 372.136 56.4191   1
 -14  -4  -4 323.951 54.2696   1
  14  -4   4 412.630 57.0602   1
 -14   4  -4 355.541 55.2997   1
  15   4   4 135.850 36.5080   1
 -15  -4  -4 137.970 35.2758   1
  15  -4   4 144.778 35.9009   1
 -15   4  -4 140.632 39.4934   1
  16   4   4 341.474 58.5369   1
 -16  -4  -4 449.447 62.9326   1
  16  -4   4 518.374 64.0113   1
 -16   4  -4 583.171 71.9713   1
  17   4   4 112.126 42.3705   1
 -17  -4  -4 113.761 41.9046   1
  17  -4   4 54.2575 29.8665   1
 -17   4  -4 128.665 37.6014   1
  18   4   4 169.616 46.9159   1
 -18  -4  -4 210.458 50.4533   1
  18  -4   4 217.331 49.9762   1
 -18   4  -4 192.654 51.8972   1
  19   4   4-9.44758 40.9997   1
 -19  -4  -4-19.1508 39.2444   1
  20   4   4-9.45167 38.7323   1
 -20  -4  -4-28.5928 39.6444   1
  20  -4   4 9.30412 38.1277   1
 -20   4  -4 19.6292 40.8243   1
  21   4   4 37.5587 40.2027   1
 -21  -4  -4 9.43519 35.6306   1
  22   4   4 9.22183 37.7973   1
 -22  -4  -4 46.4250 38.0561   1
  22  -4   4 8.99981 29.4294   1
 -22   4  -4 9.31048 30.4447   1
  23  -4   4 87.1386 41.7235   1
 -23   4  -4-27.4797 42.8722   1
  26  -5  -4-9.25524 41.2363   1
 -26   5   4 39.7862 43.1646   1
  25  -5  -4 9.08798 43.4894   1
 -25   5   4-20.3112 44.0674   1
  24  -5  -4-37.5148 32.1054   1
 -24   5   4-9.85502 32.2356   1
  23   5  -4 9.58075 35.5152   1
  23  -5  -4-66.4083 46.3975   1
 -23   5   4 29.4744 39.0241   1
  22   5  -4 66.3508 38.3267   1
 -22  -5   4 29.0126 39.7047   1
  22  -5  -4 47.8626 34.9037   1
 -22   5   4 67.6909 32.4466   1
  21   5  -4 176.922 46.3246   1
 -21  -5   4 132.386 41.3720   1
  21  -5  -4 77.4384 42.8942   1
 -21   5   4 84.8012 38.9734   1
  20   5  -4-9.09327 35.5346   1
 -20  -5   4-18.3954 35.3387   1
  20  -5  -4-18.6520 40.4719   1
 -20   5   4-9.54037 40.2676   1
  19  -5  -4 301.291 54.6451   1
 -19   5   4 310.847 52.5369   1
  18   5  -4 25.4084 35.7437   1
 -18   5   4 18.9254 33.7515   1
  18  -5  -4-8.76340 33.6651   1
 -18  -5   4-17.1318 32.9064   1
 -17  -5   4 1253.77 93.5245   1
  17   5  -4 1069.91 88.7669   1
 -16   5   4 294.224 50.5075   1
 -16  -5   4 390.057 50.6674   1
  16   5  -4 299.577 45.8823   1
  15   5  -4 1027.09 82.0806   1
 -15  -5   4 968.305 82.1536   1
  15  -5  -4 1094.81 86.9533   1
 -15   5   4 1000.77 86.2501   1
 -14   5   4-31.8438 30.5849   1
 -14  -5   4-13.6786 20.7031   1
  14  -5  -4-7.84767 28.5480   1
  14   5  -4 13.6316 24.7952   1
 -13   5   4 23.3500 30.4438   1
  13   5  -4 32.3028 24.8585   1
 -13  -5   4 38.8048 24.4536   1
  13  -5  -4 29.7337 26.0159   1
 -12  -5   4 1710.55 114.976   1
  12  -5  -4 1781.87 124.458   1
 -12   5   4 1736.31 122.378   1
 -11  -5   4 5444.78 296.723   1
  11  -5  -4 5948.73 304.577   1
 -11   5   4 6076.40 306.140   1
  11   5  -4 6378.09 298.530   1
  10  -5  -4 5467.82 282.357   1
 -10   5   4 6242.81 288.297   1
  10   5  -4 5902.77 276.430   1
  -9  -5   4 23811.7 1105.09   1
   9  -5  -4 23480.6 1113.24   1
   9   5  -4 24929.8 1105.37   1
  -9   5   4 24250.2 1114.85   1
  -8  -5   4 4.33594 18.3006   1
  -8   5   4-17.7556 25.6828   1
   8  -5  -4 35.5820 27.4175   1
  -7   5   4 15661.1 752.857   1
   7  -5  -4 16614.0 753.554   1
   6  -5  -4 33312.9 1555.24   1
  -6   5   4 34197.0 1556.95   1
   6   5  -4 34772.1 1546.91   1
   5  -5  -4 4011.67 213.690   1
  -5   5   4 4126.35 213.517   1
   5   5  -4 4106.88 205.314   1
  -5  -5   4 4378.15 207.532   1
   4  -5  -4 20495.3 933.112   1
  -4   5   4 19996.1 932.321   1
   4   5  -4 20345.2 923.909   1
  -4  -5   4 20212.8 924.600   1
   3  -5  -4 115432. 5166.35   1
  -3  -5   4 113225. 5157.76   1
  -3   5   4 114303. 5165.84   1
   3   5  -4 117342. 5158.02   1
  -2  -5   4 853.934 56.8465   1
   2   5  -4 928.847 57.2449   1
  -2   5   4 694.480 59.7050   1
   2  -5  -4 826.258 61.7253   1
  -1   5   4 138.999 31.5409   1
   1  -5  -4 84.6133 28.3918   1
   0  -5  -4 44.8720 26.8912   1
   0   5   4 25.3097 24.7980   1
   0  -5   4 28.8869 21.6811   1
   0   5  -4 33.3244 21.6816   1
  -1  -5  -4 12445.3 604.896   1
   1   5   4 13533.6 607.255   1
   1  -5   4 12868.6 602.619   1
  -1   5  -4 12854.1 603.894   1
  -2  -5  -4 383.670 44.6342   1
   2   5   4 345.721 43.1175   1
   2  -5   4 234.841 33.9662   1
  -2   5  -4 368.366 41.4339   1
  -3  -5  -4 32452.1 1477.36   1
   3   5   4 29588.1 1473.79   1
   3  -5   4 33636.7 1474.84   1
  -3   5  -4 33707.6 1475.47   1
  -4  -5  -4 84.3028 29.7119   1
   4   5   4 65.5000 26.8186   1
   4  -5   4 142.521 35.1544   1
  -4   5  -4 82.1120 28.9535   1
  -5  -5  -4 2291.72 135.493   1
   5   5   4 2291.25 134.339   1
   5  -5   4 2195.01 134.723   1
  -5   5  -4 2304.14 136.266   1
   6   5   4 1716.76 109.844   1
  -6  -5  -4 1766.03 110.755   1
   6  -5   4 1622.15 109.481   1
  -6   5  -4 1539.64 106.948   1
   8   5   4 429.963 50.1297   1
  -8   5  -4 293.950 46.5513   1
   8  -5   4 247.816 44.9865   1
  -8  -5  -4 352.437 47.9671   1
  -9  -5  -4 2911.09 177.294   1
  -9   5  -4 3058.97 180.607   1
   9  -5   4 3309.95 182.649   1
   9   5   4 3103.85 178.985   1
 -10  -5  -4 1454.84 105.892   1
  10  -5   4 1531.79 109.075   1
  10   5   4 1470.17 106.707   1
 -10   5  -4 1676.37 115.043   1
  11   5   4 725.514 69.9758   1
 -11   5  -4 647.631 68.3752   1
  11  -5   4 530.286 63.3953   1
 -11  -5  -4 645.585 66.8220   1
 -12  -5  -4 1641.22 116.706   1
  12   5   4 1765.55 119.010   1
  13   5   4 104.723 42.0652   1
 -13  -5  -4 114.492 41.9784   1
  13  -5   4 141.698 41.2525   1
 -13   5  -4 90.1416 39.9590   1
  14   5   4 455.861 60.4580   1
 -14   5  -4 603.572 65.4320   1
 -14  -5  -4 514.170 62.5977   1
  14  -5   4 656.804 69.8111   1
 -15  -5  -4 1260.50 97.7996   1
 -15   5  -4 928.484 88.8674   1
  15   5   4 1230.79 96.9164   1
  15  -5   4 1017.72 92.9667   1
  16   5   4-18.5161 28.0318   1
 -17   5  -4 38.5601 37.0593   1
  17  -5   4 27.7942 35.0002   1
 -17  -5  -4 28.3290 38.1319   1
 -18   5  -4 19.4674 26.9222   1
 -18  -5  -4 18.9721 30.2890   1
  18  -5   4 55.2913 31.5519   1
  18   5   4 18.7504 29.1791   1
 -19   5  -4 30.9773 46.0019   1
  19  -5   4-35.1234 39.1197   1
 -20   5  -4 39.6012 36.7293   1
 -20  -5  -4 9.47343 27.9055   1
  20  -5   4 27.4700 34.5977   1
  20   5   4 64.9900 36.9070   1
 -21   5  -4 48.5477 39.7917   1
 -21  -5  -4 37.5988 37.9340   1
  21  -5   4-9.12406 36.2420   1
  21   5   4-27.4502 42.8046   1
 -22   5  -4 18.7146 38.3545   1
 -22  -5  -4 9.12719 40.1448   1
  22  -5   4 36.0430 41.1670   1
  22   5   4 9.09630 40.5318   1
 -23   5  -4 63.0783 34.0244   1
 -23  -5  -4-9.04661 30.9603   1
  23   5   4-9.01864 34.6550   1
 -26   6   4-29.7196 33.1499   1
  26  -6  -4 8.86527 31.6239   1
 -25   6   4-9.69138 44.2679   1
  25  -6  -4 18.4776 43.2177   1
 -24   6   4-9.72956 31.8110   1
  24  -6  -4 37.6963 35.5777   1
 -23   6   4-28.8801 38.2358   1
  23  -6  -4 19.1944 37.4987   1
 -22   6   4 18.9986 38.3406   1
  22  -6  -4-58.5382 47.2096   1
 -21   6   4 174.483 48.8254   1
 -21  -6   4 95.2766 41.8344   1
  21  -6  -4 142.208 47.7713   1
  21   6  -4 161.509 46.4088   1
 -20  -6   4 186.258 50.4129   1
  20   6  -4 286.895 50.9745   1
 -19   6   4 278.764 57.2174   1
  19   6  -4 152.603 44.0613   1
 -19  -6   4 198.279 43.7598   1
  19  -6  -4 267.399 52.9611   1
 -18   6   4 55.7569 28.9323   1
  18   6  -4 8.67460 35.0354   1
  18  -6  -4 55.0416 32.0922   1
 -18  -6   4-8.69506 32.8538   1
 -17   6   4 8.91414 33.0526   1
 -17  -6   4 25.0378 34.7252   1
  17   6  -4 8.31458 30.8309   1
  17  -6  -4 36.4411 36.1937   1
 -16  -6   4 1068.97 87.0073   1
  16   6  -4 896.871 81.7280   1
  15   6  -4 392.958 52.0310   1
  15  -6  -4 496.579 60.2226   1
 -15  -6   4 432.165 52.1786   1
 -14   6   4 118.026 39.4478   1
  14  -6  -4 153.062 40.2777   1
 -13  -6   4 9838.77 465.990   1
  13   6  -4 9304.22 464.326   1
 -13   6   4 9362.87 471.367   1
  13  -6  -4 9743.37 474.398   1
 -12  -6   4 57.2150 26.1832   1
  12   6  -4 57.5576 26.7306   1
 -12   6   4 93.2530 36.0220   1
  12  -6  -4 30.5375 30.4355   1
 -11  -6   4 1399.40 93.8679   1
  11   6  -4 1445.17 92.9781   1
 -11   6   4 1193.72 94.8267   1
  11  -6  -4 1309.28 96.8740   1
  10   6  -4 22.1120 23.0059   1
 -10  -6   4 11.4976 21.7127   1
   9  -6  -4 34.0045 29.1123   1
  -9  -6   4-5.23171 20.7842   1
  -9   6   4 40.4886 29.6777   1
   9   6  -4-50.9135 21.4916   1
  -8   6   4 1078.12 79.9494   1
   8  -6  -4 981.114 76.3119   1
   8   6  -4 983.743 69.6832   1
  -8  -6   4 1010.79 70.4322   1
  -7   6   4 4925.85 251.550   1
   7  -6  -4 4573.24 248.708   1
  -7  -6   4 4944.64 241.760   1
   6   6  -4 646.707 51.8820   1
  -6   6   4 555.862 55.9557   1
   6  -6  -4 683.100 59.4466   1
  -6  -6   4 733.325 54.2596   1
   5   6  -4 4490.37 215.840   1
  -5   6   4 4201.75 222.620   1
   5  -6  -4 4149.79 223.311   1
  -4   6   4 2547.09 143.604   1
   4   6  -4 2553.28 134.851   1
   4  -6  -4 2389.78 141.387   1
  -4  -6   4 2468.24 134.060   1
   3   6  -4 152381. 6719.05   1
  -3   6   4 139313. 6726.06   1
   3  -6  -4 151336. 6726.98   1
  -3  -6   4 154907. 6719.65   1
  -2   6   4 34279.3 1498.83   1
   2   6  -4 32419.1 1489.67   1
  -2  -6   4 32587.2 1490.39   1
   2  -6  -4 32332.8 1497.00   1
  -1   6   4 24279.3 1128.19   1
   1   6  -4 24961.6 1123.48   1
  -1  -6   4 24074.7 1121.68   1
   1  -6  -4 24983.7 1129.20   1
   0   6  -4 11035.2 514.541   1
   0  -6   4 11103.6 513.876   1
   0   6   4 10586.3 516.792   1
   0  -6  -4 10776.1 517.827   1
   1  -6   4-10.3082 25.8038   1
  -1  -6  -4 17.4116 22.7530   1
   1   6   4 73.7306 25.6556   1
  -1   6  -4 102.517 26.9342   1
  -2  -6  -4 9475.92 441.215   1
   2  -6   4 9769.64 438.881   1
  -2   6  -4 9527.33 439.674   1
  -3  -6  -4 50896.8 2246.82   1
   3   6   4 51045.6 2246.16   1
   3  -6   4 51350.4 2244.94   1
  -3   6  -4 44843.5 2244.69   1
  -4  -6  -4 908.392 74.4595   1
   4   6   4 1020.29 76.5860   1
   4  -6   4 846.995 73.6384   1
  -4   6  -4 1070.97 77.2695   1
  -5  -6  -4 2949.90 167.887   1
   5   6   4 2721.10 163.305   1
   5  -6   4 3089.73 168.212   1
  -5   6  -4 2783.70 164.685   1
  -7  -6  -4 5195.93 276.083   1
   7   6   4 5275.03 275.207   1
   7  -6   4 5052.84 276.123   1
  -7   6  -4 5468.42 276.362   1
   8   6   4 620.062 62.0920   1
  -8  -6  -4 595.232 61.3790   1
  -8   6  -4 590.470 63.0507   1
   8  -6   4 411.897 55.5296   1
   9   6   4 165.343 40.4513   1
  -9   6  -4 151.923 43.7550   1
  -9  -6  -4 134.076 35.9664   1
   9  -6   4 24.2577 33.5471   1
  10   6   4 3600.45 217.236   1
 -10  -6  -4 4273.38 223.573   1
  10  -6   4 4090.87 222.941   1
 -10   6  -4 3787.06 219.151   1
  11  -6   4 373.048 56.8455   1
 -11  -6  -4 438.718 57.5488   1
  11   6   4 428.968 58.6326   1
 -11   6  -4 415.336 57.9810   1
  12  -6   4 17.1210 34.5445   1
 -12   6  -4-18.4967 34.2808   1
  13   6   4 53.0847 37.6624   1
 -13   6  -4 193.462 45.7964   1
  13  -6   4 133.871 42.9913   1
 -13  -6  -4 71.7050 40.2328   1
 -14   6  -4 589.337 66.5244   1
  14   6   4 598.811 67.4290   1
  14  -6   4 593.677 65.8934   1
 -14  -6  -4 822.705 74.9902   1
  15   6   4 370.509 60.3412   1
  15  -6   4 317.530 52.1702   1
 -15   6  -4 262.111 50.5499   1
  16  -6   4 1299.35 102.828   1
 -16   6  -4 1202.26 99.6804   1
  17   6   4 511.136 66.4503   1
 -17  -6  -4 539.970 68.1924   1
  17  -6   4 593.056 67.4845   1
 -17   6  -4 516.394 64.9279   1
  18   6   4-9.46946 38.2155   1
 -18  -6  -4 28.6089 34.6907   1
  19   6   4 18.9270 42.1648   1
 -19  -6  -4-9.53192 40.2333   1
  19  -6   4 36.6990 33.3796   1
 -19   6  -4 9.64495 34.4084   1
  20   6   4 9.37533 40.6812   1
 -20  -6  -4 9.49852 35.8543   1
  20  -6   4 8.86631 40.9896   1
 -20   6  -4-39.6444 47.4280   1
  21   6   4-9.29894 39.8013   1
 -21  -6  -4 28.0711 40.6022   1
  21  -6   4 17.8152 35.9459   1
 -21   6  -4-19.4845 43.9542   1
  22   6   4 27.4841 40.2866   1
 -22  -6  -4 9.18723 39.8652   1
  22  -6   4 8.83130 26.7284   1
 -22   6  -4-18.9405 33.7786   1
  23   6   4-17.8958 37.2277   1
 -23  -6  -4-17.9850 36.8593   1
 -26   7   4 18.8090 39.6894   1
  26  -7  -4-17.9312 42.4241   1
 -25   7   4 9.52130 31.1252   1
  25  -7  -4-9.22139 37.2115   1
 -23   7   4 28.3447 39.8835   1
  23  -7  -4 9.63018 42.9102   1
  22   7  -4 9.75484 36.1609   1
  21  -7  -4 18.9146 42.6692   1
  21   7  -4 9.58169 34.8541   1
 -21  -7   4 9.73117 36.7339   1
 -21   7   4-9.76182 40.0044   1
  20  -7  -4 9.08469 39.9686   1
  20   7  -4 46.8159 36.6050   1
 -20  -7   4 38.0560 40.7402   1
 -20   7   4 19.9373 38.9695   1
  19   7  -4 599.048 69.8159   1
 -19  -7   4 642.537 72.2686   1
  18  -7  -4 1273.11 100.262   1
 -18   7   4 1007.75 92.7917   1
 -17  -7   4 591.167 68.3444   1
  17   7  -4 767.341 72.0513   1
 -17   7   4 624.142 67.4556   1
  16  -7  -4 666.200 69.5529   1
 -16  -7   4 630.240 67.5786   1
  16   7  -4 578.784 63.9742   1
 -16   7   4 702.720 70.9608   1
  15   7  -4 31.7498 33.1065   1
 -15  -7   4 78.9872 33.4241   1
 -14  -7   4 46.0394 29.0090   1
  14   7  -4 15.0008 32.5853   1
 -14   7   4 51.8824 28.3130   1
  14  -7  -4 26.5362 35.1690   1
 -13   7   4 50.4812 33.5055   1
  13  -7  -4 58.6432 31.1487   1
 -12  -7   4 8474.56 434.178   1
  12   7  -4 8811.31 434.322   1
 -12   7   4 9214.87 444.467   1
  12  -7  -4 9121.54 443.419   1
 -11  -7   4 201.836 33.9334   1
  11   7  -4 113.765 29.4010   1
  11  -7  -4 139.483 40.8759   1
 -11   7   4 206.926 45.9805   1
  10  -7  -4 45.1246 28.0138   1
 -10  -7   4 48.6839 23.9372   1
  10   7  -4 36.1549 26.9863   1
 -10   7   4 122.274 31.9076   1
  -9   7   4 676.351 66.0114   1
  -9  -7   4 786.394 64.4150   1
   9   7  -4 805.460 64.7624   1
   9  -7  -4 817.828 68.8187   1
   8   7  -4 13586.1 623.418   1
  -8  -7   4 12885.1 621.138   1
   7  -7  -4 1418.33 99.3945   1
  -7   7   4 1571.65 103.103   1
   7   7  -4 1405.17 91.8627   1
  -7  -7   4 1457.99 93.8855   1
   6  -7  -4 8845.58 430.840   1
  -6   7   4 8906.69 430.829   1
   6   7  -4 8361.76 420.199   1
  -6  -7   4 9163.16 423.220   1
   5  -7  -4 710.416 67.0973   1
  -5   7   4 799.251 68.0153   1
   5   7  -4 892.301 64.0620   1
  -5  -7   4 892.336 63.7699   1
  -4  -7   4 13610.0 645.085   1
   4  -7  -4 14663.7 655.467   1
  -4   7   4 12586.5 651.945   1
   4   7  -4 14467.4 646.807   1
   3  -7  -4 9571.42 439.993   1
  -3  -7   4 9121.30 428.675   1
  -3   7   4 8420.32 434.836   1
   3   7  -4 8826.20 427.536   1
  -2  -7   4 31586.0 1447.84   1
   2   7  -4 31788.2 1447.15   1
  -2   7   4 32867.2 1455.88   1
   2  -7  -4 30964.8 1455.16   1
  -1  -7   4 2684.38 146.599   1
   1   7  -4 2472.40 145.434   1
  -1   7   4 2656.08 151.086   1
   1  -7  -4 2759.51 152.330   1
   0  -7   4 54.6376 26.1756   1
   0   7  -4 16.5288 22.9513   1
   0   7   4 6.21857 23.5065   1
   0  -7  -4 38.4455 27.8315   1
  -1  -7  -4 38.4957 27.4949   1
   1   7   4 25.3414 27.1504   1
   1  -7   4 17.3359 22.9919   1
  -1   7  -4 41.1687 22.2418   1
  -2  -7  -4 24453.8 1177.66   1
   2   7   4 25170.1 1177.20   1
  -2   7  -4 26016.8 1176.61   1
   2  -7   4 26510.9 1177.08   1
  -3  -7  -4 16451.8 792.520   1
   3   7   4 16081.2 791.090   1
  -3   7  -4 18192.9 795.273   1
   3  -7   4 16992.0 791.859   1
  -4   7  -4 3287.67 184.888   1
   4  -7   4 3394.98 186.493   1
   5   7   4 12203.7 566.826   1
  -5  -7  -4 11255.4 565.869   1
  -6  -7  -4 9786.17 482.000   1
   6   7   4 9977.25 480.953   1
  -6   7  -4 9773.42 479.307   1
   6  -7   4 9641.99 479.156   1
  -7  -7  -4 443.559 55.7784   1
   7   7   4 460.041 53.3352   1
  -7   7  -4 447.244 55.5887   1
   8   7   4 5101.68 269.542   1
  -8  -7  -4 4745.91 267.130   1
   8  -7   4 5026.20 269.119   1
  -8   7  -4 5389.63 273.949   1
   9   7   4 997.340 81.1848   1
  -9  -7  -4 729.392 74.8913   1
   9  -7   4 771.929 77.2597   1
  -9   7  -4 827.767 79.4710   1
 -10  -7  -4 76.5670 38.6227   1
  10   7   4 142.189 43.2395   1
 -10   7  -4 111.086 37.8215   1
  10  -7   4 60.0824 41.2979   1
 -11   7  -4 261.683 48.6491   1
  11  -7   4 305.027 51.1586   1
 -12  -7  -4 1494.02 110.395   1
 -12   7  -4 1485.21 111.494   1
  12  -7   4 1445.66 109.911   1
  12   7   4 1401.73 107.587   1
 -13  -7  -4 1967.35 136.312   1
  13  -7   4 2062.72 137.081   1
 -13   7  -4 2128.47 143.855   1
  13   7   4 1963.68 136.521   1
  14   7   4 36.7434 38.2240   1
  14  -7   4-9.17810 38.7489   1
 -14   7  -4 47.5089 40.6831   1
 -15  -7  -4 214.676 43.5225   1
  15  -7   4 167.863 38.6363   1
 -15   7  -4 209.796 44.4285   1
  16   7   4 169.429 51.5705   1
 -16  -7  -4 113.147 43.5823   1
  16  -7   4 131.898 45.0770   1
 -16   7  -4 180.942 45.0448   1
  17   7   4 18.9086 39.9174   1
 -17  -7  -4 9.48395 39.4668   1
  17  -7   4 28.7225 40.4230   1
 -17   7  -4 47.0102 42.9621   1
  18   7   4-28.4749 42.2842   1
 -18  -7  -4 19.0140 37.7598   1
[truncated: 960,069 more chars]
