# Supplementary material for: Structural insight into the cooperativity of spin crossover compounds
Source: Acta Crystallogr B Struct Sci Cryst Eng Mater. 2023 Aug 11;79(Pt 5):354–67. doi: 10.1107/S2052520623005814 (PMC10552598; doi:10.1107/S2052520623005814)
Supplement: Supplementary file 4 [file b-79-00354-sup4.zip › Bia_Pmono_267K.cif]

data_SC2_267K
 
_audit_creation_method            'SHELXL-2018/3'
_shelx_SHELXL_version_number      '2018/3'
_chemical_name_systematic         ?
_chemical_name_common             ?
_chemical_melting_point           ?
_chemical_formula_moiety          ?
_chemical_formula_sum
 'C38 H28 Fe N6 S2' 
_chemical_formula_weight          688.63

loop_
 _atom_type_symbol
 _atom_type_description
 _atom_type_scat_dispersion_real
 _atom_type_scat_dispersion_imag
 _atom_type_scat_source
 'C'  'C'   0.0024   0.0013
 'International Tables Vol C Tables 4.2.6.8 and 6.1.1.4'
 'H'  'H'   0.0000   0.0000
 'International Tables Vol C Tables 4.2.6.8 and 6.1.1.4'
 'N'  'N'   0.0049   0.0027
 'International Tables Vol C Tables 4.2.6.8 and 6.1.1.4'
 'S'  'S'   0.1051   0.1002
 'International Tables Vol C Tables 4.2.6.8 and 6.1.1.4'
 'Fe'  'Fe'   0.3265   0.6960
 'International Tables Vol C Tables 4.2.6.8 and 6.1.1.4'
 
_space_group_crystal_system       monoclinic
_space_group_IT_number            14
_space_group_name_H-M_alt         'P 21/c'
_space_group_name_Hall            '-P 2ybc'
 
_shelx_space_group_comment
;
The symmetry employed for this shelxl refinement is uniquely defined
by the following loop, which should always be used as a source of
symmetry information in preference to the above space-group names.
They are only intended as comments.
;
 
loop_
 _space_group_symop_operation_xyz
 'x, y, z'
 '-x, y+1/2, -z+1/2'
 '-x, -y, -z'
 'x, -y-1/2, z-1/2'
 
_cell_length_a                    17.3333(2)
_cell_length_b                    12.48220(10)
_cell_length_c                    17.2401(2)
_cell_angle_alpha                 90
_cell_angle_beta                  115.7450(15)
_cell_angle_gamma                 90
_cell_volume                      3359.77(7)
_cell_formula_units_Z             4
_cell_measurement_temperature     293(2)
_cell_measurement_reflns_used     10246
_cell_measurement_theta_min       1.857
_cell_measurement_theta_max       30.303
 
_exptl_crystal_description        Needle
_exptl_crystal_colour             ?
_exptl_crystal_density_meas       ?
_exptl_crystal_density_method     ?
_exptl_crystal_density_diffrn     1.361          
_exptl_crystal_F_000              1424
_exptl_transmission_factor_min    ?
_exptl_transmission_factor_max    ?
_exptl_crystal_size_max           ?
_exptl_crystal_size_mid           ?
_exptl_crystal_size_min           ?
_exptl_absorpt_coefficient_mu     0.448
_shelx_estimated_absorpt_T_min    ?
_shelx_estimated_absorpt_T_max    ?
_exptl_absorpt_correction_type    ?
_exptl_absorpt_correction_T_min   ?
_exptl_absorpt_correction_T_max   ?
_exptl_absorpt_process_details    ?
_exptl_absorpt_special_details    ?
_diffrn_ambient_temperature       293(2)
_diffrn_radiation_wavelength      0.63582
_diffrn_radiation_type            Synchrotron
_diffrn_source                    ?
_diffrn_measurement_device_type   '4-circle diffractometer'
_diffrn_measurement_method        ?
_diffrn_detector_area_resol_mean  ?
_diffrn_reflns_number             25228
_diffrn_reflns_av_unetI/netI      0.0373
_diffrn_reflns_av_R_equivalents   0.0331
_diffrn_reflns_limit_h_min        -23
_diffrn_reflns_limit_h_max        23
_diffrn_reflns_limit_k_min        -16
_diffrn_reflns_limit_k_max        16
_diffrn_reflns_limit_l_min        -21
_diffrn_reflns_limit_l_max        21
_diffrn_reflns_theta_min          1.869
_diffrn_reflns_theta_max          25.080
_diffrn_reflns_theta_full         22.426
_diffrn_measured_fraction_theta_max   0.939
_diffrn_measured_fraction_theta_full  0.969
_diffrn_reflns_Laue_measured_fraction_max    0.939
_diffrn_reflns_Laue_measured_fraction_full   0.969
_diffrn_reflns_point_group_measured_fraction_max   0.939
_diffrn_reflns_point_group_measured_fraction_full  0.969
_reflns_number_total              7830
_reflns_number_gt                 6727
_reflns_threshold_expression      'I > 2\s(I)'
_reflns_Friedel_coverage          0.000
_reflns_Friedel_fraction_max      .
_reflns_Friedel_fraction_full     .
 
_reflns_special_details
;
 Reflections were merged by SHELXL according to the crystal
 class for the calculation of statistics and refinement.
 
 _reflns_Friedel_fraction is defined as the number of unique
 Friedel pairs measured divided by the number that would be
 possible theoretically, ignoring centric projections and
 systematic absences.
;
 
_computing_data_collection        ?
_computing_cell_refinement        ?
_computing_data_reduction         ?
_computing_structure_solution     ?
_computing_structure_refinement 'SHELXL-2018/3 (Sheldrick, 2018)'
_computing_molecular_graphics     ?
_computing_publication_material   ?
_refine_special_details           ?
_refine_ls_structure_factor_coef  Fsqd
_refine_ls_matrix_type            full
_refine_ls_weighting_scheme       calc
_refine_ls_weighting_details
'w=1/[\s^2^(Fo^2^)+(0.0572P)^2^+0.5649P] where P=(Fo^2^+2Fc^2^)/3'
_atom_sites_solution_primary      ?
_atom_sites_solution_secondary    ?
_atom_sites_solution_hydrogens    geom
_refine_ls_hydrogen_treatment     constr
_refine_ls_extinction_method      'SHELXL-2018/3 (Sheldrick 2018)'
_refine_ls_extinction_coef        0.0087(8)
_refine_ls_extinction_expression
 'Fc^*^=kFc[1+0.001xFc^2^\l^3^/sin(2\q)]^-1/4^'
_refine_ls_number_reflns          7830
_refine_ls_number_parameters      457
_refine_ls_number_restraints      73
_refine_ls_R_factor_all           0.0442
_refine_ls_R_factor_gt            0.0391
_refine_ls_wR_factor_ref          0.1174
_refine_ls_wR_factor_gt           0.1125
_refine_ls_goodness_of_fit_ref    1.049
_refine_ls_restrained_S_all       1.048
_refine_ls_shift/su_max           0.001
_refine_ls_shift/su_mean          0.000
 
loop_
 _atom_site_label
 _atom_site_type_symbol
 _atom_site_fract_x
 _atom_site_fract_y
 _atom_site_fract_z
 _atom_site_U_iso_or_equiv
 _atom_site_adp_type
 _atom_site_occupancy
 _atom_site_site_symmetry_order  
 _atom_site_calc_flag
 _atom_site_refinement_flags_posn
 _atom_site_refinement_flags_adp
 _atom_site_refinement_flags_occupancy
 _atom_site_disorder_assembly
 _atom_site_disorder_group
Fe01 Fe 0.75902(2) 0.30336(2) 0.82561(2) 0.05616(10) Uani 1 1 d . . . . .
S002 S 0.54549(4) 0.34298(5) 0.92182(3) 0.07656(15) Uani 1 1 d . . . . .
S001 S 0.95226(4) 0.11454(5) 1.07036(4) 0.08324(17) Uani 1 1 d . . . . .
N005 N 0.71073(9) 0.14253(11) 0.79365(9) 0.0556(3) Uani 1 1 d . . . . .
N006 N 0.81098(12) 0.45686(12) 0.82162(10) 0.0713(4) Uani 1 1 d . . . . .
N003 N 0.66760(9) 0.31046(11) 0.68789(9) 0.0555(3) Uani 1 1 d . . . . .
N004 N 0.84797(9) 0.27529(11) 0.76584(9) 0.0556(3) Uani 1 1 d . . . . .
N002 N 0.67208(14) 0.36057(17) 0.86702(12) 0.0854(5) Uani 1 1 d . . . . .
N001 N 0.84803(11) 0.25357(14) 0.94463(10) 0.0708(4) Uani 1 1 d . . . . .
C015 C 0.63983(11) 0.21940(14) 0.65548(11) 0.0610(4) Uani 1 1 d . . . . .
H015 H 0.605352 0.212899 0.596686 0.073 Uiso 1 1 calc R U . . .
C016 C 0.66177(11) 0.12545(13) 0.71000(11) 0.0577(4) Uani 1 1 d . . . . .
C003 C 0.64813(11) 0.39981(13) 0.63195(10) 0.0566(4) Uani 1 1 d . . . . .
C021 C 0.85754(11) 0.17811(13) 0.72871(11) 0.0553(3) Uani 1 1 d . . . . .
C024 C 0.86647(11) -0.01580(15) 0.65543(11) 0.0623(4) Uani 1 1 d D . . . .
C007 C 0.60426(13) 0.58263(15) 0.60239(12) 0.0661(4) Uani 1 1 d . . . . .
H007 H 0.586840 0.645794 0.618663 0.079 Uiso 1 1 calc R U . . .
C012 C 0.56867(16) 0.85239(19) 0.36485(16) 0.0860(6) Uani 1 1 d . . . . .
H012 H 0.561443 0.911962 0.329962 0.103 Uiso 1 1 calc R U . . .
C010 C 0.55965(13) 0.66415(17) 0.38079(13) 0.0701(5) Uani 1 1 d . . . . .
H010 H 0.545165 0.596686 0.355697 0.084 Uiso 1 1 calc R U . . .
C022 C 0.83921(13) 0.17264(15) 0.64247(11) 0.0637(4) Uani 1 1 d . . . . .
H022 H 0.823388 0.234145 0.608703 0.076 Uiso 1 1 calc R U . . .
C008 C 0.62391(12) 0.49480(15) 0.65602(11) 0.0643(4) Uani 1 1 d . . . . .
H008 H 0.620860 0.499521 0.708447 0.077 Uiso 1 1 calc R U . . .
C025 C 0.88391(11) -0.00887(14) 0.74142(11) 0.0625(4) Uani 1 1 d . . . . .
H025 H 0.898799 -0.070471 0.775097 0.075 Uiso 1 1 calc R U . . .
C002 C 0.61941(13) 0.35264(14) 0.88990(11) 0.0636(4) Uani 1 1 d . . . . .
C004 C 0.65329(13) 0.39452(14) 0.55521(12) 0.0640(4) Uani 1 1 d . . . . .
H004 H 0.669451 0.330791 0.538467 0.077 Uiso 1 1 calc R U . . .
C020 C 0.73099(12) 0.05882(15) 0.84621(12) 0.0648(4) Uani 1 1 d . . . . .
H020 H 0.764364 0.070074 0.904719 0.078 Uiso 1 1 calc R U . . .
C005 C 0.63475(13) 0.48274(15) 0.50271(12) 0.0659(4) Uani 1 1 d . . . . .
H005 H 0.638987 0.477934 0.450859 0.079 Uiso 1 1 calc R U . . .
C009 C 0.59313(12) 0.67396(14) 0.46909(12) 0.0634(4) Uani 1 1 d . . . . .
C017 C 0.63345(14) 0.02539(16) 0.67768(13) 0.0739(5) Uani 1 1 d . . . . .
H017 H 0.599341 0.015654 0.619125 0.089 Uiso 1 1 calc R U . . .
C006 C 0.60989(11) 0.57872(14) 0.52517(11) 0.0601(4) Uani 1 1 d . . . . .
C018 C 0.65617(15) -0.06043(16) 0.73305(16) 0.0815(6) Uani 1 1 d . . . . .
H018 H 0.638306 -0.129252 0.712392 0.098 Uiso 1 1 calc R U . . .
C001 C 0.89176(12) 0.19654(14) 0.99757(11) 0.0610(4) Uani 1 1 d . . . . .
C011 C 0.54736(15) 0.75299(19) 0.32917(14) 0.0791(5) Uani 1 1 d . . . . .
H011 H 0.524397 0.745014 0.269706 0.095 Uiso 1 1 calc R U . . .
C026 C 0.87970(11) 0.08717(14) 0.77811(11) 0.0584(4) Uani 1 1 d . . . . .
H026 H 0.891808 0.090513 0.836161 0.070 Uiso 1 1 calc R U . . .
C028 C 0.86663(15) 0.46034(15) 0.78652(13) 0.0737(5) Uani 1 1 d . . . . .
C014 C 0.61286(16) 0.77577(17) 0.50332(15) 0.0809(6) Uani 1 1 d . . . . .
H014 H 0.634971 0.784874 0.562625 0.097 Uiso 1 1 calc R U . . .
C013 C 0.60047(19) 0.86407(18) 0.45145(18) 0.0936(7) Uani 1 1 d . . . . .
H013 H 0.613950 0.931986 0.475865 0.112 Uiso 1 1 calc R U . . .
C023 C 0.84436(13) 0.07660(16) 0.60674(12) 0.0693(5) Uani 1 1 d . . . . .
H023 H 0.832782 0.073587 0.548811 0.083 Uiso 1 1 calc R U . . .
C027 C 0.88150(13) 0.35993(15) 0.75396(13) 0.0686(4) Uani 1 1 d . . . . .
H027 H 0.915441 0.357415 0.724488 0.082 Uiso 1 1 calc R U . . .
C019 C 0.70500(14) -0.04339(16) 0.81823(14) 0.0738(5) Uani 1 1 d . . . . .
H019 H 0.720573 -0.100168 0.856988 0.089 Uiso 1 1 calc R U . . .
C032 C 0.7943(2) 0.54778(18) 0.85231(15) 0.0965(8) Uani 1 1 d . . . . .
H032 H 0.755816 0.547038 0.876639 0.116 Uiso 1 1 calc R U . . .
C031 C 0.8334(3) 0.6431(2) 0.8485(2) 0.1296(13) Uani 1 1 d . . . . .
H031 H 0.820356 0.705824 0.869445 0.156 Uiso 1 1 calc R U . . .
C029 C 0.9084(2) 0.5530(2) 0.7820(2) 0.1074(9) Uani 1 1 d . . . . .
H029 H 0.947052 0.552259 0.757886 0.129 Uiso 1 1 calc R U . . .
C030 C 0.8914(3) 0.6450(2) 0.8139(3) 0.1349(14) Uani 1 1 d . . . . .
H030 H 0.918751 0.708512 0.812327 0.162 Uiso 1 1 calc R U . . .
C1A C 0.8724(6) -0.1228(5) 0.6194(6) 0.071(2) Uani 0.53(3) 1 d DG . P A 1
C2A C 0.8252(7) -0.2068(6) 0.6300(6) 0.106(2) Uani 0.53(3) 1 d G . P A 1
H2A H 0.790049 -0.194998 0.657361 0.127 Uiso 0.53(3) 1 calc R U P A 1
C3A C 0.8306(8) -0.3084(5) 0.5998(7) 0.121(3) Uani 0.53(3) 1 d G . P A 1
H3A H 0.799005 -0.364622 0.606860 0.145 Uiso 0.53(3) 1 calc R U P A 1
C4A C 0.8831(8) -0.3260(7) 0.5589(7) 0.106(3) Uani 0.53(3) 1 d G . P A 1
H4A H 0.886735 -0.394032 0.538667 0.128 Uiso 0.53(3) 1 calc R U P A 1
C5A C 0.9303(6) -0.2420(11) 0.5483(7) 0.101(3) Uani 0.53(3) 1 d G . P A 1
H5A H 0.965511 -0.253820 0.520976 0.121 Uiso 0.53(3) 1 calc R U P A 1
C6A C 0.9250(5) -0.1404(9) 0.5786(6) 0.088(2) Uani 0.53(3) 1 d G . P A 1
H6A H 0.956556 -0.084195 0.571475 0.105 Uiso 0.53(3) 1 calc R U P A 1
C1B C 0.8772(8) -0.1143(6) 0.6166(7) 0.084(3) Uani 0.47(3) 1 d DG . P A 2
C2B C 0.8464(10) -0.2125(7) 0.6290(6) 0.094(2) Uani 0.47(3) 1 d G . P A 2
H2B H 0.814390 -0.216185 0.660461 0.113 Uiso 0.47(3) 1 calc R U P A 2
C3B C 0.8633(13) -0.3051(6) 0.5943(6) 0.109(3) Uani 0.47(3) 1 d G . P A 2
H3B H 0.842697 -0.370776 0.602651 0.131 Uiso 0.47(3) 1 calc R U P A 2
C4B C 0.9111(11) -0.2995(10) 0.5473(6) 0.109(4) Uani 0.47(3) 1 d G . P A 2
H4B H 0.922437 -0.361509 0.524119 0.131 Uiso 0.47(3) 1 calc R U P A 2
C5B C 0.9419(7) -0.2014(13) 0.5349(7) 0.104(3) Uani 0.47(3) 1 d G . P A 2
H5B H 0.973870 -0.197651 0.503398 0.125 Uiso 0.47(3) 1 calc R U P A 2
C6B C 0.9249(7) -0.1087(10) 0.5695(8) 0.091(2) Uani 0.47(3) 1 d G . P A 2
H6B H 0.945563 -0.043059 0.561207 0.110 Uiso 0.47(3) 1 calc R U P A 2
 
loop_
 _atom_site_aniso_label
 _atom_site_aniso_U_11
 _atom_site_aniso_U_22
 _atom_site_aniso_U_33
 _atom_site_aniso_U_23
 _atom_site_aniso_U_13
 _atom_site_aniso_U_12
Fe01 0.06913(16) 0.05198(14) 0.04728(14) -0.00056(9) 0.02518(11) 0.00283(10)
S002 0.0824(3) 0.0806(3) 0.0679(3) 0.0087(2) 0.0338(3) 0.0086(3)
S001 0.0970(4) 0.0716(3) 0.0760(3) 0.0180(2) 0.0328(3) 0.0146(3)
N005 0.0617(7) 0.0558(7) 0.0511(7) 0.0016(5) 0.0261(6) -0.0024(6)
N006 0.0913(11) 0.0521(8) 0.0561(8) -0.0053(6) 0.0187(8) 0.0051(7)
N003 0.0599(7) 0.0542(7) 0.0503(7) 0.0007(5) 0.0219(6) 0.0049(5)
N004 0.0626(7) 0.0526(7) 0.0491(7) 0.0023(5) 0.0218(6) -0.0002(6)
N002 0.0927(12) 0.0978(14) 0.0733(11) -0.0064(9) 0.0433(10) 0.0153(10)
N001 0.0830(10) 0.0733(10) 0.0504(8) 0.0013(7) 0.0236(7) 0.0056(8)
C015 0.0632(9) 0.0606(9) 0.0509(8) 0.0000(7) 0.0171(7) 0.0008(7)
C016 0.0599(8) 0.0551(8) 0.0571(9) -0.0013(7) 0.0244(7) -0.0019(7)
C003 0.0605(8) 0.0542(8) 0.0515(8) 0.0019(6) 0.0209(7) 0.0053(7)
C021 0.0573(8) 0.0564(8) 0.0543(8) 0.0026(6) 0.0263(7) 0.0041(6)
C024 0.0603(9) 0.0642(10) 0.0590(9) -0.0009(7) 0.0229(7) 0.0128(7)
C007 0.0793(11) 0.0571(9) 0.0641(10) 0.0010(7) 0.0331(9) 0.0150(8)
C012 0.1020(16) 0.0719(13) 0.0919(15) 0.0240(11) 0.0495(14) 0.0159(11)
C010 0.0736(11) 0.0687(11) 0.0668(11) 0.0056(9) 0.0295(9) 0.0096(9)
C022 0.0794(11) 0.0626(9) 0.0543(9) 0.0093(7) 0.0338(8) 0.0109(8)
C008 0.0781(11) 0.0624(9) 0.0553(8) 0.0011(7) 0.0316(8) 0.0114(8)
C025 0.0636(9) 0.0595(9) 0.0585(9) 0.0072(7) 0.0209(8) 0.0119(7)
C002 0.0801(11) 0.0579(9) 0.0479(8) 0.0024(7) 0.0231(8) 0.0147(8)
C004 0.0791(11) 0.0540(9) 0.0616(9) -0.0007(7) 0.0329(9) 0.0091(8)
C020 0.0728(10) 0.0622(9) 0.0599(9) 0.0070(7) 0.0292(8) -0.0066(8)
C005 0.0839(11) 0.0611(9) 0.0590(9) 0.0032(7) 0.0367(9) 0.0091(8)
C009 0.0671(10) 0.0582(9) 0.0680(10) 0.0078(8) 0.0324(8) 0.0109(7)
C017 0.0797(12) 0.0622(10) 0.0662(10) -0.0067(8) 0.0189(9) -0.0100(9)
C006 0.0637(9) 0.0563(9) 0.0598(9) 0.0039(7) 0.0264(8) 0.0077(7)
C018 0.0896(14) 0.0551(10) 0.0910(14) -0.0054(9) 0.0309(12) -0.0136(9)
C001 0.0733(10) 0.0604(9) 0.0507(8) -0.0056(7) 0.0281(8) -0.0023(8)
C011 0.0834(13) 0.0855(14) 0.0686(11) 0.0163(10) 0.0330(10) 0.0149(11)
C026 0.0621(9) 0.0624(9) 0.0490(8) 0.0045(7) 0.0225(7) 0.0052(7)
C028 0.0861(13) 0.0566(10) 0.0672(10) 0.0033(8) 0.0229(10) -0.0079(9)
C014 0.1063(16) 0.0619(11) 0.0755(12) 0.0030(9) 0.0406(12) 0.0080(11)
C013 0.124(2) 0.0578(11) 0.1001(17) 0.0085(11) 0.0503(16) 0.0046(12)
C023 0.0820(12) 0.0745(11) 0.0528(8) 0.0021(8) 0.0306(9) 0.0149(9)
C027 0.0759(11) 0.0648(10) 0.0679(11) 0.0043(8) 0.0337(9) -0.0062(8)
C019 0.0801(12) 0.0599(10) 0.0794(12) 0.0122(9) 0.0328(10) -0.0078(9)
C032 0.132(2) 0.0648(12) 0.0721(12) -0.0133(10) 0.0253(13) 0.0131(13)
C031 0.187(4) 0.0551(14) 0.107(2) -0.0171(13) 0.026(2) 0.0065(17)
C029 0.123(2) 0.0668(13) 0.115(2) 0.0111(13) 0.0353(17) -0.0219(13)
C030 0.177(4) 0.0598(15) 0.135(3) -0.0029(16) 0.037(3) -0.0269(18)
C1A 0.067(4) 0.071(3) 0.059(4) -0.019(3) 0.011(3) 0.018(3)
C2A 0.092(4) 0.071(3) 0.137(6) -0.028(4) 0.034(4) 0.002(3)
C3A 0.110(6) 0.080(3) 0.143(6) -0.031(4) 0.027(4) 0.012(3)
C4A 0.127(6) 0.077(3) 0.079(4) -0.014(3) 0.011(3) 0.035(3)
C5A 0.115(5) 0.083(5) 0.086(4) -0.014(4) 0.026(3) 0.050(4)
C6A 0.086(4) 0.082(4) 0.085(4) -0.021(3) 0.027(3) 0.025(3)
C1B 0.086(7) 0.083(4) 0.067(6) 0.015(4) 0.019(5) 0.034(4)
C2B 0.114(6) 0.076(4) 0.081(4) 0.007(3) 0.033(4) 0.032(4)
C3B 0.149(9) 0.077(4) 0.085(5) -0.001(3) 0.035(5) 0.032(4)
C4B 0.153(9) 0.069(4) 0.089(4) 0.004(4) 0.038(5) 0.049(5)
C5B 0.118(5) 0.090(6) 0.093(5) -0.002(4) 0.034(4) 0.044(5)
C6B 0.097(5) 0.087(4) 0.082(4) 0.000(4) 0.032(3) 0.044(4)
 
_geom_special_details
;
 All esds (except the esd in the dihedral angle between two l.s. planes)
 are estimated using the full covariance matrix.  The cell esds are taken
 into account individually in the estimation of esds in distances, angles
 and torsion angles; correlations between esds in cell parameters are only
 used when they are defined by crystal symmetry.  An approximate (isotropic)
 treatment of cell esds is used for estimating esds involving l.s. planes.
;
 
loop_
 _geom_bond_atom_site_label_1
 _geom_bond_atom_site_label_2
 _geom_bond_distance
 _geom_bond_site_symmetry_2
 _geom_bond_publ_flag
Fe01 N002 2.0556(19) . ?
Fe01 N001 2.0559(16) . ?
Fe01 N006 2.1308(17) . ?
Fe01 N005 2.1525(14) . ?
Fe01 N003 2.2108(14) . ?
Fe01 N004 2.2229(15) . ?
S002 C002 1.604(2) . ?
S001 C001 1.6059(19) . ?
N005 C020 1.327(2) . ?
N005 C016 1.335(2) . ?
N006 C032 1.336(3) . ?
N006 C028 1.344(3) . ?
N003 C015 1.266(2) . ?
N003 C003 1.416(2) . ?
N004 C027 1.265(2) . ?
N004 C021 1.415(2) . ?
N002 C002 1.145(3) . ?
N001 C001 1.146(2) . ?
C015 C016 1.447(2) . ?
C016 C017 1.369(3) . ?
C003 C004 1.366(2) . ?
C003 C008 1.380(2) . ?
C021 C026 1.370(2) . ?
C021 C022 1.380(2) . ?
C024 C023 1.379(3) . ?
C024 C025 1.381(2) . ?
C024 C1B 1.450(6) . ?
C024 C1A 1.495(5) . ?
C007 C006 1.377(3) . ?
C007 C008 1.378(2) . ?
C012 C013 1.356(3) . ?
C012 C011 1.363(3) . ?
C010 C011 1.379(3) . ?
C010 C009 1.379(3) . ?
C022 C023 1.368(3) . ?
C025 C026 1.372(2) . ?
C004 C005 1.372(2) . ?
C020 C019 1.369(3) . ?
C005 C006 1.384(2) . ?
C009 C014 1.380(3) . ?
C009 C006 1.479(2) . ?
C017 C018 1.374(3) . ?
C018 C019 1.356(3) . ?
C028 C029 1.384(3) . ?
C028 C027 1.441(3) . ?
C014 C013 1.376(3) . ?
C032 C031 1.384(5) . ?
C031 C030 1.375(6) . ?
C029 C030 1.360(5) . ?
C1A C2A 1.3900 . ?
C1A C6A 1.3900 . ?
C2A C3A 1.3900 . ?
C3A C4A 1.3900 . ?
C4A C5A 1.3900 . ?
C5A C6A 1.3900 . ?
C1B C2B 1.3900 . ?
C1B C6B 1.3900 . ?
C2B C3B 1.3900 . ?
C3B C4B 1.3900 . ?
C4B C5B 1.3900 . ?
C5B C6B 1.3900 . ?
 
loop_
 _geom_angle_atom_site_label_1
 _geom_angle_atom_site_label_2
 _geom_angle_atom_site_label_3
 _geom_angle
 _geom_angle_site_symmetry_1
 _geom_angle_site_symmetry_3
 _geom_angle_publ_flag
N002 Fe01 N001 95.96(7) . . ?
N002 Fe01 N006 94.74(8) . . ?
N001 Fe01 N006 99.18(7) . . ?
N002 Fe01 N005 98.66(8) . . ?
N001 Fe01 N005 90.76(6) . . ?
N006 Fe01 N005 162.39(6) . . ?
N002 Fe01 N003 93.87(7) . . ?
N001 Fe01 N003 163.96(6) . . ?
N006 Fe01 N003 92.59(5) . . ?
N005 Fe01 N003 75.22(5) . . ?
N002 Fe01 N004 167.54(7) . . ?
N001 Fe01 N004 92.53(6) . . ?
N006 Fe01 N004 74.86(6) . . ?
N005 Fe01 N004 90.30(5) . . ?
N003 Fe01 N004 80.00(5) . . ?
C020 N005 C016 117.87(15) . . ?
C020 N005 Fe01 126.99(12) . . ?
C016 N005 Fe01 114.80(11) . . ?
C032 N006 C028 118.2(2) . . ?
C032 N006 Fe01 125.75(19) . . ?
C028 N006 Fe01 116.09(12) . . ?
C015 N003 C003 118.31(14) . . ?
C015 N003 Fe01 113.31(11) . . ?
C003 N003 Fe01 127.64(11) . . ?
C027 N004 C021 119.37(16) . . ?
C027 N004 Fe01 113.80(13) . . ?
C021 N004 Fe01 125.89(11) . . ?
C002 N002 Fe01 154.68(19) . . ?
C001 N001 Fe01 158.86(16) . . ?
N003 C015 C016 119.93(15) . . ?
N005 C016 C017 122.19(16) . . ?
N005 C016 C015 115.89(15) . . ?
C017 C016 C015 121.91(16) . . ?
C004 C003 C008 119.28(16) . . ?
C004 C003 N003 121.68(15) . . ?
C008 C003 N003 119.04(15) . . ?
C026 C021 C022 119.98(16) . . ?
C026 C021 N004 119.04(15) . . ?
C022 C021 N004 120.83(15) . . ?
C023 C024 C025 118.32(17) . . ?
C023 C024 C1B 119.0(4) . . ?
C025 C024 C1B 122.5(4) . . ?
C023 C024 C1A 123.1(4) . . ?
C025 C024 C1A 118.6(4) . . ?
C006 C007 C008 121.30(16) . . ?
C013 C012 C011 119.7(2) . . ?
C011 C010 C009 120.9(2) . . ?
C023 C022 C021 119.92(16) . . ?
C007 C008 C003 120.04(16) . . ?
C026 C025 C024 121.26(16) . . ?
N002 C002 S002 179.34(19) . . ?
C003 C004 C005 120.34(16) . . ?
N005 C020 C019 122.98(17) . . ?
C004 C005 C006 121.48(17) . . ?
C010 C009 C014 117.46(18) . . ?
C010 C009 C006 121.28(17) . . ?
C014 C009 C006 121.24(18) . . ?
C016 C017 C018 119.00(18) . . ?
C007 C006 C005 117.55(16) . . ?
C007 C006 C009 121.80(16) . . ?
C005 C006 C009 120.61(16) . . ?
C019 C018 C017 119.08(19) . . ?
N001 C001 S001 178.78(18) . . ?
C012 C011 C010 120.3(2) . . ?
C021 C026 C025 119.60(16) . . ?
N006 C028 C029 123.2(2) . . ?
N006 C028 C027 115.59(17) . . ?
C029 C028 C027 121.2(2) . . ?
C013 C014 C009 121.3(2) . . ?
C012 C013 C014 120.2(2) . . ?
C022 C023 C024 120.92(17) . . ?
N004 C027 C028 119.39(19) . . ?
C018 C019 C020 118.87(18) . . ?
N006 C032 C031 121.2(3) . . ?
C030 C031 C032 120.0(3) . . ?
C030 C029 C028 118.2(3) . . ?
C029 C030 C031 119.2(3) . . ?
C2A C1A C6A 120.0 . . ?
C2A C1A C024 117.9(5) . . ?
C6A C1A C024 122.0(5) . . ?
C3A C2A C1A 120.0 . . ?
C4A C3A C2A 120.0 . . ?
C5A C4A C3A 120.0 . . ?
C4A C5A C6A 120.0 . . ?
C5A C6A C1A 120.0 . . ?
C2B C1B C6B 120.0 . . ?
C2B C1B C024 122.8(7) . . ?
C6B C1B C024 117.1(7) . . ?
C1B C2B C3B 120.0 . . ?
C4B C3B C2B 120.0 . . ?
C3B C4B C5B 120.0 . . ?
C6B C5B C4B 120.0 . . ?
C5B C6B C1B 120.0 . . ?
 
_refine_diff_density_max    0.388
_refine_diff_density_min   -0.334
_refine_diff_density_rms    0.041

_shelx_res_file
;

TITL sc2_093K_a.res in P2(1)/c
    SC2_267K.res
    created by SHELXL-2018/3 at 12:20:55 on 15-Apr-2021
REM Old TITL SC2_093K in P2(1)/c
REM SHELXT solution in P2(1)/c: R1 0.091, Rweak 0.004, Alpha 0.025
REM <I/s>   0.460 for  267 systematic absences,  Orientation as input
REM Formula found by SHELXT:  C38 N6 S2 Fe

CELL 0.63582 17.3333 12.4822 17.2401 90.0000 115.7450 90.0000
ZERR 4.000 0.0002 0.0001 0.0002 0.0000 0.0015 0.0000
LATT  1
SYMM -X, 1/2+Y, 1/2-Z
SFAC C H N S FE
DISP $C  0.00244  0.00131  9.14798!source kissel
DISP $H -0.00002  0.00000  0.66440!source kissel
DISP $N  0.00493  0.00266 15.07095!source kissel
DISP $S  0.10506  0.10024 379.49005!source kissel
DISP $Fe  0.32649  0.69602 2544.24973!source kissel
UNIT 152.00 112.00 24.00 8.00 4.00
OMIT -5 0 2
OMIT 4 0 0
OMIT 2 0 2
L.S. 30
REM DAMP 100
REM ISOR 0.04 0.06 C1A > C6A
REM ISOR 0.04 0.06 C1B > C6B
RIGU 0.002 0.002 C1A > C6A
RIGU 0.002 0.002  C1B > C6B
SADI C024 C1A C024 C1B
BOND
LIST 6
SHEL 99 0.75
ACTA
FMAP 2
PLAN 20
WGHT    0.057200    0.564900
EXTI    0.008750
FVAR       3.89093   0.53348   0.07947
FE01  5    0.759023    0.303361    0.825607    11.00000    0.06913    0.05198 =
         0.04728   -0.00056    0.02518    0.00283
S002  4    0.545491    0.342984    0.921822    11.00000    0.08238    0.08060 =
         0.06791    0.00874    0.03378    0.00860
S001  4    0.952263    0.114536    1.070359    11.00000    0.09697    0.07160 =
         0.07603    0.01803    0.03278    0.01456
N005  3    0.710730    0.142535    0.793655    11.00000    0.06166    0.05577 =
         0.05112    0.00160    0.02607   -0.00242
N006  3    0.810978    0.456856    0.821620    11.00000    0.09131    0.05215 =
         0.05606   -0.00526    0.01867    0.00507
N003  3    0.667598    0.310465    0.687888    11.00000    0.05990    0.05418 =
         0.05031    0.00068    0.02186    0.00494
N004  3    0.847966    0.275290    0.765841    11.00000    0.06259    0.05258 =
         0.04906    0.00233    0.02179   -0.00022
N002  3    0.672085    0.360572    0.867022    11.00000    0.09271    0.09780 =
         0.07332   -0.00641    0.04327    0.01532
N001  3    0.848027    0.253571    0.944626    11.00000    0.08296    0.07329 =
         0.05037    0.00130    0.02360    0.00559
C015  1    0.639825    0.219399    0.655480    11.00000    0.06320    0.06057 =
         0.05093    0.00002    0.01707    0.00084
AFIX  43
H015  2    0.605352    0.212899    0.596686    11.00000   -1.20000
AFIX   0
C016  1    0.661768    0.125446    0.709998    11.00000    0.05988    0.05507 =
         0.05711   -0.00126    0.02435   -0.00194
C003  1    0.648129    0.399813    0.631948    11.00000    0.06046    0.05421 =
         0.05150    0.00191    0.02090    0.00528
C021  1    0.857544    0.178113    0.728710    11.00000    0.05729    0.05643 =
         0.05432    0.00256    0.02630    0.00409
C024    1    0.866470   -0.015795    0.655425    11.00000    0.06033    0.06422 =
         0.05898   -0.00095    0.02287    0.01275
C007  1    0.604255    0.582635    0.602393    11.00000    0.07932    0.05708 =
         0.06409    0.00098    0.03311    0.01497
AFIX  43
H007  2    0.586840    0.645794    0.618663    11.00000   -1.20000
AFIX   0
C012  1    0.568671    0.852390    0.364849    11.00000    0.10202    0.07187 =
         0.09191    0.02403    0.04953    0.01591
AFIX  43
H012  2    0.561443    0.911962    0.329962    11.00000   -1.20000
AFIX   0
C010  1    0.559654    0.664147    0.380790    11.00000    0.07362    0.06873 =
         0.06680    0.00563    0.02954    0.00961
AFIX  43
H010  2    0.545165    0.596686    0.355697    11.00000   -1.20000
AFIX   0
C022  1    0.839214    0.172636    0.642471    11.00000    0.07938    0.06258 =
         0.05427    0.00927    0.03377    0.01092
AFIX  43
H022  2    0.823388    0.234145    0.608703    11.00000   -1.20000
AFIX   0
C008  1    0.623912    0.494799    0.656015    11.00000    0.07813    0.06235 =
         0.05529    0.00107    0.03162    0.01140
AFIX  43
H008  2    0.620860    0.499521    0.708447    11.00000   -1.20000
AFIX   0
C025  1    0.883912   -0.008865    0.741417    11.00000    0.06360    0.05945 =
         0.05848    0.00720    0.02088    0.01194
AFIX  43
H025  2    0.898799   -0.070471    0.775097    11.00000   -1.20000
AFIX   0
C002  1    0.619412    0.352638    0.889904    11.00000    0.08006    0.05787 =
         0.04788    0.00236    0.02306    0.01469
C004  1    0.653290    0.394520    0.555214    11.00000    0.07905    0.05396 =
         0.06160   -0.00068    0.03285    0.00909
AFIX  43
H004  2    0.669451    0.330791    0.538467    11.00000   -1.20000
AFIX   0
C020  1    0.730991    0.058824    0.846211    11.00000    0.07282    0.06217 =
         0.05994    0.00697    0.02922   -0.00663
AFIX  43
H020  2    0.764364    0.070074    0.904719    11.00000   -1.20000
AFIX   0
C005  1    0.634754    0.482735    0.502705    11.00000    0.08386    0.06106 =
         0.05899    0.00316    0.03671    0.00909
AFIX  43
H005  2    0.638987    0.477934    0.450859    11.00000   -1.20000
AFIX   0
C009  1    0.593132    0.673961    0.469086    11.00000    0.06713    0.05820 =
         0.06797    0.00782    0.03236    0.01092
C017  1    0.633448    0.025390    0.677680    11.00000    0.07971    0.06218 =
         0.06623   -0.00671    0.01890   -0.00997
AFIX  43
H017  2    0.599341    0.015654    0.619125    11.00000   -1.20000
AFIX   0
C006  1    0.609894    0.578725    0.525173    11.00000    0.06367    0.05629 =
         0.05984    0.00387    0.02645    0.00771
C018  1    0.656169   -0.060428    0.733047    11.00000    0.08957    0.05511 =
         0.09098   -0.00538    0.03090   -0.01357
AFIX  43
H018  2    0.638306   -0.129252    0.712392    11.00000   -1.20000
AFIX   0
C001  1    0.891755    0.196539    0.997575    11.00000    0.07331    0.06036 =
         0.05065   -0.00560    0.02814   -0.00234
C011  1    0.547357    0.752991    0.329173    11.00000    0.08335    0.08553 =
         0.06858    0.01628    0.03303    0.01488
AFIX  43
H011  2    0.524397    0.745014    0.269706    11.00000   -1.20000
AFIX   0
C026  1    0.879699    0.087169    0.778111    11.00000    0.06209    0.06236 =
         0.04902    0.00454    0.02252    0.00523
AFIX  43
H026  2    0.891808    0.090513    0.836161    11.00000   -1.20000
AFIX   0
C028  1    0.866633    0.460335    0.786519    11.00000    0.08609    0.05660 =
         0.06715    0.00325    0.02286   -0.00790
C014  1    0.612860    0.775765    0.503315    11.00000    0.10635    0.06186 =
         0.07552    0.00295    0.04058    0.00798
AFIX  43
H014  2    0.634971    0.784874    0.562625    11.00000   -1.20000
AFIX   0
C013  1    0.600471    0.864074    0.451449    11.00000    0.12447    0.05777 =
         0.10015    0.00852    0.05032    0.00456
AFIX  43
H013  2    0.613950    0.931986    0.475865    11.00000   -1.20000
AFIX   0
C023  1    0.844358    0.076599    0.606737    11.00000    0.08201    0.07450 =
         0.05277    0.00212    0.03059    0.01489
AFIX  43
H023  2    0.832782    0.073587    0.548811    11.00000   -1.20000
AFIX   0
C027  1    0.881501    0.359929    0.753959    11.00000    0.07588    0.06476 =
         0.06790    0.00434    0.03370   -0.00618
AFIX  43
H027  2    0.915441    0.357415    0.724488    11.00000   -1.20000
AFIX   0
C019  1    0.704999   -0.043393    0.818229    11.00000    0.08009    0.05986 =
         0.07939    0.01217    0.03278   -0.00776
AFIX  43
H019  2    0.720573   -0.100168    0.856988    11.00000   -1.20000
AFIX   0
C032  1    0.794330    0.547778    0.852310    11.00000    0.13232    0.06479 =
         0.07213   -0.01333    0.02534    0.01308
AFIX  43
H032  2    0.755816    0.547038    0.876639    11.00000   -1.20000
AFIX   0
C031  1    0.833378    0.643072    0.848549    11.00000    0.18665    0.05510 =
         0.10652   -0.01709    0.02583    0.00653
AFIX  43
H031  2    0.820356    0.705824    0.869445    11.00000   -1.20000
AFIX   0
C029  1    0.908400    0.552951    0.782048    11.00000    0.12317    0.06679 =
         0.11469    0.01107    0.03526   -0.02186
AFIX  43
H029  2    0.947052    0.552259    0.757886    11.00000   -1.20000
AFIX   0
C030  1    0.891425    0.645001    0.813924    11.00000    0.17697    0.05981 =
         0.13519   -0.00286    0.03711   -0.02694
AFIX  43
H030  2    0.918751    0.708512    0.812327    11.00000   -1.20000
AFIX  66
REM #####
PART 1
C1A   1    0.872415   -0.122779    0.619425    21.00000    0.06654    0.07077 =
         0.05904   -0.01924    0.01080    0.01829
C2A   1    0.825217   -0.206787    0.630025    21.00000    0.09229    0.07119 =
         0.13650   -0.02831    0.03372    0.00191
AFIX  43
H2A   2    0.790049   -0.194998    0.657361    21.00000   -1.20000
AFIX  65
C3A   1    0.830583   -0.308415    0.599768    21.00000    0.10989    0.07985 =
         0.14291   -0.03120    0.02747    0.01245
AFIX  43
H3A   2    0.799005   -0.364622    0.606860    21.00000   -1.20000
AFIX  65
C4A   1    0.883145   -0.326036    0.558911    21.00000    0.12683    0.07724 =
         0.07854   -0.01375    0.01070    0.03453
AFIX  43
H4A   2    0.886735   -0.394032    0.538667    21.00000   -1.20000
AFIX  65
C5A   1    0.930343   -0.242029    0.548312    21.00000    0.11525    0.08259 =
         0.08576   -0.01369    0.02567    0.04961
AFIX  43
H5A   2    0.965511   -0.253820    0.520976    21.00000   -1.20000
AFIX  65
C6A   1    0.924978   -0.140401    0.578568    21.00000    0.08607    0.08203 =
         0.08499   -0.02111    0.02723    0.02526
AFIX  43
H6A   2    0.956556   -0.084195    0.571475    21.00000   -1.20000
AFIX  66
PART 2
C1B   1    0.877170   -0.114296    0.616566   -21.00000    0.08606    0.08301 =
         0.06735    0.01456    0.01927    0.03364
C2B   1    0.846355   -0.212470    0.628981   -21.00000    0.11388    0.07635 =
         0.08130    0.00696    0.03305    0.03248
AFIX  43
H2B   2    0.814390   -0.216185    0.660461   -21.00000   -1.20000
AFIX  65
C3B   1    0.863315   -0.305091    0.594344   -21.00000    0.14900    0.07672 =
         0.08540   -0.00147    0.03491    0.03225
AFIX  43
H3B   2    0.842697   -0.370776    0.602651   -21.00000   -1.20000
AFIX  65
C4B   1    0.911090   -0.299539    0.547293   -21.00000    0.15331    0.06940 =
         0.08873    0.00446    0.03807    0.04927
AFIX  43
H4B   2    0.922437   -0.361509    0.524119   -21.00000   -1.20000
AFIX  65
C5B   1    0.941905   -0.201366    0.534878   -21.00000    0.11805    0.08971 =
         0.09314   -0.00199    0.03441    0.04384
AFIX  43
H5B   2    0.973870   -0.197651    0.503398   -21.00000   -1.20000
AFIX  65
C6B   1    0.924946   -0.108744    0.569514   -21.00000    0.09663    0.08724 =
         0.08239   -0.00044    0.03175    0.04359
AFIX  43
H6B   2    0.945563   -0.043059    0.561207   -21.00000   -1.20000
PART 0
AFIX   0
HKLF 4


REM  sc2_093K_a.res in P2(1)/c
REM wR2 = 0.1174, GooF = S = 1.049, Restrained GooF = 1.048 for all data
REM R1 = 0.0391 for 6727 Fo > 4sig(Fo) and 0.0442 for all 7830 data
REM 457 parameters refined using 73 restraints

END

WGHT      0.0566      0.5657

REM Highest difference peak  0.388,  deepest hole -0.334,  1-sigma level  0.041
Q1    1   0.9087  0.0716  1.0596  11.00000  0.05    0.39
Q2    1   0.7841 -0.1536  0.5354  11.00000  0.05    0.25
Q3    1   0.5878  0.3725  0.9545  11.00000  0.05    0.25
Q4    1   0.5622  0.2873  0.9098  11.00000  0.05    0.25
Q5    1   0.6780  0.3118  0.8521  11.00000  0.05    0.22
Q6    1   0.7564  0.2629  0.7940  11.00000  0.05    0.21
Q7    1   0.6770  0.1370  0.7522  11.00000  0.05    0.19
Q8    1   0.7742 -0.2546  0.4995  11.00000  0.05    0.19
Q9    1   0.5280  0.3751  0.8811  11.00000  0.05    0.19
Q10   1   0.8478  0.5510  0.7431  11.00000  0.05    0.19
Q11   1   0.9574  0.1690  1.1010  11.00000  0.05    0.18
Q12   1   0.8472  0.1729  0.6905  11.00000  0.05    0.17
Q13   1   0.5862  0.6715  0.4311  11.00000  0.05    0.17
Q14   1   0.8994 -0.1954  0.6508  11.00000  0.05    0.17
Q15   1   0.6521  0.1679  0.6820  11.00000  0.05    0.17
Q16   1   0.5968  0.6236  0.4920  11.00000  0.05    0.16
Q17   1   0.8364 -0.3070  0.5327  11.00000  0.05    0.16
Q18   1   0.6309  0.3963  0.5924  11.00000  0.05    0.16
Q19   1   0.8185  0.6555  0.7696  11.00000  0.05    0.15
Q20   1   0.9099 -0.2947  0.5892  11.00000  0.05    0.15
;
_shelx_res_checksum   10573

_shelx_hkl_file
;
   2   0   0 144514. 7774.61   1
  -2   0   0 144141. 7774.27   1
   3   0   0 60319.4 3242.47   1
  -3   0   0 59840.6 3242.10   1
   4   0   0 889395. 47847.4   1
  -4   0   0 887927. 47846.9   1
   5   0   0 25.6199 20.3870   1
  -5   0   0 79.3554 20.0965   1
   7   0   0 1748.79 116.129   1
  -7   0   0 1883.72 117.332   1
   8   0   0 63279.8 3449.30   1
  -8   0   0 64048.4 3448.73   1
  -9   0   0 5396.91 328.866   1
   9   0   0 6020.06 332.194   1
 -10   0   0 122591. 6660.05   1
  10   0   0 123941. 6660.79   1
 -11   0   0 1788.73 119.675   1
  11   0   0 1641.51 119.786   1
 -13   0   0 2364.35 164.264   1
  13   0   0 2756.91 170.566   1
 -14   0   0 3192.82 197.412   1
  14   0   0 2897.20 195.341   1
  15   0   0 72.9111 33.9965   1
 -15   0   0 80.4194 35.4580   1
  16   0   0 171.744 35.9420   1
 -16   0   0 207.145 40.8099   1
  17   0   0 1086.38 94.7229   1
  18   0   0 99.2627 38.8363   1
 -18   0   0 184.197 41.7656   1
  19   0   0 1325.43 106.103   1
 -19   0   0 1236.41 103.185   1
  21   0   0 112.869 41.0422   1
 -21   0   0 84.2231 43.6766   1
  22   0   0 9.50366 38.5341   1
 -22   0   0-28.0043 40.8815   1
  23   0   0 66.9766 40.3633   1
 -23   0   0 166.238 46.3010   1
  24   0   0 18.7573 34.1734   1
 -24   0   0 46.0220 37.3594   1
  25   0   0-9.19124 34.5887   1
 -25   0   0 36.3050 33.6011   1
  26   0   0 17.7367 33.8994   1
 -26   0   0-9.05356 34.6073   1
   1   1   0 309264. 15749.3   1
   1  -1   0 319608. 15749.1   1
  -1   1   0 257827. 15748.1   1
  -1  -1   0 293698. 15749.5   1
  -2   1   0 1154.10 67.1003   1
   2   1   0 1023.83 67.9921   1
  -2  -1   0 1078.76 67.7895   1
   2  -1   0 1210.43 67.4719   1
  -3  -1   0 260470. 13519.2   1
   3  -1   0 263343. 13518.8   1
  -3   1   0 242978. 13517.8   1
   3   1   0 238531. 13518.7   1
  -4   1   0 62267.0 3378.80   1
   4  -1   0 63113.0 3379.76   1
  -4  -1   0 63104.5 3380.05   1
   4   1   0 61837.7 3379.92   1
  -5   1   0 18067.5 907.207   1
   5  -1   0 16644.4 906.030   1
  -5  -1   0 17629.1 908.373   1
  -6  -1   0 3065.83 184.719   1
   6   1   0 3168.86 185.456   1
  -7   1   0 7248.99 397.489   1
   7  -1   0 6568.36 395.519   1
  -7  -1   0 6932.31 397.902   1
   7   1   0 7432.06 399.345   1
  -8   1   0 17622.9 999.374   1
   8  -1   0 18877.7 1000.23   1
  -8  -1   0 17844.9 1000.27   1
   8   1   0 18416.4 1001.43   1
  -9   1   0 159353. 8314.52   1
   9  -1   0 150200. 8311.88   1
  -9  -1   0 150745. 8313.54   1
   9   1   0 156291. 8314.72   1
 -10   1   0 9960.60 596.774   1
  10  -1   0 10921.8 596.393   1
 -10  -1   0 10893.3 598.257   1
  10   1   0 10657.7 597.765   1
 -11   1   0 23841.1 1320.09   1
  11  -1   0 23512.5 1318.96   1
 -11  -1   0 23766.4 1320.43   1
  11   1   0 24971.2 1322.01   1
 -12  -1   0 1889.64 126.101   1
  12   1   0 1692.20 125.569   1
 -13  -1   0 325.243 43.6943   1
 -13   1   0 252.430 42.5078   1
  13   1   0 204.068 40.3288   1
  13  -1   0 250.088 43.2631   1
 -14   1   0 1451.13 106.333   1
 -14  -1   0 1283.11 104.324   1
  14  -1   0 1624.55 110.800   1
  14   1   0 1225.92 104.987   1
  15   1   0 884.818 78.2610   1
 -15   1   0 751.025 74.0351   1
 -15  -1   0 661.967 70.2593   1
 -16   1   0 1289.61 107.313   1
 -16  -1   0 1325.23 104.880   1
  16  -1   0 1481.41 108.258   1
  16   1   0 1267.20 106.174   1
 -17   1   0 166.718 38.4183   1
  17  -1   0 155.436 40.4469   1
 -17  -1   0 190.426 40.1141   1
  17   1   0 114.723 33.7122   1
 -18   1   0 89.2850 34.3552   1
  18  -1   0 107.680 33.4381   1
 -18  -1   0 195.731 36.7832   1
  18   1   0 134.441 34.4812   1
 -19   1   0 362.512 56.0462   1
  19  -1   0 350.772 56.2532   1
 -19  -1   0 468.354 60.7132   1
  19   1   0 381.673 55.7048   1
 -20  -1   0 165.723 42.9041   1
  20   1   0 120.419 42.2397   1
 -21   1   0 166.601 38.5831   1
  21  -1   0 104.213 38.4158   1
 -21  -1   0 108.272 44.8492   1
  21   1   0 67.2390 43.0458   1
 -22   1   0 475.036 63.0909   1
  22  -1   0 395.375 58.7505   1
 -22  -1   0 249.463 53.8523   1
  22   1   0 255.744 51.9393   1
 -23   1   0-27.6458 35.7711   1
 -23  -1   0 9.39206 40.6367   1
  23   1   0 9.38369 39.0869   1
  23  -1   0 9.38143 33.5440   1
 -24   1   0 158.373 48.1082   1
 -24  -1   0 36.8758 37.0703   1
  24   1   0 37.5478 38.7895   1
  24  -1   0 74.2842 39.8840   1
 -25  -1   0-9.00471 29.1976   1
 -25   1   0-27.4074 41.4229   1
  25  -1   0 9.27292 38.6381   1
  25   1   0-37.3217 30.2525   1
 -26  -1   0-8.85841 39.2627   1
 -26   1   0-26.8783 41.0714   1
  26   1   0-18.0476 36.5973   1
   0   2   0 146858. 7971.96   1
   0  -2   0 149153. 7972.41   1
  -1   2   0 91.4734 16.3225   1
   1  -2   0 56.5550 15.3203   1
   1   2   0 95.9699 17.4953   1
  -1  -2   0 94.9581 15.9569   1
  -2   2   0 46.8283 13.8902   1
   2  -2   0 60.1414 15.0077   1
   2   2   0 93.7468 19.3653   1
  -2  -2   0 52.9088 18.1035   1
   3   2   0 127472. 7074.62   1
   3  -2   0 127831. 7072.36   1
  -3   2   0 146187. 7073.79   1
  -3  -2   0 123286. 7074.19   1
   4   2   0 47441.6 2885.95   1
  -4   2   0 57279.1 2885.39   1
   4  -2   0 57508.6 2885.26   1
  -4  -2   0 50835.4 2885.83   1
   5  -2   0 2060.18 124.545   1
  -5   2   0 2013.74 124.169   1
  -6  -2   0 9322.35 524.893   1
   6   2   0 9511.77 525.376   1
  -7  -2   0 12084.1 677.898   1
   7  -2   0 12177.9 676.827   1
   7   2   0 12342.5 677.993   1
  -7   2   0 12252.4 676.638   1
  -8  -2   0 769.857 63.4555   1
   8  -2   0 718.369 61.9767   1
   8   2   0 722.041 62.8830   1
  -8   2   0 837.979 62.5487   1
  -9  -2   0 5434.03 303.273   1
   9  -2   0 4792.05 299.550   1
   9   2   0 5607.72 305.638   1
  -9   2   0 4895.25 299.532   1
 -10  -2   0 41816.6 2250.17   1
  10  -2   0 40164.0 2247.84   1
  10   2   0 41618.4 2250.51   1
 -10   2   0 41619.2 2248.96   1
 -11  -2   0 3524.81 212.835   1
  11  -2   0 3243.06 208.010   1
  11   2   0 3391.75 211.410   1
 -11   2   0 3356.01 208.540   1
 -12  -2   0 16414.4 910.278   1
  12   2   0 16227.4 911.570   1
 -13  -2   0 12573.5 688.394   1
  13  -2   0 11584.1 685.118   1
  13   2   0 12096.3 687.245   1
 -13   2   0 12401.4 686.271   1
 -14  -2   0 2329.85 148.524   1
  14  -2   0 1798.54 141.520   1
  14   2   0 1986.22 146.668   1
 -14   2   0 2307.98 146.242   1
 -15  -2   0 1324.08 107.825   1
  15  -2   0 1509.49 113.533   1
  15   2   0 1367.11 108.791   1
 -15   2   0 1346.43 106.881   1
  16  -2   0 256.759 47.2781   1
 -16   2   0 215.728 46.2809   1
  17  -2   0 70.4190 33.1344   1
 -17  -2   0 16.8430 35.0957   1
 -17   2   0-17.1911 26.6386   1
 -18  -2   0 8.39134 32.5734   1
  18  -2   0-35.8809 31.4965   1
  18   2   0 9.46093 31.3196   1
 -18   2   0 8.84023 32.7190   1
 -19  -2   0 62.8073 38.6921   1
  19  -2   0 118.862 40.3723   1
  19   2   0 112.801 41.4881   1
 -19   2   0 90.2302 40.3139   1
 -20  -2   0 292.590 53.1697   1
  20   2   0 318.224 53.1916   1
 -21  -2   0 95.8162 45.1058   1
  21  -2   0 65.3040 35.9732   1
  21   2   0 136.145 45.3166   1
 -21   2   0 65.5310 38.7686   1
  22  -2   0 9.46984 26.3880   1
 -22   2   0-28.0326 32.8123   1
 -23  -2   0 189.004 50.0005   1
 -23   2   0 93.3086 43.4470   1
  23  -2   0 104.451 44.6536   1
  23   2   0 191.626 49.9010   1
 -24   2   0 37.1579 43.0521   1
  24  -2   0 9.42532 39.2808   1
 -25  -2   0-36.5163 37.5318   1
 -25   2   0 9.23577 33.0336   1
  25   2   0-27.3669 37.5040   1
  25  -2   0-9.25073 34.2476   1
 -26  -2   0 8.71176 41.6278   1
  26   2   0-27.4736 41.0501   1
   0   3   0-12.1290 18.5059   1
   0  -3   0-27.0012 17.5104   1
  -1  -3   0 7291.21 409.206   1
  -1   3   0 7670.54 408.183   1
   1   3   0 6866.31 408.169   1
   1  -3   0 7710.18 408.688   1
  -2  -3   0 2449.30 131.883   1
   2  -3   0 2108.04 128.939   1
  -2   3   0 2110.13 128.964   1
   2   3   0 2119.42 130.216   1
   3   3   0 32054.8 1734.84   1
  -3   3   0 31285.8 1732.50   1
   3  -3   0 33142.9 1733.48   1
  -3  -3   0 31373.1 1734.17   1
  -4   3   0 39000.5 2065.51   1
   4  -3   0 37224.2 2065.17   1
  -5  -3   0 32.8995 21.6848   1
   5   3   0 67.4203 24.7982   1
   6   3   0 1142.20 84.4157   1
   6  -3   0 1175.30 82.3287   1
  -6  -3   0 1085.82 83.3057   1
  -6   3   0 1402.51 84.9008   1
  -7   3   0 74481.7 3863.15   1
   7   3   0 69925.0 3864.53   1
   7  -3   0 68891.0 3861.41   1
  -7  -3   0 72424.6 3864.86   1
   8   3   0 50.2863 19.3308   1
  -8   3   0 25.4929 21.5865   1
  -8  -3   0 22.0272 17.9313   1
   8  -3   0 31.0507 21.6275   1
   9   3   0 18.0658 22.3241   1
  -9   3   0 55.7047 25.0006   1
   9  -3   0-5.66863 22.6969   1
  -9  -3   0 30.1945 22.0118   1
 -10  -3   0 4204.10 233.182   1
  10  -3   0 3511.60 227.004   1
  10   3   0 3713.47 229.575   1
 -10   3   0 3656.60 227.532   1
  11  -3   0 841.680 72.5111   1
 -11   3   0 890.068 74.3709   1
 -12  -3   0 6854.26 399.463   1
  12  -3   0 6104.78 396.184   1
  12   3   0 7510.49 402.795   1
 -12   3   0 6962.32 398.491   1
 -13  -3   0 4496.28 271.465   1
  13  -3   0 4043.33 266.239   1
  13   3   0 4654.45 273.023   1
 -13   3   0 4490.90 269.547   1
 -14  -3   0 3299.19 213.441   1
  14  -3   0 3008.85 208.632   1
  14   3   0 3498.25 215.427   1
 -14   3   0 3477.62 213.109   1
 -15  -3   0 270.414 49.3486   1
  15  -3   0 202.588 38.0106   1
  15   3   0 315.873 47.4207   1
 -16  -3   0-8.64303 27.3994   1
  16  -3   0 8.46748 29.1805   1
  16   3   0 17.5358 25.1428   1
 -16   3   0 33.6211 31.6280   1
 -17  -3   0 357.951 48.1029   1
  17  -3   0 324.758 51.4844   1
  17   3   0 468.751 54.0412   1
 -17   3   0 389.578 54.1544   1
 -18  -3   0 61.6050 32.6608   1
  18  -3   0 9.02742 27.3860   1
  18   3   0 36.7159 29.1912   1
 -18   3   0 71.1658 31.3267   1
  19  -3   0 55.4072 35.9208   1
  19   3   0 37.8339 37.8823   1
 -19   3   0 36.3168 37.3897   1
 -20  -3   0 78.0058 40.2068   1
  20   3   0 164.080 48.7666   1
 -21  -3   0 18.3023 35.6518   1
  21  -3   0 37.8344 38.4683   1
  21   3   0 86.2448 40.0316   1
 -21   3   0 93.4534 41.9978   1
 -22  -3   0 92.7906 42.5950   1
  22  -3   0-9.39955 38.7110   1
  22   3   0 28.0319 34.0884   1
 -22   3   0 66.6566 43.7083   1
 -23  -3   0 28.5696 42.6856   1
  23  -3   0-18.7465 37.4713   1
  23   3   0-9.02492 39.0489   1
 -23   3   0 19.0478 41.7073   1
 -24  -3   0 45.3038 34.1034   1
  24  -3   0-27.8486 35.4972   1
  24   3   0 18.4770 30.5988   1
 -24   3   0 19.0935 42.8022   1
 -25  -3   0-17.8665 40.4932   1
 -25   3   0 9.33220 36.2248   1
  25   3   0 18.0920 38.1727   1
  25  -3   0-9.32172 30.2082   1
 -26  -3   0-26.9458 41.6087   1
  26   3   0 26.0402 37.0952   1
   0  -4   0 103368. 5589.77   1
   0   4   0 103781. 5589.60   1
   1  -4   0 7163.40 381.223   1
   1   4   0 6887.76 380.723   1
  -1  -4   0 6700.97 380.437   1
  -1   4   0 6484.34 378.819   1
   2  -4   0 76423.2 4128.61   1
  -3   4   0 48311.4 2554.14   1
   3  -4   0 46031.3 2553.59   1
   4   4   0 63.3640 18.0633   1
  -4  -4   0 133.559 22.5369   1
   5   4   0 15241.0 857.491   1
  -5  -4   0 15810.1 858.175   1
  -5   4   0 16415.0 855.550   1
   5  -4   0 14754.9 854.223   1
   6   4   0 3499.32 212.179   1
  -6  -4   0 3333.06 210.663   1
  -6   4   0 3856.26 211.329   1
   6  -4   0 3446.92 208.979   1
   7   4   0 1909.95 125.552   1
  -7  -4   0 1759.00 123.755   1
  -7   4   0 1912.86 122.437   1
   7  -4   0 1907.81 121.752   1
   8   4   0 35283.0 1977.59   1
   8  -4   0 36874.3 1977.54   1
  -8   4   0 35077.2 1976.36   1
  -8  -4   0 38126.7 1980.64   1
   9  -4   0 2992.07 182.391   1
  -9  -4   0 2735.39 182.297   1
   9   4   0 2843.52 182.759   1
  -9   4   0 3048.27 182.949   1
 -10   4   0 139.758 33.0398   1
  10  -4   0 101.580 30.1050   1
  11  -4   0 980.033 79.2368   1
 -11  -4   0 924.437 79.7782   1
  11   4   0 1017.71 83.0892   1
 -11   4   0 897.878 77.5535   1
 -12  -4   0 1028.58 81.4801   1
  12   4   0 896.482 78.7579   1
 -12   4   0 1088.45 83.1745   1
 -13  -4   0 3019.31 203.627   1
  13  -4   0 3081.40 202.799   1
 -13   4   0 3025.32 202.428   1
 -14  -4   0 692.353 72.3698   1
  14  -4   0 729.431 69.7335   1
  14   4   0 749.960 72.8056   1
  15  -4   0 719.499 72.6695   1
 -15   4   0 853.736 77.6978   1
 -16  -4   0 670.954 69.5094   1
  16   4   0 447.213 63.7128   1
 -17  -4   0 27.1363 28.0100   1
  17  -4   0-43.7147 34.9512   1
  17   4   0 9.11180 26.8383   1
 -17   4   0 8.85933 34.3897   1
 -18  -4   0 745.662 79.3348   1
  18  -4   0 851.589 82.4582   1
  18   4   0 964.006 85.7902   1
 -18   4   0 865.316 84.7306   1
  19  -4   0 82.2142 36.3674   1
 -19   4   0 111.906 42.5909   1
 -20  -4   0 9.03574 34.5395   1
  20  -4   0-9.25471 36.4652   1
  20   4   0 9.43839 40.3369   1
 -20   4   0 9.51335 38.0314   1
 -21  -4   0 8.81099 38.6136   1
  21  -4   0 47.5002 36.3440   1
  21   4   0 29.2201 37.8374   1
 -21   4   0 28.5185 40.1424   1
 -22  -4   0 8.94542 29.6123   1
  22  -4   0-19.1980 40.5065   1
  22   4   0 9.61548 31.8305   1
 -22   4   0-19.0096 44.0308   1
 -23  -4   0 82.1258 38.5443   1
  23  -4   0 19.2827 34.5154   1
  23   4   0 18.6591 29.6182   1
 -23   4   0 9.43755 29.9599   1
 -24  -4   0 9.22504 40.8826   1
  24  -4   0-19.0889 31.6038   1
 -24   4   0 18.6483 38.8459   1
  24   4   0 53.9088 37.9217   1
 -25   4   0-18.3188 35.5678   1
  26   4   0 17.9415 35.8615   1
 -26  -4   0-16.8533 39.4495   1
   0   5   0 35.5210 21.5252   1
   0  -5   0 4.02054 19.2371   1
  -1  -5   0 8531.46 444.820   1
   1   5   0 8188.81 443.058   1
  -1   5   0 7255.16 441.675   1
   1  -5   0 7708.42 442.017   1
  -2  -5   0 72657.9 3940.51   1
  -2   5   0 74234.4 3938.74   1
   2   5   0 74841.6 3940.54   1
   2  -5   0 69642.3 3939.86   1
  -3  -5   0 776.376 59.7038   1
   3  -5   0 607.511 55.1464   1
   3   5   0 781.839 60.2514   1
  -3   5   0 831.637 59.1730   1
   4  -5   0 71735.2 3695.79   1
  -4   5   0 65929.0 3694.40   1
  -4  -5   0 69053.9 3697.15   1
   4   5   0 66622.7 3696.11   1
   5  -5   0 32871.5 1851.85   1
  -5   5   0 34142.3 1851.67   1
  -5  -5   0 35193.7 1853.72   1
   5   5   0 33860.9 1852.01   1
   6  -5   0 1014.28 72.4097   1
  -6   5   0 1001.30 71.7311   1
  -6  -5   0 883.603 73.6167   1
   6   5   0 769.428 71.7812   1
   7  -5   0 16985.3 972.924   1
  -7   5   0 17735.9 972.605   1
  -7  -5   0 17563.7 974.270   1
   7   5   0 18304.0 976.224   1
   8  -5   0 18471.6 1013.23   1
  -8   5   0 17936.4 1013.26   1
   8   5   0 18546.8 1016.87   1
  -8  -5   0 18533.1 1016.67   1
  -9  -5   0 214.801 40.6858   1
   9   5   0 142.385 35.4677   1
  -9   5   0 251.193 36.4317   1
   9  -5   0 176.421 33.0227   1
 -10  -5   0 119.157 33.2561   1
  10  -5   0 135.519 31.0541   1
 -10   5   0 142.372 31.4424   1
  10   5   0 135.571 34.8420   1
 -11  -5   0 1952.88 132.817   1
  11   5   0 1771.91 129.683   1
 -12   5   0 688.017 63.5518   1
  12  -5   0 645.601 62.7700   1
  12   5   0 799.285 67.1474   1
  13  -5   0 7.77908 30.6760   1
  13   5   0 16.1647 31.8700   1
 -13  -5   0 49.2302 33.7481   1
  14   5   0 112.394 32.0731   1
 -14   5   0 135.589 37.4708   1
 -14  -5   0 132.983 33.8063   1
  14  -5   0 81.5098 30.3092   1
 -15   5   0 854.851 79.7269   1
 -15  -5   0 967.483 82.2106   1
  15   5   0 928.971 83.1889   1
  15  -5   0 662.785 74.4251   1
 -16  -5   0 135.887 38.1024   1
  16   5   0 164.439 39.3889   1
  17  -5   0 1463.58 115.157   1
 -17   5   0 1306.45 111.969   1
  17   5   0 1500.35 117.009   1
 -17  -5   0 1467.84 117.369   1
 -18   5   0 478.863 61.9730   1
  18  -5   0 479.285 63.9325   1
  18   5   0 355.930 52.5187   1
 -18  -5   0 593.601 62.0967   1
 -19   5   0-18.3742 30.4354   1
  19  -5   0 56.3174 36.4538   1
  19   5   0 28.2442 39.7466   1
 -19  -5   0 27.9206 36.1460   1
 -20   5   0 37.1252 34.7019   1
  20  -5   0 94.8294 34.8567   1
 -21   5   0 9.32726 31.5290   1
  21  -5   0 28.5232 28.7489   1
  22   5   0 19.0916 38.2122   1
 -22  -5   0 53.3446 38.9849   1
 -23   5   0-9.37136 39.5467   1
  23  -5   0 18.7276 36.3484   1
  24   5   0-9.14086 40.0292   1
 -24  -5   0 8.96783 40.1956   1
  25   5   0 26.3814 38.9651   1
 -25  -5   0-26.6310 44.0787   1
   0   6   0 71360.4 3819.44   1
   0  -6   0 69783.4 3819.58   1
   1  -6   0 21478.4 1157.61   1
   1   6   0 20420.0 1157.06   1
  -1   6   0 20589.4 1156.53   1
  -1  -6   0 22157.4 1159.88   1
   2  -6   0 1309.21 91.3939   1
   2   6   0 1302.95 91.2160   1
  -2   6   0 1376.40 91.6673   1
  -2  -6   0 1304.04 92.2638   1
   3  -6   0 9190.69 524.806   1
  -3   6   0 9069.04 524.092   1
   3   6   0 9688.34 527.463   1
  -3  -6   0 9573.39 527.172   1
  -4   6   0 104.795 27.5484   1
   4  -6   0 164.657 29.6094   1
   4   6   0 86.4244 27.6035   1
  -4  -6   0 132.182 28.6038   1
  -5   6   0 21.1639 22.6123   1
   5  -6   0-10.5821 22.8934   1
   5   6   0 17.3820 24.1350   1
  -5  -6   0-11.6114 24.4998   1
   6   6   0 6537.18 357.189   1
  -6  -6   0 5821.62 354.514   1
  -6   6   0 6125.28 353.668   1
   6  -6   0 6006.08 353.933   1
   7   6   0 6167.12 338.200   1
  -7  -6   0 5766.05 336.511   1
  -7   6   0 5526.31 335.024   1
   7  -6   0 5488.24 335.493   1
  -8   6   0 1917.78 127.639   1
   8  -6   0 1795.01 125.476   1
   9   6   0 15337.9 869.215   1
  -9  -6   0 16074.7 870.210   1
  -9   6   0 15614.6 866.457   1
   9  -6   0 15312.1 866.383   1
 -10  -6   0 1257.42 94.7869   1
  10   6   0 979.343 84.8599   1
  11   6   0 62.2830 25.3436   1
 -11   6   0 50.2070 27.9447   1
 -11  -6   0 30.5897 18.7859   1
  11  -6   0 43.3095 30.9414   1
  12  -6   0 277.241 43.2230   1
 -12  -6   0 404.848 51.0514   1
  12   6   0 314.122 46.5895   1
  13  -6   0 905.405 78.0906   1
  13   6   0 856.267 77.7223   1
 -13   6   0 888.514 78.6528   1
 -13  -6   0 747.168 74.5508   1
 -14   6   0 667.925 66.5824   1
  14  -6   0 565.904 62.2585   1
  15   6   0 681.914 68.0303   1
 -15   6   0 606.186 66.9986   1
  15  -6   0 549.794 64.0243   1
 -15  -6   0 550.287 63.6905   1
 -16  -6   0 453.103 57.4133   1
  16  -6   0 316.247 54.0885   1
  16   6   0 408.719 56.9089   1
 -17  -6   0-9.33805 33.4011   1
  17  -6   0-8.76475 34.0342   1
  17   6   0 37.3404 36.2474   1
 -17   6   0 53.3112 34.5016   1
 -18  -6   0 65.5136 41.5172   1
  18  -6   0 44.7579 35.3255   1
  18   6   0 19.2471 39.6046   1
 -18   6   0 18.1417 35.2661   1
 -19  -6   0 28.1828 31.8433   1
  19   6   0 66.4981 31.5521   1
 -20  -6   0 9.39414 38.0970   1
  20  -6   0-18.4064 36.8014   1
  20   6   0 66.3409 44.8365   1
 -20   6   0 9.32529 39.3614   1
 -21  -6   0 18.3750 38.7984   1
  21  -6   0 46.5218 38.2720   1
  21   6   0 37.9082 43.4582   1
 -21   6   0 9.40728 35.9895   1
 -22  -6   0 53.9523 34.4459   1
  22  -6   0 56.1511 34.1293   1
  22   6   0 37.6006 36.0027   1
 -22   6   0 18.8579 38.2947   1
 -23  -6   0 17.7126 28.8232   1
  23  -6   0 56.0634 36.9119   1
  23   6   0 92.4794 35.4498   1
 -23   6   0 28.2408 39.3017   1
 -24  -6   0-25.0545 28.2203   1
  24   6   0 37.6549 38.6955   1
 -24   6   0-46.7111 42.8175   1
 -25  -6   0 42.8414 35.7299   1
  25   6   0 17.9439 35.9056   1
   0  -7   0 49.0396 23.3096   1
   0   7   0-10.7916 22.7933   1
   1  -7   0 8298.17 507.449   1
   1   7   0 8551.41 509.217   1
  -1  -7   0 9042.75 509.106   1
  -1   7   0 10157.6 509.872   1
   2  -7   0 6275.50 362.614   1
   2   7   0 6219.50 362.623   1
  -2  -7   0 6179.48 363.151   1
  -2   7   0 6517.61 363.316   1
   3  -7   0 16942.8 956.462   1
   3   7   0 18163.6 958.135   1
  -3  -7   0 16916.3 956.969   1
  -3   7   0 17260.6 955.960   1
   4  -7   0 28420.5 1538.83   1
  -4   7   0 27405.2 1538.01   1
  -4  -7   0 27956.8 1540.44   1
   4   7   0 28777.6 1540.55   1
   5  -7   0 10276.5 551.721   1
  -5   7   0 9604.37 549.742   1
  -5  -7   0 9436.61 551.516   1
   5   7   0 9701.48 553.075   1
  -6   7   0 144.164 30.6058   1
   6  -7   0 252.604 37.3568   1
   6   7   0 181.266 34.9693   1
  -6  -7   0 237.038 38.1221   1
   7  -7   0 16658.1 925.415   1
  -7   7   0 16662.4 924.054   1
   8  -7   0 6377.48 371.685   1
  -8   7   0 6237.38 370.138   1
  -8  -7   0 6248.24 371.262   1
   8   7   0 6538.14 373.880   1
  -9  -7   0 4508.67 265.726   1
   9   7   0 4149.98 264.040   1
  10  -7   0 1035.38 84.4914   1
 -10   7   0 1008.90 84.9836   1
  10   7   0 995.175 86.4729   1
 -10  -7   0 937.814 84.8945   1
  11  -7   0 7.57637 29.4127   1
 -11  -7   0-8.39489 29.4790   1
  11   7   0 23.5558 24.8901   1
 -12   7   0 1124.43 94.3433   1
  12  -7   0 1223.82 96.4853   1
  12   7   0 1267.46 99.2675   1
 -12  -7   0 1048.47 94.8825   1
 -13   7   0 1879.91 133.089   1
  13  -7   0 1742.54 130.563   1
 -14   7   0 2495.04 163.367   1
  14  -7   0 2458.69 162.192   1
 -14  -7   0 2365.00 161.325   1
  14   7   0 2061.51 157.342   1
 -15  -7   0 1957.89 140.847   1
  15   7   0 1790.69 136.930   1
 -16  -7   0 243.592 52.0849   1
 -16   7   0 378.478 52.3248   1
  16   7   0 305.967 53.0020   1
  16  -7   0 339.348 49.0824   1
 -17   7   0 153.554 42.6146   1
  17  -7   0 299.893 50.8986   1
 -18   7   0 211.587 46.4647   1
  18  -7   0 185.077 44.1489   1
  18   7   0 143.374 43.6782   1
 -18  -7   0 94.5739 37.6831   1
 -19   7   0 27.9776 38.3638   1
  19  -7   0 46.9074 32.9772   1
  19   7   0 19.4200 28.6430   1
 -19  -7   0 28.3290 30.6417   1
 -20   7   0 65.8824 39.7745   1
  20  -7   0 18.9434 30.0966   1
 -21   7   0 9.45538 42.3820   1
  21  -7   0 47.5646 40.6557   1
  21   7   0 28.2354 28.4431   1
 -21  -7   0-37.3293 31.5315   1
  22  -7   0 38.2277 36.0884   1
 -22   7   0 75.3613 38.3174   1
  23  -7   0 19.1083 29.5954   1
  23   7   0 9.19023 42.1258   1
 -23   7   0 18.6934 36.8354   1
 -23  -7   0 8.79053 38.0423   1
  24   7   0 8.96963 33.1971   1
 -24  -7   0-8.58907 33.3402   1
   0  -8   0 6871.46 403.486   1
   0   8   0 7152.72 404.077   1
   1  -8   0 55.3178 21.5905   1
  -1  -8   0-18.9259 25.5852   1
   1   8   0 30.6636 26.5423   1
  -1   8   0-18.0315 19.4884   1
   2  -8   0 57294.8 3158.65   1
   2   8   0 61884.6 3161.54   1
  -2  -8   0 60618.0 3161.19   1
  -2   8   0 53350.4 3159.93   1
   3  -8   0 15974.3 863.804   1
   3   8   0 15107.4 863.075   1
  -3  -8   0 15953.2 864.940   1
  -3   8   0 15134.1 862.452   1
   4  -8   0 25078.3 1416.37   1
   4   8   0 25545.0 1417.77   1
  -4  -8   0 26111.8 1418.44   1
  -4   8   0 26540.1 1417.45   1
  -5   8   0 2092.92 132.680   1
   5  -8   0 1813.57 130.581   1
   6   8   0 10490.3 579.518   1
  -6   8   0 9998.43 576.105   1
  -6  -8   0 9967.68 578.604   1
   6  -8   0 10291.7 577.917   1
  -7  -8   0 88.5669 33.7354   1
   7   8   0 73.9901 28.6133   1
   8  -8   0 5270.92 288.132   1
  -8   8   0 4900.39 286.405   1
   8   8   0 4615.98 287.133   1
  -8  -8   0 4194.36 283.557   1
   9  -8   0 1843.05 138.585   1
  -9   8   0 2152.10 141.753   1
  -9  -8   0 1932.07 139.462   1
   9   8   0 2182.54 144.463   1
  10  -8   0-7.87058 27.1228   1
  10   8   0 49.0950 33.6358   1
 -10  -8   0-8.03326 31.1868   1
  11  -8   0 737.763 71.0766   1
 -11   8   0 745.342 72.5034   1
  11   8   0 711.244 71.1924   1
 -11  -8   0 752.273 73.5378   1
 -12   8   0 7766.59 440.624   1
  12  -8   0 7232.78 438.655   1
  13   8   0 1500.54 115.586   1
 -13  -8   0 1664.46 118.393   1
 -13   8   0 1424.91 113.585   1
  13  -8   0 1398.73 113.177   1
 -14  -8   0 1356.36 109.690   1
  14   8   0 1330.84 108.405   1
  15  -8   0 8.96335 33.1766   1
 -15   8   0-17.8268 35.1219   1
  15   8   0 36.0756 38.5456   1
 -15  -8   0 9.04466 31.7598   1
  16  -8   0 36.5874 35.5231   1
 -16   8   0 36.4266 38.4452   1
  16   8   0 9.10368 25.3882   1
 -16  -8   0 18.6652 25.2498   1
  17  -8   0 56.0361 38.1657   1
 -17   8   0 110.840 41.6761   1
  17   8   0 103.978 39.1457   1
 -17  -8   0 82.7799 34.9333   1
  18   8   0 39.4132 31.2532   1
 -18  -8   0 9.21040 25.6901   1
 -19  -8   0 76.2648 39.5830   1
  19   8   0 123.895 43.5628   1
 -19   8   0 132.074 45.8685   1
  19  -8   0 86.4220 41.4190   1
 -20  -8   0 37.6234 39.7203   1
 -20   8   0 9.50008 40.6280   1
  20  -8   0 38.6731 35.8150   1
  21   8   0 103.372 36.2114   1
  21  -8   0 48.3784 41.0857   1
 -22  -8   0-36.5954 40.0699   1
  22   8   0-9.23051 39.4534   1
 -22   8   0 9.54745 34.7482   1
  22  -8   0-19.3026 29.1731   1
 -23  -8   0-26.4290 41.6724   1
  23   8   0 9.08710 35.8068   1
 -24  -8   0 8.48053 27.4862   1
  24   8   0 8.86692 27.4606   1
   0   9   0 40.1817 22.1760   1
   0  -9   0-20.5868 23.1913   1
   1   9   0 11443.3 659.788   1
  -1   9   0 11342.5 659.184   1
  -1  -9   0 12025.8 661.675   1
   1  -9   0 12146.9 661.257   1
  -2   9   0 13505.1 773.663   1
   2  -9   0 14225.1 775.768   1
  -3   9   0 18601.6 996.160   1
  -3  -9   0 16399.5 994.614   1
   3  -9   0 18433.2 996.999   1
   3   9   0 18456.6 997.362   1
   4   9   0 106.995 33.9805   1
  -4  -9   0 193.170 38.5803   1
  -5  -9   0 13325.4 714.513   1
   5   9   0 12059.6 710.147   1
   6   9   0 1462.40 109.120   1
   6  -9   0 1451.79 106.253   1
  -6  -9   0 1171.55 103.582   1
  -6   9   0 1507.35 105.701   1
  -7   9   0 10023.5 566.309   1
   7   9   0 10057.6 567.203   1
  -7  -9   0 9658.60 567.446   1
   8  -9   0 5249.50 319.912   1
  -8   9   0 5513.67 320.172   1
  -8  -9   0 5537.23 322.144   1
   8   9   0 5045.99 319.254   1
   9  -9   0 2627.69 167.977   1
  -9  -9   0 2392.77 166.510   1
   9   9   0 2437.08 168.382   1
  10   9   0 7275.26 387.847   1
 -10  -9   0 6295.67 382.260   1
 -10   9   0 6067.61 380.827   1
  10  -9   0 6356.23 381.862   1
 -11   9   0 5689.87 345.511   1
  11  -9   0 5863.53 347.280   1
  12   9   0 819.969 80.9661   1
 -12  -9   0 1070.74 89.6875   1
 -12   9   0 924.629 82.8202   1
  12  -9   0 807.947 81.6528   1
 -13  -9   0 734.078 73.5922   1
  13   9   0 629.341 71.4752   1
  14   9   0 54.2816 38.4500   1
 -14  -9   0 71.4195 35.4712   1
 -14   9   0 109.155 38.6568   1
  14  -9   0 109.705 41.2314   1
  15   9   0-9.19799 34.0427   1
 -15  -9   0 18.1798 34.1987   1
 -15   9   0-27.7541 36.4514   1
  15  -9   0 9.32963 34.5299   1
  16   9   0 330.041 49.1020   1
 -16  -9   0 222.321 41.8617   1
 -16   9   0 308.413 53.0787   1
  17   9   0 472.514 57.9031   1
 -17  -9   0 319.775 52.5068   1
 -17   9   0 349.475 56.4330   1
  17  -9   0 280.723 53.0355   1
  18   9   0 316.544 49.8501   1
  18  -9   0 274.312 52.9507   1
 -18  -9   0 239.741 45.9941   1
 -18   9   0 142.897 45.6128   1
  19  -9   0 29.6362 37.1693   1
 -19   9   0 9.60558 37.2891   1
 -19  -9   0 28.0748 28.2839   1
  19   9   0-19.5655 28.0497   1
  20  -9   0 19.8431 41.3306   1
 -20   9   0-9.64352 40.1726   1
 -20  -9   0 9.42572 38.7455   1
  20   9   0 19.0105 38.5408   1
  21  -9   0-29.7485 41.3050   1
  21   9   0-9.43380 38.2476   1
 -21   9   0-19.2847 44.6682   1
 -21  -9   0 36.8039 39.8100   1
  22   9   0-9.15265 38.1312   1
 -22  -9   0 36.2634 37.2696   1
  23   9   0-8.91616 36.6546   1
 -23  -9   0-17.6286 40.4018   1
   0  10   0 1175.53 90.9995   1
   0 -10   0 1051.92 90.0161   1
  -1  10   0 6009.55 364.364   1
   1  10   0 6289.68 365.491   1
   1 -10   0 6277.02 365.950   1
  -1 -10   0 6224.30 365.587   1
   2  10   0 8020.66 446.479   1
  -2  10   0 7395.27 442.981   1
  -2 -10   0 7988.80 446.331   1
   2 -10   0 7347.74 443.852   1
  -3  10   0 6256.76 360.911   1
   3  10   0 6011.87 360.603   1
  -3 -10   0 5866.13 359.353   1
   3 -10   0 6304.75 361.188   1
  -4  10   0 686.643 65.6308   1
   4  10   0 571.839 64.0309   1
  -4 -10   0 781.245 70.5889   1
   4 -10   0 645.209 67.2747   1
  -5  10   0 209.696 39.3334   1
   5  10   0 161.501 36.4640   1
  -5 -10   0 126.727 35.5217   1
   5 -10   0 198.125 37.2364   1
   6  10   0 2901.68 192.888   1
  -6 -10   0 3041.55 194.947   1
  -6  10   0 2973.72 192.194   1
   7  10   0 12056.1 677.154   1
  -7 -10   0 12472.1 680.040   1
  -7  10   0 11243.0 673.371   1
   7 -10   0 12043.4 676.790   1
   8  10   0 15516.6 864.354   1
   8 -10   0 16329.3 865.107   1
  -8 -10   0 14479.6 861.011   1
  -8  10   0 15269.3 861.594   1
   9  10   0 390.109 55.9138   1
   9 -10   0 407.746 54.2913   1
  -9  10   0 386.732 54.4900   1
  -9 -10   0 391.536 55.6433   1
  10 -10   0 3196.54 204.892   1
 -10  10   0 3117.26 203.858   1
  10  10   0 3133.22 205.928   1
 -10 -10   0 3095.89 204.638   1
  11 -10   0 3742.09 231.844   1
 -11  10   0 3564.94 229.903   1
  11  10   0 3531.14 232.021   1
 -11 -10   0 3588.67 231.824   1
  12  10   0 1537.47 117.378   1
 -12 -10   0 1426.30 118.344   1
  13 -10   0-18.0166 31.6297   1
 -13  10   0 8.96891 29.0653   1
  13  10   0-8.86457 31.1251   1
 -13 -10   0 9.47768 33.8884   1
  14 -10   0 533.745 66.5100   1
  14  10   0 470.307 59.1466   1
 -14 -10   0 443.867 57.0360   1
  15 -10   0 379.932 55.1893   1
 -15  10   0 333.358 52.1287   1
  15  10   0 305.012 54.9614   1
 -15 -10   0 410.356 57.0433   1
  16 -10   0 290.276 54.8934   1
 -16  10   0 245.900 51.4047   1
  16  10   0 213.829 47.7868   1
 -16 -10   0 287.036 51.9352   1
  17 -10   0 470.785 61.4237   1
 -17  10   0 442.141 61.0896   1
  17  10   0 376.889 58.8686   1
 -17 -10   0 556.519 63.4260   1
  18 -10   0 59.4113 37.8850   1
 -18  10   0 19.4805 37.8444   1
 -18 -10   0 27.8835 37.7186   1
  18  10   0 18.6745 36.8262   1
 -19  10   0 9.78147 31.6981   1
  19 -10   0-9.94799 33.6102   1
  19  10   0-29.1899 41.0591   1
 -19 -10   0 27.1176 42.3171   1
 -20  10   0-29.3816 40.7961   1
  20 -10   0 39.8378 42.5636   1
 -21 -10   0 55.1327 31.7221   1
 -21  10   0-9.80552 44.9819   1
 -22 -10   0 8.91216 38.0940   1
  22  10   0 18.1114 40.5960   1
   0  11   0 15.4239 30.8734   1
   0 -11   0 48.1874 33.0515   1
  -1  11   0 10679.6 609.102   1
   1  11   0 9860.62 606.797   1
   1 -11   0 11443.9 611.634   1
  -1 -11   0 10895.8 610.020   1
  -2  11   0 5438.15 327.681   1
   2  11   0 5065.91 327.048   1
  -2 -11   0 6179.53 333.333   1
   2 -11   0 5360.46 327.129   1
  -3  11   0 147.716 39.2446   1
   3  11   0 183.100 37.1610   1
  -3 -11   0 135.529 38.7409   1
   3 -11   0 55.4474 35.3987   1
  -4  11   0 2267.22 155.125   1
   4  11   0 2378.57 157.911   1
  -4 -11   0 2081.80 154.178   1
   4 -11   0 2363.35 156.462   1
   5  11   0 3442.18 217.060   1
  -5 -11   0 3503.37 218.099   1
  -5  11   0 3294.55 214.521   1
   5 -11   0 3240.81 214.987   1
   6  11   0 13567.3 782.946   1
  -6 -11   0 14031.3 783.386   1
  -6  11   0 14244.6 782.160   1
   6 -11   0 13614.8 781.369   1
   7  11   0 2376.03 158.519   1
  -7 -11   0 1997.45 154.314   1
  -7  11   0 2442.39 159.684   1
   7 -11   0 2409.34 160.210   1
   8  11   0 1876.75 135.981   1
  -8 -11   0 1862.11 136.120   1
  -8  11   0 1919.02 136.043   1
   8 -11   0 1889.91 136.522   1
   9  11   0 1149.52 97.8519   1
  -9 -11   0 1179.51 98.5633   1
  -9  11   0 1051.47 93.8953   1
   9 -11   0 1131.80 95.2346   1
  10  11   0 1376.30 108.865   1
 -10 -11   0 1261.21 104.372   1
  11 -11   0 1561.21 118.332   1
  11  11   0 1288.09 111.042   1
 -11 -11   0 1386.53 112.025   1
 -11  11   0 1686.30 118.161   1
  12  11   0 9.16267 23.9909   1
 -12 -11   0-9.21262 24.9118   1
 -12  11   0 26.7672 35.1630   1
  12 -11   0 55.1577 36.2287   1
 -13  11   0 362.011 59.0662   1
  13 -11   0 467.171 59.7176   1
  14  11   0 18.7395 35.8171   1
 -14 -11   0-18.3902 35.1495   1
 -14  11   0 36.5658 33.8349   1
  14 -11   0-9.42414 28.4810   1
  15  11   0 120.751 41.7859   1
 -15 -11   0 91.6170 39.3159   1
 -15  11   0 37.3621 39.0704   1
  15 -11   0 9.49085 33.5142   1
  16  11   0 373.942 55.3481   1
 -16 -11   0 395.648 56.3961   1
 -16  11   0 630.538 69.2578   1
  16 -11   0 562.274 64.7732   1
  17  11   0 9.24336 27.9506   1
 -17 -11   0 37.0794 30.0569   1
 -17  11   0-9.65266 36.9103   1
  17 -11   0 29.0729 35.8809   1
  18  11   0 18.3154 29.0259   1
  18 -11   0 9.79696 33.1012   1
 -18 -11   0 9.38766 28.3701   1
 -18  11   0-19.2836 31.9188   1
 -19  11   0 19.1894 34.9739   1
  19 -11   0 59.2031 34.7056   1
  20  11   0 9.54758 42.4117   1
 -20  11   0 67.0525 44.0024   1
 -20 -11   0 89.2467 45.2285   1
  22  11   0 9.02112 33.9431   1
   0  12   0 3881.44 246.113   1
   0 -12   0 3986.98 247.542   1
  -1  12   0 4836.06 290.300   1
   1  12   0 4531.50 288.091   1
   1 -12   0 4656.93 290.897   1
  -1 -12   0 4904.15 290.937   1
  -2  12   0 6800.27 388.296   1
   2  12   0 6629.54 386.442   1
  -2 -12   0 6230.00 384.643   1
   2 -12   0 6466.28 387.037   1
   3  12   0 1533.06 113.617   1
  -3  12   0 1470.23 112.553   1
  -3 -12   0 1370.70 110.155   1
  -4  12   0 3580.07 219.202   1
   4  12   0 2997.07 214.030   1
  -4 -12   0 3382.81 217.324   1
   4 -12   0 3643.14 219.939   1
   5 -12   0 33.5723 27.2588   1
  -6  12   0 352.509 48.5054   1
   6  12   0 211.483 44.3156   1
  -6 -12   0 338.900 50.0319   1
   6 -12   0 306.765 47.4484   1
  -7 -12   0 2282.32 173.445   1
   7  12   0 2511.83 175.662   1
  -7  12   0 3001.41 180.678   1
   7 -12   0 2581.80 176.554   1
   8  12   0 53.8737 29.2412   1
  -8 -12   0 53.7375 26.5381   1
   9  12   0 9.16353 32.1752   1
  -9 -12   0-9.02622 31.6931   1
  -9  12   0 8.71743 32.2645   1
   9 -12   0-27.3949 38.0377   1
  10  12   0 317.410 54.8710   1
  10 -12   0 325.344 52.2141   1
 -10 -12   0 270.312 50.2624   1
 -10  12   0 300.195 49.3591   1
  11  12   0 196.287 45.0842   1
  11 -12   0 239.073 50.4968   1
 -11 -12   0 191.565 44.0631   1
 -11  12   0 187.443 46.4213   1
  12  12   0 140.306 38.9047   1
 -12  12   0 182.745 42.7667   1
 -12 -12   0 156.920 39.9083   1
  12 -12   0 168.397 40.4225   1
  13  12   0 229.654 46.6412   1
 -13 -12   0 182.672 45.5900   1
 -13  12   0 92.4231 39.2158   1
  13 -12   0 228.159 44.6428   1
  14  12   0 9.20513 33.4972   1
 -14 -12   0-9.53202 34.0834   1
 -14  12   0-28.0356 36.2763   1
  14 -12   0 9.66055 37.5003   1
  15  12   0 149.653 43.8425   1
 -15 -12   0 174.568 49.3402   1
 -15  12   0 37.8827 39.4973   1
  15 -12   0 146.350 40.1182   1
  16  12   0 65.0375 40.8295   1
 -16 -12   0 73.2541 42.5552   1
 -16  12   0 28.5767 34.8293   1
  16 -12   0 88.5594 38.3474   1
  17  12   0 9.22611 40.4147   1
 -17 -12   0-27.5665 39.2821   1
 -17  12   0 28.6592 37.0955   1
  17 -12   0 78.7858 39.3818   1
 -18  12   0 76.4904 40.0730   1
  18 -12   0 88.6273 34.2183   1
  19  12   0 18.0292 40.4299   1
 -19 -12   0 45.4043 42.0905   1
 -19  12   0 19.0393 34.0671   1
  21  12   0 27.1847 32.4436   1
 -21 -12   0 35.1054 36.5956   1
   2  13   0 60.0484 30.2722   1
  -2 -13   0 52.3915 30.8087   1
   3  13   0 1571.41 121.431   1
  -3 -13   0 1625.85 122.557   1
   4  13   0 8.77160 34.5608   1
  -4 -13   0-8.79304 32.5435   1
  -5 -13   0 1937.25 149.661   1
  -5  13   0 2265.93 152.815   1
   5  13   0 2060.19 151.823   1
   5 -13   0 2258.87 152.599   1
   6  13   0 418.009 55.2305   1
  -6 -13   0 465.987 55.9155   1
  -6  13   0 448.676 59.6744   1
   6 -13   0 282.704 55.2482   1
   7  13   0 710.064 74.6916   1
  -7 -13   0 770.000 77.2775   1
  -7  13   0 731.317 74.8181   1
   7 -13   0 689.372 72.9895   1
   8  13   0 91.9023 39.4365   1
  -8 -13   0 27.5010 38.3499   1
  -8  13   0-18.0223 36.7069   1
   9  13   0 46.7194 38.9365   1
  -9  13   0-9.00684 27.9115   1
  -9 -13   0 27.6105 37.3300   1
   9 -13   0 28.2838 27.0506   1
 -10  13   0 413.209 57.4770   1
  10 -13   0 411.931 57.0858   1
 -11  13   0 119.425 39.0687   1
  11  13   0 170.834 40.8493   1
 -11 -13   0 27.7358 33.9905   1
  11 -13   0 47.8467 37.4611   1
 -12  13   0-27.8665 39.1996   1
  12 -13   0 9.49818 36.8713   1
  12  13   0 18.8392 38.1920   1
 -12 -13   0 27.7427 35.3505   1
  13  13   0-9.29610 32.6440   1
 -13 -13   0 28.5247 31.4797   1
  14 -13   0 9.72088 33.4983   1
 -14  13   0-28.2158 32.4111   1
  15  13   0 148.905 42.0696   1
 -15 -13   0 137.881 41.1058   1
  15 -13   0 205.328 49.2593   1
 -15  13   0 133.673 46.3747   1
  16 -13   0-19.6414 40.3692   1
 -16 -13   0 27.2163 35.7492   1
  16  13   0 9.19208 33.4534   1
 -16  13   0 19.1520 40.9281   1
 -17  13   0-95.9311 37.8854   1
  17 -13   0 9.88962 34.1720   1
 -18 -13   0 9.01841 39.9629   1
 -18  13   0 28.7461 40.4373   1
  18  13   0-8.92548 37.6669   1
 -20 -13   0-25.8434 36.8181   1
  20  13   0 8.85336 35.3955   1
   0  14   0 62.1571 34.6299   1
   1 -14   0 622.459 69.3955   1
  -1 -14   0 708.769 70.4849   1
  -1  14   0 650.529 68.8224   1
   1  14   0 615.542 69.1404   1
  -2 -14   0 27.0285 32.7874   1
  -2  14   0 53.5418 35.6759   1
   2  14   0-26.7282 32.9773   1
   2 -14   0-18.6825 34.5754   1
  -3 -14   0 45.2329 36.2093   1
  -3  14   0 44.7583 35.3161   1
   3  14   0 8.99611 32.7848   1
   3 -14   0 36.5248 33.2757   1
  -4 -14   0 336.414 52.0530   1
  -4  14   0 431.105 54.9727   1
   4  14   0 467.728 58.6187   1
   4 -14   0 290.552 48.6250   1
  -5 -14   0-18.8925 36.1084   1
  -5  14   0 44.9538 36.4518   1
   5  14   0-35.3371 34.2927   1
   5 -14   0 9.15412 34.4406   1
  -6 -14   0 211.684 45.0032   1
  -6  14   0 273.323 53.8366   1
   6  14   0 334.586 51.5050   1
   6 -14   0 258.406 51.1717   1
  -7 -14   0 271.969 48.5974   1
  -7  14   0 156.118 44.7178   1
   7  14   0 219.328 44.0819   1
   7 -14   0 137.849 40.6854   1
  -8  14   0 310.851 50.0241   1
   8 -14   0 362.059 52.9724   1
   9  14   0-9.48799 36.3159   1
   9 -14   0 47.0474 31.2051   1
  -9  14   0 46.3453 34.9230   1
  -9 -14   0 55.8073 37.7568   1
  10 -14   0 325.103 48.7081   1
  10  14   0 229.596 45.6298   1
 -10  14   0 234.335 45.2444   1
 -10 -14   0 267.954 44.6633   1
  11  14   0 345.045 55.1877   1
 -11 -14   0 230.855 50.7093   1
  12 -14   0 9.93654 33.5734   1
  12  14   0 18.8578 36.6019   1
 -12  14   0 9.52375 30.8650   1
 -12 -14   0-9.27789 32.5779   1
  13 -14   0 49.7016 39.7381   1
  13  14   0-9.31626 32.1001   1
 -13  14   0 18.9868 35.7172   1
 -13 -14   0-18.8856 35.5269   1
  14 -14   0 29.5732 40.6281   1
  14  14   0 72.1802 39.6243   1
 -14  14   0-19.0286 41.2744   1
 -14 -14   0 136.505 45.2675   1
  15 -14   0 9.76884 37.3773   1
 -15 -14   0 54.7383 39.9854   1
  15  14   0 37.1857 39.7637   1
 -15  14   0 19.0882 41.8278   1
  16  14   0 27.2374 41.1554   1
 -16 -14   0-44.8744 40.2282   1
  16 -14   0-9.76563 37.9083   1
 -16  14   0 9.52844 37.5438   1
 -17 -14   0-8.86551 38.3603   1
 -17  14   0 9.50411 40.6187   1
  17  14   0-17.9896 39.8575   1
 -18 -14   0 26.4079 33.6775   1
  18  14   0 26.4455 33.7254   1
 -19 -14   0-8.85613 28.7081   1
  19  14   0-16.9945 27.5455   1
   0 -15   0-18.4373 35.2516   1
  -1  15   0 237.130 44.7816   1
   1  15   0 325.852 48.5037   1
  -1 -15   0 277.715 49.5037   1
   1 -15   0 269.384 46.8002   1
   2  15   0 591.707 69.7318   1
  -2  15   0 651.701 73.1408   1
   2 -15   0 764.820 75.2883   1
  -3  15   0 64.5343 33.6032   1
   3 -15   0 29.0342 29.3103   1
   3  15   0 18.4032 39.3717   1
  -3 -15   0 18.4850 35.3819   1
  -4  15   0 9.23140 33.5970   1
   4 -15   0 9.41673 29.8513   1
   4  15   0-9.15899 37.1381   1
  -4 -15   0-65.1584 40.7670   1
  -5  15   0 27.7945 33.1611   1
   5 -15   0 28.0886 29.0314   1
  -6  15   0 305.845 52.5919   1
   6 -15   0 283.215 50.7624   1
   6  15   0 300.619 50.5352   1
  -6 -15   0 205.793 45.7647   1
  -7  15   0-9.34901 37.9135   1
   7 -15   0 28.5566 38.6019   1
   7  15   0 9.25430 34.2615   1
  -7 -15   0 37.9850 40.0820   1
   8  15   0 179.119 38.9981   1
  -8 -15   0 112.842 34.5035   1
   9 -15   0 114.090 41.9462   1
  -9  15   0 122.799 46.7473   1
  -9 -15   0 121.652 42.2528   1
   9  15   0 19.0914 40.0875   1
 -10  15   0 254.676 53.6550   1
  10  15   0 316.589 54.0836   1
 -10 -15   0 324.310 53.1839   1
  10 -15   0 440.986 58.1622   1
 -11  15   0 124.012 42.0557   1
  11  15   0 95.7830 38.5927   1
 -11 -15   0 221.468 44.3878   1
  11 -15   0 155.205 47.9505   1
 -12  15   0 57.6263 38.0331   1
  12  15   0 112.708 45.0589   1
  12 -15   0 107.724 40.4108   1
  13  15   0 9.24291 42.0721   1
  13 -15   0 50.0529 38.4568   1
 -13 -15   0 46.8423 38.1760   1
 -14  15   0 58.0318 43.5105   1
  14 -15   0 80.1964 41.3703   1
 -15  15   0 77.2472 46.2100   1
 -15 -15   0 44.9424 38.5017   1
  15  15   0 27.4781 39.7156   1
  15 -15   0 50.3458 42.5703   1
 -16 -15   0-26.4546 40.8752   1
  16  15   0-26.7443 39.0654   1
 -17 -15   0 69.2835 40.5681   1
  17  15   0-17.5754 40.7329   1
 -18 -15   0 68.5411 33.8524   1
  18  15   0 25.8080 31.4065   1
   0  16   0 157.263 41.6222   1
   0 -16   0 112.336 39.6577   1
   1  16   0 278.447 48.5803   1
  -1  16   0 335.006 55.5232   1
  -1 -16   0 262.669 52.6067   1
   1 -16   0 273.759 48.0738   1
   2  16   0 448.763 64.5937   1
  -2  16   0 512.820 67.4596   1
   2 -16   0 535.536 66.1284   1
  -2 -16   0 526.417 67.6246   1
  -3  16   0 112.498 45.5827   1
   3 -16   0 57.8643 38.4067   1
   3  16   0 121.238 41.6990   1
  -3 -16   0 112.188 37.7886   1
   4  16   0 398.803 58.7488   1
  -4  16   0 433.068 62.4921   1
   4 -16   0 425.229 59.5160   1
  -5  16   0 18.8640 29.9782   1
   5 -16   0 38.4799 34.4703   1
   5  16   0 56.2309 43.4730   1
  -5 -16   0 66.3334 43.9559   1
  -6  16   0 94.5995 45.6190   1
   6 -16   0 219.609 47.3656   1
   6  16   0 160.403 38.7512   1
  -6 -16   0 179.634 42.3445   1
  -7  16   0 75.7721 43.6580   1
   7 -16   0 9.61667 35.8971   1
   7  16   0 157.334 46.1921   1
  -7 -16   0 105.388 44.1559   1
  -8  16   0 114.240 47.1772   1
   8 -16   0 135.948 45.3437   1
   8  16   0 38.0341 38.4362   1
  -8 -16   0 140.803 44.7645   1
   9 -16   0 97.0726 40.1104   1
  -9  16   0 201.334 50.3595   1
  -9 -16   0 159.208 38.7505   1
   9  16   0 123.610 39.3199   1
 -10  16   0 19.2499 35.6966   1
  10  16   0 38.2006 33.6106   1
 -10 -16   0 73.7924 38.4907   1
  10 -16   0 38.5183 36.3016   1
 -11  16   0 211.045 47.0846   1
  11  16   0 171.091 47.9910   1
 -11 -16   0 219.774 47.9812   1
  11 -16   0 338.090 54.4976   1
 -12  16   0 171.771 46.1903   1
  12  16   0 213.677 49.2058   1
 -12 -16   0 200.498 45.4765   1
  12 -16   0 145.504 46.4580   1
 -13  16   0 19.1951 37.2655   1
  13  16   0-9.14055 37.5802   1
 -13 -16   0 27.5711 38.2919   1
  13 -16   0 29.2367 36.0798   1
 -14 -16   0 28.2081 36.5160   1
 -14  16   0 28.8952 42.1940   1
  14  16   0 8.84671 35.8851   1
 -16 -16   0-8.60128 27.2619   1
  16  16   0 17.3960 27.5685   1
   0  17   0 9.33102 40.3726   1
   0 -17   0-9.49723 41.0917   1
   1  17   0 265.228 50.5093   1
  -1  17   0 312.156 55.4600   1
  -1 -17   0 244.381 50.5527   1
   1 -17   0 275.234 53.3682   1
   2  17   0 84.5531 43.6047   1
  -2  17   0 37.5056 44.4325   1
  -2 -17   0 28.2994 35.5920   1
   2 -17   0 47.8840 38.9208   1
  -3  17   0 727.420 77.3236   1
   3  17   0 840.885 81.0232   1
  -3 -17   0 915.792 83.8565   1
   3 -17   0 717.229 75.3990   1
   4 -17   0 48.9929 40.4368   1
   4  17   0 110.504 42.3578   1
  -4 -17   0 48.1522 39.7485   1
  -4  17   0 56.9194 42.1903   1
   5 -17   0 190.063 46.6775   1
  -5  17   0 219.143 46.4094   1
   6 -17   0 68.4161 37.3797   1
   6  17   0 9.36359 37.4521   1
  -6 -17   0-9.49975 39.0655   1
  -6  17   0 9.54511 33.5367   1
   7  17   0 120.130 44.0255   1
   7 -17   0 173.702 41.5335   1
  -7  17   0 152.856 42.6265   1
   8  17   0 75.9642 40.6405   1
  -8 -17   0 9.31122 35.6602   1
  -9  17   0-19.0882 41.2949   1
   9  17   0-28.1897 35.9181   1
   9 -17   0 19.4388 39.4058   1
  -9 -17   0 18.5754 34.3746   1
 -10  17   0 76.6686 43.5538   1
  10 -17   0 39.0391 40.7740   1
 -11  17   0 67.2786 39.5336   1
  11  17   0-9.32356 38.3521   1
 -11 -17   0 18.1644 36.8533   1
  11 -17   0 38.8886 34.7954   1
 -12  17   0 9.61708 40.5869   1
 -12 -17   0-8.97344 39.7654   1
  12  17   0 9.11970 38.4883   1
  12 -17   0 38.4862 41.1230   1
 -14 -17   0 9.17257 36.6714   1
  14  17   0 8.63015 34.9925   1
   0  18   0 254.541 51.6732   1
   0 -18   0 207.645 49.3144   1
  -1  18   0 37.2786 41.7729   1
   1  18   0-28.2331 41.2127   1
   1 -18   0-9.53210 34.6864   1
  -1 -18   0 9.47220 39.9717   1
   2  18   0 412.517 55.2335   1
  -2  18   0 246.592 52.3916   1
   2 -18   0 275.982 53.7166   1
  -2 -18   0 366.515 53.4994   1
  -3  18   0 66.0313 39.8428   1
   3  18   0 18.5889 31.4487   1
   3 -18   0-9.60289 37.8748   1
  -3 -18   0 47.3671 32.0524   1
  -4  18   0 75.7624 36.4010   1
   4  18   0 111.230 43.5619   1
  -4 -18   0 28.5902 39.3569   1
   4 -18   0 68.0420 33.0627   1
   5 -18   0 9.78056 27.2528   1
   5  18   0-56.4931 41.2343   1
  -5 -18   0 28.1270 38.5387   1
  -5  18   0-19.0228 29.4557   1
   6 -18   0 199.234 44.2568   1
   6  18   0 157.063 47.7862   1
  -6 -18   0 226.151 51.9194   1
  -6  18   0 171.354 42.8816   1
   7 -18   0 9.79427 38.0220   1
  -7  18   0 9.56247 40.8696   1
   8 -18   0 174.395 46.0663   1
  -8  18   0 152.543 46.2744   1
   8  18   0 168.930 38.9261   1
  -8 -18   0 256.535 44.9894   1
  -9  18   0 104.839 48.3133   1
   9  18   0 55.4901 33.8246   1
   9 -18   0 38.5306 40.2676   1
 -10  18   0-19.0531 41.7186   1
  10  18   0-46.3694 41.5678   1
  10 -18   0 76.9722 43.1259   1
 -10 -18   0-8.91265 38.0896   1
 -11  18   0 66.1712 40.0491   1
 -12 -18   0 26.2301 34.9556   1
  12  18   0-8.88835 33.4433   1
 -13 -18   0-8.78083 30.8315   1
  13  18   0 17.3309 30.9846   1
   0  19   0-9.35894 43.3581   1
   0 -19   0-9.41939 39.7517   1
  -1  19   0 186.466 42.6289   1
   1  19   0 223.212 51.7472   1
  -1 -19   0 242.753 48.3690   1
   1 -19   0 159.807 39.0228   1
  -2  19   0-27.7853 39.1035   1
   2  19   0-9.21382 32.9685   1
   2 -19   0-37.8763 36.7776   1
  -3  19   0 28.2711 40.3246   1
   3 -19   0 47.2829 38.9220   1
  -4  19   0 9.33832 41.8566   1
   4  19   0-9.32381 36.1927   1
   4 -19   0 28.6142 38.1297   1
  -4 -19   0-9.26668 36.5119   1
   5  19   0 27.6525 35.8521   1
  -5  19   0 84.5203 39.6947   1
  -5 -19   0 18.6066 36.1845   1
   5 -19   0 48.1494 41.2174   1
   6  19   0-36.0355 39.9184   1
  -6 -19   0 46.6289 45.0026   1
   7 -19   0 195.105 50.5970   1
   7  19   0 292.418 48.4644   1
  -7 -19   0 209.577 45.5112   1
  -8  19   0 160.826 47.9227   1
   8 -19   0 97.5290 39.0602   1
  -9 -19   0 62.2204 41.6129   1
  -9  19   0-9.41329 34.8399   1
   9  19   0-36.2231 40.1266   1
 -10 -19   0 146.669 37.3635   1
  10  19   0 72.3266 35.6109   1
   0 -20   0 55.2491 31.7903   1
   0  20   0 18.3377 36.1819   1
  -1 -20   0 27.5705 30.4227   1
   1 -20   0 18.5491 37.6020   1
   1  20   0-27.2850 30.7284   1
  -1  20   0-27.6458 41.3048   1
   2 -20   0 46.2612 40.1982   1
  -2 -20   0 74.0808 42.5956   1
  -2  20   0 18.3643 37.4063   1
   2  20   0 134.907 40.4773   1
   3 -20   0-9.32142 27.4882   1
  -3 -20   0 9.17554 39.7227   1
   3  20   0 54.4627 43.3918   1
  -3  20   0 54.6912 38.9782   1
   4 -20   0 158.104 43.3239   1
  -4  20   0 129.751 47.9144   1
   5 -20   0 28.0288 40.4703   1
  -5 -20   0 54.5314 35.3321   1
  -5  20   0 55.2709 44.0569   1
   5  20   0 8.91395 40.0009   1
   6 -20   0 46.8382 33.6700   1
  -6 -20   0 54.0725 44.0468   1
   6  20   0 115.046 46.8303   1
  -6  20   0 45.9751 38.9531   1
  -7 -20   0 52.7847 33.2953   1
   7  20   0 80.7665 33.9559   1
   0 -21   0-17.9296 38.3121   1
   0  21   0 17.7464 42.3966   1
   1 -21   0 8.98142 40.7189   1
  -1 -21   0 80.8527 46.6341   1
  -1  21   0-8.94428 44.0065   1
   1  21   0-17.6315 42.5484   1
   2 -21   0 171.814 40.1678   1
  -2 -21   0 81.7956 47.6491   1
  -2  21   0 107.846 42.6082   1
   2  21   0 112.815 47.7532   1
   3 -21   0-18.0330 39.0123   1
  -3  21   0 8.94660 41.0022   1
  26   0  -1-27.4652 42.8845   1
 -26   0   1-26.9926 41.2611   1
  24   0  -1-9.56479 38.2362   1
 -24   0   1 9.27164 41.5574   1
  22   0  -1-47.2859 40.4182   1
 -22   0   1 37.6530 40.7302   1
  21   0  -1-27.8309 36.0421   1
 -21   0   1-28.2780 41.7937   1
  20   0  -1-9.09467 34.2304   1
 -20   0   1-27.7562 40.0430   1
  19   0  -1-18.5467 31.3314   1
 -19   0   1 26.1233 32.2286   1
  18   0  -1-8.79419 25.9123   1
 -18   0   1-17.4827 26.4253   1
  16   0  -1-32.8774 32.4332   1
  15   0  -1 31.7236 33.8984   1
 -15   0   1-7.75752 29.1912   1
  14   0  -1-38.4258 28.4465   1
 -14   0   1 28.8976 30.0956   1
  13   0  -1 29.6147 23.4711   1
 -13   0   1-6.56717 20.3423   1
  12   0  -1-20.3311 26.7095   1
 -12   0   1-6.31008 23.3624   1
  11   0  -1-6.18313 24.7227   1
 -11   0   1-11.8382 22.9816   1
  10   0  -1 34.0879 26.3596   1
 -10   0   1 21.8497 22.8006   1
   9   0  -1-25.7053 23.5614   1
  -9   0   1 14.9540 17.8232   1
   8   0  -1 4.55395 19.7266   1
  -8   0   1 31.4159 20.8124   1
   7   0  -1 27.8212 19.0235   1
  -7   0   1 15.7810 16.4721   1
   6   0  -1-6.76707 18.5744   1
  -6   0   1 3.33945 18.4707   1
   5   0  -1-8.43480 16.2327   1
  -5   0   1 16.4055 17.5280   1
   4   0  -1-12.8332 17.5719   1
  -4   0   1 63.4874 15.9774   1
   3   0  -1 10.5591 12.6081   1
  -3   0   1-7.14068 9.00147   1
   1   0   1 2.31885 9.94781   1
  -1   0  -1-15.5806 9.48980   1
   2   0   1-5.40646 12.3612   1
  -2   0  -1-3.49047 13.9556   1
   3   0   1-2.44101 14.8472   1
  -3   0  -1-7.09918 15.0024   1
   4   0   1-6.11695 20.2517   1
  -4   0  -1-5.92377 18.6706   1
   6   0   1-4.26559 17.5360   1
  -6   0  -1-8.20169 17.7466   1
   7   0   1 14.4711 18.1508   1
  -7   0  -1-23.1243 16.8324   1
   8   0   1-5.37169 19.8819   1
  -8   0  -1 10.3118 17.0688   1
   9   0   1 11.9826 18.9940   1
  -9   0  -1-22.3123 17.6847   1
  10   0   1-34.1210 26.8972   1
 -10   0  -1 5.75610 20.5935   1
  12   0   1 7.40873 29.6282   1
 -12   0  -1 21.2158 26.6186   1
  13   0   1-30.7719 28.9513   1
 -13   0  -1 7.52448 27.8574   1
  14   0   1 7.93253 28.8685   1
 -14   0  -1 8.00411 31.5397   1
  15   0   1-8.07791 23.1580   1
 -15   0  -1 8.52732 27.0264   1
  16   0   1-34.4013 33.8861   1
 -16   0  -1 34.1943 35.6083   1
 -17   0  -1-17.3736 29.3640   1
  18   0   1-18.1265 33.5579   1
  19   0   1 8.96038 32.6092   1
 -19   0  -1 9.41175 37.6276   1
  20   0   1 27.9932 28.8939   1
 -20   0  -1-28.0215 32.7957   1
  21   0   1-18.9292 42.4289   1
 -21   0  -1-9.29662 36.0944   1
  22   0   1-38.3497 40.4850   1
 -22   0  -1-18.4218 40.8405   1
  23   0   1-18.8225 37.6230   1
 -23   0  -1 9.18998 37.2595   1
  24   0   1-9.19777 31.0855   1
 -24   0  -1 36.4148 31.3767   1
  25   0   1-26.8329 27.6989   1
 -25   0  -1 44.9157 32.6905   1
  26   0   1 8.82565 29.2189   1
 -26   0  -1-26.2931 35.5361   1
  26   1  -1-9.28347 37.1260   1
 -26   1   1 36.5190 38.0431   1
 -26  -1   1 26.9923 39.4147   1
  25   1  -1-38.1861 32.2598   1
 -25  -1   1 9.08322 29.4419   1
  24   1  -1 28.2663 34.8774   1
  24  -1  -1-18.6746 36.2502   1
 -24  -1   1-9.37803 38.0267   1
 -24   1   1 46.8900 40.5808   1
  23  -1  -1 56.7654 41.4310   1
 -23   1   1-46.7016 41.3871   1
  22   1  -1 85.9762 41.3682   1
  22  -1  -1 28.4827 30.8150   1
 -22  -1   1 45.9083 37.7777   1
 -22   1   1-9.31719 33.3583   1
  21   1  -1 9.38580 31.7109   1
  21  -1  -1-19.0564 37.5421   1
 -21  -1   1 36.8149 34.0637   1
 -21   1   1-36.7931 40.2808   1
  20   1  -1 208.268 41.7286   1
  20  -1  -1 47.3568 31.6007   1
 -20  -1   1 177.319 42.5009   1
 -20   1   1 144.170 40.1688   1
  19   1  -1 260.503 49.1995   1
  19  -1  -1 344.538 55.0074   1
 -19   1   1 261.675 50.1518   1
  18   1  -1 196.371 43.7164   1
  18  -1  -1 235.793 45.2262   1
 -18  -1   1 271.402 48.3198   1
 -18   1   1 248.471 43.4839   1
  17  -1  -1 91.1521 34.6848   1
 -17   1   1 34.8183 31.8576   1
  16  -1  -1 344.607 48.9689   1
  16   1  -1 402.130 55.4358   1
 -16  -1   1 339.236 47.7977   1
 -16   1   1 291.650 49.0536   1
  15  -1  -1 957.091 81.6741   1
  15   1  -1 948.708 81.8353   1
 -15  -1   1 787.236 77.0820   1
 -15   1   1 868.434 78.7857   1
  14   1  -1 807.918 74.1414   1
 -14   1   1 745.785 71.5902   1
 -14  -1   1 772.612 71.7704   1
  13   1  -1 11261.2 645.783   1
  13  -1  -1 10982.3 644.390   1
 -13  -1   1 11665.3 645.461   1
 -13   1   1 11809.1 646.961   1
  12  -1  -1 25.4004 26.1010   1
  12   1  -1 6.80684 26.0193   1
 -12  -1   1-33.6476 27.6604   1
 -12   1   1 20.1060 26.4070   1
  11   1  -1 400.575 45.9793   1
  11  -1  -1 312.112 42.4689   1
 -11  -1   1 503.738 50.7071   1
 -11   1   1 423.968 46.5071   1
  10   1  -1 1158.41 84.3867   1
  10  -1  -1 1095.13 81.7886   1
 -10  -1   1 965.146 82.3164   1
 -10   1   1 1131.09 82.2549   1
   9   1  -1 6994.18 409.013   1
   9  -1  -1 6927.27 407.482   1
  -9  -1   1 7628.15 411.440   1
  -9   1   1 7216.34 407.795   1
   8   1  -1 19937.8 1085.40   1
   8  -1  -1 20551.8 1083.68   1
  -8  -1   1 19491.9 1084.34   1
  -8   1   1 19117.1 1081.98   1
   7   1  -1 11480.5 650.583   1
  -7  -1   1 12006.5 650.903   1
   6   1  -1 127852. 7450.27   1
   6  -1  -1 130254. 7450.86   1
  -6  -1   1 146914. 7452.72   1
  -6   1   1 149531. 7451.58   1
   5   1  -1 39302.7 2167.63   1
  -5   1   1 41420.1 2167.17   1
   5  -1  -1 38557.0 2165.71   1
  -5  -1   1 41040.9 2167.59   1
   4  -1  -1 42289.7 2253.49   1
  -4   1   1 42145.8 2253.19   1
  -4  -1   1 44885.3 2256.87   1
   4   1  -1 37882.4 2254.64   1
   3  -1  -1 160686. 8789.62   1
   3   1  -1 150793. 8790.64   1
  -3   1   1 168083. 8789.21   1
  -3  -1   1 172935. 8791.13   1
   2  -1  -1 7374.94 407.206   1
  -2  -1   1 7755.54 409.418   1
   2   1  -1 7275.63 408.494   1
  -2   1   1 7578.14 407.029   1
   1   1  -1 46075.8 2492.01   1
  -1  -1   1 46336.5 2491.90   1
   0  -1   1 3986.89 216.496   1
   0   1  -1 3798.18 215.992   1
   0   1   1 3829.89 215.194   1
   0  -1  -1 4088.42 215.304   1
   1  -1   1 600.073 42.3385   1
  -1   1  -1 685.714 42.5424   1
  -1  -1  -1 644.393 42.2067   1
   1   1   1 702.923 42.5588   1
   2   1   1 9389.15 492.544   1
   2  -1   1 8827.65 492.164   1
  -2  -1  -1 9283.70 492.373   1
  -2   1  -1 8460.64 492.357   1
   3   1   1 298426. 15095.4   1
   3  -1   1 255560. 15093.5   1
  -3  -1  -1 285403. 15094.8   1
  -3   1  -1 285544. 15095.1   1
   4   1   1 65011.0 3372.18   1
   4  -1   1 62339.1 3370.92   1
  -4  -1  -1 61028.1 3371.45   1
  -4   1  -1 61322.2 3370.66   1
   6   1   1 49290.8 2801.71   1
   6  -1   1 50022.1 2800.83   1
  -6  -1  -1 54490.3 2803.93   1
  -6   1  -1 53425.7 2802.01   1
   7   1   1 4865.73 277.185   1
   7  -1   1 4598.86 275.117   1
  -7  -1  -1 4686.57 276.133   1
  -7   1  -1 4826.10 276.594   1
   8   1   1 3273.35 197.183   1
   8  -1   1 3105.16 194.480   1
  -8  -1  -1 3302.71 197.851   1
  -8   1  -1 3168.20 195.928   1
   9   1   1 13100.7 727.666   1
   9  -1   1 12973.5 726.028   1
  -9  -1  -1 12459.1 727.657   1
  -9   1  -1 13612.6 729.071   1
  10   1   1 1101.67 86.3579   1
  10  -1   1 918.412 80.9958   1
 -10  -1  -1 1068.00 86.1331   1
  12  -1   1 3142.82 185.132   1
  12   1   1 2414.53 178.659   1
 -12   1  -1 2807.41 181.029   1
 -12  -1  -1 2912.78 182.300   1
  13   1   1 31.1967 30.7864   1
  13  -1   1 46.8881 36.6324   1
 -13  -1  -1 44.7953 32.7479   1
 -13   1  -1 22.0148 26.3052   1
  14   1   1 599.266 65.1753   1
 -14   1  -1 520.575 58.3160   1
 -14  -1  -1 454.238 55.7036   1
  14  -1   1 639.083 62.0060   1
  15  -1   1 1439.43 119.300   1
  15   1   1 1571.08 122.878   1
 -15  -1  -1 1750.67 124.858   1
  16   1   1 96.0385 39.9657   1
 -16  -1  -1 111.323 40.4747   1
  17   1   1 71.0455 34.5474   1
  17  -1   1 26.6667 30.1183   1
 -17  -1  -1 88.1533 36.3047   1
 -17   1  -1-8.84445 32.8131   1
  18   1   1-17.6049 29.7458   1
  18  -1   1 9.15320 27.6665   1
 -18  -1  -1 27.8796 36.6208   1
 -18   1  -1 26.9597 27.8335   1
  19  -1   1-18.8660 34.9154   1
 -19   1  -1 36.2347 33.5301   1
  20   1   1-9.55606 38.7439   1
  20  -1   1-9.47120 40.4769   1
 -20  -1  -1 26.9290 37.3909   1
 -20   1  -1 9.17889 37.2148   1
  21   1   1-27.7058 34.1830   1
  21  -1   1-28.2040 33.0121   1
 -21  -1  -1 18.7892 34.7725   1
 -21   1  -1 9.26065 41.0359   1
  22  -1   1 9.37941 37.5043   1
  22   1   1 9.27933 31.3620   1
 -22  -1  -1 28.2977 41.3149   1
  23  -1   1 18.3628 34.5658   1
  23   1   1 46.6217 35.1033   1
 -23  -1  -1-18.5579 36.5818   1
 -23   1  -1 46.8580 39.0571   1
  24  -1   1-18.4534 39.4351   1
  24   1   1 46.9488 32.9733   1
 -24  -1  -1 9.01986 32.2557   1
 -24   1  -1-27.4829 41.0651   1
  25  -1   1-18.2712 34.9276   1
 -25   1  -1-8.97956 33.7909   1
  26  -1   1 8.91778 31.3150   1
  26   1   1 17.5576 38.9014   1
 -26  -1  -1-34.7544 40.6785   1
 -26   1  -1-26.3678 37.0924   1
  25   2  -1-9.07750 27.4593   1
 -25  -2   1 56.3603 33.0046   1
  24   2  -1-28.0591 37.3945   1
  24  -2  -1 9.52995 38.6420   1
 -24  -2   1 36.9381 44.5661   1
 -24   2   1 28.1030 39.5348   1
  23   2  -1 75.5320 33.2381   1
  23  -2  -1-19.0674 30.3123   1
 -23  -2   1 74.0862 36.0285   1
 -23   2   1 46.9911 32.4713   1
  22   2  -1 9.22392 35.8106   1
  22  -2  -1 56.6979 38.3174   1
 -22  -2   1-38.0379 40.1340   1
 -22   2   1 18.7682 43.4768   1
  21   2  -1-18.6772 30.2630   1
  21  -2  -1-18.4288 37.3581   1
 -21  -2   1 18.5491 30.0554   1
 -21   2   1 9.30211 40.2476   1
  20   2  -1 18.9499 38.4876   1
  20  -2  -1 55.3593 36.9603   1
 -20  -2   1 27.1361 38.7291   1
 -20   2   1 72.8412 39.4667   1
  19   2  -1 94.3255 37.0398   1
  19  -2  -1 81.5692 38.1649   1
 -19  -2   1 69.0411 32.9477   1
 -19   2   1 196.422 45.8908   1
  18   2  -1 457.154 61.4552   1
  18  -2  -1 434.092 58.0139   1
 -18  -2   1 493.731 57.8775   1
 -18   2   1 382.310 57.0900   1
  17   2  -1 622.493 68.3193   1
  17  -2  -1 675.807 68.7138   1
 -17  -2   1 504.390 63.2014   1
 -17   2   1 705.286 69.2253   1
  16  -2  -1-8.39987 28.9467   1
 -16  -2   1 24.6495 35.9853   1
 -16   2   1 16.1345 28.3302   1
  15   2  -1 482.698 55.8256   1
  15  -2  -1 322.824 49.5080   1
 -15  -2   1 337.118 53.0294   1
 -15   2   1 514.174 54.9173   1
  14   2  -1 19190.4 1053.28   1
  14  -2  -1 18702.5 1051.72   1
 -14  -2   1 19594.5 1054.09   1
 -14   2   1 18319.3 1049.66   1
  13   2  -1 808.609 72.5174   1
 -13  -2   1 869.314 71.7725   1
 -13   2   1 730.021 70.9214   1
  12  -2  -1 3019.61 191.369   1
 -12   2   1 3070.38 192.093   1
  11   2  -1 2919.77 179.195   1
  11  -2  -1 2705.78 174.963   1
 -11  -2   1 2814.84 177.688   1
 -11   2   1 2728.44 175.786   1
  10   2  -1 20025.1 1081.44   1
  10  -2  -1 19955.0 1078.71   1
 -10  -2   1 19233.2 1079.17   1
 -10   2   1 19151.7 1078.02   1
   9  -2  -1 13778.4 728.019   1
  -9  -2   1 13840.9 730.235   1
  -9   2   1 14383.0 728.794   1
   8   2  -1 1031.65 81.4125   1
   8  -2  -1 1241.27 83.4353   1
  -8  -2   1 1207.75 83.6534   1
  -8   2   1 1144.90 79.8122   1
   7   2  -1 21056.1 1105.56   1
  -7   2   1 19719.3 1102.87   1
  -7  -2   1 20754.9 1105.12   1
   7  -2  -1 19339.1 1102.81   1
  -6   2   1 19523.1 1044.88   1
   6  -2  -1 18746.1 1044.97   1
   5   2  -1 198.043 27.5258   1
   5  -2  -1 220.879 26.0154   1
  -5  -2   1 248.647 27.3640   1
  -5   2   1 242.422 25.7363   1
   4  -2  -1 414797. 22776.3   1
  -4  -2   1 383862. 22777.5   1
  -4   2   1 469969. 22777.1   1
   4   2  -1 422240. 22778.2   1
   3  -2  -1 86591.5 4619.37   1
  -3  -2   1 87295.6 4621.89   1
   3   2  -1 82971.5 4621.97   1
  -3   2   1 85532.5 4619.28   1
  -2  -2   1 105274. 5704.87   1
   2  -2  -1 105278. 5702.09   1
  -2   2   1 101434. 5702.18   1
   2   2  -1 113252. 5704.94   1
  -1  -2   1 18947.1 1129.15   1
   1   2  -1 21474.3 1130.16   1
  -1   2   1 21423.6 1128.22   1
   1  -2  -1 21424.0 1128.25   1
   0  -2  -1 62753.1 3399.25   1
   0  -2   1 68348.1 3400.84   1
   0   2  -1 55388.0 3399.63   1
   0   2   1 66181.0 3399.28   1
   1  -2   1 7863.68 403.390   1
  -1   2  -1 6601.25 402.557   1
   1   2   1 7499.95 402.379   1
  -1  -2  -1 7315.10 401.955   1
   2  -2   1 91458.9 4827.31   1
  -2   2  -1 90245.2 4827.13   1
   2   2   1 89890.7 4827.73   1
  -2  -2  -1 86266.7 4827.57   1
   3  -2   1 3954.37 226.202   1
  -3   2  -1 4101.42 226.141   1
  -3  -2  -1 4050.11 226.830   1
   3   2   1 3739.43 225.933   1
   4   2   1 83333.6 4565.41   1
  -4  -2  -1 84908.3 4564.81   1
  -4   2  -1 88193.3 4564.74   1
   4  -2   1 81768.3 4563.96   1
  -5  -2  -1 59.6205 22.1904   1
   5   2   1 52.4241 22.6722   1
   6   2   1 38672.8 2136.20   1
   6  -2   1 42241.3 2136.66   1
  -6  -2  -1 40074.2 2137.74   1
  -6   2  -1 36590.4 2135.04   1
   7   2   1 40120.1 2123.95   1
   7  -2   1 39502.6 2122.19   1
  -7  -2  -1 39196.3 2123.42   1
  -7   2  -1 37442.8 2120.87   1
   8   2   1 30.0138 23.7435   1
   8  -2   1 27.5872 22.2127   1
  -8   2  -1 26.4934 23.9176   1
   9   2   1 24035.4 1333.57   1
   9  -2   1 24669.7 1333.68   1
  -9  -2  -1 24808.4 1334.26   1
  -9   2  -1 23652.5 1331.22   1
  10   2   1 24843.3 1315.62   1
  10  -2   1 24900.3 1314.12   1
 -10  -2  -1 21764.9 1310.96   1
 -10   2  -1 24217.7 1311.79   1
  11   2   1 2580.86 177.784   1
 -11  -2  -1 2957.82 180.859   1
  12   2   1 1094.81 87.0747   1
  12  -2   1 856.685 81.8671   1
 -12  -2  -1 1064.36 86.8468   1
 -12   2  -1 1154.58 87.3939   1
  13   2   1 3359.56 210.602   1
  13  -2   1 3176.50 208.675   1
 -13  -2  -1 3264.80 210.003   1
 -13   2  -1 3291.07 208.135   1
  14   2   1 636.942 66.4596   1
  14  -2   1 595.575 63.4119   1
 -14  -2  -1 705.009 67.9558   1
 -14   2  -1 488.198 60.3919   1
  15  -2   1 668.955 69.1823   1
  15   2   1 744.083 70.1589   1
 -15  -2  -1 697.027 68.5221   1
 -15   2  -1 615.431 66.7365   1
  16   2   1 3519.95 222.694   1
 -16  -2  -1 3320.61 219.894   1
  17   2   1 196.904 41.7521   1
  17  -2   1 97.7763 34.3463   1
 -17  -2  -1 241.173 42.0840   1
 -17   2  -1 192.641 45.7485   1
  18  -2   1 135.968 44.1969   1
 -18  -2  -1 96.7498 37.6511   1
 -18   2  -1 125.554 42.8890   1
  19  -2   1 183.961 45.1303   1
 -19   2  -1 262.003 49.5435   1
  20   2   1-45.8101 31.5837   1
  20  -2   1-9.18351 33.4325   1
 -20  -2  -1-18.8154 30.5034   1
 -20   2  -1 28.1104 38.5265   1
  21   2   1 18.5147 36.4922   1
  21  -2   1 9.38903 35.9068   1
 -21  -2  -1 46.7559 41.4502   1
 -21   2  -1 9.31898 36.7349   1
  22   2   1 9.57229 41.9610   1
  22  -2   1-18.8877 39.3826   1
 -22  -2  -1 53.9325 43.4170   1
 -22   2  -1 93.0969 42.2416   1
  23   2   1-36.5435 37.0400   1
  23  -2   1 37.6467 38.6845   1
 -23  -2  -1-18.5873 37.1527   1
 -23   2  -1 18.5115 39.5558   1
  24   2   1 9.06483 32.9896   1
  24  -2   1-18.5845 31.3991   1
 -24   2  -1 18.3637 29.7595   1
 -24  -2  -1 27.6400 35.2212   1
  25  -2   1-27.0493 39.4851   1
 -25   2  -1 18.3095 45.0355   1
 -26   2  -1 44.9460 32.7997   1
  26   3  -1-8.88418 27.5196   1
 -26  -3   1-18.0787 32.3288   1
  25   3  -1-27.7739 40.5688   1
 -25  -3   1-27.0063 44.3085   1
  24   3  -1 27.6294 39.3754   1
  24  -3  -1 28.2078 37.6049   1
 -24  -3   1 18.6111 40.7662   1
 -24   3   1 9.59974 40.0028   1
  23   3  -1 46.4637 30.5197   1
 -23  -3   1 150.028 42.7916   1
  22   3  -1 37.8928 36.2716   1
  22  -3  -1 47.3790 37.9386   1
 -22  -3   1 27.8867 38.7767   1
 -22   3   1 47.3139 40.9965   1
  21   3  -1-29.1079 43.4898   1
  21  -3  -1 9.45044 34.9775   1
 -21  -3   1 53.2476 39.3239   1
 -21   3   1-18.6259 34.4687   1
  20  -3  -1-9.31718 32.1127   1
 -20   3   1 36.6352 29.6916   1
  19   3  -1 64.7885 39.4548   1
  19  -3  -1 109.608 41.3202   1
 -19  -3   1 150.698 43.5545   1
 -19   3   1 89.8342 41.1024   1
  18   3  -1 200.352 42.8749   1
  18  -3  -1 203.998 42.6895   1
 -18   3   1 236.255 42.5705   1
  17   3  -1 124.285 37.3439   1
 -17  -3   1 69.9886 37.2839   1
  16   3  -1 129.869 40.5540   1
  16  -3  -1 73.7953 31.4266   1
 -16  -3   1 137.122 38.8789   1
 -16   3   1 115.143 35.2212   1
  15   3  -1 5659.74 329.114   1
  15  -3  -1 5114.33 324.058   1
 -15  -3   1 5453.22 328.225   1
 -15   3   1 5496.51 328.228   1
  14   3  -1-16.3116 27.0035   1
 -14  -3   1 24.0470 22.9857   1
  14  -3  -1 29.5743 29.9805   1
  13   3  -1 27917.2 1498.06   1
 -13  -3   1 27276.3 1496.67   1
 -13   3   1 27192.4 1494.15   1
  13  -3  -1 26458.5 1493.20   1
  12   3  -1 502.174 54.8256   1
 -12   3   1 400.877 48.1497   1
 -12  -3   1 440.438 49.6225   1
 -11  -3   1 74.2466 25.0559   1
 -11   3   1 30.8464 21.7475   1
  11   3  -1 13.2986 19.6802   1
  11  -3  -1 30.7513 25.6914   1
  10   3  -1 570.469 56.2871   1
  10  -3  -1 601.099 55.3310   1
 -10  -3   1 715.094 60.6189   1
 -10   3   1 525.067 53.0719   1
   9   3  -1 30686.5 1683.71   1
   9  -3  -1 31166.5 1681.43   1
  -9  -3   1 30398.7 1683.37   1
  -9   3   1 30947.2 1680.74   1
   8   3  -1 6033.68 335.654   1
  -8   3   1 5611.46 331.007   1
   8  -3  -1 5746.73 331.696   1
  -8  -3   1 5788.82 334.201   1
   7   3  -1 27350.9 1497.08   1
  -7   3   1 27843.7 1494.46   1
  -7  -3   1 28099.3 1498.31   1
   7  -3  -1 26531.6 1492.93   1
  -6  -3   1 10817.9 597.249   1
   6   3  -1 10662.2 597.170   1
  -5   3   1 81104.2 4374.18   1
   5  -3  -1 80897.0 4374.14   1
   4  -3  -1 8664.27 543.294   1
  -4  -3   1 10647.2 548.749   1
   4   3  -1 10391.4 547.766   1
  -4   3   1 10244.4 544.403   1
  -3  -3   1 393.853 36.0467   1
   3  -3  -1 323.938 31.5388   1
  -3   3   1 358.061 32.8367   1
  -2  -3   1 17660.6 934.323   1
   2   3  -1 16518.2 933.065   1
  -2   3   1 18059.4 931.088   1
   2  -3  -1 16264.7 930.672   1
  -1  -3   1 1233.71 74.8766   1
   1   3  -1 1082.37 73.7616   1
  -1   3   1 1143.71 71.8487   1
   1  -3  -1 1121.72 72.0162   1
   0  -3  -1 109648. 5515.64   1
   0   3   1 111392. 5515.51   1
   0  -3   1 109709. 5517.10   1
  -1  -3  -1 454056. 22502.0   1
   1  -3   1 382487. 22499.8   1
   1   3   1 390842. 22499.9   1
  -1   3  -1 455163. 22501.8   1
   2  -3   1 605.752 42.7997   1
  -2   3  -1 499.179 41.9195   1
  -2  -3  -1 459.687 39.6083   1
   2   3   1 473.864 40.5017   1
  -3   3  -1 42.3896 20.6066   1
   3   3   1 52.4122 21.8322   1
  -4  -3  -1 190.452 28.7617   1
   4   3   1 134.959 27.2842   1
   5  -3   1 4443.88 258.570   1
  -5   3  -1 4175.09 256.808   1
   5   3   1 4464.37 259.519   1
  -5  -3  -1 4864.30 261.867   1
  -6  -3  -1 82.6996 27.8210   1
   6  -3   1 151.972 26.9378   1
  -6   3  -1 60.6773 20.8870   1
   6   3   1 118.205 28.9306   1
  -7   3  -1 9523.12 542.815   1
   7  -3   1 9444.61 542.370   1
  -7  -3  -1 9494.92 542.698   1
   7   3   1 10233.8 544.576   1
  -8   3  -1 38262.3 2050.75   1
   8  -3   1 37063.0 2050.56   1
  -8  -3  -1 39374.1 2053.12   1
   8   3   1 36032.7 2050.55   1
  -9   3  -1 16986.8 955.702   1
   9  -3   1 17122.5 956.116   1
  -9  -3  -1 17879.9 958.652   1
   9   3   1 17159.8 957.358   1
 -10   3  -1 38800.6 2108.41   1
  10  -3   1 38491.0 2108.75   1
 -11  -3  -1 12156.6 696.876   1
  11   3   1 12612.0 698.760   1
  12  -3   1 626.717 65.0127   1
 -12  -3  -1 588.080 61.5858   1
  12   3   1 574.687 61.6361   1
 -13   3  -1 1245.60 105.839   1
  13  -3   1 1441.38 108.950   1
 -13  -3  -1 1424.42 112.121   1
 -14   3  -1 1246.19 101.760   1
  14  -3   1 1242.64 100.148   1
 -14  -3  -1 1325.49 104.277   1
  14   3   1 1296.99 103.486   1
 -15   3  -1 2528.81 162.676   1
  15  -3   1 2195.59 158.367   1
  16  -3   1 1868.92 132.842   1
 -16  -3  -1 1650.56 130.000   1
  16   3   1 1820.25 134.004   1
 -17   3  -1 17.6334 32.6338   1
  17  -3   1-8.94722 27.0408   1
 -17  -3  -1 43.6274 34.8834   1
  17   3   1-18.2012 33.1183   1
 -18   3  -1 234.106 46.8777   1
  18  -3   1 293.229 50.3712   1
 -18  -3  -1 337.009 50.6832   1
  18   3   1 185.277 45.6006   1
 -19   3  -1 36.6366 40.1117   1
 -19  -3  -1 8.62151 29.7087   1
  19   3   1-9.71674 29.3663   1
 -20   3  -1-27.8232 36.0011   1
  20  -3   1 9.41305 32.4334   1
 -20  -3  -1 27.0123 40.8149   1
  20   3   1-19.0983 39.7766   1
 -21   3  -1 37.5734 37.0105   1
  21  -3   1 9.40780 30.4872   1
 -21  -3  -1-45.9209 34.5530   1
  21   3   1 18.8111 30.4800   1
 -22   3  -1 56.7753 40.9613   1
  22  -3   1 28.0066 33.9944   1
 -22  -3  -1 19.0461 41.7223   1
  22   3   1-9.02037 36.5934   1
 -23   3  -1 9.47172 41.4789   1
  23  -3   1-18.5571 33.7643   1
 -23  -3  -1 9.14405 31.5069   1
  23   3   1-18.3950 32.8873   1
 -24   3  -1 74.9060 43.9120   1
  24  -3   1 46.1699 38.0436   1
 -24  -3  -1 8.85678 39.7838   1
  24   3   1 64.4829 40.4245   1
 -25  -3  -1 27.2452 33.0887   1
  25   3   1 34.5773 30.3967   1
 -26  -4   1 43.9034 41.1175   1
  26   4  -1-8.95101 36.8025   1
 -25  -4   1-27.9714 35.6517   1
  25   4  -1-8.83044 26.0255   1
 -24   4   1 132.449 40.2660   1
  24  -4  -1 58.0411 40.1053   1
 -23  -4   1 108.216 40.7952   1
  23   4  -1 95.9030 39.2713   1
 -22   4   1 85.8216 44.7106   1
  22  -4  -1 9.62678 36.3032   1
 -21   4   1 114.411 41.4593   1
  21  -4  -1 141.052 44.6712   1
 -21  -4   1 36.3659 36.0598   1
  21   4  -1 37.8814 37.5431   1
 -20   4   1 28.3763 35.5910   1
  20  -4  -1-9.19816 30.4545   1
 -20  -4   1 36.3581 33.6459   1
  20   4  -1-9.44955 34.9782   1
 -19   4   1 101.493 43.7300   1
  19  -4  -1 63.2896 35.7314   1
 -19  -4   1 36.5158 29.7131   1
  19   4  -1 28.0554 30.4321   1
 -18   4   1 98.6817 38.4420   1
  18  -4  -1 150.054 39.6779   1
 -18  -4   1 136.567 43.5798   1
  18   4  -1 110.225 40.7758   1
 -17  -4   1 26.7888 30.1741   1
  17   4  -1-45.2339 31.7688   1
 -16   4   1 720.462 71.2598   1
  16  -4  -1 578.452 64.9997   1
 -15   4   1 72.3589 36.1066   1
  15  -4  -1 23.7914 27.4169   1
 -15  -4   1 17.0035 33.0779   1
  15   4  -1 60.1433 32.4030   1
 -14   4   1 9868.79 567.440   1
  14  -4  -1 9341.07 564.895   1
  14   4  -1 11107.8 575.463   1
 -14  -4   1 9645.27 567.720   1
  13  -4  -1 5222.72 324.436   1
 -13  -4   1 5783.39 329.691   1
  13   4  -1 5476.38 328.866   1
 -12  -4   1 6651.54 397.265   1
  12   4  -1 6961.71 397.741   1
 -11   4   1 2080.60 137.964   1
  11  -4  -1 2008.37 136.285   1
 -10  -4   1 14437.6 804.557   1
  10  -4  -1 13990.1 802.259   1
  10   4  -1 14657.8 805.420   1
 -10   4   1 14649.5 802.965   1
   9  -4  -1 712.942 66.3211   1
  -9   4   1 984.282 70.1906   1
   9   4  -1 855.376 70.0867   1
  -9  -4   1 835.563 71.2957   1
   8  -4  -1 61528.7 3223.53   1
  -8   4   1 57517.5 3223.08   1
   8   4  -1 59893.3 3226.60   1
  -8  -4   1 58996.8 3226.48   1
   7  -4  -1 6587.12 365.704   1
  -7   4   1 6641.89 365.884   1
   7   4  -1 6252.95 369.305   1
  -7  -4   1 6154.85 368.488   1
   6  -4  -1 70402.7 3881.96   1
  -6   4   1 73240.9 3881.87   1
  -6  -4   1 72300.8 3885.22   1
   6   4  -1 71160.9 3885.37   1
  -5  -4   1 14649.1 800.883   1
   5   4  -1 14371.3 799.962   1
  -4  -4   1 117934. 6230.13   1
   4  -4  -1 115057. 6227.21   1
   4   4  -1 113122. 6228.97   1
  -4   4   1 115657. 6226.97   1
  -3   4   1 354.879 33.1265   1
   3  -4  -1 321.444 33.3407   1
   2  -4  -1 13628.6 749.079   1
  -2   4   1 13671.8 747.799   1
  -1   4   1 92533.9 5053.68   1
   1  -4  -1 93204.8 5054.24   1
  -1  -4   1 94016.8 5055.60   1
   1   4  -1 94995.2 5055.62   1
   0   4  -1 83992.4 4491.79   1
   0  -4   1 84047.3 4491.90   1
   0  -4  -1 82118.7 4491.09   1
   0   4   1 82597.4 4490.39   1
  -1   4  -1 10252.8 558.293   1
   1   4   1 10069.7 557.443   1
  -1  -4  -1 10074.7 557.769   1
   1  -4   1 9974.90 558.506   1
  -3  -4  -1 3947.64 233.795   1
   3   4   1 4086.73 234.018   1
   4   4   1 38557.1 2252.02   1
  -4   4  -1 43917.2 2252.39   1
   4  -4   1 43550.2 2252.30   1
  -4  -4  -1 39945.1 2252.52   1
  -5   4  -1 73279.5 3706.32   1
   5  -4   1 74135.1 3707.12   1
  -5  -4  -1 69885.5 3706.75   1
   6   4   1 75775.4 4203.61   1
  -6   4  -1 77917.8 4201.40   1
   6  -4   1 76617.0 4200.62   1
  -6  -4  -1 80642.8 4205.60   1
   7   4   1 11021.7 619.512   1
   7  -4   1 10658.8 618.163   1
  -7   4  -1 11186.4 619.433   1
  -7  -4  -1 11413.1 621.606   1
   8   4   1 309.554 42.3136   1
  -8  -4  -1 378.609 44.6297   1
  -8   4  -1 438.863 44.3069   1
   8  -4   1 401.303 44.3607   1
   9  -4   1 44801.3 2327.55   1
   9   4   1 42830.6 2327.49   1
  -9  -4  -1 41568.8 2326.50   1
  -9   4  -1 41704.3 2325.86   1
  10  -4   1 2499.73 166.204   1
  10   4   1 2563.49 168.614   1
 -10   4  -1 2528.09 167.224   1
 -10  -4  -1 2721.53 170.568   1
 -11  -4  -1 11248.0 652.313   1
  11  -4   1 11268.4 651.121   1
 -11   4  -1 11959.0 652.786   1
  11   4   1 11701.7 653.349   1
 -12  -4  -1 4651.18 283.765   1
  12  -4   1 4676.63 283.370   1
 -12   4  -1 4336.31 281.858   1
  12   4   1 5104.67 289.090   1
 -13  -4  -1 2482.27 163.287   1
 -13   4  -1 2502.10 161.216   1
  13   4   1 2578.07 164.146   1
 -14  -4  -1 3052.46 207.719   1
  14  -4   1 2882.57 204.198   1
 -14   4  -1 3472.19 210.326   1
  14   4   1 3551.94 213.038   1
 -15  -4  -1 759.621 71.9875   1
  15  -4   1 654.990 67.7840   1
  15   4   1 532.449 67.2463   1
 -16  -4  -1 53.7799 35.0083   1
  16  -4   1 103.969 35.8218   1
 -16   4  -1 79.0141 34.2987   1
  16   4   1 45.1263 37.7932   1
 -17  -4  -1 45.1032 35.1103   1
  17  -4   1 53.3262 32.9948   1
 -17   4  -1 63.1922 36.6908   1
  17   4   1 27.5855 33.5590   1
 -18  -4  -1 324.519 54.7910   1
  18  -4   1 344.500 51.1715   1
 -18   4  -1 434.818 57.4001   1
  18   4   1 485.380 62.4741   1
 -19  -4  -1 377.892 55.8288   1
  19   4   1 347.595 55.1471   1
 -20  -4  -1-71.3571 44.2956   1
  20  -4   1-9.36058 37.4260   1
 -20   4  -1 75.8998 40.0415   1
  20   4   1-48.5718 45.0068   1
  21  -4   1-9.54889 36.0103   1
 -21   4  -1-85.1280 47.4643   1
 -22  -4  -1-36.6912 29.7274   1
  22  -4   1-28.8154 36.7165   1
 -22   4  -1 47.1222 41.2723   1
  22   4   1 9.34882 27.5378   1
  23  -4   1 38.1316 31.6566   1
 -23   4  -1 55.9401 35.7262   1
 -24  -4  -1 54.6950 43.9974   1
  24  -4   1 37.4975 35.2786   1
 -24   4  -1-36.6973 44.2795   1
  24   4   1 8.84251 38.2682   1
 -25  -4  -1-43.1802 34.0287   1
  25   4   1 71.0658 33.9577   1
 -26  -5   1-26.6822 34.5249   1
  26   5  -1 17.3214 26.8192   1
 -25  -5   1 8.88894 29.4253   1
  25   5  -1-9.08526 27.4548   1
 -24  -5   1 8.80139 30.9547   1
  24  -5  -1 18.8093 30.5295   1
 -24   5   1 75.2570 40.2423   1
  24   5  -1 47.2915 32.6377   1
 -23  -5   1-8.75163 34.0254   1
  23  -5  -1 113.910 43.5457   1
 -23   5   1-18.8857 39.8935   1
  23   5  -1 67.7188 38.7208   1
 -22  -5   1 172.151 43.6375   1
  22  -5  -1 133.348 37.3240   1
 -22   5   1 216.332 45.6863   1
  22   5  -1 85.1714 40.7713   1
  21  -5  -1 66.5436 40.0853   1
 -21   5   1 102.551 42.2497   1
  21   5  -1 76.0347 42.0855   1
 -20  -5   1-9.32385 35.6776   1
  20  -5  -1 9.43717 35.5428   1
 -20   5   1 55.4318 42.8293   1
  20   5  -1 75.6846 41.9517   1
  19  -5  -1 83.7003 35.1538   1
 -19   5   1 45.4973 32.7130   1
  18  -5  -1 218.133 47.8994   1
 -18  -5   1 220.689 47.2146   1
 -18   5   1 231.274 49.1980   1
 -17  -5   1 365.532 56.7173   1
  17  -5  -1 381.419 55.2804   1
 -17   5   1 441.848 56.0434   1
  17   5  -1 353.290 57.9128   1
 -16  -5   1-8.85313 32.7660   1
  16  -5  -1 8.57920 34.2962   1
  16   5  -1 45.6811 39.5297   1
 -16   5   1-33.5263 32.5348   1
  15  -5  -1 1077.74 88.2089   1
 -15   5   1 974.455 87.0821   1
 -14  -5   1 308.348 46.0694   1
 -14   5   1 284.481 44.4320   1
  14  -5  -1 353.324 45.8875   1
 -13   5   1 8604.38 487.054   1
  13  -5  -1 7974.73 485.629   1
 -13  -5   1 8970.23 491.668   1
  13   5  -1 8320.01 488.437   1
  12  -5  -1 4372.97 256.192   1
  12   5  -1 4225.79 257.923   1
 -12  -5   1 3939.82 255.227   1
 -11   5   1 16418.2 926.188   1
  11  -5  -1 16109.9 926.175   1
  11   5  -1 17517.3 930.467   1
 -11  -5   1 16832.3 929.191   1
  10  -5  -1 4334.92 273.715   1
 -10   5   1 4945.37 276.612   1
   9  -5  -1 504.885 50.6789   1
   9   5  -1 596.965 55.8088   1
  -9   5   1 548.557 51.7864   1
  -9  -5   1 527.663 55.1361   1
   8   5  -1 2793.59 182.916   1
  -8   5   1 2911.82 179.097   1
   8  -5  -1 2891.49 179.241   1
  -8  -5   1 3058.48 184.154   1
   7   5  -1 41308.1 2312.95   1
  -7   5   1 42652.6 2310.13   1
   7  -5  -1 42561.4 2309.45   1
  -7  -5   1 43505.4 2313.88   1
   6   5  -1 6762.81 393.547   1
  -6   5   1 7324.94 392.258   1
   6  -5  -1 6455.74 389.915   1
  -6  -5   1 7061.99 395.348   1
   5   5  -1 88012.7 4846.09   1
   5  -5  -1 87776.0 4842.12   1
  -5  -5   1 92196.2 4846.22   1
  -5   5   1 90615.2 4842.16   1
  -4   5   1 16219.5 935.066   1
   4  -5  -1 17743.5 935.473   1
  -4  -5   1 17902.7 938.624   1
   4   5  -1 16347.1 936.977   1
  -3  -5   1 57384.6 3063.23   1
   3   5  -1 55723.0 3062.06   1
  -2  -5   1 574.761 48.6097   1
   2   5  -1 492.158 46.4420   1
  -1  -5   1 57689.1 3214.13   1
   1   5  -1 61074.8 3214.34   1
   0  -5   1 62138.8 3560.40   1
   0   5  -1 69749.6 3561.65   1
   1  -5   1 47614.0 2588.72   1
   1   5   1 43087.9 2585.61   1
  -1  -5  -1 50318.7 2587.66   1
  -1   5  -1 50535.6 2588.41   1
  -2  -5  -1 7442.85 409.471   1
   2  -5   1 6820.29 408.647   1
   2   5   1 7533.96 409.801   1
   3  -5   1 139675. 7769.83   1
   3   5   1 147101. 7771.72   1
  -3  -5  -1 141941. 7772.45   1
  -3   5  -1 147471. 7770.98   1
   4   5   1 33782.7 1823.47   1
  -4  -5  -1 34158.5 1824.52   1
  -4   5  -1 33043.9 1822.19   1
   4  -5   1 32898.4 1822.19   1
   5   5   1 2571.10 158.841   1
  -5  -5  -1 2669.13 159.646   1
  -5   5  -1 2472.98 156.745   1
   5  -5   1 2355.90 157.557   1
   6   5   1 725.540 66.6934   1
  -6  -5  -1 867.664 68.9359   1
  -6   5  -1 767.481 64.4205   1
   6  -5   1 836.374 65.7707   1
   7   5   1 396.413 45.2854   1
  -7  -5  -1 423.484 45.4836   1
  -7   5  -1 301.371 39.0659   1
   7  -5   1 401.202 43.7830   1
   8   5   1 14264.0 830.775   1
   8  -5   1 15227.7 830.286   1
  -8  -5  -1 15462.6 834.328   1
  -8   5  -1 14807.5 829.636   1
  -9   5  -1 16052.9 861.318   1
   9  -5   1 14916.8 859.131   1
 -10  -5  -1 28434.6 1567.03   1
  10   5   1 28629.7 1567.08   1
  11  -5   1 1173.31 94.0160   1
  11   5   1 1311.00 96.5392   1
 -11  -5  -1 1146.58 93.7514   1
 -11   5  -1 1145.04 94.2350   1
  12  -5   1 829.386 78.8540   1
  12   5   1 970.693 84.5796   1
 -12   5  -1 911.067 79.2610   1
 -12  -5  -1 1082.33 88.1563   1
  13   5   1 2200.99 156.168   1
 -13  -5  -1 2255.26 155.481   1
 -13   5  -1 2294.25 154.259   1
  14  -5   1 2131.94 149.887   1
 -15  -5  -1 511.134 63.1701   1
  15   5   1 388.849 57.4597   1
 -16  -5  -1 9.04927 29.4001   1
  16  -5   1 44.7969 32.6691   1
 -16   5  -1 43.7706 33.0017   1
  16   5   1 64.9478 31.4173   1
 -17  -5  -1 92.0850 40.0551   1
 -17   5  -1 98.5695 37.5799   1
  17   5   1 111.742 42.3995   1
 -18  -5  -1 398.166 55.6753   1
  18  -5   1 381.949 56.3225   1
 -18   5  -1 346.430 57.9520   1
  18   5   1 355.947 55.5213   1
 -19  -5  -1 110.144 37.0523   1
  19  -5   1 179.456 48.4121   1
 -19   5  -1 268.093 52.1336   1
  19   5   1 227.225 45.4753   1
 -20  -5  -1 471.496 59.1964   1
  20  -5   1 551.034 66.3447   1
 -20   5  -1 464.924 62.6733   1
  20   5   1 436.033 61.0588   1
 -21  -5  -1-9.01785 31.0715   1
  21  -5   1-28.3125 39.3114   1
 -21   5  -1 27.9084 39.7569   1
  21   5   1 18.8334 29.8458   1
 -22  -5  -1 77.2797 36.5038   1
  22  -5   1 93.7001 40.7822   1
 -22   5  -1 83.8887 38.0485   1
  22   5   1 77.4487 35.5051   1
 -23  -5  -1 62.3046 40.1146   1
  23  -5   1 83.3439 41.2468   1
 -23   5  -1 101.959 39.8339   1
  23   5   1 65.2538 39.5606   1
  24  -5   1 9.10765 31.9789   1
 -24   5  -1-18.1903 42.1338   1
 -25  -5  -1 8.91819 40.4256   1
  25   5   1-16.8986 37.0016   1
 -25  -6   1 8.45378 37.4585   1
  25   6  -1-9.24085 41.4194   1
 -24  -6   1 8.69731 37.2424   1
  24   6  -1 84.0436 45.9967   1
 -23  -6   1 8.95670 28.4365   1
  23  -6  -1 56.6363 40.3749   1
  23   6  -1-9.33851 28.9652   1
 -22  -6   1 45.7884 36.6873   1
  22  -6  -1 65.8676 37.6925   1
 -22   6   1 37.9348 39.5763   1
  22   6  -1 28.3658 40.4793   1
  21  -6  -1 260.813 49.8996   1
 -21   6   1 254.286 51.9922   1
 -20  -6   1 122.643 39.6219   1
  20   6  -1 181.000 43.9422   1
 -19  -6   1 168.626 46.2760   1
  19  -6  -1 90.2795 38.3281   1
  19   6  -1 76.8326 37.5166   1
 -18  -6   1 291.236 52.5995   1
  18  -6  -1 185.757 42.0551   1
  18   6  -1 284.102 51.8083   1
 -17  -6   1 118.644 44.0047   1
  17  -6  -1 146.581 39.1480   1
  17   6  -1 228.974 48.9926   1
 -17   6   1 148.541 41.7871   1
 -16  -6   1 1434.14 119.225   1
 -16   6   1 1384.96 115.305   1
  15  -6  -1 244.612 41.2525   1
 -15   6   1 246.462 42.6241   1
 -15  -6   1 317.776 50.6203   1
  15   6  -1 301.358 45.9342   1
  14  -6  -1 345.793 48.7700   1
 -14   6   1 340.335 49.3525   1
 -14  -6   1 404.461 55.6730   1
  14   6  -1 361.284 51.3082   1
 -13  -6   1 702.946 69.8414   1
 -13   6   1 698.531 66.6085   1
  13  -6  -1 580.657 62.4595   1
  13   6  -1 762.332 71.2291   1
  12   6  -1 12398.9 681.348   1
  12  -6  -1 11997.9 678.223   1
 -12  -6   1 11564.9 679.469   1
 -12   6   1 12056.0 677.555   1
 -11  -6   1 728.495 71.4454   1
  11   6  -1 799.883 71.9649   1
  10   6  -1 4088.90 248.208   1
 -10   6   1 4032.48 245.088   1
  10  -6  -1 3869.92 244.780   1
 -10  -6   1 4203.50 249.542   1
  -9   6   1 24.8541 21.0264   1
   9  -6  -1 18.7476 25.7130   1
   8   6  -1 53.9843 27.5732   1
  -8   6   1 82.2709 28.2873   1
   8  -6  -1 42.1607 25.6469   1
  -8  -6   1 79.1626 31.0736   1
   7   6  -1 8397.86 471.802   1
  -7   6   1 8428.64 469.369   1
   7  -6  -1 7986.72 468.310   1
  -7  -6   1 8212.33 471.295   1
   6   6  -1 9187.71 505.631   1
   6  -6  -1 9738.51 503.438   1
  -6  -6   1 8132.76 502.903   1
  -6   6   1 8594.74 501.551   1
   5   6  -1 5229.87 286.692   1
  -5  -6   1 5271.69 287.120   1
   5  -6  -1 4501.55 281.135   1
  -5   6   1 4562.23 280.908   1
   4   6  -1 10273.5 563.920   1
  -4  -6   1 10554.5 564.886   1
  -4   6   1 9581.74 559.952   1
   4  -6  -1 9889.32 561.273   1
   3   6  -1 11143.6 621.973   1
  -3  -6   1 10917.2 621.798   1
  -3   6   1 11037.5 619.357   1
   3  -6  -1 11453.3 620.824   1
   2   6  -1 187411. 10455.2   1
  -2  -6   1 194353. 10454.8   1
  -2   6   1 195229. 10451.8   1
   2  -6  -1 197415. 10452.1   1
  -1  -6   1 25075.4 1387.33   1
   1  -6  -1 24817.0 1385.25   1
   1   6  -1 25610.4 1387.77   1
  -1   6   1 26010.8 1385.93   1
   0   6   1 50582.7 2591.06   1
   0  -6  -1 46232.8 2590.29   1
   0   6  -1 47969.3 2591.08   1
   0  -6   1 46275.6 2590.71   1
   1   6   1 16409.8 928.534   1
  -1  -6  -1 16374.3 929.147   1
  -1   6  -1 17519.1 930.245   1
   1  -6   1 17261.2 929.994   1
  -2   6  -1 42488.2 2150.45   1
   2  -6   1 41670.4 2150.47   1
  -2  -6  -1 41735.7 2150.54   1
   3  -6   1 6813.87 388.057   1
  -3  -6  -1 7329.66 390.394   1
  -3   6  -1 6559.85 386.695   1
   3   6   1 6527.92 387.951   1
   4   6   1 29582.2 1438.46   1
  -4  -6  -1 29753.0 1438.60   1
  -4   6  -1 28846.1 1436.00   1
   5   6   1 9160.96 523.664   1
  -5  -6  -1 8947.88 523.123   1
  -5   6  -1 9889.10 523.701   1
   5  -6   1 9018.07 522.359   1
   6   6   1 4309.61 235.476   1
  -6  -6  -1 3882.65 232.937   1
   6  -6   1 3921.32 233.516   1
   7   6   1 409.694 53.0036   1
  -7  -6  -1 570.258 54.0678   1
  -7   6  -1 441.699 49.5192   1
   7  -6   1 503.290 52.9008   1
  -8   6  -1 9308.47 529.408   1
   8  -6   1 9316.24 530.021   1
  -9  -6  -1 7104.54 380.265   1
   9   6   1 5840.86 370.340   1
  10   6   1 145.270 34.7347   1
 -10  -6  -1 217.800 37.3896   1
  10  -6   1 122.718 33.2513   1
 -10   6  -1 99.5905 30.9817   1
  11   6   1 9283.27 524.080   1
 -11   6  -1 9204.36 522.397   1
  11  -6   1 9009.65 522.029   1
 -11  -6  -1 8883.44 522.452   1
  12   6   1 1852.10 127.651   1
 -12   6  -1 1592.99 123.318   1
 -12  -6  -1 1677.65 124.533   1
  13   6   1 1414.37 106.418   1
 -13  -6  -1 1344.67 107.045   1
  13  -6   1 1223.03 102.356   1
  14   6   1 719.181 75.8004   1
  14  -6   1 735.820 72.9733   1
 -14  -6  -1 838.033 77.4897   1
 -14   6  -1 726.965 72.6405   1
  15   6   1 123.776 44.6858   1
  15  -6   1 76.3095 36.8215   1
 -15  -6  -1 17.2775 34.6789   1
 -15   6  -1 42.9609 33.5020   1
  16   6   1 615.927 71.9903   1
 -16  -6  -1 738.704 73.5682   1
  16  -6   1 730.705 71.8004   1
 -16   6  -1 581.792 67.7143   1
 -17   6  -1 655.593 71.0929   1
  17  -6   1 666.342 72.2835   1
 -17  -6  -1 614.315 69.7392   1
  17   6   1 669.910 73.8103   1
 -18   6  -1 91.5335 40.9272   1
  18   6   1 123.202 45.1609   1
 -18  -6  -1 121.600 42.7526   1
  18  -6   1 72.2648 36.0110   1
  19   6   1 1276.83 101.762   1
  19  -6   1 1032.78 92.5404   1
 -19   6  -1 1065.23 95.9775   1
 -19  -6  -1 1040.52 97.1136   1
 -20   6  -1-46.7304 40.4379   1
  20  -6   1 46.2341 42.3778   1
  21   6   1 301.051 49.0351   1
 -22   6  -1 65.4566 42.1052   1
  22  -6   1 83.4924 42.7053   1
  23   6   1 29.1817 34.2253   1
 -23  -6  -1 49.2311 31.9271   1
  24   6   1-27.2111 34.1264   1
 -24   6  -1 18.3649 31.0255   1
 -24  -6  -1-8.52838 28.2336   1
 -25  -7   1-16.8091 34.5688   1
  25   7  -1 72.2052 38.5937   1
 -24  -7   1 34.8976 34.3949   1
  24   7  -1 9.09712 31.9628   1
 -23   7   1 9.45835 37.2679   1
 -23  -7   1-17.9892 43.4054   1
  23   7  -1-9.28430 41.6153   1
 -22  -7   1 9.28035 33.3117   1
  22   7  -1 103.262 38.1726   1
 -21  -7   1 94.1052 44.9387   1
  21  -7  -1 86.3322 41.4384   1
  21   7  -1 199.581 51.3376   1
 -20  -7   1 103.646 38.4513   1
  20  -7  -1 56.7531 39.6386   1
  20   7  -1 202.861 43.0028   1
 -20   7   1 216.258 51.4116   1
 -19  -7   1 38.1447 40.7587   1
  19  -7  -1-18.6644 38.8773   1
  19   7  -1 57.1707 39.1690   1
 -19   7   1-27.8215 39.1391   1
 -18  -7   1-27.4690 37.6466   1
 -18   7   1 36.3167 38.8125   1
  18  -7  -1 27.6354 37.3594   1
  18   7  -1 39.1811 40.2720   1
  17   7  -1 401.688 57.0782   1
  17  -7  -1 477.206 60.4799   1
 -17  -7   1 427.229 58.7663   1
 -17   7   1 435.014 57.3016   1
  16  -7  -1-8.81550 28.5678   1
 -16  -7   1-18.3346 33.9287   1
 -16   7   1 8.62107 28.5386   1
  16   7  -1 17.8845 32.5395   1
 -15   7   1 1047.69 88.2028   1
  15  -7  -1 1019.90 89.4791   1
 -15  -7   1 873.762 86.0006   1
  15   7  -1 1003.26 88.2843   1
 -14   7   1 802.526 76.7415   1
  14  -7  -1 896.981 80.7811   1
 -14  -7   1 811.095 76.9379   1
  14   7  -1 796.891 76.1284   1
  13  -7  -1 655.641 64.3025   1
 -13   7   1 597.103 64.3498   1
 -13  -7   1 698.363 65.5082   1
  13   7  -1 470.645 59.9040   1
  12  -7  -1 1012.51 84.7708   1
  12   7  -1 1018.06 88.3792   1
 -12  -7   1 1004.07 88.3801   1
 -12   7   1 1003.21 85.0677   1
  11  -7  -1 5442.73 324.219   1
  11   7  -1 5104.24 324.310   1
 -11   7   1 5647.46 325.541   1
 -11  -7   1 5592.25 328.197   1
 -10  -7   1-7.56866 23.9907   1
  10   7  -1 23.1370 29.0177   1
   9  -7  -1 520.019 58.1293   1
  -9   7   1 618.793 59.8774   1
   9   7  -1 528.588 58.7039   1
  -9  -7   1 587.870 59.7180   1
  -8   7   1 56.4727 26.4593   1
   8   7  -1 36.0025 25.1488   1
   7  -7  -1 19773.2 1100.04   1
  -7   7   1 20142.7 1101.23   1
   6   7  -1 711.454 65.7979   1
  -6  -7   1 675.655 63.0897   1
  -6   7   1 659.686 59.2445   1
   6  -7  -1 786.011 64.1530   1
   5  -7  -1 24935.1 1294.63   1
   5   7  -1 22952.1 1294.39   1
  -5  -7   1 23173.2 1295.41   1
  -5   7   1 23210.0 1291.90   1
   4  -7  -1 11182.1 650.366   1
   4   7  -1 11970.7 651.735   1
  -4  -7   1 11328.1 650.508   1
  -4   7   1 11973.1 649.073   1
   3  -7  -1 23097.9 1220.84   1
   3   7  -1 21688.3 1221.55   1
  -3  -7   1 21924.9 1222.28   1
  -3   7   1 22209.9 1220.40   1
   2  -7  -1 902.131 67.7342   1
   2   7  -1 757.963 66.8827   1
  -2  -7   1 803.055 69.6253   1
  -2   7   1 889.197 67.2273   1
   1  -7  -1 36923.9 1968.43   1
  -1  -7   1 35753.6 1968.91   1
  -1   7   1 36806.6 1967.92   1
   1   7  -1 35026.7 1968.00   1
   0  -7   1 3393.51 196.394   1
   0   7   1 3288.63 193.752   1
   0  -7  -1 2886.97 192.374   1
   0   7  -1 3180.08 194.718   1
   1  -7   1 22.3308 24.2532   1
   1   7   1 10.7955 23.7382   1
  -1  -7  -1 71.6997 25.0955   1
  -1   7  -1 60.4225 25.5396   1
   2  -7   1 32561.5 1680.29   1
   2   7   1 30602.9 1677.47   1
  -2  -7  -1 30246.2 1677.85   1
  -2   7  -1 29659.9 1677.16   1
   3  -7   1 41394.1 2300.92   1
  -3   7  -1 43111.0 2301.72   1
  -3  -7  -1 42903.7 2302.50   1
   3   7   1 41807.1 2301.64   1
   4  -7   1 10877.3 643.131   1
  -4   7  -1 11420.5 644.074   1
  -4  -7  -1 11336.9 644.930   1
   4   7   1 12443.0 647.183   1
  -5   7  -1 84.9254 28.6268   1
   5  -7   1 43.7463 25.2422   1
   5   7   1 38.0230 24.8622   1
  -5  -7  -1 104.967 29.6259   1
  -6   7  -1 306.269 38.8009   1
   6  -7   1 246.450 37.6143   1
   6   7   1 171.821 37.9027   1
  -6  -7  -1 288.457 41.0567   1
   7  -7   1 418.474 49.1230   1
  -7   7  -1 355.420 47.5874   1
  -7  -7  -1 389.619 49.2413   1
   7   7   1 432.520 53.2006   1
  -8  -7  -1 1650.21 119.961   1
   8   7   1 1692.70 121.291   1
   9  -7   1 3211.84 209.528   1
  -9   7  -1 3397.74 212.036   1
  -9  -7  -1 3111.43 208.413   1
   9   7   1 3543.09 212.788   1
  10  -7   1 7601.93 449.381   1
 -10   7  -1 8025.14 450.017   1
  10   7   1 7307.30 447.800   1
 -10  -7  -1 8043.91 452.847   1
 -11   7  -1 374.976 46.7170   1
 -11  -7  -1 274.506 46.1843   1
  11   7   1 287.672 46.5752   1
 -12   7  -1 2551.16 166.531   1
  12  -7   1 2348.58 165.079   1
 -12  -7  -1 2361.71 164.133   1
  12   7   1 2489.25 166.482   1
 -13   7  -1 809.718 77.2910   1
  13  -7   1 980.439 82.4441   1
 -13  -7  -1 940.805 84.0115   1
  13   7   1 847.047 82.4525   1
 -14  -7  -1 27.2081 26.7940   1
  14   7   1 52.1866 29.4600   1
  15  -7   1 1436.56 109.398   1
  15   7   1 1340.90 110.616   1
 -15  -7  -1 1276.90 108.388   1
 -15   7  -1 1398.11 109.484   1
 -16   7  -1 152.400 38.5173   1
  16  -7   1 189.477 41.9747   1
 -16  -7  -1 150.978 36.2439   1
  16   7   1 215.344 41.8519   1
 -17   7  -1-36.5148 39.4987   1
  17  -7   1 9.18795 35.1221   1
 -17  -7  -1 9.41797 33.6764   1
  17   7   1 38.0740 35.2302   1
 -18  -7  -1 539.806 71.5561   1
  18   7   1 798.082 78.1990   1
 -19   7  -1 159.509 46.0234   1
  19  -7   1 103.147 41.8840   1
 -19  -7  -1 169.094 40.9858   1
  19   7   1 171.325 43.4522   1
 -20   7  -1 234.926 50.5835   1
  20  -7   1 274.162 51.2676   1
 -20  -7  -1 234.319 48.4341   1
  20   7   1 254.841 49.5755   1
 -21   7  -1 9.39990 39.6989   1
  21  -7   1 75.6589 42.8990   1
 -21  -7  -1 55.0449 42.9790   1
  21   7   1-18.7262 41.5188   1
  22  -7   1 9.45962 32.7059   1
 -22  -7  -1 8.87677 37.0748   1
  22   7   1 18.4607 36.9988   1
 -23  -7  -1-8.66404 33.6489   1
 -23   7  -1 46.0542 29.8688   1
  23   7   1 18.0473 32.2830   1
  23  -7   1 18.8314 31.8305   1
 -24  -7  -1-7.92418 26.2356   1
  24   7   1-9.39195 31.0938   1
 -24  -8   1 43.5735 34.3486   1
  24   8  -1-8.99548 29.7919   1
 -23  -8   1-9.03953 41.8755   1
  23   8  -1 9.17041 39.1908   1
 -22   8   1 67.7923 43.6312   1
  22  -8  -1 97.2470 47.1336   1
 -21  -8   1 187.018 47.2153   1
 -21   8   1 38.4895 38.3515   1
  21  -8  -1 77.8221 39.8612   1
  21   8  -1 124.644 46.1756   1
 -20   8   1 152.941 43.9021   1
  20   8  -1 115.208 39.0255   1
  20  -8  -1 125.658 38.1811   1
 -19  -8   1 9.39967 30.4779   1
  19   8  -1 29.4796 37.5752   1
  18   8  -1 28.7332 30.3685   1
 -18  -8   1 9.20705 26.4098   1
 -18   8   1 18.7162 36.3361   1
  18  -8  -1 9.39763 29.1134   1
 -17   8   1 101.585 38.4994   1
  17  -8  -1 137.722 40.7185   1
  16   8  -1 180.948 46.2186   1
  16  -8  -1 180.621 38.1911   1
 -16  -8   1 210.264 49.4536   1
 -16   8   1 233.501 42.5670   1
 -15  -8   1 1627.15 120.859   1
  15   8  -1 1489.90 119.056   1
  14  -8  -1-8.68601 33.2032   1
 -14   8   1-16.9684 29.7909   1
  14   8  -1 26.4414 36.2281   1
 -14  -8   1 34.8671 35.8294   1
  13  -8  -1 8.44584 29.1616   1
 -13   8   1 16.5789 32.7159   1
  13   8  -1 34.5947 34.1289   1
 -13  -8   1 87.0509 41.6364   1
  12  -8  -1 7861.29 412.836   1
 -12   8   1 7148.35 410.842   1
  12   8  -1 6178.59 405.076   1
 -12  -8   1 6824.80 410.478   1
  11  -8  -1 417.952 52.1522   1
 -11   8   1 403.233 51.1689   1
  11   8  -1 448.896 55.0677   1
 -11  -8   1 359.110 51.0462   1
  10  -8  -1 3860.60 218.498   1
 -10   8   1 3425.99 213.622   1
 -10  -8   1 3449.59 215.915   1
   9  -8  -1 1631.18 113.815   1
  -9  -8   1 1571.71 114.430   1
   9   8  -1 1403.58 112.081   1
   8  -8  -1 512.377 55.2918   1
  -8   8   1 551.152 53.8418   1
   8   8  -1 547.215 57.0601   1
   7   8  -1 4581.80 280.963   1
  -7   8   1 4582.55 278.446   1
  -7  -8   1 4834.67 283.940   1
  -6  -8   1 2574.66 159.542   1
   6   8  -1 2316.67 156.608   1
  -6   8   1 2400.94 154.482   1
   6  -8  -1 2263.19 154.112   1
  -5   8   1 4018.70 249.658   1
   5  -8  -1 4345.07 252.813   1
  -4   8   1 9069.72 535.122   1
   4   8  -1 9941.85 539.371   1
  -4  -8   1 9759.13 539.238   1
   4  -8  -1 9196.49 535.392   1
  -3   8   1 18724.6 1026.19   1
   3   8  -1 18081.2 1027.51   1
  -3  -8   1 18489.7 1028.31   1
   3  -8  -1 19015.5 1026.96   1
  -2   8   1 23656.8 1245.72   1
   2   8  -1 21751.6 1246.06   1
   2  -8  -1 22473.6 1244.96   1
  -2  -8   1 22694.5 1247.56   1
  -1   8   1 5578.89 326.134   1
   1   8  -1 5155.48 325.839   1
  -1  -8   1 5873.68 329.856   1
   1  -8  -1 5796.24 327.552   1
   0   8   1 3196.84 187.170   1
   0   8  -1 2868.94 185.364   1
   0  -8  -1 2857.78 185.913   1
   0  -8   1 2997.66 187.060   1
  -1   8  -1 1795.09 122.476   1
   1   8   1 1746.45 121.673   1
  -1  -8  -1 2024.29 125.684   1
   1  -8   1 1644.08 120.631   1
  -2   8  -1 5794.13 314.461   1
   2   8   1 5433.95 312.166   1
  -2  -8  -1 4766.44 309.711   1
   2  -8   1 5289.87 312.244   1
  -3   8  -1 10279.4 594.569   1
   3   8   1 10580.5 595.300   1
  -3  -8  -1 10484.1 595.632   1
   3  -8   1 10835.7 596.503   1
   4   8   1 5012.89 316.236   1
  -4  -8  -1 5697.30 320.743   1
   4  -8   1 5461.16 318.179   1
  -4   8  -1 5422.88 318.328   1
  -5   8  -1 158.533 34.3538   1
   5  -8   1 183.466 34.9695   1
  -6  -8  -1 50.6073 24.5777   1
   6   8   1 50.7335 24.6383   1
   7  -8   1 18409.5 983.833   1
  -7   8  -1 17981.6 981.969   1
   7   8   1 18907.3 986.046   1
  -7  -8  -1 15486.5 982.795   1
   8  -8   1 1583.30 122.732   1
  -8   8  -1 1581.74 121.192   1
   8   8   1 1943.01 130.266   1
  -8  -8  -1 1804.31 126.352   1
   9  -8   1 1060.55 90.0561   1
  -9   8  -1 931.490 86.1675   1
   9   8   1 1239.72 94.7689   1
  -9  -8  -1 974.305 85.9716   1
  10  -8   1 1361.27 109.175   1
 -10   8  -1 1580.24 113.054   1
 -10  -8  -1 1357.63 109.465   1
  10   8   1 1509.27 111.467   1
  11  -8   1-8.36245 34.3753   1
 -11  -8  -1 25.9224 32.5126   1
  11   8   1 8.34446 31.9001   1
  12   8   1 1399.13 107.600   1
 -12  -8  -1 1059.35 100.666   1
 -12   8  -1 1468.31 107.938   1
  12  -8   1 1306.01 106.015   1
 -13  -8  -1 759.366 76.1244   1
  13   8   1 894.409 79.8294   1
  14  -8   1 534.364 63.0273   1
 -14   8  -1 513.557 61.8725   1
 -14  -8  -1 376.811 56.9894   1
 -15   8  -1 63.3208 38.7122   1
  15   8   1 8.96659 32.1255   1
 -15  -8  -1-46.7274 37.4152   1
  16  -8   1 139.111 43.0267   1
 -16   8  -1 183.440 43.9072   1
 -16  -8  -1 128.797 44.4710   1
  16   8   1 235.297 48.4677   1
  17   8   1 327.782 55.1524   1
 -17  -8  -1 324.445 53.8316   1
 -17   8  -1 389.121 57.5982   1
  17  -8   1 329.981 56.0298   1
  18   8   1 182.110 41.7537   1
 -18  -8  -1 113.800 37.6912   1
 -18   8  -1 178.065 42.3080   1
  18  -8   1 133.472 41.5400   1
  19   8   1 87.1256 44.3846   1
 -19  -8  -1-37.6571 38.1903   1
 -19   8  -1 47.1864 42.3196   1
  19  -8   1 9.60418 36.7342   1
 -20  -8  -1 18.6344 30.2195   1
  20   8   1 28.3104 33.7650   1
 -21   8  -1 37.7833 36.1797   1
  21  -8   1 48.0538 32.5528   1
  22   8   1 9.14116 35.5043   1
 -22  -8  -1 26.7654 35.6868   1
 -22   8  -1-9.42859 41.3073   1
  22  -8   1 66.7208 41.2583   1
 -23  -8  -1-17.1957 27.8784   1
  23   8   1-17.8809 29.6108   1
 -24  -9   1-17.4078 39.4535   1
  24   9  -1 17.6615 39.5812   1
 -22  -9   1-18.2947 41.9402   1
  22   9  -1-28.0533 37.9324   1
 -21  -9   1-37.5339 42.5415   1
  21   9  -1 9.54328 39.7597   1
  20   9  -1 67.7872 32.4612   1
  20  -9  -1 119.486 46.4085   1
 -20   9   1 97.1462 41.8296   1
 -20  -9   1 112.600 37.3222   1
 -19   9   1 67.4561 36.4931   1
  19  -9  -1 88.8607 41.3366   1
  18   9  -1 223.504 44.1537   1
 -18  -9   1 197.003 44.4569   1
  17  -9  -1-19.1683 33.6528   1
 -17   9   1 9.45453 28.5725   1
  17   9  -1-9.19873 26.3732   1
 -17  -9   1 46.6726 34.5491   1
 -16   9   1 9.32026 35.6261   1
  16  -9  -1-9.39270 33.5842   1
  15   9  -1 864.906 80.8491   1
  15  -9  -1 929.348 84.2639   1
 -15  -9   1 709.865 74.8665   1
 -15   9   1 769.332 78.5565   1
 -14  -9   1 588.626 66.9764   1
  14   9  -1 689.051 70.2434   1
  13   9  -1 155.237 40.2846   1
 -13  -9   1 37.2797 37.0829   1
 -13   9   1 51.1302 36.7831   1
  13  -9  -1 139.638 41.1825   1
  12   9  -1 130.833 35.8969   1
  12  -9  -1 110.385 35.4420   1
 -12   9   1 130.146 34.8752   1
 -12  -9   1 87.7001 33.5670   1
  11  -9  -1 4683.33 284.152   1
 -11   9   1 4567.09 284.211   1
  10   9  -1 973.735 90.1186   1
 -10  -9   1 1173.90 94.9018   1
 -10   9   1 1205.62 92.3893   1
  10  -9  -1 1108.89 91.4525   1
   9   9  -1 816.203 74.1221   1
  -9  -9   1 714.643 72.8835   1
  -9   9   1 640.768 65.4754   1
   9  -9  -1 652.861 66.0332   1
   8   9  -1 12717.1 769.725   1
  -8  -9   1 14372.5 774.436   1
  -8   9   1 13571.1 769.719   1
   8  -9  -1 14306.1 771.519   1
  -7  -9   1 5144.00 314.383   1
   7   9  -1 5087.20 313.781   1
  -7   9   1 5465.74 312.940   1
   7  -9  -1 5244.09 313.533   1
   6   9  -1 478.722 54.5639   1
  -6  -9   1 558.684 58.8333   1
  -5   9   1 227.159 36.8079   1
   5   9  -1 225.285 42.1358   1
  -5  -9   1 204.354 39.9392   1
   5  -9  -1 139.943 34.4179   1
  -4   9   1 151.132 33.2590   1
   4   9  -1 92.5746 31.8441   1
  -4  -9   1 156.897 39.3834   1
   4  -9  -1 93.4873 29.2571   1
  -3   9   1 3317.48 197.725   1
   3   9  -1 3020.60 197.409   1
  -3  -9   1 2993.16 197.943   1
   3  -9  -1 3194.16 196.929   1
  -2   9   1 11059.9 640.190   1
   2  -9  -1 11719.5 641.806   1
  -1   9   1 111.417 29.8958   1
   1  -9  -1 93.9705 30.5929   1
   0   9   1 4001.89 237.259   1
   0  -9  -1 3744.51 236.185   1
   1   9   1 1440.78 107.711   1
  -1  -9  -1 1536.33 109.668   1
   3   9   1 1739.92 124.866   1
  -3  -9  -1 1881.17 127.758   1
   4  -9   1 3917.42 239.822   1
   4   9   1 3876.07 238.129   1
  -4  -9  -1 3657.19 238.387   1
  -4   9  -1 3976.67 238.545   1
  -5  -9  -1 476.370 53.7063   1
   5  -9   1 427.516 51.7048   1
  -5   9  -1 516.312 52.9884   1
   5   9   1 523.279 54.3548   1
   6   9   1 4910.30 308.537   1
   6  -9   1 5557.47 310.367   1
  -6  -9  -1 5285.03 310.045   1
  -6   9  -1 4817.89 305.097   1
   7  -9   1 1605.19 116.997   1
  -7   9  -1 1571.74 115.666   1
   7   9   1 1658.22 120.231   1
  -7  -9  -1 1468.49 116.898   1
   8  -9   1 1050.01 84.2718   1
  -8   9  -1 796.985 77.4860   1
   8   9   1 1010.68 85.3567   1
  -8  -9  -1 887.505 80.9244   1
   9  -9   1 838.766 80.1606   1
  -9   9  -1 920.832 82.7890   1
  -9  -9  -1 920.410 83.0570   1
   9   9   1 1101.32 87.8295   1
  10  -9   1 4837.35 293.005   1
  10   9   1 4597.59 291.311   1
 -10  -9  -1 4907.79 294.062   1
  11  -9   1 406.977 55.2227   1
  11   9   1 358.632 51.4193   1
 -11  -9  -1 426.556 58.8194   1
 -11   9  -1 329.740 52.2574   1
 -12  -9  -1 1835.67 138.722   1
  12   9   1 2004.81 141.982   1
  13  -9   1 100.040 39.9562   1
 -13   9  -1 27.1470 35.7985   1
  13   9   1 53.9098 36.0620   1
 -13  -9  -1 62.0357 32.4084   1
  14  -9   1 46.3574 36.0913   1
 -14   9  -1 55.1841 32.9975   1
  14   9   1 54.9571 36.1911   1
 -14  -9  -1 45.0755 35.6237   1
 -15   9  -1 64.9853 41.1958   1
  15  -9   1 18.9153 39.4579   1
  16  -9   1 124.969 37.9453   1
 -16   9  -1 75.0515 31.1725   1
 -16  -9  -1 103.214 43.0865   1
  17  -9   1 29.1969 28.7121   1
 -17   9  -1 28.3813 30.7015   1
  17   9   1 47.4857 36.9015   1
 -17  -9  -1 18.4819 38.5271   1
 -18   9  -1 57.1703 36.4983   1
  18  -9   1 29.2605 36.7711   1
  19   9   1-18.9240 35.0310   1
 -19  -9  -1-9.46502 35.6210   1
 -19   9  -1-19.1365 34.8290   1
  19  -9   1-19.5963 34.4144   1
  20   9   1 38.1876 41.3190   1
 -20  -9  -1 37.1383 40.6712   1
 -20   9  -1 9.57199 40.4051   1
  20  -9   1-9.79762 36.2757   1
  21   9   1 18.4433 32.4890   1
 -21  -9  -1 63.8348 39.0640   1
 -21   9  -1 38.1275 41.8273   1
  21  -9   1 87.8164 38.5379   1
 -22   9  -1 9.44482 41.3634   1
 -23  -9  -1 34.1625 40.8242   1
  23   9   1 8.80744 40.8171   1
 -23 -10   1 26.4930 35.4012   1
  23  10  -1 71.5562 38.3164   1
 -22 -10   1 45.5240 34.8608   1
  22  10  -1 28.0847 38.5309   1
 -21 -10   1-9.22243 39.4163   1
  21  10  -1-9.42246 39.7646   1
  20 -10  -1 60.2063 31.8231   1
 -20 -10   1-8.92987 38.1796   1
 -20  10   1 9.87147 33.3709   1
  19  10  -1 9.37959 35.2882   1
 -19 -10   1 9.24970 34.7996   1
 -19  10   1 9.77515 40.1781   1
  19 -10  -1-39.9029 39.3051   1
 -18  10   1-19.2968 38.5718   1
  18 -10  -1 29.6185 36.5414   1
  17  10  -1 297.537 51.5080   1
 -17 -10   1 176.414 47.0435   1
 -17  10   1 285.009 52.9495   1
  17 -10  -1 204.298 47.7878   1
  16  10  -1 9.29120 36.6815   1
 -16 -10   1 82.4120 38.7103   1
 -16  10   1 64.7841 38.6200   1
  16 -10  -1 9.58117 39.9768   1
 -15  10   1 27.2492 36.8385   1
  15 -10  -1 9.34174 36.2751   1
  14  10  -1 36.1312 28.6512   1
 -14 -10   1 18.7076 29.6677   1
 -14  10   1-9.02016 30.4967   1
  14 -10  -1 36.2258 29.3707   1
 -13 -10   1-18.5481 32.5628   1
  13  10  -1 26.9163 39.7556   1
  12 -10  -1 3239.47 211.587   1
  12  10  -1 3115.09 211.548   1
 -12 -10   1 3411.90 213.527   1
 -12  10   1 3219.20 210.440   1
  11  10  -1 564.058 64.8073   1
  11 -10  -1 546.363 65.2695   1
 -11  10   1 430.291 58.2780   1
 -11 -10   1 627.984 67.9612   1
  10 -10  -1 41.6044 29.5213   1
 -10  10   1 112.792 31.5589   1
  -9 -10   1 959.728 86.9189   1
   9 -10  -1 886.395 84.0992   1
   9  10  -1 991.387 88.7957   1
  -9  10   1 1148.48 89.4693   1
  -8 -10   1 6661.63 400.077   1
   8 -10  -1 6392.27 395.830   1
   8  10  -1 6692.31 398.342   1
  -8  10   1 7345.80 399.740   1
  -7 -10   1 4308.79 288.595   1
   7 -10  -1 5424.74 294.268   1
   7  10  -1 4588.42 290.380   1
  -7  10   1 4799.04 288.737   1
  -6 -10   1 5651.19 337.430   1
   6  10  -1 5346.74 333.242   1
   6 -10  -1 5870.53 336.534   1
  -5  10   1 123.357 35.2494   1
   5  10  -1 201.213 37.4761   1
  -5 -10   1 139.897 31.6580   1
   5 -10  -1 125.286 33.6282   1
  -4  10   1 14557.0 793.226   1
   4  10  -1 13988.5 794.000   1
  -4 -10   1 14482.2 795.249   1
   4 -10  -1 13579.1 791.191   1
  -3  10   1 21.3935 28.5284   1
   3  10  -1 52.6525 33.7318   1
  -3 -10   1-7.55121 31.0564   1
   3 -10  -1 14.5485 28.2575   1
  -2  10   1 71.1578 30.4542   1
   2  10  -1 7.39050 24.0059   1
  -2 -10   1 30.3343 26.1806   1
   2 -10  -1 21.5560 25.7439   1
  -1  10   1 41412.7 2309.64   1
   1  10  -1 43804.1 2312.37   1
  -1 -10   1 43252.3 2313.67   1
   1 -10  -1 41082.5 2311.21   1
   0  10  -1 2809.30 190.555   1
   0  10   1 2733.65 188.422   1
   0 -10   1 3355.29 195.712   1
   0 -10  -1 3112.52 192.858   1
   1  10   1 1507.86 112.468   1
  -1  10  -1 1465.95 111.773   1
  -1 -10  -1 1664.94 114.949   1
   1 -10   1 1534.02 113.506   1
  -2  10  -1 206.719 40.1523   1
   2  10   1 190.482 42.5437   1
  -2 -10  -1 237.067 41.8072   1
   2 -10   1 178.131 39.7220   1
  -3  10  -1 43845.1 2334.63   1
   3  10   1 40604.3 2333.87   1
  -3 -10  -1 43357.6 2335.48   1
   3 -10   1 43346.7 2334.96   1
  -4  10  -1 565.357 60.8222   1
   4  10   1 560.275 62.9183   1
  -4 -10  -1 553.672 62.3599   1
   4 -10   1 668.124 63.3799   1
  -5 -10  -1 1978.96 150.772   1
   5  10   1 2285.08 154.083   1
  -5  10  -1 2252.99 150.937   1
   5 -10   1 2316.25 153.312   1
  -6  10  -1 38.4852 31.2642   1
   6  10   1 95.2191 30.3905   1
  -6 -10  -1-8.21398 23.6250   1
   6 -10   1 31.5131 34.1401   1
   7  10   1 8486.34 484.298   1
   7 -10   1 7809.15 480.837   1
  -7 -10  -1 8625.50 483.811   1
  -7  10  -1 8340.04 481.154   1
   8  10   1 445.648 58.1332   1
  -8  10  -1 636.804 63.8449   1
  -8 -10  -1 571.925 61.4304   1
   8 -10   1 648.475 66.8282   1
   9 -10   1 4753.35 292.201   1
  10 -10   1 8.66292 29.2689   1
 -10  10  -1 33.6352 31.1219   1
  10  10   1-8.83712 26.0292   1
 -10 -10  -1-8.69549 25.6121   1
  11  10   1 1463.44 117.728   1
 -11 -10  -1 1696.42 123.226   1
  12 -10   1 26.9076 34.3329   1
 -12  10  -1 26.7899 30.8223   1
  12  10   1 35.2379 32.6555   1
 -12 -10  -1 47.0931 37.6961   1
  13 -10   1 18.6363 35.6248   1
 -13  10  -1 35.7030 39.0934   1
  13  10   1-18.3405 36.1382   1
 -13 -10  -1 18.1149 34.0834   1
 -14  10  -1 46.0211 29.8736   1
  14 -10   1 9.44109 32.5716   1
  15 -10   1 336.489 56.7354   1
 -15  10  -1 338.309 53.3953   1
  15  10   1 334.546 49.8115   1
 -15 -10  -1 451.828 55.4085   1
  16 -10   1-9.74464 37.8269   1
 -16  10  -1 9.54631 38.1634   1
  16  10   1 9.21822 32.9616   1
 -16 -10  -1-28.0623 32.2309   1
  17 -10   1 19.6586 38.1581   1
 -17  10  -1-38.6487 41.2958   1
  18 -10   1 19.7343 39.0650   1
 -18  10  -1 126.783 45.3402   1
 -18 -10  -1 82.1349 35.0929   1
  18  10   1 57.8382 34.6788   1
  19  10   1 47.9198 41.4846   1
 -19 -10  -1 18.5720 41.6393   1
 -19  10  -1 39.0770 36.1767   1
  19 -10   1-9.88129 31.3410   1
  20  10   1-28.0135 36.2594   1
 -20 -10  -1 46.3110 38.0818   1
 -20  10  -1 87.6878 46.0950   1
  20 -10   1-19.7077 41.0565   1
 -21 -10  -1 8.98034 39.3269   1
  21  10   1-18.3614 37.7354   1
 -22 -10  -1-52.8080 34.7202   1
  22  10   1-8.88609 29.4656   1
 -22 -11   1 35.9256 38.4443   1
  22  11  -1 44.8945 43.3827   1
  21  11  -1 18.8650 39.3032   1
 -20 -11   1 90.0524 35.7013   1
  20  11  -1 56.2062 37.6567   1
  19  11  -1-9.16789 27.0073   1
 -19 -11   1-18.6127 30.1623   1
 -19  11   1 19.5688 34.3578   1
  19 -11  -1-19.6487 33.8532   1
  18  11  -1 27.5553 27.0971   1
 -18 -11   1 37.1388 32.0272   1
 -18  11   1 58.2914 35.9894   1
  18 -11  -1-9.70353 30.0864   1
 -17  11   1 9.62715 37.3839   1
  17 -11  -1 28.8011 37.2799   1
  16  11  -1 157.963 46.0055   1
 -16 -11   1 201.764 49.0833   1
 -16  11   1 141.085 45.2305   1
  16 -11  -1 105.154 43.6170   1
  15  11  -1 84.2212 34.2819   1
 -15 -11   1 36.8226 29.4443   1
  15 -11  -1 132.779 43.6459   1
  14  11  -1 115.494 38.6172   1
 -14 -11   1 127.767 44.1164   1
 -14  11   1 109.236 37.5747   1
  14 -11  -1 169.122 39.2575   1
  13  11  -1 128.522 38.8099   1
 -13 -11   1 214.019 44.4987   1
 -13  11   1 161.322 39.8266   1
  13 -11  -1 175.448 41.9119   1
  12  11  -1 55.0716 32.2759   1
 -12 -11   1 27.0220 32.2550   1
 -12  11   1 35.0714 35.5916   1
  12 -11  -1 9.05584 34.6607   1
  11  11  -1 1205.02 106.374   1
 -11 -11   1 1456.12 110.262   1
 -10 -11   1 1385.54 113.530   1
  10  11  -1 1186.83 110.319   1
 -10  11   1 1754.32 118.289   1
  10 -11  -1 1570.74 114.822   1
  -9  11   1 532.735 60.6079   1
   9  11  -1 533.894 64.9980   1
  -9 -11   1 584.610 66.1121   1
   9 -11  -1 448.891 58.9581   1
  -8  11   1 1210.06 95.6428   1
   8 -11  -1 1104.02 94.4237   1
  -7  11   1 289.612 43.9092   1
   7  11  -1 162.764 39.8982   1
  -7 -11   1 220.568 43.8880   1
   7 -11  -1 360.159 46.2869   1
  -6 -11   1 3177.01 213.449   1
   6  11  -1 3306.47 213.023   1
  -6  11   1 3396.26 213.688   1
   6 -11  -1 3441.40 214.412   1
   5  11  -1 65.2638 36.6702   1
  -5 -11   1 24.5784 31.4384   1
   5 -11  -1 62.5602 27.5962   1
  -4  11   1 34683.5 1887.22   1
   4  11  -1 35333.7 1889.62   1
  -4 -11   1 33288.3 1887.54   1
   4 -11  -1 34483.6 1888.13   1
  -3 -11   1 15717.9 870.545   1
   3  11  -1 15144.9 868.918   1
  -3  11   1 15719.6 869.435   1
  -2 -11   1 26544.8 1594.24   1
   2 -11  -1 30554.7 1599.05   1
  -2  11   1 29335.3 1596.82   1
   2  11  -1 30060.8 1599.11   1
   1 -11  -1 4325.34 268.598   1
  -1 -11   1 4710.75 272.111   1
  -1  11   1 4374.51 268.154   1
   1  11  -1 4128.58 267.917   1
   0 -11   1 15165.3 815.893   1
   0 -11  -1 13817.8 811.123   1
   0  11  -1 13992.8 812.266   1
   0  11   1 15066.7 813.744   1
  -1 -11  -1 1763.59 125.030   1
   1 -11   1 1613.99 122.153   1
  -1  11  -1 1712.63 122.904   1
   1  11   1 1714.13 125.337   1
  -2  11  -1 13271.8 762.727   1
   2  11   1 13541.6 762.566   1
  -2 -11  -1 14418.5 764.492   1
   2 -11   1 12954.2 762.663   1
  -3  11  -1 4666.24 301.970   1
   3  11   1 5016.61 303.385   1
  -3 -11  -1 5135.91 303.924   1
   3 -11   1 5216.13 304.427   1
   4  11   1 2121.05 156.141   1
  -4 -11  -1 2408.23 158.812   1
  -4  11  -1 2312.08 156.627   1
   4 -11   1 2180.76 154.910   1
   5  11   1 7323.92 418.110   1
  -5 -11  -1 6900.03 416.282   1
  -5  11  -1 7278.84 416.889   1
   5 -11   1 6854.55 417.019   1
   6  11   1 3059.13 205.358   1
  -6 -11  -1 3130.70 207.543   1
  -6  11  -1 3396.26 208.264   1
  -7  11  -1 739.147 72.2519   1
   7 -11   1 682.605 71.5524   1
   8  11   1 723.883 77.3509   1
  -8 -11  -1 846.447 80.9480   1
  -8  11  -1 926.741 81.1236   1
   8 -11   1 840.353 80.6027   1
   9  11   1 118.161 40.3629   1
  -9 -11  -1-8.73527 36.9583   1
  10 -11   1 8.98752 33.2635   1
 -10 -11  -1 8.88875 35.0225   1
  10  11   1-9.07775 35.2373   1
 -10  11  -1-17.4278 33.8249   1
  11 -11   1 45.8016 28.5969   1
 -11 -11  -1 91.6345 39.3292   1
  11  11   1 63.7975 37.1288   1
 -11  11  -1 80.0165 32.5554   1
  12 -11   1 46.5049 35.0417   1
 -12 -11  -1 47.9199 36.6812   1
  12  11   1 18.0344 34.5176   1
 -12  11  -1 27.0275 35.0202   1
  13 -11   1 28.1270 31.1380   1
 -13 -11  -1 73.3592 39.7548   1
  13  11   1 56.0650 36.3581   1
 -13  11  -1 36.3699 33.7454   1
  14 -11   1 66.0524 39.5325   1
 -14 -11  -1 91.6238 32.4479   1
  14  11   1 92.6885 32.8185   1
 -14  11  -1 37.4117 39.1882   1
  15 -11   1 104.327 43.4019   1
 -15 -11  -1 193.074 44.3595   1
 -15  11  -1 142.399 44.8396   1
  15  11   1 195.890 45.8562   1
  16 -11   1 77.0215 41.2108   1
 -16  11  -1 9.58646 37.2845   1
  17 -11   1 48.9009 39.6998   1
 -17 -11  -1 56.9100 38.5045   1
 -17  11  -1 9.50786 41.6820   1
  17  11   1 27.3019 33.1733   1
 -18 -11  -1 183.263 40.2230   1
  18  11   1 157.963 40.7591   1
 -19  11  -1-18.9133 40.9197   1
  19 -11   1 9.86950 42.1820   1
 -19 -11  -1 8.81089 35.2267   1
  19  11   1 38.8479 39.9222   1
 -20  11  -1-37.8651 40.5192   1
  20 -11   1 58.7901 39.7907   1
 -20 -11  -1 81.5686 43.3641   1
  20  11   1 64.8204 45.1786   1
 -21 -11  -1 53.4670 30.7514   1
  21  11   1 9.16000 30.9954   1
 -21 -12   1 8.60202 38.1159   1
  21  12  -1-18.5131 37.5295   1
  20  12  -1 44.9955 39.8761   1
 -20 -12   1-53.7484 40.1532   1
  19  12  -1 35.7115 40.6103   1
 -19 -12   1 46.5263 39.4128   1
 -19  12   1 96.5721 39.8377   1
  18 -12  -1 29.8581 37.4505   1
  18  12  -1-18.3505 37.7184   1
 -18 -12   1 54.9728 41.9949   1
 -18  12   1-9.64569 35.7056   1
  17 -12  -1 9.91026 41.3541   1
  17  12  -1 92.7787 42.1277   1
 -17  12   1 9.61649 38.5222   1
 -17 -12   1 64.0141 41.5259   1
  16 -12  -1-9.82108 38.1237   1
 -16  12   1 19.0790 39.7369   1
 -15 -12   1 75.0297 32.1588   1
  15  12  -1 130.456 34.9216   1
  14 -12  -1 363.385 54.0464   1
  14  12  -1 340.389 53.6622   1
 -14 -12   1 365.887 57.7784   1
 -14  12   1 204.649 49.2345   1
 -13 -12   1 511.563 64.0789   1
  13  12  -1 532.715 64.3192   1
 -13  12   1 651.830 70.3377   1
  13 -12  -1 564.197 67.9769   1
  12 -12  -1 828.642 79.4776   1
 -12  12   1 663.328 74.7899   1
 -11 -12   1 198.829 40.6784   1
  11 -12  -1 190.294 45.9668   1
  11  12  -1 131.651 39.7778   1
 -11  12   1 185.958 42.0845   1
 -10 -12   1 136.303 34.7243   1
  10 -12  -1 137.220 41.9045   1
 -10  12   1 174.661 44.2173   1
  10  12  -1 193.050 38.2601   1
  -9 -12   1 1069.38 96.7612   1
   9  12  -1 1237.49 100.347   1
  -8  12   1 34.2479 34.2488   1
   8  12  -1 17.5759 32.0010   1
  -8 -12   1 9.01878 33.9524   1
   8 -12  -1 34.8899 35.3844   1
  -7 -12   1 756.012 75.8956   1
   7 -12  -1 748.061 74.3620   1
   7  12  -1 825.564 78.7395   1
  -7  12   1 745.191 74.8838   1
  -6 -12   1 2180.48 160.431   1
   6  12  -1 2067.05 158.995   1
  -6  12   1 2581.31 162.496   1
   6 -12  -1 2458.27 161.199   1
  -5  12   1 512.435 58.5160   1
   5 -12  -1 477.186 58.8437   1
   4  12  -1 6856.19 421.410   1
  -4  12   1 7813.41 425.115   1
  -4 -12   1 6694.54 420.027   1
   4 -12  -1 7476.89 423.936   1
   3  12  -1 5497.57 319.926   1
  -3 -12   1 5479.55 320.259   1
   3 -12  -1 4848.50 316.273   1
  -2  12   1 6731.64 387.231   1
   2  12  -1 5969.07 383.960   1
  -2 -12   1 6543.82 386.944   1
   2 -12  -1 6859.54 388.621   1
  -1  12   1 16.2796 30.6242   1
   1  12  -1 8.28176 34.0402   1
  -1 -12   1-8.50718 34.9667   1
   1 -12  -1-8.36138 30.9462   1
   0  12  -1 7030.27 422.394   1
   0  12   1 7432.43 423.854   1
   0 -12  -1 7135.92 423.079   1
   0 -12   1 7227.76 424.790   1
  -1  12  -1 322.818 48.7916   1
   1  12   1 317.000 54.5230   1
   1 -12   1 309.945 51.8205   1
   2  12   1 2161.44 142.676   1
  -2  12  -1 2131.17 142.154   1
  -2 -12  -1 1863.06 137.468   1
   2 -12   1 1709.18 137.096   1
  -3  12  -1 2141.36 140.935   1
   3  12   1 2073.76 140.599   1
  -3 -12  -1 1872.58 137.983   1
   3 -12   1 1695.06 133.724   1
  -4  12  -1 302.750 48.2831   1
   4  12   1 209.449 43.5697   1
  -4 -12  -1 284.730 46.6175   1
   4 -12   1 176.983 41.9143   1
  -5  12  -1 344.514 52.1832   1
   5 -12   1 435.525 58.0031   1
  -6 -12  -1 3080.73 195.476   1
   6  12   1 2864.54 191.785   1
   6 -12   1 2760.55 191.747   1
  -7 -12  -1 3752.78 233.161   1
   7  12   1 3477.07 230.919   1
   8  12   1 1156.45 97.8716   1
  -8 -12  -1 977.619 95.2468   1
  -8  12  -1 1202.28 95.8283   1
   8 -12   1 1168.16 99.1634   1
   9  12   1-9.28872 26.6297   1
   9 -12   1-9.02415 35.5562   1
  -9  12  -1 26.4715 36.2684   1
  -9 -12  -1 8.96495 25.7015   1
  10  12   1 65.1819 36.8922   1
 -10 -12  -1 63.6127 34.9513   1
  10 -12   1 64.0022 39.7485   1
 -10  12  -1 97.8819 37.2666   1
  11 -12   1 382.136 52.3870   1
 -11  12  -1 181.955 40.5212   1
  12 -12   1 28.3792 35.0537   1
 -12 -12  -1 47.6071 33.4757   1
  12  12   1 55.2708 35.2539   1
 -12  12  -1-9.19860 34.6505   1
  13 -12   1 105.696 36.8952   1
 -13 -12  -1 190.485 45.6498   1
  13  12   1 156.361 46.6785   1
 -13  12  -1 120.811 34.0371   1
  14 -12   1 77.5780 41.4463   1
 -14 -12  -1 9.19264 34.5897   1
 -14  12  -1 18.8260 40.2316   1
  14  12   1-37.4339 32.2497   1
  15 -12   1-19.5516 40.1880   1
 -15  12  -1 47.2562 42.3692   1
  16 -12   1-19.5690 34.3588   1
 -16 -12  -1 9.20307 27.8159   1
 -16  12  -1 9.48656 37.3816   1
  16  12   1 27.8249 31.3409   1
  17  12   1 182.015 46.6062   1
 -17 -12  -1 240.105 48.0689   1
  18 -12   1-9.72199 35.9925   1
 -18 -12  -1-54.8683 41.9190   1
  18  12   1 9.07494 39.7504   1
 -18  12  -1-9.48082 37.3656   1
  19 -12   1 67.4529 41.2285   1
 -19 -12  -1 17.7106 37.8958   1
 -19  12  -1 18.9643 43.9703   1
  19  12   1 46.0464 42.7076   1
 -20 -12  -1 8.83618 28.0214   1
  20  12   1 27.7129 33.6278   1
 -20 -13   1 8.82855 38.2106   1
  20  13  -1 26.2928 37.4674   1
 -19 -13   1 26.9420 39.7931   1
  19  13  -1-26.5419 36.8525   1
 -18 -13   1-9.01050 37.5324   1
  18  13  -1 9.08097 35.2496   1
 -17 -13   1 27.1170 39.2445   1
  17 -13  -1 89.0155 43.9460   1
  17  13  -1 73.2659 42.5503   1
 -16 -13   1-9.11920 38.4966   1
  16 -13  -1 29.5679 38.8481   1
  16  13  -1 18.5668 39.1893   1
 -16  13   1 48.1063 39.5601   1
 -15 -13   1 58.1935 38.2448   1
  15 -13  -1 9.75544 37.3207   1
 -15  13   1 37.8955 39.4919   1
  15  13  -1 9.07154 34.7089   1
 -14 -13   1-38.2711 31.6979   1
  14  13  -1-9.25635 26.5668   1
 -13 -13   1 323.824 55.1132   1
 -13  13   1 298.957 49.5405   1
  13  13  -1 263.870 51.5255   1
  13 -13  -1 315.247 51.7607   1
 -12 -13   1 92.4134 34.9813   1
 -12  13   1 92.2948 40.6008   1
  12  13  -1 28.4072 32.2237   1
  12 -13  -1 86.5070 42.7643   1
 -11 -13   1 926.832 90.0064   1
 -11  13   1 1152.40 95.6835   1
  11 -13  -1 1038.53 94.4140   1
  11  13  -1 1140.92 95.9167   1
  10 -13  -1 1314.34 109.871   1
 -10  13   1 1255.18 105.679   1
   9  13  -1 535.398 62.8786   1
   9 -13  -1 465.128 61.3257   1
  -9 -13   1 506.430 61.1847   1
  -9  13   1 370.123 59.5733   1
   8  13  -1 27.0174 26.5532   1
   8 -13  -1-8.95568 36.8298   1
  -8 -13   1 64.6944 30.6182   1
  -8  13   1-17.6242 37.6791   1
   7  13  -1 538.700 64.4501   1
   7 -13  -1 591.374 67.1645   1
  -7  13   1 536.376 64.2719   1
  -7 -13   1 587.720 66.5375   1
  -6 -13   1-18.2981 36.0551   1
   6  13  -1 43.7211 34.9633   1
  -5 -13   1 3535.71 227.221   1
   5  13  -1 3527.68 226.897   1
  -4 -13   1 1610.59 122.382   1
   4 -13  -1 1595.90 122.857   1
  -4  13   1 1581.00 122.003   1
   4  13  -1 1635.02 122.263   1
   3 -13  -1 4557.79 273.452   1
  -3 -13   1 4617.79 273.286   1
  -3  13   1 4594.63 272.251   1
   3  13  -1 3706.48 266.314   1
   2  13  -1 444.153 57.1568   1
   2 -13  -1 460.110 57.9046   1
  -2  13   1 484.308 57.1870   1
  -2 -13   1 427.812 57.8790   1
  -1 -13   1 1937.85 150.374   1
   1 -13  -1 2499.77 157.882   1
  -1  13   1 2172.36 152.864   1
   1  13  -1 2125.29 152.953   1
   0 -13   1 820.899 79.5709   1
   0  13  -1 872.313 79.3827   1
   2 -13   1 7504.37 441.333   1
  -2 -13  -1 7459.29 441.167   1
   2  13   1 7488.81 441.058   1
  -2  13  -1 7561.25 441.609   1
  -3 -13  -1 2822.99 183.249   1
  -3  13  -1 2684.70 181.301   1
   3  13   1 2554.59 179.249   1
   4  13   1 147.863 39.5098   1
   4 -13   1 133.204 42.8958   1
  -4 -13  -1 116.449 41.0819   1
  -4  13  -1 263.004 49.9709   1
   5  13   1 515.044 62.3061   1
  -5 -13  -1 498.990 61.0187   1
   5 -13   1 512.925 60.3575   1
  -6 -13  -1 1905.89 146.628   1
  -6  13  -1 2218.00 150.911   1
   6  13   1 2047.64 148.328   1
   6 -13   1 2291.13 152.757   1
   7  13   1 136.347 40.9541   1
  -7 -13  -1 82.5430 34.1881   1
  -7  13  -1 188.607 45.2093   1
   7 -13   1 163.817 41.9150   1
  -8  13  -1 2355.27 163.585   1
   8  13   1 2184.93 161.503   1
  -8 -13  -1 2352.41 163.430   1
   8 -13   1 2428.24 164.988   1
  -9  13  -1 192.369 40.6697   1
   9  13   1 151.318 35.0229   1
  -9 -13  -1 137.013 33.3422   1
   9 -13   1 210.128 39.2557   1
 -10  13  -1 36.5964 30.4983   1
  10  13   1 85.2585 42.6120   1
 -10 -13  -1 101.508 40.0878   1
  10 -13   1 57.1816 36.6051   1
 -11  13  -1 101.703 43.3300   1
  11 -13   1 37.8243 38.3896   1
 -11 -13  -1 18.5053 34.3027   1
  11  13   1 9.40339 31.8327   1
 -12 -13  -1 209.289 49.0755   1
  12  13   1 223.222 49.6600   1
 -13  13  -1 9.34778 39.4805   1
  13 -13   1 9.66274 35.1997   1
 -13 -13  -1 9.91892 29.2612   1
  13  13   1 71.7324 30.9379   1
 -14  13  -1-9.48389 37.9203   1
  14  13   1 9.37042 31.0284   1
  14 -13   1-9.70228 38.7932   1
 -14 -13  -1 46.0886 34.1237   1
  15  13   1 36.9705 37.0889   1
 -15  13  -1 76.0638 40.7614   1
  15 -13   1 88.0107 41.9159   1
 -15 -13  -1 54.6766 33.8809   1
  16  13   1 322.486 51.2353   1
 -16  13  -1 333.340 58.3338   1
  16 -13   1 314.623 56.6304   1
 -16 -13  -1 380.875 53.7714   1
  17  13   1-9.02832 27.9581   1
 -17  13  -1 38.0195 32.1145   1
  17 -13   1-9.82436 28.1664   1
 -17 -13  -1 9.05380 28.0370   1
  18  13   1 141.798 45.6774   1
 -18  13  -1 142.229 43.9391   1
 -18 -13  -1 99.9343 43.0257   1
  18 -13   1 97.7236 42.2668   1
  19  13   1-8.86834 37.9027   1
 -19 -13  -1 26.2263 40.5003   1
  19  14  -1 8.69490 32.1837   1
 -19 -14   1 8.71950 32.2748   1
  18  14  -1-8.93454 37.7094   1
 -18 -14   1-17.5929 39.4340   1
  17  14  -1-9.02078 36.5802   1
 -17 -14   1-17.7949 39.4310   1
 -15  14   1 210.973 49.1140   1
 -15 -14   1 88.2567 37.6829   1
  15  14  -1 212.747 43.1372   1
  15 -14  -1 268.190 55.4620   1
 -14  14   1 220.485 50.4029   1
 -14 -14   1 179.785 40.7334   1
  14 -14  -1 160.436 41.9934   1
  14  14  -1 83.2600 32.2761   1
 -13  14   1-38.4318 42.6014   1
  13 -14  -1-19.9383 37.5390   1
  12  14  -1 104.891 38.7927   1
 -12 -14   1 18.5778 32.7717   1
 -11  14   1 56.5302 35.4621   1
 -11 -14   1-55.4092 42.7931   1
  11  14  -1-57.4085 43.3833   1
  11 -14  -1-19.2114 34.9692   1
  10  14  -1 549.295 61.8002   1
 -10  14   1 446.539 59.5982   1
 -10 -14   1 447.766 58.0425   1
  10 -14  -1 538.493 62.3333   1
   9 -14  -1 9.31104 34.4774   1
  -9  14   1 64.1879 35.6102   1
   9  14  -1-18.7200 36.8947   1
  -9 -14   1 37.3459 35.1424   1
  -8  14   1 1674.68 120.211   1
   8 -14  -1 1224.68 110.882   1
   7 -14  -1-37.0159 35.3728   1
  -7 -14   1 46.1413 39.4380   1
  -7  14   1 9.12075 33.7564   1
   7  14  -1-18.6375 35.0593   1
   6 -14  -1 732.683 80.2847   1
  -6  14   1 800.248 82.7306   1
   6  14  -1 903.827 82.7808   1
  -6 -14   1 1023.75 88.8818   1
   5 -14  -1 453.545 57.7265   1
  -5  14   1 376.930 56.8790   1
   5  14  -1 397.216 55.1788   1
  -5 -14   1 392.403 57.0339   1
   4 -14  -1 565.161 64.3556   1
  -4  14   1 545.227 62.1388   1
   4  14  -1 397.335 56.7481   1
  -4 -14   1 435.895 57.0030   1
  -3  14   1 2600.16 187.490   1
   3  14  -1 2991.96 192.491   1
  -3 -14   1 2862.00 190.723   1
   3 -14  -1 2936.20 192.337   1
  -2  14   1 2043.98 142.849   1
   2  14  -1 1768.41 139.138   1
  -2 -14   1 1997.44 142.633   1
   2 -14  -1 2008.28 141.582   1
   1  14  -1-8.88086 33.4181   1
  -1  14   1-26.5421 30.4904   1
   1 -14  -1-18.0140 28.5540   1
  -1 -14   1 18.1474 35.2272   1
   0  14  -1 1582.35 124.608   1
   0 -14  -1 1752.54 126.509   1
   0 -14   1 1677.16 126.569   1
   1 -14   1 204.725 44.7997   1
  -1 -14  -1 215.468 43.7316   1
   1  14   1 133.173 37.4803   1
  -1  14  -1 241.064 44.7414   1
  -2  14  -1 1760.01 127.606   1
   2  14   1 1542.57 124.760   1
   2 -14   1 1701.17 127.810   1
   3  14   1 1159.25 94.5150   1
  -3 -14  -1 939.036 89.1422   1
   3 -14   1 1018.32 92.0162   1
  -4 -14  -1 1442.19 108.895   1
   4 -14   1 1099.15 99.9121   1
   4  14   1 1182.77 101.568   1
  -4  14  -1 1295.44 104.560   1
   5 -14   1 46.2163 37.0160   1
  -5  14  -1 27.2496 38.3926   1
   5  14   1 83.4448 37.6542   1
  -5 -14  -1 9.14312 33.3428   1
   6 -14   1 146.854 39.6538   1
  -6 -14  -1 214.516 47.9225   1
  -6  14  -1 82.5460 36.6036   1
   6  14   1 210.341 45.7849   1
  -7  14  -1 1167.76 97.6257   1
  -7 -14  -1 1027.83 97.9065   1
   7  14   1 1250.30 99.7460   1
   7 -14   1 963.259 94.7146   1
   8 -14   1 159.534 38.4769   1
  -8 -14  -1 222.993 42.5144   1
  -8  14  -1 175.541 39.9137   1
   8  14   1 75.8246 37.7715   1
   9 -14   1 57.1503 32.7709   1
   9  14   1 133.275 44.0647   1
  -9  14  -1 140.086 41.3629   1
  -9 -14  -1 148.898 44.0040   1
  10 -14   1 29.3188 35.6984   1
  10  14   1 95.9179 32.5561   1
 -10 -14  -1 36.9641 29.4537   1
  11 -14   1 810.332 79.0182   1
  11  14   1 831.381 81.1082   1
 -11 -14  -1 769.453 77.4699   1
 -11  14  -1 596.829 73.3251   1
 -12  14  -1-9.43699 36.6402   1
  12 -14   1-19.7621 33.3935   1
  13 -14   1 48.7060 37.3126   1
 -13  14  -1 37.7063 35.5463   1
  13  14   1 36.2235 33.6024   1
 -13 -14  -1 58.7181 37.4849   1
 -14  14  -1-9.47926 38.9658   1
  14 -14   1 9.69907 37.6529   1
  14  14   1-28.0375 37.8948   1
 -14 -14  -1 64.1749 34.4960   1
  15 -14   1 87.2475 43.2952   1
 -15  14  -1 113.529 48.1454   1
 -16  14  -1-18.8641 33.7278   1
  16 -14   1 67.9859 37.1272   1
  16  14   1-9.06700 37.2701   1
 -16 -14  -1-8.93656 38.6684   1
  17  14   1 71.2842 41.9274   1
 -17 -14  -1 204.108 50.7060   1
  18  14   1 8.63677 33.0135   1
 -18 -14  -1-8.86224 31.1165   1
  18  15  -1 8.70087 35.7694   1
 -18 -15   1 17.1565 36.2057   1
  16  15  -1 27.2607 41.6447   1
 -16 -15   1-26.7525 38.5833   1
 -15  15   1 155.523 48.7367   1
 -15 -15   1 220.251 50.5763   1
 -14  15   1 97.5125 42.1948   1
  14  15  -1 220.667 49.4140   1
 -14 -15   1 186.390 46.7865   1
  14 -15  -1 198.343 46.8803   1
 -13  15   1 19.4324 39.5733   1
  13  15  -1 102.814 38.6026   1
 -13 -15   1 64.3788 33.6792   1
  13 -15  -1 78.8297 41.2184   1
 -12  15   1 9.59270 38.3482   1
  12  15  -1-38.0184 33.9848   1
  12 -15  -1 9.74250 35.4520   1
 -12 -15   1 9.25886 30.6504   1
 -11  15   1 142.292 42.2187   1
  11 -15  -1 231.471 45.7604   1
 -10  15   1 28.5418 38.5797   1
 -10 -15   1-9.36111 29.6786   1
  10 -15  -1-19.0986 33.5374   1
  10  15  -1-38.0162 30.8083   1
   9  15  -1 322.463 55.3660   1
  -9 -15   1 140.441 45.9415   1
   8 -15  -1-19.1096 35.3756   1
  -8  15   1-28.1367 34.7248   1
   8  15  -1-18.4219 29.8644   1
  -8 -15   1-9.53475 28.0995   1
   7 -15  -1 1551.94 126.569   1
   7  15  -1 1720.02 128.196   1
  -7 -15   1 1684.61 126.813   1
  -7  15   1 1636.02 128.082   1
   6 -15  -1-18.7647 31.0587   1
   6  15  -1-46.0016 37.8155   1
  -6 -15   1 9.45588 34.9968   1
  -6  15   1 46.4024 29.4136   1
  -5  15   1 1192.41 101.800   1
   5 -15  -1 1159.77 99.8577   1
   4 -15  -1 29.0530 32.0829   1
  -4  15   1 18.4434 30.5527   1
   3 -15  -1 18.8870 35.5465   1
   3  15  -1 37.0337 34.8506   1
  -3 -15   1 9.18669 34.5808   1
  -3  15   1 18.3604 37.7494   1
   2 -15  -1 287.887 47.1775   1
  -2 -15   1 175.870 44.4705   1
  -2  15   1 236.936 46.7732   1
   2  15  -1 291.017 51.3096   1
   1 -15  -1 286.161 51.7949   1
  -1 -15   1 313.776 48.2860   1
  -1  15   1 302.135 53.2433   1
   1  15  -1 313.154 48.6015   1
   0 -15   1 269.619 49.6413   1
   0 -15  -1 314.487 48.2131   1
   0  15  -1 292.061 50.3603   1
   0  15   1 298.417 47.2547   1
   1 -15   1 726.443 75.3800   1
  -1  15  -1 789.803 75.9379   1
   1  15   1 554.201 70.4262   1
  -1 -15  -1 733.191 75.0576   1
   2 -15   1 145.163 40.2258   1
  -2 -15  -1 166.076 41.3660   1
  -2  15  -1 184.343 46.2013   1
  -3  15  -1 821.405 79.3108   1
   3  15   1 686.246 74.5730   1
   3 -15   1 790.386 81.2025   1
  -3 -15  -1 744.003 78.2592   1
   4  15   1 199.972 45.8350   1
   4 -15   1 168.381 42.6298   1
  -4  15  -1 296.092 50.2372   1
   5 -15   1 367.419 54.3418   1
  -5 -15  -1 345.560 56.4483   1
  -5  15  -1 286.715 52.3496   1
   6  15   1 462.785 58.8280   1
  -6 -15  -1 541.178 63.0411   1
   7  15   1 556.731 66.1676   1
  -7 -15  -1 442.374 61.2609   1
   8 -15   1 94.7115 39.8044   1
  -8  15  -1 197.535 47.4340   1
   8  15   1 143.365 39.6389   1
  -9  15  -1 65.6874 40.1111   1
   9  15   1-28.6994 39.8561   1
  -9 -15  -1 37.4077 39.4718   1
   9 -15   1-9.54079 38.6894   1
 -10  15  -1 303.705 48.4312   1
  10  15   1 326.655 56.5352   1
 -10 -15  -1 323.968 53.9652   1
  10 -15   1 395.466 52.4564   1
 -11  15  -1 57.2668 37.0554   1
  11  15   1 9.42697 31.8575   1
 -11 -15  -1-9.25084 29.3279   1
  11 -15   1 9.73177 34.1767   1
 -12  15  -1 322.872 56.2056   1
  12  15   1 344.815 49.9902   1
 -12 -15  -1 318.581 48.1911   1
  12 -15   1 338.036 55.0091   1
 -13  15  -1 28.8263 39.1646   1
  13  15   1 81.5423 31.4759   1
 -13 -15  -1 48.1474 31.4645   1
 -14  15  -1 85.8305 36.2759   1
  14  15   1 127.769 37.3855   1
 -14 -15  -1 101.037 37.1062   1
  14 -15   1 69.7915 36.6723   1
 -15  15  -1 9.46797 36.7954   1
  15  15   1 89.9468 40.8108   1
  15 -15   1 69.3777 37.3309   1
 -15 -15  -1-26.6914 35.1010   1
 -16  15  -1 84.5806 39.4097   1
 -17 -15  -1 17.3046 38.3637   1
  17  15   1 34.8797 39.9874   1
 -17 -16   1-8.49276 34.9101   1
  17  16  -1 25.7744 36.7194   1
 -16 -16   1 43.5348 30.5785   1
  16  16  -1-17.7449 27.4817   1
 -15 -16   1 28.1488 30.4214   1
  15  16  -1 8.68254 27.5347   1
 -14 -16   1 91.6459 33.6383   1
  14  16  -1 72.3333 32.6278   1
 -13  16   1-9.62363 41.1278   1
  13  16  -1-36.8967 29.2352   1
 -13 -16   1 9.07651 28.1059   1
  13 -16  -1 58.6023 41.2157   1
 -12  16   1 222.411 53.0488   1
  12  16  -1 150.524 39.1974   1
 -12 -16   1 174.126 38.7367   1
  12 -16  -1 136.156 45.4777   1
 -11  16   1 58.1146 41.9314   1
  11  16  -1 19.0121 35.7921   1
 -11 -16   1 9.17501 36.1780   1
  11 -16  -1 29.2045 41.1040   1
 -10  16   1 48.2386 35.9153   1
  10  16  -1 113.297 45.2767   1
 -10 -16   1 55.9930 43.4035   1
  10 -16  -1 78.1645 36.9617   1
   9 -16  -1 9.76364 34.9115   1
   9  16  -1 9.47772 36.7907   1
  -9 -16   1 9.36024 34.6438   1
  -9  16   1-9.55300 38.1900   1
   8 -16  -1 501.487 66.5407   1
   8  16  -1 532.501 62.2450   1
  -8 -16   1 633.896 67.5871   1
  -8  16   1 687.193 72.0335   1
   7 -16  -1 28.7706 32.4751   1
  -7  16   1 66.4974 42.1494   1
   7  16  -1 56.3523 43.5635   1
  -7 -16   1 9.47902 39.5445   1
   6 -16  -1 1332.26 110.288   1
   6  16  -1 1197.58 106.099   1
  -6 -16   1 1419.05 112.702   1
  -6  16   1 1410.37 112.920   1
   5 -16  -1 99.2076 39.5810   1
   5  16  -1 156.799 44.9418   1
  -5 -16   1 151.978 42.5461   1
  -5  16   1 56.6791 42.7963   1
   4  16  -1 9.31565 37.7685   1
  -4 -16   1-9.33872 35.1345   1
   3  16  -1 9.32828 28.9385   1
  -3 -16   1 56.3328 29.8085   1
   2  16  -1-9.27967 42.9908   1
   1  16  -1 9.23608 34.7519   1
  -1 -16   1 9.35157 32.8384   1
   0  16   1-9.28994 31.3939   1
   0  16  -1 9.29280 29.4600   1
   0 -16  -1 9.39453 31.7472   1
   0 -16   1 37.7133 30.5609   1
  -1  16  -1 176.858 44.8752   1
  -1 -16  -1 131.935 43.1219   1
   1 -16   1 47.7350 38.6035   1
   2 -16   1 567.737 64.9396   1
   2  16   1 467.060 60.7557   1
  -2 -16  -1 383.777 59.8655   1
  -2  16  -1 439.701 60.8323   1
   3 -16   1 226.826 45.4122   1
   3  16   1 278.702 48.2191   1
  -3 -16  -1 246.238 47.8099   1
  -3  16  -1 291.211 51.1338   1
   4 -16   1 575.367 71.7671   1
  -4  16  -1 836.768 79.8524   1
   4  16   1 725.388 76.8957   1
  -4 -16  -1 621.464 73.9055   1
   5 -16   1 237.906 46.7872   1
   5  16   1 311.986 53.4508   1
  -5 -16  -1 274.686 51.1977   1
  -5  16  -1 235.577 50.1524   1
   6 -16   1 9.57679 36.6118   1
   6  16   1 9.27805 34.3441   1
  -6 -16  -1 28.8139 32.4559   1
  -6  16  -1-9.43212 39.8069   1
  -7  16  -1 151.574 43.7833   1
   7  16   1 75.8102 41.3899   1
   7 -16   1 86.9676 43.1894   1
  -8  16  -1 28.5717 39.9618   1
   8 -16   1 154.198 46.2985   1
  -9  16  -1 287.028 57.9718   1
  -9 -16  -1 361.388 55.3100   1
   9 -16   1 325.504 53.1079   1
 -10  16  -1 28.4353 41.7430   1
 -10 -16  -1 101.275 38.6048   1
  10  16   1 105.124 44.0210   1
 -11  16  -1 161.218 46.7410   1
  11  16   1 65.4369 36.9612   1
  11 -16   1 96.3467 43.7529   1
 -11 -16  -1 201.808 43.5154   1
 -12  16  -1 38.0941 40.2410   1
  12 -16   1 38.6803 40.8586   1
 -13  16  -1 19.1620 34.3693   1
  13  16   1 62.4403 36.7679   1
  13 -16   1 106.894 40.5727   1
 -13 -16  -1 18.9617 38.5380   1
  14  16   1 8.95434 39.2154   1
 -14 -16  -1 9.01239 38.9969   1
  15  16   1 8.84819 37.3569   1
 -15 -16  -1 34.7653 35.7430   1
  16  16   1 51.8076 30.9975   1
 -16 -16  -1 51.1127 30.5851   1
  15  17  -1 42.2485 26.8322   1
 -15 -17   1 18.2626 28.3244   1
  14  17  -1 70.6209 35.4061   1
 -14 -17   1 35.7906 32.6858   1
  13  17  -1-18.0732 37.1425   1
 -13 -17   1 17.7837 38.4723   1
 -12  17   1-19.4112 39.3532   1
 -12 -17   1-18.0173 36.5280   1
  12  17  -1 9.24791 39.0287   1
 -11  17   1 77.3276 38.3418   1
  11  17  -1 37.4963 43.6511   1
 -11 -17   1 144.712 43.4420   1
  11 -17  -1 68.9905 33.5926   1
 -10  17   1-9.61704 36.1829   1
  10  17  -1-9.34040 38.9077   1
 -10 -17   1 9.22907 38.9466   1
  10 -17  -1 39.1700 40.2506   1
   9 -17  -1 9.73932 37.8290   1
   9  17  -1 56.6532 38.3052   1
  -9 -17   1 18.5170 35.9638   1
  -9  17   1 9.63202 39.0743   1
   8 -17  -1 19.4334 39.4088   1
   8  17  -1 27.5860 33.4773   1
  -8 -17   1 18.9777 34.5449   1
  -8  17   1 9.61613 44.5592   1
   7 -17  -1 88.4728 40.8180   1
   7  17  -1 167.847 38.2469   1
  -7 -17   1 47.2842 33.0945   1
  -7  17   1 115.244 40.9378   1
   6 -17  -1 90.5566 42.0222   1
   6  17  -1 28.4757 30.9103   1
  -6 -17   1 74.8864 32.3962   1
  -6  17   1 47.8927 44.4769   1
   5 -17  -1 49.0333 41.5422   1
  -5  17   1 85.8382 42.4170   1
   4  17  -1-18.5749 40.6720   1
  -4  17   1-28.4652 38.4697   1
   4 -17  -1 9.73826 36.0427   1
  -4 -17   1 28.3096 41.8138   1
   3  17  -1 56.1879 41.9743   1
  -3  17   1-18.8293 40.2347   1
   3 -17  -1-9.61789 35.5964   1
  -3 -17   1-28.2231 42.6437   1
   2  17  -1 18.8599 40.3157   1
  -2  17   1 9.49662 39.0496   1
  -2 -17   1 18.7848 39.6507   1
   2 -17  -1 38.1129 41.2413   1
  -1  17   1 327.797 54.6066   1
   1  17  -1 149.174 47.3524   1
  -1 -17   1 217.394 50.4410   1
   1 -17  -1 305.032 54.0054   1
   0  17   1 228.200 47.2092   1
   0  17  -1 187.704 47.4976   1
   0 -17   1 311.626 54.5357   1
   0 -17  -1 235.782 48.9741   1
   1  17   1 348.729 55.6138   1
  -1  17  -1 326.900 54.0656   1
   1 -17   1 295.800 53.5883   1
  -1 -17  -1 302.988 52.4428   1
  -2  17  -1-9.40544 33.0256   1
   2  17   1-9.37711 36.9482   1
   2 -17   1 28.9642 31.9622   1
  -2 -17  -1 18.9582 34.4948   1
   3 -17   1 29.1475 37.7188   1
   3  17   1 18.4889 36.9605   1
  -3 -17  -1 29.0066 38.6569   1
  -3  17  -1-28.3463 41.3819   1
   4 -17   1 229.026 49.5050   1
   4  17   1 390.359 59.2116   1
  -4 -17  -1 369.038 54.9254   1
  -4  17  -1 284.490 51.9634   1
   5 -17   1 38.8964 31.5802   1
  -5  17  -1 37.9862 38.0199   1
   6 -17   1 19.1968 34.3401   1
  -6  17  -1 28.4971 37.4456   1
   6  17   1 46.1194 41.3602   1
  -6 -17  -1-9.64570 41.2389   1
  -7 -17  -1 9.38344 38.0467   1
   8  17   1-9.48070 42.0180   1
  -8 -17  -1-56.0310 39.9188   1
   8 -17   1-19.3420 38.6707   1
  -9  17  -1 76.1127 38.3731   1
   9  17   1 133.056 47.8985   1
   9 -17   1 87.1990 36.2187   1
 -10  17  -1 181.201 45.8147   1
  10 -17   1 115.760 44.9292   1
 -11  17  -1 9.54070 39.8338   1
  11  17   1 92.0133 38.4236   1
  11 -17   1 19.0896 36.0126   1
 -11 -17  -1 63.2072 38.2005   1
  12  17   1 27.1073 31.7400   1
 -12 -17  -1 9.08220 27.4620   1
 -13  17  -1 112.281 45.7980   1
  13  17   1 78.5135 40.2145   1
 -13 -17  -1 55.6336 41.7855   1
  14  17   1 25.8773 40.3989   1
 -14 -17  -1 17.8588 39.5837   1
  13  18  -1 35.1825 32.0132   1
 -13 -18   1-8.63266 31.9572   1
  12  18  -1 17.9749 27.8299   1
 -12 -18   1-17.5424 29.6343   1
  11  18  -1-9.18700 39.7524   1
 -11 -18   1-8.82926 36.2935   1
 -10  18   1-9.61560 32.4881   1
 -10 -18   1 9.05579 38.2149   1
  10  18  -1 18.3354 38.6872   1
   9 -18  -1 78.1456 44.7682   1
   9  18  -1 9.31528 40.7942   1
  -9 -18   1-54.5534 43.0076   1
  -9  18   1 9.61367 40.5695   1
   8 -18  -1-9.90511 36.0572   1
   8  18  -1 9.18969 38.2919   1
  -8 -18   1 64.9056 40.6169   1
  -8  18   1 9.65515 36.3388   1
   7  18  -1-9.15165 34.4375   1
   7 -18  -1 9.97151 40.4334   1
  -7  18   1-38.3656 40.9957   1
   6 -18  -1 9.85097 39.3802   1
   6  18  -1-18.7150 32.2413   1
  -6 -18   1 18.6279 29.5195   1
  -6  18   1-9.57666 39.3622   1
  -5  18   1 47.6819 42.8100   1
  -5 -18   1 28.4209 34.5549   1
   5 -18  -1 68.4940 45.8695   1
   4  18  -1-9.24204 39.5041   1
  -4 -18   1-18.8382 34.2831   1
   3  18  -1 46.6184 39.8475   1
  -3 -18   1-56.0824 42.3704   1
   2  18  -1 18.7080 40.4730   1
  -2 -18   1-28.2081 38.6482   1
   1  18  -1 37.5075 31.6877   1
  -1 -18   1-9.38663 28.3734   1
   0  18   1-9.46738 42.9865   1
   0  18  -1 46.3437 40.6656   1
   0 -18   1 47.3893 40.0728   1
   0 -18  -1 104.780 44.1967   1
   1  18   1 9.42949 33.7448   1
  -1  18  -1-37.7187 40.3232   1
   1 -18   1 104.093 42.9173   1
  -1 -18  -1 37.8075 35.5878   1
  -2  18  -1 103.177 45.8280   1
   2  18   1 56.0862 34.1811   1
  -2 -18  -1 57.1870 33.6341   1
   2 -18   1 38.1811 37.7596   1
   3  18   1-9.32714 41.8066   1
  -3  18  -1 9.41222 27.7234   1
   3 -18   1-9.66072 31.9808   1
  -3 -18  -1 28.7617 41.4816   1
   4 -18   1-9.71493 30.7951   1
   4  18   1 9.51711 41.1811   1
  -4 -18  -1-9.42396 36.5849   1
  -4  18  -1 47.2383 37.7717   1
   5 -18   1 79.1547 35.1450   1
   5  18   1 74.4307 41.5667   1
  -5 -18  -1 142.272 44.2588   1
  -5  18  -1 104.009 40.2532   1
   6 -18   1-9.72635 34.1505   1
   6  18   1-9.26956 31.9382   1
  -6 -18  -1 9.43905 26.2977   1
  -6  18  -1 9.49633 33.3428   1
  -7  18  -1 37.8976 43.8927   1
   7 -18   1-19.1705 39.9294   1
  -8  18  -1 18.9097 31.9455   1
   8  18   1-27.9774 42.7406   1
   8 -18   1-28.6671 33.5526   1
  -8 -18  -1 9.20930 42.2067   1
  -9 -18  -1 9.01530 38.0504   1
   9  18   1 18.6880 38.4131   1
 -10  18  -1-18.7478 38.5444   1
 -10 -18  -1-8.96759 30.3175   1
 -11  18  -1 28.1167 33.0138   1
 -11 -18  -1 79.5754 35.4449   1
  11 -18   1 47.7297 34.2349   1
  11  18   1 44.9289 38.0112   1
  12  18   1-26.3961 40.3490   1
 -12 -18  -1-26.5320 38.7554   1
  11  19  -1-17.8673 40.0773   1
 -11 -19   1 76.7286 43.5249   1
  10  19  -1 8.97079 36.8846   1
 -10 -19   1 26.3090 34.0549   1
  -9 -19   1 17.7765 31.2090   1
   9  19  -1-27.2002 34.6580   1
  -8 -19   1 27.0804 40.0093   1
  -8  19   1 9.45991 38.8945   1
  -7 -19   1 9.29012 36.0648   1
   7  19  -1 8.88079 34.4760   1
  -6 -19   1-18.4474 34.7022   1
   6 -19  -1-9.71585 39.3915   1
   6  19  -1-27.4179 34.3847   1
  -6  19   1 56.8405 40.4862   1
   5 -19  -1 28.8655 34.4081   1
  -5 -19   1 36.6543 41.5410   1
   5  19  -1-9.29540 40.7099   1
  -5  19   1-9.42017 31.8319   1
   4 -19  -1-9.53501 27.3404   1
  -4 -19   1 9.53890 30.9167   1
   4  19  -1-8.92010 31.3242   1
  -4  19   1 57.0100 36.8865   1
   3 -19  -1 9.54706 28.1386   1
  -3  19   1 28.0102 30.9247   1
   2 -19  -1 37.8959 37.8935   1
  -2  19   1 9.39929 36.5064   1
   1 -19  -1-9.49328 39.5500   1
  -1 -19   1-9.35078 37.3877   1
   1  19  -1 9.28875 42.1108   1
  -1  19   1 66.0343 46.4117   1
   0 -19   1-9.32957 30.2390   1
   0 -19  -1-28.2323 34.2492   1
   0  19  -1 55.5365 33.1006   1
   0  19   1 9.37431 39.0520   1
   1 -19   1 9.39893 38.6447   1
  -1 -19  -1 28.3092 34.3522   1
   1  19   1 9.28736 38.1863   1
  -1  19  -1 27.5727 40.2607   1
  -2 -19  -1 48.4564 43.4473   1
   2 -19   1 18.7715 40.1208   1
   2  19   1 9.06270 39.2215   1
  -2  19  -1-9.35314 44.2493   1
   3 -19   1 66.2536 40.0956   1
  -3  19  -1 64.8668 43.9734   1
  -4 -19  -1-18.7640 42.5280   1
   4  19   1 27.8891 39.7300   1
   5 -19   1 57.6172 35.1403   1
  -5 -19  -1 84.6861 40.3841   1
   6 -19   1 19.4230 40.4608   1
   6  19   1 36.8970 35.2689   1
  -6 -19  -1 9.19788 32.8981   1
  -6  19  -1-9.32137 42.7274   1
   7 -19   1 9.66798 36.3759   1
   7  19   1 18.5481 42.9642   1
  -7 -19  -1-27.1477 41.0212   1
  -7  19  -1 28.1267 40.0700   1
  -8  19  -1-46.6364 41.3565   1
   8 -19   1-9.54569 41.3289   1
  -9  19  -1 27.8764 40.7058   1
  -9 -19  -1-17.4535 40.4409   1
   9  19   1 63.9999 43.6981   1
   9 -19   1 9.40109 42.1513   1
 -10 -19  -1 8.69881 33.2722   1
  10  19   1 35.6627 34.1007   1
   8  20  -1-26.6063 41.1177   1
  -8 -20   1 86.9615 46.6698   1
   7  20  -1-8.75129 29.5708   1
  -7 -20   1-8.91260 29.5074   1
   6  20  -1-8.79218 41.1631   1
  -6 -20   1 27.0609 42.6685   1
   5  20  -1-9.01504 31.6533   1
  -5  20   1-9.32516 42.2698   1
  -5 -20   1 17.9469 33.2115   1
   5 -20  -1-18.7537 40.5711   1
  -4  20   1-9.20530 40.8218   1
   4 -20  -1 75.3103 46.7731   1
   3  20  -1-35.6375 39.9336   1
  -3  20   1-27.8141 36.5299   1
  -3 -20   1 18.3464 38.2100   1
   3 -20  -1 56.0690 39.4338   1
   2  20  -1 144.140 43.7215   1
  -2  20   1 55.8256 37.4856   1
  -2 -20   1 81.9352 35.1099   1
   2 -20  -1 65.5497 34.9696   1
  -1  20   1 37.0308 35.5160   1
   1  20  -1 90.8319 41.2837   1
   1 -20  -1 65.0742 38.3295   1
  -1 -20   1 36.4850 33.8935   1
   0  20   1-9.18196 38.2512   1
   0  20  -1-27.3924 39.9896   1
   0 -20   1 9.18945 38.7828   1
   0 -20  -1-18.5581 36.0235   1
  -1  20  -1 118.229 50.0300   1
   1  20   1-9.08385 44.8035   1
  -1 -20  -1 93.5184 43.4433   1
   1 -20   1 36.6702 36.7912   1
   2  20   1 91.6701 47.8172   1
  -2  20  -1 90.3127 43.4139   1
  -2 -20  -1 55.5988 44.9691   1
   2 -20   1 110.814 38.7591   1
   3  20   1 9.20317 35.1786   1
  -3  20  -1-9.18012 29.7495   1
  -3 -20  -1-27.4812 36.6197   1
   3 -20   1 18.4261 29.1999   1
  -4  20  -1 90.8752 42.2440   1
   4 -20   1 37.1311 39.3291   1
   5  20   1 17.8976 40.5643   1
  -5 -20  -1-9.11284 38.9456   1
   6  20   1 81.7160 40.4711   1
  -7  20  -1 109.424 43.1914   1
  -7 -20  -1-8.82589 39.1735   1
   7 -20   1 18.8296 33.1350   1
   7  20   1 53.7760 41.1384   1
  -2  21   1-9.04774 30.5688   1
   2  21  -1 17.4285 44.4563   1
  -2 -21   1-8.93341 40.9414   1
  -1  21   1 152.611 47.9802   1
   1  21  -1 87.9975 51.7240   1
  -1 -21   1 150.710 47.0273   1
   0  21   1 17.7581 44.5085   1
   0  21  -1 8.84615 45.9270   1
   0 -21  -1 18.2840 38.5934   1
   0 -21   1 35.5308 41.1635   1
  -1  21  -1 71.1010 41.2237   1
   1  21   1 168.647 49.1385   1
  -1 -21  -1 82.0957 43.6110   1
   1 -21   1 152.062 41.4827   1
   2  21   1-27.0963 42.7240   1
  -2  21  -1-26.5440 32.7495   1
  -2 -21  -1 17.8794 40.5243   1
   2 -21   1 8.91915 30.1368   1
  -3  21  -1 26.3330 46.7420   1
   3 -21   1 44.8665 42.0524   1
  -4  21  -1 88.7762 36.1259   1
   4 -21   1 26.7819 27.1550   1
 -26   0   2-36.8512 34.7175   1
 -25   0   2 74.5981 45.4666   1
  25   0  -2-9.49710 39.0703   1
 -24   0   2 252.009 52.6788   1
  24   0  -2 203.035 52.0635   1
 -23   0   2 56.4572 40.8483   1
  23   0  -2 67.0589 36.7695   1
 -22   0   2 670.419 73.7441   1
  22   0  -2 556.748 69.4456   1
  21   0  -2 63.3230 36.0027   1
 -21   0   2 133.052 47.0267   1
  20   0  -2 18.5397 33.7458   1
 -20   0   2 17.8272 37.1416   1
  19   0  -2 170.140 43.5814   1
 -19   0   2 272.289 46.7443   1
  17   0  -2 289.682 45.4902   1
 -17   0   2 225.494 42.9971   1
  16   0  -2 217.717 38.6670   1
 -16   0   2 252.344 41.1388   1
  15   0  -2 2293.01 155.781   1
 -14   0   2 5312.18 333.311   1
  14   0  -2 6207.69 341.718   1
 -13   0   2 5950.97 349.770   1
  13   0  -2 6011.52 351.721   1
 -12   0   2 1643.29 113.583   1
  12   0  -2 1633.93 114.417   1
 -11   0   2 1285.29 93.0357   1
  11   0  -2 1301.72 94.7760   1
  10   0  -2 26745.3 1496.68   1
 -10   0   2 28056.8 1497.50   1
   9   0  -2 102234. 5508.05   1
  -9   0   2 101641. 5507.85   1
   8   0  -2 120477. 6350.43   1
  -8   0   2 114877. 6349.39   1
   7   0  -2 56614.7 3247.37   1
  -7   0   2 63556.5 3247.87   1
   6   0  -2 405569. 21531.4   1
  -6   0   2 394039. 21531.1   1
   5   0  -2 957167. 52724.1   1
  -5   0   2 999999. 52723.4   1
   4   0  -2 374198. 19695.4   1
  -4   0   2 357303. 19695.4   1
   3   0  -2 96406.8 5116.81   1
  -3   0   2 93551.6 5116.77   1
   0   0  -2 147656. 7996.64   1
   0   0   2 149278. 7996.59   1
  -1   0  -2 135962. 7713.14   1
   1   0   2 151458. 7714.20   1
  -2   0  -2 549690. 26885.4   1
   2   0   2 450868. 26885.0   1
  -3   0  -2 523939. 28455.8   1
   3   0   2 532950. 28456.1   1
  -4   0  -2 201575. 11084.5   1
   4   0   2 210050. 11085.6   1
  -5   0  -2 112763. 6462.58   1
   5   0   2 126999. 6463.37   1
  -6   0  -2 34337.2 1885.64   1
   6   0   2 35011.6 1886.95   1
   7   0   2 64.8163 23.2557   1
  -7   0  -2 107.456 25.7682   1
  -8   0  -2 4243.13 262.975   1
   8   0   2 4827.02 269.791   1
  -9   0  -2 19615.9 1099.82   1
   9   0   2 20296.7 1102.39   1
  10   0   2 6.86229 20.7920   1
 -10   0  -2 51.6025 24.3144   1
 -11   0  -2 1697.82 115.455   1
  11   0   2 1486.83 113.096   1
 -12   0  -2 1680.48 128.388   1
  12   0   2 2062.27 133.810   1
  13   0   2 274.100 44.5407   1
 -13   0  -2 276.567 44.8973   1
 -14   0  -2 8377.17 480.673   1
  14   0   2 8119.95 479.311   1
  16   0   2 549.248 64.0295   1
 -16   0  -2 637.195 66.3592   1
  17   0   2 503.670 63.6255   1
 -17   0  -2 470.638 61.8014   1
  18   0   2 44.5061 33.5784   1
 -18   0  -2 46.7540 31.6877   1
  19   0   2 380.753 58.7549   1
 -20   0  -2 130.534 45.0638   1
  20   0   2 121.763 43.4588   1
 -21   0  -2 220.477 46.7236   1
 -22   0  -2 9.18325 41.1805   1
  22   0   2 37.6217 41.6944   1
 -24   0  -2 8.88341 32.8996   1
  24   0   2 36.1668 32.9230   1
  25   0   2 17.6335 30.3929   1
 -26  -1   2 36.5403 40.4976   1
  26   1  -2 9.46454 45.2403   1
 -25  -1   2 18.7912 42.5907   1
 -25   1   2 9.44741 40.8781   1
  25  -1  -2-9.41521 35.9912   1
  25   1  -2 9.43753 36.6359   1
 -24   1   2 27.9585 35.6460   1
 -24  -1   2 9.54505 35.3498   1
  24  -1  -2 47.4228 36.8383   1
  24   1  -2 9.39041 32.3798   1
 -23   1   2 197.059 44.9016   1
  23  -1  -2 285.650 51.0906   1
  23   1  -2 233.478 51.7224   1
 -23  -1   2 114.015 44.5120   1
 -22   1   2 9.28317 40.1947   1
  22  -1  -2 28.5754 39.1805   1
  22   1  -2 28.4810 39.0513   1
 -22  -1   2 46.1452 37.9644   1
 -21   1   2 237.883 48.4018   1
  21  -1  -2 238.051 45.0227   1
 -20   1   2 328.340 52.0611   1
  20  -1  -2 302.339 53.3542   1
  20   1  -2 387.086 56.2808   1
 -20  -1   2 388.083 58.6106   1
 -19   1   2 589.053 66.1510   1
  19  -1  -2 499.532 60.9775   1
  19   1  -2 577.110 67.2461   1
 -19  -1   2 600.105 66.6425   1
  18   1  -2 134.152 36.6634   1
 -18  -1   2 168.140 40.1868   1
 -17   1   2 1848.93 129.069   1
 -17  -1   2 1530.65 123.082   1
  17   1  -2 2032.14 135.644   1
  17  -1  -2 1622.50 125.763   1
 -16  -1   2 1316.52 93.9742   1
  16  -1  -2 1070.18 90.4601   1
  16   1  -2 1113.14 92.7318   1
  15  -1  -2 76.0187 31.0799   1
  15   1  -2 94.0865 32.9041   1
 -15  -1   2 59.9843 25.1426   1
 -15   1   2 74.5415 34.7632   1
 -14   1   2 4946.88 294.492   1
  14  -1  -2 4701.15 292.684   1
  14   1  -2 4653.80 294.702   1
 -14  -1   2 5319.65 296.950   1
 -13   1   2 30377.0 1664.19   1
 -12   1   2 6239.85 351.029   1
  12  -1  -2 5870.61 350.067   1
  12   1  -2 6087.29 351.938   1
 -12  -1   2 5866.96 351.201   1
 -11   1   2 8375.77 473.760   1
  11  -1  -2 8297.28 474.046   1
  11   1  -2 8431.79 476.185   1
 -11  -1   2 8276.84 474.644   1
 -10   1   2 1029.89 78.2650   1
  10  -1  -2 1003.37 78.8027   1
  10   1  -2 1179.00 82.8977   1
 -10  -1   2 1113.36 81.7366   1
  -9   1   2 7704.82 434.745   1
   9  -1  -2 7472.79 434.518   1
   9   1  -2 8078.05 438.388   1
  -9  -1   2 7633.56 436.443   1
  -8   1   2 97581.8 5252.29   1
   8  -1  -2 90602.9 5252.70   1
   8   1  -2 100696. 5255.14   1
  -8  -1   2 101146. 5255.52   1
  -7   1   2 83251.0 4104.10   1
   7  -1  -2 69123.2 4103.04   1
  -6   1   2 15959.9 919.755   1
  -6  -1   2 17113.3 921.615   1
   6   1  -2 17470.3 922.269   1
   6  -1  -2 17084.2 920.197   1
  -5   1   2 49648.4 2670.55   1
   5   1  -2 47754.1 2672.44   1
  -5  -1   2 50217.4 2673.42   1
   5  -1  -2 50022.0 2670.47   1
  -4   1   2 69698.9 3747.19   1
   4   1  -2 76869.7 3751.15   1
   4  -1  -2 81613.5 3748.55   1
  -3   1   2 112784. 6014.96   1
   3   1  -2 110833. 6018.09   1
   3  -1  -2 111075. 6014.99   1
  -3  -1   2 111557. 6018.18   1
   2   1  -2 144984. 7798.99   1
  -2  -1   2 144567. 7799.13   1
   1   1  -2 343110. 18620.3   1
  -1  -1   2 348859. 18620.9   1
   0   1   2 58413.7 3021.05   1
   0   1  -2 60866.9 3022.81   1
   0  -1  -2 62813.0 3021.29   1
   1  -1   2 119158. 6292.97   1
  -1   1  -2 113584. 6292.90   1
   1   1   2 118339. 6292.15   1
  -1  -1  -2 115871. 6292.15   1
   2   1   2 80236.3 4327.49   1
   2  -1   2 81002.2 4327.77   1
  -2  -1  -2 80866.5 4327.49   1
  -2   1  -2 78734.7 4327.42   1
   3   1   2 25284.7 1228.80   1
   3  -1   2 19749.6 1226.80   1
  -3  -1  -2 21725.0 1226.37   1
  -3   1  -2 23820.5 1226.97   1
   5   1   2 1015.33 67.7542   1
   5  -1   2 777.228 64.8660   1
  -5  -1  -2 890.332 65.4694   1
  -5   1  -2 879.565 65.0383   1
   6   1   2 78187.8 4172.88   1
   6  -1   2 77901.5 4172.20   1
  -6  -1  -2 76224.5 4172.31   1
  -6   1  -2 76198.1 4171.93   1
   7   1   2 60544.9 3410.90   1
   7  -1   2 63296.1 3411.39   1
  -7  -1  -2 63145.4 3412.17   1
  -7   1  -2 64906.3 3411.70   1
   8   1   2 12399.3 680.533   1
   8  -1   2 11839.3 679.310   1
  -8  -1  -2 12570.3 681.766   1
  -8   1  -2 11906.1 679.370   1
   9  -1   2 99.7362 29.0310   1
   9   1   2 198.168 35.7194   1
  -9  -1  -2 137.262 33.0619   1
  -9   1  -2 85.5640 27.8890   1
  10  -1   2 4953.41 302.695   1
 -10   1  -2 5245.97 304.227   1
  11  -1   2 452.406 48.3681   1
 -11  -1  -2 404.393 50.4951   1
 -11   1  -2 397.405 45.2552   1
  12  -1   2 8987.17 522.868   1
  12   1   2 9372.73 524.487   1
 -12  -1  -2 9089.91 522.486   1
 -12   1  -2 9034.53 522.616   1
  13   1   2 2357.61 160.232   1
  13  -1   2 2335.93 156.182   1
 -13  -1  -2 2024.92 150.670   1
 -13   1  -2 2470.50 157.747   1
  14   1   2 2601.33 175.137   1
  14  -1   2 2720.48 173.687   1
 -14   1  -2 3008.89 179.671   1
  16   1   2 950.188 82.5171   1
  16  -1   2 793.124 76.8291   1
 -16  -1  -2 768.521 78.1837   1
 -16   1  -2 885.602 81.0341   1
  17   1   2 17.4725 31.7991   1
 -17  -1  -2 18.4388 34.1301   1
 -17   1  -2 8.91909 26.9634   1
 -18  -1  -2 427.227 64.1761   1
  18  -1   2 543.498 64.1812   1
  19   1   2 411.424 60.0053   1
  19  -1   2 216.660 49.3290   1
 -19  -1  -2 390.800 57.1925   1
 -19   1  -2 419.885 55.0455   1
  20   1   2 139.989 48.1109   1
  20  -1   2 28.1809 36.5671   1
 -20  -1  -2 211.942 47.9229   1
 -20   1  -2 138.352 47.1499   1
  21  -1   2-9.35476 37.9271   1
 -21   1  -2 9.23112 36.3713   1
  22  -1   2 27.6486 34.7390   1
  22   1   2 27.9696 37.8592   1
 -22  -1  -2 74.2393 38.2022   1
 -22   1  -2 27.7703 39.1204   1
  24  -1   2 18.2736 36.0565   1
  24   1   2 9.18213 33.4736   1
 -24  -1  -2 26.6998 38.0886   1
 -24   1  -2 99.0902 43.5170   1
  25   1   2 17.7121 35.4032   1
  25  -1   2-8.96068 29.6631   1
 -25   1  -2-8.81068 35.7215   1
 -25  -1  -2-8.72634 39.1135   1
  26   2  -2-36.9797 41.4409   1
 -26  -2   2 55.8647 44.0433   1
  25   2  -2-9.23319 27.9022   1
  25  -2  -2-9.56450 32.9548   1
 -25  -2   2 9.39347 32.9821   1
 -25   2   2 28.2794 38.2181   1
  24   2  -2 104.601 45.0119   1
  24  -2  -2-9.60878 38.9954   1
 -24  -2   2 9.24618 39.0560   1
 -24   2   2 28.3349 40.9022   1
  23   2  -2-18.7041 34.6124   1
  23  -2  -2 9.55387 32.9178   1
 -23  -2   2-18.8973 37.7720   1
 -23   2   2 28.2810 36.5928   1
  22   2  -2 55.9853 37.0340   1
  22  -2  -2 140.764 45.0596   1
 -22  -2   2 56.4857 35.6985   1
 -22   2   2 94.1683 48.2472   1
  21   2  -2 65.7579 39.1906   1
  21  -2  -2 55.7262 35.5687   1
 -21  -2   2 36.7577 39.3327   1
 -21   2   2 9.12452 35.4858   1
  20   2  -2 426.093 59.2251   1
  20  -2  -2 328.767 52.8723   1
 -20  -2   2 317.166 52.3017   1
 -20   2   2 415.626 55.4998   1
  19   2  -2 37.5129 34.1980   1
  19  -2  -2 53.7959 34.8739   1
 -19  -2   2 33.9243 29.3056   1
 -19   2   2 43.9983 36.7212   1
  18   2  -2 941.481 86.2966   1
 -18  -2   2 884.379 82.8351   1
  17   2  -2 60.4274 32.5635   1
  17  -2  -2 50.8750 34.9315   1
 -17  -2   2 25.0120 31.9567   1
 -17   2   2 40.9094 35.0461   1
  16   2  -2 83.1835 33.0919   1
  16  -2  -2 73.6876 28.0370   1
 -16  -2   2 73.4504 33.4018   1
 -16   2   2 108.997 33.5845   1
  15  -2  -2 321.278 48.3831   1
 -15  -2   2 443.371 52.6121   1
 -15   2   2 300.441 46.5508   1
  14   2  -2 4166.42 258.392   1
  14  -2  -2 4208.92 257.546   1
 -14  -2   2 4039.52 257.486   1
 -14   2   2 4402.38 257.937   1
  13   2  -2 2461.86 161.821   1
  13  -2  -2 2357.14 157.115   1
 -13   2   2 2479.25 158.512   1
 -13  -2   2 2272.75 157.175   1
 -12   2   2 25280.7 1401.47   1
 -12  -2   2 25964.3 1403.73   1
  12   2  -2 25368.1 1404.14   1
 -11   2   2 199.431 32.4638   1
  11  -2  -2 91.1098 25.8394   1
 -11  -2   2 132.990 29.3517   1
  11   2  -2 178.765 34.0401   1
  10   2  -2 45466.8 2461.25   1
  10  -2  -2 45195.7 2459.28   1
 -10  -2   2 46685.9 2462.72   1
 -10   2   2 43966.4 2458.39   1
   9   2  -2 44626.2 2456.67   1
   9  -2  -2 44566.2 2454.22   1
  -9  -2   2 43912.6 2456.32   1
  -9   2   2 47869.1 2456.28   1
   8   2  -2 5335.05 318.481   1
  -8   2   2 5462.23 316.341   1
   8  -2  -2 5457.69 316.837   1
  -8  -2   2 6047.24 320.373   1
   7   2  -2 14485.9 835.119   1
  -7   2   2 15481.7 833.161   1
  -7  -2   2 15522.1 837.352   1
   7  -2  -2 15288.2 833.753   1
  -6   2   2 2835.86 173.852   1
   6  -2  -2 3167.04 174.380   1
   5   2  -2 3339.57 175.910   1
   5  -2  -2 3075.08 171.211   1
  -5   2   2 3142.17 171.487   1
   4  -2  -2 270756. 14445.4   1
  -4   2   2 269722. 14445.3   1
  -4  -2   2 267402. 14450.1   1
   4   2  -2 262435. 14450.3   1
  -3  -2   2 10892.2 598.894   1
   3  -2  -2 11006.4 595.044   1
   3   2  -2 10448.8 598.346   1
  -3   2   2 11214.8 595.279   1
  -2  -2   2 13353.7 679.481   1
   2   2  -2 12495.9 679.095   1
  -2   2   2 12513.8 675.179   1
   2  -2  -2 11820.6 675.354   1
   1  -2  -2 110004. 5712.00   1
  -1  -2   2 104998. 5715.32   1
   1   2  -2 93105.8 5714.46   1
  -1   2   2 111690. 5711.88   1
   0  -2   2 76963.8 4008.00   1
   0   2  -2 75022.2 4008.48   1
   0  -2  -2 72613.2 4006.18   1
   0   2   2 73230.3 4005.95   1
   1  -2   2 4915.37 277.802   1
  -1   2  -2 5281.44 278.479   1
  -1  -2  -2 4881.46 276.471   1
   1   2   2 4819.17 276.896   1
   2  -2   2 186928. 10076.4   1
  -2   2  -2 191596. 10076.3   1
  -2  -2  -2 183822. 10076.3   1
   2   2   2 185568. 10075.9   1
   3  -2   2 38867.7 2252.91   1
  -3   2  -2 44286.9 2254.87   1
  -3  -2  -2 41071.3 2253.75   1
   3   2   2 42596.3 2254.20   1
  -5   2  -2 85531.3 4481.84   1
   5  -2   2 82721.9 4481.70   1
  -5  -2  -2 83148.1 4482.29   1
   5   2   2 80329.1 4481.06   1
  -6  -2  -2 463.501 48.2425   1
   6   2   2 563.387 51.5015   1
   6  -2   2 629.894 51.8147   1
  -6   2  -2 474.500 48.1341   1
   7   2   2 33502.5 1604.55   1
   7  -2   2 31076.4 1600.21   1
  -7   2  -2 32062.2 1600.27   1
   8   2   2 54.7997 29.2041   1
   8  -2   2 41.2999 24.3837   1
  -8  -2  -2 42.6342 26.7931   1
  -8   2  -2 51.4546 22.0016   1
   9   2   2 23317.7 1248.96   1
   9  -2   2 22770.9 1247.15   1
  -9  -2  -2 21858.8 1246.49   1
  -9   2  -2 22668.7 1245.85   1
  11   2   2 7877.15 453.092   1
  11  -2   2 7745.23 452.955   1
 -11  -2  -2 7858.91 453.234   1
 -11   2  -2 7838.33 451.707   1
  12   2   2 31.2214 32.9518   1
  12  -2   2 23.0975 30.7935   1
 -12  -2  -2 7.65723 26.4009   1
 -12   2  -2 14.8576 27.9658   1
  13   2   2 2651.68 179.184   1
  13  -2   2 2817.40 181.109   1
 -13  -2  -2 2686.72 178.954   1
 -13   2  -2 2679.52 178.425   1
  14  -2   2 1944.39 141.462   1
  14   2   2 1876.63 139.789   1
 -14   2  -2 2200.93 143.421   1
 -14  -2  -2 1920.86 140.008   1
  15   2   2 2825.80 183.288   1
 -15  -2  -2 2531.89 179.221   1
  16   2   2 120.829 35.7634   1
  16  -2   2 35.2580 26.9501   1
 -16  -2  -2 65.9491 31.2842   1
 -16   2  -2 95.5149 31.8615   1
  17   2   2 27.8670 32.6150   1
  17  -2   2 17.9940 34.3905   1
 -17  -2  -2-17.4625 30.0835   1
 -17   2  -2-26.7041 40.3486   1
  18   2   2 18.5067 35.9523   1
  18  -2   2 27.4087 33.8494   1
 -18  -2  -2-9.05020 34.6286   1
 -18   2  -2 71.8018 33.2541   1
  19  -2   2 219.157 41.3763   1
 -19  -2  -2 224.740 50.5297   1
 -19   2  -2 242.282 44.8829   1
  20   2   2 9.23213 38.9601   1
  20  -2   2-18.6959 33.4264   1
 -20   2  -2-9.27965 34.3467   1
  21   2   2 159.796 41.5725   1
  21  -2   2 207.067 44.8974   1
 -21  -2  -2 127.916 41.8497   1
 -21   2  -2 148.458 42.4719   1
  22   2   2 18.5364 33.1841   1
  22  -2   2-9.39680 29.1487   1
 -22  -2  -2 27.4524 30.9650   1
 -22   2  -2 83.1351 33.0734   1
  23   2   2 17.9885 37.0330   1
 -23  -2  -2 65.1478 44.9641   1
  24  -2   2-18.1062 36.2009   1
  24   2   2 117.356 44.8337   1
 -24  -2  -2-17.9711 42.9419   1
 -24   2  -2-9.17069 43.3861   1
  25  -2   2-8.84416 26.7415   1
  25   2   2-26.9736 37.4628   1
 -25   2  -2-17.9690 33.2644   1
 -25  -2  -2-17.2736 37.8326   1
  26   3  -2-27.8795 35.5235   1
 -26  -3   2 17.8708 38.1873   1
 -25   3   2 9.69927 38.2194   1
  24   3  -2 27.6994 39.4744   1
  24  -3  -2 56.9682 34.5676   1
 -24  -3   2-47.3878 42.0095   1
 -24   3   2 28.9410 36.3113   1
  23  -3  -2 9.49257 34.5427   1
 -23   3   2-19.2328 38.9883   1
  22   3  -2-28.9946 37.5206   1
  22  -3  -2-9.52044 35.8228   1
 -22  -3   2-18.1781 38.3588   1
 -22   3   2 9.40485 35.3880   1
  21   3  -2 171.257 49.5384   1
  21  -3  -2 141.151 38.2822   1
 -21  -3   2 246.432 49.3131   1
 -21   3   2 166.549 40.1918   1
  20   3  -2 158.649 46.9951   1
  20  -3  -2 55.3824 38.7371   1
 -20  -3   2 170.233 45.1714   1
 -20   3   2 199.584 48.1235   1
  19  -3  -2 206.642 43.7069   1
 -19  -3   2 185.985 48.2376   1
 -19   3   2 239.132 47.4909   1
  18   3  -2 323.894 50.9382   1
 -18  -3   2 194.188 46.7379   1
  17  -3  -2 722.438 68.5577   1
 -17   3   2 558.061 64.9225   1
  16   3  -2 1288.75 100.821   1
  16  -3  -2 1039.62 92.2235   1
 -16  -3   2 1436.04 103.009   1
 -16   3   2 1012.67 92.1261   1
  15   3  -2 2160.52 148.924   1
  15  -3  -2 2023.62 144.307   1
 -15  -3   2 2003.73 147.160   1
 -15   3   2 2318.29 149.156   1
  14   3  -2 1045.49 88.2606   1
 -14   3   2 1094.16 84.4784   1
  14  -3  -2 847.502 79.4605   1
 -14  -3   2 1031.14 88.0253   1
 -13   3   2 589.948 59.2780   1
  13  -3  -2 544.874 55.3861   1
 -13  -3   2 572.316 58.2022   1
  13   3  -2 536.463 60.6102   1
  12  -3  -2 1304.05 103.850   1
 -12   3   2 1784.89 111.154   1
  11   3  -2 29557.6 1701.99   1
 -11  -3   2 32398.1 1704.90   1
 -11   3   2 31541.5 1701.19   1
  10   3  -2 17103.1 961.895   1
  10  -3  -2 17707.8 959.541   1
 -10  -3   2 17387.2 962.127   1
 -10   3   2 17327.8 958.504   1
   9   3  -2 1292.04 92.7170   1
  -9   3   2 1347.78 92.5188   1
   9  -3  -2 1413.88 91.5958   1
  -9  -3   2 1178.26 91.2661   1
   8   3  -2 4110.70 240.567   1
  -8   3   2 3897.44 236.489   1
  -8  -3   2 4000.53 240.939   1
   8  -3  -2 4227.45 236.947   1
   7   3  -2 321.830 36.9356   1
  -7  -3   2 323.228 36.8952   1
   6  -3  -2 35794.5 1909.04   1
  -6   3   2 33510.1 1908.41   1
   6   3  -2 38217.1 1914.48   1
  -6  -3   2 33895.2 1913.16   1
  -5   3   2 33996.3 1838.75   1
   5  -3  -2 33877.9 1839.35   1
  -4  -3   2 74159.7 3713.80   1
  -4   3   2 71433.4 3710.19   1
   4   3  -2 75302.3 3713.86   1
  -3  -3   2 6902.45 393.788   1
   3   3  -2 7080.41 393.287   1
  -3   3   2 7241.74 389.303   1
   3  -3  -2 6965.92 389.251   1
  -2  -3   2 21547.8 1031.66   1
   2   3  -2 20213.1 1031.27   1
  -2   3   2 20912.0 1027.03   1
   1  -3  -2 167720. 8408.61   1
  -1   3   2 172971. 8408.12   1
   1   3  -2 163753. 8410.95   1
   0  -3   2 67077.9 3603.64   1
   0   3   2 66236.9 3601.19   1
   0  -3  -2 66885.2 3601.25   1
   1   3   2 10860.3 591.622   1
  -1  -3  -2 10418.5 591.304   1
  -1   3  -2 10894.2 592.309   1
   1  -3   2 10864.3 592.629   1
   2   3   2 12991.5 723.345   1
  -2  -3  -2 13770.7 723.964   1
  -2   3  -2 13828.8 725.010   1
   2  -3   2 12183.3 723.612   1
   4   3   2 2072.72 129.387   1
   4  -3   2 1992.57 128.960   1
  -4   3  -2 2111.05 129.636   1
  -4  -3  -2 2091.41 131.318   1
   5  -3   2 1534.81 101.404   1
   5   3   2 1596.65 102.633   1
  -5   3  -2 1367.81 99.7398   1
  -5  -3  -2 1560.71 102.317   1
  -6  -3  -2 19161.6 1077.42   1
   6  -3   2 19254.5 1077.65   1
   6   3   2 20479.9 1078.89   1
  -6   3  -2 19585.7 1079.07   1
   7   3   2 17090.5 943.481   1
   7  -3   2 15656.1 941.927   1
  -7   3  -2 17792.9 944.072   1
  -7  -3  -2 17950.5 945.280   1
   8   3   2 658.631 59.3735   1
   8  -3   2 553.794 57.5848   1
  -8   3  -2 739.721 61.6821   1
  -8  -3  -2 630.878 59.9276   1
   9   3   2 8129.87 442.301   1
   9  -3   2 7135.43 437.114   1
  -9   3  -2 7639.97 438.176   1
  -9  -3  -2 7689.24 438.811   1
  10   3   2 11192.1 630.811   1
 -10  -3  -2 11032.6 629.485   1
  11   3   2 1560.88 122.175   1
  11  -3   2 1711.30 122.875   1
 -11   3  -2 1867.47 124.424   1
 -11  -3  -2 1677.47 123.200   1
  12   3   2 6383.22 369.312   1
  12  -3   2 5826.30 366.077   1
 -12   3  -2 6056.23 366.317   1
 -12  -3  -2 6666.94 370.871   1
  13   3   2 207.828 39.8477   1
 -13   3  -2 142.696 36.9780   1
 -13  -3  -2 139.882 37.4591   1
  14   3   2 462.683 54.6186   1
  14  -3   2 416.639 56.6265   1
 -14   3  -2 542.667 62.0458   1
 -14  -3  -2 506.605 56.0729   1
  15   3   2 2112.18 150.111   1
 -15  -3  -2 2096.96 149.442   1
  16   3   2 45.3276 39.8025   1
  16  -3   2 44.3642 35.0768   1
 -16   3  -2 43.7350 29.6910   1
 -16  -3  -2 86.6861 38.0690   1
  17   3   2 138.059 35.8571   1
  17  -3   2 118.218 38.5075   1
 -17   3  -2 134.055 40.6521   1
 -17  -3  -2 123.369 33.8692   1
 -18   3  -2-9.09525 37.3905   1
  18  -3   2 37.0088 39.5469   1
  19   3   2 200.383 44.2854   1
  19  -3   2 205.925 43.9563   1
 -19   3  -2 221.335 45.9618   1
 -19  -3  -2 224.336 42.6991   1
  20   3   2 131.441 49.7800   1
  20  -3   2 235.292 49.8969   1
 -20   3  -2 185.983 47.2819   1
 -20  -3  -2 201.666 49.4349   1
  21   3   2 27.4390 26.9407   1
 -21  -3  -2-18.7769 32.3490   1
  22   3   2 63.9804 39.1924   1
  22  -3   2 55.6146 32.7025   1
 -22   3  -2 75.3450 35.5779   1
 -22  -3  -2 36.9416 37.5801   1
  23   3   2 9.34805 37.3698   1
 -23  -3  -2-8.77764 37.9782   1
 -24   3  -2-27.5186 36.1560   1
  24  -3   2-9.16600 33.9390   1
 -25  -3  -2 8.73949 40.4873   1
 -25   3  -2-17.8299 41.7370   1
  25  -3   2 9.08711 37.8533   1
  25   3   2 26.2008 38.7002   1
  25   4  -2 54.8980 39.1095   1
 -25  -4   2-27.4693 41.9702   1
  24   4  -2-28.2642 42.2609   1
  24  -4  -2-9.76515 36.1791   1
 -24   4   2-38.2016 38.2144   1
 -24  -4   2-46.2250 45.0781   1
  23   4  -2 68.2093 43.1898   1
  23  -4  -2 19.5280 31.6599   1
 -23   4   2-19.1647 32.3928   1
 -23  -4   2 35.0065 40.1227   1
  22   4  -2 47.6284 38.7713   1
  22  -4  -2 57.4200 42.5423   1
 -22   4   2 105.339 41.5747   1
 -22  -4   2 45.5946 40.5503   1
  21   4  -2 28.5577 40.4286   1
 -21  -4   2 136.535 44.5870   1
 -20   4   2 187.470 44.9408   1
  20  -4  -2 173.210 44.1974   1
  19   4  -2 101.895 41.6580   1
  19  -4  -2 178.338 45.6480   1
 -19   4   2 90.6806 42.1640   1
 -19  -4   2 164.832 49.6274   1
  18   4  -2 201.052 39.9159   1
  18  -4  -2 138.627 41.8026   1
 -18   4   2 105.648 38.0551   1
 -18  -4   2 153.642 39.0189   1
  17   4  -2 54.5656 36.9986   1
  17  -4  -2 33.4402 28.9678   1
 -17   4   2 50.8831 30.4777   1
 -17  -4   2 97.3340 36.4990   1
  16  -4  -2 537.843 63.0189   1
 -16   4   2 651.066 66.6562   1
 -16  -4   2 725.233 71.1392   1
  15   4  -2 148.758 41.1434   1
 -15  -4   2 134.922 38.5696   1
 -15   4   2 162.996 35.4949   1
  15  -4  -2 91.8707 29.6513   1
  14   4  -2 270.192 44.3213   1
 -14   4   2 242.822 42.4751   1
  14  -4  -2 217.734 38.9707   1
 -14  -4   2 180.199 39.3591   1
 -13  -4   2 30.4127 24.1175   1
  13   4  -2 7.40881 23.5020   1
 -12  -4   2 247.984 39.6333   1
  12   4  -2 292.730 43.2630   1
  12  -4  -2 204.031 36.3790   1
  11   4  -2 1540.54 115.850   1
  11  -4  -2 1889.20 116.741   1
 -11   4   2 1630.96 115.065   1
 -11  -4   2 1579.19 116.426   1
  10   4  -2 14953.3 814.549   1
 -10   4   2 13893.1 809.794   1
 -10  -4   2 15192.7 816.233   1
   9   4  -2 4717.97 305.060   1
  -9   4   2 5220.90 301.675   1
   9  -4  -2 5153.86 301.055   1
  -9  -4   2 5760.81 308.892   1
   8   4  -2 2643.22 167.239   1
  -8   4   2 2800.57 163.263   1
   8  -4  -2 2634.46 162.585   1
  -8  -4   2 2497.91 166.034   1
   7   4  -2 5759.33 347.598   1
  -7   4   2 6109.40 344.649   1
  -7  -4   2 5989.12 348.069   1
   7  -4  -2 6350.01 345.059   1
   6   4  -2 36266.8 2004.09   1
  -6  -4   2 37496.7 2005.55   1
   5   4  -2 2759.70 173.206   1
   5  -4  -2 2927.70 170.822   1
  -5   4   2 2923.08 170.615   1
  -5  -4   2 2892.21 174.864   1
  -4  -4   2 8150.32 470.425   1
  -4   4   2 8371.43 466.712   1
   4   4  -2 8623.65 471.124   1
   4  -4  -2 8528.91 466.827   1
   3  -4  -2 11917.9 652.809   1
  -3   4   2 11850.3 652.054   1
   2  -4  -2 32266.7 1745.45   1
  -2   4   2 32118.7 1745.29   1
  -1   4   2 1076.32 65.4237   1
   1  -4  -2 835.008 63.6150   1
   0   4   2 51316.6 2700.45   1
   0  -4  -2 48547.7 2700.12   1
   1   4   2 3367.97 192.382   1
  -1  -4  -2 3219.55 191.568   1
  -2   4  -2 180480. 10058.0   1
   2  -4   2 192897. 10059.0   1
   3   4   2 29892.8 1569.95   1
  -3   4  -2 29891.4 1570.49   1
  -3  -4  -2 31236.4 1570.21   1
   4   4   2 30584.5 1673.51   1
  -4   4  -2 30099.7 1673.14   1
   4  -4   2 31005.9 1673.59   1
  -4  -4  -2 31183.4 1673.88   1
   5   4   2 26321.2 1358.73   1
   5  -4   2 24629.9 1356.17   1
  -5   4  -2 23576.7 1355.92   1
  -5  -4  -2 24861.5 1358.87   1
   6  -4   2 1164.39 87.6378   1
  -6  -4  -2 1179.64 89.7132   1
   6   4   2 1247.23 90.1705   1
  -6   4  -2 1337.38 89.3376   1
   7  -4   2 312.979 38.9092   1
   7   4   2 385.000 42.6750   1
  -7  -4  -2 332.473 40.8590   1
  -7   4  -2 308.910 37.7260   1
   8  -4   2 183.267 34.2863   1
   8   4   2 123.027 31.6428   1
  -8   4  -2 141.961 33.7889   1
  -8  -4  -2 141.348 33.7278   1
  -9   4  -2 669.467 60.5821   1
   9  -4   2 547.388 57.9313   1
  10  -4   2 960.534 80.7408   1
  10   4   2 831.852 78.6768   1
 -10   4  -2 1122.73 85.3863   1
 -10  -4  -2 1001.46 82.9809   1
 -11  -4  -2 3576.21 233.863   1
  11   4   2 3861.49 238.796   1
 -11   4  -2 4248.45 239.257   1
  11  -4   2 3553.81 233.435   1
  12   4   2 3067.19 204.866   1
  12  -4   2 3316.43 204.822   1
 -12   4  -2 3258.82 204.942   1
 -12  -4  -2 3059.22 204.285   1
  13   4   2 981.121 87.3339   1
  13  -4   2 1132.58 89.5729   1
 -13   4  -2 1052.50 88.3796   1
 -13  -4  -2 1055.49 90.0259   1
 -14   4  -2 2326.62 163.153   1
  14  -4   2 2448.83 163.754   1
  15   4   2 116.268 42.1230   1
  15  -4   2 85.9219 29.3934   1
 -15   4  -2 43.6367 32.6279   1
 -15  -4  -2 115.418 39.6089   1
  16   4   2 18.2552 37.0233   1
  16  -4   2 26.4640 30.9935   1
 -16  -4  -2 17.9085 34.7762   1
  17  -4   2 8.99887 24.5276   1
 -17   4  -2 55.1216 33.5792   1
 -17  -4  -2 80.8853 39.0136   1
  18   4   2 74.8386 40.4823   1
  18  -4   2 9.12867 31.4615   1
 -18   4  -2-9.38394 33.5610   1
 -18  -4  -2-8.96899 34.2914   1
  19   4   2 66.8703 33.8032   1
  19  -4   2 65.1463 32.9453   1
 -19   4  -2 103.778 38.4795   1
 -19  -4  -2 80.0748 33.1956   1
  20  -4   2-18.8862 38.8168   1
 -20   4  -2-28.3530 40.3933   1
 -20  -4  -2 17.6626 36.7897   1
  21   4   2 9.50142 37.4398   1
  22   4   2 64.2516 31.6342   1
  22  -4   2 9.52244 36.9707   1
 -22   4  -2-27.9639 38.3198   1
 -22  -4  -2-9.11433 28.2325   1
  23   4   2 8.88122 39.3545   1
  23  -4   2-9.39729 29.7865   1
 -23   4  -2-9.18181 32.8326   1
 -23  -4  -2-18.3121 43.3101   1
  24   4   2 35.6199 31.8406   1
  24  -4   2-9.18580 33.4260   1
 -24   4  -2-8.99379 37.4630   1
 -24  -4  -2-8.73302 32.8560   1
 -25   4  -2-26.3388 42.3831   1
  25  -4   2-17.7807 36.5604   1
  26   5  -2-26.8759 39.6980   1
 -26  -5   2 44.1273 43.4173   1
  25   5  -2-18.7988 39.7679   1
 -25  -5   2 114.899 46.7331   1
  24   5  -2-10.0031 43.2859   1
 -24   5   2 19.0172 40.6420   1
 -24  -5   2 25.3224 37.8398   1
  23   5  -2 37.8713 28.7434   1
  23  -5  -2 57.3212 39.3639   1
 -23   5   2 94.9907 43.1460   1
 -23  -5   2 36.3493 30.2081   1
  22   5  -2 9.53845 34.1089   1
  22  -5  -2-9.54200 30.2464   1
 -22   5   2 47.0992 37.6600   1
 -22  -5   2-9.17428 40.1786   1
  21   5  -2 9.51902 38.0610   1
 -21  -5   2 18.6790 41.3901   1
  20   5  -2 75.7290 32.6525   1
  20  -5  -2 28.0926 32.3017   1
 -20   5   2-9.16529 30.3799   1
 -20  -5   2 9.39839 34.2346   1
  19   5  -2 56.5831 37.7317   1
  19  -5  -2 27.5557 38.7918   1
 -19   5   2 44.9474 37.4773   1
 -19  -5   2-9.27872 37.1254   1
  18   5  -2 37.8845 36.8732   1
 -18   5   2 43.7186 35.5629   1
  18  -5  -2 71.4623 33.7266   1
  17   5  -2 128.526 41.3733   1
  17  -5  -2 69.1459 32.2776   1
 -17   5   2 67.6844 32.6253   1
 -17  -5   2 62.9016 36.6853   1
  16   5  -2 125.818 40.1282   1
 -16   5   2 81.3825 33.3648   1
 -16  -5   2 119.122 40.5500   1
  16  -5  -2 58.2179 32.1743   1
 -15  -5   2 843.004 80.8933   1
  15  -5  -2 952.407 82.6926   1
  15   5  -2 861.891 80.7282   1
 -15   5   2 1126.54 85.2375   1
  14   5  -2 280.364 46.3511   1
 -14  -5   2 299.499 46.1525   1
 -14   5   2 199.006 38.0854   1
  14  -5  -2 255.532 40.0492   1
  13   5  -2 7005.20 407.263   1
 -13  -5   2 6741.82 405.647   1
 -13   5   2 7134.46 404.879   1
  13  -5  -2 6850.82 403.544   1
  12   5  -2 4725.69 297.455   1
  12  -5  -2 4692.32 293.578   1
 -12   5   2 5350.01 296.855   1
 -12  -5   2 5100.66 300.294   1
  11   5  -2 2799.67 185.120   1
  11  -5  -2 2884.79 182.137   1
 -11  -5   2 3037.93 188.899   1
  10   5  -2 3375.48 214.230   1
 -10   5   2 3467.42 211.553   1
  10  -5  -2 3467.58 210.242   1
 -10  -5   2 3537.61 216.327   1
  -9   5   2 1539.39 112.571   1
  -9  -5   2 1691.31 118.789   1
   8   5  -2 182.924 33.5653   1
  -8   5   2 94.5666 23.4345   1
   8  -5  -2 110.721 25.3291   1
  -8  -5   2 107.763 29.8525   1
   7   5  -2 12273.2 677.249   1
  -7   5   2 12351.0 673.110   1
   7  -5  -2 11860.8 673.757   1
  -7  -5   2 11975.8 676.947   1
   6   5  -2 11592.3 603.771   1
   6  -5  -2 9844.86 595.710   1
  -6   5   2 10728.2 597.437   1
  -6  -5   2 11179.5 602.377   1
  -5  -5   2 34138.1 1760.06   1
   5   5  -2 32501.1 1759.03   1
  -5   5   2 31270.4 1754.35   1
   5  -5  -2 31698.4 1755.10   1
   4   5  -2 49857.7 2666.29   1
  -4  -5   2 48444.9 2666.05   1
   3   5  -2 1606.65 97.4523   1
  -3  -5   2 1217.15 96.2756   1
  -2  -5   2 241.809 30.8864   1
   2   5  -2 252.490 30.2126   1
  -1  -5   2 6233.91 359.954   1
   1   5  -2 6444.37 360.572   1
   0  -5   2 58.3257 22.8953   1
   0   5  -2 56.0597 23.3327   1
   1  -5   2 97614.9 5431.88   1
  -1   5  -2 99435.2 5431.56   1
   1   5   2 101779. 5430.63   1
  -1  -5  -2 103085. 5430.52   1
  -2   5  -2 191.623 26.2842   1
   2  -5   2 113.058 25.1192   1
   2   5   2 168.084 28.0565   1
  -2  -5  -2 120.762 25.2788   1
   3   5   2 17488.8 956.791   1
  -3  -5  -2 17826.1 957.604   1
  -3   5  -2 16699.9 956.527   1
   3  -5   2 17584.6 958.123   1
   4   5   2 1214.19 87.9553   1
  -4  -5  -2 1326.84 89.1124   1
  -4   5  -2 1207.99 88.3623   1
   4  -5   2 1102.23 86.7521   1
   5   5   2 45.4796 20.7977   1
  -5  -5  -2 55.4795 23.2089   1
  -5   5  -2 21.8580 23.1591   1
   5  -5   2 32.9796 25.2818   1
   6   5   2 3368.97 217.264   1
  -6  -5  -2 3457.21 217.907   1
  -6   5  -2 3709.34 217.382   1
   6  -5   2 3748.40 218.495   1
   7   5   2 1509.98 110.971   1
   7  -5   2 1832.82 114.616   1
  -7  -5  -2 1547.69 113.611   1
  -7   5  -2 1546.31 111.314   1
  -8   5  -2 362.157 46.1233   1
   8  -5   2 545.861 53.1140   1
   9   5   2 9728.90 550.897   1
  -9  -5  -2 9525.78 551.068   1
  10  -5   2 615.590 63.7559   1
 -10  -5  -2 721.180 68.3918   1
 -10   5  -2 794.444 68.3540   1
  10   5   2 599.294 64.5894   1
  11  -5   2 4445.94 274.163   1
  11   5   2 4395.10 274.370   1
 -11  -5  -2 4493.29 275.761   1
 -11   5  -2 4673.30 275.352   1
  12  -5   2 2458.84 158.389   1
  12   5   2 2146.33 155.894   1
 -12  -5  -2 2160.33 154.312   1
 -12   5  -2 2403.37 157.614   1
  13  -5   2 1727.30 124.399   1
  13   5   2 1850.75 126.860   1
 -13   5  -2 1576.92 120.845   1
 -13  -5  -2 1404.37 117.980   1
 -14  -5  -2-8.88104 34.9996   1
  14   5   2-17.9046 33.6885   1
 -15  -5  -2 1112.86 93.5799   1
  15  -5   2 1196.33 99.0403   1
  15   5   2 1021.41 92.7447   1
  16   5   2 184.993 45.5679   1
  16  -5   2 254.129 48.3973   1
 -16   5  -2 168.797 44.2845   1
 -16  -5  -2 219.623 44.6848   1
 -17   5  -2 45.2796 37.7590   1
  17  -5   2 18.5080 34.8563   1
  18   5   2 66.0037 40.8730   1
 -18  -5  -2 27.6083 39.4080   1
  19   5   2 56.7447 42.4782   1
  19  -5   2 9.44867 32.6698   1
 -19   5  -2 101.726 36.5393   1
 -19  -5  -2 27.2758 38.4638   1
 -20   5  -2-9.26022 27.2795   1
  20  -5   2-9.44285 29.2443   1
  21   5   2-9.96230 36.8874   1
  21  -5   2 28.1659 37.0081   1
 -21   5  -2-9.26788 37.5908   1
 -21  -5  -2 58.8477 35.9443   1
 -22   5  -2 18.4926 41.4503   1
  22  -5   2 9.23862 37.4635   1
  23   5   2-27.1419 39.6195   1
  23  -5   2-9.12671 30.8354   1
 -23   5  -2 18.2553 30.2155   1
 -23  -5  -2 17.6725 38.6952   1
  24   5   2 34.5343 37.8138   1
 -24  -5  -2-8.86376 41.0669   1
  26   6  -2-9.09117 30.7153   1
 -26  -6   2 8.54751 34.1695   1
  25   6  -2 9.75530 43.2281   1
 -25  -6   2 8.23416 37.7397   1
  24   6  -2 65.2104 38.3156   1
 -24  -6   2-8.92134 39.0931   1
  23   6  -2-28.3502 30.6495   1
 -23  -6   2-18.2535 30.8606   1
  22   6  -2 57.0588 40.1647   1
  22  -6  -2 56.6336 37.2275   1
 -22   6   2-9.51340 40.1798   1
 -22  -6   2 18.6600 42.7914   1
  21   6  -2-9.55706 31.6493   1
  21  -6  -2-18.6813 35.1528   1
 -21   6   2-37.6601 42.2093   1
 -21  -6   2-9.46064 27.8792   1
  20   6  -2 67.3712 40.6327   1
  20  -6  -2 18.3194 33.3537   1
 -20   6   2-9.25885 33.1287   1
 -20  -6   2 28.2350 41.7212   1
 -19   6   2 27.2156 35.7456   1
  19  -6  -2-8.97333 27.7885   1
  18   6  -2 429.426 56.5626   1
 -18  -6   2 332.750 53.1685   1
  18  -6  -2 315.008 47.8339   1
 -18   6   2 300.754 49.3783   1
  17   6  -2 215.095 51.7527   1
 -17  -6   2 256.767 50.6040   1
  16   6  -2 551.865 63.0956   1
  16  -6  -2 502.142 60.8708   1
 -16  -6   2 578.036 63.8562   1
 -16   6   2 506.072 60.7258   1
  15  -6  -2 214.406 43.1371   1
 -15   6   2 343.549 49.0465   1
  14   6  -2 267.104 47.2764   1
  14  -6  -2 357.448 48.9048   1
 -14  -6   2 336.858 51.9672   1
 -14   6   2 436.481 51.8409   1
  13   6  -2 184.582 42.0216   1
  13  -6  -2 233.281 37.4160   1
 -13   6   2 131.304 36.1171   1
 -13  -6   2 150.843 40.5423   1
 -12  -6   2 840.224 80.2206   1
  12   6  -2 895.627 79.4342   1
  11   6  -2 625.207 64.9745   1
 -11   6   2 663.787 61.4379   1
 -11  -6   2 814.766 69.4288   1
  11  -6  -2 646.240 61.7305   1
  10   6  -2 662.815 66.4928   1
  10  -6  -2 751.976 63.8302   1
 -10  -6   2 670.248 64.5097   1
  -9   6   2 5663.10 335.086   1
   9  -6  -2 5825.78 335.601   1
   8   6  -2 14866.2 812.293   1
  -8   6   2 14526.7 807.537   1
  -8  -6   2 14255.2 810.380   1
   7   6  -2 940.947 77.4847   1
   7  -6  -2 977.432 74.4033   1
  -7  -6   2 911.017 77.5246   1
  -7   6   2 1067.78 74.9860   1
   6   6  -2 3651.47 227.328   1
  -6  -6   2 3614.89 228.703   1
  -6   6   2 3764.29 223.223   1
   6  -6  -2 3990.04 225.010   1
   5  -6  -2 25655.0 1489.19   1
   5   6  -2 28899.8 1494.76   1
  -5  -6   2 27521.7 1493.92   1
  -5   6   2 27505.7 1489.24   1
   4  -6  -2 218.162 28.9673   1
  -4  -6   2 139.643 30.2443   1
  -4   6   2 191.303 27.8688   1
   3  -6  -2 2395.99 141.538   1
   3   6  -2 2277.98 143.799   1
  -3  -6   2 2037.04 143.205   1
  -3   6   2 2325.93 140.453   1
  -2  -6   2 6703.47 374.445   1
   2  -6  -2 6393.71 370.746   1
   2   6  -2 6481.31 374.190   1
  -2   6   2 6587.99 370.781   1
   1  -6  -2 320.671 36.2037   1
  -1   6   2 305.315 35.2240   1
   1   6  -2 245.917 33.0418   1
   0  -6   2 16299.4 893.592   1
   0   6   2 15817.3 891.096   1
   0  -6  -2 16152.7 891.821   1
   0   6  -2 16554.1 893.562   1
   1  -6   2 46572.7 2844.06   1
   1   6   2 54847.7 2845.49   1
  -1  -6  -2 54180.4 2845.08   1
  -1   6  -2 54701.6 2846.75   1
   2  -6   2 101279. 5500.79   1
  -2   6  -2 103235. 5500.96   1
  -2  -6  -2 102784. 5500.44   1
   2   6   2 99884.1 5499.49   1
   3  -6   2 12798.4 712.146   1
   3   6   2 12772.3 711.210   1
  -3  -6  -2 13161.7 712.052   1
  -3   6  -2 12395.5 711.418   1
   4   6   2 7004.15 399.019   1
  -4  -6  -2 7140.21 399.151   1
  -4   6  -2 6647.50 397.509   1
   4  -6   2 7022.59 399.125   1
   5   6   2 29087.4 1491.13   1
  -5  -6  -2 27606.5 1488.95   1
  -5   6  -2 25996.9 1487.48   1
   5  -6   2 26158.4 1489.34   1
   6   6   2 2164.09 138.723   1
  -6  -6  -2 2121.73 137.351   1
  -6   6  -2 2063.72 137.169   1
   6  -6   2 1800.32 135.600   1
  -7   6  -2 177.336 31.0081   1
   7  -6   2 185.001 32.7343   1
  -8  -6  -2 29.7818 29.7642   1
   8   6   2-20.8916 27.8390   1
  -9  -6  -2 1636.76 112.356   1
   9  -6   2 1486.00 110.327   1
   9   6   2 1290.99 108.512   1
  -9   6  -2 1493.03 108.640   1
  10   6   2 15.6011 30.3561   1
 -10  -6  -2 69.1881 36.4263   1
 -10   6  -2 14.9271 28.6103   1
  10  -6   2 74.6060 33.5094   1
 -11  -6  -2 6616.57 392.673   1
  11  -6   2 6884.46 392.712   1
 -11   6  -2 6561.61 392.131   1
  11   6   2 6625.98 393.144   1
  12  -6   2 56.0416 32.4662   1
 -12   6  -2-16.1297 32.2477   1
 -12  -6  -2 42.8483 37.0851   1
  12   6   2-24.6673 31.9249   1
 -13   6  -2 448.872 54.7368   1
 -13  -6  -2 564.462 61.4246   1
 -14  -6  -2 428.017 55.5404   1
  14  -6   2 270.704 46.9508   1
 -14   6  -2 341.986 54.2629   1
  14   6   2 434.197 58.8752   1
 -15  -6  -2 375.982 55.0609   1
  15  -6   2 380.139 53.1378   1
 -15   6  -2 472.843 55.9458   1
  15   6   2 565.360 60.6034   1
 -16  -6  -2 37.0289 40.0822   1
  16  -6   2 8.82530 35.3128   1
 -16   6  -2-8.94452 35.2749   1
  16   6   2 85.6706 42.2057   1
 -17  -6  -2 121.153 34.7482   1
  17  -6   2 116.655 43.5397   1
 -17   6  -2 172.795 47.8072   1
  17   6   2 160.520 39.0246   1
 -18  -6  -2 375.390 54.5958   1
  18  -6   2 263.478 50.8721   1
 -18   6  -2 441.899 57.8366   1
  18   6   2 274.168 53.4492   1
 -19  -6  -2 111.259 43.4226   1
  19  -6   2 82.3878 40.5932   1
 -19   6  -2 102.071 41.1338   1
  19   6   2 189.026 49.0551   1
 -20  -6  -2 36.3820 39.3589   1
  20  -6   2 9.22323 33.5684   1
 -20   6  -2-27.9713 35.6455   1
  20   6   2 47.0751 42.2051   1
  21  -6   2 129.423 42.4032   1
 -21  -6  -2 142.550 46.3354   1
 -21   6  -2 232.851 48.7698   1
 -22   6  -2-46.3421 35.9873   1
  22   6   2-9.44500 37.2238   1
  23  -6   2 9.09268 36.3628   1
 -23   6  -2 27.4915 38.1842   1
 -24  -6  -2-25.6562 32.6931   1
  24  -6   2 35.7854 41.8851   1
  24   6   2 17.4842 28.9432   1
 -24   6  -2 45.0714 43.0732   1
  25   7  -2 9.03860 37.1541   1
 -25  -7   2-25.9652 40.0976   1
  24   7  -2 36.9785 29.9597   1
 -24  -7   2-26.7915 36.2080   1
  23   7  -2-18.7372 40.0385   1
 -23  -7   2 27.6971 43.2221   1
  22  -7  -2 116.725 41.8327   1
  22   7  -2 66.5075 35.4743   1
 -22  -7   2 65.8564 36.8181   1
 -22   7   2 104.693 36.6802   1
  21  -7  -2-28.9396 40.1824   1
 -21   7   2 37.7376 37.1730   1
  20   7  -2 19.2712 39.0677   1
  20  -7  -2-28.4017 39.4369   1
 -20  -7   2-28.6641 42.3385   1
 -20   7   2 9.33353 40.3854   1
  19   7  -2 524.524 66.8635   1
 -19   7   2 504.164 63.3843   1
  19  -7  -2 427.826 62.2805   1
 -18   7   2 169.878 38.3316   1
  18  -7  -2 82.2659 37.6717   1
  17   7  -2 734.172 76.2650   1
 -17   7   2 887.956 80.2283   1
  17  -7  -2 802.222 77.7554   1
 -17  -7   2 708.506 78.3167   1
  16   7  -2 26.5792 31.1822   1
 -16   7   2 109.924 34.8216   1
  16  -7  -2-8.64426 28.6963   1
 -16  -7   2 35.8101 32.6481   1
  15   7  -2 79.1106 29.3704   1
 -15   7   2 65.4961 32.5034   1
  15  -7  -2 100.559 38.1939   1
 -15  -7   2 60.5641 29.5028   1
 -14   7   2 1558.61 109.847   1
  14  -7  -2 1207.74 103.324   1
  13   7  -2 107.991 37.3038   1
 -13   7   2 15.4030 29.9824   1
  13  -7  -2 7.65589 28.8940   1
 -13  -7   2 58.5300 33.5039   1
  12   7  -2 1608.07 121.005   1
 -12   7   2 1634.40 121.756   1
 -12  -7   2 1687.08 124.830   1
  12  -7  -2 1819.52 122.833   1
 -11  -7   2 4867.79 293.706   1
  11   7  -2 4781.48 293.742   1
  10   7  -2 6010.71 341.928   1
 -10   7   2 6190.26 338.445   1
  10  -7  -2 5545.50 336.014   1
 -10  -7   2 5191.18 336.177   1
   9   7  -2 8198.25 529.940   1
  -9   7   2 9188.42 529.219   1
   9  -7  -2 10050.4 532.065   1
  -9  -7   2 9958.93 534.874   1
  -8   7   2 9146.64 526.030   1
   8  -7  -2 9448.03 526.438   1
  -7  -7   2 3283.52 210.374   1
  -7   7   2 3333.78 207.516   1
   7   7  -2 3592.90 212.852   1
  -6  -7   2 148.706 32.0798   1
   6  -7  -2 128.080 28.8866   1
   6   7  -2 114.463 30.0832   1
  -6   7   2 162.834 29.8277   1
  -5   7   2 6867.57 385.451   1
   5   7  -2 7462.32 391.610   1
   5  -7  -2 7087.47 386.857   1
  -4   7   2 11493.9 620.043   1
   4   7  -2 11226.4 622.947   1
  -4  -7   2 11320.3 623.715   1
   4  -7  -2 10413.7 618.591   1
  -3   7   2 7074.94 381.172   1
   3   7  -2 6439.02 382.704   1
  -3  -7   2 6572.86 383.163   1
   3  -7  -2 6493.33 379.481   1
   2   7  -2 1353.45 93.6731   1
  -2   7   2 1291.43 90.7080   1
   2  -7  -2 1277.30 91.6490   1
  -2  -7   2 1257.88 93.1056   1
   1   7  -2 15293.7 862.814   1
  -1   7   2 15684.2 860.843   1
   1  -7  -2 15196.9 861.143   1
  -1  -7   2 16142.7 863.855   1
   0   7  -2 26567.0 1440.08   1
   0   7   2 24735.9 1437.80   1
   0  -7  -2 26586.8 1439.42   1
   0  -7   2 27496.5 1441.07   1
  -1   7  -2 6491.12 370.550   1
   1   7   2 6675.60 368.848   1
  -1  -7  -2 6441.83 368.317   1
   1  -7   2 6007.94 368.429   1
  -2   7  -2 6553.01 426.198   1
  -2  -7  -2 7986.85 429.796   1
   2   7   2 7846.56 429.247   1
   2  -7   2 7773.22 430.177   1
   3  -7   2 4149.12 236.600   1
   3   7   2 3792.80 235.005   1
  -3  -7  -2 3753.14 234.313   1
   4  -7   2 32974.1 1786.13   1
  -4   7  -2 32932.4 1785.92   1
   4   7   2 30870.4 1783.53   1
  -4  -7  -2 34117.1 1787.29   1
   5  -7   2 1173.51 87.0908   1
  -5  -7  -2 1219.42 90.8203   1
  -5   7  -2 1247.33 89.4635   1
  -6   7  -2 11463.0 632.961   1
   6  -7   2 10954.2 632.499   1
  -7  -7  -2 6495.56 385.630   1
   7   7   2 6721.10 387.026   1
   8   7   2 194.229 38.0630   1
  -8  -7  -2 160.460 37.8158   1
  -8   7  -2 233.096 40.3221   1
   8  -7   2 246.393 43.0660   1
   9   7   2 326.904 44.7179   1
   9  -7   2 451.690 49.5066   1
  -9  -7  -2 333.255 48.5230   1
  -9   7  -2 315.949 43.4510   1
 -10  -7  -2 17198.4 929.887   1
 -10   7  -2 17188.9 929.354   1
  10  -7   2 16722.1 928.368   1
  10   7   2 15385.0 927.953   1
 -11  -7  -2 1840.50 137.110   1
  11  -7   2 1954.86 138.515   1
  11   7   2 2050.97 140.577   1
 -11   7  -2 1936.17 137.966   1
 -12   7  -2 930.315 83.6378   1
  13   7   2 189.671 38.8958   1
 -13  -7  -2 278.554 43.4519   1
  14  -7   2 458.185 57.4493   1
 -14  -7  -2 321.449 49.6756   1
 -14   7  -2 373.418 54.2466   1
  14   7   2 416.661 52.8119   1
 -15  -7  -2 52.9748 34.8052   1
  15  -7   2 71.7201 37.3594   1
 -15   7  -2-8.91097 39.0383   1
  15   7   2-29.2065 37.8066   1
  16  -7   2 228.221 49.2562   1
 -16   7  -2 81.6625 44.5445   1
 -17  -7  -2 321.086 48.3612   1
  17   7   2 135.942 38.3988   1
 -18  -7  -2 75.0773 42.3343   1
  18  -7   2 83.8794 37.0307   1
 -18   7  -2 121.281 40.6468   1
  18   7   2 66.7707 40.5343   1
 -19  -7  -2 37.5265 38.0392   1
  19  -7   2 28.1248 35.8386   1
 -19   7  -2-18.7579 39.0703   1
  19   7   2-9.44732 38.8339   1
 -20  -7  -2 193.201 44.4940   1
  20  -7   2 178.861 48.8938   1
  20   7   2 243.750 45.7284   1
  21  -7   2-28.1244 39.5631   1
 -21   7  -2 46.5877 43.6227   1
 -22  -7  -2-17.4118 26.3182   1
  22   7   2-9.09097 27.4815   1
  23   7   2 36.6132 31.5683   1
 -23  -7  -2 33.1176 31.1801   1
 -23   7  -2 9.05265 42.4029   1
  23  -7   2 9.25441 38.5734   1
  25   8  -2 35.6794 40.4489   1
 -25  -8   2 8.61882 39.5165   1
  24   8  -2-9.12542 30.2087   1
 -24  -8   2 17.9090 36.3049   1
  23   8  -2 27.9643 41.7834   1
 -23  -8   2-9.22941 40.4199   1
  22   8  -2-28.4518 39.5396   1
 -22  -8   2-9.33368 37.8784   1
 -22   8   2-58.5270 40.6657   1
  21   8  -2 125.781 38.8536   1
 -21  -8   2 152.168 40.8286   1
 -21   8   2 126.023 44.0942   1
  21  -8  -2 155.732 46.6460   1
  20   8  -2 117.091 40.3897   1
  20  -8  -2 115.559 41.4312   1
 -20  -8   2 66.1795 36.4529   1
 -20   8   2 57.5513 39.1811   1
  19  -8  -2 28.3326 33.7688   1
 -19   8   2 28.5127 40.1069   1
 -19  -8   2-9.20038 30.4568   1
  19   8  -2-19.4286 34.1088   1
  18   8  -2 862.571 83.0799   1
  18  -8  -2 941.747 89.1154   1
 -18  -8   2 962.462 87.2134   1
 -18   8   2 978.618 89.7541   1
  17  -8  -2 560.056 65.3770   1
 -17   8   2 523.110 63.8008   1
  17   8  -2 346.051 54.4496   1
 -17  -8   2 397.374 57.8599   1
 -16  -8   2 1097.42 94.8350   1
  16   8  -2 1156.00 96.6856   1
  15   8  -2 320.813 49.9885   1
 -15  -8   2 290.204 50.4477   1
 -15   8   2 264.854 45.9803   1
  15  -8  -2 218.725 43.8976   1
  14   8  -2 371.754 51.4983   1
 -14  -8   2 286.664 51.6830   1
 -14   8   2 375.372 51.4799   1
  14  -8  -2 382.315 51.3489   1
 -13   8   2 735.439 70.9492   1
  13  -8  -2 703.228 69.0203   1
  12   8  -2 1376.78 110.806   1
 -12  -8   2 1317.07 109.017   1
 -12   8   2 1524.64 109.531   1
  12  -8  -2 1384.33 107.361   1
  11   8  -2 837.977 76.5864   1
 -11  -8   2 630.457 69.5528   1
 -11   8   2 662.471 68.6490   1
  11  -8  -2 770.016 69.4793   1
  10   8  -2 14592.1 857.707   1
 -10  -8   2 16122.1 861.140   1
   9   8  -2 7824.81 441.038   1
  -9  -8   2 7520.46 439.338   1
  -9   8   2 7615.41 435.704   1
   9  -8  -2 7287.16 435.000   1
   8   8  -2 4661.06 280.677   1
  -8  -8   2 4753.31 282.588   1
  -8   8   2 4508.55 277.280   1
   8  -8  -2 4665.25 278.739   1
  -7  -8   2 1608.95 112.966   1
   7   8  -2 1483.62 111.119   1
  -7   8   2 1485.34 107.963   1
   7  -8  -2 1533.66 108.945   1
  -6   8   2 13709.0 762.526   1
   6  -8  -2 13643.7 762.840   1
  -5   8   2 21232.4 1197.08   1
   5  -8  -2 22339.9 1198.79   1
  -4   8   2 1641.28 104.544   1
   4   8  -2 1431.29 105.208   1
  -4  -8   2 1476.61 105.680   1
   4  -8  -2 1257.34 99.4782   1
  -3   8   2 19238.4 1022.59   1
   3   8  -2 18350.6 1025.61   1
  -3  -8   2 18669.4 1026.20   1
   3  -8  -2 17842.0 1021.48   1
   2   8  -2 16338.6 894.956   1
  -2   8   2 16284.2 891.796   1
  -2  -8   2 15701.2 894.803   1
   2  -8  -2 16069.7 892.704   1
  -1   8   2 5226.66 314.848   1
   1   8  -2 5261.55 316.214   1
  -1  -8   2 5527.25 318.025   1
   1  -8  -2 5587.43 317.273   1
   0   8  -2 15882.9 871.351   1
   0   8   2 15445.5 868.732   1
   0  -8  -2 16353.1 870.836   1
   0  -8   2 15033.2 870.680   1
  -1   8  -2 23705.0 1340.53   1
   1   8   2 24336.4 1340.04   1
  -1  -8  -2 25140.5 1341.63   1
   1  -8   2 24446.6 1341.26   1
  -2   8  -2 3327.61 208.421   1
   2   8   2 3326.23 207.588   1
  -2  -8  -2 3585.48 209.785   1
   2  -8   2 3236.44 208.614   1
   3   8   2 4068.42 240.067   1
  -3  -8  -2 4054.78 241.510   1
  -3   8  -2 3794.54 239.818   1
   3  -8   2 3860.85 240.297   1
  -4   8  -2 20296.2 1126.73   1
   4  -8   2 20479.0 1127.51   1
   5   8   2 41622.4 2256.94   1
  -5  -8  -2 41094.2 2256.67   1
   6  -8   2 4500.91 275.281   1
  -6   8  -2 4641.37 274.599   1
   6   8   2 4645.37 276.662   1
  -6  -8  -2 4359.58 273.795   1
   7  -8   2 18476.7 1038.52   1
  -7   8  -2 18560.6 1037.67   1
   7   8   2 18171.9 1038.82   1
  -7  -8  -2 19553.7 1040.12   1
   8  -8   2 1605.39 116.427   1
  -8   8  -2 1674.31 117.565   1
   8   8   2 1531.24 117.870   1
  -8  -8  -2 1518.83 117.441   1
   9  -8   2 4671.03 271.704   1
  -9   8  -2 4384.13 269.494   1
   9   8   2 4265.41 268.168   1
  -9  -8  -2 4167.62 268.715   1
  10  -8   2 2450.47 174.787   1
 -10   8  -2 2834.96 178.787   1
 -10  -8  -2 2534.97 175.594   1
  10   8   2 2695.37 176.420   1
 -11   8  -2 1531.63 116.936   1
  12   8   2 324.812 52.8102   1
 -12  -8  -2 553.756 60.9582   1
  13  -8   2 97.4570 38.6813   1
 -13   8  -2 79.3068 35.6046   1
  13   8   2 115.939 35.5184   1
 -13  -8  -2 89.0571 34.4328   1
  14  -8   2 8.99357 33.2974   1
 -14   8  -2-18.0996 36.1881   1
  14   8   2 80.2381 36.6548   1
 -14  -8  -2-9.29195 34.9697   1
  15  -8   2 654.657 72.5021   1
 -15   8  -2 756.732 73.1757   1
 -15  -8  -2 632.084 71.6006   1
  15   8   2 492.515 67.6173   1
  16   8   2 99.0783 34.8871   1
 -16  -8  -2 161.736 39.0679   1
 -16   8  -2 101.301 42.3590   1
  16  -8   2 178.090 45.3595   1
  17   8   2 248.944 49.0156   1
 -17  -8  -2 284.204 54.5023   1
 -17   8  -2 270.115 51.7648   1
  17  -8   2 208.569 45.9651   1
  18   8   2-29.2050 34.2060   1
 -18  -8  -2-9.46817 30.7107   1
 -18   8  -2-28.0706 37.9582   1
  18  -8   2-38.2464 38.7878   1
  19   8   2 151.396 47.0606   1
 -19  -8  -2 186.769 49.3670   1
 -19   8  -2 93.8348 42.1516   1
  19  -8   2 86.3339 41.0685   1
  20   8   2 37.3082 38.3382   1
 -20  -8  -2-18.5244 37.5536   1
 -20   8  -2 37.6029 39.6715   1
  20  -8   2-28.6935 39.3141   1
  21   8   2-9.18621 28.4456   1
 -21  -8  -2-18.0234 28.5618   1
 -21   8  -2 37.3805 34.0057   1
  21  -8   2 9.50718 29.4395   1
 -22   8  -2-9.29060 43.0742   1
  22  -8   2 75.1291 44.4548   1
 -23  -8  -2 8.39135 37.1826   1
  23   8   2-17.5312 37.4614   1
 -24  -9   2-26.7785 39.0897   1
  24   9  -2 17.9796 39.3683   1
 -23  -9   2-18.2052 38.4186   1
  23   9  -2-9.21968 41.3310   1
 -22  -9   2 74.6108 35.1234   1
  22   9  -2-19.1781 30.4325   1
  21   9  -2 9.59390 39.4589   1
 -21  -9   2 65.7572 36.4921   1
 -21   9   2 29.5623 36.4985   1
  21  -9  -2 10.0376 28.0015   1
  20   9  -2-9.81590 40.3457   1
  20  -9  -2 19.9119 38.0561   1
 -20  -9   2-9.12341 37.4994   1
 -20   9   2 9.77703 35.5773   1
  19   9  -2 103.230 41.5379   1
 -19  -9   2 121.442 41.3523   1
  18  -9  -2 9.66295 33.2940   1
 -18   9   2 9.58695 34.8858   1
  18   9  -2 18.4008 27.0991   1
 -18  -9   2-18.8818 26.3033   1
  17  -9  -2 710.509 74.1397   1
 -17   9   2 624.908 68.6600   1
  17   9  -2 602.094 69.5263   1
 -17  -9   2 553.774 66.4691   1
  16  -9  -2 167.276 42.8714   1
 -16   9   2 192.926 42.3987   1
  16   9  -2 110.117 38.5496   1
 -16  -9   2 126.753 39.9753   1
 -15  -9   2 3579.38 223.476   1
  15   9  -2 3241.37 220.644   1
  14   9  -2 309.423 49.2519   1
 -14   9   2 197.145 44.4707   1
  14  -9  -2 377.335 51.5680   1
 -14  -9   2 256.737 50.0384   1
  13   9  -2 413.361 57.4188   1
  13  -9  -2 477.557 58.3628   1
 -13  -9   2 552.732 62.8444   1
 -13   9   2 506.497 58.2702   1
 -12   9   2 80.5070 30.7262   1
  12  -9  -2 112.608 34.3332   1
  11  -9  -2 2637.69 188.597   1
  11   9  -2 2995.41 194.741   1
 -11   9   2 3001.28 191.152   1
 -11  -9   2 3149.55 194.853   1
  10   9  -2 392.486 53.7950   1
  10  -9  -2 337.584 46.1572   1
 -10  -9   2 371.469 54.1343   1
 -10   9   2 409.359 48.8184   1
   9   9  -2 7512.21 418.165   1
  -9  -9   2 6890.46 415.782   1
   9  -9  -2 7125.85 413.271   1
  -9   9   2 6856.89 411.499   1
  -8  -9   2 3647.10 236.817   1
   8   9  -2 3919.83 238.385   1
  -7  -9   2 6729.50 399.495   1
   7   9  -2 6857.22 398.538   1
   6   9  -2 17250.6 944.779   1
  -6  -9   2 15636.4 942.098   1
   6  -9  -2 18058.3 944.326   1
  -5   9   2 19102.5 1034.97   1
   5   9  -2 18086.6 1037.92   1
  -5  -9   2 18571.4 1037.82   1
   5  -9  -2 18918.4 1034.82   1
  -4   9   2 3556.66 225.346   1
   4   9  -2 3622.22 229.407   1
  -4  -9   2 3923.92 232.298   1
   3   9  -2 1399.19 104.700   1
  -3   9   2 1496.52 103.046   1
   3  -9  -2 1389.90 101.066   1
  -3  -9   2 1306.47 104.345   1
  -2   9   2 6233.70 350.393   1
   2  -9  -2 5724.94 349.106   1
  -1   9   2 10751.6 612.230   1
   1  -9  -2 10954.5 613.336   1
   0   9   2 10389.4 596.749   1
   0  -9  -2 10753.6 597.872   1
   1   9   2 7579.70 438.073   1
  -1  -9  -2 7644.25 438.924   1
  -2   9  -2 5105.92 286.765   1
   2  -9   2 4379.15 285.083   1
  -3   9  -2 99.3989 31.3458   1
   3   9   2 82.9290 30.5243   1
   3  -9   2 59.2572 32.6808   1
  -3  -9  -2 50.6112 31.5355   1
   4  -9   2 22080.1 1278.31   1
   4   9   2 23244.7 1279.98   1
  -4  -9  -2 24496.0 1281.26   1
  -4   9  -2 23018.7 1278.43   1
   5  -9   2 97.8959 32.4301   1
  -5   9  -2 153.154 33.6862   1
  -5  -9  -2 130.020 34.8868   1
   5   9   2 103.755 29.9092   1
   6  -9   2 18610.5 1099.13   1
   6   9   2 18518.7 1100.47   1
  -6   9  -2 21842.0 1103.57   1
  -6  -9  -2 20642.1 1102.57   1
   7   9   2 48.9952 32.1796   1
   7  -9   2 23.8501 30.3943   1
  -7   9  -2-15.4016 28.9782   1
  -7  -9  -2-7.88106 27.1606   1
   8  -9   2 4074.83 233.563   1
   8   9   2 3486.23 233.980   1
  -8  -9  -2 4178.53 235.240   1
   9  -9   2 2187.70 162.784   1
  -9   9  -2 2340.50 163.454   1
  -9  -9  -2 2780.40 168.989   1
   9   9   2 2472.17 166.492   1
 -10   9  -2 832.378 78.3525   1
 -11  -9  -2-34.8413 28.2555   1
  11   9   2-8.87600 26.1741   1
  12   9   2 1972.65 145.025   1
  12  -9   2 1905.78 143.489   1
 -12  -9  -2 2024.93 145.873   1
 -12   9  -2 2206.42 147.837   1
  13  -9   2 9.22626 35.2671   1
 -13   9  -2 18.4382 35.2398   1
 -13  -9  -2 62.7644 30.2940   1
  13   9   2-54.6609 29.5230   1
  14   9   2 2009.26 158.589   1
  14  -9   2 2377.68 164.729   1
 -14  -9  -2 2454.56 163.984   1
 -14   9  -2 2429.86 164.393   1
  15  -9   2 28.6817 31.8836   1
 -15   9  -2 93.2682 36.9509   1
  15   9   2 45.9088 34.7593   1
 -15  -9  -2 122.361 41.8845   1
  16  -9   2 116.083 38.9311   1
 -16   9  -2 122.290 38.9247   1
 -16  -9  -2 27.7052 30.2625   1
  16   9   2 94.8695 34.2172   1
  17   9   2 78.7845 41.8386   1
 -17   9  -2 142.071 38.7040   1
  17  -9   2 126.103 36.2262   1
  18   9   2 28.6362 40.8272   1
 -18  -9  -2 28.3330 41.3915   1
 -18   9  -2 38.0308 41.1706   1
  18  -9   2 29.2340 37.2855   1
  19   9   2 38.3387 37.2112   1
 -19  -9  -2 9.32085 35.0740   1
 -19   9  -2-9.51182 38.0307   1
  19  -9   2 9.68897 39.2881   1
  20   9   2 37.1623 34.4702   1
 -20  -9  -2 55.0183 33.4551   1
 -20   9  -2 56.8656 41.5745   1
  20  -9   2 28.9596 39.2120   1
  21   9   2 18.1744 38.8539   1
 -21  -9  -2 108.281 46.0494   1
 -21   9  -2-56.3928 45.3708   1
  21  -9   2 9.63150 39.6060   1
  22   9   2 35.5464 39.4127   1
 -22  -9  -2-17.3513 41.0710   1
 -22   9  -2 74.2672 36.0750   1
  22  -9   2 28.5130 32.7908   1
 -23 -10   2-17.9785 41.6432   1
  23  10  -2 27.5209 40.6488   1
 -22 -10   2 27.7438 38.5213   1
  22  10  -2-27.7351 40.0006   1
  20  10  -2 18.8949 29.2621   1
  20 -10  -2 20.1062 35.9517   1
 -20  10   2-9.82586 38.7205   1
  19 -10  -2 29.8221 39.7502   1
 -19  10   2-58.2594 43.5320   1
 -19 -10   2-18.9330 31.9973   1
  18 -10  -2 137.161 43.2614   1
 -18  10   2 124.229 43.1909   1
  18  10  -2 64.9538 38.0281   1
 -18 -10   2 93.0548 41.1268   1
  17 -10  -2 212.560 48.7569   1
 -17  10   2 195.987 45.0550   1
 -17 -10   2 294.314 52.7940   1
  17  10  -2 242.511 48.4313   1
  16  10  -2 767.300 78.9652   1
  16 -10  -2 1054.35 87.8923   1
 -16 -10   2 713.121 77.6490   1
 -16  10   2 924.232 84.3035   1
  15  10  -2 55.1662 37.2852   1
 -15 -10   2-9.25827 29.3538   1
 -15  10   2 27.1932 35.1942   1
  15 -10  -2-9.05701 34.6289   1
 -14 -10   2 1130.03 95.7707   1
  14  10  -2 935.704 90.1203   1
  13  10  -2 408.989 56.2343   1
  13 -10  -2 463.679 57.2490   1
 -13 -10   2 295.990 50.0377   1
 -13  10   2 424.611 55.2095   1
  12 -10  -2 4161.51 257.527   1
  12  10  -2 4153.86 259.240   1
 -12 -10   2 3913.40 256.927   1
 -12  10   2 4187.87 257.127   1
  11  10  -2-8.92566 36.1874   1
  11 -10  -2 41.6494 33.7720   1
 -11  10   2-8.06828 27.7994   1
 -11 -10   2-17.2425 33.9685   1
  10 -10  -2 6168.04 382.575   1
 -10  10   2 6791.67 384.138   1
  -9 -10   2 333.379 55.8014   1
  -9  10   2 509.645 56.1046   1
   9  10  -2 463.850 57.2210   1
   9 -10  -2 514.301 55.4893   1
  -8 -10   2 4213.10 255.248   1
   8 -10  -2 3987.32 251.600   1
   8  10  -2 4254.06 255.172   1
  -8  10   2 3873.81 250.423   1
  -7 -10   2 11124.1 657.353   1
   7  10  -2 11186.2 655.142   1
  -7  10   2 12047.2 655.192   1
   7 -10  -2 11875.3 656.497   1
  -6  10   2 6451.37 345.970   1
  -6 -10   2 5861.84 345.833   1
   6 -10  -2 6194.13 345.301   1
   5  10  -2 1075.77 91.7493   1
  -5 -10   2 1183.51 93.5765   1
   5 -10  -2 1171.81 91.1399   1
   4  10  -2 3076.85 206.832   1
  -4  10   2 3597.46 208.205   1
   4 -10  -2 3174.03 205.669   1
  -4 -10   2 3215.03 207.235   1
   3  10  -2 18733.8 1055.33   1
  -3 -10   2 19290.7 1057.18   1
   2  10  -2 7185.90 426.801   1
  -2  10   2 7639.62 427.143   1
   2 -10  -2 7014.26 424.889   1
  -2 -10   2 7569.02 429.658   1
  -1  10   2 1545.64 120.671   1
   1  10  -2 1911.43 127.161   1
  -1 -10   2 1686.15 124.602   1
   1 -10  -2 1925.25 125.356   1
   0  10  -2 526.426 53.2662   1
   0  10   2 480.117 54.4953   1
   0 -10  -2 330.316 49.6156   1
   0 -10   2 444.221 50.1944   1
  -1  10  -2 22251.4 1232.66   1
   1  10   2 22833.9 1231.65   1
  -1 -10  -2 22134.7 1231.37   1
   1 -10   2 21925.8 1232.53   1
  -2  10  -2 133.946 34.2542   1
   2  10   2 51.6485 31.7017   1
  -2 -10  -2 133.407 39.5666   1
   2 -10   2 120.898 29.9308   1
  -3 -10  -2 43089.2 2296.83   1
   3 -10   2 44136.1 2298.07   1
   3  10   2 42727.8 2295.38   1
  -3  10  -2 38524.3 2294.00   1
   4 -10   2 5938.07 340.444   1
   4  10   2 5410.04 336.829   1
  -4  10  -2 5876.68 337.765   1
  -4 -10  -2 5376.07 336.287   1
   5 -10   2 14696.8 801.966   1
   5  10   2 13989.8 799.537   1
  -5 -10  -2 13898.2 800.347   1
  -5  10  -2 14367.6 799.674   1
   6 -10   2-8.09217 28.4127   1
  -6  10  -2-7.85846 27.0763   1
  -6 -10  -2-8.11830 29.5413   1
   6  10   2 24.8364 29.6013   1
   7 -10   2 5715.08 353.477   1
   7  10   2 6080.58 355.642   1
  -7  10  -2 6380.20 356.053   1
  -7 -10  -2 5562.44 354.208   1
   8  10   2 715.191 74.3933   1
   8 -10   2 647.560 70.8116   1
  -8  10  -2 744.283 70.6551   1
  -8 -10  -2 672.213 70.3367   1
   9 -10   2 2376.40 151.505   1
  -9  10  -2 2212.74 148.728   1
   9  10   2 1892.06 146.795   1
  -9 -10  -2 1913.41 145.477   1
  10  10   2-17.6046 23.7922   1
 -10 -10  -2 27.0089 28.5347   1
  11 -10   2 1998.00 144.725   1
 -11  10  -2 2044.07 145.028   1
  11  10   2 1846.94 140.582   1
 -11 -10  -2 2040.12 146.592   1
  12 -10   2 27.5913 36.4071   1
 -12  10  -2 116.224 40.2259   1
 -12 -10  -2 135.143 40.9897   1
  12  10   2-9.12190 31.6251   1
  13  10   2 3772.73 235.206   1
  13 -10   2 3664.63 235.102   1
 -13 -10  -2 3640.62 233.892   1
 -13  10  -2 3389.47 232.020   1
  14 -10   2-9.56261 35.3937   1
 -14  10  -2-9.34744 34.5974   1
  14  10   2 9.27303 31.9524   1
 -14 -10  -2-18.4022 36.2550   1
  15 -10   2-38.7600 41.9492   1
 -15  10  -2 47.4636 40.5924   1
  15  10   2-9.21283 33.5533   1
 -15 -10  -2 102.835 38.9658   1
  16 -10   2 68.3933 40.2635   1
 -16  10  -2 28.8186 37.9602   1
  16  10   2 18.6052 37.8269   1
 -16 -10  -2 103.078 43.9649   1
  17 -10   2 235.400 47.7634   1
 -17  10  -2 184.260 45.8731   1
  17  10   2 143.388 44.3259   1
 -17 -10  -2 284.856 53.1761   1
 -18 -10  -2 9.28802 27.3989   1
  18  10   2 48.5504 32.1794   1
 -19  10  -2 19.4723 32.8957   1
  19 -10   2-9.78066 31.6968   1
  20  10   2-9.28473 29.4270   1
 -20 -10  -2 9.05526 28.0399   1
 -20  10  -2 19.3489 39.2232   1
  20 -10   2-19.4389 37.1520   1
  21  10   2 17.9598 40.2568   1
 -21 -10  -2 8.87995 37.4798   1
 -21  10  -2-19.1367 35.4212   1
  21 -10   2 48.0685 34.3828   1
  23  11  -2-9.01794 38.0576   1
 -23 -11   2 26.5967 38.8268   1
  22  11  -2 9.27640 29.4047   1
 -22 -11   2 8.98458 29.1198   1
 -21 -11   2 35.6425 33.1286   1
  21  11  -2 84.7085 37.7571   1
  19  11  -2 73.2782 35.6806   1
 -19 -11   2 27.8860 32.1659   1
 -19  11   2 68.6360 39.8650   1
  19 -11  -2 58.6606 35.0847   1
  18  11  -2 27.9391 30.8438   1
 -18 -11   2 27.7228 29.9615   1
 -18  11   2 9.67339 41.8647   1
  18 -11  -2-19.4175 37.6985   1
  17  11  -2 18.6180 39.2839   1
 -17 -11   2 55.1063 40.6969   1
 -17  11   2-9.44128 32.5314   1
  17 -11  -2-29.0391 36.4186   1
  16  11  -2 607.337 66.1339   1
 -16 -11   2 553.735 66.9589   1
 -16  11   2 483.768 65.6067   1
  16 -11  -2 593.935 68.3869   1
  15  11  -2 407.425 56.8583   1
  15 -11  -2 265.350 52.5994   1
 -15  11   2 330.309 54.0856   1
 -15 -11   2 464.652 62.0805   1
  14 -11  -2 287.940 55.1884   1
 -14  11   2 297.493 53.6983   1
  13  11  -2 1292.76 102.897   1
 -13 -11   2 1190.32 101.513   1
 -13  11   2 1294.84 102.271   1
  13 -11  -2 972.089 96.1654   1
 -12 -11   2 1064.21 92.8529   1
  12 -11  -2 981.687 91.8270   1
  12  11  -2 1123.11 95.0596   1
 -12  11   2 1070.52 92.9013   1
 -11 -11   2 4175.39 255.453   1
  11  11  -2 4206.95 255.694   1
 -11  11   2 3901.03 250.936   1
  11 -11  -2 3825.12 250.881   1
 -10  11   2 131.167 37.7144   1
  10  11  -2 135.055 42.6401   1
 -10 -11   2 61.5488 35.7351   1
  10 -11  -2 152.490 38.0865   1
  -9 -11   2 3896.33 236.026   1
   9 -11  -2 3357.67 230.368   1
   9  11  -2 3698.90 233.050   1
  -9  11   2 3706.93 232.096   1
   8 -11  -2 138.676 38.2398   1
  -8  11   2 160.348 39.1421   1
  -7 -11   2 1632.23 124.439   1
   7  11  -2 1452.30 119.626   1
  -7  11   2 1634.62 122.429   1
   7 -11  -2 1890.50 124.504   1
  -6  11   2 3164.65 194.750   1
   6  11  -2 2793.96 193.855   1
  -6 -11   2 3024.76 196.098   1
   6 -11  -2 2959.09 193.424   1
  -5  11   2 550.818 61.2112   1
   5  11  -2 591.114 65.5089   1
  -5 -11   2 572.471 63.6552   1
   5 -11  -2 599.390 62.8945   1
  -4  11   2 68.3993 32.9924   1
   4  11  -2 47.9010 28.6720   1
  -4 -11   2 32.5015 30.6877   1
   4 -11  -2 53.7460 31.6728   1
   3  11  -2 28753.9 1519.28   1
   3 -11  -2 26946.9 1516.15   1
  -3 -11   2 27036.9 1517.00   1
  -2  11   2 9496.31 540.961   1
   2  11  -2 8887.34 540.741   1
  -2 -11   2 9718.60 543.971   1
   2 -11  -2 9708.59 542.828   1
   1  11  -2 10821.9 622.556   1
  -1  11   2 10932.6 621.279   1
  -1 -11   2 11001.6 623.120   1
   0  11  -2 189.910 41.4049   1
   0  11   2 222.949 42.2863   1
   0 -11  -2 223.785 42.4324   1
   0 -11   2 255.994 46.7697   1
  -1  11  -2 86.9553 33.5503   1
   1  11   2 30.8909 29.2753   1
  -1 -11  -2 31.1450 29.5124   1
   1 -11   2 121.259 34.3010   1
  -2  11  -2 5180.32 303.020   1
   2  11   2 5016.95 302.409   1
  -2 -11  -2 4889.43 300.436   1
   2 -11   2 4822.21 302.499   1
  -3  11  -2 2684.14 179.049   1
   3  11   2 2794.47 179.812   1
  -3 -11  -2 2889.47 181.536   1
   3 -11   2 2453.97 177.406   1
  -4 -11  -2 5358.34 319.539   1
   4  11   2 4936.24 317.096   1
  -4  11  -2 5701.95 321.138   1
   4 -11   2 5136.95 319.483   1
  -5  11  -2 90.8000 37.3401   1
   5  11   2 230.898 46.2258   1
  -5 -11  -2 118.470 37.3769   1
   5 -11   2 137.054 42.4101   1
  -6  11  -2 661.464 67.8684   1
   6  11   2 478.519 62.6359   1
  -6 -11  -2 543.560 64.4239   1
   6 -11   2 585.650 66.4165   1
  -7  11  -2 870.291 82.3132   1
   7 -11   2 977.993 85.6248   1
   8  11   2 4481.09 278.704   1
  -8 -11  -2 4445.10 277.254   1
   9  11   2 63.2659 38.6706   1
   9 -11   2-26.9250 33.2701   1
  -9 -11  -2 79.5105 38.7333   1
  10  11   2 72.8117 37.9329   1
 -10  11  -2-17.7395 36.9682   1
  10 -11   2-9.13105 36.5247   1
 -10 -11  -2 45.2875 35.1818   1
  11  11   2 170.631 37.6066   1
 -11  11  -2 197.559 42.2169   1
  11 -11   2 111.205 39.2658   1
 -11 -11  -2 66.8143 33.0407   1
 -12  11  -2 1185.99 102.007   1
  12 -11   2 1232.26 104.477   1
  13 -11   2-28.1728 41.1243   1
 -13 -11  -2-9.14829 30.9083   1
  13  11   2 9.25474 34.2523   1
 -13  11  -2 27.7109 36.3944   1
  14 -11   2 263.665 53.4772   1
 -14 -11  -2 404.528 54.1969   1
  14  11   2 354.468 54.1553   1
 -14  11  -2 434.381 61.0633   1
  15 -11   2 86.1546 40.3511   1
 -15 -11  -2 148.546 38.6578   1
  15  11   2 111.569 37.6784   1
 -15  11  -2 95.3177 42.1967   1
  16 -11   2 38.8833 37.9441   1
 -16 -11  -2 95.0834 41.3331   1
 -16  11  -2 75.6153 40.5907   1
  16  11   2 82.1076 41.5458   1
  17  11   2 37.3340 40.9214   1
 -17 -11  -2 36.8032 41.2881   1
 -18  11  -2 104.077 42.9279   1
  18 -11   2 146.908 45.8558   1
 -19  11  -2-9.41338 41.2299   1
  19 -11   2 29.2340 41.1283   1
 -19 -11  -2 54.7920 41.4013   1
  19  11   2-18.6609 38.3581   1
 -20  11  -2-28.2012 43.5507   1
  20 -11   2 9.63631 39.0724   1
 -21 -11  -2-17.4133 38.1306   1
  21  11   2 35.3985 37.3472   1
 -22 -12   2 43.0117 45.0567   1
  22  12  -2 18.4011 42.6544   1
 -20 -12   2 27.5484 41.6352   1
  20  12  -2 8.95460 34.2416   1
  18 -12  -2 40.0092 35.1640   1
  18  12  -2 64.8715 42.0448   1
 -18 -12   2-9.12449 39.0347   1
 -18  12   2 38.8445 39.9541   1
  17 -12  -2 9.91456 39.6947   1
 -17  12   2 9.61091 40.0929   1
 -17 -12   2-36.6431 42.4934   1
  16  12  -2-18.8390 31.1907   1
 -16 -12   2-9.24397 29.3075   1
  15 -12  -2 57.6490 36.2397   1
  15  12  -2 36.2962 39.8198   1
 -15 -12   2 49.0312 42.5066   1
 -14 -12   2 18.7645 31.1070   1
  14 -12  -2 47.3869 31.4215   1
  14  12  -2 37.3249 35.1494   1
 -14  12   2 27.5547 29.8157   1
 -13 -12   2 18.3448 28.4545   1
  13  12  -2 28.1012 29.7376   1
  13 -12  -2 37.0165 31.9313   1
 -13  12   2 54.0512 37.0670   1
 -12 -12   2 1446.07 109.595   1
  12 -12  -2 1438.26 111.599   1
  12  12  -2 1060.41 104.423   1
 -12  12   2 1290.96 107.119   1
 -11 -12   2 18.2798 26.2295   1
  11  12  -2 9.25245 25.0365   1
 -11  12   2 26.2717 27.1431   1
  11 -12  -2 45.8499 32.8094   1
 -10  12   2 174.074 44.8699   1
  10  12  -2 128.887 40.8297   1
 -10 -12   2 45.1379 34.5729   1
  10 -12  -2 153.360 43.5852   1
  -9  12   2 93.9667 34.2504   1
   9  12  -2 35.2660 34.3240   1
  -9 -12   2 27.3814 30.9489   1
   9 -12  -2 43.5508 34.9190   1
  -8  12   2-16.7232 28.2534   1
   8  12  -2-17.8322 36.6495   1
  -8 -12   2-8.87828 33.9392   1
   8 -12  -2 8.48906 26.2899   1
  -7 -12   2 2906.89 183.507   1
   7  12  -2 2404.07 175.607   1
  -7  12   2 2606.24 176.682   1
   7 -12  -2 2717.06 178.457   1
  -6  12   2 806.592 78.0416   1
   6  12  -2 799.690 78.0557   1
  -6 -12   2 941.781 80.8773   1
   6 -12  -2 783.634 75.6330   1
   5 -12  -2 718.068 71.4998   1
  -5  12   2 648.293 69.6903   1
  -4  12   2 574.483 63.1412   1
   4  12  -2 527.700 63.7855   1
  -4 -12   2 613.909 66.1575   1
   4 -12  -2 711.305 68.7013   1
   3  12  -2 4855.39 316.283   1
  -3  12   2 5382.51 319.038   1
   3 -12  -2 5418.26 320.307   1
  -3 -12   2 5404.67 319.955   1
   2  12  -2 4203.91 248.126   1
  -2  12   2 4019.29 245.176   1
   2 -12  -2 3846.73 244.377   1
  -2 -12   2 3527.52 243.315   1
   1  12  -2 8061.29 498.816   1
  -1  12   2 8484.33 498.906   1
  -1 -12   2 8945.78 503.075   1
   1 -12  -2 9112.77 501.759   1
   0  12  -2 3274.79 215.292   1
   0  12   2 3299.93 214.269   1
   0 -12  -2 3244.93 214.955   1
   0 -12   2 3642.40 219.284   1
  -1  12  -2 516.983 60.1787   1
   1  12   2 537.389 62.5896   1
  -1 -12  -2 607.011 64.8634   1
   1 -12   2 489.908 59.1526   1
  -2  12  -2 1440.16 110.295   1
   2  12   2 1599.22 114.198   1
  -2 -12  -2 1231.48 107.329   1
   2 -12   2 1526.84 112.530   1
  -3 -12  -2 5355.34 303.357   1
  -3  12  -2 5909.68 307.717   1
   3 -12   2 5507.19 305.636   1
  -4  12  -2 84.2886 33.7958   1
   4  12   2-8.61913 33.5582   1
  -4 -12  -2 34.2755 33.8625   1
   4 -12   2 85.7077 37.1746   1
  -6  12  -2 260.199 46.6174   1
   6  12   2 298.983 51.1400   1
  -6 -12  -2 326.750 52.7060   1
   7  12   2 2443.76 176.757   1
  -7 -12  -2 2718.97 179.365   1
  -7  12  -2 2498.84 176.332   1
   7 -12   2 2842.25 182.578   1
   8  12   2 138.608 39.8696   1
   8 -12   2 135.236 40.3234   1
  -8 -12  -2 98.1010 34.5282   1
  -8  12  -2 44.0775 34.1403   1
   9 -12   2 9.12303 29.0487   1
  -9 -12  -2 99.5276 37.7915   1
  -9  12  -2 62.1509 35.6029   1
   9  12   2 46.3566 36.0964   1
  10 -12   2 102.208 42.0102   1
  10  12   2 74.3362 38.0736   1
 -10 -12  -2 109.467 41.2573   1
 -10  12  -2 126.975 45.7832   1
 -11  12  -2-18.3247 30.9655   1
  11 -12   2-9.42434 33.0992   1
  12  12   2-9.07549 35.2284   1
  12 -12   2-9.56247 35.9762   1
 -12  12  -2 46.2506 34.8012   1
 -12 -12  -2-29.1086 37.6637   1
  13 -12   2 906.834 83.6222   1
 -13 -12  -2 781.600 79.6053   1
  13  12   2 786.343 81.5925   1
 -13  12  -2 805.495 82.5989   1
  14 -12   2-19.4035 41.5745   1
 -14 -12  -2 64.2934 37.3636   1
  14  12   2 102.406 41.8400   1
 -14  12  -2 75.2017 42.7197   1
  15 -12   2-19.4521 37.1781   1
 -15 -12  -2 92.3160 42.7660   1
 -15  12  -2-28.2952 43.6932   1
  15  12   2-27.9116 40.7438   1
  16  12   2 82.3224 41.5368   1
 -16 -12  -2 9.24198 38.0686   1
  17 -12   2 67.6450 37.5830   1
 -17  12  -2 18.8484 38.8053   1
  18 -12   2-28.7419 40.4289   1
 -18 -12  -2-17.8466 35.1585   1
 -18  12  -2 28.2794 38.2177   1
  18  12   2 18.5657 36.0333   1
 -19  12  -2-28.2617 36.0138   1
  19 -12   2 9.45233 34.9881   1
 -20 -12  -2-35.4402 34.9294   1
  20  12   2-8.85773 36.4266   1
  21  13  -2-17.4392 34.8583   1
 -21 -13   2 8.68242 35.6877   1
 -20 -13   2 62.8057 37.5256   1
  19  13  -2-36.0121 31.0802   1
 -19 -13   2-35.8668 32.6858   1
  18  13  -2-9.12642 32.0523   1
 -18 -13   2-17.9955 35.9768   1
 -17 -13   2 9.09348 40.2949   1
  17 -13  -2-9.94897 34.2814   1
  17  13  -2-18.3853 39.7759   1
 -17  13   2-9.62666 39.5697   1
 -16 -13   2-18.9818 43.0224   1
  16  13  -2 9.16505 41.0812   1
  16 -13  -2-9.81006 38.6540   1
 -16  13   2 47.7668 37.0850   1
  15 -13  -2 9.71273 34.1067   1
 -14 -13   2-46.7486 41.9094   1
  14 -13  -2 9.67754 30.6748   1
  14  13  -2 9.39443 39.6453   1
 -14  13   2-9.36575 33.4904   1
 -13 -13   2-36.9364 36.3832   1
  13 -13  -2 9.73636 32.8953   1
  13  13  -2 9.44629 31.2704   1
 -13  13   2 18.5927 32.0306   1
 -12 -13   2 73.4188 32.8563   1
  12 -13  -2 115.578 43.1570   1
  12  13  -2 143.234 37.0604   1
 -12  13   2 167.161 47.3961   1
 -11 -13   2 9.27212 34.8863   1
  11 -13  -2-46.6441 38.8605   1
  11  13  -2 9.38014 31.6943   1
 -11  13   2-9.17109 36.6646   1
 -10 -13   2 912.338 87.1104   1
  10  13  -2 914.446 87.1448   1
 -10  13   2 1074.24 90.5873   1
  10 -13  -2 914.187 86.6556   1
  -9  13   2 255.659 46.9210   1
   9  13  -2 288.285 43.8064   1
  -9 -13   2 261.134 43.8413   1
   9 -13  -2 277.885 49.8908   1
   8  13  -2 27.4275 36.0248   1
  -8 -13   2-9.10370 31.3698   1
   7  13  -2 43.5488 34.8485   1
  -7 -13   2 9.31746 33.3469   1
  -6  13   2 60.1147 36.7186   1
   6  13  -2 8.85128 28.0763   1
  -6 -13   2 17.8959 27.0637   1
   6 -13  -2 8.74369 32.9155   1
  -5  13   2 102.748 36.5468   1
   5  13  -2 79.5565 39.5511   1
  -5 -13   2 151.264 41.1466   1
   5 -13  -2 77.8149 35.4814   1
  -4  13   2 162.529 42.3389   1
   4  13  -2 244.484 48.4764   1
  -4 -13   2 132.450 41.0910   1
   4 -13  -2 289.209 46.0543   1
  -3  13   2 33.8172 30.7691   1
   3  13  -2-43.8032 30.7649   1
  -3 -13   2 52.7660 30.8832   1
   3 -13  -2 17.6081 29.1497   1
  -2  13   2 1406.25 106.991   1
   2  13  -2 1264.43 106.906   1
  -2 -13   2 1244.71 106.241   1
   2 -13  -2 1347.16 107.602   1
   1  13  -2 26.0814 24.2656   1
  -1  13   2 34.0617 34.5551   1
   1 -13  -2 8.58660 32.8543   1
  -1 -13   2 35.7580 26.3709   1
   0  13  -2 1100.18 95.1208   1
   0 -13  -2 1052.02 92.5702   1
   0 -13   2 1107.91 96.6216   1
  -1  13  -2 1445.27 114.964   1
   1 -13   2 1495.70 116.971   1
  -2  13  -2 453.066 56.3207   1
   2  13   2 415.823 55.4280   1
  -2 -13  -2 373.404 53.6505   1
   2 -13   2 309.530 51.1089   1
  -3  13  -2 710.445 73.2791   1
   3  13   2 717.952 72.0480   1
  -3 -13  -2 667.839 70.3617   1
   3 -13   2 615.858 70.2244   1
  -4  13  -2 62.0038 36.2125   1
   4  13   2 98.8850 38.6991   1
  -4 -13  -2 88.6469 36.2407   1
   4 -13   2 97.5041 37.6937   1
   5  13   2 8.90110 26.9834   1
  -5 -13  -2 45.3684 26.8112   1
   5 -13   2 8.95952 36.3878   1
   6  13   2 9.04993 23.7068   1
  -6 -13  -2 27.3932 27.6127   1
   6 -13   2 27.3032 33.1336   1
  -7  13  -2 27.2639 36.8460   1
   7  13   2 18.6061 28.1138   1
  -7 -13  -2-27.3589 23.0583   1
   7 -13   2-27.7314 36.9537   1
   8  13   2 18.8580 32.5006   1
  -8 -13  -2 54.6402 33.7169   1
  -8  13  -2-36.5650 39.5621   1
   8 -13   2 19.0738 32.8721   1
  -9  13  -2 264.657 53.6184   1
   9 -13   2 277.563 50.5500   1
  10  13   2 206.710 42.2293   1
  10 -13   2 310.896 48.5707   1
 -10  13  -2 285.559 50.3571   1
 -10 -13  -2 295.846 46.5036   1
  11  13   2 168.095 45.8898   1
  11 -13   2 123.221 42.8975   1
 -11  13  -2 138.702 46.2972   1
 -11 -13  -2 18.9299 37.2167   1
  12  13   2 188.587 45.7226   1
 -12 -13  -2 228.489 50.7175   1
  12 -13   2 230.727 49.5974   1
 -12  13  -2 232.552 49.6985   1
  13 -13   2 115.806 40.8914   1
 -13  13  -2 28.2900 36.2348   1
  14 -13   2-29.1592 37.1612   1
 -14 -13  -2 9.15100 36.0640   1
 -14  13  -2-9.45375 27.1134   1
  14  13   2-27.8336 34.3467   1
  15  13   2-9.26395 42.4588   1
 -15 -13  -2 27.3526 38.4777   1
  16 -13   2 9.76158 39.5838   1
 -16  13  -2 18.8890 40.8706   1
  17 -13   2 19.4354 40.4797   1
 -17 -13  -2 18.4527 34.1492   1
 -17  13  -2 18.8711 38.7840   1
  17  13   2-17.7050 30.5034   1
  18 -13   2-9.64552 38.0072   1
 -18  13  -2 28.0776 46.9037   1
  19  13   2 27.4063 40.0077   1
 -19 -13  -2-8.48684 35.8158   1
 -20 -14   2 8.65244 38.7848   1
 -19 -14   2 26.2155 39.6216   1
  19  14  -2 8.84292 38.7361   1
 -18 -14   2 8.82866 38.1997   1
  18  14  -2-17.8849 40.0825   1
 -17 -14   2 90.0258 43.6226   1
  17  14  -2 182.290 48.6463   1
 -16  14   2-38.7542 38.7330   1
  16  14  -2 53.7351 35.2889   1
 -16 -14   2-9.57543 38.8237   1
 -15  14   2 9.69264 37.0739   1
 -15 -14   2 47.4727 32.1064   1
  15  14  -2 27.5564 28.4749   1
  15 -14  -2-10.1303 38.7458   1
 -14  14   2 9.68505 38.7172   1
 -14 -14   2-18.5596 37.6234   1
  14 -14  -2 50.1442 38.9292   1
  14  14  -2-18.8066 40.1864   1
  13  14  -2 180.345 42.9724   1
 -13 -14   2 148.217 39.0830   1
 -12  14   2 47.5765 31.6044   1
 -12 -14   2 73.7291 43.6689   1
  12  14  -2 47.9466 38.9637   1
  12 -14  -2 28.9561 29.9991   1
 -11  14   2 83.8969 39.1588   1
  11  14  -2 85.0771 34.7695   1
  11 -14  -2 9.46274 35.9600   1
  10 -14  -2 46.7123 36.2657   1
 -10  14   2 9.21317 41.7629   1
  10  14  -2 9.43403 29.9015   1
 -10 -14   2-27.9515 32.7150   1
   9 -14  -2 83.1150 40.5027   1
  -9  14   2-18.4613 35.8997   1
   9  14  -2 36.5701 35.0176   1
  -9 -14   2 75.7161 40.0009   1
  -8  14   2 18.2266 31.4355   1
   8 -14  -2 37.0727 33.7587   1
   7 -14  -2 64.1511 34.6243   1
  -7  14   2 36.0029 35.6050   1
   7  14  -2 35.9699 36.0879   1
  -7 -14   2 103.626 39.8795   1
   6 -14  -2-18.1423 31.2551   1
  -6  14   2 8.97503 30.9239   1
   6  14  -2 45.2011 31.1485   1
  -6 -14   2-27.5665 31.6606   1
   5 -14  -2 595.110 68.0894   1
  -5  14   2 599.041 68.7125   1
   5  14  -2 534.618 63.2344   1
  -5 -14   2 591.687 63.7521   1
   4  14  -2 677.774 74.9380   1
  -4  14   2 755.488 75.4936   1
  -4 -14   2 678.479 72.4604   1
   4 -14  -2 846.649 79.5837   1
  -3  14   2 35.4769 32.3592   1
   3  14  -2 35.6176 30.7699   1
  -3 -14   2 27.1875 37.8220   1
   3 -14  -2 81.9605 39.4721   1
  -2  14   2 26.4800 31.0781   1
   2  14  -2 71.5986 36.8588   1
  -2 -14   2 72.6424 38.3876   1
   2 -14  -2 17.9645 30.4357   1
   1  14  -2 98.6915 41.3282   1
  -1  14   2 141.754 39.4770   1
  -1 -14   2 27.5934 34.8538   1
   1 -14  -2 44.5682 30.4020   1
   0 -14   2 204.497 45.9591   1
   0  14  -2 142.806 41.6777   1
   0  14   2 168.129 42.1975   1
   0 -14  -2 232.556 44.7186   1
  -1  14  -2 1217.65 104.653   1
   1  14   2 1197.80 101.251   1
   1 -14   2 1164.29 101.880   1
  -1 -14  -2 1358.57 104.674   1
  -2  14  -2-27.0325 27.9238   1
   2 -14   2-9.09962 27.5200   1
  -2 -14  -2-27.0054 35.4846   1
  -3  14  -2 577.598 64.0994   1
   3  14   2 443.422 59.6884   1
  -3 -14  -2 519.384 65.5480   1
   4 -14   2 221.899 47.9560   1
  -4  14  -2 236.259 50.6551   1
   4  14   2 258.951 47.9681   1
  -4 -14  -2 200.639 47.7464   1
   5 -14   2 220.181 47.9487   1
  -5  14  -2 238.357 48.3156   1
   5  14   2 337.684 51.5511   1
  -5 -14  -2 214.075 46.5104   1
   6 -14   2 36.9857 33.1024   1
  -6  14  -2 45.5996 38.5202   1
   6  14   2 36.9863 28.6799   1
  -6 -14  -2 9.32955 28.9365   1
  -7  14  -2 55.3322 38.4530   1
   7 -14   2 9.36192 34.1112   1
   8 -14   2 9.49558 35.7285   1
   8  14   2-19.0370 34.0380   1
  -8  14  -2 18.6243 36.1508   1
  -8 -14  -2 27.9146 32.6748   1
   9 -14   2 116.828 45.3227   1
   9  14   2 38.3988 33.3780   1
  -9  14  -2 112.338 44.0546   1
  -9 -14  -2 83.1955 35.6176   1
  10 -14   2 59.0425 33.9073   1
  10  14   2-9.46320 30.6691   1
 -10  14  -2-9.43341 29.9007   1
 -10 -14  -2-9.28246 31.3639   1
  11 -14   2 9.83430 35.1642   1
  11  14   2 18.7915 35.9157   1
 -11  14  -2 9.38733 33.5661   1
 -11 -14  -2-18.8935 40.3727   1
  12 -14   2 58.1157 35.8563   1
 -12  14  -2-9.37307 29.7167   1
  12  14   2-36.7044 40.6662   1
 -12 -14  -2 58.5170 42.2045   1
 -13  14  -2 235.512 53.5546   1
  13 -14   2 231.410 53.1927   1
 -13 -14  -2 289.749 54.2660   1
 -14  14  -2-18.7733 41.1055   1
  14 -14   2-38.5657 40.6854   1
  14  14   2 9.19508 39.2963   1
 -14 -14  -2 45.4773 38.3815   1
 -15  14  -2 46.8546 40.0756   1
  15 -14   2 9.65043 40.7509   1
  15  14   2 18.2475 34.3583   1
 -15 -14  -2 35.9657 33.3114   1
 -16  14  -2 56.1113 40.5283   1
  16 -14   2 38.6106 33.9699   1
  16  14   2 53.9432 32.2286   1
 -16 -14  -2 26.8619 28.4719   1
 -17  14  -2-18.6795 42.8097   1
  17  14   2 8.72683 39.1223   1
 -17 -14  -2 26.8637 38.7508   1
  17 -14   2 38.2602 39.3215   1
 -18 -14  -2 17.4284 33.8258   1
  18  14   2-17.3018 35.0733   1
 -18 -15   2 8.62664 37.3366   1
  18  15  -2 26.2306 39.2014   1
 -17 -15   2-8.82576 42.5895   1
  17  15  -2 8.97179 39.2888   1
 -16 -15   2 124.854 48.8846   1
  16  15  -2 86.8159 41.4424   1
 -14  15   2-9.77263 39.6229   1
  14  15  -2 9.31337 30.8325   1
 -14 -15   2 27.4305 32.6952   1
  14 -15  -2-19.7947 36.6325   1
 -13  15   2 28.9269 38.5660   1
  13  15  -2 28.3041 37.1941   1
 -13 -15   2 36.8312 35.7634   1
  13 -15  -2-9.78612 37.4273   1
 -12  15   2 114.663 42.0457   1
  12  15  -2 143.184 45.3391   1
 -12 -15   2 110.558 42.9121   1
  12 -15  -2 193.963 42.6538   1
 -11  15   2-9.57319 37.7259   1
 -11 -15   2 28.0623 27.5608   1
  11 -15  -2 9.61224 37.8798   1
  11  15  -2 9.46319 27.8820   1
  10  15  -2 37.8934 40.2058   1
 -10 -15   2 121.625 44.9079   1
   9 -15  -2 124.776 40.7000   1
   9  15  -2 238.190 45.7470   1
  -9 -15   2 115.001 39.0628   1
  -9  15   2 273.220 48.2617   1
   8 -15  -2 9.48670 34.5216   1
   8  15  -2-9.37408 35.2684   1
  -8 -15   2 9.39299 33.5862   1
  -8  15   2 9.34759 34.5969   1
   7 -15  -2-37.6254 35.3992   1
   7  15  -2 27.6210 34.0863   1
  -7 -15   2 28.4006 38.9204   1
  -7  15   2 46.5313 39.2803   1
   6 -15  -2 358.978 53.8262   1
   6  15  -2 229.552 47.0316   1
  -6 -15   2 262.137 50.2970   1
  -6  15   2 342.652 52.1125   1
   5 -15  -2 48.4862 41.5370   1
  -5  15   2 55.4144 41.4913   1
   4 -15  -2 301.980 51.6361   1
  -4  15   2 211.288 47.2032   1
  -3  15   2 692.769 73.5646   1
   3  15  -2 838.065 80.1859   1
   3 -15  -2 798.705 78.6531   1
  -3 -15   2 676.917 74.7209   1
  -2  15   2 367.553 56.5433   1
   2  15  -2 248.636 51.6522   1
   2 -15  -2 202.620 48.9644   1
  -2 -15   2 305.058 52.5814   1
  -1  15   2 99.4325 37.6100   1
   1  15  -2 137.650 33.8995   1
  -1 -15   2 111.734 33.8011   1
   1 -15  -2 64.6832 36.3411   1
   0 -15   2 160.526 44.2445   1
   0  15   2 166.161 42.8452   1
   0 -15  -2 173.958 42.0584   1
   0  15  -2 183.836 46.5617   1
   1 -15   2-9.62888 29.1125   1
   1  15   2 27.5359 37.7379   1
  -1 -15  -2 46.1170 37.4062   1
  -1  15  -2 27.6058 28.5094   1
   2 -15   2 737.588 74.8426   1
   2  15   2 722.423 73.2234   1
  -2 -15  -2 603.897 70.5670   1
  -2  15  -2 637.414 70.8241   1
   3 -15   2 18.6748 35.6940   1
   3  15   2-18.1648 34.1726   1
  -3 -15  -2-19.0285 31.4981   1
   4 -15   2 451.065 61.9653   1
  -4  15  -2 407.398 59.5608   1
   5  15   2 55.5476 30.6690   1
  -5 -15  -2-9.49930 25.7019   1
   6 -15   2 141.791 43.9903   1
   6  15   2 47.2058 40.0606   1
  -6 -15  -2 9.41715 37.8790   1
  -6  15  -2 112.499 43.6312   1
  -7  15  -2 9.39341 39.1301   1
   7 -15   2-56.5788 42.2689   1
   7  15   2 9.57386 29.6494   1
  -8  15  -2 392.515 60.6782   1
   8  15   2 431.413 61.6316   1
  -8 -15  -2 506.035 65.2665   1
   8 -15   2 579.619 68.7915   1
  -9  15  -2-9.44361 32.5404   1
   9  15   2 57.8078 43.1863   1
   9 -15   2-9.60116 30.4325   1
  -9 -15  -2 9.28232 37.1091   1
 -10  15  -2 104.423 43.1872   1
  10 -15   2 174.289 45.9289   1
 -11  15  -2 122.719 41.3652   1
  11  15   2 65.5553 41.0452   1
  11 -15   2 59.3086 42.2229   1
 -12  15  -2 200.553 44.9277   1
  12  15   2 118.465 42.0412   1
 -12 -15  -2 135.590 44.1099   1
  12 -15   2 118.880 40.9198   1
 -13  15  -2 37.9067 41.0146   1
  13  15   2-27.5669 39.2824   1
 -13 -15  -2 46.2405 43.7548   1
  13 -15   2 19.8144 39.0475   1
 -14  15  -2 18.7783 40.6441   1
  14  15   2 9.12361 39.0117   1
  14 -15   2 9.77730 42.3227   1
 -14 -15  -2 53.7720 41.0922   1
 -15 -15  -2 8.82634 33.2077   1
  15  15   2-17.8929 34.7284   1
 -16  15  -2 18.5543 30.7109   1
  16  15   2 8.81537 32.6267   1
  16 -15   2-28.4471 28.6554   1
 -16 -15  -2 17.4942 31.8299   1
  17  15   2-8.54518 38.3338   1
 -17 -15  -2 69.0717 41.6939   1
  17  16  -2-26.2207 29.5297   1
 -17 -16   2 25.7937 27.2501   1
  16  16  -2-8.48762 27.5492   1
 -16 -16   2 75.1158 33.6086   1
  15  16  -2-8.93102 27.6594   1
 -15 -16   2-9.13492 26.9102   1
  14  16  -2-9.16604 28.4168   1
 -14 -16   2 62.9921 34.4256   1
 -13  16   2 29.3242 44.3356   1
 -12  16   2 48.8120 42.4721   1
  12  16  -2 75.8170 44.1270   1
 -12 -16   2 109.298 39.1777   1
  12 -16  -2 88.5920 43.3349   1
 -11  16   2 67.8651 38.8022   1
  11  16  -2 9.40485 40.2365   1
 -11 -16   2 55.7787 42.6464   1
  11 -16  -2 9.86193 34.0311   1
 -10  16   2-9.61761 43.1256   1
  10 -16  -2 48.9914 38.0538   1
  10  16  -2 28.4675 30.1001   1
 -10 -16   2 18.6100 30.8270   1
  -9  16   2 28.8086 39.2037   1
   9 -16  -2 145.518 47.4939   1
  -8  16   2 124.138 46.6155   1
   8 -16  -2 28.9530 39.7573   1
   8  16  -2 140.598 45.7764   1
  -8 -16   2 227.041 52.7956   1
  -7  16   2 76.1708 42.8839   1
   7 -16  -2 107.235 39.7478   1
  -7 -16   2 93.7993 33.8019   1
   7  16  -2 47.1710 29.5152   1
  -6 -16   2 607.066 71.3034   1
   6  16  -2 488.117 64.6795   1
  -5 -16   2 56.0301 29.6478   1
   5  16  -2 9.29815 27.4416   1
  -4 -16   2 56.1997 36.6714   1
   4  16  -2 121.082 42.4888   1
  -3 -16   2 1243.49 107.294   1
   3  16  -2 1363.16 108.797   1
  -2 -16   2 37.4923 36.9604   1
   2  16  -2 18.4189 31.1504   1
  -1 -16   2 732.659 77.2934   1
   1  16  -2 652.073 73.3724   1
   0 -16   2 123.974 44.3907   1
   0  16  -2 250.944 51.2464   1
   1 -16   2 124.916 44.0316   1
   1  16   2 65.5075 40.0143   1
  -1 -16  -2 168.768 41.0774   1
  -2  16  -2 318.749 54.0143   1
   2 -16   2 226.403 52.4465   1
   2  16   2 297.784 51.3882   1
  -2 -16  -2 275.149 51.9133   1
  -3  16  -2 46.9408 40.2399   1
   3 -16   2 86.5282 38.5576   1
   3  16   2 65.8385 41.3036   1
  -3 -16  -2 28.5304 39.2106   1
  -4  16  -2 131.577 35.4892   1
   4 -16   2 113.835 35.8079   1
   4  16   2 113.721 43.5298   1
  -4 -16  -2 170.898 44.0779   1
  -5  16  -2 18.8526 38.7953   1
   5 -16   2 9.51944 36.4419   1
   5  16   2 55.8149 33.3212   1
  -5 -16  -2 48.1433 35.0938   1
  -6  16  -2 9.43440 41.6835   1
   6 -16   2 153.993 47.6682   1
   6  16   2 133.092 46.6515   1
  -6 -16  -2 123.225 46.0743   1
  -7  16  -2 1025.10 96.7453   1
   7 -16   2 1018.85 97.3322   1
  -7 -16  -2 1122.85 97.8375   1
  -8  16  -2-19.0376 35.8125   1
   8 -16   2 9.52142 30.8560   1
  -9 -16  -2 351.601 57.0386   1
   9  16   2 393.785 61.3954   1
  10  16   2 122.235 45.4970   1
 -10 -16  -2 249.131 49.2230   1
  10 -16   2 162.809 45.8653   1
 -11  16  -2 56.8364 43.4823   1
  11  16   2 83.4639 42.1081   1
 -11 -16  -2 27.9711 40.9036   1
  11 -16   2 9.62833 40.1809   1
 -12  16  -2 76.1157 46.8876   1
  12  16   2 63.3211 39.7114   1
  12 -16   2 38.5996 37.5618   1
 -12 -16  -2 28.4012 41.5515   1
 -13 -16  -2 27.7397 34.2361   1
  13  16   2 8.93270 33.6212   1
 -14  16  -2-18.7503 42.5030   1
  14 -16   2-9.74988 38.9836   1
 -15  16  -2-37.3564 43.7211   1
 -15 -16  -2-8.61841 37.2894   1
  15  16   2 34.9426 39.5974   1
 -15 -17   2 44.4949 34.0158   1
  15  17  -2-43.5016 34.7804   1
 -14 -17   2 35.1793 38.0591   1
  14  17  -2-8.95826 34.7804   1
 -13 -17   2 71.3289 38.3271   1
  13  17  -2 82.2231 38.2781   1
 -12 -17   2-8.95668 35.2900   1
  12  17  -2 9.31947 34.4919   1
 -11 -17   2 91.6729 37.4054   1
  11  17  -2 64.9865 35.7362   1
  10 -17  -2 9.81913 38.7667   1
  10  17  -2 65.8658 33.1296   1
 -10 -17   2 45.9439 32.3572   1
 -10  17   2 38.8357 43.0907   1
   9 -17  -2 68.6866 38.1045   1
   9  17  -2-18.4283 32.3707   1
  -9 -17   2 18.7734 28.3868   1
  -9  17   2 48.5068 38.7976   1
   8 -17  -2-19.8445 34.1894   1
   8  17  -2-9.24031 33.6264   1
  -8 -17   2 56.5450 37.6761   1
  -8  17   2 9.68814 34.0186   1
   7 -17  -2 130.845 38.7556   1
   7  17  -2 94.4399 43.5328   1
  -7 -17   2 56.1148 40.2411   1
  -7  17   2 67.3332 34.0956   1
   6 -17  -2 88.7670 42.8312   1
   6  17  -2 27.1491 37.8732   1
  -6 -17   2 96.7743 45.4529   1
  -6  17   2 67.1459 42.6607   1
  -5  17   2 276.399 54.7432   1
   5 -17  -2 371.430 57.1594   1
   4  17  -2 373.389 56.2627   1
  -4  17   2 274.397 53.2684   1
   4 -17  -2 173.928 45.7938   1
  -4 -17   2 281.308 48.0515   1
  -3  17   2 18.9951 36.8738   1
   3  17  -2 9.40151 31.7722   1
  -3 -17   2 9.36146 34.0728   1
   3 -17  -2 19.1091 31.6371   1
   2  17  -2 1013.09 89.6695   1
  -2 -17   2 857.369 88.4090   1
   2 -17  -2 994.093 91.7467   1
  -1  17   2 219.582 52.7468   1
  -1 -17   2 244.697 49.6549   1
   1 -17  -2 237.355 49.2342   1
   0  17   2 586.909 70.4626   1
   0  17  -2 511.985 64.7421   1
   0 -17  -2 427.709 63.9694   1
   0 -17   2 456.545 63.6833   1
   1  17   2 131.785 45.1595   1
  -1  17  -2 46.8736 44.5281   1
   1 -17   2 86.5756 43.3073   1
  -1 -17  -2 38.0563 38.2495   1
   2 -17   2 38.7208 36.4392   1
   2  17   2 18.5589 38.1597   1
  -2 -17  -2-29.1275 39.9252   1
  -2  17  -2 47.0542 37.6402   1
   3 -17   2 178.491 49.8858   1
   3  17   2 258.145 52.3611   1
  -3 -17  -2 256.659 51.6790   1
  -3  17  -2 226.562 50.9441   1
   4 -17   2 58.0686 36.4260   1
  -4  17  -2 9.45152 31.3047   1
   4  17   2-9.48995 39.0196   1
  -4 -17  -2 9.57789 37.7518   1
   6  17   2 496.883 69.3950   1
  -6 -17  -2 358.569 59.4140   1
  -7  17  -2-47.1063 40.7731   1
   7  17   2 95.3809 48.2390   1
  -7 -17  -2-18.7900 38.6264   1
   7 -17   2 48.0787 41.6144   1
  -8  17  -2 302.616 51.5623   1
   8  17   2 229.660 50.0918   1
  -8 -17  -2 240.198 50.0601   1
   8 -17   2 192.605 44.5947   1
  -9  17  -2-18.9500 41.9840   1
   9  17   2 38.0383 34.6045   1
   9 -17   2 9.58388 42.4665   1
  -9 -17  -2-18.3164 32.1563   1
 -10  17  -2 113.693 44.3885   1
  10 -17   2 123.200 45.7642   1
 -10 -17  -2 127.438 36.4735   1
 -11 -17  -2-27.4982 36.1161   1
  11  17   2 18.2395 39.4594   1
 -12  17  -2 46.4104 43.5189   1
  12  17   2-17.7322 39.3572   1
 -12 -17  -2 55.6573 42.1146   1
  12 -17   2 103.799 43.7780   1
 -13  17  -2 9.24707 30.6112   1
  13  17   2-17.4487 27.0155   1
  13 -17   2 28.1575 32.9551   1
 -14 -17  -2-17.0925 40.0101   1
  14  17   2 8.70284 39.0087   1
 -13 -18   2-25.9653 29.2466   1
  13  18  -2 8.85412 32.2230   1
 -12 -18   2-8.70128 31.6707   1
  12  18  -2-18.2310 29.5485   1
 -11 -18   2 35.8237 34.7676   1
  11  18  -2-18.2433 34.8702   1
  10  18  -2 46.2008 38.9259   1
 -10 -18   2 171.311 45.1468   1
   9 -18  -2 100.420 46.5616   1
   9  18  -2 9.12296 39.5220   1
  -9 -18   2 55.2115 44.4488   1
  -9  18   2-9.74014 41.1497   1
   8 -18  -2 20.1127 39.1146   1
   8  18  -2 63.3185 38.7366   1
  -8 -18   2 37.4569 42.5192   1
  -8  18   2 57.9199 42.3462   1
   7 -18  -2 9.91775 32.8747   1
   7  18  -2 18.5328 39.6373   1
  -7 -18   2 74.2821 39.7178   1
  -7  18   2 28.9734 35.7842   1
   6  18  -2 277.407 52.2231   1
  -6 -18   2 233.741 50.8369   1
   5  18  -2 54.8994 38.1320   1
  -5 -18   2-9.42331 36.0400   1
   4  18  -2 92.6157 35.6530   1
  -4 -18   2 65.1392 32.9452   1
  -3 -18   2 46.7658 32.9365   1
   2  18  -2 55.9724 41.2200   1
  -2 -18   2 149.417 48.3706   1
   1  18  -2 157.273 47.8235   1
  -1 -18   2 282.531 53.3951   1
   0  18  -2 140.712 39.9032   1
   0 -18   2 160.019 41.5222   1
   1  18   2 272.839 49.6281   1
  -1  18  -2 241.689 53.3302   1
   1 -18   2 275.418 51.2711   1
  -1 -18  -2 354.764 52.5232   1
  -2  18  -2 65.5132 41.9989   1
   2  18   2 28.1591 35.3730   1
   2 -18   2 9.60737 37.9090   1
  -2 -18  -2 48.2411 34.5584   1
   3 -18   2 19.3203 31.9884   1
   3  18   2-19.0763 43.2426   1
  -3 -18  -2 18.9866 37.4132   1
  -3  18  -2 28.1830 31.7499   1
   4  18   2 215.463 53.1001   1
  -4 -18  -2 143.251 48.3780   1
  -4  18  -2 225.518 44.6003   1
   5 -18   2-28.9922 39.1827   1
   5  18   2 18.6740 29.5948   1
  -5 -18  -2 9.50760 30.1355   1
  -5  18  -2 18.8648 40.3119   1
   6 -18   2-9.52224 39.6757   1
   6  18   2-19.0610 39.1846   1
  -6 -18  -2-27.9093 34.4449   1
  -6  18  -2-9.40915 44.0596   1
  -7  18  -2 112.646 43.3440   1
   7 -18   2 85.3994 36.0882   1
  -8 -18  -2-9.09429 37.3871   1
   8  18   2-18.8520 38.7502   1
  -9  18  -2 139.527 48.8565   1
   9  18   2 102.269 35.7709   1
   9 -18   2 218.294 48.5733   1
  -9 -18  -2 135.803 36.9592   1
 -10  18  -2-18.5966 41.6774   1
  10 -18   2 9.47033 37.8592   1
 -11  18  -2 46.3675 37.2543   1
 -11 -18  -2 53.6780 35.9531   1
  11  18   2 106.807 41.8308   1
  11 -18   2 65.6540 38.7260   1
 -12 -18  -2-27.3370 39.4290   1
  12  18   2 8.57344 36.1816   1
 -11 -19   2-43.0274 42.3659   1
  11  19  -2-17.8244 39.5250   1
  10  19  -2-44.7363 37.2806   1
 -10 -19   2 8.81037 32.6211   1
   9  19  -2-9.01819 31.6779   1
  -9 -19   2 44.5316 33.5208   1
   8  19  -2 8.80125 39.8977   1
  -8 -19   2 9.20414 39.3379   1
  -7  19   2 76.3598 39.9831   1
   7  19  -2 81.1885 42.4430   1
   6  19  -2 18.4374 27.8940   1
  -6  19   2 57.2681 43.2877   1
   6 -19  -2 9.68106 38.7269   1
  -6 -19   2 27.2661 31.3470   1
  -5  19   2 229.169 55.2425   1
   5  19  -2 283.133 54.4187   1
  -5 -19   2 170.381 47.5906   1
   5 -19  -2 182.486 46.4681   1
  -4  19   2 28.3485 44.3619   1
   4  19  -2 63.5769 40.8439   1
   4 -19  -2 48.0789 40.1905   1
  -4 -19   2 92.3058 40.5577   1
   3  19  -2 27.4867 37.7639   1
  -3  19   2 95.2351 44.6732   1
  -3 -19   2 64.4129 36.8929   1
   3 -19  -2 28.5981 37.1101   1
  -2  19   2-9.49981 35.1685   1
   2 -19  -2 38.2299 34.1827   1
  -1  19   2 28.3526 34.4494   1
   1 -19  -2 47.4386 36.8837   1
   0  19   2 131.208 47.7779   1
   0 -19  -2 95.2468 45.9127   1
   1  19   2-9.13537 28.9536   1
  -1 -19  -2 9.77210 30.2596   1
   2  19   2 28.4388 40.2233   1
  -2 -19  -2 131.901 48.6663   1
   4 -19   2 38.1176 33.4766   1
   4  19   2-18.3488 40.1908   1
  -4 -19  -2-9.49401 40.0780   1
  -4  19  -2 46.3960 36.0355   1
   5 -19   2 67.4515 43.7115   1
   5  19   2 18.6223 32.1269   1
  -5 -19  -2 27.8535 32.0352   1
  -5  19  -2 27.7465 43.7804   1
   6 -19   2 124.689 43.2590   1
  -6  19  -2 74.4024 41.0104   1
   6  19   2 93.6546 46.3218   1
  -6 -19  -2 63.9686 41.7011   1
  -7  19  -2-9.23988 40.9433   1
   7  19   2-9.25011 29.9784   1
  -7 -19  -2 36.3168 28.1164   1
   7 -19   2-9.41934 39.2371   1
  -8  19  -2 73.6399 47.9001   1
   8  19   2 64.7298 46.0450   1
   8 -19   2 65.0753 37.3223   1
  -8 -19  -2 52.9455 38.3344   1
  -9 -19  -2 35.2090 27.6110   1
   9  19   2 135.327 39.2831   1
 -10 -19  -2-25.9911 41.4102   1
  10  19   2 35.3080 39.5798   1
 -10  19  -2 54.6464 48.8603   1
  -8 -20   2-35.1089 37.5581   1
  -7 -20   2-17.8437 30.7409   1
   7  20  -2 8.69613 31.0943   1
  -6 -20   2 80.1870 45.3318   1
   6  20  -2 106.732 46.4364   1
  -5 -20   2-44.9781 38.4703   1
   5  20  -2-8.89645 34.0360   1
  -4  20   2 37.6457 40.2718   1
   3 -20  -2 37.7999 41.4957   1
  -3  20   2 75.1343 45.4239   1
   2 -20  -2 65.6357 43.4362   1
  -2 -20   2 180.794 46.9485   1
  -2  20   2 93.4169 48.4886   1
   2  20  -2 107.982 43.0315   1
  -1 -20   2 182.138 38.5323   1
   1 -20  -2 263.192 52.7879   1
  -1  20   2 268.332 54.5563   1
   0 -20  -2 47.6697 38.7345   1
   0 -20   2 81.7650 34.8170   1
   0  20  -2 9.01267 32.3225   1
   0  20   2 45.5787 39.9976   1
   1 -20   2 64.0541 33.0282   1
  -1 -20  -2 112.357 38.2281   1
   1  20   2 83.3626 35.6918   1
  -1  20  -2 80.5426 35.5480   1
  -2 -20  -2-9.25691 37.5308   1
   2 -20   2-9.13142 30.2286   1
   2  20   2-9.30173 38.7459   1
  -2  20  -2 9.09885 30.7418   1
  -3 -20  -2-9.28434 40.1762   1
   3  20   2 27.3177 41.7372   1
  -3  20  -2 18.0115 38.9711   1
  -5  20  -2 45.2668 42.9881   1
   5  20   2 146.962 39.4341   1
  -5 -20  -2-9.00434 30.0446   1
   5 -20   2 102.268 43.6870   1
  -6  20  -2 108.396 39.8326   1
   6  20   2 81.6468 45.2887   1
  -6 -20  -2 26.7932 40.7528   1
   6 -20   2 102.613 36.5116   1
  -7  20  -2-17.9942 38.4512   1
   7  20   2 45.1875 41.8672   1
  -7 -20  -2 8.72614 39.5554   1
   7 -20   2-9.41375 35.9847   1
  -8  20  -2 17.9940 36.4894   1
  -1 -21   2 87.8646 42.1738   1
   1  21  -2 61.2373 41.9918   1
   0 -21   2 17.6938 33.3216   1
   0  21   2 44.9205 34.3776   1
   0  21  -2 26.3776 39.4416   1
  -1 -21  -2 18.0999 31.2093   1
   1 -21   2 35.2914 33.2197   1
   1  21   2 27.4303 33.8660   1
  -1  21  -2 17.5093 34.5191   1
  -2 -21  -2 9.07338 31.8592   1
   2  21   2-17.8961 32.5619   1
 -25   0   3 37.5610 40.6357   1
  25   0  -3-9.68580 39.8179   1
 -24   0   3 9.33235 33.9629   1
  24   0  -3 9.80950 37.4997   1
 -23   0   3-9.48840 35.1208   1
  23   0  -3-9.53187 32.8460   1
  21   0  -3 9.24213 27.2315   1
 -21   0   3 18.2497 27.5841   1
  20   0  -3-9.10882 28.2057   1
 -20   0   3 8.85588 29.9204   1
  19   0  -3-26.0794 28.2126   1
 -19   0   3 96.5920 38.9388   1
  18   0  -3 16.6721 30.3352   1
 -18   0   3-8.55912 34.2173   1
  17   0  -3 16.3973 27.7033   1
 -17   0   3-32.0239 35.0620   1
  16   0  -3-23.8457 31.7775   1
 -16   0   3 37.9393 29.4563   1
  15   0  -3-7.70919 28.0526   1
 -15   0   3 6.83844 24.4513   1
  13   0  -3 19.4818 23.6607   1
 -13   0   3 24.8720 23.0442   1
  12   0  -3-35.9896 25.0176   1
 -12   0   3-11.5874 20.7549   1
  11   0  -3-5.46536 19.5570   1
 -11   0   3-21.3364 20.0831   1
  10   0  -3 9.78698 17.8067   1
 -10   0   3-9.70016 17.6488   1
   9   0  -3-8.66507 20.2828   1
  -9   0   3 8.57046 18.0830   1
   7   0  -3-3.16473 16.5683   1
  -7   0   3 15.4904 15.8090   1
   6   0  -3 32.7517 14.3893   1
  -6   0   3 7.26581 15.3940   1
   5   0  -3 7.32394 12.5599   1
  -5   0   3 3.67318 12.2889   1
   4   0  -3 9.79596 9.60001   1
  -4   0   3 14.4031 9.71389   1
   1   0  -3 5.15468 7.53848   1
  -1   0   3 3.05187 8.10746   1
   0   0  -3 7.89474 12.5362   1
   0   0   3 1.58710 13.5678   1
   1   0   3 10.6804 14.2184   1
  -1   0  -3-17.6094 14.1913   1
   2   0   3-13.9936 19.0086   1
  -2   0  -3 2.73709 18.9546   1
   3   0   3 3.46523 21.0750   1
  -3   0  -3-9.77047 18.4139   1
   4   0   3-12.3072 18.8057   1
  -4   0  -3-3.75149 17.3837   1
   5   0   3-14.0717 19.0234   1
  -5   0  -3-4.28941 18.7904   1
   6   0   3 15.6804 23.9553   1
  -6   0  -3-19.4479 20.2535   1
   7   0   3-17.3076 26.4612   1
  -7   0  -3-21.4664 21.7837   1
   8   0   3 56.2253 26.7733   1
  -8   0  -3 17.8884 26.1886   1
   9   0   3 33.1534 23.7134   1
  -9   0  -3-6.50316 18.1247   1
  10   0   3 35.3418 27.8573   1
 -10   0  -3-6.90136 27.1995   1
  11   0   3-7.42210 30.5248   1
 -11   0  -3 44.2035 31.1066   1
  12   0   3-15.3491 29.7908   1
 -12   0  -3 23.6321 31.4909   1
  13   0   3 31.9699 32.0252   1
 -13   0  -3 49.4196 31.5595   1
  14   0   3 8.48298 32.9322   1
 -14   0  -3-25.1375 32.5294   1
  15   0   3-35.7431 36.2307   1
 -15   0  -3 16.7811 30.5348   1
  16   0   3 44.6486 25.7342   1
 -16   0  -3 52.8979 26.7711   1
 -17   0  -3 18.5862 33.8241   1
  17   0   3 8.84750 32.2030   1
 -19   0  -3-18.5818 30.1194   1
  19   0   3 55.9988 35.1229   1
 -20   0  -3 55.0200 40.7109   1
  20   0   3 38.1785 39.8378   1
 -21   0  -3 9.15924 31.5731   1
  21   0   3 28.3450 37.7831   1
 -22   0  -3 36.4300 36.4153   1
  22   0   3-9.24622 34.2285   1
 -23   0  -3-26.9218 39.7753   1
  23   0   3-9.09088 39.3457   1
 -25  -1   3 47.6204 43.6945   1
 -25   1   3-9.50518 40.1608   1
  25  -1  -3 47.0714 40.2831   1
  25   1  -3 66.7394 44.6797   1
 -24   1   3-28.3291 41.8543   1
  24  -1  -3-9.56525 37.1435   1
 -23   1   3-9.39295 36.4617   1
  23  -1  -3-9.56965 32.3331   1
  23   1  -3 9.62640 37.3679   1
 -23  -1   3-9.25208 38.5397   1
  22   1  -3 18.7493 37.5064   1
 -22  -1   3 37.2780 38.3350   1
 -21   1   3 9.02864 34.5118   1
  21  -1  -3 9.49025 36.8387   1
  21   1  -3 8.97610 30.3270   1
 -21  -1   3-37.8901 36.7699   1
 -20   1   3 45.0461 33.3951   1
  20  -1  -3 18.1046 28.7501   1
  20   1  -3 45.6389 38.5624   1
 -20  -1   3 35.6581 34.6531   1
 -19   1   3-53.3972 37.5548   1
  19  -1  -3-8.60205 34.8754   1
  19   1  -3-9.04014 32.8958   1
 -19  -1   3 60.4053 35.9447   1
  18  -1  -3 758.482 74.8813   1
  18   1  -3 860.965 78.6194   1
 -18  -1   3 811.407 73.3346   1
 -18   1   3 686.608 72.2146   1
 -17  -1   3 2098.99 145.100   1
 -17   1   3 1903.05 142.212   1
  17  -1  -3 2084.62 146.916   1
  17   1  -3 2228.98 148.943   1
 -16   1   3 599.372 65.4847   1
 -16  -1   3 686.570 69.0693   1
  16  -1  -3 765.989 70.5246   1
  16   1  -3 867.164 74.2914   1
 -15   1   3 647.919 65.9984   1
  15  -1  -3 821.538 69.6009   1
  15   1  -3 734.766 69.4667   1
 -15  -1   3 704.359 68.1628   1
  14   1  -3 85.5669 29.6373   1
 -14  -1   3 77.3045 33.1936   1
  13  -1  -3 1296.14 94.7585   1
 -13  -1   3 1213.81 93.9183   1
  12   1  -3 181.715 34.9177   1
  12  -1  -3 117.052 31.8208   1
 -12   1   3 217.622 34.3947   1
 -12  -1   3 189.945 31.8668   1
 -11   1   3 12872.8 693.587   1
  11  -1  -3 12588.8 693.825   1
  11   1  -3 11750.5 693.830   1
 -11  -1   3 12622.2 695.708   1
 -10   1   3 11355.7 652.428   1
  10  -1  -3 11566.7 654.414   1
  10   1  -3 12822.1 658.591   1
 -10  -1   3 11558.7 655.029   1
  -9   1   3 1350.35 86.1293   1
   9  -1  -3 1366.44 87.8324   1
   9   1  -3 1174.51 86.7595   1
  -9  -1   3 1209.83 87.2017   1
  -8   1   3 25187.6 1476.45   1
   8  -1  -3 27984.4 1479.29   1
   8   1  -3 27468.8 1479.91   1
  -8  -1   3 28589.6 1480.64   1
  -7   1   3 54089.2 2911.08   1
   7   1  -3 57582.1 2914.89   1
   7  -1  -3 62859.6 2913.09   1
  -6   1   3 822.752 57.1574   1
   6   1  -3 780.854 59.8441   1
  -6  -1   3 939.784 62.5163   1
   6  -1  -3 1024.97 59.6620   1
  -5   1   3 22921.3 1567.82   1
   5   1  -3 36028.7 1574.88   1
  -5  -1   3 36779.3 1574.10   1
   5  -1  -3 27860.5 1568.55   1
  -4   1   3 232855. 12386.4   1
   4   1  -3 232504. 12390.3   1
   4  -1  -3 220723. 12386.3   1
  -4  -1   3 239993. 12390.2   1
   3   1  -3 271832. 14443.9   1
  -3  -1   3 264592. 14443.9   1
   2   1  -3 134986. 6803.05   1
  -2  -1   3 118321. 6802.43   1
  -1  -1   3 1203.12 71.0575   1
  -1   1   3 1257.18 68.1298   1
   1   1  -3 1261.40 71.0737   1
   1  -1  -3 1039.70 67.1712   1
   0  -1   3 342301. 18146.2   1
   0   1  -3 362735. 18146.9   1
   0   1   3 326761. 18144.7   1
   0  -1  -3 323443. 18144.6   1
   1   1   3 207213. 10796.2   1
   1  -1   3 203532. 10797.2   1
  -1  -1  -3 198168. 10796.7   1
  -1   1  -3 192676. 10796.4   1
   2   1   3 250076. 14088.0   1
   2  -1   3 257684. 14088.0   1
  -2  -1  -3 259586. 14088.1   1
  -2   1  -3 280129. 14089.1   1
   3   1   3 2498.72 142.106   1
   3  -1   3 1985.47 141.304   1
  -3  -1  -3 2360.41 140.920   1
  -3   1  -3 2452.68 140.875   1
   4   1   3 18529.3 981.415   1
   4  -1   3 16736.1 981.645   1
  -4  -1  -3 17507.0 981.474   1
  -4   1  -3 18780.7 981.778   1
   5   1   3 22500.7 1146.46   1
   5  -1   3 18515.2 1143.65   1
  -5  -1  -3 21130.6 1145.30   1
  -5   1  -3 21769.1 1146.79   1
   6   1   3 21240.7 1101.53   1
   6  -1   3 18881.2 1099.09   1
  -6  -1  -3 20347.3 1100.17   1
  -6   1  -3 19751.1 1099.86   1
   7  -1   3 411.063 47.2615   1
   7   1   3 523.882 47.3920   1
  -7  -1  -3 393.300 44.1752   1
  -7   1  -3 493.848 47.9715   1
   8   1   3 1983.18 124.307   1
  -8  -1  -3 1776.20 121.780   1
  -8   1  -3 1914.79 120.567   1
   9  -1   3 10667.6 586.728   1
   9   1   3 10830.4 587.116   1
  -9   1  -3 9977.22 583.634   1
  -9  -1  -3 9975.17 583.765   1
  10  -1   3 2647.69 164.547   1
  10   1   3 2267.21 164.254   1
 -10   1  -3 2579.21 164.023   1
 -10  -1  -3 2409.62 161.086   1
  11  -1   3 168.656 38.9798   1
  11   1   3 202.562 38.4857   1
 -11   1  -3 164.050 37.6250   1
 -11  -1  -3 190.220 39.6047   1
  12  -1   3 1054.71 89.6783   1
  12   1   3 1137.07 93.5518   1
 -12  -1  -3 950.030 88.0566   1
 -12   1  -3 1203.99 92.8125   1
  13  -1   3 328.037 47.4215   1
  13   1   3 235.470 44.4150   1
 -13  -1  -3 300.377 44.7388   1
 -13   1  -3 355.916 51.0624   1
  14  -1   3 837.537 79.3019   1
 -14   1  -3 1032.63 83.9369   1
 -14  -1  -3 860.893 79.8659   1
  15  -1   3 533.196 63.0655   1
 -15  -1  -3 407.124 58.9436   1
 -15   1  -3 426.153 60.2849   1
  16   1   3 86.7404 29.0165   1
  16  -1   3 27.0486 34.1776   1
 -16  -1  -3 45.7881 30.6015   1
  17   1   3 354.531 55.5332   1
  17  -1   3 298.030 51.9993   1
 -17  -1  -3 370.485 55.5775   1
 -17   1  -3 402.470 56.7105   1
  18   1   3-27.9261 40.2792   1
 -18  -1  -3 9.04766 35.6520   1
  19   1   3 102.328 40.5406   1
 -19  -1  -3 82.6570 38.5619   1
  19  -1   3 84.2286 43.6248   1
  20   1   3 18.3066 26.2416   1
  20  -1   3 9.33073 39.8763   1
 -20   1  -3-27.6257 41.7414   1
 -20  -1  -3-18.9469 29.3354   1
  21  -1   3 36.8363 38.4406   1
  21   1   3 37.2893 37.3504   1
 -21  -1  -3 46.3958 38.2211   1
 -21   1  -3 64.7175 36.5128   1
  22   1   3 9.46134 36.7265   1
  22  -1   3 9.17935 33.9737   1
 -22  -1  -3-17.9980 37.9748   1
 -22   1  -3 9.20576 32.9161   1
  23   1   3-18.4243 38.8754   1
  23  -1   3-18.3144 38.6435   1
 -23   1  -3-36.1042 43.9822   1
 -23  -1  -3 44.6465 39.5670   1
  24   1   3 89.3536 45.6897   1
 -24  -1  -3 26.3138 38.5358   1
  26   2  -3-9.19870 35.7074   1
 -26  -2   3 19.0397 42.1828   1
  25   2  -3 76.7678 33.1224   1
 -25  -2   3 36.9056 33.0492   1
 -25   2   3-9.50915 36.4023   1
  24  -2  -3-9.64338 39.6581   1
 -24   2   3-38.0239 42.1411   1
  23   2  -3 9.18539 35.6559   1
  23  -2  -3 9.53001 32.1990   1
 -23  -2   3-19.3958 41.4458   1
 -23   2   3-18.9212 33.2185   1
  22   2  -3 454.525 58.6932   1
 -22  -2   3 407.025 57.8900   1
  21   2  -3 57.2028 35.3605   1
  21  -2  -3 27.7188 35.3930   1
 -21  -2   3-17.9263 34.3388   1
  20   2  -3-9.82042 42.0100   1
  20  -2  -3 54.2565 35.1506   1
 -20  -2   3 41.4293 34.1077   1
 -20   2   3 44.5567 35.1607   1
  19   2  -3 458.601 59.8864   1
  19  -2  -3 380.348 56.8950   1
 -19  -2   3 380.032 54.2256   1
 -19   2   3 483.705 59.6144   1
  18  -2  -3 129.054 38.5401   1
 -18   2   3 83.0194 36.7933   1
  17   2  -3 321.882 48.8573   1
  17  -2  -3 380.810 50.4025   1
 -17  -2   3 206.706 40.7515   1
 -17   2   3 238.527 44.8822   1
  16   2  -3 1127.61 91.1256   1
  16  -2  -3 855.436 84.1053   1
 -16  -2   3 1182.09 92.4252   1
 -16   2   3 1183.59 90.9464   1
  15   2  -3 482.688 55.1964   1
  15  -2  -3 576.384 55.7191   1
 -15  -2   3 307.404 49.1523   1
 -15   2   3 377.497 50.2543   1
 -14  -2   3 4220.65 257.925   1
  13  -2  -3 709.053 63.3100   1
 -13   2   3 722.023 65.0392   1
  12   2  -3 35533.0 1845.76   1
  12  -2  -3 33450.2 1841.60   1
 -12  -2   3 31029.7 1840.43   1
 -12   2   3 35346.9 1842.67   1
  11   2  -3 3838.40 226.282   1
  11  -2  -3 3580.01 223.152   1
 -11  -2   3 3749.48 226.631   1
 -11   2   3 3781.71 223.871   1
  10   2  -3 15478.5 966.978   1
  10  -2  -3 17755.7 965.085   1
 -10  -2   3 18480.7 969.273   1
 -10   2   3 18546.5 966.728   1
   9   2  -3 44066.9 2382.14   1
  -9   2   3 41425.4 2378.13   1
  -9  -2   3 43467.8 2381.59   1
   9  -2  -3 46762.2 2380.16   1
  -8  -2   3 54207.5 3081.15   1
   8   2  -3 59667.8 3081.86   1
  -7   2   3 10125.8 557.667   1
   7  -2  -3 10122.5 558.037   1
   6   2  -3 42326.4 2223.33   1
   6  -2  -3 39266.9 2217.68   1
  -6   2   3 42198.2 2218.63   1
  -6  -2   3 40756.8 2222.97   1
   5  -2  -3 25089.4 1400.68   1
  -5   2   3 26063.0 1400.68   1
  -5  -2   3 25858.9 1405.54   1
   5   2  -3 26802.5 1405.53   1
  -4  -2   3 16118.9 841.210   1
   4  -2  -3 14891.8 835.374   1
  -4   2   3 15340.0 835.461   1
   4   2  -3 15842.5 840.953   1
   3  -2  -3 10779.8 599.773   1
   3   2  -3 11305.2 605.467   1
  -3  -2   3 11523.7 605.967   1
  -3   2   3 11023.6 599.627   1
  -2  -2   3 74204.6 3920.88   1
   2   2  -3 72471.8 3920.50   1
   2  -2  -3 72140.7 3915.79   1
  -2   2   3 72516.8 3915.81   1
  -1  -2   3 23422.5 1263.93   1
  -1   2   3 24039.1 1259.39   1
   1  -2  -3 22715.1 1259.27   1
   1   2  -3 22846.6 1262.82   1
   0   2   3 157449. 8465.62   1
   0  -2   3 149039. 8468.42   1
   0   2  -3 158190. 8468.86   1
   0  -2  -3 162007. 8465.50   1
   1  -2   3 30767.2 1667.01   1
   1   2   3 32103.0 1665.85   1
  -1  -2  -3 30165.4 1665.28   1
  -1   2  -3 29880.8 1666.72   1
  -2  -2  -3 147478. 7332.05   1
  -2   2  -3 149120. 7333.71   1
   2   2   3 143019. 7331.73   1
   4   2   3 5015.09 290.501   1
   4  -2   3 4901.48 290.796   1
  -4   2  -3 5202.15 290.152   1
  -4  -2  -3 5048.81 290.439   1
   5   2   3 58446.4 2771.26   1
   5  -2   3 48308.1 2766.25   1
  -5   2  -3 50306.9 2767.06   1
  -5  -2  -3 48526.3 2765.86   1
   6   2   3 29743.7 1610.17   1
   6  -2   3 30791.8 1609.93   1
  -6   2  -3 28216.6 1607.84   1
  -6  -2  -3 29266.6 1609.87   1
   7   2   3 1763.48 121.305   1
   7  -2   3 1685.35 118.957   1
  -7   2  -3 1858.47 121.094   1
  -7  -2  -3 1833.31 121.195   1
   8   2   3 6711.60 379.807   1
   8  -2   3 6706.11 379.852   1
  -8   2  -3 6137.33 376.725   1
  -8  -2  -3 6584.05 379.117   1
  -9   2  -3 3394.37 208.818   1
   9  -2   3 3308.38 209.420   1
  10   2   3 15210.7 822.916   1
  10  -2   3 14347.8 821.661   1
 -10   2  -3 14446.7 819.962   1
 -10  -2  -3 14705.0 822.129   1
  11   2   3 8080.16 462.864   1
  11  -2   3 7921.41 460.783   1
 -11   2  -3 7727.48 459.655   1
 -11  -2  -3 8164.39 461.729   1
  12   2   3 838.281 77.7834   1
 -12  -2  -3 790.395 75.8075   1
 -12   2  -3 773.876 75.1997   1
  12  -2   3 982.734 80.9200   1
 -13   2  -3 1201.49 100.167   1
  13  -2   3 1511.22 105.422   1
  13   2   3 1387.13 101.881   1
 -14   2  -3 1337.96 103.823   1
  14  -2   3 1167.32 100.285   1
 -15   2  -3 1059.71 96.5538   1
 -15  -2  -3 1095.29 93.7424   1
  15  -2   3 1119.62 97.6300   1
  15   2   3 1234.94 100.113   1
  16   2   3 286.055 51.2811   1
  16  -2   3 276.983 47.9526   1
 -16   2  -3 264.634 47.7841   1
 -16  -2  -3 372.958 52.5894   1
  17   2   3 46.0208 37.3955   1
  17  -2   3 45.4077 36.3856   1
 -17   2  -3 62.4409 36.2465   1
 -17  -2  -3 27.0061 33.9549   1
  18   2   3 9.08428 32.4822   1
  18  -2   3-18.1679 26.7566   1
 -18  -2  -3 9.24490 37.9993   1
  19   2   3 64.4657 39.4097   1
  19  -2   3 55.8488 38.3124   1
 -19   2  -3-18.4851 35.3874   1
 -19  -2  -3 55.8100 42.2119   1
  20  -2   3 168.954 46.5774   1
 -20   2  -3 148.036 47.1948   1
 -20  -2  -3 173.386 46.1615   1
  21   2   3 9.27119 36.5464   1
  21  -2   3 37.5252 38.5755   1
 -21   2  -3 9.22220 39.9174   1
 -21  -2  -3 27.4688 39.6323   1
  22   2   3-27.0426 38.0386   1
 -22   2  -3 9.16813 36.6505   1
 -22  -2  -3 9.32861 37.8210   1
  22  -2   3 9.30321 39.7583   1
 -23   2  -3 36.4226 30.1427   1
 -23  -2  -3-9.02465 32.8394   1
  23  -2   3-18.2396 30.1896   1
  23   2   3-9.06760 30.6357   1
 -24   2  -3-17.9863 39.8487   1
 -24  -2  -3-17.2810 29.1929   1
  24   2   3 27.2567 31.3045   1
  24  -2   3-8.86975 39.3018   1
  26   3  -3 9.37494 39.0504   1
 -26  -3   3-9.11554 40.3908   1
  25   3  -3-18.4539 32.4062   1
 -25  -3   3-9.51402 38.5804   1
  24   3  -3 47.2430 29.3158   1
  24  -3  -3 28.6415 35.9659   1
 -24   3   3-9.68334 39.8434   1
 -24  -3   3 46.9125 34.7741   1
  23   3  -3 145.331 42.7854   1
  23  -3  -3 95.6162 42.7247   1
 -23   3   3 124.127 44.1050   1
 -23  -3   3 64.7650 30.4857   1
  22   3  -3 79.0139 38.2616   1
 -22  -3   3 140.232 35.5842   1
 -21   3   3 220.285 48.2085   1
  21  -3  -3 205.356 48.1619   1
  20   3  -3 456.654 59.4398   1
  20  -3  -3 373.674 54.5987   1
 -20   3   3 367.274 54.4792   1
 -20  -3   3 365.378 54.2397   1
  19   3  -3 273.956 50.3718   1
  19  -3  -3 141.024 40.3526   1
 -19   3   3 260.903 49.5209   1
 -19  -3   3 213.741 49.5608   1
  18   3  -3 62.0970 31.2749   1
  18  -3  -3 33.8745 28.7509   1
 -18   3   3 50.4529 30.1985   1
 -18  -3   3 61.5521 30.4280   1
  17   3  -3 2524.85 176.058   1
  17  -3  -3 2509.99 172.528   1
 -17   3   3 2517.73 173.056   1
 -17  -3   3 2901.96 179.539   1
  16   3  -3 492.323 60.1275   1
 -16   3   3 481.417 56.5972   1
  16  -3  -3 555.449 59.6258   1
  15   3  -3 1762.47 134.998   1
  15  -3  -3 1920.80 131.640   1
 -15   3   3 2055.63 134.658   1
 -15  -3   3 1828.12 134.315   1
  14   3  -3 5995.53 352.397   1
 -14  -3   3 5847.13 348.756   1
  13   3  -3 10237.5 616.632   1
  13  -3  -3 10807.0 613.973   1
 -13   3   3 11080.2 615.384   1
 -13  -3   3 11516.8 619.031   1
  12   3  -3 13854.8 804.334   1
  12  -3  -3 14109.7 802.002   1
 -12   3   3 15168.8 803.731   1
 -12  -3   3 14633.5 806.133   1
  11   3  -3 9377.66 509.180   1
  11  -3  -3 9052.73 504.388   1
 -11   3   3 8654.36 503.471   1
 -11  -3   3 8733.12 507.026   1
  10   3  -3 3249.86 192.145   1
 -10  -3   3 2909.85 189.911   1
  10  -3  -3 2963.07 187.189   1
 -10   3   3 3266.00 187.669   1
   9   3  -3 426.302 46.1838   1
  -9  -3   3 446.242 48.0928   1
   9  -3  -3 536.612 45.2584   1
  -9   3   3 510.026 44.1771   1
  -8  -3   3 19554.3 1069.29   1
   8   3  -3 19396.5 1069.47   1
   7   3  -3 36549.6 2137.40   1
  -7   3   3 41299.7 2131.97   1
   7  -3  -3 40013.4 2132.19   1
  -7  -3   3 38511.0 2137.18   1
   6   3  -3 26479.2 1404.88   1
   6  -3  -3 23871.7 1399.39   1
  -6   3   3 26112.6 1399.80   1
  -6  -3   3 27462.7 1406.01   1
  -5   3   3 7048.37 348.529   1
   5  -3  -3 5588.67 346.808   1
  -4   3   3 22320.9 1171.29   1
   4  -3  -3 22006.1 1171.48   1
  -4  -3   3 21303.8 1177.01   1
   4   3  -3 20059.9 1176.64   1
   3  -3  -3 77366.5 4153.03   1
   3   3  -3 78120.8 4158.51   1
  -3  -3   3 74604.3 4158.19   1
  -3   3   3 77424.7 4152.87   1
  -2  -3   3 4698.57 262.278   1
  -2   3   3 4633.03 256.893   1
   2  -3  -3 4568.54 257.244   1
   2   3  -3 4606.43 261.820   1
  -1  -3   3 457.134 37.1281   1
   1   3  -3 452.543 37.4955   1
   1  -3  -3 388.764 31.6276   1
  -1   3   3 336.113 31.2607   1
   0  -3   3 139316. 7419.85   1
   0   3   3 137157. 7416.62   1
   0  -3  -3 138235. 7417.63   1
   0   3  -3 135721. 7419.10   1
   1   3   3 44520.1 2417.96   1
  -1  -3  -3 43858.0 2416.99   1
  -1   3  -3 46233.3 2420.19   1
   1  -3   3 44298.1 2419.40   1
  -2  -3  -3 145100. 7687.20   1
   2   3   3 140081. 7686.27   1
   3  -3   3 2154.14 130.955   1
  -3  -3  -3 2116.63 131.404   1
  -3   3  -3 2065.58 131.008   1
   3   3   3 2066.90 131.298   1
   4  -3   3 5585.22 323.003   1
  -4   3  -3 5802.50 323.101   1
  -4  -3  -3 5458.04 321.999   1
   4   3   3 5688.94 322.791   1
   5  -3   3 7846.10 451.288   1
  -5   3  -3 8284.37 451.560   1
   5   3   3 8187.52 451.546   1
  -5  -3  -3 7539.64 450.928   1
  -6   3  -3 35650.7 1705.14   1
   6   3   3 34008.9 1703.45   1
  -6  -3  -3 36012.2 1705.67   1
  -7   3  -3 22075.6 1218.95   1
   7  -3   3 22496.4 1219.74   1
   7   3   3 21432.2 1219.37   1
  -7  -3  -3 22715.3 1220.25   1
  -8   3  -3 18072.3 1064.81   1
   8  -3   3 19729.7 1067.62   1
   8   3   3 20958.5 1071.53   1
  -8  -3  -3 18781.4 1066.41   1
 -10   3  -3 9580.24 538.276   1
  10  -3   3 9237.97 538.247   1
  10   3   3 10089.4 541.392   1
 -10  -3  -3 8809.05 536.742   1
 -11   3  -3 1987.02 143.988   1
  11  -3   3 2123.00 147.315   1
  11   3   3 2166.91 146.646   1
 -11  -3  -3 2224.25 147.405   1
 -12   3  -3 4610.05 282.704   1
  12  -3   3 4505.27 282.200   1
  12   3   3 4478.80 284.640   1
 -12  -3  -3 4876.76 284.834   1
 -13   3  -3 16.3169 29.6999   1
  13  -3   3 24.8409 30.6580   1
  13   3   3 33.9415 34.8874   1
 -13  -3  -3-8.32413 31.8301   1
  14   3   3 1322.01 102.451   1
 -14  -3  -3 1110.74 97.7205   1
 -15  -3  -3 1708.60 128.984   1
 -15   3  -3 1778.47 131.713   1
  15  -3   3 1685.62 129.294   1
  15   3   3 1862.69 133.655   1
 -16   3  -3 585.874 65.9150   1
  16   3   3 640.013 69.1509   1
  16  -3   3 478.784 62.8087   1
 -17   3  -3-27.1352 36.1659   1
  17  -3   3 9.19694 34.0461   1
  17   3   3-9.62279 36.7897   1
 -17  -3  -3-25.6036 33.6345   1
 -18   3  -3 27.5290 32.2294   1
  18  -3   3 18.6299 28.8553   1
  18   3   3 9.50999 25.7169   1
 -18  -3  -3 8.93873 27.0240   1
 -19   3  -3 185.232 45.0931   1
  19  -3   3 206.189 51.0082   1
  19   3   3 131.198 45.1657   1
 -19  -3  -3 128.324 44.6449   1
 -20   3  -3 9.41532 31.2189   1
  20  -3   3 55.7838 32.0836   1
 -21   3  -3-9.39958 40.6694   1
  21  -3   3 9.25389 34.8156   1
  21   3   3 9.15307 29.0100   1
 -21  -3  -3-18.4905 33.0572   1
 -22   3  -3-9.40978 39.1955   1
  22  -3   3 9.15062 37.6111   1
 -23   3  -3-27.5508 43.8963   1
  23  -3   3 119.292 43.8615   1
  23   3   3 8.86819 38.3891   1
 -23  -3  -3-9.01786 40.4380   1
 -24   3  -3 35.7620 43.1435   1
 -24  -3  -3-17.7153 36.8960   1
  24  -3   3 18.2254 38.9446   1
  24   3   3-8.71548 33.8313   1
  26   4  -3 27.1794 37.2508   1
 -26  -4   3 9.30122 38.7557   1
 -24   4   3 19.2369 38.9995   1
  24   4  -3-19.4143 34.7124   1
 -24  -4   3 27.1007 27.9775   1
 -23   4   3 48.0143 37.2908   1
  23  -4  -3 48.9337 38.0043   1
  23   4  -3 19.6719 31.1923   1
 -23  -4   3-17.7972 35.0776   1
  22   4  -3 143.010 46.1718   1
 -22  -4   3 136.931 42.5083   1
 -21   4   3 103.678 39.8760   1
  21  -4  -3 37.1835 34.5235   1
  21   4  -3 66.4292 37.5004   1
 -21  -4   3 9.19069 37.8842   1
 -20   4   3 27.7789 36.5528   1
  20  -4  -3 54.0315 35.0280   1
  20   4  -3 56.1333 34.1176   1
 -20  -4   3 27.6633 34.2019   1
 -19   4   3 411.547 57.7632   1
  19  -4  -3 341.815 56.1646   1
  19   4  -3 517.258 61.8972   1
 -19  -4   3 503.075 62.6152   1
 -18   4   3 292.718 48.0837   1
  18  -4  -3 288.094 45.9791   1
  18   4  -3 145.931 44.7560   1
 -18  -4   3 249.750 48.9474   1
 -17   4   3 41.2283 34.4326   1
  17  -4  -3 48.8002 30.6962   1
 -16   4   3 1801.29 125.754   1
  16  -4  -3 1768.95 124.826   1
  16   4  -3 1718.23 128.464   1
 -16  -4   3 1482.73 121.574   1
 -15  -4   3 39.7716 28.1117   1
 -15   4   3 82.2341 30.0565   1
  15  -4  -3 58.8732 26.5073   1
  14   4  -3 2011.99 145.759   1
 -14  -4   3 2387.90 151.998   1
  13   4  -3 9036.89 529.587   1
  13  -4  -3 9458.67 528.303   1
 -13  -4   3 8854.46 529.255   1
 -13   4   3 9744.99 530.258   1
  12  -4  -3 10166.4 583.649   1
 -12   4   3 10496.5 583.542   1
  11  -4  -3 3480.30 212.912   1
  11   4  -3 3485.37 215.721   1
 -11  -4   3 3712.13 217.746   1
 -11   4   3 3349.94 210.984   1
  10   4  -3 3179.43 190.027   1
 -10   4   3 3120.01 185.869   1
  10  -4  -3 2972.47 184.329   1
 -10  -4   3 2846.30 188.280   1
   9   4  -3 37662.1 2017.98   1
  -9   4   3 36635.7 2011.63   1
   9  -4  -3 35763.9 2011.06   1
  -9  -4   3 38555.8 2018.03   1
   8   4  -3 22225.8 1222.08   1
  -8   4   3 21771.7 1216.07   1
  -8  -4   3 22403.0 1221.84   1
   8  -4  -3 22708.6 1216.65   1
  -7  -4   3 38927.1 2160.59   1
   7   4  -3 40497.9 2159.92   1
   6   4  -3 12006.6 673.912   1
   6  -4  -3 11627.1 668.765   1
  -6  -4   3 12396.8 675.568   1
  -6   4   3 12672.2 669.562   1
  -5   4   3 111838. 5725.14   1
   5   4  -3 107066. 5730.62   1
  -5  -4   3 98213.3 5729.01   1
   5  -4  -3 105830. 5724.83   1
  -4   4   3 2764.45 150.728   1
   4   4  -3 2721.84 156.714   1
  -4  -4   3 2580.85 157.316   1
   4  -4  -3 2293.98 150.159   1
  -3   4   3 53187.3 2843.23   1
   3  -4  -3 52034.2 2842.95   1
  -2   4   3 14884.0 777.750   1
   2  -4  -3 13589.3 777.345   1
  -1   4   3 71.1768 17.7507   1
   1  -4  -3 89.8303 17.2883   1
   0   4   3 22812.0 1289.96   1
   0  -4  -3 24748.4 1291.62   1
  -1   4  -3 266050. 14602.3   1
   1  -4   3 275860. 14602.4   1
   2  -4   3 1584.77 107.089   1
  -2   4  -3 1701.34 107.754   1
   2   4   3 1544.85 105.248   1
  -2  -4  -3 1710.53 106.039   1
   3  -4   3 19540.3 1091.41   1
  -3   4  -3 20319.9 1092.21   1
   3   4   3 19698.1 1091.16   1
  -3  -4  -3 20059.8 1090.84   1
   4  -4   3 2488.75 162.328   1
  -4   4  -3 2616.24 162.664   1
   4   4   3 2543.37 160.775   1
  -4  -4  -3 2811.59 164.346   1
   5  -4   3 8891.31 502.553   1
   5   4   3 9347.78 504.196   1
  -5  -4  -3 9119.75 503.818   1
  -5   4  -3 8348.10 501.860   1
   6  -4   3 2196.74 142.332   1
   6   4   3 2165.32 142.417   1
  -6  -4  -3 2151.20 141.864   1
  -6   4  -3 2207.64 141.953   1
   7  -4   3 96591.8 4728.64   1
   7   4   3 96117.5 4728.34   1
  -7  -4  -3 94857.1 4728.04   1
   8  -4   3 1650.44 112.714   1
   8   4   3 1584.23 111.335   1
  -8  -4  -3 1452.70 109.925   1
  -8   4  -3 1429.86 108.045   1
   9  -4   3 24820.4 1420.70   1
   9   4   3 26223.9 1423.15   1
  -9  -4  -3 25969.8 1422.23   1
  -9   4  -3 26305.3 1421.12   1
  10  -4   3 2116.86 153.568   1
  10   4   3 2635.98 160.646   1
 -10  -4  -3 2248.05 154.531   1
 -10   4  -3 2258.69 155.057   1
  11   4   3 5765.52 326.570   1
 -11   4  -3 5776.66 326.523   1
  11  -4   3 5688.64 323.728   1
 -12   4  -3 56.8807 33.8643   1
  12  -4   3 23.8879 29.4898   1
 -12  -4  -3-16.5936 31.7321   1
  12   4   3 17.0629 34.1223   1
 -13   4  -3 8.42985 32.7616   1
  13  -4   3 16.5212 31.1198   1
 -13  -4  -3 59.8324 33.2177   1
  13   4   3 34.6409 32.6214   1
 -14  -4  -3 1267.66 102.871   1
  14   4   3 1223.81 102.611   1
 -15   4  -3 1732.90 134.345   1
  15  -4   3 1864.43 134.148   1
 -15  -4  -3 1715.61 133.909   1
  15   4   3 2011.63 138.941   1
 -16   4  -3 91.2607 38.7043   1
  16  -4   3 125.201 40.7211   1
 -16  -4  -3 62.3657 36.3278   1
  16   4   3 9.22565 37.0826   1
  17  -4   3 272.284 46.9924   1
 -18   4  -3 65.7073 33.7498   1
  18  -4   3 101.872 32.7096   1
 -18  -4  -3 44.3572 33.0247   1
  18   4   3 47.6460 29.0139   1
 -19   4  -3-9.41075 31.7970   1
  19  -4   3 9.40625 34.8149   1
 -19  -4  -3-17.3199 36.5454   1
  19   4   3 58.5861 41.7306   1
 -20  -4  -3 136.099 35.2868   1
  20   4   3 104.562 36.3491   1
  21  -4   3 76.0212 35.8604   1
 -21   4  -3 18.6043 34.5412   1
 -21  -4  -3 63.9372 45.0193   1
 -22  -4  -3-18.6151 28.8257   1
  22   4   3 35.2678 28.5771   1
 -23   4  -3-18.0520 39.0592   1
  23  -4   3 18.4453 36.8751   1
 -23  -4  -3-17.7080 40.5833   1
  23   4   3-35.6219 39.9223   1
 -24   4  -3-35.1491 36.1256   1
  24  -4   3-26.8768 29.6666   1
 -24  -4  -3-8.49554 26.9363   1
  24   4   3 8.83621 29.2605   1
 -26  -5   3 36.0947 33.4546   1
  26   5  -3 36.7898 32.9444   1
 -25  -5   3-17.5789 33.6839   1
  25   5  -3 115.281 42.6359   1
 -24  -5   3-17.9210 40.6289   1
  24   5  -3-19.2422 38.4743   1
 -23   5   3 123.909 48.0233   1
  23  -5  -3 114.997 43.2406   1
 -23  -5   3 100.725 41.3432   1
  23   5  -3 38.3011 36.9376   1
 -22   5   3-18.8178 36.5254   1
  22  -5  -3-19.0508 31.5354   1
 -22  -5   3-37.1809 40.2203   1
  22   5  -3 38.3385 34.2734   1
 -21   5   3 73.9214 37.1081   1
  21  -5  -3 84.7642 38.3485   1
 -21  -5   3 122.626 41.9465   1
  21   5  -3-19.0311 41.3231   1
 -20   5   3 9.06556 37.2831   1
  20  -5  -3-55.5730 40.5802   1
 -19   5   3 361.643 54.3019   1
  19   5  -3 304.652 51.2419   1
  19  -5  -3 477.610 58.8940   1
 -19  -5   3 333.517 55.9838   1
 -18   5   3 981.487 90.4928   1
  18  -5  -3 1116.05 93.5397   1
  18   5  -3 1126.09 94.5545   1
 -18  -5   3 1050.34 93.7266   1
  17  -5  -3 746.924 75.4076   1
 -17   5   3 837.944 79.2083   1
  17   5  -3 992.628 87.2804   1
 -16   5   3-31.4506 33.6054   1
  16  -5  -3 40.1605 33.8977   1
 -16  -5   3 8.51331 29.8952   1
  16   5  -3 25.6546 30.0294   1
 -15  -5   3 3971.05 255.670   1
 -15   5   3 4122.47 253.902   1
  15  -5  -3 4347.96 256.483   1
  15   5  -3 4051.50 256.058   1
 -14  -5   3 1775.53 127.238   1
 -14   5   3 1776.07 123.558   1
  14  -5  -3 1757.59 123.017   1
  14   5  -3 1597.82 123.933   1
 -13  -5   3 1879.68 136.383   1
  13  -5  -3 1935.70 132.316   1
  13   5  -3 1996.58 138.000   1
 -13   5   3 2022.22 133.760   1
  12  -5  -3 1196.15 88.4922   1
 -12   5   3 1249.29 89.6677   1
  12   5  -3 1016.80 90.6153   1
 -12  -5   3 1191.67 94.7384   1
 -11   5   3 5408.93 314.847   1
  11  -5  -3 5359.00 315.621   1
  10  -5  -3 7353.21 414.143   1
 -10   5   3 7037.27 411.910   1
  10   5  -3 7041.58 418.058   1
 -10  -5   3 7581.22 419.059   1
   9  -5  -3 9304.18 553.271   1
  -9   5   3 10463.8 554.490   1
   9   5  -3 10130.3 559.986   1
  -9  -5   3 9705.71 558.441   1
   8  -5  -3 79846.1 4480.33   1
  -8   5   3 84580.5 4480.48   1
   8   5  -3 82176.7 4485.58   1
  -8  -5   3 85245.3 4486.40   1
   7  -5  -3 3231.45 199.420   1
   7   5  -3 3363.59 204.509   1
  -7   5   3 3421.88 199.950   1
  -7  -5   3 3459.91 204.731   1
  -6  -5   3 955.505 76.1917   1
   6   5  -3 975.973 73.6777   1
  -5  -5   3 2099.54 136.867   1
   5   5  -3 2222.57 138.108   1
   4  -5  -3 45249.7 2455.50   1
   4   5  -3 43736.0 2459.40   1
  -4  -5   3 45096.6 2460.76   1
  -4   5   3 46904.5 2456.05   1
   3  -5  -3 19873.0 1117.96   1
   3   5  -3 21033.9 1123.11   1
  -3  -5   3 20835.1 1123.10   1
  -3   5   3 20429.8 1117.84   1
  -2  -5   3 272946. 14797.5   1
  -2   5   3 272536. 14793.2   1
   2   5  -3 268936. 14797.1   1
   2  -5  -3 282469. 14793.7   1
  -1  -5   3 79646.5 4231.98   1
   1   5  -3 76911.4 4230.73   1
   0  -5   3 147046. 7519.40   1
   0   5  -3 132361. 7517.25   1
   1  -5   3 6655.50 383.114   1
  -1   5  -3 6408.50 382.091   1
  -1  -5  -3 6953.91 381.503   1
   1   5   3 6945.36 381.919   1
   2  -5   3 5403.15 294.639   1
  -2   5  -3 4797.33 292.186   1
  -2  -5  -3 4976.06 291.679   1
   2   5   3 5056.10 291.488   1
   3  -5   3 57676.5 3277.89   1
  -3   5  -3 61283.7 3277.42   1
  -3  -5  -3 60548.7 3276.02   1
   3   5   3 62256.8 3277.38   1
   4  -5   3 11.2734 24.0025   1
  -4   5  -3 55.0348 25.1529   1
  -4  -5  -3 74.9062 25.2538   1
   4   5   3 92.8978 25.2495   1
   5  -5   3 546.061 53.4150   1
  -5   5  -3 505.094 52.9953   1
  -5  -5  -3 646.536 56.8463   1
   5   5   3 492.960 52.2262   1
   6  -5   3 102949. 5458.08   1
  -6  -5  -3 109579. 5459.62   1
   6   5   3 106543. 5458.75   1
   7  -5   3 3382.78 213.902   1
  -7  -5  -3 3344.94 214.052   1
   7   5   3 3483.30 215.312   1
  -7   5  -3 3639.88 215.160   1
  -8  -5  -3 18110.7 1032.64   1
   8   5   3 19194.8 1034.75   1
   9  -5   3 1041.92 87.0165   1
  -9  -5  -3 1133.23 90.7841   1
  -9   5  -3 1165.58 89.7501   1
   9   5   3 1099.60 88.1929   1
  10  -5   3 7064.31 426.201   1
 -10  -5  -3 8060.89 432.341   1
 -10   5  -3 6716.75 425.722   1
  10   5   3 7777.94 431.073   1
  11  -5   3 967.782 82.8483   1
 -11  -5  -3 810.756 80.2017   1
 -11   5  -3 893.059 80.4866   1
  12  -5   3 2364.73 159.179   1
 -12  -5  -3 2272.23 158.831   1
  12   5   3 2313.88 161.033   1
 -12   5  -3 2262.48 157.407   1
  13   5   3 177.408 39.5770   1
  13  -5   3 255.976 45.3574   1
 -13  -5  -3 237.485 43.1297   1
 -13   5  -3 183.711 39.9230   1
  14   5   3 191.664 45.0622   1
 -14   5  -3 86.1723 35.6849   1
 -14  -5  -3 97.9145 34.7923   1
  14  -5   3 184.948 43.9299   1
 -15   5  -3 1218.22 98.7512   1
  15   5   3 1222.70 102.773   1
 -15  -5  -3 1200.02 103.197   1
  16   5   3 668.510 73.2869   1
 -16  -5  -3 552.150 67.5161   1
  16  -5   3 524.331 66.0481   1
  17   5   3 1409.61 121.685   1
 -17  -5  -3 1660.17 123.900   1
  18   5   3 320.951 54.4295   1
  18  -5   3 338.443 53.1031   1
 -18  -5  -3 344.844 54.3146   1
 -18   5  -3 322.049 49.4381   1
  19   5   3 47.0231 29.2333   1
  19  -5   3 75.2363 36.0387   1
 -19  -5  -3 36.1079 28.7236   1
 -19   5  -3 36.8905 35.3452   1
  20   5   3 149.696 45.2634   1
 -20  -5  -3 202.028 45.1069   1
  21   5   3-9.44848 39.3768   1
  21  -5   3 46.3162 35.9792   1
 -21  -5  -3 43.9475 41.5936   1
 -21   5  -3 9.21331 34.6855   1
  22   5   3-9.09744 33.1237   1
  22  -5   3 27.3759 37.5242   1
 -22  -5  -3 35.5999 32.9588   1
 -22   5  -3 36.5302 43.6504   1
  23   5   3 26.0950 39.8741   1
  23  -5   3 53.6885 30.8438   1
 -23  -5  -3-8.92785 34.6670   1
 -23   5  -3-8.93241 30.1924   1
  24  -5   3 8.66696 36.1077   1
 -24   5  -3-35.1472 44.0381   1
  26   6  -3-28.3400 39.8656   1
 -26  -6   3 8.38309 38.8367   1
  25   6  -3 9.29164 28.0784   1
 -25  -6   3-8.89866 28.8372   1
  24   6  -3 47.2788 39.0320   1
 -24  -6   3 226.120 52.3760   1
  23   6  -3 38.1372 34.6955   1
 -23  -6   3-9.30630 31.4439   1
 -23   6   3-9.64253 33.8578   1
  22   6  -3 66.8354 40.3514   1
  22  -6  -3 141.991 38.4513   1
 -22  -6   3 151.901 48.0622   1
 -22   6   3 143.002 39.7740   1
  21   6  -3-9.59396 32.4332   1
  21  -6  -3 27.8937 35.5581   1
 -21  -6   3 85.2222 43.4108   1
 -21   6   3-18.7442 41.5426   1
  20   6  -3 224.446 42.5881   1
  20  -6  -3 218.687 45.2924   1
 -20  -6   3 189.850 42.4834   1
 -20   6   3 174.521 42.5792   1
  19   6  -3 114.655 34.3263   1
  19  -6  -3 79.9682 34.1281   1
 -19   6   3 17.9039 33.3002   1
 -19  -6   3 37.4074 29.1509   1
 -18  -6   3 168.926 41.8921   1
  18   6  -3 267.836 50.1213   1
  17  -6  -3 642.507 69.7461   1
  17   6  -3 862.565 81.1609   1
 -17  -6   3 788.785 79.8200   1
 -17   6   3 873.957 78.9357   1
 -16   6   3 3087.74 204.150   1
  16  -6  -3 3161.27 203.977   1
 -16  -6   3 3223.03 207.345   1
 -15  -6   3 703.467 70.0996   1
 -15   6   3 781.707 71.2076   1
  15  -6  -3 776.101 70.8471   1
  15   6  -3 618.595 68.5611   1
 -14  -6   3 4644.40 305.670   1
  14  -6  -3 4970.20 303.843   1
  14   6  -3 5157.80 309.102   1
 -14   6   3 5525.25 306.715   1
  13   6  -3 102.782 37.3302   1
 -13  -6   3 79.5845 30.8050   1
  12  -6  -3 93.7601 29.4668   1
 -12   6   3 71.8073 26.9832   1
  12   6  -3 52.8743 30.7572   1
 -12  -6   3-15.6166 28.0651   1
  11  -6  -3-6.25868 22.3993   1
 -11   6   3 12.4646 23.8423   1
  11   6  -3 7.37290 23.3877   1
 -11  -6   3 57.8814 25.8879   1
  10  -6  -3 12114.0 684.828   1
 -10   6   3 12525.8 684.780   1
  10   6  -3 11982.5 689.721   1
 -10  -6   3 12269.1 689.454   1
   9  -6  -3 10973.9 614.891   1
  -9   6   3 11105.0 615.574   1
  -9  -6   3 10991.6 619.608   1
   9   6  -3 10796.2 619.756   1
  -8  -6   3 174.683 32.2703   1
   8  -6  -3 110.265 25.5300   1
  -8   6   3 150.878 28.6588   1
   8   6  -3 88.2513 26.4709   1
   7   6  -3 18713.9 1010.26   1
  -7  -6   3 17396.1 1009.52   1
  -7   6   3 18611.7 1004.44   1
   7  -6  -3 18287.7 1004.52   1
  -6   6   3 3806.82 215.935   1
   6   6  -3 3671.00 221.695   1
  -6  -6   3 3525.59 220.705   1
   6  -6  -3 3546.45 215.428   1
  -5   6   3 23601.8 1283.22   1
   5   6  -3 23841.5 1288.58   1
  -5  -6   3 22751.9 1288.30   1
   5  -6  -3 23692.7 1284.43   1
  -4   6   3 4627.55 269.042   1
   4   6  -3 4785.26 274.339   1
  -4  -6   3 4420.88 273.754   1
   4  -6  -3 4771.05 269.507   1
   3   6  -3 41308.7 2360.70   1
  -3   6   3 45657.9 2356.59   1
  -3  -6   3 44552.4 2361.95   1
   3  -6  -3 42117.3 2355.88   1
   2   6  -3 17919.6 963.004   1
  -2   6   3 17901.1 958.776   1
  -2  -6   3 17559.2 962.736   1
   2  -6  -3 16584.5 958.517   1
   1   6  -3 52438.5 2816.27   1
  -1   6   3 51652.3 2812.07   1
   1  -6  -3 52107.4 2812.58   1
  -1  -6   3 51377.0 2816.03   1
   0   6  -3 149217. 8289.66   1
   0   6   3 149848. 8286.65   1
   0  -6  -3 158201. 8287.47   1
   0  -6   3 157348. 8291.23   1
  -1   6  -3 83746.6 4572.23   1
   1  -6   3 86114.6 4573.02   1
   1   6   3 81390.1 4569.59   1
  -1  -6  -3 87239.9 4571.83   1
   2  -6   3 627.542 59.3659   1
  -2   6  -3 553.717 54.0932   1
   2   6   3 600.229 53.3623   1
  -2  -6  -3 682.373 56.3511   1
   3  -6   3 1055.15 80.8885   1
   3   6   3 952.180 78.2984   1
  -3  -6  -3 1000.00 78.2883   1
  -3   6  -3 1228.90 83.4722   1
   4   6   3 7969.12 465.772   1
  -4  -6  -3 8454.70 466.428   1
  -4   6  -3 8035.66 466.757   1
   4  -6   3 8255.10 467.709   1
   5   6   3 1096.09 83.9092   1
  -5  -6  -3 1054.59 82.3687   1
  -5   6  -3 1080.64 86.2814   1
   5  -6   3 1102.80 86.0250   1
   6   6   3 3588.11 223.082   1
  -6  -6  -3 3676.55 223.849   1
   6  -6   3 3511.86 223.070   1
  -6   6  -3 3669.58 222.736   1
   7   6   3 26540.9 1458.25   1
   8  -6   3 1416.95 114.744   1
  -8   6  -3 1595.63 117.280   1
  -8  -6  -3 1666.58 118.618   1
   8   6   3 1868.04 120.644   1
   9  -6   3 9842.25 533.003   1
  -9   6  -3 8937.08 531.976   1
  -9  -6  -3 9191.55 531.555   1
   9   6   3 9133.41 531.441   1
  10  -6   3 5302.41 325.725   1
 -10   6  -3 5624.52 328.356   1
 -10  -6  -3 5768.37 330.137   1
  10   6   3 5180.21 326.211   1
  11  -6   3 550.322 61.5814   1
 -11  -6  -3 462.419 59.6406   1
 -11   6  -3 562.003 62.1226   1
 -12   6  -3 637.984 64.1801   1
  12  -6   3 617.075 63.8565   1
 -13  -6  -3 328.962 53.1504   1
  13   6   3 305.628 54.7281   1
 -14   6  -3 1535.02 121.352   1
 -14  -6  -3 1493.58 122.347   1
  14   6   3 1794.92 127.639   1
  15   6   3 321.951 53.7957   1
  15  -6   3 386.036 52.7880   1
 -15  -6  -3 395.972 56.7723   1
 -16   6  -3 1908.47 140.711   1
  16  -6   3 1892.32 139.972   1
  17   6   3 716.914 73.5028   1
  17  -6   3 686.894 74.4563   1
 -17   6  -3 815.088 78.8801   1
 -17  -6  -3 824.019 78.4137   1
 -18  -6  -3 342.905 52.2396   1
  18  -6   3 400.874 55.7086   1
 -18   6  -3 452.601 59.0942   1
 -19  -6  -3 273.140 46.8302   1
  19  -6   3 238.845 49.6025   1
 -19   6  -3 306.464 56.0398   1
  19   6   3 216.761 43.4780   1
 -20  -6  -3 8.93549 27.0082   1
  20  -6   3 9.17438 39.2119   1
 -20   6  -3-18.5511 41.5788   1
  20   6   3 28.0005 29.5871   1
  21  -6   3-27.4714 41.0441   1
 -21   6  -3 27.6773 41.8190   1
  22  -6   3-9.08372 38.8258   1
 -22  -6  -3-17.1676 40.1904   1
 -22   6  -3-9.15265 40.0861   1
 -23  -6  -3 8.66225 36.5565   1
  23   6   3 8.82981 38.6699   1
  24  -6   3 61.2354 41.4736   1
 -24   6  -3 44.0691 43.8555   1
 -26  -7   3 17.1962 31.2883   1
  26   7  -3-8.97680 29.0915   1
 -25  -7   3-8.81242 40.3932   1
  25   7  -3-18.4255 38.8831   1
 -24  -7   3-9.14399 29.6364   1
  24   7  -3-9.36459 31.0038   1
 -23  -7   3 122.265 45.2449   1
  23   7  -3 75.7905 41.8199   1
  22   7  -3 19.1547 37.7726   1
 -22  -7   3 47.2791 37.8376   1
 -22   7   3 28.6138 34.1445   1
  22  -7  -3 29.3004 33.0405   1
 -21  -7   3 28.6742 33.0351   1
  21   7  -3 68.7589 36.4475   1
  20   7  -3 184.194 40.7544   1
 -20  -7   3 132.857 42.4499   1
 -20   7   3 268.148 50.3630   1
  20  -7  -3 265.058 48.6466   1
  19   7  -3 176.106 46.7870   1
  19  -7  -3 333.228 52.1674   1
 -19  -7   3 245.453 47.4761   1
 -19   7   3 244.049 46.4296   1
  18   7  -3 461.111 61.1752   1
 -18   7   3 484.743 59.3907   1
  17  -7  -3-8.76077 33.5199   1
 -17   7   3 25.6518 35.6472   1
  17   7  -3 98.4366 32.5966   1
 -17  -7   3-9.08133 26.0763   1
  16  -7  -3 67.6538 33.5297   1
 -16   7   3 99.1729 35.5166   1
 -16  -7   3-8.78664 36.3085   1
  16   7  -3 133.309 40.9014   1
  15   7  -3 3209.38 206.565   1
  15  -7  -3 3019.56 203.336   1
 -15  -7   3 3208.48 206.627   1
 -15   7   3 3190.45 204.772   1
 -14   7   3 69.8203 29.3656   1
  14  -7  -3-7.70960 28.2401   1
 -14  -7   3 25.1271 27.9145   1
  13   7  -3 1621.44 127.352   1
 -13   7   3 1797.66 125.896   1
 -13  -7   3 1849.93 132.283   1
  13  -7  -3 1792.36 126.062   1
 -12  -7   3 457.391 56.0491   1
  12   7  -3 529.880 59.3701   1
  11   7  -3 614.385 63.5803   1
 -11   7   3 685.566 61.5484   1
  11  -7  -3 492.150 56.2671   1
 -11  -7   3 591.985 61.6373   1
  10   7  -3 1705.26 140.332   1
  10  -7  -3 2185.83 138.851   1
 -10  -7   3 2092.81 141.644   1
 -10   7   3 2156.90 137.919   1
   9   7  -3 4004.97 251.419   1
  -9  -7   3 4077.50 251.226   1
   9  -7  -3 4293.86 247.912   1
  -9   7   3 4071.49 247.412   1
   8  -7  -3 8185.92 464.699   1
  -8   7   3 8138.04 463.643   1
  -7  -7   3 2334.55 147.979   1
   7   7  -3 2175.33 146.456   1
   7  -7  -3 2131.17 140.971   1
  -6   7   3 22559.9 1201.91   1
   6   7  -3 21657.6 1206.88   1
  -6  -7   3 21447.8 1207.02   1
   6  -7  -3 21838.4 1202.32   1
  -5   7   3 19463.7 1054.52   1
   5   7  -3 19041.2 1058.10   1
  -5  -7   3 18964.9 1058.91   1
  -4   7   3 13615.5 737.735   1
   4   7  -3 13300.0 741.678   1
  -4  -7   3 13093.7 743.036   1
   4  -7  -3 13156.0 737.215   1
  -3   7   3 3025.52 175.089   1
   3   7  -3 2759.51 178.127   1
  -3  -7   3 2814.36 178.616   1
   3  -7  -3 2766.37 173.687   1
  -2   7   3 28783.3 1562.30   1
   2   7  -3 28379.6 1565.03   1
  -2  -7   3 28856.4 1566.41   1
   2  -7  -3 28428.8 1563.49   1
  -1   7   3 18317.4 974.245   1
   1  -7  -3 18572.0 974.741   1
  -1  -7   3 19272.2 978.712   1
   0   7  -3 5657.53 331.873   1
   0   7   3 5661.77 329.571   1
   0  -7  -3 5758.98 329.631   1
   0  -7   3 5698.43 333.130   1
  -1   7  -3 13142.2 730.440   1
   1   7   3 12864.0 728.267   1
  -1  -7  -3 12163.1 728.023   1
   1  -7   3 14498.7 734.037   1
  -2   7  -3 3753.24 232.866   1
   2  -7   3 3930.29 235.212   1
   2   7   3 4037.56 233.951   1
  -2  -7  -3 3738.61 231.692   1
   3  -7   3 5316.21 328.718   1
  -3   7  -3 5622.90 329.463   1
   3   7   3 5815.88 329.571   1
  -3  -7  -3 5790.94 330.512   1
   4  -7   3 32882.9 1741.64   1
   4   7   3 31339.1 1739.14   1
  -4  -7  -3 30742.3 1738.42   1
  -4   7  -3 32338.9 1740.01   1
   5   7   3 214.466 38.4682   1
  -5  -7  -3 138.671 33.4717   1
  -5   7  -3 265.726 38.4049   1
   5  -7   3 221.933 40.5001   1
   6   7   3 8238.40 474.722   1
  -6  -7  -3 8502.80 475.300   1
  -6   7  -3 8574.70 475.362   1
   6  -7   3 7667.69 475.240   1
   7   7   3 11274.9 681.394   1
  -7  -7  -3 12792.0 685.781   1
  -7   7  -3 12764.6 685.222   1
   7  -7   3 11694.3 682.652   1
   8   7   3 636.527 61.3433   1
   8  -7   3 509.574 56.7868   1
  -8  -7  -3 533.554 60.3596   1
  -8   7  -3 392.037 54.5875   1
  -9  -7  -3 1091.92 88.3326   1
   9  -7   3 943.951 84.3158   1
  -9   7  -3 946.164 83.8672   1
   9   7   3 1207.17 90.6832   1
  10   7   3 32.9802 33.9069   1
 -10  -7  -3 8.12626 33.4189   1
 -10   7  -3 32.1700 32.6254   1
  10  -7   3 8.13013 33.4348   1
  11   7   3 296.279 45.1805   1
 -11  -7  -3 397.285 50.9006   1
 -11   7  -3 320.378 45.4258   1
  11  -7   3 302.723 44.2016   1
 -12  -7  -3 418.755 53.0671   1
  12   7   3 247.914 48.4834   1
  13   7   3 2203.59 152.256   1
 -13  -7  -3 1986.04 148.301   1
 -13   7  -3 2147.07 149.833   1
  14  -7   3 1362.06 109.151   1
  14   7   3 1509.97 113.893   1
 -14   7  -3 1484.05 110.896   1
 -14  -7  -3 1123.58 104.444   1
  15   7   3 484.650 63.2892   1
  15  -7   3 463.090 58.8100   1
 -15   7  -3 577.623 62.2277   1
 -15  -7  -3 502.243 64.6868   1
  16   7   3 87.1692 36.4855   1
  16  -7   3 128.531 43.9544   1
 -16   7  -3 174.546 46.5359   1
 -16  -7  -3 131.874 38.7904   1
  17   7   3 409.738 57.0202   1
  17  -7   3 435.901 59.1419   1
 -17   7  -3 380.488 56.7999   1
 -17  -7  -3 393.910 55.8962   1
  18   7   3 9.47832 36.2361   1
  18  -7   3 46.6409 39.3689   1
 -18   7  -3 9.33726 36.2503   1
 -18  -7  -3-18.7701 39.0979   1
  19   7   3 9.39704 38.1112   1
 -19  -7  -3 27.7580 39.0573   1
  20   7   3 27.9254 39.8453   1
  20  -7   3 46.7248 30.3683   1
 -20   7  -3 18.5764 30.8305   1
 -20  -7  -3 89.8944 42.5807   1
  21   7   3-18.2879 39.5906   1
  21  -7   3 9.31793 36.1995   1
 -21  -7  -3 70.0541 41.8662   1
 -21   7  -3 45.9224 43.0225   1
  22  -7   3 55.4546 39.0957   1
 -22   7  -3 45.2068 41.0726   1
 -23   7  -3-26.6323 41.9948   1
  23  -7   3-27.2659 35.2844   1
 -25  -8   3-17.6175 44.1435   1
  25   8  -3 27.2424 39.7668   1
 -24  -8   3-18.3201 30.9640   1
  24   8  -3-18.4784 26.5057   1
 -22  -8   3-28.4598 42.0636   1
  22   8  -3-29.2603 40.6567   1
  21   8  -3 38.5499 39.6256   1
 -21  -8   3 9.53668 41.2751   1
 -21   8   3-9.70725 34.0989   1
  21  -8  -3 39.0409 36.1377   1
  20   8  -3 190.295 51.8165   1
  20  -8  -3 96.0915 38.7824   1
 -20  -8   3 45.8562 39.5559   1
 -20   8   3 86.0192 37.4819   1
  19   8  -3-18.7544 36.4032   1
 -19   8   3-27.9973 35.6764   1
  19  -8  -3 18.9903 33.3429   1
 -19  -8   3-9.33457 36.2378   1
 -18   8   3 145.942 44.0842   1
  18  -8  -3 102.112 42.1333   1
 -17   8   3 1110.99 92.4332   1
  17  -8  -3 995.610 90.5349   1
 -17  -8   3 827.909 86.5856   1
  16   8  -3 252.254 48.1502   1
 -16   8   3 224.254 42.3473   1
  16  -8  -3 168.601 40.5083   1
 -16  -8   3 88.8893 39.6746   1
  15   8  -3-26.6632 32.8977   1
 -15   8   3 16.8032 32.6163   1
  15  -8  -3-8.56002 30.0594   1
 -15  -8   3-17.5582 33.0327   1
  14   8  -3 67.5968 34.5499   1
 -14   8   3 197.277 41.0829   1
  14  -8  -3 131.606 37.5760   1
 -14  -8   3 146.111 41.5705   1
  13   8  -3 3292.03 222.617   1
 -13   8   3 3797.10 224.568   1
  13  -8  -3 3551.45 223.114   1
 -13  -8   3 3404.33 223.859   1
  12   8  -3 887.810 83.4842   1
 -12   8   3 973.964 80.0363   1
 -12  -8   3 1015.31 85.0223   1
  12  -8  -3 824.826 77.3502   1
  11   8  -3 5586.24 322.216   1
 -11  -8   3 5021.90 316.307   1
  10  -8  -3 2037.65 134.903   1
 -10   8   3 1876.64 132.917   1
  10   8  -3 2017.69 140.280   1
 -10  -8   3 1969.60 138.560   1
   9  -8  -3 1575.65 112.634   1
  -9  -8   3 1747.53 121.811   1
  -9   8   3 1720.49 114.203   1
   9   8  -3 1329.45 113.719   1
  -8  -8   3 58.7287 27.4871   1
   8  -8  -3 63.2856 25.6396   1
   8   8  -3 81.8773 26.9382   1
  -8   8   3 104.224 27.4830   1
  -7   8   3 16366.7 914.149   1
   7   8  -3 15272.4 917.279   1
  -7  -8   3 17056.1 920.792   1
   7  -8  -3 17385.3 916.819   1
   6  -8  -3 451.575 49.4436   1
  -5   8   3 9140.45 525.022   1
   5  -8  -3 9476.77 526.172   1
  -4   8   3 803.738 67.8790   1
   4   8  -3 856.840 73.1984   1
  -4  -8   3 858.939 74.3938   1
   3   8  -3 6.53185 20.7090   1
  -3   8   3-22.4822 19.3730   1
  -3  -8   3 6.86148 21.2535   1
   2   8  -3 103.395 34.2978   1
  -2   8   3 118.314 27.5961   1
  -2  -8   3 111.071 32.6328   1
   2  -8  -3 193.602 30.2607   1
   1   8  -3 40244.3 2131.61   1
  -1   8   3 37470.7 2126.77   1
   1  -8  -3 38728.7 2128.63   1
  -1  -8   3 40167.5 2132.22   1
   0   8  -3 2983.57 177.163   1
   0   8   3 2730.63 171.891   1
   0  -8  -3 2815.10 173.160   1
   0  -8   3 2453.41 172.665   1
  -1   8  -3 4754.09 297.543   1
   1   8   3 5264.61 298.183   1
  -1  -8  -3 4670.95 296.119   1
   1  -8   3 5530.96 302.446   1
   2   8   3 4286.82 261.095   1
  -2  -8  -3 4522.97 264.072   1
  -2   8  -3 4276.02 262.225   1
   2  -8   3 4369.56 263.337   1
   3   8   3 5546.91 335.239   1
  -3  -8  -3 5915.33 337.612   1
   5  -8   3 17080.0 911.746   1
  -5   8  -3 16171.8 908.874   1
   5   8   3 16390.4 910.329   1
  -5  -8  -3 15734.4 908.643   1
   6  -8   3 334.318 46.3668   1
  -6   8  -3 401.500 48.2648   1
   6   8   3 267.626 43.4196   1
  -6  -8  -3 316.785 44.3905   1
   7  -8   3 227.534 41.5156   1
  -7   8  -3 143.967 35.7052   1
   7   8   3 249.961 39.2714   1
  -7  -8  -3 199.391 36.8328   1
   8  -8   3 97.5312 32.6914   1
  -8   8  -3 167.820 35.1961   1
   8   8   3 78.9974 35.2135   1
  -8  -8  -3 140.547 40.0459   1
   9  -8   3 616.094 59.5325   1
  -9   8  -3 432.539 53.9178   1
   9   8   3 461.577 58.7919   1
  -9  -8  -3 447.954 56.0936   1
  10  -8   3 162.967 41.6221   1
  10   8   3 169.144 43.0000   1
 -10  -8  -3 150.410 39.7888   1
 -10   8  -3 58.9247 37.5728   1
  11   8   3 43.5048 27.0855   1
 -11  -8  -3 60.0314 29.6785   1
 -12   8  -3 611.569 70.5245   1
 -12  -8  -3 725.159 74.3496   1
  12   8   3 690.768 73.4618   1
  13   8   3 3768.98 242.924   1
  13  -8   3 3912.15 245.957   1
 -13  -8  -3 3937.36 246.763   1
 -13   8  -3 3736.88 243.966   1
  14  -8   3 18.3102 29.0161   1
 -14   8  -3 18.2294 33.7340   1
 -14  -8  -3-18.2446 31.4309   1
  14   8   3-18.5080 32.4919   1
  15   8   3-9.88439 30.6077   1
 -15  -8  -3-8.96399 29.0494   1
 -15   8  -3 64.4532 42.1982   1
  15  -8   3-9.31204 35.0345   1
  16   8   3 288.796 53.3545   1
 -16  -8  -3 301.495 53.0953   1
 -16   8  -3 342.910 51.9342   1
  16  -8   3 273.450 50.7903   1
  17   8   3 175.337 44.6182   1
 -17  -8  -3 217.890 45.3447   1
 -17   8  -3 288.581 53.1245   1
  17  -8   3 333.122 55.3759   1
  18   8   3 19.0229 33.3960   1
 -18  -8  -3 18.7154 36.3239   1
 -18   8  -3-9.34251 33.9961   1
  18  -8   3-28.6521 37.0731   1
  19   8   3 103.279 43.8543   1
 -19  -8  -3 46.4639 41.0790   1
 -19   8  -3 149.369 46.6935   1
  19  -8   3 114.487 42.1544   1
  20   8   3 9.23588 39.9945   1
 -20  -8  -3 63.4222 42.4477   1
 -20   8  -3 9.31453 44.0885   1
  20  -8   3 37.9085 42.5100   1
  21   8   3 9.07686 36.8591   1
 -21  -8  -3 52.5935 39.3442   1
 -21   8  -3 92.1909 36.9129   1
  21  -8   3-9.38062 29.8036   1
  22   8   3 35.3934 36.3836   1
 -22  -8  -3 16.9413 35.7600   1
 -22   8  -3 36.5080 38.5286   1
  22  -8   3-9.22749 34.7316   1
 -23   8  -3 35.9442 41.2280   1
  25   9  -3 8.88495 27.5125   1
 -25  -9   3-8.78550 29.0829   1
  23   9  -3 9.43102 40.3113   1
 -23  -9   3-36.8045 43.0814   1
  22   9  -3 37.7822 37.2864   1
 -22  -9   3 47.2598 39.9514   1
  21   9  -3-29.5720 42.6679   1
 -21  -9   3-27.6447 39.8895   1
 -21   9   3-9.97072 38.1327   1
  19  -9  -3 48.8141 34.9290   1
  19   9  -3-18.3675 36.2054   1
 -19  -9   3 38.2876 38.8267   1
 -19   9   3 19.5138 32.9873   1
  18  -9  -3 28.7495 33.6486   1
  18   9  -3-18.5943 28.7899   1
 -18   9   3 19.0741 40.2457   1
 -18  -9   3 9.28423 27.3468   1
  17  -9  -3 103.275 37.4006   1
 -17   9   3 101.535 41.7386   1
  16   9  -3 684.713 75.6110   1
 -16  -9   3 885.523 82.1871   1
  15   9  -3-26.7666 33.5706   1
 -15   9   3-17.2064 31.8443   1
  15  -9  -3 52.9440 34.7702   1
 -15  -9   3 36.9584 36.9391   1
  14   9  -3 1032.70 87.3876   1
  14  -9  -3 815.654 80.5731   1
 -14   9   3 983.259 84.1366   1
 -14  -9   3 802.904 83.2649   1
  13  -9  -3 904.354 84.7959   1
  13   9  -3 1057.56 86.0181   1
 -13   9   3 937.509 85.0213   1
 -13  -9   3 875.927 81.8358   1
 -12   9   3 612.123 62.6030   1
  12  -9  -3 520.656 59.9681   1
  11   9  -3 84.8763 38.2378   1
  11  -9  -3 69.0381 32.1838   1
 -11  -9   3 16.7683 33.2581   1
 -11   9   3 111.624 32.8148   1
  10   9  -3 4963.83 299.087   1
 -10  -9   3 4969.91 298.432   1
  10  -9  -3 4704.22 293.167   1
 -10   9   3 4932.70 293.768   1
  -9  -9   3 2085.76 136.743   1
   9   9  -3 1712.06 129.807   1
  -8   9   3 40.1905 25.1463   1
   8   9  -3 101.086 30.9254   1
  -8  -9   3 78.6305 33.0224   1
   8  -9  -3 97.6679 30.1098   1
  -7   9   3 601.169 57.2279   1
   7   9  -3 603.223 61.0961   1
  -7  -9   3 594.557 63.5013   1
   7  -9  -3 513.226 55.6155   1
  -6   9   3 6114.06 369.997   1
   6   9  -3 6358.22 374.524   1
  -6  -9   3 6513.53 375.650   1
   6  -9  -3 6531.72 371.415   1
  -5   9   3 9034.99 518.569   1
   5   9  -3 9154.22 522.349   1
  -5  -9   3 9119.56 522.512   1
   5  -9  -3 9216.20 519.420   1
  -4   9   3 1086.04 83.0471   1
   4   9  -3 1138.17 89.5672   1
  -4  -9   3 1002.81 86.7046   1
   4  -9  -3 1007.06 81.8214   1
  -3   9   3 560.487 53.2785   1
   3  -9  -3 586.784 54.0649   1
  -3  -9   3 493.592 56.3905   1
   2   9  -3 3091.81 198.838   1
  -2   9   3 3114.95 195.649   1
   2  -9  -3 3186.50 197.385   1
  -2  -9   3 3200.50 201.238   1
   1   9  -3 20.9532 27.1818   1
  -1   9   3 57.7274 27.1373   1
   1  -9  -3 12.9348 24.4103   1
  -1  -9   3 57.0568 28.5782   1
   0   9  -3-28.2487 31.6558   1
   0   9   3 26.0272 24.8739   1
   0  -9  -3-13.1586 23.1030   1
   0  -9   3-14.1359 24.8186   1
  -1   9  -3 28.2742 21.9401   1
   1   9   3-13.4053 24.8529   1
  -1  -9  -3 33.6628 24.9634   1
   1  -9   3 57.4397 24.7847   1
  -2   9  -3-7.17198 31.1534   1
   2  -9   3 111.923 33.1767   1
   3   9   3 5512.97 329.025   1
  -3  -9  -3 5746.42 330.103   1
  -3   9  -3 5909.63 331.020   1
   3  -9   3 5067.36 327.943   1
   4   9   3 18820.2 1099.36   1
   4  -9   3 19481.8 1102.41   1
  -4  -9  -3 20239.1 1101.49   1
  -4   9  -3 21007.2 1102.56   1
   5  -9   3 2087.02 130.015   1
  -5   9  -3 1895.06 125.263   1
  -5  -9  -3 1825.69 125.282   1
   6  -9   3 4443.67 252.980   1
  -6   9  -3 4022.29 248.765   1
   6   9   3 3790.61 248.156   1
  -6  -9  -3 3845.10 247.361   1
   7  -9   3 89.1060 32.5281   1
  -7   9  -3 39.4862 29.3891   1
   7   9   3 81.9524 29.4631   1
  -7  -9  -3 24.0315 24.9941   1
   8  -9   3 173.884 40.4899   1
  -8   9  -3 123.658 39.1488   1
   8   9   3 200.855 42.8143   1
  -8  -9  -3 141.581 41.4851   1
   9  -9   3 69.0552 34.6292   1
  -9   9  -3 75.0260 35.2977   1
  -9  -9  -3 8.96114 31.0123   1
   9   9   3 66.3366 34.6621   1
 -10  -9  -3 362.874 52.6152   1
  10   9   3 431.415 56.0413   1
 -11   9  -3-8.90352 31.2617   1
  11   9   3 35.4500 32.8009   1
 -11  -9  -3-17.4822 30.6915   1
  12  -9   3 183.778 45.1923   1
 -12   9  -3 119.411 39.7316   1
  12   9   3 199.325 41.0832   1
 -12  -9  -3 142.677 38.6285   1
  13  -9   3 9.35751 33.0332   1
 -13   9  -3 92.3273 37.5884   1
  13   9   3 54.5830 39.5093   1
 -13  -9  -3 100.350 40.0961   1
  14  -9   3 161.701 43.8080   1
 -14   9  -3 148.528 43.6976   1
 -14  -9  -3 168.994 40.8660   1
  14   9   3 109.904 35.3194   1
 -15  -9  -3 18.4457 29.2482   1
  15   9   3 18.9574 29.3682   1
  16   9   3 177.362 49.5540   1
 -16  -9  -3 138.155 45.5615   1
 -16   9  -3 131.971 41.0440   1
  16  -9   3 144.757 40.4361   1
 -17   9  -3-9.46322 40.4636   1
  17  -9   3-38.5610 39.6456   1
 -18  -9  -3 84.6050 42.1840   1
  18   9   3-9.66581 39.7805   1
 -19   9  -3-18.8787 36.0819   1
  19  -9   3 9.61541 34.3812   1
 -20  -9  -3-18.1717 28.1357   1
  20   9   3 9.15304 29.0107   1
  21   9   3 17.9172 32.5990   1
 -21  -9  -3-26.3646 36.1215   1
 -21   9  -3 9.25278 45.0857   1
  21  -9   3 9.42547 41.7640   1
  22   9   3 17.4629 37.3203   1
 -22  -9  -3 8.43415 36.9399   1
 -22   9  -3-27.3050 37.4153   1
  22  -9   3-37.2654 33.3173   1
 -24 -10   3 17.7268 29.3743   1
  24  10  -3 36.2443 34.6638   1
 -23 -10   3-45.8823 39.7442   1
  23  10  -3-18.5014 40.0650   1
 -22 -10   3 18.3891 39.3014   1
  22  10  -3 9.61179 40.0444   1
  21  10  -3-38.0282 43.5866   1
 -21 -10   3-9.14179 38.0979   1
  20  10  -3-18.5379 36.5292   1
 -20  10   3 19.5635 35.6034   1
 -20 -10   3 47.0449 40.7178   1
 -18  10   3 9.36206 37.0351   1
  18 -10  -3 116.240 42.0413   1
 -18 -10   3 64.7731 41.1342   1
  17  10  -3 9.29049 35.0182   1
 -17  10   3 27.8996 36.7043   1
  17 -10  -3 75.5833 39.4123   1
 -17 -10   3 55.0058 37.7415   1
  16  10  -3 18.6279 35.0423   1
 -16  10   3 45.6858 38.5584   1
 -16 -10   3-18.3253 36.6296   1
  16 -10  -3-27.3313 36.9373   1
 -15 -10   3 154.348 47.0264   1
  15  10  -3 98.1796 40.5574   1
  14  10  -3 727.679 75.5366   1
 -14  10   3 606.102 68.4090   1
  14 -10  -3 678.727 71.5353   1
 -14 -10   3 663.593 72.6996   1
  13  10  -3 72.5477 34.2762   1
  13 -10  -3 34.3805 35.0025   1
 -13  10   3 58.3806 33.5025   1
 -13 -10   3 70.9158 30.7195   1
  12 -10  -3 783.430 71.3204   1
 -12  10   3 687.336 67.5224   1
  12  10  -3 687.430 72.7648   1
  11 -10  -3 80.6695 35.7939   1
 -11 -10   3 112.688 36.0924   1
  11  10  -3 132.006 40.7418   1
 -11  10   3 102.215 34.9113   1
 -10 -10   3 1399.52 111.789   1
  10 -10  -3 1477.52 109.663   1
  10  10  -3 1446.49 113.185   1
 -10  10   3 1442.82 109.234   1
  -9 -10   3 1426.60 110.637   1
   9 -10  -3 1313.26 105.795   1
   9  10  -3 1371.61 109.950   1
  -9  10   3 1513.49 107.654   1
  -8 -10   3 1323.94 105.578   1
   8  10  -3 1279.43 103.972   1
  -8  10   3 1464.48 102.868   1
   8 -10  -3 1169.23 99.0519   1
  -7  10   3 2994.49 195.017   1
   7  10  -3 2994.40 197.928   1
  -7 -10   3 3163.91 200.364   1
   7 -10  -3 3142.50 196.181   1
   6  10  -3 5567.14 327.571   1
  -6 -10   3 5342.82 327.261   1
   5  10  -3 1623.10 122.524   1
  -5 -10   3 1777.81 125.915   1
   4  10  -3 4515.64 278.683   1
  -4 -10   3 4651.91 280.574   1
   3  10  -3 22614.2 1303.04   1
  -3 -10   3 24749.3 1306.63   1
   2  10  -3 16982.6 805.416   1
  -2 -10   3 12031.0 798.186   1
   1  10  -3 4034.50 243.056   1
  -1 -10   3 3774.43 241.182   1
   0  10  -3 1162.72 92.7735   1
   0  10   3 1184.65 89.6031   1
   0 -10  -3 929.911 84.5423   1
   0 -10   3 1144.84 93.0316   1
  -1  10  -3-22.7357 28.0502   1
   1  10   3-7.25670 25.0046   1
  -1 -10  -3-7.28910 22.0288   1
   1 -10   3 15.2640 26.7985   1
   2  10   3 9824.64 561.030   1
  -2 -10  -3 9172.97 558.784   1
  -2  10  -3 10008.9 562.399   1
   2 -10   3 10399.4 564.206   1
   3  10   3 1298.34 103.995   1
  -3 -10  -3 1331.52 104.788   1
  -3  10  -3 1609.34 111.087   1
   3 -10   3 1370.34 107.975   1
   4  10   3 1466.20 106.976   1
  -4 -10  -3 1310.00 104.525   1
  -4  10  -3 1271.02 104.442   1
   4 -10   3 1340.22 107.986   1
   5  10   3 2097.73 149.643   1
  -5 -10  -3 2087.49 148.595   1
  -5  10  -3 2170.33 149.062   1
   5 -10   3 2221.97 150.420   1
   6 -10   3 1278.32 104.073   1
   6  10   3 1255.76 104.857   1
  -6 -10  -3 1413.68 106.461   1
   7 -10   3 2286.48 144.282   1
  -7  10  -3 2129.84 141.770   1
   7  10   3 1829.56 137.732   1
  -7 -10  -3 1696.21 134.006   1
  -8  10  -3-25.2632 31.6862   1
   8 -10   3 52.1628 33.2354   1
  -9 -10  -3 643.419 68.6262   1
   9  10   3 629.090 68.2520   1
 -10  10  -3 53.1961 35.5342   1
 -10 -10  -3 37.2036 31.5270   1
  10  10   3 52.1982 31.2104   1
  11 -10   3 474.276 61.4102   1
  11  10   3 381.378 57.0440   1
 -11 -10  -3 537.868 63.2010   1
  12 -10   3 65.6481 34.1646   1
 -12  10  -3 18.1137 30.6423   1
  12  10   3 18.2950 33.8942   1
 -12 -10  -3 18.0493 32.3088   1
  13 -10   3 152.073 42.6120   1
 -13  10  -3 83.5182 39.6940   1
  13  10   3 138.805 41.5136   1
 -13 -10  -3 110.181 38.7929   1
  14  10   3 46.0239 34.7204   1
 -14 -10  -3 46.7014 37.4220   1
  15 -10   3-19.4471 42.0772   1
 -15  10  -3 57.3710 45.2336   1
  15  10   3-9.28026 40.6462   1
 -15 -10  -3 28.2612 40.7659   1
 -16  10  -3 19.2965 35.1537   1
  16 -10   3 48.8080 36.1720   1
 -17 -10  -3 46.6083 37.2965   1
  17  10   3 9.74521 38.9883   1
  18  10   3 65.6187 36.9895   1
 -18 -10  -3 28.1297 34.7615   1
 -18  10  -3 9.69235 41.9842   1
  18 -10   3 38.9516 36.0967   1
  19  10   3 9.35050 39.9627   1
 -19 -10  -3-36.4768 41.7949   1
 -19  10  -3 28.9770 44.2686   1
  19 -10   3-28.9909 40.7814   1
 -20  10  -3 9.56020 42.3610   1
  20 -10   3-9.56415 39.8385   1
 -21 -10  -3 34.9123 30.6462   1
  21  10   3-26.4192 30.9213   1
 -23 -11   3 26.7988 41.4282   1
  23  11  -3 45.6106 39.5174   1
 -22 -11   3 8.71280 42.4552   1
  22  11  -3-19.2084 41.5551   1
  21  11  -3-9.22087 41.8034   1
 -21 -11   3-18.1805 36.8621   1
  20  11  -3-9.05536 38.2238   1
 -20 -11   3 47.2051 44.6661   1
  19  11  -3 92.8566 43.1318   1
 -19 -11   3 73.9897 39.1562   1
 -19  11   3 9.65906 36.4771   1
  17  11  -3-18.6194 37.2361   1
 -17 -11   3 82.9221 41.3147   1
 -17  11   3 9.39734 36.4977   1
  17 -11  -3 19.3793 34.0431   1
  16  11  -3 55.2140 35.5867   1
 -16 -11   3 152.470 42.5679   1
 -16  11   3 83.3596 42.3294   1
  16 -11  -3 114.524 42.1399   1
  15  11  -3 9.20010 30.4737   1
 -15 -11   3 38.0554 32.7970   1
 -15  11   3 9.06845 33.5795   1
  15 -11  -3 18.6907 34.0228   1
  14  11  -3-9.30095 33.2636   1
  14 -11  -3 9.11191 35.3768   1
 -14 -11   3 9.13165 31.4710   1
 -14  11   3 53.1539 35.9240   1
  13 -11  -3 1021.29 92.4599   1
 -13 -11   3 1151.88 94.4666   1
  13  11  -3 1033.44 93.7503   1
 -13  11   3 1066.29 92.4285   1
 -12 -11   3 26.7818 33.3287   1
  12  11  -3 64.6971 37.7262   1
  12 -11  -3 111.974 40.1405   1
 -12  11   3 134.263 42.6570   1
 -11 -11   3 1420.64 114.620   1
  11  11  -3 1509.96 117.482   1
 -11  11   3 1493.91 114.894   1
  11 -11  -3 1627.59 117.912   1
 -10  11   3 40.5119 33.8120   1
  10  11  -3 8.67424 35.2278   1
 -10 -11   3 62.6637 36.8517   1
  10 -11  -3 42.3626 33.4453   1
  -9 -11   3 1612.74 122.675   1
   9  11  -3 1731.22 123.247   1
  -9  11   3 1423.53 114.482   1
   9 -11  -3 1594.84 118.488   1
  -8  11   3 2313.22 164.184   1
   8 -11  -3 2664.99 169.234   1
  -7  11   3 4528.60 272.038   1
   7  11  -3 4086.62 272.722   1
  -7 -11   3 4342.00 274.014   1
   7 -11  -3 4786.51 274.089   1
  -6  11   3 2968.49 185.837   1
   6  11  -3 2735.53 186.958   1
  -6 -11   3 2762.38 186.874   1
   6 -11  -3 2842.76 184.857   1
  -5  11   3 1983.04 140.256   1
   5  11  -3 1790.81 140.859   1
   5 -11  -3 2298.21 146.220   1
  -5 -11   3 2136.47 145.000   1
   4  11  -3 4334.71 265.447   1
  -4  11   3 4353.57 263.672   1
  -4 -11   3 4111.53 263.731   1
   4 -11  -3 4394.59 264.745   1
   3  11  -3 1745.97 133.942   1
  -3  11   3 2136.07 136.251   1
   3 -11  -3 1836.82 133.684   1
  -3 -11   3 1909.38 136.156   1
   2  11  -3 15008.8 850.681   1
  -2  11   3 15640.0 849.306   1
  -2 -11   3 14761.7 851.770   1
   2 -11  -3 15193.8 849.006   1
   1  11  -3 296.112 46.3618   1
  -1  11   3 294.895 45.0210   1
   1 -11  -3 365.140 48.9036   1
  -1 -11   3 291.156 44.4990   1
   0  11  -3 143.624 38.1787   1
   0  11   3 176.173 40.5033   1
   0 -11  -3 92.0413 35.6206   1
  -1  11  -3 153.220 41.7029   1
   1  11   3 147.560 39.5407   1
   1 -11   3 187.090 40.9579   1
   2  11   3 3833.96 258.311   1
  -2 -11  -3 4607.64 264.434   1
  -2  11  -3 4448.43 263.388   1
   2 -11   3 4109.37 261.764   1
   3  11   3 2301.32 150.866   1
  -3 -11  -3 2261.20 149.513   1
  -3  11  -3 1981.64 147.574   1
   3 -11   3 2074.70 148.866   1
   4  11   3 4137.72 271.708   1
  -4 -11  -3 4587.36 274.650   1
  -4  11  -3 4354.68 273.965   1
   4 -11   3 4736.70 276.893   1
   5  11   3 3304.33 188.001   1
  -5 -11  -3 2985.55 183.594   1
  -5  11  -3 2599.50 179.808   1
   5 -11   3 2183.98 176.300   1
   6  11   3 8311.60 455.948   1
  -6  11  -3 8615.64 456.855   1
   6 -11   3 8302.65 456.584   1
   7  11   3 98.6486 40.2475   1
  -7 -11  -3-8.55999 31.7454   1
   8 -11   3 420.561 56.8450   1
  -8 -11  -3 473.618 59.0096   1
   8  11   3 483.708 60.0261   1
  -8  11  -3 556.769 63.4362   1
   9 -11   3 9.11805 33.1792   1
  -9 -11  -3 9.01012 32.2162   1
   9  11   3-9.05330 37.2111   1
  -9  11  -3-8.84252 33.8000   1
 -10 -11  -3-9.50430 30.1232   1
  10  11   3-26.8277 28.9798   1
  10 -11   3 37.0533 31.9170   1
  11 -11   3 65.2991 37.4651   1
 -11 -11  -3 218.848 46.6965   1
  11  11   3 250.905 53.0385   1
 -11  11  -3 208.250 45.9759   1
  12 -11   3-18.7072 32.8479   1
 -12 -11  -3-9.13452 32.6672   1
  12  11   3-9.24092 35.3285   1
 -12  11  -3-9.20028 34.0567   1
  13 -11   3 178.176 43.6583   1
 -13 -11  -3 275.616 48.3321   1
  13  11   3 205.157 44.3371   1
 -13  11  -3 216.216 45.5644   1
  14 -11   3 66.6890 35.9918   1
 -14 -11  -3 223.071 45.8618   1
 -14  11  -3 189.796 44.0865   1
  14  11   3 65.1563 39.9369   1
  15 -11   3 67.7098 38.7897   1
 -15  11  -3 47.0351 40.3189   1
  16 -11   3 9.77736 28.0314   1
 -16 -11  -3-9.26954 34.3082   1
 -16  11  -3-18.7389 27.5980   1
  16  11   3 55.8738 39.2975   1
 -17  11  -3 113.013 38.0411   1
  17 -11   3 116.980 36.4886   1
 -17 -11  -3 98.8945 40.6639   1
  17  11   3 67.7427 41.2000   1
 -18  11  -3-28.3278 43.2749   1
  18 -11   3 19.3650 39.7974   1
 -18 -11  -3 45.8534 38.6991   1
  18  11   3-28.4064 39.9571   1
 -19  11  -3 37.4504 36.8950   1
  19 -11   3 9.59982 31.7851   1
 -19 -11  -3 9.09389 40.7658   1
  19  11   3-9.25261 36.4617   1
 -20  11  -3 55.4406 44.5992   1
  20 -11   3 18.9523 37.3491   1
 -20 -11  -3 26.3745 26.5843   1
  20  11   3-8.99075 29.1514   1
  22  12  -3-45.2977 40.1451   1
 -22 -12   3 26.1335 36.2883   1
  21  12  -3 26.7917 35.2171   1
 -21 -12   3 27.2058 39.2640   1
  20  12  -3 18.0333 36.5634   1
 -20 -12   3 9.11085 34.2848   1
  19  12  -3 9.22629 29.9153   1
 -19 -12   3 27.3533 30.1990   1
  18  12  -3 64.7235 43.3682   1
 -18  12   3 58.2007 36.5913   1
 -18 -12   3 27.3865 38.1186   1
  17  12  -3 112.560 39.9654   1
 -17 -12   3 203.001 47.8183   1
 -16 -12   3 545.597 67.4737   1
  16 -12  -3 493.422 64.4923   1
  16  12  -3 484.022 61.3706   1
 -16  12   3 699.855 71.5240   1
 -15 -12   3 9.45175 33.1974   1
  15  12  -3 18.6493 37.2861   1
  15 -12  -3 28.6110 34.1109   1
 -15  12   3 9.22692 32.4083   1
 -14 -12   3 1031.37 90.5767   1
  14 -12  -3 930.260 89.6502   1
  14  12  -3 947.744 90.1536   1
 -14  12   3 1062.27 91.4121   1
  13 -12  -3 294.568 49.3168   1
 -13  12   3 213.832 49.3489   1
  12  12  -3 93.4744 41.5394   1
 -12 -12   3 27.5342 35.7672   1
 -11 -12   3 1941.52 141.431   1
  11  12  -3 2006.67 142.154   1
 -11  12   3 1979.89 140.711   1
  11 -12  -3 1817.03 140.006   1
 -10  12   3 222.223 43.2954   1
  10  12  -3 222.552 44.5894   1
 -10 -12   3 128.618 43.3517   1
  10 -12  -3 191.797 42.9164   1
  -9  12   3 116.724 37.9824   1
   9  12  -3 107.570 32.2759   1
  -9 -12   3 35.9294 24.5732   1
   9 -12  -3 33.8913 33.1074   1
  -8  12   3 124.229 34.8543   1
   8  12  -3 51.8192 30.1700   1
  -8 -12   3 90.4789 31.5688   1
   8 -12  -3 116.427 38.0227   1
  -7  12   3 1713.21 129.075   1
  -7 -12   3 1863.90 132.004   1
   7 -12  -3 1693.74 128.630   1
  -6  12   3 331.128 50.0373   1
   6  12  -3 465.526 59.1493   1
  -6 -12   3 329.762 55.6037   1
   6 -12  -3 508.418 57.2064   1
  -5  12   3 6686.79 402.611   1
   5 -12  -3 7002.71 404.262   1
  -4  12   3 1810.53 134.972   1
   4 -12  -3 1963.52 138.380   1
  -3  12   3 1104.17 98.3942   1
   3  12  -3 1379.64 102.338   1
   3 -12  -3 1298.49 102.390   1
  -3 -12   3 1268.88 101.685   1
  -2  12   3 2332.95 153.405   1
   2  12  -3 2150.20 152.857   1
   2 -12  -3 2236.11 154.622   1
  -2 -12   3 2108.68 152.816   1
   1  12  -3 10203.6 556.167   1
  -1  12   3 9542.55 552.428   1
   1 -12  -3 9282.51 552.149   1
  -1 -12   3 9535.40 554.960   1
   0  12  -3 512.644 58.9694   1
   0 -12  -3 560.952 59.8265   1
   0 -12   3 535.669 58.9392   1
   1  12   3 2299.12 157.790   1
  -1  12  -3 2099.75 157.267   1
  -1 -12  -3 2333.44 159.895   1
   1 -12   3 2537.81 162.570   1
   2  12   3 773.720 68.7020   1
  -2 -12  -3 813.745 72.2319   1
  -2  12  -3 612.378 66.4664   1
   2 -12   3 581.456 64.9364   1
   3  12   3 4718.05 290.973   1
   5  12   3 2339.04 166.494   1
  -5 -12  -3 2411.92 167.695   1
  -5  12  -3 2478.81 168.422   1
   5 -12   3 2478.69 169.348   1
   6  12   3 206.925 40.8866   1
  -6 -12  -3 124.055 33.4998   1
  -6  12  -3 175.298 44.0640   1
   6 -12   3 183.325 42.5311   1
   7  12   3 275.830 45.1003   1
   7 -12   3 281.198 48.5726   1
  -7 -12  -3 168.597 36.4572   1
  -7  12  -3 193.095 43.6055   1
   8 -12   3 27.3110 24.6436   1
   8  12   3 18.4666 30.5954   1
  -8 -12  -3 27.0320 29.8593   1
  -8  12  -3 26.6395 28.1766   1
   9  12   3 1056.43 96.6995   1
   9 -12   3 1170.38 97.0538   1
  -9  12  -3 998.650 91.0646   1
  -9 -12  -3 960.242 92.4116   1
  10 -12   3 290.598 51.5857   1
 -10 -12  -3 313.004 48.8850   1
  10  12   3 302.834 47.8711   1
 -10  12  -3 264.972 51.5283   1
  11 -12   3 9.52518 36.9978   1
 -11 -12  -3 9.69554 38.2243   1
  11  12   3 18.1375 34.1446   1
 -11  12  -3 64.5874 40.4273   1
  12 -12   3 105.668 36.7722   1
 -12 -12  -3 18.4842 35.3827   1
  12  12   3 18.7149 39.0277   1
 -12  12  -3-9.32805 31.5776   1
  13 -12   3 309.603 56.1655   1
 -13 -12  -3 275.827 52.9129   1
 -13  12  -3 393.459 59.1321   1
  13  12   3 298.115 56.0725   1
  14 -12   3 19.3535 35.8869   1
 -14  12  -3 65.7117 43.0823   1
  15  12   3 9.18770 31.7033   1
 -15 -12  -3 55.6976 35.5255   1
  16 -12   3 134.624 45.5814   1
 -16 -12  -3 18.5904 36.7450   1
  16  12   3 27.4707 34.0211   1
 -16  12  -3 75.0243 42.1398   1
  17 -12   3-38.1336 39.7109   1
 -17 -12  -3 27.0537 40.8772   1
 -17  12  -3-18.7605 46.1447   1
  17  12   3 9.26811 39.1105   1
 -18  12  -3-18.7469 38.5380   1
  18 -12   3 9.40861 40.7187   1
 -18 -12  -3-17.6778 28.6583   1
  18  12   3 85.1055 36.7175   1
 -19  12  -3 65.1332 45.3886   1
  19 -12   3 18.5605 38.2029   1
  19  12   3 45.0556 40.4454   1
 -19 -12  -3 26.7470 38.6338   1
 -20  12  -3 45.7950 40.1843   1
 -21 -13   3-17.9632 37.9196   1
  21  13  -3-25.8438 37.2917   1
 -20 -13   3 8.90826 37.1541   1
  20  13  -3 62.4260 42.6520   1
 -19 -13   3 35.8163 37.3471   1
 -18 -13   3 27.1341 29.3146   1
  18  13  -3-9.14932 29.6537   1
 -17 -13   3 183.512 47.2502   1
  17  13  -3 140.241 45.9930   1
 -17  13   3 173.885 44.2119   1
 -16 -13   3 417.651 62.5551   1
  16 -13  -3 539.510 66.4667   1
  16  13  -3 456.913 61.9865   1
 -16  13   3 479.212 63.5354   1
 -15 -13   3 338.785 55.0838   1
  15 -13  -3 313.755 54.2981   1
  15  13  -3 477.122 60.0276   1
 -15  13   3 435.591 58.9578   1
 -14 -13   3 92.4443 36.4858   1
  14 -13  -3 157.184 44.5249   1
  14  13  -3 94.4062 38.8398   1
 -14  13   3 169.018 43.0715   1
 -13 -13   3 192.282 47.3726   1
  13 -13  -3 367.519 56.2341   1
  13  13  -3 230.206 51.0866   1
 -13  13   3 326.673 54.0380   1
 -12 -13   3-9.30196 36.1270   1
  12  13  -3 65.9154 40.7597   1
 -12  13   3-18.4299 36.8568   1
  12 -13  -3 56.2039 38.5202   1
 -11  13   3 9.02287 32.2700   1
  11 -13  -3 18.3434 34.5138   1
 -10  13   3 379.932 52.5510   1
  10  13  -3 387.324 54.4792   1
 -10 -13   3 310.965 51.8580   1
  10 -13  -3 287.416 50.4755   1
   9  13  -3 27.4940 26.3153   1
  -9 -13   3 27.5501 25.6282   1
  -8  13   3 408.627 58.4573   1
   8  13  -3 573.308 65.4482   1
  -8 -13   3 432.915 60.9631   1
   8 -13  -3 495.425 61.3616   1
   7  13  -3 2666.48 186.986   1
  -7  13   3 2931.59 188.749   1
   7 -13  -3 3020.82 189.552   1
  -7 -13   3 2647.12 187.463   1
  -6  13   3 7003.01 394.669   1
   6  13  -3 6763.82 393.816   1
   6 -13  -3 6329.79 391.262   1
  -6 -13   3 6321.73 392.490   1
  -5  13   3 988.447 81.7962   1
   5  13  -3 704.314 74.3097   1
  -5 -13   3 914.366 80.7264   1
   5 -13  -3 742.046 76.4557   1
  -4  13   3 220.128 44.0343   1
   4  13  -3 123.004 38.9686   1
  -4 -13   3 194.486 42.6842   1
   4 -13  -3 104.877 39.6630   1
   3  13  -3 122.158 41.7866   1
  -3  13   3 160.108 39.2281   1
   3 -13  -3 233.426 43.4381   1
  -3 -13   3 293.160 48.4391   1
  -2  13   3 6792.22 380.894   1
   2  13  -3 6152.42 378.538   1
   2 -13  -3 6093.00 377.533   1
  -2 -13   3 6434.48 381.093   1
   1  13  -3 700.704 71.6768   1
  -1  13   3 505.179 63.4856   1
   1 -13  -3 728.438 70.7366   1
  -1 -13   3 699.221 73.6687   1
   0  13   3 4902.17 302.900   1
   0  13  -3 4713.46 303.100   1
   0 -13   3 5116.12 306.047   1
   0 -13  -3 5107.19 304.916   1
   1 -13   3 62.0446 36.7048   1
  -1  13  -3 105.268 40.8833   1
  -2 -13  -3 169.778 43.5156   1
  -2  13  -3 211.086 46.0485   1
   2 -13   3 197.123 43.2058   1
   3  13   3 661.647 67.5840   1
  -3 -13  -3 573.096 64.1474   1
  -3  13  -3 576.870 66.6587   1
   3 -13   3 562.115 65.2839   1
   4  13   3 4172.44 273.466   1
  -4  13  -3 4379.47 274.281   1
  -4 -13  -3 4354.45 275.033   1
   4 -13   3 4715.98 277.423   1
  -5  13  -3 62.6913 34.8729   1
   5  13   3 117.156 41.3929   1
   6  13   3 352.309 54.5551   1
  -6 -13  -3 299.914 49.9636   1
  -6  13  -3 389.923 54.5420   1
   7  13   3 47.0367 29.8334   1
  -7 -13  -3 45.4280 26.0672   1
  -7  13  -3-18.3027 35.5378   1
   7 -13   3-28.4905 37.4324   1
   8  13   3 2483.04 161.268   1
  -8 -13  -3 2004.66 153.380   1
  -8  13  -3 2170.08 155.551   1
   8 -13   3 2101.39 156.274   1
   9  13   3 122.094 36.8004   1
   9 -13   3 178.447 47.7560   1
  -9  13  -3 192.922 47.5785   1
  -9 -13  -3 277.114 44.8858   1
  10  13   3 242.865 50.5973   1
  10 -13   3 283.370 50.3240   1
 -10  13  -3 175.120 44.6402   1
 -10 -13  -3 284.031 52.0313   1
  11  13   3 512.536 63.2602   1
  11 -13   3 670.240 70.9927   1
 -11  13  -3 398.227 61.2970   1
 -11 -13  -3 805.704 78.6014   1
  12  13   3 9.42043 37.6600   1
 -12 -13  -3-9.26305 36.4980   1
  12 -13   3-38.4148 42.0568   1
 -12  13  -3 18.7754 40.1201   1
  13 -13   3-29.0124 36.9717   1
 -13  13  -3 75.2502 37.6080   1
  13  13   3-18.6180 38.7810   1
 -13 -13  -3 9.18163 37.2307   1
  14  13   3 74.3121 44.9397   1
 -14 -13  -3 45.7769 41.6240   1
  15 -13   3-48.5168 41.9840   1
 -15  13  -3 9.41041 41.2100   1
  15  13   3 9.17757 32.8155   1
 -15 -13  -3 27.4933 35.5741   1
  16 -13   3 9.66728 29.9363   1
 -16  13  -3-18.7736 28.3675   1
  16  13   3 26.7644 35.1524   1
 -16 -13  -3 9.29825 33.2477   1
  17 -13   3 47.9816 37.2712   1
 -17  13  -3 9.31175 36.1672   1
 -17 -13  -3 44.7082 41.8792   1
  17  13   3-8.98576 42.5214   1
  18  13   3 73.8912 34.6088   1
  18 -13   3 75.9929 31.9060   1
 -18  13  -3 165.600 40.1707   1
 -18 -13  -3 85.8066 37.0663   1
 -19  13  -3 99.6154 47.3078   1
  20  14  -3 34.8872 33.9075   1
 -18 -14   3 89.0656 45.9326   1
  18  14  -3 162.068 45.2115   1
 -17 -14   3 65.4082 40.9635   1
  17  14  -3 9.02324 40.0274   1
 -16 -14   3 181.113 45.8830   1
  16  14  -3 136.611 45.6020   1
 -15 -14   3 186.015 45.5164   1
 -15  14   3 321.150 55.8248   1
  15  14  -3 270.917 51.4436   1
  15 -14  -3 222.651 50.1417   1
 -14 -14   3 46.1473 39.5083   1
  14  14  -3 37.7663 46.0615   1
 -13 -14   3 146.705 41.9046   1
 -13  14   3 57.3462 38.0357   1
  13  14  -3 105.656 39.3075   1
  13 -14  -3 87.1518 37.9670   1
 -12 -14   3 261.789 46.5755   1
 -12  14   3 234.067 47.0625   1
  12  14  -3 246.085 44.8803   1
  12 -14  -3 228.326 45.9991   1
  11  14  -3 427.298 58.2979   1
 -11  14   3 391.215 56.6628   1
 -11 -14   3 446.943 61.6648   1
  11 -14  -3 422.005 59.0619   1
 -10 -14   3 1125.11 101.077   1
 -10  14   3 1342.17 104.308   1
  10  14  -3 1102.83 99.5705   1
  10 -14  -3 1172.54 102.366   1
   9  14  -3-18.6062 35.5613   1
   9 -14  -3 9.29717 33.8318   1
  -9 -14   3 37.2881 37.7950   1
  -9  14   3-9.12866 35.4355   1
   8 -14  -3-18.3408 36.1560   1
  -8  14   3 72.2666 37.6504   1
  -7 -14   3 1108.15 97.5683   1
   7 -14  -3 1042.55 96.0727   1
  -7  14   3 1355.95 102.940   1
   7  14  -3 990.040 93.8051   1
   6  14  -3-9.10073 29.5015   1
   6 -14  -3-9.15123 32.1398   1
  -6  14   3 17.8735 31.3870   1
  -6 -14   3 54.8558 34.9551   1
   5  14  -3 1588.91 118.550   1
  -5  14   3 1559.31 118.328   1
   5 -14  -3 1458.60 116.949   1
  -5 -14   3 1377.30 113.687   1
   4  14  -3 437.362 57.9508   1
  -4  14   3 513.098 61.7227   1
   4 -14  -3 408.263 59.3727   1
  -4 -14   3 456.310 59.3455   1
   3 -14  -3 466.123 61.9314   1
  -3 -14   3 609.493 68.6864   1
   3  14  -3 541.238 64.0012   1
  -3  14   3 570.303 66.9637   1
   2 -14  -3 612.467 69.2407   1
  -2 -14   3 589.519 71.3653   1
  -2  14   3 833.221 77.0950   1
   2  14  -3 781.020 74.8835   1
   1 -14  -3 5272.46 316.368   1
  -1 -14   3 5136.75 316.709   1
  -1  14   3 5167.55 314.690   1
   1  14  -3 4999.54 314.406   1
   0  14   3 151.382 42.5873   1
   0 -14   3 223.172 46.9518   1
   0 -14  -3 170.133 41.0637   1
   0  14  -3 244.605 46.6162   1
   1  14   3 106.900 37.6235   1
   1 -14   3 73.0453 31.4684   1
  -1 -14  -3 143.988 42.1495   1
  -1  14  -3 144.564 33.4599   1
   2  14   3 218.815 44.5337   1
  -2 -14  -3 149.775 43.4141   1
   2 -14   3 210.677 46.4376   1
  -3 -14  -3 1660.99 134.825   1
  -3  14  -3 2044.45 141.261   1
   3  14   3 1935.43 141.303   1
   3 -14   3 1860.62 138.254   1
   4  14   3 45.3886 36.8062   1
  -4 -14  -3-46.5764 38.8041   1
   4 -14   3 46.0590 40.3420   1
  -4  14  -3-9.16653 33.9284   1
  -5 -14  -3 977.895 86.6843   1
  -5  14  -3 975.519 86.9396   1
   6  14   3 208.154 43.1402   1
  -6 -14  -3 194.774 41.8706   1
   6 -14   3 167.786 37.5856   1
   8  14   3 28.8105 32.7564   1
  -8 -14  -3 55.5067 31.5775   1
   8 -14   3 29.1293 28.1971   1
  -9  14  -3 1071.41 95.0858   1
   9  14   3 1004.44 90.1143   1
  -9 -14  -3 799.681 85.1491   1
   9 -14   3 1088.41 95.7038   1
 -10  14  -3 345.918 55.1918   1
  10  14   3 357.846 57.3422   1
  10 -14   3 284.033 52.7740   1
 -10 -14  -3 369.224 56.9028   1
  11 -14   3 57.8539 38.5839   1
 -11  14  -3 9.33077 40.8965   1
 -12  14  -3 84.3577 41.4199   1
  12 -14   3 76.7484 43.3571   1
 -12 -14  -3 75.1109 40.0067   1
  12  14   3 177.254 46.2274   1
 -13  14  -3 130.709 45.6438   1
  13 -14   3 172.672 47.3125   1
 -13 -14  -3 100.633 39.7761   1
  13  14   3 147.987 42.5591   1
  14 -14   3 9.62972 40.6434   1
 -14  14  -3 18.6356 43.6283   1
 -15  14  -3 120.892 49.5195   1
  15 -14   3 47.9907 39.5021   1
 -15 -14  -3-18.0526 37.6524   1
  15  14   3 18.1324 37.8183   1
 -16  14  -3-9.28540 38.6948   1
  16  14   3-8.84130 37.3270   1
  16 -14   3 76.0101 36.8993   1
 -16 -14  -3 35.8740 38.3454   1
  17 -14   3-9.41338 32.4441   1
 -17 -14  -3-8.81100 33.6894   1
 -17  14  -3 45.8909 32.8273   1
  17  14   3 26.2488 35.9722   1
 -19 -15   3 8.53381 34.6017   1
  19  15  -3 8.64971 33.5788   1
 -18 -15   3-8.70239 39.0087   1
  18  15  -3-8.85919 37.3875   1
 -17 -15   3 18.3411 36.1335   1
  17  15  -3-8.85334 37.3605   1
 -16 -15   3-56.3307 43.5089   1
  16  15  -3 8.97010 38.8301   1
 -14  15   3 116.586 40.0541   1
  14  15  -3 18.7213 27.0152   1
 -14 -15   3 64.0761 31.6924   1
 -13  15   3 28.9400 35.1028   1
 -13 -15   3-9.12257 37.4959   1
  13 -15  -3-9.77561 36.1801   1
  13  15  -3-9.55670 38.2039   1
 -12 -15   3 168.024 42.5215   1
  12  15  -3 151.194 39.0424   1
  12 -15  -3 271.075 52.8524   1
  11 -15  -3 106.581 39.5682   1
 -11  15   3 181.971 46.0064   1
  11  15  -3 28.5851 39.9718   1
 -11 -15   3 46.5248 42.9070   1
  10 -15  -3 270.594 48.9749   1
 -10 -15   3 295.015 46.5263   1
 -10  15   3 132.696 45.4572   1
  10  15  -3 175.211 38.1917   1
  -9 -15   3 1434.83 114.733   1
   9 -15  -3 1350.31 111.041   1
   9  15  -3 1169.12 108.911   1
  -9  15   3 1496.76 114.366   1
   8 -15  -3-18.8621 34.3202   1
  -8  15   3 28.0236 37.8739   1
   8  15  -3 9.39395 38.6131   1
  -8 -15   3 9.34000 38.3914   1
   7 -15  -3 123.781 39.7875   1
  -7  15   3 139.470 37.8550   1
   7  15  -3 146.474 40.2532   1
  -7 -15   3 122.574 40.4288   1
   6  15  -3 895.740 81.6120   1
  -6  15   3 913.904 82.3051   1
   6 -15  -3 802.071 82.2416   1
  -6 -15   3 722.081 76.8195   1
   5 -15  -3-9.44797 36.1212   1
  -5  15   3 9.20063 35.1760   1
   5  15  -3 9.24190 31.8508   1
  -5 -15   3 37.2166 33.2752   1
  -4  15   3 806.133 81.8564   1
   4 -15  -3 817.958 80.2966   1
  -3  15   3 110.271 38.6324   1
   3 -15  -3 82.9098 36.6713   1
  -2  15   3 353.688 55.0537   1
   2 -15  -3 461.380 59.2999   1
  -2 -15   3 344.959 48.5114   1
   1  15  -3 18.3975 36.8018   1
  -1  15   3 36.9018 35.8401   1
  -1 -15   3-18.8990 37.2602   1
   1 -15  -3 73.2142 38.6466   1
   0 -15   3 612.842 69.0906   1
   0  15   3 716.070 73.8781   1
   0  15  -3 808.455 74.9537   1
   0 -15  -3 599.314 68.9658   1
   1 -15   3 18.9674 36.2644   1
  -1 -15  -3 37.1983 36.1118   1
  -1  15  -3 9.25580 36.4821   1
   1  15   3 9.14750 37.6115   1
   2  15   3 917.224 90.0896   1
  -2 -15  -3 1122.55 96.1153   1
  -3 -15  -3 9.34978 31.5931   1
   3  15   3 9.39018 35.3317   1
  -4  15  -3 390.394 54.1113   1
   4 -15   3 246.446 46.6047   1
  -5 -15  -3 216.804 45.6219   1
  -5  15  -3 177.762 43.9533   1
   5  15   3 141.755 45.7333   1
   5 -15   3 179.311 46.9900   1
   6  15   3 488.968 63.1523   1
   6 -15   3 413.901 60.1957   1
  -6 -15  -3 507.463 61.8007   1
  -6  15  -3 571.378 64.8055   1
   7 -15   3 179.968 45.6056   1
  -7  15  -3 158.348 44.4310   1
  -7 -15  -3 131.483 45.2325   1
   8 -15   3 667.983 76.2647   1
   8  15   3 802.087 81.2957   1
  -8  15  -3 639.785 77.8427   1
  -8 -15  -3 753.753 76.4290   1
   9 -15   3 173.552 42.0134   1
   9  15   3 142.488 44.7627   1
  -9  15  -3 170.124 39.7035   1
  -9 -15  -3 111.860 42.5788   1
  10  15   3 18.8128 35.9832   1
 -10  15  -3 9.39488 28.4255   1
  10 -15   3 49.1866 31.9104   1
  11 -15   3 9.85582 34.7184   1
  11  15   3 54.9915 39.2689   1
 -11  15  -3 75.9722 40.1719   1
 -11 -15  -3 68.1845 40.6704   1
  12 -15   3 216.736 51.8903   1
  12  15   3 146.327 47.0812   1
 -12  15  -3 150.780 48.0441   1
 -12 -15  -3 148.944 47.4790   1
  13 -15   3 68.0357 44.1097   1
  13  15   3 18.3927 36.2990   1
 -13  15  -3 84.0040 48.4934   1
 -13 -15  -3 9.03302 35.1303   1
  14  15   3 126.385 38.3290   1
 -14 -15  -3 35.6246 29.1702   1
 -15  15  -3-9.22163 42.7299   1
  15 -15   3 47.1321 39.2766   1
 -16  15  -3 9.09640 38.8748   1
  16  15   3-8.64705 29.7938   1
 -16 -15  -3 8.73459 30.6687   1
  16 -15   3-27.9509 37.7742   1
 -17 -16   3 18.2311 37.9705   1
  17  16  -3-8.52342 35.0339   1
 -15 -16   3 44.8981 37.9431   1
  15  16  -3 27.2978 34.2893   1
 -14 -16   3 9.01386 28.5856   1
  14  16  -3 27.6629 29.2416   1
 -13 -16   3 144.283 43.9970   1
  13  16  -3 188.868 46.4314   1
 -12  16   3 68.3880 36.8322   1
  12  16  -3 47.0215 44.5456   1
 -12 -16   3 46.1683 39.5321   1
  12 -16  -3 9.94916 37.5059   1
 -11  16   3-29.0544 38.1649   1
  11 -16  -3 49.2933 35.8805   1
  11  16  -3-9.47675 33.2810   1
 -11 -16   3 37.0183 35.9299   1
 -10  16   3 154.470 50.2221   1
  10 -16  -3 127.080 45.3977   1
  10  16  -3 185.246 42.6217   1
 -10 -16   3 84.9214 38.4280   1
  -9  16   3 297.979 56.0856   1
   9 -16  -3 97.0894 45.6945   1
  -8 -16   3 476.056 59.5136   1
   8  16  -3 548.978 63.1550   1
  -7 -16   3 392.051 60.8380   1
   7  16  -3 356.416 56.1137   1
  -6  16   3 662.824 78.1259   1
   6  16  -3 944.828 81.9214   1
  -6 -16   3 833.040 81.7928   1
   6 -16  -3 856.022 81.7066   1
  -5  16   3 328.406 54.9481   1
   5  16  -3 195.278 48.7606   1
  -5 -16   3 336.302 55.0889   1
   5 -16  -3 315.485 50.8184   1
  -4  16   3 94.0506 41.4325   1
   4 -16  -3 28.4472 35.3836   1
  -4 -16   3 37.2948 31.8222   1
  -3  16   3 445.791 64.7531   1
   3  16  -3 643.056 71.3321   1
   3 -16  -3 604.810 69.2367   1
  -3 -16   3 704.773 71.5157   1
  -2  16   3 653.900 73.6546   1
   2  16  -3 707.507 75.0707   1
  -2 -16   3 844.926 81.1842   1
   2 -16  -3 715.840 74.0950   1
   1  16  -3 18.5347 35.4318   1
  -1 -16   3 9.44370 32.5468   1
   0  16  -3 559.872 62.7468   1
   0 -16   3 488.843 60.7531   1
  -1  16  -3 37.3583 30.5197   1
   1  16   3 102.154 45.8525   1
  -1 -16  -3 105.149 43.0248   1
  -2  16  -3-9.37103 37.4619   1
   2 -16   3-9.59677 38.3642   1
  -2 -16  -3-9.53124 29.5140   1
   2  16   3 37.7119 36.5968   1
   3 -16   3 293.703 51.4522   1
   3  16   3 208.992 48.2767   1
  -3 -16  -3 352.184 54.4015   1
  -4  16  -3 46.9913 36.5043   1
   4 -16   3-9.49245 36.3075   1
   4  16   3 27.9929 39.8980   1
  -4 -16  -3 38.6223 40.7657   1
  -5  16  -3 497.279 61.5208   1
   5 -16   3 479.536 60.1716   1
   5  16   3 633.366 71.9700   1
  -5 -16  -3 720.272 73.2181   1
   6 -16   3-28.7230 32.3518   1
  -6  16  -3 28.3574 28.5691   1
  -6 -16  -3 47.3474 39.9632   1
   6  16   3 9.61393 39.5188   1
  -7  16  -3 407.436 61.6483   1
   7  16   3 561.321 70.3883   1
   7 -16   3 654.306 71.2596   1
  -7 -16  -3 560.779 67.5153   1
  -8 -16  -3 306.959 53.2460   1
   8  16   3 251.024 53.1411   1
  -9  16  -3 37.4998 42.1927   1
   9  16   3 122.992 44.9120   1
   9 -16   3 47.5993 41.8624   1
  -9 -16  -3 74.2463 40.8200   1
 -10  16  -3 18.8392 42.7753   1
  10 -16   3 47.7735 42.9035   1
 -10 -16  -3 75.0900 39.1823   1
 -11  16  -3 189.136 47.8105   1
  11 -16   3 220.598 46.2364   1
 -12  16  -3-9.41883 41.7349   1
 -12 -16  -3-27.9895 30.2350   1
  12  16   3 27.0310 32.2174   1
 -13  16  -3 27.9476 37.2555   1
  13  16   3 72.2562 43.1678   1
  13 -16   3-38.7571 34.6600   1
 -14  16  -3-18.5524 39.6614   1
  14  16   3-8.82403 37.7299   1
 -14 -16  -3-34.8341 38.1552   1
  14 -16   3-28.8729 37.3783   1
 -15  16  -3-9.11817 42.6868   1
  15  16   3 26.0932 35.2632   1
  15 -16   3-19.1031 41.8276   1
 -15 -16  -3-8.59476 33.8640   1
 -16 -17   3-17.7059 37.3590   1
  16  17  -3 25.6949 37.0588   1
 -15 -17   3-8.75313 42.2634   1
  15  17  -3-44.3491 39.7822   1
 -13 -17   3 8.84537 40.1300   1
  13  17  -3 55.5980 43.8622   1
 -12 -17   3 45.4358 35.3599   1
  12  17  -3 46.2759 34.9075   1
  10 -17  -3-19.8551 37.3578   1
  10  17  -3 18.4407 31.1614   1
 -10 -17   3 18.6069 30.1591   1
 -10  17   3 29.3144 39.6241   1
   9 -17  -3 50.1770 32.5520   1
   9  17  -3 27.5085 35.0785   1
  -9 -17   3 37.6399 39.2220   1
  -9  17   3-9.78105 35.0015   1
   8 -17  -3 130.980 42.3827   1
   8  17  -3 18.7303 37.9024   1
  -8 -17   3 177.184 47.1051   1
  -8  17   3 116.037 37.4323   1
   7 -17  -3 19.8359 39.0881   1
   7  17  -3 18.2329 38.4809   1
  -7 -17   3 9.54687 39.2503   1
  -7  17   3 19.3115 34.5366   1
   6 -17  -3-19.4943 40.0749   1
  -6 -17   3-9.38588 39.1080   1
   6  17  -3 55.3903 36.9175   1
  -6  17   3 38.3456 41.4888   1
   5 -17  -3 29.0625 30.7312   1
  -5  17   3 19.1060 33.5672   1
   4 -17  -3 163.076 45.7970   1
  -4  17   3 170.565 46.5993   1
  -3 -17   3 56.3110 37.0979   1
   3 -17  -3-9.60237 37.9510   1
  -3  17   3 66.3380 40.6097   1
   3  17  -3 92.8031 38.7707   1
  -2 -17   3-9.37290 32.2943   1
   2 -17  -3 47.6933 38.6727   1
   2  17  -3-9.25761 31.2777   1
  -2  17   3-19.1619 34.8636   1
  -1 -17   3 18.9073 27.8448   1
   1 -17  -3 9.55100 27.3813   1
   1  17  -3-9.31747 32.1035   1
  -1  17   3-9.50906 31.4783   1
   0 -17  -3 249.195 45.2359   1
   0 -17   3 124.498 42.3314   1
   0  17   3 150.896 44.0954   1
   0  17  -3 280.024 52.7470   1
   1 -17   3 48.2410 42.2511   1
   1  17   3-27.6893 34.7248   1
  -1 -17  -3-9.87017 32.6737   1
   2 -17   3 569.839 64.8423   1
   2  17   3 434.490 64.2613   1
  -2 -17  -3 437.847 61.8707   1
  -2  17  -3 581.860 64.0671   1
   3  17   3 9.49486 35.7290   1
  -3 -17  -3 9.63291 33.8300   1
  -3  17  -3-66.0261 48.9615   1
   4  17   3 46.9132 43.5007   1
  -4 -17  -3 19.3582 37.0398   1
   5 -17   3-9.52293 40.1911   1
  -5  17  -3 18.8027 39.6781   1
   5  17   3-9.65216 41.7675   1
  -5 -17  -3 47.3178 38.9033   1
  -6  17  -3 215.624 49.2925   1
   6  17   3 191.425 47.2805   1
  -6 -17  -3 236.410 51.7157   1
   6 -17   3 114.587 42.0420   1
  -7  17  -3 94.0160 38.2378   1
   7  17   3 86.7039 50.4954   1
  -7 -17  -3 102.318 43.6613   1
   7 -17   3 229.858 47.1958   1
  -8  17  -3 216.592 49.7398   1
   8  17   3 162.827 45.7785   1
   8 -17   3 161.982 45.0934   1
  -8 -17  -3 147.598 43.2716   1
  -9  17  -3 122.404 52.3418   1
   9 -17   3 75.3546 41.0911   1
 -10 -17  -3 64.7561 38.7126   1
  10  17   3 73.6102 39.9845   1
 -11  17  -3 73.7625 43.6835   1
  11  17   3 53.7293 38.8253   1
 -11 -17  -3 37.4758 38.5892   1
  11 -17   3 18.7441 35.9106   1
 -12  17  -3 55.0983 41.6298   1
  12  17   3-35.2753 30.9699   1
  12 -17   3 9.32063 34.5014   1
 -12 -17  -3 36.5269 32.6566   1
 -13 -17  -3-17.3830 40.6950   1
  13  17   3 44.0118 39.4598   1
 -14  17  -3-27.2951 39.3933   1
 -14 -18   3 51.3043 30.6449   1
  14  18  -3 26.1970 28.3753   1
 -13 -18   3 25.8142 29.6818   1
  13  18  -3 27.1145 33.4810   1
 -12 -18   3 88.4739 39.7137   1
  12  18  -3-9.05011 36.2422   1
  11  18  -3 82.2629 40.1944   1
 -11 -18   3 53.7456 40.7687   1
  10  18  -3-36.4473 41.7622   1
 -10 -18   3 18.1779 39.3286   1
   9  18  -3 8.98334 38.8690   1
  -9 -18   3-18.5928 42.6056   1
   8  18  -3 36.8302 40.8057   1
  -8 -18   3-9.22595 41.3597   1
   7  18  -3 9.28352 37.1616   1
  -7 -18   3 64.5862 38.4806   1
  -6  18   3 9.64725 31.2653   1
   6  18  -3-27.1092 37.6421   1
  -6 -18   3-9.45465 44.2636   1
   5  18  -3-36.7518 43.0292   1
  -5  18   3 48.2102 43.2332   1
  -5 -18   3 27.8541 36.0593   1
   5 -18  -3 58.1850 36.5029   1
  -4  18   3 9.56471 41.3883   1
   4  18  -3-9.24927 34.2378   1
  -4 -18   3-27.8759 32.0215   1
   4 -18  -3-9.69225 37.6276   1
   3  18  -3 28.0212 28.9349   1
  -3  18   3-9.67290 33.3385   1
   3 -18  -3-9.59385 27.5167   1
  -3 -18   3 46.3424 31.3256   1
   2  18  -3 27.6183 39.3809   1
  -2  18   3-67.0734 47.6100   1
  -2 -18   3-56.2253 42.5116   1
   2 -18  -3-38.5266 41.7088   1
  -1 -18   3-9.35063 35.1829   1
   0  18  -3 9.25094 39.0508   1
   0 -18   3 28.3470 38.3226   1
  -1  18  -3 55.8047 40.8861   1
   1  18   3 37.8008 41.0442   1
   1 -18   3 57.2410 36.6415   1
  -1 -18  -3 126.262 45.6093   1
   2 -18   3 9.59580 40.4933   1
   2  18   3 28.8125 31.1242   1
  -2 -18  -3-28.6813 28.1598   1
  -2  18  -3-28.0309 37.8824   1
   3 -18   3 58.6690 40.2289   1
   3  18   3 28.2151 43.6041   1
  -3 -18  -3-9.64749 38.6068   1
  -3  18  -3 56.0661 44.2339   1
   4 -18   3 9.63497 38.5516   1
   4  18   3 28.2190 42.1930   1
  -4 -18  -3 9.57815 40.4517   1
  -4  18  -3 75.0242 47.0243   1
   5 -18   3 66.4360 41.6170   1
  -5  18  -3-18.6731 39.9583   1
   5  18   3 57.6238 36.1958   1
  -5 -18  -3 46.8893 37.5500   1
  -6  18  -3 9.32569 36.7439   1
   6  18   3 9.48145 37.9030   1
   6 -18   3 9.42797 36.0378   1
  -6 -18  -3-28.0863 38.9969   1
  -7 -18  -3 27.5273 40.6704   1
   7  18   3 9.51056 42.1534   1
  -8  18  -3 64.6536 41.9514   1
   8  18   3 37.5438 31.1849   1
  -8 -18  -3 36.5597 30.9951   1
   8 -18   3 84.8416 44.2125   1
  -9  18  -3-27.6907 44.9786   1
   9  18   3 18.3533 39.7077   1
  -9 -18  -3 72.2129 42.6990   1
   9 -18   3-28.1989 38.1123   1
 -10  18  -3 18.4060 31.7092   1
  10  18   3-18.0001 36.4893   1
  10 -18   3-18.6200 29.5075   1
 -10 -18  -3 9.04622 36.1635   1
 -11 -18  -3-9.22308 38.4304   1
  11  18   3 43.3884 38.0136   1
 -12  18  -3 27.1152 38.1782   1
  12 -18   3 36.2895 37.8280   1
 -11 -19   3 8.71775 35.8508   1
  11  19  -3 35.2877 39.5588   1
  10  19  -3-8.96701 29.0946   1
 -10 -19   3-43.9646 30.3304   1
   9  19  -3 17.5526 36.5577   1
  -9 -19   3-9.05713 41.0554   1
   8  19  -3-26.7016 39.8970   1
  -8 -19   3 9.07746 38.3087   1
   7  19  -3-9.13251 34.3621   1
  -7 -19   3-9.04385 35.6368   1
  -6  19   3 76.5698 46.2512   1
   6  19  -3 44.3775 34.0137   1
  -6 -19   3 27.8949 34.5000   1
   5  19  -3 18.0298 39.9448   1
  -5  19   3 28.6227 42.2756   1
   5 -19  -3-48.4728 39.8469   1
   4  19  -3 9.10145 30.1329   1
  -4  19   3 9.67235 41.8524   1
   4 -19  -3 9.59272 38.3511   1
  -4 -19   3 9.12445 31.4422   1
   3  19  -3-18.2920 38.1016   1
  -3  19   3 67.0511 46.2270   1
  -3 -19   3-9.20611 36.2779   1
   3 -19  -3 19.2556 38.4930   1
  -2  19   3 9.54007 35.3148   1
   2  19  -3-9.16710 32.1939   1
  -2 -19   3 36.7124 29.0968   1
   2 -19  -3 9.56028 31.6548   1
   1  19  -3 9.09350 40.2940   1
  -1  19   3 9.45269 37.7891   1
   1 -19  -3 9.60683 36.7225   1
  -1 -19   3-9.25413 41.4798   1
   0  19  -3-9.21865 39.8902   1
   0  19   3 18.6397 41.7771   1
   0 -19   3 9.25475 37.0009   1
   0 -19  -3 29.2750 39.5672   1
   1  19   3 19.2230 34.3770   1
  -1  19  -3-18.2672 33.2465   1
   1 -19   3 37.3154 32.1537   1
  -1 -19  -3 28.4212 31.3726   1
   2  19   3-9.46189 40.9472   1
  -2  19  -3 55.0789 36.1786   1
   2 -19   3-18.8316 31.8230   1
  -2 -19  -3 28.6380 42.3062   1
   3 -19   3 9.46156 37.2933   1
  -3  19  -3 27.6395 36.8447   1
   4 -19   3 19.0510 40.1980   1
   4  19   3-9.39853 43.0745   1
  -4 -19  -3 46.8581 35.8244   1
  -4  19  -3-27.5421 42.0762   1
   5 -19   3 9.51851 30.1798   1
  -5  19  -3-9.23062 34.7381   1
   5  19   3 47.1894 41.3386   1
  -5 -19  -3 27.7471 33.6666   1
  -6  19  -3 73.4203 49.6434   1
   6  19   3 9.34610 44.6917   1
   6 -19   3 28.1794 40.1823   1
  -6 -19  -3 27.5174 38.7477   1
  -7  19  -3-27.3920 46.1711   1
   7 -19   3 18.4497 38.4261   1
  -8 -19  -3 17.8148 35.7117   1
   8  19   3 82.1663 39.1108   1
  -9  19  -3 72.2491 45.2946   1
   9  19   3-26.8133 40.1030   1
  -9 -19  -3 8.77239 37.0637   1
   9 -19   3 91.2341 41.3958   1
  10 -19   3-27.2904 30.7393   1
 -10  19  -3 8.91333 32.4390   1
  -8 -20   3-17.7185 34.4090   1
   8  20  -3-25.6735 35.6661   1
   7  20  -3 61.5896 41.7490   1
  -6 -20   3-8.84067 32.7233   1
  -5 -20   3 18.1535 37.3075   1
   5  20  -3-17.3550 41.8740   1
  -4 -20   3-26.8782 30.2740   1
   4  20  -3 8.81708 27.9490   1
  -3  20   3-9.44474 42.8146   1
  -2  20   3 65.4798 45.7163   1
   1 -20  -3 67.4453 45.6287   1
  -1  20   3 18.4296 43.1971   1
   0 -20  -3 65.7899 42.7500   1
   0  20   3 66.1979 46.2167   1
  -1 -20  -3-9.38581 40.1113   1
   1  20   3 9.37072 44.3237   1
  -2 -20  -3 103.570 36.8913   1
   2  20   3 82.6278 38.0681   1
  -3 -20  -3 74.5504 39.4603   1
   3 -20   3 36.4443 32.1576   1
  -3  20  -3 62.5975 32.7050   1
   3  20   3 82.3508 43.4040   1
  -4  20  -3 44.8681 41.6425   1
   4  20   3 46.4640 46.6331   1
   4 -20   3 18.4303 41.3769   1
  -4 -20  -3 72.8720 44.8770   1
  -5 -20  -3 72.3599 41.9535   1
   5  20   3 9.15373 42.4566   1
   5 -20   3 36.9768 31.3031   1
   6  20   3 27.4565 32.7241   1
  -6 -20  -3-26.5104 29.2527   1
   6 -20   3 18.6636 37.8339   1
  -6  20  -3-17.8317 42.1721   1
   7 -20   3 18.2968 34.4855   1
  -7  20  -3 62.4056 39.0997   1
   2  21   3-8.89887 41.2267   1
  24   0  -4-9.67979 33.3553   1
 -24   0   4 28.5221 35.7724   1
  23   0  -4-9.50614 33.9979   1
 -23   0   4 38.0621 39.1181   1
  22   0  -4 381.697 55.8278   1
 -22   0   4 286.436 55.8115   1
  21   0  -4 140.831 46.4015   1
 -21   0   4 299.816 50.8971   1
  20   0  -4 942.360 86.5381   1
 -20   0   4 892.518 85.7733   1
  18   0  -4 322.642 47.2056   1
 -18   0   4 345.059 48.5408   1
  17   0  -4 247.346 41.9407   1
 -17   0   4 180.013 40.5163   1
  16   0  -4 3927.41 238.984   1
 -16   0   4 3720.37 234.818   1
  15   0  -4 8200.51 437.712   1
 -15   0   4 6925.21 429.784   1
  14   0  -4-13.3078 22.9503   1
 -14   0   4-25.5527 22.0357   1
 -13   0   4 9092.61 533.260   1
  13   0  -4 9863.39 537.315   1
 -12   0   4 1436.81 103.005   1
  12   0  -4 1522.56 104.163   1
 -11   0   4 1362.12 95.2826   1
 -10   0   4 35353.3 1865.89   1
  10   0  -4 33255.9 1865.28   1
  -8   0   4 12657.3 722.457   1
   8   0  -4 13711.7 723.768   1
  -7   0   4 33797.6 1770.09   1
   7   0  -4 31563.7 1769.72   1
  -6   0   4 16978.9 904.868   1
   6   0  -4 16305.8 904.607   1
  -5   0   4 776004. 42675.9   1
   5   0  -4 807926. 42675.3   1
  -4   0   4 441235. 24003.4   1
   4   0  -4 449953. 24003.0   1
   2   0  -4 323971. 17669.2   1
  -2   0   4 332439. 17669.3   1
   1   0  -4 101681. 5352.12   1
  -1   0   4 96897.8 5352.17   1
   0   0  -4 148293. 7283.47   1
   0   0   4 122497. 7283.07   1
  -1   0  -4 568586. 29264.0   1
   1   0   4 519596. 29263.4   1
  -2   0  -4 479834. 27269.3   1
   2   0   4 533971. 27269.9   1
  -4   0  -4 1252.22 89.0095   1
   4   0   4 1371.67 90.5231   1
  -5   0  -4 38954.4 2138.57   1
   5   0   4 39736.1 2139.89   1
  -6   0  -4 2973.07 179.298   1
   6   0   4 2812.96 178.779   1
  -7   0  -4 18834.9 1057.09   1
   7   0   4 19460.9 1057.53   1
  -8   0  -4 16485.6 930.269   1
   8   0   4 17049.0 931.350   1
 -10   0  -4 20283.9 1118.85   1
  10   0   4 20094.3 1117.26   1
 -11   0  -4 3177.72 206.421   1
  11   0   4 3272.91 206.751   1
 -12   0  -4 3704.93 229.752   1
  12   0   4 3566.57 228.850   1
  13   0   4 92.9111 38.8518   1
 -13   0  -4 32.8384 36.5278   1
  14   0   4 52.6306 38.0723   1
 -14   0  -4 59.0178 35.7054   1
  15   0   4 139.989 40.6111   1
 -15   0  -4 186.838 42.9814   1
 -16   0  -4 3301.97 221.153   1
  16   0   4 3510.14 222.597   1
 -18   0  -4 444.414 59.5552   1
  18   0   4 251.222 48.1018   1
 -19   0  -4-18.3026 39.1384   1
  19   0   4-38.1040 39.7086   1
 -20   0  -4 192.178 39.8673   1
  20   0   4 94.4370 36.9178   1
 -21   0  -4 82.0610 44.5445   1
  21   0   4 37.0102 38.6743   1
 -22   0  -4-17.9906 31.0021   1
  22   0   4-9.11611 29.5512   1
 -23   0  -4 8.98620 38.8885   1
  23   0   4-35.2293 36.6943   1
 -24   0  -4 17.3404 40.6672   1
  24   0   4 78.5990 43.4373   1
 -25  -1   4 48.3144 38.1597   1
  25   1  -4 47.5337 30.9154   1
 -24   1   4-9.49670 39.5578   1
  24  -1  -4 9.59496 36.0987   1
  24   1  -4-9.56246 37.1188   1
 -24  -1   4 18.8900 39.8566   1
 -23   1   4 46.8747 36.9402   1
  23  -1  -4-9.59949 33.0775   1
  23   1  -4-9.56309 26.6464   1
 -23  -1   4 9.29968 32.0446   1
 -22   1   4 82.7218 32.9678   1
  22  -1  -4 9.56580 31.1091   1
  22   1  -4 27.5415 35.7316   1
 -22  -1   4 75.7356 42.5132   1
 -21   1   4 465.609 65.7522   1
  21  -1  -4 587.017 70.2223   1
  21   1  -4 564.205 66.7288   1
 -21  -1   4 651.915 69.7330   1
 -20   1   4 17.8061 35.0836   1
  20  -1  -4-8.89818 30.6643   1
  20   1  -4 18.0602 35.5841   1
 -20  -1   4 17.7183 31.6820   1
  19  -1  -4-8.34266 27.6239   1
 -19   1   4 35.0764 34.0446   1
 -18  -1   4 1009.07 92.4578   1
 -18   1   4 1081.66 95.3084   1
  18  -1  -4 1251.94 99.0109   1
 -17   1   4 4032.21 254.883   1
 -17  -1   4 3975.72 254.676   1
  17  -1  -4 4361.61 258.180   1
  17   1  -4 4217.17 257.720   1
 -16   1   4 1642.30 118.775   1
  16  -1  -4 1689.07 119.513   1
  16   1  -4 1408.49 116.715   1
 -16  -1   4 1831.34 121.905   1
  15   1  -4 2061.74 142.388   1
 -15  -1   4 2065.97 141.263   1
 -14   1   4 4037.54 256.537   1
  14  -1  -4 4212.75 257.288   1
  14   1  -4 4406.81 260.404   1
 -14  -1   4 4457.91 260.437   1
 -13   1   4 8511.61 506.780   1
  13  -1  -4 8913.67 508.018   1
  13   1  -4 9473.11 511.759   1
 -13  -1   4 9036.12 509.345   1
  12  -1  -4 15195.1 852.845   1
 -12  -1   4 15659.3 856.180   1
 -11   1   4 26423.6 1562.68   1
  11  -1  -4 29191.0 1565.61   1
  11   1  -4 29980.2 1569.52   1
 -11  -1   4 29733.0 1567.34   1
 -10   1   4 6312.58 355.142   1
  10   1  -4 6469.15 358.335   1
 -10  -1   4 6035.52 357.347   1
   9   1  -4 17812.7 971.736   1
  -9  -1   4 17624.6 971.497   1
   8  -1  -4 97937.7 4508.72   1
  -8   1   4 73681.9 4503.49   1
  -7   1   4 24.9982 13.6684   1
   7   1  -4 47.7954 15.4108   1
  -7  -1   4 19.3706 14.8124   1
  -6   1   4 429288. 23904.6   1
   6   1  -4 444542. 23909.9   1
  -6  -1   4 456078. 23909.0   1
   6  -1  -4 453302. 23906.6   1
  -5   1   4 2911.34 159.784   1
   5   1  -4 2711.89 163.724   1
   5  -1  -4 2908.13 159.910   1
  -5  -1   4 2933.04 164.623   1
   4   1  -4 79249.8 4411.11   1
  -4  -1   4 84284.7 4410.92   1
  -3  -1   4 103628. 5583.59   1
   3   1  -4 103567. 5583.53   1
   2   1  -4 14249.6 826.245   1
  -2  -1   4 16285.6 827.064   1
  -1  -1   4 16965.5 910.523   1
  -1   1   4 15413.7 907.544   1
   1   1  -4 17235.1 910.513   1
   1  -1  -4 17661.5 907.869   1
   0  -1   4 27746.7 1576.11   1
   0   1  -4 30007.2 1576.51   1
   0   1   4 29546.8 1575.24   1
   0  -1  -4 29049.0 1575.32   1
   1   1   4 10221.2 566.336   1
   1  -1   4 10195.3 567.565   1
  -1  -1  -4 10064.2 566.200   1
  -1   1  -4 10789.3 567.933   1
   2   1   4 440558. 26829.3   1
   2  -1   4 531475. 26831.3   1
  -2  -1  -4 503092. 26830.1   1
  -2   1  -4 524508. 26830.9   1
   3  -1   4 2314.80 148.984   1
  -3   1  -4 2560.38 149.301   1
   4   1   4 217452. 11696.9   1
   4  -1   4 230825. 11697.7   1
  -4  -1  -4 213281. 11695.3   1
  -4   1  -4 207791. 11695.1   1
   5   1   4 63220.4 3269.72   1
   5  -1   4 52183.5 3269.16   1
  -5  -1  -4 62888.3 3269.05   1
  -5   1  -4 63198.9 3270.63   1
   6  -1   4 2037.84 136.512   1
  -6  -1  -4 2347.40 139.214   1
  -6   1  -4 2294.02 139.737   1
   7   1   4 7126.09 413.524   1
   7  -1   4 6913.35 411.711   1
  -7  -1  -4 7213.06 412.932   1
  -7   1  -4 7593.93 415.356   1
   8   1   4 5440.63 329.529   1
   8  -1   4 5272.49 327.283   1
  -8   1  -4 6075.66 332.813   1
  -8  -1  -4 5715.74 329.516   1
   9   1   4 64.3978 25.4218   1
  -9  -1  -4 79.9351 25.7569   1
  10   1   4 4327.82 252.495   1
  10  -1   4 3884.49 246.416   1
 -10   1  -4 4085.49 248.589   1
 -10  -1  -4 3858.46 243.895   1
  11   1   4 15513.9 780.558   1
 -11   1  -4 14558.1 778.071   1
 -11  -1  -4 13605.6 773.775   1
  12   1   4 472.870 56.2083   1
  12  -1   4 517.361 60.2425   1
 -12  -1  -4 380.076 53.1145   1
 -12   1  -4 558.045 60.2661   1
  13   1   4 169.284 42.3358   1
  13  -1   4 184.932 37.6107   1
 -13  -1  -4 305.773 46.3785   1
 -13   1  -4 192.363 39.5130   1
  14   1   4 146.009 34.3726   1
 -14   1  -4 129.490 40.4420   1
  15  -1   4 1978.09 146.990   1
  15   1   4 2031.44 147.398   1
 -15   1  -4 2045.40 146.206   1
 -15  -1  -4 2264.33 151.673   1
  16   1   4 226.108 42.7361   1
  16  -1   4 165.953 40.7524   1
 -16  -1  -4 251.702 45.4294   1
 -16   1  -4 115.640 38.4868   1
  18   1   4 111.318 41.6356   1
  18  -1   4-9.32873 37.3555   1
 -18  -1  -4 45.7919 38.7078   1
 -18   1  -4 9.15499 37.1804   1
  19   1   4 164.545 38.0991   1
 -19   1  -4 202.128 49.2852   1
 -19  -1  -4 141.859 39.3460   1
  20  -1   4 36.7929 38.3321   1
 -20   1  -4 9.23805 37.4721   1
 -20  -1  -4 18.5550 38.1506   1
  21  -1   4-9.18209 26.3336   1
  21   1   4-18.6278 40.3050   1
 -21   1  -4 64.4668 35.2104   1
  22   1   4 18.5406 38.6172   1
  22  -1   4-9.16219 37.6614   1
 -22   1  -4-36.1461 42.3070   1
 -22  -1  -4-8.94733 33.6649   1
  23  -1   4-9.02791 40.4679   1
  23   1   4 8.98115 27.8147   1
 -23   1  -4 8.87352 37.9251   1
 -23  -1  -4-35.2660 31.5277   1
  24  -1   4 35.2387 34.7339   1
  24   1   4 8.70423 31.1482   1
 -24  -1  -4 60.1439 36.2790   1
 -24   1  -4-8.68039 33.7184   1
 -26  -2   4-28.5679 39.1704   1
  25   2  -4-9.61973 34.4673   1
 -25  -2   4 84.1797 39.0233   1
  24   2  -4-28.0706 37.4051   1
  24  -2  -4-9.67746 38.1301   1
 -24  -2   4 77.1797 45.6329   1
 -24   2   4-38.1472 39.7248   1
  23   2  -4 37.5914 37.0315   1
  23  -2  -4-37.8385 39.9213   1
 -23  -2   4 47.4342 39.5196   1
 -23   2   4-9.49221 38.4875   1
  22  -2  -4 46.2648 33.1785   1
 -22   2   4 46.4757 35.6176   1
  21   2  -4-28.6773 36.5417   1
  21  -2  -4 9.14148 33.8360   1
 -21  -2   4-17.4846 37.8279   1
 -21   2   4 9.02356 34.4948   1
  20   2  -4 305.565 50.1493   1
  20  -2  -4 267.084 48.4695   1
 -20  -2   4 396.568 52.2692   1
 -20   2   4 368.356 55.0181   1
  19   2  -4 257.332 46.4441   1
 -19  -2   4 170.205 40.3959   1
 -19   2   4 126.877 40.5764   1
  18   2  -4 301.887 51.0895   1
  18  -2  -4 234.610 46.1032   1
 -18  -2   4 317.915 50.9827   1
 -18   2   4 363.841 50.3466   1
  17   2  -4 3874.35 245.530   1
  17  -2  -4 4016.16 245.940   1
 -17  -2   4 3692.98 243.890   1
 -17   2   4 4102.27 244.830   1
  16   2  -4 460.571 54.6492   1
  16  -2  -4 467.984 53.2162   1
 -16  -2   4 400.547 52.0373   1
 -16   2   4 399.231 51.5808   1
  15   2  -4 5437.44 334.943   1
 -15  -2   4 5834.91 335.983   1
  14  -2  -4 1279.00 97.1710   1
 -14   2   4 1351.00 98.3736   1
  13   2  -4 685.802 63.1254   1
  13  -2  -4 576.750 58.4290   1
 -13  -2   4 790.186 64.1549   1
 -13   2   4 634.008 59.1651   1
  12   2  -4 591.279 58.5181   1
 -12  -2   4 662.464 60.7519   1
 -12   2   4 722.645 60.2321   1
  12  -2  -4 775.190 60.4991   1
 -11  -2   4 326.842 39.0975   1
  11  -2  -4 306.311 35.6623   1
  11   2  -4 353.468 40.5782   1
  10   2  -4 1671.54 106.715   1
 -10   2   4 1653.90 102.477   1
 -10  -2   4 1694.34 106.396   1
  -9  -2   4 88863.7 4743.00   1
   9   2  -4 86672.6 4741.45   1
   8  -2  -4 20918.5 1141.08   1
   8   2  -4 21465.9 1145.77   1
  -8  -2   4 19036.8 1145.20   1
  -8   2   4 22006.7 1140.73   1
   7  -2  -4 119951. 5708.40   1
  -7   2   4 93903.3 5706.53   1
   6   2  -4 15320.8 847.693   1
  -6   2   4 15408.6 842.663   1
  -6  -2   4 16543.4 849.100   1
   6  -2  -4 15131.3 842.135   1
  -5  -2   4 47179.0 2627.85   1
  -5   2   4 49278.7 2621.07   1
   5  -2  -4 48455.1 2621.07   1
   5   2  -4 48762.8 2627.71   1
  -4  -2   4 4368.32 248.676   1
   4   2  -4 4423.88 248.175   1
  -3  -2   4 15940.5 871.340   1
   3   2  -4 16036.8 871.250   1
  -2   2   4 71.7806 11.7871   1
  -2  -2   4 96.8362 17.8810   1
   2   2  -4 99.3410 18.3020   1
   2  -2  -4 90.5569 11.9665   1
  -1  -2   4 4226.08 216.422   1
   1  -2  -4 4203.28 211.552   1
   1   2  -4 4172.93 216.318   1
   0  -2   4 4540.58 267.270   1
   0   2   4 4551.72 264.866   1
   0  -2  -4 5103.70 265.517   1
   0   2  -4 4727.28 268.081   1
   1  -2   4 11482.5 617.418   1
  -1  -2  -4 11358.3 615.894   1
  -1   2  -4 11168.1 617.241   1
   1   2   4 10835.6 615.381   1
   2   2   4 1395.95 93.6800   1
  -2  -2  -4 1535.36 94.6893   1
  -3   2  -4 22872.3 1149.89   1
   3  -2   4 19671.0 1148.15   1
   3   2   4 21073.4 1148.65   1
  -3  -2  -4 20541.9 1146.52   1
  -4   2  -4 23.3862 17.6211   1
   4  -2   4 4.75819 16.4203   1
   4   2   4 23.8988 21.9248   1
  -4  -2  -4 23.3883 22.5914   1
  -5   2  -4 35796.5 1881.55   1
   5  -2   4 33552.2 1880.89   1
   5   2   4 34717.0 1882.42   1
  -5  -2  -4 34066.7 1882.09   1
  -6   2  -4 7268.06 418.880   1
   6  -2   4 6947.34 417.577   1
   6   2   4 7932.17 422.031   1
  -6  -2  -4 7299.15 419.855   1
  -7   2  -4 14931.8 868.536   1
   7  -2   4 15814.1 869.832   1
   7   2   4 15738.7 870.401   1
  -7  -2  -4 16254.1 871.474   1
  -8   2  -4 6156.30 344.825   1
   8  -2   4 5820.38 344.059   1
   8   2   4 5546.85 343.382   1
  -8  -2  -4 5957.72 345.156   1
  -9   2  -4 505.498 57.9240   1
   9  -2   4 414.774 52.5438   1
   9   2   4 502.258 53.5896   1
  -9  -2  -4 492.694 53.4449   1
 -10   2  -4 6033.33 361.927   1
  10  -2   4 6244.65 363.854   1
  10   2   4 5970.08 362.383   1
 -10  -2  -4 6376.62 363.451   1
 -11  -2  -4 4731.04 284.584   1
 -11   2  -4 4152.67 281.347   1
  11   2   4 4963.81 286.964   1
  11  -2   4 4943.51 287.228   1
 -12  -2  -4 1173.84 90.6470   1
 -12   2  -4 1056.38 91.5993   1
  12  -2   4 1226.75 94.0312   1
  12   2   4 958.521 87.8497   1
 -13   2  -4 564.274 62.4901   1
  13  -2   4 614.945 65.7724   1
  13   2   4 387.788 54.4414   1
 -13  -2  -4 510.060 56.0053   1
 -14   2  -4 2774.82 185.947   1
 -14  -2  -4 2511.33 180.243   1
  14   2   4 3170.64 189.905   1
  14  -2   4 2648.89 183.628   1
 -15   2  -4-26.0984 34.7789   1
  15  -2   4-8.85692 34.8989   1
  15   2   4 9.13795 31.4869   1
 -15  -2  -4 43.6096 31.7399   1
 -16  -2  -4 1456.49 112.874   1
 -16   2  -4 1250.45 109.148   1
  16   2   4 1299.56 111.529   1
  16  -2   4 1594.93 115.930   1
 -18   2  -4 27.6246 26.4403   1
  18   2   4 27.5599 34.5944   1
 -18  -2  -4 27.8359 36.0476   1
  19  -2   4 28.0886 37.9614   1
  19   2   4-37.5211 41.0790   1
 -19  -2  -4-9.11765 36.4503   1
 -20   2  -4 92.0843 45.3442   1
  20  -2   4-9.37169 37.5190   1
  20   2   4 92.7729 45.2505   1
 -20  -2  -4-18.3179 37.6999   1
 -21  -2  -4-28.0360 42.8306   1
 -21   2  -4 9.16805 39.6691   1
  21   2   4-36.1368 39.0899   1
  21  -2   4 27.9088 37.7187   1
 -22   2  -4 9.11912 39.4933   1
 -22  -2  -4 36.2391 38.2697   1
  22   2   4 45.5135 42.2033   1
  22  -2   4 36.5323 37.0682   1
 -23   2  -4-9.02082 37.5784   1
  23  -2   4-8.89589 35.5655   1
 -24   2  -4 8.86180 31.6922   1
 -24  -2  -4-42.6504 40.7620   1
  24   2   4 26.4018 38.5443   1
  24  -2   4-34.7270 30.4893   1
  25   3  -4-18.6687 33.9996   1
 -25  -3   4-38.3434 40.4789   1
 -24   3   4-9.71809 32.1859   1
  24  -3  -4-28.7498 33.6632   1
 -23   3   4-9.53790 35.3212   1
  23  -3  -4 47.7558 33.5574   1
  23   3  -4-19.5445 37.3735   1
 -23  -3   4 72.7464 39.3628   1
 -22   3   4 27.9221 33.9377   1
  22  -3  -4 28.3376 33.8441   1
  22   3  -4 39.1632 38.6377   1
 -22  -3   4 70.8435 38.8402   1
 -21   3   4 136.172 43.6820   1
  21  -3  -4 73.8639 37.7879   1
  21   3  -4 84.4283 40.9157   1
 -21  -3   4 89.9614 39.7325   1
 -20   3   4 17.6335 34.2920   1
  20  -3  -4 35.8803 33.2689   1
  20   3  -4 46.1410 31.8690   1
 -20  -3   4 53.6259 33.1492   1
 -19   3   4 638.467 70.9100   1
  19  -3  -4 837.163 74.6374   1
  19   3  -4 683.321 74.7826   1
 -19  -3   4 640.041 72.9266   1
 -18   3   4 1579.74 110.784   1
  18  -3  -4 1187.00 104.901   1
 -17   3   4 516.909 60.6971   1
  17  -3  -4 608.998 61.2397   1
  17   3  -4 592.341 63.0805   1
 -17  -3   4 494.045 58.9633   1
 -16   3   4 1149.32 89.8380   1
 -16  -3   4 1043.50 90.6173   1
  16   3  -4 1091.53 91.4068   1
  16  -3  -4 1060.40 87.5547   1
 -15  -3   4 51.6256 28.3594   1
  15   3  -4 65.0473 32.1849   1
 -14  -3   4 238.046 40.3373   1
 -14   3   4 169.496 33.9469   1
 -13   3   4 10512.6 591.207   1
  13  -3  -4 10479.0 591.003   1
 -12   3   4 7272.51 401.876   1
  12  -3  -4 6986.81 401.569   1
  12   3  -4 7003.78 405.689   1
 -12  -3   4 6793.92 405.285   1
 -11   3   4 4069.20 249.615   1
 -11  -3   4 4202.20 254.233   1
  11  -3  -4 4427.04 251.202   1
  11   3  -4 4336.65 255.159   1
 -10  -3   4 108.770 27.2159   1
  10  -3  -4 122.787 22.6748   1
   9   3  -4 9079.43 512.695   1
  -9  -3   4 9154.63 512.457   1
   8   3  -4 26393.3 1468.09   1
  -8   3   4 27709.2 1461.71   1
  -8  -3   4 26238.5 1466.69   1
   7   3  -4 8317.07 451.042   1
   7  -3  -4 7665.31 444.197   1
  -7   3   4 8002.47 444.885   1
  -7  -3   4 8459.76 453.288   1
  -6   3   4 73226.0 3803.81   1
   6  -3  -4 67752.7 3803.67   1
  -5   3   4 1583.98 87.4321   1
   5  -3  -4 1414.38 86.8514   1
  -5  -3   4 1413.71 94.5436   1
   5   3  -4 1353.90 93.7013   1
   4  -3  -4 53398.0 2932.25   1
   4   3  -4 53165.8 2939.21   1
  -4  -3   4 54999.4 2940.39   1
  -4   3   4 55610.4 2932.45   1
  -3  -3   4 204.425 25.8031   1
  -3   3   4 206.039 19.1125   1
   3  -3  -4 240.171 20.3125   1
   3   3  -4 211.395 26.6166   1
  -2  -3   4 20408.2 1044.36   1
   2   3  -4 17873.1 1042.27   1
   2  -3  -4 19145.2 1037.12   1
  -2   3   4 19146.4 1036.89   1
  -1  -3   4 22470.2 1209.22   1
   1   3  -4 23391.6 1209.23   1
   1  -3  -4 22679.8 1204.61   1
  -1   3   4 20711.6 1204.19   1
   0  -3  -4 31643.7 1703.28   1
   0   3   4 31193.2 1703.41   1
  -1  -3  -4 43281.8 2255.23   1
   1   3   4 40178.5 2252.80   1
   2  -3   4 27629.4 1559.07   1
  -2   3  -4 29716.4 1560.17   1
   3  -3   4 440.142 41.6516   1
  -3   3  -4 500.568 43.6925   1
  -3  -3  -4 457.066 42.4384   1
   4  -3   4 14935.2 882.231   1
   4   3   4 15895.8 882.270   1
  -4   3  -4 16451.0 882.999   1
  -4  -3  -4 16747.5 883.479   1
   5  -3   4 23798.8 1347.22   1
  -5   3  -4 24247.2 1347.37   1
   5   3   4 25124.0 1347.29   1
  -5  -3  -4 25152.5 1347.50   1
   6   3   4 22751.0 1225.51   1
   6  -3   4 21639.4 1222.47   1
  -6  -3  -4 21440.9 1221.76   1
  -6   3  -4 23298.6 1224.58   1
   7   3   4 16396.1 921.047   1
   7  -3   4 16270.3 919.571   1
  -7  -3  -4 16355.5 920.269   1
  -7   3  -4 17308.8 921.530   1
   9   3   4 1702.55 122.327   1
   9  -3   4 1739.52 119.382   1
  -9  -3  -4 1570.33 118.901   1
  -9   3  -4 1519.26 115.529   1
  10   3   4 6533.64 377.386   1
  10  -3   4 6262.21 375.250   1
 -10  -3  -4 6176.93 375.707   1
 -10   3  -4 6577.01 376.525   1
  11   3   4 1154.52 94.9616   1
  11  -3   4 1234.52 96.1975   1
 -11  -3  -4 1120.25 94.0374   1
 -11   3  -4 1267.46 96.7077   1
  12   3   4 1210.25 103.096   1
  12  -3   4 1408.34 103.964   1
 -12  -3  -4 1255.00 104.182   1
 -12   3  -4 1367.64 104.010   1
  13  -3   4 1542.49 116.866   1
 -13   3  -4 1498.90 115.141   1
  14  -3   4 929.607 88.6631   1
  14   3   4 986.573 88.4302   1
 -14   3  -4 1034.11 89.0056   1
 -14  -3  -4 937.345 86.0748   1
  15  -3   4 1113.52 94.4502   1
  15   3   4 1142.88 94.8213   1
 -15   3  -4 926.923 89.7454   1
 -15  -3  -4 1072.57 91.6189   1
  16   3   4 38.2962 32.9874   1
  16  -3   4-36.6066 34.9816   1
 -16  -3  -4-8.49493 25.6709   1
 -16   3  -4 8.99673 31.5887   1
  17   3   4 312.881 50.0977   1
 -17  -3  -4 231.703 48.1084   1
  18   3   4 46.7812 38.5224   1
  18  -3   4 37.1769 38.7798   1
 -18  -3  -4 45.7527 37.1676   1
 -18   3  -4 37.1072 38.7074   1
  19   3   4 9.13885 37.0557   1
  19  -3   4 18.5460 27.3180   1
 -19  -3  -4-37.5197 43.9156   1
 -19   3  -4 28.1687 31.0874   1
  20   3   4-18.3252 35.0245   1
  20  -3   4 9.23757 39.4787   1
 -20  -3  -4 37.0332 41.0242   1
 -20   3  -4-9.38543 40.6089   1
  21   3   4-18.4874 30.6175   1
  21  -3   4-18.3318 39.6717   1
 -21  -3  -4-35.9386 32.1420   1
 -21   3  -4 9.35369 39.4849   1
  22   3   4 27.0912 35.1077   1
  22  -3   4 18.2164 33.2009   1
 -22   3  -4 64.6443 38.5166   1
  23   3   4-8.68335 36.6425   1
 -23  -3  -4 8.98533 40.2741   1
  24  -3   4 44.5676 35.6706   1
 -24   3  -4 17.4486 35.4091   1
  26   4  -4 37.3336 32.1811   1
 -26  -4   4 9.26662 34.8844   1
  25   4  -4 19.3349 35.1793   1
 -25  -4   4-9.23199 36.9067   1
  24   4  -4 19.9103 36.8754   1
 -24  -4   4 26.4903 40.4960   1
 -24   4   4 38.6436 41.8271   1
  23   4  -4-38.3448 39.9304   1
  23  -4  -4 29.3463 33.0497   1
 -23  -4   4 46.0137 41.7147   1
 -23   4   4-38.3939 37.8187   1
  22   4  -4 47.8463 32.3306   1
  22  -4  -4-47.4739 38.4947   1
 -22  -4   4-9.20121 29.8177   1
 -22   4   4-9.50455 37.4486   1
  21  -4  -4 18.3974 27.9392   1
 -21   4   4 93.2613 38.9485   1
  20   4  -4 27.9596 32.7509   1
  20  -4  -4 26.6058 30.5864   1
 -20  -4   4-9.25207 32.5131   1
 -20   4   4 54.7167 36.9975   1
  19   4  -4 266.683 46.2076   1
  19  -4  -4 266.119 44.2066   1
 -19  -4   4 235.255 43.4364   1
 -19   4   4 306.716 50.5356   1
  18  -4  -4 131.880 40.2414   1
 -18  -4   4 89.1877 34.0284   1
 -18   4   4 159.236 41.2790   1
  17   4  -4 106.121 35.8858   1
  17  -4  -4 196.872 38.3215   1
 -17  -4   4 256.987 45.6750   1
 -17   4   4 231.989 39.9949   1
  16   4  -4 1623.80 122.149   1
 -16   4   4 1683.39 119.687   1
  16  -4  -4 1522.74 117.298   1
 -16  -4   4 1633.93 120.837   1
  15   4  -4 124.427 36.2033   1
 -15  -4   4 47.8394 32.5240   1
 -15   4   4 50.1507 28.0400   1
  15  -4  -4 56.1545 29.4572   1
  14  -4  -4 1197.52 92.2069   1
 -14   4   4 1271.65 94.5587   1
 -14  -4   4 1246.32 97.0549   1
 -13   4   4 1907.23 125.268   1
  13  -4  -4 1813.28 124.188   1
 -13  -4   4 1836.42 128.599   1
  13   4  -4 1740.31 128.155   1
  12   4  -4 13.5458 25.8903   1
  12  -4  -4-17.2035 23.2508   1
 -12   4   4-16.8382 22.1162   1
 -12  -4   4 6.66374 27.3907   1
  11  -4  -4 2587.36 171.680   1
 -11   4   4 2735.38 171.095   1
  11   4  -4 2822.38 175.983   1
 -11  -4   4 3078.90 180.704   1
  10  -4  -4 6025.00 346.996   1
 -10   4   4 6158.50 347.802   1
 -10  -4   4 6017.64 352.553   1
  10   4  -4 6120.13 353.301   1
   9  -4  -4 1974.49 126.931   1
  -9  -4   4 2084.05 133.720   1
   9   4  -4 2114.83 135.093   1
  -8  -4   4 4333.50 265.092   1
   8   4  -4 4722.93 266.437   1
  -7   4   4 25.9917 16.7776   1
   7   4  -4-4.85015 17.0865   1
  -6   4   4 22324.4 1181.87   1
   6   4  -4 20984.9 1189.09   1
  -6  -4   4 20558.5 1188.47   1
   6  -4  -4 22383.0 1182.46   1
  -5   4   4 33548.8 1802.90   1
   5   4  -4 33251.3 1810.41   1
  -5  -4   4 33635.8 1810.76   1
   5  -4  -4 32824.9 1803.17   1
  -4   4   4 21640.3 1145.90   1
   4   4  -4 21964.3 1153.43   1
  -4  -4   4 20339.0 1153.11   1
   4  -4  -4 20475.1 1145.43   1
   3   4  -4 16264.7 897.884   1
  -3   4   4 16220.9 891.164   1
   3  -4  -4 16529.6 891.728   1
  -3  -4   4 16418.4 898.296   1
   2   4  -4 97377.6 5280.45   1
  -2   4   4 99788.9 5274.87   1
   2  -4  -4 98473.8 5275.26   1
  -2  -4   4 94268.0 5280.11   1
   1   4  -4 6348.13 374.671   1
  -1  -4   4 7038.36 377.564   1
  -1   4   4 6728.17 371.059   1
   1  -4  -4 6553.42 371.403   1
   0  -4   4 64853.0 3416.26   1
   0   4  -4 62971.3 3415.36   1
   0   4   4 61436.9 3411.89   1
   0  -4  -4 63576.3 3412.53   1
  -1   4  -4 10810.7 609.662   1
   1  -4   4 11137.7 610.590   1
   2  -4   4 3274.86 200.469   1
  -2   4  -4 3467.12 200.286   1
   2   4   4 3463.66 198.879   1
  -2  -4  -4 3155.84 197.115   1
   3  -4   4 22182.0 1261.04   1
  -3   4  -4 24054.4 1261.56   1
   3   4   4 22263.4 1258.81   1
  -3  -4  -4 23740.7 1262.89   1
  -4   4  -4 97741.6 5448.32   1
   4  -4   4 101759. 5449.25   1
  -4  -4  -4 97999.7 5448.18   1
   4   4   4 105983. 5449.44   1
  -5   4  -4 17666.3 944.447   1
   5  -4   4 15924.5 942.137   1
  -5  -4  -4 16817.1 942.577   1
   5   4   4 17964.2 944.695   1
  -6   4  -4 3135.87 191.155   1
   6  -4   4 3336.12 192.820   1
  -6  -4  -4 2941.95 190.321   1
   6   4   4 2881.16 189.611   1
   7   4   4 553.997 58.4874   1
  -7  -4  -4 697.527 63.2421   1
  -7   4  -4 486.570 56.1378   1
   7  -4   4 689.364 61.0389   1
   8  -4   4 8294.71 471.307   1
   8   4   4 8238.22 474.094   1
  -8   4  -4 8102.70 470.804   1
  -8  -4  -4 8068.26 470.713   1
   9  -4   4 842.274 73.5638   1
   9   4   4 639.919 68.7085   1
  -9   4  -4 928.376 74.5594   1
  -9  -4  -4 626.764 65.9687   1
  10  -4   4 902.103 75.4134   1
  10   4   4 808.454 76.9827   1
 -10  -4  -4 746.066 74.2480   1
 -10   4  -4 748.279 71.7472   1
 -11   4  -4 565.108 61.3641   1
  11  -4   4 533.636 60.0214   1
 -11  -4  -4 563.356 63.1106   1
  11   4   4 586.020 65.3368   1
 -12   4  -4 143.189 35.4442   1
  12  -4   4 106.518 31.7221   1
 -12  -4  -4 50.8015 32.2502   1
  12   4   4 59.9361 35.0776   1
 -13  -4  -4 1914.28 134.139   1
  13   4   4 1641.73 131.827   1
 -14   4  -4 366.121 52.8874   1
  14  -4   4 269.291 48.5189   1
 -14  -4  -4 353.062 54.0188   1
  14   4   4 350.911 53.2437   1
 -15   4  -4 109.530 33.3840   1
  15  -4   4 79.9126 30.2214   1
 -15  -4  -4 186.064 38.0434   1
  15   4   4 155.973 36.3008   1
 -16   4  -4 304.641 53.4624   1
  16  -4   4 264.128 49.1135   1
 -16  -4  -4 444.119 58.2322   1
  16   4   4 343.300 54.7893   1
 -17   4  -4 18.6919 37.4274   1
  17  -4   4 36.8832 36.3985   1
 -17  -4  -4 26.5459 26.8318   1
  17   4   4 76.0381 34.0574   1
 -18   4  -4 318.824 54.4755   1
  18  -4   4 271.808 51.4199   1
 -18  -4  -4 181.720 45.1396   1
  18   4   4 156.038 48.7020   1
 -19   4  -4 37.4524 40.0179   1
  19  -4   4-56.7433 40.4201   1
 -20   4  -4-18.5702 42.0952   1
  20  -4   4-28.4687 42.0553   1
 -20  -4  -4-18.1595 37.3281   1
  20   4   4 9.29636 38.7310   1
 -21   4  -4-36.7848 40.7683   1
  21  -4   4-9.40256 36.5205   1
  22  -4   4-9.22842 33.6103   1
 -22   4  -4-27.0960 40.0452   1
 -22  -4  -4-35.6069 30.7031   1
 -23  -4  -4-16.9084 38.3282   1
  23   4   4-9.00138 40.8081   1
 -24   4  -4-68.8251 41.6802   1
 -26  -5   4 53.6270 41.0091   1
  26   5  -4 19.0058 35.8067   1
 -25  -5   4-26.4959 38.2269   1
  25   5  -4-9.76368 41.2139   1
 -24  -5   4-9.15220 29.0113   1
  24   5  -4-9.55627 30.9724   1
 -23   5   4 19.1019 35.3535   1
  23  -5  -4-9.54022 31.5867   1
 -23  -5   4-37.1199 41.5988   1
  23   5  -4-19.2098 39.4826   1
 -22   5   4-9.38489 39.2363   1
  22  -5  -4 56.6083 35.6546   1
 -22  -5   4 84.8603 39.4190   1
  22   5  -4 86.1025 32.4973   1
 -21   5   4 100.809 39.5402   1
  21  -5  -4 102.105 39.0439   1
 -21  -5   4 122.825 42.6950   1
  21   5  -4 76.3313 41.6386   1
 -20   5   4 8.90683 32.9704   1
  20  -5  -4 9.08071 36.3062   1
 -20  -5   4 37.2789 38.3111   1
  20   5  -4-9.55166 39.2643   1
 -19  -5   4 297.185 51.4296   1
  19   5  -4 232.093 48.2540   1
 -18   5   4-16.5919 31.7214   1
  18   5  -4-18.7923 31.1152   1
 -18  -5   4-8.78383 30.8521   1
  18  -5  -4-16.9135 29.1492   1
  17  -5  -4 849.729 78.9478   1
 -17   5   4 928.562 81.4140   1
  16   5  -4 296.380 48.0659   1
  16  -5  -4 336.920 46.5682   1
 -16   5   4 279.703 45.7635   1
 -15   5   4 937.791 81.2941   1
  15  -5  -4 1010.00 82.0409   1
 -15  -5   4 918.220 83.2888   1
  15   5  -4 994.798 85.7923   1
  14   5  -4-15.5114 27.7335   1
  14  -5  -4-20.1033 26.0142   1
 -14  -5   4-15.3110 24.8114   1
 -14   5   4 26.7569 24.7600   1
  13   5  -4 37.6375 29.7004   1
 -13   5   4 50.1768 26.1728   1
  13  -5  -4 24.8658 23.4403   1
 -13  -5   4 7.38698 25.0068   1
  12  -5  -4 1713.61 119.928   1
 -12  -5   4 1728.04 125.437   1
  12   5  -4 1600.64 123.529   1
 -12   5   4 1943.12 120.598   1
  11  -5  -4 5036.25 320.858   1
 -11  -5   4 5589.72 327.699   1
  11   5  -4 5947.59 330.244   1
 -11   5   4 5757.76 322.500   1
  10  -5  -4 4852.79 311.757   1
 -10  -5   4 5455.30 317.787   1
  10   5  -4 5881.88 320.867   1
 -10   5   4 5531.85 312.143   1
   9  -5  -4 22698.2 1262.28   1
  -9  -5   4 22881.9 1268.35   1
  -9   5   4 22751.0 1262.10   1
   9   5  -4 24291.3 1270.41   1
   8   5  -4 51.6642 28.3169   1
   8  -5  -4 38.5063 21.3481   1
  -8  -5   4 28.9726 25.4617   1
   7   5  -4 14553.2 836.810   1
  -7  -5   4 15741.6 838.810   1
  -6  -5   4 32562.4 1810.50   1
   6   5  -4 33110.9 1811.23   1
  -6   5   4 33784.9 1804.09   1
  -5  -5   4 3898.88 233.757   1
   5   5  -4 4112.97 234.368   1
  -5   5   4 4082.69 227.236   1
   5  -5  -4 3725.77 226.181   1
  -4  -5   4 20120.9 1057.38   1
   4   5  -4 19240.0 1055.87   1
  -4   5   4 19870.9 1049.78   1
   4  -5  -4 18081.7 1048.77   1
  -3  -5   4 112475. 6030.41   1
   3  -5  -4 109890. 6024.47   1
  -3   5   4 112033. 6024.17   1
   3   5  -4 112691. 6029.99   1
   2  -5  -4 882.685 61.4518   1
  -2   5   4 897.693 61.3346   1
   2   5  -4 711.196 64.2601   1
  -2  -5   4 962.329 67.6543   1
   1   5  -4 131.139 28.4381   1
  -1  -5   4 151.948 29.4842   1
   0  -5   4 29.5283 23.7713   1
   0   5  -4 38.4632 21.5751   1
   0  -5  -4 24.0991 17.6197   1
   0   5   4-4.03369 17.4836   1
   1  -5   4 12876.9 693.654   1
  -1   5  -4 12084.1 691.997   1
  -1  -5  -4 12947.5 690.949   1
   1   5   4 12005.4 690.231   1
   2  -5   4 238.768 36.7323   1
  -2   5  -4 293.444 39.8411   1
  -2  -5  -4 269.541 33.9441   1
   2   5   4 339.502 38.3579   1
   3  -5   4 33469.3 1796.24   1
  -3   5  -4 30642.9 1794.61   1
  -3  -5  -4 32897.9 1793.21   1
   3   5   4 34632.6 1795.01   1
   4  -5   4 113.149 28.3653   1
  -4   5  -4 111.141 28.4540   1
  -4  -5  -4 169.307 31.2715   1
   4   5   4 195.235 33.3324   1
  -5   5  -4 2243.46 141.836   1
   5  -5   4 2202.79 142.267   1
   5   5   4 2158.03 141.959   1
  -5  -5  -4 2014.43 141.074   1
  -6   5  -4 1535.69 108.809   1
   6  -5   4 1610.74 110.179   1
  -6  -5  -4 1436.95 107.977   1
   6   5   4 1475.39 107.623   1
  -8   5  -4 427.012 50.1747   1
   8   5   4 380.479 48.8877   1
  -8  -5  -4 405.123 50.6941   1
   8  -5   4 274.646 43.4091   1
   9  -5   4 3082.95 197.006   1
   9   5   4 3145.17 198.826   1
  -9   5  -4 3187.76 197.396   1
  -9  -5  -4 2863.37 195.704   1
  10  -5   4 1302.42 104.789   1
  10   5   4 1392.96 109.796   1
 -10  -5  -4 1676.05 112.100   1
 -10   5  -4 1287.54 104.814   1
 -11   5  -4 625.810 64.5124   1
  11   5   4 612.464 66.2552   1
 -11  -5  -4 501.274 61.3407   1
  11  -5   4 568.975 63.5224   1
  12  -5   4 1502.94 114.763   1
 -12   5  -4 1506.85 114.199   1
 -13   5  -4 51.2707 37.1570   1
  13  -5   4 96.0343 42.6840   1
 -13  -5  -4 185.398 41.8958   1
  13   5   4 171.541 41.0446   1
 -14   5  -4 551.644 61.7782   1
  14   5   4 456.493 59.2546   1
  14  -5   4 572.552 63.4283   1
 -14  -5  -4 479.129 62.4925   1
  15  -5   4 948.994 87.7368   1
  15   5   4 895.634 87.0922   1
 -15   5  -4 1009.23 90.8304   1
 -15  -5  -4 967.489 88.6141   1
 -16   5  -4 54.3933 31.3723   1
  17   5   4 131.946 46.2273   1
 -17  -5  -4 81.5459 40.9550   1
  17  -5   4 84.2494 42.7609   1
  18   5   4 47.0107 30.4854   1
  18  -5   4 46.8510 30.3819   1
 -18  -5  -4-18.0491 30.5068   1
 -18   5  -4 9.18771 27.0800   1
  19   5   4-19.9901 42.7154   1
 -19  -5  -4 8.43118 33.7050   1
  20   5   4 37.9076 37.9701   1
  20  -5   4 46.2324 28.7446   1
 -20  -5  -4 88.1543 42.6155   1
 -20   5  -4 27.5904 27.9079   1
  21   5   4-9.14212 34.4098   1
  21  -5   4 18.2343 35.9365   1
 -21  -5  -4-8.94437 34.2043   1
 -21   5  -4 82.1216 40.4437   1
  22   5   4 8.82781 36.2843   1
  22  -5   4 26.8599 41.4760   1
 -22  -5  -4-8.90907 39.4759   1
 -22   5  -4-26.8139 42.2768   1
  23   5   4 8.60494 30.2135   1
  23  -5   4 8.75398 31.3008   1
 -23   5  -4-8.77947 33.5593   1
  26   6  -4-9.52170 32.8215   1
 -26  -6   4-25.8465 33.9598   1
  25   6  -4-18.8027 39.1729   1
 -25  -6   4-18.0326 40.8815   1
  24   6  -4-19.0579 32.8345   1
 -24  -6   4 36.9158 38.9468   1
  23   6  -4-28.6950 38.2378   1
 -23  -6   4 37.8380 39.4033   1
  22   6  -4 9.61743 38.9920   1
 -22  -6   4-9.52091 39.6584   1
  21   6  -4 77.6681 41.4177   1
  21  -6  -4 120.370 39.5433   1
 -21  -6   4 123.094 44.7435   1
 -21   6   4 130.645 44.5567   1
  20  -6  -4 225.491 46.5375   1
 -20   6   4 299.812 52.1738   1
  19   6  -4 98.1516 42.7465   1
 -19   6   4 229.183 49.8018   1
  19  -6  -4 131.347 40.9661   1
 -19  -6   4 151.332 43.3230   1
  18   6  -4 36.4468 26.9180   1
 -18   6   4 76.6377 36.9019   1
 -18  -6   4 26.9597 29.8212   1
  18  -6  -4 25.3586 28.0590   1
  17   6  -4 17.4055 30.0214   1
  17  -6  -4 24.3675 32.5037   1
 -17   6   4 24.5346 27.1124   1
 -17  -6   4 44.6547 31.9669   1
  16  -6  -4 947.372 83.1024   1
 -16   6   4 931.036 83.1618   1
 -15   6   4 311.952 44.6650   1
 -15  -6   4 238.064 43.0924   1
  15  -6  -4 357.487 48.0453   1
  14   6  -4 122.330 38.7703   1
 -14  -6   4 128.069 37.2979   1
  13  -6  -4 8428.68 515.045   1
 -13   6   4 9124.46 516.995   1
  13   6  -4 9356.36 522.070   1
 -13  -6   4 9584.56 524.537   1
  12  -6  -4 43.9794 24.1251   1
 -12   6   4 56.3087 25.8182   1
  12   6  -4 15.1199 28.0740   1
 -12  -6   4 51.9613 32.9715   1
  11  -6  -4 1315.32 93.0907   1
 -11   6   4 1167.89 89.8007   1
  11   6  -4 1266.05 96.9305   1
 -11  -6   4 1184.19 94.0007   1
 -10   6   4 38.9219 21.9946   1
  10  -6  -4 33.5221 23.6570   1
  -9  -6   4 26.9580 29.5205   1
   9  -6  -4 15.6102 20.2087   1
   9   6  -4-6.43923 24.6222   1
  -9   6   4 14.9566 18.1534   1
   8   6  -4 1019.29 78.4628   1
  -8  -6   4 988.271 77.3967   1
  -8   6   4 912.058 70.9285   1
   8  -6  -4 963.373 71.9228   1
   7   6  -4 4388.04 274.858   1
  -7  -6   4 4769.71 276.788   1
   7  -6  -4 4770.29 270.139   1
  -6   6   4 611.395 51.3219   1
   6   6  -4 641.829 57.5790   1
  -6  -6   4 550.622 56.4021   1
   6  -6  -4 692.013 52.8497   1
  -5   6   4 4287.46 243.176   1
   5   6  -4 4030.74 248.814   1
  -5  -6   4 4228.60 250.354   1
  -4   6   4 2306.96 138.749   1
   4   6  -4 2497.84 147.238   1
  -4  -6   4 2108.42 145.066   1
   4  -6  -4 2132.76 137.719   1
  -3   6   4 149020. 7798.41   1
   3   6  -4 124512. 7803.74   1
  -3  -6   4 152522. 7804.87   1
   3  -6  -4 149881. 7799.31   1
   2   6  -4 32341.0 1732.55   1
  -2   6   4 31242.4 1726.11   1
   2  -6  -4 31575.4 1726.56   1
  -2  -6   4 32026.3 1731.90   1
   1   6  -4 23031.1 1317.71   1
  -1   6   4 24579.9 1313.87   1
   1  -6  -4 24218.1 1313.66   1
  -1  -6   4 24218.2 1318.57   1
   0   6   4 10222.5 582.352   1
   0  -6  -4 11051.7 585.135   1
   0   6  -4 9789.22 585.242   1
   0  -6   4 10861.0 587.817   1
  -1  -6  -4 50.7084 23.0427   1
   1  -6   4 11.4816 18.2673   1
  -1   6  -4 16.7422 18.5454   1
   1   6   4 59.2938 24.5890   1
   2  -6   4 9155.52 503.933   1
  -2   6  -4 8131.27 503.653   1
  -2  -6  -4 9077.68 500.933   1
   2   6   4 9055.79 501.736   1
   3  -6   4 52219.0 2645.27   1
  -3   6  -4 50809.5 2643.81   1
  -3  -6  -4 48506.8 2640.83   1
   3   6   4 43578.0 2641.28   1
   4  -6   4 783.537 72.3059   1
  -4   6  -4 943.306 75.1903   1
  -4  -6  -4 835.783 72.4594   1
   4   6   4 997.218 75.4647   1
   5  -6   4 2688.94 177.356   1
  -5   6  -4 3008.28 178.622   1
  -5  -6  -4 3090.41 179.848   1
  -7   6  -4 4563.02 285.753   1
   7  -6   4 4745.26 286.997   1
   7   6   4 5207.15 288.930   1
  -7  -6  -4 4521.36 286.282   1
   8  -6   4 686.477 64.6020   1
  -8   6  -4 662.804 63.4685   1
  -8  -6  -4 626.808 63.6864   1
   8   6   4 485.255 60.6631   1
  -9   6  -4 115.445 35.6812   1
   9   6   4 39.0256 34.6021   1
   9  -6   4 123.941 35.1362   1
  -9  -6  -4 118.288 34.9515   1
 -10   6  -4 3453.30 228.136   1
  10  -6   4 3510.74 228.055   1
 -10  -6  -4 3967.68 232.868   1
  10   6   4 3574.75 229.203   1
 -11  -6  -4 442.889 57.5442   1
  11  -6   4 368.968 52.4285   1
 -11   6  -4 495.554 58.8724   1
  11   6   4 478.135 59.4721   1
 -12  -6  -4-8.58571 31.7762   1
  12   6   4 9.18523 32.2506   1
  13   6   4 118.058 39.7268   1
  13  -6   4 60.3674 33.4810   1
 -13  -6  -4 63.5859 34.6736   1
  14   6   4 536.965 64.6955   1
 -14  -6  -4 595.473 65.1783   1
  14  -6   4 587.615 64.7812   1
 -14   6  -4 788.850 71.8286   1
 -15  -6  -4 166.491 41.9368   1
  15   6   4 234.292 44.2910   1
 -16  -6  -4 1195.70 100.151   1
  16   6   4 1110.44 98.9879   1
 -17   6  -4 487.576 65.9494   1
  17  -6   4 353.936 58.5284   1
  17   6   4 509.682 62.6764   1
 -18   6  -4 64.7833 39.0637   1
  18  -6   4-27.4634 33.8927   1
 -18  -6  -4 27.3348 29.5405   1
  18   6   4 9.43498 26.3012   1
 -19   6  -4-18.4993 40.9902   1
  19  -6   4-64.0406 40.0686   1
 -19  -6  -4 44.7848 36.3200   1
  19   6   4-18.7128 35.2070   1
 -20   6  -4-27.6304 39.8503   1
  20  -6   4-9.13954 34.9362   1
 -20  -6  -4 34.4708 37.7391   1
  20   6   4-19.0605 40.2171   1
 -21   6  -4-9.13346 36.5144   1
  21  -6   4 45.3357 40.1785   1
 -21  -6  -4 17.0868 36.0543   1
  21   6   4-18.6777 40.4088   1
 -22   6  -4-18.0056 41.7094   1
  22  -6   4-8.93535 39.5965   1
 -22  -6  -4-43.6495 29.5003   1
  22   6   4 26.6957 28.8426   1
 -23   6  -4 8.82935 40.0286   1
  23  -6   4 17.5255 35.0373   1
  26   7  -4 36.4835 40.4147   1
 -26  -7   4-26.2419 45.7845   1
  25   7  -4-9.32141 34.5133   1
 -25  -7   4-27.0929 35.5965   1
  23   7  -4 9.57429 39.3525   1
 -23  -7   4-9.47187 43.8783   1
 -22   7   4 28.6539 39.8149   1
 -21  -7   4-9.62165 39.0111   1
 -21   7   4 28.1389 38.5545   1
  21  -7  -4 19.1817 33.6771   1
  21   7  -4-9.61380 36.7502   1
 -20  -7   4 63.5002 43.8077   1
 -20   7   4-9.16570 35.6185   1
  20  -7  -4-18.7540 34.7458   1
  20   7  -4 110.027 45.3710   1
 -19   7   4 366.139 56.6979   1
  19  -7  -4 585.449 64.9681   1
 -18  -7   4 1393.18 107.811   1
  18   7  -4 1058.53 98.7412   1
  17   7  -4 663.852 68.7179   1
 -17   7   4 685.937 69.3865   1
  17  -7  -4 632.806 68.3648   1
  16  -7  -4 679.161 66.2054   1
 -16   7   4 509.796 60.1557   1
  16   7  -4 517.769 60.9189   1
 -16  -7   4 545.516 63.0800   1
 -15   7   4 62.2424 34.2806   1
  15  -7  -4 78.2476 32.8122   1
  14  -7  -4 30.1429 29.6914   1
 -14   7   4-7.39643 25.9699   1
  14   7  -4 8.12797 28.5384   1
 -14  -7   4-26.3539 32.5125   1
  13   7  -4 114.263 36.0923   1
 -13  -7   4 73.1308 32.8690   1
  12  -7  -4 8572.58 508.055   1
 -12   7   4 8995.30 508.988   1
  12   7  -4 9109.19 515.056   1
 -12  -7   4 9030.81 513.830   1
  11  -7  -4 238.173 35.6390   1
 -11   7   4 213.420 34.8349   1
 -11  -7   4 189.562 40.4800   1
  11   7  -4 138.992 38.4354   1
 -10  -7   4 51.2872 26.2296   1
  10  -7  -4 17.7952 20.0832   1
 -10   7   4 65.4160 24.1458   1
  10   7  -4-22.2534 24.5899   1
   9   7  -4 711.130 65.7157   1
   9  -7  -4 647.857 61.5897   1
  -9   7   4 815.976 63.9484   1
  -9  -7   4 764.419 67.0323   1
  -8   7   4 12708.1 717.585   1
   8  -7  -4 13140.0 719.075   1
  -7  -7   4 1263.84 101.466   1
   7   7  -4 1565.98 105.618   1
  -7   7   4 1306.53 96.2760   1
   7  -7  -4 1534.45 99.9936   1
  -6  -7   4 8669.82 475.460   1
   6   7  -4 9106.78 476.318   1
  -6   7   4 7724.34 466.340   1
   6  -7  -4 8057.31 467.317   1
  -5  -7   4 874.212 72.5048   1
   5   7  -4 747.046 69.3357   1
  -5   7   4 805.768 64.6775   1
   5  -7  -4 887.744 66.2202   1
   4  -7  -4 13750.4 752.337   1
  -4  -7   4 14527.4 760.759   1
   4   7  -4 12300.8 756.687   1
  -4   7   4 13826.3 752.519   1
  -3  -7   4 8716.28 501.084   1
   3  -7  -4 9444.09 496.690   1
  -3   7   4 9425.64 495.980   1
   2  -7  -4 31422.5 1688.71   1
  -2   7   4 30723.1 1687.76   1
   2   7  -4 30935.8 1693.10   1
  -2  -7   4 30747.5 1693.65   1
   1  -7  -4 2752.34 163.185   1
  -1   7   4 2569.41 161.830   1
   1   7  -4 2675.89 166.229   1
  -1  -7   4 2432.10 164.992   1
   0  -7  -4-5.35131 20.7935   1
   0   7   4 10.5313 21.0710   1
   0   7  -4 54.9194 26.0953   1
   0  -7   4 18.9991 23.0642   1
   1  -7   4 25.0980 24.0912   1
  -1   7  -4 30.6184 25.2721   1
  -1  -7  -4 50.5520 23.1982   1
   1   7   4 56.7280 23.1112   1
   2  -7   4 24362.8 1343.86   1
  -2   7  -4 23820.6 1342.27   1
   2   7   4 24399.3 1340.91   1
  -2  -7  -4 25143.6 1342.01   1
   3  -7   4 15634.8 900.218   1
  -3   7  -4 15951.8 899.492   1
   3   7   4 16974.1 900.821   1
  -3  -7  -4 16245.4 899.514   1
   4   7   4 3536.22 204.742   1
  -4  -7  -4 2999.05 199.885   1
  -5   7  -4 11404.0 647.737   1
   5  -7   4 11499.9 648.831   1
   6  -7   4 9146.94 533.853   1
  -6   7  -4 9286.19 533.913   1
   6   7   4 9595.63 533.092   1
  -6  -7  -4 9242.34 533.170   1
   7  -7   4 567.229 57.8318   1
  -7   7  -4 576.098 56.1445   1
   7   7   4 309.361 45.6903   1
  -7  -7  -4 235.425 46.2088   1
  -8   7  -4 4829.77 289.444   1
   8  -7   4 4908.76 290.282   1
  -8  -7  -4 4721.71 289.284   1
   8   7   4 4581.13 289.146   1
  -9   7  -4 750.059 78.3453   1
  -9  -7  -4 859.072 80.5344   1
   9   7   4 887.888 81.6700   1
  10  -7   4-33.5174 33.5192   1
 -10   7  -4 90.5612 36.4997   1
  10   7   4 25.0504 30.9281   1
 -10  -7  -4 16.7466 30.4933   1
  11   7   4 145.453 38.4059   1
 -11  -7  -4 306.972 46.6382   1
  12  -7   4 1609.95 115.439   1
  12   7   4 1315.54 110.035   1
 -12  -7  -4 1227.44 108.140   1
 -12   7  -4 1468.66 111.478   1
  13  -7   4 1910.83 139.994   1
 -13  -7  -4 1885.91 139.442   1
  13   7   4 2050.70 146.747   1
 -13   7  -4 1877.35 139.488   1
 -14   7  -4 26.8621 33.1408   1
 -14  -7  -4-9.30515 36.6643   1
  14   7   4-37.6193 34.2241   1
  15  -7   4 165.070 37.9775   1
 -15  -7  -4 187.944 39.3684   1
  15   7   4 202.914 42.4680   1
 -16   7  -4 230.200 47.4995   1
 -16  -7  -4 168.618 45.3091   1
  16   7   4 114.259 37.6240   1
 -17   7  -4 9.29827 37.7000   1
  17  -7   4 18.5881 40.2145   1
 -17  -7  -4 18.7738 36.9871   1
  17   7   4-18.9681 39.5067   1
 -18   7  -4-9.28503 40.6605   1
  18  -7   4-18.6917 37.8910   1
 -18  -7  -4 9.26837 38.0951   1
  18   7   4 18.8117 40.6964   1
 -19   7  -4 64.8330 32.0275   1
  19  -7   4 74.5724 32.2324   1
 -19  -7  -4 9.04868 38.7662   1
  19   7   4 28.0312 42.9082   1
 -20   7  -4-9.16439 40.6132   1
 -20  -7  -4-8.81840 34.7523   1
  20   7   4-9.19788 35.1653   1
  20  -7   4-27.9010 41.6920   1
  21   7   4 18.3335 29.7275   1
 -21  -7  -4 34.1358 28.2728   1
 -21   7  -4 27.1667 39.6719   1
  21  -7   4-9.18745 36.7452   1
 -22  -7  -4-8.26763 29.0324   1
  22   7   4-9.04068 33.4633   1
 -23   7  -4 69.4201 45.8263   1
  23  -7   4-8.88451 40.7515   1
 -26  -8   4 17.4251 41.2215   1
  26   8  -4 17.9837 38.9166   1
 -24  -8   4 9.29364 30.1420   1
  24   8  -4 37.5305 35.3207   1
 -23  -8   4 93.9232 40.6925   1
  23   8  -4-19.2530 36.2786   1
 -22  -8   4 9.59115 39.9640   1
  22   8  -4 28.7562 39.9401   1
 -21  -8   4-9.29501 34.9783   1
  21  -8  -4 9.81577 32.5023   1
 -21   8   4 57.8612 38.0038   1
  21   8  -4 9.94257 37.4140   1
  20   8  -4 19.1362 29.7317   1
 -20  -8   4 74.4813 33.9691   1
 -20   8   4 18.9046 36.2159   1
  20  -8  -4 76.9635 39.6200   1
  19   8  -4-27.7230 36.9547   1
 -19  -8   4-18.9546 35.6692   1
 -19   8   4-18.4794 36.4183   1
  19  -8  -4-9.41566 30.5283   1
  18   8  -4 377.831 53.2820   1
  18  -8  -4 395.717 56.0520   1
 -18  -8   4 414.127 54.3004   1
 -18   8   4 440.467 58.2095   1
[truncated: 958,452 more chars]
