# Supplementary material for: Structural insight into the cooperativity of spin crossover compounds
Source: Acta Crystallogr B Struct Sci Cryst Eng Mater. 2023 Aug 11;79(Pt 5):354–67. doi: 10.1107/S2052520623005814 (PMC10552598; doi:10.1107/S2052520623005814)
Supplement: Supplementary file 4 [file b-79-00354-sup4.zip › Bia_Pmono_270K.cif]

 


 
data_SC2_270K
 
_audit_creation_method            'SHELXL-2018/3'
_shelx_SHELXL_version_number      '2018/3'
_chemical_name_systematic         ?
_chemical_name_common             ?
_chemical_melting_point           ?
_chemical_formula_moiety          ?
_chemical_formula_sum
 'C38 H28 Fe N6 S2' 
_chemical_formula_weight          688.63

loop_
 _atom_type_symbol
 _atom_type_description
 _atom_type_scat_dispersion_real
 _atom_type_scat_dispersion_imag
 _atom_type_scat_source
 'C'  'C'   0.0024   0.0013
 'International Tables Vol C Tables 4.2.6.8 and 6.1.1.4'
 'H'  'H'   0.0000   0.0000
 'International Tables Vol C Tables 4.2.6.8 and 6.1.1.4'
 'N'  'N'   0.0049   0.0027
 'International Tables Vol C Tables 4.2.6.8 and 6.1.1.4'
 'S'  'S'   0.1051   0.1002
 'International Tables Vol C Tables 4.2.6.8 and 6.1.1.4'
 'Fe'  'Fe'   0.3265   0.6960
 'International Tables Vol C Tables 4.2.6.8 and 6.1.1.4'
 
_space_group_crystal_system       monoclinic
_space_group_IT_number            14
_space_group_name_H-M_alt         'P 21/c'
_space_group_name_Hall            '-P 2ybc'
 
_shelx_space_group_comment
;
The symmetry employed for this shelxl refinement is uniquely defined
by the following loop, which should always be used as a source of
symmetry information in preference to the above space-group names.
They are only intended as comments.
;
 
loop_
 _space_group_symop_operation_xyz
 'x, y, z'
 '-x, y+1/2, -z+1/2'
 '-x, -y, -z'
 'x, -y-1/2, z-1/2'
 
_cell_length_a                    17.3421(2)
_cell_length_b                    12.48360(10)
_cell_length_c                    17.2399(2)
_cell_angle_alpha                 90
_cell_angle_beta                  115.7397(15)
_cell_angle_gamma                 90
_cell_volume                      3361.96(7)
_cell_formula_units_Z             4
_cell_measurement_temperature     293(2)
_cell_measurement_reflns_used     10176
_cell_measurement_theta_min       1.855
_cell_measurement_theta_max       30.744
 
_exptl_crystal_description        Needle
_exptl_crystal_colour             ?
_exptl_crystal_density_meas       ?
_exptl_crystal_density_method     ?
_exptl_crystal_density_diffrn     1.361          
_exptl_crystal_F_000              1424
_exptl_transmission_factor_min    ?
_exptl_transmission_factor_max    ?
_exptl_crystal_size_max           ?
_exptl_crystal_size_mid           ?
_exptl_crystal_size_min           ?
_exptl_absorpt_coefficient_mu     0.447
_shelx_estimated_absorpt_T_min    ?
_shelx_estimated_absorpt_T_max    ?
_exptl_absorpt_correction_type    ?
_exptl_absorpt_correction_T_min   ?
_exptl_absorpt_correction_T_max   ?
_exptl_absorpt_process_details    ?
_exptl_absorpt_special_details    ?
_diffrn_ambient_temperature       293(2)
_diffrn_radiation_wavelength      0.63582
_diffrn_radiation_type            Synchrotron
_diffrn_source                    ?
_diffrn_measurement_device_type   '4-circle diffractometer'
_diffrn_measurement_method        ?
_diffrn_detector_area_resol_mean  ?
_diffrn_reflns_number             25238
_diffrn_reflns_av_unetI/netI      0.0365
_diffrn_reflns_av_R_equivalents   0.0313
_diffrn_reflns_limit_h_min        -23
_diffrn_reflns_limit_h_max        23
_diffrn_reflns_limit_k_min        -16
_diffrn_reflns_limit_k_max        16
_diffrn_reflns_limit_l_min        -21
_diffrn_reflns_limit_l_max        21
_diffrn_reflns_theta_min          1.868
_diffrn_reflns_theta_max          25.079
_diffrn_reflns_theta_full         22.426
_diffrn_measured_fraction_theta_max   0.938
_diffrn_measured_fraction_theta_full  0.970
_diffrn_reflns_Laue_measured_fraction_max    0.938
_diffrn_reflns_Laue_measured_fraction_full   0.970
_diffrn_reflns_point_group_measured_fraction_max   0.938
_diffrn_reflns_point_group_measured_fraction_full  0.970
_reflns_number_total              7835
_reflns_number_gt                 6678
_reflns_threshold_expression      'I > 2\s(I)'
_reflns_Friedel_coverage          0.000
_reflns_Friedel_fraction_max      .
_reflns_Friedel_fraction_full     .
 
_reflns_special_details
;
 Reflections were merged by SHELXL according to the crystal
 class for the calculation of statistics and refinement.
 
 _reflns_Friedel_fraction is defined as the number of unique
 Friedel pairs measured divided by the number that would be
 possible theoretically, ignoring centric projections and
 systematic absences.
;
 
_computing_data_collection        ?
_computing_cell_refinement        ?
_computing_data_reduction         ?
_computing_structure_solution     ?
_computing_structure_refinement 'SHELXL-2018/3 (Sheldrick, 2018)'
_computing_molecular_graphics     ?
_computing_publication_material   ?
_refine_special_details           ?
_refine_ls_structure_factor_coef  Fsqd
_refine_ls_matrix_type            full
_refine_ls_weighting_scheme       calc
_refine_ls_weighting_details
'w=1/[\s^2^(Fo^2^)+(0.0596P)^2^+0.5334P] where P=(Fo^2^+2Fc^2^)/3'
_atom_sites_solution_primary      ?
_atom_sites_solution_secondary    ?
_atom_sites_solution_hydrogens    geom
_refine_ls_hydrogen_treatment     constr
_refine_ls_extinction_method      'SHELXL-2018/3 (Sheldrick 2018)'
_refine_ls_extinction_coef        0.0085(8)
_refine_ls_extinction_expression
 'Fc^*^=kFc[1+0.001xFc^2^\l^3^/sin(2\q)]^-1/4^'
_refine_ls_number_reflns          7835
_refine_ls_number_parameters      457
_refine_ls_number_restraints      73
_refine_ls_R_factor_all           0.0448
_refine_ls_R_factor_gt            0.0393
_refine_ls_wR_factor_ref          0.1192
_refine_ls_wR_factor_gt           0.1137
_refine_ls_goodness_of_fit_ref    1.046
_refine_ls_restrained_S_all       1.045
_refine_ls_shift/su_max           0.002
_refine_ls_shift/su_mean          0.000
 
loop_
 _atom_site_label
 _atom_site_type_symbol
 _atom_site_fract_x
 _atom_site_fract_y
 _atom_site_fract_z
 _atom_site_U_iso_or_equiv
 _atom_site_adp_type
 _atom_site_occupancy
 _atom_site_site_symmetry_order  
 _atom_site_calc_flag
 _atom_site_refinement_flags_posn
 _atom_site_refinement_flags_adp
 _atom_site_refinement_flags_occupancy
 _atom_site_disorder_assembly
 _atom_site_disorder_group
Fe01 Fe 0.75903(2) 0.30329(2) 0.82566(2) 0.05684(10) Uani 1 1 d . . . . .
S002 S 0.54555(4) 0.34311(5) 0.92182(3) 0.07760(15) Uani 1 1 d . . . . .
S001 S 0.95226(4) 0.11445(5) 1.07034(4) 0.08451(17) Uani 1 1 d . . . . .
N005 N 0.71072(9) 0.14242(11) 0.79357(9) 0.0568(3) Uani 1 1 d . . . . .
N006 N 0.81087(12) 0.45673(12) 0.82169(10) 0.0725(4) Uani 1 1 d . . . . .
N003 N 0.66754(9) 0.31045(11) 0.68784(9) 0.0565(3) Uani 1 1 d . . . . .
N004 N 0.84794(9) 0.27524(11) 0.76580(9) 0.0562(3) Uani 1 1 d . . . . .
N002 N 0.67208(14) 0.36057(17) 0.86701(12) 0.0866(5) Uani 1 1 d . . . . .
N001 N 0.84801(11) 0.25339(14) 0.94461(10) 0.0715(4) Uani 1 1 d . . . . .
C015 C 0.63969(12) 0.21949(14) 0.65533(11) 0.0620(4) Uani 1 1 d . . . . .
H015 H 0.605211 0.213032 0.596545 0.074 Uiso 1 1 calc R U . . .
C016 C 0.66168(11) 0.12538(14) 0.71000(11) 0.0587(4) Uani 1 1 d . . . . .
C003 C 0.64806(11) 0.39977(13) 0.63185(10) 0.0569(4) Uani 1 1 d . . . . .
C021 C 0.85750(11) 0.17815(13) 0.72868(11) 0.0564(4) Uani 1 1 d . . . . .
C024 C 0.86652(11) -0.01568(15) 0.65534(11) 0.0629(4) Uani 1 1 d D . . . .
C007 C 0.60429(13) 0.58249(15) 0.60247(12) 0.0676(4) Uani 1 1 d . . . . .
H007 H 0.586924 0.645625 0.618807 0.081 Uiso 1 1 calc R U . . .
C012 C 0.56869(16) 0.85238(19) 0.36496(16) 0.0874(6) Uani 1 1 d . . . . .
H012 H 0.561564 0.911967 0.330123 0.105 Uiso 1 1 calc R U . . .
C010 C 0.55973(13) 0.66423(17) 0.38095(13) 0.0705(5) Uani 1 1 d . . . . .
H010 H 0.545265 0.596764 0.355866 0.085 Uiso 1 1 calc R U . . .
C022 C 0.83908(13) 0.17253(15) 0.64239(11) 0.0643(4) Uani 1 1 d . . . . .
H022 H 0.823082 0.233950 0.608538 0.077 Uiso 1 1 calc R U . . .
C008 C 0.62384(12) 0.49498(15) 0.65592(11) 0.0649(4) Uani 1 1 d . . . . .
H008 H 0.620787 0.499747 0.708347 0.078 Uiso 1 1 calc R U . . .
C025 C 0.88397(11) -0.00881(14) 0.74132(11) 0.0629(4) Uani 1 1 d . . . . .
H025 H 0.898970 -0.070397 0.775004 0.075 Uiso 1 1 calc R U . . .
C002 C 0.61941(13) 0.35263(15) 0.88992(11) 0.0640(4) Uani 1 1 d . . . . .
C004 C 0.65328(13) 0.39462(14) 0.55515(12) 0.0650(4) Uani 1 1 d . . . . .
H004 H 0.669561 0.330979 0.538425 0.078 Uiso 1 1 calc R U . . .
C020 C 0.73105(12) 0.05867(15) 0.84621(12) 0.0653(4) Uani 1 1 d . . . . .
H020 H 0.764448 0.069920 0.904703 0.078 Uiso 1 1 calc R U . . .
C005 C 0.63467(13) 0.48263(15) 0.50274(12) 0.0671(4) Uani 1 1 d . . . . .
H005 H 0.638797 0.477730 0.450847 0.080 Uiso 1 1 calc R U . . .
C009 C 0.59318(12) 0.67386(15) 0.46912(12) 0.0640(4) Uani 1 1 d . . . . .
C017 C 0.63353(14) 0.02534(16) 0.67752(13) 0.0752(5) Uani 1 1 d . . . . .
H017 H 0.599696 0.015578 0.618922 0.090 Uiso 1 1 calc R U . . .
C006 C 0.60986(11) 0.57879(14) 0.52509(11) 0.0617(4) Uani 1 1 d . . . . .
C018 C 0.65614(15) -0.06046(16) 0.73302(16) 0.0827(6) Uani 1 1 d . . . . .
H018 H 0.638160 -0.129274 0.712453 0.099 Uiso 1 1 calc R U . . .
C001 C 0.89186(12) 0.19639(14) 0.99771(11) 0.0615(4) Uani 1 1 d . . . . .
C011 C 0.54731(15) 0.75295(19) 0.32919(15) 0.0804(6) Uani 1 1 d . . . . .
H011 H 0.524284 0.744948 0.269725 0.097 Uiso 1 1 calc R U . . .
C026 C 0.87960(11) 0.08711(14) 0.77799(11) 0.0591(4) Uani 1 1 d . . . . .
H026 H 0.891580 0.090364 0.836013 0.071 Uiso 1 1 calc R U . . .
C028 C 0.86638(15) 0.46061(16) 0.78624(13) 0.0751(5) Uani 1 1 d . . . . .
C014 C 0.61292(16) 0.77561(17) 0.50335(15) 0.0815(6) Uani 1 1 d . . . . .
H014 H 0.635155 0.784698 0.562669 0.098 Uiso 1 1 calc R U . . .
C013 C 0.60035(19) 0.86394(18) 0.45144(18) 0.0952(7) Uani 1 1 d . . . . .
H013 H 0.613665 0.931853 0.475863 0.114 Uiso 1 1 calc R U . . .
C023 C 0.84437(13) 0.07674(16) 0.60683(12) 0.0701(5) Uani 1 1 d . . . . .
H023 H 0.832841 0.073791 0.548914 0.084 Uiso 1 1 calc R U . . .
C027 C 0.88135(13) 0.35999(15) 0.75387(13) 0.0692(4) Uani 1 1 d . . . . .
H027 H 0.915326 0.357460 0.724454 0.083 Uiso 1 1 calc R U . . .
C019 C 0.70509(14) -0.04326(16) 0.81826(14) 0.0753(5) Uani 1 1 d . . . . .
H019 H 0.720713 -0.100006 0.857042 0.090 Uiso 1 1 calc R U . . .
C032 C 0.7942(2) 0.54794(18) 0.85243(15) 0.0979(8) Uani 1 1 d . . . . .
H032 H 0.755681 0.547396 0.876722 0.117 Uiso 1 1 calc R U . . .
C031 C 0.8335(3) 0.6430(2) 0.8486(2) 0.1305(14) Uani 1 1 d . . . . .
H031 H 0.820686 0.705739 0.869628 0.157 Uiso 1 1 calc R U . . .
C029 C 0.9083(2) 0.5528(2) 0.7818(2) 0.1079(9) Uani 1 1 d . . . . .
H029 H 0.947003 0.551882 0.757731 0.129 Uiso 1 1 calc R U . . .
C030 C 0.8914(3) 0.6451(2) 0.8137(3) 0.1372(14) Uani 1 1 d . . . . .
H030 H 0.918657 0.708571 0.811876 0.165 Uiso 1 1 calc R U . . .
C1A C 0.8726(6) -0.1223(5) 0.6191(6) 0.071(2) Uani 0.55(3) 1 d DG . P A 1
C2A C 0.8256(7) -0.2065(6) 0.6297(6) 0.104(2) Uani 0.55(3) 1 d G . P A 1
H2A H 0.790606 -0.194973 0.657280 0.125 Uiso 0.55(3) 1 calc R U P A 1
C3A C 0.8310(9) -0.3080(5) 0.5993(7) 0.118(3) Uani 0.55(3) 1 d G . P A 1
H3A H 0.799559 -0.364331 0.606380 0.142 Uiso 0.55(3) 1 calc R U P A 1
C4A C 0.8833(8) -0.3252(7) 0.5581(7) 0.108(3) Uani 0.55(3) 1 d G . P A 1
H4A H 0.886887 -0.393128 0.537697 0.129 Uiso 0.55(3) 1 calc R U P A 1
C5A C 0.9303(6) -0.2410(12) 0.5474(7) 0.104(3) Uani 0.55(3) 1 d G . P A 1
H5A H 0.965262 -0.252566 0.519914 0.125 Uiso 0.55(3) 1 calc R U P A 1
C6A C 0.9249(6) -0.1396(10) 0.5779(7) 0.090(2) Uani 0.55(3) 1 d G . P A 1
H6A H 0.956310 -0.083206 0.570814 0.108 Uiso 0.55(3) 1 calc R U P A 1
C1B C 0.8773(9) -0.1144(7) 0.6164(8) 0.087(3) Uani 0.45(3) 1 d DG . P A 2
C2B C 0.8470(11) -0.2130(8) 0.6286(6) 0.097(3) Uani 0.45(3) 1 d G . P A 2
H2B H 0.814792 -0.217233 0.659806 0.116 Uiso 0.45(3) 1 calc R U P A 2
C3B C 0.8647(14) -0.3053(6) 0.5941(6) 0.111(4) Uani 0.45(3) 1 d G . P A 2
H3B H 0.844380 -0.371208 0.602309 0.134 Uiso 0.45(3) 1 calc R U P A 2
C4B C 0.9128(12) -0.2989(10) 0.5475(6) 0.107(4) Uani 0.45(3) 1 d G . P A 2
H4B H 0.924645 -0.360671 0.524405 0.129 Uiso 0.45(3) 1 calc R U P A 2
C5B C 0.9431(8) -0.2004(14) 0.5352(8) 0.107(3) Uani 0.45(3) 1 d G . P A 2
H5B H 0.975322 -0.196159 0.504000 0.128 Uiso 0.45(3) 1 calc R U P A 2
C6B C 0.9254(8) -0.1081(11) 0.5697(9) 0.095(2) Uani 0.45(3) 1 d G . P A 2
H6B H 0.945734 -0.042182 0.561496 0.114 Uiso 0.45(3) 1 calc R U P A 2
 
loop_
 _atom_site_aniso_label
 _atom_site_aniso_U_11
 _atom_site_aniso_U_22
 _atom_site_aniso_U_33
 _atom_site_aniso_U_23
 _atom_site_aniso_U_13
 _atom_site_aniso_U_12
Fe01 0.06993(17) 0.05267(14) 0.04768(14) -0.00069(9) 0.02532(11) 0.00284(10)
S002 0.0833(3) 0.0820(3) 0.0688(3) 0.0090(2) 0.0342(3) 0.0088(3)
S001 0.0984(4) 0.0726(3) 0.0775(3) 0.0183(2) 0.0335(3) 0.0149(3)
N005 0.0622(7) 0.0568(7) 0.0530(7) 0.0016(6) 0.0264(6) -0.0029(6)
N006 0.0926(11) 0.0528(8) 0.0577(8) -0.0054(6) 0.0193(8) 0.0044(7)
N003 0.0615(7) 0.0554(7) 0.0506(7) 0.0005(5) 0.0225(6) 0.0056(6)
N004 0.0631(7) 0.0534(7) 0.0499(7) 0.0027(5) 0.0226(6) -0.0004(6)
N002 0.0950(13) 0.0992(14) 0.0738(11) -0.0048(9) 0.0443(10) 0.0165(10)
N001 0.0832(10) 0.0741(10) 0.0518(8) 0.0007(7) 0.0243(7) 0.0051(8)
C015 0.0640(9) 0.0618(9) 0.0521(8) -0.0002(7) 0.0176(7) 0.0006(7)
C016 0.0601(8) 0.0564(8) 0.0576(9) -0.0018(7) 0.0236(7) -0.0027(7)
C003 0.0605(8) 0.0548(8) 0.0520(8) 0.0016(6) 0.0211(7) 0.0053(7)
C021 0.0589(8) 0.0581(8) 0.0550(8) 0.0024(6) 0.0273(7) 0.0034(7)
C024 0.0610(9) 0.0647(10) 0.0592(9) -0.0014(7) 0.0227(8) 0.0123(7)
C007 0.0819(11) 0.0583(9) 0.0656(10) 0.0012(8) 0.0349(9) 0.0153(8)
C012 0.1013(16) 0.0731(13) 0.0932(16) 0.0251(11) 0.0474(14) 0.0156(11)
C010 0.0725(11) 0.0693(11) 0.0681(11) 0.0051(9) 0.0292(9) 0.0088(9)
C022 0.0790(11) 0.0636(9) 0.0544(9) 0.0099(7) 0.0328(8) 0.0110(8)
C008 0.0783(11) 0.0627(10) 0.0562(9) 0.0005(7) 0.0314(8) 0.0119(8)
C025 0.0644(9) 0.0596(9) 0.0590(9) 0.0068(7) 0.0215(8) 0.0118(7)
C002 0.0798(11) 0.0588(9) 0.0487(8) 0.0023(7) 0.0235(8) 0.0141(8)
C004 0.0795(11) 0.0555(9) 0.0622(9) -0.0009(7) 0.0329(9) 0.0098(8)
C020 0.0739(10) 0.0626(9) 0.0603(9) 0.0059(7) 0.0301(8) -0.0068(8)
C005 0.0855(12) 0.0623(10) 0.0602(9) 0.0035(8) 0.0380(9) 0.0094(9)
C009 0.0675(10) 0.0595(9) 0.0677(10) 0.0072(8) 0.0318(8) 0.0107(7)
C017 0.0811(12) 0.0632(10) 0.0669(11) -0.0070(8) 0.0187(9) -0.0090(9)
C006 0.0651(9) 0.0572(9) 0.0620(9) 0.0029(7) 0.0269(8) 0.0077(7)
C018 0.0912(14) 0.0561(10) 0.0906(14) -0.0052(9) 0.0300(12) -0.0146(9)
C001 0.0739(10) 0.0609(9) 0.0504(8) -0.0056(7) 0.0274(8) -0.0025(8)
C011 0.0848(13) 0.0868(14) 0.0701(12) 0.0176(10) 0.0340(10) 0.0162(11)
C026 0.0637(9) 0.0624(9) 0.0489(8) 0.0048(7) 0.0222(7) 0.0058(7)
C028 0.0868(13) 0.0575(10) 0.0694(11) 0.0039(8) 0.0231(10) -0.0082(9)
C014 0.1065(16) 0.0635(11) 0.0748(12) 0.0030(9) 0.0396(12) 0.0079(11)
C013 0.126(2) 0.0598(11) 0.1007(18) 0.0079(11) 0.0507(16) 0.0050(12)
C023 0.0825(12) 0.0758(11) 0.0530(9) 0.0021(8) 0.0305(9) 0.0140(9)
C027 0.0770(11) 0.0653(10) 0.0677(10) 0.0053(8) 0.0335(9) -0.0066(9)
C019 0.0812(12) 0.0607(10) 0.0813(12) 0.0127(9) 0.0329(10) -0.0073(9)
C032 0.136(2) 0.0634(12) 0.0738(13) -0.0124(10) 0.0263(14) 0.0145(13)
C031 0.188(4) 0.0562(14) 0.106(2) -0.0184(13) 0.026(2) 0.0054(17)
C029 0.124(2) 0.0679(13) 0.117(2) 0.0097(13) 0.0384(17) -0.0224(14)
C030 0.183(4) 0.0602(15) 0.137(3) -0.0012(16) 0.040(3) -0.0274(19)
C1A 0.064(4) 0.070(3) 0.060(5) -0.016(3) 0.011(4) 0.020(3)
C2A 0.092(4) 0.069(3) 0.134(6) -0.025(3) 0.033(4) 0.005(3)
C3A 0.108(6) 0.079(3) 0.137(6) -0.029(3) 0.024(4) 0.011(3)
C4A 0.126(6) 0.080(3) 0.081(4) -0.018(3) 0.012(3) 0.033(3)
C5A 0.116(5) 0.089(6) 0.091(4) -0.018(4) 0.029(3) 0.047(4)
C6A 0.084(3) 0.088(4) 0.088(4) -0.024(4) 0.029(3) 0.024(3)
C1B 0.092(8) 0.086(5) 0.067(7) 0.010(5) 0.020(6) 0.030(5)
C2B 0.115(7) 0.080(4) 0.086(5) 0.009(3) 0.035(4) 0.036(4)
C3B 0.146(9) 0.080(4) 0.091(5) -0.002(3) 0.037(6) 0.033(5)
C4B 0.140(9) 0.073(5) 0.088(5) 0.002(4) 0.031(5) 0.046(5)
C5B 0.117(6) 0.090(6) 0.100(5) -0.004(5) 0.035(4) 0.043(5)
C6B 0.103(5) 0.089(4) 0.086(4) -0.003(4) 0.035(4) 0.042(4)
 
_geom_special_details
;
 All esds (except the esd in the dihedral angle between two l.s. planes)
 are estimated using the full covariance matrix.  The cell esds are taken
 into account individually in the estimation of esds in distances, angles
 and torsion angles; correlations between esds in cell parameters are only
 used when they are defined by crystal symmetry.  An approximate (isotropic)
 treatment of cell esds is used for estimating esds involving l.s. planes.
;
 
loop_
 _geom_bond_atom_site_label_1
 _geom_bond_atom_site_label_2
 _geom_bond_distance
 _geom_bond_site_symmetry_2
 _geom_bond_publ_flag
Fe01 N001 2.0557(16) . ?
Fe01 N002 2.0560(19) . ?
Fe01 N006 2.1297(17) . ?
Fe01 N005 2.1538(14) . ?
Fe01 N003 2.2129(14) . ?
Fe01 N004 2.2242(15) . ?
S002 C002 1.603(2) . ?
S001 C001 1.6038(19) . ?
N005 C020 1.328(2) . ?
N005 C016 1.334(2) . ?
N006 C032 1.339(3) . ?
N006 C028 1.347(3) . ?
N003 C015 1.266(2) . ?
N003 C003 1.416(2) . ?
N004 C027 1.265(2) . ?
N004 C021 1.414(2) . ?
N002 C002 1.146(3) . ?
N001 C001 1.148(2) . ?
C015 C016 1.450(2) . ?
C016 C017 1.369(3) . ?
C003 C004 1.365(2) . ?
C003 C008 1.383(2) . ?
C021 C026 1.371(2) . ?
C021 C022 1.381(2) . ?
C024 C023 1.378(3) . ?
C024 C025 1.381(2) . ?
C024 C1B 1.455(6) . ?
C024 C1A 1.493(5) . ?
C007 C008 1.373(3) . ?
C007 C006 1.379(3) . ?
C012 C013 1.354(3) . ?
C012 C011 1.364(3) . ?
C010 C009 1.377(3) . ?
C010 C011 1.379(3) . ?
C022 C023 1.365(3) . ?
C025 C026 1.371(2) . ?
C004 C005 1.369(3) . ?
C020 C019 1.366(3) . ?
C005 C006 1.385(2) . ?
C009 C014 1.380(3) . ?
C009 C006 1.477(2) . ?
C017 C018 1.375(3) . ?
C018 C019 1.358(3) . ?
C028 C029 1.381(3) . ?
C028 C027 1.443(3) . ?
C014 C013 1.377(3) . ?
C032 C031 1.384(5) . ?
C031 C030 1.378(6) . ?
C029 C030 1.361(5) . ?
C1A C2A 1.3900 . ?
C1A C6A 1.3900 . ?
C2A C3A 1.3900 . ?
C3A C4A 1.3900 . ?
C4A C5A 1.3900 . ?
C5A C6A 1.3900 . ?
C1B C2B 1.3900 . ?
C1B C6B 1.3900 . ?
C2B C3B 1.3900 . ?
C3B C4B 1.3900 . ?
C4B C5B 1.3900 . ?
C5B C6B 1.3900 . ?
 
loop_
 _geom_angle_atom_site_label_1
 _geom_angle_atom_site_label_2
 _geom_angle_atom_site_label_3
 _geom_angle
 _geom_angle_site_symmetry_1
 _geom_angle_site_symmetry_3
 _geom_angle_publ_flag
N001 Fe01 N002 96.05(7) . . ?
N001 Fe01 N006 99.22(7) . . ?
N002 Fe01 N006 94.69(8) . . ?
N001 Fe01 N005 90.77(6) . . ?
N002 Fe01 N005 98.70(8) . . ?
N006 Fe01 N005 162.36(6) . . ?
N001 Fe01 N003 163.93(6) . . ?
N002 Fe01 N003 93.81(7) . . ?
N006 Fe01 N003 92.58(6) . . ?
N005 Fe01 N003 75.18(5) . . ?
N001 Fe01 N004 92.52(6) . . ?
N002 Fe01 N004 167.49(7) . . ?
N006 Fe01 N004 74.89(6) . . ?
N005 Fe01 N004 90.27(5) . . ?
N003 Fe01 N004 80.00(5) . . ?
C020 N005 C016 117.91(15) . . ?
C020 N005 Fe01 126.90(12) . . ?
C016 N005 Fe01 114.87(11) . . ?
C032 N006 C028 117.9(2) . . ?
C032 N006 Fe01 125.8(2) . . ?
C028 N006 Fe01 116.22(12) . . ?
C015 N003 C003 118.20(15) . . ?
C015 N003 Fe01 113.39(11) . . ?
C003 N003 Fe01 127.67(11) . . ?
C027 N004 C021 119.43(16) . . ?
C027 N004 Fe01 113.73(13) . . ?
C021 N004 Fe01 125.90(11) . . ?
C002 N002 Fe01 154.66(19) . . ?
C001 N001 Fe01 159.00(16) . . ?
N003 C015 C016 119.82(16) . . ?
N005 C016 C017 122.27(16) . . ?
N005 C016 C015 115.92(15) . . ?
C017 C016 C015 121.80(16) . . ?
C004 C003 C008 119.17(16) . . ?
C004 C003 N003 121.76(15) . . ?
C008 C003 N003 119.07(15) . . ?
C026 C021 C022 119.84(16) . . ?
C026 C021 N004 119.10(15) . . ?
C022 C021 N004 120.90(15) . . ?
C023 C024 C025 118.22(17) . . ?
C023 C024 C1B 119.1(5) . . ?
C025 C024 C1B 122.4(5) . . ?
C023 C024 C1A 123.0(4) . . ?
C025 C024 C1A 118.8(4) . . ?
C008 C007 C006 121.44(16) . . ?
C013 C012 C011 119.7(2) . . ?
C009 C010 C011 121.1(2) . . ?
C023 C022 C021 119.94(17) . . ?
C007 C008 C003 120.07(16) . . ?
C026 C025 C024 121.26(16) . . ?
N002 C002 S002 179.29(19) . . ?
C003 C004 C005 120.37(16) . . ?
N005 C020 C019 122.92(18) . . ?
C004 C005 C006 121.64(17) . . ?
C010 C009 C014 117.39(18) . . ?
C010 C009 C006 121.35(17) . . ?
C014 C009 C006 121.23(18) . . ?
C016 C017 C018 118.87(18) . . ?
C007 C006 C005 117.30(16) . . ?
C007 C006 C009 121.94(16) . . ?
C005 C006 C009 120.73(16) . . ?
C019 C018 C017 119.04(19) . . ?
N001 C001 S001 178.65(18) . . ?
C012 C011 C010 120.2(2) . . ?
C021 C026 C025 119.64(16) . . ?
N006 C028 C029 123.5(2) . . ?
N006 C028 C027 115.37(17) . . ?
C029 C028 C027 121.1(2) . . ?
C013 C014 C009 121.3(2) . . ?
C012 C013 C014 120.3(2) . . ?
C022 C023 C024 121.08(17) . . ?
N004 C027 C028 119.54(19) . . ?
C018 C019 C020 118.98(18) . . ?
N006 C032 C031 121.0(3) . . ?
C030 C031 C032 120.3(3) . . ?
C030 C029 C028 118.2(3) . . ?
C029 C030 C031 119.0(3) . . ?
C2A C1A C6A 120.0 . . ?
C2A C1A C024 117.8(5) . . ?
C6A C1A C024 122.1(5) . . ?
C3A C2A C1A 120.0 . . ?
C2A C3A C4A 120.0 . . ?
C5A C4A C3A 120.0 . . ?
C4A C5A C6A 120.0 . . ?
C5A C6A C1A 120.0 . . ?
C2B C1B C6B 120.0 . . ?
C2B C1B C024 123.1(7) . . ?
C6B C1B C024 116.7(7) . . ?
C1B C2B C3B 120.0 . . ?
C4B C3B C2B 120.0 . . ?
C3B C4B C5B 120.0 . . ?
C6B C5B C4B 120.0 . . ?
C5B C6B C1B 120.0 . . ?
 
_refine_diff_density_max    0.397
_refine_diff_density_min   -0.291
_refine_diff_density_rms    0.041

_shelx_res_file
;

TITL sc2_093K_a.res in P2(1)/c
    SC2_270K.res
    created by SHELXL-2018/3 at 12:20:58 on 15-Apr-2021
REM Old TITL SC2_093K in P2(1)/c
REM SHELXT solution in P2(1)/c: R1 0.091, Rweak 0.004, Alpha 0.025
REM <I/s>   0.460 for  267 systematic absences,  Orientation as input
REM Formula found by SHELXT:  C38 N6 S2 Fe

CELL 0.63582 17.3421 12.4836 17.2399 90.0000 115.7397 90.0000
ZERR 4.000 0.0002 0.0001 0.0002 0.0000 0.0015 0.0000
LATT  1
SYMM -X, 1/2+Y, 1/2-Z
SFAC C H N S FE
DISP $C  0.00244  0.00131  9.14798!source kissel
DISP $H -0.00002  0.00000  0.66440!source kissel
DISP $N  0.00493  0.00266 15.07095!source kissel
DISP $S  0.10506  0.10024 379.49005!source kissel
DISP $Fe  0.32649  0.69602 2544.24973!source kissel
UNIT 152.00 112.00 24.00 8.00 4.00
OMIT -5 0 2
OMIT 4 0 0
OMIT 2 0 2
L.S. 30
REM DAMP 100
REM ISOR 0.04 0.06 C1A > C6A
REM ISOR 0.04 0.06 C1B > C6B
RIGU 0.002 0.002 C1A > C6A
RIGU 0.002 0.002  C1B > C6B
SADI C024 C1A C024 C1B
BOND
LIST 6
SHEL 99 0.75
ACTA
FMAP 2
PLAN 20
WGHT    0.059600    0.533400
EXTI    0.008543
FVAR       4.08776   0.54775   0.07947
FE01  5    0.759034    0.303292    0.825663    11.00000    0.06993    0.05267 =
         0.04768   -0.00069    0.02532    0.00284
S002  4    0.545552    0.343109    0.921818    11.00000    0.08331    0.08197 =
         0.06878    0.00903    0.03421    0.00882
S001  4    0.952264    0.114448    1.070339    11.00000    0.09842    0.07256 =
         0.07747    0.01834    0.03346    0.01490
N005  3    0.710718    0.142421    0.793567    11.00000    0.06218    0.05682 =
         0.05296    0.00163    0.02639   -0.00292
N006  3    0.810874    0.456734    0.821690    11.00000    0.09256    0.05282 =
         0.05771   -0.00545    0.01928    0.00445
N003  3    0.667544    0.310448    0.687835    11.00000    0.06147    0.05545 =
         0.05059    0.00048    0.02253    0.00562
N004  3    0.847936    0.275243    0.765796    11.00000    0.06311    0.05338 =
         0.04993    0.00269    0.02256   -0.00040
N002  3    0.672078    0.360568    0.867009    11.00000    0.09502    0.09921 =
         0.07376   -0.00482    0.04431    0.01646
N001  3    0.848011    0.253385    0.944611    11.00000    0.08320    0.07410 =
         0.05177    0.00072    0.02433    0.00506
C015  1    0.639690    0.219486    0.655335    11.00000    0.06401    0.06177 =
         0.05209   -0.00024    0.01764    0.00057
AFIX  43
H015  2    0.605211    0.213032    0.596545    11.00000   -1.20000
AFIX   0
C016  1    0.661677    0.125382    0.709999    11.00000    0.06009    0.05638 =
         0.05759   -0.00179    0.02359   -0.00267
C003  1    0.648060    0.399773    0.631849    11.00000    0.06048    0.05475 =
         0.05202    0.00157    0.02113    0.00527
C021  1    0.857501    0.178151    0.728676    11.00000    0.05885    0.05807 =
         0.05500    0.00238    0.02732    0.00338
C024    1    0.866515   -0.015684    0.655341    11.00000    0.06103    0.06474 =
         0.05923   -0.00145    0.02271    0.01226
C007  1    0.604295    0.582490    0.602475    11.00000    0.08192    0.05825 =
         0.06565    0.00124    0.03492    0.01534
AFIX  43
H007  2    0.586924    0.645625    0.618807    11.00000   -1.20000
AFIX   0
C012  1    0.568692    0.852375    0.364958    11.00000    0.10132    0.07314 =
         0.09319    0.02511    0.04738    0.01563
AFIX  43
H012  2    0.561564    0.911967    0.330123    11.00000   -1.20000
AFIX   0
C010  1    0.559730    0.664225    0.380946    11.00000    0.07248    0.06930 =
         0.06814    0.00508    0.02918    0.00882
AFIX  43
H010  2    0.545265    0.596764    0.355866    11.00000   -1.20000
AFIX   0
C022  1    0.839079    0.172525    0.642389    11.00000    0.07903    0.06359 =
         0.05442    0.00991    0.03283    0.01101
AFIX  43
H022  2    0.823082    0.233950    0.608538    11.00000   -1.20000
AFIX   0
C008  1    0.623841    0.494980    0.655918    11.00000    0.07834    0.06268 =
         0.05618    0.00052    0.03144    0.01187
AFIX  43
H008  2    0.620787    0.499747    0.708347    11.00000   -1.20000
AFIX   0
C025  1    0.883968   -0.008806    0.741318    11.00000    0.06438    0.05958 =
         0.05903    0.00677    0.02152    0.01182
AFIX  43
H025  2    0.898970   -0.070397    0.775004    11.00000   -1.20000
AFIX   0
C002  1    0.619406    0.352634    0.889917    11.00000    0.07980    0.05876 =
         0.04873    0.00232    0.02352    0.01414
C004  1    0.653278    0.394624    0.555153    11.00000    0.07953    0.05547 =
         0.06220   -0.00095    0.03294    0.00975
AFIX  43
H004  2    0.669561    0.330979    0.538425    11.00000   -1.20000
AFIX   0
C020  1    0.731049    0.058673    0.846206    11.00000    0.07394    0.06262 =
         0.06031    0.00586    0.03011   -0.00681
AFIX  43
H020  2    0.764448    0.069920    0.904703    11.00000   -1.20000
AFIX   0
C005  1    0.634674    0.482631    0.502744    11.00000    0.08550    0.06229 =
         0.06022    0.00349    0.03802    0.00941
AFIX  43
H005  2    0.638797    0.477730    0.450847    11.00000   -1.20000
AFIX   0
C009  1    0.593183    0.673858    0.469116    11.00000    0.06745    0.05947 =
         0.06770    0.00719    0.03179    0.01075
C017  1    0.633532    0.025340    0.677522    11.00000    0.08109    0.06323 =
         0.06689   -0.00698    0.01871   -0.00896
AFIX  43
H017  2    0.599696    0.015578    0.618922    11.00000   -1.20000
AFIX   0
C006  1    0.609863    0.578793    0.525094    11.00000    0.06511    0.05724 =
         0.06196    0.00285    0.02686    0.00767
C018  1    0.656140   -0.060458    0.733016    11.00000    0.09118    0.05606 =
         0.09061   -0.00521    0.02997   -0.01455
AFIX  43
H018  2    0.638160   -0.129274    0.712453    11.00000   -1.20000
AFIX   0
C001  1    0.891864    0.196390    0.997712    11.00000    0.07385    0.06090 =
         0.05036   -0.00558    0.02743   -0.00254
C011  1    0.547310    0.752952    0.329191    11.00000    0.08479    0.08682 =
         0.07005    0.01764    0.03400    0.01623
AFIX  43
H011  2    0.524284    0.744948    0.269725    11.00000   -1.20000
AFIX   0
C026  1    0.879605    0.087113    0.777992    11.00000    0.06367    0.06243 =
         0.04886    0.00482    0.02220    0.00579
AFIX  43
H026  2    0.891580    0.090364    0.836013    11.00000   -1.20000
AFIX   0
C028  1    0.866379    0.460606    0.786241    11.00000    0.08679    0.05754 =
         0.06942    0.00393    0.02313   -0.00819
C014  1    0.612921    0.775607    0.503349    11.00000    0.10647    0.06354 =
         0.07480    0.00301    0.03959    0.00785
AFIX  43
H014  2    0.635155    0.784698    0.562669    11.00000   -1.20000
AFIX   0
C013  1    0.600355    0.863940    0.451440    11.00000    0.12643    0.05983 =
         0.10069    0.00786    0.05071    0.00501
AFIX  43
H013  2    0.613665    0.931853    0.475863    11.00000   -1.20000
AFIX   0
C023  1    0.844370    0.076736    0.606831    11.00000    0.08251    0.07577 =
         0.05300    0.00208    0.03047    0.01398
AFIX  43
H023  2    0.832841    0.073791    0.548914    11.00000   -1.20000
AFIX   0
C027  1    0.881352    0.359993    0.753873    11.00000    0.07696    0.06529 =
         0.06774    0.00535    0.03354   -0.00659
AFIX  43
H027  2    0.915326    0.357460    0.724454    11.00000   -1.20000
AFIX   0
C019  1    0.705093   -0.043256    0.818264    11.00000    0.08123    0.06075 =
         0.08131    0.01267    0.03293   -0.00725
AFIX  43
H019  2    0.720713   -0.100006    0.857042    11.00000   -1.20000
AFIX   0
C032  1    0.794206    0.547938    0.852428    11.00000    0.13581    0.06336 =
         0.07382   -0.01244    0.02630    0.01451
AFIX  43
H032  2    0.755681    0.547396    0.876722    11.00000   -1.20000
AFIX   0
C031  1    0.833477    0.642977    0.848565    11.00000    0.18825    0.05622 =
         0.10638   -0.01835    0.02601    0.00540
AFIX  43
H031  2    0.820686    0.705739    0.869628    11.00000   -1.20000
AFIX   0
C029  1    0.908305    0.552807    0.781814    11.00000    0.12433    0.06789 =
         0.11664    0.00966    0.03842   -0.02236
AFIX  43
H029  2    0.947003    0.551882    0.757731    11.00000   -1.20000
AFIX   0
C030  1    0.891448    0.645052    0.813653    11.00000    0.18257    0.06016 =
         0.13727   -0.00118    0.03983   -0.02744
AFIX  43
H030  2    0.918657    0.708571    0.811876    11.00000   -1.20000
AFIX  66
REM #####
PART 1
C1A   1    0.872570   -0.122299    0.619094    21.00000    0.06446    0.06988 =
         0.06007   -0.01581    0.01082    0.02027
C2A   1    0.825613   -0.206516    0.629748    21.00000    0.09191    0.06905 =
         0.13390   -0.02490    0.03313    0.00515
AFIX  43
H2A   2    0.790606   -0.194973    0.657280    21.00000   -1.20000
AFIX  65
C3A   1    0.830977   -0.307985    0.599251    21.00000    0.10751    0.07851 =
         0.13708   -0.02936    0.02413    0.01059
AFIX  43
H3A   2    0.799559   -0.364331    0.606380    21.00000   -1.20000
AFIX  65
C4A   1    0.883298   -0.325238    0.558101    21.00000    0.12627    0.08040 =
         0.08121   -0.01845    0.01180    0.03269
AFIX  43
H4A   2    0.886887   -0.393128    0.537697    21.00000   -1.20000
AFIX  65
C5A   1    0.930256   -0.241022    0.547447    21.00000    0.11636    0.08860 =
         0.09056   -0.01805    0.02878    0.04651
AFIX  43
H5A   2    0.965262   -0.252566    0.519914    21.00000   -1.20000
AFIX  65
C6A   1    0.924892   -0.139552    0.577943    21.00000    0.08410    0.08847 =
         0.08829   -0.02365    0.02864    0.02433
AFIX  43
H6A   2    0.956310   -0.083206    0.570814    21.00000   -1.20000
AFIX  66
PART 2
C1B   1    0.877329   -0.114442    0.616352   -21.00000    0.09184    0.08585 =
         0.06673    0.00955    0.01955    0.03019
C2B   1    0.846967   -0.213008    0.628578   -21.00000    0.11515    0.07989 =
         0.08589    0.00867    0.03466    0.03557
AFIX  43
H2B   2    0.814792   -0.217233    0.659806   -21.00000   -1.20000
AFIX  65
C3B   1    0.864695   -0.305261    0.594129   -21.00000    0.14646    0.08026 =
         0.09140   -0.00192    0.03684    0.03320
AFIX  43
H3B   2    0.844380   -0.371208    0.602309   -21.00000   -1.20000
AFIX  65
C4B   1    0.912784   -0.298948    0.547454   -21.00000    0.13997    0.07349 =
         0.08832    0.00229    0.03092    0.04637
AFIX  43
H4B   2    0.924645   -0.360671    0.524405   -21.00000   -1.20000
AFIX  65
C5B   1    0.943147   -0.200382    0.535228   -21.00000    0.11730    0.09042 =
         0.09967   -0.00390    0.03530    0.04278
AFIX  43
H5B   2    0.975322   -0.196159    0.504000   -21.00000   -1.20000
AFIX  65
C6B   1    0.925420   -0.108129    0.569677   -21.00000    0.10341    0.08920 =
         0.08607   -0.00308    0.03456    0.04236
AFIX  43
H6B   2    0.945734   -0.042182    0.561496   -21.00000   -1.20000
PART 0
AFIX   0
HKLF 4


REM  sc2_093K_a.res in P2(1)/c
REM wR2 = 0.1192, GooF = S = 1.046, Restrained GooF = 1.045 for all data
REM R1 = 0.0393 for 6678 Fo > 4sig(Fo) and 0.0448 for all 7835 data
REM 457 parameters refined using 73 restraints

END

WGHT      0.0599      0.5320

REM Highest difference peak  0.397,  deepest hole -0.291,  1-sigma level  0.041
Q1    1   0.9096  0.0722  1.0609  11.00000  0.05    0.40
Q2    1   0.5635  0.2857  0.9082  11.00000  0.05    0.26
Q3    1   0.7872 -0.1498  0.5379  11.00000  0.05    0.25
Q4    1   0.5864  0.3780  0.9537  11.00000  0.05    0.23
Q5    1   0.9043 -0.1956  0.6475  11.00000  0.05    0.20
Q6    1   0.5280  0.3757  0.8798  11.00000  0.05    0.20
Q7    1   0.8470  0.5555  0.7432  11.00000  0.05    0.19
Q8    1   0.6761  0.3116  0.8526  11.00000  0.05    0.18
Q9    1   0.6801  0.1349  0.7520  11.00000  0.05    0.18
Q10   1   0.8663 -0.1603  0.6313  11.00000  0.05    0.18
Q11   1   0.7638  0.2567  0.7953  11.00000  0.05    0.18
Q12   1   0.8416  0.1717  0.6867  11.00000  0.05    0.17
Q13   1   0.5774  0.6722  0.4313  11.00000  0.05    0.17
Q14   1   0.5955  0.6235  0.4915  11.00000  0.05    0.17
Q15   1   0.8377 -0.3076  0.5302  11.00000  0.05    0.17
Q16   1   0.6568  0.1688  0.6861  11.00000  0.05    0.17
Q17   1   0.8675  0.0440  0.6344  11.00000  0.05    0.16
Q18   1   0.8497  0.1970  0.9609  11.00000  0.05    0.16
Q19   1   0.6294  0.4413  0.6424  11.00000  0.05    0.16
Q20   1   0.7761 -0.2411  0.5019  11.00000  0.05    0.16
;
_shelx_res_checksum    7841

_shelx_hkl_file
;
   2   0   0 160626. 8579.57   1
  -2   0   0 157660. 8579.00   1
   3   0   0 66648.4 3525.96   1
  -3   0   0 63970.2 3525.06   1
   4   0   0 958577. 52553.9   1
  -4   0   0 990947. 52553.7   1
   5   0   0 49.7656 21.1593   1
  -5   0   0 6.86901 19.2210   1
   7   0   0 2097.27 131.222   1
  -7   0   0 1984.15 130.316   1
   8   0   0 70940.4 3873.52   1
  -8   0   0 71933.0 3873.57   1
  -9   0   0 5205.46 313.152   1
   9   0   0 5510.96 316.076   1
 -10   0   0 131667. 7137.10   1
  10   0   0 132169. 7137.77   1
 -11   0   0 1627.31 121.125   1
  11   0   0 1861.85 124.796   1
 -13   0   0 2622.22 182.387   1
  13   0   0 2977.88 186.385   1
 -14   0   0 3224.64 202.225   1
  14   0   0 2896.32 199.652   1
  15   0   0 153.008 42.4262   1
 -15   0   0 123.793 43.7989   1
 -16   0   0 232.084 41.6626   1
  17   0   0 1257.72 106.025   1
  18   0   0 229.463 51.0725   1
 -18   0   0 145.871 45.2779   1
  19   0   0 1301.64 111.758   1
 -19   0   0 1299.16 110.392   1
  21   0   0 124.913 47.4714   1
 -21   0   0 184.075 52.0040   1
  22   0   0 63.3787 47.4460   1
 -22   0   0-10.1223 44.4230   1
  23   0   0 106.115 45.3915   1
 -23   0   0 151.191 48.7407   1
  24   0   0-20.8045 39.8407   1
 -24   0   0 50.9089 43.0490   1
  25   0   0 40.6581 40.7047   1
 -25   0   0-20.4715 42.7104   1
  26   0   0-19.8692 40.3474   1
 -26   0   0 30.5071 38.9377   1
   1   1   0 352795. 17531.2   1
   1  -1   0 353543. 17530.7   1
  -1  -1   0 325309. 17530.8   1
  -2   1   0 1232.91 74.1328   1
   2   1   0 1148.87 75.2727   1
  -2  -1   0 1231.03 75.1965   1
   2  -1   0 1306.85 74.1535   1
  -3  -1   0 298449. 15256.6   1
   3  -1   0 304782. 15256.5   1
  -3   1   0 262528. 15254.7   1
   3   1   0 271057. 15255.7   1
  -4   1   0 68177.2 3611.27   1
   4  -1   0 65059.4 3611.28   1
  -4  -1   0 68060.7 3612.30   1
   4   1   0 65881.9 3611.83   1
  -5   1   0 20028.2 1040.13   1
   5  -1   0 19486.5 1040.03   1
  -5  -1   0 18750.5 1040.68   1
   5   1   0 17725.9 1040.36   1
  -6  -1   0 3271.35 197.041   1
   6   1   0 3355.73 197.293   1
  -7   1   0 7914.10 447.704   1
   7  -1   0 7820.59 447.928   1
  -7  -1   0 7932.23 448.752   1
   7   1   0 8068.12 449.288   1
  -8   1   0 19001.7 1027.91   1
   8  -1   0 20025.9 1029.41   1
  -8  -1   0 17687.8 1027.09   1
   8   1   0 17920.0 1028.23   1
  -9   1   0 165671. 8724.48   1
   9  -1   0 156028. 8723.04   1
  -9  -1   0 159271. 8723.78   1
   9   1   0 165042. 8725.45   1
 -10   1   0 11930.5 654.130   1
  10  -1   0 11590.6 652.983   1
 -10  -1   0 11114.5 652.184   1
  10   1   0 11749.3 654.767   1
 -11   1   0 25349.1 1419.40   1
  11  -1   0 26303.2 1419.98   1
 -11  -1   0 25311.7 1419.61   1
  11   1   0 26129.6 1421.19   1
 -12  -1   0 1926.73 137.502   1
  12   1   0 2050.75 140.800   1
 -13   1   0 374.766 50.8104   1
 -13  -1   0 261.410 45.1061   1
  13  -1   0 358.421 49.0641   1
  13   1   0 322.335 49.0556   1
 -14  -1   0 1324.04 117.520   1
 -14   1   0 1757.06 124.539   1
  14  -1   0 1667.20 123.024   1
  14   1   0 1696.75 124.025   1
 -15   1   0 874.810 76.9481   1
  15   1   0 779.378 76.7274   1
 -16   1   0 1574.48 121.387   1
 -16  -1   0 1338.35 115.913   1
  16  -1   0 1625.40 121.555   1
  16   1   0 1600.87 121.916   1
 -17   1   0 172.867 44.1826   1
 -17  -1   0 197.364 41.8784   1
  17  -1   0 219.309 45.7480   1
  17   1   0 274.112 49.1766   1
 -18   1   0 117.016 35.9624   1
  18  -1   0 138.977 37.7876   1
 -18  -1   0 254.504 46.2243   1
  18   1   0 139.496 39.6798   1
 -19   1   0 491.177 66.9845   1
  19  -1   0 471.430 64.5060   1
 -19  -1   0 453.911 66.1394   1
  19   1   0 331.614 61.9418   1
 -20  -1   0 162.968 50.9782   1
  20   1   0 51.5866 42.2826   1
 -21   1   0 71.2170 39.1522   1
  21  -1   0 31.5179 37.8327   1
 -21  -1   0 101.160 48.0905   1
  21   1   0 104.893 47.2584   1
 -22   1   0 354.215 65.3401   1
  22  -1   0 395.793 64.5612   1
 -22  -1   0 481.941 72.2315   1
  22   1   0 416.186 62.7403   1
 -23   1   0 21.0127 44.4151   1
 -23  -1   0-41.1999 45.7209   1
  23  -1   0-20.8345 42.8948   1
  23   1   0-10.3778 45.5274   1
 -24  -1   0 80.0112 44.5114   1
 -24   1   0 83.5945 43.1460   1
  24  -1   0 20.7645 36.6614   1
  24   1   0 62.6122 41.3155   1
 -25   1   0-20.3944 47.8226   1
 -25  -1   0-19.6630 36.4530   1
  25   1   0 20.7010 32.8653   1
  25  -1   0-41.3075 48.9324   1
 -26  -1   0 9.80377 39.2582   1
 -26   1   0 10.0051 43.8882   1
  26  -1   0-30.4059 34.9806   1
  26   1   0 10.0165 41.2402   1
   0   2   0 160872. 8711.82   1
   0  -2   0 162182. 8712.30   1
  -1   2   0 71.4627 17.2695   1
   1  -2   0 39.0902 15.5580   1
   1   2   0 107.879 18.9269   1
  -1  -2   0 135.088 18.7749   1
  -2   2   0 99.8687 18.1073   1
   2  -2   0 88.4677 18.2273   1
   2   2   0 52.5789 20.0168   1
  -2  -2   0 96.7802 20.7899   1
   3   2   0 144946. 8165.63   1
   3  -2   0 150628. 8163.90   1
  -3   2   0 157085. 8163.84   1
  -3  -2   0 151615. 8166.34   1
   4   2   0 57724.5 3161.22   1
  -4   2   0 57485.1 3158.97   1
   4  -2   0 58840.1 3159.11   1
  -4  -2   0 59439.1 3160.89   1
   5  -2   0 2471.52 149.581   1
  -5   2   0 2480.98 149.884   1
  -6  -2   0 10455.5 560.751   1
   6   2   0 9619.02 559.159   1
  -7  -2   0 13703.7 739.771   1
   7  -2   0 13081.3 737.431   1
   7   2   0 13511.5 739.221   1
  -7   2   0 12933.6 736.349   1
  -8  -2   0 824.378 69.9639   1
   8  -2   0 784.936 67.0045   1
   8   2   0 774.485 66.9743   1
  -8   2   0 826.369 66.0979   1
  -9  -2   0 5815.92 339.265   1
   9  -2   0 6113.90 340.108   1
   9   2   0 5621.46 339.193   1
  -9   2   0 5622.38 337.559   1
 -10  -2   0 42947.3 2413.95   1
  10  -2   0 44300.5 2413.43   1
  10   2   0 45284.0 2415.67   1
 -10   2   0 44483.7 2413.29   1
 -11  -2   0 3374.40 215.959   1
  11  -2   0 3475.24 216.673   1
  11   2   0 3668.11 220.017   1
 -11   2   0 3295.27 214.352   1
 -12  -2   0 18291.2 995.594   1
  12   2   0 17355.3 996.810   1
 -13  -2   0 13384.3 755.333   1
  13  -2   0 13223.9 754.988   1
  13   2   0 13791.2 757.735   1
 -13   2   0 13045.6 752.655   1
 -14  -2   0 2441.85 157.363   1
  14  -2   0 2087.23 152.411   1
 -14   2   0 2503.21 155.671   1
 -15  -2   0 1298.33 113.771   1
  15  -2   0 1420.24 118.618   1
  15   2   0 1712.39 122.934   1
 -15   2   0 1613.92 119.632   1
  16  -2   0 237.049 48.2793   1
 -16   2   0 326.868 52.9009   1
  17  -2   0-9.74828 36.7473   1
 -17  -2   0 9.36190 34.7181   1
 -17   2   0 47.2134 35.5959   1
 -18  -2   0-9.47609 34.5410   1
  18  -2   0-19.8601 30.8013   1
  18   2   0 29.5474 37.1179   1
 -18   2   0 19.6523 33.9138   1
 -19  -2   0 59.2349 40.9061   1
  19  -2   0 100.938 45.0364   1
  19   2   0 102.030 40.5305   1
 -19   2   0 81.3015 40.3723   1
 -20  -2   0 343.122 57.6832   1
  20   2   0 342.283 57.0012   1
 -21  -2   0 196.114 53.0860   1
  21  -2   0 31.2682 35.0770   1
  21   2   0 82.2571 46.5522   1
 -21   2   0 157.380 47.4867   1
  22  -2   0-21.1057 32.7520   1
 -22   2   0-20.8515 34.5895   1
 -23  -2   0 90.8350 47.4430   1
 -23   2   0 197.920 50.9197   1
  23   2   0 94.2304 49.6800   1
  23  -2   0 179.486 52.0871   1
  24  -2   0-10.4312 41.1728   1
 -24   2   0 31.0308 46.4437   1
  25  -2   0-20.4920 38.6299   1
  25   2   0-30.2833 38.6673   1
 -25  -2   0 10.0173 40.1290   1
  26   2   0 10.1202 45.4574   1
 -26  -2   0 38.0254 46.4190   1
   0  -3   0 8.13244 17.3297   1
   0   3   0 26.4245 21.7747   1
   1  -3   0 8524.34 448.686   1
  -1   3   0 8094.47 447.764   1
   1   3   0 7956.23 448.515   1
  -1  -3   0 7796.00 448.817   1
  -2   3   0 2369.28 147.434   1
   2  -3   0 2633.10 148.706   1
   2   3   0 2506.53 149.388   1
  -2  -3   0 2541.80 149.775   1
   3   3   0 35734.6 1910.80   1
  -3   3   0 36094.8 1909.45   1
   3  -3   0 35416.6 1909.32   1
  -3  -3   0 33402.9 1909.77   1
  -4   3   0 43559.3 2335.65   1
   4  -3   0 42524.0 2335.77   1
  -5  -3   0 68.3209 26.5749   1
   5   3   0 62.1005 27.6610   1
   6  -3   0 1229.13 88.9983   1
  -6  -3   0 1183.25 90.9205   1
  -6   3   0 1239.04 88.1068   1
  -7   3   0 81058.3 4248.16   1
   7   3   0 75111.1 4249.04   1
   7  -3   0 80498.9 4247.91   1
  -7  -3   0 76631.1 4249.98   1
   8   3   0 48.5678 22.2842   1
  -8   3   0 33.9569 22.4905   1
  -8  -3   0 24.3012 20.3158   1
   8  -3   0 102.773 27.7237   1
   9   3   0 46.1630 23.2767   1
  -9   3   0 31.0031 28.5325   1
   9  -3   0 12.5751 22.2004   1
  -9  -3   0 53.5494 25.3018   1
 -10  -3   0 3942.05 252.604   1
  10  -3   0 4257.84 253.631   1
  10   3   0 3996.72 252.782   1
 -10   3   0 4346.32 252.793   1
  11  -3   0 923.606 79.1656   1
 -11   3   0 900.087 78.5374   1
 -12  -3   0 7552.70 439.043   1
  12  -3   0 7623.03 440.134   1
  12   3   0 7222.55 437.900   1
 -12   3   0 7592.39 438.214   1
 -13  -3   0 4401.43 281.130   1
  13  -3   0 4505.84 282.450   1
  13   3   0 4552.56 283.345   1
 -13   3   0 4843.58 284.309   1
 -14  -3   0 3404.48 222.319   1
  14  -3   0 3615.19 223.468   1
  14   3   0 3155.44 221.461   1
 -14   3   0 3491.38 222.766   1
 -15  -3   0 308.224 52.7889   1
  15  -3   0 298.263 47.0102   1
  15   3   0 228.916 49.7709   1
 -16  -3   0 28.2478 27.0515   1
  16  -3   0 37.7084 33.7738   1
  16   3   0-9.72746 26.3488   1
 -16   3   0 9.38926 34.8183   1
 -17  -3   0 478.285 57.9238   1
  17  -3   0 459.291 60.8438   1
  17   3   0 277.176 48.4888   1
 -17   3   0 337.770 57.2667   1
 -18  -3   0 57.9340 33.9974   1
  18  -3   0 10.0370 31.9053   1
  18   3   0 10.0440 29.6767   1
 -18   3   0 39.6303 33.5685   1
  19  -3   0 153.773 51.2378   1
  19   3   0 213.334 49.8473   1
 -19   3   0 101.198 46.2373   1
 -20  -3   0 108.579 46.1223   1
  20   3   0 91.5646 49.9517   1
 -21  -3   0 40.2907 42.6871   1
  21  -3   0 41.7489 38.1667   1
  21   3   0 83.2510 40.5784   1
 -21   3   0 62.3616 42.9018   1
  22  -3   0-20.9176 45.9342   1
  22   3   0 72.8050 41.1115   1
 -22   3   0 63.1921 48.4024   1
 -23  -3   0-10.2655 46.6125   1
  23  -3   0 52.6105 49.3445   1
  23   3   0 10.2272 41.5365   1
 -23   3   0-20.9277 48.0381   1
 -24  -3   0 20.0936 37.2478   1
  24  -3   0-42.2871 41.1070   1
  24   3   0 30.7803 36.7489   1
 -24   3   0-10.3086 42.4434   1
 -25  -3   0-59.4543 48.8282   1
  25  -3   0 10.4804 31.7244   1
 -25   3   0-10.0485 37.8691   1
  25   3   0 49.6144 45.5531   1
  26   3   0-9.61786 44.1655   1
 -26  -3   0-29.5165 43.1718   1
   0   4   0 106972. 5686.92   1
   0  -4   0 103536. 5686.04   1
  -1  -4   0 7305.62 408.023   1
   1   4   0 7531.72 408.606   1
  -1   4   0 7036.35 406.474   1
   1  -4   0 7237.14 407.945   1
  -2   4   0 88663.9 4809.28   1
   2  -4   0 89240.8 4810.06   1
  -3   4   0 52997.5 2850.59   1
   3  -4   0 52141.5 2851.29   1
   4   4   0 105.372 23.2935   1
  -4  -4   0 140.680 26.0238   1
   5   4   0 17655.8 956.254   1
  -5  -4   0 17569.4 956.284   1
  -5   4   0 17312.1 952.153   1
   5  -4   0 16764.5 951.858   1
   6   4   0 3715.95 232.873   1
  -6  -4   0 3746.99 231.458   1
  -6   4   0 4072.37 230.847   1
   6  -4   0 3866.90 230.035   1
   7   4   0 2150.71 142.756   1
  -7  -4   0 2238.85 144.204   1
  -7   4   0 2076.90 138.831   1
   7  -4   0 2188.79 140.287   1
   8   4   0 37696.0 2110.98   1
   8  -4   0 38654.4 2110.90   1
  -8   4   0 37841.6 2109.50   1
  -8  -4   0 40760.6 2114.72   1
   9  -4   0 3325.85 200.810   1
  -9   4   0 3010.99 197.896   1
  -9  -4   0 3035.12 200.331   1
   9   4   0 3394.90 203.319   1
  10  -4   0 156.139 36.8249   1
 -10   4   0 190.901 38.3547   1
 -11  -4   0 1130.59 90.4997   1
  11  -4   0 1037.13 86.5596   1
  11   4   0 998.854 88.9249   1
 -11   4   0 907.652 84.0710   1
 -12  -4   0 1192.93 95.1960   1
  12  -4   0 1071.00 92.0928   1
  12   4   0 1063.66 91.8240   1
 -12   4   0 1149.51 93.9154   1
 -13  -4   0 3583.33 213.970   1
  13  -4   0 3135.12 207.967   1
  13   4   0 3075.26 209.140   1
 -13   4   0 3076.89 207.725   1
 -14  -4   0 667.450 75.6089   1
  14  -4   0 656.245 69.7235   1
  14   4   0 704.600 74.6788   1
  15  -4   0 784.542 78.5059   1
 -15   4   0 831.690 80.7675   1
 -16  -4   0 512.914 67.9725   1
  16   4   0 659.977 73.3746   1
 -17  -4   0 29.2741 30.2753   1
  17  -4   0 9.79578 35.0917   1
  17   4   0 40.6569 31.5349   1
 -17   4   0-58.4491 39.0149   1
 -18  -4   0 672.866 79.4412   1
  18  -4   0 783.848 83.6998   1
  18   4   0 770.698 80.7109   1
  19  -4   0 113.460 45.7681   1
 -19   4   0 254.045 51.4877   1
 -20  -4   0-29.7407 37.9582   1
  20  -4   0-10.5809 40.5133   1
  20   4   0 72.1137 48.3104   1
 -20   4   0-20.5260 42.8220   1
 -21  -4   0-9.88218 39.5723   1
  21  -4   0 21.3399 34.6365   1
  21   4   0-41.3972 38.3687   1
 -21   4   0 10.2254 39.1526   1
 -22  -4   0-9.96862 33.0576   1
  22  -4   0-32.0628 44.5953   1
  22   4   0 30.7727 38.6588   1
 -22   4   0 40.9309 47.9873   1
 -23  -4   0 40.0190 38.3382   1
  23  -4   0 10.6716 36.8634   1
  23   4   0 20.7608 32.2345   1
 -23   4   0 40.8042 39.0893   1
 -24  -4   0-20.0396 42.3624   1
  24  -4   0-31.7466 35.1005   1
 -24   4   0 10.1582 37.0369   1
  24   4   0-20.2628 42.2817   1
 -25   4   0-20.0357 41.2596   1
  26   4   0 29.4282 41.4688   1
 -26  -4   0-47.3002 44.3665   1
   0   5   0-4.38008 21.3997   1
   0  -5   0-30.8327 23.4942   1
  -1  -5   0 8509.02 462.515   1
  -1   5   0 7128.26 459.721   1
   1  -5   0 7928.76 461.177   1
  -2  -5   0 80342.6 4419.79   1
  -2   5   0 84068.9 4418.85   1
   2   5   0 82072.9 4419.51   1
   2  -5   0 79920.1 4419.47   1
  -3  -5   0 783.907 66.7127   1
   3  -5   0 914.130 67.0995   1
   3   5   0 968.480 69.3629   1
  -3   5   0 765.362 65.4142   1
   4  -5   0 72100.8 3896.36   1
  -4   5   0 71205.2 3895.83   1
  -4  -5   0 71240.6 3898.18   1
   4   5   0 73167.3 3898.65   1
   5  -5   0 34171.5 1994.31   1
  -5   5   0 36474.5 1994.90   1
  -5  -5   0 39408.8 1998.63   1
   5   5   0 36695.9 1995.71   1
   6  -5   0 1288.66 88.1811   1
  -6   5   0 1192.01 85.4540   1
  -6  -5   0 1056.29 87.4270   1
   6   5   0 985.555 87.0318   1
   7  -5   0 17214.4 1034.96   1
  -7   5   0 18384.8 1035.30   1
  -7  -5   0 19588.1 1039.62   1
   7   5   0 20269.1 1043.10   1
   8  -5   0 20445.6 1110.93   1
  -8   5   0 19594.8 1109.39   1
   8   5   0 19800.2 1113.34   1
  -8  -5   0 20526.6 1113.61   1
  -9  -5   0 237.612 45.4623   1
   9   5   0 155.907 39.2298   1
  -9   5   0 210.597 37.4462   1
   9  -5   0 190.821 37.2714   1
 -10  -5   0 108.661 36.3276   1
 -10   5   0 121.344 35.8786   1
  10   5   0 210.457 43.7623   1
  10  -5   0 107.737 33.3722   1
  11   5   0 2136.37 143.513   1
 -11  -5   0 1912.69 143.421   1
 -12   5   0 576.290 63.0233   1
  12  -5   0 749.689 70.0857   1
 -12  -5   0 612.839 66.1151   1
  12   5   0 688.772 67.6518   1
 -13  -5   0 53.7637 41.1357   1
  13  -5   0-8.60463 34.4564   1
  13   5   0-26.7651 32.5201   1
  14   5   0 233.063 43.8218   1
 -14  -5   0 238.180 42.1955   1
  14  -5   0 162.319 42.0154   1
  15  -5   0 824.690 86.5551   1
 -15  -5   0 1147.50 94.4588   1
  15   5   0 983.702 91.2210   1
 -15   5   0 992.559 89.7029   1
 -16  -5   0 86.2925 34.4348   1
  16   5   0 178.796 42.0275   1
  17  -5   0 1630.63 125.472   1
 -17   5   0 1392.02 119.144   1
  17   5   0 1730.57 128.768   1
 -17  -5   0 1437.10 122.802   1
 -18   5   0 560.265 70.7440   1
  18  -5   0 428.630 69.2645   1
  18   5   0 620.539 69.1680   1
 -18  -5   0 602.500 67.4745   1
 -19   5   0-10.0111 36.4905   1
  19  -5   0-10.3965 34.4740   1
 -19  -5   0 20.3225 38.9066   1
 -20   5   0 91.2560 38.1939   1
  20   5   0 156.243 52.2484   1
  20  -5   0 146.955 40.1318   1
 -21   5   0 50.9470 35.2138   1
  21  -5   0 10.5622 35.0706   1
  22   5   0-10.2611 36.7550   1
 -22  -5   0 29.6899 42.3692   1
 -23   5   0 91.7594 51.2236   1
  23  -5   0-10.4851 42.0409   1
  24   5   0 30.4706 44.0330   1
 -24  -5   0 9.75316 43.3024   1
  25   5   0-9.84946 41.6740   1
 -25  -5   0-58.2852 46.9919   1
   0   6   0 78071.4 4249.59   1
   0  -6   0 78808.8 4250.34   1
   1  -6   0 22943.0 1279.37   1
   1   6   0 23243.0 1279.83   1
  -1   6   0 23442.9 1279.08   1
  -1  -6   0 23685.0 1280.55   1
   2  -6   0 1583.46 103.040   1
   2   6   0 1416.59 101.520   1
  -2   6   0 1508.48 101.429   1
  -2  -6   0 1396.73 102.489   1
   3  -6   0 10881.0 608.540   1
  -3   6   0 10781.8 607.982   1
   3   6   0 10885.4 610.253   1
  -3  -6   0 10902.9 610.699   1
  -4   6   0 137.388 29.7164   1
   4  -6   0 145.611 29.7712   1
   4   6   0 117.982 31.5204   1
  -4  -6   0 137.197 32.3621   1
  -5   6   0 5.68974 22.1709   1
   5  -6   0 11.6459 25.5840   1
   5   6   0 62.4331 30.2136   1
  -5  -6   0 44.0526 27.6438   1
   6   6   0 7073.52 394.734   1
  -6  -6   0 7017.72 394.728   1
  -6   6   0 6606.01 391.430   1
   6  -6   0 6419.35 391.281   1
   7   6   0 6477.63 371.387   1
  -7  -6   0 6713.60 371.744   1
  -7   6   0 5914.25 367.404   1
   7  -6   0 6135.37 368.948   1
  -8   6   0 1762.48 128.165   1
   8  -6   0 1903.58 129.140   1
   9   6   0 16630.4 953.565   1
  -9  -6   0 17184.8 953.765   1
  -9   6   0 17632.8 952.214   1
   9  -6   0 16798.3 950.042   1
  10   6   0 1072.59 91.4337   1
 -10  -6   0 1233.72 99.0739   1
  11  -6   0 8.02498 27.7218   1
 -11  -6   0 42.3517 25.6668   1
  11   6   0 8.50667 27.6386   1
 -11   6   0 23.6096 27.7038   1
  12  -6   0 361.718 50.4550   1
 -12  -6   0 464.719 60.6546   1
  12   6   0 359.248 52.1991   1
  13   6   0 1164.00 90.0123   1
 -13  -6   0 1009.25 87.3368   1
 -13   6   0 801.691 80.9307   1
  13  -6   0 664.123 77.5492   1
  14  -6   0 827.498 79.4145   1
 -14   6   0 780.336 78.4203   1
  15   6   0 681.992 72.4071   1
 -15   6   0 613.957 70.7960   1
  15  -6   0 692.278 71.0945   1
 -15  -6   0 672.470 71.9398   1
  16  -6   0 460.562 59.7523   1
  16   6   0 410.764 56.2337   1
 -16   6   0 556.503 64.8297   1
 -17  -6   0-9.90755 35.5644   1
  17  -6   0 9.84439 36.5735   1
  17   6   0 81.4484 47.3030   1
 -17   6   0 108.284 41.1423   1
 -18  -6   0 39.7921 40.9647   1
  18  -6   0-20.1114 40.2736   1
  18   6   0 10.4376 42.3956   1
 -18   6   0 30.1651 37.2848   1
 -19  -6   0 80.4949 36.2781   1
  19   6   0 73.9450 34.5432   1
 -20  -6   0-30.5928 42.5516   1
  20  -6   0-31.1706 41.0102   1
  20   6   0 63.3295 44.6181   1
 -20   6   0-31.0208 46.4281   1
 -21  -6   0 50.2798 43.6051   1
  21  -6   0 41.8417 40.6969   1
  21   6   0-20.9040 45.8697   1
 -21   6   0 31.2092 38.5928   1
 -22  -6   0 98.7630 39.5937   1
  22  -6   0 63.2573 41.0374   1
  22   6   0-30.9025 40.6989   1
 -22   6   0 10.4040 42.2948   1
 -23  -6   0 58.7516 39.8173   1
  23  -6   0 31.6477 42.2907   1
  23   6   0 20.0796 30.4569   1
 -23   6   0 31.1350 42.1960   1
 -24  -6   0 75.5520 37.8715   1
  24   6   0 9.81340 36.4378   1
 -24   6   0 10.3536 45.4620   1
 -25  -6   0 9.43968 36.1470   1
  25   6   0-29.2594 39.6121   1
   0  -7   0-5.95324 21.3223   1
   0   7   0 5.95741 24.1941   1
   1  -7   0 8733.00 551.522   1
   1   7   0 9520.36 553.845   1
  -1  -7   0 9991.67 553.188   1
  -1   7   0 10871.7 553.868   1
   2  -7   0 6693.13 368.777   1
   2   7   0 6369.30 367.871   1
  -2  -7   0 6046.08 367.081   1
  -2   7   0 6270.53 367.050   1
   3  -7   0 19442.6 1071.00   1
   3   7   0 19489.7 1072.15   1
  -3  -7   0 18783.9 1072.97   1
  -3   7   0 19714.4 1070.78   1
   4  -7   0 29609.5 1622.27   1
  -4   7   0 29535.1 1622.20   1
  -4  -7   0 30394.3 1624.58   1
   4   7   0 28876.8 1622.19   1
   5  -7   0 10326.1 584.260   1
  -5   7   0 10756.8 585.492   1
  -5  -7   0 9960.15 584.842   1
   5   7   0 10243.9 586.779   1
  -6   7   0 235.859 38.9142   1
   6  -7   0 181.074 37.8685   1
   6   7   0 281.760 42.5886   1
  -6  -7   0 311.506 45.4668   1
   7  -7   0 16163.7 951.416   1
  -7   7   0 18123.7 953.848   1
   8  -7   0 6907.15 407.996   1
  -8   7   0 7050.18 408.382   1
  -8  -7   0 6868.81 408.401   1
   8   7   0 7057.52 411.808   1
  -9  -7   0 4460.68 282.886   1
   9   7   0 4760.07 285.377   1
  10  -7   0 920.725 81.9282   1
 -10   7   0 808.659 79.9273   1
  10   7   0 964.607 86.9197   1
 -10  -7   0 990.338 87.2339   1
  11  -7   0-16.6310 29.7871   1
 -11  -7   0 27.7958 31.3605   1
  11   7   0 17.1608 30.7359   1
 -12   7   0 1423.92 110.801   1
  12  -7   0 1255.23 107.214   1
  12   7   0 1530.87 117.339   1
 -12  -7   0 1379.15 112.271   1
 -13   7   0 2116.64 150.133   1
  13  -7   0 2000.95 147.440   1
 -14   7   0 2393.82 175.241   1
  14  -7   0 2585.67 177.309   1
 -14  -7   0 2643.11 178.636   1
  14   7   0 2600.79 177.885   1
 -15  -7   0 1897.90 140.050   1
  15   7   0 1683.56 136.478   1
  16   7   0 372.599 59.0729   1
 -16   7   0 359.450 54.4784   1
 -16  -7   0 367.391 59.8548   1
  16  -7   0 275.702 49.1732   1
 -17   7   0 208.277 48.5869   1
  17  -7   0 323.657 55.2853   1
 -18   7   0 212.151 48.7224   1
  18  -7   0 123.633 41.6673   1
  18   7   0 155.134 51.7683   1
 -18  -7   0 192.572 51.6836   1
 -19   7   0-10.2486 41.0461   1
  19  -7   0 31.3386 37.4218   1
  19   7   0 10.5331 37.0533   1
 -19  -7   0 20.0777 31.1472   1
 -20   7   0 31.0273 33.6320   1
  20  -7   0 42.1924 31.9916   1
 -21   7   0-20.7879 44.4950   1
  21  -7   0-21.1872 42.4208   1
  21   7   0 10.4833 30.9298   1
 -21  -7   0 10.1320 29.8931   1
 -22   7   0 104.079 40.7898   1
  22  -7   0 84.3672 44.2978   1
 -23  -7   0 48.2998 40.8500   1
  23   7   0-20.1500 43.6816   1
 -23   7   0 31.1472 35.1574   1
  24   7   0 9.74093 33.0270   1
 -24  -7   0 66.5189 39.1755   1
   0  -8   0 7646.33 446.373   1
   0   8   0 7873.56 447.064   1
  -1  -8   0 20.4956 28.5241   1
   1  -8   0 13.4751 24.1531   1
  -1   8   0-6.62792 22.8981   1
   1   8   0 60.0043 29.2639   1
   2  -8   0 65080.0 3408.81   1
   2   8   0 65285.1 3408.77   1
  -2  -8   0 64294.9 3408.46   1
  -2   8   0 56320.2 3407.43   1
   3  -8   0 15793.9 940.467   1
   3   8   0 17652.0 944.382   1
  -3  -8   0 17179.8 944.771   1
  -3   8   0 17235.5 942.252   1
   4  -8   0 30185.8 1555.43   1
   4   8   0 28471.7 1554.03   1
  -4  -8   0 26738.8 1552.97   1
  -4   8   0 27790.5 1552.40   1
  -5   8   0 2455.78 154.568   1
   5  -8   0 2125.60 152.016   1
   6   8   0 10540.6 631.983   1
  -6   8   0 11499.1 632.168   1
  -6  -8   0 10252.1 630.674   1
   6  -8   0 12420.2 635.449   1
   7   8   0 24.1757 30.8584   1
  -7  -8   0-8.16113 29.2331   1
   8  -8   0 4817.85 287.549   1
  -8   8   0 4136.08 282.900   1
   8   8   0 5103.25 293.470   1
  -8  -8   0 4985.15 292.090   1
   9  -8   0 2252.54 155.893   1
  -9   8   0 2295.93 155.431   1
  -9  -8   0 2137.20 156.571   1
   9   8   0 2313.16 160.721   1
  10  -8   0 8.61061 32.9762   1
  10   8   0-18.0951 34.1034   1
 -10  -8   0 44.4464 35.0903   1
  11  -8   0 873.019 85.6776   1
 -11   8   0 871.656 84.7937   1
  11   8   0 892.360 84.9185   1
 -11  -8   0 1063.05 94.0654   1
 -12   8   0 8374.71 487.200   1
  12  -8   0 8212.36 486.810   1
  13   8   0 1629.33 126.112   1
 -13  -8   0 1649.11 126.800   1
 -13   8   0 1543.61 123.887   1
  13  -8   0 1636.41 126.282   1
 -14  -8   0 1430.65 119.796   1
  14   8   0 1583.27 122.525   1
  15  -8   0-9.77671 33.7428   1
 -15   8   0 9.90639 34.8417   1
  15   8   0-9.88795 34.7768   1
 -15  -8   0 20.0734 35.9478   1
  16  -8   0 39.7330 38.6299   1
 -16   8   0 10.1113 41.6365   1
  16   8   0 40.4657 32.1253   1
 -16  -8   0-20.3567 28.4146   1
  17  -8   0 91.4848 41.1255   1
 -17   8   0 102.249 46.2814   1
  17   8   0 123.213 41.5328   1
 -17  -8   0 111.365 42.0943   1
  18   8   0 31.1796 33.0145   1
 -18  -8   0 10.1516 30.7489   1
 -19  -8   0 80.9311 42.5175   1
  19   8   0 135.148 46.4237   1
 -19   8   0 62.6193 47.6614   1
  19  -8   0 94.2179 46.7443   1
 -20  -8   0-10.0012 42.4395   1
 -20   8   0 105.090 50.9350   1
  20  -8   0 137.044 52.0801   1
  21   8   0 10.4561 33.2005   1
 -22  -8   0 19.8739 42.5392   1
  22   8   0-41.1257 42.8994   1
 -22   8   0-10.5775 32.8097   1
  22  -8   0 10.5108 34.1199   1
 -23  -8   0-9.64280 40.7670   1
  23   8   0 40.1084 40.7287   1
 -24  -8   0-9.32191 31.5492   1
  24   8   0 19.4466 30.8702   1
   0   9   0-14.5482 24.1317   1
   0  -9   0 58.5941 31.3627   1
  -1   9   0 13620.4 713.771   1
   1   9   0 12128.9 709.895   1
   1  -9   0 12341.6 711.086   1
  -1  -9   0 12444.3 711.548   1
  -2   9   0 14750.4 845.470   1
   2  -9   0 15518.2 848.245   1
  -3   9   0 20751.8 1085.49   1
  -3  -9   0 17429.0 1082.94   1
   3  -9   0 20124.3 1086.35   1
   3   9   0 19937.3 1086.69   1
   4   9   0 115.675 35.0800   1
  -4  -9   0 172.269 39.6983   1
  -5  -9   0 13875.2 792.296   1
   5   9   0 14277.5 793.297   1
   6   9   0 1652.66 117.448   1
   6  -9   0 1484.47 113.532   1
  -6  -9   0 1228.76 111.707   1
  -6   9   0 1611.80 114.538   1
  -7   9   0 10542.1 591.358   1
   7   9   0 10643.4 592.685   1
  -7  -9   0 9739.22 591.790   1
   8  -9   0 6593.02 358.784   1
  -8   9   0 5931.75 354.260   1
  -8  -9   0 5322.09 353.243   1
   8   9   0 5893.71 355.995   1
   9  -9   0 2603.41 180.995   1
  -9  -9   0 2733.47 183.875   1
   9   9   0 2808.25 187.235   1
  10   9   0 7628.17 428.399   1
 -10  -9   0 7059.90 424.225   1
 -10   9   0 7154.75 423.298   1
  10  -9   0 6852.83 422.928   1
 -11   9   0 5862.34 379.443   1
  11  -9   0 6984.73 386.547   1
  12   9   0 802.345 80.9009   1
 -12  -9   0 935.897 88.1121   1
 -12   9   0 717.403 79.1644   1
  12  -9   0 835.628 80.7319   1
 -13  -9   0 735.749 80.0455   1
  13   9   0 831.117 81.7533   1
  14   9   0 118.485 43.5710   1
 -14  -9   0 128.383 44.5925   1
 -14   9   0 49.9273 40.2660   1
  14  -9   0 50.9495 37.4442   1
  15   9   0 30.0868 39.0040   1
 -15  -9   0-20.0658 33.2787   1
 -15   9   0 50.8498 42.9964   1
  15  -9   0 10.3093 37.5864   1
  16   9   0 342.703 53.2990   1
 -16  -9   0 278.597 49.7800   1
  16  -9   0 388.650 58.0369   1
  17   9   0 245.707 50.1817   1
 -17  -9   0 359.868 58.3840   1
 -17   9   0 458.299 64.6884   1
  17  -9   0 393.868 62.3508   1
  18   9   0 320.833 53.8672   1
  18  -9   0 215.168 52.9621   1
 -18  -9   0 172.890 47.3137   1
 -18   9   0 210.097 57.3424   1
  19  -9   0-32.5480 37.4718   1
 -19   9   0 42.3721 42.4423   1
 -19  -9   0 20.3854 29.3049   1
  19   9   0 62.1962 33.6796   1
  20  -9   0-10.8975 41.7280   1
 -20   9   0 10.6359 44.3804   1
 -20  -9   0 9.98615 44.3257   1
  20   9   0 20.6924 42.5997   1
  21  -9   0 54.4641 46.0444   1
  21   9   0-20.5681 48.2269   1
 -21   9   0-10.6340 46.6470   1
 -21  -9   0-19.7192 41.1392   1
  22   9   0 10.2859 38.7635   1
 -22  -9   0-9.66229 39.2402   1
  23   9   0 9.91003 40.2463   1
 -23  -9   0-9.63349 38.0210   1
   0  10   0 1386.33 112.596   1
   0 -10   0 1664.99 116.165   1
   1  10   0 6594.83 412.957   1
  -1  10   0 7459.13 417.377   1
   1 -10   0 7110.94 415.659   1
  -1 -10   0 7164.42 416.190   1
  -2  10   0 7930.34 451.656   1
   2  10   0 7645.99 451.933   1
  -2 -10   0 7824.88 452.890   1
   2 -10   0 7519.29 450.490   1
  -3  10   0 7477.51 403.968   1
   3  10   0 6823.49 402.062   1
  -3 -10   0 6376.09 401.061   1
   3 -10   0 6578.73 400.549   1
  -4  10   0 743.031 73.7420   1
   4  10   0 735.870 75.4597   1
  -4 -10   0 908.921 79.1165   1
   4 -10   0 701.551 74.5516   1
  -5  10   0 220.611 42.5651   1
   5  10   0 220.146 45.8286   1
  -5 -10   0 187.345 42.3165   1
   5 -10   0 214.678 41.8774   1
   6  10   0 3287.95 219.068   1
  -6 -10   0 3474.01 220.917   1
  -6  10   0 3460.64 220.238   1
   7  10   0 13220.5 751.195   1
  -7 -10   0 12747.8 750.129   1
  -7  10   0 13654.1 749.268   1
   7 -10   0 13173.1 749.404   1
   8  10   0 16363.4 918.510   1
   8 -10   0 15982.7 916.532   1
  -8 -10   0 16801.7 918.638   1
  -8  10   0 16036.4 915.067   1
   9  10   0 416.642 62.2110   1
   9 -10   0 455.089 61.2490   1
  -9  10   0 478.251 62.5090   1
  -9 -10   0 469.729 64.4946   1
  10 -10   0 3383.67 228.255   1
 -10  10   0 3585.06 230.331   1
  10  10   0 3951.49 238.771   1
 -10 -10   0 3294.29 228.928   1
  11 -10   0 3668.47 246.274   1
 -11  10   0 3932.02 248.120   1
  11  10   0 3890.05 251.159   1
 -11 -10   0 3988.83 251.447   1
  12  10   0 1148.59 105.930   1
 -12 -10   0 1366.92 112.908   1
  13 -10   0 19.6266 35.1543   1
 -13  10   0-9.66480 29.9860   1
  13  10   0-19.3868 37.6970   1
 -13 -10   0 83.7383 44.2507   1
  14 -10   0 555.343 70.7283   1
 -14  10   0 485.522 68.3538   1
  14  10   0 645.130 68.2860   1
 -14 -10   0 552.025 65.6350   1
  15 -10   0 362.573 58.9943   1
 -15  10   0 375.869 59.6032   1
  15  10   0 372.646 60.7054   1
 -15 -10   0 433.716 64.5048   1
  16 -10   0 211.836 53.8443   1
 -16  10   0 416.619 62.4985   1
  16  10   0 315.151 57.1048   1
 -16 -10   0 306.201 54.7579   1
  17 -10   0 569.740 66.8225   1
 -17  10   0 552.406 68.4920   1
  17  10   0 451.137 65.8248   1
 -17 -10   0 611.748 70.7285   1
  18 -10   0 10.8780 40.3283   1
 -18  10   0-10.7219 39.7494   1
  18  10   0-10.2271 36.6296   1
 -18 -10   0 10.1948 36.5140   1
  19 -10   0 10.9729 37.1380   1
 -19  10   0-43.0350 43.6951   1
  19  10   0 61.9975 45.3279   1
 -19 -10   0 10.0230 41.2686   1
 -20  10   0 10.7734 46.6964   1
  20 -10   0-32.9659 42.0790   1
 -21 -10   0 9.71074 29.3995   1
 -21  10   0 10.7835 47.3056   1
 -22 -10   0-28.7660 43.0517   1
  22  10   0 39.7704 43.0921   1
   0  11   0 25.3420 35.7428   1
   0 -11   0 34.4845 38.7402   1
   1  11   0 10411.5 646.735   1
  -1  11   0 12107.5 652.143   1
  -1 -11   0 11376.8 650.555   1
   1 -11   0 11786.3 651.786   1
   2  11   0 5973.91 362.994   1
  -2  11   0 5938.04 361.033   1
  -2 -11   0 6295.03 365.369   1
   2 -11   0 5943.47 361.428   1
  -3  11   0 178.365 41.0677   1
   3  11   0 244.663 47.6327   1
  -3 -11   0 159.627 42.3502   1
   3 -11   0 165.658 46.4210   1
  -4  11   0 2438.39 167.816   1
   4  11   0 2256.63 164.937   1
  -4 -11   0 2545.37 169.407   1
   4 -11   0 2384.74 167.136   1
   5  11   0 3504.24 225.045   1
  -5 -11   0 3712.63 226.270   1
  -5  11   0 3051.81 219.314   1
   5 -11   0 3599.51 225.620   1
   6  11   0 14328.7 831.862   1
  -6 -11   0 14073.9 829.388   1
  -6  11   0 14606.1 829.718   1
   6 -11   0 15783.8 832.676   1
   7  11   0 2489.34 178.962   1
  -7 -11   0 2761.31 183.123   1
  -7  11   0 2815.20 183.578   1
   7 -11   0 2598.19 181.913   1
   8  11   0 2115.25 141.120   1
  -8 -11   0 1938.41 138.746   1
  -8  11   0 1812.70 136.292   1
   9  11   0 1531.94 115.359   1
  -9 -11   0 1262.05 109.862   1
  -9  11   0 1222.78 106.280   1
   9 -11   0 1270.20 106.839   1
  10  11   0 1426.12 121.666   1
 -10 -11   0 1567.88 121.016   1
  11 -11   0 1794.87 130.933   1
  11  11   0 1432.64 123.726   1
 -11 -11   0 1581.07 125.207   1
 -11  11   0 1594.36 125.662   1
  12  11   0 70.8159 33.5878   1
 -12 -11   0 10.1557 29.2122   1
 -12  11   0-9.82212 32.6127   1
  12 -11   0 49.8837 38.8286   1
 -13  11   0 347.939 59.8310   1
  13 -11   0 403.528 60.2296   1
  14  11   0 60.7689 38.7974   1
 -14 -11   0 40.7279 40.7892   1
 -14  11   0 10.0086 31.0665   1
  14 -11   0-10.2604 31.8467   1
  15  11   0 91.2065 47.6772   1
 -15 -11   0 60.8148 41.3411   1
 -15  11   0 50.7143 40.7960   1
  15 -11   0 83.0867 41.1689   1
  16  11   0 436.772 61.1388   1
 -16 -11   0 427.044 60.7995   1
 -16  11   0 597.169 71.6312   1
  16 -11   0 681.851 72.7826   1
  17  11   0 40.5457 34.3088   1
 -17 -11   0-10.2927 31.9300   1
 -17  11   0-10.4110 40.4843   1
  17 -11   0 10.5665 42.9158   1
  18  11   0-20.3560 33.0437   1
  18 -11   0 31.9687 38.8461   1
 -18 -11   0-10.2404 31.7684   1
 -18  11   0-31.4458 38.8640   1
 -19  11   0 136.759 45.8355   1
  19 -11   0 32.1065 41.2463   1
  20  11   0 60.4328 43.6626   1
 -20  11   0 10.5015 46.0747   1
 -20 -11   0-19.6826 44.1950   1
  22  11   0 9.79061 33.7948   1
   0  12   0 4460.04 270.715   1
   0 -12   0 4153.07 269.142   1
  -1  12   0 5376.86 312.502   1
   1  12   0 5018.14 309.752   1
   1 -12   0 5093.71 310.605   1
  -1 -12   0 4737.51 307.368   1
  -2  12   0 7674.27 439.127   1
   2  12   0 7354.43 437.028   1
   2 -12   0 7348.47 437.220   1
  -2 -12   0 7226.25 437.335   1
  -3  12   0 1425.75 114.475   1
   3  12   0 1403.03 114.804   1
  -3 -12   0 1533.05 118.092   1
  -4  12   0 3854.78 255.016   1
   4  12   0 3937.83 256.069   1
  -4 -12   0 4146.84 257.997   1
   4 -12   0 4289.13 259.971   1
   5 -12   0 101.857 36.4205   1
  -6  12   0 426.617 56.4263   1
   6  12   0 332.412 53.6074   1
  -6 -12   0 280.873 49.8127   1
   6 -12   0 374.843 54.8477   1
  -7 -12   0 3014.28 191.701   1
   7  12   0 2500.91 185.062   1
  -7  12   0 2756.31 187.233   1
   7 -12   0 2692.40 188.272   1
   8  12   0 127.123 36.0312   1
  -8 -12   0 69.3195 31.1653   1
   9 -12   0 9.86111 35.3274   1
   9  12   0 30.3652 38.7631   1
  -9 -12   0 30.2876 37.4369   1
  -9  12   0-9.55514 33.6153   1
  10  12   0 346.617 57.4955   1
  10 -12   0 218.176 50.2043   1
 -10 -12   0 348.445 58.3188   1
 -10  12   0 213.221 50.0334   1
  11  12   0 371.323 59.3531   1
  11 -12   0 221.383 52.6698   1
 -11 -12   0 171.964 50.1956   1
 -11  12   0 366.554 58.4382   1
  12  12   0 349.927 52.3518   1
 -12  12   0 199.724 45.6902   1
 -12 -12   0 193.408 44.9458   1
  12 -12   0 227.646 49.2462   1
  13  12   0 204.352 47.6863   1
 -13 -12   0 158.656 46.6030   1
 -13  12   0 193.395 46.5048   1
  13 -12   0 251.097 47.7289   1
  14  12   0-10.0332 33.9713   1
 -14 -12   0-21.0218 35.5874   1
 -14  12   0-20.5807 41.8038   1
  14 -12   0-31.5914 43.3684   1
  15  12   0 81.7951 49.9600   1
 -15 -12   0 162.885 48.2965   1
 -15  12   0 104.313 41.8138   1
  15 -12   0 180.039 43.0339   1
  16  12   0 80.8677 43.9250   1
 -16 -12   0 40.4761 45.0249   1
 -16  12   0 94.2931 40.8608   1
  16 -12   0 21.2084 36.0278   1
  17  12   0-10.0931 42.1253   1
 -17 -12   0 60.7980 41.7320   1
 -17  12   0 41.9396 44.8959   1
  17 -12   0-21.3365 44.5245   1
 -18  12   0 10.4824 36.9903   1
  18 -12   0 117.779 44.1862   1
  19  12   0 39.6428 43.9951   1
 -19 -12   0-19.9087 46.1979   1
 -19  12   0 20.8633 35.3122   1
  21  12   0 29.0288 36.0258   1
 -21 -12   0 95.7611 37.3818   1
   2  13   0 94.4554 36.8626   1
  -2 -13   0 19.3241 35.9596   1
   3  13   0 1726.88 132.272   1
  -3 -13   0 1651.23 130.591   1
   4  13   0 37.9552 36.3318   1
  -4 -13   0-38.4568 37.9448   1
  -5 -13   0 2595.99 165.336   1
  -5  13   0 1920.46 153.995   1
   5  13   0 2103.81 159.658   1
   5 -13   0 2430.01 164.113   1
  -6  13   0 518.522 65.6332   1
  -6 -13   0 434.441 61.5722   1
   6  13   0 558.229 65.0442   1
   6 -13   0 546.470 68.1336   1
  -7 -13   0 987.743 91.9517   1
   7 -13   0 875.540 87.7783   1
   7  13   0 809.085 84.1607   1
  -7  13   0 831.700 84.2963   1
  -8  13   0 19.4340 39.1703   1
   8 -13   0 49.3006 40.2962   1
  -8 -13   0 101.348 47.2438   1
   8  13   0 170.132 48.1098   1
  -9  13   0 19.6606 34.0245   1
   9 -13   0 40.8521 37.9498   1
  -9 -13   0 61.7654 45.2292   1
   9  13   0 92.8856 46.9312   1
 -10  13   0 303.037 54.3222   1
  10 -13   0 473.837 61.0917   1
 -11  13   0 50.2670 37.3264   1
  11 -13   0-10.3755 39.1538   1
 -11 -13   0 61.3662 36.0287   1
  11  13   0 43.4252 36.7970   1
  12  13   0 41.6456 40.5106   1
 -12 -13   0 10.2292 37.9531   1
  12 -13   0 52.1706 41.8094   1
 -12  13   0 10.1603 39.5351   1
 -13 -13   0-10.4648 37.4821   1
  13  13   0 20.6723 37.6766   1
  14 -13   0-10.6868 37.5864   1
 -14  13   0 10.3865 37.2004   1
  15  13   0 122.217 44.5641   1
  15 -13   0 162.270 48.3416   1
 -15 -13   0 233.596 51.3515   1
  16 -13   0-10.8631 38.9091   1
  16  13   0 30.0602 38.3677   1
 -16 -13   0-20.0980 39.6627   1
 -16  13   0 31.6453 42.2415   1
 -17  13   0-31.6872 37.1507   1
  17 -13   0 21.6838 41.5143   1
 -18 -13   0-10.0459 42.4740   1
 -18  13   0 10.5429 39.7430   1
  18  13   0 49.0668 44.0697   1
 -20 -13   0-37.9407 44.9483   1
  20  13   0 9.61727 40.6601   1
   0  14   0 105.339 39.3030   1
   1 -14   0 726.632 76.7084   1
   1  14   0 635.304 73.8846   1
  -1  14   0 780.102 78.6721   1
  -1 -14   0 584.906 72.2303   1
   2 -14   0-49.1346 34.5620   1
   2  14   0-19.5891 38.6566   1
  -2  14   0 48.7226 37.8894   1
  -2 -14   0 29.9760 38.8516   1
   3 -14   0-9.83685 35.8572   1
   3  14   0-49.0572 41.4745   1
  -3  14   0 58.3534 41.6352   1
  -3 -14   0-19.8962 38.0922   1
   4 -14   0 406.631 55.6623   1
   4  14   0 546.343 64.4353   1
  -4  14   0 476.189 59.5868   1
  -4 -14   0 445.098 61.6610   1
   5 -14   0-20.0436 40.7005   1
   5  14   0 9.92072 35.5326   1
  -5  14   0 19.9374 42.1381   1
  -5 -14   0-19.8746 35.5919   1
   6 -14   0 346.430 56.4711   1
   6  14   0 379.972 60.2623   1
  -6  14   0 267.202 55.4033   1
  -6 -14   0 268.895 51.0396   1
   7 -14   0 223.296 49.3816   1
   7  14   0 218.342 50.6231   1
  -7  14   0 239.790 49.5814   1
  -7 -14   0 153.298 49.7051   1
   8 -14   0 336.914 54.8911   1
  -8  14   0 249.004 51.4989   1
   9 -14   0 10.2737 30.3117   1
  -9 -14   0 31.1326 40.9579   1
   9  14   0-41.7148 45.1985   1
  -9  14   0-10.0292 34.6143   1
  10 -14   0 403.873 57.1645   1
 -10 -14   0 275.928 49.2333   1
  10  14   0 278.850 51.4021   1
 -10  14   0 275.686 50.6304   1
 -11 -14   0 215.355 54.5370   1
  11  14   0 210.044 56.6667   1
  12 -14   0 10.6849 41.5463   1
 -12 -14   0 30.7847 39.9001   1
  12  14   0-10.4659 35.4204   1
 -12  14   0-20.9536 38.8414   1
  13 -14   0 75.1733 44.2152   1
 -13 -14   0 10.4063 35.9161   1
  13  14   0-30.9643 39.5205   1
 -13  14   0-52.0128 43.9722   1
  14 -14   0 85.9623 47.1916   1
  14  14   0 39.8841 43.2765   1
 -14 -14   0 10.7455 44.8949   1
 -14  14   0 41.6759 44.1016   1
  15  14   0-80.3822 45.6267   1
  15 -14   0-10.7220 42.9396   1
 -15 -14   0 30.3033 41.5930   1
 -15  14   0 10.4817 44.8753   1
  16  14   0-39.6826 47.5020   1
  16 -14   0-10.7341 45.3945   1
 -16 -14   0-9.92472 44.0728   1
 -16  14   0-42.1541 46.2490   1
 -17 -14   0 9.80118 45.9735   1
 -17  14   0 42.2110 46.8495   1
  17  14   0 9.78237 41.8895   1
 -18 -14   0 9.73607 37.8574   1
  18  14   0-19.3007 40.2666   1
 -19 -14   0-9.62300 30.5551   1
  19  14   0-9.53504 30.9562   1
   0 -15   0 10.0731 37.3481   1
   1  15   0 289.817 54.4950   1
  -1  15   0 322.721 50.0466   1
  -1 -15   0 347.485 55.6188   1
   1 -15   0 271.411 48.5111   1
   2  15   0 597.556 72.2297   1
   2 -15   0 716.037 78.7851   1
  -2  15   0 697.962 77.5017   1
   3 -15   0 50.3034 36.6788   1
   3  15   0-49.8691 46.2878   1
  -3 -15   0 10.1509 40.0699   1
  -3  15   0 30.1768 33.3629   1
   4 -15   0-20.2864 29.1396   1
   4  15   0-9.94080 38.6613   1
  -4 -15   0-20.2363 39.3508   1
  -4  15   0-10.0476 31.1760   1
   5 -15   0 51.1307 31.0158   1
  -5  15   0 20.4692 31.0414   1
   6 -15   0 402.889 61.4526   1
   6  15   0 343.533 57.0231   1
  -6 -15   0 294.150 53.3885   1
  -6  15   0 267.162 54.4571   1
   7 -15   0-10.4796 40.1261   1
   7  15   0 20.0985 40.8124   1
  -7 -15   0 20.6950 43.1752   1
  -7  15   0-10.2098 43.1574   1
   8  15   0 246.459 47.6040   1
  -8 -15   0 114.347 40.9423   1
   9 -15   0 115.294 44.1858   1
  -9  15   0 144.330 48.7551   1
   9  15   0 94.3815 48.0323   1
  -9 -15   0 114.790 46.7457   1
 -10  15   0 359.361 61.9499   1
  10  15   0 408.504 61.1899   1
 -10 -15   0 317.534 55.6820   1
  10 -15   0 431.905 60.9368   1
 -11  15   0 227.464 50.7951   1
  11  15   0 154.595 49.2817   1
  11 -15   0 284.533 55.0760   1
 -12  15   0 167.341 50.0472   1
  12  15   0 209.416 53.4964   1
 -12 -15   0 163.679 51.3842   1
  12 -15   0 201.525 50.7264   1
 -13  15   0 187.854 53.7402   1
  13  15   0 112.635 51.3580   1
  13 -15   0 54.2044 44.5207   1
 -13 -15   0 134.261 49.3781   1
 -14  15   0 105.793 51.7633   1
  14 -15   0 32.4647 37.5238   1
 -15  15   0 116.830 53.4111   1
 -15 -15   0 49.7578 44.2870   1
  15  15   0 49.4955 43.0236   1
  15 -15   0 32.5024 42.2490   1
 -16 -15   0 29.2238 45.6999   1
  16  15   0 19.4746 47.0861   1
 -17 -15   0 28.7061 40.4481   1
  17  15   0-38.2500 40.4218   1
 -18 -15   0-9.44893 33.2365   1
  18  15   0-9.41197 31.8571   1
   0  16   0 223.863 49.4175   1
   0 -16   0 93.6497 40.0996   1
   1  16   0 336.649 58.1226   1
  -1  16   0 281.004 56.0495   1
   1 -16   0 357.100 56.4650   1
  -1 -16   0 364.063 55.7019   1
   2  16   0 754.723 79.6595   1
  -2  16   0 581.570 73.3987   1
   2 -16   0 573.403 75.3975   1
  -2 -16   0 559.162 74.3279   1
   3 -16   0 146.084 52.1267   1
   3  16   0 70.6269 36.4611   1
  -3 -16   0 51.0949 34.2309   1
  -3  16   0 152.740 52.7134   1
   4  16   0 415.018 63.3611   1
   4 -16   0 513.948 65.6782   1
  -4  16   0 472.648 66.0236   1
   5 -16   0 31.0838 35.8393   1
   5  16   0 20.4701 39.2612   1
  -5 -16   0 20.4030 39.1331   1
  -5  16   0 102.651 47.1839   1
   6 -16   0 177.165 49.0100   1
   6  16   0 193.091 45.3116   1
  -6 -16   0 266.339 50.1689   1
  -6  16   0 125.208 49.5717   1
   7 -16   0 21.0526 42.3004   1
   7  16   0 40.2393 41.0087   1
  -7 -16   0 73.2333 47.6350   1
  -7  16   0 136.090 52.1898   1
   8 -16   0 95.9397 49.1562   1
   8  16   0 62.2440 38.0970   1
  -8 -16   0 41.6041 40.0940   1
  -8  16   0 166.961 52.1098   1
   9 -16   0 160.997 45.8335   1
  -9  16   0 62.4993 45.0641   1
   9  16   0 115.500 38.8220   1
  -9 -16   0 136.145 38.7238   1
 -10  16   0 83.7849 46.5114   1
  10  16   0 53.5229 43.5017   1
 -10 -16   0-20.3926 41.4390   1
  10 -16   0 10.6385 40.1232   1
 -11  16   0 240.925 52.1366   1
  11  16   0 241.137 56.4066   1
 -11 -16   0 294.754 57.6671   1
  11 -16   0 159.708 47.2432   1
 -12  16   0 197.374 50.7289   1
  12  16   0 144.988 49.1008   1
 -12 -16   0 192.245 53.9966   1
  12 -16   0 202.461 45.0134   1
 -13  16   0 20.7747 43.9185   1
  13  16   0 70.6546 46.3469   1
 -13 -16   0 10.1323 41.1609   1
  13 -16   0-31.9128 41.3737   1
 -14 -16   0 72.3434 45.9343   1
 -14  16   0 20.8353 42.9595   1
  14  16   0 39.4323 40.1083   1
 -16 -16   0-28.5575 30.2258   1
  16  16   0 9.52829 28.8472   1
   0  17   0 10.2699 44.5135   1
   0 -17   0 10.5044 42.0673   1
  -1  17   0 227.165 53.4957   1
   1  17   0 269.738 56.4192   1
  -1 -17   0 292.413 54.0681   1
   1 -17   0 187.256 54.3307   1
   2  17   0 40.8432 42.0900   1
  -2  17   0 20.2113 42.2155   1
  -2 -17   0 51.8245 47.1069   1
   2 -17   0 41.1793 42.4355   1
  -3  17   0 1018.06 90.7572   1
   3  17   0 850.989 88.8696   1
  -3 -17   0 986.048 92.1221   1
   3 -17   0 791.424 83.8971   1
   4 -17   0 42.2357 45.3689   1
   4  17   0 61.3146 46.0469   1
  -4 -17   0 133.335 50.2130   1
  -4  17   0 51.7166 47.6429   1
   5 -17   0 322.423 56.8828   1
  -5  17   0 332.609 60.2316   1
   6 -17   0 20.9483 32.4884   1
   6  17   0-30.4387 45.0339   1
  -6 -17   0-20.6306 46.8368   1
  -6  17   0 10.3601 32.8908   1
   7 -17   0 252.349 44.9653   1
  -7  17   0 189.023 44.3453   1
   8  17   0 31.1673 39.8141   1
  -8 -17   0 30.9870 37.6866   1
  -9  17   0-74.0745 48.0576   1
   9  17   0 10.4485 38.0969   1
   9 -17   0 21.2732 38.7823   1
  -9 -17   0-31.2130 40.4662   1
 -10  17   0 10.4674 46.5076   1
  10 -17   0 75.1813 51.9585   1
 -11  17   0 10.4548 42.4586   1
  11  17   0-21.3317 46.2263   1
 -11 -17   0-10.0446 38.4601   1
  11 -17   0 21.4432 40.4055   1
 -12  17   0 31.4038 50.1009   1
 -12 -17   0-19.8456 41.9437   1
  12  17   0 30.3717 45.4543   1
  12 -17   0-42.5186 48.2643   1
 -14 -17   0 50.4036 42.1628   1
  14  17   0 57.6943 41.7772   1
 -15 -17   0 28.7487 29.0625   1
  15  17   0 37.3984 30.4024   1
   0  18   0 299.866 57.6197   1
   0 -18   0 209.903 50.0633   1
  -1  18   0 41.1465 47.7341   1
   1  18   0 10.2793 44.5516   1
  -1 -18   0-41.7273 46.8375   1
   1 -18   0-31.5614 40.2828   1
   2  18   0 294.072 54.4728   1
  -2  18   0 300.210 56.7966   1
  -2 -18   0 369.727 58.0818   1
   2 -18   0 386.059 59.3404   1
   3  18   0 50.7106 37.7536   1
  -3  18   0 50.8630 46.3140   1
   3 -18   0 103.434 46.0347   1
  -3 -18   0 61.5108 34.8615   1
  -4  18   0-20.4167 40.2906   1
   4  18   0 20.3749 39.6124   1
  -4 -18   0 10.1992 40.2543   1
   4 -18   0 10.5820 39.2315   1
   5 -18   0 95.2259 42.9962   1
   5  18   0 30.3710 42.8193   1
  -5 -18   0-30.4901 41.3027   1
  -5  18   0 10.3294 36.3605   1
   6 -18   0 146.665 46.7449   1
   6  18   0 230.438 55.7547   1
  -6 -18   0 92.2630 49.8065   1
  -6  18   0 166.269 47.4364   1
   7 -18   0 20.8986 43.0217   1
  -7  18   0-20.7579 46.0667   1
   8 -18   0 188.629 48.2179   1
  -8  18   0 291.342 57.7520   1
   8  18   0 205.618 49.3517   1
  -8 -18   0 122.153 43.7631   1
  -9  18   0 63.1611 46.8588   1
   9  18   0 61.9151 35.7926   1
  -9 -18   0 50.7420 33.8394   1
   9 -18   0 115.517 49.3751   1
 -10  18   0-10.5194 49.3454   1
  10  18   0 20.9932 46.0607   1
  10 -18   0 10.5434 41.6305   1
 -10 -18   0 59.1215 46.7030   1
 -11  18   0 115.243 50.5260   1
 -12 -18   0 9.67020 38.1740   1
  12  18   0 19.7315 42.2411   1
 -13 -18   0 29.0380 34.8283   1
  13  18   0 95.9647 38.0220   1
   0  19   0 10.2229 47.9430   1
   0 -19   0 10.4041 47.7654   1
  -1  19   0 20.4906 32.8486   1
   1  19   0 150.870 48.3573   1
   1 -19   0 83.5956 37.0370   1
  -1 -19   0 132.763 49.0937   1
  -2  19   0 51.1094 46.9338   1
   2  19   0-9.99949 41.1792   1
   2 -19   0 20.9095 42.4676   1
  -2 -19   0 10.1753 41.9030   1
  -3  19   0-10.2850 46.7134   1
   3 -19   0 51.8188 40.9189   1
  -4  19   0 30.1938 43.6501   1
   4  19   0 10.1156 40.5387   1
   4 -19   0 51.2737 40.5049   1
  -4 -19   0 29.9609 41.7014   1
   5  19   0 79.7579 44.9143   1
  -5  19   0 60.5817 40.6004   1
   5 -19   0 62.9690 41.5850   1
  -5 -19   0 70.4216 38.6965   1
   6  19   0-19.5851 43.4754   1
  -6 -19   0 61.0826 47.2510   1
   7 -19   0 219.743 53.6460   1
   7  19   0 159.137 42.9078   1
  -7 -19   0 171.228 45.5078   1
  -7  19   0 338.519 65.6746   1
  -8  19   0 20.5632 44.6427   1
   8 -19   0 82.1245 47.7122   1
  -9 -19   0 9.85451 41.1195   1
  -9  19   0 20.4259 40.8984   1
   9  19   0-10.0945 44.8062   1
 -10 -19   0 57.5172 36.1355   1
  10  19   0 197.581 47.1450   1
   0  20   0 129.134 43.0539   1
   0 -20   0 121.298 38.0753   1
   1  20   0 9.85885 34.0276   1
  -1  20   0-10.0669 40.8844   1
   1 -20   0 10.2433 36.0277   1
  -1 -20   0 9.99145 33.1325   1
  -2  20   0 151.292 46.6272   1
   2  20   0 118.749 49.5262   1
   2 -20   0 82.2951 40.9698   1
  -2 -20   0 49.7486 41.8767   1
  -3  20   0 20.1188 34.0585   1
   3  20   0 9.90919 44.5013   1
   3 -20   0 10.2863 31.9213   1
  -3 -20   0 39.4954 43.3236   1
  -4  20   0 121.407 44.6327   1
   4 -20   0 50.9726 41.0973   1
   5  20   0-9.66116 41.9086   1
  -5  20   0 59.6047 47.5785   1
  -5 -20   0-19.7714 44.9206   1
   5 -20   0 121.138 50.2414   1
   6  20   0 9.62533 44.3119   1
  -6  20   0 29.5745 39.6155   1
  -6 -20   0 118.891 49.8447   1
   6 -20   0 101.333 45.6179   1
   7  20   0 68.7271 41.0517   1
  -7 -20   0 29.2762 34.4247   1
   0  21   0-9.61767 48.7213   1
   0 -21   0-19.4962 45.7198   1
   1  21   0-38.6169 52.7091   1
  -1  21   0-58.1417 51.2537   1
  -1 -21   0 9.70694 46.4878   1
   1 -21   0-29.5827 40.6324   1
   2  21   0 125.270 54.2289   1
  -2  21   0 68.6991 40.4545   1
   2 -21   0 119.869 43.8437   1
  -3  21   0 29.4873 46.0929   1
   3 -21   0-30.0710 41.8234   1
  26   0  -1 10.1760 44.1176   1
 -26   0   1-51.3111 51.9923   1
  24   0  -1-53.0779 46.5692   1
 -24   0   1 30.4947 47.1718   1
  22   0  -1 31.5574 43.8941   1
 -22   0   1-51.0457 45.3166   1
  21   0  -1-10.2542 39.2831   1
 -21   0   1 61.9747 46.9168   1
  20   0  -1 20.0704 38.4249   1
 -20   0   1-10.1783 40.7585   1
  19   0  -1-20.2460 32.8614   1
 -19   0   1 29.2741 35.5690   1
  18   0  -1 9.78613 29.6274   1
 -18   0   1 9.66348 30.6838   1
  16   0  -1 45.6510 40.1258   1
  15   0  -1-8.81100 37.7367   1
 -15   0   1-33.9590 35.9053   1
  14   0  -1-8.25633 31.6158   1
 -14   0   1-8.01128 30.1946   1
  13   0  -1-30.7976 27.1546   1
 -13   0   1-44.4500 27.9920   1
  12   0  -1 50.8508 30.3669   1
 -12   0   1 21.0226 27.3100   1
  11   0  -1 6.73392 27.3532   1
 -11   0   1 12.9595 25.2011   1
  10   0  -1 24.8666 25.9387   1
 -10   0   1-23.9244 27.4575   1
   9   0  -1-28.2784 27.1202   1
  -9   0   1-32.6372 27.3559   1
   8   0  -1-15.1253 23.3968   1
  -8   0   1 4.88052 22.8883   1
  -7   0   1-4.24582 16.0025   1
   6   0  -1 11.1503 20.2829   1
  -6   0   1-3.58370 17.4923   1
   5   0  -1 21.2798 19.1103   1
  -5   0   1 17.3836 19.4415   1
   4   0  -1-4.61524 17.6803   1
  -4   0   1 22.6140 15.9169   1
   3   0  -1 8.05397 13.4425   1
  -3   0   1-1.57236 10.8542   1
   1   0   1 3.75998 10.8988   1
  -1   0  -1 3.67487 10.9388   1
   2   0   1-1.97307 13.5569   1
  -2   0  -1-9.52815 15.0449   1
   3   0   1 24.1323 19.8840   1
  -3   0  -1-7.73550 16.8340   1
   4   0   1-33.4965 24.2112   1
  -4   0  -1 16.1758 20.1929   1
   6   0   1 13.9903 22.7667   1
  -6   0  -1 4.48629 20.8232   1
   7   0   1 26.3300 21.0871   1
  -7   0  -1-15.1871 17.1327   1
   8   0   1-23.2508 22.6256   1
  -8   0  -1-17.0450 17.6543   1
   9   0   1-19.2592 24.2013   1
  -9   0  -1-6.19228 19.6687   1
  10   0   1-7.09455 26.3293   1
 -10   0  -1 52.2905 28.0068   1
  12   0   1 16.0525 29.7567   1
 -12   0  -1-7.76651 31.5418   1
  13   0   1 8.53898 31.6600   1
 -13   0  -1 8.22732 31.9933   1
  14   0   1 8.85863 33.9222   1
 -14   0  -1 8.73431 36.9230   1
  15   0   1 9.13971 30.3083   1
 -15   0  -1-18.3416 27.0592   1
  16   0   1-38.2636 39.4257   1
 -16   0  -1-28.3323 36.2053   1
 -17   0  -1-19.2605 30.5914   1
  18   0   1 39.7017 37.4662   1
  19   0   1 9.95077 38.1091   1
 -19   0  -1 20.5421 47.1581   1
  20   0   1 41.2547 32.0023   1
 -20   0  -1-10.2361 33.9532   1
  21   0   1-10.5175 39.0005   1
 -21   0  -1-20.1577 43.1539   1
  22   0   1-31.8331 45.4463   1
 -22   0  -1 89.9519 51.0943   1
  23   0   1 31.3186 44.7029   1
 -23   0  -1 10.1136 42.7636   1
  24   0   1 10.1826 36.4703   1
 -24   0  -1-10.1863 37.7640   1
  25   0   1-10.0015 31.0270   1
 -25   0  -1 30.4304 35.0128   1
  26   0   1-9.85352 32.6906   1
 -26   0  -1-29.4422 35.1661   1
  26   1  -1 30.9168 43.5644   1
 -26   1   1-10.1978 40.2509   1
 -26  -1   1 9.87088 43.3019   1
  25   1  -1-10.5465 36.4180   1
 -25  -1   1-29.7260 34.8688   1
  24  -1  -1-10.4373 42.3876   1
  24   1  -1 31.3041 38.6849   1
 -24  -1   1-10.2535 40.4680   1
 -24   1   1-10.5857 46.4347   1
  23  -1  -1-20.9151 45.3318   1
 -23   1   1-10.5278 46.7355   1
  22   1  -1 31.3173 46.3996   1
  22  -1  -1 42.1024 31.1526   1
 -22  -1   1 20.4759 44.9774   1
 -22   1   1 72.1031 38.8970   1
  21   1  -1-20.8343 41.1324   1
  21  -1  -1-10.5606 41.6985   1
 -21  -1   1-20.3919 35.2113   1
 -21   1   1-40.1285 43.4970   1
  20   1  -1 91.6928 40.5054   1
  20  -1  -1 167.232 41.5095   1
 -20  -1   1 194.521 44.6344   1
 -20   1   1 176.701 43.3770   1
  19   1  -1 241.087 51.5143   1
  19  -1  -1 211.532 51.6454   1
 -19  -1   1 366.503 56.7039   1
 -19   1   1 236.525 55.6403   1
  18   1  -1 247.599 54.4024   1
  18  -1  -1 308.717 54.6809   1
 -18  -1   1 275.732 53.5637   1
 -18   1   1 262.353 50.5390   1
  17  -1  -1 27.5871 30.5926   1
 -17   1   1 66.4627 39.6933   1
  16   1  -1 344.262 55.4154   1
  16  -1  -1 386.085 56.0707   1
 -16  -1   1 334.305 50.9473   1
 -16   1   1 376.414 56.9574   1
  15  -1  -1 1026.00 92.4911   1
  15   1  -1 1036.87 93.0559   1
 -15   1   1 938.354 88.9335   1
 -15  -1   1 1166.88 95.2800   1
  14   1  -1 1043.87 87.2934   1
 -14  -1   1 944.162 83.8787   1
 -14   1   1 872.560 83.7095   1
  13   1  -1 11730.1 676.761   1
  13  -1  -1 11439.3 674.044   1
 -13  -1   1 11812.0 674.214   1
 -13   1   1 12657.9 676.724   1
  12   1  -1 22.6373 30.2248   1
  12  -1  -1-7.17944 27.0663   1
 -12   1   1 28.8121 27.1552   1
 -12  -1   1 14.6681 30.6097   1
  11   1  -1 641.603 60.1833   1
  11  -1  -1 462.195 54.1568   1
 -11   1   1 469.009 54.1941   1
 -11  -1   1 696.314 61.5924   1
  10   1  -1 1314.47 92.9371   1
  10  -1  -1 1215.05 90.5491   1
 -10  -1   1 1014.77 89.4665   1
 -10   1   1 1229.93 90.0390   1
   9   1  -1 7788.34 447.412   1
   9  -1  -1 7539.24 445.294   1
  -9  -1   1 7900.93 447.956   1
  -9   1   1 8115.30 446.336   1
   8   1  -1 20714.8 1165.82   1
   8  -1  -1 20726.6 1164.59   1
  -8  -1   1 21596.9 1166.66   1
  -8   1   1 21805.1 1164.37   1
   7   1  -1 13637.4 738.447   1
  -7  -1   1 13013.5 737.100   1
   6   1  -1 156207. 8327.80   1
   6  -1  -1 134507. 8325.35   1
  -6  -1   1 167172. 8328.75   1
  -6   1   1 162221. 8326.66   1
   5   1  -1 42814.7 2341.98   1
  -5   1   1 44999.5 2341.33   1
   5  -1  -1 40366.6 2339.63   1
  -5  -1   1 45071.3 2342.18   1
   4  -1  -1 47643.8 2555.10   1
  -4   1   1 48506.6 2555.07   1
  -4  -1   1 49319.8 2558.74   1
   4   1  -1 43598.1 2556.30   1
   3  -1  -1 183588. 9914.97   1
   3   1  -1 179011. 9916.69   1
  -3   1   1 186062. 9914.09   1
  -3  -1   1 185815. 9916.49   1
   2  -1  -1 7682.93 444.454   1
  -2  -1   1 8362.37 446.612   1
   2   1  -1 8280.35 446.400   1
  -2   1   1 8426.97 444.468   1
   1   1  -1 53960.9 2858.87   1
  -1  -1   1 51996.9 2858.57   1
   0  -1   1 4388.92 239.881   1
   0   1  -1 4212.17 239.581   1
   0   1   1 4191.26 238.436   1
   0  -1  -1 4596.76 238.677   1
   1  -1   1 725.575 48.6855   1
  -1  -1  -1 676.979 47.7450   1
   1   1   1 767.025 48.5299   1
   2   1   1 10452.1 553.160   1
   2  -1   1 9281.74 552.463   1
  -2  -1  -1 10398.9 553.130   1
  -2   1  -1 10283.8 553.770   1
   3   1   1 330463. 17139.8   1
   3  -1   1 295513. 17138.2   1
  -3  -1  -1 315232. 17139.4   1
  -3   1  -1 332861. 17139.5   1
   4   1   1 70855.2 3803.84   1
   4  -1   1 70697.6 3803.18   1
  -4  -1  -1 68630.6 3803.77   1
  -4   1  -1 70968.2 3803.30   1
   6   1   1 57834.7 3166.50   1
   6  -1   1 55923.0 3165.51   1
  -6  -1  -1 60632.6 3167.21   1
  -6   1  -1 59304.8 3166.35   1
   7   1   1 5567.37 315.030   1
   7  -1   1 5336.92 312.920   1
  -7  -1  -1 5293.68 313.099   1
  -7   1  -1 5373.20 313.149   1
   8   1   1 3784.55 232.457   1
   8  -1   1 4032.28 233.039   1
  -8  -1  -1 3645.79 231.215   1
  -8   1  -1 3864.46 232.543   1
   9   1   1 15009.8 792.180   1
   9  -1   1 13366.9 788.986   1
  -9  -1  -1 14467.2 790.735   1
  -9   1  -1 13767.0 789.966   1
  10   1   1 1060.89 96.4345   1
  10  -1   1 1291.60 99.0392   1
 -10  -1  -1 1167.52 97.5794   1
  12   1   1 3484.22 205.858   1
  12  -1   1 2980.70 200.600   1
 -12   1  -1 3099.62 201.243   1
 -12  -1  -1 2958.01 199.381   1
  13   1   1 25.3317 34.7968   1
  13  -1   1-8.51631 36.0290   1
 -13  -1  -1 49.4086 37.0022   1
 -13   1  -1 41.0635 32.4474   1
  14  -1   1 533.212 61.2190   1
  14   1   1 687.162 69.3004   1
 -14  -1  -1 508.131 62.2511   1
 -14   1  -1 628.190 66.0697   1
  15   1   1 1571.69 126.279   1
  15  -1   1 1588.51 126.138   1
 -15   1  -1 1806.20 130.282   1
 -15  -1  -1 1705.60 127.415   1
  16   1   1 87.1107 39.8839   1
 -16  -1  -1 167.254 45.4196   1
  17   1   1 49.3317 33.4228   1
  17  -1   1 19.6591 33.9565   1
 -17  -1  -1 19.3853 35.3600   1
 -17   1  -1 19.3113 38.1365   1
  18   1   1-9.96721 34.4364   1
  18  -1   1 91.4766 36.4381   1
 -18  -1  -1 50.0039 39.5022   1
 -18   1  -1-9.73706 30.9532   1
  19  -1   1 10.4291 39.3070   1
 -19   1  -1 9.82415 39.3433   1
  20   1   1-20.8663 38.0293   1
  20  -1   1-10.4396 44.1283   1
 -20  -1  -1 30.1856 40.2917   1
 -20   1  -1 10.0540 43.5747   1
  21   1   1-20.3835 37.1607   1
  21  -1   1-20.8218 35.9436   1
 -21  -1  -1-41.3437 39.5863   1
 -21   1  -1 10.3027 36.9122   1
  22   1   1-10.2632 35.4260   1
 -22  -1  -1-10.3358 41.3921   1
  23   1   1 72.5959 37.8407   1
  23  -1   1-10.2739 36.1746   1
 -23   1  -1 42.0585 39.6625   1
 -23  -1  -1 20.1316 37.3565   1
  24   1   1 31.1854 34.5247   1
  24  -1   1 30.8862 46.7873   1
 -24   1  -1 51.2617 48.1173   1
  25  -1   1-10.1632 41.2829   1
 -25   1  -1-20.0590 38.4110   1
  26   1   1 19.4466 38.3770   1
  26  -1   1 19.7555 34.7427   1
 -26  -1  -1 9.72731 42.1600   1
 -26   1  -1-19.5896 36.3143   1
  25   2  -1-10.0554 30.4489   1
 -25  -2   1-20.5759 33.4059   1
  24   2  -1-20.5088 42.2488   1
  24  -2  -1 127.077 51.7116   1
 -24  -2   1 10.2398 46.5209   1
 -24   2   1 10.4518 45.8746   1
  23   2  -1 41.9232 38.9066   1
  23  -2  -1 21.2230 32.1826   1
 -23  -2   1 41.0511 35.4760   1
 -23   2   1 41.9147 32.5631   1
  22   2  -1 31.1454 43.3176   1
  22  -2  -1 10.5365 37.7377   1
 -22  -2   1-10.4375 42.9734   1
 -22   2   1-31.4832 43.2074   1
  21   2  -1 31.1691 35.1758   1
  21  -2  -1 20.6166 40.6962   1
 -21  -2   1-10.2102 33.8709   1
 -21   2   1 52.7284 42.2404   1
  20   2  -1 10.3560 41.5407   1
  20  -2  -1 10.1879 40.2827   1
 -20  -2   1 79.6366 45.2647   1
 -20   2   1 82.0433 47.1426   1
  19   2  -1 99.4361 36.6905   1
  19  -2  -1 80.2661 42.2500   1
 -19  -2   1 86.7952 37.9294   1
 -19   2   1 178.709 47.8590   1
  18   2  -1 373.037 57.9481   1
  18  -2  -1 529.965 68.4129   1
 -18  -2   1 492.476 63.1440   1
 -18   2   1 403.347 60.1557   1
  17   2  -1 614.134 71.1407   1
  17  -2  -1 748.449 74.6117   1
 -17  -2   1 553.510 69.5826   1
 -17   2   1 597.249 68.2464   1
  16  -2  -1 9.28392 36.1019   1
 -16  -2   1 45.0269 38.5539   1
 -16   2   1-17.4896 31.3244   1
  15   2  -1 507.712 64.4896   1
  15  -2  -1 631.366 65.9803   1
 -15  -2   1 471.386 61.9385   1
 -15   2   1 384.078 55.8725   1
  14   2  -1 21120.6 1143.29   1
  14  -2  -1 20837.1 1141.10   1
 -14  -2   1 19982.8 1139.44   1
 -14   2   1 20091.4 1138.72   1
  13   2  -1 861.247 77.6452   1
 -13  -2   1 798.798 72.8754   1
 -13   2   1 789.900 74.6758   1
  12  -2  -1 3364.00 201.373   1
 -12   2   1 2939.97 197.805   1
  11   2  -1 2824.84 181.708   1
  11  -2  -1 2758.45 179.009   1
 -11  -2   1 2816.80 181.122   1
 -11   2   1 2788.88 178.876   1
  10   2  -1 21584.4 1183.33   1
  10  -2  -1 22605.6 1182.35   1
 -10  -2   1 20571.8 1181.30   1
 -10   2   1 20944.9 1180.42   1
   9  -2  -1 16430.9 806.259   1
  -9  -2   1 15675.3 807.288   1
  -9   2   1 15196.5 803.763   1
   8   2  -1 1202.92 87.9864   1
   8  -2  -1 1177.46 86.0281   1
  -8  -2   1 1208.28 88.5874   1
  -8   2   1 1177.36 84.1747   1
   7   2  -1 23181.7 1225.07   1
  -7   2   1 21994.6 1221.98   1
  -7  -2   1 23161.9 1225.25   1
   7  -2  -1 21218.0 1222.36   1
  -6   2   1 21494.6 1147.33   1
   6  -2  -1 20472.6 1146.74   1
   5   2  -1 212.064 29.7614   1
   5  -2  -1 215.992 28.4079   1
  -5  -2   1 222.792 28.1731   1
  -5   2   1 216.367 27.0448   1
   4  -2  -1 461888. 25351.2   1
  -4  -2   1 453812. 25353.6   1
  -4   2   1 472496. 25351.4   1
   4   2  -1 495093. 25354.4   1
   3  -2  -1 92179.6 5076.11   1
  -3  -2   1 94638.0 5078.76   1
   3   2  -1 90698.1 5079.07   1
  -3   2   1 97995.3 5076.36   1
  -2  -2   1 119028. 6568.85   1
   2  -2  -1 123796. 6566.02   1
  -2   2   1 121022. 6565.86   1
   2   2  -1 122392. 6568.62   1
  -1  -2   1 21166.9 1234.06   1
   1   2  -1 22946.9 1234.94   1
  -1   2   1 23487.6 1232.96   1
   1  -2  -1 23197.8 1232.79   1
   0  -2  -1 68469.6 3803.20   1
   0  -2   1 73498.8 3804.85   1
   0   2  -1 66255.8 3804.01   1
   0   2   1 73626.4 3803.19   1
   1  -2   1 8972.47 456.051   1
  -1   2  -1 7724.94 455.123   1
   1   2   1 8321.85 454.328   1
  -1  -2  -1 8080.84 453.909   1
   2  -2   1 98665.7 5377.71   1
  -2   2  -1 99462.5 5377.53   1
   2   2   1 102370. 5378.60   1
  -2  -2  -1 97924.2 5378.17   1
   3  -2   1 4383.39 254.878   1
  -3   2  -1 4531.98 254.855   1
  -3  -2  -1 4591.45 256.099   1
   3   2   1 4362.68 255.426   1
   4   2   1 91441.4 5005.12   1
  -4  -2  -1 90500.2 5004.66   1
  -4   2  -1 93387.7 5004.76   1
   4  -2   1 94872.7 5004.71   1
  -5  -2  -1 4.38407 22.2574   1
   5   2   1 140.020 28.2937   1
   6   2   1 40330.4 2323.82   1
   6  -2   1 44889.2 2324.46   1
  -6  -2  -1 44470.3 2326.31   1
  -6   2  -1 41444.5 2323.96   1
   7   2   1 43469.4 2331.92   1
   7  -2   1 42652.7 2331.20   1
  -7  -2  -1 42215.3 2331.08   1
  -7   2  -1 42900.0 2330.00   1
   8   2   1 25.0968 27.7514   1
   8  -2   1 18.2583 24.9716   1
  -8   2  -1 5.73176 25.9794   1
   9   2   1 26319.5 1420.15   1
   9  -2   1 26584.1 1420.55   1
  -9  -2  -1 25480.8 1418.78   1
  -9   2  -1 24897.1 1416.75   1
  10   2   1 26351.5 1366.05   1
  10  -2   1 26284.9 1364.50   1
 -10  -2  -1 21375.8 1360.70   1
 -10   2  -1 25267.3 1361.78   1
  11   2   1 3208.50 204.929   1
 -11  -2  -1 3093.84 202.528   1
  12   2   1 1254.06 98.0464   1
  12  -2   1 1042.13 94.7714   1
 -12  -2  -1 1284.09 98.0967   1
 -12   2  -1 1001.58 89.9155   1
  13   2   1 3599.13 230.937   1
  13  -2   1 3507.78 228.953   1
 -13  -2  -1 3465.79 228.972   1
 -13   2  -1 3767.86 230.393   1
  14   2   1 680.825 72.2654   1
  14  -2   1 767.394 75.7501   1
 -14   2  -1 625.886 68.9096   1
  15  -2   1 843.619 83.4215   1
  15   2   1 813.670 79.8540   1
 -15  -2  -1 971.030 82.9002   1
 -15   2  -1 825.766 81.4554   1
  16   2   1 3581.33 226.433   1
 -16  -2  -1 3245.18 222.701   1
  17   2   1 214.606 41.2416   1
  17  -2   1 167.209 46.1158   1
 -17  -2  -1 150.228 39.2665   1
 -17   2  -1 155.726 44.6924   1
  18  -2   1-10.0198 38.3683   1
 -18  -2  -1 58.5893 37.9719   1
 -18   2  -1-30.0583 38.3668   1
  19  -2   1 336.743 56.7232   1
 -19   2  -1 205.750 55.8682   1
  20   2   1 30.9593 34.9413   1
  20  -2   1-20.5386 42.8612   1
 -20  -2  -1-10.2059 29.3271   1
 -20   2  -1 105.075 49.2857   1
  21   2   1 10.3684 39.1101   1
  21  -2   1 20.9331 45.3932   1
 -21  -2  -1 51.5484 44.7137   1
 -21   2  -1 41.6834 42.9372   1
  22   2   1-10.4560 45.3200   1
  22  -2   1-10.5089 47.1857   1
 -22  -2  -1 40.3174 45.2575   1
 -22   2  -1 20.7517 46.0563   1
  23   2   1 10.0901 33.4619   1
  23  -2   1 20.8718 44.1155   1
 -23  -2  -1-10.2283 41.5418   1
 -23   2  -1 20.6517 47.4056   1
  24   2   1 20.0571 36.5544   1
  24  -2   1-10.2631 37.4094   1
 -24   2  -1 10.2193 33.1734   1
 -24  -2  -1-30.3093 36.1858   1
  25  -2   1-10.0862 44.2513   1
 -25   2  -1-20.2176 49.8190   1
 -26   2  -1-9.81502 33.8790   1
  26   3  -1 9.81983 31.2039   1
 -26  -3   1 39.8234 38.7339   1
  25   3  -1 41.0268 51.0160   1
 -25  -3   1-39.9890 49.2631   1
  24   3  -1 30.9728 41.9488   1
  24  -3  -1 53.1546 45.5279   1
 -24  -3   1-10.2659 45.0507   1
 -24   3   1 20.9530 44.3033   1
  23   3  -1 62.3948 35.6341   1
 -23  -3   1 153.875 46.3951   1
  22   3  -1 42.0824 37.7364   1
  22  -3  -1 62.9276 38.2835   1
 -22  -3   1-40.4111 44.3638   1
 -22   3   1 115.626 47.7717   1
  21   3  -1-30.7004 42.7294   1
  21  -3  -1-10.4523 36.1107   1
 -21  -3   1-49.6230 45.0920   1
 -21   3   1-31.0958 41.5378   1
  20  -3  -1 31.0333 32.8418   1
 -20   3   1-20.4244 34.5618   1
  19   3  -1 303.029 55.7313   1
  19  -3  -1 152.153 48.2687   1
 -19  -3   1 184.719 52.0818   1
 -19   3   1 160.163 47.6657   1
  18   3  -1 200.036 46.1999   1
  18  -3  -1 326.011 52.9320   1
 -18   3   1 195.124 44.6680   1
  17   3  -1-9.85153 37.1297   1
 -17  -3   1 28.5951 40.2935   1
  16   3  -1 125.778 42.1230   1
  16  -3  -1 137.210 37.9330   1
 -16  -3   1 147.133 41.0614   1
 -16   3   1 156.472 39.1633   1
  15   3  -1 5687.71 345.388   1
  15  -3  -1 5408.07 342.100   1
 -15  -3   1 5697.10 344.243   1
 -15   3   1 5888.60 346.348   1
  14   3  -1 53.0823 32.3267   1
 -14  -3   1 50.7402 27.5443   1
  14  -3  -1 16.5120 32.6627   1
  13   3  -1 29736.1 1569.66   1
 -13  -3   1 27607.5 1567.92   1
  13  -3  -1 27760.4 1566.02   1
 -13   3   1 28701.0 1567.07   1
 -12  -3   1 617.347 63.8470   1
  12   3  -1 553.366 63.6736   1
 -12   3   1 628.156 62.5903   1
  11   3  -1 44.0216 25.4579   1
 -11   3   1 48.2896 27.3530   1
  11  -3  -1-6.85561 26.7854   1
 -10  -3   1 572.280 58.9555   1
 -10   3   1 546.837 56.3520   1
  10  -3  -1 655.514 58.1388   1
  10   3  -1 516.214 55.9134   1
   9   3  -1 34674.1 1822.85   1
  -9   3   1 33557.9 1819.73   1
   9  -3  -1 31616.3 1818.21   1
  -9  -3   1 33619.3 1822.63   1
  -8   3   1 6654.60 371.634   1
   8  -3  -1 6696.65 372.079   1
   8   3  -1 6004.50 373.127   1
  -8  -3   1 6501.93 374.510   1
   7   3  -1 30296.6 1724.12   1
  -7   3   1 31564.1 1721.58   1
   7  -3  -1 32169.5 1722.52   1
  -7  -3   1 32280.2 1726.51   1
  -6  -3   1 12281.7 686.355   1
   6   3  -1 12422.3 687.747   1
  -5   3   1 88686.2 4735.86   1
   5  -3  -1 86491.7 4735.71   1
  -4  -3   1 11180.5 613.701   1
   4   3  -1 11870.6 614.243   1
  -4   3   1 12297.1 611.499   1
  -3  -3   1 443.414 40.2031   1
   3  -3  -1 431.237 37.8588   1
  -3   3   1 362.706 37.2621   1
  -2  -3   1 19433.7 1064.00   1
   2   3  -1 17880.6 1062.50   1
  -2   3   1 20537.1 1061.05   1
   2  -3  -1 19880.9 1061.51   1
  -1  -3   1 1191.15 83.4351   1
   1   3  -1 1151.43 83.4729   1
   1  -3  -1 1346.39 81.9663   1
   0  -3  -1 113376. 6116.88   1
   0   3  -1 99502.2 6116.76   1
   0   3   1 121519. 6117.50   1
   0  -3   1 120474. 6119.07   1
  -1  -3  -1 513326. 24797.9   1
   1  -3   1 427479. 24795.4   1
   1   3   1 426661. 24795.2   1
  -1   3  -1 484915. 24797.3   1
   2  -3   1 593.059 48.8550   1
  -2   3  -1 657.781 50.2554   1
  -2  -3  -1 668.479 49.2980   1
   2   3   1 594.924 47.8935   1
  -3   3  -1 43.0899 24.2389   1
   3  -3   1 80.1776 25.1676   1
  -4  -3  -1 112.217 25.3087   1
   4   3   1 75.5070 26.7012   1
   5  -3   1 4688.99 270.454   1
  -5   3  -1 4706.14 269.454   1
   5   3   1 4750.71 271.747   1
  -5  -3  -1 4390.94 271.047   1
  -6  -3  -1 160.952 34.5413   1
   6  -3   1 119.862 30.0849   1
  -6   3  -1 104.993 28.1413   1
   6   3   1 204.441 33.6620   1
  -7   3  -1 10694.4 596.162   1
   7  -3   1 10368.0 595.569   1
  -7  -3  -1 10942.4 597.468   1
   7   3   1 10393.0 596.337   1
  -8   3  -1 41661.5 2274.07   1
   8  -3   1 41096.1 2274.66   1
  -8  -3  -1 43086.7 2276.54   1
   8   3   1 41041.8 2274.38   1
  -9   3  -1 19246.8 1045.31   1
   9  -3   1 18613.6 1045.23   1
  -9  -3  -1 18814.1 1046.89   1
   9   3   1 18731.2 1046.38   1
 -10   3  -1 43746.9 2359.12   1
  10  -3   1 42625.3 2359.11   1
 -11  -3  -1 12703.9 700.668   1
  11   3   1 12011.4 700.119   1
 -12   3  -1 694.770 68.6569   1
  12  -3   1 682.365 68.5730   1
 -12  -3  -1 685.315 68.7866   1
  12   3   1 631.625 68.2200   1
 -13   3  -1 1771.76 127.315   1
  13  -3   1 1615.54 124.797   1
 -13  -3  -1 1650.71 127.157   1
  13   3   1 1658.56 128.678   1
 -14   3  -1 1250.32 107.198   1
  14  -3   1 1367.78 110.700   1
 -14  -3  -1 1296.43 108.199   1
  14   3   1 1364.20 112.540   1
 -15   3  -1 2647.71 171.819   1
  15  -3   1 2220.89 166.248   1
  16  -3   1 1780.35 134.457   1
 -16  -3  -1 1628.20 131.738   1
  16   3   1 1842.49 136.476   1
 -17   3  -1 9.81744 32.5547   1
  17  -3   1-39.7828 30.8500   1
 -17  -3  -1 19.1421 37.2155   1
  17   3   1 9.95602 36.2905   1
 -18   3  -1 250.989 49.9057   1
  18  -3   1 274.686 53.6849   1
 -18  -3  -1 362.503 55.5747   1
  18   3   1 351.590 58.8559   1
 -19   3  -1 81.6165 44.8431   1
  19  -3   1 72.2017 46.3982   1
 -19  -3  -1 19.4697 31.0377   1
  19   3   1 60.7036 32.9658   1
 -20   3  -1-20.6357 38.8858   1
  20  -3   1 20.8207 40.4801   1
 -20  -3  -1-20.0630 44.5263   1
  20   3   1-10.3677 44.9356   1
 -21   3  -1-10.4318 36.6896   1
  21  -3   1-10.4083 34.5136   1
 -21  -3  -1 10.1463 34.3384   1
  21   3   1 20.8491 34.5674   1
 -22   3  -1-10.4554 42.4653   1
  22  -3   1 31.2979 41.1792   1
 -22  -3  -1 10.2599 45.0095   1
  22   3   1 10.2251 40.3600   1
 -23   3  -1-10.3313 44.2280   1
  23  -3   1 20.9769 39.5283   1
 -23  -3  -1-10.1207 36.2500   1
  23   3   1-20.5028 35.3826   1
 -24   3  -1 60.3855 41.0831   1
  24  -3   1 136.312 45.6340   1
 -24  -3  -1 49.4047 49.3219   1
  24   3   1 50.3670 41.6814   1
 -25   3  -1-9.83264 36.4658   1
 -25  -3  -1-49.6351 36.8155   1
  25   3   1 9.61594 35.0637   1
 -26  -4   1-29.2226 42.2475   1
  26   4  -1 89.5203 45.6904   1
 -25  -4   1-10.0531 33.3532   1
  25   4  -1-30.0506 35.2470   1
 -24   4   1 20.5597 42.9250   1
  24  -4  -1 42.8875 48.1682   1
 -23  -4   1 130.295 45.0952   1
  23   4  -1 144.590 44.8253   1
 -22   4   1 102.629 45.1236   1
  22  -4  -1 10.7189 40.5118   1
 -21   4   1 163.859 49.9407   1
  21  -4  -1 138.693 46.7062   1
 -21  -4   1 130.636 48.0667   1
  21   4  -1 61.6867 41.6942   1
 -20   4   1-20.4016 37.8193   1
  20  -4  -1-20.9276 34.6990   1
 -20  -4   1 9.97308 34.4221   1
  20   4  -1 10.3669 37.1318   1
 -19   4   1 30.1684 38.5294   1
  19  -4  -1 40.8212 35.2497   1
 -19  -4   1 29.7864 32.9530   1
  19   4  -1 10.3626 29.7911   1
 -18   4   1 157.486 44.1985   1
  18  -4  -1 138.569 41.2923   1
 -18  -4   1 217.278 51.7801   1
  18   4  -1 204.435 50.7786   1
 -17  -4   1-19.2184 33.1699   1
  17   4  -1 49.8050 40.4577   1
 -16   4   1 683.970 71.8417   1
  16  -4  -1 608.895 68.9683   1
 -15   4   1 62.0588 33.5998   1
  15  -4  -1 26.5469 35.1055   1
 -15  -4   1 100.218 39.1637   1
  15   4  -1 83.6652 39.9542   1
 -14   4   1 10512.5 602.492   1
  14  -4  -1 10442.1 602.601   1
  14   4  -1 10784.3 605.679   1
 -14  -4   1 10238.3 602.427   1
  13  -4  -1 5671.48 344.289   1
 -13  -4   1 6125.02 348.726   1
  13   4  -1 5482.85 345.350   1
 -12  -4   1 7722.58 446.312   1
  12   4  -1 7510.33 443.966   1
 -11   4   1 2389.40 157.901   1
  11  -4  -1 2396.54 160.073   1
 -10  -4   1 16114.2 882.993   1
  10  -4  -1 16273.9 881.218   1
  10   4  -1 16129.1 882.703   1
 -10   4   1 14810.9 878.207   1
   9  -4  -1 910.565 73.5719   1
  -9  -4   1 1024.69 79.2527   1
  -9   4   1 776.720 69.2651   1
   9   4  -1 819.440 73.0569   1
   8  -4  -1 62676.4 3449.73   1
  -8  -4   1 66777.9 3455.10   1
  -8   4   1 61426.3 3449.92   1
   8   4  -1 64076.6 3454.79   1
   7  -4  -1 6942.42 402.939   1
  -7  -4   1 7053.66 407.288   1
  -7   4   1 7110.66 403.355   1
   7   4  -1 7226.97 410.143   1
   6  -4  -1 79230.0 4364.68   1
  -6  -4   1 80479.7 4368.95   1
   6   4  -1 80086.9 4368.90   1
  -6   4   1 82637.4 4365.23   1
  -5  -4   1 17153.2 925.972   1
   5   4  -1 16420.3 924.273   1
  -4  -4   1 127205. 6908.80   1
   4  -4  -1 127800. 6906.03   1
   4   4  -1 128057. 6908.64   1
  -4   4   1 128220. 6905.98   1
  -3   4   1 314.718 34.2610   1
   3  -4  -1 368.170 36.0555   1
   2  -4  -1 14893.1 819.173   1
  -2   4   1 14919.4 817.957   1
   1   4  -1 98462.7 5451.15   1
   1  -4  -1 100684. 5449.57   1
  -1  -4   1 102136. 5451.36   1
  -1   4   1 101931. 5449.08   1
   0   4   1 88325.6 4931.03   1
   0  -4   1 93398.0 4933.19   1
   0  -4  -1 92273.7 4931.82   1
   0   4  -1 91220.6 4932.36   1
   1   4   1 10973.7 600.163   1
  -1  -4  -1 10971.3 600.495   1
  -1   4  -1 10959.9 601.024   1
   1  -4   1 10445.2 600.444   1
  -3  -4  -1 4246.97 249.836   1
   3   4   1 4301.14 249.347   1
   4   4   1 44137.3 2479.56   1
  -4  -4  -1 45423.4 2480.17   1
  -4   4  -1 47605.7 2479.12   1
   4  -4   1 45238.1 2477.91   1
   5   4   1 65033.0 3979.11   1
  -5  -4  -1 75623.8 3977.28   1
  -5   4  -1 76912.7 3975.76   1
   5  -4   1 74902.6 3975.88   1
   6   4   1 84987.9 4651.30   1
  -6  -4  -1 84795.1 4650.48   1
  -6   4  -1 89546.5 4648.73   1
   6  -4   1 83866.7 4647.09   1
   7   4   1 12217.4 676.466   1
   7  -4   1 11917.0 675.142   1
  -7  -4  -1 12812.2 679.594   1
  -7   4  -1 11421.0 673.400   1
   8   4   1 492.519 53.0474   1
  -8  -4  -1 344.152 48.5374   1
  -8   4  -1 464.817 50.1669   1
   8  -4   1 502.350 51.4741   1
   9  -4   1 48597.2 2518.13   1
   9   4   1 45011.4 2516.90   1
  -9  -4  -1 45947.0 2517.63   1
  -9   4  -1 45099.5 2515.37   1
  10  -4   1 3275.34 195.933   1
 -10   4  -1 3218.04 194.072   1
 -10  -4  -1 2979.29 194.336   1
 -11  -4  -1 12647.5 708.284   1
  11  -4   1 12380.5 707.734   1
 -11   4  -1 12525.3 706.493   1
  11   4   1 12369.0 708.566   1
 -12  -4  -1 5208.01 308.157   1
  12  -4   1 5493.46 309.558   1
 -12   4  -1 4397.86 303.397   1
  12   4   1 5142.89 308.984   1
 -13  -4  -1 2585.65 174.418   1
  13  -4   1 2322.91 169.732   1
 -13   4  -1 2664.83 173.489   1
  13   4   1 2470.03 172.227   1
 -14  -4  -1 3380.68 225.206   1
  14  -4   1 3360.68 224.372   1
 -14   4  -1 3601.52 227.967   1
  14   4   1 3604.48 229.174   1
 -15  -4  -1 769.218 78.7875   1
  15  -4   1 796.358 79.2260   1
  15   4   1 778.018 81.3993   1
 -16  -4  -1 106.283 39.0647   1
  16  -4   1 97.0522 39.7819   1
 -16   4  -1 106.166 43.6673   1
  16   4   1 90.6180 42.3559   1
 -17  -4  -1 19.6360 37.0867   1
  17  -4   1 109.577 39.9700   1
 -17   4  -1 39.6247 37.4182   1
  17   4   1 20.3920 37.2507   1
 -18  -4  -1 355.947 59.8021   1
  18  -4   1 439.900 59.1366   1
 -18   4  -1 564.526 64.4875   1
  18   4   1 481.589 65.0219   1
 -19  -4  -1 355.163 59.2691   1
  19   4   1 420.336 62.0881   1
 -20  -4  -1 39.4021 43.7351   1
  20  -4   1-42.4546 41.2833   1
 -20   4  -1 71.3183 43.6284   1
  20   4   1 10.3213 41.9308   1
  21  -4   1 31.8885 45.5167   1
 -21   4  -1 10.1757 43.0270   1
 -22  -4  -1-49.8441 33.0572   1
  22  -4   1-21.2169 40.6197   1
 -22   4  -1 50.6018 46.9627   1
  22   4   1 20.7703 33.7125   1
  23  -4   1 63.3826 35.2165   1
 -23   4  -1 70.9001 35.1452   1
 -24  -4  -1-20.0206 45.9558   1
  24  -4   1-41.5833 37.8948   1
 -24   4  -1-50.0616 41.7777   1
  24   4   1 99.5883 46.7029   1
 -25  -4  -1 47.9650 33.7791   1
  25   4   1 9.84294 32.6796   1
 -26  -5   1 9.66753 36.4372   1
  26   5  -1-29.3136 33.0733   1
 -25  -5   1 9.74916 32.3454   1
  25   5  -1 30.3462 32.8533   1
 -24  -5   1 39.2428 32.5923   1
  24  -5  -1 84.2008 39.0706   1
 -24   5   1 20.5611 38.7943   1
  24   5  -1 10.0949 30.6221   1
 -23  -5   1 49.1111 35.8354   1
  23  -5  -1 10.5961 43.0603   1
 -23   5   1 82.3811 48.8150   1
  23   5  -1-10.2874 34.1474   1
 -22  -5   1 258.681 55.3166   1
  22  -5  -1 254.529 47.1026   1
 -22   5   1 143.787 43.5572   1
  22   5  -1 299.697 55.6170   1
 -21  -5   1 171.331 50.9955   1
  21  -5  -1 73.9268 43.9521   1
 -21   5   1 112.056 47.2028   1
  21   5  -1 125.341 48.8912   1
 -20  -5   1 50.8418 40.1837   1
  20  -5  -1 62.7007 41.2943   1
 -20   5   1-20.1823 36.2001   1
  20   5  -1 63.0317 40.2754   1
  19  -5  -1 103.013 42.4985   1
 -19   5   1 9.91977 32.3142   1
  18  -5  -1 201.360 49.1699   1
 -18  -5   1 147.915 44.3486   1
 -18   5   1 203.558 50.0631   1
 -17  -5   1 482.487 64.6431   1
  17  -5  -1 520.390 68.1881   1
 -17   5   1 527.553 67.1601   1
  17   5  -1 655.929 74.2736   1
 -16  -5   1-28.9456 37.5233   1
  16  -5  -1 56.7841 36.2443   1
  16   5  -1 9.74871 39.5980   1
 -16   5   1 27.3477 38.0428   1
  15  -5  -1 1065.77 92.4308   1
 -15   5   1 1017.40 91.6317   1
  14   5  -1 308.279 49.8819   1
 -14  -5   1 455.338 57.8182   1
 -14   5   1 285.170 48.3689   1
  14  -5  -1 347.457 50.1912   1
  13   5  -1 8391.33 514.904   1
 -13  -5   1 8781.74 517.495   1
 -13   5   1 8875.79 514.033   1
  13  -5  -1 9540.35 517.757   1
  12   5  -1 4990.09 295.293   1
 -12  -5   1 4835.90 295.351   1
  12  -5  -1 4597.55 291.250   1
  11   5  -1 18765.5 1024.17   1
  11  -5  -1 18196.8 1020.29   1
 -11   5   1 17954.6 1019.41   1
 -11  -5   1 18541.2 1023.06   1
 -10   5   1 5105.58 307.194   1
  10  -5  -1 5230.74 308.791   1
   9   5  -1 593.759 60.7981   1
  -9   5   1 602.149 58.2245   1
   9  -5  -1 675.086 60.6861   1
  -9  -5   1 625.171 62.3388   1
   8   5  -1 3151.93 193.582   1
  -8   5   1 2963.93 184.273   1
   8  -5  -1 2833.30 184.409   1
  -8  -5   1 2915.24 187.848   1
   7   5  -1 46345.9 2490.80   1
  -7   5   1 46773.7 2486.23   1
   7  -5  -1 43868.2 2485.06   1
  -7  -5   1 45890.3 2489.79   1
   6   5  -1 7219.12 421.144   1
  -6   5   1 7135.98 418.183   1
   6  -5  -1 7221.25 418.641   1
  -6  -5   1 7895.43 424.367   1
   5   5  -1 95861.8 5385.37   1
   5  -5  -1 102418. 5382.83   1
  -5  -5   1 100490. 5385.91   1
  -5   5   1 98924.5 5382.35   1
   4   5  -1 19250.1 1041.09   1
  -4   5   1 17598.8 1037.34   1
  -4  -5   1 18366.9 1040.12   1
   4  -5  -1 20444.3 1039.06   1
  -3  -5   1 64640.1 3531.57   1
   3   5  -1 65562.9 3530.58   1
  -2  -5   1 644.665 56.6939   1
   2   5  -1 695.929 57.1949   1
  -1  -5   1 68059.3 3668.88   1
   1   5  -1 67349.2 3668.17   1
   0   5  -1 74593.6 4108.36   1
   0  -5   1 77250.6 4109.88   1
  -1   5  -1 51872.8 2862.11   1
   1   5   1 49628.5 2860.56   1
   1  -5   1 54978.2 2863.66   1
  -1  -5  -1 54795.3 2861.76   1
   2  -5   1 7355.60 438.715   1
  -2  -5  -1 7917.83 438.414   1
  -2   5  -1 7512.07 438.061   1
   2   5   1 8217.90 438.885   1
   3  -5   1 161007. 8787.78   1
   3   5   1 163807. 8789.18   1
  -3   5  -1 168788. 8788.43   1
  -3  -5  -1 156973. 8789.06   1
   4   5   1 36723.6 2054.71   1
  -4   5  -1 40235.3 2055.82   1
   4  -5   1 35897.1 2054.56   1
  -4  -5  -1 38027.4 2056.48   1
   5   5   1 2899.36 175.039   1
  -5   5  -1 2644.56 170.490   1
   5  -5   1 2617.83 172.770   1
  -5  -5  -1 2755.59 172.526   1
   6   5   1 903.665 77.6031   1
   6  -5   1 944.574 74.5907   1
  -6   5  -1 878.362 73.6210   1
  -6  -5  -1 959.346 77.5237   1
   7   5   1 471.544 50.2576   1
   7  -5   1 450.922 49.1426   1
  -7  -5  -1 391.043 47.0971   1
  -7   5  -1 340.271 46.3524   1
   8   5   1 15444.8 914.179   1
   8  -5   1 16502.0 914.517   1
  -8  -5  -1 17387.7 920.389   1
  -8   5  -1 16495.8 914.160   1
  -9   5  -1 17049.5 935.487   1
   9  -5   1 16503.7 934.275   1
 -10  -5  -1 31290.2 1752.68   1
  10   5   1 32512.2 1753.65   1
  11  -5   1 1410.96 103.019   1
  11   5   1 1060.92 96.0009   1
 -11  -5  -1 1433.02 104.139   1
 -11   5  -1 1081.42 97.5134   1
  12  -5   1 996.162 87.0973   1
  12   5   1 948.328 88.4637   1
 -12   5  -1 919.743 83.6561   1
 -12  -5  -1 1005.35 89.5146   1
  13   5   1 2730.27 174.898   1
 -13  -5  -1 2167.95 167.960   1
 -13   5  -1 2614.30 172.408   1
  14  -5   1 2508.03 174.034   1
 -15  -5  -1 370.094 57.4393   1
  15   5   1 383.418 60.3640   1
 -16  -5  -1 19.3649 30.1759   1
  16  -5   1 49.5937 36.2729   1
 -16   5  -1 104.680 42.8274   1
  16   5   1 60.6166 36.3032   1
 -17  -5  -1 197.179 49.4418   1
  17  -5   1 152.323 44.9594   1
 -17   5  -1 194.970 48.4598   1
  17   5   1 135.776 47.2577   1
 -18  -5  -1 525.610 65.7173   1
  18  -5   1 371.313 58.7835   1
 -18   5  -1 307.950 55.6875   1
  18   5   1 353.624 55.3204   1
 -19  -5  -1 180.700 44.5269   1
  19  -5   1 281.424 55.9088   1
 -19   5  -1 191.231 52.2969   1
  19   5   1 104.380 39.2066   1
 -20  -5  -1 507.781 63.3987   1
  20  -5   1 536.512 72.5020   1
 -20   5  -1 528.208 69.0339   1
  20   5   1 529.518 66.7049   1
 -21  -5  -1-9.96744 30.9197   1
  21  -5   1 10.5021 40.8373   1
 -21   5  -1-20.3407 47.6953   1
  21   5   1 40.8621 33.8768   1
 -22  -5  -1 77.6539 41.7628   1
  22  -5   1 135.942 45.5135   1
 -22   5  -1 40.6512 40.3272   1
  22   5   1 60.5175 39.4402   1
 -23  -5  -1 127.409 49.0556   1
  23  -5   1 72.5612 46.3349   1
 -23   5  -1 90.7408 50.4478   1
  23   5   1 111.419 46.8218   1
  24  -5   1 10.2146 36.5858   1
 -24   5  -1-19.9831 38.8508   1
 -25  -5  -1-28.8507 46.5038   1
  25   5   1-19.1608 41.5419   1
 -25  -6   1-9.46270 45.2926   1
  25   6  -1 29.2617 42.7892   1
 -24  -6   1 58.1273 42.0274   1
  24   6  -1 10.0400 36.6417   1
 -23  -6   1 9.83910 32.0596   1
  23  -6  -1 31.9628 42.1415   1
 -23   6   1 62.8808 42.0583   1
  23   6  -1 102.347 41.0778   1
 -22  -6   1 80.3500 48.7651   1
  22  -6  -1 106.028 46.7354   1
 -22   6   1 115.076 49.2723   1
  22   6  -1 41.5919 40.6893   1
  21  -6  -1 261.759 55.0895   1
 -21   6   1 291.570 57.4658   1
 -20  -6   1 160.800 44.4775   1
  20   6  -1 267.445 52.9272   1
 -19  -6   1 120.394 42.6843   1
  19  -6  -1 71.0205 39.7455   1
 -19   6   1 101.428 43.1462   1
  19   6  -1 62.8106 42.7888   1
 -18  -6   1 368.048 59.0469   1
  18  -6  -1 308.049 51.6288   1
 -18   6   1 188.755 48.4536   1
  18   6  -1 267.938 54.2887   1
 -17  -6   1 208.705 49.5221   1
  17   6  -1 363.845 55.6000   1
 -17   6   1 242.126 52.2048   1
  17  -6  -1 213.071 50.9551   1
 -16  -6   1 1843.51 137.781   1
  16  -6  -1 1717.96 132.774   1
  16   6  -1 1894.98 138.720   1
 -16   6   1 1614.08 130.551   1
  15  -6  -1 321.058 49.0453   1
 -15   6   1 370.971 51.4496   1
  15   6  -1 181.693 48.3878   1
 -15  -6   1 279.149 50.8070   1
  14  -6  -1 150.578 42.4452   1
 -14  -6   1 215.131 48.4191   1
  14   6  -1 377.796 54.2498   1
 -14   6   1 391.995 54.1451   1
  13   6  -1 659.320 73.8172   1
  13  -6  -1 878.617 75.9978   1
 -13   6   1 596.093 70.3442   1
 -13  -6   1 821.327 78.0078   1
  12   6  -1 11380.1 676.598   1
  12  -6  -1 12948.5 679.249   1
 -12  -6   1 10822.6 675.439   1
 -12   6   1 12446.2 676.647   1
 -11  -6   1 961.396 81.9529   1
  11   6  -1 663.705 70.9106   1
  10   6  -1 4528.03 289.238   1
 -10  -6   1 4745.90 290.916   1
 -10   6   1 4729.68 287.591   1
  10  -6  -1 5057.89 289.938   1
  -9   6   1 6.90057 25.5827   1
   9  -6  -1-6.81224 23.9592   1
   8   6  -1 60.2355 31.5471   1
  -8  -6   1 65.7043 30.5959   1
  -8   6   1 84.1671 31.7311   1
   8  -6  -1 6.61965 27.7689   1
   7   6  -1 9082.66 509.015   1
  -7  -6   1 9239.23 509.548   1
  -7   6   1 8800.04 505.103   1
   7  -6  -1 8433.20 504.813   1
   6   6  -1 10285.9 543.198   1
   6  -6  -1 9574.21 538.142   1
  -6   6   1 9298.51 538.658   1
  -6  -6   1 9004.64 539.876   1
  -5  -6   1 5502.46 323.070   1
   5   6  -1 5839.19 324.568   1
   5  -6  -1 5412.31 320.059   1
  -5   6   1 5335.31 319.427   1
   4   6  -1 10763.2 606.298   1
  -4  -6   1 11264.2 608.176   1
  -4   6   1 10907.7 604.089   1
   4  -6  -1 10267.2 604.139   1
   3   6  -1 11884.8 651.165   1
  -3  -6   1 11582.0 650.713   1
  -3   6   1 11604.5 647.689   1
   3  -6  -1 11399.0 648.610   1
   2   6  -1 202857. 11540.7   1
  -2  -6   1 218640. 11541.5   1
  -2   6   1 219012. 11538.4   1
   2  -6  -1 213815. 11538.3   1
   1  -6  -1 27865.6 1533.43   1
  -1  -6   1 28080.3 1534.93   1
   1   6  -1 28247.0 1535.26   1
  -1   6   1 27981.0 1532.76   1
   0   6   1 55196.4 2896.58   1
   0  -6  -1 52096.7 2895.64   1
   0   6  -1 53362.8 2896.97   1
   0  -6   1 52693.0 2897.20   1
   1   6   1 17846.4 999.689   1
  -1  -6  -1 18291.0 1001.24   1
  -1   6  -1 18673.2 1001.44   1
   1  -6   1 17789.5 1000.21   1
  -2   6  -1 45683.7 2297.57   1
   2  -6   1 47926.5 2299.40   1
  -2  -6  -1 41901.1 2296.45   1
   3  -6   1 7919.26 421.013   1
  -3  -6  -1 7471.95 419.996   1
  -3   6  -1 6895.45 418.437   1
   3   6   1 7043.05 418.317   1
  -4   6  -1 29879.8 1600.05   1
  -4  -6  -1 30903.0 1602.57   1
   4   6   1 32257.3 1603.09   1
   5  -6   1 10128.7 575.583   1
  -5   6  -1 10250.7 575.871   1
  -5  -6  -1 10623.6 578.242   1
   5   6   1 9746.97 576.230   1
   6  -6   1 4482.12 265.507   1
  -6  -6  -1 4653.81 266.114   1
   6   6   1 4799.90 267.395   1
   7  -6   1 516.264 54.5671   1
  -7   6  -1 528.090 55.4529   1
  -7  -6  -1 479.303 56.0333   1
   7   6   1 502.697 57.6696   1
   8  -6   1 10009.4 565.808   1
  -8   6  -1 9808.93 565.693   1
  -9  -6  -1 7490.32 424.717   1
   9   6   1 6916.82 418.137   1
 -10   6  -1 141.225 41.7894   1
  10   6   1 175.400 35.9090   1
 -10  -6  -1 249.490 41.5108   1
 -11   6  -1 9694.44 548.949   1
  11  -6   1 9426.57 548.595   1
  11   6   1 9472.06 549.160   1
 -11  -6  -1 9409.45 549.642   1
 -12   6  -1 1737.12 132.308   1
 -12  -6  -1 1944.14 135.277   1
  12   6   1 1649.13 130.938   1
 -13   6  -1 1266.07 108.285   1
  13  -6   1 1387.15 110.667   1
 -13  -6  -1 1336.84 110.575   1
  13   6   1 1389.88 110.899   1
 -14  -6  -1 760.344 83.1620   1
  14   6   1 954.265 88.4196   1
  14  -6   1 751.635 79.8611   1
 -14   6  -1 1005.54 88.1538   1
 -15   6  -1 9.51977 38.1848   1
  15  -6   1-9.51821 37.0755   1
  15   6   1 19.8605 36.2635   1
 -16   6  -1 742.067 77.7910   1
  16  -6   1 595.756 72.8760   1
 -16  -6  -1 663.055 76.2967   1
  16   6   1 716.982 77.8006   1
 -17   6  -1 748.033 82.6166   1
  17  -6   1 628.516 75.1189   1
 -17  -6  -1 712.206 76.1268   1
  17   6   1 695.370 76.1202   1
 -18   6  -1 91.3123 44.2791   1
  18   6   1 83.5233 46.6308   1
  18  -6   1 121.715 44.7960   1
 -18  -6  -1 90.6020 47.0026   1
  19  -6   1 1027.02 98.9482   1
 -19   6  -1 1283.36 105.771   1
  19   6   1 1158.37 107.065   1
 -19  -6  -1 1210.82 106.281   1
  20  -6   1 10.3935 43.9412   1
 -20   6  -1 20.6664 45.3349   1
  21   6   1 123.847 38.8397   1
  22  -6   1 31.3671 45.9675   1
 -22   6  -1 82.5263 47.9673   1
 -23  -6  -1 9.34845 31.0032   1
  23   6   1 10.1463 36.9872   1
 -24   6  -1-10.1775 38.9696   1
 -24  -6  -1 37.9356 32.7331   1
  24   6   1-19.5402 32.3980   1
 -25  -7   1 9.36209 35.2821   1
  25   7  -1-9.70433 38.3006   1
 -24  -7   1 9.58858 34.3435   1
  24   7  -1-19.9434 36.3479   1
 -23   7   1 31.5264 47.2252   1
  23   7  -1 51.0714 46.4219   1
 -23  -7   1 29.6070 45.3503   1
  22   7  -1 114.743 40.6529   1
 -22  -7   1-10.1415 37.6988   1
  21   7  -1 128.123 50.3918   1
  21  -7  -1 190.474 49.4420   1
 -21  -7   1 150.465 50.7345   1
 -21   7   1 208.866 51.7966   1
  20   7  -1 94.7772 37.4561   1
  20  -7  -1 199.249 54.3491   1
 -20  -7   1 262.402 47.6992   1
 -20   7   1 113.684 48.8048   1
  19   7  -1-10.3952 39.8182   1
  19  -7  -1-41.5682 41.6288   1
 -19  -7   1 111.319 46.9733   1
 -19   7   1 20.3843 43.6456   1
  18   7  -1-30.9968 43.6779   1
 -18   7   1 40.0957 44.4944   1
  18  -7  -1 40.6162 38.2706   1
 -18  -7   1-10.0923 42.1132   1
 -17   7   1 440.860 60.9648   1
 -17  -7   1 410.208 62.0853   1
  17   7  -1 385.413 60.5341   1
  17  -7  -1 436.907 62.0444   1
  16   7  -1-9.93305 34.9372   1
 -16   7   1 28.7048 38.8601   1
 -16  -7   1 19.9968 35.1671   1
  16  -7  -1-9.64008 36.3315   1
 -15  -7   1 999.462 97.1949   1
 -15   7   1 1081.63 98.4630   1
  15  -7  -1 1162.49 99.3505   1
  15   7  -1 1157.88 99.5320   1
 -14  -7   1 801.960 78.0394   1
  14  -7  -1 815.745 79.1711   1
  14   7  -1 602.688 72.8088   1
 -14   7   1 750.293 76.8957   1
  13  -7  -1 661.798 68.0869   1
 -13   7   1 607.660 65.3332   1
  13   7  -1 579.866 67.7468   1
 -13  -7   1 570.152 64.4758   1
  12  -7  -1 942.322 86.4368   1
 -12   7   1 1201.53 93.5224   1
  12   7  -1 968.669 90.2108   1
 -12  -7   1 1005.62 93.9623   1
  11  -7  -1 6390.91 368.173   1
 -11   7   1 6087.93 366.662   1
  11   7  -1 6295.46 370.596   1
 -11  -7   1 5903.67 369.508   1
  10   7  -1 25.8085 30.8131   1
 -10  -7   1-33.6215 34.1365   1
   9  -7  -1 867.008 72.6064   1
   9   7  -1 692.686 70.7564   1
  -9   7   1 702.059 68.1194   1
   8   7  -1 94.9580 32.4985   1
  -8   7   1 117.392 30.3164   1
  -8  -7   1 55.1234 30.5371   1
   7  -7  -1 20441.7 1184.39   1
  -7   7   1 22549.1 1186.64   1
   6   7  -1 717.336 69.2549   1
  -6  -7   1 742.187 68.7962   1
   6  -7  -1 686.401 66.5047   1
   5  -7  -1 26998.0 1426.56   1
   5   7  -1 25565.0 1427.02   1
  -5  -7   1 25602.2 1427.69   1
  -5   7   1 25596.7 1424.29   1
   4  -7  -1 11863.7 707.033   1
   4   7  -1 12713.9 708.492   1
  -4  -7   1 13144.8 709.952   1
  -4   7   1 12793.8 705.747   1
   3  -7  -1 23270.4 1298.40   1
   3   7  -1 24343.3 1302.18   1
  -3  -7   1 22771.6 1302.15   1
  -3   7   1 24183.8 1300.32   1
   2  -7  -1 1000.77 75.5559   1
   2   7  -1 848.744 73.2076   1
  -2  -7   1 838.281 75.7656   1
  -2   7   1 1025.52 75.7587   1
  -1  -7   1 40219.6 2171.28   1
   1  -7  -1 39681.5 2169.71   1
   1   7  -1 39203.1 2170.32   1
  -1   7   1 40050.8 2169.65   1
   0  -7   1 3304.50 212.834   1
   0   7   1 3491.11 211.638   1
   0  -7  -1 3670.77 213.428   1
   0   7  -1 3406.34 212.419   1
   1  -7   1 12.2682 26.1718   1
   1   7   1 58.2223 26.9639   1
  -1   7  -1 35.8673 28.8313   1
   2  -7   1 34646.7 1857.60   1
   2   7   1 34083.4 1856.71   1
  -2  -7  -1 34233.6 1858.11   1
  -2   7  -1 32878.0 1856.72   1
   3  -7   1 48589.6 2577.84   1
  -3   7  -1 45806.9 2576.21   1
  -3  -7  -1 47151.1 2577.34   1
   3   7   1 47776.8 2577.35   1
   4  -7   1 13268.7 713.231   1
  -4   7  -1 12212.5 711.267   1
  -4  -7  -1 12492.4 711.959   1
   4   7   1 12803.8 712.733   1
  -5   7  -1 79.7246 31.2971   1
   5  -7   1 115.398 33.2523   1
  -5  -7  -1 35.8282 27.1071   1
  -6   7  -1 228.392 38.7298   1
   6  -7   1 210.847 40.9584   1
   6   7   1 286.015 44.1837   1
  -6  -7  -1 224.116 41.1759   1
   7   7   1 405.578 55.8482   1
  -7  -7  -1 383.806 51.2128   1
  -7   7  -1 487.023 55.0509   1
   7  -7   1 307.706 45.6911   1
  -8  -7  -1 1688.36 128.502   1
   8   7   1 1870.51 133.074   1
   9   7   1 3787.26 232.714   1
  -9  -7  -1 3726.17 233.020   1
  -9   7  -1 3333.46 229.769   1
   9  -7   1 3693.88 231.671   1
  10   7   1 8296.01 497.801   1
 -10  -7  -1 8693.98 502.526   1
 -10   7  -1 8513.38 499.012   1
  10  -7   1 8852.02 500.077   1
  11   7   1 413.268 57.7725   1
 -11  -7  -1 322.036 50.4127   1
 -11   7  -1 216.041 43.7115   1
 -12  -7  -1 2673.00 186.911   1
 -12   7  -1 2758.61 185.577   1
  12  -7   1 2813.74 186.792   1
  12   7   1 2726.29 186.554   1
 -13  -7  -1 944.758 94.1804   1
  13  -7   1 1182.55 96.5907   1
 -13   7  -1 1066.32 92.2816   1
  13   7   1 936.425 92.7623   1
 -14  -7  -1 19.6880 29.8086   1
  14   7   1 9.75377 28.0210   1
  15  -7   1 1455.98 118.053   1
  15   7   1 1563.10 122.304   1
 -15   7  -1 1475.07 117.904   1
 -15  -7  -1 1353.42 117.830   1
  16   7   1 143.478 40.2898   1
  16  -7   1 170.683 49.3841   1
 -16   7  -1 246.132 47.5335   1
 -16  -7  -1 138.753 38.4514   1
  17   7   1-10.3025 39.4476   1
  17  -7   1 71.5767 45.9094   1
 -17   7  -1-10.0285 45.0262   1
 -17  -7  -1-20.1926 35.5097   1
  18   7   1 727.333 83.7393   1
 -18  -7  -1 807.172 84.1811   1
  19   7   1 178.285 46.2645   1
  19  -7   1 314.410 58.2730   1
 -19   7  -1 165.022 56.0932   1
 -19  -7  -1 202.254 50.6083   1
  20   7   1 295.142 53.6099   1
  20  -7   1 189.497 50.1184   1
 -20   7  -1 134.259 49.7275   1
 -20  -7  -1 354.037 57.5926   1
  21   7   1 10.3805 42.1590   1
  21  -7   1 21.0663 39.0519   1
 -21   7  -1-20.6647 44.2332   1
 -21  -7  -1 19.8909 42.5770   1
  22   7   1 20.2627 43.9358   1
  22  -7   1 62.6281 36.7426   1
 -22   7  -1 51.5060 39.4715   1
 -22  -7  -1-29.2473 40.1675   1
  23   7   1-49.0022 34.4694   1
 -23   7  -1-30.7017 35.3210   1
  23  -7   1 10.3072 32.7234   1
  24   7   1 29.3993 30.3972   1
 -24  -7  -1-18.0624 31.7640   1
  24   8  -1 39.5863 33.5204   1
 -24  -8   1 9.56385 34.2808   1
  23   8  -1 20.3792 44.7104   1
 -23  -8   1 19.7257 43.7894   1
 -22   8   1 21.5364 49.5219   1
  22  -8  -1 84.6232 46.4947   1
  21   8  -1-31.3563 45.9440   1
  21  -8  -1-10.5911 40.6599   1
 -21  -8   1 80.1412 46.0830   1
 -20   8   1 137.645 49.4450   1
  20  -8  -1 199.970 48.1158   1
  19   8  -1 62.4743 33.8737   1
 -19  -8   1 20.4787 31.0753   1
  18  -8  -1-30.6255 33.8584   1
 -18   8   1 31.1847 32.2507   1
  18   8  -1 10.3302 31.2781   1
 -18  -8   1 40.6193 33.6805   1
 -17   8   1 226.243 51.2302   1
  17  -8  -1 69.8189 40.6427   1
  16  -8  -1 266.017 49.1545   1
 -16   8   1 229.609 47.8959   1
 -16  -8   1 162.872 48.2893   1
  16   8  -1 238.646 51.8150   1
  15   8  -1 1678.37 135.368   1
 -15  -8   1 1965.00 139.772   1
  14   8  -1 19.2635 39.6705   1
 -14  -8   1-57.8170 44.2499   1
 -14   8   1-18.7170 31.0509   1
  14  -8  -1-19.0393 30.9207   1
  13   8  -1 93.8137 37.6873   1
 -13  -8   1-28.8479 38.6237   1
 -13   8   1 109.562 42.0222   1
  13  -8  -1 55.8595 37.9292   1
  12   8  -1 7801.23 442.347   1
 -12  -8   1 7258.44 441.940   1
 -12   8   1 7634.60 442.826   1
  12  -8  -1 7165.04 439.647   1
  11   8  -1 220.537 49.2830   1
  11  -8  -1 302.886 49.0631   1
 -10  -8   1 3603.74 220.434   1
 -10   8   1 3450.00 216.144   1
  10  -8  -1 3670.11 219.198   1
   9   8  -1 1477.30 112.971   1
  -9  -8   1 1537.12 114.415   1
   9  -8  -1 1315.69 107.340   1
   8   8  -1 672.253 64.1997   1
  -8   8   1 596.328 62.1272   1
   8  -8  -1 767.363 65.7428   1
   7   8  -1 4978.65 300.188   1
  -7   8   1 4701.31 296.270   1
  -7  -8   1 5207.94 302.571   1
  -6  -8   1 2742.58 182.001   1
   6   8  -1 2791.54 182.713   1
  -6   8   1 2810.14 179.684   1
   6  -8  -1 2842.87 180.942   1
  -5   8   1 4340.39 267.121   1
   5  -8  -1 4527.12 268.695   1
  -4   8   1 10619.2 596.146   1
   4   8  -1 11255.1 599.489   1
  -4  -8   1 10536.8 598.724   1
   4  -8  -1 9740.82 593.945   1
  -3   8   1 18151.7 1057.50   1
   3   8  -1 19689.9 1060.89   1
  -3  -8   1 19238.5 1060.78   1
   3  -8  -1 19438.9 1059.43   1
  -2   8   1 25012.3 1363.70   1
   2   8  -1 23510.7 1364.08   1
  -2  -8   1 24517.5 1366.08   1
   2  -8  -1 26103.0 1365.47   1
  -1   8   1 5839.57 355.742   1
   1   8  -1 6584.60 360.723   1
   1  -8  -1 6272.62 357.498   1
  -1  -8   1 5772.15 357.501   1
   0   8   1 2966.01 194.292   1
   0   8  -1 3141.85 196.920   1
   0  -8  -1 2892.11 194.471   1
   0  -8   1 3502.19 199.882   1
  -1   8  -1 2030.70 138.109   1
   1   8   1 2009.30 137.324   1
  -1  -8  -1 2109.72 139.551   1
   1  -8   1 2009.13 138.712   1
  -2   8  -1 5713.83 342.500   1
   2   8   1 6079.04 343.882   1
  -2  -8  -1 5560.41 342.480   1
   2  -8   1 5915.21 343.429   1
  -3   8  -1 13336.9 668.630   1
   3   8   1 11027.8 662.110   1
  -3  -8  -1 11897.7 665.567   1
   3  -8   1 11068.6 663.812   1
   4   8   1 6464.29 361.500   1
  -4  -8  -1 5994.23 359.278   1
   4  -8   1 5659.30 357.370   1
  -4   8  -1 6306.43 360.255   1
  -5   8  -1 94.5278 33.1864   1
   5  -8   1 201.904 38.6576   1
  -6  -8  -1 55.9515 26.6964   1
   6   8   1 63.1407 29.9152   1
   7  -8   1 18709.4 1040.08   1
  -7   8  -1 19048.4 1039.68   1
   7   8   1 19068.6 1042.99   1
  -7  -8  -1 17757.1 1042.78   1
   8  -8   1 1700.25 130.696   1
  -8   8  -1 1966.28 134.137   1
   8   8   1 1961.93 141.941   1
  -8  -8  -1 1680.43 133.143   1
   9  -8   1 926.598 86.4417   1
  -9   8  -1 1020.73 88.5194   1
   9   8   1 1161.39 95.0945   1
  -9  -8  -1 797.096 86.3859   1
  10  -8   1 1597.39 123.448   1
 -10   8  -1 1511.98 121.440   1
 -10  -8  -1 1641.54 124.575   1
  10   8   1 1650.64 123.456   1
  11  -8   1 36.9064 37.0098   1
 -11  -8  -1 38.0999 40.3200   1
  11   8   1 45.4601 39.9413   1
  12   8   1 1248.22 110.980   1
 -12  -8  -1 1388.75 113.653   1
 -12   8  -1 1544.77 114.710   1
  12  -8   1 1317.39 112.773   1
 -13  -8  -1 771.453 78.7427   1
  13   8   1 866.210 81.8123   1
  14  -8   1 398.363 57.2917   1
 -14   8  -1 501.905 63.0143   1
  14   8   1 511.106 65.7014   1
 -14  -8  -1 575.150 68.2043   1
  15  -8   1 49.3253 40.7618   1
 -15   8  -1 30.1192 40.3499   1
  15   8   1 110.626 49.2076   1
 -15  -8  -1 70.8286 43.4517   1
  16  -8   1 100.919 41.1181   1
 -16   8  -1 111.666 45.6916   1
 -16  -8  -1 191.486 51.1559   1
  16   8   1 163.540 48.5289   1
  17   8   1 343.253 59.5139   1
 -17  -8  -1 372.180 58.9251   1
 -17   8  -1 338.063 59.5094   1
  17  -8   1 267.214 57.2004   1
  18   8   1 165.998 44.8792   1
 -18  -8  -1 315.180 51.4802   1
 -18   8  -1 227.921 50.9790   1
  18  -8   1 166.301 44.9554   1
  19   8   1-21.0018 42.6494   1
 -19  -8  -1-10.0086 40.6503   1
 -19   8  -1-20.8750 46.3301   1
  19  -8   1 10.4682 40.7071   1
 -20  -8  -1 10.0310 31.8644   1
  20   8   1 31.2087 35.2232   1
 -21   8  -1 41.8069 38.7533   1
  21  -8   1-20.9637 37.5475   1
  22   8   1 30.4085 38.8198   1
 -22  -8  -1 9.71065 39.4459   1
 -22   8  -1 10.4482 43.6031   1
  22  -8   1 10.3827 43.8962   1
 -23  -8  -1 47.2159 34.4688   1
  23   8   1 19.6270 32.5921   1
 -24  -9   1 38.0071 43.6268   1
  24   9  -1-9.81442 44.0717   1
 -22  -9   1-19.6365 43.0697   1
  22   9  -1 10.2237 43.7674   1
 -21  -9   1 19.8272 42.9668   1
  21   9  -1-10.3716 41.5328   1
  20   9  -1-10.3394 31.3239   1
  20  -9  -1 54.7882 43.8974   1
 -20   9   1-10.7167 44.7337   1
 -20  -9   1 61.4165 38.5973   1
 -19   9   1 116.951 44.9659   1
  19  -9  -1 282.537 55.5097   1
  18   9  -1 276.369 47.8287   1
 -18   9   1 189.850 48.1566   1
  18  -9  -1 182.754 45.6787   1
 -18  -9   1 185.057 44.9010   1
  17   9  -1 50.8820 31.5990   1
 -17   9   1 31.2266 35.2574   1
  17  -9  -1 10.5845 33.6355   1
 -17  -9   1 10.3752 31.4403   1
 -16   9   1-20.6293 41.8907   1
  16  -9  -1 10.4380 41.1975   1
  15   9  -1 634.951 73.9982   1
 -15  -9   1 746.253 77.1506   1
  15  -9  -1 646.229 78.6143   1
 -14  -9   1 831.108 84.3834   1
  14   9  -1 739.620 80.9373   1
  13   9  -1 47.6822 35.5357   1
 -13   9   1 93.5882 37.6470   1
  13  -9  -1 85.8454 41.4946   1
 -13  -9   1 41.1104 41.8926   1
  12   9  -1 105.993 40.7331   1
  12  -9  -1 82.3673 33.9939   1
 -12  -9   1 116.075 40.8862   1
 -12   9   1 179.593 41.2935   1
 -11   9   1 4287.16 280.964   1
  11  -9  -1 4868.30 286.076   1
  10   9  -1 1411.84 111.163   1
 -10  -9   1 1198.33 106.023   1
  10  -9  -1 1130.52 101.839   1
 -10   9   1 1469.67 107.557   1
   9  -9  -1 847.773 76.3444   1
  -9   9   1 771.085 73.3778   1
   9   9  -1 765.105 78.4118   1
  -9  -9   1 735.923 78.7532   1
   8   9  -1 14353.7 850.780   1
  -8  -9   1 15652.1 855.202   1
  -8   9   1 15684.0 852.191   1
   8  -9  -1 14928.7 850.895   1
  -7  -9   1 4997.22 330.496   1
   7   9  -1 5649.10 334.021   1
  -7   9   1 5425.46 330.468   1
   7  -9  -1 6061.43 334.319   1
   6   9  -1 366.706 52.1885   1
  -6  -9   1 440.800 54.2682   1
  -5   9   1 262.614 39.6304   1
   5   9  -1 188.885 42.5492   1
  -5  -9   1 135.858 40.7253   1
   5  -9  -1 174.335 36.3123   1
  -4   9   1 85.5886 27.9645   1
   4   9  -1 140.727 38.2672   1
  -4  -9   1 95.2198 37.3095   1
   4  -9  -1 132.105 31.6011   1
  -3   9   1 3476.74 214.162   1
   3   9  -1 3546.01 216.794   1
  -3  -9   1 3257.50 214.827   1
   3  -9  -1 3332.00 213.917   1
  -2   9   1 12568.8 702.299   1
   2  -9  -1 12322.9 702.137   1
  -1   9   1 64.0618 28.8300   1
   1  -9  -1 100.788 33.3314   1
   0   9   1 4152.32 247.134   1
   0  -9  -1 3843.27 245.183   1
   1   9   1 1514.87 115.186   1
  -1  -9  -1 1651.78 117.447   1
   3   9   1 1901.91 131.143   1
  -3  -9  -1 1789.30 131.726   1
  -4  -9  -1 3746.42 245.971   1
   4  -9   1 3872.28 246.777   1
   4   9   1 4123.80 248.868   1
  -4   9  -1 4141.13 247.203   1
   5  -9   1 469.202 58.0750   1
  -5   9  -1 623.412 60.7045   1
   5   9   1 627.485 61.8028   1
   6  -9   1 5611.11 333.552   1
   6   9   1 5502.63 333.794   1
  -6  -9  -1 5380.58 332.523   1
   7  -9   1 1813.56 131.287   1
  -7   9  -1 1672.49 128.834   1
   7   9   1 1848.35 134.787   1
  -7  -9  -1 1830.49 134.069   1
   8  -9   1 917.434 86.5775   1
  -8   9  -1 998.637 87.3007   1
   8   9   1 1062.44 93.7171   1
  -8  -9  -1 971.662 88.0181   1
   9  -9   1 905.239 89.5692   1
  -9   9  -1 1008.82 91.6029   1
   9   9   1 1117.67 98.2128   1
  10  -9   1 4615.96 289.555   1
  10   9   1 4552.52 289.467   1
 -10  -9  -1 4771.67 291.443   1
  11  -9   1 387.914 57.4770   1
  11   9   1 542.152 65.4648   1
 -11  -9  -1 478.631 64.0660   1
 -11   9  -1 417.736 59.6479   1
 -12  -9  -1 2119.75 151.505   1
  12   9   1 1934.46 148.690   1
  13  -9   1 90.9982 44.4196   1
 -13   9  -1 39.7197 41.5044   1
  13   9   1 39.2186 31.9209   1
 -13  -9  -1 29.4189 31.2287   1
  14  -9   1 10.2473 37.3927   1
 -14   9  -1 50.5252 38.7311   1
  14   9   1 19.8988 36.9273   1
 -14  -9  -1 49.7956 39.3453   1
 -15   9  -1 184.139 53.5037   1
  15  -9   1 41.7447 40.9939   1
  16  -9   1 116.306 44.4224   1
 -16   9  -1 51.7093 33.9719   1
  16   9   1 71.4870 42.3674   1
 -16  -9  -1 164.103 47.8769   1
  17  -9   1 10.6815 36.1498   1
 -17   9  -1-10.4279 33.8505   1
  17   9   1 20.6294 41.3039   1
 -17  -9  -1-10.1707 42.9915   1
 -18   9  -1 10.5198 44.5399   1
  18  -9   1 85.5732 44.7038   1
  19   9   1 10.3213 32.7873   1
 -19  -9  -1 10.0435 35.3421   1
 -19   9  -1-10.5649 38.5260   1
  19  -9   1 75.2272 37.1080   1
  20   9   1-31.0699 44.3352   1
 -20  -9  -1 49.3543 43.2992   1
 -20   9  -1-10.5684 42.9201   1
  20  -9   1-10.7474 38.4930   1
  21   9   1 51.3012 34.7939   1
 -21  -9  -1 19.5448 35.0705   1
 -21   9  -1 42.1089 41.6068   1
  21  -9   1 53.5229 36.2947   1
 -22   9  -1 41.7412 48.9874   1
 -23  -9  -1-56.0873 49.4186   1
  23   9   1 48.5904 44.1267   1
 -23 -10   1-19.0255 39.1736   1
  23  10  -1-9.86591 37.7839   1
 -22 -10   1 28.7782 37.2993   1
  22  10  -1-30.4320 42.8788   1
 -21 -10   1 9.98981 42.2345   1
  21  10  -1 20.2639 45.4973   1
  20 -10  -1-22.0528 38.7864   1
 -20 -10   1-39.9007 45.2974   1
 -20  10   1 21.7336 36.0398   1
  19  10  -1-10.2433 39.8286   1
 -19 -10   1-10.1682 39.5369   1
 -19  10   1 21.6081 43.2634   1
  19 -10  -1 10.9338 43.1531   1
 -18  10   1 10.6292 43.1710   1
  18 -10  -1 10.8061 42.6527   1
  17  10  -1 213.807 53.2978   1
 -17  10   1 313.298 52.2205   1
  17 -10  -1 212.775 48.5253   1
  16  10  -1-50.5453 42.7537   1
 -16 -10   1 30.3477 37.5287   1
 -16  10   1-10.1923 45.7824   1
 -15  10   1-49.7686 40.9903   1
  15 -10  -1 20.2553 38.7872   1
  14  10  -1 49.2535 37.8080   1
 -14 -10   1 72.2400 40.2121   1
 -14  10   1 48.6071 37.3142   1
  14 -10  -1 19.7416 36.0742   1
 -13 -10   1 20.4079 41.4480   1
  13  10  -1 9.97839 38.2149   1
  12 -10  -1 3860.53 246.835   1
  12  10  -1 3694.11 248.160   1
 -12 -10   1 4030.67 249.830   1
 -12  10   1 3733.59 245.292   1
  11  10  -1 624.852 72.5079   1
  11 -10  -1 517.455 66.7863   1
 -11  10   1 592.764 69.4778   1
 -11 -10   1 588.690 69.1124   1
  10 -10  -1 90.9372 37.8562   1
 -10  10   1 115.139 36.8920   1
  -9 -10   1 1085.34 95.7290   1
   9 -10  -1 1095.93 93.6912   1
   9  10  -1 1096.17 96.3655   1
  -9  10   1 876.972 87.0176   1
  -8 -10   1 7193.82 418.655   1
   8 -10  -1 6775.81 412.600   1
   8  10  -1 6770.41 414.386   1
  -8  10   1 7295.47 415.479   1
  -7 -10   1 4464.53 290.064   1
   7 -10  -1 4989.02 291.197   1
   7  10  -1 4499.91 289.856   1
  -7  10   1 4832.61 289.307   1
  -6 -10   1 5579.35 365.370   1
   6  10  -1 6437.40 369.246   1
   6 -10  -1 6450.31 368.681   1
  -5  10   1 133.523 40.9110   1
   5  10  -1 167.544 39.2148   1
  -5 -10   1 178.633 38.9417   1
   5 -10  -1 233.353 44.2699   1
  -4  10   1 15108.2 873.109   1
   4  10  -1 15690.9 876.841   1
  -4 -10   1 15679.1 877.510   1
   4 -10  -1 15906.8 874.816   1
  -3  10   1 23.4550 29.4766   1
   3  10  -1-8.21731 31.9626   1
  -3 -10   1-8.28362 33.1817   1
   3 -10  -1 63.9320 37.0930   1
  -2  10   1 31.4137 29.2462   1
   2  10  -1 103.394 31.0484   1
  -2 -10   1 41.3501 25.8003   1
   2 -10  -1 31.3899 23.9148   1
  -1  10   1 44534.0 2399.00   1
   1  10  -1 44441.7 2401.14   1
   1 -10  -1 42050.7 2397.56   1
  -1 -10   1 44672.4 2401.69   1
   0  10   1 2988.68 200.487   1
   0  10  -1 3190.69 204.504   1
   0 -10  -1 3012.70 202.211   1
   0 -10   1 3435.66 206.682   1
  -1  10  -1 1657.27 122.329   1
   1  10   1 1636.85 121.042   1
   1 -10   1 1598.63 120.984   1
  -1 -10  -1 1628.55 121.471   1
  -2  10  -1 273.553 46.7060   1
   2  10   1 177.316 44.5010   1
  -2 -10  -1 205.552 46.3496   1
   2 -10   1 204.488 40.0803   1
  -3  10  -1 46887.4 2522.12   1
   3  10   1 46298.0 2523.33   1
  -3 -10  -1 43207.9 2521.11   1
   3 -10   1 48455.3 2524.71   1
  -4  10  -1 624.073 63.6324   1
   4  10   1 558.453 63.8608   1
   4 -10   1 532.871 60.7488   1
  -4 -10  -1 628.759 66.3620   1
   5 -10   1 2369.26 155.309   1
   5  10   1 2373.20 156.927   1
  -5 -10  -1 1936.96 152.329   1
  -5  10  -1 2070.38 150.176   1
  -6 -10  -1 98.6924 36.9635   1
   6 -10   1 25.9852 35.2019   1
  -6  10  -1 8.43512 33.8034   1
   6  10   1-17.2551 31.4756   1
   7  10   1 9553.95 545.782   1
   7 -10   1 8684.38 540.937   1
  -7 -10  -1 9845.02 546.302   1
  -7  10  -1 9473.99 542.770   1
   8  10   1 468.184 64.8875   1
  -8  10  -1 700.862 68.4586   1
  -8 -10  -1 438.517 59.8025   1
   8 -10   1 610.053 68.0046   1
   9 -10   1 4237.97 268.254   1
  10 -10   1 9.40842 32.4745   1
 -10  10  -1 9.20835 34.1411   1
  10  10   1-29.4251 27.3764   1
 -10 -10  -1 48.0838 29.1133   1
  11  10   1 1765.07 131.541   1
 -11 -10  -1 1577.38 128.389   1
  12 -10   1 78.1552 37.4375   1
 -12  10  -1 19.2430 35.1040   1
  12  10   1 19.2637 30.6172   1
 -12 -10  -1 10.3960 30.7104   1
  13 -10   1 60.2546 43.0185   1
 -13  10  -1 19.7055 39.4850   1
  13  10   1 10.0297 40.1931   1
 -13 -10  -1 30.0053 40.0812   1
 -14  10  -1-10.0980 36.8086   1
  14 -10   1 20.5903 33.4205   1
  15 -10   1 284.105 55.2628   1
 -15  10  -1 320.698 58.3415   1
  15  10   1 385.751 56.9377   1
 -15 -10  -1 315.145 52.6959   1
  16 -10   1 21.3567 41.5851   1
 -16  10  -1 42.1874 43.4852   1
  16  10   1 30.5869 35.2648   1
 -16 -10  -1 72.7889 43.4488   1
 -17  10  -1 74.3739 47.7174   1
  17 -10   1-32.5060 44.6262   1
  18 -10   1 21.7895 44.3820   1
 -18  10  -1 10.6825 46.4290   1
  18  10   1 20.6588 33.7104   1
  19  10   1 10.2339 43.8269   1
 -19 -10  -1-20.2557 42.2759   1
 -19  10  -1 42.9617 40.4951   1
  19 -10   1 43.8764 33.2264   1
  20  10   1 10.1659 37.0548   1
 -20 -10  -1 9.81242 36.3779   1
 -20  10  -1-21.4219 44.0991   1
  20 -10   1-21.8833 47.9965   1
 -21 -10  -1 57.8231 44.7406   1
  21  10   1-10.0354 41.8948   1
 -22 -10  -1 75.0372 37.6092   1
  22  10   1-9.98555 37.0700   1
 -22 -11   1-9.53609 42.8182   1
  22  11  -1-9.79970 40.8922   1
  21  11  -1 39.9956 43.3891   1
  20  11  -1-10.1095 36.3530   1
 -20 -11   1 89.4298 38.1843   1
 -20  11   1 127.157 48.7528   1
  19  11  -1-10.1323 32.1677   1
 -19 -11   1 20.3527 32.3076   1
 -19  11   1-10.5554 36.4303   1
  19 -11  -1-10.7142 34.0153   1
  18  11  -1 50.5044 32.1141   1
 -18 -11   1 51.7203 35.7423   1
 -18  11   1-10.4691 34.7573   1
  18 -11  -1 21.3266 37.5432   1
 -17  11   1 41.5074 43.8636   1
  17 -11  -1-31.7974 42.4435   1
  16  11  -1 111.396 46.2405   1
 -16 -11   1 121.875 47.3781   1
 -16  11   1 275.875 51.9761   1
  16 -11  -1 115.086 46.1192   1
  15  11  -1 91.6118 36.6393   1
 -15 -11   1 71.4875 36.1026   1
  15 -11  -1 20.6669 39.7334   1
 -14 -11   1 97.9598 49.7734   1
 -14  11   1 59.9895 35.6582   1
  14 -11  -1 81.1881 38.0855   1
  13  11  -1 223.710 47.8525   1
 -13 -11   1 215.389 48.2467   1
 -13  11   1 187.594 44.5702   1
  13 -11  -1 160.422 43.6684   1
  12  11  -1 10.2354 36.0000   1
 -12 -11   1 10.0002 34.5152   1
 -12  11   1-38.5661 38.6095   1
  12 -11  -1-9.89745 36.6943   1
  11  11  -1 1745.04 132.201   1
 -11 -11   1 1494.06 123.943   1
 -10 -11   1 1638.80 129.278   1
  10  11  -1 1857.02 134.261   1
 -10  11   1 1585.62 126.146   1
  10 -11  -1 1554.23 126.834   1
  -9  11   1 600.683 68.0358   1
   9  11  -1 477.291 65.0112   1
  -9 -11   1 513.274 66.9940   1
   9 -11  -1 556.482 67.0894   1
  -8  11   1 1055.79 97.3984   1
   8 -11  -1 1323.82 102.528   1
  -7  11   1 368.618 53.8370   1
   7  11  -1 276.579 48.4847   1
  -7 -11   1 238.744 45.0030   1
   7 -11  -1 407.971 54.6780   1
  -6 -11   1 3485.72 224.234   1
  -6  11   1 3360.92 221.340   1
   6  11  -1 3373.18 223.300   1
   6 -11  -1 3565.29 223.741   1
   5  11  -1 52.9799 36.0159   1
  -5 -11   1 89.6606 39.4724   1
   5 -11  -1 51.7919 31.0970   1
  -4  11   1 36252.4 2003.92   1
   4  11  -1 36563.6 2006.27   1
  -4 -11   1 36402.2 2006.61   1
   4 -11  -1 36794.5 2005.93   1
   3  11  -1 16095.1 905.723   1
  -3  11   1 15489.4 902.619   1
  -3 -11   1 16769.9 908.187   1
   2  11  -1 31882.3 1724.67   1
  -2  11   1 31859.7 1723.70   1
  -2 -11   1 30231.6 1722.96   1
   2 -11  -1 31201.4 1723.82   1
  -1  11   1 4349.09 273.102   1
   1  11  -1 4427.53 275.218   1
  -1 -11   1 4358.18 275.250   1
   1 -11  -1 4481.04 274.486   1
   0  11  -1 15476.2 886.372   1
   0  11   1 15710.2 885.159   1
   0 -11  -1 15593.1 885.313   1
   0 -11   1 16311.0 888.156   1
  -1  11  -1 2091.87 141.423   1
   1  11   1 1997.55 143.046   1
  -1 -11  -1 1827.75 138.578   1
   1 -11   1 1852.63 139.195   1
  -2  11  -1 15210.3 839.806   1
   2  11   1 15042.0 839.519   1
  -2 -11  -1 14398.8 838.407   1
   2 -11   1 14859.4 842.033   1
  -3  11  -1 5195.88 325.569   1
   3  11   1 5706.94 327.839   1
  -3 -11  -1 5404.48 326.419   1
   3 -11   1 5104.95 324.172   1
  -4  11  -1 2336.95 164.609   1
   4  11   1 2132.48 163.447   1
  -4 -11  -1 2475.57 168.491   1
   4 -11   1 2581.66 168.022   1
   5  11   1 7604.58 435.344   1
  -5 -11  -1 7433.96 433.737   1
  -5  11  -1 7716.59 434.100   1
   5 -11   1 6618.21 429.583   1
   6  11   1 3195.79 213.758   1
  -6 -11  -1 3402.65 217.906   1
  -6  11  -1 3246.89 214.287   1
  -7  11  -1 982.837 90.2410   1
   7 -11   1 1041.48 93.7519   1
   8  11   1 893.177 91.6085   1
  -8 -11  -1 977.792 93.5071   1
  -8  11  -1 917.093 90.3778   1
   8 -11   1 1110.78 93.9801   1
   9  11   1 188.656 49.4981   1
  -9 -11  -1 154.584 46.6926   1
  10 -11   1-9.84686 34.6413   1
 -10 -11  -1 29.6393 38.4235   1
  10  11   1 10.1674 38.9382   1
 -10  11  -1 28.7709 35.5632   1
  11 -11   1 59.6407 35.0755   1
 -11 -11  -1-10.1000 37.5516   1
  11  11   1 100.612 46.2755   1
 -11  11  -1 58.7279 30.4927   1
  12 -11   1 20.0820 36.6986   1
 -12 -11  -1 84.2478 42.8528   1
  12  11   1 20.0903 37.3380   1
 -12  11  -1 79.1703 39.1509   1
  13 -11   1 30.6182 31.7983   1
 -13 -11  -1 71.0700 43.0206   1
  13  11   1 40.3973 38.1781   1
 -13  11  -1 79.6296 35.1359   1
  14 -11   1 123.893 48.5835   1
 -14 -11  -1 70.9232 36.5123   1
  14  11   1 60.7664 33.8246   1
 -14  11  -1 60.4847 47.9333   1
  15 -11   1 198.029 49.8297   1
 -15 -11  -1 365.908 56.3514   1
 -15  11  -1 214.787 54.9669   1
  15  11   1 243.471 52.3424   1
  16 -11   1 10.4900 32.6382   1
 -16  11  -1 93.0226 43.7647   1
  17 -11   1 52.8918 45.3635   1
 -17 -11  -1 10.3034 41.9295   1
 -17  11  -1 41.6364 43.5139   1
  17  11   1 91.8814 44.3272   1
 -18 -11  -1 151.051 41.4631   1
  18  11   1 101.490 37.6188   1
 -19  11  -1 41.8003 45.8416   1
  19 -11   1-21.2927 38.1330   1
 -19 -11  -1 9.84010 38.8383   1
  19  11   1-50.8781 42.4591   1
 -20  11  -1 62.5819 45.2086   1
  20 -11   1-21.2786 45.5485   1
 -20 -11  -1 9.81514 41.4923   1
  20  11   1-9.95519 42.0842   1
 -21 -11  -1 28.1591 29.8009   1
  21  11   1-19.8523 30.7899   1
 -21 -12   1-9.53934 38.2026   1
  21  12  -1-9.83419 45.6369   1
  20  12  -1 49.2898 40.6006   1
 -20 -12   1-9.83017 45.6273   1
  19  12  -1 110.197 47.2062   1
 -19 -12   1 20.2274 44.6054   1
 -19  12   1 116.614 44.4751   1
  18 -12  -1 21.5134 41.8397   1
  18  12  -1 40.1866 43.5567   1
 -18 -12   1 10.1358 42.8584   1
 -18  12   1 10.5978 40.5934   1
  17 -12  -1 42.9097 41.0860   1
  17  12  -1 30.2786 42.1233   1
 -17  12   1-21.1746 43.6009   1
 -17 -12   1 20.2245 42.7556   1
  16 -12  -1 42.7684 47.6043   1
 -16  12   1 94.4654 47.8051   1
 -15 -12   1 155.351 40.9434   1
  15  12  -1 121.253 36.2996   1
  14 -12  -1 421.172 61.3437   1
  14  12  -1 387.475 60.7292   1
 -14 -12   1 235.181 56.4822   1
 -14  12   1 163.842 50.6390   1
 -13 -12   1 759.010 77.5922   1
  13 -12  -1 717.628 80.2928   1
  13  12  -1 813.076 78.7251   1
  12 -12  -1 758.115 81.9618   1
 -12  12   1 775.916 82.6553   1
  11  12  -1 202.265 46.7329   1
  11 -12  -1 109.559 42.2932   1
 -11  12   1 126.396 46.2892   1
 -10 -12   1 193.494 42.7182   1
  10 -12  -1 296.388 53.7552   1
 -10  12   1 239.234 47.9735   1
  10  12  -1 245.349 45.0458   1
  -9 -12   1 1175.46 102.317   1
   9  12  -1 1122.73 100.811   1
  -8  12   1 74.6113 40.4393   1
   8  12  -1 28.6374 39.8480   1
  -8 -12   1 9.82997 35.8511   1
   8 -12  -1-18.9128 37.8865   1
  -7 -12   1 970.916 88.1808   1
  -7  12   1 796.892 81.9379   1
   7  12  -1 907.918 86.5248   1
   7 -12  -1 785.307 81.5791   1
  -6 -12   1 2190.44 165.203   1
  -6  12   1 2606.05 168.505   1
   6 -12  -1 2324.75 166.055   1
   6  12  -1 2380.81 170.069   1
  -5  12   1 521.006 61.6608   1
   5 -12  -1 509.173 61.9139   1
   4  12  -1 8108.26 444.889   1
  -4  12   1 7128.05 440.005   1
   4 -12  -1 7303.25 440.792   1
  -4 -12   1 7334.56 441.115   1
   3  12  -1 5862.02 358.495   1
  -3 -12   1 5902.32 359.194   1
   3 -12  -1 6017.97 358.839   1
   2  12  -1 6977.10 400.112   1
  -2  12   1 6556.23 397.727   1
   2 -12  -1 6618.92 397.635   1
  -2 -12   1 6548.42 399.046   1
   1  12  -1-17.8977 36.3429   1
  -1  12   1-17.6433 34.3010   1
  -1 -12   1 18.5059 36.5191   1
   1 -12  -1 18.1446 37.3525   1
   0  12   1 7613.64 436.971   1
   0  12  -1 7130.92 435.766   1
   0 -12   1 7389.40 436.336   1
   0 -12  -1 7342.81 435.576   1
  -1  12  -1 299.105 54.4389   1
   1  12   1 358.444 59.4395   1
   1 -12   1 445.838 58.9564   1
  -2  12  -1 2060.39 143.801   1
   2  12   1 1792.30 140.196   1
   2 -12   1 1827.92 140.342   1
  -2 -12  -1 2052.57 142.937   1
  -3  12  -1 1933.38 146.498   1
   3  12   1 2198.87 150.726   1
  -3 -12  -1 2113.20 149.863   1
   3 -12   1 2037.27 148.888   1
  -4  12  -1 174.053 41.5604   1
   4  12   1 230.552 47.8951   1
  -4 -12  -1 185.493 44.3144   1
   4 -12   1 335.149 49.9369   1
  -5  12  -1 437.603 58.9969   1
   5 -12   1 431.554 59.4349   1
  -6 -12  -1 2929.10 197.669   1
   6  12   1 2965.43 196.406   1
   6 -12   1 2819.45 196.453   1
  -7 -12  -1 3549.28 238.585   1
   7  12   1 3817.22 240.143   1
   8  12   1 1197.33 103.064   1
   8 -12   1 1024.86 99.4967   1
  -8  12  -1 1135.84 99.9087   1
  -8 -12  -1 1224.35 104.893   1
   9  12   1 20.8995 28.3116   1
   9 -12   1 9.90981 34.8694   1
  -9  12  -1 9.65413 33.3361   1
  -9 -12  -1 29.7131 29.2404   1
  10  12   1-10.5634 37.1673   1
 -10 -12  -1 30.2150 33.4137   1
  10 -12   1 20.0641 39.0217   1
 -10  12  -1 49.3831 37.2361   1
  11 -12   1 278.201 51.3829   1
 -11  12  -1 258.537 49.2740   1
  12 -12   1 31.2343 40.4839   1
 -12 -12  -1 10.4736 34.7315   1
  12  12   1-40.9700 42.1716   1
 -12  12  -1 30.3815 34.2751   1
  13 -12   1 52.3509 38.1984   1
 -13 -12  -1 168.090 48.7730   1
  13  12   1 170.480 46.1102   1
 -13  12  -1 163.678 45.4592   1
  14 -12   1 31.5793 37.7393   1
 -14 -12  -1 50.9441 33.1169   1
 -14  12  -1 31.0990 41.5448   1
  14  12   1 10.2330 36.0297   1
  15 -12   1 31.5935 45.6644   1
 -15  12  -1 20.8102 45.1183   1
  16 -12   1-21.1837 39.9200   1
 -16 -12  -1-30.4401 31.4771   1
 -16  12  -1 10.4102 41.0897   1
  16  12   1 70.9249 37.5668   1
  17  12   1 151.055 43.5354   1
 -17 -12  -1 277.185 49.9577   1
  18 -12   1 31.7715 41.1861   1
 -18 -12  -1-20.0401 40.7006   1
  18  12   1 19.9529 42.7148   1
 -18  12  -1 31.0505 43.1926   1
  19 -12   1 52.7496 49.0501   1
 -19 -12  -1-9.76581 42.4352   1
  19  12   1 19.8776 42.6558   1
 -20 -12  -1 48.1325 31.2667   1
  20  12   1-9.79024 30.3856   1
 -20 -13   1-58.0681 44.9146   1
  20  13  -1 86.7211 45.1913   1
 -19 -13   1 9.98509 42.2104   1
  19  13  -1 9.79495 38.6619   1
 -18 -13   1 19.8796 40.9280   1
  18  13  -1-39.6878 43.5270   1
  17 -13  -1 87.9175 41.7280   1
  17  13  -1 79.8441 47.5617   1
 -17  13   1 74.4890 48.5849   1
 -17 -13   1 129.983 48.5992   1
 -16 -13   1 50.5463 46.4699   1
  16 -13  -1-10.8706 41.6907   1
  16  13  -1 40.6111 42.9821   1
 -16  13   1 94.7149 46.7709   1
 -15 -13   1 64.2481 45.8698   1
  15 -13  -1 32.2304 37.1169   1
 -15  13   1 20.9833 41.4416   1
  15  13  -1 9.91643 40.3069   1
 -14 -13   1 31.5803 32.6516   1
  14  13  -1-30.8828 36.2057   1
 -13 -13   1 390.117 62.0238   1
 -13  13   1 408.809 60.2105   1
  13  13  -1 384.050 62.6267   1
  13 -13  -1 419.735 62.4282   1
 -12 -13   1 143.476 40.7640   1
 -12  13   1 50.5258 41.9126   1
  12  13  -1 32.2451 34.4981   1
  12 -13  -1 167.253 50.2872   1
 -11 -13   1 1044.39 100.220   1
 -11  13   1 993.763 97.6047   1
  11 -13  -1 1189.19 103.158   1
  11  13  -1 1315.82 109.403   1
  10 -13  -1 1290.55 111.723   1
 -10  13   1 1291.21 111.185   1
   9  13  -1 583.094 68.7573   1
  -9 -13   1 600.684 69.1514   1
  -9  13   1 525.705 67.5753   1
   8  13  -1 9.78171 31.0585   1
   8 -13  -1-19.6785 38.2609   1
  -8 -13   1-10.0729 29.7229   1
  -8  13   1 66.9561 39.9133   1
   7  13  -1 629.029 70.5764   1
   7 -13  -1 671.895 73.0837   1
  -7  13   1 517.761 68.2646   1
  -7 -13   1 499.056 65.4805   1
  -6 -13   1-9.74449 36.1298   1
   6  13  -1-9.70803 35.3898   1
  -5 -13   1 4177.70 264.088   1
   5  13  -1 4137.71 263.938   1
  -4 -13   1 1633.41 130.499   1
   4 -13  -1 1657.15 131.361   1
   4  13  -1 1652.42 129.625   1
  -4  13   1 1763.31 130.180   1
  -3 -13   1 4929.72 292.909   1
   3 -13  -1 4439.91 287.367   1
  -3  13   1 5016.17 291.426   1
   3  13  -1 4114.04 287.204   1
   2  13  -1 453.868 60.1273   1
   2 -13  -1 474.793 61.3605   1
  -2  13   1 446.620 57.9707   1
  -2 -13   1 419.864 60.2451   1
  -1 -13   1 2344.29 165.940   1
   1 -13  -1 2467.73 167.828   1
  -1  13   1 2355.23 165.214   1
   1  13  -1 2242.47 164.272   1
   0 -13   1 895.433 87.3947   1
   2 -13   1 7218.88 442.099   1
  -2 -13  -1 7698.09 445.126   1
   2  13   1 7614.19 445.546   1
  -2  13  -1 7348.20 442.720   1
  -3 -13  -1 3105.56 203.619   1
  -3  13  -1 3120.41 205.411   1
   3  13   1 2885.55 201.561   1
   4  13   1 162.747 45.9335   1
   4 -13   1 196.095 51.4476   1
  -4 -13  -1 240.699 48.8598   1
  -4  13  -1 276.214 53.6612   1
   5  13   1 681.921 72.1776   1
  -5 -13  -1 508.741 66.7357   1
   5 -13   1 576.314 66.6751   1
  -6 -13  -1 2322.36 167.060   1
   6  13   1 2231.24 165.239   1
   6 -13   1 2172.61 166.136   1
   7  13   1 118.666 41.1984   1
  -7 -13  -1 111.175 42.6380   1
  -7  13  -1 155.353 45.4938   1
   7 -13   1 88.6741 37.6613   1
  -8  13  -1 2207.40 170.034   1
   8  13   1 2708.22 178.253   1
  -8 -13  -1 2521.36 175.559   1
   8 -13   1 2375.39 173.001   1
  -9  13  -1 120.842 38.7665   1
   9  13   1 148.367 40.7148   1
  -9 -13  -1 191.863 40.6324   1
   9 -13   1 112.982 43.0220   1
 -10  13  -1 60.1028 41.8692   1
  10 -13   1 10.3320 40.2499   1
 -10 -13  -1 40.8483 37.3053   1
  10  13   1 75.8788 42.8536   1
 -11  13  -1 121.344 47.0341   1
  11 -13   1 20.7688 37.3330   1
 -11 -13  -1 10.2373 39.9363   1
  11  13   1 93.9716 41.9355   1
 -12 -13  -1 303.608 55.5381   1
  12  13   1 186.131 52.1481   1
 -13  13  -1 10.3231 40.7676   1
  13  13   1 19.6529 29.7791   1
 -13 -13  -1 21.9635 31.5684   1
  13 -13   1 63.7284 41.3236   1
  14  13   1-10.1899 30.8461   1
  14 -13   1 64.6845 47.2912   1
 -14 -13  -1-10.2230 34.5987   1
  15  13   1 131.074 45.8538   1
 -15  13  -1-10.4715 43.1908   1
  15 -13   1 32.2949 41.2994   1
 -15 -13  -1 20.1685 38.6985   1
  16  13   1 190.261 45.0480   1
 -16  13  -1 377.348 64.9169   1
  16 -13   1 355.152 62.0164   1
 -16 -13  -1 300.702 52.6237   1
  17  13   1 19.8053 29.9914   1
 -17  13  -1-10.4662 36.1354   1
  17 -13   1 64.2526 43.5011   1
 -17 -13  -1 10.0513 31.1921   1
  18  13   1 59.0903 41.2589   1
 -18  13  -1 83.5847 42.5932   1
 -18 -13  -1 79.2927 45.1563   1
  18 -13   1 53.2193 40.2835   1
  19  13   1 58.1116 43.4853   1
 -19 -13  -1-48.0499 43.1473   1
  19  14  -1 9.53827 36.5548   1
 -19 -14   1 48.4218 37.1137   1
  18  14  -1 9.71432 45.5622   1
 -18 -14   1-38.8954 44.1592   1
  17  14  -1-9.84563 43.2084   1
 -17 -14   1 59.0844 48.0822   1
 -15  14   1 210.056 57.1171   1
 -15 -14   1 314.892 57.5549   1
  15  14  -1 213.747 48.3938   1
  15 -14  -1 259.972 57.4237   1
 -14  14   1 179.239 49.0961   1
 -14 -14   1 135.390 41.9338   1
  14 -14  -1 259.134 51.7911   1
  14  14  -1 246.875 47.4509   1
 -13  14   1-10.5510 42.8506   1
  13 -14  -1 21.4318 42.2942   1
  12  14  -1 141.800 47.5148   1
 -12 -14   1 41.1049 38.3953   1
 -11  14   1-30.7814 39.9003   1
 -11 -14   1-40.8314 41.4605   1
  11  14  -1-32.3089 42.5096   1
  11 -14  -1 72.8294 43.9829   1
 -10 -14   1 459.291 62.9340   1
 -10  14   1 584.079 69.3642   1
  10  14  -1 502.321 63.8521   1
  10 -14  -1 629.032 71.4347   1
  -9 -14   1 51.6126 37.6409   1
  -9  14   1 29.9711 41.1462   1
   9  14  -1-10.1930 35.8655   1
   9 -14  -1 10.2405 41.0207   1
  -8  14   1 1892.91 133.955   1
   8 -14  -1 1413.70 126.255   1
  -7 -14   1-9.99046 38.8468   1
  -7  14   1 29.7232 44.4846   1
   7  14  -1-30.0918 39.0029   1
   7 -14  -1 40.7943 40.2523   1
   6  14  -1 836.261 87.7517   1
  -6  14   1 887.165 89.3708   1
  -6 -14   1 997.228 90.9131   1
   6 -14  -1 872.004 88.1664   1
   5 -14  -1 455.788 60.4386   1
  -5  14   1 366.937 57.0340   1
   5  14  -1 391.684 58.7157   1
  -5 -14   1 456.674 62.0137   1
   4 -14  -1 520.561 67.4584   1
  -4  14   1 418.540 61.5277   1
   4  14  -1 423.508 61.7809   1
  -4 -14   1 489.334 63.2309   1
   3  14  -1 2914.37 202.907   1
  -3  14   1 3082.47 204.892   1
  -3 -14   1 2873.05 202.331   1
   3 -14  -1 3285.01 208.615   1
   2  14  -1 2082.53 157.932   1
  -2  14   1 2160.09 156.280   1
  -2 -14   1 2400.81 162.676   1
   2 -14  -1 2163.95 157.282   1
  -1  14   1-19.0906 25.8474   1
   1  14  -1 28.7194 37.2258   1
  -1 -14   1 39.0283 39.0735   1
   1 -14  -1 9.70530 30.1070   1
   0  14  -1 1870.75 140.473   1
   0 -14  -1 1599.89 135.697   1
   1 -14   1 267.125 51.9533   1
  -1 -14  -1 149.349 45.2895   1
   1  14   1 156.159 42.9400   1
  -1  14  -1 175.562 44.4101   1
   2  14   1 1586.97 125.041   1
  -2  14  -1 1666.40 126.435   1
   2 -14   1 1567.21 124.732   1
   3  14   1 1217.42 106.825   1
   3 -14   1 1340.69 110.582   1
  -3 -14  -1 1189.31 105.761   1
  -4 -14  -1 1288.03 108.481   1
   4 -14   1 1243.40 105.655   1
   4  14   1 1174.67 106.358   1
  -4  14  -1 1236.57 105.522   1
   5 -14   1 61.1139 37.2843   1
  -5  14  -1 49.4646 36.8356   1
   5  14   1 119.940 45.0060   1
  -5 -14  -1 29.5584 38.4631   1
   6 -14   1 192.591 43.3697   1
  -6 -14  -1 101.500 40.6170   1
  -6  14  -1 169.655 46.3191   1
   6  14   1 247.923 51.1403   1
  -7  14  -1 1232.33 107.236   1
  -7 -14  -1 1070.81 106.964   1
   7  14   1 1259.91 108.185   1
   7 -14   1 1344.44 109.986   1
   8 -14   1 204.831 43.6996   1
  -8 -14  -1 155.420 42.4861   1
  -8  14  -1 129.945 38.7636   1
   8  14   1 197.923 47.1309   1
   9 -14   1 113.463 35.5372   1
   9  14   1 160.771 55.1742   1
  -9  14  -1 152.527 42.3911   1
  -9 -14  -1 61.2770 45.2909   1
  10  14   1 165.936 44.7422   1
 -10 -14  -1 194.893 42.2229   1
  11 -14   1 478.219 65.3176   1
  11  14   1 768.831 80.9239   1
 -11 -14  -1 627.634 76.9097   1
 -11  14  -1 729.280 75.7422   1
 -12  14  -1 10.3394 35.6949   1
  12 -14   1 21.3476 31.5032   1
  13 -14   1-10.6683 43.3800   1
 -13  14  -1 61.8862 43.0909   1
  13  14   1 60.0654 36.5543   1
 -13 -14  -1 43.1540 40.7155   1
 -14  14  -1-41.6145 42.2562   1
  14 -14   1 31.9420 38.1405   1
  14  14   1 30.2897 34.1764   1
 -14 -14  -1 20.2998 34.3570   1
  15 -14   1 74.5680 45.7094   1
 -15  14  -1 41.8278 44.8739   1
 -16  14  -1-10.4482 34.6622   1
  16 -14   1 10.6972 29.8727   1
  16  14   1-9.86018 42.2236   1
 -16 -14  -1 108.669 50.0504   1
 -17  14  -1 155.439 56.6853   1
  17  14   1 185.230 50.5195   1
 -17 -14  -1 244.681 55.2642   1
  18  14   1 9.63445 35.1264   1
 -18 -14  -1 19.4856 36.7252   1
  18  15  -1 9.46531 38.4403   1
 -18 -15   1-9.48348 40.5974   1
  16  15  -1 39.2849 42.5732   1
 -16 -15   1-9.87337 42.2742   1
 -15  15   1 180.483 51.1907   1
 -15 -15   1 63.3450 45.6197   1
  15  15  -1 107.761 46.3578   1
 -14  15   1 202.190 49.8157   1
  14  15  -1 203.651 49.7007   1
 -14 -15   1 164.329 50.5935   1
  14 -15  -1 150.510 47.6029   1
 -13  15   1 210.295 49.7277   1
  13  15  -1 124.544 40.8667   1
 -13 -15   1 101.760 41.2551   1
  13 -15  -1 53.2902 38.7135   1
 -12  15   1-10.3860 38.5062   1
  12  15  -1 65.2302 44.1535   1
 -12 -15   1-40.9693 35.3518   1
  12 -15  -1 31.9100 42.5948   1
 -11  15   1 247.930 54.8743   1
  11 -15  -1 243.691 48.8568   1
 -10  15   1-10.3732 41.5389   1
 -10 -15   1-31.4216 38.1784   1
  10 -15  -1-10.5377 37.0629   1
  10  15  -1 31.5027 37.6112   1
   9  15  -1 279.423 56.9052   1
  -9 -15   1 300.904 58.7463   1
   8 -15  -1 31.5415 37.6661   1
  -8  15   1-10.2490 35.3829   1
   8  15  -1 30.0406 33.2151   1
  -8 -15   1 10.4132 29.0734   1
   7 -15  -1 1730.05 136.210   1
   7  15  -1 1637.70 133.216   1
  -7 -15   1 1877.49 136.802   1
  -7  15   1 1607.52 133.288   1
   6 -15  -1-10.2478 34.6893   1
   6  15  -1-10.1116 41.6378   1
  -6 -15   1 30.3828 39.9776   1
  -6  15   1 41.0175 33.2946   1
  -5  15   1 1207.32 107.374   1
   5 -15  -1 1320.38 108.642   1
   4 -15  -1 10.0674 34.0713   1
  -4  15   1-10.0658 34.0659   1
   3 -15  -1 30.6566 41.5455   1
   3  15  -1 10.1424 42.3630   1
  -3 -15   1 71.4661 43.1986   1
  -3  15   1 29.9173 42.7343   1
   2  15  -1 190.219 50.9395   1
  -2  15   1 244.384 49.3721   1
  -2 -15   1 225.283 48.6927   1
   2 -15  -1 271.341 48.3301   1
   1  15  -1 239.840 49.5193   1
  -1  15   1 465.657 65.9484   1
   1 -15  -1 230.740 51.9562   1
  -1 -15   1 393.443 53.5372   1
   0  15   1 369.413 54.1315   1
   0  15  -1 274.017 53.9986   1
   0 -15   1 352.280 60.1866   1
   0 -15  -1 336.985 53.9156   1
   1 -15   1 716.303 77.7877   1
   1  15   1 637.450 75.8922   1
  -1 -15  -1 712.940 78.4214   1
  -1  15  -1 706.713 77.0496   1
   2 -15   1 181.152 52.4276   1
  -2 -15  -1 81.1503 46.1684   1
  -2  15  -1 160.902 48.7230   1
   3  15   1 883.824 86.6369   1
  -3  15  -1 974.352 90.4600   1
   3 -15   1 1033.75 91.5666   1
   4  15   1 232.199 48.2381   1
   4 -15   1 326.929 57.3248   1
  -4  15  -1 286.134 53.8973   1
   5 -15   1 371.108 60.4510   1
  -5  15  -1 451.256 65.1803   1
   6  15   1 462.308 62.7527   1
  -6 -15  -1 631.297 71.4596   1
   7  15   1 534.240 70.1346   1
  -7 -15  -1 488.997 69.4743   1
   8 -15   1 114.801 44.2513   1
  -8  15  -1 30.7952 41.2516   1
   8  15   1 10.5036 33.5268   1
  -8 -15  -1 114.972 40.7885   1
  -9  15  -1 40.8544 42.6245   1
   9  15   1 10.6755 45.1336   1
  -9 -15  -1-10.3464 42.6069   1
   9 -15   1 20.9582 43.7320   1
 -10  15  -1 390.635 56.0499   1
  10  15   1 321.185 60.4729   1
 -10 -15  -1 246.573 53.3678   1
  10 -15   1 282.894 52.9137   1
 -11  15  -1 51.9614 44.5133   1
  11  15   1 42.0510 34.1588   1
 -11 -15  -1 41.0814 32.6407   1
  11 -15   1-31.6225 41.0133   1
 -12  15  -1 196.916 48.1918   1
  12  15   1 298.443 53.1781   1
 -12 -15  -1 320.257 52.9012   1
 -13  15  -1 105.506 51.9293   1
  13  15   1 70.6738 36.1340   1
 -13 -15  -1 201.101 45.8008   1
  13 -15   1 117.883 47.4827   1
 -14  15  -1 94.5647 38.6626   1
  14  15   1 108.865 39.9822   1
 -14 -15  -1 101.436 39.1975   1
  14 -15   1 85.7507 38.0685   1
 -15  15  -1-10.3753 35.8097   1
  15  15   1-19.7068 34.0087   1
  15 -15   1 32.1277 34.0006   1
 -15 -15  -1-19.6877 36.4956   1
 -16  15  -1 102.936 45.4931   1
 -17 -15  -1-19.0815 41.8797   1
  17  15   1-38.1086 43.2860   1
 -17 -16   1 37.5732 39.7255   1
  17  16  -1 9.38947 37.0793   1
 -16 -16   1 19.2788 29.1890   1
  16  16  -1 9.58854 29.0350   1
 -15 -16   1-10.3435 33.5803   1
  15  16  -1-9.59791 30.4758   1
 -14 -16   1 111.127 41.2489   1
  14  16  -1 50.0797 33.4849   1
 -13  16   1 94.3674 48.1841   1
  13  16  -1-10.2415 34.0301   1
 -13 -16   1 70.2655 34.7128   1
  13 -16  -1 32.2272 39.8852   1
 -12  16   1 200.738 55.4264   1
  12  16  -1 258.333 48.3264   1
 -12 -16   1 131.827 39.5788   1
  12 -16  -1 193.152 52.8817   1
 -11  16   1 21.1095 43.4606   1
  11  16  -1-21.3950 39.6643   1
 -11 -16   1 20.2714 36.9504   1
  11 -16  -1 32.1792 39.7715   1
 -10  16   1 94.3668 43.9648   1
  10 -16  -1 129.625 44.6864   1
 -10 -16   1 83.6778 47.1630   1
  10  16  -1 10.5002 46.8074   1
   9 -16  -1 10.6980 36.9226   1
   9  16  -1 31.0223 39.5940   1
  -9 -16   1 10.3678 46.5494   1
  -9  16   1-42.1047 46.7204   1
   8 -16  -1 602.422 74.3512   1
   8  16  -1 729.270 74.9589   1
  -8 -16   1 599.558 71.6415   1
  -8  16   1 663.957 77.5419   1
   7 -16  -1-10.4717 31.7075   1
  -7  16   1 41.9133 38.8544   1
   7  16  -1-60.9524 43.4950   1
  -7 -16   1 102.538 47.0784   1
   6 -16  -1 1383.27 119.331   1
   6  16  -1 1420.31 118.689   1
  -6 -16   1 1476.78 119.457   1
  -6  16   1 1319.15 118.066   1
   5 -16  -1 92.8109 37.8805   1
   5  16  -1 131.949 45.3109   1
  -5 -16   1 204.150 46.5950   1
  -5  16   1 216.432 49.5508   1
   4  16  -1 20.1571 40.9623   1
  -4 -16   1 40.8315 43.7279   1
   3  16  -1 50.9374 33.1851   1
  -3 -16   1 51.7111 33.6858   1
   2  16  -1 30.5911 42.0154   1
   1  16  -1-10.1593 37.6782   1
  -1 -16   1 51.9731 37.2439   1
   0  16   1 20.4292 35.9310   1
   0  16  -1 10.0218 29.5745   1
   0 -16  -1-10.4166 37.9739   1
   0 -16   1 20.3802 30.0710   1
  -1  16  -1 130.129 43.3466   1
   1  16   1 122.725 50.3435   1
  -1 -16  -1 135.357 49.7638   1
   1 -16   1 104.078 37.8452   1
   2  16   1 444.473 63.9738   1
  -2 -16  -1 624.355 73.6392   1
  -2  16  -1 538.540 71.9009   1
   3 -16   1 307.513 48.5761   1
   3  16   1 283.895 52.7618   1
  -3 -16  -1 266.517 51.9299   1
  -3  16  -1 184.465 44.4265   1
   4 -16   1 784.917 84.3537   1
   4  16   1 745.993 84.8312   1
  -4 -16  -1 643.739 80.1869   1
   5 -16   1 342.738 58.1141   1
   5  16   1 387.083 58.7432   1
  -5 -16  -1 328.396 57.0657   1
  -5  16  -1 239.032 57.2910   1
   6 -16   1 104.819 45.4464   1
   6  16   1-10.0885 37.4227   1
  -6 -16  -1 10.4875 37.5833   1
  -6  16  -1 10.4242 44.6421   1
  -7  16  -1 145.365 50.1766   1
   7  16   1 92.8495 49.8609   1
   7 -16   1 148.498 49.7057   1
  -8  16  -1 165.827 56.3687   1
   8 -16   1 160.116 53.3273   1
  -9  16  -1 322.754 57.3004   1
   9  16   1 419.370 65.7501   1
  -9 -16  -1 266.304 56.0585   1
   9 -16   1 486.317 61.9176   1
 -10  16  -1 135.250 52.8271   1
 -10 -16  -1 30.6550 36.1285   1
  10  16   1 66.0963 44.2672   1
 -11  16  -1 92.5916 48.8906   1
  11  16   1 197.973 45.3026   1
  11 -16   1 126.973 50.2475   1
 -11 -16  -1 142.519 43.2077   1
 -12  16  -1 61.8540 48.3553   1
  12 -16   1-21.1143 44.6378   1
 -13  16  -1 93.3204 46.0627   1
  13  16   1 59.6357 45.1707   1
  13 -16   1 10.5097 40.2868   1
 -13 -16  -1-20.8395 40.5606   1
  14  16   1 58.2576 45.8065   1
 -14 -16  -1 129.376 48.8319   1
  15  16   1 9.67282 42.4337   1
 -15 -16  -1 9.63095 39.1164   1
  16  16   1 56.4350 33.7118   1
 -16 -16  -1-9.41954 29.9316   1
  15  17  -1 18.6841 28.9782   1
 -15 -17   1-10.0677 30.4764   1
  14  17  -1 9.77767 35.0208   1
 -14 -17   1-19.7241 38.3473   1
  13  17  -1 10.0320 42.9754   1
 -13 -17   1 49.1802 43.1763   1
 -12  17   1 52.7314 31.9350   1
 -12 -17   1 9.96698 42.6756   1
  12  17  -1-42.3173 46.9638   1
 -11  17   1 84.7357 37.5600   1
  11  17  -1 147.613 50.1865   1
 -11 -17   1 149.904 52.1782   1
  11 -17  -1 10.8222 36.2045   1
 -10  17   1 31.9909 42.0988   1
  10  17  -1 31.1466 43.8972   1
 -10 -17   1 31.0280 44.8369   1
  10 -17  -1-21.4378 39.0837   1
  -9  17   1 63.8508 45.7014   1
   9 -17  -1 117.194 46.8763   1
   9  17  -1 31.0030 43.2732   1
  -9 -17   1 61.6249 43.0091   1
  -8  17   1 74.0072 47.5002   1
   8 -17  -1 10.5824 43.6044   1
   8  17  -1 10.0127 40.7006   1
  -8 -17   1 41.6487 38.6406   1
  -7  17   1 93.7843 48.4987   1
   7 -17  -1 84.3115 43.5515   1
   7  17  -1 70.7039 38.2481   1
  -7 -17   1 41.0912 41.3055   1
  -6  17   1 62.7097 44.8416   1
   6 -17  -1 125.500 49.6420   1
   6  17  -1 92.0349 37.3939   1
  -6 -17   1-10.0811 32.1443   1
  -5  17   1 93.2301 50.2031   1
   5 -17  -1 42.4398 40.7855   1
   4  17  -1 20.1565 43.1447   1
  -4  17   1-30.6764 37.9105   1
   4 -17  -1 10.6027 39.9586   1
  -4 -17   1-20.5190 43.3681   1
   3  17  -1-10.1484 45.5718   1
  -3  17   1-20.2986 38.2577   1
  -3 -17   1-20.6604 42.5394   1
   3 -17  -1-10.3392 38.3397   1
  -2  17   1 72.5112 49.2552   1
   2  17  -1 123.636 51.4138   1
  -2 -17   1 52.0862 41.9203   1
   2 -17  -1 63.0110 46.7965   1
  -1  17   1 340.164 59.1147   1
   1  17  -1 194.711 54.5380   1
  -1 -17   1 146.491 51.4167   1
   1 -17  -1 189.777 51.7877   1
   0  17  -1 215.860 51.6088   1
   0  17   1 166.621 48.2951   1
   0 -17  -1 272.451 51.5914   1
   0 -17   1 250.238 54.6377   1
   1  17   1 276.683 55.4714   1
  -1  17  -1 322.066 57.8904   1
  -1 -17  -1 416.140 63.6690   1
   1 -17   1 348.740 54.6423   1
  -2  17  -1-10.1392 37.5896   1
   2  17   1 40.6697 45.6498   1
  -2 -17  -1-10.3084 40.0821   1
   2 -17   1-21.0221 35.5728   1
  -3  17  -1-20.5242 41.7249   1
   3 -17   1 94.5974 46.1506   1
   3  17   1 61.5511 43.9615   1
  -3 -17  -1 20.5865 42.4273   1
  -4  17  -1 331.021 59.6629   1
   4 -17   1 269.073 53.1657   1
   4  17   1 237.620 56.2141   1
  -4 -17  -1 275.500 53.8257   1
  -5  17  -1 51.5153 40.6921   1
   5 -17   1 10.4203 30.7814   1
  -6  17  -1 10.4426 38.7153   1
   6 -17   1-20.9042 34.6599   1
   6  17   1 20.0613 43.4745   1
  -6 -17  -1-31.6843 44.0683   1
  -7 -17  -1 114.209 50.0724   1
   8 -17   1-21.1707 43.0078   1
  -8  17  -1-31.4872 46.0580   1
  -8 -17  -1-31.3350 47.4431   1
   8  17   1-10.4715 45.4019   1
  -9  17  -1 31.1813 32.4212   1
   9  17   1 106.510 50.0647   1
   9 -17   1 74.6504 36.2542   1
 -10  17  -1 145.265 45.5652   1
  10 -17   1 127.686 44.4197   1
 -11  17  -1 51.9098 37.9261   1
  11  17   1 20.5182 36.8304   1
  11 -17   1 73.8062 39.1701   1
 -11 -17  -1 40.0777 37.8431   1
  12  17   1 9.97618 29.4454   1
 -12 -17  -1-40.0467 31.0652   1
 -13  17  -1-30.5847 45.9117   1
  13  17   1 87.4756 45.7183   1
 -13 -17  -1 132.463 47.9157   1
  14  17   1 37.6057 42.3215   1
 -14 -17  -1 78.7689 47.2243   1
  13  18  -1-19.4428 32.2878   1
 -13 -18   1-47.7428 34.8531   1
  12  18  -1-10.1961 34.5111   1
 -12 -18   1 29.1648 36.0453   1
  11  18  -1 20.7968 46.6867   1
 -11 -18   1-19.5230 43.3263   1
 -10  18   1 21.2213 43.0917   1
 -10 -18   1-50.3015 45.1687   1
  10  18  -1 30.6983 48.4832   1
   9 -18  -1 21.1325 42.4032   1
   9  18  -1 30.6081 46.9207   1
  -9 -18   1 20.2454 45.0161   1
  -9  18   1 146.942 53.2366   1
   8 -18  -1 31.5233 31.8073   1
   8  18  -1-9.99722 39.4566   1
  -8 -18   1 20.4293 39.7175   1
  -8  18   1-41.9119 39.4875   1
   7  18  -1 19.8702 32.9443   1
   7 -18  -1-21.2037 42.4537   1
  -7  18   1-20.9040 42.4475   1
   6 -18  -1 31.9720 42.6807   1
   6  18  -1-50.3069 36.6794   1
  -6 -18   1-10.1001 29.8059   1
  -6  18   1 31.2124 47.2445   1
  -5  18   1-10.2765 46.1553   1
  -5 -18   1-30.4166 38.8397   1
   5 -18  -1-21.3054 44.4645   1
   4  18  -1 30.2546 39.8035   1
  -4 -18   1-20.3935 44.1939   1
   3  18  -1-30.2423 42.6123   1
  -3 -18   1 20.4293 41.4843   1
   2  18  -1 40.7895 43.6572   1
  -2 -18   1-20.6781 46.4237   1
   1  18  -1 10.2845 34.1441   1
  -1 -18   1 52.1870 35.3632   1
   0  18   1-10.3126 43.0293   1
   0  18  -1 51.1507 44.3382   1
   0 -18  -1-20.9036 43.0324   1
   0 -18   1-10.4603 42.4816   1
   1  18   1 50.9759 43.6865   1
  -1  18  -1 30.8762 40.6659   1
   1 -18   1 20.7500 37.8660   1
  -1 -18  -1 41.3169 43.7041   1
   2  18   1 153.056 43.0122   1
  -2  18  -1 70.7779 44.2472   1
  -2 -18  -1 103.142 42.3324   1
   2 -18   1 113.130 50.0885   1
   3  18   1-10.2473 44.9805   1
  -3  18  -1-30.4360 35.7196   1
  -3 -18  -1-61.5613 43.9531   1
   3 -18   1-21.0332 38.3682   1
   4 -18   1-10.5142 32.6128   1
   4  18   1 10.2385 43.2783   1
  -4 -18  -1 30.5794 43.0865   1
  -4  18  -1-20.5192 31.8232   1
   5 -18   1 104.080 40.6187   1
   5  18   1 80.6841 44.8995   1
  -5 -18  -1 82.5767 44.8715   1
  -5  18  -1 10.3210 32.2020   1
   6 -18   1 41.4845 42.7247   1
   6  18   1-10.0809 31.3024   1
  -6 -18  -1 93.4150 41.5886   1
  -6  18  -1-10.3047 41.8745   1
  -7  18  -1 20.6486 46.8777   1
   7 -18   1-20.7956 41.6366   1
  -8  18  -1 10.4436 38.0820   1
   8  18   1 83.2417 49.8121   1
   8 -18   1-20.8753 35.3403   1
  -8 -18  -1 20.4657 48.4953   1
  -9 -18  -1 89.6361 50.0738   1
   9  18   1 10.5081 45.6294   1
 -10  18  -1 72.6845 43.3713   1
  10  18   1 52.6470 42.2114   1
 -10 -18  -1 9.91950 32.9537   1
  10 -18   1 20.9446 33.3076   1
 -11  18  -1 20.4770 38.6045   1
 -11 -18  -1 39.1028 41.3402   1
  11  18   1 19.9460 39.3802   1
  11 -18   1 10.5053 38.9660   1
 -12 -18  -1 29.2436 44.3707   1
  12  18   1 87.4189 50.1674   1
 -11 -19   1 18.9770 43.0834   1
  11  19  -1-30.8360 48.7012   1
 -10 -19   1 19.3997 35.9694   1
  10  19  -1 10.0071 36.4848   1
   9  19  -1-19.9202 38.7282   1
  -9 -19   1 29.7339 37.9500   1
  -8 -19   1-9.96030 44.2120   1
  -8  19   1-10.3549 46.4947   1
   7  19  -1-9.65925 33.9762   1
  -7 -19   1 30.5006 33.7165   1
   6  19  -1 9.88511 37.8499   1
  -6  19   1 10.1859 47.2664   1
   6 -19  -1-31.7577 46.9859   1
  -6 -19   1-9.97413 41.6173   1
  -5  19   1 30.4503 38.2532   1
   5  19  -1 50.0608 44.4401   1
   5 -19  -1-31.0260 35.6953   1
  -5 -19   1-19.7330 45.7851   1
   4  19  -1-50.0596 37.7317   1
  -4  19   1 41.4885 35.7983   1
   4 -19  -1-10.4501 31.6334   1
  -4 -19   1 10.0252 32.5438   1
  -3  19   1 41.2196 36.9479   1
   3 -19  -1 21.0727 33.4942   1
  -2  19   1 61.9540 43.7766   1
   2 -19  -1 63.1888 44.0712   1
  -1  19   1 20.6064 46.7982   1
   1  19  -1 71.0371 49.0692   1
  -1 -19   1-41.3121 47.9413   1
   1 -19  -1 41.7653 44.1526   1
   0  19  -1 40.6712 34.4256   1
   0  19   1 50.6896 43.9495   1
   0 -19  -1-30.8709 36.8696   1
   0 -19   1 10.3704 33.6785   1
  -1  19  -1-10.1478 41.8270   1
   1  19   1 80.6079 45.7930   1
  -1 -19  -1 41.0127 45.0196   1
   1 -19   1 41.5024 42.1834   1
  -2  19  -1 30.6228 47.8899   1
   2  19   1 50.8603 42.4672   1
   2 -19   1 41.1427 43.5018   1
  -2 -19  -1-10.1854 43.0782   1
  -3  19  -1 89.8543 47.7126   1
   3 -19   1 142.412 50.0400   1
   4  19   1-10.0549 45.6752   1
  -4 -19  -1-40.5808 43.9912   1
   5  19   1 39.5218 48.3018   1
  -5 -19  -1 61.6301 44.6002   1
   6 -19   1 10.3236 45.3196   1
   6  19   1 70.2776 37.2621   1
  -6 -19  -1 20.3275 31.5749   1
  -6  19  -1 10.1814 47.7778   1
   7 -19   1 40.6957 35.7826   1
   7  19   1-20.3109 48.1169   1
  -7 -19  -1-10.1122 46.4224   1
  -7  19  -1-20.3832 39.0228   1
  -8  19  -1-40.4749 49.8643   1
   8 -19   1 61.3954 46.4644   1
  -9  19  -1-30.5197 45.6793   1
  -9 -19  -1 48.4671 44.9843   1
   9  19   1-21.0381 45.5935   1
   9 -19   1-51.0343 45.8304   1
 -10 -19  -1 77.1154 38.2528   1
  10  19   1 70.7884 43.4739   1
   8  20  -1-38.8117 48.7313   1
  -8 -20   1-19.2762 43.7900   1
   7  20  -1-9.51564 30.2099   1
  -7 -20   1 9.79817 32.4901   1
   6  20  -1 104.970 49.7502   1
  -6 -20   1 29.4724 42.7372   1
  -5  20   1 51.0649 49.3888   1
   5  20  -1 19.3875 35.3640   1
  -5 -20   1 19.4560 41.1463   1
  -4  20   1-71.1431 49.6703   1
   4 -20  -1-20.7772 47.7576   1
  -3  20   1 10.1844 42.4951   1
   3  20  -1 48.9992 44.0003   1
   3 -20  -1-10.3886 41.6008   1
  -3 -20   1-29.5599 43.7346   1
  -2  20   1 111.807 45.0873   1
   2  20  -1 87.8857 40.2202   1
  -2 -20   1 168.257 46.4141   1
   2 -20  -1 134.491 44.2412   1
   1  20  -1-9.84023 35.8679   1
  -1  20   1-20.0652 37.8091   1
  -1 -20   1 50.0621 34.5563   1
   1 -20  -1-30.6154 40.2771   1
   0  20  -1-9.97133 41.0600   1
   0  20   1 9.95605 44.7062   1
   0 -20   1-50.7446 43.4517   1
   0 -20  -1 10.0883 43.1921   1
   1  20   1 79.9591 51.5979   1
  -1  20  -1 39.9737 41.7909   1
  -1 -20  -1 40.1932 44.1664   1
   1 -20   1 50.9471 40.3123   1
  -2  20  -1 119.595 46.3978   1
   2  20   1 80.0904 50.3930   1
  -2 -20  -1 19.9491 45.9426   1
   2 -20   1 50.9494 39.7971   1
  -3  20  -1 40.0836 36.5272   1
   3  20   1 9.89610 32.1249   1
  -3 -20  -1-29.7952 32.9340   1
   3 -20   1-40.3941 35.5182   1
  -4  20  -1-58.7571 49.6025   1
   4 -20   1 59.8728 48.2352   1
   5  20   1-9.73032 47.0371   1
  -5 -20  -1-10.0155 47.4569   1
   6  20   1 19.8670 30.9041   1
  -6 -20  -1 69.1078 38.4616   1
  -7  20  -1 29.8203 42.5966   1
  -7 -20  -1 39.4618 43.8309   1
   7 -20   1 50.7842 38.9382   1
   7  20   1 19.7914 43.4518   1
   2  21  -1-38.1805 47.4996   1
  -2  21   1-19.6056 38.7175   1
  -2 -21   1-28.7918 43.6018   1
  -1  21   1 97.3051 42.7965   1
  -1 -21   1 154.234 51.0619   1
   1 -21  -1 78.8812 39.0245   1
   0  21  -1 67.0844 55.0690   1
   0  21   1 58.6108 45.8417   1
   0 -21   1 19.5043 41.7839   1
   0 -21  -1-9.81941 41.5431   1
  -1  21  -1 116.489 46.0502   1
   1  21   1 165.739 49.4267   1
  -1 -21  -1 165.912 48.1353   1
   1 -21   1 256.827 49.6060   1
   2  21   1 19.4217 47.8523   1
  -2  21  -1-19.4407 37.2193   1
   2 -21   1-19.8252 36.1326   1
  -2 -21  -1 9.66686 42.9071   1
  -3  21  -1-58.1571 51.2481   1
   3 -21   1 29.7317 45.9963   1
  -4  21  -1-9.72229 33.5706   1
   4 -21   1 49.2853 31.3108   1
 -26   0   2-10.3959 39.8090   1
 -25   0   2-20.6339 40.1237   1
  25   0  -2-10.5390 37.0756   1
 -24   0   2 152.827 50.6857   1
  24   0  -2 107.249 49.1922   1
 -23   0   2 10.2074 44.7788   1
  23   0  -2 10.6504 39.4884   1
 -22   0   2 683.258 78.0616   1
  22   0  -2 542.627 72.2919   1
  21   0  -2 100.526 40.7391   1
 -21   0   2 134.869 50.0477   1
  20   0  -2-20.2526 38.7816   1
 -20   0   2-9.93020 39.2009   1
  19   0  -2 188.736 43.8818   1
 -19   0   2 126.402 46.3807   1
  17   0  -2 342.319 50.6482   1
 -17   0   2 291.956 48.4776   1
  16   0  -2 170.182 40.3716   1
 -16   0   2 241.747 42.7837   1
  15   0  -2 2371.08 163.085   1
 -14   0   2 5918.43 351.095   1
  14   0  -2 5900.65 352.026   1
 -13   0   2 6327.32 370.007   1
  13   0  -2 6244.95 371.526   1
 -12   0   2 1700.36 123.821   1
  12   0  -2 1925.82 128.023   1
  11   0  -2 1328.93 100.423   1
 -11   0   2 1413.86 100.352   1
  10   0  -2 30514.7 1679.46   1
 -10   0   2 30872.8 1678.95   1
   9   0  -2 112874. 5981.87   1
  -9   0   2 108345. 5981.04   1
   8   0  -2 136642. 7006.09   1
  -8   0   2 123128. 7004.35   1
   7   0  -2 65003.5 3530.20   1
  -7   0   2 65313.3 3528.63   1
   6   0  -2 427209. 22804.9   1
  -6   0   2 418716. 22804.4   1
   5   0  -2 990502. 53647.6   1
  -5   0   2 999999. 53647.7   1
   4   0  -2 413540. 22280.2   1
  -4   0   2 412989. 22280.1   1
   3   0  -2 102072. 5540.76   1
  -3   0   2 103389. 5540.93   1
   0   0  -2 164448. 8924.22   1
   0   0   2 166552. 8924.26   1
  -1   0  -2 170224. 8994.30   1
   1   0   2 163151. 8994.55   1
  -2   0  -2 553692. 27897.5   1
   2   0   2 484088. 27896.5   1
  -3   0  -2 542177. 29151.8   1
   3   0   2 539164. 29151.5   1
  -4   0  -2 193679. 10963.5   1
   4   0   2 213593. 10965.2   1
  -5   0  -2 129343. 7362.87   1
   5   0   2 143907. 7364.73   1
  -6   0  -2 40955.4 2176.86   1
   6   0   2 39020.6 2176.70   1
   7   0   2 68.6629 26.6582   1
  -7   0  -2 98.2978 24.9367   1
  -8   0  -2 4539.01 277.410   1
   8   0   2 4836.82 280.733   1
  -9   0  -2 21006.3 1187.37   1
   9   0   2 21977.9 1188.47   1
  10   0   2-29.4556 24.4284   1
 -10   0  -2 71.4601 27.3706   1
 -11   0  -2 1993.72 131.660   1
  11   0   2 1678.95 129.123   1
 -12   0  -2 1868.63 138.357   1
  12   0   2 2029.51 140.921   1
  13   0   2 410.882 57.7589   1
 -13   0  -2 301.716 52.0487   1
 -14   0  -2 9785.02 548.349   1
  14   0   2 9056.59 547.000   1
  16   0   2 655.887 73.5267   1
 -16   0  -2 648.594 74.0717   1
  17   0   2 571.217 70.2115   1
 -17   0  -2 638.933 71.3580   1
  18   0   2 19.7682 35.5022   1
 -18   0  -2 81.6054 39.1492   1
  19   0   2 502.575 71.2129   1
 -20   0  -2 272.875 54.7980   1
  20   0   2 176.996 50.8113   1
 -21   0  -2 229.303 50.7372   1
  21   0   2 169.289 48.1732   1
 -22   0  -2-50.5209 48.8508   1
  22   0   2 20.8591 44.6578   1
 -24   0  -2-10.1282 37.5573   1
  24   0   2-20.0873 34.0003   1
  25   0   2 9.86084 30.5907   1
 -26  -1   2-39.9028 43.7981   1
  26   1  -2 115.530 48.7713   1
 -25  -1   2 10.1973 42.0012   1
 -25   1   2 52.9779 51.7298   1
  25  -1  -2-10.5262 39.0420   1
  25   1  -2 42.0092 41.4669   1
 -24  -1   2-31.4050 42.5240   1
 -24   1   2-31.8719 39.3976   1
  24   1  -2-20.7804 32.9996   1
  24  -1  -2 10.5374 32.6981   1
 -23   1   2 250.618 55.9345   1
  23  -1  -2 210.970 49.2464   1
  23   1  -2 144.374 51.1469   1
 -23  -1   2 240.536 56.9024   1
 -22   1   2 30.7048 43.2868   1
  22  -1  -2 73.9428 45.8039   1
  22   1  -2-21.0212 40.8933   1
 -22  -1   2 30.7211 39.8431   1
 -21   1   2 267.886 51.9615   1
  21  -1  -2 221.223 50.1313   1
 -20   1   2 484.223 65.2133   1
  20  -1  -2 336.109 61.3640   1
  20   1  -2 506.816 66.6455   1
 -20  -1   2 531.629 68.4491   1
 -19   1   2 547.658 70.7578   1
  19  -1  -2 630.842 71.1987   1
  19   1  -2 671.897 76.2152   1
 -19  -1   2 579.736 71.5993   1
  18   1  -2 124.990 39.0276   1
 -18  -1   2 112.012 40.9574   1
 -17   1   2 1746.45 137.518   1
 -17  -1   2 1932.32 138.445   1
  17   1  -2 1804.21 139.333   1
  17  -1  -2 2123.28 143.717   1
 -16   1   2 1220.33 99.6122   1
 -16  -1   2 1029.32 97.7366   1
  16   1  -2 1188.30 101.121   1
  16  -1  -2 1354.51 103.721   1
  15  -1  -2 50.5369 33.2259   1
  15   1  -2 85.7681 31.7605   1
 -15   1   2 173.147 41.3911   1
 -15  -1   2 115.106 33.8569   1
 -14   1   2 5141.42 312.291   1
  14  -1  -2 5161.77 312.478   1
  14   1  -2 4871.90 311.702   1
 -14  -1   2 5489.07 314.774   1
 -13   1   2 31931.4 1753.08   1
 -12   1   2 7050.33 399.547   1
  12  -1  -2 6964.17 399.744   1
  12   1  -2 6570.69 399.911   1
 -12  -1   2 6837.83 399.871   1
 -11   1   2 9050.24 507.064   1
  11  -1  -2 8296.38 505.556   1
  11   1  -2 8842.10 507.902   1
 -11  -1   2 9430.37 508.230   1
 -10   1   2 1083.27 84.9422   1
  10  -1  -2 1071.00 85.4161   1
  10   1  -2 1373.53 91.5252   1
 -10  -1   2 1190.66 87.5130   1
  -9   1   2 8937.46 495.982   1
   9  -1  -2 8963.84 496.717   1
   9   1  -2 8910.23 498.226   1
  -9  -1   2 8387.55 497.004   1
  -8   1   2 99815.3 5669.82   1
   8  -1  -2 105232. 5671.49   1
   8   1  -2 106474. 5672.48   1
  -8  -1   2 108783. 5673.19   1
  -7   1   2 87974.3 4757.18   1
   7  -1  -2 87964.5 4758.08   1
  -6   1   2 16269.4 976.152   1
  -6  -1   2 17649.5 979.411   1
   6   1  -2 18751.7 979.645   1
   6  -1  -2 19189.0 978.076   1
   5  -1  -2 55941.4 2925.44   1
   5   1  -2 53061.6 2927.50   1
  -5   1   2 52252.2 2924.94   1
  -5  -1   2 55273.4 2928.54   1
   4  -1  -2 79459.1 3993.52   1
   4   1  -2 84186.1 3997.62   1
  -4   1   2 76997.5 3993.38   1
   3  -1  -2 120838. 6767.18   1
  -3  -1   2 120764. 6770.24   1
   3   1  -2 122895. 6770.47   1
  -3   1   2 135307. 6767.64   1
   2   1  -2 155045. 8388.07   1
  -2  -1   2 155982. 8387.91   1
  -1  -1   2 355409. 19161.1   1
   0   1   2 64814.3 3349.87   1
   0   1  -2 66713.6 3351.70   1
   0  -1  -2 66074.8 3349.99   1
   1  -1   2 125085. 6999.93   1
  -1   1  -2 134647. 7000.25   1
   1   1   2 134169. 6999.34   1
  -1  -1  -2 125209. 6999.21   1
   2   1   2 88547.8 4807.60   1
   2  -1   2 86571.5 4807.83   1
  -2  -1  -2 90905.1 4808.12   1
  -2   1  -2 90067.8 4808.44   1
   3   1   2 26938.5 1363.89   1
   3  -1   2 22883.5 1363.20   1
  -3  -1  -2 24788.8 1362.76   1
  -3   1  -2 25544.3 1362.63   1
   5   1   2 952.297 69.4290   1
   5  -1   2 759.784 66.3618   1
  -5  -1  -2 898.643 67.3235   1
  -5   1  -2 945.780 68.5939   1
   6   1   2 88345.9 4646.43   1
   6  -1   2 87553.4 4644.85   1
  -6  -1  -2 81286.8 4643.40   1
  -6   1  -2 86275.5 4644.36   1
   7   1   2 67884.2 3676.54   1
   7  -1   2 70353.7 3676.40   1
  -7  -1  -2 63949.1 3674.03   1
  -7   1  -2 69037.3 3675.25   1
   8   1   2 13595.2 770.010   1
   8  -1   2 13902.2 770.755   1
  -8  -1  -2 13420.5 769.188   1
  -8   1  -2 14185.4 770.919   1
   9  -1   2 165.549 35.5017   1
   9   1   2 119.607 35.5444   1
  -9   1  -2 135.021 33.8709   1
  -9  -1  -2 162.433 38.8517   1
  10  -1   2 5588.05 330.177   1
 -10   1  -2 5422.94 328.705   1
  11  -1   2 349.770 47.8282   1
 -11  -1  -2 374.386 53.0775   1
 -11   1  -2 383.094 48.1601   1
  12  -1   2 9401.01 555.923   1
  12   1   2 10073.8 558.874   1
 -12   1  -2 9210.86 555.463   1
 -12  -1  -2 10075.9 558.397   1
  13  -1   2 2470.66 169.821   1
  13   1   2 2389.99 170.483   1
 -13   1  -2 2574.06 171.718   1
 -13  -1  -2 2497.92 168.526   1
  14   1   2 2306.95 179.220   1
  14  -1   2 2794.91 183.882   1
 -14  -1  -2 2938.43 185.147   1
 -14   1  -2 2783.79 185.724   1
  16  -1   2 993.332 89.6862   1
  16   1   2 987.403 91.1227   1
 -16   1  -2 975.752 89.8264   1
 -16  -1  -2 960.403 89.8243   1
  17   1   2 59.3383 40.7402   1
 -17  -1  -2-29.7689 41.4251   1
 -17   1  -2 38.6304 29.9860   1
  18   1   2 610.816 70.5966   1
 -18  -1  -2 542.713 68.1471   1
  18  -1   2 393.433 60.0676   1
  19   1   2 299.959 59.2763   1
  19  -1   2 386.165 63.3947   1
 -19  -1  -2 483.785 66.1937   1
 -19   1  -2 369.901 59.4931   1
  20   1   2 122.702 46.5289   1
  20  -1   2 114.518 50.8896   1
 -20  -1  -2 163.283 51.7839   1
 -20   1  -2 163.047 53.0727   1
  21  -1   2 10.3305 38.9355   1
 -21   1  -2 10.3997 40.4409   1
  22   1   2 51.6205 43.3033   1
  22  -1   2 61.8048 40.8946   1
 -22   1  -2 83.5526 42.0552   1
 -22  -1  -2 131.840 44.7060   1
 -23   1  -2-10.2522 44.9753   1
  24   1   2-10.1893 41.4393   1
  24  -1   2 20.3519 40.2225   1
 -24  -1  -2 87.8309 39.6943   1
 -24   1  -2 60.2823 47.6543   1
  25  -1   2 9.94037 32.9643   1
  25   1   2-29.4586 38.7576   1
 -25   1  -2-9.83483 38.8179   1
 -25  -1  -2-9.71922 41.0854   1
  26   2  -2 112.568 50.0064   1
 -26  -2   2-20.3097 48.1740   1
  25   2  -2 30.6041 33.1213   1
  25  -2  -2-10.5905 37.9366   1
 -25  -2   2 10.3454 35.0182   1
 -25   2   2 10.5013 40.2138   1
  24   2  -2-42.1235 47.8290   1
  24  -2  -2-64.1175 47.4441   1
 -24  -2   2 10.2644 42.8425   1
 -24   2   2 10.5430 44.0048   1
  23   2  -2 52.4058 40.7770   1
  23  -2  -2 21.3015 33.8417   1
 -23  -2   2 10.4193 38.6523   1
 -23   2   2 21.0446 40.3126   1
  22   2  -2 83.5219 44.0690   1
  22  -2  -2 73.4077 45.9368   1
 -22  -2   2 185.329 49.2368   1
 -22   2   2 147.790 50.9628   1
  21   2  -2 41.8045 48.0266   1
  21  -2  -2 123.726 45.8141   1
 -21  -2   2 50.3456 44.2216   1
 -21   2   2-51.9835 47.2559   1
  20   2  -2 504.738 63.4740   1
  20  -2  -2 282.784 56.4897   1
 -20  -2   2 412.080 61.1913   1
 -20   2   2 414.152 61.6424   1
  19   2  -2 69.7320 42.2123   1
  19  -2  -2 39.7237 39.3067   1
 -19  -2   2 38.0392 32.9549   1
 -19   2   2 77.7591 41.7148   1
 -18  -2   2 792.766 83.5506   1
  18   2  -2 1066.04 91.2830   1
  17   2  -2 47.3938 38.7261   1
  17  -2  -2 84.5034 41.4029   1
 -17  -2   2 109.720 40.8021   1
 -17   2   2 71.3364 38.8771   1
  16   2  -2 110.623 40.1046   1
  16  -2  -2 63.1632 33.0733   1
 -16  -2   2 44.3878 37.2040   1
 -16   2   2 50.8349 30.5436   1
  15  -2  -2 339.598 51.7332   1
 -15  -2   2 324.272 48.9949   1
 -15   2   2 300.963 48.8903   1
  14   2  -2 4366.06 261.999   1
  14  -2  -2 3937.26 256.747   1
 -14  -2   2 4242.27 259.569   1
 -14   2   2 4187.12 257.920   1
  13   2  -2 2622.94 173.703   1
  13  -2  -2 2564.70 170.755   1
 -13   2   2 2382.59 168.819   1
 -13  -2   2 2781.45 172.716   1
 -12   2   2 25812.8 1446.68   1
 -12  -2   2 26711.3 1448.93   1
  12   2  -2 26366.8 1449.23   1
 -11  -2   2 126.690 33.2484   1
 -11   2   2 168.261 32.9145   1
  11  -2  -2 182.135 32.6011   1
  11   2  -2 225.404 38.9753   1
  10   2  -2 53016.4 2794.87   1
  10  -2  -2 52363.3 2792.51   1
 -10  -2   2 52944.8 2795.58   1
 -10   2   2 47763.1 2789.99   1
   9   2  -2 49151.3 2673.08   1
   9  -2  -2 49231.4 2670.94   1
  -9  -2   2 48099.7 2673.00   1
  -9   2   2 50050.4 2671.70   1
   8   2  -2 6403.59 348.173   1
  -8   2   2 6099.09 344.354   1
   8  -2  -2 5504.17 343.619   1
  -8  -2   2 6234.13 347.568   1
   7   2  -2 15972.6 928.789   1
  -7   2   2 16662.0 926.217   1
  -7  -2   2 18171.2 932.688   1
   7  -2  -2 16997.6 927.290   1
  -6   2   2 3679.07 197.448   1
   6  -2  -2 3116.08 194.968   1
   5  -2  -2 3550.08 190.674   1
  -5   2   2 3298.78 190.072   1
   4  -2  -2 300564. 16208.0   1
  -4   2   2 305111. 16207.6   1
  -4  -2   2 310980. 16212.3   1
   4   2  -2 283218. 16212.3   1
  -3  -2   2 12058.3 633.415   1
   3  -2  -2 10419.9 627.996   1
   3   2  -2 11598.0 632.917   1
  -3   2   2 12448.5 629.202   1
  -2  -2   2 14604.1 731.026   1
   2   2  -2 12038.6 730.010   1
  -2   2   2 13263.2 725.985   1
   2  -2  -2 13580.4 726.318   1
   1  -2  -2 121883. 6400.48   1
  -1  -2   2 115077. 6403.69   1
   1   2  -2 115947. 6404.06   1
  -1   2   2 119473. 6400.19   1
   0  -2   2 82421.5 4422.31   1
   0   2  -2 83095.4 4422.69   1
   0  -2  -2 82659.8 4420.51   1
   0   2   2 79753.3 4420.03   1
   1  -2   2 5259.61 305.272   1
  -1   2  -2 5521.88 306.038   1
  -1  -2  -2 5335.20 304.211   1
   1   2   2 5732.32 306.061   1
   2  -2   2 214781. 11321.7   1
  -2   2  -2 217304. 11321.2   1
  -2  -2  -2 209658. 11321.0   1
   2   2   2 198523. 11320.2   1
   3  -2   2 40468.7 2402.33   1
  -3   2  -2 47596.9 2403.86   1
  -3  -2  -2 44229.9 2403.16   1
   3   2   2 45236.3 2403.13   1
  -5   2  -2 94425.0 4883.80   1
   5  -2   2 86611.4 4882.78   1
  -5  -2  -2 89289.5 4883.98   1
   5   2   2 90680.0 4883.41   1
  -6   2  -2 644.993 58.1407   1
   6  -2   2 683.119 56.8745   1
  -6  -2  -2 579.670 55.8724   1
   6   2   2 551.709 54.2988   1
  -7   2  -2 36807.3 1736.43   1
   7  -2   2 35158.6 1736.27   1
   7   2   2 32411.8 1733.49   1
  -8   2  -2 62.4573 26.9885   1
   8  -2   2 32.6168 25.2464   1
  -8  -2  -2 89.9543 28.7545   1
   8   2   2 106.509 33.6171   1
  -9   2  -2 24078.3 1330.85   1
   9  -2   2 24711.7 1333.49   1
  -9  -2  -2 23939.8 1331.15   1
   9   2   2 23845.4 1332.21   1
 -11   2  -2 8318.07 485.677   1
  11  -2   2 8597.81 488.420   1
 -11  -2  -2 8467.41 487.205   1
  11   2   2 8228.46 488.036   1
 -12   2  -2 48.5047 32.3984   1
  12  -2   2 51.0764 32.6209   1
 -12  -2  -2 8.32115 34.7444   1
  12   2   2-17.2830 34.1310   1
 -13   2  -2 2577.30 179.767   1
  13  -2   2 2490.76 180.966   1
 -13  -2  -2 2650.18 180.582   1
  13   2   2 2962.60 185.345   1
 -14  -2  -2 2087.75 150.000   1
 -14   2  -2 2159.07 152.044   1
  14   2   2 2023.87 149.681   1
  14  -2   2 2096.19 152.525   1
 -15  -2  -2 2593.31 191.378   1
  15   2   2 3078.13 194.730   1
 -16   2  -2 28.9355 29.9867   1
  16  -2   2 58.4834 33.0508   1
 -16  -2  -2 18.6019 29.5989   1
  16   2   2 48.3365 30.7593   1
 -17   2  -2 39.7591 42.0483   1
  17  -2   2 39.7085 43.5777   1
 -17  -2  -2 9.69136 36.5607   1
  17   2   2 39.9478 38.8675   1
 -18   2  -2 20.4352 37.9689   1
  18  -2   2 40.5399 37.0334   1
 -18  -2  -2 89.1874 45.0703   1
  18   2   2 51.4283 40.0778   1
  19  -2   2 71.4725 35.5309   1
 -19   2  -2 198.467 46.0209   1
 -19  -2  -2 233.691 52.5766   1
 -20   2  -2 31.1189 37.8161   1
  20  -2   2-10.4160 35.9558   1
  20   2   2 20.6757 40.2024   1
 -21   2  -2 237.831 48.6842   1
  21  -2   2 303.777 52.2327   1
 -22   2  -2-10.3003 32.7024   1
  22  -2   2-10.4370 35.3235   1
 -22  -2  -2-20.2852 36.3283   1
  22   2   2 20.3164 33.6854   1
 -23  -2  -2-20.3754 48.7715   1
  23   2   2 59.7492 45.2282   1
 -24   2  -2 10.1483 47.6026   1
 -24  -2  -2-9.75224 43.7997   1
  24  -2   2 10.0750 41.4957   1
  24   2   2 80.3831 46.6388   1
 -25   2  -2 9.87943 35.3921   1
 -25  -2  -2-28.1416 40.1635   1
  25  -2   2-29.7966 31.5411   1
  25   2   2-9.95696 39.3046   1
 -26  -3   2-9.97198 39.9352   1
  26   3  -2-10.1657 36.4138   1
 -25   3   2 73.3264 46.1198   1
 -24   3   2 10.6014 35.1722   1
  24  -3  -2 31.9719 33.8539   1
 -24  -3   2 30.8945 47.8008   1
  24   3  -2 10.4090 45.1277   1
 -23   3   2-10.6384 37.4206   1
  23  -3  -2-10.5611 33.5338   1
 -22   3   2-31.3869 39.4283   1
  22  -3  -2 31.5295 38.9634   1
 -22  -3   2 10.1008 42.1450   1
  22   3  -2-10.4037 41.6603   1
 -21   3   2 175.350 46.9682   1
  21  -3  -2 177.224 45.8439   1
 -21  -3   2 145.164 46.5791   1
  21   3  -2 304.551 54.6817   1
 -20   3   2 172.005 50.5806   1
  20  -3  -2 112.807 48.3577   1
 -20  -3   2 79.2149 44.7458   1
  20   3  -2 30.3908 37.2718   1
 -19   3   2 216.981 50.8920   1
  19  -3  -2 239.796 48.7731   1
 -19  -3   2 301.195 52.7105   1
  19   3  -2 252.480 52.9172   1
 -18  -3   2 249.840 51.3955   1
  18   3  -2 259.446 53.6603   1
 -17   3   2 727.681 76.2494   1
  17  -3  -2 602.648 69.6570   1
 -16   3   2 1314.76 103.203   1
  16  -3  -2 1100.16 98.2081   1
 -16  -3   2 1253.95 104.393   1
  16   3  -2 1057.23 101.458   1
 -15   3   2 2124.90 150.592   1
  15  -3  -2 2193.98 151.080   1
 -15  -3   2 1936.94 148.472   1
  15   3  -2 2247.20 154.206   1
 -14   3   2 1006.74 90.8609   1
  14  -3  -2 1123.35 92.5998   1
 -14  -3   2 989.679 94.0912   1
  14   3  -2 1276.28 97.5069   1
 -13  -3   2 568.392 62.8064   1
  13   3  -2 671.315 67.7941   1
  13  -3  -2 593.523 61.1332   1
 -13   3   2 630.072 63.8187   1
  12  -3  -2 1745.54 123.505   1
 -12   3   2 1779.00 124.319   1
  11   3  -2 33188.7 1849.49   1
 -11  -3   2 34671.3 1851.37   1
 -11   3   2 33478.1 1847.43   1
  10   3  -2 19429.6 1079.65   1
  10  -3  -2 20328.2 1078.25   1
 -10  -3   2 18782.3 1079.20   1
 -10   3   2 19477.2 1076.57   1
   9   3  -2 1379.60 99.1979   1
  -9   3   2 1357.56 97.9547   1
   9  -3  -2 1330.18 96.2354   1
  -9  -3   2 1456.64 100.679   1
   8   3  -2 4169.27 256.641   1
  -8   3   2 4365.35 253.852   1
  -8  -3   2 4172.37 256.853   1
   8  -3  -2 4512.41 253.622   1
   7   3  -2 502.541 48.9636   1
  -7  -3   2 373.280 44.1481   1
   6  -3  -2 40829.2 2103.04   1
  -6   3   2 38101.1 2101.85   1
   6   3  -2 41875.4 2108.43   1
  -6  -3   2 33958.8 2107.09   1
  -5   3   2 39033.8 2071.08   1
   5  -3  -2 37294.2 2071.68   1
  -4  -3   2 82943.4 4191.34   1
   4  -3  -2 70998.8 4186.63   1
  -4   3   2 76766.8 4187.19   1
   4   3  -2 81689.8 4191.05   1
  -3  -3   2 7782.24 435.773   1
   3   3  -2 7195.42 434.740   1
  -3   3   2 8226.34 431.477   1
   3  -3  -2 7875.80 431.441   1
  -2  -3   2 22695.6 1147.46   1
   2   3  -2 23256.9 1148.38   1
  -2   3   2 23684.8 1143.25   1
   1  -3  -2 188890. 9262.16   1
  -1   3   2 189962. 9261.67   1
   1   3  -2 193672. 9265.36   1
   0  -3  -2 74220.6 4014.24   1
   0  -3   2 74092.1 4016.74   1
   0   3   2 73967.6 4014.11   1
   0   3  -2 74885.5 4016.58   1
   1   3   2 11330.9 627.979   1
  -1  -3  -2 10973.3 627.775   1
  -1   3  -2 11446.8 629.971   1
   1  -3   2 11925.5 630.064   1
   2   3   2 15322.0 811.154   1
  -2  -3  -2 14787.4 810.126   1
  -2   3  -2 14995.4 811.421   1
   2  -3   2 13896.7 810.557   1
   4   3   2 2178.65 135.502   1
   4  -3   2 2021.26 135.397   1
  -4   3  -2 2218.94 136.137   1
  -4  -3  -2 2202.25 138.850   1
   5  -3   2 1777.75 117.507   1
  -5  -3  -2 1807.93 118.799   1
  -5   3  -2 1792.99 117.274   1
   5   3   2 1714.78 117.761   1
   6   3   2 21693.1 1185.24   1
   6  -3   2 22336.8 1185.85   1
  -6   3  -2 21381.9 1184.17   1
  -6  -3  -2 20743.9 1183.98   1
   7   3   2 19512.7 1039.95   1
   7  -3   2 18359.5 1038.96   1
  -7   3  -2 18593.8 1038.61   1
  -7  -3  -2 18676.0 1039.28   1
   8   3   2 611.310 63.1600   1
   8  -3   2 745.002 66.4256   1
  -8   3  -2 809.270 66.9861   1
  -8  -3  -2 683.852 67.5368   1
   9   3   2 8198.97 476.242   1
   9  -3   2 8433.12 475.752   1
  -9   3  -2 8493.27 474.607   1
  -9  -3  -2 7802.33 473.901   1
  10   3   2 11920.0 667.957   1
 -10  -3  -2 11562.6 666.333   1
  11   3   2 1822.30 131.828   1
  11  -3   2 1741.10 129.973   1
 -11   3  -2 1743.41 129.813   1
 -11  -3  -2 1850.36 131.220   1
  12   3   2 7087.39 409.840   1
  12  -3   2 6387.90 405.368   1
 -12   3  -2 6909.27 407.375   1
 -12  -3  -2 7188.89 408.911   1
  13   3   2 250.647 49.6337   1
  13  -3   2 222.176 44.8959   1
 -13   3  -2 221.160 47.4283   1
 -13  -3  -2 176.455 43.3765   1
  14   3   2 493.857 59.9771   1
  14  -3   2 500.728 62.0970   1
 -14   3  -2 586.065 66.8547   1
 -14  -3  -2 432.060 56.0691   1
  15   3   2 2153.65 155.683   1
 -15  -3  -2 2117.47 154.206   1
  16   3   2 9.87542 37.9143   1
  16  -3   2 108.485 40.1487   1
 -16   3  -2 29.2050 31.7231   1
 -16  -3  -2 66.5767 37.6403   1
  17   3   2 179.526 44.5478   1
  17  -3   2 151.493 43.5080   1
 -17   3  -2 159.372 45.5024   1
 -17  -3  -2 136.241 37.6223   1
 -18   3  -2 70.9131 42.3261   1
  18  -3   2 10.2451 39.8966   1
  19   3   2 277.132 53.0556   1
  19  -3   2 103.495 35.9126   1
 -19   3  -2 225.667 49.2526   1
 -19  -3  -2 209.248 46.9507   1
  20  -3   2 145.028 51.5734   1
 -20   3  -2 249.183 57.9861   1
 -20  -3  -2 263.173 58.2534   1
  21   3   2 51.5231 34.9121   1
 -21  -3  -2 10.1906 31.6510   1
  22   3   2 92.1757 48.0462   1
  22  -3   2 20.7984 35.2189   1
 -22   3  -2 20.6900 36.4082   1
 -22  -3  -2-30.5415 46.2437   1
  23   3   2-40.8484 43.1881   1
 -23  -3  -2-9.84679 39.4538   1
 -24   3  -2 29.6286 46.3528   1
  24  -3   2 41.2065 44.6879   1
 -25   3  -2 38.3277 47.6604   1
 -25  -3  -2-19.1822 43.0630   1
  25   3   2-48.3281 44.3728   1
  25  -3   2 60.2577 46.6035   1
 -27  -4   2-48.2753 47.6477   1
  25   4  -2-20.4931 42.1880   1
 -25  -4   2 10.1078 46.4029   1
  24   4  -2-10.4698 44.2579   1
  24  -4  -2 43.2946 42.0873   1
 -24   4   2-41.5105 42.7286   1
 -24  -4   2 40.2046 46.1437   1
  23   4  -2-41.1178 47.1902   1
  23  -4  -2 64.7206 39.9905   1
 -23   4   2-10.2926 33.4116   1
 -23  -4   2-49.8680 47.2556   1
  22   4  -2 82.6888 45.1776   1
  22  -4  -2 96.7598 47.5220   1
 -22   4   2 216.368 53.4327   1
 -22  -4   2 50.4101 44.6109   1
  21   4  -2 135.528 47.4349   1
 -21  -4   2 149.970 48.9360   1
 -20   4   2 181.990 49.1550   1
  20  -4  -2 228.212 52.7591   1
  19   4  -2 164.609 48.5200   1
  19  -4  -2 140.945 48.4808   1
 -19   4   2 188.487 50.9901   1
 -19  -4   2 149.981 47.1999   1
  18   4  -2 172.664 41.4188   1
  18  -4  -2 106.849 44.3097   1
 -18   4   2 164.258 46.4454   1
 -18  -4   2 135.504 40.0805   1
  17   4  -2 138.072 45.5440   1
  17  -4  -2 56.0253 38.7610   1
 -17   4   2 65.4845 35.0323   1
 -17  -4   2 122.204 44.3584   1
  16  -4  -2 707.768 74.1263   1
 -16   4   2 798.859 75.7042   1
 -16  -4   2 665.995 73.7777   1
  15   4  -2 146.593 46.6472   1
 -15  -4   2 177.194 46.3308   1
 -15   4   2 154.122 40.4896   1
  15  -4  -2 111.099 36.9559   1
  14   4  -2 208.062 44.5419   1
 -14   4   2 275.943 46.3766   1
  14  -4  -2 178.968 43.0919   1
 -14  -4   2 283.895 50.3246   1
 -13  -4   2 41.7652 32.0611   1
  13   4  -2 41.2794 27.4671   1
 -12  -4   2 265.384 43.5291   1
  12   4  -2 342.952 47.7471   1
  12  -4  -2 275.191 41.9722   1
  11   4  -2 1841.37 131.175   1
  11  -4  -2 1776.51 127.482   1
 -11   4   2 1990.31 129.293   1
 -11  -4   2 1819.64 130.429   1
  10   4  -2 15167.2 834.799   1
 -10   4   2 13836.4 828.234   1
 -10  -4   2 16210.7 838.151   1
  -9   4   2 5687.98 325.363   1
   9  -4  -2 5918.92 327.002   1
  -9  -4   2 6208.43 333.662   1
   8   4  -2 2751.58 187.103   1
  -8   4   2 3004.89 182.178   1
   8  -4  -2 3149.52 182.889   1
  -8  -4   2 2866.20 186.379   1
   7   4  -2 6651.26 367.673   1
  -7   4   2 6199.75 360.551   1
  -7  -4   2 6254.04 366.047   1
   7  -4  -2 6285.14 361.075   1
   6   4  -2 38959.2 2169.63   1
  -6  -4   2 40826.9 2171.74   1
   5   4  -2 3508.72 202.506   1
   5  -4  -2 3353.43 197.297   1
  -5   4   2 3225.93 197.009   1
  -5  -4   2 3356.57 201.548   1
  -4  -4   2 9510.21 537.324   1
  -4   4   2 9287.74 531.768   1
   4   4  -2 9775.40 537.427   1
   4  -4  -2 9876.57 532.520   1
   3  -4  -2 12749.8 721.214   1
  -3   4   2 13507.4 721.423   1
   2  -4  -2 36466.1 1939.19   1
  -2   4   2 35021.0 1938.36   1
  -1   4   2 1175.54 71.1854   1
   1  -4  -2 900.602 68.2687   1
   0   4   2 55914.5 3007.40   1
   0  -4  -2 55126.8 3008.00   1
   1   4   2 3488.17 204.485   1
  -1  -4  -2 3515.60 204.994   1
  -2   4  -2 197475. 10623.6   1
   2  -4   2 196016. 10624.3   1
   3   4   2 34686.6 1738.57   1
  -3  -4  -2 33775.4 1737.15   1
  -3   4  -2 33793.9 1737.94   1
   4   4   2 36166.8 1892.31   1
  -4  -4  -2 34648.2 1890.60   1
  -4   4  -2 35002.8 1890.78   1
   4  -4   2 33056.5 1889.25   1
   5   4   2 27581.5 1546.29   1
  -5  -4  -2 28958.0 1548.02   1
  -5   4  -2 28802.7 1546.45   1
   5  -4   2 27684.7 1545.42   1
   6   4   2 1144.85 91.4026   1
   6  -4   2 1352.06 93.1670   1
  -6  -4  -2 1316.18 94.9407   1
  -6   4  -2 1164.32 90.7937   1
   7  -4   2 238.039 39.5861   1
   7   4   2 346.916 42.5129   1
  -7  -4  -2 334.786 43.5307   1
  -7   4  -2 404.900 43.1530   1
   8  -4   2 104.782 32.8549   1
   8   4   2 127.097 35.2039   1
  -8   4  -2 67.0208 27.7407   1
  -8  -4  -2 113.136 35.8969   1
  -9   4  -2 759.598 68.7817   1
   9  -4   2 647.636 66.7110   1
  10  -4   2 904.751 85.0645   1
 -10  -4  -2 1026.97 86.2392   1
 -10   4  -2 1027.87 86.7547   1
  10   4   2 1027.00 88.0053   1
  11   4   2 3866.07 242.915   1
  11  -4   2 3610.45 240.606   1
 -11   4  -2 3997.56 242.502   1
 -11  -4  -2 3829.72 242.384   1
  12   4   2 3341.51 220.920   1
  12  -4   2 3653.12 223.149   1
 -12   4  -2 3547.18 221.629   1
 -12  -4  -2 3126.60 218.936   1
  13   4   2 1126.77 101.082   1
  13  -4   2 1178.05 99.4554   1
 -13   4  -2 1395.09 105.226   1
 -13  -4  -2 1047.40 97.4068   1
 -14   4  -2 2522.76 166.860   1
  14  -4   2 2154.44 161.939   1
  15   4   2 119.712 44.6478   1
  15  -4   2 144.398 36.7286   1
 -15   4  -2 105.304 37.0999   1
 -15  -4  -2 38.2894 37.6587   1
  16   4   2 50.5941 41.1566   1
  16  -4   2 59.2949 41.8346   1
 -16  -4  -2 19.4872 37.9533   1
  17   4   2 71.2822 43.7440   1
  17  -4   2 111.740 39.0643   1
 -17   4  -2 50.0292 33.3773   1
 -17  -4  -2 29.4660 38.3633   1
  18   4   2-30.7226 47.0129   1
  18  -4   2 10.3801 32.1970   1
 -18   4  -2 10.1187 34.9233   1
 -18  -4  -2-9.84455 37.1005   1
  19   4   2 61.5482 37.0677   1
  19  -4   2 116.113 40.7149   1
 -19   4  -2 131.656 42.5409   1
 -19  -4  -2 59.3885 35.7903   1
  20  -4   2-31.8046 46.5050   1
 -20   4  -2 40.6534 45.1105   1
 -20  -4  -2-19.7493 38.9735   1
  21   4   2-51.5797 45.8714   1
  22   4   2-10.2155 31.7055   1
  22  -4   2-42.1494 45.6825   1
 -22   4  -2-40.2914 44.7218   1
 -22  -4  -2-10.0347 31.8769   1
  23   4   2 20.0000 43.8723   1
  23  -4   2-20.8394 33.0888   1
 -23   4  -2 30.0027 35.1822   1
 -23  -4  -2 40.2079 43.5722   1
  24   4   2-19.7789 39.0397   1
  24  -4   2 10.1816 33.0605   1
 -24   4  -2 58.9993 42.1024   1
 -24  -4  -2 9.68201 35.3004   1
 -25   4  -2 38.3815 40.5661   1
  25  -4   2-9.90454 32.1593   1
  26   5  -2 9.97904 42.1950   1
 -26  -5   2 29.2723 48.0929   1
  25   5  -2-70.8789 45.0381   1
 -25  -5   2-39.3140 43.2135   1
  24   5  -2-31.3108 39.9624   1
 -24   5   2 31.1750 47.1839   1
 -24  -5   2 9.61962 42.1974   1
  23   5  -2 143.923 42.0680   1
  23  -5  -2 95.9315 48.6727   1
 -23   5   2 62.1671 47.3281   1
 -23  -5   2 70.3665 38.8347   1
  22   5  -2-20.9359 38.8087   1
  22  -5  -2-10.6190 33.7134   1
 -22   5   2 30.8517 37.4856   1
 -22  -5   2-20.1472 42.0321   1
  21   5  -2-73.9519 48.5524   1
 -21  -5   2-10.1726 42.5062   1
  20   5  -2 21.1407 32.8003   1
  20  -5  -2 31.1086 32.9342   1
 -20   5   2-20.0273 34.5732   1
 -20  -5   2 40.5736 34.3412   1
  19   5  -2 93.1314 43.3363   1
  19  -5  -2 30.5197 41.4824   1
 -19   5   2 58.7665 41.5679   1
 -19  -5   2 89.7937 44.4391   1
  18   5  -2 41.0336 39.9099   1
 -18   5   2 28.5751 32.2634   1
  18  -5  -2 9.89314 29.2190   1
 -17  -5   2 165.286 46.5394   1
 -17   5   2 119.797 39.9997   1
  17  -5  -2 95.7096 39.9572   1
  16   5  -2 134.736 44.6441   1
 -16  -5   2 131.523 44.9714   1
 -16   5   2 62.0780 34.5565   1
  16  -5  -2 165.747 44.0978   1
 -15  -5   2 1015.45 89.0857   1
  15  -5  -2 869.119 84.6010   1
  15   5  -2 919.014 85.9474   1
 -15   5   2 1093.79 88.5943   1
  14   5  -2 237.731 45.8468   1
 -14  -5   2 252.400 48.4063   1
 -14   5   2 265.351 44.9504   1
  14  -5  -2 250.089 45.4138   1
  13   5  -2 7143.07 431.851   1
 -13  -5   2 7218.61 431.507   1
 -13   5   2 7771.50 430.289   1
  13  -5  -2 7198.46 429.067   1
  12   5  -2 5234.14 315.966   1
  12  -5  -2 5542.22 314.610   1
 -12   5   2 5210.27 311.677   1
 -12  -5   2 4839.41 314.385   1
  11   5  -2 2938.73 199.626   1
  11  -5  -2 3244.25 198.737   1
 -11  -5   2 3173.63 204.318   1
  10   5  -2 3365.80 224.355   1
 -10   5   2 3738.59 223.248   1
  10  -5  -2 3800.38 222.951   1
 -10  -5   2 3477.83 225.310   1
  -9   5   2 1712.86 121.590   1
  -9  -5   2 1658.56 124.459   1
   8   5  -2 122.391 30.9284   1
  -8   5   2 126.601 27.1995   1
   8  -5  -2 180.550 31.0583   1
  -8  -5   2 79.6789 27.8015   1
   7   5  -2 14902.6 770.505   1
  -7   5   2 13358.9 764.123   1
   7  -5  -2 12760.5 764.257   1
  -7  -5   2 14405.8 769.993   1
   6   5  -2 11569.5 668.382   1
   6  -5  -2 12095.6 664.529   1
  -6   5   2 12359.1 664.762   1
  -6  -5   2 11611.3 668.434   1
  -5  -5   2 36470.9 1929.25   1
   5   5  -2 35251.4 1928.28   1
  -5   5   2 34349.8 1923.91   1
   5  -5  -2 35555.7 1924.57   1
   4   5  -2 52187.8 2915.48   1
  -4  -5   2 55326.0 2917.34   1
   3   5  -2 1747.24 108.633   1
  -3  -5   2 1430.36 108.886   1
  -2  -5   2 211.422 32.9053   1
   2   5  -2 274.051 32.5986   1
  -1  -5   2 6601.59 387.945   1
   1   5  -2 7056.59 389.548   1
   0  -5   2 58.3188 25.1034   1
   0   5  -2 80.0820 27.3018   1
   1  -5   2 108261. 6010.29   1
  -1   5  -2 109366. 6009.66   1
   1   5   2 113172. 6008.10   1
  -1  -5  -2 113270. 6008.38   1
  -2   5  -2 185.410 29.6599   1
   2  -5   2 152.606 30.6451   1
   2   5   2 193.256 30.1690   1
  -2  -5  -2 202.261 31.9653   1
   3   5   2 18668.7 1040.42   1
  -3  -5  -2 20024.4 1042.94   1
  -3   5  -2 18226.3 1041.50   1
   3  -5   2 18739.5 1041.82   1
   4   5   2 1370.60 98.4438   1
  -4  -5  -2 1292.39 95.6437   1
  -4   5  -2 1292.22 96.8941   1
   4  -5   2 1380.46 97.5958   1
   5   5   2 116.038 31.6802   1
  -5  -5  -2 67.6096 26.8919   1
  -5   5  -2 30.3333 28.0928   1
   5  -5   2 60.4616 30.5730   1
   6   5   2 3622.80 235.734   1
  -6  -5  -2 3961.80 238.265   1
  -6   5  -2 3869.96 235.002   1
   6  -5   2 3966.06 236.329   1
   7   5   2 1894.68 129.509   1
   7  -5   2 1922.49 129.442   1
  -7   5  -2 1804.01 128.113   1
  -7  -5  -2 1795.69 131.073   1
   8  -5   2 539.417 59.1852   1
  -8   5  -2 480.323 58.2321   1
  -9  -5  -2 9357.00 566.562   1
   9   5   2 10394.5 568.883   1
 -10  -5  -2 807.799 74.7519   1
  10   5   2 730.220 73.3083   1
 -10   5  -2 624.083 68.9002   1
  10  -5   2 687.113 69.6405   1
  11  -5   2 4519.38 295.956   1
  11   5   2 5324.62 301.699   1
 -11  -5  -2 4817.91 298.748   1
 -11   5  -2 4772.67 296.005   1
  12  -5   2 2496.49 175.636   1
  12   5   2 2656.84 178.933   1
 -12  -5  -2 2735.37 179.252   1
 -12   5  -2 2492.90 174.703   1
  13  -5   2 2076.00 140.189   1
  13   5   2 1770.55 135.839   1
 -13   5  -2 1702.58 133.515   1
 -13  -5  -2 1824.32 135.936   1
 -14  -5  -2-9.39541 37.0844   1
  14   5   2 29.2030 37.2750   1
 -15  -5  -2 1161.62 100.056   1
  15  -5   2 1304.70 107.688   1
  15   5   2 1121.91 101.083   1
  16   5   2 195.305 48.8124   1
  16  -5   2 241.128 50.6028   1
 -16   5  -2 319.204 53.8449   1
 -16  -5  -2 176.238 50.2743   1
 -17   5  -2 78.9256 40.8216   1
  17  -5   2 71.7030 41.2186   1
  18   5   2 62.4126 46.9397   1
 -18  -5  -2 110.046 47.6330   1
  19   5   2 10.3712 45.5679   1
  19  -5   2 41.8245 37.5398   1
 -19   5  -2 40.4006 36.9067   1
 -19  -5  -2 99.7696 43.3184   1
 -20   5  -2-30.3413 34.2339   1
  20  -5   2 10.4873 36.8901   1
  21   5   2-10.3887 39.7775   1
  21  -5   2-10.4472 40.0016   1
 -21   5  -2 20.2338 40.5121   1
 -21  -5  -2 9.57128 35.4841   1
 -22   5  -2-10.0524 44.6602   1
  22  -5   2-62.0268 45.9257   1
  23   5   2-30.0992 40.7477   1
  23  -5   2 10.2115 33.8627   1
 -23   5  -2 39.8903 37.5845   1
 -23  -5  -2-9.76476 39.1035   1
  24   5   2 58.4152 42.7074   1
 -24  -5  -2-48.1576 46.0981   1
  26   6  -2 39.1711 35.0787   1
 -26  -6   2-19.0155 36.9733   1
  25   6  -2-20.3581 39.5874   1
 -25  -6   2 46.9233 46.2514   1
  24   6  -2-40.7023 45.7058   1
 -24  -6   2-9.79523 42.9882   1
  23   6  -2-10.3882 30.6591   1
  23  -6  -2-53.4168 46.8698   1
 -23   6   2-42.2400 47.9542   1
 -23  -6   2 10.0238 30.3521   1
  22   6  -2 21.1117 46.3658   1
  22  -6  -2 64.0853 43.4430   1
 -22   6   2 52.4732 42.0926   1
 -22  -6   2 40.6557 44.6491   1
  21   6  -2 53.4774 36.9328   1
  21  -6  -2-10.5239 43.3450   1
 -21   6   2 10.3846 42.1902   1
 -21  -6   2 20.3294 33.0170   1
  20   6  -2-52.5676 47.2131   1
  20  -6  -2 10.2947 42.9647   1
 -20   6   2-20.4718 40.9994   1
 -20  -6   2-10.1018 42.1602   1
 -19   6   2 80.2126 40.2188   1
  19  -6  -2 10.0837 31.3655   1
  18   6  -2 315.684 58.3829   1
 -18  -6   2 383.145 59.8392   1
  18  -6  -2 285.015 51.2013   1
 -18   6   2 351.821 53.0521   1
  17   6  -2 370.625 57.8331   1
 -17  -6   2 136.890 45.8265   1
  16   6  -2 445.048 63.2132   1
  16  -6  -2 685.618 69.2944   1
 -16  -6   2 641.343 70.8379   1
 -16   6   2 493.500 63.0027   1
  15  -6  -2 435.784 55.9700   1
 -15   6   2 292.563 51.0997   1
  14   6  -2 308.322 53.3081   1
  14  -6  -2 332.345 49.1726   1
 -14  -6   2 354.187 54.0805   1
 -14   6   2 398.032 51.2096   1
  13   6  -2 254.918 50.9074   1
  13  -6  -2 244.314 44.1210   1
 -13   6   2 224.366 42.1055   1
 -13  -6   2 298.579 50.5129   1
 -12  -6   2 856.914 80.6793   1
  12   6  -2 734.513 74.9236   1
  11   6  -2 700.690 74.4126   1
 -11   6   2 789.245 70.1107   1
 -11  -6   2 839.770 76.7376   1
  11  -6  -2 741.647 69.1666   1
  10   6  -2 863.598 79.9950   1
  10  -6  -2 735.704 70.0308   1
 -10  -6   2 925.531 78.8038   1
  -9   6   2 5350.63 322.965   1
   9  -6  -2 5527.81 322.988   1
   8   6  -2 15914.5 876.382   1
  -8   6   2 15181.4 871.440   1
  -8  -6   2 15967.2 875.737   1
   7   6  -2 1056.24 85.5126   1
   7  -6  -2 1087.78 82.7550   1
  -7  -6   2 1105.28 87.7889   1
  -7   6   2 1096.85 82.3021   1
   6   6  -2 4249.98 255.765   1
  -6  -6   2 4238.32 255.202   1
  -6   6   2 4224.77 250.471   1
   6  -6  -2 4121.31 250.099   1
   5  -6  -2 29718.1 1627.08   1
   5   6  -2 29881.8 1630.85   1
  -5  -6   2 29862.1 1631.32   1
  -5   6   2 29635.8 1626.16   1
   4  -6  -2 209.821 30.4337   1
   4   6  -2 146.024 31.2286   1
  -4  -6   2 119.533 34.1338   1
  -4   6   2 132.153 28.3553   1
   3  -6  -2 2407.51 154.193   1
   3   6  -2 2457.71 157.178   1
  -3  -6   2 2506.71 159.136   1
  -3   6   2 2581.13 154.592   1
  -2  -6   2 7381.77 420.246   1
   2  -6  -2 7196.16 416.886   1
  -2   6   2 7477.67 416.989   1
   2   6  -2 7336.07 420.666   1
   1  -6  -2 265.943 37.5662   1
  -1  -6   2 455.747 45.7299   1
  -1   6   2 314.086 38.8082   1
   1   6  -2 398.488 42.8813   1
   0  -6   2 17362.3 957.501   1
   0   6   2 16973.9 954.673   1
   0  -6  -2 17501.9 955.950   1
   0   6  -2 17496.9 957.357   1
   1  -6   2 49613.4 2998.66   1
   1   6   2 59558.6 3000.92   1
  -1  -6  -2 55321.9 3000.03   1
  -1   6  -2 57010.2 3002.12   1
  -2  -6  -2 106749. 5789.38   1
   2  -6   2 105953. 5790.12   1
   2   6   2 108172. 5789.22   1
   3  -6   2 13368.4 746.053   1
   3   6   2 13489.3 744.889   1
  -3  -6  -2 13685.1 745.292   1
  -3   6  -2 12845.4 745.560   1
   4   6   2 7507.44 421.171   1
  -4  -6  -2 7355.92 420.964   1
  -4   6  -2 7313.87 419.991   1
   4  -6   2 7011.41 419.805   1
   5   6   2 31166.4 1651.37   1
  -5  -6  -2 29395.1 1648.89   1
  -5   6  -2 30307.1 1649.47   1
   5  -6   2 29422.3 1649.47   1
   6   6   2 2392.60 161.648   1
  -6  -6  -2 2335.54 159.888   1
  -6   6  -2 2535.41 161.567   1
   6  -6   2 2444.21 160.859   1
  -7   6  -2 306.282 43.3660   1
   7  -6   2 194.395 38.1782   1
  -8  -6  -2 8.21278 32.9126   1
   8   6   2 38.0283 28.6922   1
  -9  -6  -2 1567.12 119.412   1
   9  -6   2 1608.77 119.347   1
   9   6   2 1524.72 120.556   1
  -9   6  -2 1705.05 120.713   1
  10   6   2 33.9143 33.5291   1
 -10  -6  -2 50.9043 36.8305   1
 -10   6  -2 32.7818 29.4286   1
  10  -6   2 41.6497 37.4591   1
 -11  -6  -2 6697.02 420.216   1
  11  -6   2 7440.69 422.496   1
 -11   6  -2 7554.67 422.673   1
  11   6   2 6841.36 420.838   1
  12  -6   2 53.7640 36.9003   1
 -12  -6  -2-9.29761 40.7915   1
 -12   6  -2-8.93184 34.7375   1
  12   6   2 18.4255 39.9353   1
 -13   6  -2 420.933 55.2400   1
  13   6   2 457.716 64.5680   1
 -14  -6  -2 391.697 58.3908   1
  14  -6   2 389.412 55.1798   1
 -14   6  -2 406.008 58.8564   1
  14   6   2 454.435 63.7137   1
 -15  -6  -2 530.384 65.9998   1
  15  -6   2 591.557 66.6206   1
 -15   6  -2 416.894 58.7024   1
  15   6   2 551.240 65.7239   1
 -16  -6  -2 9.83656 44.6633   1
  16  -6   2-9.90759 37.3380   1
 -16   6  -2 39.6197 40.7806   1
  16   6   2-30.9626 39.5178   1
 -17  -6  -2 90.2571 36.8444   1
  17  -6   2 131.033 46.5015   1
 -17   6  -2 50.3831 47.9659   1
  17   6   2 72.8009 37.5340   1
 -18  -6  -2 415.084 60.8248   1
  18  -6   2 275.539 55.5458   1
 -18   6  -2 336.725 57.6463   1
  18   6   2 400.749 59.7979   1
 -19  -6  -2 100.949 44.9990   1
  19  -6   2 71.9890 45.3039   1
 -19   6  -2 61.7178 44.7753   1
  19   6   2 73.3826 49.8442   1
 -20  -6  -2 49.8961 45.8379   1
  20  -6   2 10.3647 28.9673   1
 -20   6  -2 61.8479 36.9519   1
  20   6   2-10.3465 43.7623   1
  21  -6   2 135.377 47.4045   1
 -21  -6  -2 146.699 47.9163   1
 -21   6  -2 154.120 47.3034   1
  22  -6   2 10.3856 35.1560   1
 -22   6  -2 20.4318 35.9378   1
  22   6   2 10.0398 42.4450   1
  23  -6   2-10.2019 38.4630   1
 -23   6  -2-30.5214 46.2078   1
 -24  -6  -2-18.7537 31.7511   1
 -24   6  -2-19.9384 46.7614   1
  24   6   2-19.4609 34.8662   1
  25   7  -2-19.7522 42.2788   1
 -25  -7   2 9.50860 43.1746   1
  24   7  -2 60.9973 34.4615   1
 -24  -7   2 9.80866 35.8064   1
  23   7  -2 41.6285 45.6586   1
 -23  -7   2-10.0771 47.2627   1
 -22  -7   2 101.093 40.4208   1
  22   7  -2 127.591 44.8339   1
  22  -7  -2 117.127 40.6465   1
 -22   7   2 137.400 43.9945   1
 -21   7   2 41.9111 42.6890   1
  21  -7  -2 84.4661 45.8872   1
 -20   7   2-30.9210 43.0140   1
  20  -7  -2-20.8903 40.0027   1
 -20  -7   2-10.1236 43.3459   1
  19  -7  -2 521.519 69.8261   1
  19   7  -2 643.002 73.0457   1
 -19   7   2 465.626 67.5269   1
  18  -7  -2 309.919 50.8046   1
 -18   7   2 148.854 46.2534   1
  17  -7  -2 770.695 80.1403   1
  17   7  -2 720.880 79.6992   1
 -17   7   2 808.867 80.1798   1
 -17  -7   2 774.302 80.5304   1
  16   7  -2 107.114 38.9072   1
 -16   7   2 130.595 42.3180   1
  16  -7  -2 85.1366 38.8924   1
 -16  -7   2 129.652 46.6745   1
  15   7  -2 76.4065 31.2649   1
 -15   7   2 45.1645 34.8210   1
  15  -7  -2 100.672 38.8958   1
 -15  -7   2 76.4864 31.9591   1
 -14   7   2 1320.55 107.049   1
  14  -7  -2 1315.87 107.563   1
  13   7  -2 135.113 42.9433   1
 -13   7   2 68.5855 34.1702   1
  13  -7  -2 83.1600 33.6397   1
 -13  -7   2 73.8647 40.2993   1
  12   7  -2 1788.43 138.202   1
 -12   7   2 1866.99 137.234   1
 -12  -7   2 2020.04 142.646   1
  12  -7  -2 2097.00 139.744   1
 -11  -7   2 5233.21 322.777   1
  11   7  -2 5389.42 325.074   1
  10   7  -2 6179.65 359.035   1
 -10   7   2 6442.35 354.537   1
  10  -7  -2 5589.83 350.813   1
 -10  -7   2 5606.38 353.377   1
   9   7  -2 9456.18 582.375   1
  -9   7   2 10282.2 579.057   1
   9  -7  -2 10459.3 580.956   1
  -9  -7   2 10478.2 584.712   1
  -8   7   2 10325.4 592.132   1
   8  -7  -2 10616.1 592.817   1
  -7  -7   2 3330.11 229.081   1
  -7   7   2 3700.87 227.742   1
  -6  -7   2 168.680 36.3068   1
   6  -7  -2 171.710 32.8359   1
   6   7  -2 166.064 37.5789   1
  -6   7   2 219.611 36.1471   1
  -5   7   2 8233.79 432.155   1
   5   7  -2 7653.12 434.363   1
  -5  -7   2 6662.23 431.556   1
   5  -7  -2 7499.93 430.219   1
  -4   7   2 11691.0 662.588   1
   4   7  -2 12454.2 667.982   1
  -4  -7   2 12008.7 668.076   1
   4  -7  -2 11383.3 662.496   1
  -3   7   2 8189.87 434.323   1
   3   7  -2 7296.36 435.574   1
  -3  -7   2 7414.44 436.943   1
   3  -7  -2 7406.67 432.525   1
   2   7  -2 1355.86 97.4063   1
  -2   7   2 1327.87 94.7179   1
  -2  -7   2 1356.27 97.9414   1
   2  -7  -2 1228.77 94.3201   1
   1   7  -2 16698.6 929.080   1
  -1   7   2 16902.9 925.784   1
   1  -7  -2 16314.7 925.106   1
  -1  -7   2 16974.2 928.617   1
   0   7  -2 30112.0 1617.02   1
   0   7   2 28513.8 1613.95   1
   0  -7  -2 29092.3 1614.96   1
   0  -7   2 30470.8 1617.84   1
  -1   7  -2 6254.43 390.119   1
   1   7   2 7012.25 390.389   1
  -1  -7  -2 6978.66 391.011   1
   1  -7   2 6766.06 391.989   1
  -2  -7  -2 8770.88 461.681   1
   2   7   2 8214.46 459.247   1
   2  -7   2 8559.70 462.537   1
   3  -7   2 4480.04 262.956   1
   3   7   2 4110.66 260.024   1
  -3  -7  -2 4401.56 261.225   1
   4  -7   2 35425.4 1962.70   1
   4   7   2 35919.9 1961.91   1
  -4  -7  -2 37350.5 1964.77   1
  -4   7  -2 34895.3 1962.21   1
   5   7   2 1278.62 101.923   1
  -5  -7  -2 1382.08 102.501   1
  -5   7  -2 1370.91 99.6617   1
   5  -7   2 1184.75 96.7957   1
  -6   7  -2 12732.4 706.224   1
   6  -7   2 12262.1 705.292   1
  -7  -7  -2 6789.24 423.122   1
   7   7   2 7744.40 427.601   1
   8   7   2 182.558 45.4583   1
  -8  -7  -2 210.036 44.9275   1
  -8   7  -2 120.877 36.8797   1
   8  -7   2 295.831 46.7265   1
   9   7   2 348.784 53.3220   1
   9  -7   2 494.137 58.5582   1
  -9  -7  -2 457.319 57.7627   1
  -9   7  -2 432.955 54.6108   1
 -10  -7  -2 17129.9 969.633   1
 -10   7  -2 19039.6 973.027   1
  10  -7   2 17498.1 969.089   1
  10   7   2 15716.7 966.531   1
 -11  -7  -2 2113.23 154.038   1
  11  -7   2 2163.14 153.406   1
  11   7   2 2012.16 151.407   1
 -11   7  -2 2348.23 155.641   1
 -12   7  -2 806.992 81.0076   1
  13   7   2 251.319 46.0143   1
 -13  -7  -2 380.459 53.7835   1
  14  -7   2 203.941 52.1340   1
 -14  -7  -2 411.736 54.2219   1
 -14   7  -2 306.610 55.4460   1
  14   7   2 316.158 49.4455   1
  15   7   2-10.1866 32.3420   1
  15  -7   2 29.9222 39.3667   1
 -15   7  -2 29.3415 39.1663   1
 -15  -7  -2-9.85098 31.2765   1
 -16   7  -2 179.283 50.4860   1
  16  -7   2 81.2596 44.5767   1
  17   7   2 304.908 50.2474   1
 -17  -7  -2 159.039 41.0304   1
  18   7   2-10.4635 41.3224   1
  18  -7   2 10.4181 35.9857   1
 -18   7  -2 61.5173 41.0821   1
 -18  -7  -2 40.3518 45.3162   1
 -19   7  -2 72.1752 45.7864   1
  19  -7   2-20.9587 43.1692   1
  20   7   2 395.361 56.2492   1
 -20  -7  -2 240.445 49.9481   1
 -21   7  -2 30.7337 49.0826   1
  21  -7   2 52.2197 44.2028   1
  22   7   2-19.8563 32.9378   1
 -22  -7  -2-19.1076 28.9386   1
  23   7   2-9.73396 32.9450   1
 -23   7  -2-10.0576 45.1581   1
 -23  -7  -2-27.8697 30.1585   1
  23  -7   2 50.6643 44.9761   1
  25   8  -2-9.81144 43.0417   1
 -25  -8   2-9.46622 44.3943   1
  24   8  -2-20.2667 33.6282   1
 -24  -8   2-29.2806 32.3918   1
  23   8  -2-31.3000 47.3756   1
 -23  -8   2 9.91902 45.5382   1
  22   8  -2 31.2422 44.5913   1
 -22  -8   2-20.0821 42.9949   1
 -22   8   2 54.7094 47.4321   1
  21   8  -2 105.133 38.9333   1
 -21  -8   2 110.532 36.0035   1
 -21   8   2 150.849 48.8634   1
  21  -8  -2 190.503 49.5899   1
  20   8  -2 72.9239 38.0296   1
  20  -8  -2 83.7598 47.0488   1
 -20  -8   2 165.041 43.6627   1
  19  -8  -2-20.5370 36.1426   1
 -19   8   2 21.1683 40.5504   1
 -19  -8   2 20.3256 32.2954   1
  19   8  -2 83.2940 42.8904   1
  18   8  -2 1060.40 97.4040   1
  18  -8  -2 1068.75 100.654   1
 -18  -8   2 1075.33 97.9248   1
 -18   8   2 1175.25 104.347   1
  17  -8  -2 561.827 71.0795   1
 -17   8   2 501.188 67.0262   1
  17   8  -2 564.209 70.0139   1
 -17  -8   2 544.387 71.8178   1
 -16  -8   2 1290.53 111.534   1
  16   8  -2 1418.83 114.887   1
  15   8  -2 262.655 53.5528   1
 -15  -8   2 214.064 49.3493   1
 -15   8   2 330.013 53.5793   1
  15  -8  -2 306.921 52.0559   1
  14   8  -2 353.938 60.1595   1
 -14  -8   2 480.820 65.1514   1
 -14   8   2 431.882 61.3970   1
  14  -8  -2 487.230 59.4576   1
 -13   8   2 915.302 85.1941   1
  13  -8  -2 844.437 82.5297   1
  12   8  -2 1329.27 117.126   1
 -12  -8   2 1618.23 122.633   1
 -12   8   2 1540.33 117.147   1
  12  -8  -2 1606.14 119.763   1
  11   8  -2 845.245 83.7465   1
 -11  -8   2 1037.95 87.7969   1
 -11   8   2 775.104 75.9581   1
  11  -8  -2 798.828 78.1303   1
  10   8  -2 15199.1 887.928   1
 -10  -8   2 16382.9 889.904   1
   9   8  -2 8362.31 486.494   1
  -9  -8   2 8560.40 487.508   1
  -9   8   2 8493.96 481.729   1
   9  -8  -2 7980.75 481.014   1
   8   8  -2 5032.58 311.694   1
  -8  -8   2 5157.86 313.899   1
  -8   8   2 5267.39 310.318   1
   8  -8  -2 5260.47 311.374   1
  -7  -8   2 1663.14 119.994   1
   7   8  -2 1786.01 121.574   1
  -7   8   2 1675.06 117.175   1
   7  -8  -2 1368.47 113.567   1
  -6   8   2 14722.9 798.225   1
   6  -8  -2 13812.4 797.866   1
  -5   8   2 22659.8 1263.90   1
   5  -8  -2 23191.8 1264.47   1
  -4   8   2 1481.86 116.050   1
   4   8  -2 1938.83 126.103   1
  -4  -8   2 1758.29 123.776   1
   4  -8  -2 1756.89 119.847   1
  -3   8   2 20924.8 1103.27   1
   3   8  -2 19691.1 1106.19   1
  -3  -8   2 19983.5 1107.16   1
   3  -8  -2 19175.0 1102.49   1
  -2   8   2 19459.9 1019.98   1
   2   8  -2 18901.6 1022.37   1
   2  -8  -2 17337.7 1017.96   1
  -2  -8   2 17973.1 1021.18   1
  -1   8   2 6328.77 357.406   1
   1   8  -2 6134.52 358.677   1
   1  -8  -2 5863.25 356.249   1
  -1  -8   2 6111.29 359.382   1
   0   8  -2 18103.5 977.735   1
   0   8   2 16778.0 973.350   1
   0  -8  -2 17612.5 975.229   1
   0  -8   2 17949.4 978.619   1
  -1   8  -2 25875.1 1451.41   1
   1   8   2 26304.8 1450.90   1
  -1  -8  -2 26406.2 1451.98   1
   1  -8   2 26920.9 1452.55   1
  -2   8  -2 3400.60 225.008   1
   2   8   2 3816.77 226.419   1
  -2  -8  -2 3538.01 225.651   1
   2  -8   2 3855.43 228.890   1
   3   8   2 4683.03 271.212   1
  -3  -8  -2 4420.17 269.721   1
  -3   8  -2 4286.06 269.733   1
   3  -8   2 4401.43 270.652   1
   4  -8   2 21277.7 1061.82   1
   4   8   2 19558.8 1057.43   1
   5   8   2 44306.1 2408.30   1
  -5  -8  -2 43806.1 2408.84   1
   6  -8   2 5126.30 308.822   1
  -6   8  -2 4846.16 305.908   1
   6   8   2 5481.98 312.367   1
  -6  -8  -2 4959.54 307.898   1
   7  -8   2 19121.7 1111.50   1
  -7   8  -2 19144.3 1110.90   1
   7   8   2 22425.2 1121.30   1
  -7  -8  -2 19794.8 1113.55   1
   8  -8   2 1779.39 130.363   1
  -8   8  -2 1796.90 129.367   1
   8   8   2 1726.78 131.873   1
  -8  -8  -2 1748.26 131.161   1
   9  -8   2 4534.81 283.097   1
  -9   8  -2 4654.40 282.976   1
   9   8   2 4311.56 280.567   1
  -9  -8  -2 4610.18 284.368   1
  10  -8   2 2540.47 176.310   1
 -10   8  -2 2261.08 172.003   1
 -10  -8  -2 2682.08 178.226   1
  10   8   2 2739.90 177.583   1
 -11   8  -2 1262.57 105.490   1
  12   8   2 591.429 67.1335   1
 -12  -8  -2 439.641 60.3527   1
  13  -8   2 9.75319 35.0033   1
 -13   8  -2 68.5056 40.3546   1
  13   8   2 48.7965 33.7563   1
 -13  -8  -2 39.3837 35.9577   1
  14  -8   2-9.76860 39.1194   1
 -14   8  -2 20.1392 37.3337   1
  14   8   2-29.9919 41.1631   1
 -14  -8  -2-10.0896 41.5429   1
  15  -8   2 681.758 78.8543   1
 -15   8  -2 736.635 80.9879   1
 -15  -8  -2 734.331 79.9280   1
  15   8   2 740.078 80.9887   1
  16   8   2 93.3609 35.7445   1
 -16  -8  -2 130.411 37.7928   1
 -16   8  -2 152.713 49.6688   1
  16  -8   2 153.146 49.3253   1
  17   8   2 217.610 54.4124   1
 -17  -8  -2 213.251 50.6367   1
 -17   8  -2 154.474 49.8821   1
  17  -8   2 185.900 45.9450   1
  18   8   2-21.0858 34.9642   1
 -18  -8  -2 59.7998 37.5647   1
 -18   8  -2-30.9997 45.3310   1
  18  -8   2 20.8415 44.6134   1
  19   8   2 31.2763 44.5035   1
 -19  -8  -2 110.574 47.5460   1
 -19   8  -2 186.652 54.2684   1
  19  -8   2 135.927 50.9214   1
  20   8   2 20.8323 35.3582   1
 -20  -8  -2 39.9795 39.5427   1
 -20   8  -2 62.3980 47.2998   1
  20  -8   2 104.292 48.4729   1
  21   8   2-30.5778 33.0885   1
 -21  -8  -2-9.81782 30.4549   1
 -21   8  -2 41.3652 36.3731   1
  21  -8   2-20.7364 31.3870   1
 -22   8  -2-10.2918 45.6808   1
  22  -8   2 20.4583 42.1164   1
 -23  -8  -2 55.2903 40.9214   1
  23   8   2-9.57330 38.3569   1
 -24  -9   2 28.9223 45.2223   1
  24   9  -2 10.0443 42.4705   1
 -23  -9   2-29.4215 46.4726   1
  23   9  -2 61.0074 44.6083   1
 -22  -9   2 9.82743 33.2691   1
  22   9  -2-41.5664 37.8863   1
  21   9  -2-20.6362 41.3216   1
 -21  -9   2 10.1730 38.9559   1
 -21   9   2-21.7384 40.2998   1
  21  -9  -2-11.0804 32.6966   1
  20   9  -2-31.2929 42.9483   1
  20  -9  -2-10.9893 39.3618   1
 -20  -9   2 30.3546 46.9535   1
 -20   9   2-21.5547 44.3743   1
  19   9  -2 154.212 50.2516   1
 -19  -9   2 225.490 52.9082   1
  18  -9  -2 10.6855 38.9683   1
 -18   9   2 63.2347 40.3723   1
  18   9  -2 20.5281 35.4463   1
 -18  -9   2 10.3808 28.9969   1
  17  -9  -2 557.876 69.4048   1
 -17   9   2 520.248 68.0243   1
  17   9  -2 486.502 66.5926   1
 -17  -9   2 620.717 74.5258   1
  16  -9  -2 123.759 37.6936   1
 -16   9   2 70.6763 34.9852   1
  16   9  -2 119.965 40.7301   1
 -15  -9   2 3677.47 240.450   1
  15   9  -2 3637.75 239.719   1
  14   9  -2 263.836 50.5242   1
 -14   9   2 282.446 47.5874   1
  14  -9  -2 239.887 48.8405   1
 -14  -9   2 379.129 62.7964   1
  13   9  -2 418.942 62.6784   1
  13  -9  -2 588.326 67.2932   1
 -13  -9   2 697.752 75.2486   1
 -13   9   2 586.277 66.2885   1
 -12   9   2 60.6870 33.4374   1
  12  -9  -2 88.3315 33.5304   1
  11  -9  -2 3060.30 202.131   1
  11   9  -2 3028.51 205.363   1
 -11   9   2 3234.58 202.861   1
 -11  -9   2 2966.86 202.301   1
  10   9  -2 352.958 54.8296   1
  10  -9  -2 315.404 48.6045   1
 -10   9   2 360.447 50.5820   1
   9   9  -2 8456.50 463.564   1
  -9  -9   2 7453.55 460.746   1
   9  -9  -2 7786.01 457.704   1
  -9   9   2 7753.59 456.479   1
  -8  -9   2 3983.91 247.818   1
   8   9  -2 3798.30 244.558   1
  -7  -9   2 7525.61 440.066   1
   7   9  -2 7463.31 440.455   1
   6   9  -2 17325.0 975.631   1
  -6  -9   2 17663.7 976.977   1
   6  -9  -2 17396.0 973.470   1
  -5   9   2 20926.8 1116.07   1
   5   9  -2 19450.5 1119.40   1
  -5  -9   2 20169.1 1120.18   1
   5  -9  -2 19863.4 1115.26   1
  -4   9   2 3488.97 226.951   1
   4   9  -2 4017.87 235.151   1
  -4  -9   2 3584.94 232.400   1
  -3   9   2 1542.00 107.311   1
   3   9  -2 1445.74 108.160   1
   3  -9  -2 1387.24 105.438   1
  -3  -9   2 1291.83 108.274   1
  -2   9   2 6685.04 379.928   1
   2  -9  -2 6274.04 378.772   1
  -1   9   2 11860.2 700.261   1
   1  -9  -2 13128.9 704.041   1
   0   9   2 11725.9 650.937   1
   0  -9  -2 11278.7 650.271   1
   1   9   2 7867.37 456.818   1
  -1  -9  -2 7921.06 458.214   1
  -2   9  -2 5188.71 291.507   1
   2  -9   2 4350.58 289.368   1
  -3   9  -2 109.365 34.0826   1
   3   9   2 53.7065 33.0773   1
   3  -9   2 103.188 35.4481   1
  -3  -9  -2 38.5031 29.7443   1
   4  -9   2 24290.4 1393.52   1
   4   9   2 26092.9 1395.33   1
  -4  -9  -2 25344.5 1394.36   1
  -4   9  -2 25232.7 1393.98   1
   5  -9   2 99.4675 34.0673   1
  -5   9  -2 88.2265 33.4345   1
  -5  -9  -2 125.913 35.4132   1
   5   9   2 80.7152 30.8654   1
   6  -9   2 21712.0 1199.93   1
   6   9   2 22700.4 1203.46   1
  -6   9  -2 19947.5 1197.01   1
  -6  -9  -2 22243.2 1202.28   1
   7   9   2 36.7397 34.6199   1
   7  -9   2 42.9041 34.8537   1
  -7   9  -2 16.9080 33.3716   1
  -7  -9  -2-34.8214 31.7371   1
   8  -9   2 4472.73 274.669   1
  -8   9  -2 4290.07 274.956   1
   8   9   2 4018.84 276.612   1
  -8  -9  -2 4839.55 278.610   1
   9  -9   2 2910.48 189.895   1
  -9   9  -2 2632.25 185.752   1
  -9  -9  -2 2841.72 189.062   1
   9   9   2 2777.05 188.674   1
 -10   9  -2 783.325 79.8338   1
 -11  -9  -2-9.64124 33.9168   1
  11   9   2 38.3622 29.7566   1
  12   9   2 2180.48 162.793   1
  12  -9   2 2426.04 168.201   1
 -12  -9  -2 2258.69 164.396   1
 -12   9  -2 2354.54 164.564   1
  13  -9   2-10.2418 39.8396   1
 -13   9  -2-20.2533 38.7913   1
 -13  -9  -2 39.6141 30.7402   1
  13   9   2 39.5760 30.7107   1
  14   9   2 2583.84 177.451   1
  14  -9   2 2438.57 178.090   1
 -14  -9  -2 2561.64 178.169   1
 -14   9  -2 2458.51 177.767   1
  15  -9   2 31.5291 40.9449   1
 -15   9  -2 10.2796 36.2448   1
  15   9   2 20.3929 35.9533   1
 -15  -9  -2 133.362 44.5349   1
  16  -9   2 106.190 38.9703   1
 -16   9  -2 93.2683 39.9372   1
 -16  -9  -2 71.1049 32.5652   1
  16   9   2 72.1155 35.1588   1
  17   9   2 114.239 44.8181   1
 -17  -9  -2 142.013 48.8792   1
 -17   9  -2 115.002 39.1714   1
  17  -9   2 53.1712 38.5073   1
  18   9   2 10.3316 39.5598   1
 -18  -9  -2 10.1245 38.7671   1
 -18   9  -2-10.5034 45.5233   1
  18  -9   2 10.6803 42.1536   1
  19   9   2 31.1882 37.2359   1
 -19  -9  -2 9.90797 36.7332   1
 -19   9  -2 10.5061 43.8371   1
  19  -9   2-42.5327 44.3674   1
  20   9   2 30.7128 37.3532   1
 -20  -9  -2 29.6128 38.9935   1
 -20   9  -2 52.3397 45.9484   1
  20  -9   2 10.5953 42.4599   1
  21   9   2-50.5318 43.8044   1
 -21  -9  -2-9.76382 42.8328   1
  21  -9   2 42.2628 49.0312   1
  22   9   2 19.7117 39.4669   1
 -22  -9  -2-37.7664 39.3950   1
 -22   9  -2-10.2576 34.7153   1
  22  -9   2 41.7164 33.1104   1
 -23 -10   2 86.3268 46.9110   1
  23  10  -2 20.0099 42.9323   1
 -22 -10   2 49.1033 43.1624   1
  22  10  -2 50.4432 43.2711   1
  20  10  -2 30.7952 35.4458   1
  20 -10  -2 44.0480 41.5150   1
 -20  10   2-21.6545 40.8191   1
  19 -10  -2 10.8744 40.9829   1
 -19  10   2 21.3519 42.7520   1
 -19 -10   2-30.9844 36.3268   1
  18 -10  -2 171.125 47.3338   1
 -18  10   2 115.385 43.0597   1
  18  10  -2 50.9074 43.4925   1
 -18 -10   2 134.349 53.6414   1
  17 -10  -2 199.194 53.4838   1
 -17  10   2 195.311 53.4257   1
 -17 -10   2 335.540 56.3534   1
  17  10  -2 284.147 54.9780   1
  16  10  -2 949.859 90.4450   1
  16 -10  -2 1071.52 96.8798   1
 -16 -10   2 1081.78 94.7733   1
 -16  10   2 792.526 87.9398   1
  15  10  -2 19.9510 37.6177   1
 -15 -10   2 51.1242 39.1730   1
 -15  10   2 39.0541 37.9870   1
  15 -10  -2-9.94510 33.6841   1
 -14 -10   2 1140.41 106.089   1
  14  10  -2 1311.91 109.071   1
  13  10  -2 270.193 53.4543   1
  13 -10  -2 389.698 55.0342   1
 -13 -10   2 287.044 56.6358   1
  12 -10  -2 4281.30 273.334   1
  12  10  -2 4274.30 276.159   1
 -12 -10   2 4475.35 276.423   1
 -12  10   2 4280.22 272.014   1
  11  10  -2 80.0472 42.8834   1
  11 -10  -2 36.4306 33.2616   1
 -11  10   2 17.7411 32.9506   1
 -11 -10   2 28.6045 36.5662   1
  10 -10  -2 7114.44 424.351   1
 -10  10   2 7174.58 422.607   1
  -9 -10   2 412.833 61.1421   1
  -9  10   2 419.093 53.7894   1
   9  10  -2 315.765 51.5995   1
   9 -10  -2 265.151 49.2806   1
  -8 -10   2 4083.16 266.646   1
   8 -10  -2 4500.77 266.860   1
   8  10  -2 4148.60 265.545   1
  -8  10   2 4269.97 264.800   1
  -7 -10   2 12071.4 710.328   1
   7  10  -2 12322.3 710.448   1
  -7  10   2 13072.8 709.144   1
   7 -10  -2 12407.8 708.485   1
  -6  10   2 5986.65 366.620   1
   6  10  -2 5450.48 368.073   1
  -6 -10   2 6938.06 374.811   1
   6 -10  -2 6563.76 370.565   1
   5  10  -2 1179.19 101.702   1
  -5 -10   2 1350.46 105.824   1
   5 -10  -2 1279.06 100.981   1
  -4  10   2 3565.85 227.290   1
   4  10  -2 3453.50 227.804   1
  -4 -10   2 3499.62 227.993   1
   4 -10  -2 3833.35 229.430   1
   3  10  -2 20357.6 1142.09   1
  -3 -10   2 20723.1 1143.76   1
  -2  10   2 7672.34 441.910   1
   2  10  -2 7994.35 444.937   1
  -2 -10   2 7477.99 443.768   1
   2 -10  -2 7164.31 438.861   1
   1  10  -2 2144.51 145.328   1
  -1  10   2 2025.79 141.288   1
  -1 -10   2 2152.52 144.959   1
   1 -10  -2 1852.01 139.448   1
   0  10  -2 434.571 50.4400   1
   0  10   2 528.927 56.9756   1
   0 -10  -2 259.132 48.3723   1
   0 -10   2 329.839 45.8377   1
  -1  10  -2 23507.6 1338.00   1
   1  10   2 24872.2 1337.93   1
  -1 -10  -2 24376.6 1338.59   1
   1 -10   2 23923.1 1339.00   1
  -2  10  -2 137.853 34.8133   1
   2  10   2 111.997 39.1454   1
  -2 -10  -2 73.2803 36.2317   1
   2 -10   2 116.368 32.4029   1
  -3 -10  -2 45352.6 2359.05   1
   3 -10   2 42563.5 2357.17   1
   3  10   2 45991.1 2359.16   1
  -3  10  -2 38840.4 2355.23   1
   4 -10   2 5676.75 342.796   1
   4  10   2 5647.21 341.470   1
  -4  10  -2 5351.86 339.185   1
  -4 -10  -2 5935.27 342.793   1
   5 -10   2 14641.6 839.783   1
   5  10   2 14715.5 838.308   1
  -5 -10  -2 15479.6 842.362   1
  -5  10  -2 14723.9 838.283   1
   6 -10   2 53.4523 31.4069   1
  -6  10  -2 69.5926 32.8544   1
  -6 -10  -2 27.0215 34.0131   1
   6  10   2 9.05937 36.3413   1
   7 -10   2 6226.37 370.866   1
   7  10   2 6554.37 374.254   1
  -7  10  -2 6107.64 369.397   1
  -7 -10  -2 5745.36 368.941   1
   8  10   2 794.267 81.8299   1
   8 -10   2 600.895 72.5817   1
  -8  10  -2 646.194 74.3777   1
  -8 -10  -2 885.981 81.7896   1
   9 -10   2 2018.36 149.481   1
  -9  10  -2 2084.40 149.889   1
   9  10   2 2313.53 154.545   1
  -9 -10  -2 1887.06 147.846   1
  10  10   2 29.3536 32.5153   1
 -10 -10  -2 49.5304 31.5221   1
  11 -10   2 1851.60 146.132   1
 -11  10  -2 1912.80 145.922   1
  11  10   2 1923.34 146.958   1
  12 -10   2 109.603 40.0012   1
 -12  10  -2 39.1732 37.0173   1
 -12 -10  -2 29.8542 37.0033   1
  12  10   2 29.9383 37.7167   1
  13  10   2 3408.35 237.206   1
  13 -10   2 3811.10 242.374   1
 -13 -10  -2 3603.50 238.761   1
 -13  10  -2 3807.76 240.877   1
  14 -10   2 10.4645 44.8023   1
 -14  10  -2 20.5803 42.3720   1
  14  10   2 10.1280 35.6276   1
 -14 -10  -2 10.1425 36.9757   1
  15  10   2-10.1881 35.8360   1
 -15 -10  -2 31.1582 40.9943   1
  16 -10   2 118.497 48.5683   1
 -16  10  -2 95.0352 48.1495   1
  16  10   2 81.7684 44.5191   1
 -16 -10  -2 41.0634 41.9258   1
  17 -10   2 163.276 50.7808   1
 -17  10  -2 181.173 51.2965   1
  17  10   2 164.981 48.6937   1
 -17 -10  -2 162.108 49.3267   1
 -18 -10  -2 30.3415 29.0652   1
  18  10   2 10.2859 31.1557   1
 -19  10  -2 10.6898 38.3121   1
  19 -10   2 43.6311 38.3888   1
  20  10   2 60.7121 32.2439   1
 -20 -10  -2 58.2036 33.5947   1
 -20  10  -2 10.6249 38.8271   1
  20 -10   2 65.0441 37.5174   1
  21  10   2-49.9488 44.8805   1
 -21 -10  -2-47.5752 44.1820   1
 -21  10  -2-10.5125 38.3516   1
  21 -10   2-21.4539 36.3385   1
 -23 -11   2 9.37284 40.6222   1
  23  11  -2-9.80336 40.9041   1
 -21 -11   2-19.7009 34.0188   1
  21  11  -2 70.6236 40.9914   1
  19  11  -2 91.2564 37.8264   1
 -19 -11   2 82.6929 39.8018   1
 -19  11   2 95.1360 42.5382   1
  19 -11  -2 32.3143 43.3383   1
  18  11  -2 10.1771 31.5684   1
 -18 -11   2-40.7672 36.5042   1
 -18  11   2 52.2620 45.8511   1
  18 -11  -2-10.6822 43.9814   1
  17  11  -2-10.1463 40.0505   1
 -17 -11   2 30.4839 42.9571   1
 -17  11   2 20.6095 42.4320   1
  17 -11  -2 10.5473 37.1020   1
  16  11  -2 664.535 73.7647   1
 -16 -11   2 601.813 72.9777   1
 -16  11   2 560.776 70.6311   1
  16 -11  -2 552.036 72.8709   1
  15  11  -2 485.040 66.2807   1
  15 -11  -2 520.754 70.4097   1
 -15  11   2 474.057 66.6129   1
 -15 -11   2 630.662 73.5414   1
  14 -11  -2 292.965 55.9616   1
 -14  11   2 426.503 61.9973   1
  13  11  -2 1250.83 107.382   1
 -13 -11   2 1276.72 106.720   1
 -13  11   2 1231.11 107.198   1
  13 -11  -2 1084.88 103.238   1
  12 -11  -2 1124.66 101.842   1
  12  11  -2 1381.56 112.294   1
 -12 -11   2 1112.74 102.596   1
 -11 -11   2 4542.08 271.890   1
  11  11  -2 4204.33 269.688   1
 -11  11   2 4208.67 267.309   1
  11 -11  -2 3992.10 265.344   1
 -10  11   2 62.7784 34.8020   1
  10  11  -2 78.9613 41.0293   1
  10 -11  -2 46.3881 35.9709   1
  -9 -11   2 3886.71 247.972   1
   9 -11  -2 3810.39 245.387   1
   9  11  -2 4322.00 249.972   1
  -9  11   2 3403.77 240.805   1
   8 -11  -2 176.780 41.5165   1
  -8  11   2 148.702 40.2426   1
  -7 -11   2 1514.99 126.105   1
   7  11  -2 1613.20 127.820   1
  -7  11   2 1693.41 126.798   1
   7 -11  -2 1960.39 130.837   1
  -6  11   2 3232.04 208.110   1
   6  11  -2 3443.70 213.180   1
  -6 -11   2 2927.53 206.953   1
   6 -11  -2 3138.48 206.857   1
  -5  11   2 533.477 61.9326   1
   5  11  -2 556.762 64.2369   1
  -5 -11   2 471.955 62.7065   1
   5 -11  -2 635.168 64.6763   1
  -4  11   2 33.5756 33.8833   1
   4  11  -2 114.494 37.9443   1
  -4 -11   2 54.0529 38.8018   1
   4 -11  -2 117.852 38.8805   1
   3  11  -2 28607.7 1610.27   1
   3 -11  -2 29928.6 1610.28   1
  -3 -11   2 28996.0 1611.71   1
   2  11  -2 9728.00 576.967   1
  -2  11   2 10310.4 577.617   1
  -2 -11   2 10032.5 579.127   1
   2 -11  -2 10059.0 577.134   1
  -1  11   2 12433.0 692.397   1
   1  11  -2 12390.6 694.968   1
  -1 -11   2 11727.8 693.073   1
   0  11  -2 253.551 51.5288   1
   0  11   2 327.591 52.8685   1
   0 -11  -2 408.463 55.9186   1
   0 -11   2 244.746 53.5167   1
  -1  11  -2 34.8523 28.9561   1
   1  11   2 42.4638 37.3038   1
  -1 -11  -2 43.3051 36.6608   1
   1 -11   2 26.5720 31.7820   1
  -2  11  -2 5713.96 335.400   1
   2  11   2 5507.38 333.358   1
  -2 -11  -2 5570.75 333.367   1
   2 -11   2 5215.83 334.111   1
  -3  11  -2 2645.77 190.701   1
   3  11   2 3102.76 195.282   1
  -3 -11  -2 2909.27 193.356   1
   3 -11   2 2953.98 194.492   1
  -4 -11  -2 5094.78 332.089   1
   4  11   2 5498.11 335.511   1
  -4  11  -2 5680.78 336.273   1
   4 -11   2 5805.89 336.618   1
  -5  11  -2 181.199 46.1551   1
   5  11   2 107.464 41.8583   1
  -5 -11  -2 175.205 43.9536   1
   5 -11   2 119.674 46.4602   1
  -6  11  -2 597.096 71.8168   1
   6  11   2 685.032 74.9146   1
  -6 -11  -2 658.552 73.4228   1
   6 -11   2 737.579 76.4729   1
  -7  11  -2 915.393 86.3443   1
   7 -11   2 857.435 86.5524   1
   8  11   2 5389.74 323.522   1
  -8 -11  -2 4963.65 318.553   1
   9  11   2-10.1770 40.7528   1
   9 -11   2 29.4848 36.4371   1
  -9 -11  -2-9.81356 38.1583   1
  10  11   2 100.234 42.5358   1
 -10  11  -2 97.4814 42.9264   1
  10 -11   2-9.93460 38.2246   1
 -10 -11  -2 89.8977 41.2972   1
  11  11   2 120.030 37.4505   1
 -11  11  -2 167.604 47.9706   1
  11 -11   2 330.238 54.8595   1
 -11 -11  -2 251.665 48.8469   1
 -12  11  -2 1268.65 113.745   1
  12 -11   2 1473.30 117.246   1
  13 -11   2-30.8086 41.7186   1
 -13 -11  -2 111.264 43.3121   1
  13  11   2-30.3326 39.3269   1
 -13  11  -2 30.0935 42.4139   1
  14 -11   2 528.645 68.2783   1
 -14 -11  -2 457.118 58.8051   1
  14  11   2 344.720 54.9821   1
 -14  11  -2 416.980 65.3499   1
  15 -11   2 83.4409 39.5552   1
 -15 -11  -2 82.1352 37.0373   1
  15  11   2 91.5896 35.4005   1
 -15  11  -2 61.6512 45.2895   1
  16 -11   2 94.8524 44.2125   1
 -16 -11  -2 72.2907 43.8933   1
 -16  11  -2 82.8725 49.2952   1
  16  11   2 92.0958 43.4966   1
  17  11   2-40.7571 45.2330   1
 -17 -11  -2 10.1101 43.2884   1
 -18  11  -2 83.3641 49.4905   1
  18 -11   2 42.5191 42.7020   1
 -19  11  -2-31.1101 43.8579   1
  19 -11   2 63.4640 46.4206   1
 -19 -11  -2 49.4266 41.2713   1
  19  11   2 20.0593 38.4297   1
 -20  11  -2 10.3184 45.2830   1
  20 -11   2 42.0894 44.4988   1
 -21 -11  -2-9.36472 42.9937   1
  21  11   2-9.71343 44.5944   1
 -22 -12   2 142.308 51.6592   1
  22  12  -2 58.2635 46.7932   1
 -20 -12   2 30.0565 37.7602   1
  20  12  -2-9.95454 39.8647   1
  18 -12  -2 10.8640 38.2672   1
  18  12  -2 30.2256 44.7678   1
 -18 -12   2 50.4463 43.2416   1
 -18  12   2 64.1904 39.7180   1
  17 -12  -2 54.0537 46.3028   1
  17  12  -2-30.3868 42.2884   1
 -17  12   2 63.3918 42.3332   1
 -17 -12   2 30.3995 41.1791   1
 -16 -12   2-20.4760 32.5324   1
  16  12  -2-30.5515 33.7970   1
  15 -12  -2 21.2500 44.3638   1
  15  12  -2 90.2771 45.0672   1
 -15 -12   2-21.6293 48.0298   1
 -15  12   2 30.9497 36.3228   1
 -14 -12   2 103.491 35.8361   1
  14 -12  -2 31.3181 32.5107   1
  14  12  -2 41.2361 32.1080   1
 -14  12   2 30.3144 31.4772   1
 -13 -12   2 40.7923 33.1727   1
  13  12  -2 83.9566 38.3122   1
  13 -12  -2 30.4717 35.7873   1
 -13  12   2-10.0019 38.9483   1
 -12 -12   2 1517.70 124.152   1
  12 -12  -2 1680.91 125.488   1
  12  12  -2 1330.12 125.325   1
 -12  12   2 1519.98 121.295   1
 -11 -12   2 10.1643 26.6513   1
  11  12  -2-10.3348 28.8474   1
 -11  12   2 9.59917 31.1650   1
  11 -12  -2 49.5391 36.7357   1
 -10  12   2 66.6436 40.7418   1
  10  12  -2 201.651 47.2159   1
 -10 -12   2 120.292 42.8468   1
  10 -12  -2 87.6713 39.5218   1
  -9  12   2 27.9110 37.9728   1
   9  12  -2 76.7364 39.1384   1
  -9 -12   2 99.7566 44.9482   1
   9 -12  -2 75.5077 36.3366   1
  -8  12   2-9.04377 28.7162   1
   8  12  -2-19.1865 37.8654   1
  -8 -12   2 9.63077 40.7124   1
   8 -12  -2 56.0193 36.3066   1
  -7 -12   2 2790.86 192.054   1
   7  12  -2 2729.04 190.523   1
  -7  12   2 2852.29 191.124   1
   7 -12  -2 2896.67 191.318   1
  -6  12   2 912.438 86.3111   1
   6  12  -2 987.758 88.4762   1
  -6 -12   2 827.971 83.8977   1
   6 -12  -2 1041.75 90.6746   1
  -5  12   2 637.991 73.3865   1
   5 -12  -2 731.249 75.8907   1
  -4  12   2 631.895 72.0421   1
   4  12  -2 572.165 71.2998   1
  -4 -12   2 859.078 78.4368   1
   4 -12  -2 757.162 75.7761   1
   3  12  -2 5783.59 343.606   1
  -3  12   2 5615.03 341.467   1
  -3 -12   2 5562.79 342.769   1
   3 -12  -2 5563.79 340.958   1
   2  12  -2 4263.00 266.211   1
  -2  12   2 4180.89 264.652   1
   2 -12  -2 4686.38 269.542   1
  -2 -12   2 3786.64 264.428   1
   1  12  -2 9014.20 526.843   1
  -1  12   2 9220.89 525.542   1
   1 -12  -2 9281.67 526.943   1
  -1 -12   2 8667.28 525.921   1
   0  12   2 3754.81 245.893   1
   0  12  -2 4003.29 249.418   1
   0 -12  -2 4040.10 249.200   1
   0 -12   2 3748.15 248.193   1
  -1  12  -2 525.609 65.8361   1
   1  12   2 634.098 69.6972   1
  -1 -12  -2 492.356 66.1418   1
   1 -12   2 739.354 72.7217   1
  -2  12  -2 1472.45 121.022   1
   2  12   2 1631.82 124.388   1
  -2 -12  -2 1784.29 126.583   1
   2 -12   2 1558.26 124.393   1
  -3 -12  -2 6234.22 346.504   1
  -3  12  -2 6466.81 348.608   1
   3 -12   2 5558.73 344.678   1
  -4  12  -2 18.3503 34.6248   1
   4  12   2 74.8756 39.0937   1
  -4 -12  -2 18.4786 35.9704   1
   4 -12   2 28.2442 37.2016   1
  -6  12  -2 388.288 59.2003   1
   6  12   2 366.494 58.3607   1
  -6 -12  -2 390.496 63.2712   1
   7  12   2 2719.88 189.903   1
  -7 -12  -2 2972.14 192.333   1
  -7  12  -2 2602.65 188.088   1
   7 -12   2 2675.37 188.325   1
   8  12   2 62.3652 34.0134   1
   8 -12   2 108.896 40.4332   1
  -8 -12  -2 59.1095 37.3746   1
  -8  12  -2 96.4428 38.3054   1
   9 -12   2 10.0090 36.4911   1
  -9 -12  -2 40.1061 41.2885   1
  -9  12  -2-19.7079 40.5780   1
   9  12   2 31.5487 40.8974   1
  10 -12   2 92.1827 44.3054   1
  10  12   2 71.8762 42.1822   1
 -10 -12  -2 100.881 42.5695   1
 -10  12  -2 218.107 53.6403   1
 -11  12  -2-10.0879 36.1352   1
  11 -12   2-10.3691 40.3215   1
  12  12   2-9.92155 35.5648   1
  12 -12   2 20.8485 40.5582   1
 -12  12  -2 50.9152 38.4033   1
 -12 -12  -2 53.5664 46.4543   1
  13 -12   2 963.460 88.7664   1
 -13 -12  -2 713.330 82.7054   1
  13  12   2 777.838 83.5494   1
 -13  12  -2 670.233 80.1612   1
  14 -12   2 52.3621 43.1591   1
 -14 -12  -2 101.569 40.7167   1
  14  12   2-30.4264 40.6577   1
 -14  12  -2 20.6489 43.6833   1
  15 -12   2-10.5268 42.7520   1
 -15 -12  -2-30.5305 44.6422   1
 -15  12  -2-41.3858 44.2926   1
  15  12   2 60.9741 44.5787   1
  16  12   2 40.2182 43.0741   1
 -16 -12  -2 20.5852 44.6394   1
  17 -12   2 73.6753 41.1386   1
 -17  12  -2 82.2788 45.3097   1
  18 -12   2 31.4569 36.1935   1
 -18 -12  -2-29.5184 37.6784   1
 -18  12  -2 10.2429 37.9778   1
  18  12   2-50.0697 41.2329   1
 -19  12  -2 10.1799 40.1814   1
  19 -12   2 10.4151 41.1095   1
 -20 -12  -2-9.40375 34.8778   1
  20  12   2-28.9915 37.0161   1
  21  13  -2 9.55469 36.5877   1
 -21 -13   2 9.52713 40.2745   1
 -20 -13   2-29.6019 33.4320   1
  19  13  -2-39.4008 35.3058   1
 -19 -13   2-9.88921 32.1303   1
  18  13  -2-29.8039 35.5982   1
 -18 -13   2-9.94453 33.6724   1
 -17 -13   2-20.1301 44.1528   1
  17 -13  -2-43.7757 41.2452   1
  17  13  -2 20.1494 40.9169   1
 -17  13   2 21.2746 46.1040   1
 -16 -13   2 94.2414 51.6377   1
  16  13  -2-9.99529 42.2980   1
  16 -13  -2 64.6481 45.0019   1
 -16  13   2 10.6045 41.2821   1
 -14 -13   2 10.3152 45.2533   1
  14 -13  -2 21.1980 32.8823   1
  14  13  -2-10.3506 42.0410   1
 -14  13   2 20.5001 34.6956   1
 -13 -13   2 30.7983 32.5939   1
  13 -13  -2-10.5164 36.9883   1
  13  13  -2 10.6457 32.2261   1
 -13  13   2-20.3827 35.1752   1
 -12 -13   2 162.374 45.4210   1
  12 -13  -2 82.8553 41.2918   1
  12  13  -2 75.6713 40.5007   1
 -12  13   2 101.951 41.2412   1
 -11 -13   2 41.5663 39.8440   1
  11 -13  -2 10.1110 36.9150   1
  11  13  -2 83.4501 44.7043   1
 -11  13   2 20.0151 40.6969   1
 -10 -13   2 816.871 86.7373   1
  10  13  -2 1038.79 94.2014   1
 -10  13   2 732.109 81.4521   1
  10 -13  -2 1000.06 90.0458   1
   9  13  -2 254.814 47.0958   1
  -9 -13   2 163.079 42.5675   1
   9 -13  -2 285.602 51.7896   1
   8  13  -2 49.1796 38.3369   1
  -8 -13   2 49.3717 35.4657   1
   7  13  -2 19.5653 36.9121   1
  -7 -13   2 48.9966 41.4619   1
  -6  13   2 95.2163 42.8402   1
   6  13  -2 96.0219 35.1100   1
  -6 -13   2 19.4707 27.3105   1
   6 -13  -2 9.57369 36.7617   1
  -5  13   2 103.955 42.9788   1
   5  13  -2 154.518 45.8017   1
  -5 -13   2 117.661 44.0544   1
   5 -13  -2 132.156 40.9853   1
  -4  13   2 297.179 51.4130   1
   4  13  -2 182.410 48.4466   1
  -4 -13   2 235.065 51.0954   1
   4 -13  -2 308.531 49.3574   1
  -3  13   2 27.7742 31.9604   1
   3  13  -2 28.7022 33.0277   1
  -3 -13   2 9.64401 32.6458   1
   3 -13  -2-18.8965 35.6137   1
  -2  13   2 1568.02 115.521   1
   2  13  -2 1323.09 113.121   1
  -2 -13   2 1362.90 113.755   1
   2 -13  -2 1316.90 112.279   1
   1  13  -2 9.44581 27.8967   1
  -1  13   2 27.6490 34.1909   1
   1 -13  -2 18.6667 35.1960   1
  -1 -13   2 38.7175 29.3263   1
   0  13  -2 1338.58 109.877   1
   0 -13  -2 1173.53 105.765   1
   0 -13   2 1384.38 110.546   1
  -1  13  -2 1818.51 131.519   1
   1 -13   2 1523.86 127.555   1
  -2  13  -2 452.672 59.6343   1
  -2 -13  -2 455.692 56.7485   1
   2 -13   2 493.766 62.0197   1
  -3  13  -2 812.033 82.0058   1
   3  13   2 866.319 83.0535   1
  -3 -13  -2 689.337 79.2760   1
   3 -13   2 737.702 79.4644   1
  -4  13  -2 86.7274 39.3854   1
   4  13   2 106.554 41.1799   1
  -4 -13  -2 190.973 43.5910   1
   4 -13   2 205.576 46.1053   1
  -5  13  -2 28.7759 40.7328   1
   5  13   2 57.9116 29.4764   1
  -5 -13  -2 118.542 34.9622   1
   5 -13   2 59.0551 43.8600   1
   6  13   2 39.3777 32.0094   1
  -6 -13  -2-10.0613 28.9516   1
   6 -13   2 98.5211 43.2563   1
  -7  13  -2 49.5550 39.7871   1
   7  13   2 71.5379 34.7011   1
  -7 -13  -2 50.8461 33.8379   1
   7 -13   2 30.0482 35.3397   1
   8  13   2 31.7078 37.2084   1
   8 -13   2 51.0804 42.0928   1
  -8  13  -2 10.0481 38.5074   1
  -8 -13  -2 30.2126 36.7443   1
   9 -13   2 403.071 62.2560   1
  -9  13  -2 290.293 62.7144   1
  10  13   2 323.384 51.6780   1
  10 -13   2 248.274 46.7846   1
 -10  13  -2 261.909 47.6784   1
 -10 -13  -2 286.379 50.2804   1
  11  13   2 82.7551 45.1138   1
 -11 -13  -2 104.329 45.4951   1
  12  13   2 177.055 44.2631   1
  12 -13   2 126.839 45.7568   1
 -12 -13  -2 120.922 48.6560   1
  13  13   2-10.2168 40.9494   1
  13 -13   2 96.4775 47.0553   1
  14 -13   2 64.1986 39.0339   1
 -14 -13  -2-10.1215 36.2870   1
 -14  13  -2 10.4083 34.5506   1
  14  13   2 60.7196 42.2555   1
  15  13   2-10.0670 43.1092   1
 -15 -13  -2-30.2295 43.6856   1
  16 -13   2-10.6436 43.2262   1
 -16  13  -2 20.8021 47.2271   1
  17 -13   2-42.2158 44.6183   1
 -17 -13  -2-10.0209 38.3768   1
 -17  13  -2-31.1791 43.3714   1
  17  13   2 9.92932 40.3321   1
  18 -13   2-10.4419 44.1381   1
 -18  13  -2 10.3097 44.1341   1
  19  13   2 9.70175 44.0511   1
 -19 -13  -2-9.41074 39.7792   1
 -20 -14   2-19.2834 46.1583   1
 -19 -14   2 48.2440 44.3227   1
  19  14  -2 9.64218 41.8192   1
 -18 -14   2-9.78004 43.9135   1
  18  14  -2-9.75171 42.7798   1
 -17 -14   2 198.952 53.4186   1
  17  14  -2 49.8760 46.2575   1
 -16  14   2 42.4381 45.4457   1
  16  14  -2 19.5876 36.9433   1
 -16 -14   2 31.7275 42.9798   1
 -15  14   2 21.3587 41.5243   1
 -15 -14   2 20.9008 33.1776   1
  15  14  -2-40.8774 35.2704   1
  15 -14  -2 21.7876 40.3868   1
 -14  14   2 52.9292 45.8838   1
 -14 -14   2-51.1931 43.8346   1
  14 -14  -2-21.6544 46.3539   1
  14  14  -2 72.4625 44.3190   1
  13  14  -2 140.005 46.2089   1
 -13 -14   2 154.029 45.2057   1
 -12  14   2 123.614 40.7909   1
 -12 -14   2 71.3344 44.2905   1
  12  14  -2 32.5657 42.3379   1
  12 -14  -2 10.4402 33.3104   1
 -11  14   2 100.851 43.3734   1
 -11 -14   2 94.2426 38.3953   1
  11  14  -2 73.5800 37.2037   1
  11 -14  -2 31.2199 41.2832   1
  10 -14  -2 41.1379 34.9038   1
 -10  14   2 90.5453 39.2056   1
  10  14  -2 61.8003 38.9047   1
 -10 -14   2 10.3270 36.4148   1
   9 -14  -2 81.6072 39.0596   1
  -9  14   2 20.0878 41.9090   1
   9  14  -2-9.94054 36.2348   1
  -9 -14   2-51.6899 40.1981   1
  -8  14   2-9.92726 35.5602   1
   8 -14  -2 30.6515 34.5828   1
   7 -14  -2 70.2093 32.7794   1
  -7  14   2 79.8296 37.7975   1
   7  14  -2 69.9292 47.9638   1
  -7 -14   2 60.0364 39.0916   1
   6 -14  -2-9.91121 33.5428   1
  -6  14   2 29.7423 34.2171   1
   6  14  -2-19.6270 38.1578   1
  -6 -14   2 9.98994 35.1355   1
   5 -14  -2 687.007 72.5242   1
  -5  14   2 533.695 68.8057   1
   5  14  -2 650.230 70.2580   1
  -5 -14   2 560.318 67.4783   1
   4 -14  -2 645.985 75.3648   1
  -4  14   2 650.540 76.0680   1
   4  14  -2 803.226 79.2830   1
  -4 -14   2 764.905 80.4735   1
   3 -14  -2 39.6257 36.3250   1
  -3  14   2 67.0685 40.1724   1
   3  14  -2 88.3369 42.7229   1
  -3 -14   2 100.397 39.8212   1
  -2  14   2 19.0377 34.7000   1
   2  14  -2 38.6162 38.1056   1
  -2 -14   2-39.2647 39.3109   1
   2 -14  -2 19.3568 34.0435   1
   1  14  -2 28.9604 36.7044   1
  -1  14   2 77.6500 38.6162   1
  -1 -14   2 110.120 43.6599   1
   1 -14  -2 147.671 40.8240   1
   0 -14   2 169.557 44.6688   1
   0  14  -2 146.586 43.8243   1
   0  14   2 301.547 53.0509   1
   0 -14  -2 238.155 50.1764   1
   1  14   2 1366.84 109.885   1
  -1  14  -2 1155.27 107.449   1
   1 -14   2 1232.14 107.473   1
  -1 -14  -2 1318.28 110.714   1
  -2  14  -2-19.8790 31.5617   1
   2 -14   2 9.93273 31.5402   1
  -2 -14  -2-29.3957 40.3474   1
  -3  14  -2 488.778 65.9723   1
   3  14   2 590.593 71.1110   1
  -3 -14  -2 454.183 65.0751   1
   4 -14   2 285.302 58.7099   1
  -4  14  -2 306.789 56.3603   1
   4  14   2 269.050 53.4135   1
  -4 -14  -2 333.978 55.5797   1
   5 -14   2 151.968 49.3359   1
  -5  14  -2 309.284 56.4504   1
   5  14   2 257.292 51.8584   1
  -5 -14  -2 273.462 52.1028   1
   6 -14   2 50.8785 39.5901   1
  -6  14  -2 19.9149 39.3239   1
   6  14   2 40.2315 35.4014   1
  -6 -14  -2-10.2795 36.1802   1
  -7  14  -2-19.9531 42.2146   1
   7 -14   2-51.1016 43.7937   1
   8 -14   2-10.2860 38.7645   1
   8  14   2 42.4689 44.8796   1
  -8  14  -2 20.2763 41.7414   1
  -8 -14  -2-30.8818 37.5223   1
   9  14   2 33.1946 42.4765   1
  -9  14  -2-10.1499 41.9007   1
  -9 -14  -2 61.5837 36.8885   1
  10 -14   2 10.5808 33.5916   1
  10  14   2 10.5483 38.4489   1
 -10  14  -2-31.1076 39.0774   1
 -10 -14  -2 10.3055 34.1723   1
  11 -14   2-21.2362 29.6332   1
  11  14   2 62.2501 46.5820   1
 -11  14  -2-20.5708 34.8094   1
 -11 -14  -2 31.2322 41.0888   1
  12 -14   2-42.4243 41.2506   1
 -12  14  -2 41.0183 40.4837   1
  12  14   2-10.2248 40.9550   1
 -12 -14  -2-75.0344 50.2762   1
 -13  14  -2 206.823 54.5000   1
  13 -14   2 137.536 48.8592   1
  13  14   2 110.771 49.4877   1
 -13 -14  -2 214.184 55.9441   1
 -14  14  -2 10.4210 42.9374   1
  14 -14   2 74.0974 44.1982   1
  14  14   2-40.2896 44.2145   1
 -14 -14  -2 90.5645 49.6133   1
 -15  14  -2-10.3772 46.8012   1
  15 -14   2 95.6464 50.0327   1
  15  14   2 99.2681 48.6538   1
 -15 -14  -2 119.199 46.3057   1
 -16  14  -2 20.5846 34.8445   1
  16  14   2-9.83242 29.7773   1
 -16 -14  -2-29.6126 35.3658   1
  16 -14   2-42.5307 35.9961   1
  17  14   2 9.73109 45.1684   1
 -17 -14  -2 29.5215 42.1395   1
  17 -14   2 21.1645 44.1672   1
 -18 -14  -2 19.0985 38.2525   1
  18  14   2 19.0152 36.9825   1
 -18 -15   2 19.0942 40.9083   1
  18  15  -2 47.7273 44.3297   1
 -17 -15   2 29.2576 45.2578   1
  17  15  -2-9.77970 45.3838   1
 -16 -15   2 63.8043 48.0906   1
  16  15  -2 142.727 48.5384   1
 -14  15   2 10.5712 41.7218   1
  14  15  -2-10.2943 34.8391   1
 -14 -15   2 10.1180 34.2424   1
  14 -15  -2-10.7234 38.4071   1
 -13  15   2 41.7138 44.1206   1
  13  15  -2 74.9565 41.0427   1
 -13 -15   2 10.2099 39.7428   1
  13 -15  -2 10.7659 39.2864   1
 -12  15   2 41.6536 33.1598   1
  12  15  -2-10.7436 47.1976   1
 -12 -15   2 122.199 51.1818   1
  12 -15  -2 42.6911 33.2041   1
 -11  15   2 83.5931 50.0344   1
 -11 -15   2-10.4816 30.1388   1
  11 -15  -2 84.9426 43.7424   1
  11  15  -2 21.0435 31.8863   1
  10  15  -2 82.7320 48.0333   1
 -10 -15   2 186.634 54.8503   1
   9 -15  -2 211.104 55.4520   1
   9  15  -2 149.486 42.9357   1
  -9 -15   2 209.855 49.3427   1
  -9  15   2 257.252 58.4224   1
   8 -15  -2-10.3892 35.1731   1
   8  15  -2 10.0983 36.8205   1
  -8 -15   2 50.8950 39.5902   1
  -8  15   2 20.6658 34.2763   1
   7 -15  -2 82.0744 44.5095   1
   7  15  -2 20.2383 40.5706   1
  -7 -15   2 60.7176 41.1465   1
  -7  15   2-10.2700 42.3314   1
   6 -15  -2 386.694 61.8693   1
   6  15  -2 250.686 52.9457   1
  -6 -15   2 283.778 54.3321   1
  -6  15   2 322.567 56.9997   1
   5 -15  -2 20.2887 39.5347   1
  -5  15   2 80.6188 47.3328   1
   4 -15  -2 255.901 52.3117   1
  -4  15   2 258.827 50.5301   1
  -3  15   2 811.246 81.7372   1
   3  15  -2 852.387 86.5694   1
  -3 -15   2 748.862 83.0300   1
   3 -15  -2 693.465 78.3035   1
  -2  15   2 319.030 57.0683   1
   2  15  -2 351.894 57.5076   1
  -2 -15   2 243.231 53.2721   1
   2 -15  -2 372.345 57.9576   1
   1  15  -2 108.891 34.6010   1
  -1  15   2 109.779 44.1184   1
  -1 -15   2 60.3267 35.1304   1
   1 -15  -2 153.019 47.1499   1
   0 -15   2 246.205 51.7942   1
   0  15   2 60.6709 40.8878   1
   0 -15  -2 203.485 43.9165   1
   0  15  -2 178.581 47.3670   1
   1 -15   2-20.2638 32.1783   1
   1  15   2-29.8545 37.5136   1
  -1 -15  -2 30.3875 38.7935   1
  -1  15  -2-30.1397 32.6241   1
   2 -15   2 577.666 72.9704   1
   2  15   2 754.244 80.1613   1
  -2 -15  -2 777.551 79.5241   1
  -2  15  -2 661.561 76.0990   1
   3 -15   2 10.1910 36.5499   1
   3  15   2 20.1739 34.1902   1
  -3 -15  -2 70.7193 38.1208   1
   4 -15   2 360.130 56.4474   1
  -4  15  -2 255.820 50.7807   1
   5  15   2 40.2075 31.2558   1
  -5 -15  -2 41.3978 32.1767   1
   6 -15   2 62.5131 41.7964   1
   6  15   2 61.6963 45.1757   1
  -6 -15  -2 10.4088 39.9334   1
  -6  15  -2 51.0052 40.3392   1
  -7  15  -2 51.2033 45.4583   1
   7 -15   2-20.8070 43.4138   1
   7  15   2 10.5162 28.4807   1
  -8  15  -2 569.787 72.2165   1
   8  15   2 577.661 73.7585   1
  -8 -15  -2 725.666 77.5396   1
   8 -15   2 584.384 73.0039   1
  -9  15  -2 51.1576 40.4210   1
   9  15   2 11.1056 46.9777   1
   9 -15   2 31.2847 41.1966   1
  -9 -15  -2 30.9057 44.1373   1
 -10  15  -2 134.356 48.4015   1
  10 -15   2 304.102 51.5704   1
 -11  15  -2 175.211 48.9380   1
  11  15   2 165.388 47.5581   1
 -11 -15  -2 134.896 42.8349   1
  11 -15   2 96.3508 42.9444   1
 -12  15  -2 115.295 46.2305   1
  12  15   2 81.2301 45.3257   1
 -12 -15  -2 74.5102 44.6752   1
  12 -15   2 85.1684 43.5047   1
 -13  15  -2 93.9254 51.0438   1
  13  15   2 49.8172 41.7016   1
 -13 -15  -2 61.2726 47.5012   1
  13 -15   2 42.5980 46.8300   1
 -14  15  -2 20.6111 49.3270   1
  14  15   2 9.97374 42.1628   1
  14 -15   2-10.6352 43.1951   1
 -14 -15  -2 19.8614 41.9809   1
 -15 -15  -2 48.7972 41.2935   1
  15  15   2 19.4908 37.3588   1
 -16  15  -2-10.1532 34.3615   1
  16  15   2 28.8923 33.2390   1
  16 -15   2-10.4203 33.8254   1
 -16 -15  -2-9.64444 32.6398   1
  17  15   2-84.5529 48.4408   1
 -17 -15  -2 48.0724 44.6279   1
  17  16  -2-47.5220 33.4633   1
 -17 -16   2-9.53547 30.9917   1
  16  16  -2-27.9043 30.2477   1
 -16 -16   2 114.347 39.8434   1
  15  16  -2 39.7158 34.9245   1
 -15 -16   2-20.1051 32.6357   1
  14  16  -2 20.2681 29.8993   1
 -14 -16   2-19.9135 33.0160   1
 -13  16   2 42.6994 45.1813   1
 -12  16   2 63.7552 48.3377   1
  12  16  -2 96.5704 44.8684   1
 -12 -16   2 10.0694 41.0003   1
  12 -16  -2 54.2427 41.6433   1
 -11  16   2 52.8017 38.7170   1
  11  16  -2 125.468 48.6961   1
 -11 -16   2 31.2475 44.2241   1
  11 -16  -2 97.8167 37.0172   1
 -10  16   2 63.8341 47.2334   1
  10 -16  -2 10.7293 40.4490   1
  10  16  -2-10.3839 34.4492   1
 -10 -16   2 30.9715 40.1565   1
  -9  16   2 116.662 48.2392   1
   9 -16  -2-10.6321 41.4383   1
  -8  16   2 84.0208 51.0169   1
   8 -16  -2 84.0922 44.1478   1
   8  16  -2 121.661 48.3002   1
  -8 -16   2 81.8671 46.7378   1
  -7  16   2-10.3320 36.3436   1
   7 -16  -2-10.4487 33.1777   1
  -7 -16   2-10.1127 32.1110   1
   7  16  -2 61.4343 33.2426   1
  -6 -16   2 601.256 73.0171   1
   6  16  -2 375.796 63.8086   1
  -5 -16   2-20.3368 33.7565   1
   5  16  -2 80.5722 37.9901   1
  -4 -16   2 82.3834 40.7175   1
   4  16  -2 10.1560 38.9641   1
  -3 -16   2 1330.67 118.911   1
   3  16  -2 1548.85 121.933   1
  -2 -16   2 51.9057 39.8093   1
   2  16  -2 30.4592 37.0735   1
  -1 -16   2 867.574 89.8042   1
   1  16  -2 927.261 91.8378   1
   0 -16   2 249.403 54.0053   1
   0  16  -2 199.972 52.5042   1
   1 -16   2 135.146 44.7457   1
   1  16   2 10.1197 37.1788   1
  -1 -16  -2 133.274 39.5283   1
  -2  16  -2 357.944 59.8145   1
   2 -16   2 327.386 58.6206   1
   2  16   2 294.516 58.2303   1
  -2 -16  -2 349.138 57.5725   1
  -3  16  -2 264.931 53.3609   1
   3 -16   2 72.1190 44.5533   1
   3  16   2 92.4749 49.0929   1
  -3 -16  -2 286.640 57.0725   1
  -4  16  -2 196.931 49.1275   1
   4 -16   2 93.1729 35.7575   1
   4  16   2 153.091 47.3948   1
  -4 -16  -2 92.5743 40.0273   1
  -5  16  -2 52.0218 44.5663   1
   5 -16   2 83.4410 44.6766   1
   5  16   2 30.3432 35.6068   1
  -5 -16  -2-31.5392 38.3514   1
  -6  16  -2 31.1172 45.2814   1
   6 -16   2 115.935 51.7288   1
   6  16   2 103.488 48.3285   1
  -6 -16  -2 157.141 53.3407   1
  -7  16  -2 1185.74 106.635   1
   7 -16   2 1157.98 106.134   1
  -7 -16  -2 1118.32 107.329   1
  -8  16  -2 10.3536 32.1468   1
   8 -16   2 42.0687 31.0630   1
  -9 -16  -2 338.985 61.8010   1
   9  16   2 442.978 69.0061   1
 -10  16  -2 71.5884 47.3287   1
  10  16   2 178.227 52.0065   1
 -10 -16  -2 153.631 53.5845   1
  10 -16   2 42.0810 43.7254   1
 -11  16  -2 61.5885 51.1019   1
  11  16   2-10.2392 44.4301   1
 -11 -16  -2 71.9217 46.1815   1
  11 -16   2 41.9566 47.1441   1
 -12  16  -2 61.7823 44.1025   1
  12  16   2 10.0613 41.4482   1
  12 -16   2 31.3146 38.7232   1
 -12 -16  -2-10.4113 45.1447   1
 -13 -16  -2 10.1961 37.8039   1
  13  16   2 9.73619 33.6071   1
 -14  16  -2-40.9418 48.9930   1
  14 -16   2 21.1102 44.0459   1
 -15  16  -2 30.6265 49.8307   1
 -15 -16  -2 19.0580 42.2969   1
  15  16   2-19.0354 46.0086   1
 -15 -17   2 19.5832 40.8965   1
  15  17  -2 48.3558 34.0642   1
 -14 -17   2-9.72966 39.0036   1
  14  17  -2 79.2235 41.8993   1
 -13 -17   2 39.5352 40.8427   1
  13  17  -2 93.2947 48.2283   1
 -12 -17   2-49.5202 45.0019   1
  12  17  -2-10.5500 41.0566   1
 -11 -17   2 50.9460 40.3730   1
  11  17  -2 82.8831 47.1775   1
 -10  17   2-32.2025 52.3979   1
  10 -17  -2 10.7277 41.7187   1
  10  17  -2 10.3093 33.4732   1
 -10 -17   2 40.8283 33.8540   1
  -9  17   2 10.6194 41.9959   1
   9 -17  -2 63.9387 41.5200   1
   9  17  -2 60.1352 34.6925   1
  -9 -17   2 51.5991 33.6041   1
  -8  17   2 10.5171 34.1413   1
   8 -17  -2-10.5843 37.2272   1
   8  17  -2 30.0553 38.9558   1
  -8 -17   2-10.2544 36.7285   1
  -7  17   2 105.038 38.5844   1
   7 -17  -2 31.7752 35.4459   1
   7  17  -2 101.618 45.8748   1
  -7 -17   2 121.457 46.7100   1
  -6  17   2 62.5115 44.1284   1
   6 -17  -2 10.6748 44.6284   1
   6  17  -2 60.9651 46.2206   1
  -6 -17   2 71.2417 47.8084   1
  -5  17   2 409.968 65.6111   1
   5 -17  -2 500.607 67.4480   1
   4  17  -2 323.708 55.9913   1
  -4  17   2 234.522 53.8128   1
   4 -17  -2 259.778 53.8480   1
  -4 -17   2 298.592 55.1847   1
   3  17  -2 61.6304 40.6503   1
  -3  17   2 20.8124 37.3910   1
  -3 -17   2 41.5428 41.6957   1
   3 -17  -2 94.9492 37.9040   1
   2  17  -2 1032.20 98.6208   1
  -2  17   2 1181.67 105.964   1
  -2 -17   2 1189.00 105.700   1
   2 -17  -2 1142.83 103.314   1
  -1  17   2 177.093 53.7398   1
   1 -17  -2 189.519 50.9160   1
  -1 -17   2 197.510 46.1914   1
   0  17  -2 391.195 61.8794   1
   0  17   2 411.525 67.3428   1
   0 -17   2 449.848 65.1571   1
   0 -17  -2 428.031 65.9924   1
  -1  17  -2 161.103 54.2059   1
   1  17   2 10.2100 42.1797   1
   1 -17   2 52.3471 47.1334   1
  -1 -17  -2 41.3845 42.1605   1
  -2  17  -2 10.2199 33.3188   1
   2 -17   2 125.661 39.5850   1
   2  17   2 51.5040 48.4039   1
  -2 -17  -2 31.0074 44.9023   1
  -3  17  -2 278.160 56.5822   1
   3 -17   2 226.717 54.8522   1
   3  17   2 93.3680 47.5223   1
  -3 -17  -2 275.528 53.4565   1
  -4  17  -2 30.7720 39.2854   1
   4 -17   2 20.7434 37.8164   1
   4  17   2 51.3303 47.6470   1
  -4 -17  -2-41.6327 47.2677   1
   6  17   2 281.420 61.0941   1
  -6 -17  -2 303.024 59.9992   1
   7 -17   2 10.5239 43.9425   1
  -7  17  -2 31.3046 44.7016   1
  -7 -17  -2 63.0225 47.1896   1
   7  17   2 21.0685 45.6867   1
  -8  17  -2 258.125 52.0145   1
   8  17   2 192.933 57.5869   1
  -8 -17  -2 347.261 59.2733   1
   8 -17   2 381.372 56.0600   1
  -9  17  -2-41.2173 47.3230   1
   9  17   2-43.8402 43.2773   1
   9 -17   2 10.5668 42.3345   1
  -9 -17  -2-20.3327 37.0807   1
 -10  17  -2 10.3088 45.9080   1
  10 -17   2 62.8150 46.6175   1
 -10 -17  -2 101.038 35.0717   1
 -11 -17  -2-10.1035 41.0463   1
  11  17   2-30.2048 42.0235   1
 -12  17  -2-10.1071 45.8970   1
  12  17   2 9.86053 43.7712   1
 -12 -17  -2 40.8159 44.7658   1
  12 -17   2 10.3674 43.2629   1
 -13  17  -2-10.0027 37.6983   1
  13  17   2 28.5248 32.8184   1
  13 -17   2-10.3214 37.6235   1
 -14 -17  -2-9.47129 40.5483   1
  14  17   2 28.5373 41.7299   1
 -13 -18   2-28.8492 35.0769   1
  13  18  -2-19.9446 31.6874   1
 -12 -18   2 9.66979 32.7265   1
  12  18  -2-20.9794 37.5709   1
 -11 -18   2-9.93090 40.8883   1
  11  18  -2 20.3395 40.7244   1
  10  18  -2 101.170 45.0219   1
 -10 -18   2 20.0831 42.5701   1
   9  18  -2 9.92175 43.0658   1
  -9 -18   2 91.2660 50.4937   1
  -9  18   2 31.7671 50.7355   1
   8 -18  -2 32.0736 44.0390   1
   8  18  -2 9.83409 43.1597   1
  -8 -18   2 40.8955 44.3317   1
  -8  18   2 21.0861 44.0118   1
   7 -18  -2-43.0223 41.1827   1
   7  18  -2-9.98231 43.7886   1
  -7 -18   2 60.3524 42.5188   1
  -7  18   2 10.4615 38.1328   1
   6  18  -2 313.107 56.6901   1
  -6 -18   2 241.518 53.5456   1
   5  18  -2 50.3329 35.4897   1
  -5 -18   2 40.4965 36.3435   1
   4  18  -2 70.2316 36.8603   1
  -4 -18   2 101.260 37.8226   1
  -3 -18   2 71.9904 40.1762   1
   2  18  -2 225.091 54.0895   1
  -2 -18   2 31.1510 43.8775   1
   1  18  -2 285.056 54.6561   1
  -1 -18   2 72.9032 42.7791   1
   0  18  -2 51.1913 38.1759   1
   0 -18   2 103.196 40.3332   1
   1  18   2 441.434 63.5322   1
  -1  18  -2 470.895 62.8805   1
  -1 -18  -2 207.513 52.7593   1
   1 -18   2 306.256 58.5022   1
  -2  18  -2 10.0875 41.5329   1
   2  18   2-20.6241 36.9346   1
   2 -18   2-20.9159 41.8782   1
  -2 -18  -2 10.3251 33.5174   1
   3 -18   2 41.7963 40.0297   1
   3  18   2 10.2550 44.4643   1
  -3 -18  -2 82.3509 45.1734   1
  -3  18  -2-20.4020 37.2055   1
   4 -18   2 217.196 48.8092   1
   4  18   2 223.401 56.9731   1
  -4 -18  -2 176.635 52.9041   1
  -4  18  -2 215.377 49.4078   1
   5 -18   2 61.8233 38.9324   1
   5  18   2 50.7686 40.1721   1
  -5 -18  -2 62.7042 37.5352   1
  -5  18  -2 30.7139 42.2448   1
   6 -18   2 20.6571 42.5246   1
   6  18   2-10.4429 40.6050   1
  -6 -18  -2 20.6706 34.9780   1
  -6  18  -2-41.0225 50.5360   1
  -7  18  -2 62.2076 34.7717   1
   7 -18   2 134.704 40.6252   1
  -8 -18  -2 20.0925 40.8146   1
   8  18   2 21.2063 45.4040   1
  -9  18  -2 206.050 55.4676   1
   9  18   2 138.231 43.8561   1
   9 -18   2 259.794 56.8088   1
  -9 -18  -2 210.295 46.6668   1
 -10  18  -2-20.3073 42.9273   1
  10 -18   2-10.4180 41.7257   1
 -11  18  -2 60.5230 43.5433   1
 -11 -18  -2 207.063 50.6974   1
  11  18   2 58.9511 41.3759   1
  11 -18   2 93.1003 38.7571   1
 -12 -18  -2 50.0614 41.2524   1
  12  18   2 9.55301 44.3570   1
 -11 -19   2-19.0259 41.7495   1
  11  19  -2-29.9500 45.3484   1
  10  19  -2-29.6330 34.1077   1
 -10 -19   2-9.85255 35.3041   1
   9  19  -2 9.83922 38.2723   1
  -9 -19   2 29.5855 35.3373   1
   8  19  -2 9.56961 40.9734   1
  -8 -19   2-40.3032 48.2304   1
   7  19  -2 68.4062 41.6252   1
  -7  19   2 122.818 42.4503   1
  -6  19   2 30.8749 40.6202   1
   6  19  -2-9.92939 32.2342   1
   6 -19  -2-20.9229 36.7956   1
  -6 -19   2-19.5714 33.7758   1
   5  19  -2 139.075 51.2567   1
  -5  19   2 219.600 56.5391   1
  -5 -19   2 258.648 54.3291   1
   5 -19  -2 265.092 54.0585   1
   4  19  -2 138.190 43.7640   1
  -4  19   2 135.184 53.5198   1
  -4 -19   2 120.304 42.3120   1
   4 -19  -2 63.8041 44.8243   1
  -3  19   2 20.8898 43.0464   1
   3  19  -2 19.8159 40.2837   1
  -3 -19   2 30.1838 41.4686   1
   3 -19  -2 74.1688 43.0731   1
  -2  19   2 20.7435 35.1193   1
   2 -19  -2 21.0596 30.2592   1
  -1  19   2 61.3238 45.4495   1
   1 -19  -2 41.4975 42.2241   1
   0  19   2 295.386 59.5660   1
   0 -19  -2 196.491 52.1656   1
   1  19   2 41.0266 35.5082   1
  -1 -19  -2 61.6209 31.9768   1
   2  19   2 113.128 50.4688   1
  -2 -19  -2 81.2533 47.9154   1
   4 -19   2 10.3317 30.4824   1
   4  19   2 19.9376 46.2587   1
  -4 -19  -2-51.8175 47.0558   1
  -4  19  -2 10.0499 36.6320   1
   5 -19   2 10.2406 43.3035   1
   5  19   2-10.1339 33.6244   1
  -5 -19  -2 51.2953 34.7403   1
  -5  19  -2 40.3938 42.1521   1
   6 -19   2 80.7293 39.6623   1
  -6  19  -2 121.272 46.7536   1
   6  19   2 71.8557 51.3850   1
  -6 -19  -2 163.383 56.0242   1
  -7  19  -2 30.1017 48.9750   1
   7  19   2-10.3074 33.4595   1
  -7 -19  -2 10.0621 30.4588   1
   7 -19   2-10.1453 43.4308   1
  -8  19  -2 80.9156 49.9706   1
   8  19   2 42.5419 50.0046   1
   8 -19   2 40.5040 46.6251   1
  -8 -19  -2 98.0126 47.9749   1
  -9 -19  -2 29.2609 29.5449   1
   9  19   2 10.2325 31.7579   1
 -10 -19  -2 28.7422 45.4965   1
  10  19   2 29.2617 44.8814   1
 -10  19  -2 110.604 50.5654   1
  -8 -20   2-9.66974 41.9122   1
   7  20  -2 18.8767 33.1985   1
  -7 -20   2-38.8775 40.0191   1
   6  20  -2 143.636 48.5733   1
  -6 -20   2 115.794 49.3737   1
   5  20  -2-9.71436 38.3437   1
  -5 -20   2-9.67981 38.7651   1
  -4  20   2 134.213 46.3906   1
  -3  20   2 102.532 53.4693   1
   3 -20  -2 52.0296 43.6173   1
   2  20  -2 29.2529 39.7263   1
  -2  20   2 131.343 50.8145   1
  -2 -20   2 49.6126 45.1643   1
   2 -20  -2 41.0199 42.9051   1
   1  20  -2 247.032 48.3855   1
  -1  20   2 130.491 50.4796   1
  -1 -20   2 311.774 54.5380   1
   1 -20  -2 326.891 57.0416   1
   0  20   2 70.7911 48.0091   1
   0  20  -2 59.4115 32.9700   1
   0 -20  -2 91.3225 40.7421   1
   0 -20   2 20.2002 32.2046   1
   1  20   2 80.9145 41.0562   1
  -1  20  -2 88.9018 37.2335   1
   1 -20   2 181.811 43.7594   1
  -1 -20  -2 151.133 42.5745   1
  -2  20  -2 39.7150 41.4273   1
   2  20   2-49.9953 45.9027   1
  -2 -20  -2 20.0703 40.7545   1
   2 -20   2-10.0056 35.1904   1
  -3  20  -2 19.4082 44.0634   1
   3  20   2-9.87168 47.7188   1
  -3 -20  -2 10.0983 45.3411   1
  -5  20  -2 136.876 52.1726   1
   5 -20   2 80.8275 46.9563   1
   5  20   2 30.1460 36.7209   1
  -5 -20  -2-9.98512 37.7209   1
   6 -20   2 70.4142 36.9958   1
  -6  20  -2 118.137 39.7291   1
  -6 -20  -2 99.8533 48.9864   1
   6  20   2 70.0935 48.1782   1
  -7  20  -2-29.4682 40.4509   1
   7  20   2 80.9939 45.4636   1
  -7 -20  -2 9.64416 42.8138   1
   7 -20   2 19.8024 33.5194   1
  -8  20  -2 58.5878 35.7320   1
  -1 -21   2 57.8616 39.9180   1
   1  21  -2 94.7840 42.2712   1
   0 -21   2 19.5434 32.4109   1
   0  21   2-29.6036 39.5216   1
   0  21  -2 38.4025 35.6004   1
   1 -21   2 39.2295 40.5706   1
  -1 -21  -2 39.1441 37.6764   1
   1  21   2 137.626 46.7433   1
  -1  21  -2 67.3037 44.3143   1
  -2 -21  -2 59.1036 41.6422   1
   2  21   2-29.0649 37.0998   1
 -25   0   3 10.3000 42.9843   1
  25   0  -3 21.5034 47.1704   1
 -24   0   3-10.1745 38.3480   1
  24   0  -3-10.8363 41.4952   1
 -23   0   3-31.1132 42.7050   1
  23   0  -3 10.5552 39.1376   1
  21   0  -3-40.4965 32.8913   1
 -21   0   3-10.1107 29.0655   1
  20   0  -3 80.6210 38.0230   1
 -20   0   3-9.82290 33.9518   1
  19   0  -3-9.72869 32.2597   1
 -19   0   3 9.67457 33.3902   1
  18   0  -3 65.7206 39.2686   1
 -18   0   3 37.1443 32.1651   1
  17   0  -3 18.1565 30.1113   1
 -17   0   3-44.1695 37.3476   1
  16   0  -3 8.61949 31.9835   1
 -16   0   3 41.7060 34.3686   1
  15   0  -3-24.0638 30.2348   1
 -15   0   3 38.5893 29.0915   1
  13   0  -3 21.2277 28.7508   1
 -13   0   3 13.6207 21.6402   1
  12   0  -3-26.2795 25.5463   1
 -12   0   3 19.0344 25.0421   1
  11   0  -3 6.04566 22.7859   1
 -11   0   3 5.79110 22.5196   1
  10   0  -3 5.43676 21.7729   1
 -10   0   3-15.7613 19.4797   1
   9   0  -3 9.61266 21.5829   1
  -9   0   3-22.8945 21.0240   1
   7   0  -3-3.39313 17.6434   1
  -7   0   3-6.69001 17.3932   1
   6   0  -3 18.9757 14.8001   1
  -6   0   3-2.66380 15.7250   1
   5   0  -3 16.0261 14.8107   1
  -5   0   3 12.2029 13.7869   1
   4   0  -3 1.33607 10.1537   1
  -4   0   3 7.21474 10.1525   1
   1   0  -3-11.0435 8.78910   1
  -1   0   3-1.15124 10.1668   1
   0   0  -3 5.15629 13.1168   1
   0   0   3 10.4997 14.7521   1
   1   0   3 14.3642 17.1492   1
  -1   0  -3-9.62158 16.1997   1
   2   0   3-9.30084 21.2971   1
  -2   0  -3 11.9470 20.7156   1
   3   0   3 14.8553 22.4909   1
  -3   0  -3 7.20705 19.9730   1
   4   0   3 17.2374 24.4054   1
  -4   0  -3-8.35801 24.4978   1
   5   0   3 4.92798 23.5863   1
  -5   0  -3-9.55798 20.9637   1
   6   0   3 5.55455 23.1862   1
  -6   0  -3 21.5845 26.3470   1
   7   0   3-12.2641 26.2546   1
  -7   0  -3-5.95712 23.5159   1
   8   0   3-20.2863 26.3033   1
  -8   0  -3-6.54251 26.5806   1
   9   0   3 22.0181 25.8314   1
  -9   0  -3 14.0909 24.7985   1
  10   0   3 7.81177 29.5098   1
 -10   0  -3 68.4048 33.4023   1
  11   0   3 8.21771 33.3745   1
 -11   0  -3-16.2061 33.8105   1
  12   0   3-43.1459 35.6184   1
 -12   0  -3-51.2047 37.5213   1
  13   0   3 17.9565 37.9511   1
 -13   0  -3-18.0443 37.1459   1
  14   0   3-9.39914 39.7508   1
 -14   0  -3-36.7990 40.3757   1
  15   0   3 9.74208 35.5196   1
 -15   0  -3-37.5622 40.2080   1
  16   0   3 9.77539 26.4716   1
 -16   0  -3 9.75659 29.5381   1
  17   0   3-9.82074 36.4127   1
 -17   0  -3-10.1353 38.1996   1
 -19   0  -3 50.3155 41.4915   1
  19   0   3 31.1166 37.2159   1
 -20   0  -3-19.8892 42.0687   1
  20   0   3-42.2198 46.8775   1
 -21   0  -3 10.0337 37.2023   1
  21   0   3 10.4746 46.4946   1
 -22   0  -3-20.2729 41.7418   1
  22   0   3-10.2403 36.6859   1
 -23   0  -3 10.1151 46.4554   1
  23   0   3-60.2728 46.6342   1
 -25  -1   3 41.8072 48.5233   1
 -25   1   3 64.7306 53.6818   1
  25  -1  -3 31.6261 39.7575   1
  25   1  -3-21.1282 46.3647   1
 -24   1   3 10.6457 42.6295   1
  24  -1  -3-21.1430 42.3321   1
  24   1  -3 20.5876 38.1626   1
 -24  -1   3-10.6244 35.2298   1
 -23   1   3-41.5371 40.3800   1
  23  -1  -3 31.8335 32.9172   1
  23   1  -3-21.0430 37.6873   1
 -23  -1   3-10.3189 42.4877   1
  22   1  -3 20.8929 38.0782   1
 -22  -1   3-30.9383 41.8826   1
 -21   1   3-9.83485 37.6574   1
  21  -1  -3-10.4754 38.1836   1
  21   1  -3 10.1652 32.2729   1
 -21  -1   3 20.4108 35.2229   1
 -20   1   3 19.6841 32.6423   1
  20  -1  -3 40.0621 33.2174   1
  20   1  -3-40.4661 40.5157   1
 -20  -1   3 9.84349 40.5329   1
 -19   1   3-9.72800 39.5078   1
  19  -1  -3 28.5341 40.2053   1
  19   1  -3-19.6180 34.4998   1
 -19  -1   3-9.49743 32.7797   1
  18  -1  -3 854.683 80.2426   1
  18   1  -3 849.512 81.3814   1
 -18   1   3 829.686 81.7892   1
 -18  -1   3 718.579 76.5945   1
 -17   1   3 2201.67 155.591   1
 -17  -1   3 2308.23 156.426   1
  17  -1  -3 2071.79 153.806   1
  17   1  -3 2184.38 155.933   1
 -16   1   3 873.277 76.7662   1
 -16  -1   3 652.624 70.9061   1
  16   1  -3 600.480 69.0207   1
  16  -1  -3 737.688 72.6411   1
 -15   1   3 841.490 75.4685   1
  15  -1  -3 677.157 70.7022   1
  15   1  -3 731.779 73.0699   1
 -15  -1   3 787.234 73.2098   1
  14   1  -3 110.671 34.2114   1
 -14  -1   3 76.5273 32.3235   1
  13  -1  -3 1267.92 102.489   1
 -13  -1   3 1552.35 106.856   1
  12   1  -3 177.705 38.8316   1
  12  -1  -3 226.591 38.4724   1
 -12  -1   3 196.902 35.2381   1
 -12   1   3 200.368 35.8373   1
 -11   1   3 13629.3 755.711   1
  11  -1  -3 14030.0 757.539   1
  11   1  -3 13185.0 757.810   1
 -11  -1   3 13433.7 757.847   1
 -10   1   3 13026.1 732.388   1
  10  -1  -3 12948.9 732.910   1
  10   1  -3 13741.0 735.936   1
 -10  -1   3 13100.3 734.223   1
  -9   1   3 1416.62 97.9540   1
   9  -1  -3 1475.89 99.4676   1
   9   1  -3 1595.02 102.623   1
  -9  -1   3 1486.89 101.743   1
  -8   1   3 28668.9 1594.86   1
   8  -1  -3 28293.5 1595.88   1
   8   1  -3 29427.8 1597.69   1
  -8  -1   3 31143.3 1599.10   1
  -7   1   3 62428.1 3416.46   1
   7   1  -3 63679.4 3419.21   1
   7  -1  -3 70473.9 3417.67   1
  -6   1   3 995.681 65.0469   1
   6   1  -3 968.404 67.9756   1
  -6  -1   3 1041.47 70.1667   1
   6  -1  -3 967.288 64.7328   1
   5   1  -3 39242.5 1726.51   1
  -5  -1   3 40204.8 1725.05   1
   5  -1  -3 34862.8 1719.94   1
  -4   1   3 261243. 13721.1   1
   4   1  -3 257569. 13725.1   1
   4  -1  -3 241483. 13720.7   1
  -4  -1   3 264665. 13724.9   1
   3   1  -3 298527. 15656.6   1
  -3  -1   3 282277. 15656.5   1
   2   1  -3 151006. 7669.31   1
  -2  -1   3 133866. 7668.87   1
  -1  -1   3 1360.68 76.7152   1
  -1   1   3 1184.63 72.5463   1
   1   1  -3 1448.71 76.8503   1
   1  -1  -3 1163.82 72.3526   1
   0  -1   3 383688. 20253.4   1
   0   1  -3 411736. 20254.2   1
   0   1   3 347080. 20250.9   1
   0  -1  -3 373381. 20251.5   1
   1   1   3 222081. 12056.3   1
   1  -1   3 226166. 12057.6   1
  -1  -1  -3 227844. 12056.3   1
  -1   1  -3 217788. 12057.2   1
   2   1   3 269836. 15524.5   1
   2  -1   3 277962. 15524.9   1
  -2  -1  -3 290039. 15524.7   1
  -2   1  -3 318776. 15527.5   1
   3   1   3 2754.40 156.297   1
  -3  -1  -3 2641.18 154.604   1
  -3   1  -3 2714.31 154.977   1
   4   1   3 20761.8 1060.55   1
   4  -1   3 17653.5 1059.03   1
  -4  -1  -3 18869.6 1058.73   1
  -4   1  -3 19915.3 1059.17   1
   5   1   3 23359.4 1274.59   1
   5  -1   3 23395.6 1274.18   1
  -5  -1  -3 22414.1 1273.10   1
  -5   1  -3 23802.2 1276.22   1
   6   1   3 23824.0 1226.17   1
   6  -1   3 22541.4 1223.75   1
  -6  -1  -3 20204.0 1221.72   1
  -6   1  -3 22741.9 1224.12   1
   7   1   3 521.626 53.1226   1
   7  -1   3 410.346 49.0613   1
  -7   1  -3 530.404 52.2675   1
  -7  -1  -3 469.090 50.2475   1
   8   1   3 1733.66 116.677   1
   8  -1   3 1345.24 114.512   1
  -8  -1  -3 1698.56 116.289   1
  -8   1  -3 1643.85 114.788   1
   9   1   3 11469.0 629.204   1
   9  -1   3 11257.1 628.744   1
  -9   1  -3 10382.2 626.344   1
  -9  -1  -3 11218.7 627.663   1
  10  -1   3 2541.33 166.181   1
  10   1   3 2245.07 168.232   1
 -10  -1  -3 2678.64 167.771   1
 -10   1  -3 2428.99 165.982   1
  11  -1   3 177.585 40.2144   1
 -11  -1  -3 181.253 40.7730   1
 -11   1  -3 237.288 45.0058   1
  12  -1   3 967.590 93.6875   1
  12   1   3 1455.59 104.385   1
 -12   1  -3 1302.51 100.285   1
 -12  -1  -3 1054.42 97.0458   1
  13  -1   3 273.855 46.6432   1
  13   1   3 225.739 43.0430   1
 -13   1  -3 316.216 53.1686   1
 -13  -1  -3 280.392 45.5347   1
  14   1   3 986.708 89.6642   1
  14  -1   3 831.038 85.9621   1
 -14  -1  -3 1060.25 90.6771   1
 -14   1  -3 926.389 87.5675   1
  15   1   3 523.317 68.5619   1
  15  -1   3 465.579 65.0648   1
 -15  -1  -3 637.850 69.3866   1
 -15   1  -3 508.186 66.3242   1
  16   1   3 68.7095 32.0076   1
  16  -1   3 40.0285 35.3271   1
 -16  -1  -3 29.5457 28.4451   1
 -16   1  -3 105.452 41.1512   1
  17   1   3 273.178 52.4163   1
  17  -1   3 257.192 52.2944   1
 -17  -1  -3 319.629 56.0484   1
 -17   1  -3 349.005 54.9322   1
  18   1   3 102.947 48.9387   1
 -18  -1  -3 50.1507 39.7860   1
  19   1   3 91.6979 42.2366   1
 -19  -1  -3 122.025 44.3460   1
  19  -1   3 51.8415 42.3944   1
  20   1   3 10.1262 29.8801   1
  20  -1   3 10.3028 40.6656   1
 -20  -1  -3-41.4392 34.3558   1
 -20   1  -3-10.3706 47.0906   1
  21  -1   3 51.4283 38.1837   1
  21   1   3 72.2464 38.3142   1
 -21  -1  -3 10.1374 38.2554   1
 -21   1  -3 10.4288 41.8076   1
  22  -1   3-10.2544 41.0671   1
  22   1   3-10.4461 41.8348   1
 -22  -1  -3-39.2262 42.5065   1
 -22   1  -3 10.3210 40.1358   1
  23   1   3 20.4395 42.6434   1
  23  -1   3 10.1937 43.6396   1
 -23  -1  -3 9.78846 42.4254   1
 -23   1  -3-10.0618 46.1926   1
  24   1   3-69.0844 46.8372   1
 -24  -1  -3-29.1111 48.3394   1
  26   2  -3 10.1913 40.8556   1
 -26  -2   3 62.5605 48.4222   1
  25   2  -3 10.4963 30.1511   1
 -25  -2   3 10.2961 31.1752   1
 -25   2   3 21.2253 35.1984   1
  24  -2  -3 42.9561 45.9722   1
 -24   2   3-42.4038 44.2320   1
  23   2  -3-20.8306 40.5113   1
  23  -2  -3-21.2608 34.5237   1
 -23  -2   3-31.3546 47.4673   1
 -23   2   3-10.5876 32.0664   1
  22   2  -3 272.965 48.8872   1
 -22  -2   3 275.895 52.4779   1
  21   2  -3 20.5224 34.7832   1
  21  -2  -3-10.2067 39.1306   1
 -21  -2   3 49.7876 35.0771   1
 -21   2   3 92.4911 46.1830   1
  20   2  -3-10.2377 39.2011   1
  20  -2  -3-10.0127 37.1224   1
 -20  -2   3 9.43302 40.3834   1
 -20   2   3-19.8206 36.1255   1
  19   2  -3 478.210 64.4917   1
  19  -2  -3 656.869 71.2116   1
 -19  -2   3 400.670 62.6444   1
 -19   2   3 512.858 64.3752   1
  18  -2  -3 66.7024 41.4071   1
 -18   2   3 45.2483 39.8098   1
  17   2  -3 319.040 52.3539   1
  17  -2  -3 420.898 57.2535   1
 -17  -2   3 368.498 52.9791   1
 -17   2   3 387.849 55.2793   1
  16   2  -3 1408.35 106.594   1
  16  -2  -3 1147.77 99.5179   1
 -16  -2   3 1116.61 99.7769   1
 -16   2   3 1248.96 100.077   1
  15   2  -3 437.024 58.3785   1
  15  -2  -3 534.630 58.7572   1
 -15  -2   3 504.083 59.4345   1
 -15   2   3 510.932 60.0342   1
 -14  -2   3 3775.88 236.234   1
  13  -2  -3 852.199 73.7604   1
 -13   2   3 852.349 73.2517   1
  12   2  -3 36833.7 2011.09   1
  12  -2  -3 36390.3 2008.42   1
 -12  -2   3 35649.3 2011.19   1
 -12   2   3 37969.1 2008.65   1
  11   2  -3 4025.02 252.825   1
  11  -2  -3 4109.77 250.769   1
 -11  -2   3 4468.61 256.192   1
 -11   2   3 4238.62 251.908   1
  10   2  -3 17045.7 1060.01   1
  10  -2  -3 19657.6 1059.73   1
 -10  -2   3 19907.8 1062.77   1
 -10   2   3 20322.6 1059.91   1
   9   2  -3 48191.2 2656.68   1
  -9   2   3 48302.4 2653.09   1
   9  -2  -3 49654.7 2654.12   1
  -9  -2   3 49356.3 2657.15   1
   8   2  -3 65976.8 3338.87   1
  -8   2   3 61424.0 3333.13   1
  -8  -2   3 57558.1 3337.29   1
  -7   2   3 10979.1 605.903   1
   7  -2  -3 10981.5 606.085   1
   6   2  -3 49358.3 2493.35   1
   6  -2  -3 43986.8 2487.34   1
  -6   2   3 44933.5 2487.48   1
  -6  -2   3 46911.6 2492.46   1
   5  -2  -3 26284.7 1445.88   1
  -5   2   3 25553.5 1445.41   1
  -5  -2   3 27179.2 1451.29   1
   5   2  -3 28531.0 1451.14   1
  -4  -2   3 16126.5 905.643   1
   4  -2  -3 15935.8 898.673   1
  -4   2   3 17110.7 899.410   1
   4   2  -3 17231.1 905.190   1
   3  -2  -3 12138.6 670.208   1
   3   2  -3 12110.3 676.058   1
  -3  -2   3 12223.7 676.137   1
  -3   2   3 12706.8 670.228   1
  -2  -2   3 80900.3 4276.37   1
   2   2  -3 79093.0 4275.96   1
   2  -2  -3 79904.3 4271.00   1
  -2   2   3 77569.4 4270.92   1
  -1  -2   3 25146.2 1394.54   1
  -1   2   3 26694.5 1389.90   1
   1  -2  -3 25290.7 1390.02   1
   1   2  -3 25090.7 1393.72   1
   0   2   3 172930. 9389.02   1
   0  -2   3 169528. 9392.49   1
   0   2  -3 176668. 9392.78   1
   0  -2  -3 176577. 9389.06   1
   1  -2   3 32082.7 1826.19   1
   1   2   3 34401.9 1824.74   1
  -1  -2  -3 33515.6 1824.80   1
  -1   2  -3 34481.2 1826.62   1
  -2  -2  -3 168962. 8267.53   1
  -2   2  -3 168221. 8268.52   1
   2   2   3 150585. 8265.96   1
   4   2   3 5421.42 318.265   1
   4  -2   3 5778.82 320.936   1
  -4   2  -3 5781.08 319.299   1
  -4  -2  -3 5181.18 317.254   1
   5   2   3 58743.0 3013.75   1
   5  -2   3 55728.9 3012.98   1
  -5   2  -3 51323.6 3011.47   1
  -5  -2  -3 56440.5 3012.60   1
   6   2   3 31990.1 1715.62   1
   6  -2   3 30167.9 1714.60   1
  -6   2  -3 32077.6 1716.17   1
  -6  -2  -3 31256.4 1714.75   1
   7   2   3 1917.71 129.077   1
   7  -2   3 1949.63 130.044   1
  -7   2  -3 1841.14 128.809   1
  -7  -2  -3 1825.27 126.699   1
   8   2   3 7979.30 422.807   1
   8  -2   3 7109.83 418.765   1
  -8   2  -3 7003.60 418.212   1
  -8  -2  -3 6923.50 418.351   1
  -9   2  -3 3903.59 238.383   1
   9  -2   3 3793.19 238.553   1
  10   2   3 16430.9 902.314   1
  10  -2   3 16755.3 902.546   1
 -10   2  -3 14984.5 896.701   1
 -10  -2  -3 16234.7 900.668   1
  11   2   3 8578.10 487.555   1
  11  -2   3 8416.79 485.123   1
 -11   2  -3 8750.94 484.671   1
 -11  -2  -3 7644.25 481.225   1
  12   2   3 996.929 86.7041   1
  12  -2   3 999.462 88.5541   1
 -12   2  -3 908.477 85.2985   1
 -12  -2  -3 797.793 81.9213   1
 -13  -2  -3 1393.41 112.363   1
 -13   2  -3 1416.36 114.569   1
  13   2   3 1356.93 110.770   1
  13  -2   3 1425.96 114.890   1
 -14   2  -3 1125.30 101.400   1
  14  -2   3 1225.44 103.161   1
 -15   2  -3 1242.00 104.413   1
 -15  -2  -3 1199.09 100.071   1
  15   2   3 1150.46 101.467   1
  15  -2   3 1049.50 98.9872   1
  16  -2   3 364.708 55.2639   1
 -16   2  -3 357.204 54.7670   1
 -16  -2  -3 240.514 52.1105   1
  17   2   3 40.8999 42.1744   1
  17  -2   3 90.6446 41.5441   1
 -17   2  -3 50.7686 37.7283   1
 -17  -2  -3 9.85115 37.8041   1
  18   2   3-40.9104 44.3576   1
 -18  -2  -3-20.2294 41.6771   1
  19   2   3 10.3089 45.2209   1
  19  -2   3-10.3717 39.0870   1
 -19   2  -3 30.9874 44.7668   1
 -19  -2  -3-30.7401 45.4799   1
  20  -2   3 83.5421 46.7386   1
 -20   2  -3 154.628 46.6860   1
  21   2   3 20.3241 42.4284   1
  21  -2   3 20.8423 39.9310   1
 -21   2  -3-10.2825 41.7870   1
 -21  -2  -3 81.1426 45.0448   1
  22   2   3 9.97934 38.8029   1
  22  -2   3 10.2912 38.7840   1
 -22   2  -3 61.2222 44.2236   1
 -22  -2  -3-61.2309 43.6872   1
 -23  -2  -3-9.86677 32.0287   1
 -23   2  -3 10.1177 33.5495   1
  23  -2   3 10.0967 33.4801   1
  23   2   3-10.0418 29.6270   1
 -24  -2  -3 18.8502 31.9147   1
  24   2   3 20.0732 33.9832   1
  26   3  -3 10.3880 42.1910   1
 -26  -3   3 10.1250 41.6902   1
  25   3  -3-31.1754 34.4885   1
 -25  -3   3-20.8950 43.6155   1
  24   3  -3 10.5209 30.2428   1
  24  -3  -3-21.3574 45.7337   1
 -24   3   3 42.8017 46.3955   1
 -24  -3   3 51.6806 33.5793   1
  23   3  -3 231.652 49.8642   1
  23  -3  -3 95.2662 48.0300   1
 -23   3   3 63.6518 46.4999   1
 -23  -3   3 101.878 40.2172   1
  22   3  -3 92.6276 37.0796   1
 -22  -3   3 59.4423 35.7094   1
 -21   3   3 173.987 51.2434   1
  21  -3  -3 248.278 51.7688   1
  20   3  -3 397.995 58.7034   1
  20  -3  -3 384.797 57.9168   1
 -20   3   3 579.464 68.5351   1
 -20  -3   3 381.715 60.0654   1
  19   3  -3 221.425 50.5901   1
  19  -3  -3 166.893 47.1070   1
 -19   3   3 145.465 47.4756   1
 -19  -3   3 213.038 51.7423   1
  18   3  -3 69.1051 36.2766   1
  18  -3  -3 84.9481 40.1613   1
 -18   3   3 112.767 38.4398   1
 -18  -3   3 76.3261 36.2481   1
  17   3  -3 2714.54 194.516   1
  17  -3  -3 2945.98 194.670   1
 -17   3   3 3082.24 196.262   1
 -17  -3   3 2819.75 193.762   1
  16   3  -3 717.617 72.1801   1
 -16   3   3 600.269 65.6947   1
  16  -3  -3 493.134 61.6750   1
  15   3  -3 1650.76 139.243   1
  15  -3  -3 2130.05 140.925   1
 -15   3   3 2146.61 141.419   1
 -15  -3   3 1849.56 139.460   1
  14   3  -3 5763.43 340.791   1
 -14  -3   3 5550.13 338.013   1
  13   3  -3 10946.5 645.735   1
  13  -3  -3 10264.8 640.529   1
 -13   3   3 12426.2 647.340   1
 -13  -3   3 12142.4 648.788   1
  12   3  -3 16432.5 896.200   1
  12  -3  -3 15575.3 891.910   1
 -12   3   3 15844.5 892.896   1
 -12  -3   3 16394.7 896.805   1
  11   3  -3 9716.75 557.931   1
  11  -3  -3 10257.8 555.480   1
 -11   3   3 9753.48 555.063   1
 -11  -3   3 9494.86 557.436   1
  10   3  -3 3597.30 219.933   1
 -10  -3   3 3443.54 219.549   1
  10  -3  -3 3531.10 216.503   1
 -10   3   3 3757.91 217.058   1
   9   3  -3 566.488 53.4060   1
  -9  -3   3 490.754 51.5176   1
   9  -3  -3 488.165 47.2900   1
  -9   3   3 579.370 48.8536   1
  -8  -3   3 21770.7 1172.06   1
   8   3  -3 20829.6 1172.79   1
   7   3  -3 41357.1 2293.85   1
  -7   3   3 44700.8 2286.83   1
   7  -3  -3 41511.4 2286.86   1
  -7  -3   3 40125.4 2293.77   1
   6   3  -3 28554.4 1507.86   1
   6  -3  -3 26395.9 1502.66   1
  -6   3   3 27561.6 1502.86   1
  -6  -3   3 28488.5 1508.36   1
  -5   3   3 6860.55 383.112   1
   5  -3  -3 6902.43 383.464   1
  -4   3   3 23215.3 1241.92   1
   4  -3  -3 22374.5 1241.43   1
  -4  -3   3 23505.6 1248.71   1
   4   3  -3 22475.5 1248.86   1
   3  -3  -3 78949.2 4493.82   1
   3   3  -3 87181.7 4499.86   1
  -3  -3   3 82325.1 4499.41   1
  -3   3   3 85540.4 4493.44   1
  -2  -3   3 4873.89 286.837   1
  -2   3   3 4983.01 281.267   1
   2  -3  -3 5360.02 282.129   1
   2   3  -3 4889.45 286.715   1
  -1  -3   3 515.575 40.9131   1
   1   3  -3 375.300 38.6377   1
   1  -3  -3 420.623 34.5691   1
  -1   3   3 423.507 34.5649   1
   0  -3   3 156171. 8215.04   1
   0   3   3 151750. 8211.26   1
   0  -3  -3 152129. 8212.48   1
   0   3  -3 148900. 8213.92   1
   1   3   3 48879.1 2644.86   1
  -1  -3  -3 48894.3 2643.41   1
  -1   3  -3 50574.3 2646.34   1
   1  -3   3 46870.6 2645.33   1
  -2  -3  -3 156198. 8298.97   1
   2   3   3 151166. 8298.76   1
   3   3   3 2193.12 144.996   1
   3  -3   3 2364.21 146.838   1
  -3   3  -3 2283.74 146.171   1
  -3  -3  -3 2554.97 147.301   1
   4  -3   3 6080.99 345.839   1
  -4   3  -3 5888.07 344.046   1
  -4  -3  -3 6480.18 346.177   1
   4   3   3 5589.93 343.102   1
   5  -3   3 9504.31 503.142   1
  -5   3  -3 8680.28 499.812   1
  -5  -3  -3 8442.71 501.558   1
   5   3   3 8825.58 501.942   1
  -6   3  -3 36835.2 1905.15   1
  -6  -3  -3 40270.0 1907.86   1
   6   3   3 38369.0 1906.42   1
  -7   3  -3 24175.9 1286.78   1
   7  -3   3 24139.9 1286.23   1
  -7  -3  -3 22191.0 1284.24   1
   7   3   3 22880.5 1285.48   1
  -8   3  -3 21337.5 1148.54   1
   8  -3   3 19875.4 1147.09   1
  -8  -3  -3 20684.4 1148.56   1
   8   3   3 21076.1 1149.45   1
 -10   3  -3 10792.5 588.498   1
  10  -3   3 10019.6 586.937   1
 -10  -3  -3 9532.43 583.551   1
  10   3   3 10737.6 588.985   1
 -11   3  -3 2217.38 151.346   1
  11  -3   3 2457.51 157.336   1
 -11  -3  -3 2038.35 148.925   1
  11   3   3 1992.71 148.361   1
 -12   3  -3 5346.84 328.887   1
  12  -3   3 5310.73 328.985   1
 -12  -3  -3 5488.37 328.294   1
  12   3   3 5354.84 330.363   1
 -13   3  -3 117.964 43.0513   1
  13  -3   3-9.19279 35.8136   1
 -13  -3  -3-18.0956 36.2993   1
  13   3   3 84.5672 39.7810   1
 -14  -3  -3 1178.45 104.548   1
  14   3   3 1345.00 109.835   1
 -15  -3  -3 1929.70 142.453   1
 -15   3  -3 1845.50 141.989   1
  15  -3   3 1890.81 144.137   1
  15   3   3 2056.34 146.521   1
 -16   3  -3 524.013 66.1712   1
  16  -3   3 521.083 67.5888   1
  16   3   3 525.156 68.2946   1
 -17   3  -3 50.3574 43.6623   1
  17  -3   3-10.1825 41.3657   1
 -17  -3  -3 67.4169 42.2596   1
  17   3   3-30.0318 38.9376   1
 -18   3  -3-30.6125 33.1239   1
  18  -3   3 41.1653 32.6726   1
 -18  -3  -3-19.8468 31.5044   1
  18   3   3 10.2263 29.3668   1
 -19   3  -3 164.701 48.3483   1
  19  -3   3 93.0460 47.0159   1
 -19  -3  -3 170.649 50.9407   1
  19   3   3 125.031 44.1123   1
 -20   3  -3-10.4071 32.2803   1
  20  -3   3 10.3363 29.6825   1
 -21   3  -3-10.3209 41.9151   1
  21  -3   3 10.3797 41.5642   1
 -21  -3  -3-10.1921 32.3574   1
  21   3   3 10.2497 32.5403   1
 -22   3  -3-10.1517 46.6247   1
  22  -3   3-41.6477 46.2345   1
 -23   3  -3 9.88300 42.3076   1
  23  -3   3 10.3112 41.8754   1
 -23  -3  -3-9.92676 44.5691   1
  23   3   3-9.79318 43.9694   1
 -24   3  -3-28.8156 46.8888   1
 -24  -3  -3 9.71174 34.7926   1
  24  -3   3 10.0694 43.1127   1
  24   3   3 48.2170 35.7599   1
 -26  -4   3 50.5497 48.4367   1
  26   4  -3 30.6569 42.6940   1
 -25  -4   3 30.3024 39.2994   1
  25   4  -3 20.9584 38.2223   1
 -24   4   3-31.3457 44.7312   1
  24  -4  -3-10.8975 33.8046   1
 -24  -4   3 20.1367 32.6862   1
  24   4  -3 41.4375 36.4376   1
 -23   4   3 51.5739 41.3094   1
  23  -4  -3-10.8096 36.5889   1
 -23  -4   3-9.98303 35.1172   1
  23   4  -3 20.9210 31.6709   1
 -22  -4   3 60.1176 40.9589   1
  22   4  -3 114.535 44.2604   1
 -21   4   3 50.6232 39.5347   1
  21  -4  -3 94.9209 44.1557   1
 -21  -4   3 60.4765 45.9099   1
  21   4  -3 62.5782 44.7956   1
 -20   4   3-29.9710 42.7758   1
  20  -4  -3-20.4944 37.9996   1
 -20  -4   3 60.3410 38.5164   1
  20   4  -3 31.1569 32.9833   1
 -19   4   3 516.820 65.0723   1
 -19  -4   3 399.524 59.4400   1
  19   4  -3 477.210 66.5765   1
 -18   4   3 283.500 50.0920   1
  18  -4  -3 199.477 44.6722   1
 -18  -4   3 334.874 53.8723   1
  18   4  -3 298.872 52.1434   1
 -17   4   3-9.09620 36.9483   1
  17  -4  -3 36.4708 38.5473   1
 -16   4   3 1735.63 128.557   1
  16  -4  -3 1749.65 129.770   1
 -16  -4   3 1769.27 131.136   1
  16   4  -3 1597.56 129.700   1
 -15  -4   3 131.290 38.7464   1
  15  -4  -3 98.9246 36.1067   1
 -15   4   3 65.5916 32.3030   1
 -14  -4   3 2506.93 167.629   1
  14   4  -3 2382.30 166.250   1
 -13  -4   3 10007.2 572.894   1
  13  -4  -3 10107.0 570.637   1
  13   4  -3 9854.77 572.494   1
 -13   4   3 9967.20 569.582   1
 -12   4   3 11378.0 661.655   1
  12  -4  -3 12185.9 665.436   1
  11   4  -3 4146.08 240.537   1
 -11   4   3 3745.53 232.911   1
  11  -4  -3 3675.63 234.495   1
 -11  -4   3 3996.32 240.155   1
  10   4  -3 3493.87 212.109   1
 -10   4   3 3342.47 206.291   1
  10  -4  -3 3464.96 207.739   1
 -10  -4   3 3256.21 211.069   1
   9   4  -3 41526.7 2264.60   1
  -9   4   3 41044.2 2257.24   1
   9  -4  -3 41249.0 2257.21   1
  -9  -4   3 42324.7 2263.76   1
   8   4  -3 23742.5 1318.06   1
  -8   4   3 23654.5 1311.15   1
  -8  -4   3 25501.1 1319.14   1
   8  -4  -3 23380.8 1311.11   1
  -7  -4   3 43663.5 2371.66   1
   7   4  -3 43434.9 2369.83   1
   6   4  -3 12849.4 711.943   1
   6  -4  -3 12923.4 707.189   1
  -6  -4   3 12807.0 711.866   1
  -6   4   3 12662.4 706.323   1
  -5   4   3 121800. 6364.70   1
   5   4  -3 118948. 6371.17   1
  -5  -4   3 110730. 6370.04   1
   5  -4  -3 118264. 6364.74   1
  -4   4   3 3131.33 158.557   1
   4   4  -3 2994.70 165.047   1
  -4  -4   3 2972.20 165.773   1
  -3   4   3 60651.3 3251.57   1
   3  -4  -3 59554.8 3251.38   1
  -2   4   3 15316.7 834.127   1
   2  -4  -3 15164.8 834.121   1
  -1   4   3 62.7104 19.0413   1
   1  -4  -3 83.3838 18.3349   1
   0  -4  -3 25775.5 1416.90   1
   0   4   3 26251.1 1417.11   1
   1  -4   3 291958. 15674.1   1
  -1   4  -3 288983. 15673.6   1
   2  -4   3 1645.29 117.519   1
  -2   4  -3 1743.60 117.230   1
  -2  -4  -3 1744.68 116.093   1
   3  -4   3 20737.6 1206.18   1
  -3   4  -3 23696.3 1209.33   1
  -3  -4  -3 21397.1 1206.06   1
   3   4   3 22365.6 1207.69   1
   4  -4   3 2568.53 180.948   1
  -4   4  -3 2914.83 182.769   1
  -4  -4  -3 3300.20 185.414   1
   4   4   3 3056.15 182.124   1
   5  -4   3 8803.64 517.242   1
   5   4   3 9563.43 519.437   1
  -5   4  -3 8590.27 517.077   1
  -5  -4  -3 9642.41 519.669   1
   6  -4   3 2282.07 152.400   1
   6   4   3 2581.02 155.170   1
  -6   4  -3 2336.59 152.054   1
  -6  -4  -3 2129.82 150.263   1
   7  -4   3 99794.8 4991.59   1
   7   4   3 100145. 4991.37   1
  -7  -4  -3 98675.8 4991.13   1
   8  -4   3 1526.56 119.718   1
   8   4   3 1682.73 121.301   1
  -8   4  -3 1875.01 122.417   1
  -8  -4  -3 1625.84 121.421   1
   9  -4   3 29485.5 1546.22   1
   9   4   3 26435.8 1543.57   1
  -9   4  -3 29530.7 1544.11   1
  -9  -4  -3 26719.7 1543.45   1
  10  -4   3 2653.47 172.133   1
  10   4   3 2841.83 175.161   1
 -10  -4  -3 2317.16 168.245   1
 -10   4  -3 2343.98 167.654   1
 -11   4  -3 5476.05 340.844   1
  11  -4   3 6423.33 348.457   1
 -11  -4  -3 5014.05 339.446   1
  11   4   3 5983.92 346.042   1
 -12   4  -3-8.84437 35.4346   1
  12  -4   3 17.9578 36.4828   1
 -12  -4  -3 35.2311 34.2661   1
  12   4   3 46.2076 39.0806   1
 -13   4  -3 18.3457 34.0592   1
  13  -4   3 18.6248 32.8069   1
 -13  -4  -3 82.7056 36.3179   1
  13   4   3 19.0612 29.6220   1
 -14  -4  -3 1109.71 101.212   1
  14   4   3 1344.25 107.725   1
 -15   4  -3 1808.74 143.980   1
  15  -4   3 2004.10 147.270   1
 -15  -4  -3 2079.23 148.462   1
  15   4   3 2028.78 149.733   1
 -16   4  -3 159.037 44.6472   1
  16  -4   3 100.912 43.2029   1
 -16  -4  -3 165.979 46.2958   1
  16   4   3 80.9810 44.4042   1
  17  -4   3 309.542 54.4145   1
 -18   4  -3 90.6657 39.2300   1
  18  -4   3 31.5003 31.8575   1
 -18  -4  -3 69.0708 36.0312   1
  18   4   3-20.4606 32.5507   1
 -19   4  -3-30.3528 39.3557   1
  19  -4   3-21.1157 37.8305   1
 -19  -4  -3-58.6818 42.9163   1
  19   4   3 40.6638 43.5331   1
 -20   4  -3 121.212 52.3159   1
 -20  -4  -3 179.786 42.5361   1
  20   4   3 154.787 41.0175   1
  21  -4   3 84.1331 40.9471   1
 -21   4  -3 30.1495 36.6937   1
 -21  -4  -3-10.0543 42.0051   1
 -22   4  -3 9.99143 46.3704   1
 -22  -4  -3-10.0257 30.3584   1
  22   4   3-29.9789 31.0060   1
 -23   4  -3 59.0804 45.7261   1
  23  -4   3 10.2251 39.7972   1
 -23  -4  -3-19.6015 42.5133   1
  23   4   3 79.5961 46.2028   1
 -24   4  -3 9.60925 33.8057   1
  24  -4   3 9.95819 36.3063   1
 -24  -4  -3-28.4294 33.9502   1
  24   4   3-38.6446 33.3531   1
 -26  -5   3 19.6333 35.1610   1
  26   5  -3-10.2226 34.5979   1
 -25  -5   3 29.5190 37.8192   1
  25   5  -3 91.2732 37.1125   1
 -24  -5   3 49.8956 46.3348   1
  24   5  -3 10.3456 44.3175   1
 -23   5   3 145.510 49.9188   1
  23  -5  -3 21.3889 42.4128   1
 -23  -5   3 70.4500 43.2842   1
  23   5  -3 73.4680 46.2265   1
 -22   5   3 30.8162 40.5417   1
  22  -5  -3-10.6031 37.9767   1
 -22  -5   3-20.3457 40.1503   1
  22   5  -3-10.5729 39.1978   1
 -21   5   3 40.3788 40.5374   1
  21  -5  -3 52.3066 40.1709   1
 -21  -5   3 71.6934 45.5603   1
  21   5  -3 63.5794 43.7342   1
 -20   5   3 9.90505 39.1008   1
  20  -5  -3 20.5064 40.4747   1
 -19   5   3 346.800 55.4133   1
  19   5  -3 402.877 61.7092   1
  19  -5  -3 379.146 56.3130   1
 -19  -5   3 423.376 59.9000   1
 -18   5   3 1258.49 104.336   1
  18  -5  -3 1225.84 102.998   1
  18   5  -3 1169.14 103.274   1
 -18  -5   3 1096.85 101.358   1
  17  -5  -3 770.739 81.9099   1
  17   5  -3 833.636 88.2005   1
 -16   5   3-8.58039 36.7337   1
  16  -5  -3-44.4309 40.3501   1
 -16  -5   3 37.3312 35.1741   1
  16   5  -3 37.4453 32.3117   1
 -15  -5   3 4560.32 267.289   1
 -15   5   3 4117.29 260.187   1
  15  -5  -3 3872.00 259.544   1
  15   5  -3 4256.43 264.061   1
 -14  -5   3 1604.09 125.832   1
 -14   5   3 1594.22 121.384   1
  14  -5  -3 1862.64 125.665   1
  14   5  -3 1603.29 125.664   1
 -13  -5   3 2203.64 152.981   1
  13  -5  -3 2064.74 147.217   1
  13   5  -3 2385.20 154.801   1
 -13   5   3 2117.81 147.125   1
  12  -5  -3 1211.57 94.8786   1
 -12   5   3 1183.94 94.8747   1
  12   5  -3 1204.82 98.6928   1
 -12  -5   3 1348.06 102.563   1
 -11   5   3 5889.19 353.933   1
  11  -5  -3 6242.47 355.932   1
  10  -5  -3 7988.37 477.658   1
 -10   5   3 8626.10 477.685   1
  10   5  -3 8824.93 486.417   1
 -10  -5   3 8164.98 482.729   1
   9  -5  -3 9542.39 590.969   1
  -9   5   3 10860.9 592.999   1
   9   5  -3 10896.9 600.397   1
  -9  -5   3 11242.6 599.957   1
   8  -5  -3 88411.5 4983.80   1
  -8   5   3 95014.3 4984.85   1
   8   5  -3 93333.0 4990.55   1
  -8  -5   3 91938.8 4990.49   1
   7  -5  -3 3924.44 233.779   1
   7   5  -3 4181.97 240.159   1
  -7   5   3 4025.87 233.740   1
  -7  -5   3 3718.56 237.253   1
  -6  -5   3 908.951 81.1210   1
   6   5  -3 1227.70 82.8521   1
  -5  -5   3 2292.41 149.689   1
   5   5  -3 2408.18 150.793   1
   4  -5  -3 48693.8 2658.54   1
   4   5  -3 48726.1 2663.45   1
  -4  -5   3 47776.4 2663.96   1
  -4   5   3 50600.0 2659.48   1
   3  -5  -3 22421.0 1255.94   1
   3   5  -3 23315.4 1261.12   1
  -3  -5   3 22370.9 1260.43   1
  -3   5   3 23820.2 1256.08   1
  -2  -5   3 287494. 16054.8   1
  -2   5   3 296584. 16049.7   1
   2   5  -3 298250. 16054.3   1
   2  -5  -3 305477. 16049.7   1
  -1  -5   3 85869.9 4701.31   1
   1   5  -3 87755.0 4700.81   1
   0  -5   3 161423. 8589.79   1
   0   5  -3 156622. 8588.86   1
   1  -5   3 6858.73 411.309   1
  -1   5  -3 7594.96 413.187   1
  -1  -5  -3 7262.09 409.715   1
   1   5   3 7261.60 410.050   1
   2  -5   3 5352.94 319.639   1
  -2   5  -3 5453.57 319.429   1
  -2  -5  -3 5414.18 318.900   1
   2   5   3 5782.13 319.252   1
   3  -5   3 65873.0 3631.32   1
  -3   5  -3 66809.7 3629.76   1
  -3  -5  -3 67140.8 3628.29   1
   3   5   3 67607.8 3629.48   1
   4  -5   3 37.2892 28.9334   1
  -4   5  -3-18.1985 26.7119   1
  -4  -5  -3 71.2930 26.1654   1
   4   5   3 79.4881 26.9230   1
   5  -5   3 733.661 63.9322   1
  -5   5  -3 596.755 60.5680   1
  -5  -5  -3 612.656 60.4161   1
   5   5   3 611.604 61.1715   1
   6  -5   3 110671. 5987.35   1
  -6   5  -3 101250. 5985.43   1
  -6  -5  -3 115465. 5988.67   1
   6   5   3 115710. 5988.04   1
   7  -5   3 4278.46 251.079   1
   7   5   3 3775.23 248.192   1
  -7  -5  -3 4014.09 249.592   1
  -7   5  -3 4149.49 249.433   1
   8   5   3 20169.6 1135.04   1
  -8  -5  -3 20667.4 1135.55   1
   9  -5   3 1170.28 97.6197   1
   9   5   3 1126.74 96.2849   1
  -9   5  -3 1285.09 99.1475   1
  -9  -5  -3 1334.67 102.327   1
  10  -5   3 8281.99 493.804   1
  10   5   3 8408.73 494.112   1
 -10   5  -3 8277.81 492.362   1
 -10  -5  -3 9093.80 497.307   1
  11  -5   3 926.043 87.5615   1
  11   5   3 925.096 87.7212   1
 -11   5  -3 955.955 85.1763   1
 -11  -5  -3 999.375 88.5592   1
  12  -5   3 2575.79 166.473   1
 -12   5  -3 2352.58 163.516   1
 -12  -5  -3 2389.19 165.500   1
  12   5   3 2020.20 160.636   1
 -13   5  -3 245.881 46.4127   1
  13  -5   3 245.238 44.4365   1
 -13  -5  -3 167.450 41.5494   1
  13   5   3 231.314 44.3893   1
 -14   5  -3 112.546 39.6170   1
  14   5   3 178.861 48.8414   1
  14  -5   3 155.865 47.4581   1
 -14  -5  -3 219.029 49.8820   1
 -15  -5  -3 1244.74 110.577   1
 -15   5  -3 1316.48 108.628   1
  15   5   3 1317.04 114.140   1
  16  -5   3 631.139 73.8815   1
 -16  -5  -3 578.924 75.5161   1
  16   5   3 671.527 80.1208   1
 -17  -5  -3 1525.52 124.533   1
  17   5   3 1613.72 129.467   1
 -18   5  -3 321.507 55.9917   1
  18  -5   3 312.158 57.2723   1
  18   5   3 424.331 62.7451   1
 -19   5  -3 70.4937 39.1753   1
  19  -5   3 31.3152 30.8205   1
 -19  -5  -3-9.97290 30.9568   1
  19   5   3 10.2035 30.9094   1
 -20  -5  -3 182.138 46.1006   1
  20   5   3 104.002 42.9682   1
 -21   5  -3-10.0411 39.0753   1
  21  -5   3 20.6636 37.6937   1
 -21  -5  -3 48.9601 44.4899   1
  21   5   3 80.6077 48.7312   1
 -22  -5  -3-9.75577 36.1687   1
  22   5   3 20.2453 34.2592   1
 -23   5  -3 49.0519 36.4199   1
  23  -5   3-10.0333 31.1790   1
 -23  -5  -3 67.8983 44.5693   1
  23   5   3 49.0262 42.0178   1
 -24   5  -3 48.7484 45.7246   1
  24  -5   3-29.2498 44.2742   1
 -26  -6   3 9.48225 43.0720   1
  26   6  -3-59.1173 45.7372   1
 -25  -6   3 49.2246 33.9875   1
  25   6  -3-20.1805 32.0442   1
 -24  -6   3 228.595 58.2530   1
  24   6  -3 124.370 50.0110   1
 -23   6   3-10.7041 39.0344   1
 -23  -6   3 50.6568 41.1620   1
  23   6  -3 21.1484 37.2090   1
 -22   6   3 84.0549 39.9543   1
  22  -6  -3 96.1511 43.1122   1
 -22  -6   3 133.660 49.4974   1
  22   6  -3 85.0925 45.8453   1
 -21   6   3 10.3343 41.9706   1
  21  -6  -3 21.0403 39.0027   1
 -21  -6   3-20.3969 37.8101   1
  21   6  -3-21.1506 37.8778   1
 -20   6   3 131.615 40.6443   1
  20  -6  -3 174.463 44.5434   1
 -20  -6   3 199.939 41.8404   1
  20   6  -3 232.640 45.2663   1
 -19   6   3-9.87152 35.5246   1
 -19  -6   3 81.0213 37.7053   1
  19   6  -3 92.4748 36.3029   1
  19  -6  -3 80.0473 39.6419   1
 -18  -6   3 187.242 48.5375   1
  18   6  -3 314.920 57.4124   1
  17   6  -3 791.775 84.7404   1
  17  -6  -3 846.775 81.7663   1
 -17   6   3 860.511 82.5214   1
 -17  -6   3 903.322 87.5679   1
  16  -6  -3 3325.43 212.698   1
 -16  -6   3 3067.50 213.317   1
 -16   6   3 3270.17 212.562   1
  15   6  -3 785.519 77.1307   1
  15  -6  -3 741.983 74.2894   1
 -15   6   3 794.374 75.1378   1
 -15  -6   3 832.125 80.3883   1
 -14  -6   3 5102.91 324.027   1
  14  -6  -3 5748.32 324.046   1
  14   6  -3 5013.03 322.495   1
 -14   6   3 5357.19 320.581   1
  13   6  -3 111.455 37.8359   1
 -13  -6   3 158.191 43.0756   1
  12  -6  -3 102.340 29.1099   1
 -12   6   3 57.7089 31.5033   1
  12   6  -3 67.2095 35.2672   1
 -12  -6   3 51.5511 36.9841   1
  11  -6  -3 20.3903 27.9871   1
 -11   6   3-6.91649 25.6455   1
  11   6  -3 41.1132 30.9910   1
 -11  -6   3-8.03346 24.9219   1
  10   6  -3 12723.0 739.761   1
 -10   6   3 12907.4 733.407   1
  10  -6  -3 13494.6 733.410   1
   9  -6  -3 10292.8 635.290   1
  -9   6   3 11160.6 636.831   1
  -9  -6   3 12158.5 643.838   1
   9   6  -3 12002.3 644.059   1
  -8  -6   3 197.532 37.1067   1
   8  -6  -3 175.459 30.9489   1
   8   6  -3 184.951 35.7923   1
  -8   6   3 122.190 26.7060   1
   7   6  -3 20484.8 1131.72   1
  -7  -6   3 19209.2 1130.57   1
   7  -6  -3 20812.3 1126.26   1
  -7   6   3 21172.2 1126.55   1
   6   6  -3 3844.88 245.698   1
   6  -6  -3 4324.25 243.030   1
  -6  -6   3 3990.72 246.270   1
  -5   6   3 23875.0 1348.20   1
   5   6  -3 24630.1 1354.37   1
   5  -6  -3 24688.0 1349.49   1
  -5  -6   3 25647.5 1356.11   1
  -4   6   3 4912.61 298.311   1
   4   6  -3 5527.51 305.430   1
   4  -6  -3 5200.84 299.797   1
  -4  -6   3 5165.57 305.348   1
   3  -6  -3 51114.2 2652.43   1
  -3  -6   3 49292.5 2656.86   1
   3   6  -3 44855.7 2655.78   1
  -3   6   3 49546.6 2651.91   1
   2   6  -3 19583.7 1055.67   1
  -2   6   3 18256.8 1050.11   1
   2  -6  -3 18715.6 1050.76   1
  -2  -6   3 20278.2 1056.43   1
   1   6  -3 54293.5 3033.65   1
  -1   6   3 56052.2 3029.88   1
  -1  -6   3 55740.0 3034.78   1
   1  -6  -3 57033.5 3030.52   1
   0   6  -3 161597. 9269.26   1
   0   6   3 170239. 9267.08   1
   0  -6   3 178982. 9271.79   1
   0  -6  -3 175880. 9267.79   1
   1  -6   3 95761.2 5030.62   1
   1   6   3 88057.1 5026.61   1
  -1  -6  -3 94142.9 5027.89   1
  -1   6  -3 94177.2 5030.38   1
   2  -6   3 645.922 59.9086   1
  -2   6  -3 609.611 59.5803   1
   2   6   3 588.489 56.6680   1
  -2  -6  -3 735.238 60.1859   1
   3  -6   3 1275.09 89.3963   1
   3   6   3 1010.70 83.9337   1
  -3  -6  -3 1029.37 84.7134   1
  -3   6  -3 1128.02 86.8482   1
   4   6   3 9414.40 532.442   1
  -4  -6  -3 9675.69 531.564   1
  -4   6  -3 9448.10 532.292   1
   4  -6   3 8781.80 531.442   1
   5   6   3 1184.13 90.0085   1
  -5  -6  -3 1067.88 86.4840   1
  -5   6  -3 933.820 86.9591   1
   5  -6   3 1295.99 93.5101   1
   6   6   3 3897.12 248.669   1
   6  -6   3 3994.07 249.287   1
  -6   6  -3 4118.45 249.043   1
  -6  -6  -3 4168.58 250.404   1
   8  -6   3 1861.91 129.864   1
  -8   6  -3 1701.98 127.495   1
  -8  -6  -3 1857.53 130.927   1
   8   6   3 1755.20 129.972   1
   9  -6   3 10686.2 565.964   1
  -9   6  -3 9263.96 562.784   1
  -9  -6  -3 9895.73 564.073   1
   9   6   3 9375.86 562.094   1
  10  -6   3 5595.13 336.413   1
 -10   6  -3 5686.31 336.098   1
 -10  -6  -3 5961.95 339.064   1
  10   6   3 4994.89 332.822   1
 -11   6  -3 514.893 64.7810   1
 -11  -6  -3 476.138 63.0630   1
  11   6   3 673.489 69.1101   1
  11  -6   3 750.440 72.5320   1
 -12   6  -3 710.621 73.3616   1
  12  -6   3 870.984 80.3126   1
 -13  -6  -3 200.097 48.1434   1
  13   6   3 263.396 49.6555   1
 -14   6  -3 1819.83 136.130   1
 -14  -6  -3 1784.65 137.326   1
  14   6   3 1741.52 136.625   1
  15   6   3 328.447 57.5796   1
 -15  -6  -3 342.378 55.1060   1
  15  -6   3 256.096 52.9933   1
  16  -6   3 2103.85 158.104   1
 -16   6  -3 2263.50 160.249   1
 -17  -6  -3 747.351 78.5039   1
  17  -6   3 710.488 76.6707   1
 -17   6  -3 700.130 75.7254   1
  17   6   3 799.546 81.8825   1
 -18  -6  -3 353.078 56.9036   1
  18  -6   3 429.794 64.6738   1
 -18   6  -3 419.651 62.8040   1
  18   6   3 377.165 57.9419   1
 -19  -6  -3 189.770 41.4100   1
  19  -6   3 196.101 52.0083   1
 -19   6  -3 82.1177 44.1823   1
  19   6   3 134.561 41.6939   1
 -20  -6  -3 19.6051 31.8208   1
  20  -6   3 51.8844 43.2975   1
 -20   6  -3-92.1359 52.3150   1
  20   6   3-10.1870 33.0686   1
  21  -6   3 92.8320 46.9152   1
 -21   6  -3 10.1767 48.7853   1
  22  -6   3 20.3797 44.7029   1
 -22  -6  -3-38.2587 43.9132   1
 -22   6  -3-10.1594 45.0967   1
 -23  -6  -3 47.0858 41.8274   1
  23   6   3 9.80738 43.0495   1
  24  -6   3 9.84204 42.6592   1
 -24   6  -3-29.2408 46.6533   1
  26   7  -3-9.75175 33.6565   1
 -26  -7   3 9.51572 34.6849   1
  25   7  -3 10.1025 43.7856   1
 -25  -7   3-19.3736 45.4265   1
  24   7  -3 10.3913 31.4547   1
 -24  -7   3-9.95522 33.0108   1
  23   7  -3 10.5813 43.1015   1
 -23  -7   3 111.735 49.2129   1
  22  -7  -3-10.6990 34.7319   1
  22   7  -3-10.5582 44.6306   1
 -22  -7   3 10.1850 43.6017   1
 -22   7   3 31.6828 39.8014   1
  21   7  -3 42.5746 36.7620   1
 -21  -7   3 10.0634 37.3350   1
  20   7  -3 218.956 44.6473   1
 -20  -7   3 287.747 50.2139   1
  20  -7  -3 259.183 55.2798   1
 -20   7   3 122.858 48.0789   1
  19  -7  -3 182.403 45.3560   1
 -19   7   3 230.103 47.7860   1
 -19  -7   3 221.802 52.3077   1
  19   7  -3 207.862 48.5304   1
  18   7  -3 373.808 59.4923   1
 -18   7   3 311.323 54.3867   1
  18  -7  -3 305.752 53.4143   1
  17  -7  -3 86.0817 38.4464   1
 -17   7   3 28.2761 35.1029   1
  17   7  -3 9.90081 30.1564   1
 -17  -7   3 131.277 38.8098   1
  16  -7  -3 73.9202 36.5304   1
 -16   7   3 9.11735 34.9747   1
 -16  -7   3 38.7853 37.1876   1
  16   7  -3 38.7675 38.8685   1
  15   7  -3 3228.35 219.972   1
  15  -7  -3 3219.93 219.304   1
 -15  -7   3 3597.41 224.583   1
 -15   7   3 3528.48 221.784   1
  14   7  -3 9.22285 25.0207   1
 -14  -7   3 55.6361 28.1134   1
 -14   7   3-17.2699 31.5144   1
  14  -7  -3 75.3819 34.9835   1
  13   7  -3 2092.54 147.716   1
 -13  -7   3 2194.39 150.788   1
 -13   7   3 1934.11 141.743   1
  13  -7  -3 1904.15 141.965   1
 -12  -7   3 602.082 70.1668   1
  12   7  -3 701.548 72.3612   1
  11   7  -3 717.749 73.2180   1
 -11  -7   3 455.158 62.8636   1
 -11   7   3 653.040 64.7363   1
  11  -7  -3 644.615 65.1873   1
  10   7  -3 2072.11 164.861   1
 -10  -7   3 2673.45 166.454   1
 -10   7   3 2413.74 158.332   1
  10  -7  -3 2398.54 158.553   1
   9   7  -3 4320.80 273.085   1
   9  -7  -3 4574.90 270.147   1
  -9   7   3 4418.06 269.065   1
  -9  -7   3 4623.16 275.624   1
   8  -7  -3 8004.97 473.527   1
  -8   7   3 8615.66 474.965   1
  -7  -7   3 2532.71 160.028   1
   7   7  -3 2166.47 156.105   1
   7  -7  -3 2417.72 153.981   1
  -6   7   3 24051.1 1285.89   1
   6   7  -3 23195.0 1291.71   1
  -6  -7   3 23688.9 1292.54   1
   6  -7  -3 22695.8 1285.33   1
  -5   7   3 20417.0 1125.94   1
   5   7  -3 20643.5 1131.66   1
  -5  -7   3 20291.0 1131.80   1
  -4   7   3 14662.8 825.467   1
   4   7  -3 15138.9 830.758   1
  -4  -7   3 14754.7 831.980   1
   4  -7  -3 15027.7 826.293   1
   3   7  -3 2746.72 180.076   1
  -3   7   3 3038.42 177.383   1
  -3  -7   3 2788.01 180.080   1
   3  -7  -3 2772.95 175.753   1
  -2   7   3 30587.5 1681.24   1
   2   7  -3 32385.1 1686.42   1
  -2  -7   3 31423.0 1686.29   1
   2  -7  -3 29032.1 1680.73   1
  -1   7   3 20134.3 1057.78   1
   1  -7  -3 20633.2 1058.63   1
  -1  -7   3 20662.3 1062.85   1
   0   7  -3 6055.01 381.013   1
   0   7   3 6987.88 381.067   1
   0  -7  -3 6927.26 381.067   1
   0  -7   3 6340.95 382.466   1
  -1   7  -3 14223.1 766.364   1
   1   7   3 13349.1 763.202   1
  -1  -7  -3 12703.6 762.761   1
   1  -7   3 14632.8 767.654   1
  -2   7  -3 4216.69 258.192   1
   2  -7   3 4395.74 260.503   1
   2   7   3 4255.75 256.629   1
  -2  -7  -3 4188.65 255.900   1
   3  -7   3 5756.24 342.548   1
  -3   7  -3 6059.30 343.548   1
   3   7   3 6084.62 342.581   1
  -3  -7  -3 5375.31 341.751   1
   4  -7   3 33623.6 1875.03   1
   4   7   3 36070.3 1876.51   1
  -4  -7  -3 32843.9 1874.14   1
  -4   7  -3 34432.8 1874.84   1
   5   7   3 342.124 48.7578   1
  -5  -7  -3 322.691 45.9636   1
  -5   7  -3 321.881 47.9547   1
   5  -7   3 275.507 47.3825   1
   6   7   3 9693.82 527.416   1
  -6  -7  -3 8804.21 524.138   1
  -6   7  -3 8894.13 523.772   1
   7   7   3 12770.4 733.223   1
  -7  -7  -3 12912.0 734.168   1
  -7   7  -3 12910.9 732.952   1
   7  -7   3 13208.1 734.538   1
   8   7   3 503.374 61.9409   1
   8  -7   3 583.271 59.4203   1
  -8  -7  -3 440.868 58.7598   1
  -8   7  -3 490.268 59.1635   1
  -9  -7  -3 1224.16 97.2083   1
   9  -7   3 1011.43 92.7086   1
  -9   7  -3 1093.75 94.1310   1
   9   7   3 1147.17 95.1098   1
  10   7   3-17.9117 34.8329   1
 -10  -7  -3 8.97275 36.9521   1
 -10   7  -3 17.7811 35.6110   1
  10  -7   3 53.0294 34.8924   1
  11   7   3 351.709 50.9612   1
 -11  -7  -3 205.424 43.3587   1
 -11   7  -3 416.517 53.9367   1
  11  -7   3 211.076 44.4814   1
 -12  -7  -3 280.325 53.3853   1
  12   7   3 344.814 57.1460   1
  13   7   3 2069.55 156.151   1
 -13  -7  -3 2131.30 157.007   1
 -13   7  -3 2313.05 158.428   1
  14  -7   3 1550.19 119.289   1
  14   7   3 1641.06 121.995   1
 -14   7  -3 1373.56 115.424   1
 -14  -7  -3 1342.06 116.900   1
  15   7   3 428.782 64.8613   1
  15  -7   3 626.289 70.2181   1
 -15   7  -3 544.786 65.4053   1
 -15  -7  -3 503.105 68.6518   1
  16   7   3 73.3977 35.7250   1
  16  -7   3 30.7402 44.6010   1
 -16   7  -3 90.8341 48.4809   1
 -16  -7  -3 99.1229 35.1057   1
  17   7   3 282.165 55.3763   1
  17  -7   3 300.585 56.2967   1
 -17   7  -3 346.694 58.4029   1
 -17  -7  -3 382.879 59.7523   1
  18   7   3-10.5991 46.4966   1
  18  -7   3-10.4266 42.3474   1
 -18   7  -3-20.5222 42.2502   1
 -18  -7  -3 80.6155 44.7295   1
  19   7   3 20.8538 42.9374   1
 -19  -7  -3 10.0398 42.9868   1
  20   7   3 20.4506 42.7161   1
  20  -7   3 62.4514 41.1334   1
 -20   7  -3 61.2407 39.7420   1
 -20  -7  -3-9.86264 43.3138   1
  21   7   3 19.9699 43.8132   1
  21  -7   3 30.8367 41.1750   1
 -21   7  -3 20.2886 42.3408   1
 -21  -7  -3 9.60801 40.6277   1
 -22   7  -3 90.3875 51.3908   1
  22  -7   3 10.1177 42.2994   1
  23   7   3 37.8056 44.7811   1
  23  -7   3-19.9200 37.5355   1
 -23   7  -3-9.83335 39.3764   1
 -25  -8   3 38.5802 45.6993   1
  25   8  -3-50.1357 47.9919   1
 -24  -8   3 39.8113 36.9015   1
  24   8  -3-20.5967 31.9468   1
 -22  -8   3-19.9920 46.8887   1
  22   8  -3-21.1410 44.6952   1
  21   8  -3 41.7547 44.7189   1
 -21   8   3 21.5994 40.0743   1
  21  -8  -3 31.9675 40.8358   1
  20   8  -3 52.4736 47.0089   1
  20  -8  -3 188.863 51.1114   1
 -20  -8   3 131.988 48.0307   1
 -20   8   3 95.6905 42.4378   1
  19   8  -3 20.5467 42.3064   1
 -19   8   3-20.7368 40.9308   1
  19  -8  -3-20.7635 38.4985   1
 -19  -8   3 81.9406 44.4002   1
 -18   8   3 80.8826 43.8763   1
  18  -8  -3 10.1661 38.9903   1
 -17   8   3 843.783 87.5882   1
  17  -8  -3 1122.50 95.4453   1
 -17  -8   3 882.763 91.1953   1
  16   8  -3 68.7095 40.6949   1
 -16   8   3 180.696 43.9510   1
  16  -8  -3 107.154 41.9825   1
  15   8  -3 77.8029 38.3864   1
 -15   8   3-37.0259 33.1564   1
  15  -8  -3 9.43863 37.7986   1
 -15  -8   3-9.69897 35.9602   1
  14   8  -3 93.4115 38.9451   1
 -14   8   3 189.640 42.8201   1
  14  -8  -3 173.562 44.1684   1
 -14  -8   3 211.420 50.3852   1
  13   8  -3 3825.48 248.841   1
 -13   8   3 3808.00 245.400   1
  13  -8  -3 4030.42 248.650   1
 -13  -8   3 3887.76 249.292   1
 -12   8   3 1246.09 91.9910   1
 -12  -8   3 1065.28 93.3496   1
  12  -8  -3 1015.12 88.6990   1
  11   8  -3 5865.86 352.852   1
 -11  -8   3 5713.19 349.586   1
  10  -8  -3 2330.71 154.055   1
 -10   8   3 2258.04 151.875   1
  10   8  -3 2079.99 155.625   1
 -10  -8   3 2298.82 159.119   1
   9  -8  -3 1722.12 119.432   1
  -9  -8   3 1566.78 125.282   1
  -9   8   3 1675.48 118.719   1
   9   8  -3 1601.14 124.012   1
  -8  -8   3 158.265 38.3980   1
   8  -8  -3 90.5985 31.2174   1
   8   8  -3 136.451 34.5122   1
  -8   8   3 94.4360 29.5602   1
  -7   8   3 17700.6 956.351   1
   7   8  -3 16641.8 960.381   1
  -7  -8   3 17574.8 961.941   1
   7  -8  -3 16874.3 957.210   1
   6  -8  -3 431.482 49.4050   1
  -5   8   3 10621.9 602.539   1
   5  -8  -3 10737.3 603.140   1
  -4   8   3 970.491 76.5499   1
   4   8  -3 993.696 80.8693   1
  -4  -8   3 863.507 79.7574   1
   3   8  -3 42.7984 22.6515   1
  -3   8   3 12.3642 21.7489   1
   3  -8  -3 24.7582 24.0720   1
  -3  -8   3-28.5559 23.1795   1
   2   8  -3 200.007 42.6491   1
  -2   8   3 160.475 32.6568   1
  -2  -8   3 171.403 38.3117   1
   2  -8  -3 176.879 34.4390   1
   1   8  -3 41586.6 2337.20   1
  -1   8   3 42938.7 2334.98   1
   1  -8  -3 43445.8 2335.68   1
  -1  -8   3 43257.1 2339.61   1
   0   8  -3 2683.43 183.919   1
   0   8   3 2847.30 181.929   1
   0  -8  -3 3063.38 184.903   1
   0  -8   3 2918.74 186.030   1
  -1   8  -3 5442.57 324.187   1
   1   8   3 5569.50 322.123   1
  -1  -8  -3 5214.21 321.802   1
   1  -8   3 5544.28 324.711   1
   2   8   3 4540.17 274.133   1
  -2  -8  -3 4595.49 274.938   1
  -2   8  -3 4076.20 272.668   1
   2  -8   3 5053.16 279.679   1
   3   8   3 6560.19 384.812   1
  -3  -8  -3 6576.58 385.222   1
   5  -8   3 17768.0 984.925   1
  -5   8  -3 17364.3 982.360   1
   5   8   3 18558.9 986.217   1
  -5  -8  -3 16867.0 983.110   1
   6  -8   3 342.373 51.6873   1
  -6   8  -3 519.997 57.3969   1
   6   8   3 370.079 54.8190   1
  -6  -8  -3 400.487 51.7990   1
   7  -8   3 221.215 41.8963   1
  -7   8  -3 258.476 44.8410   1
   7   8   3 224.337 46.6449   1
  -7  -8  -3 245.827 43.3040   1
   8  -8   3 115.889 42.5173   1
  -8   8  -3 122.959 38.8465   1
   8   8   3 175.672 45.5509   1
  -8  -8  -3 172.690 42.8826   1
   9  -8   3 591.271 71.8480   1
  -9   8  -3 693.840 72.0187   1
   9   8   3 723.351 72.6358   1
  -9  -8  -3 704.758 75.7869   1
  10  -8   3 132.290 42.6363   1
 -10   8  -3 231.655 48.3941   1
 -10  -8  -3 166.224 44.4424   1
  10   8   3 221.550 50.2026   1
 -11  -8  -3 56.8228 33.3509   1
  11   8   3 9.45261 27.9395   1
 -12   8  -3 795.162 81.2643   1
 -12  -8  -3 664.383 75.6229   1
  12   8   3 716.659 79.5798   1
  13   8   3 4064.60 263.461   1
  13  -8   3 4023.95 263.437   1
 -13  -8  -3 4362.80 266.428   1
 -13   8  -3 4019.32 263.773   1
  14  -8   3 9.94305 34.3206   1
 -14   8  -3-10.1189 33.5576   1
 -14  -8  -3-30.0446 37.1319   1
  14   8   3-10.0934 36.7941   1
  15   8   3 31.0260 32.0964   1
 -15  -8  -3 10.0011 30.2924   1
 -15   8  -3 30.5643 41.9600   1
  15  -8   3 10.1285 36.2921   1
  16   8   3 424.088 59.4004   1
 -16  -8  -3 316.035 57.7986   1
 -16   8  -3 307.275 52.8448   1
  16  -8   3 267.125 49.2048   1
  17   8   3 295.192 51.1980   1
 -17  -8  -3 199.408 45.7152   1
 -17   8  -3 277.661 60.1422   1
  17  -8   3 228.034 55.0627   1
  18   8   3 83.4652 45.8762   1
 -18  -8  -3 70.4101 41.5351   1
 -18   8  -3 61.9228 45.3830   1
  18  -8   3 10.4042 41.1859   1
  19   8   3 10.5007 46.6762   1
 -19  -8  -3 49.8964 40.6072   1
 -19   8  -3 72.1999 44.7746   1
  19  -8   3 51.9846 40.5059   1
  20   8   3 40.9978 47.5653   1
 -20  -8  -3-39.4755 42.7769   1
 -20   8  -3 20.6072 46.7884   1
  20  -8   3 30.9996 42.5487   1
  21   8   3 39.9029 43.7826   1
 -21  -8  -3-19.2434 42.2305   1
 -21   8  -3 71.4183 40.8801   1
  21  -8   3 10.2326 39.8130   1
  22   8   3 28.9873 41.8916   1
 -22  -8  -3-9.30061 41.2951   1
 -22   8  -3 20.2254 41.0841   1
  22  -8   3 40.2010 38.4971   1
 -23   8  -3 9.99270 43.8370   1
  25   9  -3-9.87860 31.3731   1
 -25  -9   3 38.4187 33.1592   1
  23   9  -3-30.8504 47.7197   1
 -23  -9   3 39.4348 45.7487   1
  22   9  -3 41.2339 41.8967   1
 -22  -9   3 20.0705 42.9908   1
  21   9  -3 31.2052 41.6675   1
 -21  -9   3 10.1608 41.2798   1
 -21   9   3 21.9417 40.6879   1
  19  -9  -3 10.8473 38.1832   1
 -19   9   3 42.8973 42.3553   1
  19   9  -3 10.3065 43.0321   1
 -19  -9   3 52.0150 44.5614   1
  18  -9  -3 53.4299 41.6005   1
 -18   9   3-10.4720 47.0615   1
  18   9  -3 30.5463 36.5258   1
 -18  -9   3 61.6373 34.1257   1
 -17   9   3 91.3633 43.2338   1
  17  -9  -3 103.541 38.1080   1
 -16  -9   3 899.910 90.2931   1
  16   9  -3 980.784 92.3580   1
  15   9  -3-9.73221 34.2466   1
 -15   9   3-9.43591 36.7059   1
  15  -9  -3 48.1255 40.1753   1
 -15  -9   3 61.1774 40.2570   1
  14   9  -3 1001.52 90.2321   1
 -14   9   3 878.272 85.5574   1
  14  -9  -3 829.119 84.5189   1
 -14  -9   3 943.873 90.6647   1
  13   9  -3 988.440 86.8362   1
 -13   9   3 818.286 80.8914   1
 -13  -9   3 959.613 85.1264   1
 -12   9   3 686.752 70.3857   1
  12  -9  -3 712.928 73.0774   1
  11   9  -3 37.9132 34.1467   1
  11  -9  -3 83.0155 30.9960   1
 -11  -9   3 83.9020 36.9771   1
 -11   9   3 65.5486 30.5986   1
  10   9  -3 5340.31 320.880   1
 -10  -9   3 4655.49 317.290   1
  10  -9  -3 5746.09 320.288   1
 -10   9   3 5201.26 315.790   1
  -9  -9   3 1743.11 133.303   1
   9   9  -3 1943.73 134.738   1
  -8   9   3 117.324 33.1139   1
   8   9  -3 50.9951 27.8172   1
  -8  -9   3 50.8296 29.4535   1
   8  -9  -3 52.9646 29.6340   1
  -7   9   3 720.608 66.8073   1
   7   9  -3 671.057 69.8756   1
  -7  -9   3 597.408 68.7616   1
   7  -9  -3 756.119 67.5050   1
  -6   9   3 7051.11 414.075   1
   6   9  -3 6911.86 418.012   1
  -6  -9   3 6731.47 418.599   1
   6  -9  -3 7817.00 417.659   1
  -5   9   3 10242.9 567.709   1
   5   9  -3 10105.1 572.151   1
  -5  -9   3 9654.78 570.603   1
   5  -9  -3 9822.36 567.134   1
  -4   9   3 1194.19 90.7581   1
   4   9  -3 1197.85 96.1679   1
  -4  -9   3 1083.27 94.2634   1
   4  -9  -3 1089.08 89.5456   1
  -3   9   3 512.834 55.0240   1
   3  -9  -3 622.371 58.9300   1
  -3  -9   3 627.011 62.1891   1
  -2   9   3 3486.26 219.246   1
   2   9  -3 3548.84 223.165   1
   2  -9  -3 3585.06 221.309   1
  -2  -9   3 3508.59 224.019   1
   1   9  -3 7.74243 28.7043   1
  -1   9   3 6.94383 26.1692   1
   1  -9  -3-7.03159 25.6309   1
  -1  -9   3 7.81229 29.9131   1
   0   9  -3 7.68678 29.4406   1
   0   9   3-7.15463 24.7033   1
   0  -9  -3 36.4908 30.4596   1
   0  -9   3 23.4287 31.7240   1
  -1   9  -3 68.8544 25.9922   1
   1   9   3 79.9314 30.4050   1
  -1  -9  -3 22.1869 26.5866   1
   1  -9   3 7.83882 22.6262   1
  -2   9  -3 31.3150 29.0743   1
   2  -9   3 32.3052 30.9709   1
   3   9   3 5961.44 350.831   1
  -3  -9  -3 5712.28 350.223   1
  -3   9  -3 6184.11 352.772   1
   3  -9   3 5720.97 351.271   1
   4   9   3 21301.2 1183.99   1
   4  -9   3 20873.8 1186.21   1
  -4  -9  -3 21200.1 1184.28   1
  -4   9  -3 21947.9 1185.70   1
   5  -9   3 2038.05 140.470   1
  -5   9  -3 2225.73 142.494   1
  -5  -9  -3 2196.60 142.796   1
   6  -9   3 3769.26 249.306   1
  -6   9  -3 3806.95 248.407   1
   6   9   3 4253.74 253.929   1
  -6  -9  -3 4049.10 251.052   1
   7  -9   3 70.5379 37.5762   1
  -7   9  -3 68.9051 35.7830   1
   7   9   3 110.708 33.9661   1
  -7  -9  -3 97.8539 35.9418   1
   8  -9   3 126.334 40.4732   1
  -8   9  -3 185.975 45.6436   1
   8   9   3 175.062 48.6407   1
  -8  -9  -3 146.905 44.7471   1
   9  -9   3 65.5016 38.7890   1
  -9   9  -3 137.552 45.8336   1
  -9  -9  -3 138.179 45.5337   1
   9   9   3 18.3179 35.8969   1
 -10  -9  -3 382.281 56.5391   1
  10   9   3 313.730 55.9065   1
 -11   9  -3 9.78363 31.0696   1
  11   9   3-38.6676 33.3719   1
 -11  -9  -3-9.66858 31.3941   1
  12  -9   3 214.296 54.3229   1
 -12   9  -3 100.839 47.7408   1
  12   9   3 226.270 47.1191   1
 -12  -9  -3 305.260 52.9307   1
  13  -9   3 92.9591 41.5436   1
 -13   9  -3 81.2315 43.6420   1
  13   9   3 99.7363 41.2480   1
 -13  -9  -3 20.2464 35.8169   1
  14  -9   3 167.623 50.4597   1
 -14   9  -3 174.671 51.4365   1
 -14  -9  -3 194.379 49.7977   1
  14   9   3 142.361 42.2812   1
 -15  -9  -3 40.5872 29.9686   1
  15   9   3 10.2911 29.5849   1
  16   9   3 72.6946 46.8305   1
 -16  -9  -3 30.4298 43.0976   1
 -16   9  -3 93.5918 47.4191   1
  16  -9   3 126.932 45.4918   1
 -17   9  -3 31.3356 46.9014   1
  17  -9   3-53.1489 42.5707   1
 -18  -9  -3-59.3684 43.4042   1
  18   9   3 62.8015 49.0842   1
 -19   9  -3-20.8502 32.3807   1
  19  -9   3-42.2061 37.8296   1
 -20  -9  -3 29.4214 31.1368   1
  20   9   3-20.4343 34.5793   1
  21   9   3-19.8843 35.6091   1
 -21  -9  -3 9.57315 37.7829   1
 -21   9  -3-20.4495 48.4453   1
  21  -9   3 31.0378 42.5963   1
  22   9   3-19.1980 40.5811   1
 -22  -9  -3-55.5492 43.4214   1
 -22   9  -3-10.0547 34.7092   1
  22  -9   3 20.4467 33.1936   1
 -24 -10   3-19.0368 34.0913   1
  24  10  -3 19.8171 34.8493   1
 -23 -10   3-19.4499 42.1492   1
  23  10  -3 10.0723 41.4706   1
 -22 -10   3 50.1085 47.4839   1
  22  10  -3-40.7535 46.7726   1
  21  10  -3-20.5290 41.1109   1
 -21 -10   3 50.4329 46.3115   1
  20  10  -3 40.9832 45.0039   1
 -20  10   3 75.1761 43.0674   1
 -20 -10   3 10.2908 43.0007   1
 -18  10   3 41.3055 42.0571   1
  18 -10  -3 63.0321 45.6410   1
 -18 -10   3 71.5273 47.0159   1
  17  10  -3-10.1445 38.8500   1
 -17  10   3-10.1103 39.3194   1
  17 -10  -3-30.8302 41.1591   1
 -17 -10   3-10.1465 35.0275   1
  16  10  -3 50.6677 43.4015   1
 -16  10   3-9.84496 40.5564   1
 -16 -10   3 30.5013 45.1469   1
  16 -10  -3 30.1064 42.4417   1
 -15 -10   3 148.965 49.5445   1
  15  10  -3 157.966 46.0747   1
  14  10  -3 804.066 81.7872   1
 -14  10   3 694.020 76.2727   1
  14 -10  -3 630.021 74.2519   1
 -14 -10   3 766.855 83.7240   1
  13  10  -3 102.177 43.3312   1
  13 -10  -3 92.9962 39.9633   1
 -13  10   3 36.7355 35.3373   1
 -13 -10   3 39.4143 32.8600   1
  12 -10  -3 712.662 74.7524   1
 -12 -10   3 606.062 73.2559   1
 -12  10   3 756.438 75.4895   1
  12  10  -3 686.546 78.6856   1
 -11 -10   3 155.202 44.5668   1
 -11  10   3 111.759 40.6969   1
  11  10  -3 350.075 56.2599   1
  11 -10  -3 275.356 49.8206   1
 -10 -10   3 1609.33 124.630   1
  10 -10  -3 1554.13 119.263   1
  10  10  -3 1454.07 120.262   1
 -10  10   3 1623.43 119.688   1
  -9 -10   3 1608.16 124.295   1
   9 -10  -3 1578.62 121.096   1
   9  10  -3 1611.27 124.456   1
  -9  10   3 1626.81 120.396   1
  -8 -10   3 1623.36 120.675   1
   8  10  -3 1389.18 115.800   1
  -8  10   3 1345.61 110.825   1
   8 -10  -3 1620.16 116.164   1
  -7  10   3 3411.14 207.558   1
   7  10  -3 3423.91 211.785   1
  -7 -10   3 3164.66 211.338   1
   7 -10  -3 2948.96 204.234   1
   6  10  -3 6000.60 356.425   1
  -6 -10   3 5837.39 356.634   1
   5  10  -3 1827.06 135.093   1
  -5 -10   3 1920.76 139.086   1
   4  10  -3 4635.70 290.817   1
  -4 -10   3 4849.80 293.292   1
   3  10  -3 23606.0 1330.67   1
  -3 -10   3 24487.1 1332.52   1
   2  10  -3 17716.6 836.517   1
  -2 -10   3 12362.5 827.475   1
   1  10  -3 4422.95 268.560   1
  -1 -10   3 4197.63 267.021   1
   0  10  -3 1233.97 103.734   1
   0  10   3 1271.03 101.055   1
   0 -10  -3 1376.49 102.998   1
   0 -10   3 1262.06 104.506   1
  -1  10  -3 57.9129 30.7571   1
   1  10   3 55.0890 28.7770   1
  -1 -10  -3 16.0135 29.7719   1
   1 -10   3 42.0639 27.9901   1
   2  10   3 10788.9 626.792   1
  -2 -10  -3 9956.42 623.669   1
  -2  10  -3 11644.2 630.509   1
   2 -10   3 11841.5 631.123   1
   3  10   3 1604.54 122.450   1
  -3  10  -3 1836.57 127.347   1
   3 -10   3 1861.89 128.752   1
   4  10   3 1451.11 105.962   1
  -4 -10  -3 1020.52 97.5874   1
  -4  10  -3 1168.88 100.330   1
   4 -10   3 1285.57 105.929   1
   5  10   3 2441.88 170.481   1
   5 -10   3 2348.90 169.241   1
  -5 -10  -3 2684.14 172.875   1
  -5  10  -3 2390.21 169.454   1
   6 -10   3 1557.58 108.707   1
  -6  10  -3 829.516 93.3238   1
   6  10   3 1530.84 110.333   1
  -6 -10  -3 1093.28 101.361   1
   7 -10   3 2147.56 154.616   1
  -7  10  -3 2143.34 153.838   1
   7  10   3 2398.08 160.770   1
  -7 -10  -3 2039.14 151.954   1
  -8  10  -3 9.24368 33.6933   1
   8 -10   3-9.38250 39.1481   1
  -9 -10  -3 805.781 80.9447   1
   9  10   3 795.914 80.7726   1
 -10  10  -3 76.3593 37.8136   1
 -10 -10  -3 82.1000 36.2425   1
  10  10   3 28.5129 32.3320   1
  11 -10   3 446.071 63.0478   1
  11  10   3 516.257 64.8910   1
 -11 -10  -3 554.399 69.4252   1
  12 -10   3 40.6720 28.4923   1
  12  10   3-39.8344 42.1731   1
 -12 -10  -3 9.97292 40.0176   1
  13 -10   3 134.997 46.7278   1
 -13  10  -3 122.256 43.7458   1
  13  10   3 181.812 50.3628   1
 -13 -10  -3 131.494 42.8989   1
  14  10   3 40.7095 39.0311   1
 -14 -10  -3 41.4998 41.6041   1
  15 -10   3 10.7189 44.7242   1
 -15  10  -3 21.0137 44.4125   1
  15  10   3-10.2503 42.2026   1
 -15 -10  -3-10.2941 42.9519   1
 -16  10  -3 31.8023 44.3049   1
  16 -10   3 64.9738 47.5706   1
 -17 -10  -3 30.4465 40.6410   1
  17  10   3-20.6431 43.0675   1
  18  10   3 30.6780 37.3325   1
 -18 -10  -3 89.5564 41.5716   1
 -18  10  -3 10.6396 45.0224   1
  18 -10   3 10.8563 36.0595   1
  19  10   3 10.1889 43.0729   1
 -19 -10  -3-9.76457 43.3443   1
 -19  10  -3 63.4704 53.1044   1
  19 -10   3-10.7944 45.0435   1
  20  10   3 30.2289 35.4399   1
 -20 -10  -3-19.1949 33.1248   1
 -20  10  -3 31.5309 50.8049   1
  20 -10   3-21.2671 47.1975   1
  21  10   3 19.6185 32.5408   1
 -21  10  -3 10.3214 51.8196   1
 -21 -10  -3 18.9593 29.4193   1
 -23 -11   3 9.67773 44.9089   1
  23  11  -3-19.6328 43.5710   1
 -22 -11   3 19.4758 46.1873   1
  22  11  -3 60.3989 46.2609   1
  21  11  -3-10.0725 43.1221   1
 -21 -11   3-9.99796 42.8032   1
  20  11  -3 30.4982 42.9727   1
 -20 -11   3-41.0424 48.6157   1
  19  11  -3 10.1611 39.6574   1
 -19 -11   3 112.221 48.4582   1
 -19  11   3 73.8333 43.5615   1
  17  11  -3-20.4104 45.3144   1
 -17 -11   3 61.1744 45.7952   1
 -17  11   3 20.6314 38.8976   1
  17 -11  -3 41.9928 38.9420   1
  16  11  -3 20.0668 30.5517   1
 -16 -11   3 94.6028 36.4297   1
 -16  11   3 81.5988 46.4313   1
  16 -11  -3 72.3335 37.8109   1
  15  11  -3 20.4769 36.7127   1
 -15 -11   3 41.8800 36.8661   1
 -15  11   3 49.9369 41.1579   1
  15 -11  -3 20.3955 37.8476   1
  14  11  -3 10.2839 35.5001   1
  14 -11  -3-20.0602 37.8060   1
 -14 -11   3 20.2088 36.8373   1
 -14  11   3 39.0226 41.7684   1
  13 -11  -3 1080.34 95.8833   1
 -13 -11   3 893.769 89.6713   1
  13  11  -3 1129.36 98.7917   1
 -13  11   3 1042.45 94.7415   1
 -12 -11   3 78.9914 43.8665   1
  12  11  -3 196.872 52.4752   1
  12 -11  -3 151.427 42.0929   1
 -12  11   3 102.167 37.3099   1
 -11 -11   3 1731.20 125.422   1
  11  11  -3 1485.04 120.794   1
 -11  11   3 1508.70 119.122   1
  11 -11  -3 1384.21 117.480   1
 -10  11   3 17.9079 33.2070   1
  10  11  -3 66.1656 39.4490   1
 -10 -11   3-9.83023 37.6495   1
  10 -11  -3-9.13530 36.5919   1
  -9 -11   3 1739.02 139.479   1
   9  11  -3 1922.10 140.954   1
  -9  11   3 1902.22 137.060   1
   9 -11  -3 1842.81 136.177   1
  -8  11   3 2722.91 185.965   1
   8 -11  -3 2853.12 187.561   1
  -7  11   3 4705.93 287.141   1
   7  11  -3 4570.21 289.450   1
  -7 -11   3 4486.94 288.728   1
   7 -11  -3 4847.22 288.667   1
  -6  11   3 3093.80 199.191   1
   6  11  -3 3144.58 203.600   1
  -6 -11   3 3007.89 203.188   1
   6 -11  -3 2929.48 198.110   1
  -5  11   3 2236.21 156.830   1
   5  11  -3 1963.53 156.543   1
   5 -11  -3 2499.21 160.368   1
  -5 -11   3 2392.17 162.961   1
  -4  11   3 4373.17 271.811   1
   4  11  -3 4357.26 274.231   1
   4 -11  -3 4282.49 271.448   1
  -4 -11   3 4625.54 276.959   1
   3  11  -3 2112.92 149.928   1
  -3  11   3 1988.98 145.644   1
  -3 -11   3 2077.03 150.193   1
   3 -11  -3 2229.38 149.936   1
  -2  11   3 16278.3 920.166   1
   2  11  -3 16435.4 924.125   1
  -2 -11   3 16246.7 923.459   1
   2 -11  -3 16785.0 922.236   1
   1  11  -3 255.198 47.7151   1
  -1  11   3 339.707 48.3563   1
   1 -11  -3 403.356 54.5735   1
  -1 -11   3 361.296 48.8759   1
   0  11  -3 97.3216 40.5536   1
   0  11   3 151.355 39.8205   1
   0 -11  -3 93.8299 37.3836   1
   0 -11   3 62.2761 44.1891   1
  -1  11  -3 140.453 44.1080   1
   1  11   3 210.475 43.9112   1
   1 -11   3 233.107 48.5401   1
   2  11   3 4255.65 275.172   1
  -2 -11  -3 4796.54 279.158   1
  -2  11  -3 4356.68 277.284   1
   2 -11   3 4429.94 278.312   1
   3  11   3 2179.67 154.415   1
  -3 -11  -3 2252.91 155.192   1
  -3  11  -3 2098.12 154.270   1
   3 -11   3 2255.10 156.524   1
   4  11   3 4616.86 289.878   1
  -4 -11  -3 4972.84 292.757   1
  -4  11  -3 4806.28 292.520   1
   4 -11   3 4362.81 289.953   1
   5  11   3 3084.60 190.731   1
  -5 -11  -3 2812.94 187.562   1
  -5  11  -3 2993.11 188.051   1
   6  11   3 8466.95 497.279   1
  -6 -11  -3 7915.23 497.229   1
  -6  11  -3 8985.73 498.228   1
   6 -11   3 8514.44 496.993   1
   7  11   3 61.8992 41.9974   1
  -7 -11  -3 47.5478 34.1828   1
   8 -11   3 561.074 69.1239   1
  -8 -11  -3 565.484 67.6336   1
   8  11   3 471.598 67.5285   1
  -8  11  -3 650.838 71.2113   1
   9 -11   3 89.2593 42.4655   1
  -9 -11  -3-9.98814 38.8468   1
   9  11   3 9.95022 35.6489   1
  -9  11  -3-19.4629 36.6848   1
 -10 -11  -3 62.6407 37.4031   1
  10  11   3-9.95885 33.0348   1
  10 -11   3 9.97415 27.0191   1
  11 -11   3 131.681 44.0652   1
 -11 -11  -3 171.505 49.3917   1
  11  11   3 160.570 48.6675   1
 -11  11  -3 128.895 42.1061   1
  12 -11   3 10.2314 36.6536   1
 -12 -11  -3-20.1872 33.4792   1
  12  11   3 50.4486 38.6409   1
 -12  11  -3 19.9800 35.7893   1
  13 -11   3 309.564 52.3186   1
 -13 -11  -3 243.674 51.5705   1
  13  11   3 334.429 55.4456   1
 -13  11  -3 404.904 57.4681   1
  14 -11   3 166.090 41.2015   1
 -14 -11  -3 143.877 46.8767   1
 -14  11  -3 122.693 41.7694   1
  14  11   3 183.360 48.9683   1
  15 -11   3 62.9222 41.5047   1
 -15  11  -3 51.5124 47.3963   1
  16 -11   3-21.0881 37.7679   1
 -16 -11  -3-20.3265 38.3045   1
 -16  11  -3-10.3475 34.3151   1
  16  11   3 20.3911 41.4088   1
  17 -11   3 116.362 43.5852   1
 -17  11  -3 145.186 45.5431   1
 -17 -11  -3 159.439 45.8395   1
  17  11   3 123.278 44.5880   1
 -18  11  -3-51.8009 46.5223   1
  18 -11   3 10.5653 43.5070   1
 -18 -11  -3-29.9982 41.1776   1
  18  11   3 10.1041 43.7992   1
 -19  11  -3 61.6408 41.7361   1
  19 -11   3-10.4775 34.7594   1
 -19 -11  -3 19.2128 40.0966   1
  19  11   3 10.0509 40.2618   1
 -20  11  -3 40.5768 46.0833   1
  20 -11   3 31.0310 44.3039   1
 -20 -11  -3-9.43504 28.5975   1
  20  11   3 58.9511 35.8428   1
  22  12  -3 58.6841 38.6227   1
 -22 -12   3-9.61315 37.4001   1
  21  12  -3 9.87410 43.3172   1
 -21 -12   3-29.7505 42.4563   1
  20  12  -3 39.6678 39.7346   1
 -20 -12   3 10.1557 38.2971   1
  19  12  -3-10.0631 30.4613   1
 -19 -12   3 10.0668 29.7009   1
  18  12  -3-10.0820 37.3779   1
 -18  12   3-10.6713 34.6409   1
 -18 -12   3 10.1149 37.4998   1
  17  12  -3 102.004 44.6562   1
 -17 -12   3 133.092 52.6959   1
  16  12  -3 393.083 60.3888   1
 -16 -12   3 593.079 72.2098   1
 -15 -12   3 10.4247 35.2845   1
  15  12  -3-10.3302 38.9343   1
  15 -12  -3 31.4687 39.5348   1
 -15  12   3 10.1927 35.8527   1
 -14 -12   3 1074.08 99.3206   1
  14 -12  -3 1073.69 100.257   1
  14  12  -3 1224.97 103.108   1
 -14  12   3 883.254 94.4767   1
  13 -12  -3 201.692 47.4928   1
 -13  12   3 331.535 53.5046   1
  12  12  -3 20.8497 44.0666   1
 -12 -12   3-10.1805 38.9808   1
 -11 -12   3 1896.58 150.439   1
  11  12  -3 2078.49 152.816   1
 -11  12   3 2232.65 155.080   1
  11 -12  -3 2254.51 156.620   1
 -10  12   3 158.258 43.0674   1
  10  12  -3 135.741 42.8250   1
 -10 -12   3 141.165 47.9996   1
  10 -12  -3 179.439 44.1340   1
  -9  12   3-9.04748 34.1954   1
   9  12  -3 106.262 33.4416   1
  -9 -12   3 9.73765 28.8471   1
   9 -12  -3 93.0985 40.9209   1
  -8  12   3 144.512 42.2148   1
  -8 -12   3 201.867 47.6366   1
   8 -12  -3 91.7582 38.1148   1
  -7  12   3 1612.61 121.565   1
  -7 -12   3 1437.90 119.569   1
   7 -12  -3 1540.37 121.132   1
  -6  12   3 482.199 59.5883   1
   6  12  -3 348.530 56.5832   1
  -6 -12   3 411.255 61.5418   1
   6 -12  -3 439.981 59.2508   1
  -5  12   3 7095.43 429.349   1
   5 -12  -3 7455.64 431.175   1
  -4  12   3 1803.93 137.104   1
   4 -12  -3 1848.92 135.209   1
   3  12  -3 1249.02 104.085   1
  -3  12   3 1262.14 106.539   1
   3 -12  -3 1367.47 108.568   1
  -3 -12   3 1392.79 109.152   1
  -2  12   3 2248.94 153.899   1
   2  12  -3 2089.15 152.656   1
   2 -12  -3 1923.79 150.799   1
  -2 -12   3 2375.43 156.831   1
   1  12  -3 11093.7 618.838   1
  -1  12   3 10439.9 615.057   1
  -1 -12   3 10352.4 616.171   1
   1 -12  -3 11057.6 617.807   1
   0  12  -3 650.120 69.5176   1
   0 -12  -3 632.496 67.4907   1
   0 -12   3 511.602 66.3962   1
  -1  12  -3 2707.08 178.963   1
   1  12   3 2523.07 175.270   1
  -1 -12  -3 2498.56 175.971   1
   1 -12   3 2544.34 177.885   1
   2  12   3 724.978 72.5321   1
  -2  12  -3 602.242 71.7584   1
  -2 -12  -3 829.326 76.8810   1
   2 -12   3 885.461 80.5392   1
   3  12   3 5166.99 318.171   1
   5  12   3 2528.41 179.210   1
  -5  12  -3 2393.81 177.172   1
  -5 -12  -3 2966.42 185.260   1
   5 -12   3 2536.53 180.205   1
   6  12   3 159.011 39.5807   1
  -6 -12  -3 108.987 37.1170   1
  -6  12  -3 231.668 48.3311   1
   6 -12   3 157.540 40.3481   1
   7  12   3 320.563 49.1386   1
   7 -12   3 297.870 52.3390   1
  -7 -12  -3 225.416 43.8899   1
  -7  12  -3 239.930 48.6021   1
   8 -12   3 49.9856 33.1684   1
   8  12   3 31.4145 34.0099   1
  -8 -12  -3 19.9674 30.9871   1
  -8  12  -3-9.81422 29.7286   1
   9  12   3 876.992 98.1760   1
   9 -12   3 1206.19 104.004   1
  -9  12  -3 989.350 96.3196   1
  -9 -12  -3 1351.34 107.052   1
  10 -12   3 217.546 53.9081   1
 -10 -12  -3 323.347 51.8859   1
  10  12   3 448.828 57.9029   1
 -10  12  -3 372.091 58.7691   1
  11 -12   3-31.2299 41.7121   1
 -11 -12  -3 21.3979 40.3478   1
  11  12   3 49.5630 37.3866   1
 -11  12  -3 70.9752 43.4306   1
  12 -12   3 83.4253 38.8553   1
 -12 -12  -3 112.283 45.4723   1
  12  12   3 10.2363 39.3861   1
 -12  12  -3 82.1275 38.2569   1
  13 -12   3 271.006 55.1689   1
 -13 -12  -3 284.740 56.0706   1
 -13  12  -3 257.329 55.8464   1
  13  12   3 253.677 55.9562   1
  14 -12   3 52.3858 43.8908   1
 -14  12  -3 92.6312 47.4114   1
 -15 -12  -3 10.3367 35.1265   1
  15  12   3 30.2938 38.7942   1
 -15  12  -3 122.950 41.1509   1
  16 -12   3 83.7711 45.0222   1
 -16 -12  -3 91.4264 40.3118   1
  16  12   3 50.5755 36.4704   1
 -16  12  -3 92.0635 47.1464   1
  17 -12   3-10.4335 41.7798   1
 -17 -12  -3 19.8460 43.0066   1
 -17  12  -3 10.1909 45.2320   1
  17  12   3-20.1282 42.5410   1
 -18  12  -3 81.0401 46.5095   1
  18 -12   3 10.3651 37.1309   1
 -18 -12  -3-58.4387 32.9704   1
  18  12   3-29.9157 35.0794   1
 -19  12  -3 30.0912 48.0606   1
  19 -12   3 30.6639 39.8081   1
  19  12   3 87.8039 43.8613   1
 -19 -12  -3 19.1209 41.4974   1
 -20  12  -3 29.6298 33.4636   1
  21  13  -3 19.3396 42.9273   1
 -21 -13   3-48.8092 45.3058   1
  20  13  -3-9.76915 41.3077   1
 -20 -13   3-29.5685 42.2060   1
 -19 -13   3 9.90189 37.9172   1
  18  13  -3-30.0026 33.1705   1
 -18 -13   3 60.0293 35.1958   1
 -17 -13   3 233.735 55.9358   1
 -17  13   3 203.044 48.9674   1
  17  13  -3 242.505 51.7098   1
 -16 -13   3 480.651 69.8676   1
  16  13  -3 489.010 67.7476   1
 -16  13   3 473.768 68.2499   1
  16 -13  -3 355.444 64.0587   1
 -15 -13   3 311.288 57.4075   1
  15  13  -3 537.481 68.1501   1
 -15  13   3 373.265 60.3007   1
  15 -13  -3 417.140 61.1030   1
 -14 -13   3 102.782 41.6457   1
  14  13  -3 74.0396 40.9944   1
 -14  13   3 196.198 49.3371   1
  14 -13  -3 116.312 46.8160   1
 -13 -13   3 335.869 56.8070   1
  13  13  -3 242.892 55.5449   1
 -13  13   3 275.674 52.6161   1
  13 -13  -3 282.091 56.4599   1
 -12 -13   3-31.0327 42.0285   1
  12  13  -3 31.5393 42.1172   1
  12 -13  -3 20.3122 39.5098   1
 -12  13   3 80.1484 44.9988   1
  11 -13  -3 69.7613 38.8424   1
 -11  13   3 29.3280 35.7340   1
  10  13  -3 411.642 59.0498   1
  10 -13  -3 276.390 54.3326   1
 -10  13   3 269.363 53.8944   1
 -10 -13   3 361.194 59.4851   1
  -9 -13   3 119.505 36.1049   1
   9  13  -3 88.9163 33.9007   1
   8  13  -3 492.401 64.6314   1
   8 -13  -3 536.313 66.1181   1
  -8  13   3 445.157 62.9417   1
  -8 -13   3 572.105 69.0487   1
  -7 -13   3 3123.90 199.693   1
   7 -13  -3 2790.36 193.691   1
  -7  13   3 2937.84 195.043   1
   7  13  -3 2673.03 193.170   1
  -6 -13   3 7263.79 427.315   1
   6 -13  -3 7278.03 425.180   1
  -6  13   3 7424.92 426.624   1
   6  13  -3 6591.33 423.191   1
  -5 -13   3 928.216 88.8294   1
   5 -13  -3 996.502 90.0709   1
  -5  13   3 1129.03 93.7563   1
   5  13  -3 871.011 86.1903   1
   4  13  -3 231.057 50.4851   1
   4 -13  -3 264.051 49.9489   1
  -4  13   3 350.774 53.5522   1
  -4 -13   3 244.139 51.9967   1
  -3 -13   3 258.483 51.0168   1
   3 -13  -3 273.287 49.8510   1
  -3  13   3 181.288 43.0919   1
   3  13  -3 131.756 41.8145   1
   2 -13  -3 7161.30 411.786   1
  -2 -13   3 6505.72 410.734   1
  -2  13   3 6890.71 410.238   1
   2  13  -3 6932.38 412.243   1
  -1 -13   3 736.528 77.1537   1
   1 -13  -3 749.023 78.2579   1
   1  13  -3 755.074 78.9872   1
  -1  13   3 760.544 77.0130   1
   0 -13  -3 5405.23 343.618   1
   0 -13   3 5388.17 343.459   1
   0  13  -3 6198.13 348.223   1
   0  13   3 5599.90 343.524   1
   1 -13   3 106.855 42.7612   1
  -1  13  -3 174.409 46.5146   1
   2 -13   3 334.980 55.0273   1
  -2 -13  -3 199.803 47.0534   1
  -2  13  -3 230.523 49.2139   1
   3  13   3 549.114 65.9077   1
  -3  13  -3 792.663 76.2974   1
  -3 -13  -3 569.766 66.1619   1
   3 -13   3 658.465 71.3669   1
  -4 -13  -3 4590.65 284.994   1
   4  13   3 4552.67 284.088   1
   4 -13   3 4564.42 285.144   1
  -4  13  -3 4279.80 282.246   1
   5 -13   3 108.797 46.0372   1
   5  13   3 29.4058 39.4157   1
  -5  13  -3 67.8954 39.0067   1
   6  13   3 285.258 51.3961   1
  -6 -13  -3 344.522 57.6340   1
  -6  13  -3 276.451 55.4762   1
  -7  13  -3 10.0418 38.4580   1
  -7 -13  -3 20.0837 28.8488   1
   7  13   3 10.5390 28.5457   1
   7 -13   3 20.4074 37.2017   1
  -8  13  -3 2068.18 165.824   1
  -8 -13  -3 2247.42 168.578   1
   8  13   3 2581.05 176.744   1
   8 -13   3 2701.60 175.370   1
  -9  13  -3 340.089 59.2001   1
   9 -13   3 155.207 50.5836   1
  -9 -13  -3 224.784 49.0347   1
   9  13   3 333.482 52.8357   1
  10  13   3 134.491 48.9559   1
 -10 -13  -3 239.974 56.8619   1
  10 -13   3 207.543 51.5480   1
 -10  13  -3 295.301 55.5551   1
  11  13   3 630.246 74.2919   1
 -11 -13  -3 671.281 80.0858   1
  11 -13   3 536.614 69.5418   1
 -11  13  -3 562.451 72.4449   1
  12  13   3 71.6630 45.4565   1
 -12 -13  -3 30.8124 38.0977   1
  12 -13   3-42.5382 41.3690   1
  13 -13   3-10.6460 40.8199   1
  13  13   3 81.2515 41.8717   1
 -13  13  -3 62.1273 40.3192   1
 -13 -13  -3 30.4738 41.3097   1
 -14 -13  -3 80.9483 45.1220   1
  14  13   3 80.7941 49.0116   1
  15 -13   3 42.3310 51.1651   1
  15  13   3 10.0441 39.6553   1
 -15 -13  -3 50.6646 41.1647   1
 -15  13  -3-31.0915 48.1029   1
  16 -13   3 52.4865 36.2332   1
  16  13   3-20.0108 37.7099   1
 -16 -13  -3 20.1950 33.4863   1
 -16  13  -3-10.3376 32.8234   1
  17 -13   3 72.7073 37.9136   1
  17  13   3 19.6765 42.6871   1
 -17 -13  -3 39.2280 41.5034   1
 -17  13  -3 10.2542 36.7819   1
  18 -13   3 61.4533 34.1010   1
 -18  13  -3 50.5902 35.7181   1
  18  13   3 49.0252 33.9794   1
 -18 -13  -3 66.5761 35.3933   1
 -19  13  -3 59.7189 50.5170   1
  20  14  -3 28.6360 36.0057   1
 -18 -14   3 69.0048 49.3534   1
  18  14  -3 138.137 48.4871   1
 -17 -14   3-10.1514 43.4599   1
  17  14  -3-9.90422 41.8686   1
 -16 -14   3 83.9375 44.0839   1
  16  14  -3 243.253 51.1740   1
 -15 -14   3 194.880 48.2861   1
 -15  14   3 255.135 54.3920   1
  15  14  -3 257.303 54.1189   1
  15 -14  -3 252.071 51.3707   1
 -14 -14   3-10.2561 39.8787   1
  14  14  -3 10.6356 44.3765   1
 -13 -14   3 112.150 45.2153   1
 -13  14   3 82.7124 40.1425   1
  13  14  -3 187.934 49.5161   1
  13 -14  -3 115.351 43.6843   1
 -12 -14   3 197.449 51.0373   1
 -12  14   3 253.989 49.9754   1
  12  14  -3 316.985 54.7139   1
  12 -14  -3 229.965 49.8309   1
  11  14  -3 571.637 69.2136   1
 -11  14   3 599.897 69.9726   1
 -11 -14   3 320.336 61.3537   1
  11 -14  -3 403.125 61.3691   1
 -10 -14   3 1128.11 101.276   1
 -10  14   3 1059.19 98.4660   1
  10  14  -3 992.036 97.3944   1
  10 -14  -3 1097.07 100.496   1
   9  14  -3-10.0275 37.1831   1
   9 -14  -3-10.2315 35.3203   1
  -9 -14   3 40.4315 41.0567   1
  -9  14   3 39.8839 39.9346   1
   8 -14  -3 50.1997 36.0423   1
  -8  14   3 39.9449 39.4890   1
  -7 -14   3 1013.30 102.738   1
   7 -14  -3 1296.83 106.260   1
   7  14  -3 1323.58 109.230   1
  -7  14   3 1307.68 108.402   1
   6  14  -3-19.7322 37.7764   1
   6 -14  -3 19.6196 35.1350   1
  -6  14   3-9.70142 35.9664   1
  -6 -14   3 10.0428 35.9696   1
  -5 -14   3 1450.26 125.344   1
   5  14  -3 1590.77 128.200   1
  -5  14   3 1713.12 129.762   1
   4  14  -3 473.090 60.2249   1
   4 -14  -3 335.738 56.4999   1
  -4  14   3 524.815 66.2448   1
  -4 -14   3 302.435 54.1750   1
  -3 -14   3 632.787 74.6795   1
   3 -14  -3 616.852 72.6044   1
   3  14  -3 722.419 75.9696   1
  -3  14   3 539.057 69.5042   1
  -2 -14   3 993.914 89.0615   1
   2 -14  -3 690.729 81.0736   1
   2  14  -3 898.375 85.5913   1
  -2  14   3 810.490 83.5009   1
   1 -14  -3 4951.92 325.930   1
  -1 -14   3 5622.14 329.736   1
  -1  14   3 5407.07 327.260   1
   1  14  -3 5175.19 326.093   1
   0  14   3 155.365 45.8680   1
   0 -14   3 167.691 42.5687   1
   0 -14  -3 177.213 45.0270   1
   0  14  -3 137.660 43.4702   1
   1  14   3 144.908 39.4101   1
   1 -14   3 79.5542 35.8113   1
  -1 -14  -3-9.78800 29.8623   1
  -1  14  -3 69.5148 35.1256   1
   2  14   3 245.672 49.5310   1
  -2  14  -3 290.217 50.3851   1
  -2 -14  -3 186.982 45.8808   1
   2 -14   3 200.747 49.1371   1
  -3 -14  -3 1984.47 143.123   1
  -3  14  -3 1855.40 140.954   1
   3  14   3 1853.78 140.733   1
   3 -14   3 1680.37 138.965   1
   4  14   3-19.7118 37.1547   1
  -4 -14  -3 10.1487 37.6359   1
   4 -14   3 20.2913 41.7819   1
  -4  14  -3 59.9001 41.6655   1
  -5 -14  -3 1056.82 96.7896   1
   5 -14   3 905.515 95.0069   1
  -5  14  -3 1150.66 100.805   1
   6  14   3 176.668 42.3071   1
  -6 -14  -3 82.7267 36.4952   1
   6 -14   3 174.197 44.5232   1
  -8  14  -3 40.4793 33.0615   1
   8  14   3 99.6597 43.2175   1
  -8 -14  -3 92.3974 37.6068   1
   8 -14   3 52.5615 35.7722   1
  -9  14  -3 1074.69 103.168   1
   9  14   3 1130.04 102.965   1
  -9 -14  -3 1145.28 102.352   1
   9 -14   3 1060.76 103.077   1
 -10  14  -3 368.715 62.3729   1
  10  14   3 499.064 67.3634   1
  10 -14   3 401.795 64.9161   1
 -10 -14  -3 438.322 64.9518   1
  11 -14   3 31.6653 40.4145   1
 -11  14  -3-30.6211 42.5884   1
 -12  14  -3 82.3019 42.6190   1
  12 -14   3 115.791 45.3090   1
 -12 -14  -3 82.9007 46.2359   1
  12  14   3 70.8042 44.6202   1
 -13  14  -3 72.5339 46.3383   1
  13 -14   3 52.6261 45.4110   1
 -13 -14  -3 111.322 43.1506   1
  13  14   3 162.078 46.8464   1
  14 -14   3 10.5894 43.6444   1
 -14  14  -3 61.7428 47.7930   1
 -15  14  -3 40.9309 43.8283   1
  15  14   3-19.8282 45.0380   1
 -15 -14  -3 39.7987 44.1847   1
  15 -14   3 52.8541 45.2748   1
  16  14   3 78.2418 43.5472   1
  16 -14   3 116.128 51.1478   1
 -16 -14  -3 9.97003 41.1943   1
  17 -14   3 20.8254 35.9953   1
 -17 -14  -3 48.2710 38.7125   1
 -17  14  -3 91.0290 41.6923   1
  17  14   3-9.61221 34.4873   1
 -19 -15   3 28.3266 39.4097   1
  19  15  -3 9.42571 35.5358   1
 -18 -15   3-9.64971 36.3702   1
  18  15  -3 29.0653 37.1004   1
 -17 -15   3 111.286 45.4798   1
  17  15  -3-19.3137 40.3572   1
 -16 -15   3-10.3329 43.7478   1
  16  15  -3 99.8143 50.6187   1
 -14  15   3 168.736 45.5632   1
  14  15  -3 63.2845 35.5117   1
 -14 -15   3 132.224 38.2062   1
 -13  15   3 21.0644 37.8039   1
 -13 -15   3 60.8556 42.9446   1
  13 -15  -3 10.7679 41.9422   1
  13  15  -3 99.0218 53.2410   1
 -12 -15   3 82.9934 40.8572   1
  12  15  -3 263.703 52.3655   1
  12 -15  -3 203.186 52.0691   1
  11 -15  -3 74.8099 44.7991   1
 -11  15   3 52.1158 43.1298   1
  11  15  -3 52.2330 43.8003   1
 -11 -15   3 134.464 48.1895   1
  10 -15  -3 254.661 55.8494   1
 -10 -15   3 208.919 47.2080   1
 -10  15   3 332.400 58.6648   1
  10  15  -3 241.069 46.5461   1
  -9 -15   3 1746.38 134.257   1
   9 -15  -3 1719.68 135.555   1
   9  15  -3 1548.04 130.752   1
  -9  15   3 1798.71 137.195   1
   8 -15  -3 30.8861 39.4201   1
  -8  15   3-30.9143 43.5583   1
   8  15  -3 20.4023 40.8492   1
  -8 -15   3-20.1420 39.7479   1
   7 -15  -3 255.153 49.2525   1
  -7  15   3 252.261 53.7334   1
   7  15  -3 241.815 50.5335   1
  -7 -15   3 131.739 43.3118   1
   6  15  -3 958.837 88.8862   1
  -6  15   3 856.977 89.7144   1
  -6 -15   3 880.472 88.1023   1
   6 -15  -3 1087.66 96.0641   1
   5 -15  -3-10.2480 42.1938   1
  -5  15   3-19.9362 43.2029   1
   5  15  -3 30.2944 38.0568   1
  -5 -15   3 10.2811 38.1164   1
  -4  15   3 810.311 85.6300   1
   4 -15  -3 1003.27 91.4413   1
  -3  15   3 139.578 45.1264   1
   3 -15  -3 191.244 48.9800   1
  -2  15   3 259.549 54.3921   1
   2  15  -3 296.223 49.5533   1
   2 -15  -3 367.469 58.8125   1
  -2 -15   3 462.041 56.7617   1
  -1 -15   3 20.5467 42.2982   1
   1  15  -3-49.6767 43.5829   1
  -1  15   3-20.2179 41.0552   1
   1 -15  -3 30.5081 38.3253   1
   0 -15   3 681.957 70.4685   1
   0  15  -3 682.311 70.9784   1
   0  15   3 596.966 69.1983   1
   1 -15   3 40.4543 36.9515   1
  -1 -15  -3 30.2994 39.9423   1
  -1  15  -3 50.2246 36.7019   1
   1  15   3 69.6101 42.6458   1
   2  15   3 1028.67 97.6665   1
  -2 -15  -3 1040.38 96.3244   1
  -3 -15  -3 10.1362 33.6276   1
   3  15   3 30.2921 39.8658   1
  -4  15  -3 427.682 61.3704   1
   4 -15   3 353.861 58.0420   1
  -5 -15  -3 145.849 45.0890   1
  -5  15  -3 81.4370 46.1847   1
   5  15   3 123.500 45.6311   1
   5 -15   3 135.161 47.6730   1
  -6 -15  -3 607.665 70.3506   1
  -6  15  -3 531.093 70.5920   1
   6  15   3 442.268 65.4216   1
   6 -15   3 560.154 71.8591   1
   7 -15   3 83.2120 43.1832   1
  -7  15  -3 182.523 53.0111   1
  -7 -15  -3 41.5536 41.9677   1
   8 -15   3 718.684 82.2913   1
   8  15   3 857.618 89.5426   1
  -8  15  -3 671.004 81.3926   1
  -8 -15  -3 785.130 83.5581   1
   9 -15   3 125.267 41.5531   1
   9  15   3 201.152 51.9424   1
  -9  15  -3 164.616 46.5238   1
  -9 -15  -3 175.836 48.3091   1
  10  15   3 31.1556 39.1740   1
 -10  15  -3 30.7568 34.0375   1
  10 -15   3 31.9591 36.0925   1
  11 -15   3 42.3598 41.3283   1
  11  15   3 61.2442 45.4431   1
 -11  15  -3 104.262 46.4117   1
 -11 -15  -3 53.5012 46.5099   1
  12 -15   3 63.5201 42.9445   1
  12  15   3 150.429 48.9588   1
 -12  15  -3 114.122 46.0235   1
 -12 -15  -3 185.008 54.3230   1
  13 -15   3 94.8729 47.9391   1
 -13  15  -3 10.2176 45.4304   1
  13  15   3 40.2087 40.3423   1
 -13 -15  -3 60.0290 43.9691   1
  14  15   3 98.3260 37.3277   1
 -14 -15  -3 68.9264 34.9227   1
  15 -15   3 20.7114 44.3321   1
 -15  15  -3-10.0907 44.2645   1
 -16  15  -3 10.0266 43.9874   1
  16  15   3-9.50317 35.8201   1
 -16 -15  -3 38.9123 36.0715   1
  16 -15   3 10.2298 42.6888   1
 -17 -16   3-40.2638 46.7151   1
  17  16  -3 9.32203 38.9027   1
 -15 -16   3 39.6213 36.1303   1
  15  16  -3 10.0148 38.3693   1
 -14 -16   3 10.0181 31.8619   1
  14  16  -3 62.3320 35.2098   1
 -13 -16   3 190.399 48.0696   1
  13  16  -3 184.798 50.9183   1
 -12  16   3 32.0221 44.5744   1
  12  16  -3 10.4883 44.3718   1
 -12 -16   3 71.6951 52.3713   1
  12 -16  -3 21.9039 43.2632   1
  11 -16  -3 53.9579 40.0289   1
  11  16  -3 10.3845 41.6034   1
 -11 -16   3 41.1273 39.3895   1
 -11  16   3-10.7365 42.3943   1
  10 -16  -3 74.7873 41.7252   1
  10  16  -3 40.3050 37.5596   1
 -10 -16   3 124.506 41.7307   1
 -10  16   3 42.6993 42.9240   1
   9 -16  -3 264.288 56.6735   1
  -9  16   3 179.049 50.7865   1
   8  16  -3 571.356 66.2831   1
  -8 -16   3 462.489 62.9635   1
   7  16  -3 335.202 57.8980   1
  -7 -16   3 335.776 63.4554   1
  -6  16   3 923.753 91.5914   1
   6  16  -3 1135.10 94.7677   1
   6 -16  -3 949.542 92.2357   1
  -6 -16   3 845.319 88.4650   1
  -5  16   3 231.381 52.2751   1
   5  16  -3 171.902 49.7793   1
  -5 -16   3 277.170 54.1710   1
   5 -16  -3 331.026 55.4534   1
  -4  16   3 132.340 49.4961   1
   4  16  -3 20.4258 36.9657   1
   4 -16  -3 92.7367 42.7580   1
  -4 -16   3 165.851 44.6935   1
  -3  16   3 614.071 73.1534   1
   3  16  -3 517.200 69.9844   1
  -3 -16   3 643.116 75.2564   1
   3 -16  -3 732.797 75.4810   1
   2  16  -3 906.490 89.9066   1
  -2  16   3 810.872 85.1703   1
   2 -16  -3 837.796 83.7582   1
  -2 -16   3 805.880 87.2873   1
   1  16  -3 9.93497 38.6750   1
  -1 -16   3 61.3046 39.7721   1
   0 -16   3 561.297 68.6767   1
   0  16  -3 464.933 64.2363   1
   1  16   3 51.0894 46.9340   1
  -1 -16  -3 20.5492 38.7534   1
  -1  16  -3 20.3901 35.2222   1
   2 -16   3 10.2834 40.5863   1
   2  16   3-10.2947 31.9321   1
  -2 -16  -3-10.2591 29.4612   1
  -2  16  -3 10.1664 38.9267   1
   3 -16   3 247.584 53.0086   1
   3  16   3 81.8391 43.6063   1
  -3 -16  -3 175.294 48.6731   1
   4 -16   3 51.9992 41.1620   1
   4  16   3 60.8431 46.1472   1
  -4 -16  -3 116.002 47.9825   1
  -4  16  -3 10.3727 44.5115   1
   5 -16   3 598.592 70.0293   1
   5  16   3 544.533 75.4027   1
  -5 -16  -3 640.183 75.8736   1
  -5  16  -3 537.426 65.8764   1
   6 -16   3 31.7440 35.8469   1
  -6  16  -3 71.8984 39.3606   1
   6  16   3 10.6182 44.9120   1
  -6 -16  -3-21.1739 44.2031   1
  -7  16  -3 608.009 74.5198   1
   7  16   3 379.585 66.2199   1
   7 -16   3 659.583 73.8394   1
  -7 -16  -3 568.098 71.6582   1
  -8 -16  -3 330.302 56.0510   1
   8  16   3 378.463 64.9580   1
  -9  16  -3 142.685 50.2245   1
   9  16   3 63.2633 43.3762   1
   9 -16   3 156.885 51.5167   1
  -9 -16  -3 154.520 48.8007   1
 -10  16  -3 71.2523 48.2333   1
  10 -16   3-20.8505 44.0733   1
 -10 -16  -3-10.3424 44.8299   1
 -11  16  -3 214.901 49.3129   1
  11 -16   3 124.481 40.1143   1
 -12  16  -3 10.2750 46.1327   1
  12  16   3-29.4576 33.8897   1
 -12 -16  -3 10.2868 30.3504   1
  12 -16   3 51.9040 47.1345   1
 -13  16  -3 40.6826 43.5409   1
  13  16   3-9.87209 38.9649   1
  13 -16   3-10.4849 39.5157   1
 -14  16  -3 30.5560 41.9463   1
  14  16   3 28.8422 40.6504   1
 -14 -16  -3 19.2831 39.1681   1
  14 -16   3-10.3460 41.4408   1
 -15  16  -3-50.3720 50.5726   1
  15  16   3 66.3689 39.0384   1
  15 -16   3-10.2743 47.1681   1
 -15 -16  -3-9.48209 37.4257   1
 -16 -17   3 29.2307 42.8380   1
  16  17  -3 76.2060 38.2535   1
 -15 -17   3 38.6165 43.3836   1
  15  17  -3 29.2825 40.2289   1
 -13 -17   3 9.83146 45.6241   1
  13  17  -3-31.9948 46.7853   1
 -12 -17   3-30.2238 39.1883   1
  12  17  -3-10.3167 39.5172   1
  10 -17  -3 53.6983 46.5486   1
  10  17  -3-20.0582 31.8437   1
 -10 -17   3 10.2505 32.5465   1
 -10  17   3 31.9983 43.3196   1
   9 -17  -3 21.2904 40.7630   1
   9  17  -3 9.95582 37.5235   1
  -9 -17   3 20.5043 40.4663   1
  -9  17   3-10.6157 35.9309   1
   8 -17  -3 107.123 42.6320   1
   8  17  -3 161.134 48.9873   1
  -8 -17   3 60.6620 45.2073   1
  -8  17   3 84.4929 38.2219   1
   7 -17  -3-21.5175 38.5339   1
   7  17  -3-30.3718 45.4545   1
  -7 -17   3 30.4214 42.3107   1
  -7  17   3 10.4655 38.1470   1
  -6 -17   3-10.1930 39.0614   1
   6 -17  -3 63.2986 42.8749   1
   6  17  -3 60.2118 40.7871   1
  -6  17   3 10.2589 45.5626   1
   5 -17  -3 62.8304 36.8932   1
  -5  17   3 20.6034 36.2962   1
   4 -17  -3 266.539 53.3235   1
  -4  17   3 166.752 52.6575   1
  -3 -17   3-10.4045 32.2840   1
   3 -17  -3 31.8899 44.3615   1
   3  17  -3 20.4047 31.6571   1
  -3  17   3 41.6660 43.4709   1
   2 -17  -3-31.7335 40.5016   1
  -2 -17   3-20.8327 33.0695   1
  -2  17   3 52.3375 40.7005   1
   2  17  -3 10.1852 33.0622   1
   1 -17  -3 10.4868 31.7439   1
  -1 -17   3 10.2155 31.6863   1
  -1  17   3-20.6157 32.7252   1
   1  17  -3-10.0464 30.4109   1
   0 -17  -3 218.718 46.9554   1
   0 -17   3 354.751 60.0706   1
   0  17   3 337.810 53.0037   1
   0  17  -3 200.714 49.7784   1
   1 -17   3-73.1401 51.0205   1
   1  17   3-20.7211 34.3871   1
  -1 -17  -3-10.3744 31.4387   1
   2 -17   3 681.829 74.6960   1
   2  17   3 624.034 74.0845   1
  -2 -17  -3 635.453 73.2684   1
  -2  17  -3 748.050 75.2020   1
   3  17   3 41.1469 36.2545   1
  -3 -17  -3 10.4582 34.7574   1
  -3  17  -3 92.1078 49.5248   1
   4  17   3-20.4217 40.8889   1
  -4 -17  -3 31.8563 39.3681   1
   5 -17   3-20.8095 46.3993   1
  -5  17  -3 72.7335 46.3363   1
   5  17   3 84.4993 47.0958   1
  -6  17  -3 207.839 53.5216   1
   6  17   3 127.643 51.3212   1
  -6 -17  -3 190.712 50.6213   1
   6 -17   3 188.015 51.8953   1
  -7  17  -3 71.8716 43.8123   1
   7  17   3 151.073 55.4686   1
  -7 -17  -3 82.2315 48.5738   1
   7 -17   3 147.501 46.6032   1
  -8  17  -3 122.923 46.9867   1
   8  17   3 209.722 58.1879   1
   8 -17   3 178.575 49.6838   1
  -8 -17  -3 215.029 52.2919   1
  -9  17  -3 30.7252 43.9902   1
   9 -17   3 104.009 44.6693   1
 -10 -17  -3 81.5416 44.3410   1
  10  17   3 60.9440 41.9944   1
 -11  17  -3-20.0745 48.0848   1
  11  17   3 69.6869 44.7456   1
 -11 -17  -3 20.6102 43.0480   1
  11 -17   3 92.6711 52.6599   1
 -12  17  -3-39.7233 41.4427   1
  12  17   3 9.61043 31.2055   1
  12 -17   3-10.2497 32.5489   1
 -12 -17  -3-20.1354 31.9713   1
 -13 -17  -3 47.9188 44.0235   1
  13  17   3 9.62814 44.7047   1
 -14  17  -3 9.85000 38.8791   1
 -14 -18   3 38.0190 32.8869   1
  14  18  -3 48.9063 33.8389   1
 -13 -18   3-9.58221 33.7048   1
  13  18  -3 31.5035 38.9341   1
 -12 -18   3-29.3703 40.3117   1
  12  18  -3 10.0971 41.5756   1
  11  18  -3 110.430 49.3917   1
 -11 -18   3 119.882 48.2156   1
  10  18  -3 79.3771 48.0703   1
 -10 -18   3 40.1795 47.2159   1
   9  18  -3 48.8147 48.1082   1
  -9 -18   3-50.7655 47.6124   1
   8  18  -3 39.7289 43.5777   1
  -8 -18   3 50.1269 46.0324   1
  -8  18   3-31.5577 40.2872   1
   7  18  -3 90.6568 47.9204   1
  -7 -18   3 69.6387 41.7324   1
   6  18  -3-20.0534 42.9272   1
  -6  18   3-31.2083 35.9087   1
  -6 -18   3 20.1285 41.4410   1
  -5  18   3 95.0577 44.7375   1
   5  18  -3 39.8443 39.9908   1
  -5 -18   3 50.4787 39.9485   1
   5 -18  -3 32.1208 45.3490   1
  -4  18   3 10.5124 46.1226   1
   4  18  -3-20.1020 33.3415   1
   4 -18  -3-10.7288 44.1824   1
  -4 -18   3-30.6244 33.8623   1
   3  18  -3 20.4560 35.3009   1
  -3  18   3-42.3715 35.8502   1
  -3 -18   3 61.7765 40.6367   1
   3 -18  -3-10.6583 33.8382   1
   2  18  -3-30.3910 41.7158   1
  -2  18   3 31.2172 46.1922   1
   2 -18  -3 31.7004 43.5125   1
  -2 -18   3 31.0876 43.8094   1
  -1 -18   3 10.3223 41.9245   1
   0  18  -3 9.96660 39.3394   1
   0 -18   3 10.1551 40.0832   1
   1  18   3 166.107 54.1464   1
  -1  18  -3 39.9948 40.2692   1
   1 -18   3 41.5864 35.4477   1
  -1 -18  -3 124.721 45.7940   1
   2 -18   3 62.4213 46.7111   1
   2  18   3-10.3254 32.0288   1
  -2 -18  -3-10.3625 33.6396   1
  -2  18  -3 10.1184 41.0940   1
   3 -18   3-72.2573 42.5200   1
   3  18   3 10.2087 45.3305   1
  -3 -18  -3-10.5080 39.6225   1
  -3  18  -3-30.5948 43.1282   1
   4 -18   3 10.2175 42.6402   1
   4  18   3-10.2285 45.4066   1
  -4 -18  -3-31.5827 44.5079   1
  -4  18  -3-30.5634 44.6974   1
   5 -18   3 20.5256 34.7975   1
  -5  18  -3 20.3808 40.2751   1
   5  18   3 84.1812 40.3463   1
  -5 -18  -3 31.2424 36.6890   1
  -6  18  -3-10.2991 44.0973   1
   6  18   3 52.8879 41.7559   1
   6 -18   3 10.2930 40.0313   1
  -6 -18  -3 10.4021 39.2110   1
  -7 -18  -3-10.1355 43.9312   1
   7  18   3-10.6940 48.5595   1
  -8  18  -3 30.6860 45.4030   1
   8  18   3 21.4678 35.5969   1
  -8 -18  -3-20.2175 34.8929   1
   8 -18   3 20.6343 45.2600   1
  -9  18  -3 10.0797 46.2782   1
   9  18   3 10.1809 45.1932   1
  -9 -18  -3-49.8937 45.3143   1
   9 -18   3-20.6841 40.8236   1
 -10  18  -3-20.0236 33.2007   1
  10  18   3 19.8684 43.0569   1
  10 -18   3-10.2670 35.4369   1
 -10 -18  -3-9.96943 39.3487   1
 -11 -18  -3-50.6659 43.9307   1
  11  18   3 9.66581 40.3445   1
 -12  18  -3-39.4187 44.2490   1
  12 -18   3 20.0157 41.7611   1
 -11 -19   3-9.76690 37.9796   1
  11  19  -3 29.4212 40.3805   1
  10  19  -3-9.81187 29.7007   1
 -10 -19   3 9.75505 31.6660   1
   9  19  -3 38.2140 41.4263   1
  -9 -19   3 9.93508 45.1300   1
   8  19  -3-19.3012 42.3623   1
  -8 -19   3-39.4983 41.2313   1
   7  19  -3 137.484 42.2892   1
  -7 -19   3 39.1240 34.7057   1
   6  19  -3 29.5612 35.9234   1
  -6  19   3-10.5258 46.1770   1
  -6 -19   3 9.87003 36.5977   1
   5  19  -3 39.3248 47.5659   1
  -5  19   3 63.0785 47.2461   1
   5 -19  -3 10.7308 44.8209   1
   4  19  -3 29.5165 33.2994   1
  -4  19   3-31.7750 47.5557   1
  -4 -19   3 9.96965 33.7422   1
   4 -19  -3-21.3129 43.2791   1
  -3  19   3 20.8830 46.3628   1
   3  19  -3-39.9371 44.3343   1
   3 -19  -3-21.1637 44.7485   1
  -3 -19   3-50.6840 43.9527   1
   2  19  -3 20.1065 33.3472   1
  -2  19   3 20.6273 37.6033   1
   2 -19  -3-10.4465 31.6337   1
  -2 -19   3 30.5996 35.2137   1
  -1  19   3 51.3813 44.5398   1
   1  19  -3-20.0105 44.9236   1
   1 -19  -3-10.4337 44.1054   1
  -1 -19   3 10.2356 42.1442   1
   0  19   3 10.3470 46.4571   1
   0  19  -3-10.0597 45.6772   1
   0 -19  -3-10.3584 42.6484   1
   0 -19   3-10.1409 45.5317   1
  -1  19  -3-9.83913 35.2507   1
   1  19   3 31.0653 35.7494   1
  -1 -19  -3 20.4087 30.1193   1
   1 -19   3 20.0564 39.0021   1
   2  19   3-10.2330 49.4646   1
  -2  19  -3 39.4710 37.7838   1
  -2 -19  -3-10.3249 41.3457   1
   2 -19   3-10.2564 38.6535   1
   3 -19   3-30.7718 44.9991   1
  -3  19  -3 49.8818 39.9546   1
   4 -19   3 102.150 51.2828   1
   4  19   3-20.4630 47.4841   1
  -4 -19  -3-10.3579 43.7898   1
  -4  19  -3-10.0117 46.4641   1
   5 -19   3 50.0725 33.2142   1
  -5  19  -3-20.0587 34.6211   1
   5  19   3 10.3665 40.9193   1
  -5 -19  -3 10.3122 36.9405   1
  -6  19  -3 19.9107 49.0686   1
   6  19   3 31.2504 47.8329   1
   6 -19   3 10.0659 40.8939   1
  -6 -19  -3 20.3378 45.1477   1
  -7  19  -3-20.0711 46.5942   1
   7 -19   3 80.3437 50.8930   1
  -8 -19  -3 88.8251 39.3325   1
   8  19   3 113.895 50.8311   1
  -9  19  -3 29.9108 48.6684   1
   9  19   3 19.7513 48.2066   1
  -9 -19  -3-9.70029 42.5558   1
   9 -19   3 9.99470 46.3832   1
  10 -19   3-19.9174 35.0255   1
 -10  19  -3 19.7501 33.4202   1
   8  20  -3 9.30066 34.4892   1
  -8 -20   3-38.6900 35.8675   1
   7  20  -3 9.47488 43.0239   1
  -7 -20   3-28.6440 40.8767   1
  -6 -20   3-38.1161 35.9699   1
   5  20  -3 48.1295 43.7199   1
  -5 -20   3-9.66222 42.3976   1
   4  20  -3 66.9474 36.1390   1
  -4 -20   3 29.1990 33.6951   1
  -3  20   3 61.2793 48.9933   1
  -2  20   3 10.1476 46.0788   1
  -1  20   3 10.2226 48.9300   1
   1 -20  -3 10.2506 42.7738   1
   0  20   3 30.7761 49.1019   1
   0 -20  -3-10.1279 43.8972   1
   1  20   3 60.5471 48.7957   1
  -1 -20  -3-10.1690 39.5615   1
   2  20   3 69.7482 37.6494   1
  -2 -20  -3 30.7700 33.4058   1
  -3  20  -3 38.3418 31.8322   1
   3  20   3 39.8094 41.5620   1
  -3 -20  -3 51.2055 39.8581   1
   3 -20   3 9.85354 34.0522   1
   4 -20   3 40.0541 41.8936   1
  -4  20  -3 29.0619 47.8340   1
   4  20   3 132.157 53.8294   1
  -4 -20  -3 30.3020 48.4406   1
  -5 -20  -3 20.2569 41.7175   1
   5  20   3 81.3878 49.1904   1
   5 -20   3-19.9365 35.7219   1
   6  20   3 20.5043 33.9956   1
  -6 -20  -3-29.2904 32.3750   1
   6 -20   3-9.81054 32.5312   1
  -6  20  -3 19.4660 35.4770   1
   7 -20   3 38.7994 34.7780   1
  -7  20  -3 19.3475 41.4428   1
   2  21   3 9.68176 49.9105   1
  24   0  -4 21.5270 34.9504   1
 -24   0   4 10.3154 39.5064   1
  23   0  -4-31.5431 37.6598   1
 -23   0   4 41.7463 39.9620   1
  22   0  -4 282.837 52.1747   1
 -22   0   4 166.834 49.9222   1
  21   0  -4 225.565 55.5950   1
 -21   0   4 158.169 49.3247   1
  20   0  -4 1128.31 100.359   1
 -20   0   4 1075.26 99.1134   1
  18   0  -4 413.889 55.3522   1
 -18   0   4 388.663 54.5430   1
  17   0  -4 292.077 48.5991   1
 -17   0   4 246.522 46.1377   1
  16   0  -4 3309.02 227.251   1
 -16   0   4 3964.46 231.734   1
  15   0  -4 8383.86 463.154   1
 -15   0   4 7526.62 458.375   1
 -14   0   4 28.1964 26.6097   1
  14   0  -4 28.8419 26.7757   1
 -13   0   4 9377.99 561.947   1
  13   0  -4 10489.8 565.146   1
 -12   0   4 1691.43 119.739   1
  12   0  -4 1821.86 121.820   1
 -11   0   4 1682.88 114.771   1
 -10   0   4 37202.3 2007.64   1
  10   0  -4 36506.9 2008.46   1
  -8   0   4 13778.6 767.712   1
   8   0  -4 14109.9 767.578   1
  -7   0   4 35681.0 1906.38   1
   7   0  -4 34594.4 1906.31   1
  -6   0   4 18560.6 977.511   1
   6   0  -4 17366.7 976.938   1
  -5   0   4 850414. 46974.9   1
   5   0  -4 890815. 46974.2   1
  -4   0   4 482704. 26271.1   1
   4   0  -4 491550. 26270.6   1
   2   0  -4 360381. 19770.4   1
  -2   0   4 373180. 19770.5   1
   1   0  -4 114701. 6141.33   1
  -1   0   4 112919. 6141.37   1
   0   0  -4 163338. 8379.14   1
   0   0   4 147484. 8378.80   1
  -1   0  -4 607984. 32130.2   1
   1   0   4 584606. 32129.3   1
  -2   0  -4 569900. 31480.1   1
   2   0   4 598084. 31480.5   1
  -4   0  -4 1568.86 107.305   1
   4   0   4 1627.30 107.661   1
  -5   0  -4 44462.4 2441.93   1
   5   0   4 45307.1 2443.11   1
  -6   0  -4 3500.03 206.945   1
   6   0   4 3209.59 207.540   1
  -7   0  -4 20957.1 1150.42   1
   7   0   4 20639.8 1150.21   1
  -8   0  -4 17906.9 1020.11   1
   8   0   4 18874.7 1022.92   1
 -10   0  -4 22140.2 1237.61   1
  10   0   4 22493.0 1237.73   1
 -11   0  -4 3366.51 231.501   1
  11   0   4 4055.99 237.771   1
 -12   0  -4 4036.05 246.844   1
  12   0   4 3649.98 244.076   1
  13   0   4-46.6349 41.3976   1
 -13   0  -4 45.4365 38.4120   1
  14   0   4 133.904 42.8286   1
 -14   0  -4 187.580 49.9205   1
  15   0   4 106.070 43.0472   1
 -15   0  -4 195.488 45.5776   1
 -16   0  -4 3576.15 231.954   1
  16   0   4 3437.86 229.464   1
 -18   0  -4 421.287 62.1677   1
  18   0   4 485.922 67.1544   1
 -19   0  -4 9.91793 43.5057   1
  19   0   4-10.5308 40.9465   1
 -20   0  -4 90.2045 37.5976   1
  20   0   4 125.616 43.4789   1
 -21   0  -4 40.5650 43.4170   1
  21   0   4-20.4991 44.9640   1
 -22   0  -4 20.2759 36.9624   1
  22   0   4 10.0680 34.0832   1
 -23   0  -4-10.0866 42.6359   1
  23   0   4 9.85581 40.5782   1
 -24   0  -4-48.5191 47.3760   1
  24   0   4 9.74547 42.2511   1
 -25  -1   4-10.5960 40.6114   1
  25   1  -4 73.6433 38.3899   1
 -24   1   4-10.6243 46.0497   1
  24  -1  -4-10.6183 40.6605   1
  24   1  -4-10.4862 40.7773   1
 -24  -1   4-10.4705 47.5449   1
 -23   1   4-10.3153 36.9454   1
  23  -1  -4 10.6500 36.0429   1
  23   1  -4 10.5897 32.0552   1
 -23  -1   4-10.3229 38.9028   1
 -22   1   4 39.8769 34.4726   1
  22  -1  -4 10.5850 35.1635   1
  22   1  -4 41.3319 46.4415   1
 -22  -1   4 72.6993 44.5100   1
 -21   1   4 702.899 74.1940   1
  21  -1  -4 520.073 71.1430   1
  21   1  -4 651.545 73.0259   1
 -21  -1   4 542.209 69.2877   1
 -20   1   4 58.5595 41.2847   1
  20  -1  -4 9.83453 37.0953   1
  20   1  -4 20.0522 39.0155   1
 -20  -1   4 28.8759 35.1191   1
  19  -1  -4 18.5358 31.3747   1
 -19   1   4 9.56560 33.0228   1
 -18   1   4 1405.05 112.278   1
 -18  -1   4 1404.46 110.251   1
  18   1  -4 1378.85 111.599   1
  18  -1  -4 1298.98 110.199   1
 -17  -1   4 4206.45 268.966   1
 -17   1   4 4664.43 272.383   1
  17   1  -4 4096.36 269.537   1
  17  -1  -4 4392.90 271.597   1
 -16   1   4 1823.88 129.097   1
  16  -1  -4 1739.37 128.510   1
 -16  -1   4 2056.46 132.403   1
  15   1  -4 1774.18 130.761   1
 -15  -1   4 1895.92 132.975   1
 -14   1   4 4866.38 290.962   1
  14  -1  -4 5048.99 292.273   1
  14   1  -4 4924.14 293.368   1
 -14  -1   4 4475.17 289.612   1
 -13   1   4 9197.67 528.760   1
  13  -1  -4 8986.23 529.310   1
  13   1  -4 9359.36 531.433   1
 -13  -1   4 9639.18 530.623   1
  12  -1  -4 16796.7 921.152   1
 -12  -1   4 16403.6 921.623   1
 -11   1   4 27843.3 1632.85   1
  11  -1  -4 30538.7 1634.86   1
  11   1  -4 30847.4 1637.38   1
 -11  -1   4 30643.1 1636.25   1
 -10   1   4 6599.64 388.658   1
  10   1  -4 7063.88 392.101   1
 -10  -1   4 6947.52 392.317   1
   9   1  -4 19236.4 1049.28   1
  -9  -1   4 18967.0 1049.64   1
   8  -1  -4 101259. 4984.35   1
  -8   1   4 85075.4 4980.77   1
  -7   1   4 35.5658 15.0892   1
   7   1  -4 42.8826 19.0481   1
   7  -1  -4 87.8272 18.2592   1
  -7  -1   4 60.4483 19.6317   1
  -6   1   4 487855. 27173.5   1
   6   1  -4 481171. 27180.3   1
  -6  -1   4 517017. 27178.3   1
   6  -1  -4 527807. 27174.8   1
  -5   1   4 3145.34 170.057   1
   5   1  -4 2921.13 174.341   1
   5  -1  -4 3062.30 170.149   1
  -5  -1   4 3006.48 175.268   1
   4   1  -4 94635.7 5036.46   1
  -4  -1   4 92048.2 5035.59   1
  -3  -1   4 113436. 6077.80   1
   3   1  -4 111856. 6077.40   1
   2   1  -4 15596.3 908.147   1
  -2  -1   4 17933.9 909.045   1
  -1  -1   4 18293.0 960.833   1
  -1   1   4 16842.7 957.786   1
   1   1  -4 18334.1 960.874   1
   1  -1  -4 17522.6 957.384   1
   0  -1   4 30777.8 1688.50   1
   0   1  -4 33271.6 1688.49   1
   0   1   4 31681.6 1686.82   1
   0  -1  -4 29065.1 1686.25   1
   1   1   4 11694.4 649.395   1
   1  -1   4 11366.1 650.045   1
  -1  -1  -4 12060.4 649.475   1
  -1   1  -4 12126.4 650.927   1
   2   1   4 497938. 29865.1   1
   2  -1   4 577142. 29866.6   1
  -2  -1  -4 576443. 29865.5   1
  -2   1  -4 567142. 29866.2   1
   3  -1   4 2758.44 163.738   1
  -3   1  -4 2559.58 161.643   1
   4   1   4 228965. 12764.1   1
   4  -1   4 242081. 12765.0   1
  -4  -1  -4 243749. 12764.4   1
  -4   1  -4 231292. 12763.9   1
   5   1   4 73634.7 3656.39   1
  -5  -1  -4 70227.0 3653.95   1
  -5   1  -4 67578.0 3654.51   1
   6   1   4 2190.23 150.756   1
   6  -1   4 2391.33 152.668   1
  -6  -1  -4 2290.31 150.161   1
  -6   1  -4 2408.58 152.407   1
   7   1   4 8074.82 460.967   1
   7  -1   4 8194.75 460.412   1
  -7  -1  -4 7729.90 458.999   1
  -7   1  -4 8040.84 460.442   1
   8  -1   4 5916.50 340.870   1
   8   1   4 5600.95 340.963   1
  -8  -1  -4 5829.89 340.962   1
  -8   1  -4 5686.50 340.447   1
   9   1   4 38.3164 28.0090   1
  10  -1   4 4581.05 269.105   1
  10   1   4 4185.97 267.057   1
 -10   1  -4 4611.62 268.868   1
 -10  -1  -4 3948.05 262.509   1
  11  -1   4 15618.6 855.508   1
  11   1   4 14656.4 852.429   1
 -11  -1  -4 15345.6 853.172   1
 -11   1  -4 15031.4 853.699   1
  12   1   4 485.450 58.8565   1
  12  -1   4 525.950 62.9489   1
 -12  -1  -4 391.421 56.0669   1
 -12   1  -4 459.883 57.7621   1
  13   1   4 196.565 45.8965   1
  13  -1   4 232.168 42.4236   1
 -13  -1  -4 355.157 53.2855   1
 -13   1  -4 237.174 43.9709   1
  14   1   4 57.5574 32.7796   1
  14  -1   4 173.279 45.8355   1
 -14  -1  -4 75.6713 34.7739   1
 -14   1  -4 65.3794 41.2196   1
  15  -1   4 2128.95 151.784   1
  15   1   4 2232.95 154.072   1
 -15  -1  -4 2332.39 155.725   1
  16   1   4 140.817 39.8280   1
  16  -1   4 193.895 49.8865   1
 -16  -1  -4 188.664 44.7246   1
 -16   1  -4 242.268 48.8195   1
  18   1   4 40.6305 41.2795   1
  18  -1   4 30.8553 42.9407   1
 -18  -1  -4 10.1378 39.4475   1
 -18   1  -4 30.5306 40.7798   1
  19   1   4 151.656 41.1671   1
 -19  -1  -4 93.0563 39.6732   1
 -19   1  -4 196.547 50.0692   1
  20  -1   4 30.8135 39.3489   1
 -20  -1  -4 20.2682 43.4021   1
 -20   1  -4 20.8359 41.1376   1
  21   1   4 51.7406 46.5309   1
  21  -1   4 41.0205 33.3869   1
 -21   1  -4 51.6096 35.0256   1
  22   1   4 10.2773 39.9620   1
  22  -1   4 10.2095 40.2955   1
 -22  -1  -4 9.75863 37.9453   1
 -22   1  -4-10.0853 43.7108   1
  23  -1   4-10.0308 40.7371   1
  23   1   4 9.96072 31.6232   1
 -23   1  -4-39.5977 48.3186   1
 -23  -1  -4 9.74901 30.2395   1
  24   1   4 9.61969 29.8413   1
  24  -1   4-39.0022 43.2798   1
 -24   1  -4 19.3372 37.0228   1
 -24  -1  -4-29.0582 37.6646   1
 -26  -2   4 41.9565 41.4597   1
  25   2  -4-31.9754 36.0717   1
 -25  -2   4 31.1650 37.2071   1
  24   2  -4-10.5404 40.9838   1
  24  -2  -4-21.5475 43.7540   1
 -24  -2   4-21.1858 47.5599   1
 -24   2   4 53.1770 45.5285   1
  23   2  -4 42.0916 44.4875   1
  23  -2  -4-21.1411 40.4817   1
 -23  -2   4-10.3777 43.3078   1
 -23   2   4 53.2024 44.4042   1
  22  -2  -4 103.405 41.1583   1
 -22   2   4 94.3829 41.7317   1
  21   2  -4 10.0811 34.1189   1
  21  -2  -4-30.2879 41.0026   1
 -21  -2   4 9.77926 34.3959   1
 -21   2   4-20.3311 45.1208   1
  20   2  -4 387.896 58.2260   1
  20  -2  -4 295.732 56.2006   1
 -20  -2   4 345.455 56.7668   1
 -20   2   4 360.926 58.3556   1
  19   2  -4 408.023 59.2162   1
  19  -2  -4 268.817 51.6783   1
 -19  -2   4 308.211 52.3587   1
 -19   2   4 232.517 49.8296   1
  18   2  -4 418.360 59.7678   1
  18  -2  -4 306.139 52.0122   1
 -18  -2   4 320.069 53.1867   1
 -18   2   4 264.409 49.3502   1
  17   2  -4 4081.26 256.583   1
  17  -2  -4 4242.34 256.744   1
 -17  -2   4 3797.49 253.643   1
 -17   2   4 4042.94 252.679   1
  16   2  -4 591.097 63.1517   1
  16  -2  -4 478.604 60.0356   1
 -16  -2   4 386.752 55.6846   1
 -16   2   4 488.456 59.5877   1
  15   2  -4 6377.04 362.918   1
 -15  -2   4 5735.84 357.260   1
  14  -2  -4 1297.84 103.071   1
 -14   2   4 1493.08 106.536   1
  13   2  -4 814.653 72.2728   1
  13  -2  -4 688.471 67.2404   1
 -13  -2   4 769.211 71.5322   1
 -13   2   4 941.914 72.4245   1
  12   2  -4 675.526 64.3658   1
 -12  -2   4 778.428 67.4723   1
 -12   2   4 659.446 62.3501   1
  12  -2  -4 784.565 66.3032   1
 -11  -2   4 307.178 40.1672   1
  11  -2  -4 279.771 37.2674   1
  10   2  -4 1594.08 105.404   1
 -10   2   4 1548.28 101.035   1
 -10  -2   4 1618.78 106.393   1
  10  -2  -4 1330.89 100.866   1
  -9  -2   4 99647.2 5204.68   1
   9   2  -4 93055.3 5201.75   1
   8   2  -4 23384.8 1192.68   1
   8  -2  -4 19840.7 1186.96   1
  -8  -2   4 21636.9 1192.30   1
  -8   2   4 22417.4 1185.71   1
   7  -2  -4 125141. 5972.54   1
  -7   2   4 99540.9 5969.00   1
   6  -2  -4 16232.0 913.926   1
  -6   2   4 16700.8 913.884   1
  -6  -2   4 17520.0 920.391   1
   6   2  -4 17140.0 919.823   1
  -5  -2   4 50502.5 2954.86   1
  -5   2   4 56243.8 2947.71   1
   5  -2  -4 54976.3 2947.60   1
   5   2  -4 54205.8 2954.82   1
  -4  -2   4 4317.39 253.967   1
   4   2  -4 4632.50 254.148   1
  -3  -2   4 17525.0 947.689   1
   3   2  -4 17194.8 947.160   1
  -2   2   4 115.994 15.3143   1
  -2  -2   4 95.4744 19.0757   1
   2   2  -4 114.908 19.6606   1
   2  -2  -4 101.742 13.4112   1
  -1  -2   4 4469.21 234.739   1
   1   2  -4 4436.07 234.900   1
   1  -2  -4 4731.46 229.896   1
   0  -2   4 5290.92 299.217   1
   0   2   4 5097.99 296.163   1
   0  -2  -4 5574.88 296.722   1
   0   2  -4 5195.03 299.557   1
   1  -2   4 13384.3 712.948   1
  -1  -2  -4 13636.3 711.299   1
  -1   2  -4 12578.6 711.596   1
   1   2   4 12194.6 709.822   1
   2   2   4 1465.16 100.320   1
  -2  -2  -4 1685.10 102.469   1
  -3   2  -4 22750.4 1249.66   1
   3  -2   4 22183.9 1250.55   1
   3   2   4 21585.2 1247.79   1
  -3  -2  -4 24740.9 1249.48   1
  -4   2  -4-5.19719 20.2268   1
   4  -2   4 21.0198 20.1395   1
   4   2   4 56.3248 26.1809   1
  -4  -2  -4 10.0925 22.6734   1
  -5   2  -4 37908.1 2022.66   1
   5  -2   4 36045.3 2022.48   1
   5   2   4 38109.8 2022.93   1
  -5  -2  -4 36230.2 2021.27   1
  -6   2  -4 8514.78 446.361   1
   6  -2   4 7610.42 442.899   1
   6   2   4 7639.17 442.695   1
  -6  -2  -4 7237.98 440.842   1
  -7   2  -4 17197.7 930.864   1
   7  -2   4 16423.0 929.308   1
   7   2   4 16631.2 930.004   1
  -7  -2  -4 16558.2 928.717   1
  -8   2  -4 5672.99 360.429   1
   8  -2   4 6280.47 363.672   1
   8   2   4 6482.19 365.938   1
  -8  -2  -4 6276.90 364.133   1
  -9   2  -4 629.847 65.2047   1
   9  -2   4 489.077 60.2633   1
   9   2   4 690.873 64.2662   1
  -9  -2  -4 527.585 59.1508   1
 -10   2  -4 6810.82 395.420   1
  10  -2   4 6384.11 393.746   1
  10   2   4 6861.16 395.655   1
 -10  -2  -4 6658.82 393.987   1
 -11   2  -4 5009.51 307.169   1
  11  -2   4 4972.72 309.018   1
  11   2   4 5286.93 309.363   1
 -11  -2  -4 4850.30 305.680   1
 -12  -2  -4 1338.06 101.804   1
 -12   2  -4 1119.56 99.2290   1
  12  -2   4 1266.13 102.414   1
  12   2   4 1011.08 94.7373   1
 -13  -2  -4 669.145 66.4300   1
 -13   2  -4 497.610 65.8074   1
  13   2   4 626.339 66.8445   1
  13  -2   4 491.236 66.1034   1
 -14  -2  -4 3071.60 195.151   1
 -14   2  -4 2561.92 194.279   1
  14   2   4 2767.76 193.173   1
  14  -2   4 3116.57 199.074   1
 -15   2  -4-9.89266 35.4540   1
  15   2   4-9.90893 30.7609   1
 -15  -2  -4 9.58756 33.1137   1
 -16   2  -4 1388.66 116.947   1
 -16  -2  -4 1350.51 117.095   1
  16  -2   4 1619.63 121.085   1
  16   2   4 1438.72 119.702   1
 -18   2  -4 41.1531 32.7250   1
  18   2   4 10.2810 39.4165   1
 -18  -2  -4 61.3133 42.6855   1
  19  -2   4 41.6408 42.2917   1
  19   2   4-20.7528 43.8746   1
 -19  -2  -4 40.4381 43.8286   1
 -20   2  -4 71.8521 48.1459   1
  20  -2   4 10.4030 42.2609   1
  20   2   4-40.6507 44.0571   1
 -20  -2  -4 40.5734 47.5775   1
 -21   2  -4 30.6004 42.5735   1
  21  -2   4-10.2921 42.9569   1
  21   2   4 19.9899 41.7176   1
 -21  -2  -4 40.9026 45.9240   1
 -22  -2  -4-39.5966 45.4605   1
 -22   2  -4 81.0435 49.9340   1
  22   2   4-10.0786 44.2273   1
  22  -2   4 60.6554 43.8308   1
 -23   2  -4-19.9337 39.9109   1
  23  -2   4 19.8915 36.2525   1
 -24   2  -4-29.0133 34.6560   1
 -24  -2  -4 37.4084 46.0971   1
  24  -2   4 39.2529 40.4182   1
  24   2   4 58.5871 47.6728   1
  25   3  -4-21.0502 41.5489   1
 -25  -3   4-10.4144 41.7120   1
  24  -3  -4 10.7191 37.7019   1
 -24   3   4-21.4777 36.3458   1
 -24  -3   4-10.2854 39.9942   1
 -23   3   4 21.1946 39.3034   1
  23  -3  -4 10.5736 36.5101   1
  23   3  -4 20.8518 36.6857   1
 -23  -3   4 30.4021 42.8511   1
 -22   3   4 41.4457 36.6306   1
  22  -3  -4 62.7111 37.6183   1
  22   3  -4 52.0395 43.5850   1
 -22  -3   4 129.133 46.7292   1
 -21   3   4 111.305 42.4610   1
  21  -3  -4 51.2648 43.0181   1
  21   3  -4 71.9422 38.9945   1
 -21  -3   4 98.8003 44.0846   1
 -20   3   4 9.82994 37.6615   1
  20  -3  -4 9.96393 37.5738   1
  20   3  -4 40.5625 34.3449   1
 -20  -3   4 29.4025 30.4292   1
 -19   3   4 645.343 73.7822   1
  19  -3  -4 787.989 77.8060   1
  19   3  -4 748.785 80.7130   1
 -19  -3   4 608.855 75.3595   1
 -18   3   4 1481.88 114.922   1
  18  -3  -4 1341.37 111.799   1
 -17   3   4 561.296 64.1727   1
  17  -3  -4 522.932 63.0384   1
  17   3  -4 542.410 63.5351   1
 -17  -3   4 609.535 64.1401   1
 -16   3   4 1530.32 110.955   1
 -16  -3   4 1348.52 108.003   1
  16   3  -4 1412.54 109.985   1
  16  -3  -4 1135.61 103.469   1
 -15  -3   4 24.6898 33.0050   1
  15   3  -4 42.5449 30.5292   1
  14  -3  -4 463.690 51.1121   1
 -14  -3   4 339.992 50.4021   1
 -14   3   4 364.986 48.7225   1
  14   3  -4 348.939 51.0949   1
 -13   3   4 11626.8 656.825   1
  13  -3  -4 11659.3 656.724   1
 -12   3   4 8370.52 463.745   1
  12  -3  -4 8035.81 462.566   1
  12   3  -4 8099.43 466.784   1
 -12  -3   4 7886.47 466.425   1
 -11   3   4 4871.23 272.076   1
 -11  -3   4 4622.31 275.358   1
  11  -3  -4 4559.28 270.654   1
  11   3  -4 4264.42 273.360   1
 -10  -3   4 144.671 32.5601   1
  10  -3  -4 121.040 25.2140   1
  10   3  -4 113.996 27.4633   1
   9   3  -4 10384.0 587.449   1
  -9  -3   4 10505.6 586.982   1
   8   3  -4 30943.9 1620.69   1
  -8   3   4 29007.4 1611.56   1
  -8  -3   4 29321.7 1618.67   1
   7   3  -4 8763.34 508.854   1
   7  -3  -4 8764.78 503.937   1
  -7   3   4 9381.76 503.454   1
  -7  -3   4 9531.93 512.254   1
  -6   3   4 77865.8 4042.45   1
   6  -3  -4 71836.7 4041.98   1
  -5   3   4 1713.45 94.5698   1
   5  -3  -4 1633.40 94.3610   1
  -5  -3   4 1330.51 101.366   1
   5   3  -4 1454.02 101.387   1
   4  -3  -4 59135.3 3210.99   1
   4   3  -4 59306.1 3218.85   1
  -4  -3   4 60383.0 3219.53   1
  -4   3   4 59354.3 3210.92   1
  -3   3   4 285.410 23.0083   1
  -3  -3   4 276.637 31.6739   1
   3  -3  -4 185.931 21.3813   1
   3   3  -4 257.922 30.4363   1
  -2  -3   4 20892.7 1144.88   1
   2   3  -4 21618.5 1144.88   1
   2  -3  -4 20210.5 1137.53   1
  -2   3   4 21338.2 1137.70   1
  -1  -3   4 26820.4 1389.64   1
   1   3  -4 27092.3 1389.51   1
   1  -3  -4 26552.2 1384.39   1
  -1   3   4 22607.8 1383.32   1
   0  -3  -4 34502.8 1933.21   1
   0   3   4 36873.3 1934.51   1
  -1  -3  -4 47399.3 2426.66   1
   1   3   4 42454.4 2423.72   1
   2  -3   4 31657.9 1684.81   1
  -2   3  -4 30144.2 1683.78   1
   3  -3   4 518.545 49.0850   1
  -3   3  -4 493.185 47.5099   1
  -3  -3  -4 469.807 46.9697   1
   3   3   4 455.452 46.2979   1
   4  -3   4 16295.3 984.392   1
   4   3   4 18092.2 985.294   1
  -4   3  -4 18866.0 985.939   1
  -4  -3  -4 18177.2 985.698   1
   5  -3   4 28587.2 1512.05   1
  -5   3  -4 25866.8 1508.73   1
   5   3   4 27056.8 1509.33   1
  -5  -3  -4 28879.9 1511.66   1
   6   3   4 25066.4 1316.13   1
   6  -3   4 23640.0 1314.60   1
  -6  -3  -4 22760.9 1312.71   1
  -6   3  -4 24069.0 1314.34   1
   7   3   4 18891.9 1025.80   1
   7  -3   4 18450.9 1024.84   1
  -7  -3  -4 18179.0 1024.86   1
  -7   3  -4 18309.9 1024.59   1
   9   3   4 1734.58 133.672   1
   9  -3   4 1850.63 133.020   1
  -9  -3  -4 1805.80 131.848   1
  -9   3  -4 1971.83 133.865   1
  10   3   4 6791.53 392.043   1
  10  -3   4 6377.22 389.422   1
 -10  -3  -4 6837.64 390.719   1
 -10   3  -4 6267.16 388.026   1
  11   3   4 1354.98 106.944   1
  11  -3   4 1316.55 108.270   1
 -11  -3  -4 1309.07 104.914   1
 -11   3  -4 1255.15 106.129   1
  12   3   4 1497.42 115.393   1
  12  -3   4 1342.43 111.303   1
 -12  -3  -4 1380.60 113.067   1
 -12   3  -4 1350.98 110.633   1
  13  -3   4 1635.04 130.106   1
 -13   3  -4 1845.57 134.229   1
  14   3   4 1156.19 96.7112   1
  14  -3   4 914.060 91.2366   1
 -14   3  -4 901.850 90.4520   1
 -14  -3  -4 1083.41 93.9527   1
  15   3   4 1166.84 100.008   1
  15  -3   4 1015.81 96.0953   1
 -15  -3  -4 1087.28 97.6373   1
 -15   3  -4 992.411 95.2696   1
  16   3   4 9.96163 29.3959   1
  16  -3   4-10.1254 38.1629   1
 -16  -3  -4-38.3351 30.4315   1
 -16   3  -4 10.0192 36.5246   1
  17   3   4 234.336 49.4406   1
 -17  -3  -4 237.381 48.0930   1
  18   3   4 124.791 47.9047   1
  18  -3   4 30.8271 40.1514   1
 -18  -3  -4 80.1507 43.6030   1
 -18   3  -4 61.7688 40.8244   1
  19   3   4 61.7438 46.2287   1
  19  -3   4-10.3055 30.4444   1
 -19  -3  -4-40.7073 41.3587   1
 -19   3  -4 93.3962 39.7640   1
  20   3   4-20.5239 41.6783   1
  20  -3   4-10.3616 44.3590   1
 -20  -3  -4-10.2004 40.8491   1
 -20   3  -4 10.3042 45.7374   1
  21   3   4-20.4641 34.6284   1
  21  -3   4-10.3526 43.1957   1
 -21  -3  -4 39.8771 33.0575   1
 -21   3  -4-30.5997 43.6642   1
  22   3   4 59.3975 40.8194   1
  22  -3   4 20.6739 40.8582   1
 -22   3  -4 39.6704 40.3388   1
  23   3   4-9.61285 41.6675   1
 -23  -3  -4 39.3371 44.6576   1
 -23   3  -4 9.67911 35.2865   1
  24  -3   4 29.6115 44.3280   1
 -24   3  -4 9.43442 39.8920   1
  26   4  -4 20.7892 36.6473   1
 -26  -4   4 71.5065 40.3974   1
  25   4  -4-31.5262 36.9601   1
 -25  -4   4 30.5193 41.3148   1
  24   4  -4-10.3767 39.7318   1
 -24  -4   4 9.98741 41.6724   1
 -24   4   4 10.4948 42.0255   1
  23   4  -4-20.8217 42.2938   1
  23  -4  -4 10.8044 33.5299   1
 -23  -4   4-30.5366 44.1286   1
 -23   4   4-41.2408 40.1032   1
  22   4  -4-10.5025 29.3154   1
  22  -4  -4-31.9929 40.8363   1
 -22  -4   4 20.2105 32.0867   1
 -22   4   4 71.5668 46.9378   1
  21  -4  -4 62.6358 40.1075   1
 -21   4   4 60.1104 39.0942   1
  20   4  -4-10.4058 33.7794   1
  20  -4  -4 20.1771 32.0298   1
 -20  -4   4-9.98780 34.4722   1
 -20   4   4 19.6666 35.8435   1
  19   4  -4 222.001 45.9668   1
  19  -4  -4 222.877 48.4525   1
 -19  -4   4 253.023 47.2889   1
 -19   4   4 219.610 45.5517   1
  18   4  -4 197.012 44.6352   1
  18  -4  -4 148.893 43.1981   1
 -18  -4   4 131.825 40.3023   1
 -18   4   4 201.736 46.8988   1
  17   4  -4 226.520 48.4008   1
  17  -4  -4 238.261 44.9941   1
 -17  -4   4 84.0770 36.5706   1
 -17   4   4 201.858 42.7446   1
  16   4  -4 1660.25 122.844   1
 -16   4   4 1531.00 117.671   1
  16  -4  -4 1547.70 119.068   1
 -16  -4   4 1507.35 119.325   1
 -15   4   4 109.218 33.9863   1
  15  -4  -4 47.5115 30.9685   1
 -15  -4   4 112.992 36.8100   1
 -14  -4   4 1188.50 102.737   1
 -14   4   4 1493.16 103.901   1
  14  -4  -4 1330.88 101.878   1
 -13   4   4 2054.72 138.175   1
  13  -4  -4 2178.41 140.044   1
 -13  -4   4 1860.37 140.144   1
  13   4  -4 2027.59 142.771   1
  12   4  -4-36.8209 28.2013   1
  12  -4  -4-25.3361 25.3687   1
 -12   4   4 18.1625 24.5921   1
 -12  -4   4 7.38816 28.2930   1
  11  -4  -4 2718.78 186.023   1
 -11   4   4 2922.65 186.719   1
  11   4  -4 3383.04 195.801   1
 -11  -4   4 3322.49 197.382   1
  10  -4  -4 7293.59 393.412   1
 -10   4   4 6670.36 391.583   1
 -10  -4   4 6622.40 397.430   1
  10   4  -4 6851.80 399.044   1
   9  -4  -4 2271.26 146.277   1
  -9  -4   4 2410.98 153.458   1
   9   4  -4 2455.02 156.206   1
  -8  -4   4 5255.70 302.319   1
   8   4  -4 5023.17 300.175   1
  -7   4   4 10.7231 17.9714   1
  -7  -4   4-5.20406 21.4505   1
   7   4  -4 63.2274 23.1352   1
  -6   4   4 23611.7 1261.53   1
   6   4  -4 23286.6 1269.75   1
  -6  -4   4 23361.2 1270.16   1
   6  -4  -4 22499.3 1261.08   1
  -5   4   4 36800.1 1987.80   1
   5   4  -4 35835.5 1995.73   1
  -5  -4   4 35662.1 1995.89   1
   5  -4  -4 37665.7 1988.51   1
  -4   4   4 22917.4 1215.53   1
   4   4  -4 22900.7 1223.62   1
  -4  -4   4 22192.9 1223.03   1
   4  -4  -4 21504.7 1215.20   1
   3   4  -4 17416.1 983.512   1
  -3   4   4 18342.4 976.876   1
   3  -4  -4 17853.1 976.622   1
  -3  -4   4 17789.2 984.928   1
   2   4  -4 109160. 5959.95   1
  -2   4   4 110475. 5953.81   1
   2  -4  -4 109148. 5954.29   1
  -2  -4   4 112566. 5960.32   1
   1   4  -4 7182.43 402.783   1
  -1  -4   4 6747.69 402.624   1
  -1   4   4 7085.44 397.348   1
   1  -4  -4 7358.97 398.111   1
   0  -4   4 68966.6 3597.95   1
   0   4  -4 65231.8 3596.50   1
   0  -4  -4 67592.7 3594.13   1
   0   4   4 64169.9 3592.97   1
   1  -4   4 12223.4 664.656   1
  -1   4  -4 11628.8 663.490   1
   2  -4   4 3488.44 212.652   1
  -2   4  -4 3680.87 212.495   1
  -2  -4  -4 3347.23 208.523   1
   2   4   4 3542.47 210.526   1
   3  -4   4 25784.9 1428.13   1
  -3   4  -4 27125.7 1428.71   1
  -3  -4  -4 26202.4 1429.04   1
   3   4   4 25213.9 1424.96   1
   4  -4   4 113508. 6203.01   1
   4   4   4 116489. 6201.98   1
  -4   4  -4 111223. 6202.13   1
  -4  -4  -4 117303. 6203.24   1
   5  -4   4 17718.2 1054.05   1
   5   4   4 20040.5 1055.85   1
  -5   4  -4 20011.0 1056.85   1
  -5  -4  -4 18643.3 1054.50   1
   6  -4   4 2966.07 193.211   1
   6   4   4 3206.69 195.221   1
  -6   4  -4 2889.71 192.057   1
  -6  -4  -4 3172.96 195.801   1
   7  -4   4 695.597 66.4055   1
   7   4   4 629.026 66.0174   1
  -7   4  -4 657.382 64.3078   1
  -7  -4  -4 798.756 70.2825   1
   8  -4   4 9301.41 539.446   1
   8   4   4 9079.64 539.372   1
  -8   4  -4 9850.86 539.972   1
  -8  -4  -4 9280.95 539.018   1
   9  -4   4 813.016 77.7982   1
   9   4   4 833.100 76.8184   1
  -9   4  -4 743.916 73.9136   1
  -9  -4  -4 997.560 81.5259   1
  10  -4   4 846.449 82.4880   1
  10   4   4 956.035 85.0971   1
 -10  -4  -4 1023.43 85.5696   1
 -10   4  -4 769.690 78.4385   1
 -11   4  -4 484.377 59.5814   1
  11  -4   4 567.962 63.0307   1
 -11  -4  -4 471.160 61.4204   1
  11   4   4 610.262 68.7223   1
 -12   4  -4 63.4672 34.8537   1
  12  -4   4 74.4262 36.3061   1
 -12  -4  -4 9.05099 32.5649   1
  12   4   4 95.0268 47.8015   1
 -13  -4  -4 2149.50 153.843   1
  13   4   4 2049.21 153.101   1
 -14   4  -4 403.895 58.5933   1
  14  -4   4 365.060 58.0201   1
 -14  -4  -4 460.781 59.5767   1
  14   4   4 378.846 57.7598   1
 -15   4  -4 127.806 40.1564   1
 -15  -4  -4 135.902 36.8489   1
  15   4   4 100.645 38.1434   1
 -16   4  -4 495.163 65.7516   1
  16  -4   4 557.155 69.1417   1
 -16  -4  -4 447.892 63.8094   1
  16   4   4 445.212 66.9565   1
 -17   4  -4 60.1744 39.1600   1
  17  -4   4 41.8082 44.3259   1
 -17  -4  -4 98.3996 37.2556   1
  17   4   4 51.0081 32.5853   1
 -18   4  -4 120.949 49.3253   1
  18  -4   4 115.695 45.1212   1
 -18  -4  -4 255.988 50.8999   1
  18   4   4 71.0664 46.7364   1
 -19   4  -4 10.0693 42.0146   1
  19  -4   4-21.0414 42.7271   1
 -20   4  -4-40.1159 40.7425   1
  20  -4   4-52.4739 40.1968   1
 -20  -4  -4 10.0246 42.9264   1
  20   4   4 10.3031 41.8553   1
 -21   4  -4 9.98237 42.7366   1
  21  -4   4 10.4109 40.4843   1
  22  -4   4-20.4587 33.9301   1
 -22   4  -4 39.4044 38.8888   1
 -22  -4  -4-49.2616 34.6615   1
 -23  -4  -4-28.4470 41.1104   1
  23   4   4-9.83489 44.1693   1
 -24   4  -4 9.39926 45.8835   1
  24  -4   4 19.3476 42.4418   1
 -26  -5   4 49.7025 44.1271   1
  26   5  -4-20.4747 40.4111   1
 -25  -5   4 19.8302 45.5245   1
  25   5  -4-51.9118 43.3277   1
 -24  -5   4-30.1489 31.9481   1
  24   5  -4-31.3277 34.6664   1
 -23   5   4-10.3887 37.2226   1
  23  -5  -4-10.6804 38.9440   1
 -23  -5   4-20.3793 44.1744   1
  23   5  -4-42.2381 41.0713   1
 -22   5   4 51.1616 41.1281   1
  22  -5  -4 10.5274 39.1904   1
 -22  -5   4 20.5732 33.5804   1
 -21   5   4 60.0375 39.2760   1
  21  -5  -4 134.304 42.8728   1
 -21  -5   4 110.756 43.4359   1
  21   5  -4 96.4780 42.6478   1
 -20   5   4 9.73178 39.5228   1
  20  -5  -4 10.0844 33.4395   1
 -20  -5   4-39.9244 44.3012   1
  20   5  -4 31.2366 42.2860   1
 -19  -5   4 246.453 54.3941   1
  19   5  -4 212.686 50.9649   1
 -18   5   4 54.3362 34.1854   1
  18   5  -4 9.91218 32.2363   1
 -18  -5   4 29.0477 29.3754   1
  18  -5  -4 56.3344 38.1814   1
  17  -5  -4 1014.81 91.8850   1
 -17   5   4 1056.81 91.9269   1
  16   5  -4 286.222 50.6752   1
  16  -5  -4 425.563 53.8813   1
 -16   5   4 379.180 51.2075   1
 -15   5   4 1253.12 96.7971   1
  15  -5  -4 1056.73 93.9338   1
 -15  -5   4 1358.71 103.480   1
  15   5  -4 1114.40 98.9675   1
  14   5  -4 42.2745 30.2826   1
  14  -5  -4-7.50213 24.8771   1
 -14  -5   4-8.48051 31.4404   1
 -14   5   4-7.33531 27.1949   1
  13   5  -4 8.13432 28.1778   1
 -13   5   4 69.3854 30.5320   1
  13  -5  -4 83.7631 29.9788   1
 -13  -5   4 24.5361 26.6586   1
  12  -5  -4 1990.33 132.331   1
 -12  -5   4 1941.56 137.999   1
  12   5  -4 1788.53 138.041   1
 -12   5   4 1938.94 130.931   1
  11  -5  -4 5832.80 345.560   1
 -11  -5   4 6045.32 352.548   1
  11   5  -4 6057.33 354.419   1
 -11   5   4 5882.76 345.976   1
  10  -5  -4 5700.44 353.924   1
 -10  -5   4 6345.05 362.011   1
  10   5  -4 6376.48 364.477   1
 -10   5   4 6274.86 355.039   1
   9  -5  -4 24964.8 1387.27   1
  -9  -5   4 24680.6 1394.02   1
  -9   5   4 26184.6 1388.14   1
   9   5  -4 25425.7 1395.63   1
   8  -5  -4 28.1766 20.1237   1
   8   5  -4 6.21461 27.9170   1
  -8  -5   4 6.27370 28.8149   1
   7   5  -4 15842.7 909.386   1
  -7  -5   4 16979.4 910.589   1
  -6  -5   4 36616.5 1932.59   1
   6   5  -4 34783.5 1931.27   1
  -6   5   4 34999.2 1923.57   1
  -5  -5   4 4267.12 254.293   1
   5   5  -4 4544.02 255.775   1
  -5   5   4 4260.58 247.008   1
   5  -5  -4 4170.57 246.447   1
  -4  -5   4 21101.5 1163.06   1
   4   5  -4 21369.8 1163.23   1
  -4   5   4 21773.5 1156.18   1
   4  -5  -4 20447.5 1156.02   1
   3  -5  -4 127870. 6701.23   1
  -3  -5   4 123030. 6707.59   1
   3   5  -4 119090. 6707.46   1
  -3   5   4 124498. 6700.90   1
   2  -5  -4 997.841 66.5514   1
  -2   5   4 920.409 64.9510   1
  -2  -5   4 975.606 72.1923   1
   1   5  -4 113.355 29.3794   1
  -1  -5   4 147.773 32.8915   1
   0  -5  -4 17.4128 21.0486   1
   0  -5   4-16.4030 26.6922   1
   0   5   4 17.3454 20.9671   1
   1  -5   4 13317.5 749.885   1
  -1   5  -4 13533.7 750.085   1
  -1  -5  -4 13726.4 747.799   1
   1   5   4 13292.9 748.149   1
   2  -5   4 317.676 41.6599   1
  -2   5  -4 236.346 39.8021   1
  -2  -5  -4 255.881 34.1509   1
   2   5   4 322.637 39.8776   1
   3  -5   4 36423.1 1968.41   1
  -3   5  -4 33476.9 1966.70   1
  -3  -5  -4 37440.8 1965.73   1
   3   5   4 36597.9 1966.08   1
   4  -5   4 143.021 31.1894   1
  -4   5  -4 123.323 32.0595   1
  -4  -5  -4 174.695 35.9197   1
   4   5   4 154.915 33.9622   1
  -5   5  -4 2504.41 156.101   1
   5  -5   4 2320.11 154.446   1
   5   5   4 2342.26 154.475   1
  -5  -5  -4 2189.92 153.981   1
  -6   5  -4 1521.09 116.719   1
   6  -5   4 1587.44 118.807   1
  -6  -5  -4 1891.89 124.288   1
   6   5   4 1647.13 117.924   1
  -8   5  -4 384.791 51.5661   1
   8   5   4 351.561 49.4693   1
  -8  -5  -4 315.099 48.4193   1
   8  -5   4 387.086 54.5192   1
   9  -5   4 3562.59 222.267   1
   9   5   4 3638.62 223.347   1
  -9   5  -4 3409.72 220.455   1
  -9  -5  -4 3242.67 220.173   1
  10  -5   4 1453.92 116.393   1
  10   5   4 1440.59 116.695   1
 -10  -5  -4 1509.46 116.337   1
 -10   5  -4 1547.90 115.965   1
 -11   5  -4 602.951 69.2484   1
  11   5   4 588.130 69.2104   1
 -11  -5  -4 773.005 75.7550   1
  11  -5   4 613.646 69.0920   1
  12  -5   4 1871.77 140.879   1
 -12   5  -4 1913.52 139.193   1
 -13   5  -4 102.532 42.2962   1
  13  -5   4 135.162 45.6869   1
 -13  -5  -4 94.5675 38.8916   1
  13   5   4 128.021 41.0061   1
 -14   5  -4 639.759 65.6873   1
  14   5   4 522.136 67.0621   1
  14  -5   4 524.180 63.4785   1
 -14  -5  -4 471.084 61.3969   1
  15  -5   4 1069.49 95.3784   1
  15   5   4 1065.03 97.5796   1
 -15   5  -4 974.104 91.7686   1
 -15  -5  -4 955.821 94.2951   1
 -16   5  -4-19.7893 29.9703   1
  17   5   4-10.3310 41.3694   1
 -17  -5  -4 9.93819 36.8444   1
  17  -5   4-10.3585 43.2208   1
  18   5   4 10.1986 32.4696   1
  18  -5   4 20.8009 35.9780   1
 -18  -5  -4 59.8105 31.7411   1
 -18   5  -4 90.2826 39.0809   1
  19   5   4 41.6576 45.7340   1
 -19  -5  -4 38.3803 41.6408   1
  20   5   4 40.4142 40.5440   1
  20  -5   4 61.8640 32.8398   1
 -20  -5  -4 49.0974 39.4090   1
 -20   5  -4 40.0828 35.3420   1
  21   5   4-10.1705 36.4340   1
  21  -5   4-20.4076 43.6869   1
 -21  -5  -4-39.1946 38.6795   1
 -21   5  -4 19.8442 38.5866   1
  22   5   4 9.87847 41.7643   1
  22  -5   4 10.0360 45.0668   1
 -22  -5  -4 29.2302 39.5781   1
 -22   5  -4 9.81441 45.0625   1
  23   5   4-19.2879 32.6386   1
  23  -5   4 29.3801 38.0797   1
 -23   5  -4-9.70932 43.5932   1
  26   6  -4-20.2569 32.1827   1
 -26  -6   4-29.0173 38.1976   1
  25   6  -4 51.5369 44.7396   1
 -25  -6   4 39.6459 46.5438   1
  24   6  -4 10.4825 36.1796   1
 -24  -6   4-20.2568 41.1342   1
  23   6  -4-10.6347 41.9762   1
 -23  -6   4-10.3362 44.2515   1
  22   6  -4-21.6172 42.0356   1
 -22  -6   4-10.2078 44.2495   1
  21   6  -4 127.019 49.1939   1
  21  -6  -4 145.390 49.3004   1
 -21  -6   4 131.899 47.2051   1
 -21   6   4 165.704 47.1272   1
  20  -6  -4 244.175 54.1016   1
 -20   6   4 310.325 54.1538   1
  19   6  -4 154.174 48.4549   1
 -19   6   4 166.378 47.6156   1
  19  -6  -4 98.1866 42.3750   1
 -19  -6   4 218.811 50.2035   1
  18   6  -4 49.7556 30.2254   1
 -18   6   4 28.3326 35.6788   1
 -18  -6   4 9.87639 29.2457   1
  18  -6  -4 123.126 41.6212   1
  17   6  -4 38.8251 37.7578   1
  17  -6  -4 27.3240 35.4327   1
 -17   6   4-9.05403 34.6858   1
 -17  -6   4 29.4495 40.4325   1
  16  -6  -4 961.020 86.4731   1
 -16   6   4 837.696 84.5872   1
 -15   6   4 422.660 55.4812   1
 -15  -6   4 345.478 54.5386   1
  15  -6  -4 455.820 56.4036   1
  14   6  -4 105.783 37.2919   1
 -14  -6   4 124.064 43.2747   1
  13  -6  -4 9826.35 565.923   1
 -13   6   4 9856.78 565.779   1
  13   6  -4 10277.0 572.099   1
 -13  -6   4 9718.66 572.155   1
  12  -6  -4 47.7526 25.3315   1
 -12   6   4 13.8882 23.0711   1
  12   6  -4 8.35933 30.5038   1
 -12  -6   4 32.8567 33.3902   1
  11  -6  -4 1362.57 102.385   1
 -11   6   4 1307.53 100.155   1
  11   6  -4 1592.19 114.476   1
 -11  -6   4 1303.64 104.105   1
 -10   6   4 48.8027 26.3898   1
  10  -6  -4 93.3784 27.2468   1
  -9  -6   4 22.1524 32.7784   1
   9  -6  -4 39.2636 22.7853   1
   9   6  -4-7.01213 26.4310   1
  -9   6   4-11.0091 20.7508   1
   8   6  -4 956.002 79.2639   1
  -8   6   4 887.093 71.1505   1
   8  -6  -4 812.613 70.2797   1
   7   6  -4 4933.27 286.585   1
  -7  -6   4 4935.39 286.384   1
   7  -6  -4 4523.60 277.855   1
  -6   6   4 668.186 58.4502   1
   6   6  -4 731.523 64.7966   1
  -6  -6   4 823.611 69.8189   1
   6  -6  -4 777.887 60.2113   1
  -5   6   4 4520.08 265.418   1
   5   6  -4 4621.27 272.808   1
  -5  -6   4 4610.06 273.557   1
   4   6  -4 2347.26 160.151   1
  -4  -6   4 2164.52 158.557   1
   4  -6  -4 2566.66 156.289   1
  -3   6   4 164999. 8518.03   1
   3   6  -4 137381. 8523.97   1
  -3  -6   4 166631. 8524.65   1
   3  -6  -4 159280. 8517.90   1
   2   6  -4 32128.0 1791.88   1
  -2   6   4 32493.1 1785.96   1
   2  -6  -4 32865.2 1786.64   1
  -2  -6   4 33730.7 1793.08   1
   1   6  -4 26277.1 1412.80   1
  -1   6   4 25530.3 1406.59   1
   1  -6  -4 26318.8 1407.72   1
  -1  -6   4 24712.2 1411.18   1
   0   6   4 11663.8 631.039   1
   0  -6  -4 11120.1 630.431   1
   0   6  -4 10586.5 632.618   1
   0  -6   4 11834.9 635.768   1
  -1  -6  -4 33.1371 23.7289   1
   1  -6   4 63.1766 24.6480   1
  -1   6  -4 18.4269 21.2955   1
   1   6   4 37.5420 24.1642   1
   2  -6   4 9977.92 545.008   1
  -2   6  -4 8332.49 543.140   1
  -2  -6  -4 9547.23 542.019   1
   2   6   4 10415.3 543.568   1
   3  -6   4 56128.5 2939.75   1
  -3   6  -4 54552.9 2938.73   1
  -3  -6  -4 54297.0 2936.84   1
   3   6   4 51001.4 2938.52   1
   4  -6   4 1028.24 81.9998   1
  -4   6  -4 873.794 79.0559   1
  -4  -6  -4 990.272 80.6497   1
   4   6   4 1044.23 82.4862   1
   5  -6   4 2803.91 195.696   1
  -5   6  -4 3173.34 197.895   1
  -5  -6  -4 3300.54 198.062   1
   5   6   4 3013.43 194.951   1
  -7   6  -4 5138.99 310.331   1
   7  -6   4 5139.78 310.128   1
  -7  -6  -4 4898.89 309.571   1
   7   6   4 5281.83 311.141   1
   8  -6   4 733.879 68.8852   1
  -8  -6  -4 708.088 67.8938   1
  -8   6  -4 626.055 66.0775   1
  -9   6  -4 118.209 39.8346   1
   9   6   4 162.753 39.9754   1
   9  -6   4 94.7188 35.2221   1
  -9  -6  -4 166.599 44.9912   1
 -10   6  -4 4405.92 255.652   1
  10  -6   4 3887.87 252.081   1
 -10  -6  -4 4068.26 253.697   1
  10   6   4 3574.82 249.265   1
 -11  -6  -4 312.795 52.5062   1
  11  -6   4 450.516 59.7272   1
 -11   6  -4 384.239 58.4912   1
  11   6   4 402.605 57.2878   1
 -12  -6  -4-9.44721 37.2927   1
  12   6   4 38.6900 37.6162   1
 -13   6  -4 124.333 41.4968   1
  13   6   4 158.313 45.4324   1
  13  -6   4 126.062 38.3060   1
 -13  -6  -4 96.2819 40.7381   1
  14   6   4 571.680 67.0275   1
 -14  -6  -4 467.004 62.5179   1
  14  -6   4 600.577 66.8423   1
 -14   6  -4 685.109 70.6897   1
 -15   6  -4 358.444 58.8729   1
 -15  -6  -4 278.546 50.0833   1
  15   6   4 319.843 55.8152   1
 -16  -6  -4 1611.64 120.035   1
  16   6   4 1154.69 112.930   1
 -17   6  -4 468.645 69.4951   1
  17  -6   4 460.752 71.1562   1
 -17  -6  -4 644.894 70.1826   1
  17   6   4 366.263 62.4775   1
 -18   6  -4-10.2230 36.6570   1
  18  -6   4 51.4152 38.7925   1
 -18  -6  -4 29.9784 28.7498   1
  18   6   4 51.8030 31.4109   1
 -19   6  -4 51.1093 46.9374   1
  19  -6   4 20.6907 43.1785   1
 -19  -6  -4-19.6482 37.6304   1
  19   6   4 40.8373 42.0471   1
 -20   6  -4 30.4615 43.4724   1
  20  -6   4 20.5824 41.2155   1
 -20  -6  -4 9.66514 40.3331   1
  20   6   4-10.1233 45.9703   1
 -21   6  -4-10.0633 44.1447   1
  21  -6   4-30.6913 45.9340   1
 -21  -6  -4 19.1056 39.8603   1
  21   6   4-9.85021 38.8780   1
 -22   6  -4 9.99248 45.8767   1
  22  -6   4-30.0683 42.9105   1
 -22  -6  -4-37.9579 32.1214   1
  22   6   4 88.9426 36.0273   1
 -23   6  -4 48.7990 41.2670   1
  23  -6   4-9.85786 37.7582   1
  26   7  -4 50.0049 49.7770   1
 -26  -7   4 19.2387 45.6129   1
  25   7  -4-20.5176 36.7443   1
 -25  -7   4 9.91131 40.2526   1
  24   7  -4-20.9820 38.8944   1
 -24  -7   4 30.6014 41.4268   1
  23   7  -4 31.9732 44.4823   1
 -23  -7   4 10.1557 43.4888   1
 -22   7   4 73.8409 47.5284   1
 -21  -7   4 10.2142 43.2184   1
 -21   7   4 41.4295 40.9234   1
  21  -7  -4 31.5068 40.2583   1
  21   7  -4 62.9550 47.1486   1
 -20  -7   4-10.1363 43.9326   1
 -20   7   4 60.7389 43.8755   1
  20  -7  -4-20.5218 40.4987   1
  20   7  -4-52.3987 43.7277   1
 -19   7   4 669.777 74.1109   1
  19  -7  -4 629.353 72.7641   1
 -18  -7   4 1087.22 103.560   1
  18   7  -4 1187.45 102.915   1
  17  -7  -4 838.423 80.4185   1
 -17   7   4 804.288 79.2166   1
  17   7  -4 608.390 73.8836   1
 -16  -7   4 507.569 67.4308   1
  16  -7  -4 658.894 71.9781   1
 -16   7   4 653.907 71.0305   1
  16   7  -4 745.821 73.8778   1
 -15   7   4 112.426 38.5879   1
  15  -7  -4 42.6861 31.3686   1
  14  -7  -4 8.26343 32.6246   1
 -14   7   4 24.4888 32.2280   1
  14   7  -4 17.9726 29.8099   1
 -14  -7   4 9.68545 36.5104   1
  13   7  -4 161.899 39.0866   1
 -13  -7   4 89.6453 38.4853   1
  12  -7  -4 8848.58 527.501   1
 -12   7   4 9731.88 528.882   1
  12   7  -4 8491.36 531.747   1
 -12  -7   4 9666.99 534.316   1
  11  -7  -4 126.407 31.7809   1
 -11   7   4 206.509 35.4392   1
 -11  -7   4 126.190 39.2779   1
  11   7  -4 241.190 47.1729   1
 -10  -7   4 113.750 33.9045   1
  10  -7  -4 97.9328 27.4414   1
 -10   7   4 102.503 29.6076   1
  10   7  -4 97.2346 31.5124   1
   9   7  -4 702.352 67.8835   1
  -9  -7   4 823.120 71.9816   1
  -9   7   4 878.701 68.0961   1
   9  -7  -4 617.742 62.7921   1
   8  -7  -4 14097.6 785.604   1
  -7  -7   4 1671.77 120.952   1
   7   7  -4 1599.52 119.929   1
  -7   7   4 1778.32 115.361   1
   7  -7  -4 1676.26 115.878   1
  -6  -7   4 9680.73 538.118   1
   6   7  -4 9549.74 536.600   1
  -6   7   4 9323.04 529.038   1
   6  -7  -4 9144.64 528.892   1
  -5  -7   4 908.486 80.9054   1
   5   7  -4 959.690 79.7167   1
  -5   7   4 1013.03 75.3498   1
   5  -7  -4 955.791 74.6498   1
  -4  -7   4 15229.7 817.587   1
   4  -7  -4 14262.7 809.619   1
   4   7  -4 13398.3 815.481   1
  -4   7   4 15517.8 811.596   1
   3  -7  -4 9669.82 550.148   1
  -3  -7   4 9449.18 556.550   1
   3   7  -4 9776.13 558.264   1
  -3   7   4 10202.6 551.123   1
   2  -7  -4 31388.4 1832.12   1
  -2   7   4 35018.9 1833.93   1
   2   7  -4 33705.0 1838.84   1
  -2  -7   4 34686.6 1840.90   1
   1  -7  -4 3031.06 176.573   1
  -1   7   4 2501.76 172.306   1
   1   7  -4 3095.60 180.602   1
  -1  -7   4 2662.52 177.986   1
   0  -7  -4 5.81863 23.6501   1
   0   7   4 34.2888 23.5486   1
   0   7  -4-6.70022 23.5848   1
   0  -7   4 47.6614 25.6777   1
   1  -7   4 41.3180 27.6186   1
  -1   7  -4 20.2411 25.0610   1
  -1  -7  -4-6.07747 26.0625   1
   1   7   4 54.9253 23.4181   1
   2  -7   4 25976.9 1495.05   1
  -2   7  -4 27584.2 1495.85   1
   2   7   4 27208.5 1492.70   1
  -2  -7  -4 27964.0 1495.25   1
   3  -7   4 16835.5 970.505   1
  -3   7  -4 17222.2 970.044   1
   3   7   4 18030.7 971.158   1
  -3  -7  -4 17651.8 971.165   1
   4   7   4 3971.31 236.040   1
  -4  -7  -4 3537.70 230.553   1
  -5   7  -4 12597.3 700.027   1
   5  -7   4 12066.9 699.924   1
   6  -7   4 9924.49 574.152   1
  -6   7  -4 10033.1 573.636   1
   6   7   4 9980.10 571.627   1
  -6  -7  -4 9969.15 572.651   1
   7  -7   4 563.294 63.1597   1
  -7   7  -4 625.975 64.0555   1
   7   7   4 416.754 55.4717   1
  -7  -7  -4 468.994 60.8961   1
  -8   7  -4 5214.81 326.334   1
   8  -7   4 5609.19 329.354   1
  -8  -7  -4 4914.50 324.063   1
   8   7   4 5912.48 330.429   1
  -9   7  -4 1028.55 92.3440   1
   9  -7   4 1111.61 94.3872   1
  -9  -7  -4 922.054 90.1339   1
   9   7   4 1072.25 92.4712   1
  10  -7   4-9.12011 35.5836   1
 -10   7  -4 90.8991 43.1689   1
  10   7   4 91.4538 36.7397   1
 -10  -7  -4 55.6934 37.2860   1
  11   7   4 351.285 55.2971   1
 -11  -7  -4 286.550 50.4777   1
  12  -7   4 1490.40 123.876   1
  12   7   4 1544.13 126.656   1
 -12  -7  -4 1666.98 127.394   1
 -12   7  -4 1736.78 127.342   1
  13  -7   4 1999.02 151.750   1
 -13  -7  -4 1996.96 151.200   1
  13   7   4 2155.73 156.247   1
 -13   7  -4 2178.93 154.086   1
 -14   7  -4 19.7470 34.7544   1
 -14  -7  -4 9.96395 38.1771   1
  14   7   4 50.8391 40.1546   1
  15  -7   4 193.822 44.6868   1
 -15  -7  -4 187.838 41.2536   1
  15   7   4 146.411 42.3494   1
 -16   7  -4 222.458 53.4145   1
  16  -7   4 144.295 47.7432   1
 -16  -7  -4 181.179 48.6182   1
  16   7   4 156.605 47.8183   1
 -17   7  -4 10.2175 44.2831   1
  17  -7   4 10.3765 44.4205   1
 -17  -7  -4 10.0767 37.9755   1
  17   7   4-21.2064 45.3909   1
 -18   7  -4-30.5981 47.8335   1
  18  -7   4 62.4040 44.5283   1
 -18  -7  -4-10.1027 41.5998   1
  18   7   4 31.3130 42.9786   1
 -19   7  -4-30.5226 33.0801   1
  19  -7   4 51.8831 35.1680   1
 -19  -7  -4 49.6019 40.8873   1
  19   7   4 112.940 50.6283   1
 -20   7  -4 10.1232 43.8741   1
  20  -7   4 10.2572 39.8828   1
 -20  -7  -4-29.0429 41.4429   1
  20   7   4 10.0711 39.1594   1
 -21   7  -4-20.0027 47.3992   1
  21  -7   4-30.3999 43.9314   1
 -21  -7  -4-56.9956 34.6419   1
  21   7   4 29.5475 32.6771   1
 -22  -7  -4-18.4971 30.0484   1
  22   7   4-28.6099 33.5649   1
 -23   7  -4 48.0420 48.2888   1
  23  -7   4 38.9600 45.2578   1
 -26  -8   4 9.56374 50.5645   1
  26   8  -4 19.7936 43.4202   1
 -24  -8   4 49.5462 36.2048   1
  24   8  -4 42.1950 32.8142   1
 -23  -8   4 60.3915 44.2577   1
  23   8  -4 52.4918 46.1532   1
 -22  -8   4-20.3673 41.9606   1
  22   8  -4-41.8415 40.7064   1
 -21  -8   4-20.5018 41.0565   1
  21  -8  -4 43.0242 34.1576   1
 -21   8   4 32.0862 40.9599   1
  21   8  -4 10.4936 38.2579   1
  20   8  -4 62.3848 36.7727   1
 -20  -8   4 82.0278 35.5989   1
 -20   8   4 31.4474 39.0539   1
  20  -8  -4 115.917 48.0039   1
  19   8  -4-30.8225 42.8688   1
[truncated: 959,114 more chars]
