# Supplementary material for: Structural insight into the cooperativity of spin crossover compounds
Source: Acta Crystallogr B Struct Sci Cryst Eng Mater. 2023 Aug 11;79(Pt 5):354–67. doi: 10.1107/S2052520623005814 (PMC10552598; doi:10.1107/S2052520623005814)
Supplement: Supplementary file 5 [file b-79-00354-sup5.zip]

Archive with 53 entries (53 files):
- Bia_Portho_085K.cif
- Bia_Portho_090K.cif
- Bia_Portho_095K.cif
- Bia_Portho_100K.cif
- Bia_Portho_105K.cif
- Bia_Portho_110K.cif
- Bia_Portho_115K.cif
- Bia_Portho_120K.cif
- Bia_Portho_125K.cif
- Bia_Portho_130K.cif
- Bia_Portho_135K.cif
- Bia_Portho_140K.cif
- Bia_Portho_145K.cif
- Bia_Portho_150K.cif
- Bia_Portho_155K.cif
- Bia_Portho_160K.cif
- Bia_Portho_165K.cif
- Bia_Portho_170K.cif
- Bia_Portho_175K.cif
- Bia_Portho_180K.cif
- Bia_Portho_185K.cif
- Bia_Portho_190K.cif
- Bia_Portho_195K.cif
- Bia_Portho_200K.cif
- Bia_Portho_205K.cif
- Bia_Portho_210K.cif
- Bia_Portho_215K.cif
- Bia_Portho_220K.cif
- Bia_Portho_225K.cif
- Bia_Portho_230K.cif
- Bia_Portho_235K.cif
- Bia_Portho_240K.cif
- Bia_Portho_245K.cif
- Bia_Portho_250K.cif
- Bia_Portho_255K.cif
- Bia_Portho_260K.cif
- Bia_Portho_265K.cif
- Bia_Portho_270K.cif
- Bia_Portho_275K.cif
- Bia_Portho_280K.cif
- Bia_Portho_290K.cif
- Bia_Portho_295K.cif
- Bia_Portho_300K.cif
- Bia_Portho_305K.cif
- Bia_Portho_310K.cif
- Bia_Portho_315K.cif
- Bia_Portho_320K.cif
- Bia_Portho_325K.cif
- Bia_Portho_330K.cif
- Bia_Portho_335K.cif
- Bia_Portho_340K.cif
- Bia_Portho_345K.cif
- Bia_Portho_350K.cif
