# Supplementary material for: Structural insight into the cooperativity of spin crossover compounds
Source: Acta Crystallogr B Struct Sci Cryst Eng Mater. 2023 Aug 11;79(Pt 5):354–67. doi: 10.1107/S2052520623005814 (PMC10552598; doi:10.1107/S2052520623005814)
Supplement: Supplementary file 5 [file b-79-00354-sup5.zip › Bia_Portho_090K.cif]

data_Bia_dw4400_090K
 
_audit_creation_method            'SHELXL-2019/2'
_shelx_SHELXL_version_number      '2019/2'
_chemical_name_systematic         ?
_chemical_name_common             ?
_chemical_melting_point           ?
_chemical_formula_moiety          ?
_chemical_formula_sum
 'C10.86 H8 Fe0.29 N1.71 S0.57' 
_chemical_formula_weight          196.75

loop_
 _atom_type_symbol
 _atom_type_description
 _atom_type_scat_dispersion_real
 _atom_type_scat_dispersion_imag
 _atom_type_scat_source
 'Fe'  'Fe'   0.3265   0.6960
 'International Tables Vol C Tables 4.2.6.8 and 6.1.1.4'
 'C'  'C'   0.0024   0.0013
 'International Tables Vol C Tables 4.2.6.8 and 6.1.1.4'
 'H'  'H'   0.0000   0.0000
 'International Tables Vol C Tables 4.2.6.8 and 6.1.1.4'
 'N'  'N'   0.0049   0.0027
 'International Tables Vol C Tables 4.2.6.8 and 6.1.1.4'
 'S'  'S'   0.1051   0.1002
 'International Tables Vol C Tables 4.2.6.8 and 6.1.1.4'
 
_space_group_crystal_system       orthorhombic
_space_group_IT_number            56
_space_group_name_H-M_alt         'P c c n'
_space_group_name_Hall            '-P 2ab 2ac'
 
_shelx_space_group_comment
;
The symmetry employed for this shelxl refinement is uniquely defined
by the following loop, which should always be used as a source of
symmetry information in preference to the above space-group names.
They are only intended as comments.
;
 
loop_
 _space_group_symop_operation_xyz
 'x, y, z'
 '-x+1/2, -y+1/2, z'
 '-x, y+1/2, -z+1/2'
 'x+1/2, -y, -z+1/2'
 '-x, -y, -z'
 'x-1/2, y-1/2, -z'
 'x, -y-1/2, z-1/2'
 '-x-1/2, y, z-1/2'
 
_cell_length_a                    12.3353(2)
_cell_length_b                    14.6851(2)
_cell_length_c                    18.2738(2)
_cell_angle_alpha                 90
_cell_angle_beta                  90
_cell_angle_gamma                 90
_cell_volume                      3310.21(8)
_cell_formula_units_Z             14
_cell_measurement_temperature     090(2)
_cell_measurement_reflns_used     6229
_cell_measurement_theta_min       1.969
_cell_measurement_theta_max       29.642
 
_exptl_crystal_description        irregular
_exptl_crystal_colour             ?
_exptl_crystal_density_meas       ?
_exptl_crystal_density_method     ?
_exptl_crystal_density_diffrn     1.382          
_exptl_crystal_F_000              1424
_exptl_transmission_factor_min    ?
_exptl_transmission_factor_max    ?
_exptl_crystal_size_max           ?
_exptl_crystal_size_mid           ?
_exptl_crystal_size_min           ?
_exptl_absorpt_coefficient_mu     0.454
_shelx_estimated_absorpt_T_min    ?
_shelx_estimated_absorpt_T_max    ?
_exptl_absorpt_correction_type    ?
_exptl_absorpt_correction_T_min   ?
_exptl_absorpt_correction_T_max   ?
_exptl_absorpt_process_details    ?
_exptl_absorpt_special_details    ?
_diffrn_ambient_temperature       293(2)
_diffrn_radiation_wavelength      0.65524
_diffrn_radiation_type            Synchrotron
_diffrn_source                    ?
_diffrn_measurement_device_type   '4-circle diffractometer'
_diffrn_measurement_method        ?
_diffrn_detector_area_resol_mean  ?
_diffrn_reflns_number             34166
_diffrn_reflns_av_unetI/netI      0.0536
_diffrn_reflns_av_R_equivalents   0.0722
_diffrn_reflns_limit_h_min        -19
_diffrn_reflns_limit_h_max        19
_diffrn_reflns_limit_k_min        -18
_diffrn_reflns_limit_k_max        18
_diffrn_reflns_limit_l_min        -30
_diffrn_reflns_limit_l_max        29
_diffrn_reflns_theta_min          1.988
_diffrn_reflns_theta_max          32.972
_diffrn_reflns_theta_full         23.150
_diffrn_measured_fraction_theta_max   0.813
_diffrn_measured_fraction_theta_full  0.984
_diffrn_reflns_Laue_measured_fraction_max    0.813
_diffrn_reflns_Laue_measured_fraction_full   0.984
_diffrn_reflns_point_group_measured_fraction_max   0.813
_diffrn_reflns_point_group_measured_fraction_full  0.984
_reflns_number_total              6467
_reflns_number_gt                 4859
_reflns_threshold_expression      'I > 2\s(I)'
_reflns_Friedel_coverage          0.000
_reflns_Friedel_fraction_max      .
_reflns_Friedel_fraction_full     .
 
_reflns_special_details
;
 Reflections were merged by SHELXL according to the crystal
 class for the calculation of statistics and refinement.
 
 _reflns_Friedel_fraction is defined as the number of unique
 Friedel pairs measured divided by the number that would be
 possible theoretically, ignoring centric projections and
 systematic absences.
;
 
_computing_data_collection        ?
_computing_cell_refinement        ?
_computing_data_reduction         ?
_computing_structure_solution     ?
_computing_structure_refinement 'SHELXL-2019/2 (Sheldrick, 2019)'
_computing_molecular_graphics     ?
_computing_publication_material   ?
_refine_special_details           ?
_refine_ls_structure_factor_coef  Fsqd
_refine_ls_matrix_type            full
_refine_ls_weighting_scheme       calc
_refine_ls_weighting_details
'w=1/[\s^2^(Fo^2^)+(0.0458P)^2^+2.3431P] where P=(Fo^2^+2Fc^2^)/3'
_atom_sites_solution_primary      ?
_atom_sites_solution_secondary    ?
_atom_sites_solution_hydrogens    geom
_refine_ls_hydrogen_treatment     constr
_refine_ls_extinction_method      none
_refine_ls_extinction_coef        .
_refine_ls_number_reflns          6467
_refine_ls_number_parameters      213
_refine_ls_number_restraints      0
_refine_ls_R_factor_all           0.0968
_refine_ls_R_factor_gt            0.0664
_refine_ls_wR_factor_ref          0.1363
_refine_ls_wR_factor_gt           0.1245
_refine_ls_goodness_of_fit_ref    1.126
_refine_ls_restrained_S_all       1.126
_refine_ls_shift/su_max           0.000
_refine_ls_shift/su_mean          0.000
 
loop_
 _atom_site_label
 _atom_site_type_symbol
 _atom_site_fract_x
 _atom_site_fract_y
 _atom_site_fract_z
 _atom_site_U_iso_or_equiv
 _atom_site_adp_type
 _atom_site_occupancy
 _atom_site_site_symmetry_order  
 _atom_site_calc_flag
 _atom_site_refinement_flags_posn
 _atom_site_refinement_flags_adp
 _atom_site_refinement_flags_occupancy
 _atom_site_disorder_assembly
 _atom_site_disorder_group
Fe01 Fe 0.750000 0.750000 0.59011(2) 0.01905(9) Uani 1 2 d S T P . .
S002 S 0.84741(4) 0.55992(4) 0.39212(3) 0.02743(12) Uani 1 1 d . . . . .
N003 N 0.72524(13) 0.83928(12) 0.66855(9) 0.0205(3) Uani 1 1 d . . . . .
N004 N 0.79075(14) 0.66498(12) 0.51387(9) 0.0241(3) Uani 1 1 d . . . . .
N005 N 0.89583(13) 0.80316(12) 0.59555(9) 0.0217(3) Uani 1 1 d . . . . .
C006 C 0.62707(15) 0.84943(14) 0.70942(10) 0.0207(4) Uani 1 1 d . . . . .
C007 C 0.53208(16) 0.87501(15) 0.67369(10) 0.0223(4) Uani 1 1 d . . . . .
H007 H 0.532604 0.886877 0.623702 0.027 Uiso 1 1 calc R U . . .
C008 C 0.90885(16) 0.86551(15) 0.64919(11) 0.0239(4) Uani 1 1 d . . . . .
C009 C 0.81007(17) 0.88293(14) 0.68990(11) 0.0234(4) Uani 1 1 d . . . . .
H009 H 0.808120 0.923250 0.729119 0.028 Uiso 1 1 calc R U . . .
C00A C 0.62564(16) 0.83145(15) 0.78419(11) 0.0237(4) Uani 1 1 d . . . . .
H00A H 0.688961 0.814135 0.808050 0.028 Uiso 1 1 calc R U . . .
C00B C 0.43370(16) 0.86567(14) 0.78857(11) 0.0227(4) Uani 1 1 d . . . . .
C00C C 0.43692(16) 0.88258(14) 0.71334(11) 0.0224(4) Uani 1 1 d . . . . .
H00C H 0.373517 0.899335 0.689317 0.027 Uiso 1 1 calc R U . . .
C00D C 0.81284(15) 0.62206(15) 0.46282(11) 0.0221(4) Uani 1 1 d . . . . .
C00E C 0.52953(17) 0.83944(15) 0.82300(11) 0.0251(4) Uani 1 1 d . . . . .
H00E H 0.529019 0.827077 0.872912 0.030 Uiso 1 1 calc R U . . .
C00F C 0.33221(16) 0.87995(15) 0.83103(11) 0.0244(4) Uani 1 1 d . . . . .
C00G C 0.98228(17) 0.78311(16) 0.55348(11) 0.0260(4) Uani 1 1 d . . . . .
H00G H 0.974409 0.740888 0.515929 0.031 Uiso 1 1 calc R U . . .
C00H C 0.33733(19) 0.91362(16) 0.90219(11) 0.0282(4) Uani 1 1 d . . . . .
H00H H 0.404517 0.925683 0.923151 0.034 Uiso 1 1 calc R U . . .
C00I C 1.00695(18) 0.90888(17) 0.66256(13) 0.0302(5) Uani 1 1 d . . . . .
H00I H 1.013220 0.951491 0.699970 0.036 Uiso 1 1 calc R U . . .
C00J C 0.23024(17) 0.86213(16) 0.80094(12) 0.0277(4) Uani 1 1 d . . . . .
H00J H 0.225087 0.839638 0.753493 0.033 Uiso 1 1 calc R U . . .
C00K C 0.13628(18) 0.87771(17) 0.84125(14) 0.0330(5) Uani 1 1 d . . . . .
H00K H 0.068854 0.865447 0.820720 0.040 Uiso 1 1 calc R U . . .
C00L C 1.09512(18) 0.88741(18) 0.61910(14) 0.0336(5) Uani 1 1 d . . . . .
H00L H 1.161727 0.915574 0.626578 0.040 Uiso 1 1 calc R U . . .
C00M C 0.2436(2) 0.92944(18) 0.94229(12) 0.0334(5) Uani 1 1 d . . . . .
H00M H 0.248474 0.952174 0.989679 0.040 Uiso 1 1 calc R U . . .
C00N C 0.1431(2) 0.91154(18) 0.91205(14) 0.0350(5) Uani 1 1 d . . . . .
H00N H 0.080366 0.922098 0.938993 0.042 Uiso 1 1 calc R U . . .
C00O C 1.08246(18) 0.82336(17) 0.56438(13) 0.0322(5) Uani 1 1 d . . . . .
H00O H 1.140991 0.807365 0.534995 0.039 Uiso 1 1 calc R U . . .
 
loop_
 _atom_site_aniso_label
 _atom_site_aniso_U_11
 _atom_site_aniso_U_22
 _atom_site_aniso_U_33
 _atom_site_aniso_U_23
 _atom_site_aniso_U_13
 _atom_site_aniso_U_12
Fe01 0.01940(16) 0.0208(2) 0.01698(16) 0.000 0.000 -0.00075(15)
S002 0.0274(2) 0.0332(3) 0.0217(2) -0.0049(2) 0.00517(18) -0.0002(2)
N003 0.0223(7) 0.0207(9) 0.0185(7) 0.0008(6) -0.0008(5) 0.0005(6)
N004 0.0252(8) 0.0246(9) 0.0225(8) 0.0008(7) 0.0015(6) -0.0012(7)
N005 0.0226(7) 0.0225(9) 0.0200(7) 0.0043(6) 0.0004(6) -0.0014(6)
C006 0.0233(8) 0.0181(10) 0.0205(8) -0.0003(7) 0.0005(6) 0.0010(7)
C007 0.0250(8) 0.0225(10) 0.0194(8) 0.0004(7) -0.0013(6) 0.0014(7)
C008 0.0235(9) 0.0237(11) 0.0245(9) 0.0039(8) -0.0023(7) -0.0024(8)
C009 0.0275(9) 0.0208(10) 0.0221(8) -0.0013(7) -0.0020(7) -0.0015(8)
C00A 0.0250(8) 0.0246(11) 0.0215(8) 0.0000(7) -0.0022(7) 0.0049(7)
C00B 0.0251(9) 0.0203(10) 0.0225(9) -0.0005(7) 0.0002(7) 0.0041(7)
C00C 0.0243(8) 0.0207(10) 0.0222(8) 0.0008(7) -0.0020(7) 0.0037(7)
C00D 0.0196(8) 0.0245(11) 0.0222(8) 0.0027(7) -0.0002(6) -0.0017(7)
C00E 0.0278(9) 0.0284(11) 0.0193(8) 0.0024(8) 0.0011(7) 0.0064(8)
C00F 0.0261(9) 0.0221(11) 0.0250(9) 0.0043(7) 0.0028(7) 0.0071(8)
C00G 0.0242(9) 0.0292(11) 0.0247(9) 0.0054(8) 0.0035(7) -0.0004(8)
C00H 0.0315(10) 0.0297(12) 0.0234(9) 0.0025(8) 0.0012(8) 0.0092(9)
C00I 0.0260(9) 0.0307(12) 0.0339(11) 0.0022(9) -0.0063(8) -0.0061(8)
C00J 0.0275(10) 0.0276(12) 0.0281(10) 0.0018(8) 0.0016(7) 0.0061(8)
C00K 0.0252(10) 0.0342(13) 0.0398(12) 0.0066(10) 0.0034(9) 0.0080(9)
C00L 0.0223(9) 0.0398(14) 0.0388(12) 0.0096(10) -0.0037(8) -0.0077(9)
C00M 0.0385(12) 0.0363(13) 0.0255(9) 0.0036(9) 0.0062(9) 0.0161(10)
C00N 0.0330(11) 0.0358(14) 0.0361(11) 0.0074(10) 0.0102(9) 0.0147(10)
C00O 0.0227(9) 0.0396(14) 0.0342(11) 0.0115(10) 0.0038(8) -0.0019(9)
 
_geom_special_details
;
 All esds (except the esd in the dihedral angle between two l.s. planes)
 are estimated using the full covariance matrix.  The cell esds are taken
 into account individually in the estimation of esds in distances, angles
 and torsion angles; correlations between esds in cell parameters are only
 used when they are defined by crystal symmetry.  An approximate (isotropic)
 treatment of cell esds is used for estimating esds involving l.s. planes.
;
 
loop_
 _geom_bond_atom_site_label_1
 _geom_bond_atom_site_label_2
 _geom_bond_distance
 _geom_bond_site_symmetry_2
 _geom_bond_publ_flag
Fe01 N004 1.9371(18) . ?
Fe01 N004 1.9371(18) 2_665 ?
Fe01 N005 1.9635(17) 2_665 ?
Fe01 N005 1.9635(17) . ?
Fe01 N003 1.9663(17) 2_665 ?
Fe01 N003 1.9663(17) . ?
S002 C00D 1.638(2) . ?
N003 C009 1.288(3) . ?
N003 C006 1.430(2) . ?
N004 C00D 1.158(3) . ?
N005 C00G 1.347(3) . ?
N005 C008 1.351(3) . ?
C006 C00A 1.392(3) . ?
C006 C007 1.393(3) . ?
C007 C00C 1.384(3) . ?
C008 C00I 1.389(3) . ?
C008 C009 1.450(3) . ?
C00A C00E 1.386(3) . ?
C00B C00E 1.393(3) . ?
C00B C00C 1.398(3) . ?
C00B C00F 1.488(3) . ?
C00F C00H 1.393(3) . ?
C00F C00J 1.397(3) . ?
C00G C00O 1.384(3) . ?
C00H C00M 1.388(3) . ?
C00I C00L 1.383(3) . ?
C00J C00K 1.392(3) . ?
C00K C00N 1.388(4) . ?
C00L C00O 1.382(4) . ?
C00M C00N 1.383(4) . ?
 
loop_
 _geom_angle_atom_site_label_1
 _geom_angle_atom_site_label_2
 _geom_angle_atom_site_label_3
 _geom_angle
 _geom_angle_site_symmetry_1
 _geom_angle_site_symmetry_3
 _geom_angle_publ_flag
N004 Fe01 N004 88.02(11) . 2_665 ?
N004 Fe01 N005 91.02(7) . 2_665 ?
N004 Fe01 N005 93.15(7) 2_665 2_665 ?
N004 Fe01 N005 93.15(7) . . ?
N004 Fe01 N005 91.02(7) 2_665 . ?
N005 Fe01 N005 174.20(10) 2_665 . ?
N004 Fe01 N003 93.11(7) . 2_665 ?
N004 Fe01 N003 173.87(7) 2_665 2_665 ?
N005 Fe01 N003 80.81(7) 2_665 2_665 ?
N005 Fe01 N003 94.93(7) . 2_665 ?
N004 Fe01 N003 173.87(7) . . ?
N004 Fe01 N003 93.11(7) 2_665 . ?
N005 Fe01 N003 94.93(7) 2_665 . ?
N005 Fe01 N003 80.81(7) . . ?
N003 Fe01 N003 86.41(10) 2_665 . ?
C009 N003 C006 118.54(17) . . ?
C009 N003 Fe01 115.25(14) . . ?
C006 N003 Fe01 125.56(13) . . ?
C00D N004 Fe01 172.29(17) . . ?
C00G N005 C008 117.91(18) . . ?
C00G N005 Fe01 127.55(15) . . ?
C008 N005 Fe01 114.52(13) . . ?
C00A C006 C007 120.04(18) . . ?
C00A C006 N003 120.24(17) . . ?
C007 C006 N003 119.70(17) . . ?
C00C C007 C006 119.33(18) . . ?
N005 C008 C00I 122.8(2) . . ?
N005 C008 C009 113.07(17) . . ?
C00I C008 C009 124.1(2) . . ?
N003 C009 C008 116.07(19) . . ?
C00E C00A C006 119.80(18) . . ?
C00E C00B C00C 117.98(18) . . ?
C00E C00B C00F 121.16(18) . . ?
C00C C00B C00F 120.79(18) . . ?
C007 C00C C00B 121.66(18) . . ?
N004 C00D S002 178.12(19) . . ?
C00A C00E C00B 121.19(18) . . ?
C00H C00F C00J 118.34(19) . . ?
C00H C00F C00B 119.92(19) . . ?
C00J C00F C00B 121.73(19) . . ?
N005 C00G C00O 122.1(2) . . ?
C00M C00H C00F 121.0(2) . . ?
C00L C00I C008 118.6(2) . . ?
C00K C00J C00F 120.7(2) . . ?
C00N C00K C00J 120.1(2) . . ?
C00O C00L C00I 118.8(2) . . ?
C00N C00M C00H 120.3(2) . . ?
C00M C00N C00K 119.6(2) . . ?
C00L C00O C00G 119.7(2) . . ?
 
_refine_diff_density_max    0.635
_refine_diff_density_min   -0.386
_refine_diff_density_rms    0.080

_shelx_res_file
;
TITL Bia_dw4400_085K_a.res in Pccn
    Bia_dw4400_090K.res
    created by SHELXL-2019/2 at 05:34:06 on 03-May-2022
REM Old TITL Bia_dw4400_085K in Pccn
REM SHELXT solution in Pccn: R1 0.089, Rweak 0.045, Alpha 0.023
REM <I/s>   0.567 for  392 systematic absences,  Orientation as input
REM Formula found by SHELXT:  Fe C38 N6 S2

CELL 0.65524 12.3353 14.6851 18.2738 90.0000 90.0000 90.0000
ZERR 14.000 0.0002 0.0002 0.0002 0.0000 0.0000 0.0000
LATT  1
SYMM 1/2-X, 1/2-Y, Z
SYMM -X, 1/2+Y, 1/2-Z
SYMM 1/2+X, -Y, 1/2-Z
SFAC FE C H N S
DISP $C  0.00244  0.00131  9.14798!source kissel
DISP $N  0.00493  0.00266 15.07095!source kissel
DISP $S  0.10506  0.10024 379.49005!source kissel
DISP $Fe  0.32649  0.69602 2544.24973!source kissel
UNIT 4 152 112 24 8
ACTA
L.S. 10
BOND
LIST 6
FMAP 2
PLAN 20
WGHT    0.045800    2.343100
FVAR       2.22766
FE01  1    0.750000    0.750000    0.590114    10.50000    0.01940    0.02076 =
         0.01698    0.00000    0.00000   -0.00075
S002  5    0.847413    0.559917    0.392120    11.00000    0.02741    0.03320 =
         0.02167   -0.00490    0.00517   -0.00024
N003  4    0.725239    0.839275    0.668549    11.00000    0.02225    0.02065 =
         0.01849    0.00077   -0.00080    0.00053
N004  4    0.790748    0.664980    0.513874    11.00000    0.02520    0.02458 =
         0.02255    0.00080    0.00154   -0.00125
N005  4    0.895833    0.803162    0.595547    11.00000    0.02259    0.02250 =
         0.02004    0.00432    0.00037   -0.00143
C006  2    0.627074    0.849430    0.709419    11.00000    0.02332    0.01812 =
         0.02053   -0.00026    0.00054    0.00102
C007  2    0.532081    0.875008    0.673692    11.00000    0.02501    0.02246 =
         0.01939    0.00042   -0.00134    0.00140
AFIX  43
H007  3    0.532604    0.886877    0.623702    11.00000   -1.20000
AFIX   0
C008  2    0.908850    0.865506    0.649188    11.00000    0.02348    0.02366 =
         0.02451    0.00389   -0.00228   -0.00244
C009  2    0.810074    0.882925    0.689899    11.00000    0.02748    0.02076 =
         0.02205   -0.00126   -0.00201   -0.00147
AFIX  43
H009  3    0.808120    0.923250    0.729119    11.00000   -1.20000
AFIX   0
C00A  2    0.625639    0.831455    0.784190    11.00000    0.02502    0.02458 =
         0.02150    0.00003   -0.00219    0.00489
AFIX  43
H00A  3    0.688961    0.814135    0.808050    11.00000   -1.20000
AFIX   0
C00B  2    0.433699    0.865668    0.788575    11.00000    0.02511    0.02034 =
         0.02251   -0.00046    0.00018    0.00413
C00C  2    0.436918    0.882577    0.713340    11.00000    0.02434    0.02069 =
         0.02222    0.00085   -0.00197    0.00369
AFIX  43
H00C  3    0.373517    0.899335    0.689317    11.00000   -1.20000
AFIX   0
C00D  2    0.812842    0.622063    0.462821    11.00000    0.01962    0.02450 =
         0.02222    0.00267   -0.00016   -0.00171
C00E  2    0.529533    0.839444    0.823000    11.00000    0.02776    0.02835 =
         0.01929    0.00244    0.00110    0.00637
AFIX  43
H00E  3    0.529019    0.827077    0.872912    11.00000   -1.20000
AFIX   0
C00F  2    0.332205    0.879949    0.831029    11.00000    0.02614    0.02208 =
         0.02497    0.00425    0.00281    0.00715
C00G  2    0.982282    0.783114    0.553483    11.00000    0.02423    0.02918 =
         0.02466    0.00540    0.00346   -0.00044
AFIX  43
H00G  3    0.974409    0.740888    0.515929    11.00000   -1.20000
AFIX   0
C00H  2    0.337334    0.913621    0.902189    11.00000    0.03154    0.02968 =
         0.02343    0.00248    0.00118    0.00918
AFIX  43
H00H  3    0.404517    0.925683    0.923151    11.00000   -1.20000
AFIX   0
C00I  2    1.006955    0.908881    0.662558    11.00000    0.02597    0.03069 =
         0.03389    0.00218   -0.00626   -0.00608
AFIX  43
H00I  3    1.013220    0.951491    0.699970    11.00000   -1.20000
AFIX   0
C00J  2    0.230236    0.862135    0.800939    11.00000    0.02747    0.02759 =
         0.02809    0.00178    0.00160    0.00612
AFIX  43
H00J  3    0.225087    0.839638    0.753493    11.00000   -1.20000
AFIX   0
C00K  2    0.136278    0.877715    0.841249    11.00000    0.02516    0.03418 =
         0.03975    0.00657    0.00344    0.00799
AFIX  43
H00K  3    0.068854    0.865447    0.820720    11.00000   -1.20000
AFIX   0
C00L  2    1.095116    0.887408    0.619101    11.00000    0.02232    0.03982 =
         0.03875    0.00956   -0.00367   -0.00768
AFIX  43
H00L  3    1.161727    0.915574    0.626578    11.00000   -1.20000
AFIX   0
C00M  2    0.243623    0.929444    0.942291    11.00000    0.03854    0.03628 =
         0.02553    0.00362    0.00622    0.01615
AFIX  43
H00M  3    0.248474    0.952174    0.989679    11.00000   -1.20000
AFIX   0
C00N  2    0.143080    0.911539    0.912050    11.00000    0.03297    0.03583 =
         0.03607    0.00742    0.01020    0.01471
AFIX  43
H00N  3    0.080366    0.922098    0.938993    11.00000   -1.20000
AFIX   0
C00O  2    1.082457    0.823364    0.564381    11.00000    0.02270    0.03963 =
         0.03418    0.01149    0.00375   -0.00188
AFIX  43
H00O  3    1.140991    0.807365    0.534995    11.00000   -1.20000
AFIX   0
HKLF 4


REM  Bia_dw4400_085K_a.res in Pccn
REM wR2 = 0.1363, GooF = S = 1.126, Restrained GooF = 1.126 for all data
REM R1 = 0.0664 for 4859 Fo > 4sig(Fo) and 0.0968 for all 6467 data
REM 213 parameters refined using 0 restraints

END

WGHT      0.0471      2.2841

REM Highest difference peak  0.635,  deepest hole -0.386,  1-sigma level  0.080
Q1    1   0.7500  0.7500  0.5503  10.50000  0.05    0.63
Q2    1   0.6977  0.7888  0.5920  11.00000  0.05    0.51
Q3    1   0.6211  0.8473  0.7491  11.00000  0.05    0.49
Q4    1   0.1815  0.8593  0.8234  11.00000  0.05    0.44
Q5    1   0.8038  0.6727  0.4790  11.00000  0.05    0.44
Q6    1   0.4325  0.8594  0.7499  11.00000  0.05    0.44
Q7    1   0.5797  0.8695  0.6895  11.00000  0.05    0.44
Q8    1   0.7750  0.7635  0.6273  11.00000  0.05    0.42
Q9    1   0.9568  0.8868  0.6500  11.00000  0.05    0.42
Q10   1   0.4829  0.8734  0.8087  11.00000  0.05    0.42
Q11   1   0.8696  0.8604  0.6789  11.00000  0.05    0.42
Q12   1   0.2819  0.8836  0.8080  11.00000  0.05    0.41
Q13   1   1.0324  0.7963  0.5626  11.00000  0.05    0.40
Q14   1   0.4855  0.8897  0.6950  11.00000  0.05    0.40
Q15   1   0.7717  0.8406  0.6915  11.00000  0.05    0.39
Q16   1   0.9240  0.7846  0.5664  11.00000  0.05    0.39
Q17   1   0.8209  0.6001  0.4196  11.00000  0.05    0.39
Q18   1   0.2789  0.8547  0.8186  11.00000  0.05    0.38
Q19   1   0.1970  0.9232  0.9150  11.00000  0.05    0.38
Q20   1   0.3447  0.9116  0.8623  11.00000  0.05    0.37
;
_shelx_res_checksum   46562

_shelx_hkl_file
;
   0   0  -2 27121.0 1279.55   1
   0   0   2 26048.6 1283.15   1
   0   0  -3-111.222 92.8654   1
   0   0   3-35.2353 117.640   1
   0   0  -4 290155. 13356.5   1
   0   0   4 270429. 13363.9   1
   0   0  -5 77.2177 112.456   1
   0   0   5-140.731 130.509   1
   0   0   6 1909.25 195.653   1
   0   0  -6 2252.91 189.349   1
   0   0   8 113817. 5150.68   1
   0   0  -8 101621. 5133.51   1
   0   0  -9-50.3644 144.429   1
   0   0   9-43.4663 176.432   1
   0   0  10 134726. 6478.87   1
   0   0 -10 134826. 6466.38   1
   0   0 -11-167.209 151.511   1
   0   0  11-69.6424 164.810   1
   0   0  12 12908.7 689.721   1
   0   0 -12 10986.3 662.319   1
   0   0 -13-123.162 167.650   1
   0   0  13-241.264 199.872   1
   0   0 -15-59.5778 201.542   1
   0   0  16 31716.0 1674.97   1
   0   0 -16 32851.4 1662.60   1
   0   0 -17-43.7938 207.817   1
   0   0  17-147.671 228.627   1
   0   0  18 14592.2 860.507   1
   0   0 -18 14298.9 836.977   1
   0   0 -19 189.300 241.376   1
   0   0  19-158.456 264.464   1
   0   0  20 6529.17 511.987   1
   0   0 -20 6663.56 496.894   1
   0   0 -21 403.074 246.267   1
   0   0  21-55.9395 261.556   1
   0   0 -22-77.3381 260.533   1
   0   0  22 716.154 300.685   1
   0   0 -23 262.679 266.739   1
   0   0  23 146.474 285.532   1
   0   0 -24 1065.70 282.287   1
   0   0  24 1664.50 328.975   1
   0   0  25 150.472 289.796   1
   0   0 -25-107.833 268.499   1
   0   0  26 7955.67 629.975   1
   0   0 -26 9430.43 629.733   1
   0   0  27 91.2983 293.754   1
   0   0 -27 710.673 297.693   1
   0   1   1-18.9020 52.6909   1
   0  -1  -1-22.9551 42.0816   1
   0   1   2 111643. 5429.84   1
   0  -1  -2 116233. 5426.53   1
   0   1   3-67.1725 122.794   1
   0  -1   3-47.1531 93.7138   1
   0  -1  -3 79.9503 102.272   1
   0   1  -3-9.99797 66.3869   1
   0   1   4 55178.7 2486.90   1
   0  -1   4 51776.2 2470.11   1
   0  -1  -4 54839.3 2476.78   1
   0   1  -4 46671.6 2463.89   1
   0   1   5-27.9844 137.194   1
   0  -1   5-72.1861 115.684   1
   0  -1  -5 172.012 115.580   1
   0   1  -5 168.179 109.336   1
   0  -1   6 494.873 148.161   1
   0   1   6 435.555 136.431   1
   0  -1  -6 286.241 113.973   1
   0   1  -6 520.940 127.341   1
   0   1   7 49.8082 160.727   1
   0  -1   7-177.571 154.355   1
   0  -1  -7 169.913 134.616   1
   0   1  -7 72.6124 121.079   1
   0   1   8 932.930 199.146   1
   0  -1  -8 744.829 162.972   1
   0   1   9 107.766 163.823   1
   0  -1   9 244.642 142.549   1
   0   1  -9-47.3301 133.485   1
   0  -1  -9-93.6420 147.351   1
   0   1 -10 12968.4 705.323   1
   0  -1 -10 13306.3 718.049   1
   0  -1  10 12739.7 719.999   1
   0   1  10 13537.8 736.982   1
   0   1  11-91.2123 173.697   1
   0  -1  11-99.3816 155.842   1
   0   1 -11-159.277 139.539   1
   0  -1 -11-95.2923 142.925   1
   0  -1  12-197.785 176.162   1
   0   1  12 58.7067 181.203   1
   0   1 -12 125.891 155.475   1
   0  -1 -12 273.227 169.643   1
   0   1  13 249.974 205.894   1
   0   1 -13 67.8047 161.952   1
   0  -1 -13 163.868 178.998   1
   0   1 -14 15723.4 810.530   1
   0  -1 -14 14856.3 818.211   1
   0  -1  14 14061.3 815.248   1
   0   1  14 12944.8 818.532   1
   0   1  15 208.078 228.499   1
   0  -1  15 392.752 221.534   1
   0   1 -15-96.6930 193.269   1
   0  -1 -15 183.129 213.513   1
   0   1 -16 5788.33 400.164   1
   0  -1 -16 5417.82 408.695   1
   0  -1  16 5057.40 417.020   1
   0   1  16 5070.18 428.129   1
   0  -1  17 96.3165 231.248   1
   0   1  17-50.2130 245.302   1
   0  -1 -17-22.2571 195.486   1
   0   1 -17-343.830 207.592   1
   0   1  18-25.9989 273.533   1
   0  -1  18 476.942 254.285   1
   0   1 -18 202.364 224.810   1
   0  -1  19 26.0406 259.473   1
   0   1 -19-304.866 240.572   1
   0   1  20 1319.52 291.465   1
   0  -1 -20 1777.17 280.629   1
   0  -1  21-222.597 263.248   1
   0   1  21 140.552 273.843   1
   0   1 -21 275.358 241.778   1
   0  -1 -21 75.9513 242.397   1
   0  -1  22 628.573 307.991   1
   0   1  22 430.658 302.948   1
   0  -1 -22 594.379 295.107   1
   0   1 -22 539.702 277.913   1
   0  -1  23 321.804 293.052   1
   0   1 -23 26.2250 268.998   1
   0   1  24 3382.03 394.065   1
   0  -1 -24 3856.88 391.320   1
   0   1  25-269.182 301.484   1
   0   1 -25 270.727 281.520   1
   0  -1  25 575.292 307.619   1
   0  -1 -25 670.168 305.928   1
   0   1 -26 3651.87 401.508   1
   0  -1  26 4188.94 437.891   1
   0   1 -27 387.431 306.937   1
   0  -1 -27-26.9866 276.125   1
   0   1  27 241.202 287.069   1
   0   2   1 3.79018 79.5940   1
   0  -2  -1-6.38725 71.6256   1
   0   2   2 4445.58 249.355   1
   0  -2  -2 3862.03 235.299   1
   0  -2   3 39.5732 63.9945   1
   0   2   3 208.175 136.693   1
   0  -2  -3 70.4828 115.870   1
   0   2  -3 106.165 63.2639   1
   0   2   4 16084.4 816.120   1
   0   2  -4 16809.8 780.760   1
   0  -2   4 14255.3 781.686   1
   0  -2  -4 17044.7 806.061   1
   0   2   5-51.7824 149.806   1
   0  -2   5 80.0274 112.392   1
   0   2  -5 16.0622 89.5064   1
   0  -2  -5 164.917 129.070   1
   0   2  -6 2293.36 174.361   1
   0  -2   6 2116.81 188.650   1
   0   2   7 93.9435 132.262   1
   0  -2   7 66.0894 128.820   1
   0   2  -7 65.7760 108.903   1
   0  -2  -7 103.004 112.182   1
   0  -2  -8 26503.2 1319.06   1
   0   2   8 25789.8 1331.03   1
   0   2   9 130.232 176.087   1
   0  -2   9-12.6216 142.984   1
   0  -2  -9-98.7702 159.169   1
   0   2  -9 110.348 114.313   1
   0   2 -10 1934.41 192.059   1
   0   2  10 1502.43 234.402   1
   0  -2  10 2011.72 208.456   1
   0  -2 -10 2165.31 225.848   1
   0   2  11-114.301 209.407   1
   0  -2 -11 232.171 171.845   1
   0   2 -11 123.549 127.994   1
   0   2  12 15342.6 828.841   1
   0  -2  12 13874.2 796.383   1
   0  -2 -12 15249.8 804.044   1
   0   2 -12 14006.0 783.768   1
   0  -2  13-258.934 195.769   1
   0  -2 -14 6032.87 411.021   1
   0   2 -14 6155.84 404.462   1
   0  -2  14 5635.29 415.105   1
   0   2  14 5421.29 426.353   1
   0   2  15 142.500 242.268   1
   0  -2 -15-41.6112 203.247   1
   0  -2 -16 4764.48 418.830   1
   0   2 -16 5987.69 419.482   1
   0   2  16 5362.36 452.017   1
   0  -2  16 6104.91 444.838   1
   0   2  17 25.5703 275.303   1
   0  -2  17 117.573 234.846   1
   0   2 -17 42.2506 214.939   1
   0  -2 -17-317.209 235.284   1
   0   2 -18 7273.02 506.626   1
   0  -2 -18 7768.86 524.388   1
   0  -2  18 7534.50 525.505   1
   0  -2  19-25.7031 242.427   1
   0   2  19-108.430 241.325   1
   0   2 -19-23.1485 215.000   1
   0  -2 -19 266.057 227.436   1
   0   2  20 83.2598 277.296   1
   0  -2  20 26.7168 255.157   1
   0  -2 -20 571.446 261.968   1
   0   2 -20 48.0882 218.534   1
   0  -2  21 277.197 279.325   1
   0   2  21 707.177 321.315   1
   0   2 -21 223.848 254.644   1
   0  -2 -21-50.9404 255.335   1
   0  -2 -22 8507.07 570.954   1
   0   2 -22 9126.70 563.682   1
   0   2  22 6394.69 548.474   1
   0  -2  22 6986.45 562.851   1
   0   2  23-204.602 271.503   1
   0  -2  23 29.2657 260.571   1
   0   2 -23 655.512 270.257   1
   0  -2 -23-78.9031 252.571   1
   0   2  24 3367.13 409.195   1
   0   2 -24 3130.92 365.166   1
   0  -2  24 2842.91 391.151   1
   0  -2 -24 2710.89 368.260   1
   0   2  25 267.994 310.280   1
   0   2 -25 191.256 282.625   1
   0  -2  25 395.486 306.584   1
   0  -2 -25 320.246 282.260   1
   0   2 -26 3465.99 390.236   1
   0   2  26 2928.10 380.342   1
   0  -2 -26 3292.15 371.075   1
   0  -2 -27-26.6945 293.358   1
   0   2  27 119.456 303.051   1
   0  -2 -28 2584.76 369.414   1
   0   2  28 2314.53 369.503   1
   0  -2 -29 105.718 283.263   1
   0   3   0-88.1890 73.5935   1
   0  -3   0-10.8315 56.7245   1
   0   3   1 9.92101 104.553   1
   0  -3  -1 8.11539 83.3166   1
   0   3   2 289415. 14655.0   1
   0  -3  -2 326059. 14651.6   1
   0   3   3-98.7119 148.689   1
   0  -3  -3 40.9297 132.902   1
   0   3   4 558569. 24785.7   1
   0   3  -4 522911. 24742.3   1
   0  -3   4 524831. 24743.5   1
   0  -3  -4 485444. 24770.3   1
   0  -3   5 85.1925 79.3294   1
   0   3  -5 57.4833 71.7984   1
   0   3  -6 3611.54 209.640   1
   0  -3   6 3215.71 213.221   1
   0   3   6 3169.54 274.593   1
   0  -3  -6 3244.38 251.475   1
   0  -3   7 41.7684 114.590   1
   0   3   7-14.3849 152.331   1
   0  -3  -7-85.8656 139.824   1
   0   3  -7 65.8982 98.2573   1
   0   3  -8 103946. 4840.70   1
   0  -3  -8 96634.1 4868.34   1
   0  -3   8 99302.5 4845.94   1
   0   3   8 103993. 4884.45   1
   0   3   9 120.130 176.008   1
   0  -3  -9 59.4965 153.343   1
   0   3 -10 9397.28 532.462   1
   0  -3 -10 10054.0 571.072   1
   0   3  10 8980.42 583.367   1
   0  -3  10 10219.5 549.125   1
   0  -3  11 205.592 140.174   1
   0   3  11 237.796 204.506   1
   0  -3 -11 258.404 184.053   1
   0   3 -12 24330.5 1259.24   1
   0  -3  12 25390.4 1275.84   1
   0   3  13 288.944 222.597   1
   0  -3  13-70.5412 184.975   1
   0  -3 -13-155.390 189.771   1
   0   3 -13-172.577 163.351   1
   0   3 -14 14849.2 798.676   1
   0  -3 -14 14095.5 816.338   1
   0  -3  14 14903.2 812.944   1
   0   3  14 14292.2 839.935   1
   0   3  15-121.596 209.020   1
   0  -3  15-81.5607 198.072   1
   0  -3 -15 170.420 175.593   1
   0   3 -15 200.874 182.392   1
   0  -3 -16 4638.75 386.669   1
   0   3  16 4615.67 416.639   1
   0   3  17-234.318 298.619   1
   0  -3  17-298.171 229.076   1
   0   3 -17 144.564 204.585   1
   0  -3 -17 91.9919 237.624   1
   0   3 -18 16708.2 946.508   1
   0  -3  18 17115.7 960.548   1
   0  -3  19-101.505 237.892   1
   0   3  19 82.2242 268.501   1
   0  -3 -19 24.4636 262.775   1
   0   3 -19-136.981 215.987   1
   0  -3  20 476.977 279.652   1
   0   3 -20 451.300 246.010   1
   0  -3 -20 601.231 243.866   1
   0   3  21 227.708 295.018   1
   0  -3  22 3579.48 409.048   1
   0   3 -22 4098.23 398.832   1
   0   3  23 175.448 301.435   1
   0   3 -23 340.728 262.729   1
   0  -3  23 292.858 282.915   1
   0  -3 -23 1078.76 306.295   1
   0   3  24 1562.38 330.006   1
   0   3 -24 2503.09 345.663   1
   0  -3  24 1678.47 339.431   1
   0  -3 -24 1909.03 314.260   1
   0   3  26 593.483 328.595   1
   0  -3 -26 823.885 311.646   1
   0   3  27 325.451 273.935   1
   0  -3 -27-185.114 264.110   1
   0  -3 -28 708.855 310.670   1
   0   3  28 879.854 315.014   1
   0  -3 -30 588.451 293.562   1
   0   4   0 995346. 47289.8   1
   0  -4   0 999999. 47285.7   1
   0   4   1 60.2613 103.794   1
   0  -4  -1 40.3857 90.5963   1
   0   4   2 314349. 14541.6   1
   0  -4  -2 299331. 14532.1   1
   0   4   3-176.467 130.128   1
   0  -4  -3 46.6918 107.683   1
   0   4   4 54.3321 167.302   1
   0  -4  -4 191.208 129.114   1
   0   4   5-49.5248 129.852   1
   0  -4   5-3.77576 69.6564   1
   0   4  -5 40.6704 59.1176   1
   0  -4  -5 188.937 127.583   1
   0   4  -6 255862. 11760.0   1
   0   4   6 269660. 11818.0   1
   0  -4  -6 265821. 11802.8   1
   0   4   7 275.381 173.682   1
   0  -4  -7-52.7832 154.744   1
   0   4  -7 38.3555 82.1510   1
   0   4  -8 30648.6 1510.64   1
   0  -4  -8 31461.3 1557.54   1
   0  -4   8 30669.8 1517.62   1
   0   4   8 31161.3 1566.31   1
   0  -4   9-41.7508 119.991   1
   0  -4  -9-15.6824 171.203   1
   0   4  10 464.784 201.525   1
   0  -4 -10 690.176 182.956   1
   0   4  11 61.8840 218.445   1
   0  -4  11-95.4024 135.381   1
   0  -4 -11 71.8165 188.294   1
   0   4 -11-48.8355 113.401   1
   0   4 -12 8282.57 488.677   1
   0  -4 -12 8291.02 529.522   1
   0   4  12 8565.09 552.299   1
   0  -4  12 8610.51 501.827   1
   0  -4  13-16.6877 171.987   1
   0   4  13-206.080 232.970   1
   0  -4 -13 80.0351 195.465   1
   0   4 -13-44.9749 150.939   1
   0  -4  14 90.8132 176.431   1
   0   4  14-119.664 225.051   1
   0   4 -14-212.639 163.809   1
   0  -4 -14 83.7492 189.546   1
   0  -4  15 19.6267 199.193   1
   0   4  15-24.8728 199.255   1
   0  -4 -15 326.786 181.010   1
   0   4 -15-53.0247 175.115   1
   0   4  16 617.065 255.572   1
   0  -4  16 294.690 212.982   1
   0  -4 -16 384.597 215.718   1
   0   4 -16 530.424 203.166   1
   0  -4  17 22.4202 219.701   1
   0   4  17 185.278 256.416   1
   0   4 -17-20.1739 189.197   1
   0  -4 -17 350.679 239.156   1
   0   4 -18 7561.36 515.775   1
   0  -4 -18 7624.78 553.695   1
   0  -4  18 7959.14 549.450   1
   0   4  18 8548.13 580.343   1
   0  -4  19-199.847 239.872   1
   0   4  19-27.6931 283.958   1
   0   4 -19 111.972 222.456   1
   0  -4 -19-148.299 254.735   1
   0   4  20 1692.22 325.956   1
   0  -4  20 1649.03 313.906   1
   0   4 -20 2251.22 299.779   1
   0  -4 -20 1918.65 310.398   1
   0   4  21 114.436 244.990   1
   0   4 -21 146.425 234.337   1
   0  -4  21 327.582 267.436   1
   0  -4 -21-205.463 235.552   1
   0  -4 -22 7445.86 541.440   1
   0   4 -22 7246.13 529.451   1
   0  -4  22 7725.87 560.165   1
   0   4  22 7174.28 560.586   1
   0   4  23 204.332 312.176   1
   0   4 -23 236.635 259.858   1
   0  -4  23-116.819 265.369   1
   0  -4 -23 367.924 300.911   1
   0   4 -24 1376.42 313.952   1
   0   4  24 1793.71 368.179   1
   0  -4 -24 1560.90 321.293   1
   0   4  25 294.971 271.393   1
   0  -4 -25-132.207 253.896   1
   0   4  26-147.026 294.464   1
   0  -4 -26 52.6823 270.779   1
   0   4  27 351.613 324.978   1
   0  -4 -27 52.3921 295.616   1
   0  -4 -28 3320.37 394.553   1
   0   4  28 3680.45 414.348   1
   0  -4 -29-102.463 289.682   1
   0   4  29-285.351 300.842   1
   0  -5   0 28.0387 76.5735   1
   0   5   0-10.7664 93.4542   1
   0  -5   1 44.2390 57.6800   1
   0  -5  -1 18.2924 84.1171   1
   0   5  -1-18.0925 70.6962   1
   0   5   1-70.7311 114.256   1
   0   5   2 18168.0 913.839   1
   0  -5  -2 18058.2 910.955   1
   0  -5  -3-141.032 123.819   1
   0   5   3 227.490 159.624   1
   0  -5  -5 22.8726 128.476   1
   0   5   5-174.373 183.479   1
   0   5  -6 24703.6 1194.10   1
   0  -5  -6 24617.3 1250.75   1
   0  -5   6 24798.7 1197.46   1
   0   5   6 24598.9 1265.07   1
   0   5   7 438.574 180.534   1
   0  -5   7-5.88069 82.0341   1
   0  -5  -7 168.918 168.305   1
   0   5  -8 1781.90 149.825   1
   0  -5   8 1736.46 156.317   1
   0   5   9 302.813 187.532   1
   0  -5   9 138.824 111.556   1
   0  -5  -9 49.3184 171.623   1
   0   5  -9 41.6574 90.4496   1
   0   5 -10 8102.56 438.746   1
   0  -5 -10 8107.03 493.496   1
   0  -5  10 7416.54 445.848   1
   0   5  10 7772.87 508.796   1
   0  -5  11 75.2752 130.311   1
   0   5 -11 56.4805 125.825   1
   0   5  12 1689.15 251.362   1
   0   5 -12 2345.46 208.634   1
   0  -5  12 2194.57 215.273   1
   0  -5 -12 2377.59 247.508   1
   0  -5  13-47.2963 173.681   1
   0   5  13-117.829 193.496   1
   0   5 -13 156.098 147.776   1
   0  -5 -13 288.272 177.005   1
   0   5  14 3214.64 345.218   1
   0   5 -14 3630.41 290.216   1
   0  -5  14 3133.31 295.921   1
   0  -5  15-226.489 202.256   1
   0   5  15 254.244 243.399   1
   0  -5 -15-66.8012 214.424   1
   0   5 -15 50.7758 167.655   1
   0  -5 -16 6082.59 463.939   1
   0   5 -16 6784.64 431.341   1
   0  -5  16 6103.70 442.176   1
   0   5  16 5578.05 480.348   1
   0   5  17-53.7549 292.059   1
   0  -5 -17 142.430 259.126   1
   0   5  18 2253.38 370.230   1
   0  -5  18 3321.18 327.821   1
   0   5 -18 2803.74 294.204   1
   0  -5 -18 2872.74 354.334   1
   0   5  19-55.9430 292.703   1
   0   5 -19 153.809 204.189   1
   0  -5  19 98.1988 229.531   1
   0  -5 -19 349.338 269.357   1
   0  -5 -20 17238.3 1025.73   1
   0   5 -20 18851.2 1011.28   1
   0   5  20 17214.3 1043.18   1
   0  -5  20 19211.4 1030.95   1
   0   5 -21 339.952 228.579   1
   0  -5  21 80.9174 255.390   1
   0  -5 -22 5347.86 464.827   1
   0   5  22 6259.07 504.229   1
   0   5 -23-26.1257 263.024   1
   0  -5 -23-26.2645 289.273   1
   0   5  25 616.239 320.845   1
   0  -5 -25 210.403 283.104   1
   0   5  26 4464.78 417.043   1
   0  -5 -26 3398.08 375.010   1
   0   5  27 231.631 319.079   1
   0  -5 -28 435.614 312.120   1
   0  -5 -29 201.949 275.175   1
   0   5  29 309.374 277.311   1
   0  -6   0 24228.9 1200.04   1
   0   6   0 25022.3 1209.00   1
   0   6   1 113.948 119.974   1
   0   6  -1-9.24590 74.8368   1
   0  -6  -1 7.06534 93.0950   1
   0  -6   1 20.3352 60.6946   1
   0  -6  -2 59628.6 2906.22   1
   0   6   2 60729.2 2908.90   1
   0  -6  -4 132536. 6472.38   1
   0   6   4 138647. 6486.40   1
   0   6   5 244.515 168.989   1
   0  -6  -5-211.790 136.619   1
   0  -6  -6 128842. 6046.39   1
   0   6   6 122613. 6055.18   1
   0   6   7-51.6190 189.087   1
   0  -6  -7 283.927 173.836   1
   0   6  -7 18.7638 58.7194   1
   0  -6   7-4.11032 61.2664   1
   0   6   8 3891.41 328.955   1
   0   6  -8 3935.54 229.106   1
   0  -6   8 3895.75 234.277   1
   0  -6  -8 4377.62 316.996   1
   0   6   9-79.2454 163.944   1
   0  -6   9-23.6601 91.9510   1
   0   6  -9-42.4969 86.5807   1
   0  -6  -9-68.8687 134.993   1
   0  -6  10 9403.48 499.542   1
   0   6  10 9908.87 587.612   1
   0   6 -10 8854.65 487.690   1
   0  -6 -10 8183.37 541.195   1
   0   6  11-88.6557 226.091   1
   0  -6 -11 135.345 189.948   1
   0  -6  12 5781.94 359.575   1
   0   6  12 5411.49 439.171   1
   0   6 -12 5155.94 340.205   1
   0  -6 -12 5559.75 418.044   1
   0   6  13 339.017 267.886   1
   0  -6  13-102.984 156.539   1
   0   6 -13-171.358 135.843   1
   0  -6 -13 444.794 232.239   1
   0  -6  14 10282.0 601.072   1
   0   6  14 9896.28 670.499   1
   0   6 -14 10349.9 590.983   1
   0  -6 -14 10668.1 653.067   1
   0   6  15 155.384 285.861   1
   0  -6  15 17.9422 184.911   1
   0   6 -15-96.3778 169.283   1
   0  -6 -15 159.482 235.393   1
   0  -6  16 5400.48 403.892   1
   0   6 -16 5518.04 383.956   1
   0   6  17-163.394 280.693   1
   0  -6  17 210.042 212.083   1
   0   6 -17-94.3542 187.508   1
   0  -6 -17 554.836 267.501   1
   0   6  18 389.103 296.697   1
   0  -6 -18 172.952 255.582   1
   0   6  19 56.4639 288.738   1
   0  -6  19 119.562 242.666   1
   0   6 -19 193.404 218.651   1
   0  -6 -19-151.099 254.892   1
   0   6  20 5801.99 465.088   1
   0  -6  20 5639.47 445.826   1
   0   6 -20 5828.75 422.077   1
   0   6  21 144.267 248.133   1
   0  -6  21 53.1966 275.648   1
   0   6 -21 666.741 251.104   1
   0  -6 -21-25.9006 216.184   1
   0   6 -22 2074.22 305.657   1
   0   6  22 2060.79 355.243   1
   0  -6 -22 2167.96 332.174   1
   0   6  23 116.591 315.447   1
   0  -6 -23 314.890 292.398   1
   0   6  24 642.944 324.324   1
   0  -6 -24 26.2896 294.360   1
   0   6  25-262.627 309.031   1
   0  -6 -25 78.4347 286.694   1
   0   6  27 200.533 306.439   1
   0  -6 -27 230.867 296.192   1
   0   6  28 2092.08 376.530   1
   0  -6 -28 1669.37 360.364   1
   0   7   0 112.117 101.053   1
   0  -7   0-32.6486 83.1885   1
   0   7  -1-72.6907 79.9318   1
   0   7   1 92.0906 112.134   1
   0  -7  -1-88.3009 100.721   1
   0  -7   1 29.8141 74.5977   1
   0   7   2 28503.2 1375.46   1
   0  -7  -2 26784.2 1362.27   1
   0  -7   2 27561.4 1324.28   1
   0   7   3 273.306 142.148   1
   0  -7  -3 118.788 110.760   1
   0   7   4 6595.49 401.559   1
   0  -7  -4 6333.25 392.141   1
   0   7   5-15.4074 148.826   1
   0  -7  -5 120.408 130.353   1
   0   7   6 8893.29 548.500   1
   0  -7  -6 9007.41 524.118   1
   0  -7  -7 205.260 151.241   1
   0   7   7-18.1711 169.892   1
   0   7   8 37131.7 1794.88   1
   0   7  -8 33025.8 1690.66   1
   0  -7  -8 38587.0 1785.06   1
   0  -7   8 37044.7 1694.94   1
   0   7   9-82.7889 159.387   1
   0   7  -9-5.36457 73.4807   1
   0  -7   9 70.4216 78.9846   1
   0  -7  -9-72.0426 150.781   1
   0   7  10-43.6901 221.675   1
   0   7 -10-28.4548 86.4650   1
   0  -7  10 70.0832 98.3742   1
   0  -7 -10 114.328 186.664   1
   0   7  11 297.930 251.286   1
   0   7 -11-140.900 107.422   1
   0  -7  11 58.2669 109.540   1
   0  -7 -11 80.0808 223.418   1
   0  -7 -12 6043.00 433.489   1
   0   7  12 5170.09 441.770   1
   0   7  13 149.126 244.842   1
   0   7 -13 35.9106 127.675   1
   0  -7  13-146.774 137.863   1
   0  -7 -13-43.4753 200.628   1
   0   7  14 282.621 243.904   1
   0   7 -14 67.3795 143.924   1
   0  -7  14 180.485 160.210   1
   0  -7 -14 202.483 209.088   1
   0   7  15 26.4185 252.171   1
   0   7 -15-74.9483 151.709   1
   0  -7  15 33.4534 161.539   1
   0  -7 -15 69.7199 217.188   1
   0   7  16 189.332 235.415   1
   0   7 -16 362.326 178.706   1
   0  -7  16 496.281 202.944   1
   0  -7 -16 119.422 215.971   1
   0   7  17 27.6121 237.418   1
   0   7 -17-107.851 172.242   1
   0  -7  17 320.649 200.278   1
   0  -7 -17 464.702 224.420   1
   0   7  18 730.525 270.555   1
   0   7 -18 775.262 217.404   1
   0  -7  18 1015.97 234.741   1
   0  -7 -18 949.089 246.072   1
   0   7  19 483.871 291.189   1
   0   7 -19 124.820 206.776   1
   0  -7  19 161.905 238.485   1
   0  -7 -19-25.3876 238.842   1
   0   7  20 1293.89 323.904   1
   0   7 -20 1462.32 244.969   1
   0  -7  20 1275.83 265.233   1
   0  -7 -20 463.178 275.725   1
   0   7  21 57.8938 307.394   1
   0  -7 -21 285.794 273.277   1
   0   7  22 145.218 320.655   1
   0  -7 -22 130.667 291.710   1
   0   7  24 960.788 333.971   1
   0  -7 -24 654.439 295.771   1
   0   7  25-202.909 273.675   1
   0  -7 -25-311.724 254.061   1
   0   7  26 229.485 294.299   1
   0  -7 -26 205.598 275.590   1
   0   7  27 311.598 322.986   1
   0  -7 -27 50.7262 295.147   1
   0  -7 -28 1197.54 335.575   1
   0   7  28 390.429 325.484   1
   0  -8   0 26846.1 1337.72   1
   0   8   0 27748.3 1345.26   1
   0   8  -1-71.7927 82.8725   1
   0   8   1 10.2461 107.196   1
   0  -8  -1 26.8590 88.9357   1
   0  -8   1 123.017 79.5516   1
   0   8  -2 46326.5 2157.64   1
   0  -8   2 43821.6 2153.74   1
   0   8   3 53.9724 133.681   1
   0   8   4 330.239 159.557   1
   0  -8  -4 404.753 137.729   1
   0   8   5 279.723 172.633   1
   0  -8  -5-14.3131 147.966   1
   0  -8  -6 31718.8 1554.81   1
   0   8   6 29704.3 1563.09   1
   0   8   7 229.707 198.469   1
   0  -8  -7 149.878 179.923   1
   0  -8  -8 20419.6 1073.57   1
   0   8   8 20051.2 1088.50   1
   0  -8 -10-98.9160 192.710   1
   0   8 -10 90.9685 68.4500   1
   0  -8  10-10.2441 73.3234   1
   0   8  10-90.5958 220.625   1
   0   8  11 165.753 277.641   1
   0  -8 -11 496.588 245.917   1
   0   8 -11-6.76210 89.8005   1
   0  -8  11-7.32668 97.4440   1
   0  -8 -12 2734.39 297.773   1
   0   8 -12 2655.84 188.159   1
   0   8  12 2092.71 314.710   1
   0  -8  12 1991.21 187.742   1
   0  -8 -13 66.8971 194.430   1
   0   8  13-178.277 218.887   1
   0  -8 -14 2951.10 331.759   1
   0  -8  14 3189.65 249.252   1
   0   8 -14 2970.17 240.897   1
   0   8  14 2778.42 350.667   1
   0   8 -15-135.663 148.097   1
   0  -8  15 74.3286 162.280   1
   0   8  16 7411.90 552.461   1
   0   8 -16 7657.04 457.074   1
   0  -8  16 6779.68 467.293   1
   0  -8 -16 7196.77 526.344   1
   0   8  17 279.512 286.786   1
   0  -8 -17 347.816 261.395   1
   0   8 -17 117.278 172.547   1
   0  -8  17 239.018 190.733   1
   0   8  18 11563.5 779.656   1
   0   8 -18 13603.3 713.850   1
   0  -8  18 12078.0 719.643   1
   0  -8 -18 11754.0 760.507   1
   0   8 -19-19.7322 194.923   1
   0   8  20 981.925 336.717   1
   0  -8 -20 855.335 295.530   1
   0   8  21 319.056 312.486   1
   0  -8 -21 182.676 273.249   1
   0   8  22 2996.58 381.064   1
   0  -8 -22 2617.67 357.627   1
   0   8  23-29.0898 273.929   1
   0  -8 -23 601.618 263.053   1
   0  -8 -24 9427.17 623.397   1
   0   8  24 9066.20 633.449   1
   0  -8 -25-77.3544 269.094   1
   0   8  25-28.7828 307.724   1
   0  -8 -26 865.362 317.460   1
   0   8  26 56.8220 316.549   1
   0  -8 -27 125.334 305.274   1
   0  -9   0-8.37416 94.2810   1
   0   9   0-84.6405 109.419   1
   0  -9   1 87.1784 83.7184   1
   0   9  -1-37.3937 92.7141   1
   0   9   2 21196.3 1074.68   1
   0  -9   2 20910.0 1021.60   1
   0  -9  -2 21250.4 1063.64   1
   0   9  -2 20780.0 1024.64   1
   0   9   3 101.698 160.374   1
   0  -9  -3-12.6979 133.175   1
   0  -9  -4 17553.4 901.034   1
   0   9   4 16673.3 910.720   1
   0  -9  -5-91.4295 154.670   1
   0   9   5-52.3535 178.506   1
   0   9   6 8628.89 537.750   1
   0  -9  -7-35.0592 157.653   1
   0   9   7-60.2188 173.778   1
   0  -9  -9-156.595 207.400   1
   0   9   9-134.372 226.171   1
   0  -9 -10 2008.92 257.126   1
   0   9  10 2719.11 296.315   1
   0  -9 -11 106.764 215.024   1
   0   9  11 97.5495 240.955   1
   0   9  12 2806.95 345.551   1
   0   9 -12 2340.82 166.608   1
   0  -9  12 2515.01 171.652   1
   0   9  13-26.0415 223.818   1
   0  -9 -13 22.9036 199.704   1
   0  -9  13 58.3524 114.042   1
   0   9 -13 69.6994 100.629   1
   0   9 -14 5141.84 320.810   1
   0  -9  14 5337.61 331.490   1
   0   9  15 491.737 305.593   1
   0  -9 -15 411.288 252.102   1
   0   9  16 724.318 301.815   1
   0   9 -16 396.956 148.805   1
   0  -9  16 778.468 179.756   1
   0  -9 -16 468.771 257.586   1
   0   9  17-84.8909 308.878   1
   0   9 -17 44.8148 155.514   1
   0  -9  17 146.714 172.219   1
   0  -9 -17-75.4128 259.066   1
   0   9 -18 713.456 191.051   1
   0  -9 -18 1173.38 289.998   1
   0   9  19 86.5387 303.256   1
   0  -9 -19-77.4346 261.237   1
   0   9  20 1855.59 347.751   1
   0  -9 -20 1405.05 316.204   1
   0   9  21 58.0939 312.760   1
   0  -9 -21 130.663 281.388   1
   0   9  22 697.690 340.148   1
   0  -9 -22 575.396 295.270   1
   0   9  23 231.903 331.931   1
   0  -9 -23 182.449 293.534   1
   0   9  24 1468.54 367.167   1
   0  -9 -24 2122.79 361.911   1
   0   9  25-171.280 321.999   1
   0  -9 -25 127.814 294.387   1
   0   9  27-27.6896 278.769   1
   0  -9 -27-24.7300 261.251   1
   0 -10   0 37002.8 1847.59   1
   0  10   0 38789.3 1859.24   1
   0 -10   1 29.9833 84.1123   1
   0  10  -1 168.001 102.363   1
   0  10   2 361.389 156.130   1
   0 -10   2 505.477 82.7885   1
   0  10  -2 518.041 94.3250   1
   0 -10  -2 430.449 141.181   1
   0  10   3 124.210 145.697   1
   0 -10  -3 150.113 120.422   1
   0  10   4 1141.84 217.323   1
   0 -10  -4 986.659 169.801   1
   0  10   5 110.667 177.747   1
   0 -10  -5 177.553 168.169   1
   0  10   6 2193.06 270.848   1
   0 -10  -6 1815.47 236.590   1
   0 -10  -7 422.593 196.059   1
   0  10   8 177.177 197.219   1
   0 -10  -8 38.7700 179.541   1
   0  10   9 139.328 219.776   1
   0 -10 -10 19180.5 1049.74   1
   0  10  10 19175.7 1074.32   1
   0 -10 -11 44.1126 202.933   1
   0  10  11 50.1629 240.126   1
   0 -10 -12 776.146 259.096   1
   0  10  12-129.542 275.501   1
   0 -10 -13-23.4773 223.669   1
   0  10  13-425.565 256.332   1
   0 -10 -14 361.508 243.502   1
   0  10 -14 187.167 80.8617   1
   0 -10  14 222.076 82.0978   1
   0  10  14 353.813 275.654   1
   0 -10 -15 49.3202 254.793   1
   0  10 -15-118.907 106.398   1
   0 -10  15 25.1590 109.485   1
   0  10  15-138.748 298.071   1
   0  10 -16 2670.27 206.927   1
   0  10  16 2088.73 370.202   1
   0 -10 -16 2558.61 338.684   1
   0  10  17 199.916 298.168   1
   0 -10 -17 178.272 257.229   1
   0  10  18 28.8264 261.806   1
   0 -10 -18-25.7915 241.777   1
   0  10  19 318.940 264.466   1
   0 -10 -19 676.471 239.856   1
   0  10  20 843.213 303.428   1
   0 -10 -20 732.395 263.828   1
   0  10  22 552.115 295.021   1
   0 -10 -22 444.135 256.269   1
   0  10  23-231.268 267.722   1
   0 -10 -23-51.9560 240.599   1
   0  10  24 28.6815 258.785   1
   0 -10 -24 25.6901 231.795   1
   0  10  25 141.395 281.250   1
   0 -10 -25 430.474 262.670   1
   0  10  26 779.227 318.102   1
   0 -10 -26 796.975 293.261   1
   0  11   1 26.2678 137.405   1
   0 -11  -1 11.7986 129.084   1
   0 -11   1-8.27105 94.8721   1
   0  11  -1 83.2448 106.526   1
   0  11   2 3225.98 273.083   1
   0 -11   2 3573.18 213.857   1
   0  11  -2 3430.61 218.617   1
   0 -11  -2 3999.49 270.598   1
   0  11   3 478.087 181.032   1
   0 -11  -3 14.6394 158.286   1
   0  11   4 826.566 200.255   1
   0 -11  -4 508.877 170.757   1
   0  11   5-19.3751 183.861   1
   0 -11  -5-85.4585 166.982   1
   0  11   6 206.536 205.875   1
   0 -11  -6 947.506 211.219   1
   0 -11  -8 6420.50 448.538   1
   0  11   8 6152.43 472.104   1
   0  11   9 311.661 248.361   1
   0 -11  -9 444.190 230.030   1
   0 -11 -10 3779.98 346.502   1
   0  11  11 51.5115 264.095   1
   0 -11 -11 68.1896 238.390   1
   0  11  12 1138.45 281.422   1
   0 -11 -12 328.182 221.283   1
   0  11  13 54.2982 271.147   1
   0 -11 -14 16222.1 909.821   1
   0  11  14 15349.4 924.728   1
   0  11  15 253.399 301.109   1
   0 -11 -15 100.417 263.392   1
   0 -11 -16 6923.43 516.318   1
   0  11  16 6508.62 542.352   1
   0  11  18 290.192 251.977   1
   0 -11 -18 885.229 243.545   1
   0  11  19-29.1189 304.627   1
   0 -11 -19 52.3864 252.963   1
   0  11  20 2976.63 397.724   1
   0 -11 -20 2204.98 345.840   1
   0  11  21 583.004 323.683   1
   0 -11 -21 209.651 290.464   1
   0  11  22 2611.43 392.580   1
   0 -11 -22 2164.83 350.042   1
   0  11  24 512.126 339.309   1
   0 -11 -24 305.692 305.641   1
   0  11  25 252.286 328.676   1
   0 -11 -25-250.846 279.332   1
   0  11  26 4982.39 475.877   1
   0 -11 -26 4818.00 439.787   1
   0  12   1 56.6187 148.081   1
   0 -12  -1 12.7035 129.921   1
   0 -12   1-53.6118 104.564   1
   0  12  -1-40.1137 121.665   1
   0  12   2 8916.86 500.508   1
   0 -12   2 8006.04 429.491   1
   0  12  -2 8021.62 433.394   1
   0 -12  -2 8093.55 482.914   1
   0  12   3 122.100 171.643   1
   0 -12  -3 297.008 169.374   1
   0  12   4 889.962 217.023   1
   0 -12  -4 843.626 189.470   1
   0  12   5 60.9786 208.439   1
   0 -12  -5-162.425 179.292   1
   0  12   7-204.703 249.473   1
   0 -12  -7-80.7490 218.444   1
   0  12   8 261.826 238.521   1
   0 -12  -8 126.420 221.688   1
   0  12   9-74.3089 250.104   1
   0 -12  -9 284.954 223.092   1
   0 -12 -10 4665.94 400.608   1
   0  12  10 4304.08 419.514   1
   0  12  11 422.475 258.751   1
   0 -12 -11-46.9184 204.645   1
   0  12  13-82.9627 264.805   1
   0 -12 -13-147.868 246.187   1
   0 -12 -14 652.738 248.554   1
   0  12  15-85.6359 269.278   1
   0 -12 -15-127.675 237.216   1
   0  12  16 605.720 318.429   1
   0 -12 -16 931.607 299.111   1
   0  12  17 232.627 311.067   1
   0  12  18 1021.64 283.380   1
   0 -12 -18 551.302 244.952   1
   0  12  19-321.969 298.022   1
   0 -12 -19-184.279 255.241   1
   0  12  20 907.167 342.349   1
   0 -12 -20 1078.48 315.013   1
   0  12  21 29.1471 319.659   1
   0 -12 -21 235.772 292.424   1
   0  12  22 1473.46 372.918   1
   0 -12 -22 1246.45 329.246   1
   0  12  23 57.2408 337.787   1
   0 -12 -23 435.751 288.799   1
   0  12  25 913.948 359.285   1
   0 -12 -25 123.908 293.089   1
   0 -13   0-11.7465 133.348   1
   0  13   0-65.5839 159.430   1
   0 -13   1 105.347 112.271   1
   0 -13  -1 108.236 144.797   1
   0  13  -1 223.967 124.245   1
   0  13   1 121.172 159.374   1
   0  13   2 21851.5 1048.98   1
   0 -13   2 18922.3 971.794   1
   0 -13  -2 22310.9 1043.30   1
   0  13  -2 18645.7 976.743   1
   0  13   3 147.672 210.481   1
   0 -13  -3 99.5255 161.215   1
   0  13   4 5571.49 407.664   1
   0 -13  -4 5131.02 384.475   1
   0  13   5 233.731 205.898   1
   0 -13  -5 57.1413 182.994   1
   0  13   6 1529.11 253.195   1
   0 -13  -6 1206.03 239.334   1
   0  13   7 141.564 232.760   1
   0 -13  -7 358.665 209.932   1
   0  13   8 4529.91 411.513   1
   0 -13  -8 4629.99 392.535   1
   0  13   9 76.5826 245.315   1
   0 -13  -9 341.309 237.670   1
   0  13  10 447.847 261.940   1
   0 -13 -10 93.9088 237.285   1
   0  13  12 7742.78 577.042   1
   0 -13 -12 8580.64 566.087   1
   0  13  13 281.809 290.693   1
   0 -13 -13 252.017 241.592   1
   0  13  14 1686.59 354.269   1
   0 -13 -14 1922.56 310.415   1
   0  13  15-231.395 304.330   1
   0 -13 -15-285.320 262.120   1
   0  13  16-116.602 290.711   1
   0 -13 -16 655.075 263.512   1
   0  13  17 410.161 319.792   1
   0 -13 -17-289.699 288.770   1
   0  13  18 910.962 319.938   1
   0 -13 -18 396.408 270.487   1
   0  13  20 1113.47 355.541   1
   0 -13 -20 763.396 313.493   1
   0  13  21-233.146 346.380   1
   0 -13 -21 313.052 295.526   1
   0  13  22 720.286 358.135   1
   0  13  23 28.3914 323.170   1
   0 -13 -23 431.958 295.229   1
   0 -13 -24 174.881 283.079   1
   0  13  24 111.688 328.100   1
   0  14   0 835.343 174.358   1
   0 -14   0 882.258 157.762   1
   0  14  -1 76.8991 132.579   1
   0  14   1-241.250 165.359   1
   0 -14   1 299.432 120.686   1
   0 -14  -1-57.6905 155.671   1
   0  14  -2 545.982 117.041   1
   0  14   2 502.027 194.462   1
   0 -14  -2 672.728 175.331   1
   0 -14   2 569.566 104.835   1
   0  14   3 39.1288 203.174   1
   0 -14  -3-139.964 184.398   1
   0  14   4 629.885 216.832   1
   0 -14  -4 37.6970 185.172   1
   0  14   6 1006.81 265.353   1
   0 -14  -6 694.361 229.402   1
   0  14   7-171.363 233.743   1
   0 -14  -7 396.144 219.273   1
   0  14   8 458.184 242.722   1
   0 -14  -8 205.399 216.429   1
   0  14   9 184.095 257.782   1
   0 -14  -9 188.698 224.653   1
   0  14  10 1081.89 290.963   1
   0  14  11 332.334 275.159   1
   0 -14 -11-24.8350 244.055   1
   0  14  12 5196.12 480.248   1
   0 -14 -12 5707.67 456.574   1
   0  14  13 458.738 294.816   1
   0 -14 -13-51.5549 241.013   1
   0  14  14 174.114 281.870   1
   0 -14 -14-182.640 251.981   1
   0  14  15 557.082 309.896   1
   0 -14 -15-52.7355 262.092   1
   0  14  16 1179.32 321.244   1
   0 -14 -16 1563.58 309.751   1
   0  14  17 236.780 302.120   1
   0 -14 -17 239.300 269.340   1
   0  14  19 58.9583 285.000   1
   0 -14 -19 476.664 282.076   1
   0  14  20 997.236 345.792   1
   0 -14 -20 997.622 284.617   1
   0  14  21 754.540 345.756   1
   0 -14 -21 623.262 298.375   1
   0  14  22 2488.92 419.931   1
   0 -14 -22 3405.00 391.163   1
   0 -14 -23 251.902 284.529   1
   0  14  23 394.288 354.280   1
   0 -14 -24 394.641 282.588   1
   0  14  24 552.658 338.399   1
   0 -15   0-52.2134 139.224   1
   0  15   0 100.905 154.110   1
   0 -15  -1 30.2120 149.635   1
   0 -15   1 204.724 121.658   1
   0  15  -1-124.696 137.779   1
   0  15   1-152.464 184.912   1
   0 -15   2 1612.27 147.639   1
   0  15   2 2080.58 253.973   1
   0 -15  -2 2104.38 230.014   1
   0  15  -2 1873.18 154.277   1
   0 -15  -3 220.742 181.897   1
   0  15   3 103.148 216.501   1
   0  15   5-23.3883 241.648   1
   0 -15  -5-41.8320 218.278   1
   0  15   6 195.945 247.247   1
   0 -15  -6-87.9747 223.190   1
   0  15   7-152.973 241.228   1
   0 -15  -7 297.683 229.957   1
   0 -15  -8 12211.6 735.022   1
   0  15   8 12328.1 757.241   1
   0  15   9 217.200 260.018   1
   0 -15  -9 97.5820 232.972   1
   0  15  10 1919.73 331.272   1
   0 -15 -10 3051.14 326.448   1
   0  15  11 85.2000 285.251   1
   0 -15 -11-331.776 236.404   1
   0  15  12 1154.56 333.925   1
   0 -15 -12 1245.38 290.778   1
   0  15  13 29.2272 300.440   1
   0 -15 -13-26.2987 277.819   1
   0  15  15 118.860 300.146   1
   0 -15 -15 320.411 274.686   1
   0  15  16 3042.96 411.998   1
   0 -15 -16 3134.98 374.058   1
   0  15  17-119.211 303.232   1
   0 -15 -17-26.7690 262.987   1
   0  15  18 386.964 325.333   1
   0 -15 -18 319.685 272.949   1
   0  15  19-265.909 335.377   1
   0 -15 -19 237.995 295.742   1
   0 -15 -20 4343.74 403.167   1
   0  15  20 3333.79 415.873   1
   0  15  21 346.853 318.366   1
   0 -15 -21-129.238 251.805   1
   0  15  22-341.734 343.584   1
   0 -15 -22 254.074 293.192   1
   0 -15 -23-174.272 284.383   1
   0  15  23 362.613 345.158   1
   0  16   0 18744.9 955.035   1
   0 -16   0 17634.9 945.478   1
   0  16  -1-56.3248 134.928   1
   0  16   1 88.0874 176.913   1
   0 -16  -1 79.3564 162.337   1
   0 -16   1 123.016 118.567   1
   0  16   2 198.536 200.222   1
   0 -16  -2 265.674 186.570   1
   0  16  -2 253.271 82.7922   1
   0 -16  -3 271.595 186.894   1
   0  16   3-64.8594 204.602   1
   0 -16  -4 7859.67 507.562   1
   0  16   4 7320.67 522.507   1
   0  16   5 514.297 226.513   1
   0 -16  -5 131.046 210.228   1
   0 -16  -6 4415.29 380.565   1
   0  16   6 4648.54 409.675   1
   0  16   7 132.686 254.866   1
   0 -16  -7-308.569 233.247   1
   0  16   8-82.1957 275.879   1
   0 -16  -8-122.582 242.899   1
   0  16   9 140.265 273.318   1
   0 -16  -9 100.667 240.996   1
   0  16  10 3753.25 405.610   1
   0 -16 -10 3963.05 383.019   1
   0  16  11 116.603 294.349   1
   0 -16 -11-340.287 254.361   1
   0  16  12-147.711 294.241   1
   0 -16 -12 53.0451 246.337   1
   0  16  14 2225.97 380.619   1
   0 -16 -14 2153.32 341.424   1
   0  16  15 603.163 312.446   1
   0 -16 -15 404.806 257.113   1
   0  16  16 964.388 343.770   1
   0 -16 -16 2076.65 317.562   1
   0  16  17 420.330 318.797   1
   0 -16 -17-26.8608 280.422   1
   0  16  18 119.269 336.534   1
   0 -16 -18 346.652 278.519   1
   0  16  20 1137.53 377.620   1
   0 -16 -20 704.062 313.376   1
   0 -16 -22 201.423 246.204   1
   0  16  22 281.834 316.071   1
   0  17   1-161.705 188.581   1
   0  17   2 226.630 214.738   1
   0 -17  -3 20.2509 198.803   1
   0  17   3 589.525 232.843   1
   0 -17  -4 1387.23 248.182   1
   0  17   4 1112.85 268.442   1
   0 -17  -5-22.9097 219.654   1
   0  17   5 587.158 251.769   1
   0 -17  -6 3260.94 346.285   1
   0  17   6 3892.10 391.972   1
   0 -17  -7-443.185 251.645   1
   0  17   7-193.204 281.981   1
   0  17   9 290.145 283.510   1
   0 -17  -9 25.9338 240.204   1
   0  17  10 1739.73 332.429   1
   0 -17 -10 1977.96 305.524   1
   0  17  11-119.602 283.714   1
   0 -17 -11 80.2318 253.002   1
   0  17  13-30.3821 289.284   1
   0 -17 -13 380.481 277.367   1
   0  17  14 5575.96 493.164   1
   0 -17 -14 4388.35 437.030   1
   0  17  15 274.578 332.371   1
   0 -17 -15 109.108 274.746   1
   0  17  16 547.095 325.035   1
   0 -17 -16 461.912 276.736   1
   0  17  17 362.155 322.031   1
   0 -17 -17 80.9199 276.736   1
   0 -17 -19 421.559 295.039   1
   0  17  19 177.172 341.763   1
   0 -17 -21-204.240 280.036   1
   0  17  21-113.957 343.810   1
   0  18   7 57.2252 276.340   1
   0  18   8 176.023 297.817   1
   0  18   9-359.212 296.189   1
   0  18  10 759.449 321.378   1
   0 -18 -11-109.491 272.632   1
   0  18  11 214.839 313.072   1
   0 -18 -12 1791.19 332.205   1
   0  18  12 2626.16 382.529   1
   0 -18 -13-55.2546 263.840   1
   0  18  13 464.598 318.497   1
   0 -18 -14 1104.42 312.795   1
   0  18  14 1516.67 356.607   1
   0 -18 -15-137.760 275.259   1
   0  18  15-184.975 329.675   1
   0 -18 -16 3008.77 363.176   1
   0  18  16 2266.51 402.863   1
   0 -18 -18 614.183 315.824   1
   0  18  18 2990.16 424.778   1
   0  18  20 1066.37 375.997   1
   1   0 -27 491.418 300.238   1
  -1   0  27-61.0369 301.690   1
   1   0 -26 11164.3 725.306   1
  -1   0  26 11190.7 748.271   1
   1   0 -25 407.241 273.702   1
  -1   0  25 181.238 280.033   1
   1   0 -24 8418.92 570.199   1
  -1   0  24 7262.07 582.501   1
   1   0 -23 210.855 264.075   1
  -1   0  23 147.395 296.117   1
  -1   0  22 550.000 302.753   1
   1   0 -22 671.924 273.915   1
  -1   0  21-169.559 282.994   1
   1   0 -21 75.8644 267.794   1
   1   0 -20 5144.49 452.107   1
  -1   0  20 5524.79 468.197   1
  -1   0  19 400.121 277.835   1
   1   0 -19 501.721 245.923   1
  -1   0  18 2494.22 339.403   1
   1   0 -18 1825.68 302.049   1
  -1   0  17 444.649 273.920   1
   1   0 -17-133.278 224.275   1
   1   0 -16 17082.7 958.543   1
  -1   0  16 17717.2 980.834   1
   1   0 -15 101.061 198.614   1
  -1   0  13 100.307 204.654   1
   1   0 -13 17.9649 199.631   1
   1   0 -12 2453.07 248.652   1
  -1   0  12 2780.30 276.002   1
  -1   0  11-87.2824 178.999   1
   1   0 -11-15.5635 153.332   1
   1   0 -10 109630. 5203.84   1
  -1   0  10 106290. 5209.86   1
  -1   0   9 146.345 137.717   1
   1   0  -9 91.3160 124.640   1
  -1   0   8 1461.90 187.992   1
   1   0  -8 1678.99 175.494   1
   1   0  -6 30297.5 1522.99   1
  -1   0   6 31570.8 1533.89   1
  -1   0   5 138.244 146.878   1
   1   0  -5-116.530 124.451   1
  -1   0   4 23833.5 1070.60   1
   1   0  -4 19588.1 1062.29   1
  -1   0   3-11.5040 124.574   1
   1   0  -3 30.9360 111.538   1
  -1   0   2 349496. 16410.5   1
   1   0  -2 342770. 16407.5   1
   1   0  -1 59.2632 62.0876   1
  -1   0   1-6.43639 63.7253   1
   1   0   0 35.5969 54.7504   1
  -1   0   0-26.1718 61.9728   1
  -1   0  -1-11.6104 48.1625   1
   1   0   1-69.5294 56.2686   1
   1   0   2 323840. 16053.3   1
  -1   0  -2 351133. 16050.2   1
   1   0   3-108.028 109.060   1
  -1   0  -3 19.4676 96.9633   1
  -1   0  -4 20275.1 1065.35   1
   1   0   4 23381.3 1074.12   1
   1   0   5-67.1368 151.451   1
  -1   0  -5 134.699 135.722   1
  -1   0  -6 34363.6 1669.73   1
   1   0   6 33733.7 1676.78   1
   1   0   8 1283.48 176.891   1
  -1   0  -8 897.217 164.959   1
   1   0   9 14.4193 146.321   1
  -1   0  -9 12.2725 121.568   1
   1   0  10 114902. 5157.65   1
  -1   0 -10 100665. 5129.98   1
   1   0  11-52.9036 172.300   1
  -1   0 -11-87.8636 141.469   1
   1   0  12 2974.35 294.106   1
  -1   0 -12 2910.94 259.737   1
   1   0  13-121.246 188.266   1
  -1   0 -13 87.2478 156.394   1
   1   0  15-339.869 242.803   1
  -1   0 -15 256.456 199.134   1
  -1   0 -16 16697.4 940.346   1
   1   0  16 17565.8 969.333   1
   1   0  17 99.3666 282.936   1
  -1   0 -17 434.837 231.784   1
   1   0  18 1496.60 289.707   1
  -1   0 -18 1764.94 275.948   1
   1   0  19-159.584 257.622   1
  -1   0 -19 23.5192 230.414   1
  -1   0 -20 5415.41 440.771   1
   1   0  20 6075.92 471.340   1
   1   0  21-28.0134 279.075   1
  -1   0 -21 250.334 248.725   1
   1   0  22 514.973 274.798   1
  -1   0 -22 435.900 254.967   1
   1   0  23 174.543 291.307   1
  -1   0 -23-131.108 267.475   1
  -1   0 -24 8520.96 586.748   1
   1   0  24 7654.11 592.293   1
   1   0  25 209.606 295.803   1
  -1   0 -25-80.8023 281.780   1
  -1   0 -26 12257.0 725.818   1
   1   0  26 9517.03 720.907   1
   1   0  27 576.670 318.021   1
  -1   0 -27 626.044 310.293   1
   1  -1 -27 216.523 311.678   1
   1   1 -27 774.354 305.871   1
  -1   1  27 815.558 330.149   1
   1   1 -26 686.247 301.289   1
  -1  -1  26 644.002 323.941   1
   1   1 -25 326.962 274.383   1
   1  -1 -25-107.864 257.476   1
  -1  -1  25 273.213 305.688   1
  -1   1  25 120.216 271.241   1
   1  -1 -24 80.0288 256.252   1
  -1   1  24 268.455 274.535   1
   1   1 -23 554.552 278.745   1
  -1  -1  23 88.3245 273.902   1
  -1   1  22 3536.68 398.950   1
   1   1 -22 4023.62 378.943   1
  -1  -1  22 3172.60 390.995   1
   1  -1 -22 2878.63 363.092   1
  -1   1  21 482.455 299.529   1
  -1  -1  21-56.2582 256.000   1
   1   1 -21 50.2467 239.661   1
  -1   1  20 416.126 288.122   1
   1  -1 -20-99.3609 248.141   1
  -1  -1  19 895.479 279.236   1
   1   1 -19 660.202 243.835   1
  -1   1  18 755.851 288.787   1
  -1  -1  18 1217.61 275.830   1
  -1  -1  17 169.836 244.915   1
  -1   1  17-150.757 252.289   1
   1   1 -17 21.8072 198.709   1
   1  -1 -17-203.378 245.548   1
   1   1 -16 15128.2 832.015   1
   1  -1 -16 14765.2 837.935   1
  -1   1  16 14411.1 856.494   1
  -1  -1  16 14329.1 844.009   1
  -1  -1  15 1226.49 255.047   1
  -1   1  15 1222.22 256.296   1
   1  -1 -15 1531.49 241.840   1
   1   1 -15 1182.02 231.426   1
  -1  -1  14 3699.16 337.453   1
  -1   1  14 3316.71 333.136   1
   1   1 -14 4572.78 335.791   1
   1  -1 -14 3556.20 310.186   1
  -1   1  13 2785.91 306.201   1
   1   1 -13 3513.72 291.705   1
   1  -1 -13 3132.41 294.484   1
   1  -1 -12 10161.2 623.053   1
   1   1 -12 10411.6 617.208   1
  -1   1  12 12258.1 653.125   1
  -1  -1  12 10747.3 632.280   1
  -1  -1  11 1213.40 193.685   1
  -1   1  11 1169.75 219.117   1
   1  -1 -11 1185.27 196.530   1
   1   1 -11 954.463 177.385   1
   1  -1 -10 33320.0 1744.01   1
   1   1 -10 36559.1 1739.87   1
  -1  -1  10 35506.5 1746.97   1
  -1   1  10 33916.2 1756.12   1
   1   1  -9 8809.47 515.166   1
   1  -1  -9 9299.28 531.593   1
  -1  -1   9 9820.73 530.174   1
  -1   1   9 8826.05 539.169   1
  -1   1   8 1099.89 211.892   1
  -1  -1   8 1420.42 189.752   1
   1   1  -8 1746.44 180.665   1
   1  -1  -8 1672.75 200.189   1
  -1  -1   7 1094.65 167.089   1
  -1   1   7 1047.74 190.283   1
   1   1  -7 511.474 137.772   1
   1  -1  -7 403.706 163.452   1
   1   1  -6 2135.80 191.862   1
  -1  -1   6 2311.93 206.151   1
  -1   1   5 1708.10 199.627   1
   1  -1  -5 2020.20 197.841   1
   1   1  -5 1613.09 164.385   1
  -1  -1   5 1599.75 182.166   1
   1   1  -4 3303.29 231.149   1
   1  -1  -4 4450.25 252.291   1
  -1   1   4 3956.64 257.193   1
  -1  -1   4 3141.79 238.411   1
  -1   1   3 11787.7 565.298   1
   1  -1  -3 10666.5 556.422   1
   1   1  -3 11539.9 546.388   1
  -1   1   2 16226.0 811.609   1
  -1  -1   2 18251.6 806.049   1
   1  -1  -2 14879.8 808.677   1
   1   1  -2 16252.6 800.931   1
  -1   1   1 407.587 89.6679   1
  -1  -1   1 288.712 62.7495   1
   1  -1  -1 202.748 79.5272   1
   1   1  -1 225.806 65.6374   1
   1  -1   0 201664. 9502.99   1
   1   1   0 201504. 9504.12   1
  -1   1   0 197078. 9503.94   1
  -1  -1   0 200874. 9503.54   1
   1  -1   1 365.429 71.0761   1
  -1  -1  -1 252.163 80.3005   1
  -1   1  -1 372.813 61.8783   1
   1   1   1 459.759 88.3160   1
   1  -1   2 16228.2 675.509   1
   1   1   2 11353.4 680.890   1
  -1   1  -2 15689.5 671.859   1
  -1  -1  -2 10565.4 677.446   1
   1  -1   3 11476.7 558.242   1
  -1  -1  -3 11159.4 569.548   1
   1   1   3 12807.1 579.742   1
  -1  -1  -4 3627.97 255.817   1
  -1   1  -4 3609.93 231.920   1
   1   1   4 3793.12 264.227   1
   1  -1   4 4526.49 249.335   1
   1   1   5 1679.33 195.927   1
   1  -1   5 1573.99 163.478   1
  -1  -1  -5 1387.34 177.357   1
  -1   1  -5 1741.21 154.745   1
  -1   1  -6 2371.12 188.008   1
   1  -1   6 2468.03 206.374   1
   1   1   7 562.659 146.856   1
   1  -1   7 725.468 154.991   1
  -1   1  -8 1572.96 162.703   1
  -1  -1  -8 1410.74 186.605   1
   1   1   8 1099.13 196.036   1
   1  -1   8 1238.95 179.485   1
  -1   1  -9 8640.31 504.245   1
  -1  -1  -9 9686.65 521.587   1
   1  -1   9 9096.32 525.644   1
   1   1   9 8920.02 527.976   1
  -1   1 -10 34580.5 1669.40   1
   1   1  10 34936.3 1698.07   1
   1  -1  10 36759.7 1693.00   1
  -1  -1 -11 950.273 173.369   1
  -1   1 -11 1126.49 169.249   1
   1  -1  11 436.259 184.782   1
   1   1  11 1015.24 190.172   1
   1   1  12 10468.4 636.898   1
   1  -1  12 11699.1 635.969   1
  -1   1 -12 10299.9 606.113   1
  -1  -1 -12 10559.3 613.813   1
  -1  -1 -13 3351.38 312.726   1
   1   1  13 3882.20 339.414   1
  -1   1 -13 3156.19 277.904   1
   1  -1  14 3283.81 341.668   1
  -1  -1 -14 4603.20 339.346   1
  -1   1 -14 3830.48 322.563   1
   1   1  14 4089.23 351.758   1
  -1  -1 -15 1113.58 239.862   1
  -1   1 -15 1384.41 225.341   1
   1   1  15 1558.74 271.661   1
   1  -1  15 1985.55 262.104   1
  -1  -1 -16 15429.8 835.117   1
  -1   1 -16 13779.5 811.010   1
   1  -1  16 14099.4 836.053   1
   1   1  16 14686.5 852.634   1
  -1   1 -17 639.727 233.916   1
  -1  -1 -17 44.3118 208.447   1
   1  -1  17-316.475 276.423   1
   1   1  17 126.630 241.842   1
  -1   1 -18 1383.64 249.419   1
   1  -1  18 1114.19 282.705   1
   1   1  18 1678.50 325.869   1
  -1   1 -19 533.908 249.356   1
   1  -1  19 733.824 268.288   1
  -1  -1 -20 709.639 270.075   1
   1   1  20 580.835 292.404   1
  -1  -1 -21 377.117 264.395   1
  -1   1 -21 24.8524 252.944   1
   1   1  21-84.7428 271.308   1
   1  -1  21 250.163 268.528   1
  -1   1 -22 4043.67 392.544   1
  -1  -1 -22 3723.35 388.133   1
   1   1  22 3994.49 415.140   1
   1  -1  22 3160.27 390.759   1
  -1   1 -23 759.237 282.167   1
   1  -1  23 174.550 287.522   1
  -1  -1 -24-106.154 269.310   1
   1   1  24 29.4550 303.561   1
  -1   1 -25 812.605 296.848   1
  -1  -1 -25 160.895 284.505   1
   1  -1  25 361.925 312.103   1
   1   1  25 148.860 300.241   1
  -1   1 -26 1010.53 302.864   1
   1  -1  26 669.711 321.035   1
  -1   1 -27 879.748 316.902   1
  -1  -1 -27 565.270 293.529   1
   1   1  27 570.130 313.965   1
   1  -2 -29 736.589 318.131   1
  -1   2  28-208.020 287.043   1
   1  -2 -28-26.6165 279.181   1
  -1   2  27 2721.59 380.420   1
   1  -2 -27 2469.43 369.038   1
  -1   2  26 389.551 315.127   1
   1   2 -26 665.452 285.259   1
   1  -2 -26 404.133 310.529   1
  -1   2  25 5744.56 534.735   1
   1   2 -25 7130.92 525.204   1
   1  -2 -25 6822.66 526.023   1
  -1  -2  25 6811.14 546.661   1
   1  -2 -24 956.841 299.733   1
   1   2 -24 376.792 290.980   1
  -1   2  24 565.430 291.776   1
  -1  -2  24 901.336 314.510   1
  -1   2  23 559.447 278.146   1
   1   2 -23 555.387 270.389   1
  -1  -2  23 1088.18 306.551   1
   1  -2 -23 237.056 250.596   1
  -1   2  22 1015.58 298.460   1
   1   2 -22 386.454 254.393   1
  -1  -2  22 918.770 304.254   1
   1  -2 -22 519.638 246.383   1
  -1   2  21 2882.59 376.989   1
   1   2 -21 3571.56 364.089   1
   1  -2 -21 4013.55 375.205   1
  -1  -2  21 3239.81 381.075   1
  -1   2  20 669.565 274.369   1
   1   2 -20 362.232 236.476   1
  -1  -2  20 378.541 252.290   1
   1  -2 -20 651.829 252.216   1
  -1   2  19 1849.13 323.035   1
  -1  -2  19 2134.09 321.377   1
   1   2 -19 2305.43 293.195   1
   1  -2 -19 1759.95 286.695   1
   1  -2 -18 5246.87 424.109   1
   1   2 -18 5068.22 416.664   1
  -1  -2  18 4961.25 438.580   1
  -1   2  17 127.620 247.955   1
  -1  -2  17-95.3085 235.408   1
   1   2 -17 170.665 219.332   1
   1  -2 -17 137.722 218.488   1
  -1   2  16 517.101 226.655   1
  -1  -2  16 294.334 215.710   1
   1   2 -16 506.940 213.542   1
   1  -2 -16 331.334 208.610   1
  -1   2  15 2222.62 297.593   1
   1  -2 -15 1946.45 266.247   1
  -1   2  14 16273.9 929.320   1
  -1  -2  14 16133.2 910.694   1
   1   2 -14 15633.0 890.437   1
   1  -2 -14 17912.8 917.642   1
  -1  -2  13 1175.53 218.143   1
   1   2 -12 31686.0 1542.50   1
   1  -2 -12 29316.3 1551.95   1
  -1   2  12 29628.0 1570.84   1
  -1  -2  12 31152.9 1550.62   1
   1  -2 -11 7968.07 480.140   1
   1   2 -11 7464.16 457.002   1
  -1   2  11 7246.45 488.252   1
  -1   2  10 568.229 173.591   1
  -1  -2  10 143.669 148.034   1
   1  -2 -10 157.192 154.683   1
   1   2 -10 400.383 136.569   1
  -1  -2   9 15611.9 819.605   1
  -1   2   9 15318.0 843.778   1
   1   2  -9 15561.9 808.385   1
   1  -2  -9 15258.2 830.251   1
  -1   2   8 35321.5 1801.50   1
   1  -2  -8 36695.5 1791.71   1
  -1  -2   7 21691.5 1052.92   1
  -1   2   7 20511.3 1079.84   1
   1   2  -7 21060.4 1047.19   1
   1  -2  -7 19849.3 1062.09   1
  -1   2   6 33823.1 1658.89   1
  -1  -2   6 30401.4 1638.92   1
   1   2  -6 34959.5 1633.66   1
   1  -2  -6 34643.7 1652.16   1
  -1   2   5 2601.76 224.757   1
  -1  -2   5 1919.23 177.043   1
   1  -2  -5 2583.34 205.991   1
   1   2  -5 2172.40 179.161   1
   1   2  -4 11297.4 597.567   1
  -1  -2   4 10340.1 600.644   1
   1   2  -3 300159. 13939.0   1
   1  -2  -3 316701. 13958.9   1
  -1   2   3 302975. 13961.0   1
  -1  -2   3 268863. 13940.6   1
  -1  -2   2 117609. 5298.63   1
  -1   2   2 114656. 5317.12   1
   1   2  -2 104381. 5296.67   1
   1  -2  -2 111643. 5314.13   1
  -1  -2   1 5583.45 280.780   1
   1  -2  -1 5404.76 293.474   1
   1   2  -1 5543.14 279.059   1
  -1   2   1 4964.09 299.227   1
  -1  -2   0 32.0752 70.5358   1
   1   2   0-10.1802 79.9645   1
   1  -2   0-24.9011 72.0552   1
  -1   2   0-6.77556 70.9258   1
  -1  -2  -1 5026.83 231.272   1
   1  -2   1 4875.18 209.056   1
  -1   2  -2 109884. 5147.95   1
   1   2   2 120793. 5171.88   1
   1  -2   2 110640. 5148.54   1
   1   2   3 325269. 14023.8   1
  -1  -2  -3 321534. 14017.1   1
   1  -2   3 308914. 13998.0   1
   1   2   4 14214.9 629.004   1
   1  -2   4 10541.4 593.811   1
  -1  -2  -4 13883.7 624.910   1
  -1   2  -4 10775.7 585.194   1
   1   2   5 2640.70 227.291   1
   1  -2   5 2442.38 181.074   1
  -1   2  -5 2441.26 172.715   1
  -1  -2  -5 2576.76 214.017   1
   1  -2   6 33791.2 1625.51   1
   1   2   6 37489.1 1655.83   1
  -1   2  -6 31367.7 1620.59   1
  -1  -2  -6 31742.3 1643.18   1
   1   2   7 22941.1 1105.70   1
   1  -2   7 20556.0 1074.37   1
  -1  -2  -8 35163.3 1794.72   1
   1   2   8 37781.8 1813.68   1
  -1  -2  -9 14460.7 791.634   1
  -1   2  -9 14804.0 773.195   1
   1  -2   9 15970.2 790.826   1
   1   2   9 14163.9 807.675   1
  -1   2 -10 107.805 122.998   1
  -1  -2 -10 296.535 147.422   1
   1  -2  10 187.478 149.898   1
   1   2  10-35.5647 179.149   1
  -1   2 -11 7409.99 440.432   1
  -1  -2 -11 7036.58 454.663   1
   1   2  11 7704.73 488.041   1
  -1  -2 -12 33572.6 1661.72   1
   1  -2  12 32992.7 1659.32   1
   1   2  12 34316.5 1686.42   1
  -1   2 -12 30948.9 1639.50   1
   1  -2  13 990.469 225.758   1
  -1   2 -14 15971.5 858.064   1
  -1  -2 -14 15745.2 872.115   1
   1  -2  14 15912.6 875.787   1
   1   2  14 15327.2 890.389   1
  -1  -2 -15 2445.99 304.608   1
   1   2  15 2621.77 347.613   1
  -1  -2 -16 433.528 220.194   1
  -1   2 -16 138.741 190.682   1
   1   2  16 447.786 243.057   1
   1  -2  16 678.754 234.517   1
  -1  -2 -17 315.353 244.880   1
  -1   2 -17-41.8681 219.138   1
   1  -2  17 142.475 239.188   1
   1   2  17 335.139 281.505   1
  -1  -2 -18 4964.06 407.930   1
  -1   2 -18 5334.74 414.226   1
   1  -2  18 5262.53 435.896   1
  -1   2 -19 2321.10 302.396   1
  -1  -2 -19 2350.48 319.769   1
   1   2  19 2106.32 358.033   1
   1  -2  19 2426.00 320.151   1
  -1  -2 -20 1308.19 270.400   1
  -1   2 -20 453.577 242.198   1
   1  -2  20 935.422 271.155   1
   1   2  20 614.074 271.585   1
  -1   2 -21 4111.54 374.505   1
  -1  -2 -21 4061.58 392.514   1
   1  -2  21 3195.90 376.798   1
  -1   2 -22 331.846 251.271   1
  -1  -2 -22 309.109 269.286   1
   1  -2  22 821.151 308.789   1
   1   2  22-28.8408 274.940   1
  -1  -2 -23 836.711 289.402   1
  -1   2 -23 733.969 275.050   1
   1  -2  23 349.161 280.841   1
   1   2  23 437.754 298.296   1
  -1   2 -24 1124.62 292.250   1
  -1  -2 -24 847.773 296.317   1
   1  -2  24 772.941 307.312   1
   1   2  24 499.724 309.245   1
  -1  -2 -25 6506.77 505.271   1
  -1   2 -25 7365.52 519.638   1
   1  -2  25 6513.92 533.114   1
  -1  -2 -26 669.057 307.695   1
  -1   2 -26 468.305 300.095   1
   1   2  26 178.319 319.200   1
  -1  -2 -27 2773.13 354.934   1
   1   2  27 2407.07 357.818   1
  -1  -2 -28 371.307 313.608   1
   1   2  28 88.7594 309.728   1
   1   2  29 58.6519 250.121   1
  -1  -2 -29 892.190 305.957   1
   1  -3 -30 102.254 292.636   1
  -1   3  28 4931.34 500.577   1
   1  -3 -28 6058.41 502.241   1
  -1   3  27 769.588 317.186   1
   1  -3 -27 212.880 285.977   1
  -1   3  26 4461.01 434.060   1
   1  -3 -26 4028.56 419.926   1
   1   3 -25 1651.86 320.885   1
   1  -3 -24 3421.25 400.983   1
   1   3 -24 4227.38 394.157   1
  -1   3  24 4009.63 437.129   1
  -1  -3  24 3491.33 410.478   1
   1  -3 -23 26.3583 283.141   1
  -1   3  23-176.710 329.400   1
  -1  -3  23 58.7908 268.736   1
   1   3 -23 316.122 265.942   1
  -1  -3  22 7150.86 536.930   1
   1   3 -22 6625.17 509.874   1
  -1   3  21-85.8523 303.071   1
   1  -3 -20-50.4892 256.635   1
   1   3 -20 695.402 245.721   1
  -1  -3  20 294.012 263.753   1
   1  -3 -19 592.348 263.833   1
  -1   3  19 850.836 300.268   1
   1   3 -19 1194.59 250.596   1
  -1  -3  19 719.406 267.173   1
   1   3 -18 4912.58 405.551   1
  -1  -3  18 5184.66 434.386   1
   1   3 -17 709.905 216.286   1
   1  -3 -17 652.178 266.072   1
  -1  -3  17 934.680 253.915   1
  -1   3  17 571.264 291.187   1
   1  -3 -16 8289.30 569.329   1
  -1   3  16 8764.16 597.501   1
   1  -3 -15 173.191 222.851   1
   1   3 -15 538.095 196.369   1
  -1  -3  15-41.4438 215.495   1
  -1   3  15 242.058 252.252   1
   1   3 -14 7871.95 487.266   1
   1  -3 -14 7904.97 511.525   1
  -1   3  14 7289.54 523.166   1
  -1  -3  14 7532.54 502.185   1
   1  -3 -13 393.957 184.710   1
   1   3 -13 225.053 160.824   1
  -1   3  13 332.603 207.777   1
  -1  -3  13 359.046 180.892   1
   1   3 -12 30944.6 1516.81   1
  -1  -3  12 29142.1 1525.20   1
   1  -3 -11 122.948 164.360   1
  -1   3  11 238.121 177.451   1
  -1  -3  11 180.316 144.100   1
   1   3 -10 6426.74 384.737   1
   1  -3 -10 5859.97 412.197   1
  -1   3  10 5952.26 425.021   1
  -1  -3  10 6489.44 397.324   1
   1  -3  -9-15.2493 130.597   1
  -1   3   9 120.967 137.853   1
  -1  -3   8 20440.6 979.474   1
  -1   3   8 18282.9 1010.85   1
   1  -3  -8 17452.8 995.466   1
   1   3  -8 19996.4 972.041   1
  -1   3   7 6684.15 402.712   1
  -1  -3   7 6639.09 365.505   1
   1   3  -7 5847.70 355.277   1
   1  -3  -7 6013.10 389.701   1
  -1  -3   6 41162.8 2141.81   1
  -1   3   6 43554.5 2175.41   1
   1   3  -6 46126.4 2137.89   1
   1  -3  -6 45959.8 2166.40   1
  -1  -3   5 21721.3 1138.25   1
   1   3  -5 24744.1 1139.49   1
   1   3  -4 23881.4 1162.15   1
   1  -3  -4 25108.0 1194.94   1
  -1   3   4 23802.4 1200.76   1
  -1  -3   4 23553.3 1163.45   1
  -1  -3   3 14316.0 718.043   1
   1   3  -3 15265.8 717.683   1
   1  -3  -3 14236.5 750.708   1
  -1   3   3 14661.2 758.865   1
   1  -3  -2 10547.4 518.700   1
  -1   3   2 9996.52 520.200   1
  -1  -3   2 9504.16 483.630   1
   1   3  -2 9741.66 482.200   1
  -1  -3   1 57525.5 2893.36   1
   1   3  -1 60708.6 2894.07   1
   1  -3  -1 67243.0 2908.71   1
  -1   3   1 59893.7 2910.21   1
   1   3   0 149374. 6984.62   1
  -1  -3   0 136996. 6982.23   1
  -1   3   0 149278. 6983.57   1
   1  -3   0 152227. 6981.64   1
  -1  -3  -1 60497.7 2891.62   1
   1   3   1 66424.1 2896.89   1
  -1   3  -1 59946.7 2878.47   1
   1  -3   1 57948.1 2877.23   1
  -1  -3  -2 10048.9 531.902   1
   1   3   2 10630.2 545.084   1
   1  -3   3 15262.9 725.053   1
   1   3   3 15528.3 767.712   1
  -1  -3  -3 15019.7 759.704   1
  -1   3  -3 14382.1 722.384   1
   1   3   4 23703.7 1183.68   1
   1  -3   4 23983.9 1147.41   1
  -1   3  -4 22700.9 1141.64   1
  -1  -3  -4 25512.3 1179.72   1
   1  -3   5 26338.5 1285.02   1
  -1   3  -5 26425.9 1280.48   1
   1   3   6 45692.8 2324.66   1
   1  -3   6 46858.6 2287.25   1
  -1   3  -6 46547.2 2284.05   1
  -1  -3  -6 51930.5 2321.49   1
  -1  -3  -7 6632.09 386.246   1
  -1   3  -7 5978.17 339.659   1
   1   3   7 6919.30 402.868   1
   1  -3   7 5664.63 348.098   1
  -1   3  -8 18506.5 968.562   1
  -1  -3  -8 19109.5 1001.97   1
   1   3   8 19934.4 1018.47   1
   1  -3   8 20160.2 984.043   1
  -1  -3  -9 43.3961 166.251   1
   1   3   9-102.904 184.221   1
  -1  -3 -10 6223.06 417.899   1
  -1   3 -10 5946.79 379.851   1
   1  -3  10 6747.68 405.401   1
  -1  -3 -11 183.108 165.098   1
   1   3  11 401.024 207.331   1
   1  -3  11 14.9061 165.471   1
  -1   3 -12 27876.2 1449.11   1
   1  -3  12 30166.9 1473.73   1
  -1   3 -13 296.343 162.311   1
  -1  -3 -13 38.1980 190.868   1
   1  -3  13 590.425 185.982   1
   1   3  13 425.121 241.402   1
  -1  -3 -14 7318.69 484.025   1
  -1   3 -14 7508.87 465.105   1
   1  -3  14 7530.61 484.696   1
   1   3  14 7407.62 509.123   1
  -1   3 -15-90.5337 188.959   1
  -1  -3 -15 84.8773 221.440   1
   1  -3  15-268.668 219.904   1
   1   3  15 317.204 264.528   1
  -1  -3 -16 8446.96 546.658   1
   1   3  16 8375.22 572.993   1
  -1   3 -17 859.775 218.133   1
  -1  -3 -17 1741.22 302.085   1
   1  -3  17 555.126 247.464   1
   1   3  17 1311.55 318.498   1
  -1   3 -18 5880.00 430.766   1
   1  -3  18 5872.48 450.416   1
  -1  -3 -19 872.856 265.640   1
  -1   3 -19 770.071 226.395   1
   1  -3  19 659.026 254.676   1
   1   3  19 995.577 306.321   1
  -1  -3 -20 348.341 262.989   1
  -1   3 -20 165.806 228.323   1
   1   3  20 985.021 322.757   1
   1  -3  20 421.515 245.511   1
   1   3  21 285.921 271.637   1
  -1   3 -22 6872.13 493.529   1
   1  -3  22 5595.19 488.430   1
  -1  -3 -23 209.273 256.513   1
  -1   3 -23 130.985 258.320   1
   1   3  23 233.554 267.979   1
   1  -3  23 436.117 288.226   1
  -1   3 -24 4204.94 397.612   1
  -1  -3 -24 3377.20 400.497   1
   1   3  24 3492.60 429.713   1
   1  -3  24 4208.22 418.834   1
  -1  -3 -26 4670.64 447.731   1
   1   3  26 5422.02 476.504   1
  -1  -3 -27 739.583 314.398   1
   1   3  27 618.217 325.849   1
   1   3  28 5076.98 485.589   1
  -1  -3 -28 6124.68 486.388   1
  -1  -3 -30 101.860 277.372   1
  -1   4  29 171.405 295.034   1
   1  -4 -29 1228.26 329.489   1
  -1   4  28 348.041 287.645   1
   1  -4 -28 260.254 276.622   1
  -1   4  27 205.272 309.839   1
   1  -4 -27 52.7162 282.513   1
  -1   4  26 797.290 334.910   1
   1  -4 -26 397.277 313.559   1
  -1   4  25 118.515 317.525   1
   1  -4 -25 52.9160 301.609   1
   1  -4 -24 1692.43 325.507   1
   1   4 -24 1680.49 314.303   1
  -1   4  24 1005.21 335.901   1
   1  -4 -23 1973.63 320.022   1
  -1   4  23 1263.70 330.993   1
   1   4 -23 1527.62 302.884   1
  -1  -4  23 1559.22 325.640   1
   1  -4 -22 1253.58 290.876   1
  -1   4  22 1108.41 306.869   1
   1   4 -22 1935.62 304.891   1
  -1  -4  22 1907.57 333.733   1
   1  -4 -21 103.399 219.763   1
  -1   4  21 86.2727 248.991   1
   1   4 -21 270.803 242.563   1
  -1  -4  21-82.4445 252.878   1
   1  -4 -20 6966.78 515.611   1
   1   4 -20 7275.95 516.578   1
  -1   4  20 7413.02 542.615   1
  -1  -4  20 7533.01 541.442   1
   1  -4 -19 2019.46 277.788   1
  -1   4  19 1968.60 303.918   1
   1   4 -19 2246.03 285.694   1
  -1  -4  19 1971.94 301.891   1
   1  -4 -18 1849.67 278.532   1
  -1   4  18 1786.40 308.261   1
   1   4 -18 2443.66 289.051   1
  -1  -4  18 1875.70 301.523   1
   1   4 -17 1961.75 252.381   1
  -1  -4  17 1639.67 273.491   1
   1  -4 -16 549.799 251.325   1
  -1   4  16 153.693 271.388   1
   1   4 -16-153.968 207.860   1
  -1  -4  16 278.903 219.006   1
   1  -4 -15 198.661 252.974   1
  -1   4  15 520.054 291.782   1
   1   4 -15 377.058 193.733   1
  -1  -4  15 80.3091 194.879   1
   1  -4 -14 2803.04 305.256   1
  -1   4  14 3072.32 339.925   1
   1   4 -14 2852.09 274.672   1
  -1  -4  14 2760.17 291.327   1
   1  -4 -13 2677.46 267.530   1
  -1   4  13 2123.66 270.234   1
   1   4 -13 2089.61 227.052   1
  -1  -4  13 2216.22 249.762   1
   1  -4 -12 57.7868 200.017   1
  -1   4  12 43.5242 217.922   1
  -1  -4  12-47.0461 169.228   1
   1   4 -12-14.0253 152.050   1
  -1   4  11 11210.6 658.040   1
  -1  -4  11 11151.7 610.007   1
   1  -4 -11 12512.4 653.950   1
  -1   4  10 2853.25 291.903   1
   1  -4 -10 3425.37 284.934   1
   1   4 -10 2769.35 222.187   1
  -1  -4  10 2861.52 237.258   1
   1  -4  -9 32.0053 142.060   1
  -1  -4   9-11.0483 132.645   1
  -1   4   9-362.726 164.790   1
  -1   4   8 30969.5 1571.76   1
  -1  -4   8 30396.7 1526.03   1
   1  -4  -8 30824.4 1556.97   1
   1   4  -8 31570.7 1521.14   1
   1  -4  -7-108.893 149.651   1
   1   4  -7 185.846 93.5561   1
  -1   4   7 61.7097 183.060   1
   1   4  -6 11320.0 574.038   1
  -1  -4   6 11135.8 579.028   1
  -1   4   6 11050.7 621.601   1
   1  -4  -6 11764.6 619.010   1
   1   4  -5 27613.0 1327.43   1
   1  -4  -5 29030.4 1371.15   1
  -1   4   5 28131.4 1381.60   1
  -1  -4   5 26295.8 1328.90   1
  -1  -4   4 199610. 9595.04   1
   1   4  -4 204604. 9594.59   1
   1  -4  -3 13091.0 663.402   1
  -1   4   3 13153.1 673.833   1
  -1  -4   3 12540.1 623.603   1
   1   4  -3 12782.0 623.445   1
  -1   4   2 15745.0 772.178   1
   1  -4  -2 15318.7 767.034   1
  -1  -4   2 15229.1 734.541   1
   1   4  -2 14652.6 735.545   1
  -1   4   1 44606.2 2128.54   1
   1  -4  -1 42547.3 2123.37   1
  -1  -4   1 42607.4 2107.72   1
   1   4  -1 46469.4 2111.68   1
  -1   4   0 30.1646 92.9605   1
   1   4   0-10.0709 93.5478   1
   1  -4   0-76.9262 93.9300   1
  -1  -4   0-68.0210 93.8948   1
   1  -4   1 47754.7 2173.70   1
  -1  -4  -1 42168.4 2187.07   1
   1   4   1 44471.8 2194.47   1
  -1   4  -1 45639.0 2174.78   1
  -1  -4  -2 15056.7 787.163   1
   1   4   2 16374.7 800.609   1
  -1  -4  -3 13120.0 665.297   1
   1   4   3 12283.9 666.710   1
  -1   4  -4 196825. 8950.58   1
   1  -4   4 179164. 8953.08   1
  -1   4  -5 24288.5 1283.87   1
  -1  -4  -5 28969.9 1334.17   1
   1  -4   5 28732.1 1290.00   1
   1   4   5 26741.1 1339.98   1
   1  -4   6 11003.8 591.274   1
   1   4   6 10819.1 636.661   1
  -1   4  -7 75.7743 78.7540   1
  -1  -4  -7-13.0019 110.972   1
   1  -4   7 44.8655 100.397   1
   1   4   7 226.074 135.575   1
  -1  -4  -8 31118.5 1523.06   1
  -1   4  -8 28219.9 1479.31   1
   1  -4   8 30687.4 1491.41   1
   1   4   8 33459.5 1546.32   1
  -1  -4  -9-272.634 153.941   1
   1  -4   9-118.589 119.314   1
   1   4   9-199.863 190.274   1
  -1  -4 -10 2786.21 254.095   1
   1   4  10 3205.66 299.196   1
   1  -4  10 3058.40 229.145   1
  -1   4 -10 2463.63 209.490   1
  -1  -4 -11 11314.8 633.976   1
  -1   4 -11 10253.3 587.407   1
   1  -4  11 10967.6 605.936   1
   1   4  11 11553.1 664.789   1
  -1   4 -12 40.4978 130.785   1
  -1  -4 -12 241.903 187.363   1
   1   4  12 65.7825 211.177   1
   1  -4  12-15.4823 149.122   1
  -1   4 -13 2883.55 248.574   1
  -1  -4 -13 2478.90 279.623   1
   1   4  13 2595.56 312.580   1
   1  -4  13 2394.33 259.117   1
  -1   4 -14 2345.97 239.842   1
  -1  -4 -14 2600.40 283.312   1
   1   4  14 1966.52 297.870   1
   1  -4  14 2674.09 265.446   1
  -1   4 -15 332.135 180.942   1
  -1  -4 -15 521.349 250.407   1
   1  -4  15 118.977 193.470   1
   1   4  15-124.834 281.835   1
  -1  -4 -16 135.252 193.119   1
  -1   4 -16 131.364 178.703   1
   1  -4  16 317.143 210.096   1
   1   4  16-51.7275 208.985   1
  -1   4 -17 1399.75 237.697   1
   1  -4  17 1863.38 261.415   1
  -1  -4 -18 1891.38 286.810   1
  -1   4 -18 1973.16 263.492   1
   1  -4  18 1774.67 281.647   1
   1   4  18 1777.23 313.156   1
  -1   4 -19 1786.66 270.916   1
  -1  -4 -19 1935.00 292.982   1
   1   4  19 2318.97 347.568   1
   1  -4  19 2036.55 294.970   1
  -1   4 -20 7357.03 509.013   1
  -1  -4 -20 6516.83 518.637   1
   1   4  20 7116.50 558.071   1
   1  -4  20 7719.77 524.142   1
  -1   4 -21 146.453 246.448   1
  -1  -4 -21 254.949 230.854   1
   1   4  21-172.417 259.330   1
   1  -4  21 216.709 250.858   1
  -1   4 -22 1011.65 281.615   1
   1   4  22 987.414 323.983   1
   1  -4  22 1352.87 311.419   1
  -1   4 -23 1017.41 289.822   1
  -1  -4 -23 967.827 295.620   1
   1   4  23 700.401 306.159   1
   1  -4  23 465.335 288.219   1
  -1   4 -24 456.345 269.430   1
  -1  -4 -24 973.651 277.329   1
   1   4  24 995.444 310.219   1
  -1  -4 -25 132.043 297.451   1
   1   4  25 351.801 318.740   1
  -1  -4 -26-26.3456 243.939   1
   1   4  26 175.534 269.172   1
  -1  -4 -27-104.742 293.568   1
   1   4  27-203.586 315.377   1
  -1  -4 -28 180.991 295.028   1
   1   4  28 403.616 300.414   1
   1   4  29 255.954 292.532   1
  -1  -4 -29 1019.57 328.884   1
   1  -5 -29-151.302 263.253   1
  -1   5  27-29.0336 319.787   1
   1  -5 -27 156.570 308.375   1
  -1   5  26 205.127 333.378   1
   1  -5 -26 52.3984 305.427   1
  -1   5  25 1001.98 315.177   1
   1  -5 -25 394.715 304.094   1
   1   5 -23 605.913 271.016   1
   1  -5 -23 631.033 253.424   1
   1  -5 -22-52.3292 240.054   1
  -1   5  22-263.026 256.705   1
   1   5 -21-48.8808 246.077   1
  -1  -5  21 217.623 273.156   1
   1  -5 -20 2995.35 349.481   1
  -1   5  20 2934.55 374.515   1
   1   5 -20 2965.58 327.691   1
  -1  -5  20 2606.78 333.053   1
   1  -5 -19 377.608 231.783   1
  -1   5  19 139.931 243.143   1
   1   5 -19 709.659 217.615   1
  -1  -5  19 496.753 246.219   1
   1  -5 -18 369.556 215.672   1
  -1   5  18-328.819 248.959   1
   1   5 -18 504.499 220.554   1
  -1  -5  18 46.9959 228.993   1
   1  -5 -17 312.322 219.866   1
  -1   5  17 107.150 240.313   1
   1  -5 -16 4244.38 388.143   1
  -1   5  16 3807.50 402.667   1
  -1  -5  16 4622.34 370.033   1
   1   5 -16 3975.15 338.608   1
   1  -5 -15 541.021 248.526   1
   1   5 -15 138.202 190.167   1
  -1  -5  15 134.979 206.447   1
  -1   5  15 202.342 271.265   1
  -1   5  14 5249.46 444.103   1
  -1  -5  14 4999.11 389.160   1
   1   5 -14 6359.66 382.467   1
   1  -5 -14 5222.43 419.916   1
  -1   5  13 352.305 199.932   1
   1   5 -13 786.866 182.280   1
  -1  -5  13 569.218 183.843   1
   1  -5 -13 521.530 176.017   1
  -1   5  12 2584.31 314.289   1
   1   5 -12 1922.65 197.733   1
  -1  -5  12 2178.76 222.777   1
   1  -5 -12 2088.37 276.311   1
   1   5 -11 23.5889 122.783   1
  -1  -5  11 26.3372 141.120   1
   1  -5 -10 31612.6 1638.39   1
  -1   5  10 33058.3 1656.59   1
  -1   5   9 227.847 168.548   1
   1  -5  -9 318.290 151.252   1
   1   5  -9 62.8146 98.9911   1
  -1  -5   9 29.6064 107.380   1
  -1   5   8 3787.35 319.519   1
  -1  -5   8 4301.91 249.548   1
   1  -5  -8 3622.66 293.198   1
   1   5  -8 3700.14 244.316   1
  -1   5   7 29653.1 1583.17   1
  -1  -5   7 33240.4 1530.70   1
   1  -5  -7 29349.5 1571.07   1
  -1   5   6 88490.3 4099.87   1
   1   5  -6 78372.9 4033.81   1
  -1  -5   6 87989.1 4038.61   1
   1  -5  -6 91273.4 4091.99   1
   1   5  -5 1781.89 116.068   1
   1  -5  -5 2092.42 191.319   1
  -1  -5   5 1479.63 116.583   1
  -1   5   5 1770.17 210.451   1
  -1  -5   4 79811.1 3878.04   1
   1   5  -4 83278.1 3878.30   1
  -1   5   3 1627.42 189.326   1
   1   5  -3 2124.82 123.913   1
  -1  -5   3 2092.11 122.166   1
   1  -5  -3 2168.21 191.345   1
  -1  -5   2 225.065 60.2446   1
   1  -5  -2 129.022 116.304   1
   1   5  -2 206.146 64.4995   1
  -1   5   2 269.214 133.141   1
  -1   5   1 24828.2 1322.32   1
   1  -5  -1 25727.8 1322.68   1
  -1  -5   1 28368.4 1304.83   1
   1   5  -1 27688.5 1307.41   1
  -1  -5   0 3514.35 231.958   1
   1   5   0 3857.48 240.949   1
  -1   5   0 4429.56 244.394   1
   1  -5   0 4315.78 240.088   1
   1   5   1 26482.8 1373.29   1
   1  -5   1 28766.5 1351.27   1
  -1  -5  -1 28252.1 1369.19   1
  -1   5  -1 27852.6 1353.05   1
   1  -5   2 115.566 52.0049   1
   1   5   2 71.1962 115.119   1
  -1  -5  -2 63.7546 118.837   1
  -1   5  -2 52.8118 56.5125   1
   1   5   3 2223.94 205.022   1
  -1  -5  -3 2112.52 187.852   1
   1   5   4 82255.3 3982.95   1
  -1  -5  -4 82950.5 3977.13   1
   1   5   5 1715.60 200.038   1
   1  -5   5 1865.99 115.724   1
  -1   5  -6 88050.4 4253.73   1
  -1  -5  -6 85593.3 4303.88   1
   1  -5   6 90260.0 4258.86   1
   1   5   6 96139.8 4323.88   1
  -1  -5  -7 30036.3 1564.67   1
  -1   5  -7 29341.1 1513.53   1
   1  -5   7 34280.1 1524.21   1
   1   5   7 32179.6 1587.95   1
  -1  -5  -8 3842.49 284.361   1
  -1   5  -8 3805.24 231.409   1
   1  -5   8 3811.49 248.108   1
   1   5   8 3782.62 294.902   1
   1   5   9 96.2891 195.422   1
   1  -5   9 38.2207 101.916   1
  -1  -5  -9-157.687 172.125   1
  -1   5  -9 49.8928 93.4031   1
   1   5  10 33082.0 1669.85   1
  -1  -5 -10 32190.5 1647.87   1
   1  -5  11-179.283 138.950   1
  -1   5 -11-78.4938 119.453   1
  -1  -5 -12 2225.04 259.823   1
   1   5  12 2357.80 285.759   1
   1  -5  12 1970.90 213.511   1
  -1   5 -12 2348.27 200.965   1
  -1   5 -13 533.588 159.062   1
  -1  -5 -13 489.649 226.616   1
   1  -5  13 414.145 174.916   1
   1   5  13 827.145 257.448   1
  -1  -5 -14 6202.44 453.935   1
  -1   5 -14 6302.90 395.188   1
   1   5  14 5141.22 458.932   1
   1  -5  14 6057.15 409.475   1
  -1  -5 -15 44.3797 182.307   1
  -1   5 -15 151.369 172.160   1
   1  -5  15 113.305 192.767   1
   1   5  15 357.079 219.322   1
  -1   5 -16 4082.58 322.621   1
  -1  -5 -16 4315.45 380.053   1
   1  -5  16 3430.40 334.374   1
   1   5  16 3952.50 403.607   1
   1   5  17-54.1036 290.574   1
  -1  -5 -17 118.293 254.722   1
   1  -5  18 436.918 221.139   1
   1   5  18 415.267 247.600   1
  -1   5 -18 248.719 205.679   1
  -1  -5 -18 24.2396 206.395   1
   1  -5  19 341.149 226.199   1
   1   5  19 225.641 288.913   1
  -1  -5 -19 271.974 272.198   1
  -1   5 -19 461.067 206.464   1
   1   5  20 2598.36 382.447   1
   1  -5  20 2818.96 348.920   1
  -1  -5 -20 2751.22 351.368   1
  -1   5 -20 3208.83 340.230   1
   1  -5  21 107.469 248.752   1
  -1   5 -21-96.4206 233.468   1
   1   5  22-116.401 315.809   1
  -1  -5 -22 647.409 289.357   1
  -1  -5 -23 235.234 274.693   1
  -1   5 -23 520.355 257.639   1
  -1  -5 -25 1416.03 326.828   1
  -1  -5 -26 470.609 286.705   1
   1   5  26 348.417 310.298   1
   1   5  27 316.646 316.691   1
  -1  -5 -29 175.826 266.756   1
  -1   6  28 792.018 343.740   1
   1  -6 -28 456.810 320.798   1
  -1   6  27 2842.23 401.240   1
   1  -6 -27 3243.93 395.543   1
  -1   6  26 581.394 329.396   1
   1  -6 -26 727.667 308.100   1
   1  -6 -25 1804.84 310.923   1
  -1   6  25 1729.06 336.261   1
  -1   6  24 3672.17 389.835   1
   1  -6 -24 3389.56 364.289   1
  -1   6  23 176.048 268.220   1
   1  -6 -23-157.613 243.211   1
   1  -6 -22 78.5766 245.734   1
   1   6 -22 679.139 268.459   1
  -1   6  22-29.2605 259.788   1
   1  -6 -21 729.399 259.220   1
  -1  -6  21 663.344 271.758   1
   1   6 -21 506.828 248.793   1
  -1   6  21 724.898 272.776   1
  -1   6  20 10694.9 737.099   1
  -1  -6  20 11600.3 723.858   1
   1   6 -20 12678.8 719.939   1
   1  -6 -20 11825.2 727.208   1
   1  -6 -19 1802.68 272.096   1
   1   6 -19 1567.23 265.736   1
  -1  -6  19 1563.82 292.803   1
  -1   6  19 1129.61 282.145   1
   1  -6 -18 1794.21 290.877   1
  -1  -6  18 2335.89 278.995   1
   1   6 -18 2501.59 275.075   1
  -1   6  18 2328.29 333.333   1
  -1  -6  17 3919.21 363.866   1
  -1   6  17 4591.25 432.158   1
   1   6 -17 5360.35 374.209   1
   1  -6 -17 4263.62 405.840   1
   1   6 -16 2895.81 288.159   1
  -1  -6  16 3150.72 307.287   1
   1  -6 -15 1106.88 267.403   1
  -1  -6  15 1207.52 222.995   1
   1   6 -15 1072.47 209.256   1
  -1   6  15 1289.48 303.762   1
  -1   6  14 6099.36 447.421   1
  -1  -6  14 4973.86 381.372   1
   1   6 -14 5361.64 370.844   1
   1  -6 -14 5636.07 427.270   1
   1  -6 -13 128.584 214.064   1
   1   6 -13 123.046 145.181   1
  -1  -6  13-15.1075 147.216   1
  -1   6  13 168.911 228.996   1
  -1  -6  12 2817.63 239.800   1
   1   6 -12 2513.93 225.190   1
   1  -6 -12 3289.10 305.159   1
  -1   6  12 3032.24 339.196   1
   1  -6 -11 5479.91 392.365   1
  -1   6  11 4489.41 391.357   1
   1   6 -10 25907.8 1235.48   1
  -1  -6  10 23703.1 1238.42   1
  -1   6   9 18452.8 1021.65   1
   1  -6  -9 17851.9 1002.31   1
   1   6  -9 19361.2 941.908   1
  -1  -6   9 18805.4 948.678   1
  -1   6   8 31975.6 1648.20   1
  -1  -6   8 32885.4 1577.17   1
   1  -6  -8 31504.5 1634.76   1
   1   6  -8 32441.5 1575.71   1
  -1  -6   7 528.828 89.6324   1
  -1   6   7 708.822 208.598   1
   1   6  -7 682.462 85.8970   1
   1  -6  -7 457.524 170.736   1
  -1  -6   6 788.637 78.5157   1
   1  -6  -6 534.959 165.560   1
   1   6  -6 775.059 76.0436   1
  -1   6   6 938.621 182.396   1
   1  -6  -5 12521.6 700.796   1
  -1   6   5 13674.0 719.087   1
   1  -6  -4 63530.9 3014.69   1
  -1   6   4 60644.0 3019.38   1
   1   6  -3 410.216 60.4770   1
  -1  -6   3 411.234 54.2960   1
   1  -6  -2 8698.42 452.471   1
  -1   6   2 7814.88 458.077   1
   1   6  -2 8049.58 413.301   1
  -1   6   1 30193.0 1548.32   1
   1   6  -1 31258.1 1528.69   1
   1  -6  -1 32163.4 1547.32   1
  -1  -6   1 32255.4 1525.79   1
  -1   6   0-89.6861 94.6368   1
   1   6   0-131.780 102.237   1
  -1  -6   0 37.2477 81.1617   1
   1  -6   0 74.0137 90.0113   1
   1  -6   1 34571.4 1470.97   1
   1   6   1 32059.2 1496.51   1
  -1  -6  -1 34781.2 1491.05   1
  -1   6  -2 8801.31 435.353   1
  -1  -6  -2 8466.20 474.284   1
   1   6   2 8627.99 484.304   1
  -1  -6  -4 65975.0 3166.30   1
   1   6   4 64800.0 3174.27   1
  -1  -6  -5 13732.2 732.854   1
   1   6   5 13942.8 747.222   1
   1  -6   6 763.779 71.4912   1
  -1   6  -6 858.839 69.5109   1
   1   6   6 851.093 193.000   1
  -1  -6  -6 817.749 167.448   1
   1   6   7 688.366 173.290   1
   1  -6   7 495.269 78.6323   1
  -1  -6  -7 551.435 145.992   1
  -1   6  -7 547.129 71.5675   1
  -1   6  -8 33243.9 1590.68   1
  -1  -6  -8 30915.3 1646.37   1
   1   6   8 31666.3 1668.38   1
   1  -6   8 33673.2 1596.13   1
  -1   6  -9 19252.9 980.635   1
  -1  -6  -9 18666.0 1035.21   1
   1  -6   9 20192.4 984.326   1
   1   6   9 21225.7 1070.42   1
   1  -6  10 25064.8 1191.45   1
  -1   6 -10 22737.8 1182.88   1
  -1  -6 -11 5772.01 400.606   1
   1   6  11 5129.93 420.209   1
  -1   6 -12 2877.24 226.763   1
  -1  -6 -12 3499.96 300.809   1
   1  -6  12 2731.86 240.559   1
   1   6  12 2516.65 317.777   1
   1   6  13 218.411 209.534   1
   1  -6  13 278.760 159.698   1
  -1   6 -13 104.978 140.604   1
  -1  -6 -13 231.534 178.483   1
  -1   6 -14 5628.19 370.047   1
  -1  -6 -14 5496.91 431.555   1
   1  -6  14 5378.80 383.835   1
   1   6  14 5969.95 467.277   1
   1   6  15 1407.53 302.762   1
   1  -6  15 640.673 194.755   1
  -1   6 -15 641.889 177.616   1
  -1  -6 -15 1135.21 266.528   1
   1  -6  16 2592.72 277.384   1
  -1   6 -16 2145.77 255.641   1
  -1  -6 -17 4561.05 393.702   1
  -1   6 -17 4607.39 364.161   1
   1   6  17 4582.25 421.775   1
   1  -6  17 4591.88 377.872   1
   1   6  18 3080.75 385.618   1
  -1  -6 -18 2476.53 337.166   1
   1  -6  19 1975.45 283.885   1
   1   6  19 1789.93 352.899   1
  -1   6 -19 2264.96 272.250   1
  -1  -6 -19 1350.97 308.711   1
  -1   6 -20 12906.2 722.823   1
  -1  -6 -20 11278.6 718.657   1
   1  -6  20 11968.2 731.240   1
   1   6  20 11035.5 736.110   1
  -1   6 -21 854.971 256.783   1
  -1  -6 -21 1207.62 300.581   1
   1   6  21 695.504 312.430   1
   1  -6  21 1061.57 275.220   1
   1   6  22-407.294 331.633   1
  -1  -6 -22 259.734 295.468   1
  -1   6 -22 249.551 236.106   1
   1   6  23 582.788 305.432   1
  -1  -6 -23 261.018 258.542   1
   1   6  24 3607.60 407.564   1
  -1  -6 -24 3345.52 385.310   1
   1   6  25 1768.46 372.729   1
  -1  -6 -25 1984.33 358.500   1
   1   6  26 633.450 295.205   1
  -1  -6 -26 622.217 297.618   1
   1   6  27 4016.91 423.562   1
  -1  -6 -27 2949.39 390.517   1
   1   6  28 196.751 313.789   1
  -1  -6 -28 176.465 308.191   1
  -1   7  28 1562.70 359.335   1
   1  -7 -28 400.530 323.973   1
  -1   7  26 547.453 336.199   1
   1  -7 -26 1081.80 321.740   1
  -1   7  25 320.195 309.730   1
   1  -7 -25-181.916 286.231   1
  -1   7  24-321.779 297.621   1
   1  -7 -24 209.297 263.391   1
   1  -7 -22 5610.01 454.078   1
  -1   7  22 5152.58 469.738   1
  -1   7  21 465.358 274.605   1
   1  -7 -21 104.560 252.031   1
   1   7 -20-22.2459 206.452   1
   1  -7 -20 285.034 259.170   1
  -1   7  20 461.450 290.699   1
  -1  -7  20 585.861 240.221   1
   1   7 -19 62.8642 209.273   1
   1  -7 -19-281.623 271.114   1
  -1   7  19 341.740 305.890   1
  -1  -7  19-68.7732 230.178   1
  -1   7  18 13705.8 823.939   1
   1  -7 -18 11691.4 787.088   1
  -1  -7  18 13520.8 771.495   1
   1   7 -18 13944.8 765.412   1
   1   7 -17 182.344 178.053   1
   1  -7 -17 222.715 271.009   1
  -1   7  17 467.966 304.106   1
  -1  -7  17 279.310 210.106   1
   1   7 -16 302.634 175.944   1
   1  -7 -16-24.1666 238.766   1
  -1   7  16 53.9004 274.941   1
  -1  -7  16-36.8002 182.317   1
   1   7 -15 61.4326 153.796   1
   1  -7 -15 47.0289 191.485   1
  -1   7  15-289.300 227.672   1
  -1  -7  15 168.580 187.723   1
   1   7 -14 388.877 157.046   1
   1  -7 -14 204.994 252.768   1
  -1   7  14-76.6814 268.284   1
  -1  -7  14 213.759 164.753   1
   1   7 -13 744.160 149.928   1
   1  -7 -13 925.094 247.633   1
  -1  -7  13 641.518 157.380   1
  -1   7  13 617.960 261.464   1
  -1   7  12 1859.65 286.067   1
   1  -7 -12 1439.71 239.900   1
   1   7 -11 122.443 112.080   1
   1  -7 -11 60.8688 201.609   1
  -1   7  11 68.5454 227.017   1
  -1  -7  11 154.080 127.228   1
   1   7 -10 978.525 117.682   1
   1  -7 -10 1099.39 233.338   1
  -1  -7  10 1204.44 133.433   1
  -1   7  10 850.020 232.883   1
   1   7  -9 7572.14 397.741   1
  -1   7   9 6817.37 491.466   1
  -1  -7   9 7679.36 400.239   1
   1  -7  -9 7037.56 473.436   1
   1   7  -8 7141.04 358.288   1
   1  -7  -8 6404.10 439.115   1
  -1   7   8 6947.55 458.934   1
  -1  -7   8 6644.42 359.258   1
   1  -7  -7 949.800 187.753   1
   1   7  -7 1064.38 86.1014   1
  -1   7   7 1018.93 206.924   1
  -1  -7   7 1221.89 86.6247   1
   1  -7  -6 18032.5 937.849   1
  -1   7   6 17478.9 949.117   1
   1  -7  -5 3682.33 275.978   1
  -1   7   5 3435.81 285.439   1
  -1   7   4 1037.50 181.412   1
   1  -7  -4 986.598 161.752   1
   1   7  -3 3101.66 167.515   1
  -1  -7   3 2954.10 162.005   1
   1  -7  -3 2950.36 229.991   1
  -1   7   3 2790.70 239.323   1
  -1  -7   2 15192.0 746.428   1
   1   7  -1 838.189 104.210   1
   1  -7  -1 737.185 116.223   1
  -1   7   1 825.117 123.184   1
  -1  -7   1 544.817 95.8518   1
   1  -7   0 19757.4 957.875   1
  -1   7   0 19863.7 964.027   1
   1   7   0 18172.0 961.766   1
  -1   7  -1 745.021 103.207   1
   1  -7   1 853.425 100.020   1
   1   7   1 733.419 130.469   1
   1  -7   2 13986.5 686.753   1
  -1  -7  -3 2269.85 203.384   1
   1   7   3 2831.16 233.388   1
   1   7   4 723.117 171.744   1
  -1  -7  -4 1203.72 158.358   1
   1   7   5 3767.60 291.302   1
  -1  -7  -5 3256.44 259.899   1
   1   7   6 17786.9 893.319   1
  -1  -7  -6 15359.9 861.874   1
   1   7   7 1647.94 223.851   1
  -1  -7  -7 1136.48 190.773   1
   1   7   8 7334.68 464.145   1
  -1   7  -8 6671.31 347.660   1
   1  -7   8 6827.02 352.516   1
  -1  -7  -8 6921.75 433.952   1
  -1   7  -9 7694.63 387.675   1
   1   7   9 7336.61 493.147   1
   1  -7   9 7023.54 389.558   1
  -1  -7  -9 7238.81 466.629   1
   1  -7  10 1131.80 135.064   1
  -1   7 -10 1138.43 120.171   1
  -1  -7 -10 1436.41 220.446   1
   1   7  11-253.876 240.254   1
   1  -7  11 49.0182 104.563   1
  -1  -7 -11 19.6930 182.330   1
  -1   7 -11 35.3969 105.374   1
   1   7  12 1630.59 296.241   1
  -1  -7 -12 1767.66 269.732   1
   1  -7  13 677.428 160.502   1
   1   7  13 971.805 256.195   1
  -1   7 -13 586.846 148.537   1
  -1  -7 -13 649.849 230.524   1
   1   7  14 412.437 230.667   1
   1  -7  14 314.222 173.562   1
  -1   7 -14 310.396 149.927   1
  -1  -7 -14 112.111 213.834   1
   1   7  15 106.292 265.384   1
   1  -7  15 133.335 170.455   1
  -1  -7 -15-23.1452 237.316   1
  -1   7 -15-194.672 161.974   1
   1  -7  16 219.562 186.686   1
   1   7  16-27.2333 295.269   1
  -1   7 -16-16.4314 179.000   1
  -1  -7 -16 190.229 257.821   1
   1   7  17-55.6141 298.700   1
   1  -7  17 19.9318 185.729   1
  -1  -7 -17 121.715 262.104   1
  -1   7 -17 160.945 182.919   1
  -1   7 -18 15211.3 812.059   1
  -1  -7 -18 12893.6 831.625   1
   1   7  18 13466.1 861.232   1
   1  -7  18 15958.4 835.714   1
   1   7  19-28.6409 282.142   1
  -1   7 -19-124.057 198.524   1
   1  -7  19 23.0650 215.554   1
  -1  -7 -19 201.746 245.649   1
   1   7  20 260.064 311.776   1
  -1   7 -20 661.834 221.699   1
   1  -7  20 834.424 255.909   1
  -1  -7 -20 638.501 297.972   1
   1   7  21 377.594 322.942   1
  -1  -7 -21 620.232 294.965   1
  -1  -7 -22 5535.07 456.543   1
   1   7  22 4977.58 470.544   1
   1   7  24 434.546 322.185   1
  -1  -7 -24 624.615 317.331   1
   1   7  25 201.567 304.471   1
  -1  -7 -25 337.248 295.378   1
   1   7  26 856.159 293.274   1
  -1  -7 -26 77.0840 248.210   1
   1   7  28 526.925 325.049   1
  -1  -7 -28 621.630 304.001   1
   1  -8 -27 353.027 311.919   1
   1  -8 -26-255.006 299.613   1
  -1   8  26 542.043 339.734   1
   1  -8 -25 2063.61 348.675   1
  -1   8  25 1444.75 361.213   1
  -1   8  24 553.161 323.604   1
   1  -8 -24-104.140 288.779   1
  -1   8  23 204.502 313.877   1
   1  -8 -23 104.600 284.231   1
  -1   8  22 556.223 330.202   1
   1  -8 -22 366.836 294.446   1
  -1   8  21 408.161 316.153   1
   1  -8 -21-52.3787 291.092   1
  -1   8  20 174.114 305.106   1
   1  -8 -20 26.0669 295.925   1
   1   8 -19 720.639 226.937   1
  -1   8  18 2977.52 389.088   1
   1   8 -18 2914.49 284.766   1
  -1  -8  18 2929.99 301.696   1
   1  -8 -18 3033.43 356.573   1
  -1   8  17 752.828 252.323   1
   1   8 -17 700.784 190.355   1
  -1  -8  17 429.937 194.700   1
   1  -8 -17 526.336 206.862   1
  -1   8  16 520.213 292.324   1
   1   8 -16 249.233 169.397   1
  -1  -8  16 306.254 186.194   1
   1  -8 -16 122.750 248.172   1
  -1   8  15 294.501 300.709   1
   1  -8 -15 384.083 276.450   1
   1   8 -15 56.2292 153.095   1
  -1  -8  15-260.732 170.043   1
   1  -8 -14 2915.94 314.574   1
   1   8 -14 3302.91 251.062   1
  -1   8  14 2844.19 337.000   1
  -1  -8  14 2841.86 256.876   1
   1  -8 -13 135.502 245.501   1
  -1   8  13 177.422 265.909   1
  -1   8  12 10356.7 681.659   1
   1   8 -12 11403.3 584.991   1
   1  -8 -12 10514.7 664.678   1
  -1  -8  12 10896.8 589.593   1
   1  -8 -11 62.9443 217.326   1
   1   8 -11-61.4270 96.6759   1
  -1  -8  11-16.3937 103.203   1
  -1   8  11 70.7561 256.279   1
   1   8 -10 6188.27 324.817   1
  -1   8  10 5710.48 446.076   1
   1  -8 -10 5671.61 422.125   1
  -1  -8  10 5811.04 326.197   1
  -1  -8   9 627.769 77.9968   1
   1   8  -9 631.764 76.7490   1
   1  -8  -8 23502.8 1244.64   1
  -1   8   8 24479.4 1265.83   1
   1  -8  -7 5513.59 383.494   1
  -1   8   7 5655.26 403.095   1
   1  -8  -6 6783.26 419.441   1
  -1   8   6 6154.93 429.519   1
  -1   8   5 16.4407 180.675   1
   1  -8  -5 29.2942 145.092   1
   1  -8  -4 9598.94 544.836   1
  -1   8   4 9632.83 555.647   1
   1   8  -3 29.0372 59.2464   1
  -1  -8   3 57.3355 48.4296   1
   1   8  -2 74529.5 3348.92   1
  -1  -8   2 66534.3 3340.57   1
   1  -8  -1 19479.3 1005.27   1
   1   8  -1 19679.6 991.221   1
  -1  -8   1 20661.7 987.154   1
   1   8   0-8.94705 106.131   1
  -1  -8   0-106.429 91.5489   1
   1  -8   0 86.7218 96.3427   1
  -1   8   0 52.9315 108.776   1
  -1  -8  -1 20233.5 1040.88   1
   1  -8   1 21703.0 1025.45   1
  -1   8  -1 20734.5 1028.46   1
   1   8   1 20136.4 1052.04   1
  -1  -8  -2 73860.3 3588.30   1
   1  -8   2 76443.0 3554.89   1
  -1   8  -2 72865.1 3555.78   1
   1   8   2 74118.6 3600.37   1
   1   8   3-68.3058 137.572   1
   1   8   4 10660.0 574.204   1
  -1  -8  -4 9198.39 545.764   1
   1   8   5 218.669 152.785   1
  -1  -8  -5-68.8362 129.078   1
   1   8   6 6502.00 423.488   1
  -1  -8  -6 5995.65 397.966   1
   1   8   7 5369.63 400.132   1
  -1  -8  -7 4761.30 361.714   1
   1   8   8 26212.3 1377.16   1
  -1  -8  -8 26266.0 1351.62   1
  -1   8  -9 527.676 58.5436   1
  -1   8 -10 5423.25 301.723   1
  -1  -8 -10 6025.11 416.689   1
   1  -8  10 5597.48 305.863   1
  -1  -8 -11 41.1618 205.587   1
  -1   8 -11 158.791 95.4814   1
   1  -8  11 22.9764 98.1503   1
   1   8  11 166.137 245.873   1
   1   8  12 11131.6 732.062   1
   1  -8  12 12661.1 639.306   1
  -1   8 -12 12315.2 630.638   1
  -1  -8 -12 11027.4 714.947   1
   1   8  13 255.593 258.038   1
  -1  -8 -13-22.2303 210.346   1
   1   8  14 3296.67 338.489   1
  -1   8 -14 3159.48 242.422   1
   1  -8  14 2901.01 254.235   1
  -1  -8 -14 3146.69 307.689   1
   1   8  15-243.554 253.718   1
  -1   8 -15 149.858 155.669   1
   1  -8  15-150.951 167.413   1
  -1  -8 -15-259.889 212.507   1
   1   8  16 414.907 291.629   1
  -1   8 -16 15.1913 156.403   1
   1  -8  16 354.272 181.837   1
  -1  -8 -16 96.7402 244.931   1
   1   8  17 56.3352 297.000   1
  -1   8 -17 485.413 184.126   1
   1  -8  17 706.539 209.635   1
  -1  -8 -17 493.137 277.881   1
   1   8  18 2424.47 402.551   1
  -1   8 -18 3463.26 297.027   1
   1  -8  18 2921.51 306.278   1
  -1  -8 -18 3515.73 378.371   1
  -1   8 -19 767.995 225.082   1
   1   8  20-550.881 278.437   1
  -1  -8 -20 282.733 253.257   1
   1   8  21 203.811 284.378   1
  -1  -8 -21 647.569 275.743   1
   1   8  22 901.975 336.114   1
  -1  -8 -22 285.827 294.899   1
   1   8  23 724.806 330.046   1
  -1  -8 -23 364.597 302.168   1
   1   8  24 345.683 287.613   1
  -1  -8 -24 492.894 301.838   1
   1   8  25 1857.80 337.615   1
  -1  -8 -25 1879.59 310.615   1
   1   8  26 28.2555 310.705   1
  -1  -8 -26 407.006 301.374   1
  -1  -8 -27 175.131 289.410   1
   1  -9 -27-24.8859 271.030   1
  -1   9  27-55.3917 287.595   1
   1  -9 -25 486.786 299.038   1
  -1   9  25 143.369 314.789   1
   1  -9 -23 2191.98 352.920   1
  -1   9  23 1926.06 379.700   1
   1  -9 -22 3246.16 379.479   1
  -1   9  22 3511.17 412.715   1
   1  -9 -21 602.890 271.927   1
  -1   9  21 410.047 299.764   1
   1  -9 -20 340.290 234.709   1
  -1   9  20-87.4274 253.276   1
   1  -9 -19 1793.25 314.675   1
  -1   9  19 1706.91 325.134   1
   1  -9 -18 2803.49 367.306   1
   1   9 -18 3654.82 289.870   1
  -1   9  18 2918.63 407.698   1
  -1   9  17-28.2694 309.571   1
   1  -9 -17 406.555 277.215   1
   1   9 -17 726.919 171.396   1
  -1  -9  17 602.351 192.334   1
  -1   9  16 4026.26 405.721   1
   1   9 -16 4651.84 321.308   1
   1  -9 -16 4692.06 399.579   1
  -1  -9  16 4331.22 320.631   1
   1  -9 -15 171.002 248.997   1
   1   9 -15 244.002 139.305   1
  -1   9  15 408.707 288.928   1
  -1  -9  15 444.164 157.166   1
  -1  -9  14 33.4846 135.161   1
   1   9 -14-41.8484 126.692   1
   1  -9 -13 2502.75 313.795   1
  -1  -9  13 2411.23 199.814   1
   1   9 -13 2688.41 192.667   1
  -1   9  13 2022.07 310.704   1
   1   9 -12 8537.99 441.716   1
  -1   9  12 8721.86 582.922   1
   1  -9 -12 8627.56 562.286   1
  -1  -9  12 7887.80 440.926   1
   1  -9 -11-281.220 239.880   1
   1   9 -11 60.9906 73.5441   1
  -1  -9  11 170.389 72.1275   1
  -1   9  11 194.254 268.658   1
  -1   9  10 653.065 248.348   1
   1  -9 -10 1122.02 231.845   1
  -1   9   9 2608.13 306.802   1
   1  -9  -9 3594.30 304.634   1
  -1   9   7 2180.65 296.095   1
   1  -9  -7 3010.65 279.070   1
  -1   9   6 14086.6 788.942   1
   1  -9  -5 11883.3 664.580   1
  -1   9   5 11937.2 676.076   1
   1  -9  -4 5720.19 377.077   1
  -1   9   4 5983.46 401.198   1
   1   9  -3 72.6662 62.8059   1
  -1   9   3 145.836 147.687   1
  -1  -9   3 122.456 54.5513   1
   1  -9  -3 144.046 136.750   1
  -1   9   2 17087.7 911.801   1
   1   9  -2 16624.4 871.829   1
  -1  -9   2 18599.2 867.443   1
   1  -9  -2 17609.0 905.207   1
  -1  -9   1 3650.08 211.247   1
   1   9  -1 3015.36 216.602   1
   1  -9   0 29494.8 1441.74   1
  -1  -9   0 27397.3 1438.35   1
   1   9   0 29511.8 1453.28   1
  -1   9   0 31344.9 1451.96   1
  -1   9  -1 3020.68 211.942   1
   1  -9   1 3350.70 209.241   1
  -1  -9  -2 17872.3 904.283   1
   1  -9   2 17395.3 862.458   1
  -1   9  -2 17739.7 866.736   1
   1   9   2 17152.5 917.451   1
  -1  -9  -3 49.5442 124.620   1
   1   9   3 358.406 156.430   1
  -1  -9  -4 5997.84 384.513   1
   1   9   4 6418.87 410.748   1
  -1  -9  -5 12710.3 703.428   1
   1   9   5 13067.8 724.124   1
   1   9   6 15070.7 836.469   1
   1   9   7 2273.23 279.812   1
  -1  -9  -7 2129.51 250.302   1
   1   9   9 2746.19 313.494   1
  -1  -9  -9 2971.88 286.315   1
   1   9  10 1175.99 251.910   1
  -1  -9 -10 672.976 204.592   1
   1   9  11-48.9796 211.245   1
  -1  -9 -11 319.272 198.926   1
   1  -9  11 49.4506 46.6020   1
  -1   9 -11 18.9868 48.9981   1
   1   9  12 8932.82 557.094   1
  -1   9 -12 7419.98 398.477   1
   1  -9  12 7363.21 405.244   1
  -1  -9 -12 8452.70 524.927   1
  -1  -9 -13 2602.05 286.949   1
   1  -9  13 2215.08 186.080   1
   1   9  13 2123.11 305.641   1
  -1   9 -13 2251.58 182.452   1
  -1   9 -14 29.1088 119.717   1
   1  -9  14 169.407 131.544   1
  -1  -9 -15 72.1862 215.701   1
   1   9  15 110.090 244.214   1
   1   9  16 4096.27 408.208   1
  -1   9 -16 4138.64 288.433   1
   1  -9  16 3554.37 300.741   1
  -1  -9 -16 4150.21 377.315   1
   1   9  17 170.870 309.736   1
  -1   9 -17 345.219 158.750   1
   1  -9  17 345.238 187.876   1
  -1  -9 -17 149.739 256.894   1
  -1   9 -18 2501.75 264.500   1
   1   9  18 2532.73 384.162   1
   1   9  19 2580.07 382.750   1
  -1  -9 -19 1255.33 318.075   1
   1   9  20-87.2802 327.903   1
  -1  -9 -20 724.660 304.512   1
   1   9  21 261.999 313.309   1
  -1  -9 -21 545.681 288.768   1
   1   9  22 2614.25 368.855   1
  -1  -9 -22 3694.05 366.652   1
   1   9  23 1357.76 321.067   1
  -1  -9 -23 1842.33 307.954   1
   1   9  25 794.898 343.021   1
  -1  -9 -25 690.028 309.737   1
   1   9  27 688.285 279.161   1
  -1  -9 -27 98.7614 239.739   1
   1 -10 -26 3374.80 373.862   1
  -1  10  26 3123.89 397.603   1
   1 -10 -25 431.451 270.949   1
  -1  10  25 511.310 305.915   1
  -1  10  24 1296.17 337.836   1
   1 -10 -24 796.731 290.203   1
  -1  10  23 1161.84 330.789   1
   1 -10 -23 805.111 289.024   1
  -1  10  22 1576.48 360.882   1
   1 -10 -22 1723.79 323.626   1
  -1  10  20 703.380 337.878   1
   1 -10 -20 970.366 299.816   1
  -1  10  19 1311.48 343.621   1
   1 -10 -19 1230.18 303.708   1
  -1  10  18 404.758 260.446   1
   1 -10 -18 259.696 232.485   1
  -1  10  17 343.001 310.191   1
   1 -10 -17 256.777 278.726   1
   1 -10 -16 7527.22 540.949   1
  -1  10  16 7303.55 560.338   1
   1 -10 -15-323.557 231.890   1
   1  10 -15 35.7528 111.202   1
  -1 -10  15 112.627 120.568   1
  -1  10  15 332.321 250.702   1
   1 -10 -14 1706.92 313.083   1
   1  10 -14 1181.00 131.655   1
  -1 -10  14 1664.98 142.706   1
   1 -10 -13 142.545 224.114   1
  -1 -10  13 116.050 59.2530   1
  -1  10  13 212.013 244.634   1
   1  10 -13 54.4452 62.8000   1
  -1  10  12 747.413 276.402   1
   1 -10 -12 716.203 245.331   1
  -1  10  11 399.614 275.819   1
   1 -10 -11 447.438 238.899   1
  -1  10  10 1661.72 292.602   1
  -1  10   9 3350.52 336.951   1
   1 -10  -9 3097.67 316.137   1
  -1  10   8 22.0488 228.951   1
   1 -10  -8-39.4815 218.864   1
   1 -10  -7 1404.15 218.829   1
   1 -10  -6 8112.71 520.521   1
  -1  10   6 8934.43 548.250   1
  -1  10   5 147.006 202.465   1
   1 -10  -5 99.0470 171.936   1
  -1  10   4 511.744 177.878   1
   1 -10  -4 505.336 163.163   1
  -1  10   3-15.6627 155.173   1
   1  10  -3 104.768 65.7462   1
   1 -10  -3 112.044 142.149   1
  -1 -10   3 23.3002 60.0779   1
  -1 -10   2 2547.17 166.213   1
   1 -10  -2 2726.82 222.620   1
   1  10  -2 2240.95 172.754   1
  -1  10   2 2204.75 226.812   1
   1  10  -1 767.359 134.617   1
   1 -10  -1 1188.51 151.523   1
  -1  10   1 837.464 163.074   1
  -1 -10   1 810.596 118.476   1
   1  10   0 10.9986 130.966   1
   1 -10   0-28.8164 108.117   1
  -1  10   0-139.430 123.767   1
  -1 -10   0 123.805 103.245   1
   1  10   1 1107.92 170.176   1
  -1 -10  -1 1240.64 158.788   1
   1 -10   1 939.612 124.387   1
  -1  10  -1 1012.49 133.823   1
   1  10   2 2181.61 213.591   1
   1 -10   2 2206.39 151.880   1
  -1  10  -2 2055.44 155.895   1
  -1 -10  -2 2215.51 195.993   1
  -1  10  -3 70.9878 45.9809   1
   1  10   3 15.9264 156.924   1
  -1 -10  -3 81.4791 133.814   1
   1  10   4 468.908 177.452   1
  -1 -10  -4 29.6197 151.419   1
   1  10   5 242.789 183.259   1
  -1 -10  -5 209.448 155.506   1
  -1 -10  -6 8333.67 511.319   1
   1  10   6 8342.43 531.047   1
  -1 -10  -7 1466.26 228.585   1
   1  10   7 1395.41 253.745   1
  -1 -10  -8 173.813 198.570   1
   1  10   8-378.708 226.688   1
   1  10   9 2754.47 309.909   1
  -1 -10 -10 2327.03 285.261   1
   1  10  10 1946.29 308.222   1
  -1 -10 -11 175.942 259.861   1
   1  10  11 530.434 291.318   1
  -1 -10 -12 998.898 281.404   1
   1  10  12 1251.49 311.980   1
  -1 -10 -14 1438.41 276.021   1
  -1  10 -14 1069.11 112.028   1
   1 -10  14 1050.79 111.068   1
   1  10  14 1508.93 318.372   1
   1  10  15 27.9760 268.613   1
  -1 -10 -15-146.907 225.261   1
   1 -10  15-16.9299 107.833   1
  -1  10 -15 63.3182 105.089   1
  -1  10 -16 5286.21 338.155   1
   1  10  16 5486.18 481.406   1
  -1 -10 -17 708.402 273.129   1
   1  10  17 919.709 305.982   1
  -1 -10 -18 153.540 250.883   1
   1  10  18 289.609 300.893   1
  -1 -10 -19 1599.60 316.700   1
   1  10  19 1542.76 347.382   1
  -1 -10 -20 882.332 302.105   1
   1  10  20 1196.17 363.567   1
  -1 -10 -22 1430.57 330.874   1
   1  10  22 1245.28 352.620   1
  -1 -10 -23 517.530 292.238   1
   1  10  23 1063.35 341.497   1
  -1 -10 -24 1230.89 285.316   1
   1  10  24 939.837 295.122   1
  -1 -10 -25 683.280 277.617   1
   1  10  25 140.613 284.618   1
  -1 -10 -26 2912.09 376.700   1
   1  10  26 3513.19 422.142   1
  -1  11  26 853.834 332.922   1
   1 -11 -26 1039.02 318.368   1
  -1  11  25 533.957 328.150   1
   1 -11 -25 654.831 297.822   1
  -1  11  24 857.394 331.299   1
   1 -11 -24 1480.89 330.657   1
   1 -11 -23 258.301 253.099   1
  -1  11  23-57.9020 297.656   1
   1 -11 -22 365.058 250.167   1
  -1  11  22 320.822 273.056   1
   1 -11 -21 681.163 264.742   1
  -1  11  21 234.385 298.180   1
   1 -11 -20 525.518 315.059   1
  -1  11  20 528.780 330.897   1
   1 -11 -19 183.850 288.347   1
  -1  11  19 469.812 344.592   1
   1 -11 -18 2593.24 334.549   1
  -1  11  18 2071.06 357.792   1
   1 -11 -16 6835.46 506.417   1
  -1  11  16 5810.51 519.507   1
   1 -11 -15 2025.41 292.332   1
  -1  11  15 1915.70 309.196   1
   1 -11 -14 920.410 282.479   1
  -1  11  14 166.157 295.892   1
  -1  11  13 811.991 288.504   1
   1 -11 -12 4817.78 406.456   1
  -1  11  12 5467.11 443.519   1
   1 -11 -11 2166.79 295.926   1
  -1  11  11 1539.19 315.953   1
   1 -11 -10 14920.0 857.856   1
   1 -11  -9 493.862 232.401   1
  -1  11   9 238.982 248.800   1
   1 -11  -8 3805.22 346.628   1
  -1  11   8 4258.23 366.036   1
   1 -11  -6 593.741 199.406   1
  -1  11   6 743.743 228.157   1
   1 -11  -5 627.746 189.865   1
  -1  11   5 563.301 209.103   1
   1 -11  -4 13202.3 699.910   1
  -1  11   4 11611.6 701.393   1
  -1 -11   3 2406.07 152.327   1
   1 -11  -3 2642.69 238.428   1
  -1  11   3 2435.16 243.574   1
   1  11  -3 2642.19 161.596   1
  -1 -11   2 600.567 95.4043   1
   1 -11  -2 297.863 153.576   1
  -1  11   2 682.729 175.962   1
   1  11  -2 394.079 105.145   1
   1  11  -1 2005.71 193.922   1
  -1  11   1 2548.49 224.688   1
  -1 -11   1 2262.35 189.832   1
   1 -11  -1 2409.74 207.112   1
   1  11   1 2498.28 225.718   1
   1 -11   1 2304.98 184.610   1
  -1 -11  -1 2172.92 202.721   1
  -1  11  -1 2126.50 189.328   1
  -1 -11  -2 547.350 150.968   1
   1 -11   2 379.242 90.2384   1
  -1  11  -2 278.642 93.9356   1
   1  11   2 399.474 161.294   1
   1  11   3 2752.98 242.466   1
  -1  11  -3 1976.00 124.334   1
  -1 -11  -3 2658.42 228.341   1
   1  11   4 13758.9 757.922   1
  -1 -11  -4 13256.9 738.251   1
   1  11   5 216.296 196.340   1
  -1 -11  -5 358.732 179.690   1
   1  11   6 836.939 215.164   1
  -1 -11  -6 181.905 192.092   1
   1  11   8 4660.58 391.668   1
  -1 -11  -8 4535.80 369.741   1
   1  11   9 339.136 242.902   1
  -1 -11  -9 548.110 209.383   1
  -1 -11 -10 14660.8 844.535   1
   1  11  11 1428.16 288.691   1
  -1 -11 -11 1790.38 273.611   1
  -1 -11 -12 5087.50 413.473   1
   1  11  12 5101.58 441.304   1
   1  11  13 410.294 285.400   1
   1  11  14 586.232 308.763   1
  -1 -11 -14 855.692 270.343   1
   1  11  15 1533.16 347.409   1
  -1 -11 -15 2313.49 328.112   1
   1  11  16 6810.13 550.974   1
  -1 -11 -16 7053.68 521.050   1
   1  11  18 2534.70 377.475   1
  -1 -11 -18 2375.62 342.529   1
   1  11  19-146.101 301.338   1
  -1 -11 -19 545.790 281.330   1
   1  11  20 58.3729 327.344   1
  -1 -11 -20 416.757 291.562   1
   1  11  21 523.319 309.825   1
  -1 -11 -21 624.826 291.198   1
   1  11  22 1039.31 347.066   1
  -1 -11 -22 337.065 290.951   1
   1  11  23-314.876 340.398   1
  -1 -11 -23-180.342 302.291   1
   1  11  24 961.985 345.288   1
  -1 -11 -24 1654.81 343.879   1
   1  11  25 111.452 312.323   1
  -1 -11 -25 100.271 273.050   1
   1  11  26 1313.70 308.198   1
  -1 -11 -26 858.688 262.742   1
  -1  12  25 832.780 346.311   1
   1 -12 -25 820.923 309.217   1
  -1  12  23 747.751 357.942   1
   1 -12 -23 333.984 294.453   1
  -1  12  21 1025.40 306.229   1
   1 -12 -21 942.921 277.244   1
  -1  12  20 1794.09 357.036   1
   1 -12 -20 1209.67 305.870   1
  -1  12  19 265.172 333.049   1
   1 -12 -19-263.633 296.114   1
  -1  12  18 1383.37 348.602   1
  -1  12  17 555.379 305.418   1
  -1  12  16-29.0094 318.881   1
   1 -12 -16 312.429 288.122   1
   1 -12 -15 797.093 274.889   1
   1 -12 -14 7047.29 521.037   1
  -1  12  13-166.055 284.179   1
   1 -12 -13 746.067 261.889   1
  -1  12  11 369.682 252.648   1
   1 -12 -11 687.791 225.870   1
  -1  12  10-205.014 251.820   1
   1 -12 -10-69.0749 209.204   1
  -1  12   9 520.026 251.602   1
   1 -12  -9 422.563 227.939   1
  -1  12   8 6081.02 484.483   1
   1 -12  -8 6637.33 460.600   1
  -1  12   7 957.442 259.737   1
   1 -12  -7 1801.02 255.287   1
  -1  12   5 184.441 215.454   1
   1 -12  -5-54.9784 189.353   1
  -1  12   4 32202.5 1670.78   1
   1 -12  -4 33335.1 1661.00   1
  -1  12   3 657.364 196.831   1
   1  12  -3 554.019 85.1276   1
  -1 -12   3 583.262 76.2369   1
   1 -12  -3 792.556 176.070   1
  -1  12   2 8049.83 464.754   1
   1  12  -2 7250.48 396.014   1
   1 -12  -2 7351.51 444.192   1
  -1 -12   2 6834.44 391.129   1
   1  12  -1 148.213 122.025   1
  -1  12   1 260.511 166.931   1
   1 -12  -1 478.006 154.115   1
  -1 -12   1 47.2154 110.022   1
   1  12   0 101.835 138.421   1
  -1 -12   0 123.505 123.502   1
   1  12   1 205.094 156.864   1
  -1 -12  -1 64.0712 134.674   1
  -1  12  -1 200.944 127.228   1
   1 -12   1 246.595 110.747   1
   1  12   2 7703.67 473.924   1
   1 -12   2 7632.60 407.128   1
  -1 -12  -2 7218.77 452.294   1
  -1  12  -2 7590.91 409.771   1
   1  12   3 662.934 186.516   1
  -1 -12  -3 891.784 177.779   1
  -1 -12  -4 32613.3 1656.55   1
   1  12   4 32973.8 1676.09   1
   1  12   5 62.0605 200.484   1
  -1 -12  -5 216.511 177.383   1
   1  12   7 1889.22 275.475   1
  -1 -12  -7 1206.20 225.586   1
  -1 -12  -8 7101.48 494.344   1
   1  12   8 7490.64 525.390   1
   1  12   9 350.411 252.001   1
  -1 -12  -9 721.581 238.490   1
   1  12  10 207.086 260.015   1
  -1 -12 -10 113.117 227.273   1
   1  12  11 399.739 267.004   1
  -1 -12 -11 489.672 228.786   1
   1  12  13 27.9055 267.256   1
  -1 -12 -13 268.876 248.798   1
  -1 -12 -14 7159.66 512.144   1
   1  12  15 803.717 311.147   1
  -1 -12 -15 735.133 267.001   1
   1  12  16 695.531 315.901   1
   1  12  17 525.597 323.273   1
   1  12  18 1435.29 367.263   1
  -1 -12 -18 2084.11 336.089   1
   1  12  19 29.2737 322.412   1
  -1 -12 -19-26.1245 292.799   1
   1  12  20 1430.10 345.161   1
  -1 -12 -20 757.577 298.248   1
   1  12  21 870.039 339.059   1
  -1 -12 -21 312.401 280.215   1
   1  12  23 909.409 356.698   1
  -1 -12 -23 153.460 289.410   1
   1  12  25 1379.89 373.226   1
  -1 -12 -25 1360.19 328.739   1
   1 -13 -24 1880.88 336.909   1
  -1  13  24 2743.58 398.111   1
  -1  13  23 656.003 348.044   1
  -1  13  22 1505.40 384.534   1
  -1  13  21 146.397 309.329   1
   1 -13 -21 26.1095 256.515   1
   1 -13 -20 447.581 278.268   1
  -1  13  18 1420.34 334.464   1
   1 -13 -18 899.865 279.237   1
  -1  13  17 620.393 325.665   1
   1 -13 -17 26.4211 282.133   1
  -1  13  16 1411.03 342.678   1
   1 -13 -16 578.598 269.011   1
  -1  13  15 610.686 327.251   1
   1 -13 -15 287.179 271.170   1
  -1  13  14 2500.70 357.418   1
   1 -13 -14 3148.61 341.941   1
  -1  13  13 311.578 296.716   1
   1 -13 -13 330.483 259.092   1
  -1  13  12 2863.21 383.756   1
   1 -13 -12 3668.76 367.222   1
  -1  13  10 794.082 275.695   1
   1 -13 -10 1069.32 271.695   1
  -1  13   9 2104.20 315.754   1
   1 -13  -9 1888.47 282.877   1
   1 -13  -8 4599.70 389.165   1
  -1  13   8 4505.27 409.241   1
  -1  13   7 166.722 246.715   1
   1 -13  -7-21.3008 213.895   1
  -1  13   6 431.589 218.226   1
   1 -13  -6 345.117 205.734   1
  -1  13   5 2627.09 292.621   1
   1 -13  -5 1730.84 259.535   1
   1 -13  -4 2673.10 274.110   1
  -1  13   4 3096.07 301.598   1
  -1 -13   3 178.029 57.2952   1
   1 -13  -3 117.851 176.700   1
  -1  13   3 375.448 199.867   1
   1  13  -3 84.2535 67.7074   1
   1 -13  -2 367.749 170.724   1
  -1 -13   2 403.203 108.052   1
   1  13  -2 298.680 114.048   1
  -1  13   2 360.694 189.087   1
   1  13  -1 202.507 135.330   1
  -1 -13   1 171.670 121.265   1
  -1  13   1-137.930 170.735   1
   1 -13  -1 96.4814 143.928   1
   1 -13   0 2783.12 217.503   1
  -1 -13   0 2173.14 220.821   1
   1  13   0 2170.88 219.308   1
  -1  13   0 2168.23 222.424   1
   1  13   1 247.545 173.906   1
  -1 -13  -1 82.4355 145.649   1
   1 -13   1 145.427 125.520   1
  -1  13  -1 127.815 130.103   1
  -1 -13  -2 258.735 164.436   1
   1 -13   2 317.172 101.415   1
  -1  13  -2 485.050 105.035   1
   1  13   2 362.148 189.071   1
  -1 -13  -3 348.156 181.299   1
   1  13   3 94.2927 200.484   1
  -1 -13  -4 2971.19 279.569   1
   1  13   4 2764.44 304.594   1
  -1 -13  -6 239.797 204.246   1
   1  13   6 640.050 239.347   1
  -1 -13  -7 104.737 214.933   1
   1  13   7 263.405 254.922   1
  -1 -13  -8 4910.14 386.200   1
   1  13   8 3489.41 386.717   1
  -1 -13  -9 1673.41 264.576   1
   1  13   9 2039.58 323.730   1
  -1 -13 -10 862.566 251.058   1
   1  13  10 585.653 262.355   1
  -1 -13 -12 3434.67 345.241   1
   1  13  12 2843.60 372.235   1
  -1 -13 -13 425.404 246.602   1
   1  13  13 396.805 294.962   1
  -1 -13 -14 3250.81 366.248   1
   1  13  14 2214.88 383.542   1
  -1 -13 -15 720.602 283.044   1
   1  13  15 493.916 290.825   1
  -1 -13 -16 832.387 255.587   1
   1  13  16 790.067 301.732   1
  -1 -13 -17 104.746 271.265   1
   1  13  17 58.7143 302.572   1
  -1 -13 -18 1840.52 326.602   1
   1  13  18 1497.72 372.098   1
  -1 -13 -19 655.982 293.201   1
  -1 -13 -20 654.260 293.571   1
   1  13  20 874.309 358.548   1
  -1 -13 -21 598.159 304.957   1
   1  13  21 548.931 346.403   1
   1  13  22 743.521 342.335   1
  -1 -13 -23 939.229 308.771   1
   1  13  23 1241.85 364.295   1
  -1 -13 -24 1696.66 341.624   1
   1  13  24 2025.34 385.110   1
  -1  14  23 846.901 369.182   1
   1 -14 -23 202.299 295.057   1
  -1  14  22 287.436 342.287   1
   1 -14 -22-77.2379 286.720   1
  -1  14  21 933.253 333.452   1
   1 -14 -21 546.835 279.117   1
  -1  14  20 1709.21 366.653   1
   1 -14 -20 1130.28 300.538   1
   1 -14 -19 132.416 290.261   1
  -1  14  19 683.152 343.896   1
   1 -14 -17 346.250 290.477   1
  -1  14  17 298.125 324.305   1
   1 -14 -16 398.257 259.878   1
  -1  14  16 712.596 293.598   1
   1 -14 -15 158.452 264.290   1
  -1  14  15 620.347 311.776   1
   1 -14 -14 5523.45 462.086   1
  -1  14  14 5035.96 495.231   1
   1 -14 -13 1371.12 291.183   1
  -1  14  13 867.917 299.951   1
   1 -14 -12 6215.02 461.589   1
  -1  14  12 5013.47 472.351   1
   1 -14 -11 2099.25 312.223   1
  -1  14  11 2654.21 354.260   1
   1 -14  -9 213.636 226.088   1
  -1  14   9 159.331 265.357   1
   1 -14  -8 1838.27 282.552   1
  -1  14   8 1901.85 310.623   1
   1 -14  -7 2369.58 288.934   1
  -1  14   7 1984.03 306.057   1
  -1  14   6 7795.59 524.717   1
   1 -14  -6 6844.22 494.579   1
  -1  14   4 3846.30 353.259   1
   1 -14  -4 3775.21 334.514   1
  -1  14   3 3501.80 318.174   1
   1 -14  -3 3536.40 308.310   1
   1  14  -2 2468.88 198.063   1
   1 -14  -2 2860.48 262.527   1
  -1 -14   2 2522.85 188.935   1
  -1  14   2 3138.87 286.169   1
  -1  14   1 994.578 196.285   1
   1 -14  -1 1148.32 190.857   1
  -1 -14   0 38.4308 135.029   1
  -1  14   0 138.053 154.420   1
   1  14   0-14.2805 151.974   1
   1 -14   0 74.9793 147.408   1
  -1 -14  -1 848.763 176.252   1
  -1  14  -1 852.241 150.695   1
   1 -14   1 860.573 147.051   1
   1  14   1 667.647 186.597   1
  -1  14  -2 2297.78 180.705   1
  -1 -14  -2 2671.50 263.553   1
   1 -14   2 2576.44 180.214   1
   1  14   2 2861.81 279.693   1
   1  14   3 2983.56 314.750   1
  -1 -14  -3 3247.79 284.930   1
  -1 -14  -4 3699.98 321.987   1
   1  14   4 3923.69 349.759   1
   1  14   5 90.1476 223.854   1
  -1 -14  -5-79.7158 191.349   1
  -1 -14  -6 6488.46 481.401   1
   1  14   6 7634.57 520.229   1
   1  14   7 2550.25 316.677   1
  -1 -14  -7 2294.52 292.189   1
   1  14   8 2235.41 311.319   1
  -1 -14  -8 2155.19 296.983   1
   1  14   9-132.649 256.219   1
  -1 -14  -9 163.966 214.821   1
   1  14  11 1838.90 338.140   1
  -1 -14 -11 2911.19 331.944   1
  -1 -14 -12 5582.00 443.951   1
   1  14  12 5224.70 467.377   1
   1  14  13 1556.74 356.752   1
  -1 -14 -13 1433.50 302.495   1
  -1 -14 -14 5441.04 438.284   1
   1  14  14 4896.05 470.569   1
   1  14  15 704.219 311.750   1
  -1 -14 -15 392.566 283.549   1
   1  14  16 206.483 314.988   1
  -1 -14 -16 420.902 277.658   1
   1  14  17 265.645 283.057   1
  -1 -14 -17 422.741 265.807   1
   1  14  19 1729.17 359.327   1
  -1 -14 -19 632.875 278.022   1
   1  14  20 990.198 355.405   1
  -1 -14 -20 1546.24 328.915   1
   1  14  21 1125.54 365.772   1
  -1 -14 -21 1064.08 317.933   1
   1  14  22 511.915 356.477   1
  -1 -14 -22 537.111 294.405   1
   1  14  23 727.378 357.920   1
  -1 -14 -23 679.247 301.392   1
   1 -15 -23 100.234 285.860   1
  -1  15  23 418.728 356.966   1
   1 -15 -22 1892.88 323.466   1
  -1  15  22 2508.47 402.512   1
   1 -15 -21 493.180 254.602   1
  -1  15  21 1072.29 314.738   1
   1 -15 -20 1889.30 337.237   1
  -1  15  20 1969.17 396.057   1
   1 -15 -19 344.841 276.234   1
  -1  15  19 564.538 322.052   1
   1 -15 -18 2240.76 345.292   1
  -1  15  18 2692.80 397.657   1
  -1  15  16 2010.29 384.245   1
   1 -15 -16 1661.87 331.700   1
  -1  15  15 658.797 294.683   1
   1 -15 -15 535.006 268.617   1
  -1  15  13 413.165 299.161   1
   1 -15 -13 711.884 269.650   1
  -1  15  12 787.167 315.185   1
   1 -15 -12 729.121 276.741   1
  -1  15  11 172.093 279.726   1
   1 -15 -11 384.254 247.062   1
  -1  15  10 9357.91 631.210   1
   1 -15 -10 8714.09 597.909   1
  -1  15   9 411.400 266.862   1
   1 -15  -9 269.481 234.367   1
   1 -15  -8 95.1753 224.491   1
  -1  15   8 160.159 253.349   1
   1 -15  -7 23.0168 223.887   1
  -1  15   7 567.374 264.021   1
   1 -15  -6 13693.1 785.820   1
  -1  15   6 13143.0 805.602   1
   1 -15  -5-253.617 199.989   1
  -1  15   5 589.501 223.787   1
   1 -15  -3 708.204 208.889   1
  -1  15   3 1289.66 248.555   1
  -1  15   2 4776.46 351.094   1
  -1 -15   2 4030.24 247.573   1
   1 -15  -2 4484.39 323.813   1
   1 -15  -1 562.015 173.386   1
  -1  15   1 318.337 188.999   1
   1  15   0 8211.78 503.817   1
   1 -15   0 9172.87 488.834   1
  -1 -15   0 7930.60 497.304   1
  -1  15   0 7903.70 498.076   1
  -1 -15  -1 231.166 169.354   1
   1 -15   1 238.061 127.718   1
  -1  15  -1 429.984 147.387   1
   1  15   1 517.069 186.679   1
   1 -15   2 3368.10 225.297   1
  -1 -15  -2 4105.13 317.284   1
  -1  15  -2 3824.01 233.741   1
   1  15   3 785.262 220.922   1
  -1 -15  -3 1114.04 209.941   1
   1  15   5 23.4308 230.850   1
  -1 -15  -5 125.369 192.275   1
  -1 -15  -6 13055.6 755.380   1
   1  15   6 12481.3 763.101   1
   1  15   7-25.6170 235.734   1
  -1 -15  -7 227.715 226.241   1
   1  15   8 132.511 248.469   1
  -1 -15  -8 47.1060 205.389   1
   1  15   9 409.211 266.718   1
  -1 -15  -9 96.9543 221.128   1
  -1 -15 -10 9037.93 607.217   1
   1  15  10 9358.14 635.115   1
   1  15  11 256.082 280.334   1
  -1 -15 -11-25.3690 256.800   1
   1  15  12 953.807 305.727   1
  -1 -15 -12 954.084 270.221   1
   1  15  13 1433.96 329.682   1
  -1 -15 -13 1487.38 300.564   1
   1  15  14 2389.35 365.082   1
  -1 -15 -14 2375.23 329.356   1
   1  15  15 533.777 323.204   1
  -1 -15 -15 530.646 285.435   1
   1  15  16 1424.90 328.902   1
  -1 -15 -16 1571.69 307.578   1
   1  15  18 2685.60 404.544   1
  -1 -15 -18 2548.96 362.215   1
   1  15  19 29.3412 296.190   1
  -1 -15 -19 79.1980 253.489   1
   1  15  20 1250.55 318.022   1
  -1 -15 -20 1542.96 296.307   1
   1  15  21 172.309 325.115   1
  -1 -15 -21 542.254 284.959   1
   1  15  22 2999.89 414.591   1
  -1 -15 -22 2155.19 349.383   1
   1  15  23 582.361 357.997   1
  -1 -15 -23-173.815 284.880   1
   1 -16 -22 101.145 235.591   1
  -1  16  22-28.2200 304.536   1
   1 -16 -20 3309.61 377.960   1
  -1  16  20 2341.12 416.276   1
   1 -16 -18 53.6738 273.770   1
  -1  16  18 89.9042 338.048   1
   1 -16 -17 26.9437 288.740   1
  -1  16  17-150.915 318.092   1
   1 -16 -16 1623.45 309.007   1
  -1  16  16 1364.04 345.010   1
   1 -16 -15 406.069 292.591   1
  -1  16  15 273.010 319.323   1
   1 -16 -14 918.356 305.303   1
  -1  16  14 1513.42 358.604   1
   1 -16 -12 638.452 282.901   1
  -1  16  12 745.190 316.562   1
   1 -16 -11 367.595 253.142   1
  -1  16  11 117.688 289.292   1
   1 -16 -10 6350.74 472.605   1
  -1  16  10 4715.51 483.348   1
   1 -16  -9 278.953 243.687   1
  -1  16   9 679.723 306.350   1
   1 -16  -8 691.584 253.998   1
  -1  16   8 82.7852 263.343   1
   1 -16  -7 527.774 244.156   1
  -1  16   7 561.669 268.345   1
   1 -16  -6 161.501 210.471   1
  -1  16   6 283.384 241.716   1
   1 -16  -5 109.913 228.248   1
  -1  16   5 615.971 256.978   1
   1 -16  -4 417.883 217.176   1
  -1  16   4-46.6488 228.691   1
   1 -16  -3 58.6299 193.265   1
  -1  16   3 344.870 208.958   1
   1 -16  -2 213.552 189.135   1
  -1  16   2 136.866 194.963   1
   1  16  -2 211.343 105.003   1
   1 -16  -1 253.875 164.699   1
  -1  16   1 192.535 184.767   1
  -1 -16   0 125.274 144.366   1
   1 -16   0 94.5883 150.978   1
   1  16   0 202.772 162.540   1
  -1  16   0 221.533 161.743   1
   1  16   1 289.210 187.920   1
   1 -16   1 103.308 125.439   1
  -1  16  -1 89.5024 137.519   1
  -1 -16  -1 419.379 169.407   1
  -1  16  -2 135.186 78.0261   1
   1  16   2 320.616 207.270   1
  -1 -16  -2 519.641 191.820   1
   1  16   3 151.976 227.200   1
  -1 -16  -3 97.5171 199.029   1
   1  16   4 161.833 207.902   1
  -1 -16  -4-104.052 180.796   1
   1  16   5-97.4712 225.673   1
  -1 -16  -5 284.859 207.361   1
   1  16   6 152.865 240.294   1
  -1 -16  -6-114.566 218.713   1
   1  16   7 634.912 279.048   1
  -1 -16  -7-23.7355 243.660   1
   1  16   8 409.254 269.792   1
  -1 -16  -8 146.888 225.561   1
   1  16   9 139.987 273.180   1
  -1 -16  -9 502.314 256.019   1
  -1 -16 -10 5384.82 453.981   1
   1  16  10 5543.23 489.214   1
   1  16  11 290.544 299.912   1
  -1 -16 -11 808.331 284.000   1
   1  16  12 588.464 311.267   1
  -1 -16 -12 845.040 271.602   1
   1  16  14 746.153 344.980   1
  -1 -16 -14 1234.97 317.822   1
   1  16  15 478.634 295.627   1
  -1 -16 -15 511.291 259.448   1
   1  16  16 1886.00 384.559   1
  -1 -16 -16 1158.03 319.127   1
   1  16  17 357.708 327.903   1
  -1 -16 -17 268.176 272.523   1
   1  16  18 266.800 304.764   1
  -1 -16 -18-26.6507 240.503   1
   1  16  20 2984.39 417.403   1
  -1 -16 -20 2526.68 363.242   1
  -1 -16 -21-76.7705 257.655   1
   1  16  22 112.021 296.846   1
  -1 -16 -22 401.193 253.442   1
   1 -17 -21-153.134 276.691   1
  -1  17  21 256.928 357.570   1
   1 -17 -19 530.319 295.276   1
  -1  17  19 651.153 356.181   1
   1 -17 -17 54.3608 267.770   1
  -1  17  17-212.034 317.676   1
   1 -17 -16 1697.57 325.620   1
  -1  17  16 1617.30 383.754   1
   1 -17 -15 1589.86 324.619   1
  -1  17  15 1346.98 355.922   1
   1 -17 -14 384.056 291.913   1
  -1  17  14 490.313 328.254   1
   1 -17 -13 246.258 260.403   1
  -1  17  13-305.676 310.186   1
   1 -17 -11 162.018 251.824   1
  -1  17  11 331.062 290.873   1
   1 -17 -10 772.503 284.959   1
  -1  17  10 712.568 321.598   1
   1 -17  -9 209.085 242.153   1
  -1  17   9 175.103 277.894   1
   1 -17  -7 371.566 240.434   1
  -1  17   7 693.926 287.787   1
  -1  17   6 6577.83 507.851   1
   1 -17  -6 5898.50 467.436   1
   1 -17  -5 852.010 246.537   1
  -1  17   5 486.482 248.646   1
  -1  17   4 3998.89 382.248   1
   1 -17  -4 4104.93 358.368   1
  -1  17   3 801.330 244.487   1
   1 -17  -3 567.468 208.624   1
  -1  17   2 1637.57 254.014   1
  -1  17   1 1137.00 215.927   1
   1  17   1 1275.54 228.914   1
   1  17   2 2223.77 286.840   1
  -1 -17  -4 4231.96 364.857   1
   1  17   4 3736.52 378.343   1
  -1 -17  -5-68.6317 216.621   1
   1  17   5 535.123 244.128   1
  -1 -17  -6 5062.45 436.428   1
   1  17   6 6581.69 484.013   1
  -1 -17  -7 518.368 241.085   1
   1  17   7 192.276 269.651   1
  -1 -17  -9 285.241 265.333   1
   1  17   9 57.6502 288.001   1
  -1 -17 -10 633.210 263.160   1
   1  17  10 674.898 315.954   1
  -1 -17 -11 240.662 264.397   1
   1  17  11 773.185 314.216   1
  -1 -17 -13 325.883 260.909   1
   1  17  13 30.1909 301.652   1
  -1 -17 -14 572.291 285.991   1
   1  17  14 727.538 344.707   1
  -1 -17 -15 2205.46 334.982   1
   1  17  15 1878.08 365.597   1
  -1 -17 -16 460.928 284.255   1
   1  17  16 723.772 343.403   1
  -1 -17 -17 107.801 255.331   1
   1  17  17 539.859 334.264   1
  -1 -17 -19 473.138 275.369   1
   1  17  19 880.638 340.151   1
  -1 -17 -21-25.3739 279.694   1
   1  17  21 595.501 353.533   1
  -1  18  20 375.918 367.569   1
  -1  18  18 4345.99 434.578   1
   1 -18 -18-26.7946 235.016   1
  -1  18  16 460.247 329.019   1
   1 -18 -16 82.4527 282.057   1
  -1  18  15 463.713 322.826   1
   1 -18 -15 83.0688 269.214   1
  -1  18  14 589.896 314.457   1
   1 -18 -14 833.970 279.750   1
  -1  18  13 341.757 323.535   1
   1 -18 -13 55.6496 264.948   1
  -1  18  12 1208.37 335.379   1
  -1  18  10 213.443 281.603   1
  -1  18   9 481.073 309.126   1
  -1  18   8 13621.0 848.688   1
  -1  18   7 230.154 285.184   1
   1  18   8 14337.6 881.158   1
   1  18   9 1043.85 326.352   1
   1  18  10 362.031 305.822   1
   1  18  12 1042.50 335.304   1
  -1 -18 -12 1405.21 299.691   1
   1  18  13 368.812 329.105   1
  -1 -18 -13 414.298 284.531   1
   1  18  14 1231.65 342.807   1
  -1 -18 -14 716.872 290.480   1
   1  18  15-30.6615 310.326   1
  -1 -18 -15 82.3724 258.972   1
   1  18  16 30.4321 338.937   1
  -1 -18 -16 217.993 280.182   1
   1  18  18 3832.41 457.694   1
   1  18  20 573.756 367.665   1
   2   0 -27 219.514 271.358   1
  -2   0  27 334.993 290.974   1
   2   0 -25 325.901 272.946   1
  -2   0  25 151.843 297.728   1
   2   0 -24-107.331 257.679   1
  -2   0  24-90.0853 283.256   1
   2   0 -23 106.027 257.497   1
  -2   0  23 59.2266 281.857   1
   2   0 -22 1252.43 284.954   1
  -2   0  22 1047.69 301.906   1
   2   0 -21-25.5836 250.636   1
  -2   0  21 170.882 271.867   1
   2   0 -20 3186.13 339.326   1
  -2   0  20 2944.79 369.505   1
   2   0 -18 6443.13 477.819   1
  -2   0  18 6769.21 497.075   1
   2   0 -17 89.8352 219.550   1
  -2   0  17 302.120 263.518   1
   2   0 -16 5559.95 409.544   1
  -2   0  16 4710.87 420.924   1
   2   0 -15 226.362 211.267   1
   2   0 -14 6650.76 444.891   1
  -2   0  14 6105.36 449.422   1
  -2   0  13-124.086 199.151   1
   2   0 -13 129.404 178.534   1
   2   0 -12 14098.6 771.823   1
  -2   0  12 13733.1 784.060   1
  -2   0  11-72.5145 170.985   1
   2   0 -11 16.2016 152.347   1
   2   0 -10 43109.5 2186.26   1
  -2   0  10 45527.0 2200.90   1
   2   0  -9-110.365 133.256   1
  -2   0   9 30.9348 145.905   1
  -2   0   8 1451.46 199.935   1
   2   0  -8 1686.34 185.193   1
  -2   0   7-152.469 149.875   1
   2   0  -7 11.4068 128.151   1
  -2   0   5 139.751 148.048   1
   2   0  -5-89.8408 133.896   1
  -2   0   4 880.419 158.817   1
   2   0  -4 849.386 134.298   1
  -2   0   3-44.4347 113.041   1
   2   0  -3-47.3484 113.275   1
   2   0  -2 81863.7 3742.68   1
  -2   0   2 74598.0 3742.20   1
   2   0  -1 63.1382 108.222   1
  -2   0   1 78.2022 124.851   1
   2   0   0 100895. 4747.31   1
  -2   0   0 98226.7 4748.35   1
   2   0   1 138.556 78.5110   1
  -2   0  -1-15.6933 80.8987   1
  -2   0  -2 79374.7 3903.22   1
   2   0   2 84181.6 3905.98   1
  -2   0  -3 77.6612 103.683   1
   2   0   3-27.7587 111.527   1
  -2   0  -4 799.150 146.532   1
   2   0   4 841.257 157.277   1
   2   0   5 112.540 155.837   1
  -2   0  -5 187.222 131.872   1
   2   0   7-12.3021 134.903   1
  -2   0  -7-64.4326 122.930   1
   2   0   8 1066.26 163.007   1
  -2   0  -8 1240.63 158.789   1
   2   0   9-147.709 164.864   1
  -2   0  -9 13.2920 143.798   1
  -2   0 -10 43411.5 2154.30   1
   2   0  10 43809.1 2164.10   1
   2   0  11-34.8126 172.247   1
  -2   0 -11-332.470 152.888   1
   2   0  12 14123.0 774.248   1
  -2   0 -12 13334.4 748.837   1
   2   0  13-61.0241 193.599   1
  -2   0 -13-34.3541 151.361   1
   2   0  15-23.0460 238.107   1
  -2   0 -15 19.3555 186.927   1
   2   0  16 5206.80 438.272   1
   2   0  17-300.387 241.085   1
  -2   0 -17 86.9654 213.617   1
  -2   0 -18 5688.07 436.481   1
   2   0  18 5617.23 452.975   1
   2   0  19 242.091 270.189   1
  -2   0 -19 94.0954 231.854   1
   2   0  20 2434.64 349.043   1
  -2   0 -20 2158.44 311.875   1
   2   0  21 85.0195 270.706   1
  -2   0 -21 323.398 247.982   1
   2   0  22 1326.08 310.470   1
  -2   0 -22 1097.40 263.753   1
   2   0  23 146.320 292.344   1
  -2   0 -23 156.495 284.147   1
   2   0  24 325.658 298.952   1
  -2   0 -24 52.9500 265.238   1
   2   0  25 238.715 282.356   1
  -2   0 -25 53.7094 247.148   1
   2   0  26-90.1131 308.095   1
  -2   0 -26-243.960 297.997   1
   2   0  27 60.2826 293.656   1
  -2   0 -27 163.083 281.585   1
   2   1 -27 1025.96 314.734   1
   2  -1 -27 596.969 286.724   1
  -2   1  27 635.036 287.359   1
   2  -1 -26 1355.75 309.061   1
   2   1 -26 1407.36 325.224   1
  -2   1  26 1272.92 335.273   1
  -2  -1  26 1256.18 330.488   1
   2   1 -25 2817.47 359.365   1
   2  -1 -25 2533.08 349.629   1
  -2  -1  25 2225.28 372.584   1
  -2   1  25 2563.57 362.341   1
   2  -1 -24 2893.17 349.207   1
   2   1 -24 2805.40 354.101   1
  -2  -1  24 2110.10 354.504   1
  -2   1  24 2753.64 362.448   1
   2   1 -23 476.316 282.198   1
   2  -1 -23 610.534 254.820   1
  -2  -1  23 1362.57 319.908   1
  -2   1  23 532.786 282.829   1
   2  -1 -22 26.1918 247.749   1
   2   1 -22 675.200 280.885   1
  -2   1  22 670.789 273.886   1
  -2  -1  22 1160.82 320.757   1
   2  -1 -21 2488.33 324.822   1
   2   1 -21 2718.30 347.616   1
  -2  -1  21 2551.64 364.248   1
  -2   1  21 3006.41 368.021   1
   2  -1 -20 4855.09 420.124   1
   2   1 -20 5166.16 425.588   1
  -2   1  20 4621.56 445.625   1
  -2  -1  20 5266.60 447.111   1
   2  -1 -19 925.271 272.928   1
   2   1 -19 1054.94 257.068   1
  -2   1  19 1309.77 315.398   1
  -2  -1  19 507.274 265.934   1
   2   1 -18-23.0722 234.781   1
  -2  -1  18 180.239 256.489   1
  -2   1  18 158.961 259.572   1
   2  -1 -17 9026.32 566.329   1
   2   1 -17 9219.93 574.847   1
  -2   1  17 8383.87 586.192   1
  -2  -1  17 8310.64 584.194   1
   2  -1 -16 4986.39 408.708   1
   2   1 -16 4607.90 384.022   1
  -2  -1  16 4661.58 398.090   1
  -2   1  16 4479.39 417.464   1
   2  -1 -15 4398.47 336.168   1
   2   1 -15 3559.37 330.216   1
  -2  -1  15 3399.37 351.900   1
  -2   1  15 3741.49 349.937   1
   2  -1 -14 23862.2 1230.36   1
  -2   1  14 22350.5 1234.86   1
   2   1 -13 5911.85 410.553   1
   2  -1 -12 14301.2 798.475   1
   2   1 -12 14693.9 794.423   1
  -2   1  12 13698.7 804.897   1
  -2  -1  12 14859.0 803.839   1
   2   1 -11 15992.3 829.832   1
   2  -1 -11 15998.8 838.972   1
  -2  -1  11 15120.5 844.003   1
  -2   1  11 14307.7 843.666   1
   2  -1 -10 4673.62 361.924   1
   2   1 -10 5308.02 358.324   1
  -2  -1  10 5587.11 367.273   1
  -2   1  10 5367.14 384.467   1
  -2   1   9 891.258 181.169   1
   2  -1  -9 1057.82 162.607   1
  -2  -1   9 1437.80 197.718   1
   2   1  -9 1501.82 181.368   1
  -2   1   8 15638.2 853.929   1
  -2  -1   8 15529.0 845.680   1
   2   1  -8 16014.7 837.230   1
   2  -1  -8 16967.4 848.432   1
  -2   1   7 21203.4 1091.83   1
   2  -1  -7 21249.6 1082.10   1
   2   1  -6 8069.16 449.376   1
  -2  -1   6 7796.85 450.010   1
  -2   1   6 7254.78 465.450   1
   2  -1  -6 8413.72 460.580   1
  -2  -1   5 552.141 149.786   1
  -2   1   5 615.865 160.578   1
   2   1  -5 693.291 132.520   1
   2  -1  -5 686.018 145.632   1
  -2   1   4 662.471 169.904   1
  -2  -1   4 976.375 149.301   1
   2  -1  -4 783.572 153.282   1
   2   1  -4 926.063 137.836   1
   2  -1  -3 23454.0 1104.65   1
   2   1  -3 22518.8 1096.14   1
  -2  -1   3 21798.5 1098.04   1
  -2   1   3 21329.9 1103.76   1
  -2  -1   2 2108.58 170.298   1
   2   1  -2 2187.77 166.776   1
   2  -1  -2 2325.11 183.383   1
  -2   1   2 2173.91 194.709   1
   2  -1  -1 12971.6 637.780   1
   2   1  -1 12051.0 632.171   1
  -2  -1   1 12326.9 632.407   1
  -2   1   1 13139.2 639.011   1
  -2  -1   0 84.7911 113.111   1
  -2   1   0-31.7572 107.138   1
   2   1   0 21.0364 105.753   1
   2  -1   0-20.2391 103.493   1
   2  -1   1 11724.9 624.225   1
   2   1   1 13923.6 635.279   1
  -2   1  -1 12101.8 623.598   1
  -2  -1  -1 12265.0 631.636   1
  -2   1  -2 2082.03 170.458   1
   2  -1   2 2120.03 178.870   1
  -2  -1  -2 2515.99 184.611   1
   2   1   2 2553.98 192.933   1
  -2   1  -3 20598.5 991.852   1
  -2  -1  -3 18466.9 997.484   1
   2   1   3 20640.8 1006.84   1
   2  -1   3 20606.8 994.413   1
   2   1   4 1077.47 154.053   1
   2  -1   4 877.201 134.566   1
  -2   1  -4 756.308 129.673   1
  -2  -1  -4 779.662 139.707   1
   2   1   5 878.781 130.933   1
   2  -1   5 445.462 138.966   1
  -2  -1  -5 611.374 120.132   1
  -2   1  -5 540.181 130.508   1
  -2   1  -6 8875.03 471.359   1
   2  -1   6 8314.57 480.235   1
  -2  -1  -7 20028.1 1050.56   1
   2   1   7 21451.5 1068.09   1
  -2  -1  -8 13969.5 784.041   1
  -2   1  -8 15559.7 782.778   1
   2  -1   8 15020.5 787.635   1
   2   1   8 14923.8 799.988   1
   2   1   9 1045.48 192.275   1
   2  -1   9 1519.12 193.518   1
  -2  -1  -9 1091.60 168.652   1
  -2   1  -9 1103.77 167.951   1
   2   1  10 5301.69 369.508   1
   2  -1  10 5289.95 353.537   1
  -2  -1 -10 5445.43 353.905   1
  -2   1 -10 4294.26 327.026   1
  -2  -1 -11 14680.2 796.656   1
  -2   1 -11 13128.0 778.660   1
   2  -1  11 15551.6 807.168   1
   2   1  11 15856.8 817.301   1
  -2  -1 -12 14817.6 800.180   1
  -2   1 -12 12986.0 783.776   1
   2   1  12 16383.2 830.111   1
   2  -1  12 14964.1 813.074   1
  -2   1 -13 5373.46 369.651   1
   2  -1  13 4889.87 390.398   1
  -2  -1 -14 22753.2 1209.96   1
  -2   1 -14 23574.9 1204.47   1
   2   1  14 22323.4 1232.84   1
   2  -1  14 23693.2 1229.33   1
   2  -1  15 3268.47 333.612   1
   2   1  15 3756.87 344.200   1
  -2   1 -15 2796.32 286.560   1
  -2  -1 -15 3610.78 308.936   1
  -2  -1 -16 4336.06 352.297   1
  -2   1 -16 4872.53 365.655   1
   2   1  16 3668.96 375.607   1
   2  -1  16 4297.71 381.418   1
  -2   1 -17 8365.03 546.259   1
  -2  -1 -17 8654.87 557.666   1
   2   1  17 8538.36 584.956   1
   2  -1  17 7934.10 565.599   1
  -2   1 -18-245.940 226.403   1
   2  -1  18-179.383 246.159   1
   2   1  18 26.4027 288.288   1
  -2   1 -19 1069.44 258.959   1
  -2  -1 -19 831.278 256.153   1
   2  -1  19 955.778 288.486   1
   2   1  19 1633.96 312.760   1
  -2  -1 -20 4278.64 381.826   1
   2   1  20 4775.07 424.486   1
  -2   1 -21 2032.06 306.107   1
  -2  -1 -21 2402.59 338.427   1
   2  -1  21 2725.42 369.313   1
   2   1  21 3221.37 376.484   1
  -2   1 -22 891.659 275.332   1
  -2  -1 -22 792.109 283.066   1
   2  -1  22 229.456 291.883   1
   2   1  22 579.473 304.633   1
  -2   1 -23 1146.36 293.562   1
   2  -1  23 701.530 312.027   1
  -2  -1 -24 2852.94 367.268   1
  -2   1 -24 2366.54 340.427   1
   2   1  24 1950.37 364.110   1
   2  -1  24 3141.30 376.520   1
  -2   1 -25 1946.42 327.907   1
  -2  -1 -25 2667.44 347.407   1
   2  -1  25 2097.37 351.928   1
   2   1  25 1932.25 350.080   1
  -2  -1 -26 1826.85 323.800   1
  -2   1 -26 627.903 296.109   1
   2  -1  26 1452.50 349.105   1
   2   1  26 655.176 310.060   1
  -2  -1 -27 698.868 307.158   1
   2   1  27 804.692 325.765   1
  -2   2  29 58.4620 296.965   1
   2  -2 -29 3565.49 399.636   1
  -2   2  28 2110.78 374.327   1
   2  -2 -28 1734.27 356.521   1
  -2   2  27 179.857 302.604   1
   2  -2 -27-26.8233 294.784   1
  -2   2  26 360.297 298.412   1
   2  -2 -26 160.948 262.247   1
   2   2 -26 167.156 285.108   1
  -2  -2  25 700.715 308.102   1
  -2   2  25 419.835 283.458   1
   2   2 -25 275.294 294.215   1
   2  -2 -25 268.376 265.041   1
  -2   2  24 1581.80 311.362   1
   2  -2 -24 1605.54 302.969   1
  -2  -2  23 503.701 271.367   1
  -2   2  23 946.505 306.825   1
   2   2 -23 638.201 263.386   1
   2  -2 -23 318.851 255.104   1
  -2  -2  22 1885.11 348.133   1
  -2   2  22 1841.11 337.903   1
   2  -2 -22 1938.17 318.116   1
   2   2 -22 2205.04 322.174   1
  -2   2  21 3338.70 392.320   1
  -2  -2  21 3382.95 376.161   1
   2  -2 -21 3650.09 377.131   1
   2   2 -21 3600.94 363.972   1
  -2   2  20 931.321 312.990   1
   2  -2 -20 427.925 264.431   1
   2  -2 -19 2902.94 352.003   1
   2   2 -19 2810.30 327.280   1
  -2  -2  19 2929.72 342.765   1
  -2   2  19 2399.63 355.400   1
   2   2 -18 7141.53 522.756   1
  -2  -2  18 8295.59 549.136   1
   2   2 -17 7012.48 481.931   1
   2  -2 -17 6679.61 486.069   1
  -2  -2  17 6898.72 508.544   1
  -2   2  17 6195.74 499.014   1
   2  -2 -16 10860.6 693.636   1
   2   2 -16 11156.6 679.270   1
  -2   2  16 11317.9 716.967   1
  -2  -2  16 12607.4 709.164   1
   2  -2 -15 2756.33 288.682   1
  -2   2  15 2190.55 291.661   1
   2  -2 -14 144.278 208.829   1
  -2   2  14 161.225 237.560   1
   2   2 -14 129.987 186.205   1
  -2  -2  14 392.729 209.424   1
   2  -2 -13 15359.9 868.259   1
  -2  -2  13 16713.1 874.376   1
  -2   2  13 14807.5 878.306   1
   2   2 -12 21157.4 1091.05   1
   2  -2 -12 20649.1 1105.13   1
  -2  -2  12 21972.2 1107.17   1
  -2   2  12 19685.0 1115.98   1
   2   2 -11 179.367 149.423   1
   2  -2 -11 87.5792 149.577   1
  -2   2  11 156.087 173.226   1
  -2  -2  10 14719.0 787.448   1
  -2   2  10 13290.2 800.895   1
   2  -2 -10 15487.2 799.739   1
   2   2 -10 14643.3 777.521   1
  -2   2   9 12398.4 724.144   1
  -2  -2   9 13165.6 707.201   1
   2  -2  -9 12641.0 715.326   1
   2   2  -9 13208.6 694.334   1
  -2   2   8 705.337 203.295   1
   2   2  -8 448.309 137.919   1
  -2  -2   8 499.791 163.432   1
   2  -2  -8 392.530 161.458   1
  -2   2   7 2477.33 245.363   1
   2  -2  -7 1843.66 221.776   1
   2  -2  -6 23.1891 127.134   1
  -2  -2   6 19.1846 134.746   1
  -2   2   6 65.0165 137.038   1
   2   2  -6-17.4351 120.944   1
  -2  -2   5 19231.2 953.211   1
   2   2  -5 18663.8 949.339   1
  -2  -2   4 3396.04 247.204   1
  -2   2   4 3697.73 274.632   1
   2   2  -4 3926.62 238.776   1
   2  -2  -4 3797.51 253.103   1
  -2  -2   3 10793.4 563.925   1
   2   2  -3 10622.0 561.482   1
   2  -2  -3 11618.0 578.902   1
  -2   2   3 10637.9 581.118   1
  -2  -2   2 5249.60 292.210   1
   2   2  -2 5280.83 292.385   1
   2  -2  -2 4965.02 308.235   1
  -2   2   2 5296.07 314.844   1
   2   2  -1 53446.2 2543.09   1
  -2  -2   1 53122.2 2543.71   1
  -2   2   1 50475.0 2551.15   1
   2  -2  -1 54749.4 2549.07   1
   2  -2   0 770.564 120.725   1
  -2   2   0 771.005 122.811   1
   2   2   0 497.003 133.468   1
  -2  -2   0 571.243 123.142   1
   2   2   1 51601.8 2119.00   1
  -2  -2  -1 45289.5 2113.42   1
   2  -2   1 50900.2 2107.13   1
  -2   2  -2 5512.21 293.193   1
  -2  -2  -2 4810.77 301.172   1
   2   2   2 4867.18 306.855   1
   2  -2   2 5447.73 293.699   1
  -2   2  -3 9787.04 527.605   1
  -2  -2  -3 9687.16 544.321   1
   2  -2   3 10148.8 533.553   1
  -2   2  -4 3736.35 240.472   1
  -2  -2  -4 4051.22 278.374   1
   2  -2   4 4113.35 251.630   1
   2   2   4 4111.91 287.144   1
  -2   2  -5 17771.8 900.808   1
   2  -2   5 18240.5 905.693   1
  -2   2  -6 312.112 121.374   1
  -2  -2  -6 77.3343 114.680   1
   2   2   6 12.7620 136.645   1
   2  -2   6 208.307 117.516   1
  -2  -2  -7 1597.45 202.541   1
  -2   2  -7 1859.89 171.822   1
   2  -2   7 1416.87 181.808   1
  -2  -2  -8 407.422 157.885   1
   2   2   8 833.096 189.132   1
   2   2   9 12198.5 674.450   1
   2  -2   9 11196.4 645.600   1
  -2  -2  -9 12678.1 670.146   1
  -2   2  -9 11737.9 637.991   1
   2   2  10 14962.8 808.876   1
   2  -2  10 14555.9 785.293   1
  -2  -2 -10 14250.1 791.547   1
  -2   2 -10 14584.4 774.517   1
  -2   2 -11 68.7692 132.897   1
  -2  -2 -11 328.340 172.221   1
   2   2  11-151.687 192.454   1
   2  -2  11 95.2713 159.062   1
  -2  -2 -12 17909.9 1014.95   1
  -2   2 -12 20149.5 1007.48   1
   2  -2  12 19706.5 1023.05   1
   2   2  12 19307.1 1038.83   1
  -2   2 -13 13864.9 772.263   1
  -2  -2 -13 14059.9 791.872   1
   2  -2  13 15349.0 804.666   1
   2   2  13 13855.8 814.254   1
  -2   2 -14-17.2456 172.829   1
  -2  -2 -14 19.0594 158.475   1
   2  -2  14 246.362 211.687   1
   2   2  14 511.270 213.915   1
  -2  -2 -15 3169.27 290.295   1
   2   2  15 1959.67 296.587   1
  -2  -2 -16 11724.4 699.144   1
  -2   2 -16 11815.6 690.387   1
   2   2  16 11581.3 725.318   1
   2  -2  16 11740.2 709.730   1
  -2  -2 -17 6708.51 506.539   1
  -2   2 -17 7151.92 484.122   1
   2  -2  17 5970.25 488.979   1
  -2   2 -18 7731.24 530.574   1
   2  -2  18 8357.44 559.801   1
  -2  -2 -19 1968.89 288.662   1
  -2   2 -19 2548.23 304.480   1
   2  -2  19 2041.21 318.466   1
   2   2  19 2147.55 326.549   1
  -2   2 -20 166.494 224.491   1
  -2  -2 -20 295.785 258.593   1
   2  -2  20 568.717 275.500   1
   2   2  20 788.308 314.107   1
  -2   2 -21 2760.19 337.763   1
  -2  -2 -21 2992.53 355.218   1
   2  -2  21 2782.81 360.807   1
   2   2  21 3213.40 392.479   1
  -2   2 -22 2085.50 313.564   1
  -2  -2 -22 1819.47 305.472   1
   2  -2  22 1826.02 320.202   1
   2   2  22 2325.26 333.276   1
  -2  -2 -23-26.0321 278.472   1
  -2   2 -23 575.052 281.575   1
   2   2  23 58.6277 303.621   1
  -2  -2 -24 2368.15 324.616   1
  -2   2 -24 2242.12 335.158   1
   2   2  24 2096.38 345.566   1
  -2   2 -25-135.996 281.101   1
  -2  -2 -25 132.684 281.095   1
   2   2  25 88.7708 295.594   1
   2  -2  25 572.758 303.564   1
  -2   2 -26 303.363 293.926   1
  -2  -2 -26 452.462 303.846   1
   2   2  26 295.830 315.969   1
  -2  -2 -27 346.118 278.007   1
   2   2  27 590.170 289.074   1
  -2  -2 -28 2037.22 363.789   1
   2   2  28 1760.66 364.778   1
  -2  -2 -29 2643.44 363.328   1
   2  -3 -29 182.122 295.468   1
  -2   3  29 202.196 275.048   1
   2  -3 -28 131.792 300.307   1
  -2   3  28 646.342 331.124   1
   2  -3 -26 1359.31 341.272   1
  -2   3  26 953.844 346.382   1
   2  -3 -25-240.633 291.846   1
   2   3 -25 193.524 279.806   1
  -2   3  25 29.8291 312.056   1
   2   3 -24 1306.48 311.293   1
   2  -3 -24 561.044 311.917   1
  -2   3  24 1695.35 355.312   1
  -2  -3  24 539.349 297.329   1
   2  -3 -23 715.349 308.115   1
   2   3 -23 1064.36 287.702   1
  -2   3  23 650.566 326.767   1
  -2  -3  23-176.649 271.301   1
   2   3 -22 673.949 279.004   1
   2  -3 -22 262.521 299.779   1
  -2  -3  22 143.855 277.637   1
  -2   3  22 410.104 316.621   1
   2   3 -21 1885.76 305.631   1
  -2  -3  21 2100.88 321.387   1
  -2   3  21 1185.88 333.207   1
   2   3 -20 630.556 246.771   1
  -2  -3  20 135.502 246.801   1
   2  -3 -20 355.130 268.588   1
  -2   3  19 5810.83 467.772   1
   2   3 -19 5370.26 435.555   1
   2  -3 -19 5417.05 437.846   1
  -2  -3  19 6604.87 467.939   1
  -2   3  18 6012.57 505.219   1
  -2  -3  18 7015.21 495.939   1
   2   3 -18 7248.35 474.494   1
   2  -3 -18 5691.64 479.051   1
   2  -3 -17 447.482 252.127   1
  -2   3  17 52.6740 294.837   1
   2   3 -17 191.510 218.011   1
  -2  -3  17 381.100 250.745   1
   2  -3 -16 91.2660 216.010   1
  -2   3  16 459.131 239.845   1
   2   3 -16 787.857 232.454   1
  -2  -3  16 293.962 240.186   1
   2  -3 -15 638.607 247.321   1
   2   3 -15 553.539 213.298   1
  -2  -3  15 469.131 231.760   1
  -2   3  15 196.230 256.978   1
  -2   3  14 14747.9 917.514   1
  -2  -3  14 16127.3 906.757   1
   2  -3 -14 16433.4 909.213   1
   2   3 -14 17965.4 899.261   1
   2  -3 -13-202.149 226.165   1
   2   3 -13-183.608 179.815   1
  -2  -3  13-74.7128 171.956   1
  -2   3  13-45.0191 229.099   1
  -2  -3  12 6625.06 429.169   1
   2   3 -12 6459.62 410.681   1
   2  -3 -11 2703.58 280.820   1
  -2  -3  11 3280.32 271.546   1
  -2   3  11 3011.32 302.345   1
  -2   3  10 7219.71 470.168   1
   2   3 -10 6668.00 410.225   1
  -2  -3  10 6704.43 421.778   1
   2  -3 -10 6993.42 446.126   1
   2   3  -9 1044.52 144.719   1
  -2   3   9 586.245 200.994   1
   2  -3  -9 414.600 178.427   1
   2  -3  -8 16405.8 863.778   1
  -2   3   8 15840.8 870.976   1
  -2   3   7-30.3465 174.756   1
   2  -3  -7-122.124 159.432   1
  -2  -3   7 10.1381 120.974   1
   2   3  -7-73.5339 111.744   1
   2   3  -6 10156.6 513.987   1
   2  -3  -6 9464.61 544.507   1
  -2   3   6 9402.17 555.901   1
  -2  -3   6 9068.72 515.766   1
   2  -3  -5 223.262 166.171   1
   2   3  -5 168.504 117.165   1
  -2  -3   5 114.403 118.947   1
  -2   3   5 250.097 166.996   1
  -2  -3   4 9988.40 511.883   1
   2   3  -4 9543.81 507.052   1
   2  -3  -3 140.869 138.082   1
  -2   3   3 108.043 169.931   1
  -2  -3   3-5.73749 94.6300   1
   2   3  -3 93.4922 93.2801   1
   2   3  -2 226142. 10980.3   1
   2  -3  -2 229143. 10991.9   1
  -2  -3   2 235645. 10979.7   1
  -2   3   2 233907. 10997.1   1
   2  -3  -1 32926.2 1554.26   1
  -2  -3   1 31717.7 1545.44   1
  -2   3   1 31549.0 1557.13   1
   2   3  -1 31511.2 1546.10   1
   2  -3   0-57.2271 108.766   1
  -2   3   0 73.7377 114.766   1
  -2  -3   0-47.2753 111.304   1
   2   3   0-18.5389 111.330   1
   2   3   1 30475.2 1441.30   1
  -2   3  -1 27437.5 1425.92   1
   2  -3   1 32394.0 1427.48   1
  -2  -3  -1 27289.1 1435.30   1
   2   3   2 236300. 11083.4   1
  -2   3  -2 228399. 11059.8   1
   2  -3   2 232556. 11059.9   1
  -2  -3  -2 237557. 11077.3   1
  -2   3  -3 34.9868 80.8725   1
   2  -3   3 165.922 90.6097   1
  -2  -3  -3 77.4011 133.041   1
  -2   3  -4 8852.22 463.151   1
   2  -3   4 8866.39 465.012   1
   2  -3   5 202.349 117.463   1
  -2  -3  -5 74.6561 141.977   1
   2   3   5 136.893 168.122   1
  -2   3  -5 127.429 99.0195   1
   2  -3   6 9961.08 523.810   1
   2   3   6 10110.5 555.190   1
  -2  -3  -6 10790.0 546.327   1
  -2   3  -6 9022.25 513.916   1
   2  -3   7 77.3013 116.169   1
   2   3   7 147.508 172.628   1
  -2  -3  -7 13.1613 151.893   1
  -2   3  -7 16.7489 88.2824   1
   2   3   8 16586.0 874.135   1
  -2  -3  -8 15868.4 859.386   1
   2   3   9 671.483 203.092   1
   2  -3   9 707.588 141.949   1
  -2  -3  -9 803.392 191.696   1
  -2   3  -9 536.420 135.233   1
   2   3  10 6051.03 427.370   1
   2  -3  10 6360.25 395.793   1
   2   3  11 3131.01 298.797   1
   2  -3  11 2728.20 256.509   1
  -2  -3 -11 2847.09 268.618   1
  -2   3 -11 2696.17 235.316   1
   2  -3  12 6964.39 454.119   1
  -2   3 -12 7070.91 428.125   1
   2   3  13 156.382 227.923   1
   2  -3  13 165.948 191.513   1
  -2  -3 -13 282.879 198.787   1
  -2   3 -13-106.190 162.237   1
   2   3  14 16647.5 936.116   1
   2  -3  14 16802.6 912.819   1
  -2  -3 -14 16638.2 908.123   1
  -2   3 -14 15874.8 879.969   1
   2   3  15 346.382 246.997   1
   2  -3  15 546.451 222.665   1
  -2   3 -15 72.6910 176.815   1
  -2  -3 -15 560.910 208.713   1
   2   3  16 409.879 252.186   1
   2  -3  16 289.746 215.248   1
  -2  -3 -16 284.523 212.001   1
  -2   3 -16 407.699 204.753   1
   2   3  17-158.049 279.946   1
   2  -3  17 235.478 231.080   1
  -2  -3 -17 457.467 252.291   1
  -2   3 -17 472.638 207.881   1
  -2   3 -18 5731.35 427.480   1
  -2  -3 -18 5143.38 439.288   1
   2  -3  18 6344.63 468.575   1
   2   3  18 5529.76 482.968   1
  -2  -3 -19 5142.89 438.856   1
  -2   3 -19 6353.07 451.856   1
   2   3  19 5285.60 457.311   1
   2  -3  19 6593.54 480.765   1
   2   3  20 397.216 300.265   1
   2  -3  20 800.021 262.584   1
  -2   3 -20 23.6112 219.341   1
  -2  -3 -20 447.096 275.969   1
   2   3  21 1873.98 333.757   1
   2  -3  22 141.715 272.285   1
  -2   3 -22 228.163 241.437   1
   2   3  23 704.530 315.533   1
   2  -3  23-29.0494 270.059   1
  -2  -3 -23 207.825 265.255   1
  -2   3 -23 183.056 263.540   1
   2   3  24 766.029 296.486   1
   2  -3  24 1457.55 328.880   1
  -2  -3 -24 656.115 273.264   1
  -2   3 -24 1341.75 305.773   1
  -2   3 -25 109.483 262.852   1
   2   3  26 763.413 280.210   1
  -2  -3 -26 792.459 283.479   1
   2   3  28 115.976 276.888   1
  -2  -3 -28 235.263 269.530   1
   2   3  29 861.747 332.374   1
  -2  -3 -29 773.907 319.286   1
  -2   4  29-256.961 313.794   1
   2  -4 -29 25.6186 308.553   1
  -2   4  28 348.536 302.784   1
   2  -4 -28 337.797 308.067   1
  -2   4  27 880.357 304.400   1
   2  -4 -27 1232.17 296.964   1
  -2   4  26 1123.41 308.921   1
   2  -4 -26 1931.10 312.232   1
  -2   4  25 771.456 289.954   1
   2  -4 -25 1463.17 297.284   1
  -2   4  24 1038.42 297.534   1
   2   4 -24 2035.39 309.725   1
   2  -4 -24 1464.95 296.004   1
  -2   4  23 1478.05 309.484   1
  -2  -4  23 1080.44 342.726   1
   2  -4 -23 1456.42 291.875   1
   2   4 -23 1167.29 291.089   1
  -2   4  22 1556.05 322.833   1
  -2  -4  22 2132.82 333.570   1
   2  -4 -22 1677.92 300.635   1
   2   4 -22 1575.62 319.860   1
   2  -4 -21 492.062 271.574   1
  -2   4  21 667.903 296.647   1
   2   4 -21 549.158 252.713   1
   2  -4 -20 229.759 266.692   1
   2   4 -20 120.250 230.567   1
  -2   4  20 514.178 307.786   1
  -2  -4  20 266.195 271.809   1
  -2   4  19 4967.95 501.199   1
   2   4 -19 7309.08 473.351   1
  -2  -4  19 7140.93 493.401   1
   2  -4 -19 5869.54 494.546   1
  -2   4  18 164.540 269.065   1
   2  -4 -18 490.435 244.697   1
   2   4 -18 418.239 233.029   1
  -2  -4  18 146.652 256.142   1
   2   4 -17 752.851 225.045   1
  -2  -4  17 487.617 238.129   1
   2  -4 -16 9687.11 626.143   1
  -2   4  16 8960.37 635.364   1
  -2   4  15 14355.3 849.987   1
   2   4 -15 15366.3 823.388   1
  -2  -4  15 13861.6 826.340   1
   2  -4 -15 15000.6 840.907   1
  -2   4  14 917.084 281.201   1
   2  -4 -14 1213.19 269.568   1
   2   4 -14 1162.88 203.899   1
  -2  -4  14 1329.24 235.169   1
  -2   4  13 10932.9 689.906   1
  -2  -4  13 12204.1 658.899   1
   2  -4 -13 11724.0 677.419   1
   2   4 -13 10734.7 634.172   1
  -2   4  12 9901.94 656.977   1
  -2  -4  12 11044.2 629.227   1
   2  -4 -12 10928.4 653.483   1
   2   4 -12 11874.5 626.067   1
  -2  -4  11 4478.81 320.491   1
   2   4 -11 3969.34 297.701   1
  -2   4  10 9964.30 599.657   1
  -2  -4  10 10300.1 554.742   1
   2   4 -10 9646.29 541.614   1
   2  -4 -10 9317.67 582.154   1
   2  -4  -9 36413.6 1898.14   1
  -2   4   9 39933.8 1917.59   1
  -2   4   8 796.146 214.927   1
   2   4  -8 628.512 120.351   1
  -2  -4   8 658.439 136.191   1
   2  -4  -8 636.896 183.736   1
   2  -4  -7 71.7957 170.073   1
   2   4  -7 425.674 109.579   1
  -2   4   7 367.972 191.150   1
   2   4  -6 26236.6 1252.36   1
   2  -4  -6 23411.1 1280.74   1
  -2  -4   6 25534.9 1254.66   1
  -2   4   6 25969.2 1297.39   1
   2  -4  -5 77694.8 3693.48   1
  -2   4   5 74165.6 3698.02   1
  -2  -4   5 81037.8 3663.19   1
   2   4  -5 72762.5 3657.60   1
  -2  -4   4 45434.5 2142.14   1
   2   4  -4 43420.6 2138.76   1
   2   4  -3 36846.9 1866.57   1
  -2  -4   3 36797.0 1865.96   1
  -2   4   3 40400.6 1901.93   1
   2  -4  -2 7817.35 424.342   1
  -2   4   2 8561.53 438.768   1
  -2  -4   2 6863.19 397.706   1
   2   4  -2 7714.28 401.080   1
   2  -4  -1 26834.7 1209.74   1
  -2   4   1 26125.6 1213.40   1
  -2  -4   1 25741.7 1201.13   1
   2  -4   0 13166.4 605.023   1
   2   4   0 11477.2 603.903   1
  -2  -4   0 11041.4 600.202   1
  -2   4   0 11529.4 604.501   1
   2   4   1 26381.5 1298.37   1
  -2   4  -1 25731.0 1280.89   1
  -2  -4  -1 24609.9 1292.66   1
   2  -4   1 28022.8 1280.78   1
   2   4   2 7068.25 420.630   1
  -2   4  -2 7128.49 382.079   1
  -2  -4  -2 7296.17 409.452   1
   2  -4   2 7469.34 381.307   1
   2  -4   3 39272.8 1977.91   1
  -2  -4  -3 42260.2 2006.64   1
   2   4   3 41993.9 2013.56   1
  -2   4  -3 42078.4 1977.93   1
   2  -4   4 46366.1 2219.91   1
  -2   4  -4 46017.8 2219.05   1
   2  -4   5 80994.7 3848.49   1
   2   4   5 79836.3 3889.61   1
  -2   4  -5 79924.4 3845.13   1
  -2  -4  -5 81119.5 3879.70   1
   2  -4   6 23927.8 1192.66   1
   2   4   6 25371.3 1239.38   1
  -2   4  -6 23530.7 1186.28   1
  -2  -4  -6 24990.3 1230.86   1
   2  -4   7 452.842 116.253   1
   2   4   7 218.089 143.053   1
  -2  -4  -7 167.566 129.191   1
  -2   4  -7 271.610 98.0167   1
   2  -4   8 484.584 133.200   1
   2   4   8 689.691 188.414   1
  -2  -4  -8 663.534 169.775   1
  -2   4  -8 690.839 125.186   1
  -2  -4  -9 38873.7 1947.03   1
   2   4   9 39270.5 1959.08   1
   2  -4  10 10076.6 535.184   1
   2   4  10 9095.94 575.879   1
  -2  -4 -10 8778.64 547.841   1
  -2   4 -10 9299.29 515.493   1
   2  -4  11 3877.68 297.192   1
  -2   4 -11 4305.24 282.294   1
   2  -4  12 11261.8 596.144   1
   2   4  12 9735.90 628.315   1
  -2   4 -12 9278.66 562.918   1
  -2  -4 -12 11091.3 618.698   1
   2   4  13 10938.8 667.911   1
   2  -4  13 11517.5 636.287   1
  -2   4 -13 11256.1 617.032   1
  -2  -4 -13 10267.8 637.917   1
   2  -4  14 887.906 204.829   1
   2   4  14 950.608 267.402   1
  -2   4 -14 1045.91 199.385   1
  -2  -4 -14 1174.61 226.730   1
  -2   4 -15 15024.0 812.767   1
   2   4  15 14677.5 874.918   1
   2  -4  15 15203.1 840.766   1
  -2  -4 -15 14266.0 845.886   1
   2   4  16 10669.9 690.511   1
  -2  -4 -16 10675.3 654.016   1
   2  -4  17 710.352 243.726   1
  -2   4 -17 843.263 231.364   1
   2  -4  18 361.916 238.989   1
   2   4  18 27.4431 289.742   1
  -2   4 -18 550.731 216.223   1
  -2  -4 -18 406.038 253.537   1
  -2   4 -19 6070.06 446.390   1
  -2  -4 -19 5438.26 444.392   1
   2   4  19 6433.42 485.922   1
   2  -4  19 6377.99 477.454   1
   2   4  20 342.845 299.885   1
   2  -4  20 288.988 256.941   1
  -2  -4 -20 250.103 263.867   1
  -2   4 -20 210.004 224.391   1
   2  -4  21 626.352 268.011   1
  -2  -4 -21 609.275 257.647   1
  -2   4 -21 828.026 257.471   1
   2  -4  22 1462.36 328.212   1
   2   4  22 1780.87 353.082   1
  -2  -4 -22 2264.49 334.955   1
  -2   4 -22 1949.02 309.892   1
   2   4  23 792.062 321.716   1
   2  -4  23 1305.63 306.682   1
  -2   4 -23 1570.64 304.449   1
  -2  -4 -23 1142.62 296.030   1
   2   4  24 1027.89 331.609   1
  -2  -4 -24 1465.42 318.300   1
  -2   4 -24 1210.46 294.892   1
   2   4  25 1084.51 334.440   1
  -2  -4 -25 1519.91 320.015   1
   2   4  26 1573.51 341.740   1
  -2  -4 -26 1913.57 327.590   1
   2   4  27 1069.07 325.201   1
  -2  -4 -27 938.123 322.509   1
   2   4  28-143.236 281.824   1
  -2  -4 -28 748.672 309.526   1
   2   4  29 649.182 321.226   1
  -2  -4 -29 661.427 324.479   1
  -2   5  29 112.535 263.187   1
   2  -5 -29 832.997 288.114   1
  -2   5  27 1162.15 324.247   1
   2  -5 -27 467.132 301.765   1
  -2   5  26 1144.07 336.192   1
   2  -5 -26 1023.65 311.960   1
  -2   5  25 708.220 333.977   1
   2  -5 -25 476.206 292.013   1
   2   5 -23-290.105 248.005   1
   2  -5 -23 449.863 288.211   1
  -2   5  22 1499.64 331.111   1
   2  -5 -22 1286.56 301.471   1
   2  -5 -21 987.950 254.104   1
   2   5 -21 1181.82 276.869   1
  -2  -5  21 406.114 272.526   1
  -2   5  21 262.363 256.438   1
  -2   5  20 9603.18 692.147   1
   2   5 -20 11150.1 664.068   1
  -2  -5  20 11766.5 689.780   1
   2  -5 -20 9994.92 673.217   1
  -2   5  19 480.528 308.326   1
   2  -5 -19 758.225 273.917   1
   2   5 -19 339.294 214.040   1
  -2  -5  19 24.8962 223.059   1
  -2   5  18 4827.34 461.459   1
   2   5 -18 5462.85 406.793   1
  -2  -5  18 4874.80 422.505   1
   2  -5 -18 5010.83 438.677   1
  -2   5  17 732.080 244.060   1
   2  -5 -17 776.020 232.916   1
   2   5 -17 793.258 230.805   1
  -2  -5  17 738.702 253.468   1
  -2   5  16 5795.41 478.453   1
   2   5 -16 6005.62 421.924   1
  -2  -5  16 5137.47 430.579   1
   2  -5 -16 6573.67 473.985   1
  -2   5  15 76.6786 239.623   1
   2  -5 -15-45.8854 230.382   1
   2   5 -15-71.5232 188.004   1
  -2  -5  15 334.619 209.461   1
  -2   5  14 4909.50 454.043   1
   2   5 -14 5932.81 389.066   1
  -2  -5  14 5794.87 405.076   1
   2  -5 -14 5847.02 441.639   1
  -2   5  13 759.586 204.604   1
   2   5 -13 1098.96 183.431   1
  -2  -5  13 1354.37 203.868   1
   2  -5 -13 894.974 202.611   1
  -2   5  12 68.1934 232.526   1
   2  -5 -12 183.648 214.056   1
   2   5 -12 167.315 147.383   1
  -2  -5  12 15.3321 159.687   1
  -2   5  11 2946.37 336.143   1
  -2  -5  11 4095.83 282.459   1
   2  -5 -11 3383.87 327.088   1
   2   5 -11 3348.78 261.292   1
  -2   5  10 2382.65 293.088   1
   2   5 -10 2943.29 219.940   1
  -2  -5  10 2894.89 223.161   1
   2  -5 -10 3152.78 290.776   1
   2  -5  -9-312.804 173.691   1
  -2   5   9 77.4425 169.539   1
   2   5  -8 25170.0 1234.75   1
   2  -5  -8 24873.5 1279.17   1
  -2   5   8 24395.4 1291.13   1
  -2  -5   8 24856.1 1241.11   1
  -2   5   7 11728.3 633.032   1
  -2  -5   7 12096.5 579.753   1
  -2  -5   6 3016.16 206.853   1
  -2   5   6 3649.76 289.628   1
   2   5  -6 2927.86 204.672   1
   2  -5  -6 3486.69 263.000   1
  -2  -5   5 2787.12 205.525   1
   2   5  -5 3541.45 204.568   1
   2  -5  -5 3367.53 249.906   1
  -2   5   5 3241.56 267.855   1
  -2  -5   4 7127.01 406.626   1
   2   5  -4 7454.27 409.279   1
  -2   5   4 8294.44 468.959   1
  -2  -5   3 12885.6 634.434   1
   2   5  -3 12275.7 635.379   1
   2  -5  -2 613.916 139.871   1
  -2   5   2 448.208 143.180   1
  -2  -5   2 374.458 96.0440   1
   2   5  -2 391.446 102.299   1
   2   5  -1 16624.1 831.162   1
  -2  -5   1 16221.8 827.041   1
  -2   5   1 16557.7 844.786   1
   2  -5  -1 17186.5 840.118   1
  -2   5   0 118.874 96.6751   1
   2  -5   0 184.076 98.8900   1
  -2  -5   0 145.331 109.718   1
   2   5   0-15.3304 120.972   1
  -2   5  -1 18605.0 882.803   1
   2   5   1 17896.7 900.137   1
   2  -5   1 16906.1 879.029   1
  -2  -5  -1 17678.8 892.926   1
   2   5   2 487.159 147.800   1
   2  -5   2 455.683 91.5742   1
  -2   5  -2 370.815 82.4885   1
  -2  -5  -2 346.119 114.861   1
  -2   5  -3 14502.9 711.514   1
   2  -5   3 14301.5 714.551   1
   2   5   4 9625.62 479.608   1
  -2  -5  -4 8432.01 457.165   1
   2   5   5 3871.14 291.528   1
  -2   5  -5 3467.01 207.792   1
  -2  -5  -5 3559.50 270.573   1
   2  -5   5 3656.84 213.996   1
   2  -5   6 3542.44 210.530   1
  -2  -5  -6 3021.72 264.108   1
  -2   5  -6 3517.51 202.186   1
   2   5   7 12048.9 669.813   1
   2  -5   7 12670.1 615.719   1
  -2   5  -7 11386.4 609.339   1
  -2  -5  -7 11538.6 654.577   1
   2   5   8 26062.4 1322.77   1
   2  -5   8 26014.8 1263.41   1
  -2  -5  -8 26439.4 1310.37   1
  -2   5  -8 24438.7 1255.31   1
   2  -5   9 71.4301 117.996   1
   2   5   9-263.795 206.604   1
   2   5  10 3690.54 340.386   1
  -2  -5 -10 3559.15 306.864   1
   2   5  11 3002.41 317.784   1
   2  -5  11 3887.03 273.845   1
  -2   5 -11 3393.74 246.446   1
  -2  -5 -11 3343.31 303.305   1
   2  -5  12 30.2085 160.713   1
   2   5  12-158.331 185.680   1
  -2  -5 -12-76.3659 147.688   1
  -2   5 -12 139.644 132.807   1
   2  -5  13 908.684 191.305   1
  -2  -5 -13 1263.98 223.847   1
  -2   5 -13 1100.78 166.837   1
   2   5  14 5665.76 459.072   1
  -2   5 -14 5031.47 364.602   1
   2  -5  14 5468.12 391.244   1
  -2  -5 -14 5640.24 422.308   1
   2  -5  15 272.501 206.665   1
   2   5  15-25.7407 227.635   1
  -2  -5 -15 196.757 196.652   1
  -2   5 -15-33.9735 173.785   1
  -2   5 -16 6121.86 430.873   1
   2  -5  16 6401.55 446.538   1
   2   5  16 6324.59 519.398   1
  -2  -5 -16 6516.75 480.239   1
   2   5  17 841.251 303.708   1
  -2  -5 -17 1390.08 289.846   1
  -2   5 -18 6306.84 437.826   1
  -2  -5 -18 5783.89 454.731   1
   2  -5  18 5738.92 455.132   1
   2   5  18 4641.23 467.478   1
   2  -5  19 591.045 259.147   1
   2   5  19 1020.48 309.109   1
  -2   5 -19 680.568 234.854   1
  -2  -5 -19 593.179 274.244   1
  -2  -5 -20 11606.8 678.673   1
  -2   5 -20 10238.5 644.306   1
   2   5  20 10095.1 686.757   1
   2  -5  20 9117.07 651.836   1
   2  -5  21 241.671 259.110   1
   2   5  21 116.337 306.100   1
  -2  -5 -21 917.542 284.981   1
  -2   5 -21 773.752 238.267   1
   2   5  22 1140.51 314.553   1
  -2  -5 -22 644.370 274.664   1
   2   5  23 234.480 313.529   1
  -2  -5 -23 233.496 277.567   1
  -2   5 -23 209.216 243.880   1
  -2  -5 -25 52.1050 283.094   1
   2   5  26 462.627 298.524   1
  -2  -5 -26 988.353 316.324   1
   2   5  27 857.928 314.329   1
  -2  -5 -27 928.348 308.247   1
   2   5  29-111.240 296.824   1
  -2  -5 -29 526.210 296.882   1
  -2   6  28-141.606 301.528   1
   2  -6 -28 531.820 311.880   1
  -2   6  27 1810.87 375.386   1
   2  -6 -27 1694.57 348.252   1
  -2   6  26-116.362 315.988   1
   2  -6 -26 884.910 327.150   1
  -2   6  25 498.649 328.316   1
   2  -6 -25 105.174 304.323   1
  -2   6  24 58.9168 311.490   1
   2  -6 -24 476.157 304.938   1
  -2   6  23 5545.16 513.589   1
   2  -6 -23 6129.12 492.989   1
   2   6 -22 5385.88 435.607   1
  -2   6  22 4767.75 467.120   1
   2   6 -21 557.582 244.825   1
  -2  -6  21 907.923 265.687   1
  -2   6  21 555.853 296.232   1
   2  -6 -21 678.273 265.927   1
   2   6 -20 1088.20 273.112   1
  -2  -6  20 943.548 280.033   1
  -2   6  19 1567.95 343.117   1
   2   6 -19 1650.86 255.015   1
  -2  -6  19 1648.43 291.354   1
   2  -6 -19 1656.76 324.223   1
  -2   6  18 2299.82 368.918   1
   2   6 -18 2165.45 272.111   1
  -2  -6  18 2682.75 301.083   1
  -2   6  17-109.967 252.933   1
   2  -6 -17 24.5865 218.138   1
   2   6 -16 1776.84 242.313   1
  -2  -6  16 2199.25 274.056   1
  -2   6  15 26.0699 240.624   1
   2   6 -15 136.225 179.471   1
  -2  -6  15 187.710 198.794   1
   2  -6 -15-187.192 226.645   1
  -2   6  14 605.519 286.449   1
   2   6 -14 896.009 188.441   1
  -2  -6  14 674.725 192.949   1
   2  -6 -14 951.214 260.865   1
  -2   6  13 73.0638 214.595   1
   2  -6 -13 87.4479 183.030   1
   2   6 -13-57.6457 155.165   1
  -2  -6  13 79.1067 163.058   1
   2  -6 -12 2521.04 287.760   1
   2   6 -12 2971.47 237.667   1
  -2  -6  12 3192.29 257.049   1
  -2   6  11 291.087 218.279   1
   2  -6 -11 542.646 209.389   1
   2   6 -11 23.5672 119.252   1
  -2  -6  11 179.381 131.314   1
   2  -6  -9 470.766 156.101   1
   2   6  -9 591.123 114.461   1
  -2  -6   9 615.042 124.866   1
  -2   6   9 423.649 184.484   1
  -2  -6   8 4418.12 270.581   1
  -2   6   8 4231.72 352.972   1
   2   6  -8 4606.55 269.368   1
   2  -6  -8 3729.80 336.434   1
  -2  -6   7 2248.14 184.198   1
  -2   6   7 3072.11 275.875   1
   2   6  -7 2870.82 183.575   1
   2  -6  -7 2995.69 257.550   1
  -2  -6   6 97236.8 4469.72   1
   2   6  -6 92622.8 4468.64   1
   2  -6  -6 93417.7 4520.08   1
  -2   6   6 87062.9 4524.48   1
  -2  -6   5 2387.23 174.082   1
   2  -6  -5 2295.97 226.923   1
  -2   6   5 2783.51 255.463   1
  -2  -6   4 34753.7 1681.29   1
  -2   6   4 35980.3 1738.10   1
   2   6  -4 34306.4 1681.89   1
   2  -6  -4 35118.2 1725.14   1
  -2   6   3 6760.45 381.125   1
   2   6  -3 6229.74 321.714   1
   2  -6  -3 6458.26 366.335   1
  -2   6   2 10140.7 551.974   1
   2   6  -2 9953.34 516.367   1
   2  -6  -2 9962.93 541.171   1
  -2   6   1 352.346 121.144   1
   2   6  -1 320.903 88.2429   1
  -2  -6   1 346.407 94.6734   1
   2  -6  -1 511.916 125.399   1
   2   6   0 22309.6 1128.85   1
   2  -6   0 23898.1 1126.73   1
  -2   6   0 20338.1 1122.41   1
  -2  -6   0 24523.3 1127.63   1
   2   6   1 387.284 112.673   1
  -2  -6  -1 475.498 111.885   1
  -2   6  -1 321.569 101.275   1
   2  -6   1 337.166 93.9274   1
  -2   6  -2 9863.47 504.677   1
   2   6   3 6770.03 389.828   1
  -2  -6  -3 6047.13 369.400   1
  -2   6  -3 6418.99 326.131   1
   2  -6   3 5728.11 324.674   1
  -2  -6  -4 32075.8 1707.05   1
   2  -6   4 34671.1 1665.26   1
   2   6   4 37655.8 1729.02   1
   2   6   5 2670.76 251.729   1
  -2  -6  -5 3218.28 256.262   1
  -2   6  -5 2998.25 171.886   1
   2  -6   5 2955.03 178.286   1
   2   6   6 94206.3 4421.68   1
   2  -6   6 87669.8 4353.09   1
  -2   6  -6 92566.9 4349.70   1
  -2  -6  -6 94697.3 4411.85   1
   2   6   7 3148.61 267.915   1
   2  -6   7 2716.80 182.551   1
  -2   6  -7 2904.70 177.738   1
  -2  -6  -7 2902.41 250.314   1
   2  -6   8 3929.13 223.385   1
   2   6   8 4403.50 304.384   1
   2  -6   9 427.382 112.966   1
   2   6   9 355.061 181.460   1
  -2  -6  -9 392.689 151.800   1
  -2   6  -9 469.133 102.783   1
  -2   6 -10 11970.3 609.570   1
   2  -6  10 10915.4 624.053   1
   2   6  11 44.2765 234.996   1
  -2  -6 -11-18.8489 202.459   1
   2   6  12 2467.83 284.896   1
  -2   6 -12 2713.03 219.133   1
   2  -6  12 2730.79 238.001   1
  -2  -6 -12 2784.34 267.557   1
   2   6  13 591.821 258.161   1
   2  -6  13 77.1101 166.332   1
  -2   6 -13 107.580 139.639   1
  -2  -6 -13 368.729 219.741   1
   2   6  14 510.242 265.692   1
   2  -6  14 830.845 191.039   1
  -2  -6 -14 599.644 226.744   1
  -2   6 -14 1068.79 184.755   1
   2   6  15 472.955 269.481   1
   2  -6  15 36.9094 188.354   1
  -2  -6 -15 44.8854 235.446   1
  -2   6 -15 113.377 171.632   1
   2  -6  16 2167.45 269.766   1
  -2   6 -16 2000.80 251.292   1
   2  -6  17 63.7873 209.591   1
   2   6  17 275.393 283.190   1
  -2  -6 -17-23.9644 248.957   1
  -2   6 -17 302.305 193.871   1
   2   6  18 1629.86 342.014   1
  -2   6 -18 2284.61 260.293   1
  -2  -6 -18 2006.37 305.303   1
   2   6  19 1999.88 344.820   1
   2  -6  19 1458.72 263.699   1
  -2  -6 -19 1848.53 307.736   1
  -2   6 -19 2083.55 266.457   1
   2  -6  20 1108.55 277.202   1
  -2   6 -20 909.370 250.409   1
   2   6  21 641.445 323.563   1
   2  -6  21 503.729 280.569   1
  -2  -6 -21 537.196 274.034   1
  -2   6 -21 502.320 253.987   1
   2   6  22 3776.14 404.165   1
  -2  -6 -22 3843.96 385.838   1
  -2  -6 -23 6046.23 489.754   1
   2   6  23 5057.08 501.922   1
  -2  -6 -24 155.891 225.844   1
   2   6  25 1013.79 347.582   1
   2   6  26 515.891 301.586   1
  -2  -6 -26 77.3384 274.610   1
   2   6  27 1442.42 347.439   1
  -2  -6 -27 1453.61 330.442   1
   2   6  28 362.828 305.015   1
  -2  -6 -28 276.734 297.656   1
  -2   7  28 279.319 325.029   1
   2  -7 -28 624.571 327.861   1
  -2   7  26 634.105 338.528   1
   2  -7 -26 593.067 314.162   1
  -2   7  25 349.575 331.110   1
   2  -7 -25 365.584 316.092   1
  -2   7  24 175.970 327.296   1
   2  -7 -24-184.353 295.807   1
  -2   7  23-58.8743 322.775   1
   2  -7 -23-26.3647 295.498   1
  -2   7  22 1206.97 338.801   1
   2  -7 -22 1314.16 320.980   1
   2  -7 -21 3452.91 358.973   1
  -2   7  21 3285.73 379.326   1
  -2   7  20 5464.93 494.251   1
   2   7 -20 5995.13 442.558   1
  -2  -7  20 5470.41 452.802   1
   2  -7 -20 6028.55 476.712   1
  -2   7  19 1034.04 337.374   1
   2   7 -19 922.483 238.666   1
  -2  -7  19 1128.07 251.728   1
   2  -7 -19 1283.96 311.179   1
   2  -7 -18 2887.69 350.040   1
  -2   7  18 2040.05 356.800   1
  -2   7  17 5291.75 434.266   1
   2   7 -17 4603.95 361.607   1
  -2  -7  17 4784.92 381.866   1
   2  -7 -17 4782.01 406.151   1
   2  -7 -16 3390.62 377.054   1
  -2  -7  16 3312.91 310.011   1
   2   7 -16 3837.17 305.913   1
  -2   7  16 2700.51 377.969   1
   2   7 -15 3023.51 262.990   1
  -2  -7  15 2243.45 261.597   1
  -2   7  14 645.336 290.042   1
   2  -7 -14 277.997 246.181   1
   2   7 -14 459.127 166.908   1
  -2  -7  14 402.394 180.795   1
  -2   7  13 7365.40 530.616   1
   2   7 -13 6905.61 432.337   1
  -2  -7  13 7842.92 451.260   1
   2  -7 -13 6655.75 502.990   1
   2  -7 -12 388.926 209.611   1
  -2  -7  12 612.965 157.941   1
  -2   7  12 866.651 254.354   1
   2   7 -12 433.294 141.746   1
   2  -7 -11 11534.5 684.089   1
  -2   7  11 11857.7 701.664   1
   2  -7 -10 1545.89 228.026   1
   2   7 -10 1632.81 164.086   1
  -2  -7  10 2000.20 172.528   1
  -2   7  10 1744.40 245.460   1
   2   7  -9 6148.01 334.991   1
  -2  -7   9 5609.62 337.883   1
  -2  -7   8 59455.8 2956.59   1
   2   7  -8 63243.2 2956.52   1
   2  -7  -8 60832.1 3019.99   1
  -2   7   8 63299.1 3036.46   1
  -2  -7   7 20239.4 962.196   1
   2  -7  -7 19319.4 1030.92   1
   2   7  -7 18934.7 960.105   1
  -2   7   7 19189.1 1042.27   1
  -2  -7   6 3880.42 229.916   1
   2   7  -6 4262.76 230.388   1
  -2   7   6 3521.10 314.188   1
   2  -7  -6 4065.73 303.530   1
  -2   7   5 581.277 182.019   1
   2  -7  -5 475.875 153.955   1
   2   7  -5 679.050 86.3143   1
  -2  -7   5 680.819 86.1217   1
   2   7  -4 48198.6 2310.21   1
  -2   7   4 46345.2 2363.97   1
  -2  -7   4 47856.0 2307.19   1
   2  -7  -4 50042.5 2360.54   1
   2   7  -3 15317.4 744.818   1
  -2  -7   3 14341.6 740.410   1
  -2   7   3 15446.1 796.489   1
   2  -7  -3 14806.1 781.601   1
  -2  -7   2 93.9183 81.0659   1
   2   7  -1 19082.9 976.932   1
  -2  -7   1 19658.4 971.910   1
  -2   7   1 19922.0 992.315   1
  -2   7   0 80.9115 109.280   1
   2   7   0 66.4865 111.160   1
   2  -7   0 32.7424 92.9325   1
  -2  -7   0-16.1029 95.8883   1
   2   7   1 21119.0 997.812   1
   2  -7   1 18894.2 969.604   1
  -2  -7  -1 19175.6 982.977   1
  -2   7  -1 19560.0 974.198   1
   2   7   2 228.149 136.120   1
   2  -7   2 56.6963 73.6018   1
  -2  -7  -2 158.353 117.161   1
  -2   7  -3 14793.5 734.291   1
   2   7   3 15109.1 792.095   1
  -2  -7  -3 14476.3 780.118   1
   2  -7   3 15045.4 735.113   1
   2   7   4 51440.6 2404.38   1
   2  -7   4 49514.0 2335.05   1
  -2   7  -4 47894.2 2333.64   1
  -2  -7  -4 47585.6 2387.95   1
   2  -7   5 518.633 72.7248   1
   2   7   5 771.742 181.088   1
  -2   7  -5 712.059 67.8001   1
  -2  -7  -6 4401.81 310.963   1
  -2   7  -6 3996.32 223.589   1
   2   7   6 4415.06 330.857   1
   2  -7   6 4379.96 228.354   1
  -2   7  -7 18340.8 952.090   1
   2   7   7 19992.0 1047.06   1
   2  -7   7 21016.8 958.651   1
   2   7   8 60227.4 3043.94   1
   2  -7   8 62834.5 2966.28   1
  -2   7  -8 61865.3 2960.43   1
  -2  -7  -8 60473.1 3029.50   1
  -2   7  -9 4072.91 252.087   1
   2  -7   9 4576.12 270.635   1
  -2  -7 -10 1637.66 228.134   1
   2  -7  10 1801.76 165.015   1
   2   7  10 1530.19 266.342   1
  -2   7 -10 1859.08 153.848   1
   2   7  11 12240.9 716.870   1
  -2   7 -11 11328.2 616.945   1
   2  -7  11 11522.2 622.627   1
  -2  -7 -11 11838.4 680.264   1
   2   7  12 1051.82 274.657   1
  -2   7 -12 841.526 141.136   1
  -2  -7 -12 1022.33 226.932   1
  -2   7 -13 6670.63 404.171   1
   2   7  13 7172.31 512.142   1
   2  -7  13 6542.33 421.428   1
  -2  -7 -13 6592.42 468.789   1
   2  -7  14 343.737 163.615   1
   2   7  14 52.0192 261.953   1
  -2   7 -14 110.397 147.012   1
  -2  -7 -14 22.0863 209.693   1
  -2   7 -15 2942.16 257.454   1
   2  -7  15 2487.48 261.520   1
  -2   7 -16 3592.00 293.101   1
   2  -7  16 3060.80 312.167   1
  -2  -7 -16 3128.92 325.110   1
  -2   7 -17 4610.13 350.616   1
  -2  -7 -17 5096.69 431.107   1
   2  -7  17 4453.68 369.946   1
   2   7  17 4964.85 458.432   1
   2  -7  18 2769.17 305.990   1
   2   7  18 2387.92 354.225   1
  -2   7 -18 2812.40 292.395   1
  -2  -7 -18 3097.79 329.868   1
   2  -7  19 1019.40 268.985   1
   2   7  19 1411.25 332.444   1
  -2  -7 -19 1384.34 299.906   1
  -2   7 -19 1044.98 245.792   1
   2   7  20 5434.94 482.763   1
  -2   7 -20 5794.68 413.585   1
  -2  -7 -20 6417.37 468.430   1
   2   7  21 3245.64 383.328   1
  -2  -7 -21 3103.73 352.047   1
   2   7  22 1522.03 367.633   1
  -2  -7 -22 1444.49 333.290   1
   2   7  23 29.1726 281.000   1
  -2  -7 -23 232.983 259.315   1
   2   7  24 725.862 335.790   1
  -2  -7 -24 594.680 296.331   1
   2   7  25 201.210 320.269   1
  -2  -7 -25 257.783 298.277   1
   2   7  26 425.937 292.471   1
  -2  -7 -26 357.552 259.133   1
   2   7  28-137.626 270.634   1
  -2  -7 -28 570.423 268.491   1
   2  -8 -27 150.387 299.107   1
  -2   8  26 371.027 329.593   1
   2  -8 -26 638.249 309.559   1
  -2   8  25 491.565 341.459   1
   2  -8 -25 647.730 315.512   1
  -2   8  24 466.809 314.659   1
   2  -8 -24 707.313 293.088   1
  -2   8  23 381.495 288.201   1
   2  -8 -23 473.079 268.870   1
   2  -8 -21 26.2123 253.997   1
  -2   8  21 352.784 306.893   1
   2  -8 -20 652.350 297.062   1
  -2   8  20 1314.25 346.643   1
  -2   8  18 10098.0 688.185   1
   2   8 -18 10305.6 630.172   1
  -2  -8  18 11327.7 648.783   1
   2  -8 -18 10407.8 669.568   1
   2  -8 -17 302.545 273.578   1
  -2   8  17 563.904 306.451   1
   2   8 -17 606.644 189.307   1
  -2  -8  17 348.514 195.123   1
   2  -8 -16 1609.67 277.744   1
  -2   8  16 1855.56 297.785   1
   2   8 -16 2135.61 235.526   1
  -2  -8  16 1889.24 234.813   1
  -2   8  15 135.143 287.147   1
   2  -8 -15 412.351 275.585   1
  -2  -8  15 16.2297 164.680   1
   2   8 -15 434.031 157.397   1
   2  -8 -14 212.912 211.255   1
   2   8 -14 244.938 146.422   1
  -2  -8  14 628.181 177.685   1
  -2   8  14 316.343 251.434   1
   2  -8 -13 183.819 247.135   1
  -2  -8  13 415.909 152.928   1
  -2   8  13 153.633 263.522   1
   2   8 -13 218.602 134.958   1
   2  -8 -12 7223.57 498.840   1
  -2   8  12 6241.87 507.430   1
  -2  -8  11 1964.31 175.320   1
   2   8 -11 1639.75 162.386   1
  -2  -8  10 3343.53 224.482   1
  -2   8  10 2997.65 339.493   1
   2   8 -10 3336.26 222.006   1
   2  -8 -10 3593.13 334.615   1
  -2   8   9 261.985 208.848   1
   2   8  -9 285.095 85.7158   1
  -2  -8   9 298.609 95.4165   1
   2  -8  -9 313.462 186.959   1
   2   8  -8 7483.80 394.051   1
  -2  -8   8 7313.64 393.787   1
  -2   8   8 8846.92 523.545   1
   2  -8  -8 7602.90 495.418   1
   2   8  -7 6579.66 337.719   1
   2  -8  -7 6129.40 419.670   1
  -2   8   7 6092.85 435.844   1
  -2  -8   7 6456.23 336.426   1
   2  -8  -6 9350.18 551.157   1
   2   8  -6 9026.88 465.459   1
  -2  -8   6 9648.18 465.065   1
  -2   8   6 8169.06 546.087   1
   2   8  -5 528.643 77.1260   1
  -2   8   5 411.254 172.475   1
  -2  -8   5 412.154 69.5340   1
   2  -8  -5 381.753 162.352   1
  -2   8   4 3220.98 274.174   1
  -2  -8   4 3559.74 191.857   1
   2   8  -4 3048.17 192.943   1
   2  -8  -4 2713.27 249.750   1
  -2   8   3 921.738 172.075   1
   2   8  -3 1136.99 112.410   1
   2  -8  -3 1031.83 159.568   1
  -2  -8   3 1182.48 109.542   1
   2  -8  -2 2991.10 237.169   1
  -2  -8   2 3541.29 201.242   1
  -2   8   2 3053.25 253.145   1
   2   8  -2 2826.45 207.823   1
   2   8  -1 3655.26 241.833   1
  -2  -8   1 3721.01 232.357   1
   2  -8   0 1723.43 163.623   1
  -2  -8   0 1994.32 170.276   1
  -2   8   0 2069.77 171.614   1
   2   8   0 2075.31 185.493   1
   2  -8   1 3452.17 237.034   1
  -2   8  -1 4227.83 246.506   1
   2   8   2 2715.65 238.796   1
  -2  -8  -2 3040.78 228.702   1
   2  -8   2 3080.23 197.777   1
  -2   8  -2 3300.24 202.534   1
  -2   8  -3 990.495 93.5401   1
   2  -8   3 736.062 86.4991   1
   2   8   4 2867.64 262.088   1
   2  -8   4 3097.69 171.601   1
  -2  -8  -4 3607.32 266.778   1
  -2   8  -4 3053.26 173.011   1
  -2  -8  -5 282.823 145.660   1
   2   8   5 500.253 174.481   1
   2   8   6 8937.90 544.351   1
  -2  -8  -7 7005.17 445.999   1
   2   8   7 7043.21 461.027   1
   2  -8   8 7112.08 358.536   1
   2   8   8 8183.26 489.656   1
  -2  -8  -8 7001.13 454.726   1
  -2   8  -8 6767.91 354.676   1
   2   8   9 86.4100 215.382   1
   2  -8   9 160.805 76.5845   1
  -2   8  -9 230.394 75.3668   1
  -2  -8  -9 441.327 198.679   1
   2   8  10 3722.25 344.526   1
  -2   8 -10 2939.20 199.324   1
   2  -8  10 3020.74 206.079   1
  -2  -8 -10 3430.39 311.120   1
   2   8  11 1744.77 279.219   1
  -2   8 -11 1874.79 151.178   1
   2  -8  11 1515.19 164.333   1
  -2  -8 -11 1806.13 243.284   1
   2   8  12 6283.68 505.671   1
  -2   8 -12 6749.36 381.815   1
   2  -8  12 6593.66 389.053   1
  -2  -8 -12 6576.33 474.948   1
   2   8  13 154.837 247.128   1
  -2  -8 -13 109.557 200.389   1
   2  -8  14 346.570 157.641   1
   2   8  14 345.545 277.417   1
  -2  -8 -14 567.484 247.457   1
  -2   8 -14 450.022 146.208   1
   2   8  15 678.369 305.010   1
   2  -8  15 124.185 167.943   1
  -2  -8 -15 164.867 252.673   1
  -2   8 -15 266.423 149.328   1
   2   8  16 2053.23 302.988   1
   2  -8  16 2619.06 256.697   1
  -2   8 -16 2473.54 236.543   1
  -2  -8 -16 2051.07 275.385   1
   2  -8  17 812.403 207.400   1
   2   8  17 254.323 300.691   1
  -2  -8 -17 442.813 277.295   1
  -2   8 -17 733.200 193.776   1
  -2  -8 -18 10324.8 674.083   1
  -2   8 -18 10931.1 627.023   1
   2   8  18 10438.8 706.011   1
   2  -8  18 10098.8 637.213   1
  -2   8 -19 438.807 216.240   1
   2   8  20 612.970 330.635   1
  -2  -8 -20 332.460 280.597   1
   2   8  21 116.944 314.583   1
  -2  -8 -21 618.318 296.680   1
  -2  -8 -22 3617.09 365.671   1
   2   8  23 581.654 333.981   1
  -2  -8 -23 180.631 289.698   1
   2   8  24 691.865 327.281   1
  -2  -8 -24 283.415 290.836   1
   2   8  25 655.933 289.743   1
  -2  -8 -25 25.5742 252.330   1
   2   8  26 730.969 337.989   1
  -2  -8 -26 227.489 302.885   1
  -2  -8 -27 548.520 293.489   1
   2  -9 -27 272.070 270.350   1
  -2   9  27 332.363 292.227   1
   2  -9 -25 2286.16 325.621   1
  -2   9  25 2293.64 343.037   1
   2  -9 -23-52.3697 263.011   1
  -2   9  23 409.356 302.944   1
   2  -9 -22 314.857 279.181   1
  -2   9  22 529.041 329.974   1
   2  -9 -21 1708.74 341.554   1
  -2   9  21 1766.89 377.888   1
   2  -9 -20 288.100 266.300   1
  -2   9  20 440.664 315.256   1
  -2   9  19-58.3331 279.411   1
   2  -9 -19-338.739 250.395   1
  -2   9  18 1125.78 356.657   1
   2   9 -18 2105.54 244.164   1
   2  -9 -18 1444.91 331.256   1
   2  -9 -17 1096.23 266.691   1
   2   9 -17 1185.13 204.729   1
  -2   9  17 1340.49 309.891   1
  -2  -9  17 1391.91 218.744   1
   2  -9 -16 150.665 263.397   1
   2   9 -16 134.218 156.491   1
  -2  -9  16-63.8803 165.919   1
  -2   9  16 477.437 306.601   1
   2   9 -15 6124.01 388.301   1
   2  -9 -15 5890.83 453.927   1
  -2  -9  15 6519.06 390.973   1
  -2   9  15 5596.21 473.293   1
   2   9 -14 6548.18 383.963   1
  -2  -9  14 6215.65 388.607   1
   2   9 -13 5418.68 318.617   1
  -2   9  13 5082.59 463.440   1
  -2  -9  13 5024.12 324.294   1
   2  -9 -13 4466.57 424.122   1
   2  -9 -12 729.958 251.630   1
   2   9 -12 968.582 130.853   1
  -2  -9  12 879.571 131.689   1
  -2   9  12 1042.34 270.119   1
  -2   9  11 1523.48 292.672   1
   2   9 -11 1806.54 150.843   1
   2  -9 -11 1785.83 275.682   1
  -2  -9  11 1639.32 144.431   1
  -2   9  10 6478.40 513.181   1
   2   9 -10 7428.63 392.581   1
  -2  -9  10 7666.11 395.264   1
   2  -9 -10 7573.19 503.772   1
  -2   9   9 1271.67 267.667   1
  -2  -9   9 1153.28 96.3796   1
   2  -9  -9 1278.85 242.014   1
   2   9  -9 1248.12 102.983   1
  -2  -9   8 14987.3 705.252   1
   2   9  -8 13948.0 705.631   1
  -2   9   7 36889.2 1819.65   1
   2  -9  -7 34672.3 1801.21   1
   2  -9  -6 1622.52 209.093   1
   2   9  -6 1219.38 86.9370   1
  -2   9   6 1314.40 217.888   1
   2   9  -5 9732.41 487.572   1
   2  -9  -5 9332.51 572.636   1
  -2   9   5 10489.2 588.582   1
  -2  -9   5 9736.80 483.330   1
   2  -9  -4 20598.7 1084.02   1
   2   9  -4 20527.9 1022.29   1
  -2  -9   4 21300.1 1018.20   1
   2   9  -3 24502.4 1157.94   1
  -2  -9   3 23127.5 1151.06   1
   2  -9  -3 22874.3 1198.64   1
  -2   9   3 23170.3 1211.76   1
   2  -9  -2 28347.4 1425.45   1
  -2   9   2 28818.3 1435.59   1
   2   9  -2 27461.0 1399.48   1
  -2  -9   2 29383.5 1396.61   1
   2   9  -1 4325.98 267.218   1
  -2  -9   1 3898.07 259.613   1
   2  -9   0-58.1029 111.316   1
  -2   9   0-31.9102 118.722   1
   2  -9   1 4546.96 264.630   1
   2   9   1 3719.46 276.538   1
  -2   9  -1 3786.18 258.836   1
  -2  -9  -1 4284.28 277.662   1
  -2   9  -2 30631.9 1412.41   1
  -2  -9  -2 28127.6 1441.33   1
   2   9   2 26351.7 1444.18   1
   2  -9   2 28921.1 1406.95   1
  -2   9  -3 23636.9 1145.27   1
  -2  -9  -3 24352.2 1198.69   1
   2  -9   3 23108.0 1144.15   1
   2  -9   4 19256.9 916.970   1
  -2   9  -4 18439.4 916.014   1
   2   9   4 20998.5 1011.52   1
   2   9   5 8839.61 559.946   1
  -2  -9  -5 9543.83 544.990   1
   2   9   6 1419.13 237.168   1
   2   9   7 40558.5 1969.15   1
  -2  -9  -7 37401.3 1940.59   1
   2   9   9 1206.70 245.466   1
  -2  -9  -9 1290.70 226.500   1
  -2   9 -10 5759.83 296.071   1
   2  -9  10 5459.16 297.698   1
  -2  -9 -11 2106.29 268.429   1
   2   9  11 1515.71 308.449   1
  -2   9 -11 1601.35 126.592   1
   2  -9  11 1580.25 133.630   1
  -2  -9 -12 936.049 211.127   1
   2   9  12 692.299 247.589   1
   2  -9  12 712.468 123.744   1
  -2   9 -12 833.519 119.406   1
  -2  -9 -13 5459.37 404.888   1
  -2   9 -13 4729.91 292.777   1
   2   9  13 4729.03 428.383   1
   2  -9  13 4247.20 293.683   1
  -2  -9 -15 5454.15 442.451   1
  -2   9 -15 5550.79 355.207   1
   2  -9  15 5154.11 357.868   1
   2   9  15 5523.71 470.769   1
  -2  -9 -16 146.997 204.341   1
   2   9  16 225.156 241.903   1
  -2   9 -16-41.3010 143.708   1
   2  -9  16 61.2376 164.860   1
  -2  -9 -17 1047.47 283.253   1
   2   9  17 772.539 315.495   1
  -2   9 -17 1048.61 190.814   1
   2  -9  17 1180.22 218.053   1
  -2  -9 -18 986.895 296.486   1
   2   9  18 1041.04 341.100   1
  -2  -9 -19 229.870 256.766   1
   2   9  19 320.695 302.999   1
  -2  -9 -20 205.404 235.563   1
   2   9  20 58.5451 279.496   1
  -2  -9 -21 1960.10 342.298   1
   2   9  21 1931.80 383.500   1
  -2  -9 -22-155.009 278.852   1
   2   9  22 495.024 326.415   1
  -2  -9 -23 231.994 231.131   1
   2   9  23 28.9409 262.933   1
  -2  -9 -25 3581.41 391.622   1
   2   9  25 1525.74 377.156   1
   2   9  27 245.526 322.575   1
  -2  10  26 278.893 328.551   1
   2 -10 -26 1221.94 306.544   1
  -2  10  25 1079.02 349.596   1
   2 -10 -25 305.275 303.319   1
  -2  10  24 834.850 344.062   1
   2 -10 -24 930.095 322.996   1
  -2  10  23 3756.21 444.395   1
   2 -10 -23 4703.64 441.535   1
  -2  10  22-351.888 309.035   1
   2 -10 -22 210.068 275.383   1
  -2  10  20 1679.55 356.188   1
   2 -10 -20 709.236 296.046   1
  -2  10  19 1499.09 358.713   1
   2 -10 -19 864.354 306.423   1
   2 -10 -18-78.1200 232.612   1
  -2  10  18 204.051 277.428   1
   2 -10 -17 283.839 279.951   1
  -2  10  17 693.269 332.026   1
   2 -10 -16 2646.12 332.047   1
   2  10 -16 3502.16 252.691   1
  -2  10  16 3074.74 360.156   1
   2 -10 -15 75.1428 261.388   1
  -2  10  15-112.101 283.642   1
   2 -10 -14 147.406 262.178   1
  -2 -10  14 192.032 116.824   1
   2  10 -14 206.629 119.064   1
  -2  10  14 109.922 286.913   1
   2  10 -13 28.8351 93.2193   1
  -2 -10  13 65.9975 95.8897   1
  -2 -10  12 3559.91 219.997   1
   2  10 -12 3895.00 223.235   1
  -2  10  12 3947.75 383.584   1
   2 -10 -12 4370.44 365.331   1
   2  10 -11 359.515 58.0595   1
   2 -10 -11 657.154 226.451   1
  -2  10  11 633.744 249.017   1
  -2  10  10 5237.76 432.642   1
   2 -10  -9 336.407 218.032   1
  -2  10   9 752.957 257.399   1
   2 -10  -8-20.1058 177.766   1
  -2  10   8 45.0033 203.695   1
   2 -10  -6 8468.48 526.202   1
  -2  10   6 8508.97 537.396   1
   2 -10  -5 3120.92 299.086   1
  -2  10   5 4040.01 328.788   1
   2  10  -4 7263.96 384.947   1
   2 -10  -4 8311.80 474.036   1
  -2  10   4 7152.17 473.567   1
  -2  10   3 818.521 191.613   1
   2  10  -3 948.524 111.186   1
   2 -10  -3 919.857 172.032   1
   2 -10  -2 5332.59 324.461   1
  -2  10   2 4239.59 323.200   1
   2  10  -2 4704.10 292.742   1
   2 -10  -1 3606.05 265.312   1
  -2  10   1 3764.99 277.217   1
   2  10  -1 4017.44 261.744   1
   2 -10   1 3993.82 255.603   1
   2  10   1 4418.46 297.009   1
  -2  10  -1 3564.72 260.167   1
   2  10   2 4138.07 317.253   1
   2 -10   2 4468.51 264.301   1
  -2  10  -2 4658.36 269.343   1
  -2 -10  -2 4024.20 297.694   1
   2 -10   3 847.638 94.4254   1
  -2 -10  -3 778.691 172.448   1
  -2  10  -3 1009.66 96.9483   1
   2  10   4 7823.57 491.070   1
  -2 -10  -4 7607.86 469.492   1
   2  10   5 4053.56 328.295   1
  -2 -10  -5 3513.48 298.948   1
   2  10   6 8962.68 563.334   1
  -2 -10  -6 8905.54 538.596   1
   2  10   8 159.877 216.717   1
  -2 -10  -8-74.8362 169.364   1
   2  10   9 166.483 222.406   1
   2  10  10 6025.61 475.744   1
  -2 -10 -10 6340.76 446.360   1
   2  10  11 764.978 285.520   1
  -2 -10 -11 303.049 235.294   1
   2  10  12 3446.21 410.648   1
  -2 -10 -12 4416.35 387.550   1
  -2  10 -13 22.5128 67.6871   1
   2 -10  13 38.2956 69.6931   1
   2  10  14 578.181 290.332   1
  -2  10 -14 213.822 100.289   1
   2 -10  14 163.063 102.335   1
  -2 -10 -14 215.550 234.842   1
   2  10  15 280.722 239.504   1
  -2  10 -15-8.97543 112.644   1
   2 -10  15 19.5034 118.767   1
  -2 -10 -15 146.606 206.921   1
   2  10  16 3055.59 380.497   1
  -2 -10 -16 3036.21 343.460   1
   2  10  17 1271.29 341.336   1
  -2 -10 -17 378.664 284.609   1
   2  10  18 58.2632 321.698   1
  -2 -10 -18 306.214 279.953   1
   2  10  19 1493.31 342.104   1
  -2 -10 -19 1540.83 315.838   1
   2  10  20 1083.83 306.130   1
  -2 -10 -20 696.846 259.570   1
   2  10  22 87.1448 336.674   1
  -2 -10 -22 257.703 289.580   1
  -2 -10 -23 5960.08 470.311   1
   2  10  23 4371.13 479.177   1
   2  10  24 568.313 278.899   1
  -2 -10 -24 203.755 243.006   1
   2  10  25 251.741 315.240   1
  -2 -10 -25 402.308 271.803   1
   2  10  26 494.845 332.088   1
  -2 -10 -26 594.596 314.048   1
   2 -11 -26 1917.46 338.193   1
  -2  11  26 2148.10 382.256   1
   2 -11 -25 477.335 284.543   1
  -2  11  25 252.964 318.216   1
   2 -11 -24 4171.64 389.071   1
  -2  11  24 3372.14 392.852   1
  -2  11  23 578.910 322.086   1
   2 -11 -22 2119.39 348.384   1
  -2  11  22 1899.46 377.116   1
   2 -11 -21 368.776 293.503   1
  -2  11  21 588.614 345.772   1
  -2  11  20 531.614 287.974   1
   2 -11 -19 631.407 308.802   1
  -2  11  19 354.163 335.878   1
  -2  11  18 294.241 309.010   1
   2 -11 -18 813.009 289.477   1
  -2  11  16 202.156 274.846   1
   2 -11 -16-128.977 240.325   1
  -2  11  15-114.021 290.086   1
   2 -11 -15-152.762 258.439   1
  -2  11  14 11362.4 731.992   1
  -2  11  13 850.297 265.368   1
   2 -11 -13 294.139 231.201   1
  -2  11  12 1607.47 298.161   1
   2 -11 -12 2225.61 287.790   1
   2 -11 -11-186.236 211.612   1
   2 -11 -10 5140.26 403.996   1
  -2  11  10 4442.34 415.764   1
  -2  11   9 243.919 256.571   1
   2 -11  -9 130.690 230.815   1
  -2  11   8 46.8232 227.411   1
   2 -11  -8 41.7961 190.430   1
   2 -11  -7 59.8483 203.510   1
  -2  11   7 44.7785 219.342   1
   2 -11  -6 265.404 189.342   1
  -2  11   6 339.996 209.809   1
   2 -11  -5 449.037 181.345   1
  -2  11   5 340.477 204.122   1
   2  11  -4 73.6244 74.1737   1
  -2 -11   4 25.1772 61.6840   1
   2 -11  -4 83.7082 167.671   1
  -2  11   4 224.869 189.677   1
  -2 -11   3 2786.12 179.049   1
   2  11  -3 2692.54 192.561   1
   2 -11  -3 3079.10 258.993   1
  -2 -11   2 24433.8 1187.30   1
   2 -11  -2 23502.9 1226.10   1
   2  11  -2 24208.1 1198.40   1
  -2  11   2 23542.9 1235.22   1
  -2  11   1 4199.71 318.255   1
   2 -11  -1 4888.61 313.105   1
  -2 -11   0 152.361 126.650   1
   2  11   0-12.9155 133.489   1
  -2 -11  -1 4996.23 318.546   1
   2 -11   1 4284.81 297.342   1
  -2  11  -1 4980.14 310.174   1
   2  11   1 5217.15 339.138   1
  -2 -11  -2 22997.9 1195.64   1
  -2  11  -2 22899.0 1163.52   1
   2  11   2 24242.9 1217.66   1
   2 -11   2 24094.4 1162.16   1
  -2 -11  -3 2702.05 235.080   1
  -2  11  -3 2475.30 164.050   1
   2  11   3 2640.51 260.565   1
   2 -11   3 2473.05 161.918   1
   2  11   4 18.8576 191.891   1
  -2 -11  -4 110.039 153.601   1
   2  11   5 427.318 217.442   1
  -2 -11  -5 199.973 159.629   1
   2  11   6 429.586 230.874   1
  -2 -11  -6 552.781 187.158   1
   2  11   7 587.520 245.878   1
  -2 -11  -7 356.451 191.038   1
   2  11   8 330.659 235.876   1
  -2 -11  -8-198.083 207.224   1
   2  11   9 220.646 244.915   1
  -2 -11  -9 62.4270 202.212   1
  -2 -11 -10 4296.61 368.241   1
   2  11  11 444.312 252.475   1
  -2 -11 -11 406.273 220.770   1
   2  11  12 1985.55 316.083   1
  -2 -11 -12 1955.75 282.335   1
   2  11  13 659.665 279.205   1
  -2 -11 -14 14619.8 839.848   1
   2  11  14 13937.5 863.928   1
   2  11  15 85.5911 291.822   1
  -2 -11 -15 124.318 244.304   1
   2  11  16 548.967 327.979   1
  -2 -11 -16 378.475 281.166   1
   2  11  18 527.627 333.936   1
  -2 -11 -18 925.060 295.654   1
   2  11  19 205.400 306.467   1
  -2 -11 -19 310.216 268.729   1
   2  11  21 437.155 293.618   1
  -2 -11 -21 568.752 263.446   1
   2  11  22 2371.49 388.499   1
  -2 -11 -22 2651.82 358.686   1
   2  11  23 514.341 328.742   1
  -2 -11 -23 153.529 296.849   1
   2  11  24 2645.13 400.447   1
  -2 -11 -24 3718.20 395.552   1
   2  11  25 525.184 278.349   1
  -2 -11 -25-174.356 239.936   1
   2  11  26 1274.21 355.776   1
  -2 -11 -26 1539.13 314.342   1
   2 -12 -25 496.248 300.252   1
  -2  12  25 1026.86 366.732   1
   2 -12 -23 257.602 268.854   1
  -2  12  23 603.919 331.075   1
   2 -12 -21 315.517 300.948   1
  -2  12  21 1233.45 363.652   1
   2 -12 -20-26.4535 276.062   1
  -2  12  20-29.5460 326.858   1
   2 -12 -19 3780.81 382.394   1
  -2  12  19 2695.95 395.143   1
  -2  12  18 444.239 338.934   1
   2 -12 -17 236.545 262.067   1
  -2  12  17 294.877 294.752   1
   2 -12 -15 1652.61 313.867   1
   2 -12 -14 738.485 275.124   1
  -2  12  14 741.632 304.804   1
   2 -12 -13 2728.75 339.084   1
  -2  12  13 2720.15 352.622   1
   2 -12 -12 3678.55 367.233   1
  -2  12  12 4201.49 398.436   1
   2 -12 -11 2655.65 315.880   1
  -2  12  11 1366.62 305.055   1
  -2  12  10 4255.47 412.146   1
   2 -12 -10 4139.49 383.793   1
  -2  12   9 14369.7 876.419   1
   2 -12  -9 15504.8 866.306   1
  -2  12   8 608.254 261.540   1
   2 -12  -8 303.894 229.133   1
  -2  12   7 3169.90 351.180   1
   2 -12  -7 3691.02 336.079   1
  -2  12   5 1491.95 250.219   1
   2 -12  -5 1429.21 225.613   1
   2  12  -4 1700.65 117.903   1
  -2  12   4 1933.87 257.409   1
  -2 -12   4 1621.24 112.071   1
   2 -12  -4 2023.28 240.124   1
   2 -12  -3 3584.35 289.569   1
   2  12  -3 3254.58 219.376   1
  -2 -12   3 3183.87 204.924   1
  -2  12   3 3859.50 313.428   1
   2 -12  -2 3648.12 287.973   1
   2  12  -2 3511.01 251.273   1
  -2  12   2 3886.08 301.158   1
  -2 -12   2 3605.16 235.575   1
   2 -12  -1 3212.26 264.676   1
  -2  12   1 3730.28 283.157   1
  -2 -12   0 21584.6 1078.98   1
   2  12   0 21669.7 1093.94   1
   2 -12   0 20782.9 1077.34   1
  -2  12   0 20772.0 1082.96   1
  -2 -12  -1 3265.21 264.454   1
   2  12   1 3879.83 297.720   1
  -2  12  -1 3662.70 260.323   1
   2 -12   1 3432.00 249.730   1
   2  12   2 3801.01 305.391   1
   2 -12   2 3512.53 227.776   1
  -2  12  -2 3455.13 230.745   1
  -2 -12  -2 3201.28 273.565   1
   2  12   3 3113.14 292.175   1
  -2 -12  -3 3173.36 270.232   1
   2 -12   3 2760.29 176.143   1
  -2  12  -3 2865.12 178.899   1
   2  12   4 2138.31 265.337   1
  -2 -12  -4 1910.68 232.748   1
   2  12   5 1567.76 256.429   1
  -2 -12  -5 1959.51 232.143   1
   2  12   6 10907.4 663.467   1
  -2 -12  -6 10830.3 642.224   1
   2  12   7 3235.47 330.661   1
  -2 -12  -7 3261.91 313.334   1
   2  12   8-121.804 256.212   1
  -2 -12  -8 357.577 207.342   1
  -2 -12  -9 16032.6 877.723   1
   2  12   9 14652.0 888.462   1
   2  12  10 4587.48 390.276   1
  -2 -12 -10 3233.91 341.926   1
   2  12  11 2172.19 324.164   1
  -2 -12 -11 2775.41 310.443   1
  -2 -12 -12 4065.79 370.230   1
   2  12  12 4149.91 399.408   1
   2  12  13 2611.56 369.681   1
  -2 -12 -13 2765.06 326.213   1
  -2 -12 -14 872.430 259.543   1
   2  12  15 1214.22 331.626   1
  -2 -12 -15 1315.00 278.859   1
   2  12  17 411.192 320.461   1
   2  12  18 58.8412 304.735   1
  -2 -12 -18-25.9155 260.905   1
   2  12  19 3202.38 394.309   1
  -2 -12 -19 3012.62 344.308   1
   2  12  20 117.035 271.075   1
  -2 -12 -20 804.262 250.947   1
   2  12  21-87.1610 292.500   1
  -2 -12 -21 103.410 245.306   1
   2  12  23-396.823 341.826   1
  -2 -12 -23 1041.14 314.190   1
   2  12  25 382.790 321.672   1
  -2 -12 -25 344.826 285.889   1
   2 -13 -24 1276.09 320.367   1
  -2  13  24 1175.86 359.032   1
  -2  13  23-142.683 328.035   1
   2 -13 -22 544.547 266.118   1
  -2  13  22-144.801 287.093   1
   2 -13 -21 210.149 286.719   1
  -2  13  21 644.333 329.510   1
   2 -13 -20 371.085 299.498   1
   2 -13 -19 744.085 273.377   1
  -2  13  19 148.471 290.917   1
   2 -13 -18 772.339 283.124   1
  -2  13  18 208.319 326.529   1
   2 -13 -17 79.5604 259.264   1
  -2  13  17 386.468 304.200   1
   2 -13 -16 660.219 269.574   1
  -2  13  16 562.267 311.721   1
   2 -13 -15 2122.67 330.795   1
  -2  13  15 1586.66 362.383   1
   2 -13 -14 2174.22 332.021   1
  -2  13  14 2410.64 378.235   1
   2 -13 -13-178.590 258.894   1
  -2  13  13 315.037 311.908   1
   2 -13 -12 4161.01 405.714   1
  -2  13  12 4332.68 439.867   1
   2 -13 -10 1676.99 268.378   1
  -2  13  10 1799.68 294.735   1
   2 -13  -9 2116.84 305.535   1
  -2  13   9 2085.86 323.793   1
   2 -13  -8 1262.50 266.541   1
  -2  13   8 1486.31 285.495   1
   2 -13  -7 2736.94 307.863   1
  -2  13   7 2761.12 327.224   1
   2 -13  -6-539.038 211.316   1
  -2  13   6 115.830 231.708   1
  -2  13   4 3691.39 341.652   1
   2 -13  -4 4103.14 338.877   1
   2  13  -3 1570.00 146.340   1
  -2  13   3 1453.65 242.822   1
  -2 -13   3 1391.47 138.344   1
   2 -13  -3 1802.34 234.497   1
   2  13  -2 17785.7 951.522   1
  -2 -13   2 19101.7 941.666   1
  -2  13   2 19221.5 997.089   1
  -2  13   1 4331.75 328.811   1
   2 -13  -1 4377.38 316.307   1
  -2 -13   0 38.3145 133.344   1
   2 -13   0 226.967 138.629   1
   2  13   0 14.7005 153.465   1
  -2  13   0 54.9698 153.085   1
   2  13   1 4065.58 320.129   1
  -2 -13  -1 4017.94 301.396   1
   2  13   2 21093.8 1056.53   1
   2 -13   2 19243.7 980.049   1
  -2  13  -2 19720.6 984.667   1
  -2 -13  -2 19120.4 1028.65   1
  -2 -13  -3 2232.92 227.960   1
  -2  13  -3 1533.64 120.199   1
   2 -13   3 1470.68 116.444   1
   2  13   3 1970.36 244.227   1
  -2 -13  -4 3904.54 314.438   1
   2  13   4 3544.61 332.246   1
   2  13   6-23.2161 238.091   1
  -2 -13  -6 201.377 207.064   1
   2  13   7 3225.80 350.362   1
  -2 -13  -7 3164.59 318.684   1
   2  13   8 882.418 265.930   1
  -2 -13  -8 1994.31 261.955   1
   2  13   9 2789.96 354.286   1
  -2 -13  -9 2358.87 303.965   1
   2  13  10 2226.86 329.953   1
  -2 -13 -10 2217.80 292.754   1
   2  13  11 743.704 283.649   1
  -2 -13 -11 671.580 240.543   1
  -2 -13 -12 5226.52 406.976   1
   2  13  12 3597.97 417.070   1
   2  13  13-114.323 294.118   1
  -2 -13 -13-424.940 259.925   1
   2  13  14 1999.52 365.087   1
  -2 -13 -14 2053.00 326.436   1
   2  13  15 1902.69 367.888   1
  -2 -13 -15 2307.28 336.543   1
   2  13  16 88.3960 299.828   1
  -2 -13 -16 129.133 265.536   1
   2  13  17 531.432 307.014   1
  -2 -13 -17 208.057 259.549   1
   2  13  18 353.875 305.851   1
  -2 -13 -18 312.915 258.066   1
  -2 -13 -19 390.915 269.214   1
   2  13  20 584.002 326.943   1
  -2 -13 -20 831.672 296.371   1
   2  13  21 693.568 333.611   1
  -2 -13 -21 335.414 276.159   1
   2  13  22 713.086 353.936   1
   2  13  23 841.879 352.519   1
  -2 -13 -23 353.096 296.936   1
   2  13  24 827.115 352.995   1
  -2 -13 -24 1390.72 328.577   1
   2 -14 -23 378.261 297.409   1
  -2  14  23-480.096 355.546   1
   2 -14 -22 2030.75 334.507   1
  -2  14  22 2301.43 379.759   1
   2 -14 -21 78.3668 273.457   1
  -2  14  21 379.291 332.717   1
   2 -14 -20-105.704 296.240   1
  -2  14  20 442.610 353.408   1
   2 -14 -19 240.010 265.848   1
  -2  14  19 237.812 312.715   1
   2 -14 -17 1686.96 327.041   1
  -2  14  17 1346.05 368.147   1
   2 -14 -16 2326.52 320.121   1
  -2  14  16 2180.76 357.664   1
   2 -14 -15 1703.38 307.735   1
  -2  14  15 1100.32 323.567   1
   2 -14 -14-26.4000 264.411   1
  -2  14  14-206.570 309.516   1
   2 -14 -13 3079.81 345.990   1
  -2  14  13 2625.86 396.044   1
   2 -14 -12 3988.21 391.945   1
  -2  14  12 4312.12 424.282   1
   2 -14 -11-227.256 240.309   1
  -2  14  11 310.522 274.979   1
   2 -14  -9 578.766 242.883   1
  -2  14   9 994.824 278.034   1
   2 -14  -8 537.208 223.000   1
  -2  14   8 182.620 242.954   1
   2 -14  -7-112.435 214.729   1
  -2  14   7 427.854 250.741   1
   2 -14  -6 1162.75 236.282   1
  -2  14   6 1521.36 287.660   1
   2 -14  -5 1524.70 254.471   1
  -2  14   5 1610.37 282.750   1
   2 -14  -4 681.412 216.539   1
  -2  14   4 583.267 233.990   1
   2 -14  -3 162.978 189.917   1
  -2 -14   3 31.0379 83.3173   1
  -2  14   3 99.8337 217.458   1
   2  14  -3-7.03442 100.035   1
   2  14  -2 1326.19 168.182   1
   2 -14  -2 1612.86 214.013   1
  -2  14   2 1487.80 224.535   1
  -2 -14   2 1240.20 152.799   1
   2  14  -1 554.488 166.252   1
  -2 -14   1 512.095 143.407   1
   2 -14  -1 482.288 172.131   1
  -2  14   1 264.678 172.748   1
   2  14   0 3843.64 299.261   1
   2 -14   0 3397.67 265.090   1
  -2 -14   0 3416.72 271.005   1
  -2  14   0 3227.74 278.698   1
  -2 -14  -1 469.468 171.651   1
   2  14   1 641.537 205.298   1
  -2 -14  -2 1626.13 225.101   1
   2 -14   2 1456.91 149.576   1
   2  14   2 1540.46 237.255   1
  -2  14  -2 1628.99 158.253   1
  -2 -14  -3 107.206 166.469   1
  -2  14  -3 3.33288 48.8311   1
   2  14   3 184.689 211.485   1
  -2 -14  -5 1750.20 254.658   1
   2  14   5 1732.91 290.731   1
  -2 -14  -6 948.801 226.387   1
   2  14   6 1743.40 292.276   1
  -2 -14  -7 439.173 219.720   1
   2  14   7 453.747 250.591   1
  -2 -14  -8 477.392 227.176   1
   2  14   8 287.131 252.771   1
  -2 -14  -9 586.775 240.419   1
   2  14   9 591.467 265.574   1
  -2 -14 -11 295.707 240.572   1
   2  14  11 394.426 276.453   1
  -2 -14 -12 3989.99 391.533   1
   2  14  12 4672.80 450.159   1
  -2 -14 -13 2673.51 341.123   1
   2  14  13 2268.36 374.506   1
  -2 -14 -14 412.032 251.050   1
   2  14  14-29.3715 277.203   1
  -2 -14 -15 1040.42 253.084   1
   2  14  15 1388.69 311.126   1
  -2 -14 -16 2015.36 320.671   1
   2  14  16 2990.93 392.392   1
  -2 -14 -17 1260.35 307.921   1
   2  14  17 1480.48 359.691   1
  -2 -14 -19 497.563 288.205   1
   2  14  19 557.372 350.851   1
  -2 -14 -20 545.298 297.913   1
   2  14  20-319.949 339.779   1
  -2 -14 -21 902.525 308.666   1
   2  14  21 1034.09 364.486   1
  -2 -14 -22 2698.33 358.624   1
   2  14  22 1752.38 385.962   1
  -2 -14 -23 475.739 292.048   1
   2  14  23 416.996 353.009   1
  -2  15  23 27.9265 338.182   1
   2 -15 -23 49.9933 280.165   1
  -2  15  22 1255.13 342.136   1
   2 -15 -22 763.251 275.229   1
  -2  15  21 609.159 339.308   1
   2 -15 -21 596.110 305.222   1
  -2  15  20 2766.24 412.887   1
   2 -15 -20 2235.02 349.920   1
  -2  15  19 624.503 342.939   1
   2 -15 -19 186.356 272.849   1
  -2  15  18 1079.10 330.719   1
   2 -15 -18 778.150 274.937   1
  -2  15  16 1567.28 356.425   1
   2 -15 -16 1189.10 298.599   1
  -2  15  15 180.548 300.472   1
   2 -15 -15 674.502 268.112   1
  -2  15  14 1167.61 313.164   1
   2 -15 -14 268.516 254.344   1
  -2  15  13 29.6944 269.830   1
   2 -15 -13 319.527 256.557   1
  -2  15  12 58.7055 297.124   1
   2 -15 -12 157.885 279.373   1
  -2  15  11 2314.02 372.539   1
   2 -15 -11 2977.43 349.259   1
  -2  15  10 2128.62 347.925   1
   2 -15 -10 1904.75 313.095   1
   2 -15  -8 4020.19 380.600   1
  -2  15   8 4481.07 428.105   1
   2 -15  -7 2569.21 296.014   1
  -2  15   7 2433.09 320.406   1
   2 -15  -6 112.484 219.955   1
  -2  15   6 301.586 251.839   1
   2 -15  -5 21.5003 210.100   1
  -2  15   5 238.542 237.648   1
   2  15  -3 2342.70 167.133   1
  -2  15   3 3338.52 312.024   1
  -2 -15   3 2355.67 159.351   1
   2 -15  -3 3443.53 290.981   1
  -2 -15   2 1398.79 158.116   1
   2  15  -2 1201.25 161.141   1
  -2  15   2 1116.36 236.994   1
   2  15  -1 8632.57 484.002   1
   2 -15  -1 7998.03 500.356   1
  -2  15   1 8453.51 518.140   1
  -2 -15   1 8084.56 472.848   1
  -2 -15   0-28.4645 144.859   1
  -2  15   0 104.893 167.636   1
   2  15   0 479.429 183.713   1
   2 -15   0-82.5784 150.287   1
  -2 -15  -1 8498.57 499.467   1
   2  15   1 7571.51 508.294   1
  -2 -15  -2 1659.34 222.473   1
  -2  15  -2 1236.91 142.210   1
   2  15   2 1688.13 254.555   1
   2 -15   2 1136.08 133.572   1
  -2 -15  -3 3869.08 324.489   1
   2  15   3 3280.21 338.777   1
   2  15   5 144.237 241.409   1
  -2 -15  -5 42.0701 217.916   1
   2  15   6 276.346 238.922   1
  -2 -15  -6 395.730 222.509   1
   2  15   7 2164.46 305.107   1
  -2 -15  -7 2464.90 306.703   1
  -2 -15  -8 4430.35 392.411   1
   2  15   8 4334.77 430.657   1
   2  15  10 1526.07 334.517   1
  -2 -15 -10 2204.32 312.133   1
   2  15  11 2735.15 376.050   1
  -2 -15 -11 2976.58 336.452   1
   2  15  12 495.713 312.023   1
  -2 -15 -12 128.359 251.834   1
   2  15  13 914.068 314.758   1
  -2 -15 -13 233.675 268.092   1
   2  15  14 178.001 290.290   1
  -2 -15 -14 498.069 260.212   1
   2  15  15 684.656 332.732   1
  -2 -15 -15 184.694 275.990   1
   2  15  16 1818.08 380.951   1
  -2 -15 -16 1770.35 332.729   1
   2  15  18 443.032 288.850   1
  -2 -15 -18 1423.98 293.341   1
   2  15  19 87.8427 279.526   1
  -2 -15 -19-236.029 247.385   1
   2  15  20 2603.39 377.901   1
  -2 -15 -20 2312.65 327.504   1
   2  15  21 797.960 331.830   1
  -2 -15 -21 615.917 283.309   1
   2  15  22 897.442 342.920   1
  -2 -15 -22 1086.03 291.193   1
   2  15  23-275.033 318.209   1
  -2 -15 -23-198.039 253.404   1
   2 -16 -22-151.481 256.216   1
  -2  16  22 28.2749 300.873   1
   2 -16 -21 231.183 283.031   1
  -2  16  21 1065.48 374.520   1
   2 -16 -20 339.823 256.484   1
  -2  16  20 263.735 306.149   1
   2 -16 -19 424.130 297.204   1
  -2  16  19-148.607 339.577   1
   2 -16 -18 590.026 279.025   1
  -2  16  18 90.0679 324.442   1
   2 -16 -17 189.198 254.490   1
  -2  16  17 393.304 304.060   1
   2 -16 -15 571.057 286.091   1
  -2  16  15 365.299 333.813   1
   2 -16 -14 868.560 303.107   1
  -2  16  14 881.202 345.962   1
   2 -16 -13 215.966 273.413   1
   2 -16 -12 803.057 282.721   1
  -2  16  12 599.408 290.543   1
   2 -16 -11 1004.99 282.544   1
  -2  16  11 947.270 307.810   1
   2 -16 -10 51.9907 244.457   1
  -2  16  10-233.246 283.216   1
   2 -16  -9 1226.65 284.893   1
  -2  16   9 601.039 292.254   1
   2 -16  -8 1174.11 271.289   1
  -2  16   8 1256.29 316.771   1
   2 -16  -7 1964.72 292.081   1
  -2  16   7 1700.07 307.823   1
  -2  16   6 5216.87 423.715   1
   2 -16  -6 4139.94 381.127   1
  -2  16   5 3947.48 384.371   1
   2 -16  -5 4270.44 366.167   1
  -2  16   4 2466.09 295.861   1
   2 -16  -4 2426.49 285.624   1
  -2  16   3 807.827 219.357   1
   2 -16  -3 593.260 208.988   1
   2  16  -2 1714.32 182.119   1
  -2  16   2 2204.80 263.043   1
   2 -16  -2 2009.05 244.757   1
   2  16  -1 1607.92 203.423   1
  -2  16   1 1790.47 233.862   1
  -2 -16   1 1753.81 189.357   1
   2 -16  -1 1954.38 233.541   1
   2  16   0 5627.57 402.873   1
   2 -16   0 5540.60 386.329   1
  -2 -16   0 6358.07 391.926   1
  -2  16   0 6122.94 407.295   1
  -2 -16  -1 2267.89 251.584   1
   2  16   1 2566.44 273.151   1
  -2 -16  -2 1636.82 239.179   1
  -2  16  -2 1271.19 137.652   1
   2  16   4 3170.53 333.026   1
  -2 -16  -4 3081.34 315.169   1
  -2 -16  -5 4839.55 383.957   1
   2  16   5 4083.96 400.945   1
  -2 -16  -6 4562.94 391.155   1
   2  16   6 4593.75 419.414   1
   2  16   7 1907.13 307.647   1
  -2 -16  -7 2016.76 288.164   1
   2  16   8 718.890 298.643   1
  -2 -16  -8 1026.16 251.551   1
   2  16   9 962.663 308.189   1
  -2 -16  -9 575.295 237.011   1
   2  16  10 404.184 292.071   1
  -2 -16 -10 765.176 265.747   1
   2  16  11 498.276 296.052   1
  -2 -16 -11 828.943 274.226   1
   2  16  12 533.070 307.782   1
  -2 -16 -12 78.7647 254.609   1
   2  16  13 626.971 313.606   1
  -2 -16 -13 185.225 256.898   1
   2  16  14 1498.81 325.848   1
  -2 -16 -14 1199.81 287.940   1
   2  16  15 840.491 344.528   1
  -2 -16 -15 615.254 289.307   1
   2  16  17 416.666 308.532   1
  -2 -16 -17 159.898 250.146   1
   2  16  18 1062.04 356.996   1
  -2 -16 -18 503.466 284.788   1
   2  16  19 787.766 351.770   1
  -2 -16 -19 26.2614 274.579   1
   2  16  20 805.052 355.927   1
  -2 -16 -20 802.578 298.762   1
   2  16  21 424.610 333.906   1
  -2 -16 -21 484.201 284.604   1
   2  16  22 694.375 332.078   1
  -2 -16 -22-249.918 267.925   1
   2 -17 -21-127.858 271.464   1
  -2  17  21 342.661 340.685   1
   2 -17 -20-130.214 274.870   1
  -2  17  20 904.270 347.013   1
   2 -17 -19-53.0031 250.717   1
  -2  17  19-29.6784 306.638   1
   2 -17 -18 1666.17 339.520   1
  -2  17  18 2016.52 397.902   1
   2 -17 -17 487.356 285.823   1
  -2  17  17 182.218 340.788   1
   2 -17 -16 736.743 281.860   1
  -2  17  16 703.797 325.061   1
   2 -17 -15 301.491 277.946   1
  -2  17  15 891.239 331.941   1
   2 -17 -14 494.039 279.986   1
  -2  17  14 738.789 319.331   1
   2 -17 -13 547.852 295.159   1
  -2  17  13 430.045 326.126   1
   2 -17 -11 2031.44 322.718   1
  -2  17  11 2214.85 356.562   1
   2 -17 -10 482.370 261.593   1
  -2  17  10 209.492 281.920   1
   2 -17  -9 843.946 272.130   1
  -2  17   9 410.702 287.385   1
   2 -17  -7 377.056 263.405   1
  -2  17   7 249.583 291.929   1
   2 -17  -6 653.010 238.481   1
  -2  17   6 479.969 261.895   1
   2 -17  -5 277.780 221.940   1
  -2  17   5 229.673 240.261   1
   2 -17  -4 4218.67 376.034   1
  -2  17   4 5248.63 417.640   1
  -2  17   2 124.664 220.101   1
   2  17   1 1739.85 261.917   1
   2  17   2 364.923 230.140   1
  -2 -17  -4 4572.08 385.929   1
   2  17   4 4592.72 406.369   1
  -2 -17  -5 184.456 213.775   1
   2  17   5 309.448 248.580   1
  -2 -17  -6 837.161 260.169   1
   2  17   6 294.855 261.812   1
  -2 -17  -7 123.431 235.019   1
   2  17   7 138.392 259.537   1
  -2 -17  -8 6854.99 493.821   1
   2  17   8 6114.23 509.040   1
  -2 -17  -9 413.185 253.587   1
   2  17   9 319.435 282.616   1
  -2 -17 -10 603.655 265.181   1
   2  17  10 649.247 300.141   1
  -2 -17 -11 2209.39 317.352   1
   2  17  11 2027.78 351.847   1
  -2 -17 -13 242.805 261.452   1
   2  17  13 120.917 310.872   1
  -2 -17 -14 650.030 272.792   1
   2  17  14 574.800 316.278   1
  -2 -17 -16 593.505 277.307   1
   2  17  16 1141.40 329.505   1
  -2 -17 -17 375.407 287.951   1
   2  17  17 417.044 342.864   1
  -2 -17 -18 1458.84 320.431   1
   2  17  18 2061.93 376.077   1
  -2 -17 -19 52.3901 251.529   1
   2  17  19-203.647 300.590   1
  -2 -17 -20 283.554 248.511   1
   2  17  20 716.118 323.876   1
  -2 -17 -21-25.2898 262.028   1
   2  17  21-281.115 335.436   1
  -2  18  20 345.895 357.045   1
  -2  18  18 750.315 326.561   1
  -2  18  16 400.156 316.604   1
   2 -18 -16 137.795 238.820   1
  -2  18  15 961.854 349.667   1
   2 -18 -15 638.886 278.319   1
  -2  18  14 560.883 347.875   1
   2 -18 -14 502.244 269.063   1
  -2  18  13 624.160 320.366   1
   2 -18 -13 167.662 238.025   1
  -2  18  12 465.947 339.017   1
  -2  18  10 1067.99 311.337   1
  -2  18   9 239.661 296.964   1
  -2  18   8 909.372 295.326   1
   2  18   8 759.804 304.822   1
   2  18   9 89.2379 308.133   1
   2  18  10 662.776 319.032   1
  -2 -18 -12 54.8559 267.528   1
   2  18  12 580.429 312.724   1
  -2 -18 -13 385.536 272.048   1
   2  18  13 489.506 318.342   1
  -2 -18 -14 549.791 283.570   1
   2  18  14 793.991 334.786   1
  -2 -18 -15 793.153 303.049   1
   2  18  15 850.678 356.936   1
  -2 -18 -16 135.878 266.356   1
   2  18  16 241.553 317.544   1
  -2 -18 -17 484.385 285.826   1
   2  18  17 807.511 337.944   1
  -2 -18 -18-132.634 253.394   1
   2  18  18 1415.57 351.174   1
   2  18  19 203.182 325.460   1
   2  18  20 627.277 358.975   1
  -3   0  27 420.626 308.772   1
   3   0 -27 464.054 304.034   1
  -3   0  25-30.0849 289.718   1
   3   0 -25-81.9253 272.740   1
  -3   0  24 869.252 297.166   1
   3   0 -24 1244.60 298.338   1
  -3   0  22-58.6628 285.970   1
   3   0 -22 525.828 274.634   1
  -3   0  21 230.228 300.633   1
   3   0 -21 335.351 268.213   1
  -3   0  20 366.074 281.655   1
   3   0 -20 679.305 247.129   1
  -3   0  18 1698.97 302.571   1
   3   0 -18 1516.76 258.559   1
  -3   0  17 25.6588 246.561   1
   3   0 -17 366.371 237.380   1
  -3   0  16-148.189 276.298   1
   3   0 -16-132.245 237.938   1
   3   0 -15-422.813 241.805   1
  -3   0  14 383.581 237.098   1
   3   0 -14 544.554 219.284   1
  -3   0  12 9161.09 580.264   1
   3   0 -12 9675.99 565.471   1
  -3   0  11 114.559 185.539   1
   3   0 -11 119.402 174.982   1
  -3   0  10 3264.01 292.250   1
   3   0 -10 3212.08 276.838   1
  -3   0   9-165.358 158.783   1
   3   0  -9 74.3653 149.351   1
  -3   0   8 24100.7 1260.98   1
   3   0  -8 25215.0 1254.29   1
  -3   0   7-110.919 152.364   1
   3   0  -7 138.459 157.930   1
   3   0  -6 9372.62 540.904   1
  -3   0   6 9881.58 546.029   1
   3   0  -4 11390.5 612.769   1
  -3   0   4 11590.5 615.166   1
   3   0  -3-8.79907 119.131   1
  -3   0   3 28.3880 118.320   1
   3   0  -2 86436.9 4202.34   1
  -3   0   2 88754.5 4203.39   1
   3   0  -1 198.431 134.032   1
  -3   0   1 135.540 150.499   1
   3   0   0 106.039 144.601   1
  -3   0   0-131.978 134.658   1
   3   0   1 77.6173 112.718   1
  -3   0  -1 30.8612 103.250   1
  -3   0  -2 90016.0 4371.77   1
   3   0   2 92685.6 4375.18   1
  -3   0  -3-76.7858 119.684   1
   3   0   3 97.9424 113.238   1
  -3   0  -4 10254.8 566.393   1
   3   0   4 10517.4 569.434   1
  -3   0  -6 9231.86 513.201   1
   3   0   6 9405.21 522.306   1
  -3   0  -7 35.7776 136.792   1
   3   0   7-131.678 167.750   1
   3   0   8 24705.6 1211.46   1
  -3   0  -8 22628.4 1188.77   1
  -3   0  -9 97.2868 133.844   1
   3   0   9-48.1172 158.010   1
   3   0  10 3692.57 300.791   1
  -3   0 -10 3429.78 277.239   1
  -3   0 -11-97.7272 163.157   1
   3   0  11-72.5870 181.766   1
   3   0  12 9168.28 555.716   1
  -3   0 -12 8664.12 533.318   1
   3   0  14 281.129 225.638   1
  -3   0 -14 356.133 194.752   1
   3   0  15 344.623 223.329   1
  -3   0 -15 58.7665 193.700   1
   3   0  16 146.166 228.471   1
   3   0  17 25.5478 236.620   1
  -3   0 -17 212.519 196.863   1
   3   0  18 1529.23 321.567   1
  -3   0 -18 2511.12 295.787   1
   3   0  20 390.062 286.265   1
  -3   0 -20 388.488 231.810   1
   3   0  21 114.255 256.960   1
  -3   0 -21 174.635 227.427   1
   3   0  22 87.3105 264.387   1
  -3   0 -22 153.108 250.045   1
   3   0  24 1608.41 356.713   1
  -3   0 -24 1715.58 334.319   1
   3   0  25 149.993 300.648   1
  -3   0 -25 346.676 291.341   1
   3   0  27 150.173 295.909   1
  -3   0 -27-297.610 284.470   1
  -3   1  28 2009.39 366.986   1
   3  -1 -28 1691.90 347.450   1
  -3   1  27 1252.91 342.224   1
   3  -1 -27 460.385 305.976   1
  -3  -1  26 272.469 290.845   1
  -3   1  26 509.544 310.628   1
   3   1 -26 357.617 287.390   1
   3  -1 -26 924.930 322.992   1
  -3  -1  25 331.943 310.202   1
  -3   1  25 540.979 315.194   1
   3  -1 -25 162.759 281.847   1
   3   1 -25 821.632 295.695   1
  -3   1  24 1978.00 348.243   1
  -3  -1  24 2304.30 360.725   1
   3  -1 -24 2562.32 340.419   1
   3   1 -24 1765.48 324.717   1
  -3   1  23 2560.56 367.008   1
  -3  -1  23 2272.10 364.674   1
   3  -1 -23 2456.00 335.596   1
   3   1 -23 2089.08 337.150   1
  -3   1  22 1265.13 332.221   1
  -3  -1  22 203.770 263.997   1
   3   1 -22 972.009 284.237   1
   3  -1 -22 578.381 279.156   1
  -3   1  21 752.577 306.483   1
  -3  -1  21 571.200 280.590   1
   3   1 -21 513.978 246.569   1
   3  -1 -21 1344.96 304.865   1
  -3  -1  20 779.566 299.684   1
  -3   1  20 198.147 251.003   1
   3   1 -20 501.127 262.354   1
   3  -1 -20 934.779 259.913   1
  -3   1  19 6185.88 481.737   1
  -3  -1  19 5776.50 467.306   1
   3   1 -19 5152.89 434.240   1
   3  -1 -19 5430.43 449.222   1
  -3   1  18 2014.77 303.187   1
  -3  -1  18 1049.50 291.473   1
   3   1 -18 1481.48 281.773   1
  -3  -1  17 430.014 272.471   1
  -3   1  17 364.278 292.382   1
   3  -1 -17 23.3029 260.199   1
   3   1 -17 22.6100 225.362   1
  -3   1  16 2963.66 339.331   1
  -3  -1  16 3108.02 340.400   1
   3  -1 -16 2609.20 306.116   1
   3   1 -16 3102.54 318.537   1
   3   1 -15 3937.32 342.622   1
  -3  -1  15 4313.76 369.100   1
  -3   1  15 4176.49 365.375   1
   3  -1 -15 3307.37 321.110   1
  -3   1  14-23.1073 208.489   1
   3  -1 -14 41.3872 189.168   1
  -3   1  13 2378.02 282.480   1
   3   1 -13 2860.34 273.264   1
   3  -1 -13 2326.77 259.676   1
   3   1 -12 13113.7 706.993   1
  -3  -1  12 12609.4 720.446   1
  -3   1  12 12505.9 734.079   1
   3  -1 -12 11726.6 710.896   1
  -3   1  11 78.8561 167.061   1
  -3  -1  11 293.607 180.887   1
   3  -1 -11 158.570 159.627   1
   3   1 -11 49.5138 155.801   1
  -3  -1  10 6102.24 412.160   1
  -3   1  10 5796.44 418.281   1
   3   1 -10 5889.99 390.992   1
   3  -1 -10 6278.74 405.254   1
  -3  -1   9 3057.62 275.787   1
  -3   1   9 3792.37 306.124   1
   3   1  -9 3754.49 277.942   1
   3  -1  -9 3619.54 282.946   1
  -3  -1   8 759.073 168.666   1
  -3   1   8 1027.23 206.208   1
   3  -1  -8 762.164 171.614   1
   3   1  -8 495.941 140.622   1
  -3  -1   7 1094.68 166.461   1
  -3   1   7 997.108 209.759   1
   3   1  -7 728.582 146.477   1
   3  -1  -7 969.593 169.532   1
  -3   1   6 8570.15 488.340   1
   3  -1  -6 7986.55 476.381   1
  -3   1   5 9167.75 576.007   1
   3  -1  -5 11703.9 577.177   1
  -3  -1   4 2659.85 219.132   1
   3   1  -4 2324.26 204.849   1
   3   1  -3 92.4417 137.817   1
   3  -1  -3 174.993 148.679   1
  -3  -1   3 298.104 151.028   1
  -3   1   3 350.842 157.343   1
   3   1  -2 26312.1 1353.51   1
   3  -1  -2 27152.8 1356.35   1
  -3  -1   2 28594.5 1356.58   1
  -3   1   2 27960.2 1364.38   1
   3   1  -1 69618.2 3347.12   1
   3  -1  -1 75266.5 3350.42   1
  -3   1   1 66481.9 3349.75   1
  -3  -1   1 67471.4 3347.88   1
   3  -1   0 49802.7 2640.49   1
   3   1   0 56074.5 2639.97   1
  -3   1   0 54985.3 2639.33   1
  -3  -1   0 58086.8 2643.17   1
  -3  -1  -1 69897.6 3273.73   1
  -3   1  -1 67664.9 3273.28   1
   3  -1   1 66699.0 3273.14   1
   3   1   1 68118.7 3274.36   1
  -3   1  -2 25696.9 1350.84   1
  -3  -1  -2 28118.7 1357.06   1
   3   1   2 29509.2 1359.54   1
   3  -1   2 27186.1 1353.81   1
  -3   1  -3 145.760 118.307   1
  -3  -1  -3 98.3745 136.572   1
   3   1   3 160.969 148.366   1
   3  -1   3 269.300 120.418   1
  -3   1  -4 2425.33 204.520   1
   3  -1   4 2695.18 222.044   1
  -3   1  -5 10098.5 559.898   1
  -3  -1  -5 10526.2 572.365   1
   3   1   5 10718.9 584.733   1
   3  -1   5 10806.8 571.019   1
  -3  -1  -6 9266.29 505.722   1
   3   1   6 8454.00 511.363   1
  -3  -1  -7 1033.95 161.761   1
  -3   1  -7 1084.71 157.215   1
   3  -1   7 932.889 162.052   1
   3   1   7 766.566 166.837   1
  -3  -1  -8 925.121 172.595   1
  -3   1  -8 372.697 140.870   1
   3   1   8 869.758 198.324   1
   3  -1   8 584.391 156.516   1
   3  -1   9 4031.39 296.571   1
   3   1   9 3298.63 297.634   1
  -3   1  -9 3653.77 270.226   1
  -3  -1  -9 3627.76 282.444   1
   3  -1  10 5631.67 389.114   1
   3   1  10 5715.73 409.424   1
  -3   1 -10 6169.01 380.686   1
  -3  -1 -10 5920.18 394.686   1
  -3  -1 -11 186.048 187.301   1
  -3   1 -11 281.679 163.931   1
   3  -1  11 156.897 170.508   1
   3   1  11 56.5366 193.910   1
   3   1  12 11899.4 706.696   1
   3  -1  12 12421.6 697.532   1
  -3  -1 -12 11992.3 691.883   1
  -3   1 -12 11894.2 678.337   1
   3  -1  13 2356.24 261.455   1
   3   1  13 2127.69 277.370   1
  -3  -1 -13 2708.27 275.399   1
  -3   1 -13 2829.80 255.630   1
   3   1  14 111.002 234.536   1
  -3  -1 -14-153.925 197.292   1
   3   1  15 4041.79 377.729   1
   3  -1  15 2959.33 342.797   1
  -3  -1 -15 3946.68 343.039   1
  -3   1 -15 4014.50 329.802   1
   3  -1  16 3650.62 367.331   1
  -3   1 -16 3767.65 332.259   1
  -3  -1 -16 3590.87 339.530   1
   3  -1  17 351.113 259.117   1
   3   1  17-129.854 237.409   1
  -3   1 -17 84.3499 211.167   1
  -3  -1 -17-194.420 194.909   1
   3  -1  18 1222.41 286.694   1
   3   1  18 855.256 273.211   1
  -3   1 -18 1646.78 262.546   1
  -3  -1 -18 1386.28 247.833   1
  -3   1 -19 5592.43 426.600   1
   3  -1  19 4474.84 434.317   1
   3   1  19 5208.71 442.072   1
  -3  -1 -19 5408.07 423.207   1
   3   1  20 1039.23 308.131   1
   3  -1  20 552.795 267.965   1
  -3   1 -20 916.247 248.103   1
  -3  -1 -20 660.706 257.420   1
   3  -1  21 851.775 284.449   1
   3   1  21 890.232 311.380   1
  -3   1 -21 1043.77 279.990   1
  -3  -1 -21 802.260 275.107   1
   3  -1  22 725.203 299.339   1
   3   1  22 817.270 315.320   1
  -3   1 -22 1044.04 292.395   1
  -3  -1 -22 766.410 293.327   1
   3  -1  23 2299.03 365.375   1
   3   1  23 1418.64 347.821   1
  -3   1 -23 2081.72 335.222   1
   3  -1  24 2090.39 369.268   1
   3   1  24 2083.01 343.926   1
  -3   1 -24 2752.14 346.783   1
  -3  -1 -24 1759.93 312.750   1
   3  -1  25 572.390 296.301   1
   3   1  25 387.942 302.376   1
  -3   1 -25 26.8759 270.246   1
  -3  -1 -25 318.261 275.783   1
   3  -1  26 484.421 314.564   1
   3   1  26 387.819 310.752   1
  -3   1 -26-326.275 291.038   1
   3   1  27 833.012 324.354   1
  -3  -1 -27 641.123 302.005   1
   3   1  28 265.940 232.337   1
  -3  -1 -28 1120.29 314.007   1
  -3   2  28 205.017 294.931   1
   3  -2 -28 79.7540 293.519   1
  -3   2  27 177.702 299.021   1
   3  -2 -27 80.6322 301.942   1
  -3   2  26 1553.90 341.805   1
   3  -2 -26 1726.02 340.699   1
   3   2 -26 2048.29 352.666   1
  -3  -2  25 3823.18 419.344   1
   3   2 -25 3705.80 398.590   1
  -3   2  24 479.480 283.308   1
  -3  -2  24 955.131 315.929   1
   3  -2 -24 1235.43 286.247   1
  -3   2  23 387.235 286.109   1
  -3  -2  23-88.3297 270.128   1
   3   2 -23-26.7172 264.762   1
   3  -2 -23 372.744 258.725   1
  -3  -2  22 1240.19 317.985   1
   3   2 -22 1049.70 299.633   1
  -3   2  21 261.109 311.739   1
  -3  -2  21 253.947 271.054   1
   3  -2 -21 310.651 285.878   1
   3   2 -21-25.5989 242.318   1
  -3   2  20 3217.30 368.238   1
   3  -2 -20 3004.01 333.137   1
  -3   2  19 1699.23 322.386   1
  -3  -2  19 1040.52 278.439   1
   3   2 -19 866.695 253.480   1
   3  -2 -19 947.955 280.809   1
  -3  -2  18-154.393 256.995   1
   3   2 -18 255.416 249.418   1
  -3   2  17 52.7679 267.186   1
  -3  -2  17 272.624 256.872   1
   3   2 -17 66.8955 240.244   1
   3  -2 -17 402.366 277.665   1
  -3   2  16 2988.67 328.969   1
  -3  -2  16 2677.96 323.139   1
   3   2 -16 2751.24 296.308   1
   3  -2 -16 2245.67 295.506   1
   3   2 -15 9219.93 581.128   1
  -3  -2  15 9886.45 609.777   1
  -3   2  15 9430.56 617.148   1
   3  -2 -15 9497.88 600.570   1
  -3   2  14 13241.7 810.741   1
   3  -2 -14 14444.8 803.823   1
  -3   2  13 2101.59 288.024   1
  -3  -2  13 2495.42 276.569   1
   3  -2 -13 1925.71 264.005   1
  -3  -2  12 1034.18 205.763   1
   3   2 -12 1074.75 194.429   1
   3   2 -11 9986.38 585.950   1
  -3   2  11 10100.2 620.709   1
   3  -2 -11 10064.2 601.921   1
   3   2 -10 11126.8 590.875   1
  -3  -2  10 9825.74 596.743   1
  -3   2  10 10367.1 623.553   1
   3  -2 -10 10072.5 598.774   1
   3   2  -9 2232.42 212.687   1
  -3  -2   9 2208.70 223.059   1
   3  -2  -9 2267.81 230.356   1
  -3  -2   8 5863.40 368.235   1
  -3   2   8 5302.64 395.425   1
   3   2  -8 5592.29 349.096   1
   3  -2  -8 5463.93 384.073   1
  -3  -2   7 6578.05 392.075   1
  -3   2   7 6983.49 423.080   1
   3   2  -7 5871.39 375.423   1
   3  -2  -7 6033.16 394.265   1
  -3   2   6 198.545 168.109   1
   3  -2  -6 360.064 165.435   1
   3   2  -5 1868.09 170.768   1
   3  -2  -5 1310.16 174.700   1
  -3   2   5 1245.80 191.647   1
  -3  -2   5 1272.15 168.190   1
   3   2  -4 3576.74 248.672   1
  -3  -2   4 3657.09 257.997   1
  -3  -2   3 30497.4 1435.15   1
   3   2  -3 26520.8 1431.46   1
   3  -2  -3 28416.1 1444.47   1
  -3   2   3 31753.0 1452.33   1
  -3  -2   2 12723.3 664.665   1
   3   2  -2 12618.4 666.335   1
  -3   2   2 12457.0 677.563   1
   3  -2  -2 13709.3 676.665   1
   3  -2  -1 32945.0 1596.26   1
  -3   2   1 32664.1 1597.69   1
   3   2  -1 31259.8 1593.37   1
  -3  -2   1 33463.1 1594.51   1
  -3  -2   0-23.5813 109.057   1
   3   2   0 24.0063 117.076   1
  -3   2   0 135.819 138.825   1
   3  -2   0 7.63738 124.266   1
   3  -2   1 32889.9 1626.89   1
  -3  -2  -1 33509.9 1631.47   1
   3   2   1 34143.6 1633.73   1
  -3   2  -1 32940.3 1628.35   1
   3  -2   2 13040.7 668.498   1
  -3  -2  -2 12679.8 675.257   1
   3   2   2 11580.6 679.066   1
  -3   2  -2 14366.4 669.800   1
   3  -2   3 30893.9 1464.11   1
  -3  -2  -3 27115.4 1470.78   1
   3   2   3 29708.9 1477.63   1
  -3   2  -3 31047.1 1461.41   1
  -3   2  -4 3767.50 252.000   1
   3  -2   4 3741.77 252.148   1
  -3   2  -5 1079.71 155.442   1
  -3  -2  -5 1581.77 177.901   1
   3   2   5 1057.44 178.089   1
   3  -2   5 1317.60 155.403   1
  -3  -2  -6 367.721 156.015   1
   3   2   6-81.2140 154.420   1
   3   2   7 5624.85 375.921   1
  -3  -2  -7 5027.45 351.277   1
  -3   2  -7 5756.53 348.737   1
   3  -2   7 6299.17 361.541   1
   3   2   8 5078.94 369.391   1
  -3   2  -8 5250.00 335.988   1
  -3  -2  -8 5775.35 360.848   1
   3  -2   8 5377.00 348.673   1
  -3   2  -9 2135.70 203.553   1
  -3  -2  -9 2148.82 230.687   1
   3   2   9 2440.34 260.148   1
   3  -2   9 1672.64 209.687   1
   3   2  10 11110.6 631.314   1
   3  -2  10 10818.9 603.067   1
  -3  -2 -10 10632.1 608.392   1
  -3   2 -10 9709.42 584.052   1
   3   2  11 9283.64 568.530   1
   3  -2  11 8800.47 539.315   1
  -3   2 -11 8862.61 525.995   1
  -3  -2 -11 9589.28 555.439   1
  -3   2 -12 1143.06 187.210   1
   3  -2  12 824.363 191.933   1
   3   2  13 1538.70 256.836   1
   3  -2  13 1894.95 244.231   1
   3  -2  14 12764.2 749.801   1
   3   2  14 12980.3 774.979   1
  -3   2 -14 12452.6 723.931   1
  -3  -2 -14 13592.0 755.116   1
   3  -2  15 10141.4 614.151   1
   3   2  15 9775.14 620.295   1
  -3   2 -15 8442.40 568.622   1
  -3  -2 -15 9950.61 595.482   1
   3  -2  16 3493.06 345.593   1
   3   2  16 2480.62 326.032   1
  -3   2 -16 3080.15 293.913   1
  -3  -2 -16 3108.02 307.209   1
   3   2  17 316.522 243.634   1
   3  -2  17-24.6050 263.845   1
  -3   2 -17 144.797 212.311   1
  -3  -2 -17 307.305 204.731   1
   3  -2  18 586.907 269.497   1
  -3   2 -18 220.867 227.149   1
   3  -2  19 582.414 277.577   1
   3   2  19 996.884 309.299   1
  -3  -2 -19 1078.33 267.548   1
  -3   2 -19 1246.48 252.408   1
   3   2  20 2631.11 380.864   1
  -3  -2 -20 3746.96 375.910   1
   3  -2  21 141.028 272.907   1
   3   2  21 230.615 298.300   1
  -3   2 -21 568.741 257.310   1
  -3  -2 -21 402.048 277.868   1
   3  -2  22 924.550 311.621   1
  -3   2 -22 1193.49 288.536   1
   3  -2  23 29.4066 274.026   1
   3   2  23 325.003 275.322   1
  -3   2 -23 104.046 266.075   1
  -3  -2 -23 25.9312 249.770   1
   3   2  24 1246.36 339.114   1
  -3  -2 -24 1781.18 315.679   1
   3  -2  25 2812.88 384.629   1
  -3   2 -25 3086.61 369.186   1
   3   2  26 681.897 299.412   1
  -3  -2 -26 1533.52 312.290   1
   3   2  27 176.718 287.788   1
  -3  -2 -27 740.463 295.344   1
   3   2  28 379.246 309.092   1
  -3  -2 -28 78.8602 305.345   1
  -3   3  29-57.0110 267.241   1
   3  -3 -29 181.094 273.978   1
  -3   3  28 522.048 289.590   1
   3  -3 -28 710.742 288.205   1
  -3   3  27 971.607 300.694   1
   3  -3 -27 744.255 299.984   1
  -3   3  26 118.886 269.531   1
   3  -3 -26 534.870 273.270   1
  -3   3  25 448.351 283.551   1
   3  -3 -25 401.924 272.009   1
   3   3 -25 496.574 283.646   1
  -3   3  24-29.8935 304.982   1
  -3  -3  24 59.7460 279.235   1
   3   3 -24 461.512 269.712   1
   3  -3 -24-53.4341 284.334   1
  -3  -3  23 642.730 305.068   1
  -3   3  23 653.455 330.903   1
   3   3 -23 559.374 269.949   1
   3  -3 -23 212.126 294.956   1
  -3  -3  22 1369.44 308.904   1
  -3   3  22 1827.27 360.591   1
   3   3 -22 1510.49 310.660   1
   3  -3 -22 1577.79 327.473   1
  -3  -3  21 278.860 287.622   1
  -3   3  21 320.139 280.498   1
   3   3 -21 152.008 255.324   1
  -3  -3  20 1243.01 293.354   1
   3  -3 -20 1641.72 302.069   1
   3   3 -20 1895.16 297.281   1
  -3   3  19 253.009 285.644   1
  -3  -3  19 78.5451 242.845   1
   3  -3 -19 503.537 274.583   1
   3   3 -19 403.963 244.081   1
  -3   3  18 961.156 276.836   1
  -3  -3  18 830.722 269.469   1
   3  -3 -18 1108.99 252.570   1
   3   3 -18 1050.71 249.294   1
  -3  -3  17 168.724 244.337   1
   3   3 -17 393.678 227.522   1
  -3  -3  16 1240.95 257.517   1
  -3   3  16 1324.40 313.830   1
   3  -3 -16 1371.33 281.256   1
   3   3 -16 1376.26 241.554   1
  -3   3  15 1280.35 266.789   1
   3  -3 -15 1348.17 240.400   1
  -3  -3  14 513.004 226.554   1
  -3   3  14 193.403 216.320   1
   3  -3 -14 324.555 204.619   1
   3   3 -14 784.794 204.665   1
  -3  -3  13 1292.04 226.115   1
  -3   3  13 695.627 233.490   1
   3  -3 -13 913.106 226.434   1
   3   3 -12 12034.2 672.165   1
  -3  -3  12 13149.6 693.483   1
   3  -3 -12 12760.1 701.640   1
  -3  -3  11 1926.03 225.735   1
  -3   3  11 2187.62 279.338   1
   3  -3 -11 1826.00 249.597   1
  -3  -3  10 1904.20 213.621   1
  -3   3  10 1611.85 226.154   1
   3   3 -10 1783.86 196.598   1
   3  -3 -10 1624.09 204.802   1
   3   3  -9 10100.0 553.593   1
  -3   3   9 9588.74 591.398   1
   3  -3  -9 9506.73 576.138   1
   3   3  -8 2151.03 199.225   1
   3  -3  -8 2412.16 227.296   1
  -3   3   8 2278.98 231.231   1
  -3  -3   8 2904.28 226.665   1
   3  -3  -7 1912.16 230.992   1
  -3   3   7 2206.58 253.739   1
   3   3  -6 14575.3 714.808   1
   3  -3  -6 12637.6 733.255   1
  -3   3   6 13559.0 746.942   1
  -3  -3   6 13516.9 714.942   1
  -3  -3   5 25719.7 1246.64   1
   3   3  -5 25322.2 1243.21   1
   3  -3  -5 23873.8 1259.98   1
  -3   3   5 24632.3 1271.61   1
  -3  -3   4 13960.9 700.240   1
   3   3  -4 14020.8 699.075   1
   3  -3  -4 12849.2 715.165   1
  -3   3   4 13014.0 725.113   1
   3   3  -3 13266.8 668.698   1
  -3  -3   3 12453.2 672.128   1
  -3  -3   2 16501.2 881.992   1
   3   3  -2 16371.5 881.729   1
  -3   3   2 18731.3 898.730   1
   3  -3  -2 18696.4 892.889   1
  -3   3   1 3461.27 251.872   1
   3   3  -1 3485.58 239.967   1
   3  -3  -1 4090.56 251.492   1
  -3  -3   1 3584.43 243.921   1
   3  -3   0 3919.10 278.503   1
   3   3   0 4921.34 290.047   1
  -3   3   0 4941.75 299.001   1
  -3  -3   0 4513.36 285.336   1
   3  -3   1 3977.51 240.931   1
  -3  -3  -1 3406.78 247.183   1
   3   3   1 3284.26 258.332   1
  -3   3  -1 3504.40 240.972   1
   3  -3   2 18379.7 893.581   1
  -3  -3  -2 18618.9 908.131   1
  -3   3  -2 17013.3 893.399   1
   3   3   2 17243.0 912.841   1
  -3   3  -3 13384.4 699.972   1
   3  -3   3 14016.3 701.399   1
   3  -3   4 12096.7 670.506   1
   3   3   4 13145.5 693.188   1
  -3  -3  -4 13843.1 689.280   1
  -3   3  -4 13071.1 668.319   1
  -3   3  -5 24363.6 1226.29   1
  -3  -3  -5 23904.5 1247.82   1
   3  -3   5 25840.1 1232.75   1
   3   3   5 25012.5 1257.36   1
  -3   3  -6 13191.0 698.882   1
  -3  -3  -6 13193.7 726.104   1
   3  -3   6 14174.2 708.214   1
   3   3   6 13503.2 737.199   1
  -3  -3  -7 1717.20 200.750   1
   3   3   7 2285.12 239.684   1
  -3  -3  -8 2180.97 236.661   1
  -3   3  -8 1931.51 183.437   1
   3   3   8 2188.98 256.177   1
   3  -3   8 2185.96 200.908   1
   3  -3   9 10457.8 582.606   1
   3   3   9 11041.6 616.305   1
  -3  -3  -9 9892.79 595.756   1
  -3   3  -9 10029.1 565.502   1
  -3  -3 -10 2315.47 249.231   1
  -3   3 -10 1796.99 185.732   1
   3  -3  10 1640.76 193.196   1
   3   3  10 2027.75 269.052   1
  -3   3 -11 2318.16 209.060   1
  -3  -3 -11 2158.20 245.942   1
   3  -3  11 2183.39 220.189   1
   3   3  12 13390.2 760.141   1
   3  -3  12 11765.6 721.654   1
  -3   3 -12 13676.6 717.919   1
  -3  -3 -12 13263.1 744.952   1
   3   3  13 1025.52 229.669   1
   3  -3  13 1144.56 229.379   1
   3   3  14 443.948 227.037   1
   3  -3  14 596.702 205.465   1
  -3   3 -14 512.784 189.495   1
  -3  -3 -14 545.294 183.929   1
   3   3  15 1299.48 276.347   1
  -3  -3 -15 773.296 218.713   1
   3  -3  16 1055.82 255.681   1
   3   3  16 1391.17 296.124   1
  -3  -3 -16 1054.34 247.579   1
  -3   3 -16 1107.99 229.059   1
   3   3  17 214.260 263.348   1
   3  -3  17 384.672 249.909   1
  -3   3 -17 225.006 208.965   1
  -3  -3 -17 178.192 206.540   1
   3  -3  18 927.467 272.070   1
   3   3  18 931.346 263.610   1
  -3   3 -18 479.465 219.977   1
  -3  -3 -18 1025.13 243.870   1
   3   3  19 27.9519 268.652   1
   3  -3  19 444.325 251.975   1
  -3  -3 -19 314.432 245.093   1
  -3   3 -19 227.903 222.954   1
   3   3  20 1424.57 319.716   1
   3  -3  20 1491.85 305.738   1
  -3   3 -20 1305.66 257.491   1
  -3  -3 -20 1563.64 305.446   1
   3  -3  21 195.964 268.841   1
   3   3  21-173.674 304.343   1
  -3   3 -21 24.5703 231.089   1
  -3  -3 -21-454.203 279.807   1
   3  -3  22 1781.02 331.275   1
   3   3  22 1465.46 321.497   1
  -3   3 -22 1622.77 290.979   1
  -3  -3 -22 1512.90 294.050   1
   3  -3  23 469.490 282.317   1
   3   3  23 443.009 297.880   1
  -3   3 -23 26.0916 258.371   1
  -3  -3 -23 595.917 269.644   1
   3  -3  24 418.525 293.808   1
   3   3  24 976.309 346.334   1
  -3   3 -24 374.601 283.655   1
  -3  -3 -24 338.549 291.586   1
   3   3  25 502.614 307.666   1
  -3  -3 -25 366.715 272.062   1
   3   3  26 558.955 294.066   1
  -3  -3 -26 498.455 295.088   1
   3   3  28 605.251 311.794   1
  -3  -3 -28 674.891 298.056   1
   3   3  29 199.075 271.486   1
  -3  -3 -29-25.6740 295.091   1
  -3   4  29 308.999 320.358   1
   3  -4 -29 943.232 332.594   1
  -3   4  28 57.5311 316.136   1
   3  -4 -28 103.862 305.662   1
  -3   4  27 964.346 333.542   1
   3  -4 -27 552.131 315.010   1
  -3   4  26 1061.91 340.169   1
   3  -4 -26 716.358 321.609   1
  -3   4  25 1010.95 345.722   1
   3  -4 -25 799.315 326.002   1
   3   4 -24 1334.86 317.524   1
  -3  -4  23 586.649 300.062   1
  -3   4  23 504.484 300.426   1
   3   4 -23 106.396 256.977   1
   3  -4 -23-370.714 272.980   1
  -3  -4  22 57.0945 284.326   1
  -3   4  22-324.314 278.914   1
   3  -4 -22 131.742 246.238   1
   3   4 -22 129.482 255.813   1
   3   4 -20 4463.27 412.390   1
  -3  -4  20 4647.06 436.513   1
  -3   4  20 5678.15 475.953   1
   3  -4 -20 4955.31 439.704   1
  -3  -4  19 1669.85 284.102   1
   3   4 -19 2334.09 288.730   1
   3  -4 -19 1804.81 296.437   1
   3   4 -18 10378.3 628.910   1
  -3  -4  18 9945.32 639.502   1
  -3   4  18 10165.0 680.626   1
   3  -4 -18 9416.67 650.740   1
  -3  -4  17 2020.71 302.704   1
  -3   4  17 1898.64 311.662   1
   3  -4 -17 2451.78 305.402   1
   3   4 -17 2305.04 289.998   1
  -3   4  16 923.636 292.618   1
  -3  -4  16 1695.54 267.703   1
   3   4 -16 1581.16 234.891   1
   3  -4 -16 850.602 269.631   1
  -3   4  15 1023.80 297.975   1
  -3  -4  15 927.931 235.538   1
   3   4 -15 1379.72 223.351   1
   3  -4 -15 1187.41 297.363   1
   3   4 -14 20659.0 1033.64   1
  -3  -4  14 19700.2 1046.16   1
  -3   4  14 17650.2 1061.30   1
   3  -4 -14 18701.6 1050.87   1
  -3  -4  13 279.366 201.216   1
  -3   4  13-71.3306 233.124   1
   3  -4 -13-21.2108 206.255   1
   3   4 -13 523.113 185.695   1
  -3  -4  12-34.6380 161.407   1
  -3   4  12 159.444 227.516   1
   3   4 -12 172.877 147.836   1
   3  -4 -12 60.9591 204.066   1
  -3  -4  11 16968.6 889.749   1
   3   4 -11 16152.4 875.751   1
   3   4 -10 5570.77 346.902   1
  -3  -4  10 5846.52 363.812   1
  -3   4  10 4862.78 395.379   1
   3  -4 -10 4867.62 382.887   1
  -3   4   9-175.211 168.527   1
  -3  -4   9 120.818 125.843   1
   3  -4  -9 34.9162 155.945   1
   3   4  -8 6755.93 375.235   1
   3  -4  -8 5846.62 389.606   1
  -3   4   8 5762.91 404.731   1
  -3  -4   8 6023.02 376.423   1
  -3   4   7 11348.7 609.242   1
   3  -4  -7 9146.22 580.544   1
  -3  -4   6 9359.60 491.192   1
   3   4  -6 8820.93 483.038   1
   3  -4  -6 8363.25 517.054   1
  -3   4   6 8348.44 528.878   1
  -3  -4   5 7250.46 409.118   1
   3   4  -5 7318.78 405.149   1
   3  -4  -5 7202.46 430.153   1
  -3   4   5 6894.28 433.294   1
  -3  -4   4 15555.8 810.414   1
   3   4  -4 15714.3 808.901   1
   3  -4  -4 15950.5 833.156   1
  -3   4   4 16822.2 846.023   1
  -3  -4   3 15565.8 827.994   1
   3  -4  -3 17016.9 848.365   1
   3   4  -3 16663.2 831.648   1
  -3  -4   2 10922.6 598.509   1
   3   4  -2 12032.6 599.913   1
   3  -4  -1 17843.7 813.148   1
  -3  -4   1 16019.5 803.080   1
  -3   4   1 16024.8 811.829   1
   3  -4   0-58.1128 119.299   1
  -3   4   0 160.731 135.329   1
  -3  -4   0-77.0635 126.061   1
   3   4   0-80.5364 119.904   1
   3   4   1 16790.7 864.393   1
  -3   4  -1 18189.2 856.924   1
   3  -4   1 16401.4 850.205   1
  -3  -4  -1 16053.0 857.937   1
  -3   4  -2 10891.8 599.851   1
   3  -4   2 12338.0 602.240   1
   3  -4   3 15504.5 818.974   1
  -3  -4  -3 17176.9 846.240   1
   3   4   3 16705.8 850.952   1
  -3   4  -3 16220.8 820.693   1
   3  -4   4 14547.3 811.861   1
  -3  -4  -4 16527.8 839.875   1
  -3   4  -4 16087.8 810.348   1
  -3  -4  -5 6877.72 421.473   1
  -3   4  -5 7523.55 398.580   1
   3   4   5 7161.67 437.876   1
   3  -4   5 6950.81 396.101   1
   3   4   6 8902.10 525.356   1
  -3   4  -6 8781.78 474.042   1
  -3  -4  -6 8663.83 507.907   1
   3  -4   6 8825.87 481.125   1
   3   4   7 12577.3 697.470   1
  -3   4  -7 12278.7 645.921   1
  -3  -4  -7 10987.5 672.476   1
   3  -4   7 13077.3 653.632   1
   3   4   8 6003.71 418.135   1
  -3  -4  -8 5866.10 398.359   1
  -3   4  -9-44.5881 116.615   1
  -3  -4  -9-16.7921 153.006   1
   3   4   9 131.634 184.215   1
   3  -4   9 25.8016 124.590   1
   3  -4  10 5285.68 347.272   1
   3   4  10 5272.39 388.854   1
  -3  -4 -10 5157.20 372.428   1
  -3   4 -10 4777.38 328.739   1
   3  -4  11 18861.2 929.591   1
  -3   4 -11 16452.2 911.590   1
   3   4  12-175.262 245.010   1
   3  -4  12-81.9766 164.180   1
  -3   4 -12 132.019 152.318   1
  -3  -4 -12 19.5533 207.059   1
   3   4  13 619.611 246.953   1
   3  -4  13 479.407 197.862   1
  -3   4 -13 153.968 158.583   1
  -3  -4 -13 198.827 201.794   1
   3  -4  14 18602.8 990.034   1
   3   4  14 16528.4 1012.88   1
  -3  -4 -14 18382.2 996.642   1
  -3   4 -14 19095.9 975.754   1
   3  -4  15 1816.38 266.565   1
   3   4  15 982.406 289.601   1
  -3  -4 -15 1298.24 254.021   1
  -3   4 -15 988.354 207.042   1
   3   4  16 1378.68 316.033   1
  -3  -4 -16 1305.08 264.688   1
   3   4  17 2008.16 355.852   1
   3  -4  17 2740.86 315.369   1
  -3   4 -17 2027.33 266.817   1
  -3  -4 -17 2010.28 305.762   1
  -3   4 -18 9624.27 619.906   1
   3  -4  18 8804.61 633.573   1
  -3  -4 -18 9991.47 640.960   1
   3  -4  19 2008.98 297.118   1
   3   4  19 1748.59 309.615   1
  -3  -4 -19 1512.35 269.916   1
  -3   4 -19 1912.15 268.888   1
   3   4  20 3841.52 424.327   1
  -3  -4 -20 4769.64 425.615   1
  -3   4 -20 5049.81 400.175   1
   3  -4  20 4741.47 419.145   1
   3  -4  22-142.626 262.451   1
   3   4  22 205.405 283.402   1
  -3   4 -22-126.414 239.196   1
  -3  -4 -22 308.209 259.963   1
   3   4  23 383.535 305.633   1
   3  -4  23 146.429 277.934   1
  -3   4 -23 52.2370 247.888   1
  -3  -4 -23-51.7601 259.216   1
   3   4  25 764.232 296.182   1
  -3  -4 -25 1093.68 278.074   1
   3   4  26 437.786 312.277   1
  -3  -4 -26 598.582 293.993   1
   3   4  27 288.797 310.952   1
  -3  -4 -27-77.5243 297.625   1
   3   4  28 483.922 281.438   1
  -3  -4 -28 51.2575 265.048   1
   3   4  29 364.200 327.267   1
  -3  -4 -29 1694.59 351.136   1
  -3   5  28 482.828 285.133   1
   3  -5 -28 384.526 277.378   1
  -3   5  27 549.446 302.148   1
   3  -5 -27 546.347 270.721   1
  -3   5  25 1064.81 333.698   1
   3  -5 -25 1347.86 319.379   1
  -3   5  24 770.384 329.092   1
   3   5 -23 106.645 278.245   1
   3  -5 -23 26.4488 286.750   1
   3   5 -22 5379.49 449.387   1
  -3  -5  22 5284.78 464.853   1
  -3   5  22 4928.90 475.128   1
   3  -5 -22 5749.70 470.857   1
  -3   5  21 234.305 262.885   1
  -3  -5  21 741.828 285.652   1
   3   5 -21 473.786 250.781   1
   3  -5 -21-26.2239 225.822   1
  -3  -5  20 475.943 272.529   1
  -3   5  20 695.080 319.360   1
   3   5 -20 768.201 260.671   1
   3  -5 -20 909.184 296.196   1
  -3  -5  19 684.320 255.541   1
  -3   5  19 971.101 311.473   1
   3   5 -19 1127.61 248.636   1
   3  -5 -19 538.009 280.569   1
   3   5 -18 12452.2 713.306   1
  -3  -5  18 12294.3 733.067   1
  -3   5  18 10941.1 753.478   1
   3  -5 -18 11825.3 738.349   1
  -3  -5  17 2851.52 328.520   1
  -3   5  17 3022.60 367.350   1
   3   5 -17 3047.83 313.798   1
   3  -5 -17 2434.49 341.907   1
  -3  -5  15 1064.31 240.884   1
  -3   5  15 1042.80 271.876   1
   3   5 -15 1173.09 230.079   1
   3  -5 -15 907.017 242.974   1
  -3   5  14 783.140 236.413   1
  -3  -5  14 325.658 194.140   1
   3  -5 -14 450.717 209.182   1
   3   5 -14 401.655 184.936   1
  -3   5  13-121.867 212.598   1
  -3  -5  13 249.565 168.754   1
   3  -5 -13 65.2257 202.028   1
   3   5 -13 244.248 174.195   1
   3   5 -12 6958.39 432.278   1
  -3  -5  12 7110.21 446.665   1
  -3   5  12 6345.77 467.638   1
   3  -5 -12 6809.35 455.894   1
  -3   5  11 940.960 242.356   1
  -3  -5  11 1182.03 177.459   1
   3   5 -11 1324.87 184.066   1
   3  -5 -11 1298.96 232.076   1
  -3  -5  10 10316.0 594.782   1
   3   5 -10 10818.1 586.258   1
   3   5  -9 2523.58 212.874   1
   3  -5  -9 2713.00 277.818   1
  -3   5   9 2344.92 286.181   1
  -3  -5   9 2437.29 224.722   1
  -3   5   8 934.262 217.894   1
   3  -5  -8 1042.87 209.670   1
   3  -5  -7 223.835 174.154   1
  -3  -5   7 10.3644 112.924   1
  -3   5   7 53.6935 179.737   1
  -3  -5   6 16020.7 788.142   1
   3  -5  -6 14742.5 822.597   1
   3   5  -6 15190.1 784.949   1
  -3   5   6 14971.4 834.301   1
   3  -5  -5 6561.69 444.034   1
  -3  -5   5 7192.39 413.551   1
   3   5  -5 7893.14 413.332   1
  -3   5   5 8117.43 469.407   1
   3  -5  -4 15213.4 782.926   1
  -3  -5   4 13833.3 755.681   1
   3   5  -4 14943.2 755.450   1
  -3   5   4 15587.3 794.239   1
  -3  -5   3 1143.12 139.711   1
   3  -5  -3 1416.01 174.340   1
   3   5  -3 1451.09 141.994   1
   3   5  -2 11571.6 594.841   1
  -3  -5   2 11038.0 591.075   1
   3   5  -1 220.637 119.852   1
  -3  -5   1 160.279 115.245   1
   3  -5  -1 134.869 111.596   1
  -3   5   1 20.9647 138.917   1
   3   5   0 710.614 145.658   1
  -3  -5   0 731.205 137.655   1
   3  -5   0 702.196 130.825   1
  -3   5   0 982.297 136.173   1
   3  -5   1 167.369 108.843   1
  -3   5  -1 345.427 123.494   1
   3  -5   2 10866.1 567.111   1
  -3   5  -2 10852.8 565.992   1
   3  -5   3 1125.63 126.227   1
  -3  -5  -3 944.826 158.759   1
   3   5   3 982.734 173.326   1
  -3   5  -3 916.471 118.666   1
  -3   5  -4 15722.8 766.906   1
   3   5   4 14656.3 805.937   1
  -3  -5  -4 14827.4 801.130   1
   3  -5   5 7035.60 403.520   1
   3   5   5 7788.03 457.469   1
  -3  -5  -5 7261.92 443.040   1
  -3   5  -5 7462.35 401.030   1
   3  -5   6 14080.5 736.852   1
  -3  -5  -6 14440.5 773.273   1
   3   5   6 14699.9 792.240   1
   3  -5   7 18.8724 104.191   1
  -3  -5  -7-107.680 152.815   1
   3   5   7 17.4785 181.059   1
  -3   5  -7 172.848 98.3410   1
   3   5   8 1183.09 217.494   1
   3  -5   8 728.481 140.592   1
  -3   5  -8 974.830 131.248   1
  -3  -5  -8 807.474 195.957   1
   3   5   9 2341.14 266.051   1
  -3  -5  -9 2520.44 252.718   1
   3  -5  10 9459.64 526.985   1
  -3   5 -10 9212.50 515.629   1
   3   5  11 1358.07 270.027   1
   3  -5  11 1437.07 182.947   1
  -3   5 -11 1112.33 165.354   1
  -3  -5 -11 658.178 228.722   1
   3   5  12 6450.79 463.035   1
   3  -5  12 5752.47 394.997   1
   3  -5  13 357.819 182.497   1
   3   5  13 401.041 253.941   1
  -3   5 -13 146.478 154.145   1
  -3  -5 -13 733.924 233.941   1
   3   5  14 296.393 275.070   1
   3  -5  14 450.367 198.024   1
  -3   5 -14 706.101 179.998   1
  -3  -5 -14 589.411 244.787   1
   3  -5  15 688.905 219.067   1
   3   5  15 1001.27 307.518   1
  -3  -5 -15 1106.18 264.852   1
  -3   5 -15 1125.06 194.660   1
   3  -5  16 6705.15 484.111   1
  -3   5 -16 7492.66 473.790   1
   3  -5  17 3302.93 323.336   1
   3   5  17 2035.43 306.646   1
  -3  -5 -17 2288.09 279.960   1
  -3   5 -17 2979.40 289.480   1
  -3   5 -18 11921.5 713.228   1
   3  -5  18 11793.7 742.199   1
   3   5  18 12225.6 767.859   1
  -3  -5 -18 12058.6 730.454   1
   3   5  19 739.369 319.489   1
   3  -5  19 479.899 245.821   1
  -3  -5 -19 688.620 271.374   1
  -3   5 -19 686.408 240.324   1
   3   5  20 432.448 291.305   1
   3  -5  20 606.400 272.156   1
  -3   5 -20 579.305 240.695   1
  -3  -5 -20 477.111 256.022   1
   3  -5  21 136.716 258.876   1
   3   5  21-116.717 287.631   1
  -3   5 -21 242.314 230.841   1
  -3  -5 -21 560.422 278.876   1
   3   5  22 4407.10 478.857   1
  -3   5 -22 5476.55 445.758   1
   3  -5  22 4581.05 444.676   1
   3   5  23 294.523 267.405   1
  -3  -5 -23 542.720 246.810   1
   3   5  24 499.356 323.909   1
  -3  -5 -24 907.298 299.908   1
   3   5  25 1402.29 338.758   1
  -3  -5 -25 1242.21 308.574   1
   3   5  27 542.816 319.268   1
  -3  -5 -27 869.104 323.622   1
   3   5  28 702.323 293.774   1
  -3  -5 -28 758.940 273.941   1
   3   5  29 27.5903 310.586   1
  -3  -5 -29-199.239 309.285   1
  -3   6  28 476.564 306.087   1
   3  -6 -28-101.175 284.804   1
  -3   6  27 143.004 296.621   1
   3  -6 -27 463.129 288.758   1
  -3   6  26 319.814 282.523   1
   3  -6 -26 625.377 282.121   1
  -3   6  25 58.7660 261.880   1
   3  -6 -25 446.298 260.355   1
  -3   6  24 501.508 308.769   1
   3  -6 -24 500.252 281.151   1
  -3   6  22 265.731 327.454   1
   3  -6 -22 105.540 293.926   1
  -3   6  21 2496.85 358.037   1
  -3  -6  21 2007.17 318.939   1
   3  -6 -21 1788.38 321.478   1
   3   6 -21 2403.36 311.784   1
  -3  -6  20 3066.37 344.240   1
   3   6 -20 3348.58 342.606   1
  -3   6  19 1151.40 326.788   1
  -3  -6  19 818.647 244.696   1
   3   6 -19 929.298 234.505   1
   3  -6 -19 748.666 294.908   1
   3   6 -18 8020.55 523.708   1
  -3  -6  18 8113.43 536.741   1
  -3   6  18 6888.51 560.447   1
   3  -6 -18 8447.43 554.848   1
  -3   6  17 2504.80 366.911   1
   3  -6 -17 2415.76 330.392   1
  -3   6  16 517.329 304.580   1
  -3  -6  16 398.526 219.897   1
   3  -6 -16 485.768 267.739   1
   3   6 -16 423.302 187.008   1
  -3   6  15-79.6577 217.215   1
  -3  -6  15 137.378 190.210   1
   3  -6 -15 521.079 207.357   1
   3   6 -15 18.0330 173.793   1
  -3   6  14 1263.79 287.307   1
  -3  -6  14 1077.35 221.642   1
   3  -6 -14 1357.37 269.769   1
   3   6 -14 1613.51 223.604   1
   3   6 -13 6137.00 399.003   1
  -3  -6  13 5906.08 407.683   1
  -3   6  13 6588.99 483.465   1
   3  -6 -13 6255.64 453.951   1
  -3  -6  12 1262.93 195.218   1
  -3   6  12 1250.81 266.341   1
   3  -6 -12 1072.75 238.435   1
   3   6 -12 1205.85 178.326   1
   3   6 -11 2675.65 235.634   1
  -3  -6  11 2934.39 251.393   1
   3  -6 -11 3109.86 293.672   1
   3   6 -10-12.0926 122.079   1
   3  -6 -10 59.2243 208.052   1
  -3   6  10-66.1959 211.249   1
  -3  -6  10 142.757 139.735   1
   3  -6  -9 131.428 178.685   1
  -3   6   9-167.891 201.502   1
   3  -6  -8 35085.9 1831.42   1
  -3  -6   8 35909.9 1791.06   1
   3   6  -8 38062.7 1788.77   1
  -3   6   8 35855.3 1845.03   1
   3  -6  -7 42214.2 2148.96   1
  -3  -6   7 43822.6 2105.94   1
   3   6  -7 43504.1 2104.04   1
  -3   6   7 42672.5 2160.11   1
   3   6  -6 10320.2 534.331   1
   3  -6  -6 10101.7 580.030   1
  -3  -6   6 9917.64 536.777   1
  -3   6   6 9785.23 584.418   1
   3  -6  -5 3698.45 286.677   1
  -3   6   5 3656.81 300.040   1
  -3  -6   5 3719.69 241.599   1
   3   6  -5 3598.49 235.821   1
   3  -6  -4 17085.7 900.525   1
  -3   6   4 17145.3 910.590   1
  -3  -6   4 17434.6 866.280   1
   3   6  -4 17060.0 866.421   1
   3  -6  -3 7474.33 459.022   1
  -3   6   3 8213.52 473.323   1
  -3  -6   3 8005.37 429.998   1
   3   6  -3 7987.92 434.116   1
   3   6  -2 13825.7 714.800   1
   3  -6  -2 12545.2 725.726   1
   3   6  -1 2369.75 185.229   1
  -3  -6   1 1996.65 181.643   1
   3   6   0 30.8762 123.486   1
  -3  -6   0 112.850 114.719   1
  -3   6   0-60.1634 123.642   1
   3  -6   0 9.31660 104.424   1
  -3   6  -1 2033.57 175.117   1
   3  -6   1 2306.55 181.091   1
   3   6   2 14146.1 746.585   1
  -3   6  -2 13754.7 716.623   1
  -3  -6  -2 15391.9 745.092   1
   3  -6   2 13509.8 714.284   1
   3  -6   3 8173.66 425.168   1
   3   6   3 8365.95 474.237   1
  -3  -6  -3 6833.28 451.291   1
  -3   6  -3 8149.82 427.875   1
  -3  -6  -4 16578.7 877.784   1
   3  -6   4 16513.3 842.303   1
   3   6   4 17937.5 897.198   1
  -3  -6  -5 3436.40 278.936   1
  -3   6  -5 3862.67 230.065   1
   3  -6   5 3553.92 233.001   1
   3   6   6 11223.1 617.345   1
  -3   6  -6 9950.76 537.147   1
  -3  -6  -6 10599.4 593.272   1
   3  -6   6 10345.2 546.966   1
   3   6   7 42023.1 2119.89   1
  -3   6  -7 43431.6 2058.19   1
  -3  -6  -7 38346.1 2101.22   1
   3  -6   7 43946.3 2064.98   1
   3  -6   8 37119.3 1815.12   1
   3   6   8 39019.4 1876.95   1
  -3  -6  -8 37876.7 1860.92   1
  -3   6  -8 35724.4 1803.34   1
  -3  -6  -9 72.6984 180.266   1
  -3   6  -9 162.729 110.398   1
   3  -6   9 151.948 121.209   1
  -3  -6 -10 286.376 177.394   1
  -3   6 -10-64.4249 105.316   1
   3   6  10 425.227 227.897   1
   3  -6  10 178.953 130.034   1
   3  -6  11 2827.85 243.102   1
   3   6  11 3181.50 314.876   1
  -3   6 -11 2815.55 227.672   1
  -3  -6 -11 3037.58 288.924   1
   3  -6  12 1477.91 199.850   1
   3   6  12 1046.56 254.468   1
  -3   6 -12 1203.05 172.971   1
  -3  -6 -12 1450.60 224.545   1
   3  -6  13 6151.75 389.648   1
   3   6  13 5829.52 461.938   1
  -3  -6 -13 5839.90 431.825   1
  -3   6 -13 5287.30 363.599   1
   3  -6  14 1204.11 205.007   1
  -3  -6 -14 966.004 268.956   1
  -3   6 -14 942.626 185.156   1
   3   6  15 131.888 276.665   1
   3  -6  15 174.079 202.400   1
  -3  -6 -15 66.0762 227.610   1
  -3   6 -15 49.6656 177.467   1
   3  -6  16 495.799 228.450   1
   3   6  16 191.012 233.698   1
  -3  -6 -16 294.950 196.067   1
  -3   6 -16 702.713 192.816   1
   3   6  17 2862.91 367.195   1
  -3  -6 -17 2362.56 321.477   1
  -3   6 -18 8426.24 546.277   1
   3  -6  18 8928.81 568.654   1
   3   6  18 8838.60 625.284   1
  -3  -6 -18 8621.76 587.770   1
   3   6  19 544.012 262.874   1
   3  -6  19 860.782 248.612   1
  -3  -6 -19 1268.80 246.732   1
  -3   6 -19 541.496 215.057   1
   3  -6  20 2986.94 354.453   1
  -3   6 -20 2679.40 308.015   1
   3   6  21 2135.90 361.437   1
  -3   6 -21 2429.74 305.888   1
  -3  -6 -21 3218.24 356.507   1
   3   6  22 293.750 311.081   1
  -3  -6 -22 591.861 285.506   1
  -3  -6 -24 1161.38 302.857   1
   3   6  25 986.735 338.815   1
   3   6  26 114.719 273.957   1
  -3  -6 -26 306.851 256.964   1
   3   6  27 197.553 322.636   1
  -3  -6 -27 353.755 308.520   1
   3   6  28-27.7103 262.183   1
  -3  -6 -28-149.709 256.529   1
  -3   7  28 580.417 321.288   1
   3  -7 -28 523.634 319.230   1
  -3   7  27 508.812 333.813   1
   3  -7 -27 889.967 323.002   1
  -3   7  26 374.468 308.945   1
   3  -7 -26 645.167 292.143   1
  -3   7  24 1527.05 331.631   1
   3  -7 -24 1440.81 298.764   1
  -3   7  23 1592.08 369.884   1
   3  -7 -23 1686.09 338.497   1
  -3   7  22 3956.06 440.447   1
   3  -7 -22 2479.65 369.240   1
  -3   7  21 147.148 285.881   1
   3  -7 -21 26.3472 263.154   1
  -3   7  20 1257.58 323.394   1
  -3  -7  20 482.234 247.022   1
   3  -7 -20 1442.55 301.566   1
   3   7 -20 1284.59 256.147   1
  -3   7  19 1681.00 355.175   1
  -3  -7  19 1949.92 290.924   1
   3   7 -19 2261.28 274.183   1
   3  -7 -19 1663.47 334.426   1
  -3  -7  18 1776.18 274.087   1
  -3   7  18 1316.25 314.465   1
   3   7 -18 2263.72 276.167   1
   3  -7 -18 1459.44 288.667   1
   3   7 -17 6334.55 431.046   1
  -3  -7  17 6108.12 442.980   1
  -3   7  17 5943.59 506.340   1
   3  -7 -17 5897.99 480.807   1
   3   7 -16 13348.2 782.855   1
  -3  -7  16 14242.3 797.673   1
  -3   7  16 15338.4 871.567   1
   3  -7 -16 13952.6 834.994   1
  -3  -7  15 953.198 218.557   1
   3   7 -15 1462.93 219.173   1
   3   7 -14-64.2020 167.511   1
  -3  -7  14 155.415 182.435   1
  -3   7  14 105.272 254.176   1
   3  -7 -14 23.4738 217.343   1
   3   7 -13 1626.59 206.273   1
  -3  -7  13 1936.43 228.124   1
  -3   7  13 1634.63 301.666   1
   3  -7 -13 1845.19 278.297   1
   3   7 -12-67.7124 143.070   1
  -3  -7  12-43.6039 152.434   1
  -3   7  12 74.0707 224.245   1
   3  -7 -12-22.0206 203.241   1
   3   7 -11 382.094 144.906   1
  -3  -7  11 92.5991 136.739   1
  -3   7  11 214.008 222.475   1
   3  -7 -11 190.862 199.081   1
  -3   7  10 29662.0 1599.36   1
   3  -7 -10 31737.0 1591.25   1
  -3  -7   9 84.5316 113.812   1
   3   7  -9 60.7304 113.007   1
   3   7  -8 92.9096 103.449   1
   3  -7  -8 185.308 170.072   1
  -3   7   8 268.710 196.242   1
  -3  -7   8 133.264 110.046   1
  -3  -7   7 61.6638 99.8599   1
   3  -7  -7 244.877 175.197   1
  -3   7   7 39.1032 194.769   1
   3   7  -7 60.2844 95.7687   1
  -3   7   6 44953.3 2266.55   1
   3  -7  -6 44568.9 2255.47   1
  -3  -7   6 44240.6 2210.29   1
   3   7  -6 47644.5 2209.39   1
   3   7  -5 18801.5 885.102   1
  -3  -7   5 17950.0 884.703   1
  -3   7   5 15848.0 934.200   1
   3  -7  -5 16344.6 924.492   1
   3   7  -4 13406.5 742.589   1
  -3  -7   4 15273.5 744.006   1
  -3   7   4 15854.6 801.050   1
   3  -7  -4 14611.9 782.739   1
   3  -7  -3 4978.52 323.614   1
   3   7  -3 5080.76 293.140   1
  -3  -7   3 4597.75 287.621   1
  -3   7   3 4288.96 329.215   1
  -3  -7   2 1376.13 139.099   1
   3  -7  -2 1415.68 168.485   1
  -3   7   2 1281.23 181.025   1
  -3  -7   1 5341.15 312.648   1
   3   7  -1 5032.47 313.962   1
  -3   7   0 72758.9 3493.90   1
   3  -7   0 72073.9 3488.72   1
   3  -7   1 5197.09 308.596   1
   3   7   1 5062.36 328.734   1
  -3   7  -1 5140.62 310.952   1
  -3  -7  -1 5352.84 326.404   1
   3  -7   2 1235.66 129.982   1
   3   7   2 1308.07 175.251   1
  -3   7  -2 1087.83 132.931   1
  -3  -7  -2 1498.28 167.219   1
  -3   7  -3 5043.48 277.183   1
   3   7   3 4703.06 333.204   1
  -3  -7  -3 4642.46 309.461   1
   3  -7   3 4108.00 273.215   1
   3   7   4 15088.9 809.414   1
   3  -7   4 15491.3 750.907   1
  -3   7  -4 14735.9 748.060   1
  -3  -7  -4 14063.1 789.559   1
   3   7   5 18532.7 973.324   1
  -3  -7  -5 16450.4 949.856   1
  -3   7  -5 19093.8 905.705   1
   3  -7   5 18057.8 904.806   1
   3   7   6 46881.6 2222.48   1
  -3  -7  -6 42800.8 2199.79   1
  -3   7  -6 44277.4 2148.64   1
   3  -7   6 44618.6 2152.98   1
  -3   7  -7-34.9248 90.0096   1
  -3  -7  -7-84.8374 173.078   1
   3  -7   7 152.834 94.7243   1
   3   7   7-189.564 200.256   1
  -3   7  -8 60.4344 85.2362   1
  -3  -7  -8-89.8487 201.844   1
   3  -7   8 87.8401 101.591   1
   3   7   8-59.8967 205.769   1
  -3   7  -9 154.733 98.9633   1
   3  -7   9 86.3888 99.3394   1
   3   7  10 31657.7 1551.87   1
   3  -7  10 29275.6 1467.16   1
  -3  -7 -10 33423.9 1541.11   1
  -3   7 -10 27279.9 1457.21   1
  -3   7 -11 167.606 106.696   1
  -3  -7 -11-338.601 208.429   1
   3   7  11 183.488 227.249   1
   3  -7  11 229.193 138.727   1
  -3   7 -12 173.680 122.244   1
  -3  -7 -12 103.388 198.093   1
   3  -7  12 136.792 147.115   1
   3   7  12 215.384 242.322   1
  -3   7 -13 1975.79 206.493   1
  -3  -7 -13 2662.82 274.927   1
   3  -7  13 1672.61 219.964   1
   3   7  13 2049.98 296.298   1
   3   7  14 340.017 281.756   1
   3  -7  14 183.967 184.449   1
  -3   7 -14 217.379 151.912   1
  -3  -7 -14 109.191 228.662   1
   3  -7  15 1309.09 225.398   1
  -3   7 -15 1443.74 209.230   1
  -3   7 -16 12409.7 732.344   1
   3  -7  16 13945.8 765.390   1
   3   7  16 14464.5 817.116   1
  -3  -7 -16 12430.7 768.246   1
  -3   7 -17 6467.21 444.083   1
   3  -7  17 7005.22 466.436   1
   3   7  17 5602.19 520.162   1
  -3  -7 -17 6786.27 501.183   1
   3   7  18 1225.42 297.531   1
  -3  -7 -18 1552.47 271.778   1
   3  -7  19 1234.99 274.632   1
   3   7  19 2163.98 350.858   1
  -3   7 -19 1522.55 249.543   1
  -3  -7 -19 2663.54 338.929   1
   3   7  20 815.589 300.501   1
  -3  -7 -20 888.414 276.951   1
  -3   7 -20 1099.79 243.566   1
   3   7  21-58.6068 313.341   1
  -3  -7 -21 282.056 288.685   1
   3   7  22 3729.00 416.823   1
  -3  -7 -22 2597.75 360.150   1
   3   7  23 1142.24 337.354   1
  -3  -7 -23 1697.91 327.214   1
   3   7  24 1367.74 355.605   1
  -3  -7 -24 2156.17 336.373   1
   3   7  26 454.429 324.228   1
  -3  -7 -26 1164.42 311.391   1
   3   7  27 446.205 320.791   1
  -3  -7 -27 575.549 301.226   1
   3   7  28 54.6299 314.398   1
  -3  -7 -28 614.836 309.051   1
   3  -8 -27-225.917 282.144   1
   3  -8 -26 2247.83 322.606   1
  -3   8  26 1197.20 327.570   1
   3  -8 -25-103.420 244.602   1
  -3   8  25 28.9508 261.220   1
   3  -8 -24 625.082 292.697   1
  -3   8  24 583.948 319.276   1
   3  -8 -23 708.909 315.436   1
  -3   8  23 881.587 355.180   1
   3  -8 -21 475.029 246.984   1
  -3   8  21 58.9596 247.149   1
   3  -8 -20 9635.02 644.569   1
  -3   8  20 9570.03 671.148   1
   3  -8 -19 183.101 261.362   1
   3   8 -19-86.3342 202.500   1
  -3   8  19 583.390 304.515   1
   3  -8 -18 1265.67 311.797   1
   3   8 -18 1743.62 256.249   1
  -3  -8  18 1243.19 241.180   1
  -3   8  18 952.657 331.797   1
   3  -8 -17 1453.12 281.790   1
   3   8 -17 1136.55 226.946   1
  -3  -8  17 1425.04 236.185   1
  -3   8  17 1139.71 292.522   1
  -3   8  16 2241.75 376.731   1
   3  -8 -16 2582.34 354.119   1
  -3  -8  16 2228.99 265.922   1
   3   8 -16 3083.28 275.093   1
  -3  -8  15 3250.99 297.873   1
   3   8 -15 3370.46 285.254   1
  -3   8  15 2746.26 391.353   1
  -3  -8  14 3483.30 282.841   1
   3   8 -14 2996.33 273.624   1
   3  -8 -13 768.431 246.988   1
  -3   8  13 443.869 259.276   1
  -3  -8  13 1060.53 189.112   1
  -3  -8  12 10303.9 587.966   1
  -3   8  12 9649.08 660.781   1
   3  -8 -12 10795.9 655.450   1
   3   8 -12 10978.8 585.052   1
  -3   8  11 2372.46 326.375   1
   3  -8 -11 3140.85 323.490   1
  -3  -8  10 2247.88 194.922   1
  -3   8  10 2211.56 292.782   1
   3  -8 -10 2167.74 270.892   1
   3   8 -10 2475.87 194.196   1
  -3  -8   9-151.534 113.203   1
   3   8  -9 101.265 106.448   1
   3  -8  -9-161.714 211.991   1
  -3  -8   8 43667.2 2036.04   1
   3   8  -8 40129.1 2032.10   1
  -3  -8   7 172.855 95.8633   1
   3   8  -7 159.934 97.3713   1
   3  -8  -7 236.955 194.672   1
   3   8  -6 5611.43 314.447   1
  -3  -8   6 5246.67 312.108   1
   3  -8  -6 5701.82 386.027   1
  -3   8   6 5374.40 396.016   1
   3  -8  -5 2685.98 252.245   1
  -3  -8   5 2832.09 186.233   1
   3   8  -5 2327.83 189.727   1
  -3   8   5 2765.17 266.394   1
   3   8  -4 8828.75 445.083   1
  -3  -8   4 7760.48 439.505   1
  -3   8   4 7851.18 500.654   1
   3   8  -3 2713.55 208.154   1
  -3  -8   3 3031.71 200.765   1
  -3   8   3 2714.17 250.781   1
   3  -8  -3 2720.24 238.179   1
  -3   8   2 1937.99 202.253   1
  -3  -8   2 1545.97 156.595   1
   3   8  -2 1428.53 160.452   1
   3  -8  -2 1756.23 179.707   1
   3  -8  -1 197.818 127.074   1
   3   8   1 38.8625 121.449   1
   3  -8   1 56.2391 102.559   1
  -3   8  -1-40.3642 107.386   1
  -3  -8  -1 102.310 116.271   1
   3  -8   2 1476.90 143.552   1
   3   8   2 1648.92 198.385   1
  -3  -8  -2 1174.23 171.989   1
  -3   8  -2 1375.76 150.271   1
  -3   8  -3 3376.25 209.604   1
   3  -8   3 3027.29 204.978   1
   3   8   3 3082.22 266.117   1
   3   8   4 8221.27 491.013   1
   3  -8   4 7488.00 421.933   1
  -3   8  -4 8331.02 422.844   1
  -3  -8  -4 7965.16 476.723   1
   3  -8   5 2109.03 160.540   1
   3   8   5 2414.18 261.572   1
  -3   8  -5 2319.46 159.267   1
  -3  -8  -5 2454.01 237.612   1
   3  -8   6 5724.43 316.849   1
  -3   8  -6 5663.97 308.944   1
  -3  -8  -6 5630.39 387.180   1
   3   8   6 5885.95 399.960   1
   3   8   7-19.7498 195.238   1
   3  -8   7 64.3553 85.7726   1
  -3   8  -7 204.292 76.6692   1
  -3  -8  -7 442.748 173.648   1
  -3   8  -8 40719.8 1943.61   1
   3  -8   8 39647.5 1947.24   1
   3  -8   9-8.08378 95.5403   1
   3   8   9 65.2708 239.632   1
  -3   8  -9 131.165 87.1176   1
  -3  -8  -9-271.897 211.998   1
  -3   8 -10 1946.91 164.355   1
  -3  -8 -10 1617.70 255.558   1
   3  -8  10 2188.39 185.689   1
   3   8  10 2272.87 289.820   1
   3  -8  11 2718.87 229.169   1
   3   8  11 3535.63 327.128   1
  -3  -8 -11 2911.06 285.252   1
  -3   8 -11 3085.69 212.065   1
   3   8  12 10990.1 709.304   1
  -3  -8 -12 11435.3 676.466   1
   3   8  13 1029.99 301.538   1
   3  -8  13 1140.14 186.496   1
  -3  -8 -13 1565.85 268.689   1
  -3   8 -13 1208.67 167.720   1
   3  -8  14 3544.91 289.406   1
  -3   8 -14 3836.36 276.102   1
   3   8  15 3935.99 420.028   1
   3  -8  15 3124.09 291.250   1
  -3   8 -15 3425.30 280.865   1
  -3  -8 -15 3500.90 354.228   1
  -3   8 -16 2763.33 263.495   1
   3  -8  16 2961.22 281.222   1
   3   8  16 2546.40 346.496   1
  -3  -8 -16 2829.92 311.047   1
   3  -8  17 1086.22 229.726   1
   3   8  17 1167.17 338.753   1
  -3   8 -17 1476.40 223.412   1
  -3  -8 -17 1411.29 296.730   1
   3   8  18 1206.29 295.289   1
   3  -8  18 1421.65 247.701   1
  -3  -8 -18 948.179 248.306   1
  -3   8 -18 1501.89 236.236   1
   3   8  19-203.202 320.473   1
  -3  -8 -19-50.5582 267.749   1
   3   8  20 8632.87 618.461   1
  -3  -8 -20 8553.21 588.933   1
   3   8  21 410.793 337.431   1
  -3  -8 -21 128.317 281.007   1
   3   8  23 1138.43 345.226   1
  -3  -8 -23 615.079 293.014   1
   3   8  24 779.682 323.872   1
  -3  -8 -24 843.691 286.073   1
   3   8  25 342.305 307.225   1
  -3  -8 -25 50.6813 265.884   1
   3   8  26 2384.34 376.057   1
  -3  -8 -26 2333.52 361.825   1
   3   8  27 523.040 288.175   1
  -3  -8 -27 444.572 281.278   1
  -3   9  27-137.655 262.800   1
   3  -9 -27 198.094 249.962   1
  -3   9  26 1465.46 320.710   1
   3  -9 -26 1085.84 286.181   1
  -3   9  25 1004.03 318.891   1
   3  -9 -25 1024.73 294.148   1
  -3   9  24 899.066 343.456   1
   3  -9 -24 465.803 303.229   1
  -3   9  23 1054.44 344.034   1
   3  -9 -23 966.626 312.951   1
  -3   9  22 2295.99 343.501   1
   3  -9 -22 2235.36 317.175   1
  -3   9  21 619.344 335.721   1
   3  -9 -21 765.605 299.005   1
  -3   9  20 353.712 314.413   1
   3  -9 -20-105.540 283.443   1
  -3   9  19 527.812 303.589   1
   3  -9 -19 683.623 273.209   1
   3   9 -18 57.3316 182.973   1
  -3  -9  17 4051.84 363.054   1
   3   9 -17 5367.67 360.930   1
  -3   9  17 4923.50 463.092   1
   3  -9 -17 4276.11 419.627   1
  -3  -9  16 6241.29 419.549   1
   3  -9 -16 5791.06 458.133   1
   3   9 -16 6450.98 409.568   1
  -3   9  16 5848.42 483.989   1
   3  -9 -15 2521.29 330.889   1
  -3  -9  15 2581.56 254.226   1
   3   9 -15 2146.34 237.775   1
  -3   9  15 2595.06 360.809   1
   3   9 -14 646.078 163.951   1
   3  -9 -14 880.207 279.504   1
  -3   9  14 546.853 304.945   1
  -3  -9  14 733.955 176.543   1
   3   9 -13 5666.15 344.786   1
  -3  -9  13 5314.91 345.500   1
   3  -9 -13 4296.13 432.580   1
  -3   9  13 5149.33 461.884   1
   3  -9 -12 3714.69 361.295   1
  -3   9  12 3503.79 394.235   1
   3   9 -11 19550.4 950.625   1
  -3   9  11 17024.0 1039.61   1
  -3  -9  11 18554.7 950.788   1
   3  -9 -11 18752.1 1029.01   1
  -3  -9  10 11398.4 551.692   1
  -3   9  10 9147.83 650.201   1
   3  -9 -10 9481.12 636.548   1
   3   9 -10 9986.40 547.477   1
  -3  -9   9 7903.38 438.112   1
   3   9  -9 8311.15 439.134   1
   3  -9  -9 8195.34 529.468   1
  -3   9   9 8139.59 546.210   1
   3   9  -8 96.6473 92.7720   1
  -3  -9   8 121.759 83.6319   1
  -3   9   8 66.9742 200.821   1
   3  -9  -8 99.8812 182.678   1
  -3  -9   7 1619.50 137.429   1
   3   9  -7 1289.03 127.471   1
  -3   9   7 1105.58 229.451   1
   3   9  -6 27181.8 1326.89   1
  -3  -9   6 27544.8 1325.05   1
   3  -9  -6 25491.1 1390.38   1
  -3   9   6 27086.9 1406.85   1
  -3   9   5-132.458 179.747   1
   3   9  -5 236.018 97.9940   1
   3  -9  -5 306.066 190.353   1
  -3  -9   5 183.680 90.8365   1
  -3  -9   4 4322.80 263.049   1
   3   9  -4 4032.83 269.812   1
   3  -9  -4 4917.88 329.944   1
   3  -9  -3 20485.1 1067.96   1
  -3  -9   3 20293.2 1031.97   1
   3   9  -3 20647.2 1037.29   1
  -3   9   3 21380.0 1079.35   1
   3  -9  -2 6152.52 394.236   1
  -3  -9   2 7464.59 377.776   1
  -3   9   2 6866.30 412.470   1
   3   9  -2 5370.36 372.518   1
  -3   9   1 12684.8 664.085   1
   3  -9  -1 11607.3 649.990   1
   3   9   0 17662.2 878.929   1
  -3  -9   0 16042.8 859.098   1
  -3  -9  -1 12309.8 676.650   1
  -3   9  -1 13092.0 669.113   1
   3   9   1 11607.7 685.421   1
   3  -9   1 13136.9 664.283   1
  -3  -9  -2 6315.66 379.140   1
  -3   9  -2 6093.26 352.682   1
   3   9   2 6278.62 394.160   1
   3  -9   2 5523.87 352.188   1
  -3  -9  -3 21792.6 1083.93   1
  -3   9  -3 20548.2 1040.76   1
   3  -9   3 21355.3 1041.33   1
   3   9   3 19871.6 1090.14   1
   3   9   4 4230.13 330.088   1
   3  -9   4 4071.30 254.794   1
  -3  -9  -4 4126.38 313.491   1
  -3   9  -4 4854.95 257.097   1
   3  -9   5 195.195 80.5947   1
   3   9   5-147.341 200.888   1
  -3  -9  -5-16.5716 166.762   1
  -3   9  -5 414.271 82.5727   1
   3  -9   6 26185.8 1287.95   1
   3   9   6 26827.1 1384.36   1
  -3   9  -6 26803.1 1285.44   1
   3  -9   7 1734.26 123.237   1
  -3   9  -7 1422.60 112.535   1
  -3   9  -8 88.8691 69.4867   1
   3  -9   8-51.5068 74.9070   1
   3  -9   9 8143.58 398.464   1
   3   9   9 8094.76 528.783   1
  -3  -9  -9 7695.43 501.556   1
  -3   9  -9 6838.18 387.206   1
   3  -9  10 9862.64 508.858   1
   3   9  10 9281.27 612.910   1
  -3  -9 -10 11070.0 611.554   1
  -3   9 -10 9214.90 495.573   1
   3   9  11 20362.8 1030.37   1
   3  -9  11 18420.4 911.322   1
  -3   9 -11 16878.9 904.780   1
  -3  -9 -11 18999.3 997.627   1
   3   9  12 3225.19 369.181   1
   3  -9  12 3573.74 252.251   1
  -3   9 -12 3801.05 243.864   1
  -3  -9 -12 3631.59 342.840   1
   3   9  13 5852.77 482.557   1
  -3  -9 -13 5371.89 433.922   1
   3  -9  14 355.393 164.823   1
   3   9  14 356.328 286.829   1
  -3   9 -14 397.950 144.605   1
  -3  -9 -14 842.659 256.138   1
   3   9  15 2927.65 373.688   1
   3  -9  15 2487.94 254.192   1
  -3   9 -15 2228.82 225.500   1
  -3  -9 -15 2748.26 321.209   1
   3  -9  16 5484.14 413.144   1
   3   9  16 6271.77 488.815   1
  -3   9 -16 6543.50 409.349   1
  -3  -9 -16 6354.87 463.511   1
   3   9  17 4928.67 472.400   1
  -3  -9 -17 4978.46 437.372   1
  -3   9 -17 4107.71 333.198   1
   3   9  19 554.817 331.474   1
  -3  -9 -19 381.632 279.173   1
   3   9  20 439.960 318.959   1
  -3  -9 -20 153.908 260.610   1
   3   9  21 762.968 307.320   1
  -3  -9 -21 668.245 270.972   1
   3   9  22 2280.81 383.690   1
  -3  -9 -22 2284.66 356.087   1
   3   9  23 1334.10 310.524   1
  -3  -9 -23 1023.09 263.949   1
   3   9  24 860.126 344.530   1
  -3  -9 -24 1244.12 314.424   1
   3   9  25 367.099 316.124   1
  -3  -9 -25 956.542 307.110   1
   3   9  26 1940.97 357.380   1
  -3  -9 -26 1264.48 305.396   1
   3   9  27-162.703 311.030   1
  -3  -9 -27 244.053 293.917   1
   3 -10 -26 1246.80 326.867   1
  -3  10  26 1419.38 356.532   1
   3 -10 -24 1880.57 334.386   1
  -3  10  24 1817.49 370.637   1
   3 -10 -22 629.292 299.481   1
  -3  10  22 499.139 331.589   1
   3 -10 -21 448.114 292.415   1
  -3  10  21 472.107 316.199   1
   3 -10 -20 2643.19 347.892   1
  -3  10  20 2481.52 370.964   1
   3 -10 -19 263.919 284.786   1
  -3  10  19 589.724 330.323   1
   3 -10 -18 1603.94 309.765   1
  -3  10  18 234.611 302.508   1
   3 -10 -17 26.0772 265.608   1
  -3  10  17 581.704 304.532   1
   3 -10 -16 464.187 283.742   1
  -3  10  16 86.2418 314.812   1
   3  10 -16 298.637 158.979   1
  -3 -10  15 3629.41 271.963   1
  -3  10  15 3314.72 408.323   1
   3 -10 -15 3548.14 377.761   1
   3  10 -15 3701.66 275.947   1
   3 -10 -14 12024.0 736.648   1
  -3  10  14 11632.7 750.814   1
  -3 -10  13-31.0137 118.831   1
  -3  10  13 136.191 263.063   1
   3 -10 -13-24.3648 241.356   1
   3  10 -13 111.432 115.250   1
   3  10 -12 9935.88 513.215   1
  -3 -10  12 8899.91 508.294   1
   3 -10 -12 10099.7 624.561   1
  -3  10  12 9484.52 640.010   1
  -3 -10  11 106.606 103.063   1
   3  10 -11 109.127 102.495   1
   3 -10 -11 625.188 260.182   1
  -3  10  11 232.479 274.295   1
  -3 -10  10 10613.4 538.088   1
   3  10 -10 10660.4 540.333   1
   3  10  -9 130.172 87.0496   1
   3 -10  -9 474.829 223.685   1
  -3 -10   9 94.1246 83.5463   1
  -3  10   9 530.668 257.380   1
  -3  10   8 8408.90 606.601   1
  -3 -10   8 9988.62 502.054   1
   3  10  -8 9905.62 504.993   1
   3 -10  -8 10115.4 610.181   1
  -3 -10   7 11669.7 583.332   1
   3  10  -7 11422.9 586.000   1
  -3  10   6 1812.12 269.180   1
  -3 -10   6 1721.76 135.468   1
   3  10  -6 1690.32 141.857   1
   3 -10  -6 1748.90 242.635   1
  -3  10   5 19.8241 197.988   1
   3  10  -5 44.4886 89.8061   1
  -3 -10   5 13.4924 83.9335   1
   3 -10  -5 124.687 184.506   1
   3 -10  -4 18794.9 954.201   1
   3  10  -4 17734.8 898.052   1
  -3 -10   4 17081.3 889.283   1
  -3  10   4 18772.8 967.668   1
   3  10  -3 6507.01 386.943   1
  -3 -10   3 6854.70 374.985   1
   3 -10  -3 6542.02 425.365   1
  -3  10   3 6770.75 430.535   1
   3  10  -2 23944.1 1164.60   1
  -3 -10   2 22255.0 1149.37   1
   3 -10  -2 22739.5 1179.82   1
  -3  10   2 23421.9 1189.57   1
   3  10  -1 3183.94 242.940   1
   3 -10  -1 2948.78 236.404   1
  -3 -10   1 2978.17 224.148   1
  -3  10   1 2774.44 239.067   1
   3 -10   0 129.950 121.192   1
  -3  10   0 102.623 133.261   1
   3  10   0 94.6020 141.089   1
  -3 -10   0 11.8799 122.805   1
   3  10   1 3198.83 264.458   1
  -3 -10  -1 2783.38 238.470   1
   3 -10   2 23453.1 1166.34   1
   3  10   2 22866.6 1207.04   1
  -3 -10  -2 23961.3 1202.03   1
  -3  10  -2 23443.8 1169.93   1
   3 -10   3 6483.87 370.240   1
  -3 -10  -3 6552.00 424.466   1
  -3  10  -3 6878.62 371.657   1
   3  10   3 6670.92 442.460   1
   3  10   4 17628.0 949.603   1
  -3 -10  -4 18156.5 939.678   1
   3 -10   4 17468.9 874.864   1
  -3  10  -4 17611.5 874.548   1
  -3 -10  -5-34.6444 157.851   1
   3  10   5 77.2076 188.030   1
   3 -10   5 37.4956 69.2032   1
  -3  10  -5 63.5088 67.8865   1
  -3 -10  -6 2312.16 249.366   1
  -3  10  -6 1459.38 94.8520   1
   3  10   6 1997.24 250.187   1
   3  10   8 8533.93 568.162   1
  -3 -10  -8 8925.89 548.716   1
   3  10   9 94.1585 246.904   1
  -3 -10 -10 10086.6 619.620   1
   3  10  10 10247.4 642.666   1
  -3 -10 -11 21.4605 225.087   1
  -3  10 -11-4.14642 64.4620   1
   3 -10  11 138.396 67.6668   1
  -3 -10 -12 9583.00 566.271   1
   3  10  12 10055.8 611.743   1
  -3  10 -12 8485.56 444.295   1
   3 -10  12 8105.14 447.747   1
  -3 -10 -13 68.1005 224.242   1
  -3  10 -13-44.5061 96.9766   1
   3 -10  13 73.2664 110.867   1
   3  10  13 136.573 292.018   1
  -3 -10 -14 11243.7 664.757   1
  -3  10 -14 9464.04 554.285   1
   3  10  14 11481.3 714.562   1
   3 -10  14 11227.8 568.398   1
  -3 -10 -15 2952.97 316.842   1
   3  10  15 3653.60 362.381   1
  -3  10 -16 270.268 147.961   1
  -3 -10 -16 420.781 255.086   1
   3  10  16 744.423 326.868   1
  -3 -10 -17-151.235 268.233   1
   3  10  17 434.245 318.874   1
  -3 -10 -18 762.804 240.082   1
   3  10  18 671.274 277.392   1
  -3 -10 -19 128.055 272.837   1
   3  10  19 499.099 332.130   1
  -3 -10 -20 2702.16 357.394   1
   3  10  20 2145.11 380.462   1
  -3 -10 -21 668.196 250.562   1
   3  10  21 527.607 274.586   1
  -3 -10 -22 179.071 288.123   1
   3  10  22 262.279 319.698   1
  -3 -10 -24 1816.24 312.845   1
   3  10  24 2329.58 347.497   1
  -3 -10 -26 711.646 285.285   1
   3  10  26 1148.58 310.802   1
   3 -11 -25 603.021 258.056   1
  -3  11  25-28.0529 268.190   1
   3 -11 -24 255.254 273.573   1
  -3  11  24-85.7867 310.754   1
   3 -11 -23 854.726 314.762   1
  -3  11  23 725.181 348.112   1
   3 -11 -22 2610.47 352.147   1
  -3  11  22 2605.18 383.291   1
   3 -11 -21 315.799 280.800   1
  -3  11  21 972.543 335.047   1
   3 -11 -19 2834.21 367.288   1
  -3  11  19 3225.86 403.601   1
   3 -11 -18 3330.33 367.360   1
  -3  11  18 1772.09 373.907   1
   3 -11 -17 683.944 293.488   1
  -3  11  17 704.486 342.356   1
   3 -11 -16 2842.30 350.603   1
  -3  11  16 3026.24 396.856   1
   3 -11 -15 438.172 237.587   1
  -3  11  15 143.756 268.267   1
  -3  11  14 311.527 251.175   1
   3  11 -14 441.221 107.400   1
  -3  11  13 3252.15 353.890   1
  -3 -11  13 2706.58 181.657   1
   3  11 -13 2721.45 187.854   1
  -3 -11  12 19820.8 956.398   1
   3  11 -12 19362.8 958.837   1
   3 -11 -11 522.498 262.164   1
  -3  11  10 1957.27 297.739   1
   3 -11 -10 1474.76 263.413   1
  -3  11   9 8050.03 592.589   1
   3 -11  -9 8813.01 566.952   1
  -3  11   8 336.276 250.278   1
   3 -11  -8 149.799 215.720   1
   3 -11  -7 3312.84 320.406   1
  -3 -11   7 3557.30 202.955   1
  -3  11   7 4380.69 373.245   1
   3  11  -7 4107.12 211.140   1
  -3 -11   6 3286.41 196.454   1
   3  11  -6 3577.75 208.384   1
   3  11  -5 3233.01 209.797   1
  -3  11   5 2833.81 301.266   1
  -3 -11   5 3249.76 199.052   1
   3 -11  -5 3094.10 285.529   1
   3  11  -4 6133.05 336.293   1
  -3  11   4 5223.36 406.285   1
  -3 -11   4 5364.37 326.054   1
   3 -11  -4 6275.45 405.144   1
  -3  11   3-17.9797 174.180   1
   3  11  -3 149.735 118.697   1
  -3 -11   3 79.8035 107.440   1
   3 -11  -3 32.5499 165.624   1
  -3  11   2 9708.08 570.185   1
   3 -11  -2 9758.96 558.168   1
   3  11  -1 2200.18 212.626   1
   3 -11  -1 2631.38 232.311   1
  -3 -11   1 1932.13 197.645   1
  -3  11   1 2312.60 232.690   1
   3 -11   0 1447.87 174.205   1
   3  11   0 1820.74 193.121   1
  -3 -11   0 1192.73 172.930   1
  -3  11   0 1355.60 189.613   1
   3  11   1 2300.46 238.066   1
  -3 -11  -1 2269.48 220.113   1
   3  11   2 9808.35 607.406   1
  -3 -11  -2 10277.4 592.285   1
  -3  11  -2 11191.8 564.340   1
   3 -11   2 10440.8 560.717   1
  -3 -11  -3-96.4280 150.770   1
   3  11   3 71.6497 181.384   1
  -3  11  -3 135.974 101.888   1
   3 -11   3 223.750 99.1089   1
   3  11   4 5746.69 417.033   1
   3 -11   4 5847.96 323.458   1
  -3  11  -4 6065.87 325.357   1
  -3 -11  -4 6282.21 408.875   1
   3 -11   5 2775.49 153.272   1
   3  11   5 2527.27 301.873   1
  -3  11  -5 2650.82 152.911   1
   3  11   7 3311.61 353.582   1
  -3 -11  -7 3536.35 326.842   1
   3  11   8 23.5589 239.166   1
  -3 -11  -8 240.704 208.922   1
  -3 -11  -9 8308.88 520.455   1
   3  11   9 7159.37 531.131   1
  -3 -11 -10 1903.55 274.696   1
  -3 -11 -11 940.534 261.999   1
   3  11  11 1280.55 313.300   1
   3  11  13 3665.56 381.187   1
  -3 -11 -14 507.789 239.866   1
   3  11  14 396.152 296.834   1
  -3 -11 -15 371.097 263.405   1
   3  11  15 515.163 315.177   1
  -3 -11 -16 3503.18 365.739   1
   3  11  16 3155.40 407.088   1
  -3 -11 -17 457.994 235.332   1
   3  11  17 146.040 266.578   1
  -3 -11 -18 2820.81 345.772   1
   3  11  18 2293.25 373.362   1
  -3 -11 -19 3269.24 383.932   1
   3  11  19 3239.71 437.276   1
  -3 -11 -21 102.664 225.573   1
   3  11  21 350.893 261.384   1
  -3 -11 -22 3065.30 370.896   1
   3  11  22 2954.84 410.325   1
  -3 -11 -23 608.433 299.850   1
   3  11  23 314.194 335.016   1
  -3 -11 -24 476.096 262.101   1
   3  11  24 253.106 279.907   1
  -3 -11 -25 49.3087 287.398   1
   3  11  25 137.880 315.657   1
   3 -12 -25 720.060 314.507   1
  -3  12  25 1326.08 359.066   1
   3 -12 -24 2253.23 340.994   1
  -3  12  24 3223.58 397.896   1
   3 -12 -23 719.619 280.367   1
  -3  12  23-86.3565 302.314   1
   3 -12 -22 363.491 298.840   1
  -3  12  22 320.361 333.057   1
   3 -12 -21 1311.27 292.340   1
  -3  12  21 529.562 302.702   1
   3 -12 -20-132.156 287.273   1
  -3  12  20-147.962 323.810   1
  -3  12  19 1128.83 316.838   1
  -3  12  18 831.907 354.632   1
   3 -12 -17 1695.61 318.699   1
  -3  12  17 1510.01 348.059   1
   3 -12 -16-210.682 248.474   1
  -3  12  16-58.8641 251.180   1
   3 -12 -15 1200.35 283.414   1
   3 -12 -14 9895.95 644.722   1
  -3  12  14 9709.28 666.412   1
   3 -12 -13 2587.04 319.322   1
  -3  12  13 2637.11 360.747   1
   3 -12 -12 622.067 254.534   1
  -3  12  12 166.884 251.680   1
   3 -12 -10 5323.85 428.967   1
  -3  12  10 5405.60 450.170   1
   3 -12  -9-45.8513 236.898   1
  -3  12   9 257.176 265.740   1
   3 -12  -8-244.328 231.290   1
  -3  12   8 24.8884 245.243   1
   3 -12  -7 4686.09 383.737   1
  -3  12   7 4685.29 407.450   1
  -3  12   6 205.125 234.287   1
   3 -12  -6-143.296 197.126   1
   3  12  -5 2678.59 181.058   1
   3 -12  -4 3547.43 308.396   1
  -3  12   4 3315.75 317.645   1
   3  12  -4 3193.20 220.522   1
   3  12  -3 3064.57 230.036   1
  -3  12   3 3517.87 313.704   1
   3 -12  -3 2685.26 276.402   1
   3 -12  -2 25569.8 1314.13   1
  -3  12   2 25707.6 1324.75   1
  -3  12   1 1208.91 205.066   1
   3  12  -1 1474.62 193.449   1
   3 -12  -1 1605.10 191.876   1
   3 -12   0 118.781 139.428   1
  -3  12   0-85.4839 155.168   1
   3  12   0 29.7714 158.393   1
   3 -12   1 1154.60 159.066   1
  -3  12  -1 1232.05 168.683   1
   3  12   1 1238.10 210.817   1
  -3 -12  -2 23822.2 1275.84   1
   3  12   2 24909.3 1295.86   1
   3 -12   2 25906.2 1246.95   1
  -3  12  -2 24976.1 1249.02   1
   3  12   3 2985.53 294.726   1
  -3 -12  -3 3270.84 275.448   1
  -3  12  -3 2796.20 207.747   1
   3 -12   3 3181.90 208.322   1
   3  12   4 3218.60 317.697   1
   3 -12   4 2769.72 181.352   1
  -3  12  -4 2918.59 181.399   1
   3  12   6 247.364 224.138   1
  -3 -12  -6 134.015 192.935   1
   3  12   7 3686.03 374.128   1
  -3 -12  -7 4606.14 354.115   1
   3  12   8 49.4971 238.328   1
  -3 -12  -8 41.2898 197.654   1
   3  12   9-414.080 261.943   1
  -3 -12  -9 424.316 216.428   1
   3  12  10 6030.03 492.803   1
  -3 -12 -10 6004.23 447.704   1
   3  12  12 166.771 285.726   1
  -3 -12 -12-47.4796 239.009   1
   3  12  13 2342.67 367.412   1
  -3 -12 -13 2926.28 333.044   1
  -3 -12 -14 10513.4 670.166   1
   3  12  15 811.929 293.891   1
  -3 -12 -15 1564.46 270.998   1
   3  12  16-87.7997 291.581   1
  -3 -12 -16-203.945 241.279   1
   3  12  17 2033.29 359.986   1
   3  12  18 1506.26 369.994   1
  -3 -12 -18 851.862 305.616   1
   3  12  20 352.328 294.114   1
  -3 -12 -20 25.7685 232.626   1
   3  12  21 960.458 320.237   1
  -3 -12 -21 769.572 264.082   1
   3  12  22 575.065 354.396   1
  -3 -12 -22 610.566 293.737   1
   3  12  23 311.362 334.919   1
  -3 -12 -23 403.382 298.408   1
   3  12  24 2695.06 377.142   1
  -3 -12 -24 2284.47 331.718   1
   3  12  25 761.405 318.576   1
  -3 -12 -25 609.621 278.074   1
   3 -13 -24-250.504 298.351   1
  -3  13  24 27.9429 341.526   1
   3 -13 -22 1035.24 306.661   1
  -3  13  22 1623.44 365.783   1
   3 -13 -20 1028.73 299.000   1
   3 -13 -19 132.729 270.595   1
  -3  13  19 655.004 341.185   1
   3 -13 -18 1332.24 322.505   1
  -3  13  18 179.014 337.242   1
   3 -13 -17 1758.37 312.232   1
  -3  13  17 1014.35 332.487   1
   3 -13 -16 610.682 261.041   1
  -3  13  16 921.972 301.499   1
   3 -13 -14 444.168 248.614   1
  -3  13  14 731.702 299.746   1
   3 -13 -13 412.686 241.379   1
  -3  13  13 86.6821 274.456   1
   3 -13 -12 6699.15 497.112   1
  -3  13  12 6848.41 529.458   1
   3 -13 -11 3032.19 344.601   1
  -3  13  11 3012.14 380.863   1
   3 -13 -10 2355.41 298.781   1
  -3  13  10 1552.67 311.209   1
   3 -13  -9 355.409 230.700   1
  -3  13   9 318.670 244.842   1
   3 -13  -8 782.243 244.537   1
  -3  13   8 539.750 271.415   1
   3 -13  -7 266.401 230.323   1
  -3  13   7 667.136 259.972   1
  -3  13   6 4352.85 383.569   1
   3 -13  -6 4455.19 371.974   1
  -3 -13   5 2021.41 133.170   1
   3  13  -5 2303.10 146.467   1
   3  13  -4 10403.7 554.538   1
   3 -13  -4 11878.4 640.914   1
  -3 -13   4 10191.7 545.636   1
  -3  13   4 11057.6 652.742   1
  -3 -13   3 6843.79 405.651   1
   3 -13  -3 7659.34 475.846   1
  -3  13   3 8120.78 495.632   1
   3  13  -3 7443.30 429.822   1
   3 -13  -2 6686.90 435.858   1
  -3  13   2 6676.82 450.181   1
  -3 -13   1 2928.06 238.382   1
   3 -13  -1 3018.12 263.643   1
   3  13  -1 2766.35 263.428   1
  -3  13   1 3405.42 281.915   1
  -3 -13   0 29215.9 1533.69   1
   3 -13   0 31482.0 1538.71   1
  -3  13   0 32053.0 1548.11   1
   3  13   0 29907.9 1548.76   1
  -3 -13  -1 2781.11 259.345   1
  -3  13  -1 3285.01 251.278   1
   3 -13   1 2944.54 252.922   1
   3  13   1 3756.31 306.288   1
  -3 -13  -2 5805.94 397.804   1
  -3  13  -2 6558.56 366.515   1
   3 -13   2 5719.94 360.045   1
   3  13   2 5879.44 420.397   1
  -3 -13  -3 7430.33 459.662   1
   3 -13   3 7154.37 389.219   1
  -3  13  -3 6777.63 386.781   1
   3  13   3 7252.62 483.261   1
  -3 -13  -4 11125.5 557.674   1
   3 -13   4 8357.93 435.034   1
   3  13   4 11635.4 590.167   1
  -3  13  -4 8425.92 436.486   1
   3  13   5 2634.05 309.500   1
  -3 -13  -5 2859.76 282.784   1
   3  13   6 3866.98 382.040   1
  -3 -13  -6 4035.60 347.097   1
   3  13   7 249.089 245.608   1
  -3 -13  -7 206.896 208.564   1
   3  13   8 309.054 264.954   1
  -3 -13  -8 1037.91 239.049   1
   3  13   9 26.4848 272.544   1
  -3 -13  -9 854.866 246.099   1
   3  13  10 1932.65 341.032   1
  -3 -13 -10 1626.92 276.498   1
   3  13  11 3172.89 388.637   1
  -3 -13 -11 3308.80 358.790   1
  -3 -13 -12 7138.93 511.193   1
   3  13  12 6587.19 538.621   1
   3  13  13 860.954 311.061   1
  -3 -13 -13 424.788 273.689   1
   3  13  14 639.877 325.827   1
  -3 -13 -14 835.978 287.352   1
   3  13  16 886.771 336.277   1
  -3 -13 -16 1136.66 289.923   1
   3  13  17 1778.38 360.827   1
  -3 -13 -17 1089.57 289.261   1
   3  13  18 622.001 312.447   1
  -3 -13 -18 778.628 264.152   1
  -3 -13 -19 284.695 245.212   1
   3  13  20 1199.46 330.116   1
  -3 -13 -20 902.709 277.462   1
   3  13  22 684.416 359.878   1
   3  13  24 219.341 291.082   1
  -3 -13 -24 24.5910 246.304   1
   3 -14 -23 429.564 293.557   1
  -3  14  23-28.1191 349.333   1
   3 -14 -22 385.889 257.321   1
  -3  14  22 201.166 296.511   1
   3 -14 -21 1306.58 329.756   1
  -3  14  21 2188.95 397.420   1
   3 -14 -20 263.889 269.873   1
  -3  14  20 591.438 325.547   1
   3 -14 -19 106.527 285.432   1
  -3  14  19-387.992 324.340   1
   3 -14 -18 2162.84 351.296   1
  -3  14  18 1767.07 386.145   1
   3 -14 -17 3640.06 395.762   1
  -3  14  17 3303.70 422.474   1
   3 -14 -16 1979.84 317.487   1
  -3  14  16 1921.48 354.517   1
   3 -14 -15-106.645 257.488   1
  -3  14  15 209.362 275.170   1
   3 -14 -13 655.356 268.162   1
  -3  14  13 794.075 309.535   1
   3 -14 -12 181.052 268.035   1
  -3  14  12 174.143 299.229   1
   3 -14 -11 4974.90 416.246   1
  -3  14  11 4374.56 427.191   1
   3 -14 -10 275.511 248.825   1
  -3  14  10-112.046 280.543   1
   3 -14  -9 293.302 239.622   1
  -3  14   9 81.9356 266.211   1
  -3  14   8 6800.41 481.456   1
   3 -14  -8 5016.48 439.836   1
   3 -14  -7-69.0621 220.510   1
  -3  14   7 457.362 251.798   1
   3 -14  -6 441.577 229.078   1
  -3  14   6 706.971 259.513   1
   3 -14  -5 231.368 193.129   1
  -3  14   5 161.808 228.541   1
  -3 -14   4 583.467 102.162   1
   3  14  -4 631.069 114.223   1
  -3 -14   3 3061.37 209.256   1
   3  14  -3 2478.00 222.920   1
  -3  14   3 2833.58 310.741   1
   3 -14  -3 3328.71 309.565   1
   3  14  -2 11092.7 573.248   1
   3 -14  -2 10727.9 606.787   1
  -3  14   2 9398.23 605.955   1
  -3 -14   2 9461.25 556.207   1
   3 -14  -1 12540.7 682.279   1
  -3 -14   1 11191.7 655.231   1
   3  14  -1 12122.8 676.081   1
  -3  14   1 12588.8 691.749   1
  -3 -14   0 86.3467 146.438   1
   3 -14   0-14.4056 155.475   1
  -3  14   0 31.0504 166.388   1
   3  14   0 119.007 180.050   1
  -3  14  -1 13343.1 705.836   1
   3  14   1 13461.0 748.922   1
   3 -14   1 12772.1 700.760   1
  -3 -14  -1 12693.8 718.297   1
  -3  14  -2 9848.25 542.738   1
  -3 -14  -2 10144.8 590.684   1
   3 -14   2 9522.95 538.289   1
   3  14   2 11089.1 622.321   1
  -3 -14  -3 2432.11 268.333   1
   3 -14   3 2511.75 180.921   1
  -3  14  -3 2594.06 186.833   1
   3  14   3 2898.15 311.888   1
  -3 -14  -5-141.218 192.083   1
   3  14   5 546.412 244.901   1
  -3 -14  -6 126.227 212.399   1
   3  14   6 24.7724 252.067   1
  -3 -14  -7 307.463 219.572   1
   3  14   7 540.073 264.385   1
   3  14   8 6528.08 499.262   1
  -3 -14  -8 6708.16 474.717   1
   3  14   9 163.063 265.494   1
  -3 -14  -9-23.4847 222.852   1
   3  14  10 639.445 287.401   1
  -3 -14 -10 361.971 230.758   1
  -3 -14 -11 5626.20 454.826   1
   3  14  11 5446.76 479.084   1
   3  14  12 576.901 312.708   1
  -3 -14 -12 351.564 258.999   1
   3  14  13 1635.91 347.092   1
  -3 -14 -13 839.270 291.720   1
   3  14  15 59.3889 311.417   1
  -3 -14 -15 25.9557 260.621   1
   3  14  16 2412.39 380.082   1
  -3 -14 -16 1981.02 331.962   1
   3  14  17 3008.10 421.076   1
  -3 -14 -17 3914.01 390.418   1
   3  14  18 1275.72 350.264   1
  -3 -14 -18 1535.97 313.156   1
   3  14  19 264.960 333.228   1
  -3 -14 -19 441.043 281.788   1
   3  14  21 2754.92 409.435   1
  -3 -14 -21 1942.20 346.759   1
   3  14  22 1354.10 361.467   1
  -3 -14 -22 428.541 283.391   1
   3  14  23-55.3029 306.707   1
  -3 -14 -23-297.508 251.748   1
  -3  15  22 681.139 309.715   1
   3 -15 -22 204.016 254.072   1
  -3  15  21 57.8254 350.539   1
   3 -15 -21 597.508 297.839   1
  -3  15  20-117.719 310.353   1
   3 -15 -20 526.793 269.613   1
  -3  15  19 1072.26 339.489   1
   3 -15 -19 1332.93 307.447   1
  -3  15  18 570.808 343.387   1
   3 -15 -18 510.802 303.031   1
  -3  15  17-30.2374 327.808   1
   3 -15 -17-26.9783 287.742   1
  -3  15  16-30.3075 313.331   1
   3 -15 -16 459.832 267.432   1
  -3  15  15-181.696 300.990   1
   3 -15 -15-270.256 263.483   1
  -3  15  14 1387.73 356.057   1
   3 -15 -14 1023.04 303.679   1
  -3  15  13 1767.01 355.413   1
   3 -15 -13 1848.57 333.264   1
  -3  15  12 503.594 306.056   1
   3 -15 -12 424.076 261.997   1
  -3  15  11 1314.42 332.292   1
   3 -15 -11 2274.38 323.504   1
  -3  15  10 2003.43 340.925   1
   3 -15 -10 1414.08 299.436   1
  -3  15   8 1138.66 310.483   1
   3 -15  -8 1129.60 270.981   1
  -3  15   7 734.327 276.066   1
   3 -15  -7 973.602 252.383   1
  -3  15   6 3588.34 365.866   1
   3 -15  -6 3355.61 349.111   1
   3 -15  -5 2753.67 303.850   1
  -3  15   5 2776.57 333.324   1
   3 -15  -4 270.783 213.212   1
  -3 -15   4 187.555 60.6320   1
  -3  15   4 252.467 207.963   1
   3  15  -4 174.260 74.7480   1
   3 -15  -3-137.635 202.649   1
  -3 -15   3 105.009 112.058   1
   3  15  -3 109.269 122.943   1
  -3  15   3-21.5735 216.629   1
   3 -15  -2-18.2811 185.150   1
  -3 -15   2 148.847 126.011   1
   3  15  -2 249.424 156.765   1
  -3  15   2 159.442 206.030   1
   3  15  -1 187.073 181.151   1
  -3  15   1 418.045 186.044   1
   3 -15  -1 268.811 170.215   1
  -3 -15   1-81.4893 148.450   1
  -3  15   0 10294.7 611.927   1
  -3 -15   0 9933.02 600.416   1
   3 -15   0 11609.8 612.750   1
   3  15   0 10937.0 629.832   1
   3  15   1 19.3702 184.418   1
  -3  15  -1 134.776 152.433   1
   3 -15   1-12.5729 137.954   1
  -3 -15  -1 319.885 168.219   1
   3  15   2 146.376 215.808   1
  -3 -15  -2 525.919 195.133   1
  -3  15  -2 131.676 121.843   1
   3 -15   2 263.956 122.781   1
  -3  15  -3 27.9334 81.3256   1
   3 -15   3 16.1537 73.1223   1
   3  15   4 470.311 233.072   1
  -3 -15  -4 346.841 208.983   1
   3  15   5 2412.65 322.597   1
  -3 -15  -5 1879.89 276.835   1
   3  15   6 3764.14 374.290   1
  -3 -15  -6 3444.35 335.560   1
   3  15   7 1748.40 313.517   1
  -3 -15  -7 990.946 242.242   1
   3  15   8 981.698 293.256   1
  -3 -15  -8 1446.71 276.027   1
  -3 -15  -9 5109.60 427.307   1
   3  15   9 5254.50 465.055   1
   3  15  10 1397.43 311.732   1
  -3 -15 -10 1713.17 286.890   1
   3  15  11 1335.61 311.219   1
  -3 -15 -11 1239.85 269.024   1
   3  15  12 470.416 312.292   1
  -3 -15 -12 77.0743 243.304   1
   3  15  14 627.364 332.135   1
  -3 -15 -14 1411.56 305.215   1
   3  15  15 569.295 306.163   1
  -3 -15 -15 236.316 252.748   1
   3  15  16 479.365 304.478   1
  -3 -15 -16 656.945 255.274   1
   3  15  17 29.8161 287.979   1
  -3 -15 -17 131.406 249.405   1
   3  15  18 1213.22 325.384   1
  -3 -15 -18 549.587 259.376   1
   3  15  19 878.848 322.438   1
  -3 -15 -19 1065.71 272.580   1
   3  15  20-115.693 301.900   1
  -3 -15 -20 334.815 254.495   1
   3  15  21 568.723 307.725   1
  -3 -15 -21-76.2256 242.010   1
   3  15  22 530.002 303.428   1
  -3 -15 -22 1025.37 269.451   1
  -3  16  21 371.690 352.581   1
   3 -16 -21-77.2982 267.608   1
  -3  16  20 700.525 343.795   1
   3 -16 -20 681.785 306.785   1
  -3  16  19 473.941 311.464   1
   3 -16 -19 479.026 262.404   1
  -3  16  18 1288.72 367.814   1
   3 -16 -18 915.431 309.225   1
  -3  16  17 513.948 344.960   1
   3 -16 -17 190.111 283.148   1
  -3  16  15 700.743 350.447   1
   3 -16 -15 1012.57 315.950   1
  -3  16  14-60.8752 320.073   1
   3 -16 -14 328.005 278.196   1
  -3  16  13 363.711 297.212   1
   3 -16 -13 217.854 254.842   1
  -3  16  12 150.425 294.742   1
   3 -16 -12 27.0290 258.027   1
  -3  16  11 385.930 305.737   1
   3 -16 -11 401.230 270.653   1
  -3  16  10-203.908 287.007   1
   3 -16 -10 395.825 272.003   1
  -3  16   9 456.505 291.099   1
   3 -16  -9-129.227 248.230   1
  -3  16   7 53.7972 264.019   1
   3 -16  -7 587.320 238.272   1
  -3  16   6-235.111 255.909   1
   3 -16  -6 236.329 247.843   1
  -3  16   5-75.2884 249.311   1
   3 -16  -5 227.233 231.229   1
  -3  16   4 6196.12 466.948   1
   3 -16  -4 6340.37 457.674   1
   3 -16  -2 1618.75 243.154   1
  -3  16   2 1578.63 261.818   1
   3  16  -1 47.4285 170.000   1
   3 -16  -1 156.777 168.422   1
  -3  16   1 150.255 187.743   1
  -3 -16   1 293.088 156.628   1
   3  16   0-54.6053 190.419   1
   3 -16   0-30.5726 161.877   1
  -3  16   0 65.9754 171.273   1
  -3 -16   0 95.5643 162.891   1
  -3 -16  -1 264.436 182.728   1
   3  16   1-181.428 200.894   1
  -3  16  -1 265.736 153.788   1
  -3 -16  -2 1964.93 245.114   1
  -3  16  -2 1158.60 157.629   1
   3  16   2 1877.20 270.693   1
   3  16   3-69.7968 225.474   1
  -3 -16  -3 365.550 217.767   1
  -3 -16  -4 5534.51 421.416   1
   3  16   4 5935.43 448.682   1
   3  16   5-102.493 244.624   1
  -3 -16  -5 245.603 215.054   1
   3  16   6 505.096 266.267   1
  -3 -16  -6 370.557 228.417   1
   3  16   7-301.493 264.698   1
  -3 -16  -7 263.293 231.161   1
   3  16   9 488.293 277.744   1
  -3 -16  -9 150.590 234.244   1
   3  16  10 262.951 298.176   1
  -3 -16 -10 153.410 249.238   1
   3  16  11-118.478 280.266   1
  -3 -16 -11-129.567 253.206   1
   3  16  12 956.765 316.631   1
  -3 -16 -12 130.987 249.565   1
   3  16  13 361.075 317.533   1
  -3 -16 -13 342.969 291.043   1
   3  16  14 150.940 306.440   1
  -3 -16 -14 185.327 255.074   1
   3  16  15 60.2962 297.445   1
  -3 -16 -15 557.808 254.078   1
   3  16  16-30.0138 310.908   1
  -3 -16 -16-132.729 254.917   1
   3  16  17 297.987 331.221   1
  -3 -16 -17 105.749 271.216   1
   3  16  18 1564.49 381.845   1
  -3 -16 -18 525.652 286.576   1
   3  16  19 582.506 359.265   1
  -3 -16 -19-52.0375 273.056   1
   3  16  20 832.090 358.425   1
  -3 -16 -20 820.373 301.364   1
   3  16  21-394.223 339.122   1
  -3 -16 -21 454.244 284.071   1
  -3  17  21 789.167 322.735   1
   3 -17 -21-255.246 266.534   1
  -3  17  20 345.432 349.885   1
   3 -17 -20-130.351 291.588   1
  -3  17  19-29.4318 334.104   1
   3 -17 -19-106.044 273.927   1
  -3  17  18-29.8680 307.831   1
   3 -17 -18 161.411 255.286   1
  -3  17  17-90.6482 305.815   1
   3 -17 -17 54.4419 259.061   1
  -3  17  16 1554.06 347.503   1
   3 -17 -16 1043.08 298.884   1
  -3  17  14 399.209 326.276   1
   3 -17 -14 221.318 261.309   1
  -3  17  13 521.577 337.355   1
   3 -17 -13 1549.28 309.050   1
  -3  17  12-182.520 317.468   1
   3 -17 -12 275.520 279.603   1
  -3  17  11 451.629 315.340   1
   3 -17 -11 218.220 262.341   1
  -3  17  10 1309.89 334.871   1
   3 -17 -10 1941.29 319.512   1
  -3  17   9 3008.62 379.913   1
   3 -17  -9 3417.02 367.865   1
  -3  17   8 314.358 276.204   1
   3 -17  -8 155.422 243.066   1
  -3  17   7 809.502 299.002   1
   3 -17  -7 1060.79 273.116   1
  -3  17   6 4467.28 439.390   1
   3 -17  -6 5245.10 425.255   1
  -3  17   5 7620.49 556.458   1
   3 -17  -5 8373.62 546.155   1
  -3  17   4 445.470 251.957   1
   3 -17  -4 22.6264 210.999   1
  -3  17   3 2206.68 300.558   1
  -3  17   2 215.009 225.713   1
   3  17   3 1760.47 293.199   1
   3  17   4-76.3317 264.240   1
  -3 -17  -4 222.977 225.119   1
  -3 -17  -5 9001.85 577.493   1
   3  17   5 8120.63 590.974   1
  -3 -17  -6 4912.97 407.453   1
   3  17   6 4613.93 432.055   1
  -3 -17  -8 304.160 240.883   1
   3  17   8 260.099 282.633   1
  -3 -17  -9 3124.39 361.354   1
   3  17   9 2914.48 386.101   1
  -3 -17 -10 1806.63 295.903   1
   3  17  10 1493.34 328.939   1
  -3 -17 -11 504.138 269.805   1
   3  17  11 180.719 310.888   1
  -3 -17 -12 160.293 251.997   1
   3  17  12-30.3250 299.582   1
  -3 -17 -13 1235.88 298.914   1
   3  17  13 1032.92 344.087   1
  -3 -17 -14 161.285 263.451   1
   3  17  14 182.402 320.474   1
  -3 -17 -16 1900.83 328.630   1
   3  17  16 1172.95 360.486   1
  -3 -17 -17 398.817 279.737   1
   3  17  17 29.7741 329.568   1
  -3 -17 -18 473.004 294.299   1
   3  17  18 588.421 359.093   1
  -3 -17 -19 233.581 266.614   1
   3  17  19 492.372 341.979   1
  -3 -17 -20 51.0946 247.582   1
   3  17  20-454.794 305.432   1
   3  17  21 890.189 327.614   1
  -3  18  19 203.467 345.588   1
  -3  18  18 532.790 353.358   1
  -3  18  17 331.217 339.283   1
  -3  18  16-243.716 344.553   1
  -3  18  15 183.923 326.282   1
  -3  18  13-92.7173 306.170   1
  -3  18  12 400.080 335.700   1
  -3  18  11 827.126 326.759   1
  -3  18  10 1239.99 330.117   1
  -3  18   9 29.9536 284.221   1
   3  18   8 355.243 287.216   1
   3  18   9-60.1098 284.338   1
   3  18  10 2218.46 371.492   1
   3  18  11 979.642 335.114   1
   3  18  12 307.043 310.818   1
  -3 -18 -12 54.6541 213.383   1
   3  18  13 245.660 304.398   1
   3  18  15 577.503 313.639   1
   3  18  16 240.814 323.530   1
  -3 -18 -16 242.729 271.761   1
   3  18  17 475.849 346.700   1
  -3 -18 -17-26.6482 215.308   1
   3  18  18-146.392 318.211   1
   3  18  19-86.2042 309.391   1
   3  18  20 1859.94 361.442   1
  -4   0  27 689.247 331.961   1
   4   0 -27 108.649 294.970   1
  -4   0  26 1260.54 337.420   1
   4   0 -26 1114.99 321.259   1
  -4   0  25 89.6393 292.717   1
   4   0 -25 27.1210 286.519   1
  -4   0  24 1866.50 336.644   1
   4   0 -24 2266.93 333.753   1
  -4   0  23 500.778 305.898   1
   4   0 -23 427.885 283.354   1
   4   0 -22 8074.02 559.801   1
  -4   0  22 7181.25 568.100   1
   4   0 -21 77.9910 262.433   1
  -4   0  21 28.6812 291.055   1
   4   0 -20 1554.01 294.247   1
  -4   0  20 983.700 285.642   1
   4   0 -19 24.9337 252.470   1
  -4   0  19-384.969 287.770   1
   4   0 -18 4099.41 385.660   1
  -4   0  18 4442.42 418.707   1
   4   0 -17-70.5695 215.730   1
  -4   0  17 25.9372 247.581   1
  -4   0  16 3984.08 377.429   1
   4   0 -16 3067.24 328.561   1
   4   0 -15-174.918 221.447   1
  -4   0  14-46.1518 226.067   1
   4   0 -14 146.410 223.620   1
  -4   0  13 154.318 212.385   1
   4   0 -13 119.888 193.077   1
   4   0 -12 21361.7 1129.77   1
  -4   0  11-118.367 181.612   1
   4   0 -11 359.147 166.383   1
   4   0 -10 11773.0 653.271   1
  -4   0  10 10906.3 664.664   1
  -4   0   9 317.222 176.592   1
   4   0  -9-15.9460 159.807   1
   4   0  -8 55156.9 2631.37   1
  -4   0   8 51966.0 2635.48   1
  -4   0   7 92.4109 161.694   1
   4   0  -7 210.849 146.152   1
  -4   0   6 37117.3 1579.18   1
   4   0  -6 26748.6 1552.94   1
  -4   0   5-13.3415 164.794   1
   4   0  -5 12.2966 152.690   1
  -4   0   4 35025.6 1782.42   1
   4   0  -4 37077.5 1779.96   1
  -4   0   0 1178.41 169.619   1
   4   0   0 1243.43 164.112   1
  -4   0  -4 35415.1 1759.44   1
   4   0   4 36007.6 1764.06   1
  -4   0  -5 58.7316 146.605   1
   4   0   5 301.081 151.866   1
  -4   0  -6 32064.2 1684.21   1
   4   0   6 36380.4 1701.20   1
  -4   0  -7 13.4557 128.914   1
   4   0   7 235.496 149.048   1
  -4   0  -8 51939.9 2571.65   1
   4   0   8 53049.1 2580.81   1
  -4   0  -9 74.9036 145.550   1
   4   0   9 66.9579 161.230   1
   4   0  10 12519.1 678.449   1
  -4   0 -10 10798.4 644.116   1
  -4   0 -11-67.8607 161.973   1
   4   0  11-77.5952 181.882   1
   4   0  12 22075.0 1225.88   1
  -4   0 -12 24549.3 1226.15   1
   4   0  13-84.8829 188.284   1
  -4   0 -13-19.0633 179.268   1
  -4   0 -14 39.9252 184.834   1
   4   0  15 440.463 250.948   1
  -4   0 -15 41.4471 218.099   1
   4   0  16 3557.84 352.710   1
   4   0  17-431.619 270.453   1
  -4   0 -17-152.031 227.011   1
   4   0  18 3833.88 399.160   1
  -4   0 -18 3896.37 355.065   1
   4   0  19 193.358 253.332   1
  -4   0 -19-46.0025 206.167   1
   4   0  20 1354.90 306.232   1
  -4   0 -20 1561.48 276.999   1
   4   0  21-201.239 276.554   1
  -4   0 -21-473.100 241.766   1
  -4   0 -22 7476.08 538.882   1
   4   0  22 7198.45 560.515   1
   4   0  23 297.249 305.628   1
  -4   0 -23 25.9814 252.449   1
   4   0  24 1891.14 352.254   1
  -4   0 -24 2528.56 332.404   1
   4   0  25 271.672 290.896   1
  -4   0 -25 212.366 274.497   1
   4   0  26 814.541 317.181   1
  -4   0 -26 1043.60 299.349   1
  -4   0 -27 134.299 274.767   1
  -4   1  28 206.026 280.133   1
   4  -1 -28-26.6669 281.056   1
  -4   1  27 266.454 295.143   1
   4  -1 -27 268.725 290.264   1
  -4   1  26 2163.33 365.652   1
   4  -1 -26 1295.54 322.086   1
  -4  -1  25 1686.22 326.912   1
   4   1 -25 1992.81 336.612   1
  -4  -1  24 3219.40 393.111   1
  -4   1  24 2816.53 392.446   1
   4   1 -24 2191.81 359.185   1
   4  -1 -24 3310.32 376.151   1
  -4   1  23-206.673 280.988   1
   4  -1 -23 214.192 252.524   1
  -4  -1  22 520.377 291.220   1
   4   1 -22 473.906 263.269   1
  -4  -1  21 283.508 276.948   1
  -4   1  21-288.500 265.426   1
   4   1 -21-206.630 270.208   1
   4  -1 -21 156.916 237.526   1
  -4  -1  20 194.884 280.388   1
  -4   1  20-340.069 298.747   1
   4   1 -20 404.213 263.095   1
   4  -1 -20 308.221 268.810   1
  -4   1  19 557.153 264.414   1
   4  -1 -19 376.676 230.561   1
  -4  -1  18 2447.26 329.710   1
   4   1 -18 2459.54 299.583   1
  -4  -1  17 1450.17 286.160   1
  -4   1  17 1716.65 309.374   1
   4   1 -17 1616.67 274.487   1
   4  -1 -17 1476.00 293.478   1
  -4  -1  16 2255.93 305.446   1
  -4   1  16 1969.37 313.657   1
   4  -1 -16 1659.93 293.591   1
   4   1 -16 1490.84 267.315   1
   4   1 -15 20397.8 1097.42   1
   4  -1 -15 20932.6 1108.08   1
  -4  -1  15 21176.3 1114.70   1
  -4   1  15 18533.6 1107.78   1
   4   1 -14 29832.2 1482.79   1
   4  -1 -14 27701.6 1479.60   1
  -4   1  14 28122.0 1495.96   1
  -4  -1  14 28518.4 1488.81   1
   4  -1 -13 9484.16 584.405   1
  -4   1  13 8953.96 603.241   1
   4   1 -12 3205.52 293.936   1
  -4  -1  12 3126.90 311.805   1
  -4  -1  11 2272.13 267.413   1
  -4   1  11 1678.70 232.331   1
   4   1 -11 2159.81 245.010   1
   4  -1 -11 2504.62 253.999   1
  -4  -1  10 9476.54 561.106   1
  -4   1  10 9100.40 562.186   1
   4   1 -10 9557.70 545.741   1
   4  -1 -10 8430.20 544.373   1
  -4   1   9 563.714 199.449   1
  -4  -1   9 305.577 166.586   1
   4   1  -9 695.442 164.575   1
   4  -1  -9 428.860 177.510   1
  -4   1   8 2279.78 242.592   1
  -4  -1   8 1838.94 226.526   1
   4  -1  -8 1612.81 219.405   1
   4   1  -8 1770.82 207.390   1
  -4   1   7 1314.69 214.778   1
  -4  -1   7 1829.23 210.514   1
   4  -1  -7 1689.13 207.570   1
   4   1  -7 1341.60 181.847   1
   4  -1  -6 2128.61 224.496   1
   4   1  -6 1775.48 209.459   1
  -4  -1   6 1994.90 226.706   1
  -4   1   6 2093.93 239.929   1
  -4  -1   5 6673.47 404.972   1
   4   1  -5 6112.54 394.056   1
   4  -1  -5 6593.16 395.554   1
  -4   1   5 6568.24 407.381   1
  -4  -1   4 9683.37 550.278   1
   4   1  -4 10866.3 549.496   1
   4  -1  -4 9201.53 546.098   1
  -4   1   4 9430.77 558.707   1
   4  -1  -3 44660.0 2099.75   1
  -4   1   3 40902.6 2103.78   1
   4  -1   0 9.93002 147.278   1
  -4   1   0-61.4411 149.250   1
  -4   1  -1 10843.2 612.668   1
   4  -1   1 12069.1 616.080   1
  -4  -1  -3 41644.8 2099.52   1
   4   1   3 44298.0 2105.56   1
  -4  -1  -4 8327.28 499.963   1
   4   1   4 8968.17 507.099   1
  -4  -1  -5 5476.08 372.317   1
  -4   1  -5 6186.60 368.964   1
   4   1   5 5770.51 383.794   1
   4  -1   5 6048.66 371.388   1
  -4   1  -6 2000.02 188.425   1
  -4  -1  -6 1603.68 190.872   1
   4   1   6 1498.33 209.499   1
   4  -1   6 1780.33 201.737   1
  -4  -1  -7 1882.43 184.924   1
  -4   1  -7 1157.97 174.990   1
   4  -1   7 1752.45 202.929   1
   4   1   7 1457.98 193.625   1
   4   1   8 1930.03 233.531   1
  -4   1  -8 2371.04 214.717   1
  -4  -1  -8 1590.68 221.006   1
   4  -1   8 1670.76 217.493   1
  -4   1  -9 550.882 148.391   1
  -4  -1  -9 510.333 165.991   1
   4   1   9 444.918 190.508   1
   4  -1   9 545.488 167.992   1
   4  -1  10 9202.82 536.776   1
   4   1  10 9065.27 552.837   1
  -4   1 -10 9018.61 516.674   1
  -4  -1 -10 7949.30 518.017   1
  -4   1 -11 2530.43 246.859   1
  -4  -1 -11 1891.82 247.016   1
   4  -1  11 2596.28 262.762   1
   4   1  11 1863.15 277.886   1
  -4   1 -12 3104.29 285.745   1
   4   1  13 9279.19 612.962   1
  -4  -1 -13 10350.4 606.762   1
   4   1  14 25558.9 1398.43   1
   4  -1  14 24887.4 1391.70   1
   4   1  15 18972.1 1100.67   1
   4  -1  15 20902.4 1101.05   1
  -4   1 -15 19978.2 1078.30   1
  -4  -1 -15 20292.1 1085.82   1
   4  -1  16 1306.72 268.218   1
  -4   1 -16 1649.52 249.743   1
  -4  -1 -16 1238.91 238.796   1
   4   1  17 1383.34 317.915   1
   4  -1  17 1525.71 299.850   1
  -4   1 -17 2177.16 278.550   1
  -4  -1 -17 1652.54 281.259   1
   4  -1  18 2471.16 314.223   1
  -4   1 -18 2243.46 284.407   1
   4   1  19 418.184 266.309   1
  -4  -1 -19 533.795 240.876   1
   4  -1  20 252.378 282.453   1
   4   1  20 227.187 247.756   1
  -4   1 -20 96.0378 241.878   1
  -4  -1 -20 193.447 233.020   1
   4  -1  21 200.223 284.930   1
   4   1  21 375.255 268.979   1
  -4   1 -21 74.6968 256.651   1
  -4  -1 -21-124.979 233.653   1
   4  -1  22 935.262 301.672   1
  -4   1 -22 306.080 252.740   1
   4   1  23 326.643 288.862   1
  -4  -1 -23 337.399 269.287   1
   4  -1  24 2318.01 358.720   1
   4   1  24 3140.66 394.637   1
  -4   1 -24 3279.18 358.048   1
  -4  -1 -24 2939.33 365.519   1
   4  -1  25 1727.94 345.914   1
   4   1  25 2160.60 382.862   1
  -4   1 -25 2517.98 349.230   1
  -4  -1 -25 2058.32 353.084   1
   4   1  26 1708.78 360.891   1
  -4  -1 -26 1509.45 331.768   1
   4   1  27-178.706 308.511   1
  -4  -1 -27 238.437 290.497   1
  -4  -1 -28-132.171 264.070   1
   4  -2 -29 441.419 295.484   1
  -4   2  28 725.184 310.425   1
   4  -2 -28 921.652 303.970   1
  -4   2  26 649.500 328.093   1
   4  -2 -26 670.112 317.671   1
  -4  -2  25 242.665 291.777   1
  -4   2  25 946.907 334.983   1
   4   2 -25 330.129 290.606   1
   4  -2 -25 940.069 325.295   1
  -4  -2  24 210.077 286.661   1
  -4   2  24 503.825 293.763   1
   4   2 -24 135.865 280.239   1
   4  -2 -24 80.6199 266.409   1
  -4  -2  23 118.256 282.327   1
  -4   2  23-265.990 285.553   1
   4   2 -23 401.378 288.216   1
   4  -2 -23 428.782 280.487   1
  -4  -2  22 1739.78 334.744   1
   4   2 -22 1576.26 296.109   1
   4  -2 -22 1965.31 341.314   1
  -4  -2  21-28.3642 273.411   1
  -4   2  21 552.239 279.341   1
   4  -2 -21 209.705 239.163   1
   4   2 -21 282.718 263.135   1
  -4  -2  20 938.293 278.950   1
  -4   2  20 1061.60 327.068   1
   4  -2 -20 773.588 303.801   1
   4   2 -20 1503.37 274.673   1
  -4   2  19 2955.75 351.763   1
  -4  -2  19 1984.28 332.661   1
   4  -2 -19 2909.38 317.748   1
   4   2 -19 2822.48 335.367   1
  -4  -2  18 181.668 243.410   1
   4  -2 -18 173.168 245.842   1
   4   2 -18 141.349 219.618   1
  -4  -2  17 250.304 242.471   1
   4   2 -17-22.7132 212.312   1
   4  -2 -16 4090.41 387.185   1
  -4   2  16 3942.16 411.094   1
  -4  -2  16 3150.33 349.572   1
   4   2 -16 3056.16 320.285   1
  -4   2  15 13954.4 884.620   1
  -4  -2  15 15148.7 877.514   1
   4   2 -15 15817.6 866.101   1
   4  -2 -15 15692.3 874.990   1
  -4  -2  14 9216.84 591.872   1
  -4   2  14 8792.04 603.893   1
   4   2 -14 9963.27 584.188   1
   4  -2 -14 9319.70 593.538   1
  -4   2  13-23.3219 199.772   1
  -4  -2  13 125.528 205.018   1
   4  -2 -13 209.579 179.537   1
  -4   2  12 10374.8 641.638   1
  -4  -2  12 10088.6 618.751   1
   4  -2 -12 10613.5 632.020   1
   4   2 -12 10008.6 604.576   1
   4   2 -11 237.184 187.755   1
  -4  -2  10 21455.3 1088.14   1
  -4   2  10 19893.2 1103.91   1
   4   2 -10 21163.8 1078.74   1
   4  -2 -10 19734.0 1086.85   1
  -4   2   9 1470.92 230.386   1
  -4  -2   9 1600.52 207.051   1
   4  -2  -9 1471.09 222.150   1
   4   2  -9 1602.81 210.742   1
  -4   2   8 726.833 191.272   1
  -4  -2   8 624.680 172.597   1
   4  -2  -8 723.756 190.128   1
   4   2  -8 629.951 157.741   1
  -4   2   7 16206.7 948.142   1
  -4  -2   7 18610.8 940.426   1
   4   2  -7 18556.1 932.862   1
   4  -2  -7 17876.1 943.337   1
   4  -2  -6 22663.3 1197.66   1
  -4  -2   6 24237.4 1196.14   1
  -4   2   6 23876.1 1209.87   1
   4   2  -6 23065.9 1185.96   1
   4   2  -5 1600.21 183.004   1
  -4  -2   5 1510.72 196.787   1
  -4   2   5 1423.37 189.745   1
   4  -2  -5 1661.67 184.108   1
   4  -2  -4 44817.0 2183.11   1
  -4   2   4 44119.1 2191.70   1
   4  -2  -3 1214.09 200.175   1
  -4   2   3 1761.05 209.838   1
   4  -2   1 40315.7 1935.62   1
  -4   2  -1 38801.4 1934.36   1
  -4   2  -2 19716.2 1048.64   1
  -4  -2  -2 20452.1 1056.61   1
   4  -2   2 22071.1 1052.52   1
   4   2   2 20953.9 1059.58   1
  -4  -2  -3 1498.92 165.870   1
   4   2   3 1623.49 181.502   1
  -4  -2  -4 47032.4 2308.79   1
   4   2   4 47392.7 2314.23   1
  -4  -2  -5 1803.19 204.024   1
  -4   2  -5 1602.20 177.533   1
   4  -2   5 1316.75 176.370   1
  -4  -2  -6 22015.9 1160.13   1
  -4   2  -6 23080.3 1146.39   1
   4   2   6 22943.8 1169.24   1
   4  -2   6 22434.7 1147.99   1
  -4   2  -7 18238.4 949.441   1
  -4  -2  -7 18382.9 966.008   1
   4  -2   7 18652.7 960.220   1
   4   2   7 18466.6 976.904   1
   4  -2   8 605.519 157.438   1
   4   2   8 594.249 188.384   1
  -4  -2  -8 797.469 184.344   1
  -4   2  -8 844.778 161.060   1
  -4  -2  -9 1398.95 187.823   1
  -4   2  -9 1635.81 187.539   1
   4  -2   9 1618.96 196.497   1
   4   2   9 1309.20 210.371   1
   4   2  10 21064.8 1091.50   1
   4  -2  10 20784.9 1073.11   1
  -4  -2 -10 20424.5 1069.94   1
  -4   2 -10 19506.9 1049.70   1
  -4   2 -11 126.039 149.676   1
   4  -2  11 199.759 175.031   1
   4  -2  12 9604.84 596.887   1
   4   2  12 9493.88 611.462   1
  -4  -2 -12 10268.5 596.946   1
  -4   2 -13-54.0483 167.332   1
  -4  -2 -13 20.1022 180.778   1
   4  -2  13-20.0513 185.066   1
   4   2  13 223.039 204.549   1
   4   2  14 8035.88 561.542   1
  -4  -2 -14 8898.40 554.167   1
   4  -2  15 14336.8 863.328   1
   4   2  15 15941.1 879.453   1
   4  -2  16 3340.22 356.054   1
   4   2  16 3504.26 382.766   1
  -4  -2 -16 3495.33 349.132   1
  -4   2 -16 3234.36 315.611   1
   4   2  17-26.1273 270.624   1
   4  -2  17-172.201 240.988   1
  -4   2 -17 83.9805 214.163   1
  -4  -2 -17 156.044 244.426   1
   4  -2  18 524.893 280.014   1
   4   2  18 354.266 273.670   1
  -4  -2 -18 387.345 239.842   1
  -4   2 -18 474.571 213.502   1
   4  -2  19 2757.93 342.500   1
   4   2  19 2305.76 362.850   1
  -4   2 -19 2526.66 312.982   1
   4  -2  20 918.323 290.513   1
   4   2  20 1228.84 316.689   1
  -4   2 -20 1167.57 264.039   1
  -4  -2 -20 1265.05 278.659   1
   4  -2  21-56.9652 282.166   1
   4   2  21 57.9359 280.597   1
  -4  -2 -21 25.0920 245.839   1
  -4   2 -21 297.266 257.906   1
   4   2  22 1467.19 340.282   1
   4  -2  22 1430.46 331.053   1
  -4   2 -22 1046.31 285.698   1
  -4  -2 -22 1688.58 315.692   1
   4  -2  23 267.761 290.981   1
   4   2  23 711.807 314.398   1
  -4   2 -23 443.693 261.049   1
  -4  -2 -23-129.604 283.300   1
   4  -2  24-90.5672 288.464   1
   4   2  24 924.212 327.891   1
  -4   2 -24-79.6542 275.332   1
  -4  -2 -24 444.022 282.815   1
   4  -2  25 487.084 315.545   1
   4   2  25 89.5472 310.979   1
  -4   2 -25 567.230 279.514   1
  -4  -2 -25 891.370 296.799   1
   4   2  26 59.4573 283.866   1
  -4  -2 -26 236.339 264.478   1
   4   2  28 116.491 302.977   1
  -4  -2 -28 626.191 299.826   1
  -4   3  29 56.3665 300.692   1
   4  -3 -29 255.835 315.545   1
  -4   3  28-285.704 314.704   1
   4  -3 -28 52.0380 303.313   1
  -4   3  27 784.229 330.868   1
   4  -3 -27 421.889 314.011   1
  -4   3  26 1874.49 360.301   1
   4  -3 -26 1940.53 356.967   1
  -4   3  25 383.544 305.970   1
   4   3 -25 111.078 277.748   1
   4  -3 -25 454.747 289.731   1
  -4  -3  24 1654.97 343.904   1
  -4   3  24 1864.93 322.190   1
   4  -3 -24 1582.97 313.170   1
  -4  -3  23-118.283 279.848   1
  -4   3  23 681.678 327.965   1
   4   3 -23 26.8288 264.402   1
   4  -3 -23 160.303 287.745   1
  -4  -3  22 28.9699 276.525   1
  -4   3  22 58.8945 298.034   1
   4  -3 -22 212.361 281.775   1
   4   3 -22-236.394 263.023   1
   4   3 -21 4253.45 416.859   1
  -4  -3  21 4775.88 442.206   1
   4  -3 -20 5987.34 485.221   1
  -4  -3  19 452.746 264.125   1
  -4   3  19 483.539 295.638   1
   4   3 -19 120.567 227.109   1
   4  -3 -19 127.340 264.774   1
  -4  -3  18-77.1247 241.003   1
  -4   3  18 55.7557 227.944   1
   4   3 -18 186.156 224.084   1
   4  -3 -18-24.9610 223.725   1
  -4  -3  17 1261.12 279.865   1
  -4   3  17 1225.07 317.265   1
   4   3 -17 1096.74 250.703   1
   4  -3 -17 1194.24 284.010   1
   4   3 -16 11994.8 688.296   1
   4  -3 -16 10984.6 707.204   1
  -4   3  16 9884.95 715.345   1
  -4  -3  16 12260.8 707.147   1
   4  -3 -15 7480.49 562.381   1
   4   3 -15 9771.10 555.965   1
  -4   3  15 7533.97 585.825   1
  -4  -3  15 9058.55 565.928   1
  -4   3  14 2211.61 321.112   1
   4  -3 -14 1890.85 283.193   1
  -4   3  13 478.580 224.736   1
  -4  -3  13 223.508 209.318   1
   4   3 -13 277.533 193.092   1
   4  -3 -13 214.208 191.833   1
   4  -3 -12 6225.59 448.982   1
   4   3 -12 6258.81 414.346   1
  -4  -3  12 6304.10 431.996   1
  -4   3  12 5486.09 462.376   1
   4  -3 -11 7353.15 486.718   1
  -4  -3  11 7434.17 472.451   1
  -4   3  11 7330.30 498.550   1
  -4  -3  10 286.048 166.658   1
  -4   3  10-20.7783 166.171   1
   4  -3 -10 505.551 181.756   1
   4   3 -10 278.299 157.360   1
  -4   3   9 608.266 217.720   1
   4   3  -9 433.907 153.666   1
   4  -3  -9 408.885 200.056   1
   4   3  -8 2718.37 233.540   1
   4  -3  -8 2657.53 252.049   1
  -4   3   8 2708.95 271.445   1
  -4  -3   8 3002.92 245.141   1
  -4   3   7 8446.47 518.258   1
   4  -3  -7 8994.06 507.461   1
   4   3  -7 8869.33 492.626   1
  -4  -3   7 7724.16 487.707   1
  -4   3   6 20543.5 1170.86   1
  -4  -3   6 22567.0 1153.84   1
   4  -3  -6 21012.3 1160.24   1
  -4  -3   5 212.009 144.149   1
   4   3  -5 222.755 134.913   1
  -4   3   5 257.902 183.610   1
   4  -3  -5 594.761 165.653   1
  -4   3   4 20886.6 1094.86   1
   4  -3  -4 21443.4 1085.65   1
  -4   3   3 2302.57 242.088   1
   4  -3  -3 2428.62 231.346   1
  -4   3   2 7875.01 467.632   1
   4  -3  -2 8308.74 468.066   1
  -4   3  -1 7265.46 426.527   1
   4  -3   1 7588.24 423.600   1
   4   3   2 8156.89 465.264   1
  -4  -3  -2 7752.40 457.416   1
   4  -3   2 8023.08 450.603   1
  -4   3  -2 8034.50 452.374   1
  -4  -3  -3 2133.34 210.137   1
  -4   3  -3 1515.54 178.394   1
   4  -3   3 2071.56 186.346   1
   4   3   3 2157.44 213.097   1
  -4  -3  -4 21303.9 1088.33   1
   4   3   4 21333.9 1097.93   1
  -4  -3  -5 175.167 130.655   1
   4   3   5 337.828 147.550   1
   4  -3   6 23880.9 1195.66   1
   4   3   6 23887.3 1221.76   1
  -4   3  -6 23551.4 1190.43   1
  -4  -3  -6 23443.6 1214.63   1
   4  -3   7 8083.99 478.492   1
   4   3   7 8497.60 511.669   1
  -4   3  -7 8331.48 466.379   1
  -4  -3  -7 8010.81 496.865   1
   4   3   8 2632.41 275.693   1
  -4   3  -8 3102.50 228.090   1
   4  -3   9 324.673 155.094   1
   4   3   9 312.042 216.999   1
  -4   3  -9 441.665 154.593   1
  -4  -3  -9 452.078 190.545   1
   4  -3  10 180.497 164.183   1
   4   3  10 466.840 205.676   1
  -4  -3 -10 70.9834 176.073   1
   4  -3  11 7499.22 495.211   1
  -4   3 -11 8205.59 478.297   1
   4  -3  12 6006.39 417.107   1
   4   3  12 5781.54 449.385   1
  -4   3 -12 6789.94 408.016   1
  -4  -3 -12 5104.89 421.882   1
   4   3  13 388.718 219.562   1
   4  -3  13 58.2902 186.576   1
  -4  -3 -13-61.6200 180.366   1
  -4   3 -13-52.3796 170.094   1
  -4  -3 -14 1152.15 252.695   1
  -4   3 -14 1236.99 236.598   1
   4   3  15 8683.33 587.196   1
   4  -3  15 8428.94 559.092   1
   4  -3  16 11408.5 708.408   1
   4   3  16 11270.7 716.728   1
  -4   3 -16 11734.0 684.490   1
  -4  -3 -16 11845.8 702.480   1
   4  -3  17 1143.41 264.138   1
  -4   3 -17 967.654 235.017   1
   4  -3  18-128.881 248.991   1
   4   3  18 275.423 237.624   1
  -4  -3 -18 230.233 201.514   1
  -4   3 -18 21.4769 202.016   1
   4   3  19-198.425 260.830   1
   4  -3  19 159.999 267.073   1
  -4   3 -19 363.180 233.971   1
  -4  -3 -19 70.7930 210.123   1
   4   3  20 5864.14 462.928   1
  -4  -3 -20 4867.48 417.270   1
  -4   3 -21 5386.79 426.180   1
   4  -3  21 3910.31 433.256   1
   4   3  22 146.823 306.440   1
   4  -3  22 116.434 264.368   1
  -4   3 -22-178.553 249.876   1
  -4  -3 -22 25.6049 276.308   1
   4  -3  23-119.003 268.599   1
   4   3  23-148.082 298.317   1
  -4   3 -23-365.907 257.645   1
  -4  -3 -23-129.411 280.753   1
   4   3  24 2642.92 377.614   1
  -4  -3 -24 1873.04 330.775   1
   4   3  25 474.721 292.431   1
  -4  -3 -25 521.167 272.297   1
   4   3  26 2240.33 360.235   1
  -4  -3 -26 2733.92 355.335   1
   4   3  27 116.604 306.579   1
  -4  -3 -27 233.412 296.967   1
   4   3  28 28.7915 312.142   1
  -4  -3 -28-128.480 300.114   1
   4   3  29 169.630 280.049   1
  -4  -3 -29-101.634 284.163   1
  -4   4  29 27.7620 290.433   1
  -4   4  28 141.042 285.311   1
   4  -4 -28 590.822 299.361   1
  -4   4  27 833.448 300.590   1
   4  -4 -27 1121.61 299.754   1
  -4   4  25 176.377 304.566   1
   4  -4 -25 133.252 290.331   1
  -4   4  24 1717.01 353.476   1
   4  -4 -24 1601.62 332.003   1
  -4  -4  23 1949.76 339.781   1
  -4   4  23 2248.21 366.892   1
   4  -4 -23 1760.51 334.417   1
   4   4 -23 1941.97 317.512   1
  -4   4  22 1978.90 352.560   1
  -4  -4  22 1241.21 301.024   1
   4  -4 -22 1061.78 288.101   1
   4   4 -22 1446.29 295.809   1
  -4   4  21-117.241 311.142   1
  -4  -4  21 112.277 263.953   1
   4  -4 -21 79.0161 285.557   1
   4   4 -21 153.482 258.234   1
  -4   4  20 2383.65 337.229   1
  -4  -4  20 1795.98 319.490   1
   4   4 -20 2033.05 309.337   1
   4  -4 -20 2134.12 296.653   1
  -4   4  19 2836.48 385.531   1
  -4  -4  19 3180.16 358.399   1
   4   4 -19 2657.33 325.723   1
   4  -4 -19 3000.96 355.571   1
  -4   4  18 2253.35 340.496   1
  -4  -4  18 1163.23 288.362   1
   4  -4 -18 1534.08 304.754   1
   4   4 -18 1520.76 274.115   1
  -4   4  17 551.617 246.930   1
  -4  -4  17 606.321 240.816   1
   4  -4 -17 221.534 205.951   1
   4   4 -17 132.516 212.095   1
  -4  -4  16 13168.0 788.534   1
   4   4 -16 13962.5 786.729   1
  -4   4  15-78.5369 252.266   1
  -4  -4  15 176.200 224.861   1
   4  -4 -15 116.814 224.513   1
   4   4 -15 502.441 216.074   1
   4   4 -14 4006.06 320.744   1
  -4  -4  14 3573.27 330.968   1
  -4   4  14 3120.23 355.486   1
   4  -4 -14 3101.28 334.191   1
  -4  -4  13 4741.23 360.431   1
  -4   4  13 3821.06 377.466   1
   4   4 -13 4621.99 339.338   1
   4  -4 -13 4436.98 372.391   1
  -4   4  12 565.025 262.947   1
  -4  -4  12 1405.49 214.091   1
   4  -4 -12 779.689 239.434   1
   4   4 -12 1189.67 188.464   1
  -4   4  11 767.314 239.349   1
  -4  -4  11 728.550 194.063   1
   4  -4 -11 747.379 222.243   1
   4   4 -11 526.347 167.793   1
   4   4 -10 4663.89 326.988   1
  -4  -4  10 4506.09 341.191   1
  -4  -4   9 8192.37 494.523   1
  -4   4   9 8111.81 526.625   1
   4  -4  -9 7970.16 506.228   1
   4  -4  -8 642.828 197.302   1
  -4  -4   8 492.979 150.898   1
  -4   4   8 421.907 209.633   1
   4   4  -8 419.443 140.675   1
   4  -4  -7 4591.56 365.247   1
  -4   4   7 5602.54 383.814   1
   4   4  -7 4965.26 326.543   1
   4  -4  -6 46333.8 2430.16   1
  -4   4   6 50864.1 2447.39   1
   4   4  -6 50401.8 2410.86   1
  -4  -4   6 49890.9 2413.46   1
   4  -4  -5 18093.8 993.175   1
  -4   4   5 20307.0 1010.43   1
   4  -4  -4 18414.0 997.973   1
  -4   4   4 20339.0 1015.83   1
  -4   4   3 563.818 168.640   1
   4  -4  -3 239.933 133.563   1
  -4   4   2 8325.35 474.965   1
   4  -4  -2 7818.54 465.959   1
  -4   4   1 406.184 156.367   1
   4  -4  -1-11.0963 133.354   1
  -4  -4  -1-11.2455 113.215   1
   4   4   1-11.7294 134.253   1
   4   4   2 8698.82 477.109   1
  -4   4  -2 7573.60 457.991   1
   4  -4   2 8813.93 458.148   1
  -4  -4  -2 7657.91 464.361   1
   4  -4   3 287.348 142.770   1
  -4  -4  -3 359.179 158.961   1
   4   4   3 430.300 160.681   1
  -4   4  -3 552.317 142.491   1
   4  -4   4 20274.8 991.756   1
  -4  -4  -4 19212.0 1010.08   1
   4   4   4 18896.5 1022.66   1
  -4   4  -4 19617.0 990.214   1
  -4  -4  -5 19356.6 1001.66   1
   4   4   5 19157.1 1011.07   1
  -4  -4  -6 49338.2 2459.46   1
   4   4   6 50811.3 2470.23   1
  -4   4  -7 5857.29 341.163   1
  -4  -4  -7 4918.37 368.853   1
   4  -4   7 5607.89 349.979   1
   4   4   7 5116.84 379.960   1
   4   4   8 381.226 190.715   1
   4  -4   8 551.909 144.293   1
  -4  -4  -8 469.798 179.496   1
   4   4   9 7359.03 503.851   1
  -4  -4  -9 7903.86 486.123   1
  -4   4  -9 7491.40 446.475   1
   4  -4   9 8052.96 462.807   1
   4  -4  10 4502.88 330.635   1
  -4   4 -10 4551.02 316.506   1
  -4  -4 -11 658.737 192.639   1
  -4   4 -11 552.931 159.538   1
   4   4  11 520.268 209.169   1
   4  -4  11 486.258 166.776   1
  -4   4 -12 931.418 182.862   1
  -4  -4 -12 1336.10 251.489   1
   4  -4  12 1308.17 217.373   1
   4   4  13 3651.62 364.649   1
   4  -4  13 4347.31 351.467   1
  -4   4 -13 4309.15 330.627   1
  -4  -4 -13 4710.45 364.130   1
   4  -4  14 3084.53 301.915   1
   4   4  14 2762.91 322.623   1
  -4   4 -14 3205.20 289.396   1
  -4  -4 -14 2970.79 314.352   1
   4   4  15 50.0790 272.148   1
  -4  -4 -15-261.237 242.496   1
  -4   4 -16 11638.4 680.219   1
   4  -4  16 11464.7 705.159   1
   4   4  17 536.106 293.259   1
   4  -4  17 745.334 248.569   1
  -4   4 -17 523.143 209.347   1
  -4  -4 -17-91.4690 253.187   1
   4  -4  18 1494.69 293.146   1
   4   4  18 1279.90 338.520   1
  -4  -4 -18 1814.06 287.482   1
  -4   4 -18 1641.49 250.006   1
   4   4  19 3999.89 418.949   1
  -4   4 -19 4172.72 353.274   1
  -4  -4 -19 3424.27 357.228   1
   4  -4  20 1715.35 307.777   1
   4   4  20 2485.15 366.196   1
  -4  -4 -20 1966.95 311.280   1
  -4   4 -20 1401.52 280.142   1
   4  -4  21-169.112 268.239   1
  -4  -4 -21-25.2395 223.156   1
  -4   4 -21 147.851 233.116   1
   4   4  22 1498.35 323.125   1
   4  -4  22 1450.44 332.429   1
  -4   4 -22 1069.29 279.245   1
   4  -4  23 1248.44 330.636   1
   4   4  23 1981.04 358.472   1
  -4   4 -23 1569.17 316.951   1
  -4  -4 -23 1962.71 337.546   1
   4   4  24 1271.80 350.395   1
  -4  -4 -24 1502.52 327.895   1
   4   4  25 412.664 302.770   1
  -4  -4 -25 362.409 266.040   1
   4   4  26 467.467 292.264   1
  -4  -4 -26 258.051 282.171   1
   4   4  27 1470.58 353.655   1
  -4  -4 -27 1102.71 324.030   1
   4   4  29 306.212 265.282   1
  -4  -4 -29 275.158 286.637   1
  -4   5  28-251.646 301.738   1
   4  -5 -28 304.543 311.818   1
  -4   5  27 114.094 314.150   1
   4  -5 -27-77.5690 306.124   1
  -4   5  26-490.912 326.465   1
   4  -5 -26 209.424 308.789   1
  -4   5  25 204.444 294.873   1
   4  -5 -25 52.9531 282.448   1
  -4   5  24-117.922 258.909   1
   4  -5 -23 239.452 304.109   1
  -4   5  22 1329.14 351.011   1
  -4  -5  22 1235.44 298.859   1
   4  -5 -22 2230.29 344.926   1
   4   5 -22 1763.93 311.288   1
  -4   5  21 471.402 286.713   1
   4  -5 -21 290.118 258.960   1
  -4  -5  20 2260.08 331.574   1
   4   5 -20 2564.48 325.456   1
  -4   5  19 86.6502 288.489   1
  -4  -5  19 233.099 255.886   1
   4  -5 -19 103.105 262.970   1
   4   5 -19-23.7376 240.288   1
  -4   5  18 8614.40 623.354   1
  -4  -5  18 9441.45 596.657   1
   4   5 -18 9197.46 582.466   1
   4  -5 -18 8554.41 596.409   1
  -4   5  17 362.869 296.728   1
  -4  -5  17 403.201 231.841   1
   4  -5 -17 523.097 280.391   1
   4   5 -17 805.168 222.353   1
  -4  -5  16 496.711 230.380   1
  -4   5  16 871.795 318.034   1
   4  -5 -16-24.2829 263.237   1
   4   5 -16 290.024 209.299   1
  -4   5  15 5259.98 467.685   1
   4  -5 -15 5398.58 439.593   1
  -4   5  14 980.733 301.908   1
  -4  -5  14 1110.75 237.275   1
   4   5 -14 1225.54 206.759   1
   4  -5 -14 1748.22 290.763   1
  -4   5  13 13421.8 813.598   1
  -4  -5  13 13887.6 770.200   1
   4   5 -13 13163.7 751.443   1
   4  -5 -13 13495.8 789.339   1
  -4  -5  12 18878.7 990.161   1
  -4   5  12 16401.5 1008.26   1
   4   5 -12 19981.0 985.084   1
   4  -5 -12 18018.6 1000.85   1
   4   5 -11 2351.37 230.339   1
  -4  -5  11 1998.73 224.832   1
  -4   5  11 2296.19 311.094   1
   4  -5 -11 2574.01 293.004   1
   4   5 -10 390.202 144.046   1
  -4  -5  10 388.361 157.155   1
  -4   5  10 266.509 222.031   1
   4  -5 -10 596.305 216.340   1
   4   5  -9 188.612 139.365   1
   4  -5  -9 151.800 196.662   1
  -4  -5   9 144.832 159.663   1
  -4   5   9 42.2460 217.244   1
   4  -5  -8 80781.5 3849.02   1
  -4  -5   8 79466.9 3819.12   1
  -4   5   8 75225.4 3852.80   1
   4   5  -8 79564.0 3814.66   1
   4  -5  -7 680.335 178.697   1
  -4  -5   7 247.100 145.236   1
  -4   5   7 131.297 188.551   1
  -4   5   6 13707.5 733.630   1
  -4  -5   6 13500.9 691.737   1
   4   5  -6 12611.1 687.118   1
   4  -5  -6 12284.3 718.433   1
   4  -5  -5 3515.05 272.544   1
  -4   5   5 2591.34 279.405   1
   4  -5  -4 29264.8 1525.83   1
  -4   5   4 31873.7 1541.74   1
   4  -5  -3 16224.3 869.947   1
  -4   5   3 17211.1 883.829   1
   4  -5  -2 89837.7 4306.74   1
  -4   5   2 88851.8 4312.99   1
   4  -5  -1 9682.90 548.126   1
  -4   5   1 10277.1 559.594   1
  -4  -5   0-22.2933 128.109   1
   4   5   0 58.1480 133.386   1
  -4  -5  -1 9047.12 522.729   1
   4   5   1 9628.53 528.911   1
   4   5   2 87517.2 4271.04   1
  -4  -5  -2 88554.7 4267.34   1
  -4   5  -2 88824.9 4254.91   1
   4  -5   2 89024.5 4253.97   1
  -4   5  -3 15931.5 848.781   1
   4  -5   3 16715.1 850.449   1
  -4  -5  -3 16426.7 866.818   1
   4   5   3 17589.2 881.831   1
  -4  -5  -4 29936.2 1506.12   1
   4   5   4 31136.1 1516.31   1
  -4   5  -4 29302.2 1477.72   1
  -4   5  -5 3214.95 234.282   1
   4   5   5 3831.01 303.042   1
   4  -5   5 3306.29 239.521   1
  -4  -5  -5 3490.43 274.188   1
   4   5   6 12433.9 678.725   1
  -4  -5  -6 11537.3 664.545   1
   4   5   7 407.819 206.404   1
  -4  -5  -7 560.734 182.225   1
   4  -5   8 83420.1 3840.44   1
  -4   5  -8 77305.8 3828.57   1
  -4  -5  -8 75914.1 3860.53   1
   4   5   8 81615.0 3886.16   1
   4  -5   9 200.590 134.684   1
  -4   5  -9-12.1323 122.202   1
   4   5  10 42.7993 195.449   1
   4  -5  10 268.760 150.915   1
  -4  -5 -10 439.129 192.681   1
  -4   5 -10 330.294 139.623   1
   4   5  11 2249.66 292.526   1
   4  -5  11 2216.19 241.534   1
  -4  -5 -11 2574.75 278.429   1
  -4   5 -11 2274.32 223.868   1
  -4   5 -12 19520.6 1032.47   1
  -4  -5 -12 21216.5 1078.47   1
   4   5  12 19670.7 1086.17   1
   4  -5  12 19349.9 1045.93   1
  -4   5 -13 14771.1 771.465   1
  -4  -5 -13 13937.4 796.889   1
   4   5  13 12922.3 807.061   1
   4  -5  13 14062.7 782.216   1
   4   5  14 1187.34 269.218   1
   4  -5  14 1307.33 230.112   1
   4  -5  15 4724.33 400.754   1
   4   5  15 4982.44 440.001   1
  -4   5 -15 5976.87 391.490   1
  -4  -5 -15 5361.81 417.344   1
   4   5  16 79.1889 254.186   1
  -4  -5 -16 45.3756 215.276   1
   4  -5  16-154.763 229.577   1
  -4  -5 -17 462.165 217.665   1
  -4   5 -17 296.132 190.194   1
   4  -5  17 639.785 248.194   1
   4   5  17 491.921 250.727   1
  -4   5 -18 9560.83 557.069   1
  -4  -5 -18 7980.22 556.959   1
   4   5  18 7502.84 584.066   1
   4  -5  18 9541.42 591.666   1
  -4   5 -19-134.894 212.697   1
  -4  -5 -19-24.1692 235.440   1
   4  -5  19-103.276 244.260   1
   4   5  19 114.957 286.248   1
  -4   5 -20 2233.15 301.812   1
   4  -5  20 2180.39 329.571   1
  -4  -5 -21 404.778 280.235   1
   4   5  21 175.295 308.223   1
  -4   5 -22 1979.34 298.701   1
  -4  -5 -22 1870.12 306.535   1
   4   5  22 1967.99 350.535   1
   4  -5  22 1730.30 313.219   1
  -4  -5 -23 257.662 261.586   1
   4   5  23 58.9980 281.689   1
  -4  -5 -24 696.878 308.095   1
   4   5  24 765.291 337.963   1
  -4  -5 -25-102.838 280.001   1
   4   5  25 234.213 328.837   1
  -4  -5 -26 204.534 253.325   1
   4   5  26 28.9486 265.549   1
  -4  -5 -27 557.819 314.497   1
   4   5  27 342.045 310.483   1
  -4  -5 -28 25.0106 296.871   1
   4   5  28 476.457 324.901   1
   4  -6 -28 1151.45 298.905   1
  -4   6  28 799.775 289.463   1
   4  -6 -26 1221.80 327.350   1
  -4   6  26 1491.19 349.263   1
   4  -6 -24 1269.29 326.939   1
  -4   6  24 1261.67 337.725   1
   4  -6 -23 1512.25 304.821   1
  -4   6  23 885.750 302.066   1
   4  -6 -22 1775.85 351.606   1
  -4   6  22 1747.01 377.043   1
   4  -6 -21 396.329 267.719   1
   4   6 -21 303.897 247.715   1
  -4   6  21-59.0353 273.588   1
  -4  -6  21 440.786 256.981   1
   4  -6 -20 838.135 312.745   1
   4   6 -20 1169.95 264.428   1
  -4   6  20 763.107 324.941   1
  -4  -6  20 954.460 277.589   1
   4   6 -19 795.214 243.318   1
   4  -6 -19 103.752 238.954   1
  -4   6  19 406.933 253.542   1
  -4  -6  19 686.694 242.390   1
   4   6 -18 2102.07 293.215   1
   4  -6 -18 2637.46 346.390   1
  -4   6  18 1951.29 363.858   1
  -4  -6  18 2066.84 314.218   1
   4   6 -17 1128.96 230.201   1
   4  -6 -17 979.286 290.398   1
  -4   6  17 1042.39 323.270   1
  -4  -6  17 1459.51 246.899   1
   4  -6 -16 5390.91 444.357   1
  -4   6  16 6021.02 485.901   1
   4   6 -15 306.050 199.121   1
  -4  -6  15-248.826 199.095   1
   4  -6 -14 11529.6 728.598   1
  -4   6  14 10728.2 738.199   1
  -4  -6  14 13217.7 711.124   1
   4   6 -14 12365.0 696.254   1
  -4  -6  13 6650.29 436.049   1
   4   6 -13 6219.28 422.026   1
  -4   6  13 6228.03 493.492   1
   4  -6 -13 5891.55 469.885   1
   4  -6 -12 220.760 231.292   1
  -4   6  12 371.145 254.658   1
  -4  -6  12 239.293 170.243   1
   4   6 -12 270.374 165.218   1
   4   6 -11 5738.90 364.153   1
  -4  -6  11 5187.98 370.140   1
  -4   6  11 5438.82 430.659   1
   4  -6 -11 4767.31 402.218   1
   4  -6 -10-122.858 154.060   1
  -4   6  10 205.921 174.588   1
   4   6 -10-41.4930 126.841   1
  -4  -6  10 44.2477 149.276   1
   4   6  -9 9810.14 563.045   1
  -4  -6   9 10619.5 573.528   1
  -4  -6   8 9838.35 552.267   1
   4   6  -8 10099.8 550.700   1
  -4   6   8 9314.32 604.763   1
   4  -6  -8 10372.7 599.834   1
  -4   6   7 1662.04 240.009   1
  -4  -6   7 2214.55 194.702   1
   4  -6  -7 2160.69 231.155   1
   4   6  -7 1891.63 181.408   1
  -4   6   6 23579.3 1189.48   1
   4  -6  -6 21804.9 1170.31   1
  -4   6   5 6161.53 442.517   1
   4  -6  -5 7219.27 434.485   1
  -4   6   4 2045.39 235.480   1
   4  -6  -4 2215.23 216.699   1
  -4   6   3 8965.27 542.527   1
   4  -6  -3 9545.08 533.648   1
   4  -6  -2 503.894 153.126   1
  -4   6   2 521.002 162.326   1
   4  -6  -1 2264.43 213.319   1
  -4   6   1 2696.88 226.905   1
   4   6  -1 2227.24 216.721   1
  -4   6   0 6000.04 385.063   1
   4   6   0 6694.67 384.592   1
   4  -6   0 6142.34 381.262   1
  -4  -6   0 6477.05 382.125   1
   4   6   1 2750.11 234.807   1
  -4  -6  -1 2622.48 221.611   1
   4  -6   2 603.620 128.388   1
  -4  -6  -2 479.307 142.593   1
  -4   6  -2 435.845 134.462   1
   4   6   2 555.427 165.845   1
   4  -6   3 9804.97 517.399   1
  -4  -6  -3 10273.5 546.148   1
  -4   6  -3 9834.89 518.365   1
  -4  -6  -4 1821.61 205.963   1
   4  -6   4 1988.92 171.240   1
   4   6   4 1768.41 211.584   1
   4  -6   5 7312.65 395.602   1
   4   6   5 7020.21 452.487   1
  -4   6  -5 6927.89 391.323   1
  -4  -6  -5 5973.73 423.022   1
   4   6   6 24916.9 1217.84   1
  -4   6  -6 23262.1 1154.76   1
  -4  -6  -6 21990.2 1186.94   1
   4  -6   6 22611.2 1156.11   1
  -4  -6  -7 1601.01 228.868   1
   4   6   7 1865.42 256.595   1
   4   6   8 9827.99 602.985   1
  -4  -6  -8 9195.81 569.836   1
   4   6   9 9242.25 616.175   1
  -4   6  -9 9961.22 552.994   1
  -4  -6  -9 9799.20 602.994   1
   4  -6   9 11064.5 567.989   1
  -4  -6 -10-118.298 209.291   1
  -4   6 -10-48.3918 139.045   1
   4  -6  10 113.929 148.620   1
   4   6  10 286.067 238.563   1
   4  -6  11 5697.39 362.537   1
   4   6  11 5159.65 422.596   1
  -4  -6 -11 5018.79 395.366   1
  -4   6 -11 5318.95 346.131   1
  -4  -6 -12 191.496 200.153   1
  -4   6 -12 201.762 162.317   1
   4  -6  12 32.0573 178.191   1
   4   6  12 23.6984 220.177   1
  -4  -6 -13 5801.57 429.640   1
  -4   6 -13 5604.09 385.085   1
   4   6  13 5114.88 440.071   1
   4  -6  13 6020.97 401.591   1
   4  -6  14 11790.0 675.713   1
   4   6  14 11707.2 721.330   1
  -4   6 -14 10701.1 648.762   1
  -4  -6 -14 12304.2 702.959   1
   4  -6  15 19.9955 209.181   1
  -4   6 -15-17.0744 175.516   1
   4   6  16 5356.23 460.158   1
   4  -6  16 6289.76 450.849   1
  -4   6 -16 5871.23 411.971   1
  -4  -6 -16 6014.91 435.584   1
   4  -6  17 757.593 253.508   1
   4   6  17 1143.23 285.326   1
  -4  -6 -17 1258.38 256.034   1
  -4   6 -17 1114.69 219.954   1
   4  -6  18 2028.11 294.982   1
  -4   6 -18 1841.18 250.607   1
  -4  -6 -18 1593.62 293.651   1
   4  -6  19 532.518 268.202   1
   4   6  19 810.069 343.129   1
  -4  -6 -19 705.534 279.440   1
  -4   6 -19 509.267 234.062   1
   4   6  20 525.056 308.653   1
   4  -6  20 1592.10 298.716   1
  -4  -6 -20 1347.77 293.855   1
  -4   6 -20 1162.72 259.793   1
   4   6  21 555.804 292.299   1
  -4  -6 -21 483.350 249.615   1
  -4   6 -21 461.548 233.060   1
   4   6  22 2115.34 383.452   1
  -4  -6 -22 1973.25 340.386   1
   4   6  23 882.288 329.244   1
  -4  -6 -23 1541.64 312.734   1
  -4  -6 -24 1720.45 302.656   1
   4   6  25 203.305 336.910   1
  -4  -6 -25 459.440 305.532   1
   4   6  26 745.619 326.604   1
  -4  -6 -26 1113.99 302.552   1
   4   6  28 442.102 318.977   1
  -4  -6 -28 1035.48 331.330   1
  -4   7  27-27.8488 272.082   1
   4  -7 -27 201.943 250.772   1
  -4   7  26 1334.48 339.704   1
   4  -7 -26 1955.88 326.013   1
  -4   7  25 1155.84 343.400   1
   4  -7 -25 208.395 302.063   1
  -4   7  24 2450.91 390.032   1
   4  -7 -24 2682.95 369.952   1
  -4   7  23 382.509 269.018   1
   4  -7 -23-105.790 223.164   1
   4  -7 -21 5237.85 472.573   1
  -4   7  21 6265.69 509.193   1
   4  -7 -20 6361.84 509.184   1
   4   7 -20 7034.28 496.151   1
  -4   7  20 6540.29 538.401   1
   4   7 -19 161.779 229.572   1
  -4  -7  19-74.6698 234.764   1
  -4  -7  18 1587.05 264.078   1
   4   7 -18 1803.73 267.413   1
  -4   7  18 1678.25 354.305   1
   4  -7 -18 1936.41 333.225   1
  -4  -7  17 1525.15 254.146   1
   4   7 -17 1292.21 238.828   1
  -4   7  17 1423.41 337.959   1
   4  -7 -17 1167.08 303.169   1
  -4  -7  16 487.021 208.708   1
   4   7 -16 315.248 201.261   1
  -4   7  16 475.711 260.915   1
   4  -7 -16 698.272 241.249   1
  -4  -7  15 2271.03 270.056   1
   4  -7 -15 1588.85 266.910   1
  -4   7  15 1755.44 289.333   1
   4   7 -15 1743.28 235.553   1
   4   7 -14 14208.4 744.630   1
  -4   7  14 12078.1 792.979   1
   4  -7 -14 12863.5 783.548   1
  -4  -7  14 13219.2 747.756   1
  -4  -7  13 541.296 203.525   1
   4   7 -13 390.129 174.381   1
  -4   7  13 521.256 272.887   1
   4  -7 -13 464.525 248.130   1
  -4  -7  12 614.158 173.978   1
   4  -7 -12 361.615 254.134   1
  -4   7  12 557.333 281.489   1
   4   7 -12 589.648 168.958   1
   4   7 -11 9344.96 522.464   1
  -4   7  11 7886.02 575.488   1
   4  -7 -11 9351.93 575.725   1
  -4  -7  11 8966.84 524.382   1
  -4   7  10 25914.5 1427.46   1
  -4  -7  10 27740.0 1371.89   1
   4   7 -10 28703.3 1372.61   1
   4  -7 -10 25151.5 1409.65   1
  -4  -7   9 127.346 128.446   1
   4  -7  -9 20.2452 196.241   1
  -4   7   9 90.1627 212.740   1
   4   7  -9 320.184 136.160   1
   4   7  -8 3192.07 246.180   1
  -4  -7   8 3454.71 254.071   1
  -4   7   7 9851.93 632.178   1
   4  -7  -7 10964.8 622.587   1
   4  -7  -6 278.025 181.826   1
  -4   7   6 286.523 202.229   1
   4  -7  -5 1228.82 183.200   1
  -4   7   5 959.599 193.327   1
  -4   7   4 10682.1 599.194   1
   4  -7  -4 9726.93 584.870   1
   4  -7  -3 696.942 164.298   1
  -4   7   3 238.090 167.585   1
  -4   7   2 33116.9 1621.16   1
   4  -7  -2 31578.7 1609.96   1
   4   7  -1 7324.25 407.209   1
  -4   7   1 6857.94 414.997   1
  -4  -7   1 6299.91 398.081   1
   4  -7   0-58.8458 120.982   1
  -4   7   0-12.6740 129.616   1
  -4  -7   0-11.9030 129.042   1
   4   7   0 155.186 139.231   1
   4   7   1 6662.67 402.406   1
  -4  -7  -1 6036.79 381.551   1
   4   7   2 32331.2 1615.73   1
  -4  -7  -2 32072.4 1606.75   1
  -4  -7  -3 301.965 151.953   1
   4   7   3 675.959 172.928   1
  -4   7  -3 383.213 122.435   1
   4  -7   3 508.839 124.450   1
   4   7   4 11367.5 637.996   1
  -4   7  -4 10947.6 585.760   1
   4  -7   4 11228.1 588.816   1
  -4  -7  -4 10802.5 619.261   1
   4   7   5 1047.18 213.221   1
  -4   7  -5 823.688 127.837   1
  -4  -7  -5 795.610 175.588   1
   4  -7   5 900.059 134.588   1
   4  -7   6 253.310 109.357   1
   4   7   6 174.625 191.496   1
  -4   7  -6 427.181 113.682   1
  -4  -7  -6-66.6024 168.041   1
   4   7   7 10297.1 630.906   1
  -4   7  -7 9668.51 557.375   1
  -4  -7  -7 10450.7 615.285   1
   4  -7   7 11610.1 571.431   1
  -4  -7  -9 194.919 189.450   1
   4   7   9 523.524 219.594   1
   4  -7  10 29084.6 1402.15   1
   4   7  10 26836.7 1459.74   1
  -4   7 -10 26956.3 1386.80   1
  -4  -7 -10 28565.4 1451.35   1
   4  -7  11 8308.11 504.722   1
  -4  -7 -11 8624.92 559.403   1
  -4   7 -11 9591.58 498.435   1
  -4  -7 -12 303.832 235.406   1
  -4   7 -12 622.132 162.498   1
   4   7  12 679.357 283.248   1
   4  -7  12 405.901 174.764   1
   4  -7  13 341.185 172.113   1
   4   7  13 750.881 301.604   1
   4  -7  14 14270.4 775.236   1
  -4   7 -14 13597.0 756.576   1
   4  -7  15 1492.29 234.228   1
   4   7  15 2152.74 349.974   1
  -4  -7 -15 1987.02 287.343   1
  -4   7 -15 1881.45 214.276   1
   4  -7  16 687.040 209.716   1
   4   7  16 466.895 247.200   1
  -4   7 -16 632.708 178.858   1
  -4  -7 -16 139.314 199.384   1
   4   7  17 855.565 293.542   1
  -4  -7 -17 1334.47 268.332   1
   4   7  18 2504.66 373.352   1
   4  -7  18 1967.04 305.511   1
  -4  -7 -18 1767.17 325.471   1
  -4   7 -18 2639.39 285.994   1
   4  -7  19 717.035 240.082   1
  -4   7 -19 390.251 202.271   1
  -4   7 -20 6557.80 464.458   1
   4   7  20 6127.20 509.750   1
  -4  -7 -20 5631.26 469.379   1
  -4  -7 -21 5771.93 480.400   1
   4   7  21 5244.84 507.918   1
   4   7  23 58.5921 304.329   1
  -4  -7 -23 282.109 278.805   1
   4   7  24 1892.21 370.723   1
  -4  -7 -24 1914.80 341.135   1
   4   7  25 28.8057 267.549   1
  -4  -7 -25 75.9663 245.973   1
   4   7  26 1812.99 369.186   1
   4   7  27 500.647 309.403   1
  -4  -7 -27 173.104 275.773   1
   4  -8 -27 74.7316 248.803   1
  -4   8  25 257.927 332.246   1
   4  -8 -25 232.424 307.143   1
  -4   8  23-29.3074 254.710   1
   4  -8 -23 289.748 240.889   1
  -4   8  22 2952.99 417.011   1
   4  -8 -22 2907.31 377.330   1
  -4   8  21 29.5779 288.492   1
   4  -8 -21 555.932 286.715   1
  -4   8  20 2039.14 380.907   1
   4  -8 -20 2162.25 353.609   1
   4   8 -19 585.368 229.979   1
  -4   8  19 969.990 293.613   1
   4  -8 -19 498.302 237.109   1
   4   8 -18 810.145 229.691   1
  -4  -8  18 549.599 227.290   1
  -4  -8  17 691.146 236.154   1
   4  -8 -17 820.287 299.503   1
  -4   8  17 1064.30 334.569   1
   4   8 -17 1348.61 240.623   1
   4   8 -16 6399.24 428.960   1
  -4   8  16 5414.30 497.908   1
   4  -8 -16 5708.99 478.090   1
  -4  -8  16 6854.19 448.782   1
  -4  -8  15 207.391 191.035   1
   4  -8 -15 74.4149 236.243   1
  -4   8  15 306.329 268.320   1
   4   8 -15 194.466 184.713   1
   4   8 -14 6201.96 411.034   1
  -4   8  14 6023.43 494.233   1
   4  -8 -14 5610.24 461.457   1
  -4  -8  14 6530.18 425.457   1
  -4  -8  13 145.674 171.302   1
  -4   8  13-26.6046 275.762   1
   4   8 -13 76.7005 156.415   1
  -4   8  12 2022.15 349.926   1
  -4  -8  12 2894.99 252.622   1
   4  -8 -12 2358.96 314.927   1
   4   8 -12 2785.87 243.620   1
  -4  -8  11 1884.88 209.514   1
   4  -8 -11 1120.61 255.290   1
  -4   8  11 1734.09 299.271   1
   4   8 -11 1716.70 194.269   1
  -4   8  10 47350.5 2540.91   1
   4   8 -10 50249.8 2479.29   1
  -4  -8  10 53488.1 2486.44   1
   4  -8 -10 50349.7 2532.79   1
   4   8  -9 493.833 131.518   1
  -4  -8   9 687.674 145.413   1
  -4   8   9 558.259 240.377   1
   4  -8  -9 940.195 224.848   1
  -4   8   8 44.4814 198.880   1
   4  -8  -8 340.552 199.191   1
  -4   8   7 9467.80 593.600   1
  -4   8   6 53538.1 2721.69   1
   4  -8  -6 56243.0 2714.96   1
  -4   8   5 1965.35 244.615   1
   4  -8  -5 1915.14 232.691   1
  -4   8   4 18118.6 971.505   1
   4  -8  -3 1321.50 191.149   1
  -4   8   3 966.428 192.174   1
   4  -8  -2 4403.98 330.924   1
   4   8  -2 5123.90 318.813   1
  -4   8   2 5030.24 344.169   1
  -4  -8   2 5136.48 315.113   1
   4  -8  -1 1342.31 176.062   1
  -4   8   1 903.095 168.765   1
  -4  -8   1 1095.32 152.091   1
   4   8  -1 1304.71 167.226   1
  -4  -8   0 36671.5 1823.88   1
   4   8   0 38302.0 1832.46   1
  -4   8   0 35164.3 1827.56   1
   4  -8   0 37591.8 1825.20   1
  -4   8  -1 1212.87 168.711   1
   4  -8   1 1202.50 158.164   1
  -4  -8  -1 1345.64 172.419   1
  -4  -8  -2 4947.87 340.744   1
   4   8   2 5613.85 362.055   1
   4   8   3 1231.27 207.092   1
  -4   8  -3 1249.56 153.373   1
   4  -8   3 1136.69 147.537   1
   4   8   4 18024.2 950.462   1
   4  -8   4 17632.5 897.931   1
  -4  -8  -4 17298.4 935.257   1
  -4   8  -4 17645.1 895.592   1
   4  -8   5 2010.61 176.636   1
  -4  -8  -5 2305.24 233.211   1
   4   8   5 2206.85 265.958   1
  -4   8  -5 2373.90 179.129   1
   4  -8   6 58217.2 2826.25   1
  -4   8  -6 60343.3 2824.66   1
  -4  -8  -6 55314.4 2872.77   1
   4   8   6 58632.2 2895.25   1
  -4   8  -7 10012.6 540.443   1
   4  -8   7 10208.5 543.545   1
   4   8   8 172.977 206.430   1
  -4  -8  -8 19.3169 187.138   1
  -4   8  -8 110.815 105.779   1
   4  -8   8 60.3396 112.061   1
  -4  -8  -9 1007.96 227.761   1
   4  -8   9 656.716 141.538   1
   4   8   9 404.189 229.552   1
   4   8  10 50016.9 2513.56   1
  -4  -8 -10 50032.8 2498.96   1
  -4   8 -11 1818.66 184.655   1
  -4  -8 -11 1449.14 271.399   1
   4   8  11 1541.18 292.464   1
   4  -8  11 1471.73 196.733   1
   4   8  12 2012.39 307.185   1
   4  -8  12 2295.05 229.739   1
   4  -8  13 75.9983 159.815   1
   4   8  13 153.746 213.711   1
  -4  -8 -13 111.069 178.692   1
  -4   8 -13-39.2748 136.308   1
  -4  -8 -14 5792.01 450.525   1
  -4   8 -14 5640.17 377.989   1
   4  -8  14 5674.74 407.974   1
   4   8  14 6687.69 495.157   1
   4   8  15 217.074 293.703   1
   4  -8  15 384.066 189.290   1
  -4   8 -15 140.338 160.273   1
  -4  -8 -15 231.402 240.546   1
   4   8  16 6846.13 523.671   1
  -4   8 -16 7113.71 447.469   1
   4  -8  16 6887.88 459.907   1
  -4  -8 -16 5931.64 477.391   1
   4   8  17 602.872 297.379   1
   4  -8  17 1138.01 243.847   1
  -4   8 -17 1235.44 208.078   1
  -4  -8 -17 812.152 256.132   1
   4   8  19 496.622 274.738   1
  -4  -8 -19 1024.68 257.676   1
   4   8  20 1344.89 349.592   1
  -4  -8 -20 1398.23 318.516   1
   4   8  21 175.870 328.737   1
  -4  -8 -21 306.570 261.545   1
   4   8  22 1847.55 359.792   1
  -4  -8 -22 2099.87 314.166   1
   4   8  23 174.997 322.226   1
  -4  -8 -23 817.024 297.495   1
   4   8  25 28.5466 326.754   1
  -4  -8 -25 777.865 309.021   1
   4   8  27 82.2383 317.859   1
  -4  -8 -27 415.787 306.603   1
  -4   9  26 749.583 337.670   1
   4  -9 -26 1207.32 313.187   1
  -4   9  25 791.301 339.212   1
   4  -9 -25 537.677 320.540   1
  -4   9  24 2619.81 381.548   1
   4  -9 -24 2282.75 349.499   1
  -4   9  23 379.205 307.289   1
   4  -9 -23 445.491 276.197   1
  -4   9  22 1028.39 348.300   1
   4  -9 -22-158.376 289.290   1
  -4   9  20 2545.01 408.582   1
   4  -9 -20 2224.66 360.242   1
  -4   9  19 354.495 301.369   1
   4  -9 -19-105.380 256.662   1
  -4   9  18 146.814 292.456   1
   4  -9 -18-183.377 258.786   1
   4   9 -17 2135.35 251.822   1
  -4  -9  17 1558.53 223.978   1
  -4   9  17 1833.40 373.780   1
   4  -9 -17 2128.96 339.064   1
   4   9 -16 177.644 177.792   1
  -4  -9  16 37.4787 189.518   1
  -4   9  16 774.588 333.927   1
   4  -9 -16 332.325 267.025   1
   4   9 -15 397.881 172.985   1
   4  -9 -15 755.038 275.595   1
  -4  -9  15 86.6476 165.352   1
  -4   9  15-310.698 299.339   1
  -4  -9  14 6018.70 403.980   1
  -4   9  14 6711.31 526.430   1
   4  -9 -14 5658.69 482.063   1
   4   9 -14 6385.86 405.690   1
   4   9 -13 3626.50 274.560   1
  -4  -9  13 3074.82 266.151   1
  -4  -9  12 806.119 169.104   1
   4   9 -12 637.974 161.177   1
   4  -9 -12 472.952 222.844   1
  -4   9  12 954.370 255.252   1
  -4   9  11 798.192 286.761   1
  -4  -9  11 840.405 161.302   1
   4  -9 -11 645.041 268.030   1
   4   9 -11 832.087 157.810   1
  -4   9  10 5984.04 505.621   1
  -4  -9  10 7409.45 423.356   1
   4   9 -10 7417.81 418.655   1
   4  -9 -10 6491.50 487.400   1
   4  -9  -9 1938.98 264.770   1
  -4   9   9 1967.23 287.584   1
   4  -9  -8 2609.48 294.563   1
  -4   9   8 1770.60 295.017   1
  -4  -9   7 15301.0 760.045   1
   4   9  -7 13836.3 758.910   1
   4  -9  -6 1015.96 215.705   1
  -4  -9   6 702.646 134.382   1
  -4   9   6 744.663 234.217   1
   4   9  -6 564.470 137.266   1
  -4   9   5 1300.93 229.337   1
   4  -9  -5 1230.55 214.322   1
   4  -9  -4 14115.0 775.912   1
   4  -9  -3 1241.28 184.424   1
  -4   9   3 1396.70 211.168   1
   4  -9  -2 3439.76 278.610   1
   4   9  -2 3651.31 264.133   1
  -4   9   2 3278.20 288.281   1
  -4  -9   2 3208.53 246.231   1
   4   9  -1-201.766 146.159   1
   4  -9  -1 237.032 158.933   1
  -4   9   1 120.400 162.033   1
  -4  -9   1-24.5599 129.099   1
   4  -9   0 77.4158 122.435   1
  -4   9   0-111.130 132.602   1
  -4  -9   0-13.1089 117.498   1
   4   9   0 172.055 132.755   1
   4   9   1 106.753 144.843   1
  -4  -9  -1 331.424 147.071   1
   4  -9   1 94.3576 125.956   1
  -4   9  -1 37.6769 127.931   1
  -4  -9  -2 2986.72 248.640   1
   4   9   2 3219.81 268.687   1
  -4  -9  -3 994.703 176.310   1
   4   9   3 1196.67 204.559   1
  -4   9  -3 1018.74 159.218   1
   4  -9   3 1268.76 159.579   1
   4   9   4 15896.2 853.942   1
  -4   9  -4 14842.3 786.987   1
  -4  -9  -4 15944.7 835.225   1
   4  -9   4 15152.0 786.243   1
   4   9   5 1641.04 256.790   1
   4  -9   5 1615.17 153.812   1
  -4  -9  -5 1502.89 225.798   1
  -4   9  -5 1502.57 152.266   1
   4  -9   6 592.577 110.370   1
   4   9   6 410.654 230.786   1
  -4   9  -6 408.374 105.547   1
   4  -9   7 14450.4 744.391   1
   4   9   7 13796.1 821.968   1
  -4   9  -7 14831.3 735.167   1
  -4  -9  -7 13834.5 806.424   1
   4   9   8 1848.23 290.709   1
   4  -9   8 2532.79 183.256   1
  -4  -9  -8 2145.94 271.628   1
  -4   9  -8 1938.97 171.289   1
   4  -9   9 1366.51 160.350   1
   4   9   9 1342.68 281.186   1
  -4   9  -9 1656.41 153.955   1
  -4  -9  -9 1558.98 260.762   1
   4   9  10 6486.31 499.962   1
   4  -9  10 6995.20 400.929   1
  -4  -9 -10 6881.32 482.892   1
  -4   9 -10 6893.86 392.782   1
   4   9  11 518.880 253.235   1
  -4   9 -12 681.516 136.476   1
  -4  -9 -12 464.210 225.314   1
   4   9  12 306.020 251.241   1
   4  -9  13 2662.32 257.819   1
  -4   9 -13 3105.52 240.071   1
   4   9  14 5676.58 489.037   1
  -4   9 -14 6870.51 389.962   1
   4  -9  14 5699.74 399.903   1
  -4  -9 -14 5993.05 458.394   1
   4  -9  15-216.273 174.043   1
   4   9  15-55.9291 270.850   1
  -4  -9 -15 140.190 226.952   1
  -4   9 -15 58.1393 147.496   1
   4  -9  16 235.269 194.907   1
   4   9  16 86.1688 304.932   1
  -4   9 -16-31.7775 165.885   1
  -4  -9 -16 188.603 248.498   1
   4   9  17 1592.00 310.535   1
  -4   9 -17 2428.92 244.443   1
  -4  -9 -17 2190.16 284.104   1
   4   9  18 437.514 323.603   1
  -4  -9 -18 124.755 267.020   1
   4   9  19 146.206 263.836   1
  -4  -9 -19-50.6063 229.060   1
   4   9  20 3341.08 413.564   1
  -4  -9 -20 1915.65 339.630   1
   4   9  22 87.6597 325.655   1
  -4  -9 -22 434.800 293.654   1
   4   9  23 377.078 291.343   1
  -4  -9 -23 559.388 262.354   1
   4   9  24 2837.76 400.305   1
  -4  -9 -24 2040.73 348.162   1
   4   9  25 423.181 293.729   1
  -4  -9 -25 473.139 266.453   1
   4   9  26 580.153 325.654   1
  -4  -9 -26 1031.51 319.408   1
  -4  10  26 628.775 331.405   1
   4 -10 -26 74.3011 300.859   1
  -4  10  25 279.631 310.574   1
   4 -10 -25 481.314 291.131   1
  -4  10  24 514.046 296.873   1
   4 -10 -24 1080.34 294.563   1
  -4  10  23 115.983 332.298   1
   4 -10 -23 937.717 313.679   1
  -4  10  22 4889.79 473.803   1
   4 -10 -22 6102.22 469.606   1
  -4  10  21 236.298 326.367   1
   4 -10 -21 370.065 302.904   1
  -4  10  20 207.443 272.039   1
   4 -10 -20 291.593 253.315   1
  -4  10  19 681.337 350.922   1
   4 -10 -19-79.5269 296.066   1
  -4  10  18 5228.83 478.171   1
   4 -10 -18 4084.94 428.180   1
   4  10 -16 1604.70 215.961   1
   4 -10 -16 1737.42 286.631   1
   4  10 -15 151.304 159.276   1
   4 -10 -15 563.089 248.993   1
  -4  10  15 344.455 284.671   1
  -4 -10  15 263.261 168.835   1
  -4 -10  14 358.794 159.459   1
   4  10 -14 516.581 164.462   1
   4 -10 -14 705.520 233.483   1
  -4  10  14 1101.65 275.001   1
  -4 -10  13 2667.84 237.750   1
   4 -10 -13 2149.74 313.732   1
   4  10 -13 2906.90 235.211   1
  -4  10  13 3020.74 358.135   1
  -4 -10  12 16302.2 835.690   1
   4  10 -12 15534.2 834.076   1
  -4  10  11 6542.89 498.942   1
   4 -10 -11 7057.39 490.975   1
   4  10 -10 3745.41 259.944   1
  -4 -10  10 3814.67 255.551   1
  -4  10  10 3117.52 378.448   1
  -4  10   9 6855.04 508.515   1
  -4 -10   9 7290.37 396.137   1
   4  10  -9 6160.11 394.310   1
   4 -10  -9 7484.04 502.409   1
  -4 -10   8 2698.70 206.873   1
   4 -10  -8 2314.35 277.676   1
   4  10  -8 2483.79 202.671   1
   4 -10  -7 1272.05 242.878   1
  -4  10   7 1268.89 260.160   1
  -4 -10   7 1335.20 153.160   1
   4  10  -7 1505.66 152.305   1
   4  10  -6 3687.26 261.652   1
  -4 -10   6 4240.74 267.285   1
  -4  10   5 20.5364 206.756   1
  -4 -10   5-68.9212 115.679   1
   4  10  -5 53.2260 122.602   1
   4 -10  -5 260.111 196.278   1
   4 -10  -4 3545.66 299.014   1
  -4  10   4 3401.84 315.423   1
   4  10  -3 5718.65 372.980   1
  -4 -10   3 6496.79 372.814   1
   4 -10  -3 5845.38 403.277   1
  -4  10   3 6285.55 419.695   1
   4  10  -2 5330.37 349.206   1
  -4 -10   2 5242.57 339.632   1
   4 -10  -2 5495.89 361.156   1
  -4  10   2 5153.58 368.118   1
   4  10  -1 504.041 166.648   1
  -4 -10   1 457.479 144.790   1
  -4  10   1 457.394 172.457   1
   4 -10  -1 482.136 158.530   1
   4 -10   0 13385.1 736.944   1
   4  10   0 13268.4 746.670   1
  -4  10   0 14862.4 752.462   1
  -4 -10   0 13594.9 736.678   1
   4 -10   1 589.482 137.318   1
  -4  10  -1 407.192 142.737   1
   4  10   1 480.861 182.130   1
  -4 -10  -1 506.847 158.219   1
   4  10   2 5711.38 404.074   1
  -4 -10  -2 5689.95 379.144   1
   4 -10   3 5891.16 343.312   1
  -4  10  -3 5445.56 338.082   1
   4  10   3 5253.85 392.277   1
  -4 -10  -3 5644.00 380.127   1
   4  10   4 3616.40 323.078   1
  -4 -10  -4 3327.78 294.457   1
   4 -10   4 3263.92 239.643   1
  -4  10  -4 3518.03 237.401   1
   4  10   5 183.188 216.633   1
  -4 -10  -5 145.433 177.655   1
  -4  10  -5 8.23047 98.8749   1
   4 -10   5 178.350 101.254   1
  -4  10  -6 3828.01 241.438   1
   4 -10   6 3978.24 246.891   1
  -4  10  -7 1149.60 120.231   1
   4 -10   7 1164.14 129.457   1
  -4 -10  -7 1515.38 245.800   1
   4 -10   8 2508.25 182.753   1
  -4  10  -8 2410.81 171.198   1
  -4 -10  -8 2584.46 271.783   1
   4  10   8 2487.09 290.894   1
   4  10   9 6221.37 478.461   1
   4 -10   9 6775.46 363.039   1
  -4 -10  -9 6287.82 456.512   1
  -4  10  -9 6377.73 357.099   1
   4 -10  10 3694.57 232.460   1
   4  10  10 2780.68 361.792   1
  -4 -10 -11 7423.02 494.152   1
  -4  10 -11 7296.00 395.698   1
   4  10  11 7547.84 514.741   1
   4 -10  11 6977.79 404.592   1
   4 -10  12 15376.1 814.361   1
  -4  10 -12 16172.7 805.063   1
   4 -10  13 2610.01 229.083   1
   4  10  13 2724.09 353.757   1
  -4  10 -13 2840.02 215.640   1
  -4 -10 -13 2805.61 319.612   1
  -4 -10 -14 512.826 244.093   1
   4  10  14 307.046 280.246   1
  -4  10 -15-12.5833 137.852   1
  -4 -10 -15 447.079 240.132   1
   4 -10  15 198.455 139.051   1
   4  10  15 114.732 294.934   1
  -4 -10 -16 1215.44 279.495   1
   4  10  16 896.416 316.208   1
  -4 -10 -18 5540.40 464.299   1
   4  10  18 5294.31 489.492   1
  -4 -10 -19 280.317 259.252   1
   4  10  19 527.606 296.454   1
  -4 -10 -20 614.269 293.075   1
   4  10  20 557.920 330.291   1
  -4 -10 -21 102.359 231.895   1
   4  10  21 381.022 269.860   1
  -4 -10 -22 5893.11 486.575   1
   4  10  22 5122.39 510.726   1
  -4 -10 -23-25.2793 238.687   1
   4  10  23 576.140 277.626   1
  -4 -10 -24 1298.35 319.458   1
   4  10  24 1847.21 384.799   1
  -4 -10 -25 394.745 259.284   1
   4  10  25 306.314 294.656   1
  -4 -10 -26 823.691 307.190   1
   4  10  26 708.582 333.250   1
  -4  11  25-193.418 298.973   1
   4 -11 -25 475.575 279.445   1
  -4  11  23 402.145 294.661   1
   4 -11 -23 25.8783 249.363   1
  -4  11  21 823.345 308.240   1
   4 -11 -21 448.838 268.797   1
  -4  11  20 1037.57 362.285   1
   4 -11 -20 609.900 313.817   1
  -4  11  19 1247.75 315.243   1
   4 -11 -19-132.909 254.533   1
  -4  11  18 2374.49 391.771   1
   4 -11 -18 2337.15 342.608   1
  -4  11  17 118.221 325.108   1
   4 -11 -17 449.570 288.365   1
  -4  11  15 1860.74 367.875   1
   4 -11 -15 1218.75 311.565   1
  -4  11  14 9260.43 654.325   1
   4  11 -13 6038.08 362.914   1
  -4 -11  13 6138.49 358.206   1
  -4  11  13 5864.02 493.388   1
   4 -11 -13 5599.45 459.649   1
   4  11 -12 13182.7 671.931   1
  -4 -11  12 13304.3 668.997   1
  -4  11  12 11112.6 785.011   1
   4 -11 -12 11969.7 768.476   1
   4 -11 -11 169.345 248.845   1
  -4 -11  11 131.229 109.194   1
   4  11 -11 265.121 125.723   1
  -4 -11  10 748.227 125.368   1
   4  11 -10 751.530 130.001   1
  -4  11   9 101.561 268.943   1
   4  11  -9 110.812 111.960   1
  -4 -11   9 168.288 103.119   1
   4 -11  -9 68.5968 238.108   1
   4  11  -8 27391.4 1306.21   1
  -4 -11   8 27236.9 1300.59   1
  -4  11   8 22716.7 1392.14   1
   4 -11  -8 24828.5 1386.22   1
  -4  11   7 23.3914 236.768   1
   4  11  -7 9.22730 114.831   1
  -4 -11   7 108.191 98.0238   1
   4 -11  -7 169.611 212.336   1
   4  11  -6 14294.5 734.090   1
  -4 -11   6 14579.9 726.071   1
  -4  11   6 12486.5 800.775   1
   4 -11  -6 13907.1 797.496   1
  -4 -11   5 396.611 122.475   1
   4  11  -5 148.645 119.450   1
  -4  11   4 13429.0 761.291   1
   4 -11  -4 13038.5 744.435   1
  -4  11   3 896.083 222.269   1
   4  11  -3 1643.67 193.478   1
  -4 -11   3 1504.03 169.451   1
   4 -11  -3 1290.09 222.242   1
   4  11  -2 18491.0 925.492   1
   4 -11  -2 16712.0 936.253   1
  -4 -11   2 17820.7 912.188   1
  -4  11   2 17149.5 948.113   1
   4 -11  -1 458.382 176.208   1
  -4 -11   1 543.860 144.046   1
   4  11  -1 408.293 158.504   1
  -4  11   1 659.470 184.395   1
   4 -11   0 14.0989 141.227   1
  -4 -11   0-14.0242 144.205   1
   4  11   0 48.7580 159.698   1
  -4  11   0 258.003 152.017   1
   4 -11   1 485.183 148.909   1
   4  11   1 310.325 175.816   1
  -4  11  -1 584.861 160.929   1
  -4 -11  -1 406.493 166.847   1
   4  11   2 17573.7 943.533   1
  -4 -11  -2 16790.4 925.063   1
  -4  11  -2 17781.6 900.113   1
   4 -11   2 17331.1 899.118   1
  -4 -11  -3 1164.28 202.474   1
   4  11   3 1036.82 216.956   1
   4  11   4 13896.3 777.204   1
   4 -11   4 13502.6 703.889   1
  -4  11  -4 13712.4 704.503   1
  -4 -11  -4 13328.0 757.833   1
  -4  11  -5 207.098 102.369   1
   4 -11   5 158.317 104.012   1
   4 -11   6 13281.6 661.212   1
  -4 -11  -6 13142.4 755.213   1
  -4  11  -6 12904.6 657.994   1
   4  11   6 12412.8 768.506   1
   4 -11   7 27.5736 81.7507   1
  -4 -11  -7-82.3386 186.368   1
  -4  11  -7 71.5561 73.9908   1
  -4 -11  -8 24149.1 1258.01   1
  -4  11  -8 22357.5 1141.40   1
   4  11   8 23732.5 1271.54   1
   4 -11   8 24926.6 1146.41   1
  -4 -11  -9-64.0515 205.069   1
   4  11   9 147.442 223.248   1
   4 -11   9 128.671 53.5066   1
  -4  11 -10 374.837 60.2863   1
   4 -11  10 342.070 60.5845   1
  -4 -11 -11 472.680 220.049   1
  -4  11 -11 154.193 61.2403   1
   4  11  11 314.426 232.628   1
   4 -11  11 176.360 64.3887   1
   4 -11  12 8160.51 425.254   1
  -4  11 -12 7544.16 419.982   1
   4 -11  13 4310.82 254.117   1
  -4  11 -13 4149.94 249.962   1
   4  11  13 4686.53 413.383   1
  -4 -11 -14 9315.91 542.306   1
   4  11  14 9717.97 592.642   1
  -4 -11 -15 1750.39 286.856   1
   4  11  15 2111.28 352.052   1
  -4 -11 -17-303.896 271.414   1
   4  11  17 614.736 312.245   1
  -4 -11 -18 2297.34 304.231   1
   4  11  18 2437.11 344.829   1
  -4 -11 -19 537.965 289.368   1
   4  11  19 58.8191 322.112   1
  -4 -11 -20 1077.43 297.656   1
   4  11  20 970.065 350.114   1
  -4 -11 -21 664.789 267.753   1
   4  11  21 233.727 283.841   1
  -4 -11 -23 175.702 248.881   1
   4  11  23 314.284 299.839   1
  -4 -11 -25 463.745 286.413   1
   4  11  25-27.4666 308.058   1
  -4  12  24 222.865 271.944   1
   4 -12 -24 504.675 255.334   1
  -4  12  23 1367.54 361.319   1
   4 -12 -23 744.078 308.741   1
  -4  12  22 1242.89 324.102   1
   4 -12 -22 468.684 265.571   1
  -4  12  21 468.845 343.278   1
   4 -12 -21 236.878 297.316   1
  -4  12  20 649.920 303.037   1
   4 -12 -20-159.192 243.491   1
  -4  12  19 593.662 333.157   1
  -4  12  18 178.866 340.261   1
   4 -12 -18 933.485 319.428   1
  -4  12  17 2351.44 386.133   1
   4 -12 -17 3062.64 367.348   1
   4 -12 -16 3472.87 379.154   1
  -4  12  15 29.4090 306.920   1
   4 -12 -15 105.204 262.687   1
  -4  12  14 1774.80 350.643   1
   4 -12 -14 2341.75 325.209   1
  -4  12  13 1144.51 336.342   1
   4 -12 -13 924.841 295.599   1
  -4  12  12 12967.1 740.850   1
   4 -12 -12 13437.4 724.187   1
   4 -12 -11 99.0170 260.531   1
   4  12 -11 301.225 78.5315   1
  -4 -12  11 251.354 69.2909   1
  -4  12  11 137.487 280.759   1
   4 -12 -10 265.937 243.000   1
  -4  12  10 214.766 274.067   1
  -4 -12  10 207.086 73.0111   1
   4  12 -10 270.339 86.4333   1
  -4  12   9-104.016 243.812   1
  -4 -12   9 42.3124 77.5129   1
   4  12  -9 141.933 91.6111   1
   4 -12  -9 447.352 243.304   1
  -4 -12   8 110.097 90.1294   1
   4  12  -8 265.575 101.737   1
  -4  12   7 2167.78 294.196   1
  -4 -12   7 1867.39 155.523   1
   4  12  -7 2155.24 174.410   1
   4 -12  -7 1664.75 261.087   1
  -4  12   6 69.7238 221.199   1
   4  12  -6 27.4448 116.369   1
  -4 -12   6-7.98472 105.721   1
   4 -12  -6 336.400 220.506   1
   4 -12  -5 4025.77 344.823   1
   4  12  -5 3616.94 265.534   1
  -4 -12   5 4120.29 253.913   1
  -4  12   5 3179.93 342.632   1
  -4  12   4 13225.3 761.858   1
   4 -12  -4 13177.2 754.435   1
  -4  12   3 1252.69 228.794   1
   4 -12  -3 1273.94 223.918   1
  -4 -12   3 1218.12 163.070   1
   4  12  -3 1295.78 188.878   1
  -4  12   2 1415.64 246.626   1
   4  12  -2 1741.41 212.369   1
  -4 -12   2 1632.24 187.988   1
   4 -12  -2 1708.03 227.221   1
   4 -12  -1 3163.17 274.730   1
  -4 -12   1 3257.18 259.288   1
   4  12  -1 3117.96 279.726   1
  -4  12   1 2895.73 280.205   1
   4  12   0 17806.6 955.540   1
  -4 -12   0 18058.1 943.109   1
   4 -12   0 18909.2 952.422   1
  -4  12   0 16954.9 943.398   1
   4  12   1 3290.91 292.497   1
  -4 -12  -1 3391.34 284.470   1
   4 -12   1 3099.05 254.526   1
  -4  12  -1 3684.66 277.016   1
   4  12   2 2001.83 255.739   1
   4 -12   2 1878.22 192.644   1
  -4 -12  -2 1592.38 225.937   1
  -4  12  -2 1312.96 187.727   1
   4  12   3 976.611 230.366   1
  -4 -12  -3 1112.40 214.465   1
   4 -12   3 1235.10 154.097   1
  -4  12  -4 11058.6 608.933   1
   4 -12   4 12217.2 613.657   1
   4  12   5 3290.45 338.985   1
   4 -12   5 3485.22 220.074   1
  -4  12  -5 3577.09 221.879   1
  -4 -12  -5 3210.30 306.747   1
   4  12   6 297.306 238.075   1
   4 -12   6 47.7521 71.7900   1
  -4 -12  -6 102.063 206.602   1
  -4  12  -6-4.37016 65.3899   1
   4  12   7 2089.86 295.006   1
  -4 -12  -8 170.597 212.011   1
   4  12   8 221.481 237.152   1
  -4 -12  -9-153.452 230.662   1
   4  12   9 714.775 276.916   1
  -4 -12 -10 224.549 197.311   1
   4  12  10 658.778 270.795   1
  -4 -12 -11 389.899 221.251   1
   4  12  11 542.824 274.081   1
  -4 -12 -12 13695.4 793.834   1
   4  12  12 12726.8 821.096   1
  -4 -12 -13 1403.89 277.616   1
   4  12  13 915.805 307.579   1
  -4 -12 -14 1679.71 289.217   1
  -4 -12 -15 198.626 266.920   1
   4  12  15 291.983 328.143   1
  -4 -12 -16 4212.16 402.086   1
   4  12  16 3961.20 436.950   1
   4  12  17 2208.05 338.638   1
  -4 -12 -18 51.3945 277.306   1
   4  12  18-117.968 330.542   1
  -4 -12 -19 257.431 274.898   1
   4  12  19 324.521 334.455   1
  -4 -12 -20 77.0271 234.379   1
   4  12  20 616.155 290.182   1
  -4 -12 -21 611.828 292.881   1
   4  12  21 436.477 327.111   1
  -4 -12 -22 833.046 310.297   1
   4  12  22 287.371 333.452   1
  -4 -12 -23 1795.61 294.664   1
   4  12  23 650.185 299.007   1
  -4 -12 -24-49.0835 267.285   1
   4  12  24 166.270 313.250   1
  -4  13  24 603.969 339.109   1
   4 -13 -23 406.985 275.345   1
  -4  13  23 28.0922 289.717   1
   4 -13 -22 724.626 309.202   1
  -4  13  22 600.240 348.838   1
   4 -13 -21 288.284 273.834   1
   4 -13 -20 2145.68 336.917   1
  -4  13  20 1852.80 367.423   1
   4 -13 -19 426.638 294.177   1
  -4  13  19 712.872 356.649   1
   4 -13 -17 831.251 271.911   1
  -4  13  17 507.647 303.974   1
   4 -13 -16 5993.80 475.469   1
  -4  13  16 6378.74 517.835   1
   4 -13 -15 452.610 258.964   1
  -4  13  15 563.607 288.290   1
   4 -13 -14 6894.21 515.357   1
  -4  13  14 6120.73 530.002   1
   4 -13 -13 1201.94 311.188   1
  -4  13  13 928.932 341.529   1
   4 -13 -12 283.391 238.156   1
  -4  13  12 286.125 263.583   1
   4 -13 -11 709.406 268.366   1
  -4  13  11 671.942 305.983   1
   4 -13  -9 507.206 241.045   1
  -4  13   9 106.704 261.770   1
   4 -13  -8 3836.05 362.738   1
  -4  13   8 3385.60 380.462   1
   4  13  -7 5221.29 292.470   1
  -4  13   7 5417.52 437.737   1
  -4 -13   7 5426.12 288.405   1
   4 -13  -7 5156.53 418.325   1
  -4  13   6 1012.83 255.004   1
  -4 -13   6 880.111 120.434   1
   4  13  -6 921.411 130.729   1
   4 -13  -6 1285.93 259.948   1
  -4  13   5-277.008 219.035   1
  -4 -13   5-8.75890 110.460   1
   4  13  -5 49.1856 118.684   1
   4 -13  -5 125.671 213.097   1
  -4  13   3 144.888 215.338   1
   4  13  -3 249.698 148.519   1
  -4 -13   3 211.657 134.689   1
   4 -13  -3 607.347 211.763   1
   4  13  -2 3531.66 292.133   1
  -4 -13   2 4053.52 284.936   1
   4 -13  -2 3509.31 311.664   1
  -4  13   2 4096.56 339.123   1
   4  13  -1 799.626 190.524   1
  -4 -13   1 774.312 177.353   1
   4 -13  -1 916.184 201.887   1
  -4  13   1 699.861 192.366   1
   4  13   0-69.2027 177.882   1
  -4 -13   0 124.141 154.599   1
   4 -13   0 274.643 154.470   1
  -4  13   0-65.7781 165.598   1
   4  13   1 574.640 199.112   1
  -4 -13  -1 748.330 180.689   1
  -4  13  -1 595.429 165.036   1
   4 -13   1 424.774 155.325   1
   4  13   2 2993.22 301.894   1
   4 -13   2 4058.40 263.822   1
  -4 -13  -2 3499.24 303.938   1
  -4  13  -2 3056.03 261.377   1
   4  13   3 207.958 202.321   1
   4 -13   3 104.715 118.923   1
  -4 -13  -3 594.544 198.495   1
  -4  13  -3 245.013 133.466   1
  -4  13  -4 324.120 112.776   1
   4 -13   4 229.081 113.382   1
  -4  13  -5 160.361 79.9573   1
   4 -13   5 21.1154 76.5590   1
   4  13   5-45.7598 219.687   1
   4  13   6 1049.02 263.584   1
  -4 -13  -6 1441.43 244.595   1
  -4 -13  -7 5171.75 399.072   1
   4  13   7 5377.60 434.595   1
   4  13   8 3057.45 342.493   1
  -4 -13  -8 3042.22 316.446   1
  -4 -13  -9 202.006 211.209   1
   4  13   9 132.852 243.809   1
  -4 -13 -10 1328.17 259.936   1
  -4 -13 -11 92.8631 241.731   1
   4  13  11 141.528 279.664   1
  -4 -13 -12 192.641 241.566   1
   4  13  12 487.276 320.197   1
  -4 -13 -13 566.784 264.727   1
   4  13  13 521.695 311.666   1
  -4 -13 -14 6466.95 478.984   1
   4  13  14 6067.31 513.293   1
  -4 -13 -15 789.490 269.801   1
   4  13  15 1030.40 297.861   1
  -4 -13 -16 7242.09 519.846   1
   4  13  16 6118.29 542.961   1
  -4 -13 -17 594.166 295.599   1
   4  13  17 88.9087 324.700   1
  -4 -13 -19 490.099 242.918   1
  -4 -13 -20 2076.51 341.579   1
  -4 -13 -21 253.952 288.326   1
   4  13  21 1011.91 364.994   1
   4  13  22 398.423 321.563   1
  -4 -13 -23-24.7262 230.480   1
   4  13  23 390.911 287.851   1
  -4 -13 -24 1990.13 334.276   1
   4  13  24 1283.80 373.973   1
   4 -14 -23 250.893 255.018   1
  -4  14  23 387.919 317.487   1
   4 -14 -21 104.302 244.522   1
  -4  14  21 172.808 281.420   1
   4 -14 -19 906.582 316.777   1
  -4  14  19 681.155 349.331   1
   4 -14 -18 1235.10 308.201   1
  -4  14  18 1014.00 331.371   1
   4 -14 -17 754.671 265.879   1
  -4  14  17 538.899 306.992   1
   4 -14 -16 4342.62 404.958   1
  -4  14  16 3715.39 425.041   1
   4 -14 -15 807.442 281.136   1
  -4  14  15 1165.66 318.299   1
   4 -14 -14 615.738 287.028   1
  -4  14  14 267.675 314.183   1
   4 -14 -13 345.511 283.847   1
  -4  14  13 264.261 318.657   1
   4 -14 -12 2758.43 337.168   1
  -4  14  12 2176.80 360.243   1
   4 -14 -11 1239.48 291.343   1
  -4  14  11 1169.69 326.180   1
   4 -14 -10 8146.35 555.434   1
  -4  14  10 7030.51 559.384   1
  -4  14   8 1062.50 279.634   1
   4 -14  -8 1323.93 261.817   1
  -4  14   7 284.085 247.059   1
   4 -14  -7 397.050 220.227   1
  -4  14   6 3543.74 357.383   1
   4  14  -6 2671.66 173.421   1
   4 -14  -6 3433.58 321.030   1
  -4 -14   6 2441.20 159.278   1
   4  14  -5 4626.28 291.047   1
   4 -14  -5 4722.45 385.892   1
  -4 -14   5 4634.56 277.868   1
  -4  14   5 5194.46 405.976   1
   4  14  -4 4437.21 296.126   1
  -4  14   4 4242.71 383.550   1
   4 -14  -4 4336.55 365.703   1
  -4 -14   4 4045.05 274.086   1
  -4  14   3 366.029 229.279   1
   4  14  -3 318.374 149.160   1
   4 -14  -3 513.485 205.886   1
   4 -14  -2 706.540 197.017   1
  -4  14   2 444.489 209.146   1
   4  14  -2 419.840 176.159   1
   4 -14  -1 242.620 185.822   1
   4  14  -1 414.366 179.056   1
  -4  14   1 579.172 208.921   1
   4 -14   0 3665.87 302.139   1
   4  14   0 3487.82 314.212   1
  -4  14   0 4399.75 316.185   1
  -4 -14   0 3424.48 287.967   1
   4 -14   1 507.820 159.821   1
   4  14   1 329.820 205.532   1
  -4 -14  -1 335.847 176.491   1
  -4  14  -1 548.680 177.153   1
   4 -14   2 196.017 134.613   1
  -4  14  -2 493.881 157.747   1
   4  14   2-20.6707 201.170   1
  -4 -14  -2 321.298 194.801   1
  -4  14  -3 51.7072 126.524   1
   4 -14   3 363.374 132.107   1
  -4 -14  -4 4176.06 346.133   1
   4 -14   4 4011.02 248.428   1
  -4  14  -4 4104.63 247.489   1
   4  14   4 4039.13 386.440   1
   4  14   5 4616.35 416.984   1
  -4 -14  -5 4629.22 374.805   1
   4  14   6 3364.22 351.967   1
  -4 -14  -6 3074.45 316.275   1
   4  14   7 313.546 251.090   1
  -4 -14  -7 152.739 205.431   1
   4  14   8 1195.77 308.341   1
  -4 -14  -8 1694.42 249.331   1
   4  14  10 7809.30 566.650   1
  -4 -14 -10 7011.75 520.680   1
   4  14  11 804.012 319.010   1
  -4 -14 -11 1732.26 292.928   1
   4  14  12 3233.46 414.019   1
  -4 -14 -12 3836.00 376.039   1
   4  14  13 176.152 305.864   1
  -4 -14 -13 787.090 266.120   1
   4  14  14 738.921 310.559   1
  -4 -14 -14 179.821 243.042   1
   4  14  15 356.714 284.530   1
  -4 -14 -15 854.163 248.928   1
  -4 -14 -16 4544.24 400.972   1
   4  14  16 4170.93 430.250   1
   4  14  18 1305.08 361.646   1
  -4 -14 -18 1400.88 305.030   1
   4  14  19 470.984 341.137   1
  -4 -14 -19 490.080 286.882   1
   4  14  20 58.2173 336.202   1
  -4 -14 -20 485.598 287.411   1
   4  14  21-172.025 300.117   1
  -4 -14 -21-252.899 247.957   1
   4  14  22 928.794 316.207   1
  -4 -14 -22 647.931 253.532   1
   4  14  23 137.775 336.191   1
  -4 -14 -23 146.843 285.343   1
   4 -15 -22 379.840 293.706   1
  -4  15  22 615.497 354.167   1
   4 -15 -20 577.171 302.682   1
  -4  15  20 144.908 343.611   1
   4 -15 -18 1264.52 309.514   1
  -4  15  18 1307.78 346.967   1
   4 -15 -17 379.136 254.891   1
  -4  15  17 59.8374 302.216   1
   4 -15 -16 869.725 281.865   1
  -4  15  16 690.647 317.878   1
   4 -15 -15 978.914 291.910   1
  -4  15  15 1051.55 326.992   1
   4 -15 -14 1790.58 334.345   1
  -4  15  14 1168.70 353.021   1
   4 -15 -12 1787.84 320.992   1
  -4  15  12 2063.34 346.655   1
   4 -15 -11 657.693 275.730   1
  -4  15  11 406.437 289.494   1
   4 -15 -10 517.424 261.488   1
  -4  15  10 455.262 280.478   1
   4 -15  -9 431.086 245.795   1
  -4  15   9 1063.57 299.000   1
  -4  15   8 5342.14 463.050   1
   4 -15  -8 5302.18 428.905   1
  -4  15   7 133.356 252.383   1
   4 -15  -7 120.679 225.639   1
  -4  15   6 232.027 241.576   1
   4 -15  -6 492.073 228.280   1
   4  15  -5 136.576 100.619   1
   4 -15  -5 112.999 223.344   1
  -4  15   5 173.650 245.140   1
   4  15  -4 172.934 130.447   1
   4 -15  -4 151.620 210.415   1
  -4 -15   4-27.6968 109.568   1
  -4  15   4 70.8633 213.151   1
   4  15  -3 258.617 154.762   1
  -4 -15   3 614.544 138.785   1
  -4 -15   2 3776.06 300.648   1
   4 -15  -2 5201.00 370.656   1
   4  15  -2 4298.31 331.442   1
  -4  15   2 4798.28 375.178   1
  -4 -15   1 87.6260 152.647   1
   4 -15  -1 233.947 180.895   1
   4  15  -1 158.684 186.007   1
  -4  15   1 290.916 193.355   1
  -4 -15   0 418.154 166.794   1
   4 -15   0 97.4124 160.153   1
   4  15   0-38.5699 202.912   1
  -4  15   0 157.089 183.238   1
  -4 -15  -1 328.995 183.596   1
   4 -15   1 129.103 149.984   1
  -4  15  -1-90.5119 160.779   1
  -4  15  -2 4442.96 306.338   1
   4 -15   2 4662.38 306.551   1
  -4 -15  -3 796.135 201.018   1
   4 -15   3 537.887 126.767   1
   4  15   3 814.637 235.340   1
  -4  15  -3 467.229 125.572   1
  -4 -15  -4 282.774 204.008   1
   4  15   4 295.714 242.860   1
  -4  15  -4 122.016 66.0769   1
   4  15   5 179.293 225.680   1
  -4 -15  -5-105.008 199.276   1
   4  15   6 158.440 263.093   1
  -4 -15  -6 131.696 222.833   1
   4  15   7 27.1642 258.689   1
  -4 -15  -7 319.443 225.590   1
   4  15   9 482.354 271.247   1
  -4 -15  -9 868.041 250.680   1
   4  15  10 404.670 294.304   1
  -4 -15 -10 123.499 242.233   1
   4  15  11 672.034 299.410   1
  -4 -15 -11 202.058 242.528   1
   4  15  12 1239.84 318.967   1
  -4 -15 -12 1410.52 278.878   1
   4  15  13 2381.54 376.081   1
  -4 -15 -13 2928.82 339.312   1
   4  15  14 1287.43 332.849   1
  -4 -15 -14 2138.87 321.483   1
   4  15  15 390.406 306.991   1
  -4 -15 -15 812.137 272.310   1
   4  15  16 239.892 315.706   1
  -4 -15 -16 445.967 258.271   1
   4  15  17-59.7316 290.981   1
  -4 -15 -17 261.581 243.020   1
   4  15  18 859.698 315.319   1
  -4 -15 -18 1637.69 294.590   1
   4  15  20 115.566 303.092   1
  -4 -15 -20 203.864 268.013   1
   4  15  22 416.957 343.659   1
  -4 -15 -22 222.198 275.902   1
   4 -16 -21 102.089 246.521   1
  -4  16  21 84.5076 296.172   1
   4 -16 -20-156.057 278.068   1
  -4  16  20 287.095 336.624   1
  -4  16  19 1228.77 380.255   1
   4 -16 -17 216.688 293.301   1
  -4  16  17 389.002 320.210   1
   4 -16 -16 735.950 294.804   1
  -4  16  16 421.664 323.977   1
   4 -16 -15 519.803 303.909   1
  -4  16  15 664.988 343.504   1
   4 -16 -14 1829.63 314.808   1
  -4  16  14 2140.40 375.413   1
   4 -16 -13 136.180 259.206   1
  -4  16  13-210.438 287.805   1
   4 -16 -11 375.303 267.855   1
  -4  16  11-58.9640 301.629   1
   4 -16 -10 2565.31 335.353   1
  -4  16  10 2277.44 356.111   1
   4 -16  -9 208.110 262.868   1
  -4  16   9 805.583 307.689   1
   4 -16  -8 1454.83 284.216   1
  -4  16   8 1015.60 297.436   1
   4 -16  -7 199.517 247.992   1
  -4  16   7 302.505 277.841   1
  -4  16   6 6446.53 481.306   1
   4 -16  -6 5481.15 453.291   1
   4 -16  -5 1970.62 284.477   1
  -4  16   5 1998.64 310.253   1
   4 -16  -4 719.314 217.632   1
  -4  16   4 832.990 254.464   1
   4 -16  -3 64.1214 215.763   1
  -4  16   3 23.2324 230.141   1
   4 -16  -2 100.690 195.181   1
   4  16  -2 126.674 178.757   1
  -4  16   2 260.353 216.800   1
   4 -16  -1 241.251 189.621   1
  -4  16   1 140.143 199.706   1
   4  16  -1 307.687 188.732   1
  -4 -16   0 396.869 178.157   1
   4 -16   0 16.6540 173.274   1
  -4  16   0 337.685 188.970   1
   4  16   0 180.443 205.856   1
  -4  16  -1-60.5058 160.630   1
  -4 -16  -1 92.5444 183.397   1
   4  16   1 368.450 215.325   1
  -4 -16  -3 20.7827 185.039   1
   4  16   3 121.576 218.679   1
  -4 -16  -4 803.689 228.273   1
   4  16   4 991.485 273.709   1
  -4 -16  -5 1600.61 269.260   1
   4  16   5 1741.22 308.424   1
  -4 -16  -6 5654.21 437.771   1
   4  16   6 6452.92 485.701   1
  -4 -16  -8 1280.75 277.190   1
   4  16   8 968.586 299.982   1
  -4 -16  -9 780.860 252.239   1
   4  16   9 260.953 278.809   1
  -4 -16 -10 3050.59 346.396   1
   4  16  10 2472.76 379.748   1
  -4 -16 -11 181.473 248.943   1
   4  16  11-59.5568 290.914   1
  -4 -16 -13 158.211 255.457   1
   4  16  13 785.961 312.977   1
  -4 -16 -14 2170.68 307.604   1
   4  16  14 1634.69 343.028   1
  -4 -16 -15 52.9618 254.296   1
   4  16  15 151.185 333.790   1
  -4 -16 -16 1372.31 314.298   1
   4  16  16 1203.94 361.624   1
  -4 -16 -17 131.114 273.997   1
   4  16  17 507.800 335.784   1
  -4 -16 -19 463.553 277.565   1
   4  16  19 29.0883 329.752   1
  -4 -16 -21 99.9331 256.337   1
   4  16  21 336.375 321.642   1
  -4  17  20 765.501 322.943   1
   4 -17 -20 51.5492 241.468   1
  -4  17  19 57.7800 336.072   1
   4 -17 -19-105.047 274.739   1
  -4  17  18 645.754 348.307   1
   4 -17 -18-160.079 285.380   1
  -4  17  17-29.7291 340.419   1
   4 -17 -17 405.302 299.078   1
  -4  17  16 570.274 352.780   1
   4 -17 -16-27.2853 282.121   1
  -4  17  15 1812.74 366.084   1
   4 -17 -15 1400.64 300.941   1
  -4  17  14 939.948 328.210   1
   4 -17 -14 1570.95 319.246   1
  -4  17  13 212.869 325.269   1
   4 -17 -13 220.345 275.262   1
  -4  17  12 909.966 332.663   1
   4 -17 -12 988.964 297.138   1
  -4  17  10 718.768 318.474   1
   4 -17 -10 811.734 290.883   1
  -4  17   9-59.0568 284.744   1
   4 -17  -9 641.236 270.831   1
  -4  17   8 1768.86 341.694   1
   4 -17  -8 2343.02 321.798   1
  -4  17   6 1842.99 318.962   1
   4 -17  -6 1332.35 284.782   1
  -4  17   5 529.652 257.448   1
   4 -17  -5 412.895 234.250   1
  -4  17   4 356.066 239.014   1
  -4  17   3 1946.62 313.827   1
   4  17   2 501.722 252.290   1
   4  17   3 2039.94 298.915   1
   4  17   4 709.546 270.163   1
   4  17   5 27.2191 244.454   1
  -4 -17  -5 592.383 234.590   1
   4  17   6 1486.74 306.185   1
  -4 -17  -6 903.911 255.076   1
   4  17   7-143.668 277.497   1
  -4 -17  -7 75.0544 233.808   1
   4  17   8 1581.90 336.059   1
  -4 -17  -8 2730.18 317.261   1
   4  17   9 476.515 296.018   1
  -4 -17  -9 545.640 255.700   1
   4  17  10 1356.35 320.666   1
  -4 -17 -10 972.459 267.272   1
   4  17  12 1098.85 348.257   1
  -4 -17 -12 1282.63 301.044   1
   4  17  13 519.780 315.691   1
  -4 -17 -13 321.243 269.487   1
   4  17  14 732.818 327.637   1
  -4 -17 -14 776.356 279.604   1
   4  17  15 1732.01 363.481   1
  -4 -17 -15 1493.47 299.427   1
   4  17  16 481.882 338.667   1
  -4 -17 -16 239.002 280.328   1
   4  17  18 176.322 339.239   1
  -4 -17 -18 208.051 279.490   1
   4  17  19 317.781 343.555   1
  -4 -17 -19 205.168 282.714   1
   4  17  20 1161.23 378.739   1
  -4 -17 -20 126.169 279.226   1
  -4  18  16 1207.40 356.449   1
  -4  18  15 670.725 346.803   1
  -4  18  14 215.180 324.898   1
  -4  18  13 123.433 314.823   1
  -4  18  12 30.9097 315.298   1
  -4  18  11 708.464 329.463   1
   4  18   9 213.395 301.310   1
   4  18  11 1267.11 350.808   1
   4  18  12 990.175 357.259   1
   4  18  13 740.191 351.108   1
   4  18  14 859.750 350.189   1
   4  18  15 334.737 314.803   1
   4  18  17 207.685 345.961   1
   4  18  18-58.4007 336.973   1
   4  18  19-85.8034 330.072   1
  -5   0  27 268.512 277.487   1
   5   0 -27 352.952 287.887   1
  -5   0  26 299.519 301.143   1
   5   0 -26 353.655 287.115   1
  -5   0  24 328.150 292.476   1
   5   0 -24 189.194 255.961   1
  -5   0  23-177.766 301.649   1
   5   0 -23-294.830 274.348   1
  -5   0  21 259.874 308.210   1
   5   0 -21 731.456 289.391   1
  -5   0  20 340.042 297.924   1
   5   0 -20-128.248 263.690   1
  -5   0  19 194.218 257.777   1
   5   0 -19 100.438 235.479   1
  -5   0  18 3602.06 381.144   1
   5   0 -18 2990.80 345.144   1
  -5   0  17-158.161 260.403   1
   5   0 -17 47.7112 235.010   1
  -5   0  16 3046.50 381.049   1
  -5   0  15 123.784 235.611   1
   5   0 -15-67.1662 202.006   1
  -5   0  14 357.988 268.372   1
   5   0 -14 776.837 242.948   1
  -5   0  13-22.9176 227.034   1
   5   0 -13 145.270 210.615   1
  -5   0  12 14663.1 852.791   1
   5   0 -12 15541.9 847.925   1
  -5   0  10 1916.16 254.854   1
   5   0 -10 2057.10 244.196   1
  -5   0   9-227.196 183.399   1
   5   0  -9 104.073 174.187   1
  -5   0   8 19538.1 1033.06   1
   5   0  -8 19153.1 1021.38   1
  -5   0   7-34.0451 168.173   1
   5   0  -7 140.628 163.080   1
   5   0  -6 104.476 161.155   1
  -5   0   6 128.599 158.010   1
   5   0  -5 85.1897 157.091   1
  -5   0   5-198.619 159.066   1
   5   0  -4 41487.3 2094.19   1
  -5   0   4 43500.7 2102.44   1
   5   0  -3 220.028 177.038   1
  -5   0   3 190.708 174.086   1
   5   0  -2 67497.4 3181.69   1
  -5   0   2 63469.2 3178.88   1
   5   0  -1 283.920 156.026   1
  -5   0   1-12.7395 131.724   1
   5   0   0-24.9428 167.355   1
  -5   0   0-12.6004 162.371   1
   5   0   1 49.8104 158.894   1
  -5   0  -1-62.4248 170.271   1
   5   0   2 66271.5 3158.57   1
  -5   0  -2 63820.4 3154.23   1
   5   0   3 26.3589 156.037   1
  -5   0  -3-25.4405 139.160   1
  -5   0  -4 44736.1 2187.88   1
   5   0   4 44251.7 2191.84   1
  -5   0  -5-204.643 160.759   1
   5   0   5-100.666 156.791   1
  -5   0  -6 682.858 165.610   1
   5   0   6 409.841 175.728   1
  -5   0  -7-88.6233 148.483   1
   5   0   7-246.404 175.352   1
  -5   0  -8 19802.7 1044.64   1
   5   0   8 20190.5 1057.66   1
  -5   0  -9 265.723 171.241   1
   5   0   9-54.3781 179.632   1
  -5   0 -10 2111.14 241.366   1
   5   0  10 2030.29 260.556   1
  -5   0 -11 17.6786 179.960   1
   5   0  11 265.555 208.991   1
   5   0  12 14405.3 814.092   1
  -5   0 -12 13903.8 788.944   1
   5   0  13-22.3462 197.577   1
  -5   0 -13-19.7229 175.582   1
  -5   0 -14 640.669 202.453   1
   5   0  15-23.8640 235.760   1
  -5   0 -15 150.767 212.199   1
   5   0  16 4125.79 380.225   1
  -5   0 -16 3423.90 352.679   1
   5   0  17 127.527 244.249   1
   5   0  19 218.829 265.035   1
  -5   0 -19 116.827 212.339   1
   5   0  20 426.012 305.324   1
  -5   0 -20 166.354 244.001   1
   5   0  21-437.315 301.230   1
  -5   0 -21 270.057 271.009   1
   5   0  23 29.7942 271.485   1
  -5   0 -23 51.8886 251.289   1
   5   0  24 451.284 289.215   1
  -5   0 -24 183.979 254.220   1
   5   0  25 272.311 307.095   1
  -5   0 -25 26.5345 260.009   1
   5   0  26 60.5615 294.243   1
  -5   0 -26 266.221 265.284   1
  -5   0 -27 399.657 277.312   1
   5  -1 -28 3058.79 410.604   1
  -5   1  26 1692.84 330.553   1
  -5  -1  26 1086.33 337.892   1
   5  -1 -26 753.644 295.292   1
   5   1 -26 1348.40 341.043   1
  -5   1  25 208.406 307.155   1
  -5  -1  25 271.018 296.162   1
   5   1 -25 27.4087 275.572   1
   5  -1 -25 700.183 306.022   1
  -5  -1  24 1407.73 338.993   1
  -5   1  24 713.349 319.050   1
   5   1 -24 1360.17 324.674   1
   5  -1 -24 1612.65 325.738   1
  -5  -1  23-207.590 272.836   1
  -5   1  23 265.607 287.473   1
   5   1 -23-350.167 265.345   1
   5  -1 -23 347.359 271.850   1
  -5  -1  22 7635.80 619.032   1
  -5   1  22 9917.43 639.190   1
   5   1 -22 8674.91 617.679   1
   5  -1 -22 9376.75 622.662   1
  -5  -1  21 115.181 288.689   1
  -5   1  21 259.691 299.198   1
   5   1 -21 286.959 256.650   1
   5  -1 -21 496.969 283.905   1
  -5  -1  20 451.488 288.045   1
  -5   1  20 653.442 271.383   1
   5   1 -20 920.530 269.323   1
   5  -1 -20 592.338 249.962   1
  -5  -1  19 275.807 250.010   1
  -5   1  19 501.933 271.937   1
   5   1 -19 24.9785 243.659   1
   5  -1 -19 353.946 252.137   1
  -5   1  18 2509.82 347.072   1
  -5  -1  17-26.0724 231.313   1
   5   1 -17 23.6214 215.931   1
   5  -1 -16 4408.68 372.775   1
  -5   1  16 4087.49 386.114   1
  -5  -1  16 3607.97 388.718   1
   5   1 -16 3795.32 364.713   1
  -5  -1  15 267.633 224.133   1
  -5   1  15 325.835 255.924   1
   5   1 -15 331.324 227.922   1
   5  -1 -15 45.4391 235.603   1
  -5  -1  14 5939.40 454.533   1
  -5   1  14 4511.59 428.248   1
   5   1 -14 6104.83 432.833   1
   5  -1 -14 5752.82 423.949   1
  -5   1  13 23.3695 254.291   1
   5  -1 -13 422.927 219.448   1
   5   1 -13 346.764 238.610   1
  -5   1  12 66010.1 3333.36   1
   5  -1 -12 69203.6 3329.16   1
  -5  -1  11 2082.54 253.645   1
   5   1 -11 1942.34 242.272   1
  -5  -1  10 193.703 179.440   1
  -5   1  10 819.685 191.476   1
   5  -1 -10 242.273 161.532   1
   5   1 -10 586.738 185.813   1
  -5  -1   9 2262.34 244.987   1
  -5   1   9 2321.81 270.953   1
   5   1  -9 2195.32 237.013   1
   5  -1  -9 2525.51 256.122   1
  -5  -1   8 1655.64 212.472   1
  -5   1   8 1424.12 222.881   1
   5   1  -8 1493.33 209.910   1
   5  -1  -8 1338.60 198.834   1
   5   1  -7 1407.66 196.344   1
  -5  -1   7 1384.28 208.614   1
  -5   1   7 1296.54 230.566   1
   5  -1  -7 1141.86 201.284   1
  -5   1   6 2075.45 254.159   1
  -5  -1   6 2175.39 245.889   1
   5   1  -6 2456.00 244.853   1
   5  -1  -6 2568.66 246.025   1
   5   1  -5 3508.29 279.878   1
   5  -1  -5 3982.20 306.111   1
  -5  -1   5 4030.66 304.328   1
  -5   1   5 3818.26 314.828   1
   5   1  -4 57560.2 2849.73   1
   5  -1  -4 59467.4 2855.87   1
  -5  -1   4 58854.7 2855.88   1
  -5   1   4 58086.4 2860.94   1
   5   1  -3 8044.36 478.576   1
   5  -1  -3 8778.17 491.324   1
  -5   1   3 8570.53 499.119   1
  -5  -1   3 7924.43 485.765   1
   5  -1  -2 22719.7 1211.38   1
   5   1  -2 23315.8 1207.70   1
  -5  -1   2 24311.0 1208.46   1
  -5   1   2 24950.6 1216.37   1
   5   1  -1 13522.8 728.576   1
   5  -1  -1 13987.3 727.959   1
  -5   1   1 14034.7 732.071   1
  -5  -1   1 12669.6 729.718   1
   5  -1   0 20941.3 1043.69   1
  -5  -1   0 20445.1 1046.14   1
  -5   1   0 20243.5 1050.62   1
   5   1   0 19668.2 1042.49   1
  -5   1  -1 12251.3 686.408   1
  -5  -1  -1 12809.8 677.642   1
   5  -1   1 13366.3 686.106   1
   5   1   1 12112.4 679.878   1
  -5  -1  -2 24292.6 1220.47   1
  -5   1  -2 23409.2 1217.59   1
   5   1   2 23559.9 1226.62   1
   5  -1   2 25002.1 1223.32   1
  -5  -1  -3 8928.35 496.070   1
  -5   1  -3 9583.80 499.880   1
   5   1   3 8217.63 498.010   1
   5  -1   3 7939.89 505.192   1
   5  -1   4 58142.7 2832.70   1
  -5   1  -4 58943.4 2828.71   1
  -5  -1  -4 58046.9 2831.36   1
   5   1   4 56961.1 2835.24   1
  -5  -1  -5 3640.28 297.795   1
  -5   1  -5 3815.31 276.588   1
   5  -1   5 4294.95 288.635   1
   5   1   5 3632.78 297.491   1
   5  -1   6 2050.50 212.521   1
   5   1   6 2130.52 228.297   1
  -5   1  -6 2466.00 209.709   1
  -5  -1  -6 1803.42 206.616   1
  -5   1  -7 1080.28 195.920   1
  -5  -1  -7 1427.59 194.388   1
   5  -1   7 1446.39 202.973   1
   5   1   7 982.904 218.559   1
  -5   1  -8 1495.94 198.502   1
  -5  -1  -8 1106.72 185.845   1
   5   1   8 1174.00 192.980   1
   5  -1   8 1645.27 214.747   1
   5   1   9 1849.61 242.985   1
   5  -1   9 2652.08 272.426   1
  -5  -1  -9 2337.30 239.207   1
  -5   1  -9 2543.02 237.900   1
   5   1  10 254.708 191.342   1
   5  -1  10 516.749 190.265   1
  -5  -1 -10 350.848 175.371   1
  -5   1 -10 535.903 170.209   1
   5  -1  11 2046.91 259.175   1
  -5   1 -11 1978.05 232.433   1
   5   1  12 66114.6 3286.59   1
  -5  -1 -12 67080.1 3271.46   1
   5  -1  13 349.473 215.948   1
   5   1  13-91.0626 223.819   1
  -5  -1 -13 444.987 218.957   1
  -5   1 -13 57.8176 195.772   1
   5  -1  14 5000.54 410.043   1
   5   1  14 4937.01 432.607   1
  -5  -1 -14 5591.60 420.842   1
   5  -1  15 210.993 229.695   1
   5   1  15 48.5530 239.185   1
  -5   1 -15 148.067 198.332   1
  -5  -1 -15-65.7270 219.433   1
   5  -1  16 3964.78 380.404   1
   5   1  16 4185.93 378.566   1
  -5   1 -16 3962.34 360.890   1
  -5  -1 -16 3903.66 367.467   1
   5  -1  17-25.1763 241.045   1
   5   1  17 180.794 270.879   1
   5  -1  18 2377.91 326.095   1
   5   1  18 2185.84 338.071   1
  -5   1 -18 2760.95 307.661   1
  -5  -1 -18 2679.17 307.480   1
   5   1  19 275.593 253.713   1
   5  -1  19 189.976 268.248   1
  -5   1 -19 324.582 229.836   1
  -5  -1 -19 23.5348 216.026   1
   5  -1  20 371.541 283.268   1
   5   1  20 741.898 314.428   1
  -5   1 -20 1010.46 262.101   1
  -5  -1 -20 931.504 259.293   1
   5  -1  21 813.912 297.269   1
   5   1  21 760.614 317.122   1
  -5  -1 -21 414.502 263.010   1
  -5   1 -21 636.555 246.352   1
   5   1  22 8751.09 639.518   1
   5  -1  22 8715.40 623.225   1
  -5   1 -22 8584.52 597.820   1
  -5  -1 -22 8529.80 598.083   1
   5  -1  23 447.736 303.215   1
   5   1  23 832.507 320.408   1
  -5  -1 -23 103.556 281.653   1
  -5   1 -23-26.0020 256.524   1
   5   1  24 1826.97 346.008   1
  -5   1 -24 1320.13 301.852   1
  -5  -1 -24 1098.87 305.318   1
   5  -1  25-304.632 306.246   1
   5   1  25 330.489 311.564   1
  -5   1 -25 909.681 300.251   1
  -5  -1 -25 237.123 288.635   1
  -5   1 -26 645.473 307.968   1
  -5  -1 -26 553.482 310.496   1
  -5   2  28 173.186 311.705   1
   5  -2 -28 314.604 317.112   1
  -5   2  27-116.894 300.542   1
   5  -2 -27 476.529 314.171   1
   5  -2 -26 4663.44 415.231   1
  -5   2  26 3447.21 413.000   1
  -5   2  25 88.6191 302.404   1
  -5  -2  25 667.033 311.171   1
   5  -2 -25 213.933 287.556   1
   5   2 -25 221.318 283.978   1
  -5   2  24 3751.90 422.100   1
  -5  -2  24 3334.88 393.085   1
   5  -2 -24 4172.27 411.406   1
   5   2 -24 3479.44 393.778   1
  -5   2  23 1705.13 330.820   1
   5  -2 -23 1226.44 289.045   1
  -5   2  22 2277.78 365.994   1
  -5  -2  22 1607.82 326.455   1
   5  -2 -22 1879.65 341.330   1
   5   2 -22 2022.20 316.900   1
  -5  -2  21-229.403 269.972   1
   5   2 -21-339.315 274.061   1
  -5   2  20 7342.00 567.653   1
  -5  -2  20 7263.04 560.195   1
   5   2 -20 8270.42 551.114   1
   5  -2 -20 7946.75 552.852   1
  -5   2  19 3078.95 369.407   1
  -5  -2  19 2624.74 336.493   1
   5   2 -19 2686.95 324.966   1
   5  -2 -19 2520.57 341.765   1
  -5  -2  18 2576.65 343.217   1
   5   2 -18 2465.80 328.483   1
   5  -2 -18 2547.14 345.281   1
  -5   2  17 321.882 283.403   1
  -5  -2  17-205.813 249.932   1
   5  -2 -17-121.992 258.410   1
   5   2 -17 444.957 232.025   1
  -5  -2  16 8788.40 567.491   1
  -5   2  16 7526.68 574.311   1
   5   2 -16 8214.83 545.256   1
   5  -2 -16 7915.78 552.383   1
  -5   2  15 126.953 234.341   1
  -5  -2  15 143.366 232.092   1
   5  -2 -15-23.0944 217.157   1
   5   2 -15-130.733 204.255   1
  -5  -2  14 16658.5 921.558   1
  -5   2  14 14872.5 917.084   1
   5   2 -14 15945.3 899.110   1
   5  -2 -14 16500.9 911.482   1
  -5   2  13 19151.8 1075.03   1
  -5  -2  13 19056.1 1066.73   1
   5  -2 -13 19406.6 1063.94   1
   5   2 -13 20667.1 1064.65   1
  -5   2  12-45.8681 230.894   1
   5  -2 -12-20.7483 203.828   1
  -5   2  11 9036.53 575.636   1
   5   2 -11 9132.28 552.783   1
   5  -2 -11 8905.17 563.999   1
  -5  -2  10 7974.55 524.010   1
   5   2 -10 8862.01 521.342   1
   5   2  -9 3098.80 279.590   1
   5  -2  -9 2883.60 283.616   1
  -5  -2   9 3113.96 284.722   1
  -5   2   9 2970.56 304.962   1
  -5  -2   8 5277.73 367.515   1
  -5   2   8 4678.63 373.587   1
   5   2  -8 4947.69 348.935   1
   5  -2  -8 5413.33 374.305   1
  -5  -2   7 2663.99 251.598   1
   5  -2  -7 2237.66 244.744   1
   5   2  -7 2670.21 236.511   1
  -5   2   7 2569.47 266.960   1
  -5  -2   6 2783.40 254.923   1
   5   2  -6 3155.75 253.238   1
   5  -2  -6 2486.08 248.996   1
  -5   2   6 3068.76 271.392   1
  -5  -2   5 35414.6 1653.55   1
   5   2  -5 30631.9 1638.95   1
   5  -2  -5 32222.6 1651.69   1
  -5   2   5 33933.2 1665.00   1
   5  -2  -4 2341.20 232.555   1
   5   2  -4 2060.41 220.696   1
  -5   2   4 2167.54 251.850   1
  -5  -2   4 2173.73 224.249   1
   5  -2  -3 58847.3 2864.25   1
   5   2  -3 60502.5 2860.66   1
  -5  -2   3 55387.9 2859.35   1
  -5   2   3 60613.0 2874.47   1
   5   2  -2 5030.78 329.347   1
   5  -2  -2 4740.87 333.771   1
  -5  -2   2 5034.94 333.980   1
  -5   2   2 4935.95 339.342   1
  -5  -2   1 205.101 171.142   1
   5   2  -1 325.707 159.488   1
   5  -2  -1 100.047 138.546   1
  -5   2   1 52.3540 142.412   1
  -5  -2   0 50.3318 139.219   1
   5   2   0 76.2361 127.938   1
   5  -2   0-49.1686 149.960   1
  -5   2   0 114.132 162.896   1
   5   2   1 388.914 169.652   1
   5  -2   1 111.174 138.663   1
  -5   2  -1 138.166 163.608   1
  -5  -2  -1 62.8885 153.344   1
  -5  -2  -2 4608.82 317.059   1
  -5   2  -2 4527.88 307.955   1
   5   2   2 4637.83 319.374   1
   5  -2   2 4431.51 306.987   1
  -5   2  -3 59633.8 2887.74   1
  -5  -2  -3 62779.2 2898.50   1
   5   2   3 57337.3 2898.45   1
   5  -2   3 57978.7 2887.44   1
  -5   2  -4 2400.95 220.494   1
  -5  -2  -4 1890.97 228.661   1
   5   2   4 2301.51 238.931   1
   5  -2   4 1990.92 212.065   1
   5  -2   5 35132.2 1685.86   1
  -5   2  -5 32276.0 1674.60   1
  -5  -2  -5 32505.5 1682.63   1
   5   2   5 35440.6 1696.27   1
  -5  -2  -6 2593.89 247.809   1
  -5   2  -6 2710.79 225.414   1
   5  -2   6 2920.98 235.019   1
   5  -2   7 2535.47 227.555   1
   5   2   7 1955.94 233.902   1
  -5   2  -7 2201.00 210.819   1
  -5  -2  -7 2001.01 230.044   1
  -5  -2  -8 4220.87 328.434   1
  -5   2  -8 4580.34 321.692   1
   5   2   8 4202.74 337.392   1
  -5  -2  -9 2703.30 269.202   1
  -5   2  -9 3614.77 266.660   1
   5  -2   9 3370.67 283.015   1
   5   2   9 2845.37 295.383   1
  -5   2 -10 9035.31 535.161   1
   5   2  11 8200.77 551.098   1
  -5  -2 -11 8724.45 534.205   1
  -5   2 -11 8301.71 511.954   1
   5  -2  11 8207.03 527.172   1
  -5  -2 -12 19.7467 199.330   1
   5   2  12 135.385 229.571   1
   5  -2  12-62.0186 205.341   1
   5   2  13 17531.9 982.894   1
  -5  -2 -13 17398.5 966.059   1
   5  -2  14 15702.8 881.664   1
   5   2  14 15076.6 889.924   1
  -5   2 -14 15917.1 866.932   1
  -5  -2 -14 15482.1 883.102   1
  -5  -2 -15 288.826 242.545   1
  -5   2 -15 20.7601 196.436   1
   5  -2  15 45.9982 222.152   1
   5   2  15 24.7097 239.359   1
   5   2  16 8493.88 580.680   1
   5  -2  16 8281.50 566.746   1
  -5   2 -16 8164.81 541.706   1
  -5  -2 -16 8535.22 565.961   1
   5   2  17-78.4523 277.700   1
   5  -2  17 372.961 247.767   1
  -5   2 -18 2596.84 295.163   1
  -5  -2 -18 1864.55 265.376   1
   5  -2  18 2248.72 317.480   1
   5   2  18 1991.84 300.769   1
   5   2  19 2497.36 350.359   1
   5  -2  20 8866.50 590.222   1
   5   2  20 8457.63 594.789   1
  -5   2 -20 6774.90 526.323   1
  -5  -2 -20 8470.93 561.059   1
   5  -2  21 404.678 293.886   1
  -5   2 -21 369.543 262.146   1
   5  -2  22 1589.84 323.287   1
   5   2  22 1949.44 364.554   1
  -5   2 -22 1250.44 283.858   1
  -5  -2 -22 2365.45 339.218   1
   5   2  23 1543.32 345.564   1
  -5  -2 -23 1800.96 329.321   1
   5  -2  24 3556.68 408.549   1
   5   2  24 3813.70 430.011   1
  -5   2 -24 3590.70 383.938   1
  -5  -2 -24 3329.42 393.215   1
   5   2  25 149.303 307.090   1
  -5   2 -25 161.753 278.685   1
  -5  -2 -25 261.163 286.505   1
   5   2  26 4073.79 440.361   1
  -5  -2 -26 3916.68 417.846   1
   5   2  27 117.971 289.729   1
  -5  -2 -27-155.777 256.476   1
   5   2  28 261.638 283.299   1
  -5  -2 -28-515.944 281.072   1
   5  -3 -29 356.000 313.026   1
  -5   3  29-167.950 304.199   1
  -5   3  28-142.536 301.227   1
   5  -3 -27 392.383 276.459   1
  -5   3  27-86.7750 285.053   1
   5  -3 -25 796.800 321.987   1
  -5   3  25 205.032 316.312   1
   5  -3 -24 931.782 293.745   1
   5   3 -24 27.6139 272.546   1
  -5   3  24 675.321 291.241   1
  -5  -3  24 542.872 288.235   1
   5  -3 -23-212.891 281.204   1
   5   3 -23 244.856 268.837   1
  -5   3  23 29.2574 296.967   1
  -5  -3  23 594.381 300.860   1
   5  -3 -22 185.443 279.335   1
   5   3 -22 346.678 263.591   1
  -5   3  22 349.466 295.662   1
  -5  -3  22-146.097 287.187   1
   5   3 -21-156.562 245.630   1
  -5   3  21 522.358 306.784   1
  -5  -3  21 486.136 274.008   1
  -5  -3  20 5495.54 447.466   1
  -5   3  20 4706.13 429.728   1
   5   3 -20 4556.61 420.528   1
   5  -3 -20 4007.45 399.099   1
   5  -3 -19 435.995 271.770   1
  -5   3  19-28.2902 274.184   1
   5  -3 -18 781.325 277.011   1
   5   3 -18 623.631 259.001   1
  -5   3  18-111.221 290.664   1
  -5  -3  18 867.660 266.032   1
   5  -3 -17 1110.95 286.081   1
   5   3 -17 766.110 254.550   1
  -5   3  17 1034.98 316.079   1
  -5  -3  17 1217.74 280.466   1
   5   3 -16 2058.16 283.046   1
  -5  -3  16 2101.71 294.906   1
   5  -3 -15 633.726 229.986   1
   5   3 -15 408.201 217.613   1
  -5   3  15 129.422 242.570   1
  -5  -3  15 304.632 233.451   1
   5  -3 -14 911.091 250.542   1
   5   3 -14 1296.51 226.818   1
  -5  -3  14 1053.50 240.592   1
  -5   3  14 753.900 255.621   1
   5  -3 -13 1232.75 265.220   1
  -5   3  13 1548.50 292.698   1
  -5   3  12 5860.00 469.485   1
  -5  -3  12 6653.71 436.741   1
   5  -3 -12 6178.53 458.023   1
   5   3 -12 5395.29 407.145   1
   5  -3 -11 265.142 226.260   1
  -5   3  11 135.036 239.029   1
  -5  -3  11 116.169 181.113   1
  -5   3  10 26465.3 1510.37   1
  -5  -3  10 30135.2 1502.30   1
   5  -3 -10 29632.3 1511.75   1
   5   3 -10 30540.7 1493.79   1
   5  -3  -9 2171.22 249.866   1
   5   3  -9 2517.54 239.690   1
  -5   3   9 2336.56 281.473   1
   5   3  -8-306.401 161.450   1
  -5  -3   8 313.035 168.059   1
  -5   3   8 78.7411 163.528   1
   5  -3  -8-17.8985 141.544   1
   5   3  -7 595.429 160.878   1
   5  -3  -7 682.661 192.042   1
  -5  -3   7 1303.65 190.314   1
  -5   3   7 823.909 208.601   1
   5  -3  -6 55092.7 2836.62   1
  -5  -3   6 57871.8 2833.95   1
  -5   3   6 60792.3 2858.00   1
   5   3  -6 58509.9 2828.78   1
   5   3  -5-39.7272 144.252   1
  -5  -3   5 69.3988 149.812   1
  -5   3   5 33.6331 178.533   1
   5  -3  -5 246.784 170.281   1
   5  -3  -4 589.012 145.444   1
   5   3  -4 426.310 158.164   1
  -5  -3   4 877.394 161.141   1
  -5   3   4 508.312 166.169   1
  -5  -3   3 1670.54 197.611   1
   5   3  -3 1366.43 183.478   1
  -5   3   3 890.026 200.636   1
   5  -3  -3 1429.44 208.195   1
   5  -3  -2 8807.84 543.955   1
   5   3  -2 9502.23 544.404   1
  -5   3   2 10295.2 560.595   1
  -5  -3   2 10009.4 547.281   1
   5  -3  -1 36256.9 1876.96   1
   5   3  -1 35885.1 1877.32   1
  -5   3   1 41405.1 1889.85   1
  -5  -3   1 39063.5 1879.48   1
   5  -3   0 96953.0 4756.51   1
   5   3   0 95338.0 4759.89   1
  -5   3   0 104015. 4762.39   1
  -5  -3   0 99402.7 4757.41   1
   5  -3   1 39600.6 1978.68   1
   5   3   1 39671.3 1988.35   1
  -5   3  -1 39912.6 1982.36   1
  -5  -3  -1 41785.3 1986.65   1
   5   3   2 8832.27 549.702   1
   5  -3   2 10486.9 542.208   1
  -5   3  -2 9681.44 546.509   1
  -5  -3  -2 9372.14 545.366   1
   5  -3   3 1305.70 172.526   1
   5   3   3 1420.79 207.484   1
  -5   3  -3 1571.68 187.300   1
  -5  -3  -3 1808.48 205.128   1
   5  -3   4 318.261 141.597   1
  -5  -3  -4 643.446 153.125   1
  -5   3  -4 737.904 152.467   1
   5   3   4 654.071 174.437   1
  -5   3  -5-153.231 134.573   1
  -5  -3  -5 119.301 157.160   1
   5   3   5 81.4178 186.382   1
   5  -3   5 119.242 137.581   1
  -5   3  -6 61055.9 2899.13   1
  -5  -3  -6 58828.8 2912.06   1
   5  -3   6 57443.4 2898.60   1
   5   3   6 61005.1 2924.13   1
  -5  -3  -7 496.472 175.842   1
  -5   3  -7 856.392 161.086   1
   5  -3   7 739.458 166.624   1
   5   3   7 904.538 207.932   1
  -5  -3  -8 17.3136 139.317   1
   5   3   8 113.783 144.760   1
  -5   3  -8 127.057 139.130   1
   5   3   9 2374.01 282.575   1
  -5   3  -9 2537.50 238.138   1
  -5  -3  -9 2074.57 262.897   1
   5  -3   9 2128.76 235.777   1
   5  -3  10 31173.9 1584.63   1
  -5   3 -11 212.042 154.793   1
  -5  -3 -11-77.4432 172.378   1
   5   3  11 111.940 205.991   1
   5  -3  11-37.0572 176.882   1
   5   3  12 6438.96 479.761   1
[truncated: 808,069 more chars]
