# Supplementary material for: Structural insight into the cooperativity of spin crossover compounds
Source: Acta Crystallogr B Struct Sci Cryst Eng Mater. 2023 Aug 11;79(Pt 5):354–67. doi: 10.1107/S2052520623005814 (PMC10552598; doi:10.1107/S2052520623005814)
Supplement: Supplementary file 5 [file b-79-00354-sup5.zip › Bia_Portho_095K.cif]

data_Bia_dw4400_095K
 
_audit_creation_method            'SHELXL-2019/2'
_shelx_SHELXL_version_number      '2019/2'
_chemical_name_systematic         ?
_chemical_name_common             ?
_chemical_melting_point           ?
_chemical_formula_moiety          ?
_chemical_formula_sum
 'C10.86 H8 Fe0.29 N1.71 S0.57' 
_chemical_formula_weight          196.75

loop_
 _atom_type_symbol
 _atom_type_description
 _atom_type_scat_dispersion_real
 _atom_type_scat_dispersion_imag
 _atom_type_scat_source
 'Fe'  'Fe'   0.3265   0.6960
 'International Tables Vol C Tables 4.2.6.8 and 6.1.1.4'
 'C'  'C'   0.0024   0.0013
 'International Tables Vol C Tables 4.2.6.8 and 6.1.1.4'
 'H'  'H'   0.0000   0.0000
 'International Tables Vol C Tables 4.2.6.8 and 6.1.1.4'
 'N'  'N'   0.0049   0.0027
 'International Tables Vol C Tables 4.2.6.8 and 6.1.1.4'
 'S'  'S'   0.1051   0.1002
 'International Tables Vol C Tables 4.2.6.8 and 6.1.1.4'
 
_space_group_crystal_system       orthorhombic
_space_group_IT_number            56
_space_group_name_H-M_alt         'P c c n'
_space_group_name_Hall            '-P 2ab 2ac'
 
_shelx_space_group_comment
;
The symmetry employed for this shelxl refinement is uniquely defined
by the following loop, which should always be used as a source of
symmetry information in preference to the above space-group names.
They are only intended as comments.
;
 
loop_
 _space_group_symop_operation_xyz
 'x, y, z'
 '-x+1/2, -y+1/2, z'
 '-x, y+1/2, -z+1/2'
 'x+1/2, -y, -z+1/2'
 '-x, -y, -z'
 'x-1/2, y-1/2, -z'
 'x, -y-1/2, z-1/2'
 '-x-1/2, y, z-1/2'
 
_cell_length_a                    12.3375(2)
_cell_length_b                    14.6932(2)
_cell_length_c                    18.2706(2)
_cell_angle_alpha                 90
_cell_angle_beta                  90
_cell_angle_gamma                 90
_cell_volume                      3312.05(8)
_cell_formula_units_Z             14
_cell_measurement_temperature     095(2)
_cell_measurement_reflns_used     6215
_cell_measurement_theta_min       1.968
_cell_measurement_theta_max       29.63
 
_exptl_crystal_description        irregular
_exptl_crystal_colour             ?
_exptl_crystal_density_meas       ?
_exptl_crystal_density_method     ?
_exptl_crystal_density_diffrn     1.381          
_exptl_crystal_F_000              1424
_exptl_transmission_factor_min    ?
_exptl_transmission_factor_max    ?
_exptl_crystal_size_max           ?
_exptl_crystal_size_mid           ?
_exptl_crystal_size_min           ?
_exptl_absorpt_coefficient_mu     0.454
_shelx_estimated_absorpt_T_min    ?
_shelx_estimated_absorpt_T_max    ?
_exptl_absorpt_correction_type    ?
_exptl_absorpt_correction_T_min   ?
_exptl_absorpt_correction_T_max   ?
_exptl_absorpt_process_details    ?
_exptl_absorpt_special_details    ?
_diffrn_ambient_temperature       293(2)
_diffrn_radiation_wavelength      0.65524
_diffrn_radiation_type            Synchrotron
_diffrn_source                    ?
_diffrn_measurement_device_type   '4-circle diffractometer'
_diffrn_measurement_method        ?
_diffrn_detector_area_resol_mean  ?
_diffrn_reflns_number             34182
_diffrn_reflns_av_unetI/netI      0.0528
_diffrn_reflns_av_R_equivalents   0.0715
_diffrn_reflns_limit_h_min        -19
_diffrn_reflns_limit_h_max        19
_diffrn_reflns_limit_k_min        -18
_diffrn_reflns_limit_k_max        18
_diffrn_reflns_limit_l_min        -30
_diffrn_reflns_limit_l_max        29
_diffrn_reflns_theta_min          1.987
_diffrn_reflns_theta_max          32.963
_diffrn_reflns_theta_full         23.150
_diffrn_measured_fraction_theta_max   0.813
_diffrn_measured_fraction_theta_full  0.984
_diffrn_reflns_Laue_measured_fraction_max    0.813
_diffrn_reflns_Laue_measured_fraction_full   0.984
_diffrn_reflns_point_group_measured_fraction_max   0.813
_diffrn_reflns_point_group_measured_fraction_full  0.984
_reflns_number_total              6470
_reflns_number_gt                 4880
_reflns_threshold_expression      'I > 2\s(I)'
_reflns_Friedel_coverage          0.000
_reflns_Friedel_fraction_max      .
_reflns_Friedel_fraction_full     .
 
_reflns_special_details
;
 Reflections were merged by SHELXL according to the crystal
 class for the calculation of statistics and refinement.
 
 _reflns_Friedel_fraction is defined as the number of unique
 Friedel pairs measured divided by the number that would be
 possible theoretically, ignoring centric projections and
 systematic absences.
;
 
_computing_data_collection        ?
_computing_cell_refinement        ?
_computing_data_reduction         ?
_computing_structure_solution     ?
_computing_structure_refinement 'SHELXL-2019/2 (Sheldrick, 2019)'
_computing_molecular_graphics     ?
_computing_publication_material   ?
_refine_special_details           ?
_refine_ls_structure_factor_coef  Fsqd
_refine_ls_matrix_type            full
_refine_ls_weighting_scheme       calc
_refine_ls_weighting_details
'w=1/[\s^2^(Fo^2^)+(0.0430P)^2^+2.5185P] where P=(Fo^2^+2Fc^2^)/3'
_atom_sites_solution_primary      ?
_atom_sites_solution_secondary    ?
_atom_sites_solution_hydrogens    geom
_refine_ls_hydrogen_treatment     constr
_refine_ls_extinction_method      none
_refine_ls_extinction_coef        .
_refine_ls_number_reflns          6470
_refine_ls_number_parameters      213
_refine_ls_number_restraints      0
_refine_ls_R_factor_all           0.0968
_refine_ls_R_factor_gt            0.0679
_refine_ls_wR_factor_ref          0.1345
_refine_ls_wR_factor_gt           0.1232
_refine_ls_goodness_of_fit_ref    1.118
_refine_ls_restrained_S_all       1.118
_refine_ls_shift/su_max           0.001
_refine_ls_shift/su_mean          0.000
 
loop_
 _atom_site_label
 _atom_site_type_symbol
 _atom_site_fract_x
 _atom_site_fract_y
 _atom_site_fract_z
 _atom_site_U_iso_or_equiv
 _atom_site_adp_type
 _atom_site_occupancy
 _atom_site_site_symmetry_order  
 _atom_site_calc_flag
 _atom_site_refinement_flags_posn
 _atom_site_refinement_flags_adp
 _atom_site_refinement_flags_occupancy
 _atom_site_disorder_assembly
 _atom_site_disorder_group
Fe01 Fe 0.750000 0.750000 0.59010(2) 0.01975(9) Uani 1 2 d S T P . .
S002 S 0.84738(4) 0.55990(4) 0.39214(3) 0.02871(13) Uani 1 1 d . . . . .
N003 N 0.72535(13) 0.83926(12) 0.66849(8) 0.0209(3) Uani 1 1 d . . . . .
N004 N 0.79065(14) 0.66495(13) 0.51381(9) 0.0252(3) Uani 1 1 d . . . . .
N005 N 0.89575(13) 0.80317(12) 0.59542(9) 0.0226(3) Uani 1 1 d . . . . .
C006 C 0.62708(16) 0.84956(14) 0.70938(10) 0.0219(4) Uani 1 1 d . . . . .
C007 C 0.53211(16) 0.87498(14) 0.67355(10) 0.0228(4) Uani 1 1 d . . . . .
H007 H 0.532631 0.886644 0.623520 0.027 Uiso 1 1 calc R U . . .
C008 C 0.90881(16) 0.86543(15) 0.64915(11) 0.0244(4) Uani 1 1 d . . . . .
C009 C 0.81008(17) 0.88278(15) 0.68973(11) 0.0242(4) Uani 1 1 d . . . . .
H009 H 0.808107 0.923121 0.728928 0.029 Uiso 1 1 calc R U . . .
C00A C 0.62573(16) 0.83145(15) 0.78416(11) 0.0241(4) Uani 1 1 d . . . . .
H00A H 0.689022 0.814098 0.808025 0.029 Uiso 1 1 calc R U . . .
C00B C 0.43366(16) 0.86574(14) 0.78853(11) 0.0234(4) Uani 1 1 d . . . . .
C00C C 0.43675(16) 0.88271(14) 0.71330(11) 0.0232(4) Uani 1 1 d . . . . .
H00C H 0.373376 0.899581 0.689318 0.028 Uiso 1 1 calc R U . . .
C00D C 0.81300(15) 0.62190(14) 0.46274(11) 0.0224(4) Uani 1 1 d . . . . .
C00E C 0.52948(17) 0.83941(15) 0.82293(11) 0.0262(4) Uani 1 1 d . . . . .
H00E H 0.528899 0.826938 0.872828 0.031 Uiso 1 1 calc R U . . .
C00F C 0.33211(17) 0.88005(15) 0.83100(11) 0.0255(4) Uani 1 1 d . . . . .
C00G C 0.98214(17) 0.78309(16) 0.55355(12) 0.0275(4) Uani 1 1 d . . . . .
H00G H 0.974303 0.740778 0.516060 0.033 Uiso 1 1 calc R U . . .
C00H C 0.33727(19) 0.91366(16) 0.90222(12) 0.0294(4) Uani 1 1 d . . . . .
H00H H 0.404449 0.925786 0.923148 0.035 Uiso 1 1 calc R U . . .
C00I C 1.00681(18) 0.90877(17) 0.66236(13) 0.0316(5) Uani 1 1 d . . . . .
H00I H 1.013005 0.951499 0.699678 0.038 Uiso 1 1 calc R U . . .
C00J C 0.23037(17) 0.86198(16) 0.80098(12) 0.0288(4) Uani 1 1 d . . . . .
H00J H 0.225231 0.839182 0.753626 0.035 Uiso 1 1 calc R U . . .
C00K C 0.13659(18) 0.87776(17) 0.84124(14) 0.0341(5) Uani 1 1 d . . . . .
H00K H 0.069160 0.865709 0.820660 0.041 Uiso 1 1 calc R U . . .
C00L C 1.09501(18) 0.88732(18) 0.61907(14) 0.0349(5) Uani 1 1 d . . . . .
H00L H 1.161623 0.915442 0.626581 0.042 Uiso 1 1 calc R U . . .
C00M C 0.2438(2) 0.92927(18) 0.94231(12) 0.0341(5) Uani 1 1 d . . . . .
H00M H 0.248664 0.951822 0.989762 0.041 Uiso 1 1 calc R U . . .
C00N C 0.1433(2) 0.91145(18) 0.91206(14) 0.0366(5) Uani 1 1 d . . . . .
H00N H 0.080629 0.921981 0.938996 0.044 Uiso 1 1 calc R U . . .
C00O C 1.08225(18) 0.82324(17) 0.56437(13) 0.0324(5) Uani 1 1 d . . . . .
H00O H 1.140740 0.807178 0.534973 0.039 Uiso 1 1 calc R U . . .
 
loop_
 _atom_site_aniso_label
 _atom_site_aniso_U_11
 _atom_site_aniso_U_22
 _atom_site_aniso_U_33
 _atom_site_aniso_U_23
 _atom_site_aniso_U_13
 _atom_site_aniso_U_12
Fe01 0.02037(16) 0.0214(2) 0.01747(15) 0.000 0.000 -0.00065(15)
S002 0.0289(2) 0.0347(3) 0.0225(2) -0.0057(2) 0.00586(18) -0.0002(2)
N003 0.0228(7) 0.0208(9) 0.0192(7) 0.0008(6) -0.0003(5) 0.0007(6)
N004 0.0266(8) 0.0257(9) 0.0233(8) 0.0003(7) 0.0018(6) -0.0004(7)
N005 0.0228(7) 0.0231(9) 0.0220(7) 0.0057(6) 0.0007(6) -0.0012(6)
C006 0.0241(8) 0.0191(10) 0.0224(8) 0.0003(7) 0.0001(6) 0.0009(7)
C007 0.0267(9) 0.0226(10) 0.0191(8) 0.0004(7) -0.0011(6) 0.0014(7)
C008 0.0252(9) 0.0231(11) 0.0249(9) 0.0030(7) -0.0015(7) -0.0025(8)
C009 0.0278(9) 0.0230(11) 0.0218(8) -0.0021(7) -0.0020(7) -0.0009(8)
C00A 0.0256(8) 0.0256(11) 0.0210(8) 0.0016(7) -0.0014(7) 0.0059(8)
C00B 0.0264(9) 0.0205(10) 0.0233(9) 0.0000(7) 0.0009(7) 0.0043(7)
C00C 0.0252(9) 0.0215(10) 0.0229(8) 0.0007(7) -0.0018(7) 0.0034(7)
C00D 0.0202(8) 0.0250(11) 0.0220(8) 0.0024(7) 0.0007(6) -0.0023(7)
C00E 0.0293(9) 0.0288(11) 0.0204(8) 0.0024(8) 0.0009(7) 0.0065(8)
C00F 0.0278(9) 0.0229(11) 0.0259(9) 0.0037(7) 0.0039(7) 0.0072(8)
C00G 0.0260(9) 0.0305(11) 0.0261(9) 0.0054(8) 0.0044(7) -0.0007(8)
C00H 0.0320(10) 0.0302(12) 0.0260(10) 0.0020(8) 0.0013(8) 0.0092(9)
C00I 0.0289(10) 0.0317(12) 0.0343(11) 0.0012(9) -0.0065(8) -0.0068(9)
C00J 0.0276(10) 0.0287(12) 0.0302(10) 0.0009(8) 0.0018(7) 0.0062(8)
C00K 0.0255(10) 0.0350(13) 0.0418(12) 0.0066(10) 0.0049(9) 0.0074(9)
C00L 0.0229(9) 0.0408(14) 0.0412(12) 0.0108(11) -0.0046(8) -0.0080(9)
C00M 0.0392(12) 0.0368(13) 0.0264(10) 0.0034(9) 0.0068(9) 0.0168(10)
C00N 0.0334(11) 0.0399(14) 0.0364(12) 0.0077(10) 0.0106(9) 0.0149(10)
C00O 0.0236(9) 0.0402(14) 0.0332(11) 0.0121(10) 0.0045(8) -0.0026(9)
 
_geom_special_details
;
 All esds (except the esd in the dihedral angle between two l.s. planes)
 are estimated using the full covariance matrix.  The cell esds are taken
 into account individually in the estimation of esds in distances, angles
 and torsion angles; correlations between esds in cell parameters are only
 used when they are defined by crystal symmetry.  An approximate (isotropic)
 treatment of cell esds is used for estimating esds involving l.s. planes.
;
 
loop_
 _geom_bond_atom_site_label_1
 _geom_bond_atom_site_label_2
 _geom_bond_distance
 _geom_bond_site_symmetry_2
 _geom_bond_publ_flag
Fe01 N004 1.9380(18) 2_665 ?
Fe01 N004 1.9380(18) . ?
Fe01 N005 1.9630(17) 2_665 ?
Fe01 N005 1.9631(17) . ?
Fe01 N003 1.9657(17) . ?
Fe01 N003 1.9657(17) 2_665 ?
S002 C00D 1.635(2) . ?
N003 C009 1.285(3) . ?
N003 C006 1.432(2) . ?
N004 C00D 1.160(3) . ?
N005 C00G 1.345(3) . ?
N005 C008 1.352(3) . ?
C006 C00A 1.392(3) . ?
C006 C007 1.393(3) . ?
C007 C00C 1.387(3) . ?
C008 C00I 1.388(3) . ?
C008 C009 1.449(3) . ?
C00A C00E 1.388(3) . ?
C00B C00E 1.394(3) . ?
C00B C00C 1.397(3) . ?
C00B C00F 1.489(3) . ?
C00F C00H 1.393(3) . ?
C00F C00J 1.395(3) . ?
C00G C00O 1.383(3) . ?
C00H C00M 1.385(3) . ?
C00I C00L 1.382(3) . ?
C00J C00K 1.390(3) . ?
C00K C00N 1.388(4) . ?
C00L C00O 1.382(4) . ?
C00M C00N 1.382(4) . ?
 
loop_
 _geom_angle_atom_site_label_1
 _geom_angle_atom_site_label_2
 _geom_angle_atom_site_label_3
 _geom_angle
 _geom_angle_site_symmetry_1
 _geom_angle_site_symmetry_3
 _geom_angle_publ_flag
N004 Fe01 N004 88.02(11) 2_665 . ?
N004 Fe01 N005 93.17(7) 2_665 2_665 ?
N004 Fe01 N005 90.92(7) . 2_665 ?
N004 Fe01 N005 90.92(7) 2_665 . ?
N004 Fe01 N005 93.16(7) . . ?
N005 Fe01 N005 174.32(10) 2_665 . ?
N004 Fe01 N003 93.08(7) 2_665 . ?
N004 Fe01 N003 173.87(7) . . ?
N005 Fe01 N003 95.03(7) 2_665 . ?
N005 Fe01 N003 80.80(7) . . ?
N004 Fe01 N003 173.87(7) 2_665 2_665 ?
N004 Fe01 N003 93.08(7) . 2_665 ?
N005 Fe01 N003 80.80(7) 2_665 2_665 ?
N005 Fe01 N003 95.03(7) . 2_665 ?
N003 Fe01 N003 86.46(10) . 2_665 ?
C009 N003 C006 118.58(17) . . ?
C009 N003 Fe01 115.22(14) . . ?
C006 N003 Fe01 125.56(13) . . ?
C00D N004 Fe01 172.40(17) . . ?
C00G N005 C008 117.87(18) . . ?
C00G N005 Fe01 127.63(16) . . ?
C008 N005 Fe01 114.49(13) . . ?
C00A C006 C007 120.16(18) . . ?
C00A C006 N003 120.13(17) . . ?
C007 C006 N003 119.68(17) . . ?
C00C C007 C006 119.28(18) . . ?
N005 C008 C00I 122.7(2) . . ?
N005 C008 C009 113.00(18) . . ?
C00I C008 C009 124.3(2) . . ?
N003 C009 C008 116.22(19) . . ?
C00E C00A C006 119.68(18) . . ?
C00E C00B C00C 118.03(18) . . ?
C00E C00B C00F 121.20(18) . . ?
C00C C00B C00F 120.70(18) . . ?
C007 C00C C00B 121.57(18) . . ?
N004 C00D S002 178.3(2) . . ?
C00A C00E C00B 121.28(18) . . ?
C00H C00F C00J 118.40(19) . . ?
C00H C00F C00B 119.9(2) . . ?
C00J C00F C00B 121.69(19) . . ?
N005 C00G C00O 122.2(2) . . ?
C00M C00H C00F 121.0(2) . . ?
C00L C00I C008 118.8(2) . . ?
C00K C00J C00F 120.6(2) . . ?
C00N C00K C00J 120.2(2) . . ?
C00I C00L C00O 118.7(2) . . ?
C00N C00M C00H 120.2(2) . . ?
C00M C00N C00K 119.6(2) . . ?
C00L C00O C00G 119.7(2) . . ?
 
_refine_diff_density_max    0.624
_refine_diff_density_min   -0.362
_refine_diff_density_rms    0.076

_shelx_res_file
;
TITL Bia_dw4400_085K_a.res in Pccn
    Bia_dw4400_095K.res
    created by SHELXL-2019/2 at 05:34:08 on 03-May-2022
REM Old TITL Bia_dw4400_085K in Pccn
REM SHELXT solution in Pccn: R1 0.089, Rweak 0.045, Alpha 0.023
REM <I/s>   0.567 for  392 systematic absences,  Orientation as input
REM Formula found by SHELXT:  Fe C38 N6 S2

CELL 0.65524 12.3375 14.6932 18.2706 90.0000 90.0000 90.0000
ZERR 14.000 0.0002 0.0002 0.0002 0.0000 0.0000 0.0000
LATT  1
SYMM 1/2-X, 1/2-Y, Z
SYMM -X, 1/2+Y, 1/2-Z
SYMM 1/2+X, -Y, 1/2-Z
SFAC FE C H N S
DISP $C  0.00244  0.00131  9.14798!source kissel
DISP $N  0.00493  0.00266 15.07095!source kissel
DISP $S  0.10506  0.10024 379.49005!source kissel
DISP $Fe  0.32649  0.69602 2544.24973!source kissel
UNIT 4 152 112 24 8
ACTA
L.S. 10
BOND
LIST 6
FMAP 2
PLAN 20
WGHT    0.043000    2.518500
FVAR       2.27581
FE01  1    0.750000    0.750000    0.590095    10.50000    0.02037    0.02141 =
         0.01747    0.00000    0.00000   -0.00065
S002  5    0.847383    0.559903    0.392138    11.00000    0.02886    0.03473 =
         0.02254   -0.00567    0.00586   -0.00024
N003  4    0.725348    0.839261    0.668487    11.00000    0.02276    0.02075 =
         0.01923    0.00083   -0.00031    0.00071
N004  4    0.790652    0.664950    0.513810    11.00000    0.02660    0.02574 =
         0.02328    0.00034    0.00184   -0.00037
N005  4    0.895755    0.803174    0.595416    11.00000    0.02280    0.02315 =
         0.02199    0.00570    0.00073   -0.00119
C006  2    0.627076    0.849562    0.709378    11.00000    0.02409    0.01914 =
         0.02242    0.00027    0.00011    0.00094
C007  2    0.532108    0.874981    0.673548    11.00000    0.02672    0.02263 =
         0.01907    0.00038   -0.00115    0.00144
AFIX  43
H007  3    0.532631    0.886644    0.623520    11.00000   -1.20000
AFIX   0
C008  2    0.908807    0.865433    0.649153    11.00000    0.02518    0.02309 =
         0.02489    0.00304   -0.00146   -0.00250
C009  2    0.810079    0.882780    0.689728    11.00000    0.02779    0.02296 =
         0.02183   -0.00211   -0.00197   -0.00093
AFIX  43
H009  3    0.808107    0.923121    0.728928    11.00000   -1.20000
AFIX   0
C00A  2    0.625726    0.831449    0.784163    11.00000    0.02563    0.02564 =
         0.02100    0.00165   -0.00141    0.00588
AFIX  43
H00A  3    0.689022    0.814098    0.808025    11.00000   -1.20000
AFIX   0
C00B  2    0.433659    0.865737    0.788527    11.00000    0.02638    0.02053 =
         0.02333    0.00003    0.00089    0.00434
C00C  2    0.436752    0.882706    0.713304    11.00000    0.02523    0.02150 =
         0.02287    0.00071   -0.00184    0.00339
AFIX  43
H00C  3    0.373376    0.899581    0.689318    11.00000   -1.20000
AFIX   0
C00D  2    0.813001    0.621895    0.462744    11.00000    0.02022    0.02504 =
         0.02199    0.00241    0.00066   -0.00232
C00E  2    0.529477    0.839411    0.822926    11.00000    0.02935    0.02884 =
         0.02043    0.00236    0.00090    0.00646
AFIX  43
H00E  3    0.528899    0.826938    0.872828    11.00000   -1.20000
AFIX   0
C00F  2    0.332114    0.880051    0.831000    11.00000    0.02778    0.02289 =
         0.02594    0.00374    0.00387    0.00722
C00G  2    0.982140    0.783085    0.553548    11.00000    0.02604    0.03048 =
         0.02610    0.00538    0.00444   -0.00074
AFIX  43
H00G  3    0.974303    0.740778    0.516060    11.00000   -1.20000
AFIX   0
C00H  2    0.337272    0.913657    0.902218    11.00000    0.03202    0.03019 =
         0.02598    0.00197    0.00134    0.00923
AFIX  43
H00H  3    0.404449    0.925786    0.923148    11.00000   -1.20000
AFIX   0
C00I  2    1.006805    0.908775    0.662357    11.00000    0.02889    0.03173 =
         0.03425    0.00121   -0.00652   -0.00684
AFIX  43
H00I  3    1.013005    0.951499    0.699678    11.00000   -1.20000
AFIX   0
C00J  2    0.230369    0.861983    0.800983    11.00000    0.02764    0.02868 =
         0.03022    0.00093    0.00183    0.00620
AFIX  43
H00J  3    0.225231    0.839182    0.753626    11.00000   -1.20000
AFIX   0
C00K  2    0.136590    0.877764    0.841243    11.00000    0.02552    0.03503 =
         0.04176    0.00664    0.00488    0.00739
AFIX  43
H00K  3    0.069160    0.865709    0.820660    11.00000   -1.20000
AFIX   0
C00L  2    1.095014    0.887323    0.619066    11.00000    0.02287    0.04077 =
         0.04116    0.01077   -0.00457   -0.00798
AFIX  43
H00L  3    1.161623    0.915442    0.626581    11.00000   -1.20000
AFIX   0
C00M  2    0.243800    0.929271    0.942315    11.00000    0.03917    0.03678 =
         0.02638    0.00339    0.00676    0.01684
AFIX  43
H00M  3    0.248664    0.951822    0.989762    11.00000   -1.20000
AFIX   0
C00N  2    0.143343    0.911453    0.912055    11.00000    0.03337    0.03990 =
         0.03639    0.00767    0.01058    0.01486
AFIX  43
H00N  3    0.080629    0.921981    0.938996    11.00000   -1.20000
AFIX   0
C00O  2    1.082253    0.823237    0.564373    11.00000    0.02362    0.04024 =
         0.03324    0.01213    0.00449   -0.00259
AFIX  43
H00O  3    1.140740    0.807178    0.534973    11.00000   -1.20000
AFIX   0
HKLF 4


REM  Bia_dw4400_085K_a.res in Pccn
REM wR2 = 0.1345, GooF = S = 1.118, Restrained GooF = 1.118 for all data
REM R1 = 0.0679 for 4880 Fo > 4sig(Fo) and 0.0968 for all 6470 data
REM 213 parameters refined using 0 restraints

END

WGHT      0.0422      2.5457

REM Highest difference peak  0.624,  deepest hole -0.362,  1-sigma level  0.076
Q1    1   0.7500  0.7500  0.5504  10.50000  0.05    0.62
Q2    1   0.6980  0.7904  0.5904  11.00000  0.05    0.55
Q3    1   0.4334  0.8699  0.7496  11.00000  0.05    0.52
Q4    1   0.6218  0.8373  0.7467  11.00000  0.05    0.51
Q5    1   0.7272  0.7576  0.6276  11.00000  0.05    0.44
Q6    1   0.8170  0.5855  0.4276  11.00000  0.05    0.43
Q7    1   0.2791  0.8891  0.8117  11.00000  0.05    0.41
Q8    1   0.8009  0.6742  0.4789  11.00000  0.05    0.40
Q9    1   0.7894  0.7707  0.6228  11.00000  0.05    0.38
Q10   1   0.3373  0.9042  0.8631  11.00000  0.05    0.38
Q11   1   0.5750  0.8674  0.6919  11.00000  0.05    0.37
Q12   1   0.7238  0.8372  0.6332  11.00000  0.05    0.36
Q13   1   0.3788  0.8603  0.8129  11.00000  0.05    0.36
Q14   1   0.5791  0.8408  0.8053  11.00000  0.05    0.36
Q15   1   0.7973  0.7993  0.5877  11.00000  0.05    0.36
Q16   1   0.9542  0.8905  0.6488  11.00000  0.05    0.35
Q17   1   0.8655  0.8530  0.6790  11.00000  0.05    0.35
Q18   1   0.1788  0.8564  0.8328  11.00000  0.05    0.34
Q19   1   0.2627  0.9272  0.9107  11.00000  0.05    0.33
Q20   1   0.8421  0.6494  0.4901  11.00000  0.05    0.33
;
_shelx_res_checksum   67616

_shelx_hkl_file
;
   0   0  -2 28388.1 1294.47   1
   0   0   2 26913.6 1296.91   1
   0   0  -3-38.2885 95.0971   1
   0   0   3 44.0665 120.727   1
   0   0  -4 289421. 12938.9   1
   0   0   4 268864. 12947.1   1
   0   0  -5-27.6148 108.069   1
   0   0   5 108.974 130.786   1
   0   0  -6 2128.56 178.165   1
   0   0   6 1559.27 185.562   1
   0   0   8 122254. 5430.08   1
   0   0  -8 111367. 5410.17   1
   0   0  -9-87.1173 144.096   1
   0   0   9 14.6667 164.988   1
   0   0  10 140525. 6422.02   1
   0   0 -10 134629. 6405.40   1
   0   0 -11 151.753 158.364   1
   0   0  11 17.5119 165.749   1
   0   0  12 12599.8 706.926   1
   0   0 -12 12524.7 686.742   1
   0   0 -13 176.644 169.262   1
   0   0  13 101.034 191.886   1
   0   0 -15 381.925 227.646   1
   0   0  15-90.4910 231.416   1
   0   0  16 31738.0 1658.96   1
   0   0 -16 33842.6 1649.61   1
   0   0 -17 22.3315 210.035   1
   0   0  17-49.7792 231.240   1
   0   0  18 14074.6 844.332   1
   0   0 -18 15134.1 834.748   1
   0   0 -19 24.1557 250.234   1
   0   0  19-348.077 264.582   1
   0   0  20 5077.53 460.555   1
   0   0 -20 6165.91 455.819   1
   0   0 -21-102.364 238.588   1
   0   0  21-198.063 256.350   1
   0   0 -22 262.245 262.737   1
   0   0  22 115.566 300.053   1
   0   0 -23 53.5701 282.663   1
   0   0  23 734.603 312.231   1
   0   0 -24 870.375 273.697   1
   0   0  24 1280.71 311.400   1
   0   0  25 482.134 318.554   1
   0   0 -25 192.422 292.053   1
   0   0  26 8564.05 631.544   1
   0   0 -26 8873.79 622.630   1
   0   0  27 639.776 294.732   1
   0   0 -27 138.927 269.661   1
   0   1   1 75.6928 53.3749   1
   0  -1  -1-21.3099 43.1749   1
   0   1   2 120128. 5600.16   1
   0  -1  -2 121824. 5596.84   1
   0  -1   3 107.487 96.1251   1
   0   1   3 59.3764 120.143   1
   0   1  -3 55.7326 70.6894   1
   0  -1  -3 108.341 113.256   1
   0   1   4 52873.5 2460.21   1
   0  -1   4 56059.7 2449.67   1
   0   1  -4 47094.2 2439.39   1
   0  -1  -4 55744.5 2454.09   1
   0  -1   5 44.2017 123.858   1
   0   1   5 177.507 139.881   1
   0  -1  -5-38.8096 114.546   1
   0   1  -5 79.2764 104.368   1
   0  -1   6 403.800 138.514   1
   0   1   6 385.782 137.499   1
   0  -1  -6 417.648 105.997   1
   0   1  -6 543.276 127.473   1
   0   1   7-38.2213 165.040   1
   0  -1   7 21.1563 151.779   1
   0   1  -7 125.624 126.551   1
   0  -1  -7-82.7320 143.272   1
   0   1   8 1064.94 206.013   1
   0  -1  -8 999.343 172.194   1
   0  -1   9-54.7402 154.988   1
   0   1   9-62.3137 167.326   1
   0  -1  -9 317.255 151.580   1
   0   1  -9 176.819 133.247   1
   0  -1 -10 13851.0 733.636   1
   0   1 -10 13094.8 719.360   1
   0  -1  10 14140.8 738.666   1
   0   1  10 14534.3 757.252   1
   0  -1  11 216.606 171.318   1
   0   1  11 55.0701 160.255   1
   0  -1 -11 173.964 148.840   1
   0   1 -11 43.4894 136.448   1
   0   1  12 177.054 189.053   1
   0  -1  12 253.108 177.257   1
   0  -1 -12-68.1781 164.785   1
   0   1 -12 300.256 160.915   1
   0   1  13 41.8756 207.390   1
   0  -1 -13-163.980 187.721   1
   0   1 -13 85.4140 163.086   1
   0  -1 -14 15877.2 860.431   1
   0   1 -14 16266.0 851.485   1
   0   1  14 14728.1 862.474   1
   0  -1  14 15778.5 867.030   1
   0   1  15-23.2459 222.596   1
   0  -1  15-198.221 221.723   1
   0   1 -15-176.983 203.651   1
   0  -1 -15 143.761 213.215   1
   0  -1 -16 5375.73 396.774   1
   0   1 -16 5174.56 391.689   1
   0  -1  16 5535.41 420.272   1
   0   1  16 4786.09 411.233   1
   0   1  17 101.283 249.496   1
   0  -1  17 365.831 251.344   1
   0   1 -17 110.068 212.695   1
   0  -1 -17-22.6211 217.302   1
   0  -1  18 737.890 280.716   1
   0   1  18 78.8445 280.826   1
   0   1 -18 413.279 235.519   1
   0  -1  19-26.4264 253.086   1
   0   1 -19 238.067 229.999   1
   0   1  20 1420.54 289.444   1
   0  -1 -20 1181.08 249.819   1
   0  -1  21-28.0752 260.031   1
   0   1  21 57.0032 280.769   1
   0  -1 -21 154.093 257.841   1
   0   1 -21-305.667 241.750   1
   0  -1  22 258.850 297.069   1
   0   1  22 493.000 321.277   1
   0  -1 -22 1286.28 316.877   1
   0   1 -22 1545.14 313.811   1
   0  -1  23-29.3287 280.944   1
   0   1 -23-321.373 276.751   1
   0  -1 -24 4176.67 392.489   1
   0   1  24 3867.55 411.486   1
   0   1  25 179.708 307.378   1
   0   1 -25 165.219 287.645   1
   0  -1  25 272.910 315.122   1
   0  -1 -25 629.150 301.459   1
   0   1 -26 4355.46 438.698   1
   0  -1  26 4746.61 459.458   1
   0  -1 -27 137.191 270.499   1
   0   1 -27 534.683 294.493   1
   0   1  27 30.1410 284.544   1
   0   2   1 67.8000 83.5166   1
   0  -2  -1-49.3557 74.2182   1
   0   2   2 4276.13 245.025   1
   0  -2  -2 3968.66 234.364   1
   0   2   3 118.625 123.056   1
   0  -2   3 11.3843 66.7671   1
   0   2  -3 29.5944 59.4999   1
   0  -2  -3 36.3793 119.051   1
   0   2   4 16997.5 841.374   1
   0   2  -4 16854.5 806.414   1
   0  -2   4 16443.9 811.251   1
   0  -2  -4 17901.6 835.033   1
   0   2   5-145.170 163.021   1
   0  -2   5 12.4490 112.664   1
   0   2  -5 26.5998 98.9371   1
   0  -2  -5 180.917 137.051   1
   0   2  -6 2427.15 176.876   1
   0  -2   6 2337.66 195.139   1
   0  -2   7-47.5670 127.909   1
   0   2   7-109.816 138.210   1
   0   2  -7 16.3871 104.817   1
   0  -2  -8 27060.7 1308.84   1
   0   2   8 26245.1 1324.24   1
   0  -2   9-76.2201 145.618   1
   0   2   9 148.625 171.451   1
   0   2  -9 44.2028 121.942   1
   0  -2  -9 194.451 159.208   1
   0   2  10 1841.54 249.675   1
   0  -2  10 1767.29 203.993   1
   0   2 -10 1893.33 187.788   1
   0  -2 -10 1744.88 207.418   1
   0   2  11 19.1632 200.498   1
   0   2 -11 179.896 132.246   1
   0  -2 -11 132.068 185.002   1
   0  -2  12 13658.6 780.958   1
   0   2  12 15664.6 811.853   1
   0   2 -12 13554.7 761.345   1
   0  -2 -12 15430.1 787.628   1
   0  -2  13-18.6361 192.977   1
   0  -2 -14 5536.41 402.713   1
   0   2 -14 5689.20 393.762   1
   0   2  14 5626.36 424.250   1
   0  -2  14 6192.02 418.528   1
   0   2  15-23.8487 236.226   1
   0  -2 -15 62.8490 194.639   1
   0  -2 -16 6059.37 432.516   1
   0   2 -16 5297.18 411.919   1
   0  -2  16 5823.90 435.328   1
   0   2  16 5066.81 442.263   1
   0  -2  17 47.7134 245.242   1
   0   2  17 231.989 283.164   1
   0   2 -17 279.834 231.177   1
   0  -2 -17-46.0401 241.989   1
   0   2 -18 8126.58 518.422   1
   0  -2 -18 7201.71 510.772   1
   0  -2  18 7124.93 518.882   1
   0   2  19-164.542 252.405   1
   0  -2  19 26.0289 246.296   1
   0   2 -19 23.5345 217.295   1
   0  -2 -19-49.5178 216.034   1
   0   2  20 56.1874 282.067   1
   0  -2  20 215.819 257.570   1
   0  -2 -20 25.3517 257.903   1
   0   2 -20 24.4745 229.518   1
   0   2  21-229.337 298.340   1
   0  -2  21 556.742 291.133   1
   0  -2 -21 103.348 273.508   1
   0   2 -21-126.734 255.159   1
   0   2 -22 7258.31 511.942   1
   0  -2 -22 7032.85 514.424   1
   0   2  22 6637.84 525.038   1
   0  -2  22 6205.14 516.069   1
   0   2  23 29.4585 288.691   1
   0  -2  23-88.0153 264.963   1
   0   2 -23 267.539 262.938   1
   0  -2 -23 427.883 272.145   1
   0   2  24 3594.08 406.199   1
   0   2 -24 3103.88 374.670   1
   0  -2  24 2578.71 376.516   1
   0  -2 -24 2570.48 374.746   1
   0   2  25 387.543 311.857   1
   0   2 -25 138.953 282.795   1
   0  -2  25 213.436 292.045   1
   0  -2 -25-27.2276 281.340   1
   0  -2 -26 4145.83 403.464   1
   0   2 -26 3498.25 404.142   1
   0   2  26 4096.40 419.616   1
   0  -2 -27 162.793 307.162   1
   0   2  27 29.8667 326.600   1
   0  -2 -28 3167.85 395.462   1
   0   2  28 3027.78 397.926   1
   0  -2 -29 107.425 286.323   1
   0   2  29-29.4070 299.912   1
   0   3   0-12.8327 72.6692   1
   0  -3   0-5.47789 61.7160   1
   0   3   1 53.0297 98.5917   1
   0  -3  -1 8.37531 84.9273   1
   0   3   2 352178. 15852.6   1
   0  -3  -2 335935. 15846.3   1
   0   3   3-113.094 146.604   1
   0  -3  -3-41.4046 134.489   1
   0   3   4 559360. 25051.6   1
   0   3  -4 541654. 25010.8   1
   0  -3   4 550352. 25012.2   1
   0  -3  -4 513666. 25040.5   1
   0  -3   5 45.4927 84.6482   1
   0   3  -5 4.46808 80.0098   1
   0   3  -6 3440.69 206.666   1
   0  -3   6 3520.50 213.436   1
   0   3   6 2998.03 269.342   1
   0  -3  -6 3317.90 247.821   1
   0  -3   7 25.2267 110.326   1
   0   3   7 88.2572 168.248   1
   0  -3  -7-59.7049 126.109   1
   0   3  -7 88.6049 97.0302   1
   0  -3  -8 96732.5 4792.70   1
   0   3  -8 104116. 4767.60   1
   0  -3   8 103482. 4774.12   1
   0   3   8 104182. 4813.55   1
   0   3   9 156.635 182.989   1
   0  -3  -9 102.473 151.694   1
   0   3 -10 9693.71 520.169   1
   0  -3 -10 9868.26 548.976   1
   0   3  10 9942.94 581.500   1
   0  -3  10 8992.90 525.954   1
   0  -3  11 251.702 146.437   1
   0   3  11 179.967 225.520   1
   0  -3 -11 17.0987 174.084   1
   0   3 -12 24013.5 1230.35   1
   0  -3  12 25837.2 1249.28   1
   0   3  13 66.9802 227.697   1
   0  -3  13-17.8621 171.025   1
   0   3 -13-16.0156 154.240   1
   0  -3 -13-19.4293 191.922   1
   0  -3 -14 15635.5 829.812   1
   0   3 -14 14960.7 803.318   1
   0   3  14 14607.7 845.473   1
   0  -3  14 14764.1 815.568   1
   0   3  15-195.286 206.922   1
   0  -3  15 62.0732 221.644   1
   0   3 -15 111.960 174.460   1
   0  -3 -15-171.574 183.825   1
   0  -3 -16 5822.32 430.435   1
   0   3  16 4865.98 431.440   1
   0  -3  17 325.800 242.934   1
   0   3  17 287.995 293.378   1
   0  -3 -17 186.150 247.640   1
   0   3 -17 41.9589 211.923   1
   0   3 -18 18677.6 976.222   1
   0  -3  18 17024.4 979.135   1
   0   3  19 304.879 270.764   1
   0  -3  19 25.5723 237.593   1
   0  -3 -19-225.337 259.271   1
   0   3 -19 116.406 217.648   1
   0  -3  20 452.500 273.301   1
   0   3 -20 654.734 249.198   1
   0  -3 -20 511.074 235.026   1
   0   3  21-115.289 283.971   1
   0  -3  22 3447.83 399.954   1
   0   3 -22 3091.88 368.855   1
   0   3  23 58.9275 295.800   1
   0   3 -23-213.501 251.766   1
   0  -3  23 263.990 283.303   1
   0  -3 -23-80.2450 283.817   1
   0   3  24 1570.77 314.007   1
   0   3 -24 931.355 292.024   1
   0  -3  24 1772.89 335.215   1
   0  -3 -24 1538.61 292.695   1
   0   3  26 415.635 327.881   1
   0  -3 -26 270.828 317.662   1
   0   3  27 562.056 287.652   1
   0  -3 -27 53.7492 265.063   1
   0  -3 -28 80.0487 300.538   1
   0   3  28 644.602 306.811   1
   0  -3 -30 963.998 312.542   1
   0   4   0 960391. 45251.0   1
   0  -4   0 999999. 45246.4   1
   0   4   1-54.2782 105.334   1
   0  -4  -1 35.0559 89.8943   1
   0   4   2 303763. 14252.5   1
   0  -4  -2 312559. 14246.0   1
   0   4   3-65.0635 134.745   1
   0  -4  -3 30.8831 104.240   1
   0   4   4-43.4991 152.989   1
   0  -4  -4 153.583 127.281   1
   0   4   5-87.6614 136.928   1
   0  -4   5-22.7816 69.8910   1
   0   4  -5 55.4599 64.9547   1
   0  -4  -5-41.2617 120.848   1
   0   4  -6 261960. 11732.3   1
   0   4   6 278167. 11793.0   1
   0  -4   6 234255. 11734.3   1
   0  -4  -6 258979. 11769.8   1
   0   4   7-15.5887 191.338   1
   0   4  -7-39.2136 83.5825   1
   0  -4  -7 283.946 156.149   1
   0  -4  -8 30245.9 1520.25   1
   0   4  -8 31779.7 1483.06   1
   0  -4   8 30219.2 1488.16   1
   0   4   8 32356.3 1542.96   1
   0  -4   9 158.900 123.670   1
   0   4   9 109.515 206.641   1
   0  -4  -9-92.9318 172.403   1
   0   4  10 1211.31 230.309   1
   0  -4 -10 1135.92 214.457   1
   0   4  11 165.917 219.010   1
   0  -4  11-96.8905 147.565   1
   0   4 -11 24.9620 120.548   1
   0  -4 -11 53.6061 184.102   1
   0   4 -12 9343.11 504.944   1
   0  -4 -12 7758.50 527.357   1
   0   4  12 8385.42 561.200   1
   0  -4  12 9559.36 521.344   1
   0   4  13 45.9907 230.882   1
   0  -4  13 254.353 170.718   1
   0  -4 -13-120.064 200.920   1
   0   4 -13 45.8644 157.545   1
   0  -4  14 73.8591 187.489   1
   0   4  14 96.0950 226.076   1
   0  -4 -14 294.062 207.047   1
   0   4 -14 182.860 170.571   1
   0   4  15 349.454 210.853   1
   0  -4  15-99.4987 206.653   1
   0  -4 -15 131.638 196.173   1
   0   4 -15 107.906 172.290   1
   0   4  16-25.8283 241.311   1
   0  -4  16 638.468 224.310   1
   0  -4 -16 319.513 215.979   1
   0   4 -16 482.466 202.547   1
   0   4  17-53.2151 270.787   1
   0  -4  17 135.692 227.204   1
   0   4 -17 185.232 207.348   1
   0  -4 -17 425.668 245.022   1
   0   4 -18 8658.35 517.956   1
   0  -4 -18 7060.57 527.710   1
   0   4  18 7002.25 551.670   1
   0  -4  18 7498.58 524.018   1
   0   4  19 28.0011 292.116   1
   0  -4  19-75.2613 236.667   1
   0   4 -19 160.218 231.612   1
   0  -4 -19-75.8774 270.279   1
   0   4  20 1484.03 339.620   1
   0  -4  20 2049.23 308.634   1
   0   4 -20 1891.21 302.482   1
   0  -4 -20 2240.36 317.354   1
   0   4  21 347.555 256.269   1
   0   4 -21 273.420 256.768   1
   0  -4  21-27.3867 259.938   1
   0  -4 -21-182.932 219.872   1
   0   4 -22 8204.57 554.639   1
   0  -4 -22 7603.26 548.866   1
   0  -4  22 7043.01 556.290   1
   0   4  22 7881.83 578.120   1
   0   4  23 766.630 339.579   1
   0   4 -23 455.028 259.618   1
   0  -4  23-58.6751 281.230   1
   0  -4 -23 80.0412 299.781   1
   0   4 -24 1404.85 310.791   1
   0   4  24 679.782 325.760   1
   0  -4 -24 1211.69 318.358   1
   0   4  25 29.5524 246.877   1
   0  -4 -25 350.288 255.117   1
   0   4  26 323.631 314.499   1
   0  -4 -26 53.7316 285.853   1
   0   4  27 87.8701 325.271   1
   0  -4 -27 79.8556 312.474   1
   0  -4 -28 3426.93 390.525   1
   0   4  28 3068.22 386.210   1
   0  -4 -29-78.0565 291.442   1
   0   4  29-57.0556 295.419   1
   0  -5   0 9.22481 75.0818   1
   0   5   0-97.9582 86.4038   1
   0  -5   1 31.6732 59.6349   1
   0  -5  -1-29.8046 83.9621   1
   0   5   1 7.25299 109.616   1
   0   5  -1 58.1323 68.1457   1
   0   5   2 20815.2 950.295   1
   0  -5  -2 18010.9 934.287   1
   0  -5  -3 8.57615 119.186   1
   0   5   3-179.676 148.287   1
   0  -5  -5-77.9006 135.862   1
   0   5   5 123.403 151.927   1
   0   5   6 24892.4 1263.98   1
   0   5  -6 25679.9 1191.39   1
   0  -5   6 25662.9 1193.59   1
   0  -5  -6 23610.7 1240.76   1
   0   5   7 32.9321 183.644   1
   0  -5   7-29.5369 83.9952   1
   0  -5  -7 263.125 164.449   1
   0   5   8 2480.51 257.497   1
   0   5  -8 1941.45 161.807   1
   0  -5   8 2372.18 172.668   1
   0  -5  -8 2491.54 239.954   1
   0   5   9-248.706 187.944   1
   0  -5   9 74.7827 106.049   1
   0   5  -9-59.5555 100.077   1
   0  -5  -9-81.1729 163.429   1
   0   5 -10 7708.71 428.366   1
   0  -5 -10 8044.11 482.567   1
   0  -5  10 7513.14 435.698   1
   0   5  10 8247.19 504.498   1
   0  -5  11 76.1867 136.031   1
   0   5 -11 34.5429 125.357   1
   0   5  12 1877.48 253.150   1
   0  -5  12 1920.03 199.560   1
   0  -5 -12 1842.37 232.044   1
   0   5 -12 2130.85 203.099   1
   0   5  13-189.288 202.782   1
   0  -5  13 191.008 176.756   1
   0  -5 -13 329.459 178.396   1
   0   5 -13-173.823 151.118   1
   0   5  14 3250.76 348.149   1
   0  -5 -14 3552.84 327.448   1
   0   5 -14 3880.60 294.933   1
   0  -5  14 4229.24 314.022   1
   0   5  15-51.0210 236.406   1
   0  -5  15 265.899 203.117   1
   0   5 -15-17.2957 172.435   1
   0  -5 -15 560.351 229.315   1
   0   5 -16 6846.72 435.391   1
   0  -5 -16 6576.88 475.992   1
   0  -5  16 6298.36 452.906   1
   0   5  16 5838.63 488.673   1
   0   5  17 54.0272 284.882   1
   0  -5 -17 480.196 259.901   1
   0   5  18 2491.32 380.649   1
   0   5 -18 3047.69 307.272   1
   0  -5 -18 3067.27 355.381   1
   0   5  19 56.5523 287.628   1
   0   5 -19 44.7884 204.800   1
   0  -5  19 147.732 224.450   1
   0  -5 -19-229.779 274.107   1
   0  -5 -20 17840.8 1022.54   1
   0   5 -20 18803.0 1006.43   1
   0   5  20 17357.5 1042.02   1
   0  -5  20 19966.2 1027.56   1
   0   5 -21-222.578 239.597   1
   0  -5  21 54.2301 264.927   1
   0  -5 -22 6612.59 490.902   1
   0   5  22 5812.41 503.169   1
   0   5 -23 481.256 266.411   1
   0  -5 -23-106.634 294.218   1
   0   5  25 558.413 307.078   1
   0  -5 -25 214.386 274.531   1
   0   5  26 3532.15 398.430   1
   0  -5 -26 3785.68 388.897   1
   0   5  27 28.9502 313.696   1
   0  -5 -28 520.746 329.978   1
   0  -5 -29 153.830 255.430   1
   0  -6   0 25389.8 1210.63   1
   0   6   0 25622.3 1218.65   1
   0   6  -1 32.5031 74.2161   1
   0   6   1 74.0353 115.099   1
   0  -6  -1 90.6484 95.0014   1
   0  -6   1 45.2153 63.4657   1
   0  -6  -2 58347.1 2845.56   1
   0   6   2 63144.8 2853.38   1
   0  -6  -4 134606. 6320.70   1
   0   6   4 137362. 6335.96   1
   0   6   5-160.353 165.820   1
   0  -6  -5-122.538 130.790   1
   0  -6  -6 125943. 5899.84   1
   0   6   6 126802. 5916.45   1
   0   6   7-86.9490 193.106   1
   0  -6  -7-250.844 165.978   1
   0   6  -7 85.5779 63.6955   1
   0  -6   7-80.3459 63.0082   1
   0   6   8 3970.37 331.944   1
   0   6  -8 3929.32 233.905   1
   0  -6   8 4326.45 239.846   1
   0  -6  -8 4433.64 316.313   1
   0   6   9-39.9570 168.704   1
   0   6  -9 72.5631 94.4515   1
   0  -6   9 15.9133 95.5553   1
   0  -6  -9-34.1644 131.779   1
   0  -6 -10 8779.80 559.328   1
   0   6 -10 9619.49 503.105   1
   0  -6  10 9897.15 512.877   1
   0   6  10 9599.06 588.960   1
   0   6  11-155.796 227.569   1
   0  -6 -11 77.1358 192.572   1
   0  -6 -12 5883.67 420.468   1
   0   6 -12 5366.07 341.814   1
   0  -6  12 5782.43 360.680   1
   0   6  12 5548.95 444.110   1
   0   6  13 218.681 258.448   1
   0   6 -13-107.550 135.004   1
   0  -6  13 251.231 161.618   1
   0  -6 -13 106.215 221.089   1
   0  -6 -14 9895.82 636.572   1
   0   6 -14 10824.1 590.570   1
   0   6  14 10104.6 662.390   1
   0  -6  14 10852.7 600.642   1
   0   6  15-52.0099 277.901   1
   0   6 -15 49.1436 172.583   1
   0  -6  15 72.0761 186.599   1
   0  -6 -15 91.9488 247.378   1
   0   6 -16 5089.14 369.142   1
   0  -6  16 5370.05 392.172   1
   0   6  17 740.571 320.192   1
   0   6 -17-96.1752 191.241   1
   0  -6  17 147.783 209.294   1
   0  -6 -17 318.476 263.160   1
   0   6  18 224.463 300.886   1
   0  -6 -18 830.654 292.498   1
   0   6  19 228.268 304.206   1
   0   6 -19-131.741 226.234   1
   0  -6  19 24.0758 243.641   1
   0  -6 -19 180.350 260.043   1
   0   6 -20 5434.39 404.608   1
   0   6  20 4453.79 430.755   1
   0  -6  20 5427.44 427.431   1
   0  -6 -20 3940.73 402.813   1
   0   6  21-29.2010 246.850   1
   0   6 -21 219.710 249.875   1
   0  -6  21 644.128 280.228   1
   0  -6 -21 289.816 241.226   1
   0   6 -22 2358.76 326.135   1
   0   6  22 2351.13 362.081   1
   0  -6 -22 1376.92 321.122   1
   0   6  23 58.8671 318.469   1
   0  -6 -23 479.383 312.278   1
   0   6  24 734.047 336.360   1
   0  -6 -24 133.763 319.440   1
   0   6  25 292.230 313.396   1
   0  -6 -25 372.892 280.340   1
   0   6  27 286.361 306.833   1
   0  -6 -27 78.3815 305.594   1
   0  -6 -28 1850.34 368.717   1
   0   6  28 2173.47 371.940   1
   0   7   0-52.4921 98.5523   1
   0  -7   0-45.7995 85.8606   1
   0   7  -1-50.8082 82.5674   1
   0   7   1-92.4601 110.207   1
   0  -7  -1 15.9993 91.6822   1
   0  -7   1 95.8941 78.4797   1
   0  -7   2 28835.9 1327.96   1
   0  -7  -2 27500.8 1366.44   1
   0   7   2 27939.7 1377.96   1
   0   7   3 62.7654 131.282   1
   0  -7  -3-10.7081 110.050   1
   0  -7  -4 6239.14 363.905   1
   0   7   4 5679.34 376.578   1
   0   7   5-108.982 153.087   1
   0  -7  -5-171.680 147.117   1
   0  -7  -6 8156.88 480.101   1
   0   7   6 8442.91 505.248   1
   0  -7  -7-15.6610 149.962   1
   0   7   7-73.2850 173.887   1
   0   7   8 37869.9 1878.60   1
   0   7  -8 37301.5 1777.96   1
   0  -7   8 39598.2 1781.31   1
   0  -7  -8 36402.9 1859.43   1
   0   7   9-103.998 170.960   1
   0   7  -9 99.9782 78.3550   1
   0  -7   9 6.04380 79.3061   1
   0  -7  -9 53.7531 159.074   1
   0   7  10-219.327 210.002   1
   0   7 -10 14.8094 91.5313   1
   0  -7  10 15.9692 100.756   1
   0  -7 -10-57.0027 190.760   1
   0   7 -11 45.7194 114.999   1
   0  -7  11-88.7384 106.110   1
   0  -7 -11-280.210 224.661   1
   0  -7 -12 6648.02 455.884   1
   0   7  12 6053.95 467.682   1
   0   7  13 99.7414 232.396   1
   0   7 -13 98.3713 135.074   1
   0  -7  13-40.5105 146.005   1
   0  -7 -13 109.005 217.716   1
   0   7  14 257.717 244.171   1
   0   7 -14 110.615 145.837   1
   0  -7  14 455.939 172.482   1
   0  -7 -14 316.995 224.618   1
   0   7  15 344.809 254.888   1
   0   7 -15 61.5178 155.119   1
   0  -7  15 287.299 176.575   1
   0  -7 -15 257.802 210.396   1
   0   7  16 326.123 230.135   1
   0   7 -16 253.449 174.939   1
   0  -7  16 519.926 192.572   1
   0  -7 -16 410.621 212.194   1
   0   7  17 27.8067 232.154   1
   0   7 -17 36.9222 183.871   1
   0  -7  17 20.2714 197.486   1
   0  -7 -17 124.183 206.562   1
   0   7  18 879.184 275.697   1
   0   7 -18 776.433 227.086   1
   0  -7  18 1355.45 249.973   1
   0  -7 -18 1144.98 256.487   1
   0   7  19 86.2830 273.030   1
   0   7 -19-21.4174 207.552   1
   0  -7  19-23.4238 240.200   1
   0  -7 -19 519.424 258.728   1
   0   7  20 1482.93 332.184   1
   0   7 -20 1258.70 253.369   1
   0  -7  20 1417.18 280.579   1
   0  -7 -20 1259.50 307.023   1
   0   7  21 937.249 338.648   1
   0  -7 -21 237.847 286.140   1
   0   7  22-29.4010 332.902   1
   0  -7 -22 344.538 310.590   1
   0   7  24 438.667 316.825   1
   0  -7 -24 825.745 311.641   1
   0   7  25 145.110 273.797   1
   0  -7 -25-26.4640 251.166   1
   0   7  26 458.966 291.269   1
   0  -7 -26 576.520 286.258   1
   0   7  27 254.875 322.764   1
   0  -7 -27 232.484 319.500   1
   0  -7 -28 988.547 330.036   1
   0   7  28 640.307 342.612   1
   0  -8   0 27531.8 1347.38   1
   0   8   0 29023.6 1355.18   1
   0   8   1 92.4943 111.113   1
   0   8  -1-13.2128 86.5425   1
   0  -8   1-17.7910 83.6483   1
   0  -8  -1 107.672 96.5661   1
   0   8  -2 46865.3 2199.38   1
   0  -8   2 47461.8 2197.48   1
   0   8   3-13.5446 134.892   1
   0   8   4-15.0805 145.300   1
   0  -8  -4 181.768 123.662   1
   0   8   5 16.5309 174.598   1
   0  -8  -5 113.896 146.723   1
   0  -8  -6 31598.4 1592.09   1
   0   8   6 33658.2 1613.39   1
   0   8   7 192.348 195.666   1
   0  -8  -7-66.2658 162.298   1
   0  -8  -8 19563.6 1034.04   1
   0   8   8 20520.2 1054.13   1
   0  -8 -10 158.205 195.888   1
   0   8 -10 48.6568 73.1265   1
   0  -8  10 26.2475 76.1270   1
   0   8  10-22.7291 217.635   1
   0   8  11 546.534 253.336   1
   0  -8 -11 477.366 222.836   1
   0   8 -11-90.4378 91.8424   1
   0  -8  11 15.0409 98.8228   1
   0  -8 -12 2137.39 284.249   1
   0   8 -12 2556.26 190.584   1
   0   8  12 2049.74 302.666   1
   0  -8  12 2340.17 195.522   1
   0  -8 -13-157.073 188.800   1
   0   8  13 383.127 211.618   1
   0  -8 -14 2836.44 307.942   1
   0  -8  14 2953.04 247.018   1
   0   8 -14 2979.30 238.286   1
   0   8  14 2789.27 340.639   1
   0   8 -15 98.8829 150.683   1
   0  -8  15 121.942 167.859   1
   0   8  16 7435.62 550.784   1
   0   8 -16 7613.32 462.872   1
   0  -8  16 7155.28 469.616   1
   0  -8 -16 7801.32 532.877   1
   0   8  17-225.683 300.136   1
   0  -8 -17-177.152 267.993   1
   0   8 -17-157.084 168.745   1
   0  -8  17-131.309 185.448   1
   0   8  18 12886.5 816.920   1
   0   8 -18 13941.9 743.869   1
   0  -8  18 13834.8 753.779   1
   0  -8 -18 12152.7 792.474   1
   0   8 -19-82.1645 200.133   1
   0   8  20 701.276 319.854   1
   0  -8 -20 764.545 305.262   1
   0   8  21-234.884 321.034   1
   0  -8 -21 158.720 298.188   1
   0   8  22 3113.32 391.707   1
   0  -8 -22 2523.72 362.710   1
   0   8  23-87.8523 269.600   1
   0  -8 -23 345.516 253.820   1
   0  -8 -24 9304.08 611.272   1
   0   8  24 9134.36 618.670   1
   0  -8 -25-26.2656 283.975   1
   0   8  25 201.694 303.557   1
   0  -8 -26 622.837 311.274   1
   0   8  26-198.846 312.883   1
   0  -8 -27 1196.80 337.020   1
   0  -9   0-154.027 96.3178   1
   0   9   0 19.0065 101.615   1
   0  -9   1-13.6306 86.7212   1
   0   9  -1-7.51948 95.3641   1
   0   9   2 20967.1 1073.93   1
   0  -9   2 21304.6 1021.76   1
   0  -9  -2 21728.6 1063.83   1
   0   9  -2 21915.4 1025.20   1
   0   9   3 43.7206 157.657   1
   0  -9  -3 190.899 142.356   1
   0  -9  -4 17201.6 892.523   1
   0   9   4 17886.7 910.219   1
   0   9   5-70.0379 165.194   1
   0  -9  -5 152.256 155.692   1
   0   9   6 8544.68 520.933   1
   0   9   7 20.1405 187.131   1
   0  -9  -7 70.0722 161.245   1
   0   9   9 561.529 256.410   1
   0  -9  -9-215.937 214.692   1
   0   9  10 1998.59 280.098   1
   0  -9 -10 1746.92 251.502   1
   0   9  11 24.4582 263.204   1
   0  -9 -11-85.9327 229.579   1
   0  -9 -12 2205.26 295.817   1
   0   9 -12 2560.89 164.651   1
   0   9  12 2738.61 346.248   1
   0  -9  12 2404.71 167.550   1
   0   9  13 182.986 221.573   1
   0  -9 -13-92.3803 183.700   1
   0  -9  13-42.5191 112.090   1
   0   9 -13 118.340 106.685   1
   0   9 -14 5156.46 317.029   1
   0  -9  14 5258.57 326.440   1
   0   9  15-357.589 310.719   1
   0  -9 -15 393.051 273.977   1
   0   9  16 1009.75 326.499   1
   0   9 -16 668.989 162.533   1
   0  -9  16 430.198 177.889   1
   0  -9 -16 400.834 270.948   1
   0   9  17-142.774 304.442   1
   0   9 -17 107.892 165.515   1
   0  -9  17 83.9315 176.443   1
   0  -9 -17 179.321 270.540   1
   0   9 -18 1028.68 196.049   1
   0   9  18 462.521 305.875   1
   0  -9 -18 1043.65 295.778   1
   0   9  19-29.1645 304.254   1
   0  -9 -19-26.3175 275.230   1
   0   9  20 1554.53 353.371   1
   0  -9 -20 1376.18 318.974   1
   0   9  21 499.783 319.379   1
   0  -9 -21-79.4675 270.262   1
   0   9  22 586.870 334.151   1
   0  -9 -22 318.504 289.611   1
   0   9  23 233.422 325.635   1
   0  -9 -23 291.302 296.230   1
   0   9  24 1532.51 367.927   1
   0  -9 -24 1106.68 333.962   1
   0   9  25 171.252 331.109   1
   0  -9 -25-260.744 306.078   1
   0   9  27 55.3132 276.259   1
   0  -9 -27 226.152 263.518   1
   0 -10   0 40046.4 1879.44   1
   0  10   0 38845.8 1884.04   1
   0  10  -1-151.106 104.165   1
   0 -10   1 7.62103 83.3719   1
   0  10   2 517.639 154.442   1
   0 -10   2 462.238 87.8435   1
   0  10  -2 545.801 94.3267   1
   0 -10  -2 573.763 149.979   1
   0  10   3 31.1592 140.226   1
   0 -10  -3 123.724 131.293   1
   0  10   4 1213.37 200.720   1
   0 -10  -4 1235.37 196.441   1
   0  10   5-73.9654 178.087   1
   0 -10  -5 113.617 169.746   1
   0  10   6 1882.22 254.211   1
   0 -10  -6 2330.00 249.329   1
   0 -10  -7 55.4504 182.597   1
   0  10   8-155.434 211.985   1
   0 -10  -8 116.989 186.691   1
   0  10   9-69.8462 222.944   1
   0 -10 -10 20279.5 1079.18   1
   0  10  10 20297.5 1097.57   1
   0 -10 -11 22.2347 194.775   1
   0  10  11 276.886 230.275   1
   0 -10 -12 784.648 281.747   1
   0  10  12 208.009 299.561   1
   0 -10 -13 261.126 228.860   1
   0  10  13 187.003 253.752   1
   0 -10 -14 415.947 238.626   1
   0  10 -14 268.220 85.4303   1
   0 -10  14 200.124 84.7348   1
   0  10  14 328.783 282.524   1
   0 -10 -15-251.187 262.046   1
   0  10 -15 48.7079 106.332   1
   0 -10  15 25.9535 115.072   1
   0  10  15 112.061 303.562   1
   0  10 -16 2878.66 216.583   1
   0  10  16 2705.87 379.807   1
   0 -10 -16 3270.56 366.028   1
   0  10  17 28.8612 287.647   1
   0 -10 -17 442.817 276.612   1
   0  10  18 87.4289 250.671   1
   0 -10 -18-78.8874 231.046   1
   0  10  19 557.278 261.772   1
   0 -10 -19 608.627 240.394   1
   0  10  20 853.401 296.416   1
   0 -10 -20 583.281 254.424   1
   0  10  22 87.7784 279.335   1
   0 -10 -22-26.5548 252.767   1
   0  10  23-116.116 266.325   1
   0 -10 -23 79.3262 241.818   1
   0  10  24-28.7082 240.588   1
   0 -10 -24 52.3384 217.630   1
   0  10  25 113.085 283.073   1
   0 -10 -25-51.6391 245.041   1
   0  10  26 445.035 319.368   1
   0 -10 -26 1014.89 305.541   1
   0  11   1-26.5847 145.357   1
   0 -11  -1-11.9445 131.496   1
   0 -11   1 33.5270 98.4106   1
   0  11  -1 147.837 107.845   1
   0  11   2 3846.16 285.184   1
   0 -11   2 3618.36 216.302   1
   0 -11  -2 3950.48 272.500   1
   0  11  -2 3406.96 218.170   1
   0  11   3 83.1464 176.122   1
   0 -11  -3 163.833 165.849   1
   0  11   4 741.654 199.201   1
   0 -11  -4 693.797 187.462   1
   0  11   5-291.830 205.023   1
   0 -11  -5 17.2722 163.030   1
   0  11   6 1078.48 236.370   1
   0 -11  -6 515.634 201.668   1
   0 -11  -8 6693.20 470.414   1
   0  11   8 6646.59 486.106   1
   0  11   9 72.2433 247.488   1
   0 -11  -9 21.3778 215.769   1
   0 -11 -10 3910.28 349.480   1
   0  11  11-25.8656 279.844   1
   0 -11 -11 436.625 246.964   1
   0  11  12 986.035 282.682   1
   0 -11 -12 713.841 245.687   1
   0  11  13-136.657 281.665   1
   0 -11 -14 15545.1 895.698   1
   0  11  14 16772.3 925.969   1
   0  11  15 284.426 309.728   1
   0 -11 -15 128.386 264.706   1
   0 -11 -16 6508.77 517.236   1
   0  11  16 6920.69 537.778   1
   0  11  18 645.791 267.995   1
   0 -11 -18 503.143 238.901   1
   0  11  19 235.758 302.367   1
   0 -11 -19 318.604 271.777   1
   0  11  20 2798.24 382.212   1
   0 -11 -20 2530.72 357.647   1
   0  11  21 410.916 327.666   1
   0 -11 -21 239.645 293.459   1
   0  11  22 1690.53 368.249   1
   0 -11 -22 1963.91 345.967   1
   0  11  24 227.551 326.671   1
   0 -11 -24-51.9517 297.115   1
   0  11  25 252.160 328.444   1
   0 -11 -25 255.561 295.506   1
   0 -11 -26 4994.32 437.644   1
   0  11  26 4013.79 449.663   1
   0  12   1-42.6211 149.672   1
   0 -12  -1 64.5118 141.400   1
   0 -12   1 45.5495 100.951   1
   0  12  -1 40.2466 121.064   1
   0  12   2 8955.53 501.630   1
   0 -12   2 8250.78 430.620   1
   0 -12  -2 8809.79 485.549   1
   0  12  -2 7955.81 432.933   1
   0  12   3-88.1812 172.783   1
   0 -12  -3-15.8821 154.729   1
   0  12   4 879.736 221.583   1
   0 -12  -4 1069.03 209.660   1
   0  12   5 20.5008 203.155   1
   0 -12  -5 238.797 196.850   1
   0  12   7 114.473 236.509   1
   0 -12  -7-226.009 215.956   1
   0  12   8 551.073 273.673   1
   0 -12  -8 363.535 234.186   1
   0  12   9 423.872 282.361   1
   0 -12  -9 22.2563 223.596   1
   0 -12 -10 4658.65 394.250   1
   0  12  10 3644.90 404.831   1
   0  12  11-26.6424 257.361   1
   0 -12 -11-143.312 215.662   1
   0  12  13-27.9346 275.991   1
   0 -12 -13 252.146 270.765   1
   0 -12 -14 898.546 271.654   1
   0  12  15 144.342 268.207   1
   0 -12 -15-156.181 229.507   1
   0  12  16 846.464 349.962   1
   0 -12 -16 552.636 295.150   1
   0  12  17 235.299 308.536   1
   0  12  18 118.160 272.152   1
   0 -12 -18 931.353 256.736   1
   0  12  19-29.5537 309.183   1
   0 -12 -19 347.308 269.056   1
   0  12  20 971.890 341.727   1
   0 -12 -20 454.360 291.961   1
   0  12  21 87.8354 328.686   1
   0 -12 -21 159.938 308.658   1
   0  12  22 899.570 349.646   1
   0 -12 -22 1638.21 347.924   1
   0  12  23 315.096 345.961   1
   0 -12 -23-26.1112 297.474   1
   0  12  25-55.3408 333.599   1
   0 -12 -25-227.166 298.654   1
   0  13   0 91.7762 145.302   1
   0 -13   0-190.681 135.497   1
   0 -13  -1 41.2544 140.964   1
   0 -13   1 217.154 124.554   1
   0  13   1 30.2629 160.937   1
   0  13  -1-289.842 138.392   1
   0  13   2 21546.2 1047.36   1
   0 -13   2 19614.7 972.543   1
   0 -13  -2 21269.8 1034.09   1
   0  13  -2 19752.2 979.460   1
   0 -13  -3-67.2246 169.204   1
   0  13   3-74.4781 188.936   1
   0 -13  -4 4941.86 386.129   1
   0  13   4 6078.18 409.446   1
   0 -13  -5-38.7080 192.231   1
   0  13   5-21.4888 209.925   1
   0 -13  -6 1310.21 250.225   1
   0  13   6 1522.31 272.426   1
   0 -13  -7-128.983 214.128   1
   0  13   7 381.571 256.664   1
   0 -13  -8 5495.90 427.774   1
   0  13   8 5594.52 451.270   1
   0 -13  -9 279.091 235.976   1
   0  13   9-386.741 266.988   1
   0 -13 -10-144.029 243.554   1
   0  13  10 79.8042 257.672   1
   0 -13 -12 6856.24 508.010   1
   0  13  12 7713.39 548.272   1
   0 -13 -13 154.146 258.610   1
   0  13  13-227.847 279.784   1
   0 -13 -14 1851.62 324.066   1
   0  13  14 2168.59 367.140   1
   0 -13 -15 290.125 269.138   1
   0  13  15 87.7670 298.501   1
   0 -13 -16 717.364 280.384   1
   0  13  16 353.999 316.275   1
   0 -13 -17 186.860 291.927   1
   0  13  17 29.6471 319.818   1
   0 -13 -18 804.562 284.603   1
   0  13  18 385.699 310.036   1
   0 -13 -20 482.319 289.022   1
   0  13  20 1588.81 359.940   1
   0 -13 -21 558.291 310.260   1
   0  13  21-466.715 347.051   1
   0  13  22 201.846 354.043   1
   0 -13 -23 259.107 290.273   1
   0  13  23-28.3812 327.309   1
   0  13  24 195.336 339.449   1
   0 -13 -24-229.018 294.013   1
   0 -14   0 1356.35 179.036   1
   0  14   0 1034.55 192.779   1
   0 -14  -1 219.319 148.380   1
   0 -14   1 82.4698 118.674   1
   0  14   1-96.4431 173.005   1
   0  14  -1 44.8867 139.721   1
   0 -14   2 681.810 111.796   1
   0 -14  -2 844.731 191.015   1
   0  14   2 1002.88 212.377   1
   0  14  -2 765.608 119.737   1
   0 -14  -3 35.5919 186.114   1
   0  14   3 19.5681 210.091   1
   0 -14  -4 421.395 188.386   1
   0  14   4-63.2510 211.304   1
   0 -14  -6 809.702 225.136   1
   0  14   6 1041.96 259.425   1
   0 -14  -7 423.387 219.976   1
   0  14   7 173.436 244.488   1
   0 -14  -8-347.949 238.186   1
   0  14   8-643.535 272.709   1
   0 -14  -9 119.853 235.182   1
   0  14   9 478.738 260.870   1
   0  14  10 1695.93 318.700   1
   0 -14 -11 202.000 251.678   1
   0  14  11 252.079 277.621   1
   0 -14 -12 5716.64 473.613   1
   0  14  12 6169.07 513.890   1
   0 -14 -13 26.1228 259.461   1
   0  14  13 58.0263 296.655   1
   0 -14 -14 26.4426 254.008   1
   0  14  14 293.759 299.661   1
   0 -14 -15-80.2531 263.592   1
   0  14  15-207.141 312.548   1
   0 -14 -16 1641.03 299.791   1
   0  14  16 803.267 317.217   1
   0 -14 -17 135.123 279.278   1
   0  14  17 268.093 320.677   1
   0 -14 -19 619.751 270.192   1
   0  14  19-29.5993 285.430   1
   0 -14 -20 535.079 271.751   1
   0  14  20 1380.21 343.149   1
   0 -14 -21-158.946 294.176   1
   0  14  21 87.0375 346.470   1
   0 -14 -22 1932.07 346.715   1
   0  14  22 1858.99 393.688   1
   0 -14 -23 590.147 314.570   1
   0  14  23 337.667 347.901   1
   0 -14 -24 426.010 286.634   1
   0  14  24 745.129 343.325   1
   0 -15   0-13.5038 141.572   1
   0  15   0 72.5909 159.811   1
   0 -15   1-10.5210 126.821   1
   0 -15  -1-123.193 164.562   1
   0  15  -1-34.7155 135.837   1
   0  15   1 84.9229 187.373   1
   0  15  -2 1612.39 148.392   1
   0  15   2 1890.73 241.961   1
   0 -15   2 1864.67 141.552   1
   0 -15  -2 1754.51 232.456   1
   0 -15  -3 74.6077 190.724   1
   0  15   3 20.5943 219.050   1
   0  15   5 444.454 242.380   1
   0 -15  -5-21.2852 211.009   1
   0  15   6-344.196 255.278   1
   0 -15  -6 89.3881 220.815   1
   0  15   7 230.796 254.021   1
   0 -15  -7-69.7326 220.616   1
   0 -15  -8 13866.2 773.996   1
   0  15   8 12511.0 791.539   1
   0  15   9-493.108 274.600   1
   0 -15  -9-98.9617 235.847   1
   0  15  10 3228.56 372.297   1
   0 -15 -10 2384.39 324.665   1
   0  15  11 114.633 271.175   1
   0 -15 -11-25.8878 246.423   1
   0  15  12 1106.83 328.513   1
   0 -15 -12 1368.35 304.591   1
   0  15  13 855.322 330.679   1
   0 -15 -13 346.558 285.409   1
   0  15  15 89.7444 292.448   1
   0 -15 -15 379.756 269.647   1
   0  15  16 1437.82 369.879   1
   0 -15 -16 2862.49 361.421   1
   0  15  17 478.845 309.927   1
   0 -15 -17-217.969 272.108   1
   0  15  18 268.133 316.944   1
   0 -15 -18 54.2948 271.907   1
   0  15  19-207.081 339.894   1
   0 -15 -19 592.913 307.788   1
   0  15  20 4094.50 423.211   1
   0 -15 -20 3389.96 377.123   1
   0  15  21 375.453 314.639   1
   0 -15 -21 210.649 268.160   1
   0  15  22 540.405 360.253   1
   0 -15 -22-25.8238 288.184   1
   0 -15 -23-25.2949 292.256   1
   0  15  23 55.7303 351.618   1
   0  16   0 17444.8 950.838   1
   0 -16   0 19885.6 953.443   1
   0  16  -1 125.979 129.678   1
   0  16   1 141.799 174.633   1
   0 -16   1 83.7042 125.457   1
   0 -16  -1-98.1601 160.298   1
   0  16   2 417.942 215.601   1
   0 -16  -2 451.383 187.472   1
   0  16  -2 249.130 86.3374   1
   0 -16  -3 176.999 189.045   1
   0  16   3 194.428 212.977   1
   0 -16  -4 7673.93 507.865   1
   0  16   4 8174.92 533.835   1
   0  16   5-48.8962 219.275   1
   0 -16  -5-110.781 205.241   1
   0 -16  -6 4976.62 395.743   1
   0  16   6 4670.43 415.384   1
   0  16   7-53.0396 250.948   1
   0 -16  -7 145.064 217.551   1
   0  16   8-191.837 270.001   1
   0 -16  -8 349.211 248.456   1
   0  16   9 506.849 294.131   1
   0 -16  -9 589.188 267.134   1
   0  16  10 4689.46 431.339   1
   0 -16 -10 4317.63 405.711   1
   0  16  11-117.054 276.124   1
   0 -16 -11 319.545 253.532   1
   0  16  12 88.9733 295.362   1
   0 -16 -12-80.9532 253.797   1
   0  16  14 2108.00 382.627   1
   0 -16 -14 2467.98 361.348   1
   0  16  15 181.095 308.690   1
   0 -16 -15 137.433 264.810   1
   0  16  16 1055.82 337.877   1
   0 -16 -16 1620.74 319.072   1
   0  16  17 240.191 335.379   1
   0 -16 -17 547.953 294.756   1
   0  16  18 357.683 314.168   1
   0 -16 -18 108.812 272.566   1
   0  16  20 582.910 361.403   1
   0 -16 -20 1381.59 334.571   1
   0 -16 -22 383.911 264.414   1
   0  16  22-225.085 301.413   1
   0  17   1 18.3570 205.171   1
   0  17   2 456.204 220.506   1
   0 -17  -3 41.3341 200.247   1
   0  17   3-273.088 210.831   1
   0 -17  -4 682.790 237.836   1
   0  17   4 1330.63 283.545   1
   0 -17  -5 464.621 226.074   1
   0  17   5 101.881 236.294   1
   0 -17  -6 3598.17 348.660   1
   0  17   6 2924.76 377.452   1
   0 -17  -7-74.9439 241.972   1
   0  17   7 110.242 281.796   1
   0  17   9 202.922 283.995   1
   0 -17  -9-52.7800 246.713   1
   0  17  10 2003.79 351.732   1
   0 -17 -10 2150.36 330.935   1
   0  17  11 268.945 290.342   1
   0 -17 -11 27.2617 250.986   1
   0  17  13 516.352 304.269   1
   0 -17 -13-55.4026 259.921   1
   0  17  14 4416.93 458.734   1
   0 -17 -14 4556.77 429.349   1
   0  17  15 182.947 327.516   1
   0 -17 -15 249.991 284.914   1
   0  17  16-212.571 311.303   1
   0 -17 -16 276.711 253.072   1
   0  17  17 422.139 341.032   1
   0 -17 -17 329.801 308.305   1
   0 -17 -19 80.3361 292.898   1
   0  17  19 265.517 351.061   1
   0 -17 -21 285.286 296.765   1
   0  17  21 85.3919 352.574   1
   0  18   7 171.578 271.507   1
   0  18   8 292.997 302.936   1
   0  18   9 238.870 284.427   1
   0  18  10 485.004 305.948   1
   0  18  11 30.6408 315.695   1
   0 -18 -12 2126.34 334.928   1
   0  18  12 1542.37 341.224   1
   0 -18 -13 280.675 271.283   1
   0  18  13 154.710 311.636   1
   0 -18 -14 1177.89 306.311   1
   0  18  14 1453.34 357.989   1
   0 -18 -15 195.563 287.228   1
   0  18  15 153.996 338.367   1
   0 -18 -16 2612.71 373.826   1
   0  18  16 2567.82 398.795   1
   0 -18 -18-27.1354 295.505   1
   0  18  18 3760.19 440.240   1
   0  18  20 575.996 358.844   1
   1   0 -27 363.268 317.063   1
  -1   0  27-61.3643 309.760   1
   1   0 -26 11527.2 746.548   1
  -1   0  26 12294.6 772.086   1
   1   0 -25 55.2589 255.917   1
  -1   0  25 90.8060 288.986   1
   1   0 -24 8623.47 586.342   1
  -1   0  24 8020.02 589.551   1
   1   0 -23 321.999 266.522   1
  -1   0  23-235.927 280.725   1
  -1   0  22 347.786 292.577   1
   1   0 -22 605.202 291.761   1
  -1   0  21 113.254 288.766   1
   1   0 -21 25.8092 258.438   1
   1   0 -20 6842.61 492.742   1
  -1   0  20 5786.21 503.451   1
  -1   0  19 26.7716 262.261   1
   1   0 -19-48.7764 248.079   1
  -1   0  18 1087.39 305.025   1
   1   0 -18 1956.19 307.627   1
  -1   0  17 224.376 265.206   1
   1   0 -17 22.6211 225.948   1
   1   0 -16 17634.8 943.877   1
  -1   0  16 16974.5 955.040   1
   1   0 -15-246.413 197.513   1
  -1   0  13 162.791 203.959   1
   1   0 -13 238.662 198.689   1
   1   0 -12 2678.50 255.945   1
  -1   0  12 2627.56 261.126   1
  -1   0  11-35.3645 184.927   1
   1   0 -11 95.7306 168.493   1
   1   0 -10 109655. 5285.31   1
  -1   0  10 116818. 5301.96   1
  -1   0   9-252.031 150.496   1
   1   0  -9 13.3729 124.728   1
  -1   0   8 1134.14 182.908   1
   1   0  -8 1576.71 176.701   1
   1   0  -6 33614.4 1568.04   1
  -1   0   6 31589.8 1572.15   1
  -1   0   5-8.77272 142.058   1
   1   0  -5-71.0216 125.813   1
  -1   0   4 24695.5 1061.56   1
   1   0  -4 19539.0 1051.96   1
  -1   0   3 132.671 125.789   1
   1   0  -3-120.682 115.769   1
  -1   0   2 377556. 17116.6   1
   1   0  -2 365326. 17113.9   1
   1   0  -1-3.00272 61.8353   1
  -1   0   1 13.0468 64.5265   1
   1   0   0-36.1950 56.7297   1
  -1   0   0 18.7150 62.5231   1
  -1   0  -1 5.93113 49.9946   1
   1   0   1 30.4426 60.2704   1
   1   0   2 337941. 16015.5   1
  -1   0  -2 355375. 16012.3   1
   1   0   3 54.5558 110.195   1
  -1   0  -3-45.1202 99.7211   1
  -1   0  -4 21059.3 1066.84   1
   1   0   4 23664.5 1074.27   1
   1   0   5-203.248 156.615   1
  -1   0  -5-69.0337 140.198   1
  -1   0  -6 34708.7 1653.66   1
   1   0   6 34575.9 1661.11   1
   1   0   8 1293.07 177.476   1
  -1   0  -8 1219.52 180.555   1
   1   0   9-129.909 146.076   1
  -1   0  -9 37.9529 129.696   1
   1   0  10 110294. 5269.85   1
  -1   0 -10 114189. 5260.21   1
   1   0  11 225.246 174.072   1
  -1   0 -11 88.8626 136.896   1
   1   0  12 3144.95 293.820   1
  -1   0 -12 2843.98 259.917   1
   1   0  13-206.023 187.813   1
  -1   0 -13 102.383 155.558   1
   1   0  15 68.6328 225.471   1
  -1   0 -15 215.295 200.242   1
  -1   0 -16 16320.9 897.713   1
   1   0  16 16872.0 925.481   1
   1   0  17 648.927 261.485   1
  -1   0 -17 86.9583 233.381   1
   1   0  18 1762.61 293.604   1
  -1   0 -18 2368.42 293.964   1
   1   0  19-214.127 278.541   1
  -1   0 -19 166.500 245.064   1
  -1   0 -20 7003.87 478.552   1
   1   0  20 5574.96 475.761   1
   1   0  21-85.0590 294.443   1
  -1   0 -21-256.099 268.611   1
   1   0  22 318.764 268.946   1
  -1   0 -22 418.431 238.254   1
   1   0  23 29.4936 283.368   1
  -1   0 -23 345.512 276.735   1
  -1   0 -24 8403.60 581.348   1
   1   0  24 7888.76 583.686   1
   1   0  25 271.170 313.558   1
  -1   0 -25-137.219 300.084   1
  -1   0 -26 10968.1 701.461   1
   1   0  26 10634.1 712.793   1
   1   0  27 334.243 303.590   1
  -1   0 -27 110.887 307.324   1
   1  -1 -27 359.499 313.850   1
   1   1 -27-28.3450 292.217   1
  -1   1  27 363.726 321.009   1
   1   1 -26 1319.53 340.019   1
  -1  -1  26 1295.81 350.779   1
   1  -1 -25 192.030 272.454   1
   1   1 -25 1084.48 314.738   1
  -1  -1  25 152.320 310.522   1
  -1   1  25 330.950 291.269   1
   1  -1 -24 407.337 264.857   1
  -1   1  24 149.161 265.159   1
   1   1 -23 161.319 256.102   1
  -1  -1  23 265.518 275.956   1
  -1   1  22 3541.05 400.884   1
   1   1 -22 3599.36 382.167   1
  -1  -1  22 3204.24 388.883   1
   1  -1 -22 4313.94 406.279   1
  -1   1  21 28.4355 283.212   1
  -1  -1  21 169.057 256.044   1
   1  -1 -21 51.9303 276.837   1
   1   1 -21 51.1770 246.458   1
  -1   1  20 333.892 299.433   1
   1  -1 -20 862.060 276.253   1
  -1  -1  19 581.123 271.596   1
   1   1 -19 891.903 253.225   1
  -1  -1  18 1400.93 285.146   1
  -1   1  18 1314.61 319.881   1
   1   1 -18 1276.09 263.709   1
  -1  -1  17 391.056 248.619   1
  -1   1  17-127.087 266.468   1
   1   1 -17-155.729 220.963   1
   1  -1 -17 45.9568 241.485   1
   1  -1 -16 14027.4 803.085   1
   1   1 -16 13947.3 791.620   1
  -1   1  16 12832.9 812.145   1
  -1  -1  15 1463.66 276.233   1
  -1   1  15 935.164 252.838   1
   1   1 -15 1423.17 243.021   1
   1  -1 -15 1181.13 234.060   1
   1  -1 -14 3813.16 332.732   1
   1   1 -14 4387.92 338.071   1
  -1  -1  14 4331.87 361.031   1
  -1   1  14 4094.22 358.151   1
   1  -1 -13 3457.29 315.414   1
   1   1 -13 3535.55 304.918   1
  -1   1  13 3788.69 345.382   1
   1   1 -12 11436.8 640.882   1
   1  -1 -12 11573.4 652.677   1
  -1   1  12 10688.8 657.774   1
  -1  -1  12 12338.9 659.304   1
  -1  -1  11 776.011 190.773   1
  -1   1  11 1238.30 218.184   1
   1  -1 -11 1474.81 200.878   1
   1   1 -11 836.433 179.591   1
   1  -1 -10 36395.1 1765.64   1
   1   1 -10 35695.9 1753.89   1
  -1  -1  10 37688.3 1768.43   1
  -1   1  10 35089.6 1779.58   1
   1   1  -9 10365.3 550.826   1
   1  -1  -9 10061.9 558.807   1
  -1  -1   9 9759.33 553.644   1
  -1   1   9 9846.52 576.727   1
  -1  -1   8 1180.66 189.843   1
  -1   1   8 1351.77 219.425   1
   1  -1  -8 1358.77 193.739   1
   1   1  -8 1612.87 180.165   1
  -1  -1   7 1046.48 172.168   1
  -1   1   7 995.959 188.207   1
   1   1  -7 647.272 147.956   1
   1  -1  -7 675.179 174.604   1
  -1  -1   6 1990.24 202.474   1
   1   1  -6 2277.26 194.461   1
  -1  -1   5 1443.84 181.278   1
  -1   1   5 2169.04 208.911   1
   1   1  -5 1604.81 167.143   1
   1  -1  -5 2184.05 204.321   1
   1   1  -4 3276.94 240.136   1
   1  -1  -4 5100.95 265.840   1
  -1   1   4 4933.32 273.290   1
  -1   1   3 12424.9 589.974   1
  -1  -1   3 10593.9 573.836   1
   1  -1  -3 11664.2 583.915   1
   1   1  -3 12034.0 573.416   1
  -1   1   2 17202.0 840.920   1
  -1  -1   2 19074.1 834.973   1
   1  -1  -2 16326.1 837.815   1
   1   1  -2 17349.9 829.841   1
  -1   1   1 299.397 90.3664   1
  -1  -1   1 194.879 60.7753   1
   1  -1  -1 362.007 82.5452   1
   1   1  -1 404.493 67.9149   1
   1  -1   0 208245. 9672.35   1
   1   1   0 213155. 9673.69   1
  -1   1   0 209597. 9673.42   1
  -1  -1   0 207949. 9672.99   1
   1  -1   1 425.806 72.0074   1
  -1  -1  -1 288.809 83.4246   1
  -1   1  -1 304.087 62.0503   1
   1   1   1 280.614 85.8297   1
   1  -1   2 16452.5 686.234   1
   1   1   2 11488.8 691.694   1
  -1   1  -2 16710.6 683.680   1
  -1  -1  -2 11525.2 689.803   1
   1  -1   3 11988.3 560.268   1
  -1   1  -3 10159.5 555.516   1
  -1  -1  -3 11212.7 572.629   1
   1   1   3 12835.1 578.785   1
  -1  -1  -4 3893.29 272.341   1
  -1   1  -4 4320.73 252.185   1
   1   1   4 4306.36 275.014   1
   1  -1   4 4592.67 263.389   1
   1   1   5 1866.12 200.264   1
  -1   1  -5 1553.95 162.755   1
  -1  -1  -5 2150.01 203.013   1
   1  -1   5 1827.99 173.356   1
  -1   1  -6 2470.76 192.790   1
   1  -1   6 2466.82 207.664   1
   1   1   7 680.271 159.339   1
   1  -1   7 712.918 154.959   1
  -1   1  -8 1375.44 160.790   1
  -1  -1  -8 1683.16 197.187   1
   1  -1   8 1392.63 184.266   1
   1   1   8 1577.63 207.034   1
  -1   1  -9 8840.13 509.879   1
  -1  -1  -9 10037.7 529.476   1
   1  -1   9 8935.03 524.257   1
   1   1   9 9860.28 538.362   1
  -1   1 -10 35816.7 1689.27   1
  -1  -1 -10 33862.8 1695.90   1
   1   1  10 33840.7 1707.72   1
   1  -1  10 35946.2 1702.95   1
  -1  -1 -11 1022.78 187.032   1
  -1   1 -11 1145.68 165.421   1
   1  -1  11 1159.85 210.892   1
   1   1  11 1160.42 196.072   1
  -1  -1 -12 11392.9 624.521   1
  -1   1 -12 10477.5 610.927   1
   1   1  12 11012.3 646.822   1
   1  -1  12 11973.4 644.606   1
  -1   1 -13 3736.67 292.045   1
  -1  -1 -13 3347.95 297.696   1
   1   1  13 3284.04 335.257   1
  -1   1 -14 3569.07 303.390   1
  -1  -1 -14 3357.63 299.528   1
   1   1  14 3676.82 337.401   1
   1  -1  14 3904.53 353.760   1
  -1  -1 -15 1044.34 240.228   1
  -1   1 -15 1243.84 221.754   1
   1   1  15 1385.50 265.601   1
   1  -1  15 1465.73 250.321   1
  -1   1 -16 15183.1 836.378   1
  -1  -1 -16 15223.3 843.933   1
   1  -1  16 14364.1 854.616   1
   1   1  16 16538.1 886.924   1
  -1  -1 -17 287.935 217.775   1
  -1   1 -17 192.527 234.083   1
   1   1  17 50.8968 219.086   1
   1  -1  17 293.612 262.240   1
  -1   1 -18 1440.76 259.496   1
   1   1  18 1238.04 308.546   1
   1  -1  18 840.564 261.417   1
  -1   1 -19 375.717 235.616   1
   1  -1  19 660.949 273.359   1
  -1  -1 -20 692.672 261.822   1
   1   1  20 361.712 296.303   1
  -1  -1 -21 102.432 241.727   1
  -1   1 -21 838.429 272.270   1
   1   1  21-85.6273 267.769   1
   1  -1  21-168.998 291.781   1
  -1   1 -22 3332.48 364.668   1
  -1  -1 -22 3860.08 385.424   1
   1  -1  22 2828.34 376.154   1
   1   1  22 3314.51 398.885   1
  -1   1 -23-53.2476 277.961   1
   1  -1  23 588.692 298.834   1
  -1  -1 -24 430.376 288.143   1
   1   1  24-298.575 312.274   1
  -1  -1 -25-27.2442 287.810   1
  -1   1 -25 524.041 292.065   1
   1  -1  25-272.314 308.678   1
   1   1  25 420.219 292.501   1
  -1   1 -26 167.127 274.285   1
   1  -1  26 701.555 300.240   1
  -1   1 -27 251.412 306.512   1
  -1  -1 -27 466.487 302.441   1
   1   1  27 270.407 302.032   1
  -1   2  29 29.5461 323.077   1
   1  -2 -29 107.643 320.171   1
  -1   2  28-29.8070 262.891   1
   1  -2 -28-244.796 279.609   1
  -1   2  27 2398.10 382.617   1
   1  -2 -27 3119.79 386.817   1
  -1   2  26 660.423 331.512   1
   1   2 -26 483.273 301.466   1
   1  -2 -26 1123.64 332.144   1
  -1   2  25 6668.88 546.773   1
   1   2 -25 6827.79 521.808   1
   1  -2 -25 6806.15 530.910   1
  -1  -2  25 6393.40 534.952   1
   1   2 -24 385.454 288.566   1
   1  -2 -24 757.308 295.022   1
  -1   2  24 506.160 304.249   1
  -1  -2  24-60.3990 299.737   1
   1   2 -23 188.569 275.624   1
  -1   2  23 383.093 274.681   1
  -1  -2  23 1003.57 314.718   1
   1  -2 -23 456.837 261.238   1
  -1   2  22 784.511 270.537   1
   1   2 -22 419.739 275.601   1
  -1  -2  22 259.006 294.037   1
   1  -2 -22 132.696 232.246   1
  -1   2  21 2374.93 345.219   1
   1   2 -21 2976.87 336.866   1
  -1  -2  21 3495.97 382.207   1
   1  -2 -21 2739.09 342.500   1
  -1   2  20 280.605 269.200   1
   1   2 -20-49.2092 244.290   1
  -1  -2  20 840.239 283.956   1
   1  -2 -20 485.523 258.456   1
  -1   2  19 2248.40 339.628   1
  -1  -2  19 2113.65 330.403   1
   1   2 -19 3330.34 329.735   1
   1  -2 -19 2860.69 330.452   1
   1  -2 -18 4996.07 391.663   1
  -1  -2  18 4009.33 400.900   1
   1   2 -18 3675.29 373.178   1
  -1   2  17-103.498 224.201   1
  -1  -2  17 167.340 238.754   1
   1   2 -17-21.8182 211.372   1
   1  -2 -17-302.993 230.263   1
  -1  -2  16 113.743 218.454   1
  -1   2  16-249.532 220.014   1
   1   2 -16 207.181 197.796   1
   1  -2 -16 22.5058 196.372   1
  -1   2  15 2035.47 284.530   1
   1  -2 -15 2355.39 283.450   1
  -1   2  14 16400.3 911.521   1
  -1  -2  14 15714.1 888.884   1
   1   2 -14 16469.2 882.349   1
   1  -2 -14 17528.1 905.909   1
  -1  -2  13 1093.52 208.588   1
   1   2 -12 34190.0 1607.00   1
   1  -2 -12 31731.6 1614.46   1
  -1   2  12 30854.4 1628.13   1
  -1  -2  12 33574.4 1615.16   1
   1   2 -11 7485.37 460.913   1
   1  -2 -11 8189.91 488.250   1
  -1   2  11 8020.09 498.554   1
  -1  -2  10 363.001 161.900   1
  -1   2  10 125.369 174.094   1
   1   2 -10 394.873 141.744   1
   1  -2 -10 335.702 159.446   1
  -1   2   9 15235.3 848.324   1
  -1  -2   9 16521.0 833.865   1
   1   2  -9 16661.2 823.740   1
   1  -2  -9 15857.2 842.758   1
  -1   2   8 36014.2 1824.00   1
   1  -2  -8 38788.6 1812.88   1
  -1  -2   7 22087.2 1057.64   1
  -1   2   7 21243.3 1087.27   1
   1  -2  -7 19774.7 1067.18   1
   1   2  -7 22656.7 1056.01   1
  -1   2   6 36166.4 1619.83   1
   1  -2  -6 34489.1 1608.52   1
   1   2  -6 35151.8 1589.91   1
  -1  -2   5 2186.54 180.843   1
  -1   2   5 2620.08 228.145   1
   1   2  -5 2092.17 173.348   1
   1  -2  -5 2673.54 208.677   1
   1   2  -4 11503.7 612.197   1
  -1  -2   4 11363.6 615.789   1
  -1   2   4 13230.8 649.958   1
   1   2  -3 309875. 13999.8   1
   1  -2  -3 317273. 14018.9   1
  -1  -2   3 284104. 14001.6   1
  -1   2   3 310918. 14021.9   1
  -1   2   2 116059. 5335.37   1
  -1  -2   2 123162. 5317.97   1
   1  -2  -2 111590. 5332.98   1
   1   2  -2 109281. 5315.12   1
  -1   2   1 5052.36 306.740   1
  -1  -2   1 5971.47 289.201   1
   1  -2  -1 5863.86 303.454   1
   1   2  -1 5856.24 288.545   1
  -1   2   0 20.7014 71.4987   1
  -1  -2   0-16.3936 69.3715   1
   1   2   0-20.5520 80.8824   1
   1  -2   0-9.52675 72.7155   1
  -1  -2  -1 4941.54 231.932   1
   1  -2   1 5200.79 211.216   1
   1  -2   2 115977. 5240.93   1
   1   2   2 121422. 5263.96   1
  -1   2  -2 114550. 5240.55   1
   1   2   3 333688. 14303.7   1
  -1  -2  -3 337473. 14300.1   1
   1  -2   3 326591. 14278.9   1
  -1  -2  -4 13003.4 652.506   1
  -1   2  -4 12573.9 614.393   1
   1  -2   4 11331.6 620.535   1
  -1  -2  -5 2348.26 213.590   1
  -1   2  -5 2819.52 178.046   1
   1  -2   5 2328.20 179.824   1
   1   2   5 2564.17 223.883   1
  -1   2  -6 32777.8 1652.99   1
  -1  -2  -6 34127.0 1674.69   1
   1   2   6 38610.9 1688.54   1
   1  -2   6 35334.0 1657.75   1
   1  -2   7 21775.0 1102.85   1
   1   2   7 24021.9 1134.14   1
   1   2   8 37165.9 1781.80   1
  -1  -2  -8 36253.2 1768.07   1
   1  -2   9 15389.0 772.890   1
   1   2   9 14512.5 796.302   1
  -1  -2  -9 15172.8 786.378   1
  -1   2  -9 14790.1 760.702   1
   1  -2  10 269.392 152.655   1
   1   2  10 332.685 176.162   1
  -1   2 -10 109.070 122.848   1
  -1  -2 -10 381.096 157.475   1
   1   2  11 7301.55 474.333   1
  -1  -2 -11 7243.82 457.955   1
  -1   2 -11 8089.95 445.200   1
  -1   2 -12 30920.6 1587.66   1
   1  -2  12 32908.5 1610.90   1
   1   2  12 34220.8 1637.56   1
  -1  -2 -12 32943.4 1607.50   1
   1  -2  13 965.138 227.805   1
  -1  -2 -14 16435.9 903.215   1
  -1   2 -14 18386.9 898.934   1
   1   2  14 15567.6 919.371   1
   1  -2  14 17153.1 917.186   1
   1   2  15 1711.42 316.777   1
  -1  -2 -15 2005.29 276.872   1
   1  -2  16 227.494 214.567   1
   1   2  16 275.204 215.794   1
  -1   2 -16 377.873 199.780   1
  -1  -2 -16 474.338 198.460   1
   1   2  17 25.8936 276.151   1
   1  -2  17 23.8959 230.915   1
  -1   2 -17 274.521 216.040   1
  -1  -2 -17 270.552 242.733   1
  -1   2 -18 4842.65 385.710   1
  -1  -2 -18 4768.50 387.497   1
   1  -2  18 4725.07 410.856   1
   1  -2  19 2794.14 330.823   1
   1   2  19 1428.01 349.118   1
  -1   2 -19 2950.74 311.378   1
  -1  -2 -19 1833.92 307.330   1
   1   2  20 392.999 248.289   1
   1  -2  20 974.341 270.990   1
  -1  -2 -20 299.393 230.473   1
  -1   2 -20 195.481 238.177   1
   1   2  21 3268.08 389.081   1
   1  -2  21 2627.06 352.732   1
  -1  -2 -21 3431.10 371.151   1
  -1   2 -21 3403.26 359.742   1
   1  -2  22 488.410 274.675   1
   1   2  22 233.370 283.746   1
  -1  -2 -22 447.740 267.621   1
  -1   2 -22 129.430 254.014   1
   1  -2  23 763.640 289.024   1
   1   2  23 1240.48 344.383   1
  -1   2 -23 932.845 299.916   1
  -1  -2 -23 213.227 283.607   1
   1  -2  24 329.317 305.060   1
   1   2  24 357.467 303.547   1
  -1  -2 -24 617.391 296.670   1
  -1   2 -24 245.380 289.850   1
  -1   2 -25 6018.19 491.117   1
  -1  -2 -25 6329.93 504.212   1
   1   2  25 5920.23 524.644   1
   1  -2  25 6560.31 524.856   1
   1   2  26 1045.78 334.707   1
  -1   2 -26 729.982 311.905   1
   1   2  27 2859.28 373.265   1
  -1  -2 -27 2823.66 356.324   1
   1   2  28 355.206 321.680   1
  -1  -2 -28 162.007 320.220   1
  -1  -2 -29 826.008 290.436   1
   1   2  29-29.3254 222.634   1
   1  -3 -30 1073.12 309.995   1
   1  -3 -28 6041.13 503.876   1
  -1   3  28 4822.96 489.434   1
   1  -3 -27 757.718 301.051   1
  -1   3  27-29.6360 297.295   1
   1  -3 -26 4069.48 401.387   1
  -1   3  26 3837.76 408.162   1
   1   3 -25 1016.52 312.954   1
   1   3 -24 3918.40 400.473   1
  -1  -3  24 4516.60 427.234   1
  -1   3  24 2970.27 424.626   1
   1  -3 -24 4074.42 413.688   1
  -1   3  23 972.572 329.135   1
   1   3 -23 269.586 270.474   1
  -1  -3  23 325.196 286.868   1
   1  -3 -23 26.8830 304.788   1
  -1  -3  22 5690.07 482.486   1
   1   3 -22 5952.22 466.949   1
  -1   3  21-143.883 313.302   1
   1   3 -20 171.038 231.500   1
  -1  -3  20 429.052 250.957   1
   1  -3 -20 179.821 279.871   1
  -1   3  19 416.126 286.235   1
   1   3 -19 1030.43 252.020   1
  -1  -3  19 592.137 254.410   1
   1  -3 -19 1229.17 287.124   1
   1   3 -18 4605.06 408.867   1
  -1  -3  18 5763.79 435.516   1
  -1   3  17 1052.14 323.188   1
  -1  -3  17 750.153 245.626   1
   1  -3 -17 450.800 274.486   1
   1   3 -17 1298.30 251.771   1
   1  -3 -16 8098.80 558.460   1
  -1   3  16 8623.20 586.850   1
  -1  -3  15 125.062 214.376   1
  -1   3  15 441.122 261.403   1
   1   3 -15-18.9848 199.207   1
   1  -3 -15 331.597 247.219   1
   1  -3 -14 7652.62 504.061   1
   1   3 -14 8143.20 487.585   1
  -1  -3  14 7778.97 499.682   1
  -1   3  14 7022.16 517.986   1
  -1   3  13 649.797 235.687   1
  -1  -3  13 90.1571 166.256   1
   1  -3 -13 160.753 187.533   1
   1   3 -13 164.483 155.492   1
   1   3 -12 30694.1 1522.72   1
  -1  -3  12 31396.0 1536.00   1
  -1   3  11-60.0190 179.469   1
  -1  -3  11 181.142 145.869   1
   1  -3 -11 142.876 175.017   1
   1   3 -10 6786.69 406.728   1
   1  -3 -10 6731.66 440.860   1
  -1  -3  10 6803.21 413.510   1
  -1   3  10 7035.34 455.522   1
  -1   3   9 17.3839 140.659   1
   1  -3  -9 154.406 124.951   1
  -1   3   8 18216.2 1000.31   1
  -1  -3   8 21059.1 972.488   1
   1   3  -8 20061.4 964.196   1
   1  -3  -8 18168.9 990.464   1
  -1   3   7 6943.11 410.273   1
  -1  -3   7 6604.23 364.947   1
   1   3  -7 6329.68 359.057   1
   1  -3  -7 5880.86 385.102   1
   1   3  -6 46157.9 2164.15   1
  -1  -3   6 42095.6 2167.79   1
  -1   3   6 50419.9 2211.94   1
   1  -3  -6 47906.3 2194.15   1
  -1  -3   5 22060.4 1123.64   1
   1   3  -5 24978.8 1125.19   1
   1   3  -4 25945.7 1197.00   1
   1  -3  -4 25284.6 1228.66   1
  -1   3   4 24230.9 1235.19   1
  -1  -3   4 25323.2 1199.11   1
  -1  -3   3 15057.2 732.483   1
   1   3  -3 15969.8 731.806   1
   1  -3  -3 14858.7 765.718   1
  -1   3   3 15357.5 774.632   1
   1  -3  -2 9956.97 514.164   1
  -1   3   2 10201.5 514.195   1
  -1  -3   2 9678.62 477.460   1
   1   3  -2 10059.1 477.293   1
  -1  -3   1 57283.9 2903.92   1
   1   3  -1 63384.1 2904.83   1
  -1   3   1 63480.2 2920.91   1
   1   3   0 158421. 7175.57   1
  -1  -3   0 152234. 7172.49   1
  -1   3   0 155115. 7174.12   1
   1  -3   0 155537. 7172.33   1
  -1   3  -1 63204.8 2993.74   1
   1   3   1 69884.3 3012.22   1
  -1  -3  -1 64238.9 3007.81   1
   1  -3   1 63631.2 2992.47   1
   1   3   2 11278.0 556.998   1
  -1  -3  -2 10601.7 551.580   1
   1  -3   3 15515.8 712.293   1
  -1   3  -3 14620.1 709.923   1
  -1  -3  -3 15256.9 749.984   1
   1   3   3 14724.7 753.598   1
  -1   3  -4 24393.1 1156.58   1
  -1  -3  -4 26805.0 1196.68   1
   1  -3   4 23484.7 1158.91   1
   1   3   4 25815.3 1202.10   1
  -1   3  -5 28372.9 1347.85   1
   1  -3   5 28812.4 1352.27   1
  -1   3  -6 47985.6 2268.84   1
  -1  -3  -6 51390.2 2306.01   1
   1  -3   6 47602.7 2271.80   1
   1   3   6 47769.9 2311.36   1
   1   3   7 7070.66 417.454   1
   1  -3   7 6614.10 367.385   1
  -1   3  -7 6175.73 355.596   1
  -1  -3  -7 7262.23 405.448   1
   1  -3   8 19279.2 969.849   1
   1   3   8 20823.7 1011.01   1
  -1  -3  -8 18894.8 990.229   1
  -1   3  -8 19766.1 962.313   1
   1   3   9 170.356 182.490   1
  -1  -3  -9-29.7838 166.103   1
   1   3  10 5974.15 425.734   1
   1  -3  10 6239.37 392.798   1
  -1  -3 -10 6668.92 417.532   1
  -1   3 -10 6160.49 365.534   1
   1  -3  11-45.6511 166.766   1
   1   3  11 19.6875 190.703   1
  -1  -3 -11-67.3124 158.282   1
  -1   3 -12 31014.5 1550.50   1
   1  -3  12 32888.0 1575.44   1
   1   3  13 91.5018 237.824   1
   1  -3  13 432.611 169.010   1
  -1  -3 -13 204.356 189.914   1
  -1   3 -13 295.072 155.216   1
  -1   3 -14 6837.77 456.332   1
  -1  -3 -14 7735.19 493.426   1
   1   3  14 7890.10 520.021   1
   1  -3  14 8650.13 509.378   1
   1  -3  15 83.1366 218.438   1
   1   3  15-197.371 256.121   1
  -1   3 -15-163.567 200.067   1
  -1  -3 -15 62.8314 215.800   1
  -1  -3 -16 9499.38 586.082   1
   1   3  16 9057.87 606.854   1
   1   3  17 553.398 302.459   1
   1  -3  17 675.888 247.902   1
  -1   3 -17 1387.84 240.113   1
  -1  -3 -17 822.205 268.233   1
  -1   3 -18 6414.18 441.442   1
   1  -3  18 5649.99 449.323   1
   1   3  19 1165.61 304.461   1
   1  -3  19 1001.83 272.286   1
  -1  -3 -19 1170.58 280.861   1
  -1   3 -19 1159.19 264.778   1
   1  -3  20 213.898 246.640   1
   1   3  20 452.747 299.274   1
  -1   3 -20 506.296 249.578   1
  -1  -3 -20 276.657 269.276   1
   1   3  21 345.749 272.276   1
  -1   3 -22 6394.29 482.531   1
   1  -3  22 5991.53 490.779   1
   1   3  23 620.417 272.247   1
   1  -3  23 351.531 279.993   1
  -1   3 -23 133.381 260.214   1
  -1  -3 -23 106.632 250.333   1
  -1   3 -24 4346.89 419.696   1
   1  -3  24 3622.90 414.140   1
   1   3  24 4160.53 448.002   1
  -1  -3 -24 3701.82 411.895   1
  -1  -3 -26 5012.39 462.522   1
   1   3  26 5076.24 472.276   1
   1   3  27 442.418 331.468   1
  -1  -3 -27 1021.88 326.585   1
   1   3  28 4671.63 461.025   1
  -1  -3 -28 6054.84 480.702   1
  -1  -3 -30-258.509 286.681   1
   1  -4 -29 1777.22 341.311   1
  -1   4  29 343.587 310.193   1
   1  -4 -28 53.0483 254.732   1
  -1   4  28 116.203 263.994   1
   1  -4 -27 696.836 318.247   1
  -1   4  27 499.011 305.216   1
   1  -4 -26 861.716 322.606   1
  -1   4  26 206.696 325.327   1
   1  -4 -25 834.188 325.966   1
  -1   4  25-177.715 323.554   1
   1   4 -24 1171.32 304.949   1
  -1   4  24 1360.22 343.867   1
   1  -4 -24 1024.80 318.709   1
  -1   4  23 735.323 319.545   1
   1   4 -23 1351.66 295.109   1
  -1  -4  23 1454.31 306.595   1
   1  -4 -23 1101.47 311.255   1
  -1   4  22 1490.63 315.662   1
   1   4 -22 2089.08 302.612   1
  -1  -4  22 1664.33 319.333   1
   1  -4 -22 1145.35 297.010   1
  -1   4  21 231.274 256.015   1
   1   4 -21 50.4240 250.660   1
   1  -4 -21-52.6748 231.685   1
   1  -4 -20 6595.84 496.859   1
   1   4 -20 7483.54 510.677   1
  -1   4  20 6898.70 523.643   1
  -1  -4  20 7660.03 535.469   1
  -1   4  19 1932.98 311.281   1
   1   4 -19 2364.87 288.679   1
  -1  -4  19 1855.70 296.896   1
   1  -4 -19 1697.28 278.597   1
  -1   4  18 1426.03 297.116   1
   1   4 -18 1918.21 285.049   1
  -1  -4  18 1740.34 298.311   1
   1  -4 -18 2247.93 291.714   1
   1   4 -17 1979.12 248.983   1
  -1  -4  17 1829.32 282.031   1
  -1   4  16 285.149 288.526   1
   1   4 -16-78.4866 207.267   1
  -1  -4  16 236.989 229.200   1
   1  -4 -16 93.5459 243.426   1
  -1   4  15 576.013 292.245   1
   1   4 -15 293.018 197.011   1
  -1  -4  15 281.904 195.339   1
   1  -4 -15 610.409 258.689   1
  -1   4  14 2721.62 332.374   1
   1   4 -14 2279.67 262.960   1
  -1  -4  14 3031.35 287.469   1
   1  -4 -14 2588.11 309.979   1
  -1   4  13 2329.89 283.538   1
   1   4 -13 2256.84 231.664   1
   1  -4 -13 2834.22 277.233   1
  -1  -4  13 2154.88 246.652   1
  -1   4  12-285.131 220.197   1
   1   4 -12 228.904 159.898   1
  -1  -4  12-62.9494 172.459   1
   1  -4 -12-19.5829 198.164   1
  -1   4  11 10779.7 646.501   1
  -1  -4  11 11175.6 597.410   1
   1   4 -11 11133.8 588.193   1
   1  -4 -11 10254.1 620.848   1
  -1   4  10 2869.22 304.275   1
   1   4 -10 2812.25 225.048   1
   1  -4 -10 3623.86 285.305   1
  -1  -4  10 3068.75 243.387   1
   1  -4  -9 16.2002 156.018   1
  -1   4   9-18.2384 173.090   1
  -1  -4   9 11.1233 129.290   1
  -1   4   8 29995.4 1579.82   1
   1   4  -8 33375.8 1537.37   1
  -1  -4   8 32097.3 1540.97   1
   1  -4  -8 31998.8 1573.07   1
   1  -4  -7 82.6725 167.147   1
   1   4  -7 96.3970 93.2012   1
  -1   4   7 434.416 178.675   1
   1   4  -6 11106.8 569.513   1
  -1  -4   6 12407.9 579.526   1
  -1   4   6 11043.7 623.648   1
   1  -4  -6 11320.0 613.072   1
   1   4  -5 29534.7 1348.69   1
   1  -4  -5 28308.7 1388.99   1
  -1   4   5 28040.8 1400.21   1
  -1  -4   5 28034.3 1350.56   1
  -1  -4   4 210986. 9853.85   1
   1   4  -4 215931. 9852.98   1
   1  -4  -3 13288.9 659.106   1
  -1   4   3 12806.1 663.816   1
  -1  -4   3 13104.8 615.548   1
   1   4  -3 12684.4 615.099   1
  -1   4   2 16117.6 768.990   1
   1  -4  -2 15357.4 762.739   1
  -1  -4   2 15452.8 730.481   1
   1   4  -2 15131.9 731.044   1
  -1   4   1 45180.2 2151.38   1
   1  -4  -1 42872.4 2148.07   1
  -1  -4   1 46356.8 2133.07   1
   1   4  -1 47683.1 2136.50   1
  -1   4   0-50.6916 91.0758   1
   1   4   0 20.3482 89.3243   1
   1  -4   0 74.4625 94.0105   1
  -1  -4   0 70.0979 97.5114   1
   1  -4   1 48178.3 2140.31   1
   1   4   1 45063.1 2161.62   1
  -1  -4  -1 45054.1 2155.71   1
  -1   4  -1 44839.4 2140.99   1
   1   4   2 16479.0 807.996   1
  -1  -4  -2 16101.3 800.892   1
   1   4   3 12614.0 663.399   1
  -1  -4  -3 13222.6 662.748   1
   1  -4   4 195155. 9111.29   1
  -1   4  -4 199397. 9108.59   1
   1  -4   5 28529.6 1265.44   1
   1   4   5 28610.5 1322.30   1
  -1  -4  -5 29485.6 1312.88   1
   1  -4   6 11614.0 607.587   1
   1   4   6 12080.6 658.150   1
  -1   4  -7 58.5688 82.0418   1
  -1  -4  -7 120.365 114.342   1
   1   4   7 212.437 135.288   1
   1  -4   7 178.604 100.785   1
  -1  -4  -8 32210.1 1519.83   1
  -1   4  -8 28958.8 1472.53   1
   1   4   8 31312.9 1530.05   1
   1  -4   8 32460.3 1485.82   1
  -1  -4  -9 140.120 162.829   1
   1  -4   9 32.7889 117.902   1
   1   4   9-53.6532 170.748   1
  -1  -4 -10 3371.94 269.951   1
   1   4  10 3095.17 290.411   1
   1  -4  10 2694.85 231.202   1
  -1   4 -10 2777.02 211.696   1
  -1  -4 -11 10717.0 622.190   1
  -1   4 -11 9919.65 575.655   1
   1  -4  11 11388.0 599.936   1
  -1   4 -12-121.016 131.357   1
  -1  -4 -12-91.3757 187.338   1
   1  -4  12 249.701 158.752   1
   1   4  12 221.757 230.775   1
  -1   4 -13 2484.64 241.486   1
  -1  -4 -13 2907.40 286.064   1
   1   4  13 3088.84 328.363   1
   1  -4  13 2342.53 260.271   1
  -1  -4 -14 2556.92 283.644   1
   1   4  14 2333.82 313.563   1
  -1   4 -14 2836.47 257.572   1
   1  -4  14 2988.03 277.034   1
  -1   4 -15 17.6500 178.982   1
  -1  -4 -15 301.553 243.584   1
   1  -4  15 419.474 206.130   1
   1   4  15 428.125 268.737   1
  -1   4 -16 133.560 176.263   1
  -1  -4 -16 291.418 197.737   1
   1  -4  16-42.7296 212.281   1
   1   4  16 104.042 219.719   1
  -1   4 -17 2325.18 280.826   1
   1  -4  17 2433.07 301.132   1
  -1  -4 -18 2135.77 302.508   1
  -1   4 -18 1819.66 257.625   1
   1  -4  18 1776.98 279.876   1
  -1  -4 -19 2291.21 320.691   1
  -1   4 -19 2638.63 295.083   1
   1   4  19 1738.22 345.122   1
   1  -4  19 1538.41 285.931   1
  -1   4 -20 7359.81 519.164   1
  -1  -4 -20 7650.56 547.340   1
   1  -4  20 7796.24 539.858   1
   1   4  20 7950.84 581.202   1
  -1  -4 -21 336.329 226.193   1
  -1   4 -21 248.357 245.075   1
   1  -4  21 383.213 278.085   1
   1   4  21 289.513 246.722   1
  -1  -4 -22 1973.38 330.329   1
  -1   4 -22 1857.64 299.668   1
   1  -4  22 1246.29 312.333   1
   1   4  22 1554.30 353.404   1
  -1  -4 -23 932.880 300.953   1
  -1   4 -23 1012.28 289.841   1
   1  -4  23 1138.19 295.073   1
   1   4  23 1387.73 333.905   1
  -1  -4 -24 1310.79 302.167   1
  -1   4 -24 1174.31 311.520   1
   1   4  24 859.421 309.691   1
  -1  -4 -25 321.393 303.180   1
   1   4  25 562.686 328.021   1
  -1  -4 -26 428.057 261.602   1
   1   4  26 58.9395 249.112   1
  -1  -4 -27 399.386 316.452   1
   1   4  27 175.343 309.639   1
  -1  -4 -28 526.929 310.099   1
   1   4  28 461.493 306.168   1
   1   4  29-56.8736 303.313   1
  -1  -4 -29 985.798 322.604   1
   1  -5 -29 412.048 261.970   1
  -1   5  27 755.451 330.734   1
  -1   5  26 29.2643 318.622   1
   1  -5 -26 266.453 317.678   1
  -1   5  25 854.160 323.534   1
   1  -5 -25 1016.88 295.803   1
   1   5 -23 874.519 287.005   1
   1  -5 -23 617.359 250.782   1
   1  -5 -22 160.092 247.898   1
  -1   5  22-87.8317 248.156   1
   1   5 -21 301.945 269.185   1
  -1  -5  21 247.615 271.319   1
   1  -5 -20 2421.79 340.100   1
  -1   5  20 2295.88 344.872   1
  -1  -5  20 2553.96 334.024   1
   1  -5 -19 485.966 249.117   1
  -1   5  19 169.618 224.635   1
   1   5 -19 455.020 221.747   1
  -1  -5  19 501.814 246.467   1
   1  -5 -18 25.0022 192.246   1
  -1   5  18 444.088 232.804   1
   1   5 -18 194.099 213.253   1
  -1  -5  18 260.777 245.060   1
   1  -5 -17 269.104 226.379   1
  -1   5  17 406.799 258.590   1
  -1   5  16 4089.88 415.972   1
   1  -5 -16 4023.11 393.470   1
   1   5 -16 4758.93 365.190   1
   1  -5 -15 508.047 259.316   1
  -1   5  15-76.7107 275.268   1
   1   5 -15 88.5204 189.781   1
  -1  -5  15 155.444 202.344   1
   1   5 -14 6632.12 414.350   1
   1  -5 -14 6261.40 463.609   1
  -1  -5  14 6992.17 433.903   1
   1  -5 -13 616.905 185.472   1
  -1   5  13 284.638 199.873   1
   1   5 -13 313.619 162.793   1
  -1  -5  13 606.479 189.392   1
   1  -5 -12 2527.07 296.478   1
  -1  -5  12 2868.36 247.216   1
  -1   5  12 2898.23 332.128   1
   1   5 -12 2459.51 225.098   1
   1   5 -11-72.7021 130.393   1
  -1  -5  11 93.1983 152.900   1
   1  -5 -10 31059.2 1580.39   1
  -1   5  10 32889.2 1600.27   1
  -1   5   9-19.0885 165.967   1
   1  -5  -9 33.9126 153.072   1
   1   5  -9-9.35101 104.518   1
  -1  -5   9 80.1284 113.383   1
  -1   5   8 4145.89 326.930   1
   1  -5  -8 3966.73 312.466   1
   1   5  -8 3869.44 257.899   1
  -1   5   7 29795.4 1571.39   1
  -1  -5   7 33665.1 1517.64   1
   1  -5  -7 30593.3 1559.69   1
  -1   5   6 90378.3 3957.26   1
   1   5  -6 83694.3 3888.00   1
  -1  -5   6 79136.2 3888.66   1
   1  -5  -6 91309.5 3945.88   1
   1   5  -5 1870.99 118.133   1
   1  -5  -5 1518.59 182.667   1
  -1  -5   5 1639.07 118.370   1
  -1   5   5 1702.05 212.302   1
   1   5  -4 85772.2 3913.96   1
  -1  -5   4 83483.7 3913.82   1
  -1   5   3 2613.86 215.456   1
   1   5  -3 2319.55 130.889   1
  -1  -5   3 2210.52 128.745   1
   1  -5  -3 2173.38 197.424   1
  -1   5   2-54.4079 126.403   1
   1  -5  -2-8.18556 121.734   1
  -1  -5   2 149.326 64.0292   1
   1   5  -2 107.271 61.2817   1
  -1   5   1 25944.6 1350.06   1
   1   5  -1 28515.0 1335.28   1
  -1  -5   1 29945.5 1333.60   1
   1  -5  -1 27917.7 1352.67   1
   1  -5   0 4521.09 246.596   1
   1   5   0 4181.98 249.686   1
  -1  -5   0 4065.88 244.801   1
  -1   5   0 4323.61 251.712   1
   1   5   1 28095.0 1368.83   1
   1  -5   1 29431.8 1345.61   1
  -1  -5  -1 28557.8 1362.76   1
  -1   5  -1 28162.8 1346.99   1
   1  -5   2 98.0186 56.7653   1
   1   5   2 80.9054 127.601   1
  -1  -5  -2 130.682 115.188   1
  -1   5  -2 172.048 58.6415   1
   1   5   3 2254.90 203.678   1
  -1  -5  -3 1906.84 185.546   1
   1   5   4 80486.2 3854.10   1
  -1  -5  -4 83764.6 3850.90   1
   1   5   5 1532.33 200.906   1
   1  -5   5 1842.92 112.199   1
  -1   5  -6 93214.6 4203.10   1
  -1  -5  -6 94000.7 4260.92   1
   1   5   6 94274.9 4270.59   1
   1  -5   6 86057.4 4204.41   1
  -1   5  -7 29416.0 1443.33   1
  -1  -5  -7 29242.2 1497.28   1
   1   5   7 31731.9 1517.72   1
   1  -5   7 32616.2 1454.01   1
  -1  -5  -8 4352.60 287.347   1
  -1   5  -8 3692.47 227.572   1
   1  -5   8 3795.58 244.322   1
   1   5   8 3773.73 292.904   1
   1  -5   9 19.3391 106.694   1
   1   5   9 205.768 201.776   1
  -1   5  -9 41.3553 95.5879   1
  -1  -5  -9 16.2623 175.014   1
   1   5  10 35861.4 1666.73   1
  -1  -5 -10 31339.2 1635.14   1
   1  -5  11 103.221 142.348   1
  -1   5 -11-11.2285 116.571   1
  -1  -5 -12 1975.73 246.893   1
  -1   5 -12 2392.40 204.160   1
   1  -5  12 2593.11 224.780   1
   1   5  12 1876.82 288.083   1
   1  -5  13 626.174 180.973   1
   1   5  13 649.941 248.425   1
  -1  -5 -13 797.574 217.958   1
  -1   5 -13 510.597 162.438   1
  -1   5 -14 6128.01 400.197   1
  -1  -5 -14 6373.85 451.851   1
   1  -5  14 6494.24 416.000   1
   1   5  14 6190.88 483.577   1
   1   5  15-51.4440 205.820   1
   1  -5  15 286.994 202.418   1
  -1   5 -15 360.405 185.520   1
  -1  -5 -15 440.006 193.025   1
  -1   5 -16 3792.96 322.665   1
  -1  -5 -16 4405.07 380.695   1
   1  -5  16 3933.77 348.690   1
   1   5  16 4422.58 418.375   1
   1   5  17-81.4747 287.566   1
  -1  -5 -17 330.955 249.734   1
   1   5  18 222.227 234.718   1
   1  -5  18 280.539 208.417   1
  -1  -5 -18 145.766 206.089   1
  -1   5 -18 105.238 201.704   1
   1   5  19 169.783 290.642   1
   1  -5  19 788.472 244.071   1
  -1  -5 -19 397.875 270.067   1
  -1   5 -19 223.418 209.647   1
   1   5  20 2754.93 375.306   1
   1  -5  20 2585.24 337.025   1
  -1   5 -20 2188.56 318.026   1
  -1  -5 -20 2550.85 346.416   1
   1  -5  21 107.948 253.233   1
  -1   5 -21 295.208 244.524   1
   1   5  22 323.179 318.720   1
  -1  -5 -22 342.689 288.641   1
   1   5  23 826.310 335.120   1
  -1   5 -23 820.881 271.875   1
  -1  -5 -23 1331.68 309.916   1
  -1  -5 -25 1009.41 327.028   1
   1   5  26 233.910 300.027   1
  -1  -5 -26 345.083 284.649   1
   1   5  27 144.598 295.008   1
  -1  -5 -29 153.374 259.443   1
   1  -6 -28 51.7181 311.124   1
  -1   6  28 28.3207 315.172   1
   1  -6 -27 3480.47 411.340   1
  -1   6  27 3529.09 429.484   1
   1  -6 -26 951.405 321.089   1
  -1   6  26 551.464 325.620   1
   1  -6 -25 1728.81 321.581   1
  -1   6  25 1610.62 336.256   1
  -1   6  24 3553.71 396.247   1
   1  -6 -24 3857.36 374.393   1
  -1   6  23 352.194 252.448   1
   1  -6 -23-321.738 248.321   1
  -1   6  22 87.9109 254.046   1
   1   6 -22 602.549 293.579   1
   1  -6 -22 53.4180 241.290   1
   1  -6 -21 371.472 241.371   1
   1   6 -21 704.202 269.705   1
  -1  -6  21 484.379 263.846   1
  -1   6  21 466.121 263.090   1
  -1  -6  20 12253.7 742.403   1
   1   6 -20 13441.8 736.992   1
   1  -6 -20 11764.8 738.715   1
  -1   6  20 11607.9 752.979   1
   1  -6 -19 1908.59 277.803   1
   1   6 -19 2621.09 307.071   1
  -1   6  19 1454.53 286.429   1
  -1  -6  19 2121.86 308.359   1
   1  -6 -18 2933.09 328.356   1
   1   6 -18 1886.19 269.493   1
  -1  -6  18 2368.32 292.573   1
  -1   6  18 2610.40 339.483   1
   1   6 -17 5062.21 369.573   1
  -1  -6  17 4639.83 375.265   1
  -1   6  17 4537.09 442.640   1
   1  -6 -17 4241.72 401.748   1
   1   6 -16 3195.47 295.577   1
  -1  -6  16 2931.58 310.761   1
   1  -6 -15 470.705 261.537   1
   1   6 -15 1125.70 211.664   1
  -1  -6  15 760.184 213.788   1
  -1   6  15 547.863 290.662   1
  -1  -6  14 5874.83 389.853   1
   1   6 -14 5347.59 371.287   1
   1  -6 -14 5268.72 418.217   1
  -1   6  14 5381.94 438.154   1
   1  -6 -13 262.207 228.523   1
   1   6 -13 56.7835 145.908   1
  -1  -6  13-168.580 155.908   1
  -1   6  13 341.086 257.286   1
   1   6 -12 2873.98 234.948   1
  -1   6  12 2804.57 339.134   1
  -1  -6  12 2749.94 241.657   1
  -1   6  11 4589.17 385.808   1
   1  -6 -11 5091.64 380.353   1
  -1  -6  10 24457.3 1237.05   1
   1   6 -10 26368.0 1234.33   1
  -1  -6   9 19573.4 951.253   1
  -1   6   9 18107.3 1018.34   1
   1  -6  -9 17587.8 998.589   1
   1   6  -9 20508.0 945.847   1
  -1  -6   8 34452.7 1573.28   1
   1   6  -8 31658.6 1569.64   1
   1  -6  -8 32477.1 1631.85   1
  -1   6   8 35295.1 1653.97   1
   1  -6  -7 540.096 172.735   1
  -1  -6   7 658.184 93.0678   1
   1   6  -7 520.838 84.6134   1
  -1   6   7 695.034 197.308   1
   1  -6  -6 786.621 177.164   1
  -1  -6   6 927.160 84.6713   1
   1   6  -6 885.262 82.4672   1
  -1   6   6 1234.01 201.171   1
   1  -6  -5 12381.1 671.688   1
  -1   6   5 13088.0 686.422   1
   1  -6  -4 63854.9 2979.16   1
  -1   6   4 62260.2 2985.11   1
   1   6  -3 454.376 60.8549   1
  -1  -6   3 472.866 54.5716   1
   1  -6  -2 7926.49 442.322   1
  -1   6   2 7551.26 449.059   1
   1   6  -2 8502.49 405.142   1
  -1   6   1 34233.6 1553.09   1
   1   6  -1 31726.4 1529.95   1
   1  -6  -1 31947.5 1546.92   1
  -1  -6   1 32445.9 1526.84   1
  -1   6   0 89.9159 89.6080   1
   1   6   0 28.0204 98.5373   1
  -1  -6   0 25.4497 84.5099   1
   1  -6   0-31.4465 95.3907   1
   1  -6   1 35484.2 1485.98   1
   1   6   1 34288.6 1512.77   1
  -1  -6  -1 35229.5 1506.10   1
  -1   6  -2 8230.51 412.595   1
  -1  -6  -2 8910.41 456.654   1
   1   6   2 8584.64 464.889   1
  -1  -6  -4 65267.0 3137.07   1
   1   6   4 68217.8 3149.17   1
  -1  -6  -5 12872.7 683.165   1
   1   6   5 13246.4 698.549   1
   1  -6   6 710.981 68.4713   1
  -1   6  -6 790.466 66.7220   1
  -1  -6  -6 911.537 184.965   1
   1   6   7 444.320 159.665   1
   1  -6   7 428.477 77.0268   1
  -1   6  -7 442.264 70.4082   1
  -1  -6  -7 627.328 144.962   1
  -1   6  -8 32397.2 1555.50   1
  -1  -6  -8 33101.4 1623.30   1
   1   6   8 33071.8 1637.28   1
   1  -6   8 33830.5 1562.74   1
  -1   6  -9 19946.4 970.203   1
  -1  -6  -9 18967.1 1027.55   1
   1  -6   9 20492.7 974.201   1
   1   6   9 20262.2 1051.97   1
   1  -6  10 25197.9 1204.20   1
  -1   6 -10 24384.1 1198.77   1
  -1  -6 -11 4627.34 363.435   1
   1   6  11 5209.38 399.026   1
  -1   6 -12 3175.22 243.366   1
  -1  -6 -12 3440.06 313.789   1
   1  -6  12 3314.57 260.458   1
   1   6  12 2990.32 337.226   1
   1  -6  13 74.4922 154.710   1
   1   6  13 245.948 208.502   1
  -1  -6 -13 82.7750 170.803   1
  -1   6 -13 26.9057 143.816   1
  -1  -6 -14 5164.85 419.477   1
  -1   6 -14 5841.08 364.793   1
   1   6  14 5396.89 448.755   1
   1  -6  14 5350.63 375.883   1
   1  -6  15 760.226 195.928   1
  -1   6 -15 635.844 179.886   1
  -1  -6 -15 496.636 259.358   1
   1  -6  16 2493.49 282.641   1
  -1   6 -16 2484.32 268.422   1
  -1   6 -17 4366.68 346.125   1
   1   6  17 4270.77 397.908   1
   1  -6  17 4813.76 371.204   1
   1   6  18 1966.87 346.114   1
  -1  -6 -18 1842.98 305.640   1
   1   6  19 2282.22 373.577   1
   1  -6  19 2033.56 289.562   1
  -1   6 -19 2009.06 271.302   1
  -1  -6 -19 1840.45 309.682   1
  -1   6 -20 11907.0 716.395   1
  -1  -6 -20 11705.7 721.952   1
   1  -6  20 13082.5 741.996   1
   1   6  20 11724.6 742.202   1
  -1   6 -21 822.230 252.405   1
  -1  -6 -21 573.593 290.615   1
   1   6  21 963.134 320.686   1
   1  -6  21 426.254 257.774   1
   1   6  22 264.594 337.660   1
  -1  -6 -22 451.350 316.496   1
  -1   6 -22-228.632 233.114   1
   1   6  23 265.217 300.550   1
  -1  -6 -23-79.8186 265.707   1
   1   6  24 2855.60 394.077   1
  -1  -6 -24 3400.40 381.936   1
   1   6  25 2078.38 376.361   1
  -1  -6 -25 1032.65 329.942   1
   1   6  26 898.717 298.237   1
  -1  -6 -26 552.737 285.791   1
   1   6  27 3348.12 409.131   1
  -1  -6 -27 3467.91 400.371   1
   1   6  28 253.067 320.942   1
  -1  -6 -28 616.422 325.837   1
  -1   7  28 921.769 339.502   1
   1  -7 -28 1326.27 345.290   1
  -1   7  26 632.787 329.025   1
   1  -7 -26 680.958 308.328   1
  -1   7  25 814.321 333.746   1
   1  -7 -25 26.4229 279.542   1
  -1   7  24 555.575 301.779   1
   1  -7 -24 640.056 281.631   1
   1  -7 -22 4918.18 439.040   1
  -1   7  22 5598.89 470.117   1
  -1   7  21-29.2174 270.618   1
   1  -7 -21 133.107 237.950   1
   1   7 -20 208.377 218.433   1
   1  -7 -20-105.409 254.532   1
  -1   7  20 116.156 281.284   1
  -1  -7  20-25.1038 227.373   1
   1   7 -19 21.8031 219.504   1
   1  -7 -19 234.044 274.635   1
  -1   7  19 287.548 302.209   1
  -1  -7  19-141.634 228.022   1
  -1   7  18 12797.9 836.133   1
   1  -7 -18 13344.1 816.740   1
  -1  -7  18 14211.9 796.585   1
   1   7 -18 15128.2 792.502   1
   1  -7 -17 50.2121 270.885   1
   1   7 -17 246.713 196.639   1
  -1   7  17 557.432 312.255   1
  -1  -7  17-102.746 208.060   1
   1  -7 -16-24.6014 258.544   1
   1   7 -16 122.522 181.251   1
  -1   7  16-27.2732 279.578   1
  -1  -7  16 18.9541 194.303   1
   1  -7 -15 551.918 220.957   1
   1   7 -15 335.532 176.002   1
  -1   7  15-212.793 227.227   1
  -1  -7  15-104.085 188.946   1
   1  -7 -14 186.537 262.068   1
   1   7 -14 476.502 165.697   1
  -1   7  14 361.625 280.211   1
  -1  -7  14 125.637 161.137   1
   1  -7 -13 811.713 256.756   1
   1   7 -13 810.866 166.180   1
  -1  -7  13 856.467 171.889   1
  -1   7  13 549.567 276.163   1
  -1   7  12 1179.35 265.257   1
   1  -7 -12 1813.07 259.370   1
   1  -7 -11 165.469 211.609   1
   1   7 -11 242.307 119.610   1
  -1   7  11-184.519 237.750   1
  -1  -7  11 168.720 131.008   1
   1  -7 -10 979.855 231.808   1
   1   7 -10 1240.06 130.867   1
  -1  -7  10 1351.64 142.304   1
  -1   7  10 1207.37 259.045   1
   1   7  -9 7736.00 402.015   1
  -1   7   9 7219.52 501.316   1
   1  -7  -9 7242.91 482.194   1
  -1  -7   9 8067.53 405.959   1
   1   7  -8 6642.40 347.579   1
  -1  -7   8 6961.90 351.466   1
   1  -7  -8 7328.02 438.783   1
  -1   7   8 6370.54 441.650   1
  -1  -7   7 1139.17 90.0236   1
   1   7  -7 1195.17 89.8765   1
   1  -7  -7 1373.86 202.393   1
  -1   7   7 1191.25 216.969   1
  -1   7   6 18273.9 996.138   1
   1  -7  -6 20284.0 993.818   1
  -1   7   5 3733.81 295.248   1
   1  -7  -5 3737.82 280.847   1
   1  -7  -4 868.745 160.220   1
  -1   7   4 765.084 174.612   1
   1   7  -3 3218.72 170.708   1
  -1   7   3 2761.37 248.440   1
   1  -7  -3 3365.79 238.732   1
  -1  -7   3 3128.42 166.475   1
  -1  -7   2 15084.0 722.905   1
   1   7  -1 693.965 104.697   1
   1  -7  -1 767.900 121.310   1
  -1  -7   1 660.362 100.805   1
  -1   7   1 616.363 117.720   1
  -1   7   0 20378.1 957.160   1
   1  -7   0 19666.8 951.510   1
   1   7   0 18961.9 956.444   1
  -1   7  -1 1007.83 109.601   1
   1  -7   1 848.405 105.856   1
   1   7   1 787.908 130.205   1
   1  -7   2 15009.3 717.141   1
  -1  -7  -3 2852.32 223.474   1
   1   7   3 2999.65 236.328   1
   1   7   4 669.867 161.050   1
  -1  -7  -4 1153.40 153.660   1
   1   7   5 3721.46 284.364   1
  -1  -7  -5 3287.48 258.742   1
   1   7   6 17234.8 874.654   1
  -1  -7  -6 15828.6 853.463   1
   1   7   7 827.179 201.571   1
  -1  -7  -7 1000.11 187.221   1
   1   7   8 6598.82 458.137   1
  -1   7  -8 7204.04 356.631   1
   1  -7   8 7185.55 359.647   1
  -1  -7  -8 7177.44 442.870   1
  -1   7  -9 7887.77 386.102   1
   1   7   9 7403.86 489.656   1
   1  -7   9 7019.42 388.687   1
  -1  -7  -9 7767.17 468.597   1
   1  -7  10 1317.53 137.569   1
  -1   7 -10 1256.26 120.209   1
  -1  -7 -10 1080.82 208.958   1
   1   7  11 117.914 251.508   1
   1  -7  11 129.117 107.590   1
  -1  -7 -11 363.878 191.366   1
  -1   7 -11 99.2002 106.690   1
   1   7  12 1336.57 297.766   1
  -1  -7 -12 1880.93 269.248   1
   1   7  13 503.598 258.083   1
   1  -7  13 536.966 163.409   1
  -1   7 -13 855.571 158.967   1
  -1  -7 -13 769.443 230.053   1
   1  -7  14 45.3621 160.500   1
   1   7  14 103.962 218.686   1
  -1   7 -14 110.179 146.547   1
  -1  -7 -14 133.374 189.862   1
   1  -7  15-117.519 176.431   1
   1   7  15-80.1052 275.108   1
  -1   7 -15 137.695 156.029   1
  -1  -7 -15-23.0122 232.866   1
   1  -7  16 147.266 192.993   1
   1   7  16-519.494 299.634   1
  -1  -7 -16 213.274 248.437   1
  -1   7 -16 117.630 183.337   1
   1   7  17 27.8961 293.203   1
   1  -7  17 300.638 199.663   1
  -1   7 -17 54.8022 188.272   1
  -1  -7 -17-24.3948 258.890   1
  -1   7 -18 14712.5 761.500   1
  -1  -7 -18 13564.6 788.909   1
   1   7  18 11577.0 795.000   1
   1  -7  18 13874.8 770.510   1
   1   7  19-115.016 276.183   1
  -1   7 -19 252.823 198.848   1
   1  -7  19 208.473 209.191   1
  -1  -7 -19 101.649 247.624   1
   1   7  20 29.0326 317.108   1
  -1   7 -20 383.093 211.867   1
   1  -7  20 666.878 254.943   1
  -1  -7 -20 154.851 287.624   1
   1   7  21-117.271 313.305   1
  -1  -7 -21 210.439 289.562   1
  -1  -7 -22 4993.41 441.756   1
   1   7  22 5588.26 478.349   1
   1   7  24-527.581 332.522   1
  -1  -7 -24 211.598 299.457   1
   1   7  25 377.926 311.641   1
  -1  -7 -25 184.140 292.379   1
   1   7  26 1005.58 288.058   1
  -1  -7 -26 730.392 270.279   1
   1   7  28 859.715 314.805   1
  -1  -7 -28 759.986 316.966   1
   1  -8 -27 461.355 316.423   1
   1  -8 -26 103.717 305.105   1
  -1   8  26 341.701 321.797   1
   1  -8 -25 1704.63 362.312   1
  -1   8  25 2540.79 390.179   1
  -1   8  24-58.1907 328.153   1
   1  -8 -24 1034.97 327.759   1
   1  -8 -23 346.928 308.656   1
  -1   8  23 1081.24 350.348   1
   1  -8 -22 774.686 319.074   1
  -1   8  22 87.9237 319.682   1
   1  -8 -21 640.070 304.305   1
  -1   8  21 87.8437 329.153   1
   1  -8 -20 451.272 295.327   1
  -1   8  20 320.623 328.361   1
   1   8 -19 579.398 227.825   1
   1  -8 -18 2718.47 364.519   1
   1   8 -18 3550.29 314.613   1
  -1  -8  18 3770.67 334.110   1
  -1   8  18 3378.30 404.534   1
  -1   8  17 508.064 227.662   1
   1   8 -17 511.664 183.357   1
  -1  -8  17 500.146 212.163   1
   1  -8 -17 559.371 217.635   1
  -1   8  16 526.332 294.194   1
   1   8 -16 369.829 174.674   1
  -1  -8  16 34.9927 177.947   1
   1  -8 -16 274.877 260.986   1
  -1   8  15 54.1807 300.189   1
   1  -8 -15-24.4349 267.797   1
   1   8 -15 57.8869 151.758   1
  -1  -8  15 157.485 161.476   1
   1  -8 -14 2642.14 310.271   1
   1   8 -14 2946.64 243.363   1
  -1   8  14 2665.05 332.476   1
  -1  -8  14 3074.48 257.606   1
   1  -8 -13 138.693 245.277   1
  -1   8  13-256.087 280.643   1
  -1   8  12 10117.9 691.488   1
   1   8 -12 11874.3 599.401   1
   1  -8 -12 11766.5 689.294   1
  -1  -8  12 11623.2 604.461   1
   1  -8 -11 384.241 241.142   1
   1   8 -11-7.84996 95.6930   1
  -1  -8  11 33.7757 105.134   1
  -1   8  11 166.639 263.783   1
   1   8 -10 6096.57 316.009   1
  -1   8  10 5558.23 434.913   1
   1  -8 -10 6535.87 435.051   1
  -1  -8  10 5584.89 317.273   1
  -1  -8   9 511.682 79.1300   1
   1   8  -9 717.073 80.4112   1
   1  -8  -8 24648.1 1247.85   1
  -1   8   8 24418.1 1258.79   1
   1  -8  -7 5980.78 391.556   1
  -1   8   7 5592.62 404.249   1
   1  -8  -6 6793.62 428.781   1
  -1   8   6 7064.71 449.703   1
  -1   8   5 16.6135 165.455   1
   1  -8  -5-29.9654 141.344   1
   1  -8  -4 9452.08 540.442   1
  -1   8   4 10049.6 556.183   1
  -1   8   3 150.574 141.063   1
   1   8  -3 85.7237 60.7868   1
  -1  -8   3 38.9372 46.7152   1
   1   8  -2 75471.4 3476.06   1
  -1  -8   2 74149.2 3471.60   1
   1  -8  -1 20373.6 1009.01   1
   1   8  -1 21232.4 994.870   1
  -1  -8   1 20204.6 987.115   1
   1   8   0 178.946 106.857   1
  -1  -8   0-15.6602 91.9215   1
   1  -8   0 16.0744 87.2983   1
  -1   8   0-26.5145 103.955   1
  -1  -8  -1 21307.5 1042.78   1
   1  -8   1 21794.1 1024.83   1
  -1   8  -1 21567.2 1029.74   1
   1   8   1 20430.9 1049.34   1
  -1  -8  -2 70239.1 3513.84   1
   1  -8   2 76305.0 3481.35   1
  -1   8  -2 78870.9 3484.85   1
   1   8   2 68617.9 3522.08   1
   1   8   3 108.499 154.243   1
   1   8   4 10233.9 561.415   1
  -1  -8  -4 9556.15 541.496   1
   1   8   5 424.688 175.664   1
  -1  -8  -5 85.1802 144.398   1
   1   8   6 7412.25 461.736   1
  -1  -8  -6 6910.39 433.221   1
   1   8   7 5604.11 393.347   1
  -1  -8  -7 4945.11 361.343   1
   1   8   8 24817.0 1232.73   1
  -1  -8  -8 22791.1 1199.91   1
  -1   8  -9 446.210 55.8889   1
  -1   8 -10 5737.27 303.474   1
  -1  -8 -10 5196.86 400.207   1
   1  -8  10 5941.14 307.954   1
   1   8  10 5673.34 442.922   1
  -1  -8 -11 263.030 210.042   1
  -1   8 -11 49.5040 91.0400   1
   1  -8  11-30.9839 99.8744   1
   1   8  11 24.0514 244.024   1
   1   8  12 11202.2 703.383   1
   1  -8  12 11648.3 603.038   1
  -1  -8 -12 10309.5 672.484   1
  -1   8 -12 12334.2 598.206   1
  -1  -8 -13-286.509 210.405   1
   1   8  13 386.527 249.599   1
  -1  -8 -14 2717.41 310.267   1
   1   8  14 2623.34 337.053   1
  -1   8 -14 3025.04 237.372   1
   1  -8  14 3044.19 251.604   1
  -1  -8 -15 400.251 228.876   1
   1   8  15 326.005 257.981   1
  -1   8 -15 263.869 158.439   1
   1  -8  15-76.0501 159.315   1
  -1  -8 -16 144.980 251.467   1
   1   8  16-138.800 289.607   1
  -1   8 -16 15.5223 151.224   1
   1  -8  16 119.070 177.903   1
  -1  -8 -17 197.673 249.496   1
   1   8  17 734.619 311.627   1
  -1   8 -17 444.652 175.064   1
   1  -8  17 412.385 188.707   1
  -1  -8 -18 3087.16 376.731   1
   1   8  18 2834.73 410.777   1
   1  -8  18 3459.24 316.345   1
  -1   8 -18 3471.57 306.226   1
  -1   8 -19 484.507 215.870   1
   1   8  20 29.1941 264.459   1
  -1  -8 -20 182.558 237.029   1
   1   8  21-176.306 297.552   1
  -1  -8 -21 606.410 277.300   1
   1   8  22 235.266 332.776   1
  -1  -8 -22 584.288 296.850   1
   1   8  23 293.324 329.932   1
  -1  -8 -23 608.755 315.010   1
   1   8  24-116.635 295.839   1
  -1  -8 -24 157.705 290.601   1
   1   8  25 1413.76 316.841   1
  -1  -8 -25 1044.33 283.847   1
   1   8  26 142.212 314.550   1
  -1  -8 -26 180.771 311.940   1
  -1  -8 -27 254.644 311.096   1
   1  -9 -27-75.8813 275.406   1
  -1   9  27 415.460 306.969   1
   1  -9 -25 573.099 310.294   1
  -1   9  25 57.2359 312.588   1
   1  -9 -23 2048.07 339.469   1
  -1   9  23 2274.70 387.008   1
   1  -9 -22 3846.90 406.191   1
  -1   9  22 4007.99 428.451   1
   1  -9 -21 1149.07 288.072   1
  -1   9  21 439.791 297.564   1
   1  -9 -20 346.515 232.148   1
  -1   9  20 234.133 250.274   1
   1  -9 -19 1796.94 310.819   1
  -1   9  19 961.019 307.598   1
   1  -9 -18 3317.24 384.837   1
   1   9 -18 3386.23 289.213   1
  -1   9  18 3177.10 416.706   1
  -1   9  17 599.266 320.811   1
   1  -9 -17 180.631 272.433   1
   1   9 -17 442.261 174.409   1
  -1  -9  17 358.847 180.478   1
  -1   9  16 3344.60 391.107   1
   1   9 -16 4753.79 315.088   1
   1  -9 -16 3417.72 373.578   1
  -1  -9  16 4808.72 322.868   1
   1  -9 -15 323.233 254.113   1
   1   9 -15 482.346 140.390   1
  -1   9  15 55.1304 291.558   1
  -1  -9  15 323.208 153.336   1
  -1  -9  14 195.486 144.869   1
   1   9 -14-74.7647 128.990   1
   1  -9 -13 3286.43 327.358   1
  -1  -9  13 2618.58 210.378   1
   1   9 -13 2836.83 203.051   1
  -1   9  13 2753.34 339.237   1
   1   9 -12 8296.21 437.161   1
  -1   9  12 8284.15 574.044   1
   1  -9 -12 8755.24 557.988   1
  -1  -9  12 8507.41 438.883   1
   1  -9 -11 22.1367 230.377   1
   1   9 -11 91.1104 74.5164   1
  -1  -9  11 43.8055 72.8979   1
  -1   9  11-269.815 258.409   1
  -1   9  10 1013.13 256.325   1
   1  -9 -10 1190.62 239.032   1
   1  -9  -9 3433.75 313.496   1
  -1   9   9 3310.20 322.164   1
  -1   9   7 2061.26 274.391   1
   1  -9  -7 1804.73 262.276   1
  -1   9   6 14680.2 803.322   1
   1  -9  -5 12116.5 691.879   1
  -1   9   5 13746.9 714.100   1
   1  -9  -4 5781.82 370.823   1
  -1   9   4 5699.06 386.115   1
  -1   9   3 190.866 145.092   1
   1   9  -3 64.9204 63.2397   1
  -1  -9   3 108.777 51.9477   1
   1  -9  -3 39.8961 131.073   1
  -1   9   2 18072.5 887.820   1
   1   9  -2 16744.6 843.595   1
  -1  -9   2 17433.5 835.632   1
   1  -9  -2 18043.9 879.845   1
  -1  -9   1 3997.66 223.524   1
   1   9  -1 3419.13 232.729   1
   1  -9   0 30970.7 1425.74   1
  -1  -9   0 27222.8 1415.03   1
   1   9   0 30266.0 1434.67   1
  -1   9   0 30909.6 1430.07   1
  -1   9  -1 3229.79 222.231   1
   1  -9   1 3561.93 220.280   1
  -1  -9  -2 17629.0 895.273   1
   1  -9   2 17428.9 853.980   1
  -1   9  -2 17779.8 858.695   1
   1   9   2 19737.8 916.870   1
  -1  -9  -3 150.208 125.858   1
  -1  -9  -4 5508.88 358.260   1
   1   9   4 6026.34 387.723   1
  -1  -9  -5 13054.8 690.698   1
   1   9   5 12731.5 711.926   1
   1   9   6 16194.5 871.676   1
   1   9   7 2446.78 289.815   1
  -1  -9  -7 2339.57 259.243   1
   1   9   9 3094.07 328.668   1
  -1  -9  -9 3112.47 292.100   1
   1   9  10 810.223 233.202   1
  -1  -9 -10 461.045 204.807   1
   1   9  11 24.7428 218.194   1
  -1  -9 -11 167.995 195.141   1
   1  -9  11 77.5219 49.4697   1
  -1   9 -11 100.113 51.3216   1
   1   9  12 7265.54 532.312   1
  -1   9 -12 7694.19 411.907   1
   1  -9  12 8425.35 420.200   1
  -1  -9 -13 2791.07 278.051   1
   1  -9  13 2160.38 188.525   1
   1   9  13 2501.67 318.999   1
  -1   9 -13 2429.61 187.230   1
  -1   9 -14-10.0991 116.003   1
   1  -9  14 130.373 131.939   1
  -1  -9 -15 24.0387 210.492   1
   1   9  15 82.8554 240.987   1
   1   9  16 4221.21 406.744   1
  -1   9 -16 4353.12 307.271   1
   1  -9  16 4264.81 323.486   1
  -1  -9 -16 4872.51 399.429   1
   1   9  17 799.686 318.914   1
  -1  -9 -17 376.457 266.321   1
  -1   9 -17 531.607 179.653   1
   1  -9  17 634.973 195.607   1
  -1  -9 -18 2629.83 355.122   1
  -1   9 -18 3283.90 286.588   1
   1   9  18 2253.45 386.099   1
   1   9  19 2999.51 405.096   1
  -1  -9 -19 1734.43 340.281   1
   1   9  20 205.529 327.874   1
  -1  -9 -20 922.031 316.353   1
   1   9  21 882.328 340.749   1
  -1  -9 -21 292.157 285.605   1
  -1  -9 -22 4187.77 386.015   1
   1   9  22 2936.83 382.958   1
   1   9  23 1753.49 338.229   1
  -1  -9 -23 1819.66 314.469   1
   1   9  25 686.083 340.016   1
  -1  -9 -25 207.570 313.936   1
   1   9  27 27.5590 257.633   1
  -1  -9 -27-100.518 240.618   1
   1 -10 -26 3481.51 384.123   1
  -1  10  26 2897.48 390.561   1
   1 -10 -25 206.432 276.639   1
  -1  10  25 311.814 305.972   1
   1 -10 -24 574.815 285.058   1
  -1  10  24 1150.65 327.196   1
  -1  10  23 986.744 340.224   1
   1 -10 -23 185.296 277.246   1
  -1  10  22 1518.20 360.377   1
   1 -10 -22 1173.10 323.030   1
  -1  10  20 938.716 348.855   1
   1 -10 -20 882.270 319.008   1
  -1  10  19 1785.13 351.105   1
   1 -10 -19 1279.28 310.180   1
  -1  10  18 407.373 264.567   1
   1 -10 -18 52.8068 224.826   1
  -1  10  17 432.720 326.050   1
   1 -10 -17 104.304 262.717   1
   1 -10 -16 6794.59 507.200   1
  -1  10  16 6489.73 528.960   1
   1 -10 -15 100.978 211.583   1
   1  10 -15-36.3967 108.911   1
  -1 -10  15 38.5580 123.909   1
   1 -10 -14 1088.09 298.330   1
   1  10 -14 1351.74 131.796   1
  -1 -10  14 1477.90 136.849   1
  -1  10  14 1427.85 337.089   1
   1 -10 -13-96.6974 240.158   1
  -1 -10  13 115.596 63.1448   1
   1  10 -13 86.0476 64.7690   1
  -1  10  12 729.908 287.490   1
   1 -10 -12 1081.34 276.457   1
  -1  10  11 151.471 282.933   1
   1 -10 -11 728.570 269.108   1
  -1  10  10 1923.38 309.632   1
  -1  10   9 3059.58 331.262   1
   1 -10  -9 3074.63 317.104   1
  -1  10   8-66.8558 223.868   1
   1 -10  -8 361.526 203.393   1
   1 -10  -7 1028.44 212.189   1
   1 -10  -6 8787.80 542.473   1
  -1  10   6 9453.27 562.020   1
  -1  10   5 204.515 188.749   1
   1 -10  -5 100.362 156.986   1
  -1  10   4 635.293 182.655   1
   1 -10  -4 357.770 160.167   1
   1  10  -3 57.5461 67.9776   1
  -1  10   3-15.6789 147.084   1
  -1 -10   3 90.5302 59.7882   1
  -1 -10   2 1839.55 147.753   1
  -1  10   2 2004.83 220.201   1
   1 -10  -2 2145.19 211.069   1
   1  10  -1 902.594 134.684   1
   1 -10  -1 853.055 146.364   1
  -1  10   1 887.330 158.745   1
  -1 -10   1 832.335 117.826   1
   1  10   0 122.556 122.915   1
   1 -10   0-19.6640 109.184   1
  -1  10   0 32.3642 122.377   1
  -1 -10   0-9.35512 103.889   1
   1  10   1 868.665 168.557   1
  -1 -10  -1 986.369 140.990   1
   1 -10   1 1017.53 126.409   1
  -1  10  -1 971.542 134.713   1
   1  10   2 2309.21 233.126   1
   1 -10   2 2257.55 155.082   1
  -1  10  -2 2415.80 162.360   1
  -1 -10  -2 2369.09 208.021   1
  -1  10  -3 138.444 49.3996   1
   1  10   3 48.8068 149.396   1
  -1 -10  -3 211.172 132.657   1
   1  10   4 266.179 178.670   1
  -1 -10  -4-28.7972 139.125   1
   1  10   5 190.137 190.910   1
  -1 -10  -5-15.7373 148.491   1
   1  10   6 9082.55 553.812   1
  -1 -10  -6 8460.41 513.859   1
   1  10   7 964.090 249.734   1
  -1 -10  -7 1567.40 233.167   1
   1  10   8 67.7202 214.243   1
  -1 -10  -8-132.893 191.621   1
   1  10   9 2476.14 303.825   1
   1  10  10 1201.88 290.702   1
  -1 -10 -10 1468.02 263.031   1
   1  10  11 380.684 276.770   1
  -1 -10 -11 677.721 250.797   1
   1  10  12 942.922 302.868   1
  -1 -10 -12 1421.82 281.074   1
   1  10  13 295.907 291.137   1
  -1  10 -14 1047.58 113.126   1
   1 -10  14 1253.75 119.626   1
   1  10  15 168.352 265.541   1
  -1 -10 -15 49.0697 245.709   1
   1 -10  15 208.414 115.083   1
  -1  10 -15 16.2057 108.700   1
  -1  10 -16 5261.08 333.049   1
  -1 -10 -16 6537.21 461.970   1
   1  10  16 5928.96 490.289   1
  -1 -10 -17 407.918 275.601   1
   1  10  17 778.937 315.116   1
  -1 -10 -18 672.335 287.698   1
   1  10  18 436.554 309.163   1
  -1 -10 -19 1230.41 299.550   1
   1  10  19 1143.39 343.833   1
  -1 -10 -20 1056.63 315.855   1
   1  10  20 1619.22 368.852   1
  -1 -10 -22 1665.45 337.775   1
   1  10  22 1524.03 369.710   1
  -1 -10 -23 786.300 302.633   1
   1  10  23 1047.16 347.231   1
  -1 -10 -24 624.099 262.174   1
   1  10  24 718.688 297.771   1
  -1 -10 -25 873.559 287.628   1
   1  10  25 452.908 290.371   1
  -1 -10 -26 3340.30 392.675   1
   1  10  26 3666.73 431.632   1
  -1  11  26 1074.08 327.476   1
   1 -11 -26 427.446 297.012   1
  -1  11  25 589.488 336.371   1
   1 -11 -25 255.960 303.358   1
  -1  11  24 1026.70 342.169   1
   1 -11 -24 908.600 308.507   1
   1 -11 -23 157.555 267.986   1
  -1  11  23 289.124 304.742   1
   1 -11 -22 797.308 255.024   1
  -1  11  22 582.803 280.057   1
   1 -11 -21 240.597 258.139   1
  -1  11  21 615.041 299.277   1
   1 -11 -20-107.139 299.391   1
  -1  11  20 323.391 327.902   1
   1 -11 -19 589.209 303.557   1
  -1  11  19 29.3895 331.642   1
   1 -11 -18 1866.95 317.616   1
  -1  11  18 2401.53 367.901   1
   1 -11 -16 6426.95 501.622   1
  -1  11  16 6078.59 525.314   1
   1 -11 -15 2442.25 307.205   1
  -1  11  15 2416.80 329.109   1
   1 -11 -14 176.882 268.995   1
  -1  11  14 335.404 300.990   1
  -1  11  13 520.623 279.756   1
   1 -11 -12 4740.42 391.074   1
  -1  11  12 4676.55 419.649   1
   1 -11 -11 2150.42 300.991   1
  -1  11  11 1558.25 313.325   1
   1 -11 -10 14924.6 840.352   1
   1 -11  -9 195.887 230.466   1
  -1  11   9 556.241 240.148   1
   1 -11  -8 3835.85 334.417   1
  -1  11   8 3080.53 332.455   1
   1 -11  -6 828.403 214.107   1
  -1  11   6 896.299 240.692   1
   1 -11  -5 602.059 202.448   1
  -1  11   5 488.560 213.738   1
   1 -11  -4 12254.1 659.290   1
  -1  11   4 11312.7 664.214   1
  -1 -11   3 2345.69 148.557   1
   1 -11  -3 2870.37 250.385   1
  -1  11   3 2916.70 258.541   1
   1  11  -3 2517.35 155.862   1
  -1 -11   2 446.962 99.6033   1
   1 -11  -2 618.283 160.679   1
  -1  11   2 302.687 156.402   1
   1  11  -2 574.734 104.428   1
   1  11  -1 2529.17 202.054   1
  -1  11   1 2484.62 233.716   1
  -1 -11   1 2671.32 196.012   1
   1 -11  -1 2406.76 218.023   1
   1  11   1 2524.02 236.828   1
   1 -11   1 2475.88 194.902   1
  -1 -11  -1 2573.44 216.367   1
  -1  11  -1 2655.58 203.247   1
  -1 -11  -2 568.627 150.012   1
   1 -11   2 483.518 92.4518   1
  -1  11  -2 452.542 100.375   1
   1  11   2 356.160 171.081   1
   1  11   3 2951.37 261.377   1
  -1 -11  -3 2458.91 217.913   1
   1  11   4 11717.7 706.393   1
  -1 -11  -4 13845.4 698.215   1
   1  11   5 536.283 208.109   1
  -1 -11  -5 673.847 186.756   1
   1  11   6 528.387 238.373   1
  -1 -11  -6 663.153 206.889   1
  -1 -11  -8 4595.02 357.827   1
   1  11   8 3552.36 364.441   1
   1  11   9 194.708 246.614   1
  -1 -11  -9 335.322 211.345   1
  -1 -11 -10 14140.6 802.021   1
   1  11  11 1589.81 297.243   1
  -1 -11 -11 1580.60 267.859   1
  -1 -11 -12 5550.37 418.369   1
   1  11  12 4771.15 437.796   1
   1  11  13 164.621 286.328   1
   1  11  14 868.622 320.519   1
  -1 -11 -14 1106.22 282.645   1
   1  11  15 2761.48 374.303   1
  -1 -11 -15 1851.04 319.156   1
   1  11  16 6690.86 563.575   1
  -1 -11 -16 8231.67 543.665   1
   1  11  18 2581.29 383.059   1
  -1 -11 -18 2305.77 345.311   1
   1  11  19 206.408 311.624   1
  -1 -11 -19 317.457 290.168   1
   1  11  20-58.9698 315.083   1
  -1 -11 -20 106.501 290.473   1
   1  11  21 822.993 354.279   1
  -1 -11 -21 530.537 299.292   1
   1  11  22 1051.35 355.022   1
  -1 -11 -22 237.179 302.047   1
   1  11  23 288.948 348.106   1
  -1 -11 -23 470.447 306.117   1
   1  11  24 1167.68 361.169   1
  -1 -11 -24 1912.81 358.875   1
   1  11  25 307.782 309.269   1
  -1 -11 -25 509.763 295.116   1
   1  11  26 1041.01 300.619   1
  -1 -11 -26 1023.91 264.192   1
  -1  12  25 693.118 355.267   1
   1 -12 -25 884.836 317.362   1
  -1  12  23 688.977 344.326   1
   1 -12 -23-78.3635 293.454   1
  -1  12  21 234.246 270.916   1
   1 -12 -21 507.212 253.964   1
  -1  12  20 1117.16 319.742   1
   1 -12 -20 912.315 295.075   1
  -1  12  19 147.427 331.125   1
   1 -12 -19 295.601 297.942   1
  -1  12  18 1119.37 340.495   1
   1 -12 -18 1207.99 309.215   1
  -1  12  17 616.225 308.187   1
  -1  12  16 232.984 317.979   1
   1 -12 -16 318.083 292.700   1
  -1  12  15 201.769 272.538   1
   1 -12 -15 575.291 270.043   1
   1 -12 -14 6853.56 506.164   1
  -1  12  13 167.572 280.404   1
   1 -12 -13-25.2437 260.758   1
  -1  12  11 293.062 240.911   1
   1 -12 -11 313.036 211.304   1
  -1  12  10 181.025 252.644   1
   1 -12 -10-23.3659 207.449   1
  -1  12   9 774.647 256.391   1
   1 -12  -9 474.016 233.672   1
  -1  12   8 6557.30 480.931   1
   1 -12  -8 5982.48 450.316   1
  -1  12   7 1467.69 269.864   1
   1 -12  -7 935.382 238.486   1
  -1  12   5 369.124 229.309   1
   1 -12  -5 354.546 207.428   1
  -1  12   4 33140.2 1628.63   1
   1 -12  -4 32264.1 1613.92   1
   1  12  -3 569.119 85.1248   1
  -1 -12   3 671.094 77.9608   1
   1 -12  -3 418.388 170.402   1
  -1  12   2 8823.16 486.893   1
   1  12  -2 7835.11 420.519   1
  -1 -12   2 7383.49 413.074   1
   1 -12  -2 8294.23 472.092   1
   1  12  -1 288.831 128.030   1
  -1  12   1 275.986 153.456   1
   1 -12  -1 448.579 157.683   1
  -1 -12   1 96.0843 113.594   1
   1  12   0-153.467 147.535   1
  -1 -12   0-56.6447 121.713   1
   1  12   1 352.471 166.645   1
  -1 -12  -1 206.012 141.259   1
  -1  12  -1 41.0623 118.458   1
   1 -12   1 420.709 115.738   1
   1  12   2 7517.01 451.878   1
   1 -12   2 6922.20 379.392   1
  -1 -12  -2 7400.77 433.400   1
  -1  12  -2 7408.03 386.835   1
   1  12   3 629.079 196.000   1
  -1 -12  -3 624.865 166.293   1
  -1 -12  -4 32653.1 1641.10   1
   1  12   4 34148.2 1661.82   1
   1  12   5 62.2789 209.521   1
  -1 -12  -5-53.9194 180.920   1
   1  12   7 1595.79 269.272   1
  -1 -12  -7 1902.24 261.237   1
  -1 -12  -8 6740.73 466.111   1
   1  12   8 6842.31 488.892   1
   1  12   9 200.938 248.640   1
  -1 -12  -9 480.540 230.123   1
   1  12  10-77.9289 248.729   1
  -1 -12 -10 158.203 230.501   1
   1  12  11 53.4607 259.027   1
  -1 -12 -11 257.024 234.081   1
   1  12  13 447.680 288.685   1
  -1 -12 -13 245.807 243.955   1
  -1 -12 -14 6485.74 479.731   1
   1  12  15 490.206 323.599   1
  -1 -12 -15 742.872 281.603   1
   1  12  16 320.970 338.808   1
   1  12  17 1557.95 367.859   1
   1  12  18 1862.20 383.568   1
  -1 -12 -18 1458.59 329.541   1
   1  12  19 295.731 322.633   1
  -1 -12 -19-186.936 283.361   1
   1  12  20 914.707 347.959   1
  -1 -12 -20 1730.86 331.058   1
   1  12  21 322.713 338.516   1
  -1 -12 -21 714.724 299.422   1
   1  12  23 401.590 337.521   1
  -1 -12 -23 596.786 306.649   1
   1  12  25 442.014 338.425   1
  -1 -12 -25 402.925 312.975   1
   1 -13 -24 2090.58 348.783   1
  -1  13  24 1957.19 387.280   1
  -1  13  23 939.088 355.631   1
  -1  13  22 1069.23 363.061   1
  -1  13  21 497.041 315.476   1
   1 -13 -21 504.481 284.007   1
   1 -13 -20 617.164 273.015   1
  -1  13  18 1183.54 332.523   1
   1 -13 -18 1539.06 303.266   1
  -1  13  17 502.574 335.276   1
   1 -13 -17 403.894 289.147   1
  -1  13  16 470.692 316.135   1
   1 -13 -16 616.522 271.027   1
  -1  13  15 437.839 326.409   1
   1 -13 -15 584.690 288.307   1
  -1  13  14 2367.16 346.754   1
   1 -13 -14 2968.14 336.552   1
  -1  13  13 369.676 289.914   1
   1 -13 -13 465.684 262.521   1
  -1  13  12 3460.52 387.312   1
   1 -13 -12 2768.80 350.566   1
  -1  13  10 584.593 269.828   1
   1 -13 -10 701.095 261.250   1
  -1  13   9 1339.17 280.584   1
   1 -13  -9 1757.49 281.622   1
   1 -13  -8 4339.32 382.860   1
  -1  13   8 3677.49 374.548   1
  -1  13   7-214.480 229.509   1
   1 -13  -7 195.179 211.255   1
  -1  13   6 363.106 227.823   1
   1 -13  -6 351.761 206.169   1
  -1  13   5 2601.62 297.855   1
   1 -13  -5 2603.56 287.710   1
   1 -13  -4 2530.38 267.551   1
  -1  13   4 2886.72 291.615   1
  -1 -13   3 154.082 58.5133   1
   1 -13  -3-34.1643 180.939   1
  -1  13   3 337.652 207.042   1
   1  13  -3 134.317 64.6490   1
  -1 -13   2 285.305 102.263   1
   1 -13  -2 15.6272 171.918   1
  -1  13   2 154.977 173.617   1
   1  13  -2 247.574 118.848   1
   1  13  -1 22.6483 131.934   1
  -1 -13   1 71.5741 118.428   1
   1 -13  -1 42.6355 147.573   1
  -1  13   1 215.805 168.583   1
   1  13   0 2739.83 240.258   1
   1 -13   0 2652.77 223.403   1
  -1  13   0 2372.43 236.803   1
  -1 -13   0 2402.06 227.733   1
   1  13   1 109.289 169.249   1
  -1 -13  -1 13.9657 155.163   1
   1 -13   1 168.277 117.425   1
  -1  13  -1 108.316 128.717   1
  -1 -13  -2 276.483 169.921   1
   1 -13   2 251.143 97.0695   1
  -1  13  -2 220.853 103.445   1
   1  13   2 554.311 201.340   1
   1  13   3-132.449 195.929   1
  -1 -13  -3 100.160 172.426   1
   1  13   4 3504.60 309.529   1
  -1 -13  -4 2342.30 269.348   1
   1  13   6 320.869 234.020   1
  -1 -13  -6 200.171 190.880   1
   1  13   7-24.0166 244.972   1
  -1 -13  -7-146.853 205.564   1
  -1 -13  -8 4234.31 371.611   1
   1  13   8 4427.78 413.560   1
   1  13   9 1656.96 302.076   1
  -1 -13  -9 2068.46 281.042   1
   1  13  10 934.113 281.996   1
  -1 -13 -10 632.889 244.655   1
   1  13  12 3022.17 367.059   1
  -1 -13 -12 2891.71 332.862   1
   1  13  13 256.255 290.374   1
  -1 -13 -13 607.097 265.359   1
   1  13  14 2369.01 378.514   1
  -1 -13 -14 3029.54 360.399   1
   1  13  15-87.7562 287.434   1
  -1 -13 -15 339.490 266.409   1
   1  13  16 708.716 298.953   1
  -1 -13 -16 1350.99 274.594   1
   1  13  17 326.250 314.159   1
  -1 -13 -17 187.358 276.001   1
   1  13  18 1247.07 364.032   1
  -1 -13 -18 1607.55 331.478   1
  -1 -13 -19 106.990 293.158   1
   1  13  20 353.910 341.073   1
  -1 -13 -20 292.623 294.482   1
   1  13  21 672.542 351.910   1
  -1 -13 -21 368.843 286.403   1
   1  13  22 1010.68 351.798   1
   1  13  23-113.636 328.988   1
  -1 -13 -23 979.805 305.231   1
   1  13  24 1672.17 384.231   1
  -1 -13 -24 2385.66 366.969   1
   1 -14 -23 822.609 313.474   1
  -1  14  23 1099.90 364.435   1
   1 -14 -22-261.737 292.605   1
  -1  14  22 660.292 365.352   1
   1 -14 -21 608.926 274.010   1
  -1  14  21 87.2974 301.818   1
   1 -14 -20 1362.75 307.914   1
  -1  14  20 1118.54 350.292   1
  -1  14  19 801.094 352.396   1
   1 -14 -19 861.780 325.084   1
  -1  14  17 594.684 346.894   1
   1 -14 -17 325.832 290.871   1
  -1  14  16 237.407 264.264   1
   1 -14 -16 650.073 257.899   1
  -1  14  15 738.136 335.517   1
   1 -14 -15 565.747 286.696   1
   1 -14 -14 5257.08 463.855   1
  -1  14  14 5859.28 504.753   1
  -1  14  13 839.488 310.409   1
   1 -14 -13 632.889 267.532   1
   1 -14 -12 6410.17 474.491   1
  -1  14  12 5785.95 486.751   1
  -1  14  11 1900.91 322.885   1
   1 -14 -11 1858.15 294.993   1
  -1  14   9-159.242 262.890   1
   1 -14  -9 217.815 241.033   1
  -1  14   8 1823.43 302.443   1
   1 -14  -8 1545.57 267.321   1
  -1  14   7 1758.10 298.667   1
   1 -14  -7 2255.30 284.957   1
   1 -14  -6 7419.83 512.527   1
  -1  14   6 8209.05 528.837   1
   1 -14  -4 3848.54 324.154   1
  -1  14   4 3504.37 342.623   1
   1 -14  -3 3656.38 305.416   1
  -1  14   3 3465.20 321.755   1
   1  14  -2 2679.33 199.587   1
   1 -14  -2 3076.71 265.176   1
  -1 -14   2 2416.01 186.068   1
  -1  14   2 2917.58 278.212   1
  -1  14   1 811.167 197.310   1
   1 -14  -1 812.110 168.634   1
  -1 -14   0-26.0156 137.701   1
  -1  14   0-56.3159 150.811   1
   1  14   0 28.6849 152.552   1
   1 -14   0 192.730 148.163   1
  -1 -14  -1 1213.50 191.280   1
  -1  14  -1 931.738 152.540   1
   1 -14   1 843.910 146.164   1
   1  14   1 642.743 180.519   1
  -1  14  -2 2883.27 193.696   1
  -1 -14  -2 3114.47 268.307   1
   1 -14   2 2243.22 181.765   1
   1  14   2 2855.33 275.006   1
   1  14   3 3627.45 335.489   1
  -1 -14  -3 3515.81 303.591   1
  -1 -14  -4 4111.65 326.158   1
   1  14   4 3245.21 340.245   1
   1  14   5 271.538 219.521   1
  -1 -14  -5 261.146 202.580   1
  -1 -14  -6 7271.61 491.403   1
   1  14   6 7356.45 516.789   1
   1  14   7 2163.70 297.561   1
  -1 -14  -7 1456.74 265.754   1
   1  14   8 1367.52 286.086   1
  -1 -14  -8 2268.69 282.142   1
   1  14   9 79.9472 242.929   1
  -1 -14  -9-70.9946 213.627   1
   1  14  11 2216.12 358.773   1
  -1 -14 -11 2403.71 319.137   1
  -1 -14 -12 7474.73 502.040   1
   1  14  12 5889.21 508.224   1
   1  14  13 319.266 317.571   1
  -1 -14 -13 1016.56 293.727   1
  -1 -14 -14 5195.70 435.746   1
   1  14  14 5146.72 456.989   1
   1  14  15 355.733 321.555   1
  -1 -14 -15 294.386 271.925   1
   1  14  16 357.600 333.060   1
  -1 -14 -16 564.719 289.532   1
   1  14  17 358.237 294.372   1
  -1 -14 -17 726.929 285.454   1
   1  14  19 711.965 334.700   1
  -1 -14 -19 454.353 285.454   1
   1  14  20 1470.61 389.241   1
  -1 -14 -20 2047.47 347.170   1
   1  14  21 232.628 346.078   1
  -1 -14 -21 737.962 311.446   1
   1  14  22 200.402 353.260   1
  -1 -14 -22-129.905 292.243   1
   1  14  23 1067.89 366.842   1
  -1 -14 -23 716.556 320.543   1
   1 -15 -23 254.716 290.987   1
  -1  15  23 279.169 357.777   1
   1 -15 -22 2574.86 356.275   1
  -1  15  22 2365.52 404.635   1
   1 -15 -21 131.936 232.793   1
  -1  15  21 231.617 278.138   1
   1 -15 -20 1547.79 342.187   1
  -1  15  20 1466.60 380.270   1
   1 -15 -19 296.647 279.084   1
  -1  15  19 474.328 340.197   1
   1 -15 -18 2358.99 361.036   1
  -1  15  18 2509.41 400.421   1
  -1  15  16 1558.46 366.195   1
   1 -15 -16 1393.42 320.954   1
  -1  15  15 687.971 298.988   1
   1 -15 -15 436.091 271.911   1
  -1  15  13 1267.57 319.964   1
   1 -15 -13 644.502 256.011   1
  -1  15  12 29.1138 293.540   1
   1 -15 -12 1061.01 277.363   1
  -1  15  11 143.237 286.125   1
   1 -15 -11 104.365 239.438   1
  -1  15  10 7662.08 586.580   1
   1 -15 -10 8923.08 569.441   1
  -1  15   9 629.964 300.462   1
   1 -15  -9 447.868 254.907   1
   1 -15  -8 289.857 243.271   1
  -1  15   8 26.6449 259.675   1
   1 -15  -7 163.602 231.790   1
  -1  15   7 360.113 264.602   1
   1 -15  -6 14030.4 777.351   1
  -1  15   6 12725.5 790.717   1
   1 -15  -5-107.479 191.478   1
  -1  15   5 188.505 218.236   1
   1 -15  -3 1125.25 225.916   1
  -1  15   3 752.521 229.629   1
  -1  15   2 4600.34 349.907   1
   1  15  -2 3994.32 258.575   1
   1 -15  -2 4712.35 342.523   1
  -1 -15   2 3922.76 249.970   1
   1 -15  -1 454.635 174.497   1
  -1  15   1 563.740 193.956   1
   1  15   0 9344.77 504.866   1
   1 -15   0 8597.86 488.586   1
  -1 -15   0 8363.17 494.509   1
  -1  15   0 7682.21 495.832   1
  -1 -15  -1 469.954 176.883   1
   1 -15   1 533.245 134.428   1
  -1  15  -1 308.246 138.445   1
   1  15   1 327.718 182.283   1
   1 -15   2 3731.42 228.823   1
  -1 -15  -2 4296.19 327.196   1
  -1  15  -2 3592.10 232.313   1
   1  15   3 689.679 223.219   1
  -1 -15  -3 882.935 195.571   1
   1  15   5-212.989 226.592   1
  -1 -15  -5 213.328 213.028   1
  -1 -15  -6 13514.7 792.246   1
   1  15   6 14766.2 819.582   1
   1  15   7-232.620 237.131   1
  -1 -15  -7 185.272 226.238   1
   1  15   8 26.7493 247.029   1
  -1 -15  -8 191.711 217.814   1
   1  15   9 55.0543 249.384   1
  -1 -15  -9 197.312 224.190   1
  -1 -15 -10 10309.1 605.146   1
   1  15  10 7526.09 589.727   1
   1  15  11-28.7448 305.252   1
  -1 -15 -11 518.704 276.774   1
   1  15  12 1051.17 312.409   1
  -1 -15 -12 737.754 266.854   1
   1  15  13 1478.19 336.970   1
  -1 -15 -13 1253.55 307.060   1
   1  15  14 3280.66 404.937   1
  -1 -15 -14 2581.45 347.965   1
   1  15  15 929.421 341.864   1
  -1 -15 -15 865.116 303.016   1
   1  15  16 2102.99 341.728   1
  -1 -15 -16 1787.77 309.870   1
   1  15  18 2330.24 398.754   1
  -1 -15 -18 2690.81 375.835   1
   1  15  19 236.954 291.980   1
  -1 -15 -19 240.991 258.856   1
   1  15  20 1112.51 321.449   1
  -1 -15 -20 1301.36 279.335   1
   1  15  21 548.220 332.777   1
  -1 -15 -21 761.578 298.846   1
   1  15  22 1785.58 385.435   1
  -1 -15 -22 2375.81 346.310   1
   1  15  23-249.649 355.951   1
  -1 -15 -23-101.266 290.840   1
   1 -16 -22 180.394 245.624   1
  -1  16  22 395.370 313.167   1
   1 -16 -20 2163.04 352.776   1
  -1  16  20 2575.74 411.350   1
   1 -16 -18 190.892 285.256   1
  -1  16  18 59.8771 328.872   1
   1 -16 -17 54.7767 264.556   1
  -1  16  17 120.504 309.628   1
   1 -16 -16 440.037 253.553   1
  -1  16  16 1058.42 333.681   1
   1 -16 -15 688.214 305.380   1
  -1  16  15 363.278 334.165   1
   1 -16 -14 741.301 312.099   1
  -1  16  14 1479.87 364.020   1
   1 -16 -12 540.587 285.617   1
  -1  16  12 773.227 316.213   1
   1 -16 -11 426.938 270.213   1
  -1  16  11-29.3481 297.935   1
   1 -16 -10 5690.42 468.441   1
  -1  16  10 5886.35 493.116   1
   1 -16  -9-51.4891 252.976   1
  -1  16   9 367.167 285.868   1
   1 -16  -8 827.051 264.194   1
  -1  16   8 27.5390 263.723   1
   1 -16  -7 292.168 242.107   1
  -1  16   7 213.750 260.542   1
   1 -16  -6-117.326 222.699   1
  -1  16   6 77.2781 234.822   1
   1 -16  -5 134.579 230.031   1
  -1  16   5 172.841 250.611   1
   1 -16  -4 171.063 220.396   1
  -1  16   4 93.7105 238.389   1
   1 -16  -3 161.898 194.340   1
  -1  16   3-238.713 208.398   1
   1 -16  -2 275.848 191.576   1
   1  16  -2 134.344 110.055   1
  -1  16   2 279.520 203.807   1
   1 -16  -1-16.2844 162.206   1
  -1  16   1 178.421 187.983   1
  -1 -16   0 283.376 149.026   1
   1 -16   0 137.526 153.498   1
  -1  16   0-89.9061 159.110   1
   1  16   0 171.813 163.060   1
   1  16   1 108.214 185.224   1
   1 -16   1 344.700 126.410   1
  -1  16  -1 159.757 134.681   1
  -1 -16  -1 310.651 168.832   1
  -1  16  -2 164.875 77.6767   1
   1  16   2 200.298 205.987   1
  -1 -16  -2 145.848 179.753   1
   1  16   3-239.760 224.007   1
  -1 -16  -3 297.001 205.548   1
   1  16   4 233.287 228.174   1
  -1 -16  -4 610.563 206.689   1
   1  16   5 73.9673 231.215   1
  -1 -16  -5-177.324 209.130   1
   1  16   6 51.5561 239.756   1
  -1 -16  -6 417.418 233.084   1
   1  16   7 321.079 277.327   1
  -1 -16  -7 216.968 250.548   1
   1  16   8 275.967 276.030   1
  -1 -16  -8 397.894 254.109   1
   1  16   9 538.109 291.290   1
  -1 -16  -9 25.5087 254.992   1
  -1 -16 -10 5340.94 451.621   1
   1  16  10 4973.32 464.917   1
   1  16  11 793.561 317.360   1
  -1 -16 -11 688.900 280.501   1
   1  16  12 476.234 298.844   1
  -1 -16 -12 483.050 251.840   1
   1  16  14 1359.43 359.729   1
  -1 -16 -14 1278.54 317.585   1
   1  16  15 272.507 287.965   1
  -1 -16 -15 517.923 260.144   1
   1  16  16 1632.21 380.852   1
  -1 -16 -16 1311.07 319.478   1
   1  16  17-150.458 304.542   1
  -1 -16 -17 326.401 283.100   1
   1  16  18 417.932 313.266   1
  -1 -16 -18 216.547 247.935   1
   1  16  20 2095.81 394.323   1
  -1 -16 -20 2438.26 361.645   1
   1  16  22 56.0092 277.412   1
  -1 -16 -22 102.266 230.825   1
   1 -17 -21-364.928 294.185   1
  -1  17  21-257.344 350.012   1
   1 -17 -19 729.318 312.804   1
  -1  17  19 503.539 357.537   1
   1 -17 -17 248.614 282.545   1
  -1  17  17 60.5812 314.531   1
   1 -17 -16 1196.27 319.088   1
  -1  17  16 823.662 357.715   1
   1 -17 -15 1448.42 331.060   1
  -1  17  15 2354.87 386.890   1
   1 -17 -14 139.322 277.511   1
  -1  17  14-61.1960 315.259   1
   1 -17 -13 166.773 286.122   1
  -1  17  13 579.875 319.593   1
   1 -17 -11 356.581 268.158   1
  -1  17  11 661.937 306.897   1
   1 -17 -10 676.323 272.088   1
  -1  17  10 415.398 306.010   1
   1 -17  -9 53.1874 244.012   1
  -1  17   9 116.739 286.722   1
   1 -17  -7 353.948 247.483   1
  -1  17   7 332.980 269.241   1
  -1  17   6 6438.39 505.588   1
   1 -17  -6 7004.92 497.578   1
   1 -17  -5 827.899 245.657   1
  -1  17   5 489.102 254.756   1
   1 -17  -4 4069.96 371.584   1
  -1  17   4 4219.59 380.998   1
  -1  17   3 477.279 235.779   1
  -1  17   2 1689.27 264.025   1
  -1  17   1 1156.00 217.759   1
   1  17   1 976.841 218.650   1
   1  17   2 1466.71 255.515   1
  -1 -17  -4 3533.45 343.872   1
   1  17   4 3346.55 357.697   1
  -1 -17  -5 906.869 233.885   1
   1  17   5 255.799 251.449   1
  -1 -17  -6 6167.50 474.541   1
   1  17   6 6971.64 505.482   1
  -1 -17  -7-25.0416 246.047   1
   1  17   7 276.420 264.713   1
  -1 -17  -9-157.694 265.957   1
   1  17   9 174.548 285.779   1
  -1 -17 -10 401.277 248.670   1
   1  17  10 533.090 295.706   1
  -1 -17 -11 216.872 267.422   1
   1  17  11 420.218 287.744   1
  -1 -17 -13 633.345 286.639   1
   1  17  13 274.270 289.993   1
  -1 -17 -14 83.0334 286.602   1
   1  17  14-61.0509 333.020   1
  -1 -17 -15 1465.54 296.246   1
   1  17  15 1311.20 335.128   1
  -1 -17 -16 1487.18 332.614   1
   1  17  16 1275.62 358.774   1
  -1 -17 -17-82.2597 243.428   1
   1  17  17 210.861 292.614   1
  -1 -17 -19 589.055 284.659   1
   1  17  19 558.603 325.414   1
  -1 -17 -21-155.060 285.098   1
   1  17  21 141.768 357.782   1
  -1  18  20 203.042 356.773   1
  -1  18  18 3842.54 430.663   1
   1 -18 -18 82.0717 259.395   1
  -1  18  16 307.053 329.933   1
   1 -18 -16 279.942 276.093   1
  -1  18  15 278.375 316.336   1
   1 -18 -15 56.4074 263.750   1
  -1  18  14 900.726 331.443   1
   1 -18 -14 339.811 267.697   1
  -1  18  13 155.399 304.556   1
   1 -18 -13 169.994 264.961   1
  -1  18  12 867.836 321.954   1
   1 -18 -12 1553.78 320.813   1
  -1  18  10 61.0439 292.254   1
  -1  18   9 512.382 320.674   1
  -1  18   8 14556.4 875.200   1
  -1  18   7 86.7112 279.994   1
   1  18   8 14260.3 864.042   1
   1  18   9 59.7333 285.142   1
   1  18  10 454.495 292.554   1
   1  18  12 923.892 325.075   1
  -1 -18 -12 1400.72 295.862   1
   1  18  13 30.8721 313.389   1
  -1 -18 -13 393.218 294.632   1
   1  18  14 709.172 342.444   1
  -1 -18 -14 982.578 306.070   1
   1  18  15 276.336 318.194   1
  -1 -18 -15 279.514 258.385   1
   1  18  16-182.844 322.709   1
  -1 -18 -16 527.174 284.568   1
   1  18  18 3387.18 414.940   1
  -1 -18 -18 515.199 288.772   1
   1  18  20 774.437 373.855   1
   2   0 -27-198.145 287.249   1
  -2   0  27 553.022 300.189   1
   2   0 -25 390.060 273.760   1
  -2   0  25-183.469 272.441   1
   2   0 -24 27.4930 257.942   1
  -2   0  24 392.567 286.718   1
   2   0 -23 352.649 265.156   1
  -2   0  23 29.7371 272.108   1
   2   0 -22 1572.01 280.814   1
  -2   0  22 1109.92 295.164   1
   2   0 -21-52.1394 255.396   1
  -2   0  21-57.1183 270.242   1
   2   0 -20 2764.49 340.059   1
  -2   0  20 3116.80 379.819   1
   2   0 -18 6472.94 480.841   1
  -2   0  18 6907.21 495.764   1
   2   0 -17 45.7831 241.157   1
  -2   0  17-126.115 261.837   1
   2   0 -16 5205.93 405.752   1
  -2   0  16 4550.53 415.179   1
   2   0 -15-21.0290 210.560   1
   2   0 -14 6935.15 450.592   1
  -2   0  14 6272.78 454.968   1
  -2   0  13-20.7263 198.471   1
   2   0 -13-94.4566 186.629   1
   2   0 -12 14780.0 765.784   1
  -2   0  12 13223.4 767.923   1
  -2   0  11 18.1765 179.077   1
   2   0 -11 99.3368 156.215   1
   2   0 -10 45324.5 2197.26   1
  -2   0  10 45901.7 2205.54   1
   2   0  -9-14.0607 141.540   1
  -2   0   9-31.0073 136.225   1
  -2   0   8 1665.61 200.123   1
   2   0  -8 1321.23 178.202   1
  -2   0   7-153.061 152.913   1
   2   0  -7 23.2453 130.485   1
  -2   0   5 151.311 150.333   1
   2   0  -5 27.8075 137.143   1
  -2   0   4 938.867 169.324   1
   2   0  -4 1229.84 150.414   1
  -2   0   3-83.4010 115.000   1
   2   0  -3 6.94721 118.221   1
   2   0  -2 85984.8 3872.67   1
  -2   0   2 80421.9 3874.33   1
   2   0  -1 15.9879 118.989   1
  -2   0   1 227.523 126.642   1
   2   0   0 107860. 4862.87   1
  -2   0   0 101923. 4863.16   1
   2   0   1 86.6479 93.7630   1
  -2   0  -1-15.9995 90.8393   1
  -2   0  -2 83584.2 3995.80   1
   2   0   2 88581.7 3998.26   1
  -2   0  -3-13.1843 99.7404   1
   2   0   3 14.0054 110.447   1
  -2   0  -4 968.387 153.996   1
   2   0   4 968.730 165.064   1
   2   0   5 179.736 146.855   1
  -2   0  -5 52.3761 131.242   1
   2   0   7 49.2558 143.129   1
  -2   0  -7-44.4510 130.696   1
   2   0   8 993.997 174.887   1
  -2   0  -8 1418.47 167.661   1
   2   0   9 268.669 169.763   1
  -2   0  -9 27.2343 156.490   1
  -2   0 -10 45302.1 2137.72   1
   2   0  10 43328.8 2142.71   1
   2   0  11 123.094 179.451   1
  -2   0 -11-310.741 170.385   1
   2   0  12 13592.5 752.758   1
  -2   0 -12 13623.5 733.517   1
   2   0  13-222.350 186.040   1
  -2   0 -13 194.404 160.063   1
   2   0  15-23.0755 232.988   1
  -2   0 -15 268.565 205.101   1
   2   0  16 4684.89 419.070   1
   2   0  17 304.742 246.981   1
  -2   0 -17 235.044 206.141   1
  -2   0 -18 5615.10 419.636   1
   2   0  18 5434.94 442.875   1
   2   0  19 432.631 265.009   1
  -2   0 -19-23.4319 232.237   1
   2   0  20 2445.01 353.000   1
  -2   0 -20 2332.62 324.673   1
   2   0  21-113.847 271.768   1
  -2   0 -21 300.075 245.705   1
   2   0  22 1507.86 312.330   1
  -2   0 -22 1469.67 287.646   1
   2   0  23 88.7184 295.716   1
  -2   0 -23 557.322 289.944   1
   2   0  24 119.827 293.472   1
  -2   0 -24-189.397 275.944   1
   2   0  25 120.947 267.695   1
  -2   0 -25 300.131 262.194   1
   2   0  26-60.7350 305.070   1
  -2   0 -26 494.627 299.987   1
   2   0  27 30.3866 281.432   1
  -2   0 -27-27.5872 281.345   1
  -2   1  27 1249.66 321.133   1
   2  -1 -27 1171.48 310.429   1
   2   1 -27 804.662 335.809   1
  -2  -1  26 1113.30 333.550   1
  -2   1  26 1067.43 323.724   1
   2   1 -26 1253.22 322.449   1
   2  -1 -26 1334.55 296.696   1
  -2  -1  25 2552.24 374.769   1
  -2   1  25 2849.63 367.970   1
   2  -1 -25 2263.81 340.856   1
   2   1 -25 2363.86 352.171   1
  -2  -1  24 2035.06 356.901   1
  -2   1  24 2343.69 356.910   1
   2  -1 -24 2741.22 347.213   1
   2   1 -24 3321.21 367.889   1
  -2   1  23 1187.48 297.973   1
  -2  -1  23 1073.13 321.428   1
   2  -1 -23 704.563 271.256   1
   2   1 -23 1302.14 305.714   1
  -2   1  22 555.508 278.205   1
  -2  -1  22 495.766 308.616   1
   2  -1 -22 266.810 240.906   1
   2   1 -22 505.233 276.772   1
  -2  -1  21 3333.85 390.721   1
  -2   1  21 2150.51 350.859   1
   2  -1 -21 2795.88 333.736   1
   2   1 -21 2517.75 345.159   1
  -2  -1  20 5370.97 457.483   1
  -2   1  20 4650.89 442.475   1
   2   1 -20 5303.90 419.584   1
   2  -1 -20 4845.56 428.978   1
  -2  -1  19 749.808 266.576   1
  -2   1  19 1092.64 312.176   1
   2  -1 -19 1314.93 289.406   1
   2   1 -19 1002.08 259.340   1
  -2  -1  18-438.836 271.969   1
  -2   1  18 238.722 275.377   1
   2   1 -18-23.5173 240.491   1
  -2   1  17 8860.02 595.137   1
  -2  -1  17 9845.44 611.419   1
   2  -1 -17 8355.87 572.412   1
   2   1 -17 9646.66 585.215   1
  -2   1  16 4980.24 428.328   1
  -2  -1  16 5187.78 404.873   1
   2   1 -16 4741.02 382.247   1
   2  -1 -16 4650.49 407.158   1
  -2   1  15 3254.63 327.934   1
   2   1 -15 3547.76 322.712   1
   2  -1 -15 3572.45 317.601   1
  -2  -1  15 3675.96 339.549   1
   2  -1 -14 26806.8 1318.74   1
  -2   1  14 24363.1 1319.02   1
   2   1 -13 5846.24 405.088   1
   2  -1 -12 13253.1 787.240   1
   2   1 -12 15343.6 789.786   1
  -2  -1  12 15204.9 802.122   1
  -2   1  12 14695.0 806.488   1
   2  -1 -11 15141.2 817.483   1
   2   1 -11 15483.7 814.792   1
  -2  -1  11 15584.7 824.826   1
  -2   1  11 15532.9 837.386   1
   2  -1 -10 5095.21 362.900   1
   2   1 -10 4838.82 347.097   1
  -2   1  10 5135.36 375.508   1
  -2  -1  10 5572.52 359.942   1
  -2   1   9 1072.41 185.624   1
   2  -1  -9 1333.68 174.132   1
  -2  -1   9 1119.88 194.456   1
   2   1  -9 1114.67 178.063   1
  -2   1   8 16941.7 863.974   1
  -2  -1   8 16236.1 852.033   1
   2   1  -8 16010.5 841.353   1
   2  -1  -8 17249.3 854.492   1
  -2   1   7 22653.7 1136.26   1
   2  -1  -7 22876.8 1129.73   1
   2   1  -6 8378.13 446.713   1
  -2  -1   6 7467.25 450.830   1
  -2   1   6 7672.94 465.268   1
   2  -1  -6 8168.95 453.432   1
  -2   1   5 553.741 155.612   1
  -2  -1   5 390.480 143.895   1
   2   1  -5 660.239 132.626   1
   2  -1  -5 573.288 145.508   1
  -2  -1   4 871.955 152.272   1
  -2   1   4 783.750 179.717   1
   2  -1  -4 895.806 162.355   1
   2   1  -4 886.720 139.136   1
   2   1  -3 23027.8 1122.00   1
   2  -1  -3 23998.7 1131.71   1
  -2   1   3 23570.4 1133.67   1
  -2  -1   3 23352.0 1126.84   1
  -2  -1   2 2329.53 175.392   1
   2   1  -2 2275.24 171.277   1
   2  -1  -2 2479.06 187.799   1
  -2   1   2 2039.48 196.177   1
   2   1  -1 12735.8 649.485   1
   2  -1  -1 13404.3 653.637   1
  -2   1   1 14306.6 657.107   1
  -2  -1   1 12829.7 648.195   1
  -2  -1   0 16.1075 113.677   1
  -2   1   0-32.2506 109.502   1
   2   1   0 80.0122 106.899   1
   2  -1   0-169.373 107.031   1
   2   1   1 13878.0 639.872   1
   2  -1   1 11891.9 630.557   1
  -2  -1  -1 13421.0 639.026   1
  -2   1  -1 12543.8 630.055   1
  -2   1  -2 2072.02 168.442   1
   2  -1   2 2400.43 180.402   1
  -2  -1  -2 2787.55 188.695   1
   2   1   2 2213.81 195.414   1
  -2  -1  -3 20371.7 1037.00   1
  -2   1  -3 22305.8 1029.47   1
   2  -1   3 22156.9 1031.02   1
   2   1   3 20521.5 1042.01   1
   2   1   4 1114.35 163.738   1
   2  -1   4 783.995 141.845   1
  -2  -1  -4 929.186 153.947   1
  -2   1  -4 1038.61 138.713   1
   2   1   5 897.783 145.695   1
   2  -1   5 648.148 146.727   1
  -2   1  -5 479.789 130.660   1
  -2  -1  -5 499.450 120.020   1
   2  -1   6 8497.68 465.396   1
  -2   1  -6 8387.60 453.799   1
  -2  -1  -7 21888.5 1107.64   1
   2   1   7 22896.5 1118.65   1
  -2   1  -8 15513.7 783.025   1
  -2  -1  -8 14686.3 790.523   1
   2  -1   8 15068.1 791.043   1
   2   1   8 15998.5 804.409   1
   2  -1   9 1169.06 190.596   1
   2   1   9 1181.91 190.510   1
  -2   1  -9 1361.87 176.622   1
  -2  -1  -9 1146.04 172.534   1
   2  -1  10 5040.96 352.805   1
   2   1  10 5172.68 363.657   1
  -2  -1 -10 5316.98 354.303   1
  -2   1 -10 4734.75 334.722   1
  -2  -1 -11 15155.0 797.697   1
  -2   1 -11 14627.1 785.874   1
   2   1  11 15650.0 814.719   1
   2  -1  11 14437.2 795.823   1
  -2   1 -12 14135.1 780.272   1
  -2  -1 -12 15263.8 791.566   1
   2  -1  12 14920.9 800.785   1
   2   1  12 14640.4 809.023   1
  -2   1 -13 6040.24 401.431   1
   2  -1  13 5756.72 418.461   1
  -2  -1 -14 21903.9 1161.88   1
  -2   1 -14 21787.8 1153.53   1
   2   1  14 23871.6 1193.91   1
   2  -1  14 23441.6 1182.06   1
   2  -1  15 3671.11 352.640   1
   2   1  15 3925.69 351.157   1
  -2  -1 -15 3243.92 304.513   1
  -2   1 -15 3137.48 296.299   1
  -2  -1 -16 4786.65 358.610   1
  -2   1 -16 3768.99 334.771   1
   2  -1  16 4406.58 384.343   1
  -2   1 -17 7851.86 535.344   1
  -2  -1 -17 8874.54 555.366   1
   2   1  17 8659.88 584.705   1
   2  -1  17 9048.17 578.597   1
  -2   1 -18-44.4445 217.221   1
   2  -1  18 696.295 278.903   1
   2   1  18-26.6450 273.241   1
  -2   1 -19 580.648 250.355   1
  -2  -1 -19 991.403 269.705   1
   2   1  19 1232.52 315.714   1
   2  -1  19 1174.29 294.479   1
  -2  -1 -20 4419.57 386.622   1
   2   1  20 4459.69 415.338   1
  -2  -1 -21 3018.97 345.200   1
  -2   1 -21 3171.39 333.043   1
   2  -1  21 2175.10 332.137   1
   2   1  21 1631.16 337.895   1
  -2   1 -22 1033.77 279.129   1
  -2  -1 -22 308.864 272.187   1
   2  -1  22 57.8655 278.850   1
   2   1  22 669.577 307.604   1
  -2   1 -23 954.762 294.571   1
   2  -1  23 502.425 299.461   1
  -2  -1 -24 3104.55 380.574   1
  -2   1 -24 3115.80 362.754   1
   2  -1  24 2251.61 371.711   1
   2   1  24 3108.35 401.903   1
  -2   1 -25 2902.13 364.881   1
  -2  -1 -25 2200.25 344.939   1
   2   1  25 2076.48 363.460   1
   2  -1  25 2400.70 365.339   1
  -2   1 -26 1744.26 341.687   1
  -2  -1 -26 1359.89 312.044   1
   2  -1  26 1377.37 344.940   1
   2   1  26 1659.79 337.415   1
  -2  -1 -27 817.448 327.378   1
   2   1  27 451.796 329.955   1
  -2   2  29 117.917 284.539   1
   2  -2 -29 2816.34 387.201   1
  -2   2  28 1527.27 353.380   1
   2  -2 -28 2329.90 380.791   1
  -2   2  27 90.4652 307.716   1
   2  -2 -27-494.932 291.945   1
  -2   2  26 271.493 283.327   1
   2  -2 -26 549.460 289.874   1
   2   2 -26 203.042 298.538   1
  -2   2  25-90.2578 279.522   1
  -2  -2  25-153.995 294.036   1
   2   2 -25 285.437 278.844   1
   2  -2 -25-164.699 257.396   1
  -2   2  24 2992.05 384.216   1
   2  -2 -24 3523.51 368.276   1
  -2  -2  23 209.410 281.824   1
  -2   2  23 177.828 279.217   1
   2   2 -23 547.386 275.242   1
   2  -2 -23 432.879 255.735   1
  -2  -2  22 2134.72 333.444   1
  -2   2  22 2398.31 362.489   1
   2   2 -22 2077.46 322.532   1
   2  -2 -22 1706.92 313.954   1
  -2   2  21 3884.96 398.839   1
  -2  -2  21 2980.13 370.943   1
   2   2 -21 3254.10 354.131   1
   2  -2 -21 2618.68 355.162   1
  -2   2  20 706.107 307.652   1
   2  -2 -20 358.976 276.939   1
   2  -2 -19 2305.57 322.482   1
  -2  -2  19 2574.79 336.179   1
  -2   2  19 1876.97 338.137   1
   2   2 -19 2467.70 306.992   1
  -2  -2  18 7444.21 529.812   1
   2   2 -18 7904.43 518.948   1
  -2  -2  17 7836.83 524.465   1
  -2   2  17 6830.69 512.460   1
   2   2 -17 6611.81 490.104   1
   2  -2 -17 7137.91 502.241   1
  -2   2  16 10435.5 711.016   1
  -2  -2  16 12264.2 702.633   1
   2   2 -16 12352.4 694.909   1
   2  -2 -16 11950.1 709.942   1
   2  -2 -15 3650.77 321.599   1
  -2   2  15 3211.58 331.879   1
   2  -2 -14 315.755 223.251   1
  -2   2  14 231.030 239.626   1
   2   2 -14 340.810 191.089   1
  -2  -2  14 290.620 185.423   1
   2  -2 -13 16271.8 887.504   1
  -2  -2  13 17276.5 888.405   1
  -2   2  13 15516.8 891.658   1
   2  -2 -12 20248.4 1086.14   1
   2   2 -12 20851.4 1075.32   1
  -2  -2  12 22328.4 1091.10   1
  -2   2  12 20854.6 1107.41   1
   2   2 -11 183.315 159.782   1
   2  -2 -11-17.8694 152.049   1
  -2   2  11 19.6375 172.567   1
  -2  -2  10 15552.1 811.349   1
  -2   2  10 15710.5 835.299   1
   2  -2 -10 14644.6 816.866   1
   2   2 -10 15759.2 801.844   1
  -2   2   9 13430.4 729.370   1
  -2  -2   9 13509.2 707.280   1
   2   2  -9 13357.9 695.838   1
   2  -2  -9 12537.3 717.256   1
  -2   2   8 786.380 206.546   1
   2   2  -8 530.723 139.730   1
  -2  -2   8 530.502 163.317   1
   2  -2  -8 644.210 179.692   1
  -2   2   7 1693.61 230.461   1
   2  -2  -7 1858.36 218.147   1
   2  -2  -6 118.067 135.337   1
  -2   2   6 26.0442 149.569   1
  -2  -2   6-59.0785 133.352   1
   2   2  -6 126.766 123.882   1
  -2  -2   5 19396.3 929.483   1
   2   2  -5 18414.0 924.013   1
  -2  -2   4 3726.58 252.631   1
  -2   2   4 3771.57 277.579   1
   2   2  -4 4225.69 242.482   1
   2  -2  -4 3501.68 251.722   1
  -2  -2   3 11152.8 573.737   1
   2   2  -3 11238.7 571.878   1
   2  -2  -3 12006.2 590.731   1
  -2   2   3 11239.8 592.185   1
  -2  -2   2 5381.31 296.478   1
   2   2  -2 5376.43 296.129   1
   2  -2  -2 5460.14 316.202   1
  -2   2   2 5477.79 321.071   1
   2   2  -1 55828.0 2587.19   1
  -2  -2   1 54152.8 2586.95   1
  -2   2   1 53525.2 2595.33   1
   2  -2  -1 58412.7 2593.85   1
   2  -2   0 1008.11 128.074   1
  -2   2   0 851.951 133.649   1
  -2  -2   0 752.879 130.976   1
   2   2   0 545.277 131.454   1
   2   2   1 53770.2 2216.45   1
  -2  -2  -1 48556.7 2212.71   1
   2  -2   1 52668.7 2204.22   1
   2  -2   2 5263.74 283.573   1
  -2  -2  -2 5133.06 294.612   1
   2   2   2 4806.46 297.790   1
  -2   2  -2 5073.62 283.035   1
   2  -2   3 10100.3 530.434   1
  -2  -2  -3 9587.45 541.776   1
  -2   2  -3 10415.7 527.074   1
  -2   2  -4 3504.03 231.199   1
  -2  -2  -4 4522.08 272.000   1
   2  -2   4 3497.57 237.020   1
   2   2   4 4217.71 285.020   1
  -2   2  -5 18807.6 937.247   1
   2  -2   5 19779.1 941.647   1
  -2  -2  -6-11.4729 118.690   1
  -2   2  -6 74.3550 119.341   1
   2   2   6 229.022 133.553   1
   2  -2   6 309.504 119.604   1
  -2   2  -7 1728.43 174.881   1
  -2  -2  -7 2028.13 208.593   1
   2   2   7 1850.96 222.655   1
   2  -2   7 1729.14 187.873   1
  -2  -2  -8 598.026 166.690   1
   2   2   8 734.381 178.325   1
   2   2   9 12743.3 695.011   1
   2  -2   9 13102.7 668.430   1
  -2   2  -9 12183.3 654.637   1
  -2  -2  -9 12007.5 678.466   1
   2   2  10 14698.8 794.873   1
   2  -2  10 14886.3 781.146   1
  -2  -2 -10 14753.1 788.271   1
  -2   2 -10 14640.5 767.344   1
   2   2  11 19.1035 190.253   1
   2  -2  11-112.073 161.590   1
  -2  -2 -11 151.875 173.864   1
  -2   2 -11 14.1428 147.905   1
   2  -2  12 21094.5 1084.27   1
   2   2  12 19808.6 1095.26   1
  -2  -2 -12 20758.5 1081.86   1
  -2   2 -12 22546.8 1074.25   1
   2  -2  13 15159.6 805.120   1
   2   2  13 14388.3 820.596   1
  -2   2 -13 14572.8 780.809   1
  -2  -2 -13 14744.3 799.768   1
   2  -2  14 205.623 211.010   1
   2   2  14 158.053 186.569   1
  -2  -2 -14 255.331 171.048   1
  -2   2 -14 222.200 170.506   1
   2   2  15 2517.90 307.420   1
  -2  -2 -15 3180.16 293.513   1
  -2   2 -16 10811.9 643.444   1
   2  -2  16 12200.5 686.822   1
   2   2  16 11455.6 698.030   1
  -2  -2 -16 10539.2 652.151   1
  -2  -2 -17 6746.21 467.295   1
  -2   2 -17 6591.97 448.753   1
   2   2  17 5940.71 493.318   1
   2  -2  17 5811.73 460.592   1
  -2   2 -18 8362.12 522.404   1
   2  -2  18 7469.83 541.645   1
   2   2  19 1910.25 298.672   1
   2  -2  19 2078.07 317.862   1
  -2   2 -19 1610.29 287.602   1
  -2  -2 -19 2409.88 277.553   1
   2  -2  20 299.394 262.972   1
   2   2  20 254.497 292.894   1
  -2   2 -20 47.8482 233.158   1
  -2  -2 -20 73.8398 249.166   1
   2  -2  21 2717.75 346.606   1
   2   2  21 3801.46 403.767   1
  -2   2 -21 2814.78 347.190   1
  -2  -2 -21 3778.22 377.470   1
   2   2  22 2015.00 318.066   1
   2  -2  22 1500.82 304.547   1
  -2  -2 -22 1832.21 298.227   1
  -2   2 -22 2355.90 310.885   1
   2   2  23 886.300 326.849   1
   2  -2  23 1564.25 332.205   1
  -2  -2 -23 1240.62 322.624   1
  -2   2 -23 719.115 286.296   1
   2  -2  24 2677.19 379.534   1
   2   2  24 2803.67 377.344   1
  -2  -2 -24 2623.48 350.292   1
  -2   2 -24 3365.07 369.688   1
   2  -2  25 213.536 278.304   1
   2   2  25 509.037 295.989   1
  -2   2 -25-27.5918 262.096   1
  -2  -2 -25 324.289 292.366   1
   2   2  26 389.398 310.682   1
  -2   2 -26 168.306 292.461   1
  -2  -2 -26 594.729 311.596   1
   2   2  27 387.590 272.830   1
  -2  -2 -27 53.9636 263.014   1
   2   2  28 1772.73 359.933   1
  -2  -2 -28 1073.77 350.884   1
  -2  -2 -29 1251.33 305.592   1
  -2   3  29 116.421 282.660   1
   2  -3 -29 750.935 303.636   1
  -2   3  28 177.486 312.917   1
   2  -3 -28 595.799 323.322   1
  -2   3  26 1347.45 359.123   1
   2  -3 -26 1063.44 346.732   1
  -2   3  25 627.721 343.697   1
   2  -3 -25 27.2804 306.677   1
   2   3 -25 517.959 301.411   1
  -2   3  24 1310.74 341.959   1
  -2  -3  24 667.277 299.319   1
   2  -3 -24 761.496 318.948   1
   2   3 -24 992.077 307.963   1
  -2  -3  23 774.405 300.935   1
  -2   3  23 1153.72 350.903   1
   2  -3 -23 1186.60 326.822   1
   2   3 -23 27.6014 270.244   1
  -2  -3  22 378.130 273.175   1
  -2   3  22 263.774 311.359   1
   2   3 -22 401.687 249.270   1
   2  -3 -22 267.266 293.943   1
  -2  -3  21 1527.89 314.722   1
  -2   3  21 1503.57 352.460   1
   2   3 -21 2096.54 319.189   1
   2  -3 -20 284.166 268.120   1
   2   3 -20 548.031 256.699   1
  -2  -3  20 929.703 280.814   1
  -2   3  19 6678.08 476.531   1
  -2  -3  19 6399.94 475.771   1
   2  -3 -19 4972.15 435.556   1
   2   3 -19 6403.81 455.728   1
  -2   3  18 5750.04 488.842   1
  -2  -3  18 6189.54 465.866   1
   2  -3 -18 5768.48 462.207   1
   2   3 -18 6659.50 455.269   1
   2  -3 -17 48.1497 256.144   1
  -2   3  17 26.3773 279.960   1
   2   3 -17 196.519 210.395   1
  -2  -3  17 264.090 244.305   1
   2  -3 -16 372.757 222.452   1
  -2   3  16 332.456 227.706   1
   2   3 -16 435.342 228.360   1
  -2  -3  16 387.401 239.546   1
   2  -3 -15 291.994 219.628   1
   2   3 -15 313.014 207.802   1
  -2  -3  15 128.784 224.125   1
  -2   3  15 49.3475 255.675   1
  -2   3  14 14812.3 898.277   1
  -2  -3  14 16987.4 897.621   1
   2   3 -14 16926.5 880.852   1
   2  -3 -14 17236.3 905.483   1
   2  -3 -13 268.041 238.227   1
   2   3 -13-205.555 184.762   1
  -2  -3  13 18.8336 177.674   1
  -2   3  13-22.6452 230.947   1
  -2  -3  12 6349.13 423.208   1
   2   3 -12 6882.76 416.056   1
   2  -3 -11 2660.85 281.173   1
  -2  -3  11 3264.36 277.425   1
  -2   3  11 3056.94 302.296   1
  -2   3  10 7452.86 457.402   1
   2   3 -10 6987.94 403.766   1
   2  -3 -10 7191.43 441.659   1
   2   3  -9 572.470 133.477   1
  -2   3   9 607.730 190.398   1
   2  -3  -9 699.268 191.851   1
   2  -3  -8 16563.8 878.247   1
  -2   3   8 17280.1 893.038   1
  -2   3   7 197.843 178.338   1
   2  -3  -7 13.8520 162.332   1
  -2  -3   7-10.4064 131.820   1
   2   3  -7 161.971 117.638   1
   2   3  -6 10652.9 534.211   1
   2  -3  -6 10051.0 563.549   1
  -2   3   6 10012.0 579.735   1
  -2  -3   6 10092.0 539.983   1
   2  -3  -5-56.8196 162.085   1
   2   3  -5 171.251 114.724   1
  -2  -3   5 100.683 125.400   1
  -2   3   5 250.166 165.206   1
  -2  -3   4 10913.7 538.073   1
   2   3  -4 10262.4 531.772   1
   2   3  -3 184.744 101.346   1
   2  -3  -3 135.610 143.418   1
  -2  -3   3 256.997 109.767   1
  -2   3   3 386.209 175.974   1
  -2  -3   2 238033. 11045.1   1
   2  -3  -2 237520. 11059.3   1
  -2   3   2 239560. 11063.8   1
   2   3  -2 241091. 11045.5   1
   2  -3  -1 34409.9 1569.59   1
  -2  -3   1 32027.5 1559.44   1
  -2   3   1 34171.2 1574.07   1
   2   3  -1 32389.1 1560.54   1
   2  -3   0 185.717 117.220   1
  -2   3   0 31.4104 120.193   1
  -2  -3   0 6.05321 112.200   1
   2   3   0 143.395 124.916   1
   2   3   1 30074.4 1451.29   1
  -2   3  -1 29410.4 1437.09   1
   2  -3   1 33244.3 1438.02   1
  -2  -3  -1 28597.0 1446.45   1
   2   3   2 241971. 11053.9   1
  -2   3  -2 238620. 11030.1   1
   2  -3   2 235983. 11029.6   1
  -2  -3  -2 241131. 11047.6   1
   2   3   3 285.758 154.860   1
  -2   3  -3 173.863 86.4411   1
   2  -3   3 231.035 91.5989   1
  -2  -3  -3 228.991 141.925   1
  -2   3  -4 9242.62 475.689   1
   2  -3   4 9487.11 478.184   1
   2  -3   5 161.395 112.032   1
  -2  -3  -5 143.735 142.672   1
   2   3   5 111.076 166.987   1
  -2   3  -5 116.236 98.3552   1
   2  -3   6 9689.22 517.932   1
   2   3   6 10238.9 550.688   1
  -2  -3  -6 9596.47 539.221   1
  -2   3  -6 10426.0 516.162   1
   2  -3   7 144.542 120.599   1
   2   3   7 372.012 178.196   1
  -2   3  -7 121.527 93.0714   1
  -2  -3  -7 161.743 154.976   1
   2   3   8 16674.5 884.264   1
  -2  -3  -8 17094.1 877.104   1
   2   3   9 469.581 196.213   1
   2  -3   9 554.825 135.044   1
  -2   3  -9 728.674 139.305   1
  -2  -3  -9 804.319 184.609   1
   2  -3  10 6944.50 407.264   1
   2   3  10 6134.87 437.860   1
   2   3  11 3055.12 300.295   1
   2  -3  11 3251.64 266.988   1
  -2   3 -11 2745.31 243.391   1
  -2  -3 -11 3347.18 288.053   1
   2  -3  12 6726.49 411.807   1
  -2   3 -12 5706.12 382.354   1
   2   3  13 22.1871 231.654   1
   2  -3  13 199.353 167.065   1
  -2  -3 -13 213.393 208.973   1
  -2   3 -13 297.192 160.210   1
   2   3  14 16104.4 922.457   1
   2  -3  14 17199.8 909.386   1
  -2   3 -14 15739.4 872.444   1
  -2  -3 -14 18497.1 917.832   1
   2   3  15 396.094 249.010   1
   2  -3  15 450.401 216.441   1
  -2   3 -15 284.220 185.497   1
  -2  -3 -15 246.978 206.649   1
   2   3  16 811.805 253.609   1
   2  -3  16 744.850 235.823   1
  -2  -3 -16 829.515 228.853   1
  -2   3 -16 114.944 195.688   1
   2   3  17 400.537 280.216   1
   2  -3  17 166.006 242.801   1
  -2  -3 -17 426.922 251.444   1
  -2   3 -17 163.514 207.747   1
  -2   3 -18 6096.12 437.125   1
  -2  -3 -18 5257.42 445.448   1
   2   3  18 6274.79 492.627   1
   2  -3  18 6258.63 470.803   1
  -2  -3 -19 5302.95 420.022   1
  -2   3 -19 5823.21 430.341   1
   2   3  19 5844.34 454.887   1
   2  -3  19 4997.95 440.996   1
   2   3  20 541.335 310.853   1
   2  -3  20 322.332 261.044   1
  -2   3 -20 477.427 251.763   1
  -2  -3 -20 520.808 278.588   1
   2   3  21 1649.21 332.851   1
   2  -3  22 717.850 288.166   1
  -2   3 -22 207.426 244.641   1
   2   3  23 560.623 326.833   1
   2  -3  23 58.9447 284.536   1
  -2  -3 -23 550.846 288.782   1
  -2   3 -23 531.766 264.828   1
   2  -3  24 1144.09 315.555   1
   2   3  24 446.266 288.966   1
  -2  -3 -24 800.823 294.277   1
  -2   3 -24 953.077 294.077   1
  -2   3 -25 389.212 292.002   1
   2   3  26 594.476 276.874   1
  -2  -3 -26 965.903 281.615   1
   2   3  28-29.2062 286.111   1
  -2  -3 -28 53.0396 262.681   1
   2   3  29 28.7734 307.519   1
  -2  -3 -29 183.672 315.145   1
  -2   4  29 114.959 321.074   1
   2  -4 -29 657.878 328.096   1
  -2   4  28 175.187 308.379   1
   2  -4 -28 79.8755 295.710   1
  -2   4  27 1237.57 313.471   1
   2  -4 -27 912.386 300.020   1
  -2   4  26 2252.83 333.205   1
   2  -4 -26 1866.35 307.099   1
  -2   4  25 683.765 281.601   1
   2  -4 -25 759.989 252.819   1
  -2   4  24 1425.78 294.863   1
   2  -4 -24 786.266 267.055   1
   2   4 -24 1327.66 309.847   1
  -2   4  23 1005.19 296.012   1
  -2  -4  23 950.534 303.655   1
   2  -4 -23 1536.28 284.895   1
   2   4 -23 1381.65 313.447   1
  -2  -4  22 2419.76 333.814   1
   2   4 -22 1695.87 311.999   1
   2  -4 -22 1868.78 302.103   1
  -2   4  21 348.452 295.629   1
   2   4 -21 880.999 284.075   1
   2  -4 -21 1265.68 305.297   1
   2  -4 -20 521.189 290.332   1
   2   4 -20 549.277 236.709   1
  -2  -4  20 242.576 273.759   1
  -2   4  20 771.669 324.374   1
  -2   4  19 5841.06 497.741   1
   2   4 -19 6816.13 457.901   1
  -2  -4  19 6293.05 473.576   1
   2  -4 -19 5632.67 483.780   1
  -2   4  18 137.272 266.060   1
   2  -4 -18 300.730 257.032   1
   2   4 -18 295.807 232.211   1
  -2  -4  18-24.7266 247.723   1
   2   4 -17 929.588 240.561   1
  -2  -4  17 587.506 243.465   1
   2  -4 -16 11501.9 687.908   1
  -2   4  16 10282.6 698.471   1
  -2   4  15 14586.6 864.900   1
   2   4 -15 16463.5 846.103   1
  -2  -4  15 16307.9 859.804   1
   2  -4 -15 14287.9 847.678   1
  -2   4  14 1237.69 294.820   1
   2  -4 -14 949.896 267.836   1
   2   4 -14 1238.10 211.019   1
  -2  -4  14 1228.66 232.618   1
  -2   4  13 10786.4 700.517   1
  -2  -4  13 12681.3 676.479   1
   2  -4 -13 11599.7 691.784   1
   2   4 -13 12345.6 658.423   1
  -2   4  12 10825.4 664.491   1
  -2  -4  12 11753.1 634.524   1
   2  -4 -12 10784.7 658.266   1
   2   4 -12 11745.0 628.589   1
  -2  -4  11 3667.54 307.112   1
   2   4 -11 4462.75 304.884   1
  -2   4  10 10403.2 621.330   1
  -2  -4  10 11226.3 579.963   1
   2   4 -10 9981.10 563.518   1
   2  -4 -10 10606.7 613.322   1
   2  -4  -9 37579.6 1854.69   1
  -2   4   9 38535.2 1869.25   1
  -2   4   8 852.993 217.253   1
   2   4  -8 609.201 121.423   1
  -2  -4   8 447.561 134.338   1
   2  -4  -8 617.619 187.853   1
   2  -4  -7 161.009 178.278   1
   2   4  -7 375.246 110.451   1
  -2   4   7 257.464 189.767   1
   2   4  -6 27093.8 1273.15   1
   2  -4  -6 25712.8 1306.62   1
  -2  -4   6 26385.1 1275.48   1
  -2   4   6 26684.8 1316.56   1
   2  -4  -5 80857.1 3541.40   1
  -2  -4   5 82841.2 3508.32   1
  -2   4   5 74198.1 3542.38   1
  -2  -4   4 47155.1 2170.94   1
   2   4  -4 45385.5 2168.96   1
   2   4  -3 39772.9 1919.20   1
  -2  -4   3 38058.9 1919.33   1
  -2   4   3 42762.8 1953.96   1
   2  -4  -2 7793.61 435.447   1
  -2   4   2 7972.12 442.686   1
  -2  -4   2 8277.05 411.893   1
   2   4  -2 7793.17 409.926   1
   2  -4  -1 28664.0 1247.87   1
  -2   4   1 29030.2 1252.94   1
  -2  -4   1 26604.2 1234.79   1
   2  -4   0 12375.5 610.381   1
   2   4   0 12376.3 614.473   1
  -2  -4   0 11878.5 612.321   1
  -2   4   0 12529.4 615.250   1
   2   4   1 26264.0 1263.02   1
  -2   4  -1 25626.9 1245.77   1
  -2  -4  -1 24671.2 1257.33   1
   2  -4   1 27946.0 1244.93   1
   2   4   2 7482.58 420.959   1
  -2   4  -2 7501.99 386.003   1
  -2  -4  -2 7305.34 412.062   1
   2  -4   2 7609.54 382.707   1
   2  -4   3 42275.4 2036.53   1
  -2  -4  -3 43831.6 2065.93   1
   2   4   3 44864.7 2074.67   1
  -2   4  -3 44142.4 2036.11   1
   2  -4   4 47929.1 2238.82   1
  -2   4  -4 47863.2 2237.96   1
   2  -4   5 82931.6 3846.57   1
   2   4   5 83299.5 3890.02   1
  -2   4  -5 82364.2 3843.34   1
  -2  -4  -5 82447.1 3880.60   1
   2  -4   6 24553.7 1205.77   1
   2   4   6 26506.8 1256.92   1
  -2  -4  -6 26632.6 1250.35   1
  -2   4  -6 24508.7 1202.28   1
   2  -4   7 547.252 119.352   1
   2   4   7 519.200 148.366   1
  -2   4  -7 195.865 101.899   1
  -2  -4  -7 171.610 140.196   1
   2   4   8 594.221 186.217   1
   2  -4   8 559.776 135.071   1
  -2   4  -8 644.140 127.068   1
  -2  -4  -8 740.847 179.942   1
  -2  -4  -9 40292.1 1932.23   1
   2   4   9 39111.9 1939.33   1
   2  -4  10 9460.48 525.170   1
   2   4  10 9572.99 576.180   1
  -2   4 -10 8750.76 509.625   1
   2  -4  11 4214.99 295.640   1
  -2   4 -11 3996.52 276.101   1
   2   4  12 9650.78 615.637   1
   2  -4  12 11212.6 577.202   1
  -2   4 -12 8927.47 546.207   1
  -2  -4 -12 11228.9 606.427   1
   2   4  13 10355.6 656.711   1
   2  -4  13 11142.4 633.194   1
  -2  -4 -13 11579.0 652.628   1
  -2   4 -13 11720.4 616.767   1
   2  -4  14 1157.15 227.599   1
   2   4  14 1291.95 276.539   1
  -2   4 -14 1261.87 192.664   1
  -2  -4 -14 1656.78 247.766   1
  -2   4 -15 14606.4 803.347   1
   2  -4  15 16121.3 844.306   1
   2   4  15 15454.3 880.023   1
  -2  -4 -15 14376.9 836.206   1
   2   4  16 12105.7 727.331   1
  -2  -4 -16 10958.8 675.910   1
   2  -4  17 553.509 234.842   1
  -2   4 -17 341.255 212.413   1
   2  -4  18 485.407 251.128   1
   2   4  18 776.719 310.238   1
  -2   4 -18 490.306 211.270   1
  -2  -4 -18 329.722 270.362   1
  -2  -4 -19 5913.76 443.538   1
  -2   4 -19 6048.57 439.987   1
   2  -4  19 5739.69 457.884   1
   2   4  19 6042.38 476.400   1
   2  -4  20 371.502 263.037   1
   2   4  20-430.275 317.306   1
  -2   4 -20 284.364 221.758   1
  -2  -4 -20 524.369 279.863   1
   2  -4  21 331.136 255.251   1
  -2  -4 -21 482.981 268.242   1
  -2   4 -21 199.327 245.257   1
   2   4  22 1817.67 355.570   1
   2  -4  22 1056.21 300.151   1
  -2  -4 -22 2307.10 348.780   1
  -2   4 -22 2111.57 309.776   1
   2   4  23 1090.95 329.800   1
   2  -4  23 940.463 294.575   1
  -2  -4 -23 1022.56 300.199   1
  -2   4 -23 876.638 271.876   1
   2   4  24 1661.24 346.055   1
  -2  -4 -24 904.898 301.722   1
  -2   4 -24 1476.26 311.531   1
   2   4  25 1451.80 343.088   1
  -2  -4 -25 1097.42 312.167   1
   2   4  26 1239.11 334.518   1
  -2  -4 -26 1038.18 309.491   1
   2   4  27 1521.44 357.293   1
  -2  -4 -27 1450.49 332.500   1
   2   4  28 403.920 290.490   1
  -2  -4 -28-104.756 278.613   1
   2   4  29 538.828 320.282   1
  -2  -4 -29 335.962 327.798   1
  -2   5  29 84.9384 260.466   1
   2  -5 -29 699.982 267.800   1
  -2   5  27 933.219 317.289   1
   2  -5 -27 876.570 299.777   1
  -2   5  26 1088.02 331.928   1
   2  -5 -26 939.179 336.084   1
  -2   5  25 1064.01 344.966   1
   2  -5 -25 377.794 298.690   1
   2  -5 -23-53.8541 283.187   1
   2   5 -23 548.913 264.542   1
  -2   5  22 1086.78 310.878   1
   2  -5 -22 1363.32 309.718   1
   2  -5 -21 211.711 229.084   1
   2   5 -21 487.207 255.942   1
  -2   5  21 320.593 255.757   1
  -2  -5  21 553.826 271.047   1
  -2   5  20 10093.5 694.209   1
   2   5 -20 11687.3 676.182   1
  -2  -5  20 11345.7 679.350   1
   2  -5 -20 10200.0 677.974   1
  -2   5  19 1187.99 334.226   1
   2  -5 -19 1110.45 305.430   1
   2   5 -19 447.928 235.736   1
  -2  -5  19 354.907 238.449   1
  -2   5  18 6330.74 494.921   1
   2   5 -18 5423.19 425.922   1
  -2  -5  18 5807.88 449.587   1
   2  -5 -18 5424.14 456.841   1
  -2   5  17 298.852 246.021   1
   2  -5 -17 519.828 233.065   1
   2   5 -17 974.949 234.948   1
  -2  -5  17 615.577 244.077   1
  -2   5  16 5772.60 496.446   1
   2   5 -16 6539.35 443.232   1
  -2  -5  16 6090.95 448.786   1
   2  -5 -16 6316.48 481.342   1
  -2   5  15 385.411 262.066   1
   2  -5 -15 350.866 245.849   1
   2   5 -15 18.6392 193.045   1
  -2  -5  15-240.618 213.299   1
  -2   5  14 4200.98 424.364   1
   2   5 -14 5334.82 367.027   1
  -2  -5  14 5724.65 391.044   1
   2  -5 -14 5388.81 416.421   1
   2   5 -13 1573.26 200.831   1
  -2  -5  13 1204.63 204.060   1
   2  -5 -13 1084.64 208.071   1
  -2   5  12 343.579 235.460   1
   2  -5 -12 62.3163 204.695   1
   2   5 -12 87.0333 154.741   1
  -2  -5  12 78.8098 165.332   1
   2  -5 -11 3206.99 332.775   1
  -2  -5  11 4251.47 293.253   1
   2   5 -11 3684.80 269.445   1
  -2   5  11 3602.17 350.578   1
  -2   5  10 3601.49 327.671   1
   2   5 -10 3311.76 243.624   1
  -2  -5  10 3375.00 249.655   1
   2  -5 -10 3434.33 308.641   1
   2  -5  -9 176.874 173.753   1
  -2   5   9-195.097 188.974   1
   2   5  -8 24845.8 1220.01   1
   2  -5  -8 25728.1 1271.71   1
  -2   5   8 24509.9 1276.99   1
  -2  -5   8 25988.2 1230.94   1
   2  -5  -7 10711.4 646.290   1
  -2   5   7 12012.1 665.229   1
  -2  -5   7 12586.0 610.431   1
  -2  -5   6 3370.96 215.450   1
  -2   5   6 3673.71 285.280   1
   2   5  -6 3057.58 206.627   1
   2  -5  -6 3585.40 272.276   1
  -2  -5   5 3224.57 215.336   1
   2   5  -5 3464.48 210.171   1
   2  -5  -5 3564.89 252.324   1
  -2   5   5 3586.31 275.172   1
   2  -5  -4 9785.51 485.208   1
  -2  -5   4 8555.32 437.178   1
  -2   5   4 9543.47 497.976   1
  -2  -5   3 15188.9 708.735   1
   2   5  -3 13893.1 708.579   1
   2  -5  -2 367.825 133.199   1
  -2   5   2 359.331 158.688   1
  -2  -5   2 441.746 94.8097   1
   2   5  -2 547.959 103.374   1
   2   5  -1 17178.9 841.128   1
  -2  -5   1 17259.1 838.367   1
  -2   5   1 17265.5 853.182   1
   2  -5  -1 17416.4 850.880   1
  -2   5   0 30.2120 99.5467   1
   2  -5   0-20.8563 102.062   1
  -2  -5   0-35.2045 110.931   1
   2   5   0 69.1163 118.618   1
  -2   5  -1 19219.2 896.537   1
   2   5   1 18560.7 912.484   1
   2  -5   1 18138.0 891.262   1
  -2  -5  -1 18026.4 904.576   1
   2   5   2 391.618 139.975   1
   2  -5   2 299.114 91.1748   1
  -2   5  -2 486.820 90.3528   1
  -2  -5  -2 458.415 124.640   1
  -2   5  -3 14767.4 701.027   1
   2  -5   3 14303.2 702.994   1
   2   5   4 9391.65 508.418   1
  -2   5  -4 8408.31 439.127   1
  -2  -5  -4 9550.84 493.774   1
   2   5   5 4609.98 304.289   1
  -2  -5  -5 4268.65 285.277   1
  -2   5  -5 3613.91 211.854   1
   2  -5   5 3528.28 216.297   1
   2   5   6 3088.94 278.433   1
  -2   5  -6 3566.90 205.611   1
  -2  -5  -6 3290.16 265.181   1
   2  -5   6 3367.61 208.563   1
   2   5   7 11402.0 644.188   1
   2  -5   7 12233.0 591.423   1
  -2   5  -7 11437.2 587.594   1
  -2  -5  -7 11495.9 635.450   1
   2   5   8 27271.3 1286.81   1
   2  -5   8 25782.0 1218.94   1
  -2   5  -8 23547.9 1210.44   1
  -2  -5  -8 26182.5 1267.43   1
   2  -5   9-20.6631 119.615   1
   2   5   9 152.353 200.624   1
   2   5  10 3757.91 338.614   1
  -2  -5 -10 4086.77 325.148   1
   2   5  11 3205.35 329.872   1
   2  -5  11 3634.87 262.392   1
  -2   5 -11 3246.45 244.541   1
  -2  -5 -11 3628.26 315.132   1
   2  -5  12 30.2995 160.756   1
   2   5  12 44.9211 173.273   1
  -2  -5 -12 98.1869 160.121   1
  -2   5 -12-12.5945 135.541   1
   2   5  13 1217.11 260.373   1
   2  -5  13 1214.93 205.650   1
  -2  -5 -13 915.836 236.719   1
  -2   5 -13 922.447 165.941   1
   2   5  14 4899.51 448.229   1
  -2   5 -14 5588.25 369.106   1
   2  -5  14 5433.17 395.442   1
  -2  -5 -14 5822.46 430.517   1
   2  -5  15 196.211 207.769   1
   2   5  15 286.286 239.597   1
  -2   5 -15 101.434 179.038   1
  -2  -5 -15-21.4511 191.159   1
  -2   5 -16 5557.67 409.254   1
   2  -5  16 6320.35 433.871   1
   2   5  16 6333.75 496.962   1
  -2  -5 -16 6519.67 449.650   1
   2   5  17 467.552 283.597   1
  -2  -5 -17 810.060 246.910   1
  -2  -5 -18 5657.53 453.051   1
  -2   5 -18 5960.83 433.656   1
   2  -5  18 6353.30 466.134   1
   2   5  18 5829.21 486.436   1
   2  -5  19 498.941 258.181   1
   2   5  19 769.141 306.807   1
  -2   5 -19 514.619 236.396   1
  -2  -5 -19 392.892 268.998   1
  -2  -5 -20 10933.2 666.777   1
  -2   5 -20 10259.6 643.052   1
   2   5  20 9874.28 682.914   1
   2  -5  20 10247.1 665.837   1
   2   5  21 875.402 327.633   1
   2  -5  21 572.713 268.992   1
  -2  -5 -21 408.363 279.573   1
  -2   5 -21 885.618 256.653   1
   2   5  22 880.888 298.019   1
  -2  -5 -22 519.061 277.172   1
   2   5  23 412.368 321.582   1
  -2  -5 -23 157.162 290.035   1
  -2   5 -23 1038.49 280.264   1
   2   5  25 206.222 320.782   1
  -2  -5 -25 159.635 289.068   1
   2   5  26 409.653 301.449   1
  -2  -5 -26 871.583 317.420   1
   2   5  27 868.623 328.281   1
  -2  -5 -27 1122.15 322.512   1
   2   5  29 167.627 298.279   1
  -2  -5 -29 1196.33 326.103   1
  -2   6  28 284.574 313.409   1
   2  -6 -28 700.453 333.091   1
  -2   6  27 1788.56 369.629   1
   2  -6 -27 1681.55 351.141   1
  -2   6  26 408.118 345.191   1
   2  -6 -26 718.262 333.898   1
  -2   6  25 881.155 329.677   1
   2  -6 -25 107.273 312.452   1
  -2   6  24 29.4785 322.912   1
   2  -6 -24 780.634 322.651   1
  -2   6  23 6132.82 520.481   1
   2  -6 -23 5725.60 497.762   1
   2   6 -22 4355.93 417.254   1
   2  -6 -22 4895.12 442.713   1
  -2   6  22 4731.97 463.728   1
   2   6 -21 25.2059 240.739   1
  -2  -6  21 411.927 268.996   1
  -2   6  21 584.784 273.208   1
   2  -6 -21 716.908 281.086   1
   2   6 -20 1035.24 271.213   1
  -2  -6  20 942.972 284.904   1
  -2   6  19 1397.56 342.737   1
   2   6 -19 1693.83 266.961   1
  -2  -6  19 2166.60 306.481   1
   2  -6 -19 1327.99 315.603   1
  -2   6  18 2301.09 344.976   1
   2   6 -18 2078.74 271.577   1
  -2  -6  18 2190.93 292.337   1
   2  -6 -18 1383.33 317.135   1
  -2   6  17 110.153 242.999   1
   2  -6 -17 301.097 222.965   1
   2   6 -16 2209.91 259.757   1
  -2  -6  16 2508.83 287.032   1
  -2   6  15 26.1992 250.880   1
   2   6 -15 159.098 179.390   1
  -2  -6  15 270.093 217.039   1
   2  -6 -15-166.961 233.032   1
  -2   6  14 914.890 295.527   1
   2   6 -14 993.922 200.449   1
  -2  -6  14 605.002 201.689   1
   2  -6 -14 852.923 259.374   1
  -2   6  13 49.0665 206.456   1
   2  -6 -13 356.020 194.225   1
   2   6 -13 14.9009 162.289   1
  -2  -6  13 81.3892 175.659   1
   2  -6 -12 2843.79 303.316   1
   2   6 -12 2428.62 233.064   1
  -2  -6  12 2941.45 246.872   1
  -2   6  12 2334.13 311.999   1
  -2   6  11 270.674 229.075   1
   2  -6 -11 122.724 204.624   1
   2   6 -11 350.717 135.689   1
  -2  -6  11 747.517 153.964   1
   2  -6  -9 110.547 159.804   1
   2   6  -9 553.683 114.144   1
  -2  -6   9 571.315 125.791   1
  -2   6   9 325.158 190.504   1
  -2   6   8 4606.87 364.922   1
   2   6  -8 4657.20 273.902   1
  -2  -6   8 4616.09 275.535   1
   2  -6  -8 4263.25 342.586   1
   2   6  -7 3030.15 185.535   1
  -2   6   7 2445.07 265.975   1
   2  -6  -7 3149.54 260.141   1
  -2  -6   7 2423.74 187.729   1
  -2  -6   6 98151.9 4481.40   1
   2   6  -6 94929.9 4480.94   1
   2  -6  -6 99204.4 4536.55   1
  -2   6   6 93269.8 4541.44   1
  -2  -6   5 2696.64 181.422   1
   2  -6  -5 2728.80 241.055   1
   2   6  -5 3126.37 181.978   1
  -2   6   5 3149.18 255.229   1
  -2  -6   4 35380.2 1692.37   1
  -2   6   4 38147.8 1751.45   1
   2   6  -4 35789.8 1694.79   1
   2  -6  -4 36379.6 1738.71   1
  -2   6   3 6210.16 384.443   1
   2   6  -3 6163.00 332.028   1
  -2  -6   3 6355.54 336.040   1
   2  -6  -3 6932.73 383.932   1
  -2   6   2 11563.7 570.707   1
   2   6  -2 9977.03 524.420   1
   2  -6  -2 10483.7 556.983   1
  -2   6   1 380.009 122.542   1
   2   6  -1 286.236 93.4826   1
  -2  -6   1 432.501 102.667   1
   2  -6  -1 476.118 128.908   1
   2   6   0 24653.8 1155.43   1
   2  -6   0 24867.4 1149.90   1
  -2  -6   0 25185.3 1150.84   1
   2   6   1 214.192 116.368   1
  -2  -6  -1 484.408 118.328   1
  -2   6  -1 495.668 104.212   1
   2  -6   1 263.801 96.7228   1
  -2   6  -2 11275.1 557.349   1
   2   6   3 6478.51 388.483   1
  -2   6  -3 6778.94 330.386   1
  -2  -6  -3 6394.94 376.280   1
   2  -6   3 5968.22 327.691   1
  -2  -6  -4 37848.4 1780.53   1
   2  -6   4 36214.0 1728.33   1
   2   6   4 38344.9 1789.28   1
   2   6   5 3541.24 275.435   1
  -2   6  -5 3227.71 174.915   1
  -2  -6  -5 3405.03 261.090   1
   2  -6   5 2695.24 175.081   1
   2  -6   6 91165.2 4381.85   1
   2   6   6 96529.6 4451.70   1
  -2   6  -6 95538.7 4379.09   1
  -2  -6  -6 98839.6 4445.07   1
   2   6   7 2551.46 249.170   1
   2  -6   7 3086.22 179.580   1
  -2  -6  -7 3026.31 249.156   1
  -2   6  -7 2455.11 167.563   1
   2  -6   8 4757.93 239.093   1
   2   6   8 4076.42 303.664   1
  -2  -6  -9 526.481 174.670   1
  -2   6  -9 273.860 105.367   1
   2   6   9 417.259 192.550   1
   2  -6   9 695.213 119.482   1
   2  -6  10 10802.2 601.971   1
  -2   6 -10 11794.2 588.820   1
  -2  -6 -11 582.224 218.521   1
   2   6  11 354.388 252.237   1
   2   6  12 2197.39 278.910   1
  -2   6 -12 2853.98 211.145   1
   2  -6  12 2480.94 233.427   1
  -2  -6 -12 2537.54 266.616   1
   2   6  13 459.838 271.220   1
   2  -6  13 202.888 168.179   1
  -2  -6 -13 41.3797 218.663   1
  -2   6 -13 173.531 141.575   1
   2   6  14 1148.46 296.079   1
   2  -6  14 1025.56 201.806   1
  -2   6 -14 533.287 167.330   1
  -2  -6 -14 827.480 233.470   1
   2   6  15-107.402 274.719   1
  -2  -6 -15 239.888 219.168   1
  -2   6 -15-32.5103 170.703   1
   2  -6  16 1523.40 255.293   1
  -2   6 -16 1913.01 242.242   1
   2  -6  17 365.519 229.509   1
   2   6  17 278.302 283.322   1
  -2   6 -17 38.4046 201.142   1
  -2  -6 -17 401.681 251.567   1
   2   6  18 1615.07 344.928   1
   2  -6  18 1857.47 288.470   1
  -2   6 -18 2628.94 273.348   1
  -2  -6 -18 1793.62 306.826   1
   2   6  19 1406.17 328.091   1
   2  -6  19 1360.96 271.663   1
  -2  -6 -19 1890.50 307.147   1
  -2   6 -19 1381.17 248.431   1
   2  -6  20 1178.43 273.873   1
  -2   6 -20 1015.01 265.917   1
   2   6  21 1228.38 339.798   1
   2  -6  21 536.261 279.239   1
  -2  -6 -21 719.678 296.726   1
  -2   6 -21 705.576 253.825   1
  -2  -6 -22 3792.51 382.369   1
   2   6  22 4290.71 424.714   1
  -2  -6 -23 5524.52 487.809   1
   2   6  23 6005.30 517.938   1
  -2  -6 -24 264.236 233.291   1
   2   6  25 614.626 328.337   1
   2   6  26 841.021 311.623   1
  -2  -6 -26 602.132 279.697   1
   2   6  27 1918.89 367.776   1
  -2  -6 -27 1368.17 335.191   1
   2   6  28 421.514 305.599   1
  -2  -6 -28 280.706 304.584   1
  -2   7  28 196.423 342.044   1
   2  -7 -28 716.517 331.692   1
  -2   7  26 57.7544 315.961   1
   2  -7 -26 948.706 333.411   1
  -2   7  25 670.778 342.157   1
   2  -7 -25 159.776 320.910   1
  -2   7  24 381.467 341.494   1
   2  -7 -24 777.038 323.533   1
  -2   7  23 117.679 316.765   1
   2  -7 -23 321.867 294.122   1
  -2   7  22 1704.76 345.208   1
   2  -7 -22 1819.07 327.319   1
   2  -7 -21 2262.66 310.647   1
  -2   7  21 3312.48 359.687   1
  -2   7  20 4709.75 464.363   1
   2   7 -20 5978.99 440.655   1
   2  -7 -20 4851.55 444.768   1
  -2  -7  20 5853.58 448.474   1
  -2   7  19 1637.59 355.490   1
   2   7 -19 1462.02 269.497   1
  -2  -7  19 918.175 265.559   1
   2  -7 -19 734.434 314.935   1
   2  -7 -18 3053.07 364.767   1
  -2   7  18 3032.58 382.992   1
  -2   7  17 4713.67 427.319   1
   2   7 -17 5233.61 371.276   1
  -2  -7  17 5467.61 390.571   1
   2  -7 -16 2365.58 347.851   1
   2   7 -16 3324.20 290.802   1
  -2  -7  16 3364.94 302.665   1
  -2   7  16 2514.43 372.406   1
   2   7 -15 2614.17 253.294   1
  -2  -7  15 2229.39 252.009   1
  -2   7  14 518.929 290.166   1
   2  -7 -14 188.879 250.716   1
   2   7 -14 152.073 161.670   1
  -2  -7  14 181.281 181.680   1
  -2   7  13 6612.57 500.535   1
   2   7 -13 6770.91 408.975   1
  -2  -7  13 6968.14 420.083   1
   2  -7 -13 6316.90 468.745   1
   2  -7 -12 703.615 218.883   1
  -2  -7  12 690.333 169.351   1
   2   7 -12 723.751 151.188   1
  -2   7  12 557.631 236.281   1
   2  -7 -11 11906.2 688.943   1
  -2   7  11 12268.2 708.308   1
   2  -7 -10 1713.99 240.651   1
  -2   7  10 1334.33 222.413   1
  -2  -7  10 1892.19 171.813   1
   2   7 -10 1751.29 167.157   1
   2   7  -9 6716.02 350.029   1
  -2  -7   9 5968.56 355.405   1
  -2  -7   8 62033.2 2885.29   1
  -2   7   8 59515.7 2956.02   1
   2   7  -8 62274.2 2883.03   1
   2  -7  -8 61117.9 2950.36   1
  -2  -7   7 21121.0 973.700   1
  -2   7   7 19803.7 1055.59   1
   2  -7  -7 19017.0 1040.00   1
   2   7  -7 19998.3 971.813   1
  -2  -7   6 4235.88 231.243   1
   2  -7  -6 4276.96 319.547   1
   2   7  -6 4183.46 228.308   1
  -2  -7   5 545.898 83.4232   1
   2  -7  -5 646.758 149.549   1
  -2   7   5 839.481 175.274   1
   2   7  -5 645.060 86.3246   1
   2   7  -4 48541.2 2307.01   1
  -2   7   4 50702.2 2368.62   1
  -2  -7   4 50167.1 2306.84   1
   2  -7  -4 48440.3 2356.33   1
   2   7  -3 16445.3 755.681   1
  -2  -7   3 14917.9 750.373   1
   2  -7  -3 15192.8 794.823   1
  -2   7   3 15319.5 803.301   1
  -2  -7   2 121.252 80.4502   1
  -2  -7   1 19791.5 974.778   1
   2   7  -1 20282.9 980.383   1
  -2   7   1 20416.3 997.215   1
  -2   7   0 146.827 116.768   1
   2   7   0-56.7323 106.132   1
   2  -7   0-25.1766 105.003   1
   2   7   1 20144.7 1004.50   1
   2  -7   1 20422.9 981.558   1
  -2  -7  -1 20371.5 998.066   1
  -2   7  -1 20317.2 985.784   1
   2   7   2 325.770 136.017   1
  -2  -7  -2 108.834 122.234   1
   2  -7   2 188.834 79.3471   1
  -2  -7  -3 15927.6 793.601   1
  -2   7  -3 15670.0 742.108   1
   2   7   3 16310.4 802.947   1
   2  -7   3 14759.1 739.897   1
   2   7   4 51853.8 2475.69   1
   2  -7   4 52551.0 2408.83   1
  -2   7  -4 50797.4 2407.82   1
  -2  -7  -4 52770.0 2468.04   1
   2  -7   5 646.574 73.3239   1
   2   7   5 906.595 189.838   1
  -2  -7  -5 549.292 165.304   1
  -2   7  -5 546.790 67.4435   1
  -2  -7  -6 4400.50 309.611   1
  -2   7  -6 4064.52 220.586   1
   2   7   6 4459.50 324.042   1
   2  -7   6 4301.98 224.190   1
  -2   7  -7 19887.8 949.029   1
   2   7   7 19708.4 1039.90   1
   2  -7   7 20207.0 952.296   1
   2  -7   8 62299.4 2921.04   1
   2   7   8 64964.6 3010.12   1
  -2   7  -8 62426.6 2917.02   1
  -2  -7  -8 62305.0 2990.16   1
   2  -7   9 5266.77 284.265   1
  -2   7  -9 4272.75 263.891   1
   2  -7  10 1927.60 172.392   1
  -2  -7 -10 1475.53 240.176   1
  -2   7 -10 1953.87 157.016   1
   2   7  10 1967.70 262.654   1
   2   7  11 12435.4 694.126   1
   2  -7  11 11534.9 604.281   1
  -2  -7 -11 13314.1 679.055   1
   2   7  12 1092.89 258.360   1
  -2   7 -12 687.362 141.882   1
  -2  -7 -12 1280.75 233.525   1
  -2   7 -13 6747.12 402.764   1
   2   7  13 6290.30 503.156   1
   2  -7  13 6863.00 420.616   1
  -2  -7 -13 7035.47 473.672   1
   2  -7  14 488.583 187.472   1
   2   7  14 473.327 259.983   1
  -2   7 -14 181.134 156.782   1
  -2  -7 -14-108.364 208.409   1
   2  -7  15 2517.16 267.629   1
  -2   7 -15 2604.01 250.269   1
   2  -7  16 2596.54 289.688   1
  -2   7 -16 3097.56 279.669   1
  -2  -7 -16 3306.62 329.038   1
  -2  -7 -17 4857.80 414.434   1
  -2   7 -17 4511.07 343.437   1
   2  -7  17 4201.53 364.572   1
   2   7  17 4791.57 452.940   1
   2  -7  18 3059.93 311.622   1
   2   7  18 2999.30 359.171   1
  -2  -7 -18 2388.19 311.711   1
  -2   7 -18 2438.73 281.670   1
   2  -7  19 1008.27 266.283   1
   2   7  19 1301.18 336.944   1
  -2  -7 -19 1303.33 311.638   1
  -2   7 -19 1063.41 247.508   1
   2   7  20 5743.73 488.165   1
  -2   7 -20 6086.53 413.781   1
  -2  -7 -20 5559.00 445.487   1
  -2  -7 -21 4587.89 390.766   1
   2   7  21 3372.55 402.134   1
   2   7  22 1762.99 370.282   1
  -2  -7 -22 1870.72 344.785   1
   2   7  23-29.3771 287.977   1
  -2  -7 -23 446.150 275.333   1
   2   7  24 498.186 323.965   1
  -2  -7 -24 420.728 298.391   1
   2   7  25 552.248 330.351   1
  -2  -7 -25 367.381 297.147   1
   2   7  26 229.911 283.233   1
  -2  -7 -26 155.603 253.491   1
   2   7  28 277.091 254.670   1
  -2  -7 -28 377.351 262.882   1
   2  -8 -27 564.171 320.259   1
  -2   8  26-57.1775 312.022   1
   2  -8 -26 417.446 313.450   1
  -2   8  25 86.8278 315.940   1
   2  -8 -25 369.864 312.702   1
  -2   8  24 700.397 312.576   1
   2  -8 -24 612.948 303.164   1
  -2   8  23 293.234 284.890   1
   2  -8 -23-26.7342 253.776   1
  -2   8  21 352.440 305.642   1
   2  -8 -21-240.043 280.974   1
   2  -8 -20 718.722 312.261   1
  -2   8  20 350.280 326.518   1
  -2   8  18 10556.2 682.147   1
   2   8 -18 10102.1 629.433   1
   2  -8 -18 10185.6 665.729   1
  -2  -8  18 12314.2 659.561   1
   2  -8 -17 720.246 291.975   1
  -2   8  17 536.362 312.853   1
   2   8 -17 675.013 192.474   1
  -2  -8  17 79.0454 189.890   1
   2  -8 -16 2425.43 304.650   1
  -2   8  16 1830.14 317.852   1
   2   8 -16 2211.19 244.915   1
  -2  -8  16 2287.87 252.427   1
  -2   8  15-27.1495 293.593   1
   2  -8 -15 444.928 283.955   1
   2   8 -15 213.562 166.567   1
  -2  -8  15 33.0502 168.241   1
   2  -8 -14 361.609 210.880   1
   2   8 -14 206.920 147.491   1
  -2   8  14 370.734 224.118   1
  -2  -8  14 451.278 181.275   1
   2  -8 -13-140.473 245.053   1
   2   8 -13 310.017 141.321   1
  -2  -8  13 347.903 159.814   1
  -2   8  13 128.601 261.146   1
   2  -8 -12 6340.79 476.462   1
  -2   8  12 6419.21 493.855   1
   2  -8 -11 1483.62 286.209   1
  -2   8  11 1199.48 293.654   1
  -2  -8  11 2028.25 177.701   1
   2   8 -11 1775.36 170.310   1
  -2   8  10 2850.20 337.825   1
   2  -8 -10 3158.38 321.712   1
   2   8 -10 3281.41 212.433   1
  -2  -8  10 3066.50 213.986   1
  -2   8   9 153.527 214.244   1
   2   8  -9 312.372 92.9220   1
  -2  -8   9 467.255 100.936   1
   2  -8  -9 199.561 195.596   1
   2   8  -8 7762.00 398.809   1
  -2  -8   8 7714.50 398.630   1
  -2   8   8 8346.20 507.527   1
   2  -8  -8 7839.43 492.123   1
   2   8  -7 6319.12 340.685   1
   2  -8  -7 6875.31 437.153   1
  -2   8   7 6219.00 442.858   1
  -2  -8   7 7149.26 342.840   1
   2  -8  -6 9057.34 565.138   1
   2   8  -6 10162.0 489.710   1
  -2  -8   6 10129.1 489.132   1
  -2   8   6 9674.64 585.167   1
   2   8  -5 551.149 77.3601   1
  -2   8   5 719.049 188.820   1
  -2  -8   5 380.058 67.5310   1
   2  -8  -5 341.475 180.955   1
  -2   8   4 2887.43 271.165   1
  -2  -8   4 3494.55 193.732   1
   2   8  -4 3392.75 197.919   1
   2  -8  -4 3187.25 265.544   1
   2   8  -3 1105.47 112.687   1
   2  -8  -3 866.721 160.565   1
  -2  -8   3 1020.95 101.376   1
   2  -8  -2 3555.12 253.072   1
  -2  -8   2 3490.00 206.654   1
  -2   8   2 2966.99 251.402   1
   2   8  -2 2990.41 213.673   1
   2   8  -1 3764.75 249.795   1
  -2  -8   1 4300.95 250.725   1
   2  -8   0 2187.64 174.630   1
  -2  -8   0 2084.62 174.244   1
  -2   8   0 2122.10 176.875   1
   2   8   0 2188.36 187.792   1
   2  -8   1 4190.67 255.426   1
  -2   8  -1 4290.75 259.931   1
   2   8   2 3183.68 241.318   1
  -2  -8  -2 3279.96 231.823   1
   2  -8   2 2729.93 192.844   1
  -2   8  -2 3334.38 197.904   1
   2   8   3 1112.51 175.266   1
  -2   8  -3 914.219 92.4876   1
   2  -8   3 705.741 89.6578   1
   2   8   4 3206.21 269.590   1
   2  -8   4 3300.61 172.092   1
  -2  -8  -4 2772.12 251.149   1
  -2   8  -4 3098.31 172.735   1
  -2  -8  -5 273.762 150.669   1
   2   8   5 438.216 170.855   1
   2   8   6 9406.52 558.897   1
  -2  -8  -7 7047.56 445.539   1
   2   8   7 7440.92 470.256   1
   2  -8   8 6991.40 352.723   1
   2   8   8 7740.32 476.203   1
  -2  -8  -8 8213.77 465.811   1
  -2   8  -8 6877.37 348.675   1
   2   8   9 108.032 207.919   1
   2  -8   9 262.787 77.8762   1
  -2   8  -9 364.250 74.9972   1
  -2  -8  -9 170.425 178.070   1
   2   8  10 4002.00 357.700   1
  -2   8 -10 3163.45 212.166   1
   2  -8  10 3673.58 220.921   1
  -2  -8 -10 3759.48 319.943   1
   2   8  11 1671.14 274.108   1
  -2   8 -11 1931.28 154.427   1
   2  -8  11 1593.61 166.219   1
  -2  -8 -11 1391.51 240.549   1
   2   8  12 5959.83 512.491   1
  -2   8 -12 7102.19 385.798   1
   2  -8  12 7217.70 394.419   1
  -2  -8 -12 5911.53 469.729   1
   2   8  13 495.717 239.883   1
  -2  -8 -13 236.520 199.766   1
   2  -8  14 578.540 166.021   1
  -2  -8 -14 154.406 234.678   1
  -2   8 -14 484.131 143.119   1
   2   8  15 550.172 310.158   1
   2  -8  15-31.6185 168.687   1
  -2  -8 -15 832.931 266.339   1
  -2   8 -15-71.2150 149.115   1
   2  -8  16 2286.48 254.762   1
   2   8  16 2495.29 321.951   1
  -2   8 -16 2391.86 237.459   1
  -2  -8 -16 1785.17 270.906   1
   2  -8  17 477.343 199.356   1
   2   8  17 712.278 316.031   1
  -2   8 -17 695.478 186.245   1
  -2  -8 -17 316.828 262.899   1
  -2  -8 -18 11030.0 688.362   1
  -2   8 -18 10887.1 643.099   1
   2   8  18 10566.4 713.162   1
   2  -8  18 11942.2 666.190   1
  -2   8 -19 407.189 205.256   1
   2   8  20 673.437 328.289   1
  -2  -8 -20 486.561 291.654   1
   2   8  21 234.799 322.780   1
  -2  -8 -21 466.924 303.162   1
  -2  -8 -22 3678.14 358.262   1
   2   8  22 3844.01 387.134   1
   2   8  23 234.264 323.223   1
  -2  -8 -23 235.458 293.853   1
   2   8  24 786.689 334.065   1
  -2  -8 -24 289.455 291.229   1
   2   8  25 547.873 277.438   1
  -2  -8 -25 234.309 257.746   1
   2   8  26 341.309 328.024   1
  -2  -8 -26-25.6753 296.123   1
  -2  -8 -27 227.349 273.918   1
  -2   9  27 55.5578 278.318   1
   2  -9 -27 354.253 275.609   1
  -2   9  25 2008.44 332.080   1
   2  -9 -25 2331.00 319.998   1
  -2   9  23 146.055 292.621   1
   2  -9 -23 239.696 271.064   1
  -2   9  22-205.335 324.313   1
   2  -9 -22 186.890 294.532   1
  -2   9  21 2292.68 404.942   1
   2  -9 -21 2782.04 374.840   1
  -2   9  20 322.798 319.297   1
   2  -9 -20 506.307 292.674   1
  -2   9  19 29.1467 269.955   1
   2  -9 -19-106.314 261.102   1
  -2   9  18 1875.94 375.877   1
   2   9 -18 1318.24 225.651   1
   2  -9 -18 1185.70 334.305   1
   2  -9 -17 781.022 252.548   1
   2   9 -17 1211.10 213.475   1
  -2   9  17 1369.47 299.176   1
  -2  -9  17 1469.38 220.090   1
   2  -9 -16-25.6149 267.265   1
   2   9 -16 274.702 168.426   1
  -2  -9  16-16.4519 167.851   1
  -2   9  16 112.450 301.157   1
   2   9 -15 5901.65 372.129   1
   2  -9 -15 5556.76 442.685   1
  -2  -9  15 6631.54 380.689   1
  -2   9  15 5022.86 453.702   1
   2   9 -14 7197.81 402.901   1
  -2  -9  14 6503.20 407.557   1
   2   9 -13 5593.03 316.852   1
  -2   9  13 4735.66 438.125   1
  -2  -9  13 4650.75 318.613   1
   2  -9 -13 5196.98 422.290   1
   2  -9 -12 418.274 243.330   1
   2   9 -12 751.756 127.599   1
  -2  -9  12 954.330 137.209   1
  -2   9  12 766.211 271.481   1
  -2   9  11 1752.21 295.859   1
   2   9 -11 1881.37 156.431   1
   2  -9 -11 1998.99 284.025   1
  -2  -9  11 2094.21 160.167   1
  -2   9  10 6767.72 505.535   1
   2   9 -10 7395.22 382.548   1
  -2  -9  10 7411.79 383.724   1
   2  -9 -10 8017.11 506.850   1
  -2  -9   9 1228.02 100.827   1
   2  -9  -9 1386.93 253.547   1
   2   9  -9 1162.81 101.068   1
  -2  -9   8 16237.7 712.336   1
   2   9  -8 13848.8 710.484   1
   2  -9  -7 38181.2 1844.09   1
  -2   9   7 36663.2 1851.74   1
   2  -9  -6 1319.18 223.497   1
   2   9  -6 1491.27 92.8768   1
   2   9  -5 11195.5 521.071   1
   2  -9  -5 9319.89 600.143   1
  -2   9   5 10044.8 616.681   1
  -2  -9   5 10707.4 516.246   1
   2  -9  -4 20774.3 1063.89   1
   2   9  -4 19849.3 994.080   1
  -2  -9   4 21953.4 993.492   1
   2   9  -3 25237.1 1178.06   1
  -2  -9   3 24482.7 1173.12   1
   2  -9  -3 24092.7 1222.51   1
  -2   9   3 24268.1 1232.63   1
   2  -9  -2 30573.7 1445.23   1
  -2   9   2 29351.6 1452.20   1
   2   9  -2 28596.3 1414.46   1
  -2  -9   2 30073.0 1411.16   1
   2   9  -1 3976.98 266.445   1
  -2  -9   1 4465.46 263.994   1
   2  -9   0-198.477 119.179   1
  -2   9   0-108.537 121.528   1
   2  -9   1 4416.55 267.307   1
   2   9   1 4829.18 296.300   1
  -2   9  -1 4390.34 269.543   1
  -2   9  -2 30590.9 1420.11   1
  -2  -9  -2 29732.4 1454.20   1
   2   9   2 28628.7 1457.62   1
   2  -9   2 29774.1 1415.43   1
  -2   9  -3 25200.8 1159.43   1
  -2  -9  -3 25637.1 1214.99   1
   2  -9   3 23388.6 1156.30   1
   2  -9   4 20329.2 951.242   1
  -2   9  -4 19869.1 950.953   1
   2   9   4 22589.9 1049.72   1
   2   9   5 10205.4 596.105   1
  -2  -9  -5 10189.5 576.969   1
   2   9   6 1809.82 235.774   1
   2   9   7 39695.2 1906.19   1
  -2  -9  -7 37608.4 1883.89   1
   2   9   9 941.133 226.211   1
  -2  -9  -9 955.422 213.373   1
  -2  -9 -10 8013.73 450.656   1
   2  -9  10 5501.89 280.875   1
   2   9  10 7211.16 467.714   1
   2   9  11 1640.56 308.119   1
  -2   9 -11 1738.45 131.207   1
   2  -9  11 1665.48 137.051   1
  -2  -9 -12 555.369 198.935   1
   2   9  12 570.253 245.185   1
   2  -9  12 575.379 115.922   1
  -2   9 -12 562.804 109.989   1
  -2  -9 -13 4560.27 392.090   1
  -2   9 -13 5029.05 297.542   1
   2  -9  13 4875.02 304.991   1
   2   9  13 4724.42 432.160   1
  -2  -9 -15 5140.85 420.540   1
  -2   9 -15 4914.52 339.756   1
   2  -9  15 5034.64 349.503   1
   2   9  15 6251.19 486.265   1
  -2  -9 -16 339.792 193.907   1
   2   9  16-170.325 221.968   1
  -2   9 -16 70.1406 156.170   1
   2  -9  16 92.4915 165.555   1
  -2  -9 -17 1387.64 301.560   1
  -2   9 -17 1633.45 207.643   1
   2  -9  17 1308.59 227.038   1
  -2  -9 -18 1162.09 306.870   1
   2   9  18 1451.13 362.967   1
  -2  -9 -19 51.1539 257.520   1
   2   9  19 204.717 280.890   1
  -2  -9 -20 103.202 236.742   1
   2   9  20-322.936 277.818   1
  -2  -9 -21 1012.80 311.201   1
   2   9  21 1527.84 371.325   1
  -2  -9 -22-288.129 291.495   1
   2   9  22 381.162 323.452   1
  -2  -9 -23 104.872 226.375   1
   2   9  23-350.618 264.665   1
  -2  -9 -25 2631.04 381.941   1
   2   9  25 2687.02 402.146   1
   2   9  27 358.092 314.187   1
  -2  10  26 726.090 317.783   1
   2 -10 -26 687.968 322.083   1
  -2  10  25 312.528 328.360   1
   2 -10 -25 51.8723 296.744   1
  -2  10  24 201.495 333.697   1
   2 -10 -24 525.575 316.640   1
  -2  10  23 4251.24 472.115   1
   2 -10 -23 4704.71 444.329   1
  -2  10  22 175.757 297.539   1
   2 -10 -22 427.298 289.069   1
  -2  10  20 1177.11 367.445   1
   2 -10 -20 1255.97 328.146   1
  -2  10  19 1996.35 368.294   1
   2 -10 -19 1492.85 331.494   1
  -2  10  18 553.418 268.357   1
   2 -10 -18 26.5594 237.695   1
   2 -10 -17 315.793 290.434   1
  -2  10  17 635.038 333.502   1
   2 -10 -16 3091.56 340.853   1
   2  10 -16 3404.21 254.474   1
  -2  10  16 2789.12 350.083   1
   2 -10 -15-25.5720 255.370   1
  -2  10  15 140.084 287.204   1
   2 -10 -14 375.871 267.825   1
  -2 -10  14 75.1538 121.416   1
   2  10 -14 137.744 116.383   1
  -2  10  14-110.023 313.992   1
   2  10 -13 95.8332 102.989   1
  -2 -10  13-37.7817 101.426   1
  -2 -10  12 3612.76 218.057   1
   2  10 -12 3777.33 217.519   1
  -2  10  12 3898.63 367.448   1
   2  10 -11 278.490 56.2788   1
   2 -10 -11 415.956 215.100   1
  -2  10  11 279.113 236.109   1
  -2  10  10 5756.13 451.026   1
   2 -10  -9 772.379 255.760   1
  -2  10   9 399.857 265.995   1
   2 -10  -8-41.0357 191.215   1
  -2  10   8 67.4885 199.710   1
   2 -10  -6 9635.15 558.906   1
  -2  10   6 8820.98 570.103   1
   2 -10  -5 3602.90 296.652   1
  -2  10   5 3231.92 307.739   1
   2  10  -4 7787.83 395.355   1
   2 -10  -4 8202.07 481.409   1
  -2  10   4 7393.63 481.923   1
  -2  10   3 1066.92 198.504   1
   2  10  -3 728.461 110.212   1
   2 -10  -3 864.750 170.131   1
   2 -10  -2 4967.29 319.392   1
  -2  10   2 4544.31 323.414   1
   2  10  -2 4731.17 286.150   1
   2 -10  -1 4295.70 285.637   1
  -2  10   1 4193.85 292.763   1
   2  10  -1 3968.14 268.550   1
   2 -10   1 3810.67 245.428   1
   2  10   1 4206.86 283.503   1
  -2  10  -1 3411.40 249.376   1
   2  10   2 5132.13 343.973   1
   2 -10   2 4537.12 282.569   1
  -2  10  -2 5580.79 292.159   1
  -2 -10  -2 4869.06 327.255   1
   2 -10   3 835.040 95.3362   1
  -2  10  -3 921.074 96.7894   1
   2  10   4 7219.99 462.374   1
  -2 -10  -4 7891.51 459.280   1
   2  10   5 3676.57 307.129   1
  -2 -10  -5 3369.46 286.562   1
   2  10   6 8437.73 532.490   1
  -2 -10  -6 8704.28 520.264   1
   2  10   8-377.151 226.843   1
  -2 -10  -8 231.397 183.011   1
   2  10   9-46.6873 212.120   1
   2  10  10 5930.46 454.525   1
  -2 -10 -10 5748.21 425.923   1
   2  10  11 593.109 276.964   1
  -2 -10 -11 1019.56 245.483   1
   2  10  12 4677.59 446.905   1
  -2 -10 -12 4268.97 386.590   1
  -2  10 -13 186.609 72.6311   1
   2 -10  13 24.6623 71.4032   1
   2  10  14 389.475 278.704   1
  -2  10 -14 208.143 99.4494   1
   2 -10  14 206.639 106.432   1
  -2 -10 -14 23.6148 237.260   1
   2  10  15 226.533 241.811   1
  -2  10 -15 84.0705 118.703   1
   2 -10  15 59.7752 117.888   1
  -2 -10 -15-72.6267 200.568   1
   2  10  16 3156.14 385.117   1
  -2 -10 -16 3684.52 360.670   1
   2  10  17-29.0071 312.875   1
  -2 -10 -17 75.4241 259.035   1
   2  10  18 1256.54 352.058   1
  -2 -10 -18-178.886 280.651   1
   2  10  19 1057.20 341.570   1
  -2 -10 -19 1264.51 298.888   1
   2  10  20 352.868 269.087   1
  -2 -10 -20 961.605 251.597   1
   2  10  22 204.734 332.819   1
  -2 -10 -22 444.202 292.455   1
   2  10  23 4009.58 460.829   1
  -2 -10 -23 4749.34 432.112   1
   2  10  24 172.384 263.583   1
  -2 -10 -24 700.126 263.234   1
   2  10  25 367.867 321.851   1
  -2 -10 -25 944.833 299.640   1
   2  10  26 610.556 347.382   1
  -2 -10 -26 702.917 320.881   1
   2 -11 -26 1684.93 334.856   1
  -2  11  26 1574.11 359.931   1
   2 -11 -25 51.3546 282.092   1
  -2  11  25 253.293 304.328   1
   2 -11 -24 4410.94 387.727   1
  -2  11  24 3688.49 402.443   1
   2 -11 -23 79.2583 266.703   1
  -2  11  23 173.645 301.226   1
   2 -11 -22 2474.72 374.988   1
  -2  11  22 2948.86 408.182   1
   2 -11 -21 160.796 298.709   1
  -2  11  21 617.334 340.066   1
  -2  11  20 766.192 281.062   1
   2 -11 -19 53.5222 286.220   1
  -2  11  19 530.499 348.163   1
  -2  11  18 528.883 328.754   1
   2 -11 -18 907.079 287.787   1
  -2  11  16 259.794 295.292   1
   2 -11 -16 157.838 258.589   1
  -2  11  15-113.737 303.885   1
   2 -11 -15 285.602 287.719   1
   2 -11 -14 12611.4 765.411   1
  -2  11  14 12978.7 784.730   1
  -2  11  13 411.275 234.773   1
   2 -11 -13 350.254 233.090   1
  -2  11  12 2731.19 322.574   1
   2 -11 -12 2246.98 298.978   1
   2 -11 -11 261.365 230.461   1
   2 -11 -10 5823.36 435.793   1
  -2  11  10 4995.50 441.743   1
  -2  11   9 341.108 262.191   1
   2 -11  -9 421.744 228.234   1
  -2  11   8 210.452 246.395   1
   2 -11  -8 42.5864 218.341   1
   2 -11  -7-81.0854 190.659   1
  -2  11   7 67.0720 201.825   1
   2 -11  -6 134.871 200.262   1
  -2  11   6 318.035 218.128   1
   2 -11  -5 218.949 171.647   1
  -2  11   5-80.1000 198.384   1
   2  11  -4 60.2015 75.3209   1
  -2 -11   4 78.5407 62.2994   1
   2 -11  -4-85.3769 172.355   1
  -2  11   4-18.7633 185.867   1
  -2 -11   3 2553.25 164.017   1
  -2  11   3 2076.23 248.386   1
   2  11  -3 2329.51 175.587   1
   2 -11  -3 2759.99 244.290   1
  -2 -11   2 24277.2 1164.57   1
   2 -11  -2 24465.5 1210.11   1
   2  11  -2 24114.1 1177.43   1
  -2  11   2 24018.1 1213.75   1
  -2  11   1 4683.78 328.639   1
   2 -11  -1 4657.16 316.273   1
  -2 -11   0 257.398 124.097   1
   2  11   0-76.9488 134.209   1
  -2 -11  -1 4899.07 317.497   1
   2 -11   1 4958.97 300.378   1
  -2  11  -1 4792.88 298.833   1
   2  11   1 4547.01 329.189   1
  -2 -11  -2 24239.4 1201.32   1
  -2  11  -2 24080.9 1166.64   1
   2  11   2 25092.9 1221.48   1
   2 -11   2 23844.4 1160.87   1
  -2 -11  -3 2700.42 243.651   1
  -2  11  -3 2772.03 165.726   1
   2 -11   3 2417.70 159.336   1
   2  11   4 18.5612 192.203   1
  -2 -11  -4 32.2859 157.702   1
   2  11   5 711.594 213.189   1
  -2 -11  -5 566.763 177.959   1
   2  11   6-42.1663 222.797   1
  -2 -11  -6 774.533 219.416   1
   2  11   7-66.5397 231.436   1
  -2 -11  -7 227.422 197.281   1
   2  11   8 425.223 233.547   1
  -2 -11  -8 58.8702 191.934   1
   2  11   9 322.246 243.839   1
  -2 -11  -9 245.066 201.576   1
  -2 -11 -10 4343.79 362.038   1
   2  11  11 266.186 242.175   1
  -2 -11 -11 264.489 209.532   1
   2  11  12 2202.59 322.198   1
  -2 -11 -12 2196.15 298.959   1
   2  11  13 888.715 294.015   1
  -2 -11 -14 14582.5 818.544   1
   2  11  14 13431.2 839.512   1
   2  11  15 544.701 300.723   1
  -2 -11 -15-24.7066 264.218   1
   2  11  16 493.136 328.107   1
  -2 -11 -16 276.548 273.560   1
   2  11  18 852.599 346.791   1
  -2 -11 -18 387.530 274.765   1
   2  11  19 235.658 314.947   1
  -2 -11 -19 208.270 262.254   1
   2  11  21 557.557 299.830   1
  -2 -11 -21 655.371 260.480   1
   2  11  22 1751.23 374.928   1
  -2 -11 -22 2226.12 345.346   1
   2  11  23 462.059 353.211   1
  -2 -11 -23 469.464 304.511   1
   2  11  24 3673.75 425.490   1
  -2 -11 -24 3854.78 413.616   1
   2  11  25 83.9603 261.894   1
  -2 -11 -25 403.508 239.637   1
   2  11  26 1834.09 367.635   1
  -2 -11 -26 1609.61 324.270   1
   2 -12 -25 684.479 312.838   1
  -2  12  25 444.686 341.553   1
   2 -12 -23 393.929 292.401   1
  -2  12  23 546.836 321.687   1
   2 -12 -21 775.413 314.247   1
  -2  12  21 586.578 354.945   1
   2 -12 -20 53.8032 286.576   1
  -2  12  20 737.729 337.892   1
   2 -12 -19 2851.16 358.012   1
  -2  12  19 2571.60 374.548   1
  -2  12  18 472.808 337.988   1
   2 -12 -17 240.600 264.543   1
  -2  12  17 471.101 300.695   1
   2 -12 -15 1922.44 343.356   1
   2 -12 -14 1090.93 289.139   1
  -2  12  14 940.317 319.217   1
   2 -12 -13 2296.71 304.766   1
  -2  12  13 2296.72 339.219   1
   2 -12 -12 4375.11 391.544   1
  -2  12  12 4389.08 404.676   1
   2 -12 -11 3048.46 335.819   1
  -2  12  11 1953.63 328.248   1
   2 -12 -10 3711.09 371.305   1
  -2  12  10 3700.91 397.551   1
  -2  12   9 13058.5 800.401   1
   2 -12  -9 14453.5 794.853   1
  -2  12   8 145.608 250.675   1
   2 -12  -8-22.0596 229.009   1
  -2  12   7 2885.55 345.386   1
   2 -12  -7 4491.24 362.499   1
  -2  12   5 1744.59 250.462   1
   2 -12  -5 1531.03 237.293   1
   2  12  -4 1505.85 111.940   1
  -2  12   4 1799.63 256.129   1
  -2 -12   4 1537.22 106.540   1
   2 -12  -4 2048.26 235.017   1
   2 -12  -3 3599.17 292.360   1
   2  12  -3 3340.89 219.102   1
  -2 -12   3 3277.67 209.693   1
  -2  12   3 3843.94 313.045   1
   2  12  -2 4046.40 259.990   1
  -2  12   2 3912.17 306.958   1
  -2 -12   2 3839.21 235.731   1
   2 -12  -1 3587.63 264.773   1
  -2  12   1 2919.67 265.751   1
   2  12   0 22752.3 1114.01   1
   2 -12   0 23718.3 1101.69   1
  -2  12   0 23489.6 1109.56   1
  -2 -12  -1 3402.28 259.965   1
   2  12   1 3739.82 288.135   1
  -2  12  -1 3377.62 256.199   1
   2 -12   1 3335.08 239.752   1
   2  12   2 3973.70 312.841   1
   2 -12   2 4053.21 242.389   1
  -2  12  -2 3705.35 242.928   1
  -2 -12  -2 3241.68 280.874   1
   2  12   3 3021.40 298.994   1
  -2 -12  -3 3390.52 274.325   1
   2 -12   3 2974.72 185.799   1
  -2  12  -3 3245.88 187.647   1
   2  12   4 1499.05 246.064   1
  -2 -12  -4 1809.42 224.829   1
   2  12   5 1499.52 253.562   1
  -2 -12  -5 1816.43 228.412   1
   2  12   6 11141.6 658.662   1
  -2 -12  -6 10550.7 617.498   1
   2  12   7 4551.26 383.749   1
  -2 -12  -7 3421.95 322.412   1
   2  12   8 347.363 261.906   1
  -2 -12  -8 369.762 225.726   1
  -2 -12  -9 16042.2 905.433   1
   2  12   9 17392.9 946.397   1
  -2 -12 -10 3444.11 337.326   1
   2  12  10 4437.97 391.702   1
   2  12  11 2222.32 310.288   1
  -2 -12 -11 2139.02 284.508   1
  -2 -12 -12 3885.67 359.762   1
   2  12  12 3574.91 385.748   1
   2  12  13 2454.64 352.780   1
  -2 -12 -13 2358.21 315.201   1
  -2 -12 -14 868.951 265.832   1
   2  12  15 1421.64 344.232   1
  -2 -12 -15 1161.57 285.836   1
   2  12  17 29.4594 301.214   1
   2  12  18 88.6093 302.829   1
  -2 -12 -18 156.601 260.700   1
   2  12  19 2774.69 382.219   1
  -2 -12 -19 3304.57 357.276   1
   2  12  20 383.012 258.128   1
  -2 -12 -20 52.6161 217.270   1
   2  12  21 527.815 283.649   1
  -2 -12 -21 184.169 264.604   1
   2  12  23 143.298 338.299   1
  -2 -12 -23 672.518 311.835   1
   2  12  25 524.455 323.166   1
  -2 -12 -25 224.720 286.057   1
   2 -13 -24 1534.29 330.226   1
  -2  13  24 1513.48 379.352   1
  -2  13  23 685.728 364.928   1
   2 -13 -22-105.773 255.401   1
  -2  13  22 86.9153 286.968   1
   2 -13 -21 427.595 284.005   1
  -2  13  21 234.228 335.925   1
   2 -13 -20 997.411 319.130   1
   2 -13 -19 216.159 257.098   1
  -2  13  19 622.725 291.891   1
   2 -13 -18 676.943 312.192   1
  -2  13  18 505.251 349.958   1
   2 -13 -17 377.624 277.644   1
  -2  13  17 296.581 301.310   1
   2 -13 -16 671.552 275.497   1
  -2  13  16 206.748 312.634   1
   2 -13 -15 2079.84 343.354   1
  -2  13  15 1905.44 377.569   1
   2 -13 -14 2526.35 354.801   1
  -2  13  14 1943.50 374.506   1
   2 -13 -13 519.031 269.747   1
  -2  13  13 28.5926 297.131   1
   2 -13 -12 3950.19 394.990   1
  -2  13  12 4466.69 438.415   1
   2 -13 -10 2191.97 297.077   1
  -2  13  10 1527.33 300.397   1
   2 -13  -9 2694.86 317.920   1
  -2  13   9 2574.74 347.910   1
   2 -13  -8 915.866 234.549   1
  -2  13   8 980.958 262.128   1
   2 -13  -7 3750.04 329.472   1
  -2  13   7 2711.30 330.418   1
   2 -13  -6 168.842 222.983   1
  -2  13   6 138.970 225.737   1
  -2  13   4 4146.13 366.586   1
   2 -13  -4 3976.15 332.348   1
  -2 -13   3 1547.07 140.592   1
   2 -13  -3 2029.62 246.016   1
  -2  13   3 1694.35 258.673   1
   2  13  -3 1612.26 146.597   1
   2  13  -2 18701.0 973.687   1
  -2 -13   2 19631.6 964.567   1
  -2  13   2 21295.2 1026.55   1
  -2  13   1 4707.96 327.621   1
   2 -13  -1 3859.60 302.821   1
  -2 -13   0 240.211 137.653   1
  -2  13   0-27.9214 160.685   1
   2 -13   0 89.6802 151.292   1
   2  13   0-88.9568 169.255   1
  -2 -13  -1 4212.49 301.345   1
   2  13   1 4208.89 328.076   1
   2 -13   2 19716.9 952.426   1
   2  13   2 20757.1 1028.13   1
  -2 -13  -2 18928.0 998.598   1
  -2  13  -2 19190.0 955.685   1
  -2  13  -3 1372.39 115.479   1
   2 -13   3 1476.56 113.664   1
   2  13   3 1522.44 236.730   1
  -2 -13  -4 3568.88 308.790   1
   2  13   4 3781.38 338.101   1
   2  13   6 164.704 234.540   1
  -2 -13  -6 257.100 208.076   1
   2  13   7 2776.88 328.960   1
  -2 -13  -7 2562.36 302.003   1
   2  13   8 1070.15 275.367   1
  -2 -13  -8 1188.25 253.563   1
   2  13   9 2786.36 346.655   1
  -2 -13  -9 2449.44 301.396   1
   2  13  10 1947.90 321.707   1
  -2 -13 -10 2289.95 293.278   1
   2  13  11 525.811 267.156   1
  -2 -13 -11 643.506 226.502   1
  -2 -13 -12 4400.83 394.756   1
   2  13  12 4797.13 438.197   1
   2  13  13 1348.61 336.004   1
  -2 -13 -13 99.8412 264.429   1
   2  13  14 3171.10 394.806   1
  -2 -13 -14 1670.45 320.653   1
   2  13  15 1732.65 359.997   1
  -2 -13 -15 2105.63 322.176   1
   2  13  16 354.658 286.521   1
  -2 -13 -16 181.785 261.682   1
   2  13  17 88.9234 278.820   1
  -2 -13 -17 104.776 270.595   1
   2  13  18 622.458 311.574   1
  -2 -13 -18 395.057 261.862   1
  -2 -13 -19 528.610 267.863   1
   2  13  20 766.554 334.383   1
  -2 -13 -20 555.286 298.940   1
   2  13  21 1343.20 363.550   1
  -2 -13 -21 421.893 293.978   1
   2  13  22 807.842 353.555   1
   2  13  23 852.042 352.634   1
  -2 -13 -23 333.073 297.152   1
   2  13  24 1391.83 370.498   1
  -2 -13 -24 1459.94 337.713   1
  -2  14  23 367.617 355.256   1
   2 -14 -23 206.439 295.419   1
  -2  14  22 2332.81 385.991   1
   2 -14 -22 2258.77 343.002   1
  -2  14  21 904.738 346.277   1
   2 -14 -21 1065.13 305.495   1
  -2  14  20 531.504 350.644   1
   2 -14 -20 431.006 307.615   1
  -2  14  19 59.4512 296.098   1
   2 -14 -19 189.833 266.471   1
  -2  14  17 2151.29 389.422   1
   2 -14 -17 2368.20 346.092   1
  -2  14  16 1879.27 345.041   1
   2 -14 -16 2745.45 322.518   1
  -2  14  15 1484.75 350.539   1
   2 -14 -15 1352.83 304.824   1
  -2  14  14-147.334 315.027   1
   2 -14 -14 509.877 294.232   1
  -2  14  13 2767.63 389.669   1
   2 -14 -13 2627.29 350.637   1
  -2  14  12 3645.37 416.807   1
   2 -14 -12 4078.48 393.317   1
  -2  14  11-112.739 264.290   1
   2 -14 -11 179.613 237.655   1
  -2  14   9 779.278 274.625   1
   2 -14  -9 98.0038 223.336   1
  -2  14   8 339.182 255.274   1
   2 -14  -8 285.309 226.760   1
  -2  14   7 503.768 247.541   1
   2 -14  -7 366.980 229.276   1
  -2  14   6 1621.52 292.466   1
   2 -14  -6 1341.42 246.533   1
  -2  14   5 2011.22 293.147   1
   2 -14  -5 1350.85 255.312   1
  -2  14   4 586.665 235.036   1
   2 -14  -4 462.276 204.781   1
  -2  14   3 60.8218 201.370   1
   2  14  -3 21.1709 99.1396   1
  -2 -14   3 50.6217 86.4498   1
   2 -14  -3 37.4852 203.095   1
   2  14  -2 1470.31 170.767   1
  -2 -14   2 1621.77 168.184   1
   2 -14  -2 1648.02 223.293   1
  -2  14   2 1647.23 244.500   1
   2  14  -1 384.847 168.741   1
  -2 -14   1 504.849 148.431   1
   2 -14  -1 508.507 173.379   1
  -2  14   1 622.976 193.936   1
   2  14   0 3250.78 284.502   1
   2 -14   0 3921.13 276.860   1
  -2 -14   0 3580.53 268.933   1
  -2  14   0 2999.72 272.990   1
  -2 -14  -1 332.377 171.940   1
   2  14   1 609.137 192.714   1
  -2 -14  -2 1205.43 206.914   1
   2 -14   2 1299.34 140.909   1
   2  14   2 1317.06 234.750   1
  -2  14  -2 1206.14 150.866   1
  -2 -14  -3 141.915 175.228   1
  -2  14  -3-6.78863 50.9956   1
   2  14   3 20.6208 218.278   1
  -2 -14  -5 1578.65 255.160   1
   2  14   5 1253.79 262.217   1
  -2 -14  -6 1508.07 255.059   1
   2  14   6 1094.61 266.899   1
  -2 -14  -7 392.563 227.914   1
   2  14   7 177.321 232.791   1
  -2 -14  -8 180.691 208.701   1
   2  14   8 183.614 252.756   1
  -2 -14  -9 607.948 231.225   1
   2  14   9 215.955 265.952   1
  -2 -14 -11 49.2000 224.269   1
   2  14  11 84.8368 261.928   1
  -2 -14 -12 3696.06 379.752   1
   2  14  12 4141.71 428.609   1
  -2 -14 -13 2805.37 346.870   1
   2  14  13 2479.52 382.618   1
  -2 -14 -14 284.728 241.379   1
   2  14  14 58.9243 282.223   1
  -2 -14 -15 943.131 272.249   1
   2  14  15 1008.63 311.937   1
  -2 -14 -16 2671.06 355.666   1
   2  14  16 2975.61 408.794   1
  -2 -14 -17 1198.39 326.856   1
   2  14  17 1938.99 377.272   1
  -2 -14 -19 267.564 300.530   1
   2  14  19 207.587 342.815   1
  -2 -14 -20 424.670 300.017   1
   2  14  20 1234.52 375.069   1
  -2 -14 -21 1153.39 327.333   1
   2  14  21 406.792 357.990   1
  -2 -14 -22 2062.54 351.594   1
   2  14  22 1832.03 396.890   1
  -2 -14 -23 634.711 312.381   1
   2  14  23 280.784 341.632   1
  -2  15  23 28.0044 349.839   1
   2 -15 -23-254.863 295.120   1
  -2  15  22 1258.43 353.180   1
   2 -15 -22 728.885 282.295   1
  -2  15  21 116.183 330.826   1
   2 -15 -21 741.664 298.054   1
  -2  15  20 1944.95 371.737   1
   2 -15 -20 2203.38 351.306   1
  -2  15  19 208.240 330.273   1
   2 -15 -19 651.243 294.757   1
  -2  15  18 359.841 302.302   1
   2 -15 -18 793.108 282.400   1
  -2  15  16 1054.37 357.039   1
   2 -15 -16 1758.45 323.661   1
  -2  15  15 30.0760 281.452   1
   2 -15 -15 521.131 280.740   1
  -2  15  14 658.304 306.952   1
   2 -15 -14 764.254 263.426   1
  -2  15  13-148.388 270.537   1
   2 -15 -13 162.383 248.298   1
  -2  15  12 88.0035 306.083   1
   2 -15 -12 160.454 258.355   1
  -2  15  11 2661.40 380.203   1
   2 -15 -11 2057.15 319.255   1
  -2  15  10 1220.42 303.354   1
   2 -15 -10 1629.40 299.514   1
   2 -15  -8 4033.06 392.835   1
  -2  15   8 5219.92 438.101   1
   2 -15  -7 1647.78 274.383   1
  -2  15   7 2231.46 306.882   1
   2 -15  -6 507.190 228.368   1
  -2  15   6 202.008 252.733   1
   2 -15  -5-155.382 221.716   1
  -2  15   5-47.9974 239.054   1
   2  15  -3 2445.15 167.756   1
  -2  15   3 3424.07 324.113   1
  -2 -15   3 2373.52 158.706   1
   2 -15  -3 3615.52 300.759   1
   2 -15  -2 1290.38 225.543   1
  -2 -15   2 1326.70 158.379   1
   2  15  -2 1541.16 168.317   1
  -2  15   2 1648.04 240.038   1
   2  15  -1 8785.26 503.018   1
   2 -15  -1 7931.45 513.297   1
  -2  15   1 8750.65 527.771   1
  -2 -15   1 9429.69 491.790   1
  -2 -15   0-72.6254 151.173   1
  -2  15   0 150.948 172.305   1
   2  15   0 145.362 177.010   1
   2 -15   0 13.8678 150.626   1
  -2 -15  -1 7915.84 489.485   1
   2  15   1 8478.92 508.713   1
  -2  15  -2 1260.90 137.984   1
   2  15   2 1016.84 232.722   1
   2 -15   2 1028.29 134.076   1
  -2 -15  -3 2828.48 289.435   1
   2  15   3 2773.85 310.229   1
   2  15   5 48.2316 246.576   1
  -2 -15  -5-21.0575 203.966   1
   2  15   6 252.026 234.479   1
  -2 -15  -6 286.138 211.115   1
   2  15   7 2694.65 321.398   1
  -2 -15  -7 2170.92 293.610   1
  -2 -15  -8 4766.64 397.098   1
   2  15   8 4455.53 425.549   1
   2  15  10 2352.86 362.215   1
  -2 -15 -10 2065.91 309.030   1
   2  15  11 2743.57 371.041   1
  -2 -15 -11 2484.49 323.856   1
   2  15  12 58.5555 311.117   1
  -2 -15 -12 594.732 267.623   1
   2  15  13 177.630 298.568   1
  -2 -15 -13 575.302 270.723   1
   2  15  14 655.834 302.329   1
  -2 -15 -14 635.671 256.066   1
   2  15  15-269.821 333.778   1
  -2 -15 -15 615.487 295.376   1
   2  15  16 2371.65 390.647   1
  -2 -15 -16 1554.39 318.152   1
   2  15  18 1463.02 318.169   1
  -2 -15 -18 1050.96 277.895   1
   2  15  19-29.6131 294.151   1
  -2 -15 -19 186.979 237.974   1
   2  15  20 2283.96 364.171   1
  -2 -15 -20 2059.96 324.982   1
   2  15  21 1096.76 337.197   1
  -2 -15 -21 467.925 276.616   1
   2  15  22 878.112 348.764   1
  -2 -15 -22 870.612 296.806   1
   2  15  23 221.617 327.875   1
  -2 -15 -23 251.339 257.877   1
   2 -16 -22 103.445 241.295   1
  -2  16  22 1617.94 324.519   1
   2 -16 -21 52.5657 285.644   1
  -2  16  21 462.040 355.864   1
   2 -16 -20 935.773 261.384   1
  -2  16  20 1028.59 305.349   1
   2 -16 -19 216.982 289.367   1
  -2  16  19 268.246 347.982   1
   2 -16 -18 219.218 268.849   1
  -2  16  18 931.872 324.446   1
   2 -16 -17-27.6145 251.829   1
  -2  16  17 393.805 300.134   1
   2 -16 -15 749.771 294.816   1
  -2  16  15 1127.38 366.945   1
   2 -16 -14 498.863 286.732   1
  -2  16  14 1277.37 350.712   1
   2 -16 -12 655.812 264.944   1
  -2  16  12 329.928 283.906   1
   2 -16 -11 647.833 278.000   1
  -2  16  11 1066.40 308.414   1
   2 -16 -10 159.414 240.770   1
  -2  16  10 204.530 297.327   1
   2 -16  -9 1515.82 299.717   1
  -2  16   9 833.120 316.140   1
   2 -16  -8 1382.78 294.671   1
  -2  16   8 1036.32 306.606   1
   2 -16  -7 2045.14 287.532   1
  -2  16   7 868.120 283.542   1
  -2  16   6 4725.55 412.664   1
   2 -16  -6 4201.85 382.204   1
  -2  16   5 4114.66 394.937   1
   2 -16  -5 4330.62 377.260   1
  -2  16   4 3008.26 322.302   1
   2 -16  -4 2943.68 305.257   1
  -2  16   3 44.5153 209.368   1
   2 -16  -3 101.727 193.118   1
   2  16  -2 1973.19 188.640   1
  -2  16   2 2529.74 280.497   1
   2 -16  -2 2166.73 255.140   1
  -2  16   1 1650.59 224.165   1
   2  16  -1 1150.97 191.727   1
  -2 -16   1 1820.18 190.502   1
   2 -16  -1 1980.76 231.842   1
   2  16   0 5667.34 403.973   1
   2 -16   0 6217.11 394.272   1
  -2 -16   0 6744.67 396.858   1
  -2  16   0 5298.98 392.445   1
  -2 -16  -1 1909.08 233.666   1
   2  16   1 1990.26 259.895   1
  -2 -16  -2 2102.07 246.272   1
  -2  16  -2 1711.11 154.706   1
   2  16   4 3144.76 330.981   1
  -2 -16  -4 2718.77 304.856   1
  -2 -16  -5 4462.55 367.445   1
   2  16   5 3427.42 380.176   1
  -2 -16  -6 3933.28 364.327   1
   2  16   6 3650.49 367.666   1
   2  16   7 1187.47 292.651   1
  -2 -16  -7 2011.96 286.671   1
   2  16   8 1416.83 323.057   1
  -2 -16  -8 394.669 236.938   1
   2  16   9 625.873 288.093   1
  -2 -16  -9 429.338 243.664   1
   2  16  10 261.077 287.701   1
  -2 -16 -10 360.573 250.605   1
   2  16  11 972.201 315.224   1
  -2 -16 -11 575.515 267.632   1
   2  16  12 238.605 306.123   1
  -2 -16 -12 852.000 279.719   1
   2  16  13 631.559 314.247   1
  -2 -16 -13 187.847 273.550   1
   2  16  14 756.505 326.598   1
  -2 -16 -14 705.310 269.312   1
   2  16  15 545.703 343.995   1
  -2 -16 -15 1087.06 298.422   1
   2  16  17 301.107 307.123   1
  -2 -16 -17-27.1438 239.377   1
   2  16  18 866.204 358.852   1
  -2 -16 -18 269.324 292.835   1
   2  16  19 620.301 363.313   1
  -2 -16 -19 426.202 293.507   1
   2  16  20 436.835 341.682   1
  -2 -16 -20 760.584 300.688   1
   2  16  21 343.106 333.646   1
  -2 -16 -21 542.772 286.515   1
   2  16  22-27.9777 312.747   1
  -2 -16 -22-203.015 261.520   1
   2 -17 -21-210.073 281.277   1
  -2  17  21 143.564 340.305   1
   2 -17 -20 106.697 287.519   1
  -2  17  20 1728.06 390.804   1
   2 -17 -19 162.798 255.422   1
  -2  17  19 327.773 307.967   1
   2 -17 -18 2366.39 359.371   1
  -2  17  18 1692.47 399.167   1
   2 -17 -17 609.251 299.899   1
  -2  17  17 1156.73 360.837   1
   2 -17 -16 1311.25 306.779   1
  -2  17  16 736.308 341.844   1
   2 -17 -15 560.574 279.128   1
  -2  17  15 708.794 322.002   1
   2 -17 -14 392.860 281.095   1
  -2  17  14 586.170 315.411   1
   2 -17 -13 167.980 290.268   1
  -2  17  13 492.641 327.026   1
   2 -17 -11 2354.92 329.327   1
  -2  17  11 1461.24 347.611   1
   2 -17 -10 302.233 269.515   1
  -2  17  10 300.690 299.780   1
   2 -17  -9 623.871 271.401   1
  -2  17   9 502.329 295.438   1
   2 -17  -7 104.230 257.398   1
  -2  17   7-167.516 279.551   1
   2 -17  -6 1001.49 260.948   1
  -2  17   6 1216.61 294.638   1
   2 -17  -5-263.157 223.660   1
  -2  17   5 493.604 250.215   1
  -2  17   4 4876.04 422.201   1
   2 -17  -4 4822.81 404.162   1
  -2  17   2-105.306 207.525   1
   2  17   1 900.399 229.030   1
   2  17   2 43.3387 213.469   1
  -2 -17  -4 3488.44 346.871   1
   2  17   4 4345.32 389.320   1
  -2 -17  -5-23.4765 215.387   1
   2  17   5 78.1552 242.039   1
  -2 -17  -6 586.039 256.055   1
   2  17   6 1029.11 293.674   1
  -2 -17  -7 176.435 237.779   1
   2  17   7-251.784 266.295   1
  -2 -17  -8 7716.81 530.133   1
   2  17   8 7204.17 548.213   1
  -2 -17  -9 446.478 245.709   1
   2  17   9 498.266 298.921   1
  -2 -17 -10 266.952 260.903   1
   2  17  10 59.5737 287.805   1
  -2 -17 -11 2637.45 349.947   1
   2  17  11 2773.93 385.362   1
  -2 -17 -13 303.176 276.130   1
   2  17  13 91.6450 314.089   1
  -2 -17 -14 469.014 268.997   1
   2  17  14 550.748 322.384   1
  -2 -17 -16 1041.58 274.817   1
   2  17  16 547.259 298.541   1
  -2 -17 -17 624.705 295.177   1
   2  17  17 693.869 357.451   1
  -2 -17 -18 1773.25 352.521   1
   2  17  18 2088.66 397.062   1
  -2 -17 -19 26.5657 263.182   1
   2  17  19 205.711 308.124   1
  -2 -17 -20-287.876 245.534   1
   2  17  20 808.009 318.455   1
  -2 -17 -21-25.7186 276.820   1
   2  17  21 310.793 339.979   1
  -2  18  20 580.022 361.353   1
  -2  18  18 724.110 323.380   1
  -2  18  16 371.275 324.141   1
   2 -18 -16 452.562 272.302   1
  -2  18  15 966.589 347.230   1
   2 -18 -15 855.183 294.418   1
  -2  18  14 375.918 324.844   1
  -2  18  13 1223.26 339.113   1
   2 -18 -13 344.017 272.421   1
  -2  18  12 562.298 344.832   1
  -2  18  10 1289.23 355.356   1
  -2  18   9 361.942 300.033   1
  -2  18   8 385.434 281.938   1
   2  18   8 1300.89 323.026   1
   2  18   9 391.254 301.080   1
   2  18  10 792.552 305.765   1
  -2 -18 -12 557.470 291.991   1
   2  18  12 154.644 299.203   1
  -2 -18 -13 613.329 296.230   1
   2  18  13 495.628 322.595   1
  -2 -18 -14 333.977 266.115   1
   2  18  14 309.204 299.867   1
  -2 -18 -15 1467.96 328.066   1
   2  18  15 738.621 359.431   1
  -2 -18 -16 165.373 259.780   1
   2  18  16 609.946 312.282   1
  -2 -18 -17 874.235 315.528   1
   2  18  17 814.322 358.893   1
  -2 -18 -18 296.243 267.883   1
   2  18  18 831.708 324.257   1
   2  18  19 408.452 337.612   1
   2  18  20 57.1410 353.169   1
  -3   0  27 428.795 314.997   1
   3   0 -27 113.561 314.117   1
  -3   0  25 668.957 305.683   1
   3   0 -25 56.8727 285.926   1
  -3   0  24 1907.12 328.750   1
   3   0 -24 1459.30 309.553   1
  -3   0  22 710.155 315.769   1
   3   0 -22-27.0680 283.422   1
  -3   0  21-319.396 296.123   1
   3   0 -21 265.599 278.444   1
  -3   0  20 28.3726 267.690   1
   3   0 -20 129.197 236.339   1
  -3   0  18 1496.07 297.978   1
   3   0 -18 1458.86 258.939   1
  -3   0  17-77.4742 258.578   1
   3   0 -17 23.4930 243.877   1
  -3   0  16 198.881 267.538   1
   3   0 -16-45.2272 236.509   1
   3   0 -15-238.292 239.757   1
  -3   0  14 317.499 239.487   1
   3   0 -14 702.668 245.596   1
  -3   0  12 9243.49 571.745   1
   3   0 -12 9648.48 561.357   1
  -3   0  11-250.247 197.584   1
   3   0 -11-192.701 186.154   1
  -3   0  10 4106.02 326.484   1
   3   0 -10 3685.43 304.834   1
  -3   0   9 66.8304 167.785   1
   3   0  -9 107.536 156.320   1
  -3   0   8 26318.8 1321.08   1
   3   0  -8 26848.0 1313.83   1
  -3   0   7-382.186 171.891   1
   3   0  -7-261.844 171.590   1
   3   0  -6 8768.88 509.963   1
  -3   0   6 9487.24 518.882   1
   3   0  -4 12034.1 643.919   1
  -3   0   4 12965.0 650.448   1
   3   0  -3 80.4285 121.731   1
  -3   0   3 9.68799 121.440   1
   3   0  -2 94019.7 4370.86   1
  -3   0   2 93453.7 4373.70   1
   3   0  -1-100.876 139.448   1
  -3   0   1-48.5849 150.853   1
   3   0   0-30.7245 143.941   1
  -3   0   0 63.3949 138.407   1
   3   0   1-70.6580 112.943   1
  -3   0  -1 31.3493 112.748   1
  -3   0  -2 94305.9 4401.21   1
   3   0   2 94679.3 4403.30   1
  -3   0  -3 34.8856 123.404   1
   3   0   3 143.546 115.551   1
  -3   0  -4 10601.3 594.392   1
   3   0   4 11996.7 599.764   1
  -3   0  -6 9955.43 531.886   1
   3   0   6 9706.14 533.960   1
  -3   0  -7-24.4837 147.558   1
   3   0   7 39.8705 149.492   1
   3   0   8 24464.3 1243.53   1
  -3   0  -8 25447.9 1235.04   1
  -3   0  -9 14.4194 137.262   1
   3   0   9 63.9573 165.161   1
   3   0  10 3450.65 291.430   1
  -3   0 -10 3849.20 287.193   1
  -3   0 -11-49.9961 135.368   1
   3   0  11-91.6580 166.597   1
   3   0  12 10131.2 573.279   1
  -3   0 -12 8839.70 547.606   1
   3   0  14 653.786 248.148   1
  -3   0 -14 346.536 200.525   1
   3   0  15-183.888 225.807   1
  -3   0 -15 221.649 215.834   1
   3   0  16 95.9589 235.050   1
   3   0  17-150.521 240.202   1
  -3   0 -17 85.8058 205.994   1
   3   0  18 1600.68 322.304   1
  -3   0 -18 1693.01 270.085   1
   3   0  20 817.270 278.751   1
  -3   0 -20 334.986 249.043   1
   3   0  21 143.656 279.186   1
  -3   0 -21 173.413 230.278   1
   3   0  22 292.521 286.629   1
  -3   0 -22 25.4580 232.903   1
   3   0  24 1827.69 355.651   1
  -3   0 -24 1358.55 314.910   1
   3   0  25 302.449 315.499   1
  -3   0 -25 621.487 306.644   1
   3   0  27 152.123 272.836   1
  -3   0 -27-109.846 265.235   1
  -3   1  28 1656.24 355.610   1
   3  -1 -28 1926.62 367.672   1
  -3   1  27 1119.68 333.339   1
   3  -1 -27 394.471 319.397   1
  -3  -1  26 277.953 280.111   1
  -3   1  26 817.528 319.357   1
   3   1 -26 687.010 289.422   1
   3  -1 -26 594.694 318.344   1
  -3  -1  25 428.923 306.550   1
  -3   1  25 606.864 319.477   1
   3  -1 -25 590.777 316.483   1
   3   1 -25 912.609 313.231   1
  -3   1  24 2358.10 353.384   1
  -3  -1  24 2118.35 355.786   1
   3   1 -24 2150.67 359.195   1
   3  -1 -24 1781.52 329.431   1
  -3  -1  23 1999.56 362.514   1
  -3   1  23 1681.20 322.271   1
   3  -1 -23 2884.89 342.226   1
   3   1 -23 2539.53 366.409   1
  -3   1  22 296.259 295.106   1
  -3  -1  22 470.787 293.899   1
   3  -1 -22 242.870 280.337   1
   3   1 -22 927.009 292.225   1
  -3   1  21 233.111 303.171   1
  -3  -1  21 461.571 281.759   1
   3   1 -21 876.352 277.110   1
   3  -1 -21 106.221 291.723   1
  -3  -1  20 1209.15 296.550   1
  -3   1  20 654.814 264.824   1
   3   1 -20 414.299 268.051   1
   3  -1 -20 621.748 245.776   1
  -3  -1  19 5147.34 442.691   1
  -3   1  19 6017.20 475.236   1
   3   1 -19 5207.31 423.185   1
   3  -1 -19 5082.20 437.502   1
  -3  -1  18 1562.65 317.032   1
  -3   1  18 917.374 267.922   1
   3   1 -18 1453.31 288.200   1
  -3  -1  17 255.045 262.508   1
  -3   1  17 548.384 290.336   1
   3  -1 -17 500.171 279.405   1
   3   1 -17 69.6904 232.425   1
  -3  -1  16 4259.40 375.917   1
  -3   1  16 3932.50 384.573   1
   3  -1 -16 4276.18 370.474   1
   3   1 -16 3299.15 342.621   1
   3   1 -15 4556.42 364.581   1
  -3  -1  15 4186.50 374.753   1
  -3   1  15 3343.52 353.160   1
   3  -1 -15 4639.87 366.795   1
  -3   1  14 23.1954 212.267   1
   3  -1 -14 296.111 194.817   1
  -3   1  13 2873.49 298.072   1
   3  -1 -13 2740.88 277.413   1
   3   1 -13 2907.80 279.483   1
   3   1 -12 13742.9 749.886   1
  -3  -1  12 13629.3 762.645   1
  -3   1  12 13916.9 781.915   1
   3  -1 -12 13700.5 763.292   1
  -3   1  11-19.8085 194.607   1
  -3  -1  11 55.6384 180.173   1
   3  -1 -11 180.466 173.317   1
   3   1 -11 17.0560 158.975   1
  -3  -1  10 5466.37 404.489   1
  -3   1  10 7063.41 433.800   1
   3   1 -10 6464.15 405.534   1
   3  -1 -10 6184.55 412.007   1
  -3   1   9 3839.21 310.648   1
  -3  -1   9 3745.94 293.969   1
   3  -1  -9 3969.58 299.640   1
   3   1  -9 4058.18 293.800   1
  -3   1   8 534.520 185.268   1
  -3  -1   8 794.139 180.167   1
   3  -1  -8 1050.61 183.491   1
   3   1  -8 719.187 161.699   1
  -3  -1   7 1297.60 185.497   1
  -3   1   7 1097.43 218.073   1
   3   1  -7 1299.75 171.273   1
   3  -1  -7 1363.31 196.037   1
  -3   1   6 8813.00 502.816   1
   3  -1  -6 8756.98 496.836   1
  -3   1   5 9486.94 572.337   1
   3  -1  -5 11647.6 572.307   1
  -3  -1   4 2897.66 229.907   1
   3   1  -4 2625.08 216.312   1
   3   1  -3 34.5643 136.606   1
   3  -1  -3 84.1599 148.909   1
  -3  -1   3 285.435 153.148   1
  -3   1   3 233.639 166.123   1
   3   1  -2 26875.1 1354.12   1
   3  -1  -2 28065.7 1357.46   1
  -3   1   2 28570.6 1365.38   1
  -3  -1   2 29443.9 1356.63   1
   3  -1  -1 75461.3 3387.00   1
   3   1  -1 73617.9 3386.62   1
  -3   1   1 70554.1 3388.98   1
  -3  -1   1 70115.1 3386.39   1
   3  -1   0 51627.7 2703.37   1
   3   1   0 60254.5 2703.79   1
  -3   1   0 58424.2 2703.92   1
  -3  -1   0 60165.0 2704.65   1
  -3   1  -1 74311.2 3346.41   1
  -3  -1  -1 73750.7 3345.69   1
   3  -1   1 67589.4 3343.85   1
   3   1   1 70784.3 3346.64   1
  -3   1  -2 27903.8 1364.16   1
  -3  -1  -2 29700.7 1369.71   1
   3  -1   2 26907.7 1364.05   1
   3   1   2 29870.9 1369.58   1
  -3   1  -3 231.418 127.427   1
  -3  -1  -3 145.795 142.184   1
   3   1   3 133.976 155.111   1
   3  -1   3 101.892 124.392   1
  -3   1  -4 2478.27 202.699   1
   3  -1   4 2510.16 213.856   1
  -3   1  -5 10444.1 547.786   1
  -3  -1  -5 10428.8 554.217   1
   3  -1   5 10432.9 551.941   1
   3   1   5 10177.2 564.006   1
  -3  -1  -6 8934.16 493.893   1
   3   1   6 8698.57 504.281   1
  -3  -1  -7 706.828 162.453   1
  -3   1  -7 1030.48 156.589   1
   3   1   7 957.004 180.373   1
   3  -1   7 1166.85 175.305   1
  -3  -1  -8 835.896 179.668   1
  -3   1  -8 849.931 160.005   1
   3   1   8 812.279 197.878   1
   3  -1   8 835.119 172.726   1
   3  -1   9 3813.81 293.071   1
   3   1   9 3871.90 296.215   1
  -3  -1  -9 3267.07 276.496   1
  -3   1  -9 3715.34 272.578   1
   3   1  10 6106.76 412.684   1
   3  -1  10 6265.68 394.051   1
  -3  -1 -10 5569.07 388.411   1
  -3   1 -10 5466.25 369.214   1
  -3  -1 -11 259.599 177.984   1
  -3   1 -11 48.0337 169.209   1
   3   1  11 38.0735 209.651   1
   3  -1  11 211.345 175.526   1
   3   1  12 13060.5 725.221   1
   3  -1  12 13164.2 715.188   1
  -3  -1 -12 12021.8 702.726   1
  -3   1 -12 12499.4 695.281   1
   3  -1  13 3003.41 285.438   1
   3   1  13 2534.33 296.251   1
  -3  -1 -13 2882.78 275.769   1
  -3   1 -13 2313.49 253.175   1
   3   1  14 313.169 239.132   1
  -3  -1 -14 19.7614 203.195   1
   3  -1  15 3186.38 347.755   1
   3   1  15 3644.18 363.739   1
  -3   1 -15 3579.99 322.770   1
  -3  -1 -15 4390.03 354.500   1
   3  -1  16 3595.83 365.426   1
  -3   1 -16 3253.71 331.903   1
  -3  -1 -16 3621.45 333.380   1
   3  -1  17 301.353 267.836   1
   3   1  17-51.0047 228.059   1
  -3   1 -17 62.6273 219.517   1
  -3  -1 -17 348.846 203.333   1
   3  -1  18 1143.78 282.164   1
   3   1  18 1432.97 293.367   1
  -3   1 -18 1232.02 254.434   1
  -3  -1 -18 1247.90 242.377   1
  -3  -1 -19 4952.52 397.039   1
  -3   1 -19 4759.30 394.645   1
   3  -1  19 4946.72 427.205   1
   3   1  19 4414.08 413.837   1
   3   1  20 908.739 300.582   1
   3  -1  20 223.230 264.851   1
  -3   1 -20 859.374 254.968   1
  -3  -1 -20 554.570 259.309   1
   3  -1  21 199.807 275.728   1
   3   1  21 606.448 294.516   1
  -3   1 -21 1063.77 277.520   1
  -3  -1 -21 671.950 260.074   1
   3  -1  22 641.114 305.306   1
   3   1  22 938.043 326.721   1
  -3   1 -22 356.796 263.413   1
  -3  -1 -22 610.187 286.148   1
   3  -1  23 3081.98 378.757   1
   3   1  23 2077.19 377.344   1
  -3   1 -23 2305.07 347.885   1
  -3  -1 -23 2803.77 348.274   1
   3  -1  24 1622.28 344.459   1
   3   1  24 1584.76 330.862   1
  -3  -1 -24 1586.01 301.237   1
   3  -1  25-60.9084 286.581   1
   3   1  25 120.294 280.421   1
  -3   1 -25 136.621 275.931   1
  -3  -1 -25 537.493 272.109   1
   3  -1  26 183.994 281.906   1
   3   1  26 30.1740 305.059   1
  -3  -1 -26 953.766 315.986   1
  -3   1 -26 359.787 276.202   1
   3   1  27 722.731 332.370   1
  -3  -1 -27 706.716 316.395   1
  -3  -1 -28 1780.52 327.704   1
  -3   2  28 296.921 293.565   1
   3  -2 -28 248.862 315.858   1
  -3   2  27 89.6739 306.533   1
   3  -2 -27 279.707 319.372   1
  -3   2  26 1386.49 321.762   1
   3   2 -26 1064.61 325.090   1
   3  -2 -26 950.502 322.007   1
  -3  -2  25 3954.31 418.626   1
   3   2 -25 3027.16 388.354   1
  -3   2  24 936.115 298.719   1
  -3  -2  24 1584.46 338.618   1
   3  -2 -24 1934.01 311.027   1
  -3   2  23 29.9799 291.234   1
  -3  -2  23-179.519 278.853   1
   3  -2 -23 109.244 256.108   1
   3   2 -23 278.335 279.450   1
  -3  -2  22 615.422 303.551   1
   3   2 -22 1668.11 322.878   1
  -3  -2  21-57.0997 271.047   1
  -3   2  21 554.064 310.240   1
   3  -2 -21 79.6267 282.392   1
   3   2 -21 133.421 243.358   1
  -3   2  20 3315.34 369.848   1
   3  -2 -20 2919.81 334.296   1
  -3  -2  19 1376.09 299.526   1
  -3   2  19 1341.17 318.516   1
   3  -2 -19 662.723 279.751   1
   3   2 -19 1174.89 274.542   1
  -3  -2  18 286.363 269.164   1
   3   2 -18 241.109 245.553   1
  -3   2  17 105.792 291.789   1
  -3  -2  17-200.393 260.698   1
   3   2 -17 253.584 242.292   1
   3  -2 -17 144.765 269.685   1
  -3   2  16 2509.28 319.069   1
  -3  -2  16 2731.49 336.606   1
   3   2 -16 3020.04 311.970   1
   3  -2 -16 2732.68 312.939   1
   3   2 -15 10351.0 612.092   1
  -3  -2  15 10746.0 638.606   1
  -3   2  15 9232.71 626.851   1
   3  -2 -15 10199.9 621.736   1
  -3   2  14 12209.7 771.086   1
   3  -2 -14 14767.9 777.952   1
  -3   2  13 2175.20 296.681   1
  -3  -2  13 2403.32 278.502   1
   3  -2 -13 2066.28 272.512   1
  -3  -2  12 666.559 193.362   1
   3   2 -12 853.678 195.855   1
   3   2 -11 9925.79 579.889   1
  -3   2  11 9943.91 605.746   1
   3  -2 -11 10350.1 598.008   1
   3   2 -10 11105.2 622.842   1
  -3  -2  10 11255.1 635.623   1
  -3   2  10 11655.7 660.128   1
   3  -2 -10 11519.2 639.776   1
  -3  -2   9 2035.89 224.549   1
  -3   2   9 2386.20 250.167   1
   3   2  -9 2234.62 219.090   1
   3  -2  -9 2387.62 240.465   1
  -3   2   8 4962.41 372.608   1
  -3  -2   8 5356.70 350.426   1
   3   2  -8 5545.16 343.687   1
   3  -2  -8 5139.83 366.330   1
  -3   2   7 7044.00 436.391   1
  -3  -2   7 6654.84 406.686   1
   3  -2  -7 7165.34 422.348   1
   3   2  -7 6751.06 401.800   1
  -3   2   6 157.688 175.091   1
   3  -2  -6 80.2768 164.599   1
   3   2  -5 1653.20 168.945   1
   3  -2  -5 1688.41 193.674   1
  -3   2   5 1224.64 193.332   1
  -3  -2   5 1441.47 175.433   1
   3   2  -4 3752.86 256.548   1
  -3  -2   4 3883.62 264.115   1
  -3  -2   3 31115.5 1488.13   1
   3   2  -3 31375.4 1487.11   1
   3  -2  -3 28724.1 1497.65   1
  -3   2   3 33408.4 1507.19   1
  -3  -2   2 13956.0 689.498   1
   3   2  -2 13069.7 687.978   1
  -3   2   2 13535.6 701.418   1
   3  -2  -2 14114.5 696.949   1
   3  -2  -1 34514.5 1657.30   1
  -3   2   1 35576.1 1660.38   1
   3   2  -1 34257.6 1655.80   1
  -3  -2   1 34839.1 1654.92   1
  -3  -2   0-72.1667 115.359   1
   3   2   0-89.5808 128.175   1
  -3   2   0 137.871 137.999   1
   3  -2   0-54.1944 126.130   1
   3  -2   1 34826.8 1702.41   1
  -3  -2  -1 36221.1 1708.59   1
   3   2   1 35903.3 1708.45   1
  -3   2  -1 36790.7 1705.23   1
   3  -2   2 14435.9 691.052   1
  -3  -2  -2 13112.1 698.138   1
   3   2   2 12354.2 698.884   1
  -3   2  -2 14950.6 691.380   1
   3  -2   3 32502.9 1495.71   1
  -3  -2  -3 28874.4 1503.79   1
   3   2   3 30924.2 1507.94   1
  -3   2  -3 32396.0 1493.03   1
  -3   2  -4 4425.28 270.909   1
   3  -2   4 4054.00 269.264   1
  -3   2  -5 1476.57 166.573   1
  -3  -2  -5 1538.94 176.944   1
   3  -2   5 1281.52 161.317   1
   3   2   5 1268.02 186.038   1
  -3  -2  -6-25.1700 153.090   1
   3   2   6 68.3193 161.633   1
  -3   2  -7 5973.10 359.029   1
  -3  -2  -7 5392.02 365.947   1
   3   2   7 6138.77 384.526   1
   3  -2   7 6634.15 371.179   1
   3   2   8 5659.43 367.023   1
  -3  -2  -8 4982.51 348.528   1
  -3   2  -8 4939.86 323.511   1
   3  -2   8 5300.40 338.963   1
  -3  -2  -9 2797.48 253.849   1
  -3   2  -9 1977.39 209.969   1
   3   2   9 2171.54 250.897   1
   3  -2   9 2069.98 222.577   1
   3  -2  10 10461.4 593.176   1
  -3  -2 -10 10541.9 606.053   1
  -3   2 -10 9718.31 581.091   1
   3   2  11 9595.46 570.118   1
   3  -2  11 8844.02 533.957   1
  -3   2 -11 8807.41 523.990   1
  -3  -2 -11 9707.05 556.465   1
  -3   2 -12 905.328 181.902   1
   3  -2  12 724.145 186.564   1
   3  -2  13 1606.90 244.507   1
   3   2  13 2015.49 280.217   1
   3  -2  14 12407.6 711.044   1
   3   2  14 11806.4 722.853   1
  -3   2 -14 11628.7 683.530   1
  -3  -2 -14 13654.2 717.326   1
   3  -2  15 8899.62 580.287   1
   3   2  15 8480.36 588.541   1
  -3   2 -15 9501.34 564.746   1
  -3  -2 -15 9645.70 573.635   1
   3  -2  16 2455.69 307.156   1
   3   2  16 2915.47 344.098   1
  -3  -2 -16 2907.58 310.306   1
  -3   2 -16 3193.81 299.922   1
   3   2  17-51.7937 222.053   1
   3  -2  17 197.161 258.464   1
  -3   2 -17 266.326 221.589   1
  -3  -2 -17 199.348 189.959   1
   3  -2  18 468.593 268.584   1
  -3   2 -18 194.053 215.189   1
   3  -2  19 911.263 280.948   1
   3   2  19 987.344 290.331   1
  -3  -2 -19 748.237 258.629   1
  -3   2 -19 796.390 242.289   1
   3   2  20 2746.03 371.393   1
  -3  -2 -20 2404.06 324.279   1
   3  -2  21-85.0489 264.291   1
   3   2  21-348.923 312.251   1
  -3   2 -21 98.7333 257.595   1
   3  -2  22 812.853 316.412   1
  -3   2 -22 1122.64 286.346   1
   3  -2  23 236.806 282.626   1
   3   2  23-29.6586 259.725   1
  -3   2 -23 209.520 258.742   1
  -3  -2 -23 25.9441 241.078   1
   3   2  24 1103.04 321.872   1
  -3  -2 -24 1449.59 305.438   1
   3  -2  25 3275.78 420.240   1
  -3   2 -25 3787.77 396.462   1
   3   2  26 1347.35 327.363   1
  -3  -2 -26 1021.05 303.150   1
   3   2  27 506.629 301.741   1
  -3  -2 -27-26.9010 284.937   1
   3   2  28 561.494 332.694   1
  -3  -2 -28 79.9120 317.795   1
  -3   3  29 86.6478 269.178   1
   3  -3 -29-161.405 271.512   1
  -3   3  28 1258.46 304.010   1
   3  -3 -28 712.059 290.503   1
  -3   3  27 1009.57 294.645   1
   3  -3 -27-137.687 274.815   1
  -3   3  26 239.635 264.223   1
   3  -3 -26 1103.79 294.543   1
  -3   3  25 993.499 300.327   1
   3  -3 -25 909.388 299.365   1
   3   3 -25 372.616 288.438   1
  -3   3  24 541.310 326.158   1
  -3  -3  24 643.391 303.791   1
   3   3 -24-169.361 266.653   1
   3  -3 -24 328.906 295.964   1
  -3  -3  23 929.779 316.778   1
  -3   3  23 1163.86 344.869   1
   3  -3 -23 733.778 313.838   1
   3   3 -23 609.783 276.483   1
  -3   3  22 1421.32 362.168   1
  -3  -3  22 2431.54 360.441   1
   3   3 -22 1708.85 319.575   1
   3  -3 -22 1778.96 344.184   1
  -3  -3  21 170.950 283.762   1
  -3   3  21-29.2017 257.483   1
   3   3 -21-263.891 259.248   1
  -3  -3  20 800.767 287.657   1
   3  -3 -20 1755.39 308.482   1
   3   3 -20 1667.48 301.172   1
  -3   3  19 451.007 283.345   1
  -3  -3  19 106.522 242.389   1
   3  -3 -19 617.174 274.519   1
   3   3 -19 123.811 241.631   1
  -3   3  18 880.523 278.071   1
  -3  -3  18 563.377 269.787   1
   3  -3 -18 577.651 241.306   1
   3   3 -18 1261.94 263.049   1
  -3  -3  17 760.184 246.902   1
   3   3 -17 615.580 241.670   1
  -3   3  16 1273.70 289.993   1
  -3  -3  16 1355.71 265.737   1
   3  -3 -16 1278.95 280.601   1
   3   3 -16 912.990 229.361   1
  -3   3  15 1080.63 255.286   1
   3  -3 -15 1625.61 262.310   1
  -3  -3  14 461.566 236.504   1
  -3   3  14 145.210 229.527   1
   3  -3 -14 330.680 207.298   1
   3   3 -14 407.807 202.686   1
  -3  -3  13 1537.48 231.673   1
  -3   3  13 951.762 255.940   1
   3  -3 -13 1522.45 245.949   1
   3   3 -13 1222.67 214.044   1
   3   3 -12 13516.0 713.912   1
  -3  -3  12 13259.4 723.494   1
  -3   3  12 11986.8 739.312   1
   3  -3 -12 13343.4 735.238   1
  -3   3  11 1853.22 278.824   1
   3  -3 -11 1802.74 263.012   1
  -3  -3  10 2146.20 227.061   1
  -3   3  10 1775.16 228.158   1
   3   3 -10 2066.25 213.992   1
   3  -3 -10 1927.51 230.230   1
   3  -3  -9 9519.95 574.873   1
  -3   3   9 9242.61 584.120   1
   3   3  -9 10926.9 559.553   1
   3  -3  -8 2372.32 228.669   1
  -3  -3   8 2412.55 218.085   1
  -3   3   8 2499.05 234.670   1
   3   3  -8 2564.46 210.698   1
   3  -3  -7 1916.23 234.149   1
  -3   3   7 2419.05 263.834   1
   3   3  -6 14510.0 719.235   1
   3  -3  -6 12658.4 737.005   1
  -3   3   6 15000.4 756.994   1
  -3  -3   6 14297.8 725.158   1
  -3  -3   5 26915.1 1267.94   1
   3   3  -5 26199.6 1264.00   1
   3  -3  -5 25846.5 1288.07   1
  -3   3   5 25048.1 1293.32   1
  -3  -3   4 14122.0 714.873   1
   3   3  -4 14170.9 712.068   1
   3  -3  -4 13909.5 735.654   1
  -3   3   4 14859.2 749.439   1
   3   3  -3 13575.1 656.125   1
  -3  -3   3 12172.8 657.474   1
  -3  -3   2 17703.1 889.950   1
   3   3  -2 16694.5 886.678   1
  -3   3   2 19008.3 904.096   1
   3  -3  -2 19140.3 898.709   1
   3  -3  -1 4030.09 252.281   1
   3   3  -1 3715.59 246.242   1
  -3   3   1 3358.52 257.245   1
  -3  -3   1 3854.15 246.362   1
   3  -3   0 4090.72 287.604   1
  -3  -3   0 5026.14 298.874   1
  -3   3   0 5158.36 311.938   1
   3   3   0 5162.24 299.652   1
   3   3   1 3697.06 263.817   1
  -3   3  -1 3575.35 245.690   1
  -3  -3  -1 3869.19 257.958   1
   3  -3   1 4006.56 248.125   1
   3  -3   2 19865.7 928.561   1
  -3  -3  -2 20453.8 944.969   1
  -3   3  -2 18573.8 929.657   1
   3   3   2 17187.6 943.120   1
  -3   3  -3 14469.3 705.035   1
   3  -3   3 13854.8 703.729   1
   3  -3   4 12923.6 680.335   1
   3   3   4 13548.8 702.953   1
  -3  -3  -4 13350.2 694.157   1
  -3   3  -4 14232.1 681.094   1
  -3   3  -5 25250.2 1213.58   1
  -3  -3  -5 25005.5 1236.32   1
   3   3   5 24882.9 1242.45   1
   3  -3   5 25312.3 1216.08   1
  -3   3  -6 13582.9 692.159   1
  -3  -3  -6 13206.6 716.722   1
   3   3   6 13984.7 730.887   1
   3  -3   6 13905.0 697.216   1
  -3  -3  -7 1584.79 199.941   1
   3   3   7 2369.43 232.477   1
  -3  -3  -8 2378.95 249.343   1
  -3   3  -8 2499.69 205.781   1
   3   3   8 2636.21 275.600   1
   3  -3   8 2565.48 217.244   1
   3  -3   9 10354.1 590.437   1
   3   3   9 11084.0 628.233   1
  -3  -3  -9 11140.7 615.728   1
  -3   3  -9 10852.1 578.535   1
  -3  -3 -10 1526.96 242.969   1
  -3   3 -10 1964.41 197.857   1
   3   3  10 1777.52 254.843   1
   3  -3  10 2085.38 206.682   1
  -3  -3 -11 1743.83 241.266   1
  -3   3 -11 2328.30 215.515   1
   3   3  11 1897.62 266.309   1
   3  -3  11 2254.95 220.310   1
   3   3  12 13105.7 746.355   1
   3  -3  12 13248.5 722.689   1
  -3   3 -12 12944.0 702.101   1
  -3  -3 -12 12898.7 733.690   1
   3  -3  13 1473.62 239.395   1
   3   3  13 1170.64 258.472   1
   3   3  14 329.320 209.795   1
   3  -3  14 119.903 199.295   1
  -3   3 -14 386.772 176.811   1
  -3  -3 -14 62.2168 188.734   1
   3   3  15 1422.50 280.229   1
  -3  -3 -15 838.547 225.282   1
   3  -3  16 1128.05 259.543   1
   3   3  16 1191.86 292.974   1
  -3  -3 -16 1832.82 265.414   1
  -3   3 -16 1196.02 221.515   1
   3   3  17 709.799 267.997   1
   3  -3  17 316.512 251.471   1
  -3   3 -17 441.394 212.606   1
  -3  -3 -17 157.336 214.045   1
   3  -3  18 1068.52 279.733   1
   3   3  18 1357.96 272.253   1
  -3   3 -18 1648.43 253.446   1
  -3  -3 -18 959.403 228.592   1
   3   3  19 683.416 290.832   1
   3  -3  19 158.378 254.699   1
  -3  -3 -19 259.600 233.651   1
  -3   3 -19 338.660 219.875   1
   3   3  20 1814.28 349.469   1
   3  -3  20 1391.30 298.527   1
  -3   3 -20 1631.26 273.034   1
  -3  -3 -20 2225.13 324.432   1
   3  -3  21-140.718 261.620   1
   3   3  21 175.180 308.442   1
  -3  -3 -21 849.136 300.050   1
  -3   3 -21-24.6071 234.393   1
   3  -3  22 1300.64 308.537   1
   3   3  22 1972.10 331.860   1
  -3   3 -22 1404.46 290.910   1
  -3  -3 -22 1812.26 299.668   1
   3  -3  23 592.327 294.661   1
   3   3  23-29.6414 285.166   1
  -3   3 -23 581.968 258.270   1
  -3  -3 -23 362.892 270.302   1
   3   3  24-59.4319 307.844   1
   3  -3  24 121.085 288.289   1
  -3   3 -24 437.377 288.816   1
  -3  -3 -24 262.723 296.288   1
   3   3  25 475.447 305.757   1
  -3  -3 -25 211.392 279.445   1
   3   3  26 207.931 289.857   1
  -3  -3 -26 506.521 287.381   1
   3   3  28 962.756 326.951   1
  -3  -3 -28 737.451 305.523   1
   3   3  29 172.358 277.514   1
  -3  -3 -29-389.874 291.181   1
  -3   4  29 768.360 340.974   1
   3  -4 -29 742.107 345.083   1
  -3   4  28 433.447 319.525   1
   3  -4 -28 511.120 335.560   1
  -3   4  27 88.1733 322.144   1
   3  -4 -27-325.463 326.974   1
  -3   4  26 891.328 342.850   1
   3  -4 -26 848.526 338.331   1
  -3   4  25 808.193 348.261   1
   3  -4 -25 958.894 334.570   1
   3   4 -24 1300.05 327.433   1
  -3  -4  23 421.050 301.133   1
  -3   4  23-29.8063 272.585   1
   3   4 -23-82.9652 261.677   1
   3  -4 -23-108.525 260.536   1
  -3  -4  22 87.8487 272.056   1
  -3   4  22-206.964 265.139   1
   3   4 -22 26.9273 250.946   1
   3  -4 -22 80.9020 255.932   1
   3   4 -20 4922.28 428.793   1
  -3  -4  20 4933.75 451.608   1
  -3   4  20 4968.83 464.410   1
   3  -4 -20 5297.92 447.729   1
  -3   4  19 1361.72 311.797   1
   3  -4 -19 1657.40 303.612   1
   3   4 -19 1554.60 278.894   1
   3   4 -18 10498.5 630.266   1
  -3  -4  18 9959.67 635.944   1
  -3   4  18 9375.14 661.546   1
   3  -4 -18 10406.7 657.178   1
  -3   4  17 2415.13 334.462   1
  -3  -4  17 2580.35 312.906   1
   3  -4 -17 2497.52 316.610   1
   3   4 -17 2887.69 309.561   1
  -3  -4  16 1306.04 270.499   1
  -3   4  16 1293.90 311.320   1
   3   4 -16 1645.14 244.987   1
   3  -4 -16 1299.81 280.089   1
  -3   4  15 1279.24 334.364   1
  -3  -4  15 1559.59 257.771   1
   3  -4 -15 814.507 272.629   1
   3   4 -15 1695.23 236.394   1
   3   4 -14 19817.9 1029.49   1
  -3  -4  14 19612.0 1041.26   1
  -3   4  14 18853.8 1061.86   1
   3  -4 -14 20249.1 1054.85   1
  -3  -4  13 325.059 208.531   1
  -3   4  13 332.756 249.508   1
   3   4 -13 210.213 187.640   1
   3  -4 -13 280.998 215.071   1
  -3  -4  12-88.9623 168.862   1
  -3   4  12-136.625 232.827   1
   3  -4 -12 227.762 217.600   1
   3   4 -12 97.7314 155.049   1
  -3  -4  11 17903.3 913.274   1
   3   4 -11 16973.6 899.438   1
   3   4 -10 6093.35 359.109   1
  -3  -4  10 5823.41 373.866   1
  -3   4  10 5423.31 415.511   1
   3  -4 -10 5013.81 390.966   1
  -3  -4   9-109.752 129.423   1
  -3   4   9 136.536 168.984   1
   3  -4  -9 17.7812 169.253   1
   3   4  -8 6074.25 348.247   1
  -3   4   8 6383.43 392.531   1
  -3  -4   8 6005.66 354.995   1
  -3   4   7 12227.7 608.134   1
   3  -4  -7 8746.48 575.324   1
  -3  -4   6 9064.07 497.845   1
   3   4  -6 9429.64 495.995   1
   3  -4  -6 8602.74 522.371   1
  -3   4   6 9696.74 545.334   1
  -3  -4   5 7482.49 409.653   1
   3   4  -5 7107.28 405.339   1
   3  -4  -5 7117.37 432.887   1
  -3   4   5 7884.29 448.847   1
  -3  -4   4 16749.0 851.742   1
   3   4  -4 17310.3 850.673   1
   3  -4  -4 16906.9 874.465   1
  -3   4   4 18120.8 886.195   1
   3   4  -3 17368.3 823.720   1
  -3  -4   3 15921.9 821.888   1
  -3  -4   2 11754.6 601.198   1
   3   4  -2 11759.5 598.771   1
   3  -4  -1 18852.4 828.089   1
  -3  -4   1 16752.4 818.111   1
  -3   4   1 17183.4 829.504   1
   3  -4   0 85.1203 124.043   1
  -3   4   0 45.3657 141.099   1
  -3  -4   0 8.76939 125.841   1
   3   4   0 36.1342 136.855   1
   3   4   1 17297.0 885.298   1
  -3   4  -1 18727.7 876.345   1
   3  -4   1 17974.6 871.710   1
  -3  -4  -1 16834.0 878.539   1
  -3   4  -2 11680.2 600.310   1
   3  -4   2 12037.3 599.157   1
   3  -4   3 16882.8 839.576   1
  -3  -4  -3 18245.1 867.949   1
   3   4   3 18708.3 877.915   1
  -3   4  -3 15898.8 837.755   1
   3  -4   4 16403.5 835.140   1
   3   4   4 18183.2 873.173   1
  -3  -4  -4 17148.1 862.780   1
  -3   4  -4 16680.6 831.172   1
  -3   4  -5 7995.65 415.273   1
  -3  -4  -5 7569.52 441.396   1
   3  -4   5 7542.31 414.612   1
   3   4   5 7574.66 453.770   1
   3   4   6 7986.05 494.040   1
  -3   4  -6 8950.96 451.752   1
  -3  -4  -6 8262.71 486.639   1
   3  -4   6 8307.85 454.944   1
   3   4   7 12366.7 715.911   1
  -3  -4  -7 13133.0 712.186   1
  -3   4  -7 12753.1 671.823   1
   3  -4   7 14141.0 679.529   1
   3   4   8 6032.05 424.465   1
  -3  -4  -8 6300.19 408.404   1
  -3  -4  -9 120.331 153.683   1
  -3   4  -9 138.521 118.686   1
   3   4   9 132.840 180.673   1
   3  -4   9-38.5274 125.155   1
   3  -4  10 5193.59 348.932   1
   3   4  10 5566.28 402.172   1
  -3   4 -10 5178.48 339.644   1
  -3  -4 -10 5333.69 379.011   1
   3  -4  11 18123.3 879.015   1
  -3   4 -11 15853.4 864.154   1
   3  -4  12 116.103 184.237   1
   3   4  12-22.1425 244.314   1
  -3   4 -12 74.8955 147.627   1
  -3  -4 -12 239.761 227.157   1
   3   4  13 577.882 250.842   1
   3  -4  13 197.005 180.322   1
  -3   4 -13 94.9254 168.427   1
  -3  -4 -13 571.759 222.190   1
   3  -4  14 18755.8 1007.09   1
   3   4  14 19455.4 1051.47   1
  -3  -4 -14 19556.6 1029.24   1
  -3   4 -14 19234.4 995.119   1
   3   4  15 1350.73 297.326   1
   3  -4  15 739.816 226.297   1
  -3  -4 -15 1334.71 250.184   1
  -3   4 -15 1072.02 212.880   1
   3   4  16 1339.12 307.635   1
  -3  -4 -16 1164.49 269.500   1
   3   4  17 1628.90 355.978   1
   3  -4  17 2677.69 319.106   1
  -3   4 -17 2653.18 276.911   1
  -3  -4 -17 2165.40 321.087   1
  -3   4 -18 9660.71 585.896   1
   3   4  18 9978.49 646.494   1
   3  -4  18 9141.62 603.738   1
  -3  -4 -18 8802.65 594.619   1
   3   4  19 1493.87 300.039   1
   3  -4  19 2101.34 308.610   1
  -3   4 -19 2302.04 274.586   1
  -3  -4 -19 1404.22 256.429   1
   3   4  20 4549.37 453.122   1
  -3  -4 -20 4797.27 427.734   1
  -3   4 -20 5370.13 410.776   1
   3  -4  20 5227.31 440.534   1
   3  -4  22 57.4744 275.660   1
   3   4  22 442.205 281.937   1
  -3   4 -22 536.215 254.156   1
   3   4  23-296.056 298.811   1
   3  -4  23 207.431 277.025   1
  -3   4 -23 345.546 256.737   1
  -3  -4 -23-25.8908 263.375   1
   3   4  25 738.462 301.739   1
  -3  -4 -25 499.087 263.061   1
   3   4  26 206.255 315.605   1
  -3  -4 -26 687.655 300.160   1
   3   4  27 379.438 331.980   1
  -3  -4 -27 158.206 296.826   1
   3   4  28 316.911 268.700   1
  -3  -4 -28 156.016 253.520   1
   3   4  29 282.935 320.123   1
  -3  -4 -29 1152.07 335.536   1
  -3   5  28 830.089 299.613   1
   3  -5 -28 1248.08 305.723   1
  -3   5  27 640.745 296.824   1
   3  -5 -27 1314.97 292.493   1
  -3   5  25 951.393 327.347   1
   3  -5 -25 1843.08 335.603   1
  -3   5  24 981.686 339.057   1
   3   5 -23 220.486 278.687   1
   3  -5 -23 1273.59 345.832   1
   3   5 -22 5802.00 451.446   1
  -3  -5  22 5457.93 462.413   1
  -3   5  22 4615.97 466.552   1
   3  -5 -22 5100.93 471.765   1
  -3   5  21 381.422 255.222   1
  -3  -5  21 141.093 263.103   1
   3   5 -21 155.107 253.370   1
   3  -5 -21 53.5460 222.795   1
  -3  -5  20 733.335 294.894   1
  -3   5  20 724.884 321.646   1
   3   5 -20 522.669 262.468   1
   3  -5 -20 1005.50 319.553   1
  -3  -5  19 650.948 265.842   1
  -3   5  19 943.724 304.647   1
   3  -5 -19 782.860 295.026   1
   3   5 -19 1073.70 253.940   1
   3   5 -18 12797.5 714.756   1
  -3  -5  18 12706.3 739.472   1
  -3   5  18 11784.7 761.083   1
   3  -5 -18 11353.8 737.338   1
  -3  -5  17 2741.00 321.548   1
  -3   5  17 2803.42 363.179   1
   3   5 -17 3095.31 316.270   1
   3  -5 -17 2604.79 341.713   1
  -3  -5  15 1430.74 258.083   1
  -3   5  15 989.933 260.345   1
   3  -5 -15 829.368 232.524   1
   3   5 -15 982.276 226.303   1
  -3   5  14 302.940 218.137   1
  -3  -5  14 413.309 214.756   1
   3  -5 -14 574.024 222.105   1
   3   5 -14 504.968 199.164   1
  -3   5  13 438.425 230.247   1
  -3  -5  13 365.986 179.365   1
   3   5 -13 184.681 169.640   1
   3  -5 -13 354.418 216.281   1
   3   5 -12 6769.49 422.985   1
  -3  -5  12 7024.03 435.825   1
  -3   5  12 6435.23 455.614   1
   3  -5 -12 6383.86 446.520   1
  -3  -5  11 1689.02 190.304   1
  -3   5  11 1074.68 263.809   1
   3   5 -11 1314.71 192.707   1
   3  -5 -11 1425.03 245.069   1
  -3  -5  10 10111.0 587.905   1
   3   5 -10 11192.5 584.623   1
   3   5  -9 2695.82 224.071   1
   3  -5  -9 2596.32 281.931   1
  -3   5   9 3093.99 307.644   1
  -3  -5   9 2581.72 233.798   1
  -3   5   8 1202.96 237.259   1
   3  -5  -8 1079.12 215.458   1
   3  -5  -7 32.7022 173.102   1
  -3  -5   7 42.5409 119.404   1
  -3   5   7 125.665 190.502   1
  -3  -5   6 16367.7 795.823   1
   3  -5  -6 15935.1 834.947   1
   3   5  -6 15575.1 791.828   1
  -3   5   6 15510.5 845.392   1
   3  -5  -5 7391.56 463.807   1
  -3  -5   5 8199.52 427.536   1
   3   5  -5 7681.15 419.946   1
  -3   5   5 8026.11 475.261   1
   3  -5  -4 16632.8 787.136   1
  -3  -5   4 13789.7 749.524   1
   3   5  -4 15091.9 750.724   1
  -3   5   4 15599.3 792.549   1
  -3  -5   3 988.463 132.358   1
   3  -5  -3 913.362 164.899   1
  -3   5   3 1165.27 179.377   1
   3   5  -3 1253.02 136.777   1
   3   5  -2 11605.5 592.733   1
  -3  -5   2 11483.4 589.370   1
   3   5  -1 204.753 120.587   1
  -3  -5   1 285.295 105.805   1
   3  -5  -1 165.935 113.649   1
  -3   5   1 159.262 141.987   1
   3   5   0 643.092 150.153   1
  -3  -5   0 836.608 141.652   1
   3  -5   0 723.312 132.511   1
  -3   5   0 974.277 137.538   1
   3  -5   1 185.232 107.667   1
  -3   5  -1 299.188 122.650   1
   3  -5   2 11213.2 576.958   1
  -3   5  -2 11530.3 578.320   1
   3  -5   3 1095.33 127.503   1
  -3  -5  -3 1187.13 167.311   1
   3   5   3 1310.40 187.721   1
  -3   5  -3 1213.96 131.618   1
  -3   5  -4 15769.9 763.154   1
   3   5   4 15961.8 812.031   1
  -3  -5  -4 14749.8 798.426   1
   3  -5   5 7447.25 403.286   1
   3   5   5 7687.40 453.499   1
  -3  -5  -5 7868.82 445.153   1
  -3   5  -5 7191.12 397.707   1
   3  -5   6 15089.1 746.365   1
  -3  -5  -6 14740.5 786.413   1
   3   5   6 14729.4 801.438   1
   3  -5   7-9.51930 107.529   1
  -3  -5  -7 15.8437 154.774   1
   3   5   7 70.2494 182.763   1
  -3   5  -7-8.80092 102.499   1
   3  -5   8 806.689 138.005   1
   3   5   8 876.607 218.438   1
  -3   5  -8 797.807 130.784   1
  -3  -5  -8 1230.80 196.294   1
   3   5   9 2364.73 273.227   1
  -3  -5  -9 2615.26 259.992   1
   3  -5  10 9328.46 523.175   1
  -3   5 -10 9641.90 517.554   1
   3  -5  11 948.969 175.522   1
   3   5  11 609.717 247.723   1
  -3  -5 -11 1382.32 252.514   1
  -3   5 -11 889.130 159.488   1
   3   5  12 5556.87 429.951   1
   3  -5  12 5486.99 371.847   1
   3   5  13 142.493 244.227   1
   3  -5  13 239.878 188.812   1
  -3   5 -13 195.971 153.995   1
  -3  -5 -13 167.497 209.265   1
   3   5  14 148.220 263.621   1
   3  -5  14 18.5057 185.164   1
  -3   5 -14 354.590 172.631   1
  -3  -5 -14 498.085 239.186   1
   3  -5  15 1361.13 243.684   1
   3   5  15 790.306 299.433   1
  -3  -5 -15 1003.14 269.171   1
  -3   5 -15 709.469 187.214   1
   3  -5  16 8017.22 514.855   1
  -3   5 -16 7158.07 466.467   1
   3  -5  17 3161.99 323.840   1
   3   5  17 3329.65 344.576   1
  -3  -5 -17 2379.41 282.971   1
  -3   5 -17 3056.59 285.387   1
  -3   5 -18 11412.0 685.281   1
   3  -5  18 11496.2 710.763   1
   3   5  18 13152.3 757.072   1
  -3  -5 -18 11334.8 699.237   1
   3   5  19 955.741 346.959   1
   3  -5  19 1042.09 277.600   1
  -3  -5 -19 479.933 271.021   1
  -3   5 -19 663.606 239.479   1
   3   5  20 145.687 274.875   1
   3  -5  20 106.102 247.359   1
  -3   5 -20 862.184 245.812   1
  -3  -5 -20 618.467 247.957   1
   3  -5  21 578.576 269.797   1
   3   5  21 88.0119 285.593   1
  -3   5 -21 636.665 256.146   1
  -3  -5 -21 303.441 266.403   1
   3   5  22 5339.49 509.476   1
  -3  -5 -22 6290.90 484.338   1
  -3   5 -22 5909.22 453.949   1
   3  -5  22 4926.66 452.305   1
   3   5  23 118.206 248.740   1
  -3  -5 -23 232.691 224.948   1
   3   5  24 1120.83 340.523   1
  -3  -5 -24 704.068 319.275   1
   3   5  25 1643.88 355.633   1
  -3  -5 -25 1566.33 328.789   1
   3   5  27 606.277 332.935   1
  -3  -5 -27 965.027 323.947   1
   3   5  28 284.289 265.798   1
  -3  -5 -28 615.996 271.876   1
   3   5  29 167.164 315.486   1
  -3  -5 -29 201.686 326.691   1
  -3   6  28 367.097 293.734   1
   3  -6 -28 445.365 312.827   1
  -3   6  27 316.780 290.323   1
   3  -6 -27 371.502 282.012   1
  -3   6  26 497.363 285.226   1
   3  -6 -26 26.7839 261.894   1
  -3   6  25 413.387 262.178   1
   3  -6 -25 538.390 256.438   1
  -3   6  24 473.757 306.497   1
   3  -6 -24 404.504 281.349   1
  -3   6  22 591.903 340.457   1
   3  -6 -22 296.923 311.258   1
  -3   6  21 1912.24 345.176   1
  -3  -6  21 2056.28 325.723   1
   3  -6 -21 1718.15 317.537   1
   3   6 -21 2912.97 331.293   1
   3   6 -20 4016.97 360.247   1
  -3  -6  20 3039.94 372.225   1
  -3  -6  19 687.590 246.883   1
   3   6 -19 514.314 227.680   1
   3  -6 -19 552.139 297.679   1
   3   6 -18 8596.08 532.960   1
  -3  -6  18 8655.57 545.242   1
  -3   6  18 6858.90 555.263   1
   3  -6 -18 8007.66 551.142   1
  -3   6  17 2532.36 371.767   1
   3  -6 -17 2181.02 330.401   1
  -3   6  16 435.164 283.941   1
  -3  -6  16 622.770 232.202   1
   3   6 -16 336.673 198.529   1
   3  -6 -16 643.304 273.292   1
  -3   6  15 212.195 207.469   1
  -3  -6  15 220.860 188.386   1
   3  -6 -15-48.2553 196.042   1
   3   6 -15 222.276 183.090   1
  -3  -6  14 1625.16 237.707   1
  -3   6  14 1288.27 287.715   1
   3  -6 -14 1007.71 265.278   1
   3   6 -14 1533.67 223.548   1
   3   6 -13 6269.99 405.912   1
  -3  -6  13 7040.28 425.309   1
  -3   6  13 5734.65 476.859   1
   3  -6 -13 6145.16 459.239   1
  -3  -6  12 1411.37 211.566   1
  -3   6  12 1393.75 277.534   1
   3  -6 -12 1376.69 258.939   1
   3   6 -12 1609.27 195.749   1
   3   6 -11 2464.95 227.392   1
  -3  -6  11 2782.63 251.538   1
  -3   6  11 2837.32 301.520   1
   3  -6 -11 2579.92 276.661   1
   3   6 -10 98.9250 133.780   1
   3  -6 -10 301.433 218.798   1
  -3   6  10 242.451 229.427   1
  -3  -6  10-13.3483 139.346   1
   3  -6  -9 305.757 200.240   1
  -3   6   9 230.850 220.366   1
   3  -6  -8 36091.3 1873.13   1
  -3  -6   8 38324.4 1833.71   1
   3   6  -8 39392.2 1829.50   1
  -3   6   8 38837.9 1890.17   1
   3  -6  -7 42735.7 2130.08   1
  -3  -6   7 43679.2 2086.66   1
   3   6  -7 45570.9 2087.91   1
  -3   6   7 43109.0 2140.69   1
   3   6  -6 11226.2 540.924   1
  -3   6   6 10089.3 587.935   1
  -3  -6   6 9841.71 538.333   1
   3  -6  -6 10177.9 583.095   1
   3   6  -5 3879.18 242.641   1
   3  -6  -5 3662.70 289.022   1
  -3   6   5 4322.57 312.490   1
  -3  -6   5 3601.61 241.602   1
   3   6  -4 18005.9 862.505   1
   3  -6  -4 17731.9 899.319   1
  -3   6   4 16829.2 898.960   1
  -3  -6   4 17337.9 859.501   1
   3   6  -3 8353.51 443.238   1
  -3   6   3 8268.62 480.019   1
  -3  -6   3 8122.38 438.684   1
   3  -6  -3 8445.82 472.190   1
   3  -6  -2 14944.8 749.676   1
   3   6  -2 14162.9 726.888   1
  -3   6   2 14543.2 754.936   1
   3   6  -1 2035.41 182.884   1
  -3  -6   1 2399.48 181.250   1
   3   6   0-41.3413 129.096   1
  -3  -6   0-67.4134 116.939   1
  -3   6   0 92.0646 129.083   1
   3  -6   0 84.8889 106.324   1
  -3   6  -1 2233.52 178.337   1
   3  -6   1 2055.00 177.558   1
   3   6   2 15261.0 771.339   1
  -3   6  -2 14517.4 739.038   1
  -3  -6  -2 14980.9 763.213   1
   3  -6   2 15128.8 739.967   1
   3  -6   3 8185.82 420.380   1
  -3  -6  -3 7843.30 455.117   1
   3   6   3 7679.84 462.585   1
  -3   6  -3 8013.92 420.646   1
   3   6   4 17895.7 925.921   1
   3  -6   4 18077.8 878.461   1
  -3  -6  -4 18132.8 916.765   1
   3   6   5 4024.19 304.518   1
  -3  -6  -5 3879.59 291.044   1
  -3   6  -5 4066.64 232.219   1
   3  -6   5 3590.89 234.012   1
   3   6   6 11186.5 614.566   1
  -3   6  -6 10994.6 541.494   1
  -3  -6  -6 10669.5 596.252   1
   3  -6   6 10066.3 546.016   1
   3   6   7 44893.7 2164.48   1
  -3  -6  -7 42436.6 2152.06   1
  -3   6  -7 45118.4 2099.62   1
   3  -6   7 44754.3 2104.39   1
   3   6   8 37761.7 1894.92   1
   3  -6   8 38358.4 1837.62   1
  -3  -6  -8 37430.6 1880.73   1
  -3   6  -8 39631.9 1831.98   1
  -3   6  -9 137.992 113.840   1
  -3  -6  -9 92.9691 194.219   1
   3  -6   9 327.387 131.656   1
   3   6   9 306.810 219.302   1
  -3   6 -10 21.9827 109.483   1
  -3  -6 -10 58.4278 185.943   1
   3  -6  10 60.3341 126.211   1
   3   6  10 64.4339 207.453   1
   3   6  11 3845.25 335.871   1
   3  -6  11 3331.61 261.398   1
  -3  -6 -11 2962.40 304.921   1
  -3   6 -11 3383.55 249.031   1
   3  -6  12 1284.24 189.518   1
   3   6  12 1710.13 272.026   1
  -3   6 -12 1106.81 174.765   1
  -3  -6 -12 931.219 219.815   1
   3   6  13 5947.57 469.720   1
   3  -6  13 5977.48 403.428   1
  -3  -6 -13 6991.04 468.132   1
  -3   6 -13 6773.39 397.356   1
   3  -6  14 1220.31 206.625   1
   3   6  14 1715.92 324.848   1
  -3  -6 -14 1257.61 269.953   1
  -3   6 -14 1179.35 193.402   1
   3   6  15 25.9593 286.496   1
   3  -6  15 475.746 219.317   1
  -3  -6 -15 158.235 254.940   1
  -3   6 -15 64.3908 164.801   1
   3  -6  16 460.714 212.016   1
   3   6  16 241.038 229.809   1
  -3  -6 -16 526.656 202.466   1
  -3   6 -16 657.844 185.039   1
   3   6  17 2163.83 350.341   1
  -3  -6 -17 2501.60 307.192   1
  -3   6 -18 8605.18 520.943   1
   3  -6  18 7862.65 536.193   1
   3   6  18 9090.18 609.756   1
  -3  -6 -18 7618.97 546.312   1
   3   6  19 1479.90 282.650   1
   3  -6  19 594.737 249.327   1
  -3  -6 -19 1001.22 240.572   1
  -3   6 -19 1028.96 235.993   1
  -3   6 -20 3417.26 336.560   1
   3  -6  20 2889.07 350.890   1
   3   6  21 1999.25 355.105   1
  -3   6 -21 1918.94 293.078   1
  -3  -6 -21 2357.97 328.983   1
   3   6  22 117.933 308.208   1
  -3  -6 -22 693.043 303.689   1
  -3  -6 -24 960.599 286.669   1
   3   6  25 816.447 336.968   1
   3   6  26 665.806 268.920   1
  -3  -6 -26 909.416 274.176   1
   3   6  27 1141.61 361.187   1
  -3  -6 -27 154.595 315.758   1
   3   6  28 532.877 284.648   1
  -3  -6 -28 430.353 263.045   1
  -3   7  28 250.581 307.785   1
   3  -7 -28 593.929 330.799   1
  -3   7  27 853.678 319.738   1
   3  -7 -27 839.023 321.310   1
  -3   7  26 637.553 300.634   1
   3  -7 -26 185.660 283.346   1
  -3   7  24 1767.96 341.152   1
   3  -7 -24 1743.87 318.527   1
  -3   7  23 1033.94 340.181   1
   3  -7 -23 1131.78 328.637   1
  -3   7  22 2514.56 395.365   1
   3  -7 -22 2806.36 386.998   1
  -3   7  21-206.266 292.804   1
   3  -7 -21-188.241 261.375   1
  -3   7  20 994.921 329.478   1
  -3  -7  20 1038.47 271.165   1
   3  -7 -20 1629.07 315.888   1
   3   7 -20 1389.21 261.391   1
  -3  -7  19 2190.73 295.424   1
  -3   7  19 1653.09 359.504   1
   3   7 -19 1859.04 267.435   1
   3  -7 -19 1482.09 334.943   1
  -3   7  18 1601.69 320.281   1
  -3  -7  18 1653.29 285.037   1
   3  -7 -18 1929.05 314.988   1
   3   7 -18 2251.20 288.639   1
   3   7 -17 6071.07 420.146   1
  -3  -7  17 5705.05 428.599   1
  -3   7  17 5885.05 494.396   1
   3  -7 -17 5645.54 463.191   1
   3   7 -16 14295.0 760.537   1
  -3  -7  16 14601.4 773.718   1
  -3   7  16 12557.0 814.259   1
   3  -7 -16 12880.0 796.861   1
  -3  -7  15 1407.22 232.426   1
   3   7 -15 1087.99 209.378   1
   3   7 -14 390.654 179.274   1
  -3  -7  14 177.682 188.109   1
  -3   7  14 105.131 246.058   1
   3  -7 -14 454.216 229.954   1
   3   7 -13 2443.56 233.351   1
  -3  -7  13 1730.06 233.698   1
  -3   7  13 2193.62 319.347   1
   3  -7 -13 1948.67 287.702   1
   3   7 -12 235.900 159.473   1
  -3  -7  12 134.607 160.687   1
  -3   7  12 147.954 225.592   1
   3  -7 -12-67.2743 215.424   1
   3   7 -11 241.701 136.826   1
  -3  -7  11 365.496 150.143   1
  -3   7  11 664.908 240.801   1
   3  -7 -11 237.522 210.917   1
  -3   7  10 29265.7 1565.54   1
   3  -7 -10 32508.9 1565.01   1
  -3  -7   9 183.449 119.592   1
   3   7  -9 175.439 113.393   1
   3   7  -8 275.166 117.829   1
   3  -7  -8 150.846 164.182   1
  -3   7   8 124.111 179.427   1
  -3  -7   8 165.927 112.216   1
  -3  -7   7 180.725 103.987   1
   3  -7  -7-89.1848 173.265   1
  -3   7   7-176.211 194.462   1
   3   7  -7-35.0953 100.146   1
  -3   7   6 46400.9 2221.31   1
   3  -7  -6 44894.2 2209.91   1
  -3  -7   6 44133.9 2161.81   1
   3   7  -6 47508.6 2160.54   1
   3   7  -5 19581.8 913.102   1
  -3  -7   5 19014.1 912.885   1
  -3   7   5 17333.2 965.219   1
   3  -7  -5 17505.8 960.707   1
   3   7  -4 14610.1 735.351   1
  -3  -7   4 14941.1 732.818   1
  -3   7   4 14539.1 784.527   1
   3  -7  -4 14890.2 777.138   1
   3   7  -3 4455.46 281.218   1
  -3   7   3 5078.27 333.952   1
   3  -7  -3 4942.41 319.372   1
  -3  -7   3 4742.09 283.336   1
  -3  -7   2 1558.98 144.816   1
   3  -7  -2 1517.28 179.022   1
  -3   7   2 1538.82 190.026   1
  -3  -7   1 5787.61 323.836   1
   3   7  -1 5259.07 326.412   1
  -3   7   0 78128.1 3526.80   1
   3  -7   0 72458.1 3517.22   1
   3  -7   1 4887.73 309.212   1
   3   7   1 5904.76 337.880   1
  -3   7  -1 5507.65 318.899   1
  -3  -7  -1 5573.35 332.999   1
   3  -7   2 1195.95 134.819   1
   3   7   2 1666.14 182.301   1
  -3  -7  -2 1348.27 170.572   1
  -3   7  -2 1260.95 137.005   1
  -3  -7  -3 4880.89 315.375   1
  -3   7  -3 4657.37 276.238   1
   3   7   3 4873.16 331.225   1
   3  -7   3 4759.81 277.425   1
   3   7   4 14942.3 791.530   1
   3  -7   4 14177.3 728.714   1
  -3   7  -4 15279.7 730.176   1
  -3  -7  -4 15674.3 784.357   1
   3   7   5 18798.6 977.149   1
  -3  -7  -5 17281.4 960.859   1
  -3   7  -5 19050.7 911.459   1
   3  -7   5 19389.0 912.952   1
   3   7   6 49526.1 2279.67   1
  -3   7  -6 46004.4 2205.44   1
  -3  -7  -6 49251.7 2267.74   1
   3  -7   6 46014.1 2209.25   1
  -3   7  -7 7.13926 88.4095   1
  -3  -7  -7 69.4863 174.867   1
   3  -7   7-69.3480 93.3955   1
   3   7   7-76.5885 194.769   1
  -3   7  -8 125.146 89.0564   1
  -3  -7  -8-220.791 198.064   1
   3  -7   8 174.333 103.436   1
   3   7   8 242.140 206.381   1
  -3   7  -9 219.953 103.170   1
   3  -7   9 116.348 106.304   1
   3   7  10 31913.1 1593.47   1
   3  -7  10 33092.8 1516.60   1
  -3   7 -10 29144.9 1506.63   1
  -3  -7 -10 32338.8 1580.63   1
  -3   7 -11 269.297 118.706   1
  -3  -7 -11-327.385 210.359   1
   3   7  11 254.755 252.724   1
  -3   7 -12 190.661 121.260   1
  -3  -7 -12 148.681 213.832   1
   3  -7  12-54.4951 147.322   1
   3   7  12-120.469 245.106   1
  -3   7 -13 2125.39 197.400   1
  -3  -7 -13 1709.68 257.240   1
   3  -7  13 2125.07 232.636   1
   3   7  13 2050.38 300.311   1
   3   7  14 514.822 288.515   1
   3  -7  14 273.461 189.379   1
  -3   7 -14 538.280 159.800   1
  -3  -7 -14 605.162 268.536   1
   3  -7  15 1254.02 218.205   1
  -3   7 -15 986.651 189.679   1
  -3   7 -16 13868.8 753.507   1
   3   7  16 13839.5 820.724   1
   3  -7  16 14988.5 784.654   1
  -3  -7 -16 12748.8 780.429   1
  -3   7 -17 5966.35 400.506   1
   3  -7  17 5632.40 415.173   1
   3   7  17 5696.04 500.340   1
  -3  -7 -17 5280.79 439.287   1
   3   7  18 1335.05 299.158   1
  -3  -7 -18 1442.69 261.356   1
   3  -7  19 1757.70 286.430   1
   3   7  19 1924.38 365.279   1
  -3   7 -19 1911.29 267.034   1
  -3  -7 -19 2772.58 344.101   1
   3   7  20 528.667 311.870   1
  -3  -7 -20 1055.26 281.351   1
  -3   7 -20 1216.18 258.695   1
   3   7  21 88.2977 304.009   1
  -3  -7 -21-76.5392 280.833   1
   3   7  22 2563.81 391.141   1
  -3  -7 -22 3259.49 368.831   1
   3   7  23 1616.36 344.135   1
  -3  -7 -23 903.972 305.963   1
   3   7  24 1197.79 327.836   1
  -3  -7 -24 1394.42 322.033   1
   3   7  26 716.636 331.496   1
  -3  -7 -26 1157.51 321.572   1
   3   7  27 564.005 318.477   1
  -3  -7 -27 661.942 307.061   1
   3   7  28 138.218 302.588   1
  -3  -7 -28 449.114 307.114   1
   3  -8 -27 517.617 306.488   1
   3  -8 -26 1679.96 321.077   1
  -3   8  26 2092.99 351.798   1
   3  -8 -25 106.017 236.928   1
  -3   8  25 87.2403 254.661   1
   3  -8 -24 986.766 304.875   1
  -3   8  24 1054.44 334.844   1
   3  -8 -23 617.625 333.104   1
  -3   8  23 883.083 345.194   1
   3  -8 -21 403.974 236.375   1
  -3   8  21 295.099 260.697   1
   3  -8 -20 8496.00 620.003   1
  -3   8  20 9837.41 651.403   1
   3  -8 -19-53.2612 255.918   1
   3   8 -19 306.475 215.275   1
  -3   8  19 408.536 293.907   1
   3  -8 -18 1630.21 327.354   1
   3   8 -18 1378.01 244.886   1
  -3  -8  18 1481.34 260.879   1
  -3   8  18 1673.19 341.831   1
   3  -8 -17 1167.76 289.683   1
   3   8 -17 1272.46 221.004   1
  -3  -8  17 1487.06 240.766   1
  -3   8  17 1082.03 284.984   1
  -3   8  16 2884.47 379.564   1
   3  -8 -16 2526.48 343.104   1
  -3  -8  16 3071.41 291.852   1
   3   8 -16 2916.69 278.953   1
  -3  -8  15 3472.68 303.877   1
   3   8 -15 3801.69 295.083   1
  -3   8  15 3399.69 388.693   1
   3  -8 -15 3292.21 365.070   1
  -3  -8  14 3918.35 306.098   1
   3   8 -14 3299.42 283.794   1
   3   8 -13 1051.38 184.453   1
   3  -8 -13 1090.67 249.364   1
  -3   8  13 808.479 258.357   1
  -3  -8  13 1061.26 189.377   1
  -3  -8  12 10185.0 586.515   1
  -3   8  12 10948.9 674.916   1
   3  -8 -12 10624.0 657.813   1
   3   8 -12 11265.3 584.701   1
  -3   8  11 3125.42 359.323   1
   3  -8 -11 2664.40 337.290   1
  -3  -8  10 2547.91 201.403   1
  -3   8  10 2139.62 297.657   1
   3  -8 -10 2762.30 286.958   1
   3   8 -10 2415.56 198.817   1
  -3  -8   9 97.1420 118.205   1
   3   8  -9 28.2645 104.892   1
   3  -8  -9 164.536 225.406   1
  -3   8   9 22.5199 232.628   1
  -3  -8   8 43494.6 2032.89   1
   3   8  -8 42387.9 2033.04   1
  -3  -8   7 176.757 94.5535   1
   3  -8  -7-18.6278 190.584   1
  -3   8   7 204.521 192.479   1
   3   8  -7 146.535 97.0886   1
  -3  -8   6 5922.79 318.592   1
   3  -8  -6 5534.37 385.300   1
  -3   8   6 5121.68 393.812   1
   3   8  -6 5480.22 314.749   1
  -3  -8   5 2841.11 189.080   1
   3  -8  -5 2407.87 246.500   1
   3   8  -5 2385.92 187.001   1
  -3   8   5 2909.88 277.642   1
   3   8  -4 8610.56 443.524   1
  -3  -8   4 8206.24 440.595   1
  -3   8   4 8384.78 500.711   1
   3   8  -3 3347.71 225.299   1
  -3  -8   3 3420.48 221.372   1
  -3   8   3 3071.00 269.095   1
   3  -8  -3 3091.74 260.568   1
  -3   8   2 1706.41 206.935   1
  -3  -8   2 1429.57 151.670   1
   3   8  -2 1688.12 167.081   1
   3  -8  -2 1704.72 185.221   1
   3  -8  -1 11.8672 126.219   1
   3   8   1-104.265 139.289   1
   3  -8   1-9.59824 107.984   1
  -3   8  -1 10.2369 113.693   1
  -3  -8  -1-94.3049 121.470   1
   3  -8   2 1837.13 151.227   1
   3   8   2 1629.86 198.092   1
  -3  -8  -2 1452.70 190.000   1
  -3   8  -2 1234.24 147.513   1
  -3   8  -3 3262.25 215.780   1
   3  -8   3 3635.46 216.038   1
   3   8   3 3260.85 271.780   1
   3   8   4 8580.00 498.256   1
   3  -8   4 7626.23 425.480   1
  -3   8  -4 8314.09 424.926   1
  -3  -8  -4 9203.11 488.151   1
   3  -8   5 2190.12 162.727   1
   3   8   5 2474.91 258.940   1
  -3  -8  -5 2576.67 240.585   1
  -3   8  -5 2299.17 160.174   1
   3  -8   6 6087.78 325.755   1
  -3  -8  -6 5763.78 400.940   1
  -3   8  -6 6125.86 322.340   1
   3   8   6 6248.11 419.090   1
   3   8   7 179.503 204.565   1
   3  -8   7 227.562 88.6895   1
  -3   8  -7 125.970 79.3555   1
  -3  -8  -7-72.4987 183.536   1
  -3   8  -8 46522.1 2157.98   1
   3  -8   8 45391.7 2161.84   1
   3   8   9 66.0079 240.039   1
   3  -8   9-49.0530 95.4032   1
  -3  -8  -9 19.8511 226.578   1
  -3   8  -9 37.2734 88.8554   1
  -3   8 -10 2481.92 181.488   1
  -3  -8 -10 2331.09 274.975   1
   3  -8  10 2021.89 185.560   1
   3   8  10 2845.93 312.927   1
  -3  -8 -11 3495.65 300.259   1
  -3   8 -11 3032.02 212.319   1
   3  -8  11 2984.16 229.726   1
   3   8  11 2914.47 312.136   1
   3   8  12 11537.8 705.531   1
  -3  -8 -12 11179.0 676.416   1
   3   8  13 1099.50 284.305   1
   3  -8  13 1062.38 181.491   1
  -3  -8 -13 1229.57 263.912   1
  -3   8 -13 1130.19 157.737   1
  -3   8 -14 3524.99 256.662   1
   3  -8  14 2714.32 261.857   1
   3   8  15 3106.64 380.989   1
   3  -8  15 3385.83 294.253   1
  -3   8 -15 3643.48 282.427   1
  -3  -8 -15 3533.67 352.676   1
   3  -8  16 2342.02 263.395   1
   3   8  16 2319.87 324.892   1
  -3   8 -16 2200.90 239.717   1
  -3  -8 -16 2518.39 287.087   1
   3  -8  17 1399.17 228.905   1
   3   8  17 1367.24 352.818   1
  -3   8 -17 1374.98 225.168   1
  -3  -8 -17 850.642 272.009   1
   3   8  18 1135.66 287.935   1
   3  -8  18 1681.03 266.291   1
  -3  -8 -18 1445.80 264.350   1
  -3   8 -18 1945.91 252.262   1
   3   8  19 440.020 333.318   1
  -3  -8 -19 772.109 297.167   1
   3   8  20 9145.17 626.337   1
  -3  -8 -20 8769.90 590.853   1
   3   8  21-117.836 329.312   1
  -3  -8 -21-153.215 278.658   1
   3   8  23 292.775 314.140   1
  -3  -8 -23 488.898 298.468   1
   3   8  24 841.373 323.800   1
  -3  -8 -24 1057.50 303.041   1
   3   8  25 689.585 327.122   1
  -3  -8 -25 179.692 284.411   1
   3   8  26 2778.45 383.729   1
  -3  -8 -26 2406.83 376.396   1
   3   8  27-27.8340 286.094   1
  -3  -8 -27-175.905 266.049   1
  -3   9  27 332.439 259.463   1
   3  -9 -27 357.388 257.457   1
  -3   9  26 1275.32 306.975   1
   3  -9 -26 1660.63 294.287   1
  -3   9  25 1152.34 331.429   1
   3  -9 -25 210.062 287.912   1
  -3   9  24 1309.40 366.700   1
   3  -9 -24 847.847 332.819   1
  -3   9  23 910.774 337.783   1
   3  -9 -23 855.981 313.553   1
  -3   9  22 2152.22 331.242   1
   3  -9 -22 1801.88 297.321   1
  -3   9  21 383.708 315.703   1
   3  -9 -21 215.503 303.307   1
  -3   9  20-265.517 321.130   1
   3  -9 -20 296.145 304.113   1
  -3   9  19 498.570 299.279   1
   3  -9 -19 535.308 260.353   1
   3   9 -18 78.7131 191.184   1
  -3  -9  17 4556.70 365.816   1
   3   9 -17 4488.21 345.589   1
  -3   9  17 5206.56 453.918   1
   3  -9 -17 4168.50 414.715   1
  -3  -9  16 6530.14 435.510   1
   3   9 -16 6647.06 419.142   1
  -3   9  16 5928.62 496.712   1
   3  -9 -16 6772.94 489.705   1
  -3  -9  15 2647.65 261.251   1
   3  -9 -15 2566.04 339.740   1
   3   9 -15 2523.47 246.147   1
  -3   9  15 2119.00 364.051   1
   3   9 -14 438.921 156.876   1
   3  -9 -14 671.779 272.549   1
  -3   9  14 819.573 303.699   1
  -3  -9  14 476.791 170.713   1
   3   9 -13 5281.57 334.239   1
  -3  -9  13 5652.04 345.328   1
   3  -9 -13 4833.39 430.761   1
   3  -9 -12 4771.61 405.921   1
  -3   9  12 3915.60 424.002   1
   3   9 -11 19229.4 934.920   1
  -3   9  11 17437.8 1027.85   1
  -3  -9  11 19439.7 940.371   1
   3  -9 -11 18217.6 1013.67   1
  -3  -9  10 10944.8 541.813   1
  -3   9  10 9649.42 636.214   1
   3  -9 -10 10992.1 633.321   1
   3   9 -10 9820.20 539.585   1
  -3  -9   9 8377.19 446.883   1
   3   9  -9 8782.43 448.166   1
   3  -9  -9 8677.97 538.902   1
  -3   9   9 7651.99 539.228   1
   3   9  -8-53.1168 100.317   1
  -3  -9   8 29.4979 91.4751   1
  -3   9   8 223.467 210.814   1
   3  -9  -8-101.841 185.674   1
   3   9  -7 1538.14 142.540   1
  -3   9   7 1150.10 245.221   1
   3   9  -6 28848.3 1319.95   1
  -3  -9   6 26495.3 1314.45   1
   3  -9  -6 26875.5 1386.60   1
  -3   9   6 28468.0 1404.38   1
  -3   9   5 323.733 208.347   1
   3   9  -5 131.144 94.6298   1
   3  -9  -5 122.532 183.654   1
  -3  -9   5 159.056 93.1897   1
  -3  -9   4 4201.31 260.751   1
   3   9  -4 4369.05 268.527   1
   3  -9  -4 4475.95 326.751   1
   3  -9  -3 21584.2 1104.99   1
  -3  -9   3 22637.4 1067.25   1
   3   9  -3 21101.1 1069.93   1
  -3   9   3 22376.2 1116.84   1
   3  -9  -2 7187.58 422.834   1
  -3  -9   2 7008.41 389.840   1
  -3   9   2 7038.95 434.426   1
   3   9  -2 6708.17 393.295   1
  -3   9   1 13227.0 691.240   1
   3  -9  -1 12716.6 680.576   1
   3   9   0 19402.9 932.184   1
  -3  -9   0 17515.9 916.055   1
  -3  -9  -1 12346.5 668.290   1
  -3   9  -1 13404.2 660.821   1
   3   9   1 12149.9 676.886   1
   3  -9   1 12624.5 651.605   1
  -3  -9  -2 6962.16 392.625   1
  -3   9  -2 6803.28 358.750   1
   3   9   2 6486.82 397.615   1
  -3  -9  -3 22660.6 1076.34   1
  -3   9  -3 21442.6 1028.68   1
   3  -9   3 20792.5 1026.53   1
   3   9   3 20137.0 1076.53   1
   3   9   4 4940.09 353.481   1
   3  -9   4 4199.71 257.628   1
  -3  -9  -4 4829.45 333.539   1
  -3   9  -4 4717.69 257.622   1
   3  -9   5 274.974 80.0601   1
   3   9   5 93.0490 190.174   1
  -3  -9  -5 237.578 171.247   1
  -3   9  -5 285.253 80.0351   1
   3  -9   6 26888.8 1296.15   1
   3   9   6 27508.7 1393.60   1
  -3   9  -6 27984.8 1294.22   1
   3  -9   7 1711.19 119.490   1
  -3   9  -7 1378.62 110.599   1
  -3   9  -8 100.529 70.7883   1
  -3  -9  -8 59.0469 175.353   1
   3   9   8 43.6361 200.832   1
   3  -9   8 41.6734 77.8622   1
   3  -9   9 7929.04 403.842   1
   3   9   9 7244.50 527.847   1
  -3  -9  -9 7665.49 509.994   1
  -3   9  -9 7905.12 398.025   1
   3  -9  10 9708.58 497.394   1
   3   9  10 9393.00 607.360   1
  -3  -9 -10 10077.3 593.741   1
  -3   9 -10 9577.02 486.460   1
   3   9  11 18221.7 996.337   1
   3  -9  11 19096.2 891.132   1
  -3   9 -11 17065.7 881.228   1
  -3  -9 -11 18326.4 978.317   1
   3   9  12 3025.14 368.909   1
   3  -9  12 3677.87 256.660   1
  -3   9 -12 3872.52 243.443   1
  -3  -9 -12 3800.41 350.775   1
   3   9  13 4667.89 418.036   1
  -3  -9 -13 4375.99 397.927   1
   3  -9  14 705.029 166.779   1
   3   9  14 780.169 279.794   1
  -3   9 -14 533.121 148.249   1
  -3  -9 -14 275.985 221.753   1
   3  -9  15 2214.67 237.728   1
   3   9  15 2396.19 360.596   1
  -3  -9 -15 2439.57 321.285   1
  -3   9 -15 1816.33 207.447   1
   3  -9  16 6679.64 431.709   1
   3   9  16 7076.07 511.815   1
  -3   9 -16 6229.58 414.856   1
  -3  -9 -16 6265.50 463.618   1
  -3   9 -17 3790.10 332.845   1
  -3  -9 -17 4643.22 415.647   1
   3   9  19 794.983 335.947   1
  -3  -9 -19 780.801 292.677   1
   3   9  20 765.979 343.018   1
  -3  -9 -20 204.288 267.804   1
   3   9  21 500.689 304.961   1
  -3  -9 -21 435.890 261.016   1
   3   9  22 2229.03 393.002   1
  -3  -9 -22 1675.44 348.460   1
   3   9  23 1077.28 290.019   1
  -3  -9 -23 823.807 251.634   1
   3   9  24 316.961 333.967   1
  -3  -9 -24 1075.91 320.100   1
   3   9  25 1168.90 336.907   1
  -3  -9 -25 972.138 309.385   1
   3   9  26 1288.72 344.650   1
  -3  -9 -26 1543.89 324.495   1
   3   9  27-137.220 322.216   1
  -3  -9 -27 396.236 309.932   1
   3 -10 -26 922.324 319.933   1
  -3  10  26 1063.62 346.538   1
   3 -10 -24 2561.09 367.223   1
  -3  10  24 2143.74 377.917   1
   3 -10 -22 509.601 303.346   1
  -3  10  22 911.442 356.450   1
   3 -10 -21 592.989 304.605   1
  -3  10  21 325.047 332.391   1
   3 -10 -20 2481.89 338.321   1
  -3  10  20 2305.78 359.668   1
   3 -10 -19 726.985 307.666   1
  -3  10  19 295.197 331.542   1
   3 -10 -18 963.402 277.108   1
  -3  10  18 469.220 300.999   1
   3 -10 -17 212.317 278.373   1
  -3  10  17 174.507 300.548   1
   3 -10 -16-340.215 294.522   1
  -3  10  16 488.172 328.569   1
   3  10 -16 348.913 162.059   1
  -3 -10  15 3844.07 271.259   1
  -3  10  15 4330.06 416.798   1
   3 -10 -15 3739.49 377.814   1
   3 -10 -14 12132.2 747.176   1
  -3  10  14 12981.4 772.090   1
  -3 -10  13 95.6223 129.285   1
  -3  10  13 81.6193 268.025   1
   3 -10 -13-148.723 242.843   1
   3  10 -13 124.176 124.314   1
   3  10 -12 9643.07 511.676   1
  -3 -10  12 9758.85 514.962   1
   3 -10 -12 10032.0 630.379   1
  -3  10  12 9658.96 640.968   1
  -3 -10  11 124.839 107.429   1
   3  10 -11 119.025 105.792   1
   3 -10 -11 376.876 263.925   1
  -3  10  11 335.780 281.879   1
  -3 -10  10 10950.8 557.347   1
   3  10 -10 11698.4 561.256   1
  -3  10  10 9753.97 664.293   1
   3  10  -9 106.889 86.2720   1
   3 -10  -9 286.073 239.582   1
  -3 -10   9 115.046 86.9077   1
  -3  10   9-120.698 241.754   1
  -3  10   8 9188.79 622.013   1
  -3 -10   8 9719.87 494.382   1
   3  10  -8 10440.3 500.879   1
   3 -10  -8 9825.59 607.604   1
  -3 -10   7 10660.2 558.979   1
   3  10  -7 12258.6 567.786   1
  -3  10   6 1671.23 256.304   1
  -3 -10   6 1610.13 130.677   1
   3  10  -6 1588.92 138.869   1
   3 -10  -6 1597.37 238.121   1
  -3  10   5-59.8273 191.529   1
   3  10  -5-37.4964 93.5635   1
  -3 -10   5-96.7206 86.6473   1
   3 -10  -5-73.3261 169.812   1
   3 -10  -4 17343.8 924.362   1
   3  10  -4 17822.9 870.063   1
  -3 -10   4 17439.2 863.207   1
  -3  10   4 17966.0 937.413   1
   3  10  -3 6451.10 381.292   1
  -3 -10   3 6627.35 368.965   1
   3 -10  -3 7263.91 429.852   1
  -3  10   3 6769.30 431.704   1
   3  10  -2 24046.7 1199.35   1
  -3 -10   2 24470.3 1191.54   1
   3 -10  -2 23669.2 1219.49   1
  -3  10   2 26196.9 1236.32   1
   3  10  -1 3016.88 244.352   1
   3 -10  -1 3059.04 246.403   1
  -3 -10   1 3359.97 238.763   1
  -3  10   1 3134.01 253.010   1
   3 -10   0 11.9159 131.190   1
  -3  10   0-156.006 139.924   1
   3  10   0-81.5268 140.020   1
  -3 -10   0-12.2485 129.370   1
   3  10   1 3526.28 278.770   1
  -3 -10  -1 3064.29 256.202   1
  -3 -10  -2 24331.6 1199.72   1
  -3  10  -2 23958.9 1166.76   1
   3  10   2 23760.9 1206.25   1
   3 -10   2 23968.6 1163.23   1
  -3 -10  -3 6082.80 412.098   1
  -3  10  -3 7361.73 368.172   1
   3  10   3 6534.87 429.025   1
   3 -10   3 6390.84 360.272   1
   3  10   4 17093.0 938.320   1
  -3  10  -4 18348.4 864.582   1
   3 -10   4 17487.3 864.059   1
  -3 -10  -4 18386.4 932.913   1
  -3  10  -5 4.62179 70.8618   1
   3  10   5 234.024 186.742   1
  -3 -10  -5 176.759 177.943   1
   3 -10   5 47.2085 69.7734   1
  -3  10  -6 1506.05 94.1022   1
   3  10   6 1483.55 247.359   1
   3 -10   6 1294.13 91.4235   1
   3  10   7 9760.71 603.738   1
   3  10   8 10746.8 641.668   1
  -3 -10  -8 10289.4 618.360   1
   3  10   9 94.5014 245.288   1
  -3 -10 -10 10897.6 653.913   1
   3  10  10 11286.0 675.080   1
  -3 -10 -11 22.0330 226.442   1
  -3  10 -11-16.8295 64.2899   1
   3  10  11 126.583 269.911   1
   3 -10  11 113.419 66.2235   1
  -3 -10 -12 9396.90 538.434   1
   3  10  12 9691.16 572.184   1
   3 -10  12 8250.09 410.025   1
  -3 -10 -13 183.346 234.335   1
  -3  10 -13 37.8616 104.475   1
   3  10  13-375.493 288.627   1
   3 -10  13 65.8945 116.487   1
  -3  10 -14 10268.7 588.618   1
  -3 -10 -14 11559.1 690.297   1
   3  10  14 13521.3 747.522   1
   3 -10  14 12371.2 601.418   1
  -3 -10 -15 3173.43 319.105   1
   3  10  15 3878.41 389.553   1
  -3  10 -16 250.768 141.639   1
  -3 -10 -16 265.724 252.800   1
   3  10  16-58.3249 316.129   1
  -3 -10 -17 99.3495 263.284   1
   3  10  17 614.419 336.977   1
  -3 -10 -18 730.074 222.927   1
   3  10  18 1413.25 290.496   1
  -3 -10 -19 1195.16 312.312   1
   3  10  19 413.038 322.757   1
  -3 -10 -20 2156.80 346.291   1
   3  10  20 2860.97 395.564   1
  -3 -10 -21 231.559 219.856   1
   3  10  21 117.669 256.810   1
  -3 -10 -22 282.583 292.141   1
   3  10  22 672.281 333.586   1
  -3 -10 -24 1789.07 309.652   1
   3  10  24 2031.15 340.598   1
  -3 -10 -26 649.091 280.952   1
   3  10  26 525.556 300.963   1
  -3  11  25 592.444 261.788   1
   3 -11 -25 154.888 233.595   1
  -3  11  24 114.838 321.250   1
   3 -11 -24 523.341 292.244   1
  -3  11  23 990.275 365.082   1
   3 -11 -23 663.614 317.403   1
  -3  11  22 3316.82 404.164   1
   3 -11 -22 2832.73 359.978   1
  -3  11  21 531.141 332.507   1
   3 -11 -21 726.764 307.999   1
  -3  11  19 3199.15 406.752   1
   3 -11 -19 3107.46 375.250   1
  -3  11  18 2452.57 379.253   1
   3 -11 -18 2453.64 345.206   1
  -3  11  17 469.525 320.189   1
   3 -11 -17 1151.49 326.732   1
  -3  11  16 3142.14 393.942   1
   3 -11 -16 2813.96 355.883   1
  -3  11  15 373.716 247.203   1
   3 -11 -15 498.330 234.505   1
  -3  11  14 84.9396 254.919   1
   3  11 -14 594.842 118.000   1
  -3  11  13 3140.53 346.794   1
   3 -11 -13 3650.60 339.028   1
  -3 -11  13 2432.31 179.463   1
   3  11 -13 2999.45 189.320   1
  -3 -11  12 20571.3 988.793   1
   3  11 -12 21157.7 991.411   1
   3 -11 -11 1328.74 288.054   1
   3  11 -11 530.225 64.3042   1
  -3  11  10 1417.19 280.621   1
   3 -11 -10 1339.09 250.169   1
  -3  11   9 8133.78 568.335   1
   3 -11  -9 8683.62 555.561   1
  -3  11   8 650.191 264.290   1
   3 -11  -8 43.7729 234.327   1
   3 -11  -7 4022.14 347.534   1
   3  11  -7 4150.31 218.323   1
  -3  11   7 4675.06 385.400   1
  -3 -11   7 3865.25 210.365   1
  -3 -11   6 3672.83 207.062   1
   3  11  -6 3595.10 213.649   1
   3 -11  -5 3312.96 303.635   1
   3  11  -5 3160.44 210.068   1
  -3 -11   5 3416.41 202.397   1
  -3  11   5 3060.97 310.591   1
   3  11  -4 6121.27 343.346   1
  -3  11   4 6481.97 430.496   1
  -3 -11   4 6040.23 340.123   1
   3 -11  -4 5904.07 415.007   1
  -3  11   3 201.608 179.679   1
   3  11  -3 100.977 118.500   1
  -3 -11   3 136.283 109.934   1
   3 -11  -3 235.490 168.564   1
   3 -11  -2 11060.4 619.798   1
  -3  11   2 11427.3 631.093   1
  -3  11   1 2576.05 237.490   1
   3  11  -1 2327.94 208.168   1
   3 -11  -1 2060.31 210.673   1
   3 -11   0 1346.72 180.333   1
   3  11   0 1541.26 188.519   1
  -3 -11   0 1507.51 184.377   1
  -3  11   0 1607.33 192.157   1
   3  11   1 2262.28 239.994   1
  -3 -11  -1 2591.84 236.004   1
   3  11   2 11202.8 632.805   1
  -3 -11  -2 11079.6 622.518   1
  -3  11  -2 11395.3 580.780   1
   3 -11   2 11004.3 576.699   1
  -3 -11  -3-49.2014 164.242   1
   3  11   3-162.948 188.905   1
  -3  11  -3 113.935 104.112   1
   3 -11   3 132.770 96.4190   1
   3  11   4 5597.47 394.473   1
   3 -11   4 5109.16 292.405   1
  -3 -11  -4 5708.65 379.878   1
  -3  11  -4 5587.05 294.336   1
  -3  11  -5 2495.59 146.194   1
   3 -11   5 2798.55 148.484   1
   3  11   5 2859.46 303.363   1
  -3 -11  -7 3574.46 343.387   1
   3  11   7 4709.86 377.881   1
   3  11   8-117.829 226.550   1
  -3 -11  -8-309.744 209.779   1
  -3 -11  -9 7582.86 507.085   1
   3  11   9 8480.13 549.656   1
  -3 -11 -10 1493.09 253.839   1
  -3 -11 -11 563.333 251.778   1
   3  11  11 1114.54 306.419   1
   3  11  13 2723.98 338.626   1
  -3 -11 -14 493.246 231.741   1
   3  11  14 433.825 279.368   1
  -3 -11 -15 289.792 267.860   1
   3  11  15 233.223 314.682   1
  -3 -11 -16 3502.24 370.713   1
   3  11  16 3598.87 417.076   1
  -3 -11 -17 554.283 239.933   1
   3  11  17 942.949 292.917   1
  -3 -11 -18 2571.98 343.884   1
   3  11  18 2984.04 391.360   1
  -3 -11 -19 3562.83 384.165   1
   3  11  19 2010.84 399.135   1
  -3 -11 -21 618.645 231.664   1
   3  11  21 733.526 271.792   1
  -3 -11 -22 3573.19 400.935   1
   3  11  22 3431.98 427.829   1
  -3 -11 -23 642.433 313.125   1
   3  11  23 776.654 354.535   1
  -3 -11 -24 407.543 243.777   1
   3  11  24 738.272 293.653   1
  -3 -11 -25 528.622 290.232   1
   3  11  25 891.902 348.977   1
   3 -12 -25 614.430 318.006   1
  -3  12  25 1222.82 367.447   1
   3 -12 -24 1977.34 328.572   1
  -3  12  24 2132.06 368.548   1
   3 -12 -23 553.081 273.097   1
  -3  12  23 28.9067 292.100   1
   3 -12 -22 265.769 302.440   1
  -3  12  22 846.746 355.357   1
   3 -12 -21 1047.33 284.700   1
  -3  12  21 973.423 316.453   1
   3 -12 -20 810.644 312.755   1
  -3  12  20 889.089 352.061   1
  -3  12  19 1130.15 329.326   1
  -3  12  18 743.680 358.872   1
   3 -12 -17 1702.44 328.313   1
  -3  12  17 1658.67 345.473   1
   3 -12 -16-53.7196 235.181   1
  -3  12  16 58.8801 255.055   1
   3 -12 -15 1117.73 294.859   1
   3 -12 -14 9958.77 640.348   1
  -3  12  14 9424.95 654.082   1
   3 -12 -13 2587.28 313.423   1
  -3  12  13 1985.69 335.163   1
   3 -12 -12 25.3699 216.708   1
  -3  12  12 250.366 241.935   1
   3 -12 -10 4616.95 400.197   1
  -3  12  10 5438.03 434.191   1
   3 -12  -9 328.246 232.490   1
  -3  12   9 128.966 254.316   1
   3 -12  -8 204.581 232.031   1
  -3  12   8 224.859 250.355   1
   3 -12  -7 5179.87 401.411   1
  -3  12   7 5020.60 411.203   1
  -3  12   6 160.454 245.573   1
   3  12  -6 95.7019 53.5565   1
   3 -12  -6 252.826 209.884   1
   3  12  -5 2921.14 187.814   1
   3 -12  -4 3785.55 314.988   1
   3  12  -4 3183.40 223.089   1
  -3  12   4 3672.93 321.724   1
   3  12  -3 3071.86 227.865   1
  -3  12   3 3526.88 302.332   1
   3 -12  -3 2928.10 287.166   1
   3 -12  -2 27582.1 1352.70   1
  -3  12   2 26492.3 1357.61   1
  -3  12   1 1209.28 203.302   1
   3  12  -1 1180.06 180.716   1
   3 -12  -1 1528.79 205.383   1
   3 -12   0 92.8403 150.770   1
  -3  12   0 43.5554 154.795   1
   3  12   0-15.0547 164.252   1
   3 -12   1 1157.38 166.388   1
  -3  12  -1 1235.33 176.653   1
   3  12   1 1184.75 193.047   1
   3  12   2 25052.6 1286.67   1
  -3 -12  -2 25264.4 1278.58   1
  -3  12  -2 25879.0 1244.23   1
   3 -12   2 25834.4 1241.71   1
   3  12   3 3370.91 299.783   1
  -3 -12  -3 2940.35 269.689   1
  -3  12  -3 3151.49 206.780   1
   3 -12   3 2960.06 207.433   1
   3  12   4 3120.34 315.296   1
   3 -12   4 2969.34 186.582   1
  -3  12  -4 3226.12 184.325   1
  -3 -12  -4 3068.96 286.078   1
  -3 -12  -6 236.489 184.251   1
   3  12   6-157.465 225.255   1
  -3 -12  -7 4266.58 354.628   1
   3  12   7 4389.41 382.007   1
  -3 -12  -8 360.424 205.999   1
   3  12   8 341.040 247.681   1
  -3 -12  -9-152.967 216.477   1
   3  12   9 25.1463 240.794   1
  -3 -12 -10 5817.68 445.781   1
   3  12  10 6833.12 495.204   1
  -3 -12 -12 138.398 248.319   1
   3  12  12 170.472 285.327   1
  -3 -12 -13 2665.76 330.353   1
   3  12  13 3105.37 393.644   1
  -3 -12 -14 10397.8 654.893   1
  -3 -12 -15 721.166 236.030   1
   3  12  15 1377.60 311.997   1
  -3 -12 -16-126.215 230.180   1
   3  12  16-118.065 282.668   1
   3  12  17 2043.36 369.783   1
  -3 -12 -18 925.061 302.187   1
   3  12  18 889.745 357.305   1
  -3 -12 -20 388.243 253.093   1
   3  12  20 58.9073 287.945   1
  -3 -12 -21 1136.41 279.213   1
   3  12  21 1022.82 307.456   1
  -3 -12 -22 385.267 305.364   1
   3  12  22 260.032 336.170   1
  -3 -12 -23 230.751 304.592   1
   3  12  23 171.447 353.334   1
  -3 -12 -24 1952.45 317.578   1
   3  12  24 1965.39 356.219   1
  -3 -12 -25 992.798 287.918   1
   3  12  25 935.013 321.473   1
  -3  13  24 280.934 365.759   1
   3 -13 -24 102.828 315.639   1
  -3  13  22 465.742 339.887   1
   3 -13 -22 901.681 306.275   1
   3 -13 -20 1187.92 308.572   1
  -3  13  19 29.8487 330.731   1
   3 -13 -19-54.3392 286.221   1
  -3  13  18 448.147 347.972   1
   3 -13 -18 1606.91 336.099   1
  -3  13  17 1314.52 322.393   1
   3 -13 -17 1960.67 306.110   1
  -3  13  16 774.068 293.962   1
   3 -13 -16 190.010 251.418   1
  -3  13  14-29.2979 280.572   1
   3 -13 -14 240.353 259.470   1
  -3  13  13-86.7678 272.052   1
   3 -13 -13 210.804 233.160   1
  -3  13  12 6800.54 540.229   1
   3 -13 -12 8114.80 537.348   1
  -3  13  11 3578.71 400.346   1
   3 -13 -11 3712.92 378.657   1
  -3  13  10 1310.59 284.106   1
   3 -13 -10 2408.22 307.268   1
  -3  13   9 586.219 256.066   1
   3 -13  -9 679.100 238.070   1
  -3  13   8 103.324 246.208   1
   3 -13  -8 849.578 239.898   1
  -3  13   7 74.5391 225.918   1
   3 -13  -7 296.945 240.774   1
   3 -13  -6 3096.55 330.019   1
  -3  13   6 4146.06 360.134   1
  -3 -13   5 2165.99 135.936   1
   3  13  -5 2241.03 144.955   1
   3  13  -4 10594.3 540.088   1
   3 -13  -4 11769.2 627.258   1
  -3 -13   4 9896.16 527.140   1
  -3  13   4 11147.7 640.442   1
  -3 -13   3 6594.46 391.713   1
   3 -13  -3 7884.51 465.890   1
   3  13  -3 7000.65 404.571   1
  -3  13   3 7855.79 482.652   1
  -3  13   2 7380.43 467.523   1
   3 -13  -2 6819.08 449.924   1
  -3 -13   1 3309.61 260.182   1
   3 -13  -1 3554.22 285.159   1
  -3  13   1 3322.61 289.571   1
   3  13  -1 3154.60 268.659   1
  -3 -13   0 27457.7 1491.43   1
   3 -13   0 31260.7 1501.37   1
   3  13   0 32864.3 1517.62   1
  -3  13   0 31784.8 1509.81   1
  -3 -13  -1 2771.26 259.359   1
  -3  13  -1 2909.50 243.880   1
   3  13   1 2957.60 282.618   1
   3 -13   1 3631.68 252.941   1
  -3 -13  -2 5902.25 398.573   1
  -3  13  -2 6753.82 364.540   1
   3  13   2 5935.45 415.632   1
   3 -13   2 5757.94 358.023   1
  -3 -13  -3 7132.25 464.482   1
  -3  13  -3 7517.49 393.690   1
   3 -13   3 7113.39 388.662   1
   3  13   3 7423.91 487.220   1
  -3 -13  -4 11663.4 562.278   1
   3 -13   4 8464.55 431.116   1
  -3  13  -4 8590.87 433.371   1
   3  13   4 11856.6 591.954   1
   3  13   5 2615.88 309.970   1
  -3 -13  -5 3014.19 290.053   1
   3  13   6 2964.11 336.617   1
  -3 -13  -6 4277.96 341.186   1
   3  13   7 195.607 251.924   1
  -3 -13  -7-62.6731 197.089   1
   3  13   8 335.069 259.711   1
  -3 -13  -8 599.508 240.328   1
   3  13   9 750.054 282.948   1
  -3 -13  -9 529.508 226.798   1
   3  13  10 1760.04 334.609   1
  -3 -13 -10 1467.60 276.876   1
   3  13  11 4808.32 423.138   1
  -3 -13 -11 2563.73 330.458   1
  -3 -13 -12 6510.91 502.967   1
   3  13  12 8035.80 568.792   1
   3  13  13 465.489 319.833   1
  -3 -13 -13 611.568 268.087   1
   3  13  14 264.440 324.185   1
  -3 -13 -14 25.0846 257.199   1
   3  13  16 1306.21 357.501   1
  -3 -13 -16 1569.16 315.542   1
   3  13  17 1725.90 356.395   1
  -3 -13 -17 1397.97 307.965   1
   3  13  18 951.096 319.656   1
  -3 -13 -18 389.878 268.666   1
  -3 -13 -19-78.0258 217.993   1
   3  13  20 1322.43 329.979   1
  -3 -13 -20 856.736 288.058   1
   3  13  22 890.426 362.936   1
   3  13  24 27.7376 288.788   1
  -3 -13 -24 325.346 256.696   1
   3 -14 -23 338.666 305.390   1
  -3  14  23 113.165 355.957   1
   3 -14 -22 739.945 274.756   1
  -3  14  22 1097.68 318.578   1
   3 -14 -21 1583.86 336.140   1
  -3  14  21 1408.59 386.417   1
   3 -14 -20 432.740 278.075   1
  -3  14  20 504.754 317.267   1
   3 -14 -19-81.8558 288.859   1
  -3  14  19-119.830 326.854   1
   3 -14 -18 847.075 314.922   1
  -3  14  18 2012.12 379.004   1
   3 -14 -17 3260.40 376.622   1
  -3  14  17 3100.81 393.868   1
   3 -14 -16 1505.66 290.699   1
  -3  14  16 1414.45 324.131   1
   3 -14 -15 27.2780 240.509   1
  -3  14  15-89.9727 286.317   1
   3 -14 -13 1045.78 291.324   1
  -3  14  13 678.236 297.181   1
   3 -14 -12 238.032 280.706   1
  -3  14  12 29.0884 311.641   1
  -3  14  11 4391.73 436.446   1
   3 -14 -11 4805.86 418.761   1
   3 -14 -10 437.105 261.419   1
  -3  14  10 281.082 294.445   1
   3 -14  -9 25.0772 233.053   1
  -3  14   9 246.923 255.751   1
  -3  14   8 6757.29 490.206   1
   3 -14  -8 6042.15 468.730   1
   3 -14  -7 477.598 232.763   1
  -3  14   7-153.487 250.029   1
   3 -14  -6 320.490 219.216   1
  -3  14   6-172.510 243.461   1
   3 -14  -5 304.740 216.032   1
  -3  14   5 283.266 239.255   1
   3  14  -4 571.173 115.383   1
  -3 -14   4 636.536 99.4456   1
  -3 -14   3 3015.78 207.873   1
   3 -14  -3 2718.92 282.438   1
   3  14  -3 2386.94 217.875   1
  -3  14   3 3244.20 312.964   1
   3  14  -2 10523.7 544.930   1
   3 -14  -2 10110.4 572.274   1
  -3  14   2 9272.47 577.095   1
  -3 -14   2 8937.55 514.911   1
   3 -14  -1 12401.0 681.625   1
  -3 -14   1 11671.3 653.686   1
   3  14  -1 12389.0 678.025   1
  -3  14   1 13342.1 698.131   1
  -3 -14   0 112.840 138.683   1
   3 -14   0-14.5824 157.754   1
  -3  14   0 331.847 174.039   1
   3  14   0 102.109 178.070   1
  -3  14  -1 13543.5 679.439   1
   3  14   1 11756.5 711.587   1
   3 -14   1 13051.5 674.820   1
  -3 -14  -1 12290.6 689.104   1
  -3  14  -2 9386.05 521.835   1
  -3 -14  -2 10162.5 570.784   1
   3 -14   2 9399.30 518.838   1
   3  14   2 11135.0 608.549   1
   3 -14   3 2762.15 187.675   1
  -3  14  -3 2633.70 187.594   1
   3  14   3 2341.96 300.281   1
  -3 -14  -5 237.372 198.661   1
   3  14   5-48.0598 227.436   1
  -3 -14  -6 247.554 202.736   1
   3  14   6-50.1131 242.074   1
  -3 -14  -7 85.3340 197.076   1
   3  14   7 236.558 259.003   1
   3  14   8 6888.86 509.170   1
  -3 -14  -8 6846.91 474.535   1
   3  14   9 470.721 265.106   1
  -3 -14  -9 412.577 218.455   1
   3  14  10 28.1867 264.348   1
  -3 -14 -10 165.858 221.552   1
  -3 -14 -11 4937.83 419.772   1
   3  14  11 4990.25 457.828   1
   3  14  12 58.2834 311.477   1
  -3 -14 -12-273.579 258.255   1
   3  14  13 1473.32 346.393   1
  -3 -14 -13 705.303 281.242   1
   3  14  15-29.8354 307.540   1
  -3 -14 -15 387.626 271.078   1
   3  14  16 2063.26 377.557   1
  -3 -14 -16 1821.89 314.645   1
   3  14  17 3975.16 443.248   1
  -3 -14 -17 3578.98 386.582   1
   3  14  18 803.982 357.639   1
  -3 -14 -18 1621.59 320.543   1
   3  14  19 916.516 354.902   1
  -3 -14 -19 52.2352 275.138   1
   3  14  20 1141.35 368.676   1
   3  14  21 1477.69 382.225   1
  -3 -14 -21 1871.65 333.442   1
   3  14  22 627.339 335.025   1
  -3 -14 -22 489.107 289.443   1
   3  14  23 251.807 306.801   1
  -3 -14 -23 227.176 260.296   1
   3 -15 -22 630.955 264.627   1
  -3  15  22 542.479 296.154   1
   3 -15 -21-80.3204 302.538   1
  -3  15  21-290.809 345.412   1
   3 -15 -20 487.110 279.308   1
  -3  15  20 650.896 325.971   1
   3 -15 -19 1423.76 322.524   1
  -3  15  19 1287.35 376.639   1
   3 -15 -18 828.690 327.146   1
  -3  15  18 1086.62 373.020   1
   3 -15 -17 276.340 286.016   1
  -3  15  17 546.210 339.645   1
   3 -15 -16 831.124 299.391   1
  -3  15  16 638.938 317.682   1
   3 -15 -15 193.743 265.813   1
  -3  15  15-30.4001 291.104   1
   3 -15 -14 1020.04 301.894   1
  -3  15  14 635.962 328.179   1
   3 -15 -13 1341.10 317.010   1
  -3  15  13 1743.62 359.098   1
   3 -15 -12 136.063 255.960   1
  -3  15  12-29.7665 293.238   1
   3 -15 -11 1099.88 298.658   1
  -3  15  11 1672.99 332.591   1
   3 -15 -10 1773.30 310.712   1
  -3  15  10 1698.25 335.511   1
   3 -15  -8 1172.12 279.622   1
  -3  15   8 1883.02 313.961   1
   3 -15  -7 1231.47 265.191   1
  -3  15   7 1404.95 291.600   1
   3 -15  -6 3450.42 352.876   1
  -3  15   6 3739.84 380.392   1
   3 -15  -5 2709.45 308.961   1
  -3  15   5 3050.06 351.683   1
   3 -15  -4 342.306 206.948   1
  -3 -15   4 193.548 63.8145   1
   3  15  -4 338.706 77.1576   1
  -3  15   4 23.3986 216.334   1
   3 -15  -3 321.473 197.438   1
  -3 -15   3-62.3575 107.493   1
   3  15  -3 230.652 124.279   1
  -3  15   3 131.472 220.625   1
   3 -15  -2 241.039 185.347   1
  -3 -15   2 206.272 135.820   1
   3  15  -2 158.232 149.811   1
  -3  15   2 121.114 188.309   1
   3  15  -1 172.457 169.519   1
  -3  15   1 18.4035 183.801   1
   3 -15  -1 135.103 167.303   1
  -3 -15   1-26.9094 146.486   1
  -3  15   0 12098.5 646.398   1
  -3 -15   0 11756.4 631.711   1
   3 -15   0 11519.6 631.080   1
   3  15   0 10377.1 641.052   1
   3  15   1-137.037 186.948   1
  -3  15  -1 109.344 152.827   1
   3 -15   1 190.384 144.340   1
  -3 -15  -1 149.197 162.458   1
   3  15   2 402.573 218.940   1
  -3 -15  -2 71.1848 172.489   1
  -3  15  -2 71.9956 123.671   1
   3 -15   2 138.828 120.785   1
  -3  15  -3-5.66099 80.4997   1
   3 -15   3 76.5801 76.4330   1
   3  15   4 166.886 224.815   1
  -3 -15  -4 500.774 203.343   1
   3  15   5 2495.94 324.086   1
  -3 -15  -5 2873.56 299.700   1
   3  15   6 3815.01 390.684   1
  -3 -15  -6 3862.14 346.973   1
   3  15   7 1261.45 304.153   1
  -3 -15  -7 1112.93 246.963   1
   3  15   8 1378.05 315.587   1
  -3 -15  -8 1893.44 283.958   1
  -3 -15  -9 5975.81 463.285   1
   3  15   9 6287.67 503.113   1
   3  15  10 2186.37 336.334   1
  -3 -15 -10 1475.39 278.035   1
   3  15  11 1517.82 332.259   1
  -3 -15 -11 1633.61 275.888   1
   3  15  12 1033.63 329.367   1
  -3 -15 -12 409.159 266.568   1
   3  15  14 29.9969 315.201   1
  -3 -15 -14 835.245 288.738   1
   3  15  15 752.053 305.342   1
  -3 -15 -15 341.762 254.305   1
   3  15  16 841.766 303.000   1
  -3 -15 -16 686.450 252.949   1
   3  15  17-119.826 289.407   1
  -3 -15 -17 343.972 243.612   1
   3  15  18 1398.39 327.129   1
  -3 -15 -18 898.759 269.548   1
   3  15  19 1357.56 342.893   1
  -3 -15 -19 790.530 276.938   1
   3  15  20 671.713 311.866   1
  -3 -15 -20 183.352 243.250   1
   3  15  21 488.834 293.428   1
  -3 -15 -21 25.9559 223.486   1
   3  15  22-84.6838 264.715   1
  -3 -15 -22 229.190 238.087   1
  -3  16  21 345.406 354.967   1
   3 -16 -21 400.040 288.175   1
  -3  16  20 1115.76 355.071   1
   3 -16 -20 486.432 309.254   1
  -3  16  19 238.391 287.287   1
   3 -16 -19 329.157 258.324   1
  -3  16  18 904.522 358.949   1
   3 -16 -18 860.246 299.982   1
  -3  16  17 273.609 340.863   1
   3 -16 -17 391.726 298.003   1
  -3  16  15 276.246 325.085   1
   3 -16 -15 197.324 294.999   1
  -3  16  14 673.507 332.388   1
   3 -16 -14 281.608 281.244   1
  -3  16  13 182.896 284.158   1
   3 -16 -13 112.169 254.889   1
  -3  16  12 393.303 311.483   1
   3 -16 -12 417.431 277.779   1
  -3  16  11 328.625 299.764   1
   3 -16 -11 497.821 263.197   1
  -3  16  10-29.3316 288.942   1
   3 -16 -10-27.3881 271.284   1
  -3  16   9 172.696 293.986   1
   3 -16  -9 509.182 273.790   1
  -3  16   7 521.637 287.093   1
   3 -16  -7 354.709 251.733   1
  -3  16   6-106.409 258.451   1
   3 -16  -6-97.7044 249.792   1
  -3  16   5 511.501 270.112   1
   3 -16  -5-210.584 232.440   1
  -3  16   4 6693.26 487.784   1
   3 -16  -4 6979.29 481.010   1
   3 -16  -2 2041.20 255.617   1
  -3  16   2 1590.90 263.780   1
   3  16  -1 31.7935 170.083   1
   3 -16  -1 176.039 178.801   1
  -3  16   1 248.464 193.588   1
  -3 -16   1 268.593 156.177   1
   3  16   0 73.0687 193.364   1
   3 -16   0-46.9145 168.284   1
  -3  16   0 33.4072 169.910   1
  -3 -16   0-47.9584 161.343   1
  -3 -16  -1 70.5423 175.732   1
   3  16   1-121.447 195.024   1
  -3  16  -1 350.997 160.105   1
  -3 -16  -2 1251.20 219.064   1
  -3  16  -2 1361.54 157.510   1
   3  16   2 1643.89 260.149   1
   3  16   3 70.0763 219.927   1
  -3 -16  -3 343.503 200.395   1
  -3 -16  -4 5664.20 427.874   1
   3  16   4 6681.22 467.938   1
   3  16   5 489.381 254.848   1
  -3 -16  -5 199.512 216.444   1
   3  16   6-80.1432 248.972   1
  -3 -16  -6-22.9963 214.323   1
   3  16   7 468.386 275.942   1
  -3 -16  -7 450.702 242.838   1
   3  16   9-317.357 278.660   1
  -3 -16  -9 149.905 221.052   1
   3  16  10-88.0124 292.203   1
  -3 -16 -10 229.660 256.900   1
   3  16  11 178.449 304.539   1
  -3 -16 -11 491.414 260.865   1
   3  16  12 180.053 309.469   1
  -3 -16 -12 367.189 244.793   1
   3  16  13-181.325 311.369   1
  -3 -16 -13 212.092 275.213   1
   3  16  14 30.2989 303.446   1
  -3 -16 -14 239.405 275.526   1
   3  16  15 575.454 307.729   1
  -3 -16 -15 1577.85 289.201   1
   3  16  16 392.222 331.142   1
  -3 -16 -16 804.055 287.176   1
   3  16  17 330.402 340.395   1
  -3 -16 -17 375.364 288.989   1
   3  16  18 1759.30 390.799   1
  -3 -16 -18 801.953 296.803   1
   3  16  19 441.962 340.211   1
  -3 -16 -19 1036.81 313.447   1
   3  16  20 435.251 352.023   1
  -3 -16 -20 680.973 311.520   1
   3  16  21 398.930 358.806   1
  -3 -16 -21 385.518 298.092   1
  -3  17  21 312.277 314.922   1
   3 -17 -21 344.914 263.238   1
  -3  17  20 231.946 350.160   1
   3 -17 -20 27.0986 293.682   1
  -3  17  19 355.464 352.673   1
   3 -17 -19 246.976 288.010   1
  -3  17  18 541.103 299.078   1
   3 -17 -18 668.268 271.927   1
  -3  17  17 152.056 302.049   1
   3 -17 -17-168.987 251.728   1
  -3  17  16 1257.59 339.335   1
   3 -17 -16 1363.74 296.025   1
  -3  17  14-185.393 307.757   1
   3 -17 -14-28.6128 262.548   1
  -3  17  13 1790.01 377.313   1
   3 -17 -13 1177.96 325.321   1
  -3  17  12 122.505 295.807   1
   3 -17 -12-28.6011 272.250   1
  -3  17  11 213.102 312.877   1
   3 -17 -11-56.5961 272.545   1
  -3  17  10 1835.28 354.564   1
   3 -17 -10 2097.33 326.799   1
  -3  17   9 3618.96 397.814   1
   3 -17  -9 2497.88 351.729   1
  -3  17   8 320.531 282.668   1
   3 -17  -8 348.407 261.529   1
  -3  17   7 597.054 288.419   1
   3 -17  -7 313.353 259.446   1
  -3  17   6 5628.05 467.194   1
   3 -17  -6 4896.50 430.063   1
  -3  17   5 8290.15 573.255   1
   3 -17  -5 8100.24 546.912   1
  -3  17   4 401.592 251.345   1
   3 -17  -4-161.730 236.266   1
  -3  17   3 1458.01 275.071   1
  -3  17   2 544.097 226.191   1
   3  17   1 710.585 226.755   1
   3  17   3 1719.48 295.628   1
   3  17   4 127.637 248.747   1
  -3 -17  -4-335.778 222.417   1
  -3 -17  -5 8687.83 542.270   1
   3  17   5 7375.41 551.709   1
  -3 -17  -6 5562.06 440.912   1
   3  17   6 5764.15 470.612   1
  -3 -17  -8 280.023 236.433   1
   3  17   8 522.126 287.074   1
  -3 -17  -9 3034.48 335.849   1
   3  17   9 2688.16 369.982   1
  -3 -17 -10 2578.18 327.494   1
   3  17  10 1708.27 344.066   1
  -3 -17 -11-347.223 266.393   1
   3  17  11-272.348 302.528   1
  -3 -17 -12-161.416 244.449   1
   3  17  12 182.798 299.287   1
  -3 -17 -13 976.760 301.240   1
   3  17  13 702.420 327.197   1
  -3 -17 -14 651.470 292.766   1
   3  17  14 550.078 337.544   1
  -3 -17 -16 1580.08 324.058   1
   3  17  16 1245.69 359.940   1
  -3 -17 -17 244.512 289.672   1
   3  17  17-90.3415 333.697   1
  -3 -17 -18 993.374 319.662   1
   3  17  18 1189.95 367.873   1
  -3 -17 -19 185.045 265.015   1
   3  17  19 410.311 311.995   1
  -3 -17 -20-181.699 249.373   1
   3  17  20-143.938 289.110   1
   3  17  21 507.364 292.078   1
  -3  18  19 411.603 360.712   1
  -3  18  18 358.464 365.713   1
  -3  18  17 727.579 368.287   1
  -3  18  16 490.865 362.218   1
  -3  18  15 372.039 336.375   1
  -3  18  13 343.683 310.720   1
  -3  18  12 406.337 314.358   1
  -3  18  11 466.649 330.794   1
  -3  18  10 987.958 327.628   1
  -3  18   9 366.331 288.484   1
   3  18   8 626.261 295.988   1
   3  18   9 363.433 306.127   1
   3  18  10 1286.24 336.337   1
   3  18  11 832.748 327.946   1
   3  18  12 371.513 331.022   1
  -3 -18 -12 166.730 234.911   1
   3  18  13 310.263 316.467   1
  -3 -18 -13-27.8088 264.759   1
   3  18  15 830.100 324.567   1
  -3 -18 -15 166.392 267.140   1
   3  18  16 60.9439 331.698   1
   3  18  17 90.3143 338.671   1
  -3 -18 -17 135.716 256.122   1
   3  18  18-29.6550 316.155   1
   3  18  19-29.1189 294.664   1
   3  18  20 2534.81 402.393   1
  -4   0  27 582.431 348.792   1
   4   0 -27 141.035 313.610   1
  -4   0  26 1749.74 357.092   1
   4   0 -26 1555.09 363.001   1
  -4   0  25 458.870 313.239   1
   4   0 -25 282.008 309.500   1
  -4   0  24 1913.43 341.566   1
   4   0 -24 2694.64 357.055   1
  -4   0  23 210.318 310.342   1
   4   0 -23-222.784 284.009   1
   4   0 -22 7472.59 552.879   1
  -4   0  22 7681.53 571.166   1
   4   0 -21 54.1818 272.786   1
  -4   0  21 262.054 291.622   1
   4   0 -20 1646.03 315.613   1
  -4   0  20 1227.31 308.593   1
   4   0 -19 311.956 276.923   1
  -4   0  19 362.207 296.739   1
  -4   0  18 5088.10 438.828   1
   4   0 -18 4198.35 407.814   1
   4   0 -17-122.609 229.996   1
  -4   0  17-104.931 241.495   1
  -4   0  16 3877.69 371.091   1
   4   0 -16 3221.76 335.830   1
  -4   0  15 243.964 262.670   1
   4   0 -15 136.756 236.758   1
  -4   0  14 23.4444 240.344   1
   4   0 -14 108.986 234.583   1
  -4   0  13-67.1926 220.141   1
   4   0 -13-229.043 198.329   1
  -4   0  11 141.702 165.730   1
   4   0 -11-37.3740 157.217   1
   4   0 -10 12275.9 675.300   1
  -4   0  10 11753.2 688.904   1
  -4   0   9 36.1061 173.869   1
   4   0  -9 33.0707 160.628   1
   4   0  -8 55810.0 2598.07   1
  -4   0   8 52683.4 2601.45   1
  -4   0   7 31.4790 161.348   1
   4   0  -7-72.2424 153.312   1
  -4   0   6 36941.1 1646.55   1
   4   0  -6 30646.6 1634.22   1
  -4   0   5 122.308 171.202   1
   4   0  -5-149.643 153.068   1
  -4   0   4 36341.4 1792.18   1
   4   0  -4 38020.5 1787.90   1
  -4   0   0 1285.61 179.774   1
   4   0   0 1443.10 172.069   1
  -4   0  -4 37115.9 1793.64   1
   4   0   4 37693.2 1797.43   1
  -4   0  -5-23.8751 146.002   1
   4   0   5 76.1177 155.714   1
  -4   0  -6 33787.0 1687.44   1
   4   0   6 36272.9 1698.92   1
  -4   0  -7 13.6238 128.537   1
   4   0   7 74.0498 149.876   1
  -4   0  -8 53171.9 2532.64   1
   4   0   8 52848.0 2539.89   1
  -4   0  -9-46.3182 150.832   1
   4   0   9-16.9085 160.953   1
   4   0  10 11188.7 626.856   1
  -4   0 -10 10536.9 607.172   1
  -4   0 -11 35.0501 172.680   1
   4   0  11-213.606 188.670   1
   4   0  12 23292.8 1188.55   1
  -4   0 -12 22378.2 1165.00   1
  -4   0 -13 97.4395 181.055   1
   4   0  13-107.182 197.292   1
  -4   0 -14 101.946 194.708   1
  -4   0 -15-126.942 229.295   1
   4   0  15-70.3368 245.236   1
   4   0  16 3559.98 358.992   1
   4   0  17 355.656 273.420   1
  -4   0 -17-66.9214 226.963   1
   4   0  18 4823.67 411.612   1
  -4   0 -18 3674.97 365.281   1
   4   0  19-108.507 241.655   1
  -4   0 -19 208.710 211.420   1
   4   0  20 1341.94 292.843   1
  -4   0 -20 1129.70 257.120   1
   4   0  21 263.743 309.515   1
  -4   0 -21 48.5564 233.891   1
  -4   0 -22 6455.94 492.106   1
   4   0  22 6272.81 520.259   1
   4   0  23 89.6868 292.046   1
  -4   0 -23-25.7746 248.227   1
   4   0  24 1447.25 344.475   1
  -4   0 -24 1496.36 301.784   1
   4   0  25 303.013 287.401   1
  -4   0 -25 532.729 273.070   1
   4   0  26 910.142 304.287   1
  -4   0 -26 1349.04 306.771   1
  -4   0 -27 381.878 285.803   1
  -4   1  28 210.592 275.334   1
   4  -1 -28 249.223 278.947   1
  -4   1  27 211.978 311.227   1
   4  -1 -27-55.8515 289.183   1
  -4   1  26 1487.66 361.371   1
   4  -1 -26 2357.95 366.534   1
  -4  -1  25 2589.57 375.272   1
   4   1 -25 2013.54 326.537   1
  -4  -1  24 3328.21 411.604   1
  -4   1  24 3021.93 383.159   1
   4   1 -24 3264.95 398.402   1
   4  -1 -24 3277.36 389.270   1
  -4   1  23 239.645 300.789   1
   4  -1 -23 27.8852 260.733   1
  -4  -1  22 593.234 298.328   1
   4   1 -22 219.273 281.540   1
  -4  -1  21 58.1842 281.082   1
  -4   1  21 466.505 271.824   1
   4   1 -21 188.196 271.446   1
   4  -1 -21-27.2532 240.403   1
  -4  -1  20-28.4177 283.777   1
  -4   1  20-286.385 312.433   1
   4   1 -20 184.234 258.547   1
   4  -1 -20 80.3157 286.759   1
  -4   1  19 337.606 275.909   1
   4  -1 -19 234.629 257.136   1
  -4  -1  18 2498.53 325.490   1
   4   1 -18 2537.63 306.751   1
  -4  -1  17 1895.87 301.904   1
  -4   1  17 2134.13 327.956   1
   4  -1 -17 1803.95 313.586   1
   4   1 -17 1949.06 298.321   1
  -4  -1  16 1827.40 288.093   1
  -4   1  16 1782.99 303.943   1
   4  -1 -16 1531.84 296.148   1
   4   1 -16 1321.43 257.272   1
   4   1 -15 21874.4 1122.38   1
   4  -1 -15 21292.7 1128.28   1
  -4  -1  15 21816.3 1131.55   1
  -4   1  15 19498.9 1127.30   1
   4  -1 -14 30090.1 1489.39   1
   4   1 -14 30215.8 1484.45   1
  -4  -1  14 30217.1 1496.49   1
  -4   1  14 26664.4 1483.36   1
   4  -1 -13 10823.3 620.100   1
  -4   1  13 8978.42 614.150   1
   4   1 -12 3967.07 317.222   1
  -4  -1  12 3394.06 336.599   1
  -4  -1  11 2427.55 274.582   1
  -4   1  11 2515.60 258.738   1
   4   1 -11 1901.06 245.461   1
   4  -1 -11 2260.96 254.407   1
  -4   1  10 9560.03 569.253   1
  -4  -1  10 9124.09 561.293   1
   4   1 -10 8998.60 544.143   1
   4  -1 -10 9941.83 566.013   1
  -4   1   9 540.279 206.730   1
  -4  -1   9 469.880 185.122   1
   4   1  -9 350.704 158.607   1
   4  -1  -9 651.416 196.127   1
  -4  -1   8 2185.28 237.596   1
  -4   1   8 2053.38 248.189   1
   4  -1  -8 2009.02 235.009   1
   4   1  -8 2102.86 219.647   1
  -4   1   7 1774.20 239.221   1
  -4  -1   7 1699.32 216.876   1
   4   1  -7 1742.58 200.598   1
   4  -1  -7 1683.18 217.589   1
   4   1  -6 2174.90 219.963   1
   4  -1  -6 2130.62 222.646   1
  -4  -1   6 1949.23 226.479   1
  -4   1   6 2077.43 241.119   1
  -4  -1   5 6995.86 418.590   1
   4   1  -5 6771.55 409.656   1
   4  -1  -5 6668.55 406.531   1
  -4   1   5 7125.48 420.760   1
  -4  -1   4 9837.63 561.704   1
   4   1  -4 10417.2 554.710   1
   4  -1  -4 10241.0 560.837   1
  -4   1   4 10490.4 573.301   1
   4  -1  -3 47728.9 2173.70   1
  -4   1   3 43327.3 2177.86   1
   4  -1   0 192.170 147.371   1
  -4   1   0 125.345 157.845   1
  -4   1  -1 10614.5 594.338   1
   4  -1   1 11977.0 597.605   1
  -4  -1  -3 42490.6 2065.45   1
   4   1   3 44171.9 2069.70   1
  -4  -1  -4 9268.64 524.892   1
   4   1   4 9685.22 535.304   1
  -4  -1  -5 6012.10 382.146   1
  -4   1  -5 6198.40 378.910   1
   4   1   5 6371.26 400.104   1
   4  -1   5 6746.71 385.494   1
  -4  -1  -6 1905.37 201.693   1
  -4   1  -6 2186.17 197.464   1
   4  -1   6 1944.40 213.625   1
   4   1   6 1803.25 209.805   1
  -4  -1  -7 1626.89 187.626   1
  -4   1  -7 1221.85 173.604   1
   4  -1   7 1549.34 192.246   1
   4   1   7 1409.13 195.506   1
   4  -1   8 2202.38 228.968   1
   4   1   8 1980.42 241.339   1
  -4  -1  -8 2070.91 237.959   1
  -4   1  -8 1950.84 209.894   1
  -4   1  -9 521.283 158.218   1
  -4  -1  -9 528.184 173.783   1
   4   1   9 569.721 196.469   1
   4  -1   9 405.138 166.880   1
   4  -1  10 9193.00 541.771   1
   4   1  10 9371.57 556.387   1
  -4  -1 -10 9249.81 542.080   1
  -4   1 -10 9006.28 529.723   1
  -4   1 -11 1810.67 220.340   1
  -4  -1 -11 2262.24 251.355   1
   4   1  11 1843.43 267.140   1
   4  -1  11 1820.16 246.802   1
  -4   1 -12 3260.87 295.105   1
   4   1  13 9439.25 596.199   1
  -4  -1 -13 9421.57 579.230   1
   4   1  14 27013.1 1402.47   1
   4  -1  14 27490.7 1398.30   1
  -4  -1 -14 27295.4 1390.31   1
   4   1  15 19322.4 1116.92   1
   4  -1  15 20354.7 1113.03   1
  -4  -1 -15 21804.2 1109.85   1
  -4   1 -15 22032.6 1107.79   1
   4  -1  16 1341.36 289.905   1
  -4   1 -16 1523.47 251.904   1
  -4  -1 -16 1950.42 265.019   1
   4   1  17 1619.82 318.182   1
   4  -1  17 2152.15 303.655   1
  -4   1 -17 1294.53 265.560   1
  -4  -1 -17 1900.97 293.056   1
   4  -1  18 2226.60 311.895   1
  -4   1 -18 2255.05 280.760   1
   4   1  19 437.900 266.063   1
  -4  -1 -19 538.248 251.102   1
   4  -1  20 86.0452 285.028   1
   4   1  20 143.684 250.915   1
  -4   1 -20 256.261 245.010   1
  -4  -1 -20 284.260 223.000   1
   4  -1  21-290.163 291.323   1
   4   1  21 29.4138 251.179   1
  -4   1 -21 439.551 247.772   1
  -4  -1 -21 24.3785 215.704   1
   4  -1  22 530.912 290.886   1
  -4   1 -22 580.434 261.932   1
   4   1  23-29.8534 267.901   1
  -4  -1 -23 437.573 270.685   1
   4   1  24 2613.24 368.096   1
   4  -1  24 3023.16 377.415   1
  -4   1 -24 2591.78 337.867   1
  -4  -1 -24 2641.60 361.004   1
   4  -1  25 1310.41 333.423   1
   4   1  25 1204.67 356.014   1
  -4   1 -25 2396.96 341.309   1
  -4  -1 -25 2488.28 356.997   1
   4   1  26 632.426 329.949   1
  -4  -1 -26 1410.81 332.638   1
   4   1  27-150.090 316.512   1
  -4  -1 -27 670.494 310.788   1
  -4  -1 -28 215.630 275.771   1
   4  -2 -29 808.650 319.195   1
  -4   2  28 563.625 304.197   1
   4  -2 -28 1066.63 306.132   1
  -4   2  26 360.876 329.945   1
   4  -2 -26 334.550 316.642   1
  -4  -2  25 31.0742 288.161   1
  -4   2  25 331.620 325.488   1
   4   2 -25 313.508 306.329   1
   4  -2 -25 586.892 321.925   1
  -4  -2  24 338.183 300.615   1
  -4   2  24 541.080 304.464   1
   4   2 -24 310.224 275.810   1
   4  -2 -24-27.9848 294.384   1
  -4  -2  23 121.164 304.184   1
  -4   2  23-149.251 283.377   1
   4   2 -23 723.446 303.637   1
   4  -2 -23-27.9109 271.978   1
  -4  -2  22 1604.04 335.478   1
  -4   2  22 1539.05 356.111   1
   4   2 -22 2376.28 328.510   1
   4  -2 -22 1909.10 355.158   1
  -4  -2  21 232.487 300.199   1
  -4   2  21-381.443 264.908   1
   4  -2 -21 190.402 235.688   1
   4   2 -21 481.139 294.258   1
  -4  -2  20 1188.59 306.084   1
  -4   2  20 866.912 316.632   1
   4  -2 -20 905.917 316.382   1
   4   2 -20 1434.21 291.635   1
  -4   2  19 2385.26 333.074   1
  -4  -2  19 2447.57 338.378   1
   4  -2 -19 2195.92 308.892   1
   4   2 -19 2329.78 317.110   1
  -4  -2  18 319.352 258.915   1
   4  -2 -18 818.020 271.681   1
   4   2 -18 465.866 246.048   1
  -4  -2  17 25.6756 252.982   1
   4   2 -17 189.121 223.080   1
   4   2 -16 3270.59 323.984   1
  -4  -2  16 3996.49 364.364   1
  -4   2  16 3027.37 399.536   1
   4  -2 -16 3321.90 378.315   1
  -4  -2  15 16998.4 895.417   1
  -4   2  15 15427.6 901.991   1
   4   2 -15 15201.2 868.945   1
   4  -2 -15 15204.0 883.812   1
  -4   2  14 8995.44 599.504   1
  -4  -2  14 8480.71 575.930   1
   4  -2 -14 10193.6 597.280   1
   4   2 -14 9305.36 570.029   1
  -4   2  13 353.049 214.157   1
  -4  -2  13 21.4531 219.637   1
   4  -2 -13 324.810 192.560   1
  -4   2  12 10545.4 646.332   1
  -4  -2  12 10331.4 615.256   1
   4   2 -12 10280.0 609.448   1
   4  -2 -12 10659.7 634.977   1
   4   2 -11 210.093 171.782   1
  -4   2  10 20733.9 1101.48   1
  -4  -2  10 20373.7 1081.25   1
   4  -2 -10 20971.7 1091.37   1
   4   2 -10 22020.6 1078.81   1
  -4   2   9 1576.98 235.770   1
  -4  -2   9 1383.75 210.868   1
   4  -2  -9 1138.90 214.072   1
   4   2  -9 1567.49 205.155   1
  -4   2   8 780.588 198.832   1
  -4  -2   8 418.453 171.555   1
   4  -2  -8 434.236 196.666   1
   4   2  -8 871.249 172.383   1
  -4   2   7 19248.1 1021.48   1
  -4  -2   7 20110.6 1004.17   1
   4  -2  -7 19472.4 1008.04   1
   4   2  -7 19917.1 996.966   1
   4  -2  -6 24757.4 1239.02   1
  -4  -2   6 24581.0 1232.73   1
  -4   2   6 24260.1 1246.81   1
   4   2  -6 25736.6 1227.71   1
   4   2  -5 1695.36 187.540   1
  -4  -2   5 1616.40 199.131   1
  -4   2   5 2028.06 207.847   1
   4  -2  -5 1595.30 195.207   1
   4  -2  -4 46094.2 2228.86   1
  -4   2   4 47449.4 2241.14   1
   4  -2  -3 1790.14 218.393   1
  -4   2   3 1968.28 226.864   1
   4  -2   1 44102.0 2026.67   1
  -4   2  -1 41150.8 2024.04   1
  -4  -2  -2 22543.9 1046.32   1
  -4   2  -2 19735.2 1031.06   1
   4  -2   2 20630.5 1032.63   1
   4   2   2 21450.0 1045.59   1
  -4  -2  -3 1296.18 166.936   1
   4   2   3 1117.02 165.611   1
  -4  -2  -4 47058.9 2256.39   1
   4   2   4 47666.1 2261.07   1
  -4  -2  -5 1531.27 203.480   1
  -4   2  -5 1510.54 176.975   1
   4   2   5 1822.60 213.606   1
   4  -2   5 1858.98 187.120   1
  -4  -2  -6 23568.2 1188.20   1
  -4   2  -6 23750.0 1170.77   1
   4  -2   6 23919.6 1175.17   1
   4   2   6 23865.6 1195.93   1
  -4   2  -7 18792.1 970.580   1
  -4  -2  -7 19640.4 991.655   1
   4   2   7 19220.2 1000.17   1
   4  -2   7 19964.7 983.365   1
   4  -2   8 668.816 167.130   1
   4   2   8 634.685 203.718   1
  -4  -2  -8 693.582 189.018   1
  -4   2  -8 683.497 157.300   1
  -4  -2  -9 1377.69 197.622   1
  -4   2  -9 1662.67 191.552   1
   4   2   9 1377.23 206.380   1
   4  -2   9 1774.24 204.845   1
   4  -2  10 20205.7 1051.42   1
   4   2  10 20669.3 1072.17   1
  -4   2 -10 21025.7 1040.40   1
  -4  -2 -10 20024.8 1054.58   1
  -4   2 -11 261.272 164.973   1
   4  -2  11 579.434 188.404   1
   4  -2  12 11530.8 635.818   1
   4   2  12 10161.8 636.222   1
  -4  -2 -12 10635.5 632.963   1
  -4   2 -13 147.336 183.525   1
  -4  -2 -13 164.460 198.654   1
   4  -2  13 20.2588 203.486   1
   4   2  13 225.324 224.491   1
   4   2  14 9199.46 602.280   1
  -4  -2 -14 9747.71 589.107   1
   4  -2  15 14903.0 829.827   1
   4   2  15 14096.2 825.181   1
   4   2  16 3530.41 371.813   1
   4  -2  16 3553.26 354.351   1
  -4  -2 -16 2875.01 331.736   1
  -4   2 -16 3588.72 339.696   1
   4  -2  17-172.330 241.868   1
   4   2  17 261.363 281.279   1
  -4   2 -17 64.7543 216.730   1
  -4  -2 -17 229.123 256.107   1
   4  -2  18 76.5477 250.351   1
   4   2  18 724.296 295.615   1
  -4  -2 -18 280.305 237.405   1
  -4   2 -18 244.107 213.560   1
   4  -2  19 2464.08 337.492   1
   4   2  19 2511.74 335.443   1
  -4   2 -19 2521.68 305.240   1
   4  -2  20 1281.19 318.103   1
   4   2  20 1011.44 306.413   1
  -4   2 -20 1179.05 252.981   1
  -4  -2 -20 619.616 258.767   1
   4  -2  21-57.6275 284.645   1
   4   2  21 177.080 291.555   1
  -4  -2 -21-122.289 251.379   1
  -4   2 -21 340.276 252.963   1
   4   2  22 2283.95 375.672   1
   4  -2  22 1938.85 346.535   1
  -4   2 -22 2582.96 329.068   1
  -4  -2 -22 1385.11 304.255   1
   4  -2  23-418.680 298.997   1
   4   2  23 596.342 324.890   1
  -4   2 -23 390.389 271.238   1
  -4  -2 -23 719.750 301.502   1
   4  -2  24 212.249 297.041   1
   4   2  24-119.792 317.773   1
  -4   2 -24 213.206 279.402   1
  -4  -2 -24-129.834 288.354   1
   4  -2  25 827.300 322.139   1
   4   2  25 359.476 318.781   1
  -4   2 -25 272.382 275.255   1
  -4  -2 -25 681.349 315.640   1
   4   2  26 179.154 282.572   1
  -4  -2 -26 52.7884 249.793   1
   4   2  28 323.877 304.296   1
  -4  -2 -28 691.641 326.801   1
  -4   3  29 691.398 331.078   1
   4  -3 -29 398.554 333.918   1
  -4   3  28 409.394 331.938   1
   4  -3 -28 649.066 331.685   1
  -4   3  27-59.1466 325.078   1
   4  -3 -27 603.195 337.985   1
  -4   3  26 2356.27 382.491   1
   4  -3 -26 2626.92 377.310   1
  -4   3  25 179.463 303.639   1
   4   3 -25 430.031 291.048   1
   4  -3 -25 83.5437 297.067   1
  -4  -3  24 2284.17 361.990   1
  -4   3  24 2181.57 350.903   1
   4  -3 -24 2738.67 338.659   1
  -4   3  23 299.026 327.958   1
   4   3 -23-361.560 297.501   1
   4  -3 -23 304.859 312.022   1
  -4  -3  22-178.249 277.762   1
  -4   3  22 148.569 296.763   1
   4  -3 -22-247.838 287.324   1
   4   3 -22-136.156 275.605   1
   4   3 -21 4835.13 424.825   1
  -4  -3  21 4117.04 425.027   1
   4  -3 -20 5248.01 461.845   1
  -4  -3  19 546.068 272.115   1
  -4   3  19 171.986 284.887   1
   4   3 -19-125.207 234.322   1
   4  -3 -19 419.493 264.122   1
  -4  -3  18 290.025 260.595   1
  -4   3  18 421.450 255.455   1
   4   3 -18-72.4969 234.910   1
   4  -3 -18 179.879 225.178   1
  -4  -3  17 1343.38 288.547   1
  -4   3  17 1042.70 308.189   1
   4   3 -17 1394.67 274.732   1
   4  -3 -17 1204.51 292.786   1
   4  -3 -16 10772.3 712.395   1
   4   3 -16 12148.7 699.089   1
  -4  -3  16 12463.5 714.522   1
  -4   3  16 11272.8 729.522   1
   4  -3 -15 9028.74 608.841   1
   4   3 -15 9175.80 570.750   1
  -4   3  15 8760.01 618.231   1
  -4  -3  15 10434.5 610.406   1
  -4   3  14 1728.43 310.877   1
   4  -3 -14 1236.72 273.438   1
  -4   3  13 241.220 194.379   1
  -4  -3  13 187.658 218.142   1
   4   3 -13 305.700 206.644   1
   4  -3 -13-132.302 193.839   1
   4   3 -12 6560.76 417.499   1
   4  -3 -12 6091.24 449.681   1
  -4   3  12 5553.06 456.819   1
  -4  -3  12 6463.48 440.894   1
   4  -3 -11 7573.24 491.306   1
  -4   3  11 6909.04 500.739   1
  -4  -3  11 7948.79 478.976   1
  -4  -3  10 498.302 176.254   1
  -4   3  10 566.373 199.974   1
   4   3 -10 253.439 149.276   1
   4  -3 -10 407.820 182.523   1
  -4   3   9 654.114 222.171   1
   4   3  -9 250.489 156.125   1
   4  -3  -9 314.660 201.715   1
   4  -3  -8 3058.95 263.259   1
   4   3  -8 2697.58 236.754   1
  -4  -3   8 2931.87 250.210   1
  -4   3   8 2704.85 279.403   1
  -4   3   7 8573.56 527.121   1
   4  -3  -7 8800.16 511.723   1
   4   3  -7 8905.05 498.923   1
  -4  -3   7 9087.76 507.303   1
  -4   3   6 20940.4 1177.77   1
  -4  -3   6 23752.2 1159.10   1
   4  -3  -6 21904.5 1165.53   1
  -4  -3   5 336.212 153.205   1
   4   3  -5 260.367 144.989   1
  -4   3   5 418.596 180.770   1
   4  -3  -5 255.865 167.466   1
  -4   3   4 22130.2 1133.75   1
   4  -3  -4 23007.1 1126.76   1
  -4   3   3 2448.38 243.064   1
   4  -3  -3 2317.02 230.937   1
  -4   3   2 8450.12 484.423   1
   4  -3  -2 8758.98 483.176   1
  -4   3  -1 7111.14 422.724   1
   4  -3   1 7862.38 420.940   1
   4  -3   2 8099.34 452.142   1
  -4   3  -2 8034.00 450.456   1
  -4  -3  -2 8112.14 458.852   1
   4   3   2 8331.93 465.069   1
   4  -3   3 2040.09 191.411   1
   4   3   3 2198.24 225.100   1
  -4   3  -3 2194.51 198.537   1
  -4  -3  -3 2230.83 215.823   1
  -4  -3  -4 22306.5 1093.95   1
   4   3   4 21562.2 1100.12   1
  -4  -3  -5-54.5033 146.152   1
   4   3   5 428.235 151.568   1
   4   3   6 25584.4 1241.65   1
   4  -3   6 23275.6 1206.00   1
  -4  -3  -6 24908.2 1231.05   1
  -4   3  -6 25232.5 1208.21   1
   4   3   7 8694.16 532.383   1
   4  -3   7 8652.39 495.386   1
  -4   3  -7 9226.24 490.298   1
  -4  -3  -7 8783.71 520.453   1
   4   3   8 2718.86 275.131   1
  -4   3  -8 3003.89 232.573   1
  -4  -3  -8 2672.61 261.705   1
   4   3   9 232.122 207.623   1
   4  -3   9 402.175 152.764   1
  -4  -3  -9 433.243 199.565   1
  -4   3  -9 535.001 151.254   1
   4   3  10 223.516 203.834   1
   4  -3  10 179.560 175.694   1
  -4  -3 -10 421.736 199.526   1
   4  -3  11 8696.07 526.770   1
  -4   3 -11 8911.13 512.231   1
   4  -3  12 6244.93 423.239   1
   4   3  12 6019.09 449.150   1
  -4   3 -12 6921.34 417.426   1
  -4  -3 -12 6166.55 441.612   1
   4  -3  13-19.6349 188.051   1
   4   3  13 253.960 206.394   1
  -4   3 -13-35.6999 184.887   1
  -4  -3 -13 230.992 198.747   1
   4   3  14 1558.45 286.478   1
  -4   3 -14 1561.65 247.480   1
  -4  -3 -14 1782.89 278.142   1
   4   3  15 8097.63 560.531   1
   4  -3  15 8123.60 530.986   1
   4  -3  16 11818.9 693.171   1
   4   3  16 9781.35 684.916   1
  -4   3 -16 11799.8 664.529   1
  -4  -3 -16 11430.5 675.308   1
   4  -3  17 1305.98 272.743   1
  -4   3 -17 1374.67 249.683   1
   4  -3  18 354.631 247.554   1
   4   3  18 81.3202 213.884   1
  -4  -3 -18 70.8215 191.054   1
  -4   3 -18 194.979 214.704   1
   4   3  19-361.744 239.423   1
   4  -3  19 485.846 271.046   1
  -4   3 -19 133.523 218.087   1
  -4  -3 -19 356.864 206.202   1
   4   3  20 5987.56 471.461   1
  -4  -3 -20 5438.98 432.178   1
  -4   3 -21 4283.63 406.089   1
   4  -3  21 4666.41 442.481   1
   4   3  22 59.3670 310.449   1
   4  -3  22 204.945 288.432   1
  -4   3 -22-203.014 234.325   1
  -4  -3 -22-252.031 264.886   1
   4  -3  23 538.251 287.247   1
   4   3  23 208.365 316.680   1
  -4   3 -23 78.4236 250.408   1
  -4  -3 -23-102.667 281.997   1
   4   3  24 1908.56 382.916   1
  -4  -3 -24 2042.79 343.588   1
   4   3  25 744.314 315.319   1
  -4  -3 -25 677.205 279.575   1
   4   3  26 2309.03 346.310   1
  -4  -3 -26 2145.88 334.359   1
   4   3  27 323.017 335.769   1
  -4  -3 -27 524.939 304.523   1
   4   3  28 436.047 314.334   1
  -4  -3 -28-104.353 302.095   1
   4   3  29 400.397 302.679   1
  -4  -3 -29 464.778 304.927   1
  -4   4  29-198.590 301.877   1
  -4   4  28 1183.12 326.772   1
   4  -4 -28 720.785 319.332   1
  -4   4  27 994.623 310.950   1
   4  -4 -27 1030.78 312.478   1
  -4   4  25 563.596 316.546   1
   4  -4 -25 83.2518 288.411   1
  -4   4  24 955.228 357.092   1
   4   4 -24 1561.26 325.767   1
   4  -4 -24 1190.36 338.596   1
  -4  -4  23 2210.31 348.478   1
  -4   4  23 2058.69 357.358   1
   4  -4 -23 1576.88 342.235   1
   4   4 -23 2141.25 322.099   1
  -4   4  22 1071.67 319.736   1
  -4  -4  22 1214.13 320.337   1
   4  -4 -22 1507.56 317.744   1
   4   4 -22 1575.37 302.810   1
  -4   4  21 443.167 323.205   1
  -4  -4  21 345.604 293.139   1
   4  -4 -21-108.807 300.258   1
   4   4 -21 237.749 253.141   1
  -4   4  20 1669.07 310.923   1
  -4  -4  20 1395.80 306.968   1
   4   4 -20 1536.31 297.670   1
   4  -4 -20 1875.05 301.111   1
  -4   4  19 4329.59 421.927   1
  -4  -4  19 3614.42 391.478   1
   4   4 -19 3140.95 344.006   1
  -4   4  18 1331.78 325.700   1
  -4  -4  18 1894.69 294.914   1
   4  -4 -18 1600.90 307.756   1
   4   4 -18 1499.69 279.214   1
  -4   4  17 194.221 228.347   1
  -4  -4  17 696.832 259.256   1
   4  -4 -17 50.5409 192.652   1
   4   4 -17 273.803 220.059   1
  -4  -4  16 13055.2 782.474   1
   4   4 -16 14337.6 781.601   1
  -4   4  15 184.370 268.799   1
  -4  -4  15 158.135 239.341   1
   4  -4 -15 599.608 248.558   1
   4   4 -15-20.7304 215.966   1
   4   4 -14 3950.01 314.577   1
  -4   4  14 2756.51 328.922   1
  -4  -4  14 3038.81 322.103   1
   4  -4 -14 3323.28 324.800   1
  -4  -4  13 5025.97 377.231   1
  -4   4  13 4854.98 420.046   1
   4  -4 -13 4801.63 398.539   1
   4   4 -13 5227.72 367.448   1
  -4   4  12 948.941 263.835   1
  -4  -4  12 1303.76 210.858   1
   4  -4 -12 1301.13 265.030   1
   4   4 -12 1114.98 193.869   1
  -4   4  11 500.283 229.836   1
  -4  -4  11 706.555 199.761   1
   4  -4 -11 311.776 208.585   1
   4   4 -11 325.732 164.810   1
   4   4 -10 5789.83 370.914   1
  -4  -4  10 5395.86 381.840   1
  -4  -4   9 8175.87 495.721   1
  -4   4   9 7938.63 527.066   1
   4  -4  -9 8871.95 529.336   1
   4  -4  -8 307.239 198.899   1
  -4  -4   8 924.941 168.545   1
  -4   4   8 719.572 227.946   1
   4   4  -8 550.954 153.975   1
   4  -4  -7 5142.71 393.987   1
  -4   4   7 5903.89 405.463   1
   4   4  -7 5780.95 351.681   1
   4  -4  -6 49130.9 2539.61   1
  -4   4   6 54144.4 2556.65   1
   4   4  -6 55272.2 2519.93   1
  -4  -4   6 53435.7 2522.47   1
   4  -4  -5 18988.9 1018.03   1
  -4   4   5 21473.9 1040.17   1
   4  -4  -4 18789.9 982.640   1
  -4   4   4 20056.8 997.139   1
  -4   4   3 515.679 167.410   1
   4  -4  -3 295.331 146.160   1
  -4   4   2 9002.20 515.230   1
   4  -4  -2 9219.00 506.985   1
  -4   4   1 242.772 164.266   1
   4  -4  -1 79.7417 139.736   1
  -4  -4  -1 57.5392 119.461   1
   4   4   1-47.3661 132.064   1
   4   4   2 8144.67 478.350   1
  -4   4  -2 8017.04 465.311   1
   4  -4   2 8754.74 462.449   1
  -4  -4  -2 9052.48 479.294   1
   4  -4   3 640.687 148.584   1
  -4  -4  -3 404.786 166.641   1
   4   4   3 108.155 170.089   1
  -4   4  -3 339.811 135.912   1
   4  -4   4 20214.6 1006.87   1
  -4  -4  -4 19339.6 1027.19   1
   4   4   4 21088.6 1044.33   1
  -4   4  -4 21293.6 1010.40   1
  -4  -4  -5 19761.7 998.014   1
   4   4   5 19496.9 1006.81   1
  -4  -4  -6 51235.3 2513.20   1
   4   4   6 54002.2 2525.47   1
  -4  -4  -7 5522.59 374.723   1
  -4   4  -7 5981.01 340.392   1
   4   4   7 4905.17 376.430   1
   4  -4   7 5387.46 343.974   1
   4   4   8 265.629 200.563   1
   4  -4   8 542.933 139.137   1
  -4  -4  -8 169.206 162.384   1
   4   4   9 8265.71 509.079   1
  -4  -4  -9 8884.09 502.017   1
  -4   4  -9 7679.53 450.643   1
   4  -4   9 7278.12 455.209   1
   4  -4  10 4808.83 348.394   1
  -4   4 -10 5389.68 343.026   1
  -4  -4 -11 376.410 191.709   1
  -4   4 -11 452.458 140.066   1
   4  -4  11 367.903 154.076   1
   4   4  11 415.540 213.869   1
  -4   4 -12 1016.36 187.013   1
  -4  -4 -12 1014.32 245.856   1
   4   4  12 865.307 267.477   1
   4  -4  12 1231.18 216.897   1
   4   4  13 4678.17 393.101   1
   4  -4  13 4432.62 350.147   1
  -4  -4 -13 4468.35 367.161   1
  -4   4 -13 3836.64 329.846   1
   4  -4  14 3706.10 309.926   1
   4   4  14 3380.97 348.788   1
  -4   4 -14 3413.08 297.690   1
  -4  -4 -14 2543.73 309.813   1
   4   4  15 126.423 266.479   1
  -4  -4 -15-379.818 249.834   1
   4  -4  16 11771.6 712.467   1
  -4   4 -16 12516.3 702.942   1
   4  -4  17-23.6974 221.105   1
  -4   4 -17 288.996 206.965   1
  -4  -4 -17-23.5061 247.259   1
   4  -4  18 913.592 269.341   1
   4   4  18 1834.68 334.889   1
  -4  -4 -18 1955.36 300.450   1
  -4   4 -18 1645.64 242.223   1
   4   4  19 2524.03 371.102   1
   4  -4  19 2507.45 334.211   1
  -4   4 -19 3481.65 312.150   1
  -4  -4 -19 2110.09 319.939   1
   4  -4  20 1929.88 325.169   1
   4   4  20 1723.81 348.689   1
  -4  -4 -20 1589.46 302.139   1
  -4   4 -20 1895.50 289.194   1
   4  -4  21 454.116 280.554   1
  -4  -4 -21 221.447 214.185   1
  -4   4 -21 73.3880 236.503   1
   4   4  22 1158.13 312.519   1
   4  -4  22 816.828 305.675   1
  -4   4 -22 1320.75 284.872   1
   4  -4  23 1613.76 338.254   1
   4   4  23 2258.32 379.442   1
  -4   4 -23 2048.53 312.255   1
  -4  -4 -23 1716.09 330.058   1
   4   4  24 534.580 324.254   1
  -4  -4 -24 875.598 307.028   1
   4   4  25 118.299 296.914   1
  -4  -4 -25-103.497 260.453   1
   4   4  26 498.731 292.960   1
  -4  -4 -26 440.904 274.721   1
   4   4  27 1510.24 354.096   1
  -4  -4 -27 1453.34 348.764   1
   4   4  29 168.941 252.835   1
  -4  -4 -29 381.295 264.852   1
  -4   5  28 256.036 331.080   1
   4  -5 -28 448.585 327.734   1
  -4   5  27-28.8882 326.445   1
   4  -5 -27 403.503 328.531   1
  -4   5  26 263.261 325.667   1
   4  -5 -26 163.424 329.659   1
  -4   5  25-147.313 298.267   1
   4  -5 -25 495.988 300.738   1
  -4   5  24 29.7184 260.214   1
   4  -5 -23 192.269 297.073   1
  -4   5  22 3005.49 394.722   1
  -4  -5  22 2614.43 346.144   1
   4  -5 -22 2796.02 379.011   1
   4   5 -22 2086.88 337.589   1
  -4   5  21 474.618 285.999   1
   4  -5 -21 135.705 272.092   1
  -4  -5  20 2311.40 352.307   1
   4   5 -20 2664.86 335.790   1
  -4   5  19 116.171 278.890   1
  -4  -5  19-264.906 265.244   1
   4  -5 -19-52.9142 267.024   1
   4   5 -19 146.641 249.251   1
  -4  -5  18 11131.6 635.957   1
   4   5 -18 10243.3 614.870   1
   4  -5 -18 9405.76 630.018   1
  -4  -5  17 945.213 250.579   1
  -4   5  17 336.871 298.420   1
   4  -5 -17 997.185 296.691   1
   4   5 -17 223.608 209.548   1
  -4   5  16 300.982 304.759   1
  -4  -5  16 230.792 227.071   1
   4   5 -16 127.714 201.201   1
   4  -5 -16 572.632 291.947   1
  -4   5  15 5656.56 480.309   1
   4  -5 -15 6530.22 472.486   1
  -4  -5  14 1114.11 250.594   1
  -4   5  14 1296.11 314.322   1
   4   5 -14 1652.36 233.566   1
   4  -5 -14 1084.80 287.062   1
  -4  -5  13 13967.2 782.158   1
  -4   5  13 12845.2 814.555   1
   4   5 -13 14390.1 770.345   1
   4  -5 -13 15203.6 815.612   1
  -4  -5  12 19543.6 1012.27   1
  -4   5  12 18221.8 1032.69   1
   4  -5 -12 18955.3 1023.99   1
   4   5 -12 20106.7 1001.63   1
   4   5 -11 2202.81 220.673   1
  -4  -5  11 2190.05 235.179   1
  -4   5  11 1658.73 299.083   1
   4   5 -10 473.167 170.974   1
  -4  -5  10-63.8374 149.798   1
  -4   5  10 44.7393 223.482   1
   4  -5 -10 143.114 202.065   1
   4   5  -9 152.928 144.852   1
   4  -5  -9 176.217 209.351   1
  -4  -5   9 281.209 169.774   1
  -4   5   9-85.1560 223.297   1
   4  -5  -8 79930.2 3895.18   1
  -4  -5   8 82249.6 3867.69   1
  -4   5   8 80794.3 3903.41   1
   4   5  -8 84494.4 3862.83   1
   4  -5  -7 636.212 203.850   1
  -4  -5   7 567.365 152.859   1
  -4   5   7 764.029 201.427   1
  -4  -5   6 12951.9 663.912   1
   4   5  -6 12440.3 659.799   1
   4  -5  -6 12462.4 698.932   1
  -4   5   6 13131.2 711.195   1
   4  -5  -5 3138.71 274.899   1
  -4   5   5 3309.16 285.889   1
   4  -5  -4 29263.5 1499.68   1
  -4   5   4 32267.5 1514.90   1
   4  -5  -3 17224.6 881.738   1
  -4   5   3 17262.4 888.816   1
   4  -5  -2 92285.8 4277.03   1
  -4   5   2 90044.2 4282.93   1
   4  -5  -1 9659.62 533.811   1
  -4   5   1 10036.0 544.738   1
  -4  -5   0 159.769 128.148   1
   4   5   0-11.7444 138.176   1
  -4  -5  -1 9678.64 531.659   1
   4   5   1 9856.81 539.724   1
   4   5   2 90584.9 4230.06   1
  -4  -5  -2 87761.2 4223.35   1
  -4   5  -2 87161.9 4209.75   1
   4  -5   2 94706.8 4212.56   1
  -4   5  -3 16978.2 839.584   1
   4  -5   3 16927.6 838.448   1
  -4  -5  -3 15751.3 852.043   1
   4   5   3 17318.0 867.683   1
  -4  -5  -4 30982.9 1537.09   1
   4   5   4 30747.3 1541.42   1
  -4   5  -4 32170.0 1510.58   1
  -4   5  -5 3464.65 241.284   1
   4   5   5 3509.63 295.749   1
   4  -5   5 3308.07 241.688   1
  -4  -5  -5 3382.79 279.577   1
   4   5   6 12568.2 678.770   1
  -4  -5  -6 11818.0 661.368   1
   4   5   7 519.502 203.665   1
  -4  -5  -7 749.643 190.493   1
   4  -5   8 83131.1 3872.00   1
  -4   5  -8 82974.4 3865.32   1
  -4  -5  -8 80817.5 3901.29   1
   4   5   8 82134.8 3916.69   1
   4  -5   9 107.983 131.698   1
  -4   5  -9 211.413 128.345   1
   4   5  10 194.328 207.638   1
   4  -5  10 282.357 148.414   1
  -4   5 -10 331.431 147.949   1
  -4  -5 -10 78.0769 183.362   1
   4   5  11 2294.78 292.177   1
  -4  -5 -11 2327.08 277.023   1
  -4   5 -11 2190.76 224.944   1
   4  -5  11 2443.08 245.405   1
  -4  -5 -12 21263.5 1042.17   1
  -4   5 -12 19648.1 992.410   1
   4   5  12 18369.8 1044.40   1
   4  -5  12 18453.6 1000.02   1
  -4  -5 -13 13526.3 778.702   1
  -4   5 -13 14668.2 747.816   1
   4   5  13 12304.5 781.886   1
   4  -5  13 14414.5 762.676   1
   4   5  14 1325.18 263.824   1
   4  -5  14 933.892 218.692   1
  -4   5 -15 5679.40 409.136   1
  -4  -5 -15 5570.98 437.921   1
   4  -5  15 6088.61 433.923   1
   4   5  15 6537.73 480.865   1
  -4  -5 -16-69.9258 222.577   1
   4   5  16-158.948 254.439   1
  -4  -5 -17 213.580 208.706   1
  -4   5 -17 577.741 201.491   1
   4  -5  17 326.224 230.372   1
   4   5  17 597.067 250.546   1
  -4   5 -18 9809.09 568.456   1
  -4  -5 -18 8449.81 570.169   1
   4  -5  18 9463.35 603.185   1
   4   5  18 9026.59 602.915   1
   4  -5  19 104.905 249.823   1
   4   5  19 690.060 298.628   1
  -4   5 -19 331.073 215.221   1
  -4  -5 -19-119.578 233.169   1
   4  -5  20 2040.05 313.506   1
  -4   5 -20 2327.45 297.236   1
   4   5  21 267.795 325.980   1
  -4  -5 -21 937.139 299.841   1
   4   5  22 1751.51 353.179   1
   4  -5  22 1653.33 304.577   1
  -4   5 -22 2013.70 292.129   1
  -4  -5 -22 1638.94 310.256   1
   4   5  23 355.761 283.086   1
  -4  -5 -23-51.1058 241.850   1
   4   5  24-59.0952 323.800   1
  -4  -5 -24 51.4412 288.700   1
   4   5  25 293.724 311.747   1
  -4  -5 -25 51.3964 299.974   1
   4   5  26-203.522 241.795   1
  -4  -5 -26 231.289 249.636   1
   4   5  27 373.298 330.788   1
  -4  -5 -27 718.489 317.134   1
   4   5  28-28.2914 309.351   1
  -4  -5 -28-76.1753 298.641   1
   4  -6 -28 1014.81 276.498   1
  -4   6  28 1122.10 292.426   1
   4  -6 -26 1082.20 333.549   1
  -4   6  26 925.317 345.844   1
   4  -6 -24 822.428 323.032   1
  -4   6  24 680.112 311.181   1
   4  -6 -23 1150.16 299.340   1
  -4   6  23 1635.38 328.286   1
   4  -6 -22 1527.09 346.231   1
  -4   6  22 1698.65 377.598   1
   4  -6 -21 54.3662 269.594   1
   4   6 -21 285.023 238.865   1
  -4   6  21 297.107 289.741   1
  -4  -6  21 619.124 277.555   1
   4  -6 -20 967.653 323.981   1
   4   6 -20 1047.46 260.248   1
  -4   6  20 1239.10 354.819   1
  -4  -6  20 1300.15 295.421   1
   4  -6 -19 399.272 240.994   1
   4   6 -19 1004.38 254.697   1
  -4   6  19 905.770 280.906   1
  -4  -6  19 647.911 267.054   1
   4   6 -18 1874.88 276.544   1
   4  -6 -18 1970.84 335.943   1
  -4   6  18 2019.32 353.525   1
  -4  -6  18 1981.81 309.733   1
   4   6 -17 912.700 231.689   1
   4  -6 -17 1338.46 301.632   1
  -4  -6  17 1060.47 253.905   1
  -4   6  17 1187.95 324.770   1
  -4   6  16 5740.11 486.741   1
   4  -6 -16 6207.23 463.383   1
  -4  -6  15-148.328 200.504   1
   4   6 -15 194.628 194.880   1
  -4   6  14 11959.7 774.127   1
  -4  -6  14 12908.0 738.048   1
   4  -6 -14 13690.7 774.734   1
   4   6 -14 13700.3 734.834   1
  -4   6  13 5740.66 480.508   1
  -4  -6  13 6476.34 434.910   1
   4   6 -13 5999.14 416.080   1
   4  -6 -13 6924.00 478.583   1
  -4  -6  12 105.417 180.533   1
   4  -6 -12 113.243 244.043   1
  -4   6  12 572.188 278.922   1
   4   6 -12 374.379 169.848   1
  -4   6  11 5444.19 441.906   1
  -4  -6  11 5869.81 386.889   1
   4   6 -11 5888.61 379.604   1
   4  -6 -11 5414.37 419.121   1
  -4  -6  10 45.4262 144.985   1
   4  -6 -10-21.0559 170.987   1
  -4   6  10 46.0755 191.589   1
   4   6 -10-99.4172 136.385   1
   4   6  -9 10223.5 568.093   1
  -4  -6   9 10695.0 575.097   1
  -4   6   8 9663.25 599.780   1
  -4  -6   8 9647.71 539.422   1
   4   6  -8 10233.9 542.393   1
   4  -6  -8 9816.06 590.276   1
  -4  -6   7 1761.59 186.708   1
  -4   6   7 2198.95 244.332   1
   4  -6  -7 1583.09 217.846   1
   4   6  -7 1945.64 181.287   1
  -4   6   6 23582.8 1213.54   1
   4  -6  -6 24014.6 1207.03   1
  -4   6   5 6398.80 445.969   1
   4  -6  -5 7173.58 437.130   1
   4  -6  -4 2079.89 225.646   1
  -4   6   4 2536.50 250.448   1
  -4   6   3 9571.27 541.771   1
   4  -6  -3 9228.14 527.788   1
  -4   6   2 583.435 159.945   1
   4  -6  -2 667.973 160.765   1
  -4   6   1 3150.93 246.119   1
   4  -6  -1 2703.18 228.543   1
  -4  -6   1 2831.86 229.813   1
   4   6  -1 2600.02 229.568   1
  -4   6   0 7568.42 408.023   1
   4   6   0 6651.37 393.873   1
   4  -6   0 6137.61 389.474   1
  -4  -6   0 6462.85 385.698   1
   4   6   1 2615.73 229.679   1
  -4  -6  -1 2949.31 228.833   1
   4  -6   2 777.539 134.111   1
  -4  -6  -2 516.533 156.901   1
  -4   6  -2 591.372 140.570   1
   4   6   2 738.981 168.607   1
   4  -6   3 9773.38 504.286   1
  -4  -6  -3 9056.74 528.510   1
   4   6   3 8655.36 531.322   1
  -4   6  -3 10041.3 508.050   1
  -4  -6  -4 1815.81 194.836   1
   4  -6   4 2061.82 172.967   1
   4   6   4 1802.55 209.856   1
   4  -6   5 6838.44 399.910   1
   4   6   5 6654.23 451.205   1
  -4  -6  -5 7145.65 451.675   1
  -4   6  -5 8230.56 410.841   1
  -4  -6  -6 23541.5 1242.78   1
  -4   6  -6 25260.1 1208.05   1
   4  -6   6 25757.4 1210.54   1
   4   6   6 23844.3 1256.24   1
  -4  -6  -7 1937.36 242.285   1
   4   6   7 1967.77 262.526   1
   4   6   8 9331.06 585.524   1
  -4  -6  -8 9745.93 570.335   1
   4   6   9 8799.87 604.952   1
  -4   6  -9 10574.8 555.467   1
  -4  -6  -9 9682.83 604.378   1
   4  -6   9 11642.9 572.106   1
  -4   6 -10 62.7810 132.649   1
  -4  -6 -10 363.008 233.975   1
   4  -6  10 112.585 142.462   1
   4   6  10-200.134 242.628   1
   4  -6  11 4897.06 339.106   1
   4   6  11 4844.00 410.897   1
  -4  -6 -11 4945.03 388.856   1
  -4   6 -11 5321.93 332.691   1
  -4   6 -12 265.255 167.189   1
  -4  -6 -12-130.500 203.348   1
   4   6  12 143.536 218.099   1
   4  -6  12-16.2069 176.441   1
  -4   6 -13 5886.95 383.429   1
  -4  -6 -13 6142.46 439.473   1
   4   6  13 5517.26 449.144   1
   4  -6  13 5237.85 390.417   1
   4  -6  14 12176.4 682.306   1
   4   6  14 12280.8 737.539   1
  -4   6 -14 12620.5 670.196   1
  -4  -6 -14 10873.7 700.789   1
   4  -6  15 80.1536 213.657   1
  -4   6 -15 70.2573 184.168   1
   4  -6  16 6590.70 451.505   1
   4   6  16 5895.87 469.162   1
  -4   6 -16 6006.97 416.920   1
  -4  -6 -16 5711.59 434.179   1
   4  -6  17 1233.24 254.575   1
   4   6  17 1344.73 294.900   1
  -4  -6 -17 1242.68 264.060   1
  -4   6 -17 1016.72 213.532   1
   4  -6  18 1799.87 289.228   1
   4   6  18 2328.38 355.804   1
  -4   6 -18 1817.68 245.246   1
  -4  -6 -18 2014.73 305.732   1
   4  -6  19 589.791 277.499   1
   4   6  19 492.044 322.735   1
  -4  -6 -19 1034.81 291.550   1
  -4   6 -19 438.577 234.515   1
   4   6  20 506.745 306.419   1
   4  -6  20 1443.06 296.970   1
  -4  -6 -20 823.636 270.005   1
  -4   6 -20 1458.65 260.684   1
   4   6  21 592.922 287.963   1
  -4  -6 -21 424.156 244.685   1
  -4   6 -21 414.943 236.729   1
   4   6  22 1422.09 371.897   1
  -4  -6 -22 1900.75 336.911   1
   4   6  23 1270.78 337.222   1
  -4  -6 -23 662.603 301.576   1
  -4  -6 -24 921.257 269.666   1
   4   6  25 116.530 323.499   1
  -4  -6 -25-76.8087 295.815   1
   4   6  26 1525.96 345.877   1
  -4  -6 -26 840.026 304.502   1
   4   6  28 418.323 336.296   1
  -4  -6 -28 1852.74 355.934   1
  -4   7  27 56.3820 245.973   1
   4  -7 -27-78.7633 240.103   1
  -4   7  26 1774.52 352.578   1
   4  -7 -26 2169.30 347.349   1
  -4   7  25 873.307 353.976   1
   4  -7 -25 404.997 325.500   1
  -4   7  24 2116.62 375.949   1
   4  -7 -24 2072.12 366.102   1
  -4   7  23 622.142 274.415   1
   4  -7 -23 354.832 251.385   1
   4  -7 -21 4952.45 461.166   1
  -4   7  21 5382.99 483.337   1
   4   7 -20 7259.19 496.027   1
   4  -7 -20 5853.06 504.072   1
  -4   7  20 6897.69 538.172   1
   4   7 -19 539.462 244.005   1
  -4  -7  19 127.943 247.663   1
  -4  -7  18 2241.04 292.297   1
   4   7 -18 2076.03 274.002   1
  -4   7  18 1802.98 391.490   1
   4  -7 -18 2039.80 360.883   1
  -4  -7  17 1844.72 262.259   1
   4   7 -17 1570.39 249.603   1
  -4   7  17 1428.59 336.650   1
   4  -7 -17 754.059 296.794   1
  -4  -7  16 587.635 208.325   1
   4   7 -16 402.269 202.046   1
  -4   7  16 477.674 260.352   1
   4  -7 -16 434.480 240.651   1
  -4  -7  15 1598.04 258.925   1
   4  -7 -15 1528.01 262.611   1
  -4   7  15 1431.58 271.127   1
   4   7 -15 2165.11 248.498   1
   4   7 -14 14306.9 747.935   1
  -4   7  14 12660.5 798.799   1
   4  -7 -14 12985.7 789.640   1
  -4  -7  14 13990.4 758.066   1
  -4  -7  13 893.188 211.864   1
   4   7 -13 554.225 194.901   1
  -4   7  13 758.652 280.843   1
   4  -7 -13 690.148 265.747   1
  -4  -7  12 763.518 185.168   1
   4  -7 -12 672.262 273.753   1
  -4   7  12 356.618 282.093   1
   4   7 -12 356.064 166.113   1
  -4   7  11 7630.95 569.895   1
   4  -7 -11 8963.48 575.322   1
   4   7 -11 9667.27 520.993   1
  -4  -7  11 9444.11 527.102   1
  -4  -7  10 30566.0 1385.59   1
   4   7 -10 28925.8 1376.80   1
   4  -7 -10 27200.3 1427.31   1
  -4  -7   9 442.718 155.140   1
   4  -7  -9 521.979 216.246   1
  -4   7   9 476.719 235.603   1
   4   7  -9 151.056 133.559   1
   4   7  -8 3339.17 253.866   1
  -4  -7   8 3419.51 259.661   1
  -4   7   7 9627.90 593.830   1
   4  -7  -7 9825.90 582.036   1
   4  -7  -6 414.728 207.891   1
  -4   7   6 156.302 191.821   1
   4  -7  -5 1052.12 187.007   1
  -4   7   5 757.766 198.295   1
  -4   7   4 10843.9 609.739   1
   4  -7  -4 10188.6 597.779   1
   4  -7  -3 282.342 145.918   1
  -4   7   3 371.131 166.070   1
  -4   7   2 34406.4 1646.31   1
   4  -7  -2 33070.7 1635.57   1
   4   7  -1 6576.41 408.617   1
  -4   7   1 7953.94 433.894   1
  -4  -7   1 7169.81 411.268   1
   4  -7   0 12.0627 125.842   1
  -4   7   0-141.419 135.763   1
  -4  -7   0 85.1934 134.852   1
   4   7   0 91.0867 138.398   1
   4   7   1 7422.27 423.305   1
  -4  -7  -1 6579.24 409.887   1
   4   7   2 32669.4 1595.98   1
  -4  -7  -2 32615.0 1591.22   1
  -4  -7  -3 455.392 156.357   1
   4   7   3 428.817 168.795   1
  -4   7  -3 543.257 131.041   1
   4  -7   3 481.621 125.163   1
   4   7   4 10989.7 622.010   1
  -4   7  -4 10934.5 573.300   1
   4  -7   4 11072.7 573.984   1
  -4  -7  -4 11145.7 610.972   1
   4   7   5 1156.90 212.642   1
  -4   7  -5 1066.38 138.790   1
  -4  -7  -5 973.738 191.882   1
   4  -7   5 1239.19 148.469   1
   4  -7   6 294.481 114.207   1
   4   7   6 250.307 198.332   1
  -4   7  -6 255.171 114.913   1
  -4  -7  -6 413.901 186.498   1
   4   7   7 11139.9 646.374   1
  -4   7  -7 10479.4 570.448   1
  -4  -7  -7 10463.3 621.482   1
   4  -7   7 11716.3 578.330   1
  -4  -7  -9 239.281 198.594   1
   4   7   9-154.108 218.668   1
   4  -7  10 28976.7 1352.74   1
   4   7  10 25148.1 1402.58   1
  -4   7 -10 27137.5 1339.77   1
  -4  -7 -10 28100.6 1405.53   1
   4  -7  11 8967.58 495.947   1
   4   7  11 7087.46 562.403   1
  -4  -7 -11 9761.94 574.529   1
  -4   7 -11 8108.55 476.294   1
  -4  -7 -12 775.060 270.376   1
  -4   7 -12 539.310 162.725   1
   4   7  12 294.351 287.747   1
   4  -7  12 425.695 171.147   1
   4  -7  13 394.879 176.347   1
   4   7  13 75.8279 267.900   1
   4  -7  14 13660.1 730.941   1
  -4   7 -14 12838.2 712.427   1
   4  -7  15 1928.83 237.619   1
   4   7  15 1280.35 323.188   1
  -4  -7 -15 1783.61 301.095   1
  -4   7 -15 1898.24 219.707   1
   4  -7  16 569.982 216.115   1
   4   7  16 81.8238 242.531   1
  -4   7 -16 696.306 178.285   1
  -4  -7 -16 620.064 232.937   1
   4   7  17 1523.64 317.145   1
  -4  -7 -17 1228.59 278.064   1
   4   7  18 2217.76 367.350   1
   4  -7  18 1776.90 289.085   1
  -4  -7 -18 2131.23 315.653   1
  -4   7 -18 2006.72 266.000   1
   4  -7  19 74.7362 227.997   1
  -4   7 -19 280.785 206.388   1
   4   7  20 5111.37 466.139   1
  -4   7 -20 5052.82 412.420   1
  -4  -7 -20 5219.49 428.430   1
   4   7  21 5537.31 511.809   1
  -4  -7 -21 4827.01 450.913   1
  -4  -7 -22 506.388 261.906   1
   4   7  23-147.073 302.356   1
  -4  -7 -23 356.965 285.042   1
   4   7  24 1869.96 376.159   1
  -4  -7 -24 2621.02 366.937   1
  -4  -7 -25 457.230 241.990   1
   4   7  26 1593.95 365.998   1
   4   7  27-84.0265 287.123   1
  -4  -7 -27-25.0288 271.212   1
   4  -8 -27 25.9055 237.672   1
  -4   8  25-317.504 335.091   1
   4  -8 -25 856.432 340.805   1
  -4   8  23 118.003 242.485   1
   4  -8 -23 27.1805 226.062   1
  -4   8  22 2495.17 400.564   1
   4  -8 -22 2175.39 376.123   1
  -4   8  21 624.874 317.983   1
   4  -8 -21 353.947 277.099   1
  -4   8  20 1128.16 365.241   1
   4  -8 -20 1054.98 324.489   1
   4   8 -19 508.039 232.763   1
  -4   8  19 974.509 277.349   1
   4  -8 -19 322.855 239.530   1
   4   8 -18 787.347 231.576   1
  -4  -8  18 612.259 241.732   1
  -4  -8  17 1107.13 256.552   1
   4  -8 -17 787.976 295.608   1
  -4   8  17 634.937 307.217   1
   4   8 -17 1140.18 231.419   1
   4   8 -16 7570.87 472.613   1
  -4   8  16 6342.89 527.192   1
   4  -8 -16 6108.29 511.040   1
  -4  -8  16 7532.07 475.081   1
  -4  -8  15 387.810 201.964   1
   4  -8 -15 25.4152 237.734   1
  -4   8  15 167.661 249.892   1
   4   8 -15 145.411 183.642   1
   4   8 -14 6298.06 401.882   1
  -4   8  14 5415.11 476.069   1
   4  -8 -14 5723.03 461.756   1
  -4  -8  14 6123.31 412.850   1
  -4  -8  13 49.6763 172.428   1
  -4   8  13 293.633 300.959   1
   4  -8 -13 242.843 278.383   1
   4   8 -13 109.455 162.028   1
  -4  -8  12 2743.92 259.677   1
   4  -8 -12 2893.54 340.884   1
   4   8 -12 2946.40 255.964   1
  -4  -8  11 1618.91 198.795   1
   4  -8 -11 2022.97 282.589   1
  -4   8  11 1237.35 291.443   1
   4   8 -11 1620.00 189.554   1
  -4   8  10 45833.8 2492.11   1
   4   8 -10 51979.9 2437.47   1
  -4  -8  10 52857.1 2439.78   1
   4  -8 -10 52059.8 2495.79   1
  -4   8   9 936.825 249.684   1
   4  -8  -9 667.793 218.861   1
  -4  -8   9 582.240 149.788   1
   4   8  -9 587.938 145.267   1
   4  -8  -8-145.186 187.305   1
  -4   8   8 470.518 212.704   1
  -4   8   7 9777.05 591.928   1
   4  -8  -7 9224.19 574.130   1
  -4   8   6 56089.3 2748.14   1
   4  -8  -6 57757.0 2741.97   1
  -4   8   5 2333.26 255.150   1
   4  -8  -5 2089.66 240.544   1
  -4   8   4 18155.4 952.476   1
   4  -8  -3 1384.43 199.222   1
  -4   8   3 1458.59 206.951   1
   4  -8  -2 5454.36 355.878   1
   4   8  -2 5569.37 338.580   1
  -4   8   2 5560.73 370.551   1
  -4  -8   2 5507.99 335.287   1
   4  -8  -1 1127.71 171.180   1
  -4   8   1 1505.37 186.314   1
  -4  -8   1 1194.08 159.934   1
   4   8  -1 1555.83 167.833   1
  -4   8   0 38198.5 1798.24   1
   4   8   0 36158.0 1791.18   1
   4  -8   0 37859.7 1789.85   1
  -4  -8   0 36470.8 1786.74   1
   4  -8   1 1054.37 154.057   1
  -4   8  -1 1179.86 154.201   1
  -4  -8  -1 989.825 153.542   1
   4   8   1 1324.88 179.088   1
  -4  -8  -2 5095.21 348.761   1
   4   8   2 5920.14 367.429   1
   4   8   3 896.591 186.455   1
  -4   8  -3 999.063 142.006   1
   4  -8   3 1206.14 138.153   1
   4   8   4 18410.9 932.255   1
   4  -8   4 17138.2 875.490   1
  -4  -8  -4 17519.6 915.007   1
  -4   8  -4 17851.4 876.274   1
   4  -8   5 2307.42 179.981   1
  -4  -8  -5 1927.60 229.401   1
   4   8   5 2172.02 257.071   1
  -4   8  -5 2175.38 175.551   1
   4  -8   6 59457.6 2818.09   1
  -4  -8  -6 56022.6 2865.74   1
  -4   8  -6 63856.9 2818.96   1
   4   8   6 57270.6 2880.65   1
  -4   8  -7 10083.5 550.973   1
   4  -8   7 11207.6 556.637   1
   4   8   8 174.583 210.253   1
  -4   8  -8 103.342 103.357   1
  -4  -8  -8 79.0562 186.546   1
   4  -8   8 172.512 114.785   1
  -4  -8  -9 680.621 228.433   1
   4  -8   9 580.726 137.084   1
   4   8   9 317.688 234.575   1
   4   8  10 49367.8 2512.76   1
  -4  -8 -10 53604.6 2508.93   1
  -4  -8 -11 1897.44 279.292   1
  -4   8 -11 1567.79 179.894   1
   4   8  11 1727.55 299.520   1
   4  -8  11 1810.11 203.473   1
   4   8  12 2561.91 327.353   1
   4  -8  12 2912.89 252.029   1
   4  -8  13 198.819 165.793   1
   4   8  13-51.6362 218.070   1
  -4  -8 -13 273.672 195.517   1
  -4   8 -13 13.4638 140.201   1
   4  -8  14 6524.85 419.569   1
   4   8  14 6898.52 508.513   1
  -4  -8 -14 6325.86 468.201   1
  -4   8 -14 5777.38 391.581   1
   4  -8  15 463.848 201.997   1
   4   8  15-244.284 296.807   1
  -4   8 -15 15.3009 156.897   1
  -4  -8 -15-23.7945 249.481   1
   4   8  16 5965.25 488.386   1
  -4   8 -16 6048.98 402.959   1
   4  -8  16 6405.06 431.865   1
  -4  -8 -16 5627.23 455.900   1
   4   8  17 732.666 303.252   1
   4  -8  17 1339.48 250.682   1
  -4   8 -17 513.160 189.360   1
  -4  -8 -17 698.684 247.675   1
   4   8  19 716.524 290.011   1
  -4  -8 -19 897.277 247.035   1
   4   8  20 1451.98 365.010   1
  -4  -8 -20 1521.15 322.077   1
   4   8  21 118.492 306.747   1
  -4  -8 -21-25.1520 259.146   1
   4   8  22 1591.41 346.018   1
  -4  -8 -22 2108.40 314.943   1
   4   8  23 614.989 349.499   1
  -4  -8 -23 203.081 295.578   1
   4   8  25 458.124 343.472   1
  -4  -8 -25 604.164 306.672   1
   4   8  27 968.705 350.093   1
  -4  -8 -27 173.892 314.935   1
  -4   9  26 447.558 332.117   1
   4  -9 -26 418.672 307.197   1
  -4   9  25 569.566 346.187   1
   4  -9 -25 1332.31 339.219   1
  -4   9  24 3160.16 392.208   1
   4  -9 -24 2795.64 370.900   1
  -4   9  23-234.835 299.466   1
   4  -9 -23-108.149 272.268   1
  -4   9  22 414.001 330.782   1
   4  -9 -22 190.643 302.725   1
  -4   9  20 2678.92 411.431   1
   4  -9 -20 2233.22 365.252   1
  -4   9  19 356.045 314.865   1
   4  -9 -19-81.0991 277.161   1
  -4   9  18-88.4812 282.410   1
   4  -9 -18 188.080 261.750   1
   4   9 -17 2351.98 270.388   1
  -4  -9  17 1805.11 241.849   1
  -4   9  17 2280.03 377.366   1
   4  -9 -17 2023.71 339.347   1
   4   9 -16 344.216 194.712   1
  -4  -9  16 172.540 195.110   1
  -4   9  16 748.223 325.053   1
   4  -9 -16 916.551 305.093   1
   4   9 -15 202.973 168.235   1
   4  -9 -15 541.386 288.275   1
  -4  -9  15 265.879 187.842   1
  -4  -9  14 6555.95 418.008   1
  -4   9  14 6036.34 515.675   1
   4  -9 -14 6023.68 489.930   1
   4   9 -14 6944.48 420.819   1
   4   9 -13 3957.67 281.015   1
  -4  -9  13 2971.04 269.464   1
  -4  -9  12 659.564 179.685   1
   4   9 -12 722.934 164.796   1
   4  -9 -12 630.325 231.182   1
  -4   9  12 372.776 234.901   1
  -4   9  11 466.167 317.599   1
  -4  -9  11 771.786 166.664   1
   4  -9 -11 1207.41 302.344   1
   4   9 -11 722.904 161.286   1
  -4   9  10 7398.60 542.366   1
  -4  -9  10 7380.99 437.029   1
   4   9 -10 8197.05 440.858   1
   4  -9 -10 7152.42 511.397   1
   4  -9  -9 1754.64 264.424   1
  -4   9   9 1497.12 272.237   1
   4  -9  -8 2787.25 308.103   1
  -4   9   8 3150.99 328.244   1
  -4  -9   7 16464.6 788.888   1
   4   9  -7 14624.8 784.561   1
   4  -9  -6 546.254 219.293   1
  -4  -9   6 606.819 134.340   1
  -4   9   6 803.356 239.371   1
   4   9  -6 528.982 140.614   1
  -4   9   5 1286.74 235.197   1
   4  -9  -5 1052.26 224.856   1
   4  -9  -4 16921.3 894.370   1
   4  -9  -3 1156.76 193.442   1
  -4   9   3 1349.69 217.319   1
   4  -9  -2 3372.74 273.936   1
   4   9  -2 3392.88 259.293   1
  -4   9   2 3471.77 281.547   1
  -4  -9   2 3162.21 243.629   1
   4   9  -1 108.513 145.699   1
   4  -9  -1 70.1880 138.737   1
  -4   9   1 76.7370 148.301   1
  -4  -9   1 137.114 135.142   1
   4  -9   0 250.211 129.384   1
  -4   9   0-155.628 139.770   1
  -4  -9   0-53.5990 126.428   1
   4   9   0 173.862 141.154   1
   4   9   1-92.5122 155.620   1
  -4  -9  -1-14.1910 144.729   1
   4  -9   1 190.731 143.956   1
  -4   9  -1 25.4514 139.771   1
  -4  -9  -2 3321.17 272.840   1
   4   9   2 3655.21 296.337   1
  -4  -9  -3 983.598 199.889   1
   4   9   3 1067.87 226.910   1
  -4   9  -3 1140.88 146.373   1
   4  -9   3 1138.13 148.028   1
   4   9   4 15589.3 866.060   1
  -4   9  -4 15926.5 808.838   1
   4  -9   4 16860.3 809.553   1
  -4  -9  -4 15946.6 860.147   1
   4   9   5 1327.14 238.548   1
  -4   9  -5 1409.45 150.545   1
  -4  -9  -5 1268.64 219.400   1
   4  -9   5 1544.57 151.494   1
   4  -9   6 822.430 118.697   1
   4   9   6 622.961 234.638   1
  -4   9  -6 706.035 120.138   1
   4  -9   7 15233.3 751.452   1
   4   9   7 13185.1 828.167   1
  -4   9  -7 15575.6 745.640   1
  -4  -9  -7 14630.2 823.376   1
   4  -9   8 2637.61 190.113   1
   4   9   8 1935.77 301.282   1
  -4   9  -8 2224.95 177.639   1
  -4  -9  -8 1519.16 267.669   1
   4   9   9 1519.98 295.623   1
   4  -9   9 2297.71 183.538   1
  -4   9  -9 1792.35 166.194   1
  -4  -9  -9 1487.30 283.303   1
   4   9  10 7376.83 524.665   1
   4  -9  10 7355.98 414.909   1
  -4   9 -10 7390.64 412.012   1
  -4  -9 -10 7521.95 510.740   1
   4   9  11 1024.38 252.594   1
  -4  -9 -12 680.868 233.261   1
   4   9  12 565.286 250.560   1
   4  -9  13 2936.76 259.514   1
  -4   9 -13 3308.25 244.554   1
   4   9  14 6598.66 506.223   1
  -4   9 -14 6746.70 393.890   1
   4  -9  14 7165.16 427.503   1
  -4  -9 -14 5784.32 472.746   1
   4  -9  15-33.6985 169.162   1
   4   9  15-110.107 269.660   1
  -4  -9 -15 47.9360 237.407   1
  -4   9 -15-28.6871 150.743   1
   4  -9  16 54.7364 190.596   1
   4   9  16 306.954 297.658   1
  -4   9 -16 142.529 174.597   1
  -4  -9 -16 509.575 264.908   1
   4   9  17 1999.23 317.803   1
  -4   9 -17 2148.79 240.627   1
  -4  -9 -17 1637.36 262.214   1
   4   9  18 417.359 334.735   1
  -4  -9 -18 48.4275 267.856   1
   4   9  19-148.924 257.151   1
  -4  -9 -19-49.3517 216.098   1
   4   9  20 2459.57 402.244   1
  -4  -9 -20 2415.28 347.097   1
   4   9  22 498.977 336.804   1
  -4  -9 -22 254.420 299.104   1
   4   9  23 465.842 291.990   1
  -4  -9 -23 278.821 254.334   1
   4   9  24 2905.04 415.683   1
  -4  -9 -24 3412.59 395.199   1
   4   9  25 623.151 298.215   1
  -4  -9 -25 576.001 269.025   1
   4   9  26 918.358 344.787   1
  -4  -9 -26 919.900 323.812   1
  -4  10  26 663.826 350.200   1
   4 -10 -26 849.824 337.552   1
  -4  10  25 197.204 315.205   1
   4 -10 -25 421.642 298.657   1
  -4  10  24 1035.12 317.894   1
   4 -10 -24 1359.69 302.504   1
  -4  10  23 1546.67 375.961   1
   4 -10 -23 725.760 330.265   1
   4 -10 -22 5454.00 451.747   1
  -4  10  22 4802.20 457.327   1
  -4  10  21 178.267 330.053   1
   4 -10 -21 217.419 297.302   1
  -4  10  20 119.196 282.868   1
   4 -10 -20 136.331 246.209   1
  -4  10  19-327.696 347.675   1
   4 -10 -19 490.606 316.216   1
  -4  10  18 4301.46 449.148   1
   4 -10 -18 4081.08 414.949   1
   4  10 -16 1340.26 212.571   1
  -4  10  16 1342.87 311.450   1
   4 -10 -16 1887.99 308.112   1
   4  10 -15 279.455 167.009   1
   4 -10 -15 315.068 245.663   1
  -4  10  15-86.4814 274.593   1
  -4 -10  15 270.641 166.410   1
  -4 -10  14 353.719 170.689   1
   4  10 -14 372.210 156.619   1
   4 -10 -14-129.159 226.484   1
  -4  10  14 340.375 262.145   1
  -4 -10  13 2468.78 232.456   1
   4 -10 -13 2583.91 332.077   1
   4  10 -13 3125.07 239.586   1
  -4  10  13 2504.76 335.903   1
  -4 -10  12 16008.2 815.430   1
   4  10 -12 15746.4 814.787   1
  -4  10  11 6500.14 496.004   1
   4 -10 -11 6791.21 481.415   1
   4  10 -10 3423.05 253.446   1
  -4 -10  10 3880.98 253.480   1
  -4  10  10 3265.17 377.726   1
  -4  10   9 6976.32 504.787   1
  -4 -10   9 6976.40 381.367   1
   4  10  -9 6524.77 385.301   1
   4 -10  -9 5769.50 473.130   1
  -4 -10   8 2738.12 209.104   1
   4 -10  -8 2828.10 306.036   1
   4  10  -8 2512.21 206.196   1
   4 -10  -7 1342.25 244.238   1
  -4  10   7 1238.44 263.406   1
  -4 -10   7 1420.56 156.229   1
   4  10  -7 1238.55 147.507   1
   4  10  -6 3901.45 261.471   1
  -4 -10   6 3934.07 258.170   1
  -4  10   5 314.076 212.446   1
  -4 -10   5-20.1505 116.196   1
   4  10  -5 10.7568 125.297   1
   4 -10  -5 96.1304 197.095   1
   4 -10  -4 3410.50 302.782   1
  -4  10   4 3649.25 327.088   1
   4  10  -3 5781.88 377.784   1
  -4 -10   3 6520.74 370.543   1
   4 -10  -3 6084.86 410.807   1
  -4  10   3 6502.54 425.708   1
   4  10  -2 5604.97 355.875   1
  -4 -10   2 6012.95 352.071   1
   4 -10  -2 5434.74 370.640   1
  -4  10   2 5343.67 382.443   1
   4  10  -1 580.484 164.694   1
  -4 -10   1 495.847 146.829   1
  -4  10   1 321.563 154.128   1
   4 -10  -1 499.834 162.918   1
   4 -10   0 14174.4 737.893   1
   4  10   0 13633.0 746.273   1
  -4  10   0 13671.9 742.600   1
  -4 -10   0 14664.5 740.451   1
   4 -10   1 348.298 131.512   1
  -4  10  -1 612.781 151.901   1
   4  10   1 660.909 186.342   1
  -4 -10  -1 662.382 165.342   1
   4  10   2 5442.12 387.054   1
  -4 -10  -2 5534.35 364.204   1
   4 -10   3 6141.78 360.387   1
  -4  10  -3 6195.01 359.694   1
   4  10   3 6954.59 434.084   1
  -4 -10  -3 5697.64 407.340   1
   4  10   4 3508.68 326.130   1
  -4 -10  -4 3821.73 314.197   1
   4 -10   4 3593.06 244.370   1
  -4  10  -4 3465.98 243.124   1
   4  10   5 205.536 210.168   1
  -4 -10  -5-167.443 196.482   1
  -4  10  -5 109.136 105.607   1
   4 -10   5 34.3996 107.077   1
  -4  10  -6 3652.48 237.314   1
   4 -10   6 3956.67 241.686   1
  -4  10  -7 1147.33 124.890   1
  -4 -10  -7 1224.61 238.646   1
   4 -10   7 1283.22 127.166   1
   4  10   8 2255.78 298.276   1
  -4  10  -8 2339.44 169.786   1
  -4 -10  -8 2219.41 273.661   1
   4 -10   8 2548.43 179.441   1
  -4  10  -9 6063.50 349.683   1
   4  10   9 6726.64 480.931   1
   4 -10   9 7010.78 359.287   1
   4  10  10 3286.31 365.805   1
   4 -10  10 3509.73 227.586   1
   4 -10  11 6766.18 381.624   1
   4  10  11 7965.42 511.042   1
  -4 -10 -11 7035.21 479.718   1
  -4  10 -11 6639.84 371.421   1
  -4  10 -12 15544.2 754.395   1
   4 -10  12 14672.8 768.601   1
   4 -10  13 2315.23 218.761   1
   4  10  13 3049.15 366.343   1
  -4  10 -13 2487.41 203.794   1
  -4 -10 -13 2790.95 323.669   1
  -4 -10 -14 382.832 250.812   1
   4  10  14 357.256 294.167   1
  -4  10 -15 279.175 149.673   1
  -4 -10 -15 48.4659 244.018   1
   4 -10  15 85.9160 144.667   1
   4  10  15 27.8692 279.867   1
  -4 -10 -16 1226.77 285.418   1
   4  10  16 1273.74 341.336   1
   4  10  18 5959.45 503.360   1
  -4 -10 -18 4539.93 429.270   1
  -4 -10 -19 25.0037 248.341   1
   4  10  19 29.7236 292.803   1
  -4 -10 -20 759.987 303.783   1
   4  10  20 918.053 351.045   1
  -4 -10 -21 76.1720 217.905   1
   4  10  21 500.765 272.208   1
  -4 -10 -22 4654.55 445.389   1
   4  10  22 4996.10 494.270   1
  -4 -10 -23 531.054 239.195   1
   4  10  23 578.270 273.943   1
  -4 -10 -24 1553.41 337.032   1
   4  10  24 1225.82 367.905   1
  -4 -10 -25 373.140 269.011   1
   4  10  25-139.911 299.795   1
  -4 -10 -26 760.346 318.978   1
   4  10  26 1098.14 338.378   1
   4 -11 -25-26.0356 277.644   1
  -4  11  25 333.983 304.388   1
   4 -11 -23 187.680 257.516   1
  -4  11  23 28.9174 279.346   1
   4 -11 -21 408.664 272.717   1
  -4  11  21 414.157 306.910   1
   4 -11 -20 927.222 319.296   1
  -4  11  20 953.696 359.847   1
   4 -11 -19 109.307 237.758   1
  -4  11  19 298.684 272.423   1
   4 -11 -18 2484.30 360.632   1
  -4  11  18 2029.29 383.483   1
   4 -11 -17 353.368 287.941   1
  -4  11  17 89.1868 330.304   1
   4 -11 -15 1382.37 327.053   1
  -4  11  15 2364.10 384.780   1
  -4  11  14 8416.32 617.909   1
  -4 -11  13 6454.08 361.852   1
  -4  11  13 6009.27 498.075   1
   4 -11 -13 5754.17 472.308   1
   4  11 -13 6013.08 365.764   1
  -4 -11  12 13674.6 654.536   1
  -4  11  12 11531.8 767.373   1
   4  11 -12 12292.1 649.897   1
   4 -11 -12 12500.1 758.221   1
  -4 -11  11 315.282 126.411   1
   4 -11 -11 374.066 260.435   1
   4  11 -11 177.467 125.379   1
  -4  11  10 738.800 292.409   1
   4 -11 -10 558.308 272.149   1
  -4 -11  10 607.915 127.673   1
   4  11 -10 584.959 128.718   1
  -4  11   9 178.878 262.646   1
   4  11  -9 207.763 119.491   1
  -4 -11   9-74.0088 104.361   1
   4 -11  -9 307.586 271.195   1
   4  11  -8 27251.5 1308.58   1
  -4 -11   8 28241.3 1304.18   1
  -4  11   8 24780.7 1400.93   1
   4 -11  -8 25989.5 1394.12   1
  -4  11   7 118.827 239.858   1
   4  11  -7 9.25040 108.582   1
  -4 -11   7-17.1006 102.681   1
   4 -11  -7-21.9920 221.959   1
   4  11  -6 13515.2 716.532   1
  -4 -11   6 14703.8 711.088   1
  -4  11   6 13764.0 798.751   1
   4 -11  -6 14217.7 789.889   1
  -4 -11   5 295.910 121.462   1
   4  11  -5 322.188 136.708   1
  -4  11   4 14827.3 803.888   1
   4 -11  -4 14196.9 787.763   1
  -4  11   3 1296.93 238.255   1
   4  11  -3 1590.17 194.364   1
  -4 -11   3 1283.27 175.470   1
   4 -11  -3 1408.33 230.287   1
   4 -11  -2 17568.6 951.064   1
  -4 -11   2 18353.5 926.984   1
   4  11  -2 18851.9 937.516   1
  -4  11   2 18748.1 966.010   1
   4 -11  -1 617.015 177.769   1
  -4 -11   1 686.779 155.027   1
   4  11  -1 467.276 159.540   1
  -4  11   1 335.919 168.618   1
   4 -11   0 100.677 150.920   1
  -4 -11   0 14.5373 150.297   1
   4  11   0 64.7870 152.935   1
  -4  11   0 401.795 160.951   1
   4 -11   1 193.419 147.422   1
   4  11   1 345.692 176.732   1
  -4  11  -1 207.725 141.073   1
  -4 -11  -1 405.150 165.829   1
   4  11   2 17982.8 938.313   1
  -4 -11  -2 17662.5 922.128   1
  -4  11  -2 17851.0 895.398   1
   4 -11   2 17447.9 890.924   1
  -4 -11  -3 1261.13 221.288   1
   4  11   3 1066.38 236.896   1
   4  11   4 13009.8 766.915   1
   4 -11   4 13624.7 698.832   1
  -4  11  -4 14414.1 700.057   1
  -4 -11  -4 13775.3 758.563   1
  -4  11  -5 218.813 100.411   1
   4 -11   5 279.444 107.600   1
   4 -11   6 12515.0 632.149   1
  -4 -11  -6 11922.1 725.248   1
  -4  11  -6 13402.3 633.511   1
   4  11   6 12344.8 740.184   1
   4 -11   7 33.3923 82.6423   1
   4  11   7-23.1764 221.270   1
  -4 -11  -7-21.0016 190.841   1
  -4  11  -7 83.5637 76.4182   1
  -4  11  -8 23428.1 1115.32   1
  -4 -11  -8 23266.9 1231.89   1
   4  11   8 25279.8 1262.10   1
   4 -11   8 23657.4 1116.79   1
  -4  11  -9 90.3634 52.1881   1
   4  11   9 198.600 230.647   1
   4 -11   9 11.3891 54.3632   1
  -4  11 -10 441.981 57.3888   1
   4 -11  10 354.733 63.3104   1
  -4 -11 -11 485.912 208.996   1
  -4  11 -11 126.826 61.7554   1
   4  11  11 368.282 242.976   1
   4 -11  11 125.811 61.4223   1
  -4 -11 -12 12253.5 603.450   1
   4  11  12 11240.9 622.732   1
   4 -11  13 4609.74 257.052   1
  -4  11 -13 4015.12 248.056   1
  -4 -11 -14 9977.69 557.522   1
   4  11  14 10367.0 594.953   1
  -4 -11 -15 1106.85 283.454   1
   4  11  15 2924.63 374.557   1
  -4 -11 -17 370.557 276.324   1
   4  11  17 596.671 336.953   1
  -4 -11 -18 2028.83 291.135   1
   4  11  18 2500.43 352.757   1
  -4 -11 -19-25.2405 273.528   1
   4  11  19-178.375 331.582   1
  -4 -11 -20 305.601 282.983   1
   4  11  20 679.563 341.357   1
  -4 -11 -21 279.749 253.949   1
   4  11  21 557.477 292.790   1
  -4 -11 -23 226.720 232.928   1
   4  11  23 344.080 305.228   1
  -4 -11 -25 24.7147 286.699   1
   4  11  25 27.6647 327.250   1
  -4  12  24 673.573 284.284   1
   4 -12 -24 393.685 247.280   1
  -4  12  23 1032.32 353.132   1
   4 -12 -23 1169.88 342.121   1
  -4  12  22 698.498 306.959   1
   4 -12 -22 458.559 258.067   1
  -4  12  21 825.528 364.138   1
   4 -12 -21 380.042 307.794   1
  -4  12  20-29.7151 260.468   1
   4 -12 -20 547.288 255.313   1
  -4  12  18 209.738 337.880   1
  -4  12  17 2812.46 407.303   1
   4 -12 -17 2791.62 366.470   1
   4 -12 -16 3323.55 384.653   1
   4 -12 -15 54.0704 255.056   1
  -4  12  14 1900.96 357.902   1
   4 -12 -14 2166.49 330.113   1
  -4  12  13 546.974 313.641   1
   4 -12 -13 847.477 293.340   1
   4  12 -12 11576.4 589.961   1
  -4  12  12 13297.3 758.949   1
   4 -12 -12 13717.9 742.660   1
   4 -12 -11 179.439 270.944   1
   4  12 -11 259.105 80.3416   1
  -4 -12  11 241.974 70.1238   1
  -4  12  11 387.495 287.554   1
   4 -12 -10-150.126 255.478   1
  -4  12  10 351.248 276.542   1
  -4 -12  10 264.904 73.6799   1
   4  12 -10 329.652 88.3845   1
  -4  12   9 78.5913 253.099   1
  -4 -12   9 113.951 82.3372   1
   4  12  -9 156.654 88.7825   1
   4 -12  -9 220.145 256.509   1
  -4  12   8-101.722 261.387   1
  -4 -12   8 18.8870 87.4574   1
   4  12  -8 241.974 98.5216   1
   4 -12  -8 23.6377 224.377   1
  -4  12   7 2017.43 307.328   1
  -4 -12   7 1958.54 155.731   1
   4  12  -7 1819.58 163.052   1
   4 -12  -7 2020.42 276.771   1
  -4  12   6 71.0974 242.428   1
   4  12  -6 156.926 125.395   1
  -4 -12   6 149.319 109.413   1
   4 -12  -6 282.782 214.406   1
   4 -12  -5 3506.31 337.663   1
   4  12  -5 3652.21 255.699   1
  -4 -12   5 3835.26 243.896   1
  -4  12   5 3309.95 344.243   1
  -4  12   4 12969.5 741.042   1
   4 -12  -4 12797.4 723.963   1
  -4  12   3 907.113 224.252   1
   4 -12  -3 1002.88 216.198   1
  -4 -12   3 1264.35 174.236   1
   4  12  -3 962.468 171.430   1
  -4  12   2 1370.70 230.075   1
   4  12  -2 2121.25 213.007   1
  -4 -12   2 1923.33 203.955   1
   4 -12  -2 1849.58 234.370   1
   4 -12  -1 2973.98 272.763   1
  -4  12   1 2912.70 285.710   1
  -4 -12   1 3541.09 269.773   1
   4  12  -1 3365.30 271.834   1
   4 -12   0 18084.4 923.828   1
  -4  12   0 17765.8 928.969   1
  -4 -12   0 18533.6 927.537   1
   4  12   0 17143.7 932.715   1
   4 -12   1 3251.15 266.418   1
   4  12   1 3597.94 311.020   1
  -4 -12  -1 3227.07 282.437   1
   4  12   2 1489.73 245.092   1
   4 -12   2 1792.84 190.195   1
  -4 -12  -2 1803.91 236.239   1
  -4  12  -2 1728.12 201.898   1
   4  12   3 1350.58 236.317   1
   4 -12   3 1120.02 154.901   1
  -4 -12  -3 1487.91 231.983   1
  -4  12  -4 12199.7 616.566   1
   4 -12   4 11880.9 617.112   1
   4  12   5 3437.04 335.276   1
   4 -12   5 3768.06 219.390   1
  -4  12  -5 3335.64 215.856   1
  -4 -12  -5 2813.52 304.838   1
   4 -12   6 23.8095 69.9198   1
  -4  12  -6 35.6903 67.6707   1
   4  12   7 2063.45 290.940   1
  -4 -12  -8 350.502 220.551   1
   4  12   8 372.128 257.424   1
  -4 -12  -9 383.207 242.133   1
   4  12   9 410.251 265.468   1
  -4 -12 -10 300.400 218.876   1
   4  12  10 105.473 254.870   1
  -4 -12 -11 259.268 224.710   1
   4  12  11 296.657 270.329   1
  -4 -12 -12 13325.1 772.890   1
   4  12  12 12780.2 800.727   1
  -4 -12 -13 1152.94 268.003   1
   4  12  13 1011.77 312.763   1
  -4 -12 -14 1349.29 261.318   1
  -4 -12 -15-73.0163 253.918   1
   4  12  15 236.286 318.580   1
  -4 -12 -16 4284.50 398.185   1
   4  12  16 4275.38 447.076   1
   4  12  17 2208.87 338.350   1
  -4 -12 -18 253.110 268.243   1
   4  12  18 328.101 332.908   1
  -4 -12 -19 332.278 280.878   1
   4  12  19 29.6576 328.744   1
  -4 -12 -20 408.671 233.360   1
   4  12  20 707.277 296.078   1
  -4 -12 -21 228.894 271.597   1
   4  12  21 496.664 326.911   1
  -4 -12 -22 734.833 304.615   1
   4  12  22 1442.17 378.419   1
  -4 -12 -23 903.287 271.564   1
   4  12  23 1334.31 315.832   1
  -4 -12 -24 272.352 281.140   1
   4  12  24 751.975 340.733   1
  -4  13  24 1027.31 367.856   1
   4 -13 -23 238.156 267.149   1
  -4  13  23 28.2899 284.842   1
   4 -13 -22 188.405 310.033   1
  -4  13  22 921.157 370.089   1
   4 -13 -21 814.390 297.857   1
   4 -13 -20 2222.50 350.333   1
  -4  13  20 1746.99 374.955   1
   4 -13 -19 467.614 311.251   1
  -4  13  19 746.782 360.420   1
   4 -13 -17 55.2967 249.034   1
  -4  13  17 480.510 277.517   1
   4 -13 -16 6596.06 486.000   1
  -4  13  16 5965.44 505.766   1
   4 -13 -15 329.370 248.757   1
  -4  13  15 656.302 285.653   1
   4 -13 -14 6833.22 525.997   1
  -4  13  14 6924.66 552.223   1
  -4  13  13 351.093 312.485   1
   4 -13 -13 460.028 295.153   1
  -4  13  12-287.883 268.624   1
   4 -13 -12-293.334 241.098   1
  -4  13  11 198.004 284.813   1
   4 -13 -11 105.304 260.849   1
  -4  13   9 242.745 260.504   1
   4 -13  -9-225.616 246.944   1
  -4  13   8 3963.74 392.703   1
   4 -13  -8 3684.79 368.010   1
  -4  13   7 6364.94 465.426   1
  -4 -13   7 6019.79 295.951   1
   4 -13  -7 6439.24 444.065   1
  -4  13   6 688.070 257.764   1
  -4 -13   6 904.158 119.038   1
   4  13  -6 1055.27 132.629   1
   4 -13  -6 495.183 224.904   1
  -4  13   5-117.695 228.005   1
  -4 -13   5 125.716 120.709   1
   4  13  -5-49.8205 129.083   1
   4 -13  -5 86.1453 209.797   1
  -4  13   3 482.388 235.092   1
   4  13  -3 172.849 145.017   1
  -4 -13   3 72.2502 138.310   1
   4 -13  -3 289.845 206.691   1
   4  13  -2 3174.62 280.323   1
  -4 -13   2 3734.61 276.947   1
   4 -13  -2 3819.32 311.631   1
  -4  13   2 4323.63 336.207   1
   4  13  -1 775.963 194.332   1
  -4 -13   1 557.427 165.681   1
   4 -13  -1 742.621 175.205   1
  -4  13   1 566.644 193.542   1
   4  13   0 52.4821 183.943   1
  -4 -13   0 126.992 158.203   1
   4 -13   0 202.995 162.205   1
  -4  13   0 116.566 175.101   1
   4  13   1 636.954 206.157   1
  -4 -13  -1 476.133 184.644   1
  -4  13  -1 822.737 178.692   1
   4 -13   1 677.534 169.096   1
   4 -13   2 3778.49 270.952   1
  -4 -13  -2 3768.32 311.219   1
   4  13   2 3503.95 322.785   1
  -4  13  -2 4012.48 286.156   1
   4 -13   3 242.053 130.000   1
  -4 -13  -3 436.421 198.492   1
  -4  13  -3 205.466 136.324   1
   4  13   3 652.162 223.170   1
  -4  13  -4 205.772 105.838   1
   4  13   4-22.0811 219.428   1
   4 -13   4 149.723 105.906   1
   4 -13   5 144.040 83.1936   1
  -4 -13  -5-61.0916 207.202   1
   4  13   5 23.0546 230.892   1
  -4  13  -5 116.094 81.8405   1
  -4 -13  -6 1099.94 237.896   1
   4  13   6 1008.69 265.352   1
   4  13   7 6322.28 475.415   1
  -4 -13  -7 5865.67 433.651   1
  -4 -13  -8 3243.00 323.143   1
   4  13   8 2931.12 342.800   1
  -4 -13  -9 230.726 213.473   1
   4  13   9 395.986 252.406   1
  -4 -13 -11 382.598 250.962   1
   4  13  11 550.260 274.813   1
  -4 -13 -12 71.5322 250.817   1
   4  13  12 478.999 311.026   1
  -4 -13 -13 749.043 275.333   1
   4  13  13 322.546 306.268   1
  -4 -13 -14 6425.46 482.562   1
   4  13  14 7165.86 541.391   1
  -4 -13 -15 1317.07 263.252   1
   4  13  15 210.005 278.696   1
   4  13  16 6263.90 538.199   1
  -4 -13 -16 7033.25 503.177   1
  -4 -13 -17 383.556 291.697   1
   4  13  17 299.106 353.500   1
  -4 -13 -19 179.714 224.158   1
  -4 -13 -20 1917.79 325.294   1
   4  13  20 2174.54 378.726   1
  -4 -13 -21 127.475 278.209   1
   4  13  21 842.367 358.331   1
   4  13  22 486.077 323.755   1
  -4 -13 -23 199.596 242.598   1
   4  13  23 280.742 268.238   1
  -4 -13 -24 1425.80 325.890   1
   4  13  24 1486.34 373.804   1
   4 -14 -23-26.0792 257.701   1
  -4  14  23 364.372 307.916   1
   4 -14 -21 162.740 244.205   1
  -4  14  21 232.101 283.559   1
   4 -14 -19 1270.25 330.492   1
  -4  14  19 685.423 357.511   1
   4 -14 -18 1334.64 300.846   1
  -4  14  18 1530.54 343.171   1
   4 -14 -17 474.455 250.896   1
  -4  14  17 271.142 280.449   1
  -4  14  16 4522.58 429.259   1
   4 -14 -16 3351.33 375.308   1
   4 -14 -15 585.159 267.607   1
  -4  14  15 992.840 299.309   1
   4 -14 -14 166.276 282.326   1
  -4  14  14 538.659 320.167   1
   4 -14 -13 55.2488 291.032   1
  -4  14  13-236.511 325.441   1
   4 -14 -12 2702.31 352.991   1
  -4  14  12 3360.35 386.201   1
   4 -14 -11 1287.22 298.965   1
  -4  14  11 1240.30 332.343   1
   4 -14 -10 7106.97 540.930   1
  -4  14  10 7929.13 571.333   1
  -4  14   8 1273.40 309.075   1
   4 -14  -8 2417.51 312.973   1
  -4  14   7-236.822 232.820   1
   4 -14  -7 96.6601 228.671   1
  -4  14   6 3230.61 346.075   1
   4  14  -6 2434.81 167.477   1
   4 -14  -6 3212.43 330.698   1
  -4 -14   6 2651.56 156.762   1
   4  14  -5 4582.91 285.489   1
   4 -14  -5 4420.94 375.247   1
  -4 -14   5 4733.74 272.644   1
  -4  14   5 5096.45 404.693   1
   4  14  -4 3899.17 300.832   1
  -4  14   4 4464.72 391.615   1
   4 -14  -4 4622.83 378.751   1
  -4 -14   4 5245.01 292.922   1
  -4  14   3 436.083 228.202   1
   4  14  -3 374.885 159.731   1
   4 -14  -3 400.808 203.617   1
   4 -14  -2 375.155 199.502   1
  -4  14   2 450.019 226.491   1
   4  14  -2 439.602 176.563   1
   4 -14  -1 509.819 201.271   1
   4  14  -1 418.986 181.948   1
  -4  14   1 684.402 219.207   1
   4 -14   0 3587.94 294.628   1
   4  14   0 3955.11 318.619   1
  -4  14   0 3906.49 309.671   1
  -4 -14   0 3470.00 292.443   1
   4 -14   1 413.252 163.421   1
   4  14   1 410.726 213.002   1
  -4 -14  -1 138.013 175.293   1
  -4  14  -1 419.924 176.753   1
   4 -14   2 534.821 153.722   1
  -4  14  -2 526.709 161.161   1
   4  14   2 708.035 216.772   1
  -4 -14  -2 183.359 177.464   1
  -4  14  -3 104.161 125.187   1
   4 -14   3 112.304 120.872   1
  -4 -14  -4 3990.73 344.183   1
   4 -14   4 3977.09 241.075   1
  -4  14  -4 3873.83 239.424   1
   4  14   4 4287.98 377.801   1
   4  14   5 4836.56 401.026   1
  -4 -14  -5 4173.27 364.671   1
   4  14   6 2669.18 336.318   1
  -4 -14  -6 3313.00 320.388   1
   4  14   7 231.637 256.584   1
  -4 -14  -7 268.688 219.653   1
   4  14   8 1400.21 301.314   1
  -4 -14  -8 987.299 250.547   1
   4  14  10 7960.14 555.031   1
  -4 -14 -10 5836.87 469.559   1
   4  14  11 1568.94 346.856   1
  -4 -14 -11 1603.54 288.186   1
   4  14  12 3367.55 405.339   1
  -4 -14 -12 2636.59 335.008   1
   4  14  13 658.159 328.754   1
  -4 -14 -13-24.7771 253.574   1
   4  14  14 839.615 335.427   1
  -4 -14 -14 378.282 266.291   1
   4  14  15 450.911 303.878   1
  -4 -14 -15 714.097 256.199   1
  -4 -14 -16 3624.60 368.060   1
   4  14  16 4029.51 413.168   1
   4  14  18 1013.15 342.551   1
  -4 -14 -18 1523.78 318.669   1
   4  14  19 975.880 367.506   1
  -4 -14 -19 463.169 290.500   1
   4  14  20 116.855 343.883   1
  -4 -14 -20 462.068 290.328   1
   4  14  21 864.082 340.670   1
  -4 -14 -21 152.667 254.225   1
   4  14  22 594.176 279.512   1
  -4 -14 -22 678.886 241.852   1
   4  14  23 666.294 348.556   1
  -4 -14 -23 272.741 286.635   1
   4 -15 -22 78.9821 289.957   1
  -4  15  22 367.760 351.041   1
   4 -15 -20 600.012 309.886   1
  -4  15  20 879.411 367.039   1
   4 -15 -18 1454.43 319.756   1
  -4  15  18 1466.45 353.618   1
   4 -15 -17-253.358 256.637   1
  -4  15  17 150.627 285.919   1
   4 -15 -16 310.853 251.806   1
  -4  15  16 665.071 310.644   1
   4 -15 -15 1300.42 308.856   1
  -4  15  15 1179.98 322.306   1
   4 -15 -14 2086.19 369.178   1
  -4  15  14 1689.84 371.424   1
   4 -15 -12 2382.82 346.842   1
  -4  15  12 2473.03 372.921   1
   4 -15 -11 436.717 252.454   1
  -4  15  11 677.909 300.082   1
   4 -15 -10 214.559 250.089   1
  -4  15  10 145.285 291.063   1
   4 -15  -9 1024.23 274.073   1
  -4  15   9 856.076 300.145   1
  -4  15   8 4913.41 450.581   1
   4 -15  -8 5255.37 428.619   1
  -4  15   7 54.3669 269.255   1
   4 -15  -7-74.6446 231.166   1
  -4  15   6-78.7836 245.494   1
   4 -15  -6 96.2067 230.963   1
   4  15  -5 69.2444 99.9322   1
   4 -15  -5-115.624 223.377   1
  -4  15   5 352.816 256.372   1
   4  15  -4 121.914 132.156   1
   4 -15  -4 352.672 203.063   1
  -4 -15   4 171.486 107.746   1
  -4  15   4 263.184 220.385   1
   4  15  -3 463.888 158.522   1
  -4 -15   3 394.574 130.139   1
  -4 -15   2 4237.94 310.624   1
   4 -15  -2 4660.97 358.274   1
   4  15  -2 4398.32 325.790   1
  -4  15   2 5224.54 387.221   1
  -4 -15   1 165.820 151.715   1
   4 -15  -1 292.908 181.643   1
   4  15  -1 104.207 173.295   1
  -4  15   1 414.079 195.599   1
  -4 -15   0 148.526 169.601   1
   4 -15   0 32.8378 164.838   1
   4  15   0-95.0057 190.762   1
  -4  15   0-70.9837 178.160   1
  -4 -15  -1 213.251 186.524   1
   4 -15   1 217.740 154.839   1
  -4  15  -1 426.656 174.288   1
   4  15   1 633.871 223.135   1
  -4  15  -2 4819.67 319.455   1
   4 -15   2 4746.49 313.652   1
  -4 -15  -3 637.748 197.658   1
   4 -15   3 611.357 128.578   1
   4  15   3 504.301 234.752   1
  -4  15  -3 575.350 128.124   1
  -4 -15  -4-62.3758 203.683   1
   4  15   4-191.546 215.429   1
  -4  15  -4 46.3352 65.9649   1
   4  15   5 49.8019 221.818   1
  -4 -15  -5 43.2549 202.187   1
   4  15   6 440.990 255.611   1
  -4 -15  -6-88.6169 218.927   1
   4  15   7-326.284 264.870   1
  -4 -15  -7 225.902 221.916   1
   4  15   9 631.654 288.618   1
  -4 -15  -9 780.087 240.871   1
   4  15  10 147.813 289.731   1
  -4 -15 -10 215.881 227.811   1
   4  15  11 536.080 291.675   1
  -4 -15 -11 394.519 227.168   1
   4  15  12 2035.98 353.055   1
  -4 -15 -12 1334.16 274.664   1
   4  15  13 2619.39 388.074   1
  -4 -15 -13 1992.81 305.902   1
   4  15  14 2326.41 371.650   1
  -4 -15 -14 1549.45 316.884   1
   4  15  15 543.614 336.782   1
  -4 -15 -15 1249.00 284.722   1
   4  15  16 542.529 334.378   1
  -4 -15 -16 234.965 263.326   1
   4  15  17 29.9982 313.737   1
  -4 -15 -17 104.393 257.111   1
   4  15  18 1428.73 335.943   1
  -4 -15 -18 910.508 265.536   1
   4  15  20 522.668 312.759   1
  -4 -15 -20 564.306 273.968   1
   4  15  22 84.0571 341.455   1
  -4 -15 -22 25.0151 282.577   1
   4 -16 -21 265.156 245.302   1
  -4  16  21 429.323 300.456   1
   4 -16 -20-81.0643 292.963   1
  -4  16  20 583.285 360.004   1
  -4  16  19 562.174 364.084   1
   4 -16 -17 196.974 285.053   1
  -4  16  17 393.239 331.752   1
   4 -16 -16 651.428 320.642   1
  -4  16  16 639.564 343.860   1
   4 -16 -15 227.319 292.768   1
  -4  16  15-152.764 334.826   1
   4 -16 -14 2239.01 346.535   1
  -4  16  14 1622.56 368.440   1
   4 -16 -13 480.460 281.826   1
  -4  16  13 122.105 293.481   1
   4 -16 -11 472.425 282.323   1
  -4  16  11 631.906 324.777   1
   4 -16 -10 3587.10 378.333   1
  -4  16  10 2886.86 399.127   1
   4 -16  -9 619.079 280.985   1
  -4  16   9 674.002 301.857   1
   4 -16  -8 1105.15 275.234   1
  -4  16   8 747.478 300.107   1
   4 -16  -7 256.398 248.449   1
  -4  16   7 28.0258 271.552   1
  -4  16   6 5718.32 472.032   1
   4 -16  -6 6162.49 457.407   1
   4 -16  -5 2488.43 294.397   1
  -4  16   5 1583.80 300.554   1
   4 -16  -4 455.880 226.911   1
  -4  16   4 793.611 246.588   1
   4 -16  -3-150.989 208.331   1
  -4  16   3 188.112 223.158   1
   4 -16  -2-40.7964 204.339   1
   4  16  -2 64.1059 172.977   1
  -4  16   2 463.625 231.535   1
   4 -16  -1 75.9904 185.605   1
  -4  16   1-81.0554 201.281   1
   4  16  -1 184.562 202.273   1
  -4  16   0 359.633 192.253   1
  -4 -16   0 382.021 177.325   1
   4  16   0 574.276 217.469   1
  -4  16  -1 61.1699 160.424   1
  -4 -16  -1 35.9271 178.509   1
   4  16   1 376.879 225.583   1
  -4 -16  -3-80.9582 189.881   1
   4  16   3 467.334 248.974   1
  -4 -16  -4 1159.85 227.398   1
   4  16   4 899.604 263.245   1
  -4 -16  -5 2123.15 274.488   1
   4  16   5 2131.66 321.967   1
  -4 -16  -6 5964.57 418.106   1
   4  16   6 4539.14 442.041   1
   4  16   7 483.006 297.964   1
  -4 -16  -8 1153.67 271.790   1
   4  16   8 755.230 295.060   1
  -4 -16  -9 272.013 232.234   1
   4  16   9 294.192 283.620   1
  -4 -16 -10 2702.77 334.199   1
   4  16  10 2501.88 381.221   1
  -4 -16 -11 153.277 247.456   1
   4  16  11-331.307 292.577   1
  -4 -16 -13 288.007 242.811   1
   4  16  13 790.467 302.823   1
  -4 -16 -14 1844.23 314.753   1
   4  16  14 2159.82 379.088   1
  -4 -16 -15 132.112 266.013   1
   4  16  15 60.7490 313.773   1
  -4 -16 -16 502.001 291.712   1
   4  16  16 846.461 350.555   1
  -4 -16 -17 26.3446 275.101   1
   4  16  17 599.995 353.715   1
  -4 -16 -19 623.932 296.209   1
   4  16  19 204.837 346.085   1
  -4 -16 -21 127.022 263.590   1
   4  16  21 679.814 346.830   1
  -4  17  20 1187.26 354.818   1
   4 -17 -20-80.2723 260.081   1
  -4  17  19 59.0156 345.744   1
   4 -17 -19 190.832 287.947   1
  -4  17  18-29.9723 356.676   1
   4 -17 -18-304.636 295.368   1
  -4  17  17 637.481 366.580   1
   4 -17 -17 364.587 300.524   1
  -4  17  16 153.231 369.505   1
   4 -17 -16 226.474 298.359   1
  -4  17  15 1758.46 364.012   1
   4 -17 -15 1738.13 327.144   1
  -4  17  14 959.415 318.653   1
   4 -17 -14 943.364 298.503   1
  -4  17  13 186.061 331.801   1
   4 -17 -13 513.948 299.071   1
  -4  17  12 1267.60 327.415   1
   4 -17 -12 996.002 294.026   1
  -4  17  10 274.510 301.103   1
   4 -17 -10 558.922 274.472   1
  -4  17   9 60.1737 299.642   1
   4 -17  -9 27.5454 265.286   1
  -4  17   8 2246.27 351.662   1
   4 -17  -8 1703.49 306.956   1
  -4  17   6 892.532 291.214   1
   4 -17  -6 1464.52 276.263   1
  -4  17   5 375.303 258.749   1
  -4  17   4 563.575 249.483   1
  -4  17   3 1858.21 305.836   1
   4  17   2 385.762 250.911   1
   4  17   3 2418.14 321.029   1
   4  17   4 850.498 279.539   1
  -4 -17  -4 720.704 223.475   1
   4  17   5 247.839 264.574   1
  -4 -17  -5 140.042 212.937   1
   4  17   6 1587.74 305.671   1
  -4 -17  -6 580.296 235.270   1
   4  17   7 985.895 306.276   1
  -4 -17  -7 148.578 232.552   1
   4  17   8 1626.44 345.030   1
  -4 -17  -8 2247.92 301.942   1
   4  17   9 89.8607 292.955   1
  -4 -17  -9 464.314 250.971   1
   4  17  10 1000.38 315.150   1
  -4 -17 -10 313.216 262.840   1
   4  17  12 889.542 334.065   1
  -4 -17 -12 1093.45 291.350   1
   4  17  13 921.761 331.525   1
  -4 -17 -13 561.227 278.702   1
   4  17  14 1195.99 327.683   1
  -4 -17 -14 803.823 264.819   1
   4  17  15 2349.70 388.668   1
  -4 -17 -15 1902.69 327.222   1
   4  17  16 60.5485 339.835   1
  -4 -17 -16 106.956 281.032   1
   4  17  18 354.736 344.074   1
  -4 -17 -18 420.085 293.369   1
   4  17  19 87.3644 339.831   1
  -4 -17 -19-26.0014 283.026   1
   4  17  20 744.195 371.697   1
  -4 -17 -20 25.6644 280.419   1
  -4  18  17 577.458 323.578   1
  -4  18  16 861.957 332.116   1
  -4  18  15 777.052 359.461   1
  -4  18  14 313.229 344.323   1
  -4  18  13 314.303 312.503   1
  -4  18  12 409.330 325.773   1
  -4  18  11 753.286 340.312   1
   4  18   9 704.591 325.894   1
   4  18  11 1055.10 342.018   1
   4  18  12 62.1315 308.560   1
   4  18  13 744.060 350.405   1
   4  18  14 246.970 334.702   1
   4  18  15 520.387 322.585   1
   4  18  17-299.434 361.853   1
   4  18  18-118.027 346.396   1
   4  18  19 434.095 349.398   1
  -5   0  27-183.094 279.077   1
   5   0 -27 252.146 284.987   1
  -5   0  26 521.328 315.595   1
   5   0 -26 224.941 307.202   1
  -5   0  24 397.060 296.071   1
   5   0 -24 140.038 258.846   1
  -5   0  23 272.854 315.096   1
   5   0 -23 389.319 307.167   1
  -5   0  21-59.1207 305.374   1
   5   0 -21-162.698 283.630   1
  -5   0  20 464.166 313.617   1
   5   0 -20 453.448 286.482   1
  -5   0  19 227.261 287.018   1
   5   0 -19 339.527 268.736   1
  -5   0  18 3660.59 374.412   1
   5   0 -18 2906.34 341.609   1
  -5   0  17-134.939 281.547   1
   5   0 -17 74.4398 250.435   1
  -5   0  16 3329.74 382.885   1
  -5   0  15-202.835 228.183   1
   5   0 -15-23.2394 211.910   1
  -5   0  14 513.275 279.564   1
   5   0 -14-268.811 262.448   1
  -5   0  13-164.402 240.145   1
   5   0 -13 64.5262 221.615   1
  -5   0  12 16268.2 897.744   1
   5   0 -12 16272.8 884.198   1
  -5   0  10 1876.39 261.120   1
   5   0 -10 1441.92 244.327   1
  -5   0   9-212.313 189.161   1
   5   0  -9-35.5843 174.872   1
  -5   0   8 19629.5 1029.18   1
   5   0  -8 19791.2 1019.62   1
  -5   0   7 344.904 178.774   1
   5   0  -7 47.6906 163.177   1
   5   0  -6 349.346 170.353   1
  -5   0   6 32.9098 169.335   1
   5   0  -5-174.401 156.153   1
  -5   0   5-78.1854 164.445   1
   5   0  -4 42783.5 2091.24   1
  -5   0   4 44360.9 2100.40   1
   5   0  -3 144.477 167.505   1
  -5   0   3 110.879 173.217   1
   5   0  -2 67413.0 3179.45   1
  -5   0   2 67037.9 3180.63   1
   5   0  -1 62.9488 150.348   1
  -5   0   1-12.9992 134.272   1
   5   0   0-25.1791 171.221   1
  -5   0   0 64.2471 167.250   1
   5   0   1 265.196 170.806   1
  -5   0  -1-75.9002 176.771   1
   5   0   2 69612.5 3153.02   1
  -5   0  -2 63929.1 3147.11   1
   5   0   3 26.7678 155.257   1
  -5   0  -3-26.0214 143.531   1
  -5   0  -4 46506.9 2174.12   1
   5   0   4 44195.0 2176.79   1
  -5   0  -5 69.4930 151.687   1
   5   0   5 116.186 167.180   1
  -5   0  -6 187.838 153.170   1
   5   0   6 168.908 163.137   1
  -5   0  -7-226.195 166.104   1
   5   0   7-16.4133 172.600   1
  -5   0  -8 20859.1 1077.90   1
   5   0   8 21685.1 1092.03   1
  -5   0  -9-186.180 164.433   1
   5   0   9 109.754 181.207   1
  -5   0 -10 1832.35 240.502   1
   5   0  10 1955.83 252.897   1
  -5   0 -11-73.4077 186.203   1
   5   0  11 204.380 209.515   1
   5   0  12 14487.3 819.425   1
  -5   0 -12 14975.2 808.372   1
   5   0  13-44.8967 197.928   1
  -5   0 -13 81.0728 176.848   1
  -5   0 -14 591.029 207.990   1
   5   0  15-48.2122 225.432   1
  -5   0 -15-198.042 194.779   1
   5   0  16 3793.22 385.181   1
  -5   0 -16 4527.03 384.115   1
   5   0  17 25.7862 242.530   1
   5   0  19 355.798 265.927   1
  -5   0 -19-23.9955 217.409   1
   5   0  20 195.709 291.608   1
  -5   0 -20 608.678 270.480   1
   5   0  21 466.902 313.518   1
  -5   0 -21 121.305 247.704   1
   5   0  23 241.723 268.676   1
  -5   0 -23 406.784 255.026   1
   5   0  24 273.180 278.583   1
  -5   0 -24 701.278 263.881   1
   5   0  25 212.828 269.167   1
  -5   0 -25 210.835 245.801   1
   5   0  26-60.8002 272.616   1
  -5   0 -26 53.1802 264.095   1
  -5   0 -27 535.194 283.655   1
   5  -1 -28 2743.80 401.579   1
  -5   1  26 850.992 302.184   1
  -5  -1  26 987.812 334.684   1
   5  -1 -26 1143.11 303.634   1
   5   1 -26 1049.63 337.522   1
  -5   1  25-91.3541 316.305   1
  -5  -1  25 339.183 284.011   1
   5   1 -25 254.651 285.035   1
   5  -1 -25 419.169 312.524   1
  -5   1  24 607.806 330.641   1
  -5  -1  24 859.195 341.987   1
   5   1 -24 1294.14 341.451   1
   5  -1 -24 1812.71 338.544   1
  -5  -1  23-151.934 284.976   1
  -5   1  23 483.072 306.361   1
   5   1 -23 194.974 260.427   1
   5  -1 -23-27.7811 269.139   1
  -5  -1  22 8754.56 632.424   1
  -5   1  22 8141.80 613.692   1
   5  -1 -22 9885.77 625.829   1
   5   1 -22 8244.29 610.005   1
  -5  -1  21 59.0062 287.118   1
  -5   1  21 767.968 329.170   1
   5   1 -21 324.596 266.298   1
   5  -1 -21 435.445 309.845   1
  -5  -1  20 578.422 280.774   1
  -5   1  20 465.453 274.265   1
   5   1 -20 291.664 247.830   1
   5  -1 -20 348.368 255.026   1
  -5  -1  19-169.624 247.566   1
  -5   1  19 28.5555 266.150   1
   5   1 -19-207.214 244.384   1
   5  -1 -19 26.3026 257.696   1
  -5   1  18 1592.50 322.705   1
  -5  -1  17 80.1844 230.902   1
   5   1 -17 293.933 221.294   1
   5  -1 -16 4171.83 374.357   1
   5   1 -16 4242.76 396.800   1
  -5   1  16 4689.19 404.975   1
  -5  -1  16 4448.96 411.964   1
  -5  -1  15-49.9033 232.660   1
  -5   1  15 359.405 269.895   1
   5   1 -15 22.8475 211.745   1
   5  -1 -15 425.498 247.331   1
  -5  -1  14 5967.72 457.383   1
  -5   1  14 4816.49 433.619   1
   5   1 -14 5447.81 434.936   1
   5  -1 -14 6710.94 444.216   1
  -5   1  13 239.226 272.575   1
   5  -1 -13 87.9359 228.314   1
   5   1 -13 147.437 233.987   1
   5  -1 -12 74671.9 3425.34   1
  -5   1  12 68216.7 3425.84   1
   5   1 -11 2708.50 265.555   1
  -5  -1  11 1729.72 256.963   1
  -5  -1  10 237.069 194.520   1
  -5   1  10 440.615 175.660   1
   5  -1 -10 365.269 180.199   1
   5   1 -10 109.287 166.565   1
  -5  -1   9 2224.67 247.852   1
  -5   1   9 2131.98 268.015   1
   5   1  -9 1982.14 226.029   1
   5  -1  -9 1682.93 233.858   1
  -5  -1   8 1811.71 225.694   1
  -5   1   8 1319.11 217.201   1
   5   1  -8 1549.08 214.174   1
   5  -1  -8 1546.09 214.933   1
   5   1  -7 1729.44 208.192   1
  -5  -1   7 1721.73 223.688   1
  -5   1   7 1476.43 234.596   1
   5  -1  -7 1115.03 209.834   1
   5   1  -6 2392.64 251.926   1
   5  -1  -6 2869.95 255.480   1
  -5  -1   6 2469.72 257.084   1
  -5   1   6 2197.15 265.368   1
   5   1  -5 4047.65 304.509   1
   5  -1  -5 4005.33 312.226   1
  -5   1   5 3777.12 326.968   1
  -5  -1   5 4686.55 322.896   1
   5  -1  -4 60944.5 2874.47   1
   5   1  -4 59681.8 2868.29   1
  -5  -1   4 61968.4 2876.95   1
  -5   1   4 59347.6 2878.44   1
   5   1  -3 8275.53 484.748   1
   5  -1  -3 8439.75 488.369   1
  -5   1   3 9134.10 506.183   1
  -5  -1   3 8401.52 490.995   1
   5   1  -2 25946.2 1253.34   1
   5  -1  -2 23769.2 1252.56   1
  -5  -1   2 25590.5 1251.82   1
  -5   1   2 26195.4 1257.96   1
   5   1  -1 12851.3 705.713   1
   5  -1  -1 14298.8 710.388   1
  -5  -1   1 12798.1 714.946   1
  -5   1   1 13918.8 715.043   1
   5  -1   0 21325.3 1042.25   1
  -5  -1   0 20316.7 1045.27   1
  -5   1   0 20900.9 1051.77   1
   5   1   0 20705.0 1042.77   1
  -5  -1  -1 13153.8 703.044   1
  -5   1  -1 13007.2 712.806   1
   5  -1   1 14367.8 710.904   1
   5   1   1 13527.4 709.808   1
  -5   1  -2 24728.0 1198.10   1
  -5  -1  -2 24219.3 1198.15   1
   5   1   2 22757.3 1202.11   1
   5  -1   2 25030.6 1201.32   1
  -5   1  -3 9011.84 501.558   1
  -5  -1  -3 9819.56 508.638   1
   5  -1   3 8233.50 510.442   1
   5   1   3 9005.42 508.703   1
   5  -1   4 57995.6 2777.83   1
  -5   1  -4 61461.1 2779.91   1
  -5  -1  -4 58024.0 2780.33   1
   5   1   4 56532.0 2780.50   1
  -5  -1  -5 4125.44 310.905   1
  -5   1  -5 4567.78 289.304   1
   5   1   5 3482.87 303.498   1
   5  -1   5 3563.93 277.323   1
  -5  -1  -6 2033.25 217.259   1
  -5   1  -6 1972.88 198.117   1
   5  -1   6 1957.36 207.987   1
   5   1   6 1629.63 210.879   1
  -5  -1  -7 1183.10 196.449   1
  -5   1  -7 1469.61 196.751   1
   5   1   7 1527.61 220.393   1
   5  -1   7 1734.36 210.405   1
  -5   1  -8 1556.11 197.551   1
  -5  -1  -8 1352.63 191.256   1
   5  -1   8 1352.60 206.450   1
   5   1   8 1165.97 197.721   1
   5  -1   9 1896.07 242.216   1
  -5  -1  -9 2544.33 241.292   1
   5   1   9 2261.54 257.559   1
  -5   1  -9 2139.51 227.336   1
   5   1  10 633.221 188.639   1
   5  -1  10 633.426 188.869   1
  -5   1 -10 171.593 162.367   1
  -5  -1 -10 216.840 164.089   1
   5  -1  11 2306.21 268.302   1
  -5   1 -11 2285.01 256.263   1
   5   1  12 66539.7 3260.04   1
  -5  -1 -12 69224.6 3252.56   1
   5   1  13 91.7325 244.500   1
   5  -1  13 21.9454 224.969   1
  -5  -1 -13 62.1372 209.605   1
  -5   1 -13 19.8065 203.044   1
   5  -1  14 5661.67 432.980   1
   5   1  14 5247.40 444.700   1
  -5  -1 -14 6185.50 443.286   1
   5  -1  15 284.250 233.583   1
   5   1  15 220.794 266.646   1
  -5   1 -15 367.364 214.893   1
  -5  -1 -15 22.3819 233.162   1
   5   1  16 3925.05 379.076   1
   5  -1  16 4669.64 406.918   1
  -5  -1 -16 4548.80 378.600   1
  -5   1 -16 4479.68 380.825   1
   5  -1  17 178.261 254.357   1
   5   1  17 52.2111 269.698   1
   5  -1  18 2710.20 324.366   1
   5   1  18 2711.01 348.299   1
  -5   1 -18 2296.83 294.034   1
  -5  -1 -18 2343.58 310.934   1
   5   1  19 330.799 253.098   1
   5  -1  19 353.070 267.719   1
  -5   1 -19 166.639 241.093   1
  -5  -1 -19 72.5069 219.114   1
   5  -1  20 305.558 270.134   1
   5   1  20 309.076 281.612   1
  -5  -1 -20 611.727 261.973   1
  -5   1 -20 796.939 264.559   1
   5  -1  21 610.981 296.205   1
   5   1  21-28.7186 310.003   1
  -5   1 -21 411.339 243.875   1
  -5  -1 -21 24.5644 264.627   1
   5  -1  22 8883.40 612.607   1
   5   1  22 8795.63 636.257   1
  -5   1 -22 8469.18 569.009   1
  -5  -1 -22 7608.53 568.804   1
   5  -1  23 423.936 317.056   1
   5   1  23 512.414 334.339   1
  -5   1 -23 942.892 286.457   1
   5  -1  24 1430.75 343.444   1
   5   1  24 876.138 329.216   1
  -5   1 -24 939.232 298.409   1
  -5  -1 -24 904.865 309.969   1
   5  -1  25 428.531 318.540   1
   5   1  25-30.1846 313.341   1
  -5   1 -25-506.335 288.102   1
  -5  -1 -25 130.830 289.295   1
   5   1  26 572.178 338.035   1
  -5   1 -26 1267.08 328.986   1
  -5  -1 -26 632.212 318.656   1
  -5   2  28 147.622 319.842   1
   5  -2 -28 704.096 332.427   1
  -5   2  27 418.304 324.580   1
   5  -2 -27-54.8296 299.178   1
   5  -2 -26 4754.66 429.735   1
  -5   2  26 4216.31 430.015   1
  -5   2  25-30.1971 313.532   1
  -5  -2  25 309.847 313.605   1
   5  -2 -25-55.5781 301.864   1
   5   2 -25 341.934 301.690   1
  -5   2  24 3927.16 428.723   1
  -5  -2  24 2982.57 385.888   1
   5  -2 -24 3474.88 394.990   1
   5   2 -24 3842.75 407.260   1
  -5   2  23 1263.25 324.715   1
   5  -2 -23 2051.84 323.940   1
  -5  -2  22 2156.94 351.631   1
   5  -2 -22 1211.67 337.947   1
   5   2 -22 1374.31 311.772   1
  -5  -2  21 352.675 278.638   1
   5   2 -21 404.466 276.256   1
  -5  -2  20 7128.59 565.123   1
  -5   2  20 7844.49 568.372   1
   5  -2 -20 8326.42 568.691   1
   5   2 -20 8094.06 556.428   1
  -5   2  19 2524.35 365.381   1
  -5  -2  19 2522.51 335.948   1
   5   2 -19 2236.22 316.408   1
   5  -2 -19 2517.94 340.323   1
  -5  -2  18 2232.54 313.393   1
   5   2 -18 2122.95 305.495   1
   5  -2 -18 2312.71 350.162   1
  -5   2  17 522.306 303.937   1
  -5  -2  17-26.3762 259.119   1
   5  -2 -17-76.1966 259.706   1
   5   2 -17-48.3892 218.423   1
  -5  -2  16 8695.15 588.966   1
  -5   2  16 8920.42 606.346   1
   5  -2 -16 9922.78 604.749   1
   5   2 -16 8287.38 576.770   1
  -5   2  15-26.0232 231.821   1
  -5  -2  15-220.311 235.081   1
   5  -2 -15 120.183 214.848   1
   5   2 -15 314.649 224.449   1
  -5  -2  14 16851.9 934.931   1
  -5   2  14 16529.9 943.559   1
   5   2 -14 16081.2 918.944   1
   5  -2 -14 18291.9 946.873   1
  -5  -2  13 18546.0 1020.12   1
  -5   2  13 17635.3 1026.79   1
   5   2 -13 20690.4 1024.77   1
   5  -2 -13 19286.2 1027.29   1
  -5   2  12 211.186 231.200   1
   5  -2 -12 21.5620 205.905   1
  -5   2  11 8681.89 571.237   1
   5   2 -11 9558.44 552.151   1
   5  -2 -11 8781.65 563.293   1
  -5  -2  10 8995.77 534.081   1
   5   2 -10 8201.02 513.796   1
   5   2  -9 2696.95 271.863   1
   5  -2  -9 2653.31 280.415   1
  -5  -2   9 3193.48 284.316   1
  -5   2   9 2690.64 301.164   1
  -5  -2   8 4923.43 360.601   1
  -5   2   8 5068.06 383.671   1
   5   2  -8 4784.74 344.745   1
   5  -2  -8 5385.93 368.403   1
   5  -2  -7 2462.63 252.725   1
  -5  -2   7 2549.15 251.615   1
  -5   2   7 3040.12 284.950   1
   5   2  -7 2782.47 247.589   1
  -5  -2   6 2712.44 250.162   1
   5  -2  -6 2292.67 235.886   1
   5   2  -6 2930.87 243.017   1
  -5   2   6 2365.59 251.018   1
  -5  -2   5 34158.3 1655.89   1
   5   2  -5 33513.1 1650.52   1
   5  -2  -5 33541.4 1660.28   1
  -5   2   5 34687.7 1671.34   1
   5  -2  -4 1950.43 221.107   1
   5   2  -4 2152.10 209.396   1
  -5   2   4 1996.79 246.543   1
  -5  -2   4 2279.49 226.072   1
   5  -2  -3 60418.4 2920.45   1
   5   2  -3 63591.1 2917.46   1
  -5  -2   3 60431.3 2919.33   1
  -5   2   3 61885.2 2929.84   1
   5  -2  -2 5058.52 340.931   1
   5   2  -2 5308.68 334.736   1
  -5  -2   2 5133.93 342.080   1
  -5   2   2 5101.20 346.339   1
  -5  -2   1-90.4622 174.241   1
   5   2  -1 242.602 174.926   1
   5  -2  -1 203.565 149.074   1
  -5   2   1-92.9024 147.718   1
  -5  -2   0 38.3948 138.700   1
   5   2   0-77.2495 133.009   1
   5  -2   0 188.011 158.713   1
  -5   2   0 129.302 159.288   1
   5  -2   1 37.4530 147.112   1
   5   2   1-26.3734 153.274   1
  -5  -2  -1 128.781 158.346   1
  -5   2  -1-153.544 164.154   1
   5   2   2 4636.65 337.644   1
   5  -2   2 5095.66 323.297   1
  -5   2  -2 4586.97 316.244   1
  -5  -2  -2 5590.20 338.062   1
   5  -2   3 59653.6 2890.04   1
   5   2   3 58066.8 2898.77   1
  -5  -2  -3 65172.3 2899.81   1
  -5   2  -3 61430.6 2888.18   1
   5  -2   4 2138.26 217.680   1
  -5  -2  -4 2424.08 240.778   1
   5   2   4 2311.00 244.418   1
  -5   2  -4 2158.07 218.506   1
   5  -2   5 32725.0 1667.27   1
  -5  -2  -5 34936.9 1677.08   1
   5   2   5 35369.0 1684.92   1
  -5   2  -5 34794.4 1669.39   1
   5   2   6 2428.00 275.095   1
  -5   2  -6 3096.30 235.846   1
   5  -2   6 3023.24 240.995   1
  -5  -2  -6 2219.41 251.341   1
   5  -2   7 2597.75 234.733   1
  -5  -2  -7 2622.30 239.630   1
  -5   2  -7 2296.70 220.945   1
   5   2   7 2424.30 261.647   1
  -5  -2  -8 4948.68 350.276   1
  -5   2  -8 5030.68 338.369   1
   5  -2   8 5648.10 363.034   1
   5   2   8 5096.91 366.878   1
  -5   2  -9 3472.07 272.603   1
  -5  -2  -9 2789.29 284.977   1
   5   2   9 3164.45 299.096   1
   5  -2   9 3277.72 278.595   1
  -5   2 -10 8708.61 514.904   1
   5   2  11 8656.13 555.734   1
  -5  -2 -11 8807.19 539.421   1
  -5   2 -11 8459.91 512.678   1
   5  -2  11 8387.16 523.547   1
  -5  -2 -12 305.755 220.611   1
   5   2  12 587.274 251.581   1
   5  -2  12-102.516 214.149   1
   5   2  13 15558.7 914.144   1
  -5  -2 -13 17457.9 911.328   1
   5  -2  14 16153.4 874.652   1
   5   2  14 15324.5 883.382   1
  -5   2 -14 15745.5 854.031   1
  -5  -2 -14 15376.7 868.779   1
  -5  -2 -15-181.491 214.034   1
  -5   2 -15 169.673 207.204   1
   5  -2  15 69.7465 229.666   1
   5   2  15 199.621 233.275   1
   5   2  16 7526.63 541.763   1
   5  -2  16 7014.43 522.035   1
  -5  -2 -16 8107.19 530.508   1
  -5   2 -16 7720.51 508.640   1
   5  -2  17 351.667 258.025   1
   5   2  17 369.719 287.283   1
   5   2  18 1598.78 289.239   1
   5  -2  18 2655.22 338.006   1
  -5   2 -18 2364.07 290.484   1
  -5  -2 -18 1935.09 273.378   1
   5   2  19 2081.90 332.888   1
   5  -2  20 8424.13 569.174   1
   5   2  20 7449.63 573.597   1
  -5   2 -20 7349.26 527.274   1
  -5  -2 -20 8235.70 552.407   1
   5  -2  21 58.5078 280.986   1
  -5   2 -21 192.939 255.365   1
   5  -2  22 1590.54 339.367   1
   5   2  22 1612.88 355.094   1
  -5   2 -22 1814.56 289.382   1
  -5  -2 -22 1428.51 305.039   1
   5   2  23 1511.64 347.935   1
  -5  -2 -23 1252.80 312.266   1
   5  -2  24 3853.06 434.024   1
   5   2  24 3282.73 428.539   1
  -5   2 -24 3769.73 387.048   1
  -5  -2 -24 4271.42 412.973   1
   5   2  25 360.179 320.481   1
  -5   2 -25 187.957 286.133   1
  -5  -2 -25 595.164 300.103   1
   5   2  26 3970.79 447.508   1
  -5  -2 -26 3925.63 415.782   1
   5   2  27-59.1869 282.544   1
  -5  -2 -27 182.134 264.006   1
   5   2  28-146.111 259.835   1
  -5  -2 -28 727.575 286.403   1
  -5   3  29-343.418 322.659   1
   5  -3 -29 26.2525 319.992   1
  -5   3  28-291.411 299.782   1
  -5   3  27-147.721 269.345   1
   5  -3 -27 298.399 285.797   1
  -5   3  25 239.864 329.661   1
   5  -3 -25 414.235 312.973   1
  -5   3  24 120.104 281.894   1
  -5  -3  24 277.147 293.450   1
   5  -3 -24 332.191 286.991   1
   5   3 -24 483.240 288.739   1
  -5   3  23 209.701 319.388   1
  -5  -3  23-91.0256 297.249   1
   5  -3 -23-166.153 289.618   1
   5   3 -23 308.096 284.922   1
  -5   3  22 298.264 320.719   1
  -5  -3  22 89.6510 286.686   1
   5  -3 -22 578.882 318.994   1
   5   3 -22 549.470 285.754   1
  -5   3  21-29.5606 315.212   1
  -5  -3  21 292.501 281.771   1
   5   3 -21 134.453 256.798   1
   5  -3 -20 4579.62 413.940   1
   5   3 -20 5115.70 423.418   1
  -5   3  20 4589.67 423.341   1
  -5  -3  20 4137.88 412.647   1
  -5   3  19-144.131 298.569   1
   5  -3 -19 427.271 282.757   1
  -5   3  18 991.697 315.835   1
  -5  -3  18 860.837 276.581   1
   5  -3 -18 944.874 293.586   1
   5   3 -18 741.593 262.254   1
  -5   3  17 444.091 307.412   1
  -5  -3  17 958.884 276.070   1
   5   3 -17 1075.69 266.498   1
  -5  -3  16 1797.49 301.700   1
   5   3 -16 2256.55 294.462   1
  -5   3  15-26.3795 248.222   1
  -5  -3  15 215.339 232.539   1
   5  -3 -15 97.7181 229.891   1
   5   3 -15 353.197 232.109   1
  -5   3  14 409.770 247.272   1
  -5  -3  14 846.734 246.611   1
   5  -3 -14 664.027 246.402   1
   5   3 -14 802.029 215.381   1
  -5   3  13 1115.61 288.400   1
   5  -3 -13 1168.12 270.348   1
  -5  -3  12 7172.30 465.386   1
  -5   3  12 5669.13 494.537   1
   5  -3 -12 6118.54 468.551   1
   5   3 -12 7145.17 449.874   1
  -5  -3  11-158.052 193.546   1
  -5   3  11 345.462 252.953   1
   5  -3 -11 63.6004 226.554   1
  -5   3  10 28616.0 1510.44   1
  -5  -3  10 30013.5 1492.95   1
   5  -3 -10 30395.7 1505.24   1
   5   3 -10 30038.3 1481.74   1
   5   3  -9 2372.00 237.383   1
  -5   3   9 2200.44 274.580   1
   5  -3  -9 2634.40 266.105   1
   5   3  -8 204.707 167.547   1
  -5  -3   8 84.2115 171.830   1
  -5   3   8 100.669 168.152   1
   5  -3  -8 36.8897 150.464   1
   5   3  -7 1027.96 179.706   1
   5  -3  -7 631.222 194.072   1
  -5  -3   7 636.431 187.893   1
  -5   3   7 706.765 214.556   1
   5  -3  -6 55601.8 2857.08   1
  -5  -3   6 62292.3 2859.70   1
  -5   3   6 62201.1 2877.17   1
   5   3  -6 60345.8 2850.62   1
   5   3  -5 337.480 152.710   1
  -5  -3   5 225.975 155.339   1
  -5   3   5 68.0716 176.852   1
   5  -3  -5 31.3497 169.660   1
   5  -3  -4 298.446 146.936   1
   5   3  -4 593.624 162.549   1
  -5  -3   4 611.363 151.469   1
  -5   3   4 616.965 158.203   1
  -5  -3   3 1295.11 197.861   1
   5   3  -3 1727.39 196.788   1
  -5   3   3 1911.02 232.837   1
   5  -3  -3 1475.10 213.966   1
   5  -3  -2 9513.74 562.968   1
   5   3  -2 9858.79 563.242   1
  -5   3   2 10739.3 580.145   1
  -5  -3   2 11019.4 569.193   1
   5  -3  -1 39733.1 1918.09   1
   5   3  -1 39187.2 1919.06   1
  -5   3   1 41266.0 1923.53   1
  -5  -3   1 39408.4 1916.58   1
   5  -3   0 101552. 4782.57   1
   5   3   0 97465.8 4784.13   1
  -5   3   0 106646. 4787.29   1
  -5  -3   0 103211. 4784.39   1
   5  -3   1 39396.2 1947.08   1
   5   3   1 40652.1 1961.63   1
  -5   3  -1 40820.4 1953.15   1
  -5  -3  -1 41853.7 1955.96   1
   5   3   2 9648.14 568.563   1
   5  -3   2 10311.7 556.912   1
  -5   3  -2 10982.2 566.854   1
  -5  -3  -2 9950.89 565.062   1
   5  -3   3 1322.59 174.967   1
   5   3   3 1904.35 222.604   1
  -5   3  -3 1832.07 197.480   1
  -5  -3  -3 1605.83 207.742   1
   5  -3   4 491.316 146.331   1
  -5  -3  -4 523.138 161.883   1
  -5   3  -4 615.338 156.675   1
   5   3   4 539.970 177.124   1
  -5  -3  -5 106.655 158.212   1
  -5   3  -5-13.0004 134.673   1
   5  -3   5 133.491 138.627   1
   5   3   5 147.121 186.236   1
  -5  -3  -6 59632.2 2876.16   1
  -5   3  -6 59903.7 2861.14   1
   5   3   6 61165.4 2887.59   1
   5  -3   6 60889.4 2866.03   1
[truncated: 808,432 more chars]
