# Supplementary material for: Structural insight into the cooperativity of spin crossover compounds
Source: Acta Crystallogr B Struct Sci Cryst Eng Mater. 2023 Aug 11;79(Pt 5):354–67. doi: 10.1107/S2052520623005814 (PMC10552598; doi:10.1107/S2052520623005814)
Supplement: Supplementary file 5 [file b-79-00354-sup5.zip › Bia_Portho_100K.cif]

data_Bia_dw4400_100K
 
_audit_creation_method            'SHELXL-2019/2'
_shelx_SHELXL_version_number      '2019/2'
_chemical_name_systematic         ?
_chemical_name_common             ?
_chemical_melting_point           ?
_chemical_formula_moiety          ?
_chemical_formula_sum
 'C10.86 H8 Fe0.29 N1.71 S0.57' 
_chemical_formula_weight          196.75

loop_
 _atom_type_symbol
 _atom_type_description
 _atom_type_scat_dispersion_real
 _atom_type_scat_dispersion_imag
 _atom_type_scat_source
 'Fe'  'Fe'   0.3265   0.6960
 'International Tables Vol C Tables 4.2.6.8 and 6.1.1.4'
 'C'  'C'   0.0024   0.0013
 'International Tables Vol C Tables 4.2.6.8 and 6.1.1.4'
 'H'  'H'   0.0000   0.0000
 'International Tables Vol C Tables 4.2.6.8 and 6.1.1.4'
 'N'  'N'   0.0049   0.0027
 'International Tables Vol C Tables 4.2.6.8 and 6.1.1.4'
 'S'  'S'   0.1051   0.1002
 'International Tables Vol C Tables 4.2.6.8 and 6.1.1.4'
 
_space_group_crystal_system       orthorhombic
_space_group_IT_number            56
_space_group_name_H-M_alt         'P c c n'
_space_group_name_Hall            '-P 2ab 2ac'
 
_shelx_space_group_comment
;
The symmetry employed for this shelxl refinement is uniquely defined
by the following loop, which should always be used as a source of
symmetry information in preference to the above space-group names.
They are only intended as comments.
;
 
loop_
 _space_group_symop_operation_xyz
 'x, y, z'
 '-x+1/2, -y+1/2, z'
 '-x, y+1/2, -z+1/2'
 'x+1/2, -y, -z+1/2'
 '-x, -y, -z'
 'x-1/2, y-1/2, -z'
 'x, -y-1/2, z-1/2'
 '-x-1/2, y, z-1/2'
 
_cell_length_a                    12.3384(2)
_cell_length_b                    14.6989(2)
_cell_length_c                    18.2686(2)
_cell_angle_alpha                 90
_cell_angle_beta                  90
_cell_angle_gamma                 90
_cell_volume                      3313.21(8)
_cell_formula_units_Z             14
_cell_measurement_temperature     100(2)
_cell_measurement_reflns_used     6110
_cell_measurement_theta_min       1.969
_cell_measurement_theta_max       29.651
 
_exptl_crystal_description        irregular
_exptl_crystal_colour             ?
_exptl_crystal_density_meas       ?
_exptl_crystal_density_method     ?
_exptl_crystal_density_diffrn     1.381          
_exptl_crystal_F_000              1424
_exptl_transmission_factor_min    ?
_exptl_transmission_factor_max    ?
_exptl_crystal_size_max           ?
_exptl_crystal_size_mid           ?
_exptl_crystal_size_min           ?
_exptl_absorpt_coefficient_mu     0.454
_shelx_estimated_absorpt_T_min    ?
_shelx_estimated_absorpt_T_max    ?
_exptl_absorpt_correction_type    ?
_exptl_absorpt_correction_T_min   ?
_exptl_absorpt_correction_T_max   ?
_exptl_absorpt_process_details    ?
_exptl_absorpt_special_details    ?
_diffrn_ambient_temperature       293(2)
_diffrn_radiation_wavelength      0.65524
_diffrn_radiation_type            Synchrotron
_diffrn_source                    ?
_diffrn_measurement_device_type   '4-circle diffractometer'
_diffrn_measurement_method        ?
_diffrn_detector_area_resol_mean  ?
_diffrn_reflns_number             34176
_diffrn_reflns_av_unetI/netI      0.0545
_diffrn_reflns_av_R_equivalents   0.0730
_diffrn_reflns_limit_h_min        -19
_diffrn_reflns_limit_h_max        19
_diffrn_reflns_limit_k_min        -18
_diffrn_reflns_limit_k_max        18
_diffrn_reflns_limit_l_min        -30
_diffrn_reflns_limit_l_max        29
_diffrn_reflns_theta_min          1.987
_diffrn_reflns_theta_max          32.957
_diffrn_reflns_theta_full         23.150
_diffrn_measured_fraction_theta_max   0.814
_diffrn_measured_fraction_theta_full  0.984
_diffrn_reflns_Laue_measured_fraction_max    0.814
_diffrn_reflns_Laue_measured_fraction_full   0.984
_diffrn_reflns_point_group_measured_fraction_max   0.814
_diffrn_reflns_point_group_measured_fraction_full  0.984
_reflns_number_total              6470
_reflns_number_gt                 4869
_reflns_threshold_expression      'I > 2\s(I)'
_reflns_Friedel_coverage          0.000
_reflns_Friedel_fraction_max      .
_reflns_Friedel_fraction_full     .
 
_reflns_special_details
;
 Reflections were merged by SHELXL according to the crystal
 class for the calculation of statistics and refinement.
 
 _reflns_Friedel_fraction is defined as the number of unique
 Friedel pairs measured divided by the number that would be
 possible theoretically, ignoring centric projections and
 systematic absences.
;
 
_computing_data_collection        ?
_computing_cell_refinement        ?
_computing_data_reduction         ?
_computing_structure_solution     ?
_computing_structure_refinement 'SHELXL-2019/2 (Sheldrick, 2019)'
_computing_molecular_graphics     ?
_computing_publication_material   ?
_refine_special_details           ?
_refine_ls_structure_factor_coef  Fsqd
_refine_ls_matrix_type            full
_refine_ls_weighting_scheme       calc
_refine_ls_weighting_details
'w=1/[\s^2^(Fo^2^)+(0.0433P)^2^+2.3027P] where P=(Fo^2^+2Fc^2^)/3'
_atom_sites_solution_primary      ?
_atom_sites_solution_secondary    ?
_atom_sites_solution_hydrogens    geom
_refine_ls_hydrogen_treatment     constr
_refine_ls_extinction_method      none
_refine_ls_extinction_coef        .
_refine_ls_number_reflns          6470
_refine_ls_number_parameters      213
_refine_ls_number_restraints      0
_refine_ls_R_factor_all           0.0994
_refine_ls_R_factor_gt            0.0691
_refine_ls_wR_factor_ref          0.1355
_refine_ls_wR_factor_gt           0.1246
_refine_ls_goodness_of_fit_ref    1.129
_refine_ls_restrained_S_all       1.129
_refine_ls_shift/su_max           0.001
_refine_ls_shift/su_mean          0.000
 
loop_
 _atom_site_label
 _atom_site_type_symbol
 _atom_site_fract_x
 _atom_site_fract_y
 _atom_site_fract_z
 _atom_site_U_iso_or_equiv
 _atom_site_adp_type
 _atom_site_occupancy
 _atom_site_site_symmetry_order  
 _atom_site_calc_flag
 _atom_site_refinement_flags_posn
 _atom_site_refinement_flags_adp
 _atom_site_refinement_flags_occupancy
 _atom_site_disorder_assembly
 _atom_site_disorder_group
Fe01 Fe 0.750000 0.750000 0.59008(2) 0.02016(10) Uani 1 2 d S T P . .
S002 S 0.84736(4) 0.55992(4) 0.39215(3) 0.02917(13) Uani 1 1 d . . . . .
N003 N 0.72536(13) 0.83927(12) 0.66847(8) 0.0210(3) Uani 1 1 d . . . . .
N004 N 0.79054(14) 0.66501(13) 0.51370(9) 0.0258(4) Uani 1 1 d . . . . .
N005 N 0.89573(13) 0.80321(12) 0.59539(9) 0.0229(3) Uani 1 1 d . . . . .
C006 C 0.62714(16) 0.84950(14) 0.70934(10) 0.0223(4) Uani 1 1 d . . . . .
C007 C 0.53218(16) 0.87502(14) 0.67362(10) 0.0232(4) Uani 1 1 d . . . . .
H007 H 0.532777 0.886898 0.623624 0.028 Uiso 1 1 calc R U . . .
C008 C 0.90868(16) 0.86540(15) 0.64923(11) 0.0248(4) Uani 1 1 d . . . . .
C009 C 0.81011(17) 0.88284(15) 0.68983(11) 0.0250(4) Uani 1 1 d . . . . .
H009 H 0.808149 0.923151 0.729043 0.030 Uiso 1 1 calc R U . . .
C00A C 0.62579(17) 0.83158(15) 0.78417(11) 0.0250(4) Uani 1 1 d . . . . .
H00A H 0.689110 0.814461 0.808108 0.030 Uiso 1 1 calc R U . . .
C00B C 0.43360(16) 0.86585(14) 0.78850(11) 0.0236(4) Uani 1 1 d . . . . .
C00C C 0.43680(16) 0.88259(14) 0.71320(11) 0.0236(4) Uani 1 1 d . . . . .
H00C H 0.373416 0.899199 0.689103 0.028 Uiso 1 1 calc R U . . .
C00D C 0.81284(16) 0.62216(15) 0.46277(11) 0.0232(4) Uani 1 1 d . . . . .
C00E C 0.52953(17) 0.83940(15) 0.82278(11) 0.0266(4) Uani 1 1 d . . . . .
H00E H 0.528920 0.826736 0.872657 0.032 Uiso 1 1 calc R U . . .
C00F C 0.33234(17) 0.88006(15) 0.83105(11) 0.0262(4) Uani 1 1 d . . . . .
C00G C 0.98231(17) 0.78323(16) 0.55329(12) 0.0281(4) Uani 1 1 d . . . . .
H00G H 0.974432 0.741181 0.515625 0.034 Uiso 1 1 calc R U . . .
C00H C 0.33745(19) 0.91378(16) 0.90209(12) 0.0299(5) Uani 1 1 d . . . . .
H00H H 0.404562 0.926111 0.923032 0.036 Uiso 1 1 calc R U . . .
C00I C 1.00686(18) 0.90863(17) 0.66249(13) 0.0316(5) Uani 1 1 d . . . . .
H00I H 1.013209 0.951158 0.699935 0.038 Uiso 1 1 calc R U . . .
C00J C 0.23056(17) 0.86204(16) 0.80092(13) 0.0298(5) Uani 1 1 d . . . . .
H00J H 0.225461 0.839348 0.753523 0.036 Uiso 1 1 calc R U . . .
C00K C 0.13682(19) 0.87774(18) 0.84117(14) 0.0354(5) Uani 1 1 d . . . . .
H00K H 0.069462 0.865557 0.820539 0.042 Uiso 1 1 calc R U . . .
C00L C 1.09505(18) 0.88726(18) 0.61895(14) 0.0357(5) Uani 1 1 d . . . . .
H00L H 1.161627 0.915472 0.626315 0.043 Uiso 1 1 calc R U . . .
C00M C 0.2435(2) 0.92930(18) 0.94220(12) 0.0353(5) Uani 1 1 d . . . . .
H00M H 0.248183 0.951793 0.989676 0.042 Uiso 1 1 calc R U . . .
C00N C 0.1432(2) 0.91147(18) 0.91190(14) 0.0372(6) Uani 1 1 d . . . . .
H00N H 0.080364 0.922012 0.938741 0.045 Uiso 1 1 calc R U . . .
C00O C 1.08218(18) 0.82314(17) 0.56430(13) 0.0337(5) Uani 1 1 d . . . . .
H00O H 1.140723 0.806945 0.535002 0.040 Uiso 1 1 calc R U . . .
 
loop_
 _atom_site_aniso_label
 _atom_site_aniso_U_11
 _atom_site_aniso_U_22
 _atom_site_aniso_U_33
 _atom_site_aniso_U_23
 _atom_site_aniso_U_13
 _atom_site_aniso_U_12
Fe01 0.02073(16) 0.0218(2) 0.01789(16) 0.000 0.000 -0.00061(15)
S002 0.0291(2) 0.0354(3) 0.0230(2) -0.0056(2) 0.00574(18) -0.0004(2)
N003 0.0231(7) 0.0203(9) 0.0196(7) 0.0010(6) -0.0009(5) 0.0007(6)
N004 0.0262(8) 0.0269(10) 0.0243(8) -0.0005(7) 0.0015(6) -0.0013(7)
N005 0.0236(7) 0.0240(9) 0.0210(7) 0.0052(6) 0.0003(6) -0.0009(6)
C006 0.0245(8) 0.0195(10) 0.0228(8) -0.0003(7) 0.0008(7) 0.0001(7)
C007 0.0271(9) 0.0232(10) 0.0193(8) 0.0008(7) -0.0014(7) 0.0018(8)
C008 0.0252(9) 0.0237(11) 0.0255(9) 0.0033(8) -0.0026(7) -0.0022(8)
C009 0.0282(9) 0.0238(11) 0.0230(9) -0.0013(8) -0.0022(7) -0.0014(8)
C00A 0.0263(9) 0.0260(11) 0.0228(9) 0.0015(8) -0.0011(7) 0.0062(8)
C00B 0.0251(9) 0.0212(10) 0.0246(9) 0.0009(7) 0.0006(7) 0.0055(7)
C00C 0.0256(9) 0.0223(10) 0.0231(9) 0.0022(7) -0.0022(7) 0.0035(7)
C00D 0.0217(8) 0.0259(11) 0.0221(8) 0.0033(7) -0.0001(6) -0.0025(7)
C00E 0.0306(10) 0.0289(12) 0.0203(8) 0.0018(8) 0.0015(7) 0.0069(8)
C00F 0.0284(9) 0.0240(11) 0.0260(9) 0.0043(8) 0.0034(7) 0.0071(8)
C00G 0.0268(9) 0.0309(11) 0.0266(9) 0.0052(8) 0.0040(7) -0.0009(8)
C00H 0.0337(10) 0.0306(12) 0.0253(10) 0.0020(8) 0.0017(8) 0.0095(9)
C00I 0.0275(10) 0.0322(12) 0.0352(11) 0.0026(9) -0.0052(8) -0.0064(9)
C00J 0.0293(10) 0.0291(12) 0.0309(10) 0.0013(9) 0.0020(8) 0.0066(8)
C00K 0.0263(10) 0.0374(14) 0.0424(12) 0.0063(11) 0.0037(9) 0.0081(9)
C00L 0.0240(9) 0.0427(14) 0.0403(12) 0.0112(11) -0.0045(9) -0.0087(9)
C00M 0.0400(12) 0.0381(13) 0.0277(10) 0.0039(9) 0.0080(9) 0.0163(11)
C00N 0.0343(11) 0.0395(14) 0.0378(12) 0.0087(10) 0.0108(10) 0.0150(10)
C00O 0.0242(9) 0.0419(14) 0.0351(11) 0.0132(10) 0.0043(8) -0.0016(9)
 
_geom_special_details
;
 All esds (except the esd in the dihedral angle between two l.s. planes)
 are estimated using the full covariance matrix.  The cell esds are taken
 into account individually in the estimation of esds in distances, angles
 and torsion angles; correlations between esds in cell parameters are only
 used when they are defined by crystal symmetry.  An approximate (isotropic)
 treatment of cell esds is used for estimating esds involving l.s. planes.
;
 
loop_
 _geom_bond_atom_site_label_1
 _geom_bond_atom_site_label_2
 _geom_bond_distance
 _geom_bond_site_symmetry_2
 _geom_bond_publ_flag
Fe01 N004 1.9385(18) 2_665 ?
Fe01 N004 1.9385(18) . ?
Fe01 N005 1.9631(17) 2_665 ?
Fe01 N005 1.9632(17) . ?
Fe01 N003 1.9659(17) . ?
Fe01 N003 1.9660(17) 2_665 ?
S002 C00D 1.638(2) . ?
N003 C009 1.287(3) . ?
N003 C006 1.431(2) . ?
N004 C00D 1.157(3) . ?
N005 C00G 1.349(3) . ?
N005 C008 1.352(3) . ?
C006 C00A 1.392(3) . ?
C006 C007 1.393(3) . ?
C007 C00C 1.386(3) . ?
C008 C00I 1.389(3) . ?
C008 C009 1.447(3) . ?
C00A C00E 1.386(3) . ?
C00B C00E 1.394(3) . ?
C00B C00C 1.398(3) . ?
C00B C00F 1.486(3) . ?
C00F C00H 1.391(3) . ?
C00F C00J 1.396(3) . ?
C00G C00O 1.379(3) . ?
C00H C00M 1.391(3) . ?
C00I C00L 1.384(3) . ?
C00J C00K 1.390(3) . ?
C00K C00N 1.386(4) . ?
C00L C00O 1.382(4) . ?
C00M C00N 1.381(4) . ?
 
loop_
 _geom_angle_atom_site_label_1
 _geom_angle_atom_site_label_2
 _geom_angle_atom_site_label_3
 _geom_angle
 _geom_angle_site_symmetry_1
 _geom_angle_site_symmetry_3
 _geom_angle_publ_flag
N004 Fe01 N004 87.93(11) 2_665 . ?
N004 Fe01 N005 93.21(7) 2_665 2_665 ?
N004 Fe01 N005 90.87(7) . 2_665 ?
N004 Fe01 N005 90.87(7) 2_665 . ?
N004 Fe01 N005 93.21(7) . . ?
N005 Fe01 N005 174.34(10) 2_665 . ?
N004 Fe01 N003 93.11(7) 2_665 . ?
N004 Fe01 N003 173.91(7) . . ?
N005 Fe01 N003 95.06(7) 2_665 . ?
N005 Fe01 N003 80.78(7) . . ?
N004 Fe01 N003 173.91(7) 2_665 2_665 ?
N004 Fe01 N003 93.11(7) . 2_665 ?
N005 Fe01 N003 80.78(7) 2_665 2_665 ?
N005 Fe01 N003 95.06(7) . 2_665 ?
N003 Fe01 N003 86.49(10) . 2_665 ?
C009 N003 C006 118.53(17) . . ?
C009 N003 Fe01 115.30(14) . . ?
C006 N003 Fe01 125.53(13) . . ?
C00D N004 Fe01 172.40(17) . . ?
C00G N005 C008 117.93(18) . . ?
C00G N005 Fe01 127.63(15) . . ?
C008 N005 Fe01 114.42(13) . . ?
C00A C006 C007 120.06(18) . . ?
C00A C006 N003 120.16(17) . . ?
C007 C006 N003 119.75(17) . . ?
C00C C007 C006 119.46(18) . . ?
N005 C008 C00I 122.6(2) . . ?
N005 C008 C009 113.15(18) . . ?
C00I C008 C009 124.2(2) . . ?
N003 C009 C008 116.06(19) . . ?
C00E C00A C006 119.62(19) . . ?
C00E C00B C00C 117.85(18) . . ?
C00E C00B C00F 121.19(18) . . ?
C00C C00B C00F 120.90(18) . . ?
C007 C00C C00B 121.54(18) . . ?
N004 C00D S002 178.2(2) . . ?
C00A C00E C00B 121.46(18) . . ?
C00H C00F C00J 118.4(2) . . ?
C00H C00F C00B 120.0(2) . . ?
C00J C00F C00B 121.54(19) . . ?
N005 C00G C00O 122.1(2) . . ?
C00M C00H C00F 120.8(2) . . ?
C00L C00I C008 118.8(2) . . ?
C00K C00J C00F 120.5(2) . . ?
C00N C00K C00J 120.4(2) . . ?
C00O C00L C00I 118.7(2) . . ?
C00N C00M C00H 120.3(2) . . ?
C00M C00N C00K 119.5(2) . . ?
C00G C00O C00L 119.9(2) . . ?
 
_refine_diff_density_max    0.644
_refine_diff_density_min   -0.317
_refine_diff_density_rms    0.074

_shelx_res_file
;
TITL Bia_dw4400_085K_a.res in Pccn
    Bia_dw4400_100K.res
    created by SHELXL-2019/2 at 05:34:10 on 03-May-2022
REM Old TITL Bia_dw4400_085K in Pccn
REM SHELXT solution in Pccn: R1 0.089, Rweak 0.045, Alpha 0.023
REM <I/s>   0.567 for  392 systematic absences,  Orientation as input
REM Formula found by SHELXT:  Fe C38 N6 S2

CELL 0.65524 12.3384 14.6989 18.2686 90.0000 90.0000 90.0000
ZERR 14.000 0.0002 0.0002 0.0002 0.0000 0.0000 0.0000
LATT  1
SYMM 1/2-X, 1/2-Y, Z
SYMM -X, 1/2+Y, 1/2-Z
SYMM 1/2+X, -Y, 1/2-Z
SFAC FE C H N S
DISP $C  0.00244  0.00131  9.14798!source kissel
DISP $N  0.00493  0.00266 15.07095!source kissel
DISP $S  0.10506  0.10024 379.49005!source kissel
DISP $Fe  0.32649  0.69602 2544.24973!source kissel
UNIT 4 152 112 24 8
ACTA
L.S. 10
BOND
LIST 6
FMAP 2
PLAN 20
WGHT    0.043300    2.302700
FVAR       2.30878
FE01  1    0.750000    0.750000    0.590078    10.50000    0.02073    0.02185 =
         0.01789    0.00000    0.00000   -0.00061
S002  5    0.847359    0.559922    0.392145    11.00000    0.02914    0.03536 =
         0.02302   -0.00562    0.00574   -0.00042
N003  4    0.725356    0.839265    0.668468    11.00000    0.02305    0.02032 =
         0.01955    0.00099   -0.00095    0.00068
N004  4    0.790541    0.665010    0.513699    11.00000    0.02624    0.02688 =
         0.02425   -0.00045    0.00154   -0.00130
N005  4    0.895728    0.803209    0.595388    11.00000    0.02359    0.02396 =
         0.02105    0.00516    0.00026   -0.00090
C006  2    0.627139    0.849496    0.709339    11.00000    0.02454    0.01951 =
         0.02280   -0.00026    0.00081    0.00011
C007  2    0.532181    0.875025    0.673625    11.00000    0.02705    0.02319 =
         0.01934    0.00081   -0.00145    0.00177
AFIX  43
H007  3    0.532777    0.886898    0.623624    11.00000   -1.20000
AFIX   0
C008  2    0.908679    0.865402    0.649228    11.00000    0.02516    0.02369 =
         0.02552    0.00334   -0.00262   -0.00224
C009  2    0.810115    0.882837    0.689830    11.00000    0.02821    0.02383 =
         0.02299   -0.00127   -0.00222   -0.00138
AFIX  43
H009  3    0.808149    0.923151    0.729043    11.00000   -1.20000
AFIX   0
C00A  2    0.625793    0.831579    0.784169    11.00000    0.02633    0.02600 =
         0.02275    0.00154   -0.00111    0.00623
AFIX  43
H00A  3    0.689110    0.814461    0.808108    11.00000   -1.20000
AFIX   0
C00B  2    0.433604    0.865845    0.788500    11.00000    0.02510    0.02115 =
         0.02457    0.00091    0.00064    0.00553
C00C  2    0.436796    0.882592    0.713199    11.00000    0.02558    0.02227 =
         0.02310    0.00219   -0.00215    0.00348
AFIX  43
H00C  3    0.373416    0.899199    0.689103    11.00000   -1.20000
AFIX   0
C00D  2    0.812838    0.622164    0.462768    11.00000    0.02168    0.02593 =
         0.02208    0.00326   -0.00006   -0.00247
C00E  2    0.529534    0.839403    0.822782    11.00000    0.03062    0.02886 =
         0.02028    0.00178    0.00150    0.00688
AFIX  43
H00E  3    0.528920    0.826736    0.872657    11.00000   -1.20000
AFIX   0
C00F  2    0.332342    0.880056    0.831050    11.00000    0.02839    0.02403 =
         0.02603    0.00433    0.00341    0.00707
C00G  2    0.982310    0.783227    0.553290    11.00000    0.02682    0.03087 =
         0.02655    0.00522    0.00396   -0.00088
AFIX  43
H00G  3    0.974432    0.741181    0.515625    11.00000   -1.20000
AFIX   0
C00H  2    0.337450    0.913781    0.902089    11.00000    0.03372    0.03057 =
         0.02534    0.00199    0.00173    0.00948
AFIX  43
H00H  3    0.404562    0.926111    0.923032    11.00000   -1.20000
AFIX   0
C00I  2    1.006860    0.908633    0.662487    11.00000    0.02746    0.03221 =
         0.03516    0.00260   -0.00523   -0.00637
AFIX  43
H00I  3    1.013209    0.951158    0.699935    11.00000   -1.20000
AFIX   0
C00J  2    0.230562    0.862041    0.800918    11.00000    0.02933    0.02909 =
         0.03087    0.00132    0.00197    0.00663
AFIX  43
H00J  3    0.225461    0.839348    0.753523    11.00000   -1.20000
AFIX   0
C00K  2    0.136821    0.877745    0.841173    11.00000    0.02629    0.03742 =
         0.04242    0.00632    0.00366    0.00813
AFIX  43
H00K  3    0.069462    0.865557    0.820539    11.00000   -1.20000
AFIX   0
C00L  2    1.095048    0.887260    0.618948    11.00000    0.02401    0.04270 =
         0.04027    0.01116   -0.00453   -0.00875
AFIX  43
H00L  3    1.161627    0.915472    0.626315    11.00000   -1.20000
AFIX   0
C00M  2    0.243461    0.929296    0.942202    11.00000    0.03998    0.03809 =
         0.02774    0.00392    0.00798    0.01633
AFIX  43
H00M  3    0.248183    0.951793    0.989676    11.00000   -1.20000
AFIX   0
C00N  2    0.143171    0.911472    0.911905    11.00000    0.03430    0.03951 =
         0.03777    0.00870    0.01085    0.01503
AFIX  43
H00N  3    0.080364    0.922012    0.938741    11.00000   -1.20000
AFIX   0
C00O  2    1.082177    0.823144    0.564296    11.00000    0.02419    0.04195 =
         0.03507    0.01320    0.00431   -0.00158
AFIX  43
H00O  3    1.140723    0.806945    0.535002    11.00000   -1.20000
AFIX   0
HKLF 4


REM  Bia_dw4400_085K_a.res in Pccn
REM wR2 = 0.1355, GooF = S = 1.129, Restrained GooF = 1.129 for all data
REM R1 = 0.0691 for 4869 Fo > 4sig(Fo) and 0.0994 for all 6470 data
REM 213 parameters refined using 0 restraints

END

WGHT      0.0433      2.3005

REM Highest difference peak  0.644,  deepest hole -0.317,  1-sigma level  0.074
Q1    1   0.7500  0.7500  0.5509  10.50000  0.05    0.64
Q2    1   0.6981  0.7898  0.5924  11.00000  0.05    0.49
Q3    1   0.4382  0.8693  0.7509  11.00000  0.05    0.48
Q4    1   0.6250  0.8390  0.7446  11.00000  0.05    0.46
Q5    1   0.7760  0.7720  0.6258  11.00000  0.05    0.44
Q6    1   0.5797  0.8718  0.6938  11.00000  0.05    0.42
Q7    1   0.7225  0.7682  0.6290  11.00000  0.05    0.41
Q8    1   0.3388  0.9003  0.8641  11.00000  0.05    0.40
Q9    1   0.2009  0.9290  0.9147  11.00000  0.05    0.39
Q10   1   0.7231  0.8401  0.6325  11.00000  0.05    0.38
Q11   1   0.9560  0.8832  0.6521  11.00000  0.05    0.36
Q12   1   0.8201  0.5902  0.4276  11.00000  0.05    0.36
Q13   1   0.5738  0.8234  0.8049  11.00000  0.05    0.36
Q14   1   0.4821  0.8423  0.8025  11.00000  0.05    0.36
Q15   1   0.4861  0.8743  0.8075  11.00000  0.05    0.36
Q16   1   0.2724  0.8637  0.8185  11.00000  0.05    0.35
Q17   1   1.0221  0.8124  0.5594  11.00000  0.05    0.34
Q18   1   0.2995  0.9339  0.9279  11.00000  0.05    0.33
Q19   1   0.9231  0.7920  0.5689  11.00000  0.05    0.32
Q20   1   0.7899  0.6596  0.4797  11.00000  0.05    0.32
;
_shelx_res_checksum   44394

_shelx_hkl_file
;
   0   0  -2 29627.4 1406.51   1
   0   0   2 28057.7 1409.27   1
   0   0  -3-130.769 98.8705   1
   0   0   3-35.0817 113.354   1
   0   0  -4 298586. 13845.9   1
   0   0   4 273908. 13853.5   1
   0   0  -5-90.8993 111.107   1
   0   0   5 120.438 131.565   1
   0   0  -6 2383.07 187.658   1
   0   0   6 1874.47 206.904   1
   0   0   8 124524. 5750.95   1
   0   0  -8 113089. 5730.81   1
   0   0  -9 164.677 137.299   1
   0   0   9-267.095 175.449   1
   0   0  10 143727. 6754.85   1
   0   0 -10 134351. 6738.01   1
   0   0 -11 186.052 148.824   1
   0   0  11 70.5853 169.347   1
   0   0  12 12469.2 711.343   1
   0   0 -12 11978.7 690.183   1
   0   0 -13 36.1156 174.208   1
   0   0  13 142.555 204.699   1
   0   0 -15-102.759 214.014   1
   0   0  15 159.721 231.111   1
   0   0  16 31703.0 1768.03   1
   0   0 -16 36093.8 1768.31   1
   0   0 -17-137.074 214.018   1
   0   0  17-75.2017 231.235   1
   0   0  18 15389.8 900.127   1
   0   0 -18 14936.2 881.023   1
   0   0 -19 24.6676 251.315   1
   0   0  19 405.502 282.351   1
   0   0  20 6932.27 525.241   1
   0   0 -20 6457.27 500.559   1
   0   0 -21-209.746 244.804   1
   0   0  21 142.938 257.819   1
   0   0 -22-134.565 295.630   1
   0   0  22 146.175 299.166   1
   0   0 -23 248.316 290.276   1
   0   0  23 148.930 301.066   1
   0   0 -24 785.544 307.022   1
   0   0  24 995.858 317.862   1
   0   0  25 396.667 324.430   1
   0   0 -25 368.721 310.726   1
   0   0  26 8273.16 637.935   1
   0   0 -26 8770.33 629.050   1
   0   0  27 678.602 314.251   1
   0   0 -27 399.548 300.430   1
   0   1   1-69.1738 53.8687   1
   0  -1  -1 28.7470 40.7017   1
   0   1   2 113456. 5733.94   1
   0  -1  -2 123835. 5732.18   1
   0  -1   3 4.09096 97.7161   1
   0   1   3-121.513 123.248   1
   0   1  -3 59.6974 70.4342   1
   0  -1  -3 148.047 107.607   1
   0   1   4 55447.6 2632.59   1
   0  -1   4 58016.3 2622.04   1
   0  -1  -4 57872.9 2625.94   1
   0  -1   5 15.1024 121.253   1
   0   1   5-28.5559 130.395   1
   0   1  -5 73.7360 94.9391   1
   0  -1  -5 23.8837 115.951   1
   0  -1   6 337.539 138.532   1
   0   1   6 463.457 144.012   1
   0   1  -6 688.826 132.074   1
   0  -1  -6 478.527 111.583   1
   0   1   7-315.998 177.271   1
   0  -1   7-75.0064 150.278   1
   0   1  -7-27.3666 122.463   1
   0  -1  -7 238.001 143.747   1
   0   1   8 944.131 197.972   1
   0  -1  -8 724.036 159.376   1
   0   1   9-15.7558 165.671   1
   0  -1   9 27.6010 152.924   1
   0  -1  -9 13.4581 141.512   1
   0   1  -9-48.1304 139.539   1
   0   1 -10 12430.3 742.860   1
   0  -1 -10 14144.1 761.319   1
   0   1  10 14308.4 778.089   1
   0  -1  10 15010.9 768.260   1
   0  -1  11-168.042 171.963   1
   0   1  11-18.4831 162.830   1
   0   1 -11-14.8065 137.827   1
   0  -1 -11 274.835 150.949   1
   0   1  12 79.2337 203.857   1
   0  -1  12 638.205 196.503   1
   0   1 -12 258.363 165.192   1
   0  -1 -12 400.880 177.732   1
   0   1  13-168.674 213.002   1
   0  -1 -13-130.459 198.774   1
   0   1 -13 209.416 173.057   1
   0  -1 -14 15420.9 907.314   1
   0   1 -14 16448.7 901.573   1
   0  -1  14 16993.5 921.906   1
   0   1  14 15772.3 920.488   1
   0   1  15-187.321 219.950   1
   0  -1  15 133.300 227.346   1
   0   1 -15-100.496 206.199   1
   0  -1 -15 147.108 211.753   1
   0   1 -16 5439.01 409.135   1
   0  -1 -16 4903.87 400.682   1
   0  -1  16 5275.45 426.938   1
   0   1  16 5729.53 436.279   1
   0   1  17-25.4986 245.273   1
   0  -1  17 246.069 244.722   1
   0  -1 -17 46.3106 221.459   1
   0   1 -17 134.835 210.514   1
   0   1  18-26.4544 268.196   1
   0  -1  18 488.055 269.694   1
   0   1 -18 257.717 242.446   1
   0  -1  19-133.433 263.923   1
   0   1 -19 121.621 248.280   1
   0   1  20 1348.86 287.911   1
   0  -1 -20 1155.49 258.153   1
   0  -1  21-142.150 263.824   1
   0   1  21 488.477 285.714   1
   0   1 -21-339.573 251.215   1
   0  -1 -21 210.240 258.488   1
   0  -1  22 174.932 310.563   1
   0   1  22 850.728 329.576   1
   0  -1 -22-107.657 294.036   1
   0   1 -22 403.580 287.320   1
   0  -1  23 208.208 296.626   1
   0   1 -23 82.8250 288.279   1
   0  -1 -24 4500.41 427.410   1
   0   1  24 4037.31 435.278   1
   0   1  25-60.6507 312.683   1
   0   1 -25 142.051 299.454   1
   0  -1  25-307.027 321.287   1
   0  -1 -25 28.2423 314.312   1
   0   1 -26 4154.96 443.930   1
   0  -1  26 4592.11 465.665   1
   0   1 -27 346.896 300.356   1
   0  -1 -27-113.159 287.348   1
   0   1  27 213.513 313.772   1
   0   2   1-30.9747 86.7830   1
   0  -2  -1 59.9446 76.7100   1
   0   2   2 4667.00 262.050   1
   0  -2  -2 4072.90 249.243   1
   0   2   3 92.7933 128.027   1
   0  -2   3 51.8735 62.8335   1
   0  -2  -3 118.097 120.434   1
   0   2  -3 22.5837 59.5278   1
   0   2   4 18218.9 878.672   1
   0   2  -4 16914.4 842.390   1
   0  -2   4 16181.2 846.045   1
   0  -2  -4 17653.4 870.079   1
   0  -2   5-31.4743 104.980   1
   0   2   5 168.982 163.902   1
   0  -2  -5 123.739 125.635   1
   0   2  -5 21.6397 95.2606   1
   0   2  -6 2181.26 175.626   1
   0  -2   6 2409.05 194.858   1
   0   2   7 127.634 136.010   1
   0  -2   7 134.476 128.194   1
   0   2  -7-50.1210 107.252   1
   0  -2  -7 22.3048 107.890   1
   0  -2  -8 27364.1 1395.49   1
   0   2   8 27597.6 1414.13   1
   0  -2   9-205.236 138.406   1
   0   2   9 16.7486 193.080   1
   0   2  -9 11.2732 114.783   1
   0  -2  -9 84.7142 156.122   1
   0  -2  10 1741.43 209.315   1
   0   2  10 2059.82 257.589   1
   0  -2 -10 2179.66 221.186   1
   0   2 -10 1944.38 192.086   1
   0   2  11-57.8662 197.885   1
   0  -2 -11 135.038 189.860   1
   0   2 -11-14.1192 133.427   1
   0   2  12 15294.6 838.853   1
   0  -2  12 14330.6 817.104   1
   0   2 -12 13763.9 798.601   1
   0  -2 -12 15547.1 824.142   1
   0  -2  13 225.895 192.450   1
   0   2 -14 6102.82 417.538   1
   0  -2 -14 5970.87 428.463   1
   0   2  14 6283.31 455.187   1
   0  -2  14 6331.58 439.623   1
   0   2  15 144.016 242.011   1
   0  -2 -15 214.383 223.962   1
   0   2 -16 5486.91 415.705   1
   0   2  16 4499.89 456.491   1
   0  -2  16 5239.64 435.971   1
   0  -2  17 48.2448 241.177   1
   0   2  17 103.814 272.930   1
   0   2 -17-109.719 225.727   1
   0  -2 -17 400.676 282.388   1
   0  -2 -18 7716.55 554.346   1
   0   2 -18 8549.67 555.541   1
   0  -2  18 8084.60 566.196   1
   0   2  19-27.6183 249.957   1
   0  -2  19 263.424 264.107   1
   0  -2 -19-75.9565 218.502   1
   0   2 -19 409.264 234.913   1
   0   2  20 481.266 297.886   1
   0  -2  20-136.690 261.639   1
   0  -2 -20 310.923 268.720   1
   0   2 -20 300.940 252.277   1
   0  -2  21-28.2514 297.694   1
   0   2  21 982.489 319.376   1
   0   2 -21 832.637 290.952   1
   0  -2 -21 581.688 307.924   1
   0   2 -22 7906.99 558.879   1
   0  -2 -22 8022.73 563.388   1
   0  -2  22 7922.69 579.913   1
   0   2  22 6641.94 558.644   1
   0   2  23-178.660 300.036   1
   0  -2  23-89.2523 276.081   1
   0   2 -23 110.305 264.448   1
   0  -2 -23 219.739 264.922   1
   0   2  24 2434.12 405.239   1
   0   2 -24 3676.99 397.263   1
   0  -2  24 2643.78 394.520   1
   0  -2 -24 3508.69 401.811   1
   0   2  25-271.608 313.490   1
   0   2 -25 342.001 296.782   1
   0  -2  25 185.450 305.675   1
   0  -2 -25-168.709 301.293   1
   0   2 -26 3648.53 417.780   1
   0   2  26 2781.20 391.505   1
   0  -2 -26 3887.74 399.383   1
   0  -2 -27 504.768 338.137   1
   0   2  27 90.5505 328.956   1
   0  -2 -28 3173.11 406.673   1
   0   2  28 2761.68 398.558   1
   0  -2 -29 497.500 326.527   1
   0   2  29 119.085 300.365   1
   0   3   0-88.6972 68.2597   1
   0  -3   0-61.7292 63.9451   1
   0   3   1-88.8322 99.5318   1
   0  -3  -1-77.2299 85.0142   1
   0   3   2 372980. 17200.5   1
   0  -3  -2 343830. 17194.6   1
   0   3   3 66.0656 147.312   1
   0  -3  -3 233.558 130.970   1
   0   3   4 577938. 27243.8   1
   0   3  -4 562399. 27204.4   1
   0  -3   4 584675. 27206.4   1
   0  -3  -4 521641. 27232.7   1
   0  -3   5-30.7563 78.9271   1
   0   3  -5 18.1867 70.5534   1
   0   3  -6 3471.14 204.790   1
   0  -3   6 3038.03 209.296   1
   0   3   6 2752.01 261.776   1
   0  -3  -6 3244.80 238.995   1
   0  -3   7 17.0163 107.800   1
   0   3   7 30.3834 171.231   1
   0   3  -7 37.5863 100.464   1
   0  -3  -7-47.8168 130.444   1
   0  -3  -8 98834.9 5193.72   1
   0   3  -8 108971. 5171.93   1
   0   3   8 109562. 5217.57   1
   0  -3   8 108092. 5177.93   1
   0   3   9 158.819 183.765   1
   0  -3  -9-59.5387 153.479   1
   0   3 -10 10142.8 548.745   1
   0  -3 -10 9603.04 571.164   1
   0   3  10 9723.42 601.349   1
   0  -3  10 9527.49 554.635   1
   0   3  11-241.615 216.016   1
   0  -3  11-194.654 143.162   1
   0  -3 -11-261.885 190.390   1
   0   3 -12 24301.0 1317.19   1
   0  -3  12 27467.8 1338.45   1
   0  -3  13 162.370 176.601   1
   0   3  13-426.888 224.704   1
   0  -3 -13-238.581 203.049   1
   0   3 -13-147.050 162.168   1
   0   3 -14 14514.0 838.526   1
   0  -3 -14 16002.9 870.940   1
   0  -3  14 16231.5 861.648   1
   0   3  14 14346.1 875.589   1
   0  -3  15 62.7836 213.068   1
   0   3  15 147.380 204.190   1
   0  -3 -15 21.9521 185.960   1
   0   3 -15-152.019 195.439   1
   0  -3 -16 5413.98 429.599   1
   0   3  16 5508.84 451.969   1
   0  -3  17 400.840 243.724   1
   0   3  17 131.770 283.044   1
   0   3 -17-256.827 226.663   1
   0  -3 -17-262.108 257.092   1
   0   3 -18 16367.1 964.347   1
   0  -3  18 18041.1 987.544   1
   0  -3  19 129.855 243.224   1
   0   3  19 83.7099 279.680   1
   0  -3 -19-51.1912 260.590   1
   0   3 -19-95.4747 222.857   1
   0  -3  20 703.035 281.348   1
   0  -3 -20 757.679 246.848   1
   0   3 -20 897.134 272.124   1
   0   3  21 609.972 303.146   1
   0  -3  22 3214.39 409.572   1
   0   3 -22 3477.77 390.254   1
   0   3  23-119.087 311.611   1
   0   3 -23 383.918 278.555   1
   0  -3  23 386.992 288.826   1
   0  -3 -23-109.936 289.069   1
   0   3  24 1588.66 328.460   1
   0   3 -24 1768.37 338.745   1
   0  -3  24 1554.91 348.213   1
   0  -3 -24 2028.15 323.675   1
   0   3  26 750.142 346.963   1
   0  -3 -26-27.9800 330.589   1
   0   3  27-89.6830 273.964   1
   0  -3 -27 111.116 285.706   1
   0  -3 -28 275.268 323.499   1
   0   3  28 503.452 327.961   1
   0  -3 -30 830.908 314.601   1
   0   4   0 942529. 46835.3   1
   0  -4   0 999999. 46830.3   1
   0   4   1-36.9095 103.080   1
   0  -4  -1-51.3195 91.0627   1
   0   4   2 349080. 16221.9   1
   0  -4  -2 326875. 16212.1   1
   0   4   3-28.4116 126.199   1
   0  -4  -3 79.1815 110.755   1
   0   4   4 420.847 162.960   1
   0  -4  -4 148.308 131.097   1
   0   4   5-115.539 126.977   1
   0  -4   5 23.3088 72.1838   1
   0   4  -5 24.7732 64.0205   1
   0   4  -6 253143. 12332.4   1
   0  -4   6 245283. 12335.8   1
   0  -4  -6 256278. 12366.9   1
   0   4   7 79.6910 191.294   1
   0   4  -7 6.62796 83.6998   1
   0  -4  -7-13.0334 145.670   1
   0  -4  -8 31643.2 1628.53   1
   0   4  -8 33337.1 1593.22   1
   0  -4   8 30176.6 1595.51   1
   0   4   8 34150.8 1654.69   1
   0  -4   9 85.8828 124.263   1
   0   4   9-202.862 204.366   1
   0  -4  -9 142.022 175.626   1
   0   4  10 708.285 220.863   1
   0  -4 -10 869.680 208.934   1
   0   4  11 41.7229 220.934   1
   0  -4  11 70.1431 143.921   1
   0  -4 -11 36.5582 192.204   1
   0   4 -11-88.7703 116.586   1
   0  -4 -12 8657.54 566.768   1
   0   4 -12 9740.23 531.041   1
   0   4  12 8412.46 577.724   1
   0  -4  12 9139.61 539.071   1
   0   4  13-138.790 223.739   1
   0  -4  13-103.112 178.958   1
   0   4 -13 46.6482 157.089   1
   0  -4 -13 307.244 208.539   1
   0   4  14 24.1686 229.763   1
   0  -4  14 37.4061 185.490   1
   0  -4 -14 21.5029 199.558   1
   0   4 -14 118.499 176.733   1
   0   4  15 125.542 206.318   1
   0  -4  15 20.1792 200.669   1
   0   4 -15 18.3495 181.495   1
   0  -4 -15 89.8466 196.538   1
   0   4  16 441.703 250.904   1
   0  -4  16 216.159 207.657   1
   0   4 -16 453.646 202.216   1
   0  -4 -16-46.7702 216.691   1
   0   4  17 53.5537 283.585   1
   0  -4  17 22.9938 235.900   1
   0   4 -17-231.806 210.668   1
   0  -4 -17 96.8994 257.771   1
   0   4 -18 7814.58 542.263   1
   0  -4 -18 9063.60 581.456   1
   0  -4  18 7674.61 558.866   1
   0   4  18 7974.36 594.689   1
   0  -4  19-356.983 264.224   1
   0   4  19 309.982 303.353   1
   0   4 -19-70.5812 222.991   1
   0  -4 -19 310.513 291.047   1
   0   4  20 1752.86 344.144   1
   0  -4  20 1921.07 318.460   1
   0   4 -20 1969.85 302.009   1
   0  -4 -20 2106.78 335.652   1
   0   4  21-437.668 261.466   1
   0   4 -21 76.7112 244.562   1
   0  -4  21-139.025 263.596   1
   0  -4 -21 26.7369 234.797   1
   0   4 -22 8611.36 593.847   1
   0  -4 -22 7977.92 586.441   1
   0  -4  22 8596.19 604.888   1
   0   4  22 7343.05 597.530   1
   0   4  23 89.1953 325.914   1
   0   4 -23 191.944 264.516   1
   0  -4  23-208.799 265.508   1
   0  -4 -23 356.035 315.755   1
   0   4 -24 1466.40 319.537   1
   0   4  24 1165.41 347.028   1
   0  -4 -24 914.899 331.400   1
   0   4  25 59.7746 267.565   1
   0  -4 -25 722.969 287.349   1
   0   4  26 178.424 316.505   1
   0  -4 -26 749.818 329.773   1
   0   4  27 710.136 332.973   1
   0  -4 -27 302.637 340.071   1
   0  -4 -28 3836.43 420.324   1
   0   4  28 2602.94 386.033   1
   0  -4 -29 267.745 321.683   1
   0   4  29 345.762 329.810   1
   0  -5   0 56.1954 75.4279   1
   0   5   0-27.7610 82.2696   1
   0  -5   1-3.22329 60.7926   1
   0  -5  -1-120.118 86.1468   1
   0   5  -1-3.68380 71.8239   1
   0   5   1 60.0736 105.883   1
   0   5   2 21306.8 988.178   1
   0  -5  -2 17696.7 967.547   1
   0  -5  -3 102.898 110.736   1
   0   5   3 131.163 153.175   1
   0  -5  -5 11.1365 133.168   1
   0   5   5-28.3312 159.330   1
   0   5   6 27309.4 1345.66   1
   0   5  -6 25822.3 1268.56   1
   0  -5   6 26700.3 1272.21   1
   0  -5  -6 23180.9 1314.09   1
   0   5   7-16.7013 189.442   1
   0  -5   7-72.4866 83.6016   1
   0  -5  -7-14.0747 153.260   1
   0   5   8 2279.42 256.715   1
   0  -5  -8 2350.24 239.380   1
   0   5  -8 1856.30 160.804   1
   0  -5   8 2143.63 169.934   1
   0  -5   9 47.7021 108.027   1
   0   5   9-19.3236 192.682   1
   0  -5  -9 16.5442 159.596   1
   0   5  -9 130.119 103.776   1
   0  -5 -10 7697.97 504.736   1
   0   5 -10 8679.08 462.650   1
   0   5  10 8343.41 529.726   1
   0  -5  10 7765.77 468.188   1
   0  -5  11 245.641 141.010   1
   0   5 -11 117.355 126.609   1
   0   5 -12 2371.55 212.377   1
   0   5  12 2229.07 263.510   1
   0  -5  12 2129.02 215.822   1
   0  -5 -12 1905.80 239.337   1
   0   5  13 285.530 210.439   1
   0  -5  13-48.6483 174.292   1
   0  -5 -13 252.984 177.389   1
   0   5 -13 133.177 151.958   1
   0   5  14 3294.00 355.462   1
   0  -5 -14 3439.44 334.043   1
   0   5 -14 4372.54 311.834   1
   0  -5  14 3755.00 314.541   1
   0   5  15 51.3042 245.319   1
   0  -5  15 38.6911 201.005   1
   0   5 -15 177.189 180.913   1
   0  -5 -15 68.8571 207.711   1
   0  -5 -16 5930.73 472.776   1
   0   5 -16 6776.19 443.265   1
   0  -5  16 6911.01 462.839   1
   0   5  17-271.760 308.964   1
   0  -5 -17 565.813 287.643   1
   0   5  18 3812.75 407.779   1
   0  -5  18 3248.55 327.667   1
   0  -5 -18 2382.42 366.776   1
   0   5 -18 3064.31 317.441   1
   0   5  19 654.279 332.569   1
   0   5 -19-298.428 225.909   1
   0  -5  19-125.215 225.962   1
   0  -5 -19 888.277 298.234   1
   0   5 -20 18685.7 1044.48   1
   0  -5 -20 17691.9 1060.41   1
   0  -5  20 20671.1 1071.31   1
   0   5  20 17124.1 1071.92   1
   0   5 -21 25.3082 250.970   1
   0  -5  21-27.5983 278.083   1
   0  -5 -22 7209.02 540.827   1
   0   5  22 6881.65 551.813   1
   0   5 -23 327.722 289.286   1
   0  -5 -23-82.1121 318.715   1
   0   5  25 356.557 316.100   1
   0  -5 -25 497.901 301.871   1
   0   5  26 3451.24 407.865   1
   0  -5 -26 3886.11 399.625   1
   0   5  27 321.513 326.344   1
   0  -5 -28 26.8732 337.657   1
   0  -5 -29 369.442 285.271   1
   0  -6   0 23406.1 1220.23   1
   0   6   0 26368.3 1231.27   1
   0   6   1 83.4059 117.646   1
   0   6  -1 51.8033 70.4430   1
   0  -6  -1 92.1104 96.0073   1
   0  -6   1 66.8980 70.8484   1
   0  -6  -2 57282.2 2977.06   1
   0   6   2 65205.3 2987.48   1
   0  -6  -4 138345. 6797.80   1
   0   6   4 142536. 6813.43   1
   0   6   5 14.7947 159.627   1
   0  -6  -5 12.4460 137.916   1
   0  -6  -6 120455. 6165.82   1
   0   6   6 135229. 6191.13   1
   0   6   7-228.507 200.184   1
   0  -6  -7-135.241 157.628   1
   0   6  -7-11.8275 62.9806   1
   0  -6   7 21.7799 61.7513   1
   0   6   8 4143.32 338.388   1
   0   6  -8 4052.34 238.089   1
   0  -6   8 4074.21 240.300   1
   0  -6  -8 3966.72 313.171   1
   0  -6  -9-87.1901 133.953   1
   0   6   9-100.582 158.647   1
   0   6  -9 44.1622 93.1102   1
   0  -6   9-32.6045 96.7501   1
   0  -6 -10 9298.75 577.077   1
   0   6 -10 9617.42 517.668   1
   0  -6  10 9578.25 525.756   1
   0   6  10 9206.89 594.968   1
   0  -6 -11 39.4660 202.443   1
   0   6  11-22.3835 219.556   1
   0  -6 -12 6437.71 443.059   1
   0   6 -12 5163.16 360.595   1
   0   6  12 6448.38 470.901   1
   0  -6  12 6034.36 378.342   1
   0  -6 -13 434.927 237.923   1
   0   6  13 24.4384 260.740   1
   0   6 -13 68.6761 137.115   1
   0  -6  13 150.735 163.521   1
   0   6 -14 11049.0 616.428   1
   0  -6 -14 10062.8 668.450   1
   0  -6  14 11131.5 624.515   1
   0   6  14 9680.15 685.162   1
   0  -6 -15 282.514 260.906   1
   0   6  15-26.1534 272.370   1
   0   6 -15 201.078 178.755   1
   0  -6  15-128.539 189.842   1
   0   6 -16 5498.22 391.355   1
   0  -6  16 5550.90 416.858   1
   0  -6 -17 351.467 277.686   1
   0   6  17 55.1566 299.678   1
   0   6 -17 98.1047 194.717   1
   0  -6  17 150.495 209.262   1
   0  -6 -18 515.975 286.920   1
   0   6  18 112.774 298.283   1
   0  -6 -19-52.7375 269.178   1
   0   6 -19 44.8234 224.672   1
   0  -6  19 417.357 266.722   1
   0   6  19-57.3881 295.884   1
   0   6  20 4246.85 442.383   1
   0  -6  20 5299.53 450.576   1
   0  -6 -20 4832.47 447.079   1
   0   6  21 558.498 274.715   1
   0  -6  21 218.522 276.212   1
   0   6 -21 149.315 247.741   1
   0  -6 -21 107.881 230.469   1
   0   6 -22 2272.17 328.513   1
   0   6  22 1803.63 367.610   1
   0  -6 -22 2035.44 343.105   1
   0   6  23 830.352 340.052   1
   0  -6 -23 820.486 340.707   1
   0   6  24 1245.97 360.598   1
   0  -6 -24 385.792 323.600   1
   0   6  25 177.140 307.512   1
   0  -6 -25 110.005 301.502   1
   0   6  27-173.473 317.666   1
   0  -6 -27 432.577 322.161   1
   0   6  28 1538.60 370.352   1
   0  -6 -28 1671.98 372.672   1
   0   7   0-22.7737 96.5015   1
   0  -7   0-6.66372 84.9896   1
   0   7   1 177.528 107.954   1
   0   7  -1-22.9089 81.1138   1
   0  -7   1 71.8724 75.6439   1
   0  -7  -1 24.4617 92.7041   1
   0   7   2 29063.3 1419.08   1
   0  -7  -2 27932.0 1406.76   1
   0  -7   2 27880.5 1368.26   1
   0   7   3 38.1291 131.720   1
   0  -7  -3 54.5400 121.675   1
   0   7   4 6574.18 410.430   1
   0  -7  -4 6201.50 388.338   1
   0   7   5 31.4924 160.319   1
   0  -7  -5 26.8816 138.938   1
   0   7   6 8758.01 527.661   1
   0  -7  -6 8290.71 506.240   1
   0  -7  -7-15.9789 148.288   1
   0   7   7 110.750 180.058   1
   0   7   8 41615.4 1988.08   1
   0   7  -8 38431.8 1882.40   1
   0  -7  -8 39172.8 1966.58   1
   0  -7   8 38519.9 1884.41   1
   0  -7  -9-146.601 153.519   1
   0   7   9-167.362 168.487   1
   0   7  -9-67.5818 76.3042   1
   0  -7   9 31.1180 77.5741   1
   0  -7 -10 155.526 193.322   1
   0   7  10 308.865 225.201   1
   0   7 -10-52.2927 94.3703   1
   0  -7  10 98.5156 108.431   1
   0  -7 -11 532.530 226.005   1
   0   7  11-46.2955 242.837   1
   0   7 -11 45.9415 112.353   1
   0  -7  11 10.1275 111.305   1
   0  -7 -12 5501.04 434.017   1
   0   7  12 6304.00 469.825   1
   0  -7 -13 200.903 224.374   1
   0   7  13 501.419 255.937   1
   0   7 -13-37.3938 132.074   1
   0  -7  13 41.3790 142.988   1
   0  -7 -14-185.482 238.483   1
   0   7  14-103.633 255.549   1
   0   7 -14-28.0808 150.831   1
   0  -7  14-31.0339 165.916   1
   0  -7 -15 336.265 222.937   1
   0   7  15-106.665 243.651   1
   0   7 -15 93.7474 158.325   1
   0  -7  15 68.9886 168.770   1
   0  -7 -16 569.181 226.249   1
   0   7  16 546.657 246.511   1
   0   7 -16 188.919 172.864   1
   0  -7  16 473.551 200.190   1
   0  -7 -17 127.286 210.804   1
   0   7  17-195.640 247.054   1
   0   7 -17-18.7507 183.922   1
   0  -7  17 41.3401 195.911   1
   0  -7 -18 626.008 246.703   1
   0   7  18 512.778 264.843   1
   0   7 -18 1132.93 229.518   1
   0  -7  18 980.423 244.700   1
   0  -7 -19-26.5868 258.616   1
   0   7  19 173.483 285.952   1
   0   7 -19 108.630 230.637   1
   0  -7  19-143.261 242.471   1
   0  -7 -20 1181.41 322.384   1
   0   7  20 1491.63 337.461   1
   0   7 -20 1505.67 268.659   1
   0  -7  20 1269.45 280.444   1
   0  -7 -21-162.348 296.971   1
   0   7  21-501.063 320.553   1
   0  -7 -22 298.727 318.259   1
   0   7  22 709.703 356.978   1
   0  -7 -24 1262.38 345.898   1
   0   7  24 1062.94 353.591   1
   0  -7 -25 27.3283 266.656   1
   0   7  25-322.524 277.980   1
   0  -7 -26 596.275 303.269   1
   0   7  26 724.321 333.470   1
   0   7  27 457.173 349.255   1
   0  -7 -27 775.328 349.431   1
   0  -7 -28 340.336 338.083   1
   0   7  28 730.574 344.336   1
   0  -8   0 28495.6 1453.67   1
   0   8   0 30104.3 1458.29   1
   0  -8   1 36.1546 83.9063   1
   0  -8  -1 173.733 98.9562   1
   0   8   1-72.7783 116.759   1
   0   8  -1 147.889 88.4385   1
   0  -8   2 46405.6 2277.36   1
   0   8  -2 47489.4 2280.64   1
   0   8   3-177.679 141.532   1
   0   8   4 456.059 160.125   1
   0  -8  -4 437.375 136.621   1
   0   8   5 199.900 158.451   1
   0  -8  -5 58.1567 128.202   1
   0  -8  -6 32124.8 1650.53   1
   0   8   6 32762.9 1668.79   1
   0   8   7 290.390 196.854   1
   0  -8  -7 152.392 169.121   1
   0  -8  -8 19312.9 1073.62   1
   0   8   8 21064.1 1097.79   1
   0  -8 -10 202.324 194.040   1
   0   8 -10 35.1371 74.7861   1
   0  -8  10 64.8888 78.5041   1
   0   8  10 22.8654 230.411   1
   0   8  11 310.650 247.618   1
   0  -8 -11 382.149 232.183   1
   0   8 -11-84.4391 91.0588   1
   0  -8  11 39.3579 104.102   1
   0  -8 -12 2187.99 302.290   1
   0   8 -12 3079.35 210.835   1
   0   8  12 2359.13 332.688   1
   0  -8  12 2555.46 213.904   1
   0  -8 -13 22.9710 198.194   1
   0   8  13-179.759 212.679   1
   0  -8 -14 2810.83 337.807   1
   0  -8  14 3220.78 260.077   1
   0   8 -14 3094.15 250.249   1
   0   8  14 2592.84 347.860   1
   0   8 -15-14.2787 154.059   1
   0  -8  15 31.2800 168.361   1
   0   8  16 7724.26 576.693   1
   0   8 -16 8133.10 488.919   1
   0  -8  16 6954.26 494.327   1
   0  -8 -16 8297.59 564.229   1
   0   8  17 425.092 301.616   1
   0  -8 -17-25.9370 272.802   1
   0   8 -17 17.5942 176.933   1
   0  -8  17 230.987 206.357   1
   0   8  18 12149.8 845.394   1
   0   8 -18 14464.4 785.288   1
   0  -8  18 13526.1 795.576   1
   0  -8 -18 13945.9 838.533   1
   0   8 -19 208.047 204.313   1
   0   8  20 470.504 325.867   1
   0  -8 -20 431.757 314.913   1
   0   8  21 236.251 333.582   1
   0  -8 -21-27.1102 291.197   1
   0   8  22 2100.49 364.771   1
   0  -8 -22 1636.68 342.161   1
   0   8  23 324.900 281.650   1
   0  -8 -23-82.0101 271.139   1
   0  -8 -24 8601.09 587.930   1
   0   8  24 7636.40 586.405   1
   0  -8 -25 596.842 315.315   1
   0   8  25 261.804 320.232   1
   0  -8 -26 322.070 324.156   1
   0   8  26 200.775 328.232   1
   0  -8 -27-52.6850 319.658   1
   0  -9   0 34.7794 100.438   1
   0   9   0 9.64140 103.793   1
   0  -9   1-62.5660 90.7639   1
   0   9  -1-115.155 96.7131   1
   0   9   2 21377.7 1099.13   1
   0  -9   2 21805.4 1047.99   1
   0  -9  -2 21985.1 1089.28   1
   0   9  -2 20157.9 1049.11   1
   0   9   3-73.5876 155.218   1
   0  -9  -3-142.799 138.884   1
   0  -9  -4 16916.6 882.666   1
   0   9   4 16145.5 890.221   1
   0   9   5 88.2680 172.758   1
   0  -9  -5 124.384 161.988   1
   0   9   6 9294.70 569.397   1
   0   9   7-20.2850 193.452   1
   0  -9  -7-161.132 168.747   1
   0   9   9-226.109 241.725   1
   0  -9  -9 260.851 221.388   1
   0   9  10 2294.83 290.217   1
   0  -9 -10 2102.42 261.021   1
   0   9  11 270.656 268.504   1
   0  -9 -11-87.9091 239.832   1
   0  -9 -12 2872.58 313.596   1
   0   9 -12 2479.64 171.015   1
   0   9  12 2804.75 336.744   1
   0  -9  12 2499.50 177.154   1
   0   9  13 262.866 235.507   1
   0  -9 -13-260.221 218.850   1
   0  -9  13 87.4292 116.502   1
   0   9 -13 8.12832 100.928   1
   0   9 -14 5462.27 346.677   1
   0  -9  14 5787.58 355.678   1
   0   9  15 248.870 307.086   1
   0  -9 -15-276.824 284.845   1
   0   9  16 479.130 310.880   1
   0   9 -16 526.867 166.963   1
   0  -9  16 567.193 180.002   1
   0  -9 -16 872.998 288.361   1
   0   9  17 114.698 318.446   1
   0   9 -17-125.286 168.228   1
   0  -9  17-207.558 188.343   1
   0  -9 -17 183.817 294.134   1
   0   9 -18 1342.97 216.329   1
   0   9  18 842.197 331.852   1
   0  -9 -18 1014.95 305.334   1
   0   9  19 615.886 305.484   1
   0  -9 -19-215.433 293.933   1
   0   9  20 1681.94 353.636   1
   0  -9 -20 1463.07 326.070   1
   0   9  21 384.275 322.959   1
   0  -9 -21 298.676 298.702   1
   0   9  22 650.022 347.240   1
   0  -9 -22 218.074 297.438   1
   0   9  23-88.2525 330.310   1
   0  -9 -23 435.902 320.411   1
   0   9  24 1430.02 380.115   1
   0  -9 -24 1520.25 356.200   1
   0   9  25 259.376 337.035   1
   0  -9 -25 215.655 327.890   1
   0   9  27 278.858 292.998   1
   0  -9 -27 416.011 287.361   1
   0 -10   0 39473.5 2000.34   1
   0  10   0 41345.0 2006.52   1
   0  10  -1 60.1244 100.649   1
   0 -10   1 85.8088 91.7759   1
   0  10   2 750.429 173.767   1
   0 -10   2 668.273 89.8722   1
   0  10  -2 529.251 99.1630   1
   0 -10  -2 597.648 161.736   1
   0  10   3 94.4568 153.610   1
   0 -10  -3 70.1316 129.006   1
   0  10   4 776.029 195.507   1
   0 -10  -4 691.945 183.117   1
   0  10   5-93.2686 193.385   1
   0 -10  -5-149.097 175.131   1
   0  10   6 1618.05 262.126   1
   0 -10  -6 1686.65 222.663   1
   0 -10  -7 528.649 204.822   1
   0  10   8 67.1065 215.189   1
   0 -10  -8 139.505 189.520   1
   0  10   9 164.061 222.934   1
   0 -10 -10 19236.8 1087.58   1
   0  10  10 20398.2 1112.82   1
   0 -10 -11-136.579 205.288   1
   0  10  11 126.656 244.319   1
   0 -10 -12 752.735 279.057   1
   0  10  12 627.588 285.367   1
   0 -10 -13 364.541 238.587   1
   0  10  13 26.8766 252.663   1
   0 -10 -14 601.413 259.929   1
   0  10 -14 289.228 90.1181   1
   0 -10  14 143.649 88.1577   1
   0  10  14 303.044 289.918   1
   0 -10 -15 231.564 275.176   1
   0  10 -15 217.035 112.018   1
   0 -10  15 167.838 117.982   1
   0  10  15-168.889 303.809   1
   0  10 -16 2565.86 220.248   1
   0  10  16 3375.37 399.119   1
   0 -10 -16 3430.22 378.275   1
   0  10  17 29.0106 295.408   1
   0 -10 -17 186.596 283.027   1
   0  10  18 381.011 281.248   1
   0 -10 -18 80.7008 249.842   1
   0  10  19 501.653 278.057   1
   0 -10 -19-216.675 231.165   1
   0  10  20 355.084 284.185   1
   0 -10 -20 298.865 257.222   1
   0  10  22-265.517 288.602   1
   0 -10 -22 81.9018 266.328   1
   0  10  23 644.604 306.715   1
   0 -10 -23-190.712 256.055   1
   0  10  24 405.779 277.070   1
   0 -10 -24 432.439 262.196   1
   0  10  25 85.6063 287.570   1
   0 -10 -25-267.075 269.858   1
   0  10  26 1514.35 352.608   1
   0 -10 -26 708.862 313.548   1
   0  11   1 53.9758 141.900   1
   0 -11  -1 48.5870 129.866   1
   0 -11   1-59.7189 100.503   1
   0  11  -1 132.387 109.892   1
   0  11   2 4325.23 303.365   1
   0 -11   2 3862.29 230.088   1
   0 -11  -2 4042.56 290.175   1
   0  11  -2 3618.83 235.888   1
   0  11   3 50.4215 177.996   1
   0 -11  -3-45.5516 160.423   1
   0  11   4 804.087 198.031   1
   0 -11  -4 658.384 190.317   1
   0  11   5 19.6472 199.596   1
   0 -11  -5-211.467 178.117   1
   0  11   6 648.917 224.721   1
   0 -11  -6 733.240 197.199   1
   0 -11  -8 5793.10 440.350   1
   0  11   8 5883.31 456.004   1
   0  11   9 412.530 264.862   1
   0 -11  -9 371.564 230.581   1
   0 -11 -10 3816.97 356.639   1
   0  11  11-26.0386 268.578   1
   0 -11 -11 305.636 249.096   1
   0  11  12 938.492 289.826   1
   0 -11 -12 681.999 243.222   1
   0  11  13-302.305 298.222   1
   0 -11 -14 16612.4 953.311   1
   0  11  14 16294.2 965.172   1
   0  11  15 28.6038 306.556   1
   0 -11 -15 210.062 277.489   1
   0 -11 -16 6952.09 537.100   1
   0  11  16 6579.88 551.175   1
   0  11  18 679.311 267.648   1
   0 -11 -18 731.629 256.797   1
   0  11  19-177.820 304.967   1
   0 -11 -19 543.986 280.614   1
   0  11  20 2195.04 388.042   1
   0 -11 -20 2625.06 381.437   1
   0  11  21 562.137 354.037   1
   0 -11 -21 54.7535 299.695   1
   0  11  22 2264.68 402.387   1
   0 -11 -22 2214.24 373.976   1
   0  11  24 258.404 336.360   1
   0 -11 -24 134.307 319.540   1
   0  11  25 169.547 338.088   1
   0 -11 -25 290.796 318.074   1
   0  11  26 4128.87 441.034   1
   0 -11 -26 3850.62 417.485   1
   0  12   1 115.991 158.931   1
   0 -12  -1 158.139 140.573   1
   0 -12   1-37.0103 107.959   1
   0  12  -1 30.9248 118.617   1
   0  12   2 8920.50 505.287   1
   0 -12   2 8205.94 430.198   1
   0 -12  -2 7209.61 475.377   1
   0  12  -2 7783.17 434.315   1
   0  12   3-107.177 177.151   1
   0 -12  -3 177.678 165.306   1
   0  12   4 928.188 217.483   1
   0 -12  -4 1088.50 205.406   1
   0  12   5-20.6899 197.832   1
   0 -12  -5 18.7449 183.864   1
   0  12   7-69.2517 246.888   1
   0 -12  -7 333.948 225.829   1
   0  12   8 193.157 248.502   1
   0 -12  -8 611.914 234.477   1
   0  12   9-100.452 254.363   1
   0 -12  -9 45.5090 220.715   1
   0 -12 -10 4952.94 405.146   1
   0  12  10 3330.32 402.864   1
   0  12  11-80.4055 248.749   1
   0 -12 -11 244.377 239.742   1
   0  12  13-56.2197 291.411   1
   0 -12 -13-283.323 263.047   1
   0 -12 -14 1417.55 296.291   1
   0  12  15 174.309 285.761   1
   0 -12 -15-26.6040 256.609   1
   0  12  16 881.546 352.086   1
   0 -12 -16 1722.22 329.366   1
   0  12  17-177.579 312.070   1
   0  12  18 594.163 286.797   1
   0 -12 -18 763.155 260.432   1
   0  12  19 238.021 310.598   1
   0 -12 -19-301.579 278.427   1
   0  12  20 1069.24 367.059   1
   0 -12 -20 1016.44 321.853   1
   0  12  21 59.1143 347.476   1
   0 -12 -21-27.4503 318.963   1
   0  12  22 1200.07 370.968   1
   0 -12 -22 1333.86 350.825   1
   0  12  23 289.108 341.472   1
   0 -12 -23 296.608 322.742   1
   0  12  25-27.8970 342.224   1
   0 -12 -25 287.343 319.325   1
   0  13   0 13.4250 145.852   1
   0 -13   0-97.1750 144.453   1
   0 -13  -1 56.3979 154.539   1
   0 -13   1 89.4693 118.876   1
   0  13   1 92.6491 166.987   1
   0  13  -1-132.337 129.400   1
   0  13   2 21303.7 1097.35   1
   0 -13   2 20772.2 1029.77   1
   0 -13  -2 21469.2 1089.53   1
   0  13  -2 19487.6 1032.91   1
   0 -13  -3 85.6786 168.145   1
   0  13   3 113.457 204.541   1
   0 -13  -4 6157.48 424.178   1
   0  13   4 5627.05 425.648   1
   0 -13  -5 118.218 184.534   1
   0  13   5-239.248 205.546   1
   0 -13  -6 1125.71 251.350   1
   0  13   6 1378.24 266.257   1
   0 -13  -7-197.087 220.078   1
   0  13   7 192.714 241.456   1
   0 -13  -8 5948.95 443.975   1
   0  13   8 4965.13 441.029   1
   0 -13  -9 166.165 242.303   1
   0  13   9-103.954 254.217   1
   0 -13 -10-49.0092 236.343   1
   0  13  10 80.4181 275.698   1
   0 -13 -12 8259.36 567.881   1
   0  13  12 7997.80 588.883   1
   0 -13 -13-104.943 256.013   1
   0  13  13-200.792 277.536   1
   0 -13 -14 1598.73 325.306   1
   0  13  14 2010.08 363.702   1
   0 -13 -15-242.678 264.735   1
   0  13  15-235.648 285.140   1
   0 -13 -16 435.117 275.593   1
   0  13  16 474.952 314.381   1
   0 -13 -17-54.6706 305.520   1
   0  13  17 149.093 327.552   1
   0 -13 -18 110.060 267.972   1
   0  13  18 478.128 304.530   1
   0 -13 -20 1020.70 323.908   1
   0  13  20 1277.23 372.800   1
   0 -13 -21 54.8685 304.453   1
   0  13  21 706.974 360.397   1
   0  13  22 407.461 350.506   1
   0 -13 -23 187.541 295.878   1
   0  13  23 372.314 352.126   1
   0  13  24 506.438 354.641   1
   0 -13 -24 315.934 313.663   1
   0  14   0 1058.57 184.886   1
   0 -14   0 785.318 158.265   1
   0  14  -1-150.256 135.138   1
   0  14   1 16.3901 173.203   1
   0 -14   1-73.2438 120.671   1
   0 -14  -1-44.7281 159.796   1
   0 -14  -2 699.430 180.685   1
   0 -14   2 383.977 104.736   1
   0  14   2 730.319 214.936   1
   0  14  -2 589.067 119.305   1
   0  14   3 179.523 209.258   1
   0 -14  -3-36.4630 203.787   1
   0  14   4 342.883 207.365   1
   0 -14  -4 352.647 199.139   1
   0  14   6 886.252 260.005   1
   0 -14  -6 543.034 229.745   1
   0  14   7 375.460 246.440   1
   0 -14  -7 113.654 211.866   1
   0  14   8 26.0018 252.214   1
   0 -14  -8 23.6464 226.761   1
   0  14   9-134.255 256.748   1
   0 -14  -9 171.160 238.514   1
   0  14  10 1628.43 318.245   1
   0  14  11 84.7407 272.464   1
   0 -14 -11 77.3121 259.697   1
   0  14  12 4980.43 495.524   1
   0 -14 -12 7074.29 510.222   1
   0 -14 -13-26.7096 260.537   1
   0  14  13 29.2269 306.580   1
   0 -14 -14 27.0431 262.315   1
   0  14  14 29.5777 282.819   1
   0 -14 -15 54.8299 282.774   1
   0  14  15 298.413 330.763   1
   0 -14 -16 827.330 295.267   1
   0  14  16 1559.32 335.490   1
   0 -14 -17 388.541 302.643   1
   0  14  17 751.452 339.120   1
   0 -14 -19-27.7340 258.164   1
   0  14  19-59.7744 285.782   1
   0 -14 -20 883.233 311.147   1
   0  14  20 800.777 342.938   1
   0 -14 -21-82.1139 314.574   1
   0  14  21 732.315 360.811   1
   0 -14 -22 1646.23 359.002   1
   0  14  22 2511.03 414.379   1
   0 -14 -23 265.396 319.638   1
   0  14  23 510.717 369.917   1
   0 -14 -24 777.703 318.681   1
   0  14  24 389.335 341.687   1
   0 -15   0 67.8544 141.673   1
   0  15   0-14.9725 167.704   1
   0 -15  -1 187.984 165.539   1
   0 -15   1 75.0559 123.643   1
   0  15   1 34.7337 178.195   1
   0  15  -1-23.8791 143.862   1
   0  15  -2 1744.23 152.758   1
   0  15   2 1796.16 250.137   1
   0 -15   2 1668.00 144.794   1
   0 -15  -2 1983.05 239.391   1
   0 -15  -3-57.3943 194.281   1
   0  15   3 20.9727 211.877   1
   0  15   5-214.267 244.300   1
   0 -15  -5-21.8196 221.068   1
   0  15   6-49.9769 245.854   1
   0 -15  -6-183.086 223.317   1
   0  15   7 130.049 260.014   1
   0 -15  -7-47.5463 228.636   1
   0 -15  -8 13550.4 791.452   1
   0  15   8 12274.5 796.760   1
   0  15   9-27.6974 266.375   1
   0 -15  -9-25.2919 235.427   1
   0  15  10 2724.13 368.999   1
   0 -15 -10 3373.28 350.950   1
   0  15  11 376.269 291.928   1
   0 -15 -11 185.448 253.648   1
   0  15  12 1205.75 335.157   1
   0 -15 -12 1212.29 300.934   1
   0  15  13 119.053 307.684   1
   0 -15 -13 81.9094 275.149   1
   0  15  15-302.041 309.894   1
   0 -15 -15 111.333 282.675   1
   0  15  16 2543.47 399.511   1
   0 -15 -16 2298.27 366.167   1
   0  15  17 151.217 319.150   1
   0 -15 -17 476.405 302.069   1
   0  15  18 270.963 336.814   1
   0 -15 -18 335.847 307.106   1
   0  15  19 239.018 349.980   1
   0 -15 -19 111.175 315.337   1
   0  15  20 3632.03 417.450   1
   0 -15 -20 2895.08 366.625   1
   0  15  21 378.897 334.721   1
   0 -15 -21-27.2150 277.883   1
   0  15  22 802.944 378.246   1
   0 -15 -22 240.246 311.696   1
   0 -15 -23 444.713 310.791   1
   0  15  23 112.326 363.639   1
   0  16   0 18864.0 972.409   1
   0 -16   0 17470.0 954.010   1
   0  16  -1 240.524 146.812   1
   0  16   1-36.4158 189.679   1
   0 -16  -1 148.519 173.599   1
   0 -16   1 53.0662 126.311   1
   0  16   2 528.351 214.668   1
   0 -16  -2 404.118 202.286   1
   0  16  -2 235.924 89.7510   1
   0 -16  -3 280.993 201.999   1
   0  16   3 154.379 233.818   1
   0 -16  -4 7388.70 511.122   1
   0  16   4 7973.50 541.173   1
   0  16   5-24.8575 231.455   1
   0 -16  -5 250.193 218.192   1
   0 -16  -6 5399.83 431.873   1
   0  16   6 5111.54 439.848   1
   0  16   7 296.675 269.420   1
   0 -16  -7 397.570 256.753   1
   0  16   8 166.995 276.763   1
   0 -16  -8-25.6173 245.678   1
   0  16   9 171.314 284.421   1
   0 -16  -9 525.047 275.244   1
   0 -16 -10 5100.19 437.968   1
   0  16  10 4287.11 432.902   1
   0  16  11-118.593 293.218   1
   0 -16 -11 163.961 259.010   1
   0  16  12 240.193 291.289   1
   0 -16 -12 27.7025 257.932   1
   0  16  14 2680.58 410.702   1
   0 -16 -14 2173.52 367.243   1
   0  16  15 335.895 331.052   1
   0 -16 -15 28.3060 261.969   1
   0  16  16 1555.43 367.314   1
   0 -16 -16 2320.71 358.435   1
   0  16  17-515.947 356.139   1
   0 -16 -17 254.415 305.035   1
   0  16  18-90.3466 314.926   1
   0 -16 -18 842.395 320.335   1
   0  16  20 1029.25 382.954   1
   0 -16 -20 1153.05 330.672   1
   0 -16 -22 237.630 271.787   1
   0  16  22 227.013 328.615   1
   0  17   1-113.088 204.818   1
   0  17   2 872.092 243.873   1
   0 -17  -3 126.113 206.404   1
   0  17   3 301.717 229.742   1
   0 -17  -4 1595.72 268.006   1
   0  17   4 1135.95 282.201   1
   0 -17  -5 47.4817 222.480   1
   0  17   5 310.959 254.302   1
   0 -17  -6 2920.56 344.546   1
   0  17   6 3135.55 370.864   1
   0 -17  -7 436.501 271.441   1
   0  17   7-83.9369 283.543   1
   0  17   9-264.597 277.045   1
   0 -17  -9 27.1516 255.869   1
   0  17  10 2510.59 357.203   1
   0 -17 -10 1659.68 331.494   1
   0  17  11 30.2920 295.537   1
   0 -17 -11 196.406 272.984   1
   0  17  13-184.536 299.171   1
   0 -17 -13 114.159 276.051   1
   0  17  14 3976.08 439.145   1
   0 -17 -14 3579.74 408.169   1
   0  17  15 123.322 346.048   1
   0 -17 -15-171.923 293.969   1
   0  17  16 460.341 307.745   1
   0 -17 -16-28.5480 271.536   1
   0  17  17 456.855 341.147   1
   0 -17 -17-255.299 303.975   1
   0 -17 -19 331.847 324.476   1
   0  17  19-327.414 345.857   1
   0 -17 -21 266.597 313.071   1
   0  17  21 746.781 376.490   1
   0  18   7-58.1962 277.434   1
   0  18   8 684.121 303.834   1
   0  18   9-60.5944 302.884   1
   0 -18 -10 141.461 203.365   1
   0  18  10 307.398 305.795   1
   0 -18 -11 171.641 277.232   1
   0  18  11 589.620 322.027   1
   0 -18 -12 2564.49 363.368   1
   0  18  12 2466.73 390.505   1
   0 -18 -13 231.342 283.942   1
   0  18  13 313.030 323.016   1
   0 -18 -14 1040.62 310.648   1
   0  18  14 1532.03 367.616   1
   0 -18 -15 288.151 304.453   1
   0  18  15-217.878 342.664   1
   0 -18 -16 2860.87 386.083   1
   0  18  16 2348.32 423.494   1
   0 -18 -18 503.297 330.372   1
   0  18  18 3947.53 450.512   1
   0  18  20 726.500 381.787   1
   1   0 -27 200.301 330.925   1
  -1   0  27 497.626 325.868   1
   1   0 -26 11227.0 760.505   1
  -1   0  26 12229.3 782.971   1
   1   0 -25 226.876 290.293   1
  -1   0  25 61.4426 290.402   1
   1   0 -24 8728.16 610.145   1
  -1   0  24 7646.55 602.604   1
   1   0 -23-55.1932 274.465   1
  -1   0  23 329.013 295.863   1
  -1   0  22 293.862 293.595   1
   1   0 -22 487.942 293.093   1
  -1   0  21 603.104 315.942   1
   1   0 -21 531.692 294.558   1
   1   0 -20 5308.70 476.800   1
  -1   0  20 7048.84 525.813   1
  -1   0  19 516.629 286.355   1
   1   0 -19 175.465 262.148   1
  -1   0  18 2234.57 337.439   1
   1   0 -18 1860.83 313.560   1
  -1   0  17 25.2883 262.054   1
   1   0 -17-115.764 236.338   1
   1   0 -16 16605.9 947.098   1
  -1   0  16 17099.0 965.209   1
   1   0 -15 62.8244 194.353   1
  -1   0  13 350.299 202.125   1
   1   0 -13-242.968 209.782   1
  -1   0  12 2466.96 258.096   1
   1   0 -12 2306.22 248.233   1
  -1   0  11 17.8885 171.106   1
   1   0 -11-194.910 175.305   1
   1   0 -10 110503. 5571.47   1
  -1   0  10 118614. 5585.96   1
  -1   0   9 270.188 153.566   1
   1   0  -9 176.816 131.967   1
  -1   0   8 1676.19 192.665   1
   1   0  -8 1150.18 163.257   1
   1   0  -6 33782.1 1584.24   1
  -1   0   6 29412.3 1584.60   1
  -1   0   5 196.170 143.908   1
   1   0  -5-120.166 130.734   1
  -1   0   4 24045.6 1097.46   1
   1   0  -4 19766.0 1091.11   1
  -1   0   3-11.8125 117.417   1
   1   0  -3-202.443 116.967   1
  -1   0   2 379597. 18204.4   1
   1   0  -2 377327. 18201.4   1
   1   0  -1-92.8444 60.4709   1
  -1   0   1-43.9216 66.2743   1
   1   0   0 15.9207 57.2911   1
  -1   0   0-5.45971 52.2429   1
  -1   0  -1 3.05928 47.4034   1
   1   0   1-78.7388 49.9216   1
   1   0   2 354782. 17499.1   1
  -1   0  -2 371585. 17496.0   1
   1   0   3-44.7243 111.460   1
  -1   0  -3-98.0277 97.2889   1
  -1   0  -4 22158.6 1168.45   1
   1   0   4 25013.7 1174.81   1
   1   0   5 138.473 157.491   1
  -1   0  -5 124.137 131.596   1
  -1   0  -6 36102.7 1793.18   1
   1   0   6 36228.9 1801.67   1
   1   0   8 1435.53 189.349   1
  -1   0  -8 1630.25 187.810   1
   1   0   9 14.7178 146.358   1
  -1   0  -9-77.0587 122.820   1
   1   0  10 111634. 5594.85   1
  -1   0 -10 117297. 5589.81   1
   1   0  11 35.3156 169.370   1
  -1   0 -11 106.691 147.466   1
   1   0  12 2353.49 264.646   1
  -1   0 -12 2585.35 245.230   1
   1   0  13-63.0828 185.889   1
  -1   0 -13-34.5330 158.252   1
   1   0  15 69.0185 225.664   1
  -1   0 -15-20.0084 202.662   1
  -1   0 -16 16678.3 944.938   1
   1   0  16 17319.8 969.100   1
   1   0  17 577.243 282.317   1
  -1   0 -17 245.072 246.519   1
   1   0  18 1172.79 273.706   1
  -1   0 -18 2029.88 280.849   1
   1   0  19 511.790 287.305   1
  -1   0 -19-463.061 256.898   1
  -1   0 -20 5990.16 456.159   1
   1   0  20 5219.54 462.028   1
   1   0  21 399.580 299.035   1
  -1   0 -21 235.821 273.927   1
   1   0  22 116.730 269.129   1
  -1   0 -22-133.712 271.567   1
   1   0  23 178.303 299.909   1
  -1   0 -23 517.242 312.392   1
  -1   0 -24 7681.69 566.171   1
   1   0  24 7387.30 578.562   1
   1   0  25 762.058 332.528   1
  -1   0 -25 141.257 319.110   1
  -1   0 -26 11255.3 725.095   1
   1   0  26 10119.7 728.070   1
   1   0  27 276.628 317.724   1
  -1   0 -27-372.512 329.018   1
   1  -1 -27-141.758 325.724   1
   1   1 -27 347.840 306.470   1
  -1   1  27 553.686 335.100   1
   1   1 -26 747.562 330.908   1
  -1  -1  26 813.693 338.192   1
   1  -1 -25 168.894 283.728   1
   1   1 -25 199.556 291.820   1
  -1  -1  25 154.768 309.521   1
  -1   1  25 91.4360 293.214   1
   1  -1 -24 223.556 272.537   1
  -1   1  24 634.802 301.222   1
   1   1 -23 110.184 270.009   1
  -1  -1  23 658.589 294.961   1
  -1   1  22 3441.48 414.752   1
   1   1 -22 3671.90 392.951   1
  -1  -1  22 4072.54 423.254   1
   1  -1 -22 3983.10 416.623   1
  -1   1  21 692.441 317.116   1
  -1  -1  21-171.538 264.710   1
   1  -1 -21 347.729 282.819   1
   1   1 -21 158.047 262.147   1
  -1   1  20 593.020 301.800   1
   1  -1 -20 234.714 278.167   1
  -1  -1  19 697.868 271.885   1
   1   1 -19 719.058 267.248   1
  -1  -1  18 1294.48 274.529   1
  -1   1  18 1519.01 316.815   1
   1   1 -18 1239.09 271.714   1
  -1  -1  17-24.8359 249.051   1
  -1   1  17 720.423 296.700   1
   1  -1 -17 93.9861 250.718   1
   1   1 -17 22.7943 225.558   1
   1  -1 -16 15776.9 895.262   1
   1   1 -16 15779.6 887.578   1
  -1  -1  16 15966.1 908.640   1
  -1   1  16 14627.3 896.370   1
  -1   1  15 1182.27 246.225   1
  -1  -1  15 2023.44 284.711   1
   1   1 -15 1309.82 243.520   1
   1  -1 -15 1375.95 241.993   1
  -1  -1  14 4075.24 352.845   1
  -1   1  14 3396.85 352.022   1
   1   1 -14 4593.83 343.762   1
   1  -1 -14 4027.93 343.856   1
  -1   1  13 3190.13 324.595   1
   1  -1 -13 3852.92 325.292   1
   1   1 -13 3367.14 305.276   1
   1   1 -12 11727.4 696.909   1
   1  -1 -12 12481.8 709.958   1
  -1  -1  12 12539.8 710.044   1
  -1   1  12 12646.0 727.794   1
  -1   1  11 1008.08 206.985   1
  -1  -1  11 752.563 193.203   1
   1  -1 -11 1014.33 186.643   1
   1   1 -11 726.821 167.426   1
   1  -1 -10 35329.0 1847.89   1
   1   1 -10 37496.0 1843.48   1
  -1   1  10 34784.8 1862.18   1
  -1  -1  10 38525.9 1854.80   1
   1   1  -9 9802.79 553.707   1
   1  -1  -9 9788.12 568.476   1
  -1  -1   9 10696.3 569.787   1
  -1   1   9 8831.15 574.731   1
  -1  -1   8 1413.25 197.999   1
  -1   1   8 1180.43 215.830   1
   1   1  -8 1626.44 182.147   1
   1  -1  -8 1281.23 195.109   1
  -1   1   7 969.150 190.055   1
  -1  -1   7 564.667 161.100   1
   1  -1  -7 780.790 173.855   1
   1   1  -7 537.937 142.347   1
   1   1  -6 1982.17 188.889   1
  -1  -1   6 2001.22 199.866   1
   1   1  -5 1797.75 172.995   1
  -1  -1   5 1484.48 187.419   1
   1  -1  -5 1541.06 198.959   1
   1  -1  -4 5102.84 279.247   1
   1   1  -4 3380.11 255.910   1
  -1   1   4 4723.89 281.564   1
  -1  -1   4 3680.68 265.065   1
  -1   1   3 12819.2 628.039   1
  -1  -1   3 11127.6 613.213   1
   1  -1  -3 11795.9 620.807   1
   1   1  -3 12293.6 610.489   1
  -1   1   2 17648.1 902.266   1
  -1  -1   2 19938.8 897.309   1
   1  -1  -2 16593.7 898.726   1
   1   1  -2 18070.8 891.408   1
  -1   1   1 345.348 90.4711   1
  -1  -1   1 292.485 63.0958   1
   1  -1  -1 281.953 81.3138   1
   1   1  -1 417.116 66.4150   1
   1  -1   0 218314. 10490.5   1
   1   1   0 221691. 10491.8   1
  -1   1   0 214370. 10491.5   1
  -1  -1   0 217807. 10491.2   1
   1  -1   1 345.925 69.7369   1
  -1  -1  -1 369.460 86.0037   1
  -1   1  -1 486.134 66.8920   1
   1  -1   2 17644.0 744.132   1
   1   1   2 11977.2 748.898   1
  -1  -1  -2 11568.0 747.187   1
  -1   1  -2 17362.4 740.848   1
   1  -1   3 11936.6 581.979   1
  -1   1  -3 10546.4 578.857   1
  -1  -1  -3 10993.9 596.091   1
   1   1   3 12527.3 598.916   1
  -1  -1  -4 4382.62 282.251   1
  -1   1  -4 4191.14 258.299   1
   1   1   4 4400.72 285.820   1
   1  -1   4 4436.69 265.336   1
   1   1   5 1722.26 203.092   1
  -1   1  -5 1639.99 164.636   1
  -1  -1  -5 1972.22 196.326   1
   1  -1   5 1853.34 167.972   1
  -1   1  -6 2600.69 198.331   1
   1  -1   6 2528.21 213.853   1
   1   1   7 480.163 147.535   1
   1  -1   7 707.362 152.555   1
  -1  -1  -8 1447.99 193.584   1
  -1   1  -8 1115.99 154.678   1
   1   1   8 1268.02 195.116   1
   1  -1   8 1614.57 186.099   1
  -1   1  -9 9334.32 535.661   1
  -1  -1  -9 9539.75 547.817   1
   1  -1   9 9834.48 552.106   1
   1   1   9 9363.86 554.730   1
  -1   1 -10 36171.8 1820.52   1
  -1  -1 -10 33471.7 1823.83   1
   1  -1  10 39314.5 1839.96   1
   1   1  10 36670.0 1843.74   1
  -1  -1 -11 1291.68 196.536   1
  -1   1 -11 1091.80 175.752   1
   1  -1  11 990.903 216.133   1
   1   1  11 1015.95 196.767   1
  -1  -1 -12 11362.9 650.542   1
  -1   1 -12 10157.0 633.230   1
   1  -1  12 12599.0 678.699   1
   1   1  12 11768.7 678.725   1
  -1   1 -13 3330.17 283.581   1
  -1  -1 -13 3325.08 292.743   1
   1   1  13 3162.42 343.952   1
  -1   1 -14 3695.82 316.364   1
  -1  -1 -14 3555.57 322.515   1
   1  -1  14 3845.66 344.344   1
   1   1  14 4174.75 358.656   1
  -1  -1 -15 1437.79 242.047   1
  -1   1 -15 1253.97 230.409   1
   1  -1  15 1406.72 252.354   1
   1   1  15 1393.09 263.655   1
  -1  -1 -16 15754.0 861.493   1
  -1   1 -16 14133.0 842.377   1
   1   1  16 15207.6 885.177   1
   1  -1  16 14732.5 865.004   1
  -1  -1 -17-113.520 209.393   1
  -1   1 -17 153.368 243.841   1
   1  -1  17 147.701 261.946   1
   1   1  17 76.7080 222.157   1
  -1   1 -18 1430.14 263.050   1
   1  -1  18 1947.96 297.887   1
   1   1  18 1138.36 306.496   1
  -1   1 -19 865.976 269.544   1
   1  -1  19 1117.85 292.293   1
  -1  -1 -20 126.833 257.134   1
   1   1  20 895.556 322.018   1
  -1  -1 -21 630.155 262.342   1
  -1   1 -21 259.702 285.166   1
   1  -1  21-56.7694 288.015   1
   1   1  21 516.347 290.308   1
  -1   1 -22 2689.34 363.699   1
  -1  -1 -22 3415.34 391.000   1
   1  -1  22 3783.53 405.520   1
   1   1  22 3391.88 404.332   1
  -1   1 -23 136.514 287.684   1
   1  -1  23 683.626 317.550   1
  -1  -1 -24 110.269 293.411   1
   1   1  24 180.335 310.746   1
  -1  -1 -25 336.122 304.693   1
  -1   1 -25 312.762 303.670   1
   1   1  25 515.306 327.438   1
   1  -1  25 153.240 322.657   1
  -1   1 -26 604.080 305.135   1
   1  -1  26 524.957 307.427   1
  -1  -1 -27 141.834 313.869   1
  -1   1 -27 836.638 340.637   1
   1   1  27 547.092 306.370   1
  -1   2  29 538.198 330.765   1
   1  -2 -29 469.144 346.415   1
  -1   2  28 392.949 282.598   1
   1  -2 -28 223.261 295.216   1
  -1   2  27 3221.84 417.201   1
   1  -2 -27 3569.52 422.782   1
  -1   2  26 1156.39 352.762   1
   1   2 -26 493.822 314.892   1
   1  -2 -26 732.116 332.471   1
  -1   2  25 6481.07 555.119   1
   1  -2 -25 6337.32 529.922   1
   1   2 -25 7296.68 537.073   1
  -1  -2  25 5648.56 531.454   1
   1   2 -24 309.827 305.381   1
   1  -2 -24 530.120 307.958   1
  -1   2  24 904.173 323.602   1
  -1  -2  24 798.121 312.373   1
   1   2 -23 800.601 295.308   1
  -1   2  23 149.264 294.494   1
  -1  -2  23 629.862 306.199   1
   1  -2 -23 360.379 280.964   1
  -1   2  22 176.753 269.846   1
   1   2 -22 751.967 296.964   1
  -1  -2  22 175.333 296.646   1
   1  -2 -22 519.840 263.872   1
  -1   2  21 2031.27 347.984   1
   1   2 -21 3814.47 372.982   1
  -1  -2  21 2698.60 373.114   1
   1  -2 -21 3463.91 360.110   1
  -1   2  20 284.497 276.244   1
   1   2 -20 506.036 256.761   1
  -1  -2  20 688.049 283.392   1
   1  -2 -20 551.067 271.655   1
  -1   2  19 2360.52 327.889   1
  -1  -2  19 1643.78 314.190   1
   1   2 -19 2348.63 317.570   1
   1  -2 -19 2957.78 339.692   1
   1  -2 -18 4816.09 410.520   1
   1   2 -18 4809.84 416.340   1
  -1  -2  18 4279.15 424.107   1
  -1  -2  17 364.797 272.654   1
  -1   2  17 235.210 245.788   1
   1  -2 -17 71.4021 216.371   1
   1   2 -17 380.938 221.333   1
  -1  -2  16 23.1491 218.603   1
  -1   2  16 403.488 224.159   1
   1   2 -16 552.532 216.861   1
   1  -2 -16 252.532 203.469   1
  -1   2  15 1862.71 274.632   1
   1  -2 -15 2247.18 275.382   1
  -1   2  14 16602.4 938.732   1
  -1  -2  14 16096.8 915.953   1
   1   2 -14 15942.7 903.679   1
   1  -2 -14 17265.3 929.085   1
  -1  -2  13 1226.88 223.965   1
   1   2 -12 34438.5 1693.66   1
   1  -2 -12 31737.7 1700.64   1
  -1   2  12 32691.1 1717.59   1
  -1  -2  12 33727.0 1700.63   1
   1   2 -11 7871.93 493.438   1
   1  -2 -11 8360.11 515.331   1
  -1   2  11 8740.68 537.244   1
  -1  -2  10 458.306 167.803   1
  -1   2  10 506.692 186.698   1
   1   2 -10 308.652 143.488   1
   1  -2 -10 424.073 156.754   1
   1  -2  -9 15689.1 857.129   1
   1   2  -9 16245.9 838.377   1
  -1   2   9 15367.7 864.017   1
  -1  -2   9 15795.7 846.613   1
   1  -2  -8 39173.7 1898.96   1
  -1   2   8 36216.9 1908.36   1
   1  -2  -7 20941.7 1140.14   1
   1   2  -7 23289.7 1127.04   1
  -1   2   7 20946.6 1153.29   1
  -1  -2   7 22935.3 1129.46   1
   1   2  -6 35935.0 1669.91   1
   1  -2  -6 33343.7 1682.83   1
  -1   2   6 35590.0 1695.16   1
  -1  -2   6 30260.5 1670.30   1
   1   2  -5 2040.99 174.947   1
   1  -2  -5 2467.39 207.904   1
  -1  -2   5 2185.79 183.502   1
  -1   2   5 2599.26 220.626   1
   1   2  -4 11852.4 639.275   1
  -1  -2   4 11498.5 642.732   1
  -1   2   4 12689.0 673.296   1
   1   2  -3 314784. 14934.6   1
   1  -2  -3 318781. 14952.3   1
  -1  -2   3 299384. 14938.2   1
  -1   2   3 311083. 14955.2   1
  -1   2   2 120707. 5752.53   1
  -1  -2   2 122953. 5734.72   1
   1  -2  -2 118715. 5751.33   1
   1   2  -2 114604. 5733.33   1
  -1  -2   1 6428.76 307.213   1
   1  -2  -1 5986.31 319.567   1
   1   2  -1 5911.33 304.342   1
  -1   2   0 93.7728 67.6065   1
  -1  -2   0-10.1260 66.8090   1
   1   2   0-92.7019 82.9004   1
   1  -2   0 25.7090 72.7096   1
  -1  -2  -1 4897.55 240.812   1
   1  -2   1 5525.94 222.710   1
   1  -2   2 122244. 5666.20   1
   1   2   2 124716. 5687.81   1
  -1   2  -2 117010. 5665.33   1
  -1  -2  -2 103364. 5682.86   1
   1   2   3 344761. 15408.4   1
  -1   2  -3 293512. 15382.6   1
  -1  -2  -3 339024. 15404.5   1
   1  -2   3 326236. 15384.6   1
  -1   2  -4 12946.8 643.322   1
  -1  -2  -4 13533.3 681.173   1
   1   2   4 15030.9 687.577   1
  -1  -2  -5 1936.38 207.453   1
   1  -2   5 2280.93 184.081   1
   1   2   5 2583.25 233.385   1
  -1   2  -6 34643.6 1753.12   1
  -1  -2  -6 35242.1 1774.77   1
   1  -2   6 35102.2 1757.37   1
   1   2   6 38091.7 1786.62   1
   1   2   7 25009.3 1203.86   1
   1  -2   7 22071.2 1172.25   1
   1   2   8 37543.9 1938.67   1
  -1  -2  -8 39521.9 1932.66   1
   1   2   9 16221.8 866.771   1
   1  -2   9 15847.2 836.689   1
  -1  -2  -9 15282.9 846.965   1
  -1   2  -9 15767.9 827.406   1
   1   2  10 339.772 176.174   1
   1  -2  10 231.440 153.516   1
  -1  -2 -10 171.524 145.487   1
  -1   2 -10 149.466 126.552   1
   1   2  11 8206.64 499.017   1
  -1  -2 -11 7006.56 468.875   1
  -1   2 -11 7772.33 456.617   1
  -1   2 -12 30902.3 1643.70   1
   1   2  12 35842.3 1699.73   1
   1  -2  12 33497.8 1668.88   1
  -1  -2 -12 30961.2 1657.37   1
   1  -2  13 1185.29 238.051   1
  -1  -2 -14 16332.7 937.848   1
  -1   2 -14 17332.0 930.054   1
   1   2  14 17193.6 965.386   1
   1  -2  14 17422.1 952.208   1
   1   2  15 1992.43 309.630   1
  -1  -2 -15 2068.91 273.074   1
   1  -2  16 320.587 237.914   1
   1   2  16 326.500 228.628   1
  -1  -2 -16 441.993 197.437   1
  -1   2 -16 325.662 210.576   1
   1   2  17 1040.49 306.161   1
   1  -2  17 312.896 241.810   1
  -1   2 -17 108.104 222.555   1
  -1  -2 -17 808.748 265.862   1
  -1  -2 -18 4767.34 397.142   1
  -1   2 -18 4979.66 404.805   1
   1  -2  18 5087.34 425.698   1
   1  -2  19 2182.25 317.783   1
   1   2  19 2178.14 358.022   1
  -1  -2 -19 2004.48 319.984   1
  -1   2 -19 2205.60 300.550   1
   1  -2  20 736.382 276.380   1
   1   2  20 790.304 266.709   1
  -1  -2 -20 486.190 228.207   1
  -1   2 -20 1024.19 268.166   1
   1   2  21 3398.65 418.321   1
   1  -2  21 3553.66 394.329   1
  -1   2 -21 3631.60 380.619   1
  -1  -2 -21 3783.36 399.761   1
   1   2  22 175.968 269.323   1
   1  -2  22-57.9559 290.960   1
  -1  -2 -22 836.352 298.803   1
  -1   2 -22 423.798 263.225   1
   1  -2  23-148.558 287.215   1
  -1   2 -23 574.518 286.933   1
  -1  -2 -23 218.334 284.855   1
   1   2  24 749.429 323.294   1
   1  -2  24 1182.40 322.391   1
  -1   2 -24 644.869 290.067   1
  -1  -2 -24 1018.31 319.492   1
   1   2  25 5002.14 500.365   1
  -1  -2 -25 6780.64 517.305   1
  -1   2 -25 6122.94 509.035   1
   1  -2  25 6032.65 518.358   1
   1   2  26 815.453 341.080   1
  -1   2 -26 318.830 300.417   1
  -1  -2 -26 813.395 337.409   1
   1   2  27 2529.24 383.189   1
  -1  -2 -27 2832.47 378.114   1
   1   2  28-328.919 322.124   1
  -1  -2 -28-195.561 331.809   1
   1   2  29 177.644 243.812   1
  -1  -2 -29 606.411 313.055   1
   1  -3 -30 80.4944 296.056   1
   1  -3 -28 5904.78 527.510   1
  -1   3  28 5452.18 520.111   1
   1  -3 -27 194.750 305.834   1
  -1   3  27 300.244 318.188   1
   1  -3 -26 4903.66 448.087   1
  -1   3  26 4275.14 443.131   1
   1   3 -25 1672.11 340.614   1
   1   3 -24 3833.44 407.292   1
  -1  -3  24 3726.46 429.073   1
  -1   3  24 3517.21 435.263   1
   1  -3 -24 3981.46 429.046   1
  -1   3  23 626.676 339.720   1
   1   3 -23 248.009 278.348   1
  -1  -3  23-120.350 285.838   1
   1  -3 -23 970.479 332.141   1
  -1  -3  22 6669.64 522.761   1
   1   3 -22 6250.37 505.740   1
  -1   3  21-116.596 313.832   1
   1   3 -20 599.547 250.789   1
  -1  -3  20-109.040 250.221   1
   1  -3 -20 395.208 280.047   1
  -1   3  19 728.917 292.094   1
   1   3 -19 1152.79 261.168   1
  -1  -3  19 1047.13 271.350   1
   1  -3 -19 1284.41 301.646   1
   1   3 -18 5006.24 425.187   1
  -1  -3  18 5385.76 446.862   1
  -1   3  17 823.422 308.573   1
  -1  -3  17 810.595 257.413   1
   1  -3 -17 1114.12 301.273   1
   1   3 -17 1136.39 248.219   1
   1  -3 -16 8567.64 585.269   1
  -1   3  16 8557.61 607.144   1
  -1  -3  15 233.364 209.054   1
  -1   3  15 296.954 249.017   1
   1  -3 -15 315.580 244.648   1
   1   3 -15 233.740 208.136   1
   1   3 -14 8296.31 510.999   1
   1  -3 -14 8369.61 531.770   1
  -1   3  14 6874.12 529.891   1
  -1  -3  14 8362.39 531.346   1
  -1   3  13-203.370 214.224   1
  -1  -3  13 202.198 171.165   1
   1   3 -13 101.159 153.108   1
   1  -3 -13 246.349 204.729   1
   1   3 -12 30950.0 1581.09   1
  -1  -3  12 31073.2 1591.72   1
  -1   3  11-121.184 188.004   1
  -1  -3  11 123.220 144.686   1
   1  -3 -11-109.411 177.875   1
   1  -3 -10 6106.88 428.702   1
   1   3 -10 6528.34 400.429   1
  -1  -3  10 6612.25 408.065   1
  -1   3  10 6294.76 442.677   1
  -1   3   9 17.5708 148.324   1
   1  -3  -9 94.5111 123.194   1
  -1   3   8 20056.0 1065.49   1
  -1  -3   8 20495.0 1030.60   1
   1  -3  -8 18135.5 1048.05   1
   1   3  -8 21057.7 1026.08   1
  -1  -3   7 6726.06 385.531   1
  -1   3   7 6286.79 421.342   1
   1  -3  -7 6905.12 413.675   1
   1   3  -7 6510.16 379.319   1
   1   3  -6 46575.5 2238.01   1
  -1  -3   6 42931.3 2241.72   1
  -1   3   6 47742.7 2279.01   1
   1  -3  -6 46147.9 2262.45   1
  -1  -3   5 22682.6 1179.33   1
   1   3  -5 24760.1 1180.36   1
   1   3  -4 26228.4 1266.32   1
   1  -3  -4 24794.7 1296.41   1
  -1   3   4 26807.0 1306.90   1
  -1  -3   4 25398.5 1269.20   1
  -1  -3   3 16219.9 780.064   1
   1   3  -3 16308.6 778.834   1
   1  -3  -3 14907.9 811.037   1
  -1   3   3 14020.4 812.974   1
   1  -3  -2 10274.7 544.585   1
  -1   3   2 10226.9 546.683   1
  -1  -3   2 10072.2 511.775   1
   1   3  -2 10380.6 511.261   1
  -1  -3   1 59489.8 3110.06   1
   1   3  -1 65157.2 3111.06   1
   1  -3  -1 70158.2 3124.70   1
  -1   3   1 65927.2 3127.06   1
   1   3   0 157473. 7557.28   1
  -1  -3   0 157119. 7555.32   1
  -1   3   0 155722. 7556.29   1
   1  -3   0 156794. 7554.25   1
  -1  -3  -1 65410.1 3181.31   1
   1   3   1 69036.5 3184.12   1
  -1   3  -1 64207.9 3167.47   1
   1  -3   1 65154.7 3165.82   1
  -1  -3  -2 10509.0 568.525   1
   1   3   2 11258.0 576.813   1
   1  -3   3 14960.8 734.664   1
   1   3   3 14628.7 774.852   1
  -1   3  -3 14665.4 733.055   1
  -1  -3  -3 15621.9 769.644   1
   1   3   4 25266.6 1272.57   1
   1  -3   4 24490.0 1233.06   1
  -1  -3  -4 26760.4 1267.42   1
  -1   3  -4 25034.7 1230.93   1
   1  -3   5 27933.8 1364.34   1
  -1   3  -5 27419.9 1359.48   1
   1  -3   6 50686.6 2532.15   1
   1   3   6 52355.0 2572.41   1
  -1  -3  -6 52596.6 2560.89   1
  -1   3  -6 52279.1 2528.67   1
  -1   3  -7 6986.81 380.811   1
  -1  -3  -7 7026.63 417.418   1
   1  -3   7 6424.41 386.583   1
   1   3   7 7061.39 433.743   1
  -1   3  -8 19364.7 1041.87   1
  -1  -3  -8 20082.0 1074.35   1
   1  -3   8 22010.4 1057.89   1
   1   3   8 21394.7 1091.74   1
  -1  -3  -9 136.181 156.945   1
   1   3   9 156.883 192.865   1
  -1  -3 -10 6741.68 438.593   1
  -1   3 -10 6532.60 389.578   1
   1   3  10 6174.20 451.570   1
   1  -3  10 6629.47 413.498   1
  -1  -3 -11 86.6239 176.452   1
   1   3  11 380.824 211.318   1
   1  -3  11-62.2371 172.109   1
  -1   3 -12 32383.1 1683.25   1
   1  -3  12 34592.4 1707.26   1
  -1   3 -13 47.6309 148.377   1
  -1  -3 -13 74.6143 187.570   1
   1  -3  13 108.902 166.459   1
   1   3  13 518.156 251.281   1
  -1   3 -14 7854.14 505.836   1
  -1  -3 -14 8596.07 533.181   1
   1   3  14 7859.52 546.021   1
   1  -3  14 8729.95 539.386   1
  -1  -3 -15 534.887 230.446   1
  -1   3 -15 111.512 189.861   1
   1  -3  15-41.8830 218.742   1
   1   3  15 74.5746 254.495   1
  -1  -3 -16 9131.54 601.165   1
   1   3  16 9910.49 635.104   1
  -1   3 -17 868.638 221.992   1
  -1  -3 -17 609.092 266.989   1
   1  -3  17 1104.58 260.603   1
   1   3  17 634.794 304.418   1
  -1   3 -18 5388.71 421.556   1
   1  -3  18 5519.48 439.242   1
  -1  -3 -19 1225.74 283.387   1
  -1   3 -19 852.568 238.811   1
   1   3  19 836.081 303.421   1
   1  -3  19 1243.40 273.644   1
  -1  -3 -20 541.821 276.034   1
  -1   3 -20 246.272 235.110   1
   1   3  20 938.449 316.546   1
   1  -3  20 242.944 254.493   1
   1   3  21 144.712 267.004   1
  -1   3 -22 5680.52 471.921   1
   1  -3  22 6009.09 495.301   1
  -1   3 -23 383.753 273.521   1
  -1  -3 -23 464.141 273.891   1
   1  -3  23 237.553 291.482   1
   1   3  23-118.798 268.075   1
  -1  -3 -24 3791.53 420.364   1
  -1   3 -24 3917.22 406.880   1
   1   3  24 3378.63 428.891   1
   1  -3  24 4311.65 428.640   1
  -1  -3 -26 4049.70 433.170   1
   1   3  26 4762.22 468.579   1
  -1  -3 -27 166.676 322.381   1
   1   3  27 864.521 347.880   1
  -1  -3 -28 5270.22 469.816   1
   1   3  28 4838.08 472.728   1
  -1  -3 -30-133.551 285.616   1
  -1   4  29 116.013 329.680   1
   1  -4 -29 751.602 331.694   1
  -1   4  28 382.624 288.484   1
   1  -4 -28 381.706 295.412   1
  -1   4  27 921.187 336.120   1
   1  -4 -27 578.842 326.607   1
  -1   4  26 388.381 330.783   1
   1  -4 -26 331.980 323.179   1
  -1   4  25 59.9077 329.160   1
   1  -4 -25 305.659 324.273   1
   1  -4 -24 1030.22 333.122   1
   1   4 -24 965.129 309.774   1
  -1   4  24 1196.88 350.026   1
   1  -4 -23 803.646 305.642   1
  -1   4  23 893.524 322.861   1
   1   4 -23 1543.57 305.374   1
  -1  -4  23 784.525 308.720   1
   1  -4 -22 1646.63 318.149   1
  -1   4  22 1657.21 331.977   1
   1   4 -22 1891.85 313.686   1
  -1  -4  22 1167.09 316.321   1
   1  -4 -21 270.607 245.827   1
   1   4 -21 257.369 259.515   1
  -1  -4  21-28.1710 265.604   1
  -1   4  21 292.743 280.088   1
  -1   4  20 7181.16 557.838   1
  -1  -4  20 8268.67 577.921   1
   1   4 -20 7720.12 546.782   1
   1  -4 -20 7828.91 544.960   1
  -1   4  19 1698.28 314.327   1
   1   4 -19 1846.76 278.275   1
  -1  -4  19 2176.95 306.097   1
   1  -4 -19 2490.96 299.937   1
  -1   4  18 2324.13 326.479   1
   1   4 -18 1847.08 290.830   1
  -1  -4  18 2069.22 312.076   1
   1  -4 -18 1868.75 296.614   1
   1   4 -17 1488.27 246.066   1
  -1  -4  17 1466.27 265.341   1
  -1   4  16 549.316 287.599   1
   1   4 -16 180.137 208.276   1
  -1  -4  16 131.630 223.693   1
   1  -4 -16 286.391 263.024   1
  -1   4  15-378.853 277.511   1
   1   4 -15 131.167 192.824   1
  -1  -4  15 348.772 204.095   1
   1  -4 -15 276.955 238.645   1
  -1   4  14 3232.02 348.127   1
   1   4 -14 2574.98 280.048   1
  -1  -4  14 2498.67 286.697   1
   1  -4 -14 2996.15 333.280   1
   1   4 -13 2675.41 251.601   1
   1  -4 -13 2832.83 282.493   1
  -1   4  13 3186.07 308.454   1
  -1  -4  13 2127.21 260.373   1
  -1   4  12-22.1260 221.778   1
   1   4 -12-146.172 163.376   1
  -1  -4  12 144.505 165.143   1
   1  -4 -12-80.0353 202.143   1
  -1   4  11 11760.0 680.726   1
  -1  -4  11 11960.8 633.941   1
   1   4 -11 10723.9 615.916   1
   1  -4 -11 10415.4 655.619   1
  -1   4  10 2740.05 301.837   1
   1   4 -10 2532.17 217.101   1
   1  -4 -10 3133.07 275.278   1
  -1  -4  10 2931.21 236.807   1
   1  -4  -9 181.842 159.900   1
  -1   4   9-129.000 168.358   1
  -1  -4   9 22.7824 131.585   1
  -1   4   8 31245.6 1656.32   1
   1   4  -8 32272.4 1609.28   1
  -1  -4   8 32811.4 1617.32   1
   1  -4  -8 32943.6 1647.58   1
   1  -4  -7 238.810 169.961   1
   1   4  -7 81.8885 90.7186   1
  -1   4   7 203.998 176.615   1
   1   4  -6 11612.3 603.100   1
  -1  -4   6 12386.4 612.531   1
  -1   4   6 11261.1 652.434   1
   1  -4  -6 11434.0 642.309   1
   1   4  -5 28217.6 1392.53   1
   1  -4  -5 28112.1 1432.31   1
  -1   4   5 27950.4 1442.93   1
  -1  -4   5 28865.0 1396.24   1
  -1  -4   4 216403. 10448.2   1
   1   4  -4 217674. 10447.7   1
   1  -4  -3 13334.3 688.996   1
  -1   4   3 12643.9 694.725   1
  -1  -4   3 13151.6 648.876   1
   1   4  -3 13091.3 649.104   1
  -1   4   2 15862.2 815.346   1
   1  -4  -2 15404.9 810.920   1
  -1  -4   2 15716.4 780.486   1
   1   4  -2 16098.3 781.311   1
  -1   4   1 47302.1 2240.72   1
   1  -4  -1 42032.9 2238.11   1
  -1  -4   1 44731.7 2221.43   1
   1   4  -1 48653.4 2225.65   1
  -1   4   0-31.2847 93.5891   1
   1   4   0 5.21400 92.5777   1
   1  -4   0-28.1052 91.3906   1
  -1  -4   0-43.2637 99.1357   1
   1   4   1 44727.4 2277.90   1
  -1  -4  -1 45857.2 2272.71   1
   1  -4   1 48197.7 2258.10   1
  -1   4  -1 46287.2 2259.63   1
  -1  -4  -2 16695.0 855.505   1
   1   4   2 16897.0 862.275   1
  -1  -4  -3 13343.0 693.636   1
   1   4   3 12788.0 695.960   1
  -1   4  -4 203286. 9659.44   1
   1  -4   4 197835. 9661.51   1
  -1  -4  -5 30375.5 1357.98   1
   1  -4   5 29289.7 1311.58   1
   1   4   5 30020.7 1369.60   1
   1   4   6 12230.5 667.402   1
   1  -4   6 11915.3 616.988   1
  -1  -4  -7 176.454 122.570   1
  -1   4  -7 296.732 89.2604   1
   1   4   7-61.7649 133.354   1
   1  -4   7 15.2763 104.373   1
  -1  -4  -8 31167.6 1596.57   1
  -1   4  -8 30352.6 1555.89   1
   1   4   8 31881.8 1609.73   1
   1  -4   8 32515.6 1565.76   1
  -1  -4  -9 238.873 177.988   1
   1   4   9-146.086 181.575   1
   1  -4   9-78.4440 120.360   1
  -1  -4 -10 3179.28 277.636   1
   1   4  10 2627.06 287.533   1
   1  -4  10 3487.03 249.580   1
  -1   4 -10 2876.63 222.524   1
  -1  -4 -11 11370.6 658.578   1
  -1   4 -11 10632.7 615.551   1
   1   4  11 12384.5 692.444   1
   1  -4  11 11488.0 632.731   1
  -1  -4 -12-18.5908 181.851   1
  -1   4 -12-54.9432 133.989   1
   1  -4  12 94.3544 152.108   1
   1   4  12-158.542 222.772   1
  -1   4 -13 2675.34 241.716   1
  -1  -4 -13 2100.48 275.143   1
   1   4  13 2742.83 321.474   1
   1  -4  13 2292.82 263.831   1
  -1  -4 -14 1981.28 272.734   1
   1   4  14 2162.77 308.224   1
  -1   4 -14 2780.59 249.958   1
   1  -4  14 3032.46 278.390   1
  -1   4 -15 252.602 179.706   1
  -1  -4 -15 639.219 252.952   1
   1  -4  15 483.563 212.420   1
   1   4  15 556.458 272.486   1
  -1   4 -16 117.024 179.392   1
  -1  -4 -16 183.922 208.081   1
   1   4  16 130.482 230.749   1
   1  -4  16 21.5547 220.641   1
  -1   4 -17 1375.91 246.785   1
   1  -4  17 1352.70 273.343   1
  -1   4 -18 2385.06 283.164   1
  -1  -4 -18 1723.15 294.701   1
   1   4  18 2561.92 339.809   1
   1  -4  18 1795.02 300.948   1
  -1  -4 -19 1617.71 306.903   1
  -1   4 -19 1717.48 280.542   1
   1   4  19 2110.78 346.786   1
   1  -4  19 2217.35 308.112   1
  -1   4 -20 7870.82 521.599   1
  -1  -4 -20 6523.67 533.575   1
   1   4  20 6929.29 563.233   1
   1  -4  20 7436.23 534.453   1
  -1   4 -21 127.261 246.923   1
  -1  -4 -21 159.348 232.401   1
   1   4  21 29.0715 246.312   1
   1  -4  21 55.4711 250.168   1
  -1   4 -22 1247.35 300.120   1
  -1  -4 -22 1458.80 334.311   1
   1  -4  22 2156.34 331.814   1
   1   4  22 1088.80 349.944   1
  -1   4 -23 988.005 298.764   1
  -1  -4 -23 955.636 318.497   1
   1  -4  23 1155.04 302.595   1
   1   4  23 207.782 311.644   1
  -1  -4 -24 932.132 296.103   1
  -1   4 -24 1181.73 317.846   1
   1   4  24 1341.27 322.544   1
  -1  -4 -25 247.733 321.194   1
   1   4  25 685.998 348.597   1
  -1  -4 -26 330.478 264.900   1
   1   4  26-178.314 290.740   1
  -1  -4 -27 988.339 357.292   1
   1   4  27 796.335 353.999   1
  -1  -4 -28 354.448 308.896   1
   1   4  28 203.926 297.666   1
   1   4  29 57.3838 315.365   1
  -1  -4 -29 1208.90 344.630   1
   1  -5 -29 317.396 285.783   1
  -1   5  27 558.683 347.382   1
  -1   5  26 473.440 342.650   1
   1  -5 -26 27.4744 315.646   1
  -1   5  25 803.951 342.377   1
   1  -5 -25 1326.82 341.804   1
   1   5 -23 608.094 284.982   1
   1  -5 -23 277.020 270.953   1
   1  -5 -22 412.458 270.496   1
  -1   5  22 444.672 262.855   1
   1   5 -21 332.323 276.606   1
  -1  -5  21 56.0148 271.832   1
   1  -5 -20 2725.83 346.210   1
  -1   5  20 2408.95 345.368   1
   1   5 -20 2465.03 318.829   1
  -1  -5  20 2922.09 348.804   1
   1  -5 -19 340.626 234.744   1
  -1   5  19 285.528 262.364   1
   1   5 -19 441.680 236.834   1
  -1  -5  19 536.719 246.537   1
   1  -5 -18-230.089 211.006   1
  -1   5  18 419.900 243.315   1
   1   5 -18 219.546 225.352   1
  -1  -5  18 386.544 247.956   1
   1  -5 -17-124.923 223.839   1
  -1   5  17 136.838 243.560   1
  -1   5  16 3619.68 400.266   1
  -1  -5  16 3903.21 358.385   1
   1  -5 -16 4762.37 404.418   1
   1   5 -16 4166.13 352.408   1
   1   5 -15-36.0261 190.440   1
  -1  -5  15-19.8529 205.835   1
  -1   5  15 51.5576 267.874   1
  -1   5  14 6398.85 505.469   1
  -1  -5  14 6964.10 463.196   1
   1  -5 -14 6777.59 498.537   1
   1   5 -14 7126.67 448.148   1
  -1   5  13 382.478 195.539   1
   1   5 -13 455.403 178.518   1
  -1  -5  13 502.878 186.863   1
   1  -5 -13 86.9731 165.551   1
  -1   5  12 1735.38 297.387   1
   1   5 -12 2016.38 203.552   1
  -1  -5  12 2156.38 225.647   1
   1  -5 -12 2231.41 277.301   1
   1   5 -11-61.3896 133.104   1
  -1  -5  11-54.4409 149.530   1
   1  -5 -10 32102.4 1670.48   1
  -1   5  10 33000.1 1686.51   1
  -1   5   9 57.8463 159.713   1
  -1  -5   9-103.251 112.978   1
   1   5  -9 168.585 104.297   1
   1  -5  -9 242.294 161.631   1
   1   5  -8 3933.06 262.047   1
   1  -5  -8 3869.56 315.061   1
  -1  -5   8 4484.17 268.283   1
  -1   5   7 31140.6 1681.14   1
   1  -5  -7 30468.5 1668.03   1
  -1  -5   7 35253.0 1630.72   1
  -1   5   6 93400.9 4238.59   1
   1   5  -6 85539.0 4172.37   1
   1  -5  -6 96031.1 4229.72   1
  -1  -5   6 81240.3 4173.28   1
   1   5  -5 1995.59 125.779   1
  -1   5   5 1929.12 219.501   1
   1  -5  -5 2116.63 193.842   1
  -1  -5   5 1649.50 126.089   1
  -1  -5   4 85554.5 4139.22   1
   1   5  -4 86056.9 4138.92   1
  -1   5   3 2718.81 221.862   1
   1   5  -3 2345.88 138.049   1
   1  -5  -3 2798.61 210.890   1
  -1  -5   3 2252.23 135.852   1
  -1   5   2 221.662 131.227   1
  -1  -5   2 94.8717 64.1447   1
   1   5  -2 125.706 64.7897   1
   1  -5  -2 141.502 125.103   1
   1   5  -1 29294.2 1459.13   1
  -1   5   1 30963.8 1479.59   1
   1  -5  -1 27978.2 1475.05   1
  -1  -5   1 30628.1 1456.76   1
   1   5   0 4234.33 249.285   1
  -1  -5   0 3902.16 244.441   1
   1  -5   0 4035.98 244.747   1
  -1   5   0 4354.19 253.665   1
   1   5   1 29673.8 1516.63   1
   1  -5   1 30811.7 1495.31   1
  -1  -5  -1 30423.3 1512.42   1
  -1   5  -1 31026.7 1498.33   1
   1  -5   2 196.737 59.4576   1
  -1  -5  -2 24.6254 113.826   1
  -1   5  -2 11.4401 54.7800   1
   1   5   3 2402.96 219.876   1
  -1  -5  -3 2417.50 203.334   1
   1   5   4 86726.3 4231.08   1
  -1  -5  -4 86501.3 4223.61   1
   1   5   5 1876.82 209.471   1
   1  -5   5 1804.96 114.947   1
  -1  -5  -6 96456.0 4464.14   1
  -1   5  -6 88485.6 4405.99   1
   1  -5   6 90561.7 4409.64   1
   1   5   6 98662.4 4475.82   1
  -1   5  -7 28974.8 1522.82   1
  -1  -5  -7 31285.3 1580.68   1
   1  -5   7 33674.5 1535.23   1
   1   5   7 32024.6 1595.64   1
  -1  -5  -8 4531.19 296.261   1
  -1   5  -8 3769.20 238.748   1
   1  -5   8 3784.49 253.335   1
   1   5   8 4039.49 310.255   1
  -1   5  -9-75.7818 96.6796   1
  -1  -5  -9-33.4599 179.681   1
   1   5   9-19.0542 209.766   1
   1  -5   9 166.012 106.561   1
  -1  -5 -10 33745.3 1764.43   1
   1   5  10 35562.3 1783.18   1
  -1   5 -11 68.7428 119.406   1
   1  -5  11 143.257 135.038   1
  -1  -5 -12 2097.02 254.046   1
  -1   5 -12 2141.83 203.087   1
   1  -5  12 2325.82 224.061   1
   1   5  12 2432.70 302.063   1
  -1   5 -13 593.685 165.266   1
  -1  -5 -13 424.178 210.662   1
   1   5  13 833.905 256.940   1
   1  -5  13 567.469 179.518   1
  -1   5 -14 6157.99 404.234   1
  -1  -5 -14 6468.37 456.793   1
   1   5  14 5936.08 480.008   1
   1  -5  14 5794.94 418.380   1
  -1   5 -15 315.331 182.872   1
  -1  -5 -15-157.641 192.880   1
   1  -5  15 154.502 204.047   1
   1   5  15-258.267 211.364   1
  -1   5 -16 3885.31 336.838   1
  -1  -5 -16 4495.34 389.604   1
   1  -5  16 3582.42 354.716   1
   1   5  16 4329.38 414.155   1
   1   5  17 163.512 280.318   1
  -1  -5 -17 24.2520 262.295   1
   1   5  18-27.8782 237.101   1
   1  -5  18-47.2621 220.037   1
  -1   5 -18 128.842 206.000   1
  -1  -5 -18 373.904 223.394   1
   1   5  19 908.667 328.942   1
   1  -5  19 574.671 251.869   1
  -1  -5 -19 561.408 277.856   1
  -1   5 -19 708.842 233.860   1
   1   5  20 2305.69 366.761   1
   1  -5  20 1890.13 331.800   1
  -1  -5 -20 2120.51 342.349   1
  -1   5 -20 3040.27 336.956   1
   1  -5  21 191.912 273.736   1
  -1   5 -21 404.545 251.840   1
   1   5  22-235.671 320.221   1
  -1  -5 -22 676.770 311.655   1
  -1  -5 -23 136.432 298.751   1
   1   5  23 830.501 316.557   1
  -1   5 -23 599.857 280.092   1
  -1  -5 -25 1499.51 348.925   1
  -1  -5 -26 273.337 299.022   1
   1   5  26 29.4787 301.753   1
   1   5  27-321.041 320.965   1
  -1  -5 -29 556.018 303.332   1
  -1   6  28 688.132 346.564   1
   1  -6 -28 505.272 354.949   1
  -1   6  27 2522.48 410.069   1
   1  -6 -27 3740.14 431.401   1
  -1   6  26 909.529 338.595   1
   1  -6 -26 544.992 322.779   1
   1  -6 -25 2445.70 362.783   1
  -1   6  25 2249.12 372.143   1
   1  -6 -24 4123.08 399.464   1
  -1   6  24 2910.41 378.642   1
  -1   6  23 148.511 263.602   1
   1  -6 -23 221.435 257.804   1
   1  -6 -22 82.5874 257.824   1
   1   6 -22 79.4718 266.929   1
  -1   6  22-29.6637 262.224   1
   1  -6 -21 300.122 248.348   1
  -1  -6  21 1269.53 301.018   1
   1   6 -21 481.096 267.735   1
  -1   6  21 972.936 295.870   1
  -1   6  20 11034.6 755.392   1
  -1  -6  20 12362.3 751.204   1
   1   6 -20 12849.8 741.616   1
   1  -6 -20 11323.0 742.774   1
   1  -6 -19 1929.36 295.444   1
   1   6 -19 1801.12 287.119   1
  -1  -6  19 1997.72 317.946   1
  -1   6  19 2159.68 314.416   1
   1  -6 -18 2482.52 320.429   1
  -1  -6  18 2072.11 292.070   1
   1   6 -18 2550.48 290.512   1
  -1   6  18 2433.65 340.749   1
  -1  -6  17 4942.83 395.363   1
  -1   6  17 3855.60 432.148   1
   1   6 -17 4715.56 374.462   1
   1  -6 -17 5169.10 431.811   1
   1   6 -16 2967.13 291.250   1
  -1  -6  16 2444.29 296.175   1
   1  -6 -15 1489.06 290.667   1
  -1  -6  15 872.847 213.377   1
   1   6 -15 637.260 202.008   1
  -1   6  15 605.344 295.174   1
  -1   6  14 5299.09 447.093   1
  -1  -6  14 5818.30 402.793   1
   1   6 -14 5382.43 382.490   1
   1  -6 -14 6054.25 442.394   1
   1  -6 -13 290.410 229.191   1
   1   6 -13-171.375 149.097   1
  -1  -6  13-62.9138 148.208   1
  -1   6  13-73.6364 246.035   1
  -1  -6  12 2785.14 246.436   1
   1   6 -12 2853.36 236.778   1
   1  -6 -12 3105.60 328.331   1
  -1   6  12 2614.89 334.324   1
   1  -6 -11 5344.71 404.553   1
  -1   6  11 5033.08 408.210   1
   1   6 -10 26692.4 1324.96   1
  -1  -6  10 25962.9 1331.56   1
  -1   6   9 17821.1 1087.19   1
   1  -6  -9 20337.5 1089.61   1
   1   6  -9 21412.9 1027.10   1
  -1  -6   9 20123.4 1031.37   1
  -1   6   8 34072.2 1767.67   1
  -1  -6   8 36675.3 1699.73   1
   1  -6  -8 35465.2 1760.29   1
   1   6  -8 32278.0 1693.72   1
  -1  -6   7 562.576 91.6487   1
  -1   6   7 807.916 205.306   1
   1   6  -7 643.187 87.1453   1
   1  -6  -7 362.032 189.720   1
  -1  -6   6 867.202 83.4596   1
   1  -6  -6 1049.89 182.891   1
   1   6  -6 877.677 82.8291   1
   1  -6  -5 13523.2 739.879   1
  -1   6   5 13624.9 747.159   1
   1  -6  -4 64089.2 3143.09   1
  -1   6   4 63822.6 3151.28   1
   1   6  -3 481.322 63.2260   1
  -1  -6   3 409.408 53.4824   1
   1  -6  -2 8517.74 481.713   1
  -1   6   2 8674.50 490.160   1
   1   6  -2 8881.52 448.344   1
  -1   6   1 33376.7 1652.30   1
   1   6  -1 31664.6 1631.11   1
   1  -6  -1 34147.7 1651.04   1
  -1  -6   1 34150.0 1629.39   1
  -1   6   0-7.10056 93.3322   1
   1   6   0-28.7956 86.4074   1
  -1  -6   0 44.7339 87.2956   1
   1  -6   0 76.5571 93.8422   1
   1  -6   1 35770.8 1589.25   1
   1   6   1 33761.4 1614.38   1
  -1  -6  -1 36101.0 1609.06   1
  -1   6  -2 9183.59 463.194   1
  -1  -6  -2 9120.43 500.395   1
   1   6   2 9011.05 510.627   1
  -1  -6  -4 67846.9 3369.37   1
   1   6   4 69752.2 3380.21   1
  -1  -6  -5 13737.9 760.053   1
   1   6   5 14869.5 777.811   1
   1  -6   6 814.469 74.4925   1
  -1   6  -6 916.635 70.5025   1
   1   6   6 803.035 190.914   1
  -1  -6  -6 967.641 169.806   1
   1  -6   7 443.173 75.8379   1
   1   6   7 297.236 158.006   1
  -1   6  -7 424.774 68.6701   1
  -1  -6  -7 515.875 140.581   1
  -1   6  -8 33489.0 1626.45   1
  -1  -6  -8 31962.5 1689.02   1
   1   6   8 34416.2 1709.65   1
   1  -6   8 32848.3 1631.48   1
  -1   6  -9 18587.1 1004.23   1
  -1  -6  -9 21062.5 1073.24   1
   1  -6   9 20585.6 1012.44   1
   1   6   9 21828.1 1095.83   1
   1  -6  10 25375.5 1266.69   1
  -1   6 -10 24856.7 1262.64   1
  -1  -6 -11 5444.28 410.292   1
   1   6  11 6032.99 451.730   1
  -1   6 -12 2786.90 231.551   1
  -1  -6 -12 2926.45 297.058   1
   1  -6  12 2935.33 249.654   1
   1   6  12 3071.33 338.815   1
   1   6  13-124.289 204.251   1
   1  -6  13 150.741 166.326   1
  -1  -6 -13-42.1947 170.604   1
  -1   6 -13 123.193 146.687   1
  -1   6 -14 5319.41 367.524   1
  -1  -6 -14 5520.45 426.651   1
   1   6  14 4896.52 453.477   1
   1  -6  14 5650.92 385.768   1
   1  -6  15 1026.50 210.933   1
   1   6  15 499.191 300.721   1
  -1   6 -15 547.907 187.794   1
  -1  -6 -15 879.700 273.437   1
   1  -6  16 2668.15 294.424   1
  -1   6 -16 2679.73 280.569   1
  -1   6 -17 4835.01 364.384   1
  -1  -6 -17 3839.50 381.838   1
   1  -6  17 4416.56 372.137   1
   1   6  17 3564.06 392.579   1
   1   6  18 3241.72 390.267   1
  -1  -6 -18 1992.37 330.572   1
   1   6  19 1173.82 338.536   1
   1  -6  19 2165.40 299.252   1
  -1  -6 -19 1837.84 321.852   1
  -1   6 -19 1862.30 272.136   1
  -1  -6 -20 12173.3 744.933   1
  -1   6 -20 12431.5 739.192   1
   1  -6  20 11596.6 745.830   1
   1   6  20 11249.3 746.863   1
  -1   6 -21 497.342 256.136   1
  -1  -6 -21 642.567 285.619   1
   1   6  21 995.647 335.265   1
   1  -6  21 811.637 280.367   1
   1   6  22 88.5587 328.522   1
  -1  -6 -22-353.830 315.636   1
  -1   6 -22 181.897 247.744   1
   1   6  23 621.748 289.652   1
  -1  -6 -23 327.045 268.980   1
  -1  -6 -24 4140.17 432.951   1
   1   6  25 3063.93 426.331   1
   1   6  26 701.231 297.255   1
  -1  -6 -26 759.036 299.843   1
   1   6  27 3175.63 415.025   1
  -1  -6 -27 2662.56 387.464   1
   1   6  28-141.862 325.766   1
  -1  -6 -28 212.689 333.491   1
  -1   7  28 791.523 346.599   1
   1  -7 -28 1075.64 355.576   1
  -1   7  26 1104.39 353.859   1
   1  -7 -26 864.293 336.297   1
  -1   7  25 440.669 317.197   1
   1  -7 -25 573.413 313.837   1
  -1   7  24 177.333 297.156   1
   1  -7 -24 192.888 272.661   1
   1  -7 -22 4491.69 435.837   1
  -1   7  22 4864.73 450.299   1
  -1   7  21 354.682 297.667   1
   1  -7 -21 821.441 285.904   1
   1   7 -20 564.808 238.165   1
   1  -7 -20 54.1089 272.254   1
  -1   7  20 381.509 299.878   1
  -1  -7  20 154.218 241.128   1
   1   7 -19-44.3010 222.053   1
   1  -7 -19 373.151 278.938   1
  -1   7  19-261.200 308.112   1
  -1  -7  19 241.551 249.710   1
  -1   7  18 14356.8 887.823   1
   1  -7 -18 13885.9 868.661   1
  -1  -7  18 14368.0 836.940   1
   1   7 -18 14864.0 830.241   1
   1   7 -17 481.632 211.112   1
   1  -7 -17 25.6705 287.220   1
  -1   7  17 393.444 306.949   1
  -1  -7  17 147.319 214.133   1
   1   7 -16-71.0215 178.966   1
   1  -7 -16 25.1239 255.174   1
  -1   7  16 192.608 295.554   1
  -1  -7  16 310.724 202.284   1
   1   7 -15-16.2167 171.794   1
   1  -7 -15-24.4933 204.432   1
  -1   7  15-80.4749 226.434   1
  -1  -7  15-231.396 199.407   1
   1   7 -14 425.009 162.773   1
   1  -7 -14-23.8104 253.002   1
  -1   7  14 52.0702 288.083   1
  -1  -7  14 209.756 169.610   1
   1   7 -13 706.007 150.255   1
   1  -7 -13 598.361 252.437   1
  -1  -7  13 707.036 172.562   1
  -1   7  13 1032.80 292.486   1
  -1   7  12 1261.07 260.282   1
   1  -7 -12 1257.52 246.650   1
   1   7 -11 137.276 120.525   1
   1  -7 -11 84.5269 211.835   1
  -1   7  11 139.518 226.846   1
  -1  -7  11-32.8747 125.356   1
   1   7 -10 1241.26 136.855   1
   1  -7 -10 920.896 234.203   1
  -1  -7  10 1150.49 137.889   1
  -1   7  10 1527.96 265.606   1
   1   7  -9 7599.46 408.588   1
  -1   7   9 7769.30 506.545   1
  -1  -7   9 7782.90 410.343   1
   1  -7  -9 6523.43 480.405   1
   1   7  -8 7424.09 385.489   1
   1  -7  -8 6818.98 463.942   1
  -1   7   8 7640.13 483.066   1
  -1  -7   8 7272.85 386.610   1
   1  -7  -7 1234.80 199.191   1
   1   7  -7 1220.78 90.5140   1
  -1   7   7 1184.99 220.214   1
  -1  -7   7 1093.65 89.1734   1
  -1   7   6 20569.4 1079.81   1
   1  -7  -6 19824.0 1063.41   1
  -1   7   5 4644.43 325.001   1
   1  -7  -5 3824.08 300.060   1
   1  -7  -4 844.366 161.155   1
  -1   7   4 803.771 171.427   1
   1   7  -3 3049.15 179.051   1
  -1  -7   3 3360.57 176.138   1
   1  -7  -3 3603.59 249.526   1
  -1   7   3 3177.34 257.566   1
  -1  -7   2 15652.6 778.516   1
   1   7  -1 784.845 107.722   1
   1  -7  -1 820.783 127.184   1
  -1   7   1 591.533 128.998   1
  -1  -7   1 850.784 100.507   1
  -1   7   0 20350.2 1018.02   1
   1  -7   0 20065.4 1012.08   1
   1   7   0 20028.1 1018.54   1
   1  -7   1 835.584 104.937   1
  -1   7  -1 924.281 111.385   1
   1   7   1 921.730 130.885   1
   1  -7   2 15572.5 773.788   1
  -1  -7  -3 2623.74 219.695   1
   1   7   3 2838.88 237.722   1
   1   7   4 938.383 175.723   1
  -1  -7  -4 957.888 153.464   1
   1   7   5 3839.68 295.665   1
  -1  -7  -5 3323.37 272.390   1
   1   7   6 19004.2 947.269   1
  -1  -7  -6 15943.4 919.854   1
   1   7   7 1282.67 222.724   1
  -1  -7  -7 1462.23 189.422   1
   1   7   8 6974.07 479.220   1
  -1   7  -8 7447.61 377.821   1
   1  -7   8 7225.33 380.325   1
  -1  -7  -8 7266.14 459.442   1
  -1   7  -9 8188.96 409.049   1
   1   7   9 8338.87 520.226   1
   1  -7   9 7183.57 411.011   1
  -1  -7  -9 7099.12 479.366   1
   1  -7  10 1052.22 129.440   1
  -1   7 -10 1346.74 126.691   1
  -1  -7 -10 1266.82 224.442   1
   1  -7  11 202.277 118.298   1
   1   7  11 72.8101 249.138   1
  -1  -7 -11 365.326 211.852   1
  -1   7 -11 128.609 109.986   1
   1   7  12 1989.60 308.509   1
  -1  -7 -12 1479.49 273.407   1
   1  -7  13 465.060 166.619   1
   1   7  13 583.262 274.749   1
  -1   7 -13 1073.23 167.964   1
  -1  -7 -13 786.050 234.051   1
   1   7  14 547.889 222.300   1
   1  -7  14 292.603 169.783   1
  -1   7 -14 253.239 160.549   1
  -1  -7 -14 182.027 194.708   1
   1  -7  15-153.929 173.681   1
   1   7  15-348.047 294.091   1
  -1   7 -15-15.6658 160.717   1
   1  -7  16-112.490 196.669   1
   1   7  16 219.324 291.721   1
  -1   7 -16-86.1663 185.092   1
  -1  -7 -16 340.416 265.923   1
   1   7  17-139.939 291.449   1
   1  -7  17 20.3958 201.710   1
  -1  -7 -17-250.296 273.121   1
  -1   7 -17 299.928 199.932   1
  -1   7 -18 14555.6 799.984   1
  -1  -7 -18 13637.1 826.631   1
   1  -7  18 15013.4 814.619   1
   1   7  18 11841.4 828.422   1
   1   7  19 144.235 278.337   1
  -1   7 -19 172.691 214.211   1
   1  -7  19 306.333 222.822   1
  -1  -7 -19 26.0972 251.829   1
   1   7  20 699.310 339.420   1
  -1   7 -20 460.469 226.481   1
   1  -7  20 75.4650 242.415   1
  -1  -7 -20 900.895 314.208   1
   1   7  21 352.804 324.035   1
  -1  -7 -21 297.115 295.798   1
   1   7  22 4516.74 449.836   1
  -1  -7 -22 4439.45 433.805   1
   1   7  24-265.046 336.169   1
  -1  -7 -24-81.3754 318.370   1
   1   7  25 584.947 326.343   1
  -1  -7 -25 405.753 327.303   1
   1   7  26 202.601 281.254   1
  -1  -7 -26 886.415 292.392   1
   1   7  28 1007.03 341.385   1
  -1  -7 -28 1101.50 344.733   1
   1  -8 -27 448.471 332.165   1
   1  -8 -26 615.336 328.589   1
  -1   8  26 747.804 348.630   1
   1  -8 -25 1246.85 357.394   1
  -1   8  25 2448.21 401.206   1
  -1   8  24 499.766 349.221   1
   1  -8 -24 575.927 315.953   1
  -1   8  23 29.5412 327.359   1
   1  -8 -23 82.6832 306.079   1
  -1   8  22 652.205 349.759   1
   1  -8 -22 853.952 329.589   1
  -1   8  21-88.8337 332.430   1
   1  -8 -21 356.677 316.991   1
  -1   8  20-265.190 320.875   1
   1  -8 -20-27.1804 301.262   1
   1   8 -19 653.038 233.518   1
  -1   8  18 2543.07 378.400   1
   1   8 -18 2597.05 290.290   1
  -1  -8  18 3207.79 322.090   1
   1  -8 -18 3607.94 377.563   1
   1   8 -17 161.378 174.909   1
  -1  -8  17 634.335 208.759   1
   1  -8 -17 26.0032 208.504   1
  -1   8  16 391.145 295.136   1
   1   8 -16 359.322 174.898   1
  -1  -8  16 415.893 195.196   1
   1  -8 -16 510.520 267.185   1
  -1   8  15 109.336 312.014   1
   1  -8 -15 174.634 277.134   1
   1   8 -15 161.359 159.506   1
  -1  -8  15 130.713 173.593   1
   1  -8 -14 2404.71 316.817   1
   1   8 -14 3092.88 255.677   1
  -1   8  14 2874.29 337.485   1
  -1  -8  14 3618.07 277.664   1
   1  -8 -13 94.4029 251.160   1
  -1   8  13-309.804 277.945   1
  -1   8  12 11253.2 742.413   1
   1   8 -12 11978.1 648.070   1
   1  -8 -12 12919.7 739.017   1
  -1  -8  12 12238.7 655.157   1
   1  -8 -11 436.289 235.412   1
   1   8 -11 48.3678 93.2345   1
  -1  -8  11 138.363 108.759   1
  -1   8  11-143.940 244.289   1
   1   8 -10 6336.15 337.519   1
  -1   8  10 5856.69 456.186   1
   1  -8 -10 5821.47 437.639   1
  -1  -8  10 6054.60 339.024   1
  -1  -8   9 580.549 78.4910   1
   1   8  -9 553.307 80.9501   1
   1  -8  -8 25362.0 1308.50   1
  -1   8   8 24250.8 1316.39   1
   1  -8  -7 5995.57 380.497   1
  -1   8   7 4303.70 369.970   1
   1  -8  -6 6106.19 404.353   1
  -1   8   6 6128.44 422.642   1
  -1   8   5 16.8159 158.605   1
   1  -8  -5-274.397 155.773   1
   1  -8  -4 8952.01 539.928   1
  -1   8   4 9814.03 553.012   1
  -1   8   3 152.856 140.427   1
   1   8  -3 25.6344 56.4933   1
  -1  -8   3 98.3296 47.8625   1
   1   8  -2 76805.0 3743.02   1
  -1  -8   2 77626.2 3738.83   1
   1  -8  -1 19711.1 1047.66   1
   1   8  -1 20990.1 1035.00   1
  -1  -8   1 20868.5 1029.12   1
   1   8   0-9.14006 102.158   1
  -1  -8   0-39.6828 93.8427   1
   1  -8   0-40.7913 98.1004   1
  -1   8   0 36.2861 105.825   1
  -1  -8  -1 22272.5 1118.09   1
   1  -8   1 22153.0 1099.24   1
  -1   8  -1 22141.4 1105.50   1
   1   8   1 21596.3 1124.68   1
  -1  -8  -2 72008.0 3750.79   1
   1  -8   2 76108.8 3718.81   1
  -1   8  -2 81457.2 3723.33   1
   1   8   2 74269.9 3761.21   1
   1   8   3-41.6837 154.644   1
   1   8   4 9709.88 569.391   1
  -1  -8  -4 9856.92 559.509   1
   1   8   5-149.907 160.656   1
  -1  -8  -5 189.651 143.894   1
   1   8   6 6283.25 431.854   1
  -1  -8  -6 6371.68 409.414   1
   1   8   7 5058.98 379.976   1
  -1  -8  -7 4903.26 356.253   1
   1   8   8 25081.3 1304.72   1
  -1  -8  -8 23578.6 1270.93   1
  -1   8  -9 449.415 56.3316   1
  -1   8 -10 5740.08 316.354   1
  -1  -8 -10 6406.36 431.298   1
   1  -8  10 5763.48 320.575   1
   1   8  10 6065.43 465.521   1
  -1  -8 -11-41.2336 206.647   1
  -1   8 -11-50.2298 91.6682   1
   1  -8  11 23.7546 101.318   1
   1   8  11 72.9389 246.897   1
   1   8  12 12691.4 774.639   1
   1  -8  12 12281.7 665.594   1
  -1   8 -12 12862.8 660.330   1
  -1  -8 -12 12106.9 747.926   1
   1   8  13 284.574 255.272   1
  -1  -8 -13 67.6563 219.504   1
   1   8  14 2896.24 354.740   1
  -1  -8 -14 3933.94 339.408   1
  -1   8 -14 3205.85 253.631   1
   1  -8  14 2862.24 263.145   1
   1   8  15 54.4843 246.616   1
  -1   8 -15 84.9141 158.727   1
   1  -8  15 372.683 180.979   1
  -1  -8 -15 144.908 222.186   1
   1   8  16 167.036 282.834   1
  -1   8 -16 189.736 169.636   1
   1  -8  16 382.133 194.320   1
  -1  -8 -16-148.763 255.785   1
   1   8  17 198.361 300.044   1
  -1   8 -17 575.156 191.205   1
   1  -8  17 497.452 203.586   1
  -1  -8 -17 152.144 278.629   1
   1   8  18 2384.51 398.144   1
  -1   8 -18 3116.83 290.314   1
   1  -8  18 3195.94 311.715   1
  -1  -8 -18 2442.09 361.858   1
  -1   8 -19 595.872 222.527   1
   1   8  20-117.138 265.955   1
  -1  -8 -20 455.255 260.634   1
   1   8  21 324.024 299.536   1
  -1  -8 -21 324.939 275.419   1
   1   8  22 413.080 340.290   1
  -1  -8 -22 1144.01 328.597   1
   1   8  23 530.500 346.086   1
  -1  -8 -23 81.4088 320.538   1
   1   8  24 409.964 313.096   1
  -1  -8 -24-134.856 290.390   1
   1   8  25 1566.89 321.237   1
  -1  -8 -25 1556.94 311.725   1
   1   8  26 315.077 331.270   1
  -1  -8 -26 372.504 311.432   1
  -1  -8 -27 263.333 328.879   1
   1  -9 -27-234.351 289.786   1
  -1   9  27 279.980 308.902   1
   1  -9 -25 349.321 319.023   1
  -1   9  25 549.255 343.754   1
  -1   9  23 2003.88 389.151   1
   1  -9 -23 2363.25 375.180   1
  -1   9  22 3343.35 425.885   1
   1  -9 -22 3530.57 410.973   1
  -1   9  21 563.543 310.682   1
   1  -9 -21 55.0970 280.815   1
  -1   9  20 976.791 294.629   1
   1  -9 -20 466.037 251.063   1
  -1   9  19 2088.99 358.443   1
   1  -9 -19 1654.89 327.556   1
   1   9 -18 3067.56 284.798   1
  -1   9  18 3293.33 404.501   1
   1  -9 -18 2436.17 373.208   1
  -1   9  17 403.321 312.137   1
   1  -9 -17 79.3024 293.556   1
   1   9 -17 406.827 179.799   1
  -1  -9  17 579.571 200.131   1
  -1   9  16 4249.86 427.418   1
   1   9 -16 4799.97 338.227   1
   1  -9 -16 4762.77 414.983   1
  -1  -9  16 5047.83 351.765   1
   1  -9 -15 203.131 274.518   1
   1   9 -15 306.405 151.966   1
  -1   9  15 500.463 289.348   1
  -1  -9  15 456.116 168.631   1
  -1  -9  14 129.552 148.757   1
   1   9 -14 10.9884 136.228   1
   1  -9 -13 1929.72 298.151   1
  -1  -9  13 2289.03 200.104   1
   1   9 -13 2673.79 198.632   1
  -1   9  13 2750.96 333.996   1
   1   9 -12 8685.48 460.554   1
  -1   9  12 8130.76 587.406   1
   1  -9 -12 9490.35 585.170   1
  -1  -9  12 8274.83 458.106   1
   1  -9 -11-135.508 243.689   1
   1   9 -11 54.0974 75.1705   1
  -1  -9  11 29.6308 76.1676   1
  -1   9  10 475.556 236.392   1
   1  -9 -10 758.869 236.345   1
   1  -9  -9 3293.10 321.308   1
  -1   9   9 3842.57 349.768   1
  -1   9   7 2083.87 268.688   1
   1  -9  -7 2265.66 260.009   1
  -1   9   6 14864.8 833.288   1
   1  -9  -5 12130.1 691.583   1
  -1   9   5 12547.5 703.615   1
   1  -9  -4 6503.90 410.235   1
  -1   9   4 6125.24 417.219   1
   1   9  -3 57.6706 63.6536   1
   1  -9  -3 81.3581 142.681   1
  -1  -9   3 114.518 53.8679   1
   1   9  -2 15524.5 810.049   1
  -1   9   2 17188.3 855.369   1
  -1  -9   2 15432.1 801.266   1
   1  -9  -2 17428.1 848.025   1
  -1  -9   1 3497.31 223.253   1
   1   9  -1 3975.83 246.244   1
   1  -9   0 33062.4 1526.33   1
   1   9   0 30417.9 1533.02   1
  -1   9   0 33146.9 1533.35   1
  -1   9  -1 3789.53 235.816   1
   1  -9   1 3303.89 225.806   1
  -1  -9  -2 17490.7 934.431   1
   1  -9   2 18031.6 895.818   1
  -1   9  -2 17763.7 899.444   1
   1   9   2 19095.3 955.148   1
  -1  -9  -3 90.0085 121.949   1
  -1  -9  -4 6078.54 392.732   1
   1   9   4 6391.08 415.508   1
  -1  -9  -5 12874.2 715.939   1
   1   9   5 12933.0 733.620   1
   1   9   6 17112.2 947.368   1
  -1  -9  -7 2160.39 237.945   1
   1   9   7 2264.99 280.898   1
  -1  -9  -9 3226.61 317.245   1
   1   9   9 3948.21 350.955   1
   1   9  10 770.955 250.394   1
  -1  -9 -10 735.146 212.050   1
  -1  -9 -11-107.217 180.997   1
   1  -9  11 93.6532 54.0132   1
  -1   9 -11 16.5995 51.2479   1
   1   9  12 8785.26 569.621   1
  -1   9 -12 7663.23 427.628   1
   1  -9  12 8138.13 435.933   1
  -1  -9 -12 9423.37 551.251   1
  -1  -9 -13 2023.86 275.395   1
   1  -9  13 2451.69 186.902   1
  -1   9 -13 1978.18 173.377   1
  -1   9 -14-40.8035 123.780   1
   1  -9  14 55.7558 133.343   1
  -1  -9 -15 887.791 249.250   1
   1   9  15 221.614 233.555   1
   1   9  16 4685.75 444.228   1
  -1   9 -16 5230.72 335.373   1
   1  -9  16 4291.93 347.853   1
  -1  -9 -16 4822.16 421.423   1
   1   9  17 257.781 314.672   1
  -1   9 -17 518.019 174.150   1
   1  -9  17 463.497 210.907   1
  -1  -9 -17 437.746 276.118   1
  -1   9 -18 2530.67 281.622   1
  -1  -9 -18 2962.71 381.079   1
   1   9  19 2512.88 396.798   1
  -1  -9 -19 1488.28 336.660   1
   1   9  20-176.614 335.232   1
  -1  -9 -20 135.237 313.662   1
   1   9  21 354.125 313.443   1
  -1  -9 -21 626.330 307.225   1
   1   9  22 3803.61 419.675   1
  -1  -9 -22 3748.69 392.017   1
   1   9  23 2201.53 356.608   1
  -1  -9 -23 2136.40 339.141   1
   1   9  25 604.370 339.011   1
  -1  -9 -25 641.366 332.576   1
   1   9  27-222.329 271.118   1
  -1  -9 -27 363.803 262.554   1
   1 -10 -26 3005.09 394.536   1
  -1  10  26 3628.15 425.919   1
   1 -10 -25 133.113 275.758   1
  -1  10  25 658.345 327.799   1
  -1  10  24 696.948 328.618   1
   1 -10 -24 1026.12 316.547   1
  -1  10  23 439.736 341.679   1
   1 -10 -23 656.482 324.514   1
  -1  10  22 1387.27 368.052   1
   1 -10 -22 1761.46 355.797   1
  -1  10  20 1454.28 381.367   1
   1 -10 -20 1212.42 343.884   1
  -1  10  19 1391.25 346.667   1
   1 -10 -19 876.938 299.719   1
  -1  10  18-147.014 258.135   1
   1 -10 -18 135.501 240.369   1
  -1  10  17 145.566 316.035   1
   1 -10 -17 561.081 297.225   1
   1 -10 -16 7854.84 551.120   1
  -1  10  16 6552.01 556.157   1
   1 -10 -15-154.828 239.472   1
   1  10 -15 85.1555 115.046   1
  -1 -10  15 19.3248 120.817   1
  -1  10  15 282.569 247.231   1
   1  10 -14 1169.06 135.168   1
  -1 -10  14 1314.71 137.691   1
   1 -10 -13 370.051 231.781   1
  -1 -10  13 122.113 64.4546   1
  -1  10  13-135.321 247.280   1
   1  10 -13 48.7863 69.4911   1
  -1  10  12 789.671 277.784   1
   1 -10 -12 1390.77 286.229   1
  -1  10  11 433.267 284.811   1
   1 -10 -11 325.035 255.662   1
  -1  10  10 1868.67 307.937   1
  -1  10   9 3634.26 359.855   1
   1 -10  -9 3389.53 333.441   1
  -1  10   8 67.6022 227.662   1
   1 -10  -8-143.193 208.812   1
   1 -10  -7 1260.12 219.124   1
   1 -10  -6 8412.67 543.757   1
  -1  10   6 9474.68 567.004   1
  -1  10   5-94.2066 179.752   1
   1 -10  -5-170.267 166.216   1
  -1  10   4 17.4735 153.690   1
   1 -10  -4 365.019 150.712   1
   1  10  -3 58.6904 68.1904   1
  -1 -10   3 204.292 62.0123   1
   1 -10  -3 175.057 140.536   1
  -1 -10   2 2275.95 162.491   1
   1 -10  -2 2829.32 223.292   1
   1  10  -2 2321.46 170.586   1
  -1  10   2 2191.67 231.589   1
   1  10  -1 1107.94 140.708   1
   1 -10  -1 1065.53 154.023   1
  -1  10   1 806.119 153.977   1
  -1 -10   1 591.631 117.270   1
   1  10   0-124.580 127.660   1
   1 -10   0-29.8391 108.785   1
  -1  10   0-11.0569 120.660   1
  -1 -10   0 18.9969 101.316   1
   1  10   1 849.153 167.455   1
  -1 -10  -1 908.692 139.222   1
   1 -10   1 991.764 126.706   1
  -1  10  -1 1117.69 139.758   1
   1  10   2 2491.39 246.187   1
   1 -10   2 2561.01 169.460   1
  -1 -10  -2 2488.73 213.361   1
  -1  10  -2 2372.12 169.237   1
  -1 -10  -3 79.2843 140.407   1
  -1  10  -3 129.320 49.7524   1
   1  10   3 167.920 171.943   1
  -1 -10  -4 187.479 148.510   1
   1  10   4 109.835 172.634   1
  -1 -10  -5-31.8040 165.999   1
   1  10   5 58.2408 204.133   1
  -1 -10  -6 8671.62 545.629   1
   1  10   6 9828.70 591.342   1
   1  10   7 802.317 252.926   1
  -1 -10  -7 1539.97 223.863   1
   1  10   8 319.707 227.959   1
  -1 -10  -8 173.945 192.510   1
   1  10   9 2662.21 305.354   1
   1  10  10 1650.92 302.456   1
  -1 -10 -10 2015.27 283.644   1
   1  10  11 306.459 274.753   1
  -1 -10 -11 358.392 249.802   1
   1  10  12 1786.59 317.775   1
  -1 -10 -12 994.765 277.380   1
   1  10  13 404.752 288.449   1
  -1 -10 -14 1596.63 285.651   1
  -1  10 -14 1446.84 123.604   1
   1 -10  14 1042.38 124.815   1
   1  10  14 1905.48 331.338   1
   1  10  15 281.480 288.776   1
  -1 -10 -15-75.4930 241.320   1
   1 -10  15-62.8965 114.418   1
  -1  10 -15 99.1731 110.623   1
  -1  10 -16 5393.72 349.300   1
   1  10  16 5946.94 501.303   1
  -1 -10 -17 471.107 274.309   1
   1  10  17 144.684 291.975   1
  -1 -10 -18 398.087 274.452   1
   1  10  18-87.6132 299.729   1
  -1 -10 -19 1747.14 335.284   1
   1  10  19 1351.87 356.807   1
  -1 -10 -20 759.573 313.955   1
   1  10  20 649.105 347.870   1
  -1 -10 -22 1897.04 371.984   1
   1  10  22 1912.81 390.452   1
  -1 -10 -23 780.174 309.700   1
   1  10  23 438.026 330.491   1
  -1 -10 -24 641.836 282.042   1
   1  10  24 838.161 308.815   1
  -1 -10 -25 238.214 265.641   1
   1  10  25 797.899 310.454   1
  -1 -10 -26 3473.58 408.832   1
   1  10  26 2827.37 418.122   1
  -1  11  26 1168.90 372.921   1
   1 -11 -26 2122.36 363.095   1
  -1  11  25 226.716 327.637   1
   1 -11 -25 342.157 312.685   1
  -1  11  24 1267.20 362.783   1
   1 -11 -24 990.699 316.908   1
   1 -11 -23 434.102 298.169   1
  -1  11  23-87.5687 309.997   1
   1 -11 -22-27.4559 242.343   1
  -1  11  22 735.925 286.736   1
   1 -11 -21 82.8009 272.351   1
  -1  11  21 296.109 305.431   1
   1 -11 -20 138.053 293.888   1
  -1  11  20 178.402 328.852   1
   1 -11 -19 551.930 313.098   1
  -1  11  19 327.095 347.554   1
   1 -11 -18 2357.72 350.302   1
  -1  11  18 1955.41 359.668   1
   1 -11 -16 7288.07 539.543   1
  -1  11  16 6494.91 559.916   1
   1 -11 -15 2079.45 300.075   1
  -1  11  15 2268.03 313.126   1
   1 -11 -14 129.305 268.931   1
  -1  11  14 931.774 323.016   1
  -1  11  13 221.139 281.629   1
   1 -11 -12 4692.79 406.954   1
  -1  11  12 5044.54 436.822   1
   1 -11 -11 1932.32 306.025   1
  -1  11  11 1311.28 321.106   1
   1 -11 -10 15248.9 891.273   1
   1 -11  -9 310.800 228.512   1
  -1  11   9 488.938 260.186   1
   1 -11  -8 3655.06 333.759   1
  -1  11   8 3584.15 344.452   1
   1 -11  -6 614.553 211.437   1
  -1  11   6 972.662 239.225   1
   1 -11  -5 72.3114 177.043   1
  -1  11   5 337.796 217.478   1
   1 -11  -4 12485.0 702.713   1
  -1  11   4 11989.2 706.039   1
  -1 -11   3 2739.63 162.239   1
   1 -11  -3 2396.40 246.788   1
   1  11  -3 2549.22 166.619   1
  -1  11   3 2976.32 266.416   1
  -1 -11   2 601.335 102.147   1
   1 -11  -2 421.208 153.315   1
  -1  11   2 618.250 174.654   1
   1  11  -2 482.458 108.029   1
   1  11  -1 2236.74 194.556   1
  -1  11   1 2379.91 224.969   1
   1 -11  -1 2396.11 212.169   1
  -1 -11   1 2098.54 188.680   1
   1  11   1 2865.40 240.465   1
   1 -11   1 2312.68 194.235   1
  -1 -11  -1 2276.26 218.210   1
  -1  11  -1 2777.99 207.362   1
  -1 -11  -2 350.436 156.542   1
   1 -11   2 292.359 88.3524   1
  -1  11  -2 376.579 103.342   1
   1  11   2 406.052 170.058   1
  -1 -11  -3 2459.14 231.550   1
   1  11   3 2603.93 251.746   1
  -1  11  -3 2075.17 127.249   1
   1  11   4 12660.6 751.829   1
  -1 -11  -4 13509.2 729.660   1
   1  11   5 340.932 200.661   1
  -1 -11  -5 360.432 172.409   1
   1  11   6 853.161 226.232   1
  -1 -11  -6 420.166 204.597   1
   1  11   8 4511.74 395.835   1
  -1 -11  -8 4531.13 369.383   1
   1  11   9 171.059 255.189   1
  -1 -11  -9 128.731 211.146   1
  -1 -11 -10 16198.5 926.349   1
   1  11  11 2118.92 312.225   1
  -1 -11 -11 1526.82 266.448   1
  -1 -11 -12 4396.39 395.286   1
   1  11  12 5003.59 439.472   1
   1  11  13 275.368 287.756   1
   1  11  14 309.203 298.139   1
  -1 -11 -14 755.977 289.346   1
   1  11  15 2370.38 387.583   1
  -1 -11 -15 3027.08 366.961   1
   1  11  16 6741.24 529.780   1
  -1 -11 -16 5833.20 491.002   1
   1  11  18 2794.76 399.417   1
  -1 -11 -18 2017.11 341.462   1
   1  11  19 354.628 318.615   1
  -1 -11 -19 380.245 294.245   1
   1  11  20-88.7254 319.826   1
  -1 -11 -20 109.189 297.866   1
   1  11  21 560.519 343.625   1
  -1 -11 -21 761.147 313.140   1
   1  11  22 498.505 344.079   1
  -1 -11 -22 405.311 323.226   1
   1  11  23 580.497 365.024   1
  -1 -11 -23 107.483 327.019   1
   1  11  24 831.481 356.241   1
  -1 -11 -24 1171.30 339.116   1
   1  11  25 789.565 331.225   1
  -1 -11 -25 315.569 309.031   1
   1  11  26 1049.43 306.053   1
  -1 -11 -26 464.899 261.932   1
  -1  12  25 923.311 360.518   1
   1 -12 -25 650.031 326.629   1
  -1  12  23 492.696 350.111   1
   1 -12 -23 1131.23 346.911   1
  -1  12  21 473.326 309.863   1
   1 -12 -21 578.959 273.846   1
  -1  12  20 1099.85 342.789   1
   1 -12 -20 1301.73 318.805   1
  -1  12  19 357.893 349.848   1
   1 -12 -19 470.792 304.873   1
  -1  12  18 1162.59 363.641   1
   1 -12 -18 1216.66 321.343   1
  -1  12  17 504.716 307.838   1
  -1  12  16 619.082 337.690   1
   1 -12 -16 599.004 308.276   1
  -1  12  15 670.419 314.303   1
   1 -12 -15 509.435 275.795   1
   1 -12 -14 7527.00 553.290   1
  -1  12  13-56.4358 289.496   1
   1 -12 -13-25.8341 265.040   1
  -1  12  11 242.555 251.270   1
   1 -12 -11 344.714 238.586   1
  -1  12  10-209.349 260.980   1
   1 -12 -10-71.6491 225.113   1
  -1  12   9 758.983 261.655   1
   1 -12  -9 991.468 262.210   1
  -1  12   8 5133.92 460.429   1
   1 -12  -8 6360.63 456.276   1
  -1  12   7 1676.89 283.145   1
   1 -12  -7 1211.12 249.446   1
  -1  12   5-104.455 219.152   1
   1 -12  -5 191.174 193.651   1
  -1  12   4 32655.8 1702.60   1
   1 -12  -4 33309.4 1695.35   1
  -1  12   3 560.200 196.835   1
   1  12  -3 649.111 86.7427   1
   1 -12  -3 921.405 185.171   1
  -1 -12   3 565.129 79.2081   1
  -1  12   2 8014.89 486.138   1
   1  12  -2 7721.17 428.147   1
  -1 -12   2 7643.40 421.854   1
   1 -12  -2 7871.56 476.940   1
  -1 -12   1 234.415 122.163   1
  -1  12   1 14.8617 158.665   1
   1  12  -1 401.446 146.005   1
   1 -12  -1 388.150 146.296   1
   1  12   0-142.415 135.168   1
  -1 -12   0 46.2089 128.583   1
  -1 -12  -1 91.9229 138.239   1
  -1  12  -1 275.793 138.401   1
   1 -12   1 170.945 115.203   1
   1  12   1 593.435 180.723   1
   1 -12   2 7643.65 424.287   1
   1  12   2 8012.56 491.638   1
  -1 -12  -2 8049.70 479.145   1
  -1  12  -2 8063.90 432.117   1
   1  12   3 887.773 200.808   1
  -1 -12  -3 781.720 181.962   1
  -1 -12  -4 33897.3 1727.84   1
   1  12   4 33678.9 1744.26   1
   1  12   5 313.358 212.270   1
  -1 -12  -5 385.803 192.057   1
   1  12   7 883.435 246.205   1
  -1 -12  -7 1844.03 258.436   1
  -1 -12  -8 6941.41 489.384   1
   1  12   8 7481.82 520.669   1
   1  12   9 1034.69 293.600   1
  -1 -12  -9 670.781 248.248   1
   1  12  10 286.952 272.977   1
  -1 -12 -10-208.308 242.785   1
   1  12  11 348.973 270.000   1
  -1 -12 -11 143.586 229.753   1
   1  12  13 421.289 271.867   1
  -1 -12 -13 50.3753 250.004   1
  -1 -12 -14 7012.29 513.796   1
   1  12  15 926.460 331.302   1
  -1 -12 -15 709.092 286.616   1
   1  12  16 351.331 319.919   1
   1  12  17 678.139 335.300   1
   1  12  18 918.509 354.728   1
  -1 -12 -18 1197.57 328.288   1
   1  12  19 148.340 327.383   1
  -1 -12 -19 109.479 304.003   1
   1  12  20 947.776 353.501   1
  -1 -12 -20 1227.60 324.422   1
   1  12  21 206.221 329.580   1
  -1 -12 -21 379.889 300.380   1
   1  12  23 57.6584 349.427   1
  -1 -12 -23 907.156 329.895   1
   1  12  25 696.263 357.372   1
  -1 -12 -25 1119.55 345.587   1
   1 -13 -24 2961.21 381.880   1
  -1  13  24 1693.14 389.613   1
  -1  13  23 804.415 366.045   1
  -1  13  22 758.836 364.817   1
  -1  13  21 649.519 348.965   1
   1 -13 -21 219.353 284.095   1
   1 -13 -20 664.953 286.743   1
  -1  13  18 1975.88 359.173   1
   1 -13 -18 974.780 315.426   1
  -1  13  17-89.7644 311.595   1
   1 -13 -17-27.7321 299.908   1
  -1  13  16 804.318 331.356   1
   1 -13 -16 938.114 305.336   1
  -1  13  15 827.452 333.341   1
   1 -13 -15 818.785 286.253   1
  -1  13  14 3040.57 372.162   1
   1 -13 -14 3155.14 355.755   1
  -1  13  13 461.024 308.972   1
   1 -13 -13 79.6502 266.375   1
  -1  13  12 3565.54 413.303   1
   1 -13 -12 3725.48 388.017   1
  -1  13  10 755.073 293.673   1
   1 -13 -10 693.840 266.556   1
  -1  13   9 1883.24 308.105   1
   1 -13  -9 1440.22 280.134   1
   1 -13  -8 4097.24 379.456   1
  -1  13   8 4442.99 411.220   1
  -1  13   7 121.210 235.313   1
   1 -13  -7 244.705 223.744   1
  -1  13   6 439.084 238.736   1
   1 -13  -6 212.343 198.811   1
  -1  13   5 1861.47 284.719   1
   1 -13  -5 1948.23 264.888   1
   1 -13  -4 2720.14 281.503   1
  -1  13   4 3066.24 311.642   1
  -1 -13   3 169.470 60.0094   1
   1 -13  -3 209.040 190.642   1
   1  13  -3 40.4296 71.1347   1
  -1 -13   2 471.784 108.437   1
   1 -13  -2 158.875 168.113   1
   1  13  -2 402.165 121.899   1
  -1  13   2 422.431 196.367   1
   1  13  -1 69.3138 139.455   1
  -1 -13   1 104.318 124.319   1
   1 -13  -1 85.6879 153.062   1
  -1  13   1-31.6239 174.863   1
   1 -13   0 2371.74 228.429   1
  -1  13   0 2578.96 248.565   1
  -1 -13   0 2579.97 240.610   1
   1  13   1 205.204 171.905   1
  -1 -13  -1 42.7306 152.675   1
   1 -13   1 80.3203 124.289   1
  -1  13  -1 45.1473 126.212   1
  -1 -13  -2 438.894 166.789   1
   1 -13   2 259.136 99.7805   1
  -1  13  -2 337.177 110.707   1
   1  13   2 490.194 199.625   1
  -1 -13  -3 340.937 186.700   1
   1  13   3 324.719 189.069   1
  -1 -13  -4 3085.59 300.045   1
   1  13   4 3594.28 335.595   1
  -1 -13  -6 286.490 209.252   1
   1  13   6 553.650 234.469   1
  -1 -13  -7 128.769 219.766   1
   1  13   7 217.443 246.110   1
  -1 -13  -8 4622.03 396.366   1
   1  13   8 4426.78 415.316   1
  -1 -13  -9 1814.40 284.088   1
   1  13   9 1509.50 310.082   1
  -1 -13 -10 767.757 251.800   1
   1  13  10 1233.80 279.831   1
  -1 -13 -12 3445.45 355.927   1
   1  13  12 2782.16 364.165   1
  -1 -13 -13 466.568 268.276   1
   1  13  13 57.2085 299.636   1
  -1 -13 -14 3447.32 386.308   1
   1  13  14 3336.71 425.491   1
  -1 -13 -15 749.779 276.878   1
   1  13  15 411.017 292.525   1
  -1 -13 -16 896.146 273.668   1
   1  13  16 503.499 305.816   1
  -1 -13 -17 246.726 306.473   1
   1  13  17 29.7711 313.118   1
  -1 -13 -18 1179.34 349.848   1
   1  13  18 2504.94 404.602   1
  -1 -13 -19 493.136 316.707   1
  -1 -13 -20 463.410 307.058   1
   1  13  20 207.328 349.261   1
  -1 -13 -21 351.391 302.331   1
   1  13  21 117.388 337.830   1
   1  13  22 1538.22 379.820   1
  -1 -13 -23 345.169 300.339   1
   1  13  23 1057.89 367.815   1
  -1 -13 -24 1963.68 369.228   1
   1  13  24 1487.66 384.302   1
  -1  14  23 370.062 358.887   1
   1 -14 -23 1083.38 338.929   1
  -1  14  22 231.923 351.518   1
   1 -14 -22 430.266 321.377   1
  -1  14  21 382.117 323.678   1
   1 -14 -21 545.706 280.136   1
  -1  14  20 921.510 352.969   1
   1 -14 -20 1131.05 322.489   1
   1 -14 -19 1195.01 335.992   1
  -1  14  19 1019.25 367.030   1
   1 -14 -17 223.924 312.624   1
  -1  14  17 932.635 353.309   1
   1 -14 -16 279.161 260.857   1
  -1  14  16 150.203 274.631   1
   1 -14 -15 249.780 296.732   1
  -1  14  15 657.977 334.915   1
   1 -14 -14 5216.50 481.254   1
  -1  14  14 6381.37 520.521   1
   1 -14 -13 1003.23 294.415   1
  -1  14  13 586.967 299.752   1
   1 -14 -12 5734.66 469.946   1
  -1  14  12 5869.11 498.586   1
   1 -14 -11 1830.95 316.030   1
  -1  14  11 2212.48 340.315   1
   1 -14  -9 49.7401 231.501   1
  -1  14   9-134.855 268.905   1
   1 -14  -8 2237.78 307.895   1
  -1  14   8 2140.74 321.667   1
   1 -14  -7 2709.94 312.142   1
  -1  14   7 2770.18 330.656   1
  -1  14   6 8180.86 548.157   1
   1 -14  -6 7683.61 534.056   1
  -1  14   4 4379.27 377.150   1
   1 -14  -4 3908.57 343.482   1
  -1  14   3 3401.49 329.276   1
   1 -14  -3 3502.74 309.340   1
  -1  14   2 2573.03 281.857   1
   1  14  -2 2553.54 208.285   1
  -1 -14   2 2989.79 198.281   1
   1 -14  -2 2561.95 261.748   1
  -1  14   1 918.159 212.662   1
   1 -14  -1 1046.09 187.759   1
  -1 -14   0 66.4586 139.770   1
  -1  14   0-14.5051 163.841   1
   1  14   0-43.8924 167.313   1
   1 -14   0 91.5236 145.204   1
  -1 -14  -1 1009.70 184.236   1
  -1  14  -1 735.209 156.415   1
   1 -14   1 883.908 147.004   1
   1  14   1 1186.26 204.253   1
  -1 -14  -2 2497.79 255.640   1
   1 -14   2 2436.78 182.269   1
  -1  14  -2 2207.81 182.072   1
  -1 -14  -3 3533.22 312.122   1
   1  14   3 3440.31 333.757   1
  -1 -14  -4 4393.87 362.164   1
   1  14   4 4265.12 381.409   1
   1  14   5 114.142 222.060   1
  -1 -14  -5-41.0360 203.473   1
  -1 -14  -6 7818.62 518.256   1
   1  14   6 6865.05 523.612   1
   1  14   7 1828.89 307.716   1
  -1 -14  -7 1804.85 280.167   1
   1  14   8 1585.12 307.461   1
  -1 -14  -8 2249.55 290.419   1
   1  14   9 134.084 250.456   1
  -1 -14  -9 121.074 237.596   1
   1  14  11 2197.23 353.654   1
  -1 -14 -11 2127.61 328.956   1
  -1 -14 -12 6141.64 477.791   1
   1  14  12 5887.43 501.260   1
   1  14  13 1340.57 361.998   1
  -1 -14 -13 929.515 303.412   1
  -1 -14 -14 6028.42 462.498   1
   1  14  14 4692.17 475.641   1
   1  14  15 89.3236 314.579   1
  -1 -14 -15-82.1622 286.589   1
   1  14  16 418.765 337.526   1
  -1 -14 -16 688.410 309.603   1
   1  14  17 329.845 293.778   1
  -1 -14 -17 358.236 281.043   1
   1  14  19 595.823 347.889   1
  -1 -14 -19 821.984 308.183   1
   1  14  20 946.443 382.731   1
  -1 -14 -20 1693.38 357.097   1
   1  14  21 438.448 357.993   1
  -1 -14 -21 840.694 324.012   1
   1  14  22 288.131 355.294   1
  -1 -14 -22-53.4926 306.508   1
   1  14  23 1019.31 379.173   1
  -1 -14 -23 976.543 338.358   1
   1 -15 -23 602.654 322.088   1
  -1  15  23 592.341 375.247   1
   1 -15 -22 2754.49 376.966   1
  -1  15  22 2189.54 410.302   1
   1 -15 -21 894.427 276.305   1
  -1  15  21 1052.62 325.217   1
   1 -15 -20 2309.64 378.778   1
  -1  15  20 1837.19 403.332   1
   1 -15 -19-55.5477 290.665   1
  -1  15  19 269.671 327.715   1
   1 -15 -18 2042.12 358.618   1
  -1  15  18 2415.01 400.018   1
  -1  15  16 2395.34 384.572   1
   1 -15 -16 1718.57 355.623   1
  -1  15  15 332.988 287.182   1
   1 -15 -15 702.200 283.406   1
  -1  15  13 597.391 326.829   1
   1 -15 -13 995.636 301.631   1
  -1  15  12 560.806 315.519   1
   1 -15 -12 955.518 298.879   1
  -1  15  11 406.830 292.237   1
   1 -15 -11 80.5490 259.187   1
  -1  15  10 8802.07 627.209   1
   1 -15 -10 8416.24 599.799   1
  -1  15   9 361.493 289.869   1
   1 -15  -9 205.164 261.435   1
   1 -15  -8 173.749 246.475   1
  -1  15   8 378.976 275.189   1
   1 -15  -7 215.536 237.600   1
  -1  15   7 78.4761 260.208   1
   1 -15  -6 13058.7 801.689   1
  -1  15   6 14183.8 826.446   1
   1 -15  -5 87.6488 205.880   1
  -1  15   5 96.1215 225.092   1
   1 -15  -3 947.638 219.765   1
  -1  15   3 576.753 226.588   1
  -1  15   2 4678.84 363.037   1
   1  15  -2 3918.83 266.867   1
   1 -15  -2 4433.70 342.403   1
  -1 -15   2 4082.29 260.411   1
   1 -15  -1 223.135 171.758   1
  -1  15   1 579.754 196.787   1
   1  15   0 9121.53 521.123   1
   1 -15   0 8222.93 511.977   1
  -1 -15   0 8533.33 514.378   1
  -1  15   0 8697.20 524.980   1
  -1 -15  -1 353.043 178.348   1
   1 -15   1 531.110 142.506   1
  -1  15  -1 153.604 142.432   1
   1  15   1 492.507 197.829   1
   1 -15   2 3658.95 236.890   1
   1  15   2 4406.29 353.681   1
  -1 -15  -2 4399.77 327.923   1
  -1  15  -2 3876.71 243.182   1
   1  15   3 1290.68 249.446   1
  -1 -15  -3 785.138 199.687   1
   1  15   5 47.7819 229.852   1
  -1 -15  -5 195.789 203.215   1
  -1 -15  -6 13535.1 818.036   1
   1  15   6 14592.6 840.569   1
   1  15   7 234.254 246.739   1
  -1 -15  -7-23.6769 227.096   1
   1  15   8 215.312 264.801   1
  -1 -15  -8 73.5044 233.686   1
   1  15   9 415.226 275.998   1
  -1 -15  -9 428.863 231.354   1
  -1 -15 -10 9956.81 611.807   1
   1  15  10 7507.72 600.614   1
   1  15  11-115.546 314.007   1
  -1 -15 -11 530.125 276.934   1
   1  15  12 851.490 307.748   1
  -1 -15 -12 1050.64 273.250   1
   1  15  13 1366.81 341.112   1
  -1 -15 -13 872.999 303.639   1
   1  15  14 1859.05 373.787   1
  -1 -15 -14 2116.48 332.341   1
   1  15  15 391.665 333.693   1
  -1 -15 -15 414.709 284.300   1
   1  15  16 1691.54 331.464   1
  -1 -15 -16 1441.42 304.287   1
   1  15  18 2340.09 406.161   1
  -1 -15 -18 2289.26 373.795   1
   1  15  19 238.321 305.842   1
  -1 -15 -19 247.493 266.238   1
   1  15  20 2299.66 369.536   1
  -1 -15 -20 1038.17 301.826   1
   1  15  21 552.647 341.791   1
  -1 -15 -21 243.572 309.404   1
   1  15  22 2486.32 415.562   1
  -1 -15 -22 2480.82 366.762   1
   1  15  23 447.385 364.490   1
  -1 -15 -23 261.911 314.211   1
   1 -16 -22 26.4785 257.607   1
  -1  16  22 199.931 313.779   1
   1 -16 -20 2030.43 364.146   1
  -1  16  20 1598.66 400.109   1
   1 -16 -18 307.773 304.923   1
  -1  16  18 756.720 365.449   1
   1 -16 -17 394.759 298.846   1
  -1  16  17 60.9274 331.132   1
   1 -16 -16 1556.13 313.024   1
  -1  16  16 1438.19 357.994   1
   1 -16 -15 169.820 286.098   1
  -1  16  15 245.189 332.330   1
   1 -16 -14 1326.17 319.211   1
  -1  16  14 672.412 349.449   1
   1 -16 -12 472.063 287.713   1
  -1  16  12 723.246 315.086   1
   1 -16 -11 821.890 288.750   1
  -1  16  11 595.529 312.740   1
   1 -16 -10 5571.10 474.969   1
  -1  16  10 5536.27 485.176   1
   1 -16  -9-26.3120 255.491   1
  -1  16   9 602.291 298.158   1
   1 -16  -8 204.904 241.512   1
  -1  16   8 755.853 297.919   1
   1 -16  -7 423.107 254.004   1
  -1  16   7 299.369 269.729   1
   1 -16  -6 263.447 239.433   1
  -1  16   6-394.010 262.600   1
   1 -16  -5 274.010 248.290   1
  -1  16   5 176.239 259.824   1
   1 -16  -4 455.587 235.446   1
  -1  16   4 23.9179 240.668   1
   1 -16  -3 447.462 206.222   1
  -1  16   3 513.876 219.749   1
   1 -16  -2 168.107 194.290   1
  -1  16   2 204.833 211.965   1
   1  16  -2 226.562 113.223   1
   1 -16  -1 282.062 181.604   1
  -1  16   1 18.3655 181.781   1
   1 -16   0 55.9775 150.973   1
  -1 -16   0 57.7313 157.451   1
  -1  16   0 453.150 175.297   1
   1  16   0 335.971 171.717   1
   1  16   1 239.158 184.360   1
   1 -16   1 183.569 130.719   1
  -1  16  -1 258.649 148.037   1
  -1 -16  -1 451.830 178.115   1
  -1  16  -2 223.528 80.9231   1
   1  16   2 428.769 222.027   1
  -1 -16  -2-37.4252 190.782   1
   1  16   3 332.596 233.351   1
  -1 -16  -3 81.0362 222.751   1
   1  16   4-94.5900 221.502   1
  -1 -16  -4 236.416 201.931   1
   1  16   5 224.284 246.599   1
  -1 -16  -5 135.651 215.082   1
   1  16   6 234.450 245.478   1
  -1 -16  -6-23.6540 215.444   1
   1  16   7 459.382 293.093   1
  -1 -16  -7 762.188 271.144   1
   1  16   8 1253.45 312.726   1
  -1 -16  -8 380.573 250.079   1
   1  16   9-28.5375 279.181   1
  -1 -16  -9 885.167 288.025   1
  -1 -16 -10 6144.69 487.475   1
   1  16  10 5475.92 505.285   1
   1  16  11 651.562 313.508   1
  -1 -16 -11 838.956 293.563   1
   1  16  12 749.422 333.629   1
  -1 -16 -12 575.850 267.047   1
   1  16  14 820.535 346.904   1
  -1 -16 -14 1419.58 325.531   1
   1  16  15 273.998 306.985   1
  -1 -16 -15 223.278 258.463   1
   1  16  16 760.713 371.665   1
  -1 -16 -16 1877.25 350.397   1
   1  16  17 30.2831 309.930   1
  -1 -16 -17 167.485 278.349   1
   1  16  18-90.2401 314.841   1
  -1 -16 -18 333.899 278.241   1
   1  16  20 1878.15 403.491   1
  -1 -16 -20 2238.77 363.789   1
   1  16  22 197.684 294.149   1
  -1 -16 -22 79.3263 247.719   1
   1 -17 -21 588.313 325.716   1
  -1  17  21 231.410 367.066   1
   1 -17 -19 942.549 337.606   1
  -1  17  19 1319.41 390.474   1
   1 -17 -17-141.759 286.437   1
  -1  17  17 30.6720 324.846   1
   1 -17 -16 1512.70 333.008   1
  -1  17  16 369.706 348.976   1
   1 -17 -15 1627.25 342.187   1
  -1  17  15 1888.00 380.853   1
   1 -17 -14 256.924 287.819   1
  -1  17  14 154.942 307.464   1
   1 -17 -13-284.590 286.788   1
  -1  17  13 154.630 317.301   1
   1 -17 -11 168.510 280.281   1
  -1  17  11 366.691 316.884   1
   1 -17 -10 470.593 292.517   1
  -1  17  10 392.071 321.589   1
   1 -17  -9 326.221 258.860   1
  -1  17   9 297.061 290.964   1
   1 -17  -7 515.375 252.938   1
  -1  17   7 339.425 282.037   1
  -1  17   6 6474.36 499.584   1
   1 -17  -6 5907.49 481.619   1
   1 -17  -5 143.686 224.502   1
  -1  17   5 289.368 248.058   1
  -1  17   4 4160.96 398.135   1
   1 -17  -4 4299.78 384.135   1
   1 -17  -3 1064.21 234.542   1
  -1  17   3 93.2182 232.267   1
  -1  17   2 1757.22 269.345   1
  -1  17   1 1067.69 226.974   1
   1  17   1 1230.02 235.214   1
   1  17   2 1900.96 281.769   1
  -1 -17  -4 3674.76 360.114   1
   1  17   4 3749.62 383.302   1
  -1 -17  -5 476.243 222.806   1
   1  17   5 77.9688 253.932   1
  -1 -17  -6 6732.04 492.881   1
   1  17   6 6143.75 500.270   1
  -1 -17  -7 358.755 258.560   1
   1  17   7 196.050 270.465   1
  -1 -17  -9 134.449 269.066   1
   1  17   9 382.065 306.270   1
  -1 -17 -10 355.850 275.399   1
   1  17  10 657.864 292.658   1
  -1 -17 -11 693.917 286.314   1
   1  17  11 817.816 316.698   1
  -1 -17 -13 338.608 277.620   1
   1  17  13-92.1591 298.888   1
  -1 -17 -14-85.2231 287.346   1
   1  17  14 800.355 360.078   1
  -1 -17 -15 1504.55 311.604   1
   1  17  15 1568.77 349.447   1
  -1 -17 -16 1584.28 356.525   1
   1  17  16 1959.84 382.369   1
  -1 -17 -17 169.303 268.236   1
   1  17  17-152.008 303.915   1
  -1 -17 -19 414.452 288.129   1
   1  17  19 652.607 333.208   1
  -1 -17 -21 26.7245 299.326   1
   1  17  21 28.5743 357.213   1
  -1  18  20-293.085 374.056   1
  -1  18  18 3253.07 423.981   1
   1 -18 -18 112.156 287.964   1
  -1  18  16 217.850 327.302   1
   1 -18 -16 57.4146 301.196   1
  -1  18  15 125.466 329.121   1
   1 -18 -15 202.316 280.462   1
  -1  18  14 1166.03 367.802   1
   1 -18 -14 841.217 312.270   1
  -1  18  13 662.590 338.229   1
   1 -18 -13 406.158 293.388   1
  -1  18  12 1605.61 353.717   1
   1 -18 -12 722.916 299.262   1
  -1  18  10-31.0461 307.040   1
  -1  18   9 428.787 316.465   1
  -1  18   8 14172.1 880.771   1
  -1  18   7 206.029 311.865   1
   1  18   8 14794.0 916.545   1
   1  18   9 484.178 312.102   1
   1  18  10 521.596 311.726   1
  -1 -18 -10 28.2816 232.574   1
   1  18  12 1152.30 343.676   1
  -1 -18 -12 1179.77 311.978   1
   1  18  13 187.262 318.618   1
  -1 -18 -13 57.7216 288.567   1
   1  18  14 1091.19 369.685   1
  -1 -18 -14 1127.61 330.231   1
   1  18  15 465.444 329.478   1
  -1 -18 -15 518.533 294.251   1
   1  18  16 677.195 338.766   1
  -1 -18 -16 600.760 315.043   1
   1  18  18 3389.41 430.463   1
  -1 -18 -18-140.019 297.876   1
   1  18  20 202.361 367.010   1
   2   0 -27 345.499 310.130   1
  -2   0  27 93.7085 300.607   1
   2   0 -25 398.423 288.485   1
  -2   0  25 62.0486 306.208   1
   2   0 -24 84.2975 277.155   1
  -2   0  24-245.288 289.763   1
   2   0 -23 582.673 286.296   1
  -2   0  23-151.228 289.411   1
   2   0 -22 1227.42 302.351   1
  -2   0  22 980.354 304.030   1
   2   0 -21 53.3873 256.109   1
  -2   0  21 319.469 286.558   1
   2   0 -20 3762.35 370.533   1
  -2   0  20 2459.72 372.520   1
   2   0 -18 5565.32 437.767   1
  -2   0  18 5027.44 443.393   1
   2   0 -17 141.123 240.907   1
  -2   0  17 307.646 273.627   1
   2   0 -16 4782.45 410.330   1
  -2   0  16 5119.64 425.450   1
   2   0 -15-86.3744 224.348   1
   2   0 -14 6482.09 448.054   1
  -2   0  14 6274.03 460.128   1
  -2   0  13-168.873 207.163   1
   2   0 -13-116.282 183.810   1
   2   0 -12 15082.8 829.069   1
  -2   0  12 14644.8 835.148   1
  -2   0  11 92.6345 183.232   1
   2   0 -11-16.9691 164.604   1
   2   0 -10 44925.5 2312.21   1
  -2   0  10 47571.8 2322.68   1
   2   0  -9-86.3611 144.281   1
  -2   0   9 189.809 153.870   1
  -2   0   8 1672.52 202.664   1
   2   0  -8 1466.80 184.269   1
  -2   0   7-130.558 153.203   1
   2   0  -7 23.6518 127.901   1
  -2   0   5-62.1691 148.228   1
   2   0  -5 46.6740 129.490   1
  -2   0   4 1002.41 166.336   1
   2   0  -4 1030.87 147.721   1
  -2   0   3 7.87409 117.956   1
   2   0  -3 91.3618 113.909   1
   2   0  -2 88369.1 4195.26   1
  -2   0   2 84619.2 4197.60   1
   2   0  -1 236.631 113.897   1
  -2   0   1 115.093 131.038   1
   2   0   0 111035. 5255.51   1
  -2   0   0 106425. 5256.14   1
   2   0   1-95.4728 95.4151   1
  -2   0  -1 54.8091 86.5422   1
  -2   0  -2 89259.7 4376.48   1
   2   0   2 91506.8 4377.86   1
  -2   0  -3-115.365 101.645   1
   2   0   3 101.415 117.272   1
  -2   0  -4 881.495 155.343   1
   2   0   4 924.176 162.627   1
   2   0   5-174.745 149.686   1
  -2   0  -5 17.9995 135.634   1
   2   0   7 223.842 146.367   1
  -2   0  -7 79.1531 139.358   1
   2   0   8 1555.98 190.051   1
  -2   0  -8 1749.52 178.702   1
   2   0   9-107.285 172.393   1
  -2   0  -9 41.0194 159.818   1
  -2   0 -10 46946.1 2313.37   1
   2   0  10 45525.3 2321.38   1
   2   0  11 89.6266 185.878   1
  -2   0 -11-285.227 158.140   1
   2   0  12 14923.5 826.422   1
  -2   0 -12 14436.7 806.112   1
   2   0  13-351.258 189.394   1
  -2   0 -13 161.852 174.478   1
   2   0  15-116.992 240.081   1
  -2   0 -15 237.263 197.695   1
   2   0  16 5937.34 478.387   1
   2   0  17 205.307 250.515   1
  -2   0 -17 196.184 201.884   1
  -2   0 -18 5335.87 430.563   1
   2   0  18 5827.25 462.869   1
   2   0  19 217.097 258.887   1
  -2   0 -19 168.329 237.995   1
   2   0  20 3348.23 379.423   1
  -2   0 -20 2742.85 351.909   1
   2   0  21 514.433 288.198   1
  -2   0 -21 25.6640 257.489   1
   2   0  22 612.036 297.256   1
  -2   0 -22 1429.10 286.786   1
   2   0  23 59.3991 295.313   1
  -2   0 -23-81.7021 289.786   1
   2   0  24-541.893 318.844   1
  -2   0 -24 610.220 303.357   1
   2   0  25-182.589 285.859   1
  -2   0 -25 167.769 281.743   1
   2   0  26 275.496 324.590   1
  -2   0 -26 395.251 323.904   1
   2   0  27 184.025 315.777   1
  -2   0 -27 397.560 298.224   1
   2  -1 -27 797.104 304.998   1
   2   1 -27 1136.82 345.147   1
  -2   1  27 680.032 311.734   1
   2   1 -26 1505.98 339.390   1
   2  -1 -26 1307.20 323.447   1
  -2   1  26 1051.45 331.527   1
  -2  -1  26 1573.45 359.064   1
   2   1 -25 2666.43 370.187   1
   2  -1 -25 2287.63 344.893   1
  -2   1  25 2214.58 363.400   1
  -2  -1  25 2498.78 384.984   1
   2   1 -24 2910.11 369.979   1
   2  -1 -24 2356.58 349.622   1
  -2  -1  24 2961.52 393.475   1
  -2   1  24 2809.06 374.333   1
   2  -1 -23 1054.97 300.558   1
   2   1 -23 1329.96 310.011   1
  -2  -1  23 514.788 331.737   1
  -2   1  23 603.569 284.167   1
   2   1 -22 516.369 285.742   1
   2  -1 -22 355.434 274.009   1
  -2  -1  22 237.463 325.918   1
  -2   1  22 475.366 277.235   1
   2  -1 -21 3130.06 360.642   1
   2   1 -21 2734.76 369.139   1
  -2   1  21 3201.45 381.439   1
  -2  -1  21 2320.70 374.426   1
   2   1 -20 5112.95 427.258   1
   2  -1 -20 5053.91 434.959   1
  -2   1  20 4466.81 438.870   1
  -2  -1  20 4116.81 431.123   1
   2   1 -19 1074.98 255.994   1
   2  -1 -19 816.590 291.196   1
  -2  -1  19 572.548 276.940   1
   2   1 -18 72.0886 246.005   1
  -2   1  18 107.761 275.077   1
  -2  -1  18 288.823 270.823   1
   2  -1 -17 9982.48 623.497   1
   2   1 -17 9529.04 611.352   1
  -2   1  17 8692.12 620.275   1
  -2  -1  17 9514.11 634.134   1
   2  -1 -16 4338.95 403.092   1
   2   1 -16 5077.59 393.637   1
  -2   1  16 4361.82 415.653   1
  -2  -1  16 4677.78 407.078   1
   2   1 -15 3737.69 335.595   1
   2  -1 -15 3668.87 335.973   1
  -2  -1  15 3559.71 337.361   1
  -2   1  15 3648.00 346.742   1
   2  -1 -14 26548.2 1376.63   1
  -2   1  14 25010.2 1382.46   1
   2   1 -13 6373.07 439.187   1
   2   1 -12 14955.2 844.375   1
   2  -1 -12 14705.9 852.719   1
  -2   1  12 15342.2 868.899   1
  -2  -1  12 16521.4 865.618   1
   2   1 -11 16019.4 868.912   1
   2  -1 -11 15152.5 874.136   1
  -2  -1  11 16666.0 885.110   1
  -2   1  11 16430.9 894.330   1
   2  -1 -10 4969.25 370.864   1
   2   1 -10 5238.22 358.903   1
  -2  -1  10 5721.98 375.800   1
  -2   1  10 5148.01 384.299   1
  -2   1   9 1343.17 201.442   1
   2  -1  -9 895.441 165.982   1
  -2  -1   9 1311.24 199.128   1
   2   1  -9 1367.25 188.420   1
  -2  -1   8 16915.4 896.624   1
  -2   1   8 16439.0 900.918   1
   2   1  -8 16500.1 884.155   1
   2  -1  -8 17494.1 896.107   1
  -2   1   7 24526.8 1234.76   1
   2  -1  -7 23279.0 1223.70   1
   2   1  -6 8605.63 467.692   1
  -2  -1   6 7504.21 472.553   1
  -2   1   6 7657.99 487.191   1
   2  -1  -6 8565.21 476.784   1
  -2  -1   5 793.979 163.034   1
  -2   1   5 690.281 164.728   1
   2  -1  -5 501.438 148.684   1
   2   1  -5 719.707 139.098   1
  -2   1   4 716.877 174.649   1
  -2  -1   4 1011.76 159.696   1
   2  -1  -4 1131.99 168.921   1
   2   1  -4 905.400 138.007   1
   2   1  -3 23761.5 1206.04   1
   2  -1  -3 25153.5 1215.35   1
  -2  -1   3 24511.2 1211.61   1
  -2   1   3 23674.9 1216.36   1
  -2  -1   2 2745.23 189.353   1
   2   1  -2 2334.80 175.706   1
   2  -1  -2 2419.01 195.643   1
  -2   1   2 2201.18 210.786   1
   2   1  -1 12915.1 693.649   1
   2  -1  -1 13835.8 698.047   1
  -2   1   1 14455.5 700.247   1
  -2  -1   1 13613.9 693.679   1
  -2  -1   0-44.1212 116.410   1
  -2   1   0-38.2154 97.5083   1
   2   1   0-16.5159 104.292   1
   2  -1   0-26.2905 106.250   1
   2  -1   1 12764.0 677.712   1
   2   1   1 14036.8 688.694   1
  -2  -1  -1 13560.4 685.797   1
  -2   1  -1 13255.8 679.342   1
  -2   1  -2 2268.67 180.825   1
   2  -1   2 2699.45 195.224   1
  -2  -1  -2 2735.21 196.742   1
   2   1   2 2755.78 207.556   1
  -2  -1  -3 21122.0 1101.13   1
  -2   1  -3 22466.3 1093.02   1
   2   1   3 21896.6 1107.57   1
   2  -1   3 21927.0 1094.23   1
   2  -1   4 676.824 144.664   1
  -2   1  -4 580.565 125.488   1
  -2  -1  -4 869.582 145.591   1
   2   1   5 622.076 139.891   1
   2  -1   5 623.266 143.474   1
  -2   1  -5 732.385 137.708   1
  -2  -1  -5 737.287 131.271   1
  -2   1  -6 8830.32 478.969   1
   2  -1   6 8354.02 486.044   1
  -2  -1  -7 22903.5 1217.14   1
   2   1   7 24731.0 1227.05   1
  -2  -1  -8 15803.6 873.363   1
  -2   1  -8 17200.4 869.658   1
   2  -1   8 15829.8 871.906   1
   2   1   8 17156.8 887.249   1
   2   1   9 1148.28 175.877   1
   2  -1   9 1142.95 192.005   1
  -2  -1  -9 1180.62 171.404   1
  -2   1  -9 1276.86 175.145   1
   2   1  10 5384.95 379.147   1
   2  -1  10 5481.10 370.843   1
  -2  -1 -10 5418.81 367.843   1
  -2   1 -10 4826.84 347.871   1
  -2  -1 -11 15079.5 848.940   1
  -2   1 -11 15035.6 839.098   1
   2  -1  11 15424.4 853.762   1
   2   1  11 16676.7 871.352   1
  -2   1 -12 16146.8 845.560   1
  -2  -1 -12 14232.1 838.360   1
   2   1  12 15845.8 869.258   1
   2  -1  12 15274.9 852.278   1
  -2   1 -13 6162.35 404.860   1
   2  -1  13 5297.04 421.101   1
  -2  -1 -14 23675.8 1259.35   1
  -2   1 -14 22906.6 1245.05   1
   2   1  14 23506.2 1273.63   1
   2  -1  14 24794.3 1274.39   1
  -2   1 -15 3288.33 299.103   1
  -2  -1 -15 3141.53 313.046   1
   2   1  15 2708.76 322.965   1
   2  -1  15 3842.45 349.618   1
  -2  -1 -16 4462.40 371.374   1
  -2   1 -16 5246.42 384.341   1
   2  -1  16 4858.19 420.331   1
  -2   1 -17 8304.47 568.231   1
  -2  -1 -17 8635.49 581.826   1
   2   1  17 10030.0 623.995   1
   2  -1  17 8967.20 602.564   1
  -2   1 -18 227.920 234.267   1
   2  -1  18 207.114 268.655   1
   2   1  18 508.143 292.186   1
  -2   1 -19 1048.32 277.481   1
  -2  -1 -19 1187.46 279.884   1
   2  -1  19 723.646 280.235   1
   2   1  19 878.759 303.904   1
  -2  -1 -20 4436.98 404.450   1
   2   1  20 5206.56 440.144   1
  -2   1 -21 2973.25 340.387   1
  -2  -1 -21 2711.70 347.268   1
   2   1  21 2728.92 374.212   1
  -2   1 -22 1219.87 289.166   1
  -2  -1 -22 555.344 289.659   1
   2  -1  22 436.150 286.043   1
   2   1  22 847.543 326.665   1
  -2   1 -23 1687.17 321.222   1
   2  -1  23 623.367 308.229   1
  -2   1 -24 2025.28 341.433   1
   2  -1  24 2084.51 359.643   1
   2   1  24 2402.55 391.041   1
  -2   1 -25 2779.10 363.860   1
  -2  -1 -25 1558.66 335.574   1
   2  -1  25 2233.08 369.461   1
   2   1  25 1633.62 360.983   1
  -2   1 -26 1365.01 346.863   1
  -2  -1 -26 1367.57 331.410   1
   2   1  26 1214.09 326.491   1
   2  -1  26 1511.99 363.727   1
  -2  -1 -27 1092.65 344.926   1
   2   1  27 819.003 345.730   1
  -2   2  29 29.9875 279.360   1
   2  -2 -29 2473.02 389.228   1
  -2   2  28 1365.67 367.241   1
   2  -2 -28 1735.60 382.094   1
  -2   2  27-244.479 315.095   1
   2  -2 -27 225.039 319.044   1
  -2   2  26-30.5837 303.302   1
   2  -2 -26 56.2533 283.425   1
   2   2 -26 175.858 302.222   1
  -2   2  25 366.662 293.981   1
  -2  -2  25 534.089 317.504   1
   2   2 -25 433.803 296.818   1
   2  -2 -25-393.669 284.940   1
  -2   2  24 2279.47 367.441   1
   2  -2 -24 2156.31 329.250   1
  -2   2  23 631.891 297.890   1
  -2  -2  23 243.374 298.689   1
   2  -2 -23 860.253 283.699   1
   2   2 -23 334.255 286.203   1
  -2  -2  22 1724.57 334.703   1
  -2   2  22 1364.82 337.511   1
   2  -2 -22 1584.95 320.650   1
   2   2 -22 2145.17 330.824   1
  -2  -2  21 3926.50 402.429   1
  -2   2  21 3708.49 406.263   1
   2   2 -21 2687.70 350.382   1
   2  -2 -21 3552.55 398.586   1
  -2   2  20-57.2949 300.595   1
   2  -2 -20 343.170 290.706   1
   2  -2 -19 1959.55 335.957   1
   2   2 -19 1900.56 296.438   1
  -2   2  19 2941.42 366.182   1
  -2  -2  19 2300.15 342.525   1
   2   2 -18 7928.89 548.797   1
  -2  -2  18 8212.33 568.914   1
   2   2 -17 6770.90 492.524   1
   2  -2 -17 6851.74 495.481   1
  -2   2  17 6071.46 507.471   1
  -2  -2  17 7247.35 517.128   1
   2  -2 -16 11905.2 743.470   1
   2   2 -16 12720.9 722.413   1
  -2  -2  16 12127.5 732.356   1
  -2   2  16 10993.9 751.774   1
   2  -2 -15 2730.77 306.709   1
  -2   2  15 2725.94 311.970   1
   2  -2 -14 453.420 241.752   1
  -2   2  14 376.160 251.657   1
   2   2 -14 231.774 195.279   1
  -2  -2  14 741.584 217.873   1
   2  -2 -13 16363.9 893.315   1
  -2  -2  13 16112.3 886.027   1
  -2   2  13 14778.9 890.250   1
   2  -2 -12 21079.6 1164.65   1
   2   2 -12 21805.7 1153.54   1
  -2  -2  12 22700.5 1166.36   1
  -2   2  12 21925.6 1183.46   1
   2  -2 -11-164.423 164.229   1
   2   2 -11-46.6540 148.279   1
  -2   2  11 119.988 177.985   1
  -2   2  10 14958.2 860.387   1
   2  -2 -10 14897.2 849.677   1
   2   2 -10 15497.3 831.928   1
  -2  -2  10 16502.6 845.484   1
  -2   2   9 13195.0 770.318   1
  -2  -2   9 13831.7 751.456   1
   2  -2  -9 13132.5 761.001   1
   2   2  -9 14299.8 742.995   1
  -2   2   8 561.790 196.860   1
   2   2  -8 536.278 142.793   1
  -2  -2   8 659.550 173.793   1
   2  -2  -8 849.364 171.954   1
  -2   2   7 1670.99 229.887   1
   2  -2  -7 1955.75 224.397   1
   2  -2  -6 157.008 131.913   1
  -2  -2   6 253.460 137.613   1
  -2   2   6-79.7897 150.936   1
   2   2  -6 137.503 126.586   1
  -2  -2   5 20738.8 1019.19   1
   2   2  -5 19331.0 1010.65   1
  -2  -2   4 3429.43 249.126   1
  -2   2   4 3470.71 272.184   1
   2   2  -4 3777.46 239.879   1
   2  -2  -4 3835.41 260.585   1
  -2  -2   3 10596.6 607.861   1
   2   2  -3 11773.9 609.597   1
   2  -2  -3 12942.0 628.300   1
  -2   2   3 12155.0 632.394   1
  -2  -2   2 5967.59 315.857   1
   2   2  -2 5195.40 314.155   1
   2  -2  -2 5230.41 331.176   1
  -2   2   2 6219.41 344.133   1
   2   2  -1 56832.7 2760.30   1
  -2  -2   1 56237.3 2760.65   1
  -2   2   1 54566.0 2768.66   1
   2  -2  -1 59444.1 2766.57   1
   2  -2   0 903.568 115.738   1
  -2   2   0 967.303 134.116   1
   2   2   0 683.075 137.744   1
   2   2   1 52928.6 2343.25   1
  -2  -2  -1 49489.9 2340.73   1
   2  -2   1 54153.0 2331.68   1
   2  -2   2 5597.89 310.781   1
  -2   2  -2 5404.11 306.713   1
  -2  -2  -2 5647.64 322.373   1
   2   2   2 5192.33 325.244   1
   2  -2   3 11188.8 581.284   1
  -2  -2  -3 9879.31 592.846   1
  -2   2  -3 11301.4 580.208   1
   2   2   4 4601.49 299.655   1
   2  -2   4 3727.63 251.198   1
  -2  -2  -4 3974.31 270.316   1
  -2   2  -4 3759.46 243.448   1
   2  -2   5 19057.4 948.961   1
  -2   2  -5 18261.6 944.141   1
   2   2   6 64.1704 140.358   1
   2  -2   6 46.4797 113.411   1
  -2   2  -6-25.5108 119.740   1
  -2  -2  -6-11.6500 118.916   1
   2   2   7 1768.53 225.390   1
   2  -2   7 2320.62 200.812   1
  -2   2  -7 1854.32 183.320   1
  -2  -2  -7 1956.04 217.815   1
   2   2   8 674.049 179.940   1
  -2  -2  -8 406.258 162.497   1
  -2  -2  -9 12877.4 719.489   1
  -2   2  -9 12627.2 694.393   1
   2   2   9 13425.2 733.340   1
   2  -2   9 12648.0 704.187   1
  -2   2 -10 14821.9 789.873   1
   2   2  10 16166.3 826.873   1
   2  -2  10 15151.9 803.414   1
   2  -2  11 48.9344 158.695   1
   2   2  11 194.362 190.144   1
  -2  -2 -11 120.336 171.421   1
  -2   2 -11-28.7885 151.387   1
   2   2  12 20155.6 1128.03   1
   2  -2  12 22413.2 1124.20   1
  -2   2 -12 21067.2 1103.18   1
  -2  -2 -12 20428.7 1117.69   1
   2  -2  13 15766.0 863.041   1
   2   2  13 14343.7 872.972   1
  -2  -2 -13 15182.6 858.722   1
  -2   2 -13 16072.3 844.674   1
   2  -2  14 271.342 210.894   1
   2   2  14 114.828 205.665   1
  -2   2 -14 123.195 176.162   1
  -2  -2 -14 809.803 200.829   1
   2   2  15 3189.19 331.175   1
  -2  -2 -15 3009.39 303.080   1
  -2   2 -16 11658.8 685.178   1
   2  -2  16 11451.6 704.539   1
   2   2  16 11436.6 725.962   1
  -2  -2 -16 11352.7 688.374   1
  -2   2 -17 7085.30 467.908   1
  -2  -2 -17 5756.81 466.775   1
   2  -2  17 6476.65 488.013   1
   2   2  17 6849.10 523.283   1
  -2   2 -18 8303.05 555.477   1
   2  -2  18 8573.31 585.070   1
   2  -2  19 2115.54 333.508   1
   2   2  19 2525.10 333.981   1
  -2  -2 -19 2646.14 309.846   1
  -2   2 -19 2830.00 323.313   1
   2   2  20 453.740 287.590   1
   2  -2  20 300.953 278.911   1
  -2   2 -20 122.644 245.618   1
  -2  -2 -20 353.904 269.988   1
   2  -2  21 3016.33 380.590   1
   2   2  21 3380.03 403.469   1
  -2   2 -21 3499.22 374.949   1
  -2  -2 -21 3544.08 377.455   1
   2   2  22 1523.69 311.829   1
   2  -2  22 2524.42 351.084   1
  -2  -2 -22 1458.58 304.514   1
  -2   2 -22 2256.69 326.774   1
   2   2  23 326.150 321.401   1
   2  -2  23 386.463 294.835   1
  -2  -2 -23 922.017 318.347   1
  -2   2 -23 218.010 288.772   1
   2   2  24 2363.40 365.954   1
  -2  -2 -24 2447.79 344.350   1
  -2   2 -24 2583.15 355.529   1
   2   2  25 240.764 312.630   1
   2  -2  25 123.126 318.966   1
  -2  -2 -25-304.716 298.885   1
  -2   2 -25 113.270 294.161   1
   2   2  26 572.183 337.018   1
  -2  -2 -26 166.385 303.755   1
  -2   2 -26 375.404 309.902   1
   2   2  27 240.165 283.776   1
  -2  -2 -27 55.5067 281.915   1
   2   2  28 536.931 346.093   1
  -2  -2 -28 1991.22 371.023   1
  -2  -2 -29 2807.93 383.538   1
  -2   3  29-29.5399 282.636   1
   2  -3 -29 437.435 305.082   1
  -2   3  28 209.779 315.892   1
   2  -3 -28 691.702 344.823   1
  -2   3  26 1001.36 368.836   1
   2  -3 -26 614.324 340.352   1
  -2   3  25 303.404 326.711   1
   2  -3 -25 139.951 319.642   1
   2   3 -25 1049.94 328.201   1
  -2   3  24 1934.19 364.174   1
  -2  -3  24 1241.83 343.160   1
   2  -3 -24 725.805 326.424   1
   2   3 -24 800.913 314.819   1
  -2   3  23 389.829 345.728   1
  -2  -3  23 973.533 317.564   1
   2   3 -23 642.357 295.452   1
   2  -3 -23 1161.38 342.496   1
  -2   3  22 267.496 331.245   1
  -2  -3  22 266.911 290.632   1
   2  -3 -22 246.485 309.841   1
   2   3 -22 624.469 274.147   1
  -2  -3  21 2448.41 358.324   1
  -2   3  21 1935.82 365.021   1
   2   3 -21 1709.99 323.414   1
   2  -3 -20 292.623 282.300   1
   2   3 -20 507.270 264.728   1
  -2  -3  20 306.180 275.860   1
  -2   3  19 5364.73 475.954   1
  -2  -3  19 6168.92 485.442   1
   2  -3 -19 6425.34 472.392   1
   2   3 -19 6273.03 461.448   1
  -2   3  18 6528.37 508.458   1
  -2  -3  18 5895.94 483.356   1
   2  -3 -18 5731.83 485.410   1
   2   3 -18 6572.62 464.086   1
   2  -3 -17 668.539 279.669   1
  -2   3  17 53.6018 296.889   1
   2   3 -17 377.869 222.345   1
  -2  -3  17 367.068 250.433   1
   2  -3 -16 406.716 241.089   1
  -2   3  16 441.858 247.715   1
   2   3 -16 316.392 221.968   1
  -2  -3  16 325.336 230.506   1
   2  -3 -15 460.191 241.491   1
   2   3 -15 338.446 218.192   1
  -2  -3  15 372.742 226.890   1
  -2   3  15 1103.03 281.890   1
  -2   3  14 14720.7 914.886   1
  -2  -3  14 16942.2 917.847   1
   2  -3 -14 17761.2 927.120   1
   2   3 -14 15708.7 892.779   1
   2  -3 -13-422.089 241.840   1
   2   3 -13 104.424 174.005   1
  -2  -3  13-96.1583 173.459   1
  -2   3  13 184.253 249.646   1
   2   3 -12 8261.99 487.360   1
  -2  -3  12 7448.53 491.295   1
  -2   3  11 2921.02 310.385   1
  -2  -3  11 3550.07 282.626   1
   2  -3 -11 3113.75 301.404   1
  -2   3  10 7209.53 478.418   1
   2   3 -10 7173.31 432.110   1
  -2  -3  10 6598.00 439.164   1
   2  -3 -10 7819.91 476.260   1
   2   3  -9 1028.29 153.229   1
  -2   3   9 655.732 198.480   1
   2  -3  -9 714.468 196.556   1
   2  -3  -8 16316.3 878.082   1
  -2   3   8 16131.6 886.831   1
  -2   3   7 201.957 183.716   1
   2  -3  -7 198.347 163.685   1
  -2  -3   7 10.7196 133.826   1
   2   3  -7 9.66425 115.831   1
   2   3  -6 11153.1 566.495   1
   2  -3  -6 9951.87 593.796   1
  -2   3   6 10209.0 608.614   1
  -2  -3   6 10517.2 574.722   1
   2   3  -5 235.442 119.869   1
   2  -3  -5 162.366 164.294   1
  -2  -3   5 64.1061 120.461   1
  -2   3   5 12.7858 167.649   1
  -2  -3   4 10972.9 555.934   1
   2   3  -4 10100.4 549.184   1
   2  -3  -3 264.783 148.149   1
  -2   3   3 81.2185 158.242   1
  -2  -3   3 154.209 97.9493   1
   2   3  -3 143.245 99.6740   1
   2   3  -2 247748. 12004.1   1
   2  -3  -2 245663. 12016.7   1
  -2  -3   2 249639. 12004.4   1
  -2   3   2 254859. 12023.3   1
   2  -3  -1 34847.8 1692.65   1
  -2  -3   1 33526.2 1684.76   1
  -2   3   1 35685.8 1699.44   1
   2   3  -1 33827.8 1686.09   1
   2  -3   0-5.95946 111.200   1
  -2   3   0-12.9303 113.519   1
  -2  -3   0-18.6880 115.969   1
   2   3   0 64.8446 122.373   1
   2   3   1 29308.7 1539.10   1
  -2   3  -1 30402.7 1525.95   1
   2  -3   1 33676.9 1526.11   1
  -2  -3  -1 30049.6 1536.48   1
   2   3   2 260211. 11787.2   1
  -2   3  -2 239993. 11763.1   1
   2  -3   2 241911. 11763.0   1
  -2  -3  -2 240791. 11779.7   1
   2   3   3 323.212 156.224   1
  -2   3  -3 210.103 88.5060   1
   2  -3   3 135.991 87.7466   1
  -2   3  -4 9143.85 504.860   1
   2  -3   4 10152.8 509.675   1
   2  -3   5 181.865 117.150   1
  -2  -3  -5-11.2661 139.585   1
   2   3   5 275.583 168.063   1
  -2   3  -5 173.131 100.233   1
   2  -3   6 10561.5 548.599   1
   2   3   6 10581.2 578.966   1
  -2   3  -6 9551.67 541.675   1
  -2  -3  -6 10420.4 569.443   1
   2  -3   7 9.73195 115.939   1
   2   3   7 121.385 174.912   1
  -2   3  -7-44.1270 93.2436   1
  -2  -3  -7 13.6580 158.700   1
   2   3   8 17160.8 917.226   1
  -2  -3  -8 16620.1 902.884   1
   2  -3   9 468.892 141.779   1
   2   3   9 907.521 207.097   1
  -2   3  -9 641.735 140.151   1
  -2  -3  -9 778.882 191.234   1
   2  -3  10 7401.27 448.450   1
   2   3  10 6918.03 478.210   1
   2   3  11 3813.46 323.892   1
   2  -3  11 2999.62 270.179   1
  -2   3 -11 2977.89 255.592   1
  -2  -3 -11 2999.89 294.804   1
   2  -3  12 5538.97 397.520   1
  -2   3 -12 5917.53 381.175   1
   2   3  13 249.214 251.055   1
   2  -3  13 36.9310 173.984   1
  -2  -3 -13-197.534 208.210   1
  -2   3 -13 80.4787 157.450   1
   2   3  14 15879.7 975.378   1
   2  -3  14 17766.4 967.940   1
  -2   3 -14 16975.1 936.512   1
  -2  -3 -14 18862.6 972.932   1
   2   3  15 426.291 253.225   1
   2  -3  15 415.843 226.290   1
  -2   3 -15 287.716 185.708   1
  -2  -3 -15 318.405 210.600   1
   2   3  16 726.817 267.078   1
   2  -3  16 409.922 236.947   1
  -2  -3 -16 513.393 216.035   1
  -2   3 -16 234.690 202.781   1
   2   3  17 323.540 310.538   1
   2  -3  17 166.827 239.966   1
  -2  -3 -17 298.248 250.221   1
  -2   3 -17 418.837 215.894   1
  -2   3 -18 5516.03 445.419   1
  -2  -3 -18 6237.35 472.302   1
   2  -3  18 5369.23 469.252   1
   2   3  18 6643.83 508.056   1
  -2  -3 -19 5619.16 439.268   1
  -2   3 -19 5709.36 444.584   1
   2   3  19 5156.04 454.194   1
   2  -3  19 6354.29 479.720   1
   2  -3  20 189.317 251.770   1
   2   3  20 514.148 317.151   1
  -2   3 -20 684.825 257.955   1
  -2  -3 -20 280.241 284.233   1
   2   3  21 1479.70 331.301   1
   2  -3  22 28.9130 281.330   1
  -2   3 -22 849.039 277.860   1
   2   3  23 444.196 315.341   1
   2  -3  23 564.679 291.771   1
  -2  -3 -23 458.245 301.015   1
  -2   3 -23 598.370 295.841   1
   2   3  24 1222.80 329.242   1
   2  -3  24 91.2056 294.208   1
  -2  -3 -24 713.315 291.705   1
  -2   3 -24 614.488 298.307   1
  -2   3 -25 314.215 291.957   1
   2   3  26 717.062 297.548   1
  -2  -3 -26 440.405 281.574   1
   2   3  28 382.630 302.805   1
  -2  -3 -28 546.554 296.389   1
   2   3  29-116.180 318.365   1
  -2  -3 -29-27.1332 331.038   1
  -2   4  29 669.175 332.419   1
   2  -4 -29 457.335 340.767   1
  -2   4  28 236.457 327.623   1
   2  -4 -28 109.047 318.116   1
  -2   4  27 775.787 334.927   1
   2  -4 -27 1402.57 332.565   1
  -2   4  26 1473.35 316.596   1
   2  -4 -26 1747.12 318.901   1
  -2   4  25 754.043 299.803   1
   2  -4 -25 1030.52 296.736   1
  -2   4  24 903.857 294.550   1
   2  -4 -24 1753.48 313.926   1
   2   4 -24 1406.96 308.880   1
  -2  -4  23 334.275 301.187   1
  -2   4  23 1288.22 299.388   1
   2  -4 -23 635.699 267.626   1
   2   4 -23 726.999 306.000   1
  -2   4  22 2289.47 359.241   1
  -2  -4  22 2626.96 358.778   1
   2  -4 -22 2032.10 324.393   1
   2   4 -22 1736.19 318.413   1
  -2   4  21 1029.85 321.546   1
   2  -4 -21 543.395 292.554   1
   2   4 -21 654.590 282.090   1
   2  -4 -20 349.055 294.821   1
   2   4 -20 479.117 248.653   1
  -2  -4  20 193.006 264.993   1
  -2   4  20 434.637 313.840   1
  -2   4  19 5925.19 530.513   1
   2   4 -19 6272.69 470.063   1
  -2  -4  19 6798.20 499.947   1
   2  -4 -19 6776.42 517.503   1
  -2   4  18 501.672 274.171   1
   2  -4 -18 748.002 276.527   1
   2   4 -18 184.185 231.705   1
  -2  -4  18 353.745 263.301   1
   2   4 -17 634.026 233.630   1
  -2  -4  17 840.878 255.639   1
   2  -4 -16 11083.7 682.458   1
  -2   4  16 9786.03 687.809   1
  -2   4  15 13946.6 871.462   1
   2   4 -15 15438.8 853.776   1
  -2  -4  15 16879.3 881.704   1
   2  -4 -15 14171.7 860.098   1
  -2   4  14 1282.47 304.619   1
   2  -4 -14 1380.26 275.401   1
   2   4 -14 1213.69 212.415   1
  -2  -4  14 758.663 218.208   1
  -2   4  13 11494.7 728.126   1
  -2  -4  13 12709.8 702.764   1
   2  -4 -13 12184.2 723.459   1
   2   4 -13 11873.3 680.752   1
  -2   4  12 10205.3 691.956   1
  -2  -4  12 12049.0 667.253   1
   2  -4 -12 10836.4 690.475   1
   2   4 -12 12947.0 667.822   1
  -2  -4  11 4052.60 319.402   1
   2   4 -11 4261.08 306.308   1
  -2   4  10 10921.5 634.102   1
  -2  -4  10 10074.9 581.977   1
   2   4 -10 10217.3 573.426   1
   2  -4 -10 10147.7 617.152   1
   2  -4  -9 39444.9 1997.00   1
  -2   4   9 39350.8 2004.58   1
  -2   4   8 372.603 209.307   1
   2   4  -8 425.332 116.409   1
  -2  -4   8 597.018 134.932   1
   2  -4  -8 291.202 186.630   1
   2  -4  -7 358.718 178.714   1
   2   4  -7 388.828 114.640   1
  -2   4   7 65.6384 192.029   1
   2   4  -6 27481.2 1353.48   1
   2  -4  -6 25154.2 1382.96   1
  -2  -4   6 28178.2 1358.59   1
  -2   4   6 27084.9 1395.19   1
   2  -4  -5 81717.5 3806.80   1
  -2   4   5 76538.2 3810.20   1
  -2  -4   5 84415.7 3775.58   1
   2   4  -5 70528.7 3767.60   1
  -2  -4   4 49010.7 2252.83   1
   2   4  -4 43226.8 2250.71   1
   2   4  -3 39354.4 2023.32   1
  -2  -4   3 39569.4 2022.36   1
   2  -4  -3 46249.5 2051.88   1
  -2   4   3 43518.8 2056.15   1
   2  -4  -2 8055.60 450.993   1
  -2   4   2 7981.46 463.983   1
  -2  -4   2 8360.56 431.276   1
   2   4  -2 7920.62 429.346   1
   2  -4  -1 28932.1 1395.35   1
  -2   4   1 29576.8 1402.23   1
  -2  -4   1 29997.6 1387.87   1
   2  -4   0 12364.9 639.220   1
   2   4   0 12111.5 644.012   1
  -2  -4   0 12356.3 643.631   1
  -2   4   0 12874.6 647.298   1
   2   4   1 26108.3 1334.13   1
  -2   4  -1 25041.4 1317.06   1
  -2  -4  -1 26048.3 1330.82   1
   2  -4   1 29228.4 1318.40   1
   2   4   2 8292.73 462.336   1
  -2   4  -2 8458.01 430.462   1
  -2  -4  -2 8099.96 456.668   1
   2  -4   2 7791.73 424.877   1
   2  -4   3 43966.8 2165.55   1
  -2  -4  -3 47032.4 2196.29   1
   2   4   3 45884.1 2202.06   1
  -2   4  -3 43098.5 2163.67   1
   2  -4   4 49335.7 2435.29   1
  -2   4  -4 50637.7 2433.91   1
   2  -4   5 82426.6 4003.26   1
   2   4   5 85718.6 4046.44   1
  -2  -4  -5 79999.6 4034.72   1
  -2   4  -5 82616.9 4000.99   1
   2  -4   6 26117.3 1305.66   1
   2   4   6 27676.5 1353.61   1
  -2   4  -6 24924.3 1300.00   1
  -2  -4  -6 27714.4 1345.83   1
   2   4   7 32.2313 137.053   1
   2  -4   7 412.454 116.329   1
  -2  -4  -7 316.901 137.062   1
  -2   4  -7 214.653 105.351   1
   2   4   8 609.207 192.947   1
   2  -4   8 982.769 148.476   1
  -2   4  -8 622.490 127.846   1
  -2  -4  -8 558.704 172.724   1
  -2  -4  -9 40533.0 2050.33   1
   2   4   9 40756.8 2061.33   1
   2  -4  10 9648.17 563.957   1
   2   4  10 10698.0 622.610   1
  -2   4 -10 10260.1 558.815   1
  -2  -4 -10 9714.38 596.505   1
   2  -4  11 4575.85 317.055   1
  -2   4 -11 4173.10 291.926   1
   2   4  12 9633.50 637.696   1
  -2  -4 -12 10729.9 632.224   1
  -2   4 -12 9390.55 581.031   1
   2   4  13 11411.4 699.827   1
   2  -4  13 11984.0 671.407   1
  -2   4 -13 11393.4 646.681   1
  -2  -4 -13 11318.9 681.078   1
   2  -4  14 827.168 227.581   1
   2   4  14 802.198 260.296   1
  -2   4 -14 937.094 179.486   1
  -2  -4 -14 1244.68 241.189   1
  -2   4 -15 14882.0 865.324   1
   2   4  15 16251.1 942.300   1
   2  -4  15 16692.1 902.184   1
  -2  -4 -15 15718.5 900.900   1
   2   4  16 11617.5 707.496   1
  -2  -4 -16 9738.51 640.836   1
   2  -4  17 464.137 249.636   1
  -2   4 -17 452.201 221.848   1
   2  -4  18 268.746 240.416   1
   2   4  18 557.977 307.066   1
  -2   4 -18 174.576 214.913   1
  -2  -4 -18 747.321 273.533   1
  -2  -4 -19 5925.23 455.267   1
  -2   4 -19 6099.88 453.905   1
   2   4  19 5741.72 479.441   1
   2  -4  19 6397.23 479.054   1
   2  -4  20-53.4405 254.048   1
   2   4  20 603.714 322.706   1
  -2   4 -20-24.2709 240.079   1
  -2  -4 -20 25.6532 273.005   1
   2  -4  21 528.300 283.980   1
  -2  -4 -21 992.658 283.085   1
  -2   4 -21 1324.36 284.188   1
   2   4  22 1087.80 347.576   1
   2  -4  22 1959.38 350.017   1
  -2  -4 -22 2264.15 346.000   1
  -2   4 -22 1763.49 317.585   1
   2   4  23 798.587 320.025   1
   2  -4  23 890.912 318.347   1
  -2  -4 -23 1778.67 337.314   1
  -2   4 -23 1306.86 309.144   1
   2   4  24 1040.32 336.946   1
  -2  -4 -24 957.572 314.625   1
  -2   4 -24 1262.66 321.156   1
   2   4  25 980.884 331.855   1
  -2  -4 -25 1126.46 334.849   1
   2   4  26 1037.21 330.322   1
  -2  -4 -26 2021.57 354.511   1
   2   4  27 1381.04 350.260   1
  -2  -4 -27 541.918 331.783   1
   2   4  28 261.517 296.312   1
  -2  -4 -28 431.930 307.271   1
   2   4  29 114.404 319.528   1
  -2  -4 -29 640.472 340.308   1
  -2   5  29-200.569 281.852   1
   2  -5 -29 344.626 289.299   1
  -2   5  27 619.822 324.108   1
   2  -5 -27 598.855 322.565   1
  -2   5  26 1401.47 353.782   1
   2  -5 -26 1292.94 344.694   1
  -2   5  25 659.540 336.031   1
   2  -5 -25 415.502 328.507   1
   2   5 -23 251.587 275.997   1
   2  -5 -23 276.226 318.042   1
  -2   5  22 505.942 320.277   1
   2  -5 -22 1237.66 315.486   1
   2  -5 -21 627.379 259.137   1
   2   5 -21 260.161 268.221   1
  -2   5  21 560.935 260.549   1
  -2  -5  21 764.877 282.934   1
  -2   5  20 10551.4 731.933   1
   2   5 -20 11801.8 714.039   1
  -2  -5  20 12159.7 733.098   1
   2  -5 -20 10593.1 717.765   1
  -2   5  19 516.498 307.343   1
   2  -5 -19 691.496 289.645   1
   2   5 -19 785.332 246.998   1
  -2  -5  19 337.798 249.342   1
  -2   5  18 4649.80 471.550   1
   2   5 -18 5473.54 429.661   1
  -2  -5  18 6128.72 461.870   1
   2  -5 -18 5166.47 463.656   1
  -2   5  17 717.119 258.076   1
   2  -5 -17 915.994 249.701   1
   2   5 -17 363.473 229.896   1
  -2  -5  17 795.253 254.521   1
  -2   5  16 6745.92 525.902   1
   2   5 -16 6573.47 466.977   1
  -2  -5  16 6513.49 481.368   1
   2  -5 -16 7070.82 507.737   1
  -2   5  15 208.719 267.662   1
   2  -5 -15 95.9010 240.313   1
   2   5 -15 37.5690 197.048   1
  -2  -5  15-144.123 213.352   1
  -2   5  14 5547.42 446.659   1
   2   5 -14 5603.42 393.482   1
  -2  -5  14 5684.86 413.906   1
   2  -5 -14 5375.10 436.795   1
  -2   5  13 1286.54 237.866   1
   2   5 -13 1433.46 202.770   1
  -2  -5  13 1165.17 210.758   1
   2  -5 -13 909.591 215.641   1
  -2   5  12-255.834 226.874   1
   2  -5 -12-21.2341 209.437   1
   2   5 -12 58.8379 149.771   1
  -2  -5  12 242.892 174.322   1
  -2   5  11 3814.62 367.376   1
  -2  -5  11 4299.19 301.018   1
   2  -5 -11 3216.16 337.172   1
   2   5 -11 3675.09 279.370   1
  -2   5  10 2840.04 328.350   1
   2   5 -10 3431.50 251.304   1
  -2  -5  10 3890.26 262.706   1
   2  -5 -10 3430.93 310.819   1
   2  -5  -9 36.1140 175.152   1
  -2   5   9-79.3574 180.664   1
   2   5  -8 25168.2 1308.08   1
   2  -5  -8 26220.8 1357.58   1
  -2   5   8 26218.9 1365.61   1
  -2  -5   8 27130.6 1319.65   1
   2  -5  -7 11256.0 670.232   1
  -2   5   7 11259.9 678.297   1
  -2  -5   7 12680.4 633.260   1
  -2  -5   6 3411.68 217.881   1
  -2   5   6 3031.76 278.925   1
   2   5  -6 3144.75 215.778   1
   2  -5  -6 3565.68 275.267   1
  -2  -5   5 3146.09 219.710   1
   2   5  -5 3696.02 218.811   1
   2  -5  -5 3569.55 266.227   1
  -2   5   5 3574.23 280.318   1
   2  -5  -4 9676.65 502.613   1
  -2  -5   4 8413.41 453.131   1
   2   5  -4 7889.34 454.147   1
  -2   5   4 9583.06 514.190   1
  -2  -5   3 15265.0 765.949   1
   2   5  -3 15072.0 766.941   1
   2  -5  -2 446.575 132.717   1
  -2   5   2 569.648 163.868   1
  -2  -5   2 453.366 102.104   1
   2   5  -2 490.444 105.726   1
   2   5  -1 17937.7 905.375   1
  -2  -5   1 17080.0 899.712   1
  -2   5   1 19339.8 921.471   1
   2  -5  -1 17722.5 913.562   1
  -2   5   0-7.89290 103.436   1
   2  -5   0 21.1257 103.464   1
  -2  -5   0 108.849 106.880   1
   2   5   0 23.6977 118.881   1
  -2   5  -1 19723.3 963.739   1
   2   5   1 19125.0 978.779   1
   2  -5   1 18775.5 958.440   1
  -2  -5  -1 19050.6 971.885   1
   2   5   2 625.876 142.918   1
   2  -5   2 446.584 95.1705   1
  -2   5  -2 559.234 97.7415   1
  -2  -5  -2 613.108 131.603   1
  -2   5  -3 15570.5 775.698   1
   2  -5   3 15446.1 776.295   1
   2   5   4 9532.00 529.297   1
  -2   5  -4 8484.99 461.835   1
  -2  -5  -4 9643.68 513.730   1
   2   5   5 4214.93 300.454   1
  -2  -5  -5 3439.85 270.136   1
  -2   5  -5 3591.39 214.974   1
   2  -5   5 3655.77 220.157   1
   2   5   6 3455.13 289.479   1
  -2  -5  -6 2915.41 276.601   1
  -2   5  -6 3483.03 209.703   1
   2  -5   6 3465.35 215.163   1
   2   5   7 12767.7 693.033   1
   2  -5   7 12714.4 635.437   1
  -2  -5  -7 11400.8 675.826   1
  -2   5  -7 11802.4 631.395   1
   2   5   8 26345.6 1353.31   1
   2  -5   8 26204.1 1294.81   1
  -2  -5  -8 28065.7 1343.52   1
  -2   5  -8 24246.2 1285.30   1
   2  -5   9 42.2475 121.882   1
   2   5   9 329.897 211.826   1
   2   5  10 3553.92 322.379   1
  -2  -5 -10 2836.53 293.923   1
   2   5  11 3560.00 347.263   1
   2  -5  11 3976.44 284.595   1
  -2  -5 -11 3803.96 337.770   1
  -2   5 -11 3814.62 268.924   1
   2   5  12 68.7846 180.084   1
   2  -5  12 92.4291 176.915   1
  -2  -5 -12 179.946 168.788   1
  -2   5 -12 12.9443 134.188   1
   2   5  13 1237.14 266.873   1
   2  -5  13 1258.78 207.260   1
  -2  -5 -13 1069.99 230.784   1
  -2   5 -13 593.292 155.187   1
   2   5  14 5673.10 461.259   1
  -2   5 -14 5159.47 358.156   1
   2  -5  14 5010.63 382.193   1
  -2  -5 -14 4775.00 412.397   1
   2  -5  15 118.475 198.485   1
   2   5  15 79.5849 243.921   1
  -2  -5 -15-21.8615 202.285   1
  -2   5 -15 172.939 181.894   1
  -2   5 -16 5779.72 421.676   1
   2   5  16 6799.29 520.122   1
   2  -5  16 5604.51 438.083   1
  -2  -5 -16 7181.60 479.919   1
   2   5  17 1054.50 304.014   1
  -2  -5 -17 638.313 272.655   1
  -2   5 -18 5174.31 423.198   1
  -2  -5 -18 5776.17 457.739   1
   2  -5  18 5453.21 448.341   1
   2   5  18 5871.72 481.125   1
   2  -5  19 803.990 276.491   1
   2   5  19 798.716 311.091   1
  -2   5 -19 915.314 245.095   1
  -2  -5 -19 807.342 281.252   1
  -2  -5 -20 10641.8 688.519   1
  -2   5 -20 11146.2 676.152   1
   2  -5  20 10553.9 684.507   1
   2   5  20 9343.86 689.531   1
   2   5  21 643.267 330.405   1
   2  -5  21 413.195 271.406   1
  -2  -5 -21 1154.17 314.828   1
  -2   5 -21 929.597 266.304   1
   2   5  22 235.479 296.017   1
  -2  -5 -22 747.184 299.223   1
   2   5  23 354.439 324.248   1
  -2  -5 -23 484.712 306.591   1
  -2   5 -23 300.865 266.675   1
   2   5  25 620.494 323.901   1
  -2  -5 -25 327.824 313.818   1
   2   5  26 1351.84 349.790   1
  -2  -5 -26 1111.51 329.459   1
   2   5  27 697.552 320.619   1
  -2  -5 -27 804.616 323.940   1
   2   5  29-168.952 306.784   1
  -2  -5 -29 604.667 334.385   1
   2  -6 -28 186.060 331.728   1
  -2   6  28 662.062 339.619   1
   2  -6 -27 1615.89 367.483   1
  -2   6  27 1896.95 376.171   1
   2  -6 -26 627.660 345.137   1
  -2   6  26 797.921 362.132   1
   2  -6 -25 1018.70 356.175   1
  -2   6  25 89.3393 336.757   1
   2  -6 -24-27.6471 314.400   1
  -2   6  24 537.824 345.982   1
   2  -6 -23 4495.41 477.421   1
  -2   6  23 6658.05 530.461   1
   2  -6 -22 4679.84 444.233   1
   2   6 -22 4097.30 418.333   1
  -2   6  22 4286.87 456.891   1
   2   6 -21 616.231 259.609   1
  -2  -6  21 787.550 283.976   1
  -2   6  21 710.594 312.445   1
   2  -6 -21 739.065 288.460   1
   2   6 -20 1176.59 290.280   1
  -2  -6  20 1395.84 306.243   1
  -2   6  19 2140.27 344.751   1
   2   6 -19 1327.74 273.333   1
  -2  -6  19 1889.36 321.524   1
   2  -6 -19 1448.49 337.950   1
  -2   6  18 2761.67 371.956   1
   2   6 -18 2687.03 300.543   1
  -2  -6  18 2706.30 323.379   1
   2  -6 -18 1767.32 337.816   1
  -2   6  17 279.474 247.914   1
   2  -6 -17-77.3919 237.195   1
   2   6 -16 2148.76 262.926   1
  -2  -6  16 2128.49 283.982   1
  -2   6  15-79.7844 255.780   1
   2   6 -15 35.9557 187.684   1
  -2  -6  15-19.8107 206.310   1
   2  -6 -15 268.992 235.865   1
  -2   6  14 206.171 279.598   1
   2   6 -14 662.426 191.847   1
  -2  -6  14 365.768 193.612   1
   2  -6 -14 519.018 258.982   1
  -2   6  13 423.138 207.786   1
   2  -6 -13 45.5235 183.392   1
   2   6 -13 15.1337 158.470   1
  -2  -6  13 83.8228 176.375   1
   2  -6 -12 2754.70 308.732   1
   2   6 -12 2693.76 235.964   1
  -2  -6  12 3090.79 263.747   1
  -2   6  12 2273.54 310.598   1
  -2   6  11 458.140 231.770   1
   2  -6 -11-62.7138 218.063   1
   2   6 -11 429.099 137.911   1
  -2  -6  11 177.584 144.550   1
   2  -6  -9 771.383 189.092   1
   2   6  -9 540.806 120.788   1
  -2  -6   9 597.783 129.302   1
  -2   6   9 392.524 190.132   1
  -2   6   8 5327.73 380.941   1
   2   6  -8 4739.87 284.214   1
  -2  -6   8 4493.96 287.062   1
   2  -6  -8 4422.36 357.729   1
   2   6  -7 3332.65 195.891   1
   2  -6  -7 2139.67 252.822   1
  -2   6   7 3073.93 281.630   1
  -2  -6   7 2496.90 195.439   1
  -2  -6   6 102693. 4766.58   1
   2   6  -6 96535.2 4765.42   1
   2  -6  -6 97438.4 4816.14   1
  -2   6   6 93637.3 4823.44   1
  -2  -6   5 2759.04 191.549   1
   2  -6  -5 2922.38 250.610   1
   2   6  -5 2938.25 185.993   1
  -2  -6   4 37471.3 1796.54   1
  -2   6   4 38273.6 1850.73   1
   2   6  -4 35213.0 1796.56   1
   2  -6  -4 36951.6 1839.10   1
  -2   6   3 6647.00 410.391   1
   2   6  -3 6544.47 358.680   1
  -2  -6   3 6437.66 359.360   1
   2  -6  -3 7094.81 401.338   1
  -2   6   2 10659.1 587.277   1
   2   6  -2 10549.0 547.743   1
   2  -6  -2 10252.8 574.838   1
  -2   6   1 401.289 130.285   1
   2   6  -1 106.138 94.8949   1
  -2  -6   1 424.561 103.475   1
   2  -6  -1 236.362 120.584   1
   2   6   0 24113.3 1277.37   1
   2  -6   0 25685.7 1272.34   1
  -2   6   0 26291.6 1280.58   1
  -2  -6   0 25771.0 1273.48   1
   2   6   1 357.727 130.043   1
  -2  -6  -1 316.787 115.374   1
  -2   6  -1 438.819 100.578   1
   2  -6   1 463.013 100.726   1
  -2   6  -2 11257.1 577.410   1
   2   6   3 6930.33 411.712   1
  -2  -6  -3 6205.71 393.214   1
  -2   6  -3 6962.83 353.210   1
   2  -6   3 6284.22 349.962   1
  -2  -6  -4 37583.3 1886.65   1
   2  -6   4 37370.0 1839.51   1
   2   6   4 39032.2 1897.07   1
   2   6   5 2990.54 278.428   1
  -2   6  -5 3494.67 191.915   1
  -2  -6  -5 3359.17 270.377   1
   2  -6   5 3138.65 195.668   1
   2   6   6 99704.9 4804.82   1
   2  -6   6 96621.4 4737.99   1
  -2   6  -6 97026.7 4734.59   1
  -2  -6  -6 103434. 4798.52   1
   2   6   7 2681.58 266.682   1
   2  -6   7 3261.05 195.581   1
  -2   6  -7 2955.63 184.952   1
  -2  -6  -7 2793.77 255.213   1
   2  -6   8 4184.45 241.064   1
   2   6   8 4268.33 317.588   1
   2   6   9 505.109 195.343   1
   2  -6   9 373.319 111.746   1
  -2  -6  -9 500.509 175.030   1
  -2   6  -9 399.813 108.782   1
  -2   6 -10 11766.4 606.612   1
   2  -6  10 10664.1 616.898   1
   2   6  11 225.098 250.150   1
  -2  -6 -11 177.777 204.902   1
   2   6  12 2968.69 304.214   1
  -2   6 -12 2395.87 218.143   1
   2  -6  12 3275.49 252.463   1
  -2  -6 -12 2538.86 273.128   1
   2   6  13 245.831 269.512   1
   2  -6  13 314.683 173.702   1
  -2   6 -13-13.6147 144.656   1
  -2  -6 -13 64.0126 220.640   1
   2   6  14 1059.20 290.838   1
   2  -6  14 447.742 185.259   1
  -2  -6 -14 700.337 241.874   1
  -2   6 -14 847.963 174.202   1
   2  -6  15 243.591 199.855   1
   2   6  15 137.912 288.635   1
  -2  -6 -15 21.9354 225.042   1
  -2   6 -15-149.502 186.846   1
   2  -6  16 2284.34 279.767   1
  -2   6 -16 2046.31 255.484   1
   2  -6  17 390.398 225.036   1
   2   6  17 279.806 289.449   1
  -2   6 -17-39.2362 207.097   1
  -2  -6 -17 411.098 247.726   1
   2   6  18 2356.72 352.283   1
   2  -6  18 1967.51 308.643   1
  -2   6 -18 1731.84 264.477   1
  -2  -6 -18 2112.83 308.703   1
   2   6  19 1809.78 348.003   1
   2  -6  19 1695.11 282.063   1
  -2  -6 -19 1763.59 312.553   1
  -2   6 -19 1743.98 269.121   1
   2  -6  20 828.237 285.412   1
  -2   6 -20 706.711 255.059   1
   2   6  21 908.394 340.157   1
   2  -6  21 516.350 285.807   1
  -2  -6 -21 713.133 306.486   1
  -2   6 -21 1171.04 286.558   1
   2   6  22 3503.07 406.299   1
  -2  -6 -22 4060.63 392.878   1
  -2  -6 -23 6085.98 512.284   1
   2   6  23 5192.57 507.902   1
  -2  -6 -24 108.686 256.822   1
   2   6  25 88.0298 325.885   1
   2   6  26 174.709 283.940   1
  -2  -6 -26 645.002 308.592   1
   2   6  27 1838.76 379.193   1
  -2  -6 -27 2201.82 376.757   1
   2   6  28-113.155 305.220   1
  -2  -6 -28 131.530 302.035   1
  -2   7  28 510.728 346.126   1
   2  -7 -28 681.656 347.386   1
  -2   7  26 1024.24 358.249   1
   2  -7 -26 540.789 331.896   1
  -2   7  25 354.730 353.510   1
   2  -7 -25 546.929 344.305   1
  -2   7  24 178.380 342.736   1
   2  -7 -24-27.5176 320.389   1
  -2   7  23 29.7689 314.046   1
   2  -7 -23 495.461 309.230   1
  -2   7  22 1785.63 358.170   1
   2  -7 -22 1982.64 350.290   1
   2  -7 -21 3403.77 370.895   1
  -2   7  21 3442.10 391.650   1
  -2   7  20 5680.75 512.656   1
   2   7 -20 6611.75 484.784   1
  -2  -7  20 6577.28 499.893   1
   2  -7 -20 5931.52 501.572   1
  -2   7  19 1194.08 355.538   1
   2   7 -19 1307.28 266.481   1
  -2  -7  19 995.193 286.500   1
   2  -7 -19 1648.68 345.663   1
   2  -7 -18 2051.88 338.459   1
  -2   7  18 2443.30 361.900   1
  -2   7  17 4357.63 433.621   1
   2   7 -17 5354.40 388.353   1
  -2  -7  17 5320.34 408.167   1
   2  -7 -17 5305.41 437.925   1
   2  -7 -16 3223.64 376.625   1
  -2  -7  16 3050.75 324.165   1
  -2   7  16 2413.43 386.438   1
   2   7 -15 3138.59 272.277   1
  -2  -7  15 2012.26 268.671   1
  -2   7  14 842.968 298.090   1
   2  -7 -14 314.618 265.879   1
   2   7 -14 370.371 167.490   1
  -2  -7  14 205.746 189.211   1
  -2   7  13 6553.61 519.886   1
   2   7 -13 7353.88 444.136   1
  -2  -7  13 7478.17 457.517   1
   2  -7 -13 7280.39 511.208   1
   2  -7 -12 1011.95 222.540   1
  -2  -7  12 780.894 180.097   1
  -2   7  12 910.259 240.894   1
   2   7 -12 593.938 159.469   1
  -2   7  11 11580.5 698.694   1
   2  -7 -11 11308.2 681.080   1
   2   7 -10 1767.86 175.453   1
   2  -7 -10 1833.85 247.486   1
  -2  -7  10 1977.85 182.082   1
  -2   7  10 1694.15 242.950   1
   2   7  -9 6194.46 352.836   1
  -2  -7   9 6176.37 359.871   1
  -2  -7   8 62114.1 3055.84   1
  -2   7   8 59730.5 3125.39   1
   2   7  -8 65845.7 3056.09   1
   2  -7  -8 59291.2 3114.61   1
  -2  -7   7 21289.8 1044.53   1
  -2   7   7 20294.0 1120.89   1
   2  -7  -7 20590.0 1111.66   1
   2   7  -7 20897.0 1043.63   1
  -2  -7   6 4453.16 247.410   1
   2  -7  -6 3959.00 330.499   1
   2   7  -6 4315.52 246.452   1
  -2   7   6 4236.92 346.189   1
  -2  -7   5 616.565 83.2209   1
   2  -7  -5 647.410 158.897   1
  -2   7   5 527.163 166.553   1
   2   7  -5 657.724 86.6220   1
   2   7  -4 50689.6 2454.47   1
  -2   7   4 50343.8 2511.33   1
  -2  -7   4 50350.5 2452.77   1
   2  -7  -4 49953.5 2502.38   1
   2   7  -3 17168.0 778.585   1
  -2  -7   3 14119.0 770.921   1
  -2   7   3 14827.5 820.278   1
   2  -7  -3 15101.7 812.033   1
  -2  -7   2 236.179 86.9728   1
   2   7  -1 22244.9 1076.55   1
  -2  -7   1 20568.7 1069.43   1
  -2   7   1 21175.5 1089.96   1
  -2   7   0-19.0151 118.654   1
   2  -7   0 102.096 107.262   1
   2   7   0-48.0940 107.278   1
   2   7   1 21125.6 1067.11   1
   2  -7   1 21452.6 1047.70   1
  -2  -7  -1 21032.8 1063.00   1
  -2   7  -1 19865.3 1047.49   1
   2   7   2 487.952 150.261   1
   2  -7   2 378.740 85.8143   1
  -2  -7  -2 210.355 107.440   1
  -2   7  -3 15486.1 787.499   1
   2   7   3 16175.0 845.237   1
  -2  -7  -3 15095.1 832.027   1
   2  -7   3 16181.0 788.467   1
   2   7   4 53145.8 2638.26   1
   2  -7   4 53010.8 2574.34   1
  -2   7  -4 52890.5 2573.83   1
  -2  -7  -4 54217.6 2631.54   1
   2  -7   5 709.775 77.5892   1
  -2  -7  -5 638.825 169.792   1
   2   7   5 913.803 185.131   1
  -2   7  -5 686.595 76.3329   1
  -2  -7  -6 4417.02 324.760   1
  -2   7  -6 4483.19 242.660   1
   2   7   6 4351.90 338.595   1
   2  -7   6 4606.98 246.312   1
  -2   7  -7 20144.6 1019.38   1
   2   7   7 20760.1 1110.04   1
   2  -7   7 21273.2 1024.12   1
   2  -7   8 64234.1 3040.38   1
   2   7   8 64581.5 3123.76   1
  -2  -7  -8 60911.7 3103.72   1
  -2   7  -8 61050.5 3034.30   1
  -2   7  -9 4437.12 279.413   1
   2  -7   9 5213.03 293.695   1
   2  -7  10 2109.28 179.317   1
  -2  -7 -10 1735.35 252.138   1
   2   7  10 1822.12 272.399   1
  -2   7 -10 1692.33 155.149   1
   2   7  11 13273.3 756.648   1
  -2   7 -11 11391.6 658.431   1
   2  -7  11 12485.6 669.509   1
  -2  -7 -11 13947.8 743.804   1
   2   7  12 700.135 265.157   1
  -2  -7 -12 745.286 224.468   1
  -2   7 -13 6721.01 410.734   1
   2   7  13 6342.49 507.090   1
   2  -7  13 7040.55 429.990   1
  -2  -7 -13 6388.57 479.181   1
   2  -7  14 159.119 177.716   1
   2   7  14 482.317 275.060   1
  -2   7 -14 156.479 156.549   1
  -2  -7 -14 132.512 229.049   1
  -2   7 -15 2958.29 275.936   1
   2  -7  15 3348.20 296.649   1
   2  -7  16 2757.77 292.653   1
  -2  -7 -16 2972.91 316.968   1
  -2   7 -16 2754.99 277.580   1
  -2   7 -17 5178.31 372.593   1
  -2  -7 -17 4727.88 439.961   1
   2  -7  17 4894.57 390.895   1
   2   7  17 4730.68 464.340   1
   2  -7  18 2427.35 303.893   1
   2   7  18 3259.75 365.777   1
  -2  -7 -18 2959.52 328.967   1
  -2   7 -18 2567.83 297.644   1
   2   7  19 1563.10 343.019   1
   2  -7  19 785.085 254.701   1
  -2   7 -19 1370.70 269.063   1
  -2  -7 -19 1081.89 306.916   1
   2   7  20 4964.93 465.410   1
  -2   7 -20 5403.06 401.673   1
  -2  -7 -20 5005.34 436.591   1
   2   7  21 2408.62 360.291   1
  -2  -7 -21 3125.86 356.648   1
   2   7  22 1972.01 385.585   1
  -2  -7 -22 1816.70 363.197   1
   2   7  23 382.615 298.536   1
  -2  -7 -23 701.716 279.562   1
   2   7  24 58.6844 320.608   1
  -2  -7 -24 595.032 307.841   1
   2   7  25 29.1575 320.503   1
  -2  -7 -25-484.720 328.740   1
   2   7  26 28.8351 284.396   1
  -2  -7 -26-53.2598 266.210   1
   2   7  28-250.970 267.458   1
  -2  -7 -28 25.9452 261.475   1
   2  -8 -27 894.410 339.327   1
  -2   8  26 405.438 338.200   1
   2  -8 -26 267.744 321.745   1
  -2   8  25 263.928 321.024   1
   2  -8 -25 325.618 315.618   1
  -2   8  24 532.050 340.263   1
   2  -8 -24 492.910 319.136   1
  -2   8  23-356.053 296.102   1
   2  -8 -23 878.158 306.984   1
   2  -8 -21 357.619 294.624   1
  -2   8  21 386.344 301.540   1
   2  -8 -20 164.709 306.906   1
  -2   8  20 147.777 316.782   1
  -2   8  18 10006.4 707.411   1
   2   8 -18 11176.4 664.909   1
  -2  -8  18 11991.9 685.499   1
   2  -8 -18 10788.7 706.881   1
   2  -8 -17 740.838 291.078   1
  -2   8  17 429.437 313.400   1
   2   8 -17 318.650 183.022   1
  -2  -8  17 690.643 220.095   1
   2  -8 -16 1714.43 305.273   1
  -2   8  16 2279.03 328.032   1
   2   8 -16 1797.50 239.701   1
  -2  -8  16 2573.57 266.084   1
  -2   8  15 468.190 311.177   1
   2  -8 -15-152.123 279.241   1
  -2  -8  15 204.389 176.687   1
   2   8 -15 189.255 175.337   1
   2  -8 -14 692.048 230.257   1
   2   8 -14 427.060 165.688   1
  -2  -8  14 586.974 186.357   1
  -2   8  14 671.886 251.636   1
   2  -8 -13 119.973 258.684   1
  -2  -8  13 178.250 151.942   1
  -2   8  13 365.651 266.285   1
   2   8 -13 446.390 149.164   1
   2  -8 -12 6611.74 487.764   1
  -2   8  12 6900.33 516.269   1
  -2  -8  11 2040.03 183.506   1
  -2   8  11 1485.15 310.079   1
   2   8 -11 2018.73 182.589   1
   2  -8 -11 1935.31 303.297   1
  -2  -8  10 3459.77 240.673   1
  -2   8  10 3693.13 361.114   1
   2   8 -10 3614.09 239.079   1
   2  -8 -10 4281.43 358.023   1
  -2   8   9 111.575 213.380   1
   2   8  -9 355.295 96.1583   1
  -2  -8   9 403.994 103.098   1
   2  -8  -9 244.989 197.026   1
   2   8  -8 7874.89 423.582   1
  -2  -8   8 7995.54 422.967   1
  -2   8   8 8432.65 530.038   1
   2  -8  -8 8132.91 515.349   1
   2   8  -7 6445.40 356.051   1
   2  -8  -7 6346.24 442.973   1
  -2   8   7 6818.52 462.494   1
  -2  -8   7 7107.18 357.172   1
   2  -8  -6 9419.33 588.168   1
   2   8  -6 10205.6 510.785   1
  -2  -8   6 9967.69 509.367   1
  -2   8   6 10075.6 602.182   1
   2   8  -5 451.901 78.1737   1
  -2   8   5 488.937 199.369   1
  -2  -8   5 386.172 65.9847   1
   2  -8  -5 143.107 160.088   1
  -2  -8   4 3552.59 199.047   1
   2   8  -4 3049.98 199.996   1
   2  -8  -4 2996.14 267.590   1
  -2   8   3 1093.03 175.042   1
   2   8  -3 1166.23 110.635   1
   2  -8  -3 801.549 156.184   1
  -2  -8   3 1044.50 104.608   1
   2  -8  -2 3232.72 248.642   1
  -2  -8   2 3261.72 205.737   1
  -2   8   2 3360.85 260.409   1
   2   8  -2 2942.88 216.404   1
   2   8  -1 3560.73 249.672   1
  -2  -8   1 4139.46 248.203   1
   2  -8   0 2227.93 180.326   1
  -2  -8   0 2052.95 180.902   1
  -2   8   0 2196.62 188.909   1
   2   8   0 2183.47 194.310   1
   2  -8   1 4083.69 254.409   1
  -2   8  -1 4039.86 259.679   1
   2   8   2 3635.65 260.556   1
  -2  -8  -2 3748.17 248.914   1
   2  -8   2 2908.99 205.212   1
  -2   8  -2 3250.07 208.908   1
   2   8   3 1229.91 175.353   1
  -2   8  -3 884.235 98.5590   1
   2  -8   3 973.064 97.9938   1
   2   8   4 3512.10 280.808   1
   2  -8   4 3250.57 179.832   1
  -2  -8  -4 3296.09 263.078   1
  -2   8  -4 3099.73 179.364   1
  -2  -8  -5 214.944 144.603   1
   2   8   5 464.451 171.732   1
   2   8   6 10003.8 601.621   1
  -2  -8  -7 7245.34 465.025   1
   2   8   7 7196.65 487.178   1
   2  -8   8 6970.56 364.343   1
   2   8   8 7990.90 493.800   1
  -2  -8  -8 8161.98 474.556   1
  -2   8  -8 6830.02 361.327   1
   2   8   9 131.773 212.778   1
   2  -8   9 282.617 79.8931   1
  -2   8  -9 235.490 75.1540   1
  -2  -8  -9 327.465 189.340   1
  -2   8 -10 3352.98 221.020   1
   2  -8  10 3722.85 231.723   1
  -2  -8 -10 3225.98 322.760   1
   2   8  11 1626.54 284.036   1
  -2   8 -11 1714.53 150.571   1
   2  -8  11 1414.45 162.208   1
  -2  -8 -11 1644.87 254.402   1
   2   8  12 6693.41 517.541   1
  -2   8 -12 6371.10 381.203   1
   2  -8  12 6951.59 393.462   1
  -2  -8 -12 6116.08 471.468   1
   2   8  13-26.5878 270.042   1
  -2  -8 -13 197.142 227.595   1
   2   8  14 390.482 289.643   1
   2  -8  14 443.288 176.045   1
  -2  -8 -14 732.103 246.875   1
  -2   8 -14 673.468 154.204   1
   2   8  15 166.497 296.232   1
   2  -8  15 240.182 181.296   1
  -2  -8 -15 283.498 251.700   1
  -2   8 -15 304.556 164.633   1
  -2   8 -16 2652.88 257.362   1
   2  -8  16 2890.71 270.608   1
   2   8  16 2733.42 332.968   1
  -2  -8 -16 1973.05 286.757   1
   2  -8  17 932.197 221.187   1
   2   8  17 856.257 320.476   1
  -2   8 -17 640.267 212.973   1
  -2  -8 -17 1249.54 297.415   1
  -2  -8 -18 11460.9 734.989   1
  -2   8 -18 11174.6 679.184   1
   2   8  18 10924.3 752.014   1
   2  -8  18 12215.2 698.580   1
  -2   8 -19 439.115 217.700   1
   2   8  20-29.3185 323.619   1
  -2  -8 -20 394.852 289.957   1
   2   8  21 147.001 342.355   1
  -2  -8 -21 133.378 290.508   1
  -2  -8 -22 3379.25 370.450   1
   2   8  23-175.961 317.958   1
  -2  -8 -23 457.451 302.765   1
   2   8  24 525.416 341.597   1
  -2  -8 -24 891.642 330.270   1
   2   8  25 694.009 299.425   1
  -2  -8 -25 106.891 261.266   1
   2   8  26-599.223 334.296   1
  -2  -8 -26 158.160 312.411   1
  -2  -8 -27 104.052 295.687   1
  -2   9  27 56.1631 303.069   1
   2  -9 -27 233.590 285.820   1
  -2   9  25 2499.15 365.673   1
   2  -9 -25 2179.43 340.639   1
  -2   9  23 620.484 322.901   1
   2  -9 -23 546.879 305.587   1
  -2   9  22-623.264 331.006   1
   2  -9 -22 549.908 309.909   1
  -2   9  21 1963.71 394.992   1
   2  -9 -21 2120.25 374.509   1
  -2   9  20 742.425 324.117   1
   2  -9 -20 247.296 287.724   1
  -2   9  19 59.0307 289.546   1
   2  -9 -19-219.223 258.226   1
  -2   9  18 1784.31 383.158   1
   2   9 -18 1757.62 254.903   1
   2  -9 -18 1954.74 354.357   1
   2  -9 -17 1286.99 274.254   1
   2   9 -17 1264.86 212.121   1
  -2   9  17 838.590 289.079   1
  -2  -9  17 556.766 198.477   1
   2  -9 -16-79.0275 281.802   1
   2   9 -16 266.881 169.311   1
  -2  -9  16 319.089 187.187   1
  -2   9  16 199.610 306.433   1
   2   9 -15 6598.91 393.067   1
   2  -9 -15 5840.88 457.300   1
  -2  -9  15 5905.35 385.250   1
  -2   9  15 4872.97 462.089   1
   2   9 -14 7658.96 433.440   1
  -2  -9  14 6743.40 433.462   1
   2   9 -13 5679.20 336.030   1
  -2   9  13 6009.24 486.284   1
  -2  -9  13 4609.72 329.151   1
   2  -9 -13 5622.23 452.404   1
   2  -9 -12 761.880 253.186   1
   2   9 -12 698.304 128.517   1
  -2  -9  12 622.355 136.222   1
  -2   9  12 933.748 281.222   1
  -2   9  11 1730.20 308.755   1
   2   9 -11 1817.75 160.470   1
   2  -9 -11 1426.18 272.899   1
  -2  -9  11 2088.57 162.765   1
  -2  -9  10 7426.20 402.649   1
   2   9 -10 7590.32 402.352   1
  -2   9  10 7242.05 533.858   1
   2  -9 -10 7742.66 520.186   1
  -2   9   9 1041.33 269.860   1
   2   9  -9 1173.17 105.936   1
  -2  -9   9 1275.04 105.498   1
   2  -9  -9 1103.57 251.919   1
   2   9  -8 14591.4 756.662   1
  -2  -9   8 16040.9 756.417   1
  -2   9   7 36736.8 1931.87   1
   2  -9  -7 38559.7 1927.01   1
   2   9  -6 1560.55 100.495   1
   2  -9  -6 1532.79 242.231   1
  -2   9   6 1259.97 232.061   1
  -2  -9   5 10273.2 511.267   1
   2   9  -5 10323.9 514.838   1
   2  -9  -5 9363.70 593.925   1
  -2   9   5 9800.22 607.613   1
   2   9  -4 18867.8 1018.10   1
   2  -9  -4 21169.5 1090.41   1
  -2  -9   4 22118.3 1018.84   1
   2   9  -3 26790.6 1230.47   1
  -2  -9   3 23480.0 1222.63   1
  -2   9   3 23863.3 1281.53   1
   2  -9  -3 24241.1 1273.35   1
   2  -9  -2 30601.4 1478.65   1
  -2   9   2 28524.2 1483.82   1
   2   9  -2 29058.7 1448.68   1
  -2  -9   2 28616.1 1443.18   1
   2   9  -1 4447.99 284.168   1
  -2  -9   1 4360.83 276.913   1
   2  -9   0 60.4086 111.811   1
  -2   9   0-22.4649 118.962   1
   2  -9   1 4337.54 280.240   1
   2   9   1 4679.12 308.027   1
  -2   9  -1 4634.59 287.144   1
  -2  -9  -1 4342.75 291.677   1
  -2   9  -2 29576.9 1473.37   1
  -2  -9  -2 28229.6 1501.56   1
   2   9   2 29653.8 1513.74   1
   2  -9   2 30804.3 1471.26   1
  -2   9  -3 25041.6 1209.41   1
  -2  -9  -3 24103.2 1257.71   1
   2  -9   3 24155.3 1206.97   1
   2  -9   4 20599.3 1023.35   1
  -2   9  -4 21058.0 1023.54   1
   2   9   4 22426.6 1118.51   1
   2   9   5 10096.0 584.992   1
  -2  -9  -5 8958.51 556.870   1
   2   9   6 1761.30 241.939   1
   2   9   7 37504.1 1959.38   1
  -2  -9  -7 38843.3 1947.75   1
   2   9   9 1187.23 257.701   1
  -2  -9  -9 1357.84 236.937   1
  -2  -9 -10 7859.08 460.909   1
  -2   9 -10 5751.75 304.157   1
   2  -9  10 5601.48 305.323   1
   2   9  10 7684.91 485.939   1
  -2  -9 -11 1682.14 282.054   1
   2   9  11 1560.38 318.254   1
  -2   9 -11 1853.19 135.715   1
   2  -9  11 1653.13 140.960   1
  -2  -9 -12 848.525 214.101   1
   2   9  12 713.337 260.936   1
   2  -9  12 739.380 124.562   1
  -2   9 -12 738.079 118.503   1
  -2  -9 -13 5489.01 410.464   1
  -2   9 -13 4613.97 312.641   1
   2  -9  13 5279.34 324.344   1
   2   9  13 5545.30 464.902   1
  -2  -9 -15 6253.59 450.735   1
  -2   9 -15 4641.20 349.568   1
   2   9  15 5834.98 486.663   1
   2  -9  15 5490.39 364.486   1
  -2  -9 -16-273.696 219.226   1
   2   9  16 170.648 239.169   1
  -2   9 -16-86.0548 148.299   1
   2  -9  16-47.1171 176.322   1
  -2  -9 -17 967.308 285.009   1
   2   9  17 978.189 335.928   1
  -2   9 -17 1520.89 213.440   1
   2  -9  17 1350.20 229.349   1
  -2  -9 -18 1142.11 316.584   1
   2   9  18 1511.11 375.224   1
  -2  -9 -19-131.414 264.165   1
   2   9  19 380.715 314.556   1
  -2  -9 -20 371.210 256.817   1
   2   9  20 646.683 300.960   1
  -2  -9 -21 2110.19 362.647   1
   2   9  21 1735.85 370.764   1
  -2  -9 -22 26.9333 299.749   1
   2   9  22-146.829 335.813   1
  -2  -9 -23 188.743 257.819   1
   2   9  23-175.412 271.295   1
  -2  -9 -25 2701.25 396.615   1
   2   9  25 2150.91 404.098   1
   2   9  27 580.740 342.706   1
  -2  10  26 678.446 343.270   1
   2 -10 -26 653.984 321.868   1
  -2  10  25 143.828 342.198   1
   2 -10 -25 266.503 311.048   1
  -2  10  24 728.331 359.075   1
   2 -10 -24 108.056 323.579   1
  -2  10  23 4805.83 498.935   1
   2 -10 -23 5161.81 474.295   1
  -2  10  22 296.328 322.108   1
   2 -10 -22 191.883 291.220   1
  -2  10  20 952.622 353.789   1
   2 -10 -20 1185.14 322.549   1
  -2  10  19 1277.66 369.477   1
   2 -10 -19 1538.93 340.941   1
  -2  10  18 471.970 274.673   1
   2 -10 -18-109.502 241.275   1
   2 -10 -17 135.571 304.380   1
  -2  10  17 87.7401 331.756   1
   2 -10 -16 3825.21 377.096   1
   2  10 -16 3635.88 277.901   1
  -2  10  16 3405.94 378.556   1
   2 -10 -15-289.502 268.708   1
  -2  10  15 56.8563 294.645   1
   2 -10 -14 360.512 282.557   1
  -2 -10  14 199.879 124.079   1
   2  10 -14 226.210 119.377   1
  -2  10  14 837.474 306.262   1
   2  10 -13 174.397 111.059   1
  -2 -10  13 7.69810 104.635   1
  -2 -10  12 3635.14 228.613   1
   2  10 -12 3858.58 231.732   1
  -2  10  12 4572.72 400.616   1
   2 -10 -12 4674.33 374.606   1
   2  10 -11 317.398 60.3438   1
  -2  10  11 361.074 254.262   1
  -2  10  10 5878.68 469.675   1
   2 -10  -9-352.461 257.481   1
  -2  10   9 550.650 272.105   1
   2 -10  -8 210.542 205.251   1
  -2  10   8 366.498 220.082   1
   2 -10  -6 8444.94 532.463   1
  -2  10   6 8325.60 547.862   1
   2 -10  -5 3282.79 290.924   1
  -2  10   5 3471.42 310.417   1
   2  10  -4 7444.97 387.381   1
   2 -10  -4 7511.45 467.544   1
  -2  10   4 6652.34 471.712   1
  -2  10   3 906.741 198.801   1
   2  10  -3 653.286 105.218   1
   2 -10  -3 711.660 170.833   1
   2 -10  -2 5694.06 353.711   1
   2  10  -2 5426.06 317.287   1
   2 -10  -1 4951.46 305.268   1
  -2  10   1 4271.77 311.722   1
   2  10  -1 3877.06 281.497   1
   2 -10   1 4095.99 263.614   1
   2  10   1 3596.57 290.914   1
  -2  10  -1 4104.36 273.264   1
   2  10   2 5063.06 361.866   1
   2 -10   2 5037.91 302.615   1
  -2  10  -2 5372.14 306.362   1
  -2 -10  -2 5054.94 342.374   1
   2 -10   3 948.333 99.2901   1
  -2 -10  -3 840.967 177.169   1
   2  10   3 1039.69 189.526   1
  -2  10  -3 1107.67 103.603   1
   2  10   4 8078.23 499.181   1
  -2 -10  -4 7615.16 481.465   1
   2  10   5 4182.96 322.594   1
  -2 -10  -5 3171.16 288.388   1
   2  10   6 8601.48 554.916   1
  -2 -10  -6 8846.75 542.385   1
   2  10   8-112.807 233.817   1
  -2 -10  -8-59.5568 181.975   1
   2  10   9 403.246 232.831   1
   2  10  10 6406.67 494.809   1
  -2 -10 -10 6621.83 462.320   1
   2  10  11 499.395 288.635   1
  -2 -10 -11 281.153 237.713   1
   2  10  12 4694.04 446.350   1
  -2 -10 -12 4279.03 390.341   1
  -2  10 -13-33.1512 70.2588   1
   2 -10  13 5.06748 76.8832   1
   2  10  14-251.712 284.821   1
  -2  10 -14 210.187 103.762   1
   2 -10  14 141.226 109.934   1
  -2 -10 -14 96.6212 242.843   1
   2  10  15-28.3705 254.236   1
  -2  10 -15 9.40652 118.124   1
   2 -10  15 296.601 132.882   1
  -2 -10 -15 124.047 205.516   1
   2  10  16 3446.01 406.910   1
  -2 -10 -16 3504.58 367.744   1
   2  10  17 174.184 311.187   1
  -2 -10 -17 180.801 278.170   1
   2  10  18 438.972 343.511   1
  -2 -10 -18 26.2537 285.998   1
   2  10  19 1087.98 347.295   1
  -2 -10 -19 1617.31 334.028   1
   2  10  20 677.290 284.012   1
  -2 -10 -20 855.146 269.012   1
   2  10  22 87.8468 340.454   1
  -2 -10 -22 376.223 305.647   1
  -2 -10 -23 4903.09 468.990   1
   2  10  23 4540.98 482.971   1
   2  10  24 1123.25 314.501   1
  -2 -10 -24 292.736 271.439   1
   2  10  25 482.448 331.179   1
  -2 -10 -25-52.4445 290.085   1
   2  10  26 1198.43 375.889   1
  -2 -10 -26 930.539 344.006   1
   2 -11 -26 1651.17 349.663   1
  -2  11  26 1200.03 359.163   1
   2 -11 -25 79.0621 291.444   1
  -2  11  25 142.452 318.468   1
   2 -11 -24 3860.83 389.692   1
  -2  11  24 3879.46 420.861   1
   2 -11 -23 271.516 284.578   1
  -2  11  23 410.111 313.575   1
   2 -11 -22 2759.21 390.011   1
  -2  11  22 2066.68 394.255   1
   2 -11 -21 770.017 327.915   1
  -2  11  21 208.181 340.955   1
  -2  11  20 656.108 289.360   1
   2 -11 -19 82.7836 313.619   1
  -2  11  19-59.6347 334.672   1
  -2  11  18 505.629 330.627   1
   2 -11 -18 879.846 303.278   1
  -2  11  16 29.2510 285.329   1
   2 -11 -16 27.0957 273.021   1
  -2  11  15 173.033 306.865   1
   2 -11 -15-80.1930 279.725   1
  -2  11  14 12999.5 798.596   1
   2 -11 -14 12372.4 782.702   1
  -2  11  13 584.559 266.097   1
  -2  11  12 2013.00 306.927   1
   2 -11 -12 1832.98 280.175   1
   2 -11 -11 341.840 230.639   1
   2 -11 -10 5698.13 435.558   1
  -2  11  10 4745.97 450.111   1
  -2  11   9 297.398 270.497   1
   2 -11  -9 478.802 253.365   1
  -2  11   8 523.445 249.608   1
   2 -11  -8-262.302 220.280   1
   2 -11  -7 83.1989 193.738   1
  -2  11   7 227.576 220.232   1
   2 -11  -6 808.269 223.022   1
  -2  11   6 497.021 220.555   1
   2 -11  -5 595.419 196.405   1
  -2  11   5 470.441 203.373   1
   2  11  -4 123.892 76.2483   1
  -2 -11   4 58.8442 64.0726   1
   2 -11  -4 243.226 179.635   1
  -2  11   4 38.3936 193.481   1
  -2 -11   3 2588.89 172.759   1
  -2  11   3 2372.53 263.735   1
   2  11  -3 2338.90 185.570   1
   2 -11  -3 2703.80 249.929   1
  -2 -11   2 23361.0 1191.02   1
   2 -11  -2 24147.2 1234.40   1
   2  11  -2 23109.2 1202.66   1
  -2  11   2 25720.3 1250.18   1
  -2  11   1 4571.35 345.281   1
   2 -11  -1 5497.57 345.063   1
  -2 -11   0 34.0527 121.667   1
   2  11   0-197.158 152.457   1
  -2 -11  -1 5365.64 340.830   1
   2 -11   1 4485.96 311.838   1
  -2  11  -1 5673.36 327.772   1
   2  11   1 5085.31 355.555   1
  -2 -11  -2 25234.6 1269.92   1
  -2  11  -2 24381.5 1232.86   1
   2  11   2 24111.6 1279.51   1
   2 -11   2 24669.1 1229.14   1
  -2 -11  -3 2452.89 245.543   1
  -2  11  -3 2618.85 169.301   1
   2  11   3 2382.97 260.577   1
   2 -11   3 2563.23 165.755   1
   2  11   4 37.8917 187.888   1
  -2 -11  -4-99.0471 161.934   1
   2  11   5 845.230 215.586   1
  -2 -11  -5 565.195 169.547   1
   2  11   6 298.161 230.437   1
  -2 -11  -6 407.782 199.825   1
   2  11   7 248.072 230.265   1
  -2 -11  -7 19.5112 206.225   1
   2  11   8-215.471 238.235   1
  -2 -11  -8 485.030 203.310   1
   2  11   9 328.645 259.771   1
  -2 -11  -9 290.905 218.461   1
  -2 -11 -10 5295.11 403.678   1
   2  11  11 352.018 258.303   1
  -2 -11 -11 513.843 215.930   1
   2  11  12 1893.12 315.418   1
  -2 -11 -12 1890.43 284.993   1
   2  11  13 363.014 264.458   1
  -2 -11 -14 13651.6 841.817   1
   2  11  14 15016.2 880.209   1
   2  11  15-172.158 309.007   1
  -2 -11 -15-202.928 260.391   1
   2  11  16-290.364 315.430   1
  -2 -11 -16 154.923 276.039   1
   2  11  18 912.700 341.869   1
  -2 -11 -18 1008.29 322.393   1
   2  11  19 442.492 337.203   1
  -2 -11 -19 374.649 278.659   1
   2  11  21 852.045 300.234   1
  -2 -11 -21 269.528 267.796   1
   2  11  22 1664.69 366.770   1
  -2 -11 -22 2235.30 356.780   1
   2  11  23 28.9211 340.357   1
  -2 -11 -23 589.029 332.788   1
   2  11  24 3484.61 438.078   1
  -2 -11 -24 3481.14 406.388   1
   2  11  25 140.269 262.768   1
  -2 -11 -25 51.8416 250.041   1
   2  11  26 2115.98 367.421   1
  -2 -11 -26 1326.11 328.911   1
   2 -12 -25 1014.96 342.871   1
  -2  12  25 196.874 343.230   1
   2 -12 -23 269.707 294.804   1
  -2  12  23 466.312 339.085   1
   2 -12 -21 576.324 315.507   1
  -2  12  21 59.3205 342.974   1
   2 -12 -20-55.1943 298.669   1
  -2  12  20 627.028 342.334   1
   2 -12 -19 2934.13 375.013   1
  -2  12  19 3350.51 411.143   1
  -2  12  18-239.370 339.555   1
   2 -12 -17-27.5446 277.064   1
  -2  12  17 566.380 314.418   1
   2 -12 -15 840.688 305.136   1
   2 -12 -14 775.039 297.180   1
  -2  12  14 982.505 322.935   1
   2 -12 -13 2494.75 333.424   1
  -2  12  13 1762.01 317.728   1
   2 -12 -12 4679.56 413.620   1
  -2  12  12 4315.75 410.183   1
   2 -12 -11 2532.19 326.535   1
  -2  12  11 1712.56 325.945   1
  -2  12  10 4494.15 435.539   1
   2 -12 -10 4929.25 422.042   1
  -2  12   9 15250.0 890.942   1
   2 -12  -9 14704.2 868.348   1
  -2  12   8 98.8187 252.805   1
   2 -12  -8 610.026 239.953   1
  -2  12   7 3834.45 372.971   1
   2 -12  -7 3458.11 349.335   1
  -2  12   5 1460.68 259.898   1
   2 -12  -5 1892.47 235.548   1
   2  12  -4 1559.45 123.764   1
  -2  12   4 2121.15 265.480   1
  -2 -12   4 1882.08 120.088   1
   2 -12  -4 2301.21 258.362   1
   2 -12  -3 3771.40 306.320   1
   2  12  -3 3524.16 234.135   1
  -2 -12   3 3459.93 222.764   1
  -2  12   3 4261.92 326.228   1
   2 -12  -2 3815.38 286.092   1
   2  12  -2 3341.17 244.854   1
  -2  12   2 3092.90 296.450   1
  -2 -12   2 3415.31 229.266   1
   2 -12  -1 3959.38 295.133   1
  -2  12   1 3822.11 307.617   1
  -2 -12   0 22041.1 1131.02   1
   2  12   0 20666.1 1143.52   1
   2 -12   0 22536.2 1135.02   1
  -2  12   0 22815.8 1147.86   1
  -2 -12  -1 3801.09 271.999   1
   2  12   1 3660.52 294.730   1
  -2  12  -1 3255.16 259.439   1
   2 -12   1 3163.07 248.076   1
   2  12   2 4144.00 315.704   1
   2 -12   2 3552.59 234.419   1
  -2  12  -2 3405.45 237.140   1
  -2 -12  -2 3462.49 281.605   1
  -2 -12  -3 3056.00 276.931   1
   2 -12   3 2814.93 190.842   1
  -2  12  -3 3392.52 196.951   1
   2  12   4 2151.05 265.488   1
  -2 -12  -4 1587.28 226.552   1
   2  12   5 2013.29 284.696   1
  -2 -12  -5 1433.73 215.648   1
   2  12   6 11237.6 677.880   1
  -2 -12  -6 10518.4 642.014   1
   2  12   7 3673.14 372.178   1
  -2 -12  -7 3590.41 322.446   1
   2  12   8 277.945 275.544   1
  -2 -12  -8 353.509 214.441   1
  -2 -12  -9 14628.5 883.124   1
   2  12   9 16918.4 928.741   1
  -2 -12 -10 4236.08 371.498   1
   2  12  10 4240.41 406.300   1
   2  12  11 2153.64 311.587   1
  -2 -12 -11 2561.57 303.171   1
  -2 -12 -12 3760.36 381.035   1
   2  12  12 5334.34 441.048   1
   2  12  13 2825.83 366.744   1
  -2 -12 -13 1920.80 310.278   1
  -2 -12 -14 968.196 289.733   1
   2  12  15 1365.83 347.325   1
  -2 -12 -15 1633.08 323.913   1
   2  12  17 206.508 301.285   1
   2  12  18 207.064 307.614   1
  -2 -12 -18 375.527 283.765   1
   2  12  19 2425.24 375.935   1
  -2 -12 -19 3206.55 374.363   1
   2  12  20 236.012 274.546   1
  -2 -12 -20 594.900 252.553   1
   2  12  21 293.437 295.379   1
  -2 -12 -21 811.411 286.382   1
   2  12  23 57.4414 351.929   1
  -2 -12 -23 504.159 321.718   1
   2  12  25 193.974 323.628   1
  -2 -12 -25 436.997 304.913   1
   2 -13 -24 1023.50 338.814   1
  -2  13  24 1333.14 373.007   1
  -2  13  23 202.496 351.789   1
   2 -13 -22 488.696 285.314   1
  -2  13  22 205.386 311.947   1
   2 -13 -21 494.088 319.078   1
  -2  13  21 414.954 336.882   1
   2 -13 -20 885.608 334.877   1
   2 -13 -19 387.993 264.258   1
  -2  13  19 480.134 295.881   1
   2 -13 -18 832.830 319.371   1
  -2  13  18 601.823 355.477   1
   2 -13 -17 83.2192 286.018   1
  -2  13  17-120.150 308.156   1
   2 -13 -16-27.6099 262.478   1
  -2  13  16 179.570 312.431   1
   2 -13 -15 2082.34 359.362   1
  -2  13  15 2733.78 399.320   1
   2 -13 -14 2194.24 360.657   1
  -2  13  14 2822.18 398.081   1
   2 -13 -13 480.569 271.516   1
  -2  13  13 86.9922 308.174   1
   2 -13 -12 4324.23 422.076   1
  -2  13  12 4275.80 438.342   1
   2 -13 -10 2372.17 314.491   1
  -2  13  10 2451.46 332.876   1
   2 -13  -9 2592.91 341.807   1
  -2  13   9 3517.31 369.624   1
   2 -13  -8 1613.24 270.833   1
  -2  13   8 1049.42 281.190   1
   2 -13  -7 2996.49 325.445   1
  -2  13   7 2739.82 331.227   1
   2 -13  -6-365.882 220.118   1
  -2  13   6-189.249 238.139   1
  -2  13   4 4066.19 356.719   1
   2 -13  -4 3913.20 343.002   1
   2 -13  -3 1587.28 242.716   1
  -2 -13   3 1671.66 143.813   1
  -2  13   3 1903.76 259.906   1
   2  13  -3 1654.88 152.020   1
   2  13  -2 18555.0 974.177   1
  -2  13   2 21340.9 1032.87   1
  -2 -13   2 18051.7 962.045   1
   2 -13  -1 4208.47 311.489   1
   2  13  -1 3641.43 295.355   1
  -2 -13   0 244.940 140.722   1
   2 -13   0 143.913 147.819   1
   2  13   0-179.491 168.986   1
  -2  13   0 43.6972 163.874   1
   2  13   1 4125.80 331.011   1
  -2 -13  -1 4461.97 314.785   1
   2 -13   2 20055.7 1022.74   1
  -2  13  -2 19644.4 1024.50   1
  -2 -13  -2 19177.0 1065.10   1
  -2 -13  -3 1891.43 227.706   1
  -2  13  -3 1743.74 127.727   1
   2 -13   3 1502.70 119.467   1
   2  13   3 1421.97 240.134   1
  -2 -13  -4 3937.09 322.413   1
   2  13   4 3829.35 354.867   1
   2  13   6 95.1766 244.124   1
  -2 -13  -6 40.2759 193.137   1
   2  13   7 3180.18 347.506   1
  -2 -13  -7 3135.58 323.521   1
   2  13   8 1719.14 312.837   1
  -2 -13  -8 1654.21 270.634   1
   2  13   9 2650.59 358.417   1
  -2 -13  -9 3355.03 338.339   1
   2  13  10 3582.44 372.583   1
  -2 -13 -10 2579.40 326.646   1
   2  13  11 499.235 259.983   1
  -2 -13 -11 464.245 237.455   1
  -2 -13 -12 5440.77 449.923   1
   2  13  12 4722.73 460.728   1
   2  13  13-143.800 316.052   1
  -2 -13 -13 460.872 270.671   1
   2  13  14 2710.37 397.654   1
  -2 -13 -14 2493.59 349.250   1
   2  13  15 1735.74 359.529   1
  -2 -13 -15 1924.00 330.676   1
   2  13  16 414.444 294.305   1
  -2 -13 -16 453.155 276.323   1
   2  13  17 118.765 298.449   1
  -2 -13 -17 134.548 269.075   1
   2  13  18 504.931 321.400   1
  -2 -13 -18 513.933 277.178   1
  -2 -13 -19 814.777 297.617   1
   2  13  20 678.337 327.390   1
  -2 -13 -20 815.260 310.956   1
   2  13  21 116.987 325.904   1
  -2 -13 -21 541.236 309.896   1
   2  13  22 578.293 358.215   1
   2  13  23 797.311 369.081   1
  -2 -13 -23 473.365 310.586   1
   2  13  24 1117.81 378.964   1
  -2 -13 -24 1528.46 357.166   1
   2 -14 -23 264.629 316.686   1
  -2  14  23 257.589 359.229   1
   2 -14 -22 2908.84 387.137   1
  -2  14  22 2974.64 424.754   1
   2 -14 -21 1175.22 316.222   1
  -2  14  21 177.360 326.442   1
   2 -14 -20 442.213 329.257   1
  -2  14  20 388.985 358.362   1
   2 -14 -19-83.5120 269.264   1
  -2  14  19 210.789 303.429   1
   2 -14 -17 1422.97 342.988   1
  -2  14  17 1422.02 365.538   1
   2 -14 -16 2701.52 354.896   1
  -2  14  16 2961.70 387.178   1
   2 -14 -15 1413.22 319.584   1
  -2  14  15 1264.01 350.848   1
   2 -14 -14 82.4329 281.186   1
  -2  14  14-29.8794 317.190   1
   2 -14 -13 2498.45 359.173   1
  -2  14  13 2216.70 386.631   1
   2 -14 -12 4439.35 415.599   1
  -2  14  12 4137.30 441.331   1
   2 -14 -11-26.2367 248.830   1
  -2  14  11 429.365 271.447   1
   2 -14  -9 601.001 245.224   1
  -2  14   9 574.693 275.033   1
   2 -14  -8 388.418 244.057   1
  -2  14   8 399.011 256.522   1
   2 -14  -7 46.7590 224.379   1
  -2  14   7 359.825 252.958   1
   2 -14  -6 1567.13 263.682   1
  -2  14   6 1456.00 293.134   1
   2 -14  -5 1862.38 270.497   1
  -2  14   5 1770.00 292.416   1
   2 -14  -4 709.108 224.674   1
  -2  14   4 713.489 245.145   1
  -2 -14   3 97.5698 94.5038   1
   2 -14  -3 94.8563 194.199   1
  -2  14   3 62.4930 215.911   1
   2  14  -3 123.094 100.288   1
   2  14  -2 1666.66 176.372   1
   2 -14  -2 1570.12 228.279   1
  -2  14   2 1078.30 238.201   1
  -2 -14   2 1310.53 162.634   1
   2  14  -1 550.811 163.169   1
  -2 -14   1 622.890 148.070   1
   2 -14  -1 626.250 189.474   1
  -2  14   1 401.499 185.944   1
   2  14   0 3034.23 282.200   1
   2 -14   0 3877.20 275.838   1
  -2 -14   0 2823.05 255.132   1
  -2  14   0 3351.01 282.114   1
  -2 -14  -1 416.594 169.449   1
   2  14   1 526.465 201.087   1
  -2 -14  -2 1265.32 214.600   1
   2 -14   2 1395.06 154.084   1
   2  14   2 1326.86 241.964   1
  -2  14  -2 1390.91 152.865   1
  -2  14  -3 21.1730 53.7013   1
   2  14   3-186.693 210.116   1
  -2 -14  -5 1083.31 229.360   1
   2  14   5 1726.34 281.798   1
  -2 -14  -6 1543.13 259.164   1
   2  14   6 1588.26 296.368   1
  -2 -14  -7 424.302 219.058   1
   2  14   7 228.822 264.617   1
  -2 -14  -8 416.466 229.560   1
   2  14   8 342.076 260.886   1
  -2 -14  -9 670.670 232.691   1
   2  14   9 704.225 285.331   1
  -2 -14 -11 25.2228 239.138   1
   2  14  11 255.188 263.998   1
  -2 -14 -12 4845.95 421.075   1
   2  14  12 3980.63 451.459   1
  -2 -14 -13 2615.77 341.559   1
   2  14  13 1637.50 354.702   1
  -2 -14 -14 26.5493 246.373   1
   2  14  14 29.5281 279.871   1
  -2 -14 -15 1237.30 278.199   1
   2  14  15 921.568 307.995   1
  -2 -14 -16 2524.03 350.024   1
   2  14  16 2088.39 378.881   1
  -2 -14 -17 1695.38 338.398   1
   2  14  17 1852.89 379.374   1
  -2 -14 -19 737.790 315.037   1
   2  14  19-652.980 363.422   1
  -2 -14 -20 190.608 312.762   1
   2  14  20 765.447 362.374   1
  -2 -14 -21 725.862 320.647   1
   2  14  21 1630.84 386.579   1
  -2 -14 -22 2091.51 365.150   1
   2  14  22 2238.32 408.688   1
  -2 -14 -23 496.309 313.287   1
   2  14  23 84.5670 355.092   1
  -2  15  23 707.416 380.538   1
   2 -15 -23 287.428 306.857   1
  -2  15  22 722.821 345.351   1
   2 -15 -22 880.341 296.248   1
  -2  15  21 882.450 355.863   1
   2 -15 -21 760.412 318.605   1
  -2  15  20 2597.65 415.696   1
   2 -15 -20 1624.71 351.937   1
  -2  15  19 572.769 336.211   1
   2 -15 -19 361.843 294.900   1
  -2  15  18 1337.68 354.403   1
   2 -15 -18 897.309 311.825   1
  -2  15  16 1252.65 364.953   1
   2 -15 -16 1972.13 348.959   1
  -2  15  15-30.5134 295.206   1
   2 -15 -15 281.076 268.054   1
  -2  15  14 455.606 302.643   1
   2 -15 -14 363.472 275.693   1
  -2  15  13 391.908 309.507   1
   2 -15 -13 138.557 259.009   1
  -2  15  12 387.502 311.389   1
   2 -15 -12 136.855 269.481   1
  -2  15  11 2679.20 394.288   1
   2 -15 -11 2292.02 352.365   1
  -2  15  10 2542.71 357.236   1
   2 -15 -10 1321.33 292.831   1
   2 -15  -8 5135.59 422.816   1
  -2  15   8 4484.52 449.078   1
   2 -15  -7 1749.34 276.002   1
  -2  15   7 1684.93 308.904   1
   2 -15  -6 374.201 254.771   1
  -2  15   6-51.5091 255.535   1
   2 -15  -5-156.774 233.231   1
  -2  15   5 73.8106 245.309   1
  -2  15   3 2992.84 315.439   1
   2  15  -3 2634.57 172.247   1
   2 -15  -3 2841.89 292.145   1
  -2 -15   3 2154.27 159.922   1
   2 -15  -2 1934.36 241.678   1
  -2 -15   2 1283.35 165.354   1
  -2  15   2 1739.37 255.571   1
   2  15  -2 1469.58 174.294   1
   2  15  -1 7600.22 485.693   1
   2 -15  -1 8178.17 505.784   1
  -2  15   1 8764.40 525.275   1
  -2 -15   1 8218.02 472.859   1
  -2 -15   0-59.1814 160.728   1
  -2  15   0 187.330 175.221   1
   2  15   0 16.3380 169.302   1
   2 -15   0-201.208 155.424   1
  -2 -15  -1 8262.33 519.366   1
   2  15   1 8662.40 536.460   1
  -2 -15  -2 1706.29 233.737   1
   2 -15   2 1268.19 140.714   1
  -2  15  -2 1082.62 141.936   1
   2  15   2 1348.13 247.751   1
   2  15   3 3402.82 330.724   1
  -2 -15  -3 2890.02 303.536   1
   2  15   5 194.091 239.938   1
  -2 -15  -5-150.766 212.425   1
   2  15   6-101.361 242.358   1
  -2 -15  -6 292.675 218.442   1
   2  15   7 2024.34 306.848   1
  -2 -15  -7 1917.98 284.677   1
  -2 -15  -8 4251.35 399.850   1
   2  15   8 4639.09 433.496   1
   2  15  10 1650.18 339.488   1
  -2 -15 -10 1249.32 291.857   1
   2  15  11 3012.98 381.217   1
  -2 -15 -11 2416.14 327.356   1
   2  15  12 763.813 337.902   1
  -2 -15 -12 503.866 276.369   1
   2  15  13 475.056 305.239   1
  -2 -15 -13 724.429 278.189   1
   2  15  14 687.736 296.940   1
  -2 -15 -14 461.838 261.905   1
   2  15  15 751.424 350.654   1
  -2 -15 -15 247.127 290.285   1
   2  15  16 1173.07 370.605   1
  -2 -15 -16 2008.04 349.134   1
   2  15  18 389.015 300.874   1
  -2 -15 -18 911.609 275.095   1
   2  15  19 207.871 303.339   1
  -2 -15 -19 273.737 249.549   1
   2  15  20 3084.37 411.114   1
  -2 -15 -20 1976.75 342.449   1
   2  15  21 752.385 352.771   1
  -2 -15 -21 667.116 292.496   1
   2  15  22 199.088 342.704   1
  -2 -15 -22 684.780 311.608   1
   2  15  23 696.263 352.803   1
  -2 -15 -23 155.373 286.966   1
   2 -16 -22-264.746 259.321   1
  -2  16  22 975.259 325.613   1
   2 -16 -21 592.403 323.772   1
  -2  16  21 554.720 364.784   1
   2 -16 -20 712.082 274.466   1
  -2  16  20 416.176 308.524   1
   2 -16 -19 166.582 305.952   1
  -2  16  19 933.955 379.968   1
   2 -16 -18 505.148 289.676   1
  -2  16  18 30.4766 317.653   1
   2 -16 -17 113.077 269.528   1
  -2  16  17-30.7280 321.554   1
   2 -16 -15 369.188 303.471   1
  -2  16  15 835.381 352.027   1
   2 -16 -14 1104.92 317.425   1
  -2  16  14 1019.68 361.977   1
   2 -16 -12 418.664 277.679   1
  -2  16  12 518.602 300.880   1
   2 -16 -11 826.816 289.088   1
  -2  16  11 843.863 310.224   1
   2 -16 -10 54.1844 254.914   1
  -2  16  10 623.979 287.771   1
   2 -16  -9 931.504 288.282   1
  -2  16   9 611.689 302.658   1
   2 -16  -8 1478.76 297.129   1
  -2  16   8 826.985 304.329   1
   2 -16  -7 1313.32 277.226   1
  -2  16   7 1995.47 321.191   1
  -2  16   6 3823.98 404.398   1
   2 -16  -6 4802.62 399.206   1
  -2  16   5 4451.78 425.835   1
   2 -16  -5 4746.16 403.750   1
   2 -16  -4 3615.36 337.350   1
  -2  16   4 3301.73 349.837   1
   2 -16  -3 62.1733 193.566   1
  -2  16   3 160.059 214.848   1
   2 -16  -2 1652.55 251.018   1
   2  16  -2 1778.34 180.583   1
  -2  16   2 2218.29 282.244   1
  -2 -16   1 1817.25 199.592   1
   2 -16  -1 2123.26 238.602   1
  -2  16   1 1535.68 240.801   1
   2  16  -1 1458.43 205.113   1
   2 -16   0 5816.47 404.120   1
   2  16   0 6600.96 428.323   1
  -2 -16   0 6015.00 402.279   1
  -2  16   0 5693.64 406.060   1
  -2 -16  -1 2064.30 243.509   1
   2  16   1 2035.70 261.023   1
   2  16   2 2085.27 277.915   1
  -2  16  -2 1761.05 157.248   1
   2  16   4 2402.10 308.740   1
  -2 -16  -4 2626.49 297.976   1
  -2 -16  -5 4537.88 380.348   1
   2  16   5 3705.09 397.551   1
  -2 -16  -6 3998.70 371.071   1
   2  16   6 3806.85 397.113   1
   2  16   7 1059.49 301.815   1
  -2 -16  -7 1886.73 293.671   1
   2  16   8 726.460 304.488   1
  -2 -16  -8 605.670 260.178   1
   2  16   9 886.760 308.134   1
  -2 -16  -9 1085.95 274.137   1
   2  16  10 582.894 301.551   1
  -2 -16 -10 474.685 254.860   1
   2  16  11 769.181 316.084   1
  -2 -16 -11 1339.85 298.232   1
   2  16  12-29.9367 312.133   1
  -2 -16 -12 600.245 271.014   1
   2  16  13 573.124 330.868   1
  -2 -16 -13 27.5268 271.798   1
   2  16  14 1456.16 347.683   1
  -2 -16 -14 1196.25 295.070   1
   2  16  15 364.478 332.453   1
  -2 -16 -15 223.061 292.803   1
   2  16  17 120.849 305.402   1
  -2 -16 -17 305.863 276.686   1
   2  16  18 959.396 362.800   1
  -2 -16 -18 965.801 317.009   1
   2  16  19 88.9054 346.627   1
  -2 -16 -19 436.881 315.670   1
   2  16  20 788.426 363.600   1
  -2 -16 -20 1103.58 319.766   1
   2  16  21 631.621 338.993   1
  -2 -16 -21 372.076 295.450   1
   2  16  22 759.488 333.975   1
  -2 -16 -22 209.103 287.359   1
   2 -17 -21-107.258 288.687   1
  -2  17  21 348.412 367.286   1
   2 -17 -20 81.8634 290.286   1
  -2  17  20 770.003 361.149   1
   2 -17 -19 110.981 276.664   1
  -2  17  19 90.4343 339.094   1
   2 -17 -18 1884.38 361.595   1
  -2  17  18 2141.35 417.588   1
   2 -17 -17 594.913 311.036   1
  -2  17  17 863.137 366.104   1
   2 -17 -16 1027.00 321.846   1
  -2  17  16 559.531 339.123   1
   2 -17 -15 802.173 292.743   1
  -2  17  15 531.099 320.538   1
   2 -17 -14 143.356 287.526   1
  -2  17  14 250.339 314.615   1
   2 -17 -13 200.157 286.264   1
  -2  17  13 468.613 324.095   1
   2 -17 -11 2739.27 347.883   1
  -2  17  11 1268.13 339.568   1
   2 -17 -10 363.133 281.757   1
  -2  17  10 152.926 309.256   1
   2 -17  -9 329.819 265.183   1
  -2  17   9-60.1475 289.314   1
   2 -17  -7 78.6869 262.906   1
  -2  17   7-171.896 287.923   1
   2 -17  -6 482.499 255.510   1
  -2  17   6 443.391 259.699   1
   2 -17  -5 97.3584 225.320   1
  -2  17   5 266.074 257.491   1
  -2  17   4 3988.30 404.756   1
   2 -17  -4 5240.75 409.223   1
  -2  17   2 65.7946 222.160   1
   2  17   1 1415.52 254.223   1
   2  17   2 307.624 224.197   1
  -2 -17  -4 4966.46 404.842   1
   2  17   4 4690.72 422.904   1
  -2 -17  -5 23.9543 231.035   1
   2  17   5-52.5287 252.590   1
  -2 -17  -6 772.603 277.198   1
   2  17   6 682.372 287.076   1
  -2 -17  -7 25.7343 241.258   1
   2  17   7 478.435 266.180   1
  -2 -17  -8 8370.25 569.674   1
   2  17   8 7647.00 583.161   1
  -2 -17  -9 752.563 279.200   1
   2  17   9 382.866 282.972   1
  -2 -17 -10 136.687 266.277   1
   2  17  10 478.627 310.287   1
  -2 -17 -11 2641.32 354.554   1
   2  17  11 2544.78 395.697   1
  -2 -17 -13 28.2064 273.625   1
   2  17  13 153.348 331.686   1
  -2 -17 -14 395.096 272.702   1
   2  17  14 1106.44 355.182   1
  -2 -17 -16 757.728 283.999   1
   2  17  16 1129.81 350.548   1
  -2 -17 -17 1225.06 321.615   1
   2  17  17 605.626 367.606   1
  -2 -17 -18 2231.86 359.972   1
   2  17  18 1466.84 374.876   1
  -2 -17 -19 163.778 279.591   1
   2  17  19 354.297 306.182   1
  -2 -17 -20 269.418 267.018   1
   2  17  20 1219.23 346.093   1
  -2 -17 -21 79.5533 291.957   1
   2  17  21 85.3537 344.010   1
  -2  18  20 470.313 377.399   1
  -2  18  18 1191.36 358.847   1
  -2  18  16 376.254 351.915   1
   2 -18 -16 547.819 303.296   1
  -2  18  15 442.615 352.486   1
  -2  18  14 667.399 335.134   1
   2 -18 -14 408.273 295.699   1
  -2  18  13 795.956 344.748   1
   2 -18 -13 466.940 275.682   1
  -2  18  12 95.3645 339.046   1
   2 -18 -12 29.1583 225.996   1
  -2  18  10 1034.32 342.568   1
  -2  18   9 1019.48 331.587   1
  -2  18   8 1274.79 331.685   1
   2  18   8 685.639 311.411   1
   2  18   9 485.249 322.034   1
   2  18  10 1135.90 342.350   1
  -2 -18 -12-113.985 270.088   1
   2  18  12 155.579 304.363   1
  -2 -18 -13 627.754 288.691   1
   2  18  13 436.018 336.268   1
  -2 -18 -14 284.981 278.970   1
   2  18  14 155.357 326.896   1
  -2 -18 -15 794.661 314.613   1
   2  18  15 1421.89 387.214   1
  -2 -18 -16-113.150 277.506   1
   2  18  16 368.078 342.853   1
  -2 -18 -17 786.375 326.599   1
   2  18  17 788.294 358.433   1
   2  18  18 717.731 335.306   1
   2  18  19-58.7903 335.466   1
   2  18  20-28.7988 361.242   1
  -3   0  27 218.557 325.361   1
   3   0 -27 289.304 338.362   1
  -3   0  25 93.2519 289.352   1
   3   0 -25 28.7201 296.879   1
  -3   0  24 1019.32 326.286   1
   3   0 -24 1421.45 321.883   1
  -3   0  22-270.839 316.437   1
   3   0 -22 137.719 279.713   1
  -3   0  21 236.346 292.197   1
   3   0 -21-54.0164 272.161   1
  -3   0  20 317.451 283.056   1
   3   0 -20 526.549 255.497   1
  -3   0  18 1795.44 305.613   1
   3   0 -18 2106.35 303.414   1
  -3   0  17-263.087 271.946   1
   3   0 -17 167.524 247.995   1
  -3   0  16 481.321 274.772   1
   3   0 -16 23.0255 232.852   1
   3   0 -15 485.394 240.269   1
  -3   0  14 231.654 248.400   1
   3   0 -14 547.115 230.939   1
  -3   0  12 10084.6 620.345   1
   3   0 -12 10107.7 603.808   1
  -3   0  11-19.6657 198.719   1
   3   0 -11-142.193 172.946   1
  -3   0  10 4641.06 343.504   1
   3   0 -10 3679.19 317.366   1
  -3   0   9-154.191 174.473   1
   3   0  -9 325.405 163.377   1
  -3   0   8 26733.4 1376.90   1
   3   0  -8 26577.2 1365.09   1
  -3   0   7 87.3957 170.052   1
   3   0  -7 198.227 174.894   1
   3   0  -6 9309.01 555.585   1
  -3   0   6 10229.3 565.710   1
   3   0  -4 12704.9 681.064   1
  -3   0   4 12789.0 685.458   1
   3   0  -3 64.2607 123.812   1
  -3   0   3 59.8591 127.272   1
   3   0  -2 100466. 4786.29   1
  -3   0   2 96586.5 4787.22   1
   3   0  -1 150.937 149.879   1
  -3   0   1 41.1499 152.578   1
   3   0   0-102.634 150.683   1
  -3   0   0-32.4365 140.692   1
   3   0   1 72.8092 115.581   1
  -3   0  -1-48.2492 109.529   1
  -3   0  -2 94990.6 4624.35   1
   3   0   2 95506.2 4627.42   1
  -3   0  -3-54.0399 121.159   1
   3   0   3-121.425 116.846   1
  -3   0  -4 10805.1 605.779   1
   3   0   4 11108.6 605.032   1
  -3   0  -6 10086.5 553.146   1
   3   0   6 9836.86 560.525   1
  -3   0  -7-88.4225 150.778   1
   3   0   7 13.6013 146.089   1
   3   0   8 25717.3 1330.09   1
  -3   0  -8 25858.5 1321.66   1
  -3   0  -9-73.3032 146.947   1
   3   0   9 112.803 158.937   1
   3   0  10 3157.78 293.145   1
  -3   0 -10 3960.02 293.600   1
  -3   0 -11-84.0395 135.365   1
   3   0  11 18.7660 150.512   1
   3   0  12 10480.6 612.104   1
  -3   0 -12 9560.12 588.243   1
   3   0  14 620.308 245.881   1
  -3   0 -14 510.567 212.108   1
   3   0  15 46.7272 240.905   1
  -3   0 -15 41.0543 210.599   1
   3   0  16-48.8810 241.721   1
   3   0  17-25.4868 258.224   1
  -3   0 -17 243.533 224.910   1
   3   0  18 1713.61 310.735   1
  -3   0 -18 1188.39 257.421   1
   3   0  20 283.526 286.166   1
  -3   0 -20 391.931 246.734   1
   3   0  21 460.653 273.256   1
  -3   0 -21 178.175 229.243   1
   3   0  22 674.210 298.197   1
  -3   0 -22 497.179 265.115   1
   3   0  24 631.609 324.867   1
  -3   0 -24 1806.85 341.090   1
   3   0  25 182.057 311.288   1
  -3   0 -25 694.574 308.658   1
   3   0  27 458.927 300.421   1
  -3   0 -27 140.856 297.961   1
  -3   1  28 1748.73 369.903   1
   3  -1 -28 1907.57 379.916   1
  -3   1  27 740.806 342.438   1
   3  -1 -27 1230.36 346.123   1
  -3  -1  26 661.659 313.469   1
  -3   1  26-247.529 322.374   1
   3   1 -26 58.2823 293.819   1
   3  -1 -26 400.858 318.143   1
  -3  -1  25-62.5991 302.260   1
  -3   1  25 340.272 312.875   1
   3  -1 -25 655.864 330.385   1
   3   1 -25 318.005 300.690   1
  -3   1  24 2308.41 369.300   1
  -3  -1  24 1579.31 358.115   1
   3  -1 -24 1866.81 338.532   1
   3   1 -24 2571.06 373.176   1
  -3   1  23 1739.07 337.869   1
  -3  -1  23 2230.81 373.908   1
   3  -1 -23 2432.91 337.888   1
   3   1 -23 1999.25 360.478   1
  -3   1  22 571.990 335.585   1
  -3  -1  22 721.399 297.088   1
   3   1 -22 993.054 307.186   1
   3  -1 -22 715.769 307.235   1
  -3   1  21 651.708 318.578   1
  -3  -1  21 706.207 302.335   1
   3   1 -21 699.994 278.920   1
   3  -1 -21 216.581 287.319   1
  -3  -1  20 688.686 295.916   1
  -3   1  20 289.561 253.359   1
   3   1 -20 708.605 287.950   1
   3  -1 -20 845.941 265.971   1
  -3   1  19 5763.28 488.058   1
  -3  -1  19 5632.49 481.186   1
   3   1 -19 5798.21 457.067   1
   3  -1 -19 5832.69 472.749   1
  -3  -1  18 2078.37 326.091   1
  -3   1  18 1732.35 316.945   1
   3   1 -18 1401.47 298.985   1
  -3  -1  17 441.818 271.971   1
  -3   1  17 425.973 288.570   1
   3  -1 -17-316.227 258.238   1
   3   1 -17-141.767 241.800   1
  -3  -1  16 3668.54 370.824   1
  -3   1  16 3548.31 368.004   1
   3   1 -16 3285.32 343.654   1
   3  -1 -16 3614.24 352.608   1
   3   1 -15 4500.22 368.455   1
  -3  -1  15 3602.05 362.200   1
  -3   1  15 4079.52 378.157   1
   3  -1 -15 3990.35 347.365   1
  -3   1  14 307.858 216.465   1
   3  -1 -14 21.5713 199.694   1
   3   1 -13 3140.43 289.876   1
  -3   1  13 2483.53 289.967   1
   3  -1 -13 2527.00 270.551   1
   3   1 -12 12996.2 734.375   1
  -3  -1  12 13320.0 748.543   1
  -3   1  12 11737.4 753.311   1
   3  -1 -12 13417.9 752.846   1
  -3   1  11 243.087 191.532   1
  -3  -1  11 57.0116 178.623   1
   3  -1 -11 293.687 172.016   1
   3   1 -11-17.2138 153.323   1
  -3  -1  10 5738.86 418.359   1
   3   1 -10 5700.05 403.797   1
   3  -1 -10 6212.90 417.478   1
  -3  -1   9 4379.67 311.700   1
  -3   1   9 4014.16 319.464   1
   3  -1  -9 3284.55 294.088   1
   3   1  -9 4053.51 300.988   1
  -3   1   8 563.601 188.450   1
   3  -1  -8 299.281 166.806   1
   3   1  -8 714.558 159.794   1
  -3  -1   7 1100.04 174.712   1
  -3   1   7 886.859 201.659   1
   3   1  -7 979.884 163.450   1
   3  -1  -7 1079.82 185.682   1
  -3   1   6 9099.33 534.872   1
   3  -1  -6 9067.58 527.080   1
  -3   1   5 10162.8 612.243   1
   3  -1  -5 11621.2 605.624   1
  -3  -1   4 2765.74 230.382   1
   3   1  -4 2633.29 219.786   1
   3   1  -3 212.535 145.320   1
   3  -1  -3 192.439 157.233   1
  -3  -1   3 122.980 151.955   1
  -3   1   3 146.761 159.797   1
   3  -1  -2 28305.9 1450.91   1
   3   1  -2 28242.8 1449.53   1
  -3   1   2 29182.2 1458.99   1
  -3  -1   2 30469.2 1451.33   1
   3   1  -1 73576.4 3595.27   1
   3  -1  -1 79839.9 3599.94   1
  -3  -1   1 71319.8 3594.86   1
  -3   1   1 71053.5 3597.12   1
   3  -1   0 52911.5 2846.37   1
  -3  -1   0 59765.7 2846.86   1
  -3   1   0 58745.0 2844.59   1
   3   1   0 61298.9 2845.77   1
  -3  -1  -1 74532.0 3575.60   1
  -3   1  -1 75657.2 3575.89   1
   3  -1   1 69516.3 3574.02   1
   3   1   1 74108.2 3578.03   1
  -3   1  -2 29436.0 1493.80   1
  -3  -1  -2 31251.9 1500.02   1
   3   1   2 30585.0 1498.60   1
   3  -1   2 29234.9 1494.41   1
  -3   1  -3 221.757 126.232   1
  -3  -1  -3 56.3829 143.311   1
   3   1   3 258.194 150.183   1
   3  -1   3 333.690 121.796   1
  -3   1  -4 2148.22 200.881   1
   3  -1   4 2519.46 210.013   1
  -3   1  -5 11176.0 602.289   1
  -3  -1  -5 11198.9 608.753   1
   3   1   5 11106.4 617.999   1
   3  -1   5 10985.5 606.807   1
  -3  -1  -6 8995.08 516.192   1
   3   1   6 8989.71 530.197   1
  -3   1  -7 955.772 158.388   1
  -3  -1  -7 1099.40 172.264   1
   3  -1   7 1106.50 177.458   1
   3   1   7 1149.08 191.663   1
  -3   1  -8 861.436 157.918   1
  -3  -1  -8 783.775 172.564   1
   3   1   8 808.966 193.647   1
   3  -1   8 637.666 173.187   1
   3  -1   9 3949.81 292.143   1
   3   1   9 3430.80 290.654   1
  -3  -1  -9 3144.09 272.236   1
  -3   1  -9 3532.50 275.544   1
   3   1  10 6058.31 435.566   1
   3  -1  10 6803.70 421.727   1
  -3  -1 -10 6616.91 428.486   1
  -3   1 -10 6001.21 404.813   1
  -3   1 -11 355.179 173.980   1
  -3  -1 -11 157.127 186.380   1
   3  -1  11 18.0357 178.552   1
   3   1  11 116.887 193.877   1
   3   1  12 13398.2 770.466   1
   3  -1  12 12837.7 756.484   1
  -3   1 -12 13683.7 746.574   1
  -3  -1 -12 12881.9 752.265   1
   3  -1  13 2673.86 292.717   1
   3   1  13 2949.54 300.851   1
  -3   1 -13 3070.13 279.859   1
  -3  -1 -13 2313.39 267.759   1
   3   1  14 454.635 243.378   1
  -3  -1 -14 141.128 213.428   1
   3   1  15 3654.96 373.167   1
   3  -1  15 3559.27 367.037   1
  -3   1 -15 3866.58 340.157   1
  -3  -1 -15 4221.16 357.447   1
   3  -1  16 4191.62 398.831   1
  -3   1 -16 3547.03 347.575   1
  -3  -1 -16 3519.21 341.950   1
   3  -1  17 254.446 263.909   1
   3   1  17 258.998 252.190   1
  -3   1 -17 193.836 236.857   1
  -3  -1 -17 247.627 219.884   1
   3  -1  18 1312.85 297.100   1
   3   1  18 1294.92 284.677   1
  -3   1 -18 1152.23 247.189   1
  -3  -1 -18 1250.15 237.851   1
  -3  -1 -19 5499.60 411.717   1
  -3   1 -19 5585.51 416.138   1
   3  -1  19 4447.21 429.499   1
   3   1  19 3978.31 422.660   1
   3   1  20 714.006 289.922   1
   3  -1  20 587.899 273.059   1
  -3   1 -20 832.117 246.534   1
  -3  -1 -20 765.540 271.161   1
   3  -1  21 572.521 287.330   1
   3   1  21 491.781 303.082   1
  -3   1 -21 686.014 267.771   1
  -3  -1 -21 383.725 274.063   1
   3  -1  22 497.029 306.711   1
   3   1  22 1028.37 334.628   1
  -3   1 -22 654.499 280.224   1
  -3  -1 -22 418.301 296.239   1
   3  -1  23 2350.33 371.504   1
   3   1  23 2379.68 383.901   1
  -3   1 -23 2261.28 348.437   1
  -3  -1 -23 2295.31 343.564   1
   3  -1  24 2685.41 380.248   1
  -3   1 -24 1591.59 330.611   1
  -3  -1 -24 2338.59 341.339   1
   3  -1  25 458.353 327.551   1
   3   1  25 663.658 306.492   1
  -3   1 -25 393.099 292.666   1
  -3  -1 -25 497.404 296.394   1
   3  -1  26 61.6555 310.748   1
   3   1  26 272.545 313.919   1
  -3  -1 -26 475.625 316.787   1
  -3   1 -26-56.7403 297.723   1
   3   1  27 181.450 315.400   1
  -3  -1 -27 948.328 330.358   1
  -3  -1 -28 1053.35 324.789   1
  -3   2  28 363.171 322.980   1
   3  -2 -28 112.390 326.675   1
  -3   2  27 213.693 322.288   1
   3  -2 -27 537.669 336.992   1
  -3   2  26 1689.06 363.945   1
   3  -2 -26 1474.43 349.089   1
   3   2 -26 1528.67 359.437   1
  -3  -2  25 4221.67 439.624   1
   3   2 -25 3058.93 401.239   1
  -3   2  24 1195.97 325.888   1
  -3  -2  24 1462.62 347.163   1
   3  -2 -24 1999.17 332.030   1
  -3   2  23 213.058 296.106   1
  -3  -2  23 122.374 301.779   1
   3   2 -23-140.919 275.729   1
   3  -2 -23 223.062 272.026   1
  -3  -2  22 719.664 327.918   1
   3   2 -22 1626.64 326.759   1
  -3   2  21-29.6367 311.630   1
  -3  -2  21-58.5336 285.483   1
   3   2 -21-134.449 251.067   1
   3  -2 -21 162.605 295.723   1
  -3   2  20 2065.90 338.546   1
   3  -2 -20 2716.72 334.326   1
  -3  -2  19 828.217 280.806   1
  -3   2  19 597.491 298.754   1
   3  -2 -19 1068.63 291.975   1
   3   2 -19 706.892 253.278   1
  -3  -2  18-53.2962 268.526   1
   3   2 -18-73.0160 247.176   1
  -3   2  17 350.153 288.247   1
  -3  -2  17 51.2045 260.991   1
   3  -2 -17 616.771 290.331   1
   3   2 -17 163.270 232.917   1
  -3   2  16 2425.23 326.992   1
  -3  -2  16 3283.09 362.052   1
   3   2 -16 3343.91 338.690   1
   3  -2 -16 2601.95 317.592   1
   3   2 -15 10250.5 633.811   1
  -3  -2  15 10083.0 656.338   1
  -3   2  15 10015.4 657.351   1
   3  -2 -15 10604.0 649.818   1
  -3   2  14 12959.6 779.871   1
   3  -2 -14 12783.4 760.003   1
  -3  -2  13 2152.26 264.243   1
  -3   2  13 1479.60 264.231   1
   3  -2 -13 1412.98 249.985   1
  -3  -2  12 1156.54 222.855   1
   3   2 -12 927.727 212.013   1
   3   2 -11 9676.50 585.089   1
  -3   2  11 9884.67 614.700   1
   3  -2 -11 9832.86 599.833   1
   3   2 -10 11017.4 634.834   1
  -3  -2  10 11405.1 650.156   1
  -3   2  10 11485.2 667.083   1
   3  -2 -10 10997.3 648.907   1
   3   2  -9 2637.29 231.586   1
  -3   2   9 2127.49 252.237   1
  -3  -2   9 2442.24 241.038   1
   3  -2  -9 2309.88 243.105   1
  -3  -2   8 6488.33 396.857   1
  -3   2   8 5971.90 419.185   1
   3   2  -8 5836.33 375.571   1
   3  -2  -8 5762.45 398.650   1
  -3  -2   7 6833.14 410.149   1
  -3   2   7 6793.01 435.745   1
   3  -2  -7 7143.78 422.042   1
   3   2  -7 5784.80 390.183   1
  -3   2   6-14.7840 168.778   1
   3  -2  -6 214.500 170.483   1
   3   2  -5 1790.04 178.613   1
   3  -2  -5 1733.46 200.444   1
  -3   2   5 1611.66 206.456   1
  -3  -2   5 1505.67 178.504   1
   3   2  -4 3947.56 269.824   1
  -3  -2   4 4087.17 279.105   1
  -3  -2   3 32837.1 1602.06   1
   3   2  -3 31490.4 1599.66   1
   3  -2  -3 29994.7 1608.69   1
  -3   2   3 35127.4 1623.59   1
  -3  -2   2 13858.6 717.396   1
   3   2  -2 13115.6 714.819   1
  -3   2   2 13829.8 730.534   1
   3  -2  -2 14202.3 727.002   1
   3  -2  -1 36231.6 1823.49   1
  -3   2   1 38249.0 1828.50   1
   3   2  -1 36634.8 1822.81   1
  -3  -2   1 36421.6 1820.43   1
  -3  -2   0 16.4832 116.515   1
   3   2   0-25.3224 118.375   1
  -3   2   0 189.515 124.574   1
   3  -2   0-142.888 119.875   1
   3  -2   1 35039.7 1779.47   1
  -3  -2  -1 36612.8 1786.65   1
   3   2   1 37059.0 1787.76   1
  -3   2  -1 35759.4 1780.79   1
   3  -2   2 14236.8 722.706   1
  -3  -2  -2 13852.3 733.366   1
   3   2   2 12749.3 733.892   1
  -3   2  -2 14578.0 721.453   1
   3  -2   3 31793.6 1580.97   1
  -3  -2  -3 28526.5 1588.81   1
   3   2   3 32223.8 1597.03   1
  -3   2  -3 34421.6 1581.69   1
  -3   2  -4 3737.11 257.423   1
   3  -2   4 3865.86 262.268   1
  -3   2  -5 1261.60 161.316   1
  -3  -2  -5 1311.58 172.293   1
   3   2   5 1346.47 189.877   1
   3  -2   5 1394.46 162.230   1
  -3  -2  -6 168.796 155.351   1
   3   2   6 41.9378 162.837   1
   3   2   7 6278.00 410.552   1
  -3   2  -7 6625.30 391.750   1
  -3  -2  -7 5950.40 398.722   1
   3  -2   7 6662.51 397.332   1
  -3  -2  -8 6018.02 368.498   1
  -3   2  -8 5159.30 342.790   1
   3  -2   8 5953.01 358.503   1
  -3  -2  -9 2594.39 251.577   1
  -3   2  -9 2159.07 213.045   1
   3  -2   9 2064.95 223.133   1
   3   2   9 2085.66 253.760   1
   3  -2  10 10706.9 618.419   1
   3   2  10 10618.8 643.951   1
  -3   2 -10 10363.4 607.907   1
  -3  -2 -10 11468.0 639.103   1
   3   2  11 10804.0 621.387   1
   3  -2  11 8817.75 580.550   1
  -3  -2 -11 10106.1 598.665   1
  -3   2 -11 10100.7 576.585   1
  -3   2 -12 927.679 186.763   1
   3  -2  12 965.243 203.112   1
   3  -2  13 1677.57 245.352   1
   3   2  13 2051.76 280.478   1
   3  -2  14 14005.5 779.052   1
   3   2  14 12421.2 780.284   1
  -3   2 -14 12788.9 749.851   1
  -3  -2 -14 13654.6 772.565   1
   3  -2  15 9472.91 620.240   1
   3   2  15 9516.40 636.227   1
  -3   2 -15 9733.75 600.950   1
  -3  -2 -15 9830.50 612.409   1
   3  -2  16 2498.40 316.451   1
   3   2  16 2562.24 329.143   1
  -3  -2 -16 2984.08 318.973   1
  -3   2 -16 3272.45 310.102   1
   3   2  17 262.910 243.252   1
   3  -2  17-99.9172 251.727   1
  -3   2 -17 295.833 225.409   1
  -3  -2 -17-68.6235 199.474   1
   3  -2  18 450.676 270.393   1
  -3   2 -18 262.444 219.234   1
   3  -2  19 1025.74 294.169   1
   3   2  19 946.555 300.738   1
  -3   2 -19 907.760 249.578   1
   3   2  20 2875.74 385.886   1
  -3  -2 -20 2835.85 347.976   1
   3  -2  21 341.469 288.792   1
   3   2  21 641.014 326.159   1
  -3   2 -21 152.074 261.311   1
  -3  -2 -21 459.528 281.636   1
   3  -2  22 961.984 313.334   1
  -3   2 -22 1990.61 322.979   1
   3  -2  23 684.114 307.783   1
   3   2  23 29.7149 271.834   1
  -3   2 -23 351.193 291.160   1
  -3  -2 -23 240.148 254.798   1
   3   2  24 1314.78 353.775   1
  -3  -2 -24 1355.74 328.757   1
   3  -2  25 2308.01 378.547   1
  -3   2 -25 3146.96 387.720   1
   3   2  26 750.019 326.797   1
  -3  -2 -26 1465.18 322.693   1
   3   2  27 269.262 290.357   1
  -3  -2 -27 138.054 293.951   1
   3   2  28-59.3564 322.546   1
  -3  -2 -28 438.023 328.118   1
  -3   3  29-58.8273 295.880   1
   3  -3 -29 547.119 301.435   1
  -3   3  28 447.953 299.823   1
   3  -3 -28 997.974 315.739   1
  -3   3  27 816.240 308.877   1
   3  -3 -27 615.036 298.718   1
  -3   3  26 487.210 298.994   1
   3  -3 -26 589.716 290.713   1
  -3   3  25 672.101 335.387   1
   3  -3 -25 702.633 305.344   1
   3   3 -25 439.224 308.552   1
  -3   3  24 91.5262 315.872   1
  -3  -3  24 563.469 311.748   1
   3   3 -24 662.561 294.684   1
   3  -3 -24 1008.12 323.442   1
  -3  -3  23 428.782 292.418   1
  -3   3  23 272.594 343.880   1
   3  -3 -23 805.414 336.760   1
   3   3 -23-112.975 265.770   1
  -3  -3  22 1735.85 348.815   1
  -3   3  22 2435.72 386.237   1
   3   3 -22 2120.48 348.967   1
   3  -3 -22 1790.24 353.028   1
  -3  -3  21-116.601 292.231   1
  -3   3  21 178.240 284.103   1
   3   3 -21 241.073 267.826   1
  -3  -3  20 1695.81 333.546   1
   3  -3 -20 1715.87 325.657   1
   3   3 -20 1426.11 303.440   1
  -3   3  19 573.892 305.539   1
  -3  -3  19 873.307 279.577   1
   3  -3 -19 157.815 274.260   1
   3   3 -19 425.277 262.224   1
  -3   3  18 924.040 280.529   1
  -3  -3  18 682.429 280.822   1
   3  -3 -18 616.793 244.688   1
   3   3 -18 1105.97 257.138   1
  -3  -3  17 276.678 253.444   1
   3   3 -17 483.229 247.821   1
  -3   3  16 1877.00 320.681   1
  -3  -3  16 1727.55 283.683   1
   3  -3 -16 871.069 274.816   1
   3   3 -16 1754.32 259.048   1
  -3   3  15 1125.25 272.862   1
   3  -3 -15 1215.90 248.198   1
  -3  -3  14 1012.03 251.543   1
  -3   3  14 320.291 234.795   1
   3  -3 -14 675.113 226.406   1
   3   3 -14 569.699 213.157   1
  -3  -3  13 1740.56 242.976   1
  -3   3  13 1111.33 258.296   1
   3   3 -13 1513.04 231.229   1
   3  -3 -13 1251.36 232.572   1
   3   3 -12 13578.5 742.968   1
  -3  -3  12 13284.5 753.562   1
  -3   3  12 13254.2 776.989   1
   3  -3 -12 12661.5 760.207   1
  -3   3  11 1717.73 266.219   1
  -3  -3  11 2156.75 235.139   1
   3  -3 -11 2209.21 272.798   1
   3   3 -10 2511.79 223.990   1
  -3  -3  10 2421.92 239.410   1
  -3   3  10 1670.73 235.118   1
   3  -3 -10 1891.05 233.489   1
   3   3  -9 10713.7 588.160   1
  -3   3   9 10126.3 624.614   1
   3  -3  -9 9902.23 608.020   1
  -3   3   8 2395.92 241.362   1
  -3  -3   8 2875.73 228.581   1
   3  -3  -8 2101.61 226.170   1
   3   3  -8 2204.89 209.643   1
   3  -3  -7 1821.15 225.466   1
  -3   3   7 2103.95 252.360   1
  -3  -3   6 14681.0 758.265   1
  -3   3   6 13866.2 784.530   1
   3   3  -6 14532.0 751.328   1
   3  -3  -6 13621.9 773.006   1
  -3  -3   5 25665.4 1315.59   1
   3   3  -5 26173.9 1314.82   1
  -3   3   5 27390.9 1347.49   1
   3  -3  -5 25359.3 1334.29   1
  -3  -3   4 14283.6 745.174   1
   3   3  -4 14854.3 744.949   1
  -3   3   4 13649.9 772.099   1
   3  -3  -4 14138.6 765.765   1
  -3  -3   3 13929.5 731.199   1
   3   3  -3 13894.2 727.952   1
   3  -3  -2 19216.7 984.912   1
  -3   3   2 20051.8 991.612   1
   3   3  -2 18285.7 974.887   1
  -3  -3   2 19302.9 978.437   1
   3  -3  -1 3914.87 260.271   1
   3   3  -1 3583.72 252.734   1
  -3   3   1 3718.43 262.672   1
  -3  -3   1 3910.98 252.978   1
   3  -3   0 4233.82 298.387   1
  -3  -3   0 5163.61 306.283   1
  -3   3   0 4791.97 312.022   1
   3   3   0 5070.11 305.125   1
   3   3   1 3362.10 262.975   1
  -3   3  -1 3720.34 250.680   1
  -3  -3  -1 3938.76 264.615   1
   3  -3   1 3853.31 253.746   1
   3  -3   2 20665.1 998.234   1
  -3  -3  -2 20243.3 1011.95   1
  -3   3  -2 18851.9 996.970   1
   3   3   2 19107.9 1014.74   1
  -3   3  -3 14708.0 752.430   1
   3  -3   3 14545.9 754.641   1
   3  -3   4 13998.5 740.045   1
   3   3   4 13905.2 759.557   1
  -3  -3  -4 14638.6 754.817   1
  -3   3  -4 14269.1 736.754   1
  -3   3  -5 26785.4 1306.72   1
  -3  -3  -5 25204.3 1325.20   1
   3   3   5 25529.1 1333.00   1
   3  -3   5 26232.5 1307.75   1
  -3   3  -6 14391.4 753.090   1
  -3  -3  -6 13433.3 775.941   1
   3   3   6 14002.4 787.347   1
   3  -3   6 15504.2 760.737   1
  -3  -3  -7 2044.35 214.834   1
   3   3   7 1820.21 217.037   1
  -3  -3  -8 2502.48 254.560   1
  -3   3  -8 2630.35 211.397   1
   3  -3   8 2404.97 213.339   1
   3   3   8 2329.62 264.791   1
   3   3   9 11737.9 647.533   1
   3  -3   9 10908.0 612.617   1
  -3   3  -9 10684.1 596.258   1
  -3  -3  -9 10085.9 624.039   1
   3  -3  10 2690.35 230.938   1
  -3   3 -10 2504.58 218.122   1
  -3  -3 -10 2024.62 265.761   1
   3   3  10 2292.69 289.856   1
  -3  -3 -11 2110.25 251.533   1
  -3   3 -11 1756.26 202.202   1
   3  -3  11 2409.78 229.799   1
   3   3  11 1922.95 265.678   1
   3   3  12 13266.1 789.026   1
   3  -3  12 13135.5 757.939   1
  -3   3 -12 13527.0 742.874   1
  -3  -3 -12 13543.9 774.003   1
   3  -3  13 1178.76 232.601   1
   3   3  13 709.822 224.159   1
   3  -3  14 691.034 225.660   1
   3   3  14 453.285 232.312   1
  -3   3 -14 321.738 182.663   1
  -3  -3 -14 316.838 201.244   1
   3   3  15 1319.81 283.819   1
  -3  -3 -15 1336.98 248.062   1
   3  -3  16 1308.31 266.548   1
   3   3  16 1548.45 303.885   1
  -3  -3 -16 1065.39 254.990   1
  -3   3 -16 1312.29 234.763   1
   3   3  17 426.869 272.605   1
   3  -3  17 397.735 264.275   1
  -3   3 -17 633.493 217.139   1
  -3  -3 -17 417.904 230.147   1
   3  -3  18 1106.08 282.198   1
   3   3  18 1382.87 270.369   1
  -3   3 -18 1638.27 258.985   1
  -3  -3 -18 955.707 237.133   1
   3   3  19 318.333 265.662   1
   3  -3  19 397.754 260.558   1
  -3  -3 -19 191.817 229.120   1
  -3   3 -19 393.101 215.795   1
   3   3  20 1678.60 344.753   1
   3  -3  20 1780.19 320.174   1
  -3   3 -20 1043.26 270.098   1
  -3  -3 -20 1227.47 307.395   1
   3  -3  21 84.7921 269.481   1
   3   3  21-29.2462 315.560   1
  -3   3 -21-126.224 250.356   1
  -3  -3 -21 333.331 296.184   1
   3  -3  22 1307.11 332.421   1
   3   3  22 1650.08 324.415   1
  -3   3 -22 1389.47 302.950   1
  -3  -3 -22 1811.10 311.628   1
   3  -3  23 387.017 293.268   1
   3   3  23 296.875 288.420   1
  -3   3 -23 543.000 280.407   1
  -3  -3 -23 159.988 266.342   1
   3   3  24 625.273 344.518   1
   3  -3  24 60.8996 297.708   1
  -3   3 -24 392.126 292.368   1
  -3  -3 -24 594.764 306.023   1
   3   3  25 148.936 316.656   1
  -3  -3 -25 516.575 301.092   1
   3   3  26 208.274 298.378   1
  -3  -3 -26 192.036 282.316   1
   3   3  28 263.657 318.188   1
  -3  -3 -28 568.207 306.942   1
   3   3  29 86.6446 284.931   1
  -3  -3 -29 187.424 309.342   1
  -3   4  29-144.844 325.857   1
   3  -4 -29-26.9549 346.594   1
  -3   4  28 589.590 346.086   1
   3  -4 -28 437.217 333.669   1
  -3   4  27-358.925 344.189   1
   3  -4 -27 607.655 345.368   1
  -3   4  26 815.125 356.904   1
   3  -4 -26 1197.91 361.504   1
  -3   4  25 576.862 343.236   1
   3  -4 -25 531.026 326.472   1
   3   4 -24 1155.13 324.095   1
  -3   4  23 181.454 279.833   1
  -3  -4  23 184.653 300.254   1
   3   4 -23 84.6411 278.327   1
   3  -4 -23 55.4947 270.722   1
  -3  -4  22 149.890 285.478   1
  -3   4  22 270.489 296.097   1
   3  -4 -22 193.143 268.173   1
   3   4 -22 823.728 287.825   1
   3   4 -20 6476.65 486.395   1
  -3  -4  20 5471.70 497.292   1
  -3   4  20 5229.96 497.740   1
   3  -4 -20 5719.50 487.295   1
  -3   4  19 1817.33 327.304   1
  -3  -4  19 1755.96 302.872   1
   3   4 -19 1656.23 285.565   1
   3  -4 -19 1829.02 311.131   1
   3   4 -18 10986.6 654.880   1
  -3  -4  18 10153.2 655.691   1
  -3   4  18 9735.41 686.524   1
   3  -4 -18 9638.33 667.415   1
  -3  -4  17 2694.50 314.472   1
  -3   4  17 2895.88 347.755   1
   3  -4 -17 1972.11 306.007   1
   3   4 -17 2348.67 299.943   1
  -3  -4  16 1574.37 283.762   1
  -3   4  16 1423.07 310.173   1
   3   4 -16 1543.62 262.969   1
   3  -4 -16 1549.80 295.110   1
  -3   4  15 624.545 300.307   1
  -3  -4  15 1600.11 267.754   1
   3   4 -15 1336.93 223.853   1
   3  -4 -15 1121.20 285.443   1
   3   4 -14 21138.4 1101.77   1
  -3  -4  14 20420.9 1113.83   1
  -3   4  14 18557.1 1126.33   1
   3  -4 -14 21117.3 1125.40   1
  -3  -4  13 353.699 219.078   1
  -3   4  13 96.7936 233.093   1
   3  -4 -13 287.804 221.705   1
   3   4 -13 320.544 187.712   1
  -3  -4  12-18.3008 169.887   1
  -3   4  12 231.935 248.566   1
   3   4 -12 16.5485 157.377   1
   3  -4 -12 339.162 222.402   1
  -3  -4  11 18580.2 1001.75   1
   3   4 -11 18656.2 990.956   1
   3   4 -10 5844.10 366.672   1
  -3  -4  10 5913.21 383.950   1
  -3   4  10 4878.72 409.176   1
   3  -4 -10 5512.27 403.691   1
  -3   4   9-19.9289 179.726   1
  -3  -4   9 42.7006 133.303   1
   3  -4  -9 18.1260 159.684   1
   3   4  -8 6386.38 376.932   1
   3  -4  -8 5463.04 400.928   1
  -3   4   8 6136.63 412.530   1
  -3  -4   8 6400.24 386.151   1
  -3   4   7 12396.4 647.554   1
   3  -4  -7 9459.84 618.957   1
  -3  -4   6 9395.73 526.599   1
   3   4  -6 9809.11 525.343   1
  -3   4   6 8627.10 563.781   1
   3  -4  -6 9619.86 552.904   1
  -3  -4   5 7509.51 434.977   1
   3   4  -5 7400.26 432.321   1
  -3   4   5 8244.72 474.633   1
   3  -4  -5 7826.22 459.340   1
  -3  -4   4 16673.1 880.858   1
  -3   4   4 18282.8 917.412   1
   3   4  -4 17071.1 879.675   1
   3  -4  -4 17028.4 905.871   1
   3   4  -3 18424.0 918.730   1
  -3  -4   3 17671.7 915.688   1
  -3   4   3 17653.5 947.224   1
  -3  -4   2 12127.0 651.793   1
   3   4  -2 12590.8 650.944   1
   3  -4  -1 20203.2 909.617   1
  -3  -4   1 17020.4 897.393   1
  -3   4   1 18835.7 912.260   1
   3  -4   0 8.72878 124.066   1
  -3   4   0-27.9823 134.135   1
  -3  -4   0 45.1398 119.580   1
   3   4   0 112.676 142.625   1
   3   4   1 18094.3 946.958   1
  -3   4  -1 18761.8 936.781   1
   3  -4   1 18337.9 933.539   1
  -3  -4  -1 18103.9 942.877   1
  -3   4  -2 12122.5 638.949   1
   3  -4   2 12257.6 638.168   1
   3  -4   3 17439.1 913.381   1
  -3  -4  -3 18550.5 939.559   1
   3   4   3 18684.5 948.628   1
  -3   4  -3 17887.7 916.394   1
   3  -4   4 16291.5 863.781   1
   3   4   4 18287.8 900.897   1
  -3  -4  -4 17871.7 894.245   1
  -3   4  -4 16064.3 859.970   1
  -3  -4  -5 8261.32 461.830   1
  -3   4  -5 7540.89 427.891   1
   3  -4   5 7331.74 430.759   1
   3   4   5 8100.02 468.538   1
   3   4   6 8992.57 535.343   1
  -3   4  -6 9163.16 482.867   1
  -3  -4  -6 8369.09 518.191   1
   3  -4   6 8690.18 488.194   1
   3   4   7 12393.7 730.006   1
  -3  -4  -7 13344.5 725.302   1
  -3   4  -7 12928.8 688.409   1
   3  -4   7 13117.7 692.357   1
   3   4   8 6195.07 437.504   1
  -3  -4  -8 6521.62 424.566   1
  -3  -4  -9 52.3272 160.942   1
  -3   4  -9-23.4955 117.553   1
   3  -4   9 338.040 126.219   1
   3   4   9 19.3207 182.110   1
   3  -4  10 4856.50 349.216   1
   3   4  10 5210.80 399.912   1
  -3  -4 -10 5712.62 386.664   1
  -3   4 -10 5271.87 346.701   1
   3  -4  11 18017.2 941.879   1
  -3   4 -11 17265.6 929.933   1
   3  -4  12 186.347 181.526   1
   3   4  12-247.860 255.564   1
  -3  -4 -12 80.8504 213.556   1
  -3   4 -12-136.210 153.693   1
   3  -4  13 145.901 182.462   1
  -3   4 -13 209.476 166.719   1
  -3  -4 -13-229.184 232.979   1
   3  -4  14 19962.2 1050.70   1
   3   4  14 18124.5 1078.75   1
  -3   4 -14 18859.3 1029.90   1
  -3  -4 -14 20108.5 1068.36   1
   3   4  15 1581.19 298.111   1
   3  -4  15 1255.77 255.523   1
  -3  -4 -15 1204.75 281.001   1
  -3   4 -15 1196.20 230.929   1
   3   4  16 1803.98 322.312   1
  -3  -4 -16 1664.62 289.116   1
   3   4  17 1729.86 353.038   1
   3  -4  17 2266.44 307.096   1
  -3  -4 -17 2708.17 326.659   1
  -3   4 -17 1725.39 263.623   1
  -3   4 -18 9353.61 597.514   1
   3   4  18 8989.10 655.548   1
   3  -4  18 9966.66 631.996   1
  -3  -4 -18 9008.03 610.076   1
   3   4  19 1955.47 324.294   1
   3  -4  19 1380.27 303.454   1
  -3  -4 -19 1378.58 272.420   1
  -3   4 -19 2429.71 279.323   1
  -3  -4 -20 4941.55 450.814   1
  -3   4 -20 5821.17 438.357   1
   3  -4  20 4981.48 456.357   1
   3   4  20 5646.79 491.620   1
   3  -4  22 318.038 278.322   1
   3   4  22 206.400 295.788   1
  -3   4 -22 235.687 262.066   1
   3   4  23 88.9237 291.039   1
   3  -4  23 714.971 298.883   1
  -3   4 -23 27.2640 272.863   1
  -3  -4 -23 319.669 274.294   1
   3   4  25 858.382 320.418   1
  -3  -4 -25 297.326 277.120   1
   3   4  26 472.101 313.392   1
  -3  -4 -26 517.164 310.267   1
   3   4  27 906.879 347.165   1
  -3  -4 -27 27.0998 319.257   1
   3   4  28 260.170 281.299   1
  -3  -4 -28 80.1486 277.633   1
   3   4  29 597.163 329.136   1
  -3  -4 -29 1107.89 349.726   1
  -3   5  28 1164.30 328.457   1
   3  -5 -28 566.548 294.473   1
  -3   5  27 739.357 305.938   1
   3  -5 -27 328.002 285.709   1
  -3   5  25 1687.27 367.068   1
   3  -5 -25 997.780 337.960   1
  -3   5  24 1719.13 374.531   1
   3  -5 -23 415.594 316.608   1
   3   5 -23 675.241 307.424   1
  -3  -5  22 5120.37 475.446   1
  -3   5  22 5833.17 511.364   1
   3   5 -22 5674.45 468.582   1
   3  -5 -22 4943.65 480.276   1
  -3  -5  21 607.213 298.774   1
  -3   5  21 685.877 292.349   1
   3  -5 -21 438.773 247.273   1
   3   5 -21-79.1083 256.523   1
  -3  -5  20 556.860 281.387   1
  -3   5  20 559.697 316.315   1
   3   5 -20 735.889 267.834   1
   3  -5 -20 596.485 315.204   1
  -3  -5  19 640.892 274.877   1
  -3   5  19 668.594 304.051   1
   3   5 -19 632.173 244.365   1
   3  -5 -19 1042.40 299.573   1
   3   5 -18 13544.9 758.916   1
  -3  -5  18 13032.7 775.081   1
  -3   5  18 12166.5 795.295   1
   3  -5 -18 11303.1 769.955   1
  -3  -5  17 3371.39 346.311   1
  -3   5  17 2261.90 357.983   1
   3   5 -17 2952.80 327.188   1
   3  -5 -17 2996.96 356.822   1
  -3   5  15 450.302 261.839   1
  -3  -5  15 974.315 253.912   1
   3   5 -15 861.681 229.783   1
   3  -5 -15 826.139 238.695   1
  -3   5  14 873.163 260.241   1
  -3  -5  14 690.471 234.802   1
   3  -5 -14 282.403 211.953   1
   3   5 -14 567.777 213.358   1
  -3   5  13 24.7899 242.595   1
  -3  -5  13 75.7474 178.568   1
   3  -5 -13 136.160 210.713   1
   3   5 -13 306.474 175.705   1
   3   5 -12 6945.77 446.756   1
  -3  -5  12 7650.67 470.271   1
  -3   5  12 6576.66 483.096   1
   3  -5 -12 6798.73 471.966   1
  -3   5  11 912.385 248.463   1
  -3  -5  11 867.486 171.167   1
   3  -5 -11 1250.25 232.819   1
   3   5 -11 1019.51 188.213   1
  -3  -5  10 11691.5 628.793   1
   3   5 -10 10332.1 609.981   1
   3  -5  -9 2664.64 283.294   1
  -3  -5   9 2814.21 240.300   1
   3   5  -9 2615.13 227.518   1
  -3   5   9 2805.20 313.334   1
  -3   5   8 858.602 228.840   1
   3  -5  -8 1153.11 221.085   1
   3  -5  -7-66.4847 168.355   1
  -3  -5   7 161.324 120.209   1
  -3   5   7-202.125 198.711   1
  -3  -5   6 16320.6 827.176   1
   3  -5  -6 15349.7 862.308   1
   3   5  -6 15958.2 826.608   1
  -3   5   6 15743.6 875.320   1
   3  -5  -5 7224.41 475.160   1
  -3  -5   5 7927.82 445.679   1
   3   5  -5 8256.55 444.212   1
  -3   5   5 8523.40 500.543   1
   3  -5  -4 15986.0 829.362   1
  -3  -5   4 15467.2 801.827   1
   3   5  -4 14762.5 798.324   1
  -3   5   4 16245.5 842.720   1
  -3  -5   3 846.908 122.666   1
   3  -5  -3 1108.74 173.180   1
  -3   5   3 1255.09 189.186   1
   3   5  -3 997.543 130.949   1
   3   5  -2 12545.5 641.447   1
  -3  -5   2 11670.7 635.551   1
   3   5  -1 296.181 126.333   1
  -3  -5   1 284.717 110.409   1
   3  -5  -1 130.645 118.168   1
  -3   5   1 164.587 127.689   1
   3   5   0 705.664 146.911   1
  -3  -5   0 889.111 147.696   1
   3  -5   0 1109.39 142.143   1
  -3   5   0 851.419 137.391   1
   3  -5   1 323.956 117.109   1
  -3   5  -1 234.023 117.974   1
   3  -5   2 11192.5 601.031   1
  -3   5  -2 11724.5 603.860   1
   3  -5   3 1139.06 126.640   1
  -3  -5  -3 1233.67 173.468   1
   3   5   3 838.610 167.648   1
  -3   5  -3 1042.58 122.547   1
  -3   5  -4 16301.9 823.825   1
   3   5   4 16764.1 872.170   1
  -3  -5  -4 15395.3 858.211   1
   3  -5   5 6870.26 423.987   1
   3   5   5 8313.65 485.023   1
  -3  -5  -5 8427.99 472.024   1
  -3   5  -5 7844.27 423.754   1
   3  -5   6 15296.4 780.588   1
  -3  -5  -6 14586.5 816.981   1
   3   5   6 14883.3 830.515   1
   3  -5   7-58.9262 115.755   1
  -3  -5  -7-129.174 157.998   1
   3   5   7-248.106 190.817   1
  -3   5  -7-45.2759 95.7637   1
   3  -5   8 661.125 134.548   1
  -3   5  -8 969.190 142.310   1
  -3  -5  -8 719.828 182.866   1
   3   5   9 3023.02 298.663   1
  -3  -5  -9 2727.98 269.121   1
   3  -5  10 9201.13 541.190   1
  -3   5 -10 9828.64 535.901   1
   3   5  11 845.035 261.379   1
   3  -5  11 1417.19 193.137   1
  -3  -5 -11 1036.60 243.985   1
  -3   5 -11 1156.49 172.222   1
   3  -5  12 6480.42 428.636   1
   3   5  12 6854.28 496.334   1
   3  -5  13 87.1915 177.677   1
   3   5  13 240.784 264.585   1
  -3   5 -13 244.968 163.824   1
  -3  -5 -13-21.3218 226.450   1
   3   5  14 401.172 281.502   1
   3  -5  14 321.284 205.760   1
  -3  -5 -14 264.865 240.558   1
  -3   5 -14 560.896 186.181   1
   3  -5  15 1113.83 248.360   1
   3   5  15 727.536 296.159   1
  -3  -5 -15 1545.95 282.593   1
  -3   5 -15 956.531 196.648   1
   3  -5  16 8124.22 538.341   1
  -3   5 -16 7366.64 487.231   1
   3  -5  17 2957.20 325.750   1
   3   5  17 3032.54 335.981   1
  -3  -5 -17 3143.33 310.276   1
  -3   5 -17 2460.75 282.704   1
  -3   5 -18 12337.1 724.614   1
   3  -5  18 12429.5 747.952   1
   3   5  18 11966.0 774.583   1
  -3  -5 -18 11019.3 721.850   1
   3   5  19 558.898 327.536   1
   3  -5  19 894.447 269.988   1
  -3  -5 -19 536.537 287.404   1
  -3   5 -19 657.478 241.680   1
   3   5  20 380.358 299.677   1
   3  -5  20 480.256 265.749   1
  -3   5 -20 644.669 254.085   1
  -3  -5 -20 532.467 265.205   1
   3  -5  21-110.953 266.057   1
   3   5  21 528.159 315.910   1
  -3   5 -21-50.1865 237.196   1
  -3  -5 -21 182.096 280.728   1
   3  -5  22 4437.53 457.620   1
  -3  -5 -22 6131.48 497.883   1
  -3   5 -22 5659.55 459.525   1
   3   5  22 6049.40 517.255   1
   3   5  23 1123.91 297.496   1
  -3  -5 -23 585.354 258.170   1
   3   5  24 620.194 338.740   1
  -3  -5 -24 1771.94 345.231   1
   3   5  25 1352.63 338.438   1
  -3  -5 -25 564.238 307.273   1
   3   5  27 896.681 349.072   1
  -3  -5 -27 857.974 340.064   1
   3   5  28 598.975 299.355   1
  -3  -5 -28 685.600 288.766   1
   3   5  29 559.821 339.744   1
  -3  -5 -29 363.700 334.734   1
  -3   6  28 258.352 308.334   1
   3  -6 -28-53.2445 308.153   1
  -3   6  27 496.951 307.910   1
   3  -6 -27 270.341 295.548   1
  -3   6  26 533.568 290.024   1
   3  -6 -26 410.205 291.859   1
  -3   6  25 179.483 260.190   1
   3  -6 -25 330.408 262.036   1
  -3   6  24 210.072 305.421   1
   3  -6 -24 607.313 306.561   1
  -3   6  22 270.552 339.164   1
   3  -6 -22 801.296 331.473   1
  -3  -6  21 2674.66 347.266   1
  -3   6  21 1912.22 354.704   1
   3  -6 -21 2502.91 354.218   1
   3   6 -21 2366.48 330.478   1
  -3  -6  20 3137.56 375.844   1
   3   6 -20 3886.80 363.144   1
  -3   6  19 936.848 329.826   1
  -3  -6  19 946.380 270.833   1
   3   6 -19 808.126 240.569   1
   3  -6 -19 781.119 303.882   1
   3   6 -18 8320.30 558.874   1
  -3  -6  18 9045.07 579.848   1
  -3   6  18 8919.74 614.115   1
   3  -6 -18 7560.82 575.861   1
  -3   6  17 2345.94 366.863   1
   3  -6 -17 2490.45 340.407   1
  -3  -6  16 157.053 220.681   1
  -3   6  16 525.003 305.074   1
   3  -6 -16 787.037 285.899   1
   3   6 -16 540.789 205.230   1
  -3  -6  15 208.816 196.214   1
  -3   6  15 539.220 230.129   1
   3  -6 -15-222.719 207.348   1
   3   6 -15 18.8099 177.292   1
  -3  -6  14 1257.30 236.980   1
  -3   6  14 1467.33 295.397   1
   3  -6 -14 936.989 261.110   1
   3   6 -14 1599.88 232.379   1
   3   6 -13 6468.99 426.389   1
   3  -6 -13 6436.57 477.487   1
  -3   6  13 5961.55 496.830   1
  -3  -6  13 6964.85 443.881   1
   3  -6 -12 984.851 248.381   1
   3   6 -12 1284.60 191.727   1
  -3  -6  12 1112.90 197.038   1
  -3   6  12 1492.15 267.279   1
   3  -6 -11 2791.89 289.158   1
  -3  -6  11 3008.99 265.318   1
   3   6 -11 2968.50 248.442   1
  -3   6  11 2748.74 300.143   1
   3   6 -10 76.1809 132.549   1
   3  -6 -10-143.558 215.130   1
  -3   6  10 134.756 230.997   1
  -3  -6  10 27.3565 139.267   1
   3  -6  -9 155.838 181.455   1
  -3   6   9 128.397 204.734   1
   3  -6  -8 37316.7 1962.89   1
  -3  -6   8 37817.6 1920.09   1
   3   6  -8 40907.1 1920.93   1
  -3   6   8 37403.0 1972.13   1
   3  -6  -7 42486.1 2249.51   1
  -3  -6   7 45675.4 2211.84   1
   3   6  -7 45623.8 2210.16   1
  -3   6   7 44196.7 2261.92   1
   3   6  -6 10614.7 564.360   1
  -3   6   6 9812.03 610.011   1
  -3  -6   6 11348.7 570.741   1
   3  -6  -6 9702.61 603.156   1
   3   6  -5 4206.15 258.858   1
   3  -6  -5 4054.09 306.455   1
  -3   6   5 4205.89 324.094   1
  -3  -6   5 3811.59 259.614   1
   3   6  -4 19472.1 947.133   1
   3  -6  -4 18888.1 979.220   1
  -3   6   4 19627.8 991.781   1
  -3  -6   4 17043.9 941.694   1
   3   6  -3 8139.07 453.821   1
  -3   6   3 7740.64 486.343   1
  -3  -6   3 8361.73 451.007   1
   3  -6  -3 8418.43 479.572   1
   3  -6  -2 13929.9 790.476   1
   3   6  -2 15106.0 778.720   1
  -3   6   2 16035.7 807.565   1
   3   6  -1 2318.33 192.774   1
  -3  -6   1 2174.06 183.518   1
   3   6   0 202.688 134.542   1
  -3  -6   0 69.3222 126.359   1
  -3   6   0 63.2267 128.845   1
   3  -6   0 9.69837 115.818   1
  -3   6  -1 2319.69 191.308   1
   3  -6   1 2186.01 186.979   1
   3   6   2 16332.6 812.098   1
  -3   6  -2 14184.6 775.003   1
  -3  -6  -2 15730.4 802.270   1
   3  -6   2 15019.2 776.823   1
   3  -6   3 8648.27 450.856   1
   3   6   3 8395.21 487.950   1
  -3  -6  -3 7035.21 480.144   1
  -3   6  -3 8607.43 450.931   1
  -3  -6  -4 17228.8 990.586   1
   3  -6   4 20186.7 962.453   1
   3   6   4 18929.9 1006.47   1
   3   6   5 4226.13 310.622   1
  -3  -6  -5 3690.90 293.078   1
  -3   6  -5 3841.37 238.117   1
   3  -6   5 3732.30 241.642   1
   3   6   6 11013.3 620.471   1
  -3  -6  -6 10216.1 602.622   1
  -3   6  -6 10111.9 550.747   1
   3  -6   6 10692.4 559.087   1
   3   6   7 43253.1 2268.96   1
  -3  -6  -7 42521.9 2257.71   1
  -3   6  -7 45914.4 2211.98   1
   3  -6   7 46300.4 2217.18   1
   3  -6   8 41118.0 1974.06   1
   3   6   8 37994.2 2023.16   1
  -3  -6  -8 39392.9 2014.99   1
  -3   6  -8 39637.5 1964.71   1
  -3   6  -9 230.692 119.967   1
  -3  -6  -9-18.7096 190.782   1
   3   6   9 272.309 225.740   1
   3  -6   9 309.228 129.772   1
  -3  -6 -10 176.889 197.057   1
  -3   6 -10-22.1259 107.716   1
   3  -6  10 223.289 129.895   1
   3   6  10 131.609 203.603   1
   3  -6  11 2845.29 245.352   1
   3   6  11 2447.83 300.558   1
  -3  -6 -11 3509.83 306.453   1
  -3   6 -11 2805.13 235.897   1
   3   6  12 1545.84 271.250   1
   3  -6  12 1412.61 204.211   1
  -3   6 -12 1440.94 186.371   1
  -3  -6 -12 1351.17 243.355   1
   3  -6  13 5705.17 387.876   1
   3   6  13 4969.26 447.894   1
  -3   6 -13 5673.36 376.939   1
   3  -6  14 1460.23 217.912   1
   3   6  14 1311.70 314.988   1
  -3   6 -14 1633.75 209.622   1
  -3  -6 -14 1574.58 289.603   1
   3  -6  15 81.7259 201.616   1
   3   6  15 448.805 291.346   1
  -3  -6 -15-23.2066 255.000   1
  -3   6 -15 129.188 177.505   1
   3  -6  16 676.533 226.746   1
   3   6  16 760.479 244.179   1
  -3  -6 -16 496.726 199.416   1
  -3   6 -16 507.892 193.739   1
   3   6  17 2945.86 391.161   1
  -3  -6 -17 2552.93 321.009   1
  -3   6 -18 8896.36 548.755   1
   3  -6  18 8052.95 561.851   1
   3   6  18 9382.35 641.238   1
  -3  -6 -18 7581.28 569.046   1
   3   6  19 1286.23 283.141   1
   3  -6  19 773.609 266.028   1
  -3  -6 -19 549.528 237.293   1
  -3   6 -19 807.173 237.416   1
  -3   6 -20 3592.68 350.831   1
   3  -6  20 3093.55 367.011   1
   3   6  21 2087.20 371.606   1
  -3   6 -21 2665.42 322.458   1
  -3  -6 -21 2113.04 341.711   1
   3   6  22 265.474 333.632   1
  -3  -6 -22 449.041 301.336   1
  -3  -6 -24 267.329 286.074   1
   3   6  25 379.573 339.758   1
   3   6  26 173.787 260.573   1
  -3  -6 -26 267.519 263.345   1
   3   6  27 143.053 333.899   1
  -3  -6 -27 264.683 329.907   1
   3   6  28 168.725 278.142   1
  -3  -6 -28 26.0203 274.293   1
  -3   7  28 339.522 327.366   1
   3  -7 -28 446.345 325.977   1
  -3   7  27 952.812 346.487   1
   3  -7 -27 988.566 342.831   1
  -3   7  26 1085.68 326.064   1
   3  -7 -26 325.042 292.718   1
  -3   7  24 985.200 319.846   1
   3  -7 -24 1208.61 317.916   1
  -3   7  23 1259.28 361.916   1
   3  -7 -23 1324.96 324.858   1
  -3   7  22 2493.36 410.298   1
   3  -7 -22 3011.33 400.156   1
  -3   7  21 389.072 309.063   1
   3  -7 -21 330.675 281.793   1
  -3  -7  20 1340.86 280.024   1
  -3   7  20 1455.83 356.759   1
   3  -7 -20 958.276 321.695   1
   3   7 -20 1420.96 268.007   1
  -3   7  19 1885.43 370.251   1
  -3  -7  19 1671.50 296.129   1
   3   7 -19 1842.43 279.070   1
   3  -7 -19 2061.14 360.951   1
  -3  -7  18 1533.96 285.761   1
  -3   7  18 1596.44 326.890   1
   3  -7 -18 1681.16 321.622   1
   3   7 -18 1895.78 283.119   1
   3   7 -17 6569.40 449.249   1
  -3  -7  17 6067.04 454.346   1
  -3   7  17 6146.81 515.368   1
   3  -7 -17 5855.25 491.445   1
   3   7 -16 15258.2 838.481   1
  -3  -7  16 16216.3 854.024   1
  -3   7  16 13818.5 894.733   1
   3  -7 -16 13451.6 873.389   1
  -3  -7  15 1842.61 262.424   1
   3   7 -15 1742.09 246.527   1
   3   7 -14 436.826 193.195   1
  -3  -7  14 109.486 193.544   1
  -3   7  14 26.7203 239.625   1
   3  -7 -14 245.151 233.967   1
   3   7 -13 2654.45 245.380   1
  -3  -7  13 2361.45 253.987   1
  -3   7  13 1660.40 308.805   1
   3  -7 -13 1807.13 296.512   1
   3   7 -12-71.2768 152.574   1
  -3  -7  12 229.404 158.254   1
  -3   7  12 401.497 242.135   1
   3  -7 -12 229.750 208.673   1
   3   7 -11 248.009 146.153   1
  -3  -7  11 513.138 153.816   1
  -3   7  11 652.840 235.935   1
   3  -7 -11 221.150 212.282   1
  -3   7  10 30888.2 1636.18   1
   3  -7 -10 31233.6 1627.19   1
  -3  -7   9 185.846 119.961   1
   3   7  -9 63.5157 110.656   1
   3   7  -8 155.485 116.073   1
   3  -7  -8-173.082 186.593   1
  -3   7   8 295.770 194.274   1
  -3  -7   8 89.2441 111.855   1
  -3  -7   7-9.22597 100.236   1
   3  -7  -7 54.4978 177.700   1
  -3   7   7-160.188 184.669   1
   3   7  -7-45.1037 105.652   1
  -3   7   6 50544.6 2429.88   1
   3  -7  -6 47355.6 2413.73   1
  -3  -7   6 46699.3 2368.41   1
   3   7  -6 49068.3 2366.99   1
   3   7  -5 18823.7 943.082   1
  -3  -7   5 18509.8 942.564   1
  -3   7   5 18817.2 1005.05   1
   3  -7  -5 18003.2 992.704   1
   3   7  -4 14686.4 752.721   1
  -3  -7   4 14299.1 748.183   1
  -3   7   4 14974.0 803.246   1
   3  -7  -4 14036.4 786.816   1
   3  -7  -3 4676.03 319.571   1
   3   7  -3 4750.14 289.148   1
  -3  -7   3 4543.49 282.750   1
  -3   7   3 4466.03 333.178   1
  -3  -7   2 1194.03 138.975   1
   3  -7  -2 1289.75 168.693   1
  -3  -7   1 5314.50 319.351   1
   3   7  -1 5061.38 319.821   1
  -3   7   0 76226.6 3712.51   1
   3  -7   0 75628.3 3706.78   1
   3  -7   1 6069.45 343.686   1
   3   7   1 5787.05 363.465   1
  -3   7  -1 5661.39 343.708   1
  -3  -7  -1 5481.04 354.395   1
   3  -7   2 1260.31 139.716   1
   3   7   2 1500.13 192.465   1
  -3   7  -2 1119.94 134.743   1
  -3   7  -3 5334.08 288.723   1
   3   7   3 4798.20 339.006   1
  -3  -7  -3 4154.09 319.301   1
   3  -7   3 4602.27 284.005   1
   3   7   4 15437.2 858.736   1
   3  -7   4 16102.1 805.098   1
  -3   7  -4 15741.5 802.924   1
  -3  -7  -4 15833.3 850.471   1
   3   7   5 19101.8 1010.28   1
  -3   7  -5 18913.4 946.538   1
  -3  -7  -5 16878.0 992.546   1
   3  -7   5 19553.1 949.378   1
   3   7   6 49317.1 2412.18   1
  -3  -7  -6 47083.6 2397.00   1
  -3   7  -6 48533.2 2343.87   1
   3  -7   6 47018.3 2345.97   1
  -3  -7  -7-281.052 188.263   1
  -3   7  -7-51.4729 90.7507   1
   3  -7   7-55.5358 94.4215   1
   3   7   7-78.1613 191.707   1
  -3   7  -8 135.385 95.8674   1
  -3  -7  -8 92.4778 179.967   1
   3  -7   8 106.342 98.7276   1
   3   7   8-144.691 227.601   1
  -3   7  -9 106.841 103.066   1
   3  -7   9-29.7196 111.677   1
   3   7  10 32862.1 1663.02   1
   3  -7  10 31523.9 1587.12   1
  -3   7 -10 30719.9 1580.84   1
  -3  -7 -10 32357.3 1648.82   1
   3   7  11-94.1717 244.120   1
  -3  -7 -11 188.132 217.326   1
  -3   7 -11 262.800 120.085   1
   3   7  12-73.2617 228.782   1
  -3   7 -12 157.285 128.272   1
  -3  -7 -12 432.567 225.854   1
   3  -7  12 13.9573 151.737   1
   3   7  13 1928.25 296.272   1
   3  -7  13 1816.07 231.343   1
  -3   7 -13 1684.83 188.400   1
  -3  -7 -13 2323.20 282.254   1
   3   7  14-78.5379 290.133   1
   3  -7  14 279.404 185.000   1
  -3   7 -14 85.9082 147.336   1
  -3  -7 -14-23.0024 256.584   1
   3  -7  15 1043.28 214.041   1
  -3   7 -15 1229.25 204.677   1
  -3   7 -16 13008.5 749.372   1
   3  -7  16 14669.2 782.166   1
   3   7  16 13651.8 828.838   1
  -3  -7 -16 11974.3 778.507   1
  -3   7 -17 5760.40 411.176   1
   3   7  17 5635.74 516.361   1
   3  -7  17 6037.34 433.794   1
  -3  -7 -17 5718.90 459.223   1
   3   7  18 1679.64 316.551   1
  -3  -7 -18 1246.22 261.643   1
   3  -7  19 2305.58 307.917   1
   3   7  19 1961.12 372.664   1
  -3   7 -19 2351.12 281.834   1
  -3  -7 -19 1953.58 331.346   1
   3   7  20 1322.41 335.283   1
  -3  -7 -20 877.269 291.816   1
  -3   7 -20 1100.38 253.339   1
   3   7  21 206.019 316.352   1
  -3  -7 -21 315.019 284.817   1
   3   7  22 2180.79 376.009   1
  -3  -7 -22 3142.50 373.904   1
   3   7  23 970.244 333.218   1
  -3  -7 -23 1302.33 321.998   1
   3   7  24 1520.07 350.050   1
  -3  -7 -24 1755.25 341.740   1
   3   7  26 831.508 332.311   1
  -3  -7 -26 344.373 308.405   1
   3   7  27 734.531 341.113   1
  -3  -7 -27 810.691 320.640   1
   3   7  28 249.363 321.181   1
  -3  -7 -28 846.318 340.743   1
   3  -8 -27 263.787 305.564   1
  -3   8  26 1974.00 348.712   1
   3  -8 -26 2278.47 350.428   1
  -3   8  25 88.2922 266.310   1
   3  -8 -25 81.3654 256.332   1
  -3   8  24 830.676 342.293   1
   3  -8 -24 1584.06 348.192   1
  -3   8  23 537.589 346.651   1
   3  -8 -23 550.244 322.001   1
  -3   8  21 299.619 271.149   1
   3  -8 -21-27.6039 243.248   1
  -3   8  20 8673.21 646.673   1
   3  -8 -20 8959.40 633.204   1
   3   8 -19 430.202 226.598   1
  -3   8  19-148.159 303.415   1
   3  -8 -19 300.248 275.237   1
   3   8 -18 1318.23 252.112   1
  -3  -8  18 1403.77 262.289   1
  -3   8  18 1229.19 349.739   1
   3  -8 -18 888.428 305.376   1
   3   8 -17 1392.70 236.599   1
  -3  -8  17 1481.02 250.211   1
  -3   8  17 780.331 290.506   1
   3  -8 -17 1221.70 286.922   1
   3   8 -16 2447.37 261.339   1
   3  -8 -16 2192.90 347.408   1
  -3  -8  16 1890.33 264.985   1
  -3   8  16 2331.89 370.459   1
  -3  -8  15 3565.17 311.366   1
   3   8 -15 3549.51 297.869   1
  -3   8  15 3258.54 400.100   1
   3  -8 -15 3608.75 390.080   1
  -3  -8  14 3584.32 306.380   1
   3   8 -14 3578.06 295.444   1
   3   8 -13 1343.92 203.961   1
   3  -8 -13 680.634 235.346   1
  -3   8  13 1272.84 274.214   1
  -3  -8  13 787.673 178.043   1
  -3  -8  12 10344.1 608.649   1
  -3   8  12 10726.7 692.305   1
   3  -8 -12 9897.61 669.609   1
   3   8 -12 11759.8 609.748   1
  -3   8  11 2485.22 350.915   1
   3  -8 -11 2774.77 329.815   1
  -3  -8  10 2756.73 215.499   1
  -3   8  10 2682.46 314.434   1
   3  -8 -10 2359.86 293.133   1
   3   8 -10 2527.47 211.709   1
  -3  -8   9 79.1538 113.603   1
   3   8  -9-19.3490 109.728   1
   3  -8  -9 125.490 220.449   1
  -3   8   9-252.438 246.473   1
  -3  -8   8 44801.3 2197.63   1
   3   8  -8 44434.1 2198.58   1
  -3  -8   7 279.582 97.2267   1
   3  -8  -7-56.8527 196.069   1
  -3   8   7-62.7458 202.477   1
   3   8  -7 201.831 108.285   1
   3  -8  -6 5926.44 392.527   1
   3   8  -6 5298.50 320.808   1
  -3  -8   6 5578.38 321.566   1
  -3   8   6 5155.73 396.226   1
  -3   8   5 2288.48 264.181   1
   3  -8  -5 2908.15 262.175   1
  -3  -8   5 2740.39 195.099   1
   3   8  -5 2687.72 200.518   1
   3   8  -4 9462.82 484.794   1
  -3   8   4 7828.64 530.476   1
  -3  -8   4 8817.22 480.043   1
   3   8  -3 2915.92 219.108   1
  -3  -8   3 3052.61 214.943   1
  -3   8   3 3237.92 276.873   1
   3  -8  -3 3453.08 274.431   1
  -3  -8   2 1611.87 161.851   1
   3   8  -2 1937.50 173.549   1
   3  -8  -2 2024.40 199.585   1
  -3   8   2 1699.96 211.884   1
   3  -8  -1 12.0055 120.969   1
   3   8   1-66.4403 125.572   1
  -3  -8  -1 36.3623 124.348   1
  -3   8  -1-42.0872 116.087   1
   3  -8   1 59.1231 113.138   1
  -3  -8  -2 1588.72 191.823   1
  -3   8  -2 1467.60 154.871   1
   3  -8   2 1731.74 155.604   1
   3   8   2 1933.49 208.744   1
  -3   8  -3 2919.58 211.899   1
   3  -8   3 3504.94 213.515   1
   3   8   3 3144.68 272.189   1
   3   8   4 8594.70 518.824   1
   3  -8   4 8184.31 451.755   1
  -3   8  -4 8777.93 452.103   1
  -3  -8  -4 8205.83 502.269   1
   3  -8   5 2239.91 157.997   1
  -3   8  -5 2254.10 156.302   1
  -3  -8  -5 1909.60 231.988   1
   3  -8   6 6168.40 331.795   1
  -3  -8  -6 5738.95 409.188   1
  -3   8  -6 5986.84 326.108   1
   3   8   6 5039.73 414.776   1
   3  -8   7 159.933 86.3829   1
   3   8   7 122.591 204.546   1
  -3  -8  -7 218.726 193.803   1
  -3   8  -7 321.106 89.0198   1
  -3   8  -8 43543.1 2154.05   1
   3  -8   8 44611.5 2159.28   1
   3  -8   9-50.4406 104.033   1
   3   8   9 22.4071 231.618   1
  -3  -8  -9 240.817 218.009   1
  -3   8  -9-89.7293 93.1771   1
  -3  -8 -10 2256.37 288.151   1
  -3   8 -10 2118.22 179.351   1
   3  -8  10 2385.38 195.465   1
   3   8  10 2380.03 293.945   1
  -3  -8 -11 3215.48 310.407   1
  -3   8 -11 3543.16 229.441   1
   3  -8  11 3053.55 242.411   1
   3   8  11 2639.39 319.920   1
   3   8  12 11305.0 721.626   1
  -3  -8 -12 11411.6 697.078   1
   3   8  13 573.220 294.316   1
   3  -8  13 1205.59 193.873   1
  -3  -8 -13 1230.75 272.443   1
  -3   8 -13 1351.80 169.095   1
   3  -8  14 3867.96 297.438   1
  -3   8 -14 3262.05 267.544   1
   3   8  15 3670.05 408.979   1
   3  -8  15 3226.23 300.063   1
  -3   8 -15 3328.18 284.956   1
  -3  -8 -15 3840.94 374.371   1
   3  -8  16 2362.44 270.132   1
   3   8  16 2533.04 336.951   1
  -3   8 -16 2549.86 252.794   1
  -3  -8 -16 2260.50 290.839   1
   3  -8  17 867.165 229.874   1
   3   8  17 1491.32 365.746   1
  -3   8 -17 1586.99 240.771   1
  -3  -8 -17 1594.86 297.550   1
   3   8  18 1730.25 317.476   1
   3  -8  18 1283.76 255.718   1
  -3  -8 -18 1603.98 272.687   1
  -3   8 -18 1448.61 251.033   1
   3   8  19 677.061 339.647   1
  -3  -8 -19 25.5314 283.274   1
   3   8  20 9199.56 639.328   1
  -3  -8 -20 8500.97 599.590   1
   3   8  21 353.357 343.506   1
  -3  -8 -21 525.624 306.736   1
   3   8  23 87.8392 317.360   1
  -3  -8 -23 26.4839 292.208   1
   3   8  24 697.032 338.359   1
  -3  -8 -24 1115.06 329.739   1
   3   8  25 545.963 331.204   1
  -3  -8 -25 317.222 299.885   1
   3   8  26 1248.45 361.169   1
  -3  -8 -26 2342.77 377.885   1
   3   8  27 223.064 303.263   1
  -3  -8 -27 387.262 284.615   1
  -3   9  27 393.253 276.880   1
   3  -9 -27 364.342 274.903   1
  -3   9  26 1118.69 320.206   1
   3  -9 -26 927.881 293.361   1
  -3   9  25 1457.76 356.383   1
   3  -9 -25 940.640 325.731   1
  -3   9  24 1354.77 386.368   1
   3  -9 -24 841.313 339.729   1
  -3   9  23 833.290 346.643   1
   3  -9 -23 794.219 328.592   1
  -3   9  22 1884.75 336.859   1
   3  -9 -22 2203.77 321.469   1
  -3   9  21 659.062 350.421   1
   3  -9 -21 441.866 307.776   1
  -3   9  20-89.8710 336.958   1
   3  -9 -20-27.5881 308.353   1
  -3   9  19 357.240 294.246   1
   3  -9 -19 439.029 276.427   1
   3   9 -18 222.621 206.324   1
  -3  -9  17 4538.38 375.805   1
   3   9 -17 4841.99 365.853   1
  -3   9  17 4348.96 457.369   1
   3  -9 -17 4750.16 449.193   1
  -3  -9  16 6738.44 446.538   1
   3   9 -16 7186.57 438.894   1
  -3   9  16 6306.21 508.695   1
   3   9 -15 2340.41 259.559   1
  -3  -9  15 2379.12 256.337   1
  -3   9  15 3398.02 392.753   1
   3  -9 -15 2754.30 348.621   1
   3   9 -14 481.605 166.996   1
   3  -9 -14 966.626 290.071   1
  -3   9  14 1193.75 336.996   1
  -3  -9  14 452.493 179.654   1
  -3  -9  13 5546.03 351.786   1
  -3   9  13 4444.94 455.685   1
   3  -9 -13 4517.06 443.368   1
   3   9 -13 5407.71 345.547   1
   3  -9 -12 3233.09 362.489   1
  -3   9  12 3481.57 385.070   1
  -3  -9  11 19133.0 988.564   1
  -3   9  11 17413.3 1069.08   1
   3  -9 -11 18412.9 1062.15   1
   3   9 -11 20385.7 988.503   1
   3   9 -10 11056.7 596.913   1
  -3   9  10 10960.5 699.876   1
   3  -9 -10 10230.8 681.229   1
  -3  -9  10 11471.0 595.137   1
   3   9  -9 9330.39 472.652   1
  -3  -9   9 8486.06 465.864   1
   3  -9  -9 7294.68 546.116   1
  -3   9   9 8115.63 563.913   1
  -3  -9   8 22.7325 95.2602   1
  -3   9   8 365.245 228.829   1
   3  -9  -8 311.447 211.955   1
   3   9  -8-15.7101 102.334   1
   3   9  -7 1479.11 140.249   1
  -3  -9   7 1551.29 140.760   1
  -3   9   7 1545.94 258.966   1
   3   9  -6 29090.7 1416.26   1
  -3  -9   6 28471.5 1413.36   1
  -3   9   6 27218.4 1491.27   1
   3  -9  -6 28271.9 1483.04   1
  -3   9   5 19.5178 172.633   1
   3   9  -5 103.781 95.6470   1
   3  -9  -5-17.6774 170.112   1
  -3  -9   5 222.973 96.5117   1
  -3  -9   4 4429.95 282.930   1
   3   9  -4 4858.78 293.257   1
   3  -9  -4 5020.92 357.323   1
   3  -9  -3 21644.6 1154.88   1
  -3  -9   3 21916.9 1119.36   1
   3   9  -3 23095.4 1127.97   1
  -3   9   3 21597.1 1165.76   1
   3  -9  -2 7401.23 438.421   1
  -3  -9   2 6795.16 406.295   1
  -3   9   2 6800.05 448.993   1
   3   9  -2 7381.02 418.738   1
  -3   9   1 12641.2 667.050   1
   3  -9  -1 11366.4 649.566   1
   3   9   0 17409.0 934.285   1
  -3  -9   0 18161.0 928.131   1
  -3  -9  -1 12602.7 705.005   1
  -3   9  -1 13527.0 698.047   1
   3   9   1 12699.9 713.603   1
   3  -9   1 13024.2 690.814   1
  -3  -9  -2 6411.47 404.023   1
  -3   9  -2 6939.67 380.558   1
   3   9   2 6850.08 421.135   1
   3  -9   2 5942.06 377.658   1
  -3  -9  -3 23163.6 1162.34   1
  -3   9  -3 22155.9 1118.90   1
   3  -9   3 21848.1 1116.38   1
   3   9   4 4775.84 351.423   1
   3  -9   4 4103.03 269.674   1
  -3  -9  -4 4910.58 338.488   1
  -3   9  -4 5067.75 273.076   1
   3  -9   5 304.573 84.9265   1
   3   9   5 457.808 195.429   1
  -3   9  -5 367.974 83.8392   1
  -3  -9  -5 374.900 168.453   1
   3  -9   6 26213.5 1357.37   1
   3   9   6 28710.6 1459.20   1
  -3   9  -6 28809.2 1357.73   1
   3  -9   7 1469.48 116.882   1
  -3   9  -7 1392.91 112.130   1
  -3   9  -8 57.5483 67.2923   1
  -3  -9  -8 159.138 187.994   1
   3   9   8 133.209 204.119   1
   3  -9   8-5.36150 77.6227   1
   3  -9   9 8123.38 433.408   1
   3   9   9 7795.55 558.707   1
  -3  -9  -9 7834.06 534.552   1
  -3   9  -9 8369.16 429.584   1
   3   9  10 10579.7 649.115   1
   3  -9  10 10442.0 533.433   1
  -3   9 -10 9442.59 520.328   1
  -3  -9 -10 10617.2 628.539   1
   3   9  11 18241.3 1026.67   1
   3  -9  11 18699.8 924.052   1
  -3   9 -11 17225.1 914.997   1
  -3  -9 -11 18886.2 1010.55   1
   3   9  12 3186.21 364.295   1
   3  -9  12 3165.15 248.084   1
  -3   9 -12 3778.17 246.078   1
  -3  -9 -12 3873.07 355.101   1
   3   9  13 5265.85 455.128   1
  -3  -9 -13 5311.36 441.213   1
   3  -9  14 712.464 170.145   1
   3   9  14 463.716 276.483   1
  -3   9 -14 676.440 154.713   1
  -3  -9 -14 475.000 245.495   1
   3   9  15 2294.61 374.291   1
   3  -9  15 2164.31 252.600   1
  -3   9 -15 2304.87 230.425   1
  -3  -9 -15 3104.75 338.810   1
   3  -9  16 6426.51 428.919   1
   3   9  16 6512.40 512.191   1
  -3   9 -16 6139.33 416.465   1
  -3  -9 -16 5835.45 457.310   1
  -3   9 -17 4063.02 332.592   1
   3   9  17 4891.03 476.488   1
  -3  -9 -17 3786.20 407.846   1
   3   9  19 500.666 331.064   1
  -3  -9 -19 284.489 298.699   1
   3   9  20-29.4489 324.930   1
  -3  -9 -20 157.636 282.194   1
   3   9  21 588.882 308.229   1
  -3  -9 -21 712.494 286.458   1
   3   9  22 2375.95 396.213   1
  -3  -9 -22 2121.65 363.224   1
   3   9  23 873.658 293.435   1
  -3  -9 -23 1086.55 273.272   1
   3   9  24 547.637 342.676   1
  -3  -9 -24 1529.68 354.069   1
   3   9  25 883.386 335.141   1
  -3  -9 -25 1079.99 325.974   1
   3   9  26 1738.21 343.873   1
  -3  -9 -26 884.617 319.946   1
   3   9  27 164.980 337.915   1
  -3  -9 -27 127.281 315.589   1
   3 -10 -26 1230.55 347.034   1
  -3  10  26 1075.84 364.179   1
   3 -10 -24 1972.25 356.738   1
  -3  10  24 2404.32 388.791   1
   3 -10 -22 274.783 313.038   1
  -3  10  22 656.128 345.162   1
   3 -10 -21 82.8049 302.849   1
  -3  10  21 539.798 335.463   1
   3 -10 -20 2542.85 360.097   1
  -3  10  20 3420.72 396.116   1
   3 -10 -19 248.267 320.560   1
  -3  10  19-89.9353 341.440   1
   3 -10 -18 1042.33 305.440   1
  -3  10  18 1042.02 322.920   1
   3 -10 -17 326.290 286.055   1
  -3  10  17 29.5430 307.022   1
   3 -10 -16 508.882 299.830   1
  -3  10  16 87.4198 316.294   1
   3  10 -16 388.342 169.561   1
   3  10 -15 2738.87 263.965   1
  -3 -10  15 3686.10 275.818   1
   3 -10 -15 3429.65 378.807   1
  -3  10  15 4108.81 412.051   1
   3 -10 -14 11474.3 750.740   1
  -3  10  14 12622.8 775.959   1
   3  10 -13 106.448 130.562   1
  -3  10  13-304.143 270.458   1
  -3 -10  13-119.083 128.731   1
  -3 -10  12 9829.70 539.264   1
   3  10 -12 10438.8 541.546   1
   3 -10 -12 10323.2 648.636   1
   3  10 -11 196.761 108.368   1
  -3 -10  11 175.506 107.530   1
  -3  10  11 315.813 295.495   1
   3 -10 -11-168.479 256.821   1
  -3  10  10 11165.8 732.221   1
  -3 -10  10 11396.1 612.753   1
   3  10 -10 12535.3 617.979   1
   3  10  -9 32.5727 90.3251   1
  -3  10   9 246.382 257.893   1
  -3 -10   9 236.421 94.3693   1
   3 -10  -9 22.4468 231.524   1
   3  10  -8 10356.7 517.832   1
   3 -10  -8 9424.21 619.304   1
  -3 -10   8 9895.03 513.296   1
  -3  10   8 8651.22 620.805   1
  -3 -10   7 11203.4 573.124   1
   3  10  -7 11086.7 575.434   1
  -3  10   6 1772.05 268.712   1
  -3 -10   6 1846.06 139.909   1
   3  10  -6 1707.16 149.863   1
   3 -10  -6 1583.12 245.284   1
  -3  10   5 163.523 202.713   1
   3  10  -5 77.4667 95.8791   1
  -3 -10   5 7.09868 88.3204   1
   3 -10  -5 37.0270 178.576   1
   3 -10  -4 17978.7 991.264   1
   3  10  -4 18955.0 940.763   1
  -3 -10   4 18028.2 934.835   1
  -3  10   4 18487.2 1006.12   1
   3  10  -3 6168.34 392.202   1
  -3 -10   3 6952.18 384.684   1
   3 -10  -3 7290.66 440.265   1
  -3  10   3 6785.26 443.860   1
  -3 -10   2 24776.1 1257.87   1
   3 -10  -2 25243.7 1287.16   1
  -3  10   2 24639.0 1293.16   1
   3  10  -1 3144.32 252.837   1
   3 -10  -1 2860.55 242.447   1
  -3 -10   1 3284.87 236.961   1
  -3  10   1 3446.78 272.595   1
   3 -10   0 123.131 137.972   1
  -3  10   0 53.6825 145.846   1
   3  10   0 41.1988 143.414   1
  -3 -10   0 112.108 136.288   1
   3  10   1 3284.17 273.219   1
  -3 -10  -1 3230.21 262.893   1
  -3 -10  -2 26029.9 1301.05   1
  -3  10  -2 23869.6 1266.92   1
   3  10   2 24916.1 1308.57   1
   3 -10   2 26103.8 1267.77   1
  -3 -10  -3 6151.33 411.122   1
  -3  10  -3 6675.39 369.516   1
   3  10   3 6276.20 427.829   1
   3 -10   3 6479.04 363.336   1
   3  10   4 19046.3 1016.46   1
  -3  10  -4 19071.7 940.364   1
   3 -10   4 18307.7 940.422   1
  -3 -10  -4 18825.3 1002.35   1
  -3  10  -5-9.53504 72.1654   1
   3  10   5 39.8764 201.426   1
  -3 -10  -5 17.8101 169.802   1
   3 -10   5-34.4968 73.1103   1
  -3  10  -6 1477.36 100.923   1
  -3 -10  -6 1691.34 234.744   1
   3  10   6 1491.17 244.925   1
   3 -10   6 1554.79 99.7049   1
   3  10   7 10283.0 640.723   1
   3  10   8 11306.4 673.694   1
  -3 -10  -8 10100.8 637.829   1
   3  10   9-263.656 246.222   1
  -3 -10 -10 10812.1 665.439   1
   3  10  10 10981.2 683.521   1
  -3  10 -11 72.5864 64.2547   1
   3 -10  11 55.3457 68.3273   1
  -3  10 -12 7249.07 416.089   1
  -3 -10 -12 9343.94 554.283   1
   3  10  12 8990.04 575.268   1
   3 -10  12 7985.22 424.126   1
  -3 -10 -13 141.947 249.361   1
  -3  10 -13-30.8983 102.157   1
   3  10  13 163.099 272.464   1
   3 -10  13 25.1752 113.151   1
  -3  10 -14 10292.9 593.313   1
  -3 -10 -14 12072.3 706.914   1
   3 -10  14 11418.7 601.341   1
   3  10  14 12156.4 754.264   1
  -3 -10 -15 2556.17 302.928   1
   3  10  15 3205.58 362.041   1
  -3  10 -16 282.686 145.583   1
  -3 -10 -16-171.783 255.633   1
   3  10  16 88.8015 315.773   1
  -3 -10 -17 127.228 273.966   1
   3  10  17 88.0880 326.116   1
  -3 -10 -18 1033.65 252.951   1
   3  10  18 736.313 275.032   1
  -3 -10 -19 392.385 295.558   1
   3  10  19 471.652 344.483   1
  -3 -10 -20 2747.31 378.971   1
   3  10  20 3273.17 427.439   1
  -3 -10 -21 661.614 253.942   1
   3  10  21 794.152 288.190   1
  -3 -10 -22 422.988 314.573   1
   3  10  22 29.2220 336.391   1
  -3 -10 -24 1973.74 324.521   1
   3  10  24 2031.27 352.266   1
  -3 -10 -26 769.569 306.450   1
   3  10  26 886.099 317.833   1
  -3  11  25 599.300 285.102   1
   3 -11 -25 553.846 258.019   1
  -3  11  24 174.284 336.027   1
   3 -11 -24 562.410 301.162   1
  -3  11  23 619.127 358.069   1
   3 -11 -23 488.782 326.375   1
  -3  11  22 3358.97 415.995   1
   3 -11 -22 3009.58 394.619   1
  -3  11  21 568.778 344.348   1
   3 -11 -21 330.711 297.409   1
  -3  11  19 2977.23 400.137   1
   3 -11 -19 2325.80 370.025   1
  -3  11  18 3001.40 406.107   1
   3 -11 -18 2678.94 360.969   1
  -3  11  17 148.989 335.516   1
   3 -11 -17 905.598 319.359   1
  -3  11  16 2453.02 372.561   1
   3 -11 -16 2827.75 356.436   1
  -3  11  15 292.169 252.601   1
   3 -11 -15 402.775 247.427   1
  -3  11  14 547.083 294.543   1
   3  11 -14 374.287 116.999   1
  -3  11  13 3421.25 369.126   1
   3 -11 -13 2956.25 327.913   1
  -3 -11  13 2985.95 195.569   1
   3  11 -13 2924.95 201.665   1
  -3 -11  12 20901.3 1043.43   1
   3  11 -12 21412.8 1047.50   1
   3 -11 -11 1382.74 297.642   1
   3  11 -11 534.773 69.2731   1
  -3  11  10 1340.12 284.134   1
   3 -11 -10 1822.43 277.073   1
  -3  11   9 9016.06 599.028   1
   3 -11  -9 7946.37 561.090   1
  -3  11   8 49.0584 257.491   1
   3 -11  -8 334.073 233.828   1
   3 -11  -7 4515.31 363.393   1
   3  11  -7 3929.82 221.962   1
  -3  11   7 3944.85 377.126   1
  -3 -11   7 3976.41 217.104   1
  -3 -11   6 3733.77 213.874   1
   3  11  -6 3518.38 219.018   1
   3 -11  -5 3551.95 306.941   1
   3  11  -5 2948.73 211.230   1
  -3 -11   5 3347.67 204.339   1
  -3  11   5 2735.76 317.147   1
   3  11  -4 6743.31 360.001   1
  -3  11   4 6198.42 434.610   1
  -3 -11   4 6287.95 352.642   1
  -3  11   3-94.3403 181.510   1
   3  11  -3 112.893 123.482   1
  -3 -11   3 27.6175 106.846   1
   3 -11  -3 375.976 175.380   1
   3 -11  -2 11499.5 672.491   1
  -3  11   2 12511.8 689.651   1
  -3  11   1 2239.70 243.447   1
   3  11  -1 2567.02 221.911   1
  -3 -11   1 2268.29 205.591   1
   3 -11  -1 2020.70 217.728   1
   3 -11   0 1860.46 196.706   1
   3  11   0 1684.27 201.131   1
  -3 -11   0 1590.06 186.394   1
  -3  11   0 1829.06 207.747   1
  -3 -11  -1 1862.79 211.588   1
   3  11   1 2129.50 228.059   1
   3  11   2 9465.37 634.260   1
   3 -11   2 11867.6 593.761   1
  -3 -11  -2 11251.7 632.773   1
  -3  11  -2 10863.6 591.183   1
   3 -11   3 144.699 103.069   1
   3  11   3 351.849 187.682   1
  -3 -11  -3-99.1184 167.019   1
  -3  11  -3 158.189 105.343   1
   3  11   4 6373.16 434.800   1
  -3  11  -4 5997.55 336.035   1
  -3 -11  -4 5954.73 419.246   1
   3 -11   4 6211.59 337.613   1
  -3  11  -5 2679.31 158.845   1
   3  11   5 2660.96 300.494   1
   3 -11   5 2953.03 160.263   1
  -3 -11  -7 4159.02 357.156   1
   3  11   7 4274.76 386.655   1
  -3 -11  -8-147.110 203.292   1
   3  11   8 71.8071 251.699   1
  -3 -11  -9 7328.41 493.055   1
   3  11   9 7126.59 519.732   1
  -3 -11 -10 1238.20 264.729   1
  -3 -11 -11 1301.34 281.067   1
   3  11  11 789.097 303.937   1
   3  11  13 4686.53 437.909   1
  -3 -11 -14 661.923 254.476   1
   3  11  14 296.583 279.657   1
  -3 -11 -15 245.237 264.222   1
   3  11  15 207.148 330.928   1
  -3 -11 -16 3917.34 400.866   1
   3  11  16 3318.60 422.264   1
  -3 -11 -17 853.163 260.142   1
   3  11  17 29.4646 268.426   1
  -3 -11 -18 2671.05 356.946   1
   3  11  18 3277.14 404.939   1
  -3 -11 -19 2188.52 365.307   1
   3  11  19 2836.87 411.236   1
  -3 -11 -21 318.214 238.516   1
   3  11  21 586.701 264.532   1
  -3 -11 -22 2699.85 381.930   1
   3  11  22 2733.64 415.942   1
  -3 -11 -23 687.733 328.206   1
   3  11  23 316.446 339.741   1
  -3 -11 -24 157.339 257.356   1
   3  11  24 198.602 274.551   1
  -3 -11 -25 129.365 301.486   1
   3  11  25 418.108 328.555   1
   3 -12 -25 1043.62 337.807   1
  -3  12  25 112.692 351.616   1
   3 -12 -24 2790.27 373.264   1
  -3  12  24 2416.40 403.417   1
   3 -12 -23-26.9486 265.089   1
  -3  12  23 204.685 306.006   1
   3 -12 -22 27.2138 316.922   1
  -3  12  22 1330.13 381.154   1
   3 -12 -21 1044.51 293.497   1
  -3  12  21 687.152 329.478   1
   3 -12 -20 608.764 333.505   1
  -3  12  20 932.101 365.362   1
  -3  12  19 483.050 306.671   1
  -3  12  18 1178.28 372.905   1
   3 -12 -17 1217.63 320.860   1
  -3  12  17 1293.73 343.017   1
   3 -12 -16 54.9828 238.861   1
  -3  12  16 59.8464 268.098   1
   3 -12 -15 1306.88 297.095   1
   3 -12 -14 9997.60 670.725   1
  -3  12  14 10321.1 698.239   1
   3 -12 -13 2327.36 328.833   1
  -3  12  13 2569.68 362.108   1
   3 -12 -12 103.690 227.580   1
  -3  12  12-113.338 253.009   1
  -3  12  10 6302.52 488.377   1
   3 -12 -10 6136.82 474.103   1
   3 -12  -9-190.990 243.061   1
  -3  12   9 210.254 276.351   1
   3 -12  -8 785.884 255.809   1
  -3  12   8 25.4719 257.442   1
   3 -12  -7 4361.88 382.340   1
  -3  12   7 5370.91 421.518   1
   3 -12  -6 85.2128 221.872   1
  -3  12   6 70.3831 230.792   1
   3  12  -6 82.2757 52.1575   1
   3  12  -5 3002.60 198.329   1
   3 -12  -4 3111.51 305.742   1
  -3  12   4 3328.33 312.817   1
   3  12  -4 3123.93 220.880   1
   3  12  -3 3460.57 245.785   1
  -3  12   3 3589.72 321.760   1
   3 -12  -3 2799.47 291.611   1
   3 -12  -2 26012.9 1350.41   1
  -3  12   2 25911.4 1358.78   1
  -3  12   1 1154.93 195.576   1
   3  12  -1 998.348 183.621   1
   3 -12  -1 1257.61 194.568   1
   3 -12   0-150.706 152.484   1
  -3  12   0 358.961 166.105   1
   3  12   0-30.7336 164.670   1
   3 -12   1 1530.13 179.428   1
  -3  12  -1 1450.69 185.800   1
   3  12   1 1376.28 200.631   1
   3  12   2 27334.1 1358.00   1
  -3  12  -2 26417.9 1309.06   1
   3 -12   2 26437.1 1307.52   1
  -3 -12  -2 23398.0 1330.84   1
   3  12   3 3313.10 314.314   1
  -3  12  -3 3408.61 219.990   1
   3 -12   3 3171.36 217.857   1
  -3 -12  -3 2547.60 272.568   1
   3 -12   4 3084.07 196.868   1
  -3 -12  -4 3008.95 286.903   1
  -3  12  -4 3402.16 198.871   1
   3  12   4 3045.43 315.050   1
  -3 -12  -6 120.235 197.118   1
   3  12   6-22.8639 221.162   1
  -3 -12  -7 4382.40 360.258   1
   3  12   7 4334.62 387.289   1
  -3 -12  -8-65.1708 205.988   1
   3  12   8-198.423 232.364   1
  -3 -12  -9 495.546 239.435   1
   3  12   9-25.5331 262.239   1
  -3 -12 -10 6137.22 462.075   1
   3  12  10 6747.48 508.127   1
  -3 -12 -12-301.626 252.623   1
   3  12  12 342.988 305.566   1
  -3 -12 -13 2391.38 322.506   1
   3  12  13 2102.53 368.909   1
  -3 -12 -14 10797.3 688.227   1
  -3 -12 -15 1604.17 265.443   1
   3  12  15 882.570 306.029   1
  -3 -12 -16 388.472 272.578   1
   3  12  16 88.5829 288.271   1
   3  12  17 1805.30 364.364   1
  -3 -12 -18 1638.38 330.207   1
   3  12  18-29.6399 342.893   1
  -3 -12 -20-79.8594 245.513   1
   3  12  20 265.045 311.160   1
  -3 -12 -21 1010.26 283.113   1
   3  12  21 1022.76 319.750   1
  -3 -12 -22 317.179 314.666   1
   3  12  22 317.924 347.863   1
  -3 -12 -23 343.028 307.355   1
   3  12  23 28.5603 338.464   1
  -3 -12 -24 2319.45 344.323   1
  -3 -12 -25 790.489 303.001   1
   3  12  25 880.871 319.837   1
  -3  13  24 28.4187 359.020   1
   3 -13 -24 866.614 334.630   1
  -3  13  22 795.356 354.379   1
   3 -13 -22 569.707 314.401   1
   3 -13 -20 1547.14 328.897   1
  -3  13  19-635.200 343.874   1
   3 -13 -19 222.326 285.230   1
  -3  13  18 151.648 335.486   1
   3 -13 -18 808.201 326.618   1
  -3  13  17 819.276 316.142   1
   3 -13 -17 1058.52 302.598   1
  -3  13  16 272.317 284.638   1
   3 -13 -16 1137.95 292.509   1
  -3  13  14 625.842 323.682   1
   3 -13 -14 627.538 291.199   1
  -3  13  13 58.8708 276.833   1
   3 -13 -13 457.475 246.987   1
   3 -13 -12 7329.67 550.749   1
  -3  13  12 7969.41 572.406   1
   3 -13 -11 3473.47 375.441   1
  -3  13  11 3357.59 406.410   1
   3 -13 -10 2175.95 301.436   1
  -3  13  10 1250.86 289.873   1
   3 -13  -9 172.701 232.275   1
  -3  13   9 515.836 270.402   1
   3 -13  -8 1005.88 260.219   1
  -3  13   8 921.944 284.117   1
   3 -13  -7-69.3115 220.290   1
  -3  13   7-50.8165 255.361   1
  -3  13   6 3799.70 369.287   1
   3 -13  -6 4290.63 363.725   1
  -3 -13   5 2097.92 139.439   1
   3  13  -5 2297.48 147.650   1
   3 -13  -4 10814.9 659.758   1
  -3 -13   4 10030.5 572.353   1
  -3  13   4 10919.7 678.990   1
  -3 -13   3 7104.32 419.509   1
   3 -13  -3 7496.81 482.284   1
  -3  13   3 8560.90 512.821   1
   3  13  -3 7004.18 425.973   1
   3 -13  -2 6344.55 437.486   1
  -3  13   2 6763.28 455.177   1
  -3 -13   1 3155.96 249.082   1
   3 -13  -1 3120.30 267.662   1
  -3  13   1 3305.84 293.002   1
   3  13  -1 2387.19 249.634   1
  -3 -13   0 30743.2 1634.58   1
  -3  13   0 33260.0 1649.71   1
   3 -13   0 32901.6 1638.13   1
   3  13   0 32438.0 1648.82   1
  -3 -13  -1 3261.34 281.109   1
  -3  13  -1 3541.74 269.613   1
   3 -13   1 3509.97 266.680   1
   3  13   1 3509.20 305.848   1
  -3 -13  -2 6176.95 417.155   1
  -3  13  -2 6870.77 377.449   1
   3 -13   2 5573.13 369.069   1
   3  13   2 6357.64 433.624   1
  -3 -13  -3 7192.31 478.286   1
   3 -13   3 6778.85 404.798   1
  -3  13  -3 7806.53 411.546   1
   3  13   3 8205.40 511.954   1
  -3 -13  -4 10682.1 597.640   1
   3 -13   4 9088.40 476.364   1
   3  13   4 10901.4 610.746   1
  -3  13  -4 9399.40 477.656   1
   3  13   5 2392.47 306.325   1
  -3 -13  -5 2925.21 291.860   1
   3  13   6 3606.21 361.756   1
  -3 -13  -6 3674.30 339.063   1
   3  13   7-124.206 243.678   1
  -3 -13  -7 193.668 200.323   1
   3  13   8 756.525 290.277   1
  -3 -13  -8 419.188 225.021   1
   3  13   9 1009.72 303.840   1
  -3 -13  -9 359.442 236.364   1
   3  13  10 3109.07 375.434   1
  -3 -13 -10 1974.08 299.494   1
   3  13  11 2861.11 391.360   1
  -3 -13 -11 2996.36 339.371   1
  -3 -13 -12 7888.81 562.595   1
   3  13  12 8337.54 610.789   1
   3  13  13 381.019 325.806   1
  -3 -13 -13 249.861 270.595   1
   3  13  14 501.387 344.865   1
  -3 -13 -14 488.619 282.243   1
   3  13  16 949.894 358.823   1
  -3 -13 -16 1797.67 330.748   1
   3  13  17 1041.50 350.239   1
  -3 -13 -17 1836.29 336.780   1
   3  13  18 891.702 324.863   1
  -3 -13 -18 855.037 279.340   1
  -3 -13 -19 294.155 247.019   1
   3  13  20 1028.56 329.751   1
  -3 -13 -20 748.044 294.548   1
   3  13  22 804.024 369.444   1
   3  13  24 138.830 295.795   1
  -3 -13 -24 436.962 278.330   1
   3 -14 -23 26.5351 308.935   1
  -3  14  23-57.3675 361.010   1
   3 -14 -22 701.424 284.633   1
  -3  14  22 818.604 318.951   1
   3 -14 -21 1835.19 354.988   1
  -3  14  21 1991.05 414.402   1
   3 -14 -20-27.6483 267.084   1
  -3  14  20 721.571 319.514   1
   3 -14 -19-139.403 295.269   1
  -3  14  19 212.450 345.645   1
   3 -14 -18 1061.73 339.424   1
  -3  14  18 1917.51 392.473   1
   3 -14 -17 3640.88 402.108   1
  -3  14  17 3663.63 425.902   1
   3 -14 -16 2126.65 330.373   1
  -3  14  16 1954.27 353.772   1
   3 -14 -15 780.099 279.451   1
  -3  14  15 456.618 314.577   1
   3 -14 -13 1368.28 296.852   1
  -3  14  13 1018.72 306.595   1
   3 -14 -12-242.916 287.284   1
  -3  14  12-29.5716 310.277   1
  -3  14  11 5343.02 495.816   1
   3 -14 -11 6198.27 477.298   1
   3 -14 -10 78.1384 261.882   1
  -3  14  10 286.134 298.073   1
   3 -14  -9 432.789 253.782   1
  -3  14   9 307.566 272.574   1
  -3  14   8 6305.97 493.868   1
   3 -14  -8 6290.26 479.669   1
   3 -14  -7 840.831 248.896   1
  -3  14   7-210.271 279.529   1
   3 -14  -6-23.1113 225.469   1
  -3  14   6 202.342 239.756   1
   3 -14  -5 176.920 204.755   1
  -3  14   5 169.384 224.701   1
   3  14  -4 558.091 111.734   1
  -3 -14   4 721.390 109.195   1
  -3 -14   3 2928.82 212.586   1
   3 -14  -3 2980.62 298.886   1
   3  14  -3 2767.72 232.096   1
  -3  14   3 3046.78 325.626   1
   3  14  -2 10750.8 602.932   1
   3 -14  -2 10658.8 633.366   1
  -3  14   2 12010.1 655.101   1
  -3 -14   2 9823.10 573.963   1
   3 -14  -1 12285.8 689.494   1
  -3 -14   1 10936.3 657.118   1
   3  14  -1 12265.4 685.760   1
  -3  14   1 13035.6 705.206   1
  -3 -14   0-14.3191 143.906   1
   3 -14   0-30.0770 157.370   1
  -3  14   0 64.9561 170.344   1
   3  14   0-103.786 177.460   1
  -3  14  -1 13734.6 730.069   1
   3  14   1 14177.9 769.877   1
   3 -14   1 13646.8 725.858   1
  -3 -14  -1 11930.6 734.625   1
  -3  14  -2 10291.1 558.767   1
  -3 -14  -2 9793.72 600.539   1
   3 -14   2 10042.6 557.944   1
   3  14   2 10509.5 632.731   1
  -3 -14  -3 2659.40 276.408   1
   3 -14   3 2615.57 189.088   1
  -3  14  -3 2360.02 187.643   1
  -3 -14  -5-40.2270 183.766   1
   3  14   5 220.697 235.851   1
  -3 -14  -6 167.878 204.290   1
   3  14   6 178.896 254.251   1
  -3 -14  -7 621.066 225.030   1
   3  14   7 405.328 272.773   1
   3  14   8 7106.47 518.863   1
  -3 -14  -8 6367.93 463.917   1
   3  14   9-112.618 282.282   1
  -3 -14  -9-162.617 214.352   1
   3  14  10 28.4256 273.428   1
  -3 -14 -10 169.216 223.695   1
  -3 -14 -11 6217.96 474.099   1
   3  14  11 5446.51 505.418   1
   3  14  12 497.666 319.470   1
  -3 -14 -12-202.297 264.006   1
   3  14  13 944.054 342.322   1
  -3 -14 -13 1264.86 305.918   1
   3  14  15 387.811 311.755   1
  -3 -14 -15 238.956 284.219   1
   3  14  16 1734.52 370.399   1
  -3 -14 -16 1283.75 302.862   1
   3  14  17 3736.12 439.790   1
  -3 -14 -17 3759.17 404.359   1
   3  14  18 1399.54 356.847   1
  -3 -14 -18 1720.59 322.629   1
   3  14  19-177.404 346.257   1
  -3 -14 -19 994.140 319.622   1
   3  14  20 497.698 363.022   1
   3  14  21 1419.23 379.296   1
  -3 -14 -21 1443.84 341.820   1
   3  14  22 199.703 345.841   1
  -3 -14 -22 1084.03 314.311   1
   3  14  23 196.058 322.981   1
  -3 -14 -23 155.498 273.943   1
  -3  15  22 521.142 304.348   1
   3 -15 -22 321.253 258.965   1
  -3  15  21-88.5033 355.384   1
   3 -15 -21 27.2518 317.280   1
  -3  15  20 928.895 344.791   1
   3 -15 -20 690.183 297.620   1
  -3  15  19 1061.65 366.773   1
   3 -15 -19 1507.68 333.556   1
  -3  15  18 917.512 367.626   1
   3 -15 -18 898.579 337.358   1
  -3  15  17 123.051 327.790   1
   3 -15 -17 564.376 300.057   1
  -3  15  16 925.674 342.236   1
   3 -15 -16 565.484 295.077   1
  -3  15  15 30.8511 283.712   1
   3 -15 -15 254.161 275.556   1
  -3  15  14 584.132 322.582   1
   3 -15 -14 759.029 295.264   1
  -3  15  13 1404.90 367.949   1
   3 -15 -13 1897.05 338.302   1
  -3  15  12 423.746 309.508   1
   3 -15 -12 359.640 286.563   1
  -3  15  11 1403.80 339.242   1
   3 -15 -11 1417.58 315.285   1
  -3  15  10 1644.48 327.394   1
   3 -15 -10 1179.79 307.112   1
  -3  15   8 1204.27 308.584   1
   3 -15  -8 1512.89 289.867   1
  -3  15   7 1087.59 281.680   1
   3 -15  -7 1492.80 274.998   1
  -3  15   6 3462.92 385.449   1
   3 -15  -6 4564.73 392.750   1
  -3  15   5 2248.43 331.784   1
   3 -15  -5 3355.33 344.863   1
   3 -15  -4 152.489 203.703   1
  -3 -15   4 241.944 68.6429   1
   3  15  -4 188.369 76.8347   1
   3 -15  -3 326.485 209.916   1
  -3 -15   3 45.4890 115.739   1
   3  15  -3 50.8921 126.672   1
  -3  15   3 113.828 230.630   1
   3 -15  -2 19.0770 188.297   1
  -3 -15   2-46.8105 132.108   1
   3  15  -2 333.248 156.276   1
  -3  15   2 458.548 209.044   1
   3  15  -1-94.8725 167.063   1
  -3  15   1-56.8976 187.059   1
   3 -15  -1 34.9311 173.201   1
  -3 -15   1 27.4908 148.308   1
  -3  15   0 11429.5 661.750   1
  -3 -15   0 10558.0 646.279   1
   3 -15   0 12364.3 661.605   1
   3  15   0 11412.9 673.958   1
   3  15   1 19.7807 183.020   1
  -3  15  -1 233.833 159.544   1
   3 -15   1 79.0438 145.701   1
  -3 -15  -1-84.4618 165.725   1
   3  15   2 321.929 229.066   1
  -3 -15  -2 271.537 187.780   1
  -3  15  -2 146.558 126.862   1
   3 -15   2 122.604 126.927   1
  -3  15  -3 17.5210 82.1598   1
   3 -15   3 79.7870 85.0845   1
   3  15   4 458.102 236.776   1
  -3 -15  -4 81.5717 200.912   1
   3  15   5 2800.27 322.879   1
  -3 -15  -5 1879.20 276.795   1
   3  15   6 3566.67 378.304   1
  -3 -15  -6 3178.01 334.077   1
   3  15   7 352.288 276.005   1
  -3 -15  -7 788.244 237.807   1
   3  15   8 1275.72 306.449   1
  -3 -15  -8 1456.11 278.703   1
  -3 -15  -9 4906.01 448.210   1
   3  15   9 6190.37 498.406   1
   3  15  10 1816.17 327.248   1
  -3 -15 -10 1737.16 299.104   1
   3  15  11 847.246 315.316   1
  -3 -15 -11 1289.24 281.913   1
   3  15  12 147.825 316.585   1
  -3 -15 -12 551.122 276.551   1
   3  15  14 420.247 303.246   1
  -3 -15 -14 482.508 270.273   1
   3  15  15-30.1037 285.412   1
  -3 -15 -15-243.015 249.892   1
   3  15  16 1052.64 328.106   1
  -3 -15 -16-27.1141 250.916   1
   3  15  17 419.648 301.099   1
  -3 -15 -17 407.995 263.832   1
   3  15  18 833.906 329.067   1
  -3 -15 -18 1086.50 286.032   1
   3  15  19 679.010 329.458   1
  -3 -15 -19 677.296 296.097   1
   3  15  20 525.535 316.789   1
  -3 -15 -20 134.668 260.186   1
   3  15  21-57.5407 300.370   1
  -3 -15 -21 239.872 251.914   1
   3  15  22 678.228 311.027   1
  -3 -15 -22 182.966 252.842   1
  -3  16  21 204.738 356.191   1
   3 -16 -21-108.331 303.983   1
  -3  16  20 59.5849 354.312   1
   3 -16 -20 825.000 321.587   1
  -3  16  19 514.266 309.574   1
   3 -16 -19 418.515 273.065   1
  -3  16  18 1071.69 364.803   1
   3 -16 -18 818.228 332.170   1
  -3  16  17 216.259 363.904   1
   3 -16 -17-56.8746 304.728   1
  -3  16  15 1059.29 367.002   1
   3 -16 -15 629.780 329.077   1
  -3  16  14-31.1543 326.829   1
   3 -16 -14 200.104 291.819   1
  -3  16  13 403.569 312.879   1
   3 -16 -13 569.096 279.342   1
  -3  16  12 154.141 310.692   1
   3 -16 -12 112.884 279.926   1
  -3  16  11 488.301 305.318   1
   3 -16 -11 55.9163 264.471   1
  -3  16  10 210.454 310.765   1
   3 -16 -10-165.574 272.171   1
  -3  16   9-29.5112 299.686   1
   3 -16  -9-27.0967 273.032   1
  -3  16   7-140.504 292.001   1
   3 -16  -7 412.342 262.486   1
  -3  16   6 191.081 272.163   1
   3 -16  -6-74.6290 239.937   1
  -3  16   5 78.7783 270.193   1
   3 -16  -5 238.439 252.045   1
  -3  16   4 7851.67 531.883   1
   3 -16  -4 7009.14 508.622   1
   3 -16  -2 1453.11 240.188   1
  -3  16   2 1766.82 271.099   1
   3  16  -1 160.804 180.392   1
   3 -16  -1 72.7167 181.046   1
  -3  16   1 471.278 215.941   1
  -3 -16   1 200.920 161.400   1
   3  16   0 73.7328 188.722   1
   3 -16   0 16.1113 169.920   1
  -3  16   0 376.979 187.074   1
  -3 -16   0 48.9884 165.930   1
  -3 -16  -1 17.9617 174.303   1
   3  16   1 326.378 211.439   1
  -3  16  -1 54.7462 157.547   1
  -3 -16  -2 1278.88 227.876   1
  -3  16  -2 1282.63 154.972   1
   3  16   2 970.300 247.132   1
   3  16   3-23.4938 228.623   1
  -3 -16  -3 268.713 206.188   1
  -3 -16  -4 6858.39 496.064   1
   3  16   4 7851.88 531.447   1
   3  16   5-51.7060 257.130   1
  -3 -16  -5 249.562 225.056   1
   3  16   6 455.730 283.928   1
  -3 -16  -6-188.412 227.825   1
   3  16   7 386.861 283.115   1
  -3 -16  -7 218.728 238.134   1
   3  16   9 144.588 286.766   1
  -3 -16  -9-51.2274 242.053   1
   3  16  10-293.985 294.017   1
  -3 -16 -10 575.518 268.519   1
   3  16  11 238.311 292.469   1
  -3 -16 -11 769.268 276.699   1
   3  16  12 631.337 320.034   1
  -3 -16 -12-107.632 247.555   1
   3  16  13 30.2551 326.454   1
  -3 -16 -13 108.775 279.005   1
   3  16  14 454.925 323.584   1
  -3 -16 -14-27.3032 273.078   1
   3  16  15 970.347 324.276   1
  -3 -16 -15 1291.17 308.008   1
   3  16  16 241.742 330.667   1
  -3 -16 -16 1073.42 302.830   1
   3  16  17 481.013 350.047   1
  -3 -16 -17-192.815 289.677   1
   3  16  18 984.257 379.344   1
  -3 -16 -18 906.674 314.237   1
   3  16  19 412.410 363.504   1
  -3 -16 -19 217.316 302.015   1
   3  16  20 406.481 358.151   1
  -3 -16 -20 1344.32 339.503   1
   3  16  21 798.869 375.256   1
  -3 -16 -21 290.093 302.601   1
  -3  17  21 665.078 339.616   1
   3 -17 -21 26.8618 268.941   1
  -3  17  20 443.250 366.152   1
   3 -17 -20 383.846 309.016   1
  -3  17  19 752.973 363.789   1
   3 -17 -19-55.6828 295.922   1
  -3  17  18 703.374 339.440   1
   3 -17 -18 169.429 282.214   1
  -3  17  17-185.722 305.307   1
   3 -17 -17 285.510 280.842   1
  -3  17  16 1124.51 352.093   1
   3 -17 -16 1525.83 326.149   1
  -3  17  14 346.439 311.608   1
   3 -17 -14 57.9415 274.741   1
  -3  17  13 535.174 344.785   1
   3 -17 -13 1475.00 335.740   1
  -3  17  12-125.351 313.570   1
   3 -17 -12 663.439 300.685   1
  -3  17  11-186.677 314.334   1
   3 -17 -11 28.6321 284.718   1
  -3  17  10 1846.59 359.698   1
   3 -17 -10 2574.50 343.410   1
  -3  17   9 3459.55 408.323   1
   3 -17  -9 3119.98 377.259   1
  -3  17   8 656.008 296.102   1
   3 -17  -8 54.6094 254.630   1
  -3  17   7 845.244 313.007   1
   3 -17  -7 106.403 267.439   1
  -3  17   6 5207.25 470.916   1
   3 -17  -6 5071.50 447.987   1
  -3  17   5 7999.80 578.935   1
   3 -17  -5 7728.57 549.808   1
  -3  17   4-26.2263 263.602   1
   3 -17  -4 187.365 249.831   1
  -3  17   3 2061.50 313.517   1
  -3  17   2 336.174 230.488   1
   3  17   1 675.303 232.040   1
   3  17   3 1610.03 288.932   1
   3  17   4-25.6884 259.541   1
  -3 -17  -4 160.246 232.497   1
  -3 -17  -5 8098.95 537.590   1
   3  17   5 6879.39 538.863   1
  -3 -17  -6 4182.15 405.248   1
   3  17   6 5431.30 459.203   1
  -3 -17  -8 338.900 252.014   1
   3  17   8 378.460 296.887   1
  -3 -17  -9 3374.42 367.306   1
   3  17   9 3082.58 384.052   1
  -3 -17 -10 1940.80 321.000   1
   3  17  10 2254.13 365.186   1
  -3 -17 -11-82.1858 271.719   1
   3  17  11 364.162 322.193   1
  -3 -17 -12 579.710 277.362   1
   3  17  12 183.182 304.997   1
  -3 -17 -13 1168.92 325.013   1
   3  17  13 1316.71 359.338   1
  -3 -17 -14-83.5531 282.858   1
   3  17  14 306.261 337.186   1
  -3 -17 -16 1370.38 326.745   1
   3  17  16 1277.13 366.492   1
  -3 -17 -17-27.8552 289.357   1
   3  17  17 90.3731 345.179   1
  -3 -17 -18 881.276 311.356   1
   3  17  18 655.227 358.092   1
  -3 -17 -19 81.3131 284.188   1
   3  17  19 704.782 334.912   1
  -3 -17 -20 53.2562 252.672   1
   3  17  20 490.418 314.317   1
   3  17  21-56.4606 305.987   1
  -3  18  19-119.692 350.469   1
  -3  18  18 60.9392 359.589   1
  -3  18  17 618.778 371.153   1
  -3  18  16-281.865 345.045   1
  -3  18  15 632.434 365.064   1
  -3  18  13 223.318 320.789   1
  -3  18  12 382.826 324.485   1
  -3  18  11 889.782 340.038   1
  -3  18  10 1513.07 354.555   1
  -3  18   9 156.095 308.837   1
   3  18   8 598.772 307.713   1
   3  18   9 182.486 302.547   1
   3  18  10 553.284 327.382   1
   3  18  11 804.439 344.280   1
   3  18  12 31.0412 325.854   1
  -3 -18 -12 427.316 275.048   1
   3  18  13 62.1735 323.731   1
   3  18  15 708.698 334.847   1
  -3 -18 -15 340.964 285.075   1
   3  18  16 275.005 348.069   1
  -3 -18 -16 56.2655 284.305   1
   3  18  17 452.601 354.516   1
  -3 -18 -17 333.723 289.473   1
   3  18  18 59.4675 327.347   1
   3  18  19 58.3723 316.348   1
   3  18  20 1601.01 384.127   1
  -4   0  27 438.057 348.335   1
   4   0 -27-28.8641 320.659   1
  -4   0  26 1034.47 364.891   1
   4   0 -26 1069.26 345.418   1
  -4   0  25-593.278 321.539   1
   4   0 -25-86.4277 318.246   1
  -4   0  24 2106.88 355.465   1
   4   0 -24 2061.81 337.273   1
  -4   0  23-61.3921 310.112   1
   4   0 -23 141.572 301.996   1
   4   0 -22 7231.14 561.510   1
  -4   0  22 7667.94 583.091   1
  -4   0  21-29.7966 296.285   1
   4   0 -21 109.660 289.658   1
  -4   0  20 1928.22 329.007   1
   4   0 -20 1262.13 305.130   1
  -4   0  19 342.458 310.308   1
   4   0 -19 235.630 274.302   1
   4   0 -18 4659.01 415.787   1
  -4   0  18 4637.16 438.288   1
  -4   0  17-188.524 268.697   1
   4   0 -17-222.056 240.203   1
  -4   0  16 3462.24 371.379   1
   4   0 -16 3668.91 349.027   1
  -4   0  15 100.279 274.369   1
   4   0 -15 320.762 253.553   1
  -4   0  14-24.0686 253.884   1
   4   0 -14-351.763 240.641   1
  -4   0  13 414.083 230.849   1
   4   0 -13 104.959 191.481   1
  -4   0  11-166.190 168.688   1
   4   0 -11 18.9474 165.226   1
   4   0 -10 11739.3 713.306   1
  -4   0  10 13513.4 737.227   1
  -4   0   9 204.338 176.625   1
   4   0  -9-16.7987 151.539   1
   4   0  -8 56355.0 2794.94   1
  -4   0   8 56128.9 2805.89   1
  -4   0   7 98.2988 169.766   1
   4   0  -7-58.4828 143.412   1
  -4   0   6 38783.3 1808.70   1
   4   0  -6 32932.3 1793.50   1
  -4   0   5 28.0510 178.000   1
   4   0  -5 12.8642 147.406   1
  -4   0   4 38143.4 1948.20   1
   4   0  -4 39744.3 1944.49   1
  -4   0   0 1454.64 165.071   1
   4   0   0 1370.27 176.651   1
  -4   0  -4 38639.0 1906.63   1
   4   0   4 37712.8 1907.81   1
  -4   0  -5 123.109 158.043   1
   4   0   5-170.278 151.908   1
  -4   0  -6 34833.1 1809.30   1
   4   0   6 37465.1 1820.80   1
  -4   0  -7 14.0791 130.273   1
   4   0   7 107.227 146.493   1
  -4   0  -8 54991.8 2767.06   1
   4   0   8 56625.0 2775.93   1
  -4   0  -9 143.367 154.101   1
   4   0   9-51.7333 170.564   1
   4   0  10 13426.0 722.156   1
  -4   0 -10 11562.1 697.506   1
  -4   0 -11 71.5021 166.970   1
   4   0  11 136.972 182.203   1
   4   0  12 24247.2 1242.60   1
  -4   0 -12 22117.2 1218.48   1
   4   0  13 87.6825 209.600   1
  -4   0 -13-59.0363 175.132   1
  -4   0 -14 143.878 206.677   1
   4   0  15 23.8584 245.465   1
  -4   0 -15 235.649 239.517   1
   4   0  16 2971.26 341.339   1
   4   0  17-438.490 290.182   1
  -4   0 -17 613.871 250.371   1
   4   0  18 4748.97 425.791   1
  -4   0 -18 3891.94 373.585   1
   4   0  19 55.0597 247.539   1
  -4   0 -19 191.746 216.949   1
   4   0  20 1192.27 321.600   1
  -4   0 -20 1297.42 270.155   1
   4   0  21 29.7757 290.680   1
  -4   0 -21 394.903 254.753   1
  -4   0 -22 6644.72 523.792   1
   4   0  22 7196.36 562.291   1
   4   0  23 299.206 298.217   1
  -4   0 -23 530.328 278.232   1
   4   0  24 2295.23 367.671   1
  -4   0 -24 2107.39 329.924   1
   4   0  25 30.3637 299.665   1
  -4   0 -25 383.619 286.937   1
   4   0  26 821.440 324.403   1
  -4   0 -26 1193.30 312.057   1
  -4   0 -27 224.584 299.607   1
  -4   1  28-30.6821 273.978   1
   4  -1 -28 113.419 302.424   1
  -4   1  27 432.177 313.919   1
   4  -1 -27 714.137 325.856   1
  -4   1  26 1453.75 364.568   1
   4  -1 -26 1949.84 369.585   1
  -4  -1  25 2425.25 374.696   1
   4   1 -25 2289.66 371.226   1
  -4  -1  24 3586.66 426.994   1
  -4   1  24 2591.52 378.707   1
   4   1 -24 2816.09 388.854   1
   4  -1 -24 2907.31 378.214   1
  -4   1  23 30.6189 299.519   1
   4  -1 -23-141.273 279.446   1
  -4  -1  22 514.990 322.393   1
   4   1 -22 781.952 293.957   1
  -4  -1  21 178.311 290.811   1
  -4   1  21 238.969 279.022   1
   4   1 -21 273.797 278.876   1
   4  -1 -21 27.4815 252.781   1
  -4  -1  20-29.0728 290.723   1
  -4   1  20-58.7074 297.405   1
   4   1 -20 587.681 291.579   1
   4  -1 -20 80.9498 293.872   1
  -4   1  19 316.461 290.177   1
   4  -1 -19 237.081 269.199   1
  -4  -1  18 2118.28 323.360   1
   4   1 -18 2573.12 314.266   1
  -4  -1  17 1224.14 291.116   1
   4  -1 -17 1846.35 309.436   1
   4   1 -17 1316.92 274.998   1
  -4  -1  16 1565.40 295.922   1
  -4   1  16 2143.31 327.906   1
   4  -1 -16 1763.34 304.973   1
   4   1 -16 1760.99 279.865   1
  -4   1  15 20458.5 1170.84   1
  -4  -1  15 21069.0 1162.03   1
   4  -1 -15 21009.7 1159.77   1
   4   1 -15 21585.4 1154.90   1
  -4   1  14 28014.1 1570.62   1
  -4  -1  14 31774.3 1584.28   1
   4  -1 -14 29237.6 1564.49   1
   4   1 -14 30593.7 1565.93   1
  -4   1  13 9535.21 633.484   1
   4  -1 -13 9856.39 617.016   1
  -4  -1  12 3806.43 348.437   1
   4   1 -12 3754.61 320.836   1
  -4  -1  11 2556.96 282.251   1
  -4   1  11 2200.98 266.378   1
   4   1 -11 2242.28 256.148   1
   4  -1 -11 2336.46 252.282   1
  -4  -1  10 10365.6 583.214   1
  -4   1  10 9154.96 586.959   1
   4  -1 -10 9201.73 572.776   1
   4   1 -10 8813.54 560.624   1
  -4   1   9 727.773 214.825   1
  -4  -1   9 287.827 177.517   1
   4   1  -9 630.716 165.990   1
   4  -1  -9 643.411 194.556   1
  -4  -1   8 1950.72 239.921   1
   4  -1  -8 2057.15 229.442   1
   4   1  -8 1776.13 220.575   1
  -4   1   7 1067.97 213.669   1
  -4  -1   7 1383.45 205.435   1
   4   1  -7 1190.77 184.182   1
   4  -1  -7 1494.90 206.789   1
   4   1  -6 2522.60 238.662   1
   4  -1  -6 2269.29 233.830   1
  -4  -1   6 2430.72 248.396   1
  -4   1   6 2385.00 257.376   1
  -4  -1   5 7056.18 437.935   1
   4   1  -5 7292.01 431.298   1
   4  -1  -5 6900.78 424.668   1
  -4   1   5 7018.60 436.078   1
  -4  -1   4 10258.7 596.389   1
   4   1  -4 10315.1 590.283   1
   4  -1  -4 11152.2 600.305   1
  -4   1   4 10866.6 608.181   1
   4  -1  -3 46420.5 2223.20   1
  -4   1   3 43009.5 2228.30   1
   4  -1   0-103.759 155.610   1
  -4   1   0-10.6616 150.552   1
   4  -1   1 11982.8 621.138   1
  -4   1  -1 10722.2 619.661   1
   4   1   3 46382.7 2302.72   1
  -4  -1  -3 46442.5 2300.15   1
  -4  -1  -4 8947.69 532.937   1
   4   1   4 9774.77 544.194   1
  -4   1  -5 6521.44 404.306   1
  -4  -1  -5 6055.35 405.185   1
   4  -1   5 6910.69 409.792   1
   4   1   5 6949.91 427.918   1
   4  -1   6 2196.75 225.011   1
   4   1   6 1555.50 215.372   1
  -4  -1  -6 1913.79 208.268   1
  -4   1  -6 2404.86 209.453   1
   4  -1   7 1664.70 200.749   1
   4   1   7 1340.42 196.893   1
  -4   1  -7 1234.10 173.768   1
  -4  -1  -7 1501.54 185.410   1
  -4   1  -8 1823.07 210.988   1
   4   1   8 2376.68 256.616   1
  -4  -1  -8 1919.37 229.782   1
   4  -1   8 1689.10 218.764   1
  -4   1  -9 492.160 162.474   1
  -4  -1  -9 264.041 186.661   1
   4   1   9 181.005 184.472   1
   4  -1   9 314.588 167.563   1
   4  -1  10 9545.12 571.713   1
   4   1  10 9242.47 584.362   1
  -4  -1 -10 9204.43 570.078   1
  -4   1 -10 9825.26 562.963   1
  -4  -1 -11 2087.13 260.351   1
  -4   1 -11 2962.35 254.525   1
   4   1  11 2202.84 281.743   1
   4  -1  11 2286.68 257.945   1
  -4   1 -12 2752.88 275.624   1
   4   1  13 9377.79 626.344   1
  -4  -1 -13 10100.3 611.904   1
   4   1  14 27990.9 1514.63   1
   4  -1  14 27654.4 1505.60   1
  -4  -1 -14 29962.6 1507.14   1
   4   1  15 19096.0 1136.53   1
   4  -1  15 19715.9 1134.66   1
  -4   1 -15 21214.4 1127.02   1
  -4  -1 -15 22323.2 1135.68   1
  -4   1 -16 2074.03 275.316   1
  -4  -1 -16 1253.59 262.467   1
   4  -1  16 1921.79 304.468   1
  -4  -1 -17 1868.71 307.220   1
  -4   1 -17 1454.02 265.548   1
   4   1  17 1956.45 323.020   1
   4  -1  17 1626.73 303.061   1
  -4   1 -18 2616.80 303.467   1
   4  -1  18 1871.44 319.532   1
  -4  -1 -19 556.329 258.953   1
   4   1  19 360.952 276.991   1
  -4   1 -20 469.338 248.311   1
  -4  -1 -20 145.129 245.373   1
   4  -1  20 382.993 304.828   1
   4   1  20 175.546 258.106   1
  -4   1 -21 274.703 253.610   1
  -4  -1 -21-24.7747 225.617   1
   4  -1  21-234.155 283.114   1
   4   1  21 149.434 279.907   1
  -4   1 -22 518.120 270.594   1
   4  -1  22 680.066 306.941   1
  -4  -1 -23 344.388 275.272   1
   4   1  23-89.6214 279.858   1
  -4   1 -24 3290.76 379.915   1
  -4  -1 -24 3365.41 386.281   1
   4   1  24 3338.41 404.256   1
   4  -1  24 2363.92 369.199   1
  -4   1 -25 1856.85 339.730   1
  -4  -1 -25 2315.58 371.799   1
   4  -1  25 1375.07 340.082   1
   4   1  25 2141.94 376.148   1
  -4  -1 -26 2275.78 369.837   1
   4   1  26 1417.78 359.199   1
  -4  -1 -27-193.294 302.104   1
   4   1  27 631.581 339.093   1
  -4  -1 -28-249.382 291.606   1
   4  -2 -29 1270.64 335.898   1
  -4   2  28 483.425 325.241   1
   4  -2 -28 784.046 325.573   1
  -4   2  26 582.655 348.235   1
   4  -2 -26 170.421 323.935   1
  -4  -2  25 508.363 320.988   1
  -4   2  25 307.553 327.312   1
   4   2 -25 670.345 311.720   1
   4  -2 -25 426.888 327.582   1
  -4  -2  24 502.830 304.015   1
  -4   2  24 30.6983 286.670   1
   4   2 -24 57.6742 287.553   1
   4  -2 -24-85.1182 285.933   1
  -4  -2  23 309.844 307.533   1
  -4   2  23 458.182 304.816   1
   4   2 -23 283.990 288.681   1
   4  -2 -23 84.5259 268.150   1
  -4  -2  22 2036.94 353.706   1
  -4   2  22 1726.83 375.975   1
   4   2 -22 1421.05 322.124   1
   4  -2 -22 1954.48 368.878   1
  -4  -2  21 238.052 294.288   1
  -4   2  21-149.819 263.972   1
   4  -2 -21 440.373 261.643   1
   4   2 -21-436.079 293.397   1
  -4  -2  20 897.894 299.380   1
  -4   2  20 1298.70 351.477   1
   4  -2 -20 1161.98 333.700   1
   4   2 -20 1009.36 274.640   1
  -4   2  19 1883.19 327.893   1
  -4  -2  19 2759.59 363.089   1
   4  -2 -19 2437.69 318.030   1
   4   2 -19 2758.76 332.086   1
  -4  -2  18-190.834 265.299   1
   4  -2 -18 388.525 272.470   1
   4   2 -18 274.468 228.804   1
  -4  -2  17 236.766 254.741   1
   4   2 -17 264.501 229.568   1
  -4   2  16 4428.08 424.733   1
  -4  -2  16 3541.20 367.295   1
   4  -2 -16 4055.98 400.475   1
   4   2 -16 3232.71 340.219   1
  -4  -2  15 15292.0 902.081   1
  -4   2  15 15302.4 923.463   1
   4   2 -15 15933.1 890.776   1
   4  -2 -15 15071.1 896.085   1
  -4  -2  14 9753.57 631.423   1
  -4   2  14 9926.42 649.531   1
   4  -2 -14 10263.9 640.595   1
   4   2 -14 9961.62 620.387   1
  -4   2  13 144.492 220.165   1
  -4  -2  13 88.1709 220.520   1
   4  -2 -13 262.683 182.171   1
  -4   2  12 10032.0 663.874   1
  -4  -2  12 10207.5 642.512   1
   4  -2 -12 10657.5 654.021   1
   4   2 -12 11092.0 637.231   1
   4   2 -11 35.5678 175.886   1
  -4   2  10 20949.7 1184.86   1
  -4  -2  10 23830.1 1182.09   1
   4   2 -10 23037.1 1163.48   1
   4  -2 -10 20210.4 1169.21   1
  -4  -2   9 1633.57 217.391   1
  -4   2   9 1858.01 250.903   1
   4  -2  -9 1654.78 231.621   1
   4   2  -9 1340.07 203.306   1
  -4   2   8 597.316 193.754   1
  -4  -2   8 639.524 183.952   1
   4   2  -8 513.957 165.849   1
   4  -2  -8 440.579 182.615   1
  -4   2   7 19007.5 1042.84   1
  -4  -2   7 19651.7 1024.93   1
   4  -2  -7 18618.8 1025.81   1
   4   2  -7 20109.9 1019.81   1
   4  -2  -6 24042.7 1299.57   1
  -4  -2   6 27208.5 1305.73   1
  -4   2   6 25015.4 1314.57   1
   4   2  -6 24931.0 1292.26   1
   4   2  -5 1652.91 190.671   1
  -4  -2   5 1439.37 195.967   1
  -4   2   5 1754.38 207.546   1
   4  -2  -5 1637.16 189.015   1
   4  -2  -4 48348.8 2390.50   1
  -4   2   4 47929.5 2400.30   1
   4  -2  -3 1885.46 222.168   1
  -4   2   3 1735.83 230.922   1
   4  -2   1 44058.3 2148.85   1
  -4   2  -1 42808.0 2148.40   1
   4  -2   2 21688.8 1113.92   1
   4   2   2 21654.6 1123.65   1
  -4  -2  -2 22658.4 1124.10   1
  -4   2  -2 21391.8 1114.60   1
  -4  -2  -3 1832.07 184.755   1
   4   2   3 1325.23 180.907   1
  -4  -2  -4 49559.5 2484.71   1
   4   2   4 50881.2 2491.28   1
  -4  -2  -5 1606.40 204.037   1
  -4   2  -5 1295.87 170.439   1
   4  -2   5 1093.03 172.807   1
  -4  -2  -6 23502.6 1224.67   1
  -4   2  -6 23017.4 1206.18   1
   4  -2   6 23094.8 1210.57   1
   4   2   6 25239.5 1239.39   1
  -4   2  -7 18900.2 1018.31   1
  -4  -2  -7 19851.8 1038.31   1
   4   2   7 20403.2 1049.48   1
   4  -2   7 19503.7 1027.63   1
   4  -2   8 674.708 177.637   1
   4   2   8 577.922 204.761   1
  -4  -2  -8 569.767 172.401   1
  -4   2  -8 594.409 151.951   1
  -4   2  -9 1421.01 191.826   1
  -4  -2  -9 1567.25 203.495   1
   4   2   9 1434.50 210.000   1
   4  -2   9 1751.46 206.221   1
   4   2  10 22577.1 1142.65   1
   4  -2  10 19615.6 1111.66   1
  -4   2 -10 21136.6 1105.82   1
  -4  -2 -10 21357.4 1124.85   1
  -4   2 -11 382.168 162.421   1
   4  -2  11 273.638 181.614   1
   4  -2  12 10368.8 631.001   1
   4   2  12 10381.6 655.094   1
  -4  -2 -12 10764.9 638.925   1
  -4  -2 -13 62.1007 186.680   1
  -4   2 -13 55.7678 184.840   1
   4   2  13-346.030 233.656   1
   4  -2  13 248.772 209.979   1
   4   2  14 9606.21 627.544   1
  -4  -2 -14 9463.81 605.558   1
   4  -2  15 14715.3 867.398   1
   4   2  15 15177.2 877.356   1
   4  -2  16 3916.69 372.294   1
   4   2  16 3531.25 397.327   1
  -4  -2 -16 4303.58 373.248   1
  -4   2 -16 3634.49 352.846   1
   4  -2  17-50.0270 241.940   1
   4   2  17-159.107 282.827   1
  -4   2 -17-44.0127 212.248   1
  -4  -2 -17 187.038 255.118   1
   4  -2  18 259.321 237.940   1
   4   2  18 409.212 288.469   1
  -4  -2 -18-96.0112 249.611   1
  -4   2 -18 435.281 236.505   1
   4  -2  19 2137.90 341.272   1
   4   2  19 2127.36 341.855   1
  -4   2 -19 2069.46 293.946   1
   4  -2  20 1520.84 319.222   1
   4   2  20 882.341 299.494   1
  -4   2 -20 768.323 256.032   1
  -4  -2 -20 657.174 261.377   1
   4  -2  21 492.817 303.413   1
   4   2  21-59.9443 288.314   1
  -4  -2 -21 74.6235 252.672   1
  -4   2 -21 74.5517 258.215   1
   4   2  22 1936.27 361.332   1
   4  -2  22 1913.50 350.948   1
  -4   2 -22 2499.01 336.927   1
  -4  -2 -22 2376.04 344.461   1
   4  -2  23 509.654 300.204   1
   4   2  23 417.505 326.604   1
  -4   2 -23 321.102 272.291   1
  -4  -2 -23 238.155 291.197   1
   4  -2  24-30.4163 291.260   1
   4   2  24 419.367 318.377   1
  -4   2 -24 273.938 284.996   1
  -4  -2 -24 614.947 308.002   1
   4  -2  25 615.311 321.276   1
   4   2  25 29.9871 322.961   1
  -4   2 -25 728.024 311.213   1
  -4  -2 -25 593.703 312.025   1
   4   2  26 59.7965 286.960   1
  -4  -2 -26 407.895 291.625   1
   4   2  28 678.823 313.876   1
  -4  -2 -28 519.502 326.382   1
  -4   3  29-615.737 350.637   1
   4  -3 -29 381.013 343.126   1
  -4   3  28-59.4829 320.251   1
   4  -3 -28-249.009 335.815   1
  -4   3  27-60.2548 333.127   1
   4  -3 -27 139.773 340.440   1
  -4   3  26 1793.32 370.812   1
   4  -3 -26 2000.10 375.794   1
  -4   3  25 305.234 317.977   1
   4   3 -25 439.332 308.164   1
   4  -3 -25 734.650 320.708   1
  -4  -3  24 1992.43 364.798   1
  -4   3  24 2046.35 357.217   1
   4  -3 -24 1524.53 317.512   1
  -4  -3  23 31.0888 298.396   1
  -4   3  23 305.004 327.819   1
   4   3 -23 511.409 301.160   1
   4  -3 -23 196.544 315.401   1
  -4  -3  22-273.728 300.907   1
  -4   3  22 424.503 308.821   1
   4  -3 -22 306.739 310.449   1
   4   3 -22 250.239 290.367   1
   4   3 -21 4717.59 441.484   1
  -4  -3  21 4960.42 461.339   1
   4  -3 -20 6410.48 517.495   1
  -4   3  19 437.585 304.640   1
  -4  -3  19 111.934 262.205   1
   4   3 -19 76.6002 249.898   1
   4  -3 -19 133.285 275.667   1
  -4  -3  18-189.243 264.444   1
  -4   3  18-314.687 262.174   1
   4   3 -18 394.056 231.348   1
   4  -3 -18 78.3443 240.082   1
  -4  -3  17 1274.06 288.907   1
  -4   3  17 754.618 308.770   1
   4   3 -17 1917.93 305.800   1
   4  -3 -17 1529.23 314.671   1
   4   3 -16 13319.5 757.418   1
   4  -3 -16 11432.2 762.647   1
  -4  -3  16 12597.4 761.173   1
  -4   3  16 11977.5 785.853   1
   4   3 -15 9550.58 582.213   1
   4  -3 -15 8393.27 606.943   1
  -4   3  15 8403.50 625.210   1
  -4  -3  15 9765.62 606.620   1
  -4   3  14 1379.90 311.715   1
   4  -3 -14 1602.99 292.915   1
  -4   3  13 344.645 218.282   1
  -4  -3  13 408.910 219.220   1
   4   3 -13 407.506 211.965   1
   4  -3 -13 268.291 216.314   1
   4   3 -12 7184.06 433.662   1
   4  -3 -12 5315.93 446.974   1
  -4   3  12 6001.05 470.470   1
  -4  -3  12 6060.45 445.847   1
   4  -3 -11 8512.80 540.319   1
  -4   3  11 7796.92 551.899   1
  -4  -3  11 8629.07 531.879   1
  -4  -3  10 570.249 180.843   1
  -4   3  10 21.5305 187.183   1
   4  -3 -10 410.700 177.202   1
   4   3 -10 387.492 164.850   1
  -4   3   9 224.529 225.351   1
   4   3  -9 257.996 154.255   1
   4  -3  -9 631.472 210.026   1
  -4  -3   8 3343.09 269.056   1
  -4   3   8 2896.57 289.378   1
   4  -3  -8 2757.73 269.155   1
   4   3  -8 3305.27 256.185   1
  -4   3   7 8362.53 547.421   1
   4  -3  -7 9420.67 539.195   1
   4   3  -7 9499.45 527.607   1
  -4  -3   7 8777.59 528.116   1
  -4   3   6 23331.3 1296.57   1
  -4  -3   6 24568.9 1272.84   1
   4   3  -6 27186.0 1272.90   1
   4  -3  -6 23497.1 1281.19   1
  -4  -3   5 364.781 154.992   1
   4   3  -5 198.756 138.971   1
  -4   3   5 160.831 179.353   1
   4  -3  -5 216.030 168.719   1
  -4   3   4 21813.0 1166.39   1
   4  -3  -4 22766.2 1157.69   1
  -4   3   3 2052.11 245.229   1
   4  -3  -3 2518.04 238.380   1
  -4   3   2 7588.00 470.825   1
   4  -3  -2 8527.31 475.005   1
  -4   3  -1 7642.23 437.050   1
   4  -3   1 7230.87 428.358   1
   4   3   2 7960.52 484.928   1
  -4   3  -2 8500.52 475.384   1
  -4  -3  -2 8216.41 481.913   1
   4  -3   2 8582.42 475.731   1
  -4   3  -3 2172.93 197.038   1
  -4  -3  -3 1887.09 216.092   1
   4  -3   3 2026.41 196.939   1
   4   3   3 2521.26 233.207   1
  -4  -3  -4 22446.6 1150.54   1
   4   3   4 22037.9 1157.68   1
  -4  -3  -5 295.209 171.222   1
   4   3   5 318.492 147.025   1
   4  -3   6 25113.8 1256.96   1
   4   3   6 23759.8 1280.77   1
  -4  -3  -6 24710.8 1276.90   1
  -4   3  -6 24628.1 1251.55   1
   4  -3   7 9682.83 533.978   1
   4   3   7 9555.75 569.629   1
  -4   3  -7 9041.76 521.540   1
  -4  -3  -7 8720.62 552.950   1
   4   3   8 2932.77 286.803   1
  -4   3  -8 3314.41 245.099   1
  -4  -3  -8 2351.97 270.421   1
   4   3   9 274.231 220.210   1
   4  -3   9 426.831 162.172   1
  -4   3  -9 368.248 146.536   1
  -4  -3  -9 495.584 200.395   1
   4  -3  10 596.803 187.486   1
   4   3  10 143.226 214.643   1
  -4  -3 -10 860.402 217.606   1
   4  -3  11 8553.24 520.895   1
  -4   3 -11 8044.39 502.379   1
   4  -3  12 5856.52 424.680   1
   4   3  12 6180.96 471.730   1
  -4  -3 -12 6512.70 457.960   1
  -4   3 -12 6613.38 424.254   1
   4   3  13 23.6235 232.483   1
   4  -3  13 80.3975 214.007   1
  -4   3 -13 270.192 185.420   1
  -4  -3 -13 211.641 205.431   1
   4  -3  14 2079.20 266.036   1
   4   3  14 1125.31 286.009   1
  -4  -3 -14 1252.71 270.620   1
  -4   3 -14 1595.96 248.347   1
   4  -3  15 8650.02 576.745   1
   4   3  15 9084.17 609.666   1
   4  -3  16 10712.7 692.299   1
   4   3  16 10376.4 699.683   1
  -4   3 -16 11251.7 668.989   1
  -4  -3 -16 11400.8 687.812   1
   4  -3  17 963.011 274.742   1
  -4   3 -17 1465.52 257.379   1
   4  -3  18-180.205 252.552   1
   4   3  18 110.225 231.741   1
  -4  -3 -18-121.300 206.317   1
  -4   3 -18-178.861 226.498   1
   4  -3  19 192.706 270.994   1
  -4   3 -19 499.288 233.084   1
  -4  -3 -19 24.6047 214.043   1
   4   3  20 6180.32 494.681   1
  -4  -3 -20 5335.99 442.633   1
   4  -3  21 3706.08 410.615   1
  -4   3 -21 3615.47 380.488   1
   4   3  22-89.3991 303.408   1
   4  -3  22-146.813 275.836   1
  -4   3 -22 573.669 271.555   1
  -4  -3 -22-129.260 277.028   1
   4  -3  23 450.127 289.535   1
   4   3  23 148.824 324.173   1
  -4   3 -23 510.350 280.675   1
  -4  -3 -23 766.386 316.280   1
   4   3  24 2624.32 388.108   1
  -4  -3 -24 2184.03 350.956   1
   4   3  25 863.971 311.617   1
  -4  -3 -25 53.6555 270.327   1
   4   3  26 2459.41 349.957   1
  -4  -3 -26 1833.74 338.860   1
   4   3  27 29.4007 315.180   1
  -4  -3 -27 351.361 317.272   1
   4   3  28 523.457 328.623   1
  -4  -3 -28-53.7558 317.959   1
   4   3  29 143.365 307.953   1
  -4  -3 -29-53.0860 304.760   1
  -4   4  29 317.565 313.276   1
  -4   4  28 1144.56 353.863   1
   4  -4 -28 956.025 345.716   1
  -4   4  27 983.352 325.835   1
   4  -4 -27 1023.45 316.773   1
  -4   4  25-575.784 322.578   1
   4  -4 -25 168.338 312.362   1
  -4   4  24 1156.28 355.771   1
   4   4 -24 1881.65 337.855   1
   4  -4 -24 1347.19 357.929   1
  -4  -4  23 2058.50 351.747   1
  -4   4  23 1460.33 354.138   1
   4  -4 -23 1065.31 335.352   1
   4   4 -23 2125.87 341.994   1
  -4   4  22 1363.91 332.507   1
  -4  -4  22 1370.22 334.725   1
   4  -4 -22 1113.61 313.778   1
   4   4 -22 1522.92 312.149   1
  -4   4  21-30.0949 320.980   1
  -4  -4  21-118.507 280.806   1
   4  -4 -21-110.462 306.011   1
   4   4 -21 134.621 259.681   1
  -4   4  20 1548.45 326.009   1
  -4  -4  20 2097.28 349.205   1
   4   4 -20 2556.27 333.972   1
   4  -4 -20 1853.30 310.557   1
  -4   4  19 3758.90 421.052   1
  -4  -4  19 2693.84 362.418   1
   4   4 -19 3097.42 349.766   1
   4  -4 -19 2899.86 380.155   1
  -4   4  18 1412.49 340.831   1
  -4  -4  18 1737.74 323.581   1
   4   4 -18 1962.32 297.472   1
   4  -4 -18 1815.16 328.417   1
  -4   4  17 254.157 236.777   1
  -4  -4  17 230.812 253.842   1
   4  -4 -17 128.670 208.341   1
   4   4 -17 278.514 228.521   1
  -4  -4  16 12290.7 777.174   1
   4   4 -16 13567.8 767.616   1
  -4   4  15-80.4985 258.229   1
  -4  -4  15 467.160 253.342   1
   4  -4 -15-73.2061 254.903   1
   4   4 -15 441.984 228.312   1
   4   4 -14 3625.60 320.553   1
  -4  -4  14 4420.45 367.068   1
  -4   4  14 3121.77 363.892   1
   4  -4 -14 3450.53 353.170   1
  -4  -4  13 5063.81 383.762   1
  -4   4  13 4297.46 409.480   1
   4   4 -13 4873.80 361.027   1
   4  -4 -13 4607.16 394.036   1
  -4   4  12 653.852 277.747   1
  -4  -4  12 1605.67 225.494   1
   4  -4 -12 747.456 241.747   1
   4   4 -12 1243.72 206.690   1
  -4   4  11 441.275 231.363   1
  -4  -4  11 455.064 196.732   1
   4  -4 -11 484.425 207.194   1
   4   4 -11 452.374 170.251   1
   4   4 -10 5569.22 374.163   1
  -4  -4  10 5269.61 387.073   1
  -4  -4   9 7575.52 491.157   1
  -4   4   9 8276.69 529.928   1
   4  -4  -9 8013.18 512.403   1
   4  -4  -8 527.869 210.160   1
  -4  -4   8 991.670 170.018   1
  -4   4   8 540.087 230.574   1
   4   4  -8 372.223 146.117   1
   4  -4  -7 5366.88 397.132   1
  -4   4   7 5686.74 412.597   1
   4   4  -7 5293.78 350.047   1
   4  -4  -6 53656.5 2723.75   1
  -4   4   6 52736.5 2730.97   1
   4   4  -6 54171.4 2697.98   1
  -4  -4   6 57606.8 2704.93   1
   4  -4  -5 20166.8 1067.11   1
  -4   4   5 20405.3 1079.52   1
   4  -4  -4 19688.4 1082.68   1
  -4   4   4 22032.1 1101.83   1
  -4   4   3 676.593 179.228   1
   4  -4  -3 488.497 143.697   1
  -4   4   2 9542.59 533.293   1
   4  -4  -2 8662.03 518.912   1
  -4   4   1 87.3336 157.551   1
   4  -4  -1-46.7400 141.277   1
  -4  -4  -1 35.6500 116.928   1
   4   4   1 110.851 135.336   1
   4   4   2 8336.30 496.427   1
  -4   4  -2 8322.74 476.795   1
   4  -4   2 8821.39 476.905   1
  -4  -4  -2 8220.41 491.353   1
   4  -4   3 381.887 140.722   1
  -4  -4  -3 404.003 158.590   1
   4   4   3 181.383 172.371   1
  -4   4  -3 472.013 142.885   1
   4  -4   4 21297.2 1082.29   1
  -4  -4  -4 20135.6 1101.71   1
   4   4   4 21544.4 1113.39   1
  -4   4  -4 21691.4 1082.52   1
  -4  -4  -5 19893.1 1059.65   1
   4   4   5 20548.5 1071.97   1
  -4  -4  -6 49789.2 2586.27   1
   4   4   6 54504.3 2601.42   1
  -4   4  -7 6188.36 357.686   1
  -4  -4  -7 4884.99 382.726   1
   4   4   7 5286.05 397.781   1
   4  -4   7 5936.67 363.098   1
   4   4   8 423.332 188.517   1
   4  -4   8 396.535 138.173   1
  -4  -4  -8 277.817 162.575   1
   4   4   9 8948.25 555.155   1
  -4   4  -9 8390.99 497.595   1
  -4  -4  -9 8416.90 535.003   1
   4  -4   9 8702.44 509.340   1
   4  -4  10 5695.69 369.389   1
  -4   4 -10 5057.19 348.814   1
  -4   4 -11 429.506 154.041   1
  -4  -4 -11 503.136 197.263   1
   4   4  11 311.366 194.744   1
   4  -4  11 758.660 175.947   1
  -4   4 -12 787.405 185.728   1
  -4  -4 -12 1212.72 252.701   1
   4   4  12 907.139 278.926   1
   4  -4  12 1505.49 216.356   1
   4   4  13 3913.44 392.271   1
   4  -4  13 4703.07 366.868   1
  -4  -4 -13 5220.55 384.549   1
  -4   4 -13 4205.74 344.884   1
   4  -4  14 2836.78 300.105   1
   4   4  14 3165.66 337.997   1
  -4  -4 -14 3138.01 324.800   1
  -4   4 -14 3002.59 293.324   1
   4   4  15 282.453 280.193   1
  -4  -4 -15-251.443 246.632   1
   4  -4  16 11421.4 710.280   1
  -4   4 -16 11486.6 687.902   1
   4  -4  17 48.3322 236.088   1
   4   4  17 679.585 310.489   1
  -4   4 -17 381.090 213.169   1
  -4  -4 -17 71.9864 260.404   1
   4  -4  18 1851.92 303.544   1
   4   4  18 1586.15 344.619   1
  -4  -4 -18 1495.31 300.508   1
  -4   4 -18 1545.42 248.775   1
   4   4  19 3239.52 400.927   1
   4  -4  19 3161.50 375.773   1
  -4   4 -19 3105.23 318.455   1
  -4  -4 -19 3769.73 382.196   1
   4  -4  20 1638.21 319.275   1
   4   4  20 1901.68 353.986   1
  -4  -4 -20 1156.69 289.036   1
  -4   4 -20 1699.99 294.433   1
   4  -4  21 170.829 279.494   1
  -4  -4 -21 275.347 238.912   1
  -4   4 -21 226.085 247.335   1
   4   4  22 1638.84 337.288   1
   4  -4  22 673.472 305.141   1
  -4   4 -22 1251.81 292.221   1
   4  -4  23 2040.57 349.560   1
   4   4  23 2049.20 371.022   1
  -4   4 -23 1725.89 316.509   1
  -4  -4 -23 1608.83 335.306   1
   4   4  24 712.434 340.027   1
  -4  -4 -24 795.848 315.180   1
   4   4  25 29.5829 289.424   1
  -4  -4 -25-239.901 274.899   1
   4   4  26 146.774 285.029   1
  -4  -4 -26 374.235 266.111   1
   4   4  27 1162.83 350.874   1
  -4  -4 -27 1016.04 359.009   1
   4   4  29-253.967 268.255   1
  -4  -4 -29 313.632 286.470   1
  -4   5  28 347.443 326.344   1
   4  -5 -28-323.052 328.432   1
  -4   5  27 353.131 344.805   1
   4  -5 -27 136.637 329.390   1
  -4   5  26-29.8216 332.004   1
   4  -5 -26 387.332 340.647   1
  -4   5  25 120.362 312.636   1
   4  -5 -25 139.328 304.130   1
  -4   5  24 484.533 293.834   1
   4  -5 -23 223.345 313.538   1
  -4   5  22 1999.22 371.406   1
  -4  -5  22 1867.35 346.776   1
   4  -5 -22 1364.60 356.018   1
  -4   5  21 120.570 291.799   1
   4  -5 -21 359.227 264.497   1
  -4  -5  20 3042.17 371.049   1
   4   5 -20 2186.44 329.607   1
  -4   5  19-59.0448 301.356   1
  -4  -5  19-27.6416 267.378   1
   4  -5 -19-26.9741 275.347   1
   4   5 -19-148.549 247.521   1
  -4  -5  18 11036.5 646.484   1
   4   5 -18 9588.21 613.509   1
   4  -5 -18 9611.67 640.926   1
  -4   5  17 1285.28 340.605   1
  -4  -5  17 705.189 252.612   1
   4  -5 -17 781.294 302.045   1
   4   5 -17 341.002 215.470   1
  -4   5  16 501.359 314.632   1
  -4  -5  16 311.911 240.532   1
   4  -5 -16-329.939 276.361   1
   4   5 -16 21.6294 199.523   1
  -4   5  15 6032.64 508.317   1
   4  -5 -15 5887.08 470.403   1
  -4   5  14 1452.73 326.016   1
  -4  -5  14 1042.31 248.310   1
   4   5 -14 1423.56 229.894   1
   4  -5 -14 1345.03 300.678   1
  -4   5  13 14019.2 848.541   1
  -4  -5  13 14703.2 810.950   1
   4  -5 -13 13313.4 825.794   1
   4   5 -13 14045.9 793.842   1
  -4   5  12 19626.1 1119.61   1
  -4  -5  12 20534.1 1093.66   1
   4  -5 -12 20119.0 1105.60   1
   4   5 -12 20595.3 1082.79   1
   4   5 -11 2755.15 246.793   1
  -4  -5  11 2390.57 249.100   1
  -4   5  11 1884.44 310.337   1
   4  -5 -11 2359.32 296.059   1
   4   5 -10 379.643 163.663   1
  -4  -5  10 81.7773 157.945   1
  -4   5  10-91.4057 231.591   1
   4  -5 -10 207.140 221.068   1
   4   5  -9 142.612 147.111   1
   4  -5  -9 118.653 198.786   1
  -4  -5   9 30.3535 161.550   1
  -4   5   9 65.4209 230.441   1
   4  -5  -8 82309.5 4017.17   1
  -4  -5   8 82261.1 3988.56   1
  -4   5   8 83196.4 4030.99   1
   4   5  -8 78641.7 3981.41   1
   4  -5  -7 464.456 203.935   1
  -4  -5   7 281.272 139.280   1
  -4   5   7 569.445 197.236   1
  -4  -5   6 13467.0 695.816   1
   4   5  -6 12677.2 690.351   1
   4  -5  -6 12439.5 724.474   1
  -4   5   6 12615.1 736.961   1
   4  -5  -5 3251.51 290.069   1
  -4   5   5 3547.58 303.242   1
   4  -5  -4 30508.5 1598.81   1
  -4   5   4 32605.3 1612.71   1
   4  -5  -3 18529.0 945.653   1
  -4   5   3 17189.4 950.446   1
   4  -5  -2 91007.9 4575.83   1
  -4   5   2 96969.6 4588.66   1
   4  -5  -1 9821.44 565.662   1
  -4   5   1 10415.2 574.821   1
  -4  -5   0 176.707 125.737   1
   4   5   0 12.2162 133.091   1
  -4  -5  -1 9385.28 543.168   1
   4   5   1 10032.0 553.486   1
   4   5   2 91385.3 4476.85   1
  -4  -5  -2 90455.9 4473.29   1
  -4   5  -2 88128.5 4456.82   1
   4  -5   2 96186.3 4461.17   1
  -4   5  -3 19272.6 921.006   1
   4  -5   3 17107.8 913.786   1
  -4  -5  -3 16772.3 931.261   1
   4   5   3 17514.2 939.325   1
  -4  -5  -4 33297.8 1666.06   1
   4   5   4 32715.9 1670.77   1
  -4   5  -4 32554.8 1637.15   1
  -4   5  -5 3737.04 255.626   1
   4   5   5 3270.66 294.505   1
   4  -5   5 3528.15 252.566   1
  -4  -5  -5 3673.49 289.944   1
   4   5   6 12933.8 740.135   1
  -4  -5  -6 13246.9 730.795   1
   4   5   7 622.100 203.842   1
  -4  -5  -7 651.746 200.071   1
   4  -5   8 85280.1 4099.29   1
  -4  -5  -8 82351.4 4126.42   1
  -4   5  -8 84183.3 4092.41   1
   4   5   8 82230.3 4138.55   1
   4  -5   9 165.875 133.265   1
  -4   5  -9 218.175 122.355   1
   4  -5  10 437.968 159.552   1
   4   5  10 416.027 206.264   1
  -4   5 -10 258.256 149.124   1
  -4  -5 -10 178.785 191.672   1
   4  -5  11 2143.61 236.444   1
   4   5  11 2269.81 296.927   1
  -4  -5 -11 1902.34 264.771   1
  -4   5 -11 1938.32 221.015   1
  -4   5 -12 20763.0 1096.51   1
  -4  -5 -12 21726.8 1135.76   1
   4   5  12 18837.6 1139.00   1
   4  -5  12 21760.0 1112.89   1
  -4   5 -13 13990.0 771.297   1
  -4  -5 -13 13737.0 807.503   1
   4   5  13 13389.6 823.242   1
   4  -5  13 14397.6 790.565   1
   4  -5  14 1587.58 243.409   1
   4   5  14 1041.66 278.600   1
  -4   5 -15 5685.01 413.927   1
  -4  -5 -15 6598.26 464.184   1
   4  -5  15 5829.96 439.301   1
   4   5  15 5193.78 470.467   1
  -4  -5 -16 166.367 237.781   1
   4   5  16 241.524 264.852   1
  -4  -5 -17 654.243 233.263   1
  -4   5 -17 123.264 189.377   1
   4  -5  17 568.931 246.488   1
   4   5  17 497.336 278.421   1
  -4   5 -18 9718.86 559.756   1
  -4  -5 -18 7370.94 557.263   1
   4  -5  18 9356.83 600.515   1
   4   5  18 7891.33 580.337   1
   4  -5  19-397.735 270.788   1
   4   5  19 203.249 277.768   1
  -4   5 -19-337.874 224.742   1
  -4  -5 -19-123.622 244.672   1
   4  -5  20 2979.16 359.158   1
  -4   5 -20 2454.99 312.330   1
   4   5  21 754.711 345.745   1
  -4  -5 -21 150.579 289.946   1
   4   5  22 1488.88 340.474   1
   4  -5  22 1661.77 309.217   1
  -4   5 -22 2353.66 311.362   1
  -4  -5 -22 1682.03 316.327   1
   4   5  23 444.299 305.086   1
  -4  -5 -23 263.202 270.525   1
   4   5  24 206.770 338.594   1
  -4  -5 -24 185.484 308.037   1
   4   5  25 176.199 324.823   1
  -4  -5 -25 185.338 294.787   1
   4   5  26 319.825 261.410   1
  -4  -5 -26 582.773 274.690   1
   4   5  27 373.403 330.078   1
  -4  -5 -27 211.539 326.324   1
   4   5  28 763.799 335.628   1
  -4  -5 -28 418.738 328.898   1
   4  -6 -28 1779.09 314.559   1
  -4   6  28 827.693 312.494   1
   4  -6 -26 657.123 336.422   1
  -4   6  26 796.759 351.949   1
   4  -6 -24 1418.07 354.335   1
  -4   6  24 1024.15 352.237   1
   4  -6 -23 1698.31 320.451   1
  -4   6  23 695.600 304.715   1
   4  -6 -22 2000.43 374.908   1
  -4   6  22 1391.86 386.497   1
   4   6 -21 266.860 268.728   1
   4  -6 -21 526.004 298.503   1
  -4   6  21 241.441 294.884   1
  -4  -6  21 376.108 277.963   1
   4  -6 -20 1069.53 326.529   1
   4   6 -20 872.862 267.949   1
  -4   6  20 1378.36 367.705   1
  -4  -6  20 1699.34 304.282   1
   4  -6 -19 597.187 261.402   1
   4   6 -19 690.974 256.828   1
  -4   6  19 237.530 264.433   1
  -4  -6  19 452.563 259.325   1
   4   6 -18 2146.02 300.169   1
   4  -6 -18 2330.34 350.046   1
  -4   6  18 2111.63 366.905   1
  -4  -6  18 2214.76 334.304   1
   4   6 -17 740.570 239.357   1
   4  -6 -17 1444.11 312.986   1
  -4  -6  17 1209.88 259.049   1
  -4   6  17 1035.67 326.350   1
  -4   6  16 5333.36 495.087   1
   4  -6 -16 6663.68 487.810   1
  -4  -6  15 152.531 207.142   1
   4   6 -15-181.166 201.232   1
  -4   6  14 12720.2 800.113   1
  -4  -6  14 13257.3 764.963   1
   4  -6 -14 12038.7 781.587   1
   4   6 -14 14030.1 758.980   1
  -4   6  13 5772.08 483.737   1
  -4  -6  13 6704.00 440.192   1
   4   6 -13 6212.96 421.369   1
   4  -6 -13 5531.33 460.629   1
  -4  -6  12 251.886 181.975   1
   4  -6 -12 437.466 250.272   1
  -4   6  12 25.3663 276.316   1
   4   6 -12 66.9031 162.933   1
  -4   6  11 4159.31 415.332   1
  -4  -6  11 6375.57 394.042   1
   4   6 -11 6120.29 382.008   1
   4  -6 -11 4814.11 408.572   1
  -4  -6  10-244.763 150.878   1
   4  -6 -10-21.3389 178.067   1
  -4   6  10 164.689 207.970   1
   4   6 -10 160.910 135.326   1
   4   6  -9 9800.36 564.337   1
  -4  -6   9 10042.1 567.146   1
  -4   6   8 9340.28 607.408   1
   4   6  -8 10249.0 550.696   1
  -4  -6   8 9594.46 545.293   1
   4  -6  -8 9008.06 587.890   1
  -4   6   7 2017.16 256.202   1
   4  -6  -7 1909.92 232.120   1
  -4  -6   7 1937.81 191.954   1
   4   6  -7 1657.10 176.632   1
  -4   6   6 25036.8 1333.06   1
   4  -6  -6 25570.3 1321.67   1
  -4   6   5 6806.86 468.745   1
   4  -6  -5 7025.55 451.583   1
   4  -6  -4 2187.45 222.351   1
  -4   6   4 1921.33 233.270   1
  -4   6   3 9396.14 568.684   1
   4  -6  -3 9789.25 556.489   1
  -4   6   2 631.271 162.481   1
   4  -6  -2 661.285 153.693   1
  -4   6   1 2871.74 249.066   1
   4  -6  -1 3108.07 244.587   1
  -4  -6   1 2852.21 239.247   1
   4   6  -1 2850.13 244.378   1
  -4   6   0 6413.53 416.600   1
   4   6   0 7201.51 420.719   1
   4  -6   0 6950.78 417.089   1
  -4  -6   0 7075.83 415.370   1
   4   6   1 2876.43 239.262   1
  -4  -6  -1 2503.45 221.883   1
   4  -6   2 619.328 132.110   1
  -4  -6  -2 439.451 143.904   1
  -4   6  -2 570.744 141.384   1
   4   6   2 832.411 178.551   1
   4  -6   3 9964.63 545.461   1
  -4  -6  -3 9623.22 569.373   1
   4   6   3 9524.63 575.087   1
  -4   6  -3 10626.8 550.431   1
  -4  -6  -4 1948.21 210.428   1
   4  -6   4 2113.29 182.925   1
   4   6   4 2034.10 222.729   1
   4  -6   5 7068.84 406.316   1
   4   6   5 6531.49 459.192   1
  -4   6  -5 7416.86 408.704   1
  -4  -6  -5 6648.40 448.896   1
   4   6   6 23427.0 1286.68   1
  -4  -6  -6 25446.9 1283.59   1
  -4   6  -6 25009.6 1239.85   1
   4  -6   6 23973.8 1240.17   1
  -4  -6  -7 1621.44 233.879   1
   4   6   7 1775.27 252.768   1
   4   6   8 9310.84 600.390   1
  -4  -6  -8 9825.13 594.323   1
   4   6   9 9895.28 679.312   1
  -4  -6  -9 10946.0 673.381   1
  -4   6  -9 12025.3 629.100   1
   4  -6   9 11966.1 635.328   1
  -4   6 -10 38.5161 138.554   1
  -4  -6 -10-142.951 235.904   1
   4  -6  10 171.707 141.926   1
   4   6  10 67.9867 238.310   1
   4  -6  11 5500.96 369.335   1
   4   6  11 5144.69 423.750   1
  -4   6 -11 5005.57 348.132   1
  -4  -6 -11 5783.00 411.155   1
  -4   6 -12 207.919 160.617   1
  -4  -6 -12-197.361 178.048   1
   4   6  12-48.9018 198.521   1
   4  -6  12 199.347 181.283   1
  -4  -6 -13 5363.88 436.780   1
  -4   6 -13 5998.75 391.809   1
   4   6  13 5787.55 461.719   1
   4  -6  13 5505.76 399.250   1
   4  -6  14 13102.2 728.839   1
   4   6  14 12131.9 774.159   1
  -4   6 -14 12839.4 713.520   1
  -4  -6 -14 11769.0 750.275   1
   4  -6  15 20.4014 215.553   1
  -4   6 -15 35.7396 188.806   1
   4   6  16 6657.36 497.330   1
   4  -6  16 6322.09 467.417   1
  -4   6 -16 6302.52 434.815   1
  -4  -6 -16 5612.71 459.805   1
   4  -6  17 1236.48 274.768   1
   4   6  17 752.711 279.401   1
  -4  -6 -17 982.509 260.551   1
  -4   6 -17 1132.55 221.083   1
   4  -6  18 1809.36 300.321   1
   4   6  18 1989.23 351.602   1
  -4   6 -18 2235.38 264.934   1
  -4  -6 -18 2356.60 331.265   1
   4  -6  19 953.412 289.512   1
   4   6  19 584.369 328.744   1
  -4  -6 -19 24.8934 283.840   1
  -4   6 -19 426.464 235.984   1
   4   6  20 305.397 320.249   1
   4  -6  20 859.050 262.382   1
  -4  -6 -20 952.577 276.730   1
  -4   6 -20 878.823 248.393   1
   4   6  21 507.189 296.797   1
  -4  -6 -21 536.560 265.809   1
  -4   6 -21 425.363 252.562   1
   4   6  22 1273.72 355.123   1
  -4  -6 -22 1589.23 332.505   1
   4   6  23 1682.51 366.903   1
  -4  -6 -23 1286.40 335.631   1
   4   6  24 1439.47 317.326   1
  -4  -6 -24 1450.17 312.370   1
   4   6  25 466.037 340.249   1
  -4  -6 -25 290.121 329.637   1
   4   6  26 719.751 319.402   1
  -4  -6 -26 393.568 313.668   1
   4   6  28 390.637 319.476   1
  -4  -6 -28 954.754 349.983   1
  -4   7  27 57.4159 269.044   1
   4  -7 -27 346.993 273.325   1
  -4   7  26 1576.82 350.836   1
   4  -7 -26 1680.80 343.336   1
  -4   7  25 325.911 338.054   1
   4  -7 -25 520.689 339.114   1
  -4   7  24 2185.31 391.536   1
   4  -7 -24 2156.86 381.851   1
  -4   7  23-30.1216 256.107   1
   4  -7 -23 27.7558 250.308   1
  -4   7  21 4832.00 471.150   1
   4  -7 -21 4407.42 444.958   1
   4  -7 -20 5395.00 496.288   1
  -4   7  20 5530.80 526.315   1
   4   7 -19 291.175 249.803   1
  -4  -7  19 157.369 263.815   1
  -4  -7  18 2123.14 303.058   1
   4   7 -18 2677.44 303.949   1
  -4   7  18 1921.08 375.144   1
   4  -7 -18 1485.50 359.049   1
  -4  -7  17 1299.85 258.472   1
   4   7 -17 1927.58 267.061   1
  -4   7  17 1278.29 337.307   1
   4  -7 -17 1114.31 304.443   1
  -4  -7  16 468.476 209.429   1
   4   7 -16 414.502 204.926   1
  -4   7  16-57.1688 264.834   1
   4  -7 -16 312.795 235.521   1
  -4  -7  15 1927.91 282.308   1
   4  -7 -15 1634.33 271.448   1
  -4   7  15 1681.21 296.558   1
   4   7 -14 13708.8 740.324   1
  -4   7  14 12043.6 788.459   1
   4  -7 -14 11712.3 771.172   1
  -4  -7  14 13663.8 752.644   1
  -4  -7  13 475.535 201.341   1
   4   7 -13 741.590 202.593   1
  -4   7  13 639.654 277.774   1
   4  -7 -13 630.230 263.219   1
  -4  -7  12 234.665 169.441   1
   4  -7 -12 707.164 273.711   1
  -4   7  12 649.121 290.928   1
   4   7 -12 881.078 181.593   1
  -4   7  11 8786.51 609.621   1
   4  -7 -11 7903.51 583.741   1
   4   7 -11 10192.1 548.808   1
  -4  -7  11 9385.91 546.427   1
  -4   7  10 27695.3 1525.84   1
  -4  -7  10 29125.9 1466.93   1
   4   7 -10 30353.9 1467.26   1
   4  -7 -10 26650.5 1507.13   1
  -4  -7   9 435.621 148.997   1
   4  -7  -9 84.3986 202.363   1
  -4   7   9 464.793 231.614   1
   4   7  -9 296.670 145.931   1
   4   7  -8 2950.30 243.444   1
  -4  -7   8 3693.95 266.213   1
  -4   7   7 11190.0 673.816   1
   4  -7  -7 10786.8 652.759   1
   4  -7  -6 292.523 197.179   1
  -4   7   6 200.668 216.846   1
   4  -7  -5 1154.12 192.799   1
  -4   7   5 894.209 207.535   1
  -4   7   4 10903.9 640.223   1
   4  -7  -4 10768.5 633.675   1
   4  -7  -3 735.305 165.272   1
  -4   7   3 795.294 183.319   1
  -4   7   2 35995.0 1733.94   1
   4  -7  -2 32506.1 1719.01   1
   4   7  -1 7791.31 445.898   1
  -4   7   1 7372.42 455.047   1
  -4  -7   1 7431.48 441.342   1
   4  -7   0 86.6710 122.792   1
  -4   7   0-105.702 144.183   1
  -4  -7   0 112.742 140.314   1
   4   7   0 26.8628 134.277   1
   4   7   1 6850.71 426.866   1
  -4  -7  -1 6899.88 420.253   1
   4   7   2 34395.4 1718.53   1
  -4  -7  -2 33286.1 1706.89   1
  -4  -7  -3 575.123 157.208   1
   4   7   3 212.166 167.247   1
  -4   7  -3 356.857 124.380   1
   4  -7   3 425.610 132.680   1
   4   7   4 11904.1 675.147   1
  -4   7  -4 12175.9 629.133   1
   4  -7   4 11863.0 628.545   1
  -4  -7  -4 10653.8 655.934   1
   4   7   5 1028.73 203.208   1
  -4   7  -5 942.317 136.460   1
  -4  -7  -5 784.811 187.411   1
   4  -7   5 1223.66 148.302   1
   4  -7   6 439.680 120.612   1
  -4   7  -6 399.861 124.266   1
  -4  -7  -6 686.415 196.829   1
   4   7   7 10860.9 665.532   1
  -4  -7  -7 10644.1 651.053   1
  -4   7  -7 10967.1 603.026   1
   4  -7   7 12015.1 611.421   1
  -4  -7  -9-40.4953 194.176   1
   4   7   9-44.7640 222.560   1
   4  -7  10 29767.0 1441.65   1
   4   7  10 27620.8 1503.20   1
  -4   7 -10 27388.9 1428.69   1
  -4  -7 -10 28203.0 1490.32   1
   4   7  11 7607.59 589.912   1
   4  -7  11 8937.93 524.328   1
  -4   7 -11 9205.00 512.736   1
  -4  -7 -11 8905.06 579.963   1
  -4   7 -12 625.592 159.664   1
  -4  -7 -12 829.936 271.146   1
   4   7  12 573.846 280.716   1
   4  -7  12 702.660 186.384   1
   4   7  13 821.225 311.591   1
   4  -7  13 806.099 190.514   1
   4  -7  14 14521.4 780.042   1
  -4   7 -14 12897.9 754.390   1
   4  -7  15 1654.20 236.202   1
   4   7  15 1701.85 323.114   1
  -4  -7 -15 2057.78 303.962   1
  -4   7 -15 1414.77 211.478   1
   4  -7  16 366.889 205.376   1
   4   7  16 305.334 231.474   1
  -4   7 -16 268.871 167.858   1
  -4  -7 -16 633.041 222.476   1
   4   7  17 1515.94 321.124   1
  -4  -7 -17 1344.71 302.815   1
   4   7  18 2064.49 384.180   1
   4  -7  18 1763.49 291.207   1
  -4  -7 -18 1906.74 331.429   1
  -4   7 -18 1741.32 262.757   1
   4  -7  19 325.718 243.334   1
  -4   7 -19 199.197 211.980   1
   4   7  20 6027.58 507.194   1
  -4   7 -20 5761.39 449.144   1
  -4  -7 -20 5385.86 455.892   1
   4   7  21 6146.30 531.548   1
  -4  -7 -21 5082.10 488.017   1
  -4  -7 -22 650.831 282.618   1
   4   7  23 205.659 310.248   1
  -4  -7 -23 551.616 298.522   1
   4   7  24 1546.95 375.021   1
  -4  -7 -24 2019.25 360.504   1
  -4  -7 -25 261.722 245.430   1
   4   7  26 1993.07 385.169   1
   4   7  27-28.0014 299.374   1
  -4  -7 -27 180.624 292.081   1
   4  -8 -27 553.203 280.906   1
  -4   8  25 58.7185 338.576   1
   4  -8 -25 869.506 347.331   1
  -4   8  23 29.9842 258.777   1
   4  -8 -23 276.456 254.273   1
  -4   8  22 2350.79 401.707   1
   4  -8 -22 2660.04 394.195   1
  -4   8  21 392.663 307.925   1
   4  -8 -21 277.414 287.898   1
  -4   8  20 1356.03 369.048   1
   4  -8 -20 1408.18 344.536   1
   4   8 -19 761.455 237.774   1
  -4   8  19 179.930 270.908   1
   4  -8 -19 82.3493 245.625   1
   4   8 -18 1171.01 252.500   1
  -4  -8  18 1465.08 281.134   1
  -4  -8  17 746.075 246.210   1
   4  -8 -17 1072.27 311.084   1
  -4   8  17 410.712 325.523   1
   4   8 -17 1044.42 240.183   1
   4   8 -16 8003.19 506.740   1
  -4   8  16 6710.76 557.181   1
   4  -8 -16 7023.68 549.066   1
  -4  -8  16 8232.98 520.957   1
  -4  -8  15 255.286 209.984   1
   4  -8 -15 259.155 252.534   1
  -4   8  15 170.587 272.271   1
   4   8 -15 506.279 207.878   1
   4   8 -14 6929.06 428.128   1
   4  -8 -14 6086.76 482.619   1
  -4  -8  14 6153.27 426.224   1
  -4  -8  13 217.334 171.153   1
   4  -8 -13-148.445 281.809   1
  -4   8  13 299.056 318.420   1
   4   8 -13 48.4302 173.055   1
  -4   8  12 3105.77 371.822   1
  -4  -8  12 3131.87 273.213   1
   4  -8 -12 2991.29 347.585   1
   4   8 -12 3114.60 269.139   1
  -4  -8  11 1582.97 206.972   1
   4  -8 -11 1636.02 281.566   1
  -4   8  11 1827.88 312.754   1
   4   8 -11 2009.83 207.602   1
  -4   8  10 49193.3 2619.77   1
   4   8 -10 50402.5 2558.49   1
  -4  -8  10 53614.3 2562.55   1
   4  -8 -10 52515.9 2613.38   1
  -4   8   9 527.322 243.081   1
   4  -8  -9 653.249 235.593   1
  -4  -8   9 581.395 153.513   1
   4   8  -9 850.333 155.930   1
   4  -8  -8 83.6086 177.879   1
  -4   8   8 252.901 203.371   1
  -4   8   7 9172.38 598.354   1
   4  -8  -7 9556.96 590.640   1
  -4   8   6 58478.4 2927.49   1
   4  -8  -6 58141.9 2913.64   1
  -4   8   5 2223.08 260.145   1
   4  -8  -5 1942.00 239.038   1
  -4   8   4 19256.4 1038.89   1
   4  -8  -3 1323.82 190.921   1
  -4   8   3 1394.85 213.694   1
   4  -8  -2 5137.75 354.827   1
   4   8  -2 5152.99 337.755   1
  -4   8   2 5337.09 366.147   1
  -4  -8   2 5342.09 331.997   1
   4  -8  -1 1203.84 168.935   1
  -4   8   1 1520.52 198.617   1
  -4  -8   1 1293.68 166.229   1
   4   8  -1 1247.18 172.438   1
  -4   8   0 37668.9 1937.16   1
   4   8   0 38641.0 1936.08   1
   4  -8   0 38927.6 1931.79   1
  -4  -8   0 39130.8 1933.20   1
   4  -8   1 1206.90 161.214   1
  -4   8  -1 1331.66 166.273   1
  -4  -8  -1 1396.30 182.537   1
   4   8   1 1274.18 189.878   1
  -4  -8  -2 5282.90 356.105   1
   4   8   2 5336.00 368.043   1
   4   8   3 1288.21 204.426   1
  -4   8  -3 1160.96 148.021   1
   4  -8   3 1256.44 149.460   1
   4   8   4 18418.0 990.481   1
   4  -8   4 18073.9 940.499   1
  -4  -8  -4 18417.1 979.569   1
  -4   8  -4 18313.6 940.061   1
   4  -8   5 2178.29 181.883   1
  -4  -8  -5 1931.86 226.355   1
   4   8   5 2044.79 270.130   1
  -4   8  -5 2273.64 180.483   1
   4  -8   6 60613.1 2896.75   1
  -4  -8  -6 55046.2 2939.21   1
  -4   8  -6 61492.6 2894.97   1
   4   8   6 55695.4 2950.75   1
  -4   8  -7 9650.70 557.787   1
   4  -8   7 11129.4 566.113   1
   4   8   8 310.668 198.272   1
  -4  -8  -8 160.525 182.856   1
  -4   8  -8 115.995 106.179   1
   4  -8   8 115.202 117.261   1
  -4   8  -9 567.154 128.429   1
  -4  -8  -9 686.957 222.644   1
   4  -8   9 502.956 136.135   1
   4   8   9 602.530 235.684   1
   4   8  10 53424.3 2772.54   1
  -4  -8 -10 56134.3 2765.09   1
  -4   8 -11 1849.13 191.259   1
  -4  -8 -11 2006.18 274.894   1
   4   8  11 1861.11 291.652   1
   4  -8  11 1477.96 202.347   1
   4   8  12 2194.43 325.483   1
   4  -8  12 2345.72 241.136   1
   4   8  13 26.1713 237.721   1
   4  -8  13-15.5788 164.833   1
  -4  -8 -13 535.700 215.649   1
  -4   8 -13 218.634 146.348   1
   4   8  14 6610.19 493.542   1
   4  -8  14 5315.93 397.446   1
  -4   8 -14 5364.22 373.818   1
  -4  -8 -14 5947.85 455.467   1
   4   8  15 220.003 297.014   1
   4  -8  15 208.822 205.727   1
  -4   8 -15 373.165 169.434   1
  -4  -8 -15 218.556 268.259   1
   4   8  16 6226.06 523.727   1
  -4   8 -16 6858.99 447.209   1
   4  -8  16 7337.45 477.099   1
  -4  -8 -16 6524.64 502.964   1
   4   8  17 1769.24 329.183   1
   4  -8  17 1026.47 256.122   1
  -4   8 -17 1275.49 221.066   1
  -4  -8 -17 1046.41 288.326   1
   4   8  19 642.099 297.042   1
  -4  -8 -19 807.152 249.648   1
   4   8  20 1371.22 372.346   1
  -4  -8 -20 1149.04 311.101   1
   4   8  21 504.793 324.028   1
  -4  -8 -21-464.642 292.182   1
   4   8  22 1441.74 344.638   1
  -4  -8 -22 1753.11 311.469   1
   4   8  23 730.998 352.352   1
  -4  -8 -23 287.737 304.827   1
   4   8  25 371.868 337.704   1
  -4  -8 -25 51.8814 303.338   1
   4   8  27 276.468 340.392   1
  -4  -8 -27 921.551 337.773   1
  -4   9  26 399.238 327.953   1
   4  -9 -26 1245.48 336.534   1
  -4   9  25 406.646 352.417   1
   4  -9 -25 1483.02 349.316   1
  -4   9  24 1947.13 381.700   1
   4  -9 -24 3355.97 389.297   1
  -4   9  23 238.603 321.132   1
   4  -9 -23 55.0115 298.198   1
  -4   9  22 631.263 355.411   1
   4  -9 -22 304.632 313.553   1
  -4   9  20 2054.88 402.533   1
   4  -9 -20 2746.52 395.840   1
  -4   9  19 150.602 300.338   1
   4  -9 -19 55.1509 277.165   1
  -4   9  18 29.9547 296.406   1
   4  -9 -18 356.299 279.925   1
   4   9 -17 2061.91 270.710   1
  -4  -9  17 1642.13 229.621   1
  -4   9  17 1782.23 378.499   1
   4  -9 -17 1628.93 338.527   1
   4   9 -16 168.579 199.322   1
  -4  -9  16-19.3326 192.245   1
  -4   9  16-146.279 321.374   1
   4  -9 -16-374.113 291.600   1
   4   9 -15 104.427 194.943   1
   4  -9 -15 52.5919 273.833   1
  -4  -9  15 17.9191 180.561   1
  -4   9  15-115.275 307.370   1
  -4  -9  14 6897.34 457.440   1
  -4   9  14 6935.31 563.115   1
   4  -9 -14 7095.74 538.482   1
   4   9 -14 7429.93 459.277   1
   4   9 -13 3652.97 294.171   1
  -4  -9  13 3896.01 299.451   1
  -4  -9  12 755.206 172.911   1
   4   9 -12 531.983 162.438   1
   4  -9 -12 419.339 229.849   1
  -4   9  12 515.413 248.553   1
  -4   9  11 685.810 296.441   1
  -4  -9  11 506.783 159.538   1
   4  -9 -11 456.409 281.936   1
   4   9 -11 834.138 162.570   1
  -4   9  10 6294.87 536.177   1
  -4  -9  10 7354.38 448.933   1
   4   9 -10 8148.00 450.266   1
   4  -9 -10 7881.97 531.970   1
   4  -9  -9 1706.72 268.400   1
  -4   9   9 1605.83 288.533   1
   4  -9  -8 3003.73 323.536   1
  -4   9   8 2804.10 334.647   1
  -4  -9   7 15777.8 808.366   1
   4   9  -7 14926.2 809.139   1
   4  -9  -6 653.272 211.413   1
  -4  -9   6 551.193 143.318   1
  -4   9   6 499.154 224.770   1
   4   9  -6 798.689 153.631   1
  -4   9   5 1737.56 247.511   1
   4  -9  -5 1331.26 226.457   1
   4  -9  -4 17003.4 927.796   1
   4  -9  -3 1155.55 193.586   1
  -4   9   3 1367.44 220.442   1
   4  -9  -2 3818.59 288.353   1
   4   9  -2 3659.70 278.157   1
  -4   9   2 4100.12 305.244   1
  -4  -9   2 3566.31 266.972   1
   4   9  -1 126.318 150.198   1
   4  -9  -1 101.412 139.895   1
  -4   9   1 189.783 151.375   1
  -4  -9   1 154.232 137.249   1
   4  -9   0 107.975 128.419   1
  -4   9   0-130.570 140.033   1
  -4  -9   0 206.887 134.273   1
   4   9   0 313.208 149.198   1
   4   9   1 78.8200 149.853   1
  -4  -9  -1-58.5119 145.842   1
   4  -9   1-12.3371 128.786   1
  -4   9  -1 25.7476 131.069   1
  -4  -9  -2 3633.10 280.138   1
   4   9   2 3318.11 293.506   1
  -4  -9  -3 796.516 189.002   1
   4   9   3 1498.13 229.110   1
  -4   9  -3 1059.65 151.938   1
   4  -9   3 1364.53 156.294   1
   4   9   4 16825.7 912.014   1
  -4   9  -4 15956.6 852.401   1
   4  -9   4 16730.3 853.492   1
  -4  -9  -4 16566.2 899.019   1
   4   9   5 1655.37 236.411   1
  -4   9  -5 1240.31 145.743   1
  -4  -9  -5 1783.87 232.385   1
   4  -9   5 1330.31 150.063   1
   4  -9   6 459.912 111.706   1
   4   9   6 567.363 226.990   1
  -4   9  -6 539.503 118.980   1
   4  -9   7 16240.0 810.566   1
   4   9   7 15447.8 897.515   1
  -4  -9  -7 15814.6 885.984   1
  -4   9  -7 15049.1 801.027   1
   4   9   8 2372.35 315.230   1
   4  -9   8 2442.60 189.739   1
  -4   9  -8 2353.16 183.761   1
  -4  -9  -8 1878.88 286.108   1
   4  -9   9 2074.49 180.499   1
  -4  -9  -9 1861.95 277.673   1
  -4   9  -9 1936.86 169.403   1
   4   9  10 7992.77 538.758   1
   4  -9  10 7216.34 426.164   1
  -4  -9 -10 8107.03 522.585   1
  -4   9 -10 7030.21 420.505   1
   4   9  11 456.872 257.355   1
  -4  -9 -12 718.386 227.074   1
   4   9  12 364.705 269.994   1
   4  -9  13 3199.97 264.445   1
  -4   9 -13 2628.99 232.186   1
   4   9  14 6301.98 499.625   1
  -4   9 -14 5391.86 365.009   1
   4  -9  14 6552.76 412.834   1
  -4  -9 -14 5997.90 460.124   1
   4  -9  15 305.563 187.841   1
   4   9  15 111.822 283.246   1
  -4  -9 -15-24.6251 241.650   1
  -4   9 -15 146.140 157.483   1
   4  -9  16-55.1401 199.213   1
  -4   9 -16-161.909 175.883   1
  -4  -9 -16-250.801 271.216   1
   4   9  17 2339.27 333.143   1
  -4   9 -17 2284.35 249.668   1
  -4  -9 -17 1941.92 297.359   1
   4   9  18 305.318 352.736   1
  -4  -9 -18 48.8273 269.447   1
   4   9  19 90.5887 262.414   1
  -4  -9 -19 150.620 226.467   1
   4   9  20 3505.16 438.609   1
  -4  -9 -20 3122.04 391.202   1
   4   9  22 175.778 332.963   1
  -4  -9 -22-78.6212 295.392   1
   4   9  23 261.672 300.016   1
  -4  -9 -23 235.064 270.902   1
   4   9  24 2613.97 404.074   1
  -4  -9 -24 2499.85 379.087   1
   4   9  25 481.105 307.522   1
  -4  -9 -25 438.820 275.544   1
   4   9  26 500.475 335.921   1
  -4  -9 -26 563.777 329.957   1
  -4  10  26 760.000 369.090   1
   4 -10 -26 1204.55 352.706   1
  -4  10  25 57.4472 316.932   1
   4 -10 -25 106.724 310.048   1
  -4  10  24 1257.66 331.638   1
   4 -10 -24 1515.69 322.158   1
  -4  10  23 978.136 372.813   1
   4 -10 -23 956.984 351.796   1
  -4  10  22 5957.65 499.353   1
   4 -10 -22 4774.44 456.839   1
  -4  10  21-30.1383 346.791   1
   4 -10 -21 277.038 323.235   1
  -4  10  20 241.943 298.336   1
   4 -10 -20 27.7809 250.601   1
  -4  10  19-151.245 338.185   1
   4 -10 -19-194.304 315.584   1
   4 -10 -18 4990.93 453.478   1
  -4  10  18 4397.26 468.028   1
   4  10 -16 1753.71 221.103   1
  -4  10  16 1186.71 317.976   1
   4 -10 -16 894.494 286.322   1
   4  10 -15 79.7495 162.415   1
   4 -10 -15-26.7519 253.573   1
  -4  10  15-263.796 285.924   1
  -4 -10  15 242.008 174.101   1
  -4 -10  14 479.553 168.688   1
   4  10 -14 397.459 166.116   1
   4 -10 -14 368.323 234.718   1
  -4 -10  13 3067.74 253.471   1
   4 -10 -13 2759.45 354.756   1
   4  10 -13 3113.64 253.411   1
  -4  10  13 2690.99 364.825   1
  -4 -10  12 15723.7 851.814   1
   4  10 -12 16312.0 855.240   1
  -4  10  11 6491.18 514.278   1
   4 -10 -11 6966.24 497.088   1
   4  10 -10 3694.06 276.895   1
  -4 -10  10 4304.84 276.360   1
  -4  10  10 3469.20 389.333   1
  -4  10   9 6768.92 515.388   1
  -4 -10   9 7213.22 405.672   1
   4  10  -9 6757.36 409.068   1
   4 -10  -9 6353.25 499.615   1
  -4 -10   8 2485.13 205.313   1
   4 -10  -8 2170.75 295.367   1
   4  10  -8 2744.98 212.543   1
   4 -10  -7 1589.91 259.701   1
  -4  10   7 1107.35 266.127   1
  -4 -10   7 1334.73 154.131   1
   4  10  -7 1330.74 157.364   1
   4  10  -6 4881.78 300.513   1
  -4 -10   6 4134.16 286.141   1
  -4  10   5 86.1669 208.360   1
  -4 -10   5 41.4252 118.428   1
   4  10  -5 100.080 126.643   1
   4 -10  -5-293.070 203.955   1
   4 -10  -4 3190.56 312.524   1
  -4  10   4 4131.10 341.698   1
   4  10  -3 6444.36 379.529   1
  -4 -10   3 5552.80 359.758   1
   4 -10  -3 5769.86 404.295   1
  -4  10   3 5508.11 415.618   1
   4  10  -2 5296.97 377.293   1
  -4 -10   2 6769.68 379.558   1
   4 -10  -2 5335.64 396.484   1
  -4  10   2 6361.37 418.831   1
   4  10  -1 739.937 171.600   1
  -4 -10   1 860.574 159.591   1
  -4  10   1 728.837 175.246   1
   4 -10  -1 607.278 163.504   1
   4 -10   0 14275.0 776.685   1
   4  10   0 14004.8 785.161   1
  -4  10   0 14380.8 785.514   1
  -4 -10   0 14651.8 778.715   1
   4 -10   1 710.931 138.840   1
  -4  10  -1 120.745 144.930   1
   4  10   1 1073.10 197.944   1
  -4 -10  -1 331.671 163.836   1
   4  10   2 5317.43 396.716   1
  -4 -10  -2 6267.70 390.055   1
   4 -10   3 6489.04 372.318   1
  -4  10  -3 6318.32 374.031   1
   4  10   3 5483.95 423.396   1
  -4 -10  -3 5992.85 417.458   1
   4  10   4 3928.75 325.117   1
  -4 -10  -4 3958.94 317.123   1
   4 -10   4 3665.32 255.130   1
  -4  10  -4 3451.68 250.005   1
   4  10   5 41.8190 216.160   1
  -4 -10  -5-169.834 190.174   1
  -4  10  -5 215.669 107.720   1
   4 -10   5 35.6939 100.222   1
  -4  10  -6 4247.64 261.800   1
   4 -10   6 4067.74 262.875   1
  -4  10  -7 1046.48 131.375   1
  -4 -10  -7 1292.88 248.044   1
   4 -10   7 1537.20 139.757   1
   4  10   8 2591.43 316.801   1
  -4  10  -8 2590.82 191.174   1
  -4 -10  -8 2596.81 294.512   1
   4 -10   8 2949.94 196.772   1
  -4  10  -9 6390.68 374.026   1
   4  10   9 6254.21 494.447   1
   4 -10   9 7384.72 382.538   1
   4  10  10 3819.35 387.514   1
   4 -10  10 3663.59 242.858   1
   4 -10  11 7277.65 405.660   1
   4  10  11 7607.91 532.153   1
  -4 -10 -11 7180.50 501.815   1
  -4  10 -11 6692.11 390.343   1
  -4  10 -12 14260.8 771.323   1
   4 -10  12 15994.3 793.287   1
   4 -10  13 2763.04 230.893   1
   4  10  13 2707.02 353.556   1
  -4  10 -13 2450.27 204.375   1
  -4 -10 -13 2219.52 311.783   1
  -4 -10 -14 909.220 281.874   1
   4  10  14-55.8175 289.327   1
  -4  10 -15 77.7172 148.603   1
  -4 -10 -15 676.037 262.283   1
   4 -10  15 173.417 156.383   1
   4  10  15 451.769 295.707   1
  -4 -10 -16 1641.07 310.989   1
   4  10  16 1577.65 351.457   1
  -4 -10 -18 5294.78 447.672   1
   4  10  18 5377.30 513.267   1
  -4 -10 -19 639.969 271.275   1
   4  10  19-328.808 295.777   1
  -4 -10 -20 364.474 292.674   1
   4  10  20 739.749 348.104   1
  -4 -10 -21 392.242 248.411   1
   4  10  21 293.997 280.795   1
  -4 -10 -22 5292.28 483.590   1
   4  10  22 5252.30 511.395   1
  -4 -10 -23 963.955 275.614   1
   4  10  23 693.044 296.023   1
  -4 -10 -24 1574.71 343.612   1
   4  10  24 1252.62 372.996   1
  -4 -10 -25 487.036 298.723   1
   4  10  25 27.9701 297.905   1
  -4 -10 -26 1289.58 346.546   1
   4  10  26 1042.16 354.855   1
   4 -11 -25 210.924 309.956   1
  -4  11  25-283.665 320.397   1
   4 -11 -23 81.6373 264.883   1
  -4  11  23 353.021 303.486   1
   4 -11 -21 637.178 296.096   1
  -4  11  21 511.087 339.298   1
   4 -11 -20 583.628 330.013   1
  -4  11  20 695.439 359.481   1
   4 -11 -19 723.778 278.077   1
  -4  11  19 666.949 295.132   1
   4 -11 -18 2223.86 363.723   1
  -4  11  18 2757.68 410.186   1
   4 -11 -17 636.328 308.850   1
  -4  11  17-151.019 339.275   1
   4 -11 -15 1273.36 327.588   1
  -4  11  15 1038.42 355.244   1
  -4  11  14 8652.78 640.423   1
  -4 -11  13 6777.53 385.388   1
  -4  11  13 6290.75 524.945   1
   4 -11 -13 5424.78 487.017   1
   4  11 -13 6223.41 387.522   1
  -4 -11  12 13075.1 668.449   1
  -4  11  12 11719.4 782.109   1
   4  11 -12 12631.0 670.954   1
   4 -11 -12 11819.3 771.928   1
  -4 -11  11 332.584 128.608   1
   4 -11 -11 151.484 256.700   1
   4  11 -11 232.548 120.354   1
  -4  11  10 188.747 273.719   1
   4 -11 -10 687.838 278.185   1
  -4 -11  10 473.852 125.141   1
   4  11 -10 711.310 132.988   1
  -4  11   9-52.3694 259.031   1
   4  11  -9 171.455 119.127   1
  -4 -11   9 67.6494 106.066   1
   4 -11  -9 381.900 251.052   1
   4  11  -8 27807.7 1388.62   1
  -4 -11   8 28941.1 1383.59   1
  -4  11   8 26483.7 1483.85   1
   4 -11  -8 25023.2 1467.74   1
  -4  11   7-170.722 237.906   1
   4  11  -7 19.1373 110.541   1
  -4 -11   7-79.0669 107.194   1
   4 -11  -7 44.5336 220.817   1
   4  11  -6 13071.0 733.828   1
  -4 -11   6 15391.5 731.323   1
  -4  11   6 13878.3 820.168   1
   4 -11  -6 12419.5 793.231   1
  -4 -11   5 152.081 124.260   1
   4  11  -5 244.147 135.467   1
  -4  11   4 14295.9 837.939   1
   4 -11  -4 14969.3 826.627   1
  -4  11   3 1683.08 260.114   1
   4  11  -3 1409.00 189.922   1
  -4 -11   3 1213.79 170.402   1
   4 -11  -3 1315.79 230.531   1
   4  11  -2 19702.4 990.592   1
   4 -11  -2 16747.9 997.057   1
  -4 -11   2 19925.2 983.007   1
  -4  11   2 18012.2 1011.34   1
   4 -11  -1 366.073 166.687   1
  -4 -11   1 481.117 145.051   1
   4  11  -1 336.866 154.932   1
  -4  11   1 622.247 193.523   1
   4 -11   0-206.916 147.389   1
  -4 -11   0 133.023 149.740   1
   4  11   0-114.642 162.439   1
  -4  11   0-63.3821 155.887   1
   4 -11   1 414.091 149.259   1
   4  11   1 940.898 194.663   1
  -4  11  -1 767.209 159.534   1
  -4 -11  -1 538.972 171.433   1
   4  11   2 17787.4 992.147   1
  -4 -11  -2 18226.6 979.251   1
  -4  11  -2 18277.2 950.938   1
   4 -11   2 18395.8 949.005   1
  -4 -11  -3 1227.31 218.591   1
   4  11   3 1377.65 231.761   1
   4  11   4 13644.4 819.176   1
   4 -11   4 14554.8 754.809   1
  -4  11  -4 14962.0 754.830   1
  -4 -11  -4 13810.7 806.805   1
  -4  11  -5 249.444 103.285   1
   4 -11   5 298.178 111.460   1
   4 -11   6 13312.2 660.533   1
  -4 -11  -6 10673.8 742.899   1
  -4  11  -6 13078.0 658.820   1
   4  11   6 12313.2 769.211   1
   4 -11   7 5.73847 80.9172   1
   4  11   7 212.850 226.795   1
  -4  11  -7-37.6402 79.9669   1
  -4 -11  -7 275.436 200.818   1
  -4 -11  -8 24387.7 1276.70   1
  -4  11  -8 23457.3 1159.14   1
   4  11   8 25403.2 1301.68   1
   4 -11   8 23303.0 1160.17   1
  -4  11  -9 63.2981 54.2787   1
  -4 -11  -9-201.587 209.770   1
   4  11   9 151.296 229.625   1
   4 -11   9-7.75856 56.5777   1
  -4  11 -10 312.196 59.4007   1
   4 -11  10 405.087 65.0443   1
  -4  11 -11 104.908 63.7248   1
  -4 -11 -11 259.227 210.538   1
   4  11  11 319.800 244.324   1
   4 -11  11 149.021 65.0541   1
  -4 -11 -12 11004.4 607.376   1
   4  11  12 12319.0 651.700   1
   4 -11  13 4457.97 268.436   1
  -4  11 -13 4313.82 262.570   1
  -4 -11 -14 9231.65 548.778   1
   4  11  14 8808.86 577.690   1
  -4 -11 -15 1640.95 302.028   1
   4  11  15 2221.12 375.652   1
  -4 -11 -17 75.3451 255.887   1
   4  11  17 423.498 350.938   1
  -4 -11 -18 3025.13 335.187   1
   4  11  18 1945.77 349.360   1
  -4 -11 -19 440.165 292.795   1
   4  11  19 566.037 360.313   1
  -4 -11 -20 471.939 296.314   1
   4  11  20 766.748 333.648   1
  -4 -11 -21 445.290 260.006   1
   4  11  21 1112.85 325.000   1
  -4 -11 -23 389.200 276.254   1
   4  11  23-28.6350 298.340   1
  -4 -11 -25 76.4113 291.370   1
   4  11  25 276.368 332.410   1
  -4  12  24 200.253 283.377   1
   4 -12 -24 451.700 255.307   1
  -4  12  23 991.494 369.048   1
   4 -12 -23 1214.62 342.747   1
  -4  12  22 1421.30 339.722   1
   4 -12 -22 191.597 266.301   1
  -4  12  21 329.486 355.929   1
   4 -12 -21 800.622 336.764   1
  -4  12  20 422.852 293.817   1
   4 -12 -20-194.735 245.938   1
  -4  12  18-30.4181 347.132   1
  -4  12  17 2461.34 397.809   1
   4 -12 -17 3064.91 380.219   1
   4 -12 -16 4047.45 414.488   1
   4 -12 -15 27.5003 279.266   1
  -4  12  14 1993.06 391.087   1
   4 -12 -14 2229.72 344.821   1
  -4  12  13 1057.22 339.348   1
   4 -12 -13 1315.19 315.913   1
   4  12 -12 11356.7 602.332   1
  -4  12  12 12876.7 769.090   1
   4 -12 -12 13635.9 755.422   1
   4 -12 -11 25.8867 270.503   1
   4  12 -11 167.284 83.0536   1
  -4 -12  11 331.045 72.8038   1
  -4  12  11 396.284 292.112   1
   4 -12 -10 151.545 255.486   1
  -4  12  10 82.9686 277.501   1
  -4 -12  10 263.312 73.9322   1
   4  12 -10 313.288 87.7596   1
  -4  12   9 322.854 251.212   1
  -4 -12   9 22.3531 80.9055   1
   4  12  -9 31.2784 94.2745   1
   4 -12  -9 73.8112 242.009   1
  -4  12   8 365.326 274.477   1
  -4 -12   8 227.031 95.2066   1
   4  12  -8 71.3988 101.191   1
   4 -12  -8-95.4348 253.970   1
  -4  12   7 2269.87 308.932   1
  -4 -12   7 2202.64 172.660   1
   4  12  -7 2197.47 179.165   1
   4 -12  -7 2536.36 305.386   1
  -4  12   6-24.3480 237.572   1
   4  12  -6 18.8766 116.316   1
  -4 -12   6 187.550 115.760   1
   4 -12  -6 376.149 235.510   1
   4  12  -5 3059.36 249.659   1
  -4  12   5 4174.15 362.140   1
   4 -12  -5 3779.91 341.167   1
  -4 -12   5 3343.23 238.632   1
  -4  12   4 13207.8 763.664   1
   4 -12  -4 12316.8 738.756   1
  -4  12   3 1743.55 246.764   1
   4 -12  -3 1302.01 228.694   1
  -4 -12   3 1044.42 173.679   1
   4  12  -3 1214.84 179.898   1
  -4  12   2 1606.07 244.065   1
   4  12  -2 1908.95 215.920   1
  -4 -12   2 2166.23 208.435   1
   4 -12  -2 1623.63 237.517   1
   4 -12  -1 3309.04 287.681   1
  -4  12   1 3521.48 306.681   1
  -4 -12   1 2665.48 253.865   1
   4  12  -1 3023.25 280.888   1
   4 -12   0 18257.7 984.082   1
  -4  12   0 19569.3 996.579   1
  -4 -12   0 18138.2 984.186   1
   4  12   0 18073.2 995.507   1
   4 -12   1 3451.73 271.776   1
   4  12   1 2951.90 294.899   1
  -4  12  -1 3771.38 277.032   1
  -4 -12  -1 2946.48 279.537   1
   4  12   2 2110.42 261.592   1
  -4  12  -2 1645.43 193.787   1
   4 -12   2 1446.22 188.138   1
  -4 -12  -2 1921.11 242.426   1
   4  12   3 1549.05 251.778   1
   4 -12   3 1146.54 155.178   1
  -4  12  -4 13583.0 671.493   1
   4 -12   4 11760.4 667.447   1
   4  12   5 3782.15 353.242   1
   4 -12   5 3767.04 226.200   1
  -4  12  -5 3080.52 219.517   1
  -4 -12  -5 2958.00 304.085   1
   4 -12   6 88.6637 75.1287   1
  -4  12  -6 36.7746 69.6370   1
   4  12   7 2048.46 303.629   1
  -4 -12  -8 134.015 224.016   1
   4  12   8 201.333 246.298   1
  -4 -12  -9 22.9363 238.850   1
   4  12   9-103.678 261.856   1
  -4 -12 -10 259.012 225.280   1
   4  12  10 26.7378 254.288   1
  -4 -12 -11 480.612 229.783   1
   4  12  11 219.629 269.119   1
  -4 -12 -12 13704.2 805.510   1
   4  12  12 12590.1 823.434   1
  -4 -12 -13 1414.26 283.410   1
   4  12  13 967.821 316.070   1
  -4 -12 -14 1642.91 282.859   1
  -4 -12 -15 571.518 286.111   1
   4  12  15 270.072 339.618   1
  -4 -12 -16 3725.20 389.797   1
   4  12  16 3729.02 444.063   1
   4  12  17 1711.09 327.642   1
  -4 -12 -18-233.622 280.173   1
   4  12  18 687.511 346.729   1
  -4 -12 -19 499.850 297.007   1
   4  12  19 888.027 363.821   1
  -4 -12 -20 420.782 267.721   1
   4  12  20 353.001 301.610   1
  -4 -12 -21 392.918 292.429   1
   4  12  21 116.665 329.683   1
  -4 -12 -22 1565.38 342.811   1
   4  12  22 259.157 337.713   1
  -4 -12 -23 775.742 271.402   1
   4  12  23 623.817 299.369   1
  -4 -12 -24 459.171 303.205   1
   4  12  24 584.404 341.014   1
  -4  13  24 1101.78 369.947   1
   4 -13 -23 241.051 267.198   1
  -4  13  23 144.197 305.570   1
   4 -13 -22 517.369 329.928   1
  -4  13  22 998.225 376.722   1
   4 -13 -21 468.136 296.606   1
   4 -13 -20 1558.10 337.867   1
  -4  13  20 1657.99 381.486   1
   4 -13 -19 1090.26 341.504   1
  -4  13  19 516.190 356.395   1
   4 -13 -17 84.2341 254.305   1
  -4  13  17 427.968 290.823   1
   4 -13 -16 4790.06 452.593   1
  -4  13  16 5799.08 491.134   1
   4 -13 -15 1003.02 283.567   1
  -4  13  15 1245.79 336.535   1
   4 -13 -14 6378.64 517.651   1
  -4  13  14 6363.08 528.958   1
  -4  13  13 149.183 327.450   1
   4 -13 -13 518.646 307.485   1
  -4  13  12-29.4315 278.986   1
   4 -13 -12 188.626 255.437   1
  -4  13  11 318.277 295.630   1
   4 -13 -11 238.566 272.945   1
  -4  13   9 55.3038 264.554   1
   4 -13  -9 303.900 247.882   1
  -4  13   8 3336.44 386.544   1
   4 -13  -8 3864.34 376.220   1
   4  13  -7 5493.92 296.044   1
  -4  13   7 5613.80 452.781   1
  -4 -13   7 5002.36 286.741   1
   4 -13  -7 5359.62 431.429   1
  -4  13   6 1337.49 293.869   1
  -4 -13   6 1220.38 129.420   1
   4  13  -6 1102.95 139.406   1
   4 -13  -6 939.957 246.246   1
  -4  13   5-266.617 247.441   1
  -4 -13   5 126.412 109.265   1
   4  13  -5 194.133 131.028   1
   4 -13  -5 43.8417 224.365   1
  -4  13   3 152.277 221.070   1
   4  13  -3 327.338 159.018   1
  -4 -13   3 60.5647 133.033   1
   4 -13  -3 197.409 219.386   1
   4  13  -2 3412.63 295.214   1
   4 -13  -2 3748.49 322.560   1
  -4 -13   2 3866.65 284.067   1
  -4  13   2 3719.17 334.931   1
   4 -13  -1 887.045 199.646   1
  -4 -13   1 765.770 177.263   1
   4  13  -1 531.055 189.597   1
  -4  13   1 582.659 192.279   1
   4 -13   0-160.654 171.024   1
  -4 -13   0 159.417 151.631   1
  -4  13   0 17.0928 187.831   1
   4 -13   1 643.891 170.983   1
   4  13   1 767.775 214.232   1
  -4 -13  -1 615.204 182.158   1
  -4  13  -1 699.337 177.895   1
   4  13   2 3623.06 330.848   1
   4 -13   2 3821.06 279.999   1
  -4 -13  -2 3885.90 321.172   1
  -4  13  -2 3772.22 279.797   1
   4  13   3 21.4476 208.338   1
   4 -13   3 293.883 135.836   1
  -4 -13  -3 498.246 204.216   1
  -4  13  -3 143.820 133.254   1
   4  13   4 89.9219 208.001   1
  -4  13  -4 93.2113 111.783   1
   4 -13   4 60.7859 110.452   1
  -4  13  -5 126.023 86.7241   1
  -4 -13  -5-124.434 211.155   1
   4 -13   5-44.6899 82.9969   1
   4  13   5 328.277 223.566   1
   4  13   6 1193.37 275.747   1
  -4 -13  -6 946.302 243.659   1
  -4 -13  -7 5852.91 434.859   1
   4  13   7 5830.57 468.333   1
   4  13   8 3548.01 365.200   1
  -4 -13  -8 2728.34 310.589   1
  -4 -13  -9 164.512 225.094   1
   4  13   9 403.424 250.682   1
  -4 -13 -11 370.176 246.591   1
   4  13  11 306.793 276.315   1
  -4 -13 -12 393.851 265.656   1
   4  13  12-228.324 300.161   1
  -4 -13 -13 764.022 276.912   1
   4  13  13 834.715 341.636   1
  -4 -13 -14 6151.77 474.683   1
   4  13  14 6266.48 527.977   1
  -4 -13 -15 883.697 270.372   1
   4  13  15 760.615 322.406   1
  -4 -13 -16 6136.60 495.420   1
   4  13  16 6240.33 538.173   1
  -4 -13 -17 420.085 288.808   1
   4  13  17 956.415 352.735   1
  -4 -13 -19 264.262 243.277   1
  -4 -13 -20 2316.89 355.114   1
   4  13  20 2288.16 387.810   1
  -4 -13 -21 498.615 299.936   1
   4  13  21 870.049 369.422   1
   4  13  22 456.950 339.668   1
  -4 -13 -23 308.365 250.906   1
   4  13  23 140.224 285.008   1
  -4 -13 -24 1443.85 333.278   1
   4  13  24 769.636 354.183   1
   4 -14 -23 397.551 274.769   1
  -4  14  23-85.5658 322.268   1
   4 -14 -21 54.8686 251.906   1
  -4  14  21 680.610 315.262   1
   4 -14 -19 279.924 312.650   1
  -4  14  19 879.975 364.485   1
   4 -14 -18 1042.54 311.762   1
  -4  14  18 1284.07 337.466   1
   4 -14 -17 282.670 271.215   1
  -4  14  17 675.473 294.436   1
   4 -14 -16 4185.13 407.854   1
  -4  14  16 3535.45 410.140   1
   4 -14 -15 1128.11 297.567   1
  -4  14  15 153.466 296.918   1
   4 -14 -14 280.326 298.091   1
  -4  14  14 458.178 324.722   1
   4 -14 -13 389.881 299.462   1
  -4  14  13 211.976 329.292   1
   4 -14 -12 2861.17 360.038   1
  -4  14  12 3144.43 396.755   1
   4 -14 -11 677.964 289.231   1
  -4  14  11 1831.24 356.285   1
   4 -14 -10 7794.23 552.367   1
  -4  14  10 6934.33 565.523   1
  -4  14   8 1499.54 318.193   1
   4 -14  -8 1319.22 282.448   1
  -4  14   7 297.105 253.835   1
   4 -14  -7 49.1905 231.862   1
   4  14  -6 2807.06 179.264   1
  -4  14   6 2769.45 352.482   1
   4 -14  -6 3273.55 336.477   1
  -4 -14   6 2612.03 166.452   1
   4  14  -5 4858.16 298.557   1
   4 -14  -5 4431.23 385.580   1
  -4 -14   5 4707.98 283.641   1
  -4  14   5 4604.06 406.554   1
   4  14  -4 3780.87 290.315   1
  -4  14   4 4696.29 402.352   1
   4 -14  -4 4681.34 380.693   1
  -4 -14   4 4270.00 278.157   1
  -4  14   3 225.029 225.948   1
   4  14  -3 368.837 165.619   1
   4 -14  -3 742.119 216.752   1
   4 -14  -2 660.428 214.511   1
  -4  14   2 316.143 222.714   1
   4  14  -2 402.432 181.553   1
   4  14  -1 239.356 178.396   1
  -4  14   1 77.9783 203.702   1
   4 -14   0 3940.00 315.619   1
   4  14   0 4007.82 332.670   1
  -4  14   0 4232.60 330.910   1
  -4 -14   0 3675.07 312.558   1
   4 -14   1 235.038 164.990   1
   4  14   1 318.502 219.753   1
  -4 -14  -1 403.567 182.100   1
  -4  14  -1 410.901 176.192   1
   4 -14   2 589.230 158.268   1
  -4  14  -2 405.350 156.633   1
   4  14   2 296.192 208.248   1
  -4 -14  -2 614.349 204.468   1
  -4  14  -3 96.4650 133.156   1
   4 -14   3 285.755 135.503   1
  -4 -14  -4 4094.66 346.805   1
   4 -14   4 4147.71 255.300   1
  -4  14  -4 3867.93 250.898   1
   4  14   4 4751.27 398.999   1
   4  14   5 4399.99 398.936   1
  -4 -14  -5 4758.34 385.671   1
   4  14   6 2926.03 345.615   1
  -4 -14  -6 3392.98 321.203   1
   4  14   7 157.146 268.705   1
  -4 -14  -7-22.9445 216.192   1
   4  14   8 1179.91 314.876   1
  -4 -14  -8 1609.07 268.876   1
   4  14  10 8501.04 584.329   1
  -4 -14 -10 6361.54 514.164   1
   4  14  11 1713.89 354.926   1
  -4 -14 -11 1268.75 290.814   1
   4  14  12 2688.37 408.500   1
  -4 -14 -12 3188.46 361.143   1
   4  14  13 455.339 337.441   1
  -4 -14 -13 226.391 256.544   1
   4  14  14 482.857 321.321   1
  -4 -14 -14 77.3214 250.262   1
   4  14  15 1055.04 323.248   1
  -4 -14 -15 182.896 245.267   1
  -4 -14 -16 4116.49 394.582   1
   4  14  16 3936.56 427.859   1
   4  14  18 1279.19 363.514   1
  -4 -14 -18 956.641 305.965   1
   4  14  19 738.065 372.092   1
  -4 -14 -19 768.030 307.448   1
   4  14  20 525.217 363.481   1
  -4 -14 -20 686.802 310.157   1
   4  14  21 115.073 325.610   1
  -4 -14 -21-78.6166 264.739   1
   4  14  22 791.660 303.808   1
  -4 -14 -22 207.112 252.848   1
   4  14  23 582.225 346.842   1
  -4 -14 -23 434.193 301.225   1
   4 -15 -22 213.991 298.325   1
  -4  15  22-287.883 359.886   1
   4 -15 -20 304.545 316.451   1
  -4  15  20 447.943 365.406   1
   4 -15 -18 1158.66 319.575   1
  -4  15  18 855.647 324.986   1
   4 -15 -17-113.724 253.921   1
  -4  15  17-92.3291 304.411   1
   4 -15 -16 142.645 260.382   1
  -4  15  16 648.992 311.074   1
   4 -15 -15 1055.54 315.729   1
  -4  15  15 1485.44 346.731   1
   4 -15 -14 2246.61 355.630   1
  -4  15  14 1389.67 367.511   1
   4 -15 -12 1737.83 327.879   1
  -4  15  12 1706.67 377.009   1
   4 -15 -11 415.576 272.599   1
  -4  15  11 482.378 294.865   1
   4 -15 -10 409.375 265.241   1
  -4  15  10 267.301 296.574   1
   4 -15  -9 775.523 273.188   1
  -4  15   9 935.079 319.302   1
  -4  15   8 4722.57 454.454   1
   4 -15  -8 4725.57 420.133   1
   4 -15  -7-279.072 235.429   1
  -4  15   7 362.741 280.419   1
   4 -15  -6 342.799 244.407   1
  -4  15   6 135.352 253.794   1
   4  15  -5 112.739 103.091   1
  -4  15   5-209.187 248.605   1
   4 -15  -5 258.450 245.900   1
   4  15  -4-114.799 137.530   1
  -4  15   4 198.299 238.386   1
   4 -15  -4 90.1876 212.432   1
  -4 -15   4-9.12339 112.096   1
  -4 -15   3 382.265 140.218   1
   4  15  -3 639.384 174.443   1
  -4 -15   2 4491.38 331.435   1
   4 -15  -2 5806.88 393.008   1
  -4  15   2 4973.70 395.513   1
   4  15  -2 4583.71 342.106   1
  -4 -15   1-30.8202 155.367   1
   4 -15  -1 37.7201 182.500   1
   4  15  -1 124.273 175.181   1
  -4  15   1 423.974 206.669   1
  -4 -15   0-67.4674 175.730   1
   4 -15   0 188.161 176.900   1
   4  15   0 194.008 204.075   1
  -4  15   0 197.406 193.265   1
  -4 -15  -1 54.5121 189.285   1
   4 -15   1 149.492 156.514   1
  -4  15  -1 46.3700 161.035   1
   4  15   1 187.845 212.010   1
  -4  15  -2 4367.75 318.223   1
   4 -15   2 4805.11 315.839   1
  -4 -15  -3 734.002 205.689   1
   4 -15   3 654.857 135.285   1
   4  15   3 630.779 239.310   1
  -4  15  -3 621.925 137.512   1
  -4 -15  -4 171.233 212.294   1
   4  15   4 48.6940 225.968   1
  -4  15  -4 76.9327 70.0533   1
   4  15   5-75.9218 239.217   1
  -4 -15  -5 267.278 210.554   1
   4  15   6 52.6820 261.918   1
  -4 -15  -6-22.8293 227.000   1
   4  15   7 742.837 284.266   1
  -4 -15  -7 442.200 231.769   1
   4  15   9 1256.74 328.122   1
  -4 -15  -9 505.752 233.335   1
   4  15  10 181.900 303.459   1
  -4 -15 -10 410.122 239.089   1
   4  15  11 755.785 303.653   1
  -4 -15 -11 775.637 263.774   1
   4  15  12 2201.01 375.883   1
  -4 -15 -12 2057.05 321.664   1
   4  15  13 1963.56 364.767   1
  -4 -15 -13 1569.34 308.710   1
   4  15  14 1238.74 356.175   1
  -4 -15 -14 1907.21 316.865   1
   4  15  15 271.495 317.311   1
  -4 -15 -15 668.675 291.512   1
   4  15  16 692.335 336.062   1
  -4 -15 -16 456.290 277.345   1
   4  15  17 359.596 312.307   1
  -4 -15 -17 187.902 279.814   1
   4  15  18 1427.12 329.393   1
  -4 -15 -18 1284.48 293.950   1
   4  15  20 174.036 329.675   1
  -4 -15 -20-26.4094 279.042   1
   4  15  22 559.651 353.150   1
  -4 -15 -22 154.558 295.015   1
   4 -16 -21-81.1039 255.634   1
  -4  16  21 523.980 321.295   1
   4 -16 -20-275.387 299.929   1
  -4  16  20-29.6772 356.933   1
  -4  16  19 180.878 359.247   1
   4 -16 -17 199.743 303.305   1
  -4  16  17 462.783 342.222   1
   4 -16 -16 717.740 314.935   1
  -4  16  16 621.580 342.917   1
   4 -16 -15 518.241 307.222   1
  -4  16  15-187.172 345.809   1
   4 -16 -14 1440.69 331.125   1
  -4  16  14 2062.21 382.642   1
   4 -16 -13 258.497 280.947   1
  -4  16  13-280.610 311.684   1
   4 -16 -11-84.9076 269.878   1
  -4  16  11 338.103 316.161   1
   4 -16 -10 2790.66 358.837   1
  -4  16  10 2404.80 387.581   1
   4 -16  -9 1289.50 291.880   1
  -4  16   9 480.401 313.507   1
   4 -16  -8 1046.67 284.658   1
  -4  16   8 1385.72 324.692   1
   4 -16  -7 182.952 253.131   1
  -4  16   7 374.480 274.141   1
  -4  16   6 6721.42 503.453   1
   4 -16  -6 5814.40 470.112   1
   4 -16  -5 2265.74 305.117   1
  -4  16   5 1755.17 315.902   1
   4 -16  -4 704.028 242.500   1
  -4  16   4 1227.11 281.932   1
   4 -16  -3-201.139 232.424   1
  -4  16   3-266.294 242.904   1
   4 -16  -2 273.620 219.676   1
   4  16  -2 373.152 187.238   1
  -4  16   2 249.160 229.901   1
   4 -16  -1-78.3053 193.611   1
  -4  16   1-20.7739 205.455   1
   4  16  -1 207.428 200.657   1
  -4  16   0 145.258 194.761   1
  -4 -16   0 432.739 182.716   1
   4  16   0 401.929 214.301   1
  -4  16  -1 124.118 163.852   1
  -4 -16  -1 54.0120 183.588   1
   4  16   1 616.678 232.762   1
  -4 -16  -3-82.2886 195.560   1
   4  16   3 125.561 238.717   1
  -4 -16  -4 1015.83 219.868   1
   4  16   4 603.204 265.358   1
  -4 -16  -5 1933.09 269.204   1
   4  16   5 1997.40 317.008   1
  -4 -16  -6 4196.46 395.674   1
   4  16   6 6610.03 491.926   1
   4  16   7 722.406 305.818   1
  -4 -16  -8 682.164 253.633   1
   4  16   8 796.983 306.362   1
  -4 -16  -9 454.050 248.638   1
   4  16   9 889.544 300.338   1
  -4 -16 -10 2763.87 343.954   1
   4  16  10 2273.72 391.848   1
  -4 -16 -11-26.1355 244.784   1
   4  16  11-120.955 309.451   1
  -4 -16 -13-107.576 247.400   1
   4  16  13-273.471 302.260   1
  -4 -16 -14 1867.87 323.255   1
   4  16  14 1824.16 366.280   1
  -4 -16 -15-54.3126 272.949   1
   4  16  15 303.592 333.516   1
  -4 -16 -16 516.001 304.593   1
   4  16  16 1148.23 374.479   1
  -4 -16 -17 81.2413 290.844   1
   4  16  17-89.9445 343.540   1
  -4 -16 -19 213.906 292.742   1
   4  16  19 380.344 354.003   1
  -4 -16 -21-78.4311 278.857   1
   4  16  21 254.565 336.983   1
  -4  17  20 1324.11 372.815   1
   4 -17 -20 82.0618 278.720   1
  -4  17  19-119.997 361.398   1
   4 -17 -19 222.863 301.272   1
  -4  17  18 487.932 373.679   1
   4 -17 -18 622.337 329.798   1
  -4  17  17-525.203 363.306   1
   4 -17 -17 85.9044 309.787   1
  -4  17  16 156.076 349.627   1
   4 -17 -16-202.251 300.140   1
  -4  17  15 1791.56 378.767   1
   4 -17 -15 1802.33 338.179   1
  -4  17  14 1230.40 351.629   1
   4 -17 -14 670.394 292.411   1
  -4  17  13 569.894 358.249   1
   4 -17 -13 349.579 309.995   1
  -4  17  12 1484.42 361.724   1
   4 -17 -12 1509.53 325.526   1
  -4  17  10 655.577 318.436   1
   4 -17 -10 599.354 293.601   1
  -4  17   9 400.743 307.486   1
   4 -17  -9 28.1188 272.140   1
  -4  17   8 1850.85 342.467   1
   4 -17  -8 1903.49 313.633   1
  -4  17   6 989.922 319.670   1
   4 -17  -6 1433.08 295.959   1
  -4  17   5 303.796 262.169   1
  -4  17   4 605.618 271.017   1
  -4  17   3 2484.14 335.617   1
   4  17   2 727.136 273.711   1
   4  17   3 1411.30 281.330   1
   4  17   4 455.042 273.423   1
  -4 -17  -4 735.470 242.896   1
   4  17   5 776.091 291.303   1
  -4 -17  -5 119.134 219.785   1
   4  17   6 456.494 278.610   1
  -4 -17  -6 1483.24 279.907   1
   4  17   7 87.2389 278.189   1
  -4 -17  -7 253.357 245.209   1
   4  17   8 2489.07 369.862   1
  -4 -17  -8 2378.38 324.949   1
   4  17   9-29.9864 298.360   1
  -4 -17  -9 423.299 263.989   1
   4  17  10 242.659 289.551   1
  -4 -17 -10 348.071 254.186   1
   4  17  12 1871.79 372.192   1
  -4 -17 -12 1500.62 331.168   1
   4  17  13 338.014 312.320   1
  -4 -17 -13 713.509 295.875   1
   4  17  14 582.730 310.715   1
  -4 -17 -14 1018.30 292.041   1
   4  17  15 1403.66 364.469   1
  -4 -17 -15 1431.16 324.509   1
   4  17  16 484.390 348.020   1
  -4 -17 -16 659.725 305.225   1
   4  17  18 413.871 365.145   1
  -4 -17 -18-431.992 305.603   1
   4  17  19 261.966 356.019   1
  -4 -17 -19 320.953 297.990   1
   4  17  20 828.926 373.254   1
  -4 -17 -20 26.4035 295.683   1
  -4  18  17 185.704 327.126   1
  -4  18  16 501.862 332.273   1
  -4  18  15 665.433 371.020   1
  -4  18  14 831.447 362.648   1
  -4  18  13 577.913 336.300   1
  -4  18  12 96.5400 336.772   1
  -4  18  11 96.3280 316.722   1
   4  18   9 245.516 306.202   1
   4  18  11 994.288 346.123   1
   4  18  12-31.0990 307.564   1
   4  18  13 31.0362 331.793   1
   4  18  14 247.118 328.899   1
   4  18  15 214.479 308.902   1
   4  18  17 269.439 362.190   1
   4  18  18 1179.56 376.062   1
   4  18  19 28.9420 335.635   1
  -5   0  27 93.8459 267.097   1
   5   0 -27 286.706 304.484   1
  -5   0  26 156.917 320.362   1
   5   0 -26 28.7802 306.267   1
  -5   0  24 562.198 309.379   1
   5   0 -24 200.522 285.370   1
  -5   0  23 806.038 342.203   1
   5   0 -23-255.881 319.963   1
  -5   0  21 211.783 308.702   1
   5   0 -21 609.333 292.645   1
  -5   0  20 950.695 337.541   1
   5   0 -20 598.284 312.483   1
  -5   0  19-29.1051 287.855   1
   5   0 -19 133.076 275.122   1
  -5   0  18 3240.52 382.217   1
   5   0 -18 3064.20 361.543   1
  -5   0  17-27.6759 281.047   1
   5   0 -17 50.5150 256.489   1
  -5   0  16 3199.99 380.913   1
  -5   0  15-78.0639 235.524   1
   5   0 -15-189.357 227.077   1
  -5   0  14 602.202 291.364   1
   5   0 -14 410.416 245.455   1
  -5   0  13 72.4112 241.290   1
   5   0 -13-43.7612 212.237   1
  -5   0  12 15619.0 903.346   1
   5   0 -12 15914.6 892.012   1
  -5   0  10 2268.22 276.544   1
   5   0 -10 1859.80 249.479   1
  -5   0   9 80.4541 191.796   1
   5   0  -9 72.1999 177.086   1
  -5   0   8 20548.0 1108.53   1
   5   0  -8 20600.9 1097.04   1
  -5   0   7-124.806 189.304   1
   5   0  -7-32.8311 168.872   1
   5   0  -6 312.361 182.080   1
  -5   0   6 304.724 184.911   1
   5   0  -5-29.8209 159.785   1
  -5   0   5 144.245 173.727   1
   5   0  -4 43432.3 2217.94   1
  -5   0   4 45486.5 2225.77   1
   5   0  -3 270.283 180.639   1
  -5   0   3 168.738 172.476   1
   5   0  -2 69361.6 3385.35   1
  -5   0   2 68168.0 3385.37   1
   5   0  -1 77.4824 153.056   1
  -5   0   1-225.549 147.735   1
   5   0   0-247.074 168.529   1
  -5   0   0-131.573 173.983   1
   5   0   1-169.152 170.336   1
  -5   0  -1-78.0033 171.766   1
   5   0   2 71828.9 3370.19   1
  -5   0  -2 65338.7 3362.96   1
   5   0   3 27.7093 160.991   1
  -5   0  -3 26.7745 154.331   1
  -5   0  -4 46539.6 2277.01   1
   5   0   4 44782.0 2281.79   1
  -5   0  -5-114.814 152.781   1
   5   0   5-75.4140 159.423   1
  -5   0  -6 238.601 154.827   1
   5   0   6 554.598 176.900   1
  -5   0  -7-77.8505 162.937   1
   5   0   7 16.8895 165.213   1
  -5   0  -8 21253.8 1123.13   1
   5   0   8 21400.5 1134.44   1
  -5   0  -9-69.8751 167.536   1
   5   0   9 206.748 189.399   1
  -5   0 -10 1912.16 250.192   1
   5   0  10 2641.73 282.602   1
  -5   0 -11-151.357 182.572   1
   5   0  11-83.0591 211.489   1
   5   0  12 14099.6 840.018   1
  -5   0 -12 15245.0 835.774   1
   5   0  13-67.9029 201.479   1
  -5   0 -13-103.537 183.715   1
  -5   0 -14 622.465 217.772   1
   5   0  15-74.0154 231.064   1
  -5   0 -15 133.032 207.023   1
   5   0  16 3768.93 388.009   1
  -5   0 -16 3570.82 365.654   1
   5   0  17 78.6230 268.213   1
   5   0  19-27.7600 262.470   1
  -5   0 -19 343.014 238.478   1
   5   0  20 312.664 293.996   1
  -5   0 -20 150.240 261.603   1
   5   0  21 324.378 311.801   1
  -5   0 -21 200.749 271.021   1
   5   0  23 456.575 288.502   1
  -5   0 -23-260.343 251.103   1
   5   0  24 243.097 305.724   1
  -5   0 -24 1094.62 292.716   1
   5   0  25-60.8264 284.353   1
  -5   0 -25 624.435 281.721   1
   5   0  26 121.717 291.855   1
  -5   0 -26 109.547 279.595   1
  -5   0 -27 468.846 297.056   1
   5  -1 -28 3568.84 437.996   1
  -5   1  26 1396.74 338.002   1
  -5  -1  26 1142.47 350.800   1
   5  -1 -26 827.779 318.359   1
   5   1 -26 927.220 338.563   1
  -5   1  25 528.662 340.823   1
  -5  -1  25 189.861 298.973   1
   5   1 -25 318.097 293.749   1
   5  -1 -25 858.202 340.253   1
  -5   1  24 1180.07 349.747   1
  -5  -1  24 1446.17 376.956   1
   5   1 -24 805.090 344.289   1
   5  -1 -24 1455.28 341.749   1
  -5  -1  23-218.024 296.974   1
  -5   1  23 308.643 300.247   1
   5   1 -23 313.049 272.148   1
   5  -1 -23-85.1064 285.874   1
  -5  -1  22 8854.37 651.206   1
  -5   1  22 9153.40 646.548   1
   5   1 -22 8840.42 641.022   1
   5  -1 -22 8686.22 630.712   1
  -5  -1  21 543.911 324.962   1
  -5   1  21 543.609 342.936   1
   5   1 -21 276.171 283.382   1
  -5  -1  20 385.249 287.357   1
  -5   1  20 833.069 286.853   1
   5   1 -20 838.616 274.191   1
   5  -1 -20 409.737 262.869   1
  -5  -1  19 231.798 288.133   1
  -5   1  19-175.340 277.009   1
   5   1 -19 26.4197 259.891   1
   5  -1 -19 267.985 275.650   1
  -5   1  18 2202.60 353.771   1
  -5  -1  17-164.548 262.232   1
   5   1 -17 99.8411 242.796   1
  -5   1  16 4072.47 403.659   1
  -5  -1  16 4540.41 427.266   1
   5   1 -16 4635.23 407.321   1
   5  -1 -16 4517.56 395.913   1
  -5  -1  15 564.685 254.947   1
  -5   1  15-52.6417 280.445   1
   5   1 -15 209.292 211.580   1
   5  -1 -15 432.710 234.939   1
  -5   1  14 5633.20 472.898   1
  -5  -1  14 5908.53 477.452   1
   5   1 -14 5650.07 446.349   1
   5  -1 -14 5989.33 447.061   1
  -5   1  13-147.433 246.365   1
   5  -1 -13 446.948 249.307   1
   5   1 -13 85.6096 224.583   1
  -5   1  12 69903.8 3543.87   1
   5  -1 -12 71942.2 3536.81   1
  -5  -1  11 2181.23 272.488   1
   5   1 -11 1960.35 241.289   1
  -5  -1  10 266.320 198.676   1
  -5   1  10 411.804 197.829   1
   5  -1 -10 292.827 174.395   1
   5   1 -10 780.201 195.495   1
   5   1  -9 2571.11 251.003   1
  -5  -1   9 2255.44 254.767   1
  -5   1   9 2257.93 279.789   1
   5  -1  -9 2149.51 251.203   1
  -5  -1   8 1483.35 214.475   1
  -5   1   8 1434.12 223.503   1
   5   1  -8 1397.67 219.273   1
   5  -1  -8 1462.62 213.523   1
   5   1  -7 1490.02 206.062   1
  -5  -1   7 1388.87 221.781   1
  -5   1   7 1064.49 222.899   1
   5  -1  -7 1197.52 204.825   1
  -5   1   6 2423.55 273.430   1
  -5  -1   6 2202.58 254.470   1
   5   1  -6 2395.04 250.355   1
   5  -1  -6 2546.12 253.328   1
   5   1  -5 3846.71 307.183   1
   5  -1  -5 4179.13 322.321   1
  -5   1   5 4316.99 330.535   1
  -5  -1   5 4103.51 318.002   1
   5   1  -4 60560.2 3007.88   1
   5  -1  -4 59822.1 3011.75   1
  -5  -1   4 60937.4 3011.46   1
  -5   1   4 62466.3 3021.24   1
   5  -1  -3 8450.95 503.658   1
   5   1  -3 8419.12 498.709   1
  -5  -1   3 8343.44 505.244   1
  -5   1   3 8793.62 513.205   1
   5  -1  -2 25639.7 1334.94   1
   5   1  -2 26495.9 1333.29   1
  -5   1   2 26733.4 1337.67   1
  -5  -1   2 25327.3 1329.59   1
   5  -1  -1 15406.5 771.642   1
   5   1  -1 13902.0 767.851   1
  -5  -1   1 12683.9 771.189   1
  -5   1   1 14861.1 775.031   1
   5  -1   0 21326.8 1089.63   1
  -5  -1   0 20410.0 1091.86   1
  -5   1   0 20240.1 1094.47   1
   5   1   0 21901.0 1093.43   1
  -5  -1  -1 14683.7 756.491   1
  -5   1  -1 13324.3 759.694   1
   5  -1   1 14384.9 758.168   1
   5   1   1 13624.1 755.481   1
  -5  -1  -2 24639.0 1276.52   1
  -5   1  -2 25161.2 1272.68   1
   5   1   2 23210.1 1277.83   1
   5  -1   2 26202.3 1280.23   1
  -5  -1  -3 9797.05 532.230   1
  -5   1  -3 9389.84 527.332   1
   5   1   3 8663.56 528.451   1
   5  -1   3 8892.41 533.277   1
   5  -1   4 62377.4 3016.28   1
  -5   1  -4 62611.1 3015.63   1
  -5  -1  -4 59138.5 3014.72   1
   5   1   4 59982.3 3017.01   1
  -5  -1  -5 4515.04 317.330   1
  -5   1  -5 4372.81 305.404   1
   5  -1   5 3806.47 301.432   1
   5   1   5 4390.37 333.491   1
   5   1   6 2307.75 241.124   1
   5  -1   6 2052.53 223.884   1
  -5  -1  -6 2359.57 234.398   1
  -5   1  -6 2480.50 222.163   1
  -5  -1  -7 1754.85 209.755   1
  -5   1  -7 1181.93 190.398   1
   5   1   7 1498.04 222.535   1
   5  -1   7 1528.59 212.291   1
  -5   1  -8 1575.27 214.606   1
  -5  -1  -8 1586.41 213.745   1
   5   1   8 1497.27 212.052   1
   5  -1   8 1217.75 217.319   1
  -5  -1  -9 2216.04 243.518   1
   5  -1   9 2829.63 267.433   1
   5   1   9 2068.23 258.229   1
  -5   1  -9 2445.02 242.602   1
   5   1  10 443.535 191.492   1
   5  -1  10 133.285 175.494   1
  -5  -1 -10 130.628 165.988   1
  -5   1 -10 372.488 180.092   1
   5  -1  11 2748.04 293.300   1
  -5   1 -11 2557.59 272.855   1
   5   1  12 72462.0 3607.02   1
  -5  -1 -12 72276.2 3595.78   1
   5  -1  13 309.779 236.035   1
   5   1  13-92.7753 232.515   1
  -5   1 -13 283.240 206.549   1
  -5  -1 -13-126.753 206.686   1
   5  -1  14 5270.93 426.926   1
   5   1  14 5638.01 459.560   1
  -5  -1 -14 5681.72 436.494   1
   5   1  15 627.482 277.769   1
   5  -1  15-145.512 221.152   1
  -5   1 -15 261.283 229.794   1
  -5  -1 -15 383.538 243.144   1
   5   1  16 3306.42 361.147   1
   5  -1  16 3612.77 377.746   1
  -5   1 -16 4125.86 360.002   1
  -5  -1 -16 4253.22 363.526   1
   5  -1  17 440.243 276.888   1
   5   1  17-212.224 282.976   1
   5  -1  18 1946.77 300.533   1
   5   1  18 1902.91 321.410   1
  -5   1 -18 1987.69 288.504   1
  -5  -1 -18 2246.89 317.240   1
   5   1  19 195.651 242.984   1
   5  -1  19 440.914 282.128   1
  -5   1 -19 72.9208 243.787   1
  -5  -1 -19 98.7358 216.132   1
   5  -1  20 648.275 294.996   1
   5   1  20 314.109 298.098   1
  -5   1 -20 449.435 252.664   1
  -5  -1 -20 1031.81 286.957   1
   5  -1  21 147.088 293.846   1
   5   1  21 844.042 329.243   1
  -5   1 -21 575.612 259.558   1
  -5  -1 -21 788.227 296.773   1
   5  -1  22 9020.45 639.188   1
   5   1  22 7374.98 634.646   1
  -5   1 -22 8738.31 581.607   1
  -5  -1 -22 8272.34 590.942   1
   5  -1  23-305.214 311.632   1
   5   1  23 425.032 319.322   1
  -5  -1 -23 51.9657 282.994   1
  -5   1 -23 443.515 283.513   1
   5  -1  24 1675.21 344.259   1
   5   1  24 786.093 337.492   1
  -5   1 -24 1314.03 321.194   1
  -5  -1 -24 584.773 307.638   1
   5  -1  25 735.482 332.073   1
   5   1  25 513.118 332.960   1
  -5   1 -25 768.207 315.720   1
  -5  -1 -25-161.766 298.215   1
   5   1  26 813.724 336.827   1
  -5   1 -26 471.809 318.344   1
  -5  -1 -26 1085.50 332.066   1
  -5   2  28 663.694 355.560   1
   5  -2 -28-83.2862 337.109   1
  -5   2  27 213.476 320.842   1
   5  -2 -27 224.777 337.390   1
  -5   2  26 3811.57 430.444   1
   5  -2 -26 4190.82 436.039   1
  -5   2  25 215.869 336.109   1
  -5  -2  25 768.025 340.061   1
   5  -2 -25 341.007 331.208   1
   5   2 -25 29.0554 306.640   1
  -5   2  24 3549.40 438.666   1
  -5  -2  24 3039.40 411.685   1
   5  -2 -24 4574.62 439.762   1
   5   2 -24 3257.51 406.815   1
  -5   2  23 1658.69 351.156   1
   5  -2 -23 2434.87 346.877   1
  -5   2  22 2076.27 379.747   1
  -5  -2  22 2001.79 374.117   1
   5  -2 -22 1938.99 356.027   1
   5   2 -22 2634.97 356.979   1
  -5  -2  21 30.2263 287.400   1
   5   2 -21 219.962 282.144   1
  -5  -2  20 7985.48 606.135   1
  -5   2  20 8846.87 616.944   1
   5  -2 -20 8426.23 602.275   1
   5   2 -20 8974.90 603.253   1
  -5   2  19 2990.12 396.411   1
  -5  -2  19 2654.33 354.676   1
   5   2 -19 2749.35 344.762   1
   5  -2 -19 2914.31 383.619   1
  -5  -2  18 2299.17 334.005   1
   5   2 -18 1780.13 304.926   1
   5  -2 -18 1798.16 339.757   1
  -5   2  17 281.229 300.748   1
  -5  -2  17 27.1755 263.713   1
   5  -2 -17 413.298 284.479   1
   5   2 -17 24.6231 228.629   1
  -5  -2  16 7671.41 579.582   1
  -5   2  16 8690.34 602.117   1
   5  -2 -16 7874.42 581.032   1
   5   2 -16 8849.40 577.267   1
  -5   2  15-53.2952 240.316   1
  -5  -2  15 151.837 245.467   1
   5  -2 -15 170.984 233.561   1
   5   2 -15-159.809 223.316   1
  -5  -2  14 15346.2 936.893   1
  -5   2  14 16624.7 952.713   1
   5   2 -14 16244.5 926.334   1
   5  -2 -14 16972.5 940.663   1
  -5  -2  13 19209.7 1087.43   1
  -5   2  13 17768.9 1091.36   1
   5   2 -13 20500.4 1079.58   1
   5  -2 -13 20832.0 1089.95   1
  -5   2  12-24.1080 236.473   1
   5  -2 -12-21.9157 227.096   1
   5   2 -11 8910.89 556.779   1
   5  -2 -11 8618.34 569.164   1
  -5   2  11 8969.19 583.956   1
   5   2 -10 8852.97 533.306   1
  -5  -2  10 8076.96 536.865   1
   5  -2  -9 3076.16 299.347   1
  -5   2   9 3459.25 334.691   1
  -5  -2   9 3065.81 293.034   1
   5   2  -9 3216.84 296.630   1
  -5   2   8 4682.53 393.098   1
  -5  -2   8 4705.68 367.067   1
   5   2  -8 5167.31 359.620   1
   5  -2  -8 5654.67 381.454   1
   5   2  -7 3011.85 257.490   1
   5  -2  -7 2997.42 268.482   1
  -5  -2   7 2897.53 271.181   1
  -5   2   7 2497.73 291.906   1
   5   2  -6 2913.07 255.731   1
   5  -2  -6 2869.19 258.615   1
  -5  -2   6 2803.87 263.712   1
  -5   2   6 2854.25 271.497   1
  -5  -2   5 35341.7 1791.21   1
   5   2  -5 35313.9 1789.34   1
   5  -2  -5 34286.5 1796.21   1
  -5   2   5 37103.9 1810.70   1
   5  -2  -4 2406.33 242.262   1
   5   2  -4 2096.67 212.124   1
  -5   2   4 2696.09 268.354   1
  -5  -2   4 2131.39 225.390   1
   5   2  -3 65366.6 3113.90   1
   5  -2  -3 63630.6 3118.90   1
  -5  -2   3 59163.3 3113.27   1
  -5   2   3 64836.3 3127.76   1
   5  -2  -2 4901.28 339.367   1
   5   2  -2 4729.13 327.680   1
  -5  -2   2 5171.35 341.065   1
  -5   2   2 4806.41 342.302   1
  -5  -2   1-13.3327 177.123   1
   5   2  -1 39.4937 161.470   1
   5  -2  -1-143.324 147.785   1
  -5   2   1 269.807 149.170   1
  -5  -2   0 210.071 142.961   1
   5   2   0-92.8558 137.129   1
   5  -2   0-64.2478 156.775   1
  -5   2   0 171.412 163.721   1
   5   2   1 81.7439 178.805   1
   5  -2   1 180.253 154.259   1
  -5   2  -1-104.808 160.413   1
  -5  -2  -1 13.2717 160.181   1
  -5  -2  -2 4772.32 329.031   1
  -5   2  -2 5055.41 321.665   1
   5   2   2 4623.28 336.289   1
   5  -2   2 4163.84 311.537   1
  -5   2  -3 65231.8 3068.08   1
  -5  -2  -3 65742.2 3076.07   1
   5  -2   3 58701.8 3065.88   1
   5   2   3 59402.1 3076.67   1
  -5   2  -4 2524.34 230.801   1
  -5  -2  -4 2078.24 233.424   1
   5   2   4 2045.40 244.299   1
   5  -2   4 1939.35 223.637   1
   5  -2   5 34287.6 1768.08   1
  -5   2  -5 33397.4 1764.25   1
  -5  -2  -5 36345.1 1777.18   1
   5   2   5 36601.5 1785.41   1
   5  -2   6 2793.91 247.283   1
  -5   2  -6 3014.82 241.422   1
  -5  -2  -6 3100.68 280.402   1
   5   2   6 2636.64 285.254   1
  -5   2  -7 2619.76 233.348   1
  -5  -2  -7 2844.69 251.534   1
   5   2   7 2080.95 246.218   1
   5  -2   7 2353.05 239.684   1
  -5  -2  -8 4768.77 346.126   1
  -5   2  -8 5104.81 341.342   1
   5  -2   8 4450.81 346.604   1
   5   2   8 5202.95 367.062   1
  -5  -2  -9 2754.03 279.702   1
  -5   2  -9 3035.46 260.449   1
   5   2   9 2359.44 287.011   1
   5  -2   9 3185.45 276.195   1
  -5   2 -10 9040.81 548.767   1
   5   2  11 7262.83 552.655   1
  -5   2 -11 8979.22 532.632   1
  -5  -2 -11 8924.03 547.141   1
   5  -2  11 8678.30 538.487   1
  -5  -2 -12 561.994 227.713   1
   5   2  12 272.742 230.790   1
   5  -2  12 207.704 199.848   1
   5   2  13 18616.2 1034.80   1
  -5  -2 -13 17769.1 1019.08   1
   5   2  14 15683.6 924.674   1
   5  -2  14 15779.8 909.873   1
  -5  -2 -14 16082.5 911.471   1
  -5   2 -14 16127.7 895.881   1
  -5   2 -15-170.922 216.434   1
  -5  -2 -15 68.6563 217.580   1
   5   2  15-76.5326 233.079   1
   5  -2  15 619.097 254.580   1
   5   2  16 8094.04 585.199   1
   5  -2  16 8175.68 569.841   1
  -5   2 -16 8160.39 548.535   1
  -5  -2 -16 8462.69 571.417   1
   5   2  17 134.041 280.008   1
   5  -2  17 255.335 262.122   1
  -5   2 -18 2130.31 297.083   1
  -5  -2 -18 2072.90 281.816   1
   5   2  18 1947.81 306.921   1
   5  -2  18 2296.13 332.457   1
   5   2  19 2503.97 362.546   1
   5  -2  20 7683.49 575.152   1
   5   2  20 7797.43 590.394   1
  -5   2 -20 8267.10 556.689   1
  -5  -2 -20 7409.99 555.415   1
   5  -2  21 446.949 313.990   1
  -5   2 -21 418.757 266.575   1
   5  -2  22 1372.76 340.851   1
   5   2  22 2034.60 382.185   1
  -5   2 -22 1188.04 295.292   1
  -5  -2 -22 2216.46 337.043   1
   5   2  23 582.851 341.496   1
  -5  -2 -23 1888.14 322.619   1
  -5   2 -24 4124.39 402.547   1
   5  -2  24 2847.07 411.315   1
   5   2  24 3233.01 431.740   1
  -5  -2 -24 3598.72 401.212   1
   5   2  25 329.885 329.471   1
  -5   2 -25 691.073 307.141   1
  -5  -2 -25 373.415 300.849   1
   5   2  26 3612.20 427.095   1
  -5  -2 -26 3993.52 423.256   1
   5   2  27-29.5994 296.062   1
  -5  -2 -27 402.209 294.062   1
   5   2  28-29.2487 275.632   1
  -5  -2 -28 241.010 286.332   1
   5  -3 -29 457.825 346.994   1
  -5   3  29-29.2208 332.284   1
  -5   3  28 178.329 311.884   1
   5  -3 -27 194.665 292.467   1
  -5   3  27 30.1285 291.468   1
   5  -3 -25 931.572 345.594   1
  -5   3  25 214.275 346.938   1
   5  -3 -24 226.274 301.770   1
   5   3 -24 173.293 288.063   1
  -5   3  24 91.9236 293.941   1
  -5  -3  24 160.284 299.411   1
   5  -3 -23 310.763 308.289   1
   5   3 -23-255.998 295.490   1
  -5   3  23-183.323 326.648   1
  -5  -3  23-157.999 300.405   1
   5  -3 -22 224.899 310.081   1
   5   3 -22 307.588 290.389   1
  -5   3  22 334.776 318.278   1
  -5  -3  22 803.670 324.024   1
   5   3 -21-136.779 250.719   1
  -5   3  21 241.666 323.704   1
  -5  -3  21 181.563 303.324   1
   5  -3 -20 4706.98 421.833   1
   5   3 -20 4506.92 426.681   1
  -5   3  20 3945.19 433.507   1
  -5  -3  20 5109.69 448.194   1
   5  -3 -19 135.584 272.546   1
  -5   3  19 29.4850 289.241   1
   5   3 -18 326.437 244.481   1
   5  -3 -18 452.870 294.029   1
  -5   3  18 521.916 328.859   1
  -5  -3  18 501.739 271.199   1
   5  -3 -17 1199.74 307.771   1
   5   3 -17 750.339 252.623   1
  -5   3  17 681.928 321.615   1
  -5  -3  17 1271.88 294.989   1
   5   3 -16 2400.28 288.919   1
  -5  -3  16 1590.89 303.330   1
   5  -3 -15 420.938 258.846   1
   5   3 -15 471.089 245.293   1
  -5   3  15 567.701 279.660   1
  -5  -3  15 447.876 247.789   1
   5  -3 -14 744.811 258.610   1
   5   3 -14 818.878 226.679   1
  -5  -3  14 971.530 253.375   1
  -5   3  14 682.707 286.619   1
   5  -3 -13 1442.22 275.341   1
  -5   3  13 1524.84 296.304   1
  -5  -3  12 7059.10 464.672   1
  -5   3  12 5272.44 473.091   1
   5   3 -12 6461.92 441.204   1
   5  -3 -12 5942.07 464.381   1
   5  -3 -11-129.202 223.692   1
  -5   3  11 165.524 256.874   1
  -5  -3  11-61.0444 195.697   1
  -5  -3  10 30962.9 1614.72   1
  -5   3  10 30896.1 1638.98   1
   5   3 -10 32316.5 1609.13   1
   5  -3 -10 30505.4 1622.63   1
   5  -3  -9 2441.87 266.826   1
   5   3  -9 2810.99 252.170   1
  -5   3   9 2177.10 282.423   1
   5   3  -8 113.056 161.462   1
  -5  -3   8 207.096 173.900   1
  -5   3   8-249.705 179.515   1
   5  -3  -8 93.6288 143.847   1
   5   3  -7 1257.83 185.762   1
   5  -3  -7 514.977 199.257   1
  -5  -3   7 840.545 186.084   1
  -5   3   7 1092.82 228.809   1
   5  -3  -6 56735.7 3003.29   1
  -5  -3   6 59128.0 2997.72   1
  -5   3   6 65170.0 3027.46   1
   5   3  -6 62259.9 2998.33   1
   5   3  -5 41.4925 150.583   1
  -5  -3   5-14.3305 149.958   1
  -5   3   5-105.277 183.161   1
   5  -3  -5 48.4446 164.826   1
   5  -3  -4 583.898 154.609   1
   5   3  -4 459.374 155.864   1
  -5   3   4 768.942 168.637   1
  -5  -3   4 580.748 149.523   1
  -5  -3   3 1461.05 200.641   1
   5   3  -3 1136.86 182.989   1
  -5   3   3 1769.93 240.777   1
   5  -3  -3 1660.74 218.667   1
   5  -3  -2 10187.8 587.582   1
   5   3  -2 9695.95 583.887   1
  -5   3   2 10126.3 594.880   1
  -5  -3   2 11320.2 591.747   1
   5  -3  -1 39734.0 2039.65   1
   5   3  -1 41376.0 2045.16   1
  -5   3   1 41815.0 2044.88   1
  -5  -3   1 40489.4 2040.78   1
   5  -3   0 106854. 5114.84   1
   5   3   0 101172. 5116.30   1
  -5   3   0 107114. 5116.21   1
  -5  -3   0 104303. 5116.00   1
   5  -3   1 42239.1 2072.92   1
   5   3   1 40775.4 2084.14   1
  -5   3  -1 41387.7 2075.18   1
  -5  -3  -1 41723.7 2076.35   1
   5   3   2 9709.88 594.757   1
   5  -3   2 10793.8 585.389   1
  -5   3  -2 10491.1 588.624   1
  -5  -3  -2 10527.9 595.068   1
   5  -3   3 1183.32 191.351   1
   5   3   3 1841.43 224.443   1
  -5   3  -3 1817.67 198.967   1
  -5  -3  -3 1745.47 215.214   1
   5  -3   4 321.026 138.505   1
  -5   3  -4 853.944 166.402   1
   5   3   4 461.035 162.167   1
  -5  -3  -4 554.391 163.989   1
   5  -3   5 96.5540 135.300   1
   5   3   5-50.5415 179.687   1
  -5   3  -5 53.7832 134.059   1
[truncated: 808,201 more chars]
