# Supplementary material for: Structural insight into the cooperativity of spin crossover compounds
Source: Acta Crystallogr B Struct Sci Cryst Eng Mater. 2023 Aug 11;79(Pt 5):354–67. doi: 10.1107/S2052520623005814 (PMC10552598; doi:10.1107/S2052520623005814)
Supplement: Supplementary file 5 [file b-79-00354-sup5.zip › Bia_Portho_105K.cif]

data_Bia_dw4400_105K
 
_audit_creation_method            'SHELXL-2019/2'
_shelx_SHELXL_version_number      '2019/2'
_chemical_name_systematic         ?
_chemical_name_common             ?
_chemical_melting_point           ?
_chemical_formula_moiety          ?
_chemical_formula_sum
 'C10.86 H8 Fe0.29 N1.71 S0.57' 
_chemical_formula_weight          196.75

loop_
 _atom_type_symbol
 _atom_type_description
 _atom_type_scat_dispersion_real
 _atom_type_scat_dispersion_imag
 _atom_type_scat_source
 'Fe'  'Fe'   0.3265   0.6960
 'International Tables Vol C Tables 4.2.6.8 and 6.1.1.4'
 'C'  'C'   0.0024   0.0013
 'International Tables Vol C Tables 4.2.6.8 and 6.1.1.4'
 'H'  'H'   0.0000   0.0000
 'International Tables Vol C Tables 4.2.6.8 and 6.1.1.4'
 'N'  'N'   0.0049   0.0027
 'International Tables Vol C Tables 4.2.6.8 and 6.1.1.4'
 'S'  'S'   0.1051   0.1002
 'International Tables Vol C Tables 4.2.6.8 and 6.1.1.4'
 
_space_group_crystal_system       orthorhombic
_space_group_IT_number            56
_space_group_name_H-M_alt         'P c c n'
_space_group_name_Hall            '-P 2ab 2ac'
 
_shelx_space_group_comment
;
The symmetry employed for this shelxl refinement is uniquely defined
by the following loop, which should always be used as a source of
symmetry information in preference to the above space-group names.
They are only intended as comments.
;
 
loop_
 _space_group_symop_operation_xyz
 'x, y, z'
 '-x+1/2, -y+1/2, z'
 '-x, y+1/2, -z+1/2'
 'x+1/2, -y, -z+1/2'
 '-x, -y, -z'
 'x-1/2, y-1/2, -z'
 'x, -y-1/2, z-1/2'
 '-x-1/2, y, z-1/2'
 
_cell_length_a                    12.3400(2)
_cell_length_b                    14.7047(2)
_cell_length_c                    18.2655(2)
_cell_angle_alpha                 90
_cell_angle_beta                  90
_cell_angle_gamma                 90
_cell_volume                      3314.38(8)
_cell_formula_units_Z             14
_cell_measurement_temperature     105(2)
_cell_measurement_reflns_used     5981
_cell_measurement_theta_min       1.969
_cell_measurement_theta_max       29.623
 
_exptl_crystal_description        irregular
_exptl_crystal_colour             ?
_exptl_crystal_density_meas       ?
_exptl_crystal_density_method     ?
_exptl_crystal_density_diffrn     1.380          
_exptl_crystal_F_000              1424
_exptl_transmission_factor_min    ?
_exptl_transmission_factor_max    ?
_exptl_crystal_size_max           ?
_exptl_crystal_size_mid           ?
_exptl_crystal_size_min           ?
_exptl_absorpt_coefficient_mu     0.454
_shelx_estimated_absorpt_T_min    ?
_shelx_estimated_absorpt_T_max    ?
_exptl_absorpt_correction_type    ?
_exptl_absorpt_correction_T_min   ?
_exptl_absorpt_correction_T_max   ?
_exptl_absorpt_process_details    ?
_exptl_absorpt_special_details    ?
_diffrn_ambient_temperature       293(2)
_diffrn_radiation_wavelength      0.65524
_diffrn_radiation_type            Synchrotron
_diffrn_source                    ?
_diffrn_measurement_device_type   '4-circle diffractometer'
_diffrn_measurement_method        ?
_diffrn_detector_area_resol_mean  ?
_diffrn_reflns_number             34200
_diffrn_reflns_av_unetI/netI      0.0543
_diffrn_reflns_av_R_equivalents   0.0718
_diffrn_reflns_limit_h_min        -19
_diffrn_reflns_limit_h_max        19
_diffrn_reflns_limit_k_min        -18
_diffrn_reflns_limit_k_max        18
_diffrn_reflns_limit_l_min        -30
_diffrn_reflns_limit_l_max        29
_diffrn_reflns_theta_min          1.986
_diffrn_reflns_theta_max          32.952
_diffrn_reflns_theta_full         23.150
_diffrn_measured_fraction_theta_max   0.814
_diffrn_measured_fraction_theta_full  0.984
_diffrn_reflns_Laue_measured_fraction_max    0.814
_diffrn_reflns_Laue_measured_fraction_full   0.984
_diffrn_reflns_point_group_measured_fraction_max   0.814
_diffrn_reflns_point_group_measured_fraction_full  0.984
_reflns_number_total              6473
_reflns_number_gt                 4834
_reflns_threshold_expression      'I > 2\s(I)'
_reflns_Friedel_coverage          0.000
_reflns_Friedel_fraction_max      .
_reflns_Friedel_fraction_full     .
 
_reflns_special_details
;
 Reflections were merged by SHELXL according to the crystal
 class for the calculation of statistics and refinement.
 
 _reflns_Friedel_fraction is defined as the number of unique
 Friedel pairs measured divided by the number that would be
 possible theoretically, ignoring centric projections and
 systematic absences.
;
 
_computing_data_collection        ?
_computing_cell_refinement        ?
_computing_data_reduction         ?
_computing_structure_solution     ?
_computing_structure_refinement 'SHELXL-2019/2 (Sheldrick, 2019)'
_computing_molecular_graphics     ?
_computing_publication_material   ?
_refine_special_details           ?
_refine_ls_structure_factor_coef  Fsqd
_refine_ls_matrix_type            full
_refine_ls_weighting_scheme       calc
_refine_ls_weighting_details
'w=1/[\s^2^(Fo^2^)+(0.0441P)^2^+2.1220P] where P=(Fo^2^+2Fc^2^)/3'
_atom_sites_solution_primary      ?
_atom_sites_solution_secondary    ?
_atom_sites_solution_hydrogens    geom
_refine_ls_hydrogen_treatment     constr
_refine_ls_extinction_method      none
_refine_ls_extinction_coef        .
_refine_ls_number_reflns          6473
_refine_ls_number_parameters      213
_refine_ls_number_restraints      0
_refine_ls_R_factor_all           0.1006
_refine_ls_R_factor_gt            0.0689
_refine_ls_wR_factor_ref          0.1356
_refine_ls_wR_factor_gt           0.1240
_refine_ls_goodness_of_fit_ref    1.130
_refine_ls_restrained_S_all       1.130
_refine_ls_shift/su_max           0.000
_refine_ls_shift/su_mean          0.000
 
loop_
 _atom_site_label
 _atom_site_type_symbol
 _atom_site_fract_x
 _atom_site_fract_y
 _atom_site_fract_z
 _atom_site_U_iso_or_equiv
 _atom_site_adp_type
 _atom_site_occupancy
 _atom_site_site_symmetry_order  
 _atom_site_calc_flag
 _atom_site_refinement_flags_posn
 _atom_site_refinement_flags_adp
 _atom_site_refinement_flags_occupancy
 _atom_site_disorder_assembly
 _atom_site_disorder_group
Fe01 Fe 0.750000 0.750000 0.59004(2) 0.02060(10) Uani 1 2 d S T P . .
S002 S 0.84741(5) 0.55996(4) 0.39217(3) 0.03002(13) Uani 1 1 d . . . . .
N003 N 0.72528(13) 0.83912(12) 0.66852(9) 0.0223(3) Uani 1 1 d . . . . .
N004 N 0.79058(14) 0.66505(13) 0.51364(9) 0.0261(3) Uani 1 1 d . . . . .
N005 N 0.89577(13) 0.80301(12) 0.59538(9) 0.0239(3) Uani 1 1 d . . . . .
C006 C 0.62704(16) 0.84948(14) 0.70933(10) 0.0219(4) Uani 1 1 d . . . . .
C007 C 0.53201(16) 0.87502(14) 0.67357(11) 0.0241(4) Uani 1 1 d . . . . .
H007 H 0.532534 0.886792 0.623551 0.029 Uiso 1 1 calc R U . . .
C008 C 0.90866(17) 0.86515(15) 0.64910(11) 0.0253(4) Uani 1 1 d . . . . .
C009 C 0.81013(17) 0.88287(15) 0.68995(11) 0.0254(4) Uani 1 1 d . . . . .
H009 H 0.808236 0.923241 0.729125 0.030 Uiso 1 1 calc R U . . .
C00A C 0.62585(17) 0.83158(15) 0.78416(11) 0.0258(4) Uani 1 1 d . . . . .
H00A H 0.689207 0.814497 0.808067 0.031 Uiso 1 1 calc R U . . .
C00B C 0.43382(17) 0.86583(14) 0.78842(11) 0.0246(4) Uani 1 1 d . . . . .
C00C C 0.43693(17) 0.88268(14) 0.71318(11) 0.0242(4) Uani 1 1 d . . . . .
H00C H 0.373562 0.899449 0.689156 0.029 Uiso 1 1 calc R U . . .
C00D C 0.81278(16) 0.62201(15) 0.46271(11) 0.0238(4) Uani 1 1 d . . . . .
C00E C 0.52956(17) 0.83939(16) 0.82286(11) 0.0274(4) Uani 1 1 d . . . . .
H00E H 0.528883 0.826731 0.872743 0.033 Uiso 1 1 calc R U . . .
C00F C 0.33246(17) 0.88016(15) 0.83078(11) 0.0268(4) Uani 1 1 d . . . . .
C00G C 0.98219(17) 0.78286(17) 0.55333(12) 0.0288(4) Uani 1 1 d . . . . .
H00G H 0.974408 0.740583 0.515825 0.035 Uiso 1 1 calc R U . . .
C00H C 0.33739(19) 0.91368(16) 0.90202(12) 0.0310(5) Uani 1 1 d . . . . .
H00H H 0.404522 0.925774 0.923006 0.037 Uiso 1 1 calc R U . . .
C00I C 1.00683(18) 0.90872(17) 0.66243(13) 0.0327(5) Uani 1 1 d . . . . .
H00I H 1.013069 0.951306 0.699838 0.039 Uiso 1 1 calc R U . . .
C00J C 0.23059(17) 0.86207(16) 0.80091(13) 0.0304(5) Uani 1 1 d . . . . .
H00J H 0.225401 0.839341 0.753530 0.036 Uiso 1 1 calc R U . . .
C00K C 0.13661(19) 0.87767(18) 0.84127(14) 0.0365(5) Uani 1 1 d . . . . .
H00K H 0.069266 0.865419 0.820656 0.044 Uiso 1 1 calc R U . . .
C00L C 1.09505(18) 0.88730(18) 0.61879(14) 0.0366(5) Uani 1 1 d . . . . .
H00L H 1.161618 0.915541 0.626073 0.044 Uiso 1 1 calc R U . . .
C00M C 0.2436(2) 0.92935(18) 0.94229(12) 0.0363(5) Uani 1 1 d . . . . .
H00M H 0.248370 0.951992 0.989720 0.044 Uiso 1 1 calc R U . . .
C00N C 0.1430(2) 0.91131(18) 0.91188(14) 0.0385(6) Uani 1 1 d . . . . .
H00N H 0.080233 0.921732 0.938747 0.046 Uiso 1 1 calc R U . . .
C00O C 1.08208(18) 0.82316(18) 0.56427(13) 0.0344(5) Uani 1 1 d . . . . .
H00O H 1.140581 0.807076 0.534895 0.041 Uiso 1 1 calc R U . . .
 
loop_
 _atom_site_aniso_label
 _atom_site_aniso_U_11
 _atom_site_aniso_U_22
 _atom_site_aniso_U_33
 _atom_site_aniso_U_23
 _atom_site_aniso_U_13
 _atom_site_aniso_U_12
Fe01 0.02146(16) 0.0223(2) 0.01804(16) 0.000 0.000 -0.00078(15)
S002 0.0303(2) 0.0364(3) 0.0234(2) -0.0057(2) 0.00575(18) -0.0005(2)
N003 0.0253(7) 0.0221(9) 0.0195(7) 0.0009(6) -0.0002(5) 0.0001(6)
N004 0.0278(8) 0.0275(10) 0.0230(8) 0.0002(7) 0.0013(6) -0.0013(7)
N005 0.0244(7) 0.0249(9) 0.0223(7) 0.0049(6) 0.0001(6) -0.0015(6)
C006 0.0256(8) 0.0179(10) 0.0220(8) -0.0023(7) -0.0001(6) 0.0016(7)
C007 0.0281(9) 0.0233(10) 0.0210(8) -0.0002(7) -0.0023(7) 0.0012(8)
C008 0.0262(9) 0.0247(11) 0.0251(9) 0.0040(8) -0.0026(7) -0.0030(8)
C009 0.0290(9) 0.0238(11) 0.0233(9) -0.0018(8) -0.0023(7) -0.0017(8)
C00A 0.0278(9) 0.0273(11) 0.0222(9) 0.0006(8) -0.0027(7) 0.0048(8)
C00B 0.0283(9) 0.0207(10) 0.0248(9) 0.0005(7) 0.0011(7) 0.0046(7)
C00C 0.0262(9) 0.0231(10) 0.0232(8) 0.0003(7) -0.0030(7) 0.0035(7)
C00D 0.0223(8) 0.0264(11) 0.0226(8) 0.0034(7) 0.0005(6) -0.0017(7)
C00E 0.0305(9) 0.0307(12) 0.0209(8) 0.0032(8) 0.0010(7) 0.0075(8)
C00F 0.0290(9) 0.0249(11) 0.0266(9) 0.0046(8) 0.0035(7) 0.0088(8)
C00G 0.0267(9) 0.0329(12) 0.0266(9) 0.0055(8) 0.0049(7) -0.0012(8)
C00H 0.0340(10) 0.0322(12) 0.0268(10) 0.0031(8) 0.0012(8) 0.0105(9)
C00I 0.0293(10) 0.0328(12) 0.0361(11) 0.0020(10) -0.0075(9) -0.0081(9)
C00J 0.0299(10) 0.0301(12) 0.0311(10) 0.0012(9) 0.0020(8) 0.0065(8)
C00K 0.0278(10) 0.0381(14) 0.0436(13) 0.0075(11) 0.0029(9) 0.0077(9)
C00L 0.0235(9) 0.0452(15) 0.0412(12) 0.0112(11) -0.0048(9) -0.0092(9)
C00M 0.0429(12) 0.0389(13) 0.0272(10) 0.0039(9) 0.0074(9) 0.0174(11)
C00N 0.0361(12) 0.0416(14) 0.0378(12) 0.0091(11) 0.0105(10) 0.0166(10)
C00O 0.0256(10) 0.0419(14) 0.0358(11) 0.0124(10) 0.0051(8) -0.0015(9)
 
_geom_special_details
;
 All esds (except the esd in the dihedral angle between two l.s. planes)
 are estimated using the full covariance matrix.  The cell esds are taken
 into account individually in the estimation of esds in distances, angles
 and torsion angles; correlations between esds in cell parameters are only
 used when they are defined by crystal symmetry.  An approximate (isotropic)
 treatment of cell esds is used for estimating esds involving l.s. planes.
;
 
loop_
 _geom_bond_atom_site_label_1
 _geom_bond_atom_site_label_2
 _geom_bond_distance
 _geom_bond_site_symmetry_2
 _geom_bond_publ_flag
Fe01 N004 1.9386(18) 2_665 ?
Fe01 N004 1.9387(18) . ?
Fe01 N005 1.9629(17) 2_665 ?
Fe01 N005 1.9629(17) . ?
Fe01 N003 1.9660(17) 2_665 ?
Fe01 N003 1.9661(17) . ?
S002 C00D 1.636(2) . ?
N003 C009 1.290(3) . ?
N003 C006 1.431(2) . ?
N004 C00D 1.158(3) . ?
N005 C00G 1.347(3) . ?
N005 C008 1.350(3) . ?
C006 C00A 1.392(3) . ?
C006 C007 1.394(3) . ?
C007 C00C 1.383(3) . ?
C008 C00I 1.392(3) . ?
C008 C009 1.450(3) . ?
C00A C00E 1.387(3) . ?
C00B C00E 1.394(3) . ?
C00B C00C 1.397(3) . ?
C00B C00F 1.486(3) . ?
C00F C00H 1.393(3) . ?
C00F C00J 1.396(3) . ?
C00G C00O 1.382(3) . ?
C00H C00M 1.391(3) . ?
C00I C00L 1.386(3) . ?
C00J C00K 1.393(3) . ?
C00K C00N 1.384(4) . ?
C00L C00O 1.381(4) . ?
C00M C00N 1.385(4) . ?
 
loop_
 _geom_angle_atom_site_label_1
 _geom_angle_atom_site_label_2
 _geom_angle_atom_site_label_3
 _geom_angle
 _geom_angle_site_symmetry_1
 _geom_angle_site_symmetry_3
 _geom_angle_publ_flag
N004 Fe01 N004 87.93(11) 2_665 . ?
N004 Fe01 N005 93.15(7) 2_665 2_665 ?
N004 Fe01 N005 90.95(7) . 2_665 ?
N004 Fe01 N005 90.95(7) 2_665 . ?
N004 Fe01 N005 93.15(7) . . ?
N005 Fe01 N005 174.30(10) 2_665 . ?
N004 Fe01 N003 173.93(7) 2_665 2_665 ?
N004 Fe01 N003 93.17(7) . 2_665 ?
N005 Fe01 N003 80.86(7) 2_665 2_665 ?
N005 Fe01 N003 94.95(7) . 2_665 ?
N004 Fe01 N003 93.17(7) 2_665 . ?
N004 Fe01 N003 173.93(7) . . ?
N005 Fe01 N003 94.95(7) 2_665 . ?
N005 Fe01 N003 80.86(7) . . ?
N003 Fe01 N003 86.37(10) 2_665 . ?
C009 N003 C006 118.45(17) . . ?
C009 N003 Fe01 115.34(14) . . ?
C006 N003 Fe01 125.60(13) . . ?
C00D N004 Fe01 172.52(17) . . ?
C00G N005 C008 118.03(18) . . ?
C00G N005 Fe01 127.57(16) . . ?
C008 N005 Fe01 114.38(13) . . ?
C00A C006 C007 120.14(18) . . ?
C00A C006 N003 120.02(17) . . ?
C007 C006 N003 119.82(17) . . ?
C00C C007 C006 119.38(18) . . ?
N005 C008 C00I 122.8(2) . . ?
N005 C008 C009 113.38(18) . . ?
C00I C008 C009 123.8(2) . . ?
N003 C009 C008 115.77(19) . . ?
C00E C00A C006 119.58(19) . . ?
C00E C00B C00C 118.04(19) . . ?
C00E C00B C00F 121.22(18) . . ?
C00C C00B C00F 120.68(18) . . ?
C007 C00C C00B 121.57(18) . . ?
N004 C00D S002 178.2(2) . . ?
C00A C00E C00B 121.28(18) . . ?
C00H C00F C00J 118.2(2) . . ?
C00H C00F C00B 120.0(2) . . ?
C00J C00F C00B 121.8(2) . . ?
N005 C00G C00O 121.9(2) . . ?
C00M C00H C00F 121.1(2) . . ?
C00L C00I C008 118.6(2) . . ?
C00K C00J C00F 120.8(2) . . ?
C00N C00K C00J 120.3(2) . . ?
C00O C00L C00I 118.6(2) . . ?
C00N C00M C00H 120.1(2) . . ?
C00K C00N C00M 119.6(2) . . ?
C00L C00O C00G 120.0(2) . . ?
 
_refine_diff_density_max    0.555
_refine_diff_density_min   -0.360
_refine_diff_density_rms    0.075

_shelx_res_file
;
TITL Bia_dw4400_085K_a.res in Pccn
    Bia_dw4400_105K.res
    created by SHELXL-2019/2 at 05:34:11 on 03-May-2022
REM Old TITL Bia_dw4400_085K in Pccn
REM SHELXT solution in Pccn: R1 0.089, Rweak 0.045, Alpha 0.023
REM <I/s>   0.567 for  392 systematic absences,  Orientation as input
REM Formula found by SHELXT:  Fe C38 N6 S2

CELL 0.65524 12.3400 14.7047 18.2655 90.0000 90.0000 90.0000
ZERR 14.000 0.0002 0.0002 0.0002 0.0000 0.0000 0.0000
LATT  1
SYMM 1/2-X, 1/2-Y, Z
SYMM -X, 1/2+Y, 1/2-Z
SYMM 1/2+X, -Y, 1/2-Z
SFAC FE C H N S
DISP $C  0.00244  0.00131  9.14798!source kissel
DISP $N  0.00493  0.00266 15.07095!source kissel
DISP $S  0.10506  0.10024 379.49005!source kissel
DISP $Fe  0.32649  0.69602 2544.24973!source kissel
UNIT 4 152 112 24 8
ACTA
L.S. 10
BOND
LIST 6
FMAP 2
PLAN 20
WGHT    0.044100    2.122000
FVAR       2.25117
FE01  1    0.750000    0.750000    0.590035    10.50000    0.02146    0.02231 =
         0.01804    0.00000    0.00000   -0.00078
S002  5    0.847409    0.559959    0.392172    11.00000    0.03026    0.03640 =
         0.02339   -0.00574    0.00575   -0.00050
N003  4    0.725284    0.839122    0.668517    11.00000    0.02533    0.02210 =
         0.01954    0.00093   -0.00017    0.00006
N004  4    0.790577    0.665048    0.513638    11.00000    0.02777    0.02751 =
         0.02298    0.00016    0.00126   -0.00135
N005  4    0.895774    0.803013    0.595376    11.00000    0.02438    0.02494 =
         0.02228    0.00490    0.00008   -0.00152
C006  2    0.627044    0.849483    0.709333    11.00000    0.02561    0.01792 =
         0.02203   -0.00227   -0.00015    0.00156
C007  2    0.532010    0.875018    0.673575    11.00000    0.02810    0.02327 =
         0.02105   -0.00017   -0.00229    0.00119
AFIX  43
H007  3    0.532534    0.886792    0.623551    11.00000   -1.20000
AFIX   0
C008  2    0.908663    0.865145    0.649104    11.00000    0.02622    0.02469 =
         0.02509    0.00402   -0.00258   -0.00303
C009  2    0.810127    0.882874    0.689950    11.00000    0.02896    0.02382 =
         0.02329   -0.00177   -0.00229   -0.00171
AFIX  43
H009  3    0.808236    0.923241    0.729125    11.00000   -1.20000
AFIX   0
C00A  2    0.625853    0.831582    0.784165    11.00000    0.02781    0.02730 =
         0.02223    0.00058   -0.00273    0.00483
AFIX  43
H00A  3    0.689207    0.814497    0.808067    11.00000   -1.20000
AFIX   0
C00B  2    0.433820    0.865830    0.788425    11.00000    0.02831    0.02074 =
         0.02480    0.00051    0.00110    0.00465
C00C  2    0.436932    0.882680    0.713182    11.00000    0.02622    0.02315 =
         0.02321    0.00025   -0.00301    0.00349
AFIX  43
H00C  3    0.373562    0.899449    0.689156    11.00000   -1.20000
AFIX   0
C00D  2    0.812780    0.622010    0.462714    11.00000    0.02227    0.02644 =
         0.02256    0.00335    0.00055   -0.00172
C00E  2    0.529562    0.839387    0.822860    11.00000    0.03052    0.03068 =
         0.02095    0.00322    0.00096    0.00745
AFIX  43
H00E  3    0.528883    0.826731    0.872743    11.00000   -1.20000
AFIX   0
C00F  2    0.332456    0.880161    0.830775    11.00000    0.02899    0.02491 =
         0.02658    0.00457    0.00350    0.00879
C00G  2    0.982192    0.782862    0.553325    11.00000    0.02672    0.03289 =
         0.02664    0.00553    0.00487   -0.00122
AFIX  43
H00G  3    0.974408    0.740583    0.515825    11.00000   -1.20000
AFIX   0
C00H  2    0.337388    0.913677    0.902018    11.00000    0.03395    0.03217 =
         0.02680    0.00307    0.00123    0.01051
AFIX  43
H00H  3    0.404522    0.925774    0.923006    11.00000   -1.20000
AFIX   0
C00I  2    1.006826    0.908718    0.662432    11.00000    0.02932    0.03277 =
         0.03612    0.00199   -0.00751   -0.00811
AFIX  43
H00I  3    1.013069    0.951306    0.699838    11.00000   -1.20000
AFIX   0
C00J  2    0.230594    0.862071    0.800914    11.00000    0.02991    0.03010 =
         0.03112    0.00124    0.00197    0.00652
AFIX  43
H00J  3    0.225401    0.839341    0.753530    11.00000   -1.20000
AFIX   0
C00K  2    0.136614    0.877670    0.841270    11.00000    0.02776    0.03808 =
         0.04363    0.00749    0.00289    0.00774
AFIX  43
H00K  3    0.069266    0.865419    0.820656    11.00000   -1.20000
AFIX   0
C00L  2    1.095047    0.887305    0.618795    11.00000    0.02347    0.04519 =
         0.04117    0.01117   -0.00475   -0.00915
AFIX  43
H00L  3    1.161618    0.915541    0.626073    11.00000   -1.20000
AFIX   0
C00M  2    0.243580    0.929353    0.942289    11.00000    0.04288    0.03893 =
         0.02716    0.00394    0.00743    0.01742
AFIX  43
H00M  3    0.248370    0.951992    0.989720    11.00000   -1.20000
AFIX   0
C00N  2    0.143030    0.911306    0.911877    11.00000    0.03613    0.04163 =
         0.03776    0.00914    0.01048    0.01660
AFIX  43
H00N  3    0.080233    0.921732    0.938747    11.00000   -1.20000
AFIX   0
C00O  2    1.082080    0.823161    0.564266    11.00000    0.02558    0.04191 =
         0.03578    0.01243    0.00515   -0.00154
AFIX  43
H00O  3    1.140581    0.807076    0.534895    11.00000   -1.20000
AFIX   0
HKLF 4


REM  Bia_dw4400_085K_a.res in Pccn
REM wR2 = 0.1356, GooF = S = 1.130, Restrained GooF = 1.130 for all data
REM R1 = 0.0689 for 4834 Fo > 4sig(Fo) and 0.1006 for all 6473 data
REM 213 parameters refined using 0 restraints

END

WGHT      0.0444      2.1101

REM Highest difference peak  0.555,  deepest hole -0.360,  1-sigma level  0.075
Q1    1   0.7711  0.7593  0.5526  11.00000  0.05    0.55
Q2    1   0.6972  0.7884  0.5940  11.00000  0.05    0.53
Q3    1   0.7200  0.7557  0.6299  11.00000  0.05    0.51
Q4    1   0.4396  0.8636  0.7505  11.00000  0.05    0.49
Q5    1   0.6186  0.8376  0.7485  11.00000  0.05    0.49
Q6    1   0.9559  0.8837  0.6476  11.00000  0.05    0.44
Q7    1   0.5773  0.8371  0.8028  11.00000  0.05    0.43
Q8    1   0.5790  0.8724  0.6912  11.00000  0.05    0.42
Q9    1   0.2782  0.8580  0.8182  11.00000  0.05    0.41
Q10   1   0.1985  0.9171  0.9195  11.00000  0.05    0.39
Q11   1   0.7676  0.8464  0.6911  11.00000  0.05    0.39
Q12   1   0.7262  0.8389  0.6305  11.00000  0.05    0.38
Q13   1   1.0234  0.8082  0.5656  11.00000  0.05    0.38
Q14   1   0.3392  0.8898  0.8680  11.00000  0.05    0.38
Q15   1   0.8627  0.8526  0.6798  11.00000  0.05    0.38
Q16   1   0.4785  0.8876  0.7950  11.00000  0.05    0.37
Q17   1   0.2774  0.9260  0.9142  11.00000  0.05    0.36
Q18   1   0.6815  0.8332  0.6860  11.00000  0.05    0.35
Q19   1   0.4855  0.8651  0.6983  11.00000  0.05    0.34
Q20   1   0.7975  0.6669  0.4800  11.00000  0.05    0.34
;
_shelx_res_checksum   96302

_shelx_hkl_file
;
   0   0  -2 29098.7 1328.10   1
   0   0   2 26424.1 1329.14   1
   0   0  -3 131.760 98.7829   1
   0   0   3-127.138 119.133   1
   0   0  -4 290100. 12852.1   1
   0   0   4 252394. 12855.9   1
   0   0  -5 193.957 110.192   1
   0   0   5 39.6517 126.652   1
   0   0  -6 2369.35 191.430   1
   0   0   6 1837.37 199.355   1
   0   0   8 115111. 5365.42   1
   0   0  -8 109947. 5352.58   1
   0   0  -9 173.278 138.343   1
   0   0   9 166.558 166.851   1
   0   0  10 136708. 6358.04   1
   0   0 -10 129855. 6345.67   1
   0   0 -11 89.9868 146.256   1
   0   0  11 83.3210 164.811   1
   0   0  12 11864.8 677.697   1
   0   0 -12 11585.9 660.892   1
   0   0 -13-87.0318 165.241   1
   0   0  13 19.2997 183.767   1
   0   0 -15 59.0025 211.697   1
   0   0  15 195.007 234.853   1
   0   0  16 29237.9 1560.74   1
   0   0 -16 31117.1 1556.57   1
   0   0 -17 21.6819 208.313   1
   0   0  17 95.1570 222.389   1
   0   0  18 13489.5 821.148   1
   0   0 -18 14368.8 810.466   1
   0   0 -19-165.168 241.013   1
   0   0  19 383.202 265.007   1
   0   0  20 6265.80 485.451   1
   0   0 -20 5871.75 469.729   1
   0   0 -21-100.555 230.548   1
   0   0  21 26.9659 249.701   1
   0   0 -22 51.4022 275.278   1
   0   0  22 165.802 290.280   1
   0   0 -23 261.800 271.971   1
   0   0  23 395.172 306.234   1
   0   0 -24 849.671 275.638   1
   0   0  24 887.702 297.561   1
   0   0  25 28.9212 301.656   1
   0   0 -25-402.763 284.271   1
   0   0  26 8680.11 637.199   1
   0   0 -26 8833.46 624.073   1
   0   0  27-262.782 276.431   1
   0   0 -27-80.5185 255.664   1
   0   1   1-36.4642 51.4316   1
   0  -1  -1 37.2497 48.6011   1
   0   1   2 118702. 5711.12   1
   0  -1  -2 122601. 5708.73   1
   0  -1   3 267.359 94.6952   1
   0  -1  -3 216.433 118.457   1
   0   1  -3 46.0637 70.5926   1
   0   1   4 51994.9 2474.66   1
   0   1  -4 47417.8 2456.26   1
   0  -1   4 53121.4 2461.41   1
   0  -1  -4 55150.5 2469.70   1
   0  -1   5 55.3808 125.130   1
   0   1   5-98.0746 140.260   1
   0   1  -5-164.923 106.854   1
   0  -1  -5 23.3207 113.915   1
   0   1   6 636.123 147.714   1
   0  -1   6 466.127 133.331   1
   0   1  -6 511.376 125.655   1
   0  -1  -6 255.022 116.327   1
   0   1   7 71.5030 156.151   1
   0  -1   7 130.100 142.171   1
   0  -1  -7 114.645 144.401   1
   0   1  -7 133.882 121.208   1
   0   1   8 680.650 174.774   1
   0  -1  -8 588.568 156.000   1
   0   1   9 117.907 161.667   1
   0  -1   9 90.9413 154.633   1
   0  -1  -9 394.298 160.601   1
   0   1  -9-23.3625 138.257   1
   0  -1 -10 13916.2 742.582   1
   0   1 -10 13284.3 728.802   1
   0   1  10 14396.7 759.470   1
   0  -1  10 13398.1 738.602   1
   0   1  11 17.4270 164.422   1
   0  -1  11 63.5201 163.032   1
   0   1 -11-100.197 142.704   1
   0  -1 -11 78.3279 157.462   1
   0   1  12 205.926 191.365   1
   0  -1  12 155.401 181.533   1
   0   1 -12 295.920 160.926   1
   0  -1 -12 50.5332 163.925   1
   0   1  13 99.7662 203.252   1
   0   1 -13 117.591 170.216   1
   0  -1 -13-143.850 177.286   1
   0  -1 -14 16027.1 873.481   1
   0   1 -14 15016.1 852.067   1
   0   1  14 15991.1 887.879   1
   0  -1  14 15587.9 871.409   1
   0   1  15-111.225 229.613   1
   0  -1  15 126.369 219.069   1
   0  -1 -15 201.390 201.392   1
   0   1 -15 191.795 200.007   1
   0   1 -16 5410.84 407.640   1
   0  -1 -16 5512.22 403.431   1
   0   1  16 4606.61 409.646   1
   0  -1  16 6114.07 433.570   1
   0   1  17-193.738 255.615   1
   0  -1  17 303.915 236.884   1
   0  -1 -17 44.1036 219.851   1
   0   1 -17-42.5286 207.289   1
   0  -1  18 170.435 253.049   1
   0   1  18 301.456 281.999   1
   0   1 -18 512.790 237.016   1
   0  -1  19 150.621 253.016   1
   0   1 -19-210.866 242.411   1
   0   1  20 1594.99 292.142   1
   0  -1 -20 1840.85 280.483   1
   0   1  21-54.1602 258.613   1
   0  -1  21-26.8504 252.551   1
   0   1 -21 124.860 234.158   1
   0  -1 -21-50.5367 247.023   1
   0  -1  22 386.178 300.488   1
   0   1  22 776.435 318.970   1
   0  -1 -22 438.227 289.210   1
   0   1 -22 409.912 273.381   1
   0  -1  23 338.328 281.147   1
   0   1 -23-52.3099 266.492   1
   0   1  24 3571.93 394.325   1
   0  -1 -24 3842.52 381.688   1
   0   1  25 287.995 310.845   1
   0   1 -25 295.456 285.834   1
   0  -1  25 407.065 305.627   1
   0  -1 -25 53.4022 303.369   1
   0   1 -26 3642.11 408.313   1
   0  -1  26 4078.93 430.272   1
   0  -1 -27-239.822 259.147   1
   0   1 -27 570.873 291.244   1
   0   1  27 289.127 293.862   1
   0   2   1-50.8403 83.3687   1
   0  -2  -1 16.2140 76.7263   1
   0   2   2 4331.71 242.665   1
   0  -2  -2 3680.36 231.717   1
   0   2   3 147.558 123.815   1
   0  -2   3 54.1514 68.5284   1
   0   2  -3-65.8465 65.2547   1
   0  -2  -3-72.6590 118.723   1
   0   2   4 17223.1 838.862   1
   0   2  -4 16718.2 805.321   1
   0  -2   4 15473.8 807.089   1
   0  -2  -4 17582.9 834.035   1
   0   2   5 69.2506 168.626   1
   0  -2   5 64.8265 108.268   1
   0   2  -5-79.2253 98.0476   1
   0  -2  -5-60.3818 138.051   1
   0   2  -6 1948.27 166.583   1
   0  -2   6 2427.05 186.556   1
   0   2   7 77.0147 145.417   1
   0  -2   7 45.1429 123.396   1
   0   2  -7 64.9659 112.919   1
   0  -2  -7-56.1357 118.219   1
   0  -2  -8 25342.3 1267.80   1
   0   2   8 25002.5 1277.07   1
   0  -2   9-48.4123 143.425   1
   0   2   9 140.359 187.643   1
   0   2  -9-141.869 118.574   1
   0  -2  -9-110.669 155.413   1
   0   2  10 1945.19 235.045   1
   0  -2  10 1836.96 203.515   1
   0   2 -10 1792.54 190.127   1
   0  -2 -10 1945.65 211.878   1
   0   2  11-54.5566 210.370   1
   0  -2 -11-196.181 179.216   1
   0   2 -11 27.2190 135.706   1
   0  -2  12 13400.3 774.341   1
   0   2  12 14629.9 801.976   1
   0   2 -12 14017.1 768.494   1
   0  -2 -12 14703.0 783.631   1
   0  -2  13-17.8468 188.374   1
   0   2 -14 6456.96 406.833   1
   0  -2 -14 5276.55 407.049   1
   0   2  14 5350.49 423.479   1
   0  -2  14 6113.79 419.052   1
   0   2  15 296.508 242.594   1
   0  -2 -15 20.5888 208.722   1
   0   2 -16 4939.63 398.537   1
   0  -2 -16 5661.00 432.582   1
   0   2  16 5514.31 456.339   1
   0  -2  16 6079.99 442.369   1
   0   2  17-49.2999 265.902   1
   0  -2  17 113.815 230.700   1
   0  -2 -17 314.144 251.529   1
   0   2 -17 42.0634 221.499   1
   0   2 -18 7577.68 508.732   1
   0  -2 -18 7152.17 511.393   1
   0  -2  18 7386.68 509.323   1
   0   2  19 52.5567 246.417   1
   0  -2  19 371.972 252.612   1
   0  -2 -19 47.8055 219.216   1
   0   2 -19-184.988 225.420   1
   0  -2  20-25.7973 250.041   1
   0   2  20-215.026 287.171   1
   0   2 -20 167.927 242.449   1
   0  -2 -20 270.603 264.715   1
   0  -2  21 294.000 294.426   1
   0   2  21-136.172 293.178   1
   0   2 -21-49.5745 259.854   1
   0  -2 -21 660.660 286.158   1
   0   2 -22 7445.40 512.541   1
   0  -2 -22 7654.60 526.788   1
   0  -2  22 6377.99 512.957   1
   0   2  22 5771.05 503.064   1
   0   2  23-28.1650 273.015   1
   0  -2  23 422.381 270.564   1
   0  -2 -23 26.1999 253.233   1
   0   2 -23 26.1444 244.438   1
   0   2  24 2847.95 401.485   1
   0   2 -24 3558.59 375.630   1
   0  -2  24 2299.72 369.243   1
   0  -2 -24 2935.58 382.362   1
   0   2  25 171.940 289.599   1
   0   2 -25 26.8610 277.909   1
   0  -2  25-292.126 284.772   1
   0  -2 -25-79.7405 281.931   1
   0   2 -26 3025.09 367.094   1
   0   2  26 3127.57 374.730   1
   0  -2 -26 2956.32 355.692   1
   0  -2 -27-26.4469 298.969   1
   0   2  27 57.2582 313.806   1
   0  -2 -28 2875.65 366.496   1
   0   2  28 2673.45 366.319   1
   0  -2 -29 103.695 287.389   1
   0   2  29 56.4042 278.083   1
   0   3   0 33.9057 65.8616   1
   0  -3   0-54.7637 72.0845   1
   0   3   1-4.63113 94.9255   1
   0  -3  -1-75.2736 90.7539   1
   0   3   2 348854. 15709.9   1
   0  -3  -2 317988. 15707.0   1
   0   3   3 240.686 154.216   1
   0  -3  -3-20.6876 123.103   1
   0   3  -4 530194. 24699.3   1
   0  -3   4 525681. 24700.2   1
   0   3   4 529972. 24737.9   1
   0  -3  -4 499137. 24730.0   1
   0  -3   5 4.83123 80.7994   1
   0   3  -5-61.3922 74.5490   1
   0   3  -6 3815.22 209.540   1
   0   3   6 2612.99 258.649   1
   0  -3   6 2905.66 210.142   1
   0  -3  -6 3606.67 252.131   1
   0   3   7 27.5018 168.575   1
   0  -3   7 120.523 113.685   1
   0   3  -7-7.26240 97.4499   1
   0  -3  -7 348.821 151.959   1
   0  -3  -8 100374. 4834.89   1
   0   3  -8 101902. 4808.20   1
   0  -3   8 99125.8 4810.57   1
   0   3   8 102970. 4848.64   1
   0   3   9 82.1596 170.021   1
   0  -3  -9 29.1531 149.670   1
   0   3 -10 9936.82 517.795   1
   0  -3 -10 8875.20 541.653   1
   0   3  10 8606.78 554.285   1
   0  -3  10 9315.97 522.139   1
   0  -3  11-28.3467 146.332   1
   0   3  11-56.8102 203.808   1
   0  -3 -11-237.401 196.198   1
   0   3 -12 21659.4 1161.89   1
   0  -3  12 24482.0 1182.34   1
   0  -3  13-358.387 181.474   1
   0   3  13-233.915 232.043   1
   0   3 -13 202.252 154.705   1
   0  -3 -13 134.161 211.999   1
   0   3 -14 13141.2 763.303   1
   0  -3 -14 14751.1 801.261   1
   0  -3  14 15693.6 794.956   1
   0   3  14 12780.3 800.768   1
   0   3  15 303.439 202.004   1
   0  -3  15 19.7828 197.336   1
   0  -3 -15 252.858 185.675   1
   0   3 -15-18.1222 186.647   1
   0  -3 -16 5619.83 420.086   1
   0   3  16 4946.73 436.992   1
   0   3  17-25.0659 286.415   1
   0  -3  17 266.019 237.458   1
   0   3 -17 82.5789 215.281   1
   0  -3 -17 90.9969 248.275   1
   0   3 -18 16507.0 929.605   1
   0  -3  18 16851.4 941.209   1
   0   3  19-26.5542 261.820   1
   0  -3  19 73.5315 242.348   1
   0  -3 -19 96.6075 254.307   1
   0   3 -19 45.5527 222.673   1
   0  -3  20 511.180 257.689   1
   0   3 -20 806.047 248.161   1
   0  -3 -20 768.597 230.547   1
   0   3  21 219.996 272.087   1
   0  -3  22 3009.09 372.334   1
   0   3 -22 2894.51 369.513   1
   0   3  23-56.3230 283.830   1
   0   3 -23-103.692 270.245   1
   0  -3  23 112.504 259.608   1
   0  -3 -23 183.391 289.121   1
   0   3  24 1363.57 297.440   1
   0   3 -24 2038.19 334.424   1
   0  -3  24 2274.45 343.264   1
   0  -3 -24 1820.38 288.791   1
   0   3  26 711.918 322.836   1
   0  -3 -26 343.702 315.983   1
   0   3  27 538.599 276.431   1
   0  -3 -27-183.378 254.742   1
   0  -3 -28 828.588 322.568   1
   0   3  28 337.161 301.495   1
   0  -3 -30 301.336 263.475   1
   0  -4   0 999999. 46806.2   1
   0   4   0 986320. 46809.0   1
   0   4   1 91.9499 107.551   1
   0  -4  -1 20.0557 95.9396   1
   0   4   2 327852. 15106.8   1
   0  -4  -2 312814. 15101.5   1
   0   4   3-8.85931 137.491   1
   0  -4  -3 46.3673 114.223   1
   0   4   4 20.7345 145.979   1
   0  -4  -4 54.2566 152.688   1
   0   4   5 260.389 144.277   1
   0  -4   5-3.63396 69.4064   1
   0   4  -5 64.3252 66.4354   1
   0  -4  -5 72.3854 120.372   1
   0   4  -6 253509. 11877.4   1
   0   4   6 271508. 11930.9   1
   0  -4   6 236995. 11878.3   1
   0  -4  -6 261905. 11917.2   1
   0   4   7-29.2701 173.413   1
   0   4  -7-63.4680 82.5133   1
   0  -4  -7-116.214 150.310   1
   0   4  -8 30335.5 1437.89   1
   0  -4  -8 28536.0 1476.14   1
   0   4   8 28967.3 1488.78   1
   0  -4   8 29359.7 1443.01   1
   0   4   9 310.542 198.084   1
   0  -4   9 152.040 117.753   1
   0  -4  -9 92.3280 179.618   1
   0   4  10 850.578 219.408   1
   0  -4 -10 1043.38 205.702   1
   0   4  11 118.024 211.156   1
   0  -4  11-92.5672 140.260   1
   0   4 -11-12.1206 121.500   1
   0  -4 -11 123.799 189.395   1
   0   4 -12 8940.58 498.918   1
   0  -4 -12 9178.52 545.902   1
   0  -4  12 8209.03 504.581   1
   0   4  12 8096.63 547.737   1
   0   4  13-109.477 217.091   1
   0  -4  13 177.812 165.962   1
   0  -4 -13 59.2059 195.675   1
   0   4 -13-29.8833 154.988   1
   0   4  14 45.8446 206.808   1
   0  -4  14-157.737 185.482   1
   0  -4 -14-20.6756 197.487   1
   0   4 -14-147.258 170.184   1
   0   4  15 310.175 205.736   1
   0  -4  15 151.529 201.987   1
   0   4 -15-53.0095 179.169   1
   0  -4 -15 215.408 191.804   1
   0  -4  16 60.9747 201.016   1
   0  -4 -16 178.916 217.331   1
   0   4 -16 359.487 197.876   1
   0   4  17-76.4050 267.537   1
   0  -4  17 238.317 230.954   1
   0  -4 -17-161.813 239.813   1
   0   4 -17 302.012 204.607   1
   0  -4 -18 6783.65 517.558   1
   0   4 -18 7422.20 495.235   1
   0  -4  18 7311.12 511.306   1
   0   4  18 7501.40 553.259   1
   0   4  19 187.706 277.539   1
   0  -4  19 361.411 251.298   1
   0   4 -19 201.233 217.472   1
   0  -4 -19-97.5647 267.468   1
   0   4  20 1418.72 311.560   1
   0  -4  20 1637.75 290.064   1
   0   4 -20 2105.90 310.683   1
   0  -4 -20 1848.16 316.480   1
   0   4  21 524.862 242.685   1
   0   4 -21 72.7513 247.297   1
   0  -4  21 26.2424 249.379   1
   0  -4 -21 280.588 229.619   1
   0   4 -22 7670.69 537.220   1
   0  -4 -22 6825.54 531.965   1
   0  -4  22 7122.78 541.183   1
   0   4  22 6675.82 543.205   1
   0   4  23-337.057 322.243   1
   0   4 -23-129.300 254.976   1
   0  -4  23-168.679 260.327   1
   0  -4 -23 471.288 312.599   1
   0   4 -24 1275.36 302.037   1
   0   4  24 1585.95 340.843   1
   0  -4 -24 1420.90 336.716   1
   0   4  25 283.698 239.086   1
   0  -4 -25-78.9049 234.903   1
   0   4  26 537.035 311.226   1
   0  -4 -26-524.317 294.457   1
   0   4  27 477.141 312.584   1
   0  -4 -27-129.661 305.504   1
   0  -4 -28 3350.24 378.055   1
   0   4  28 2913.85 367.960   1
   0  -4 -29 477.268 300.071   1
   0   4  29-81.9692 296.244   1
   0  -5   0 68.7857 75.0976   1
   0   5   0-35.9792 81.6483   1
   0  -5   1 18.7336 62.6154   1
   0  -5  -1-101.435 84.0242   1
   0   5  -1-34.5456 66.8334   1
   0   5   1-54.1575 94.2719   1
   0   5   2 21647.2 981.225   1
   0  -5  -2 17833.8 969.596   1
   0  -5  -3-60.4564 119.413   1
   0   5   3 9.86659 135.439   1
   0  -5  -5 156.875 147.368   1
   0   5   5 140.851 152.741   1
   0   5   6 24534.6 1270.75   1
   0   5  -6 24728.1 1202.70   1
   0  -5   6 25335.2 1205.46   1
   0  -5  -6 25719.2 1262.06   1
   0   5   7-15.5300 178.907   1
   0  -5   7-39.4727 80.2746   1
   0  -5  -7 13.7826 153.461   1
   0   5   8 2323.08 254.442   1
   0   5  -8 1658.15 153.863   1
   0  -5   8 2125.83 161.969   1
   0  -5  -8 2300.49 226.653   1
   0  -5   9 35.7406 103.990   1
   0   5   9 90.3865 183.173   1
   0   5  -9 16.6426 100.299   1
   0  -5  -9-48.3747 164.257   1
   0   5 -10 7615.34 425.393   1
   0  -5 -10 7869.71 483.273   1
   0   5  10 8342.45 497.338   1
   0  -5  10 6930.14 430.515   1
   0  -5  11 84.7946 126.990   1
   0   5 -11 101.583 122.383   1
   0   5  12 1934.81 262.242   1
   0  -5  12 2570.54 214.597   1
   0   5 -12 2012.41 207.353   1
   0  -5 -12 1934.85 242.218   1
   0  -5  13 60.9251 170.750   1
   0   5  13 135.133 191.987   1
   0  -5 -13 162.414 181.944   1
   0   5 -13 14.1683 148.496   1
   0   5  14 3359.17 333.827   1
   0  -5 -14 3538.68 323.575   1
   0   5 -14 3282.47 279.263   1
   0  -5  14 3362.30 290.767   1
   0  -5  15-109.273 191.758   1
   0   5  15 73.1266 227.141   1
   0  -5 -15 22.0082 209.547   1
   0   5 -15-16.9058 173.564   1
   0  -5 -16 5646.64 445.324   1
   0   5 -16 6687.49 416.452   1
   0   5  16 5029.33 456.052   1
   0  -5  16 5317.59 414.050   1
   0   5  17 129.240 280.092   1
   0  -5 -17-23.4625 258.350   1
   0   5  18 2989.24 371.089   1
   0  -5  18 2500.39 290.766   1
   0  -5 -18 2552.68 345.379   1
   0   5 -18 2105.77 275.470   1
   0   5  19-81.2094 294.684   1
   0   5 -19-130.522 199.497   1
   0  -5  19 94.3290 210.574   1
   0  -5 -19 196.998 264.336   1
   0  -5 -20 17222.8 989.370   1
   0   5 -20 17508.8 969.300   1
   0   5  20 15984.1 995.820   1
   0  -5  20 18834.9 990.717   1
   0   5 -21-23.8966 230.928   1
   0  -5  21 51.9497 251.744   1
   0  -5 -22 6914.53 527.586   1
   0   5  22 6991.77 539.866   1
   0   5 -23 77.2608 255.339   1
   0  -5 -23-104.615 292.478   1
   0   5  25 507.682 306.128   1
   0  -5 -25 261.597 280.702   1
   0   5  26 3055.79 371.996   1
   0  -5 -26 2886.51 354.228   1
   0   5  27 471.963 311.263   1
   0  -5 -28 555.571 322.137   1
   0  -5 -29 148.470 234.284   1
   0  -6   0 23544.2 1198.73   1
   0   6   0 25908.1 1203.39   1
   0   6  -1 35.4260 69.1895   1
   0   6   1 15.5216 106.682   1
   0  -6  -1-13.8623 102.827   1
   0  -6   1-4.01478 68.3696   1
   0  -6  -2 61358.0 2960.91   1
   0   6   2 62202.4 2965.64   1
   0  -6  -4 130911. 6355.08   1
   0   6   4 136693. 6365.41   1
   0   6   5-68.6918 148.577   1
   0  -6  -5 243.877 147.852   1
   0  -6  -6 130497. 6108.60   1
   0   6   6 125207. 6114.96   1
   0   6   7 229.890 190.327   1
   0  -6  -7-146.527 166.347   1
   0   6  -7-11.2536 61.8631   1
   0  -6   7-4.00489 61.4434   1
   0   6   8 3519.65 317.048   1
   0   6  -8 3521.24 218.038   1
   0  -6   8 4306.32 226.775   1
   0  -6  -8 3392.69 297.058   1
   0  -6  -9 84.6340 143.177   1
   0   6   9 18.8930 149.730   1
   0   6  -9-6.98732 93.0984   1
   0  -6   9 45.5897 91.2449   1
   0  -6 -10 9334.35 558.737   1
   0   6 -10 9519.91 494.011   1
   0   6  10 9096.54 568.563   1
   0  -6  10 8745.75 497.575   1
   0  -6 -11 190.311 191.499   1
   0   6  11 190.264 236.067   1
   0   6 -12 5430.77 352.288   1
   0  -6 -12 5659.41 427.701   1
   0   6  12 5966.23 447.504   1
   0  -6  12 6140.64 367.726   1
   0  -6 -13 62.6971 225.457   1
   0   6  13 23.1626 251.618   1
   0   6 -13 91.3842 137.208   1
   0  -6  13 183.668 158.077   1
   0  -6 -14 9583.31 627.698   1
   0   6 -14 10105.5 569.962   1
   0  -6  14 10331.3 581.686   1
   0   6  14 9216.01 643.607   1
   0  -6 -15-22.5037 248.341   1
   0   6  15 74.5441 283.284   1
   0   6 -15-111.384 168.362   1
   0  -6  15 120.657 185.902   1
   0   6 -16 5796.21 399.661   1
   0  -6  16 5919.32 424.400   1
   0  -6 -17 310.070 255.660   1
   0   6  17 235.745 280.056   1
   0   6 -17 92.9153 183.543   1
   0  -6  17 343.135 211.755   1
   0  -6 -18 683.308 269.837   1
   0   6  18 348.115 276.730   1
   0  -6 -19 347.796 255.069   1
   0   6 -19 21.1756 206.449   1
   0  -6  19-138.355 248.723   1
   0   6  19 54.5906 269.893   1
   0   6  20 4087.46 407.521   1
   0  -6  20 4294.81 401.416   1
   0  -6 -20 4300.39 401.264   1
   0   6 -20 5458.43 394.753   1
   0   6  21 27.8295 245.088   1
   0  -6  21 25.6689 256.627   1
   0   6 -21 282.237 246.435   1
   0  -6 -21-51.4038 228.732   1
   0   6 -22 2467.92 317.529   1
   0   6  22 1924.35 355.745   1
   0  -6 -22 2263.31 346.482   1
   0   6  23 420.287 317.439   1
   0  -6 -23 470.163 306.535   1
   0   6  24 562.310 326.872   1
   0  -6 -24 522.293 311.027   1
   0   6  25 392.341 304.687   1
   0  -6 -25 207.941 285.889   1
   0   6  27-247.162 303.743   1
   0  -6 -27 254.946 306.121   1
   0   6  28 1216.52 347.964   1
   0  -6 -28 1370.59 336.571   1
   0   7   0 71.3329 94.4718   1
   0  -7   0 25.7871 87.4856   1
   0   7   1-52.5951 89.7736   1
   0   7  -1-21.4883 83.8539   1
   0  -7  -1-47.4187 102.009   1
   0  -7   1-19.6134 72.3964   1
   0   7   2 25391.5 1296.33   1
   0  -7  -2 26124.5 1289.04   1
   0  -7   2 26370.1 1250.42   1
   0   7   3-153.976 137.845   1
   0  -7  -3 84.6018 116.970   1
   0   7   4 5092.20 354.584   1
   0  -7  -4 5780.54 347.278   1
   0   7   5 220.355 160.749   1
   0  -7  -5 39.3396 137.839   1
   0   7   6 8256.44 499.936   1
   0  -7  -6 7985.52 487.369   1
   0  -7  -7 15.5179 156.413   1
   0   7   7-121.198 179.142   1
   0   7   8 39261.5 1874.41   1
   0   7  -8 37752.5 1772.71   1
   0  -7  -8 36429.2 1852.85   1
   0  -7   8 36444.5 1773.78   1
   0  -7  -9-53.1602 154.945   1
   0   7   9-59.0955 170.389   1
   0   7  -9 10.7259 71.8918   1
   0  -7   9-34.3361 76.0106   1
   0  -7 -10-112.491 181.709   1
   0   7  10 187.395 213.212   1
   0   7 -10-63.8059 89.5309   1
   0  -7  10 15.1828 96.8480   1
   0  -7 -11 197.235 221.533   1
   0   7  11-21.8557 241.192   1
   0   7 -11 87.2589 106.940   1
   0  -7  11-75.3509 106.481   1
   0  -7 -12 5706.51 418.967   1
   0   7  12 5209.19 431.390   1
   0  -7 -13 150.089 223.522   1
   0   7  13-23.7623 245.843   1
   0   7 -13-118.292 123.935   1
   0  -7  13 90.2137 140.619   1
   0  -7 -14 111.096 206.421   1
   0   7  14 49.2031 239.149   1
   0   7 -14-39.9444 149.585   1
   0  -7  14 189.288 163.574   1
   0  -7 -15 160.627 211.847   1
   0   7  15 304.024 234.637   1
   0   7 -15-44.4308 152.115   1
   0  -7  15 96.8218 162.262   1
   0  -7 -16 117.939 195.315   1
   0   7  16 337.709 226.701   1
   0   7 -16 162.720 166.689   1
   0  -7  16 514.337 188.559   1
   0  -7 -17 24.1736 211.393   1
   0   7  17 79.6361 241.076   1
   0   7 -17 159.860 177.594   1
   0  -7  17-19.3698 192.602   1
   0  -7 -18 1257.71 263.833   1
   0   7  18 1136.44 278.601   1
   0   7 -18 1321.75 234.847   1
   0  -7  18 835.847 224.286   1
   0  -7 -19 300.417 247.226   1
   0   7  19 27.5159 271.654   1
   0   7 -19 308.199 217.852   1
   0  -7  19 537.690 246.526   1
   0  -7 -20 1093.34 290.437   1
   0   7  20 1221.85 319.445   1
   0   7 -20 1357.46 247.703   1
   0  -7  20 1333.03 278.314   1
   0  -7 -21 128.863 284.546   1
   0   7  21 251.132 304.582   1
   0  -7 -22-104.080 297.958   1
   0   7  22 418.358 326.602   1
   0  -7 -24 364.046 291.045   1
   0   7  24 615.618 311.013   1
   0  -7 -25 25.8159 244.366   1
   0   7  25 194.819 251.104   1
   0  -7 -26 153.288 274.952   1
   0   7  26 82.6143 279.090   1
   0   7  27 352.831 320.748   1
   0  -7 -27 377.969 310.955   1
   0  -7 -28 73.7321 306.486   1
   0   7  28 639.852 324.718   1
   0  -8   0 27953.9 1387.23   1
   0   8   0 28966.2 1390.41   1
   0  -8  -1 17.6690 97.0568   1
   0  -8   1 23.2190 82.0684   1
   0   8   1 29.3282 111.922   1
   0   8  -1-12.5454 82.0125   1
   0  -8   2 42776.9 2084.10   1
   0   8  -2 44832.0 2086.61   1
   0   8   3 38.5170 132.505   1
   0   8   4 485.156 172.349   1
   0  -8  -4 77.0757 138.351   1
   0   8   5-78.2152 161.850   1
   0  -8  -5 126.729 146.061   1
   0  -8  -6 30027.9 1504.27   1
   0   8   6 29803.3 1517.55   1
   0   8   7 18.2039 186.405   1
   0  -8  -7-32.7632 158.306   1
   0  -8  -8 19071.2 1001.55   1
   0   8   8 18533.0 1011.03   1
   0  -8 -10-58.4507 188.836   1
   0   8 -10-4.72015 70.3819   1
   0  -8  10-30.0373 78.3148   1
   0   8  10-129.582 223.445   1
   0   8  11-67.7603 272.236   1
   0  -8 -11 285.613 232.103   1
   0   8 -11 61.0449 90.5202   1
   0  -8  11-14.2943 93.7588   1
   0  -8 -12 2314.00 288.867   1
   0   8 -12 2551.76 183.863   1
   0   8  12 1928.79 296.739   1
   0  -8  12 1743.17 178.316   1
   0  -8 -13 154.099 192.551   1
   0   8  13 48.7376 204.594   1
   0  -8 -14 2821.71 324.113   1
   0  -8  14 2928.27 244.141   1
   0   8 -14 3074.65 241.763   1
   0   8  14 3340.75 354.469   1
   0   8 -15 54.0884 146.200   1
   0  -8  15 43.5258 162.267   1
   0   8  16 6619.20 535.514   1
   0   8 -16 8112.52 458.036   1
   0  -8  16 6455.80 453.330   1
   0  -8 -16 7086.13 518.467   1
   0   8  17-107.589 281.148   1
   0  -8 -17 343.285 267.594   1
   0   8 -17 116.617 171.994   1
   0  -8  17 71.6721 181.628   1
   0   8  18 12101.3 786.145   1
   0   8 -18 13035.3 712.582   1
   0  -8  18 12575.0 721.362   1
   0  -8 -18 11585.7 757.363   1
   0   8 -19-19.6663 198.210   1
   0   8  20 194.731 310.331   1
   0  -8 -20 591.123 288.682   1
   0   8  21-194.829 300.888   1
   0  -8 -21 181.801 283.380   1
   0   8  22 2681.27 375.648   1
   0  -8 -22 2395.33 347.530   1
   0   8  23 83.8246 258.862   1
   0  -8 -23 259.934 253.521   1
   0  -8 -24 8171.49 547.661   1
   0   8  24 6819.61 539.328   1
   0  -8 -25 76.8433 277.038   1
   0   8  25 303.729 298.621   1
   0  -8 -26 176.989 303.141   1
   0   8  26 190.822 320.546   1
   0  -8 -27 297.307 314.247   1
   0  -9   0 90.8845 103.984   1
   0   9   0-45.3047 107.768   1
   0  -9   1-60.0266 92.6079   1
   0   9  -1 28.6007 92.2838   1
   0   9   2 21336.1 1076.95   1
   0  -9   2 21284.7 1025.78   1
   0  -9  -2 22164.4 1069.39   1
   0   9  -2 20554.3 1027.40   1
   0   9   3-55.4232 156.314   1
   0  -9  -3 125.215 132.830   1
   0  -9  -4 15808.5 870.397   1
   0   9   4 17845.6 889.109   1
   0   9   5-33.2446 169.768   1
   0  -9  -5 60.0226 159.161   1
   0   9   6 9384.04 563.468   1
   0   9   7 305.991 186.588   1
   0  -9  -7 51.7796 165.507   1
   0   9   9 277.811 231.191   1
   0  -9  -9 115.763 204.833   1
   0   9  10 1901.91 262.023   1
   0  -9 -10 2242.48 254.706   1
   0   9  11 46.6339 225.028   1
   0  -9 -11 505.734 241.581   1
   0  -9 -12 2840.32 303.585   1
   0   9 -12 2363.46 161.216   1
   0   9  12 1934.38 321.046   1
   0  -9  12 2344.14 166.136   1
   0   9  13 199.505 223.464   1
   0  -9 -13 22.5978 192.616   1
   0  -9  13 89.3958 110.948   1
   0   9 -13 30.5166 99.6360   1
   0   9 -14 4844.08 312.391   1
   0  -9  14 5079.73 319.416   1
   0   9  15 157.361 282.507   1
   0  -9 -15 382.292 256.822   1
   0   9  16 615.232 301.727   1
   0   9 -16 515.960 161.569   1
   0  -9  16 478.499 169.993   1
   0  -9 -16 1023.41 286.074   1
   0   9  17 326.597 303.037   1
   0   9 -17-104.553 163.357   1
   0  -9  17-95.5518 168.516   1
   0  -9 -17 396.846 276.773   1
   0   9 -18 1193.25 208.838   1
   0   9  18 911.331 320.997   1
   0  -9 -18 1080.77 286.380   1
   0   9  19 417.367 298.150   1
   0  -9 -19 50.9701 268.529   1
   0   9  20 1591.12 331.366   1
   0  -9 -20 1573.28 316.799   1
   0   9  21 167.155 304.712   1
   0  -9 -21 51.9973 277.136   1
   0   9  22-55.7874 309.255   1
   0  -9 -22-182.034 287.037   1
   0   9  23-194.808 323.300   1
   0  -9 -23 466.037 316.215   1
   0   9  24 1908.36 369.725   1
   0  -9 -24 822.302 333.647   1
   0   9  25 465.281 331.859   1
   0  -9 -25-25.3921 296.839   1
   0   9  27 370.337 264.332   1
   0  -9 -27 391.059 255.427   1
   0 -10   0 38413.0 1878.88   1
   0  10   0 38733.2 1880.32   1
   0  10  -1-72.1009 100.121   1
   0 -10   1 44.7339 87.1165   1
   0  10   2 479.307 158.186   1
   0 -10   2 418.636 85.2229   1
   0  10  -2 549.443 94.0339   1
   0 -10  -2 571.116 156.202   1
   0  10   3 163.258 149.204   1
   0 -10  -3-26.9355 131.689   1
   0  10   4 862.073 187.377   1
   0 -10  -4 971.171 176.980   1
   0  10   5-88.0233 177.436   1
   0 -10  -5 15.9246 162.647   1
   0  10   6 2225.99 265.177   1
   0 -10  -6 1569.22 228.805   1
   0  10   7-60.1389 212.623   1
   0 -10  -7 36.2572 192.749   1
   0  10   8 63.4554 209.396   1
   0 -10  -8 363.388 195.618   1
   0  10   9 44.3627 216.855   1
   0 -10 -10 18107.7 989.617   1
   0  10  10 17580.0 1000.58   1
   0 -10 -11 456.845 225.197   1
   0  10  11-167.986 240.679   1
   0 -10 -12 696.660 264.495   1
   0  10  12 644.651 297.145   1
   0 -10 -13 138.979 216.559   1
   0  10  13 25.4914 235.322   1
   0 -10 -14 214.138 241.889   1
   0  10 -14 170.607 79.4923   1
   0 -10  14 129.753 80.0988   1
   0 -10 -15-218.885 257.338   1
   0  10 -15 46.9217 103.073   1
   0 -10  15 90.7551 111.942   1
   0  10  15 26.6787 289.763   1
   0  10 -16 2315.26 202.714   1
   0 -10 -16 2820.36 342.882   1
   0  10  17-385.927 279.343   1
   0 -10 -17 200.676 257.558   1
   0  10  18 194.491 239.775   1
   0 -10 -18 330.921 235.287   1
   0  10  19-111.583 222.059   1
   0 -10 -19-51.5591 210.458   1
   0  10  20 306.543 264.099   1
   0 -10 -20 286.135 253.950   1
   0  10  22-55.7553 264.658   1
   0 -10 -22-103.768 255.803   1
   0  10  23-277.461 264.990   1
   0 -10 -23 128.929 240.301   1
   0  10  24-27.4897 231.628   1
   0 -10 -24 76.5067 210.709   1
   0  10  25 514.900 290.408   1
   0 -10 -25 452.593 258.465   1
   0  10  26 532.340 309.123   1
   0 -10 -26 889.750 304.232   1
   0  11   1 175.726 143.784   1
   0 -11  -1 70.4653 126.761   1
   0 -11   1 72.9703 98.2122   1
   0  11  -1 131.992 108.145   1
   0  11   2 3479.96 264.447   1
   0 -11   2 3392.68 206.193   1
   0 -11  -2 3477.24 257.851   1
   0  11  -2 3216.40 209.690   1
   0  11   3 126.471 175.254   1
   0 -11  -3-14.4432 153.210   1
   0  11   4 963.495 196.548   1
   0 -11  -4 518.180 169.498   1
   0  11   5 185.390 203.481   1
   0 -11  -5 252.922 172.981   1
   0  11   6 810.310 219.380   1
   0 -11  -6 898.685 211.360   1
   0 -11  -8 5633.16 415.874   1
   0  11   8 5364.71 429.199   1
   0  11   9-137.698 239.870   1
   0 -11  -9 250.326 218.039   1
   0 -11 -10 3576.11 333.101   1
   0  11  11 641.261 289.964   1
   0 -11 -11-246.621 243.004   1
   0  11  12 710.530 281.701   1
   0 -11 -12 601.507 248.457   1
   0  11  13-26.0269 277.396   1
   0 -11 -14 13762.6 832.939   1
   0  11  14 15431.2 866.503   1
   0  11  15 108.573 290.079   1
   0 -11 -15 197.762 264.833   1
   0 -11 -16 6968.01 528.995   1
   0  11  16 6688.78 535.913   1
   0  11  18 474.307 255.410   1
   0 -11 -18 154.739 214.380   1
   0  11  19-111.557 279.569   1
   0 -11 -19 130.201 256.742   1
   0  11  20 2264.91 374.217   1
   0 -11 -20 3442.64 373.423   1
   0  11  21 139.735 327.994   1
   0 -11 -21 260.127 282.690   1
   0  11  22 1753.26 364.526   1
   0 -11 -22 1655.71 344.949   1
   0  11  24 871.875 335.136   1
   0 -11 -24 75.8582 295.583   1
   0  11  25 669.784 331.793   1
   0 -11 -25 149.302 290.740   1
   0  11  26 4465.19 441.607   1
   0 -11 -26 3932.92 412.292   1
   0  12   1-40.6055 148.700   1
   0 -12  -1 75.6878 137.959   1
   0 -12   1-61.5369 110.254   1
   0  12  -1 124.518 115.014   1
   0  12   2 8018.41 479.097   1
   0 -12   2 7461.76 415.857   1
   0 -12  -2 8166.19 473.647   1
   0  12  -2 8200.63 421.956   1
   0  12   3 150.967 178.792   1
   0 -12  -3-30.9908 159.921   1
   0  12   4 984.045 220.092   1
   0 -12  -4 930.594 189.197   1
   0  12   5 194.852 209.668   1
   0 -12  -5-71.2034 183.234   1
   0  12   7 21.7747 225.340   1
   0 -12  -7-238.416 229.874   1
   0  12   8 22.7954 232.203   1
   0 -12  -8-41.5825 214.006   1
   0  12   9 213.522 245.455   1
   0 -12  -9-151.488 236.672   1
   0 -12 -10 4441.89 395.275   1
   0  12  10 3907.88 404.453   1
   0  12  11 253.299 266.756   1
   0 -12 -11 23.1218 218.219   1
   0  12  13 186.469 274.197   1
   0 -12 -13-72.8118 241.311   1
   0 -12 -14 864.867 267.741   1
   0  12  15-439.751 276.600   1
   0 -12 -15-176.287 245.878   1
   0  12  16 166.315 321.835   1
   0 -12 -16 589.293 285.265   1
   0  12  17 55.8776 302.751   1
   0  12  18 391.136 248.392   1
   0 -12 -18 365.266 226.374   1
   0  12  19 140.187 284.418   1
   0 -12 -19 418.353 264.584   1
   0  12  20 616.772 337.497   1
   0 -12 -20 965.738 302.460   1
   0  12  21-27.9462 331.818   1
   0 -12 -21 337.693 301.802   1
   0  12  22 1135.58 363.314   1
   0 -12 -22 849.704 319.465   1
   0  12  23 438.393 332.713   1
   0 -12 -23-406.835 298.294   1
   0  12  25 105.829 326.034   1
   0 -12 -25-294.904 311.969   1
   0  13   0-74.9355 144.760   1
   0 -13   0 46.0649 135.902   1
   0 -13  -1 241.832 152.543   1
   0 -13   1 94.5058 120.585   1
   0  13   1-173.116 161.348   1
   0  13  -1 20.4732 123.401   1
   0  13   2 21279.6 1014.06   1
   0 -13   2 18810.6 939.966   1
   0 -13  -2 19603.3 998.406   1
   0  13  -2 18260.0 942.582   1
   0 -13  -3 395.635 177.500   1
   0  13   3-141.031 184.819   1
   0 -13  -4 5742.70 393.060   1
   0  13   4 5072.37 398.368   1
   0 -13  -5 358.395 194.953   1
   0  13   5 81.4730 205.012   1
   0 -13  -6 1110.26 236.684   1
   0  13   6 1317.69 260.162   1
   0 -13  -7 20.8073 207.469   1
   0  13   7 136.037 229.761   1
   0 -13  -8 4599.88 384.276   1
   0  13   8 4643.00 402.790   1
   0 -13  -9-179.138 230.018   1
   0  13   9-147.393 238.901   1
   0 -13 -10 46.2165 236.770   1
   0  13  10 329.528 256.978   1
   0 -13 -12 7145.05 512.566   1
   0  13  12 7177.61 536.033   1
   0 -13 -13 49.7044 245.722   1
   0  13  13-135.482 258.774   1
   0 -13 -14 1777.03 317.598   1
   0  13  14 2222.51 354.154   1
   0 -13 -15 513.538 251.989   1
   0  13  15-83.3038 274.778   1
   0 -13 -16 26.0433 270.221   1
   0  13  16 306.649 302.856   1
   0 -13 -17 497.148 301.380   1
   0  13  17 280.231 321.363   1
   0 -13 -18 603.513 276.287   1
   0  13  18 562.594 292.324   1
   0 -13 -20 704.743 306.522   1
   0  13  20 589.374 324.095   1
   0 -13 -21 698.706 317.134   1
   0  13  21 83.6219 331.420   1
   0  13  22 1102.50 357.175   1
   0 -13 -23 403.282 291.997   1
   0  13  23 271.576 328.333   1
   0  13  24 159.979 322.301   1
   0 -13 -24 445.798 296.049   1
   0  14   0 558.997 162.549   1
   0 -14   0 1185.14 171.627   1
   0  14  -1-10.6723 129.930   1
   0  14   1 335.837 173.007   1
   0 -14   1 109.337 119.454   1
   0 -14  -1 70.5855 150.904   1
   0 -14  -2 810.840 182.669   1
   0 -14   2 658.083 111.439   1
   0  14   2 887.189 192.335   1
   0  14  -2 618.180 113.282   1
   0 -14  -3-69.4490 180.259   1
   0  14   3-279.899 202.349   1
   0 -14  -4 373.704 194.089   1
   0  14   4 60.0570 198.755   1
   0 -14  -6 1003.81 235.895   1
   0  14   6 1184.40 254.034   1
   0 -14  -7-87.4536 206.299   1
   0  14   7 233.726 227.856   1
   0 -14  -8-158.159 218.342   1
   0  14   8 244.029 252.471   1
   0 -14  -9-23.3431 218.931   1
   0  14   9 252.148 260.911   1
   0  14  10 544.629 256.984   1
   0 -14 -11-221.229 247.093   1
   0  14  11 424.942 262.608   1
   0 -14 -12 5865.26 472.596   1
   0  14  12 4956.69 471.413   1
   0 -14 -13-281.646 256.694   1
   0  14  13 164.356 287.736   1
   0 -14 -14 181.409 261.920   1
   0  14  14-27.7401 272.758   1
   0 -14 -15 314.076 277.179   1
   0  14  15 168.166 311.595   1
   0 -14 -16 1026.29 285.775   1
   0  14  16 1634.95 327.172   1
   0 -14 -17 52.7522 276.389   1
   0  14  17 169.874 312.481   1
   0 -14 -19 472.318 260.297   1
   0  14  19 423.252 282.874   1
   0 -14 -20 1067.48 290.330   1
   0  14  20 673.116 306.051   1
   0 -14 -21 25.7604 290.590   1
   0  14  21 55.4719 327.953   1
   0 -14 -22 2310.29 363.147   1
   0  14  22 2461.25 402.533   1
   0 -14 -23 49.9277 290.574   1
   0  14  23 832.922 346.161   1
   0 -14 -24 243.415 289.370   1
   0  14  24 447.552 329.400   1
   0 -15   0 12.8807 140.866   1
   0  15   0-41.6151 158.147   1
   0 -15  -1 192.960 161.968   1
   0 -15   1 30.6278 121.904   1
   0  15   1-64.6259 177.104   1
   0  15  -1 21.9489 133.031   1
   0  15  -2 1613.08 144.447   1
   0 -15   2 1590.04 139.225   1
   0 -15  -2 1361.50 213.734   1
   0 -15  -3 181.680 184.174   1
   0  15   3 39.1842 212.370   1
   0  15   5 156.123 212.757   1
   0 -15  -5 394.221 215.059   1
   0  15   6-46.7881 221.473   1
   0 -15  -6-196.168 219.163   1
   0  15   7 292.061 259.627   1
   0 -15  -7 181.712 232.843   1
   0 -15  -8 10982.5 695.721   1
   0  15   8 12151.0 731.233   1
   0  15   9 440.654 258.502   1
   0 -15  -9-121.081 236.826   1
   0  15  10 2311.18 340.212   1
   0 -15 -10 2805.02 320.836   1
   0  15  11 542.403 272.158   1
   0 -15 -11 50.6591 240.781   1
   0  15  12 992.410 310.512   1
   0 -15 -12 617.978 268.302   1
   0  15  13 195.425 295.674   1
   0 -15 -13 339.067 265.993   1
   0  15  15 142.061 277.817   1
   0 -15 -15 105.882 255.866   1
   0  15  16 2339.54 377.185   1
   0 -15 -16 1726.15 337.137   1
   0  15  17 28.5170 282.245   1
   0 -15 -17 504.069 275.479   1
   0  15  18 142.203 319.146   1
   0 -15 -18 501.841 285.317   1
   0  15  19 592.915 354.224   1
   0 -15 -19-104.870 285.574   1
   0 -15 -20 4048.01 383.735   1
   0  15  20 2961.65 382.518   1
   0  15  21 275.601 305.813   1
   0 -15 -21 307.404 266.738   1
   0  15  22 921.408 368.063   1
   0 -15 -22 275.750 295.861   1
   0 -15 -23-466.669 298.274   1
   0  15  23 743.615 353.834   1
   0  16   0 17249.4 909.172   1
   0 -16   0 17421.7 902.795   1
   0  16  -1-32.7608 128.975   1
   0  16   1 169.033 181.525   1
   0 -16  -1 125.081 167.520   1
   0 -16   1 205.889 125.807   1
   0  16   2 472.959 211.420   1
   0 -16  -2 452.156 194.054   1
   0  16  -2 357.784 84.5613   1
   0  16   3-61.6503 200.899   1
   0 -16  -3 18.9687 181.693   1
   0  16   4 7537.22 520.393   1
   0 -16  -4 7704.14 507.950   1
   0  16   5-162.712 219.311   1
   0 -16  -5 194.024 203.401   1
   0 -16  -6 4825.83 398.798   1
   0  16   6 4746.05 409.016   1
   0 -16  -7 117.724 230.310   1
   0  16   7 758.902 264.406   1
   0 -16  -8 340.218 243.011   1
   0  16   8-104.474 256.131   1
   0 -16  -9-124.765 254.279   1
   0  16   9 482.174 282.136   1
   0 -16 -10 4003.28 383.559   1
   0  16  10 3887.52 399.248   1
   0 -16 -11-77.8273 245.533   1
   0  16  11-55.6962 276.123   1
   0 -16 -12 26.2839 250.334   1
   0  16  12 253.967 267.939   1
   0 -16 -14 1681.33 328.661   1
   0  16  14 1519.00 359.903   1
   0 -16 -15-26.7459 263.808   1
   0  16  15 402.897 320.510   1
   0 -16 -16 2004.27 336.276   1
   0  16  16 1092.98 338.784   1
   0 -16 -17-53.2605 275.636   1
   0  16  17 458.521 335.619   1
   0 -16 -18 211.487 269.459   1
   0  16  18 199.193 293.813   1
   0  16  20 1612.17 374.074   1
   0 -16 -20 723.341 310.006   1
   0 -16 -22 49.4663 246.033   1
   0  16  22 321.626 293.222   1
   0  17   1 121.621 185.264   1
   0  17   2 632.172 217.109   1
   0 -17  -3 79.4816 196.026   1
   0  17   3 215.467 212.544   1
   0 -17  -4 1166.38 245.042   1
   0  17   4 1588.24 283.610   1
   0 -17  -5 66.9862 214.200   1
   0  17   5 459.700 234.787   1
   0 -17  -6 3251.03 343.879   1
   0  17   6 2173.37 331.971   1
   0 -17  -7 121.469 245.512   1
   0  17   7-52.3867 259.706   1
   0 -17  -9 154.162 249.894   1
   0  17   9 220.697 269.832   1
   0 -17 -10 1620.87 306.015   1
   0  17  10 2276.04 343.695   1
   0 -17 -11 106.035 250.115   1
   0  17  11-227.965 279.377   1
   0 -17 -13 26.9322 255.669   1
   0  17  13 86.8827 276.587   1
   0 -17 -14 3673.29 383.245   1
   0  17  14 2933.87 408.042   1
   0 -17 -15 81.0569 278.822   1
   0  17  15-87.1046 325.406   1
   0 -17 -16 511.191 264.819   1
   0  17  16-28.9301 299.573   1
   0  17  17 344.660 321.837   1
   0 -17 -17 507.679 286.867   1
   0  17  19 84.2119 321.375   1
   0 -17 -19 25.9817 276.923   1
   0  17  21 595.640 360.125   1
   0 -17 -21 274.223 292.533   1
   0  18   7 353.203 266.128   1
   0  18   8 166.884 262.538   1
   0  18   9-28.3819 286.051   1
   0  18  10 1094.84 319.408   1
   0 -18 -10 399.773 238.300   1
   0  18  11-58.2378 302.808   1
   0 -18 -11 161.909 267.559   1
   0  18  12 1201.95 317.164   1
   0 -18 -12 1738.49 316.780   1
   0  18  13 29.4073 276.602   1
   0 -18 -13-54.4900 257.054   1
   0  18  14 1293.19 352.397   1
   0 -18 -14 1034.59 295.892   1
   0  18  15 58.5545 321.030   1
   0 -18 -15 298.292 282.120   1
   0  18  16 2296.23 390.896   1
   0 -18 -16 2283.00 350.306   1
   0  18  18 4258.79 433.078   1
   0 -18 -18 209.779 295.370   1
   0  18  20 355.956 346.175   1
  -1   0  27 146.968 323.109   1
   1   0 -27 834.015 317.179   1
   1   0 -26 10733.7 679.708   1
  -1   0  26 9420.67 687.834   1
   1   0 -25 106.708 256.415   1
  -1   0  25 261.110 274.688   1
   1   0 -24 7958.24 542.789   1
  -1   0  24 6677.63 540.471   1
   1   0 -23 416.740 276.574   1
  -1   0  23 141.327 266.187   1
  -1   0  22 277.647 296.769   1
   1   0 -22 128.262 266.235   1
  -1   0  21 515.844 299.900   1
   1   0 -21 75.6220 277.864   1
   1   0 -20 4911.30 433.311   1
  -1   0  20 5027.17 442.480   1
  -1   0  19-51.3626 284.061   1
   1   0 -19 166.762 248.997   1
  -1   0  18 1487.45 300.838   1
   1   0 -18 1681.81 295.515   1
  -1   0  17 476.108 267.026   1
   1   0 -17 664.814 247.151   1
   1   0 -16 16634.0 923.857   1
  -1   0  16 16561.2 933.210   1
   1   0 -15-161.532 194.701   1
  -1   0  13 135.713 212.510   1
   1   0 -13-71.2601 184.784   1
  -1   0  12 2600.60 259.088   1
   1   0 -12 2315.90 246.481   1
  -1   0  11-169.192 179.468   1
   1   0 -11 61.6086 161.384   1
   1   0 -10 108095. 5180.06   1
  -1   0  10 108260. 5187.53   1
  -1   0   9 283.532 154.003   1
   1   0  -9-90.3681 136.631   1
  -1   0   8 1505.41 186.539   1
   1   0  -8 1382.72 169.152   1
   1   0  -6 31885.6 1474.28   1
  -1   0   6 28016.2 1472.05   1
  -1   0   5-66.4415 143.191   1
   1   0  -5-77.6297 125.340   1
  -1   0   4 23760.2 1067.20   1
   1   0  -4 19677.7 1060.81   1
  -1   0   3-285.770 125.718   1
   1   0  -3 70.9650 110.963   1
  -1   0   2 359304. 16886.2   1
   1   0  -2 356961. 16884.3   1
   1   0  -1-40.8710 61.6000   1
  -1   0   1-3.12292 66.0150   1
   1   0   0 92.5394 55.0662   1
  -1   0   0 74.2989 62.4920   1
  -1   0  -1-65.7273 50.9824   1
   1   0   1-50.2350 61.7916   1
   1   0   2 332459. 16046.1   1
  -1   0  -2 347192. 16043.4   1
   1   0   3 63.5780 107.441   1
  -1   0  -3-34.4102 99.3543   1
  -1   0  -4 21572.2 1094.15   1
   1   0   4 23021.9 1097.22   1
   1   0   5-8.19260 148.550   1
  -1   0  -5 44.7784 127.928   1
  -1   0  -6 34683.3 1642.31   1
   1   0   6 32519.0 1644.73   1
   1   0   8 1106.96 186.046   1
  -1   0  -8 1401.54 180.458   1
   1   0   9 27.8717 146.030   1
  -1   0  -9 74.6528 125.088   1
   1   0  10 110749. 5378.99   1
  -1   0 -10 113703. 5373.16   1
   1   0  11 283.873 165.209   1
  -1   0 -11 14.8141 139.040   1
   1   0  12 2689.42 274.868   1
  -1   0 -12 2743.66 252.297   1
   1   0  13-310.306 198.127   1
  -1   0 -13 85.4781 159.869   1
   1   0  15 130.218 236.268   1
  -1   0 -15-155.439 202.561   1
  -1   0 -16 14971.6 883.562   1
   1   0  16 17487.3 919.745   1
   1   0  17 47.7179 257.934   1
  -1   0 -17 21.4691 230.466   1
   1   0  18 2258.83 303.946   1
  -1   0 -18 1612.64 263.235   1
   1   0  19 461.863 264.944   1
  -1   0 -19-23.2800 232.906   1
  -1   0 -20 6254.99 451.749   1
   1   0  20 5312.44 463.815   1
   1   0  21 516.748 295.713   1
  -1   0 -21 519.588 267.966   1
   1   0  22 332.998 273.720   1
  -1   0 -22 50.7915 239.010   1
   1   0  23-28.0510 286.743   1
  -1   0 -23 523.360 288.383   1
  -1   0 -24 7675.46 554.143   1
   1   0  24 7581.00 568.680   1
   1   0  25 491.476 313.518   1
  -1   0 -25 80.5562 284.393   1
  -1   0 -26 10370.3 682.886   1
   1   0  26 10484.8 699.424   1
   1   0  27 87.5707 311.250   1
  -1   0 -27 298.032 304.456   1
   1  -1 -27 638.969 324.325   1
   1   1 -27 463.691 306.788   1
  -1   1  27 552.485 314.684   1
   1   1 -26-27.0360 302.302   1
  -1  -1  26 945.664 328.152   1
   1  -1 -25 105.916 263.437   1
   1   1 -25 107.236 276.827   1
  -1  -1  25 58.4511 286.689   1
  -1   1  25 576.218 293.639   1
   1  -1 -24-105.427 256.225   1
  -1   1  24 343.079 265.610   1
   1   1 -23 181.751 253.857   1
  -1  -1  23-28.2345 261.468   1
  -1   1  22 3673.51 400.160   1
   1   1 -22 3417.54 351.666   1
  -1  -1  22 2960.11 382.644   1
   1  -1 -22 3565.95 383.003   1
  -1   1  21-109.234 281.811   1
  -1  -1  21 80.9694 252.293   1
   1  -1 -21-50.6645 261.418   1
   1   1 -21 124.714 238.916   1
  -1   1  20 587.366 286.925   1
   1  -1 -20 445.661 259.870   1
  -1  -1  19 177.537 241.114   1
   1   1 -19 376.531 240.707   1
  -1   1  18 1431.38 307.973   1
  -1  -1  18 1246.30 267.211   1
   1   1 -18 1020.01 256.537   1
  -1   1  17-120.955 260.370   1
  -1  -1  17-304.281 245.311   1
   1   1 -17 369.743 222.222   1
   1  -1 -17 654.099 261.507   1
   1   1 -16 14722.8 794.732   1
   1  -1 -16 13078.8 791.204   1
  -1   1  16 13755.2 804.569   1
  -1  -1  16 13594.4 801.021   1
  -1  -1  15 1287.59 253.427   1
  -1   1  15 1359.18 240.882   1
   1  -1 -15 1481.95 238.049   1
   1   1 -15 1653.25 262.529   1
  -1   1  14 3125.11 327.655   1
   1  -1 -14 3543.78 325.397   1
   1   1 -14 4141.18 318.856   1
  -1  -1  14 3882.96 325.411   1
  -1   1  13 3344.17 319.264   1
   1   1 -13 2938.59 283.578   1
   1  -1 -13 2970.15 296.025   1
   1   1 -12 10779.8 612.100   1
   1  -1 -12 9980.54 615.541   1
  -1   1  12 11207.2 633.891   1
  -1  -1  12 10799.9 621.348   1
  -1  -1  11 1076.56 187.420   1
  -1   1  11 1111.12 208.157   1
   1  -1 -11 611.104 179.885   1
   1   1 -11 802.096 172.581   1
   1  -1 -10 35320.7 1759.26   1
   1   1 -10 35231.2 1749.81   1
  -1   1  10 35382.8 1768.94   1
  -1  -1  10 35374.0 1756.19   1
   1   1  -9 9412.34 523.882   1
   1  -1  -9 8879.00 533.234   1
  -1  -1   9 9276.07 527.089   1
  -1   1   9 9585.79 548.182   1
  -1   1   8 1548.22 215.744   1
  -1  -1   8 1182.89 183.657   1
   1  -1  -8 1311.95 187.428   1
   1   1  -8 1881.74 185.093   1
  -1   1   7 718.229 175.487   1
  -1  -1   7 877.675 165.460   1
   1   1  -7 752.507 152.766   1
   1  -1  -7 544.244 171.084   1
   1   1  -6 2306.10 189.231   1
  -1  -1   6 1833.66 196.264   1
  -1   1   5 1836.20 195.803   1
  -1  -1   5 1701.75 180.138   1
   1  -1  -5 1667.20 193.604   1
   1   1  -5 1304.44 156.227   1
   1   1  -4 3287.95 236.929   1
  -1  -1   4 3203.35 249.030   1
  -1   1   3 11704.5 578.935   1
  -1  -1   3 10428.9 565.581   1
   1  -1  -3 11524.2 575.525   1
   1   1  -3 11343.1 562.991   1
  -1   1   2 17010.3 850.660   1
  -1  -1   2 18453.0 844.084   1
   1  -1  -2 16126.4 848.708   1
   1   1  -2 17579.3 840.066   1
  -1   1   1 413.831 84.9072   1
  -1  -1   1 321.972 66.8180   1
   1  -1  -1 317.235 86.9455   1
   1   1  -1 374.424 68.8335   1
   1  -1   0 205128. 9703.79   1
   1   1   0 207809. 9704.91   1
  -1   1   0 203935. 9704.68   1
  -1  -1   0 206182. 9704.33   1
   1  -1   1 522.814 68.6039   1
  -1  -1  -1 432.116 84.4365   1
  -1   1  -1 325.023 60.7307   1
   1   1   1 418.320 88.1400   1
   1  -1   2 16233.3 683.586   1
   1   1   2 11410.1 689.392   1
  -1  -1  -2 10831.8 687.003   1
  -1   1  -2 16317.4 681.574   1
   1  -1   3 11612.1 559.915   1
  -1   1  -3 10111.9 555.340   1
  -1  -1  -3 10741.8 573.232   1
  -1   1  -4 4132.12 248.329   1
  -1  -1  -4 3914.91 266.487   1
   1   1   4 4341.78 273.932   1
   1  -1   4 4070.16 255.679   1
   1   1   5 1771.83 186.801   1
  -1   1  -5 1584.96 162.287   1
  -1  -1  -5 1880.20 192.420   1
   1  -1   5 1638.43 158.948   1
  -1   1  -6 2505.97 189.936   1
   1  -1   6 2479.22 205.792   1
   1  -1   7 614.535 159.560   1
   1   1   7 665.171 165.329   1
  -1  -1  -8 1499.45 190.494   1
  -1   1  -8 1384.66 164.841   1
   1  -1   8 1201.30 179.696   1
   1   1   8 1623.33 212.342   1
  -1  -1  -9 8960.21 510.012   1
  -1   1  -9 8822.62 494.961   1
   1   1   9 9635.05 528.310   1
   1  -1   9 8296.08 506.033   1
  -1  -1 -10 33997.0 1731.52   1
  -1   1 -10 35229.3 1723.43   1
   1   1  10 33583.3 1739.61   1
   1  -1  10 36612.1 1736.50   1
  -1  -1 -11 712.836 180.273   1
  -1   1 -11 1148.31 183.257   1
   1  -1  11 803.698 197.921   1
   1   1  11 1379.86 207.421   1
  -1   1 -12 10659.5 632.015   1
  -1  -1 -12 10557.0 639.395   1
   1   1  12 12360.2 670.659   1
   1  -1  12 12282.3 661.067   1
   1   1  13 2789.36 320.406   1
  -1   1 -13 3262.14 281.889   1
  -1  -1 -13 3199.63 292.947   1
   1   1  14 2756.93 313.763   1
  -1  -1 -14 3478.02 306.690   1
  -1   1 -14 3107.86 289.052   1
   1  -1  14 3246.52 305.866   1
  -1   1 -15 1441.91 229.981   1
  -1  -1 -15 956.780 225.641   1
   1   1  15 1002.21 241.849   1
   1  -1  15 1203.65 243.840   1
  -1  -1 -16 14626.7 810.793   1
  -1   1 -16 13292.9 794.752   1
   1   1  16 14370.7 829.204   1
   1  -1  16 14243.6 815.582   1
  -1  -1 -17-65.6055 200.793   1
   1  -1  17 23.3952 235.997   1
   1   1  17 121.384 245.532   1
  -1   1 -18 1127.07 242.831   1
   1   1  18 1611.66 316.154   1
   1  -1  18 1439.94 282.517   1
  -1   1 -19 275.851 232.974   1
   1  -1  19 506.331 273.616   1
  -1  -1 -20 435.844 260.334   1
   1   1  20 160.052 283.313   1
  -1   1 -21 641.794 278.511   1
  -1  -1 -21-124.360 239.714   1
   1  -1  21 863.003 295.559   1
   1   1  21 464.275 254.412   1
  -1  -1 -22 3628.06 382.467   1
  -1   1 -22 3487.63 368.003   1
   1   1  22 3123.88 398.537   1
   1  -1  22 3143.38 378.601   1
  -1   1 -23 156.989 275.502   1
   1  -1  23-280.739 286.732   1
  -1  -1 -24 264.750 285.707   1
   1   1  24 141.919 290.050   1
  -1  -1 -25 480.791 294.326   1
  -1   1 -25 269.711 299.191   1
   1  -1  25 145.412 300.334   1
   1   1  25 57.4433 272.054   1
  -1   1 -26 816.364 294.835   1
   1  -1  26 645.511 288.917   1
  -1  -1 -27 482.544 307.705   1
  -1   1 -27 817.649 309.529   1
   1   1  27 607.040 305.057   1
  -1   2  29 509.426 317.219   1
   1  -2 -29 751.263 326.262   1
  -1   2  28 257.313 277.935   1
   1  -2 -28-26.1801 257.436   1
  -1   2  27 2443.16 362.273   1
   1  -2 -27 2795.71 370.961   1
  -1   2  26 949.373 333.636   1
   1  -2 -26 978.557 320.479   1
   1   2 -26 574.480 286.342   1
  -1   2  25 6219.77 518.637   1
   1  -2 -25 6182.36 503.938   1
   1   2 -25 6116.03 492.096   1
  -1  -2  25 5918.04 510.220   1
   1  -2 -24 685.255 290.065   1
   1   2 -24 980.918 298.243   1
  -1   2  24 855.685 323.187   1
  -1  -2  24 1157.96 321.591   1
   1   2 -23 1092.30 304.324   1
  -1   2  23 452.200 288.884   1
  -1  -2  23 623.578 294.964   1
   1  -2 -23 577.149 276.004   1
  -1   2  22 223.288 247.346   1
   1   2 -22 380.121 274.581   1
  -1  -2  22 330.644 289.991   1
   1  -2 -22 595.326 250.085   1
  -1   2  21 3349.77 365.058   1
   1   2 -21 3631.86 365.624   1
  -1  -2  21 2894.29 372.884   1
   1  -2 -21 3081.87 348.533   1
  -1   2  20 376.280 258.871   1
   1   2 -20 287.820 245.020   1
  -1  -2  20 467.276 260.178   1
   1  -2 -20 449.405 253.657   1
  -1   2  19 2828.47 348.780   1
  -1  -2  19 2577.23 332.976   1
   1   2 -19 2299.95 306.016   1
   1  -2 -19 2338.63 321.275   1
   1  -2 -18 5399.73 412.482   1
   1   2 -18 4390.73 400.011   1
  -1  -2  18 4539.86 415.481   1
  -1  -2  17-22.9489 251.572   1
  -1   2  17 122.771 235.221   1
   1   2 -17-42.5908 221.473   1
   1  -2 -17 229.106 223.364   1
  -1   2  16 285.347 221.365   1
  -1  -2  16 43.6203 220.888   1
   1   2 -16 587.009 207.785   1
   1  -2 -16 307.538 201.328   1
  -1   2  15 1784.35 278.372   1
   1  -2 -15 2640.75 281.969   1
  -1   2  14 16264.1 919.645   1
  -1  -2  14 16256.1 903.642   1
   1   2 -14 15742.0 886.940   1
   1  -2 -14 18027.3 919.195   1
  -1  -2  13 1385.48 229.183   1
   1  -2 -12 30787.8 1586.85   1
   1   2 -12 33267.3 1580.46   1
  -1  -2  12 31317.1 1581.42   1
  -1   2  12 29949.1 1594.01   1
   1  -2 -11 7996.02 474.381   1
   1   2 -11 7049.95 444.031   1
  -1   2  11 7217.32 476.732   1
  -1   2  10 34.1915 162.136   1
  -1  -2  10 166.156 148.659   1
   1   2 -10 386.904 140.471   1
   1  -2 -10 264.794 155.221   1
   1  -2  -9 15248.7 822.820   1
   1   2  -9 14915.8 800.770   1
  -1   2   9 16245.4 836.959   1
  -1  -2   9 15477.9 810.747   1
   1  -2  -8 35877.4 1631.14   1
  -1   2   8 29694.0 1626.40   1
   1   2  -7 23160.2 1087.96   1
   1  -2  -7 21635.8 1105.98   1
  -1  -2   7 20801.0 1083.29   1
  -1   2   7 21368.2 1114.74   1
   1   2  -6 33894.8 1562.70   1
   1  -2  -6 31512.7 1576.09   1
  -1  -2   6 29379.0 1562.58   1
  -1   2   6 33995.7 1587.98   1
   1   2  -5 1822.87 163.375   1
  -1  -2   5 2080.14 175.288   1
  -1   2   5 2099.03 210.922   1
   1   2  -4 10974.4 605.103   1
  -1  -2   4 11419.2 609.150   1
  -1   2   4 12373.5 639.858   1
   1   2  -3 305458. 14191.1   1
   1  -2  -3 312592. 14209.5   1
  -1  -2   3 279292. 14192.1   1
  -1   2   3 319340. 14213.2   1
  -1   2   2 113630. 5382.16   1
  -1  -2   2 114661. 5365.10   1
   1  -2  -2 116009. 5382.66   1
   1   2  -2 111245. 5364.46   1
  -1  -2   1 6159.46 289.271   1
   1  -2  -1 5898.37 303.588   1
   1   2  -1 5400.29 287.066   1
  -1  -2   0-44.4831 70.9374   1
   1   2   0 76.5780 83.3499   1
   1  -2   0 111.531 74.4272   1
  -1   2   0 134.711 76.7285   1
  -1  -2  -1 4749.40 218.957   1
   1  -2   1 4904.92 196.621   1
  -1   2  -2 111444. 5207.29   1
   1   2   2 114810. 5230.11   1
   1  -2   2 113237. 5207.80   1
  -1  -2  -2 97295.3 5225.89   1
   1   2   3 334050. 14134.1   1
  -1  -2  -3 324051. 14130.9   1
   1  -2   3 300694. 14107.8   1
  -1   2  -4 12149.1 603.850   1
  -1  -2  -4 13577.4 640.462   1
   1   2   5 2656.57 227.528   1
   1  -2   5 2329.06 182.237   1
  -1   2  -5 2504.79 172.296   1
  -1  -2  -5 2356.74 209.313   1
   1   2   6 35039.0 1684.65   1
   1  -2   6 33696.4 1659.61   1
  -1   2  -6 33568.5 1656.49   1
  -1  -2  -6 34939.2 1679.17   1
   1   2   7 23623.9 1128.96   1
   1  -2   7 21110.2 1100.35   1
  -1  -2  -8 39028.0 1873.32   1
   1   2   8 37043.7 1877.33   1
  -1   2  -9 15119.5 765.802   1
  -1  -2  -9 12936.7 779.857   1
   1  -2   9 15203.4 774.607   1
   1   2   9 15766.4 806.005   1
  -1   2 -10 691.218 158.522   1
  -1  -2 -10 211.665 145.161   1
   1  -2  10 533.038 164.623   1
   1   2  10 456.194 191.833   1
  -1  -2 -11 6530.49 436.760   1
  -1   2 -11 7075.01 422.927   1
   1   2  11 7578.94 461.044   1
  -1  -2 -12 31266.4 1560.78   1
   1  -2  12 31450.5 1559.15   1
   1   2  12 31880.3 1579.00   1
  -1   2 -12 29365.1 1541.25   1
   1  -2  13 1327.24 230.425   1
  -1  -2 -14 14847.2 863.242   1
  -1   2 -14 16970.7 857.998   1
   1  -2  14 15905.2 869.062   1
   1   2  14 15024.4 876.995   1
  -1  -2 -15 1648.06 267.108   1
   1   2  15 1779.85 292.425   1
  -1   2 -16 137.262 200.132   1
  -1  -2 -16 85.4354 200.665   1
   1  -2  16 500.248 237.644   1
   1   2  16 427.901 226.686   1
  -1  -2 -17 88.9979 230.796   1
  -1   2 -17-62.1973 207.846   1
   1   2  17-617.450 290.325   1
   1  -2  17 297.691 245.830   1
  -1   2 -18 5046.83 398.089   1
  -1  -2 -18 4305.06 383.648   1
   1  -2  18 4985.62 418.102   1
  -1  -2 -19 2182.56 308.604   1
  -1   2 -19 2845.10 308.954   1
   1   2  19 1917.47 344.144   1
   1  -2  19 2448.26 316.470   1
  -1  -2 -20 585.928 235.492   1
  -1   2 -20 803.071 245.324   1
   1  -2  20 779.136 280.827   1
   1   2  20 242.044 245.797   1
  -1   2 -21 3302.52 351.858   1
  -1  -2 -21 2697.07 365.657   1
   1   2  21 3347.88 384.235   1
   1  -2  21 2962.69 354.988   1
  -1   2 -22 458.899 267.499   1
  -1  -2 -22 254.401 251.246   1
   1  -2  22 491.909 286.594   1
   1   2  22 895.242 292.614   1
  -1  -2 -23 724.563 288.389   1
  -1   2 -23 339.817 262.313   1
   1  -2  23 252.935 280.345   1
   1   2  23 650.132 302.127   1
  -1   2 -24 746.885 276.146   1
  -1  -2 -24 449.113 302.634   1
   1  -2  24 660.744 304.659   1
   1   2  24 651.366 304.720   1
  -1   2 -25 6423.46 498.839   1
  -1  -2 -25 5899.23 498.466   1
   1   2  25 5902.86 504.455   1
   1  -2  25 5785.46 496.391   1
  -1  -2 -26 319.480 305.853   1
  -1   2 -26 494.174 292.342   1
   1   2  26 200.652 298.504   1
  -1  -2 -27 2202.74 343.079   1
   1   2  27 2375.66 359.458   1
  -1  -2 -28 316.656 318.833   1
   1   2  28 142.117 316.660   1
  -1  -2 -29 441.734 277.719   1
   1  -3 -30 276.833 256.013   1
  -1   3  28 4850.08 481.121   1
   1  -3 -28 4734.15 467.539   1
  -1   3  27 340.845 298.964   1
   1  -3 -27 835.570 312.461   1
  -1   3  26 3788.26 389.151   1
   1  -3 -26 3587.44 376.339   1
   1   3 -25 1005.34 297.529   1
   1  -3 -24 3995.68 406.654   1
   1   3 -24 3295.48 383.065   1
  -1  -3  24 4092.20 404.354   1
  -1   3  24 3612.66 428.859   1
   1  -3 -23 944.192 318.363   1
   1   3 -23 25.9653 251.519   1
  -1  -3  23-28.3416 274.433   1
  -1   3  23 678.177 313.712   1
   1   3 -22 5916.69 469.294   1
  -1  -3  22 5758.02 477.300   1
  -1   3  21 1185.07 340.496   1
   1   3 -20 637.252 239.844   1
  -1  -3  20 256.613 241.312   1
   1  -3 -20 226.339 276.885   1
  -1   3  19 739.346 299.404   1
   1   3 -19 750.419 245.813   1
  -1  -3  19 1380.78 275.180   1
   1  -3 -19 615.262 273.468   1
   1   3 -18 4577.37 385.215   1
  -1  -3  18 4573.76 403.712   1
  -1   3  17 802.215 306.486   1
  -1  -3  17 830.071 261.533   1
   1   3 -17 933.553 240.380   1
   1  -3 -17 810.487 273.533   1
   1  -3 -16 8598.09 582.177   1
  -1   3  16 8797.65 596.246   1
  -1  -3  15 219.556 210.566   1
  -1   3  15 514.908 263.773   1
   1   3 -15 370.705 199.400   1
   1  -3 -15 42.8717 229.386   1
   1  -3 -14 7443.24 499.052   1
   1   3 -14 6962.84 475.341   1
  -1  -3  14 7721.18 489.372   1
  -1   3  14 7999.11 521.952   1
  -1  -3  13 259.382 162.489   1
  -1   3  13 42.7623 214.590   1
   1   3 -13 272.985 160.000   1
   1  -3 -13 253.394 189.755   1
   1   3 -12 28828.9 1447.42   1
  -1  -3  12 28765.0 1455.72   1
  -1   3  11 38.1932 174.670   1
  -1  -3  11 260.435 148.286   1
   1  -3 -11 52.1922 168.236   1
   1   3 -10 6553.09 393.325   1
   1  -3 -10 5783.46 419.085   1
  -1  -3  10 6909.63 403.226   1
  -1   3  10 6384.96 437.930   1
  -1   3   9 215.957 156.753   1
   1  -3  -9-45.2772 128.165   1
  -1  -3   8 20216.6 969.955   1
  -1   3   8 17954.7 998.552   1
   1  -3  -8 16676.0 985.891   1
   1   3  -8 20918.3 968.019   1
  -1   3   7 5824.10 384.650   1
  -1  -3   7 6053.30 344.003   1
   1  -3  -7 5672.85 365.708   1
   1   3  -7 5794.31 338.624   1
   1   3  -6 43241.6 2097.01   1
  -1  -3   6 41871.4 2099.24   1
  -1   3   6 46423.8 2138.65   1
   1  -3  -6 44065.6 2121.74   1
  -1  -3   5 23153.2 1154.15   1
   1   3  -5 24033.2 1152.00   1
   1   3  -4 25041.8 1175.96   1
   1  -3  -4 23161.7 1204.51   1
  -1   3   4 26028.0 1216.17   1
  -1  -3   4 23627.5 1176.21   1
  -1  -3   3 14990.7 724.682   1
   1   3  -3 15425.8 723.990   1
   1  -3  -3 14510.5 759.371   1
  -1   3   3 13742.1 759.199   1
   1  -3  -2 9750.42 508.248   1
  -1   3   2 10136.8 513.067   1
  -1  -3   2 9247.61 475.879   1
   1   3  -2 9921.96 475.651   1
  -1  -3   1 57012.3 2918.46   1
   1   3  -1 61819.4 2919.05   1
   1  -3  -1 67366.8 2933.53   1
  -1   3   1 63747.9 2934.67   1
   1   3   0 150483. 7183.27   1
  -1  -3   0 150144. 7181.57   1
  -1   3   0 156324. 7183.02   1
   1  -3   0 151325. 7180.92   1
  -1  -3  -1 63948.8 2991.28   1
   1   3   1 65859.2 2994.12   1
  -1   3  -1 60531.1 2976.20   1
   1  -3   1 63001.0 2975.43   1
  -1  -3  -2 10729.8 565.348   1
   1   3   2 11299.9 570.779   1
   1  -3   3 14965.2 691.565   1
   1   3   3 14225.4 734.480   1
  -1   3  -3 14024.0 689.718   1
  -1  -3  -3 13051.0 728.276   1
   1   3   4 25561.3 1209.61   1
   1  -3   4 23116.9 1167.64   1
  -1  -3  -4 25817.5 1203.76   1
  -1   3  -4 24316.2 1166.81   1
   1  -3   5 25725.5 1306.33   1
  -1   3  -5 28250.5 1304.89   1
   1  -3   6 46464.9 2280.08   1
   1   3   6 49055.1 2320.52   1
  -1   3  -6 47329.4 2276.70   1
  -1  -3  -6 48597.3 2310.47   1
  -1   3  -7 6204.50 357.939   1
  -1  -3  -7 6342.36 397.411   1
   1  -3   7 6758.02 370.533   1
   1   3   7 7153.97 414.373   1
  -1   3  -8 19545.5 987.099   1
  -1  -3  -8 18870.0 1015.90   1
   1  -3   8 19359.9 994.032   1
   1   3   8 21857.6 1036.63   1
  -1  -3  -9 132.048 165.218   1
   1   3   9 65.7818 177.849   1
  -1   3 -10 6556.42 389.643   1
  -1  -3 -10 7182.12 435.786   1
   1   3  10 6164.19 449.848   1
   1  -3  10 6455.47 403.029   1
  -1  -3 -11 100.910 168.176   1
   1  -3  11 28.6531 158.855   1
   1   3  11 132.680 197.631   1
  -1   3 -12 29454.8 1505.88   1
   1  -3  12 31072.5 1525.34   1
  -1   3 -13 169.414 152.074   1
  -1  -3 -13 486.714 194.836   1
   1   3  13-149.907 225.636   1
   1  -3  13 137.094 167.255   1
  -1   3 -14 8015.12 487.389   1
  -1  -3 -14 7605.02 501.604   1
   1  -3  14 7907.59 502.189   1
   1   3  14 7502.57 512.679   1
  -1  -3 -15 104.100 231.821   1
  -1   3 -15-35.8405 182.554   1
   1  -3  15-19.8739 201.919   1
   1   3  15 233.603 265.771   1
  -1  -3 -16 9038.72 555.986   1
   1   3  16 7829.30 559.755   1
  -1  -3 -17 1218.63 274.246   1
  -1   3 -17 710.022 208.650   1
   1  -3  17 737.496 232.700   1
   1   3  17 702.569 290.466   1
  -1   3 -18 6596.79 444.406   1
   1  -3  18 5264.91 441.934   1
  -1  -3 -19 1030.81 279.406   1
  -1   3 -19 1030.94 237.468   1
   1   3  19 903.241 288.987   1
   1  -3  19 616.153 258.502   1
  -1   3 -20 23.5778 222.510   1
  -1  -3 -20 492.002 268.411   1
   1  -3  20 408.489 252.369   1
   1   3  20 813.031 299.624   1
   1   3  21 275.719 261.256   1
  -1   3 -22 6093.63 478.226   1
   1  -3  22 5952.02 486.631   1
  -1   3 -23 287.259 259.095   1
  -1  -3 -23-258.747 252.412   1
   1   3  23 480.515 245.569   1
   1  -3  23 449.677 272.558   1
  -1  -3 -24 4217.36 418.754   1
  -1   3 -24 3606.88 383.172   1
   1   3  24 3660.36 428.328   1
   1  -3  24 3772.72 405.550   1
  -1  -3 -26 4040.73 421.682   1
   1   3  26 4629.08 452.678   1
  -1  -3 -27 78.8365 299.863   1
   1   3  27 481.769 306.626   1
   1   3  28 5503.99 463.300   1
  -1  -3 -28 4114.51 433.412   1
  -1  -3 -30 50.2025 272.002   1
  -1   4  29 631.525 324.184   1
   1  -4 -29 1106.18 320.760   1
  -1   4  28 584.845 268.825   1
   1  -4 -28 153.314 241.621   1
  -1   4  27-196.787 283.333   1
   1  -4 -27 180.921 281.360   1
  -1   4  26 480.449 321.347   1
   1  -4 -26 675.598 310.852   1
  -1   4  25 141.837 322.156   1
   1  -4 -25 209.689 297.686   1
   1  -4 -24 1500.04 325.092   1
   1   4 -24 1203.92 307.642   1
  -1   4  24 1077.40 332.030   1
   1  -4 -23 1388.27 310.939   1
  -1   4  23 1101.44 313.692   1
   1   4 -23 884.310 285.182   1
  -1  -4  23 1306.93 317.605   1
   1  -4 -22 1689.71 303.177   1
  -1   4  22 1345.13 313.650   1
   1   4 -22 1156.74 287.223   1
  -1  -4  22 1455.23 317.479   1
   1  -4 -21 514.220 253.332   1
   1   4 -21 339.825 253.592   1
  -1  -4  21-26.4993 253.615   1
  -1   4  21 525.891 271.097   1
  -1   4  20 7620.69 543.397   1
  -1  -4  20 7236.95 541.584   1
   1  -4 -20 7975.36 538.283   1
   1   4 -20 7075.59 520.555   1
  -1   4  19 1599.56 285.560   1
   1   4 -19 2213.03 275.719   1
  -1  -4  19 2069.64 289.069   1
   1  -4 -19 1664.91 266.193   1
  -1   4  18 1977.03 290.841   1
   1   4 -18 2150.03 279.071   1
  -1  -4  18 1897.00 293.708   1
   1  -4 -18 1334.95 266.557   1
   1   4 -17 1649.93 250.361   1
  -1  -4  17 1857.83 269.234   1
  -1   4  16 148.555 279.952   1
   1   4 -16 132.653 189.541   1
  -1  -4  16 185.282 209.790   1
   1  -4 -16 22.6740 250.851   1
  -1   4  15 383.366 284.463   1
   1   4 -15 622.312 194.887   1
  -1  -4  15 250.422 192.939   1
   1  -4 -15 261.640 245.590   1
  -1   4  14 2764.55 338.847   1
   1   4 -14 2576.59 260.176   1
  -1  -4  14 2558.33 273.550   1
   1  -4 -14 2725.74 313.799   1
  -1   4  13 2706.66 286.222   1
   1   4 -13 1841.06 229.048   1
  -1  -4  13 2818.51 256.711   1
   1  -4 -13 2407.37 259.548   1
  -1   4  12-376.848 219.910   1
   1   4 -12 83.3346 148.765   1
  -1  -4  12-195.498 155.610   1
   1  -4 -12 266.990 200.816   1
   1   4 -11 10839.4 585.296   1
  -1   4  11 11040.1 643.883   1
  -1  -4  11 11631.1 600.593   1
  -1   4  10 2387.37 278.873   1
   1   4 -10 2315.16 209.143   1
   1  -4 -10 2880.40 270.773   1
   1  -4  -9 174.144 158.283   1
  -1   4   9 34.8484 173.251   1
  -1  -4   9-21.2499 129.993   1
  -1   4   8 31587.6 1564.85   1
   1   4  -8 30898.4 1513.04   1
  -1  -4   8 30879.3 1518.93   1
   1  -4  -8 30846.5 1550.70   1
   1  -4  -7-80.7977 163.666   1
   1   4  -7 176.938 96.8293   1
  -1   4   7 311.137 177.697   1
   1   4  -6 11072.2 568.430   1
  -1  -4   6 11959.3 575.039   1
  -1   4   6 10275.5 615.330   1
   1  -4  -6 11223.2 610.136   1
   1   4  -5 27691.3 1302.20   1
   1  -4  -5 28108.5 1344.67   1
  -1   4   5 26691.2 1351.03   1
  -1  -4   5 26006.7 1302.43   1
  -1  -4   4 206405. 9701.82   1
   1   4  -4 204814. 9701.22   1
   1  -4  -3 13389.1 661.654   1
  -1   4   3 11640.1 658.876   1
  -1  -4   3 12970.3 616.521   1
   1   4  -3 12485.9 616.230   1
  -1   4   2 15200.6 768.255   1
   1  -4  -2 14113.7 763.625   1
  -1  -4   2 15683.3 732.553   1
   1   4  -2 14918.0 731.720   1
  -1   4   1 44184.0 2099.75   1
   1  -4  -1 38650.1 2098.06   1
  -1  -4   1 43421.5 2082.10   1
   1   4  -1 47312.6 2085.78   1
  -1   4   0-14.4942 93.6832   1
   1   4   0 118.347 100.623   1
   1  -4   0 75.7472 96.9867   1
  -1  -4   0 41.1976 97.1943   1
   1   4   1 44211.0 2153.34   1
  -1  -4  -1 44666.5 2148.88   1
   1  -4   1 45714.0 2132.43   1
  -1   4  -1 44388.7 2133.65   1
  -1  -4  -2 15530.1 790.872   1
   1   4   2 15936.4 797.682   1
  -1  -4  -3 12692.0 659.241   1
   1   4   3 12503.0 666.314   1
  -1   4  -4 197217. 9239.15   1
   1  -4   4 194359. 9240.88   1
  -1   4  -5 23727.0 1235.91   1
  -1  -4  -5 27883.1 1286.64   1
   1   4   5 27494.0 1296.20   1
   1  -4   5 27020.2 1241.98   1
   1  -4   6 10700.5 547.816   1
   1   4   6 11001.0 598.921   1
  -1  -4  -7 52.5672 119.976   1
  -1   4  -7 205.473 89.9785   1
   1   4   7 262.303 139.789   1
   1  -4   7 129.476 100.444   1
  -1   4  -8 27905.3 1459.15   1
  -1  -4  -8 31432.2 1506.86   1
   1   4   8 30982.6 1514.18   1
   1  -4   8 31039.0 1468.52   1
  -1  -4  -9 15.4331 175.354   1
   1   4   9-465.501 193.778   1
   1  -4   9-82.8704 113.255   1
  -1  -4 -10 3067.50 275.181   1
   1   4  10 2848.98 288.397   1
   1  -4  10 2655.76 227.266   1
  -1   4 -10 2587.30 211.896   1
  -1  -4 -11 10727.0 608.655   1
  -1   4 -11 9601.07 559.620   1
   1  -4  11 10481.3 575.777   1
   1   4  11 11116.1 629.374   1
  -1   4 -12-200.033 134.425   1
  -1  -4 -12 274.850 193.891   1
   1  -4  12-44.5043 151.529   1
   1   4  12-41.9797 213.824   1
  -1   4 -13 2367.13 239.081   1
  -1  -4 -13 2327.53 275.123   1
   1  -4  13 2577.45 251.073   1
   1   4  13 1693.94 290.300   1
  -1  -4 -14 2464.69 290.232   1
   1   4  14 1998.62 305.436   1
  -1   4 -14 2615.01 249.532   1
   1  -4  14 3108.64 273.933   1
  -1  -4 -15-85.4458 237.338   1
  -1   4 -15 69.3027 174.648   1
   1  -4  15 191.365 198.516   1
   1   4  15 71.5873 254.345   1
  -1  -4 -16 177.574 192.008   1
  -1   4 -16 55.8875 183.686   1
   1   4  16-24.6909 217.443   1
   1  -4  16-61.3513 212.129   1
  -1   4 -17 1705.01 239.359   1
   1  -4  17 1218.16 259.221   1
  -1  -4 -18 1914.15 289.857   1
  -1   4 -18 1809.79 263.881   1
   1  -4  18 2528.66 299.153   1
   1   4  18 1729.85 304.505   1
  -1  -4 -19 1839.80 299.157   1
  -1   4 -19 1912.54 271.233   1
   1   4  19 2011.86 335.173   1
   1  -4  19 1950.80 289.129   1
  -1   4 -20 7584.67 521.264   1
  -1  -4 -20 7208.51 535.636   1
   1  -4  20 7532.13 521.718   1
   1   4  20 6988.50 549.186   1
  -1   4 -21-170.556 241.623   1
  -1  -4 -21 353.046 226.000   1
   1  -4  21 78.5422 252.309   1
  -1  -4 -22 1098.25 310.214   1
  -1   4 -22 1110.47 290.977   1
   1   4  22 1429.98 347.486   1
   1  -4  22 1795.78 319.704   1
  -1  -4 -23 568.992 289.985   1
  -1   4 -23 1041.31 291.841   1
   1   4  23 1101.76 309.903   1
   1  -4  23 1038.68 292.217   1
  -1   4 -24 986.134 294.941   1
  -1  -4 -24 1071.12 303.036   1
   1   4  24 198.005 282.684   1
  -1  -4 -25 709.969 317.766   1
   1   4  25 818.172 316.168   1
  -1  -4 -26 471.809 251.207   1
   1   4  26 422.703 249.924   1
  -1  -4 -27 442.396 305.316   1
   1   4  27 392.231 315.292   1
  -1  -4 -28-205.754 287.023   1
   1   4  28 27.7242 274.146   1
   1   4  29 27.2968 296.013   1
  -1  -4 -29 912.231 316.989   1
   1  -5 -29-297.190 240.434   1
  -1   5  27 306.032 312.812   1
  -1   5  26 700.797 326.740   1
   1  -5 -26 490.963 304.394   1
   1  -5 -25 573.281 297.683   1
   1   5 -23 547.894 273.750   1
   1  -5 -23 497.245 237.326   1
   1  -5 -22 52.0663 241.276   1
  -1   5  22 420.925 252.491   1
   1   5 -21-24.1389 246.551   1
  -1  -5  21 157.974 255.194   1
   1  -5 -20 2803.03 331.241   1
  -1   5  20 2164.06 320.869   1
   1   5 -20 2330.45 297.716   1
  -1  -5  20 2644.70 325.771   1
   1  -5 -19 727.322 242.381   1
  -1   5  19 215.146 232.415   1
   1   5 -19 505.692 226.678   1
  -1  -5  19 839.820 250.902   1
   1  -5 -18 564.875 221.725   1
  -1   5  18-78.9604 216.777   1
   1   5 -18 62.2843 208.311   1
  -1  -5  18 203.960 242.857   1
   1  -5 -17 238.619 223.946   1
  -1   5  17 154.906 239.246   1
  -1   5  16 4081.16 410.281   1
  -1  -5  16 4296.74 356.680   1
   1  -5 -16 3945.38 387.968   1
   1   5 -16 4178.62 342.693   1
   1  -5 -15 200.315 240.809   1
   1   5 -15 204.535 188.767   1
  -1  -5  15 37.1637 194.440   1
  -1   5  15 538.065 285.939   1
  -1   5  14 5452.65 464.857   1
  -1  -5  14 5846.95 409.503   1
   1  -5 -14 5972.69 446.618   1
   1   5 -14 6652.24 409.184   1
  -1   5  13 791.691 216.765   1
   1   5 -13 431.318 170.599   1
  -1  -5  13 799.267 190.859   1
   1  -5 -13 577.470 184.661   1
   1   5 -12 2355.05 208.793   1
  -1  -5  12 2070.66 214.031   1
   1  -5 -12 2460.41 279.528   1
   1   5 -11 198.141 133.063   1
  -1  -5  11 88.9244 145.604   1
   1  -5 -10 31366.3 1551.41   1
  -1   5  10 29593.3 1557.25   1
  -1   5   9 309.938 180.768   1
  -1  -5   9-28.7421 109.239   1
   1   5  -9 26.6985 101.474   1
   1  -5  -9-16.5659 155.826   1
   1   5  -8 3639.33 237.838   1
  -1   5   8 3432.10 306.721   1
   1  -5  -8 3628.56 294.278   1
  -1  -5   8 4312.20 245.689   1
  -1   5   7 29748.7 1578.00   1
   1  -5  -7 30249.6 1569.94   1
  -1  -5   7 32867.9 1525.31   1
  -1   5   6 89150.8 3932.65   1
   1   5  -6 83314.7 3866.82   1
   1  -5  -6 88432.1 3923.13   1
  -1  -5   6 75082.6 3866.28   1
   1   5  -5 1996.37 119.577   1
  -1   5   5 1608.95 205.957   1
   1  -5  -5 1822.54 187.324   1
  -1  -5   5 1447.82 118.408   1
  -1  -5   4 81969.0 3905.44   1
   1   5  -4 83198.7 3905.24   1
  -1   5   3 2368.23 210.384   1
   1   5  -3 2581.48 135.874   1
   1  -5  -3 2674.85 202.844   1
  -1  -5   3 2041.48 131.617   1
  -1   5   2 111.768 131.840   1
  -1  -5   2 179.069 65.3167   1
   1   5  -2 92.7722 64.3150   1
   1  -5  -2-96.4268 118.568   1
   1   5  -1 28088.4 1368.47   1
  -1   5   1 28082.9 1385.63   1
   1  -5  -1 26746.4 1383.83   1
  -1  -5   1 29952.6 1365.83   1
   1   5   0 3598.79 234.178   1
  -1  -5   0 3973.61 234.239   1
   1  -5   0 3891.62 233.268   1
  -1   5   0 4251.61 238.043   1
   1   5   1 27831.2 1345.03   1
   1  -5   1 27308.3 1322.47   1
  -1  -5  -1 27333.3 1339.87   1
  -1   5  -1 27701.0 1323.62   1
   1  -5   2 108.766 57.3559   1
   1   5   2 191.263 124.368   1
  -1  -5  -2 213.012 109.676   1
  -1   5  -2 83.4807 56.3790   1
   1   5   3 2147.78 202.116   1
  -1  -5  -3 2240.45 194.257   1
   1   5   4 81936.9 3890.90   1
  -1  -5  -4 80436.3 3883.42   1
   1   5   5 1417.00 195.036   1
   1  -5   5 1770.18 110.885   1
  -1   5  -6 83692.3 4151.31   1
  -1  -5  -6 94432.0 4210.45   1
   1  -5   6 87846.0 4154.29   1
   1   5   6 94898.6 4219.58   1
  -1  -5  -7 28865.2 1513.93   1
  -1   5  -7 30536.1 1461.23   1
   1  -5   7 30907.4 1467.40   1
   1   5   7 30025.7 1526.28   1
  -1  -5  -8 4661.79 297.082   1
  -1   5  -8 3708.02 237.835   1
   1  -5   8 3786.03 251.831   1
   1   5   8 4044.10 302.703   1
  -1  -5  -9 97.3683 158.262   1
  -1   5  -9 65.7305 93.7911   1
   1   5   9 107.911 193.121   1
   1  -5   9 146.674 110.590   1
  -1  -5 -10 30856.1 1561.47   1
   1   5  10 30867.6 1572.99   1
  -1   5 -11 44.3832 119.675   1
   1  -5  11-12.3036 137.294   1
  -1  -5 -12 2065.31 256.734   1
  -1   5 -12 2504.64 209.794   1
   1  -5  12 2578.51 228.116   1
  -1  -5 -13 518.647 211.545   1
  -1   5 -13 320.306 156.066   1
   1  -5  13 384.348 180.445   1
   1   5  13 678.678 247.122   1
  -1  -5 -14 6059.95 451.328   1
  -1   5 -14 6395.27 401.682   1
   1  -5  14 6280.40 416.456   1
   1   5  14 5550.69 468.919   1
  -1  -5 -15 239.945 202.695   1
  -1   5 -15-66.7235 175.716   1
   1  -5  15 274.402 200.588   1
   1   5  15 48.7306 207.723   1
  -1  -5 -16 3863.41 377.824   1
  -1   5 -16 4132.39 325.673   1
   1  -5  16 3527.30 336.766   1
   1   5  16 4299.01 399.941   1
   1   5  17 207.004 305.107   1
  -1  -5 -17 396.363 270.643   1
   1   5  18 212.195 248.845   1
   1  -5  18 133.258 209.702   1
  -1  -5 -18 239.170 209.284   1
  -1   5 -18 103.642 202.223   1
   1  -5  19 800.794 242.213   1
   1   5  19 676.642 298.021   1
  -1  -5 -19 757.247 283.399   1
  -1   5 -19 306.826 206.183   1
   1   5  20 2363.07 351.614   1
   1  -5  20 2156.68 312.860   1
  -1  -5 -20 2418.77 334.870   1
  -1   5 -20 2487.73 310.380   1
   1  -5  21 25.9350 247.824   1
  -1   5 -21 312.895 232.068   1
   1   5  22 561.380 330.904   1
  -1  -5 -22 102.311 293.793   1
   1   5  23 169.357 285.520   1
  -1   5 -23 155.089 255.296   1
  -1  -5 -25 731.345 312.542   1
  -1  -5 -26-25.9907 263.379   1
   1   5  26 195.669 276.395   1
   1   5  27 582.259 312.623   1
  -1  -5 -29 474.153 266.271   1
  -1   6  28 271.313 321.993   1
   1  -6 -28 522.656 321.252   1
  -1   6  27 2278.40 386.591   1
   1  -6 -27 2725.85 380.617   1
  -1   6  26 694.813 326.834   1
   1  -6 -26 614.719 313.673   1
  -1   6  25 2017.27 345.499   1
   1  -6 -25 2563.31 352.370   1
   1  -6 -24 3396.20 366.809   1
  -1   6  24 3996.10 392.903   1
  -1   6  23 450.631 232.898   1
   1  -6 -23-26.1236 229.437   1
   1  -6 -22 260.520 251.358   1
   1   6 -22 150.037 256.390   1
  -1   6  22 393.244 257.924   1
   1  -6 -21 776.965 258.950   1
  -1  -6  21 645.647 263.120   1
   1   6 -21 885.219 260.695   1
  -1   6  21 111.503 242.677   1
  -1   6  20 10689.7 690.225   1
  -1  -6  20 11043.0 676.553   1
   1   6 -20 10600.4 663.381   1
   1  -6 -20 10663.0 678.529   1
   1  -6 -19 1289.52 260.481   1
   1   6 -19 1681.99 271.180   1
  -1  -6  19 1518.23 283.249   1
  -1   6  19 949.273 262.749   1
   1  -6 -18 1738.18 293.387   1
   1   6 -18 2032.38 265.604   1
  -1  -6  18 2641.64 291.658   1
  -1   6  18 1942.44 309.621   1
  -1  -6  17 4872.49 369.530   1
   1   6 -17 4461.51 352.258   1
   1  -6 -17 3991.09 400.436   1
  -1   6  17 3822.28 413.451   1
   1   6 -16 2808.55 285.087   1
  -1  -6  16 3168.68 303.477   1
   1  -6 -15 1163.01 276.031   1
  -1  -6  15 709.111 200.444   1
   1   6 -15 587.168 184.529   1
  -1   6  15 672.126 287.710   1
  -1   6  14 4758.13 413.614   1
  -1  -6  14 5990.25 388.217   1
   1   6 -14 5521.37 370.799   1
   1  -6 -14 4968.70 401.328   1
   1  -6 -13 21.1785 215.209   1
   1   6 -13 81.2686 142.682   1
  -1  -6  13 146.511 150.090   1
  -1   6  13 92.9054 239.110   1
  -1  -6  12 2480.05 233.277   1
   1   6 -12 2912.93 229.555   1
  -1   6  12 2227.52 313.956   1
   1  -6 -11 4549.51 363.418   1
  -1   6  11 4334.21 374.490   1
   1   6 -10 23952.3 1173.96   1
  -1  -6  10 23362.6 1178.92   1
  -1   6   9 18469.3 1026.70   1
   1  -6  -9 16999.3 1004.84   1
   1   6  -9 19905.8 949.602   1
  -1  -6   9 19297.0 951.365   1
  -1   6   8 31965.9 1612.35   1
  -1  -6   8 32246.2 1539.44   1
   1  -6  -8 31678.2 1600.64   1
   1   6  -8 31389.6 1538.48   1
  -1  -6   7 472.158 87.2769   1
  -1   6   7 547.285 197.978   1
   1   6  -7 414.503 80.5081   1
   1  -6  -7 422.096 177.744   1
  -1  -6   6 798.364 79.2847   1
   1  -6  -6 849.504 170.742   1
   1   6  -6 752.100 78.2606   1
  -1   6   6 549.777 174.539   1
   1  -6  -5 12694.0 687.856   1
  -1   6   5 12803.0 693.406   1
   1  -6  -4 58060.2 2889.75   1
  -1   6   4 62140.1 2902.20   1
   1   6  -3 445.256 58.8858   1
  -1  -6   3 324.053 53.5651   1
   1  -6  -2 8040.90 448.160   1
  -1   6   2 8572.78 455.091   1
   1   6  -2 7983.18 409.958   1
  -1   6   1 33127.4 1538.15   1
   1   6  -1 29784.7 1516.35   1
   1  -6  -1 32124.4 1536.56   1
  -1  -6   1 31821.2 1515.57   1
  -1   6   0-13.1853 97.6923   1
   1   6   0-20.3167 87.5568   1
  -1  -6   0 153.641 96.2450   1
   1  -6   0 12.1195 89.9092   1
   1  -6   1 34981.3 1497.47   1
   1   6   1 34526.9 1523.97   1
  -1  -6  -1 34546.3 1518.11   1
  -1   6  -2 7945.50 405.750   1
  -1  -6  -2 8240.40 445.371   1
   1   6   2 8562.68 456.956   1
  -1  -6  -4 61140.0 3086.02   1
   1   6   4 67812.6 3100.61   1
  -1  -6  -5 14503.5 743.322   1
   1   6   5 13504.0 747.254   1
   1  -6   6 899.492 74.8988   1
  -1   6  -6 891.973 69.8429   1
   1   6   6 895.441 192.399   1
  -1  -6  -6 976.555 169.766   1
   1   6   7 164.715 153.968   1
   1  -6   7 535.317 76.2562   1
  -1  -6  -7 455.795 152.799   1
  -1   6  -7 423.828 73.0874   1
  -1   6  -8 32254.5 1561.73   1
  -1  -6  -8 32146.9 1627.89   1
   1   6   8 32735.1 1640.84   1
   1  -6   8 32716.7 1566.86   1
  -1   6  -9 19467.6 980.052   1
  -1  -6  -9 19122.9 1040.22   1
   1  -6   9 20114.9 984.129   1
   1   6   9 21029.3 1064.17   1
   1  -6  10 23540.9 1148.40   1
  -1   6 -10 22690.7 1143.65   1
  -1  -6 -11 5139.31 385.153   1
   1   6  11 5160.44 407.500   1
  -1   6 -12 2808.35 223.745   1
  -1  -6 -12 2516.36 277.348   1
   1  -6  12 2837.05 233.765   1
   1   6  12 2273.55 304.485   1
   1   6  13 116.089 205.184   1
   1  -6  13 42.8135 155.008   1
  -1   6 -13-52.0085 137.583   1
  -1  -6 -13-205.929 181.352   1
  -1  -6 -14 4915.16 406.188   1
  -1   6 -14 5095.91 344.935   1
   1  -6  14 4832.12 354.294   1
   1   6  14 5320.19 432.598   1
   1   6  15 993.983 289.289   1
   1  -6  15 824.923 195.774   1
  -1  -6 -15 536.090 250.841   1
  -1   6 -15 545.822 179.366   1
   1  -6  16 2225.26 282.852   1
  -1   6 -16 2895.36 276.586   1
  -1  -6 -17 4871.73 400.816   1
  -1   6 -17 4583.41 366.767   1
   1  -6  17 4640.44 369.923   1
   1   6  17 4302.12 406.707   1
   1   6  18 2413.78 361.148   1
  -1  -6 -18 2079.93 329.300   1
   1   6  19 1527.97 331.988   1
   1  -6  19 1333.41 275.225   1
  -1  -6 -19 1704.39 305.432   1
  -1   6 -19 1621.86 252.520   1
  -1   6 -20 11393.8 688.632   1
  -1  -6 -20 10937.7 687.988   1
   1   6  20 10582.1 699.312   1
   1  -6  20 11700.6 704.547   1
  -1   6 -21 566.434 235.135   1
  -1  -6 -21 634.883 282.450   1
   1   6  21 306.907 299.680   1
   1  -6  21 408.432 255.538   1
   1   6  22 450.516 326.162   1
  -1  -6 -22-25.6116 291.279   1
  -1   6 -22 638.545 247.468   1
   1   6  23 56.3510 258.500   1
  -1  -6 -23 257.915 257.243   1
  -1  -6 -24 2540.94 366.560   1
   1   6  25 1644.94 357.535   1
   1   6  26 470.998 267.966   1
  -1  -6 -26 515.435 259.388   1
   1   6  27 2330.34 376.783   1
  -1  -6 -27 2801.37 386.867   1
   1   6  28 567.197 319.298   1
  -1  -6 -28 601.270 325.032   1
  -1   7  28 882.980 327.482   1
   1  -7 -28 859.147 329.084   1
  -1   7  26 1046.23 338.949   1
   1  -7 -26 989.647 306.704   1
  -1   7  25 111.294 307.776   1
   1  -7 -25 102.858 284.454   1
  -1   7  24 112.033 286.887   1
   1  -7 -24 182.010 269.102   1
  -1   7  22 4859.33 426.345   1
   1  -7 -22 3517.23 382.156   1
  -1   7  21-251.512 270.986   1
   1  -7 -21-129.830 245.141   1
   1   7 -20 333.452 219.442   1
   1  -7 -20 154.621 259.252   1
  -1   7  20 193.806 268.551   1
  -1  -7  20 214.657 227.346   1
   1   7 -19 397.725 217.789   1
   1  -7 -19-101.943 267.111   1
  -1   7  19 109.339 296.280   1
  -1  -7  19 134.579 226.779   1
  -1   7  18 12531.6 818.021   1
   1  -7 -18 12799.6 804.431   1
  -1  -7  18 14087.7 782.591   1
   1   7 -18 14288.4 775.038   1
   1   7 -17 145.749 184.153   1
   1  -7 -17-73.9422 268.961   1
  -1   7  17-52.8110 286.817   1
  -1  -7  17 214.649 208.012   1
   1   7 -16-67.2086 176.060   1
   1  -7 -16 143.895 255.004   1
  -1   7  16 77.8525 271.904   1
  -1  -7  16 143.948 182.828   1
   1   7 -15 46.0844 166.698   1
   1  -7 -15 255.690 206.329   1
  -1   7  15 329.841 221.244   1
  -1  -7  15 197.479 177.301   1
   1   7 -14 291.722 161.418   1
   1  -7 -14 202.232 247.679   1
  -1   7  14 246.838 275.070   1
  -1  -7  14 208.517 165.496   1
   1   7 -13 768.945 161.069   1
   1  -7 -13 912.610 249.711   1
  -1  -7  13 718.963 164.897   1
  -1   7  13 596.639 256.190   1
  -1   7  12 1398.84 269.232   1
   1  -7 -12 1338.54 246.479   1
   1   7 -11 151.175 112.277   1
   1  -7 -11 60.1278 201.525   1
  -1   7  11-65.9161 225.051   1
  -1  -7  11 139.953 118.547   1
   1   7 -10 1255.43 124.662   1
   1  -7 -10 800.991 213.987   1
  -1  -7  10 900.175 121.507   1
   1   7  -9 7254.88 391.172   1
  -1   7   9 7019.84 483.974   1
  -1  -7   9 7608.88 393.847   1
   1  -7  -9 7230.48 474.997   1
   1   7  -8 6767.07 344.066   1
   1  -7  -8 6587.64 428.590   1
  -1   7   8 6761.18 443.373   1
  -1  -7   8 6357.55 345.453   1
   1  -7  -7 1050.76 194.918   1
   1   7  -7 1217.00 88.9476   1
  -1   7   7 890.458 198.647   1
  -1  -7   7 1088.82 87.3743   1
  -1   7   6 18171.7 966.216   1
   1  -7  -6 18259.3 954.033   1
  -1   7   5 3255.91 276.646   1
   1  -7  -5 3665.56 270.896   1
   1  -7  -4 653.071 153.708   1
  -1   7   4 973.130 170.989   1
   1   7  -3 3176.31 171.693   1
  -1  -7   3 3076.65 166.582   1
   1  -7  -3 3329.45 236.487   1
  -1   7   3 2669.76 248.496   1
  -1  -7   2 15408.8 752.204   1
   1   7  -1 1010.96 109.354   1
   1  -7  -1 606.755 119.253   1
  -1   7   1 950.042 131.655   1
  -1  -7   1 705.745 100.982   1
  -1   7   0 18041.1 919.068   1
   1  -7   0 18996.8 918.889   1
   1   7   0 18449.0 920.873   1
   1  -7   1 783.689 96.4856   1
  -1   7  -1 1018.11 103.428   1
   1   7   1 635.791 121.551   1
   1  -7   2 15061.2 733.762   1
  -1  -7  -3 2941.52 230.004   1
   1   7   3 2696.17 232.953   1
   1   7   4 630.063 159.056   1
  -1  -7  -4 554.215 136.960   1
   1   7   5 3433.07 279.517   1
  -1  -7  -5 3505.14 271.332   1
   1   7   6 18872.3 953.092   1
  -1  -7  -6 17106.2 933.590   1
   1   7   7 1191.65 208.754   1
  -1  -7  -7 1464.99 192.423   1
   1   7   8 6729.80 462.172   1
  -1   7  -8 7138.95 365.222   1
   1  -7   8 7341.02 367.973   1
  -1  -7  -8 7098.40 451.569   1
  -1   7  -9 7457.57 381.655   1
   1  -7   9 7091.26 386.080   1
   1   7   9 7852.04 487.105   1
  -1  -7  -9 6794.87 461.380   1
   1   7  10 861.362 226.679   1
   1  -7  10 938.346 124.592   1
  -1  -7 -10 862.429 217.558   1
  -1   7 -10 847.645 113.867   1
   1  -7  11 104.207 111.245   1
  -1   7 -11-17.6835 105.677   1
  -1  -7 -11 154.183 200.978   1
   1   7  12 1398.44 299.105   1
  -1  -7 -12 1525.37 266.422   1
   1  -7  13 847.682 164.841   1
   1   7  13 404.538 247.769   1
  -1   7 -13 562.005 151.504   1
  -1  -7 -13 360.769 216.263   1
   1   7  14 245.949 234.444   1
   1  -7  14 289.767 167.964   1
  -1   7 -14 94.3210 150.774   1
  -1  -7 -14 418.485 218.058   1
   1   7  15 50.6446 274.388   1
   1  -7  15-32.1922 163.529   1
  -1   7 -15 89.7467 156.324   1
  -1  -7 -15-227.637 244.358   1
   1  -7  16 53.0012 185.099   1
   1   7  16 181.936 286.180   1
  -1   7 -16-16.4170 178.304   1
  -1  -7 -16-210.483 255.179   1
   1   7  17-79.8243 283.668   1
   1  -7  17 192.075 192.658   1
  -1   7 -17 107.134 185.797   1
  -1  -7 -17 312.003 255.883   1
  -1  -7 -18 12679.5 779.190   1
  -1   7 -18 14108.2 752.095   1
   1  -7  18 14068.3 762.855   1
   1   7  19-54.9834 267.225   1
  -1   7 -19 40.9399 190.756   1
   1  -7  19 155.217 200.030   1
  -1  -7 -19-24.8903 252.880   1
   1   7  20 861.148 328.066   1
  -1   7 -20 21.7635 196.081   1
   1  -7  20 212.841 240.606   1
  -1  -7 -20 277.349 291.931   1
   1   7  21-55.9823 313.110   1
  -1  -7 -21 331.571 289.032   1
  -1  -7 -22 4713.15 417.921   1
   1   7  22 4561.77 436.211   1
   1   7  24 838.381 331.442   1
  -1  -7 -24-103.227 301.940   1
   1   7  25 415.169 309.242   1
  -1  -7 -25 257.937 296.937   1
   1   7  26 1152.70 287.186   1
  -1  -7 -26 280.772 259.926   1
   1   7  28 852.139 312.691   1
  -1  -7 -28 913.982 314.177   1
   1  -8 -27 197.545 307.122   1
   1  -8 -26 527.544 312.940   1
  -1   8  26 299.701 332.664   1
   1  -8 -25 2245.14 363.594   1
  -1   8  25 1104.18 345.165   1
  -1   8  24 417.734 328.235   1
   1  -8 -24 594.901 317.315   1
  -1   8  23 364.137 316.191   1
   1  -8 -23 155.978 295.991   1
  -1   8  22 561.467 332.765   1
   1  -8 -22 442.690 306.989   1
  -1   8  21 27.9970 310.073   1
   1  -8 -21 624.384 310.423   1
  -1   8  20-195.024 321.011   1
   1  -8 -20 440.193 300.803   1
   1   8 -19 600.112 213.534   1
   1  -8 -18 2511.09 349.142   1
   1   8 -18 3023.77 288.904   1
  -1   8  18 2502.28 365.229   1
  -1  -8  18 3221.20 300.974   1
  -1   8  17 641.561 231.489   1
   1   8 -17 735.189 194.192   1
  -1  -8  17 383.398 194.500   1
   1  -8 -17 199.632 202.440   1
  -1   8  16 105.401 282.972   1
   1   8 -16 420.691 171.363   1
  -1  -8  16 182.660 179.695   1
   1  -8 -16-292.242 256.546   1
  -1   8  15 25.7607 290.598   1
   1  -8 -15-71.4373 265.724   1
   1   8 -15 14.1095 155.025   1
  -1  -8  15-134.476 159.649   1
   1  -8 -14 3042.66 314.147   1
   1   8 -14 3126.99 244.360   1
  -1   8  14 2289.06 323.811   1
  -1  -8  14 2189.39 236.214   1
   1  -8 -13 89.0827 239.692   1
  -1   8  13 146.753 266.928   1
  -1   8  12 9118.13 643.856   1
   1   8 -12 10607.6 555.360   1
   1  -8 -12 10089.2 635.010   1
  -1  -8  12 10695.0 561.457   1
   1  -8 -11 454.962 235.309   1
   1   8 -11 151.480 97.2001   1
  -1  -8  11-96.5307 107.253   1
  -1   8  11 385.376 261.179   1
   1   8 -10 5739.65 315.057   1
  -1   8  10 6355.27 448.081   1
   1  -8 -10 6412.03 432.533   1
  -1  -8  10 5584.40 317.481   1
  -1  -8   9 560.493 75.7557   1
   1   8  -9 518.845 77.0273   1
   1  -8  -8 24846.2 1245.69   1
  -1   8   8 23044.3 1248.83   1
   1  -8  -7 4573.18 345.623   1
  -1   8   7 4844.85 360.399   1
   1  -8  -6 5095.07 360.997   1
  -1   8   6 5572.61 379.838   1
  -1   8   5 348.607 164.727   1
   1  -8  -5 144.454 145.224   1
   1  -8  -4 8166.81 480.526   1
  -1   8   4 8316.13 487.678   1
  -1   8   3 77.6071 130.720   1
   1   8  -3-37.8055 56.1845   1
  -1  -8   3 78.2338 47.0897   1
   1   8  -2 72990.5 3430.27   1
  -1  -8   2 71447.5 3426.40   1
   1  -8  -1 17617.4 981.362   1
   1   8  -1 20263.2 967.745   1
  -1  -8   1 20335.7 963.227   1
   1   8   0-8.60478 97.4819   1
  -1  -8   0 69.2372 92.8975   1
   1  -8   0-23.2319 98.6262   1
  -1   8   0-109.535 108.745   1
  -1  -8  -1 21684.8 1032.01   1
   1  -8   1 20075.4 1009.25   1
  -1   8  -1 20324.9 1013.50   1
   1   8   1 20915.9 1037.94   1
  -1  -8  -2 70760.9 3444.17   1
   1  -8   2 69735.5 3407.27   1
  -1   8  -2 75692.8 3410.99   1
   1   8   2 69434.6 3449.55   1
   1   8   3 13.0538 152.529   1
   1   8   4 9483.27 540.485   1
  -1  -8  -4 9181.61 527.751   1
   1   8   5 250.833 155.616   1
  -1  -8  -5 84.9390 140.949   1
   1   8   6 6484.00 422.238   1
  -1  -8  -6 6229.54 403.597   1
   1   8   7 4875.78 371.302   1
  -1  -8  -7 4460.82 340.961   1
   1   8   8 24982.3 1280.94   1
  -1  -8  -8 23885.9 1259.75   1
  -1   8  -9 508.027 58.8528   1
   1   8  10 4887.74 420.847   1
  -1   8 -10 5108.53 283.933   1
   1  -8  10 5573.37 290.303   1
  -1  -8 -10 5002.92 396.879   1
  -1  -8 -11 160.969 205.580   1
  -1   8 -11 143.091 87.4041   1
   1  -8  11 73.8591 93.7632   1
   1   8  11 204.078 245.772   1
   1   8  12 10462.5 693.578   1
   1  -8  12 10555.0 595.190   1
  -1   8 -12 12233.7 594.960   1
  -1  -8 -12 12102.4 694.623   1
  -1  -8 -13-21.8291 220.635   1
   1   8  13 219.328 242.991   1
  -1  -8 -14 2416.22 289.094   1
   1   8  14 2812.72 311.885   1
   1  -8  14 2896.03 245.262   1
  -1   8 -14 2850.05 227.364   1
   1   8  15 412.931 240.510   1
  -1   8 -15 26.8217 154.202   1
   1  -8  15-14.5406 155.375   1
  -1  -8 -15-23.2282 207.434   1
   1   8  16 501.834 292.327   1
  -1   8 -16 269.426 162.174   1
   1  -8  16 178.982 176.641   1
  -1  -8 -16 23.8088 248.437   1
   1   8  17 1158.44 319.036   1
  -1   8 -17 461.780 173.983   1
   1  -8  17 395.218 190.558   1
  -1  -8 -17 607.550 276.012   1
   1   8  18 2106.58 378.270   1
  -1   8 -18 3145.96 286.812   1
   1  -8  18 2507.55 287.393   1
  -1  -8 -18 3047.40 366.671   1
  -1   8 -19 563.980 214.814   1
   1   8  20 306.669 261.528   1
  -1  -8 -20 50.7691 224.457   1
   1   8  21 252.399 275.009   1
  -1  -8 -21 25.5562 248.478   1
   1   8  22 703.335 331.353   1
  -1  -8 -22 819.309 306.632   1
   1   8  23 419.206 318.728   1
  -1  -8 -23 1109.96 320.175   1
   1   8  24 497.939 289.519   1
  -1  -8 -24 180.656 267.453   1
   1   8  25 1345.49 298.000   1
  -1  -8 -25 1202.81 281.769   1
   1   8  26-54.3222 307.044   1
  -1  -8 -26 101.045 305.038   1
  -1  -8 -27-273.295 301.407   1
   1  -9 -27-146.128 263.357   1
  -1   9  27-105.956 270.601   1
   1  -9 -25-25.2282 279.715   1
  -1   9  25 301.000 304.726   1
   1  -9 -23 1684.42 335.741   1
  -1   9  23 2009.10 361.641   1
   1  -9 -22 2991.56 378.681   1
  -1   9  22 4148.88 418.831   1
   1  -9 -21 1093.68 286.087   1
  -1   9  21 280.656 292.284   1
   1  -9 -20 363.896 222.720   1
  -1   9  20 167.788 230.478   1
   1  -9 -19 1420.41 294.293   1
  -1   9  19 1831.44 325.960   1
   1  -9 -18 3018.74 374.913   1
   1   9 -18 3726.05 292.746   1
  -1   9  17 379.311 308.058   1
   1  -9 -17 404.366 283.143   1
   1   9 -17 397.422 163.024   1
  -1  -9  17 294.357 170.905   1
  -1   9  16 3138.98 393.789   1
   1   9 -16 4213.36 300.983   1
   1  -9 -16 3725.78 375.981   1
  -1  -9  16 4800.67 317.009   1
   1  -9 -15 387.609 262.543   1
   1   9 -15 658.532 149.756   1
  -1   9  15 864.780 292.906   1
  -1  -9  15 371.665 158.870   1
  -1  -9  14-21.9218 134.821   1
   1   9 -14 82.4920 127.292   1
   1  -9 -13 2517.89 301.794   1
  -1  -9  13 2299.13 191.218   1
   1   9 -13 2418.57 186.326   1
  -1   9  13 1723.87 310.414   1
   1   9 -12 7524.99 416.794   1
  -1   9  12 7819.34 559.006   1
   1  -9 -12 8987.94 549.674   1
  -1  -9  12 7915.17 417.834   1
   1  -9 -11 63.9750 228.434   1
   1   9 -11 130.031 70.5381   1
  -1  -9  11 107.316 74.7879   1
  -1   9  11 70.2332 260.142   1
  -1   9  10 427.187 225.196   1
   1  -9 -10 491.599 224.543   1
  -1   9   9 2492.29 292.091   1
   1  -9  -9 2525.40 269.014   1
  -1   9   7 2159.03 264.821   1
   1  -9  -7 1985.39 246.377   1
  -1   9   6 14370.7 796.363   1
   1  -9  -5 11617.4 650.137   1
  -1   9   5 11662.6 656.404   1
   1  -9  -4 5795.69 390.469   1
  -1   9   4 6196.13 400.597   1
   1   9  -3 50.3281 62.2892   1
  -1   9   3 195.345 146.274   1
  -1  -9   3 121.522 54.4157   1
   1  -9  -3 208.268 139.817   1
  -1  -9   2 16444.6 790.300   1
   1  -9  -2 16000.3 829.188   1
   1   9  -2 15276.9 795.960   1
  -1   9   2 16647.9 836.397   1
  -1  -9   1 3656.17 216.047   1
   1   9  -1 3217.51 226.256   1
   1  -9   0 31074.6 1448.44   1
  -1  -9   0 27480.9 1445.69   1
  -1   9   0 31158.6 1454.47   1
   1   9   0 28759.0 1455.32   1
  -1   9  -1 3671.15 228.159   1
   1  -9   1 3363.83 225.475   1
   1  -9   2 18270.4 842.401   1
  -1  -9  -2 16117.8 878.434   1
  -1   9  -2 16873.4 843.673   1
   1   9   2 16395.0 890.351   1
  -1  -9  -3-87.4541 126.658   1
  -1  -9  -4 5712.99 374.128   1
   1   9   4 6233.59 400.990   1
  -1  -9  -5 11799.8 675.123   1
   1   9   5 12965.8 699.848   1
   1   9   6 14556.9 806.511   1
   1   9   7 1857.13 259.637   1
  -1  -9  -7 1744.10 226.447   1
   1   9   9 3309.37 315.060   1
  -1  -9  -9 2863.89 292.674   1
   1   9  10 583.877 236.154   1
  -1  -9 -10 717.549 207.491   1
   1   9  11-116.780 214.896   1
  -1  -9 -11 270.905 200.208   1
  -1   9 -11 43.8365 49.0756   1
   1  -9  11 38.6784 48.4516   1
   1   9  12 6963.87 514.635   1
  -1   9 -12 7350.60 390.315   1
  -1  -9 -12 8210.80 512.552   1
   1  -9  12 7466.00 395.104   1
  -1  -9 -13 2714.36 281.061   1
  -1   9 -13 1986.62 169.958   1
   1  -9  13 2237.63 180.681   1
   1   9  13 1895.61 287.500   1
  -1   9 -14 58.0053 122.921   1
   1  -9  14-10.3346 124.096   1
  -1  -9 -15 260.469 214.277   1
   1   9  15 498.978 255.096   1
   1   9  16 4665.84 403.821   1
  -1   9 -16 4325.98 290.981   1
  -1  -9 -16 3992.16 372.106   1
   1  -9  16 3374.57 298.480   1
   1   9  17 299.876 283.946   1
  -1  -9 -17 270.812 261.630   1
  -1   9 -17 416.508 159.748   1
   1  -9  17 320.086 186.960   1
  -1  -9 -18 2724.01 358.194   1
  -1   9 -18 2744.16 276.682   1
   1   9  18 3035.29 398.014   1
   1   9  19 2393.79 372.304   1
  -1  -9 -19 1971.28 348.823   1
   1   9  20 420.043 325.808   1
  -1  -9 -20 1021.00 303.839   1
   1   9  21 309.405 308.324   1
  -1  -9 -21 563.072 297.396   1
   1   9  22 2551.52 358.026   1
  -1  -9 -22 3851.42 365.411   1
   1   9  23 1614.36 320.702   1
  -1  -9 -23 1876.93 320.125   1
   1   9  25 218.152 320.910   1
  -1  -9 -25 431.397 307.394   1
   1   9  27-290.637 257.668   1
  -1  -9 -27-49.0063 235.521   1
   1 -10 -26 2544.69 340.700   1
  -1  10  26 2022.19 354.733   1
   1 -10 -25 149.893 270.107   1
  -1  10  25 27.0939 290.873   1
   1 -10 -24 1193.84 300.214   1
  -1  10  24 1016.85 323.455   1
  -1  10  23 832.771 315.546   1
   1 -10 -23 592.982 292.088   1
  -1  10  22 1481.66 350.305   1
   1 -10 -22 1115.58 309.674   1
  -1  10  20 1010.23 345.234   1
   1 -10 -20 989.655 315.057   1
  -1  10  19 1257.51 318.447   1
   1 -10 -19 1195.12 295.583   1
  -1  10  18 193.965 236.166   1
   1 -10 -18-77.3875 224.763   1
  -1  10  17 574.991 301.280   1
   1 -10 -17 178.724 269.364   1
   1 -10 -16 6425.48 501.693   1
  -1  10  16 6239.05 518.016   1
   1 -10 -15 74.2823 221.097   1
   1  10 -15 44.3886 109.387   1
  -1 -10  15-45.6764 116.343   1
  -1  10  15-79.5427 235.127   1
   1 -10 -14 1407.00 290.433   1
  -1 -10  14 1349.09 132.361   1
  -1  10  14 1532.23 334.550   1
   1  10 -14 1302.55 132.032   1
   1 -10 -13 282.591 217.425   1
  -1 -10  13 90.6057 61.7019   1
  -1  10  13 25.4741 232.153   1
   1  10 -13 124.867 65.8943   1
  -1  10  12 420.898 271.515   1
   1 -10 -12 938.938 258.749   1
  -1  10  11 336.549 262.834   1
   1 -10 -11 374.723 241.097   1
  -1  10  10 1483.26 292.478   1
  -1  10   9 3268.32 335.141   1
   1 -10  -9 3140.51 315.008   1
  -1  10   8 593.946 232.505   1
   1 -10  -8 350.144 227.913   1
   1 -10  -7 1187.96 210.113   1
   1 -10  -6 8584.14 520.285   1
  -1  10   6 8160.16 526.201   1
  -1  10   5 122.929 177.159   1
   1 -10  -5 197.106 162.129   1
  -1  10   4 309.969 163.071   1
   1 -10  -4 197.843 150.929   1
  -1  10   3 104.589 163.783   1
   1  10  -3 46.3923 64.8820   1
  -1 -10   3 54.5029 59.8955   1
   1 -10  -3-125.254 154.624   1
  -1 -10   2 2245.14 156.302   1
   1 -10  -2 2282.77 211.052   1
   1  10  -2 2348.58 166.864   1
  -1  10   2 1844.65 210.514   1
   1  10  -1 1017.42 133.658   1
   1 -10  -1 922.645 158.300   1
  -1  10   1 964.147 167.254   1
  -1 -10   1 989.899 126.488   1
   1  10   0-41.9529 118.564   1
   1 -10   0-9.44258 108.777   1
  -1  10   0 10.2715 115.616   1
  -1 -10   0 55.9022 102.819   1
   1  10   1 874.336 158.734   1
  -1 -10  -1 922.150 141.727   1
   1 -10   1 1067.15 129.097   1
  -1  10  -1 902.382 130.574   1
   1  10   2 2042.72 217.075   1
   1 -10   2 2268.89 152.300   1
  -1  10  -2 2215.07 156.431   1
  -1 -10  -2 2030.41 201.429   1
  -1  10  -3 117.176 48.4572   1
   1  10   3 136.508 152.104   1
  -1 -10  -3-92.9820 130.298   1
   1  10   4 396.974 171.637   1
  -1 -10  -4 188.299 152.705   1
   1  10   5-213.675 194.736   1
  -1 -10  -5 251.605 177.009   1
  -1 -10  -6 9209.32 531.423   1
   1  10   6 8145.47 546.209   1
  -1 -10  -7 1307.37 218.646   1
   1  10   7 1189.88 237.858   1
  -1 -10  -8 113.226 193.733   1
   1  10   8 531.335 224.758   1
   1  10   9 2380.12 289.651   1
  -1 -10 -10 1058.74 251.894   1
   1  10  10 2015.03 290.240   1
  -1 -10 -11 475.362 256.656   1
   1  10  11-96.0889 269.395   1
  -1 -10 -12 1137.57 284.731   1
   1  10  12 1338.91 306.614   1
   1  10  13-153.146 278.592   1
  -1 -10 -14 1462.21 277.644   1
  -1  10 -14 941.307 104.260   1
   1 -10  14 827.441 107.553   1
   1  10  14 1543.51 280.502   1
   1  10  15-427.517 268.601   1
  -1 -10 -15-289.378 245.027   1
   1 -10  15 49.7211 110.472   1
  -1  10 -15-62.9848 104.964   1
  -1  10 -16 5761.93 346.217   1
  -1 -10 -16 5870.52 457.110   1
   1  10  16 5411.01 478.753   1
  -1 -10 -17 374.184 261.070   1
   1  10  17 633.342 291.558   1
  -1 -10 -18 100.945 268.638   1
   1  10  18 500.385 305.680   1
  -1 -10 -19 2419.02 338.651   1
   1  10  19 2208.54 383.238   1
  -1 -10 -20 972.291 310.126   1
   1  10  20 813.996 332.636   1
  -1 -10 -22 1416.98 323.098   1
   1  10  22 1505.68 358.731   1
  -1 -10 -23 848.925 299.811   1
   1  10  23 909.655 328.533   1
  -1 -10 -24 611.485 268.218   1
   1  10  24 765.196 280.235   1
  -1 -10 -25-276.326 251.820   1
   1  10  25 405.011 266.964   1
  -1 -10 -26 2617.01 373.806   1
   1  10  26 2868.94 394.081   1
  -1  11  26 763.000 326.409   1
   1 -11 -26 846.949 310.008   1
  -1  11  25 750.112 327.713   1
   1 -11 -25 468.197 287.571   1
  -1  11  24 1144.08 339.842   1
   1 -11 -24 803.941 298.148   1
   1 -11 -23 459.346 265.746   1
  -1  11  23 552.056 297.244   1
   1 -11 -22-25.8755 222.395   1
  -1  11  22 501.358 256.451   1
   1 -11 -21 468.252 260.679   1
  -1  11  21 280.352 286.140   1
   1 -11 -20 182.587 298.939   1
  -1  11  20 421.705 324.823   1
   1 -11 -19 834.582 307.309   1
  -1  11  19 618.124 335.944   1
   1 -11 -18 1533.50 296.957   1
  -1  11  18 1984.39 345.358   1
   1 -11 -16 6889.07 522.520   1
  -1  11  16 6194.80 530.609   1
   1 -11 -15 2365.28 292.824   1
  -1  11  15 1402.18 292.196   1
   1 -11 -14 519.474 283.137   1
  -1  11  14 212.012 276.814   1
  -1  11  13 129.496 248.886   1
   1 -11 -12 4295.67 385.769   1
  -1  11  12 4874.68 417.366   1
   1 -11 -11 1948.97 299.390   1
  -1  11  11 1938.85 321.117   1
   1 -11 -10 14350.9 829.108   1
   1 -11  -9 384.417 232.482   1
  -1  11   9 274.122 248.597   1
   1 -11  -8 3600.83 337.163   1
  -1  11   8 4332.35 358.808   1
   1 -11  -6 516.533 200.601   1
  -1  11   6 394.912 214.059   1
   1 -11  -5 311.718 192.041   1
  -1  11   5 278.549 187.673   1
   1 -11  -4 11410.2 664.805   1
  -1  11   4 12590.8 683.050   1
  -1 -11   3 2340.41 147.142   1
   1 -11  -3 2696.23 235.234   1
  -1  11   3 2737.89 243.968   1
   1  11  -3 2387.53 151.852   1
  -1 -11   2 405.844 94.2846   1
   1 -11  -2 360.056 159.184   1
  -1  11   2 317.121 159.555   1
   1  11  -2 489.951 105.901   1
   1  11  -1 2380.54 191.886   1
   1 -11  -1 2152.01 204.732   1
  -1 -11   1 2027.99 182.731   1
  -1  11   1 2251.10 208.540   1
   1  11   1 2385.28 219.760   1
   1 -11   1 2469.40 187.587   1
  -1 -11  -1 2183.49 203.465   1
  -1  11  -1 2443.51 189.413   1
  -1 -11  -2 275.151 139.491   1
   1 -11   2 465.761 92.3453   1
  -1  11  -2 506.731 98.9538   1
   1  11   2 379.843 158.544   1
   1  11   3 2283.00 227.678   1
  -1  11  -3 1827.78 115.087   1
  -1 -11  -3 2398.34 222.104   1
   1  11   4 11911.8 716.917   1
  -1 -11  -4 13708.5 712.693   1
   1  11   5 393.118 195.644   1
  -1 -11  -5 434.576 177.075   1
   1  11   6 796.876 221.658   1
  -1 -11  -6 817.900 204.147   1
   1  11   8 3793.99 353.991   1
  -1 -11  -8 3540.35 331.629   1
   1  11   9 322.186 232.694   1
  -1 -11  -9 41.4133 211.070   1
  -1 -11 -10 15198.7 866.846   1
   1  11  11 2100.33 304.406   1
  -1 -11 -11 2136.90 279.082   1
  -1 -11 -12 4681.89 397.092   1
   1  11  12 4936.82 431.345   1
   1  11  13 913.692 300.713   1
   1  11  14 719.920 303.170   1
  -1 -11 -14 409.706 271.925   1
   1  11  15 1465.58 330.209   1
  -1 -11 -15 2305.19 322.953   1
   1  11  16 6079.75 510.071   1
  -1 -11 -16 6057.50 480.564   1
   1  11  18 1985.42 348.201   1
  -1 -11 -18 2114.57 331.702   1
   1  11  19 393.308 310.145   1
  -1 -11 -19 870.963 293.643   1
   1  11  20 366.192 321.155   1
  -1 -11 -20 512.785 283.091   1
   1  11  21 588.664 323.700   1
  -1 -11 -21 385.181 286.163   1
   1  11  22 277.845 328.072   1
  -1 -11 -22 205.392 301.993   1
   1  11  23 109.794 338.068   1
  -1 -11 -23 614.339 318.158   1
   1  11  24 1303.00 352.804   1
  -1 -11 -24 1162.05 324.199   1
   1  11  25-26.7452 286.449   1
  -1 -11 -25-149.138 271.246   1
   1  11  26 1101.83 290.012   1
  -1 -11 -26 1046.53 264.258   1
  -1  12  25 1216.66 358.380   1
   1 -12 -25 875.918 322.804   1
  -1  12  23 136.959 320.744   1
   1 -12 -23 1036.05 316.597   1
  -1  12  21 811.153 295.870   1
   1 -12 -21 909.360 266.395   1
  -1  12  20 984.336 310.941   1
   1 -12 -20 756.972 283.136   1
  -1  12  19 535.397 335.224   1
   1 -12 -19-130.807 295.846   1
  -1  12  18 985.049 326.996   1
   1 -12 -18 836.274 297.222   1
  -1  12  17 27.9906 275.198   1
  -1  12  16 166.621 317.264   1
   1 -12 -16-155.016 288.294   1
  -1  12  15 931.978 295.386   1
   1 -12 -15 510.709 256.696   1
   1 -12 -14 7573.61 542.693   1
  -1  12  13 52.9374 284.228   1
   1 -12 -13-321.209 265.339   1
  -1  12  11 277.656 249.770   1
   1 -12 -11 165.018 221.281   1
  -1  12  10-24.4930 236.000   1
   1 -12 -10-22.8784 222.380   1
  -1  12   9 686.430 245.549   1
   1 -12  -9 618.797 223.637   1
  -1  12   8 6072.93 455.219   1
   1 -12  -8 5950.51 447.167   1
  -1  12   7 718.978 250.579   1
   1 -12  -7 1442.76 245.719   1
  -1  12   5 371.697 201.704   1
   1 -12  -5 145.556 186.192   1
  -1  12   4 32564.8 1645.66   1
   1 -12  -4 32466.3 1638.02   1
   1  12  -3 445.677 83.2947   1
  -1 -12   3 539.567 76.6095   1
  -1  12   2 7521.04 465.070   1
   1  12  -2 7663.47 410.406   1
  -1 -12   2 7553.63 403.665   1
   1 -12  -2 7054.67 449.478   1
  -1 -12   1 418.296 119.582   1
  -1  12   1 276.461 156.721   1
   1  12  -1 214.185 126.914   1
   1 -12  -1 63.4829 135.525   1
   1  12   0-24.3659 140.926   1
  -1 -12   0-22.1672 120.662   1
  -1 -12  -1 177.029 136.670   1
  -1  12  -1 213.928 119.930   1
   1 -12   1 163.777 115.047   1
   1  12   1 209.674 151.728   1
   1 -12   2 7283.15 393.608   1
   1  12   2 7905.17 465.201   1
  -1 -12  -2 7632.65 448.565   1
  -1  12  -2 7190.73 395.866   1
   1  12   3 170.448 172.998   1
  -1 -12  -3 477.143 157.608   1
  -1 -12  -4 33132.8 1629.32   1
   1  12   4 31300.3 1633.71   1
   1  12   5-235.930 199.831   1
  -1 -12  -5-35.4336 176.727   1
   1  12   7 1357.87 267.262   1
  -1 -12  -7 1204.30 234.270   1
  -1 -12  -8 6932.46 473.116   1
   1  12   8 6550.80 486.720   1
   1  12   9 500.414 254.806   1
  -1 -12  -9 387.065 228.457   1
   1  12  10 369.730 269.836   1
  -1 -12 -10 177.982 222.135   1
   1  12  11 381.221 271.092   1
  -1 -12 -11 527.876 243.814   1
   1  12  13 159.917 256.361   1
  -1 -12 -13 361.390 239.863   1
  -1 -12 -14 7399.27 517.921   1
   1  12  15 440.024 300.626   1
  -1 -12 -15 699.532 278.892   1
   1  12  16-639.216 342.530   1
   1  12  17 980.192 334.336   1
   1  12  18 985.030 338.295   1
  -1 -12 -18 1411.80 317.477   1
   1  12  19-28.2364 319.889   1
  -1 -12 -19-77.1209 275.965   1
   1  12  20 1265.45 348.326   1
  -1 -12 -20 1082.24 299.435   1
   1  12  21 808.847 327.290   1
  -1 -12 -21 747.591 296.160   1
   1  12  23 490.299 332.252   1
  -1 -12 -23 533.475 306.558   1
   1  12  25 475.845 338.344   1
  -1 -12 -25 343.348 310.284   1
   1 -13 -24 1667.36 323.584   1
  -1  13  24 1679.33 360.001   1
   1 -13 -23 550.975 310.070   1
  -1  13  23 461.601 343.728   1
  -1  13  22 1378.21 356.995   1
  -1  13  21 390.273 295.903   1
   1 -13 -21 128.923 261.522   1
   1 -13 -20 391.612 267.276   1
  -1  13  18 1272.65 321.036   1
   1 -13 -18 1234.29 293.828   1
  -1  13  17-282.299 321.845   1
   1 -13 -17 183.541 282.133   1
  -1  13  16 730.218 328.904   1
   1 -13 -16 573.979 285.627   1
  -1  13  15 194.765 298.600   1
   1 -13 -15 621.327 295.169   1
  -1  13  14 2613.24 332.994   1
   1 -13 -14 2661.19 323.763   1
  -1  13  13-298.015 292.573   1
   1 -13 -13-327.671 251.724   1
  -1  13  12 2711.59 359.085   1
   1 -13 -12 2450.33 342.160   1
  -1  13  10 1113.50 292.685   1
   1 -13 -10 989.653 262.927   1
  -1  13   9 1765.81 300.143   1
   1 -13  -9 1621.92 281.569   1
   1 -13  -8 4231.22 360.682   1
  -1  13   8 2957.01 337.427   1
  -1  13   7 204.499 225.398   1
   1 -13  -7 105.681 223.210   1
  -1  13   6 303.258 219.883   1
   1 -13  -6 261.975 204.076   1
  -1  13   5 1864.52 280.671   1
   1 -13  -5 2214.14 270.513   1
   1 -13  -4 2683.65 273.395   1
  -1  13   4 2401.92 275.448   1
  -1 -13   3 117.138 56.4240   1
   1 -13  -3 82.3639 165.723   1
   1  13  -3 166.101 67.0363   1
  -1  13   3 428.488 191.779   1
   1 -13  -2 496.581 178.432   1
  -1 -13   2 239.390 104.880   1
   1  13  -2 228.010 112.901   1
  -1  13   2 327.151 173.175   1
   1  13  -1 236.936 136.788   1
  -1 -13   1 40.1322 118.038   1
   1 -13  -1 67.6972 141.234   1
  -1  13   1 88.0958 164.987   1
   1  13   0 2878.89 234.646   1
   1 -13   0 2133.07 213.089   1
  -1  13   0 2774.47 230.792   1
  -1 -13   0 2368.26 223.025   1
   1  13   1-177.987 161.111   1
  -1 -13  -1 54.2135 155.829   1
   1 -13   1 145.375 119.440   1
  -1  13  -1 102.735 127.740   1
  -1 -13  -2 495.356 176.129   1
   1 -13   2 210.724 97.8394   1
  -1  13  -2 189.303 99.0173   1
   1  13   2 280.452 186.455   1
   1  13   3 108.024 188.274   1
  -1 -13  -3 163.448 167.931   1
  -1 -13  -4 2788.68 285.004   1
   1  13   4 3256.54 313.195   1
   1  13   6 435.314 220.893   1
  -1 -13  -6 118.052 200.805   1
   1  13   7 319.428 234.918   1
  -1 -13  -7-41.2335 215.541   1
  -1 -13  -8 3848.96 351.244   1
   1  13   8 3375.04 364.905   1
   1  13   9 2266.60 317.915   1
  -1 -13  -9 1804.74 279.862   1
   1  13  10 838.240 253.843   1
  -1 -13 -10 735.178 240.541   1
   1  13  12 3011.56 360.621   1
  -1 -13 -12 3141.41 339.300   1
   1  13  13 54.2688 285.905   1
  -1 -13 -13 369.985 252.804   1
   1  13  14 2616.16 379.058   1
  -1 -13 -14 2828.80 352.140   1
   1  13  15 473.375 284.121   1
  -1 -13 -15 253.767 236.297   1
   1  13  16 196.640 266.653   1
  -1 -13 -16 640.811 252.146   1
   1  13  17 226.325 308.700   1
  -1 -13 -17-51.5190 270.574   1
   1  13  18 989.502 352.278   1
  -1 -13 -18 1218.08 318.473   1
  -1 -13 -19 646.846 296.547   1
   1  13  20 448.354 330.738   1
  -1 -13 -20 466.147 294.168   1
   1  13  21 138.305 319.587   1
  -1 -13 -21 413.271 294.160   1
   1  13  22 1150.86 348.482   1
   1  13  23 595.092 337.462   1
  -1 -13 -23 276.994 300.722   1
   1  13  24 1569.51 372.683   1
  -1 -13 -24 1384.99 334.690   1
   1 -14 -23 543.901 302.035   1
  -1  14  23 322.438 336.452   1
   1 -14 -22-25.1716 285.255   1
  -1  14  22 382.934 337.711   1
   1 -14 -21 204.755 254.495   1
  -1  14  21 665.774 297.703   1
   1 -14 -20 1504.57 312.487   1
  -1  14  20 1262.15 341.853   1
  -1  14  19 508.759 346.678   1
   1 -14 -19 1307.24 324.013   1
  -1  14  17 710.122 341.664   1
   1 -14 -17 211.121 284.676   1
  -1  14  16 850.297 287.481   1
   1 -14 -16 553.070 249.059   1
  -1  14  15 451.182 313.250   1
   1 -14 -15 419.144 283.275   1
   1 -14 -14 5038.45 438.585   1
  -1  14  14 4108.73 445.802   1
  -1  14  13 386.594 291.948   1
   1 -14 -13 1001.02 284.584   1
   1 -14 -12 4370.57 391.436   1
  -1  14  12 4295.27 414.300   1
  -1  14  11 1946.20 319.182   1
   1 -14 -11 2180.88 309.889   1
  -1  14   9-151.961 252.000   1
   1 -14  -9-259.102 236.968   1
  -1  14   8 1323.44 266.565   1
   1 -14  -8 1299.47 263.936   1
  -1  14   7 1533.33 280.124   1
   1 -14  -7 1538.13 256.665   1
   1 -14  -6 6925.15 464.814   1
  -1  14   6 6207.05 466.255   1
   1 -14  -4 3039.40 305.499   1
  -1  14   4 3617.31 329.417   1
   1 -14  -3 2755.69 271.397   1
  -1  14   3 2319.29 282.619   1
   1  14  -2 2510.14 202.407   1
  -1 -14   2 2607.38 188.749   1
   1 -14  -2 3063.33 264.844   1
  -1  14   2 2880.79 279.163   1
  -1  14   1 1126.90 194.657   1
   1 -14  -1 733.184 176.603   1
  -1 -14   0 127.270 139.711   1
  -1  14   0 133.354 159.088   1
   1  14   0 218.554 153.613   1
   1 -14   0 174.040 148.330   1
  -1 -14  -1 844.235 172.147   1
  -1  14  -1 579.220 155.864   1
   1 -14   1 854.908 145.497   1
   1  14   1 575.557 184.954   1
  -1  14  -2 2391.48 180.339   1
  -1 -14  -2 2523.98 243.142   1
   1 -14   2 2303.45 172.348   1
   1  14   2 2318.74 257.963   1
  -1 -14  -3 3269.47 298.359   1
   1  14   3 3161.68 317.341   1
  -1 -14  -4 3908.82 330.728   1
   1  14   4 3571.86 346.194   1
   1  14   5 43.0834 212.985   1
  -1 -14  -5-19.6088 191.696   1
  -1 -14  -6 6539.08 472.484   1
   1  14   6 7161.67 500.645   1
   1  14   7 2556.98 303.975   1
  -1 -14  -7 2110.31 282.415   1
   1  14   8 1424.75 282.049   1
  -1 -14  -8 1855.30 269.020   1
   1  14   9-50.7468 239.412   1
  -1 -14  -9-69.2389 214.406   1
   1  14  11 2161.73 345.950   1
  -1 -14 -11 2165.46 317.145   1
  -1 -14 -12 4908.00 424.641   1
   1  14  12 5682.45 464.995   1
   1  14  13 220.868 302.334   1
  -1 -14 -13 1334.35 292.589   1
  -1 -14 -14 5051.98 417.468   1
   1  14  14 4417.01 435.618   1
   1  14  15-28.2537 299.735   1
  -1 -14 -15 257.471 274.476   1
   1  14  16 170.452 315.175   1
  -1 -14 -16 362.188 276.693   1
   1  14  17 596.564 288.958   1
  -1 -14 -17 52.0784 252.032   1
   1  14  19 532.743 327.136   1
  -1 -14 -19-26.1930 269.808   1
   1  14  20 1171.08 357.285   1
  -1 -14 -20 1092.54 327.161   1
   1  14  21 1185.80 355.824   1
  -1 -14 -21 360.210 298.999   1
   1  14  22 572.019 345.730   1
  -1 -14 -22 304.371 298.815   1
   1  14  23 563.098 347.875   1
  -1 -14 -23 373.935 307.377   1
   1 -15 -23-318.307 283.937   1
  -1  15  23-26.6062 338.390   1
   1 -15 -22 2349.54 347.032   1
  -1  15  22 1982.32 388.731   1
   1 -15 -21 253.694 225.771   1
  -1  15  21 578.757 264.660   1
   1 -15 -20 1263.75 318.877   1
  -1  15  20 1425.27 364.968   1
   1 -15 -19 338.868 272.681   1
  -1  15  19 141.194 314.636   1
   1 -15 -18 2473.82 351.823   1
  -1  15  18 2275.73 385.029   1
  -1  15  16 1657.09 356.347   1
   1 -15 -16 770.719 309.865   1
  -1  15  15 399.070 283.490   1
   1 -15 -15-53.0198 244.790   1
  -1  15  13 786.512 312.255   1
   1 -15 -13 1019.11 287.687   1
  -1  15  12 1331.52 326.771   1
   1 -15 -12 1161.42 296.307   1
  -1  15  11 109.149 272.087   1
   1 -15 -11 101.567 238.145   1
  -1  15  10 6629.65 535.394   1
   1 -15 -10 7891.39 531.168   1
  -1  15   9 678.286 279.319   1
   1 -15  -9 169.977 238.774   1
   1 -15  -8-187.844 226.263   1
  -1  15   8 76.0247 246.338   1
   1 -15  -7-22.6318 218.715   1
  -1  15   7 122.348 239.224   1
   1 -15  -6 12003.5 736.551   1
  -1  15   6 12892.3 751.355   1
   1 -15  -5-20.6835 184.782   1
  -1  15   5 313.802 220.450   1
   1 -15  -3 694.835 202.249   1
  -1  15   3 1252.78 225.426   1
  -1  15   2 4009.65 327.852   1
   1  15  -2 4278.99 253.741   1
   1 -15  -2 4013.93 317.344   1
  -1 -15   2 3503.46 240.478   1
   1 -15  -1 166.154 157.741   1
  -1  15   1 662.730 184.419   1
   1 -15   0 8023.66 472.970   1
  -1 -15   0 7834.42 470.148   1
  -1  15   0 6727.94 471.193   1
  -1 -15  -1 198.966 155.026   1
   1 -15   1 438.913 133.708   1
  -1  15  -1 372.830 137.674   1
   1  15   1 213.866 180.166   1
   1 -15   2 3425.59 224.687   1
   1  15   2 4799.90 339.713   1
  -1 -15  -2 4641.03 326.957   1
  -1  15  -2 3404.56 225.536   1
   1  15   3 1049.58 213.866   1
  -1 -15  -3 697.373 187.825   1
   1  15   5 67.5839 220.866   1
  -1 -15  -5-102.766 190.320   1
  -1 -15  -6 12046.5 721.028   1
   1  15   6 12590.7 737.110   1
   1  15   7 49.0836 232.745   1
  -1 -15  -7 582.978 233.645   1
   1  15   8-152.397 247.644   1
  -1 -15  -8-69.5879 214.156   1
   1  15   9 156.839 257.837   1
  -1 -15  -9 167.082 213.270   1
  -1 -15 -10 8557.11 570.883   1
   1  15  10 8030.90 580.371   1
   1  15  11 27.3121 288.278   1
  -1 -15 -11-24.9534 258.824   1
   1  15  12 973.191 304.891   1
  -1 -15 -12 633.846 245.586   1
   1  15  13 309.734 287.689   1
  -1 -15 -13 949.486 277.799   1
   1  15  14 2013.03 361.409   1
  -1 -15 -14 2105.97 321.850   1
   1  15  15 456.125 313.239   1
  -1 -15 -15 470.488 275.400   1
   1  15  16 1595.88 315.217   1
  -1 -15 -16 1396.99 281.529   1
   1  15  18 1947.00 362.736   1
  -1 -15 -18 2847.59 363.952   1
   1  15  19 336.889 290.648   1
  -1 -15 -19 130.977 244.331   1
   1  15  20 1085.44 325.257   1
  -1 -15 -20 1503.30 281.815   1
   1  15  21 275.052 325.214   1
  -1 -15 -21 562.754 293.547   1
   1  15  22 2652.47 408.451   1
  -1 -15 -22 2462.52 362.830   1
   1  15  23 53.0322 337.162   1
  -1 -15 -23-221.540 294.480   1
   1 -16 -22-222.508 242.438   1
  -1  16  22 538.397 300.432   1
   1 -16 -20 2155.19 348.899   1
  -1  16  20 1811.24 379.070   1
   1 -16 -18 262.228 284.029   1
  -1  16  18 512.478 337.754   1
   1 -16 -17 291.263 277.495   1
  -1  16  17-28.6724 293.675   1
   1 -16 -16 1328.91 288.583   1
  -1  16  16 1439.06 342.478   1
   1 -16 -15 399.093 282.171   1
  -1  16  15 806.476 329.519   1
   1 -16 -14 1489.54 317.044   1
  -1  16  14 1005.43 330.140   1
   1 -16 -12 288.302 271.633   1
  -1  16  12 1131.54 315.869   1
   1 -16 -11 490.325 274.688   1
  -1  16  11 809.645 306.786   1
   1 -16 -10 4668.84 434.609   1
  -1  16  10 5352.63 450.091   1
   1 -16  -9-24.8420 246.366   1
  -1  16   9 295.477 273.680   1
   1 -16  -8 506.910 238.417   1
  -1  16   8 52.3429 261.306   1
   1 -16  -7 187.601 231.876   1
  -1  16   7-76.2388 258.204   1
   1 -16  -6 180.571 210.610   1
  -1  16   6 294.114 241.215   1
   1 -16  -5 237.194 223.989   1
  -1  16   5 281.523 239.284   1
   1 -16  -4 61.4891 218.450   1
  -1  16   4-89.1472 228.213   1
   1 -16  -3-57.7456 179.398   1
  -1  16   3 228.189 195.751   1
   1 -16  -2 123.729 186.907   1
  -1  16   2 283.260 187.568   1
   1  16  -2 265.017 107.118   1
   1 -16  -1 47.2616 167.284   1
  -1  16   1 304.020 182.764   1
  -1 -16   0-13.6722 143.256   1
   1 -16   0-121.051 150.095   1
   1  16   0 148.950 165.119   1
  -1  16   0-142.961 155.639   1
   1  16   1-120.192 179.477   1
   1 -16   1 142.529 124.578   1
  -1  16  -1 196.411 128.049   1
  -1 -16  -1-79.4092 163.926   1
  -1  16  -2 104.196 78.7952   1
   1  16   2 554.237 209.321   1
  -1 -16  -2 800.631 207.373   1
   1  16   3-20.7394 208.462   1
  -1 -16  -3-19.3365 205.096   1
   1  16   4 88.2681 210.478   1
  -1 -16  -4 412.781 196.907   1
   1  16   5 69.7540 231.680   1
  -1 -16  -5 565.883 223.397   1
   1  16   6 586.047 261.921   1
  -1 -16  -6 429.762 213.376   1
   1  16   7 532.217 267.913   1
  -1 -16  -7 140.882 228.711   1
   1  16   8 784.169 286.191   1
  -1 -16  -8 290.576 237.908   1
   1  16   9 376.610 283.539   1
  -1 -16  -9 198.714 245.247   1
  -1 -16 -10 5046.17 442.548   1
   1  16  10 5383.30 471.454   1
   1  16  11 668.256 300.185   1
  -1 -16 -11 180.490 255.618   1
   1  16  12 282.079 283.662   1
  -1 -16 -12 104.471 248.824   1
   1  16  14 1197.41 342.695   1
  -1 -16 -14 1545.69 316.918   1
   1  16  15 57.1517 271.271   1
  -1 -16 -15 53.4236 240.970   1
   1  16  16 1716.43 378.796   1
  -1 -16 -16 1308.84 327.148   1
   1  16  17 313.494 312.289   1
  -1 -16 -17 505.528 275.969   1
   1  16  18 311.915 299.539   1
  -1 -16 -18 211.347 257.070   1
   1  16  20 2135.31 383.473   1
  -1 -16 -20 2141.37 345.242   1
   1  16  22 347.900 279.391   1
  -1 -16 -22 298.203 232.054   1
   1 -17 -21-24.9709 283.151   1
  -1  17  21 1089.20 370.616   1
   1 -17 -19 207.358 285.557   1
  -1  17  19 761.421 353.090   1
   1 -17 -17 530.946 279.987   1
  -1  17  17 115.249 313.347   1
   1 -17 -16 1309.84 315.306   1
  -1  17  16 1158.06 367.764   1
   1 -17 -15 1928.06 338.692   1
  -1  17  15 1714.36 368.228   1
   1 -17 -14 107.204 260.168   1
  -1  17  14 552.579 297.394   1
   1 -17 -13 481.061 269.499   1
  -1  17  13-144.987 289.227   1
   1 -17 -11 79.1418 261.094   1
  -1  17  11 457.567 298.361   1
   1 -17 -10 494.363 260.441   1
  -1  17  10 28.2022 282.240   1
   1 -17  -9 178.841 244.750   1
  -1  17   9 1082.73 297.118   1
   1 -17  -7 800.765 257.907   1
  -1  17   7 686.465 269.125   1
  -1  17   6 5502.13 445.456   1
   1 -17  -6 4633.49 413.383   1
  -1  17   5 294.332 244.950   1
   1 -17  -5 655.100 227.618   1
   1 -17  -4 3462.39 349.189   1
  -1  17   4 4324.40 377.939   1
  -1  17   3 667.930 230.685   1
  -1  17   2 1697.01 258.822   1
  -1  17   1 1078.00 216.766   1
   1  17   1 1450.16 225.940   1
   1  17   2 1593.66 254.123   1
  -1 -17  -4 4434.20 370.844   1
   1  17   4 3514.41 364.083   1
  -1 -17  -5 930.122 240.016   1
   1  17   5 462.210 238.125   1
  -1 -17  -6 5249.31 429.606   1
   1  17   6 5648.08 449.564   1
  -1 -17  -7 391.424 245.889   1
   1  17   7 970.213 271.013   1
  -1 -17  -9 51.4344 241.970   1
   1  17   9 220.082 274.333   1
  -1 -17 -10 706.607 262.048   1
   1  17  10 868.214 306.381   1
  -1 -17 -11 397.824 254.192   1
   1  17  11-56.7578 272.779   1
  -1 -17 -13 53.8626 247.877   1
   1  17  13 259.430 287.464   1
  -1 -17 -14 216.050 289.928   1
   1  17  14 693.689 334.271   1
  -1 -17 -15 1132.87 286.112   1
   1  17  15 1765.30 347.206   1
  -1 -17 -16 859.746 308.751   1
   1  17  16 1556.78 356.363   1
  -1 -17 -17 133.440 256.890   1
   1  17  17 602.055 308.168   1
  -1 -17 -19 156.230 262.234   1
   1  17  19 560.705 296.364   1
  -1 -17 -21 301.482 288.598   1
   1  17  21 324.262 347.335   1
  -1  18  20 826.875 366.438   1
  -1  18  18 3371.23 411.124   1
   1 -18 -18 183.497 281.583   1
  -1  18  16 146.043 303.006   1
   1 -18 -16 80.5848 265.634   1
  -1  18  15 676.655 309.678   1
   1 -18 -15 243.532 253.768   1
  -1  18  14 620.343 310.047   1
   1 -18 -14 597.815 263.384   1
  -1  18  13-236.462 288.145   1
   1 -18 -13 326.318 254.209   1
  -1  18  12 1002.18 320.962   1
   1 -18 -12 1084.85 298.656   1
  -1  18  10 435.402 303.292   1
  -1  18   9-114.446 269.171   1
  -1  18   8 13009.3 802.314   1
  -1  18   7 54.9393 279.828   1
   1  18   8 12101.9 766.527   1
   1  18   9 454.354 289.293   1
   1  18  10 345.698 289.653   1
  -1 -18 -10 26.8426 224.542   1
   1  18  12 1171.03 319.684   1
  -1 -18 -12 1145.66 287.427   1
   1  18  13 469.714 319.873   1
  -1 -18 -13 136.718 267.655   1
   1  18  14 1085.53 351.816   1
  -1 -18 -14 846.479 302.666   1
   1  18  15 146.240 301.711   1
  -1 -18 -15 652.588 279.146   1
   1  18  16 232.269 313.387   1
  -1 -18 -16 296.871 283.037   1
   1  18  18 3090.09 386.434   1
  -1 -18 -18 316.121 276.118   1
   1  18  20 655.896 361.468   1
   2   0 -27 757.698 284.934   1
  -2   0  27 29.4714 287.169   1
   2   0 -25 53.5859 254.385   1
  -2   0  25 175.624 271.944   1
   2   0 -24-132.264 257.865   1
  -2   0  24 231.220 271.857   1
   2   0 -23-78.3111 241.738   1
   2   0 -22 1489.15 290.204   1
  -2   0  22 755.316 284.726   1
   2   0 -21-100.602 241.705   1
  -2   0  21 437.543 268.940   1
   2   0 -20 3084.04 343.834   1
  -2   0  20 2449.06 350.390   1
   2   0 -18 5126.09 419.185   1
  -2   0  18 5808.15 442.403   1
   2   0 -17 579.911 241.362   1
  -2   0  17 241.295 246.579   1
   2   0 -16 5200.60 404.068   1
  -2   0  16 4444.58 406.517   1
   2   0 -15-205.275 218.994   1
   2   0 -14 6067.30 415.892   1
  -2   0  14 5122.88 416.725   1
  -2   0  13-19.8353 205.757   1
   2   0 -13-92.1858 206.652   1
   2   0 -12 14565.8 804.087   1
  -2   0  12 14757.3 813.033   1
  -2   0  11-17.3841 165.552   1
   2   0 -11 161.615 171.033   1
  -2   0  10 43720.8 2087.49   1
   2   0 -10 40712.4 2077.75   1
  -2   0   9 44.4057 156.679   1
   2   0  -9 137.009 145.740   1
  -2   0   8 1617.12 207.834   1
   2   0  -8 1842.08 196.881   1
  -2   0   7 24.3407 146.978   1
   2   0  -7-100.935 127.610   1
  -2   0   5-96.2337 142.059   1
   2   0  -5 132.983 135.227   1
  -2   0   4 1213.35 166.513   1
   2   0  -4 963.772 152.167   1
  -2   0   3 21.5476 122.344   1
   2   0  -3 94.6534 115.059   1
   2   0  -2 84920.4 3872.25   1
  -2   0   2 77951.8 3872.35   1
   2   0  -1 5.20727 118.498   1
  -2   0   1-91.9950 123.144   1
   2   0   0 104510. 4757.11   1
  -2   0   0 96232.7 4757.08   1
   2   0   1 20.9499 108.059   1
  -2   0  -1 81.8574 94.3283   1
  -2   0  -2 82132.4 4006.91   1
   2   0   2 86732.4 4009.08   1
  -2   0  -3 38.2345 102.960   1
   2   0   3-81.7592 124.966   1
  -2   0  -4 837.569 154.046   1
   2   0   4 876.685 170.524   1
   2   0   5-64.1757 140.575   1
  -2   0  -5-136.644 132.775   1
   2   0   7 35.5865 140.264   1
  -2   0  -7 21.8926 133.908   1
   2   0   8 1305.07 190.247   1
  -2   0  -8 1176.62 164.956   1
   2   0   9-43.4775 161.750   1
  -2   0  -9 157.775 137.792   1
  -2   0 -10 42959.2 2080.76   1
   2   0  10 41529.8 2088.69   1
   2   0  11 101.411 170.805   1
  -2   0 -11-107.468 148.796   1
   2   0  12 13734.3 757.954   1
  -2   0 -12 13293.6 740.698   1
   2   0  13 19.5535 182.300   1
  -2   0 -13-226.662 171.035   1
   2   0  15-66.2525 225.642   1
  -2   0 -15-192.328 203.106   1
   2   0  16 4254.93 389.108   1
   2   0  17 72.1319 239.122   1
  -2   0 -17 170.464 225.533   1
  -2   0 -18 5220.08 418.360   1
   2   0  18 5483.32 434.570   1
   2   0  19-232.085 238.809   1
  -2   0 -19 69.5559 241.732   1
   2   0  20 2499.31 345.233   1
  -2   0 -20 2683.82 334.431   1
   2   0  21-54.5387 271.138   1
  -2   0 -21 172.288 237.872   1
   2   0  22 1112.92 293.804   1
  -2   0 -22 530.246 242.478   1
   2   0  23-169.921 290.011   1
  -2   0 -23 283.702 271.575   1
   2   0  24 143.811 282.006   1
  -2   0 -24 26.1557 262.217   1
   2   0  25-28.9017 268.522   1
  -2   0 -25 240.157 257.165   1
   2   0  26 579.691 314.907   1
  -2   0 -26 405.140 299.609   1
   2   0  27-87.3060 286.237   1
  -2   0 -27-243.604 290.666   1
  -2   1  27 379.676 286.949   1
   2  -1 -27 641.827 289.848   1
   2   1 -27 822.520 321.637   1
  -2   1  26 1547.97 311.346   1
  -2  -1  26 1008.43 330.862   1
   2   1 -26 1470.84 328.989   1
   2  -1 -26 908.691 268.965   1
  -2   1  25 2060.70 328.676   1
  -2  -1  25 2209.57 366.313   1
   2  -1 -25 1833.30 312.076   1
  -2   1  24 2131.16 331.483   1
  -2  -1  24 2413.65 364.078   1
   2  -1 -24 2373.82 330.367   1
   2   1 -24 3007.69 375.088   1
  -2   1  23 938.903 279.598   1
  -2  -1  23 370.845 293.493   1
   2  -1 -23 522.191 253.916   1
   2   1 -23 548.351 281.744   1
  -2   1  22 615.610 271.007   1
  -2  -1  22 419.261 297.010   1
   2  -1 -22 1003.76 273.158   1
   2   1 -22 793.290 286.982   1
  -2  -1  21 2456.55 368.132   1
  -2   1  21 2494.75 350.196   1
   2  -1 -21 2597.56 322.760   1
   2   1 -21 2425.92 346.555   1
  -2   1  20 5311.28 436.591   1
  -2  -1  20 3923.47 409.056   1
   2  -1 -20 4428.18 411.444   1
   2   1 -20 5013.77 413.788   1
  -2   1  19 1150.19 311.405   1
  -2  -1  19 640.773 265.887   1
   2   1 -19 778.128 244.556   1
   2  -1 -19 1160.00 287.792   1
  -2  -1  18 616.928 271.003   1
  -2   1  18 279.138 267.709   1
   2   1 -18 204.319 236.064   1
  -2   1  17 7554.45 550.557   1
  -2  -1  17 8605.24 561.656   1
   2   1 -17 7894.34 536.960   1
   2  -1 -17 8428.79 550.999   1
  -2   1  16 4625.46 410.703   1
  -2  -1  16 4555.23 401.994   1
   2   1 -16 5499.79 393.545   1
   2  -1 -16 4035.26 395.643   1
  -2   1  15 3166.36 336.220   1
   2  -1 -15 3211.97 318.347   1
   2   1 -15 3323.19 314.997   1
  -2  -1  15 3817.77 349.070   1
   2  -1 -14 24247.2 1225.74   1
  -2   1  14 21998.6 1226.39   1
   2   1 -13 5442.35 382.312   1
   2  -1 -12 14246.3 771.528   1
   2   1 -12 13180.9 751.981   1
  -2  -1  12 13884.4 767.943   1
  -2   1  12 13762.3 776.396   1
   2  -1 -11 14630.6 794.072   1
   2   1 -11 14116.7 781.944   1
  -2   1  11 14471.9 801.587   1
  -2  -1  11 14973.9 796.597   1
   2  -1 -10 5506.36 381.671   1
   2   1 -10 5604.09 364.553   1
  -2  -1  10 5547.65 373.444   1
  -2   1  10 5372.88 393.931   1
  -2   1   9 1151.44 188.494   1
   2  -1  -9 867.441 178.992   1
  -2  -1   9 1336.35 191.933   1
   2   1  -9 920.111 177.360   1
  -2   1   8 16905.1 857.999   1
  -2  -1   8 16779.6 849.858   1
   2  -1  -8 15658.3 845.044   1
   2   1  -8 15487.6 834.771   1
  -2   1   7 22599.9 1103.02   1
   2  -1  -7 20675.1 1092.67   1
   2   1  -6 7872.56 446.152   1
  -2  -1   6 7998.44 455.504   1
  -2   1   6 7731.73 469.642   1
   2  -1  -6 7961.21 453.388   1
  -2  -1   5 484.394 149.275   1
  -2   1   5 455.861 157.960   1
   2   1  -5 798.859 136.408   1
   2  -1  -5 884.888 157.972   1
  -2   1   4 829.594 173.181   1
  -2  -1   4 887.014 150.218   1
   2  -1  -4 1134.12 160.665   1
   2   1  -4 967.806 142.691   1
   2   1  -3 22538.0 1082.99   1
   2  -1  -3 23028.5 1090.98   1
  -2   1   3 21394.8 1090.91   1
  -2  -1   3 21441.7 1085.87   1
  -2  -1   2 2409.70 180.678   1
   2   1  -2 2224.93 173.196   1
   2  -1  -2 2430.34 191.702   1
  -2   1   2 1950.83 191.607   1
   2  -1  -1 13847.5 670.563   1
   2   1  -1 12364.2 665.914   1
  -2   1   1 14332.6 675.151   1
  -2  -1   1 13194.6 668.381   1
  -2  -1   0 15.5138 116.541   1
  -2   1   0 5.15159 94.4873   1
   2   1   0 5.17250 111.049   1
   2  -1   0-14.9556 101.896   1
   2  -1   1 12650.2 637.985   1
   2   1   1 13165.4 644.583   1
  -2  -1  -1 13402.3 645.389   1
  -2   1  -1 11889.5 635.886   1
  -2   1  -2 2160.76 171.196   1
   2  -1   2 2416.60 178.713   1
  -2  -1  -2 2519.33 190.206   1
   2   1   2 2279.97 193.271   1
  -2   1  -3 20619.7 1025.32   1
  -2  -1  -3 19335.6 1031.23   1
   2   1   3 21405.3 1040.47   1
   2  -1   3 22415.9 1031.26   1
   2   1   4 1162.22 169.744   1
   2  -1   4 784.431 141.986   1
  -2   1  -4 842.630 126.897   1
  -2  -1  -4 947.194 143.599   1
   2   1   5 621.545 137.375   1
   2  -1   5 584.718 136.574   1
  -2  -1  -5 648.477 133.110   1
  -2   1  -5 406.298 132.320   1
  -2   1  -6 8426.05 457.084   1
   2  -1   6 8187.39 463.261   1
  -2  -1  -7 22108.8 1136.45   1
   2   1   7 22940.2 1145.39   1
  -2  -1  -8 16439.4 839.449   1
  -2   1  -8 15778.8 826.501   1
   2  -1   8 15218.4 830.301   1
   2   1   8 16610.2 847.952   1
   2  -1   9 971.301 184.927   1
   2   1   9 1513.00 202.386   1
  -2  -1  -9 941.320 168.355   1
  -2   1  -9 1538.86 173.915   1
   2   1  10 5700.77 370.083   1
   2  -1  10 4645.82 341.120   1
  -2  -1 -10 5079.78 346.833   1
  -2   1 -10 4590.20 328.139   1
  -2   1 -11 14395.7 796.770   1
  -2  -1 -11 14810.7 808.953   1
   2  -1  11 14381.7 810.261   1
   2   1  11 16480.6 832.047   1
  -2  -1 -12 13828.0 748.153   1
  -2   1 -12 13629.1 745.990   1
   2  -1  12 13658.9 757.408   1
   2   1  12 12961.8 758.972   1
  -2   1 -13 5893.22 392.852   1
   2  -1  13 5393.58 416.308   1
  -2   1 -14 21755.1 1167.35   1
  -2  -1 -14 22773.4 1185.49   1
   2   1  14 21974.9 1193.23   1
   2  -1  14 23462.1 1193.34   1
  -2  -1 -15 3310.54 309.988   1
  -2   1 -15 2963.96 290.168   1
   2   1  15 3031.82 329.564   1
   2  -1  15 3504.68 329.926   1
  -2  -1 -16 4209.24 347.582   1
  -2   1 -16 4017.42 351.186   1
   2  -1  16 4739.58 392.197   1
  -2  -1 -17 7915.18 539.684   1
  -2   1 -17 8824.64 546.165   1
   2   1  17 8001.04 566.223   1
   2  -1  17 8156.88 556.429   1
  -2   1 -18 198.395 231.777   1
   2  -1  18 196.339 242.890   1
   2   1  18 303.487 266.502   1
  -2   1 -19 803.512 253.926   1
  -2  -1 -19 1240.26 262.125   1
   2  -1  19 917.507 281.693   1
   2   1  19 833.735 288.454   1
  -2  -1 -20 4462.36 396.075   1
   2   1  20 5249.83 430.558   1
  -2   1 -21 2795.48 320.725   1
  -2  -1 -21 2549.36 332.448   1
   2  -1  21 2276.09 343.055   1
   2   1  21 3126.53 375.121   1
  -2   1 -22 882.903 274.640   1
  -2  -1 -22 606.393 284.421   1
   2  -1  22 914.882 299.955   1
   2   1  22 781.725 317.157   1
  -2   1 -23 541.432 283.348   1
   2  -1  23 1162.86 309.777   1
  -2  -1 -24 3052.14 379.451   1
  -2   1 -24 2870.31 346.277   1
   2   1  24 2811.44 377.511   1
   2  -1  24 1927.73 353.158   1
  -2  -1 -25 2611.96 353.689   1
  -2   1 -25 2696.98 348.445   1
   2  -1  25 1735.20 334.881   1
   2   1  25 2479.16 363.848   1
  -2   1 -26 1252.43 323.956   1
  -2  -1 -26 615.828 306.181   1
   2  -1  26 907.796 329.896   1
   2   1  26 1521.44 322.849   1
  -2  -1 -27 964.195 339.431   1
   2   1  27 229.942 312.046   1
   2  -2 -29 2503.89 373.787   1
  -2   2  29 28.2969 254.537   1
   2  -2 -28 2023.14 364.005   1
  -2   2  28 1778.85 363.542   1
   2  -2 -27 317.147 301.847   1
  -2   2  27 462.108 308.348   1
   2  -2 -26 158.599 277.684   1
   2   2 -26-137.989 281.912   1
  -2   2  26 346.546 303.365   1
   2   2 -25-217.944 283.406   1
   2  -2 -25 184.862 259.771   1
  -2  -2  25 265.909 293.858   1
  -2   2  25 490.268 299.240   1
   2  -2 -24 1789.02 311.470   1
  -2   2  24 2179.12 332.382   1
   2   2 -23 446.087 271.253   1
   2  -2 -23 1043.96 279.289   1
  -2  -2  23 229.169 269.776   1
  -2   2  23 340.546 278.561   1
   2   2 -22 1664.81 304.575   1
   2  -2 -22 1904.22 308.835   1
  -2   2  22 1706.85 337.061   1
  -2  -2  22 1902.15 319.388   1
   2   2 -21 2486.42 336.180   1
   2  -2 -21 3403.37 361.584   1
  -2  -2  21 3231.32 363.759   1
  -2   2  21 3389.10 391.190   1
   2  -2 -20-124.863 275.291   1
  -2   2  20 783.769 298.551   1
   2   2 -19 2701.19 308.726   1
  -2   2  19 2007.03 341.998   1
  -2  -2  19 2821.00 335.349   1
   2  -2 -19 2098.88 322.596   1
   2   2 -18 7124.41 494.175   1
  -2  -2  18 7150.09 512.356   1
   2   2 -17 6307.00 461.017   1
   2  -2 -17 6106.02 464.890   1
  -2   2  17 5954.54 479.075   1
  -2  -2  17 6566.45 475.692   1
   2  -2 -16 11476.3 689.986   1
   2   2 -16 11221.9 663.402   1
  -2  -2  16 11485.6 676.874   1
  -2   2  16 10127.8 693.894   1
   2  -2 -15 3005.15 301.013   1
  -2   2  15 2775.69 318.328   1
   2  -2 -14 328.726 243.468   1
  -2   2  14 398.293 245.272   1
   2   2 -14 274.054 195.864   1
  -2  -2  14 396.865 208.015   1
   2  -2 -13 15541.2 827.856   1
  -2   2  13 13194.1 814.030   1
  -2  -2  13 15134.6 814.049   1
   2  -2 -12 19351.5 1080.75   1
   2   2 -12 22191.7 1079.76   1
  -2  -2  12 21679.1 1087.34   1
  -2   2  12 19095.0 1092.16   1
   2  -2 -11-17.4532 147.208   1
  -2   2  11-131.364 182.002   1
  -2   2  10 14096.4 813.436   1
   2  -2 -10 14599.3 807.834   1
   2   2 -10 15517.6 789.913   1
  -2  -2  10 15060.8 797.845   1
  -2   2   9 12309.8 721.598   1
  -2  -2   9 13416.9 706.710   1
   2  -2  -9 11995.8 713.673   1
   2   2  -9 13997.6 700.383   1
  -2   2   8 451.315 189.412   1
   2   2  -8 564.229 135.975   1
  -2  -2   8 734.996 169.130   1
   2  -2  -8 600.964 175.053   1
  -2   2   7 1730.83 228.097   1
   2  -2  -7 2093.97 227.297   1
  -2  -2   6-139.882 139.231   1
  -2   2   6 62.1086 150.585   1
   2   2  -6 200.321 131.466   1
   2  -2  -6 126.550 133.647   1
  -2  -2   5 18425.7 959.211   1
   2   2  -5 20144.5 962.019   1
  -2   2   4 3572.45 270.911   1
  -2  -2   4 3608.76 246.563   1
   2   2  -4 3876.36 234.424   1
   2  -2  -4 3480.34 254.558   1
  -2  -2   3 10916.7 571.687   1
   2   2  -3 11074.2 572.281   1
   2  -2  -3 11499.2 588.389   1
  -2   2   3 11230.1 589.923   1
  -2  -2   2 5592.49 293.153   1
   2   2  -2 5165.76 294.322   1
   2  -2  -2 5219.36 307.470   1
  -2   2   2 4931.87 316.672   1
   2   2  -1 53709.9 2553.71   1
  -2  -2   1 53155.9 2553.76   1
  -2   2   1 50560.4 2560.38   1
   2  -2  -1 56746.7 2560.08   1
   2  -2   0 726.714 114.049   1
  -2  -2   0 533.799 121.189   1
   2   2   0 572.868 127.078   1
   2   2   1 48881.3 2115.57   1
  -2  -2  -1 45696.8 2112.19   1
   2  -2   1 48863.0 2103.33   1
   2  -2   2 5005.19 283.635   1
  -2  -2  -2 5347.05 294.231   1
   2   2   2 4444.28 296.559   1
  -2   2  -2 5084.49 281.980   1
   2  -2   3 10813.2 525.410   1
   2   2   3 10999.8 545.403   1
  -2  -2  -3 9213.10 537.460   1
  -2   2  -3 9831.69 519.865   1
  -2   2  -4 3483.78 229.699   1
  -2  -2  -4 4224.70 261.184   1
   2  -2   4 3753.06 238.318   1
   2   2   4 3574.17 278.167   1
  -2   2  -5 18806.6 921.131   1
   2  -2   5 18133.5 919.918   1
  -2   2  -6 162.576 117.428   1
  -2  -2  -6 192.627 134.390   1
   2  -2   6 106.118 113.371   1
   2   2   6 85.6854 132.792   1
  -2  -2  -7 2342.08 221.458   1
  -2   2  -7 2200.17 190.083   1
   2   2   7 2476.24 239.291   1
   2  -2   7 1686.59 190.355   1
  -2  -2  -8 470.727 151.477   1
   2   2   8 504.292 177.193   1
   2   2   9 12531.8 678.412   1
   2  -2   9 12507.5 653.194   1
  -2  -2  -9 11223.5 662.238   1
  -2   2  -9 11689.5 641.213   1
   2   2  10 14913.5 772.923   1
   2  -2  10 14310.9 751.488   1
  -2  -2 -10 12588.8 752.938   1
  -2   2 -10 13766.6 737.846   1
   2   2  11 165.216 186.629   1
   2  -2  11-15.4046 164.325   1
  -2  -2 -11 149.842 169.733   1
  -2   2 -11 265.399 149.033   1
   2  -2  12 18958.5 1034.84   1
   2   2  12 20449.6 1059.86   1
  -2  -2 -12 19448.0 1041.72   1
  -2   2 -12 20269.1 1027.35   1
   2   2  13 13324.5 811.406   1
   2  -2  13 15601.8 804.882   1
  -2  -2 -13 14649.2 806.706   1
  -2   2 -13 14134.5 779.611   1
   2  -2  14 472.409 208.741   1
   2   2  14 696.307 235.002   1
  -2   2 -14 411.444 186.859   1
  -2  -2 -14 215.894 197.778   1
   2   2  15 2662.85 318.389   1
  -2  -2 -15 2642.05 281.267   1
  -2   2 -16 11236.8 643.472   1
   2  -2  16 9707.31 649.419   1
   2   2  16 10471.7 672.074   1
  -2  -2 -16 11553.7 662.535   1
  -2   2 -17 6551.07 455.291   1
  -2  -2 -17 7231.09 497.153   1
   2   2  17 6342.62 504.117   1
   2  -2  17 6142.18 477.921   1
  -2   2 -18 7473.29 505.468   1
   2  -2  18 7487.62 526.890   1
   2  -2  19 2089.16 322.085   1
   2   2  19 2922.30 327.577   1
  -2  -2 -19 2222.93 288.213   1
  -2   2 -19 2655.82 312.812   1
   2  -2  20-104.389 268.786   1
   2   2  20 809.707 293.971   1
  -2  -2 -20 121.540 259.868   1
  -2   2 -20 70.6480 231.069   1
   2  -2  21 3281.00 364.013   1
   2   2  21 3167.91 387.761   1
  -2   2 -21 3220.89 340.513   1
  -2  -2 -21 3004.48 369.845   1
   2  -2  22 2127.87 328.478   1
   2   2  22 1735.51 311.092   1
  -2   2 -22 2039.27 294.268   1
  -2  -2 -22 2178.37 298.824   1
   2  -2  23 311.099 287.302   1
   2   2  23-84.8863 300.820   1
  -2  -2 -23 1107.12 320.740   1
  -2   2 -23 414.305 281.333   1
   2   2  24 2284.07 372.194   1
  -2  -2 -24 2210.81 337.963   1
  -2   2 -24 2787.44 351.901   1
   2  -2  25 232.947 282.307   1
   2   2  25 315.417 295.237   1
  -2   2 -25 54.2700 272.845   1
  -2  -2 -25 52.5003 275.807   1
   2   2  26 830.132 324.560   1
  -2   2 -26 631.752 311.514   1
  -2  -2 -26 184.998 302.339   1
   2   2  27 312.964 258.505   1
  -2  -2 -27 53.0219 260.787   1
   2   2  28 1503.15 357.941   1
  -2  -2 -28 1001.16 331.495   1
  -2  -2 -29 1379.69 310.435   1
  -2   3  29 111.633 264.208   1
   2  -3 -29 179.404 271.926   1
  -2   3  28 510.139 308.628   1
   2  -3 -28-129.747 301.490   1
  -2   3  26 601.808 328.025   1
   2  -3 -26 918.167 330.977   1
  -2   3  25 887.745 338.110   1
   2  -3 -25 945.824 327.014   1
   2   3 -25 219.747 295.875   1
  -2   3  24 1026.93 340.098   1
  -2  -3  24 1601.79 327.157   1
   2   3 -24 1159.81 312.570   1
   2  -3 -24 419.695 310.908   1
  -2  -3  23 571.112 287.186   1
  -2   3  23 1134.42 328.209   1
   2   3 -23 842.927 281.147   1
   2  -3 -23 182.111 290.721   1
  -2  -3  22 529.440 290.311   1
  -2   3  22 616.675 315.341   1
   2   3 -22 435.267 259.361   1
   2  -3 -22-25.7809 288.234   1
  -2  -3  21 1516.80 296.151   1
  -2   3  21 1272.96 332.482   1
   2   3 -21 1911.30 305.054   1
   2  -3 -20 503.078 273.347   1
   2   3 -20 239.599 241.653   1
  -2  -3  20-183.110 258.069   1
  -2   3  19 5304.01 447.068   1
  -2  -3  19 5489.03 450.427   1
   2  -3 -19 5742.01 440.257   1
   2   3 -19 6482.05 447.971   1
  -2   3  18 4968.90 457.025   1
   2   3 -18 6212.61 433.037   1
  -2  -3  18 6109.31 456.444   1
   2  -3 -18 5479.48 456.468   1
   2  -3 -17 657.227 277.385   1
  -2   3  17-75.8781 276.996   1
   2   3 -17 273.251 214.616   1
  -2  -3  17 412.987 254.755   1
   2  -3 -16 250.071 228.267   1
  -2   3  16 392.000 234.343   1
   2   3 -16 59.8652 204.228   1
  -2  -3  16 478.973 236.278   1
   2  -3 -15 350.909 252.607   1
   2   3 -15 263.529 204.083   1
  -2  -3  15 534.340 220.634   1
  -2   3  15 117.969 263.154   1
  -2   3  14 14364.2 857.687   1
  -2  -3  14 15695.4 848.442   1
   2  -3 -14 15439.9 858.010   1
   2   3 -14 15477.8 835.145   1
  -2   3  13 129.869 242.182   1
   2  -3 -13 543.628 233.503   1
   2   3 -13 32.9763 166.362   1
  -2  -3  13 107.872 169.287   1
  -2  -3  12 7124.82 460.766   1
   2   3 -12 7357.85 449.334   1
  -2   3  11 3185.01 307.712   1
  -2  -3  11 3114.99 271.188   1
   2  -3 -11 3381.98 291.530   1
  -2   3  10 6589.97 447.533   1
   2   3 -10 7059.59 406.687   1
  -2  -3  10 5991.80 404.106   1
   2  -3 -10 6987.93 438.930   1
   2   3  -9 918.075 142.931   1
  -2   3   9 307.258 193.387   1
   2  -3  -9 508.240 189.603   1
   2  -3  -8 14898.4 817.103   1
  -2   3   8 15724.6 828.168   1
  -2   3   7 218.271 181.243   1
   2  -3  -7 13.5220 159.597   1
  -2  -3   7 9.85956 130.980   1
   2   3  -7 64.2937 114.824   1
   2   3  -6 10771.8 534.553   1
   2  -3  -6 9933.56 561.501   1
  -2   3   6 9495.91 568.524   1
  -2  -3   6 9640.42 535.376   1
   2  -3  -5 319.775 161.708   1
   2   3  -5 117.783 112.298   1
  -2  -3   5 111.268 123.406   1
  -2   3   5 143.157 175.811   1
  -2  -3   4 10086.6 522.175   1
   2   3  -4 9957.47 516.347   1
   2  -3  -3 130.078 140.054   1
  -2   3   3 122.655 149.113   1
  -2  -3   3 156.775 101.849   1
   2   3  -3 233.540 100.029   1
   2   3  -2 237289. 11101.8   1
   2  -3  -2 234805. 11115.1   1
  -2  -3   2 236109. 11101.8   1
  -2   3   2 230610. 11117.2   1
   2  -3  -1 32247.6 1526.77   1
  -2  -3   1 30611.7 1516.84   1
  -2   3   1 32289.7 1530.53   1
   2   3  -1 31236.1 1518.41   1
   2  -3   0-5.62170 113.925   1
  -2   3   0 29.9145 111.239   1
  -2  -3   0-75.9908 118.381   1
   2   3   0 12.1408 113.400   1
  -2   3  -1 28584.3 1399.75   1
   2  -3   1 31719.2 1400.88   1
  -2  -3  -1 29317.6 1410.98   1
   2   3   2 243639. 11071.2   1
  -2   3  -2 232053. 11049.5   1
   2  -3   2 229189. 11049.1   1
  -2  -3  -2 236268. 11066.6   1
   2   3   3 184.012 148.799   1
  -2   3  -3 88.3594 83.4591   1
   2  -3   3 132.449 90.1199   1
  -2  -3  -3 283.758 150.517   1
  -2   3  -4 8612.78 474.011   1
   2  -3   4 9812.21 479.340   1
   2  -3   5 141.603 108.036   1
  -2  -3  -5 21.7885 151.215   1
   2   3   5 237.641 163.488   1
  -2   3  -5 188.637 103.525   1
   2  -3   6 9881.35 516.932   1
   2   3   6 10046.2 550.847   1
  -2   3  -6 9495.81 512.697   1
  -2  -3  -6 9733.98 539.909   1
   2   3   7 43.1600 174.373   1
   2  -3   7 37.1530 111.948   1
  -2  -3  -7-13.1073 157.978   1
  -2   3  -7-17.1590 89.4402   1
   2   3   8 16543.5 878.487   1
  -2  -3  -8 16278.5 867.485   1
   2   3   9 621.117 195.689   1
   2  -3   9 778.373 152.352   1
  -2  -3  -9 760.924 188.702   1
  -2   3  -9 748.360 143.324   1
   2   3  10 5730.54 421.676   1
   2  -3  10 6602.47 396.107   1
   2  -3  11 3205.01 273.152   1
   2   3  11 3601.71 318.185   1
  -2  -3 -11 3111.03 291.828   1
  -2   3 -11 3204.95 262.140   1
   2  -3  12 7106.28 451.035   1
  -2   3 -12 6998.04 434.552   1
   2   3  13-171.523 230.178   1
   2  -3  13 69.9529 168.043   1
  -2  -3 -13-95.6090 203.337   1
  -2   3 -13 312.974 159.859   1
   2   3  14 15379.1 897.392   1
   2  -3  14 14818.7 873.611   1
  -2  -3 -14 17651.2 894.238   1
  -2   3 -14 15976.5 857.385   1
   2   3  15 449.699 245.648   1
   2  -3  15 485.175 220.933   1
  -2   3 -15 427.574 192.236   1
  -2  -3 -15 309.251 211.464   1
   2   3  16 466.106 228.629   1
   2  -3  16 321.221 225.682   1
  -2   3 -16 515.174 202.735   1
  -2  -3 -16 278.710 194.279   1
   2   3  17 227.355 282.741   1
   2  -3  17 316.009 237.360   1
  -2  -3 -17 335.883 245.717   1
  -2   3 -17 141.928 195.705   1
  -2  -3 -18 5946.68 458.465   1
  -2   3 -18 5576.97 433.746   1
   2   3  18 5453.34 477.362   1
   2  -3  18 6121.28 459.395   1
  -2  -3 -19 5469.35 427.762   1
  -2   3 -19 5151.62 424.455   1
   2   3  19 5423.75 447.969   1
   2  -3  19 6403.50 468.368   1
   2   3  20 299.042 289.785   1
   2  -3  20 386.692 255.011   1
  -2   3 -20 467.696 228.239   1
  -2  -3 -20 587.665 278.751   1
   2   3  21 1687.92 324.035   1
   2  -3  22 661.605 286.014   1
  -2   3 -22 300.951 248.199   1
   2  -3  23 140.842 264.121   1
   2   3  23 877.305 315.083   1
  -2  -3 -23 770.118 303.048   1
  -2   3 -23 78.0521 260.209   1
   2   3  24 1593.72 316.564   1
   2  -3  24 1235.54 301.387   1
  -2  -3 -24 414.855 263.214   1
  -2   3 -24 1178.34 304.856   1
  -2   3 -25 27.2762 277.848   1
   2   3  26 567.929 262.402   1
  -2  -3 -26 786.592 262.666   1
   2   3  28 782.704 303.423   1
  -2  -3 -28 51.9865 268.140   1
   2   3  29 193.594 306.939   1
  -2  -3 -29 435.972 313.499   1
  -2   4  29-27.5306 304.234   1
   2  -4 -29 655.447 327.868   1
  -2   4  28 419.378 308.344   1
   2  -4 -28 332.568 307.090   1
  -2   4  27 648.384 289.369   1
   2  -4 -27 851.829 293.977   1
  -2   4  26 1505.44 301.819   1
   2  -4 -26 1300.63 282.274   1
  -2   4  25 1281.71 291.646   1
   2  -4 -25 784.001 251.007   1
  -2   4  24 1335.96 282.466   1
   2   4 -24 1541.43 298.931   1
   2  -4 -24 1176.30 266.575   1
  -2   4  23 735.098 271.304   1
  -2  -4  23 824.469 301.230   1
   2  -4 -23 1091.75 262.174   1
   2   4 -23 632.957 284.543   1
  -2   4  22 1319.56 310.988   1
  -2  -4  22 2129.10 332.791   1
   2  -4 -22 1889.41 310.756   1
   2   4 -22 2329.99 320.240   1
  -2   4  21 1139.06 317.568   1
   2   4 -21 618.152 269.240   1
   2  -4 -21 667.425 282.531   1
   2  -4 -20-254.165 286.270   1
   2   4 -20 333.525 233.782   1
  -2   4  20 301.109 290.518   1
  -2  -4  20 490.508 272.011   1
  -2   4  19 5835.28 491.878   1
   2   4 -19 5674.56 430.986   1
  -2  -4  19 5752.34 456.817   1
   2  -4 -19 5843.57 476.060   1
  -2   4  18 684.466 262.115   1
   2  -4 -18 488.573 254.416   1
   2   4 -18 152.301 223.816   1
  -2  -4  18-70.9990 247.740   1
   2   4 -17 702.785 215.055   1
  -2  -4  17 787.006 239.309   1
   2  -4 -16 9971.49 614.192   1
  -2   4  16 8202.42 611.202   1
  -2   4  15 13101.4 834.890   1
   2   4 -15 14176.5 811.506   1
  -2  -4  15 15515.2 834.831   1
   2  -4 -15 15761.5 840.430   1
  -2   4  14 1461.30 286.129   1
   2  -4 -14 1293.98 275.798   1
   2   4 -14 1389.16 215.563   1
  -2  -4  14 894.956 226.828   1
  -2   4  13 10658.8 679.588   1
  -2  -4  13 11688.3 654.682   1
   2  -4 -13 10895.0 669.917   1
   2   4 -13 11723.7 638.385   1
  -2   4  12 9489.89 664.765   1
  -2  -4  12 12713.2 645.287   1
   2  -4 -12 10651.2 663.981   1
   2   4 -12 11906.0 634.428   1
  -2  -4  11 3686.97 301.047   1
   2   4 -11 4231.35 296.366   1
  -2   4  10 8865.26 583.136   1
  -2  -4  10 9634.40 543.965   1
   2   4 -10 10040.0 539.887   1
   2  -4 -10 10308.7 583.953   1
   2  -4  -9 35930.9 1809.23   1
  -2   4   9 36521.4 1816.64   1
   2   4  -8 685.719 122.655   1
  -2  -4   8 765.310 134.806   1
   2  -4  -8 649.541 193.197   1
   2  -4  -7 385.997 172.946   1
   2   4  -7 246.454 112.480   1
  -2   4   7-15.3588 181.901   1
   2   4  -6 26533.9 1249.66   1
   2  -4  -6 23102.3 1278.70   1
  -2  -4   6 26153.9 1253.06   1
  -2   4   6 25228.4 1289.78   1
   2  -4  -5 77742.7 3595.65   1
  -2   4   5 74043.2 3599.91   1
  -2  -4   5 79070.6 3563.55   1
   2   4  -5 69828.1 3557.85   1
  -2  -4   4 45269.8 2106.20   1
   2   4  -4 42490.5 2107.01   1
   2   4  -3 35950.2 1855.62   1
  -2  -4   3 36765.0 1855.76   1
   2  -4  -3 43653.0 1886.35   1
  -2   4   3 42645.1 1890.81   1
   2  -4  -2 7875.94 426.048   1
  -2   4   2 7240.44 433.855   1
  -2  -4   2 7681.24 403.301   1
   2   4  -2 7854.51 404.897   1
   2  -4  -1 28012.2 1285.54   1
  -2   4   1 26332.9 1287.96   1
  -2  -4   1 27949.4 1276.01   1
   2  -4   0 12657.0 604.566   1
   2   4   0 11328.5 604.561   1
  -2  -4   0 12383.8 606.897   1
  -2   4   0 11126.6 604.732   1
   2   4   1 25614.7 1275.49   1
  -2   4  -1 25401.2 1260.18   1
  -2  -4  -1 24545.0 1269.57   1
   2  -4   1 27906.6 1259.49   1
   2   4   2 8108.21 432.992   1
  -2   4  -2 7887.31 400.955   1
  -2  -4  -2 7540.83 425.466   1
   2  -4   2 7348.03 395.295   1
   2  -4   3 42005.4 2025.57   1
  -2  -4  -3 42019.1 2053.57   1
   2   4   3 44147.2 2062.10   1
  -2   4  -3 42163.5 2023.80   1
   2  -4   4 46085.5 2214.09   1
  -2   4  -4 46544.1 2212.40   1
   2  -4   5 77832.0 3750.86   1
   2   4   5 81973.4 3795.02   1
  -2   4  -5 79695.8 3748.73   1
  -2  -4  -5 76612.3 3784.28   1
   2  -4   6 24470.9 1251.59   1
   2   4   6 27941.0 1303.47   1
  -2  -4  -6 27310.5 1294.92   1
  -2   4  -6 24925.3 1249.34   1
   2   4   7 380.921 158.222   1
   2  -4   7 242.864 112.392   1
  -2   4  -7 310.073 105.413   1
  -2  -4  -7 248.773 135.406   1
   2  -4   8 737.203 140.218   1
   2   4   8 936.079 194.877   1
  -2   4  -8 510.785 128.987   1
  -2  -4  -8 669.778 169.093   1
  -2  -4  -9 36508.8 1822.35   1
   2   4   9 36834.1 1834.65   1
   2  -4  10 9412.20 530.778   1
   2   4  10 10247.4 586.439   1
  -2   4 -10 9012.01 519.370   1
  -2  -4 -10 9768.91 565.399   1
   2  -4  11 3229.88 271.746   1
  -2   4 -11 3688.34 259.145   1
   2  -4  12 10589.0 571.649   1
   2   4  12 9584.91 610.418   1
  -2   4 -12 9151.57 546.735   1
  -2  -4 -12 10191.9 597.163   1
   2   4  13 11181.4 656.206   1
   2  -4  13 11830.3 628.291   1
  -2  -4 -13 10162.9 629.340   1
  -2   4 -13 10143.9 598.177   1
   2  -4  14 963.314 215.003   1
   2   4  14 990.884 253.785   1
  -2   4 -14 1249.64 191.961   1
  -2  -4 -14 1349.31 239.274   1
  -2   4 -15 14653.1 808.305   1
   2   4  15 13937.1 861.481   1
   2  -4  15 15234.8 832.245   1
  -2  -4 -15 15031.0 849.201   1
  -2  -4 -16 9253.45 600.522   1
   2   4  16 9813.43 631.395   1
   2  -4  17 418.547 230.197   1
  -2   4 -17 277.883 200.679   1
   2  -4  18 372.116 238.785   1
   2   4  18 183.942 283.279   1
  -2   4 -18 62.9761 207.119   1
  -2  -4 -18 1006.90 280.103   1
  -2   4 -19 6059.92 436.969   1
  -2  -4 -19 4821.83 420.821   1
   2   4  19 6360.10 471.780   1
   2  -4  19 5873.19 442.985   1
   2  -4  20 610.544 267.387   1
   2   4  20 136.806 306.729   1
  -2   4 -20 694.128 240.335   1
  -2  -4 -20 271.109 274.039   1
   2  -4  21 1033.29 289.328   1
  -2  -4 -21 851.527 290.880   1
  -2   4 -21 1011.92 268.545   1
   2   4  22 1881.79 354.688   1
   2  -4  22 1773.01 319.870   1
  -2  -4 -22 1347.04 315.352   1
  -2   4 -22 1436.30 301.517   1
   2   4  23 1498.10 335.828   1
   2  -4  23 701.043 267.432   1
  -2  -4 -23 410.482 276.329   1
  -2   4 -23 1306.62 291.111   1
   2   4  24 1475.10 334.800   1
  -2  -4 -24 749.466 289.964   1
  -2   4 -24 1421.93 312.164   1
   2   4  25 1705.34 346.544   1
  -2  -4 -25 930.625 314.445   1
   2   4  26 901.323 326.226   1
  -2  -4 -26 1664.62 335.201   1
   2   4  27 1057.00 326.277   1
  -2  -4 -27 1531.20 331.787   1
   2   4  28 82.7933 265.237   1
  -2  -4 -28 231.044 279.565   1
   2   4  29-272.059 312.263   1
  -2  -4 -29 631.771 333.686   1
  -2   5  29-27.1132 250.735   1
   2  -5 -29 620.734 253.395   1
  -2   5  27 948.424 312.474   1
   2  -5 -27 536.215 296.142   1
  -2   5  26 957.436 332.839   1
   2  -5 -26 1160.56 322.839   1
  -2   5  25 198.152 307.418   1
   2  -5 -25 649.146 310.085   1
   2   5 -23 448.002 268.003   1
   2  -5 -23 77.8581 283.428   1
  -2   5  22 814.988 288.816   1
   2  -5 -22 570.003 265.872   1
   2  -5 -21 798.516 240.098   1
   2   5 -21 662.810 269.326   1
  -2   5  21 557.456 247.724   1
  -2  -5  21 845.210 279.429   1
  -2   5  20 9995.58 685.342   1
   2   5 -20 11564.9 667.954   1
  -2  -5  20 11278.0 678.068   1
   2  -5 -20 9384.00 666.297   1
  -2   5  19 542.490 294.951   1
   2  -5 -19 1157.71 290.380   1
   2   5 -19 382.378 220.646   1
  -2  -5  19 193.848 223.582   1
  -2   5  18 4817.67 462.905   1
   2   5 -18 5838.63 429.477   1
  -2  -5  18 5413.30 432.248   1
   2  -5 -18 5384.81 456.977   1
  -2   5  17 1014.68 244.435   1
   2  -5 -17 869.139 229.323   1
   2   5 -17 465.203 222.204   1
  -2  -5  17 762.517 243.727   1
  -2   5  16 5493.02 483.236   1
   2   5 -16 6240.37 438.645   1
  -2  -5  16 7066.07 463.021   1
   2  -5 -16 6164.82 476.376   1
  -2   5  15 24.5558 257.917   1
   2  -5 -15-136.976 224.457   1
   2   5 -15 106.719 192.290   1
  -2  -5  15-134.047 199.638   1
  -2   5  14 6112.51 453.123   1
   2   5 -14 4990.13 369.802   1
  -2  -5  14 5255.36 388.831   1
   2  -5 -14 5403.52 435.708   1
  -2   5  13 888.840 219.320   1
   2   5 -13 1144.02 194.787   1
  -2  -5  13 1273.62 204.990   1
   2  -5 -13 1336.85 224.629   1
  -2   5  12-87.2835 229.188   1
   2  -5 -12 81.2799 210.766   1
   2   5 -12 13.9454 147.555   1
  -2  -5  12-74.7273 156.586   1
  -2   5  11 3368.51 347.330   1
   2   5 -11 3854.03 269.408   1
  -2  -5  11 3148.78 266.755   1
   2  -5 -11 3272.88 326.939   1
   2  -5 -10 2919.37 303.209   1
   2   5 -10 3531.23 239.336   1
  -2   5  10 2798.84 301.356   1
  -2  -5  10 3198.57 241.023   1
   2  -5  -9 51.9173 170.777   1
  -2   5   9 278.628 192.802   1
   2   5  -8 24150.4 1231.65   1
   2  -5  -8 25694.2 1284.05   1
  -2   5   8 24932.0 1288.71   1
  -2  -5   8 25705.6 1240.77   1
   2  -5  -7 9992.42 618.225   1
  -2   5   7 10977.3 634.255   1
  -2  -5   7 11985.6 585.847   1
  -2  -5   6 3217.03 209.695   1
  -2   5   6 3166.95 271.398   1
   2   5  -6 3204.79 205.049   1
   2  -5  -6 3068.71 266.286   1
  -2  -5   5 3074.49 203.816   1
   2   5  -5 3191.42 198.635   1
   2  -5  -5 3390.09 252.551   1
  -2   5   5 2932.69 261.337   1
   2  -5  -4 8400.23 461.252   1
  -2  -5   4 8056.76 417.686   1
   2   5  -4 7358.59 415.618   1
  -2   5   4 8752.89 470.866   1
  -2  -5   3 15058.6 743.008   1
   2   5  -3 14988.9 743.848   1
   2  -5  -2 415.109 135.050   1
  -2   5   2 459.963 154.536   1
  -2  -5   2 441.825 97.3532   1
   2   5  -2 475.420 102.737   1
   2   5  -1 17716.1 875.402   1
  -2  -5   1 17520.3 871.455   1
  -2   5   1 18333.3 890.712   1
   2  -5  -1 17155.5 883.356   1
  -2   5   0 57.5614 107.929   1
   2  -5   0-88.1758 100.875   1
  -2  -5   0-13.6396 105.477   1
   2   5   0 14.7374 118.181   1
  -2   5  -1 18795.0 890.046   1
   2   5   1 18043.8 905.730   1
   2  -5   1 17884.0 885.651   1
  -2  -5  -1 17189.2 897.514   1
   2   5   2 428.297 128.482   1
   2  -5   2 418.934 90.8429   1
  -2   5  -2 522.957 94.7790   1
  -2  -5  -2 612.070 137.244   1
  -2   5  -3 14342.6 712.966   1
   2  -5   3 14661.3 714.068   1
   2   5   4 9295.21 502.929   1
  -2  -5  -4 9847.68 495.816   1
   2   5   5 3748.42 279.853   1
  -2   5  -5 3528.65 202.675   1
  -2  -5  -5 3397.28 264.664   1
   2  -5   5 3265.10 205.669   1
   2  -5   6 3395.29 211.912   1
   2   5   6 3760.20 303.266   1
  -2   5  -6 3414.05 206.036   1
  -2  -5  -6 3051.02 270.697   1
   2   5   7 12305.1 653.871   1
   2  -5   7 12124.6 595.086   1
  -2  -5  -7 10264.0 635.677   1
  -2   5  -7 11371.8 591.903   1
   2   5   8 25058.0 1286.31   1
   2  -5   8 23981.3 1227.01   1
  -2  -5  -8 24905.2 1272.98   1
  -2   5  -8 25813.6 1224.75   1
   2   5   9 127.897 200.733   1
   2  -5   9 9.94126 118.475   1
   2   5  10 3218.31 315.547   1
  -2  -5 -10 3412.38 306.132   1
   2  -5  11 4054.95 276.322   1
  -2   5 -11 4159.10 267.092   1
  -2  -5 -11 3417.53 320.181   1
   2   5  12 238.499 189.695   1
   2  -5  12-188.519 167.524   1
  -2  -5 -12 212.771 173.431   1
  -2   5 -12 315.904 143.602   1
   2   5  13 810.872 247.331   1
   2  -5  13 1415.09 210.728   1
  -2   5 -13 1107.50 172.506   1
  -2  -5 -13 975.183 239.763   1
  -2   5 -14 4810.87 342.648   1
   2  -5  14 4980.22 365.772   1
   2   5  14 4552.19 420.418   1
  -2  -5 -14 4666.74 393.326   1
   2  -5  15-37.3383 184.082   1
   2   5  15-197.145 254.967   1
  -2  -5 -15 21.5094 201.704   1
  -2   5 -15 301.978 175.347   1
  -2  -5 -16 6659.19 468.370   1
  -2   5 -16 5656.23 410.738   1
   2   5  16 6159.54 486.889   1
   2  -5  16 5596.07 417.278   1
   2   5  17 441.996 288.160   1
  -2  -5 -17 668.449 266.324   1
   2   5  18 4303.63 431.222   1
  -2   5 -18 5140.21 402.729   1
  -2  -5 -18 5469.23 432.616   1
   2  -5  18 5007.53 413.636   1
   2  -5  19 692.323 259.383   1
   2   5  19 433.032 295.615   1
  -2   5 -19 804.877 228.369   1
  -2  -5 -19 656.546 273.145   1
  -2  -5 -20 9771.37 657.333   1
  -2   5 -20 10548.5 646.073   1
   2   5  20 9607.98 672.376   1
   2  -5  20 10964.4 665.872   1
   2   5  21 585.602 310.372   1
   2  -5  21 912.386 279.330   1
  -2  -5 -21 578.181 292.253   1
  -2   5 -21 842.514 260.721   1
   2   5  22 224.957 278.788   1
  -2  -5 -22 636.202 275.883   1
   2   5  23 254.043 311.736   1
  -2  -5 -23 256.190 286.129   1
  -2   5 -23 260.795 250.095   1
   2   5  25 423.613 312.275   1
  -2  -5 -25 770.634 311.512   1
   2   5  26 586.439 307.353   1
  -2  -5 -26 593.162 303.816   1
   2   5  27 1128.18 336.141   1
  -2  -5 -27 693.170 308.198   1
   2   5  29 375.092 304.956   1
  -2  -5 -29 547.553 315.597   1
  -2   6  28-217.777 311.679   1
   2  -6 -28 24.9189 295.243   1
  -2   6  27 1379.10 351.764   1
   2  -6 -27 1338.24 337.799   1
  -2   6  26 865.472 338.032   1
   2  -6 -26 766.817 321.729   1
  -2   6  25 337.462 327.030   1
   2  -6 -25 361.141 306.048   1
  -2   6  24 902.436 336.206   1
   2  -6 -24 1114.94 332.000   1
  -2   6  23 5042.00 474.576   1
   2  -6 -23 5104.43 460.646   1
   2   6 -22 4400.66 405.136   1
   2  -6 -22 4432.17 424.979   1
  -2   6  22 4020.00 430.086   1
   2   6 -21 557.813 244.689   1
  -2  -6  21 495.920 251.540   1
  -2   6  21 587.069 275.472   1
   2  -6 -21 697.553 268.044   1
   2   6 -20 996.029 263.211   1
  -2  -6  20 696.984 257.343   1
  -2   6  19 1695.11 339.909   1
   2   6 -19 1739.70 265.956   1
  -2  -6  19 1159.27 278.312   1
   2  -6 -19 1598.32 314.911   1
  -2   6  18 2205.15 355.385   1
   2   6 -18 2020.64 272.634   1
  -2  -6  18 1946.54 290.820   1
   2  -6 -18 2121.45 334.351   1
  -2   6  17 448.197 252.986   1
   2  -6 -17 220.187 224.875   1
   2   6 -16 1667.67 237.888   1
  -2  -6  16 2086.09 266.201   1
  -2   6  15 200.252 242.605   1
   2   6 -15-68.1288 179.338   1
  -2  -6  15 146.473 196.078   1
   2  -6 -15-349.100 236.449   1
  -2   6  14 1283.38 308.280   1
   2   6 -14 707.283 191.207   1
  -2  -6  14 641.243 189.864   1
   2  -6 -14 563.589 260.962   1
  -2   6  13 186.961 215.020   1
   2  -6 -13-326.411 197.613   1
   2   6 -13-14.4038 158.604   1
  -2  -6  13 77.1819 165.709   1
   2  -6 -12 2655.73 299.146   1
   2   6 -12 2845.49 237.521   1
  -2  -6  12 2985.33 249.012   1
  -2   6  12 2110.70 302.627   1
  -2   6  11 622.875 234.163   1
   2  -6 -11 260.074 200.946   1
   2   6 -11 117.708 130.231   1
  -2  -6  11 312.636 139.513   1
   2  -6  -9 540.729 164.082   1
   2   6  -9 490.104 119.386   1
  -2  -6   9 465.927 113.527   1
  -2   6   9 328.842 186.045   1
  -2   6   8 4184.69 349.638   1
   2   6  -8 4393.13 263.388   1
  -2  -6   8 4377.31 264.845   1
   2  -6  -8 4001.30 330.941   1
   2   6  -7 2860.75 185.210   1
  -2   6   7 2656.05 266.542   1
   2  -6  -7 2520.16 257.701   1
  -2  -6   7 2743.08 191.495   1
  -2  -6   6 95356.1 4385.33   1
   2   6  -6 89749.8 4384.45   1
   2  -6  -6 93421.8 4437.58   1
  -2   6   6 90196.4 4443.28   1
  -2  -6   5 2848.94 189.743   1
   2  -6  -5 3149.57 254.923   1
   2   6  -5 3056.27 186.756   1
  -2   6   5 3441.49 272.108   1
  -2  -6   4 35975.0 1659.08   1
  -2   6   4 34853.6 1709.94   1
   2   6  -4 33046.5 1658.63   1
   2  -6  -4 34302.2 1700.98   1
  -2   6   3 6433.43 374.673   1
   2   6  -3 6155.33 320.669   1
  -2  -6   3 5451.19 320.642   1
   2  -6  -3 6021.17 365.429   1
  -2   6   2 10213.5 552.163   1
   2   6  -2 10102.0 514.748   1
   2  -6  -2 9616.96 541.561   1
  -2   6   1 341.322 126.548   1
   2   6  -1 464.477 103.889   1
  -2  -6   1 353.752 99.3375   1
   2  -6  -1 431.677 126.427   1
   2   6   0 23085.0 1151.32   1
   2  -6   0 23247.8 1146.94   1
  -2   6   0 23698.9 1150.13   1
  -2  -6   0 23130.9 1144.98   1
   2   6   1 310.821 122.817   1
  -2  -6  -1 406.609 118.839   1
  -2   6  -1 452.161 103.744   1
   2  -6   1 311.885 101.774   1
  -2   6  -2 11034.6 555.144   1
   2   6   3 6567.30 390.798   1
  -2  -6  -3 6707.88 384.150   1
  -2   6  -3 5844.70 328.331   1
   2  -6   3 6494.02 328.979   1
  -2  -6  -4 36806.4 1768.38   1
   2  -6   4 35406.1 1718.12   1
   2   6   4 36552.3 1775.12   1
  -2  -6  -5 2512.35 251.661   1
  -2   6  -5 3179.66 176.174   1
   2  -6   5 2835.87 179.036   1
   2   6   6 96200.2 4594.09   1
   2  -6   6 95102.9 4528.84   1
  -2   6  -6 95627.4 4525.88   1
  -2  -6  -6 95661.2 4584.85   1
   2   6   7 2913.23 262.413   1
   2  -6   7 2591.14 175.899   1
  -2   6  -7 2962.46 174.067   1
   2   6   8 4123.34 318.120   1
   2  -6   8 4323.24 242.328   1
  -2   6  -8 3366.06 231.992   1
   2   6   9 419.184 194.264   1
   2  -6   9 626.774 121.333   1
  -2  -6  -9 363.108 170.404   1
  -2   6  -9 372.894 107.075   1
  -2   6 -10 10696.0 576.093   1
   2  -6  10 11051.8 589.438   1
   2   6  11 170.722 231.536   1
  -2  -6 -11 648.126 227.561   1
   2   6  12 2251.95 284.908   1
  -2   6 -12 2638.76 214.551   1
   2  -6  12 2788.76 235.779   1
  -2  -6 -12 2414.84 270.899   1
   2   6  13 116.428 240.303   1
   2  -6  13-162.954 167.473   1
  -2  -6 -13 123.990 212.712   1
  -2   6 -13-79.6084 141.421   1
   2   6  14 1388.80 287.336   1
   2  -6  14 912.403 198.086   1
  -2   6 -14 748.085 174.660   1
  -2  -6 -14 849.266 247.812   1
   2  -6  15 88.8866 194.430   1
   2   6  15 75.3579 261.875   1
  -2  -6 -15 43.9222 236.312   1
  -2   6 -15 16.0417 171.808   1
   2  -6  16 1978.73 257.697   1
  -2   6 -16 1461.73 231.965   1
   2  -6  17 185.301 221.023   1
   2   6  17-105.346 267.575   1
  -2   6 -17 131.220 202.662   1
  -2  -6 -17-93.9060 237.253   1
   2   6  18 2147.96 346.028   1
   2  -6  18 1825.93 284.393   1
  -2   6 -18 1762.19 253.135   1
  -2  -6 -18 1538.21 299.655   1
   2   6  19 1364.94 318.401   1
   2  -6  19 1578.24 260.887   1
  -2  -6 -19 1277.48 296.491   1
  -2   6 -19 1449.35 247.152   1
   2  -6  20 1022.79 278.594   1
  -2   6 -20 954.653 249.505   1
   2   6  21 839.324 322.723   1
   2  -6  21 436.121 267.412   1
  -2  -6 -21 555.511 297.989   1
  -2   6 -21 477.409 247.128   1
  -2  -6 -22 4252.26 397.339   1
   2   6  22 3993.02 412.296   1
  -2  -6 -23 5203.90 466.095   1
   2   6  23 4589.33 479.368   1
  -2  -6 -24 230.694 232.250   1
   2   6  25 392.783 321.729   1
   2   6  26 719.580 285.602   1
  -2  -6 -26 178.929 275.147   1
   2   6  27 1414.83 340.535   1
  -2  -6 -27 1142.09 334.017   1
   2   6  28 53.7368 280.109   1
  -2  -6 -28-149.941 284.916   1
  -2   7  28 214.735 306.898   1
   2  -7 -28 294.776 311.498   1
  -2   7  26 608.216 330.411   1
   2  -7 -26 481.108 322.402   1
  -2   7  25 530.355 329.214   1
   2  -7 -25 230.555 310.978   1
  -2   7  24-196.437 333.112   1
   2  -7 -24 283.819 315.056   1
  -2   7  23-224.769 309.369   1
   2  -7 -23 103.387 287.789   1
  -2   7  22 2051.57 345.348   1
   2  -7 -22 1477.06 312.463   1
   2  -7 -21 2770.71 331.420   1
  -2   7  21 3417.98 358.994   1
  -2   7  20 4921.82 468.763   1
   2   7 -20 5271.70 429.659   1
  -2  -7  20 5343.89 444.571   1
   2  -7 -20 5890.66 459.560   1
  -2   7  19 550.620 326.502   1
   2   7 -19 1137.72 256.514   1
  -2  -7  19 872.243 243.775   1
   2  -7 -19 1021.96 319.451   1
   2  -7 -18 3099.79 360.864   1
  -2   7  18 2497.99 365.858   1
  -2   7  17 4004.09 403.063   1
   2   7 -17 5180.29 367.322   1
  -2  -7  17 4447.80 363.299   1
   2  -7 -17 4384.80 389.389   1
   2  -7 -16 3590.76 375.501   1
  -2  -7  16 2764.96 294.367   1
   2   7 -16 3353.05 289.686   1
   2   7 -15 2320.38 243.315   1
  -2  -7  15 2081.48 244.359   1
  -2   7  14 198.214 269.351   1
   2  -7 -14-92.1287 251.577   1
   2   7 -14 369.944 166.612   1
  -2  -7  14 330.205 184.463   1
  -2   7  13 6512.94 515.663   1
   2   7 -13 6957.00 432.831   1
  -2  -7  13 7911.77 452.302   1
   2  -7 -13 7135.14 506.632   1
  -2  -7  12 763.482 169.697   1
  -2   7  12 415.498 214.318   1
   2   7 -12 593.007 150.174   1
   2  -7 -11 11249.7 670.939   1
  -2   7  11 11500.9 683.024   1
   2  -7 -10 1833.84 242.280   1
   2   7 -10 2010.54 179.014   1
  -2  -7  10 1874.58 177.331   1
  -2   7  10 1735.57 252.446   1
   2   7  -9 6052.72 334.941   1
  -2  -7   9 5759.92 339.842   1
  -2  -7   8 58712.5 2804.76   1
  -2   7   8 55321.6 2871.27   1
   2   7  -8 58531.4 2802.55   1
   2  -7  -8 62111.0 2875.95   1
  -2  -7   7 20187.9 961.541   1
  -2   7   7 18962.0 1033.52   1
   2  -7  -7 17886.5 1021.58   1
   2   7  -7 19847.9 960.747   1
  -2  -7   6 3812.59 223.010   1
   2  -7  -6 4263.03 316.901   1
   2   7  -6 3974.25 223.723   1
  -2   7   6 3784.37 318.214   1
  -2  -7   5 691.071 80.7066   1
   2  -7  -5 588.045 169.279   1
  -2   7   5 277.345 164.664   1
   2   7  -5 573.702 81.6029   1
   2   7  -4 48135.5 2282.38   1
  -2   7   4 47371.4 2338.31   1
   2  -7  -4 47690.0 2331.01   1
  -2  -7   4 47641.2 2280.64   1
   2   7  -3 15497.2 751.522   1
   2  -7  -3 15039.9 792.418   1
  -2  -7   3 14604.3 748.717   1
  -2   7   3 15977.9 799.582   1
  -2  -7   2 198.904 84.7179   1
  -2  -7   1 20122.0 996.883   1
   2   7  -1 20381.5 999.121   1
  -2   7   1 19862.0 1010.90   1
  -2   7   0 17.3771 111.993   1
   2   7   0 100.157 104.287   1
   2  -7   0 73.3589 103.679   1
   2   7   1 19911.1 1007.45   1
   2  -7   1 20020.0 985.666   1
  -2  -7  -1 19580.8 1002.18   1
  -2   7  -1 20273.9 989.428   1
   2   7   2 46.3848 122.096   1
  -2  -7  -2 320.189 122.234   1
   2  -7   2 179.318 77.8338   1
   2   7   3 16412.1 825.408   1
  -2   7  -3 15758.0 766.305   1
  -2  -7  -3 15011.7 811.068   1
   2  -7   3 15495.4 765.087   1
   2   7   4 49948.7 2481.97   1
   2  -7   4 51124.9 2419.35   1
  -2   7  -4 50347.9 2418.58   1
  -2  -7  -4 53064.1 2478.29   1
   2  -7   5 578.169 71.3348   1
  -2  -7  -5 473.984 164.103   1
  -2   7  -5 612.679 69.8851   1
  -2  -7  -6 3969.79 307.609   1
  -2   7  -6 4200.52 226.291   1
   2   7   6 4327.51 325.190   1
   2  -7   6 4291.03 228.106   1
   2   7   7 19925.2 1031.23   1
   2  -7   7 19199.9 940.839   1
   2  -7   8 62049.4 2942.14   1
   2   7   8 62415.1 3022.71   1
  -2   7  -8 62259.0 2938.87   1
  -2  -7  -8 58558.7 3004.90   1
  -2   7  -9 4456.13 273.325   1
   2  -7   9 4939.49 281.960   1
   2  -7  10 1868.34 172.092   1
  -2  -7 -10 1900.28 245.262   1
  -2   7 -10 1912.00 156.748   1
   2   7  11 11076.1 697.626   1
  -2   7 -11 11264.8 612.132   1
   2  -7  11 11641.5 617.850   1
  -2  -7 -11 12637.0 691.014   1
   2   7  12 274.074 231.896   1
  -2  -7 -12 906.705 234.637   1
  -2   7 -13 6033.31 393.665   1
   2   7  13 7326.98 507.088   1
   2  -7  13 6614.14 412.415   1
  -2  -7 -13 6995.45 477.389   1
   2  -7  14 317.007 182.807   1
   2   7  14 397.949 254.640   1
  -2   7 -14 301.092 153.080   1
  -2  -7 -14 586.327 223.651   1
  -2   7 -15 2406.34 249.842   1
   2  -7  15 2540.75 260.827   1
  -2   7 -16 3357.98 289.111   1
   2  -7  16 3052.59 300.588   1
  -2  -7 -16 3012.58 317.200   1
   2   7  17 4266.00 432.194   1
  -2  -7 -17 4634.94 402.310   1
  -2   7 -17 4701.97 342.922   1
   2  -7  17 3931.59 352.488   1
   2  -7  18 2364.37 280.945   1
   2   7  18 1870.44 320.304   1
  -2  -7 -18 2265.85 305.120   1
  -2   7 -18 2988.40 291.544   1
   2  -7  19 1165.80 270.580   1
   2   7  19 1347.84 330.778   1
  -2  -7 -19 1311.52 314.423   1
  -2   7 -19 1064.30 243.615   1
  -2   7 -20 5405.32 396.270   1
  -2  -7 -20 6123.89 452.004   1
   2   7  21 2804.30 360.324   1
  -2  -7 -21 2531.29 331.245   1
   2   7  22 1096.51 345.400   1
  -2  -7 -22 585.356 300.389   1
   2   7  23 112.342 261.297   1
  -2  -7 -23 485.736 260.141   1
   2   7  24 196.018 311.169   1
  -2  -7 -24 102.037 284.729   1
   2   7  25 806.034 321.581   1
  -2  -7 -25 178.096 293.296   1
   2   7  26 328.886 277.837   1
  -2  -7 -26 582.240 269.402   1
   2   7  28-52.9711 225.743   1
  -2  -7 -28-73.9033 227.397   1
   2  -8 -27-98.5523 294.186   1
  -2   8  26 383.026 331.141   1
   2  -8 -26 75.1579 292.904   1
  -2   8  25 941.510 333.913   1
   2  -8 -25 101.627 295.967   1
  -2   8  24 334.790 321.080   1
   2  -8 -24 718.340 296.030   1
  -2   8  23-56.0101 269.043   1
   2  -8 -23 51.5085 251.773   1
  -2   8  21 505.085 296.185   1
   2  -8 -21-311.238 271.749   1
   2  -8 -20 155.605 279.532   1
  -2   8  20 586.356 323.390   1
  -2   8  18 9753.53 648.718   1
   2   8 -18 9898.12 601.342   1
  -2  -8  18 10596.2 615.364   1
   2  -8 -18 9155.36 625.541   1
   2  -8 -17 426.134 274.267   1
  -2   8  17 972.298 319.373   1
   2   8 -17 300.930 179.572   1
  -2  -8  17 340.559 192.792   1
   2  -8 -16 2486.71 299.565   1
  -2   8  16 2254.51 316.274   1
   2   8 -16 1894.45 238.051   1
  -2  -8  16 2501.77 257.237   1
  -2   8  15 544.378 292.868   1
   2  -8 -15 361.585 275.303   1
  -2  -8  15 380.345 176.423   1
   2   8 -15 236.624 161.815   1
   2  -8 -14 94.0411 209.024   1
   2   8 -14 400.631 149.113   1
  -2  -8  14 486.784 165.946   1
  -2   8  14 151.670 214.332   1
   2  -8 -13 296.856 256.206   1
  -2  -8  13 382.518 152.994   1
  -2   8  13 24.5485 275.389   1
   2   8 -13 203.518 136.730   1
   2  -8 -12 6891.74 483.299   1
  -2   8  12 5816.94 481.897   1
  -2  -8  11 1934.31 173.604   1
  -2   8  11 1689.37 299.823   1
   2   8 -11 1780.87 166.917   1
   2  -8 -11 1190.95 263.671   1
  -2  -8  10 3290.78 226.832   1
  -2   8  10 3201.36 346.285   1
   2   8 -10 3442.28 223.868   1
   2  -8 -10 3815.97 339.150   1
  -2   8   9 41.8345 202.634   1
   2   8  -9 433.251 90.8293   1
  -2  -8   9 320.358 91.2505   1
   2  -8  -9-58.4080 185.359   1
   2   8  -8 7456.35 396.849   1
  -2  -8   8 7707.20 396.580   1
  -2   8   8 7403.28 501.102   1
   2  -8  -8 7945.05 500.722   1
   2   8  -7 6006.90 331.470   1
   2  -8  -7 6252.09 421.282   1
  -2   8   7 6519.76 434.224   1
  -2  -8   7 6752.44 333.301   1
   2  -8  -6 8697.59 539.485   1
   2   8  -6 9382.27 462.840   1
  -2  -8   6 9337.53 462.198   1
  -2   8   6 8492.66 550.042   1
   2   8  -5 377.933 74.1482   1
  -2   8   5 228.360 171.565   1
  -2  -8   5 346.507 64.7158   1
   2  -8  -5 15.1147 147.693   1
  -2   8   4 2687.96 256.814   1
  -2  -8   4 3067.20 183.252   1
   2   8  -4 3161.73 185.574   1
   2  -8  -4 3214.08 259.890   1
  -2   8   3 1126.89 174.539   1
   2   8  -3 940.859 108.952   1
   2  -8  -3 986.830 152.989   1
  -2  -8   3 1190.89 105.887   1
   2  -8  -2 3466.82 247.504   1
  -2  -8   2 2991.68 203.787   1
  -2   8   2 3497.03 253.392   1
   2   8  -2 3091.48 209.292   1
   2   8  -1 4074.34 255.769   1
  -2  -8   1 3906.75 247.996   1
   2  -8   0 1644.68 165.730   1
  -2  -8   0 2143.74 172.443   1
  -2   8   0 1945.47 173.896   1
   2   8   0 2250.12 184.731   1
   2  -8   1 3381.62 219.456   1
  -2   8  -1 3587.22 228.781   1
   2   8   2 2962.70 233.553   1
  -2  -8  -2 2984.67 222.407   1
   2  -8   2 2560.65 184.292   1
  -2   8  -2 3164.71 191.174   1
   2   8   3 1157.57 169.937   1
  -2   8  -3 1031.78 97.3950   1
   2  -8   3 780.723 92.4900   1
   2   8   4 3108.77 261.675   1
   2  -8   4 3281.39 172.560   1
  -2  -8  -4 2533.75 239.016   1
  -2   8  -4 3009.63 170.940   1
  -2  -8  -5 352.099 150.629   1
   2   8   5 468.549 179.296   1
   2   8   6 9520.88 570.827   1
  -2  -8  -7 7560.78 459.176   1
   2   8   7 6906.14 469.387   1
   2  -8   8 7030.09 356.651   1
   2   8   8 7005.53 476.032   1
  -2  -8  -8 6842.92 454.489   1
  -2   8  -8 7040.40 354.656   1
   2   8   9 644.740 220.101   1
   2  -8   9 282.827 80.3704   1
  -2   8  -9 339.785 77.6650   1
  -2  -8  -9 408.891 196.341   1
   2   8  10 2982.30 328.384   1
  -2   8 -10 3093.26 204.820   1
   2  -8  10 3513.46 213.431   1
  -2  -8 -10 3625.86 323.601   1
   2   8  11 1922.00 276.486   1
  -2   8 -11 1860.08 158.382   1
   2  -8  11 1490.87 163.477   1
  -2  -8 -11 1835.84 257.682   1
  -2   8 -12 6351.80 380.443   1
   2  -8  12 7485.74 396.630   1
   2   8  12 6040.62 502.337   1
  -2  -8 -12 6827.43 485.467   1
   2   8  13-246.605 243.168   1
  -2  -8 -13 43.0727 204.471   1
   2   8  14 152.296 281.380   1
   2  -8  14 390.129 162.337   1
  -2  -8 -14 710.348 258.514   1
  -2   8 -14 373.747 146.800   1
   2   8  15 648.979 297.283   1
   2  -8  15 435.204 176.549   1
  -2  -8 -15 437.324 268.113   1
  -2   8 -15 364.893 162.643   1
   2   8  16 1696.25 292.658   1
   2  -8  16 2383.86 247.103   1
  -2   8 -16 2004.66 234.672   1
  -2  -8 -16 2031.59 277.973   1
   2  -8  17 603.473 193.734   1
   2   8  17 431.502 290.604   1
  -2   8 -17 697.704 191.157   1
  -2  -8 -17 265.632 259.844   1
  -2   8 -18 9272.74 591.332   1
  -2  -8 -18 10934.9 661.037   1
   2   8  18 10154.1 670.377   1
   2  -8  18 9816.98 607.099   1
  -2   8 -19 418.045 212.060   1
   2   8  20 782.269 332.482   1
  -2  -8 -20 302.360 274.064   1
   2   8  21 364.826 321.837   1
  -2  -8 -21 431.945 302.772   1
   2   8  23 1203.40 344.286   1
  -2  -8 -23 636.894 310.479   1
   2   8  24 585.665 322.879   1
  -2  -8 -24 761.344 295.308   1
   2   8  25-55.1268 264.801   1
  -2  -8 -25 75.6992 242.414   1
   2   8  26 840.799 335.985   1
  -2  -8 -26 400.737 305.446   1
  -2  -8 -27 198.247 264.278   1
  -2   9  27 610.439 285.838   1
   2  -9 -27 388.736 264.278   1
  -2   9  25 2222.73 326.171   1
   2  -9 -25 1989.16 301.274   1
  -2   9  23 390.429 287.218   1
   2  -9 -23 51.2976 274.851   1
  -2   9  22 84.0842 309.329   1
   2  -9 -22 77.5415 283.338   1
  -2   9  21 1544.21 351.660   1
   2  -9 -21 1294.81 336.976   1
  -2   9  20 364.245 306.058   1
   2  -9 -20 259.045 280.415   1
  -2   9  19 306.494 280.214   1
   2  -9 -19 103.545 248.858   1
  -2   9  18 1105.24 339.046   1
   2   9 -18 1167.36 213.948   1
   2  -9 -18 743.860 311.251   1
   2  -9 -17 988.414 254.279   1
   2   9 -17 941.568 193.437   1
  -2   9  17 846.186 274.806   1
  -2  -9  17 882.269 207.102   1
   2  -9 -16 349.378 279.198   1
   2   9 -16 235.402 162.567   1
  -2  -9  16 141.275 169.892   1
  -2   9  16-107.528 289.363   1
   2   9 -15 5803.35 360.330   1
   2  -9 -15 5242.01 422.873   1
  -2  -9  15 5615.71 359.736   1
  -2   9  15 4933.43 437.958   1
   2   9 -14 6415.30 370.815   1
  -2  -9  14 5644.06 370.479   1
   2   9 -13 4738.81 303.530   1
  -2   9  13 5121.18 453.784   1
  -2  -9  13 4825.39 312.984   1
   2  -9 -13 5301.25 435.291   1
   2  -9 -12 815.809 255.549   1
   2   9 -12 676.202 128.244   1
  -2  -9  12 712.665 130.298   1
  -2   9  12 609.145 267.886   1
  -2   9  11 1129.79 276.878   1
   2   9 -11 1661.50 145.667   1
  -2  -9  11 1910.71 151.713   1
   2  -9 -11 1270.37 266.233   1
  -2   9  10 6612.16 492.941   1
  -2  -9  10 7365.29 373.401   1
   2   9 -10 6861.54 371.081   1
   2  -9 -10 6786.27 481.864   1
  -2   9   9 1150.63 259.909   1
   2   9  -9 1101.19 98.6988   1
  -2  -9   9 1090.54 95.1284   1
   2  -9  -9 1150.05 247.300   1
   2   9  -8 13808.3 701.931   1
  -2  -9   8 15146.2 701.860   1
  -2   9   7 33992.5 1743.59   1
   2  -9  -7 34942.2 1740.19   1
   2   9  -6 1449.73 93.4162   1
   2  -9  -6 977.538 213.498   1
  -2   9   6 1234.29 222.124   1
  -2  -9   5 9950.43 462.613   1
   2   9  -5 8653.11 463.204   1
   2  -9  -5 8945.20 544.373   1
  -2   9   5 9756.08 560.440   1
   2   9  -4 19736.4 968.900   1
   2  -9  -4 18997.1 1028.49   1
  -2  -9   4 20313.8 966.693   1
   2   9  -3 22943.7 1136.04   1
  -2  -9   3 23675.5 1135.32   1
  -2   9   3 22624.7 1190.43   1
   2  -9  -3 23801.4 1186.19   1
   2  -9  -2 29063.0 1308.75   1
  -2   9   2 25468.6 1306.98   1
   2   9  -2 24244.9 1271.67   1
  -2  -9   2 26369.2 1271.30   1
   2   9  -1 4691.08 286.537   1
  -2  -9   1 4465.42 279.723   1
   2  -9   0 212.059 108.360   1
  -2   9   0 144.061 112.851   1
   2  -9   1 3609.57 253.180   1
   2   9   1 4035.72 278.063   1
  -2   9  -1 4351.14 262.405   1
  -2  -9  -1 4370.96 270.876   1
  -2   9  -2 28704.4 1416.57   1
  -2  -9  -2 29829.8 1452.22   1
   2   9   2 29302.6 1458.73   1
   2  -9   2 29203.5 1414.83   1
  -2   9  -3 23644.3 1125.41   1
  -2  -9  -3 23648.7 1177.40   1
   2  -9   3 22693.4 1123.38   1
   2  -9   4 19749.1 964.861   1
  -2   9  -4 20228.7 965.095   1
   2   9   4 21988.8 1057.45   1
   2   9   5 9800.65 553.677   1
  -2  -9  -5 8343.57 527.562   1
   2   9   6 1551.69 232.229   1
   2   9   7 38782.3 1945.34   1
  -2  -9  -7 38541.9 1930.94   1
   2   9   9 1487.51 250.386   1
  -2  -9  -9 849.319 213.842   1
  -2  -9 -10 6937.07 440.779   1
  -2   9 -10 5347.98 280.277   1
   2  -9  10 5354.08 281.761   1
   2   9  10 6968.08 462.903   1
  -2  -9 -11 1404.51 263.734   1
   2  -9  11 1407.26 129.316   1
  -2   9 -11 1684.82 126.987   1
  -2  -9 -12 876.972 213.352   1
   2   9  12 979.460 254.748   1
  -2   9 -12 620.424 116.093   1
   2  -9  12 624.752 119.013   1
  -2  -9 -13 4852.46 398.746   1
  -2   9 -13 4931.85 302.957   1
   2  -9  13 4581.96 303.849   1
   2   9  13 5622.84 444.513   1
  -2  -9 -15 5949.04 435.782   1
  -2   9 -15 4362.23 325.699   1
   2  -9  15 4540.70 332.639   1
   2   9  15 6617.28 481.714   1
  -2  -9 -16 312.525 197.833   1
  -2   9 -16-54.5041 144.529   1
   2  -9  16 88.3472 163.947   1
  -2  -9 -17 980.146 278.855   1
   2   9  17 1253.72 317.432   1
  -2   9 -17 1259.61 198.046   1
   2  -9  17 1121.43 217.735   1
  -2  -9 -18 1070.38 317.986   1
   2   9  18 1684.43 357.896   1
  -2  -9 -19-75.4661 270.674   1
   2   9  19 27.8856 285.547   1
  -2  -9 -20-25.3197 242.805   1
   2   9  20 616.929 285.886   1
  -2  -9 -21 1932.57 337.828   1
   2   9  21 1628.82 358.592   1
  -2  -9 -22 382.443 291.470   1
   2   9  22 28.0012 316.033   1
  -2  -9 -23-25.4050 219.121   1
   2   9  23 446.047 249.938   1
  -2  -9 -25 2314.61 367.705   1
   2   9  25 2151.76 383.193   1
  -2  -9 -27 146.611 297.066   1
   2   9  27 498.008 326.171   1
  -2  10  26 1041.55 346.958   1
   2 -10 -26 1174.05 316.406   1
  -2  10  25-27.1636 308.379   1
   2 -10 -25 24.9267 287.740   1
  -2  10  24 329.983 332.981   1
   2 -10 -24 986.337 322.607   1
  -2  10  23 4421.47 454.151   1
   2 -10 -23 3964.82 426.902   1
  -2  10  22 531.001 312.407   1
   2 -10 -22 282.816 282.427   1
  -2  10  20 926.903 314.424   1
   2 -10 -20 1298.52 315.681   1
  -2  10  19 1288.65 343.203   1
   2 -10 -19 1321.20 308.293   1
  -2  10  18 306.108 257.102   1
   2 -10 -18 181.012 236.642   1
   2 -10 -17-128.119 294.026   1
  -2  10  17 441.103 316.993   1
   2 -10 -16 2831.88 333.827   1
   2  10 -16 3173.33 249.955   1
  -2  10  16 3484.90 358.502   1
   2 -10 -15 323.558 265.334   1
  -2  10  15-80.3866 281.500   1
   2 -10 -14 219.657 266.973   1
  -2 -10  14 135.048 109.273   1
   2  10 -14 115.457 115.700   1
  -2  10  14-26.2797 279.472   1
   2  10 -13-14.2003 99.5595   1
  -2 -10  13 57.9679 100.183   1
   2 -10 -12 3529.23 343.710   1
   2  10 -12 4172.86 222.662   1
  -2 -10  12 3258.87 213.593   1
  -2  10  12 4273.79 380.368   1
   2  10 -11 364.224 57.6603   1
   2 -10 -11 472.775 209.188   1
  -2  10  11 339.216 228.566   1
  -2  10  10 4912.03 415.588   1
   2 -10  -9 397.021 229.041   1
  -2  10   9 247.230 245.718   1
   2 -10  -8-79.9328 183.871   1
  -2  10   8-21.4907 197.101   1
   2 -10  -6 7946.08 502.843   1
  -2  10   6 8034.40 519.586   1
   2 -10  -5 3875.72 314.444   1
  -2  10   5 3803.37 329.398   1
   2  10  -4 6459.62 352.272   1
   2 -10  -4 7056.06 428.486   1
  -2  10   4 7765.74 449.441   1
  -2  10   3 921.464 196.457   1
   2  10  -3 973.365 112.724   1
   2 -10  -3 731.892 169.107   1
   2 -10  -2 5057.72 322.814   1
  -2  10   2 4558.62 326.993   1
   2  10  -2 4508.13 285.131   1
   2 -10  -1 3938.97 266.548   1
  -2  10   1 3274.60 263.183   1
   2  10  -1 3447.92 246.622   1
   2 -10   1 3710.27 243.462   1
   2  10   1 3431.74 269.342   1
  -2  10  -1 3671.79 248.966   1
   2  10   2 3943.55 316.062   1
   2 -10   2 4777.26 274.742   1
  -2  10  -2 4701.47 272.904   1
  -2 -10  -2 4806.94 318.582   1
   2 -10   3 853.823 93.5593   1
  -2 -10  -3 841.755 180.618   1
   2  10   3 1103.23 201.104   1
  -2  10  -3 1197.18 103.626   1
   2  10   4 8056.33 480.659   1
  -2 -10  -4 7092.31 458.309   1
   2  10   5 3570.60 319.018   1
  -2 -10  -5 3890.08 303.421   1
   2  10   6 8621.31 542.048   1
  -2 -10  -6 8683.10 531.737   1
   2  10   8-127.691 200.811   1
  -2 -10  -8 249.832 199.353   1
   2  10   9 224.022 214.199   1
   2  10  10 6212.65 448.353   1
  -2 -10 -10 5355.19 419.904   1
   2  10  11 292.157 259.980   1
  -2 -10 -11 382.750 240.400   1
  -2 -10 -12 4237.41 383.983   1
   2  10  12 4391.25 422.651   1
  -2  10 -13-22.4875 65.4689   1
   2 -10  13 9.34814 67.5109   1
   2  10  14 236.379 268.305   1
  -2  10 -14 27.4833 97.0507   1
   2 -10  14 253.887 102.862   1
  -2 -10 -14-46.8623 227.826   1
   2  10  15 107.075 242.282   1
  -2  10 -15 8.91931 114.742   1
   2 -10  15 47.5070 119.372   1
  -2 -10 -15-23.9709 198.057   1
   2  10  16 2337.66 341.941   1
  -2 -10 -16 2737.78 326.775   1
   2  10  17 220.366 302.395   1
  -2 -10 -17 471.109 284.950   1
   2  10  18 27.8441 316.361   1
  -2 -10 -18 477.362 296.179   1
   2  10  19 1681.86 356.481   1
  -2 -10 -19 1417.66 309.612   1
   2  10  20 561.722 273.981   1
  -2 -10 -20 737.698 240.550   1
   2  10  22 223.369 326.996   1
  -2 -10 -22 127.127 286.301   1
   2  10  23 3556.97 420.127   1
  -2 -10 -23 3995.29 409.503   1
   2  10  24 356.614 257.094   1
  -2 -10 -24 427.057 246.983   1
   2  10  25 80.8583 296.936   1
  -2 -10 -25 323.674 291.671   1
   2  10  26 1003.01 348.485   1
  -2 -10 -26 713.596 311.164   1
   2 -11 -26 1158.51 307.062   1
  -2  11  26 1660.44 352.865   1
   2 -11 -25 98.5256 261.058   1
  -2  11  25 591.693 297.187   1
   2 -11 -24 3184.49 339.767   1
  -2  11  24 3223.51 366.051   1
   2 -11 -23 559.180 267.310   1
  -2  11  23 414.431 296.788   1
   2 -11 -22 2612.18 373.657   1
  -2  11  22 2784.58 406.853   1
   2 -11 -21 670.567 301.727   1
  -2  11  21 336.344 316.420   1
  -2  11  20 759.282 268.526   1
   2 -11 -19 597.996 297.300   1
  -2  11  19-112.454 323.435   1
  -2  11  18 420.312 295.408   1
   2 -11 -18 648.000 283.318   1
  -2  11  16-385.794 291.634   1
   2 -11 -16 102.423 243.873   1
  -2  11  15 489.365 310.814   1
   2 -11 -15 50.5463 271.541   1
  -2  11  14 12032.6 759.899   1
   2 -11 -14 12098.6 745.497   1
  -2  11  13 864.672 260.809   1
  -2  11  12 2789.17 326.615   1
   2 -11 -12 2115.71 298.177   1
  -2  11  11 497.668 239.170   1
   2 -11 -11-92.5185 208.777   1
   2 -11 -10 5332.47 415.604   1
  -2  11  10 4699.62 419.713   1
  -2  11   9 278.836 263.324   1
   2 -11  -9 43.2515 225.549   1
  -2  11   8-89.1996 232.575   1
   2 -11  -8 373.631 220.272   1
   2 -11  -7 354.997 199.187   1
  -2  11   7 170.276 225.576   1
   2 -11  -6 205.344 189.654   1
  -2  11   6 403.776 213.538   1
   2 -11  -5 457.189 190.615   1
  -2  11   5 533.719 213.489   1
   2  11  -4 4.72339 73.7698   1
  -2 -11   4 62.1481 63.4796   1
   2 -11  -4 229.942 166.887   1
  -2  11   4 142.970 171.711   1
  -2 -11   3 2149.85 157.472   1
  -2  11   3 2157.67 242.828   1
   2  11  -3 2258.71 166.990   1
   2 -11  -3 2561.81 238.146   1
  -2 -11   2 23124.4 1121.51   1
   2 -11  -2 24050.7 1165.14   1
   2  11  -2 21532.4 1127.72   1
  -2  11   2 22789.9 1169.20   1
  -2  11   1 5133.95 335.601   1
   2 -11  -1 4674.18 318.787   1
  -2 -11   0 209.376 126.603   1
   2  11   0 74.0031 128.433   1
  -2 -11  -1 4674.01 315.683   1
   2 -11   1 4430.31 295.440   1
  -2  11  -1 5412.87 306.301   1
   2  11   1 4731.41 329.560   1
  -2 -11  -2 21311.9 1158.68   1
  -2  11  -2 23801.6 1129.56   1
   2  11   2 23726.6 1180.05   1
   2 -11   2 22555.9 1124.14   1
  -2 -11  -3 2015.87 224.406   1
  -2  11  -3 2257.70 153.357   1
   2  11   3 2488.88 241.582   1
   2 -11   3 2349.11 153.586   1
   2  11   4 17.8288 183.099   1
  -2 -11  -4 175.806 175.645   1
   2  11   5 397.950 199.541   1
  -2 -11  -5 445.009 181.755   1
   2  11   6 361.213 223.444   1
  -2 -11  -6 287.435 194.787   1
   2  11   7-42.5391 225.114   1
  -2 -11  -7-170.105 184.323   1
   2  11   8 67.4440 227.297   1
  -2 -11  -8 215.703 207.096   1
   2  11   9 70.1551 225.336   1
  -2 -11  -9 40.8721 199.799   1
  -2 -11 -10 4622.10 378.949   1
   2  11  11 99.7665 231.896   1
  -2 -11 -11 308.228 214.228   1
   2  11  12 2023.46 310.976   1
  -2 -11 -12 2137.27 285.228   1
   2  11  13 419.262 264.834   1
  -2 -11 -14 13142.0 785.585   1
   2  11  14 13383.7 813.716   1
   2  11  15 27.1424 285.086   1
  -2 -11 -15-97.6598 248.707   1
   2  11  16 660.686 321.773   1
  -2 -11 -16 619.651 275.170   1
   2  11  18-224.350 319.726   1
  -2 -11 -18 278.678 277.702   1
   2  11  19-56.2316 311.666   1
  -2 -11 -19 101.886 264.871   1
   2  11  21 111.976 276.361   1
  -2 -11 -21 458.962 262.824   1
   2  11  22 1808.78 383.489   1
  -2 -11 -22 2714.32 362.735   1
   2  11  23-82.8288 332.877   1
  -2 -11 -23 401.871 300.560   1
   2  11  24 3659.22 419.434   1
  -2 -11 -24 3304.92 389.387   1
   2  11  25 238.713 250.554   1
  -2 -11 -25 717.647 249.146   1
   2  11  26 1457.04 332.144   1
  -2 -11 -26 946.059 312.902   1
   2 -12 -25 997.042 323.951   1
  -2  12  25 477.899 342.269   1
   2 -12 -23 126.104 266.975   1
  -2  12  23 219.831 300.618   1
   2 -12 -21 463.046 301.785   1
  -2  12  21 335.450 325.880   1
   2 -12 -20-336.462 271.873   1
  -2  12  20 224.947 319.924   1
   2 -12 -19 2471.46 337.144   1
  -2  12  19 2537.13 369.720   1
  -2  12  18 309.934 330.201   1
   2 -12 -17 545.303 269.975   1
  -2  12  17 224.512 283.454   1
   2 -12 -15 1383.91 313.402   1
   2 -12 -14 884.899 287.843   1
  -2  12  14 951.436 295.668   1
   2 -12 -13 1590.52 283.421   1
  -2  12  13 2217.46 319.595   1
   2 -12 -12 3747.74 366.498   1
  -2  12  12 4447.62 397.186   1
   2 -12 -11 2612.21 323.314   1
  -2  12  11 2398.98 337.548   1
  -2  12  10 3745.41 394.533   1
   2 -12 -10 4112.93 383.534   1
  -2  12   9 14400.9 848.325   1
   2 -12  -9 14942.3 845.429   1
  -2  12   8 693.247 254.154   1
   2 -12  -8-106.817 230.187   1
  -2  12   7 3585.71 353.293   1
   2 -12  -7 3367.50 324.198   1
  -2  12   5 1601.25 236.705   1
   2 -12  -5 1234.30 225.236   1
   2  12  -4 1528.60 112.901   1
  -2  12   4 1899.84 240.520   1
  -2 -12   4 1381.51 103.249   1
   2 -12  -4 1728.49 226.369   1
   2 -12  -3 2811.16 274.729   1
   2  12  -3 3104.77 210.006   1
  -2 -12   3 3287.98 205.150   1
  -2  12   3 3346.40 302.043   1
   2 -12  -2 3109.66 270.790   1
   2  12  -2 2883.76 227.927   1
  -2  12   2 3180.33 284.823   1
  -2 -12   2 3709.05 224.198   1
   2 -12  -1 3919.79 279.765   1
  -2  12   1 3138.00 284.918   1
  -2 -12   0 20246.7 1066.41   1
   2  12   0 21377.0 1082.34   1
   2 -12   0 22585.7 1077.21   1
  -2  12   0 20490.4 1074.15   1
  -2 -12  -1 3156.75 259.796   1
   2  12   1 3957.95 288.144   1
  -2  12  -1 3157.64 251.475   1
   2 -12   1 3532.92 248.981   1
   2  12   2 3418.48 295.101   1
   2 -12   2 3270.32 220.058   1
  -2  12  -2 3155.80 221.268   1
  -2 -12  -2 4027.28 283.321   1
   2  12   3 3438.35 294.294   1
  -2 -12  -3 3234.18 271.897   1
   2 -12   3 2801.72 182.039   1
  -2  12  -3 3075.24 184.375   1
   2  12   4 2185.68 267.339   1
  -2 -12  -4 2024.37 238.934   1
   2  12   5 1877.19 258.553   1
  -2 -12  -5 1641.83 237.284   1
   2  12   6 10819.3 650.357   1
  -2 -12  -6 10635.1 629.812   1
   2  12   7 4129.61 356.409   1
  -2 -12  -7 3088.79 318.729   1
   2  12   8 766.635 265.443   1
  -2 -12  -8-348.717 219.714   1
  -2 -12  -9 15763.1 861.438   1
   2  12   9 14577.5 877.203   1
  -2 -12 -10 3576.98 345.293   1
   2  12  10 4525.17 381.338   1
   2  12  11 2248.45 310.132   1
  -2 -12 -11 2531.34 296.681   1
   2  12  12 3897.78 383.307   1
  -2 -12 -12 3305.98 341.976   1
   2  12  13 1948.32 332.214   1
  -2 -12 -13 2425.76 318.104   1
  -2 -12 -14 1052.17 278.674   1
   2  12  15 1598.00 333.314   1
  -2 -12 -15 1739.91 314.642   1
   2  12  17 449.312 299.324   1
   2  12  18 225.380 308.144   1
  -2 -12 -18 25.5272 260.767   1
   2  12  19 2620.31 362.015   1
  -2 -12 -19 2763.36 329.799   1
   2  12  20 421.296 243.076   1
  -2 -12 -20-25.5803 203.763   1
   2  12  21 83.8108 276.104   1
  -2 -12 -21 687.789 262.221   1
   2  12  23 300.673 335.219   1
  -2 -12 -23 250.319 293.352   1
   2  12  25 157.339 301.579   1
  -2 -12 -25 195.641 281.262   1
   2 -13 -24 1127.95 316.237   1
  -2  13  24 1123.79 349.930   1
  -2  13  23 436.283 337.811   1
   2 -13 -22 253.879 253.195   1
  -2  13  22 635.836 301.603   1
   2 -13 -21 385.399 293.920   1
  -2  13  21 669.969 343.575   1
   2 -13 -20 596.085 303.519   1
   2 -13 -19-25.9907 233.874   1
  -2  13  19 508.312 275.458   1
   2 -13 -18-156.285 285.546   1
  -2  13  18 424.454 335.265   1
   2 -13 -17 156.516 257.307   1
  -2  13  17 169.581 302.050   1
   2 -13 -16 311.723 261.134   1
  -2  13  16-196.986 287.432   1
   2 -13 -15 1573.07 320.171   1
  -2  13  15 1228.71 349.881   1
   2 -13 -14 1226.93 311.065   1
  -2  13  14 1850.86 350.716   1
   2 -13 -13 327.730 259.507   1
  -2  13  13 490.066 290.091   1
   2 -13 -12 4555.93 402.850   1
  -2  13  12 3985.22 415.692   1
   2 -13 -10 2357.21 289.619   1
  -2  13  10 2678.68 329.129   1
   2 -13  -9 2334.23 308.511   1
  -2  13   9 2846.78 343.902   1
   2 -13  -8 1124.81 244.914   1
  -2  13   8 1387.38 281.105   1
   2 -13  -7 2847.07 310.892   1
  -2  13   7 3064.24 335.107   1
   2 -13  -6 142.149 204.853   1
  -2  13   6 242.627 234.114   1
  -2  13   4 4044.61 354.436   1
   2 -13  -4 4027.65 337.790   1
   2 -13  -3 1537.21 226.904   1
   2  13  -3 1621.88 147.272   1
  -2  13   3 1580.45 248.959   1
  -2 -13   3 1318.63 131.094   1
   2  13  -2 18366.1 961.708   1
  -2  13   2 20816.0 1014.26   1
  -2 -13   2 18726.1 954.249   1
   2 -13  -1 3938.16 295.804   1
   2  13  -1 3483.27 278.239   1
  -2  13   1 4317.90 312.795   1
   2  13   0 69.9149 162.402   1
  -2 -13   0-62.7004 132.361   1
   2 -13   0-49.9713 141.527   1
  -2  13   0 106.428 146.813   1
  -2 -13  -1 3806.64 292.718   1
   2  13   1 4060.98 307.700   1
   2  13   2 19569.8 997.442   1
  -2  13  -2 17374.9 931.763   1
   2 -13   2 19404.7 934.191   1
  -2 -13  -2 19389.8 985.431   1
  -2 -13  -3 1354.51 208.802   1
  -2  13  -3 1326.28 114.331   1
   2 -13   3 1539.17 112.797   1
   2  13   3 1523.90 240.695   1
  -2 -13  -4 3283.67 304.942   1
   2  13   4 3975.78 336.912   1
   2  13   6 243.390 235.428   1
  -2 -13  -6 157.252 190.722   1
   2  13   7 3536.13 346.438   1
  -2 -13  -7 2566.94 303.669   1
   2  13   8 1583.68 278.960   1
  -2 -13  -8 1392.64 259.889   1
   2  13   9 2778.07 349.920   1
  -2 -13  -9 2801.82 313.509   1
   2  13  10 2552.00 330.305   1
  -2 -13 -10 2333.94 292.741   1
   2  13  11 523.178 260.890   1
  -2 -13 -11 376.656 216.867   1
  -2 -13 -12 4818.21 400.018   1
   2  13  12 3796.27 413.978   1
   2  13  13 108.830 291.445   1
  -2 -13 -13 171.939 260.614   1
   2  13  14 2540.24 363.425   1
  -2 -13 -14 2241.57 345.886   1
   2  13  15 1396.45 339.235   1
  -2 -13 -15 1639.34 311.818   1
   2  13  16 56.3110 289.805   1
  -2 -13 -16-50.8976 240.106   1
   2  13  17-84.7631 280.948   1
  -2 -13 -17 256.106 262.971   1
   2  13  18 367.602 289.193   1
  -2 -13 -18 282.517 249.378   1
  -2 -13 -19 513.813 272.241   1
   2  13  20 1235.07 343.312   1
  -2 -13 -20 588.617 285.388   1
   2  13  21 278.787 308.654   1
  -2 -13 -21 304.597 279.827   1
   2  13  22 82.4938 327.687   1
   2  13  23 297.028 324.410   1
  -2 -13 -23 948.159 319.211   1
   2  13  24 1321.26 365.035   1
  -2 -13 -24 1232.16 328.223   1
   2 -14 -23-148.345 293.485   1
  -2  14  23 296.770 348.200   1
   2 -14 -22 1661.58 309.304   1
  -2  14  22 2032.77 353.927   1
   2 -14 -21 613.351 278.553   1
  -2  14  21 361.789 307.324   1
   2 -14 -20 1189.26 326.612   1
  -2  14  20 422.250 339.011   1
   2 -14 -19-234.616 248.955   1
  -2  14  19 226.547 279.988   1
   2 -14 -17 1099.57 307.932   1
  -2  14  17 1876.83 370.864   1
   2 -14 -16 2091.69 297.080   1
  -2  14  16 2299.71 327.121   1
   2 -14 -15 1249.13 293.098   1
  -2  14  15 1525.39 333.724   1
   2 -14 -14 335.704 268.349   1
  -2  14  14 364.349 316.576   1
   2 -14 -13 1914.84 322.562   1
  -2  14  13 2936.82 384.740   1
   2 -14 -12 3396.09 367.536   1
  -2  14  12 3985.08 403.890   1
   2 -14 -11 222.248 235.372   1
  -2  14  11 241.199 251.532   1
   2 -14  -9 235.818 224.745   1
  -2  14   9 664.770 267.294   1
   2 -14  -8 160.006 229.160   1
  -2  14   8-24.8383 243.537   1
   2 -14  -7 154.219 209.220   1
  -2  14   7 95.9200 230.453   1
   2 -14  -6 908.800 242.837   1
  -2  14   6 1725.52 277.523   1
   2 -14  -5 1212.94 246.353   1
  -2  14   5 1495.45 267.120   1
   2 -14  -4 785.794 218.969   1
  -2  14   4 931.532 245.181   1
  -2 -14   3 68.6010 89.3758   1
   2 -14  -3-233.276 179.393   1
  -2  14   3 76.9501 193.891   1
   2  14  -3 47.4211 97.8557   1
   2  14  -2 1441.82 164.275   1
   2 -14  -2 1537.51 217.280   1
  -2  14   2 1221.91 227.198   1
  -2 -14   2 1449.60 158.371   1
   2  14  -1 430.074 149.282   1
  -2 -14   1 356.399 141.682   1
   2 -14  -1 600.546 179.443   1
  -2  14   1 446.582 181.897   1
   2  14   0 3341.81 285.624   1
   2 -14   0 3863.64 272.184   1
  -2 -14   0 2851.44 260.215   1
  -2  14   0 3203.18 275.249   1
  -2 -14  -1 163.915 171.213   1
   2  14   1 461.964 176.861   1
  -2 -14  -2 1841.04 226.351   1
   2 -14   2 1458.72 149.527   1
   2  14   2 1282.71 238.294   1
  -2  14  -2 1306.87 144.320   1
  -2 -14  -3-280.688 182.426   1
   2  14   3 97.3688 210.033   1
  -2  14  -3 46.9211 51.9660   1
   2  14   5 1315.08 249.837   1
  -2 -14  -5 1086.24 220.709   1
   2  14   6 1148.55 257.353   1
  -2 -14  -6 1221.10 249.142   1
   2  14   7 239.238 237.951   1
  -2 -14  -7 64.6387 213.137   1
   2  14   8 123.879 243.159   1
  -2 -14  -8 334.665 227.546   1
   2  14   9 1022.15 283.649   1
  -2 -14  -9 161.283 218.040   1
   2  14  11 134.068 255.308   1
  -2 -14 -11-24.2048 225.560   1
   2  14  12 3661.69 409.879   1
  -2 -14 -12 3802.38 381.459   1
   2  14  13 3022.13 387.434   1
  -2 -14 -13 2629.54 341.716   1
   2  14  14 252.397 247.840   1
  -2 -14 -14-126.795 227.997   1
   2  14  15 1243.15 304.496   1
  -2 -14 -15 1357.17 272.639   1
   2  14  16 2978.11 392.456   1
  -2 -14 -16 2475.01 341.498   1
   2  14  17 2129.41 384.599   1
  -2 -14 -17 1112.57 308.576   1
   2  14  19-84.6549 322.418   1
  -2 -14 -19 257.343 287.827   1
   2  14  20 588.898 347.411   1
  -2 -14 -20 332.007 304.467   1
   2  14  21 387.448 333.491   1
  -2 -14 -21 431.039 294.522   1
   2  14  22 1713.09 378.985   1
  -2 -14 -22 2325.34 365.197   1
   2  14  23 346.261 344.502   1
  -2 -14 -23 596.301 307.523   1
   2 -15 -23-97.7314 282.667   1
  -2  15  23 373.306 344.739   1
   2 -15 -22 848.285 276.701   1
  -2  15  22 1143.46 337.399   1
   2 -15 -21 685.374 287.202   1
  -2  15  21 221.504 315.781   1
   2 -15 -20 2034.38 337.247   1
  -2  15  20 1825.53 371.493   1
   2 -15 -19 208.317 292.541   1
  -2  15  19 56.6891 319.113   1
   2 -15 -18 682.628 284.856   1
  -2  15  18 628.441 295.652   1
   2 -15 -16 897.839 301.441   1
  -2  15  16 1605.70 346.432   1
   2 -15 -15 738.189 267.814   1
  -2  15  15 400.714 280.340   1
   2 -15 -14 131.197 233.765   1
  -2  15  14 370.150 275.380   1
   2 -15 -13 78.0647 228.384   1
  -2  15  13 112.971 256.507   1
   2 -15 -12 25.7171 256.415   1
  -2  15  12-195.358 280.540   1
   2 -15 -11 2685.82 336.313   1
  -2  15  11 1376.68 333.424   1
   2 -15 -10 1466.03 282.895   1
  -2  15  10 1377.68 300.299   1
   2 -15  -8 4534.01 395.131   1
  -2  15   8 3980.34 406.655   1
   2 -15  -7 1627.25 268.240   1
  -2  15   7 1572.04 289.647   1
   2 -15  -6 198.627 229.973   1
  -2  15   6 456.282 250.162   1
   2 -15  -5 275.018 222.413   1
  -2  15   5 137.136 226.194   1
  -2  15   3 3117.03 298.510   1
  -2 -15   3 2109.47 150.300   1
   2  15  -3 2345.74 160.331   1
   2 -15  -3 2913.81 283.120   1
  -2 -15   2 1208.23 151.891   1
   2 -15  -2 1145.30 208.713   1
  -2  15   2 1466.57 227.501   1
   2  15  -2 1425.65 166.144   1
   2  15  -1 7059.50 455.325   1
   2 -15  -1 7164.94 470.237   1
  -2 -15   1 7732.68 446.622   1
  -2 -15   0-56.1266 144.953   1
  -2  15   0 173.719 148.773   1
   2  15   0 214.960 167.666   1
   2 -15   0 270.264 156.451   1
  -2 -15  -1 7299.63 468.185   1
   2  15   1 8124.87 496.203   1
  -2 -15  -2 1653.03 221.634   1
   2 -15   2 1022.15 134.852   1
  -2  15  -2 1359.72 139.948   1
   2  15   2 1725.99 242.877   1
   2  15   3 2350.99 283.831   1
  -2 -15  -3 2775.88 284.593   1
   2  15   4 4953.58 398.470   1
  -2 -15  -4 4736.35 374.685   1
   2  15   5 228.899 226.358   1
  -2 -15  -5-20.6974 209.207   1
   2  15   6 143.528 218.242   1
  -2 -15  -6 324.425 203.123   1
   2  15   7 2135.60 301.984   1
  -2 -15  -7 2447.06 293.315   1
  -2 -15  -8 4450.22 382.839   1
   2  15   8 3794.85 390.573   1
   2  15  10 1859.91 337.606   1
  -2 -15 -10 1585.12 296.040   1
   2  15  11 2554.29 357.808   1
  -2 -15 -11 2334.61 315.161   1
   2  15  12 222.911 295.248   1
  -2 -15 -12 429.715 264.648   1
   2  15  13 197.263 282.570   1
  -2 -15 -13 102.244 261.829   1
   2  15  14 369.050 276.750   1
  -2 -15 -14 516.300 248.177   1
   2  15  15 228.088 303.287   1
  -2 -15 -15 181.951 262.848   1
   2  15  16 1570.62 367.194   1
  -2 -15 -16 1510.33 313.344   1
   2  15  18 142.296 257.038   1
  -2 -15 -18 1218.26 271.473   1
   2  15  19 169.075 285.669   1
  -2 -15 -19 206.639 241.614   1
   2  15  20 1612.06 364.985   1
  -2 -15 -20 1927.53 323.766   1
   2  15  21 54.5551 307.810   1
  -2 -15 -21 815.177 290.021   1
   2  15  22 295.392 323.220   1
  -2 -15 -22 626.244 279.806   1
   2  15  23 105.400 315.908   1
  -2 -15 -23 245.347 260.371   1
  -2  16  22 1269.95 299.519   1
   2 -16 -22-198.041 219.675   1
  -2  16  21 412.210 350.798   1
   2 -16 -21 151.103 285.574   1
  -2  16  20 642.925 297.822   1
   2 -16 -20 563.788 241.940   1
  -2  16  19 226.564 335.015   1
   2 -16 -19 207.931 293.995   1
  -2  16  18 400.805 304.031   1
   2 -16 -18 682.712 275.652   1
  -2  16  17 28.8456 296.296   1
   2 -16 -17 344.033 264.733   1
  -2  16  15 580.029 335.722   1
   2 -16 -15 798.701 289.706   1
  -2  16  14 723.614 332.056   1
   2 -16 -14 1062.64 302.068   1
  -2  16  12-28.5411 276.624   1
   2 -16 -12 104.813 238.747   1
  -2  16  11 450.998 288.694   1
   2 -16 -11 802.613 276.912   1
  -2  16  10 582.921 298.788   1
   2 -16 -10 382.418 255.823   1
  -2  16   9 571.306 301.379   1
   2 -16  -9 551.517 260.700   1
  -2  16   8 718.638 291.236   1
   2 -16  -8 977.904 267.376   1
  -2  16   7 1058.29 295.111   1
   2 -16  -7 2260.75 292.385   1
   2 -16  -6 4025.53 362.438   1
  -2  16   6 3455.21 380.473   1
   2 -16  -5 3930.31 355.870   1
  -2  16   5 3864.69 374.088   1
   2 -16  -4 2284.36 280.155   1
  -2  16   4 2575.10 292.521   1
   2 -16  -3 353.417 194.510   1
  -2  16   3 694.772 220.227   1
   2 -16  -2 1855.35 246.328   1
   2  16  -2 1328.74 165.527   1
  -2  16   2 1912.54 252.296   1
   2 -16  -1 1718.29 222.410   1
  -2 -16   1 1758.92 192.328   1
  -2  16   1 1853.72 226.009   1
   2  16  -1 1231.16 195.423   1
   2 -16   0 5162.84 361.228   1
   2  16   0 5277.49 371.033   1
  -2 -16   0 5080.48 358.882   1
  -2  16   0 5125.10 360.593   1
  -2 -16  -1 1880.99 231.843   1
   2  16   1 1778.86 242.759   1
   2  16   2 2043.13 257.563   1
  -2 -16  -2 2280.87 251.084   1
   2  16   4 1900.89 277.352   1
  -2 -16  -4 2356.06 277.545   1
   2  16   5 3641.10 377.054   1
  -2 -16  -5 3379.18 344.003   1
  -2 -16  -6 3861.14 352.613   1
   2  16   6 3819.53 371.322   1
   2  16   7 1694.77 316.354   1
  -2 -16  -7 1799.37 281.044   1
   2  16   8 739.926 287.415   1
  -2 -16  -8 360.798 245.620   1
   2  16   9 1163.72 306.053   1
  -2 -16  -9 812.540 264.472   1
   2  16  10 524.375 284.539   1
  -2 -16 -10 853.609 263.814   1
   2  16  11 1009.17 303.687   1
  -2 -16 -11 943.398 280.064   1
   2  16  12 453.581 305.579   1
  -2 -16 -12 336.186 265.436   1
   2  16  13 85.7417 291.929   1
  -2 -16 -13-234.692 248.324   1
   2  16  14 776.046 315.458   1
  -2 -16 -14 682.195 277.004   1
   2  16  15 1094.28 339.768   1
  -2 -16 -15 499.397 296.172   1
   2  16  17 658.474 293.989   1
  -2 -16 -17 314.998 261.913   1
   2  16  18 991.467 355.973   1
  -2 -16 -18 838.446 302.367   1
   2  16  19 224.167 343.392   1
  -2 -16 -19-207.316 285.981   1
   2  16  20 880.196 342.951   1
  -2 -16 -20 976.405 299.834   1
   2  16  21 650.124 318.461   1
  -2 -16 -21 581.350 281.048   1
   2  16  22 531.890 302.347   1
  -2 -16 -22 173.341 253.418   1
   2 -17 -21 300.745 281.136   1
  -2  17  21 683.163 359.088   1
   2 -17 -20-76.5854 271.434   1
  -2  17  20 1002.71 351.636   1
   2 -17 -19 181.835 261.903   1
  -2  17  19 113.339 310.661   1
   2 -17 -18 1844.23 334.641   1
  -2  17  18 1120.51 363.611   1
   2 -17 -17 424.591 287.154   1
  -2  17  17 578.611 341.528   1
   2 -17 -16 427.931 270.029   1
  -2  17  16 670.553 316.198   1
   2 -17 -15 886.591 288.610   1
  -2  17  15 380.671 287.036   1
   2 -17 -14 403.460 254.975   1
  -2  17  14 205.186 296.584   1
   2 -17 -13 349.003 284.845   1
  -2  17  13-58.4934 301.902   1
   2 -17 -11 2655.67 342.822   1
  -2  17  11 2024.82 357.753   1
   2 -17 -10 210.118 243.394   1
  -2  17  10 200.089 286.698   1
   2 -17  -9 336.165 258.901   1
  -2  17   9 1039.40 303.097   1
   2 -17  -7-148.410 243.434   1
  -2  17   7 692.182 271.406   1
   2 -17  -6 933.393 254.869   1
  -2  17   6 847.989 271.830   1
   2 -17  -5-183.822 215.458   1
  -2  17   5 221.075 228.175   1
   2 -17  -4 4867.69 403.300   1
  -2  17   4 4820.77 416.519   1
  -2  17   2 280.978 213.283   1
  -2  17   1 1446.23 224.166   1
   2  17   1 1547.28 238.600   1
   2  17   2 20.4959 209.876   1
  -2 -17  -4 4851.51 394.609   1
   2  17   4 4881.00 415.960   1
  -2 -17  -5 203.603 224.399   1
   2  17   5 74.3454 240.278   1
  -2 -17  -6 399.715 236.468   1
   2  17   6 412.268 253.335   1
  -2 -17  -7 97.0316 235.927   1
   2  17   7 265.425 266.915   1
  -2 -17  -8 6573.26 493.741   1
   2  17   8 7027.70 521.250   1
  -2 -17  -9 584.406 254.872   1
   2  17   9 611.971 286.224   1
  -2 -17 -10 77.4862 250.328   1
   2  17  10-84.7913 282.551   1
  -2 -17 -11 2406.57 332.773   1
   2  17  11 1749.63 351.441   1
  -2 -17 -13 132.543 260.777   1
   2  17  13 261.673 313.707   1
  -2 -17 -14 426.641 266.573   1
   2  17  14 813.850 331.851   1
  -2 -17 -16 319.935 240.567   1
   2  17  16 979.929 311.418   1
  -2 -17 -17 478.872 299.970   1
   2  17  17 654.674 343.435   1
  -2 -17 -18 1552.61 324.754   1
   2  17  18 1971.12 370.270   1
  -2 -17 -19 285.725 263.967   1
   2  17  19-27.8286 283.541   1
  -2 -17 -20-76.6069 237.766   1
   2  17  20 904.635 322.642   1
  -2 -17 -21 125.162 274.386   1
   2  17  21-80.7204 322.468   1
  -2  18  20 496.953 350.613   1
  -2  18  18 918.242 320.307   1
  -2  18  16 529.481 320.453   1
  -2  18  15 1155.72 351.192   1
  -2  18  14 535.883 308.259   1
  -2  18  13 238.462 294.462   1
   2 -18 -13 520.163 272.056   1
  -2  18  12 565.146 337.068   1
   2 -18 -12-27.3676 225.367   1
  -2  18  10 847.278 305.657   1
  -2  18   9-172.430 275.390   1
  -2  18   8 901.517 298.201   1
   2  18   8 1175.58 311.753   1
   2  18   9 199.444 291.904   1
   2  18  10 836.895 312.278   1
  -2 -18 -12 298.299 267.014   1
   2  18  12 322.136 304.872   1
  -2 -18 -13 409.654 284.712   1
   2  18  13 1401.54 342.882   1
  -2 -18 -14 190.825 249.316   1
   2  18  14 145.819 286.031   1
  -2 -18 -15 705.490 298.867   1
   2  18  15 174.109 318.794   1
  -2 -18 -16 377.200 260.712   1
   2  18  16 173.047 297.167   1
  -2 -18 -17 985.930 314.758   1
   2  18  17 542.030 337.343   1
   2  18  18 958.627 317.153   1
   2  18  19 360.893 338.151   1
   2  18  20 81.7244 339.281   1
  -3   0  27-87.7705 285.215   1
   3   0 -27 217.362 294.430   1
  -3   0  25-58.3953 282.174   1
   3   0 -25-81.0897 262.751   1
  -3   0  24 1538.58 304.797   1
   3   0 -24 1338.35 297.762   1
  -3   0  22 396.478 311.956   1
   3   0 -22 25.9380 281.858   1
  -3   0  21 416.799 282.963   1
   3   0 -21 407.192 264.681   1
  -3   0  20 434.046 268.441   1
   3   0 -20 74.5128 235.314   1
  -3   0  18 1276.28 287.112   1
   3   0 -18 1333.36 256.814   1
  -3   0  17 172.707 229.688   1
   3   0 -17 474.629 240.786   1
  -3   0  16 237.397 268.599   1
   3   0 -16 239.259 237.591   1
   3   0 -15 187.503 233.659   1
  -3   0  14 195.165 234.605   1
   3   0 -14 834.937 239.946   1
  -3   0  12 9150.99 584.385   1
   3   0 -12 9961.05 571.547   1
  -3   0  11-73.4639 182.603   1
   3   0 -11 117.854 168.777   1
  -3   0  10 3780.20 320.130   1
   3   0 -10 4273.24 317.313   1
  -3   0   9 143.569 170.443   1
   3   0  -9-190.862 161.311   1
  -3   0   8 24262.8 1243.52   1
   3   0  -8 24619.2 1237.59   1
  -3   0   7 417.136 178.033   1
   3   0  -7-37.5943 155.410   1
   3   0  -6 8796.53 519.516   1
  -3   0   6 9653.08 528.399   1
   3   0  -4 12396.2 644.313   1
  -3   0   4 12015.3 647.407   1
   3   0  -3 60.5298 129.243   1
  -3   0   3 9.22427 125.704   1
   3   0  -2 96046.4 4485.51   1
  -3   0   2 92270.4 4484.87   1
   3   0  -1-120.570 144.575   1
  -3   0   1 163.140 147.600   1
   3   0   0-118.844 142.642   1
  -3   0   0-15.2046 133.337   1
   3   0   1 53.2453 114.113   1
  -3   0  -1 30.1964 101.053   1
  -3   0  -2 89482.6 4231.26   1
   3   0   2 88140.3 4234.19   1
  -3   0  -3-8.45233 120.328   1
   3   0   3-78.9030 125.978   1
  -3   0  -4 10298.8 555.288   1
   3   0   4 9946.36 552.773   1
  -3   0  -6 9182.35 536.819   1
   3   0   6 10591.4 549.882   1
  -3   0  -7 299.959 158.445   1
   3   0   7-64.4885 152.584   1
   3   0   8 24330.8 1218.91   1
  -3   0  -8 23512.0 1207.88   1
  -3   0  -9-28.5137 137.773   1
   3   0   9 46.2182 149.313   1
   3   0  10 3301.67 285.957   1
  -3   0 -10 3615.20 281.104   1
  -3   0 -11-32.2675 146.526   1
   3   0  11 160.185 173.013   1
   3   0  12 8313.29 521.186   1
  -3   0 -12 8316.86 508.619   1
   3   0  14 314.600 236.814   1
  -3   0 -14 456.358 200.094   1
   3   0  15 244.508 235.828   1
  -3   0 -15 19.8389 203.750   1
   3   0  16-69.6041 231.966   1
   3   0  17-96.8687 242.101   1
  -3   0 -17 21.4736 207.517   1
   3   0  18 1823.15 313.411   1
  -3   0 -18 2165.04 298.606   1
   3   0  20 267.440 277.473   1
  -3   0 -20 47.6535 231.017   1
   3   0  21 27.3534 254.124   1
  -3   0 -21 147.464 242.357   1
   3   0  22 55.8853 252.222   1
  -3   0 -22 302.068 234.002   1
   3   0  24 1409.51 337.129   1
  -3   0 -24 1878.59 329.159   1
   3   0  25 638.030 309.178   1
  -3   0 -25 343.054 297.891   1
   3   0  27 174.594 272.299   1
  -3   0 -27 349.233 268.855   1
  -3   1  28 1697.62 351.040   1
   3  -1 -28 988.388 327.322   1
  -3   1  27 840.526 324.236   1
   3  -1 -27 779.329 324.913   1
  -3  -1  26 383.441 284.408   1
  -3   1  26 523.579 319.743   1
   3   1 -26 136.981 261.076   1
   3  -1 -26-53.8494 297.330   1
  -3   1  25 436.447 306.009   1
  -3  -1  25-88.0164 289.693   1
   3  -1 -25 885.231 312.582   1
   3   1 -25 108.844 263.429   1
  -3   1  24 1738.37 325.087   1
  -3  -1  24 1830.97 351.884   1
   3  -1 -24 1782.45 312.470   1
   3   1 -24 2071.97 342.795   1
  -3   1  23 2528.79 332.435   1
  -3  -1  23 1805.06 348.039   1
   3  -1 -23 1921.08 310.127   1
   3   1 -23 2201.59 340.583   1
  -3   1  22 311.721 307.783   1
  -3  -1  22 676.743 278.810   1
   3   1 -22 831.991 274.681   1
   3  -1 -22 622.500 290.307   1
  -3   1  21 83.5903 298.144   1
  -3  -1  21 414.228 277.320   1
   3   1 -21 685.199 272.281   1
   3  -1 -21 153.106 278.923   1
  -3  -1  20 834.687 290.108   1
  -3   1  20 762.097 251.657   1
   3   1 -20 618.581 268.651   1
   3  -1 -20 74.7637 227.681   1
   3   1 -19 4391.03 393.201   1
  -3  -1  19 5027.37 427.369   1
  -3   1  19 4512.61 431.624   1
   3  -1 -19 5300.61 419.281   1
  -3  -1  18 1823.60 304.309   1
  -3   1  18 1781.37 292.366   1
   3   1 -18 858.730 265.086   1
  -3  -1  17 414.260 264.899   1
  -3   1  17-324.755 283.823   1
   3  -1 -17 412.771 252.744   1
   3   1 -17 401.946 241.099   1
   3   1 -16 3384.83 328.154   1
  -3  -1  16 3812.17 351.634   1
  -3   1  16 3181.63 350.470   1
   3  -1 -16 2966.55 332.252   1
   3   1 -15 3397.42 315.858   1
  -3   1  15 3035.17 331.537   1
  -3  -1  15 3820.00 348.811   1
   3  -1 -15 3297.76 324.099   1
  -3   1  14-177.407 211.148   1
   3  -1 -14 101.836 188.598   1
  -3   1  13 2260.61 275.144   1
   3  -1 -13 2387.10 261.044   1
   3   1 -13 2546.82 258.728   1
  -3  -1  12 13790.0 732.840   1
  -3   1  12 12558.1 739.949   1
   3   1 -12 12180.8 707.640   1
   3  -1 -12 12658.5 726.785   1
  -3   1  11 132.468 176.647   1
  -3  -1  11 177.166 174.984   1
   3   1 -11 293.428 157.875   1
   3  -1 -11 260.343 176.636   1
  -3  -1  10 5816.28 399.636   1
  -3   1  10 6149.29 410.668   1
   3   1 -10 5555.30 384.722   1
   3  -1 -10 6064.02 401.059   1
  -3   1   9 2878.85 274.592   1
  -3  -1   9 3405.22 283.628   1
   3  -1  -9 3586.46 279.193   1
   3   1  -9 3801.47 280.136   1
  -3   1   8 787.918 188.796   1
  -3  -1   8 529.722 162.458   1
   3  -1  -8 354.576 161.856   1
   3   1  -8 638.412 153.045   1
  -3  -1   7 1076.14 175.524   1
  -3   1   7 978.469 193.307   1
   3   1  -7 1181.14 166.419   1
   3  -1  -7 1116.53 181.418   1
   3  -1  -6 8430.87 482.054   1
  -3   1   6 8130.31 485.212   1
   3  -1  -5 10853.8 578.142   1
  -3   1   5 10241.0 586.263   1
  -3  -1   4 2670.55 224.780   1
   3   1  -4 2469.72 217.937   1
   3   1  -3 8.34011 133.525   1
   3  -1  -3 153.952 159.258   1
  -3  -1   3-35.1148 153.427   1
  -3   1   3 252.342 174.548   1
   3  -1  -2 25916.0 1319.41   1
   3   1  -2 26890.6 1317.02   1
  -3   1   2 26218.1 1325.52   1
  -3  -1   2 28099.1 1317.66   1
   3   1  -1 69201.7 3323.98   1
   3  -1  -1 73977.9 3327.68   1
  -3  -1   1 67578.9 3323.69   1
  -3   1   1 67791.2 3325.89   1
   3  -1   0 49051.2 2650.90   1
  -3  -1   0 55956.0 2650.49   1
  -3   1   0 56336.4 2650.36   1
   3   1   0 59730.1 2652.70   1
  -3  -1  -1 69902.5 3279.66   1
  -3   1  -1 70911.4 3280.95   1
   3  -1   1 66555.1 3279.59   1
   3   1   1 67158.5 3281.58   1
  -3  -1  -2 28069.9 1347.13   1
  -3   1  -2 26703.1 1339.79   1
   3   1   2 27893.2 1346.86   1
   3  -1   2 27230.6 1342.78   1
  -3  -1  -3 88.4284 135.832   1
  -3   1  -3-71.7356 127.435   1
   3   1   3 74.3795 143.638   1
   3  -1   3 65.9018 128.716   1
  -3   1  -4 2568.79 206.010   1
   3  -1   4 2504.09 211.996   1
  -3   1  -5 11143.4 557.371   1
  -3  -1  -5 10402.1 563.970   1
   3   1   5 10038.5 568.589   1
   3  -1   5 9770.17 558.539   1
  -3  -1  -6 8295.39 477.922   1
   3   1   6 8253.70 487.348   1
  -3   1  -7 1099.45 154.732   1
  -3  -1  -7 960.560 171.550   1
   3   1   7 848.079 180.883   1
   3  -1   7 1301.78 178.594   1
  -3   1  -8 714.775 150.441   1
  -3  -1  -8 535.834 176.721   1
   3  -1   8 593.872 163.661   1
   3   1   8 542.559 181.169   1
   3  -1   9 3766.34 281.381   1
   3   1   9 3051.83 284.885   1
  -3   1  -9 3184.30 263.716   1
  -3  -1  -9 3605.96 275.366   1
   3   1  10 6158.45 424.651   1
   3  -1  10 6280.92 405.134   1
  -3   1 -10 6224.03 396.164   1
  -3  -1 -10 6192.97 410.597   1
  -3   1 -11-46.5148 157.212   1
  -3  -1 -11-83.7466 168.454   1
   3   1  11 332.292 199.188   1
   3  -1  11 427.638 182.839   1
   3   1  12 13071.3 730.936   1
   3  -1  12 12186.4 720.825   1
  -3  -1 -12 13220.3 718.352   1
  -3   1 -12 12193.7 705.254   1
   3   1  13 2888.25 289.099   1
   3  -1  13 2313.32 264.496   1
  -3  -1 -13 2544.42 266.525   1
  -3   1 -13 2429.23 254.663   1
   3   1  14-21.5206 224.393   1
  -3  -1 -14 195.123 207.509   1
   3   1  15 3477.37 350.082   1
   3  -1  15 3820.27 350.760   1
  -3   1 -15 3157.60 317.698   1
  -3  -1 -15 3225.55 318.559   1
   3  -1  16 3637.89 364.192   1
  -3  -1 -16 2918.98 317.490   1
  -3   1 -16 4026.01 343.818   1
   3  -1  17-96.2161 255.825   1
   3   1  17 369.153 237.209   1
  -3   1 -17 125.670 223.317   1
  -3  -1 -17 109.119 190.927   1
   3  -1  18 1448.09 287.701   1
   3   1  18 949.225 261.058   1
  -3   1 -18 1483.68 261.131   1
  -3  -1 -18 1163.77 237.160   1
  -3   1 -19 4863.48 395.667   1
  -3  -1 -19 4849.49 390.345   1
   3   1  19 4476.96 413.617   1
   3  -1  19 4920.28 424.283   1
   3   1  20 619.769 277.380   1
   3  -1  20 185.602 247.895   1
  -3   1 -20 427.173 240.672   1
  -3  -1 -20 504.089 239.506   1
   3  -1  21 817.160 280.975   1
   3   1  21 907.030 305.887   1
  -3   1 -21 563.284 265.692   1
  -3  -1 -21 641.909 282.329   1
   3  -1  22 725.516 292.620   1
   3   1  22 952.305 326.843   1
  -3   1 -22 477.990 280.046   1
  -3  -1 -22 605.285 278.875   1
   3  -1  23 1535.54 337.137   1
   3   1  23 2301.13 359.013   1
  -3  -1 -23 1587.92 325.409   1
   3  -1  24 1529.03 341.236   1
   3   1  24 1520.39 318.894   1
  -3   1 -24 1544.58 313.834   1
  -3  -1 -24 1038.47 275.588   1
   3  -1  25 350.195 317.172   1
   3   1  25 663.063 293.914   1
  -3   1 -25 372.161 288.423   1
  -3  -1 -25 655.984 277.364   1
   3  -1  26 146.994 273.257   1
   3   1  26 260.738 303.683   1
  -3  -1 -26 237.158 294.196   1
  -3   1 -26 188.393 270.688   1
   3   1  27 433.033 313.162   1
  -3  -1 -27 951.103 313.573   1
  -3  -1 -28 1355.64 303.399   1
  -3   2  28 597.361 302.933   1
   3  -2 -28 158.223 300.503   1
  -3   2  27 258.468 296.084   1
   3  -2 -27 451.916 299.700   1
  -3   2  26 1387.47 325.342   1
   3  -2 -26 1358.93 317.453   1
   3   2 -26 1798.17 340.850   1
  -3  -2  25 3882.37 410.299   1
   3   2 -25 3645.74 401.264   1
  -3   2  24 838.144 280.599   1
  -3  -2  24 1192.80 311.919   1
   3  -2 -24 1932.29 292.930   1
   3   2 -24 1269.50 318.654   1
  -3   2  23 86.0380 267.261   1
  -3  -2  23 200.452 275.119   1
   3  -2 -23-183.726 252.166   1
   3   2 -23 212.438 273.345   1
  -3  -2  22 1374.25 329.964   1
   3   2 -22 572.488 290.487   1
  -3  -2  21-54.8038 255.457   1
  -3   2  21 195.159 291.474   1
   3   2 -21 50.7537 235.106   1
   3  -2 -21 536.025 291.104   1
  -3   2  20 1832.90 302.296   1
   3  -2 -20 2306.44 293.570   1
  -3  -2  19 1214.62 277.952   1
  -3   2  19 1310.18 311.407   1
   3  -2 -19 932.586 290.499   1
   3   2 -19 858.305 246.674   1
  -3  -2  18-49.8404 257.918   1
   3   2 -18 321.930 244.590   1
  -3   2  17 353.970 280.969   1
  -3  -2  17 814.894 271.666   1
   3   2 -17 352.541 235.673   1
   3  -2 -17 209.363 252.263   1
  -3  -2  16 3392.08 357.205   1
   3   2 -16 2696.84 311.860   1
   3  -2 -16 3085.05 315.224   1
   3   2 -15 10595.4 618.158   1
  -3  -2  15 9578.16 624.902   1
  -3   2  15 9552.78 628.155   1
   3  -2 -15 10115.0 624.331   1
  -3   2  14 11047.5 693.250   1
   3  -2 -14 12006.4 692.702   1
  -3   2  13 1341.78 260.350   1
  -3  -2  13 1869.65 254.909   1
   3  -2 -13 1354.72 240.390   1
  -3  -2  12 856.787 216.657   1
   3   2 -12 828.453 199.932   1
   3   2 -11 9248.93 545.796   1
  -3   2  11 9239.63 577.568   1
   3  -2 -11 9082.82 559.873   1
   3   2 -10 10423.8 589.517   1
  -3  -2  10 10327.8 597.340   1
  -3   2  10 10247.6 617.137   1
   3  -2 -10 10855.9 610.720   1
   3   2  -9 2488.40 216.269   1
  -3  -2   9 2001.70 224.223   1
  -3   2   9 2054.01 251.485   1
   3  -2  -9 1789.64 220.496   1
  -3  -2   8 5780.64 353.550   1
  -3   2   8 4665.57 375.382   1
   3   2  -8 5549.03 344.950   1
   3  -2  -8 5048.35 367.035   1
  -3  -2   7 6308.34 387.701   1
  -3   2   7 6596.94 416.496   1
   3   2  -7 6034.64 382.810   1
   3  -2  -7 6510.83 403.079   1
  -3   2   6 27.4079 171.902   1
   3  -2  -6 127.250 166.143   1
   3   2  -5 1375.57 163.275   1
   3  -2  -5 1411.21 184.383   1
  -3   2   5 1172.53 187.483   1
  -3  -2   5 1471.65 171.050   1
   3   2  -4 3976.04 262.912   1
  -3  -2   4 4012.64 269.696   1
  -3  -2   3 30058.7 1452.88   1
   3   2  -3 28930.6 1453.06   1
   3  -2  -3 28703.5 1463.16   1
  -3   2   3 31388.0 1469.40   1
  -3  -2   2 12504.5 662.342   1
   3   2  -2 12714.0 661.415   1
  -3   2   2 13124.1 677.337   1
   3  -2  -2 13098.2 670.139   1
   3  -2  -1 33759.7 1674.89   1
  -3   2   1 35031.6 1678.02   1
   3   2  -1 34627.0 1675.02   1
  -3  -2   1 34407.0 1671.94   1
  -3  -2   0 30.7605 117.024   1
   3   2   0-102.279 129.099   1
  -3   2   0 69.9428 129.318   1
   3  -2   0 105.348 138.802   1
   3  -2   1 33657.0 1655.57   1
  -3  -2  -1 33535.9 1659.10   1
   3   2   1 34887.4 1662.56   1
  -3   2  -1 34588.9 1656.88   1
   3  -2   2 14174.1 680.347   1
  -3  -2  -2 13044.0 688.369   1
  -3   2  -2 14080.1 680.144   1
   3  -2   3 30312.5 1430.40   1
  -3  -2  -3 26464.5 1435.83   1
   3   2   3 27664.0 1441.92   1
  -3   2  -3 31996.9 1430.02   1
  -3   2  -4 3209.97 233.356   1
   3  -2   4 3407.68 235.959   1
  -3  -2  -5 1083.64 168.692   1
  -3   2  -5 1254.57 159.649   1
   3  -2   5 1537.13 160.771   1
   3   2   5 1075.18 179.800   1
  -3  -2  -6 221.873 154.321   1
   3   2   6-172.206 168.707   1
   3   2   7 6733.07 399.901   1
  -3   2  -7 6310.18 370.774   1
   3  -2   7 6540.88 378.052   1
   3   2   8 4741.34 349.479   1
   3  -2   8 5024.97 330.408   1
  -3   2  -8 5075.17 328.997   1
  -3  -2  -8 5268.01 346.878   1
  -3   2  -9 1826.32 205.146   1
  -3  -2  -9 2204.79 241.797   1
   3   2   9 2533.03 264.819   1
   3  -2   9 2164.54 223.026   1
   3  -2  10 10770.6 591.727   1
   3   2  10 11047.4 621.923   1
  -3   2 -10 9747.75 577.612   1
  -3  -2 -10 10029.5 603.606   1
   3   2  11 10347.7 608.815   1
   3  -2  11 10314.0 586.783   1
  -3   2 -11 9289.11 565.126   1
  -3  -2 -11 10292.0 595.395   1
  -3   2 -12 986.397 186.237   1
   3  -2  12 1212.12 207.514   1
   3   2  13 2001.06 266.533   1
   3  -2  13 1714.81 245.952   1
   3  -2  14 13566.8 736.826   1
   3   2  14 11696.7 735.028   1
  -3   2 -14 11525.2 706.527   1
  -3  -2 -14 13734.4 739.079   1
   3  -2  15 8533.91 567.766   1
   3   2  15 8403.98 581.328   1
  -3   2 -15 9948.98 570.224   1
  -3  -2 -15 8786.58 566.465   1
   3  -2  16 2480.93 302.584   1
   3   2  16 2480.57 312.550   1
  -3  -2 -16 2455.80 286.442   1
  -3   2 -16 2756.86 290.047   1
   3   2  17-74.9465 222.326   1
   3  -2  17 283.276 254.018   1
  -3   2 -17-287.826 213.262   1
  -3  -2 -17 376.793 207.203   1
   3  -2  18 515.489 262.001   1
  -3   2 -18 129.795 228.765   1
   3  -2  19 992.374 286.455   1
   3   2  19 1249.40 289.642   1
  -3   2 -19 1155.95 255.764   1
   3   2  20 2929.89 388.470   1
  -3  -2 -20 3311.64 357.093   1
   3   2  21 165.688 293.082   1
   3  -2  21-27.1014 259.025   1
  -3   2 -21 341.813 261.671   1
  -3  -2 -21 395.327 289.465   1
   3  -2  22 1614.97 325.219   1
  -3   2 -22 1055.37 280.271   1
   3  -2  23 426.332 289.545   1
   3   2  23 340.623 261.186   1
  -3   2 -23-103.155 267.519   1
  -3  -2 -23-179.147 233.971   1
   3   2  24 1686.94 341.010   1
  -3  -2 -24 1371.58 325.112   1
  -3   2 -25 3930.92 406.390   1
   3  -2  25 3382.48 415.022   1
   3   2  26 1061.07 316.969   1
  -3  -2 -26 1253.76 311.289   1
   3   2  27 57.1308 275.285   1
  -3  -2 -27 156.867 270.538   1
   3   2  28 759.370 320.450   1
  -3  -2 -28 26.2390 302.779   1
  -3   3  29 304.326 278.527   1
   3  -3 -29 359.097 280.310   1
  -3   3  28 730.862 281.952   1
   3  -3 -28 598.526 259.860   1
  -3   3  27 626.529 277.095   1
   3  -3 -27 735.050 270.051   1
  -3   3  26 459.308 266.309   1
   3  -3 -26 659.046 269.857   1
  -3   3  25 720.551 315.194   1
   3  -3 -25 659.942 280.241   1
   3   3 -25 524.056 301.758   1
  -3   3  24 316.472 304.582   1
  -3  -3  24 204.045 288.381   1
   3  -3 -24 553.059 297.253   1
   3   3 -24-162.851 262.487   1
  -3  -3  23-142.727 266.577   1
   3   3 -23 478.945 256.980   1
   3  -3 -23 130.616 297.089   1
  -3  -3  22 1867.46 328.233   1
  -3   3  22 1217.19 344.709   1
   3   3 -22 1635.13 319.178   1
   3  -3 -22 1555.01 335.012   1
  -3   3  21 27.9527 238.267   1
  -3  -3  21 27.1787 276.886   1
   3   3 -21 227.240 255.192   1
  -3  -3  20 1132.58 302.735   1
   3  -3 -20 1235.83 294.417   1
   3   3 -20 905.681 271.329   1
  -3   3  19 134.840 284.717   1
  -3  -3  19 178.202 248.954   1
   3   3 -19 283.516 234.334   1
   3  -3 -19-74.2613 264.535   1
  -3   3  18 1157.44 279.625   1
  -3  -3  18 1003.37 261.970   1
   3  -3 -18 556.762 239.989   1
   3   3 -18 1408.45 269.087   1
  -3  -3  17 164.042 229.684   1
   3   3 -17 543.793 242.742   1
  -3   3  16 1588.46 305.039   1
  -3  -3  16 1362.22 270.321   1
   3  -3 -16 1301.69 274.562   1
   3   3 -16 1140.63 247.404   1
  -3   3  15 1007.67 250.300   1
   3  -3 -15 1390.97 245.373   1
  -3   3  14 554.335 241.160   1
  -3  -3  14 179.808 224.798   1
   3  -3 -14 191.331 212.950   1
   3   3 -14 260.140 195.626   1
  -3  -3  13 1088.41 216.001   1
  -3   3  13 1373.37 244.096   1
   3  -3 -13 1366.23 245.660   1
   3   3 -13 1292.16 222.194   1
   3   3 -12 13608.3 707.217   1
  -3  -3  12 13559.7 717.534   1
  -3   3  12 11329.3 724.063   1
   3  -3 -12 11895.0 722.454   1
  -3  -3  11 2623.76 239.865   1
  -3   3  11 1888.11 282.218   1
   3  -3 -11 2053.13 259.902   1
  -3  -3  10 1777.84 213.558   1
  -3   3  10 2246.11 247.533   1
   3   3 -10 2091.55 206.889   1
   3  -3 -10 1560.38 221.370   1
   3   3  -9 10176.6 559.182   1
  -3   3   9 9164.21 588.362   1
   3  -3  -9 10155.9 582.326   1
   3   3  -8 2408.59 210.572   1
   3  -3  -8 2312.58 224.527   1
  -3  -3   8 2117.14 206.621   1
  -3   3   8 2402.08 244.240   1
   3  -3  -7 1654.84 216.813   1
  -3   3   7 2117.06 241.704   1
  -3  -3   6 13698.6 720.652   1
  -3   3   6 12774.2 743.683   1
   3   3  -6 14537.9 718.217   1
   3  -3  -6 13994.2 746.970   1
  -3  -3   5 25109.8 1229.44   1
   3   3  -5 24963.6 1227.42   1
  -3   3   5 25001.8 1255.07   1
   3  -3  -5 23903.3 1246.29   1
  -3  -3   4 13290.1 688.008   1
   3   3  -4 13513.5 686.187   1
  -3   3   4 13670.4 717.993   1
   3  -3  -4 13041.2 707.973   1
  -3  -3   3 13036.8 670.510   1
   3   3  -3 12709.7 665.398   1
   3  -3  -2 19205.1 935.092   1
  -3   3   2 19298.9 938.109   1
   3   3  -2 17289.3 922.214   1
  -3  -3   2 18389.1 926.557   1
   3  -3  -1 3690.29 250.738   1
   3   3  -1 3569.74 241.097   1
  -3   3   1 3496.73 254.798   1
  -3  -3   1 3685.04 240.610   1
   3  -3   0 4623.93 293.154   1
  -3  -3   0 4855.48 296.536   1
  -3   3   0 4726.65 301.824   1
   3   3   0 4932.96 298.152   1
   3   3   1 3757.82 261.398   1
  -3   3  -1 3766.46 248.885   1
  -3  -3  -1 3642.08 255.778   1
   3  -3   1 3821.87 248.210   1
   3  -3   2 19227.4 939.613   1
  -3  -3  -2 19825.3 955.073   1
  -3   3  -2 18285.7 939.528   1
   3   3   2 18449.4 955.834   1
  -3   3  -3 15141.1 735.707   1
   3  -3   3 14009.3 734.340   1
   3  -3   4 13915.5 695.988   1
   3   3   4 13315.4 717.353   1
  -3  -3  -4 13439.3 710.530   1
  -3   3  -4 13506.3 693.602   1
  -3  -3  -5 25082.3 1243.12   1
  -3   3  -5 24495.1 1220.15   1
   3   3   5 25462.4 1251.66   1
   3  -3   5 24407.4 1221.54   1
  -3  -3  -6 13433.6 742.445   1
  -3   3  -6 13803.1 715.967   1
   3   3   6 13760.3 751.629   1
   3  -3   6 14596.6 722.651   1
  -3  -3  -7 1857.44 214.300   1
   3   3   7 1743.56 223.289   1
  -3  -3  -8 2326.75 249.056   1
  -3   3  -8 2233.36 197.923   1
   3   3   8 2207.66 259.103   1
   3  -3   8 2542.10 207.793   1
   3  -3   9 10741.6 593.029   1
   3   3   9 10731.6 621.973   1
  -3   3  -9 10561.3 582.402   1
  -3  -3  -9 10521.3 611.892   1
  -3  -3 -10 1885.40 245.563   1
  -3   3 -10 2311.73 207.095   1
   3  -3  10 1873.45 211.054   1
   3   3  10 2341.44 276.418   1
  -3  -3 -11 1828.08 239.802   1
  -3   3 -11 2000.39 207.868   1
   3   3  11 1721.31 250.572   1
   3  -3  11 2379.17 225.076   1
   3   3  12 12071.7 722.990   1
   3  -3  12 11764.3 696.472   1
  -3   3 -12 12608.8 684.426   1
  -3  -3 -12 13064.1 713.704   1
   3  -3  13 1400.41 224.189   1
   3   3  13 1146.16 233.862   1
   3   3  14 611.222 234.320   1
   3  -3  14 463.340 214.303   1
  -3   3 -14 259.848 175.540   1
  -3  -3 -14 306.036 205.328   1
   3   3  15 1089.71 281.020   1
  -3  -3 -15 1099.68 244.564   1
   3  -3  16 1154.85 264.324   1
   3   3  16 1396.47 286.063   1
  -3  -3 -16 1227.30 259.288   1
  -3   3 -16 1255.86 231.603   1
   3   3  17 456.317 267.530   1
   3  -3  17 254.375 234.387   1
  -3   3 -17 524.452 218.806   1
  -3  -3 -17 292.294 230.938   1
   3  -3  18 409.981 238.320   1
   3   3  18 788.054 257.117   1
  -3   3 -18 1795.53 256.767   1
  -3  -3 -18 1421.58 243.050   1
   3   3  19-107.280 252.615   1
   3  -3  19 276.011 252.558   1
  -3  -3 -19 780.267 244.983   1
  -3   3 -19 157.166 214.185   1
   3   3  20 1146.89 314.873   1
   3  -3  20 1145.87 293.964   1
  -3   3 -20 1639.18 267.257   1
  -3  -3 -20 973.179 278.923   1
   3  -3  21 107.804 255.925   1
   3   3  21 27.7191 297.629   1
  -3   3 -21 412.942 249.472   1
  -3  -3 -21-24.8029 267.593   1
   3  -3  22 1081.71 290.886   1
   3   3  22 1936.72 328.042   1
  -3   3 -22 1656.23 289.175   1
  -3  -3 -22 1463.66 298.958   1
   3  -3  23 681.532 280.739   1
   3   3  23 765.705 291.881   1
  -3   3 -23-51.6981 257.822   1
  -3  -3 -23 434.548 278.390   1
   3   3  24 256.417 307.110   1
   3  -3  24 901.466 305.978   1
  -3   3 -24 158.688 270.742   1
  -3  -3 -24 309.472 292.735   1
   3   3  25 370.666 305.104   1
  -3  -3 -25 362.218 280.229   1
   3   3  26 426.624 280.623   1
  -3  -3 -26 569.967 272.459   1
   3   3  28 780.873 306.702   1
  -3  -3 -28 1236.23 322.102   1
   3   3  29-27.4110 267.205   1
  -3  -3 -29-25.5524 280.084   1
  -3   4  29 326.982 317.220   1
   3  -4 -29 1566.57 353.799   1
  -3   4  28 804.733 331.679   1
   3  -4 -28 333.986 318.185   1
  -3   4  27 225.352 318.717   1
   3  -4 -27 336.779 320.628   1
  -3   4  26 284.650 321.242   1
   3  -4 -26 679.697 324.100   1
  -3   4  25 973.928 339.779   1
   3  -4 -25 524.753 310.927   1
   3   4 -24 844.172 299.772   1
  -3  -4  23-343.364 271.640   1
  -3   4  23 85.4840 256.199   1
   3   4 -23-26.6084 273.196   1
   3  -4 -23-78.2576 246.896   1
  -3  -4  22 389.802 273.320   1
  -3   4  22 283.058 277.063   1
   3   4 -22 181.343 251.459   1
   3  -4 -22 336.965 265.089   1
   3   4 -20 5241.45 434.116   1
  -3  -4  20 4376.77 430.954   1
  -3   4  20 4560.39 449.345   1
   3  -4 -20 5427.87 451.404   1
  -3   4  19 1518.93 308.199   1
  -3  -4  19 1578.97 280.716   1
   3   4 -19 1634.49 272.889   1
   3  -4 -19 1496.84 291.999   1
   3   4 -18 9039.78 592.713   1
  -3  -4  18 9409.77 602.058   1
  -3   4  18 9172.84 637.715   1
   3  -4 -18 9393.02 620.316   1
  -3   4  17 2332.13 316.308   1
  -3  -4  17 2290.04 291.971   1
   3  -4 -17 2193.28 295.796   1
   3   4 -17 1814.84 279.153   1
  -3  -4  16 1500.92 266.267   1
  -3   4  16 1008.35 284.176   1
   3   4 -16 1236.63 236.184   1
   3  -4 -16 1415.56 279.496   1
  -3   4  15 1026.67 307.362   1
  -3  -4  15 1747.45 263.769   1
   3   4 -15 1207.30 226.793   1
   3  -4 -15 654.049 269.346   1
   3   4 -14 19133.1 957.213   1
  -3  -4  14 17214.9 958.184   1
  -3   4  14 16169.2 976.116   1
   3  -4 -14 17926.7 977.607   1
  -3  -4  13 544.249 201.421   1
  -3   4  13 295.098 233.710   1
   3  -4 -13 314.259 231.352   1
   3   4 -13 320.651 181.155   1
  -3  -4  12 101.216 158.836   1
  -3   4  12 21.7421 235.157   1
   3   4 -12 219.959 162.295   1
   3  -4 -12 240.840 216.581   1
  -3  -4  11 17430.2 902.509   1
   3   4 -11 16477.8 892.379   1
   3   4 -10 5737.07 344.784   1
  -3  -4  10 5465.61 352.488   1
  -3   4  10 4639.94 385.519   1
   3  -4 -10 4653.99 369.613   1
  -3  -4   9-39.2799 126.903   1
  -3   4   9-167.465 175.020   1
   3  -4  -9 119.997 153.074   1
   3   4  -8 5726.71 342.333   1
   3  -4  -8 5086.56 372.267   1
  -3   4   8 5619.15 385.013   1
  -3  -4   8 5814.61 353.325   1
  -3   4   7 11307.6 617.504   1
   3  -4  -7 9885.20 612.122   1
  -3  -4   6 9755.64 502.882   1
   3   4  -6 9127.02 498.310   1
  -3   4   6 8384.52 538.586   1
   3  -4  -6 8731.25 526.273   1
  -3  -4   5 6985.94 388.689   1
  -3   4   5 7536.95 426.645   1
   3  -4  -5 7568.00 421.449   1
  -3  -4   4 16251.0 840.111   1
  -3   4   4 17931.6 870.735   1
   3   4  -4 15700.3 836.970   1
   3  -4  -4 17333.1 868.786   1
   3   4  -3 16456.6 797.347   1
  -3  -4   3 15088.6 795.731   1
  -3  -4   2 11122.7 581.403   1
   3   4  -2 11137.3 579.883   1
   3  -4  -1 19352.3 859.656   1
  -3  -4   1 16290.8 848.648   1
  -3   4   1 18374.3 862.880   1
   3  -4   0 32.9074 120.075   1
  -3   4   0-17.3071 129.025   1
  -3  -4   0-67.7455 113.694   1
   3   4   0-96.7023 138.588   1
   3   4   1 17723.4 902.866   1
  -3   4  -1 17579.0 891.443   1
   3  -4   1 18299.5 890.401   1
  -3  -4  -1 17519.6 898.448   1
  -3   4  -2 11370.7 589.110   1
   3  -4   2 11476.7 590.387   1
   3  -4   3 17326.8 850.308   1
  -3  -4  -3 17721.7 875.184   1
   3   4   3 16823.9 881.062   1
  -3   4  -3 16416.0 849.728   1
   3  -4   4 15986.7 813.526   1
   3   4   4 16970.5 849.584   1
  -3  -4  -4 17005.4 843.772   1
  -3   4  -4 15416.7 809.461   1
  -3  -4  -5 6719.30 434.229   1
  -3   4  -5 7469.61 405.506   1
   3   4   5 7730.83 445.606   1
   3  -4   5 7555.44 408.195   1
   3   4   6 8534.78 505.221   1
  -3  -4  -6 8667.50 497.483   1
  -3   4  -6 8631.06 458.076   1
   3  -4   6 8149.68 462.147   1
   3   4   7 11816.8 699.721   1
  -3  -4  -7 12734.7 690.054   1
  -3   4  -7 12407.2 652.592   1
   3  -4   7 12872.2 657.921   1
   3   4   8 6328.04 434.223   1
  -3  -4  -8 6248.20 413.431   1
  -3   4  -9-34.2521 116.930   1
  -3  -4  -9 50.1519 172.527   1
   3   4   9-165.137 174.714   1
   3  -4   9 272.715 133.398   1
   3   4  10 5339.34 382.902   1
   3  -4  10 4753.54 327.729   1
  -3  -4 -10 4916.85 359.370   1
  -3   4 -10 4501.05 320.358   1
   3  -4  11 15710.5 851.799   1
  -3   4 -11 16556.7 846.526   1
   3   4  12-127.596 235.213   1
   3  -4  12 143.937 169.639   1
  -3   4 -12 14.5027 158.612   1
  -3  -4 -12-308.614 220.368   1
   3   4  13 488.542 237.346   1
   3  -4  13 51.7481 175.847   1
  -3  -4 -13 100.708 228.768   1
  -3   4 -13 93.8354 166.427   1
   3  -4  14 18799.3 980.694   1
   3   4  14 17776.2 1013.99   1
  -3   4 -14 18402.3 968.993   1
  -3  -4 -14 17876.4 996.604   1
   3   4  15 1257.06 281.744   1
   3  -4  15 992.128 238.451   1
  -3  -4 -15 1337.29 257.619   1
  -3   4 -15 1180.86 215.949   1
   3   4  16 2034.58 317.810   1
  -3  -4 -16 1476.63 275.118   1
   3   4  17 2284.40 361.878   1
   3  -4  17 1961.38 293.914   1
  -3   4 -17 2384.44 281.826   1
  -3  -4 -17 2577.80 323.583   1
  -3   4 -18 10049.5 597.027   1
   3  -4  18 9220.83 614.194   1
   3   4  18 9985.96 651.981   1
  -3  -4 -18 8601.19 600.524   1
   3  -4  19 1556.29 285.307   1
   3   4  19 2326.18 325.637   1
  -3  -4 -19 1239.57 263.049   1
  -3   4 -19 2529.80 283.482   1
  -3   4 -20 5173.76 411.217   1
   3  -4  20 5280.78 434.377   1
   3   4  20 4586.33 435.452   1
  -3  -4 -20 3939.79 401.663   1
   3  -4  22-27.6005 259.624   1
   3   4  22 140.438 295.021   1
  -3   4 -22 75.1093 248.934   1
   3   4  23-198.207 290.072   1
   3  -4  23 340.791 275.376   1
  -3   4 -23-491.327 262.165   1
  -3  -4 -23-255.207 255.275   1
   3   4  25 623.327 306.256   1
  -3  -4 -25 874.206 284.746   1
   3   4  26 451.094 299.038   1
  -3  -4 -26 436.626 297.216   1
   3   4  27 252.065 317.353   1
  -3  -4 -27 50.9518 306.548   1
   3   4  28 110.081 249.936   1
  -3  -4 -28 50.8345 234.630   1
   3   4  29-215.913 299.705   1
  -3  -4 -29 1333.23 345.823   1
  -3   5  28 411.652 279.664   1
   3  -5 -28 505.912 277.495   1
  -3   5  27 334.754 281.564   1
   3  -5 -27 999.034 287.103   1
  -3   5  25 1137.43 339.037   1
   3  -5 -25 1405.07 311.785   1
  -3   5  24 1023.83 330.480   1
   3   5 -23 106.588 269.701   1
   3  -5 -23 963.255 321.155   1
   3   5 -22 4418.95 416.872   1
  -3   5  22 4785.46 454.235   1
  -3  -5  22 3940.36 422.646   1
   3  -5 -22 5627.81 457.395   1
  -3   5  21-84.2129 247.200   1
  -3  -5  21 455.964 262.957   1
   3   5 -21-24.9383 238.873   1
   3  -5 -21-128.802 230.812   1
  -3  -5  20 490.346 277.210   1
  -3   5  20 1219.67 325.809   1
   3   5 -20 360.130 248.785   1
   3  -5 -20 509.864 301.621   1
  -3  -5  19 469.934 259.431   1
  -3   5  19 464.638 289.202   1
   3   5 -19 782.507 231.859   1
   3  -5 -19 653.702 272.046   1
   3   5 -18 11465.1 682.551   1
  -3  -5  18 10999.9 699.694   1
  -3   5  18 11118.2 726.230   1
   3  -5 -18 11953.2 716.766   1
  -3  -5  17 2669.42 311.964   1
  -3   5  17 2754.75 351.550   1
   3   5 -17 2588.78 306.621   1
   3  -5 -17 2655.30 328.131   1
  -3  -5  15 838.646 233.415   1
  -3   5  15 970.442 253.233   1
   3   5 -15 744.595 208.309   1
   3  -5 -15 849.516 244.975   1
  -3   5  14 530.388 216.909   1
  -3  -5  14 392.211 208.883   1
   3  -5 -14 311.475 200.989   1
   3   5 -14 454.328 196.409   1
  -3  -5  13 191.025 175.060   1
  -3   5  13 232.553 217.111   1
   3  -5 -13 21.4648 201.712   1
   3   5 -13 619.944 180.127   1
   3   5 -12 6606.93 404.886   1
  -3  -5  12 7099.86 421.939   1
  -3   5  12 5204.77 423.428   1
   3  -5 -12 5670.92 423.285   1
  -3  -5  11 1508.94 186.879   1
  -3   5  11 812.002 243.839   1
   3  -5 -11 1223.25 232.421   1
   3   5 -11 1485.62 199.898   1
  -3  -5  10 9612.45 557.007   1
   3   5 -10 10054.7 551.940   1
   3  -5  -9 2059.77 264.454   1
  -3  -5   9 2333.69 220.416   1
   3   5  -9 2480.09 213.532   1
  -3   5   9 2987.32 291.417   1
  -3   5   8 1037.92 224.402   1
   3  -5  -8 721.554 200.993   1
   3  -5  -7 110.067 158.962   1
  -3  -5   7 50.3048 110.870   1
  -3   5   7 205.523 193.662   1
   3  -5  -6 13814.4 804.998   1
   3   5  -6 15615.9 770.349   1
  -3   5   6 15331.1 817.541   1
  -3  -5   6 15044.2 768.171   1
   3  -5  -5 7175.03 443.020   1
  -3  -5   5 7448.06 410.395   1
   3   5  -5 7708.56 408.734   1
  -3   5   5 6822.71 451.522   1
  -3  -5   4 14810.2 751.347   1
   3   5  -4 14564.0 748.546   1
  -3   5   4 15712.5 790.938   1
   3  -5  -4 14079.6 774.537   1
  -3  -5   3 1080.79 129.031   1
   3  -5  -3 1122.20 168.285   1
  -3   5   3 966.695 180.410   1
   3   5  -3 1065.59 131.211   1
   3   5  -2 11696.1 589.275   1
  -3  -5   2 10852.1 582.795   1
   3   5  -1 112.501 115.862   1
  -3  -5   1 183.609 103.064   1
   3  -5  -1 56.9179 113.079   1
  -3   5   1-111.617 121.645   1
   3   5   0 706.286 148.109   1
  -3  -5   0 810.180 143.939   1
   3  -5   0 906.349 141.756   1
  -3   5   0 1048.62 136.942   1
   3  -5   1 102.276 110.977   1
  -3   5  -1 187.772 113.875   1
   3  -5   2 11521.6 588.626   1
  -3   5  -2 11266.6 589.194   1
  -3  -5  -3 1088.03 166.219   1
   3  -5   3 1250.45 127.135   1
   3   5   3 1224.86 176.293   1
  -3   5  -3 1128.57 118.828   1
  -3  -5  -4 13422.7 794.755   1
   3   5   4 15486.8 807.839   1
  -3   5  -4 16118.4 764.454   1
   3  -5   5 6960.65 409.753   1
   3   5   5 8545.61 471.711   1
  -3  -5  -5 8277.85 462.354   1
  -3   5  -5 7411.77 408.310   1
   3  -5   6 13487.4 705.527   1
  -3  -5  -6 14962.3 754.392   1
  -3   5  -6 13400.8 700.338   1
   3   5   6 13670.5 756.622   1
   3  -5   7 220.985 122.598   1
   3   5   7-50.7186 162.506   1
  -3  -5  -7 279.856 174.709   1
  -3   5  -7 51.6149 96.5615   1
  -3  -5  -8 1021.24 189.818   1
  -3   5  -8 1004.41 139.677   1
   3   5   8 1330.51 216.532   1
   3  -5   8 960.219 146.006   1
  -3  -5  -9 2527.42 261.588   1
   3   5   9 2862.74 283.097   1
   3  -5  10 9671.73 547.733   1
  -3   5 -10 9979.57 540.526   1
  -3  -5 -11 1200.15 253.742   1
  -3   5 -11 986.252 160.747   1
   3   5  11 1260.69 262.480   1
   3  -5  11 893.288 179.283   1
   3  -5  12 6522.76 416.781   1
   3   5  12 6446.69 478.420   1
   3  -5  13 264.780 175.283   1
   3   5  13 251.133 252.072   1
  -3  -5 -13-61.7462 221.606   1
  -3   5 -13 193.149 161.193   1
   3   5  14 405.219 275.090   1
   3  -5  14 304.433 191.579   1
  -3   5 -14 304.471 177.222   1
  -3  -5 -14 468.281 245.260   1
   3  -5  15 934.249 238.490   1
   3   5  15 1379.21 298.344   1
  -3  -5 -15 1142.30 272.094   1
  -3   5 -15 1170.07 199.463   1
  -3   5 -16 7068.16 454.551   1
   3  -5  16 6697.30 476.706   1
   3  -5  17 2432.03 304.606   1
   3   5  17 2393.33 317.056   1
  -3  -5 -17 2497.34 292.390   1
  -3   5 -17 2812.05 280.994   1
  -3   5 -18 12182.1 670.978   1
   3   5  18 10708.9 696.272   1
   3  -5  18 10555.5 674.368   1
  -3  -5 -18 9781.86 665.957   1
   3   5  19 708.782 321.956   1
   3  -5  19 1214.71 258.946   1
  -3   5 -19 700.320 245.666   1
   3  -5  20 865.096 272.825   1
   3   5  20 303.658 280.566   1
  -3   5 -20 1056.15 243.587   1
  -3  -5 -20 295.194 249.724   1
   3  -5  21 582.027 286.868   1
   3   5  21-111.492 289.965   1
  -3   5 -21 840.078 258.614   1
  -3  -5 -21 526.077 281.034   1
  -3   5 -22 4423.99 410.866   1
  -3  -5 -22 5409.33 456.491   1
   3   5  22 5312.24 482.653   1
   3  -5  22 4993.38 442.485   1
   3   5  23 367.292 250.168   1
  -3  -5 -23 305.723 231.119   1
   3   5  24 395.629 324.490   1
  -3  -5 -24 639.534 293.933   1
   3   5  25 1182.17 318.062   1
  -3  -5 -25 970.713 292.492   1
   3   5  27 83.0783 312.641   1
  -3  -5 -27 881.727 320.662   1
   3   5  28 434.464 242.704   1
  -3  -5 -28 827.455 255.202   1
   3   5  29-53.1339 306.183   1
  -3  -5 -29 420.947 333.042   1
  -3   6  28 514.273 287.120   1
   3  -6 -28-274.436 284.465   1
  -3   6  27 606.636 294.509   1
   3  -6 -27 582.428 291.254   1
  -3   6  26 475.872 262.298   1
   3  -6 -26 307.566 259.653   1
  -3   6  25 197.624 243.289   1
   3  -6 -25 646.105 251.329   1
  -3   6  24 877.251 325.094   1
   3  -6 -24 336.868 280.122   1
  -3   6  22 226.502 309.303   1
   3  -6 -22 414.903 308.782   1
  -3   6  21 1800.08 314.446   1
  -3  -6  21 1532.82 298.435   1
   3  -6 -21 2040.05 307.454   1
   3   6 -21 2483.22 313.304   1
  -3  -6  20 2941.07 350.918   1
   3   6 -20 2998.05 326.286   1
  -3   6  19 550.576 311.836   1
  -3  -6  19 798.790 254.496   1
   3   6 -19 1635.58 261.841   1
   3  -6 -19 683.748 298.176   1
   3   6 -18 7186.33 498.175   1
  -3  -6  18 8385.21 521.911   1
  -3   6  18 6490.39 538.741   1
   3  -6 -18 7367.64 523.875   1
  -3   6  17 2363.55 351.768   1
   3  -6 -17 1881.60 314.265   1
  -3  -6  16 654.367 213.008   1
  -3   6  16 597.483 285.816   1
   3  -6 -16 287.610 273.219   1
   3   6 -16 521.800 190.546   1
  -3  -6  15-115.009 180.307   1
  -3   6  15 25.3285 208.443   1
   3  -6 -15 444.078 202.179   1
   3   6 -15-126.158 177.207   1
  -3   6  14 1106.92 291.738   1
  -3  -6  14 1124.20 224.637   1
   3  -6 -14 771.879 247.273   1
   3   6 -14 1673.89 229.317   1
   3   6 -13 5930.06 384.790   1
   3  -6 -13 5404.23 433.383   1
  -3   6  13 5759.28 458.420   1
  -3  -6  13 5812.13 397.312   1
   3   6 -12 1418.64 192.997   1
   3  -6 -12 1206.78 243.675   1
  -3  -6  12 1672.54 203.227   1
  -3   6  12 894.358 247.982   1
   3  -6 -11 2987.67 294.507   1
  -3  -6  11 2732.71 255.260   1
   3   6 -11 2786.66 235.948   1
  -3   6  11 2861.43 293.652   1
   3   6 -10 71.5748 129.579   1
   3  -6 -10 19.4190 203.971   1
  -3   6  10-147.192 221.953   1
  -3  -6  10 114.492 141.031   1
   3  -6  -9 202.672 177.216   1
  -3   6   9 159.969 198.993   1
   3  -6  -8 35313.9 1801.64   1
  -3  -6   8 35255.4 1756.94   1
   3   6  -8 37351.5 1756.87   1
  -3   6   8 35400.3 1811.23   1
   3   6  -7 42562.0 2018.99   1
  -3   6   7 41063.9 2069.55   1
   3  -6  -7 40252.7 2061.18   1
  -3  -6   7 41893.6 2020.20   1
   3   6  -6 9511.22 524.607   1
  -3   6   6 10496.8 585.771   1
  -3  -6   6 9946.02 529.317   1
   3  -6  -6 10360.4 573.504   1
   3   6  -5 3975.78 238.022   1
   3  -6  -5 3682.77 281.683   1
  -3   6   5 3335.17 284.808   1
  -3  -6   5 3405.95 236.211   1
   3   6  -4 18698.7 880.748   1
   3  -6  -4 16450.2 910.251   1
  -3   6   4 17734.8 921.577   1
  -3  -6   4 17044.2 877.898   1
   3   6  -3 7654.90 417.226   1
  -3   6   3 8062.03 452.942   1
  -3  -6   3 7418.49 412.340   1
   3  -6  -3 7361.80 440.571   1
   3  -6  -2 14890.8 767.776   1
   3   6  -2 14371.0 749.808   1
  -3   6   2 14982.6 775.453   1
   3   6  -1 2751.07 197.380   1
  -3  -6   1 2113.97 186.532   1
   3   6   0-109.819 138.227   1
  -3  -6   0 18.5768 120.859   1
  -3   6   0-68.1921 131.178   1
   3  -6   0 54.8301 119.099   1
  -3   6  -1 2499.38 187.875   1
   3  -6   1 2174.55 183.124   1
   3   6   2 14393.9 766.579   1
  -3   6  -2 14324.3 741.257   1
  -3  -6  -2 15421.2 766.848   1
   3  -6   2 14687.5 740.659   1
   3  -6   3 8091.42 416.641   1
   3   6   3 7428.36 457.788   1
  -3  -6  -3 7306.70 449.339   1
  -3   6  -3 7769.08 415.737   1
  -3  -6  -4 15957.8 875.631   1
   3  -6   4 17558.1 840.771   1
   3   6   4 16353.9 884.657   1
   3   6   5 4258.27 311.872   1
  -3  -6  -5 4062.75 292.629   1
  -3   6  -5 3601.88 230.775   1
   3  -6   5 3933.33 242.158   1
   3   6   6 9503.23 570.879   1
  -3   6  -6 10237.8 511.156   1
  -3  -6  -6 9404.46 560.467   1
   3  -6   6 9535.44 513.516   1
   3   6   7 43694.4 2107.33   1
  -3   6  -7 44122.2 2045.32   1
  -3  -6  -7 39341.5 2088.98   1
   3  -6   7 41567.2 2046.49   1
   3  -6   8 35720.7 1848.14   1
   3   6   8 37324.5 1904.81   1
  -3   6  -8 39375.3 1845.89   1
  -3  -6  -8 40285.9 1902.15   1
  -3  -6  -9 520.352 205.111   1
  -3   6  -9 145.524 113.571   1
   3  -6   9 63.2876 122.455   1
   3   6   9-19.7978 210.102   1
  -3   6 -10 21.3060 115.535   1
  -3  -6 -10 150.246 187.299   1
   3  -6  10 46.9451 128.440   1
   3   6  10 455.615 208.219   1
   3  -6  11 3251.82 251.872   1
   3   6  11 2632.09 306.888   1
  -3  -6 -11 3073.14 295.115   1
  -3   6 -11 3147.79 241.120   1
   3  -6  12 1095.86 177.970   1
   3   6  12 831.780 233.149   1
  -3   6 -12 1475.98 182.840   1
  -3  -6 -12 1101.44 219.631   1
   3   6  13 5374.25 442.415   1
   3  -6  13 5742.30 381.020   1
  -3   6 -13 5655.76 367.684   1
  -3  -6 -13 5900.61 432.940   1
   3  -6  14 922.439 196.772   1
   3   6  14 633.369 285.971   1
  -3   6 -14 1333.30 190.860   1
  -3  -6 -14 1412.65 283.453   1
   3   6  15 175.296 271.417   1
   3  -6  15 92.9964 188.552   1
  -3  -6 -15 403.386 246.270   1
  -3   6 -15-32.5245 176.723   1
   3  -6  16 437.258 215.548   1
   3   6  16 541.530 241.048   1
  -3  -6 -16 732.164 212.896   1
  -3   6 -16 549.316 191.666   1
   3   6  17 1969.19 334.309   1
  -3  -6 -17 1951.09 295.255   1
  -3   6 -18 7925.54 496.239   1
  -3  -6 -18 7273.10 532.420   1
   3  -6  18 6501.19 496.900   1
   3   6  18 8835.86 585.109   1
   3  -6  19 1426.29 267.991   1
  -3   6 -19 1140.57 235.876   1
  -3  -6 -19 948.517 233.282   1
   3  -6  20 3068.38 341.789   1
  -3   6 -20 2611.36 312.338   1
   3   6  21 1927.60 345.448   1
   3  -6  21 2302.78 321.223   1
  -3   6 -21 1952.19 289.573   1
  -3  -6 -21 1883.27 324.595   1
   3   6  22-112.468 293.114   1
  -3  -6 -22 75.9930 275.120   1
  -3  -6 -24 585.595 270.802   1
   3   6  25 1341.52 359.727   1
   3   6  26 830.553 263.754   1
  -3  -6 -26 731.352 250.630   1
   3   6  27 136.588 315.552   1
  -3  -6 -27 1125.38 338.654   1
   3   6  28-53.5435 263.240   1
  -3  -6 -28 197.786 257.764   1
  -3   7  28 480.181 303.317   1
   3  -7 -28 245.925 307.268   1
  -3   7  27 898.784 320.423   1
   3  -7 -27 700.435 317.557   1
  -3   7  26 637.275 287.302   1
   3  -7 -26 1065.96 316.421   1
  -3   7  24 1097.91 299.718   1
   3  -7 -24 1314.41 291.358   1
  -3   7  23 1271.25 346.504   1
   3  -7 -23 1164.67 311.305   1
  -3   7  22 2856.36 400.327   1
   3  -7 -22 2954.41 394.406   1
  -3   7  21-169.046 275.496   1
   3  -7 -21 387.877 263.472   1
  -3   7  20 2068.87 347.874   1
  -3  -7  20 1191.85 266.740   1
   3   7 -20 1442.49 259.140   1
   3  -7 -20 1157.27 292.214   1
  -3  -7  19 1461.23 270.248   1
  -3   7  19 1689.75 352.272   1
   3   7 -19 1385.95 246.146   1
   3  -7 -19 1631.03 326.383   1
  -3  -7  18 1648.77 271.574   1
  -3   7  18 1582.99 318.283   1
   3   7 -18 1477.04 261.214   1
   3  -7 -18 1255.59 289.403   1
   3   7 -17 5445.81 407.241   1
  -3  -7  17 6301.55 428.001   1
  -3   7  17 5238.27 472.154   1
   3  -7 -17 5042.91 453.373   1
   3   7 -16 13780.6 761.912   1
  -3  -7  16 14328.3 776.459   1
  -3   7  16 13228.7 822.873   1
   3  -7 -16 12765.3 800.583   1
  -3  -7  15 1496.00 229.927   1
   3   7 -15 1361.00 227.542   1
   3   7 -14-15.7576 176.271   1
  -3  -7  14 84.5903 184.223   1
  -3   7  14 250.853 252.861   1
   3  -7 -14 138.922 216.476   1
   3   7 -13 2111.85 226.746   1
  -3  -7  13 2317.37 242.693   1
  -3   7  13 1533.45 294.434   1
   3  -7 -13 2067.22 295.158   1
   3   7 -12 13.3648 147.495   1
  -3  -7  12 57.0608 160.230   1
  -3   7  12-94.1027 227.348   1
   3  -7 -12 130.326 215.959   1
   3   7 -11 269.537 138.444   1
  -3  -7  11 219.455 144.878   1
  -3   7  11 498.376 233.491   1
   3  -7 -11 104.595 221.136   1
  -3   7  10 28274.2 1528.38   1
   3  -7 -10 30849.5 1530.92   1
  -3  -7   9 41.3291 117.525   1
   3   7  -9 279.947 121.175   1
   3   7  -8-36.7471 104.074   1
   3  -7  -8 145.384 180.679   1
  -3   7   8 177.468 193.868   1
  -3  -7   8-93.3921 112.139   1
  -3  -7   7 147.196 101.593   1
   3  -7  -7 68.6726 181.663   1
  -3   7   7 18.6704 190.192   1
   3   7  -7-59.1921 96.8271   1
  -3   7   6 44700.2 2019.92   1
   3  -7  -6 42383.8 2005.79   1
  -3  -7   6 43999.0 1960.27   1
   3   7  -5 17868.6 872.793   1
  -3  -7   5 17692.7 872.296   1
  -3   7   5 16468.0 925.744   1
   3  -7  -5 17140.4 923.507   1
   3   7  -4 14326.7 713.091   1
  -3  -7   4 13492.3 706.773   1
  -3   7   4 14175.7 757.455   1
   3  -7  -4 13891.6 747.627   1
   3  -7  -3 4615.56 315.189   1
   3   7  -3 4745.07 286.568   1
  -3  -7   3 4470.31 283.388   1
  -3   7   3 4919.71 334.279   1
  -3  -7   2 1347.28 145.615   1
   3  -7  -2 1551.93 172.345   1
  -3   7   2 1596.70 184.457   1
  -3  -7   1 4971.91 300.706   1
   3   7  -1 4996.78 307.063   1
  -3   7   0 70178.0 3355.40   1
   3  -7   0 69681.9 3351.37   1
   3  -7   1 4791.00 300.800   1
   3   7   1 5145.61 322.724   1
  -3   7  -1 5039.23 307.130   1
  -3  -7  -1 5313.61 319.566   1
   3  -7   2 1327.37 134.780   1
   3   7   2 1318.62 177.968   1
  -3   7  -2 1235.22 141.303   1
  -3  -7  -2 1593.74 177.096   1
  -3   7  -3 5063.16 281.878   1
   3   7   3 4848.83 333.922   1
  -3  -7  -3 4735.18 318.100   1
   3  -7   3 4535.03 278.050   1
   3   7   4 13922.7 771.051   1
   3  -7   4 14134.2 715.515   1
  -3   7  -4 14567.9 715.481   1
  -3  -7  -4 14368.4 764.393   1
   3   7   5 17673.3 935.815   1
  -3  -7  -5 16852.3 924.688   1
  -3   7  -5 18172.0 873.927   1
   3  -7   5 17442.3 874.341   1
   3   7   6 47686.2 2268.20   1
  -3   7  -6 44742.9 2197.58   1
  -3  -7  -6 47642.2 2260.15   1
   3  -7   6 45439.2 2201.80   1
  -3   7  -7 90.8732 90.3791   1
  -3  -7  -7-201.766 177.477   1
   3  -7   7-14.9451 91.2564   1
  -3  -7  -8 17.7340 190.187   1
  -3   7  -8 162.295 98.4548   1
   3   7   8 292.883 222.837   1
   3  -7   8 320.041 105.012   1
  -3   7  -9-25.7348 99.0123   1
   3  -7   9 357.466 115.864   1
   3   7  10 28463.1 1532.24   1
   3  -7  10 29485.6 1465.57   1
  -3   7 -10 28756.8 1463.19   1
  -3  -7 -10 33705.8 1543.71   1
   3   7  11 421.806 246.857   1
  -3   7 -11 255.586 119.034   1
  -3  -7 -11-20.1801 214.817   1
   3   7  12 46.2724 236.307   1
  -3   7 -12-105.949 125.191   1
  -3  -7 -12-125.186 212.547   1
   3  -7  12 13.1916 144.946   1
   3   7  13 1952.18 291.357   1
   3  -7  13 2315.17 230.845   1
  -3   7 -13 1709.71 190.588   1
  -3  -7 -13 1614.63 254.968   1
   3   7  14 223.324 262.651   1
   3  -7  14 112.777 173.507   1
  -3   7 -14 113.722 149.483   1
  -3  -7 -14 266.534 241.903   1
   3  -7  15 997.357 207.818   1
  -3   7 -15 1467.09 207.132   1
  -3   7 -16 12936.5 720.063   1
   3  -7  16 12991.1 740.078   1
   3   7  16 12758.3 779.775   1
  -3  -7 -16 12614.1 754.724   1
  -3   7 -17 5285.21 395.243   1
   3   7  17 5490.61 482.983   1
   3  -7  17 5939.44 412.014   1
  -3  -7 -17 5482.81 454.090   1
   3   7  18 1500.76 301.406   1
  -3  -7 -18 1515.66 271.368   1
   3  -7  19 1360.19 270.105   1
   3   7  19 1600.45 346.966   1
  -3   7 -19 1786.77 253.965   1
  -3  -7 -19 1574.30 316.947   1
   3   7  20 1391.69 330.311   1
  -3  -7 -20 772.368 269.087   1
  -3   7 -20 1339.08 252.671   1
   3   7  21 364.006 313.583   1
  -3  -7 -21 352.791 287.180   1
   3   7  22 2668.80 379.498   1
  -3  -7 -22 3163.70 378.906   1
   3   7  23 1433.39 335.682   1
  -3  -7 -23 659.780 299.685   1
   3   7  24 1762.02 347.739   1
  -3  -7 -24 1215.14 317.760   1
   3   7  26 767.136 313.009   1
  -3  -7 -26 474.339 302.258   1
   3   7  27 674.349 302.050   1
  -3  -7 -27 691.488 297.713   1
   3   7  28 52.7555 314.488   1
  -3  -7 -28 365.417 309.382   1
   3  -8 -27-24.6908 285.020   1
  -3   8  26 2001.08 326.610   1
   3  -8 -26 1280.27 287.776   1
  -3   8  25 472.172 245.454   1
   3  -8 -25 406.872 233.357   1
  -3   8  24 1063.00 318.226   1
   3  -8 -24 717.135 294.882   1
  -3   8  23 1182.33 349.304   1
   3  -8 -23 618.795 319.789   1
  -3   8  21-84.6192 233.113   1
   3  -8 -21 284.787 215.682   1
  -3   8  20 8862.88 627.695   1
   3  -8 -20 8385.28 601.609   1
   3   8 -19 444.973 212.933   1
  -3   8  19 390.089 291.280   1
   3  -8 -19 538.361 264.763   1
   3   8 -18 1234.22 226.247   1
  -3  -8  18 1668.37 250.648   1
  -3   8  18 825.592 308.509   1
   3  -8 -18 987.576 301.507   1
  -3  -8  17 877.828 217.506   1
  -3   8  17 760.367 269.455   1
   3  -8 -17 824.732 254.187   1
   3   8 -16 2519.60 254.222   1
   3  -8 -16 2506.98 343.162   1
  -3  -8  16 2336.18 269.441   1
  -3   8  16 2002.66 353.629   1
  -3  -8  15 3708.88 303.690   1
   3   8 -15 3166.81 282.811   1
  -3   8  15 3951.05 390.621   1
   3  -8 -15 2728.84 350.967   1
  -3  -8  14 4007.98 303.927   1
   3   8 -14 3452.17 294.222   1
   3   8 -13 1017.48 183.999   1
   3  -8 -13 964.270 250.090   1
  -3   8  13 597.088 246.112   1
  -3  -8  13 1134.59 180.641   1
  -3  -8  12 10250.2 573.418   1
  -3   8  12 10298.1 651.963   1
   3  -8 -12 9909.68 634.318   1
   3   8 -12 10259.3 567.137   1
  -3   8  11 3003.79 344.963   1
   3  -8 -11 2644.99 312.638   1
  -3  -8  10 2352.32 197.510   1
  -3   8  10 2262.05 296.565   1
   3  -8 -10 2269.81 283.346   1
   3   8 -10 2505.87 196.397   1
  -3  -8   9 186.081 116.084   1
   3   8  -9-90.7670 106.068   1
   3  -8  -9-158.123 208.628   1
  -3   8   9 300.255 232.938   1
  -3  -8   8 41511.9 1964.98   1
   3   8  -8 39654.2 1964.72   1
  -3  -8   7 169.584 94.8203   1
   3  -8  -7 89.5187 194.542   1
  -3   8   7-58.4921 201.290   1
   3   8  -7 133.191 99.6194   1
  -3   8   6 5022.89 384.573   1
  -3  -8   6 5284.90 307.703   1
   3   8  -6 5668.69 309.685   1
   3  -8  -6 5000.59 369.434   1
   3   8  -5 2356.41 183.398   1
  -3   8   5 2702.44 265.894   1
  -3  -8   5 2334.31 177.356   1
   3  -8  -5 2577.93 250.039   1
   3   8  -4 8172.14 436.428   1
  -3  -8   4 7986.56 434.768   1
  -3   8   4 8199.81 492.004   1
   3   8  -3 2597.89 211.806   1
  -3   8   3 3350.11 272.646   1
  -3  -8   3 3146.16 213.608   1
   3  -8  -3 3410.41 261.428   1
  -3   8   2 1790.97 207.568   1
   3   8  -2 1711.21 166.639   1
  -3  -8   2 1514.31 152.685   1
   3  -8  -2 1798.15 193.523   1
   3  -8  -1 81.4064 117.271   1
   3  -8   1 111.415 113.808   1
  -3  -8  -1 11.5779 120.418   1
   3   8   1 113.373 127.324   1
  -3   8  -1-19.5346 113.466   1
   3  -8   2 1381.78 138.781   1
   3   8   2 1399.81 181.353   1
  -3  -8  -2 1341.11 183.128   1
  -3   8  -2 1403.38 142.593   1
  -3   8  -3 3536.43 215.692   1
   3  -8   3 3170.44 206.355   1
   3   8   3 2903.75 264.449   1
   3   8   4 7811.96 490.523   1
   3  -8   4 8162.14 429.535   1
  -3  -8  -4 8150.69 483.779   1
  -3   8  -4 8235.89 427.525   1
   3  -8   5 2367.80 160.349   1
  -3  -8  -5 1907.93 238.200   1
  -3   8  -5 2091.47 158.831   1
   3  -8   6 5715.94 312.099   1
  -3  -8  -6 5647.99 381.861   1
  -3   8  -6 5497.96 306.177   1
   3   8   6 5967.13 401.009   1
   3   8   7 38.5646 190.167   1
   3  -8   7 63.3223 79.4078   1
  -3  -8  -7 262.169 178.095   1
  -3   8  -7 106.121 81.1714   1
  -3   8  -8 42548.5 2023.67   1
   3  -8   8 41689.2 2026.35   1
   3  -8   9-7.93276 100.700   1
   3   8   9 147.760 226.058   1
  -3  -8  -9 172.238 208.339   1
  -3   8  -9 21.6254 87.8695   1
  -3  -8 -10 2477.85 285.665   1
  -3   8 -10 2290.68 178.177   1
   3  -8  10 2137.62 182.952   1
   3   8  10 2176.65 298.407   1
  -3  -8 -11 3122.62 299.487   1
  -3   8 -11 3376.98 225.454   1
   3  -8  11 2844.02 235.070   1
   3   8  11 2888.68 315.635   1
   3   8  12 10827.2 695.931   1
  -3  -8 -12 11382.2 678.160   1
   3   8  13 1084.99 294.347   1
   3  -8  13 847.201 179.578   1
  -3  -8 -13 902.254 263.069   1
  -3   8 -13 1175.33 165.580   1
   3  -8  14 3021.88 274.745   1
  -3   8 -14 3499.52 260.017   1
   3   8  15 3273.89 389.599   1
   3  -8  15 3286.62 285.618   1
  -3   8 -15 2953.28 265.053   1
  -3  -8 -15 3528.42 357.608   1
   3  -8  16 2792.16 270.769   1
   3   8  16 2381.69 328.780   1
  -3   8 -16 2484.08 244.707   1
  -3  -8 -16 2149.64 292.076   1
   3  -8  17 842.051 211.298   1
   3   8  17 1061.04 318.549   1
  -3   8 -17 1116.30 213.409   1
  -3  -8 -17 1736.53 313.090   1
   3   8  18 1952.43 303.829   1
   3  -8  18 1550.39 250.527   1
  -3  -8 -18 1462.62 267.938   1
  -3   8 -18 1468.20 240.481   1
   3   8  19 194.259 321.789   1
  -3  -8 -19 197.922 276.221   1
   3   8  20 9153.87 606.474   1
  -3  -8 -20 7725.70 569.980   1
   3   8  21 224.210 324.860   1
  -3  -8 -21-50.4267 288.071   1
   3   8  23 419.977 311.967   1
  -3  -8 -23 581.276 298.029   1
   3   8  24 777.744 326.524   1
  -3  -8 -24 958.012 301.510   1
   3   8  25 384.502 321.240   1
  -3  -8 -25 250.079 273.878   1
   3   8  26 1900.64 359.448   1
  -3  -8 -26 1902.24 343.518   1
   3   8  27 425.815 297.247   1
  -3  -8 -27 146.207 286.153   1
  -3   9  27-291.552 233.549   1
   3  -9 -27-73.0202 222.641   1
  -3   9  26 839.682 290.861   1
   3  -9 -26 1066.72 275.681   1
  -3   9  25 495.283 317.801   1
   3  -9 -25 478.535 285.633   1
  -3   9  24 194.396 319.911   1
   3  -9 -24 992.040 320.873   1
  -3   9  23 1093.60 343.471   1
   3  -9 -23 1335.34 327.168   1
  -3   9  22 1408.84 304.405   1
   3  -9 -22 1600.47 278.385   1
  -3   9  21 56.4056 318.369   1
   3  -9 -21 440.100 299.089   1
  -3   9  20 197.268 302.803   1
   3  -9 -20 827.931 297.233   1
  -3   9  19 587.884 293.645   1
   3  -9 -19 489.421 261.519   1
   3   9 -18-18.9051 189.511   1
  -3  -9  17 4146.05 334.826   1
   3   9 -17 4426.84 326.891   1
  -3   9  17 3126.54 396.167   1
   3  -9 -17 3458.20 389.013   1
  -3  -9  16 5846.48 418.874   1
   3  -9 -16 6496.09 479.191   1
  -3   9  16 5488.68 477.244   1
   3   9 -15 1799.86 222.266   1
  -3  -9  15 2295.55 235.390   1
  -3   9  15 1620.86 327.767   1
   3  -9 -15 2372.83 319.245   1
   3   9 -14 359.879 156.891   1
   3  -9 -14 431.273 265.086   1
  -3   9  14 859.010 311.353   1
  -3  -9  14 289.895 159.174   1
  -3  -9  13 4932.86 319.172   1
  -3   9  13 3326.85 409.121   1
   3  -9 -13 3648.67 405.008   1
   3   9 -13 5215.32 315.338   1
   3  -9 -12 3822.34 363.722   1
  -3   9  12 3112.24 370.314   1
  -3  -9  11 17988.0 918.831   1
  -3   9  11 16821.3 1001.95   1
   3  -9 -11 17921.6 997.093   1
   3   9 -11 18991.1 920.217   1
   3   9 -10 10149.9 549.616   1
  -3   9  10 9696.01 647.360   1
   3  -9 -10 10380.4 641.521   1
  -3  -9  10 10812.8 549.729   1
   3   9  -9 8033.73 416.323   1
  -3  -9   9 7487.37 410.524   1
   3  -9  -9 7845.74 510.330   1
  -3   9   9 6357.04 491.428   1
  -3  -9   8 84.7060 92.1203   1
  -3   9   8 42.6012 195.401   1
   3  -9  -8 97.9657 183.785   1
   3   9  -8 139.353 95.7063   1
   3   9  -7 1132.84 125.766   1
  -3  -9   7 1381.71 126.550   1
  -3   9   7 1319.49 242.699   1
   3   9  -6 27899.0 1323.60   1
  -3  -9   6 27611.2 1321.78   1
  -3   9   6 25569.0 1396.93   1
   3  -9  -6 25406.3 1385.96   1
  -3   9   5-36.3431 186.739   1
   3   9  -5 164.367 97.0893   1
   3  -9  -5 167.257 176.299   1
  -3  -9   5 244.315 96.9950   1
  -3  -9   4 3944.21 252.873   1
   3   9  -4 4066.45 260.268   1
   3  -9  -4 4412.72 319.984   1
   3  -9  -3 21015.0 1083.20   1
  -3  -9   3 21144.3 1048.90   1
   3   9  -3 21419.1 1052.73   1
  -3   9   3 20433.5 1089.52   1
   3  -9  -2 6430.46 393.478   1
  -3  -9   2 5986.44 361.276   1
  -3   9   2 6515.81 405.053   1
   3   9  -2 6303.28 367.556   1
  -3   9   1 12724.1 658.080   1
   3  -9  -1 11500.8 646.644   1
   3   9   0 16778.3 881.214   1
  -3  -9   0 17233.6 874.531   1
  -3  -9  -1 11703.7 652.971   1
  -3   9  -1 12457.6 641.255   1
   3   9   1 12013.3 659.035   1
   3  -9   1 12053.2 633.981   1
  -3  -9  -2 6396.90 386.056   1
  -3   9  -2 6070.63 350.503   1
   3   9   2 6819.68 395.553   1
  -3  -9  -3 20426.4 1070.73   1
  -3   9  -3 21535.9 1028.62   1
   3  -9   3 20177.5 1025.15   1
   3   9   4 4834.60 341.861   1
   3  -9   4 4156.56 252.986   1
  -3  -9  -4 4825.26 321.882   1
  -3   9  -4 4237.21 252.174   1
   3  -9   5 297.089 79.5252   1
   3   9   5 107.944 199.172   1
  -3   9  -5 117.233 72.4944   1
  -3  -9  -5 98.0851 171.496   1
   3  -9   6 24799.5 1224.63   1
   3   9   6 26008.1 1321.54   1
  -3   9  -6 25792.2 1224.32   1
   3  -9   7 1361.53 109.011   1
  -3   9  -7 1247.08 105.784   1
  -3   9  -8 88.0197 66.5313   1
   3   9   8 62.6698 198.319   1
   3  -9   8 20.2157 78.1254   1
   3  -9   9 7281.80 390.284   1
   3   9   9 7439.59 520.733   1
  -3  -9  -9 7329.03 497.348   1
  -3   9  -9 7575.46 387.871   1
   3   9  10 8893.70 605.874   1
   3  -9  10 9884.79 503.792   1
  -3   9 -10 9322.49 493.909   1
  -3  -9 -10 10486.8 603.477   1
   3   9  11 18300.7 991.634   1
   3  -9  11 18214.8 880.318   1
  -3   9 -11 16232.1 871.926   1
  -3  -9 -11 19133.9 975.165   1
   3   9  12 3552.08 380.913   1
   3  -9  12 3531.75 252.996   1
  -3   9 -12 3789.58 244.779   1
  -3  -9 -12 3564.34 347.194   1
   3   9  13 5687.25 470.485   1
  -3  -9 -13 5675.41 452.788   1
   3  -9  14 407.761 160.560   1
   3   9  14 362.015 278.488   1
  -3   9 -14 661.589 147.794   1
  -3  -9 -14 275.473 231.217   1
   3  -9  15 2008.01 232.727   1
   3   9  15 2851.25 368.460   1
  -3  -9 -15 2629.78 324.595   1
  -3   9 -15 1805.53 214.304   1
  -3   9 -16 4667.95 367.487   1
  -3  -9 -16 6020.80 432.475   1
   3  -9  16 5514.96 383.880   1
   3   9  16 6287.96 469.992   1
  -3   9 -17 3506.79 305.383   1
  -3  -9 -17 3987.04 405.121   1
   3   9  17 3483.42 421.820   1
   3   9  19 696.797 332.609   1
  -3  -9 -19 149.747 276.628   1
   3   9  20 364.097 307.385   1
  -3  -9 -20 302.434 269.703   1
   3   9  21 813.306 308.384   1
  -3  -9 -21 581.342 259.465   1
   3   9  22 2522.49 389.756   1
  -3  -9 -22 2100.35 354.940   1
   3   9  23 779.583 266.816   1
  -3  -9 -23 983.142 243.664   1
   3   9  24 1102.64 346.085   1
  -3  -9 -24 600.724 308.076   1
   3   9  25 898.141 324.362   1
  -3  -9 -25 1339.68 312.493   1
   3   9  26 590.235 317.385   1
  -3  -9 -26 902.986 298.504   1
   3   9  27 313.882 319.439   1
  -3  -9 -27-24.1657 294.049   1
   3 -10 -26 1003.99 328.704   1
  -3  10  26 1176.32 349.902   1
   3 -10 -24 2708.81 359.444   1
  -3  10  24 1880.25 364.166   1
   3 -10 -22 77.2097 280.283   1
  -3  10  22 280.896 317.637   1
   3 -10 -21 568.999 303.548   1
  -3  10  21 310.458 317.706   1
   3 -10 -20 2720.33 338.365   1
  -3  10  20 2004.25 350.889   1
   3 -10 -19 827.795 313.354   1
  -3  10  19 479.094 326.822   1
   3 -10 -18 643.706 262.513   1
  -3  10  18 587.523 285.720   1
   3 -10 -17-153.215 260.826   1
  -3  10  17 360.625 298.507   1
   3 -10 -16 201.521 284.441   1
  -3  10  16 109.458 302.254   1
   3  10 -16 365.384 168.270   1
   3  10 -15 2883.73 250.204   1
  -3 -10  15 2888.59 248.489   1
   3 -10 -15 3078.28 357.126   1
  -3  10  15 3262.61 374.443   1
   3 -10 -14 9095.61 632.515   1
  -3  10  14 11306.6 673.527   1
   3  10 -13 229.022 126.090   1
  -3  10  13 103.649 264.708   1
  -3 -10  13 152.812 126.780   1
   3 -10 -13-238.667 237.356   1
  -3 -10  12 9216.30 495.737   1
   3  10 -12 9304.36 494.789   1
   3 -10 -12 9567.56 605.316   1
  -3  10  12 8035.85 601.993   1
   3  10 -11 61.1782 104.658   1
  -3 -10  11 142.379 103.009   1
  -3  10  11 270.725 262.366   1
   3 -10 -11 136.062 244.641   1
  -3  10  10 10411.5 664.927   1
  -3 -10  10 10441.4 549.671   1
   3  10 -10 11203.4 554.119   1
   3  10  -9 97.3187 90.0573   1
  -3  10   9 184.042 244.657   1
  -3 -10   9 110.938 86.5719   1
   3 -10  -9 169.278 232.521   1
   3  10  -8 9507.07 481.161   1
   3 -10  -8 8486.05 577.400   1
  -3 -10   8 9531.61 479.929   1
  -3  10   8 9089.77 598.254   1
  -3 -10   7 10354.5 540.081   1
   3  10  -7 11094.0 544.857   1
  -3  10   6 1409.46 248.787   1
  -3 -10   6 1622.22 128.488   1
   3  10  -6 1570.36 135.854   1
   3 -10  -6 1127.74 227.360   1
  -3  10   5-76.0171 184.202   1
   3  10  -5 36.0368 90.5780   1
  -3 -10   5-87.6740 87.0739   1
   3 -10  -5-192.664 183.521   1
   3 -10  -4 17997.0 924.440   1
   3  10  -4 17803.6 871.918   1
  -3 -10   4 16303.2 865.633   1
  -3  10   4 18060.4 935.370   1
   3  10  -3 5907.05 368.636   1
  -3 -10   3 6594.58 362.923   1
   3 -10  -3 6509.82 406.173   1
  -3  10   3 6536.77 416.355   1
  -3 -10   2 23679.7 1159.66   1
   3 -10  -2 22967.7 1182.66   1
  -3  10   2 22880.6 1187.95   1
   3 -10  -1 3230.47 247.474   1
  -3 -10   1 3018.52 226.259   1
  -3  10   1 3508.48 260.428   1
   3 -10   0-92.6928 133.200   1
  -3  10   0 148.853 134.412   1
   3  10   0-78.2238 142.578   1
  -3 -10   0 24.0099 133.370   1
   3  10   1 2832.62 257.833   1
  -3 -10  -1 3289.87 253.686   1
   3 -10   2 23358.8 1172.25   1
   3  10   2 23228.4 1211.80   1
  -3 -10  -2 24651.2 1208.69   1
  -3  10  -2 23814.7 1176.29   1
   3 -10   3 5801.69 333.788   1
  -3 -10  -3 6387.59 401.019   1
  -3  10  -3 6109.29 341.008   1
   3  10   3 5886.18 407.721   1
   3  10   4 16925.4 937.299   1
  -3 -10  -4 16594.5 924.373   1
   3 -10   4 17512.7 864.064   1
  -3  10  -4 18062.3 864.258   1
  -3 -10  -5 17.0271 161.642   1
   3  10   5 262.592 192.074   1
   3 -10   5 23.1527 72.2122   1
  -3  10  -5 31.5005 69.8632   1
   3 -10   6 1468.43 94.3711   1
  -3  10  -6 1404.78 94.3743   1
  -3 -10  -6 1237.07 221.312   1
   3  10   6 1658.39 252.474   1
   3  10   7 9378.51 589.006   1
  -3 -10  -8 9716.20 593.735   1
   3  10   8 9767.72 610.742   1
   3  10   9 294.954 267.055   1
  -3 -10 -10 9807.56 614.423   1
   3  10  10 10409.4 641.172   1
  -3 -10 -11-130.856 249.207   1
  -3  10 -11 74.5311 64.7915   1
   3  10  11 170.686 273.319   1
   3 -10  11 142.279 65.8521   1
  -3  10 -12 7310.30 403.317   1
   3 -10  12 7785.18 408.808   1
  -3 -10 -12 8084.40 518.945   1
  -3  10 -13 148.157 97.7498   1
  -3 -10 -13 182.943 240.829   1
   3  10  13 51.5051 269.186   1
   3 -10  13 47.2449 108.822   1
  -3  10 -14 9777.00 553.080   1
   3  10  14 11018.8 696.903   1
   3 -10  14 10769.1 559.645   1
  -3 -10 -14 11388.5 666.396   1
  -3 -10 -15 2979.58 312.820   1
   3  10  15 3189.75 348.512   1
  -3 -10 -16 434.573 260.911   1
  -3  10 -16 269.597 140.095   1
   3  10  16 520.019 301.131   1
  -3 -10 -17 24.6517 259.004   1
   3  10  17 304.019 317.142   1
  -3 -10 -18 623.395 219.027   1
   3  10  18 1058.37 259.065   1
  -3 -10 -19 75.4384 280.156   1
   3  10  19 391.572 326.307   1
  -3 -10 -20 2150.52 347.985   1
   3  10  20 2553.90 392.943   1
  -3 -10 -21 657.692 234.372   1
   3  10  21 504.920 252.852   1
  -3 -10 -22 428.598 296.477   1
   3  10  22 446.747 331.427   1
  -3 -10 -24 2239.17 323.192   1
   3  10  24 2021.92 334.152   1
  -3 -10 -26 967.838 293.297   1
   3  10  26 1347.22 307.175   1
  -3  11  25-26.9280 236.395   1
   3 -11 -25 296.052 223.398   1
  -3  11  24 273.926 307.821   1
   3 -11 -24 150.447 274.391   1
  -3  11  23 194.476 341.430   1
   3 -11 -23 432.528 304.145   1
  -3  11  22 3022.60 383.974   1
   3 -11 -22 2179.30 332.044   1
  -3  11  21 817.041 320.195   1
   3 -11 -21 309.848 289.257   1
  -3  11  19 2883.57 384.513   1
   3 -11 -19 2725.13 352.698   1
  -3  11  18 2847.62 394.547   1
   3 -11 -18 3107.79 368.153   1
  -3  11  17 559.613 322.813   1
   3 -11 -17 592.468 306.970   1
  -3  11  16 1913.73 355.031   1
   3 -11 -16 3013.45 340.734   1
  -3  11  15 520.597 269.892   1
   3 -11 -15 580.357 229.110   1
  -3  11  14 377.743 260.720   1
   3  11 -14 426.998 112.976   1
   3  11 -13 2696.22 178.754   1
  -3 -11  13 2407.40 172.232   1
  -3  11  13 2568.70 328.338   1
   3 -11 -13 2536.68 302.798   1
  -3 -11  12 19999.5 949.909   1
   3  11 -12 19103.5 950.433   1
   3  11 -11 683.077 69.1970   1
   3 -11 -11 441.839 255.685   1
  -3  11  10 1203.05 276.108   1
   3 -11 -10 1512.93 261.129   1
   3 -11  -9 8405.22 545.936   1
  -3  11   9 7489.50 549.337   1
  -3  11   8 457.832 255.646   1
   3 -11  -8 42.0567 219.460   1
   3 -11  -7 3983.31 347.267   1
  -3 -11   7 3989.52 204.068   1
  -3  11   7 3876.02 358.826   1
   3  11  -7 3452.82 206.810   1
  -3 -11   6 3726.49 205.006   1
   3  11  -6 3232.87 206.344   1
   3  11  -5 2984.17 196.964   1
  -3  11   5 2599.62 296.585   1
  -3 -11   5 2907.94 189.371   1
   3 -11  -5 2772.70 279.238   1
   3  11  -4 6052.95 340.733   1
  -3  11   4 5818.45 414.055   1
  -3 -11   4 6097.58 334.001   1
   3 -11  -4 5095.40 398.435   1
  -3  11   3 468.227 191.077   1
   3  11  -3 223.237 125.874   1
  -3 -11   3 26.6219 106.586   1
   3 -11  -3 64.7623 157.985   1
   3 -11  -2 9857.15 577.484   1
  -3  11   2 10447.8 585.486   1
  -3  11   1 1884.27 218.595   1
   3  11  -1 2530.10 208.667   1
  -3 -11   1 1609.34 187.787   1
   3 -11  -1 2202.65 215.072   1
   3 -11   0 1395.84 175.039   1
   3  11   0 1171.61 180.102   1
  -3 -11   0 1527.63 183.445   1
  -3  11   0 1349.79 181.911   1
  -3 -11  -1 2294.33 227.497   1
   3  11   1 2392.87 241.391   1
   3  11   2 10715.6 606.887   1
   3 -11   2 10202.8 549.530   1
  -3 -11  -2 9932.54 588.522   1
  -3  11  -2 10744.6 556.278   1
   3 -11   3 227.393 101.779   1
   3  11   3-52.1930 182.376   1
  -3 -11  -3 205.374 162.301   1
  -3  11  -3 54.7834 102.008   1
   3  11   4 5814.02 414.373   1
  -3  11  -4 6098.37 318.793   1
  -3 -11  -4 6388.97 405.925   1
   3 -11   4 5470.96 315.228   1
  -3  11  -5 2411.84 142.822   1
   3 -11   5 2590.00 143.565   1
   3  11   5 2674.16 285.588   1
   3  11   7 4078.38 364.852   1
  -3 -11  -7 3876.69 349.591   1
  -3 -11  -8 20.2507 210.088   1
   3  11   8 181.229 238.559   1
  -3 -11  -9 6974.25 492.992   1
   3  11   9 7855.09 527.077   1
  -3 -11 -10 1086.58 250.936   1
  -3 -11 -11 741.095 262.045   1
   3  11  11 721.269 290.912   1
   3  11  13 3075.22 354.611   1
  -3 -11 -14 802.987 251.202   1
   3  11  14 485.892 273.096   1
  -3 -11 -15 361.865 268.508   1
   3  11  15 328.107 314.104   1
  -3 -11 -16 2981.90 355.500   1
   3  11  16 2845.09 392.332   1
  -3 -11 -17 648.592 238.477   1
   3  11  17 807.484 281.146   1
  -3 -11 -18 2643.06 334.769   1
   3  11  18 2519.08 366.920   1
  -3 -11 -19 2224.52 347.485   1
   3  11  19 2190.36 380.463   1
  -3 -11 -21 505.735 224.165   1
   3  11  21 224.069 239.362   1
  -3 -11 -22 3195.62 383.118   1
   3  11  22 2361.37 383.216   1
  -3 -11 -23 150.026 291.023   1
   3  11  23 713.787 335.132   1
  -3 -11 -24 222.134 238.436   1
   3  11  24 541.524 270.486   1
  -3 -11 -25-291.036 271.222   1
   3  11  25 373.133 301.933   1
   3 -12 -25 829.267 319.288   1
  -3  12  25 849.381 357.435   1
   3 -12 -24 1441.67 311.944   1
  -3  12  24 2061.38 359.842   1
   3 -12 -23 50.4744 250.277   1
  -3  12  23 192.886 276.273   1
   3 -12 -22 509.805 314.975   1
  -3  12  22 807.118 352.162   1
   3 -12 -21 772.733 261.792   1
  -3  12  21 1096.23 300.531   1
   3 -12 -20 181.393 294.232   1
  -3  12  20 28.2797 327.823   1
  -3  12  19 624.198 288.225   1
  -3  12  18 936.657 358.684   1
   3 -12 -17 1323.46 302.264   1
  -3  12  17 1949.01 349.304   1
   3 -12 -16-154.773 231.909   1
  -3  12  16 168.422 261.572   1
   3 -12 -15 1252.46 289.407   1
   3 -12 -14 9389.35 622.504   1
  -3  12  14 9120.93 638.974   1
   3 -12 -13 2162.09 308.836   1
  -3  12  13 2325.02 347.601   1
   3 -12 -12 170.636 217.733   1
  -3  12  12 53.0401 230.291   1
  -3  12  10 5307.63 435.339   1
   3 -12 -10 5173.89 415.333   1
   3 -12  -9-22.5125 237.623   1
  -3  12   9 98.1399 263.999   1
   3 -12  -8 43.6334 225.160   1
  -3  12   8 95.0856 250.926   1
   3 -12  -7 4580.12 374.308   1
  -3  12   7 4252.67 387.204   1
  -3  12   6-65.4879 218.897   1
   3 -12  -6 140.836 203.399   1
   3  12  -6 132.858 54.6978   1
   3  12  -5 2511.12 174.016   1
   3 -12  -4 3033.80 293.481   1
  -3  12   4 3397.58 310.625   1
   3  12  -4 3285.02 222.892   1
  -3  12   3 2571.60 287.465   1
   3  12  -3 3492.24 230.392   1
   3 -12  -3 2755.13 285.019   1
   3 -12  -2 25189.2 1274.76   1
  -3  12   2 24589.5 1280.74   1
  -3  12   1 1061.22 191.058   1
   3  12  -1 1271.86 180.982   1
   3 -12  -1 809.360 171.235   1
   3 -12   0 257.860 141.040   1
  -3  12   0-138.131 147.964   1
   3  12   0 86.3045 152.973   1
   3 -12   1 1291.89 168.056   1
  -3  12  -1 1300.14 173.146   1
   3  12   1 1178.96 197.575   1
   3  12   2 25439.9 1284.54   1
  -3 -12  -2 24953.5 1272.38   1
  -3  12  -2 24739.9 1238.04   1
   3 -12   2 24899.9 1236.01   1
   3  12   3 2365.86 288.451   1
  -3 -12  -3 2712.54 267.256   1
  -3  12  -3 3252.44 214.038   1
   3 -12   3 3443.04 213.847   1
   3  12   4 3256.76 309.206   1
   3 -12   4 2765.78 181.692   1
  -3 -12  -4 3169.11 290.116   1
  -3  12  -4 3150.77 184.720   1
  -3 -12  -6 19.3317 193.278   1
   3  12   6 108.049 216.051   1
  -3 -12  -7 4920.21 381.519   1
   3  12   7 4446.84 393.673   1
  -3 -12  -8 83.9191 210.940   1
   3  12   8 140.437 219.536   1
  -3 -12  -9 304.837 226.076   1
   3  12   9 120.552 233.894   1
  -3 -12 -10 5667.09 437.534   1
   3  12  10 6153.96 467.582   1
  -3 -12 -12 115.946 244.843   1
   3  12  12 158.986 279.753   1
  -3 -12 -13 2971.42 334.926   1
   3  12  13 2235.93 363.457   1
  -3 -12 -14 9678.10 630.271   1
  -3 -12 -15 1208.56 262.724   1
   3  12  15 912.546 289.850   1
  -3 -12 -16-149.908 221.623   1
   3  12  16-55.7673 264.738   1
   3  12  17 1317.83 334.090   1
  -3 -12 -18 886.629 301.485   1
   3  12  18 759.976 339.587   1
  -3 -12 -20 152.292 244.951   1
   3  12  20 477.615 301.901   1
  -3 -12 -21 1010.84 262.418   1
   3  12  21 418.398 277.191   1
  -3 -12 -22 426.129 286.979   1
   3  12  22 358.789 321.731   1
  -3 -12 -23 198.664 291.774   1
   3  12  23 926.001 352.927   1
  -3 -12 -24 1514.46 299.133   1
  -3 -12 -25 769.160 274.732   1
   3  12  25 1311.98 321.013   1
  -3  13  24 509.123 353.538   1
   3 -13 -24 245.512 303.537   1
  -3  13  22 1137.33 334.299   1
   3 -13 -22 635.122 285.769   1
   3 -13 -20 1656.91 317.631   1
  -3  13  19 198.938 310.802   1
   3 -13 -19-156.313 272.270   1
  -3  13  18 1110.99 343.870   1
   3 -13 -18 182.794 298.436   1
  -3  13  17 1253.14 312.412   1
   3 -13 -17 1175.00 276.090   1
  -3  13  16 908.051 296.045   1
   3 -13 -16 1119.43 270.912   1
  -3  13  14 83.7502 284.596   1
   3 -13 -14 870.914 277.913   1
  -3  13  13 165.337 263.987   1
   3 -13 -13 50.5560 223.433   1
   3 -13 -12 7213.78 518.183   1
  -3  13  12 6993.75 530.097   1
   3 -13 -11 2465.25 326.568   1
  -3  13  11 2233.60 335.113   1
   3 -13 -10 1382.41 265.166   1
  -3  13  10 1895.62 303.238   1
   3 -13  -9 209.414 207.931   1
  -3  13   9 126.725 245.776   1
   3 -13  -8 135.480 208.177   1
  -3  13   8 491.467 256.523   1
   3 -13  -7 196.220 213.254   1
  -3  13   7 94.6226 228.038   1
  -3  13   6 4024.53 359.581   1
   3 -13  -6 3675.91 347.352   1
  -3 -13   5 2196.98 134.266   1
   3  13  -5 1972.80 139.811   1
   3  13  -4 9572.15 529.517   1
   3 -13  -4 10611.8 615.826   1
  -3 -13   4 10166.0 522.513   1
  -3  13   4 11372.4 633.320   1
   3 -13  -3 8342.55 479.983   1
  -3  13   3 7829.54 482.658   1
   3  13  -3 7353.61 415.336   1
   3 -13  -2 5204.12 391.197   1
  -3  13   2 6602.01 417.654   1
  -3 -13   1 2892.82 248.841   1
   3 -13  -1 3224.41 280.625   1
  -3  13   1 3126.50 273.047   1
   3  13  -1 3192.52 262.289   1
  -3 -13   0 28907.7 1458.28   1
  -3  13   0 29905.4 1465.64   1
   3 -13   0 30143.4 1459.86   1
   3  13   0 27571.7 1463.05   1
  -3 -13  -1 3077.51 268.110   1
  -3  13  -1 3027.94 244.448   1
   3 -13   1 3480.66 253.487   1
   3  13   1 3072.78 287.646   1
  -3 -13  -2 6258.72 401.251   1
  -3  13  -2 6403.58 361.330   1
   3 -13   2 5719.83 353.329   1
   3  13   2 5629.24 416.723   1
  -3 -13  -3 7340.73 455.851   1
   3 -13   3 6986.50 381.720   1
  -3  13  -3 6588.54 381.934   1
   3  13   3 7500.32 477.386   1
  -3 -13  -4 10135.4 546.442   1
   3 -13   4 8570.30 427.763   1
   3  13   4 10464.6 575.797   1
  -3  13  -4 8164.40 427.248   1
   3  13   5 2125.19 277.758   1
  -3 -13  -5 2731.94 274.750   1
   3  13   6 3756.40 360.808   1
  -3 -13  -6 3979.82 351.461   1
   3  13   7 515.507 241.546   1
  -3 -13  -7 104.162 202.917   1
   3  13   8 612.655 264.103   1
  -3 -13  -8 641.641 234.707   1
   3  13   9 302.977 250.227   1
  -3 -13  -9 419.411 228.450   1
   3  13  10 1814.81 326.616   1
  -3 -13 -10 1792.81 288.829   1
   3  13  11 3606.38 376.992   1
  -3 -13 -11 2205.34 320.413   1
  -3 -13 -12 7620.21 520.049   1
   3  13  12 6203.90 525.550   1
   3  13  13 410.768 312.289   1
  -3 -13 -13-24.3077 257.927   1
   3  13  14 166.221 305.202   1
  -3 -13 -14 248.238 263.486   1
   3  13  16 985.073 334.753   1
  -3 -13 -16 608.479 277.738   1
   3  13  17 1441.06 351.083   1
  -3 -13 -17 1911.24 324.578   1
   3  13  18 1159.68 318.999   1
  -3 -13 -18 663.888 268.718   1
  -3 -13 -19 458.931 219.175   1
   3  13  20 1093.16 309.766   1
  -3 -13 -20 1168.06 284.641   1
   3  13  22 848.848 346.905   1
   3  13  24-52.8940 272.239   1
  -3 -13 -24 169.582 240.215   1
   3 -14 -23 322.442 306.540   1
  -3  14  23 323.821 344.008   1
   3 -14 -22 201.854 236.979   1
  -3  14  22 385.373 270.971   1
   3 -14 -21 2024.77 344.911   1
  -3  14  21 1481.74 387.889   1
   3 -14 -20 595.773 258.255   1
  -3  14  20 197.908 279.418   1
   3 -14 -19 339.736 289.860   1
  -3  14  19 57.0403 343.242   1
   3 -14 -18 1335.98 323.868   1
  -3  14  18 1514.70 354.030   1
   3 -14 -17 3362.31 372.274   1
  -3  14  17 2894.08 376.156   1
   3 -14 -16 1733.06 288.489   1
  -3  14  16 1660.50 316.874   1
   3 -14 -15-104.633 246.346   1
  -3  14  15-456.424 282.309   1
   3 -14 -13 848.829 270.655   1
  -3  14  13 1289.97 312.691   1
   3 -14 -12-177.692 262.119   1
  -3  14  12-221.285 301.257   1
  -3  14  11 4886.14 440.753   1
   3 -14 -11 4933.05 428.080   1
   3 -14 -10 539.867 267.054   1
  -3  14  10 507.878 295.362   1
   3 -14  -9-47.9673 233.793   1
  -3  14   9 78.3049 259.507   1
  -3  14   8 6484.42 473.064   1
   3 -14  -8 5927.89 457.247   1
   3 -14  -7 136.044 219.267   1
  -3  14   7 219.656 242.789   1
   3 -14  -6 174.551 208.313   1
  -3  14   6 515.718 239.907   1
   3 -14  -5-62.6415 204.749   1
  -3  14   5 290.248 234.534   1
   3  14  -4 471.220 110.121   1
  -3 -14   4 612.884 103.402   1
  -3 -14   3 2499.73 196.269   1
   3 -14  -3 3103.82 283.081   1
  -3  14   3 2970.66 292.066   1
   3  14  -2 9732.26 548.507   1
  -3  14   2 9812.05 584.778   1
  -3 -14   2 9854.80 532.083   1
   3 -14  -2 9367.26 579.542   1
   3  14  -1 11121.4 603.563   1
   3 -14  -1 10264.9 606.999   1
  -3 -14   1 10029.7 584.927   1
  -3  14   1 11134.6 619.219   1
  -3 -14   0 42.3594 150.498   1
   3 -14   0-99.0196 154.708   1
  -3  14   0 256.188 167.798   1
   3  14   0-32.3506 164.342   1
  -3  14  -1 11182.5 629.575   1
   3  14   1 11681.4 670.216   1
   3 -14   1 12064.7 629.767   1
  -3 -14  -1 11426.4 650.686   1
  -3  14  -2 9200.45 507.523   1
  -3 -14  -2 9856.55 561.006   1
   3 -14   2 9307.28 509.801   1
   3  14   2 8934.39 575.551   1
  -3 -14  -3 2673.21 270.921   1
   3 -14   3 2364.38 176.833   1
  -3  14  -3 2625.74 183.534   1
   3  14   3 2571.48 293.184   1
   3  14   5 271.711 217.587   1
  -3 -14  -5 455.319 207.116   1
   3  14   6 165.198 237.211   1
  -3 -14  -6-123.856 198.313   1
   3  14   7 513.920 259.095   1
  -3 -14  -7-21.4434 200.649   1
  -3 -14  -8 6549.58 469.042   1
   3  14   8 6819.11 500.141   1
   3  14   9 388.613 251.921   1
  -3 -14  -9-22.8839 207.928   1
   3  14  10 212.043 259.166   1
  -3 -14 -10 23.5361 238.536   1
   3  14  11 4484.20 440.546   1
  -3 -14 -11 4846.76 414.906   1
   3  14  12 82.3641 291.268   1
  -3 -14 -12 171.562 244.424   1
   3  14  13 806.075 322.975   1
  -3 -14 -13 971.764 288.960   1
   3  14  15-508.838 301.295   1
  -3 -14 -15 356.417 265.407   1
   3  14  16 1986.63 364.048   1
  -3 -14 -16 2023.07 332.086   1
   3  14  17 3325.39 414.877   1
  -3 -14 -17 4207.46 406.435   1
   3  14  18 1730.47 363.848   1
  -3 -14 -18 1845.43 327.454   1
   3  14  19 394.563 333.722   1
  -3 -14 -19 740.554 301.427   1
   3  14  20-446.640 359.703   1
   3  14  21 1737.46 374.901   1
  -3 -14 -21 1459.23 325.274   1
   3  14  22 81.6495 321.986   1
  -3 -14 -22 346.878 282.086   1
   3  14  23-159.946 292.304   1
  -3 -14 -23 439.636 267.833   1
   3 -15 -22 250.234 233.403   1
  -3  15  22 680.473 280.962   1
   3 -15 -21 178.393 297.277   1
  -3  15  21 138.615 335.474   1
   3 -15 -20 258.330 260.370   1
  -3  15  20 591.646 309.412   1
   3 -15 -19 209.108 279.069   1
  -3  15  19 1282.51 345.623   1
   3 -15 -18 710.709 305.243   1
  -3  15  18 1234.89 363.523   1
   3 -15 -17 26.4660 270.303   1
  -3  15  17 28.8709 312.842   1
   3 -15 -16 504.112 276.787   1
  -3  15  16 434.088 294.843   1
   3 -15 -15-238.635 254.139   1
  -3  15  15-144.581 277.126   1
   3 -15 -14 1109.22 300.828   1
  -3  15  14 633.551 320.534   1
   3 -15 -13 1547.23 322.056   1
  -3  15  13 2115.73 359.886   1
   3 -15 -12 468.021 254.654   1
  -3  15  12 141.563 306.463   1
   3 -15 -11 1692.15 300.552   1
  -3  15  11 1256.56 314.642   1
   3 -15 -10 1816.66 303.940   1
  -3  15  10 1205.49 301.311   1
   3 -15  -8 1426.78 274.958   1
  -3  15   8 1900.19 310.862   1
   3 -15  -7 938.518 253.719   1
  -3  15   7 882.269 263.644   1
   3 -15  -6 2945.54 333.433   1
  -3  15   6 3511.86 356.785   1
   3 -15  -5 2018.94 288.737   1
  -3  15   5 2255.80 320.559   1
   3 -15  -4 82.7442 188.027   1
  -3 -15   4 185.466 63.2189   1
   3  15  -4 83.9639 73.8189   1
   3 -15  -3 274.475 194.972   1
  -3 -15   3 112.894 114.351   1
   3  15  -3 57.4613 118.934   1
  -3  15   3-41.4909 198.761   1
   3 -15  -2 360.725 184.980   1
  -3 -15   2 226.307 139.307   1
   3  15  -2 137.981 145.466   1
  -3  15   2 192.691 183.208   1
   3  15  -1 207.402 159.429   1
  -3  15   1 122.922 172.672   1
   3 -15  -1-147.612 167.971   1
  -3 -15   1 66.6822 148.190   1
  -3  15   0 11967.4 619.398   1
  -3 -15   0 9617.31 593.365   1
   3 -15   0 10702.0 601.741   1
   3  15   0 10133.3 615.938   1
   3  15   1-36.8533 178.641   1
  -3  15  -1 64.9375 146.881   1
   3 -15   1 136.974 144.102   1
  -3 -15  -1 181.128 167.345   1
   3  15   2 159.280 223.363   1
  -3 -15  -2 389.376 201.177   1
  -3  15  -2 188.164 128.618   1
   3 -15   2 174.582 127.400   1
  -3  15  -3 204.679 83.3549   1
   3 -15   3 32.3212 77.6881   1
   3  15   4 134.396 200.413   1
  -3 -15  -4 398.244 199.466   1
   3  15   5 3072.02 326.706   1
  -3 -15  -5 2209.63 287.589   1
   3  15   6 3073.49 370.794   1
  -3 -15  -6 3815.88 340.339   1
   3  15   7 1084.51 281.821   1
  -3 -15  -7 833.239 235.981   1
   3  15   8 1271.04 296.218   1
  -3 -15  -8 1923.47 291.531   1
  -3 -15  -9 5315.35 426.491   1
   3  15   9 4518.70 437.962   1
   3  15  10 1220.06 313.413   1
  -3 -15 -10 1970.08 292.181   1
   3  15  11 1460.96 312.653   1
  -3 -15 -11 1240.73 277.387   1
   3  15  12 503.263 310.585   1
  -3 -15 -12 705.426 281.382   1
   3  15  14 255.982 290.547   1
  -3 -15 -14 641.872 268.546   1
   3  15  15 85.7448 263.926   1
  -3 -15 -15 232.290 237.592   1
   3  15  16 486.402 270.406   1
  -3 -15 -16 620.683 242.425   1
   3  15  17 114.124 284.857   1
  -3 -15 -17 491.315 252.539   1
   3  15  18 482.004 302.300   1
  -3 -15 -18 1030.66 267.815   1
   3  15  19 617.977 297.113   1
  -3 -15 -19 588.852 260.959   1
   3  15  20 638.942 298.507   1
  -3 -15 -20 430.812 244.688   1
   3  15  21-219.413 269.908   1
  -3 -15 -21-274.722 220.248   1
   3  15  22 994.435 279.563   1
  -3 -15 -22 295.576 224.062   1
  -3  16  21 493.861 350.391   1
   3 -16 -21 227.965 278.746   1
  -3  16  20 727.240 347.510   1
   3 -16 -20 51.4353 274.600   1
  -3  16  19 368.962 299.016   1
   3 -16 -19 600.437 260.605   1
  -3  16  18 717.715 344.527   1
   3 -16 -18 1188.59 304.633   1
  -3  16  17 723.664 343.019   1
   3 -16 -17 292.994 289.517   1
  -3  16  15 525.585 343.106   1
   3 -16 -15 696.768 296.517   1
  -3  16  14 233.085 313.560   1
   3 -16 -14 53.6423 268.204   1
  -3  16  13 232.121 271.510   1
   3 -16 -13 293.792 249.972   1
  -3  16  12 460.652 292.237   1
   3 -16 -12 689.297 279.799   1
  -3  16  11 85.3267 283.034   1
   3 -16 -11 394.454 261.725   1
  -3  16  10 476.416 302.254   1
   3 -16 -10-415.548 276.808   1
  -3  16   9 768.520 301.626   1
   3 -16  -9 509.998 274.684   1
  -3  16   7-155.753 276.077   1
   3 -16  -7 364.178 235.391   1
  -3  16   6 150.905 253.283   1
   3 -16  -6 492.914 242.721   1
  -3  16   5 435.124 254.647   1
   3 -16  -5-67.6875 239.440   1
   3 -16  -4 6612.87 461.206   1
  -3  16   4 6012.87 457.855   1
   3  16  -3 59.0762 109.489   1
   3 -16  -2 1381.32 234.763   1
  -3  16   2 1779.88 251.653   1
   3  16  -1 242.395 164.260   1
   3 -16  -1 238.983 182.024   1
  -3  16   1-18.2126 180.162   1
  -3 -16   1 27.5362 152.388   1
   3  16   0 17.3758 179.357   1
   3 -16   0 166.653 165.358   1
  -3  16   0 111.698 163.447   1
  -3 -16   0 47.1510 160.572   1
  -3 -16  -1 155.965 169.729   1
   3  16   1 364.325 198.654   1
  -3  16  -1 181.245 152.225   1
  -3 -16  -2 972.744 212.866   1
  -3  16  -2 1204.08 148.353   1
   3  16   2 1575.72 251.726   1
   3  16   3 88.3936 202.433   1
  -3 -16  -3 458.457 198.619   1
  -3 -16  -4 5389.00 425.910   1
   3  16   4 6839.72 470.539   1
   3  16   5 194.432 242.435   1
  -3 -16  -5 153.334 216.726   1
   3  16   6 176.511 261.645   1
  -3 -16  -6 136.349 213.869   1
   3  16   7 780.228 274.924   1
  -3 -16  -7 304.670 236.197   1
   3  16   9 409.309 274.924   1
  -3 -16  -9 393.771 242.699   1
   3  16  10 555.751 300.663   1
  -3 -16 -10 476.926 263.437   1
   3  16  11 450.800 279.385   1
  -3 -16 -11-178.076 242.990   1
   3  16  12-199.504 286.478   1
  -3 -16 -12 231.716 248.810   1
   3  16  13 315.611 314.093   1
  -3 -16 -13 285.132 269.909   1
   3  16  14 172.880 284.250   1
  -3 -16 -14 234.499 250.502   1
   3  16  15 720.446 292.634   1
  -3 -16 -15 1019.22 261.003   1
   3  16  16 459.699 307.020   1
  -3 -16 -16 809.635 282.695   1
   3  16  17-142.822 323.068   1
  -3 -16 -17 520.846 284.336   1
   3  16  18 396.742 339.476   1
  -3 -16 -18 1241.40 310.259   1
   3  16  19 336.110 346.530   1
  -3 -16 -19 153.350 292.811   1
   3  16  20 1051.02 357.430   1
  -3 -16 -20 680.204 303.972   1
   3  16  21 135.577 338.970   1
  -3 -16 -21 198.804 282.232   1
  -3  17  21 460.595 309.800   1
   3 -17 -21 125.578 236.580   1
  -3  17  20 774.647 359.595   1
   3 -17 -20 282.160 295.841   1
  -3  17  19 451.521 320.223   1
   3 -17 -19 338.696 280.278   1
  -3  17  18 658.513 293.296   1
   3 -17 -18 661.155 254.464   1
  -3  17  17 637.135 311.847   1
   3 -17 -17 428.066 270.758   1
  -3  17  16 1401.93 338.369   1
   3 -17 -16 1457.18 294.060   1
  -3  17  14 29.4215 290.122   1
   3 -17 -14-217.564 266.668   1
  -3  17  13 940.546 342.531   1
   3 -17 -13 842.159 294.587   1
  -3  17  12 29.1949 287.284   1
   3 -17 -12 460.850 273.479   1
  -3  17  11 521.469 305.387   1
   3 -17 -11 134.562 266.491   1
  -3  17  10 1858.45 338.657   1
   3 -17 -10 1729.72 316.703   1
  -3  17   9 2756.13 366.656   1
   3 -17  -9 3091.81 346.355   1
  -3  17   8 439.948 287.255   1
   3 -17  -8 360.037 252.100   1
  -3  17   7 537.415 278.459   1
   3 -17  -7 175.555 242.171   1
   3 -17  -6 5036.71 431.159   1
  -3  17   6 5500.11 460.165   1
   3 -17  -5 6671.51 486.670   1
  -3  17   5 6790.03 507.633   1
  -3  17   4 71.4605 247.719   1
  -3  17   3 1952.32 288.537   1
  -3  17   2 498.220 221.961   1
   3  17   1 714.847 221.215   1
   3  17   3 2164.07 289.341   1
  -3 -17  -3 1317.12 230.994   1
   3  17   4-121.251 235.744   1
  -3 -17  -4 263.581 227.284   1
  -3 -17  -5 7628.02 519.578   1
   3  17   5 7663.13 543.891   1
  -3 -17  -6 4401.66 394.798   1
   3  17   6 4788.41 424.100   1
  -3 -17  -8 299.383 242.982   1
   3  17   8 358.185 286.918   1
  -3 -17  -9 2261.16 314.147   1
   3  17   9 2470.12 336.171   1
  -3 -17 -10 1881.01 298.373   1
   3  17  10 2164.51 347.800   1
  -3 -17 -11 339.348 258.852   1
   3  17  11-201.338 302.880   1
  -3 -17 -12 105.158 236.536   1
   3  17  12 318.689 276.007   1
  -3 -17 -13 1163.43 304.396   1
   3  17  13 959.164 339.971   1
  -3 -17 -14 290.910 272.298   1
   3  17  14-29.0808 308.523   1
  -3 -17 -16 1053.55 297.302   1
   3  17  16 1673.42 357.786   1
  -3 -17 -17 627.002 301.037   1
   3  17  17 200.280 344.806   1
  -3 -17 -18 283.985 285.774   1
   3  17  18 198.378 323.975   1
  -3 -17 -19-229.965 260.012   1
   3  17  19 1003.29 336.221   1
  -3 -17 -20 176.741 240.421   1
   3  17  20-54.6022 269.947   1
  -3 -17 -21 223.769 212.572   1
   3  17  21 532.260 277.255   1
  -3  18  19 111.831 343.903   1
  -3  18  18-284.917 342.370   1
  -3  18  17 780.627 351.051   1
  -3  18  16 497.224 337.057   1
  -3  18  15 117.842 338.026   1
  -3  18  13 29.6884 296.797   1
  -3  18  12 592.403 329.520   1
  -3  18  11 530.701 300.577   1
  -3  18  10 1429.29 332.372   1
  -3  18   9 28.8352 269.544   1
   3  18   7 332.908 283.769   1
   3  18   8 311.551 288.879   1
   3  18   9 747.493 312.065   1
   3  18  10 1017.56 318.655   1
   3  18  11 849.201 310.148   1
   3  18  12 382.166 317.288   1
  -3 -18 -12 160.975 258.027   1
   3  18  13 147.192 274.434   1
  -3 -18 -13 188.230 251.484   1
   3  18  15 409.531 305.065   1
  -3 -18 -15 559.935 275.427   1
   3  18  16 694.537 353.343   1
  -3 -18 -16 265.477 274.781   1
   3  18  17 543.411 348.746   1
  -3 -18 -17 472.147 298.099   1
   3  18  18 140.488 292.986   1
   3  18  19 302.265 286.094   1
   3  18  20 2156.64 379.030   1
  -4   0  27 58.3781 306.611   1
   4   0 -27 135.634 303.397   1
  -4   0  26 701.271 314.691   1
   4   0 -26 977.848 325.481   1
  -4   0  25 320.188 291.892   1
   4   0 -25 27.0974 289.603   1
  -4   0  24 1560.16 326.768   1
   4   0 -24 2477.69 332.006   1
  -4   0  23-57.3470 295.138   1
   4   0 -23 79.9036 287.935   1
   4   0 -22 7620.92 548.027   1
  -4   0  22 7243.50 553.869   1
  -4   0  21-27.8519 289.657   1
   4   0 -21-154.983 260.376   1
  -4   0  20 545.553 274.365   1
   4   0 -20 1417.79 292.311   1
  -4   0  19-319.560 291.239   1
   4   0 -19 197.663 261.440   1
   4   0 -18 4615.12 394.328   1
  -4   0  18 3580.26 390.090   1
  -4   0  17-25.1449 247.218   1
   4   0 -17 46.6109 222.566   1
   4   0 -16 3332.10 329.153   1
  -4   0  16 2841.58 345.467   1
  -4   0  15-163.609 262.522   1
   4   0 -15 64.9868 237.987   1
  -4   0  14 22.3830 230.405   1
   4   0 -14-124.713 221.546   1
  -4   0  13 406.201 228.245   1
   4   0 -13 198.564 184.927   1
  -4   0  11 57.6015 157.452   1
   4   0 -11 179.280 171.803   1
   4   0 -10 11729.5 668.155   1
  -4   0  10 11829.4 679.387   1
  -4   0   9-102.686 170.699   1
   4   0  -9-111.506 150.837   1
   4   0  -8 54923.5 2633.42   1
  -4   0   8 52909.8 2640.75   1
  -4   0   7 358.236 165.202   1
   4   0  -7-42.2602 141.722   1
  -4   0   6 36317.6 1669.89   1
   4   0  -6 30972.9 1657.61   1
  -4   0   5 233.362 165.424   1
   4   0  -5-48.4015 154.661   1
  -4   0   4 37730.6 1833.41   1
   4   0  -4 36923.5 1826.96   1
  -4   0   0 641.940 156.385   1
   4   0   0 1356.47 163.840   1
  -4   0  -4 35616.6 1761.75   1
   4   0   4 36232.8 1765.02   1
  -4   0  -5 46.2578 144.528   1
   4   0   5-24.6531 144.606   1
  -4   0  -6 33086.4 1673.21   1
   4   0   6 34836.9 1683.46   1
  -4   0  -7 119.394 138.990   1
   4   0   7-113.793 142.198   1
  -4   0  -8 53294.6 2585.74   1
   4   0   8 52742.5 2591.25   1
  -4   0  -9-30.3916 156.445   1
   4   0   9-115.125 170.619   1
   4   0  10 10840.2 639.123   1
  -4   0 -10 11404.9 639.328   1
  -4   0 -11 120.947 171.949   1
   4   0  11 205.984 184.262   1
   4   0  12 24597.4 1213.09   1
  -4   0 -12 21476.6 1186.85   1
  -4   0 -13-207.625 168.590   1
   4   0  13 62.4716 189.144   1
  -4   0 -14-137.940 189.423   1
  -4   0 -15 204.615 227.458   1
   4   0  15 135.425 225.781   1
   4   0  16 3686.25 363.161   1
   4   0  17-147.479 258.817   1
  -4   0 -17 241.386 237.798   1
   4   0  18 3982.80 391.318   1
  -4   0 -18 4151.52 370.321   1
   4   0  19-52.3908 225.757   1
  -4   0 -19 92.9202 217.149   1
   4   0  20 596.662 274.789   1
  -4   0 -20 1253.69 266.567   1
   4   0  21 110.554 276.355   1
  -4   0 -21 121.778 253.323   1
  -4   0 -22 5656.15 480.901   1
   4   0  22 6686.71 518.685   1
   4   0  23 598.054 301.891   1
  -4   0 -23 230.255 266.674   1
   4   0  24 1931.53 356.565   1
  -4   0 -24 1921.45 324.695   1
   4   0  25 232.614 271.297   1
  -4   0 -25 341.104 264.095   1
   4   0  26 1311.48 306.121   1
  -4   0 -26 1427.88 291.780   1
  -4   0 -27 79.6210 264.623   1
  -4   1  28-57.2940 237.691   1
   4  -1 -28 319.553 283.863   1
  -4   1  27 57.6571 290.660   1
   4  -1 -27 268.339 301.497   1
  -4   1  26 1647.55 348.473   1
   4  -1 -26 1642.62 347.621   1
  -4  -1  25 1320.26 327.756   1
   4   1 -25 2018.13 322.871   1
  -4  -1  24 2876.40 389.467   1
  -4   1  24 2480.51 359.548   1
   4  -1 -24 2518.14 350.912   1
   4   1 -24 3001.14 376.167   1
  -4   1  23 28.6657 282.670   1
   4  -1 -23-212.657 267.955   1
  -4  -1  22 789.655 314.818   1
   4   1 -22 788.778 287.971   1
  -4  -1  21-165.968 276.538   1
  -4   1  21-83.9058 244.566   1
   4   1 -21-77.3826 261.372   1
   4  -1 -21 103.600 246.612   1
  -4  -1  20 379.384 291.977   1
  -4   1  20 274.682 294.550   1
   4   1 -20 352.471 269.402   1
   4  -1 -20 279.807 283.625   1
  -4   1  19 538.732 280.033   1
   4  -1 -19 621.092 255.213   1
  -4  -1  18 1587.45 291.609   1
   4   1 -18 2379.70 298.641   1
  -4  -1  17 1509.74 277.556   1
  -4   1  17 1352.94 304.913   1
   4  -1 -17 2001.96 306.494   1
   4   1 -17 1610.75 273.668   1
  -4  -1  16 882.115 266.513   1
  -4   1  16 1630.92 297.277   1
   4  -1 -16 1505.61 281.041   1
   4   1 -16 1219.33 249.907   1
  -4  -1  15 20615.3 1071.06   1
  -4   1  15 18837.3 1072.82   1
   4  -1 -15 19785.0 1064.50   1
   4   1 -15 18453.9 1044.97   1
  -4  -1  14 28966.2 1483.21   1
  -4   1  14 27143.8 1481.34   1
   4   1 -14 30168.0 1478.89   1
   4  -1 -14 27829.3 1472.91   1
  -4   1  13 8955.43 602.955   1
   4  -1 -13 10193.6 600.891   1
  -4  -1  12 3712.68 325.581   1
   4   1 -12 3185.92 299.388   1
  -4  -1  11 2171.27 263.610   1
  -4   1  11 2261.02 254.021   1
   4   1 -11 1827.82 251.920   1
   4  -1 -11 2303.55 254.730   1
  -4  -1  10 10109.9 552.605   1
  -4   1  10 8962.58 552.519   1
   4  -1 -10 8777.15 540.231   1
   4   1 -10 8071.82 526.438   1
  -4   1   9 423.731 195.219   1
  -4  -1   9 296.997 172.133   1
   4  -1  -9 609.545 191.838   1
   4   1  -9 556.126 167.295   1
  -4   1   8 2278.78 254.027   1
  -4  -1   8 1985.55 235.553   1
   4  -1  -8 2508.40 249.857   1
   4   1  -8 2358.69 229.334   1
  -4   1   7 1572.12 219.676   1
  -4  -1   7 1580.36 202.999   1
   4  -1  -7 1147.81 194.366   1
   4   1  -7 1423.56 185.484   1
   4   1  -6 2022.50 209.545   1
   4  -1  -6 1544.52 212.670   1
  -4  -1   6 1819.55 215.647   1
  -4   1   6 2258.89 230.690   1
  -4  -1   5 6553.14 405.571   1
   4   1  -5 6546.51 400.321   1
   4  -1  -5 6806.43 403.786   1
  -4   1   5 6414.04 403.736   1
  -4  -1   4 9385.17 536.743   1
   4   1  -4 10145.3 535.337   1
   4  -1  -4 9460.42 537.713   1
  -4   1   4 9223.74 541.983   1
   4  -1  -3 45732.4 2118.57   1
  -4   1   3 41092.8 2121.83   1
   4  -1   0-68.5966 155.321   1
  -4   1   0 110.172 157.881   1
  -4   1  -1 10323.6 592.479   1
   4  -1   1 11823.0 596.915   1
  -4  -1  -3 42857.3 2111.96   1
   4   1   3 44018.3 2116.99   1
  -4  -1  -4 8473.47 514.623   1
   4   1   4 9641.64 521.003   1
  -4  -1  -5 6536.63 389.494   1
  -4   1  -5 6252.30 381.637   1
   4   1   5 6120.09 400.996   1
   4  -1   5 5968.56 381.115   1
   4  -1   6 1826.06 206.145   1
   4   1   6 1846.38 208.030   1
  -4  -1  -6 1566.54 196.702   1
  -4   1  -6 2268.29 199.550   1
  -4  -1  -7 1853.00 193.713   1
  -4   1  -7 1185.43 169.642   1
   4   1   7 1416.67 194.346   1
   4  -1   7 1644.16 193.516   1
   4  -1   8 1937.16 221.419   1
   4   1   8 1887.81 238.585   1
  -4  -1  -8 1743.87 224.600   1
  -4   1  -8 1947.41 209.309   1
  -4  -1  -9 457.012 179.054   1
  -4   1  -9 409.571 148.912   1
   4  -1   9 441.492 174.543   1
   4   1   9 207.071 176.694   1
   4  -1  10 9585.27 547.212   1
   4   1  10 9353.30 559.014   1
  -4   1 -10 8604.69 526.725   1
  -4  -1 -10 8555.45 534.925   1
   4  -1  11 2786.78 267.254   1
  -4  -1 -11 2390.97 267.145   1
  -4   1 -11 2042.79 237.873   1
   4   1  11 2591.61 287.409   1
  -4   1 -12 3755.29 309.314   1
   4   1  13 8794.22 584.485   1
  -4  -1 -13 9198.49 571.604   1
   4   1  14 27157.9 1431.82   1
   4  -1  14 26045.2 1419.07   1
  -4  -1 -14 28993.2 1426.24   1
   4   1  15 17421.2 1030.72   1
   4  -1  15 19866.8 1040.30   1
  -4   1 -15 17828.7 1015.18   1
  -4  -1 -15 20413.1 1032.82   1
   4  -1  16 1222.54 274.789   1
  -4   1 -16 1359.12 250.900   1
  -4  -1 -16 1298.92 243.994   1
   4   1  17 1241.55 301.063   1
   4  -1  17 1816.55 298.383   1
  -4   1 -17 929.389 239.434   1
  -4  -1 -17 2095.15 296.300   1
   4  -1  18 1879.62 302.608   1
  -4   1 -18 2107.30 282.343   1
   4   1  19 449.240 267.124   1
  -4  -1 -19 726.380 248.937   1
   4  -1  20 161.620 267.112   1
   4   1  20 300.109 249.434   1
  -4   1 -20-188.227 232.678   1
  -4  -1 -20 166.615 224.623   1
   4  -1  21 82.5317 258.896   1
   4   1  21 249.637 257.789   1
  -4   1 -21 317.022 245.921   1
  -4  -1 -21 73.3222 226.465   1
   4  -1  22 560.989 266.564   1
  -4   1 -22 476.758 252.024   1
   4   1  23-227.440 272.389   1
  -4  -1 -23-51.0854 252.621   1
   4  -1  24 2404.66 355.506   1
   4   1  24 2239.50 371.334   1
  -4   1 -24 2820.31 353.231   1
  -4  -1 -24 2715.58 353.345   1
   4  -1  25 1872.64 344.970   1
   4   1  25 1675.69 355.903   1
  -4   1 -25 1350.22 309.050   1
  -4  -1 -25 1903.07 344.108   1
   4   1  26 982.014 334.508   1
  -4  -1 -26 1150.95 322.793   1
   4   1  27 316.674 311.382   1
  -4  -1 -27 130.979 286.003   1
  -4  -1 -28-182.501 278.001   1
   4  -2 -29 207.329 282.294   1
  -4   2  28 649.431 299.179   1
   4  -2 -28 78.8335 281.855   1
  -4   2  26 402.029 321.030   1
   4  -2 -26 426.583 306.492   1
  -4  -2  25 739.359 303.683   1
  -4   2  25 172.664 318.382   1
   4   2 -25 741.940 277.134   1
   4  -2 -25 240.438 293.705   1
  -4  -2  24 146.285 278.568   1
  -4   2  24 546.503 285.973   1
   4   2 -24-298.811 270.079   1
   4  -2 -24-213.432 262.302   1
  -4  -2  23-115.265 292.049   1
  -4   2  23 458.331 296.431   1
   4   2 -23 428.188 289.376   1
   4  -2 -23-185.631 267.342   1
  -4  -2  22 1384.33 316.291   1
  -4   2  22 2101.12 363.622   1
   4   2 -22 1838.78 312.149   1
   4  -2 -22 2655.34 366.850   1
  -4  -2  21-469.721 298.010   1
  -4   2  21 477.675 264.297   1
   4  -2 -21-207.296 220.842   1
   4   2 -21 25.6966 263.135   1
  -4  -2  20 618.663 289.386   1
  -4   2  20 553.067 306.388   1
   4  -2 -20 916.106 296.918   1
   4   2 -20 776.639 260.114   1
  -4   2  19 1929.03 307.845   1
  -4  -2  19 2272.83 337.876   1
   4  -2 -19 2246.66 308.729   1
   4   2 -19 2433.46 313.938   1
  -4  -2  18 353.918 248.815   1
   4  -2 -18 561.423 265.980   1
   4   2 -18-47.1217 208.533   1
  -4  -2  17 24.3769 226.482   1
   4   2 -17 159.010 220.201   1
   4   2 -16 3229.96 326.226   1
  -4   2  16 3722.25 381.751   1
  -4  -2  16 3442.11 348.801   1
   4  -2 -16 2743.37 337.214   1
  -4  -2  15 15147.2 837.826   1
  -4   2  15 13215.4 837.975   1
   4   2 -15 14314.0 820.618   1
   4  -2 -15 14473.5 835.139   1
  -4  -2  14 9845.71 603.708   1
  -4   2  14 9531.78 619.203   1
   4  -2 -14 8980.63 597.364   1
   4   2 -14 9904.14 592.270   1
  -4   2  13 112.434 207.294   1
  -4  -2  13 386.774 228.017   1
   4  -2 -13 330.910 186.388   1
  -4  -2  12 10393.4 612.060   1
  -4   2  12 9088.92 622.848   1
   4   2 -12 10254.2 604.747   1
   4  -2 -12 10516.7 626.240   1
   4   2 -11 118.443 165.508   1
  -4   2  10 19759.3 1080.87   1
  -4  -2  10 21090.1 1070.18   1
   4   2 -10 20201.3 1054.68   1
   4  -2 -10 19860.2 1068.18   1
  -4   2   9 1664.20 236.360   1
  -4  -2   9 1590.07 210.485   1
   4   2  -9 1420.94 200.997   1
   4  -2  -9 1412.85 225.789   1
  -4   2   8 584.934 204.787   1
  -4  -2   8 444.666 170.521   1
   4  -2  -8 770.678 186.198   1
   4   2  -8 719.217 164.634   1
  -4   2   7 17607.3 952.471   1
  -4  -2   7 18123.9 935.394   1
   4   2  -7 18763.0 932.657   1
   4  -2  -7 17078.6 937.206   1
   4  -2  -6 25131.7 1251.04   1
  -4  -2   6 24273.9 1240.88   1
  -4   2   6 23969.4 1253.72   1
   4   2  -6 25031.9 1238.07   1
   4   2  -5 1966.66 187.086   1
  -4  -2   5 1409.03 192.429   1
   4  -2  -5 1691.35 189.129   1
   4  -2  -4 45297.2 2221.38   1
  -4   2   4 45845.6 2229.44   1
   4  -2  -3 1591.16 211.310   1
  -4   2   3 2142.67 224.318   1
   4  -2   1 40340.7 1959.25   1
  -4   2  -1 40264.8 1960.46   1
  -4  -2  -2 21193.1 1029.12   1
  -4   2  -2 19612.3 1018.83   1
   4  -2   2 20704.7 1021.12   1
   4   2   2 19657.4 1026.19   1
  -4  -2  -3 1506.65 176.468   1
   4   2   3 1538.53 176.052   1
  -4  -2  -4 44902.0 2254.39   1
   4   2   4 47974.0 2262.77   1
  -4   2  -5 1381.06 176.258   1
  -4  -2  -5 1658.79 204.515   1
   4  -2   5 1387.22 173.027   1
   4   2   5 1689.76 206.948   1
  -4   2  -6 23229.1 1143.65   1
  -4  -2  -6 22078.5 1156.15   1
   4  -2   6 22947.3 1148.30   1
   4   2   6 22417.6 1164.92   1
  -4   2  -7 17811.0 926.148   1
  -4  -2  -7 17973.5 945.333   1
   4  -2   7 18664.4 937.693   1
   4   2   7 17705.3 952.407   1
   4  -2   8 701.120 166.154   1
   4   2   8 933.242 208.068   1
  -4  -2  -8 541.284 174.631   1
  -4   2  -8 576.266 156.490   1
  -4  -2  -9 1423.14 196.643   1
  -4   2  -9 1589.14 192.708   1
   4  -2   9 1678.25 210.376   1
   4   2   9 1349.12 211.703   1
   4   2  10 20578.2 1064.78   1
   4  -2  10 18971.2 1037.08   1
  -4   2 -10 21287.2 1035.25   1
  -4  -2 -10 18678.4 1044.20   1
  -4   2 -11 307.085 167.055   1
   4  -2  11 541.506 187.620   1
   4  -2  12 10656.0 629.616   1
   4   2  12 10551.7 649.229   1
  -4  -2 -12 10887.9 638.302   1
  -4   2 -13 89.2393 189.346   1
  -4  -2 -13 158.858 187.966   1
   4  -2  13 196.929 210.930   1
   4   2  13-109.424 201.388   1
   4   2  14 9461.65 611.237   1
  -4  -2 -14 9335.57 590.930   1
   4  -2  15 14374.0 839.007   1
   4   2  15 14936.6 850.821   1
   4  -2  16 3381.84 345.174   1
  -4  -2 -16 4049.71 359.759   1
  -4   2 -16 3537.30 325.314   1
   4  -2  17-47.6684 240.283   1
   4   2  17-50.5335 273.846   1
  -4   2 -17-340.275 210.349   1
  -4  -2 -17 45.1048 231.004   1
   4  -2  18 640.672 254.636   1
   4   2  18-51.8731 256.784   1
  -4  -2 -18 510.433 246.451   1
  -4   2 -18 88.8811 226.737   1
   4  -2  19 2621.09 330.440   1
   4   2  19 1998.09 327.347   1
  -4   2 -19 1921.50 280.904   1
   4  -2  20 481.303 282.059   1
   4   2  20 1124.69 297.632   1
  -4   2 -20 794.226 251.891   1
  -4  -2 -20 837.871 257.999   1
   4  -2  21 301.084 282.158   1
   4   2  21 250.400 280.081   1
  -4  -2 -21 441.480 254.869   1
  -4   2 -21 292.697 267.804   1
   4   2  22 1182.18 317.558   1
   4  -2  22 1679.32 322.580   1
  -4   2 -22 1684.65 304.552   1
  -4  -2 -22 2031.26 317.071   1
   4  -2  23 285.986 282.815   1
   4   2  23 539.342 312.620   1
  -4   2 -23 334.752 266.630   1
  -4  -2 -23 714.162 301.785   1
   4  -2  24-29.1069 293.472   1
   4   2  24 57.1606 306.179   1
  -4   2 -24 78.7827 269.033   1
  -4  -2 -24 539.575 291.812   1
   4  -2  25 618.034 299.700   1
   4   2  25 200.809 307.897   1
  -4   2 -25 614.335 298.102   1
  -4  -2 -25 310.316 293.673   1
   4   2  26 171.873 276.378   1
  -4  -2 -26 414.749 275.978   1
   4   2  28 763.544 315.629   1
  -4  -2 -28 540.132 316.655   1
  -4   3  29 54.8490 312.673   1
   4  -3 -29 76.5529 306.412   1
  -4   3  28 361.902 314.050   1
   4  -3 -28 518.761 329.887   1
  -4   3  27 591.661 320.037   1
   4  -3 -27 734.081 329.149   1
  -4   3  26 3131.05 397.650   1
   4  -3 -26 2775.14 387.350   1
  -4   3  25 228.980 291.841   1
   4   3 -25 388.902 297.804   1
   4  -3 -25 929.072 308.043   1
  -4  -3  24 1850.32 343.312   1
  -4   3  24 2580.32 350.226   1
   4  -3 -24 1938.00 315.089   1
  -4  -3  23 317.342 297.167   1
  -4   3  23 343.755 321.255   1
   4   3 -23-134.100 281.925   1
   4  -3 -23 475.363 303.189   1
  -4  -3  22 338.901 285.424   1
  -4   3  22 56.9130 289.891   1
   4  -3 -22 26.2390 277.654   1
   4   3 -22-78.7728 255.986   1
   4   3 -21 4381.36 422.558   1
  -4  -3  21 4878.21 434.023   1
   4  -3 -20 5036.65 451.303   1
  -4   3  19 136.983 276.211   1
  -4  -3  19 25.9504 238.090   1
   4   3 -19 192.895 240.492   1
   4  -3 -19 251.045 258.500   1
  -4  -3  18 100.181 229.733   1
  -4   3  18 53.7000 240.620   1
   4   3 -18 69.8269 229.535   1
   4  -3 -18 172.234 217.490   1
  -4  -3  17 1468.70 287.948   1
  -4   3  17 812.576 307.620   1
   4   3 -17 1231.33 262.953   1
   4  -3 -17 1441.48 301.793   1
   4   3 -16 12551.6 686.168   1
   4  -3 -16 9424.75 681.341   1
  -4   3  16 9898.50 706.567   1
  -4  -3  16 12337.8 691.656   1
   4   3 -15 8784.33 534.192   1
   4  -3 -15 7624.10 552.739   1
  -4  -3  15 8713.69 552.771   1
  -4   3  15 7177.06 563.588   1
  -4   3  14 1721.72 308.427   1
   4  -3 -14 1293.77 271.922   1
  -4   3  13 575.570 226.127   1
  -4  -3  13 257.216 209.797   1
   4  -3 -13-63.3468 183.155   1
   4   3 -13 499.774 198.697   1
   4   3 -12 6287.05 412.047   1
   4  -3 -12 6198.07 447.827   1
  -4   3  12 5741.06 459.940   1
  -4  -3  12 5742.32 419.595   1
   4  -3 -11 7174.93 476.642   1
  -4   3  11 6723.14 487.786   1
  -4  -3  11 7684.90 467.008   1
  -4  -3  10 311.714 166.994   1
  -4   3  10 180.316 185.016   1
   4  -3 -10 333.171 183.184   1
   4   3 -10 477.087 155.921   1
  -4   3   9 606.652 218.894   1
   4   3  -9 427.488 159.963   1
   4  -3  -9 299.056 197.782   1
   4   3  -8 2653.32 242.974   1
   4  -3  -8 2626.87 262.725   1
  -4   3   8 3249.96 283.634   1
  -4  -3   8 3090.43 246.399   1
  -4   3   7 8506.69 521.801   1
   4  -3  -7 9303.74 518.604   1
   4   3  -7 8983.42 497.525   1
  -4  -3   7 7860.99 494.367   1
  -4   3   6 21732.4 1189.16   1
  -4  -3   6 22645.5 1168.90   1
   4   3  -6 25193.8 1170.92   1
   4  -3  -6 22557.9 1181.57   1
  -4  -3   5 309.445 149.151   1
   4   3  -5 132.489 133.890   1
  -4   3   5 279.161 177.846   1
   4  -3  -5 387.002 167.976   1
  -4   3   4 21221.0 1098.84   1
   4  -3  -4 21552.3 1093.26   1
  -4   3   3 1823.22 222.740   1
   4  -3  -3 2083.96 203.746   1
  -4   3   2 8066.33 472.774   1
   4  -3  -2 8422.92 471.665   1
  -4   3  -1 6501.53 385.469   1
   4  -3   1 6587.34 382.653   1
   4  -3   2 7051.10 434.080   1
  -4   3  -2 8302.96 440.700   1
  -4  -3  -2 8096.12 450.520   1
   4   3   2 7554.88 449.338   1
  -4   3  -3 1858.33 183.199   1
  -4  -3  -3 1984.77 208.150   1
   4   3   3 2055.08 214.054   1
   4  -3   3 2249.79 191.995   1
  -4  -3  -4 19845.8 1044.73   1
   4   3   4 21205.8 1055.62   1
  -4  -3  -5 264.015 153.069   1
   4   3   5 184.804 165.451   1
   4  -3   6 23904.0 1200.31   1
   4   3   6 23636.9 1224.85   1
  -4   3  -6 24058.6 1197.73   1
  -4  -3  -6 24099.3 1221.69   1
   4   3   7 8628.55 530.964   1
   4  -3   7 8750.04 500.662   1
  -4  -3  -7 8226.40 522.260   1
  -4   3  -7 9167.70 493.299   1
   4   3   8 3004.34 280.979   1
  -4   3  -8 2771.24 226.591   1
  -4  -3  -8 2597.55 267.339   1
   4  -3   9 303.969 145.220   1
   4   3   9 652.424 216.057   1
  -4  -3  -9 375.949 192.505   1
  -4   3  -9 430.825 143.776   1
   4  -3  10 521.738 182.125   1
   4   3  10 215.214 207.666   1
  -4  -3 -10 270.882 191.784   1
   4  -3  11 7704.19 493.326   1
  -4   3 -11 8061.98 482.822   1
   4  -3  12 5812.85 403.125   1
   4   3  12 5230.83 435.772   1
  -4   3 -12 5731.35 386.492   1
  -4  -3 -12 5530.52 412.837   1
   4  -3  13 248.192 210.047   1
   4   3  13 313.572 224.199   1
  -4  -3 -13 365.330 212.947   1
  -4   3 -13 86.5115 182.977   1
   4   3  14 1088.98 289.158   1
   4  -3  14 1788.28 253.091   1
  -4   3 -14 1584.23 239.997   1
  -4  -3 -14 1805.95 280.781   1
   4  -3  15 8664.47 559.503   1
   4   3  15 8593.61 588.779   1
   4  -3  16 10024.6 671.674   1
   4   3  16 10529.5 692.024   1
  -4  -3 -16 11672.1 681.059   1
  -4   3 -16 11873.4 668.950   1
   4  -3  17 1031.37 264.827   1
  -4   3 -17 1358.06 251.584   1
   4  -3  18-48.9576 241.398   1
   4   3  18 157.214 225.868   1
  -4  -3 -18 140.626 199.808   1
  -4   3 -18 130.256 218.265   1
   4  -3  19 153.908 244.512   1
  -4   3 -19-22.3849 220.389   1
  -4  -3 -19 547.633 222.873   1
   4   3  20 4274.94 409.043   1
  -4  -3 -20 4716.07 391.558   1
  -4   3 -21 3872.18 381.987   1
   4  -3  21 3783.83 402.053   1
   4   3  22-56.3165 292.067   1
   4  -3  22-83.8747 261.344   1
  -4   3 -22 75.4453 247.253   1
  -4  -3 -22 100.356 260.891   1
   4  -3  23 28.6531 260.203   1
   4   3  23-56.6569 302.653   1
  -4   3 -23 542.334 272.592   1
  -4  -3 -23-407.295 293.252   1
   4   3  24 2389.78 383.001   1
  -4  -3 -24 2840.27 369.145   1
   4   3  25 484.524 292.459   1
  -4  -3 -25 693.764 284.332   1
   4   3  26 1504.68 305.224   1
  -4  -3 -26 2106.86 314.484   1
   4   3  27 309.635 301.736   1
  -4  -3 -27 256.155 300.195   1
   4   3  28 27.8403 304.471   1
  -4  -3 -28 50.7330 302.271   1
   4   3  29 603.062 311.309   1
  -4  -3 -29 351.300 299.806   1
  -4   4  29 26.9970 282.148   1
  -4   4  28 933.994 314.460   1
   4  -4 -28 562.939 313.805   1
  -4   4  27 251.282 275.972   1
   4  -4 -27 570.436 282.942   1
  -4   4  25 28.4693 308.499   1
   4  -4 -25 79.0483 280.167   1
  -4   4  24 772.233 350.674   1
   4   4 -24 1158.72 310.210   1
   4  -4 -24 501.052 319.536   1
  -4  -4  23 1181.41 316.877   1
  -4   4  23 1943.08 349.288   1
   4  -4 -23 1475.72 309.932   1
   4   4 -23 999.914 291.972   1
  -4   4  22 883.167 300.451   1
  -4  -4  22 1014.18 305.112   1
   4  -4 -22 1177.46 293.064   1
   4   4 -22 1157.70 293.361   1
  -4   4  21 339.195 316.341   1
  -4  -4  21 301.291 264.972   1
   4  -4 -21 311.587 295.035   1
   4   4 -21 127.976 251.233   1
  -4   4  20 1763.21 306.335   1
  -4  -4  20 1353.59 305.594   1
   4  -4 -20 1692.43 282.818   1
   4   4 -20 1314.81 280.885   1
  -4   4  19 2951.09 385.643   1
  -4  -4  19 2614.95 330.349   1
   4   4 -19 2084.57 313.968   1
   4  -4 -19 2299.73 343.918   1
  -4   4  18 2083.52 339.561   1
  -4  -4  18 1381.04 287.406   1
   4  -4 -18 1759.35 297.822   1
   4   4 -18 1729.60 290.483   1
  -4   4  17 264.908 238.501   1
  -4  -4  17 165.480 240.510   1
   4  -4 -17 72.7911 199.271   1
   4   4 -17 641.016 233.084   1
  -4  -4  16 12469.1 741.198   1
   4   4 -16 12299.3 724.744   1
  -4   4  15 50.2702 245.423   1
  -4  -4  15 150.000 232.625   1
   4  -4 -15 437.564 253.967   1
   4   4 -15 523.639 222.703   1
  -4   4  14 2970.91 339.786   1
  -4  -4  14 2885.06 311.744   1
   4  -4 -14 3369.66 331.059   1
   4   4 -14 3140.26 297.810   1
  -4  -4  13 5315.35 383.411   1
  -4   4  13 4654.73 406.411   1
   4  -4 -13 4740.26 396.919   1
   4   4 -13 4978.15 366.856   1
  -4   4  12 792.176 265.393   1
  -4  -4  12 956.516 200.719   1
   4  -4 -12 1744.13 263.532   1
   4   4 -12 1404.64 205.132   1
  -4   4  11 216.927 209.281   1
  -4  -4  11 405.625 182.712   1
   4  -4 -11 736.432 232.512   1
   4   4 -11 740.956 178.444   1
   4   4 -10 5612.64 356.975   1
  -4  -4  10 4818.51 362.936   1
  -4  -4   9 7671.21 466.718   1
  -4   4   9 7363.74 501.524   1
   4  -4  -9 7929.57 492.742   1
   4  -4  -8 396.383 194.317   1
  -4  -4   8 524.406 154.108   1
  -4   4   8 685.817 219.339   1
   4   4  -8 323.441 139.191   1
   4  -4  -7 4901.77 376.504   1
  -4   4   7 5401.57 386.012   1
   4   4  -7 5358.94 339.337   1
   4  -4  -6 50166.0 2523.77   1
  -4   4   6 51030.6 2530.07   1
   4   4  -6 52757.0 2499.77   1
  -4  -4   6 51848.2 2501.91   1
   4  -4  -5 18807.1 988.473   1
  -4   4   5 19244.7 997.242   1
   4  -4  -4 18423.0 1006.24   1
  -4   4   4 20752.4 1018.89   1
  -4   4   3 79.9329 150.320   1
   4  -4  -3 497.955 139.957   1
  -4   4   2 9040.01 506.002   1
   4  -4  -2 8477.35 493.558   1
  -4   4   1 57.8958 149.460   1
   4  -4  -1-132.049 132.400   1
  -4  -4  -1 245.063 142.506   1
   4   4   1 46.1758 140.603   1
   4   4   2 7988.83 469.596   1
  -4   4  -2 8392.94 459.343   1
   4  -4   2 8005.56 455.507   1
  -4  -4  -2 8333.03 470.292   1
   4  -4   3 340.005 142.305   1
  -4  -4  -3 561.906 156.455   1
   4   4   3 366.816 166.792   1
  -4   4  -3 356.664 137.773   1
   4  -4   4 21163.2 998.430   1
  -4  -4  -4 18255.1 1014.23   1
   4   4   4 19503.1 1021.55   1
  -4   4  -4 19824.5 992.774   1
  -4  -4  -5 18373.2 948.222   1
   4   4   5 18017.6 954.959   1
  -4  -4  -6 50320.3 2475.58   1
   4   4   6 50973.8 2485.03   1
  -4   4  -7 5936.86 341.404   1
  -4  -4  -7 4591.25 361.388   1
   4   4   7 5239.33 382.209   1
   4  -4   7 5626.17 345.144   1
   4  -4   8 816.165 142.852   1
  -4  -4  -8 616.512 178.922   1
   4   4   9 8552.72 513.251   1
  -4  -4  -9 8307.67 499.046   1
  -4   4  -9 7232.27 448.502   1
   4  -4   9 7682.40 464.046   1
   4  -4  10 4992.87 341.963   1
  -4   4 -10 4909.91 332.728   1
  -4  -4 -11 501.127 197.556   1
  -4   4 -11 343.494 154.100   1
   4   4  11 782.766 217.741   1
   4  -4  11 387.395 166.310   1
  -4   4 -12 679.912 168.715   1
  -4  -4 -12 1181.25 243.186   1
   4  -4  12 829.170 200.878   1
   4   4  12 838.992 263.031   1
   4   4  13 4004.47 374.625   1
   4  -4  13 4258.19 346.989   1
  -4  -4 -13 4872.35 370.731   1
  -4   4 -13 4431.01 339.869   1
   4  -4  14 2739.98 290.370   1
   4   4  14 3064.46 330.092   1
  -4  -4 -14 2864.45 310.867   1
  -4   4 -14 2931.92 283.798   1
   4   4  15 291.481 278.101   1
  -4  -4 -15-110.334 255.786   1
  -4   4 -16 10757.0 656.619   1
   4  -4  16 11617.2 687.960   1
   4   4  17 259.015 287.176   1
   4  -4  17 183.643 231.600   1
  -4   4 -17 738.944 214.916   1
  -4  -4 -17 393.083 258.225   1
   4  -4  18 1630.19 285.025   1
   4   4  18 1481.58 324.495   1
  -4  -4 -18 1585.85 296.489   1
  -4   4 -18 1758.72 254.956   1
   4   4  19 3137.28 378.567   1
   4  -4  19 2962.84 342.767   1
  -4   4 -19 2433.72 305.171   1
  -4  -4 -19 3430.16 361.862   1
   4  -4  20 1649.60 306.329   1
   4   4  20 1440.92 330.792   1
  -4  -4 -20 1595.85 303.933   1
  -4   4 -20 1772.87 286.744   1
   4  -4  21-189.297 271.144   1
  -4  -4 -21 271.212 227.650   1
  -4   4 -21 194.412 245.653   1
   4   4  22 1239.02 304.652   1
   4  -4  22 1339.48 306.902   1
  -4   4 -22 1256.72 276.406   1
   4  -4  23 1520.09 323.297   1
   4   4  23 1328.66 337.583   1
  -4   4 -23 2044.78 303.181   1
  -4  -4 -23 2133.19 336.750   1
   4   4  24 1104.59 337.760   1
  -4  -4 -24 1299.28 322.347   1
   4   4  25 396.227 285.403   1
  -4  -4 -25 51.0346 258.046   1
   4   4  26 562.683 289.240   1
  -4  -4 -26 534.745 268.692   1
   4   4  27 779.015 325.511   1
  -4  -4 -27 379.922 303.542   1
   4   4  29 53.9563 248.472   1
  -4  -4 -29 395.130 257.052   1
  -4   5  28 352.970 318.583   1
   4  -5 -28-50.4256 302.804   1
  -4   5  27 248.729 319.322   1
   4  -5 -27 333.136 321.117   1
  -4   5  26-83.9538 311.639   1
   4  -5 -26 311.426 314.606   1
  -4   5  25 56.5178 290.898   1
   4  -5 -25-209.327 278.233   1
  -4   5  24 56.9252 261.882   1
   4  -5 -23 393.074 295.544   1
  -4   5  22 1793.63 356.260   1
  -4  -5  22 2550.69 341.193   1
   4  -5 -22 1282.00 328.218   1
   4   5 -22 2168.91 322.783   1
  -4   5  21 226.839 278.779   1
   4  -5 -21-233.771 258.960   1
  -4  -5  20 2099.13 340.137   1
   4   5 -20 2501.37 318.360   1
  -4  -5  19 25.2531 257.964   1
  -4   5  19 27.7336 284.772   1
   4  -5 -19 380.956 255.328   1
   4   5 -19-23.8411 245.450   1
  -4   5  18 7915.63 604.663   1
  -4  -5  18 9470.06 589.229   1
   4  -5 -18 7978.36 581.026   1
   4   5 -18 9308.59 572.228   1
  -4   5  17 777.012 306.495   1
  -4  -5  17 509.437 234.940   1
   4  -5 -17 368.143 267.858   1
   4   5 -17 1022.45 234.050   1
  -4   5  16-104.427 300.921   1
  -4  -5  16 176.357 218.203   1
   4  -5 -16 526.279 276.335   1
   4   5 -16 248.494 200.964   1
  -4   5  15 5599.49 471.101   1
   4  -5 -15 5621.56 452.779   1
  -4   5  14 815.867 304.147   1
  -4  -5  14 611.773 227.221   1
   4   5 -14 1363.71 223.203   1
   4  -5 -14 1699.62 296.597   1
  -4   5  13 12610.0 788.940   1
  -4  -5  13 14068.7 762.037   1
   4  -5 -13 12923.4 780.858   1
   4   5 -13 13495.9 746.752   1
  -4  -5  12 18886.4 966.516   1
  -4   5  12 16401.4 979.538   1
   4   5 -12 19665.0 960.185   1
   4  -5 -12 16628.8 970.146   1
   4   5 -11 2600.90 226.692   1
  -4  -5  11 1824.89 221.660   1
  -4   5  11 1626.52 294.899   1
   4  -5 -11 2085.37 285.661   1
   4   5 -10 456.441 163.906   1
  -4  -5  10 152.196 165.472   1
  -4   5  10 426.628 229.116   1
   4  -5 -10 548.141 215.785   1
   4   5  -9 93.7604 138.544   1
   4  -5  -9 486.188 223.876   1
  -4  -5   9 239.986 155.023   1
  -4   5   9 101.566 208.217   1
   4  -5  -8 76775.5 3710.07   1
  -4  -5   8 76827.1 3682.57   1
  -4   5   8 78252.7 3722.71   1
   4   5  -8 74887.5 3676.86   1
   4  -5  -7 625.479 201.429   1
  -4  -5   7 458.270 150.406   1
  -4   5   7 562.651 212.266   1
  -4  -5   6 12734.4 657.784   1
   4   5  -6 12153.8 654.831   1
   4  -5  -6 12296.4 689.254   1
  -4   5   6 12194.9 697.354   1
   4  -5  -5 2964.72 263.867   1
  -4   5   5 2651.88 261.518   1
   4  -5  -4 31268.1 1574.84   1
  -4   5   4 31817.0 1578.25   1
   4  -5  -3 15443.6 836.393   1
  -4   5   3 16563.5 846.726   1
   4  -5  -2 86036.2 4235.90   1
  -4   5   2 91150.2 4245.79   1
   4  -5  -1 8977.47 513.302   1
  -4   5   1 9523.10 524.765   1
  -4  -5   0 22.0860 115.122   1
   4   5   0-34.3265 128.794   1
  -4  -5  -1 8999.04 518.824   1
   4   5   1 9784.01 527.649   1
   4   5   2 88339.1 4166.44   1
  -4  -5  -2 82818.3 4159.82   1
  -4   5  -2 87361.3 4149.13   1
   4  -5   2 88376.7 4149.05   1
  -4   5  -3 17113.7 848.429   1
   4  -5   3 16334.4 848.088   1
  -4  -5  -3 15442.1 862.867   1
   4   5   3 17694.8 877.776   1
  -4  -5  -4 31458.0 1530.96   1
   4   5   4 30824.5 1533.97   1
  -4   5  -4 29946.0 1500.01   1
  -4   5  -5 3551.37 238.992   1
   4   5   5 3714.26 288.185   1
   4  -5   5 3168.64 242.833   1
  -4  -5  -5 3153.55 277.939   1
   4   5   6 12557.0 686.905   1
  -4  -5  -6 11829.9 672.824   1
   4   5   7 663.910 210.268   1
  -4  -5  -7 541.082 182.289   1
   4  -5   8 80103.3 3778.85   1
  -4   5  -8 78800.1 3773.11   1
  -4  -5  -8 76914.0 3808.06   1
   4   5   8 78228.0 3820.72   1
   4  -5   9 91.8887 135.316   1
  -4   5  -9 207.582 122.624   1
   4  -5  10 288.015 148.354   1
   4   5  10 416.497 223.352   1
  -4   5 -10 170.185 145.954   1
  -4  -5 -10 248.003 194.203   1
   4  -5  11 1927.58 231.357   1
   4   5  11 1764.30 274.431   1
  -4   5 -11 2162.55 226.467   1
  -4  -5 -11 2413.20 268.927   1
  -4   5 -12 20085.7 995.770   1
  -4  -5 -12 19736.4 1032.23   1
   4   5  12 17937.0 1037.41   1
   4  -5  12 18141.7 999.535   1
  -4   5 -13 13613.3 738.912   1
  -4  -5 -13 13879.1 771.761   1
   4   5  13 12928.5 782.808   1
   4  -5  13 13292.6 751.568   1
   4  -5  14 1612.87 236.679   1
   4   5  14 1464.97 272.559   1
  -4  -5 -15 5405.78 433.646   1
  -4   5 -15 6176.99 408.572   1
   4  -5  15 5774.86 426.801   1
   4   5  15 5242.67 453.961   1
  -4  -5 -16 22.9228 225.469   1
   4   5  16 306.421 268.944   1
  -4  -5 -17 538.071 232.454   1
  -4   5 -17 599.010 203.434   1
   4  -5  17 202.673 217.522   1
   4   5  17-157.382 245.671   1
  -4   5 -18 8099.10 522.861   1
  -4  -5 -18 7795.21 539.391   1
   4  -5  18 8710.06 561.792   1
   4   5  18 8165.45 565.331   1
   4  -5  19-49.7355 239.620   1
   4   5  19 192.461 277.857   1
  -4  -5 -19-23.9499 247.162   1
  -4   5 -19 88.1832 208.649   1
   4  -5  20 2510.24 344.446   1
  -4   5 -20 3403.62 334.402   1
   4   5  21 168.119 311.723   1
  -4  -5 -21 494.082 282.124   1
   4   5  22 2110.56 346.530   1
   4  -5  22 1503.74 294.675   1
  -4   5 -22 1657.97 295.381   1
  -4  -5 -22 2207.43 320.129   1
   4   5  23 197.284 261.486   1
  -4  -5 -23 481.215 244.590   1
   4   5  24 225.635 312.054   1
  -4  -5 -24 127.017 293.355   1
   4   5  25 28.0979 298.160   1
  -4  -5 -25 329.362 290.798   1
   4   5  26-55.7265 225.787   1
  -4  -5 -26 453.981 236.710   1
   4   5  27 797.436 325.821   1
  -4  -5 -27 475.534 304.768   1
   4   5  28-27.0760 294.200   1
  -4  -5 -28 370.076 316.438   1
   4  -6 -28 1019.10 271.565   1
  -4   6  28 401.584 268.430   1
   4  -6 -26 1001.76 320.059   1
  -4   6  26 1192.94 346.873   1
   4  -6 -24 991.868 329.164   1
  -4   6  24 1217.40 336.142   1
   4  -6 -23 1071.31 287.205   1
  -4   6  23 1308.61 313.896   1
   4  -6 -22 887.119 331.404   1
  -4   6  22 1025.41 339.760   1
   4  -6 -21 1066.40 277.398   1
   4   6 -21 653.718 258.426   1
  -4   6  21 652.947 286.056   1
  -4  -6  21 26.9615 246.553   1
   4  -6 -20 980.193 316.202   1
   4   6 -20 725.966 258.446   1
  -4   6  20 986.022 335.908   1
  -4  -6  20 1038.01 283.212   1
   4  -6 -19 510.896 244.448   1
   4   6 -19 879.394 242.752   1
  -4   6  19 1059.95 282.697   1
  -4  -6  19 670.801 256.968   1
   4  -6 -18 1916.58 336.775   1
   4   6 -18 2301.04 294.496   1
  -4   6  18 2422.83 374.504   1
  -4  -6  18 1994.22 309.078   1
   4   6 -17 1323.20 238.494   1
   4  -6 -17 642.853 281.297   1
  -4   6  17 1133.40 326.911   1
  -4  -6  17 1196.22 249.974   1
  -4   6  16 5766.25 468.558   1
   4  -6 -16 5187.20 443.330   1
  -4  -6  15 121.465 203.260   1
   4   6 -15 358.313 198.410   1
  -4   6  14 11151.6 724.451   1
  -4  -6  14 12657.3 695.525   1
   4  -6 -14 12160.8 721.161   1
   4   6 -14 11626.6 681.984   1
  -4   6  13 5203.93 446.943   1
  -4  -6  13 5869.41 398.065   1
   4   6 -13 5091.00 377.733   1
   4  -6 -13 5219.10 426.784   1
  -4  -6  12 234.565 174.098   1
   4  -6 -12 173.934 236.368   1
  -4   6  12 332.001 251.134   1
   4   6 -12 188.367 152.933   1
  -4   6  11 5120.58 414.574   1
  -4  -6  11 5899.90 374.646   1
   4   6 -11 5351.93 354.962   1
  -4  -6  10 300.976 144.344   1
   4  -6 -10 141.103 173.956   1
  -4   6  10 527.111 197.661   1
   4   6 -10-13.7498 128.847   1
   4   6  -9 9930.65 569.711   1
  -4  -6   9 10579.3 573.392   1
  -4   6   8 9301.50 586.000   1
  -4  -6   8 10021.0 536.117   1
   4   6  -8 9881.67 533.406   1
   4  -6  -8 8302.48 563.852   1
  -4   6   7 1717.36 224.949   1
  -4  -6   7 1674.49 178.718   1
   4  -6  -7 1211.22 211.517   1
   4   6  -7 1805.56 180.631   1
  -4   6   6 23207.0 1208.06   1
   4  -6  -6 23272.8 1198.04   1
  -4   6   5 6562.56 454.337   1
   4  -6  -5 7412.25 450.104   1
   4  -6  -4 2266.82 222.725   1
  -4   6   4 1962.87 228.291   1
  -4   6   3 8417.22 509.703   1
   4  -6  -3 8921.75 505.837   1
  -4   6   2 475.919 141.818   1
   4  -6  -2 152.304 141.781   1
  -4   6   1 2863.05 243.753   1
   4  -6  -1 2641.45 232.576   1
  -4  -6   1 2881.81 227.628   1
   4   6  -1 2860.67 233.234   1
  -4   6   0 6157.40 386.516   1
   4   6   0 6399.65 385.712   1
   4  -6   0 6120.88 380.551   1
  -4  -6   0 6802.20 385.323   1
   4   6   1 2445.25 221.963   1
  -4  -6  -1 2823.24 232.216   1
   4  -6   2 606.286 131.297   1
  -4  -6  -2 437.559 144.043   1
  -4   6  -2 830.565 144.348   1
   4   6   2 764.406 154.406   1
   4  -6   3 9079.89 491.828   1
  -4  -6  -3 9082.49 518.417   1
   4   6   3 8370.03 520.071   1
  -4   6  -3 9448.58 495.099   1
  -4  -6  -4 1988.98 205.777   1
   4   6   4 1783.25 211.956   1
   4  -6   4 1953.39 174.470   1
   4  -6   5 6741.57 389.004   1
   4   6   5 6845.56 444.033   1
  -4   6  -5 6729.52 386.203   1
  -4  -6  -5 6939.47 435.302   1
   4   6   6 22759.8 1217.89   1
  -4  -6  -6 22693.2 1209.00   1
  -4   6  -6 23782.8 1170.23   1
   4  -6   6 24199.8 1174.54   1
  -4  -6  -7 1650.35 229.085   1
   4   6   7 1780.52 247.296   1
   4   6   8 9714.90 606.520   1
  -4  -6  -8 9859.81 589.521   1
  -4  -6  -9 10351.8 621.317   1
  -4   6  -9 11196.3 574.441   1
   4  -6   9 10941.4 582.175   1
  -4  -6 -10 253.942 219.024   1
  -4   6 -10 111.702 136.509   1
   4   6  10 236.649 259.866   1
   4  -6  10 81.6799 150.038   1
   4  -6  11 5423.26 354.908   1
   4   6  11 5230.90 408.950   1
  -4   6 -11 4985.77 339.032   1
  -4  -6 -11 4931.80 393.006   1
  -4  -6 -12 272.685 206.409   1
  -4   6 -12 571.629 169.574   1
   4  -6  12 331.041 180.217   1
   4   6  12 254.574 212.979   1
  -4  -6 -13 5500.45 418.800   1
  -4   6 -13 5285.61 365.813   1
   4   6  13 4850.97 428.049   1
   4  -6  13 5360.53 378.602   1
   4  -6  14 11932.6 661.761   1
   4   6  14 10953.8 705.658   1
  -4   6 -14 11391.0 645.646   1
  -4  -6 -14 10865.3 689.324   1
   4  -6  15 155.226 207.312   1
  -4   6 -15-17.3232 176.944   1
   4   6  16 5091.99 439.553   1
   4  -6  16 5545.63 429.918   1
  -4   6 -16 5832.30 411.032   1
  -4  -6 -16 5939.13 427.060   1
   4  -6  17 862.504 247.559   1
   4   6  17 953.502 269.223   1
  -4  -6 -17 924.346 244.888   1
  -4   6 -17 1022.92 214.312   1
   4  -6  18 2093.47 292.236   1
   4   6  18 2621.31 361.531   1
  -4   6 -18 2091.14 262.512   1
  -4  -6 -18 1606.39 302.841   1
   4  -6  19 487.523 270.719   1
   4   6  19 608.669 326.914   1
  -4  -6 -19 24.1020 271.218   1
  -4   6 -19 370.969 230.364   1
   4   6  20 865.640 313.062   1
   4  -6  20 867.362 273.312   1
  -4  -6 -20 805.395 275.750   1
  -4   6 -20 1377.21 253.097   1
   4   6  21 448.664 259.287   1
  -4  -6 -21 99.4406 232.898   1
  -4   6 -21 481.066 226.771   1
   4   6  22 1742.33 359.869   1
  -4  -6 -22 1383.32 330.052   1
   4   6  23 786.637 325.077   1
  -4  -6 -23 782.488 301.885   1
   4   6  24 1234.09 293.518   1
  -4  -6 -24 1187.52 266.220   1
   4   6  25 418.327 325.381   1
  -4  -6 -25 553.871 314.938   1
   4   6  26 1406.67 336.217   1
  -4  -6 -26 1223.45 315.350   1
   4   6  28 561.492 331.572   1
  -4  -6 -28 1361.53 340.793   1
  -4   7  27 808.851 258.377   1
   4  -7 -27 175.016 223.522   1
  -4   7  26 1400.08 329.513   1
   4  -7 -26 1550.48 322.499   1
  -4   7  25 613.169 336.178   1
   4  -7 -25 436.927 319.320   1
  -4   7  24 2110.30 367.954   1
   4  -7 -24 2049.50 355.088   1
  -4   7  23 56.6707 239.308   1
   4  -7 -23 624.645 251.310   1
   4  -7 -21 4607.18 444.543   1
  -4   7  21 5454.44 481.105   1
   4   7 -20 6439.35 454.826   1
  -4   7  20 6160.74 504.466   1
   4   7 -19 45.4049 221.939   1
  -4  -7  19-48.8054 243.953   1
  -4  -7  18 2229.41 291.903   1
   4   7 -18 2095.75 272.373   1
  -4   7  18 2302.97 373.178   1
   4  -7 -18 1372.45 326.020   1
  -4  -7  17 1890.74 263.117   1
   4   7 -17 1619.89 246.209   1
  -4   7  17 1062.83 327.155   1
   4  -7 -17 1123.71 282.384   1
  -4  -7  16 269.869 198.404   1
   4   7 -16 291.237 194.863   1
  -4   7  16 321.533 246.327   1
   4  -7 -16 613.630 235.737   1
  -4  -7  15 1993.94 264.123   1
   4  -7 -15 1419.43 250.543   1
  -4   7  15 2441.03 293.105   1
   4   7 -15 2087.39 247.629   1
   4   7 -14 12608.9 688.527   1
  -4   7  14 10428.5 728.236   1
   4  -7 -14 11838.9 726.454   1
  -4  -7  14 13201.0 705.112   1
  -4  -7  13 971.651 210.074   1
   4   7 -13 517.437 185.846   1
  -4   7  13 573.430 268.464   1
   4  -7 -13 800.095 261.134   1
  -4  -7  12 392.982 168.354   1
   4  -7 -12 378.245 233.411   1
  -4   7  12 291.318 268.070   1
   4   7 -12 557.009 171.742   1
  -4   7  11 7857.63 551.383   1
   4  -7 -11 8195.13 542.695   1
   4   7 -11 8858.21 496.008   1
  -4  -7  11 8305.04 495.275   1
  -4   7  10 23324.3 1373.22   1
  -4  -7  10 27526.9 1333.32   1
   4   7 -10 27095.9 1327.32   1
   4  -7 -10 26781.4 1376.91   1
  -4  -7   9 287.439 142.786   1
   4  -7  -9 59.7964 192.845   1
  -4   7   9 433.002 223.615   1
   4   7  -9 109.531 128.482   1
   4   7  -8 3213.00 238.797   1
  -4  -7   8 3227.77 251.598   1
  -4   7   7 9483.46 607.812   1
   4  -7  -7 10643.2 605.206   1
   4  -7  -6-190.271 185.241   1
  -4   7   6 296.031 201.879   1
   4  -7  -5 1060.91 197.682   1
  -4   7   5 892.241 202.661   1
  -4   7   4 10282.5 595.900   1
   4  -7  -4 9975.50 588.821   1
   4  -7  -3 130.667 147.228   1
  -4   7   3 413.890 162.656   1
  -4   7   2 32613.4 1640.36   1
   4  -7  -2 33289.7 1636.42   1
   4   7  -1 6709.32 395.851   1
  -4   7   1 6394.73 402.646   1
  -4  -7   1 6776.81 393.060   1
   4  -7   0-93.2756 119.082   1
  -4   7   0-12.2664 136.877   1
  -4  -7   0-58.6963 133.837   1
   4   7   0 113.260 129.867   1
   4   7   1 6774.64 406.569   1
  -4  -7  -1 6452.47 395.596   1
   4   7   2 30812.2 1562.94   1
  -4  -7  -2 31779.4 1558.96   1
  -4  -7  -3 415.476 156.215   1
   4   7   3 474.136 168.502   1
  -4   7  -3 403.532 129.264   1
   4  -7   3 447.820 122.730   1
   4   7   4 11131.5 615.954   1
  -4   7  -4 10097.7 562.533   1
   4  -7   4 10764.2 566.046   1
  -4  -7  -4 11080.5 604.922   1
   4   7   5 977.744 200.936   1
  -4   7  -5 909.460 130.524   1
  -4  -7  -5 750.182 177.710   1
   4  -7   5 1176.23 144.553   1
   4  -7   6 192.091 112.986   1
   4   7   6 55.5240 192.902   1
  -4   7  -6 404.448 114.216   1
  -4  -7  -6 373.560 185.309   1
   4   7   7 8682.11 594.474   1
  -4   7  -7 10450.3 542.239   1
  -4  -7  -7 9766.28 595.832   1
   4  -7   7 10775.5 548.552   1
  -4  -7  -9 213.144 194.495   1
   4   7   9 212.572 195.201   1
   4   7  10 25535.1 1417.80   1
   4  -7  10 28536.7 1362.69   1
  -4  -7 -10 27246.7 1410.46   1
  -4   7 -10 26795.6 1352.57   1
   4   7  11 8065.86 559.372   1
   4  -7  11 8826.43 499.285   1
  -4   7 -11 8362.53 482.797   1
  -4  -7 -11 7935.95 545.910   1
  -4  -7 -12 513.034 247.576   1
  -4   7 -12 509.223 144.571   1
   4   7  12 70.6794 277.115   1
   4  -7  12 414.089 165.524   1
   4  -7  13 539.051 170.601   1
   4   7  13 387.826 295.813   1
   4  -7  14 12464.9 708.536   1
  -4   7 -14 12660.7 696.623   1
   4  -7  15 1697.35 233.761   1
   4   7  15 1541.00 318.475   1
  -4  -7 -15 2352.44 307.264   1
  -4   7 -15 1557.05 211.530   1
   4  -7  16 501.349 207.281   1
   4   7  16 394.984 253.679   1
  -4   7 -16 157.359 165.540   1
  -4  -7 -16 681.295 230.445   1
   4   7  17 1466.47 304.511   1
  -4  -7 -17 505.061 255.061   1
   4   7  18 2145.89 374.751   1
   4  -7  18 2027.04 290.190   1
  -4  -7 -18 1462.34 315.592   1
  -4   7 -18 2217.84 280.202   1
   4  -7  19 166.690 228.972   1
  -4   7 -19 236.021 206.356   1
   4   7  20 5842.21 490.758   1
  -4  -7 -20 6234.89 468.665   1
  -4   7 -20 5770.76 447.607   1
   4   7  21 4990.73 484.342   1
  -4  -7 -21 4948.36 454.416   1
   4   7  23 196.067 305.654   1
  -4  -7 -23 25.1954 279.331   1
   4   7  24 1811.45 368.278   1
  -4  -7 -24 2736.50 368.368   1
  -4  -7 -25 1023.41 256.147   1
   4   7  26 2208.60 374.071   1
   4   7  27 375.294 293.967   1
  -4  -7 -27 536.904 305.240   1
   4  -8 -27 172.640 226.321   1
  -4   8  25 220.938 316.935   1
   4  -8 -25 127.346 304.760   1
  -4   8  23 141.031 231.348   1
   4  -8 -23 233.197 219.341   1
  -4   8  22 2042.87 378.437   1
   4  -8 -22 2105.54 351.025   1
  -4   8  21 483.043 285.998   1
   4  -8 -21 182.252 255.695   1
  -4   8  20 2351.57 383.212   1
   4  -8 -20 908.100 322.153   1
   4   8 -19 1089.32 242.562   1
  -4   8  19 648.009 270.152   1
   4  -8 -19 1006.41 254.563   1
   4   8 -18 736.866 220.706   1
  -4  -8  18 1080.84 249.784   1
  -4  -8  17 1184.98 247.772   1
   4  -8 -17 378.277 284.453   1
  -4   8  17 908.150 316.482   1
   4   8 -17 956.020 226.096   1
   4   8 -16 6742.46 444.307   1
  -4   8  16 6453.39 517.174   1
   4  -8 -16 6212.94 491.479   1
  -4  -8  16 6398.86 447.903   1
  -4  -8  15 312.983 196.036   1
   4  -8 -15 195.227 229.071   1
  -4   8  15 213.064 242.085   1
   4   8 -15 175.853 189.514   1
   4   8 -14 5855.30 387.459   1
  -4   8  14 5266.68 458.141   1
   4  -8 -14 4802.66 434.375   1
  -4  -8  14 5873.21 394.237   1
  -4  -8  13 142.293 171.564   1
  -4   8  13 457.796 270.569   1
   4  -8 -13 186.571 248.130   1
   4   8 -13 136.765 164.153   1
  -4   8  12 2581.14 345.184   1
  -4  -8  12 2409.60 242.632   1
   4  -8 -12 2776.44 335.919   1
   4   8 -12 2865.57 251.628   1
  -4  -8  11 1485.95 194.682   1
   4  -8 -11 1919.33 273.954   1
  -4   8  11 1419.27 274.623   1
   4   8 -11 1868.15 201.299   1
  -4   8  10 44818.2 2428.00   1
   4   8 -10 48432.1 2373.27   1
  -4  -8  10 51273.5 2377.63   1
   4  -8 -10 48971.3 2427.88   1
  -4   8   9 491.289 218.319   1
   4  -8  -9 287.852 206.875   1
  -4  -8   9 545.914 145.207   1
   4   8  -9 554.363 139.859   1
   4  -8  -8 177.849 177.365   1
  -4   8   8 277.882 198.205   1
  -4   8   7 9393.00 570.186   1
   4  -8  -7 8340.08 547.952   1
  -4   8   6 52111.2 2703.30   1
   4  -8  -6 57950.5 2707.71   1
  -4   8   5 2172.19 241.948   1
   4  -8  -5 1549.80 218.629   1
  -4   8   4 18527.1 983.004   1
   4  -8  -3 1366.40 189.492   1
  -4   8   3 1076.68 184.141   1
   4  -8  -2 4967.00 343.261   1
   4   8  -2 5093.93 327.765   1
  -4   8   2 4991.97 350.923   1
  -4  -8   2 5715.58 329.690   1
   4  -8  -1 1145.30 173.994   1
  -4   8   1 1321.72 176.328   1
  -4  -8   1 1212.87 150.597   1
   4   8  -1 1054.83 156.872   1
  -4   8   0 34974.5 1756.37   1
   4   8   0 34663.0 1752.72   1
   4  -8   0 36003.8 1751.45   1
  -4  -8   0 36579.1 1751.88   1
   4  -8   1 1097.37 168.448   1
  -4   8  -1 1046.03 151.930   1
  -4  -8  -1 1584.47 177.200   1
   4   8   1 1242.10 179.288   1
  -4  -8  -2 5392.21 353.249   1
   4   8   2 5251.38 360.930   1
   4   8   3 1285.57 203.328   1
  -4   8  -3 1230.46 149.281   1
   4  -8   3 1161.21 148.816   1
   4   8   4 17543.8 914.033   1
   4  -8   4 17003.3 865.201   1
  -4  -8  -4 17051.0 902.413   1
  -4   8  -4 16767.1 863.249   1
   4  -8   5 2297.59 180.219   1
  -4  -8  -5 2199.82 244.754   1
   4   8   5 1976.36 251.527   1
  -4   8  -5 2206.84 176.549   1
   4  -8   6 55612.1 2712.88   1
  -4   8  -6 58112.4 2711.06   1
  -4  -8  -6 57390.8 2769.63   1
   4   8   6 53424.2 2770.47   1
  -4   8  -7 9051.00 510.932   1
   4  -8   7 10034.4 515.314   1
   4   8   8 21.0596 206.589   1
  -4   8  -8 211.401 103.257   1
  -4  -8  -8 38.4020 195.718   1
   4  -8   8 167.045 119.310   1
  -4  -8  -9 955.999 235.706   1
  -4   8  -9 661.946 128.623   1
   4   8   9 702.295 235.965   1
   4  -8   9 543.114 135.308   1
   4   8  10 47756.8 2521.38   1
  -4  -8 -10 53592.3 2522.40   1
  -4  -8 -11 1659.02 277.231   1
  -4   8 -11 1452.34 178.382   1
   4   8  11 1969.62 304.856   1
   4  -8  11 1299.18 186.065   1
   4   8  12 2408.25 314.603   1
   4  -8  12 1929.25 223.862   1
   4  -8  13 118.233 162.075   1
   4   8  13-99.0358 201.329   1
  -4  -8 -13 67.4092 181.970   1
  -4   8 -13 252.257 147.912   1
  -4   8 -14 5332.10 357.175   1
  -4  -8 -14 5067.40 423.858   1
   4  -8  14 5097.83 368.763   1
   4   8  14 5182.21 453.774   1
   4   8  15 104.656 276.873   1
   4  -8  15-52.8691 183.771   1
  -4   8 -15 169.311 157.263   1
  -4  -8 -15 163.605 249.139   1
   4   8  16 6363.20 498.996   1
  -4   8 -16 5824.51 406.593   1
   4  -8  16 6883.34 438.509   1
  -4  -8 -16 5433.83 459.637   1
   4   8  17 976.172 301.319   1
   4  -8  17 1214.08 234.240   1
  -4   8 -17 418.657 194.989   1
  -4  -8 -17 1058.89 269.842   1
   4   8  19 921.839 282.822   1
  -4  -8 -19 1147.91 263.697   1
   4   8  20 1287.85 339.053   1
  -4  -8 -20 1415.17 309.823   1
   4   8  21 336.452 308.885   1
  -4  -8 -21 124.972 269.131   1
   4   8  22 2182.73 352.257   1
  -4  -8 -22 1886.22 318.234   1
   4   8  23 306.617 320.162   1
  -4  -8 -23 351.060 293.412   1
   4   8  25-328.584 321.860   1
  -4  -8 -25 272.762 303.878   1
   4   8  27-238.032 314.077   1
  -4  -8 -27 578.492 309.691   1
  -4   9  26 1072.43 329.916   1
   4  -9 -26 694.982 312.891   1
  -4   9  25 709.476 343.067   1
   4  -9 -25 631.652 322.232   1
  -4   9  24 2024.34 363.126   1
   4  -9 -24 2761.78 342.480   1
  -4   9  23 336.680 302.946   1
   4  -9 -23 283.537 271.116   1
  -4   9  22 480.357 331.444   1
   4  -9 -22 389.455 308.261   1
  -4   9  20 3522.48 424.583   1
   4  -9 -20 1848.53 353.915   1
  -4   9  19 84.8969 282.176   1
   4  -9 -19 129.556 263.295   1
  -4   9  18 562.478 291.896   1
   4  -9 -18 438.002 258.617   1
   4   9 -17 2102.64 251.655   1
  -4  -9  17 1456.47 226.869   1
  -4   9  17 2173.66 374.731   1
   4  -9 -17 2119.41 347.214   1
   4   9 -16 158.466 184.152   1
  -4  -9  16 109.880 186.191   1
  -4   9  16 137.127 301.378   1
   4  -9 -16 226.244 285.475   1
   4   9 -15 98.3326 162.612   1
   4  -9 -15 544.490 270.739   1
  -4  -9  15 118.758 173.385   1
  -4   9  15-215.975 289.181   1
   4  -9 -14 5224.52 464.247   1
  -4  -9  14 5897.53 387.230   1
   4   9 -14 6031.71 385.119   1
  -4   9  14 4770.43 471.495   1
   4   9 -13 3329.26 265.483   1
  -4  -9  13 2953.13 258.662   1
  -4  -9  12 765.812 169.209   1
   4   9 -12 697.873 158.367   1
   4  -9 -12 767.577 233.470   1
  -4   9  12 431.192 224.093   1
  -4   9  11 345.118 276.812   1
  -4  -9  11 538.932 162.861   1
   4  -9 -11 815.400 262.222   1
   4   9 -11 805.338 151.909   1
  -4  -9  10 6757.06 408.276   1
   4   9 -10 7301.57 408.974   1
   4  -9 -10 7303.83 491.196   1
   4  -9  -9 1653.25 256.839   1
  -4   9   9 1887.55 288.500   1
   4  -9  -8 2103.38 285.997   1
  -4   9   8 2408.45 304.164   1
  -4  -9   7 14294.5 731.316   1
   4   9  -7 13858.0 734.227   1
   4  -9  -6 374.276 191.650   1
  -4  -9   6 504.810 133.345   1
  -4   9   6 220.155 207.482   1
   4   9  -6 439.029 123.722   1
  -4   9   5 1236.92 216.538   1
   4  -9  -5 1012.08 208.789   1
   4  -9  -4 16141.8 868.664   1
   4  -9  -3 1478.03 201.113   1
  -4   9   3 807.412 197.701   1
   4  -9  -2 3469.95 270.068   1
   4   9  -2 3362.01 253.236   1
  -4   9   2 3377.39 273.061   1
  -4  -9   2 3103.31 242.998   1
   4   9  -1 155.506 147.230   1
   4  -9  -1 163.528 131.430   1
  -4   9   1 262.794 148.045   1
  -4  -9   1-60.5197 133.698   1
   4  -9   0 88.8100 136.530   1
  -4   9   0 108.085 146.074   1
  -4  -9   0 91.4399 128.448   1
   4   9   0-83.4856 133.295   1
   4   9   1 119.117 148.039   1
  -4  -9  -1-13.8741 137.943   1
   4  -9   1-23.3299 129.883   1
  -4   9  -1 24.2478 125.438   1
  -4  -9  -2 3334.19 261.107   1
   4   9   2 3084.23 269.155   1
   4  -9   3 1154.00 150.531   1
   4   9   3 839.129 204.706   1
  -4   9  -3 1208.56 149.918   1
  -4  -9  -3 1372.28 196.747   1
   4   9   4 16456.3 871.901   1
  -4  -9  -4 15448.2 861.192   1
  -4   9  -4 15322.6 813.480   1
   4  -9   4 16714.2 815.223   1
   4   9   5 911.989 207.792   1
   4  -9   5 1212.19 138.052   1
  -4   9  -5 1254.45 140.135   1
  -4   9  -6 533.573 111.481   1
   4  -9   6 659.443 112.729   1
   4  -9   7 14830.4 723.534   1
  -4   9  -7 13718.2 713.080   1
  -4  -9  -7 13508.7 787.440   1
   4   9   7 13544.9 804.401   1
   4  -9   8 2371.21 183.717   1
   4   9   8 2002.60 291.092   1
  -4  -9  -8 2392.94 282.585   1
  -4   9  -8 2231.49 182.018   1
   4   9   9 2012.00 318.292   1
  -4   9  -9 1481.59 153.936   1
  -4  -9  -9 1617.05 267.257   1
   4  -9   9 1492.08 162.293   1
  -4   9 -10 6196.38 393.652   1
  -4  -9 -10 7903.99 501.422   1
   4   9  10 7267.26 513.732   1
   4  -9  10 7721.53 408.104   1
   4   9  11 885.675 249.890   1
  -4  -9 -12 782.401 232.414   1
   4   9  12 591.020 254.934   1
  -4   9 -13 2645.64 228.993   1
   4  -9  13 2749.62 247.690   1
  -4  -9 -14 5632.47 452.884   1
   4   9  14 5965.13 491.290   1
  -4   9 -14 6533.28 387.939   1
   4  -9  14 6443.07 404.526   1
  -4  -9 -15-284.928 240.617   1
  -4   9 -15-85.8158 147.643   1
   4  -9  15-96.0032 169.340   1
   4   9  15 265.188 277.172   1
  -4   9 -16-62.7512 168.038   1
  -4  -9 -16 314.683 267.154   1
   4  -9  16 104.526 184.361   1
   4   9  16 80.4850 305.238   1
  -4   9 -17 1502.39 222.521   1
  -4  -9 -17 1806.55 270.907   1
   4   9  17 1603.43 291.894   1
  -4  -9 -18 341.257 277.479   1
   4   9  18 27.8733 318.587   1
  -4  -9 -19 74.0414 219.704   1
   4   9  19 195.896 256.712   1
  -4  -9 -20 2972.69 367.971   1
   4   9  20 2549.41 394.454   1
  -4  -9 -22 200.887 292.424   1
   4   9  22 251.162 317.663   1
  -4  -9 -23 74.9916 253.292   1
   4   9  23-166.427 276.540   1
  -4  -9 -24 1961.38 360.394   1
   4   9  24 3216.45 405.869   1
  -4  -9 -25 220.817 247.094   1
   4   9  25 460.696 287.848   1
  -4  -9 -26 750.864 316.434   1
   4   9  26 877.703 342.559   1
  -4  10  26 1056.64 354.763   1
   4 -10 -26 490.011 314.014   1
  -4  10  25 377.781 294.440   1
   4 -10 -25-224.889 276.997   1
  -4  10  24 439.878 286.244   1
   4 -10 -24 1140.95 286.691   1
  -4  10  23 529.598 340.458   1
   4 -10 -23 998.794 328.771   1
  -4  10  22 5037.36 442.159   1
   4 -10 -22 4060.16 405.945   1
  -4  10  21 56.7062 317.084   1
   4 -10 -21 51.9486 295.513   1
  -4  10  20 653.886 289.271   1
   4 -10 -20 104.238 233.237   1
  -4  10  19 795.613 346.738   1
   4 -10 -19 26.0500 293.720   1
  -4  10  18 4524.62 454.889   1
   4 -10 -18 4922.93 440.629   1
   4  10 -16 1520.65 212.628   1
  -4  10  16 1335.24 304.385   1
   4 -10 -16 1019.82 274.981   1
   4  10 -15 270.141 156.281   1
   4 -10 -15 528.642 273.534   1
  -4  10  15-82.3925 272.425   1
  -4 -10  15 30.4806 153.412   1
  -4 -10  14 437.901 163.800   1
  -4  10  14 27.0194 242.812   1
   4 -10 -14 322.038 221.989   1
   4  10 -14 620.174 165.284   1
   4 -10 -13 1555.43 286.187   1
   4  10 -13 3186.80 234.038   1
  -4  10  13 2173.61 329.392   1
  -4 -10  13 2679.18 232.229   1
  -4 -10  12 15121.0 763.884   1
   4  10 -12 13709.5 758.468   1
  -4  10  11 6546.06 495.326   1
   4 -10 -11 6935.87 489.515   1
   4  10 -10 3565.17 263.200   1
  -4 -10  10 4080.26 259.380   1
  -4  10  10 3382.12 375.480   1
  -4  10   9 5871.65 480.214   1
  -4 -10   9 6723.35 375.962   1
   4  10  -9 6196.28 378.306   1
   4 -10  -9 6675.84 477.927   1
  -4 -10   8 2661.44 205.931   1
   4 -10  -8 2346.91 289.181   1
   4  10  -8 2645.02 203.434   1
   4 -10  -7 1015.15 244.881   1
  -4  10   7 829.573 238.293   1
  -4 -10   7 1395.28 155.052   1
   4  10  -7 1444.33 152.276   1
   4  10  -6 3954.60 253.345   1
  -4 -10   6 3455.42 248.497   1
  -4  10   5 257.608 205.598   1
  -4 -10   5 165.257 120.311   1
   4  10  -5 93.5710 121.584   1
   4 -10  -5-110.946 185.425   1
   4 -10  -4 4209.19 327.273   1
  -4  10   4 3171.92 316.579   1
   4  10  -3 5894.84 359.266   1
  -4 -10   3 5813.71 351.191   1
   4 -10  -3 5271.86 388.858   1
  -4  10   3 5702.67 389.961   1
   4  10  -2 5392.32 352.146   1
  -4 -10   2 5449.70 341.977   1
   4 -10  -2 5344.96 368.279   1
  -4  10   2 5415.69 374.462   1
   4  10  -1 545.711 165.182   1
  -4 -10   1 713.148 163.458   1
  -4  10   1 887.084 189.368   1
   4 -10  -1 428.287 152.411   1
   4 -10   0 13122.9 707.952   1
   4  10   0 12142.9 714.357   1
  -4  10   0 12971.6 711.619   1
  -4 -10   0 14470.2 718.261   1
   4 -10   1 536.418 143.420   1
  -4  10  -1 429.684 152.557   1
   4  10   1 492.506 173.331   1
  -4 -10  -1 810.349 177.326   1
  -4 -10  -2 6297.18 395.474   1
   4  10   2 5644.19 410.161   1
   4  10   3 5613.67 405.179   1
  -4 -10  -3 6129.50 412.476   1
  -4  10  -3 6091.31 359.990   1
   4 -10   3 6119.22 353.061   1
   4  10   4 3165.83 307.523   1
  -4 -10  -4 4031.46 313.360   1
   4 -10   4 3334.41 235.425   1
  -4  10  -4 3185.33 230.402   1
  -4  10  -5 48.4817 101.779   1
   4 -10   5 92.0171 102.976   1
  -4 -10  -5 252.905 192.117   1
   4  10   5 79.2060 206.472   1
  -4  10  -6 3657.32 240.496   1
   4 -10   6 4047.07 245.357   1
   4 -10   7 1238.88 132.893   1
  -4  10  -7 1036.39 123.106   1
  -4 -10  -7 1317.17 244.775   1
   4  10   8 2356.12 288.445   1
  -4  10  -8 2163.32 167.948   1
  -4 -10  -8 2218.91 261.559   1
   4 -10   8 2309.80 172.935   1
  -4  10  -9 5946.61 348.847   1
   4  10   9 6517.52 474.500   1
   4 -10   9 6837.59 356.691   1
   4  10  10 2932.32 356.220   1
   4 -10  10 3362.99 222.220   1
   4 -10  11 7077.86 392.691   1
   4  10  11 6476.14 501.315   1
  -4  10 -11 6910.78 382.465   1
  -4 -10 -11 7305.70 488.153   1
  -4  10 -12 15514.1 753.544   1
   4 -10  12 13912.9 761.459   1
   4 -10  13 2182.38 203.538   1
   4  10  13 2649.49 333.945   1
  -4  10 -13 2203.05 187.688   1
  -4 -10 -13 1764.34 289.557   1
  -4 -10 -14 568.667 262.413   1
   4  10  14 634.965 284.727   1
  -4  10 -15 324.214 146.690   1
  -4 -10 -15 24.1660 243.801   1
   4 -10  15 233.103 145.138   1
   4  10  15 214.203 282.130   1
  -4 -10 -16 1178.61 277.547   1
   4  10  16 1186.77 328.521   1
  -4 -10 -18 5303.59 446.701   1
   4  10  18 4700.07 465.051   1
  -4 -10 -19 522.370 261.742   1
   4  10  19 112.206 286.182   1
  -4 -10 -20 200.812 285.110   1
   4  10  20 728.697 318.171   1
  -4 -10 -21-150.708 223.672   1
   4  10  21 614.660 267.742   1
  -4 -10 -22 3961.43 427.389   1
   4  10  22 5145.61 473.511   1
  -4 -10 -23 596.979 243.153   1
   4  10  23 137.921 251.148   1
  -4 -10 -24 959.385 324.594   1
   4  10  24 1226.04 359.819   1
  -4 -10 -25 486.120 271.586   1
   4  10  25 80.3173 282.240   1
  -4 -10 -26 692.717 306.323   1
   4  10  26 629.464 328.697   1
   4 -11 -25-98.7185 268.791   1
  -4  11  25 506.337 317.659   1
   4 -11 -23 101.960 239.867   1
  -4  11  23 221.059 280.826   1
   4 -11 -21 363.407 267.181   1
  -4  11  21 847.219 316.290   1
   4 -11 -20 1719.76 342.547   1
  -4  11  20 739.032 345.758   1
   4 -11 -19-52.2214 227.659   1
  -4  11  19 484.161 274.553   1
   4 -11 -18 2399.94 337.448   1
  -4  11  18 2076.79 379.926   1
   4 -11 -17-77.9258 278.254   1
  -4  11  17 425.031 317.640   1
   4 -11 -15 1656.54 324.739   1
  -4  11  15 1000.76 337.251   1
  -4  11  14 7413.88 577.150   1
  -4 -11  13 6391.18 358.518   1
  -4  11  13 6237.21 496.591   1
   4 -11 -13 5227.81 452.900   1
   4  11 -13 5602.93 356.113   1
  -4 -11  12 11836.7 611.308   1
  -4  11  12 11036.8 726.982   1
   4  11 -12 11607.4 613.950   1
   4 -11 -12 11904.0 718.544   1
  -4 -11  11 77.9208 110.590   1
   4 -11 -11 428.099 244.317   1
   4  11 -11 225.227 114.277   1
  -4  11  10 754.273 282.436   1
   4 -11 -10 439.879 255.743   1
  -4 -11  10 585.948 122.464   1
   4  11 -10 541.697 121.844   1
   4  11  -9 134.460 113.551   1
  -4 -11   9 175.416 110.448   1
   4 -11  -9-135.163 248.625   1
   4  11  -8 26348.6 1266.17   1
  -4 -11   8 26723.3 1259.62   1
  -4  11   8 23588.4 1353.74   1
   4 -11  -8 22899.3 1338.92   1
  -4  11   7-90.2475 226.781   1
   4  11  -7-17.8438 104.669   1
  -4 -11   7-57.8095 100.287   1
   4 -11  -7 189.198 215.824   1
   4  11  -6 11949.5 653.450   1
  -4 -11   6 13090.7 649.229   1
  -4  11   6 12006.8 736.253   1
   4 -11  -6 12628.7 726.436   1
  -4 -11   5 76.6323 117.045   1
   4  11  -5 112.924 125.196   1
  -4  11   4 13642.3 769.758   1
   4 -11  -4 13360.2 758.925   1
  -4  11   3 1470.59 238.850   1
   4  11  -3 961.918 172.097   1
  -4 -11   3 1211.26 161.474   1
   4 -11  -3 1114.51 209.884   1
   4  11  -2 18552.7 937.406   1
   4 -11  -2 17362.2 950.161   1
  -4 -11   2 18483.7 928.504   1
  -4  11   2 17318.0 958.016   1
   4 -11  -1 687.993 175.357   1
  -4 -11   1 477.035 139.429   1
   4  11  -1 463.680 174.630   1
  -4  11   1 191.849 163.816   1
   4 -11   0-13.8839 147.262   1
  -4 -11   0 143.239 153.396   1
   4  11   0-139.646 163.372   1
  -4  11   0 44.2916 149.597   1
   4 -11   1 429.219 140.832   1
   4  11   1 331.092 164.707   1
  -4  11  -1 552.048 153.761   1
  -4 -11  -1 229.601 154.122   1
   4  11   2 17218.3 926.089   1
  -4 -11  -2 17566.6 919.679   1
  -4  11  -2 17158.1 885.539   1
   4 -11   2 17003.0 882.048   1
  -4 -11  -3 1161.73 201.859   1
   4  11   3 1490.24 230.300   1
   4  11   4 12526.4 747.509   1
   4 -11   4 13281.5 680.387   1
  -4  11  -4 13028.4 678.488   1
  -4 -11  -4 13803.1 742.309   1
  -4  11  -5 400.297 107.966   1
   4 -11   5 139.950 104.041   1
   4 -11   6 12818.1 645.766   1
  -4 -11  -6 12742.3 738.242   1
  -4  11  -6 13060.8 643.874   1
   4  11   6 11548.9 744.326   1
   4  11   7-178.258 209.587   1
   4 -11   7 86.5056 80.1151   1
  -4 -11  -7-60.6679 194.280   1
  -4  11  -7 10.2435 77.3904   1
  -4 -11  -8 23565.0 1193.91   1
  -4  11  -8 21431.2 1074.21   1
   4  11   8 22225.7 1203.95   1
   4 -11   8 22953.5 1076.61   1
  -4  11  -9 119.914 56.5528   1
   4 -11   9 99.0838 55.2735   1
  -4  11 -10 324.135 58.3600   1
   4 -11  10 375.162 60.6542   1
  -4  11 -11 50.8228 61.6357   1
  -4 -11 -11 363.302 211.609   1
   4  11  11 151.567 216.923   1
   4 -11  11 41.4612 60.0427   1
  -4 -11 -12 11033.0 577.886   1
   4  11  12 11747.5 605.318   1
   4 -11  13 4187.51 241.983   1
  -4  11 -13 3625.29 235.919   1
  -4 -11 -14 8304.83 532.200   1
   4  11  14 8562.07 556.422   1
  -4 -11 -15 1611.29 282.721   1
   4  11  15 1269.15 324.595   1
  -4 -11 -17 172.818 276.779   1
   4  11  17 111.964 324.509   1
  -4 -11 -18 2167.15 297.692   1
   4  11  18 2554.58 346.497   1
  -4 -11 -19 325.678 290.789   1
   4  11  19 337.030 322.585   1
  -4 -11 -20 176.277 275.292   1
   4  11  20 1008.15 330.134   1
  -4 -11 -21 150.543 246.981   1
   4  11  21 390.251 278.169   1
  -4 -11 -23 271.948 241.618   1
   4  11  23 492.744 290.163   1
  -4 -11 -25 697.692 314.945   1
   4  11  25 554.737 329.745   1
  -4  12  24-375.973 251.826   1
   4 -12 -24 248.697 228.823   1
  -4  12  23 1451.77 355.524   1
   4 -12 -23 1212.99 326.742   1
  -4  12  22 805.998 295.541   1
   4 -12 -22 153.818 252.217   1
  -4  12  21 84.4132 334.733   1
   4 -12 -21 232.708 294.265   1
  -4  12  20 255.157 251.101   1
   4 -12 -20 443.140 229.357   1
   4 -12 -19 78.5681 286.434   1
  -4  12  18 28.5578 331.679   1
  -4  12  17 1938.61 360.861   1
   4 -12 -17 1804.16 326.584   1
   4 -12 -16 3774.16 384.393   1
   4 -12 -15 258.338 262.741   1
  -4  12  14 2256.20 360.427   1
   4 -12 -14 1763.50 321.894   1
  -4  12  13 1893.00 344.416   1
   4 -12 -13 656.324 284.116   1
  -4  12  12 12808.8 732.372   1
   4 -12 -12 13698.3 718.745   1
   4 -12 -11 463.316 267.563   1
   4  12 -11 318.124 79.6533   1
  -4 -12  11 199.876 69.6229   1
  -4  12  11 184.919 279.096   1
   4 -12 -10 333.306 241.777   1
  -4  12  10 25.7569 271.680   1
  -4 -12  10 291.918 76.2093   1
   4  12 -10 448.498 88.1960   1
  -4  12   9 25.0110 249.356   1
  -4 -12   9-37.2681 81.8891   1
   4  12  -9 69.4754 84.7284   1
   4 -12  -9 394.590 228.212   1
  -4  12   8 72.6087 245.968   1
  -4 -12   8 185.184 97.2868   1
   4  12  -8 66.7793 96.3993   1
   4 -12  -8 247.634 239.436   1
  -4  12   7 2700.35 306.091   1
  -4 -12   7 2115.61 168.099   1
   4  12  -7 2276.24 178.415   1
   4 -12  -7 1958.56 278.947   1
  -4  12   6 291.370 242.875   1
   4  12  -6 107.070 110.950   1
  -4 -12   6 24.4967 101.721   1
   4 -12  -6-188.178 212.996   1
   4 -12  -5 3421.59 320.211   1
   4  12  -5 2971.51 233.805   1
  -4 -12   5 3385.72 230.159   1
  -4  12   5 3174.90 323.457   1
  -4  12   4 12870.5 719.910   1
   4 -12  -4 11749.6 707.956   1
  -4  12   3 1190.59 232.972   1
   4 -12  -3 1049.19 204.647   1
  -4 -12   3 1001.62 162.041   1
   4  12  -3 1376.65 182.073   1
  -4  12   2 2117.13 247.977   1
   4  12  -2 1906.92 211.189   1
  -4 -12   2 1469.24 191.297   1
   4 -12  -2 1591.06 224.960   1
   4 -12  -1 2750.45 259.699   1
  -4  12   1 2722.86 280.653   1
  -4 -12   1 2981.53 255.755   1
   4  12  -1 2899.02 261.689   1
   4 -12   0 17981.6 908.560   1
  -4  12   0 16657.0 905.216   1
  -4 -12   0 15959.2 899.811   1
   4  12   0 18304.4 923.283   1
   4 -12   1 2855.57 243.950   1
   4  12   1 2823.69 272.036   1
  -4  12  -1 3078.26 249.196   1
  -4 -12  -1 2916.81 267.856   1
   4  12   2 2137.03 265.825   1
   4 -12   2 1769.07 196.586   1
  -4 -12  -2 1907.62 233.437   1
  -4  12  -2 1570.53 188.840   1
   4  12   3 1264.38 231.579   1
   4 -12   3 1211.49 154.218   1
  -4 -12  -3 972.888 216.605   1
  -4  12  -4 12170.9 605.309   1
   4 -12   4 10935.9 604.069   1
   4  12   5 2940.60 319.640   1
   4 -12   5 2906.26 203.876   1
  -4  12  -5 3405.50 208.388   1
  -4 -12  -5 3231.93 304.971   1
   4  12   6-154.935 245.903   1
   4 -12   6 83.1240 70.7957   1
  -4 -12  -6 321.492 215.189   1
  -4  12  -6-4.34715 65.9464   1
   4  12   7 1674.03 289.899   1
  -4 -12  -8-21.5525 217.233   1
   4  12   8 142.362 225.926   1
  -4 -12  -9-176.915 223.520   1
   4  12   9 465.583 274.066   1
  -4 -12 -10 22.6661 220.463   1
   4  12  10 380.167 267.634   1
  -4 -12 -11 185.415 225.585   1
   4  12  11 778.374 265.801   1
  -4 -12 -12 12216.2 759.730   1
   4  12  12 13318.7 795.657   1
  -4 -12 -13 766.630 252.053   1
   4  12  13 1078.83 304.557   1
  -4 -12 -14 1251.95 262.079   1
  -4 -12 -15 462.857 269.262   1
   4  12  15 864.328 323.210   1
  -4 -12 -16 4057.54 398.333   1
   4  12  16 3952.52 423.569   1
   4  12  17 2334.84 319.336   1
  -4 -12 -18 175.799 276.599   1
   4  12  18 84.4763 300.901   1
  -4 -12 -19 176.849 277.119   1
   4  12  19 280.882 334.217   1
  -4 -12 -20 25.1902 225.018   1
   4  12  20 279.773 276.684   1
  -4 -12 -21 300.622 281.426   1
   4  12  21-111.129 310.055   1
  -4 -12 -22 795.402 306.469   1
   4  12  22 357.706 344.440   1
  -4 -12 -23 859.584 256.038   1
   4  12  23 867.531 290.406   1
  -4 -12 -24 120.864 282.911   1
   4  12  24 612.176 316.961   1
  -4  13  24 1058.94 358.875   1
   4 -13 -23 200.533 235.453   1
  -4  13  23 405.814 285.893   1
   4 -13 -22 866.862 321.062   1
  -4  13  22 577.932 349.837   1
   4 -13 -21 335.417 268.762   1
   4 -13 -20 1694.61 329.991   1
  -4  13  20 2797.08 394.029   1
   4 -13 -19 523.897 307.915   1
  -4  13  19 655.148 354.556   1
   4 -13 -17 395.007 241.215   1
  -4  13  17 257.742 257.063   1
   4 -13 -16 5415.55 431.558   1
  -4  13  16 4942.71 447.465   1
   4 -13 -15 418.537 235.084   1
  -4  13  15 739.141 273.594   1
   4 -13 -14 5602.94 474.357   1
  -4  13  14 5977.82 499.843   1
  -4  13  13 641.146 323.324   1
   4 -13 -13 692.879 297.297   1
  -4  13  12-246.948 258.986   1
   4 -13 -12-76.0877 235.710   1
  -4  13  11-26.9596 278.508   1
   4 -13 -11 549.331 270.872   1
  -4  13   9 256.636 261.142   1
   4 -13  -9 358.049 236.460   1
  -4  13   8 3362.97 365.287   1
   4 -13  -8 3224.54 340.961   1
   4  13  -7 5357.76 291.340   1
  -4  13   7 4958.51 427.506   1
  -4 -13   7 5332.96 285.157   1
   4 -13  -7 5082.23 419.184   1
  -4  13   6 999.684 255.271   1
  -4 -13   6 926.327 117.639   1
   4  13  -6 983.003 134.272   1
   4 -13  -6 888.195 246.868   1
  -4  13   5 22.2708 236.224   1
  -4 -13   5 52.2620 108.492   1
   4  13  -5 9.61858 121.684   1
   4 -13  -5 83.2293 216.374   1
  -4  13   3 319.973 225.946   1
   4  13  -3 192.380 143.366   1
  -4 -13   3 174.579 132.742   1
   4 -13  -3 582.530 205.899   1
   4  13  -2 3362.86 286.379   1
   4 -13  -2 3799.67 306.948   1
  -4 -13   2 3250.04 258.632   1
  -4  13   2 3503.82 316.613   1
   4 -13  -1 474.011 181.463   1
  -4 -13   1 353.739 170.623   1
   4  13  -1 686.347 171.813   1
  -4  13   1 766.299 207.978   1
   4 -13   0 241.681 165.614   1
  -4 -13   0 198.995 163.964   1
   4  13   0 303.611 179.296   1
  -4  13   0 270.284 175.461   1
   4 -13   1 595.100 157.404   1
   4  13   1 919.827 212.082   1
  -4 -13  -1 1064.21 192.265   1
  -4  13  -1 421.588 154.804   1
   4  13   2 3708.16 329.461   1
   4 -13   2 3792.23 272.640   1
  -4 -13  -2 3230.12 301.779   1
  -4  13  -2 3917.32 279.202   1
   4  13   3 181.124 199.305   1
   4 -13   3 306.755 127.183   1
  -4 -13  -3 109.753 183.223   1
  -4  13  -3 270.659 129.463   1
   4  13   4 337.566 214.448   1
  -4  13  -4 158.772 109.643   1
   4 -13   4 72.9212 105.293   1
  -4  13  -5 119.231 82.1690   1
   4 -13   5-52.5264 74.2666   1
   4  13   5-110.102 227.241   1
   4  13   6 551.469 248.581   1
  -4 -13  -6 913.018 230.159   1
  -4 -13  -7 6202.73 434.896   1
   4  13   7 5345.72 446.884   1
   4  13   8 2518.84 329.968   1
  -4 -13  -8 3025.78 316.033   1
  -4 -13  -9 430.972 230.593   1
   4  13   9 355.349 250.247   1
  -4 -13 -11 667.035 253.486   1
   4  13  11 158.255 269.435   1
  -4 -13 -12 690.726 268.595   1
   4  13  12-81.0695 292.592   1
  -4 -13 -13 96.7051 259.130   1
   4  13  13 414.823 314.141   1
  -4 -13 -14 6336.65 460.497   1
   4  13  14 4976.44 471.142   1
  -4 -13 -15 1017.49 258.275   1
   4  13  15 365.434 264.072   1
  -4 -13 -16 5035.01 444.536   1
   4  13  16 5674.16 494.040   1
  -4 -13 -17-25.3067 277.504   1
   4  13  17 423.930 327.674   1
  -4 -13 -19-75.9244 207.452   1
  -4 -13 -20 2089.60 331.617   1
   4  13  20 2233.79 379.443   1
  -4 -13 -21 625.004 302.118   1
   4  13  21 276.612 339.694   1
   4  13  22 272.834 330.322   1
  -4 -13 -23 97.3921 221.254   1
   4  13  23 268.024 262.148   1
  -4 -13 -24 1195.55 312.240   1
   4  13  24 630.057 337.245   1
   4 -14 -23 247.865 256.698   1
  -4  14  23 240.379 298.907   1
   4 -14 -21 231.198 232.516   1
  -4  14  21-415.816 281.643   1
   4 -14 -19 1023.41 311.283   1
  -4  14  19 738.937 328.729   1
   4 -14 -18 977.501 291.879   1
  -4  14  18 772.707 304.167   1
   4 -14 -17 610.121 248.559   1
  -4  14  17 488.266 263.831   1
   4 -14 -16 2920.28 338.366   1
  -4  14  16 3477.55 384.667   1
   4 -14 -15 397.233 239.201   1
  -4  14  15 602.181 269.874   1
   4 -14 -14 342.447 284.163   1
  -4  14  14-114.078 301.813   1
   4 -14 -13 183.293 269.286   1
  -4  14  13 536.076 327.406   1
   4 -14 -12 2899.54 348.702   1
  -4  14  12 3039.56 375.405   1
   4 -14 -11 1479.94 299.898   1
  -4  14  11 1865.79 345.688   1
   4 -14 -10 6814.34 512.655   1
  -4  14  10 6896.35 537.031   1
  -4  14   8 332.996 264.383   1
   4 -14  -8 1626.27 272.636   1
  -4  14   7 74.6481 234.767   1
   4 -14  -7-23.2079 222.959   1
   4  14  -6 2347.26 165.653   1
  -4  14   6 2477.48 319.741   1
   4 -14  -6 3118.83 328.866   1
  -4 -14   6 2652.76 158.580   1
   4  14  -5 4084.23 276.579   1
  -4  14   5 4891.88 389.614   1
  -4 -14   5 4662.02 271.684   1
   4 -14  -5 4543.11 375.607   1
  -4  14   4 4217.33 377.211   1
   4 -14  -4 4618.68 381.192   1
  -4 -14   4 4390.59 279.836   1
  -4  14   3 478.698 232.439   1
   4  14  -3 76.8107 152.257   1
   4 -14  -3 194.784 196.018   1
   4 -14  -2 236.931 193.080   1
  -4  14   2 78.0459 210.163   1
   4  14  -2 260.580 158.250   1
   4 -14  -1 255.259 175.773   1
   4  14  -1 352.001 175.991   1
  -4  14   1 326.303 197.434   1
   4 -14   0 3833.32 301.237   1
   4  14   0 4091.09 327.213   1
  -4  14   0 4087.16 313.251   1
  -4 -14   0 3417.74 297.506   1
   4 -14   1 222.524 152.378   1
   4  14   1 373.605 213.217   1
  -4 -14  -1 458.467 184.799   1
  -4  14  -1 445.868 166.581   1
   4 -14   2 339.757 147.479   1
  -4  14  -2 469.163 158.900   1
   4  14   2 557.506 204.965   1
  -4 -14  -2 485.691 193.784   1
  -4  14  -3 201.478 128.382   1
   4 -14   3 288.782 130.700   1
  -4 -14  -4 4410.60 353.066   1
   4 -14   4 3516.12 237.788   1
  -4  14  -4 4124.26 241.078   1
   4  14   4 4130.47 370.876   1
   4  14   5 4549.27 388.569   1
  -4 -14  -5 4196.31 360.938   1
   4  14   6 2803.85 330.035   1
  -4 -14  -6 2335.60 283.552   1
   4  14   7 123.517 240.005   1
  -4 -14  -7 553.769 229.197   1
   4  14   8 1062.72 287.619   1
  -4 -14  -8 1120.70 257.609   1
   4  14  10 6516.64 529.878   1
  -4 -14 -10 6910.48 500.543   1
   4  14  11 1040.43 328.611   1
  -4 -14 -11 1699.80 300.290   1
   4  14  12 2665.42 370.350   1
  -4 -14 -12 2625.29 342.259   1
   4  14  13-84.0351 305.038   1
  -4 -14 -13 371.041 266.273   1
   4  14  14-112.879 290.484   1
  -4 -14 -14 200.410 251.139   1
   4  14  15 935.000 322.170   1
  -4 -14 -15 809.223 268.032   1
   4  14  16 4228.65 398.972   1
  -4 -14 -16 3509.69 360.544   1
   4  14  18 1073.62 329.214   1
  -4 -14 -18 661.692 282.399   1
   4  14  19 842.401 342.758   1
  -4 -14 -19 658.445 303.206   1
   4  14  20 194.948 330.614   1
  -4 -14 -20 654.231 291.236   1
   4  14  21 494.350 310.565   1
  -4 -14 -21-74.6554 243.405   1
   4  14  22 594.017 270.889   1
  -4 -14 -22 686.779 244.397   1
   4  14  23 449.814 319.333   1
  -4 -14 -23 265.176 282.720   1
   4 -15 -22-125.046 279.790   1
  -4  15  22-215.591 329.145   1
   4 -15 -20 570.040 303.302   1
  -4  15  20 837.189 348.456   1
   4 -15 -18 1509.92 299.143   1
  -4  15  18 885.666 311.960   1
   4 -15 -17-53.3472 235.020   1
  -4  15  17 431.318 284.405   1
   4 -15 -16 508.576 250.074   1
  -4  15  16 634.944 281.800   1
   4 -15 -15 615.972 273.868   1
  -4  15  15 981.660 317.906   1
   4 -15 -14 1095.41 308.109   1
  -4  15  14 1670.34 345.179   1
   4 -15 -12 1343.97 308.279   1
  -4  15  12 1615.80 349.207   1
   4 -15 -11 546.931 253.987   1
  -4  15  11 307.690 281.910   1
   4 -15 -10 821.571 268.652   1
  -4  15  10 109.891 284.454   1
   4 -15  -9 528.975 251.870   1
  -4  15   9 890.303 284.541   1
  -4  15   8 5146.33 442.374   1
   4 -15  -8 4529.21 404.955   1
   4 -15  -7 23.9699 228.407   1
  -4  15   7 411.127 269.368   1
   4 -15  -6 279.486 228.455   1
  -4  15   6 24.8413 234.489   1
   4  15  -5-13.2715 94.2008   1
  -4  15   5-47.7069 222.974   1
   4 -15  -5 202.832 230.172   1
   4  15  -4 20.7181 129.630   1
  -4  15   4 273.646 223.663   1
   4 -15  -4 428.604 211.985   1
  -4 -15   4 99.1782 108.869   1
  -4 -15   3 486.335 143.172   1
   4  15  -3 244.233 143.885   1
   4 -15  -2 4326.34 349.791   1
  -4 -15   2 4287.61 303.363   1
  -4  15   2 4241.65 359.924   1
   4  15  -2 4362.01 317.446   1
  -4 -15   1 134.507 153.941   1
   4 -15  -1-106.107 170.996   1
   4  15  -1 166.671 171.654   1
  -4  15   1 320.203 187.356   1
  -4 -15   0-114.460 163.464   1
   4 -15   0-112.906 164.300   1
   4  15   0 364.630 197.553   1
  -4  15   0-33.6456 165.397   1
  -4 -15  -1 246.346 186.990   1
   4 -15   1 198.002 154.037   1
  -4  15  -1 410.135 173.237   1
   4  15   1 98.0789 189.355   1
  -4  15  -2 3528.77 278.894   1
   4 -15   2 4550.07 287.068   1
  -4 -15  -3 394.520 193.168   1
   4 -15   3 469.340 124.088   1
   4  15   3 615.685 233.840   1
  -4  15  -3 539.615 129.298   1
  -4 -15  -4 269.343 211.088   1
   4  15   4 206.233 217.560   1
  -4  15  -4 54.5934 65.0624   1
   4  15   5-95.3335 227.647   1
  -4 -15  -5-86.1651 199.508   1
   4  15   6 273.190 253.107   1
  -4 -15  -6 88.3528 218.532   1
   4  15   7 25.8335 256.847   1
  -4 -15  -7 45.1224 218.030   1
   4  15   9 297.416 275.568   1
  -4 -15  -9 591.241 234.204   1
   4  15  10 550.439 295.089   1
  -4 -15 -10 144.607 224.343   1
   4  15  11 362.172 277.362   1
  -4 -15 -11 270.727 224.703   1
   4  15  12 816.511 301.538   1
  -4 -15 -12 1300.26 276.958   1
   4  15  13 1332.89 348.908   1
  -4 -15 -13 2051.52 314.320   1
   4  15  14 2250.66 354.143   1
  -4 -15 -14 1430.31 301.905   1
   4  15  15 456.767 322.366   1
  -4 -15 -15 899.223 277.793   1
   4  15  16 685.146 333.750   1
  -4 -15 -16 668.639 279.183   1
   4  15  17-85.3724 301.201   1
  -4 -15 -17 359.462 262.343   1
   4  15  18 1244.99 315.851   1
  -4 -15 -18 996.382 266.713   1
   4  15  20 138.353 289.034   1
  -4 -15 -20 601.852 272.968   1
   4  15  22 640.454 342.752   1
  -4 -15 -22 267.427 282.533   1
   4 -16 -21-202.056 233.126   1
  -4  16  21 217.352 276.025   1
   4 -16 -20 25.7410 282.029   1
  -4  16  20 1190.53 363.463   1
  -4  16  19 337.852 345.393   1
   4 -16 -17 481.249 286.440   1
  -4  16  17 777.191 319.701   1
   4 -16 -16 834.371 307.237   1
  -4  16  16 984.796 334.332   1
   4 -16 -15 162.069 294.731   1
  -4  16  15-116.277 322.950   1
   4 -16 -14 1756.55 321.568   1
  -4  16  14 1770.93 362.806   1
   4 -16 -13 107.855 253.735   1
  -4  16  13 231.625 283.959   1
   4 -16 -11 212.727 265.235   1
  -4  16  11 142.300 287.730   1
   4 -16 -10 2547.05 325.862   1
  -4  16  10 2165.47 346.998   1
   4 -16  -9 619.974 265.979   1
  -4  16   9 221.624 278.440   1
   4 -16  -8 760.077 272.017   1
  -4  16   8 1249.69 307.952   1
   4 -16  -7 470.428 253.295   1
  -4  16   7 529.929 282.692   1
  -4  16   6 5769.63 463.463   1
   4 -16  -6 5284.92 435.490   1
   4 -16  -5 1699.90 267.259   1
  -4  16   5 741.401 256.948   1
   4 -16  -4 752.833 230.694   1
  -4  16   4 1230.49 255.097   1
   4 -16  -3 565.536 222.609   1
  -4  16   3 313.875 221.415   1
   4 -16  -2-39.5088 199.901   1
   4  16  -2 302.082 175.376   1
  -4  16   2 378.679 208.841   1
   4 -16  -1 385.894 204.299   1
  -4  16   1-96.7220 200.290   1
   4  16  -1 224.429 188.100   1
  -4  16   0 137.195 174.964   1
  -4 -16   0 133.830 165.227   1
   4  16   0 400.866 202.704   1
  -4  16  -1 132.476 159.036   1
  -4 -16  -1 415.870 193.404   1
   4  16   1 61.8787 193.639   1
  -4 -16  -3 141.798 186.460   1
   4  16   3 92.5959 230.858   1
  -4 -16  -4 508.746 216.919   1
   4  16   4 604.676 243.843   1
  -4 -16  -5 1782.21 260.690   1
   4  16   5 1430.59 275.693   1
  -4 -16  -6 5063.66 413.685   1
   4  16   6 4947.69 438.189   1
  -4 -16  -8 1031.62 261.285   1
   4  16   8 1140.29 302.552   1
  -4 -16  -9 442.036 241.997   1
   4  16   9 221.082 283.453   1
  -4 -16 -10 2328.68 318.074   1
   4  16  10 1374.47 341.057   1
  -4 -16 -11 75.9653 256.127   1
   4  16  11 425.255 285.172   1
  -4 -16 -13 180.956 225.507   1
   4  16  13 315.827 280.907   1
  -4 -16 -14 1375.55 303.723   1
   4  16  14 1929.18 347.569   1
  -4 -16 -15 519.736 279.609   1
   4  16  15 259.149 326.064   1
  -4 -16 -16 1011.66 304.770   1
   4  16  16 1119.95 350.330   1
  -4 -16 -17 180.642 269.717   1
   4  16  17 713.634 337.413   1
  -4 -16 -19 532.159 292.223   1
   4  16  19-27.8792 327.973   1
  -4 -16 -21 24.5784 251.694   1
   4  16  21 107.748 330.121   1
  -4  17  20 766.892 332.405   1
   4 -17 -20 51.1145 260.210   1
  -4  17  19 362.735 348.716   1
   4 -17 -19-260.485 283.567   1
  -4  17  18-113.384 337.118   1
   4 -17 -18 105.834 284.018   1
  -4  17  17 459.301 348.162   1
   4 -17 -17 107.191 294.671   1
  -4  17  16 86.9354 332.450   1
   4 -17 -16-81.1652 290.423   1
  -4  17  15 1078.97 332.854   1
   4 -17 -15 1688.70 305.236   1
  -4  17  14 1199.77 318.880   1
   4 -17 -14 956.737 287.274   1
  -4  17  13 234.396 324.935   1
   4 -17 -13 191.410 276.508   1
  -4  17  12 1022.45 308.479   1
   4 -17 -12 1063.41 286.350   1
  -4  17  10 778.426 302.151   1
   4 -17 -10 241.662 255.114   1
  -4  17   9 142.154 285.524   1
   4 -17  -9 556.844 267.808   1
  -4  17   8 2290.61 331.834   1
   4 -17  -8 1696.30 312.977   1
  -4  17   6 1349.57 310.776   1
   4 -17  -6 1228.47 286.213   1
  -4  17   5 153.512 244.850   1
   4 -17  -5 502.622 237.170   1
  -4  17   4 391.479 247.944   1
  -4  17   3 1418.87 283.025   1
   4  17   2 521.992 239.047   1
   4  17   3 1101.05 257.906   1
   4  17   4 824.681 262.102   1
  -4 -17  -4 647.979 234.847   1
   4  17   5-258.918 256.709   1
  -4 -17  -5 208.321 214.331   1
   4  17   6 1679.57 307.452   1
  -4 -17  -6 1215.41 263.250   1
   4  17   7 327.533 272.653   1
  -4 -17  -7 392.048 229.686   1
   4  17   8 2227.06 336.909   1
  -4 -17  -8 1499.27 286.875   1
   4  17   9 650.008 301.965   1
  -4 -17  -9 305.589 246.301   1
   4  17  10 1001.20 309.894   1
  -4 -17 -10 592.599 246.480   1
   4  17  12 1102.88 330.958   1
  -4 -17 -12 968.266 292.192   1
   4  17  13 494.801 294.909   1
  -4 -17 -13 420.472 258.526   1
   4  17  14 1368.09 313.570   1
  -4 -17 -14 657.524 258.224   1
   4  17  15 2205.00 372.806   1
  -4 -17 -15 1364.49 306.315   1
   4  17  16 86.3976 322.900   1
  -4 -17 -16 287.381 275.912   1
   4  17  18 591.157 352.325   1
  -4 -17 -18 255.880 287.406   1
   4  17  19 332.380 336.205   1
  -4 -17 -19 429.281 285.424   1
   4  17  20 1142.50 353.823   1
  -4 -17 -20-223.376 282.336   1
  -4  18  17 488.119 302.448   1
  -4  18  16 785.184 308.419   1
  -4  18  15 117.477 315.314   1
  -4  18  14-59.1782 315.371   1
  -4  18  13 504.892 297.855   1
  -4  18  12 148.798 302.424   1
  -4  18  11 1215.49 353.820   1
   4  18   8 229.040 296.400   1
   4  18   9 608.916 305.143   1
   4  18  11 882.978 319.410   1
   4  18  12 442.665 306.030   1
   4  18  13 737.044 342.087   1
   4  18  14 381.496 319.966   1
   4  18  15 378.622 300.311   1
   4  18  17 426.796 342.234   1
   4  18  18 28.0224 333.273   1
   4  18  19 137.801 320.155   1
  -5   0  27 29.0656 223.363   1
   5   0 -27 352.786 278.719   1
  -5   0  26 87.5800 304.395   1
   5   0 -26 162.987 300.506   1
  -5   0  24 1045.78 283.125   1
   5   0 -24 540.038 277.503   1
  -5   0  23 490.345 318.464   1
   5   0 -23-26.7763 292.999   1
  -5   0  21 590.119 308.762   1
   5   0 -21 339.266 282.284   1
  -5   0  20-27.5658 290.274   1
   5   0 -20 205.104 279.130   1
  -5   0  19 242.869 278.872   1
   5   0 -19 376.545 260.138   1
  -5   0  18 2713.15 351.392   1
   5   0 -18 2817.91 338.691   1
  -5   0  17-205.025 264.575   1
   5   0 -17-119.223 257.279   1
  -5   0  16 2613.49 361.739   1
  -5   0  15 457.136 231.881   1
   5   0 -15-156.615 221.887   1
  -5   0  14 788.580 279.841   1
   5   0 -14 603.779 252.024   1
  -5   0  13 111.361 225.678   1
   5   0 -13-41.4618 198.574   1
  -5   0  12 14745.6 843.458   1
   5   0 -12 15082.0 835.137   1
  -5   0  10 1896.20 247.683   1
   5   0 -10 1423.70 227.571   1
  -5   0   9-128.863 180.018   1
   5   0  -9 328.961 180.544   1
  -5   0   8 19559.1 1040.34   1
   5   0  -8 19682.7 1031.80   1
  -5   0   7 148.792 181.283   1
   5   0  -7-293.046 167.975   1
   5   0  -6 73.4093 159.860   1
  -5   0   6 62.7089 175.349   1
   5   0  -5 154.028 165.241   1
  -5   0   5-149.312 173.414   1
   5   0  -4 42171.6 2101.80   1
  -5   0   4 43627.9 2107.99   1
   5   0  -3 12.7899 173.767   1
  -5   0   3-26.4943 163.811   1
   5   0  -2 65570.9 3149.01   1
  -5   0   2 64749.6 3149.85   1
   5   0  -1 48.7577 146.168   1
  -5   0   1 162.045 147.181   1
   5   0   0 36.5417 163.518   1
  -5   0   0-36.9681 163.662   1
   5   0   1 110.120 169.007   1
  -5   0  -1-292.703 167.250   1
   5   0   2 67237.0 3183.71   1
  -5   0  -2 64689.9 3180.94   1
   5   0   3 25.9708 162.315   1
  -5   0  -3 99.8832 150.796   1
  -5   0  -4 45275.1 2171.14   1
   5   0   4 43443.5 2175.31   1
  -5   0  -5-40.4872 145.072   1
   5   0   5-282.784 155.169   1
  -5   0  -6 266.042 164.446   1
   5   0   6 283.543 165.194   1
  -5   0  -7 14.6193 155.447   1
   5   0   7 63.4226 171.417   1
  -5   0  -8 20266.2 1056.83   1
   5   0   8 20533.0 1068.14   1
  -5   0  -9-198.648 160.476   1
   5   0   9 70.7667 171.500   1
  -5   0 -10 2422.78 256.834   1
   5   0  10 1715.92 254.975   1
  -5   0 -11-90.5222 183.936   1
   5   0  11 158.612 194.380   1
   5   0  12 14016.7 813.942   1
  -5   0 -12 14787.9 808.040   1
   5   0  13 65.0845 200.273   1
  -5   0 -13-179.483 189.337   1
  -5   0 -14 288.045 199.287   1
   5   0  15 445.421 235.946   1
  -5   0 -15 106.374 205.343   1
   5   0  16 3382.22 364.253   1
  -5   0 -16 3721.16 352.742   1
   5   0  17 446.987 264.865   1
   5   0  19 503.422 266.029   1
  -5   0 -19 189.145 221.522   1
   5   0  20 622.606 296.120   1
  -5   0 -20 314.726 260.126   1
   5   0  21 503.431 298.638   1
  -5   0 -21 292.251 266.352   1
   5   0  23 372.532 261.093   1
  -5   0 -23-228.517 248.936   1
   5   0  24 461.979 283.634   1
  -5   0 -24 310.034 254.637   1
   5   0  25-116.161 261.086   1
  -5   0 -25 26.1115 260.328   1
   5   0  26 291.368 281.570   1
  -5   0 -26-183.847 250.070   1
  -5   0 -27 210.511 256.700   1
   5  -1 -28 3640.00 430.710   1
  -5   1  26 751.806 281.232   1
  -5  -1  26 1175.89 325.196   1
   5  -1 -26 752.275 275.027   1
   5   1 -26 1212.55 333.790   1
  -5   1  25 202.857 308.834   1
  -5  -1  25 616.430 276.046   1
   5   1 -25 685.263 280.734   1
   5  -1 -25 188.315 306.132   1
  -5   1  24 1011.91 323.070   1
  -5  -1  24 1460.12 348.342   1
   5   1 -24 788.169 319.626   1
   5  -1 -24 751.799 309.550   1
  -5  -1  23 375.814 288.237   1
  -5   1  23 86.1285 288.600   1
   5   1 -23-80.7071 245.140   1
   5  -1 -23 26.6975 263.991   1
  -5  -1  22 7299.57 583.108   1
  -5   1  22 8308.69 594.050   1
   5   1 -22 7832.25 581.315   1
   5  -1 -22 8545.33 583.409   1
  -5  -1  21 308.481 291.061   1
  -5   1  21 870.292 322.902   1
   5   1 -21 625.854 292.004   1
   5  -1 -21 862.408 301.417   1
  -5  -1  20 549.648 263.460   1
  -5   1  20 221.094 241.020   1
   5   1 -20 485.548 244.402   1
   5  -1 -20 694.871 245.380   1
  -5  -1  19 537.014 270.184   1
  -5   1  19 271.252 262.433   1
   5   1 -19-124.845 246.505   1
   5  -1 -19 479.941 262.973   1
  -5   1  18 3210.38 376.354   1
  -5  -1  17-25.3775 232.248   1
   5   1 -17 472.234 219.621   1
   5  -1 -16 4311.09 379.585   1
   5   1 -16 4729.65 389.233   1
  -5   1  16 4199.42 393.003   1
  -5  -1  16 3609.27 385.265   1
  -5  -1  15-189.479 231.586   1
   5   1 -15 154.497 212.081   1
   5  -1 -15-136.216 236.712   1
  -5  -1  14 5550.82 449.713   1
  -5   1  14 5512.03 439.915   1
   5  -1 -14 5791.68 430.276   1
   5   1 -14 5127.24 424.056   1
  -5   1  13 340.395 252.134   1
   5  -1 -13 422.545 229.572   1
   5   1 -13 326.399 224.262   1
  -5   1  12 64621.9 3250.39   1
   5  -1 -12 67937.6 3249.81   1
  -5  -1  11 1566.56 241.864   1
   5   1 -11 2192.96 246.905   1
  -5  -1  10 320.724 179.807   1
  -5   1  10 358.142 183.762   1
   5  -1 -10 316.579 183.276   1
   5   1 -10 371.574 189.716   1
  -5  -1   9 2074.74 242.251   1
  -5   1   9 1870.91 250.963   1
   5   1  -9 1918.89 226.385   1
   5  -1  -9 1907.30 234.996   1
  -5  -1   8 1186.74 200.150   1
  -5   1   8 1383.85 208.681   1
   5   1  -8 1265.22 198.129   1
   5  -1  -8 1082.02 197.677   1
   5   1  -7 1641.20 209.686   1
  -5  -1   7 1543.99 214.897   1
  -5   1   7 1292.98 220.550   1
   5  -1  -7 1079.76 197.642   1
  -5  -1   6 2447.67 245.491   1
  -5   1   6 2322.46 254.921   1
   5   1  -6 1905.68 232.664   1
   5  -1  -6 2001.32 237.001   1
   5   1  -5 4143.26 299.917   1
   5  -1  -5 4317.23 312.557   1
  -5   1   5 3644.24 311.255   1
  -5  -1   5 3931.03 303.859   1
   5   1  -4 57639.5 2845.50   1
   5  -1  -4 59493.3 2852.15   1
  -5   1   4 58717.1 2856.93   1
  -5  -1   4 59172.7 2850.26   1
   5  -1  -3 7989.07 478.727   1
   5   1  -3 7360.86 470.143   1
  -5  -1   3 8399.02 481.368   1
  -5   1   3 9014.65 492.897   1
   5   1  -2 24754.3 1229.48   1
   5  -1  -2 24367.6 1232.01   1
  -5  -1   2 23464.2 1226.02   1
  -5   1   2 25062.5 1234.50   1
   5  -1  -1 13393.6 695.182   1
   5   1  -1 13288.4 695.993   1
  -5   1   1 13207.6 698.948   1
  -5  -1   1 11808.4 696.709   1
   5  -1   0 20737.4 1034.48   1
  -5  -1   0 18961.2 1033.49   1
  -5   1   0 19719.7 1037.55   1
   5   1   0 21464.5 1036.74   1
  -5  -1  -1 12844.8 682.698   1
  -5   1  -1 11428.5 689.832   1
   5   1   1 14305.2 694.997   1
   5  -1   1 12800.4 687.829   1
  -5   1  -2 24641.3 1201.84   1
  -5  -1  -2 24007.2 1204.68   1
   5   1   2 23071.5 1207.23   1
   5  -1   2 23494.1 1204.41   1
  -5  -1  -3 9715.26 511.974   1
  -5   1  -3 9208.30 505.926   1
   5   1   3 8608.40 512.394   1
   5  -1   3 8237.52 507.409   1
   5  -1   4 58904.7 2778.27   1
  -5  -1  -4 55475.4 2777.59   1
   5   1   4 57143.2 2779.93   1
  -5   1  -4 57384.5 2774.42   1
  -5  -1  -5 4122.70 292.973   1
  -5   1  -5 3920.95 282.199   1
   5   1   5 3363.46 302.999   1
   5  -1   5 3809.20 290.184   1
   5   1   6 1954.54 229.180   1
  -5   1  -6 2307.18 213.507   1
  -5  -1  -6 1922.81 219.549   1
   5  -1   6 2317.96 223.942   1
  -5  -1  -7 1269.87 192.364   1
  -5   1  -7 1052.26 189.613   1
   5   1   7 1209.34 202.067   1
  -5   1  -8 1286.04 202.802   1
  -5  -1  -8 1030.07 192.632   1
   5  -1   8 1595.23 212.089   1
   5   1   8 1534.61 210.019   1
   5  -1   9 2101.78 234.868   1
   5   1   9 2335.24 249.044   1
  -5  -1  -9 1892.67 229.322   1
  -5   1  -9 2218.73 233.287   1
  -5  -1 -10 497.960 188.352   1
  -5   1 -10 420.953 174.503   1
   5   1  10 211.715 184.379   1
   5  -1  10 615.410 194.441   1
  -5   1 -11 2465.90 255.222   1
   5  -1  11 2392.41 276.311   1
   5   1  12 67982.0 3323.49   1
  -5  -1 -12 67655.9 3313.90   1
  -5  -1 -13 508.192 229.207   1
  -5   1 -13 545.843 216.994   1
   5  -1  13-127.252 221.508   1
   5   1  13 221.721 223.269   1
   5   1  14 5069.68 422.964   1
   5  -1  14 5446.40 420.476   1
  -5  -1 -14 5691.43 429.731   1
  -5   1 -15 125.418 200.834   1
  -5  -1 -15 86.5466 236.098   1
   5   1  15 166.945 251.745   1
   5  -1  15-115.220 224.651   1
   5   1  16 3479.80 360.809   1
   5  -1  16 4093.68 374.573   1
  -5   1 -16 3537.61 338.893   1
  -5  -1 -16 3776.38 340.854   1
   5  -1  17 220.834 257.248   1
   5   1  17 175.954 273.166   1
   5   1  18 2561.56 332.186   1
   5  -1  18 1853.18 294.156   1
  -5   1 -18 2081.01 281.430   1
  -5  -1 -18 2005.99 295.054   1
   5   1  19 293.457 239.300   1
   5  -1  19 78.8854 263.833   1
  -5   1 -19 492.811 246.130   1
  -5  -1 -19 119.038 207.739   1
   5  -1  20 563.517 279.024   1
   5   1  20 434.962 286.889   1
  -5  -1 -20 340.472 261.930   1
  -5   1 -20 1015.87 273.096   1
   5  -1  21 474.288 259.533   1
   5   1  21 83.2346 285.919   1
  -5   1 -21 413.018 235.879   1
  -5  -1 -21 147.645 273.130   1
  -5   1 -22 7838.55 548.462   1
   5  -1  22 8061.95 570.057   1
   5   1  22 7520.59 578.769   1
  -5  -1 -22 6669.79 541.545   1
   5  -1  23 57.4469 291.141   1
   5   1  23 28.5780 300.252   1
  -5  -1 -23 202.590 275.780   1
  -5   1 -23 305.475 277.222   1
   5  -1  24 1160.18 328.271   1
   5   1  24 545.769 308.088   1
  -5   1 -24 1064.27 311.501   1
  -5  -1 -24 1105.16 316.000   1
   5  -1  25 204.974 298.774   1
   5   1  25 345.865 314.954   1
  -5   1 -25 395.638 294.177   1
  -5  -1 -25 492.450 305.744   1
   5   1  26 1240.39 349.550   1
  -5   1 -26 1142.68 324.432   1
  -5  -1 -26 936.448 325.222   1
  -5   2  28-309.255 315.771   1
   5  -2 -28 287.673 321.654   1
  -5   2  27 113.739 292.724   1
   5  -2 -27 105.664 284.281   1
  -5   2  26 3697.68 389.179   1
   5  -2 -26 3645.02 384.407   1
  -5   2  25 114.907 306.206   1
  -5  -2  25 177.048 293.414   1
   5  -2 -25-80.1123 299.323   1
   5   2 -25 222.089 294.491   1
  -5   2  24 2671.76 387.173   1
  -5  -2  24 3073.73 384.407   1
   5  -2 -24 3766.37 400.361   1
   5   2 -24 3156.25 370.852   1
  -5   2  23 1058.12 302.682   1
   5  -2 -23 1624.04 309.543   1
  -5   2  22 1902.92 355.063   1
  -5  -2  22 1909.08 347.316   1
   5  -2 -22 1930.13 347.323   1
   5   2 -22 1863.09 329.534   1
  -5  -2  21-27.9449 260.508   1
   5   2 -21 339.450 252.442   1
  -5   2  20 7675.68 551.995   1
  -5  -2  20 7076.66 547.828   1
   5  -2 -20 6586.57 526.061   1
  -5   2  19 2725.03 359.963   1
  -5  -2  19 2317.74 322.936   1
   5   2 -19 2638.20 324.970   1
   5  -2 -19 2236.02 346.516   1
  -5  -2  18 1940.35 304.809   1
   5   2 -18 2080.28 298.704   1
   5  -2 -18 1544.31 315.532   1
  -5   2  17 182.731 277.086   1
  -5  -2  17 350.798 254.119   1
   5  -2 -17 194.769 264.027   1
   5   2 -17 187.347 229.841   1
  -5   2  16 8391.47 577.894   1
  -5  -2  16 7946.60 565.188   1
   5  -2 -16 8373.16 568.629   1
   5   2 -16 8502.86 566.558   1
  -5   2  15-247.003 235.900   1
  -5  -2  15 255.750 229.245   1
   5  -2 -15 322.624 239.038   1
   5   2 -15-65.4894 224.129   1
  -5   2  14 16355.8 886.097   1
  -5  -2  14 14107.4 857.445   1
   5   2 -14 14930.7 853.964   1
   5  -2 -14 15284.3 865.179   1
  -5  -2  13 18674.1 979.112   1
  -5   2  13 17231.7 986.250   1
   5   2 -13 17365.6 968.865   1
   5  -2 -13 17658.4 977.835   1
  -5   2  12 489.519 242.677   1
   5  -2 -12 165.786 218.698   1
  -5   2  11 8596.26 560.613   1
   5  -2 -11 8693.52 550.964   1
   5   2 -11 8624.52 535.257   1
  -5  -2  10 8825.25 547.272   1
   5   2 -10 9022.65 540.810   1
  -5  -2   9 2073.01 256.259   1
  -5   2   9 3076.60 295.966   1
   5  -2  -9 3354.13 292.325   1
   5   2  -9 2500.86 266.664   1
   5  -2  -8 4568.69 351.543   1
  -5  -2   8 5400.93 355.823   1
  -5   2   8 4398.97 366.249   1
   5   2  -8 4653.85 335.734   1
   5  -2  -7 2628.43 249.330   1
   5   2  -7 2429.10 239.592   1
  -5  -2   7 2732.64 254.292   1
  -5   2   7 2459.65 269.029   1
  -5  -2   6 3030.06 254.967   1
   5   2  -6 3149.61 252.804   1
   5  -2  -6 2267.15 245.087   1
  -5   2   6 3210.32 271.862   1
  -5  -2   5 34534.2 1666.74   1
   5   2  -5 31509.0 1658.48   1
  -5   2   5 34050.2 1678.52   1
   5  -2  -5 34190.0 1673.42   1
   5   2  -4 2380.16 213.108   1
   5  -2  -4 2179.34 228.288   1
  -5  -2   4 2211.95 226.456   1
  -5   2   4 2338.20 248.890   1
   5  -2  -3 57904.0 2838.27   1
   5   2  -3 60775.2 2835.48   1
  -5  -2   3 56337.5 2835.69   1
  -5   2   3 59140.7 2844.97   1
   5  -2  -2 4516.33 328.145   1
   5   2  -2 5185.55 328.653   1
  -5  -2   2 4633.08 327.472   1
  -5   2   2 5257.90 341.371   1
  -5  -2   1 74.8226 163.645   1
   5   2  -1 309.617 173.006   1
   5  -2  -1 86.4713 136.118   1
  -5   2   1 25.4807 147.162   1
  -5  -2   0-135.507 144.819   1
   5   2   0-62.2249 132.976   1
   5  -2   0 194.507 165.912   1
  -5   2   0-136.356 166.929   1
   5   2   1 153.453 176.839   1
   5  -2   1 108.844 153.292   1
  -5   2  -1-61.3971 155.379   1
  -5  -2  -1 172.761 157.999   1
  -5   2  -2 4535.24 316.471   1
  -5  -2  -2 5145.58 325.714   1
   5  -2   2 4559.03 315.311   1
   5   2   2 4911.92 335.588   1
  -5  -2  -3 62697.6 2883.68   1
  -5   2  -3 61281.8 2874.10   1
   5   2   3 56983.1 2885.43   1
   5  -2   3 56851.1 2873.49   1
  -5   2  -4 2270.96 216.470   1
  -5  -2  -4 1980.69 226.383   1
   5   2   4 1944.88 237.316   1
   5  -2   4 2048.37 216.614   1
   5  -2   5 32207.2 1640.52   1
  -5  -2  -5 33387.8 1646.70   1
   5   2   5 34242.8 1655.78   1
  -5   2  -5 32581.7 1637.44   1
   5   2   6 2395.90 266.087   1
   5  -2   6 2203.29 222.743   1
  -5   2  -6 3023.22 233.987   1
  -5  -2  -6 2414.93 257.335   1
   5  -2   7 2853.75 242.161   1
  -5   2  -7 2265.72 223.218   1
  -5  -2  -7 2374.87 243.929   1
   5   2   7 2230.69 246.803   1
  -5  -2  -8 4864.64 341.225   1
  -5   2  -8 5144.01 334.102   1
   5  -2   8 4963.16 346.954   1
   5   2   8 4650.25 351.086   1
  -5  -2  -9 3207.40 286.246   1
  -5   2  -9 2990.39 256.591   1
   5  -2   9 3683.77 284.579   1
  -5   2 -10 9226.03 549.393   1
   5   2  11 7509.48 525.102   1
  -5  -2 -11 8498.79 523.050   1
  -5   2 -11 8324.73 501.886   1
   5  -2  11 8065.06 511.755   1
  -5  -2 -12-241.095 217.249   1
   5  -2  12-19.8116 189.258   1
   5   2  12-43.5391 222.385   1
   5   2  13 16300.9 934.191   1
  -5  -2 -13 16520.6 922.730   1
   5   2  14 14888.6 867.157   1
   5  -2  14 14698.5 851.968   1
  -5  -2 -14 15156.3 848.643   1
  -5   2 -14 15020.9 836.178   1
  -5   2 -15 143.647 207.953   1
  -5  -2 -15 153.592 221.161   1
   5   2  15-145.361 238.881   1
   5  -2  15 67.8733 220.564   1
   5   2  16 8076.12 554.522   1
   5  -2  16 8104.94 542.762   1
  -5  -2 -16 8016.63 536.307   1
  -5   2 -16 6707.50 506.938   1
   5  -2  17 145.150 236.897   1
   5   2  17 482.630 288.703   1
   5  -2  18 1683.19 294.573   1
   5   2  18 1932.62 293.325   1
  -5   2 -18 2466.52 293.137   1
  -5  -2 -18 1670.79 262.632   1
   5   2  19 3463.62 386.055   1
   5  -2  20 7314.52 574.860   1
   5   2  20 8245.27 597.122   1
  -5   2 -20 9094.81 570.838   1
  -5  -2 -20 8427.21 574.342   1
   5  -2  21 139.019 277.201   1
  -5   2 -21-24.2607 247.787   1
   5  -2  22 1416.52 310.530   1
   5   2  22 1786.91 346.936   1
  -5   2 -22 2072.01 302.752   1
  -5  -2 -22 1559.45 317.704   1
   5   2  23 1340.51 353.257   1
  -5  -2 -23 1935.41 327.518   1
   5  -2  24 3353.33 390.472   1
   5   2  24 3774.63 427.033   1
  -5   2 -24 3116.50 370.974   1
  -5  -2 -24 2879.49 383.127   1
   5   2  25 829.156 327.891   1
  -5   2 -25 212.646 281.322   1
  -5  -2 -25 821.927 312.044   1
   5   2  26 3311.32 410.281   1
  -5  -2 -26 3291.43 379.993   1
   5   2  27 113.590 288.527   1
  -5  -2 -27 51.2621 270.560   1
   5   2  28 28.0617 251.530   1
  -5  -2 -28 254.679 266.260   1
  -5   3  29-217.961 306.920   1
   5  -3 -29 709.742 332.161   1
  -5   3  28-166.369 282.558   1
  -5   3  27-365.586 260.812   1
   5  -3 -27-260.992 263.453   1
  -5   3  25 969.542 338.958   1
   5  -3 -25 530.284 327.369   1
  -5   3  24 742.223 295.282   1
  -5  -3  24 58.7980 275.551   1
   5  -3 -24 478.381 273.594   1
   5   3 -24 388.260 266.404   1
  -5   3  23-28.4741 300.726   1
  -5  -3  23 289.645 278.458   1
   5  -3 -23 451.224 309.073   1
   5   3 -23 163.892 278.441   1
  -5   3  22 595.382 301.069   1
  -5  -3  22 398.161 295.352   1
   5  -3 -22 184.965 273.071   1
   5   3 -22 107.070 267.262   1
  -5   3  21 732.707 307.980   1
  -5  -3  21 389.498 289.826   1
   5   3 -21 78.5741 257.367   1
   5   3 -20 4778.03 407.576   1
   5  -3 -20 4091.40 384.183   1
  -5   3  20 3845.35 391.566   1
  -5  -3  20 4097.36 402.343   1
  -5   3  19-109.876 272.462   1
   5  -3 -19 433.862 272.122   1
  -5   3  18 323.745 292.942   1
  -5  -3  18 485.853 267.906   1
   5   3 -18 674.082 258.500   1
   5  -3 -18 75.2423 271.157   1
  -5   3  17 1163.03 314.871   1
  -5  -3  17 592.688 269.699   1
   5   3 -17 419.757 240.607   1
   5  -3 -17 1277.48 296.344   1
  -5  -3  16 2092.93 297.017   1
   5   3 -16 1729.65 265.953   1
  -5   3  15 351.586 265.339   1
  -5  -3  15 388.501 232.610   1
   5  -3 -15 607.068 251.016   1
   5   3 -15 515.344 230.463   1
  -5  -3  14 918.413 249.619   1
  -5   3  14 1291.85 294.842   1
   5  -3 -14 861.297 250.698   1
   5   3 -14 1024.85 233.584   1
  -5   3  13 1128.72 278.404   1
   5  -3 -13 1273.48 261.250   1
  -5  -3  12 6367.40 444.663   1
  -5   3  12 6170.81 473.318   1
   5  -3 -12 6120.12 457.096   1
   5   3 -12 6445.09 434.127   1
   5  -3 -11 223.969 222.704   1
  -5  -3  11-75.4631 186.570   1
  -5   3  11 196.479 249.963   1
  -5  -3  10 28461.9 1445.33   1
  -5   3  10 24840.2 1453.06   1
   5  -3 -10 30045.1 1464.29   1
   5   3 -10 29675.1 1441.03   1
   5   3  -9 2434.05 234.508   1
  -5   3   9 2345.43 261.226   1
   5  -3  -9 1942.22 245.988   1
   5   3  -8 212.041 167.891   1
  -5  -3   8-48.2378 165.077   1
  -5   3   8 133.584 169.231   1
   5  -3  -8-214.429 159.011   1
   5   3  -7 837.108 169.608   1
   5  -3  -7 786.127 200.157   1
  -5  -3   7 996.544 183.945   1
  -5   3   7 579.518 201.716   1
   5  -3  -6 53379.2 2781.47   1
  -5  -3   6 55847.2 2773.76   1
  -5   3   6 60561.2 2797.74   1
   5   3  -6 58958.6 2774.52   1
   5   3  -5 170.019 144.164   1
  -5  -3   5 189.554 158.981   1
  -5   3   5 32.5350 176.403   1
   5  -3  -5 166.845 163.730   1
   5  -3  -4 418.893 148.963   1
   5   3  -4 934.015 166.515   1
  -5   3   4 664.585 164.976   1
  -5  -3   4 715.616 153.776   1
  -5  -3   3 1600.26 200.365   1
   5   3  -3 1044.42 184.359   1
  -5   3   3 1515.72 221.871   1
   5  -3  -3 1656.89 204.187   1
   5  -3  -2 9026.45 537.284   1
   5   3  -2 9330.43 540.009   1
  -5   3   2 9245.65 543.143   1
  -5  -3   2 10455.8 541.616   1
   5  -3  -1 38558.5 1902.72   1
   5   3  -1 37024.3 1900.75   1
  -5   3   1 40827.3 1907.16   1
  -5  -3   1 38570.4 1901.17   1
   5  -3   0 102777. 4788.71   1
   5   3   0 99491.1 4790.86   1
  -5   3   0 100839. 4788.61   1
  -5  -3   0 97239.3 4787.08   1
   5  -3   1 38082.2 1900.82   1
   5   3   1 37773.8 1912.14   1
  -5   3  -1 39170.0 1904.91   1
  -5  -3  -1 40162.3 1907.61   1
   5   3   2 9355.66 565.802   1
   5  -3   2 9926.97 550.973   1
  -5  -3  -2 10518.4 564.971   1
[truncated: 809,158 more chars]
