# Supplementary material for: Structural insight into the cooperativity of spin crossover compounds
Source: Acta Crystallogr B Struct Sci Cryst Eng Mater. 2023 Aug 11;79(Pt 5):354–67. doi: 10.1107/S2052520623005814 (PMC10552598; doi:10.1107/S2052520623005814)
Supplement: Supplementary file 5 [file b-79-00354-sup5.zip › Bia_Portho_110K.cif]

data_Bia_dw4400_110K
 
_audit_creation_method            'SHELXL-2019/2'
_shelx_SHELXL_version_number      '2019/2'
_chemical_name_systematic         ?
_chemical_name_common             ?
_chemical_melting_point           ?
_chemical_formula_moiety          ?
_chemical_formula_sum
 'C10.86 H8 Fe0.29 N1.71 S0.57' 
_chemical_formula_weight          196.75

loop_
 _atom_type_symbol
 _atom_type_description
 _atom_type_scat_dispersion_real
 _atom_type_scat_dispersion_imag
 _atom_type_scat_source
 'Fe'  'Fe'   0.3265   0.6960
 'International Tables Vol C Tables 4.2.6.8 and 6.1.1.4'
 'C'  'C'   0.0024   0.0013
 'International Tables Vol C Tables 4.2.6.8 and 6.1.1.4'
 'H'  'H'   0.0000   0.0000
 'International Tables Vol C Tables 4.2.6.8 and 6.1.1.4'
 'N'  'N'   0.0049   0.0027
 'International Tables Vol C Tables 4.2.6.8 and 6.1.1.4'
 'S'  'S'   0.1051   0.1002
 'International Tables Vol C Tables 4.2.6.8 and 6.1.1.4'
 
_space_group_crystal_system       orthorhombic
_space_group_IT_number            56
_space_group_name_H-M_alt         'P c c n'
_space_group_name_Hall            '-P 2ab 2ac'
 
_shelx_space_group_comment
;
The symmetry employed for this shelxl refinement is uniquely defined
by the following loop, which should always be used as a source of
symmetry information in preference to the above space-group names.
They are only intended as comments.
;
 
loop_
 _space_group_symop_operation_xyz
 'x, y, z'
 '-x+1/2, -y+1/2, z'
 '-x, y+1/2, -z+1/2'
 'x+1/2, -y, -z+1/2'
 '-x, -y, -z'
 'x-1/2, y-1/2, -z'
 'x, -y-1/2, z-1/2'
 '-x-1/2, y, z-1/2'
 
_cell_length_a                    12.3415(2)
_cell_length_b                    14.7126(2)
_cell_length_c                    18.2629(2)
_cell_angle_alpha                 90
_cell_angle_beta                  90
_cell_angle_gamma                 90
_cell_volume                      3316.10(8)
_cell_formula_units_Z             14
_cell_measurement_temperature     110(2)
_cell_measurement_reflns_used     6009
_cell_measurement_theta_min       1.969
_cell_measurement_theta_max       29.621
 
_exptl_crystal_description        irregular
_exptl_crystal_colour             ?
_exptl_crystal_density_meas       ?
_exptl_crystal_density_method     ?
_exptl_crystal_density_diffrn     1.379          
_exptl_crystal_F_000              1424
_exptl_transmission_factor_min    ?
_exptl_transmission_factor_max    ?
_exptl_crystal_size_max           ?
_exptl_crystal_size_mid           ?
_exptl_crystal_size_min           ?
_exptl_absorpt_coefficient_mu     0.453
_shelx_estimated_absorpt_T_min    ?
_shelx_estimated_absorpt_T_max    ?
_exptl_absorpt_correction_type    ?
_exptl_absorpt_correction_T_min   ?
_exptl_absorpt_correction_T_max   ?
_exptl_absorpt_process_details    ?
_exptl_absorpt_special_details    ?
_diffrn_ambient_temperature       293(2)
_diffrn_radiation_wavelength      0.65524
_diffrn_radiation_type            Synchrotron
_diffrn_source                    ?
_diffrn_measurement_device_type   '4-circle diffractometer'
_diffrn_measurement_method        ?
_diffrn_detector_area_resol_mean  ?
_diffrn_reflns_number             34193
_diffrn_reflns_av_unetI/netI      0.0550
_diffrn_reflns_av_R_equivalents   0.0743
_diffrn_reflns_limit_h_min        -19
_diffrn_reflns_limit_h_max        19
_diffrn_reflns_limit_k_min        -18
_diffrn_reflns_limit_k_max        18
_diffrn_reflns_limit_l_min        -30
_diffrn_reflns_limit_l_max        29
_diffrn_reflns_theta_min          1.986
_diffrn_reflns_theta_max          32.962
_diffrn_reflns_theta_full         23.150
_diffrn_measured_fraction_theta_max   0.813
_diffrn_measured_fraction_theta_full  0.984
_diffrn_reflns_Laue_measured_fraction_max    0.813
_diffrn_reflns_Laue_measured_fraction_full   0.984
_diffrn_reflns_point_group_measured_fraction_max   0.813
_diffrn_reflns_point_group_measured_fraction_full  0.984
_reflns_number_total              6478
_reflns_number_gt                 4860
_reflns_threshold_expression      'I > 2\s(I)'
_reflns_Friedel_coverage          0.000
_reflns_Friedel_fraction_max      .
_reflns_Friedel_fraction_full     .
 
_reflns_special_details
;
 Reflections were merged by SHELXL according to the crystal
 class for the calculation of statistics and refinement.
 
 _reflns_Friedel_fraction is defined as the number of unique
 Friedel pairs measured divided by the number that would be
 possible theoretically, ignoring centric projections and
 systematic absences.
;
 
_computing_data_collection        ?
_computing_cell_refinement        ?
_computing_data_reduction         ?
_computing_structure_solution     ?
_computing_structure_refinement 'SHELXL-2019/2 (Sheldrick, 2019)'
_computing_molecular_graphics     ?
_computing_publication_material   ?
_refine_special_details           ?
_refine_ls_structure_factor_coef  Fsqd
_refine_ls_matrix_type            full
_refine_ls_weighting_scheme       calc
_refine_ls_weighting_details
'w=1/[\s^2^(Fo^2^)+(0.0422P)^2^+2.2698P] where P=(Fo^2^+2Fc^2^)/3'
_atom_sites_solution_primary      ?
_atom_sites_solution_secondary    ?
_atom_sites_solution_hydrogens    geom
_refine_ls_hydrogen_treatment     constr
_refine_ls_extinction_method      none
_refine_ls_extinction_coef        .
_refine_ls_number_reflns          6478
_refine_ls_number_parameters      213
_refine_ls_number_restraints      0
_refine_ls_R_factor_all           0.1032
_refine_ls_R_factor_gt            0.0719
_refine_ls_wR_factor_ref          0.1390
_refine_ls_wR_factor_gt           0.1281
_refine_ls_goodness_of_fit_ref    1.157
_refine_ls_restrained_S_all       1.157
_refine_ls_shift/su_max           0.001
_refine_ls_shift/su_mean          0.000
 
loop_
 _atom_site_label
 _atom_site_type_symbol
 _atom_site_fract_x
 _atom_site_fract_y
 _atom_site_fract_z
 _atom_site_U_iso_or_equiv
 _atom_site_adp_type
 _atom_site_occupancy
 _atom_site_site_symmetry_order  
 _atom_site_calc_flag
 _atom_site_refinement_flags_posn
 _atom_site_refinement_flags_adp
 _atom_site_refinement_flags_occupancy
 _atom_site_disorder_assembly
 _atom_site_disorder_group
Fe01 Fe 0.750000 0.750000 0.59002(2) 0.02112(10) Uani 1 2 d S T P . .
S002 S 0.84740(5) 0.55991(4) 0.39215(3) 0.03094(13) Uani 1 1 d . . . . .
N003 N 0.72532(13) 0.83913(12) 0.66852(9) 0.0225(3) Uani 1 1 d . . . . .
N004 N 0.79062(15) 0.66507(13) 0.51364(10) 0.0268(4) Uani 1 1 d . . . . .
N005 N 0.89570(14) 0.80308(12) 0.59527(9) 0.0241(3) Uani 1 1 d . . . . .
C006 C 0.62686(16) 0.84934(14) 0.70919(11) 0.0235(4) Uani 1 1 d . . . . .
C007 C 0.53213(17) 0.87500(15) 0.67355(11) 0.0249(4) Uani 1 1 d . . . . .
H007 H 0.532662 0.886916 0.623543 0.030 Uiso 1 1 calc R U . . .
C008 C 0.90847(17) 0.86531(15) 0.64904(11) 0.0259(4) Uani 1 1 d . . . . .
C009 C 0.81016(18) 0.88263(15) 0.68980(11) 0.0258(4) Uani 1 1 d . . . . .
H009 H 0.808333 0.922827 0.729078 0.031 Uiso 1 1 calc R U . . .
C00A C 0.62581(17) 0.83162(15) 0.78418(11) 0.0262(4) Uani 1 1 d . . . . .
H00A H 0.689157 0.814594 0.808109 0.031 Uiso 1 1 calc R U . . .
C00B C 0.43385(17) 0.86580(15) 0.78846(11) 0.0255(4) Uani 1 1 d . . . . .
C00C C 0.43686(17) 0.88267(14) 0.71331(11) 0.0248(4) Uani 1 1 d . . . . .
H00C H 0.373466 0.899443 0.689326 0.030 Uiso 1 1 calc R U . . .
C00D C 0.81285(16) 0.62214(15) 0.46274(11) 0.0240(4) Uani 1 1 d . . . . .
C00E C 0.52959(18) 0.83959(16) 0.82279(11) 0.0280(4) Uani 1 1 d . . . . .
H00E H 0.528979 0.827161 0.872713 0.034 Uiso 1 1 calc R U . . .
C00F C 0.33254(17) 0.88022(16) 0.83100(12) 0.0275(4) Uani 1 1 d . . . . .
C00G C 0.98222(18) 0.78299(17) 0.55318(12) 0.0293(4) Uani 1 1 d . . . . .
H00G H 0.974504 0.740803 0.515614 0.035 Uiso 1 1 calc R U . . .
C00H C 0.3375(2) 0.91373(17) 0.90201(12) 0.0314(5) Uani 1 1 d . . . . .
H00H H 0.404621 0.925800 0.923010 0.038 Uiso 1 1 calc R U . . .
C00I C 1.00677(19) 0.90872(18) 0.66246(14) 0.0337(5) Uani 1 1 d . . . . .
H00I H 1.013053 0.951212 0.699916 0.040 Uiso 1 1 calc R U . . .
C00J C 0.23064(18) 0.86216(17) 0.80098(13) 0.0314(5) Uani 1 1 d . . . . .
H00J H 0.225546 0.839471 0.753570 0.038 Uiso 1 1 calc R U . . .
C00K C 0.1368(2) 0.87772(18) 0.84118(15) 0.0374(5) Uani 1 1 d . . . . .
H00K H 0.069398 0.865441 0.820610 0.045 Uiso 1 1 calc R U . . .
C00L C 1.09489(19) 0.88730(19) 0.61891(15) 0.0380(6) Uani 1 1 d . . . . .
H00L H 1.161475 0.915454 0.626281 0.046 Uiso 1 1 calc R U . . .
C00M C 0.2436(2) 0.92954(19) 0.94224(13) 0.0373(5) Uani 1 1 d . . . . .
H00M H 0.248286 0.952281 0.989646 0.045 Uiso 1 1 calc R U . . .
C00N C 0.1435(2) 0.91152(19) 0.91189(14) 0.0395(6) Uani 1 1 d . . . . .
H00N H 0.080690 0.922017 0.938777 0.047 Uiso 1 1 calc R U . . .
C00O C 1.08202(19) 0.82330(18) 0.56426(14) 0.0356(5) Uani 1 1 d . . . . .
H00O H 1.140570 0.807321 0.534906 0.043 Uiso 1 1 calc R U . . .
 
loop_
 _atom_site_aniso_label
 _atom_site_aniso_U_11
 _atom_site_aniso_U_22
 _atom_site_aniso_U_33
 _atom_site_aniso_U_23
 _atom_site_aniso_U_13
 _atom_site_aniso_U_12
Fe01 0.02233(17) 0.0226(2) 0.01844(16) 0.000 0.000 -0.00095(16)
S002 0.0314(3) 0.0374(3) 0.0240(2) -0.0062(2) 0.00622(19) -0.0002(2)
N003 0.0256(8) 0.0220(9) 0.0200(7) 0.0011(6) -0.0004(6) 0.0005(6)
N004 0.0291(8) 0.0271(10) 0.0243(8) 0.0000(7) 0.0012(7) -0.0005(7)
N005 0.0250(8) 0.0258(9) 0.0215(7) 0.0046(7) 0.0007(6) -0.0012(7)
C006 0.0266(9) 0.0209(10) 0.0232(9) -0.0010(8) 0.0007(7) 0.0014(7)
C007 0.0301(10) 0.0239(11) 0.0208(8) 0.0009(7) -0.0030(7) 0.0020(8)
C008 0.0258(9) 0.0257(11) 0.0264(10) 0.0039(8) -0.0030(7) -0.0028(8)
C009 0.0306(10) 0.0231(11) 0.0238(9) -0.0023(8) -0.0019(7) -0.0016(8)
C00A 0.0282(9) 0.0285(12) 0.0220(9) 0.0015(8) -0.0014(7) 0.0063(8)
C00B 0.0288(9) 0.0220(11) 0.0257(9) 0.0008(8) 0.0000(7) 0.0062(8)
C00C 0.0284(9) 0.0225(11) 0.0236(9) 0.0016(8) -0.0032(7) 0.0046(8)
C00D 0.0228(8) 0.0263(11) 0.0229(9) 0.0026(8) 0.0000(7) -0.0017(8)
C00E 0.0328(10) 0.0297(12) 0.0215(9) 0.0013(8) 0.0012(7) 0.0074(9)
C00F 0.0291(10) 0.0257(11) 0.0276(10) 0.0041(8) 0.0027(8) 0.0083(8)
C00G 0.0292(10) 0.0333(12) 0.0254(9) 0.0053(9) 0.0045(8) -0.0001(9)
C00H 0.0347(11) 0.0331(13) 0.0264(10) 0.0022(9) 0.0021(8) 0.0110(9)
C00I 0.0298(10) 0.0354(13) 0.0358(11) 0.0023(10) -0.0065(9) -0.0085(9)
C00J 0.0317(11) 0.0305(12) 0.0320(11) 0.0018(9) 0.0018(8) 0.0073(9)
C00K 0.0288(11) 0.0388(15) 0.0447(13) 0.0066(11) 0.0046(10) 0.0078(10)
C00L 0.0257(10) 0.0443(15) 0.0439(13) 0.0113(12) -0.0060(9) -0.0096(10)
C00M 0.0433(13) 0.0398(14) 0.0289(10) 0.0033(10) 0.0078(10) 0.0178(11)
C00N 0.0379(12) 0.0422(15) 0.0386(12) 0.0093(11) 0.0113(10) 0.0171(11)
C00O 0.0264(10) 0.0437(15) 0.0368(12) 0.0133(11) 0.0044(9) -0.0031(10)
 
_geom_special_details
;
 All esds (except the esd in the dihedral angle between two l.s. planes)
 are estimated using the full covariance matrix.  The cell esds are taken
 into account individually in the estimation of esds in distances, angles
 and torsion angles; correlations between esds in cell parameters are only
 used when they are defined by crystal symmetry.  An approximate (isotropic)
 treatment of cell esds is used for estimating esds involving l.s. planes.
;
 
loop_
 _geom_bond_atom_site_label_1
 _geom_bond_atom_site_label_2
 _geom_bond_distance
 _geom_bond_site_symmetry_2
 _geom_bond_publ_flag
Fe01 N004 1.9385(19) 2_665 ?
Fe01 N004 1.9386(19) . ?
Fe01 N005 1.9627(17) . ?
Fe01 N005 1.9627(17) 2_665 ?
Fe01 N003 1.9667(18) . ?
Fe01 N003 1.9667(18) 2_665 ?
S002 C00D 1.638(2) . ?
N003 C009 1.287(3) . ?
N003 C006 1.432(3) . ?
N004 C00D 1.157(3) . ?
N005 C00G 1.349(3) . ?
N005 C008 1.352(3) . ?
C006 C007 1.390(3) . ?
C006 C00A 1.394(3) . ?
C007 C00C 1.387(3) . ?
C008 C00I 1.393(3) . ?
C008 C009 1.446(3) . ?
C00A C00E 1.386(3) . ?
C00B C00E 1.392(3) . ?
C00B C00C 1.395(3) . ?
C00B C00F 1.487(3) . ?
C00F C00H 1.389(3) . ?
C00F C00J 1.397(3) . ?
C00G C00O 1.382(3) . ?
C00H C00M 1.392(3) . ?
C00I C00L 1.384(4) . ?
C00J C00K 1.391(3) . ?
C00K C00N 1.386(4) . ?
C00L C00O 1.381(4) . ?
C00M C00N 1.380(4) . ?
 
loop_
 _geom_angle_atom_site_label_1
 _geom_angle_atom_site_label_2
 _geom_angle_atom_site_label_3
 _geom_angle
 _geom_angle_site_symmetry_1
 _geom_angle_site_symmetry_3
 _geom_angle_publ_flag
N004 Fe01 N004 87.97(11) 2_665 . ?
N004 Fe01 N005 90.90(7) 2_665 . ?
N004 Fe01 N005 93.14(8) . . ?
N004 Fe01 N005 93.14(8) 2_665 2_665 ?
N004 Fe01 N005 90.90(7) . 2_665 ?
N005 Fe01 N005 174.39(10) . 2_665 ?
N004 Fe01 N003 93.14(7) 2_665 . ?
N004 Fe01 N003 173.90(7) . . ?
N005 Fe01 N003 80.85(7) . . ?
N005 Fe01 N003 95.03(7) 2_665 . ?
N004 Fe01 N003 173.90(7) 2_665 2_665 ?
N004 Fe01 N003 93.14(7) . 2_665 ?
N005 Fe01 N003 95.03(7) . 2_665 ?
N005 Fe01 N003 80.85(7) 2_665 2_665 ?
N003 Fe01 N003 86.40(10) . 2_665 ?
C009 N003 C006 118.78(18) . . ?
C009 N003 Fe01 115.19(14) . . ?
C006 N003 Fe01 125.41(14) . . ?
C00D N004 Fe01 172.48(18) . . ?
C00G N005 C008 118.05(19) . . ?
C00G N005 Fe01 127.61(16) . . ?
C008 N005 Fe01 114.32(14) . . ?
C007 C006 C00A 120.18(19) . . ?
C007 C006 N003 119.95(18) . . ?
C00A C006 N003 119.85(18) . . ?
C00C C007 C006 119.34(19) . . ?
N005 C008 C00I 122.7(2) . . ?
N005 C008 C009 113.29(18) . . ?
C00I C008 C009 124.0(2) . . ?
N003 C009 C008 116.07(19) . . ?
C00E C00A C006 119.46(19) . . ?
C00E C00B C00C 118.02(19) . . ?
C00E C00B C00F 121.18(19) . . ?
C00C C00B C00F 120.72(19) . . ?
C007 C00C C00B 121.55(19) . . ?
N004 C00D S002 178.2(2) . . ?
C00A C00E C00B 121.44(19) . . ?
C00H C00F C00J 118.3(2) . . ?
C00H C00F C00B 120.1(2) . . ?
C00J C00F C00B 121.6(2) . . ?
N005 C00G C00O 121.9(2) . . ?
C00F C00H C00M 121.0(2) . . ?
C00L C00I C008 118.6(2) . . ?
C00K C00J C00F 120.7(2) . . ?
C00N C00K C00J 120.1(2) . . ?
C00O C00L C00I 118.7(2) . . ?
C00N C00M C00H 120.1(2) . . ?
C00M C00N C00K 119.8(2) . . ?
C00L C00O C00G 120.1(2) . . ?
 
_refine_diff_density_max    0.495
_refine_diff_density_min   -0.349
_refine_diff_density_rms    0.074

_shelx_res_file
;
TITL Bia_dw4400_085K_a.res in Pccn
    Bia_dw4400_110K.res
    created by SHELXL-2019/2 at 05:34:12 on 03-May-2022
REM Old TITL Bia_dw4400_085K in Pccn
REM SHELXT solution in Pccn: R1 0.089, Rweak 0.045, Alpha 0.023
REM <I/s>   0.567 for  392 systematic absences,  Orientation as input
REM Formula found by SHELXT:  Fe C38 N6 S2

CELL 0.65524 12.3415 14.7126 18.2629 90.0000 90.0000 90.0000
ZERR 14.000 0.0002 0.0002 0.0002 0.0000 0.0000 0.0000
LATT  1
SYMM 1/2-X, 1/2-Y, Z
SYMM -X, 1/2+Y, 1/2-Z
SYMM 1/2+X, -Y, 1/2-Z
SFAC FE C H N S
DISP $C  0.00244  0.00131  9.14798!source kissel
DISP $N  0.00493  0.00266 15.07095!source kissel
DISP $S  0.10506  0.10024 379.49005!source kissel
DISP $Fe  0.32649  0.69602 2544.24973!source kissel
UNIT 4 152 112 24 8
ACTA
L.S. 10
BOND
LIST 6
FMAP 2
PLAN 20
WGHT    0.042200    2.269800
FVAR       2.26705
FE01  1    0.750000    0.750000    0.590015    10.50000    0.02233    0.02259 =
         0.01844    0.00000    0.00000   -0.00095
S002  5    0.847400    0.559914    0.392146    11.00000    0.03139    0.03737 =
         0.02405   -0.00620    0.00622   -0.00021
N003  4    0.725319    0.839128    0.668520    11.00000    0.02564    0.02199 =
         0.02002    0.00112   -0.00039    0.00052
N004  4    0.790621    0.665072    0.513639    11.00000    0.02908    0.02711 =
         0.02428    0.00000    0.00125   -0.00053
N005  4    0.895695    0.803079    0.595272    11.00000    0.02502    0.02577 =
         0.02153    0.00463    0.00075   -0.00119
C006  2    0.626863    0.849337    0.709187    11.00000    0.02657    0.02086 =
         0.02317   -0.00098    0.00069    0.00142
C007  2    0.532132    0.875004    0.673552    11.00000    0.03009    0.02387 =
         0.02076    0.00092   -0.00298    0.00195
AFIX  43
H007  3    0.532662    0.886916    0.623543    11.00000   -1.20000
AFIX   0
C008  2    0.908475    0.865312    0.649043    11.00000    0.02575    0.02569 =
         0.02639    0.00385   -0.00299   -0.00279
C009  2    0.810158    0.882626    0.689799    11.00000    0.03063    0.02313 =
         0.02378   -0.00225   -0.00195   -0.00162
AFIX  43
H009  3    0.808333    0.922827    0.729078    11.00000   -1.20000
AFIX   0
C00A  2    0.625809    0.831621    0.784184    11.00000    0.02821    0.02851 =
         0.02198    0.00148   -0.00145    0.00626
AFIX  43
H00A  3    0.689157    0.814594    0.808109    11.00000   -1.20000
AFIX   0
C00B  2    0.433852    0.865797    0.788457    11.00000    0.02882    0.02204 =
         0.02565    0.00075   -0.00004    0.00618
C00C  2    0.436856    0.882665    0.713314    11.00000    0.02840    0.02253 =
         0.02357    0.00159   -0.00315    0.00457
AFIX  43
H00C  3    0.373466    0.899443    0.689326    11.00000   -1.20000
AFIX   0
C00D  2    0.812846    0.622138    0.462743    11.00000    0.02284    0.02633 =
         0.02290    0.00258   -0.00004   -0.00172
C00E  2    0.529594    0.839591    0.822786    11.00000    0.03282    0.02973 =
         0.02154    0.00128    0.00121    0.00743
AFIX  43
H00E  3    0.528979    0.827161    0.872713    11.00000   -1.20000
AFIX   0
C00F  2    0.332536    0.880216    0.831002    11.00000    0.02911    0.02570 =
         0.02764    0.00414    0.00273    0.00826
C00G  2    0.982217    0.782989    0.553177    11.00000    0.02920    0.03326 =
         0.02538    0.00527    0.00446   -0.00012
AFIX  43
H00G  3    0.974504    0.740803    0.515614    11.00000   -1.20000
AFIX   0
C00H  2    0.337498    0.913730    0.902008    11.00000    0.03465    0.03310 =
         0.02641    0.00218    0.00211    0.01102
AFIX  43
H00H  3    0.404621    0.925800    0.923010    11.00000   -1.20000
AFIX   0
C00I  2    1.006769    0.908715    0.662459    11.00000    0.02976    0.03539 =
         0.03582    0.00232   -0.00647   -0.00845
AFIX  43
H00I  3    1.013053    0.951212    0.699916    11.00000   -1.20000
AFIX   0
C00J  2    0.230638    0.862156    0.800976    11.00000    0.03165    0.03047 =
         0.03196    0.00178    0.00177    0.00731
AFIX  43
H00J  3    0.225546    0.839471    0.753570    11.00000   -1.20000
AFIX   0
C00K  2    0.136756    0.877723    0.841185    11.00000    0.02876    0.03881 =
         0.04468    0.00658    0.00458    0.00779
AFIX  43
H00K  3    0.069398    0.865441    0.820610    11.00000   -1.20000
AFIX   0
C00L  2    1.094892    0.887305    0.618907    11.00000    0.02566    0.04429 =
         0.04392    0.01125   -0.00595   -0.00965
AFIX  43
H00L  3    1.161475    0.915454    0.626281    11.00000   -1.20000
AFIX   0
C00M  2    0.243560    0.929540    0.942241    11.00000    0.04326    0.03977 =
         0.02894    0.00327    0.00777    0.01779
AFIX  43
H00M  3    0.248286    0.952281    0.989646    11.00000   -1.20000
AFIX   0
C00N  2    0.143451    0.911522    0.911891    11.00000    0.03786    0.04217 =
         0.03859    0.00926    0.01133    0.01712
AFIX  43
H00N  3    0.080690    0.922017    0.938777    11.00000   -1.20000
AFIX   0
C00O  2    1.082020    0.823302    0.564264    11.00000    0.02643    0.04365 =
         0.03681    0.01330    0.00435   -0.00314
AFIX  43
H00O  3    1.140570    0.807321    0.534906    11.00000   -1.20000
AFIX   0
HKLF 4


REM  Bia_dw4400_085K_a.res in Pccn
REM wR2 = 0.1390, GooF = S = 1.157, Restrained GooF = 1.157 for all data
REM R1 = 0.0719 for 4860 Fo > 4sig(Fo) and 0.1032 for all 6478 data
REM 213 parameters refined using 0 restraints

END

WGHT      0.0418      2.2770

REM Highest difference peak  0.495,  deepest hole -0.349,  1-sigma level  0.074
Q1    1   0.7825  0.7739  0.5566  11.00000  0.05    0.49
Q2    1   0.7787  0.7673  0.6263  11.00000  0.05    0.49
Q3    1   0.6209  0.8414  0.7468  11.00000  0.05    0.45
Q4    1   0.4352  0.8633  0.7519  11.00000  0.05    0.44
Q5    1   0.2798  0.8836  0.8072  11.00000  0.05    0.42
Q6    1   0.1997  0.9277  0.9131  11.00000  0.05    0.42
Q7    1   0.6927  0.7890  0.5934  11.00000  0.05    0.40
Q8    1   0.5807  0.8260  0.8062  11.00000  0.05    0.40
Q9    1   0.4826  0.8789  0.6916  11.00000  0.05    0.39
Q10   1   0.8230  0.6006  0.4235  11.00000  0.05    0.39
Q11   1   0.5670  0.8564  0.6979  11.00000  0.05    0.37
Q12   1   0.8615  0.8667  0.6748  11.00000  0.05    0.36
Q13   1   0.4779  0.8498  0.8090  11.00000  0.05    0.36
Q14   1   0.6657  0.8663  0.7004  11.00000  0.05    0.34
Q15   1   0.1848  0.8569  0.8270  11.00000  0.05    0.34
Q16   1   0.3373  0.9002  0.8633  11.00000  0.05    0.34
Q17   1   0.7319  0.8389  0.6334  11.00000  0.05    0.33
Q18   1   0.7766  0.8782  0.6619  11.00000  0.05    0.33
Q19   1   0.7754  0.8382  0.6923  11.00000  0.05    0.32
Q20   1   1.0361  0.7881  0.5635  11.00000  0.05    0.32
;
_shelx_res_checksum   83444

_shelx_hkl_file
;
   0   0  -2 28823.4 1377.04   1
   0   0   2 26281.9 1378.08   1
   0   0  -3-139.419 96.7320   1
   0   0   3-18.9032 110.902   1
   0   0  -4 307429. 14176.4   1
   0   0   4 265398. 14178.0   1
   0   0  -5-106.541 107.886   1
   0   0   5-95.5881 123.302   1
   0   0   6 1911.68 187.263   1
   0   0  -6 2029.96 179.624   1
   0   0   8 113930. 5727.42   1
   0   0  -8 115626. 5720.40   1
   0   0  -9-101.006 127.200   1
   0   0   9-71.1504 162.831   1
   0   0  10 139422. 6734.06   1
   0   0 -10 131027. 6720.52   1
   0   0 -11-15.3073 143.943   1
   0   0  11 154.488 164.569   1
   0   0  12 12904.1 717.525   1
   0   0 -12 11835.4 700.063   1
   0   0 -13-124.259 160.759   1
   0   0  13 458.036 185.735   1
   0   0 -15 240.825 206.161   1
   0   0  15 67.3067 223.238   1
   0   0  16 30589.8 1655.05   1
   0   0 -16 31123.3 1640.76   1
   0   0 -17 221.381 209.309   1
   0   0  17-247.767 222.855   1
   0   0  18 14215.5 874.168   1
   0   0 -18 14732.4 855.128   1
   0   0 -19-190.924 243.234   1
   0   0  19 295.155 266.142   1
   0   0  20 5574.31 468.841   1
   0   0 -20 5490.33 438.520   1
   0   0 -21 279.615 238.453   1
   0   0  21 28.3390 255.028   1
   0   0 -22 52.2311 271.994   1
   0   0  22 317.577 293.658   1
   0   0 -23 375.488 274.664   1
   0   0  23-379.685 298.384   1
   0   0 -24 1610.39 310.505   1
   0   0  24 1419.11 326.962   1
   0   0  25 329.646 302.555   1
   0   0 -25-27.6517 291.233   1
   0   0  26 7680.28 621.899   1
   0   0 -26 9509.80 628.292   1
   0   0  27-90.9611 283.453   1
   0   0 -27 139.305 282.591   1
   0   1   1-2.62279 48.5359   1
   0  -1  -1 52.2498 36.9578   1
   0   1   2 117136. 5986.41   1
   0  -1  -2 124555. 5984.77   1
   0  -1   3 7.56592 87.8215   1
   0   1   3-97.3492 112.444   1
   0   1  -3 16.8746 66.0184   1
   0  -1  -3-95.0549 103.156   1
   0  -1   4 52515.2 2600.09   1
   0   1   4 51176.4 2611.24   1
   0  -1  -4 57542.5 2609.73   1
   0   1  -4 48806.2 2596.55   1
   0   1   5-35.6657 110.403   1
   0  -1   5-56.3294 112.150   1
   0   1  -5 18.7020 96.0142   1
   0  -1  -5 55.9540 105.073   1
   0   1   6 492.185 123.639   1
   0  -1   6 788.010 136.809   1
   0  -1  -6 345.436 112.110   1
   0   1  -6 375.878 121.563   1
   0   1   7 36.0696 151.533   1
   0  -1   7-10.2598 120.258   1
   0  -1  -7 180.849 134.081   1
   0   1  -7 9.10776 117.650   1
   0   1   8 1031.29 195.011   1
   0  -1  -8 1140.64 175.191   1
   0  -1   9-80.2791 144.329   1
   0   1   9-15.1025 153.553   1
   0  -1  -9-13.4023 147.944   1
   0   1  -9 47.6928 129.716   1
   0   1 -10 12952.0 768.662   1
   0  -1 -10 14430.0 785.540   1
   0  -1  10 14657.1 785.377   1
   0   1  10 15113.5 802.503   1
   0  -1  11 131.057 152.463   1
   0   1  11 161.429 140.785   1
   0   1 -11 146.040 147.602   1
   0  -1 -11 175.784 134.789   1
   0   1  12 154.250 170.565   1
   0  -1  12 178.232 175.801   1
   0   1 -12 206.513 155.159   1
   0  -1 -12 360.935 155.960   1
   0   1  13 143.998 191.231   1
   0   1 -13 359.779 179.193   1
   0  -1 -13-256.732 177.238   1
   0   1 -14 15217.3 862.545   1
   0  -1 -14 14874.9 867.080   1
   0  -1  14 16166.8 885.088   1
   0   1  14 15048.3 887.198   1
   0   1  15 22.9942 211.287   1
   0  -1  15-218.810 216.522   1
   0  -1 -15-20.5406 201.703   1
   0   1 -15-117.483 186.210   1
   0   1 -16 5588.70 400.530   1
   0  -1 -16 5342.11 401.006   1
   0  -1  16 4957.12 414.493   1
   0   1  16 4961.22 418.470   1
   0   1  17-125.716 246.846   1
   0  -1  17-291.915 235.084   1
   0  -1 -17 135.024 210.981   1
   0   1 -17 108.561 194.087   1
   0   1  18 706.223 290.536   1
   0  -1  18 330.899 246.712   1
   0   1 -18 226.748 221.691   1
   0  -1  19 584.427 271.755   1
   0   1 -19 70.7562 224.670   1
   0   1  20 1562.79 303.328   1
   0  -1 -20 1315.66 255.953   1
   0  -1  21 420.928 261.094   1
   0   1  21 257.738 290.698   1
   0   1 -21-50.7555 236.173   1
   0  -1 -21 381.319 264.894   1
   0  -1  22 114.672 286.046   1
   0   1  22 608.103 314.586   1
   0  -1 -22 1016.49 300.199   1
   0   1 -22 209.218 268.856   1
   0  -1  23 407.760 273.157   1
   0   1 -23-80.7044 262.836   1
   0  -1 -24 4315.44 400.945   1
   0   1  24 3606.19 410.139   1
   0   1  25 445.736 313.898   1
   0   1 -25-27.7515 300.960   1
   0  -1  25 422.530 303.449   1
   0  -1 -25 329.340 297.010   1
   0   1 -26 2802.06 370.594   1
   0  -1  26 2957.50 376.476   1
   0  -1 -27 248.300 293.171   1
   0   1 -27 84.2885 270.867   1
   0   1  27 60.0101 293.120   1
   0   2   1 58.4507 78.9918   1
   0  -2  -1 3.30804 64.3735   1
   0   2   2 3736.73 224.732   1
   0  -2  -2 3414.81 220.023   1
   0  -2   3 8.37252 62.0835   1
   0   2   3-114.328 125.034   1
   0   2  -3 67.2762 55.9646   1
   0  -2  -3 179.905 120.554   1
   0   2  -4 17171.3 843.692   1
   0  -2   4 15536.8 845.184   1
   0   2   4 16666.0 871.251   1
   0  -2  -4 17558.6 869.448   1
   0   2   5-59.3347 140.854   1
   0  -2   5 127.307 106.382   1
   0   2  -5 21.5735 91.6157   1
   0  -2  -5 177.367 125.231   1
   0   2  -6 1893.50 162.016   1
   0  -2   6 2092.02 171.932   1
   0   2   7-25.8900 125.431   1
   0  -2   7-120.910 116.096   1
   0  -2  -7 194.771 112.188   1
   0   2  -7-8.29278 97.0061   1
   0  -2  -8 24883.3 1343.81   1
   0   2   8 27101.8 1359.90   1
   0  -2   9 162.352 137.302   1
   0   2   9-31.8432 174.677   1
   0   2  -9-22.2823 113.834   1
   0  -2  -9 28.1994 148.469   1
   0   2 -10 1967.31 193.187   1
   0  -2  10 2191.59 216.963   1
   0   2  10 2027.48 229.894   1
   0  -2 -10 1999.16 216.428   1
   0   2  11 56.1260 199.221   1
   0   2 -11 41.6570 127.229   1
   0  -2 -11 116.712 167.078   1
   0   2  12 14161.1 806.917   1
   0  -2  12 12908.6 781.921   1
   0  -2 -12 14249.9 794.971   1
   0   2 -12 14491.3 780.754   1
   0  -2  13 36.9884 175.841   1
   0  -2 -14 5518.35 412.635   1
   0   2 -14 5918.86 400.143   1
   0   2  14 5225.31 423.003   1
   0  -2  14 6454.04 421.819   1
   0   2  15 23.5454 224.498   1
   0  -2 -15 104.899 197.276   1
   0   2 -16 5710.41 409.978   1
   0  -2 -16 5070.24 421.687   1
   0   2  16 5698.74 455.975   1
   0  -2  16 5449.05 438.347   1
   0   2  17-102.308 264.469   1
   0  -2  17 358.910 242.165   1
   0  -2 -17 160.256 236.737   1
   0   2 -17 42.5868 206.946   1
   0   2 -18 7655.45 519.081   1
   0  -2 -18 7085.64 518.175   1
   0  -2  18 7918.54 531.335   1
   0   2  19 355.162 256.170   1
   0  -2  19 208.652 248.008   1
   0  -2 -19-24.3814 224.033   1
   0   2 -19-70.1963 215.007   1
   0  -2  20 593.389 262.761   1
   0   2 -20 268.350 237.038   1
   0  -2 -20 49.9951 247.973   1
   0  -2  21 276.831 284.842   1
   0   2  21 115.131 290.516   1
   0   2 -21 127.094 254.035   1
   0  -2 -21-383.444 272.174   1
   0  -2 -22 6221.59 503.129   1
   0   2  22 6321.47 526.349   1
   0  -2  22 6279.10 517.800   1
   0   2  23-147.049 288.776   1
   0  -2  23-146.006 265.122   1
   0   2 -23-107.802 259.096   1
   0  -2 -23-26.6044 259.881   1
   0   2  24 3222.85 404.985   1
   0   2 -24 3595.10 381.491   1
   0  -2  24 2717.08 384.202   1
   0  -2 -24 3290.95 400.447   1
   0   2  25 236.562 300.702   1
   0   2 -25 83.7115 280.316   1
   0  -2  25 91.0751 282.234   1
   0  -2 -25 54.6298 280.446   1
   0   2 -26 3071.43 367.626   1
   0   2  26 2554.60 359.713   1
   0  -2 -26 2302.85 340.111   1
   0  -2 -27 518.648 310.762   1
   0   2  27 742.132 326.429   1
   0  -2 -28 2875.19 370.367   1
   0   2  28 2685.68 383.075   1
   0  -2 -29 562.203 302.109   1
   0   2  29 205.176 280.841   1
   0   3   0 12.3053 59.1453   1
   0  -3   0 25.3466 63.3814   1
   0   3   1-51.0321 77.9332   1
   0  -3  -1 25.7044 87.3816   1
   0   3   2 351199. 16813.3   1
   0  -3  -2 329951. 16812.2   1
   0   3   3-108.559 144.011   1
   0  -3  -3-78.0199 123.570   1
   0   3  -4 550886. 26776.2   1
   0  -3   4 552658. 26777.6   1
   0   3   4 530814. 26807.7   1
   0  -3  -4 508572. 26803.1   1
   0  -3   5 25.0173 76.0999   1
   0   3  -5 40.3338 68.2392   1
   0   3  -6 3562.60 209.902   1
   0   3   6 3215.28 258.991   1
   0  -3   6 3049.83 210.568   1
   0  -3  -6 3331.68 246.550   1
   0  -3   7 149.504 105.422   1
   0   3   7 27.7245 148.312   1
   0   3  -7 88.9786 93.6978   1
   0  -3  -7 61.3623 126.357   1
   0   3  -8 105464. 5136.48   1
   0  -3  -8 102693. 5160.54   1
   0   3   8 99323.4 5167.04   1
   0  -3   8 103688. 5139.95   1
   0   3   9 117.381 170.515   1
   0  -3  -9 14.8541 140.469   1
   0  -3 -10 9144.10 564.918   1
   0   3 -10 9847.39 541.433   1
   0  -3  10 10023.2 550.868   1
   0   3  10 8795.75 575.195   1
   0  -3  11 58.7710 143.141   1
   0   3  11 77.8145 202.993   1
   0  -3 -11 17.2889 168.427   1
   0   3 -12 23128.9 1275.23   1
   0  -3  12 25925.8 1294.66   1
   0  -3  13-195.740 159.562   1
   0   3  13 240.948 213.930   1
   0  -3 -13-39.0758 190.319   1
   0   3 -13 15.9061 153.303   1
   0  -3 -14 13924.0 805.195   1
   0   3 -14 13568.5 780.455   1
   0   3  14 13402.5 818.020   1
   0  -3  14 14594.3 799.290   1
   0  -3  15 103.510 197.387   1
   0   3  15 216.772 202.849   1
   0  -3 -15 64.4032 163.421   1
   0   3 -15-110.690 187.594   1
   0  -3 -16 5191.85 411.298   1
   0   3  16 5159.59 432.064   1
   0  -3  17 209.907 239.493   1
   0  -3 -17-115.986 247.063   1
   0   3 -17-83.2257 205.416   1
   0   3 -18 16087.1 927.838   1
   0  -3  18 16260.0 941.900   1
   0  -3  19-203.991 233.560   1
   0   3  19 193.144 267.352   1
   0   3 -19-23.2776 211.302   1
   0  -3 -19 123.175 241.227   1
   0  -3  20 582.702 261.068   1
   0   3  20 678.648 268.178   1
   0   3 -20 1021.58 256.800   1
   0  -3 -20 604.461 229.259   1
   0   3  21-115.406 285.499   1
   0  -3  22 3353.87 387.628   1
   0   3 -22 3666.07 382.258   1
   0   3  23 499.701 313.884   1
   0   3 -23 349.522 260.099   1
   0  -3  23-204.633 263.214   1
   0  -3 -23 345.838 290.276   1
   0   3  24 1650.37 313.297   1
   0   3 -24 1651.05 322.797   1
   0  -3  24 1436.83 321.388   1
   0  -3 -24 1802.65 303.234   1
   0   3  26 176.839 310.084   1
   0  -3 -26 489.784 311.697   1
   0   3  27-176.293 262.643   1
   0  -3 -27 135.135 267.392   1
   0  -3 -28 616.366 309.770   1
   0   3  28 611.774 318.376   1
   0  -3 -30 336.095 284.111   1
   0  -4   0 999999. 49126.9   1
   0   4   0 992017. 49129.2   1
   0   4   1-74.5465 101.742   1
   0  -4  -1-30.9148 85.0380   1
   0   4   2 332621. 15618.9   1
   0  -4  -2 301137. 15614.6   1
   0   4   3 53.0661 125.334   1
   0  -4  -3 39.7090 114.766   1
   0   4   4 62.1145 140.774   1
   0  -4  -4 92.9340 143.936   1
   0   4   5 118.677 120.376   1
   0  -4   5 22.5222 63.6176   1
   0   4  -5-45.4124 62.0203   1
   0  -4  -5 180.100 114.284   1
   0   4  -6 250999. 12591.9   1
   0   4   6 267008. 12637.0   1
   0  -4   6 245347. 12595.2   1
   0  -4  -6 273306. 12630.5   1
   0   4   7-44.5735 170.291   1
   0  -4  -7 13.1631 136.096   1
   0   4  -7 77.6262 78.5481   1
   0   4  -8 30335.2 1512.94   1
   0  -4  -8 29492.8 1549.16   1
   0  -4   8 29448.7 1518.53   1
   0   4   8 29656.2 1559.49   1
   0   4   9 105.938 185.954   1
   0  -4   9 21.1159 111.991   1
   0  -4  -9 203.891 171.037   1
   0   4  10 531.539 205.445   1
   0  -4 -10 911.706 183.102   1
   0  -4  11 166.081 140.036   1
   0  -4 -11 180.307 177.475   1
   0   4 -11-12.3485 108.993   1
   0   4 -12 8764.26 508.181   1
   0  -4 -12 9111.76 557.118   1
   0  -4  12 8991.52 528.138   1
   0   4  12 7686.35 556.581   1
   0  -4  13 17.0054 158.975   1
   0   4  13 225.451 210.159   1
   0  -4 -13-221.270 193.868   1
   0   4 -13 15.1462 146.368   1
   0   4  14-94.4653 213.743   1
   0  -4  14-37.1273 175.044   1
   0   4 -14 82.5082 174.553   1
   0  -4 -14 252.812 194.706   1
   0   4  15-123.056 176.597   1
   0  -4  15 299.053 213.276   1
   0  -4 -15 153.598 176.885   1
   0   4 -15 179.063 174.050   1
   0   4  16 127.541 248.578   1
   0  -4  16 127.635 212.721   1
   0  -4 -16 22.7980 210.186   1
   0   4 -16 288.949 189.257   1
   0  -4  17-22.5416 223.718   1
   0   4  17 210.674 278.634   1
   0  -4 -17 141.396 236.233   1
   0   4 -17 308.858 213.499   1
   0   4 -18 7205.13 493.238   1
   0  -4 -18 6821.77 506.532   1
   0  -4  18 6961.92 508.590   1
   0   4  18 6912.08 533.280   1
   0   4  19 194.995 279.979   1
   0  -4  19 149.546 241.089   1
   0  -4 -19 746.266 278.145   1
   0   4 -19-115.166 222.236   1
   0   4  20 1907.83 335.251   1
   0  -4  20 2170.72 313.209   1
   0  -4 -20 1243.15 296.038   1
   0   4 -20 1980.09 296.159   1
   0   4  21 173.835 255.831   1
   0   4 -21 150.521 235.311   1
   0  -4  21 81.8222 257.255   1
   0  -4 -21 180.465 226.943   1
   0  -4 -22 7595.13 556.924   1
   0   4 -22 7440.00 555.351   1
   0   4  22 8608.93 596.192   1
   0  -4  22 7637.01 569.041   1
   0   4  23 383.227 313.961   1
   0   4 -23-80.3212 252.545   1
   0  -4  23 117.181 261.976   1
   0  -4 -23 264.583 290.363   1
   0   4 -24 1152.26 308.817   1
   0   4  24 998.962 322.066   1
   0  -4 -24 1314.75 314.507   1
   0   4  25 527.729 277.807   1
   0  -4 -25 242.322 256.645   1
   0   4  26-233.168 298.525   1
   0  -4 -26 403.925 297.910   1
   0   4  27 232.655 319.764   1
   0  -4 -27 26.7592 310.209   1
   0  -4 -28 2911.21 365.940   1
   0   4  28 2647.02 354.249   1
   0  -4 -29 130.245 300.898   1
   0   4  29 198.365 297.810   1
   0  -5   0 23.3602 70.0397   1
   0   5   0-47.0655 75.8282   1
   0  -5   1-34.9847 59.5382   1
   0  -5  -1 170.249 84.5509   1
   0   5  -1 7.08827 63.2420   1
   0   5   1 129.369 92.8249   1
   0   5   2 21559.9 992.566   1
   0  -5  -2 17003.4 982.024   1
   0  -5  -3 35.2370 125.311   1
   0   5   3-139.002 122.567   1
   0  -5  -5 125.715 139.431   1
   0   5   5-64.4601 147.758   1
   0   5   6 23554.5 1304.31   1
   0   5  -6 24430.4 1247.39   1
   0  -5   6 26148.4 1250.53   1
   0  -5  -6 23817.6 1293.86   1
   0   5   7 63.3140 170.033   1
   0  -5   7-87.9337 79.4179   1
   0  -5  -7-42.1205 138.227   1
   0   5   8 2128.19 238.510   1
   0   5  -8 1760.90 154.190   1
   0  -5   8 2160.55 163.301   1
   0  -5  -8 2465.32 218.923   1
   0  -5   9 46.4957 101.168   1
   0   5   9-203.443 188.043   1
   0  -5  -9 164.336 159.657   1
   0   5  -9-59.6586 97.3016   1
   0  -5 -10 7071.73 470.464   1
   0   5 -10 7673.13 428.338   1
   0   5  10 6821.91 479.380   1
   0  -5  10 7487.12 436.598   1
   0  -5  11-38.0446 125.470   1
   0   5 -11-11.5045 112.364   1
   0   5 -12 2907.70 218.720   1
   0   5  12 2409.58 269.988   1
   0  -5  12 2104.43 219.040   1
   0  -5 -12 1972.89 236.978   1
   0  -5  13 15.8574 163.166   1
   0   5  13-69.5475 182.431   1
   0   5 -13 116.028 142.022   1
   0  -5 -13-20.6904 165.425   1
   0   5  14 3290.31 350.241   1
   0   5 -14 4219.75 294.461   1
   0  -5  14 3831.99 310.278   1
   0  -5 -14 3000.87 328.358   1
   0   5  15 150.808 223.267   1
   0  -5  15-264.451 199.339   1
   0   5 -15-17.3713 180.836   1
   0  -5 -15 156.913 209.557   1
   0   5 -16 6594.26 441.420   1
   0  -5 -16 6590.55 475.820   1
   0  -5  16 6010.77 452.852   1
   0   5  16 6670.94 502.821   1
   0   5  17-267.185 286.350   1
   0  -5 -17 239.171 262.385   1
   0   5  18 2632.84 356.742   1
   0  -5  18 2693.36 292.946   1
   0   5 -18 2544.31 283.160   1
   0  -5 -18 1768.15 315.810   1
   0   5  19 28.1114 289.284   1
   0   5 -19 22.5933 205.138   1
   0  -5  19 220.869 216.654   1
   0  -5 -19 75.3331 260.237   1
   0   5 -20 19294.7 1018.46   1
   0  -5 -20 16778.4 1016.87   1
   0  -5  20 17568.7 1016.75   1
   0   5  20 16705.4 1039.30   1
   0   5 -21 346.628 247.958   1
   0  -5  21 297.798 263.501   1
   0  -5 -22 5227.43 465.599   1
   0   5  22 6707.23 506.556   1
   0   5 -23-106.161 258.779   1
   0  -5 -23 581.381 300.183   1
   0   5  25 437.079 299.019   1
   0  -5 -25 347.984 293.681   1
   0   5  26 2861.09 373.564   1
   0  -5 -26 3125.30 362.385   1
   0   5  27 459.473 313.894   1
   0  -5 -28 78.3944 311.227   1
   0  -5 -29 76.9771 271.411   1
   0  -6   0 24928.1 1268.13   1
   0   6   0 25150.6 1271.69   1
   0   6  -1-54.6121 66.3814   1
   0   6   1 7.92191 101.080   1
   0  -6   1 40.9037 65.6631   1
   0  -6  -1-35.3019 92.8099   1
   0  -6  -2 60432.3 3063.69   1
   0   6   2 62133.2 3069.80   1
   0  -6  -4 133143. 6653.13   1
   0   6   4 134517. 6660.85   1
   0   6   5 195.813 158.780   1
   0  -6  -5-223.545 144.231   1
   0  -6  -6 129308. 6340.38   1
   0   6   6 124734. 6347.31   1
   0   6   7-50.3547 177.135   1
   0  -6  -7-89.5789 160.707   1
   0   6  -7 22.9009 52.8033   1
   0  -6   7 60.2071 60.9479   1
   0   6   8 4032.67 322.326   1
   0   6  -8 3816.09 227.711   1
   0  -6   8 3933.57 232.215   1
   0  -6  -8 3618.12 298.437   1
   0   6   9-38.7566 142.328   1
   0  -6   9 126.884 90.2124   1
   0   6  -9 36.1022 88.6951   1
   0  -6  -9-69.0051 144.775   1
   0   6  10 9712.42 594.398   1
   0  -6  10 9388.70 518.340   1
   0   6 -10 9036.39 511.151   1
   0  -6 -10 9018.20 570.233   1
   0   6  11 238.988 211.076   1
   0  -6 -11-232.834 194.397   1
   0   6  12 5498.96 438.750   1
   0  -6  12 5570.13 362.312   1
   0   6 -12 5625.19 355.213   1
   0  -6 -12 5767.04 424.052   1
   0   6  13 23.8426 251.115   1
   0  -6  13 102.952 147.471   1
   0   6 -13 67.8895 125.613   1
   0  -6 -13 383.228 225.258   1
   0  -6  14 9722.30 588.390   1
   0  -6 -14 9870.57 631.818   1
   0   6 -14 11111.9 590.645   1
   0   6  15-281.992 276.534   1
   0  -6  15-71.7856 184.662   1
   0   6 -15-66.1810 170.245   1
   0  -6 -15 366.956 255.239   1
   0  -6  16 5325.89 413.380   1
   0   6 -16 5860.81 396.868   1
   0   6  17 108.572 288.998   1
   0  -6  17 189.215 199.333   1
   0   6 -17-38.7292 183.091   1
   0  -6 -17-170.251 260.664   1
   0   6  18 445.258 296.835   1
   0  -6 -18 298.701 259.142   1
   0   6  19 368.361 286.777   1
   0  -6  19-24.0592 246.473   1
   0   6 -19 109.509 224.921   1
   0  -6 -19 126.656 251.339   1
   0   6  20 4551.10 421.198   1
   0  -6  20 4001.17 393.183   1
   0   6 -20 4569.01 385.008   1
   0  -6 -20 3930.89 387.471   1
   0   6  21 408.389 267.192   1
   0  -6  21 107.438 263.009   1
   0   6 -21-265.925 239.177   1
   0  -6 -21-103.900 224.816   1
   0   6 -22 1820.31 302.239   1
   0   6  22 2149.27 353.888   1
   0  -6 -22 1647.98 326.234   1
   0   6  23 264.476 321.401   1
   0  -6 -23 343.080 299.943   1
   0   6  24 641.337 320.041   1
   0  -6 -24 639.080 320.901   1
   0   6  25-289.447 291.459   1
   0  -6 -25 425.717 297.324   1
   0   6  27-85.1974 311.769   1
   0  -6 -27 524.640 319.141   1
   0   6  28 2044.93 362.460   1
   0  -6 -28 1340.85 351.151   1
   0   7   0 7.31713 95.5336   1
   0  -7   0 105.015 87.1968   1
   0   7   1-8.98377 97.9430   1
   0   7  -1 94.4378 77.4285   1
   0  -7  -1-88.5820 94.5440   1
   0  -7   1 9.99739 68.7714   1
   0   7   2 25182.1 1394.97   1
   0  -7   2 28430.3 1359.10   1
   0  -7  -2 25688.1 1389.42   1
   0   7   3-157.165 133.757   1
   0  -7  -3 21.5434 113.964   1
   0   7   4 5959.28 364.769   1
   0  -7  -4 5235.36 348.246   1
   0   7   5 75.0143 154.210   1
   0  -7  -5 213.770 120.064   1
   0   7   6 8402.95 527.338   1
   0  -7  -6 8689.27 516.129   1
   0  -7  -7-15.8124 138.236   1
   0   7   7-88.7176 174.211   1
   0   7   8 36084.8 1998.99   1
   0   7  -8 38813.9 1920.96   1
   0  -7  -8 39187.5 1996.65   1
   0  -7   8 38751.1 1923.25   1
   0  -7  -9 90.3045 141.557   1
   0   7   9 20.2206 166.033   1
   0   7  -9 10.9254 65.8669   1
   0  -7   9 30.7016 72.7511   1
   0  -7 -10-114.674 191.014   1
   0   7  10 21.3864 210.509   1
   0   7 -10-7.19633 83.8860   1
   0  -7  10 129.466 95.3531   1
   0  -7 -11-200.964 216.784   1
   0   7  11-67.3627 241.176   1
   0   7 -11 71.1624 101.371   1
   0  -7  11 69.7324 107.005   1
   0  -7 -12 5310.79 412.443   1
   0   7  12 5474.70 440.078   1
   0  -7 -13 21.8423 210.528   1
   0   7  13-220.079 227.961   1
   0   7 -13 145.733 130.465   1
   0  -7  13 81.0373 137.679   1
   0  -7 -14-181.023 206.035   1
   0   7  14-152.081 220.117   1
   0   7 -14 219.376 145.998   1
   0  -7  14 106.815 158.863   1
   0  -7 -15 467.700 215.621   1
   0   7  15 26.1309 226.309   1
   0   7 -15 60.9921 158.208   1
   0  -7  15 152.053 162.155   1
   0  -7 -16 240.427 200.030   1
   0   7  16 187.823 227.922   1
   0   7 -16 368.501 173.259   1
   0  -7  16 241.405 178.496   1
   0  -7 -17 172.544 205.424   1
   0   7  17-192.501 222.482   1
   0   7 -17 182.220 170.902   1
   0  -7  17 203.022 203.464   1
   0  -7 -18 930.647 246.215   1
   0   7  18 871.461 263.928   1
   0   7 -18 1021.74 221.847   1
   0  -7  18 941.866 236.310   1
   0  -7 -19 280.777 247.346   1
   0   7  19 28.5573 278.191   1
   0   7 -19-105.151 203.797   1
   0  -7  19 70.5822 236.325   1
   0  -7 -20 1084.56 290.735   1
   0   7 -20 916.279 239.925   1
   0  -7  20 1380.15 286.226   1
   0  -7 -21-416.724 282.226   1
   0   7  21 233.937 302.368   1
   0  -7 -22-156.967 295.805   1
   0   7  22 294.378 326.951   1
   0  -7 -24 715.877 308.048   1
   0   7  24 870.210 317.292   1
   0  -7 -25 184.916 254.751   1
   0   7  25 172.431 261.810   1
   0  -7 -26 498.545 283.033   1
   0   7  26 567.473 298.550   1
   0   7  27 308.659 323.160   1
   0  -7 -27 311.121 315.591   1
   0  -7 -28 966.077 332.710   1
   0   7  28 800.754 332.891   1
   0  -8   0 28756.0 1457.46   1
   0   8   0 28659.1 1461.25   1
   0  -8  -1 17.9858 92.3257   1
   0  -8   1-5.86241 74.5868   1
   0   8  -1 71.8961 85.6807   1
   0   8   1 60.1429 107.672   1
   0  -8   2 41343.3 2158.62   1
   0   8  -2 45650.2 2161.58   1
   0   8   3 263.147 132.458   1
   0   8   4 380.140 158.868   1
   0  -8  -4 287.905 132.741   1
   0   8   5 96.1980 143.365   1
   0  -8  -5 57.3829 135.686   1
   0  -8  -6 30983.1 1600.05   1
   0   8   6 30363.8 1609.08   1
   0   8   7 242.687 188.427   1
   0  -8  -7-150.225 163.447   1
   0  -8  -8 20489.2 1099.52   1
   0   8   8 19855.9 1110.20   1
   0  -8 -10 218.347 179.660   1
   0   8 -10 9.57194 66.7670   1
   0  -8  10 116.750 73.8306   1
   0   8  10-133.171 206.917   1
   0   8  11 185.726 241.688   1
   0  -8 -11-82.9859 215.984   1
   0   8 -11-20.5788 87.0173   1
   0  -8  11 139.597 97.9143   1
   0  -8 -12 1773.11 277.336   1
   0   8 -12 2329.90 180.480   1
   0   8  12 1911.13 286.098   1
   0  -8  12 2372.10 190.224   1
   0  -8 -13 112.082 182.694   1
   0   8  13-75.2787 193.443   1
   0  -8 -14 2504.52 304.133   1
   0  -8  14 2915.84 242.270   1
   0   8 -14 2947.83 234.707   1
   0   8  14 2382.36 320.984   1
   0   8 -15-13.7212 141.898   1
   0  -8  15-154.802 174.044   1
   0   8  16 6908.41 531.140   1
   0   8 -16 7174.53 445.146   1
   0  -8  16 6680.23 457.739   1
   0  -8 -16 6686.35 506.055   1
   0   8  17 363.106 296.096   1
   0  -8 -17-250.087 266.294   1
   0   8 -17 270.429 169.372   1
   0  -8  17-114.531 185.481   1
   0   8  18 11246.9 783.750   1
   0   8 -18 12576.7 714.657   1
   0  -8  18 12666.8 734.332   1
   0  -8 -18 11863.5 763.555   1
   0   8 -19-19.9386 191.131   1
   0   8  20-58.2790 312.691   1
   0  -8 -20 649.306 298.066   1
   0   8  21 264.265 308.511   1
   0  -8 -21-26.1135 271.886   1
   0   8  22 1961.29 353.828   1
   0  -8 -22 2788.32 347.927   1
   0   8  23-29.1202 269.910   1
   0  -8 -23 158.306 238.803   1
   0  -8 -24 8648.31 566.530   1
   0   8  24 6865.78 561.793   1
   0  -8 -25 314.634 289.440   1
   0   8  25 456.089 310.681   1
   0  -8 -26-25.9688 300.431   1
   0   8  26 84.2444 311.884   1
   0  -8 -27 690.214 326.947   1
   0  -9   0 50.4977 91.7568   1
   0   9   0-37.4060 102.806   1
   0  -9   1-95.1377 84.9667   1
   0   9  -1-103.674 86.1293   1
   0   9   2 20506.3 1140.53   1
   0  -9   2 21769.9 1099.67   1
   0  -9  -2 21830.6 1137.05   1
   0   9  -2 22284.6 1102.63   1
   0   9   3-71.0480 149.997   1
   0  -9  -3-76.4740 129.327   1
   0  -9  -4 16845.7 911.020   1
   0   9   4 16973.9 921.262   1
   0   9   5-136.409 158.490   1
   0  -9  -5 91.6889 135.744   1
   0   9   6 8526.42 532.347   1
   0   9   7-58.8880 182.981   1
   0  -9  -7 17.5797 160.064   1
   0   9   9-461.117 246.872   1
   0  -9  -9 176.831 203.185   1
   0   9  10 1862.76 260.034   1
   0  -9 -10 2242.94 256.335   1
   0   9  11 239.905 255.444   1
   0  -9 -11-85.8177 223.357   1
   0  -9 -12 2558.29 293.066   1
   0   9 -12 2103.61 154.592   1
   0   9  12 2762.23 318.770   1
   0  -9  12 2271.07 162.740   1
   0   9  13-154.181 213.325   1
   0  -9 -13-161.198 196.634   1
   0  -9  13 8.62723 110.247   1
   0   9 -13 77.6358 95.3425   1
   0   9 -14 4968.51 323.051   1
   0  -9  14 5337.11 337.627   1
   0   9  15 217.141 282.561   1
   0  -9 -15-97.4499 253.621   1
   0   9  16 526.146 291.657   1
   0   9 -16 565.713 161.249   1
   0  -9  16 636.665 183.081   1
   0  -9 -16 546.612 260.216   1
   0   9  17 56.5103 302.819   1
   0   9 -17-15.2081 159.770   1
   0  -9  17 68.4594 178.167   1
   0  -9 -17-177.146 263.442   1
   0   9 -18 1603.80 210.938   1
   0   9  18 1002.47 314.182   1
   0  -9 -18 999.451 289.996   1
   0   9  19-260.935 294.098   1
   0  -9 -19 51.7643 258.053   1
   0   9  20 1403.21 338.591   1
   0  -9 -20 1668.09 315.354   1
   0   9  21 29.3847 303.785   1
   0  -9 -21 758.081 294.578   1
   0   9  22 672.273 327.157   1
   0  -9 -22 157.640 298.843   1
   0   9  23 173.988 313.389   1
   0  -9 -23 578.189 315.768   1
   0   9  24 630.479 342.537   1
   0  -9 -24 1179.06 324.462   1
   0   9  25-169.099 332.829   1
   0  -9 -25 547.710 318.337   1
   0   9  27 164.214 268.733   1
   0  -9 -27 25.2196 260.754   1
   0 -10   0 37383.2 2009.58   1
   0  10   0 42622.7 2020.59   1
   0  10  -1-41.0946 95.1086   1
   0 -10   1 114.988 85.6828   1
   0  10   2 466.605 143.297   1
   0 -10   2 598.970 84.4811   1
   0  10  -2 473.443 91.5821   1
   0 -10  -2 816.926 145.376   1
   0  10   3-152.427 139.262   1
   0 -10  -3-27.4246 120.712   1
   0  10   4 1219.12 207.123   1
   0 -10  -4 688.744 166.436   1
   0  10   5-198.886 163.637   1
   0 -10  -5 113.466 150.675   1
   0  10   6 2112.41 257.855   1
   0 -10  -6 1996.75 244.751   1
   0  10   7-164.802 199.650   1
   0 -10  -7-18.4554 174.054   1
   0  10   8-65.2138 213.434   1
   0 -10  -8 175.209 192.627   1
   0  10   9 22.8027 218.586   1
   0 -10 -10 19587.0 1049.20   1
   0  10  10 17581.2 1052.78   1
   0 -10 -11 132.981 201.934   1
   0  10  11 172.939 219.582   1
   0 -10 -12 847.177 265.573   1
   0  10  12 306.390 287.972   1
   0 -10 -13-70.8149 221.928   1
   0  10  13 78.8665 236.456   1
   0 -10 -14-72.7717 242.543   1
   0  10 -14 97.5606 79.0456   1
   0 -10  14 203.348 79.8933   1
   0 -10 -15-173.632 256.455   1
   0  10 -15 175.544 105.716   1
   0  10  15 110.706 286.140   1
   0 -10  15 34.6309 103.000   1
   0 -10 -16 2725.14 341.342   1
   0  10  16 2871.62 376.407   1
   0  10 -16 2751.69 214.429   1
   0  10  17-57.1555 279.105   1
   0 -10 -17 25.5765 244.506   1
   0  10  18 144.697 250.649   1
   0 -10 -18 232.674 236.284   1
   0  10  19 379.604 260.794   1
   0 -10 -19 338.689 228.410   1
   0  10  20 499.467 282.794   1
   0 -10 -20 810.823 266.685   1
   0  10  22-29.0365 266.292   1
   0 -10 -22 526.696 264.177   1
   0  10  23-28.7391 264.022   1
   0 -10 -23 52.5876 238.681   1
   0  10  24 340.365 254.976   1
   0 -10 -24 391.600 241.228   1
   0  10  25 167.406 273.208   1
   0 -10 -25-129.141 250.263   1
   0  10  26 797.430 328.287   1
   0 -10 -26 457.817 295.243   1
   0  11   1-144.793 136.724   1
   0 -11  -1 58.9695 121.366   1
   0 -11   1-25.2193 96.9069   1
   0  11  -1-54.2655 101.276   1
   0  11   2 3502.00 268.408   1
   0 -11   2 3230.62 204.840   1
   0 -11  -2 3088.00 249.500   1
   0  11  -2 3463.81 214.733   1
   0  11   3 65.3487 168.216   1
   0 -11  -3 176.580 150.104   1
   0  11   4 958.194 194.656   1
   0 -11  -4 880.014 183.005   1
   0  11   5 152.544 192.629   1
   0 -11  -5 171.715 163.905   1
   0  11   6 508.352 209.074   1
   0 -11  -6 604.258 193.473   1
   0 -11  -8 5603.89 417.164   1
   0  11   8 5426.01 423.245   1
   0  11   9 47.2781 244.991   1
   0 -11  -9 127.539 202.148   1
   0 -11 -10 3732.57 334.738   1
   0  11  11 152.487 254.656   1
   0 -11 -11 22.8443 231.175   1
   0  11  12 550.875 270.585   1
   0 -11 -12 1084.82 249.015   1
   0  11  13 134.561 269.711   1
   0 -11 -14 16088.6 932.488   1
   0  11  14 16057.5 952.093   1
   0  11  15-28.1164 292.811   1
   0 -11 -15 327.620 263.687   1
   0 -11 -16 7027.32 526.641   1
   0  11  16 6617.40 549.697   1
   0  11  18 350.305 251.017   1
   0 -11 -18-78.1924 221.849   1
   0  11  19 264.529 296.025   1
   0 -11 -19 52.3692 266.324   1
   0  11  20 2722.77 388.959   1
   0 -11 -20 2134.56 339.850   1
   0  11  21 87.2887 311.231   1
   0 -11 -21 184.857 285.558   1
   0  11  22 2046.58 377.889   1
   0 -11 -22 2242.47 349.489   1
   0  11  24 953.406 344.089   1
   0 -11 -24 935.156 326.539   1
   0  11  25 110.673 308.539   1
   0 -11 -25-153.661 289.573   1
   0  11  26 3396.21 424.025   1
   0 -11 -26 4585.06 426.226   1
   0  12   1 125.334 145.377   1
   0 -12  -1 25.6908 134.722   1
   0 -12   1 152.841 107.548   1
   0  12  -1 59.1627 113.955   1
   0  12   2 8104.00 494.547   1
   0 -12   2 7892.32 432.498   1
   0 -12  -2 7506.35 478.649   1
   0  12  -2 8360.69 442.143   1
   0  12   3-69.5361 167.876   1
   0 -12  -3-328.442 159.368   1
   0  12   4 1053.24 218.769   1
   0 -12  -4 1032.73 191.206   1
   0  12   5 281.995 194.660   1
   0 -12  -5-163.236 174.345   1
   0  12   7 89.8834 235.759   1
   0 -12  -7 303.728 213.452   1
   0  12   8-117.628 242.648   1
   0 -12  -8 211.914 226.636   1
   0  12   9 97.9691 250.902   1
   0 -12  -9 154.379 211.506   1
   0 -12 -10 4483.42 390.440   1
   0  12  10 4020.77 405.672   1
   0  12  11 262.399 266.819   1
   0 -12 -11-47.1554 217.280   1
   0  12  13 137.882 280.436   1
   0 -12 -13 98.9603 254.625   1
   0 -12 -14 1007.76 275.120   1
   0  12  15 142.953 271.902   1
   0 -12 -15-358.070 241.233   1
   0  12  16 1475.13 344.562   1
   0 -12 -16 1191.10 312.515   1
   0  12  17 262.998 286.436   1
   0  12  18 765.155 280.585   1
   0 -12 -18 472.249 236.381   1
   0  12  19 146.722 302.029   1
   0 -12 -19 158.525 262.834   1
   0  12  20 787.799 331.193   1
   0 -12 -20 1059.97 316.726   1
   0  12  21-28.9244 327.817   1
   0 -12 -21 370.886 294.377   1
   0  12  22 1118.64 367.258   1
   0 -12 -22 1102.91 323.393   1
   0  12  23 423.844 335.603   1
   0 -12 -23 156.205 303.177   1
   0  12  25 1174.75 359.856   1
   0 -12 -25 151.774 304.325   1
   0  13   0 12.8467 129.030   1
   0 -13   0-35.6416 130.067   1
   0 -13  -1-41.4339 142.128   1
   0 -13   1 57.3856 108.166   1
   0  13  -1 21.2666 120.953   1
   0  13   1 177.484 163.616   1
   0  13   2 19915.7 1072.52   1
   0 -13   2 19096.7 1015.48   1
   0 -13  -2 21913.9 1075.05   1
   0  13  -2 19788.4 1021.19   1
   0 -13  -3-33.2657 162.496   1
   0  13   3-146.886 191.619   1
   0 -13  -4 5142.09 383.243   1
   0  13   4 5380.21 396.163   1
   0 -13  -5 133.288 180.576   1
   0  13   5 21.2239 196.173   1
   0 -13  -6 1106.33 225.413   1
   0  13   6 1254.88 256.941   1
   0 -13  -7 422.383 216.237   1
   0  13   7 140.788 224.776   1
   0 -13  -8 4775.82 395.243   1
   0  13   8 4747.94 401.244   1
   0 -13  -9 251.045 223.342   1
   0  13   9 330.045 241.789   1
   0 -13 -10 23.5486 223.304   1
   0  13  10 157.271 249.927   1
   0 -13 -12 7626.72 532.150   1
   0  13  12 7238.64 545.735   1
   0 -13 -13 100.950 239.975   1
   0  13  13 56.3386 272.249   1
   0 -13 -14 2103.27 322.484   1
   0  13  14 1462.17 356.510   1
   0 -13 -15 207.645 250.203   1
   0  13  15-29.0225 283.490   1
   0 -13 -16 576.137 274.982   1
   0  13  16 29.3469 299.545   1
   0 -13 -17 26.3224 273.592   1
   0  13  17 472.134 340.267   1
   0 -13 -18 318.185 260.538   1
   0  13  18 588.576 302.147   1
   0 -13 -20 1197.95 311.353   1
   0  13  20 435.548 320.607   1
   0 -13 -21 317.971 304.146   1
   0  13  21 373.467 329.048   1
   0  13  22 170.484 325.125   1
   0 -13 -23 440.272 310.537   1
   0  13  23 251.431 322.454   1
   0  13  24 385.324 335.925   1
   0 -13 -24 76.4848 279.313   1
   0  14   0 920.316 172.775   1
   0 -14   0 1133.44 159.366   1
   0  14  -1-44.8091 130.094   1
   0  14   1 219.531 166.967   1
   0 -14  -1 174.734 152.638   1
   0 -14   1-69.9796 118.020   1
   0 -14  -2 571.785 177.699   1
   0 -14   2 836.610 114.132   1
   0  14   2 699.883 202.993   1
   0  14  -2 815.776 123.112   1
   0 -14  -3-159.786 179.649   1
   0  14   3 95.6272 195.870   1
   0 -14  -4 700.851 198.388   1
   0  14   4 456.021 205.538   1
   0 -14  -6 525.109 215.983   1
   0  14   6 820.685 246.220   1
   0 -14  -7-21.9687 196.993   1
   0  14   7 98.1000 225.977   1
   0 -14  -8-114.104 210.898   1
   0  14   8 254.383 247.801   1
   0 -14  -9 330.116 223.024   1
   0  14   9-131.504 253.556   1
   0  14  10 1596.56 308.311   1
   0 -14 -11 173.845 235.797   1
   0  14  11 360.280 277.946   1
   0 -14 -12 5571.81 456.762   1
   0  14  12 5514.40 485.880   1
   0 -14 -13 489.106 256.239   1
   0  14  13-86.4198 284.505   1
   0 -14 -14 130.287 245.252   1
   0  14  14 350.168 272.254   1
   0 -14 -15 26.4410 263.633   1
   0  14  15-263.737 332.019   1
   0 -14 -16 1435.90 291.084   1
   0  14  16 1178.79 316.339   1
   0 -14 -17-53.5586 277.487   1
   0  14  17 117.737 329.543   1
   0 -14 -19 26.7729 238.661   1
   0  14  19 262.633 279.807   1
   0 -14 -20 1199.74 298.334   1
   0  14  20 895.737 329.620   1
   0 -14 -21 264.705 288.186   1
   0  14  21 969.801 352.037   1
   0 -14 -22 2061.60 357.877   1
   0  14  22 2362.38 398.866   1
   0 -14 -23 128.540 294.066   1
   0  14  23-83.1814 336.544   1
   0 -14 -24 150.780 276.579   1
   0  14  24 408.170 321.471   1
   0 -15   0 155.800 140.359   1
   0  15   0 232.224 162.763   1
   0 -15   1 30.9565 117.128   1
   0 -15  -1-121.421 155.060   1
   0  15  -1 115.991 135.185   1
   0  15   1-83.3162 162.741   1
   0  15  -2 1631.53 144.931   1
   0 -15   2 1585.96 136.290   1
   0 -15  -2 1404.21 212.872   1
   0 -15  -3 18.7268 185.301   1
   0  15   3 120.722 200.098   1
   0  15   5 22.8535 217.287   1
   0 -15  -5 63.6359 213.059   1
   0  15   6-168.643 223.951   1
   0 -15  -6 44.4127 215.759   1
   0  15   7 479.154 271.056   1
   0 -15  -7 368.532 228.804   1
   0 -15  -8 11642.7 708.025   1
   0  15   8 10989.3 723.042   1
   0  15   9 27.0344 238.616   1
   0 -15  -9-24.4549 234.421   1
   0  15  10 2716.13 362.236   1
   0 -15 -10 2732.71 324.516   1
   0  15  11 622.686 287.877   1
   0 -15 -11 281.434 256.589   1
   0  15  12 633.149 288.285   1
   0 -15 -12 1326.27 276.430   1
   0  15  13 553.946 309.184   1
   0 -15 -13-105.378 266.063   1
   0  15  15 88.5481 288.270   1
   0 -15 -15-26.8730 249.785   1
   0  15  16 1827.58 364.073   1
   0 -15 -16 2329.17 351.340   1
   0  15  17-265.240 291.591   1
   0 -15 -17 108.234 259.400   1
   0  15  18 146.404 324.671   1
   0 -15 -18 216.372 276.466   1
   0  15  19 639.753 338.510   1
   0 -15 -19-80.5439 291.715   1
   0  15  20 3474.64 385.066   1
   0 -15 -20 3466.55 367.537   1
   0  15  21-255.796 312.451   1
   0 -15 -21 184.622 285.721   1
   0  15  22 252.038 340.297   1
   0 -15 -22 750.790 307.216   1
   0 -15 -23 253.614 296.724   1
   0  15  23-548.850 350.734   1
   0  16   0 16422.4 899.881   1
   0 -16   0 16503.9 889.516   1
   0  16  -1-11.6164 129.822   1
   0  16   1 123.187 179.376   1
   0 -16   1 30.8420 120.725   1
   0 -16  -1 126.513 166.156   1
   0  16   2 487.746 207.502   1
   0 -16  -2 479.807 190.794   1
   0  16  -2 292.407 81.7512   1
   0  16   3-338.245 223.600   1
   0 -16  -3 215.197 186.519   1
   0  16   4 6770.63 497.075   1
   0 -16  -4 7018.68 480.339   1
   0  16   5 23.8348 220.901   1
   0 -16  -5-22.2239 202.346   1
   0 -16  -6 4509.28 396.387   1
   0  16   6 5377.56 424.287   1
   0 -16  -7 96.2798 213.857   1
   0  16   7-311.263 243.221   1
   0 -16  -8 149.118 228.446   1
   0  16   8 160.794 252.073   1
   0 -16  -9 534.042 257.562   1
   0  16   9-110.430 274.068   1
   0 -16 -10 4392.30 381.236   1
   0  16  10 3048.28 383.337   1
   0 -16 -11 264.455 261.502   1
   0  16  11 430.806 292.485   1
   0 -16 -12-267.968 249.074   1
   0  16  12 320.235 289.488   1
   0 -16 -14 2340.43 340.727   1
   0  16  14 917.701 328.862   1
   0 -16 -15-82.1648 257.542   1
   0  16  15-118.430 308.961   1
   0 -16 -16 1942.75 320.280   1
   0  16  16 769.356 320.940   1
   0 -16 -17 218.906 283.005   1
   0  16  17 117.685 329.508   1
   0 -16 -18 652.063 281.995   1
   0  16  18 350.678 306.645   1
   0  16  20 1146.16 359.939   1
   0 -16 -20 345.924 299.364   1
   0 -16 -22-25.6222 259.922   1
   0  16  22 249.343 322.929   1
   0  17   1-164.453 200.209   1
   0  17   2 861.957 230.494   1
   0 -17  -3 162.000 196.889   1
   0  17   3 155.536 210.810   1
   0 -17  -4 1047.10 244.403   1
   0  17   4 1160.36 268.005   1
   0 -17  -5 416.499 221.366   1
   0  17   5 323.220 238.400   1
   0 -17  -6 2853.55 350.053   1
   0  17   6 3740.34 373.836   1
   0 -17  -7-25.0490 243.356   1
   0  17   7 26.9196 256.641   1
   0 -17  -9-52.8531 245.655   1
   0  17   9-84.9976 259.536   1
   0 -17 -10 2496.40 326.142   1
   0  17  10 1812.89 325.047   1
   0 -17 -11-54.4441 251.560   1
   0  17  11 29.1922 272.904   1
   0 -17 -13 55.3454 255.170   1
   0  17  13 386.169 302.917   1
   0 -17 -14 3884.53 398.109   1
   0  17  14 3396.63 411.013   1
   0 -17 -15 278.105 296.165   1
   0  17  15-59.5882 318.675   1
   0 -17 -16 277.091 266.236   1
   0  17  16 476.529 304.816   1
   0  17  17 147.956 315.783   1
   0 -17 -17 27.5082 289.670   1
   0  17  19 492.615 330.704   1
   0 -17 -19 268.301 295.525   1
   0  17  21 83.9065 341.199   1
   0 -17 -21-129.414 288.048   1
   0  18   7 111.918 258.617   1
   0  18   8 28.6135 258.952   1
   0  18   9 525.511 310.555   1
   0  18  10 859.793 305.859   1
   0 -18 -10 441.136 262.448   1
   0  18  11 299.623 304.031   1
   0 -18 -11 612.630 280.629   1
   0  18  12 2293.38 349.986   1
   0 -18 -12 1569.55 321.478   1
   0  18  13-30.2808 304.159   1
   0 -18 -13 168.691 270.266   1
   0  18  14 908.233 329.492   1
   0 -18 -14 871.080 299.747   1
   0  18  15 663.693 354.392   1
   0 -18 -15-83.9720 297.621   1
   0  18  16 2398.57 398.322   1
   0 -18 -16 2558.29 363.867   1
   0  18  18 3838.49 422.336   1
   0 -18 -18 814.632 321.259   1
   0  18  20 509.037 361.705   1
  -1   0  27 30.6452 304.836   1
   1   0 -27 275.864 305.246   1
   1   0 -26 10743.3 689.478   1
  -1   0  26 9429.47 695.245   1
   1   0 -25 193.167 258.749   1
  -1   0  25-422.273 287.592   1
   1   0 -24 6983.82 547.773   1
  -1   0  24 7941.40 576.668   1
   1   0 -23 189.087 269.315   1
  -1   0  23-29.3243 270.223   1
  -1   0  22 316.656 277.073   1
   1   0 -22 689.580 280.999   1
  -1   0  21 421.655 285.925   1
   1   0 -21-51.9818 276.852   1
   1   0 -20 6823.99 503.256   1
  -1   0  20 5842.54 502.809   1
  -1   0  19 398.358 273.380   1
   1   0 -19-24.4410 240.710   1
  -1   0  18 1930.20 313.325   1
   1   0 -18 1412.34 281.644   1
  -1   0  17-223.663 259.919   1
   1   0 -17 360.524 242.565   1
   1   0 -16 17273.8 957.997   1
  -1   0  16 16380.5 970.685   1
   1   0 -15 101.743 183.095   1
  -1   0  13 366.090 217.725   1
   1   0 -13 72.5146 193.275   1
   1   0 -12 2781.49 256.151   1
  -1   0  12 2961.31 270.219   1
  -1   0  11-123.049 177.582   1
   1   0 -11-173.126 160.965   1
   1   0 -10 105986. 5461.30   1
  -1   0  10 113152. 5474.61   1
  -1   0   9-117.786 144.185   1
   1   0  -9 184.725 125.117   1
  -1   0   8 1457.21 179.184   1
   1   0  -8 1140.14 148.764   1
   1   0  -6 32485.9 1580.01   1
  -1   0   6 29271.3 1579.90   1
  -1   0   5 78.8530 132.664   1
   1   0  -5 7.82718 123.204   1
  -1   0   4 24016.1 1121.00   1
   1   0  -4 19882.5 1115.15   1
  -1   0   3 22.7450 102.684   1
   1   0  -3-26.3843 112.120   1
  -1   0   2 361163. 17895.6   1
   1   0  -2 363855. 17893.3   1
   1   0  -1 76.6216 49.1030   1
  -1   0   1-6.55857 59.0254   1
   1   0   0-30.3062 52.5820   1
  -1   0   0 15.8467 48.4918   1
  -1   0  -1 2.86904 46.7728   1
   1   0   1-40.9626 47.9676   1
   1   0   2 337510. 17094.1   1
  -1   0  -2 354421. 17092.3   1
   1   0   3 90.7836 103.300   1
  -1   0  -3-5.06445 97.2458   1
  -1   0  -4 21289.8 1151.87   1
   1   0   4 24097.5 1156.86   1
   1   0   5-115.101 141.719   1
  -1   0  -5-202.080 125.096   1
  -1   0  -6 34941.7 1741.89   1
   1   0   6 33652.0 1745.74   1
   1   0   8 1336.43 187.278   1
  -1   0  -8 1155.51 171.327   1
   1   0   9-70.3286 130.362   1
  -1   0  -9 88.7878 121.918   1
   1   0  10 112459. 5669.77   1
  -1   0 -10 114210. 5664.11   1
   1   0  11 50.1973 152.830   1
  -1   0 -11 60.9479 145.688   1
   1   0  12 2413.42 248.516   1
  -1   0 -12 2339.32 232.402   1
   1   0  13-118.513 177.113   1
  -1   0 -13 87.1189 146.726   1
   1   0  15 804.487 254.749   1
  -1   0 -15-237.636 200.019   1
   1   0  16 16908.0 975.011   1
   1   0  17-73.9243 264.876   1
  -1   0 -17 438.219 236.084   1
   1   0  18 1334.67 265.325   1
  -1   0 -18 1687.88 266.570   1
   1   0  19 186.147 265.882   1
  -1   0 -19 142.369 235.488   1
  -1   0 -20 5421.14 435.399   1
   1   0  20 5713.12 470.469   1
   1   0  21 226.523 291.621   1
  -1   0 -21 277.383 251.698   1
   1   0  22 290.255 267.595   1
  -1   0 -22 103.137 233.522   1
   1   0  23 296.860 293.151   1
  -1   0 -23 157.819 272.770   1
  -1   0 -24 7591.33 553.795   1
   1   0  24 7251.30 563.553   1
   1   0  25 30.0496 297.240   1
  -1   0 -25 766.528 309.002   1
  -1   0 -26 10805.2 691.350   1
   1   0  26 9560.85 701.253   1
   1   0  27 272.287 316.548   1
  -1   0 -27 139.352 304.006   1
   1   1 -27 446.267 308.181   1
   1  -1 -27 684.657 320.659   1
  -1   1  27 302.467 314.323   1
   1   1 -26 749.249 312.587   1
  -1  -1  26 369.871 309.336   1
   1  -1 -25 687.884 294.053   1
   1   1 -25-27.6743 279.797   1
  -1  -1  25 91.1924 304.980   1
  -1   1  25 507.961 303.499   1
   1  -1 -24 519.072 268.459   1
  -1   1  24 385.460 278.890   1
   1   1 -23 378.022 277.758   1
  -1  -1  23 351.848 269.965   1
  -1   1  22 4434.92 410.737   1
   1   1 -22 3492.87 370.515   1
  -1  -1  22 3014.81 388.073   1
   1  -1 -22 3676.26 396.402   1
  -1   1  21 28.1678 279.442   1
  -1  -1  21 531.903 270.589   1
   1  -1 -21-26.0637 259.885   1
   1   1 -21-51.5914 243.953   1
  -1   1  20 193.155 286.493   1
   1  -1 -20 507.836 265.553   1
  -1  -1  19 628.365 247.025   1
   1   1 -19 508.966 224.381   1
  -1  -1  18 1693.50 280.592   1
  -1   1  18 1519.64 311.772   1
   1   1 -18 1395.89 254.154   1
  -1   1  17-25.3774 254.889   1
  -1  -1  17 97.2159 231.071   1
   1   1 -17-222.367 219.440   1
   1  -1 -17 91.3101 238.731   1
   1  -1 -16 15356.9 817.251   1
   1   1 -16 12874.9 795.130   1
  -1   1  16 14135.8 829.691   1
  -1  -1  16 12755.2 811.385   1
  -1   1  15 1051.47 250.250   1
  -1  -1  15 1241.29 247.389   1
   1   1 -15 1276.12 240.180   1
   1  -1 -15 1688.05 238.709   1
  -1   1  14 3527.59 353.820   1
  -1  -1  14 4433.16 350.767   1
   1  -1 -14 3883.30 337.490   1
   1   1 -14 4609.44 338.973   1
  -1   1  13 3599.28 327.095   1
   1  -1 -13 3314.71 294.703   1
   1   1 -13 3296.03 293.526   1
   1  -1 -12 11481.4 669.123   1
   1   1 -12 10836.8 659.180   1
  -1  -1  12 11762.1 675.757   1
  -1   1  12 11933.7 686.511   1
  -1  -1  11 1214.03 195.691   1
  -1   1  11 1191.79 200.109   1
   1  -1 -11 1084.65 186.833   1
   1   1 -11 963.434 170.869   1
   1   1 -10 35005.6 1737.27   1
   1  -1 -10 33812.3 1744.89   1
  -1  -1  10 37083.5 1750.80   1
   1  -1  -9 8653.49 534.880   1
   1   1  -9 9403.30 524.553   1
  -1   1   9 8513.63 542.691   1
  -1  -1   9 9480.30 531.725   1
  -1  -1   8 1600.52 191.714   1
  -1   1   8 1280.61 208.194   1
   1   1  -8 1763.27 175.191   1
  -1  -1   7 741.499 159.787   1
  -1   1   7 581.674 177.675   1
   1  -1  -7 828.585 155.386   1
   1   1  -7 739.561 146.458   1
  -1  -1   6 2143.84 200.005   1
   1   1  -6 2281.14 196.594   1
  -1   1   5 1835.60 198.151   1
   1  -1  -5 1946.89 187.767   1
   1   1  -5 1532.59 162.704   1
  -1  -1   5 1718.64 182.082   1
   1  -1  -4 5020.28 269.534   1
   1   1  -4 3355.15 249.114   1
  -1   1   4 4683.57 274.365   1
  -1  -1   4 3261.57 246.328   1
  -1   1   3 11427.5 605.289   1
  -1  -1   3 11435.7 598.185   1
   1  -1  -3 11030.4 603.856   1
   1   1  -3 11610.1 593.637   1
  -1   1   2 17413.7 909.313   1
  -1  -1   2 18637.2 905.600   1
   1  -1  -2 17160.4 908.210   1
   1   1  -2 18060.1 899.977   1
  -1   1   1 377.003 79.9769   1
  -1  -1   1 257.496 59.0418   1
   1  -1  -1 465.272 79.0046   1
   1   1  -1 344.228 61.0184   1
   1  -1   0 204308. 10235.8   1
   1   1   0 210015. 10236.4   1
  -1   1   0 207045. 10236.7   1
  -1  -1   0 208205. 10236.1   1
   1  -1   1 392.811 64.6408   1
  -1  -1  -1 244.498 78.0859   1
  -1   1  -1 385.788 59.5098   1
   1   1   1 330.461 84.1803   1
   1  -1   2 17016.8 723.721   1
   1   1   2 11306.1 727.740   1
  -1   1  -2 16296.8 720.477   1
  -1  -1  -2 11130.9 726.009   1
   1  -1   3 11581.7 579.108   1
  -1  -1  -3 10965.2 594.039   1
  -1   1  -3 10119.7 576.088   1
  -1   1  -4 4159.45 259.557   1
  -1  -1  -4 4069.67 270.207   1
   1   1   4 4351.52 276.576   1
   1  -1   4 4428.72 258.155   1
   1   1   5 1534.42 183.909   1
  -1   1  -5 1576.50 147.993   1
  -1  -1  -5 1760.11 179.137   1
   1  -1   5 1644.84 157.801   1
  -1   1  -6 2195.30 178.274   1
   1  -1   6 2333.80 193.187   1
   1  -1   7 662.848 139.479   1
   1   1   7 696.905 141.973   1
  -1   1  -8 1346.62 156.367   1
  -1  -1  -8 1563.31 187.004   1
   1  -1   8 1159.45 163.034   1
   1   1   8 1375.32 196.045   1
  -1  -1  -9 9751.99 528.355   1
  -1   1  -9 8509.20 505.180   1
   1   1   9 8604.31 526.681   1
   1  -1   9 8874.80 520.640   1
  -1   1 -10 34205.0 1722.19   1
  -1  -1 -10 32163.7 1725.99   1
   1   1  10 33138.1 1734.52   1
   1  -1  10 34138.6 1728.84   1
  -1  -1 -11 955.899 173.893   1
  -1   1 -11 762.803 156.345   1
   1  -1  11 1111.81 182.968   1
   1   1  11 944.753 176.905   1
  -1  -1 -12 10829.0 656.534   1
  -1   1 -12 10998.4 650.559   1
   1  -1  12 11591.0 666.338   1
   1   1  12 12184.1 680.895   1
  -1   1 -13 3357.42 273.212   1
  -1  -1 -13 2652.93 281.890   1
   1   1  13 2717.12 311.323   1
  -1  -1 -14 3752.87 307.802   1
  -1   1 -14 3330.60 302.475   1
   1   1  14 3556.84 331.551   1
   1  -1  14 3487.20 324.844   1
  -1  -1 -15 1076.53 223.708   1
  -1   1 -15 1624.42 223.197   1
   1  -1  15 1545.73 247.396   1
  -1   1 -16 14183.1 816.920   1
  -1  -1 -16 14967.1 829.109   1
   1   1  16 14110.7 842.623   1
   1  -1  16 13005.9 822.686   1
  -1  -1 -17 178.235 221.158   1
  -1   1 -17 386.896 218.716   1
   1   1  17 225.482 229.649   1
   1  -1  17-169.221 251.230   1
  -1   1 -18 1126.09 236.710   1
   1   1  18 1482.15 311.656   1
   1  -1  18 1137.16 270.405   1
  -1   1 -19 164.536 232.331   1
   1  -1  19 394.841 257.421   1
  -1  -1 -20 616.745 265.402   1
   1   1  20 552.791 282.507   1
  -1  -1 -21-25.3608 238.501   1
  -1   1 -21 501.486 259.878   1
   1   1  21-28.4507 257.536   1
   1  -1  21 28.2170 272.737   1
  -1   1 -22 2752.61 345.916   1
  -1  -1 -22 3619.87 378.155   1
   1   1  22 3192.87 393.161   1
   1  -1  22 3130.64 366.178   1
  -1   1 -23 925.399 288.924   1
   1  -1  23 383.905 282.693   1
  -1  -1 -24 266.062 280.681   1
   1   1  24 840.880 315.106   1
  -1   1 -25-386.494 289.381   1
  -1  -1 -25-54.1981 277.529   1
   1   1  25 210.097 291.605   1
   1  -1  25 30.1264 299.586   1
  -1   1 -26 1090.22 304.821   1
   1  -1  26 879.510 307.741   1
  -1   1 -27 478.149 309.465   1
  -1  -1 -27 137.601 291.349   1
   1   1  27 179.053 295.518   1
  -1   2  29 88.4634 294.361   1
   1  -2 -29 530.933 315.406   1
  -1   2  28 505.419 295.375   1
   1  -2 -28 215.379 272.267   1
  -1   2  27 2747.10 374.905   1
   1  -2 -27 1685.53 337.143   1
  -1   2  26 1344.58 337.242   1
   1   2 -26 671.684 296.443   1
   1  -2 -26 656.221 316.253   1
  -1   2  25 5528.30 494.713   1
   1   2 -25 5835.39 475.704   1
   1  -2 -25 4627.58 478.428   1
  -1  -2  25 6019.93 495.055   1
   1   2 -24 1283.53 306.520   1
   1  -2 -24 735.288 298.320   1
  -1  -2  24 331.716 298.726   1
  -1   2  24 827.518 325.999   1
  -1   2  23 146.213 266.500   1
   1   2 -23-134.615 278.563   1
  -1  -2  23 294.972 292.801   1
   1  -2 -23 567.784 256.602   1
  -1   2  22 115.102 255.110   1
   1   2 -22 395.398 276.078   1
  -1  -2  22 915.856 298.215   1
   1  -2 -22 612.443 258.435   1
  -1   2  21 3404.33 359.073   1
   1   2 -21 3667.42 365.704   1
  -1  -2  21 3479.33 379.949   1
   1  -2 -21 2297.95 328.851   1
  -1   2  20 557.561 263.476   1
   1   2 -20 273.090 244.580   1
  -1  -2  20 457.972 261.717   1
   1  -2 -20 892.416 260.631   1
  -1   2  19 2130.72 304.053   1
  -1  -2  19 2359.79 317.018   1
   1   2 -19 2613.97 305.862   1
   1  -2 -19 1461.05 286.691   1
   1   2 -18 5029.50 407.284   1
   1  -2 -18 5008.84 402.373   1
  -1  -2  18 3881.77 401.055   1
  -1   2  17 285.224 232.711   1
  -1  -2  17 213.287 244.042   1
   1  -2 -17 138.437 218.369   1
   1   2 -17 175.552 228.123   1
  -1   2  16 423.846 229.957   1
  -1  -2  16 835.167 235.204   1
   1   2 -16 83.1286 189.502   1
   1  -2 -16-222.349 192.079   1
  -1   2  15 2147.92 297.000   1
   1  -2 -15 2707.51 286.665   1
  -1  -2  14 17107.6 932.164   1
  -1   2  14 16570.3 946.972   1
   1   2 -14 15773.7 912.145   1
   1  -2 -14 16498.0 932.390   1
  -1  -2  13 770.655 201.087   1
   1  -2 -12 29244.2 1644.59   1
   1   2 -12 33742.4 1645.01   1
  -1  -2  12 33179.1 1652.04   1
  -1   2  12 29699.0 1658.04   1
   1  -2 -11 7773.45 482.929   1
   1   2 -11 7354.96 460.710   1
  -1   2  11 7611.54 494.704   1
  -1  -2  10 245.781 148.129   1
  -1   2  10 354.232 164.056   1
   1   2 -10 656.899 145.941   1
   1  -2 -10 413.606 160.750   1
  -1  -2   9 15913.4 845.461   1
  -1   2   9 15174.3 860.528   1
   1   2  -9 16090.9 838.020   1
   1  -2  -9 14853.6 850.367   1
  -1   2   8 30949.2 1731.71   1
   1  -2  -8 36145.6 1733.35   1
  -1  -2   7 23768.1 1171.07   1
  -1   2   7 21389.0 1190.29   1
   1   2  -7 22823.6 1167.11   1
   1  -2  -7 21931.3 1182.75   1
  -1   2   6 36694.9 1709.36   1
  -1  -2   6 30247.3 1684.11   1
   1  -2  -6 32487.9 1695.58   1
   1   2  -6 34464.6 1684.31   1
  -1  -2   5 2290.29 179.353   1
  -1   2   5 2527.09 211.929   1
   1   2  -5 1942.72 171.164   1
   1  -2  -5 2536.94 205.697   1
   1   2  -4 11368.0 649.042   1
  -1  -2   4 11636.0 653.195   1
  -1   2   4 13257.4 681.257   1
   1   2  -3 303138. 15081.4   1
   1  -2  -3 314066. 15097.8   1
  -1  -2   3 289154. 15085.1   1
  -1   2   3 329742. 15103.9   1
  -1   2   2 114916. 5680.96   1
  -1  -2   2 121195. 5666.62   1
   1  -2  -2 122856. 5682.94   1
   1   2  -2 105435. 5663.80   1
  -1  -2   1 6249.68 303.739   1
   1  -2  -1 5988.57 314.395   1
   1   2  -1 5695.95 301.705   1
  -1  -2   0 35.0719 61.6735   1
   1   2   0-56.6873 65.9056   1
   1  -2   0 74.8441 70.0112   1
  -1   2   0 38.7752 63.0781   1
  -1  -2  -1 5106.16 224.443   1
   1  -2   1 5276.53 206.493   1
  -1   2  -2 114144. 5667.83   1
   1   2   2 121761. 5687.81   1
  -1  -2  -2 101765. 5685.56   1
   1  -2   2 118157. 5668.39   1
   1  -2   3 289988. 14730.1   1
   1   2   3 339615. 14754.4   1
  -1  -2  -3 325212. 14751.1   1
  -1   2  -3 276956. 14729.6   1
   1   2   4 13937.0 692.990   1
  -1   2  -4 12932.8 659.794   1
  -1  -2  -4 14282.5 688.389   1
   1   2   5 2474.32 218.963   1
   1  -2   5 2098.32 174.094   1
  -1  -2  -5 2322.78 202.345   1
  -1   2  -5 2865.38 175.121   1
   1   2   6 36501.1 1741.41   1
   1  -2   6 33654.5 1718.16   1
  -1  -2  -6 34602.4 1732.15   1
  -1   2  -6 32294.5 1711.78   1
   1   2   7 23280.7 1179.02   1
   1  -2   7 21792.3 1155.81   1
  -1  -2  -8 40173.7 1968.58   1
   1   2   8 36692.4 1971.34   1
  -1   2  -9 16030.2 806.253   1
  -1  -2  -9 14704.8 820.313   1
   1   2   9 14755.2 830.573   1
   1  -2   9 14284.0 805.961   1
  -1  -2 -10 262.500 144.841   1
  -1   2 -10 498.975 133.231   1
   1   2  10 612.352 167.188   1
   1  -2  10 465.955 146.337   1
   1   2  11 7169.27 454.042   1
  -1   2 -11 7236.88 428.575   1
  -1  -2 -11 6396.85 440.928   1
  -1  -2 -12 30020.2 1617.08   1
  -1   2 -12 30077.7 1603.87   1
   1  -2  12 31986.8 1618.57   1
   1   2  12 31874.7 1635.46   1
  -1   2 -13 1075.69 193.106   1
   1  -2  13 1013.30 210.632   1
  -1   2 -14 17024.8 907.541   1
  -1  -2 -14 15749.3 918.856   1
   1  -2  14 16743.7 924.556   1
   1   2  14 15693.8 930.156   1
  -1  -2 -15 2155.57 291.800   1
   1   2  15 2394.64 323.461   1
  -1   2 -16 299.798 201.358   1
  -1  -2 -16 87.0523 198.869   1
   1  -2  16-22.4814 209.681   1
   1   2  16 195.908 218.325   1
  -1  -2 -17 135.984 242.634   1
  -1   2 -17 591.930 227.343   1
   1  -2  17 142.309 235.527   1
   1   2  17-50.9491 261.744   1
  -1  -2 -18 4196.38 376.234   1
  -1   2 -18 4991.73 393.691   1
   1  -2  18 5071.83 412.427   1
  -1   2 -19 2345.95 290.365   1
  -1  -2 -19 1811.28 311.663   1
   1  -2  19 2944.60 329.154   1
   1   2  19 1901.71 339.425   1
  -1  -2 -20 397.924 220.627   1
  -1   2 -20 481.795 246.553   1
   1   2  20 529.243 245.906   1
   1  -2  20 1028.36 278.571   1
  -1   2 -21 3264.49 347.534   1
  -1  -2 -21 2723.07 364.721   1
   1  -2  21 3284.91 369.073   1
   1   2  21 3335.26 399.457   1
  -1  -2 -22 285.153 256.535   1
  -1   2 -22-102.589 252.511   1
   1   2  22 29.1031 260.213   1
   1  -2  22 289.522 286.497   1
  -1   2 -23 477.860 264.683   1
  -1  -2 -23 472.825 284.027   1
   1  -2  23 882.200 286.810   1
   1   2  23 915.961 323.111   1
  -1  -2 -24 716.725 288.498   1
  -1   2 -24 598.663 293.784   1
   1  -2  24 567.809 308.210   1
   1   2  24 509.201 299.332   1
   1   2  25 4524.39 473.683   1
  -1   2 -25 5179.37 460.739   1
  -1  -2 -25 5419.49 466.211   1
   1  -2  25 5952.00 487.333   1
  -1   2 -26 1102.05 317.500   1
  -1  -2 -26 406.970 312.725   1
   1   2  26 535.964 309.623   1
  -1  -2 -27 2063.13 338.386   1
   1   2  27 1984.30 347.578   1
  -1  -2 -28-27.1264 308.506   1
   1   2  28 29.4408 320.966   1
  -1  -2 -29 133.958 273.136   1
   1  -3 -30 205.596 275.017   1
  -1   3  28 5460.43 512.581   1
   1  -3 -28 5731.88 504.187   1
  -1   3  27 235.873 312.188   1
   1  -3 -27 350.856 292.745   1
  -1   3  26 4015.96 415.489   1
   1  -3 -26 4160.54 408.183   1
   1   3 -25 1195.95 312.006   1
   1  -3 -24 3747.63 404.236   1
   1   3 -24 3466.42 383.749   1
  -1   3  24 3624.35 416.347   1
  -1  -3  24 3576.39 407.392   1
   1  -3 -23 513.468 312.843   1
   1   3 -23 347.806 256.707   1
  -1  -3  23 88.6196 282.616   1
  -1   3  23-87.6594 301.570   1
   1   3 -22 6009.87 479.520   1
  -1  -3  22 5735.85 481.107   1
  -1   3  21 571.584 302.908   1
   1   3 -20 417.609 233.974   1
  -1  -3  20 346.751 251.660   1
   1  -3 -20 1073.17 302.393   1
  -1   3  19 997.017 305.236   1
   1   3 -19 1062.60 248.954   1
  -1  -3  19 973.586 261.929   1
   1  -3 -19 921.224 281.361   1
   1   3 -18 5102.25 411.336   1
  -1  -3  18 5217.20 427.352   1
  -1   3  17 840.799 302.035   1
  -1  -3  17 1001.63 241.844   1
   1   3 -17 666.149 225.685   1
   1  -3 -17 749.771 259.582   1
   1  -3 -16 8202.21 561.806   1
  -1   3  16 8280.06 586.786   1
  -1   3  15-341.672 249.927   1
  -1  -3  15 289.637 203.634   1
   1   3 -15 76.4310 191.439   1
   1  -3 -15-174.392 229.528   1
   1   3 -14 8305.70 505.600   1
   1  -3 -14 8037.72 521.032   1
  -1  -3  14 6897.18 501.512   1
  -1   3  14 7952.25 535.320   1
  -1   3  13-266.563 203.472   1
  -1  -3  13-35.7207 165.053   1
   1  -3 -13 139.336 175.696   1
   1   3 -13 16.5609 156.146   1
   1   3 -12 28820.6 1510.01   1
  -1  -3  12 29147.8 1518.86   1
  -1   3  11-178.008 172.365   1
  -1  -3  11-89.6414 138.116   1
   1  -3 -11 17.7629 152.758   1
   1   3 -10 6810.40 420.311   1
   1  -3 -10 6715.11 441.491   1
  -1   3  10 6537.66 460.427   1
  -1  -3  10 7308.86 428.916   1
  -1   3   9 291.554 133.520   1
   1  -3  -9 46.2099 112.312   1
  -1   3   8 18816.1 1068.13   1
  -1  -3   8 20364.6 1040.01   1
   1   3  -8 21399.0 1038.86   1
   1  -3  -8 18238.9 1056.47   1
  -1   3   7 6355.08 408.366   1
  -1  -3   7 6434.51 373.303   1
   1   3  -7 6530.79 371.543   1
   1  -3  -7 5996.40 392.415   1
   1   3  -6 44574.2 2296.98   1
  -1  -3   6 43930.1 2300.48   1
  -1   3   6 46614.8 2331.06   1
   1  -3  -6 49742.1 2324.50   1
  -1  -3   5 22577.7 1188.27   1
   1   3  -5 24144.2 1188.33   1
   1   3  -4 26047.9 1260.77   1
   1  -3  -4 23141.0 1286.55   1
  -1   3   4 25493.9 1295.34   1
  -1  -3   4 24862.4 1263.43   1
  -1  -3   3 15216.8 761.040   1
   1   3  -3 15431.9 759.632   1
   1  -3  -3 13810.7 791.275   1
  -1   3   3 14635.0 794.881   1
   1  -3  -2 9148.83 515.220   1
  -1   3   2 8897.50 516.468   1
  -1  -3   2 10278.9 486.821   1
   1   3  -2 9088.34 484.359   1
  -1  -3   1 57100.1 3055.07   1
   1   3  -1 60903.7 3055.28   1
  -1   3   1 62802.1 3069.83   1
   1   3   0 150508. 7598.18   1
  -1  -3   0 149108. 7596.98   1
  -1   3   0 166624. 7600.61   1
   1  -3   0 150504. 7596.25   1
  -1  -3  -1 67486.3 3220.99   1
   1   3   1 66480.3 3222.88   1
  -1   3  -1 62839.9 3207.84   1
   1  -3   1 64303.0 3206.75   1
  -1  -3  -2 10822.3 591.719   1
   1   3   2 11512.5 595.606   1
   1  -3   3 14845.1 731.603   1
   1   3   3 14529.4 769.615   1
  -1   3  -3 14220.5 730.296   1
  -1  -3  -3 14330.3 765.597   1
   1   3   4 24153.9 1219.27   1
   1  -3   4 22775.0 1186.14   1
  -1   3  -4 23807.7 1185.96   1
  -1  -3  -4 24612.8 1216.41   1
   1  -3   5 25872.8 1323.45   1
  -1   3  -5 26560.0 1320.65   1
   1  -3   6 45087.8 2405.41   1
   1   3   6 50449.9 2443.25   1
  -1  -3  -6 47955.0 2432.32   1
  -1   3  -6 50037.8 2404.62   1
  -1   3  -7 6234.71 369.007   1
  -1  -3  -7 6680.06 407.045   1
   1  -3   7 6449.98 377.339   1
   1   3   7 7573.22 423.501   1
  -1   3  -8 19497.2 1049.79   1
  -1  -3  -8 19243.1 1076.29   1
   1   3   8 21735.2 1091.64   1
   1  -3   8 21041.3 1058.30   1
  -1  -3  -9-134.599 166.436   1
   1   3   9 165.746 178.405   1
  -1   3 -10 6605.75 401.866   1
  -1  -3 -10 7140.78 447.648   1
   1   3  10 6384.87 450.192   1
   1  -3  10 6850.36 418.133   1
  -1  -3 -11-34.5747 165.714   1
   1  -3  11-73.0328 149.226   1
   1   3  11 189.731 193.836   1
  -1   3 -12 29481.7 1543.88   1
   1  -3  12 30051.8 1558.12   1
  -1   3 -13 408.508 148.350   1
  -1  -3 -13 591.600 202.015   1
   1   3  13 389.261 223.486   1
   1  -3  13 335.982 168.944   1
  -1   3 -14 7737.03 487.848   1
  -1  -3 -14 7824.49 497.490   1
   1  -3  14 7381.59 496.621   1
   1   3  14 7438.46 512.281   1
  -1   3 -15 73.0892 186.402   1
  -1  -3 -15 296.896 234.712   1
   1   3  15-47.9128 250.662   1
   1  -3  15 308.254 209.096   1
  -1  -3 -16 8587.46 537.577   1
   1   3  16 7462.54 541.703   1
  -1   3 -17 972.772 222.902   1
  -1  -3 -17 1103.88 280.489   1
   1  -3  17 695.700 240.726   1
   1   3  17 310.275 285.796   1
  -1   3 -18 5313.40 400.020   1
   1  -3  18 4978.91 419.405   1
  -1  -3 -19 1146.85 271.243   1
  -1   3 -19 914.918 238.662   1
   1  -3  19 1797.92 273.660   1
   1   3  19 905.514 299.177   1
  -1  -3 -20 250.612 262.860   1
  -1   3 -20 214.649 226.953   1
   1  -3  20 134.335 242.591   1
   1   3  20 168.358 279.890   1
   1   3  21 114.527 270.764   1
  -1   3 -22 6733.08 474.000   1
   1  -3  22 4744.41 469.698   1
  -1  -3 -23-105.049 242.200   1
  -1   3 -23 79.9341 251.425   1
   1   3  23 649.691 275.477   1
   1  -3  23 351.075 277.573   1
  -1  -3 -24 4126.45 403.510   1
  -1   3 -24 3212.93 365.849   1
   1  -3  24 3068.57 392.020   1
   1   3  24 4171.14 433.904   1
  -1  -3 -26 3964.93 413.171   1
   1   3  26 3529.71 429.855   1
  -1  -3 -27 134.388 295.278   1
   1   3  27 527.648 301.315   1
   1   3  28 3882.68 441.663   1
  -1  -3 -28 4997.59 439.542   1
  -1   4  29 114.141 307.156   1
   1  -4 -29 1214.65 326.024   1
  -1   4  28-144.569 267.206   1
   1  -4 -28 26.3293 269.644   1
  -1   4  27 175.097 293.157   1
   1  -4 -27 667.762 302.764   1
  -1   4  26 1171.54 333.657   1
   1  -4 -26 1322.18 339.213   1
  -1   4  25 323.123 329.119   1
   1  -4 -25 920.157 321.617   1
   1  -4 -24 975.868 319.870   1
   1   4 -24 1312.66 307.201   1
  -1   4  24 967.067 329.201   1
   1  -4 -23 1158.08 311.334   1
  -1   4  23 727.461 302.568   1
   1   4 -23 1172.24 274.618   1
  -1  -4  23 1188.76 307.397   1
   1  -4 -22 1465.21 298.804   1
  -1   4  22 1649.38 321.894   1
   1   4 -22 1498.53 289.147   1
  -1  -4  22 1032.77 306.119   1
   1  -4 -21-104.983 233.853   1
   1   4 -21 525.748 257.643   1
  -1  -4  21 359.241 269.091   1
  -1   4  21 946.800 288.032   1
  -1   4  20 6355.61 522.456   1
  -1  -4  20 7359.76 530.849   1
   1   4 -20 7534.72 517.866   1
   1  -4 -20 7049.18 511.734   1
  -1   4  19 1201.70 293.167   1
   1   4 -19 2080.76 275.882   1
   1  -4 -19 1809.69 279.648   1
  -1   4  18 1839.23 295.777   1
   1   4 -18 1788.19 265.678   1
  -1  -4  18 1638.33 282.692   1
   1  -4 -18 1368.21 262.446   1
   1   4 -17 1740.18 258.081   1
  -1  -4  17 1568.23 261.895   1
  -1   4  16 180.667 257.294   1
   1   4 -16-98.7398 186.189   1
  -1  -4  16-107.022 215.513   1
   1  -4 -16 115.266 232.685   1
  -1   4  15 497.246 278.184   1
   1   4 -15 314.266 182.542   1
  -1  -4  15 40.0448 182.338   1
   1  -4 -15 534.136 255.476   1
  -1   4  14 2294.35 309.968   1
   1   4 -14 2473.06 258.595   1
  -1  -4  14 2788.99 277.037   1
   1  -4 -14 2846.47 294.485   1
  -1   4  13 2376.46 262.185   1
   1   4 -13 2231.01 236.316   1
  -1  -4  13 2689.12 250.959   1
   1  -4 -13 2150.79 250.821   1
  -1   4  12 173.424 211.170   1
   1   4 -12 14.4455 146.172   1
  -1  -4  12-15.6260 153.020   1
   1  -4 -12 38.9340 184.577   1
  -1   4  11 10608.2 668.670   1
  -1  -4  11 12524.0 640.730   1
   1   4 -11 10793.9 623.973   1
   1  -4 -11 10396.3 654.220   1
  -1   4  10 2675.85 278.649   1
   1   4 -10 2495.75 211.703   1
   1  -4 -10 2800.72 262.096   1
  -1  -4  10 2847.88 229.060   1
   1  -4  -9 258.450 143.125   1
  -1   4   9-89.8989 156.735   1
  -1  -4   9 121.631 123.659   1
  -1   4   8 31288.8 1655.07   1
   1   4  -8 31444.2 1612.52   1
  -1  -4   8 32773.4 1619.78   1
   1  -4  -8 31039.0 1643.69   1
   1  -4  -7-164.875 158.975   1
   1   4  -7 115.380 90.3453   1
  -1   4   7 152.817 172.473   1
   1   4  -6 11589.0 594.142   1
  -1  -4   6 10806.1 603.738   1
  -1   4   6 12024.0 642.716   1
   1  -4  -6 11164.0 629.828   1
   1   4  -5 27608.7 1391.70   1
   1  -4  -5 27983.3 1429.31   1
  -1   4   5 25924.4 1434.71   1
  -1  -4   5 28518.5 1396.49   1
  -1  -4   4 207276. 10272.6   1
   1   4  -4 208738. 10272.1   1
   1  -4  -3 13227.2 713.546   1
  -1   4   3 12890.2 719.316   1
  -1  -4   3 13241.8 676.367   1
   1   4  -3 13711.5 676.936   1
  -1   4   2 16914.6 789.979   1
   1  -4  -2 13972.4 781.979   1
  -1  -4   2 14528.3 753.067   1
   1   4  -2 15066.8 753.424   1
  -1   4   1 45551.9 2212.57   1
   1  -4  -1 38505.3 2210.44   1
  -1  -4   1 44191.3 2195.92   1
   1   4  -1 46803.6 2197.68   1
  -1   4   0-105.761 90.2269   1
   1   4   0-139.046 91.0883   1
   1  -4   0 90.6813 82.6187   1
  -1  -4   0-103.824 89.9092   1
   1  -4   1 46801.2 2291.32   1
   1   4   1 44327.1 2308.53   1
  -1  -4  -1 46187.4 2306.41   1
  -1   4  -1 46346.1 2293.50   1
   1   4   2 16030.9 834.148   1
  -1  -4  -2 15825.6 828.004   1
   1   4   3 12743.4 692.409   1
  -1  -4  -3 12706.8 680.487   1
   1  -4   4 198286. 9730.28   1
  -1   4  -4 195953. 9728.67   1
   1   4   5 28470.9 1340.42   1
   1  -4   5 27154.9 1290.79   1
  -1  -4  -5 27502.5 1329.17   1
  -1   4  -5 23327.1 1285.05   1
   1   4   6 11874.3 658.878   1
   1  -4   6 10618.9 615.131   1
  -1   4  -7 117.953 80.2267   1
  -1  -4  -7 146.023 114.616   1
   1   4   7 88.5049 122.111   1
   1  -4   7 50.8696 93.9844   1
  -1   4  -8 28236.5 1561.21   1
  -1  -4  -8 32266.0 1605.47   1
   1   4   8 32180.3 1612.72   1
   1  -4   8 32536.1 1571.48   1
  -1  -4  -9 126.079 158.708   1
   1  -4   9 93.9354 106.672   1
   1   4   9-121.409 188.712   1
  -1  -4 -10 2749.68 264.759   1
   1   4  10 2546.66 275.839   1
   1  -4  10 3461.38 240.024   1
  -1   4 -10 2563.67 213.808   1
  -1   4 -11 9699.04 586.590   1
   1  -4  11 9966.78 597.870   1
   1   4  11 11362.4 647.202   1
  -1   4 -12 108.886 123.200   1
  -1  -4 -12-262.645 187.973   1
   1   4  12 21.0894 192.032   1
   1  -4  12 244.970 152.266   1
  -1  -4 -13 2647.72 277.014   1
  -1   4 -13 2490.44 234.610   1
   1  -4  13 1922.74 242.657   1
   1   4  13 2483.43 296.746   1
  -1   4 -14 3010.40 256.997   1
  -1  -4 -14 2654.46 287.349   1
   1   4  14 2182.72 304.546   1
   1  -4  14 2814.39 267.691   1
  -1   4 -15 318.276 175.165   1
  -1  -4 -15 391.689 244.596   1
   1   4  15 392.562 271.271   1
   1  -4  15 198.386 199.354   1
  -1  -4 -16 90.4432 189.241   1
  -1   4 -16 133.119 169.127   1
   1  -4  16 234.186 210.253   1
   1   4  16 254.164 214.192   1
  -1   4 -17 1234.87 224.107   1
   1  -4  17 1726.02 267.301   1
  -1  -4 -18 1202.99 267.672   1
  -1   4 -18 1862.06 254.076   1
   1  -4  18 2360.07 297.601   1
   1   4  18 2000.44 299.663   1
  -1  -4 -19 1872.54 299.474   1
  -1   4 -19 2160.63 270.544   1
   1   4  19 1966.85 336.220   1
   1  -4  19 2053.32 291.626   1
  -1  -4 -20 7040.22 535.333   1
  -1   4 -20 8053.05 523.666   1
   1   4  20 7147.88 559.912   1
   1  -4  20 6769.85 525.282   1
  -1   4 -21 148.564 236.255   1
  -1  -4 -21 385.261 229.788   1
   1  -4  21-27.4202 250.594   1
  -1   4 -22 724.191 274.793   1
  -1  -4 -22 1822.07 318.533   1
   1   4  22 1430.32 342.224   1
   1  -4  22 1495.81 304.404   1
  -1   4 -23 1124.64 287.993   1
  -1  -4 -23 656.211 292.005   1
   1  -4  23 726.167 283.634   1
   1   4  23 796.684 315.415   1
  -1  -4 -24 896.895 292.867   1
  -1   4 -24 963.909 290.144   1
   1   4  24 1128.31 324.645   1
  -1  -4 -25 26.5472 302.777   1
   1   4  25-622.208 313.639   1
  -1  -4 -26-106.299 259.552   1
   1   4  26 29.4273 270.352   1
  -1  -4 -27-318.124 308.417   1
   1   4  27 523.670 324.431   1
  -1  -4 -28 237.537 292.166   1
   1   4  28 228.848 296.637   1
   1   4  29 423.912 314.646   1
  -1  -4 -29 1666.81 344.072   1
   1  -5 -29 330.927 270.330   1
  -1   5  27 635.084 337.282   1
  -1   5  26 87.1067 311.027   1
   1  -5 -26 990.248 336.252   1
   1  -5 -25 915.006 311.702   1
   1   5 -23 53.0552 249.694   1
   1  -5 -23 376.671 237.778   1
   1  -5 -22 53.3494 229.490   1
  -1   5  22 318.619 246.634   1
   1   5 -21-98.7563 236.694   1
  -1  -5  21 303.779 276.709   1
   1  -5 -20 2563.07 320.696   1
  -1   5  20 2169.32 323.328   1
   1   5 -20 3074.45 319.921   1
  -1  -5  20 1712.84 302.466   1
   1  -5 -19 355.094 223.756   1
  -1   5  19 394.540 244.308   1
   1   5 -19 743.987 219.220   1
  -1  -5  19 477.068 245.787   1
   1  -5 -18 568.515 211.726   1
  -1   5  18-166.583 229.419   1
   1   5 -18 576.730 233.962   1
  -1  -5  18 402.693 251.096   1
   1  -5 -17 24.1374 219.960   1
  -1   5  17 405.597 260.064   1
   1  -5 -16 3658.85 369.873   1
  -1   5  16 3649.11 383.243   1
  -1  -5  16 3648.29 343.676   1
   1   5 -16 4807.12 348.248   1
   1  -5 -15 272.579 241.386   1
   1   5 -15 158.430 188.340   1
  -1  -5  15 19.3820 193.305   1
  -1   5  15 25.3677 261.083   1
  -1   5  14 5996.72 462.626   1
  -1  -5  14 6008.81 413.207   1
   1   5 -14 6448.96 408.279   1
   1  -5 -14 5284.01 433.451   1
  -1   5  13 328.715 191.687   1
   1  -5 -13 231.593 160.809   1
   1   5 -13 594.127 168.811   1
  -1  -5  13 490.334 180.428   1
   1  -5 -12 2229.80 285.975   1
  -1   5  12 2169.23 299.734   1
  -1  -5  12 2652.31 233.588   1
   1   5 -12 2304.48 213.706   1
   1   5 -11 239.313 129.093   1
  -1  -5  11-172.712 147.272   1
   1  -5 -10 31008.0 1638.54   1
  -1   5  10 31472.3 1651.56   1
  -1   5   9 18.8044 150.931   1
  -1  -5   9 20.3141 106.706   1
   1   5  -9 45.1919 97.9154   1
   1  -5  -9-84.4950 140.797   1
   1   5  -8 3700.54 248.365   1
  -1   5   8 3696.73 311.557   1
   1  -5  -8 3638.40 303.728   1
  -1  -5   8 4627.50 260.254   1
  -1   5   7 30651.8 1648.09   1
   1  -5  -7 29024.2 1633.63   1
  -1  -5   7 33542.2 1600.56   1
  -1   5   6 91764.6 4234.09   1
   1   5  -6 84633.2 4174.09   1
   1  -5  -6 89563.3 4223.85   1
  -1  -5   6 79278.0 4175.94   1
   1   5  -5 2024.71 120.411   1
  -1   5   5 2064.84 208.292   1
   1  -5  -5 1871.77 191.177   1
  -1  -5   5 1435.01 119.021   1
  -1  -5   4 81170.2 4089.07   1
   1   5  -4 84147.9 4089.16   1
   1  -5  -3 2312.56 193.800   1
   1   5  -3 2269.15 133.599   1
  -1  -5   3 2241.01 131.487   1
  -1   5   3 2334.03 204.797   1
  -1  -5   2 146.717 59.4111   1
   1  -5  -2 89.3875 105.822   1
  -1   5   2 233.335 134.606   1
   1   5  -2 6.53084 58.7239   1
   1   5  -1 27706.4 1453.00   1
  -1   5   1 28830.7 1469.71   1
  -1  -5   1 31530.0 1452.95   1
   1  -5  -1 27000.4 1468.09   1
   1   5   0 3987.10 238.645   1
  -1  -5   0 3903.41 237.629   1
   1  -5   0 3972.89 236.395   1
  -1   5   0 3781.17 240.957   1
   1   5   1 28567.5 1456.26   1
   1  -5   1 27838.7 1436.73   1
  -1  -5  -1 28741.8 1452.80   1
  -1   5  -1 29723.4 1440.24   1
   1  -5   2 88.3367 51.9090   1
   1   5   2 130.206 112.508   1
  -1  -5  -2-7.90798 103.115   1
  -1   5  -2 77.3119 51.2852   1
   1   5   3 2384.04 205.884   1
  -1  -5  -3 2301.29 192.859   1
   1   5   4 83923.2 4103.57   1
  -1  -5  -4 80287.2 4095.30   1
   1   5   5 1770.12 197.129   1
   1  -5   5 1688.00 109.250   1
  -1  -5  -6 96773.5 4562.13   1
  -1   5  -6 88641.7 4511.62   1
   1   5   6 93859.2 4567.77   1
   1  -5   6 91038.7 4513.22   1
  -1  -5  -7 28424.1 1571.98   1
  -1   5  -7 30091.2 1524.39   1
   1   5   7 31615.2 1586.71   1
   1  -5   7 31045.1 1530.23   1
  -1  -5  -8 4291.59 290.631   1
  -1   5  -8 3730.93 240.197   1
   1  -5   8 3614.64 246.915   1
   1   5   8 4361.31 300.407   1
  -1   5  -9-41.9469 89.1500   1
  -1  -5  -9 199.334 158.812   1
   1   5   9 234.625 173.488   1
   1  -5   9 18.9096 100.021   1
   1   5  10 30758.2 1641.74   1
  -1  -5 -10 31695.5 1638.90   1
   1  -5  11 139.980 137.673   1
  -1   5 -11 90.6296 116.969   1
   1  -5  12 2225.94 215.699   1
  -1  -5 -12 1680.46 249.098   1
  -1   5 -12 1840.15 193.986   1
   1  -5  13 494.268 168.739   1
   1   5  13 460.039 230.463   1
  -1   5 -13 497.740 159.817   1
  -1  -5 -13 934.739 224.248   1
  -1  -5 -14 5253.34 432.330   1
  -1   5 -14 6267.97 395.526   1
   1  -5  14 6067.22 411.705   1
   1   5  14 5639.40 462.821   1
   1   5  15 200.354 191.449   1
   1  -5  15 114.639 189.525   1
  -1  -5 -15-133.312 170.577   1
  -1   5 -15 51.1446 172.930   1
  -1  -5 -16 3475.31 366.084   1
  -1   5 -16 4460.72 324.731   1
   1  -5  16 3903.24 340.987   1
   1   5  16 3544.55 394.295   1
   1   5  17 106.673 278.908   1
  -1  -5 -17 23.7442 239.677   1
   1  -5  18 188.489 212.089   1
   1   5  18 109.402 228.846   1
  -1  -5 -18 316.539 197.123   1
  -1   5 -18 41.7693 195.421   1
   1   5  19 726.521 302.562   1
   1  -5  19 592.268 241.813   1
  -1   5 -19 356.679 209.456   1
  -1  -5 -19 571.797 265.414   1
   1   5  20 1933.26 347.905   1
   1  -5  20 2557.08 327.576   1
  -1   5 -20 2847.73 324.084   1
  -1  -5 -20 2743.19 345.119   1
   1  -5  21 134.269 245.976   1
  -1   5 -21-173.409 226.914   1
   1   5  22 350.528 301.869   1
  -1  -5 -22 417.105 294.222   1
   1   5  23 471.630 300.992   1
  -1   5 -23 480.902 247.737   1
  -1  -5 -23 734.077 288.366   1
  -1  -5 -25 918.368 319.535   1
   1   5  26 291.692 273.805   1
  -1  -5 -26 263.587 265.746   1
   1   5  27 143.906 298.313   1
  -1  -5 -29 230.890 282.258   1
   1  -6 -28 282.124 314.975   1
  -1   6  28-365.952 322.000   1
   1  -6 -27 3327.46 413.852   1
  -1   6  27 3867.12 435.134   1
   1  -6 -26 477.474 309.072   1
  -1   6  26 1064.47 333.615   1
   1  -6 -25 2139.05 334.310   1
  -1   6  25 1826.60 344.067   1
  -1   6  24 3342.65 378.974   1
   1  -6 -24 3443.74 375.229   1
  -1   6  23 376.989 257.130   1
   1  -6 -23 187.980 238.166   1
  -1   6  22 463.778 265.636   1
   1   6 -22 228.060 254.020   1
   1  -6 -22-106.757 235.721   1
   1  -6 -21 1083.57 258.817   1
   1   6 -21 412.520 255.276   1
  -1  -6  21 630.718 269.794   1
  -1   6  21 433.137 265.706   1
  -1  -6  20 10758.6 705.194   1
   1   6 -20 12001.8 699.484   1
   1  -6 -20 11249.1 708.484   1
  -1   6  20 10389.4 716.049   1
   1  -6 -19 869.253 241.858   1
   1   6 -19 1515.14 266.187   1
  -1   6  19 1789.94 291.995   1
  -1  -6  19 1580.34 281.493   1
   1  -6 -18 2298.87 296.599   1
   1   6 -18 2194.07 264.771   1
  -1  -6  18 1907.71 282.222   1
  -1   6  18 2216.58 329.796   1
   1  -6 -17 4232.31 407.075   1
   1   6 -17 4888.33 370.968   1
  -1  -6  17 5152.90 392.175   1
  -1   6  17 4686.97 438.676   1
   1   6 -16 2960.36 288.115   1
  -1  -6  16 3397.35 317.959   1
   1  -6 -15 1182.06 278.796   1
   1   6 -15 466.777 178.354   1
  -1  -6  15 578.672 193.309   1
  -1   6  15 570.355 281.436   1
  -1  -6  14 5764.83 388.058   1
   1   6 -14 5413.57 369.052   1
   1  -6 -14 5069.98 414.103   1
  -1   6  14 4932.14 426.107   1
   1  -6 -13 497.180 216.896   1
   1   6 -13 69.0355 140.878   1
  -1  -6  13 371.532 157.458   1
  -1   6  13 96.3995 231.320   1
   1  -6 -12 2902.77 300.189   1
   1   6 -12 2919.95 225.950   1
  -1   6  12 2657.33 317.748   1
  -1  -6  12 2622.46 235.313   1
  -1   6  11 5779.97 419.749   1
   1  -6 -11 4958.47 391.958   1
  -1  -6  10 26497.2 1316.62   1
   1   6 -10 24585.9 1303.42   1
  -1  -6   9 20273.7 997.875   1
  -1   6   9 18395.1 1057.89   1
   1  -6  -9 16536.0 1036.85   1
   1   6  -9 19628.2 989.118   1
  -1  -6   8 34550.8 1608.56   1
   1   6  -8 29619.5 1601.62   1
   1  -6  -8 31844.6 1659.25   1
  -1   6   8 31476.9 1669.05   1
   1  -6  -7 246.006 174.127   1
  -1  -6   7 410.173 80.8297   1
   1   6  -7 576.789 82.4158   1
  -1   6   7 666.485 192.055   1
   1  -6  -6 696.155 159.805   1
  -1  -6   6 765.579 76.3802   1
   1   6  -6 890.833 77.5884   1
  -1   6   6 930.770 180.197   1
   1  -6  -5 13364.0 738.460   1
  -1   6   5 13439.8 746.815   1
   1  -6  -4 62618.4 3144.55   1
  -1   6   4 62422.8 3151.97   1
   1   6  -3 398.237 53.5133   1
  -1  -6   3 367.455 51.1910   1
   1  -6  -2 8172.88 468.745   1
  -1   6   2 8835.68 473.794   1
   1   6  -2 8187.94 434.669   1
  -1   6   1 32967.1 1555.53   1
   1   6  -1 29589.4 1534.16   1
   1  -6  -1 30523.8 1553.20   1
  -1  -6   1 30083.9 1531.84   1
  -1   6   0 102.078 90.9922   1
   1   6   0-47.3034 81.0423   1
  -1  -6   0-55.4440 87.2864   1
   1  -6   0 18.6901 87.8321   1
   1  -6   1 33686.7 1562.80   1
   1   6   1 33315.3 1585.81   1
  -1  -6  -1 35319.5 1582.80   1
  -1   6  -2 8297.22 434.262   1
  -1  -6  -2 8567.01 467.949   1
   1   6   2 8431.77 474.129   1
  -1  -6  -4 61414.3 3167.30   1
   1   6   4 65002.1 3177.59   1
  -1  -6  -5 14349.6 766.759   1
   1   6   5 13796.8 773.074   1
   1  -6   6 746.581 67.8238   1
   1   6   6 718.294 171.598   1
  -1   6  -6 895.496 66.5325   1
  -1   6  -7 487.152 68.2013   1
  -1  -6  -7 419.580 133.866   1
   1   6   7 248.704 149.181   1
   1  -6   7 377.499 71.1966   1
   1   6   8 32144.8 1695.77   1
  -1  -6  -8 32081.4 1686.97   1
   1  -6   8 31983.9 1632.76   1
  -1   6  -8 33028.8 1629.03   1
  -1  -6  -9 19378.4 1043.02   1
   1  -6   9 20047.0 989.446   1
   1   6   9 20474.6 1057.49   1
  -1   6  -9 17802.3 981.937   1
   1  -6  10 25170.2 1212.46   1
  -1   6 -10 21992.3 1202.35   1
  -1  -6 -11 5738.49 406.730   1
   1   6  11 5631.00 427.051   1
   1   6  12 2378.52 294.103   1
  -1  -6 -12 2963.76 285.896   1
   1  -6  12 2593.79 233.977   1
  -1   6 -12 2659.78 217.573   1
  -1   6 -13 172.837 137.464   1
  -1  -6 -13 209.651 171.520   1
   1   6  13-308.133 202.406   1
   1  -6  13 29.7919 154.370   1
   1  -6  14 5034.12 373.455   1
   1   6  14 5450.17 442.524   1
  -1  -6 -14 5530.35 426.002   1
  -1   6 -14 5647.20 367.349   1
  -1   6 -15 874.119 182.195   1
  -1  -6 -15 546.094 253.157   1
   1  -6  15 437.719 189.190   1
   1   6  15 51.1249 272.333   1
  -1   6 -16 2756.85 268.363   1
   1  -6  16 2010.21 270.123   1
   1  -6  17 4441.80 348.913   1
  -1   6 -17 4340.60 348.459   1
  -1  -6 -17 3901.40 353.714   1
  -1  -6 -18 2412.82 321.764   1
   1   6  18 2128.95 351.866   1
  -1  -6 -19 1484.24 297.025   1
  -1   6 -19 1230.93 250.840   1
   1  -6  19 2238.83 282.268   1
   1   6  19 1211.98 318.975   1
   1   6  20 9688.97 688.245   1
   1  -6  20 10702.3 694.912   1
  -1   6 -20 11985.7 690.331   1
  -1  -6 -20 10655.5 683.906   1
   1   6  21 752.618 305.067   1
  -1  -6 -21 25.8768 278.388   1
   1  -6  21 637.877 255.236   1
  -1   6 -21 610.298 243.956   1
  -1  -6 -22 782.786 312.768   1
   1   6  22 555.963 323.904   1
  -1   6 -22 204.291 249.262   1
  -1  -6 -23 157.031 253.852   1
   1   6  23 323.583 272.876   1
  -1  -6 -24 2434.73 352.526   1
   1   6  25 1667.36 366.191   1
  -1  -6 -26 470.309 281.203   1
   1   6  26 578.292 276.858   1
  -1  -6 -27 3035.55 373.610   1
   1   6  27 2219.26 380.751   1
  -1  -6 -28 179.960 318.592   1
   1   6  28 362.115 315.837   1
  -1   7  28 749.169 327.182   1
   1  -7 -28 910.378 324.304   1
  -1   7  26 370.402 313.191   1
   1  -7 -26 998.601 316.500   1
  -1   7  25 259.076 298.696   1
   1  -7 -25 371.620 302.876   1
   1  -7 -24 348.106 270.016   1
  -1   7  24 954.664 308.852   1
   1  -7 -22 3816.54 396.503   1
  -1   7  22 4346.52 413.026   1
   1  -7 -21 476.937 260.071   1
  -1   7  21 231.517 268.809   1
  -1   7  20-57.6627 285.268   1
   1  -7 -20 78.5337 255.694   1
  -1  -7  20-153.582 230.265   1
   1   7 -20 360.267 212.327   1
  -1   7  19 28.6266 289.669   1
   1   7 -19 63.6193 207.145   1
   1  -7 -19-103.070 256.901   1
  -1  -7  19 311.761 231.160   1
   1  -7 -18 12702.2 798.214   1
   1   7 -18 13286.2 759.500   1
  -1   7  18 11253.6 806.283   1
  -1  -7  18 13934.3 778.856   1
   1   7 -17-36.9355 185.487   1
   1  -7 -17 223.198 256.974   1
  -1   7  17-194.794 291.682   1
  -1  -7  17-41.7244 219.169   1
   1   7 -16 85.1908 169.175   1
   1  -7 -16 145.516 251.425   1
  -1   7  16 461.608 283.425   1
  -1  -7  16 96.1844 186.061   1
   1   7 -15 77.9288 165.219   1
   1  -7 -15 354.343 203.779   1
  -1   7  15-184.906 212.021   1
  -1  -7  15-141.325 188.095   1
   1   7 -14 338.670 146.843   1
   1  -7 -14 320.954 251.866   1
  -1   7  14-179.041 275.046   1
  -1  -7  14 369.255 167.674   1
   1   7 -13 555.490 153.647   1
   1  -7 -13 731.548 243.048   1
  -1  -7  13 1116.11 180.801   1
  -1   7  13 618.076 264.726   1
  -1   7  12 1188.97 251.540   1
   1  -7 -12 1771.52 248.144   1
   1   7 -11 172.067 109.949   1
   1  -7 -11 224.980 200.377   1
  -1   7  11 91.1130 228.303   1
  -1  -7  11 53.9310 118.995   1
   1   7 -10 1294.37 125.320   1
   1  -7 -10 1011.80 226.334   1
  -1  -7  10 1244.27 131.692   1
  -1   7  10 1297.79 247.006   1
   1   7  -9 6924.06 396.256   1
  -1   7   9 6906.01 487.454   1
   1  -7  -9 7634.13 478.774   1
  -1  -7   9 7589.36 401.921   1
   1   7  -8 7002.13 369.594   1
  -1  -7   8 6661.52 370.768   1
   1  -7  -8 6963.83 448.353   1
  -1   7   8 7351.82 462.628   1
  -1  -7   7 1208.19 86.1553   1
   1  -7  -7 876.921 183.132   1
   1   7  -7 961.636 82.7399   1
  -1   7   7 955.779 195.257   1
  -1   7   6 17522.0 1001.68   1
   1  -7  -6 19246.9 996.210   1
  -1   7   5 3308.95 277.179   1
   1  -7  -5 3545.60 265.967   1
   1  -7  -4 1018.05 160.635   1
  -1   7   4 698.391 165.963   1
   1   7  -3 2831.25 169.176   1
  -1  -7   3 3179.22 168.086   1
   1  -7  -3 3050.10 231.694   1
  -1   7   3 3185.32 250.535   1
  -1  -7   2 15931.3 808.252   1
   1   7  -1 781.342 98.1659   1
   1  -7  -1 772.042 116.651   1
  -1   7   1 639.236 121.938   1
  -1  -7   1 698.961 90.7075   1
  -1   7   0 18990.6 971.028   1
   1  -7   0 19629.8 969.668   1
   1   7   0 17755.9 968.447   1
   1  -7   1 652.620 88.9663   1
  -1   7  -1 767.490 95.0393   1
   1   7   1 908.967 125.495   1
   1  -7   2 15687.1 794.469   1
  -1  -7  -3 3298.31 232.876   1
   1   7   3 2542.81 231.740   1
   1   7   4 608.318 146.234   1
  -1  -7  -4 745.566 140.093   1
   1   7   5 4096.32 291.317   1
  -1  -7  -5 3531.69 276.826   1
   1   7   6 18251.0 948.571   1
  -1  -7  -6 16435.8 933.113   1
   1   7   7 848.360 182.818   1
  -1  -7  -7 749.717 169.124   1
  -1   7  -8 7489.01 382.949   1
   1  -7   8 7143.65 383.888   1
   1   7   8 6798.89 468.800   1
  -1  -7  -8 7193.14 461.748   1
  -1   7  -9 6930.59 370.282   1
   1  -7   9 6581.40 374.195   1
   1   7   9 7093.86 457.757   1
  -1  -7  -9 6764.17 449.372   1
   1   7  10 990.900 223.280   1
   1  -7  10 1081.59 127.424   1
  -1  -7 -10 864.219 213.195   1
  -1   7 -10 1137.53 117.487   1
   1   7  11-44.4343 217.551   1
   1  -7  11 9.93469 103.182   1
  -1  -7 -11-98.2294 197.319   1
  -1   7 -11 45.0822 101.148   1
   1   7  12 1356.79 259.935   1
  -1  -7 -12 766.145 222.783   1
   1   7  13 511.693 238.845   1
   1  -7  13 629.533 164.750   1
  -1   7 -13 416.210 139.895   1
  -1  -7 -13 713.206 231.148   1
   1   7  14 353.683 217.307   1
   1  -7  14 270.952 161.835   1
  -1   7 -14 27.5865 140.084   1
  -1  -7 -14 22.4350 188.396   1
   1   7  15-312.510 264.812   1
   1  -7  15 167.227 162.513   1
  -1   7 -15 169.078 167.620   1
  -1  -7 -15 92.7532 240.308   1
   1  -7  16-293.025 187.305   1
   1   7  16 240.733 279.225   1
  -1   7 -16-220.053 175.614   1
  -1  -7 -16-238.291 244.182   1
   1   7  17-137.096 278.793   1
   1  -7  17 339.631 201.666   1
  -1   7 -17 184.473 182.062   1
  -1  -7 -17-366.498 260.159   1
  -1   7 -18 13242.1 752.077   1
  -1  -7 -18 12131.7 775.275   1
   1   7  18 13146.6 802.164   1
   1  -7  18 12497.4 757.395   1
   1   7  19-28.3931 274.451   1
  -1   7 -19-42.5221 194.841   1
   1  -7  19 346.703 216.781   1
  -1  -7 -19 228.136 248.290   1
   1   7  20 430.948 312.127   1
  -1   7 -20 157.861 209.350   1
   1  -7  20 345.706 235.720   1
  -1  -7 -20 102.726 277.284   1
   1   7  21 494.895 319.910   1
  -1  -7 -21 285.950 278.009   1
  -1  -7 -22 4593.08 405.298   1
   1   7  22 3803.19 414.533   1
   1   7  24 615.615 337.988   1
  -1  -7 -24 625.395 315.619   1
   1   7  25 261.396 310.597   1
  -1  -7 -25-182.266 276.009   1
   1   7  26 572.595 281.004   1
  -1  -7 -26 1190.81 278.645   1
   1   7  28 521.696 301.012   1
  -1  -7 -28 963.228 323.570   1
   1  -8 -27 561.287 322.196   1
   1  -8 -26-260.070 300.320   1
  -1   8  26 422.965 328.650   1
   1  -8 -25 1528.05 346.148   1
  -1   8  25 1655.95 359.820   1
  -1   8  24 373.844 327.129   1
   1  -8 -24-53.2718 303.594   1
  -1   8  23 317.074 311.172   1
   1  -8 -23 186.976 292.679   1
  -1   8  22 694.850 328.859   1
   1  -8 -22 586.845 308.465   1
  -1   8  21 115.940 318.665   1
   1  -8 -21-238.913 293.656   1
  -1   8  20 547.912 321.311   1
   1  -8 -20 499.412 310.774   1
   1   8 -19 835.211 225.411   1
  -1   8  18 2619.10 362.390   1
   1   8 -18 2267.48 266.505   1
  -1  -8  18 3069.42 298.093   1
   1  -8 -18 2230.96 331.390   1
  -1   8  17 253.469 233.376   1
   1   8 -17 330.729 179.918   1
  -1  -8  17 509.588 207.804   1
   1  -8 -17 853.627 217.217   1
  -1   8  16 330.749 284.339   1
   1   8 -16 47.6015 151.403   1
  -1  -8  16 142.925 180.877   1
   1  -8 -16 123.128 243.093   1
  -1   8  15 80.8207 281.138   1
   1  -8 -15 72.2368 258.109   1
   1   8 -15 185.476 160.132   1
  -1  -8  15 32.2749 154.771   1
   1  -8 -14 2061.26 293.018   1
   1   8 -14 2919.76 235.990   1
  -1   8  14 3376.45 339.323   1
  -1  -8  14 2511.97 250.401   1
   1  -8 -13 181.747 234.858   1
  -1   8  13-227.961 273.809   1
  -1   8  12 9806.84 658.241   1
   1   8 -12 10678.7 570.058   1
   1  -8 -12 11213.2 655.014   1
  -1  -8  12 9760.55 573.097   1
   1  -8 -11 105.514 215.086   1
   1   8 -11-46.2367 88.8415   1
  -1  -8  11-50.7475 98.2343   1
  -1   8  11-140.970 228.871   1
  -1  -8  10 5498.07 318.794   1
   1   8 -10 5791.30 316.460   1
   1  -8 -10 5815.15 412.705   1
  -1   8  10 5123.61 420.462   1
   1   8  -9 579.154 74.6639   1
  -1  -8   9 528.867 74.6699   1
  -1   8   8 23501.0 1291.32   1
   1  -8  -8 24350.7 1282.03   1
  -1   8   7 4845.06 382.461   1
   1  -8  -7 5605.88 375.527   1
  -1   8   6 6858.49 439.824   1
   1  -8  -6 6264.44 421.700   1
   1  -8  -5-58.9166 143.476   1
  -1   8   5 49.1196 158.226   1
  -1   8   4 10353.3 567.288   1
   1  -8  -4 8898.15 549.024   1
  -1   8   3 108.630 128.815   1
   1   8  -3 65.1221 51.9629   1
  -1  -8   3 105.149 47.1776   1
   1   8  -2 75463.3 3676.98   1
  -1  -8   2 72753.5 3673.62   1
   1   8  -1 19859.5 1020.98   1
  -1  -8   1 21749.9 1019.53   1
  -1   8   0 8.68767 98.2301   1
  -1  -8   0 62.6972 91.0041   1
   1   8   0-17.2942 93.2761   1
   1  -8   0-47.7372 94.0820   1
  -1  -8  -1 21361.6 1053.42   1
   1  -8   1 20223.6 1032.86   1
  -1   8  -1 19796.9 1038.02   1
   1   8   1 19810.9 1056.05   1
  -1  -8  -2 69188.8 3653.91   1
   1  -8   2 74137.4 3623.99   1
  -1   8  -2 74404.6 3626.79   1
   1   8   2 71409.5 3661.03   1
   1   8   3 183.718 138.469   1
   1   8   4 9634.00 557.514   1
  -1  -8  -4 9452.60 548.871   1
   1   8   5 109.929 145.976   1
  -1  -8  -5-144.878 132.712   1
   1   8   6 6269.60 417.931   1
  -1  -8  -6 6261.25 407.884   1
   1   8   7 4426.64 361.741   1
  -1  -8  -7 4929.02 356.410   1
   1   8   8 26177.6 1352.05   1
  -1  -8  -8 24192.4 1331.68   1
  -1   8  -9 548.475 57.8402   1
   1   8  10 5646.25 436.907   1
  -1   8 -10 6022.00 322.714   1
   1  -8  10 5558.16 323.801   1
  -1  -8 -10 6618.72 431.796   1
  -1  -8 -11 20.4860 207.790   1
  -1   8 -11 91.2361 83.7438   1
   1  -8  11-7.73983 92.6752   1
   1   8  11-115.646 236.301   1
   1   8  12 10780.4 715.635   1
   1  -8  12 11387.7 628.206   1
  -1   8 -12 12202.8 624.784   1
  -1  -8 -12 11062.5 700.644   1
  -1  -8 -13-311.308 216.726   1
   1   8  13 100.088 238.008   1
  -1  -8 -14 2599.29 299.401   1
   1   8  14 3201.21 334.091   1
   1  -8  14 2476.95 242.379   1
  -1   8 -14 3032.07 234.489   1
   1   8  15 212.386 234.345   1
  -1   8 -15 13.9182 144.920   1
   1  -8  15 60.7731 155.248   1
  -1  -8 -15 23.6673 199.326   1
   1   8  16 190.380 265.869   1
  -1   8 -16 449.247 165.700   1
   1  -8  16 68.0150 166.030   1
  -1  -8 -16 145.481 245.601   1
   1   8  17 305.315 293.486   1
  -1   8 -17 1006.91 188.766   1
   1  -8  17 319.437 192.478   1
  -1  -8 -17 296.890 257.772   1
  -1   8 -18 3265.17 279.802   1
   1  -8  18 2418.16 288.379   1
  -1  -8 -18 2775.64 358.757   1
  -1   8 -19 639.944 216.636   1
   1   8  20 462.522 269.044   1
  -1  -8 -20 129.333 240.818   1
   1   8  21 787.363 297.138   1
  -1  -8 -21 651.197 269.676   1
   1   8  22 467.586 324.030   1
  -1  -8 -22 443.472 293.499   1
   1   8  23 674.020 331.034   1
  -1  -8 -23 391.014 295.840   1
   1   8  24 87.6444 291.971   1
  -1  -8 -24-77.7880 268.052   1
   1   8  25 1440.47 313.153   1
  -1  -8 -25 1265.94 295.056   1
   1   8  26 765.066 342.460   1
  -1  -8 -26 538.044 315.709   1
  -1  -8 -27 381.168 314.177   1
   1  -9 -27 402.620 281.114   1
  -1   9  27 274.567 280.344   1
   1  -9 -25 182.890 291.427   1
  -1   9  25 84.9237 309.983   1
  -1   9  23 1497.67 345.509   1
   1  -9 -23 1707.89 342.924   1
  -1   9  22 2739.33 388.785   1
   1  -9 -22 3582.97 389.380   1
  -1   9  21 607.542 297.940   1
   1  -9 -21 666.845 282.616   1
  -1   9  20 897.071 269.035   1
   1  -9 -20 371.287 223.704   1
  -1   9  19 1674.69 322.710   1
   1  -9 -19 1652.63 295.760   1
   1   9 -18 2927.78 278.075   1
  -1   9  18 3272.19 396.269   1
   1  -9 -18 3905.32 385.624   1
  -1   9  17 396.825 303.625   1
   1  -9 -17 281.032 282.566   1
   1   9 -17 498.039 160.725   1
  -1  -9  17 190.889 185.193   1
  -1   9  16 4481.87 411.689   1
   1   9 -16 4256.18 314.613   1
   1  -9 -16 3898.29 382.713   1
  -1  -9  16 4701.91 326.533   1
   1  -9 -15 244.935 249.199   1
   1   9 -15 424.880 140.750   1
  -1   9  15 136.978 272.430   1
  -1  -9  15 530.915 157.526   1
  -1  -9  14-57.8136 136.266   1
   1   9 -14-52.4032 124.845   1
   1  -9 -13 2790.97 298.350   1
  -1  -9  13 2345.10 195.610   1
   1   9 -13 2262.00 183.639   1
  -1   9  13 1974.64 299.946   1
   1   9 -12 7958.10 436.511   1
  -1   9  12 7549.94 559.491   1
   1  -9 -12 8206.67 549.939   1
  -1  -9  12 8072.48 438.097   1
   1  -9 -11 260.990 234.123   1
   1   9 -11 23.3685 66.4538   1
  -1  -9  11 73.1148 71.5745   1
  -1   9  11 169.558 248.076   1
  -1   9  10 790.717 244.831   1
   1  -9 -10 1274.25 231.205   1
   1  -9  -9 2774.94 269.800   1
  -1   9   9 2132.87 268.077   1
  -1   9   7 2350.83 275.343   1
   1  -9  -7 1809.35 249.588   1
  -1   9   6 14782.6 838.374   1
   1  -9  -5 12035.6 684.380   1
  -1   9   5 11983.6 691.218   1
   1  -9  -4 5811.81 383.246   1
  -1   9   4 5908.17 398.433   1
   1   9  -3 35.7551 60.6316   1
  -1   9   3 216.826 144.474   1
   1  -9  -3 26.4197 131.369   1
  -1  -9   3 14.1493 50.9551   1
  -1   9   2 16487.8 881.584   1
   1   9  -2 15829.2 846.540   1
   1  -9  -2 17963.4 881.201   1
  -1  -9   2 16277.2 840.681   1
  -1  -9   1 3705.84 225.496   1
   1   9  -1 3527.15 236.180   1
   1  -9   0 30789.3 1503.12   1
  -1  -9   0 28468.5 1502.47   1
   1   9   0 28058.4 1505.92   1
  -1   9   0 30704.0 1508.23   1
  -1   9  -1 4081.91 233.492   1
   1  -9   1 3062.43 219.896   1
   1  -9   2 17205.6 879.164   1
  -1  -9  -2 17404.0 917.931   1
   1   9   2 16251.0 920.535   1
  -1   9  -2 17725.2 883.767   1
  -1  -9  -3 192.531 132.098   1
  -1  -9  -4 6103.09 401.471   1
   1   9   4 6873.24 419.205   1
  -1  -9  -5 11843.1 684.692   1
   1   9   5 12516.4 699.107   1
   1   9   6 15640.8 874.581   1
   1   9   7 1493.08 246.940   1
  -1  -9  -7 2243.53 245.666   1
   1   9   9 2943.98 318.688   1
  -1  -9  -9 3979.40 317.688   1
   1   9  10 663.891 211.416   1
  -1  -9 -10 1034.81 209.576   1
   1   9  11-119.464 205.409   1
  -1  -9 -11 190.992 179.334   1
   1  -9  11-24.0219 48.4417   1
  -1   9 -11 19.1512 45.5613   1
   1   9  12 7767.66 523.327   1
  -1   9 -12 6887.90 401.600   1
   1  -9  12 7906.19 411.567   1
  -1  -9 -12 8033.14 507.561   1
  -1  -9 -13 2125.13 261.302   1
   1  -9  13 2273.92 181.288   1
   1   9  13 2024.63 282.712   1
  -1   9 -13 1897.11 167.575   1
  -1   9 -14 39.2384 111.797   1
   1  -9  14 44.1566 124.101   1
  -1  -9 -15 506.398 217.425   1
   1   9  15 108.126 211.539   1
   1   9  16 4666.92 416.353   1
  -1   9 -16 4471.65 309.390   1
   1  -9  16 4211.88 331.156   1
  -1  -9 -16 4384.55 387.709   1
   1   9  17 56.2156 280.453   1
  -1  -9 -17 375.866 253.811   1
  -1   9 -17 362.311 157.595   1
   1  -9  17 85.1971 173.229   1
  -1  -9 -18 2901.64 351.436   1
  -1   9 -18 2650.13 274.235   1
   1   9  18 2962.16 377.048   1
   1   9  19 1841.38 358.838   1
  -1  -9 -19 1544.70 318.035   1
   1   9  20 1076.98 350.298   1
  -1  -9 -20 234.155 284.548   1
   1   9  21 700.965 311.377   1
  -1  -9 -21 651.985 290.964   1
   1   9  22 3627.03 385.167   1
  -1  -9 -22 2658.05 349.072   1
   1   9  23 2509.65 357.195   1
  -1  -9 -23 1921.47 310.924   1
   1   9  25 796.302 346.714   1
  -1  -9 -25-51.4818 297.656   1
   1   9  27 409.410 267.355   1
  -1  -9 -27-75.1908 242.954   1
   1 -10 -26 2667.03 366.448   1
  -1  10  26 2835.65 394.098   1
   1 -10 -25 155.234 269.673   1
  -1  10  25 420.347 310.267   1
   1 -10 -24 209.840 273.903   1
  -1  10  24 1022.62 320.560   1
  -1  10  23 773.430 320.582   1
   1 -10 -23 823.039 296.309   1
  -1  10  22 1581.18 365.180   1
   1 -10 -22 2080.04 348.179   1
  -1  10  20 346.964 323.996   1
   1 -10 -20 213.418 289.315   1
  -1  10  19 1589.70 337.947   1
   1 -10 -19 1060.34 292.968   1
  -1  10  18 115.278 242.963   1
   1 -10 -18 340.615 234.492   1
  -1  10  17 343.651 294.721   1
   1 -10 -17 825.890 290.428   1
   1 -10 -16 6062.45 473.807   1
  -1  10  16 5534.92 493.492   1
   1 -10 -15 124.546 207.534   1
   1  10 -15-45.0118 104.923   1
  -1 -10  15-28.5480 118.020   1
  -1  10  15 223.222 241.499   1
   1 -10 -14 1634.83 297.803   1
   1  10 -14 983.323 124.856   1
  -1 -10  14 1380.54 133.130   1
  -1  10  14 1502.90 313.631   1
   1 -10 -13 166.639 214.848   1
  -1 -10  13 85.6888 62.7225   1
  -1  10  13 53.2170 225.708   1
   1  10 -13 130.831 63.0030   1
  -1  10  12 775.620 277.017   1
   1 -10 -12 856.506 259.737   1
  -1  10  11 49.9508 244.841   1
   1 -10 -11 425.409 248.947   1
  -1  10  10 1420.46 280.151   1
   1 -10 -10 1511.40 260.531   1
  -1  10   9 2770.28 318.976   1
   1 -10  -9 3251.67 309.263   1
  -1  10   8 66.0562 214.522   1
   1 -10  -8 98.7724 196.479   1
   1 -10  -7 1144.34 199.344   1
   1 -10  -6 8834.09 552.368   1
  -1  10   6 9175.33 567.370   1
  -1  10   5-147.452 173.295   1
   1 -10  -5 66.0583 165.877   1
  -1  10   4 354.967 165.217   1
   1 -10  -4 216.255 143.810   1
   1  10  -3 167.255 67.0800   1
  -1  10   3 230.744 146.049   1
  -1 -10   3 97.8727 58.0795   1
   1 -10  -3 340.571 133.259   1
  -1 -10   2 2093.67 158.421   1
   1 -10  -2 2322.28 214.901   1
   1  10  -2 2654.82 169.206   1
  -1  10   2 2168.88 216.886   1
   1  10  -1 782.343 119.107   1
   1 -10  -1 861.610 143.577   1
  -1  10   1 661.594 136.929   1
  -1 -10   1 706.106 113.417   1
   1  10   0-95.9323 111.230   1
   1 -10   0 115.353 103.484   1
  -1  10   0-95.6848 116.648   1
  -1 -10   0-66.3397 102.681   1
   1  10   1 1118.57 164.162   1
  -1 -10  -1 1048.20 145.015   1
   1 -10   1 787.458 117.519   1
  -1  10  -1 1042.08 132.929   1
   1  10   2 2755.70 217.756   1
   1 -10   2 2403.39 160.870   1
  -1  10  -2 2305.57 166.207   1
  -1 -10  -2 2311.89 202.903   1
  -1  10  -3 22.8670 43.5128   1
   1  10   3-15.2483 146.168   1
  -1 -10  -3-81.2024 126.158   1
   1  10   4 232.932 153.233   1
  -1 -10  -4 206.624 153.667   1
   1  10   5-108.297 172.128   1
  -1 -10  -5 240.249 149.360   1
  -1 -10  -6 8455.99 517.268   1
   1  10   6 8181.81 529.048   1
  -1 -10  -7 1075.71 215.292   1
   1  10   7 1232.51 237.702   1
  -1 -10  -8-19.2082 175.977   1
   1  10   8 194.882 207.599   1
   1  10   9 2819.52 319.279   1
  -1 -10 -10 1522.59 259.883   1
   1  10  10 2137.94 307.380   1
  -1 -10 -11 660.370 242.198   1
   1  10  11 837.893 284.208   1
  -1 -10 -12 772.501 257.524   1
   1  10  12 865.916 282.268   1
   1  10  13 26.2357 255.562   1
  -1 -10 -14 1225.03 260.103   1
  -1  10 -14 1144.40 112.297   1
   1 -10  14 1135.03 119.133   1
   1  10  15 110.029 254.945   1
  -1 -10 -15 24.5511 226.885   1
   1 -10  15 17.7594 109.067   1
  -1  10 -15 47.9421 101.814   1
  -1  10 -16 5589.04 348.377   1
  -1 -10 -16 6199.95 462.512   1
   1  10  16 5408.91 474.506   1
  -1 -10 -17 762.231 280.979   1
   1  10  17 454.571 295.968   1
  -1 -10 -18 179.958 256.679   1
   1  10  18 430.861 299.357   1
  -1 -10 -19 1297.54 306.842   1
   1  10  19 1507.17 348.313   1
  -1 -10 -20 991.136 304.829   1
   1  10  20 554.247 331.504   1
  -1 -10 -22 1613.28 333.075   1
   1  10  22 2104.09 379.172   1
  -1 -10 -23 646.269 294.942   1
   1  10  23 552.845 329.705   1
  -1 -10 -24 1157.69 280.297   1
   1  10  24 1003.05 304.469   1
  -1 -10 -25 101.936 243.808   1
   1  10  25 309.708 281.544   1
  -1 -10 -26 2868.01 372.447   1
   1  10  26 2699.45 389.285   1
  -1  11  26 899.451 339.106   1
   1 -11 -26 1000.20 321.038   1
  -1  11  25 332.497 315.068   1
   1 -11 -25 741.884 305.329   1
  -1  11  24 1239.17 332.375   1
   1 -11 -24 910.691 306.633   1
   1 -11 -23 79.0593 260.882   1
  -1  11  23 313.710 305.782   1
   1 -11 -22 479.642 245.235   1
  -1  11  22 488.419 269.642   1
   1 -11 -21 481.314 266.014   1
  -1  11  21 662.822 291.497   1
   1 -11 -20 293.909 288.644   1
  -1  11  20 752.980 335.316   1
   1 -11 -19 213.721 299.610   1
  -1  11  19 520.847 328.279   1
   1 -11 -18 2280.44 335.613   1
  -1  11  18 2889.46 384.024   1
   1 -11 -16 6530.38 512.270   1
  -1  11  16 6636.91 545.157   1
   1 -11 -15 2136.55 283.762   1
  -1  11  15 2057.01 315.526   1
   1 -11 -14 550.008 266.653   1
  -1  11  14 664.466 303.912   1
  -1  11  13 163.419 254.018   1
   1 -11 -12 5601.65 416.740   1
  -1  11  12 4461.10 433.390   1
   1 -11 -11 1752.30 285.259   1
  -1  11  11 1573.22 301.900   1
   1 -11 -10 14923.2 879.049   1
   1 -11  -9 107.358 216.190   1
  -1  11   9-119.978 236.793   1
   1 -11  -8 3619.90 334.927   1
  -1  11   8 4456.57 370.149   1
   1 -11  -6 521.818 203.561   1
  -1  11   6 535.024 216.280   1
   1 -11  -5 474.551 175.601   1
  -1  11   5 365.439 204.064   1
   1 -11  -4 12305.3 706.505   1
  -1  11   4 12359.9 715.126   1
   1 -11  -3 2615.79 229.197   1
  -1 -11   3 2329.10 145.509   1
  -1  11   3 2718.21 240.964   1
   1  11  -3 2063.84 148.535   1
  -1 -11   2 562.382 100.615   1
   1 -11  -2 496.533 153.439   1
  -1  11   2 429.509 160.668   1
   1  11  -2 739.902 112.732   1
   1  11  -1 2937.48 203.881   1
   1 -11  -1 2682.64 214.926   1
  -1  11   1 2464.72 222.419   1
  -1 -11  -1 2150.69 199.339   1
   1 -11   1 2043.48 173.207   1
  -1  11  -1 2414.06 180.851   1
   1  11   1 2175.24 206.346   1
  -1 -11  -2 533.622 142.835   1
   1 -11   2 246.431 86.8926   1
   1  11   2 448.259 163.113   1
  -1  11  -2 542.133 100.585   1
  -1 -11  -3 2046.30 203.689   1
   1  11   3 2345.33 229.757   1
  -1  11  -3 1965.40 121.674   1
   1  11   4 10877.1 675.143   1
  -1 -11  -4 12244.4 668.081   1
   1  11   5 611.467 193.337   1
  -1 -11  -5 612.687 174.410   1
   1  11   6 752.632 221.578   1
  -1 -11  -6 941.494 208.229   1
   1  11   8 4023.03 355.724   1
  -1 -11  -8 3847.00 338.968   1
   1  11   9 425.080 249.528   1
  -1 -11  -9 421.870 203.818   1
  -1 -11 -10 14538.7 848.659   1
   1  11  11 1269.05 257.691   1
  -1 -11 -11 1836.94 253.936   1
   1  11  12 4081.73 405.903   1
  -1 -11 -12 4910.68 390.590   1
   1  11  13 349.094 278.784   1
   1  11  14 301.822 284.187   1
  -1 -11 -14 979.954 278.366   1
   1  11  15 2209.00 350.828   1
  -1 -11 -15 1922.14 321.376   1
   1  11  16 6440.97 532.545   1
  -1 -11 -16 7008.46 510.660   1
   1  11  18 2172.69 357.849   1
  -1 -11 -18 1817.52 316.252   1
   1  11  19 437.805 301.808   1
  -1 -11 -19 757.297 288.637   1
   1  11  20 116.934 303.618   1
  -1 -11 -20-104.521 276.984   1
   1  11  21-204.601 314.956   1
  -1 -11 -21 729.875 299.666   1
   1  11  22 698.779 342.678   1
  -1 -11 -22 1011.41 308.040   1
   1  11  23 404.836 350.261   1
  -1 -11 -23 672.081 309.055   1
   1  11  24 367.871 334.176   1
  -1 -11 -24 1409.70 328.741   1
   1  11  25 194.074 303.537   1
  -1 -11 -25-253.325 277.924   1
   1  11  26 758.512 279.722   1
  -1 -11 -26 1195.25 280.283   1
  -1  12  25 1094.08 346.738   1
   1 -12 -25 479.961 315.547   1
  -1  12  23-254.859 327.082   1
   1 -12 -23 523.452 316.148   1
  -1  12  21 288.396 275.376   1
   1 -12 -21 722.433 263.245   1
  -1  12  20 838.007 306.637   1
   1 -12 -20 912.252 292.019   1
  -1  12  19 87.0441 317.684   1
   1 -12 -19 107.193 290.351   1
  -1  12  18 1014.01 326.597   1
   1 -12 -18 936.820 293.281   1
  -1  12  17 404.887 279.443   1
  -1  12  16 430.324 322.077   1
   1 -12 -16 527.099 287.110   1
  -1  12  15 512.527 270.223   1
   1 -12 -15 440.806 254.978   1
   1 -12 -14 7997.82 568.635   1
  -1  12  13-303.997 280.422   1
   1 -12 -13-49.9456 253.422   1
  -1  12  11 658.593 252.409   1
   1 -12 -11 404.988 213.105   1
  -1  12  10-178.885 240.263   1
   1 -12 -10 184.945 222.209   1
  -1  12   9 197.464 218.058   1
   1 -12  -9 602.897 227.888   1
  -1  12   8 5359.98 459.428   1
   1 -12  -8 6162.12 442.975   1
  -1  12   7 1196.65 252.588   1
   1 -12  -7 1505.21 248.189   1
  -1  12   5-60.1678 193.316   1
   1 -12  -5 167.577 182.820   1
  -1  12   4 31830.4 1689.61   1
   1 -12  -4 32523.5 1683.85   1
   1  12  -3 448.073 82.6290   1
  -1  12   3 485.143 176.891   1
   1 -12  -3 758.234 179.331   1
  -1 -12   3 584.815 75.7375   1
  -1  12   2 6884.78 474.540   1
   1  12  -2 7693.47 428.046   1
   1 -12  -2 8450.49 477.191   1
  -1 -12   2 7649.24 422.328   1
  -1 -12   1 189.251 108.590   1
  -1  12   1 128.426 151.700   1
   1  12  -1 52.6292 117.745   1
   1 -12  -1 64.7494 136.775   1
   1  12   0-75.1362 126.119   1
  -1 -12   0-45.1134 119.853   1
  -1 -12  -1 308.667 140.410   1
  -1  12  -1 153.846 119.013   1
   1 -12   1 238.598 111.625   1
   1  12   1 286.741 153.099   1
   1 -12   2 6962.45 399.803   1
   1  12   2 7321.27 467.301   1
  -1 -12  -2 7010.30 446.165   1
  -1  12  -2 7923.57 409.268   1
   1  12   3 697.831 182.731   1
  -1 -12  -3 689.355 172.778   1
  -1 -12  -4 31078.1 1650.13   1
   1  12   4 32173.0 1665.09   1
   1  12   5 221.651 195.273   1
  -1 -12  -5-54.1402 169.224   1
   1  12   7 1415.37 247.578   1
  -1 -12  -7 1267.14 229.378   1
  -1 -12  -8 6348.42 450.941   1
   1  12   8 6203.15 469.868   1
   1  12   9 758.590 265.402   1
  -1 -12  -9 415.977 222.696   1
   1  12  10 151.917 239.422   1
  -1 -12 -10 22.6528 219.531   1
   1  12  11 78.3686 258.005   1
  -1 -12 -11 327.152 229.066   1
   1  12  13 164.648 252.179   1
  -1 -12 -13 98.0815 231.920   1
  -1 -12 -14 6935.39 503.978   1
   1  12  15-141.938 293.787   1
  -1 -12 -15 610.827 265.911   1
   1  12  16 489.149 334.983   1
   1  12  17 609.032 322.846   1
   1  12  18 1110.68 345.377   1
  -1 -12 -18 1570.12 315.584   1
   1  12  19 58.5851 312.581   1
  -1 -12 -19 52.4035 282.650   1
   1  12  20 850.050 324.961   1
  -1 -12 -20 654.002 290.485   1
   1  12  21-87.6563 322.955   1
  -1 -12 -21 677.106 288.533   1
   1  12  23-285.524 331.548   1
  -1 -12 -23 205.257 287.255   1
   1  12  25 518.511 339.833   1
  -1 -12 -25 1104.54 333.929   1
   1 -13 -24 1528.03 326.419   1
  -1  13  24 1570.63 364.996   1
   1 -13 -23 674.468 312.873   1
  -1  13  23 673.377 333.437   1
  -1  13  22 1537.66 366.206   1
  -1  13  21 546.782 315.743   1
   1 -13 -21 319.548 277.989   1
  -1  13  20 463.352 299.079   1
   1 -13 -20 188.208 256.092   1
  -1  13  18 1190.54 333.761   1
   1 -13 -18 1106.60 292.849   1
  -1  13  17 174.276 314.064   1
   1 -13 -17 107.414 274.427   1
  -1  13  16 895.567 328.647   1
   1 -13 -16 801.550 288.733   1
  -1  13  15-57.4489 292.693   1
   1 -13 -15 818.720 289.783   1
  -1  13  14 2299.57 337.392   1
   1 -13 -14 3210.57 341.720   1
  -1  13  13 279.574 279.820   1
   1 -13 -13 334.228 254.168   1
  -1  13  12 3249.01 379.535   1
   1 -13 -12 3457.73 363.453   1
  -1  13  10 626.041 269.997   1
   1 -13 -10 768.913 252.525   1
  -1  13   9 2148.56 296.346   1
   1 -13  -9 1676.67 273.437   1
   1 -13  -8 4224.06 356.950   1
  -1  13   8 3802.30 374.168   1
  -1  13   7 46.6173 230.664   1
   1 -13  -7 151.381 200.497   1
  -1  13   6 44.3079 212.225   1
   1 -13  -6 475.951 203.616   1
  -1  13   5 2270.45 275.023   1
   1 -13  -5 2041.36 255.454   1
   1 -13  -4 2353.22 257.938   1
  -1  13   4 2367.77 276.634   1
  -1 -13   3 134.221 60.2834   1
   1 -13  -3 204.005 181.940   1
  -1  13   3 257.095 176.176   1
   1  13  -3 128.344 68.4574   1
  -1 -13   2 341.239 99.6666   1
   1 -13  -2 400.139 152.435   1
   1  13  -2 301.511 112.904   1
   1  13  -1 122.669 122.799   1
  -1 -13   1 50.8616 120.710   1
   1 -13  -1 288.526 149.325   1
  -1  13   1 167.650 163.494   1
   1  13   0 2566.13 237.691   1
   1 -13   0 2799.36 226.900   1
  -1  13   0 2479.92 237.045   1
  -1 -13   0 2751.36 225.532   1
   1  13   1 107.288 158.192   1
  -1 -13  -1 124.191 138.384   1
   1 -13   1 19.4423 115.726   1
  -1  13  -1 272.738 130.976   1
  -1 -13  -2 565.363 172.047   1
   1 -13   2 280.872 95.5150   1
  -1  13  -2 256.903 106.474   1
   1  13   2 169.546 181.910   1
   1  13   3 536.317 185.962   1
  -1 -13  -3 299.361 182.474   1
   1  13   4 2904.53 297.572   1
  -1 -13  -4 2426.46 264.083   1
   1  13   6 201.047 214.896   1
  -1 -13  -6 160.154 194.691   1
   1  13   7 374.680 242.188   1
  -1 -13  -7 356.750 220.696   1
  -1 -13  -8 3977.14 352.196   1
   1  13   8 3147.86 352.297   1
   1  13   9 1570.23 290.404   1
  -1 -13  -9 1972.77 273.959   1
   1  13  10 548.646 247.909   1
  -1 -13 -10 981.856 238.473   1
   1  13  12 3265.96 363.745   1
  -1 -13 -12 3347.62 347.000   1
   1  13  13 55.9684 274.799   1
  -1 -13 -13 175.913 252.475   1
   1  13  14 2784.55 384.177   1
  -1 -13 -14 2856.73 351.670   1
   1  13  15 605.161 282.484   1
  -1 -13 -15 672.800 259.900   1
   1  13  16 699.740 303.480   1
  -1 -13 -16 731.673 244.759   1
   1  13  17 351.996 320.101   1
  -1 -13 -17 236.281 264.710   1
   1  13  18 1090.11 348.964   1
  -1 -13 -18 1868.24 329.083   1
  -1 -13 -19 446.596 279.339   1
   1  13  20 939.065 347.494   1
  -1 -13 -20 261.646 296.552   1
   1  13  21 612.899 342.964   1
  -1 -13 -21 441.402 286.565   1
   1  13  22 1550.54 359.671   1
   1  13  23 169.116 323.302   1
  -1 -13 -23 357.783 284.725   1
   1  13  24 1516.58 373.548   1
  -1 -13 -24 2017.03 333.097   1
   1 -14 -23 616.143 304.604   1
  -1  14  23 638.601 351.253   1
   1 -14 -22 418.182 301.143   1
  -1  14  22 254.310 335.751   1
   1 -14 -21 106.087 263.093   1
  -1  14  21 57.2910 303.676   1
   1 -14 -20 1232.38 300.808   1
  -1  14  20 839.325 320.384   1
  -1  14  19 349.896 337.299   1
   1 -14 -19 459.004 292.573   1
  -1  14  17 1253.49 350.458   1
   1 -14 -17 569.621 306.158   1
  -1  14  16 552.712 274.614   1
   1 -14 -16 54.1361 234.678   1
  -1  14  15 260.261 302.871   1
   1 -14 -15 403.831 289.005   1
   1 -14 -14 5399.17 464.806   1
  -1  14  14 5372.05 482.575   1
  -1  14  13 1163.29 290.431   1
   1 -14 -13 1497.84 288.648   1
   1 -14 -12 5717.56 447.424   1
  -1  14  12 5277.57 463.045   1
  -1  14  11 1834.17 321.605   1
   1 -14 -11 1953.70 305.443   1
  -1  14   9 129.956 257.816   1
   1 -14  -9-217.683 239.312   1
  -1  14   8 1780.79 288.080   1
   1 -14  -8 1756.00 271.739   1
  -1  14   7 2445.37 296.270   1
   1 -14  -7 1672.33 267.157   1
   1 -14  -6 6819.75 478.550   1
  -1  14   6 6771.85 487.798   1
   1 -14  -4 3733.13 324.572   1
  -1  14   4 3616.56 331.804   1
   1 -14  -3 2971.19 285.877   1
  -1  14   3 3240.72 309.560   1
  -1  14   2 2674.07 273.368   1
   1  14  -2 2957.60 209.507   1
  -1 -14   2 2570.53 195.475   1
   1 -14  -2 2808.88 259.825   1
  -1  14   1 840.941 194.491   1
   1 -14  -1 810.752 170.202   1
  -1 -14   0 90.6756 142.721   1
  -1  14   0-14.1062 152.511   1
   1  14   0 14.1153 154.874   1
   1 -14   0 100.350 141.854   1
  -1 -14  -1 438.329 165.899   1
  -1  14  -1 653.869 144.957   1
   1 -14   1 678.422 127.432   1
   1  14   1 959.643 188.588   1
   1 -14   2 2353.23 169.519   1
  -1  14  -2 1983.71 172.122   1
  -1 -14  -2 2413.83 240.357   1
  -1 -14  -3 3030.61 292.030   1
   1  14   3 2876.63 298.242   1
  -1 -14  -4 3395.98 313.842   1
   1  14   4 3453.27 330.088   1
   1  14   5 155.130 216.752   1
  -1 -14  -5 299.375 186.411   1
  -1 -14  -6 6194.52 453.311   1
   1  14   6 6600.46 482.308   1
   1  14   7 1632.50 281.900   1
  -1 -14  -7 2456.11 277.764   1
   1  14   8 2200.75 299.541   1
  -1 -14  -8 1502.15 259.150   1
   1  14   9-26.1370 229.955   1
  -1 -14  -9 23.5084 210.138   1
   1  14  11 1705.09 325.944   1
  -1 -14 -11 2348.77 307.499   1
  -1 -14 -12 5810.68 457.262   1
   1  14  12 6127.83 490.644   1
   1  14  13 1084.95 329.687   1
  -1 -14 -13 1591.01 309.144   1
  -1 -14 -14 4578.54 415.554   1
   1  14  14 4989.00 452.382   1
   1  14  15 234.201 309.937   1
  -1 -14 -15 314.928 267.187   1
   1  14  16 529.984 327.894   1
  -1 -14 -16 738.391 290.454   1
   1  14  17 207.072 274.307   1
  -1 -14 -17 158.615 241.582   1
   1  14  19 177.341 335.111   1
  -1 -14 -19 763.642 304.505   1
   1  14  20 846.845 361.148   1
  -1 -14 -20 1497.87 332.831   1
   1  14  21 837.747 352.355   1
  -1 -14 -21 363.817 298.026   1
   1  14  22 397.385 340.119   1
  -1 -14 -22 205.960 290.308   1
   1  14  23 750.023 360.989   1
  -1 -14 -23 864.194 310.576   1
   1 -15 -23 126.544 281.885   1
  -1  15  23 357.859 350.880   1
   1 -15 -22 2066.79 333.569   1
  -1  15  22 1657.77 379.782   1
   1 -15 -21 26.3428 238.392   1
  -1  15  21 796.930 292.057   1
   1 -15 -20 1335.90 320.956   1
  -1  15  20 1759.60 361.618   1
   1 -15 -19-53.9989 277.175   1
  -1  15  19 233.115 325.610   1
   1 -15 -18 1983.99 338.239   1
  -1  15  18 2317.27 373.048   1
  -1  15  16 1764.70 361.267   1
   1 -15 -16 1532.47 326.738   1
  -1  15  15 527.847 286.460   1
   1 -15 -15-191.063 250.819   1
  -1  15  13 866.201 306.454   1
   1 -15 -13 1237.56 296.110   1
  -1  15  12 1482.21 322.588   1
   1 -15 -12 956.362 271.892   1
  -1  15  11 420.541 285.991   1
   1 -15 -11 104.532 244.598   1
  -1  15  10 7660.46 555.942   1
   1 -15 -10 7145.47 532.763   1
  -1  15   9 80.3573 258.418   1
   1 -15  -9 374.907 244.379   1
   1 -15  -8-96.8975 235.367   1
  -1  15   8-26.0473 249.027   1
   1 -15  -7-187.311 212.563   1
  -1  15   7 75.4373 235.096   1
   1 -15  -6 12824.3 758.577   1
  -1  15   6 12087.9 760.479   1
   1 -15  -5-277.483 207.385   1
  -1  15   5 230.615 213.126   1
   1 -15  -3 632.612 197.109   1
  -1  15   3 760.980 214.352   1
  -1  15   2 3700.07 323.136   1
   1  15  -2 3855.46 251.463   1
   1 -15  -2 4046.22 312.967   1
  -1 -15   2 3591.19 241.216   1
   1 -15  -1 380.115 169.844   1
  -1  15   1 597.514 180.505   1
   1  15   0 9019.93 492.450   1
   1 -15   0 7785.74 482.913   1
  -1 -15   0 7606.13 479.633   1
  -1  15   0 7666.96 496.098   1
  -1 -15  -1 516.034 176.366   1
   1 -15   1 482.218 128.542   1
  -1  15  -1 136.996 131.851   1
   1  15   1 388.795 183.640   1
   1 -15   2 3497.32 231.741   1
   1  15   2 4295.72 337.486   1
  -1 -15  -2 4560.09 322.980   1
  -1  15  -2 3901.42 239.703   1
   1  15   3 1402.12 235.457   1
  -1 -15  -3 296.133 179.138   1
   1  15   5 488.560 231.927   1
  -1 -15  -5-313.966 206.555   1
  -1 -15  -6 11457.4 707.203   1
   1  15   6 12079.6 731.882   1
   1  15   7 355.511 235.523   1
  -1 -15  -7 45.6946 204.430   1
   1  15   8-26.2823 244.336   1
  -1 -15  -8 189.108 221.033   1
   1  15   9 108.231 264.464   1
  -1 -15  -9 292.018 234.136   1
  -1 -15 -10 8472.97 581.530   1
   1  15  10 8764.46 603.342   1
   1  15  11 84.8905 283.549   1
  -1 -15 -11-254.244 265.327   1
   1  15  12 1151.23 307.848   1
  -1 -15 -12 1059.17 270.665   1
   1  15  13 1049.54 304.884   1
  -1 -15 -13 836.791 285.808   1
  -1 -15 -14 2032.55 317.035   1
   1  15  15 88.9960 299.379   1
  -1 -15 -15 690.021 285.770   1
   1  15  16 1698.94 329.884   1
  -1 -15 -16 1837.63 299.742   1
   1  15  18 2290.26 395.760   1
  -1 -15 -18 2120.70 346.628   1
   1  15  19 969.907 293.482   1
  -1 -15 -19-185.278 246.597   1
   1  15  20 1362.24 328.500   1
  -1 -15 -20 1526.00 297.973   1
   1  15  21 398.676 346.467   1
  -1 -15 -21 156.502 280.452   1
   1  15  22 2428.61 408.648   1
  -1 -15 -22 2006.63 347.549   1
   1  15  23 409.345 341.329   1
  -1 -15 -23 25.2951 289.507   1
   1 -16 -22 152.935 263.638   1
  -1  16  22 194.901 316.156   1
   1 -16 -20 2466.47 352.661   1
  -1  16  20 1699.84 379.989   1
   1 -16 -18 871.219 307.680   1
  -1  16  18 381.814 335.541   1
   1 -16 -17 438.770 274.529   1
  -1  16  17 591.372 315.130   1
   1 -16 -16 1431.96 295.532   1
  -1  16  16 1364.68 341.852   1
   1 -16 -15 551.006 288.583   1
  -1  16  15 89.0393 310.820   1
   1 -16 -14 659.039 285.113   1
  -1  16  14 916.945 335.314   1
   1 -16 -12 432.827 269.603   1
  -1  16  12 291.081 300.753   1
   1 -16 -11-160.261 266.298   1
  -1  16  11 28.7306 287.156   1
   1 -16 -10 4830.42 430.260   1
  -1  16  10 5111.03 450.332   1
   1 -16  -9 128.526 255.125   1
  -1  16   9 248.610 276.216   1
   1 -16  -8 550.576 248.951   1
  -1  16   8 1157.07 296.093   1
   1 -16  -7 629.092 237.238   1
  -1  16   7 183.092 254.305   1
   1 -16  -6 209.025 215.920   1
  -1  16   6 529.603 259.436   1
   1 -16  -5 264.635 241.785   1
  -1  16   5 266.146 234.803   1
   1 -16  -4 208.481 201.576   1
  -1  16   4 46.0834 213.651   1
   1 -16  -3 233.171 173.567   1
  -1  16   3 561.510 209.501   1
  -1  16   2 19.8634 191.964   1
   1  16  -2 259.370 109.812   1
   1 -16  -1 190.944 163.890   1
  -1  16   1 374.139 182.076   1
   1 -16   0 26.9678 142.313   1
  -1 -16   0 70.1377 140.908   1
   1  16   0 153.373 160.778   1
  -1  16   0-60.4474 158.774   1
   1  16   1 352.856 188.132   1
   1 -16   1 317.619 124.993   1
  -1  16  -1 340.373 132.740   1
  -1 -16  -1 311.831 166.041   1
  -1  16  -2 283.203 78.5144   1
   1  16   2 468.903 204.460   1
  -1 -16  -2 383.192 194.489   1
   1  16   3 42.6980 197.924   1
  -1 -16  -3 157.437 203.029   1
   1  16   4 367.825 226.441   1
  -1 -16  -4 20.8231 194.852   1
   1  16   5 243.956 229.441   1
  -1 -16  -5 480.662 222.354   1
   1  16   6 559.959 248.921   1
  -1 -16  -6 365.313 217.007   1
   1  16   7 26.4262 249.218   1
  -1 -16  -7 189.637 224.192   1
   1  16   8 708.889 289.601   1
  -1 -16  -8 635.675 256.633   1
   1  16   9 614.568 295.696   1
  -1 -16  -9-25.0552 242.419   1
  -1 -16 -10 5397.60 444.533   1
   1  16  10 4878.87 459.737   1
   1  16  11 494.238 298.481   1
  -1 -16 -11-182.301 257.710   1
   1  16  12 206.305 278.672   1
  -1 -16 -12 606.796 260.535   1
   1  16  14 810.246 329.235   1
  -1 -16 -14 1419.81 309.810   1
   1  16  15 571.743 307.761   1
  -1 -16 -15 483.450 248.797   1
   1  16  16 1047.22 351.940   1
  -1 -16 -16 1484.14 318.591   1
   1  16  17 178.899 307.672   1
  -1 -16 -17 215.047 271.495   1
   1  16  18 501.525 317.843   1
  -1 -16 -18 509.542 265.819   1
   1  16  20 1607.88 364.971   1
  -1 -16 -20 2499.50 354.943   1
   1  16  22 247.801 295.788   1
  -1 -16 -22 25.5380 236.076   1
   1 -17 -21-77.0625 281.365   1
  -1  17  21 507.326 351.365   1
   1 -17 -19 480.955 303.919   1
  -1  17  19 290.803 345.649   1
   1 -17 -17 82.2999 271.497   1
  -1  17  17 208.277 320.338   1
   1 -17 -16 1163.13 320.387   1
  -1  17  16 1223.51 353.984   1
   1 -17 -15 1223.00 315.361   1
  -1  17  15 1527.26 343.935   1
   1 -17 -14 584.128 280.303   1
  -1  17  14 329.531 289.622   1
   1 -17 -13-27.7338 258.611   1
  -1  17  13 328.447 303.656   1
   1 -17 -11 435.864 271.749   1
  -1  17  11 766.162 303.874   1
   1 -17 -10 805.932 277.436   1
  -1  17  10 842.664 304.503   1
   1 -17  -9 289.450 249.922   1
  -1  17   9 314.470 269.944   1
   1 -17  -7 298.958 237.528   1
  -1  17   7-217.527 243.829   1
  -1  17   6 5046.28 450.838   1
   1 -17  -6 6211.74 453.354   1
   1 -17  -5 298.037 217.472   1
  -1  17   5 735.668 256.538   1
  -1  17   4 4280.26 374.704   1
   1 -17  -4 3489.91 351.335   1
  -1  17   3 813.243 229.738   1
   1 -17  -3 202.294 192.128   1
  -1  17   2 1710.45 254.343   1
  -1  17   1 922.514 223.624   1
   1  17   1 884.914 196.379   1
   1  17   2 1330.11 240.485   1
  -1 -17  -4 3863.67 349.533   1
   1  17   4 3476.31 355.522   1
  -1 -17  -5 531.187 235.019   1
   1  17   5 225.461 238.274   1
  -1 -17  -6 5370.03 428.198   1
   1  17   6 5510.94 454.447   1
  -1 -17  -7 148.840 239.126   1
   1  17   7 27.1715 254.053   1
  -1 -17  -9-77.8874 254.275   1
   1  17   9 344.428 294.676   1
  -1 -17 -10 475.627 251.222   1
   1  17  10 613.849 289.664   1
  -1 -17 -11 26.7815 248.263   1
   1  17  11 207.406 296.158   1
  -1 -17 -13 81.6042 246.921   1
   1  17  13-60.2320 282.343   1
  -1 -17 -14 190.917 281.466   1
   1  17  14 211.452 314.614   1
  -1 -17 -15 1560.79 307.480   1
   1  17  15 1413.64 341.416   1
  -1 -17 -16 545.443 291.969   1
   1  17  16 1378.73 347.105   1
  -1 -17 -17-190.502 261.650   1
   1  17  17-29.6566 308.071   1
  -1 -17 -19 320.048 263.373   1
   1  17  19 57.7802 302.287   1
  -1 -17 -21 155.228 288.362   1
   1  17  21 529.927 349.071   1
  -1  18  20 740.887 371.470   1
  -1  18  18 3425.95 438.526   1
  -1  18  16 482.538 297.080   1
   1 -18 -16 27.6881 264.952   1
  -1  18  15 60.7164 304.284   1
   1 -18 -15 278.888 275.355   1
  -1  18  14 913.982 344.567   1
   1 -18 -14 867.927 295.390   1
  -1  18  13 426.751 298.650   1
   1 -18 -13 28.0223 260.658   1
  -1  18  12 1518.89 338.320   1
   1 -18 -12 1424.74 316.760   1
  -1  18  11 211.720 309.913   1
  -1  18  10 388.931 292.055   1
  -1  18   9 147.701 274.670   1
  -1  18   8 12360.2 790.351   1
  -1  18   7-170.528 281.312   1
   1  18   6 1321.14 290.640   1
   1  18   8 12822.2 806.386   1
   1  18   9 263.494 280.183   1
   1  18  10 178.271 277.798   1
  -1 -18 -10 27.3520 239.130   1
   1  18  12 1571.59 334.531   1
  -1 -18 -12 862.141 276.311   1
   1  18  13-30.3170 302.319   1
  -1 -18 -13 306.677 271.675   1
   1  18  14 787.845 344.959   1
  -1 -18 -14 1034.28 304.945   1
   1  18  15 180.604 316.038   1
  -1 -18 -15 528.936 274.624   1
   1  18  16 119.590 313.405   1
  -1 -18 -16 55.2671 258.365   1
   1  18  18 3029.83 389.647   1
  -1 -18 -18-27.0703 274.444   1
   1  18  20 704.782 356.401   1
   2   0 -27 82.6726 283.606   1
  -2   0  27 154.615 298.883   1
   2   0 -25 82.2460 275.385   1
  -2   0  25-274.867 285.540   1
   2   0 -24 217.299 265.098   1
  -2   0  24 481.950 292.330   1
   2   0 -23 806.951 275.051   1
   2   0 -22 1432.15 287.788   1
  -2   0  22 552.311 263.590   1
   2   0 -21 52.1093 255.399   1
  -2   0  21 454.458 272.527   1
   2   0 -20 1783.33 297.885   1
  -2   0  20 2264.17 334.769   1
   2   0 -18 6666.01 484.655   1
  -2   0  18 6592.40 494.386   1
   2   0 -17-138.575 218.974   1
  -2   0  17 224.954 253.518   1
   2   0 -16 4986.45 405.512   1
  -2   0  16 5611.21 428.448   1
   2   0 -15-127.193 212.481   1
   2   0 -14 5782.46 417.787   1
  -2   0  14 5709.85 427.402   1
  -2   0  13-61.5110 189.475   1
   2   0 -13 76.1678 183.029   1
   2   0 -12 14758.2 838.093   1
  -2   0  12 15023.5 845.354   1
  -2   0  11 143.737 166.256   1
   2   0 -11 200.323 154.953   1
  -2   0  10 43366.6 2186.22   1
   2   0 -10 41653.9 2180.69   1
  -2   0   9-137.842 132.867   1
   2   0  -9-227.099 130.324   1
  -2   0   8 1339.07 178.647   1
   2   0  -8 1189.86 162.445   1
  -2   0   7 63.0799 136.827   1
   2   0  -7 197.694 128.272   1
  -2   0   5 80.5455 134.461   1
   2   0  -5-144.741 116.515   1
  -2   0   4 925.894 153.341   1
   2   0  -4 1147.85 142.323   1
  -2   0   3 7.66146 109.896   1
   2   0  -3-6.84216 96.8248   1
   2   0  -2 85288.4 4149.47   1
  -2   0   2 81576.0 4152.80   1
   2   0  -1-31.4980 105.213   1
  -2   0   1 150.017 120.976   1
   2   0   0 106516. 5124.86   1
  -2   0   0 100240. 5125.55   1
   2   0   1 10.4706 80.9731   1
  -2   0  -1 10.3574 71.9963   1
   2   0   2 85014.0 4157.82   1
  -2   0  -2 82471.0 4156.62   1
   2   0   3 55.0563 114.526   1
  -2   0  -3 83.7490 92.2518   1
   2   0   4 868.601 153.695   1
  -2   0  -4 1016.07 154.811   1
   2   0   5-138.641 137.348   1
  -2   0  -5-148.784 131.683   1
   2   0   7 204.384 131.368   1
  -2   0  -7-54.6735 107.932   1
   2   0   8 1787.65 182.239   1
  -2   0  -8 1624.15 173.246   1
   2   0   9 43.5312 163.783   1
  -2   0  -9-131.521 125.436   1
  -2   0 -10 45085.9 2240.61   1
   2   0  10 42507.6 2245.60   1
  -2   0 -11-61.6121 143.197   1
   2   0  11-51.4733 168.469   1
  -2   0 -12 15474.3 827.902   1
   2   0  12 14035.2 832.397   1
  -2   0 -13 177.576 170.956   1
   2   0  13 217.190 183.247   1
  -2   0 -15 78.9582 196.815   1
   2   0  15 66.4414 210.010   1
   2   0  16 4865.21 407.748   1
  -2   0 -17-43.3659 211.950   1
   2   0  17-344.652 242.473   1
  -2   0 -18 4815.06 398.118   1
   2   0  18 5110.86 421.697   1
  -2   0 -19-23.6128 220.993   1
   2   0  19-452.393 250.413   1
  -2   0 -20 2560.33 315.958   1
   2   0  20 2197.94 347.413   1
  -2   0 -21-325.487 247.114   1
   2   0  21 225.736 290.368   1
  -2   0 -22 899.769 264.972   1
   2   0  22 1327.34 296.152   1
  -2   0 -23 394.038 285.947   1
   2   0  23-29.5292 292.303   1
  -2   0 -24 79.8841 271.412   1
   2   0  24 59.9174 303.145   1
  -2   0 -25 161.602 259.203   1
   2   0  25 395.066 292.385   1
  -2   0 -26 408.745 292.588   1
   2   0  26 304.878 305.976   1
  -2   0 -27-137.140 288.233   1
   2   0  27-152.192 298.913   1
  -2   1  27 763.027 311.865   1
   2  -1 -27 819.038 281.301   1
   2   1 -27 250.600 305.777   1
  -2   1  26 1157.35 313.729   1
   2   1 -26 749.244 315.596   1
   2  -1 -26 902.109 292.512   1
  -2  -1  25 2681.67 378.739   1
  -2   1  25 2357.97 348.659   1
   2  -1 -25 1989.78 330.645   1
   2   1 -25 2177.03 348.325   1
  -2   1  24 1586.70 329.606   1
  -2  -1  24 2489.24 362.732   1
   2  -1 -24 2444.65 331.976   1
   2   1 -24 2888.81 352.954   1
  -2   1  23 768.212 272.968   1
  -2  -1  23 178.426 279.494   1
   2   1 -23 938.875 285.809   1
   2  -1 -23 431.354 255.103   1
  -2   1  22 58.1152 262.692   1
  -2  -1  22 581.610 303.881   1
   2  -1 -22 506.381 241.767   1
   2   1 -22 211.053 272.598   1
  -2   1  21 2245.47 337.034   1
  -2  -1  21 2584.42 362.149   1
   2  -1 -21 3043.01 337.644   1
   2   1 -21 1829.64 328.928   1
  -2   1  20 4113.95 420.377   1
  -2  -1  20 5153.01 434.271   1
   2  -1 -20 4365.16 402.901   1
   2   1 -20 4854.71 411.387   1
  -2  -1  19 1012.19 262.650   1
  -2   1  19 541.764 291.304   1
   2   1 -19 562.139 243.887   1
   2  -1 -19 825.397 273.936   1
  -2   1  18-236.473 251.243   1
  -2  -1  18 76.8158 252.092   1
   2   1 -18 496.490 249.000   1
  -2   1  17 7962.98 575.373   1
  -2  -1  17 8138.54 572.838   1
   2  -1 -17 8370.87 561.298   1
   2   1 -17 9107.55 566.033   1
  -2   1  16 4025.24 405.829   1
  -2  -1  16 5452.84 408.409   1
   2   1 -16 4302.25 380.335   1
   2  -1 -16 4731.18 401.925   1
  -2   1  15 3215.40 319.774   1
   2   1 -15 3308.45 315.035   1
   2  -1 -15 3806.92 325.045   1
  -2  -1  15 3444.35 336.482   1
   2  -1 -14 25623.1 1298.55   1
  -2   1  14 21992.3 1291.95   1
   2   1 -13 5656.00 400.985   1
   2   1 -12 14147.5 809.542   1
   2  -1 -12 14224.7 819.688   1
  -2   1  12 14721.5 829.371   1
  -2  -1  12 14781.5 821.299   1
   2   1 -11 14785.4 834.426   1
   2  -1 -11 15214.5 847.931   1
  -2   1  11 15437.3 853.037   1
  -2  -1  11 15103.1 845.013   1
   2  -1 -10 5317.63 380.355   1
   2   1 -10 5028.56 359.803   1
  -2  -1  10 5605.10 369.848   1
  -2   1  10 5755.42 392.185   1
   2  -1  -9 1072.78 156.736   1
  -2  -1   9 1269.99 182.974   1
  -2   1   9 1088.86 176.862   1
   2   1  -9 846.912 165.963   1
  -2  -1   8 16182.4 853.902   1
  -2   1   8 15111.2 853.344   1
   2  -1  -8 15716.9 852.143   1
   2   1  -8 15735.1 842.792   1
  -2   1   7 22463.9 1168.03   1
   2  -1  -7 21844.7 1161.26   1
   2   1  -6 7655.87 450.624   1
  -2  -1   6 7855.85 462.721   1
  -2   1   6 7239.57 469.158   1
   2  -1  -6 8389.65 464.058   1
  -2   1   5 536.944 152.883   1
  -2  -1   5 561.265 132.806   1
   2   1  -5 658.491 129.677   1
   2  -1  -5 343.414 137.490   1
  -2   1   4 695.590 153.294   1
  -2  -1   4 888.036 148.893   1
   2  -1  -4 1225.20 154.989   1
   2   1  -4 794.054 128.320   1
   2   1  -3 23855.8 1174.09   1
   2  -1  -3 24500.5 1181.50   1
  -2  -1   3 22269.2 1176.94   1
  -2   1   3 21528.0 1182.63   1
  -2  -1   2 2418.89 173.414   1
   2   1  -2 2107.43 163.827   1
   2  -1  -2 2295.85 181.804   1
  -2   1   2 2139.35 197.754   1
   2  -1  -1 14301.2 681.383   1
  -2  -1   1 12976.0 676.263   1
  -2   1   1 13828.4 682.297   1
  -2  -1   0-36.8915 108.582   1
  -2   1   0-10.5184 91.9428   1
   2   1   0 36.7043 98.4561   1
   2  -1   0 5.00014 99.2526   1
   2  -1   1 11522.4 635.965   1
   2   1   1 12719.9 644.039   1
  -2  -1  -1 12982.8 642.248   1
  -2   1  -1 11940.7 636.547   1
  -2   1  -2 1922.19 160.930   1
   2  -1   2 2290.90 171.858   1
  -2  -1  -2 2522.05 181.904   1
   2   1   2 2503.84 184.698   1
  -2   1  -3 20968.3 1085.93   1
  -2  -1  -3 20927.2 1093.36   1
   2  -1   3 21660.9 1087.65   1
   2   1   3 21746.5 1098.24   1
   2  -1   4 867.087 138.644   1
   2   1   4 1031.14 140.020   1
  -2   1  -4 633.218 116.740   1
  -2  -1  -4 685.609 133.007   1
   2   1   5 616.008 125.448   1
   2  -1   5 645.709 123.693   1
  -2  -1  -5 584.881 118.114   1
  -2   1  -5 543.286 124.234   1
  -2   1  -6 8645.71 464.046   1
   2  -1   6 7744.73 466.085   1
  -2  -1  -7 21059.4 1140.71   1
   2   1   7 22640.6 1152.31   1
  -2   1  -8 16541.1 849.071   1
  -2  -1  -8 15673.5 855.741   1
   2   1   8 15792.1 860.633   1
   2  -1   8 15250.3 852.107   1
   2  -1   9 1150.64 168.979   1
   2   1   9 857.095 158.002   1
  -2   1  -9 1142.11 159.495   1
  -2  -1  -9 939.021 153.459   1
   2  -1  10 4829.94 354.444   1
   2   1  10 5641.43 377.402   1
  -2  -1 -10 5580.82 361.928   1
  -2   1 -10 5072.10 347.882   1
  -2  -1 -11 15568.1 817.805   1
  -2   1 -11 13827.8 802.630   1
   2   1  11 15455.7 829.317   1
   2  -1  11 13862.7 812.346   1
  -2   1 -12 14076.8 804.288   1
  -2  -1 -12 14296.8 810.455   1
   2  -1  12 14420.7 817.898   1
   2   1  12 15153.1 829.829   1
  -2   1 -13 5403.45 370.868   1
   2  -1  13 4983.89 390.519   1
  -2   1 -14 21542.8 1185.32   1
  -2  -1 -14 23023.0 1201.27   1
   2   1  14 21127.1 1203.65   1
   2  -1  14 22506.8 1202.94   1
  -2  -1 -15 3135.14 295.498   1
  -2   1 -15 3455.84 291.363   1
   2   1  15 3062.75 310.262   1
   2  -1  15 2771.64 312.307   1
  -2  -1 -16 5150.16 374.547   1
  -2   1 -16 4212.50 362.094   1
   2  -1  16 4601.49 389.683   1
  -2  -1 -17 8781.62 558.492   1
  -2   1 -17 7893.54 539.366   1
   2  -1  17 8527.51 567.884   1
   2   1  17 8089.00 574.984   1
  -2   1 -18-157.142 218.708   1
   2  -1  18-101.277 244.710   1
   2   1  18 52.1019 261.032   1
  -2  -1 -19 643.239 252.424   1
  -2   1 -19 1051.53 251.601   1
   2  -1  19 1606.57 289.655   1
   2   1  19 859.861 285.415   1
  -2  -1 -20 4026.06 374.980   1
   2   1  20 4204.02 398.313   1
  -2   1 -21 2696.51 326.818   1
   2  -1  21 2301.55 338.243   1
   2   1  21 1985.38 346.532   1
  -2  -1 -22 591.480 290.200   1
  -2   1 -22 513.845 262.478   1
   2  -1  22 634.417 280.593   1
   2   1  22 317.938 294.281   1
  -2   1 -23 683.060 281.574   1
   2  -1  23 29.5487 286.166   1
  -2  -1 -24 2576.10 353.064   1
  -2   1 -24 2458.02 327.243   1
   2   1  24 2151.07 374.183   1
   2  -1  24 2650.16 369.586   1
  -2   1 -25 2438.15 344.865   1
  -2  -1 -25 2381.03 346.732   1
   2  -1  25 1837.99 345.146   1
   2   1  25 2291.81 364.172   1
  -2  -1 -26 1209.57 297.316   1
  -2   1 -26 769.286 306.239   1
   2   1  26 1002.99 302.920   1
   2  -1  26 306.359 308.344   1
  -2  -1 -27 702.545 309.266   1
   2   1  27 451.730 309.767   1
   2  -2 -29 2857.07 400.848   1
   2  -2 -28 1367.33 338.049   1
  -2   2  28 1678.72 362.171   1
   2  -2 -27 243.213 292.400   1
  -2   2  27 270.968 310.773   1
   2  -2 -26 433.948 284.399   1
   2   2 -26-55.8753 270.823   1
  -2   2  26 90.2073 282.819   1
   2   2 -25 304.517 269.910   1
   2  -2 -25 163.153 270.642   1
  -2  -2  25 280.241 294.628   1
  -2   2  25 209.816 292.967   1
   2  -2 -24 2118.55 323.621   1
  -2   2  24 2560.28 357.875   1
   2   2 -23 509.604 264.534   1
   2  -2 -23 189.083 258.765   1
  -2  -2  23 719.601 282.239   1
  -2   2  23 736.346 297.640   1
   2   2 -22 1469.49 302.008   1
   2  -2 -22 1445.17 306.931   1
  -2   2  22 2319.63 333.065   1
  -2  -2  22 1986.45 325.063   1
   2   2 -21 2580.80 321.922   1
   2  -2 -21 2687.97 348.326   1
  -2   2  21 2369.01 357.949   1
  -2  -2  21 2690.85 349.315   1
   2  -2 -20 180.856 270.057   1
  -2   2  20 503.698 303.573   1
   2   2 -19 2210.14 295.702   1
  -2  -2  19 2222.21 318.341   1
  -2   2  19 2159.67 338.899   1
   2  -2 -19 2373.57 320.384   1
   2   2 -18 7483.52 533.054   1
  -2  -2  18 8602.89 568.878   1
   2   2 -17 6568.89 479.971   1
   2  -2 -17 6240.10 484.296   1
  -2  -2  17 6827.59 485.073   1
  -2   2  17 6055.26 486.183   1
   2   2 -16 12212.9 693.613   1
   2  -2 -16 10761.9 705.256   1
  -2  -2  16 11316.2 698.422   1
  -2   2  16 10900.1 715.605   1
   2  -2 -15 2952.31 304.161   1
  -2   2  15 2888.44 322.708   1
   2  -2 -14 822.130 249.974   1
  -2   2  14 45.6622 241.121   1
   2   2 -14 246.411 191.761   1
  -2  -2  14 453.690 205.399   1
   2  -2 -13 15083.6 876.835   1
  -2   2  13 15780.9 894.222   1
  -2  -2  13 15494.9 876.143   1
   2   2 -12 21804.5 1122.71   1
   2  -2 -12 20297.5 1131.82   1
  -2   2  12 18928.4 1136.75   1
  -2  -2  12 22057.3 1132.42   1
   2  -2 -11 71.3810 143.787   1
   2   2 -11 45.7094 154.540   1
  -2   2  11-97.1441 156.546   1
  -2   2  10 15210.3 865.187   1
  -2  -2  10 15247.1 843.597   1
   2  -2 -10 15027.9 852.218   1
   2   2 -10 15897.5 838.301   1
  -2   2   9 13126.4 744.593   1
   2   2  -9 13523.8 717.744   1
  -2  -2   9 12818.2 724.681   1
   2  -2  -9 12515.9 741.554   1
  -2   2   8 666.660 185.126   1
   2   2  -8 691.068 137.755   1
  -2  -2   8 465.815 155.220   1
   2  -2  -8 602.607 172.894   1
  -2   2   7 1666.36 220.383   1
   2  -2  -7 1710.02 206.043   1
  -2  -2   6 59.7366 133.364   1
  -2   2   6 166.760 128.577   1
   2   2  -6 8.82669 113.377   1
   2  -2  -6 95.2663 124.595   1
  -2  -2   5 19786.5 1030.29   1
   2   2  -5 19948.9 1026.52   1
  -2  -2   4 3026.79 240.258   1
  -2   2   4 3122.64 257.978   1
   2   2  -4 4207.88 236.656   1
   2  -2  -4 3965.93 256.034   1
  -2  -2   3 10803.4 600.967   1
   2   2  -3 11446.9 600.072   1
   2  -2  -3 12080.4 616.843   1
  -2   2   3 11259.4 617.855   1
  -2  -2   2 5261.29 296.182   1
   2   2  -2 5055.29 294.809   1
   2  -2  -2 5331.21 312.704   1
  -2   2   2 5027.53 318.702   1
   2   2  -1 54485.5 2706.18   1
  -2  -2   1 54091.4 2706.39   1
  -2   2   1 52932.4 2715.71   1
   2  -2  -1 55555.6 2710.65   1
   2  -2   0 874.885 108.987   1
  -2   2   0 728.796 125.805   1
  -2  -2   0 1099.61 128.168   1
   2   2   0 755.793 127.483   1
   2   2   1 46213.1 2189.57   1
  -2  -2  -1 44984.2 2187.84   1
   2  -2   1 49187.0 2181.32   1
   2  -2   2 5521.30 304.528   1
   2   2   2 4933.79 319.321   1
  -2  -2  -2 5638.41 316.020   1
  -2   2  -2 5305.43 304.538   1
  -2   2  -3 10428.8 548.774   1
  -2  -2  -3 9357.06 564.849   1
   2   2   3 10951.9 566.089   1
   2  -2   3 10735.6 549.772   1
  -2   2  -4 3626.65 236.353   1
  -2  -2  -4 4377.11 265.743   1
   2  -2   4 3595.61 242.035   1
   2   2   4 4052.25 282.345   1
  -2   2  -5 18108.5 944.327   1
   2  -2   5 18436.8 945.028   1
  -2  -2  -6 102.034 125.286   1
  -2   2  -6 200.542 120.871   1
   2   2   6-37.3101 121.924   1
   2  -2   6 196.351 112.096   1
   2  -2   7 2231.49 191.215   1
  -2   2  -7 1899.64 177.150   1
  -2  -2  -7 1735.77 200.259   1
   2   2   7 1865.55 215.819   1
  -2  -2  -8 592.737 152.849   1
   2   2   8 326.592 156.578   1
   2   2   9 12761.0 673.559   1
   2  -2   9 13654.7 654.811   1
  -2  -2  -9 10213.8 650.589   1
  -2   2  -9 10213.2 631.136   1
   2  -2  10 13952.9 776.748   1
   2   2  10 15353.8 802.034   1
  -2  -2 -10 14756.3 792.472   1
  -2   2 -10 12786.8 762.851   1
   2   2  11 167.798 179.273   1
   2  -2  11 46.9898 153.454   1
  -2   2 -11 28.0926 143.242   1
  -2  -2 -11 184.120 162.258   1
   2   2  12 20237.2 1092.65   1
   2  -2  12 19508.7 1072.22   1
  -2   2 -12 20341.3 1064.73   1
  -2  -2 -12 19325.8 1074.14   1
   2   2  13 13869.9 843.310   1
   2  -2  13 14845.6 828.740   1
  -2   2 -13 14396.1 811.792   1
  -2  -2 -13 15450.5 840.005   1
   2  -2  14 19.7544 195.172   1
   2   2  14-21.8851 196.964   1
  -2   2 -14 580.927 194.260   1
  -2  -2 -14 742.839 194.749   1
   2   2  15 2367.56 292.212   1
  -2  -2 -15 2608.26 274.791   1
  -2   2 -16 10723.8 670.358   1
   2   2  16 11510.7 713.568   1
   2  -2  16 11456.0 697.177   1
  -2  -2 -16 11618.1 689.861   1
  -2   2 -17 6123.60 441.552   1
  -2  -2 -17 5741.96 463.673   1
   2  -2  17 6547.41 473.644   1
   2   2  17 6260.72 491.175   1
  -2   2 -18 7857.75 523.789   1
   2  -2  18 7507.12 543.348   1
   2   2  19 1710.03 293.417   1
  -2   2 -19 2218.43 292.189   1
  -2  -2 -19 1949.91 280.398   1
   2  -2  20 324.191 260.612   1
   2   2  20 557.325 279.370   1
  -2   2 -20 311.569 235.723   1
  -2  -2 -20 618.429 255.489   1
   2  -2  21 3125.23 372.871   1
   2   2  21 3585.56 404.412   1
  -2   2 -21 2808.60 330.950   1
  -2  -2 -21 2626.68 345.544   1
   2   2  22 1332.63 294.998   1
   2  -2  22 1384.04 311.552   1
  -2   2 -22 1924.07 298.408   1
  -2  -2 -22 1855.74 293.549   1
   2   2  23 646.924 321.001   1
   2  -2  23 1332.80 310.846   1
  -2  -2 -23 760.148 289.675   1
  -2   2 -23 525.464 281.293   1
   2   2  24 2201.89 354.731   1
  -2   2 -24 2680.92 360.191   1
  -2  -2 -24 2118.81 332.372   1
   2  -2  25-214.604 281.677   1
   2   2  25 449.851 302.729   1
  -2  -2 -25-266.154 278.371   1
  -2   2 -25 410.841 281.185   1
   2   2  26 571.404 324.238   1
  -2   2 -26 391.729 294.533   1
  -2  -2 -26 213.236 294.812   1
   2   2  27 358.933 293.208   1
  -2  -2 -27 213.913 265.568   1
   2   2  28 1355.93 344.001   1
  -2  -2 -28 884.735 320.478   1
  -2  -2 -29 2181.22 349.010   1
  -2   3  29-175.495 275.769   1
   2  -3 -29 130.381 272.080   1
  -2   3  28 266.384 305.839   1
   2  -3 -28 476.511 306.832   1
  -2   3  26 536.852 327.774   1
   2  -3 -26 618.850 321.712   1
  -2   3  25 566.053 326.706   1
   2   3 -25 583.801 294.635   1
   2  -3 -25 27.1154 301.744   1
  -2   3  24 1035.92 330.232   1
  -2  -3  24 771.212 302.865   1
   2   3 -24 655.731 290.161   1
   2  -3 -24 651.141 306.703   1
  -2  -3  23 451.743 287.347   1
  -2   3  23 29.4209 322.332   1
   2   3 -23 669.617 268.109   1
   2  -3 -23 730.314 322.468   1
  -2   3  22 667.750 324.517   1
  -2  -3  22 585.652 292.024   1
   2   3 -22 600.870 264.138   1
   2  -3 -22 616.520 295.021   1
  -2   3  21 1805.32 346.569   1
  -2  -3  21 1957.13 327.150   1
   2   3 -21 2209.43 313.126   1
   2  -3 -20 598.137 270.100   1
   2   3 -20 319.259 253.954   1
  -2  -3  20 191.268 255.371   1
  -2   3  19 5561.93 459.945   1
  -2  -3  19 5602.91 464.607   1
   2  -3 -19 4978.08 437.265   1
  -2   3  18 5571.57 468.007   1
   2   3 -18 5552.88 426.326   1
  -2  -3  18 5470.08 448.556   1
   2  -3 -18 5790.63 453.442   1
   2  -3 -17 604.169 269.012   1
  -2   3  17-26.0370 279.110   1
   2   3 -17-43.2531 205.698   1
  -2  -3  17 47.8649 223.171   1
   2  -3 -16 443.195 217.072   1
  -2   3  16 252.756 218.908   1
   2   3 -16 225.806 206.087   1
  -2  -3  16 749.542 243.156   1
   2  -3 -15 291.399 237.185   1
   2   3 -15 155.507 203.715   1
  -2  -3  15 793.210 222.867   1
  -2   3  15 806.353 279.423   1
  -2   3  14 17523.9 941.349   1
  -2  -3  14 16209.8 917.337   1
   2   3 -14 15360.6 896.676   1
   2  -3 -14 15952.6 919.776   1
  -2   3  13-67.2200 234.915   1
   2  -3 -13 226.277 215.675   1
   2   3 -13 152.705 157.333   1
  -2  -3  13 56.2512 165.045   1
  -2  -3  12 7308.57 472.951   1
   2   3 -12 7260.56 457.744   1
  -2   3  11 2829.72 296.412   1
  -2  -3  11 3459.78 264.339   1
   2  -3 -11 2833.86 277.356   1
  -2   3  10 6724.15 456.318   1
   2   3 -10 6456.50 410.106   1
  -2  -3  10 6743.14 425.404   1
   2  -3 -10 7334.85 452.066   1
   2   3  -9 674.916 130.965   1
  -2   3   9 723.870 201.464   1
   2  -3  -9 568.172 180.646   1
   2  -3  -8 15468.9 879.022   1
  -2   3   8 16784.7 891.833   1
  -2   3   7 44.9523 157.078   1
   2  -3  -7 97.1334 152.565   1
  -2  -3   7 10.5496 126.542   1
   2   3  -7 56.0407 111.259   1
   2   3  -6 10144.0 558.858   1
   2  -3  -6 10032.3 589.450   1
  -2   3   6 10167.2 597.933   1
  -2  -3   6 10704.7 570.261   1
   2  -3  -5 171.633 154.650   1
   2   3  -5 140.220 109.686   1
  -2  -3   5 171.859 122.661   1
  -2   3   5 73.8861 178.489   1
  -2  -3   4 10710.4 558.975   1
   2   3  -4 10215.1 553.966   1
  -2  -3   3 138.132 91.7791   1
   2  -3  -3 212.574 137.588   1
   2   3  -3 174.754 92.3605   1
  -2   3   3 333.562 153.278   1
   2  -3  -2 242200. 11989.4   1
  -2  -3   2 239784. 11978.2   1
  -2   3   2 248353. 11995.2   1
   2   3  -2 241479. 11977.5   1
   2  -3  -1 32886.9 1613.47   1
  -2  -3   1 30827.3 1603.93   1
  -2   3   1 32385.8 1618.62   1
   2   3  -1 32053.9 1605.33   1
   2  -3   0 39.7581 107.147   1
  -2   3   0 186.984 101.243   1
  -2  -3   0 134.406 111.005   1
   2   3   0 42.3784 110.030   1
  -2   3  -1 29569.5 1449.20   1
   2  -3   1 31829.5 1449.00   1
  -2  -3  -1 29703.6 1458.30   1
   2   3   2 246142. 11602.7   1
  -2   3  -2 233508. 11584.6   1
  -2  -3  -2 235007. 11599.0   1
   2  -3   2 228441. 11583.5   1
  -2  -3  -3 413.693 153.317   1
   2   3   3 203.613 140.488   1
  -2   3  -3 108.568 79.0569   1
   2  -3   3 122.234 78.7388   1
  -2   3  -4 8829.39 477.085   1
   2  -3   4 9018.00 479.376   1
   2  -3   5 266.198 109.073   1
  -2  -3  -5 99.1784 138.883   1
   2   3   5 337.337 149.390   1
  -2   3  -5 51.8073 93.4593   1
   2  -3   6 9318.69 536.334   1
   2   3   6 10649.8 569.879   1
  -2   3  -6 9708.31 535.607   1
  -2  -3  -6 10425.5 558.439   1
   2  -3   7-56.6773 101.736   1
   2   3   7 202.176 161.718   1
  -2   3  -7 112.149 87.7802   1
  -2  -3  -7 105.092 137.424   1
   2   3   8 16581.9 898.455   1
  -2  -3  -8 16143.7 888.024   1
   2  -3   9 816.360 141.560   1
   2   3   9 541.371 193.063   1
  -2   3  -9 681.714 129.070   1
  -2  -3  -9 1002.06 181.809   1
   2  -3  10 5995.94 382.967   1
   2   3  10 5890.63 416.587   1
   2   3  11 2902.37 292.515   1
   2  -3  11 3180.84 260.747   1
  -2  -3 -11 2867.05 278.001   1
  -2   3 -11 3316.28 252.736   1
   2  -3  12 5864.12 414.240   1
  -2   3 -12 6853.46 414.986   1
   2   3  13-238.001 224.718   1
   2  -3  13-17.5550 164.583   1
  -2   3 -13 47.8269 142.508   1
  -2  -3 -13 233.715 202.750   1
   2   3  14 16765.8 959.764   1
   2  -3  14 15797.6 934.063   1
  -2  -3 -14 19023.2 959.201   1
  -2   3 -14 15917.3 917.281   1
   2   3  15-47.4395 229.724   1
   2  -3  15 391.917 201.503   1
  -2   3 -15 308.553 180.668   1
  -2  -3 -15 529.003 211.492   1
   2  -3  16 682.692 230.126   1
   2   3  16 347.153 216.967   1
  -2  -3 -16 262.076 202.224   1
  -2   3 -16 388.715 204.702   1
   2   3  17 335.889 275.293   1
   2  -3  17 279.720 240.069   1
  -2  -3 -17 22.7808 239.548   1
  -2   3 -17 227.245 213.318   1
  -2  -3 -18 6380.73 468.229   1
  -2   3 -18 5963.91 447.119   1
   2   3  18 5916.78 484.387   1
   2  -3  18 5594.50 455.215   1
  -2  -3 -19 4813.64 406.964   1
  -2   3 -19 5381.37 417.067   1
   2  -3  19 4936.02 434.244   1
   2   3  19 5890.97 447.959   1
   2  -3  20 615.392 259.441   1
   2   3  20 336.673 298.163   1
  -2   3 -20 214.450 214.058   1
  -2  -3 -20 622.922 273.618   1
   2   3  21 1828.63 340.229   1
   2  -3  22 402.514 284.592   1
  -2   3 -22 25.5553 247.783   1
   2   3  23 351.860 304.421   1
   2  -3  23 474.523 279.479   1
  -2  -3 -23 627.045 294.868   1
  -2   3 -23 105.106 261.319   1
   2   3  24 207.589 273.528   1
   2  -3  24 756.596 299.613   1
  -2  -3 -24 448.882 267.145   1
  -2   3 -24 1325.33 292.904   1
  -2   3 -25 442.839 284.948   1
   2   3  26 805.533 289.266   1
  -2  -3 -26 740.728 269.051   1
   2   3  28 642.689 298.833   1
  -2  -3 -28 421.405 287.070   1
   2   3  29-114.495 293.843   1
  -2  -3 -29-26.2037 302.597   1
  -2   4  29-316.195 324.313   1
   2  -4 -29 977.057 329.635   1
  -2   4  28 291.168 303.062   1
   2  -4 -28 496.778 312.561   1
  -2   4  27 1173.28 327.666   1
   2  -4 -27 555.686 299.058   1
  -2   4  26 855.210 294.951   1
   2  -4 -26 1230.90 284.695   1
  -2   4  25 1241.00 298.482   1
   2  -4 -25 592.969 266.125   1
  -2   4  24 1474.01 298.690   1
   2   4 -24 712.053 290.895   1
   2  -4 -24 1433.19 287.389   1
  -2   4  23 468.297 265.101   1
  -2  -4  23 724.523 308.475   1
   2  -4 -23 1080.67 264.442   1
   2   4 -23 694.714 277.468   1
  -2  -4  22 1524.27 319.701   1
  -2   4  22 1656.71 327.652   1
   2   4 -22 1531.84 308.460   1
   2  -4 -22 1985.97 309.501   1
  -2   4  21 201.175 289.363   1
   2  -4 -21 265.408 276.398   1
   2   4 -21 729.678 261.507   1
   2  -4 -20 183.463 286.105   1
   2   4 -20 315.187 237.239   1
  -2   4  20 395.840 305.996   1
  -2  -4  20 299.550 260.028   1
  -2   4  19 5359.00 481.559   1
   2   4 -19 6470.30 452.128   1
  -2  -4  19 5969.70 470.610   1
   2  -4 -19 5973.75 478.661   1
  -2   4  18 650.225 254.844   1
   2  -4 -18 377.167 248.362   1
   2   4 -18 355.569 229.063   1
  -2  -4  18 323.436 232.183   1
   2   4 -17 126.691 204.264   1
  -2  -4  17 1157.82 253.079   1
   2  -4 -16 9326.64 614.877   1
  -2   4  16 8843.39 629.192   1
  -2   4  15 12240.2 811.935   1
   2   4 -15 14072.7 803.712   1
  -2  -4  15 14962.9 822.588   1
   2  -4 -15 14388.7 818.127   1
  -2   4  14 1128.20 285.059   1
   2  -4 -14 661.062 243.500   1
   2   4 -14 1261.91 199.853   1
  -2  -4  14 1508.73 239.868   1
  -2   4  13 10352.5 684.329   1
  -2  -4  13 11919.0 669.630   1
   2  -4 -13 11081.5 678.545   1
   2   4 -13 11348.8 646.005   1
  -2   4  12 9785.19 657.408   1
  -2  -4  12 11428.2 630.353   1
   2  -4 -12 10332.3 650.006   1
   2   4 -12 11176.5 621.280   1
  -2  -4  11 4279.23 317.353   1
   2   4 -11 3969.93 294.511   1
  -2   4  10 10107.7 625.759   1
  -2  -4  10 10818.3 588.974   1
   2   4 -10 9719.78 573.426   1
   2  -4 -10 10539.4 612.851   1
  -2   4   9 38175.2 1911.77   1
   2  -4  -9 35399.7 1896.05   1
  -2   4   8 824.347 208.833   1
  -2  -4   8 562.959 128.825   1
   2   4  -8 600.068 114.346   1
   2  -4  -8 553.049 184.227   1
   2  -4  -7-43.8216 163.761   1
   2   4  -7 343.622 102.818   1
  -2   4   7 444.359 179.587   1
   2  -4  -6 27017.2 1388.82   1
  -2  -4   6 25718.4 1356.56   1
  -2   4   6 25216.0 1387.03   1
   2   4  -6 27943.3 1353.73   1
   2  -4  -5 79794.5 3901.65   1
  -2   4   5 73052.1 3902.86   1
  -2  -4   5 82767.2 3873.89   1
   2   4  -5 74768.4 3868.92   1
  -2  -4   4 47873.2 2298.49   1
   2   4  -4 44047.0 2296.68   1
   2   4  -3 37227.9 1971.88   1
  -2  -4   3 36417.7 1971.45   1
   2  -4  -3 46076.4 2001.20   1
  -2   4   3 42601.8 2002.59   1
   2  -4  -2 7571.76 435.920   1
  -2   4   2 7486.36 448.030   1
  -2  -4   2 7779.95 415.057   1
   2   4  -2 7853.49 417.721   1
   2  -4  -1 28495.1 1376.60   1
   2   4  -1 24106.1 1366.66   1
  -2   4   1 28118.0 1383.13   1
  -2  -4   1 28160.2 1367.39   1
   2  -4   0 12412.0 623.502   1
   2   4   0 11455.0 626.914   1
  -2  -4   0 11973.5 625.045   1
  -2   4   0 11484.3 628.560   1
   2   4   1 26432.9 1347.10   1
  -2   4  -1 24930.3 1333.03   1
  -2  -4  -1 26062.8 1343.13   1
   2  -4   1 28052.5 1332.50   1
   2   4   2 7451.74 436.720   1
  -2   4  -2 7718.55 408.227   1
  -2  -4  -2 7864.80 436.879   1
   2  -4   2 7479.65 406.774   1
   2  -4   3 41585.5 2125.48   1
  -2  -4  -3 44796.4 2156.77   1
   2   4   3 43341.1 2156.88   1
  -2   4  -3 42332.9 2124.90   1
   2  -4   4 48786.4 2416.20   1
  -2   4  -4 48113.4 2414.89   1
   2  -4   5 74612.9 3919.75   1
   2   4   5 80806.7 3959.42   1
  -2   4  -5 82045.2 3920.50   1
  -2  -4  -5 79747.7 3952.30   1
   2  -4   6 24660.3 1301.64   1
   2   4   6 28344.2 1347.82   1
  -2  -4  -6 25358.3 1333.69   1
  -2   4  -6 25420.4 1300.82   1
   2   4   7 198.154 122.528   1
   2  -4   7 42.5958 99.3362   1
  -2  -4  -7-27.6908 126.998   1
  -2   4  -7 302.373 99.1556   1
   2  -4   8 642.501 125.300   1
   2   4   8 494.449 173.613   1
  -2   4  -8 494.344 117.467   1
  -2  -4  -8 757.602 161.820   1
  -2  -4  -9 36306.3 1906.60   1
   2   4   9 37683.7 1917.25   1
   2  -4  10 10027.4 562.311   1
   2   4  10 10768.7 610.940   1
  -2   4 -10 9654.51 550.846   1
  -2  -4 -10 9327.13 587.516   1
   2  -4  11 4333.36 300.846   1
  -2   4 -11 3872.37 278.934   1
   2  -4  12 11676.2 596.607   1
   2   4  12 8804.40 609.036   1
  -2  -4 -12 10685.4 614.509   1
  -2   4 -12 9074.95 568.010   1
   2   4  13 10864.1 654.103   1
   2  -4  13 11492.6 631.835   1
  -2   4 -13 10783.8 612.701   1
  -2  -4 -13 9546.31 629.533   1
   2  -4  14 1317.15 210.741   1
   2   4  14 831.047 252.600   1
  -2  -4 -14 1280.85 236.043   1
  -2   4 -14 1632.66 204.938   1
  -2   4 -15 15036.8 813.724   1
   2  -4  15 13663.8 822.166   1
   2   4  15 14674.2 861.036   1
  -2  -4 -15 13717.6 835.819   1
   2   4  16 9866.49 666.278   1
  -2  -4 -16 10404.4 648.954   1
   2  -4  17 159.534 218.080   1
  -2   4 -17 566.153 207.416   1
   2  -4  18 530.183 247.068   1
  -2   4 -18 171.030 203.331   1
  -2  -4 -18 262.130 247.798   1
  -2  -4 -19 5471.94 428.680   1
  -2   4 -19 5433.14 423.661   1
   2   4  19 5115.29 448.659   1
   2  -4  19 6277.05 455.377   1
   2  -4  20 504.837 272.203   1
   2   4  20 649.308 307.718   1
  -2   4 -20 471.889 232.081   1
  -2  -4 -20 652.063 287.104   1
   2  -4  21 801.686 288.215   1
  -2  -4 -21 611.437 261.600   1
  -2   4 -21 565.052 248.192   1
   2   4  22 2237.09 344.881   1
   2  -4  22 2270.46 345.064   1
  -2  -4 -22 1913.87 325.913   1
  -2   4 -22 1527.56 311.555   1
   2  -4  23 915.989 286.386   1
   2   4  23 322.073 307.025   1
  -2  -4 -23 887.642 302.174   1
  -2   4 -23 1241.00 284.297   1
   2   4  24 945.549 316.558   1
  -2  -4 -24 1815.91 323.265   1
  -2   4 -24 980.473 294.030   1
   2   4  25 768.926 332.368   1
  -2  -4 -25 894.619 311.667   1
   2   4  26 1508.86 333.944   1
  -2  -4 -26 1338.17 311.455   1
   2   4  27 1177.01 341.175   1
  -2  -4 -27 1484.27 337.823   1
   2   4  28 173.003 274.321   1
  -2  -4 -28 234.036 272.756   1
   2   4  29-197.857 310.795   1
  -2  -4 -29 951.607 330.833   1
  -2   5  29 28.2988 256.327   1
   2  -5 -29 379.814 267.427   1
  -2   5  27 841.393 314.597   1
   2  -5 -27 209.436 295.288   1
  -2   5  26 1227.83 334.287   1
   2  -5 -26 981.788 315.612   1
  -2   5  25 176.145 306.916   1
   2  -5 -25 937.497 318.561   1
   2   5 -23-266.932 267.452   1
   2  -5 -23 161.831 289.079   1
  -2   5  22 1163.24 307.245   1
   2  -5 -22 644.656 285.545   1
   2  -5 -21 1038.47 270.177   1
   2   5 -21 945.371 269.945   1
  -2   5  21 432.361 256.480   1
  -2  -5  21 702.697 272.154   1
  -2   5  20 9523.16 680.182   1
   2   5 -20 10674.7 656.185   1
  -2  -5  20 11623.2 685.113   1
   2  -5 -20 9199.35 664.881   1
  -2   5  19 753.470 303.185   1
   2  -5 -19 129.496 277.314   1
   2   5 -19 410.670 210.234   1
  -2  -5  19 617.834 241.752   1
  -2   5  18 4846.28 456.510   1
   2   5 -18 5597.67 421.498   1
  -2  -5  18 5112.72 428.380   1
   2  -5 -18 5160.07 441.762   1
  -2   5  17 590.064 240.488   1
   2  -5 -17 371.367 222.914   1
   2   5 -17 861.924 224.388   1
  -2  -5  17 323.990 235.674   1
  -2   5  16 5920.26 483.940   1
   2   5 -16 6043.02 426.491   1
  -2  -5  16 6004.31 443.875   1
   2  -5 -16 5696.52 465.866   1
  -2   5  15 152.435 255.232   1
   2  -5 -15 256.521 228.420   1
   2   5 -15 18.0525 184.956   1
  -2  -5  15 81.3566 190.764   1
  -2   5  14 4781.80 438.763   1
   2   5 -14 5936.20 383.778   1
  -2  -5  14 5401.14 397.511   1
   2  -5 -14 5248.17 429.238   1
  -2   5  13 1256.38 219.362   1
   2   5 -13 989.696 179.651   1
  -2  -5  13 1167.09 201.723   1
   2  -5 -13 841.548 192.540   1
  -2   5  12 22.6911 225.647   1
   2  -5 -12-41.3256 202.869   1
   2   5 -12 70.7542 141.793   1
  -2  -5  12 80.0454 160.807   1
  -2   5  11 2875.11 331.345   1
   2   5 -11 3510.98 259.236   1
  -2  -5  11 3769.58 280.080   1
   2  -5 -11 3406.82 322.476   1
   2  -5 -10 3099.22 291.436   1
   2   5 -10 3123.88 228.981   1
  -2   5  10 3073.05 309.804   1
  -2  -5  10 2936.89 235.241   1
   2  -5  -9-140.782 160.296   1
  -2   5   9-38.6045 175.279   1
   2  -5  -8 24777.0 1321.64   1
   2   5  -8 24839.6 1279.95   1
  -2  -5   8 25137.9 1287.36   1
  -2   5   8 25161.3 1332.59   1
   2  -5  -7 9944.48 653.600   1
  -2   5   7 11202.3 665.908   1
   2  -5  -6 2505.99 245.529   1
   2   5  -6 2791.69 193.626   1
  -2   5   6 2872.44 263.041   1
  -2  -5   6 3029.02 196.692   1
  -2  -5   5 3599.48 213.755   1
   2   5  -5 3065.59 204.119   1
   2  -5  -5 3324.64 253.836   1
  -2   5   5 3129.87 268.569   1
   2  -5  -4 8958.83 499.584   1
  -2  -5   4 8194.51 455.204   1
   2   5  -4 8231.02 453.313   1
  -2   5   4 9440.86 510.064   1
  -2  -5   3 14726.7 761.718   1
   2   5  -3 14922.8 762.462   1
   2  -5  -2 468.421 130.640   1
  -2   5   2 417.965 134.164   1
  -2  -5   2 437.359 88.0345   1
   2   5  -2 496.575 93.9362   1
   2   5  -1 16689.6 897.475   1
  -2  -5   1 17422.1 896.427   1
  -2   5   1 19338.4 919.165   1
   2  -5  -1 17017.6 907.406   1
  -2   5   0 68.7388 108.775   1
   2  -5   0 102.313 98.0994   1
  -2  -5   0 62.4002 98.8699   1
   2   5   0-66.2984 104.526   1
  -2   5  -1 18878.9 918.365   1
   2   5   1 17204.9 928.631   1
   2  -5   1 17767.2 913.732   1
  -2  -5  -1 17342.6 926.182   1
   2   5   2 411.530 130.971   1
   2  -5   2 787.510 90.3305   1
  -2   5  -2 480.278 90.6781   1
  -2  -5  -2 466.198 132.359   1
  -2   5  -3 14634.7 733.722   1
   2  -5   3 14033.8 732.750   1
   2   5   4 9397.18 515.054   1
  -2  -5  -4 9376.69 501.924   1
  -2   5  -4 8201.52 454.420   1
  -2   5  -5 3424.89 202.834   1
  -2  -5  -5 2976.67 250.855   1
   2  -5   5 3285.56 204.927   1
   2   5   6 3571.61 288.815   1
   2  -5   6 3498.03 212.771   1
  -2  -5  -6 3248.44 270.520   1
  -2   5  -6 3288.49 207.588   1
   2   5   7 11104.2 651.398   1
   2  -5   7 12283.7 605.074   1
  -2   5  -7 10945.3 601.428   1
  -2  -5  -7 10692.5 641.350   1
   2   5   8 23265.8 1317.91   1
   2  -5   8 25154.4 1274.07   1
  -2   5  -8 24894.5 1268.84   1
  -2  -5  -8 25829.3 1317.59   1
   2  -5   9 70.5921 108.340   1
   2   5   9-18.4817 191.521   1
   2   5  10 3324.97 311.783   1
  -2  -5 -10 2865.09 279.990   1
   2  -5  11 3666.88 265.637   1
   2   5  11 3806.63 332.569   1
  -2   5 -11 3484.00 254.529   1
  -2  -5 -11 3484.09 309.487   1
   2   5  12 393.595 181.651   1
   2  -5  12 145.730 147.964   1
  -2   5 -12-38.9603 131.893   1
  -2  -5 -12 157.620 148.813   1
   2   5  13 860.100 232.857   1
  -2  -5 -13 540.349 204.681   1
  -2   5 -13 671.713 158.535   1
  -2   5 -14 4872.56 353.774   1
   2   5  14 5575.11 441.181   1
   2  -5  14 4822.81 374.119   1
  -2  -5 -14 5502.46 422.986   1
   2  -5  15 231.460 188.483   1
   2   5  15 173.469 222.985   1
  -2  -5 -15 44.0137 190.572   1
  -2   5 -15 85.5337 169.361   1
  -2  -5 -16 6801.40 464.864   1
  -2   5 -16 5913.72 419.981   1
   2   5  16 5340.49 471.284   1
   2  -5  16 6498.12 445.609   1
   2   5  17 611.383 294.094   1
  -2  -5 -17 891.045 255.251   1
  -2  -5 -18 5348.69 428.887   1
  -2   5 -18 5325.95 414.598   1
   2   5  18 5221.04 457.141   1
   2  -5  18 4944.34 422.111   1
   2  -5  19 623.677 265.777   1
   2   5  19 669.128 297.906   1
  -2   5 -19 732.570 231.166   1
  -2  -5 -19 544.493 268.874   1
  -2  -5 -20 8504.63 621.981   1
  -2   5 -20 9364.36 611.358   1
   2  -5  20 10263.3 637.159   1
   2   5  20 9372.57 645.361   1
   2   5  21 661.983 312.624   1
   2  -5  21 714.052 269.250   1
  -2  -5 -21 562.526 284.467   1
  -2   5 -21 559.827 243.948   1
   2   5  22 174.419 280.203   1
  -2  -5 -22 647.343 278.905   1
   2   5  23 87.6983 307.112   1
  -2  -5 -23-78.2204 294.239   1
  -2   5 -23-106.397 251.497   1
   2   5  25 558.203 314.872   1
  -2  -5 -25 313.763 292.898   1
   2   5  26 674.505 317.047   1
  -2  -5 -26 988.645 313.168   1
   2   5  27 378.332 317.960   1
  -2  -5 -27 772.790 315.606   1
   2   5  29 111.291 307.706   1
  -2  -5 -29 607.785 311.576   1
  -2   6  28 311.716 316.150   1
   2  -6 -28 101.821 301.165   1
  -2   6  27 1634.67 363.567   1
   2  -6 -27 1993.30 347.259   1
  -2   6  26 434.419 328.438   1
   2  -6 -26 1078.11 335.145   1
  -2   6  25 349.825 329.807   1
   2  -6 -25 878.096 327.725   1
  -2   6  24 701.436 337.088   1
   2  -6 -24 321.782 295.780   1
  -2   6  23 5537.98 498.968   1
   2  -6 -23 5572.89 484.776   1
   2   6 -22 4446.20 413.077   1
   2  -6 -22 5104.77 438.551   1
  -2   6  22 3983.80 432.708   1
   2   6 -21-98.4527 232.121   1
  -2  -6  21 840.854 273.628   1
  -2   6  21 462.345 282.804   1
   2  -6 -21 427.247 255.921   1
   2   6 -20 681.840 254.033   1
  -2  -6  20 804.300 282.709   1
  -2   6  19 1686.34 325.483   1
   2   6 -19 1296.67 252.283   1
  -2  -6  19 1350.44 303.286   1
   2  -6 -19 1905.52 315.680   1
  -2   6  18 1327.27 329.811   1
   2   6 -18 2242.08 271.039   1
  -2  -6  18 1927.63 289.189   1
   2  -6 -18 2080.00 318.825   1
  -2   6  17 271.664 236.751   1
   2  -6 -17-25.0843 217.897   1
   2   6 -16 2066.26 252.773   1
  -2  -6  16 2076.89 266.003   1
  -2   6  15-77.6593 248.252   1
   2   6 -15 138.682 178.940   1
  -2  -6  15 452.099 210.792   1
   2  -6 -15 23.7685 230.421   1
  -2   6  14 856.156 287.849   1
   2   6 -14 576.375 187.302   1
  -2  -6  14 994.486 199.637   1
   2  -6 -14 297.955 247.455   1
  -2   6  13 558.836 222.651   1
   2  -6 -13-44.2472 184.445   1
   2   6 -13 58.7201 154.364   1
  -2  -6  13 115.585 172.415   1
   2  -6 -12 2593.68 294.449   1
   2   6 -12 3181.22 245.123   1
  -2  -6  12 3099.50 256.309   1
  -2   6  12 2683.96 312.104   1
  -2   6  11 267.827 218.137   1
   2  -6 -11 20.3378 203.933   1
   2   6 -11 142.897 127.895   1
  -2  -6  11 228.156 133.043   1
   2  -6  -9 421.417 163.694   1
   2   6  -9 662.682 119.248   1
  -2  -6   9 615.448 124.798   1
  -2   6   9 482.211 184.591   1
  -2   6   8 3646.20 330.261   1
  -2  -6   8 4442.64 262.461   1
   2  -6  -8 4256.98 330.662   1
   2   6  -8 3897.11 254.957   1
  -2   6   7 2583.21 256.880   1
  -2  -6   7 2790.01 192.957   1
   2  -6  -7 2994.38 258.825   1
   2   6  -7 2826.98 186.405   1
  -2   6   6 88634.0 4643.96   1
   2   6  -6 88846.4 4592.07   1
  -2  -6   6 100799. 4596.16   1
   2  -6  -6 87212.3 4635.28   1
   2  -6  -5 3008.89 252.248   1
  -2   6   5 2941.74 257.977   1
  -2  -6   5 2907.84 193.622   1
   2   6  -5 3338.92 194.714   1
  -2  -6   4 35713.3 1742.01   1
  -2   6   4 35016.7 1787.70   1
   2   6  -4 33409.3 1741.75   1
   2  -6  -4 35392.6 1782.65   1
  -2   6   3 6230.27 377.805   1
   2   6  -3 6101.12 331.382   1
  -2  -6   3 5489.43 331.623   1
   2  -6  -3 6584.42 373.267   1
  -2   6   2 9987.68 568.553   1
   2   6  -2 10304.7 537.851   1
   2  -6  -2 9909.08 562.086   1
  -2   6   1 408.973 125.496   1
   2   6  -1 475.439 96.6642   1
  -2  -6   1 295.883 92.5077   1
   2  -6  -1 374.340 112.351   1
   2   6   0 22798.9 1226.82   1
   2  -6   0 23775.1 1223.74   1
  -2   6   0 24347.9 1230.90   1
  -2  -6   0 24976.3 1226.43   1
   2   6   1 161.364 117.002   1
  -2  -6  -1 258.775 113.320   1
  -2   6  -1 360.249 103.953   1
   2  -6   1 408.420 96.8741   1
  -2   6  -2 10621.6 555.241   1
   2   6   3 6562.29 388.060   1
   2  -6   3 6165.67 335.587   1
  -2  -6  -3 6374.21 380.614   1
  -2   6  -3 6123.47 336.693   1
   2  -6   4 34632.9 1758.74   1
   2   6   4 35015.7 1808.21   1
  -2  -6  -4 37217.0 1805.96   1
   2  -6   5 2941.47 168.916   1
  -2  -6  -5 2293.31 226.372   1
  -2   6  -5 2676.35 165.119   1
   2   6   5 3033.65 252.968   1
  -2  -6  -6 96368.9 4733.33   1
  -2   6  -6 94927.6 4681.86   1
   2   6   6 95566.2 4740.65   1
   2  -6   6 92916.2 4683.39   1
  -2  -6  -7 2270.91 221.261   1
  -2   6  -7 2386.98 160.457   1
   2   6   7 2644.98 234.931   1
   2  -6   7 2600.43 168.311   1
  -2  -6  -8 4066.79 284.949   1
  -2   6  -8 3244.53 230.805   1
   2  -6   8 4232.29 239.007   1
   2   6   8 3825.25 298.395   1
  -2  -6  -9 347.748 150.932   1
  -2   6  -9 394.664 100.071   1
   2   6   9 715.156 198.477   1
   2  -6   9 617.897 113.496   1
   2  -6  10 10647.9 612.806   1
  -2   6 -10 11526.5 610.479   1
   2   6  11 581.457 234.576   1
  -2  -6 -11 232.980 206.691   1
   2   6  12 2401.80 280.751   1
  -2   6 -12 2751.56 229.814   1
   2  -6  12 3080.30 245.167   1
   2   6  13 46.6262 235.901   1
   2  -6  13 76.4655 160.687   1
  -2   6 -13 13.5345 139.618   1
  -2  -6 -13 127.358 214.263   1
   2   6  14 902.704 267.999   1
   2  -6  14 758.525 190.170   1
  -2   6 -14 1047.83 178.767   1
  -2  -6 -14 849.918 242.184   1
   2  -6  15 165.760 188.722   1
   2   6  15 228.319 245.895   1
  -2  -6 -15 178.981 226.460   1
  -2   6 -15 16.3583 173.135   1
   2  -6  16 2253.79 270.968   1
  -2   6 -16 2201.39 260.601   1
   2  -6  17-85.8639 212.964   1
   2   6  17 81.0278 260.350   1
  -2   6 -17 57.4070 197.874   1
  -2  -6 -17 334.489 241.785   1
   2   6  18 2071.64 337.038   1
   2  -6  18 2343.91 294.143   1
  -2   6 -18 2084.96 262.882   1
  -2  -6 -18 2054.93 303.960   1
   2  -6  19 1345.79 268.965   1
   2   6  19 1322.08 312.284   1
  -2  -6 -19 1075.51 281.360   1
  -2   6 -19 1301.71 232.750   1
   2  -6  20 1267.04 283.867   1
  -2   6 -20 1029.65 247.826   1
   2   6  21 317.886 307.497   1
   2  -6  21 565.005 274.199   1
  -2  -6 -21 693.315 284.714   1
  -2   6 -21 557.963 257.971   1
   2   6  22 3722.05 408.286   1
  -2  -6 -22 3808.73 382.755   1
  -2  -6 -23 5663.73 483.202   1
   2   6  23 5174.34 500.713   1
  -2  -6 -24 287.115 240.205   1
   2   6  25 233.451 317.007   1
   2   6  26 552.118 281.625   1
  -2  -6 -26 335.241 265.573   1
   2   6  27 776.818 333.836   1
  -2  -6 -27 1426.57 326.376   1
   2   6  28-364.785 296.785   1
  -2  -6 -28 278.544 296.210   1
  -2   7  28 335.097 327.557   1
   2  -7 -28 250.983 309.573   1
  -2   7  26 458.866 322.924   1
   2  -7 -26 651.180 314.149   1
  -2   7  25 376.047 329.349   1
   2  -7 -25 264.115 315.475   1
  -2   7  24 407.027 326.294   1
   2  -7 -24 506.973 307.796   1
  -2   7  23-232.494 316.250   1
   2  -7 -23 510.208 300.731   1
  -2   7  22 1801.72 337.866   1
   2  -7 -22 1799.51 331.402   1
   2  -7 -21 3184.57 340.741   1
  -2   7  21 2113.38 321.339   1
  -2   7  20 4847.96 467.602   1
   2   7 -20 6059.32 436.908   1
  -2  -7  20 5600.83 449.887   1
   2  -7 -20 4897.47 453.202   1
  -2   7  19 1103.84 325.243   1
   2   7 -19 1245.62 252.244   1
  -2  -7  19 1255.44 271.983   1
   2  -7 -19 1366.72 321.126   1
   2  -7 -18 2203.62 330.867   1
  -2   7  18 2902.41 358.174   1
   2   7 -17 4163.40 341.774   1
   2  -7 -17 3834.84 373.852   1
  -2  -7  17 4888.31 373.011   1
  -2   7  17 4371.82 404.101   1
   2  -7 -16 2910.01 359.092   1
  -2  -7  16 3312.91 308.162   1
  -2   7  16 2664.85 364.596   1
   2   7 -16 3260.93 284.627   1
  -2  -7  15 2950.72 281.111   1
   2   7 -15 2872.13 262.370   1
  -2   7  14 409.526 268.835   1
   2  -7 -14 517.383 254.807   1
   2   7 -14 254.536 165.835   1
  -2  -7  14 337.867 183.428   1
  -2   7  13 6668.75 520.117   1
   2   7 -13 7281.84 440.985   1
  -2  -7  13 7610.64 453.737   1
   2  -7 -13 6640.62 501.292   1
   2  -7 -12 546.324 202.619   1
  -2  -7  12 686.630 162.279   1
  -2   7  12 743.489 230.178   1
   2   7 -12 603.630 142.141   1
   2  -7 -11 12105.3 678.880   1
  -2   7  11 10242.4 675.615   1
   2  -7 -10 1603.41 225.066   1
   2   7 -10 1877.51 170.309   1
  -2  -7  10 2166.81 183.056   1
  -2   7  10 1406.60 222.204   1
   2   7  -9 6262.63 345.527   1
  -2  -7   9 5720.07 349.651   1
  -2  -7   8 58507.3 2992.15   1
   2   7  -8 59362.7 2989.72   1
   2  -7  -8 63032.8 3055.48   1
  -2   7   8 62211.6 3062.96   1
  -2  -7   7 21013.3 1028.60   1
   2  -7  -7 18071.7 1081.86   1
   2   7  -7 20399.1 1026.95   1
  -2   7   7 19174.2 1092.58   1
  -2  -7   6 3834.96 230.858   1
   2   7  -6 4258.21 233.315   1
  -2   7   6 3681.65 313.245   1
   2  -7  -6 3969.27 305.793   1
  -2   7   5 728.591 166.926   1
   2  -7  -5 531.924 158.291   1
   2   7  -5 778.419 84.5299   1
  -2  -7   5 651.632 81.9599   1
   2   7  -4 50082.7 2434.92   1
  -2   7   4 48172.1 2484.18   1
  -2  -7   4 48738.3 2433.49   1
   2  -7  -4 46449.7 2476.74   1
   2   7  -3 15130.9 783.027   1
  -2  -7   3 14995.4 781.312   1
   2  -7  -3 15372.9 820.613   1
  -2   7   3 15903.7 828.693   1
  -2  -7   2 223.553 85.6370   1
   2   7  -1 19916.3 1038.39   1
  -2  -7   1 20825.4 1038.63   1
  -2   7   1 19595.6 1051.80   1
  -2   7   0 64.3464 106.394   1
   2  -7   0 107.241 99.4979   1
   2   7   0 27.5533 95.4446   1
   2   7   1 19980.9 1066.30   1
   2  -7   1 20861.4 1046.57   1
  -2  -7  -1 19606.2 1060.58   1
  -2   7  -1 20956.2 1051.49   1
   2   7   2 210.540 122.156   1
   2  -7   2 219.549 75.5923   1
  -2  -7  -2 138.707 115.511   1
   2   7   3 15445.3 831.544   1
  -2   7  -3 15161.1 784.382   1
  -2  -7  -3 16031.5 827.362   1
   2  -7   3 15286.9 783.262   1
   2   7   4 52527.7 2525.10   1
   2  -7   4 49626.3 2464.19   1
  -2   7  -4 48370.9 2463.43   1
  -2  -7  -4 51602.7 2516.69   1
   2  -7   5 580.052 68.3645   1
   2   7   5 799.210 171.508   1
  -2  -7  -5 653.866 156.127   1
  -2   7  -5 666.667 67.2124   1
  -2  -7  -6 4441.81 306.655   1
  -2   7  -6 4292.98 230.962   1
   2  -7   6 4099.80 232.329   1
   2   7   6 3923.86 319.752   1
  -2   7  -7 19030.6 963.527   1
   2  -7   7 19103.1 966.653   1
   2   7   7 19071.2 1042.82   1
   2  -7   8 62391.5 3079.59   1
   2   7   8 62320.6 3151.51   1
  -2  -7  -8 61777.0 3140.12   1
  -2   7  -8 61196.3 3076.48   1
   2  -7   9 4770.59 287.726   1
  -2   7  -9 4688.66 283.809   1
   2  -7  10 1854.52 167.431   1
  -2  -7 -10 2357.35 243.270   1
  -2   7 -10 1822.23 156.467   1
   2   7  10 1741.20 257.206   1
   2   7  11 10902.4 698.640   1
  -2   7 -11 10790.7 623.117   1
   2  -7  11 12081.1 635.420   1
  -2  -7 -11 12454.7 698.427   1
   2   7  12 458.779 233.509   1
  -2  -7 -12 358.415 202.526   1
  -2   7 -13 6943.32 413.629   1
   2  -7  13 6518.54 426.956   1
   2   7  13 6055.28 489.867   1
  -2  -7 -13 7310.15 480.965   1
   2  -7  14 297.925 179.367   1
   2   7  14 599.941 235.949   1
  -2   7 -14 125.751 141.816   1
  -2  -7 -14 44.4417 205.048   1
   2  -7  15 2892.85 262.643   1
  -2   7 -15 2118.47 239.261   1
   2  -7  16 3075.60 305.155   1
  -2   7 -16 3379.51 293.299   1
  -2  -7 -16 3654.61 339.746   1
   2   7  17 4046.22 422.523   1
  -2  -7 -17 4257.71 402.266   1
  -2   7 -17 4284.65 329.780   1
   2  -7  17 4043.97 348.989   1
   2  -7  18 2578.60 288.905   1
   2   7  18 2204.97 318.674   1
  -2  -7 -18 1934.55 290.847   1
  -2   7 -18 2735.64 275.878   1
   2  -7  19 1011.57 262.251   1
   2   7  19 453.433 284.438   1
  -2  -7 -19 1209.40 303.199   1
  -2   7 -19 848.972 234.006   1
  -2   7 -20 4662.13 403.926   1
  -2  -7 -20 5438.37 454.682   1
   2   7  20 5742.13 484.816   1
   2   7  21 2809.44 368.746   1
  -2  -7 -21 3500.91 357.936   1
   2   7  22 1162.76 354.966   1
  -2  -7 -22 1398.55 333.522   1
   2   7  23 408.210 270.022   1
  -2  -7 -23 312.348 257.462   1
   2   7  24 116.568 305.459   1
  -2  -7 -24-129.895 289.699   1
   2   7  25 261.303 307.541   1
  -2  -7 -25 412.767 304.983   1
   2   7  26 431.579 294.110   1
  -2  -7 -26 25.5409 254.808   1
   2   7  28-221.193 263.630   1
  -2  -7 -28 24.9635 248.895   1
   2  -8 -27 454.458 313.418   1
  -2   8  26 255.359 309.710   1
   2  -8 -26 360.769 303.474   1
  -2   8  25 57.3769 315.511   1
   2  -8 -25 288.221 294.076   1
  -2   8  24 780.183 322.375   1
   2  -8 -24 716.251 297.500   1
  -2   8  23 173.753 283.805   1
   2  -8 -23 294.313 274.247   1
  -2   8  21 289.857 287.898   1
   2  -8 -21 321.627 261.516   1
   2  -8 -20 561.244 298.938   1
  -2   8  20 374.340 315.454   1
  -2   8  18 9458.54 677.056   1
   2   8 -18 10689.7 640.658   1
   2  -8 -18 10201.8 672.153   1
  -2  -8  18 11538.1 660.546   1
   2  -8 -17 873.616 287.952   1
  -2   8  17 695.254 303.266   1
   2   8 -17 522.275 182.692   1
  -2  -8  17 420.967 196.334   1
   2  -8 -16 2498.39 297.325   1
   2   8 -16 1961.08 226.997   1
  -2  -8  16 2264.60 249.942   1
  -2   8  15 214.307 280.972   1
   2  -8 -15 172.282 258.759   1
   2   8 -15 179.929 156.420   1
  -2  -8  15 251.675 172.123   1
   2  -8 -14 48.0064 194.243   1
   2   8 -14 67.7232 139.173   1
  -2  -8  14-15.1890 161.124   1
   2  -8 -13 139.868 234.810   1
   2   8 -13 48.6583 132.235   1
  -2  -8  13 308.959 150.846   1
  -2   8  13-25.3537 270.030   1
   2  -8 -12 6832.21 477.038   1
  -2   8  12 5466.80 472.367   1
   2  -8 -11 1750.51 295.325   1
   2   8 -11 1767.83 168.804   1
  -2  -8  11 1804.87 169.238   1
  -2   8  11 2014.68 302.987   1
  -2  -8  10 2837.76 211.916   1
  -2   8  10 3122.66 336.480   1
   2   8 -10 3012.18 207.186   1
  -2   8   9 151.080 193.920   1
   2   8  -9 224.442 87.1465   1
  -2  -8   9 272.672 91.9345   1
   2  -8  -9 357.735 180.281   1
   2   8  -8 7491.92 399.913   1
  -2  -8   8 7474.49 398.674   1
  -2   8   8 6919.24 493.965   1
   2  -8  -8 7014.97 484.505   1
   2   8  -7 5929.23 333.813   1
   2  -8  -7 6798.19 417.865   1
  -2   8   7 5521.70 416.452   1
  -2  -8   7 6471.05 334.119   1
   2  -8  -6 8807.31 561.713   1
   2   8  -6 9590.64 492.080   1
  -2  -8   6 9636.88 491.383   1
  -2   8   6 8824.14 571.188   1
   2   8  -5 345.421 71.4705   1
  -2   8   5 117.459 154.359   1
  -2  -8   5 422.751 64.4908   1
   2  -8  -5 499.521 156.329   1
  -2   8   4 3106.83 262.733   1
  -2  -8   4 3290.38 185.799   1
   2   8  -4 2883.79 186.249   1
   2  -8  -4 3092.45 253.639   1
  -2   8   3 920.415 166.099   1
   2   8  -3 1026.60 103.799   1
   2  -8  -3 964.980 156.239   1
  -2  -8   3 1178.79 101.901   1
  -2  -8   2 2913.17 203.748   1
  -2   8   2 3353.60 246.916   1
   2   8  -2 3011.08 209.511   1
   2   8  -1 3514.18 240.799   1
  -2  -8   1 3925.71 240.584   1
   2  -8   0 1789.26 165.363   1
  -2  -8   0 2197.90 179.576   1
  -2   8   0 2334.56 181.312   1
   2   8   0 2387.82 191.630   1
   2  -8   1 3565.95 233.309   1
  -2   8  -1 3939.74 244.487   1
   2   8   2 3208.51 242.093   1
  -2  -8  -2 2809.08 228.488   1
   2  -8   2 2998.78 195.803   1
  -2   8  -2 3222.91 197.942   1
   2   8   3 688.346 151.892   1
  -2   8  -3 1002.33 95.2204   1
   2  -8   3 914.928 89.9699   1
   2   8   4 2558.28 249.265   1
   2  -8   4 3040.68 173.766   1
  -2  -8  -4 3100.59 246.734   1
  -2   8  -4 3129.01 172.969   1
  -2  -8  -5 381.239 136.292   1
   2   8   5 341.932 156.688   1
   2   8   6 9323.71 565.535   1
  -2  -8  -7 6760.25 443.213   1
   2   8   7 7205.94 463.800   1
   2  -8   8 7180.87 371.380   1
   2   8   8 7492.25 475.726   1
  -2  -8  -8 7047.42 461.102   1
  -2   8  -8 6867.49 368.154   1
   2   8   9 188.691 204.326   1
   2  -8   9 392.865 80.4301   1
  -2   8  -9 317.322 78.5258   1
  -2  -8  -9 170.408 177.238   1
   2   8  10 3832.05 343.947   1
  -2   8 -10 3154.66 214.407   1
   2  -8  10 3406.90 221.900   1
   2   8  11 1838.89 256.534   1
  -2   8 -11 1837.41 150.904   1
   2  -8  11 1528.91 159.224   1
  -2  -8 -11 1482.48 233.092   1
  -2   8 -12 6659.44 382.154   1
   2   8  12 6593.41 496.428   1
   2  -8  12 6594.36 391.444   1
  -2  -8 -12 5897.57 469.895   1
   2   8  13 520.308 230.469   1
  -2  -8 -13-44.0792 193.486   1
   2  -8  14 425.959 166.222   1
   2   8  14 51.2407 272.216   1
  -2  -8 -14 588.040 249.842   1
  -2   8 -14 366.171 144.801   1
   2  -8  15 319.053 172.093   1
   2   8  15 397.749 279.435   1
  -2  -8 -15-23.4204 244.077   1
  -2   8 -15 226.437 151.448   1
   2   8  16 2091.84 299.057   1
   2  -8  16 2502.84 253.985   1
  -2  -8 -16 1804.15 272.335   1
  -2   8 -16 2420.52 239.077   1
   2  -8  17 649.162 202.887   1
   2   8  17 138.650 295.521   1
  -2  -8 -17 835.857 278.012   1
  -2   8 -17 696.078 185.343   1
  -2  -8 -18 10934.4 671.092   1
  -2   8 -18 10294.3 621.730   1
   2  -8  18 9505.29 627.393   1
   2   8  18 9753.24 686.016   1
  -2   8 -19 451.968 213.051   1
   2   8  20 172.904 301.138   1
  -2  -8 -20 845.958 294.406   1
   2   8  21 609.092 328.227   1
  -2  -8 -21 413.758 287.676   1
   2   8  23-87.1484 318.042   1
  -2  -8 -23 181.589 297.877   1
   2   8  24 86.9813 308.403   1
  -2  -8 -24 490.928 285.633   1
   2   8  25-57.5772 272.222   1
  -2  -8 -25 204.705 253.193   1
   2   8  26 284.607 327.410   1
  -2  -8 -26 505.446 298.455   1
   2   8  27 502.424 297.347   1
  -2  -8 -27 399.964 279.061   1
   2  -9 -27-49.8072 269.252   1
  -2   9  27 275.653 292.236   1
   2  -9 -25 1895.53 312.714   1
  -2   9  25 2387.41 339.705   1
   2  -9 -23 319.734 277.212   1
  -2   9  23 345.955 299.177   1
   2  -9 -22 267.863 291.060   1
  -2   9  22 231.708 314.677   1
   2  -9 -21 1476.03 335.123   1
  -2   9  21 957.225 347.734   1
   2  -9 -20 562.116 290.339   1
  -2   9  20 28.9275 286.562   1
  -2   9  19 229.758 285.586   1
   2  -9 -19-133.371 233.925   1
  -2   9  18 1759.67 357.856   1
   2   9 -18 1327.61 219.922   1
   2  -9 -18 1345.42 327.332   1
   2  -9 -17 912.267 260.385   1
   2   9 -17 1253.55 212.246   1
  -2   9  17 1093.17 295.472   1
  -2  -9  17 1349.86 219.177   1
   2  -9 -16-25.5778 273.592   1
   2   9 -16 299.590 165.121   1
  -2  -9  16-16.4371 176.261   1
  -2   9  16 138.322 288.048   1
   2   9 -15 5766.86 375.089   1
   2  -9 -15 5573.39 449.999   1
  -2  -9  15 6218.81 382.715   1
  -2   9  15 5102.89 445.921   1
   2   9 -14 6785.66 403.555   1
  -2  -9  14 6450.75 406.670   1
   2   9 -13 4995.42 309.325   1
  -2   9  13 4510.11 424.882   1
  -2  -9  13 4728.81 312.277   1
   2  -9 -13 4815.09 412.517   1
   2  -9 -12 786.395 238.582   1
   2   9 -12 681.884 125.505   1
  -2  -9  12 728.087 127.615   1
  -2   9  12 1031.09 257.100   1
  -2   9  11 1335.94 259.659   1
   2   9 -11 1492.80 143.727   1
  -2  -9  11 1753.35 145.378   1
   2  -9 -11 1989.77 268.014   1
  -2   9  10 6704.93 488.716   1
  -2  -9  10 6564.17 375.445   1
   2   9 -10 7036.31 376.585   1
   2  -9 -10 7937.60 487.458   1
  -2   9   9 1226.55 253.602   1
   2   9  -9 1235.04 101.116   1
  -2  -9   9 1315.83 100.762   1
  -2  -9   8 15271.0 764.925   1
   2   9  -8 15063.7 766.348   1
   2  -9  -7 35192.9 1849.55   1
  -2   9   7 35738.8 1859.51   1
   2   9  -6 1294.66 88.0711   1
   2  -9  -6 1218.74 207.982   1
  -2   9   6 1211.18 209.900   1
  -2  -9   5 9741.86 488.628   1
   2   9  -5 9121.02 489.754   1
   2  -9  -5 9682.78 574.220   1
  -2   9   5 9927.63 584.434   1
   2   9  -4 20143.5 1053.54   1
   2  -9  -4 20633.1 1111.21   1
  -2  -9   4 21491.7 1052.14   1
   2   9  -3 24663.5 1220.13   1
  -2  -9   3 24610.7 1218.23   1
  -2   9   3 23492.3 1268.45   1
   2  -9  -3 21832.9 1256.39   1
   2  -9  -2 28384.5 1431.59   1
  -2   9   2 28187.9 1439.82   1
   2   9  -2 27180.3 1405.35   1
  -2  -9   2 27322.4 1402.80   1
   2   9  -1 4455.32 281.976   1
  -2  -9   1 4554.84 279.453   1
   2  -9   0-29.2354 96.7133   1
  -2   9   0-108.578 105.535   1
   2  -9   1 3977.81 263.320   1
   2   9   1 4114.29 283.255   1
  -2   9  -1 4412.97 268.236   1
  -2  -9  -1 4308.92 276.378   1
  -2   9  -2 28380.6 1421.13   1
  -2  -9  -2 28798.6 1449.24   1
   2   9   2 25146.2 1446.80   1
   2  -9   2 28896.9 1419.34   1
  -2   9  -3 24048.4 1199.17   1
  -2  -9  -3 24873.9 1245.50   1
   2  -9   3 23109.2 1197.00   1
  -2   9  -4 19783.8 967.054   1
   2  -9   4 18557.7 966.324   1
   2   9   4 21286.9 1049.49   1
  -2  -9  -5 8312.63 509.997   1
   2   9   5 8356.31 522.146   1
   2   9   6 1237.50 202.981   1
  -2  -9  -7 37366.4 1894.04   1
   2   9   7 35377.2 1899.11   1
  -2  -9  -9 985.257 205.696   1
   2   9   9 1170.72 238.694   1
  -2   9 -10 5567.75 290.732   1
  -2  -9 -10 6995.23 439.269   1
   2   9  10 6746.07 449.851   1
   2  -9  10 5094.76 289.611   1
  -2  -9 -11 1802.34 268.990   1
   2  -9  11 1428.68 130.168   1
  -2   9 -11 1601.86 125.389   1
   2   9  11 1800.40 295.243   1
  -2  -9 -12 831.782 213.330   1
   2   9  12 442.627 217.273   1
  -2   9 -12 583.535 112.085   1
   2  -9  12 706.852 118.080   1
  -2  -9 -13 5371.26 401.579   1
  -2   9 -13 4663.55 296.572   1
   2   9  13 4299.49 404.164   1
   2  -9  13 4525.99 300.874   1
  -2   9 -15 4634.28 337.230   1
  -2  -9 -15 5577.02 426.487   1
   2  -9  15 4998.25 345.467   1
   2   9  15 5484.00 452.405   1
  -2  -9 -16-146.862 207.570   1
   2   9  16-303.622 234.070   1
  -2   9 -16 240.850 152.170   1
   2  -9  16 138.382 163.349   1
  -2  -9 -17 1197.52 288.880   1
   2   9  17 1486.51 327.412   1
  -2   9 -17 1170.32 198.375   1
   2  -9  17 1310.77 229.028   1
  -2  -9 -18 1089.51 292.770   1
   2   9  18 996.020 339.278   1
  -2  -9 -19 409.534 267.724   1
   2   9  19 345.042 286.535   1
  -2  -9 -20 566.606 252.512   1
   2   9  20-86.8439 267.028   1
  -2  -9 -21 1371.80 314.604   1
   2   9  21 1160.84 339.116   1
  -2  -9 -22 311.583 292.042   1
   2   9  22 87.1686 308.173   1
  -2  -9 -23 362.289 227.522   1
   2   9  23 290.101 256.572   1
  -2  -9 -25 2081.98 352.533   1
   2   9  25 2315.12 391.362   1
  -2  -9 -27 419.081 301.424   1
   2   9  27 935.644 331.004   1
  -2  10  26 553.655 323.465   1
   2 -10 -26 880.540 306.453   1
  -2  10  25 449.900 321.840   1
   2 -10 -25 51.4111 297.046   1
  -2  10  24 654.724 348.159   1
   2 -10 -24 862.940 327.556   1
  -2  10  23 3712.62 444.314   1
   2 -10 -23 3596.95 414.432   1
  -2  10  22 635.301 315.778   1
   2 -10 -22-26.7071 279.632   1
  -2  10  20 869.742 335.114   1
   2 -10 -20 1073.37 303.693   1
   2 -10 -19 1124.22 310.683   1
  -2  10  19 1416.43 341.352   1
  -2  10  18 86.0003 245.621   1
   2 -10 -18-26.6438 233.661   1
  -2  10  17 283.944 323.101   1
   2 -10 -17 158.405 291.622   1
  -2  10  16 3464.97 361.926   1
   2 -10 -16 3666.04 354.450   1
   2  10 -16 2973.64 250.164   1
   2 -10 -15 230.329 255.151   1
  -2  10  15-109.968 284.892   1
   2 -10 -14 25.0109 251.249   1
   2  10 -14 44.6687 109.451   1
  -2  10  14 108.089 272.117   1
  -2 -10  14 169.234 119.687   1
  -2 -10  13-44.9891 96.1149   1
   2  10 -13 79.4798 100.969   1
  -2  10  12 3518.86 357.633   1
   2  10 -12 3679.89 224.464   1
   2 -10 -12 4519.70 358.774   1
  -2 -10  12 3741.92 223.779   1
   2  10 -11 270.281 54.8320   1
   2 -10 -11 346.007 214.846   1
  -2  10  11 348.515 242.240   1
  -2  10  10 5572.86 438.695   1
   2 -10  -9 21.4771 231.723   1
  -2  10   9 184.156 246.217   1
   2 -10  -8 102.709 184.778   1
  -2  10   8-22.0089 199.191   1
   2 -10  -6 8092.24 525.350   1
  -2  10   6 8339.26 534.321   1
   2 -10  -5 3259.60 298.035   1
  -2  10   5 3612.74 313.754   1
   2  10  -4 7180.93 385.058   1
   2 -10  -4 7562.70 464.840   1
  -2  10   4 6902.08 467.584   1
  -2  10   3 757.594 184.397   1
   2  10  -3 945.169 106.661   1
   2 -10  -3 866.975 173.176   1
   2 -10  -2 4670.77 307.640   1
  -2  10   2 4261.14 314.257   1
   2  10  -2 4365.32 276.959   1
   2 -10  -1 3681.33 259.574   1
  -2  10   1 3474.96 270.207   1
   2  10  -1 3477.75 249.580   1
   2 -10   1 3580.98 249.163   1
   2  10   1 3586.22 283.747   1
  -2  10  -1 4080.97 259.262   1
   2  10   2 5182.13 341.611   1
   2 -10   2 4239.84 283.178   1
  -2  10  -2 5181.94 290.233   1
  -2 -10  -2 5157.49 328.417   1
   2 -10   3 1002.07 93.4389   1
  -2 -10  -3 934.788 172.273   1
   2  10   3 628.128 162.893   1
  -2  10  -3 893.212 96.4173   1
   2  10   4 7821.00 478.981   1
  -2 -10  -4 7455.68 468.873   1
   2  10   5 3940.66 308.978   1
  -2 -10  -5 3169.90 281.711   1
  -2 -10  -6 8336.99 517.352   1
   2  10   8 21.3462 200.183   1
  -2 -10  -8 177.001 191.634   1
   2  10   9 246.356 203.045   1
   2  10  10 5340.48 432.294   1
  -2 -10 -10 6003.33 432.233   1
   2  10  11 342.154 241.007   1
  -2 -10 -11 261.134 227.533   1
   2  10  12 4175.80 412.303   1
  -2 -10 -12 3982.20 369.611   1
  -2  10 -13 100.780 67.4835   1
   2 -10  13-10.0955 71.1155   1
   2  10  14 26.9037 262.792   1
  -2  10 -14 55.7736 91.7511   1
   2 -10  14 132.298 102.689   1
  -2 -10 -14 143.133 234.244   1
   2  10  15 330.040 243.566   1
  -2  10 -15-90.4778 114.806   1
   2 -10  15 91.2984 117.208   1
  -2 -10 -15 366.101 199.698   1
   2  10  16 2992.23 368.800   1
  -2 -10 -16 3409.97 354.036   1
   2  10  17 113.422 303.606   1
  -2 -10 -17 454.560 267.517   1
   2  10  18-373.122 322.077   1
  -2 -10 -18 588.070 280.027   1
   2  10  19 1330.62 339.904   1
  -2 -10 -19 1236.19 302.340   1
   2  10  20 609.324 271.796   1
  -2 -10 -20 958.133 255.314   1
   2  10  22 637.346 327.849   1
  -2 -10 -22 388.444 292.698   1
   2  10  23 4360.64 448.431   1
  -2 -10 -23 3631.06 398.805   1
   2  10  24 687.361 280.554   1
  -2 -10 -24 535.119 251.278   1
   2  10  25 367.645 325.504   1
  -2 -10 -25 527.735 276.617   1
   2  10  26 415.573 336.480   1
  -2 -10 -26 769.713 316.784   1
   2 -11 -26 1954.47 338.855   1
  -2  11  26 1368.17 356.303   1
   2 -11 -25 304.029 277.161   1
  -2  11  25 668.798 326.183   1
   2 -11 -24 3309.89 347.848   1
  -2  11  24 2544.73 348.948   1
   2 -11 -23 183.959 266.233   1
  -2  11  23 371.643 298.581   1
   2 -11 -22 2154.80 355.258   1
  -2  11  22 2588.90 392.384   1
   2 -11 -21 509.017 310.223   1
  -2  11  21 723.686 335.602   1
  -2  11  20 987.072 289.140   1
   2 -11 -19 53.7266 288.591   1
  -2  11  19 203.022 313.585   1
  -2  11  18 549.102 305.594   1
   2 -11 -18 589.111 281.448   1
  -2  11  16 141.817 289.772   1
   2 -11 -16-79.1389 255.607   1
  -2  11  15 780.771 314.470   1
   2 -11 -15 311.593 263.961   1
  -2  11  14 12175.0 781.465   1
   2 -11 -14 12540.5 769.863   1
  -2  11  13 456.670 231.260   1
  -2  11  12 1363.78 266.671   1
   2 -11 -12 2199.23 284.991   1
  -2  11  11 50.9835 229.316   1
   2 -11 -11 95.0944 209.194   1
   2 -11 -10 4790.60 402.483   1
  -2  11   9 381.947 247.359   1
   2 -11  -9-244.915 223.627   1
  -2  11   8-160.284 211.617   1
   2 -11  -8 42.7378 213.044   1
   2 -11  -7-264.651 186.698   1
  -2  11   7-87.5385 203.037   1
   2 -11  -6 289.933 188.128   1
  -2  11   6 166.090 197.712   1
   2 -11  -5 254.306 169.155   1
  -2  11   5 431.791 186.812   1
   2  11  -4 23.9486 70.4164   1
  -2 -11   4 37.8649 58.9427   1
  -2  11   4 110.478 177.963   1
   2 -11  -4 371.197 165.244   1
  -2 -11   3 2620.89 167.141   1
   2 -11  -3 2101.24 228.202   1
  -2  11   3 2417.39 239.075   1
   2  11  -3 2068.59 168.591   1
  -2 -11   2 23516.7 1152.81   1
   2 -11  -2 23024.1 1185.86   1
   2  11  -2 21755.3 1159.09   1
  -2  11   2 20946.3 1191.11   1
  -2  11   1 5154.54 344.894   1
   2 -11  -1 4886.53 329.591   1
  -2 -11   0 67.3411 111.331   1
   2  11   0-136.231 124.088   1
  -2 -11  -1 4608.47 308.972   1
   2 -11   1 4480.43 287.367   1
  -2  11  -1 4636.70 291.460   1
   2  11   1 4308.50 310.832   1
  -2 -11  -2 23394.0 1192.63   1
  -2  11  -2 21714.9 1155.58   1
   2  11   2 21566.0 1195.46   1
   2 -11   2 23436.8 1155.94   1
  -2 -11  -3 2506.42 230.998   1
  -2  11  -3 2348.78 155.204   1
   2  11   3 2501.64 239.619   1
   2 -11   3 2150.49 152.111   1
   2  11   4 304.322 189.338   1
  -2 -11  -4-163.105 158.045   1
   2  11   5 284.768 191.410   1
  -2 -11  -5 385.328 177.575   1
   2  11   6 462.507 213.105   1
  -2 -11  -6 516.842 215.300   1
   2  11   7-42.4989 200.376   1
  -2 -11  -7-97.1025 191.186   1
   2  11   8-179.716 202.735   1
  -2 -11  -8-20.1309 193.553   1
   2  11   9 23.4585 210.652   1
  -2 -11  -9 418.362 200.838   1
  -2 -11 -10 4104.85 348.701   1
   2  11  11 557.404 247.785   1
  -2 -11 -11 44.8439 205.169   1
   2  11  12 1986.07 299.685   1
  -2 -11 -12 2128.81 279.280   1
   2  11  13 268.321 240.212   1
  -2 -11 -14 13796.1 782.010   1
   2  11  14 11387.6 782.705   1
   2  11  15-111.691 281.213   1
  -2 -11 -15 323.206 250.404   1
   2  11  16 878.242 320.278   1
  -2 -11 -16 328.200 269.639   1
   2  11  18 810.090 332.765   1
  -2 -11 -18 77.3249 285.181   1
   2  11  19 435.559 302.859   1
  -2 -11 -19 337.124 269.365   1
   2  11  21 87.1124 273.425   1
  -2 -11 -21 883.125 264.684   1
   2  11  22 1678.90 363.595   1
  -2 -11 -22 1990.24 324.700   1
   2  11  23 631.172 342.089   1
  -2 -11 -23 127.916 287.496   1
   2  11  24 3610.97 419.855   1
  -2 -11 -24 3235.25 379.370   1
   2  11  25 868.660 290.390   1
  -2 -11 -25 571.828 252.706   1
   2  11  26 1338.07 347.625   1
  -2 -11 -26 1101.66 305.985   1
   2 -12 -25 200.114 301.124   1
  -2  12  25 935.141 351.907   1
   2 -12 -23 234.084 277.535   1
  -2  12  23 540.149 311.127   1
   2 -12 -21 721.484 314.240   1
  -2  12  21 577.282 337.950   1
   2 -12 -20 215.069 282.027   1
  -2  12  20 261.236 311.300   1
   2 -12 -19 2668.75 344.372   1
  -2  12  19 2181.61 357.917   1
  -2  12  18 435.940 328.667   1
   2 -12 -17 187.764 252.222   1
  -2  12  17-28.9296 272.789   1
   2 -12 -15 1768.79 327.862   1
  -2  12  14 950.613 305.197   1
   2 -12 -14 1510.25 300.713   1
  -2  12  13 1703.16 290.264   1
   2 -12 -13 1510.23 276.757   1
   2 -12 -12 4060.34 366.373   1
  -2  12  12 3602.99 365.959   1
   2 -12 -11 2273.93 304.491   1
  -2  12  11 1494.87 292.924   1
   2 -12 -10 3492.16 355.660   1
  -2  12  10 3516.41 373.392   1
  -2  12   9 13033.3 835.395   1
   2 -12  -9 15080.2 838.973   1
  -2  12   8 23.7687 245.413   1
   2 -12  -8 420.182 235.224   1
  -2  12   7 3094.50 338.308   1
   2 -12  -7 3283.04 336.167   1
  -2  12   5 1153.75 225.983   1
   2 -12  -5 1669.52 230.280   1
   2  12  -4 1475.75 114.896   1
  -2  12   4 1978.96 244.565   1
  -2 -12   4 1615.95 109.775   1
   2 -12  -4 1963.81 218.669   1
  -2  12   3 2928.63 290.684   1
   2  12  -3 3157.33 212.667   1
  -2 -12   3 3357.28 207.466   1
   2 -12  -3 3067.98 272.108   1
   2 -12  -2 3540.21 270.921   1
   2  12  -2 2892.21 231.281   1
  -2  12   2 3331.59 283.484   1
  -2 -12   2 3162.49 219.483   1
   2 -12  -1 3633.12 271.407   1
  -2  12   1 3272.88 277.015   1
  -2 -12   0 21175.8 1122.72   1
   2  12   0 22315.1 1136.25   1
  -2  12   0 21818.1 1136.45   1
   2 -12   0 20706.5 1121.68   1
  -2 -12  -1 3319.19 251.622   1
   2 -12   1 2884.07 226.105   1
  -2  12  -1 3078.82 236.305   1
   2  12   1 2700.37 254.715   1
   2  12   2 3375.92 272.074   1
   2 -12   2 2751.68 203.012   1
  -2  12  -2 2761.31 207.176   1
  -2 -12  -2 3385.34 262.622   1
   2  12   3 3112.16 274.871   1
   2 -12   3 2579.58 172.558   1
  -2  12  -3 2749.05 177.013   1
   2  12   4 1251.85 228.964   1
  -2 -12  -4 2060.65 227.672   1
   2  12   5 1274.33 240.035   1
  -2 -12  -5 1481.59 217.739   1
   2  12   6 10140.5 620.347   1
  -2 -12  -6 9550.61 598.271   1
   2  12   7 3776.89 345.586   1
  -2 -12  -7 3346.18 315.710   1
   2  12   8 304.774 249.887   1
  -2 -12  -8 188.011 211.690   1
  -2 -12  -9 15836.9 867.785   1
   2  12   9 13816.9 873.925   1
  -2 -12 -10 4965.91 384.221   1
   2  12  10 4334.80 398.713   1
   2  12  11 2300.46 303.523   1
  -2 -12 -11 1741.58 262.258   1
  -2 -12 -12 5253.39 398.699   1
   2  12  12 3866.32 403.992   1
   2  12  13 2606.07 334.417   1
  -2 -12 -13 1883.57 306.672   1
  -2 -12 -14 1146.69 278.143   1
   2  12  15 1475.61 330.644   1
  -2 -12 -15 1012.35 282.301   1
   2  12  17-28.9619 290.169   1
   2  12  18-87.2603 295.055   1
  -2 -12 -18 233.951 259.828   1
   2  12  19 3087.85 381.705   1
  -2 -12 -19 2683.88 338.285   1
   2  12  20 349.495 263.132   1
  -2 -12 -20 625.491 240.708   1
   2  12  21 29.0522 277.004   1
  -2 -12 -21 129.798 244.101   1
   2  12  23-85.5836 335.545   1
  -2 -12 -23-50.8157 288.421   1
   2  12  25 55.0309 311.749   1
  -2 -12 -25-197.481 267.452   1
   2 -13 -24 1084.61 313.468   1
  -2  13  24 1606.97 368.383   1
  -2  13  23 564.567 347.781   1
  -2  13  22 771.876 314.632   1
   2 -13 -21 557.875 291.568   1
  -2  13  21 577.163 325.578   1
   2 -13 -20 589.497 303.771   1
   2 -13 -19 485.926 247.695   1
   2 -13 -18 108.243 286.218   1
  -2  13  18-29.1883 326.796   1
   2 -13 -17-27.0344 252.136   1
  -2  13  17 407.971 304.161   1
   2 -13 -16 26.9126 267.827   1
  -2  13  16 986.208 321.584   1
   2 -13 -15 1389.19 317.084   1
  -2  13  15 1265.93 344.099   1
   2 -13 -14 2745.71 345.516   1
  -2  13  14 2304.04 363.905   1
   2 -13 -13-52.0631 262.102   1
  -2  13  13 28.0257 274.429   1
   2 -13 -12 4703.92 409.930   1
  -2  13  12 3990.96 406.848   1
   2 -13 -10 1879.06 289.161   1
  -2  13  10 2624.79 320.043   1
   2 -13  -9 3483.16 346.630   1
  -2  13   9 2597.07 328.772   1
   2 -13  -8 1579.31 262.874   1
  -2  13   8 1205.06 266.253   1
   2 -13  -7 2699.24 291.618   1
  -2  13   7 1873.29 282.422   1
   2 -13  -6 146.378 208.596   1
  -2  13   6 158.916 212.365   1
  -2  13   4 3547.51 336.171   1
   2 -13  -4 3897.39 324.124   1
   2  13  -3 1654.26 142.932   1
  -2  13   3 1460.58 229.147   1
  -2 -13   3 1464.36 135.115   1
   2 -13  -3 1636.87 230.196   1
   2  13  -2 18784.2 969.782   1
  -2  13   2 18915.2 1013.17   1
  -2 -13   2 17844.7 959.169   1
   2 -13  -1 3677.52 289.616   1
   2  13  -1 3405.15 276.266   1
   2  13   0-14.2645 145.744   1
  -2 -13   0 114.868 135.607   1
   2 -13   0 37.7101 136.478   1
  -2  13   0 14.0628 147.751   1
  -2 -13  -1 3816.90 279.729   1
   2  13   1 3203.17 284.542   1
   2  13   2 19445.7 1029.52   1
  -2  13  -2 18309.6 971.365   1
   2 -13   2 18406.1 968.469   1
  -2 -13  -2 19540.5 1015.36   1
  -2 -13  -3 1428.12 209.586   1
  -2  13  -3 1414.00 116.733   1
   2 -13   3 1546.01 115.255   1
   2  13   3 1771.41 237.360   1
  -2 -13  -4 3681.42 306.563   1
   2  13   4 3324.32 319.384   1
   2  13   6 22.5280 216.553   1
  -2 -13  -6 80.0173 185.420   1
   2  13   7 3249.22 333.854   1
  -2 -13  -7 2695.38 297.883   1
   2  13   8 1177.49 267.168   1
  -2 -13  -8 1112.53 234.450   1
   2  13   9 2688.68 340.299   1
  -2 -13  -9 2852.62 312.426   1
   2  13  10 2250.95 307.570   1
  -2 -13 -10 2400.24 298.965   1
   2  13  11 241.824 250.483   1
  -2 -13 -11 503.408 220.409   1
  -2 -13 -12 4957.85 401.855   1
   2  13  12 3627.29 405.623   1
   2  13  13-251.756 295.926   1
  -2 -13 -13-24.9653 259.966   1
   2  13  14 1648.14 341.941   1
  -2 -13 -14 1952.89 301.001   1
   2  13  15 2013.20 350.868   1
  -2 -13 -15 2028.31 325.660   1
   2  13  16 116.111 278.419   1
  -2 -13 -16 258.992 250.464   1
   2  13  17 262.555 281.561   1
  -2 -13 -17 339.072 258.481   1
   2  13  18 584.529 287.847   1
  -2 -13 -18 366.254 257.860   1
  -2 -13 -19 602.047 277.207   1
   2  13  20 525.272 315.668   1
  -2 -13 -20 443.432 269.429   1
   2  13  21-86.8888 309.811   1
  -2 -13 -21 336.217 288.490   1
   2  13  22-57.3823 328.824   1
   2  13  23 28.3156 322.725   1
  -2 -13 -23 226.778 288.855   1
   2  13  24 1691.00 380.209   1
  -2 -13 -24 1294.11 328.538   1
   2 -14 -23-228.902 297.123   1
  -2  14  23 726.042 359.694   1
   2 -14 -22 1812.89 321.339   1
  -2  14  22 1677.08 360.171   1
   2 -14 -21 131.777 260.834   1
  -2  14  21 143.843 311.727   1
   2 -14 -20 79.9817 288.351   1
  -2  14  20 320.009 333.530   1
   2 -14 -19 161.708 254.108   1
  -2  14  19-117.024 280.448   1
   2 -14 -17 1468.24 317.039   1
  -2  14  17 1993.33 351.895   1
   2 -14 -16 2524.75 324.132   1
  -2  14  16 2019.09 331.927   1
   2 -14 -15 1648.37 322.331   1
  -2  14  15 1222.43 327.152   1
   2 -14 -14-241.312 272.760   1
  -2  14  14-115.454 294.310   1
   2 -14 -13 2253.07 340.348   1
  -2  14  13 2653.21 371.482   1
   2 -14 -12 4465.63 395.169   1
  -2  14  12 3399.77 397.279   1
   2 -14 -11 179.428 244.620   1
  -2  14  11 275.723 265.965   1
   2 -14  -9 803.635 245.504   1
  -2  14   9 52.6613 249.151   1
   2 -14  -8 211.923 218.974   1
  -2  14   8 562.435 253.569   1
   2 -14  -7 294.245 204.892   1
  -2  14   7 395.219 240.556   1
   2 -14  -6 1060.18 237.558   1
  -2  14   6 1328.68 267.733   1
   2 -14  -5 1152.75 228.531   1
  -2  14   5 1501.08 252.199   1
   2 -14  -4 988.989 213.923   1
  -2  14   4 991.584 234.645   1
  -2 -14   3-6.42882 89.2612   1
   2 -14  -3 108.445 189.879   1
   2  14  -3 13.9040 95.0124   1
  -2  14   3 20.1786 195.522   1
   2  14  -2 1600.25 173.875   1
   2 -14  -2 1582.61 218.921   1
  -2  14   2 1896.05 243.640   1
  -2 -14   2 1498.37 158.159   1
   2  14  -1 311.954 147.606   1
  -2 -14   1 561.637 137.101   1
   2 -14  -1 680.045 173.305   1
  -2  14   1 472.081 177.642   1
   2  14   0 3018.50 272.510   1
   2 -14   0 3190.31 253.528   1
  -2 -14   0 3183.77 261.578   1
  -2  14   0 2883.76 259.257   1
  -2 -14  -1 530.439 171.269   1
   2  14   1 507.195 190.637   1
  -2 -14  -2 1393.28 215.270   1
   2 -14   2 1190.82 141.475   1
  -2  14  -2 1387.89 143.327   1
   2  14   2 1332.84 224.808   1
  -2 -14  -3 285.717 187.608   1
   2 -14   3-38.9164 42.2935   1
  -2  14  -3-58.8253 49.3021   1
   2  14   3 19.9440 192.740   1
  -2 -14  -5 1688.02 225.066   1
   2  14   5 1325.70 251.835   1
  -2 -14  -6 1242.95 222.300   1
   2  14   6 989.364 241.330   1
  -2 -14  -7 394.926 212.442   1
   2  14   7 441.604 249.675   1
  -2 -14  -8 181.766 208.920   1
   2  14   8 635.379 252.113   1
  -2 -14  -9 1032.44 237.959   1
   2  14   9 839.672 275.255   1
  -2 -14 -11 49.2933 236.487   1
   2  14  11 413.540 271.560   1
  -2 -14 -12 3921.04 387.249   1
   2  14  12 3992.12 419.651   1
  -2 -14 -13 2676.96 330.137   1
   2  14  13 1312.24 329.761   1
  -2 -14 -14 206.473 222.202   1
   2  14  14 289.057 275.074   1
  -2 -14 -15 1852.42 297.835   1
   2  14  15 757.715 303.639   1
  -2 -14 -16 2652.57 340.875   1
   2  14  16 2695.43 385.370   1
  -2 -14 -17 949.244 298.180   1
   2  14  17 1235.48 348.766   1
  -2 -14 -19 498.596 296.311   1
   2  14  19-146.636 334.336   1
  -2 -14 -20 598.590 300.633   1
   2  14  20 495.117 339.287   1
  -2 -14 -21 489.032 291.035   1
   2  14  21 230.941 323.722   1
  -2 -14 -22 2183.15 352.827   1
   2  14  22 2309.18 396.317   1
  -2 -14 -23 301.071 294.400   1
   2  14  23 307.287 348.462   1
  -2  15  23 552.890 359.245   1
   2 -15 -23 325.654 294.315   1
  -2  15  22 1016.13 347.110   1
   2 -15 -22 946.429 282.994   1
  -2  15  21 372.296 320.813   1
   2 -15 -21 835.567 296.821   1
  -2  15  20 1568.19 374.425   1
   2 -15 -20 1536.29 326.726   1
  -2  15  19 175.714 316.615   1
   2 -15 -19 26.8602 277.065   1
  -2  15  18 590.111 305.172   1
   2 -15 -18 1109.93 296.374   1
  -2  15  16 1479.34 345.908   1
   2 -15 -16 1310.18 306.555   1
  -2  15  15 708.603 286.998   1
   2 -15 -15 272.581 246.242   1
  -2  15  14 411.211 287.289   1
   2 -15 -14 623.692 257.697   1
  -2  15  13 116.459 277.246   1
   2 -15 -13 484.004 253.288   1
  -2  15  12 345.126 283.098   1
   2 -15 -12-186.002 254.032   1
  -2  15  11 2688.75 370.805   1
   2 -15 -11 2453.57 333.907   1
  -2  15  10 1835.74 321.790   1
   2 -15 -10 1740.83 295.963   1
   2 -15  -8 4326.49 386.681   1
  -2  15   8 4285.22 405.255   1
   2 -15  -7 2151.56 276.935   1
  -2  15   7 1004.91 273.604   1
   2 -15  -6 292.138 226.414   1
  -2  15   6 24.8430 240.216   1
   2 -15  -5 128.500 206.524   1
  -2  15   5 594.979 228.121   1
  -2  15   3 3397.67 310.572   1
  -2 -15   3 1973.94 149.766   1
   2  15  -3 2262.55 161.209   1
   2 -15  -3 2877.24 275.561   1
  -2 -15   2 1394.32 157.082   1
   2 -15  -2 1560.89 208.922   1
   2  15  -2 1149.37 154.173   1
  -2  15   2 1175.18 214.327   1
   2  15  -1 6630.37 464.411   1
   2 -15  -1 7904.64 483.541   1
  -2  15   1 8325.57 496.750   1
  -2 -15   1 8176.83 460.772   1
  -2 -15   0 57.1304 146.612   1
  -2  15   0 120.438 157.081   1
   2  15   0-111.083 164.050   1
   2 -15   0-81.4566 143.589   1
  -2 -15  -1 8308.27 511.506   1
   2  15   1 8245.64 522.047   1
  -2 -15  -2 1173.83 205.270   1
   2 -15   2 1152.86 129.721   1
  -2  15  -2 1108.15 131.643   1
   2  15   2 1461.30 228.619   1
   2  15   3 3001.47 301.806   1
  -2 -15  -3 2559.23 277.522   1
   2  15   4 5617.74 413.912   1
  -2 -15  -4 4336.91 366.069   1
   2  15   5-281.933 219.010   1
  -2 -15  -5 210.577 198.539   1
   2  15   6 270.174 234.892   1
  -2 -15  -6 462.154 212.913   1
   2  15   7 2448.50 311.335   1
  -2 -15  -7 2170.35 281.986   1
  -2 -15  -8 5401.87 409.969   1
   2  15   8 4266.44 414.882   1
   2  15  10 1608.76 326.902   1
  -2 -15 -10 1761.87 295.352   1
   2  15  11 1894.13 333.427   1
  -2 -15 -11 2806.45 327.112   1
   2  15  12-172.244 283.326   1
  -2 -15 -12-25.7431 253.426   1
   2  15  13 145.210 279.392   1
  -2 -15 -13 312.402 250.502   1
   2  15  14 498.190 293.709   1
  -2 -15 -14 1130.80 264.222   1
   2  15  15 1033.22 329.882   1
  -2 -15 -15 503.497 283.872   1
   2  15  16 1035.15 335.492   1
  -2 -15 -16 2017.01 319.917   1
   2  15  18 1210.91 314.628   1
  -2 -15 -18 1083.10 276.303   1
   2  15  19 205.643 300.064   1
  -2 -15 -19 550.655 256.855   1
   2  15  20 2417.17 381.155   1
  -2 -15 -20 1921.19 313.362   1
   2  15  21 460.583 330.159   1
  -2 -15 -21 512.126 288.268   1
   2  15  22 1126.28 360.179   1
  -2 -15 -22 506.129 290.862   1
   2  15  23 384.726 320.282   1
  -2 -15 -23-348.569 269.151   1
   2 -16 -22-101.190 233.828   1
  -2  16  22 364.382 293.839   1
   2 -16 -21 51.6396 289.476   1
  -2  16  21 626.399 350.575   1
   2 -16 -20 288.966 257.142   1
  -2  16  20 810.633 320.587   1
   2 -16 -19 721.356 307.681   1
  -2  16  19 936.751 358.792   1
   2 -16 -18 540.111 281.415   1
  -2  16  18 680.333 314.965   1
   2 -16 -17 244.933 249.452   1
  -2  16  17 119.177 299.392   1
   2 -16 -15 1259.16 307.271   1
  -2  16  15 478.065 330.139   1
   2 -16 -14 601.048 281.474   1
  -2  16  14 655.627 318.793   1
   2 -16 -12 350.231 266.905   1
  -2  16  12 206.017 283.994   1
   2 -16 -11 665.183 260.761   1
  -2  16  11 174.395 287.645   1
   2 -16 -10-52.2127 252.981   1
  -2  16  10 229.242 282.072   1
   2 -16  -9 511.419 249.947   1
  -2  16   9 617.641 292.205   1
   2 -16  -8 648.618 251.438   1
  -2  16   8 1071.92 296.776   1
   2 -16  -7 1474.27 270.976   1
  -2  16   7 1259.23 281.971   1
   2 -16  -6 3609.49 351.540   1
  -2  16   6 4193.02 396.083   1
  -2  16   5 3749.15 373.790   1
   2 -16  -5 3714.74 355.982   1
  -2  16   4 2825.69 322.950   1
   2 -16  -4 2846.68 296.947   1
  -2  16   3 66.7480 204.079   1
   2 -16  -3 336.869 187.138   1
   2  16  -2 1752.65 175.382   1
  -2  16   2 1877.85 252.673   1
   2 -16  -2 1738.90 239.850   1
  -2 -16   1 1213.79 180.500   1
   2 -16  -1 1748.11 215.556   1
   2  16  -1 1733.60 202.347   1
  -2  16   1 1518.14 226.604   1
   2 -16   0 5232.28 358.389   1
   2  16   0 5810.66 382.455   1
  -2 -16   0 4789.40 361.331   1
  -2  16   0 5206.56 364.697   1
  -2 -16  -1 1763.16 224.104   1
   2  16   1 1497.43 241.216   1
  -2 -16  -2 2100.45 239.312   1
  -2  16  -2 1416.99 138.982   1
   2  16   2 1658.79 250.238   1
  -2 -16  -4 3282.53 300.668   1
   2  16   4 2031.09 290.590   1
  -2 -16  -5 4012.83 358.568   1
   2  16   5 3208.49 359.594   1
  -2 -16  -6 3860.42 350.854   1
   2  16   6 3906.79 371.751   1
   2  16   7 1718.01 293.889   1
  -2 -16  -7 1308.15 267.470   1
   2  16   8 1251.63 313.875   1
  -2 -16  -8 685.775 239.036   1
   2  16   9 808.822 295.709   1
  -2 -16  -9 977.897 264.198   1
   2  16  10 369.867 277.879   1
  -2 -16 -10 741.511 244.098   1
   2  16  11 809.415 284.654   1
  -2 -16 -11 675.223 263.355   1
   2  16  12 1055.63 309.702   1
  -2 -16 -12 553.395 266.745   1
   2  16  13 384.431 289.959   1
  -2 -16 -13 239.172 265.351   1
   2  16  14 835.133 318.308   1
  -2 -16 -14 1230.80 292.030   1
   2  16  15 328.802 319.120   1
  -2 -16 -15 911.059 295.051   1
   2  16  17 208.801 309.374   1
  -2 -16 -17 319.796 255.812   1
   2  16  18 741.604 347.024   1
  -2 -16 -18 502.940 296.101   1
   2  16  19 264.233 340.687   1
  -2 -16 -19 392.724 287.705   1
   2  16  20 986.916 351.066   1
  -2 -16 -20 697.394 293.152   1
   2  16  21 681.486 330.767   1
  -2 -16 -21 868.321 284.553   1
   2  16  22 1081.39 330.570   1
  -2 -16 -22 50.2806 251.226   1
   2 -17 -21-102.239 274.535   1
  -2  17  21 227.180 345.849   1
   2 -17 -20 130.475 269.946   1
  -2  17  20 288.819 329.886   1
   2 -17 -19-159.265 262.238   1
  -2  17  19 822.350 345.029   1
   2 -17 -18 942.059 327.289   1
  -2  17  18 1845.29 386.037   1
   2 -17 -17 816.014 298.055   1
  -2  17  17 359.261 332.512   1
   2 -17 -16 603.060 283.415   1
  -2  17  16 783.934 317.132   1
   2 -17 -15 385.387 257.590   1
  -2  17  15 30.2732 298.190   1
   2 -17 -14 330.738 258.311   1
  -2  17  14 424.115 300.274   1
   2 -17 -13-82.5009 268.583   1
  -2  17  13 151.111 305.046   1
   2 -17 -11 1898.04 331.868   1
  -2  17  11 3108.88 385.527   1
   2 -17 -10 428.039 252.538   1
  -2  17  10 29.5922 293.036   1
   2 -17  -9 184.044 237.742   1
  -2  17   9 494.226 276.853   1
   2 -17  -7-49.8969 236.618   1
  -2  17   7 334.142 271.306   1
   2 -17  -6 530.614 234.124   1
  -2  17   6 349.821 251.815   1
   2 -17  -5 115.603 212.505   1
  -2  17   5 154.945 233.798   1
  -2  17   4 4179.19 402.323   1
   2 -17  -4 4714.14 385.551   1
  -2  17   2 254.267 206.236   1
  -2  17   1 1596.06 229.416   1
   2  17   1 1228.19 231.711   1
   2  17   2 21.3535 218.157   1
  -2 -17  -4 3843.05 369.637   1
   2  17   4 4720.83 399.125   1
   2  17   5 76.8065 233.989   1
  -2 -17  -5 276.380 217.953   1
   2  17   6 213.034 247.217   1
  -2 -17  -6 718.237 237.440   1
   2  17   7 164.851 249.707   1
  -2 -17  -7 321.246 237.196   1
  -2 -17  -8 6646.29 494.873   1
   2  17   8 6966.96 533.932   1
   2  17   9 403.403 287.688   1
  -2 -17  -9 621.374 258.744   1
   2  17  10 234.433 287.101   1
  -2 -17 -10 157.929 251.116   1
   2  17  11 1930.09 354.758   1
  -2 -17 -11 1519.16 301.724   1
   2  17  13-210.834 297.227   1
  -2 -17 -13 243.201 270.065   1
   2  17  14 514.474 317.693   1
  -2 -17 -14 595.809 272.738   1
   2  17  16 603.223 315.766   1
  -2 -17 -16 969.961 281.358   1
   2  17  17 150.080 328.046   1
  -2 -17 -17 722.179 296.151   1
   2  17  18 1514.79 369.169   1
  -2 -17 -18 1984.38 329.131   1
   2  17  19 204.060 297.854   1
  -2 -17 -19-314.885 249.518   1
   2  17  20 942.456 337.494   1
  -2 -17 -20 207.375 255.794   1
   2  17  21 27.8834 344.144   1
  -2 -17 -21-153.193 284.735   1
  -2  18  20-345.289 349.071   1
  -2  18  18 595.751 325.391   1
  -2  18  16 610.311 340.248   1
  -2  18  15 768.508 328.434   1
   2 -18 -15 388.347 274.394   1
  -2  18  14 370.289 320.053   1
   2 -18 -14 222.898 257.107   1
  -2  18  13 555.915 318.958   1
  -2  18  12 215.652 310.472   1
   2 -18 -12 306.202 255.317   1
  -2  18  10 1278.72 330.232   1
  -2  18   9 240.633 300.842   1
  -2  18   8 708.314 285.054   1
   2  18   8 788.620 305.139   1
   2  18   9 237.943 297.480   1
   2  18  10 1959.92 342.459   1
  -2 -18 -10 54.0083 221.617   1
   2  18  12 183.618 295.030   1
  -2 -18 -12 109.553 260.486   1
   2  18  13 766.679 343.453   1
  -2 -18 -13 247.068 280.085   1
   2  18  14 307.080 312.418   1
  -2 -18 -14 164.476 252.825   1
   2  18  15 733.679 349.632   1
  -2 -18 -15 763.830 290.249   1
   2  18  16 422.745 316.614   1
  -2 -18 -16-27.2202 254.600   1
   2  18  17 806.661 345.603   1
  -2 -18 -17 888.456 310.807   1
   2  18  18-29.3556 303.476   1
  -2 -18 -18 80.0122 247.906   1
   2  18  19-86.2558 321.348   1
  -2 -18 -19-184.495 214.121   1
   2  18  20-252.955 337.884   1
  -3   0  27 93.0982 303.116   1
   3   0 -27-247.255 290.605   1
  -3   0  25 308.672 290.523   1
   3   0 -25 246.391 276.657   1
  -3   0  24 1160.84 306.364   1
   3   0 -24 1768.52 323.093   1
  -3   0  22 177.572 300.498   1
   3   0 -22 371.354 281.515   1
  -3   0  21-174.165 283.514   1
   3   0 -21 286.302 270.339   1
  -3   0  20 367.649 279.843   1
   3   0 -20-76.3476 227.546   1
  -3   0  18 1408.48 289.430   1
   3   0 -18 1394.86 263.017   1
  -3   0  17-359.484 246.757   1
   3   0 -17-348.634 246.442   1
  -3   0  16 98.8306 250.112   1
   3   0 -16 201.321 223.686   1
   3   0 -15-107.507 214.411   1
  -3   0  14 517.999 231.708   1
   3   0 -14 164.144 198.357   1
  -3   0  12 9032.41 575.418   1
   3   0 -12 9218.77 560.060   1
  -3   0  11-38.2348 176.173   1
   3   0 -11 155.389 169.969   1
  -3   0  10 4212.27 328.442   1
   3   0 -10 3857.37 309.287   1
  -3   0   9-16.6953 164.330   1
   3   0  -9 14.9900 146.016   1
  -3   0   8 25687.1 1343.03   1
   3   0  -8 25260.3 1330.66   1
  -3   0   7-113.896 167.751   1
   3   0  -7 76.1944 148.549   1
   3   0  -6 9296.89 560.514   1
  -3   0   6 10493.5 574.797   1
   3   0  -4 12586.8 677.048   1
  -3   0   4 12408.1 680.526   1
   3   0  -3-34.9794 105.063   1
  -3   0   3-9.65938 114.635   1
   3   0  -2 97513.7 4807.75   1
  -3   0   2 95685.3 4809.44   1
   3   0  -1-37.8439 136.793   1
  -3   0   1-23.8760 142.291   1
   3   0   0 45.2611 123.878   1
  -3   0   0-62.4432 131.344   1
   3   0   1-15.3383 105.516   1
  -3   0  -1 61.3468 98.4498   1
  -3   0  -2 90386.5 4474.66   1
   3   0   2 89398.4 4477.50   1
  -3   0  -3-25.2823 110.619   1
   3   0   3 34.9988 97.1776   1
  -3   0  -4 9774.54 554.552   1
   3   0   4 10172.4 563.058   1
  -3   0  -6 9879.06 554.176   1
   3   0   6 9824.11 555.473   1
  -3   0  -7 172.317 148.654   1
   3   0   7-65.0643 147.157   1
   3   0   8 24761.3 1288.99   1
  -3   0  -8 24276.6 1282.40   1
  -3   0  -9 156.746 139.365   1
   3   0   9 141.045 157.576   1
   3   0  10 3828.47 287.167   1
  -3   0 -10 2915.95 261.180   1
  -3   0 -11-32.2894 129.681   1
   3   0  11-178.371 149.231   1
   3   0  12 8605.85 551.382   1
  -3   0 -12 9162.14 546.495   1
   3   0  14 959.866 226.030   1
  -3   0 -14 343.795 187.900   1
   3   0  15-269.715 225.345   1
  -3   0 -15-80.7447 206.401   1
   3   0  16 210.687 212.110   1
   3   0  17 218.752 233.661   1
  -3   0 -17-22.0366 207.809   1
   3   0  18 1735.19 314.002   1
  -3   0 -18 2167.66 286.024   1
   3   0  20 769.795 282.324   1
  -3   0 -20-242.294 229.217   1
   3   0  21 225.886 270.792   1
  -3   0 -21 124.991 246.830   1
   3   0  22-173.272 253.276   1
  -3   0 -22 25.5905 239.938   1
   3   0  24 1999.37 347.227   1
  -3   0 -24 1937.13 330.541   1
   3   0  25 482.801 314.974   1
  -3   0 -25-53.6854 276.991   1
   3   0  27-244.896 286.181   1
  -3   0 -27 270.808 290.869   1
  -3   1  28 1677.44 370.260   1
   3  -1 -28 2538.67 369.963   1
  -3   1  27 398.895 327.573   1
   3  -1 -27 1331.99 336.787   1
  -3  -1  26 250.406 277.334   1
  -3   1  26 92.1851 313.335   1
   3   1 -26 249.424 277.147   1
   3  -1 -26 190.807 291.666   1
  -3  -1  25 186.483 293.301   1
  -3   1  25 336.657 293.642   1
   3  -1 -25 299.711 282.602   1
   3   1 -25 192.755 264.971   1
  -3   1  24 1062.39 298.419   1
  -3  -1  24 1506.26 344.988   1
   3  -1 -24 1572.72 305.979   1
   3   1 -24 2317.75 333.636   1
  -3   1  23 2341.27 338.159   1
   3  -1 -23 2098.16 313.700   1
   3   1 -23 2258.04 340.015   1
  -3   1  22 472.526 297.191   1
  -3  -1  22 504.730 256.759   1
   3  -1 -22 371.876 277.278   1
   3   1 -22 872.820 270.352   1
  -3   1  21 754.862 316.142   1
  -3  -1  21 376.635 266.498   1
   3   1 -21 233.085 259.820   1
   3  -1 -21-156.833 287.666   1
  -3  -1  20 677.860 291.226   1
  -3   1  20-141.610 240.081   1
   3   1 -20 404.046 253.080   1
   3  -1 -20 691.530 246.903   1
  -3   1  19 4990.57 447.137   1
  -3  -1  19 4706.01 424.886   1
   3   1 -19 3976.98 392.146   1
   3  -1 -19 5742.55 432.719   1
  -3   1  18 697.102 252.991   1
  -3  -1  18 1270.63 287.122   1
  -3  -1  17 406.573 254.685   1
  -3   1  17-129.901 257.786   1
   3  -1 -17 403.135 262.399   1
   3   1 -17-68.6787 230.039   1
  -3  -1  16 3779.63 367.071   1
  -3   1  16 3875.37 375.645   1
   3   1 -16 3757.28 338.780   1
   3  -1 -16 3777.60 350.972   1
  -3   1  15 2883.51 321.080   1
  -3  -1  15 3446.69 345.196   1
   3  -1 -15 3916.64 327.902   1
   3   1 -15 3505.85 321.756   1
  -3   1  14 298.936 199.415   1
   3  -1 -14 210.648 195.061   1
  -3   1  13 2978.53 299.346   1
   3   1 -13 3080.00 284.214   1
   3  -1 -13 2890.14 278.034   1
  -3  -1  12 13333.0 747.664   1
  -3   1  12 12434.8 751.143   1
   3   1 -12 12882.2 730.088   1
   3  -1 -12 12332.4 739.937   1
  -3  -1  11 129.937 167.712   1
  -3   1  11 137.394 159.608   1
   3   1 -11 333.019 158.558   1
   3  -1 -11 107.446 166.688   1
  -3  -1  10 5924.13 424.199   1
  -3   1  10 7164.84 444.492   1
   3   1 -10 6029.69 406.452   1
   3  -1 -10 6352.97 421.943   1
  -3   1   9 2855.40 285.584   1
  -3  -1   9 4083.60 291.903   1
   3   1  -9 3296.04 269.871   1
   3  -1  -9 3864.09 285.334   1
  -3   1   8 660.062 180.515   1
  -3  -1   8 740.410 173.158   1
   3   1  -8 448.498 144.887   1
   3  -1  -8 435.335 161.193   1
  -3  -1   7 1149.05 165.499   1
  -3   1   7 1001.25 184.550   1
   3   1  -7 1018.63 156.388   1
   3  -1  -7 1055.78 189.473   1
   3  -1  -6 7805.03 497.710   1
  -3   1   6 9416.06 517.103   1
   3  -1  -5 11792.3 618.181   1
  -3   1   5 10231.5 621.619   1
  -3  -1   4 2876.93 227.412   1
   3   1  -4 2662.62 217.729   1
   3   1  -3-51.2421 132.198   1
   3  -1  -3 156.136 148.671   1
  -3  -1   3 180.682 139.245   1
  -3   1   3 193.544 158.623   1
   3   1  -2 28375.7 1423.78   1
   3  -1  -2 27512.3 1428.09   1
  -3   1   2 25566.9 1432.43   1
  -3  -1   2 29916.5 1426.44   1
   3  -1  -1 72479.6 3530.89   1
   3   1  -1 71054.7 3529.22   1
  -3   1   1 68197.1 3531.12   1
  -3  -1   1 71174.2 3531.09   1
   3  -1   0 49527.5 2793.18   1
  -3  -1   0 57999.0 2795.34   1
  -3   1   0 57665.5 2794.85   1
   3   1   0 58226.0 2794.99   1
  -3   1  -1 70751.1 3457.08   1
  -3  -1  -1 72261.7 3455.37   1
   3   1   1 68569.8 3455.62   1
   3  -1   1 65465.8 3454.71   1
  -3  -1  -2 27987.4 1413.11   1
  -3   1  -2 27634.8 1409.62   1
   3   1   2 27933.0 1412.92   1
   3  -1   2 27439.8 1409.63   1
  -3   1  -3 144.140 109.475   1
  -3  -1  -3-8.86857 125.661   1
   3  -1   3 40.9665 104.091   1
  -3   1  -4 2633.62 202.369   1
   3  -1   4 2208.84 200.813   1
  -3   1  -5 11306.0 583.464   1
  -3  -1  -5 10856.6 591.614   1
   3  -1   5 9835.43 581.890   1
   3   1   5 10379.2 590.706   1
  -3  -1  -6 7860.65 470.713   1
   3   1   6 8027.65 476.033   1
  -3   1  -7 1125.62 152.830   1
  -3  -1  -7 954.467 170.419   1
   3   1   7 717.234 163.138   1
   3  -1   7 1287.62 161.039   1
  -3   1  -8 543.852 144.189   1
  -3  -1  -8 852.288 175.506   1
   3  -1   8 1036.26 162.298   1
   3   1   8 731.532 178.460   1
   3   1   9 3373.50 281.728   1
   3  -1   9 4101.31 287.456   1
  -3   1  -9 3117.73 258.320   1
  -3  -1  -9 3421.12 272.245   1
   3  -1  10 6002.08 390.842   1
   3   1  10 5612.14 407.075   1
  -3   1 -10 5661.23 375.751   1
  -3  -1 -10 6000.61 391.637   1
  -3   1 -11 325.746 152.079   1
  -3  -1 -11 67.0473 159.979   1
   3  -1  11 68.5702 158.131   1
   3   1  11 129.455 181.717   1
   3   1  12 13278.1 729.621   1
   3  -1  12 11852.2 715.010   1
  -3  -1 -12 12668.0 714.262   1
  -3   1 -12 11613.4 697.591   1
   3   1  13 2802.27 275.768   1
   3  -1  13 2638.77 264.049   1
  -3  -1 -13 2559.46 261.217   1
  -3   1 -13 2129.45 236.491   1
   3   1  14 328.180 228.345   1
  -3  -1 -14-58.7896 195.920   1
   3   1  15 3331.01 346.015   1
   3  -1  15 3139.51 324.715   1
  -3   1 -15 3548.13 322.461   1
  -3  -1 -15 4003.77 335.875   1
   3  -1  16 3740.39 350.372   1
  -3  -1 -16 3558.34 329.868   1
   3  -1  17-241.431 240.084   1
   3   1  17 493.784 240.504   1
  -3  -1 -17-111.955 195.734   1
  -3   1 -17 85.9249 218.417   1
   3   1  18 1085.53 269.000   1
   3  -1  18 1238.80 268.255   1
  -3   1 -18 1288.22 239.136   1
  -3  -1 -18 1441.29 239.905   1
  -3   1 -19 4758.84 386.815   1
  -3  -1 -19 4814.22 384.401   1
   3   1  19 3517.36 387.724   1
   3  -1  19 4539.57 403.552   1
   3   1  20 387.620 275.571   1
   3  -1  20 656.298 263.128   1
  -3   1 -20 458.553 236.199   1
  -3  -1 -20 366.121 249.216   1
   3  -1  21 56.2801 255.333   1
   3   1  21 170.180 293.796   1
  -3   1 -21 598.065 258.272   1
  -3  -1 -21 602.516 257.754   1
   3  -1  22 750.515 287.089   1
   3   1  22 1389.04 328.509   1
  -3   1 -22 536.979 264.457   1
  -3  -1 -22 820.550 301.675   1
   3  -1  23 1856.97 336.324   1
   3   1  23 2232.37 361.228   1
  -3   1 -23 1753.67 312.252   1
  -3  -1 -23 1744.11 320.881   1
   3  -1  24 1377.53 325.620   1
   3   1  24 1604.60 328.670   1
  -3   1 -24 1970.16 324.603   1
  -3  -1 -24 1610.22 301.358   1
   3  -1  25-243.644 309.771   1
   3   1  25-269.920 282.099   1
  -3   1 -25 595.116 296.887   1
  -3  -1 -25 533.765 283.658   1
   3  -1  26 400.212 294.950   1
   3   1  26-60.3622 299.994   1
  -3   1 -26 136.349 269.811   1
   3   1  27 1148.01 339.015   1
  -3  -1 -27 856.515 312.281   1
  -3  -1 -28 1839.30 334.952   1
  -3   2  28 451.363 293.667   1
   3  -2 -28 293.271 308.964   1
  -3   2  27 242.692 297.828   1
   3  -2 -27-215.186 288.276   1
  -3   2  26 1246.11 330.783   1
   3  -2 -26 1461.63 315.073   1
   3   2 -26 1007.63 308.119   1
  -3  -2  25 3821.22 402.733   1
   3   2 -25 2439.16 358.412   1
  -3   2  24 693.950 280.731   1
  -3  -2  24 1142.79 314.838   1
   3  -2 -24 1298.19 284.712   1
   3   2 -24 1231.00 306.714   1
  -3   2  23-89.6134 287.235   1
  -3  -2  23 546.466 295.841   1
   3  -2 -23 483.636 284.932   1
   3   2 -23-188.330 261.512   1
  -3  -2  22 802.511 310.525   1
   3   2 -22 1001.96 297.431   1
  -3   2  21-173.994 287.822   1
  -3  -2  21 463.987 275.142   1
   3   2 -21 180.102 244.837   1
   3  -2 -21 367.103 280.608   1
  -3   2  20 2385.87 335.463   1
   3  -2 -20 2196.44 300.528   1
  -3  -2  19 1252.14 285.508   1
  -3   2  19 831.994 290.096   1
   3  -2 -19 659.427 271.284   1
   3   2 -19 873.605 257.038   1
  -3  -2  18 419.922 256.597   1
   3   2 -18 93.6525 230.758   1
  -3   2  17-235.913 269.782   1
  -3  -2  17 603.627 253.313   1
   3   2 -17 45.0008 218.106   1
   3  -2 -17 72.3172 257.298   1
  -3   2  16 2358.34 315.865   1
   3   2 -16 3120.81 318.157   1
   3  -2 -16 2590.61 307.107   1
   3   2 -15 10250.7 613.300   1
  -3  -2  15 9201.84 624.100   1
  -3   2  15 9557.78 630.456   1
   3  -2 -15 9718.92 624.169   1
  -3   2  14 13206.1 796.341   1
   3  -2 -14 13114.3 781.884   1
  -3   2  13 1412.30 252.423   1
   3  -2 -13 1362.77 229.728   1
  -3  -2  12 1079.24 218.010   1
   3   2 -12 497.718 183.188   1
   3   2 -11 8550.43 535.151   1
  -3   2  11 8316.94 564.289   1
   3  -2 -11 9880.70 564.409   1
   3   2 -10 10620.1 619.428   1
  -3  -2  10 11099.8 634.987   1
  -3   2  10 10725.6 648.720   1
   3  -2 -10 10910.0 635.133   1
  -3   2   9 2003.16 237.380   1
  -3  -2   9 2270.51 227.321   1
   3   2  -9 2113.38 209.786   1
   3  -2  -9 2482.82 229.880   1
  -3  -2   8 5314.40 351.340   1
  -3   2   8 5326.52 377.950   1
   3  -2  -8 5158.85 361.934   1
   3   2  -8 5129.06 337.651   1
  -3   2   7 6712.12 406.432   1
  -3  -2   7 5923.70 376.547   1
   3   2  -7 6060.43 369.505   1
   3  -2  -7 5211.34 379.632   1
  -3   2   6 86.5670 168.187   1
   3  -2  -6 51.5718 153.850   1
   3   2  -5 1601.18 162.105   1
   3  -2  -5 1238.15 176.848   1
  -3  -2   5 1527.00 172.212   1
   3   2  -4 3576.90 247.632   1
  -3  -2   4 3607.61 252.557   1
  -3  -2   3 31224.6 1573.01   1
   3   2  -3 30508.6 1571.87   1
   3  -2  -3 28920.7 1581.05   1
  -3   2   3 33584.7 1593.13   1
  -3  -2   2 13557.8 714.295   1
   3   2  -2 13311.6 711.588   1
  -3   2   2 13418.5 725.555   1
   3  -2  -2 13447.2 718.822   1
   3  -2  -1 34333.6 1807.15   1
  -3   2   1 36855.6 1811.47   1
   3   2  -1 36037.1 1806.00   1
  -3  -2   1 35742.1 1805.65   1
  -3  -2   0-38.9566 104.485   1
   3   2   0 55.1269 112.704   1
  -3   2   0-166.346 116.362   1
   3  -2   0 15.0807 115.168   1
   3  -2   1 34253.7 1759.42   1
  -3  -2  -1 34109.4 1763.62   1
   3   2   1 35358.2 1765.45   1
  -3   2  -1 35785.9 1762.16   1
   3  -2   2 13712.1 706.233   1
  -3  -2  -2 13141.4 713.174   1
   3   2   2 12206.1 714.055   1
  -3   2  -2 14160.2 705.101   1
   3  -2   3 32978.0 1512.07   1
  -3  -2  -3 28178.8 1516.66   1
   3   2   3 25765.8 1517.24   1
  -3   2  -3 31112.1 1507.11   1
  -3   2  -4 3667.40 244.005   1
   3  -2   4 3563.62 244.288   1
  -3   2  -5 1319.14 154.103   1
  -3  -2  -5 1261.41 168.706   1
   3  -2   5 1440.45 161.947   1
   3   2   5 1132.15 163.919   1
  -3  -2  -6-12.6514 140.835   1
   3   2   6 160.354 144.184   1
   3   2   7 5739.98 385.608   1
  -3  -2  -7 5467.54 375.337   1
  -3   2  -7 6030.54 368.270   1
   3  -2   7 6506.93 376.876   1
   3   2   8 4389.23 341.688   1
   3  -2   8 5126.31 330.631   1
  -3  -2  -8 4580.68 341.918   1
  -3  -2  -9 2092.66 230.229   1
  -3   2  -9 2041.54 202.499   1
   3   2   9 2202.71 244.472   1
   3  -2   9 1989.35 213.536   1
   3  -2  10 10673.2 611.211   1
   3   2  10 11102.4 637.899   1
  -3  -2 -10 11193.1 627.793   1
  -3   2 -10 9537.52 597.345   1
   3   2  11 9387.50 573.034   1
   3  -2  11 9239.04 548.403   1
  -3   2 -11 8610.68 532.089   1
  -3  -2 -11 9246.12 558.589   1
  -3   2 -12 1094.48 175.447   1
   3  -2  12 1024.70 206.559   1
   3   2  13 1984.79 259.687   1
   3  -2  13 2173.47 247.813   1
   3   2  14 13039.5 775.762   1
   3  -2  14 12270.4 750.669   1
  -3  -2 -14 13429.5 758.906   1
  -3   2 -14 12436.6 735.358   1
   3  -2  15 9590.48 590.808   1
  -3   2 -15 10049.4 579.174   1
  -3  -2 -15 9109.18 579.264   1
   3  -2  16 3147.09 318.719   1
   3   2  16 2671.83 319.936   1
  -3  -2 -16 3140.35 309.315   1
  -3   2 -16 3103.31 295.241   1
   3  -2  17 497.870 253.595   1
   3   2  17 25.0573 205.053   1
  -3   2 -17-189.795 213.966   1
  -3  -2 -17 227.410 185.418   1
   3  -2  18-250.514 248.488   1
  -3   2 -18 286.109 214.957   1
   3  -2  19 313.974 244.661   1
   3   2  19 758.702 264.554   1
  -3   2 -19 876.093 240.544   1
   3   2  20 3065.93 369.751   1
  -3  -2 -20 2654.03 334.872   1
   3  -2  21 308.263 268.831   1
   3   2  21 85.3461 292.210   1
  -3   2 -21 248.278 247.721   1
  -3  -2 -21 175.857 266.502   1
   3  -2  22 807.624 305.172   1
  -3   2 -22 868.476 262.389   1
   3  -2  23 59.0186 289.789   1
   3   2  23 117.342 256.518   1
  -3   2 -23 236.143 259.678   1
  -3  -2 -23 130.032 238.307   1
   3   2  24 799.441 309.858   1
  -3  -2 -24 947.047 296.544   1
   3  -2  25 3680.45 399.952   1
  -3   2 -25 3265.75 373.974   1
   3   2  26 1375.61 332.289   1
  -3  -2 -26 1248.84 293.730   1
   3   2  27 507.954 287.428   1
  -3  -2 -27 767.967 288.658   1
   3   2  28 655.149 326.011   1
  -3  -2 -28 236.743 312.308   1
  -3   3  29 29.2644 286.562   1
   3  -3 -29-77.7722 288.507   1
  -3   3  28 148.420 280.324   1
   3  -3 -28 842.331 282.116   1
  -3   3  27 508.880 285.630   1
   3  -3 -27 479.783 274.689   1
  -3   3  26 541.161 301.634   1
   3  -3 -26 537.082 275.633   1
  -3   3  25 601.655 299.555   1
   3  -3 -25 943.689 297.887   1
   3   3 -25 866.427 296.343   1
  -3   3  24 359.467 312.902   1
  -3  -3  24 374.341 295.307   1
   3   3 -24 247.386 277.150   1
   3  -3 -24 242.564 283.523   1
  -3   3  23 59.3644 303.069   1
  -3  -3  23 760.343 297.598   1
   3   3 -23 619.419 283.517   1
   3  -3 -23 26.8218 303.821   1
  -3   3  22 1442.40 339.031   1
   3   3 -22 1446.84 305.493   1
   3  -3 -22 984.608 311.661   1
  -3  -3  21-86.6210 290.728   1
  -3   3  21 174.066 256.894   1
   3   3 -21 25.5933 253.864   1
  -3  -3  20 1594.34 313.245   1
   3  -3 -20 1615.64 299.854   1
   3   3 -20 1191.12 280.410   1
  -3   3  19-167.730 273.935   1
  -3  -3  19-107.994 240.050   1
   3   3 -19 335.455 237.289   1
  -3   3  18 763.311 255.380   1
  -3  -3  18 1349.47 283.770   1
   3  -3 -18 1178.68 259.225   1
   3   3 -18 829.496 241.746   1
  -3  -3  17 546.502 245.779   1
   3   3 -17 198.586 224.505   1
  -3  -3  16 1230.81 259.016   1
  -3   3  16 1103.58 279.639   1
   3  -3 -16 1378.65 276.868   1
   3   3 -16 1304.48 236.710   1
  -3   3  15 918.028 240.476   1
   3  -3 -15 712.361 213.558   1
  -3  -3  14 827.181 235.391   1
  -3   3  14 167.186 211.005   1
   3  -3 -14 420.443 206.577   1
   3   3 -14 245.065 191.701   1
  -3  -3  13 1015.95 216.541   1
  -3   3  13 480.880 216.978   1
   3  -3 -13 1231.02 227.087   1
   3   3 -13 1133.94 198.238   1
   3   3 -12 13511.6 732.374   1
  -3  -3  12 13542.0 750.204   1
  -3   3  12 11273.4 748.622   1
   3  -3 -12 13086.5 755.866   1
  -3  -3  11 2710.54 256.419   1
  -3   3  11 1972.00 279.148   1
   3  -3 -11 2272.05 270.501   1
  -3  -3  10 2252.73 228.334   1
  -3   3  10 2245.23 234.913   1
   3   3 -10 2000.75 208.744   1
   3  -3 -10 1907.51 226.219   1
   3   3  -9 9356.77 545.239   1
  -3   3   9 9926.34 585.998   1
   3  -3  -9 9013.80 567.001   1
   3   3  -8 2458.16 203.751   1
   3  -3  -8 2082.07 215.495   1
  -3   3   8 2034.64 217.464   1
  -3  -3   8 2664.34 217.144   1
   3  -3  -7 1768.41 220.569   1
  -3   3   7 2148.73 237.519   1
  -3  -3   6 14403.3 761.550   1
  -3   3   6 13422.1 781.884   1
   3  -3  -6 13695.7 776.509   1
   3   3  -6 14639.4 755.838   1
  -3  -3   5 25337.4 1316.25   1
   3   3  -5 24975.1 1315.11   1
  -3   3   5 26395.6 1347.10   1
   3  -3  -5 26133.4 1335.57   1
  -3  -3   4 14001.0 739.234   1
   3   3  -4 13945.7 736.411   1
  -3   3   4 14088.8 766.232   1
   3  -3  -4 13689.7 755.549   1
  -3  -3   3 13168.3 704.288   1
   3   3  -3 13169.4 700.102   1
   3  -3  -2 20353.6 1001.63   1
  -3   3   2 20317.1 1006.05   1
   3   3  -2 18412.3 989.920   1
  -3  -3   2 17962.7 991.036   1
   3  -3  -1 4124.29 257.823   1
   3   3  -1 3874.71 247.495   1
  -3   3   1 3416.08 253.046   1
  -3  -3   1 3477.46 242.818   1
   3  -3   0 4624.34 300.142   1
  -3  -3   0 4978.57 303.913   1
  -3   3   0 4919.92 306.881   1
   3   3   0 5120.40 305.722   1
   3   3   1 3993.36 265.730   1
  -3  -3  -1 3878.44 258.327   1
  -3   3  -1 3726.24 250.503   1
   3  -3   1 3926.33 254.258   1
  -3   3  -2 18477.9 985.795   1
  -3  -3  -2 19372.5 999.162   1
   3  -3   2 19779.4 987.306   1
   3   3   2 18896.2 1000.68   1
   3  -3   3 14007.7 742.085   1
  -3   3  -3 14281.3 740.057   1
  -3   3  -4 13510.5 707.107   1
   3   3   4 13299.0 726.128   1
  -3  -3  -4 13472.0 723.045   1
   3  -3   4 13242.7 707.398   1
  -3   3  -5 24502.1 1266.82   1
  -3  -3  -5 24710.1 1288.48   1
   3  -3   5 24142.6 1268.04   1
   3   3   5 26194.1 1298.51   1
  -3  -3  -6 14814.1 794.099   1
  -3   3  -6 13669.7 764.220   1
   3   3   6 14805.2 803.728   1
   3  -3   6 14985.7 771.484   1
  -3  -3  -7 2218.93 221.573   1
   3   3   7 2215.04 228.928   1
   3  -3   8 2206.04 192.775   1
  -3  -3  -8 2050.13 235.795   1
  -3   3  -8 2151.48 194.134   1
   3   3   8 2522.21 257.243   1
   3   3   9 10967.6 619.608   1
   3  -3   9 9816.96 583.422   1
  -3  -3  -9 10037.2 602.574   1
  -3   3  -9 10331.1 577.319   1
  -3  -3 -10 1564.23 236.082   1
  -3   3 -10 2268.35 202.361   1
   3   3  10 1951.18 256.085   1
   3  -3  10 2037.02 211.617   1
  -3   3 -11 1873.89 192.530   1
  -3  -3 -11 1697.29 224.650   1
   3  -3  11 1946.39 211.091   1
   3   3  11 1902.96 249.693   1
   3   3  12 12969.0 739.393   1
   3  -3  12 11815.2 709.325   1
  -3   3 -12 12234.0 697.013   1
  -3  -3 -12 12837.9 727.973   1
   3  -3  13 1022.18 210.702   1
   3   3  13 922.056 218.058   1
  -3   3 -14 193.086 167.216   1
  -3  -3 -14 226.356 179.592   1
   3  -3  14 137.042 205.939   1
   3   3  14 298.662 206.270   1
  -3  -3 -15 1097.48 228.831   1
   3   3  15 1173.01 256.479   1
  -3  -3 -16 1184.19 260.207   1
  -3   3 -16 1547.11 238.303   1
   3  -3  16 1357.04 258.026   1
   3   3  16 1062.32 269.658   1
  -3   3 -17 350.700 210.677   1
  -3  -3 -17 622.903 226.772   1
   3   3  17 177.959 245.160   1
   3  -3  17 419.727 239.046   1
  -3   3 -18 913.055 227.592   1
  -3  -3 -18 1406.31 240.363   1
   3  -3  18 791.333 244.913   1
   3   3  18 1455.48 270.415   1
  -3  -3 -19 601.183 245.389   1
  -3   3 -19 319.864 214.544   1
   3  -3  19 77.6850 241.693   1
   3   3  19-82.0100 247.694   1
  -3   3 -20 1429.80 263.878   1
  -3  -3 -20 766.876 272.948   1
   3   3  20 1682.70 322.386   1
   3  -3  20 646.135 263.797   1
  -3   3 -21 98.8254 243.276   1
  -3  -3 -21 151.318 281.310   1
   3  -3  21 167.394 266.793   1
   3   3  21 142.804 304.835   1
  -3   3 -22 1021.37 272.247   1
  -3  -3 -22 1026.79 295.592   1
   3  -3  22 1208.37 320.425   1
   3   3  22 1593.05 313.285   1
  -3   3 -23 578.810 253.063   1
  -3  -3 -23 389.628 254.562   1
   3  -3  23 591.590 292.487   1
   3   3  23 761.860 289.030   1
  -3   3 -24 161.545 268.531   1
  -3  -3 -24 183.511 271.771   1
   3   3  24-353.965 307.881   1
   3  -3  24 697.797 294.864   1
  -3  -3 -25 368.129 278.431   1
   3   3  25 591.210 319.004   1
  -3  -3 -26 553.450 284.586   1
   3   3  26 889.536 305.636   1
  -3  -3 -28 804.443 306.050   1
   3   3  28 1143.41 334.150   1
  -3  -3 -29 488.991 285.574   1
   3   3  29 28.8259 261.218   1
  -3   4  29 374.534 334.648   1
   3  -4 -29 1557.48 347.470   1
  -3   4  28-58.5806 317.526   1
   3  -4 -28 493.660 327.635   1
  -3   4  27 976.756 343.130   1
   3  -4 -27 764.775 322.884   1
  -3   4  26 655.550 330.201   1
   3  -4 -26 532.423 312.182   1
  -3   4  25 806.855 332.356   1
   3  -4 -25 348.303 311.743   1
   3   4 -24 581.045 279.371   1
  -3  -4  23 153.804 292.633   1
  -3   4  23 710.869 277.875   1
   3   4 -23-107.935 262.352   1
   3  -4 -23 53.5539 258.273   1
  -3  -4  22 119.753 285.448   1
  -3   4  22-146.824 286.066   1
   3   4 -22 315.301 253.944   1
   3  -4 -22 26.7030 246.072   1
  -3  -4  20 4909.22 435.229   1
  -3   4  20 4897.59 444.429   1
   3   4 -20 3936.32 395.608   1
   3  -4 -20 4217.99 418.114   1
  -3   4  19 1713.91 318.624   1
  -3  -4  19 1475.75 286.944   1
   3  -4 -19 1343.51 287.150   1
   3   4 -19 1823.09 279.395   1
   3   4 -18 10597.1 618.709   1
  -3  -4  18 9147.98 618.620   1
  -3   4  18 8454.42 632.309   1
   3  -4 -18 9169.85 631.468   1
  -3  -4  17 1813.94 289.379   1
  -3   4  17 2009.55 308.924   1
   3  -4 -17 1736.25 280.574   1
  -3   4  16 990.310 303.861   1
  -3  -4  16 1769.45 270.265   1
   3   4 -16 1439.55 237.846   1
   3  -4 -16 1351.52 273.729   1
  -3   4  15 1136.84 295.819   1
  -3  -4  15 1804.21 267.925   1
   3   4 -15 1011.04 221.049   1
   3  -4 -15 772.580 280.423   1
   3   4 -14 17730.3 988.610   1
  -3  -4  14 17641.0 1003.78   1
  -3   4  14 17902.2 1026.63   1
   3  -4 -14 18518.4 1018.58   1
  -3  -4  13 174.917 191.632   1
  -3   4  13 422.100 239.839   1
   3  -4 -13 413.212 218.184   1
   3   4 -13 34.3507 175.833   1
  -3  -4  12 216.441 163.818   1
  -3   4  12 269.470 221.666   1
   3   4 -12-176.029 147.114   1
   3  -4 -12 437.514 223.835   1
  -3  -4  11 18147.4 927.898   1
   3   4 -11 15590.4 907.545   1
   3   4 -10 5527.64 359.272   1
  -3  -4  10 5753.71 374.587   1
  -3   4  10 5440.67 414.362   1
   3  -4 -10 5728.47 404.130   1
  -3   4   9-96.1809 163.781   1
  -3  -4   9 167.147 128.833   1
   3  -4  -9 230.822 152.743   1
   3   4  -8 6094.40 366.965   1
   3  -4  -8 5820.25 395.460   1
  -3   4   8 5518.90 398.508   1
  -3  -4   8 6266.98 377.226   1
  -3   4   7 11696.1 647.145   1
   3  -4  -7 10263.8 636.616   1
  -3  -4   6 8920.21 502.230   1
   3   4  -6 9058.72 501.467   1
  -3   4   6 8553.90 536.012   1
   3  -4  -6 8851.93 525.626   1
  -3  -4   5 7418.39 413.691   1
   3   4  -5 6493.88 405.190   1
  -3   4   5 7783.35 450.622   1
   3  -4  -5 7213.61 434.788   1
  -3  -4   4 16906.6 879.479   1
  -3   4   4 17256.3 906.953   1
   3   4  -4 15449.4 872.597   1
   3  -4  -4 18384.2 905.583   1
  -3  -4   3 16431.3 879.041   1
   3   4  -3 17332.9 879.479   1
  -3  -4   2 11198.2 617.398   1
  -3   4   2 11508.3 635.885   1
   3   4  -2 11802.9 617.280   1
   3  -4  -1 19529.0 885.486   1
  -3   4   1 19317.3 892.724   1
   3  -4   0 83.9965 117.895   1
  -3   4   0 53.1788 120.549   1
  -3  -4   0 160.860 111.526   1
   3   4   0 26.3280 116.759   1
   3   4   1 17535.4 946.871   1
  -3  -4  -1 18123.2 944.594   1
  -3   4  -1 18771.5 939.480   1
   3  -4   1 17799.1 934.925   1
  -3   4  -2 11522.3 602.448   1
   3  -4   2 11000.3 601.878   1
  -3   4  -3 16948.9 886.630   1
  -3  -4  -3 17328.6 909.852   1
   3   4   3 17167.2 911.733   1
   3  -4   3 17170.3 887.353   1
  -3   4  -4 15981.2 871.692   1
   3   4   4 18244.4 907.998   1
  -3  -4  -4 18362.9 904.948   1
   3  -4   4 16084.2 872.682   1
  -3  -4  -5 6461.19 423.906   1
  -3   4  -5 7296.41 402.007   1
   3   4   5 7677.87 436.679   1
   3  -4   5 7041.31 404.898   1
   3   4   6 9234.22 508.712   1
  -3  -4  -6 8574.59 494.321   1
  -3   4  -6 8244.03 456.085   1
   3  -4   6 7484.19 457.747   1
   3   4   7 11734.6 706.036   1
  -3  -4  -7 11818.7 695.726   1
  -3   4  -7 12680.4 668.127   1
   3  -4   7 12755.6 670.728   1
   3   4   8 5281.03 391.582   1
  -3  -4  -8 5701.56 378.270   1
  -3  -4  -9 167.455 158.388   1
  -3   4  -9 11.4692 105.150   1
   3  -4   9 113.561 117.369   1
   3   4   9 165.896 180.081   1
   3   4  10 4782.13 374.964   1
   3  -4  10 4889.59 336.077   1
  -3  -4 -10 4951.44 360.789   1
  -3   4 -10 5231.49 333.598   1
   3  -4  11 15369.1 847.949   1
  -3   4 -11 15673.1 839.838   1
   3  -4  12-145.669 163.854   1
   3   4  12-280.007 234.387   1
  -3   4 -12 14.4760 137.353   1
  -3  -4 -12-173.425 206.137   1
  -3  -4 -13 202.351 201.487   1
  -3   4 -13 267.142 157.788   1
   3  -4  13 70.2447 164.036   1
   3   4  13 383.585 230.206   1
  -3   4 -14 17170.3 928.686   1
  -3  -4 -14 16970.3 952.942   1
   3  -4  14 17896.0 940.481   1
   3   4  14 14936.9 957.788   1
  -3  -4 -15 1668.32 257.489   1
  -3   4 -15 1317.34 220.690   1
   3   4  15 976.345 264.168   1
   3  -4  15 980.276 231.735   1
  -3  -4 -16 1303.50 273.560   1
   3   4  16 998.462 286.357   1
  -3   4 -17 1860.68 258.624   1
  -3  -4 -17 2550.68 321.697   1
   3   4  17 1691.80 335.577   1
   3  -4  17 2509.59 303.958   1
  -3  -4 -18 8271.39 589.224   1
  -3   4 -18 9305.30 579.682   1
   3  -4  18 8979.84 599.352   1
   3   4  18 8877.44 617.746   1
  -3  -4 -19 1963.85 279.558   1
  -3   4 -19 1581.32 254.530   1
   3   4  19 1516.03 305.077   1
   3  -4  19 2093.75 300.121   1
  -3   4 -20 5123.81 405.979   1
  -3  -4 -20 4653.01 418.654   1
   3   4  20 4794.63 439.186   1
   3  -4  20 4639.72 420.667   1
  -3   4 -22-76.4640 232.135   1
   3   4  22 376.725 289.668   1
   3  -4  22 114.690 277.879   1
  -3   4 -23-131.713 254.586   1
  -3  -4 -23 181.564 253.340   1
   3  -4  23 474.699 295.782   1
   3   4  23-175.507 275.030   1
  -3  -4 -25 627.389 277.912   1
   3   4  25 499.261 300.636   1
  -3  -4 -26 287.438 285.146   1
   3   4  26 205.705 300.474   1
  -3  -4 -27 751.154 319.379   1
   3   4  27 612.379 326.949   1
  -3  -4 -28 230.490 260.386   1
   3   4  28-289.249 256.935   1
  -3  -4 -29 963.131 325.645   1
   3   4  29-141.881 304.935   1
  -3   5  28 518.738 305.305   1
   3  -5 -28 564.795 294.881   1
  -3   5  27 291.954 293.333   1
   3  -5 -27 573.751 283.981   1
  -3   5  25 1479.32 338.345   1
   3  -5 -25 958.154 308.327   1
  -3   5  24 502.255 325.734   1
   3   5 -23 27.1116 264.420   1
   3  -5 -23 507.644 299.424   1
  -3  -5  22 4686.93 429.170   1
  -3   5  22 4404.80 442.820   1
   3   5 -22 4156.08 402.787   1
   3  -5 -22 4487.12 433.043   1
  -3   5  21-29.0808 256.001   1
  -3  -5  21 287.112 266.236   1
   3   5 -21 456.864 258.827   1
   3  -5 -21 79.7968 228.064   1
  -3  -5  20 110.531 263.220   1
  -3   5  20 143.534 302.600   1
   3   5 -20 1294.90 267.170   1
   3  -5 -20 923.819 313.206   1
  -3  -5  19 688.505 259.529   1
  -3   5  19 367.914 280.117   1
   3   5 -19 46.8627 216.344   1
   3  -5 -19 780.899 273.695   1
   3   5 -18 12412.5 709.513   1
  -3  -5  18 11574.3 728.842   1
  -3   5  18 10857.0 740.750   1
   3  -5 -18 11023.8 728.289   1
  -3   5  17 1979.50 323.438   1
  -3  -5  17 2953.77 325.043   1
   3   5 -17 2445.14 297.062   1
   3  -5 -17 2460.76 324.058   1
  -3  -5  15 1301.59 240.876   1
  -3   5  15 1516.46 272.922   1
   3   5 -15 910.570 215.306   1
   3  -5 -15 1000.70 244.795   1
  -3   5  14 547.720 226.427   1
  -3  -5  14 339.648 199.438   1
   3  -5 -14 484.837 214.531   1
   3   5 -14 462.752 185.360   1
  -3  -5  13 204.851 172.269   1
  -3   5  13 264.114 216.767   1
   3  -5 -13 311.839 203.563   1
   3   5 -13-33.1222 164.448   1
   3   5 -12 6481.69 417.466   1
  -3  -5  12 7032.92 438.399   1
  -3   5  12 6225.67 451.565   1
   3  -5 -12 6120.16 441.578   1
  -3   5  11 1146.73 237.398   1
  -3  -5  11 1386.44 181.415   1
   3  -5 -11 1146.53 230.800   1
   3   5 -11 1156.06 181.763   1
  -3  -5  10 10538.7 578.825   1
   3   5 -10 9296.09 558.705   1
   3  -5  -9 2788.99 278.526   1
  -3  -5   9 2580.11 224.346   1
   3   5  -9 2374.81 209.097   1
  -3   5   9 2525.42 284.822   1
  -3   5   8 940.500 217.459   1
   3  -5  -8 972.936 197.898   1
   3  -5  -7 242.936 164.277   1
  -3  -5   7 10.4217 104.426   1
  -3   5   7-106.221 171.089   1
   3  -5  -6 13499.3 830.432   1
   3   5  -6 15471.5 799.313   1
  -3   5   6 14599.9 843.587   1
  -3  -5   6 16102.9 802.795   1
   3  -5  -5 7294.08 461.967   1
  -3  -5   5 7335.02 431.081   1
   3   5  -5 7928.02 431.199   1
  -3   5   5 8253.30 483.076   1
  -3  -5   4 15500.6 818.414   1
   3   5  -4 15874.6 817.324   1
  -3   5   4 16368.4 856.160   1
   3  -5  -4 14617.5 836.406   1
  -3  -5   3 870.553 117.774   1
   3  -5  -3 1134.81 162.446   1
  -3   5   3 1069.31 175.962   1
   3   5  -3 977.553 114.942   1
   3   5  -2 10913.8 600.116   1
  -3  -5   2 11466.3 600.058   1
   3   5  -1 129.470 100.979   1
  -3  -5   1 117.107 102.249   1
   3  -5  -1 413.196 129.676   1
  -3   5   1 127.310 121.440   1
   3   5   0 748.479 145.224   1
  -3  -5   0 993.384 137.957   1
   3  -5   0 682.882 134.341   1
  -3   5   0 769.404 136.976   1
   3  -5   1 205.412 103.454   1
  -3   5  -1 58.2390 103.556   1
   3  -5   2 10986.2 602.403   1
  -3   5  -2 11818.3 609.105   1
   3  -5   3 1041.45 121.450   1
  -3  -5  -3 1208.60 159.831   1
   3   5   3 1053.94 169.965   1
  -3   5  -3 1043.09 112.541   1
  -3  -5  -4 14632.8 815.757   1
   3   5   4 15415.5 824.786   1
  -3   5  -4 15137.3 783.567   1
   3  -5   5 7860.95 431.800   1
   3   5   5 7753.62 477.453   1
  -3  -5  -5 7983.49 471.630   1
  -3   5  -5 7554.30 427.416   1
   3  -5   6 14009.9 736.267   1
  -3  -5  -6 15343.3 778.860   1
  -3   5  -6 12870.3 730.639   1
   3   5   6 14580.5 790.507   1
   3  -5   7 18.4354 107.631   1
   3   5   7 102.513 159.726   1
  -3  -5  -7-108.751 158.341   1
  -3   5  -7 35.1619 94.4181   1
  -3  -5  -8 1054.43 197.871   1
  -3   5  -8 1013.78 134.525   1
   3  -5   8 907.728 137.542   1
   3   5   8 561.149 187.256   1
   3   5   9 3038.17 287.561   1
  -3  -5  -9 2981.35 270.995   1
   3  -5  10 9605.44 531.474   1
  -3   5 -10 8772.90 516.243   1
  -3  -5 -11 1025.76 228.117   1
  -3   5 -11 1412.28 170.216   1
   3   5  11 1207.73 247.352   1
   3  -5  11 1081.91 183.397   1
   3  -5  12 6080.77 399.511   1
   3   5  12 6298.11 458.030   1
   3   5  13-231.579 243.318   1
   3  -5  13-50.3759 167.865   1
  -3   5 -13 225.910 150.190   1
  -3  -5 -13 311.444 220.615   1
   3   5  14 650.044 278.590   1
   3  -5  14 380.078 192.173   1
  -3   5 -14 555.750 174.265   1
  -3  -5 -14 476.597 238.459   1
   3  -5  15 1193.48 231.481   1
   3   5  15 696.209 280.115   1
  -3  -5 -15 335.386 243.429   1
  -3   5 -15 887.690 190.348   1
  -3   5 -16 5982.84 414.873   1
   3  -5  16 6328.55 449.752   1
   3  -5  17 2887.59 313.883   1
   3   5  17 2399.50 321.554   1
  -3  -5 -17 2725.82 294.458   1
  -3   5 -17 2563.64 266.793   1
  -3   5 -18 10968.3 680.159   1
   3  -5  18 11105.3 700.755   1
   3   5  18 11614.7 720.991   1
  -3  -5 -18 10601.1 691.482   1
   3   5  19 305.511 302.249   1
   3  -5  19 654.092 236.122   1
  -3  -5 -19 537.612 273.856   1
  -3   5 -19 222.810 219.188   1
   3   5  20 736.906 292.130   1
   3  -5  20 237.429 251.398   1
  -3   5 -20 397.154 230.587   1
  -3  -5 -20 125.074 241.695   1
   3  -5  21 440.039 270.260   1
   3   5  21-172.411 282.350   1
  -3   5 -21 146.669 227.515   1
  -3  -5 -21 535.060 263.659   1
   3   5  22 4146.60 457.699   1
  -3   5 -22 4737.76 408.859   1
  -3  -5 -22 5502.29 458.496   1
   3  -5  22 4675.30 431.791   1
   3   5  23 321.006 251.282   1
  -3  -5 -23 258.944 230.449   1
   3   5  24 672.678 328.013   1
  -3  -5 -24 1144.42 319.501   1
   3   5  25 758.429 321.362   1
  -3  -5 -25 467.355 287.528   1
   3   5  27 663.056 327.906   1
  -3  -5 -27 537.902 315.405   1
   3   5  28 770.240 279.060   1
  -3  -5 -28 783.452 283.852   1
   3   5  29 27.9272 308.383   1
  -3  -5 -29 274.451 309.539   1
  -3   6  28-170.513 288.944   1
   3  -6 -28 101.268 277.744   1
  -3   6  27 663.499 306.621   1
   3  -6 -27-180.441 281.191   1
  -3   6  26 845.993 288.267   1
   3  -6 -26-130.798 249.160   1
  -3   6  25 704.715 285.782   1
   3  -6 -25 422.907 254.108   1
  -3   6  24 382.158 306.226   1
   3  -6 -24 106.324 275.658   1
  -3   6  22 616.287 326.763   1
   3  -6 -22 347.135 304.573   1
  -3  -6  21 1908.46 308.984   1
   3  -6 -21 1306.29 293.483   1
   3   6 -21 1813.04 285.642   1
  -3  -6  20 3375.65 381.790   1
   3   6 -20 3572.82 345.240   1
  -3   6  19 939.793 339.163   1
  -3  -6  19 1221.48 266.413   1
   3  -6 -19 1205.84 314.527   1
   3   6 -19 968.169 235.899   1
   3   6 -18 7920.12 524.872   1
  -3  -6  18 8216.88 545.207   1
  -3   6  18 6901.99 559.888   1
   3  -6 -18 8024.20 550.407   1
  -3   6  17 2277.05 350.894   1
   3  -6 -17 2083.84 334.840   1
  -3  -6  16 486.897 227.076   1
  -3   6  16 456.045 276.614   1
   3  -6 -16 596.772 278.512   1
   3   6 -16 564.095 191.767   1
  -3  -6  15 287.983 192.314   1
  -3   6  15-130.749 216.308   1
   3   6 -15-54.7083 169.518   1
   3  -6 -15 96.9914 197.628   1
  -3  -6  14 1122.49 220.507   1
  -3   6  14 1624.95 288.109   1
   3  -6 -14 1106.96 256.538   1
   3   6 -13 6245.24 396.751   1
   3  -6 -13 6153.38 450.455   1
  -3   6  13 4862.69 443.533   1
  -3  -6  13 6039.85 410.146   1
   3   6 -12 1467.12 191.306   1
   3  -6 -12 944.451 236.398   1
  -3  -6  12 1333.12 195.232   1
  -3   6  12 1112.00 253.984   1
   3  -6 -11 2656.57 279.563   1
  -3  -6  11 3078.57 257.791   1
   3   6 -11 2866.89 232.317   1
  -3   6  11 2497.32 283.489   1
   3   6 -10 48.5584 125.098   1
   3  -6 -10 342.478 198.922   1
  -3   6  10 195.161 205.708   1
  -3  -6  10 119.999 133.429   1
   3  -6  -9 38.3168 166.929   1
  -3   6   9 41.2399 173.652   1
   3  -6  -8 34976.1 1910.70   1
  -3  -6   8 37341.4 1875.51   1
   3   6  -8 39054.3 1873.86   1
  -3   6   8 34078.2 1916.93   1
   3   6  -7 43617.5 2180.27   1
  -3   6   7 43326.0 2229.85   1
   3  -6  -7 41263.3 2219.05   1
  -3  -6   7 43881.3 2183.05   1
   3   6  -6 9796.72 534.569   1
  -3   6   6 10028.0 582.113   1
  -3  -6   6 9786.27 537.743   1
   3  -6  -6 9603.87 573.260   1
   3   6  -5 3848.81 238.931   1
   3  -6  -5 3495.34 286.770   1
  -3   6   5 3639.78 290.188   1
  -3  -6   5 3514.77 238.274   1
   3   6  -4 18270.6 912.639   1
   3  -6  -4 17487.4 944.391   1
  -3   6   4 18323.7 956.368   1
  -3  -6   4 16591.7 912.794   1
   3   6  -3 8266.83 433.585   1
  -3   6   3 7220.64 460.363   1
  -3  -6   3 7515.46 427.644   1
   3  -6  -3 7695.62 459.587   1
   3  -6  -2 14990.8 792.210   1
   3   6  -2 14205.3 775.345   1
  -3   6   2 15279.6 804.209   1
   3   6  -1 2111.36 171.727   1
  -3  -6   1 2196.80 173.367   1
   3   6   0-50.3733 115.907   1
  -3  -6   0-9.39726 106.884   1
  -3   6   0 20.2919 128.668   1
   3  -6   0-73.6823 114.791   1
  -3   6  -1 2096.22 182.755   1
   3  -6   1 2614.78 186.909   1
   3   6   2 15513.9 785.847   1
  -3   6  -2 13688.2 757.275   1
  -3  -6  -2 14301.0 780.047   1
   3  -6   2 14729.6 756.850   1
   3  -6   3 8771.59 457.042   1
   3   6   3 7977.82 490.670   1
  -3  -6  -3 7920.51 487.088   1
  -3   6  -3 8214.75 454.227   1
  -3  -6  -4 15499.3 891.148   1
   3  -6   4 16848.3 859.719   1
   3   6   4 17418.9 903.811   1
   3   6   5 3830.76 294.215   1
  -3   6  -5 3823.66 227.929   1
  -3  -6  -5 3850.01 284.758   1
   3  -6   5 3361.50 231.426   1
   3   6   6 9696.68 605.122   1
  -3  -6  -6 10972.8 605.047   1
  -3   6  -6 10075.4 548.183   1
   3  -6   6 10419.1 554.707   1
   3   6   7 43659.4 2198.10   1
  -3  -6  -7 40234.0 2182.64   1
  -3   6  -7 44424.5 2144.13   1
   3  -6   7 41516.7 2143.43   1
   3  -6   8 35586.8 1890.46   1
   3   6   8 37633.8 1943.34   1
  -3   6  -8 38460.9 1889.48   1
  -3  -6  -8 38034.5 1933.64   1
  -3   6  -9 232.369 114.287   1
  -3  -6  -9 590.568 202.926   1
   3   6   9 574.863 212.998   1
   3  -6   9 202.946 120.563   1
  -3  -6 -10 318.431 175.682   1
  -3   6 -10-21.3261 100.099   1
   3   6  10 292.293 198.561   1
   3  -6  11 2874.79 222.864   1
   3   6  11 1943.95 276.094   1
  -3  -6 -11 2581.90 265.518   1
  -3   6 -11 2466.16 212.486   1
   3  -6  12 1245.06 181.192   1
   3   6  12 1187.31 241.780   1
  -3   6 -12 1256.56 170.784   1
  -3  -6 -12 1065.87 219.577   1
  -3   6 -13 5091.34 356.931   1
  -3  -6 -13 5702.29 416.502   1
   3  -6  13 5496.77 371.374   1
   3   6  13 5224.53 433.467   1
   3   6  14 1008.06 303.608   1
   3  -6  14 1082.21 201.806   1
  -3   6 -14 1790.63 198.594   1
  -3  -6 -14 1106.23 283.464   1
   3  -6  15 207.535 182.331   1
   3   6  15 429.058 278.607   1
  -3  -6 -15-251.409 251.782   1
  -3   6 -15-99.4514 169.347   1
   3  -6  16 307.164 209.922   1
   3   6  16 594.464 230.425   1
  -3  -6 -16 493.193 207.697   1
  -3   6 -16 740.073 192.787   1
   3   6  17 2061.90 320.780   1
  -3  -6 -17 2161.10 308.812   1
  -3  -6 -18 6680.54 517.580   1
  -3   6 -18 7411.92 484.740   1
   3   6  18 7480.57 557.148   1
   3  -6  18 7178.08 502.223   1
   3   6  19 617.452 236.440   1
   3  -6  19 419.696 231.935   1
  -3  -6 -19 840.684 228.309   1
  -3   6 -19 416.534 208.697   1
   3  -6  20 2783.86 335.324   1
  -3   6 -20 2824.56 308.054   1
   3   6  21 1468.63 327.882   1
   3  -6  21 2022.91 315.646   1
  -3   6 -21 2183.97 294.246   1
  -3  -6 -21 1940.99 322.584   1
   3   6  22 841.713 318.343   1
  -3  -6 -22 360.573 275.664   1
  -3  -6 -24 517.734 269.447   1
   3   6  25 405.310 331.757   1
   3   6  26 576.813 270.672   1
  -3  -6 -26 410.537 248.443   1
   3   6  27 342.728 330.625   1
  -3  -6 -27 582.693 320.619   1
   3   6  28 84.3876 268.911   1
  -3  -6 -28-24.9207 258.829   1
  -3   7  28 223.955 320.708   1
   3  -7 -28 473.984 306.370   1
  -3   7  27 1110.87 338.127   1
   3  -7 -27 611.075 307.583   1
  -3   7  26 1385.98 333.569   1
   3  -7 -26 595.749 286.808   1
  -3   7  24 818.248 293.209   1
   3  -7 -24 1136.99 283.887   1
  -3   7  23 1141.81 342.238   1
   3  -7 -23 1438.92 331.343   1
  -3   7  22 2021.99 376.663   1
   3  -7 -22 3095.00 377.866   1
  -3   7  21 87.4892 282.579   1
   3  -7 -21-133.456 267.420   1
  -3   7  20 896.847 314.065   1
  -3  -7  20 685.025 246.312   1
   3   7 -20 1086.43 251.730   1
   3  -7 -20 1037.99 294.931   1
  -3   7  19 1662.17 357.598   1
  -3  -7  19 2225.69 295.706   1
   3   7 -19 1655.95 252.253   1
   3  -7 -19 1793.49 340.813   1
  -3  -7  18 1631.25 275.729   1
  -3   7  18 1691.41 320.445   1
   3  -7 -18 1592.71 296.574   1
   3   7 -18 1523.95 256.871   1
   3   7 -17 5388.50 406.537   1
  -3  -7  17 5539.14 423.247   1
  -3   7  17 5631.06 480.290   1
   3  -7 -17 5834.42 465.440   1
   3   7 -16 13546.1 785.956   1
  -3  -7  16 15498.4 811.839   1
  -3   7  16 13219.6 839.667   1
   3  -7 -16 12584.9 823.937   1
  -3  -7  15 1118.96 220.116   1
   3   7 -15 1138.60 215.978   1
   3   7 -14 223.780 166.622   1
  -3  -7  14 125.483 188.097   1
  -3   7  14 362.324 258.790   1
   3  -7 -14 24.0145 214.836   1
   3   7 -13 2128.64 220.991   1
  -3  -7  13 2133.08 242.336   1
  -3   7  13 1782.49 312.123   1
   3  -7 -13 2353.76 303.244   1
   3   7 -12 191.031 150.622   1
  -3  -7  12 313.044 162.801   1
  -3   7  12 121.295 222.410   1
   3  -7 -12 90.1088 205.950   1
   3   7 -11 402.749 137.646   1
  -3  -7  11 294.130 139.531   1
  -3   7  11 210.182 207.457   1
   3  -7 -11 412.200 210.869   1
  -3   7  10 27444.2 1574.14   1
   3  -7 -10 31424.1 1578.44   1
  -3  -7   9 85.0134 115.441   1
   3   7  -8-36.9454 94.5871   1
   3  -7  -8 150.420 165.959   1
  -3   7   8-40.6894 174.906   1
  -3  -7   8-9.74103 109.709   1
  -3  -7   7-116.324 98.9859   1
   3  -7  -7 17.7186 174.407   1
  -3   7   7-19.2625 174.329   1
   3   7  -7 34.4665 95.9025   1
  -3   7   6 45586.3 2250.12   1
   3  -7  -6 46699.8 2243.25   1
  -3  -7   6 46613.8 2196.43   1
   3   7  -6 39027.2 2186.68   1
   3   7  -5 18493.6 910.831   1
  -3  -7   5 17431.5 908.445   1
  -3   7   5 16446.3 956.994   1
   3  -7  -5 16994.6 952.686   1
   3   7  -4 13994.0 694.835   1
  -3   7   4 14164.2 746.233   1
   3  -7  -4 14159.0 733.527   1
   3  -7  -3 4484.29 314.847   1
   3   7  -3 4220.76 279.879   1
  -3  -7   3 4666.48 283.893   1
  -3   7   2 1108.35 170.344   1
  -3  -7   2 1010.18 121.457   1
   3   7  -1 4758.94 302.920   1
  -3  -7   1 4939.10 302.186   1
   3  -7   0 68530.5 3476.68   1
  -3   7   0 70564.1 3483.02   1
  -3  -7  -1 5430.75 335.969   1
   3   7   1 5518.88 341.713   1
   3  -7   1 5217.20 321.100   1
  -3   7  -1 5446.47 327.233   1
   3  -7   2 1170.32 127.836   1
   3   7   2 942.898 162.931   1
  -3   7  -2 1383.35 131.734   1
  -3  -7  -2 1311.53 156.981   1
   3   7   3 4569.25 324.130   1
  -3  -7  -3 4712.56 321.395   1
  -3   7  -3 4750.71 276.402   1
   3  -7   3 4442.02 274.319   1
   3   7   4 12738.7 779.988   1
   3  -7   4 14513.5 734.928   1
  -3   7  -4 14280.7 734.336   1
  -3  -7  -4 14303.8 779.357   1
   3   7   5 18910.9 972.929   1
  -3  -7  -5 16979.5 957.011   1
  -3   7  -5 18227.8 908.960   1
   3  -7   5 17036.9 908.374   1
   3   7   6 45622.2 2290.34   1
  -3  -7  -6 43333.8 2277.26   1
  -3   7  -6 45981.0 2230.27   1
   3  -7   6 43011.7 2232.12   1
  -3   7  -7-7.13701 82.3280   1
  -3  -7  -7-269.657 168.046   1
   3   7   7 55.6264 173.868   1
   3  -7   7-97.8875 83.3581   1
  -3   7  -8 93.7095 91.8977   1
  -3  -7  -8-141.916 193.828   1
   3   7   8 195.451 193.886   1
   3  -7   8 51.3677 93.3860   1
  -3   7  -9 51.5437 90.5328   1
   3  -7   9 113.662 109.644   1
   3  -7  10 31923.1 1530.08   1
   3   7  10 29746.6 1593.47   1
  -3  -7 -10 31852.1 1586.06   1
  -3   7 -10 27026.6 1519.58   1
   3   7  11 653.051 254.139   1
  -3  -7 -11-303.652 216.031   1
   3   7  12 46.9196 220.625   1
  -3   7 -12 96.0095 116.713   1
  -3  -7 -12 21.0543 205.155   1
   3  -7  12 200.438 148.201   1
   3   7  13 1970.98 285.301   1
   3  -7  13 1795.02 217.331   1
  -3   7 -13 1809.69 196.773   1
  -3  -7 -13 2104.01 267.854   1
   3   7  14 200.015 270.478   1
   3  -7  14 148.254 167.006   1
  -3   7 -14 289.703 159.261   1
  -3  -7 -14 181.252 247.228   1
   3  -7  15 883.609 192.058   1
  -3   7 -15 985.979 185.990   1
  -3   7 -16 12339.2 742.673   1
   3  -7  16 14215.7 767.909   1
   3   7  16 12817.4 794.904   1
  -3  -7 -16 12686.0 775.700   1
  -3   7 -17 5889.47 400.588   1
   3   7  17 5222.96 475.680   1
   3  -7  17 5842.64 415.616   1
  -3  -7 -17 4983.35 440.133   1
   3   7  18 1417.26 283.745   1
  -3  -7 -18 881.115 245.222   1
   3  -7  19 1905.66 290.851   1
   3   7  19 1585.94 338.423   1
  -3   7 -19 1886.48 255.328   1
  -3  -7 -19 1601.18 308.907   1
   3   7  20 859.610 304.271   1
  -3  -7 -20 1140.50 288.222   1
  -3   7 -20 1360.34 249.478   1
   3   7  21 57.7475 304.506   1
  -3  -7 -21 589.699 288.138   1
   3   7  22 2609.49 385.092   1
  -3  -7 -22 2419.34 344.609   1
   3   7  23 1249.18 345.397   1
  -3  -7 -23 1495.63 314.599   1
   3   7  24 1446.94 342.881   1
  -3  -7 -24 1441.55 316.814   1
   3   7  26 1027.62 340.724   1
  -3  -7 -26 711.290 302.229   1
   3   7  27 112.793 292.621   1
  -3  -7 -27 500.415 289.358   1
   3   7  28 166.271 315.133   1
  -3  -7 -28 564.845 312.488   1
   3  -8 -27 226.160 290.382   1
  -3   8  26 828.163 313.757   1
   3  -8 -26 1793.14 323.482   1
  -3   8  25 433.035 273.155   1
   3  -8 -25 494.032 251.653   1
  -3   8  24 667.903 314.812   1
   3  -8 -24 1208.59 304.816   1
  -3   8  23 1078.68 351.995   1
   3  -8 -23 796.257 325.374   1
  -3   8  21 437.604 254.117   1
   3  -8 -21 374.080 236.678   1
  -3   8  20 8181.30 632.373   1
   3  -8 -20 9264.35 625.289   1
   3   8 -19-21.4859 208.769   1
  -3   8  19 259.335 282.178   1
   3  -8 -19 26.5277 255.004   1
   3   8 -18 1453.68 238.270   1
  -3  -8  18 975.291 240.828   1
  -3   8  18 1818.42 344.302   1
   3  -8 -18 1052.98 298.632   1
   3   8 -17 1417.83 222.278   1
  -3  -8  17 1056.60 227.986   1
  -3   8  17 1149.27 284.012   1
   3  -8 -17 1013.25 274.157   1
   3   8 -16 2808.36 253.894   1
   3  -8 -16 2120.59 320.219   1
  -3  -8  16 2050.43 263.902   1
  -3   8  16 1901.29 350.507   1
  -3  -8  15 3107.27 291.742   1
   3   8 -15 3567.91 286.607   1
  -3   8  15 2941.92 368.363   1
   3  -8 -15 3255.52 359.412   1
  -3  -8  14 3885.39 310.714   1
   3   8 -14 3712.02 294.842   1
   3   8 -13 1078.27 177.074   1
   3  -8 -13 928.518 246.683   1
  -3   8  13 1256.89 262.342   1
  -3  -8  13 1237.16 181.075   1
  -3  -8  12 10840.9 594.042   1
   3   8 -12 10546.2 583.408   1
   3  -8 -12 9791.04 646.431   1
  -3   8  12 9173.19 650.804   1
   3  -8 -11 2051.43 289.957   1
  -3   8  11 1967.67 300.099   1
  -3  -8  10 2412.46 195.718   1
   3   8 -10 2248.34 186.055   1
   3  -8 -10 2401.79 274.462   1
  -3   8  10 2215.23 287.683   1
  -3  -8   9 86.5872 108.840   1
  -3   8   9-176.752 217.498   1
   3   8  -9 36.8610 105.871   1
  -3  -8   8 42149.3 2067.22   1
   3   8  -8 39769.4 2065.85   1
  -3   8   7-60.3562 199.126   1
  -3  -8   7 188.800 90.3353   1
   3   8  -7 71.0596 93.0379   1
   3  -8  -7 147.373 194.049   1
   3  -8  -6 5144.69 378.472   1
  -3  -8   6 5179.53 315.524   1
   3   8  -6 5807.02 317.429   1
  -3   8   6 5324.15 390.598   1
   3   8  -5 2209.33 174.276   1
  -3   8   5 2711.27 254.305   1
   3  -8  -5 2645.65 238.482   1
  -3  -8   5 2425.65 177.889   1
   3   8  -4 7481.83 428.442   1
  -3   8   4 8040.69 494.299   1
  -3  -8   4 7934.12 430.026   1
   3   8  -3 2796.50 216.244   1
  -3   8   3 3438.33 268.470   1
  -3  -8   3 3278.27 216.528   1
   3  -8  -3 3118.17 253.662   1
  -3  -8   2 1655.69 155.898   1
   3   8  -2 2200.63 169.490   1
   3  -8  -2 1820.40 194.190   1
  -3   8   2 1764.75 209.712   1
   3  -8  -1-220.893 122.345   1
   3   8   1-76.2431 120.146   1
   3  -8   1 18.9228 104.658   1
  -3   8  -1-9.97336 111.664   1
  -3  -8  -1-11.9423 109.390   1
   3  -8   2 1495.89 138.647   1
   3   8   2 1483.64 172.113   1
  -3  -8  -2 1649.51 176.970   1
  -3   8  -2 1381.56 141.283   1
  -3   8  -3 2972.74 207.034   1
   3  -8   3 3150.30 203.663   1
   3   8   3 3615.37 270.431   1
   3   8   4 7353.93 488.973   1
   3  -8   4 8216.74 439.123   1
  -3   8  -4 8582.93 438.342   1
  -3  -8  -4 7349.47 478.895   1
   3  -8   5 2305.58 160.461   1
   3   8   5 1930.36 237.012   1
  -3  -8  -5 2163.81 226.296   1
  -3   8  -5 2337.98 157.851   1
   3  -8   6 5369.58 297.776   1
  -3  -8  -6 5094.00 361.090   1
  -3   8  -6 5129.30 292.931   1
   3   8   6 5001.81 373.740   1
   3   8   7 328.020 206.132   1
   3  -8   7 185.604 78.8358   1
  -3  -8  -7 418.495 166.992   1
  -3   8  -7 145.502 78.5765   1
  -3   8  -8 41239.1 2011.98   1
   3  -8   8 38911.1 2012.95   1
   3  -8   9 31.9741 90.7953   1
   3   8   9 21.3058 229.355   1
  -3   8  -9 64.7682 85.3152   1
  -3  -8  -9 287.028 205.994   1
   3   8  10 2095.75 285.338   1
  -3  -8 -10 2345.64 264.425   1
  -3   8 -10 2156.21 176.132   1
   3  -8  10 2268.13 183.873   1
  -3  -8 -11 3151.33 279.968   1
  -3   8 -11 2947.42 208.210   1
   3   8  11 2858.31 302.480   1
   3  -8  11 2438.32 220.676   1
   3   8  12 9407.95 653.873   1
  -3  -8 -12 10827.7 649.826   1
   3   8  13 1243.86 279.327   1
   3  -8  13 775.338 174.866   1
  -3  -8 -13 1142.81 250.970   1
  -3   8 -13 970.589 155.016   1
  -3   8 -14 3192.03 249.404   1
   3  -8  14 2855.47 260.433   1
   3   8  15 3956.96 379.878   1
   3  -8  15 3375.96 286.811   1
  -3  -8 -15 3954.11 355.933   1
   3  -8  16 2774.27 270.495   1
   3   8  16 2234.26 312.085   1
  -3   8 -16 2255.83 248.341   1
  -3  -8 -16 2389.65 289.888   1
   3  -8  17 1118.96 229.185   1
  -3   8 -17 1406.91 212.084   1
  -3  -8 -17 775.116 285.706   1
   3   8  18 1687.38 296.996   1
   3  -8  18 1253.94 239.070   1
  -3  -8 -18 1314.40 255.086   1
  -3   8 -18 1460.06 232.947   1
   3   8  19 882.830 333.975   1
  -3  -8 -19 654.317 286.953   1
   3   8  20 8195.69 579.724   1
  -3  -8 -20 7451.86 549.103   1
   3   8  21 173.378 313.045   1
  -3  -8 -21-205.259 290.111   1
   3   8  23 260.442 315.503   1
  -3  -8 -23 1104.47 304.726   1
   3   8  24 748.064 330.371   1
  -3  -8 -24 1230.87 309.964   1
   3   8  25 370.910 309.030   1
  -3  -8 -25 407.123 284.398   1
   3   8  26 1921.06 368.507   1
  -3  -8 -26 1533.12 331.508   1
   3   8  27 27.8187 300.082   1
  -3  -8 -27 24.6916 279.731   1
  -3   9  27 27.7027 259.032   1
   3  -9 -27 173.394 241.345   1
  -3   9  26 1382.29 311.955   1
   3  -9 -26 1063.13 283.408   1
  -3   9  25 886.294 334.371   1
   3  -9 -25 746.781 303.853   1
  -3   9  24 1152.80 358.607   1
   3  -9 -24 573.835 306.736   1
  -3   9  23 1047.38 341.826   1
   3  -9 -23 737.563 304.961   1
  -3   9  22 2392.41 349.500   1
   3  -9 -22 2630.49 331.040   1
  -3   9  21 350.059 330.842   1
   3  -9 -21 667.896 302.580   1
  -3   9  20 233.140 310.532   1
   3  -9 -20 266.996 290.120   1
  -3   9  19 405.158 271.269   1
   3  -9 -19 399.765 273.645   1
   3   9 -18 252.289 192.404   1
  -3  -9  17 4571.06 368.128   1
   3   9 -17 4313.48 347.789   1
  -3   9  17 4442.99 439.713   1
   3  -9 -17 4617.61 425.746   1
  -3  -9  16 6741.77 423.848   1
   3  -9 -16 5691.39 461.299   1
   3   9 -16 6238.72 404.760   1
  -3   9  16 5215.79 469.522   1
   3   9 -15 2184.36 235.039   1
  -3  -9  15 2226.61 239.673   1
  -3   9  15 2109.95 351.905   1
   3  -9 -15 2440.81 332.985   1
   3   9 -14 512.242 160.557   1
  -3   9  14 912.532 292.160   1
  -3  -9  14 441.682 164.073   1
  -3  -9  13 5250.63 336.383   1
  -3   9  13 4921.45 444.434   1
   3  -9 -13 4983.11 431.843   1
   3   9 -13 4703.76 323.170   1
   3  -9 -12 3404.47 363.033   1
  -3   9  12 3079.61 379.204   1
  -3  -9  11 18252.3 957.208   1
  -3   9  11 16492.0 1033.30   1
   3  -9 -11 17662.1 1027.55   1
   3   9 -11 19103.7 955.551   1
   3   9 -10 9770.39 550.048   1
  -3   9  10 9153.16 630.661   1
   3  -9 -10 10741.1 633.855   1
  -3  -9  10 10236.1 548.910   1
   3   9  -9 7481.94 413.799   1
  -3  -9   9 7793.41 414.686   1
   3  -9  -9 6715.30 490.014   1
  -3   9   9 6576.91 500.819   1
  -3  -9   8 100.231 86.1048   1
  -3   9   8 109.780 209.933   1
   3  -9  -8 20.2074 180.111   1
   3   9  -8 73.3991 92.2942   1
   3   9  -7 1368.50 129.789   1
  -3  -9   7 1380.53 128.099   1
  -3   9   7 1004.94 211.077   1
   3   9  -6 26511.6 1345.36   1
  -3  -9   6 26874.8 1345.46   1
  -3   9   6 25579.8 1416.14   1
   3  -9  -6 26284.1 1408.34   1
  -3   9   5 244.716 177.578   1
   3   9  -5-7.55562 89.6983   1
   3  -9  -5-34.0197 162.717   1
  -3  -9   5 255.156 87.0972   1
  -3  -9   4 4266.10 267.164   1
   3   9  -4 4299.19 270.117   1
   3  -9  -4 4680.51 329.701   1
   3  -9  -3 20870.7 1117.73   1
  -3  -9   3 20756.9 1086.23   1
   3   9  -3 21401.7 1089.58   1
  -3   9   3 21068.2 1130.15   1
   3  -9  -2 6263.00 389.241   1
  -3  -9   2 5975.29 361.478   1
  -3   9   2 6369.18 406.385   1
   3   9  -2 5971.10 368.583   1
  -3   9   1 12842.5 690.763   1
   3  -9  -1 11863.0 675.985   1
   3   9   0 16760.7 921.017   1
  -3  -9   0 17787.3 918.686   1
  -3  -9  -1 11397.5 675.136   1
  -3   9  -1 12937.1 671.067   1
   3   9   1 11529.8 682.777   1
   3  -9   1 12957.8 665.666   1
  -3  -9  -2 6502.98 396.106   1
  -3   9  -2 6881.73 372.394   1
   3   9   2 6578.07 403.053   1
   3  -9   2 5537.42 360.343   1
  -3  -9  -3 19622.8 1059.15   1
  -3   9  -3 20573.7 1024.54   1
   3  -9   3 19317.8 1021.74   1
   3   9   4 3825.77 326.475   1
   3  -9   4 3965.59 247.656   1
  -3  -9  -4 4623.70 320.562   1
  -3   9  -4 4390.52 249.661   1
   3  -9   5 164.591 75.5032   1
   3   9   5-125.904 163.373   1
  -3   9  -5 116.501 70.6483   1
  -3  -9  -5 147.223 151.277   1
   3  -9   6 25700.5 1316.37   1
   3   9   6 26645.4 1399.67   1
  -3   9  -6 26503.2 1315.56   1
   3  -9   7 1497.16 112.133   1
  -3   9  -7 1336.88 108.367   1
  -3   9  -8 50.8679 66.0076   1
  -3  -9  -8 113.780 170.597   1
   3  -9   8 101.918 69.7184   1
   3   9   8-105.665 189.521   1
   3  -9   9 6971.57 392.338   1
   3   9   9 6708.75 500.481   1
  -3  -9  -9 6572.65 486.007   1
  -3   9  -9 7724.03 391.759   1
   3   9  10 9566.41 615.109   1
   3  -9  10 9589.51 514.811   1
  -3   9 -10 9525.06 508.766   1
  -3  -9 -10 9488.05 600.161   1
   3   9  11 17123.5 993.381   1
   3  -9  11 17985.8 903.122   1
  -3   9 -11 16341.6 895.384   1
  -3  -9 -11 18576.3 987.342   1
   3   9  12 3039.21 352.405   1
   3  -9  12 3682.67 256.088   1
  -3   9 -12 3735.04 243.793   1
  -3  -9 -12 3741.67 340.715   1
   3   9  13 4230.03 405.628   1
  -3  -9 -13 5041.30 403.097   1
   3  -9  14 730.062 163.746   1
   3   9  14 25.9004 248.616   1
  -3   9 -14 450.380 140.445   1
  -3  -9 -14 353.616 228.918   1
  -3   9 -15 2125.80 216.028   1
   3  -9  15 2131.10 234.105   1
   3   9  15 2518.80 342.850   1
  -3  -9 -15 1856.75 299.533   1
   3  -9  16 5658.53 400.984   1
   3   9  16 6407.72 474.878   1
  -3   9 -16 5796.85 392.517   1
  -3  -9 -16 5335.02 435.906   1
  -3  -9 -17 4308.03 404.820   1
  -3   9 -17 3729.44 317.548   1
   3   9  17 3602.13 417.144   1
   3   9  19 458.928 321.501   1
  -3  -9 -19 203.163 275.544   1
   3   9  20 606.259 329.396   1
  -3  -9 -20 487.371 265.878   1
   3   9  21 231.482 282.772   1
  -3  -9 -21 179.973 248.658   1
   3   9  22 2577.46 393.086   1
  -3  -9 -22 2289.39 359.445   1
   3   9  23 921.547 282.929   1
  -3  -9 -23 1410.34 272.079   1
   3   9  24 827.992 337.991   1
  -3  -9 -24 738.437 308.301   1
   3   9  25 651.968 320.696   1
  -3  -9 -25 808.084 288.941   1
   3   9  26 669.882 329.405   1
  -3  -9 -26 2085.93 334.480   1
   3   9  27 357.121 326.109   1
  -3  -9 -27 24.3691 291.358   1
   3 -10 -26 524.692 304.325   1
  -3  10  26 1169.12 357.932   1
   3 -10 -24 2174.15 350.419   1
  -3  10  24 2153.71 376.738   1
   3 -10 -22-79.4662 286.410   1
  -3  10  22-174.461 318.385   1
   3 -10 -21 319.425 290.709   1
  -3  10  21 1051.51 343.754   1
   3 -10 -20 1443.61 304.240   1
  -3  10  20 2159.52 334.389   1
   3 -10 -19-133.462 295.326   1
  -3  10  19 466.012 338.271   1
   3 -10 -18 1118.77 298.017   1
  -3  10  18 1127.28 307.306   1
   3 -10 -17 26.4166 262.093   1
  -3  10  17 257.996 298.481   1
   3 -10 -16 1099.54 304.026   1
  -3  10  16 1015.81 325.074   1
   3  10 -16 198.419 152.887   1
   3  10 -15 3400.11 263.047   1
  -3 -10  15 3290.57 262.143   1
   3 -10 -15 2863.67 358.124   1
  -3  10  15 3001.95 368.712   1
   3 -10 -14 11072.6 707.544   1
  -3  10  14 11189.6 724.177   1
   3  10 -13 101.440 117.194   1
  -3  10  13-26.6968 247.454   1
  -3 -10  13 116.164 126.262   1
   3 -10 -13-24.7975 223.073   1
  -3 -10  12 9021.70 511.749   1
   3  10 -12 9478.07 511.722   1
   3 -10 -12 10206.1 623.660   1
  -3  10  12 7964.44 615.606   1
   3  10 -11 61.7645 94.4163   1
  -3 -10  11 177.289 99.4734   1
  -3  10  11 355.282 265.475   1
   3 -10 -11 140.693 248.650   1
  -3  10  10 9800.83 660.615   1
  -3 -10  10 10346.6 552.922   1
   3  10 -10 10679.5 555.731   1
   3  10  -9 108.863 85.2643   1
  -3  10   9-94.8534 238.836   1
  -3 -10   9 94.2345 77.2064   1
   3  10  -8 8907.57 473.285   1
   3 -10  -8 9416.38 582.401   1
  -3 -10   8 8857.34 470.092   1
  -3  10   8 8186.99 582.850   1
  -3 -10   7 10044.3 548.473   1
   3  10  -7 10907.2 551.818   1
  -3  10   6 1706.33 243.279   1
  -3 -10   6 1498.59 130.042   1
   3  10  -6 1703.00 134.226   1
   3 -10  -6 1812.88 236.120   1
  -3  10   5 197.432 175.452   1
   3  10  -5 115.303 87.9189   1
  -3 -10   5 83.0249 84.9862   1
   3 -10  -5 71.2295 170.314   1
   3 -10  -4 17298.0 942.781   1
   3  10  -4 17818.2 894.421   1
  -3 -10   4 16629.1 890.490   1
  -3  10   4 16634.7 948.276   1
   3  10  -3 5890.17 366.468   1
  -3 -10   3 6457.99 361.467   1
   3 -10  -3 6004.68 394.602   1
  -3  10   3 6075.73 410.215   1
  -3 -10   2 22185.7 1202.78   1
   3 -10  -2 24465.1 1233.05   1
  -3  10   2 24013.1 1241.58   1
   3  10  -1 2729.47 235.159   1
   3 -10  -1 3480.01 248.835   1
  -3 -10   1 3307.01 234.584   1
  -3  10   1 3183.45 260.401   1
   3 -10   0 34.9765 116.809   1
  -3  10   0-51.6711 119.722   1
   3  10   0-39.4681 134.407   1
  -3 -10   0 72.0390 125.849   1
   3  10   1 2604.17 238.886   1
  -3 -10  -1 2796.78 229.917   1
   3 -10   2 23294.7 1184.87   1
   3  10   2 22515.4 1219.13   1
  -3 -10  -2 23155.1 1213.69   1
  -3  10  -2 22968.3 1187.19   1
   3 -10   3 5841.27 337.265   1
  -3 -10  -3 6739.97 396.883   1
  -3  10  -3 5719.87 340.117   1
   3  10   3 5367.66 393.972   1
   3  10   4 16535.4 934.432   1
  -3 -10  -4 17077.7 926.306   1
   3 -10   4 16346.0 866.868   1
  -3  10  -4 17548.0 869.187   1
  -3 -10  -5 33.9802 160.645   1
   3  10   5 75.5232 184.407   1
   3 -10   5 18.5328 62.4045   1
  -3  10  -5 44.6619 62.9879   1
   3 -10   6 1343.10 91.0213   1
  -3 -10  -6 1487.05 218.471   1
  -3  10  -6 1325.62 90.6014   1
   3  10   6 1712.01 236.858   1
   3  10   7 9963.39 622.528   1
   3  10   8 8501.66 566.851   1
  -3 -10  -8 8878.96 554.408   1
   3  10   9-137.577 219.305   1
  -3 -10 -10 11083.3 646.195   1
   3  10  10 9546.78 646.849   1
  -3  10 -11 100.410 64.2361   1
  -3 -10 -11 556.449 243.276   1
   3  10  11 245.837 276.971   1
   3 -10  11 155.151 68.3376   1
   3  10  12 7768.48 531.586   1
  -3  10 -12 6793.88 395.535   1
   3 -10  12 7437.94 403.740   1
  -3 -10 -13 422.728 245.715   1
  -3  10 -13 128.904 100.094   1
   3  10  13 25.7949 241.945   1
   3 -10  13 140.001 107.882   1
  -3 -10 -14 10726.2 687.154   1
  -3  10 -14 10759.4 586.395   1
   3  10  14 11563.3 716.205   1
   3 -10  14 10495.8 588.901   1
  -3 -10 -15 3155.57 320.110   1
   3  10  15 3331.08 351.679   1
  -3  10 -16 240.561 146.435   1
  -3 -10 -16 196.593 246.344   1
   3  10  16-83.5614 294.714   1
  -3 -10 -17-75.2564 275.204   1
   3  10  17 141.737 308.398   1
  -3 -10 -18 989.686 231.340   1
   3  10  18 659.064 254.735   1
  -3 -10 -19 511.848 279.028   1
   3  10  19 201.664 311.970   1
  -3 -10 -20 2419.61 347.871   1
   3  10  20 2402.73 380.407   1
  -3 -10 -21 231.544 222.321   1
   3  10  21 318.445 258.307   1
  -3 -10 -22 384.485 286.921   1
   3  10  22 663.518 329.673   1
  -3 -10 -24 1899.31 314.924   1
   3  10  24 2298.48 352.509   1
  -3 -10 -26 784.856 283.830   1
   3  10  26 634.899 298.586   1
  -3  11  25 616.538 272.704   1
   3 -11 -25 75.5164 237.834   1
  -3  11  24 511.943 321.108   1
   3 -11 -24 410.156 285.016   1
  -3  11  23 143.523 347.581   1
   3 -11 -23 832.360 318.887   1
  -3  11  22 2669.37 378.828   1
   3 -11 -22 1998.53 332.916   1
  -3  11  21 699.575 315.589   1
   3 -11 -21 425.164 277.941   1
  -3  11  19 2628.86 381.547   1
   3 -11 -19 2329.55 345.948   1
  -3  11  18 3145.34 413.398   1
   3 -11 -18 3527.06 387.706   1
  -3  11  17 57.7865 311.457   1
   3 -11 -17 586.204 293.409   1
  -3  11  16 2777.32 366.307   1
   3 -11 -16 2429.92 332.167   1
  -3  11  15 84.8245 239.179   1
   3 -11 -15 339.237 229.835   1
   3  11 -14 543.810 111.759   1
  -3  11  14 361.903 268.776   1
   3  11 -13 2681.58 185.054   1
  -3  11  13 2321.43 321.540   1
  -3 -11  13 2849.39 183.952   1
   3 -11 -13 3052.20 320.415   1
  -3 -11  12 18732.8 968.505   1
   3  11 -12 19617.7 971.148   1
   3  11 -11 473.765 62.0025   1
   3 -11 -11 673.175 263.738   1
  -3  11  10 1847.25 298.786   1
   3 -11 -10 1862.95 272.850   1
   3 -11  -9 8306.37 546.369   1
  -3  11   9 7772.33 557.388   1
  -3  11   8-141.565 232.917   1
   3 -11  -8 367.340 223.991   1
   3 -11  -7 4253.90 344.380   1
  -3 -11   7 3802.50 213.683   1
  -3  11   7 3528.00 354.911   1
   3  11  -7 3915.03 219.008   1
  -3 -11   6 3667.03 221.158   1
   3  11  -6 3925.98 228.068   1
   3 -11  -5 2846.81 279.991   1
   3  11  -5 2868.33 199.281   1
  -3 -11   5 3062.32 197.093   1
  -3  11   5 3330.06 310.239   1
   3  11  -4 6336.96 344.816   1
  -3  11   4 5793.34 418.671   1
  -3 -11   4 5613.42 335.015   1
   3 -11  -4 5400.74 401.877   1
  -3  11   3-128.811 167.073   1
   3  11  -3 136.651 120.314   1
  -3 -11   3 186.695 106.116   1
   3 -11  -3-114.340 154.904   1
   3 -11  -2 10123.6 614.085   1
  -3  11   2 11331.9 630.607   1
  -3  11   1 2023.43 222.229   1
   3  11  -1 2380.89 202.620   1
  -3 -11   1 1670.79 182.951   1
   3 -11  -1 1920.69 209.736   1
   3 -11   0 1686.85 180.950   1
   3  11   0 1335.14 176.054   1
  -3 -11   0 1440.85 170.294   1
  -3  11   0 1677.71 191.497   1
  -3 -11  -1 2180.55 206.694   1
   3  11   1 1368.48 186.976   1
   3  11   2 10035.9 603.683   1
   3 -11   2 10571.6 559.375   1
  -3 -11  -2 9516.90 591.667   1
  -3  11  -2 10500.1 564.714   1
   3 -11   3 244.837 99.7824   1
   3  11   3 35.0129 165.194   1
  -3 -11  -3 315.273 161.189   1
  -3  11  -3 7.96061 94.7130   1
   3  11   4 6265.18 412.906   1
  -3  11  -4 5626.13 314.537   1
  -3 -11  -4 5314.82 382.557   1
   3 -11   4 5623.09 315.548   1
  -3  11  -5 2649.21 146.411   1
   3  11   5 2194.37 264.656   1
   3 -11   5 2389.07 145.006   1
   3  11   7 4173.31 365.881   1
  -3 -11  -7 3894.72 338.490   1
  -3 -11  -8-433.272 203.178   1
   3  11   8 411.128 246.989   1
  -3 -11  -9 8088.31 517.710   1
   3  11   9 7346.25 530.501   1
  -3 -11 -10 1419.60 246.316   1
  -3 -11 -11 1010.80 259.773   1
   3  11  11 299.709 255.418   1
   3  11  13 3223.57 357.328   1
  -3 -11 -14-48.1231 217.250   1
   3  11  14 463.325 258.536   1
  -3 -11 -15 368.391 268.096   1
   3  11  15 166.905 290.567   1
  -3 -11 -16 2833.98 343.890   1
   3  11  16 2067.61 356.501   1
  -3 -11 -17 355.469 223.847   1
   3  11  17 200.560 270.512   1
  -3 -11 -18 2357.38 328.584   1
   3  11  18 2363.57 350.223   1
  -3 -11 -19 1853.10 348.888   1
   3  11  19 2864.75 391.650   1
  -3 -11 -21 411.427 222.566   1
   3  11  21 954.741 278.372   1
  -3 -11 -22 2176.34 349.430   1
   3  11  22 2757.73 391.497   1
  -3 -11 -23 432.764 296.496   1
   3  11  23 798.138 343.689   1
  -3 -11 -24 301.598 240.665   1
   3  11  24 253.734 277.842   1
  -3 -11 -25 197.502 287.665   1
   3  11  25 498.986 316.908   1
   3 -12 -25 496.425 304.897   1
  -3  12  25 803.612 352.227   1
   3 -12 -24 1572.38 315.439   1
  -3  12  24 2116.10 376.215   1
   3 -12 -23-25.8007 247.384   1
  -3  12  23 286.050 277.223   1
   3 -12 -22 209.147 303.002   1
  -3  12  22 576.930 350.605   1
   3 -12 -21 739.631 273.507   1
  -3  12  21 466.014 317.666   1
   3 -12 -20 426.678 285.447   1
  -3  12  20 29.2433 329.586   1
  -3  12  19 1349.25 321.981   1
  -3  12  18 702.339 349.003   1
   3 -12 -17 1284.99 295.785   1
  -3  12  17 933.053 310.533   1
   3 -12 -16-106.438 228.844   1
  -3  12  16-144.856 253.313   1
   3 -12 -15 1291.89 290.846   1
   3 -12 -14 9267.81 640.633   1
  -3  12  14 9916.80 669.287   1
   3 -12 -13 2050.45 303.497   1
  -3  12  13 1951.17 325.562   1
   3 -12 -12 201.073 206.629   1
  -3  12  12 218.715 236.056   1
  -3  12  10 4872.39 425.854   1
   3 -12 -10 5488.06 423.579   1
   3 -12  -9-23.0710 230.573   1
  -3  12   9-25.3308 248.687   1
   3 -12  -8 423.392 226.981   1
  -3  12   8 122.828 233.311   1
   3 -12  -7 4174.78 372.075   1
  -3  12   7 4805.22 389.533   1
   3 -12  -6-102.263 199.225   1
  -3  12   6-181.358 225.424   1
   3  12  -6 19.7343 48.3656   1
   3  12  -5 2832.12 187.809   1
   3  12  -4 2763.08 208.041   1
  -3  12   4 3472.84 306.957   1
   3 -12  -4 3073.26 282.438   1
  -3  12   3 3125.22 294.587   1
   3  12  -3 3425.55 234.637   1
   3 -12  -3 3024.46 281.369   1
   3 -12  -2 23890.2 1282.16   1
  -3  12   2 24461.6 1293.29   1
  -3  12   1 920.262 190.794   1
   3  12  -1 849.210 164.369   1
   3 -12  -1 1179.30 187.102   1
   3 -12   0 25.9197 137.072   1
  -3  12   0-14.4008 152.312   1
   3  12   0-58.0775 151.843   1
   3 -12   1 954.518 149.337   1
  -3  12  -1 1103.95 165.841   1
   3  12   1 936.718 169.829   1
   3  12   2 23370.5 1251.68   1
  -3  12  -2 22929.5 1211.40   1
  -3 -12  -2 23535.4 1242.34   1
   3 -12   2 24007.8 1212.55   1
  -3 -12  -3 2345.49 254.498   1
  -3  12  -3 3018.29 205.488   1
   3  12   3 2433.63 278.540   1
   3 -12   3 3228.82 205.172   1
   3 -12   4 3046.39 187.337   1
  -3 -12  -4 2828.74 278.349   1
   3  12   4 2451.52 293.450   1
  -3  12  -4 3203.03 187.834   1
  -3 -12  -6 78.7537 195.034   1
   3  12   6 348.389 223.200   1
  -3 -12  -7 4150.22 350.358   1
   3  12   7 4500.53 380.883   1
  -3 -12  -8 256.925 191.030   1
   3  12   8 117.712 224.034   1
  -3 -12  -9 311.920 219.337   1
   3  12   9-169.376 224.941   1
  -3 -12 -10 5913.55 441.101   1
   3  12  10 5354.95 449.301   1
  -3 -12 -12-23.6968 234.463   1
   3  12  12-106.474 261.344   1
  -3 -12 -13 2493.02 327.394   1
   3  12  13 3013.60 371.851   1
  -3 -12 -14 10243.5 662.370   1
  -3 -12 -15 1305.56 260.723   1
   3  12  15 1048.69 280.829   1
  -3 -12 -16 228.931 233.001   1
   3  12  16-172.033 264.969   1
   3  12  17 808.190 321.747   1
  -3 -12 -18 515.939 285.742   1
   3  12  18 724.859 341.705   1
  -3 -12 -20 542.107 254.882   1
   3  12  20 232.110 289.205   1
  -3 -12 -21 874.505 271.502   1
   3  12  21 1412.95 309.883   1
  -3 -12 -22 382.738 291.629   1
   3  12  22 142.856 336.318   1
  -3 -12 -23 177.052 290.273   1
   3  12  23 481.986 340.364   1
  -3 -12 -24 2312.97 332.582   1
  -3 -12 -25 877.513 284.504   1
   3  12  25 794.994 319.253   1
  -3  13  24 362.285 348.760   1
   3 -13 -24 275.560 297.157   1
  -3  13  22 805.666 330.446   1
   3 -13 -22 1194.68 295.645   1
   3 -13 -20 1194.65 297.138   1
  -3  13  19 706.468 338.161   1
   3 -13 -19 293.872 289.746   1
  -3  13  18 441.508 324.170   1
   3 -13 -18 698.610 307.506   1
  -3  13  17 1470.94 308.302   1
   3 -13 -17 805.965 274.004   1
  -3  13  16 1230.72 315.287   1
   3 -13 -16 696.274 261.386   1
  -3  13  14 403.285 307.915   1
   3 -13 -14 342.541 261.983   1
  -3  13  13 540.172 287.768   1
   3 -13 -13 364.005 240.538   1
   3 -13 -12 6676.01 507.960   1
  -3  13  12 7017.63 526.100   1
   3 -13 -11 2175.83 321.159   1
  -3  13  11 2876.36 359.144   1
   3 -13 -10 1929.55 276.368   1
  -3  13  10 1930.18 300.268   1
   3 -13  -9 950.353 239.995   1
  -3  13   9 235.709 246.739   1
   3 -13  -8 897.525 235.865   1
  -3  13   8 432.458 245.536   1
   3 -13  -7 44.3093 215.908   1
  -3  13   7 245.637 233.631   1
  -3  13   6 3807.80 364.648   1
   3 -13  -6 4304.55 358.430   1
  -3 -13   5 2141.07 135.651   1
   3  13  -5 2116.68 142.382   1
   3  13  -4 9749.70 534.715   1
   3 -13  -4 9792.14 605.301   1
  -3  13   4 11134.2 639.198   1
  -3 -13   4 9666.85 525.520   1
   3 -13  -3 7567.99 479.396   1
  -3 -13   3 7042.61 417.706   1
  -3  13   3 6811.25 489.460   1
   3  13  -3 7677.03 425.821   1
  -3  13   2 6908.84 453.620   1
   3 -13  -2 6376.57 432.489   1
  -3 -13   1 2808.09 237.392   1
   3 -13  -1 3057.85 263.298   1
  -3  13   1 3271.00 282.412   1
   3  13  -1 3100.37 256.899   1
  -3 -13   0 30918.3 1602.20   1
  -3  13   0 30160.1 1608.35   1
   3  13   0 29745.3 1607.01   1
   3 -13   0 32853.0 1604.93   1
  -3 -13  -1 3119.42 261.901   1
  -3  13  -1 3392.94 245.605   1
   3  13   1 2587.48 268.785   1
   3 -13   1 2945.36 234.855   1
  -3 -13  -2 5601.75 400.227   1
  -3  13  -2 6208.86 365.595   1
   3 -13   2 5972.09 360.524   1
   3  13   2 6476.60 427.866   1
  -3 -13  -3 7250.35 470.859   1
   3 -13   3 7531.04 405.512   1
  -3  13  -3 6842.17 403.773   1
   3  13   3 7390.13 486.127   1
   3 -13   4 8081.53 431.004   1
   3  13   4 8873.63 545.217   1
  -3  13  -4 8193.39 431.758   1
   3  13   5 2566.19 288.276   1
  -3 -13  -5 2494.00 273.216   1
   3  13   6 3116.08 332.485   1
  -3 -13  -6 3720.83 332.616   1
   3  13   7 210.809 234.382   1
  -3 -13  -7 256.765 200.942   1
   3  13   8 367.429 252.462   1
  -3 -13  -8 746.613 230.364   1
   3  13   9 430.794 254.924   1
  -3 -13  -9 180.738 224.547   1
   3  13  10 2785.55 334.761   1
  -3 -13 -10 2179.58 303.620   1
   3  13  11 3343.41 362.413   1
  -3 -13 -11 2507.57 315.473   1
  -3 -13 -12 7638.44 534.033   1
   3  13  12 7102.28 553.085   1
   3  13  13 55.9312 290.061   1
  -3 -13 -13 420.482 256.019   1
   3  13  14 653.216 311.300   1
  -3 -13 -14 654.476 281.984   1
   3  13  16 869.412 334.854   1
  -3 -13 -16 1032.79 304.620   1
   3  13  17 698.949 332.920   1
  -3 -13 -17 1634.10 301.157   1
   3  13  18 758.379 304.624   1
  -3 -13 -18 1143.33 278.370   1
  -3 -13 -19 259.351 234.342   1
   3  13  20 1274.67 314.065   1
  -3 -13 -20 1137.40 287.376   1
   3  13  22 1023.25 360.607   1
   3  13  24-386.749 296.066   1
  -3 -13 -24 344.032 261.642   1
   3 -14 -23-201.926 287.657   1
  -3  14  23 28.1479 336.432   1
   3 -14 -22 51.5007 237.277   1
  -3  14  22 57.2349 279.504   1
   3 -14 -21 1307.39 329.719   1
  -3  14  21 1336.26 386.265   1
   3 -14 -20 423.649 258.047   1
  -3  14  20-117.215 277.177   1
   3 -14 -19 213.694 303.301   1
  -3  14  19 88.6560 319.553   1
   3 -14 -18 1531.05 326.748   1
  -3  14  18 1478.74 348.866   1
   3 -14 -17 2504.74 337.102   1
  -3  14  17 2608.64 362.278   1
   3 -14 -16 1507.56 284.737   1
  -3  14  16 1006.70 311.128   1
   3 -14 -15 53.6315 247.861   1
  -3  14  15 176.961 291.096   1
   3 -14 -13 1160.00 275.474   1
  -3  14  13 1187.99 304.379   1
   3 -14 -12 312.182 267.135   1
  -3  14  12-57.1425 284.907   1
  -3  14  11 4514.40 428.870   1
   3 -14 -11 5013.13 416.089   1
   3 -14 -10 501.126 257.294   1
  -3  14  10 248.585 271.124   1
   3 -14  -9 24.4367 225.833   1
  -3  14   9 81.0587 251.156   1
  -3  14   8 5891.29 464.951   1
   3 -14  -8 5906.48 445.705   1
   3 -14  -7 137.326 212.350   1
  -3  14   7 280.892 239.602   1
   3 -14  -6 242.066 202.940   1
  -3  14   6 73.6476 242.405   1
   3 -14  -5-147.182 193.816   1
  -3  14   5-70.4373 213.851   1
  -3 -14   4 479.744 97.3893   1
   3  14  -4 599.072 109.510   1
   3  14  -3 2722.86 223.182   1
   3 -14  -3 2682.46 277.547   1
  -3 -14   3 2772.89 211.654   1
   3  14  -2 8512.79 543.201   1
  -3 -14   2 9597.36 537.003   1
   3 -14  -2 9573.32 577.752   1
   3  14  -1 10353.3 635.266   1
   3 -14  -1 12097.5 654.408   1
  -3 -14   1 11015.9 627.879   1
  -3  14   1 11337.7 658.918   1
  -3 -14   0-115.926 150.190   1
   3 -14   0 14.2432 144.855   1
   3  14   0-32.2667 160.868   1
  -3  14  -1 11454.4 655.677   1
   3  14   1 10876.0 679.862   1
   3 -14   1 12418.8 652.976   1
  -3 -14  -1 11929.2 676.367   1
  -3  14  -2 9895.73 539.509   1
  -3 -14  -2 9653.55 581.961   1
   3 -14   2 9412.96 534.451   1
   3  14   2 9488.80 596.771   1
  -3 -14  -3 2451.21 262.673   1
   3 -14   3 2254.88 176.716   1
  -3  14  -3 2522.50 179.878   1
   3  14   3 2750.27 286.219   1
   3  14   5 406.940 221.384   1
  -3 -14  -5 263.353 198.502   1
   3  14   6 23.6686 230.556   1
  -3 -14  -6-63.3746 205.778   1
   3  14   7 320.587 235.220   1
  -3 -14  -7 21.8440 199.024   1
  -3 -14  -8 6198.93 454.478   1
   3  14   8 6236.91 478.709   1
   3  14   9-26.3241 239.734   1
  -3 -14  -9 209.725 205.744   1
   3  14  10 676.114 279.510   1
  -3 -14 -10 646.762 233.140   1
   3  14  11 4342.49 433.619   1
  -3 -14 -11 5157.47 425.159   1
   3  14  12-506.122 307.201   1
  -3 -14 -12 324.330 259.131   1
   3  14  13 1056.60 333.205   1
  -3 -14 -13 1547.82 294.342   1
   3  14  15 174.592 286.529   1
  -3 -14 -15 155.600 265.067   1
   3  14  16 1784.43 345.645   1
  -3 -14 -16 1642.57 314.763   1
   3  14  17 3516.19 410.406   1
  -3 -14 -17 3134.59 367.710   1
   3  14  18 1259.06 345.627   1
  -3 -14 -18 991.005 306.082   1
   3  14  19 87.3619 320.179   1
  -3 -14 -19 130.049 281.822   1
   3  14  20 1010.95 355.869   1
   3  14  21 2124.18 395.550   1
  -3 -14 -21 1307.45 325.767   1
   3  14  22 565.794 347.503   1
  -3 -14 -22-151.441 282.126   1
   3  14  23 111.352 318.607   1
  -3 -14 -23 297.382 262.325   1
  -3  15  22 283.771 280.279   1
   3 -15 -22 203.714 239.698   1
  -3  15  21-57.7937 351.335   1
   3 -15 -21 103.758 291.574   1
  -3  15  20 497.369 300.802   1
   3 -15 -20 579.776 270.557   1
  -3  15  19 1065.49 346.822   1
   3 -15 -19 1013.53 306.451   1
  -3  15  18 475.866 337.277   1
   3 -15 -18 564.958 293.820   1
  -3  15  17 269.013 330.090   1
   3 -15 -17 135.281 280.520   1
  -3  15  16 778.744 304.386   1
   3 -15 -16 406.683 266.314   1
  -3  15  15 149.592 298.255   1
   3 -15 -15-108.368 248.151   1
  -3  15  14 476.581 307.860   1
   3 -15 -14 350.767 267.021   1
  -3  15  13 1862.45 363.208   1
   3 -15 -13 2437.82 343.372   1
  -3  15  12 410.585 304.113   1
   3 -15 -12 106.021 257.767   1
  -3  15  11 751.788 294.732   1
   3 -15 -11 1254.37 280.926   1
  -3  15  10 1166.70 302.446   1
   3 -15 -10 1974.87 299.313   1
  -3  15   8 1334.06 284.298   1
   3 -15  -8 1073.72 260.754   1
  -3  15   7 1188.24 282.886   1
   3 -15  -7 709.890 239.572   1
  -3  15   6 2802.36 344.347   1
   3 -15  -6 3695.90 344.109   1
   3 -15  -5 2254.99 287.951   1
  -3  15   5 1947.80 304.189   1
   3 -15  -4 480.916 204.021   1
  -3 -15   4 188.126 64.8838   1
  -3  15   4 630.076 231.768   1
   3  15  -4 225.631 75.0346   1
   3 -15  -3-58.9941 186.032   1
  -3 -15   3 44.2722 106.746   1
   3  15  -3 108.800 117.756   1
   3 -15  -2-54.5742 166.379   1
  -3 -15   2 276.140 130.920   1
   3  15  -2 115.761 139.342   1
  -3  15   2 424.646 195.624   1
   3  15  -1 91.0468 149.923   1
  -3  15   1 73.0234 178.911   1
   3 -15  -1 32.9696 164.085   1
  -3 -15   1 339.308 145.642   1
  -3  15   0 11281.4 641.785   1
  -3 -15   0 10520.4 632.301   1
   3 -15   0 11282.3 633.905   1
   3  15   0 10549.6 645.642   1
   3  15   1 412.750 187.826   1
  -3  15  -1 105.976 141.166   1
   3 -15   1 188.481 144.701   1
  -3 -15  -1 268.058 157.457   1
   3  15   2 40.5267 201.749   1
  -3 -15  -2 306.055 187.686   1
  -3  15  -2 223.464 120.537   1
   3 -15   2 203.373 112.908   1
  -3  15  -3 106.955 78.4040   1
   3 -15   3 5.48477 74.3013   1
   3  15   4 342.162 206.372   1
  -3 -15  -4 283.614 187.829   1
   3  15   5 1504.50 276.200   1
  -3 -15  -5 3222.78 296.823   1
   3  15   6 3106.01 356.743   1
  -3 -15  -6 3484.61 329.922   1
   3  15   7 1439.61 284.761   1
  -3 -15  -7 729.909 235.128   1
   3  15   8 1220.53 282.921   1
  -3 -15  -8 1037.75 259.801   1
  -3 -15  -9 5339.57 433.859   1
   3  15   9 5004.51 449.395   1
   3  15  10 1140.99 303.698   1
  -3 -15 -10 1510.80 273.112   1
   3  15  11 793.238 294.664   1
  -3 -15 -11 1769.62 288.259   1
   3  15  12 718.876 305.954   1
  -3 -15 -12 641.842 277.761   1
   3  15  14 439.490 297.823   1
  -3 -15 -14 365.993 253.394   1
   3  15  15 29.4495 269.780   1
  -3 -15 -15 131.362 222.837   1
   3  15  16 678.864 292.376   1
  -3 -15 -16 658.164 249.690   1
   3  15  17 176.788 285.124   1
  -3 -15 -17 395.051 243.120   1
   3  15  18 439.896 312.069   1
  -3 -15 -18 892.285 269.029   1
   3  15  19 1107.56 333.005   1
  -3 -15 -19 1017.69 283.872   1
   3  15  20-202.350 303.685   1
  -3 -15 -20 180.847 246.980   1
   3  15  21 570.023 302.370   1
  -3 -15 -21 25.4472 231.327   1
   3  15  22 505.086 289.723   1
  -3 -15 -22 99.9911 232.078   1
  -3  16  21-143.500 350.765   1
   3 -16 -21-128.489 280.238   1
  -3  16  20 437.074 327.344   1
   3 -16 -20 287.928 269.893   1
  -3  16  19 354.791 302.519   1
   3 -16 -19 690.580 259.429   1
  -3  16  18 1046.23 358.085   1
   3 -16 -18 779.255 289.474   1
  -3  16  17 390.933 337.087   1
   3 -16 -17 948.615 304.778   1
  -3  16  15 998.831 350.706   1
   3 -16 -15 519.195 296.958   1
  -3  16  14 242.346 311.038   1
   3 -16 -14 54.5485 274.022   1
  -3  16  13 392.051 304.480   1
   3 -16 -13-27.1565 241.334   1
  -3  16  12 628.202 298.773   1
   3 -16 -12 161.717 261.104   1
  -3  16  11 503.964 296.639   1
   3 -16 -11 532.981 258.116   1
  -3  16  10 700.789 293.755   1
   3 -16 -10 52.4381 255.277   1
  -3  16   9 86.1487 280.484   1
   3 -16  -9 694.966 263.774   1
  -3  16   7 54.5920 269.382   1
   3 -16  -7 73.3356 239.389   1
  -3  16   6-186.644 247.839   1
   3 -16  -6 94.6791 224.421   1
  -3  16   5 203.945 250.975   1
   3 -16  -5 22.8056 221.617   1
   3 -16  -4 6678.92 456.177   1
  -3  16   4 5745.20 461.166   1
   3  16  -3 286.880 116.287   1
   3 -16  -2 1299.15 226.281   1
  -3  16   2 1476.82 239.954   1
   3  16  -1 15.5848 157.530   1
   3 -16  -1 137.257 170.817   1
  -3  16   1 226.572 185.076   1
  -3 -16   1 308.192 157.067   1
   3  16   0-35.6724 184.008   1
   3 -16   0 92.4713 150.189   1
  -3  16   0 308.672 171.114   1
  -3 -16   0-15.9775 152.804   1
  -3 -16  -1 158.651 174.695   1
   3  16   1 19.6654 188.269   1
  -3  16  -1 354.347 145.224   1
  -3 -16  -2 1637.46 230.693   1
  -3  16  -2 1224.57 148.850   1
   3  16   2 1147.71 242.846   1
   3  16   3 90.6100 202.053   1
  -3 -16  -3 263.777 193.118   1
  -3 -16  -4 5250.22 414.138   1
   3  16   4 6011.08 444.252   1
   3  16   5 74.7827 249.340   1
  -3 -16  -5 312.164 215.148   1
   3  16   6-129.356 259.847   1
  -3 -16  -6 69.3814 218.051   1
   3  16   7 186.845 248.553   1
  -3 -16  -7 405.511 230.383   1
   3  16   9 28.0350 267.306   1
  -3 -16  -9 125.335 231.681   1
   3  16  10 428.683 288.961   1
  -3 -16 -10 281.106 251.466   1
   3  16  11 347.828 273.221   1
  -3 -16 -11 440.316 253.721   1
   3  16  12 146.695 291.166   1
  -3 -16 -12 235.860 248.658   1
   3  16  13 29.5439 307.606   1
  -3 -16 -13 184.703 259.779   1
   3  16  14 564.400 300.041   1
  -3 -16 -14-26.5246 245.376   1
   3  16  15 773.463 310.874   1
  -3 -16 -15 638.768 260.168   1
   3  16  16 505.010 330.852   1
  -3 -16 -16 771.880 279.601   1
   3  16  17 59.2262 318.749   1
  -3 -16 -17-53.0761 273.060   1
   3  16  18 1208.18 367.590   1
  -3 -16 -18 843.583 301.539   1
   3  16  19 524.523 357.602   1
  -3 -16 -19 781.568 297.548   1
   3  16  20 1178.56 364.289   1
  -3 -16 -20 1232.37 315.187   1
   3  16  21 962.280 362.935   1
  -3 -16 -21 75.6900 277.141   1
  -3  17  21 768.419 343.790   1
   3 -17 -21 482.371 271.355   1
  -3  17  20-173.906 338.471   1
   3 -17 -20 337.099 285.704   1
  -3  17  19 501.250 344.559   1
   3 -17 -19 105.746 283.054   1
  -3  17  18 568.269 315.576   1
   3 -17 -18 616.985 273.662   1
  -3  17  17 332.681 317.746   1
   3 -17 -17-108.541 254.421   1
  -3  17  16 1310.90 338.028   1
   3 -17 -16 766.134 278.491   1
  -3  17  14 368.341 310.134   1
   3 -17 -14 220.550 251.402   1
  -3  17  13 245.180 312.860   1
   3 -17 -13 826.069 283.374   1
  -3  17  12-91.7029 289.814   1
   3 -17 -12 82.1160 252.204   1
  -3  17  11-272.897 305.307   1
   3 -17 -11 298.705 258.182   1
  -3  17  10 1708.27 333.814   1
   3 -17 -10 1959.47 312.250   1
  -3  17   9 2478.38 354.431   1
   3 -17  -9 2958.81 340.340   1
  -3  17   8 1330.41 305.248   1
   3 -17  -8 466.410 247.742   1
  -3  17   7 1310.37 314.506   1
   3 -17  -7 784.001 260.050   1
   3 -17  -6 4869.47 414.510   1
  -3  17   6 4645.59 439.705   1
   3 -17  -5 7926.31 543.760   1
  -3  17   5 7631.52 561.520   1
  -3  17   4 532.494 264.661   1
  -3  17   3 1894.31 288.118   1
  -3  17   2 280.368 225.965   1
   3  17   1 655.433 223.291   1
   3  17   3 1562.06 273.875   1
  -3 -17  -3 1744.06 247.834   1
   3  17   4 74.7345 247.857   1
  -3 -17  -4 245.603 221.056   1
  -3 -17  -5 7430.61 496.551   1
   3  17   5 6031.00 501.001   1
  -3 -17  -6 4309.36 392.007   1
   3  17   6 5133.92 429.275   1
  -3 -17  -8 507.570 246.287   1
   3  17   8 396.285 278.092   1
  -3 -17  -9 2145.29 320.630   1
   3  17   9 3495.75 374.422   1
  -3 -17 -10 1782.73 296.724   1
   3  17  10 2492.43 361.528   1
  -3 -17 -11-26.5798 256.259   1
   3  17  11 355.864 310.204   1
  -3 -17 -12 26.7713 259.408   1
   3  17  12-119.491 287.139   1
  -3 -17 -13 673.310 290.371   1
   3  17  13 1050.49 333.232   1
  -3 -17 -14 673.609 275.496   1
   3  17  14 180.229 298.754   1
  -3 -17 -16 1020.43 303.096   1
   3  17  16 1349.70 364.230   1
  -3 -17 -17 292.896 289.502   1
   3  17  17 356.900 333.362   1
  -3 -17 -18 815.973 297.365   1
   3  17  18 588.593 328.080   1
  -3 -17 -19-51.8972 256.265   1
   3  17  19 523.387 304.251   1
  -3 -17 -20 178.602 239.921   1
   3  17  20-28.6324 293.947   1
  -3 -17 -21-174.985 239.159   1
   3  17  21 674.718 307.922   1
  -3  18  19 470.162 359.822   1
  -3  18  18 59.7813 351.570   1
  -3  18  17 333.540 330.979   1
  -3  18  16 766.609 354.777   1
  -3  18  15 649.373 351.098   1
  -3  18  13 280.215 318.384   1
  -3  18  12 621.974 321.452   1
  -3  18  11 711.707 315.809   1
  -3  18  10 1104.97 343.167   1
  -3  18   9 365.461 304.898   1
   3  18   7 400.397 280.744   1
   3  18   8 642.256 298.503   1
   3  18   9 29.6591 282.762   1
   3  18  10 781.823 299.230   1
   3  18  11 151.521 314.780   1
  -3 -18 -11 81.7120 224.527   1
   3  18  12 426.050 317.495   1
   3  18  13-61.1156 299.295   1
  -3 -18 -13-191.854 252.619   1
   3  18  15 637.353 322.584   1
  -3 -18 -15 353.406 273.387   1
   3  18  16 543.015 341.722   1
  -3 -18 -16 323.483 276.828   1
   3  18  17 178.936 347.631   1
  -3 -18 -17 79.9201 277.389   1
   3  18  18 206.179 303.074   1
  -3 -18 -18-26.2726 205.086   1
   3  18  19 203.087 312.444   1
   3  18  20 1470.43 386.019   1
  -4   0  27 782.346 340.711   1
   4   0 -27-109.914 297.345   1
  -4   0  26 971.266 343.843   1
   4   0 -26 660.305 321.311   1
  -4   0  25 279.768 307.028   1
   4   0 -25 246.811 292.909   1
  -4   0  24 2027.86 328.592   1
   4   0 -24 1634.34 320.175   1
  -4   0  23 151.993 308.596   1
   4   0 -23 350.733 290.689   1
   4   0 -22 7320.96 540.202   1
  -4   0  22 7138.37 558.867   1
  -4   0  21 176.814 294.588   1
   4   0 -21 104.708 262.351   1
  -4   0  20 634.990 275.048   1
   4   0 -20 1821.44 295.782   1
  -4   0  19-169.042 278.305   1
   4   0 -19-325.806 256.957   1
  -4   0  18 3918.44 392.895   1
   4   0 -18 3924.96 373.860   1
  -4   0  17-106.216 243.964   1
   4   0 -17-23.6340 212.598   1
  -4   0  16 3590.18 371.033   1
   4   0 -16 3379.35 337.118   1
  -4   0  15 24.6753 252.141   1
   4   0 -15-197.816 218.067   1
  -4   0  14 47.3271 241.874   1
   4   0 -14-295.061 215.965   1
  -4   0  13 158.194 202.773   1
   4   0 -13 140.949 189.452   1
   4   0 -12 21129.1 1150.62   1
  -4   0  11-20.3822 167.483   1
   4   0 -11 272.340 160.386   1
   4   0 -10 11442.3 660.143   1
  -4   0  10 11021.9 670.431   1
  -4   0   9 164.322 175.035   1
   4   0  -9-32.3792 154.364   1
   4   0  -8 55505.5 2856.21   1
  -4   0   8 57302.2 2872.46   1
  -4   0   7-159.808 166.751   1
   4   0  -7 71.1033 131.423   1
  -4   0   6 36527.8 1763.77   1
   4   0  -6 31932.7 1749.28   1
  -4   0   5-40.8265 160.060   1
   4   0  -5 12.2414 143.457   1
  -4   0   4 35910.1 1869.65   1
   4   0  -4 37160.0 1865.71   1
  -4   0   0 1432.88 152.155   1
   4   0   0 1419.80 167.225   1
   4   0   1-40.2819 135.230   1
  -4   0  -4 36000.1 1814.93   1
   4   0   4 35113.5 1815.65   1
  -4   0  -5 81.7762 143.471   1
   4   0   5-112.020 139.908   1
  -4   0  -6 33217.7 1745.58   1
   4   0   6 35065.4 1756.21   1
  -4   0  -7 27.3018 110.947   1
   4   0   7 210.843 135.928   1
  -4   0  -8 53786.6 2681.57   1
   4   0   8 51727.6 2682.87   1
  -4   0  -9 157.000 153.806   1
   4   0   9 33.1877 157.398   1
   4   0  10 11456.4 639.845   1
  -4   0 -10 10009.7 619.538   1
  -4   0 -11 292.883 173.143   1
   4   0  11-57.0126 180.281   1
   4   0  12 22496.1 1219.54   1
  -4   0 -12 22365.7 1208.70   1
   4   0  13-62.6510 187.839   1
  -4   0 -13 37.7423 169.738   1
  -4   0 -14-490.729 188.693   1
   4   0  15-160.235 229.912   1
  -4   0 -15 81.6517 200.407   1
   4   0  16 3249.61 334.739   1
   4   0  17-24.8646 244.119   1
  -4   0 -17-66.9210 223.504   1
   4   0  18 4225.85 380.295   1
  -4   0 -18 3489.26 352.998   1
   4   0  19 420.908 228.549   1
  -4   0 -19-95.2426 206.200   1
   4   0  20 847.564 278.472   1
  -4   0 -20 1546.08 269.094   1
   4   0  21 56.4048 271.912   1
  -4   0 -21 222.728 233.446   1
  -4   0 -22 5745.85 481.762   1
   4   0  22 6530.88 520.228   1
   4   0  23 117.628 282.824   1
  -4   0 -23 259.899 259.924   1
   4   0  24 1610.08 347.278   1
  -4   0 -24 2030.85 320.034   1
   4   0  25 30.1177 274.560   1
  -4   0 -25 479.339 273.053   1
   4   0  26 877.245 327.753   1
  -4   0 -26 671.476 287.793   1
  -4   0 -27-80.9248 270.960   1
  -4   1  28-30.6993 234.714   1
   4  -1 -28 269.515 287.631   1
  -4   1  27 30.7712 306.185   1
   4  -1 -27 379.884 300.347   1
  -4   1  26 1597.57 343.788   1
   4  -1 -26 925.658 313.112   1
  -4  -1  25 2140.33 366.667   1
   4   1 -25 1990.32 333.178   1
  -4  -1  24 3040.81 406.781   1
  -4   1  24 3086.87 377.976   1
   4   1 -24 1944.15 357.551   1
   4  -1 -24 2739.35 363.317   1
  -4   1  23 515.434 288.109   1
   4  -1 -23 296.101 264.288   1
  -4  -1  22 570.084 300.269   1
   4   1 -22 133.075 261.759   1
  -4  -1  21 29.4255 278.986   1
  -4   1  21-147.665 268.895   1
   4   1 -21 104.452 262.922   1
   4  -1 -21-26.2555 230.252   1
  -4  -1  20 344.860 292.366   1
  -4   1  20 318.876 305.396   1
   4   1 -20 280.675 263.972   1
   4  -1 -20-77.3633 272.324   1
  -4   1  19 707.401 305.158   1
   4  -1 -19 176.969 233.705   1
  -4  -1  18 1710.20 300.150   1
   4   1 -18 1978.03 280.562   1
  -4  -1  17 1679.17 278.576   1
  -4   1  17 992.247 293.557   1
   4  -1 -17 1989.52 301.810   1
   4   1 -17 1796.62 277.726   1
  -4  -1  16 1516.22 280.921   1
  -4   1  16 1739.03 304.449   1
   4   1 -16 1259.00 237.955   1
   4  -1 -16 1880.68 288.827   1
  -4  -1  15 21921.4 1146.30   1
  -4   1  15 19081.9 1138.49   1
   4   1 -15 19963.6 1118.00   1
   4  -1 -15 19891.9 1126.21   1
  -4  -1  14 30392.0 1536.10   1
  -4   1  14 27563.2 1526.36   1
   4   1 -14 28105.7 1513.75   1
   4  -1 -14 27531.1 1511.05   1
  -4   1  13 8941.25 602.598   1
   4  -1 -13 9613.69 593.680   1
  -4  -1  12 4214.10 340.504   1
   4   1 -12 3473.22 312.022   1
  -4  -1  11 2118.63 262.115   1
  -4   1  11 1654.46 234.243   1
   4   1 -11 2049.75 249.276   1
   4  -1 -11 1830.40 210.638   1
  -4  -1  10 9292.60 565.845   1
  -4   1  10 9496.59 578.567   1
   4   1 -10 8581.71 545.834   1
   4  -1 -10 9301.83 559.472   1
  -4   1   9 131.586 187.806   1
  -4  -1   9 544.978 172.142   1
   4   1  -9 188.595 150.755   1
   4  -1  -9 150.195 161.317   1
  -4   1   8 2251.18 248.905   1
  -4  -1   8 2534.78 248.896   1
   4  -1  -8 2155.04 230.394   1
   4   1  -8 2048.74 219.553   1
  -4   1   7 1850.93 216.462   1
  -4  -1   7 1302.41 191.185   1
   4  -1  -7 1137.73 189.454   1
   4   1  -7 1391.49 182.073   1
   4   1  -6 1630.23 198.646   1
   4  -1  -6 1944.47 211.945   1
  -4  -1   6 1940.07 219.839   1
  -4   1   6 1966.86 230.290   1
  -4  -1   5 6391.83 412.960   1
  -4   1   5 6690.37 416.426   1
   4  -1  -5 7495.43 410.451   1
   4   1  -5 6043.37 403.211   1
  -4  -1   4 10157.7 570.703   1
  -4   1   4 9185.89 571.934   1
   4   1  -4 11171.4 569.849   1
   4  -1  -4 9326.00 562.936   1
   4  -1  -3 46598.2 2257.13   1
  -4   1   3 42251.4 2261.30   1
  -4   1   0-82.5153 143.948   1
   4  -1   0 49.3159 145.709   1
   4  -1   1 11429.2 615.257   1
  -4   1  -1 10842.8 618.204   1
   4   1   3 42051.9 2169.04   1
  -4  -1  -3 43419.1 2167.30   1
  -4  -1  -4 8583.64 509.889   1
   4   1   4 8823.75 513.181   1
  -4   1  -5 6564.04 396.544   1
  -4  -1  -5 6037.24 395.318   1
   4  -1   5 6623.17 398.490   1
   4   1   5 6468.26 406.536   1
  -4  -1  -6 1457.97 187.438   1
  -4   1  -6 2013.54 185.771   1
   4   1   6 1695.72 204.144   1
   4  -1   6 1958.85 195.778   1
  -4   1  -7 1153.71 164.182   1
  -4  -1  -7 1869.20 189.036   1
   4  -1   7 1691.97 182.626   1
   4   1   7 1443.21 186.932   1
   4  -1   8 1279.03 197.390   1
   4   1   8 1582.89 213.438   1
  -4   1  -8 1849.81 199.695   1
  -4   1  -9 300.577 146.465   1
  -4  -1  -9 518.792 192.984   1
   4   1   9 331.386 186.258   1
   4  -1   9 430.128 161.907   1
   4  -1  10 8539.27 522.492   1
   4   1  10 8830.34 534.019   1
  -4  -1 -10 7872.15 518.573   1
  -4   1 -10 8562.07 518.082   1
  -4  -1 -11 2402.62 252.778   1
  -4   1 -11 2123.32 234.977   1
   4  -1  11 2247.57 245.348   1
   4   1  11 1820.32 271.577   1
  -4   1 -12 3364.34 287.848   1
   4   1  13 8195.79 568.062   1
  -4  -1 -13 9197.63 561.488   1
   4   1  14 26448.1 1469.30   1
   4  -1  14 27257.6 1467.11   1
  -4  -1 -14 28200.2 1463.66   1
   4   1  15 18949.3 1089.50   1
   4  -1  15 18631.5 1074.46   1
  -4   1 -15 19508.1 1067.93   1
  -4  -1 -15 20012.7 1073.71   1
   4  -1  16 1807.92 285.635   1
  -4   1 -16 1867.48 267.829   1
  -4  -1 -16 1629.46 252.254   1
   4  -1  17 1029.51 266.678   1
   4   1  17 1437.60 299.311   1
  -4   1 -17 1933.46 285.207   1
  -4  -1 -17 1579.12 273.005   1
   4  -1  18 2581.36 323.463   1
  -4   1 -18 2329.21 285.689   1
   4   1  19 557.074 261.425   1
  -4  -1 -19 384.357 231.398   1
   4  -1  20 545.682 272.676   1
   4   1  20 110.012 240.407   1
  -4   1 -20-119.630 237.917   1
  -4  -1 -20-340.312 228.538   1
   4  -1  21 112.827 266.046   1
   4   1  21 169.813 253.886   1
  -4   1 -21 198.086 245.083   1
  -4  -1 -21 124.144 223.448   1
   4  -1  22 434.049 263.729   1
  -4   1 -22 815.714 265.976   1
   4   1  23 352.257 282.272   1
  -4  -1 -23 25.9522 250.926   1
   4  -1  24 2218.37 351.117   1
   4   1  24 2433.87 359.193   1
  -4   1 -24 2095.08 319.365   1
  -4  -1 -24 2337.93 327.938   1
   4  -1  25 1274.18 327.705   1
   4   1  25 2063.91 359.422   1
  -4   1 -25 1613.79 312.422   1
  -4  -1 -25 2196.30 339.121   1
   4   1  26 959.043 335.336   1
  -4  -1 -26 2152.09 349.462   1
   4   1  27 329.564 326.387   1
  -4  -1 -27 718.764 295.711   1
  -4  -1 -28 503.261 291.038   1
   4  -2 -29 393.300 297.676   1
  -4   2  28 753.164 328.177   1
   4  -2 -28 398.434 286.574   1
  -4   2  26 1094.95 342.702   1
   4  -2 -26 296.776 304.348   1
  -4  -2  25 663.441 302.145   1
  -4   2  25 457.044 323.874   1
   4   2 -25 363.135 287.743   1
   4  -2 -25 486.651 309.597   1
  -4  -2  24 125.242 281.266   1
  -4   2  24 486.559 291.999   1
   4   2 -24 303.601 283.825   1
   4  -2 -24 431.928 276.974   1
  -4  -2  23 555.168 304.130   1
  -4   2  23 483.819 302.756   1
   4   2 -23 244.250 278.523   1
   4  -2 -23 268.647 265.057   1
  -4  -2  22 1030.76 315.090   1
  -4   2  22 1288.41 349.552   1
   4   2 -22 1332.39 295.986   1
   4  -2 -22 1624.73 323.314   1
  -4  -2  21 118.599 286.544   1
  -4   2  21-295.190 266.349   1
   4  -2 -21-52.7008 233.347   1
   4   2 -21 26.0645 263.743   1
  -4  -2  20 1925.74 317.557   1
  -4   2  20 1742.78 350.820   1
   4  -2 -20 1531.60 320.859   1
   4   2 -20 1371.41 281.926   1
  -4   2  19 2444.97 338.243   1
  -4  -2  19 3238.64 357.793   1
   4  -2 -19 2241.37 309.091   1
   4   2 -19 2368.44 309.456   1
  -4  -2  18-108.054 242.372   1
   4  -2 -18 398.510 251.537   1
   4   2 -18 214.874 219.498   1
  -4  -2  17 208.367 251.034   1
   4   2 -17-207.315 215.353   1
  -4   2  16 3434.19 390.167   1
  -4  -2  16 3577.31 347.490   1
   4  -2 -16 3254.55 362.962   1
   4   2 -16 3187.20 324.948   1
  -4   2  15 14430.4 857.626   1
  -4  -2  15 14177.4 839.229   1
   4   2 -15 13323.1 819.434   1
   4  -2 -15 14382.7 838.483   1
  -4   2  14 9256.49 612.590   1
  -4  -2  14 8698.32 585.656   1
   4   2 -14 9024.53 568.958   1
   4  -2 -14 9231.13 586.557   1
  -4   2  13 47.0174 191.268   1
  -4  -2  13 478.831 223.231   1
   4  -2 -13 274.376 169.851   1
  -4   2  12 10570.2 663.612   1
  -4  -2  12 9734.72 633.065   1
   4   2 -12 10896.1 629.039   1
   4  -2 -12 10216.4 640.082   1
   4   2 -11 189.578 168.578   1
  -4  -2  10 21507.4 1131.77   1
  -4   2  10 20567.2 1141.27   1
   4   2 -10 21706.2 1115.53   1
   4  -2 -10 19114.8 1118.84   1
  -4   2   9 1951.06 249.190   1
  -4  -2   9 1817.77 225.239   1
   4  -2  -9 1775.95 221.169   1
   4   2  -9 1557.28 208.727   1
  -4   2   8 804.893 214.984   1
  -4  -2   8 951.456 184.576   1
   4  -2  -8 682.756 177.442   1
   4   2  -8 548.832 153.995   1
  -4   2   7 17833.5 1019.22   1
  -4  -2   7 20184.2 1009.19   1
   4   2  -7 18756.0 996.290   1
   4  -2  -7 17825.6 1004.98   1
   4  -2  -6 23814.4 1293.13   1
  -4  -2   6 24479.1 1289.68   1
  -4   2   6 26039.0 1310.35   1
   4   2  -6 24476.1 1283.32   1
   4   2  -5 1863.93 180.014   1
  -4  -2   5 1265.08 178.155   1
  -4   2   5 1494.71 184.283   1
   4  -2  -5 1256.12 165.421   1
   4  -2  -4 46976.6 2361.09   1
  -4   2   4 45995.0 2371.16   1
   4  -2  -3 1851.14 207.413   1
  -4   2   3 1756.99 214.754   1
   4  -2   1 40557.3 2044.86   1
  -4   2  -1 40208.9 2047.47   1
  -4   2  -2 20187.6 1082.61   1
  -4  -2  -2 21651.9 1091.74   1
   4   2   2 20507.7 1090.04   1
   4  -2   2 21067.0 1084.67   1
  -4  -2  -3 1481.60 160.738   1
   4   2   3 1246.06 157.565   1
  -4  -2  -4 45869.5 2347.27   1
   4   2   4 46806.6 2352.62   1
   4   2   5 1689.99 207.477   1
   4  -2   5 1469.01 178.901   1
  -4   2  -5 1827.33 177.775   1
  -4  -2  -5 1587.94 187.971   1
  -4  -2  -6 22571.0 1193.14   1
  -4   2  -6 22127.4 1176.60   1
   4   2   6 21752.0 1194.09   1
   4  -2   6 23865.4 1186.62   1
  -4   2  -7 17890.3 961.561   1
  -4  -2  -7 17992.3 979.992   1
   4  -2   7 17876.7 967.765   1
   4   2   7 18882.3 985.667   1
   4  -2   8 951.331 162.198   1
   4   2   8 690.253 183.931   1
  -4  -2  -8 445.333 170.773   1
  -4   2  -8 495.824 143.951   1
  -4  -2  -9 1339.62 187.537   1
  -4   2  -9 1426.43 180.854   1
   4  -2   9 1648.75 199.598   1
   4   2   9 1310.34 190.223   1
   4  -2  10 18132.5 1083.26   1
   4   2  10 20924.8 1114.85   1
  -4   2 -10 22033.0 1090.20   1
  -4  -2 -10 20253.3 1096.75   1
  -4   2 -11 145.193 142.569   1
   4  -2  11 142.250 167.325   1
   4  -2  12 10392.0 628.601   1
   4   2  12 10191.4 643.451   1
  -4  -2 -12 10684.5 632.571   1
  -4   2 -13 142.733 182.964   1
  -4  -2 -13 138.818 180.817   1
   4   2  13 263.220 193.225   1
   4  -2  13 256.823 202.540   1
   4   2  14 8775.02 599.158   1
  -4  -2 -14 9646.41 591.446   1
   4  -2  15 13292.5 778.285   1
   4   2  15 12678.9 779.587   1
   4  -2  16 3021.79 336.132   1
   4   2  16 3233.35 361.582   1
  -4   2 -16 3811.26 335.217   1
  -4  -2 -16 4063.93 360.193   1
   4  -2  17-96.5105 236.260   1
   4   2  17-25.5556 267.868   1
  -4   2 -17 43.2399 209.489   1
  -4  -2 -17-22.9276 243.038   1
   4   2  18 261.803 258.410   1
   4  -2  18 273.254 244.009   1
  -4  -2 -18 401.727 238.710   1
  -4   2 -18 589.951 229.832   1
   4  -2  19 1929.62 297.331   1
   4   2  19 2192.61 310.847   1
  -4   2 -19 2524.76 301.291   1
   4  -2  20 1111.07 293.886   1
   4   2  20 635.788 272.989   1
  -4   2 -20 1116.95 254.228   1
  -4  -2 -20 806.805 260.745   1
   4  -2  21 197.106 285.088   1
   4   2  21 198.679 263.248   1
  -4  -2 -21-24.9173 247.984   1
  -4   2 -21 495.537 255.743   1
   4   2  22 1475.78 329.428   1
   4  -2  22 2024.44 335.538   1
  -4   2 -22 2044.33 306.712   1
  -4  -2 -22 1451.80 288.895   1
   4  -2  23-147.928 286.718   1
   4   2  23-205.088 301.507   1
  -4   2 -23 392.439 263.474   1
  -4  -2 -23 310.926 291.292   1
   4  -2  24 361.891 290.497   1
   4   2  24 384.270 318.741   1
  -4   2 -24 506.633 267.833   1
  -4  -2 -24 287.178 285.857   1
   4  -2  25 427.965 292.816   1
   4   2  25-29.6652 303.633   1
  -4   2 -25 488.600 288.329   1
  -4  -2 -25 551.386 298.608   1
   4   2  26 267.135 284.761   1
  -4  -2 -26 210.598 275.546   1
   4   2  28 1591.33 349.805   1
  -4  -2 -28 78.3912 307.888   1
  -4   3  29 292.404 330.809   1
   4  -3 -29 180.542 307.904   1
  -4   3  28 206.968 317.617   1
   4  -3 -28-366.708 311.995   1
  -4   3  27 179.482 322.323   1
   4  -3 -27 397.754 312.229   1
  -4   3  26 2320.21 379.251   1
   4  -3 -26 2272.66 361.386   1
  -4   3  25 453.748 320.231   1
   4  -3 -25 564.052 293.308   1
  -4  -3  24 2288.39 359.161   1
  -4   3  24 1966.16 338.256   1
   4   3 -24 1724.32 330.336   1
   4  -3 -24 2231.40 326.510   1
  -4  -3  23-215.469 287.040   1
  -4   3  23-210.583 311.819   1
   4   3 -23 791.248 295.680   1
   4  -3 -23 187.910 290.295   1
  -4  -3  22-90.5700 275.783   1
  -4   3  22 149.394 290.353   1
   4  -3 -22 133.364 281.553   1
   4   3 -22 320.591 263.722   1
  -4  -3  21 3739.09 402.621   1
   4   3 -21 4352.96 405.652   1
   4  -3 -20 5240.46 448.956   1
  -4   3  20 4686.48 464.824   1
  -4  -3  19 416.798 264.447   1
  -4   3  19 428.370 303.626   1
   4   3 -19 245.273 243.571   1
   4  -3 -19-51.3372 255.523   1
  -4  -3  18 187.704 251.393   1
  -4   3  18-391.714 250.105   1
   4   3 -18-71.0393 214.300   1
   4  -3 -18 276.778 222.087   1
  -4  -3  17 1572.33 299.596   1
  -4   3  17 1010.58 292.109   1
   4   3 -17 1047.86 247.985   1
   4  -3 -17 1916.38 301.165   1
   4  -3 -16 11456.3 719.561   1
   4   3 -16 12081.6 702.487   1
  -4  -3  16 11035.1 704.401   1
  -4   3  16 10391.9 727.809   1
   4   3 -15 9133.66 565.206   1
   4  -3 -15 8423.90 591.292   1
  -4  -3  15 9473.50 592.825   1
  -4   3  15 7733.35 594.094   1
  -4   3  14 2166.53 317.113   1
   4  -3 -14 1771.75 283.791   1
  -4   3  13-23.9713 200.475   1
  -4  -3  13 211.281 213.812   1
   4  -3 -13 86.3871 183.820   1
   4   3 -13 75.3922 185.560   1
   4  -3 -12 6422.41 453.696   1
   4   3 -12 6309.00 417.531   1
  -4   3  12 5355.85 456.533   1
  -4  -3  12 6224.51 438.754   1
   4  -3 -11 7755.12 509.905   1
  -4   3  11 7285.29 521.442   1
  -4  -3  11 8554.03 511.564   1
   4  -3 -10 150.609 154.257   1
   4   3 -10 171.827 149.590   1
  -4  -3  10 313.797 166.435   1
  -4   3  10 83.9700 169.374   1
   4   3  -9 144.942 141.095   1
   4  -3  -9 356.550 189.461   1
  -4   3   9 458.842 211.435   1
  -4   3   8 2355.70 265.362   1
   4   3  -8 2877.76 234.434   1
   4  -3  -8 3063.49 260.519   1
  -4  -3   8 3124.08 249.493   1
  -4   3   7 8968.55 545.221   1
   4  -3  -7 8781.14 531.365   1
   4   3  -7 8715.16 515.556   1
  -4  -3   7 9186.41 526.280   1
  -4   3   6 22814.8 1265.24   1
  -4  -3   6 23744.4 1242.04   1
   4   3  -6 25537.5 1240.79   1
   4  -3  -6 22330.7 1249.29   1
  -4  -3   5 35.2918 138.161   1
   4   3  -5 22.3279 124.797   1
  -4   3   5 218.763 173.587   1
   4  -3  -5 97.8678 159.662   1
  -4   3   4 21269.8 1151.75   1
   4  -3  -4 21944.3 1142.87   1
  -4   3   3 1974.42 227.056   1
   4  -3  -3 1887.47 194.742   1
  -4   3   2 7172.55 467.491   1
   4  -3  -2 8782.41 469.206   1
  -4   3  -1 7022.83 411.585   1
   4  -3   1 6800.14 405.076   1
   4  -3   2 7697.98 453.559   1
  -4   3  -2 8568.14 459.085   1
  -4  -3  -2 7696.00 462.953   1
   4   3   2 7732.26 464.363   1
   4  -3   3 2006.83 182.357   1
   4   3   3 1635.02 197.203   1
  -4   3  -3 1818.68 171.541   1
  -4  -3  -3 2118.66 198.554   1
  -4  -3  -4 19851.6 1085.92   1
   4   3   4 21388.6 1094.66   1
  -4  -3  -5 107.515 135.617   1
   4   3   5 283.278 157.568   1
   4  -3   6 23978.7 1240.41   1
   4   3   6 23887.8 1263.73   1
  -4   3  -6 23727.7 1236.44   1
  -4  -3  -6 23880.2 1261.91   1
   4   3   7 8389.56 523.148   1
   4  -3   7 8429.51 492.657   1
  -4  -3  -7 8051.19 520.101   1
  -4   3  -7 8832.17 489.801   1
   4   3   8 2752.86 263.828   1
  -4   3  -8 3187.60 230.491   1
   4   3   9 359.748 209.554   1
   4  -3   9 350.778 140.418   1
  -4  -3  -9 448.831 188.098   1
  -4   3  -9 468.897 142.001   1
   4   3  10 178.677 191.946   1
   4  -3  10 160.015 153.920   1
  -4  -3 -10 18.0205 182.875   1
   4  -3  11 7553.94 487.641   1
  -4   3 -11 7659.65 470.704   1
   4  -3  12 5483.91 392.446   1
   4   3  12 5466.34 418.231   1
  -4  -3 -12 5418.48 406.146   1
  -4   3 -12 5541.82 378.665   1
   4  -3  13 383.131 186.738   1
   4   3  13 179.680 200.264   1
  -4  -3 -13 20.2184 179.168   1
  -4   3 -13 34.5918 170.828   1
   4   3  14 888.955 263.603   1
   4  -3  14 1563.20 244.411   1
  -4   3 -14 1559.33 223.549   1
  -4  -3 -14 1610.69 260.617   1
   4  -3  15 8491.69 564.470   1
   4   3  15 8731.54 590.439   1
   4  -3  16 10529.9 662.623   1
   4   3  16 9790.38 671.274   1
  -4  -3 -16 10416.0 655.565   1
  -4   3 -16 11015.9 646.716   1
   4  -3  17 1020.08 247.696   1
  -4   3 -17 1253.48 241.200   1
   4  -3  18-73.7789 230.009   1
   4   3  18-52.8827 213.976   1
  -4  -3 -18 95.5080 203.298   1
  -4   3 -18 623.322 229.160   1
   4  -3  19 569.454 260.214   1
  -4   3 -19 228.609 219.423   1
  -4  -3 -19 24.4099 203.678   1
   4   3  20 4751.91 423.216   1
  -4  -3 -20 4521.22 389.427   1
  -4   3 -21 4727.87 400.334   1
   4  -3  21 3035.30 385.466   1
   4   3  22 260.486 292.198   1
   4  -3  22 144.571 264.128   1
  -4   3 -22 357.880 241.095   1
  -4  -3 -22-229.354 270.205   1
   4  -3  23 979.192 309.505   1
   4   3  23 233.899 302.172   1
  -4   3 -23 288.526 248.066   1
  -4  -3 -23 181.054 276.076   1
   4   3  24 1997.91 367.928   1
  -4  -3 -24 2418.39 345.637   1
   4   3  25 648.290 312.600   1
  -4  -3 -25 365.133 278.124   1
   4   3  26 1235.28 303.589   1
  -4  -3 -26 1696.09 312.768   1
   4   3  27 527.062 325.464   1
  -4  -3 -27 52.0611 292.302   1
   4   3  28 145.210 307.956   1
  -4  -3 -28 180.456 307.658   1
   4   3  29-57.3829 293.144   1
  -4  -3 -29 177.739 288.796   1
  -4   4  29 546.842 312.954   1
  -4   4  28 349.855 311.867   1
   4  -4 -28 826.984 314.584   1
  -4   4  27 915.971 301.796   1
   4  -4 -27 1127.20 307.479   1
  -4   4  25 360.200 318.829   1
   4  -4 -25 453.474 298.745   1
  -4   4  24 930.809 340.252   1
   4  -4 -24 536.003 306.965   1
  -4  -4  23 1204.60 326.315   1
  -4   4  23 1919.54 347.224   1
   4  -4 -23 2169.33 326.872   1
   4   4 -23 1369.91 303.939   1
  -4   4  22 1281.14 319.897   1
  -4  -4  22 632.383 301.432   1
   4  -4 -22 1493.84 303.545   1
   4   4 -22 1793.88 295.669   1
  -4   4  21 650.213 325.610   1
  -4  -4  21 497.974 273.891   1
   4  -4 -21 185.308 293.597   1
   4   4 -21 442.844 259.912   1
  -4   4  20 1574.79 314.121   1
  -4  -4  20 1788.10 332.651   1
   4   4 -20 1489.86 287.059   1
   4  -4 -20 1362.92 278.135   1
  -4   4  19 2959.48 393.166   1
  -4  -4  19 3262.22 373.819   1
   4   4 -19 3218.96 341.312   1
   4  -4 -19 2764.22 355.389   1
  -4   4  18 1546.81 314.550   1
  -4  -4  18 1423.91 301.400   1
   4  -4 -18 1903.67 308.086   1
   4   4 -18 1479.32 276.283   1
  -4   4  17 192.681 231.204   1
  -4  -4  17 505.498 247.058   1
   4  -4 -17 24.8542 198.975   1
   4   4 -17 247.610 216.604   1
  -4  -4  16 13600.8 802.622   1
   4   4 -16 12955.2 774.712   1
  -4   4  15 26.1085 248.908   1
  -4  -4  15 138.263 243.180   1
   4  -4 -15-401.045 242.163   1
   4   4 -15 306.650 208.856   1
  -4   4  14 3060.05 344.117   1
  -4  -4  14 3298.98 337.516   1
   4  -4 -14 3566.13 334.579   1
   4   4 -14 3447.21 304.560   1
  -4  -4  13 5075.23 374.679   1
  -4   4  13 4247.20 399.534   1
   4   4 -13 4525.46 347.796   1
   4  -4 -13 4546.94 380.212   1
  -4   4  12 988.924 261.958   1
  -4  -4  12 1247.92 218.060   1
   4  -4 -12 1125.08 244.826   1
   4   4 -12 1065.44 189.451   1
  -4   4  11 293.314 215.108   1
  -4  -4  11 730.917 200.867   1
   4  -4 -11 386.637 200.021   1
   4   4 -11 417.484 165.204   1
   4   4 -10 5167.98 354.487   1
  -4  -4  10 5429.37 380.633   1
  -4  -4   9 7677.82 479.094   1
  -4   4   9 7832.05 515.514   1
   4  -4  -9 7545.10 493.029   1
   4  -4  -8 784.985 196.050   1
  -4  -4   8 457.924 151.961   1
  -4   4   8 702.633 224.415   1
   4   4  -8 608.885 147.394   1
   4  -4  -7 5069.47 378.867   1
  -4   4   7 5509.83 396.204   1
   4   4  -7 5293.90 341.690   1
   4  -4  -6 50171.0 2692.46   1
  -4   4   6 51606.1 2705.34   1
   4   4  -6 55104.2 2675.07   1
  -4  -4   6 54023.7 2678.24   1
   4  -4  -5 18554.8 1027.46   1
  -4   4   5 19888.4 1040.95   1
   4  -4  -4 18338.8 1035.81   1
  -4   4   4 20759.7 1052.02   1
  -4   4   3 362.442 142.388   1
   4  -4  -3 429.170 143.772   1
  -4   4   2 8060.44 497.663   1
   4  -4  -2 8710.64 491.578   1
   4  -4  -1 179.869 128.114   1
  -4   4   1-118.558 145.852   1
   4   4   1 173.083 131.805   1
  -4  -4  -1 11.1259 121.878   1
   4   4   2 8097.49 485.842   1
  -4   4  -2 8414.81 472.809   1
   4  -4   2 8452.50 471.399   1
  -4  -4  -2 8104.44 481.417   1
   4  -4   3 362.017 124.512   1
  -4  -4  -3 506.283 150.343   1
  -4   4  -3 702.532 137.446   1
   4  -4   4 21569.8 1053.02   1
  -4  -4  -4 19280.0 1067.68   1
   4   4   4 19418.6 1071.98   1
  -4   4  -4 20020.8 1046.96   1
  -4  -4  -5 18227.0 961.528   1
   4   4   5 17376.9 960.360   1
  -4  -4  -6 47666.4 2472.35   1
   4   4   6 49509.8 2482.25   1
  -4  -4  -7 5042.86 362.196   1
  -4   4  -7 5352.66 332.491   1
   4  -4   7 5427.56 340.240   1
   4   4   7 5044.30 372.664   1
   4   4   8 630.231 189.715   1
   4  -4   8 683.929 138.466   1
  -4  -4  -8 563.370 180.880   1
   4   4   9 8585.58 518.391   1
  -4  -4  -9 8562.81 502.035   1
  -4   4  -9 7551.47 460.566   1
   4  -4   9 7185.63 465.581   1
   4  -4  10 4977.28 345.424   1
  -4   4 -10 5104.98 339.908   1
  -4   4 -11 670.856 161.712   1
  -4  -4 -11 520.930 186.914   1
   4  -4  11 1068.57 183.156   1
   4   4  11 638.168 207.050   1
  -4  -4 -12 1221.79 238.767   1
  -4   4 -12 805.111 164.566   1
   4  -4  12 854.079 190.528   1
   4   4  12 1349.97 264.237   1
   4   4  13 3865.51 362.218   1
   4  -4  13 4069.34 333.621   1
  -4  -4 -13 4669.86 357.816   1
  -4   4 -13 4073.52 325.135   1
   4  -4  14 3128.43 299.420   1
   4   4  14 2693.32 318.954   1
  -4   4 -14 3306.58 287.711   1
  -4  -4 -14 3135.45 316.492   1
   4   4  15 444.195 267.742   1
  -4  -4 -15 176.887 246.014   1
  -4   4 -16 11203.1 681.861   1
   4  -4  16 11632.5 705.595   1
   4   4  17-104.763 270.567   1
   4  -4  17 185.635 211.842   1
  -4   4 -17 606.539 213.727   1
  -4  -4 -17 446.727 249.712   1
   4  -4  18 1418.76 280.597   1
   4   4  18 1762.08 325.257   1
  -4  -4 -18 1784.38 303.913   1
  -4   4 -18 1476.83 246.038   1
   4   4  19 3120.92 373.609   1
   4  -4  19 2311.18 322.710   1
  -4   4 -19 3398.83 309.094   1
  -4  -4 -19 2902.43 350.243   1
   4  -4  20 1051.46 278.724   1
   4   4  20 1088.87 321.914   1
  -4  -4 -20 1457.01 286.397   1
  -4   4 -20 1683.49 283.637   1
   4  -4  21-111.845 265.883   1
  -4  -4 -21 75.1583 234.922   1
  -4   4 -21 296.413 241.921   1
   4   4  22 1157.46 289.883   1
   4  -4  22 982.190 302.095   1
  -4   4 -22 894.205 273.008   1
   4  -4  23 1189.80 316.139   1
   4   4  23 1925.10 342.890   1
  -4   4 -23 1393.60 299.556   1
  -4  -4 -23 1702.92 320.278   1
   4   4  24 1491.33 346.253   1
  -4  -4 -24 1165.00 322.356   1
   4   4  25 204.799 292.545   1
  -4  -4 -25 181.355 264.852   1
   4   4  26-203.990 264.530   1
  -4  -4 -26 155.175 257.822   1
   4   4  27 1244.28 342.009   1
  -4  -4 -27 1081.07 317.026   1
   4   4  29-141.162 270.695   1
  -4  -4 -29 324.878 264.969   1
  -4   5  28 430.894 323.551   1
   4  -5 -28 407.813 316.268   1
  -4   5  27 204.333 326.365   1
   4  -5 -27 259.147 326.264   1
  -4   5  26 413.741 329.564   1
   4  -5 -26 761.197 323.712   1
  -4   5  25 536.246 299.393   1
   4  -5 -25 423.729 285.405   1
  -4   5  24 59.7389 262.810   1
   4  -5 -23 213.661 298.008   1
  -4   5  22 1607.16 362.765   1
  -4  -5  22 2334.07 339.187   1
   4  -5 -22 1973.10 347.837   1
   4   5 -22 1994.60 308.195   1
  -4   5  21 295.338 285.173   1
   4  -5 -21 398.150 255.035   1
  -4  -5  20 3035.96 376.314   1
   4   5 -20 2616.30 335.137   1
  -4  -5  19 218.446 269.748   1
  -4   5  19 144.017 275.637   1
   4  -5 -19 442.074 273.474   1
   4   5 -19 191.926 247.745   1
  -4   5  18 8648.04 647.202   1
   4   5 -18 9828.98 612.722   1
   4  -5 -18 8527.80 625.019   1
  -4   5  17 473.060 289.251   1
  -4  -5  17 521.323 239.876   1
   4  -5 -17 527.770 259.135   1
   4   5 -17 836.381 223.117   1
  -4   5  16 270.804 286.289   1
  -4  -5  16 543.537 239.139   1
   4  -5 -16 270.332 255.224   1
   4   5 -16 293.369 203.222   1
  -4   5  15 6757.33 504.469   1
   4  -5 -15 5751.27 471.027   1
  -4   5  14 769.009 287.125   1
  -4  -5  14 961.103 237.575   1
   4   5 -14 1537.91 223.062   1
   4  -5 -14 977.787 264.357   1
  -4   5  13 11988.3 803.903   1
  -4  -5  13 13508.0 777.341   1
   4  -5 -13 13346.4 796.735   1
   4   5 -13 13897.4 764.015   1
  -4  -5  12 19674.6 1017.49   1
   4  -5 -12 18246.0 1021.50   1
   4   5 -12 19305.2 1000.75   1
   4   5 -11 2453.89 225.481   1
  -4  -5  11 2045.90 231.446   1
  -4   5  11 1875.92 292.025   1
   4  -5 -11 2089.39 280.953   1
   4   5 -10 508.082 160.763   1
  -4  -5  10 238.966 168.551   1
  -4   5  10 354.684 222.156   1
   4  -5 -10 180.061 202.114   1
   4   5  -9 371.395 141.382   1
   4  -5  -9 476.527 208.383   1
  -4  -5   9 218.786 149.106   1
  -4   5   9 190.597 221.003   1
   4  -5  -8 76309.4 3944.73   1
  -4  -5   8 78035.1 3923.63   1
  -4   5   8 81976.1 3964.76   1
   4   5  -8 77194.1 3918.14   1
   4  -5  -7 324.870 187.343   1
  -4  -5   7 569.425 142.237   1
  -4   5   7 631.120 213.055   1
  -4  -5   6 12601.9 675.217   1
   4   5  -6 11638.0 669.257   1
   4  -5  -6 11995.8 698.749   1
  -4   5   6 13481.1 721.243   1
   4  -5  -5 2838.71 272.840   1
  -4   5   5 3925.34 300.466   1
   4  -5  -4 33733.5 1752.43   1
  -4   5   4 34197.2 1761.82   1
   4  -5  -3 16387.3 903.332   1
  -4   5   3 17344.7 916.007   1
   4  -5  -2 85857.6 4407.92   1
  -4   5   2 90766.9 4418.59   1
   4  -5  -1 9632.79 556.528   1
  -4   5   1 10167.8 567.231   1
  -4  -5   0 66.2364 128.477   1
   4   5   0 80.0799 113.240   1
  -4  -5  -1 9221.77 543.865   1
   4   5   1 9907.37 548.077   1
   4   5   2 88496.9 4374.12   1
  -4   5  -2 89651.2 4361.64   1
  -4  -5  -2 83069.9 4366.73   1
   4  -5   2 87884.8 4357.99   1
   4  -5   3 16750.1 868.024   1
  -4   5  -3 16821.4 866.530   1
  -4  -5  -3 15034.2 879.105   1
   4   5   3 16988.5 893.042   1
  -4   5  -4 30694.0 1573.87   1
  -4  -5  -4 33000.5 1604.82   1
   4   5   4 29205.3 1598.59   1
   4  -5   5 3269.21 242.081   1
  -4  -5  -5 3195.98 286.941   1
   4   5   5 3622.81 286.709   1
  -4   5  -5 3752.82 243.628   1
   4   5   6 12176.3 679.261   1
  -4  -5  -6 11249.9 666.211   1
   4   5   7 652.735 191.988   1
  -4  -5  -7 572.542 179.840   1
   4  -5   8 81030.9 3943.81   1
   4   5   8 74583.2 3977.18   1
  -4   5  -8 78026.6 3939.79   1
  -4  -5  -8 80290.4 3974.75   1
   4  -5   9 13.2568 120.625   1
  -4   5  -9 325.106 124.929   1
   4   5  10 104.932 198.912   1
   4  -5  10 422.791 148.887   1
  -4  -5 -10 95.3514 174.195   1
  -4   5 -10 374.792 141.630   1
   4  -5  11 2162.09 237.219   1
   4   5  11 1923.39 268.274   1
  -4  -5 -11 2416.52 264.092   1
  -4   5 -11 1801.18 213.165   1
   4   5  12 18661.7 1039.34   1
   4  -5  12 18817.4 1002.74   1
  -4   5 -12 17658.2 987.741   1
  -4  -5 -12 18749.2 1028.39   1
   4   5  13 12577.9 790.530   1
   4  -5  13 14274.3 771.292   1
  -4   5 -13 12996.5 748.320   1
  -4  -5 -13 13724.7 783.793   1
   4   5  14 1265.83 269.486   1
   4  -5  14 1446.96 229.194   1
  -4  -5 -15 5517.67 433.387   1
  -4   5 -15 5753.87 403.742   1
   4  -5  15 5611.04 417.440   1
   4   5  15 5531.93 456.052   1
  -4  -5 -16 162.478 224.985   1
   4   5  16 77.6085 243.294   1
  -4  -5 -17 856.627 231.589   1
  -4   5 -17 655.455 209.916   1
   4  -5  17 724.641 241.723   1
   4   5  17 715.634 253.221   1
  -4   5 -18 8490.09 530.315   1
  -4  -5 -18 7618.86 539.582   1
   4  -5  18 8265.05 557.306   1
   4   5  18 7872.77 558.355   1
   4  -5  19 178.753 254.778   1
   4   5  19 441.366 260.288   1
  -4  -5 -19 171.813 245.518   1
  -4   5 -19 89.6261 206.712   1
   4  -5  20 2647.14 334.692   1
  -4   5 -20 2849.14 320.383   1
   4   5  21 714.286 326.423   1
  -4  -5 -21 301.289 276.454   1
   4   5  22 1821.58 344.667   1
   4  -5  22 1010.84 281.745   1
  -4   5 -22 1250.87 272.280   1
  -4  -5 -22 1682.14 298.599   1
   4   5  23 203.535 255.858   1
  -4  -5 -23 617.715 254.212   1
   4   5  24-262.240 320.465   1
  -4  -5 -24 593.552 294.219   1
   4   5  25-58.0851 305.846   1
  -4  -5 -25-154.356 290.933   1
   4   5  26 202.000 272.883   1
  -4  -5 -26 25.6184 246.292   1
   4   5  27 743.488 317.317   1
  -4  -5 -27 330.649 292.588   1
   4   5  28 28.2360 307.259   1
  -4  -5 -28 225.693 299.772   1
  -4   6  28 367.984 269.512   1
   4  -6 -28 1080.31 283.777   1
  -4   6  26 643.333 330.505   1
   4  -6 -26 1143.64 328.093   1
  -4   6  24 712.440 326.351   1
   4  -6 -24 1484.67 320.590   1
  -4   6  23 1248.24 312.522   1
   4  -6 -23 1091.62 284.258   1
  -4   6  22 860.204 346.489   1
   4  -6 -22 1066.18 324.331   1
  -4   6  21 325.133 281.440   1
  -4  -6  21 428.693 265.326   1
   4  -6 -21 451.707 265.336   1
   4   6 -21 76.7211 235.450   1
  -4   6  20 936.371 334.667   1
  -4  -6  20 1017.42 275.898   1
   4  -6 -20 1082.65 313.950   1
   4   6 -20 738.541 250.280   1
  -4   6  19 318.639 254.851   1
  -4  -6  19 971.848 264.741   1
   4  -6 -19 601.433 251.647   1
   4   6 -19 518.576 233.213   1
  -4   6  18 2001.00 349.122   1
  -4  -6  18 2233.00 319.515   1
   4  -6 -18 1548.90 320.184   1
   4   6 -18 2163.88 286.760   1
  -4  -6  17 763.668 238.259   1
  -4   6  17 951.449 307.389   1
   4   6 -17 342.112 212.875   1
   4  -6 -17 711.014 275.192   1
  -4   6  16 6554.01 484.820   1
   4  -6 -16 5078.34 443.347   1
  -4  -6  15 42.7766 202.893   1
   4   6 -15 210.462 182.526   1
  -4   6  14 11608.2 748.929   1
  -4  -6  14 11314.3 706.701   1
   4  -6 -14 11612.3 736.065   1
   4   6 -14 13112.5 709.186   1
   4   6 -13 5031.82 361.006   1
  -4  -6  13 5524.67 383.825   1
   4  -6 -13 4393.78 405.620   1
  -4   6  13 4657.36 426.420   1
  -4  -6  12 298.467 171.304   1
   4  -6 -12 534.160 236.457   1
  -4   6  12-24.5886 252.901   1
   4   6 -12 383.602 161.710   1
  -4   6  11 4383.79 407.415   1
  -4  -6  11 5709.38 372.577   1
   4   6 -11 5661.14 363.782   1
   4  -6 -11 4763.46 402.601   1
  -4  -6  10 104.007 129.466   1
   4  -6 -10-102.962 167.204   1
  -4   6  10-114.049 178.053   1
   4   6 -10 154.102 126.022   1
   4   6  -9 9708.38 566.810   1
  -4  -6   9 10074.4 570.045   1
  -4   6   8 10807.2 622.631   1
  -4  -6   8 10142.2 560.789   1
   4   6  -8 9661.82 557.245   1
   4  -6  -8 8714.62 589.288   1
  -4   6   7 1329.47 223.813   1
  -4  -6   7 1479.87 165.349   1
   4  -6  -7 1508.92 210.263   1
   4   6  -7 1656.70 158.780   1
  -4   6   6 22833.0 1249.30   1
   4  -6  -6 23634.4 1239.13   1
  -4   6   5 7259.57 466.492   1
   4  -6  -5 6513.50 438.680   1
   4  -6  -4 1760.46 209.441   1
  -4   6   4 1811.91 218.221   1
  -4   6   3 9654.67 548.133   1
   4  -6  -3 8603.83 529.873   1
  -4   6   2 852.491 163.227   1
   4  -6  -2 488.087 149.308   1
  -4   6   1 2157.82 225.311   1
   4  -6  -1 2511.42 213.011   1
  -4  -6   1 2662.90 211.513   1
   4   6  -1 2622.15 213.099   1
  -4   6   0 5981.30 395.377   1
   4   6   0 6450.55 396.210   1
   4  -6   0 6703.13 397.971   1
  -4  -6   0 6874.32 392.226   1
   4   6   1 2497.54 225.165   1
  -4  -6  -1 2641.16 216.394   1
   4  -6   2 625.951 123.105   1
  -4  -6  -2 405.656 132.897   1
  -4   6  -2 523.233 133.888   1
   4   6   2 782.537 149.857   1
   4  -6   3 9235.41 513.319   1
  -4   6  -3 9547.24 515.762   1
  -4  -6  -3 9245.05 538.193   1
   4   6   3 8730.51 533.957   1
  -4  -6  -4 2214.30 207.187   1
   4   6   4 2182.10 218.485   1
   4  -6   4 2214.14 180.209   1
   4  -6   5 6648.53 383.612   1
  -4  -6  -5 6199.85 424.015   1
   4   6   5 5847.83 428.010   1
  -4   6  -5 7071.79 386.172   1
   4  -6   6 24317.6 1224.24   1
   4   6   6 24246.9 1268.04   1
  -4   6  -6 22868.1 1218.73   1
  -4  -6  -6 23433.5 1260.04   1
   4   6   7 1655.80 245.284   1
  -4  -6  -7 1685.93 217.328   1
   4   6   8 9595.73 587.492   1
  -4  -6  -8 8887.27 566.445   1
   4  -6   9 10538.6 562.643   1
   4   6   9 9286.74 605.173   1
  -4   6  -9 9412.05 547.931   1
  -4  -6  -9 9717.81 595.781   1
   4   6  10 194.257 225.727   1
   4  -6  10-55.1495 139.507   1
  -4   6 -10 12.6007 133.872   1
  -4  -6 -10 78.2951 202.826   1
   4  -6  11 4946.70 339.551   1
   4   6  11 4389.51 386.963   1
  -4   6 -11 4836.51 327.042   1
  -4  -6 -11 5254.36 385.509   1
   4  -6  12 237.412 173.827   1
   4   6  12 232.653 208.773   1
  -4   6 -12 114.303 149.642   1
  -4  -6 -12 104.569 189.442   1
   4   6  13 4879.39 416.769   1
   4  -6  13 5114.99 363.356   1
  -4   6 -13 5340.78 354.041   1
  -4  -6 -13 4263.22 384.252   1
  -4   6 -14 12337.7 680.065   1
  -4  -6 -14 11848.6 721.013   1
   4  -6  14 10858.5 681.686   1
   4   6  14 11969.2 737.378   1
  -4   6 -15-229.079 172.623   1
   4  -6  15 59.0061 198.100   1
  -4   6 -16 5960.18 418.392   1
  -4  -6 -16 5097.20 420.964   1
   4  -6  16 6281.72 435.248   1
   4   6  16 5147.08 446.640   1
   4   6  17 667.953 248.165   1
   4  -6  17 1094.56 247.202   1
  -4  -6 -17 1087.00 245.027   1
  -4   6 -17 848.408 206.597   1
   4  -6  18 2195.80 288.391   1
   4   6  18 2195.86 335.957   1
  -4   6 -18 1897.79 248.258   1
  -4  -6 -18 1303.42 295.749   1
   4   6  19 305.319 306.282   1
   4  -6  19 453.511 242.311   1
  -4  -6 -19 889.340 279.489   1
  -4   6 -19 466.030 239.309   1
   4   6  20 960.620 304.706   1
   4  -6  20 369.803 250.065   1
  -4  -6 -20 1117.15 276.864   1
  -4   6 -20 747.515 234.452   1
   4   6  21 574.270 271.462   1
  -4  -6 -21 50.5069 237.604   1
  -4   6 -21 660.221 232.705   1
   4   6  22 1100.33 336.244   1
  -4  -6 -22 1482.62 305.419   1
   4   6  23 405.746 325.714   1
  -4  -6 -23 949.138 297.720   1
   4   6  24 898.164 299.174   1
  -4  -6 -24 1488.78 293.523   1
   4   6  25-86.5522 311.882   1
  -4  -6 -25 127.796 294.034   1
   4   6  26 1056.82 332.185   1
  -4  -6 -26 1217.51 307.839   1
   4   6  28 779.613 337.913   1
  -4  -6 -28 1532.64 343.804   1
  -4   7  27-369.820 274.665   1
   4  -7 -27-303.227 244.091   1
  -4   7  26 1822.18 352.612   1
   4  -7 -26 1491.54 319.324   1
  -4   7  25 263.051 331.400   1
   4  -7 -25 287.106 305.617   1
  -4   7  24 1770.06 362.603   1
   4  -7 -24 2371.16 357.033   1
  -4   7  23 147.997 247.502   1
   4  -7 -23-53.0297 229.493   1
   4  -7 -21 4891.82 449.909   1
  -4   7  21 4819.05 466.881   1
   4  -7 -20 5323.49 476.864   1
   4   7 -20 5735.77 445.703   1
  -4   7  20 5868.27 503.809   1
   4   7 -19 138.160 228.588   1
  -4  -7  19 258.444 253.902   1
  -4  -7  18 1648.00 269.391   1
   4   7 -18 1687.73 251.276   1
  -4   7  18 1180.57 341.103   1
   4  -7 -18 1508.67 332.482   1
  -4  -7  17 2301.55 272.453   1
   4   7 -17 1144.72 233.243   1
  -4   7  17 960.375 307.244   1
   4  -7 -17 1871.69 308.079   1
  -4  -7  16 613.112 196.869   1
   4   7 -16 177.404 187.439   1
  -4   7  16 138.767 243.812   1
   4  -7 -16 201.613 222.191   1
  -4  -7  15 2522.28 288.725   1
   4  -7 -15 2124.33 276.109   1
  -4   7  15 1876.25 284.818   1
   4   7 -15 2162.90 253.205   1
   4   7 -14 13056.5 715.343   1
  -4   7  14 10827.6 751.170   1
   4  -7 -14 11672.6 745.831   1
  -4  -7  14 13160.0 727.520   1
  -4  -7  13 776.607 198.804   1
   4   7 -13 980.491 200.450   1
  -4   7  13 619.615 266.704   1
   4  -7 -13 727.591 248.617   1
  -4  -7  12 489.397 173.366   1
   4  -7 -12 569.212 250.635   1
  -4   7  12 100.627 264.982   1
   4   7 -12 734.820 174.391   1
  -4   7  11 7897.54 553.818   1
   4  -7 -11 7748.32 542.452   1
   4   7 -11 8620.98 504.580   1
  -4  -7  11 9079.23 512.873   1
  -4   7  10 23810.8 1427.23   1
  -4  -7  10 26864.7 1387.75   1
   4   7 -10 28165.6 1382.76   1
   4  -7 -10 26057.3 1425.84   1
  -4  -7   9 219.942 127.056   1
   4  -7  -9 487.290 208.258   1
  -4   7   9 270.536 219.233   1
   4   7  -9 551.388 141.116   1
   4   7  -8 3165.73 248.643   1
  -4  -7   8 3889.04 258.599   1
  -4   7   7 9613.90 609.957   1
   4  -7  -7 10023.4 604.453   1
   4  -7  -6 488.850 184.884   1
  -4   7   6 585.664 197.354   1
   4  -7  -5 1039.79 176.393   1
  -4   7   5 1004.99 190.009   1
  -4   7   4 10305.8 586.047   1
   4  -7  -4 9115.94 568.165   1
   4  -7  -3 639.427 151.378   1
  -4   7   3 180.185 160.967   1
  -4   7   2 33748.8 1735.32   1
   4  -7  -2 33351.2 1725.68   1
   4   7  -1 6089.64 380.476   1
  -4   7   1 6199.04 397.791   1
  -4  -7   1 6431.83 379.384   1
   4  -7   0-83.2504 115.854   1
  -4   7   0 12.5287 128.919   1
  -4  -7   0-166.427 120.580   1
   4   7   0 165.328 115.099   1
   4   7   1 6880.89 422.743   1
  -4  -7  -1 6833.14 415.966   1
   4   7   2 31551.1 1607.92   1
  -4  -7  -2 30525.3 1604.49   1
  -4  -7  -3 571.977 162.141   1
   4   7   3 430.414 152.945   1
  -4   7  -3 423.852 122.102   1
   4  -7   3 593.831 124.648   1
   4   7   4 10602.5 640.827   1
  -4   7  -4 10418.9 595.583   1
   4  -7   4 11317.8 598.738   1
  -4  -7  -4 11743.8 637.546   1
   4   7   5 793.738 188.897   1
  -4   7  -5 957.338 123.282   1
  -4  -7  -5 820.178 180.251   1
   4  -7   5 1033.26 135.414   1
   4  -7   6 278.872 109.345   1
   4   7   6 375.883 192.017   1
  -4   7  -6 219.324 100.530   1
  -4  -7  -6 326.322 177.643   1
   4   7   7 10605.1 636.631   1
  -4  -7  -7 10290.1 621.951   1
  -4   7  -7 10372.6 571.242   1
   4  -7   7 10490.0 574.348   1
  -4  -7  -9 310.586 188.893   1
   4   7   9 405.971 207.765   1
   4   7  10 24586.8 1428.38   1
   4  -7  10 28293.4 1383.57   1
  -4  -7 -10 26634.5 1423.48   1
  -4   7 -10 26049.7 1372.48   1
   4   7  11 7738.85 572.517   1
   4  -7  11 8450.45 512.635   1
  -4   7 -11 9574.19 506.044   1
  -4  -7 -11 7727.99 560.878   1
  -4  -7 -12 320.140 235.217   1
  -4   7 -12 547.279 140.443   1
   4  -7  12 401.211 158.414   1
   4   7  12 452.378 264.853   1
   4  -7  13 853.900 178.628   1
   4   7  13 369.187 260.849   1
   4  -7  14 12645.3 733.304   1
  -4   7 -14 12856.6 723.432   1
   4  -7  15 1713.78 226.650   1
   4   7  15 1300.57 306.876   1
  -4  -7 -15 1611.95 291.347   1
  -4   7 -15 1790.51 216.103   1
   4   7  16 425.588 239.568   1
   4  -7  16 445.785 196.061   1
  -4   7 -16 502.230 172.942   1
  -4  -7 -16 430.268 218.149   1
   4   7  17 1368.59 297.727   1
  -4  -7 -17 1351.61 275.073   1
   4   7  18 1986.85 360.304   1
   4  -7  18 2328.95 300.977   1
  -4  -7 -18 1916.96 322.828   1
  -4   7 -18 2031.45 269.147   1
   4  -7  19 542.915 239.948   1
  -4   7 -19-65.5032 203.765   1
   4   7  20 5299.58 469.747   1
  -4   7 -20 5548.40 437.041   1
  -4  -7 -20 5537.00 447.517   1
   4   7  21 5011.08 490.111   1
  -4  -7 -21 5334.20 462.208   1
   4   7  23 462.487 303.420   1
  -4  -7 -23 589.161 286.270   1
   4   7  24 1410.52 347.537   1
  -4  -7 -24 1836.76 330.067   1
  -4  -7 -25 202.762 237.825   1
   4   7  26 1639.54 355.313   1
   4   7  27-222.976 289.480   1
  -4  -7 -27 223.271 281.594   1
   4  -8 -27 324.091 244.638   1
  -4   8  25 347.413 333.154   1
   4  -8 -25 25.8611 305.374   1
  -4   8  23 29.4535 248.257   1
   4  -8 -23 369.490 236.155   1
  -4   8  22 2096.05 381.947   1
   4  -8 -22 2734.23 368.580   1
  -4   8  21 177.349 291.900   1
   4  -8 -21 265.888 259.920   1
  -4   8  20 1793.61 365.896   1
   4  -8 -20 1513.32 328.467   1
   4   8 -19 658.278 219.085   1
  -4   8  19 876.984 280.779   1
   4  -8 -19 580.925 249.205   1
   4   8 -18 473.026 218.712   1
  -4  -8  18 1148.95 251.413   1
  -4  -8  17 878.904 239.862   1
   4  -8 -17 880.177 294.221   1
  -4   8  17 997.873 325.069   1
   4   8 -17 1268.21 229.586   1
  -4   8  16 5083.45 485.023   1
  -4  -8  16 6960.55 452.330   1
   4   8 -16 6700.97 441.937   1
   4  -8 -16 5714.51 480.541   1
  -4  -8  15 305.633 193.029   1
   4  -8 -15 125.252 225.218   1
  -4   8  15 358.532 250.886   1
   4   8 -15 519.861 199.366   1
  -4   8  14 4640.74 437.635   1
  -4  -8  14 5344.67 383.969   1
   4   8 -14 6106.56 382.870   1
   4  -8 -14 4659.80 421.375   1
  -4  -8  13 97.8789 168.742   1
   4  -8 -13 23.9386 253.255   1
  -4   8  13 236.915 301.738   1
   4   8 -13 138.336 159.376   1
  -4  -8  12 2840.62 250.829   1
   4   8 -12 2702.78 238.511   1
  -4   8  12 2673.59 348.297   1
   4  -8 -12 2444.79 317.908   1
  -4  -8  11 1791.61 201.136   1
   4  -8 -11 2144.22 278.679   1
  -4   8  11 1370.10 274.593   1
   4   8 -11 2040.60 202.034   1
  -4   8  10 47048.8 2521.41   1
   4   8 -10 49188.8 2463.97   1
  -4  -8  10 48829.2 2467.26   1
   4  -8 -10 48447.8 2511.89   1
  -4   8   9 650.764 229.946   1
   4  -8  -9 774.697 213.364   1
  -4  -8   9 612.830 151.865   1
   4   8  -9 670.655 141.263   1
   4  -8  -8 20.0579 178.177   1
  -4   8   8 44.6316 185.263   1
  -4   8   7 9307.89 595.838   1
   4  -8  -7 9516.90 585.651   1
  -4   8   6 58734.4 2915.38   1
   4  -8  -6 55192.4 2897.07   1
  -4   8   5 2114.86 255.533   1
   4  -8  -5 2065.39 236.032   1
  -4   8   4 18163.8 1001.99   1
   4  -8  -3 1251.52 178.470   1
  -4   8   3 1708.66 204.184   1
   4  -8  -2 5210.27 351.213   1
   4   8  -2 4913.77 327.251   1
  -4   8   2 5800.04 365.061   1
  -4  -8   2 5211.03 325.624   1
   4  -8  -1 1206.29 167.016   1
  -4   8   1 928.016 167.973   1
  -4  -8   1 1192.54 150.650   1
  -4   8   0 36038.8 1860.72   1
   4   8   0 35888.0 1856.57   1
   4  -8   0 35941.7 1854.16   1
  -4  -8   0 37172.6 1855.36   1
   4  -8   1 977.453 142.977   1
  -4   8  -1 933.482 150.315   1
  -4  -8  -1 1383.09 172.325   1
   4   8   1 1084.17 167.741   1
  -4  -8  -2 5624.72 360.407   1
   4   8   2 5214.95 363.343   1
   4   8   3 778.986 178.039   1
  -4   8  -3 1113.96 144.793   1
   4  -8   3 1178.26 138.360   1
   4   8   4 18939.7 950.886   1
   4  -8   4 17023.0 897.663   1
  -4   8  -4 16163.6 895.300   1
  -4  -8  -4 17527.8 938.523   1
   4  -8   5 2269.86 172.077   1
  -4   8  -5 1788.35 164.281   1
  -4  -8  -5 1749.65 224.378   1
   4   8   5 1895.37 231.872   1
  -4  -8  -6 55643.8 2868.21   1
  -4   8  -6 59093.4 2820.33   1
   4  -8   6 53987.0 2820.00   1
   4   8   6 55456.8 2879.20   1
  -4   8  -7 9673.98 546.071   1
   4  -8   7 10340.3 551.293   1
  -4  -8  -8 384.767 185.230   1
  -4   8  -8 215.763 102.840   1
   4   8   8 232.780 198.125   1
   4  -8   8 157.523 105.607   1
   4   8   9 615.614 227.194   1
   4  -8   9 474.106 130.579   1
  -4   8  -9 818.079 127.960   1
  -4  -8  -9 997.264 229.820   1
   4   8  10 48649.5 2559.28   1
  -4  -8 -10 50169.0 2549.42   1
   4  -8  11 1593.56 187.450   1
   4   8  11 1868.72 285.331   1
  -4   8 -11 1679.60 176.759   1
  -4  -8 -11 1060.39 242.848   1
   4   8  12 2415.36 301.547   1
   4  -8  12 2098.09 226.706   1
   4  -8  13-60.0749 157.806   1
   4   8  13-25.1643 212.674   1
  -4  -8 -13 112.881 192.796   1
  -4   8 -13 161.505 133.186   1
   4   8  14 5273.34 460.428   1
  -4   8 -14 5013.21 359.571   1
  -4  -8 -14 5389.94 429.891   1
   4  -8  14 5748.41 383.342   1
   4   8  15 105.756 272.197   1
   4  -8  15 106.891 179.169   1
  -4   8 -15 251.959 152.458   1
  -4  -8 -15 237.822 249.449   1
   4   8  16 6121.76 505.949   1
  -4   8 -16 6849.25 437.418   1
   4  -8  16 6822.45 455.503   1
  -4  -8 -16 6050.48 481.557   1
   4   8  17 380.710 260.784   1
   4  -8  17 922.088 224.109   1
  -4  -8 -17 345.718 250.491   1
   4   8  19 423.854 256.925   1
  -4  -8 -19 571.638 247.142   1
   4   8  20 1404.25 353.433   1
  -4  -8 -20 807.378 286.650   1
   4   8  21 172.790 291.534   1
  -4  -8 -21 203.257 280.615   1
   4   8  22 2135.62 345.146   1
  -4  -8 -22 1968.82 314.573   1
   4   8  23 287.653 332.790   1
  -4  -8 -23-127.492 283.777   1
   4   8  25 566.955 326.442   1
  -4  -8 -25 453.601 303.238   1
   4   8  27 385.980 319.199   1
  -4  -8 -27 147.073 306.718   1
  -4   9  26 846.607 338.835   1
   4  -9 -26 276.175 288.346   1
  -4   9  25 1091.52 351.347   1
   4  -9 -25 536.708 304.123   1
  -4   9  24 2469.59 372.704   1
   4  -9 -24 2232.83 335.043   1
  -4   9  23 790.760 324.218   1
   4  -9 -23 262.512 275.619   1
  -4   9  22 707.731 336.563   1
   4  -9 -22 132.210 296.659   1
  -4   9  20 2982.81 409.997   1
   4  -9 -20 2126.73 360.440   1
  -4   9  19 381.562 294.934   1
   4  -9 -19 26.5091 257.701   1
  -4   9  18 174.967 285.324   1
   4  -9 -18 500.830 269.849   1
   4   9 -17 2018.79 251.363   1
  -4  -9  17 1819.77 235.413   1
  -4   9  17 2166.68 371.009   1
   4  -9 -17 1959.17 337.989   1
   4   9 -16 142.509 178.966   1
  -4  -9  16 113.480 184.282   1
  -4   9  16-113.580 303.686   1
   4  -9 -16 103.202 271.082   1
   4   9 -15 33.0599 161.032   1
   4  -9 -15-228.608 265.041   1
  -4  -9  15 314.727 182.031   1
  -4   9  15-139.722 279.980   1
   4  -9 -14 5984.74 478.051   1
  -4  -9  14 5900.18 400.759   1
   4   9 -14 6118.47 396.339   1
  -4   9  14 5566.88 490.705   1
   4   9 -13 3365.69 271.758   1
  -4  -9  13 3266.05 271.008   1
  -4  -9  12 450.356 164.234   1
   4   9 -12 623.160 151.674   1
   4  -9 -12 903.992 222.864   1
  -4   9  12 840.242 245.518   1
  -4   9  11 510.251 309.316   1
  -4  -9  11 479.514 151.898   1
   4  -9 -11 924.919 279.156   1
   4   9 -11 534.695 147.006   1
  -4   9  10 6615.38 518.975   1
  -4  -9  10 7277.66 432.174   1
   4   9 -10 7406.33 428.499   1
   4  -9 -10 6671.80 496.805   1
   4  -9  -9 1834.15 248.053   1
  -4   9   9 1436.71 268.214   1
   4  -9  -8 2486.57 282.915   1
  -4   9   8 2651.36 306.977   1
  -4  -9   7 13796.6 717.697   1
   4   9  -7 12781.4 715.754   1
   4  -9  -6 377.490 199.127   1
  -4  -9   6 379.256 119.337   1
  -4   9   6 253.109 208.307   1
   4   9  -6 672.130 135.574   1
  -4   9   5 1192.68 219.737   1
   4  -9  -5 1542.64 210.861   1
   4  -9  -4 15653.6 867.328   1
   4  -9  -3 1134.18 187.222   1
  -4   9   3 1215.74 212.845   1
   4  -9  -2 3001.89 267.766   1
   4   9  -2 3811.05 258.572   1
  -4   9   2 3513.93 283.121   1
  -4  -9   2 3241.51 246.176   1
   4   9  -1 51.2132 130.177   1
   4  -9  -1-41.1552 130.067   1
  -4   9   1 15.2343 148.787   1
  -4  -9   1 37.5045 127.721   1
   4  -9   0-64.4407 131.039   1
  -4   9   0 96.9413 130.570   1
  -4  -9   0-53.5340 120.007   1
   4   9   0 69.6419 125.280   1
   4   9   1 210.308 138.547   1
  -4  -9  -1 185.430 139.806   1
   4  -9   1 46.8775 111.896   1
  -4   9  -1 98.7714 122.303   1
  -4  -9  -2 3332.72 265.428   1
   4   9   2 3581.43 280.643   1
  -4  -9  -3 1167.64 184.631   1
  -4   9  -3 921.448 140.160   1
   4  -9   3 1255.23 147.325   1
   4   9   4 15666.4 873.267   1
  -4   9  -4 15630.7 824.458   1
   4  -9   4 16218.5 823.425   1
  -4  -9  -4 14338.8 858.119   1
   4   9   5 1252.22 223.429   1
  -4   9  -5 1366.28 144.664   1
  -4  -9  -5 1684.87 222.193   1
   4  -9   5 1501.71 145.089   1
   4  -9   6 406.755 101.847   1
   4   9   6 745.440 229.438   1
  -4   9  -6 483.623 101.552   1
   4  -9   7 14484.1 735.725   1
   4   9   7 12658.5 805.172   1
  -4   9  -7 13643.0 730.243   1
  -4  -9  -7 14112.0 805.788   1
   4  -9   8 2613.75 190.039   1
   4   9   8 2070.71 290.951   1
  -4  -9  -8 1919.18 268.786   1
  -4   9  -8 2497.18 183.764   1
   4  -9   9 1587.79 160.696   1
   4   9   9 1789.02 284.390   1
  -4   9  -9 1669.54 159.487   1
  -4  -9  -9 1942.34 274.094   1
   4   9  10 6460.39 497.489   1
   4  -9  10 7284.22 409.324   1
  -4  -9 -10 7418.99 499.176   1
  -4   9 -10 6751.98 402.005   1
   4   9  11 606.186 238.074   1
  -4  -9 -12 606.513 212.216   1
   4   9  12 200.192 229.470   1
   4  -9  13 3158.51 257.993   1
  -4   9 -13 3061.91 247.081   1
   4   9  14 5711.04 473.481   1
  -4   9 -14 6134.19 385.766   1
   4  -9  14 6292.84 400.110   1
  -4  -9 -14 5614.53 452.515   1
   4   9  15 213.905 266.560   1
   4  -9  15 115.919 170.003   1
  -4  -9 -15 96.8595 237.739   1
  -4   9 -15-101.985 148.147   1
   4  -9  16 108.486 196.084   1
   4   9  16 404.897 293.461   1
  -4   9 -16 367.946 166.889   1
  -4  -9 -16 445.399 269.654   1
   4   9  17 1829.59 296.980   1
  -4   9 -17 2486.18 243.455   1
  -4  -9 -17 1655.10 274.646   1
   4   9  18-394.640 310.527   1
  -4  -9 -18 272.922 266.487   1
   4   9  19 399.250 265.608   1
  -4  -9 -19 301.212 225.707   1
   4   9  20 3165.90 408.773   1
  -4  -9 -20 2871.27 371.446   1
   4   9  22 172.754 311.945   1
  -4  -9 -22 25.5409 279.653   1
   4   9  23 429.660 288.879   1
  -4  -9 -23 609.846 260.912   1
   4   9  24 3184.21 407.261   1
  -4  -9 -24 2320.26 360.786   1
   4   9  25 392.764 287.578   1
  -4  -9 -25 149.635 253.880   1
   4   9  26 1216.47 346.434   1
  -4  -9 -26 344.848 306.627   1
  -4  10  26 946.808 352.157   1
   4 -10 -26 321.913 309.008   1
  -4  10  25-85.1890 310.943   1
   4 -10 -25 303.286 286.396   1
  -4  10  24 921.157 306.711   1
   4 -10 -24 977.807 290.755   1
  -4  10  23 610.819 344.708   1
   4 -10 -23 860.624 308.405   1
   4 -10 -22 4634.83 415.080   1
  -4  10  22 4315.84 436.604   1
  -4  10  21 58.9474 321.343   1
   4 -10 -21 79.5568 281.126   1
  -4  10  20 413.645 294.697   1
   4 -10 -20 505.498 256.753   1
  -4  10  19 88.5696 330.538   1
   4 -10 -19-53.1870 294.158   1
  -4  10  18 5158.93 480.229   1
   4 -10 -18 4744.01 440.496   1
   4  10 -16 1335.29 194.029   1
  -4  10  16 1498.45 318.118   1
   4 -10 -16 886.590 268.329   1
   4  10 -15 135.926 159.319   1
   4 -10 -15 231.729 240.898   1
  -4  10  15 312.869 269.092   1
  -4 -10  15 191.741 153.889   1
  -4 -10  14 307.350 157.225   1
   4  10 -14 545.958 153.087   1
   4 -10 -14 278.666 214.355   1
  -4  10  14 587.523 261.633   1
  -4 -10  13 2293.43 221.039   1
   4 -10 -13 2286.72 306.819   1
   4  10 -13 2447.97 218.733   1
  -4  10  13 2798.51 326.658   1
  -4 -10  12 14818.0 812.634   1
   4  10 -12 15141.7 815.588   1
  -4  10  11 7152.80 519.335   1
   4 -10 -11 7173.18 503.986   1
   4  10 -10 3148.49 247.834   1
  -4 -10  10 3825.17 252.347   1
  -4  10  10 3924.65 385.946   1
  -4  10   9 6545.02 499.178   1
  -4 -10   9 6312.63 381.520   1
   4  10  -9 6473.70 386.471   1
   4 -10  -9 6572.60 479.619   1
   4 -10  -8 2713.83 292.177   1
  -4 -10   8 2617.15 202.728   1
   4  10  -8 2494.84 197.906   1
  -4  10   8 2505.09 314.718   1
   4 -10  -7 1455.71 237.114   1
  -4  10   7 1099.35 246.993   1
  -4 -10   7 1432.28 146.450   1
   4  10  -7 1193.91 147.665   1
   4  10  -6 4015.90 266.259   1
  -4 -10   6 3857.71 263.111   1
   4 -10  -5-18.6741 179.079   1
   4  10  -5 94.6184 114.487   1
  -4  10   5-21.0386 203.373   1
  -4 -10   5 207.126 117.157   1
  -4  10   4 3107.79 298.995   1
   4 -10  -4 2913.35 279.552   1
   4  10  -3 5693.31 370.110   1
  -4 -10   3 6496.12 373.615   1
   4 -10  -3 5278.88 391.112   1
  -4  10   3 6336.40 416.976   1
   4  10  -2 5716.03 371.008   1
  -4 -10   2 6626.43 375.675   1
   4 -10  -2 5213.61 382.143   1
  -4  10   2 5965.44 398.632   1
   4  10  -1 522.538 161.317   1
  -4 -10   1 470.663 148.543   1
  -4  10   1 813.428 182.224   1
   4 -10  -1 574.642 160.154   1
   4 -10   0 14497.8 774.646   1
   4  10   0 14025.2 783.508   1
  -4  10   0 14166.8 780.005   1
  -4 -10   0 13729.8 777.193   1
   4 -10   1 539.599 145.433   1
  -4  10  -1 477.587 146.505   1
   4  10   1 288.961 152.986   1
  -4 -10  -1 489.974 154.746   1
   4  10   2 5074.51 384.283   1
  -4 -10  -2 5527.19 367.559   1
   4 -10   3 6243.73 365.238   1
  -4  10  -3 5851.87 365.011   1
   4  10   3 6103.72 422.603   1
  -4 -10  -3 6268.29 410.070   1
   4  10   4 3121.98 308.120   1
  -4 -10  -4 3651.47 298.813   1
  -4  10  -4 3370.23 230.707   1
   4 -10   4 3253.87 232.542   1
   4  10   5 59.6696 188.136   1
  -4 -10  -5 72.4343 181.964   1
  -4  10  -5 121.376 97.0345   1
   4 -10   5 133.821 100.807   1
  -4  10  -6 3514.11 231.876   1
   4 -10   6 3826.86 238.740   1
  -4  10  -7 1190.31 126.502   1
   4 -10   7 1417.10 134.123   1
  -4 -10  -7 1416.08 237.321   1
   4  10   8 2501.54 290.672   1
   4 -10   8 2324.37 176.412   1
  -4 -10  -8 2153.29 260.623   1
  -4  10  -8 2463.42 173.684   1
   4  10   9 5881.53 464.599   1
   4 -10   9 6598.77 360.187   1
  -4  10  -9 6127.64 356.130   1
   4 -10  10 3556.88 226.430   1
   4  10  10 2776.06 343.545   1
   4  10  11 6204.66 482.237   1
  -4 -10 -11 7342.73 478.792   1
  -4  10 -11 6479.74 374.279   1
   4 -10  11 6548.30 380.717   1
  -4  10 -12 15857.9 792.705   1
   4 -10  12 14070.7 798.268   1
   4 -10  13 2146.47 204.044   1
   4  10  13 2125.33 325.962   1
  -4  10 -13 2487.59 197.348   1
  -4 -10 -13 2647.10 308.023   1
  -4 -10 -14 435.019 244.711   1
   4  10  14 346.678 271.183   1
  -4  10 -15-50.8776 140.429   1
  -4 -10 -15 444.724 256.025   1
   4 -10  15 14.2780 144.137   1
   4  10  15 26.9358 269.879   1
  -4 -10 -16 962.335 278.793   1
   4  10  16 1272.84 323.472   1
  -4 -10 -18 4418.54 409.504   1
   4  10  18 4617.35 442.951   1
  -4 -10 -19-25.2897 243.145   1
   4  10  19-229.660 275.989   1
  -4 -10 -20 510.637 288.397   1
   4  10  20-57.7276 310.940   1
  -4 -10 -21 178.839 225.542   1
   4  10  21-28.8068 255.110   1
  -4 -10 -22 5353.54 469.416   1
   4  10  22 5054.26 497.392   1
  -4 -10 -23 859.887 262.953   1
   4  10  23 227.956 264.809   1
  -4 -10 -24 1224.69 327.542   1
   4  10  24 1690.55 372.243   1
  -4 -10 -25 420.160 268.972   1
   4  10  25 332.978 294.082   1
  -4 -10 -26 583.121 300.232   1
   4  10  26 572.508 320.175   1
   4 -11 -25 249.611 276.374   1
  -4  11  25 672.864 320.188   1
   4 -11 -23 388.134 264.981   1
  -4  11  23 347.121 293.251   1
   4 -11 -21 396.457 263.390   1
  -4  11  21 677.265 328.030   1
   4 -11 -20 930.954 321.721   1
  -4  11  20 1092.64 343.316   1
   4 -11 -19 266.540 241.368   1
  -4  11  19 946.538 281.060   1
   4 -11 -18 2023.72 342.707   1
  -4  11  18 2599.63 384.369   1
   4 -11 -17 79.5401 287.287   1
  -4  11  17 176.476 322.060   1
   4 -11 -15 1615.70 320.916   1
  -4  11  15 1323.94 334.730   1
  -4  11  14 7405.25 579.835   1
  -4 -11  13 5663.34 340.622   1
  -4  11  13 5710.95 472.737   1
   4 -11 -13 4879.81 439.497   1
   4  11 -13 5430.18 345.071   1
  -4 -11  12 10370.1 580.262   1
  -4  11  12 10892.7 697.186   1
   4  11 -12 10883.7 586.996   1
   4 -11 -12 10930.6 684.508   1
  -4 -11  11 105.275 110.048   1
   4 -11 -11 145.199 241.333   1
   4  11 -11 153.919 107.641   1
  -4  11  10 940.947 278.933   1
   4 -11 -10 541.876 245.554   1
  -4 -11  10 589.830 114.185   1
   4  11 -10 404.031 115.096   1
  -4  11   9 25.4052 244.253   1
   4  11  -9 253.187 114.544   1
  -4 -11   9 64.2917 100.947   1
   4 -11  -9-114.238 234.042   1
   4  11  -8 26080.4 1306.29   1
  -4 -11   8 25945.5 1300.78   1
  -4  11   8 23006.1 1385.77   1
   4 -11  -8 24761.8 1379.69   1
  -4  11   7-142.132 218.910   1
   4  11  -7 81.1057 107.517   1
  -4 -11   7 8.38908 97.0581   1
   4 -11  -7 42.4342 214.679   1
   4  11  -6 12152.9 673.233   1
  -4 -11   6 13451.9 672.143   1
  -4  11   6 11367.9 742.856   1
   4 -11  -6 11985.4 735.213   1
  -4 -11   5 167.900 112.655   1
   4  11  -5 183.399 120.362   1
  -4  11   4 13720.2 775.205   1
   4 -11  -4 12847.3 759.025   1
  -4  11   3 1352.45 234.796   1
   4  11  -3 1436.23 175.170   1
  -4 -11   3 840.799 160.162   1
   4 -11  -3 1374.61 212.719   1
   4  11  -2 18627.4 979.685   1
   4 -11  -2 17987.7 994.807   1
  -4 -11   2 18758.5 975.747   1
  -4  11   2 17564.4 997.872   1
   4 -11  -1 406.360 152.117   1
  -4 -11   1 460.518 145.989   1
   4  11  -1 453.661 163.130   1
  -4  11   1 532.393 166.990   1
   4 -11   0 239.242 135.668   1
  -4 -11   0 86.5319 144.525   1
   4  11   0-110.338 145.268   1
  -4  11   0 15.1111 151.427   1
   4 -11   1 469.122 138.305   1
   4  11   1 184.505 159.724   1
  -4  11  -1 617.002 149.150   1
  -4 -11  -1 505.215 155.769   1
   4  11   2 15577.5 922.146   1
  -4 -11  -2 17293.1 917.985   1
  -4  11  -2 16561.0 891.191   1
   4 -11   2 17164.8 889.431   1
   4  11   3 955.861 205.820   1
  -4 -11  -3 872.377 187.961   1
   4  11   4 13022.3 776.109   1
   4 -11   4 13610.5 713.382   1
  -4 -11  -4 13359.8 765.002   1
  -4  11  -4 13318.6 711.819   1
  -4  11  -5 348.146 97.6241   1
   4 -11   5 92.9507 96.9936   1
   4  11   6 11197.0 720.304   1
  -4 -11  -6 11022.4 711.010   1
  -4  11  -6 12376.2 635.610   1
   4 -11   6 12438.4 636.233   1
  -4 -11  -7-181.625 184.845   1
  -4  11  -7-5.23377 73.6010   1
   4 -11   7 87.3871 79.9424   1
   4  11   7-292.006 217.066   1
   4 -11   8 22864.1 1136.65   1
   4  11   8 23734.2 1258.93   1
  -4 -11  -8 22392.0 1236.43   1
  -4  11  -8 22131.7 1134.30   1
   4  11   9 24.0907 207.810   1
   4 -11   9 52.3061 51.9471   1
  -4  11  -9 17.4259 51.0789   1
   4 -11  10 270.097 56.7839   1
  -4  11 -10 310.802 56.5929   1
  -4 -11 -10 201.195 232.615   1
   4  11  11 204.500 227.870   1
  -4  11 -11 99.9144 59.9069   1
  -4 -11 -11-23.0223 193.289   1
   4 -11  11 168.578 60.1075   1
   4 -11  12 7871.52 418.731   1
  -4  11 -12 7138.86 413.151   1
  -4 -11 -12 10149.3 568.201   1
   4  11  12 10709.7 603.488   1
  -4  11 -13 3949.97 255.340   1
   4 -11  13 4621.41 266.573   1
  -4 -11 -14 8271.20 542.810   1
   4  11  14 9175.43 571.371   1
  -4 -11 -15 1850.76 298.378   1
   4  11  15 1161.40 308.320   1
  -4 -11 -17 75.3657 274.042   1
   4  11  17 342.150 323.152   1
  -4 -11 -18 2330.35 306.124   1
   4  11  18 2413.71 340.394   1
  -4 -11 -19 789.993 293.585   1
   4  11  19 807.379 329.027   1
  -4 -11 -20 461.172 278.385   1
   4  11  20 404.145 318.732   1
  -4 -11 -21 204.254 249.237   1
   4  11  21 488.810 279.823   1
  -4 -11 -23 452.259 252.516   1
   4  11  23 339.764 302.780   1
  -4 -11 -25 367.171 291.109   1
   4  11  25 411.808 339.914   1
  -4  12  24 395.350 276.763   1
   4 -12 -24 528.195 250.543   1
  -4  12  23 1003.35 357.556   1
   4 -12 -23 769.548 311.157   1
  -4  12  22 901.467 316.904   1
   4 -12 -22 546.462 268.075   1
  -4  12  21-146.652 329.695   1
   4 -12 -21 210.605 299.986   1
  -4  12  20 265.903 267.408   1
   4 -12 -20-53.0742 221.928   1
   4 -12 -19 346.609 288.727   1
  -4  12  18-88.9253 320.460   1
  -4  12  17 2189.33 362.319   1
   4 -12 -17 2615.24 357.178   1
   4 -12 -16 3798.58 382.178   1
   4 -12 -15 500.894 259.992   1
  -4  12  14 1184.14 331.777   1
   4 -12 -14 1982.04 310.968   1
  -4  12  13 1027.22 326.882   1
   4 -12 -13 796.236 280.559   1
  -4  12  12 12112.4 724.261   1
   4 -12 -12 13131.2 711.729   1
  -4 -12  11 208.787 66.5258   1
   4  12 -11 164.183 73.2616   1
  -4 -12  10 392.079 77.5104   1
  -4  12  10 402.788 258.566   1
   4 -12 -10 120.741 226.921   1
   4  12 -10 246.433 77.1404   1
  -4  12   9 104.735 232.621   1
   4 -12  -9-70.3637 226.693   1
  -4 -12   9 77.0062 73.2452   1
   4  12  -9 109.540 82.9952   1
  -4  12   8 228.322 259.287   1
   4 -12  -8 159.107 231.220   1
  -4 -12   8 95.2061 88.8957   1
   4  12  -8 201.473 91.5968   1
  -4  12   7 2230.30 301.309   1
   4 -12  -7 2324.70 279.514   1
  -4 -12   7 2001.56 165.814   1
   4  12  -7 2335.20 171.246   1
  -4  12   6 475.691 249.880   1
   4  12  -6-17.8862 105.211   1
   4 -12  -6 295.464 208.811   1
  -4 -12   6-42.1812 102.942   1
   4  12  -5 2989.58 234.155   1
  -4  12   5 2672.26 303.962   1
   4 -12  -5 3117.64 303.247   1
  -4 -12   5 3278.68 223.962   1
  -4  12   4 12157.9 725.997   1
   4 -12  -4 12017.1 710.787   1
  -4 -12   3 1114.70 163.170   1
   4  12  -3 1012.94 162.016   1
   4 -12  -3 1308.08 211.852   1
  -4  12   3 1278.06 233.140   1
  -4 -12   2 1686.50 190.457   1
   4  12  -2 1874.89 194.013   1
   4 -12  -2 1826.07 225.561   1
  -4  12   2 1513.03 231.698   1
   4 -12  -1 3112.80 266.750   1
  -4 -12   1 3272.28 256.019   1
  -4  12   1 2935.33 284.425   1
   4  12  -1 2896.62 265.417   1
   4 -12   0 17602.8 916.939   1
  -4  12   0 16732.5 916.892   1
  -4 -12   0 16695.5 914.087   1
   4  12   0 16143.8 921.511   1
   4 -12   1 3142.97 242.326   1
   4  12   1 3092.29 274.532   1
  -4 -12  -1 2356.71 245.536   1
  -4  12  -1 3171.29 252.418   1
   4  12   2 1897.41 239.633   1
  -4  12  -2 1564.08 187.806   1
  -4 -12  -2 1559.88 216.184   1
   4 -12   2 1577.32 183.901   1
  -4 -12  -3 1292.18 209.457   1
   4  12   3 797.633 213.599   1
  -4  12  -4 11958.5 609.265   1
   4 -12   4 10580.3 609.679   1
  -4  12  -5 2931.05 198.991   1
  -4 -12  -5 3050.98 291.107   1
   4  12   5 2640.00 308.018   1
   4 -12   5 3212.54 204.134   1
   4  12   6 312.733 222.146   1
   4 -12   6 9.31837 65.9171   1
  -4  12  -6 83.4811 62.4788   1
  -4 -12  -6 40.1770 202.285   1
   4  12   7 1534.80 273.603   1
   4  12   8-144.545 213.353   1
  -4 -12  -8-21.6734 206.664   1
   4  12   9 74.5546 238.971   1
  -4 -12  -9 201.797 228.077   1
   4  12  10 25.5839 249.369   1
  -4 -12 -10 300.120 220.275   1
   4  12  11 261.796 234.903   1
  -4 -12 -11 94.4355 224.002   1
   4  12  12 11846.5 775.430   1
  -4 -12 -12 13046.3 773.255   1
   4  12  13 675.503 282.293   1
  -4 -12 -13 1427.12 280.981   1
  -4 -12 -14 1334.31 254.955   1
   4  12  15 336.644 300.445   1
  -4 -12 -15 323.981 262.908   1
   4  12  16 3054.63 406.625   1
  -4 -12 -16 4255.64 388.942   1
   4  12  17 2015.15 318.977   1
  -4 -12 -18 306.609 270.402   1
   4  12  18 28.9040 323.741   1
  -4 -12 -19 437.073 287.554   1
   4  12  19 28.9498 325.011   1
  -4 -12 -20 128.199 239.754   1
   4  12  20 86.5603 270.559   1
  -4 -12 -21 382.264 294.481   1
   4  12  21 487.536 329.348   1
  -4 -12 -22 429.560 289.817   1
   4  12  22 739.824 343.559   1
  -4 -12 -23 1024.30 262.817   1
   4  12  23 785.550 293.559   1
  -4 -12 -24 344.290 281.013   1
   4  12  24 110.326 316.319   1
  -4  13  24 1198.86 368.597   1
  -4  13  23 312.857 299.191   1
   4 -13 -22 567.401 302.814   1
  -4  13  22 144.588 335.058   1
   4 -13 -21 445.184 266.516   1
   4 -13 -20 1164.23 312.644   1
  -4  13  20 2156.22 379.240   1
   4 -13 -19-79.9984 287.746   1
  -4  13  19 445.174 336.308   1
   4 -13 -17 348.452 241.180   1
  -4  13  17-119.241 266.551   1
   4 -13 -16 5056.30 435.071   1
  -4  13  16 5113.79 463.740   1
   4 -13 -15 985.002 261.501   1
  -4  13  15 739.255 282.857   1
   4 -13 -14 5147.34 456.178   1
  -4  13  14 6480.90 505.746   1
  -4  13  13 724.559 321.537   1
   4 -13 -13 339.398 274.771   1
  -4  13  12 600.984 288.556   1
   4 -13 -12 102.902 243.713   1
  -4  13  11 224.880 278.600   1
   4 -13 -11 429.477 253.024   1
  -4  13   9 322.763 261.013   1
   4 -13  -9 265.075 235.172   1
  -4  13   8 2979.86 346.615   1
   4 -13  -8 2974.19 330.832   1
   4  13  -7 5090.76 308.648   1
  -4  13   7 6358.66 461.537   1
  -4 -13   7 5836.13 305.770   1
   4 -13  -7 5691.08 427.062   1
  -4  13   6 811.089 250.225   1
  -4 -13   6 958.559 118.676   1
   4  13  -6 992.528 128.485   1
   4 -13  -6 1051.54 234.526   1
  -4  13   5 46.9049 235.552   1
  -4 -13   5-113.662 103.205   1
   4  13  -5 115.478 117.789   1
   4 -13  -5 147.415 206.214   1
  -4  13   3 104.933 204.023   1
   4  13  -3 422.742 151.846   1
  -4 -13   3 315.075 132.980   1
   4 -13  -3 454.425 206.221   1
   4  13  -2 3258.68 286.974   1
   4 -13  -2 3942.56 307.932   1
  -4 -13   2 3408.28 270.219   1
  -4  13   2 3876.32 318.109   1
   4 -13  -1 1018.59 179.571   1
  -4 -13   1 936.494 175.323   1
   4  13  -1 514.111 169.264   1
  -4  13   1 487.499 187.294   1
   4 -13   0-46.1237 163.351   1
  -4 -13   0-213.844 149.197   1
   4  13   0 50.5673 172.631   1
  -4  13   0 113.278 168.864   1
   4 -13   1 514.889 154.953   1
   4  13   1 849.679 207.276   1
  -4 -13  -1 915.486 184.788   1
  -4  13  -1 612.555 168.647   1
   4  13   2 3810.01 323.909   1
   4 -13   2 3518.45 263.995   1
  -4 -13  -2 3309.59 294.772   1
  -4  13  -2 3535.89 269.630   1
   4  13   3 263.827 198.281   1
   4 -13   3 362.934 123.362   1
  -4 -13  -3 475.259 179.649   1
  -4  13  -3 191.530 125.640   1
  -4  13  -4 119.985 103.716   1
   4 -13   4 161.527 101.392   1
  -4  13  -5 87.4781 76.1924   1
  -4 -13  -5-321.927 204.077   1
   4 -13   5 26.3562 71.9443   1
   4  13   5-245.480 220.223   1
   4  13   6 744.883 245.276   1
  -4 -13  -6 1487.20 247.245   1
  -4 -13  -7 5594.51 426.431   1
   4  13   7 5886.51 455.841   1
   4  13   8 3512.94 342.810   1
  -4 -13  -8 2992.58 311.362   1
  -4 -13  -9 184.873 210.014   1
   4  13   9 230.379 244.916   1
  -4 -13 -11 901.806 260.257   1
   4  13  11 344.541 263.414   1
  -4 -13 -12 838.542 270.017   1
   4  13  12 351.897 287.895   1
  -4 -13 -13 371.009 249.050   1
   4  13  13 695.330 311.765   1
  -4 -13 -14 6156.55 467.011   1
   4  13  14 6017.07 496.079   1
  -4 -13 -15 732.642 239.842   1
   4  13  15 372.067 258.166   1
  -4 -13 -16 6371.37 479.648   1
   4  13  16 5484.79 498.669   1
  -4 -13 -17 103.036 280.848   1
   4  13  17 29.0034 314.217   1
  -4 -13 -19 721.450 252.836   1
  -4 -13 -20 1690.71 307.039   1
   4  13  20 1642.61 349.382   1
  -4 -13 -21 812.380 302.636   1
   4  13  21 1085.40 355.498   1
   4  13  22 197.616 317.475   1
  -4 -13 -23 297.328 238.448   1
   4  13  23 166.666 267.974   1
  -4 -13 -24 462.486 289.546   1
   4  13  24 1063.90 354.656   1
   4 -14 -23-300.571 262.545   1
  -4  14  23 337.285 320.279   1
   4 -14 -21 103.904 230.802   1
  -4  14  21 116.446 281.375   1
   4 -14 -19 1091.82 320.648   1
  -4  14  19 801.789 344.240   1
   4 -14 -18 804.242 271.344   1
  -4  14  18 956.609 314.861   1
   4 -14 -17 645.973 265.215   1
  -4  14  17 239.939 286.050   1
   4 -14 -16 3286.02 357.969   1
  -4  14  16 3300.29 393.577   1
   4 -14 -15 349.251 247.003   1
  -4  14  15 538.663 282.165   1
   4 -14 -14 347.372 264.096   1
  -4  14  14 238.031 293.985   1
   4 -14 -13 582.130 285.294   1
  -4  14  13 412.808 315.625   1
   4 -14 -12 2798.41 320.862   1
  -4  14  12 2540.82 357.000   1
   4 -14 -11 2009.33 318.489   1
  -4  14  11 1496.09 335.628   1
   4 -14 -10 6548.56 511.104   1
  -4  14  10 7454.96 543.296   1
   4 -14  -8 1615.89 274.146   1
  -4  14   8 1163.75 297.084   1
   4 -14  -7 210.817 220.499   1
  -4  14   7 237.513 255.263   1
  -4  14   6 3805.38 346.451   1
   4  14  -6 2532.42 175.681   1
   4 -14  -6 3609.23 338.202   1
  -4 -14   6 2683.18 169.536   1
   4  14  -5 4054.57 278.241   1
  -4  14   5 4791.64 393.994   1
  -4 -14   5 4430.39 273.605   1
   4 -14  -5 5140.74 377.184   1
  -4  14   4 4140.62 372.181   1
   4 -14  -4 4114.29 350.187   1
  -4 -14   4 3812.27 262.328   1
  -4  14   3 282.058 208.793   1
   4  14  -3 103.663 144.561   1
   4 -14  -3 314.540 197.220   1
   4 -14  -2 128.296 189.867   1
  -4  14   2-20.2738 213.339   1
   4  14  -2 497.951 159.468   1
   4 -14  -1 360.509 175.758   1
   4  14  -1 242.839 171.275   1
  -4  14   1 429.882 187.535   1
   4 -14   0 3743.69 288.685   1
   4  14   0 3543.35 296.886   1
  -4  14   0 3356.63 293.795   1
  -4 -14   0 3324.42 283.150   1
   4 -14   1 55.5315 143.765   1
   4  14   1 321.687 202.126   1
  -4 -14  -1 392.749 175.208   1
  -4  14  -1 627.558 173.032   1
   4 -14   2 314.658 142.109   1
  -4  14  -2 506.754 148.079   1
   4  14   2 302.206 191.123   1
  -4 -14  -2 599.366 184.981   1
  -4  14  -3 174.778 121.953   1
   4 -14   3 313.890 122.028   1
  -4 -14  -4 4473.31 347.353   1
  -4  14  -4 3918.75 248.515   1
   4 -14   4 4102.79 249.051   1
   4  14   4 3835.82 358.355   1
   4  14   5 4236.60 375.197   1
  -4 -14  -5 4568.07 373.992   1
   4  14   6 3404.82 335.420   1
  -4 -14  -6 2728.10 301.627   1
   4  14   7 124.288 234.817   1
  -4 -14  -7 429.595 211.269   1
   4  14   8 1278.05 285.895   1
  -4 -14  -8 1310.18 257.161   1
   4  14  10 5657.88 499.329   1
  -4 -14 -10 7215.30 491.885   1
   4  14  11 605.481 291.948   1
  -4 -14 -11 1886.56 295.880   1
   4  14  12 2299.29 364.904   1
  -4 -14 -12 3021.79 337.517   1
   4  14  13 484.606 310.527   1
  -4 -14 -13 201.487 250.943   1
   4  14  14 403.863 314.098   1
  -4 -14 -14 152.953 260.751   1
   4  14  15 523.142 303.916   1
  -4 -14 -15 334.763 228.180   1
  -4 -14 -16 4738.27 393.602   1
   4  14  16 3562.64 403.558   1
   4  14  18 990.604 344.851   1
  -4 -14 -18 1529.05 311.904   1
   4  14  19 898.203 336.104   1
  -4 -14 -19 670.134 297.266   1
   4  14  20 316.573 346.474   1
  -4 -14 -20 563.040 282.249   1
   4  14  21 511.429 334.407   1
  -4 -14 -21 456.033 262.974   1
   4  14  22 279.780 276.665   1
  -4 -14 -22 424.558 233.479   1
   4  14  23 439.979 318.516   1
  -4 -14 -23 220.980 273.150   1
  -4  15  22 453.529 342.999   1
   4 -15 -22-25.2715 273.922   1
  -4  15  20 938.735 364.931   1
   4 -15 -20 314.145 288.006   1
  -4  15  18 929.030 319.653   1
   4 -15 -18 1285.42 299.541   1
  -4  15  17-60.3263 284.639   1
   4 -15 -17 485.330 258.037   1
  -4  15  16 332.807 295.815   1
   4 -15 -16 243.493 249.671   1
  -4  15  15 937.978 318.103   1
   4 -15 -15 1055.60 294.247   1
  -4  15  14 784.441 338.449   1
   4 -15 -14 2402.90 353.594   1
  -4  15  12 1515.91 327.046   1
   4 -15 -12 1489.85 298.749   1
  -4  15  11 352.374 270.788   1
   4 -15 -11 131.414 228.502   1
  -4  15  10 173.499 281.090   1
   4 -15 -10 206.994 256.814   1
  -4  15   9 740.887 297.277   1
   4 -15  -9 863.391 261.873   1
  -4  15   8 4281.00 421.469   1
   4 -15  -8 4669.12 406.744   1
   4 -15  -7-24.2475 229.896   1
  -4  15   7-27.1070 259.139   1
   4 -15  -6-23.5479 208.070   1
  -4  15   6 497.600 252.595   1
   4  15  -5-54.7320 92.9996   1
  -4  15   5 227.623 230.969   1
   4 -15  -5-22.6180 209.624   1
   4  15  -4 20.8664 123.850   1
  -4  15   4 313.169 212.094   1
   4 -15  -4 302.190 191.294   1
  -4 -15   4 174.725 112.091   1
  -4 -15   3 603.595 143.653   1
   4  15  -3 230.915 147.433   1
   4 -15  -2 4942.30 364.481   1
  -4 -15   2 4151.46 316.072   1
  -4  15   2 5353.62 386.500   1
   4  15  -2 4621.52 325.958   1
  -4 -15   1 45.7513 150.340   1
   4 -15  -1 376.754 175.415   1
   4  15  -1 133.862 165.755   1
  -4  15   1 154.668 179.377   1
  -4 -15   0 216.827 166.335   1
   4 -15   0-16.2442 164.023   1
   4  15   0 128.152 177.920   1
  -4  15   0 51.4786 170.263   1
  -4 -15  -1-17.9562 177.228   1
   4 -15   1 42.4067 145.829   1
  -4  15  -1 207.476 158.864   1
   4  15   1 19.7023 181.034   1
  -4  15  -2 4125.07 294.901   1
   4 -15   2 4163.06 288.058   1
  -4 -15  -3 704.595 199.064   1
   4 -15   3 551.654 125.297   1
   4  15   3 574.531 227.984   1
  -4  15  -3 508.473 126.491   1
  -4 -15  -4 254.358 197.605   1
   4  15   4 22.9832 202.225   1
  -4  15  -4 32.2233 63.5529   1
   4  15   5 549.945 235.105   1
  -4 -15  -5 44.0905 202.347   1
   4  15   6-223.515 240.671   1
  -4 -15  -6 385.748 229.624   1
   4  15   7 284.140 243.249   1
  -4 -15  -7 277.861 224.190   1
   4  15   9 787.667 290.312   1
  -4 -15  -9 1040.83 248.036   1
   4  15  10 666.673 284.350   1
  -4 -15 -10 147.356 227.653   1
   4  15  11 85.0044 261.247   1
  -4 -15 -11 275.674 229.746   1
   4  15  12 1668.41 336.640   1
  -4 -15 -12 1832.24 294.023   1
   4  15  13 2937.59 381.647   1
  -4 -15 -13 2397.99 330.315   1
   4  15  14 1728.67 351.523   1
  -4 -15 -14 1665.04 300.185   1
   4  15  15 529.216 315.032   1
  -4 -15 -15 863.348 275.261   1
   4  15  16 500.058 312.891   1
  -4 -15 -16 550.061 272.660   1
   4  15  17 469.669 314.044   1
  -4 -15 -17-26.1374 250.711   1
   4  15  18 1080.86 316.250   1
  -4 -15 -18 1222.36 274.268   1
   4  15  20 85.8555 291.744   1
  -4 -15 -20 714.874 264.171   1
   4  15  22-55.4430 331.328   1
  -4 -15 -22 198.159 275.135   1
   4 -16 -21 153.116 237.676   1
  -4  16  21 514.903 312.225   1
   4 -16 -20 234.058 286.745   1
  -4  16  20 262.276 347.876   1
   4 -16 -19 739.654 303.067   1
  -4  16  19 147.943 334.064   1
   4 -16 -17-135.065 265.887   1
  -4  16  17 211.563 321.084   1
   4 -16 -16 1794.05 327.735   1
  -4  16  16 851.395 338.159   1
   4 -16 -15-81.8306 281.983   1
  -4  16  15 91.5058 331.836   1
   4 -16 -14 1937.39 329.572   1
  -4  16  14 2165.35 377.439   1
   4 -16 -13-136.071 240.973   1
  -4  16  13 212.837 281.796   1
   4 -16 -11-53.5965 250.538   1
  -4  16  11-59.9110 287.162   1
   4 -16 -10 1959.39 318.357   1
  -4  16  10 2644.34 366.191   1
   4 -16  -9 651.760 258.677   1
  -4  16   9 411.184 304.111   1
   4 -16  -8 1358.29 286.408   1
  -4  16   8 1174.98 315.481   1
   4 -16  -7 626.240 250.542   1
  -4  16   7 139.468 273.889   1
  -4  16   6 5606.28 463.436   1
   4 -16  -6 4813.06 418.268   1
   4 -16  -5 1682.60 268.540   1
  -4  16   5 920.176 264.173   1
   4 -16  -4 603.025 213.943   1
  -4  16   4 641.240 248.366   1
   4 -16  -3 294.784 203.202   1
  -4  16   3 116.452 216.108   1
   4 -16  -2-19.8922 192.968   1
  -4  16   2 239.116 210.833   1
   4  16  -2 308.438 162.646   1
  -4 -16   1-15.5162 129.624   1
   4 -16  -1 617.012 198.862   1
  -4  16   1 275.373 196.314   1
   4  16  -1 139.981 173.374   1
  -4 -16   0 357.768 167.531   1
   4 -16   0 297.642 174.004   1
  -4  16   0 261.158 181.062   1
   4  16   0 326.538 204.641   1
  -4  16  -1 89.7738 146.829   1
  -4 -16  -1 368.295 183.829   1
   4  16   1 166.085 190.968   1
  -4 -16  -3 62.1695 182.344   1
   4  16   3 46.4186 211.971   1
  -4 -16  -4 194.900 200.404   1
   4  16   4 242.573 223.102   1
  -4 -16  -5 2039.78 273.640   1
   4  16   5 1820.99 287.977   1
   4  16   6 5483.38 461.847   1
  -4 -16  -6 5205.22 424.408   1
   4  16   7 296.700 254.012   1
  -4 -16  -8 928.246 246.899   1
   4  16   8 855.437 286.696   1
  -4 -16  -9 574.805 248.472   1
   4  16   9 56.4157 271.668   1
  -4 -16 -10 2676.64 336.489   1
   4  16  10 2520.24 365.600   1
  -4 -16 -11 412.479 247.132   1
   4  16  11 319.516 293.755   1
  -4 -16 -13-315.913 239.709   1
   4  16  13 325.020 293.080   1
  -4 -16 -14 1983.20 316.588   1
   4  16  14 1868.71 364.689   1
  -4 -16 -15 238.160 269.230   1
   4  16  15 148.411 318.956   1
  -4 -16 -16 660.054 282.804   1
   4  16  16-88.8574 320.591   1
  -4 -16 -17 262.578 273.750   1
   4  16  17 353.728 326.397   1
  -4 -16 -19 516.194 281.244   1
   4  16  19 461.917 337.963   1
  -4 -16 -21 200.365 269.790   1
   4  16  21 701.395 328.231   1
  -4  17  20 809.609 348.196   1
   4 -17 -20-154.746 263.162   1
  -4  17  19 530.120 340.515   1
   4 -17 -19 210.224 284.591   1
  -4  17  18-687.271 357.179   1
   4 -17 -18-266.929 291.855   1
  -4  17  17 453.710 349.449   1
   4 -17 -17 54.0498 284.769   1
  -4  17  16-397.080 354.214   1
   4 -17 -16-109.156 292.058   1
  -4  17  15 1659.25 365.808   1
   4 -17 -15 1620.21 314.291   1
  -4  17  14 1202.09 334.284   1
   4 -17 -14 744.177 284.040   1
  -4  17  13 678.055 341.908   1
   4 -17 -13 413.721 286.980   1
  -4  17  12 1265.85 334.456   1
   4 -17 -12 1374.99 301.891   1
  -4  17  10 304.818 291.817   1
   4 -17 -10 325.774 255.713   1
  -4  17   9 149.998 288.419   1
   4 -17  -9 107.288 240.587   1
  -4  17   8 1793.79 316.356   1
   4 -17  -8 2376.21 317.023   1
  -4  17   6 1070.30 301.522   1
   4 -17  -6 850.772 256.220   1
  -4  17   5 375.487 255.027   1
   4 -17  -5-144.873 221.860   1
  -4  17   4 661.236 264.315   1
  -4  17   3 1231.81 273.445   1
   4  17   2 511.533 233.738   1
   4  17   3 1369.71 272.341   1
   4  17   4 613.077 253.328   1
  -4 -17  -4 431.980 215.224   1
   4  17   5 264.750 258.149   1
  -4 -17  -5 211.996 221.134   1
   4  17   6 1308.91 277.853   1
  -4 -17  -6 1382.49 262.214   1
   4  17   7-28.0166 258.356   1
  -4 -17  -7 399.108 230.074   1
   4  17   8 1543.04 332.362   1
  -4 -17  -8 2213.27 307.012   1
   4  17   9-58.1115 280.891   1
  -4 -17  -9 337.181 254.092   1
   4  17  10 999.928 321.592   1
  -4 -17 -10 970.754 268.573   1
   4  17  12 1135.02 331.627   1
  -4 -17 -12 1252.91 298.958   1
   4  17  13 779.600 304.885   1
  -4 -17 -13 722.583 271.313   1
   4  17  14 1050.18 312.537   1
  -4 -17 -14 1097.63 283.062   1
   4  17  15 1707.06 359.681   1
  -4 -17 -15 1709.23 307.178   1
   4  17  16 208.384 331.593   1
  -4 -17 -16 345.865 281.115   1
   4  17  18 58.2682 338.940   1
   4  17  19 115.021 335.695   1
  -4 -17 -19 617.761 293.941   1
   4  17  20 1812.99 376.061   1
  -4 -17 -20 25.3051 276.965   1
  -4  18  17 304.034 323.344   1
  -4  18  16 430.850 316.621   1
  -4  18  15 217.449 335.259   1
  -4  18  14 534.289 345.082   1
  -4  18  13 189.159 313.633   1
  -4  18  12 377.720 328.201   1
  -4  18  11 500.677 325.938   1
  -4  18  10 2233.35 382.961   1
   4  18   8 264.995 293.076   1
   4  18   9 447.453 292.929   1
   4  18  11 879.159 316.381   1
   4  18  12-30.4341 304.919   1
   4  18  13-182.474 318.901   1
   4  18  14 606.131 322.113   1
  -4 -18 -14 27.1241 198.511   1
   4  18  15 873.534 339.493   1
  -4 -18 -15 26.9937 194.960   1
   4  18  17 442.960 341.057   1
   4  18  18 350.006 340.375   1
   4  18  19-143.250 311.110   1
  -5   0  27 31.0002 228.989   1
   5   0 -27 496.024 294.261   1
  -5   0  26-93.2543 314.635   1
   5   0 -26 386.673 304.377   1
  -5   0  24 774.661 306.670   1
   5   0 -24 795.967 288.344   1
  -5   0  23-308.064 312.713   1
   5   0 -23 734.502 297.466   1
  -5   0  21 390.276 304.868   1
   5   0 -21 238.715 273.327   1
  -5   0  20 531.427 315.535   1
   5   0 -20 234.113 269.498   1
  -5   0  19 838.363 304.719   1
   5   0 -19-101.888 247.868   1
  -5   0  18 3413.37 369.100   1
   5   0 -18 2710.38 337.012   1
  -5   0  17 137.237 269.518   1
   5   0 -17-290.389 256.000   1
  -5   0  16 3215.35 385.414   1
  -5   0  15 282.512 225.303   1
   5   0 -15 477.770 214.743   1
  -5   0  14 569.363 262.229   1
   5   0 -14 372.797 235.615   1
  -5   0  13-23.7225 227.420   1
   5   0 -13 126.584 198.374   1
  -5   0  12 15019.0 865.197   1
   5   0 -12 14686.0 851.332   1
  -5   0  10 2382.59 275.824   1
   5   0 -10 1787.78 237.062   1
  -5   0   9-294.416 191.806   1
   5   0  -9-17.4928 154.043   1
  -5   0   8 20615.5 1086.05   1
   5   0  -8 19039.8 1066.86   1
  -5   0   7 294.912 183.480   1
   5   0  -7-202.906 163.601   1
   5   0  -6 252.725 157.765   1
  -5   0   6 443.090 176.666   1
   5   0  -5 171.619 160.904   1
  -5   0   5 107.900 163.541   1
   5   0  -4 43532.2 2209.76   1
  -5   0   4 43066.6 2213.23   1
   5   0  -3 167.297 163.469   1
  -5   0   3-40.6132 154.879   1
   5   0  -2 65421.6 3298.97   1
  -5   0   2 65570.3 3301.85   1
   5   0  -1 24.5652 134.753   1
  -5   0   1 25.6853 127.065   1
   5   0   0-161.580 155.732   1
  -5   0   0-38.0884 158.819   1
   5   0   1-185.803 167.351   1
  -5   0  -1-74.3296 153.017   1
   5   0   2 66247.1 3293.47   1
  -5   0  -2 64610.6 3291.86   1
   5   0   3 78.1321 148.669   1
  -5   0  -3-62.7676 144.414   1
  -5   0  -4 43781.9 2147.93   1
   5   0   4 40423.4 2148.00   1
  -5   0  -5 215.945 143.136   1
   5   0   5-28.3903 148.858   1
  -5   0  -6 282.681 155.803   1
   5   0   6 180.930 157.736   1
  -5   0  -7 103.290 151.500   1
   5   0   7-239.913 172.186   1
  -5   0  -8 20071.2 1075.49   1
   5   0   8 19988.3 1080.28   1
  -5   0  -9 16.8974 155.243   1
   5   0   9-88.9809 157.086   1
  -5   0 -10 1670.74 212.467   1
   5   0  10 1810.12 242.421   1
  -5   0 -11 111.319 183.368   1
   5   0  11 320.860 203.653   1
   5   0  12 12370.9 786.090   1
  -5   0 -12 14624.1 787.264   1
   5   0  13 219.729 211.476   1
  -5   0 -13 218.576 184.477   1
  -5   0 -14 143.941 185.660   1
   5   0  15 235.207 217.837   1
  -5   0 -15 339.601 193.212   1
   5   0  16 3418.35 357.354   1
  -5   0 -16 3048.82 318.194   1
   5   0  17-151.292 244.436   1
   5   0  19 26.8193 239.014   1
  -5   0 -19 120.055 221.919   1
   5   0  20 629.079 299.700   1
  -5   0 -20 344.831 255.077   1
   5   0  21 196.718 279.313   1
  -5   0 -21 498.531 265.998   1
   5   0  23-29.3833 265.939   1
  -5   0 -23-103.015 232.383   1
   5   0  24 536.311 285.494   1
  -5   0 -24 288.403 252.755   1
   5   0  25-30.0168 269.203   1
  -5   0 -25 212.081 256.237   1
   5   0  26-120.622 276.535   1
  -5   0 -26 586.011 275.047   1
  -5   0 -27 400.460 277.980   1
   5  -1 -28 2400.75 383.879   1
  -5   1  26 524.136 292.845   1
  -5  -1  26 1414.71 345.261   1
   5  -1 -26 873.551 289.148   1
   5   1 -26 697.465 315.112   1
  -5   1  25 278.555 326.811   1
  -5  -1  25 375.849 297.165   1
   5   1 -25-139.297 269.456   1
   5  -1 -25 464.440 318.021   1
  -5  -1  24 1462.23 353.721   1
  -5   1  24 1883.63 361.887   1
   5   1 -24 1603.82 337.330   1
   5  -1 -24 1254.19 319.182   1
  -5  -1  23 492.720 293.653   1
  -5   1  23 430.525 300.402   1
   5   1 -23-273.688 255.932   1
   5  -1 -23 27.0683 271.939   1
  -5   1  22 8836.02 603.704   1
  -5  -1  22 6713.39 575.217   1
   5   1 -22 7214.06 568.458   1
   5  -1 -22 8073.16 565.834   1
  -5  -1  21 59.8358 290.072   1
  -5   1  21 449.010 309.623   1
   5   1 -21 291.696 263.223   1
   5  -1 -21 52.9513 282.079   1
  -5  -1  20 29.3155 272.271   1
  -5   1  20 618.840 288.339   1
   5   1 -20 988.171 258.060   1
   5  -1 -20 495.334 252.732   1
  -5  -1  19-171.867 254.528   1
  -5   1  19 520.242 264.815   1
   5   1 -19 330.266 248.205   1
   5  -1 -19-102.377 244.094   1
  -5   1  18 2516.68 357.208   1
  -5  -1  17-27.0605 244.894   1
   5   1 -17 24.0252 204.443   1
   5  -1 -16 4487.75 374.331   1
  -5  -1  16 3639.53 385.254   1
  -5   1  16 4044.66 379.676   1
   5   1 -16 3954.17 372.886   1
  -5  -1  15 25.2116 215.284   1
  -5   1  15 51.9129 254.832   1
   5   1 -15-44.9541 211.329   1
   5  -1 -15 115.047 216.334   1
  -5   1  14 4686.68 428.321   1
  -5  -1  14 5673.87 449.227   1
   5  -1 -14 5072.67 411.855   1
   5   1 -14 4915.18 419.400   1
  -5   1  13-339.747 246.156   1
   5  -1 -13-321.542 223.169   1
  -5   1  12 67407.8 3517.36   1
   5  -1 -12 70236.1 3508.44   1
  -5  -1  11 1835.78 258.808   1
   5   1 -11 2506.97 250.219   1
  -5  -1  10 260.065 176.989   1
  -5   1  10 275.079 181.704   1
   5  -1 -10 189.366 162.702   1
   5   1 -10 269.252 167.765   1
  -5  -1   9 2124.86 249.341   1
  -5   1   9 2466.22 278.947   1
   5   1  -9 2393.92 234.877   1
   5  -1  -9 2699.30 257.635   1
  -5  -1   8 1175.65 198.574   1
  -5   1   8 1875.95 228.654   1
   5   1  -8 1553.81 205.682   1
   5  -1  -8 1195.02 194.373   1
   5   1  -7 1678.04 204.325   1
   5  -1  -7 1710.66 208.491   1
  -5  -1   7 1280.85 210.942   1
  -5   1   7 1285.19 224.056   1
  -5   1   6 2976.31 272.701   1
   5   1  -6 2350.87 239.229   1
  -5  -1   6 2699.02 255.258   1
   5  -1  -6 2329.16 237.559   1
   5   1  -5 3612.72 288.399   1
   5  -1  -5 4209.22 303.454   1
  -5  -1   5 3812.11 297.007   1
  -5   1   5 3938.90 312.010   1
   5  -1  -4 58246.4 2943.24   1
   5   1  -4 56253.5 2937.40   1
  -5   1   4 58949.1 2950.61   1
  -5  -1   4 59495.8 2945.01   1
   5   1  -3 8569.44 493.712   1
   5  -1  -3 8497.10 501.111   1
  -5  -1   3 7982.14 497.889   1
  -5   1   3 8611.28 508.425   1
   5  -1  -2 26408.1 1331.33   1
   5   1  -2 24104.0 1321.56   1
  -5   1   2 26381.0 1331.43   1
  -5  -1   2 25248.7 1327.04   1
   5   1  -1 13333.6 727.468   1
   5  -1  -1 14671.0 729.570   1
  -5   1   1 13185.0 731.780   1
   5  -1   0 20855.4 1081.08   1
  -5  -1   0 19110.3 1082.64   1
  -5   1   0 20787.0 1085.32   1
   5   1   0 21055.9 1081.21   1
  -5  -1  -1 13020.4 700.372   1
  -5   1  -1 11680.9 708.357   1
   5   1   1 13813.8 703.211   1
   5  -1   1 12298.1 702.823   1
  -5   1  -2 23207.6 1228.01   1
  -5  -1  -2 24095.2 1234.81   1
   5   1   2 23088.3 1234.92   1
   5  -1   2 23746.2 1235.01   1
  -5   1  -3 9051.20 507.047   1
  -5  -1  -3 8749.29 504.086   1
   5  -1   3 8195.49 509.343   1
   5   1   3 8949.12 510.799   1
   5  -1   4 56319.8 2866.56   1
  -5  -1  -4 55110.5 2868.96   1
   5   1   4 57447.6 2872.57   1
  -5   1  -4 58036.0 2867.77   1
  -5   1  -5 3744.59 272.734   1
  -5  -1  -5 4316.00 293.621   1
   5   1   5 3583.78 298.358   1
   5  -1   5 3616.42 277.098   1
   5   1   6 2163.22 222.145   1
  -5   1  -6 1869.36 194.613   1
  -5  -1  -6 2158.33 215.891   1
   5  -1   6 2336.81 218.504   1
  -5   1  -7 1231.74 185.545   1
  -5  -1  -7 1439.68 194.830   1
   5  -1   7 1158.81 186.395   1
   5   1   7 1391.75 198.280   1
  -5   1  -8 1336.65 192.598   1
  -5  -1  -8 1287.98 185.225   1
   5  -1   8 1541.61 207.968   1
   5   1   8 1302.44 199.953   1
   5   1   9 2392.42 248.053   1
  -5  -1  -9 2019.14 239.383   1
  -5   1  -9 2644.42 243.162   1
   5  -1   9 2149.38 240.862   1
  -5  -1 -10 202.017 158.397   1
  -5   1 -10 379.243 185.983   1
   5   1  10 155.435 169.198   1
   5  -1  10 329.089 184.065   1
  -5   1 -11 1948.99 233.651   1
   5  -1  11 2126.74 246.560   1
   5   1  12 65238.1 3419.61   1
  -5  -1 -12 68819.8 3414.00   1
  -5   1 -13 563.088 190.953   1
  -5  -1 -13 263.471 219.841   1
   5   1  13-22.4009 212.680   1
   5  -1  13 42.9548 200.520   1
   5   1  14 5325.74 427.129   1
   5  -1  14 5661.33 423.635   1
  -5  -1 -14 5250.23 408.889   1
   5  -1  15-69.3681 206.044   1
   5   1  15-23.9261 239.116   1
  -5   1 -15-62.5553 190.994   1
  -5  -1 -15 151.124 224.744   1
   5   1  16 2797.95 333.630   1
   5  -1  16 3174.94 346.396   1
  -5  -1 -16 3779.64 331.773   1
  -5   1 -16 4162.96 338.252   1
   5  -1  17-149.424 244.497   1
   5   1  17 127.553 265.570   1
   5  -1  18 2038.94 306.348   1
   5   1  18 2393.62 332.800   1
  -5   1 -18 2808.19 294.574   1
  -5  -1 -18 2300.77 304.975   1
   5  -1  19-79.8803 258.848   1
   5   1  19-53.9997 233.085   1
  -5   1 -19 786.444 253.347   1
  -5  -1 -19 120.899 210.868   1
   5  -1  20 730.595 274.066   1
   5   1  20 466.964 284.876   1
  -5  -1 -20 420.732 257.456   1
  -5   1 -20 271.397 247.010   1
   5  -1  21 140.167 257.012   1
   5   1  21 139.344 289.656   1
  -5   1 -21 372.992 241.194   1
  -5  -1 -21 201.632 270.345   1
  -5   1 -22 8290.35 564.762   1
   5  -1  22 7711.80 578.304   1
   5   1  22 7704.87 591.776   1
  -5  -1 -22 7504.63 561.203   1
   5  -1  23 265.222 299.781   1
   5   1  23 117.210 289.329   1
  -5  -1 -23 282.603 280.846   1
  -5   1 -23 129.130 272.105   1
   5  -1  24 209.777 303.960   1
   5   1  24 800.288 327.949   1
  -5   1 -24 1295.89 312.568   1
  -5  -1 -24 1747.52 325.531   1
   5  -1  25-30.2976 287.643   1
   5   1  25 476.556 316.077   1
  -5   1 -25 240.843 286.564   1
  -5  -1 -25 499.879 294.936   1
   5   1  26 776.042 326.565   1
  -5   1 -26 485.090 302.049   1
  -5  -1 -26 1213.56 324.920   1
  -5   2  28 418.658 317.719   1
   5  -2 -28 451.554 316.506   1
  -5   2  27-151.504 303.981   1
   5  -2 -27 724.264 308.399   1
  -5   2  26 3150.86 390.599   1
   5  -2 -26 3780.95 390.861   1
  -5   2  25 369.066 339.181   1
  -5  -2  25 158.505 306.718   1
   5  -2 -25 676.282 324.977   1
   5   2 -25 896.897 314.333   1
  -5   2  24 2491.34 388.237   1
  -5  -2  24 3383.42 401.141   1
   5  -2 -24 3626.12 387.247   1
   5   2 -24 2726.19 359.131   1
  -5   2  23 1371.74 331.067   1
   5  -2 -23 1643.77 307.416   1
  -5   2  22 1755.86 360.588   1
  -5  -2  22 2099.12 360.960   1
   5  -2 -22 2409.57 349.074   1
   5   2 -22 1380.76 316.043   1
  -5  -2  21 298.330 278.369   1
   5   2 -21 212.564 245.130   1
  -5  -2  20 7262.38 565.041   1
  -5   2  20 7910.39 566.181   1
   5  -2 -20 7292.97 541.578   1
   5   2 -20 7588.52 545.500   1
  -5   2  19 1619.18 337.465   1
  -5  -2  19 2359.25 342.019   1
   5  -2 -19 2236.95 329.298   1
  -5  -2  18 2181.26 306.873   1
   5   2 -18 1895.99 288.224   1
   5  -2 -18 1663.86 309.603   1
  -5   2  17 387.642 296.141   1
  -5  -2  17 80.2169 260.506   1
   5  -2 -17-246.423 261.837   1
   5   2 -17 214.572 226.093   1
  -5   2  16 7658.75 575.854   1
  -5  -2  16 7955.05 563.440   1
   5   2 -16 8327.63 551.357   1
   5  -2 -16 7707.17 552.656   1
  -5   2  15 52.3811 231.183   1
  -5  -2  15 124.266 237.605   1
   5  -2 -15-23.3275 218.092   1
   5   2 -15 66.4513 205.902   1
  -5  -2  14 14661.0 896.197   1
  -5   2  14 15996.2 915.449   1
   5   2 -14 14181.9 873.300   1
   5  -2 -14 16670.0 899.614   1
  -5   2  13 17626.9 1057.87   1
  -5  -2  13 19113.8 1058.17   1
   5  -2 -13 18740.6 1048.73   1
   5   2 -13 19336.4 1045.73   1
  -5   2  12 404.182 231.311   1
   5  -2 -12 126.095 206.155   1
  -5   2  11 9269.95 599.805   1
   5   2 -11 9781.74 574.452   1
   5  -2 -11 8630.58 574.759   1
  -5  -2  10 8845.68 554.221   1
   5   2 -10 8743.20 538.426   1
   5   2  -9 3291.57 273.231   1
   5  -2  -9 3001.34 281.872   1
  -5  -2   9 2510.19 271.029   1
  -5   2   9 2689.45 296.836   1
  -5   2   8 4424.32 354.724   1
  -5  -2   8 4504.63 337.163   1
   5   2  -8 4529.77 318.569   1
   5  -2  -8 3835.63 322.126   1
   5   2  -7 2559.19 244.193   1
   5  -2  -7 3303.31 266.942   1
  -5  -2   7 3103.17 263.967   1
  -5   2   7 2635.90 275.851   1
  -5  -2   6 2911.59 250.825   1
   5   2  -6 3089.72 250.756   1
   5  -2  -6 2618.38 243.106   1
  -5   2   6 2876.70 260.051   1
  -5  -2   5 34863.0 1702.78   1
   5   2  -5 32213.1 1695.95   1
   5  -2  -5 30366.4 1698.22   1
  -5   2   5 34469.0 1716.91   1
  -5  -2   4 2451.69 222.631   1
   5   2  -4 2485.97 211.351   1
   5  -2  -4 1868.17 219.835   1
  -5   2   4 2117.80 247.379   1
   5   2  -3 61999.2 2997.68   1
   5  -2  -3 60336.4 3003.29   1
  -5  -2   3 56630.0 2998.18   1
  -5   2   3 58565.0 3006.03   1
   5   2  -2 5134.18 337.483   1
   5  -2  -2 5138.46 345.590   1
  -5  -2   2 5027.43 340.143   1
  -5   2   2 5178.74 352.606   1
  -5  -2   1 229.272 151.691   1
   5   2  -1 265.800 162.977   1
   5  -2  -1-37.2247 135.560   1
  -5  -2   0-187.644 132.043   1
   5   2   0-50.1629 126.299   1
   5  -2   0-12.1835 152.349   1
  -5   2   0 128.423 165.883   1
   5  -2   1 49.2358 155.120   1
   5   2   1 25.5711 161.885   1
  -5   2  -1-63.0985 149.232   1
  -5  -2  -1-87.0189 147.266   1
  -5   2  -2 4517.27 308.058   1
  -5  -2  -2 4963.93 318.342   1
   5  -2   2 4476.33 307.561   1
   5   2   2 4335.97 319.421   1
   5   2   3 51647.9 2901.40   1
  -5   2  -3 59012.6 2897.21   1
   5  -2   3 57993.4 2899.73   1
  -5  -2  -3 61149.0 2905.69   1
   5  -2   4 1923.79 207.502   1
  -5  -2  -4 2230.22 216.283   1
   5   2   4 1953.38 231.302   1
  -5   2  -4 2205.50 210.568   1
  -5  -2  -5 32147.7 1676.81   1
   5   2   5 33758.6 1686.92   1
   5  -2   5 32575.1 1673.65   1
  -5   2  -5 31446.4 1668.56   1
  -5   2  -6 3023.16 234.477   1
   5  -2   6 2958.52 242.212   1
   5   2   6 2990.04 278.525   1
  -5  -2  -6 2588.68 259.870   1
   5  -2   7 2689.65 234.247   1
   5   2   7 2449.94 242.341   1
  -5  -2  -7 2445.54 243.824   1
  -5   2  -7 2770.69 231.676   1
   5  -2   8 4786.81 326.071   1
   5   2   8 4015.36 318.928   1
  -5   2  -8 4686.44 316.694   1
  -5  -2  -8 4152.12 315.180   1
   5   2   9 2721.01 281.907   1
   5  -2   9 2856.29 256.926   1
  -5  -2  -9 3394.88 287.333   1
  -5   2  -9 2749.80 249.867   1
  -5   2 -10 8140.43 505.590   1
   5   2  11 7804.62 543.737   1
   5  -2  11 8587.27 525.468   1
  -5   2 -11 8006.01 508.746   1
  -5  -2 -11 8324.54 532.296   1
   5   2  12-44.2162 225.325   1
   5  -2  12 100.720 191.520   1
  -5  -2 -12-20.0289 209.940   1
   5   2  13 16125.4 934.024   1
  -5  -2 -13 16042.8 923.002   1
   5   2  14 15711.2 890.490   1
   5  -2  14 14580.7 867.999   1
  -5  -2 -14 15177.4 871.318   1
  -5   2 -14 14831.0 856.654   1
   5   2  15 97.2560 233.070   1
   5  -2  15-22.6994 211.597   1
  -5  -2 -15-87.3455 205.879   1
  -5   2 -15 20.4690 200.954   1
   5   2  16 7156.44 542.646   1
   5  -2  16 7957.21 538.109   1
  -5  -2 -16 8627.65 534.623   1
  -5   2 -16 6883.34 507.941   1
   5   2  17-25.8306 262.733   1
   5  -2  17 295.374 234.137   1
   5   2  18 1300.59 267.905   1
   5  -2  18 1686.48 300.481   1
  -5  -2 -18 1776.92 261.061   1
   5   2  19 2255.55 334.571   1
   5   2  20 7003.55 557.394   1
   5  -2  20 7297.01 546.701   1
  -5   2 -20 7557.56 530.824   1
  -5  -2 -20 7781.26 542.801   1
   5  -2  21 589.455 274.928   1
  -5   2 -21-247.536 255.976   1
   5  -2  22 1852.19 322.000   1
   5   2  22 1516.08 339.593   1
  -5   2 -22 1342.84 280.324   1
  -5  -2 -22 1540.40 317.849   1
   5   2  23 1309.93 339.265   1
  -5  -2 -23 1658.51 315.373   1
   5   2  24 2999.98 398.503   1
   5  -2  24 2863.06 381.638   1
  -5   2 -24 3456.31 375.478   1
  -5  -2 -24 2869.57 375.335   1
   5   2  25-118.074 306.651   1
  -5   2 -25 53.9534 274.361   1
  -5  -2 -25 416.949 291.250   1
   5   2  26 3393.94 415.237   1
  -5  -2 -26 3443.68 389.652   1
   5   2  27 352.934 299.991   1
  -5  -2 -27 155.878 281.095   1
   5   2  28 378.668 278.885   1
  -5  -2 -28 258.425 270.696   1
  -5   3  29-57.9522 315.348   1
   5  -3 -29 875.004 331.617   1
  -5   3  28 295.365 294.067   1
  -5   3  27 630.201 294.066   1
   5  -3 -27 370.702 279.202   1
  -5   3  25 274.649 331.538   1
   5  -3 -25 697.345 323.740   1
  -5   3  24 395.411 279.079   1
  -5  -3  24 444.378 291.196   1
   5  -3 -24 268.852 273.839   1
   5   3 -24 250.910 277.005   1
  -5   3  23 422.994 326.054   1
  -5  -3  23 218.835 291.571   1
   5  -3 -23-187.925 284.101   1
   5   3 -23 384.486 289.323   1
  -5   3  22-30.0672 279.484   1
  -5  -3  22 366.740 297.710   1
   5  -3 -22-26.7240 273.686   1
   5   3 -22-27.0505 272.374   1
  -5   3  21 178.827 312.458   1
  -5  -3  21 119.607 272.317   1
   5   3 -21 79.4159 242.544   1
   5  -3 -20 4091.52 380.208   1
  -5   3  20 3800.49 397.224   1
  -5  -3  20 4432.56 405.834   1
   5   3 -20 3486.82 378.587   1
  -5   3  19 145.188 284.336   1
   5  -3 -19-129.251 271.571   1
  -5   3  18 855.524 308.089   1
  -5  -3  18 54.9529 253.054   1
   5  -3 -18 558.911 271.778   1
   5   3 -18 705.924 243.491   1
  -5   3  17 391.090 298.326   1
  -5  -3  17 1092.54 274.122   1
   5  -3 -17 1045.20 281.800   1
   5   3 -17 1079.42 260.939   1
  -5  -3  16 1975.90 307.952   1
   5   3 -16 1830.64 262.928   1
  -5   3  15 132.643 250.000   1
  -5  -3  15 195.580 234.973   1
   5  -3 -15 473.026 243.957   1
   5   3 -15 521.219 217.174   1
  -5  -3  14 1115.47 255.993   1
  -5   3  14 566.173 260.950   1
   5  -3 -14 872.566 236.898   1
   5   3 -14 728.420 210.303   1
  -5   3  13 1469.51 289.683   1
   5  -3 -13 1621.85 275.861   1
  -5  -3  12 6311.44 448.763   1
  -5   3  12 6342.37 485.623   1
   5  -3 -12 6321.63 461.018   1
   5   3 -12 6201.74 433.917   1
   5  -3 -11 41.2379 211.285   1
  -5  -3  11 99.3271 185.861   1
  -5   3  11 394.564 251.545   1
  -5   3  10 29245.9 1575.58   1
   5  -3 -10 28469.0 1558.28   1
   5   3 -10 30588.8 1544.74   1
  -5  -3  10 29020.7 1550.86   1
   5  -3  -9 2903.58 267.211   1
   5   3  -9 2472.47 241.333   1
  -5   3   9 2171.29 274.242   1
   5   3  -8 326.338 156.111   1
  -5  -3   8 199.261 162.204   1
  -5   3   8-101.277 157.486   1
   5  -3  -8-108.910 153.425   1
   5   3  -7 719.880 158.107   1
   5  -3  -7 792.785 194.356   1
  -5  -3   7 872.639 174.669   1
  -5   3   7 483.347 194.608   1
   5  -3  -6 52038.6 2910.13   1
  -5  -3   6 58794.9 2910.25   1
  -5   3   6 60055.0 2929.06   1
   5   3  -6 59107.8 2906.61   1
   5   3  -5 79.0315 130.653   1
  -5  -3   5-13.8605 145.616   1
  -5   3   5-34.0740 175.304   1
   5  -3  -5 30.7696 154.143   1
   5  -3  -4 598.581 137.861   1
   5   3  -4 630.036 139.423   1
  -5  -3   4 499.704 137.863   1
  -5   3   4 404.273 143.342   1
  -5  -3   3 1788.70 200.647   1
   5   3  -3 1250.73 184.125   1
  -5   3   3 1703.58 221.369   1
   5  -3  -3 1337.31 199.214   1
   5  -3  -2 9441.88 554.253   1
   5   3  -2 9037.64 553.489   1
  -5   3   2 9961.25 560.158   1
  -5  -3   2 9962.95 554.736   1
   5  -3  -1 39948.0 1987.30   1
   5   3  -1 39281.4 1987.07   1
  -5   3   1 40579.0 1990.28   1
  -5  -3   1 35927.9 1980.76   1
   5  -3   0 101816. 4953.09   1
   5   3   0 97984.3 4954.47   1
  -5   3   0 100734. 4955.82   1
  -5  -3   0 96043.3 4953.17   1
   5  -3   1 40056.9 1998.84   1
   5   3   1 35328.9 2001.06   1
[truncated: 808,762 more chars]
