# Supplementary material for: Structural insight into the cooperativity of spin crossover compounds
Source: Acta Crystallogr B Struct Sci Cryst Eng Mater. 2023 Aug 11;79(Pt 5):354–67. doi: 10.1107/S2052520623005814 (PMC10552598; doi:10.1107/S2052520623005814)
Supplement: Supplementary file 5 [file b-79-00354-sup5.zip › Bia_Portho_115K.cif]

data_Bia_dw4400_115K
 
_audit_creation_method            'SHELXL-2019/2'
_shelx_SHELXL_version_number      '2019/2'
_chemical_name_systematic         ?
_chemical_name_common             ?
_chemical_melting_point           ?
_chemical_formula_moiety          ?
_chemical_formula_sum
 'C10.86 H8 Fe0.29 N1.71 S0.57' 
_chemical_formula_weight          196.75

loop_
 _atom_type_symbol
 _atom_type_description
 _atom_type_scat_dispersion_real
 _atom_type_scat_dispersion_imag
 _atom_type_scat_source
 'Fe'  'Fe'   0.3265   0.6960
 'International Tables Vol C Tables 4.2.6.8 and 6.1.1.4'
 'C'  'C'   0.0024   0.0013
 'International Tables Vol C Tables 4.2.6.8 and 6.1.1.4'
 'H'  'H'   0.0000   0.0000
 'International Tables Vol C Tables 4.2.6.8 and 6.1.1.4'
 'N'  'N'   0.0049   0.0027
 'International Tables Vol C Tables 4.2.6.8 and 6.1.1.4'
 'S'  'S'   0.1051   0.1002
 'International Tables Vol C Tables 4.2.6.8 and 6.1.1.4'
 
_space_group_crystal_system       orthorhombic
_space_group_IT_number            56
_space_group_name_H-M_alt         'P c c n'
_space_group_name_Hall            '-P 2ab 2ac'
 
_shelx_space_group_comment
;
The symmetry employed for this shelxl refinement is uniquely defined
by the following loop, which should always be used as a source of
symmetry information in preference to the above space-group names.
They are only intended as comments.
;
 
loop_
 _space_group_symop_operation_xyz
 'x, y, z'
 '-x+1/2, -y+1/2, z'
 '-x, y+1/2, -z+1/2'
 'x+1/2, -y, -z+1/2'
 '-x, -y, -z'
 'x-1/2, y-1/2, -z'
 'x, -y-1/2, z-1/2'
 '-x-1/2, y, z-1/2'
 
_cell_length_a                    12.3441(2)
_cell_length_b                    14.7212(2)
_cell_length_c                    18.2597(2)
_cell_angle_alpha                 90
_cell_angle_beta                  90
_cell_angle_gamma                 90
_cell_volume                      3318.15(8)
_cell_formula_units_Z             14
_cell_measurement_temperature     115(2)
_cell_measurement_reflns_used     5904
_cell_measurement_theta_min       1.973
_cell_measurement_theta_max       29.637
 
_exptl_crystal_description        irregular
_exptl_crystal_colour             ?
_exptl_crystal_density_meas       ?
_exptl_crystal_density_method     ?
_exptl_crystal_density_diffrn     1.378          
_exptl_crystal_F_000              1424
_exptl_transmission_factor_min    ?
_exptl_transmission_factor_max    ?
_exptl_crystal_size_max           ?
_exptl_crystal_size_mid           ?
_exptl_crystal_size_min           ?
_exptl_absorpt_coefficient_mu     0.453
_shelx_estimated_absorpt_T_min    ?
_shelx_estimated_absorpt_T_max    ?
_exptl_absorpt_correction_type    ?
_exptl_absorpt_correction_T_min   ?
_exptl_absorpt_correction_T_max   ?
_exptl_absorpt_process_details    ?
_exptl_absorpt_special_details    ?
_diffrn_ambient_temperature       293(2)
_diffrn_radiation_wavelength      0.65524
_diffrn_radiation_type            Synchrotron
_diffrn_source                    ?
_diffrn_measurement_device_type   '4-circle diffractometer'
_diffrn_measurement_method        ?
_diffrn_detector_area_resol_mean  ?
_diffrn_reflns_number             34211
_diffrn_reflns_av_unetI/netI      0.0545
_diffrn_reflns_av_R_equivalents   0.0737
_diffrn_reflns_limit_h_min        -19
_diffrn_reflns_limit_h_max        19
_diffrn_reflns_limit_k_min        -18
_diffrn_reflns_limit_k_max        18
_diffrn_reflns_limit_l_min        -30
_diffrn_reflns_limit_l_max        29
_diffrn_reflns_theta_min          1.985
_diffrn_reflns_theta_max          32.974
_diffrn_reflns_theta_full         23.150
_diffrn_measured_fraction_theta_max   0.813
_diffrn_measured_fraction_theta_full  0.984
_diffrn_reflns_Laue_measured_fraction_max    0.813
_diffrn_reflns_Laue_measured_fraction_full   0.984
_diffrn_reflns_point_group_measured_fraction_max   0.813
_diffrn_reflns_point_group_measured_fraction_full  0.984
_reflns_number_total              6483
_reflns_number_gt                 4819
_reflns_threshold_expression      'I > 2\s(I)'
_reflns_Friedel_coverage          0.000
_reflns_Friedel_fraction_max      .
_reflns_Friedel_fraction_full     .
 
_reflns_special_details
;
 Reflections were merged by SHELXL according to the crystal
 class for the calculation of statistics and refinement.
 
 _reflns_Friedel_fraction is defined as the number of unique
 Friedel pairs measured divided by the number that would be
 possible theoretically, ignoring centric projections and
 systematic absences.
;
 
_computing_data_collection        ?
_computing_cell_refinement        ?
_computing_data_reduction         ?
_computing_structure_solution     ?
_computing_structure_refinement 'SHELXL-2019/2 (Sheldrick, 2019)'
_computing_molecular_graphics     ?
_computing_publication_material   ?
_refine_special_details           ?
_refine_ls_structure_factor_coef  Fsqd
_refine_ls_matrix_type            full
_refine_ls_weighting_scheme       calc
_refine_ls_weighting_details
'w=1/[\s^2^(Fo^2^)+(0.0457P)^2^+2.0041P] where P=(Fo^2^+2Fc^2^)/3'
_atom_sites_solution_primary      ?
_atom_sites_solution_secondary    ?
_atom_sites_solution_hydrogens    geom
_refine_ls_hydrogen_treatment     constr
_refine_ls_extinction_method      none
_refine_ls_extinction_coef        .
_refine_ls_number_reflns          6483
_refine_ls_number_parameters      213
_refine_ls_number_restraints      0
_refine_ls_R_factor_all           0.1056
_refine_ls_R_factor_gt            0.0732
_refine_ls_wR_factor_ref          0.1426
_refine_ls_wR_factor_gt           0.1312
_refine_ls_goodness_of_fit_ref    1.163
_refine_ls_restrained_S_all       1.163
_refine_ls_shift/su_max           0.000
_refine_ls_shift/su_mean          0.000
 
loop_
 _atom_site_label
 _atom_site_type_symbol
 _atom_site_fract_x
 _atom_site_fract_y
 _atom_site_fract_z
 _atom_site_U_iso_or_equiv
 _atom_site_adp_type
 _atom_site_occupancy
 _atom_site_site_symmetry_order  
 _atom_site_calc_flag
 _atom_site_refinement_flags_posn
 _atom_site_refinement_flags_adp
 _atom_site_refinement_flags_occupancy
 _atom_site_disorder_assembly
 _atom_site_disorder_group
Fe01 Fe 0.750000 0.750000 0.58998(2) 0.02185(10) Uani 1 2 d S T P . .
S002 S 0.84736(5) 0.55994(4) 0.39215(3) 0.03196(14) Uani 1 1 d . . . . .
N003 N 0.72540(13) 0.83911(13) 0.66848(9) 0.0231(3) Uani 1 1 d . . . . .
N004 N 0.79059(15) 0.66521(13) 0.51356(10) 0.0276(4) Uani 1 1 d . . . . .
N005 N 0.89557(14) 0.80310(13) 0.59536(9) 0.0251(4) Uani 1 1 d . . . . .
C006 C 0.62707(16) 0.84934(14) 0.70926(11) 0.0236(4) Uani 1 1 d . . . . .
C007 C 0.53237(17) 0.87485(15) 0.67358(11) 0.0255(4) Uani 1 1 d . . . . .
H007 H 0.532901 0.886601 0.623536 0.031 Uiso 1 1 calc R U . . .
C008 C 0.90849(17) 0.86514(15) 0.64907(12) 0.0265(4) Uani 1 1 d . . . . .
C009 C 0.80997(18) 0.88262(15) 0.68968(12) 0.0268(4) Uani 1 1 d . . . . .
H009 H 0.808017 0.922987 0.728833 0.032 Uiso 1 1 calc R U . . .
C00A C 0.62552(17) 0.83164(16) 0.78424(11) 0.0273(4) Uani 1 1 d . . . . .
H00A H 0.688798 0.814544 0.808205 0.033 Uiso 1 1 calc R U . . .
C00B C 0.43388(17) 0.86596(15) 0.78841(12) 0.0262(4) Uani 1 1 d . . . . .
C00C C 0.43714(17) 0.88261(15) 0.71332(11) 0.0258(4) Uani 1 1 d . . . . .
H00C H 0.373815 0.899359 0.689256 0.031 Uiso 1 1 calc R U . . .
C00D C 0.81285(16) 0.62214(15) 0.46282(11) 0.0245(4) Uani 1 1 d . . . . .
C00E C 0.52967(18) 0.83955(16) 0.82290(12) 0.0289(4) Uani 1 1 d . . . . .
H00E H 0.529047 0.827042 0.872825 0.035 Uiso 1 1 calc R U . . .
C00F C 0.33254(18) 0.88016(16) 0.83096(12) 0.0284(4) Uani 1 1 d . . . . .
C00G C 0.98208(18) 0.78303(17) 0.55336(12) 0.0307(5) Uani 1 1 d . . . . .
H00G H 0.974267 0.740773 0.515870 0.037 Uiso 1 1 calc R U . . .
C00H C 0.3376(2) 0.91395(17) 0.90203(12) 0.0327(5) Uani 1 1 d . . . . .
H00H H 0.404664 0.926373 0.922950 0.039 Uiso 1 1 calc R U . . .
C00I C 1.00676(19) 0.90858(18) 0.66245(14) 0.0350(5) Uani 1 1 d . . . . .
H00I H 1.012991 0.951126 0.699863 0.042 Uiso 1 1 calc R U . . .
C00J C 0.23073(18) 0.86217(17) 0.80087(13) 0.0325(5) Uani 1 1 d . . . . .
H00J H 0.225601 0.839703 0.753394 0.039 Uiso 1 1 calc R U . . .
C00K C 0.1369(2) 0.87756(19) 0.84126(15) 0.0391(6) Uani 1 1 d . . . . .
H00K H 0.069576 0.864986 0.820766 0.047 Uiso 1 1 calc R U . . .
C00L C 1.0950(2) 0.88716(19) 0.61894(15) 0.0390(6) Uani 1 1 d . . . . .
H00L H 1.161556 0.915222 0.626381 0.047 Uiso 1 1 calc R U . . .
C00M C 0.2437(2) 0.92939(19) 0.94220(14) 0.0392(6) Uani 1 1 d . . . . .
H00M H 0.248461 0.951843 0.989696 0.047 Uiso 1 1 calc R U . . .
C00N C 0.1434(2) 0.91150(19) 0.91182(15) 0.0406(6) Uani 1 1 d . . . . .
H00N H 0.080626 0.922215 0.938639 0.049 Uiso 1 1 calc R U . . .
C00O C 1.08203(19) 0.82315(18) 0.56416(14) 0.0366(5) Uani 1 1 d . . . . .
H00O H 1.140431 0.807162 0.534684 0.044 Uiso 1 1 calc R U . . .
 
loop_
 _atom_site_aniso_label
 _atom_site_aniso_U_11
 _atom_site_aniso_U_22
 _atom_site_aniso_U_33
 _atom_site_aniso_U_23
 _atom_site_aniso_U_13
 _atom_site_aniso_U_12
Fe01 0.02302(17) 0.0233(2) 0.01926(17) 0.000 0.000 -0.00062(16)
S002 0.0327(3) 0.0384(3) 0.0247(2) -0.0061(2) 0.0065(2) 0.0001(2)
N003 0.0249(8) 0.0236(9) 0.0209(7) 0.0004(6) -0.0009(6) 0.0004(6)
N004 0.0290(8) 0.0287(10) 0.0252(8) 0.0003(7) 0.0016(7) -0.0003(7)
N005 0.0260(8) 0.0267(9) 0.0226(8) 0.0049(7) 0.0004(6) -0.0012(7)
C006 0.0264(9) 0.0203(10) 0.0241(9) -0.0010(8) 0.0004(7) 0.0018(7)
C007 0.0294(9) 0.0251(11) 0.0222(9) 0.0013(8) -0.0005(7) 0.0016(8)
C008 0.0271(9) 0.0258(11) 0.0266(10) 0.0042(8) -0.0030(7) -0.0024(8)
C009 0.0314(10) 0.0245(11) 0.0244(9) -0.0014(8) -0.0026(8) -0.0021(8)
C00A 0.0292(9) 0.0293(12) 0.0233(9) 0.0008(8) -0.0028(7) 0.0063(8)
C00B 0.0284(9) 0.0231(11) 0.0273(10) 0.0003(8) 0.0012(7) 0.0054(8)
C00C 0.0279(9) 0.0238(11) 0.0256(9) 0.0010(8) -0.0029(7) 0.0039(8)
C00D 0.0222(8) 0.0279(11) 0.0236(9) 0.0030(8) -0.0001(7) -0.0012(8)
C00E 0.0344(10) 0.0304(12) 0.0220(9) 0.0019(8) 0.0017(8) 0.0080(9)
C00F 0.0314(10) 0.0268(12) 0.0269(10) 0.0040(8) 0.0038(8) 0.0086(8)
C00G 0.0291(10) 0.0349(12) 0.0281(10) 0.0060(9) 0.0047(8) -0.0004(9)
C00H 0.0369(11) 0.0344(13) 0.0268(10) 0.0029(9) 0.0018(9) 0.0114(10)
C00I 0.0305(11) 0.0358(13) 0.0386(12) 0.0018(10) -0.0075(9) -0.0074(9)
C00J 0.0319(11) 0.0316(13) 0.0339(11) 0.0024(9) 0.0022(8) 0.0074(9)
C00K 0.0304(11) 0.0419(15) 0.0451(14) 0.0080(12) 0.0055(10) 0.0086(10)
C00L 0.0279(11) 0.0450(15) 0.0441(14) 0.0115(12) -0.0063(10) -0.0079(10)
C00M 0.0455(13) 0.0415(14) 0.0305(11) 0.0037(10) 0.0090(10) 0.0171(12)
C00N 0.0384(13) 0.0436(15) 0.0398(13) 0.0091(11) 0.0125(10) 0.0177(11)
C00O 0.0270(10) 0.0442(15) 0.0386(12) 0.0143(11) 0.0063(9) -0.0022(10)
 
_geom_special_details
;
 All esds (except the esd in the dihedral angle between two l.s. planes)
 are estimated using the full covariance matrix.  The cell esds are taken
 into account individually in the estimation of esds in distances, angles
 and torsion angles; correlations between esds in cell parameters are only
 used when they are defined by crystal symmetry.  An approximate (isotropic)
 treatment of cell esds is used for estimating esds involving l.s. planes.
;
 
loop_
 _geom_bond_atom_site_label_1
 _geom_bond_atom_site_label_2
 _geom_bond_distance
 _geom_bond_site_symmetry_2
 _geom_bond_publ_flag
Fe01 N004 1.9380(19) 2_665 ?
Fe01 N004 1.9381(19) . ?
Fe01 N005 1.9621(18) . ?
Fe01 N005 1.9621(18) 2_665 ?
Fe01 N003 1.9667(18) . ?
Fe01 N003 1.9667(18) 2_665 ?
S002 C00D 1.639(2) . ?
N003 C009 1.284(3) . ?
N003 C006 1.432(3) . ?
N004 C00D 1.156(3) . ?
N005 C00G 1.347(3) . ?
N005 C008 1.350(3) . ?
C006 C007 1.390(3) . ?
C006 C00A 1.394(3) . ?
C007 C00C 1.386(3) . ?
C008 C00I 1.393(3) . ?
C008 C009 1.447(3) . ?
C00A C00E 1.383(3) . ?
C00B C00C 1.394(3) . ?
C00B C00E 1.395(3) . ?
C00B C00F 1.487(3) . ?
C00F C00H 1.391(3) . ?
C00F C00J 1.397(3) . ?
C00G C00O 1.382(3) . ?
C00H C00M 1.390(3) . ?
C00I C00L 1.384(4) . ?
C00J C00K 1.392(3) . ?
C00K C00N 1.384(4) . ?
C00L C00O 1.383(4) . ?
C00M C00N 1.382(4) . ?
 
loop_
 _geom_angle_atom_site_label_1
 _geom_angle_atom_site_label_2
 _geom_angle_atom_site_label_3
 _geom_angle
 _geom_angle_site_symmetry_1
 _geom_angle_site_symmetry_3
 _geom_angle_publ_flag
N004 Fe01 N004 87.89(11) 2_665 . ?
N004 Fe01 N005 90.93(8) 2_665 . ?
N004 Fe01 N005 93.20(8) . . ?
N004 Fe01 N005 93.20(8) 2_665 2_665 ?
N004 Fe01 N005 90.93(8) . 2_665 ?
N005 Fe01 N005 174.26(10) . 2_665 ?
N004 Fe01 N003 93.17(7) 2_665 . ?
N004 Fe01 N003 173.87(7) . . ?
N005 Fe01 N003 80.74(7) . . ?
N005 Fe01 N003 95.04(7) 2_665 . ?
N004 Fe01 N003 173.86(7) 2_665 2_665 ?
N004 Fe01 N003 93.17(7) . 2_665 ?
N005 Fe01 N003 95.04(7) . 2_665 ?
N005 Fe01 N003 80.74(7) 2_665 2_665 ?
N003 Fe01 N003 86.42(10) . 2_665 ?
C009 N003 C006 118.67(18) . . ?
C009 N003 Fe01 115.26(15) . . ?
C006 N003 Fe01 125.45(14) . . ?
C00D N004 Fe01 172.71(18) . . ?
C00G N005 C008 117.92(19) . . ?
C00G N005 Fe01 127.58(16) . . ?
C008 N005 Fe01 114.47(14) . . ?
C007 C006 C00A 119.96(19) . . ?
C007 C006 N003 119.83(18) . . ?
C00A C006 N003 120.19(18) . . ?
C00C C007 C006 119.34(19) . . ?
N005 C008 C00I 122.8(2) . . ?
N005 C008 C009 113.16(19) . . ?
C00I C008 C009 124.1(2) . . ?
N003 C009 C008 116.1(2) . . ?
C00E C00A C006 119.8(2) . . ?
C00C C00B C00E 117.96(19) . . ?
C00C C00B C00F 120.90(19) . . ?
C00E C00B C00F 121.08(19) . . ?
C007 C00C C00B 121.67(19) . . ?
N004 C00D S002 178.4(2) . . ?
C00A C00E C00B 121.22(19) . . ?
C00H C00F C00J 118.4(2) . . ?
C00H C00F C00B 120.0(2) . . ?
C00J C00F C00B 121.6(2) . . ?
N005 C00G C00O 122.2(2) . . ?
C00M C00H C00F 120.9(2) . . ?
C00L C00I C008 118.7(2) . . ?
C00K C00J C00F 120.6(2) . . ?
C00N C00K C00J 120.3(3) . . ?
C00O C00L C00I 118.6(2) . . ?
C00N C00M C00H 120.3(2) . . ?
C00M C00N C00K 119.6(2) . . ?
C00G C00O C00L 119.8(2) . . ?
 
_refine_diff_density_max    0.517
_refine_diff_density_min   -0.365
_refine_diff_density_rms    0.073

_shelx_res_file
;
TITL Bia_dw4400_085K_a.res in Pccn
    Bia_dw4400_115K.res
    created by SHELXL-2019/2 at 05:34:14 on 03-May-2022
REM Old TITL Bia_dw4400_085K in Pccn
REM SHELXT solution in Pccn: R1 0.089, Rweak 0.045, Alpha 0.023
REM <I/s>   0.567 for  392 systematic absences,  Orientation as input
REM Formula found by SHELXT:  Fe C38 N6 S2

CELL 0.65524 12.3441 14.7212 18.2597 90.0000 90.0000 90.0000
ZERR 14.000 0.0002 0.0002 0.0002 0.0000 0.0000 0.0000
LATT  1
SYMM 1/2-X, 1/2-Y, Z
SYMM -X, 1/2+Y, 1/2-Z
SYMM 1/2+X, -Y, 1/2-Z
SFAC FE C H N S
DISP $C  0.00244  0.00131  9.14798!source kissel
DISP $N  0.00493  0.00266 15.07095!source kissel
DISP $S  0.10506  0.10024 379.49005!source kissel
DISP $Fe  0.32649  0.69602 2544.24973!source kissel
UNIT 4 152 112 24 8
ACTA
L.S. 10
BOND
LIST 6
FMAP 2
PLAN 20
WGHT    0.045700    2.004100
FVAR       2.26512
FE01  1    0.750000    0.750000    0.589975    10.50000    0.02302    0.02326 =
         0.01926    0.00000    0.00000   -0.00062
S002  5    0.847360    0.559937    0.392154    11.00000    0.03274    0.03838 =
         0.02475   -0.00610    0.00654    0.00014
N003  4    0.725402    0.839114    0.668475    11.00000    0.02493    0.02358 =
         0.02093    0.00036   -0.00091    0.00039
N004  4    0.790586    0.665214    0.513555    11.00000    0.02897    0.02873 =
         0.02522    0.00033    0.00159   -0.00026
N005  4    0.895572    0.803100    0.595357    11.00000    0.02598    0.02669 =
         0.02265    0.00487    0.00036   -0.00117
C006  2    0.627069    0.849339    0.709261    11.00000    0.02640    0.02031 =
         0.02412   -0.00101    0.00041    0.00183
C007  2    0.532375    0.874853    0.673578    11.00000    0.02941    0.02507 =
         0.02215    0.00127   -0.00052    0.00165
AFIX  43
H007  3    0.532901    0.886601    0.623536    11.00000   -1.20000
AFIX   0
C008  2    0.908493    0.865141    0.649067    11.00000    0.02707    0.02580 =
         0.02657    0.00418   -0.00299   -0.00239
C009  2    0.809972    0.882619    0.689678    11.00000    0.03144    0.02454 =
         0.02435   -0.00140   -0.00259   -0.00208
AFIX  43
H009  3    0.808017    0.922987    0.728833    11.00000   -1.20000
AFIX   0
C00A  2    0.625521    0.831637    0.784240    11.00000    0.02915    0.02931 =
         0.02329    0.00077   -0.00275    0.00632
AFIX  43
H00A  3    0.688798    0.814544    0.808205    11.00000   -1.20000
AFIX   0
C00B  2    0.433884    0.865960    0.788415    11.00000    0.02842    0.02306 =
         0.02727    0.00031    0.00122    0.00542
C00C  2    0.437141    0.882613    0.713321    11.00000    0.02792    0.02377 =
         0.02564    0.00103   -0.00287    0.00393
AFIX  43
H00C  3    0.373815    0.899359    0.689256    11.00000   -1.20000
AFIX   0
C00D  2    0.812850    0.622136    0.462818    11.00000    0.02215    0.02789 =
         0.02357    0.00300   -0.00012   -0.00118
C00E  2    0.529666    0.839554    0.822904    11.00000    0.03436    0.03036 =
         0.02196    0.00192    0.00166    0.00797
AFIX  43
H00E  3    0.529047    0.827042    0.872825    11.00000   -1.20000
AFIX   0
C00F  2    0.332538    0.880161    0.830964    11.00000    0.03144    0.02682 =
         0.02690    0.00398    0.00382    0.00859
C00G  2    0.982078    0.783026    0.553363    11.00000    0.02908    0.03486 =
         0.02805    0.00598    0.00475   -0.00037
AFIX  43
H00G  3    0.974267    0.740773    0.515870    11.00000   -1.20000
AFIX   0
C00H  2    0.337587    0.913950    0.902034    11.00000    0.03693    0.03437 =
         0.02678    0.00290    0.00182    0.01143
AFIX  43
H00H  3    0.404664    0.926373    0.922950    11.00000   -1.20000
AFIX   0
C00I  2    1.006763    0.908582    0.662448    11.00000    0.03051    0.03579 =
         0.03863    0.00178   -0.00755   -0.00740
AFIX  43
H00I  3    1.012991    0.951126    0.699863    11.00000   -1.20000
AFIX   0
C00J  2    0.230725    0.862172    0.800869    11.00000    0.03194    0.03156 =
         0.03386    0.00238    0.00220    0.00741
AFIX  43
H00J  3    0.225601    0.839703    0.753394    11.00000   -1.20000
AFIX   0
C00K  2    0.136899    0.877558    0.841259    11.00000    0.03038    0.04186 =
         0.04511    0.00801    0.00546    0.00860
AFIX  43
H00K  3    0.069576    0.864986    0.820766    11.00000   -1.20000
AFIX   0
C00L  2    1.094961    0.887159    0.618941    11.00000    0.02789    0.04503 =
         0.04414    0.01151   -0.00626   -0.00794
AFIX  43
H00L  3    1.161556    0.915222    0.626381    11.00000   -1.20000
AFIX   0
C00M  2    0.243738    0.929389    0.942197    11.00000    0.04546    0.04154 =
         0.03053    0.00370    0.00902    0.01715
AFIX  43
H00M  3    0.248461    0.951843    0.989696    11.00000   -1.20000
AFIX   0
C00N  2    0.143393    0.911505    0.911825    11.00000    0.03837    0.04365 =
         0.03978    0.00911    0.01254    0.01775
AFIX  43
H00N  3    0.080626    0.922215    0.938639    11.00000   -1.20000
AFIX   0
C00O  2    1.082026    0.823149    0.564162    11.00000    0.02697    0.04425 =
         0.03857    0.01432    0.00630   -0.00224
AFIX  43
H00O  3    1.140431    0.807162    0.534684    11.00000   -1.20000
AFIX   0
HKLF 4


REM  Bia_dw4400_085K_a.res in Pccn
REM wR2 = 0.1426, GooF = S = 1.163, Restrained GooF = 1.163 for all data
REM R1 = 0.0732 for 4819 Fo > 4sig(Fo) and 0.1056 for all 6483 data
REM 213 parameters refined using 0 restraints

END

WGHT      0.0466      1.9625

REM Highest difference peak  0.517,  deepest hole -0.365,  1-sigma level  0.073
Q1    1   0.7727  0.7622  0.5519  11.00000  0.05    0.52
Q2    1   0.6991  0.7873  0.5922  11.00000  0.05    0.50
Q3    1   0.6319  0.8469  0.7493  11.00000  0.05    0.48
Q4    1   0.7781  0.7651  0.6280  11.00000  0.05    0.43
Q5    1   0.4408  0.8636  0.7495  11.00000  0.05    0.40
Q6    1   0.7756  0.8407  0.6933  11.00000  0.05    0.40
Q7    1   0.8243  0.5978  0.4211  11.00000  0.05    0.39
Q8    1   0.4817  0.8640  0.8073  11.00000  0.05    0.37
Q9    1   0.3333  0.9067  0.8619  11.00000  0.05    0.37
Q10   1   0.2804  0.8847  0.8124  11.00000  0.05    0.36
Q11   1   0.5804  0.8649  0.6907  11.00000  0.05    0.35
Q12   1   0.4876  0.8964  0.7050  11.00000  0.05    0.35
Q13   1   0.8639  0.8697  0.6706  11.00000  0.05    0.35
Q14   1   0.1780  0.8538  0.8240  11.00000  0.05    0.35
Q15   1   0.6835  0.8507  0.6833  11.00000  0.05    0.35
Q16   1   0.3355  0.8801  0.8673  11.00000  0.05    0.34
Q17   1   0.9589  0.8848  0.6515  11.00000  0.05    0.33
Q18   1   0.7972  0.7922  0.5755  11.00000  0.05    0.33
Q19   1   0.7745  0.8839  0.6569  11.00000  0.05    0.33
Q20   1   0.5701  0.8231  0.8025  11.00000  0.05    0.33
;
_shelx_res_checksum   45196

_shelx_hkl_file
;
   0   0  -2 29466.7 1348.58   1
   0   0   2 25596.1 1349.13   1
   0   0  -3-21.4909 95.3592   1
   0   0   3-18.6399 112.454   1
   0   0  -4 301663. 14095.8   1
   0   0   4 280467. 14097.7   1
   0   0  -5 49.4463 115.730   1
   0   0   5 23.3382 127.575   1
   0   0  -6 1887.23 173.989   1
   0   0   6 1768.64 188.753   1
   0   0   8 111021. 5387.50   1
   0   0  -8 109419. 5381.34   1
   0   0  -9-174.141 135.837   1
   0   0   9 41.4803 144.274   1
   0   0  10 131477. 6336.25   1
   0   0 -10 127696. 6325.44   1
   0   0 -11 239.769 146.603   1
   0   0  11 133.700 160.305   1
   0   0  12 13365.2 725.070   1
   0   0 -12 11992.7 703.451   1
   0   0 -13 155.968 170.180   1
   0   0  13 19.4160 196.702   1
   0   0 -15 195.795 216.184   1
   0   0  15 131.531 223.842   1
   0   0  16 32030.7 1635.80   1
   0   0 -16 30091.9 1613.41   1
   0   0 -17 496.258 211.273   1
   0   0  17 144.842 221.056   1
   0   0  18 12793.3 801.230   1
   0   0 -18 13682.2 783.795   1
   0   0 -19-139.249 242.256   1
   0   0  19-261.317 263.493   1
   0   0  20 5405.89 455.842   1
   0   0 -20 5213.77 428.272   1
   0   0 -21 173.390 230.404   1
   0   0  21-304.370 264.222   1
   0   0 -22-102.055 254.633   1
   0   0  22-310.496 292.460   1
   0   0 -23-394.237 269.702   1
   0   0  23 57.2517 291.544   1
   0   0 -24 803.658 266.321   1
   0   0  24 956.471 283.044   1
   0   0  25 263.812 293.916   1
   0   0 -25 624.132 304.625   1
   0   0  26 7587.80 598.726   1
   0   0 -26 8928.27 607.376   1
   0   0  27 591.385 275.257   1
   0   0 -27-54.6229 251.985   1
   0   1   1-10.3645 48.9253   1
   0  -1  -1 39.9680 45.5086   1
   0   1   2 120350. 5944.07   1
   0  -1  -2 124743. 5941.89   1
   0  -1   3-22.1555 86.8688   1
   0   1   3-186.560 134.902   1
   0  -1  -3-62.5367 113.286   1
   0   1  -3 26.8403 69.3328   1
   0   1  -4 49090.8 2524.17   1
   0   1   4 49893.9 2538.02   1
   0  -1   4 53073.4 2526.76   1
   0  -1  -4 55245.7 2535.84   1
   0   1   5 174.595 128.012   1
   0  -1   5-34.1684 119.282   1
   0  -1  -5-63.5820 114.421   1
   0   1  -5 74.2454 103.593   1
   0  -1   6 243.807 131.541   1
   0   1   6 296.792 133.361   1
   0  -1  -6 334.327 126.651   1
   0   1  -6 568.586 125.207   1
   0  -1   7 189.344 131.659   1
   0   1   7-82.0195 157.926   1
   0  -1  -7 275.569 142.884   1
   0   1  -7 143.528 123.037   1
   0   1   8 1054.72 177.529   1
   0  -1  -8 679.513 167.976   1
   0  -1   9 91.0711 140.798   1
   0   1   9-117.511 166.852   1
   0   1  -9-93.5068 128.441   1
   0  -1  -9-92.4462 147.589   1
   0  -1 -10 14924.4 785.941   1
   0   1 -10 14585.1 773.494   1
   0   1  10 13574.0 786.892   1
   0  -1  10 14234.6 782.190   1
   0   1  11 17.4658 152.443   1
   0  -1  11 159.425 153.976   1
   0  -1 -11-94.0247 145.349   1
   0   1 -11-242.678 154.146   1
   0   1  12 37.5707 180.587   1
   0  -1  12 312.550 176.503   1
   0   1 -12 77.5597 152.907   1
   0  -1 -12 269.270 160.917   1
   0   1  13 80.2048 201.745   1
   0  -1 -13 107.598 185.038   1
   0   1 -13 334.037 168.552   1
   0   1 -14 16580.0 843.976   1
   0  -1 -14 15172.9 846.399   1
   0   1  14 14271.9 853.405   1
   0  -1  14 13854.2 839.027   1
   0  -1  15 128.028 203.777   1
   0   1  15-202.251 224.148   1
   0  -1 -15 480.846 211.965   1
   0   1 -15-114.496 190.841   1
   0  -1 -16 6053.65 417.783   1
   0   1 -16 5001.89 401.746   1
   0   1  16 5368.92 428.263   1
   0  -1  16 5524.19 429.239   1
   0   1  17-220.942 253.620   1
   0  -1  17 142.092 236.818   1
   0  -1 -17 307.177 225.024   1
   0   1 -17-21.1462 199.048   1
   0  -1  18 222.892 269.225   1
   0   1  18 127.509 271.699   1
   0   1 -18 44.1399 220.190   1
   0  -1  19-129.390 241.533   1
   0   1 -19 412.301 236.742   1
   0   1  20 1332.64 290.872   1
   0  -1 -20 1738.09 264.524   1
   0  -1  21-27.4165 256.562   1
   0   1  21-55.8615 270.492   1
   0  -1 -21-74.0977 248.915   1
   0   1 -21 421.470 248.576   1
   0   1  22 1048.36 325.473   1
   0  -1  22-112.012 288.400   1
   0  -1 -22 614.222 294.202   1
   0   1 -22 691.024 281.239   1
   0  -1  23-285.323 276.360   1
   0   1 -23 26.3905 261.211   1
   0  -1 -24 4177.35 389.717   1
   0   1  24 2754.21 383.519   1
   0   1  25 728.808 315.007   1
   0   1 -25-135.988 285.992   1
   0  -1  25 265.260 294.232   1
   0  -1 -25 269.366 295.592   1
   0   1 -26 3295.32 383.143   1
   0  -1  26 2911.81 383.958   1
   0   1 -27 304.463 281.202   1
   0  -1 -27 54.0266 273.072   1
   0   1  27 263.865 294.839   1
   0   2   1 25.3407 83.6699   1
   0  -2  -1 13.0612 75.3973   1
   0   2   2 4365.13 236.147   1
   0  -2  -2 3345.80 229.754   1
   0   2   3-79.7577 128.371   1
   0  -2   3 70.7191 67.0023   1
   0  -2  -3 12.2468 117.445   1
   0   2  -3 7.30972 61.5912   1
   0   2  -4 15142.4 795.107   1
   0  -2   4 15213.3 797.850   1
   0   2   4 17450.9 829.735   1
   0  -2  -4 17948.7 825.922   1
   0   2   5 252.001 157.907   1
   0  -2   5 35.3231 105.505   1
   0   2  -5 52.9750 101.896   1
   0  -2  -5 97.0137 134.722   1
   0   2  -6 1667.20 153.553   1
   0  -2   6 2071.32 169.726   1
   0  -2   7-72.3147 107.509   1
   0   2   7 63.1432 130.785   1
   0  -2  -7 11.4168 117.951   1
   0   2  -7 113.769 105.292   1
   0  -2  -8 25805.9 1315.42   1
   0   2   8 25529.0 1322.90   1
   0   2   9 61.9600 168.374   1
   0  -2   9 12.1504 140.503   1
   0   2  -9-185.073 124.424   1
   0  -2  -9-13.9435 151.901   1
   0  -2  10 1710.43 201.012   1
   0   2  10 2023.99 234.392   1
   0  -2 -10 1333.71 210.594   1
   0   2 -10 1773.10 185.895   1
   0   2  11 237.072 205.913   1
   0  -2 -11 179.903 178.961   1
   0   2 -11-27.0773 137.871   1
   0  -2  12 14317.3 786.350   1
   0   2  12 14297.2 801.077   1
   0   2 -12 13411.3 767.767   1
   0  -2 -12 14268.3 785.661   1
   0  -2  13 72.1734 182.777   1
   0   2 -14 5645.05 398.219   1
   0  -2 -14 6014.35 416.648   1
   0  -2  14 6327.78 425.521   1
   0   2  14 5475.73 429.355   1
   0   2  15-92.0526 243.479   1
   0  -2 -15-81.8647 217.540   1
   0  -2 -16 4603.00 401.082   1
   0   2 -16 5071.62 389.950   1
   0   2  16 5139.81 438.581   1
   0  -2  16 5113.77 411.802   1
   0   2  17 125.010 260.782   1
   0  -2  17-139.618 233.283   1
   0  -2 -17 133.925 246.286   1
   0   2 -17-62.0885 210.141   1
   0   2 -18 6305.89 463.900   1
   0  -2 -18 6445.02 472.923   1
   0  -2  18 7267.45 493.353   1
   0   2  19 239.902 265.212   1
   0  -2  19-127.178 238.065   1
   0  -2 -19 71.2935 216.432   1
   0   2 -19 273.470 212.044   1
   0   2  20 109.504 284.271   1
   0  -2  20 605.633 270.795   1
   0   2 -20 23.8261 238.969   1
   0  -2 -20-73.0373 254.642   1
   0  -2  21 487.645 293.167   1
   0   2  21-140.501 291.723   1
   0   2 -21-99.5796 251.528   1
   0  -2 -21 124.177 268.758   1
   0  -2 -22 6318.13 496.243   1
   0   2 -22 7078.32 508.075   1
   0   2  22 6837.97 513.320   1
   0  -2  22 6480.09 509.477   1
   0   2  23 28.7961 275.979   1
   0  -2  23 427.788 271.007   1
   0  -2 -23 208.032 256.881   1
   0   2 -23 264.335 242.424   1
   0   2  24 2489.19 392.736   1
   0  -2  24 2389.13 376.208   1
   0  -2 -24 2271.06 361.597   1
   0   2  25 116.148 270.090   1
   0   2 -25 27.3385 271.237   1
   0  -2  25-295.684 267.519   1
   0  -2 -25 53.6223 279.655   1
   0   2 -26 2664.13 360.147   1
   0   2  26 2852.05 377.948   1
   0  -2 -26 3229.40 364.585   1
   0  -2 -27 187.367 310.727   1
   0   2  27 87.1748 313.802   1
   0  -2 -28 2313.89 347.188   1
   0   2  28 2305.62 353.190   1
   0  -2 -29 26.3867 286.149   1
   0   2  29-28.5235 240.302   1
   0   3   0-60.8481 71.8374   1
   0  -3   0 97.5628 69.6240   1
   0   3   1-45.9449 94.1189   1
   0  -3  -1 33.8445 91.4532   1
   0   3   2 344546. 16216.8   1
   0  -3  -2 326395. 16215.0   1
   0   3   3 107.183 136.211   1
   0  -3  -3-105.240 132.266   1
   0   3  -4 533365. 25894.6   1
   0  -3   4 549138. 25896.7   1
   0   3   4 528745. 25928.1   1
   0  -3  -4 517522. 25926.1   1
   0  -3   5-29.3252 79.4487   1
   0   3  -5 52.5062 72.8487   1
   0   3  -6 3470.28 212.446   1
   0  -3   6 3343.93 220.734   1
   0   3   6 2894.43 262.391   1
   0  -3   7 178.126 108.018   1
   0   3   7 175.981 161.048   1
   0  -3  -7-85.6176 137.020   1
   0   3  -7 79.4588 91.6456   1
   0  -3  -8 98601.1 4847.17   1
   0   3  -8 100720. 4819.37   1
   0  -3   8 96949.8 4821.48   1
   0   3   8 98610.2 4852.43   1
   0   3   9 163.303 179.141   1
   0  -3  -9 102.838 156.251   1
   0  -3 -10 10552.2 573.142   1
   0   3 -10 9471.54 528.233   1
   0   3  10 8445.90 568.074   1
   0  -3  10 9456.67 537.950   1
   0   3  11-151.619 190.989   1
   0  -3  11 358.176 162.080   1
   0  -3 -11-153.019 181.111   1
   0   3 -12 26756.3 1377.64   1
   0  -3  12 27031.4 1392.26   1
   0  -3  13-138.422 164.845   1
   0   3  13 21.3934 210.079   1
   0  -3 -13-229.342 196.073   1
   0   3 -13-92.9284 144.170   1
   0  -3 -14 14724.3 813.209   1
   0   3 -14 14443.6 790.212   1
   0   3  14 12630.2 815.635   1
   0  -3  14 15125.6 807.472   1
   0  -3  15-20.1168 207.395   1
   0   3  15-47.1301 200.055   1
   0  -3 -15-188.507 185.955   1
   0   3 -15-179.432 186.351   1
   0  -3 -16 5742.27 429.916   1
   0   3  16 5688.01 449.758   1
   0   3  17-50.7819 272.915   1
   0  -3  17-22.7322 227.308   1
   0   3 -17 20.1943 196.092   1
   0  -3 -17-22.6392 233.879   1
   0   3 -18 16694.2 909.698   1
   0  -3  18 15293.3 914.187   1
   0   3  19 215.607 266.057   1
   0  -3  19 24.9031 231.033   1
   0   3 -19 227.581 214.302   1
   0  -3 -19 72.0319 234.516   1
   0   3  20 248.404 239.097   1
   0  -3  20 776.966 272.214   1
   0   3 -20 785.858 252.399   1
   0  -3 -20 932.338 220.295   1
   0   3  21 84.4730 280.126   1
   0  -3  22 2467.77 347.468   1
   0   3 -22 2952.65 350.779   1
   0   3  23 144.040 309.710   1
   0   3 -23-26.2964 252.606   1
   0  -3  23 484.249 265.034   1
   0  -3 -23-26.0006 278.286   1
   0   3 -24 1994.39 314.419   1
   0  -3  24 1573.13 325.330   1
   0  -3 -24 1870.24 282.924   1
   0   3  26 202.316 299.435   1
   0  -3 -26 721.229 314.979   1
   0   3  27-28.7873 235.379   1
   0  -3 -27 212.022 244.331   1
   0  -3 -28 262.450 311.666   1
   0   3  28 627.214 316.588   1
   0  -3 -30-25.5650 256.299   1
   0  -4   0 999999. 48068.4   1
   0   4   0 990382. 48070.7   1
   0   4   1 33.8520 98.7320   1
   0  -4  -1 20.5119 97.1729   1
   0   4   2 331524. 15603.1   1
   0  -4  -2 313990. 15599.7   1
   0   4   3 95.6310 128.829   1
   0  -4  -3 142.228 119.980   1
   0   4   4-152.582 165.844   1
   0  -4  -4 55.4721 145.505   1
   0   4   5-46.5546 126.216   1
   0  -4   5 7.36611 68.2098   1
   0   4  -5 30.7610 65.9222   1
   0  -4  -5 21.0875 127.217   1
   0  -4  -6 278287. 12062.0   1
   0   4  -6 245440. 12018.0   1
   0   4   6 258105. 12065.2   1
   0  -4   6 234399. 12021.1   1
   0   4   7-144.853 161.520   1
   0   4  -7 25.1470 79.0261   1
   0  -4  -7 39.2316 159.737   1
   0   4  -8 29017.7 1424.68   1
   0  -4  -8 29331.4 1468.36   1
   0  -4   8 27522.9 1429.10   1
   0   4   8 28825.9 1473.49   1
   0  -4   9 143.754 118.491   1
   0   4   9-120.583 187.370   1
   0  -4  -9 432.921 178.912   1
   0   4  10 888.999 216.372   1
   0  -4 -10 1112.58 197.023   1
   0   4  11-177.732 210.361   1
   0  -4  11-80.6722 140.927   1
   0  -4 -11-88.4525 183.654   1
   0   4 -11 36.0184 115.963   1
   0   4 -12 8760.10 505.849   1
   0  -4 -12 8326.31 540.727   1
   0   4  12 8619.73 561.287   1
   0  -4  12 9094.45 523.929   1
   0  -4  13 66.0741 171.490   1
   0   4  13 198.352 229.890   1
   0   4 -13-58.8331 145.175   1
   0  -4 -13 98.3878 192.656   1
   0  -4  14-90.2501 189.626   1
   0   4  14 231.126 223.824   1
   0   4 -14-16.0074 169.351   1
   0  -4 -14 144.077 196.553   1
   0  -4  15 38.8411 199.666   1
   0   4  15-144.615 197.054   1
   0   4 -15 209.028 176.883   1
   0  -4 -15-256.932 175.052   1
   0   4  16 399.881 232.906   1
   0  -4  16 20.7449 211.119   1
   0  -4 -16 177.956 206.780   1
   0   4 -16 526.322 187.040   1
   0   4  17 206.511 270.595   1
   0  -4  17 132.051 227.991   1
   0  -4 -17 253.038 234.230   1
   0   4 -17-40.2545 207.001   1
   0  -4 -18 8191.55 550.904   1
   0   4 -18 7736.68 513.063   1
   0  -4  18 7037.76 524.839   1
   0   4  18 7828.53 572.324   1
   0   4  19-108.926 276.574   1
   0  -4  19 316.811 240.596   1
   0  -4 -19 242.473 264.759   1
   0   4 -19 67.7306 213.217   1
   0   4  20 1251.90 306.852   1
   0  -4  20 1632.87 287.557   1
   0  -4 -20 1977.09 311.974   1
   0   4 -20 2106.75 294.430   1
   0   4  21 226.419 233.427   1
   0   4 -21 343.917 236.826   1
   0  -4  21 664.599 276.848   1
   0  -4 -21-25.0827 205.356   1
   0   4 -22 8020.63 540.230   1
   0  -4 -22 6721.14 520.091   1
   0  -4  22 6602.66 527.479   1
   0   4  22 7182.52 555.887   1
   0   4  23 721.914 322.178   1
   0   4 -23-158.073 253.939   1
   0  -4  23-28.3824 255.391   1
   0  -4 -23 567.178 297.681   1
   0   4 -24 839.702 295.528   1
   0   4  24 1125.36 319.036   1
   0  -4 -24 1181.74 306.650   1
   0   4  25 345.808 239.310   1
   0  -4 -25-26.3980 224.926   1
   0   4  26 114.657 303.270   1
   0  -4 -26 740.226 320.813   1
   0   4  27 57.0366 305.875   1
   0  -4 -27 131.189 306.301   1
   0  -4 -28 3032.53 354.482   1
   0   4  28 2479.05 343.634   1
   0  -4 -29-127.716 294.201   1
   0   4  29 360.257 291.828   1
   0   5   0-87.1232 79.7512   1
   0  -5   0-9.22124 81.5949   1
   0   5  -1 41.9036 68.6853   1
   0   5   1 140.311 93.7735   1
   0  -5   1 12.4498 60.4033   1
   0  -5  -1 42.3078 83.5958   1
   0  -5  -2 17447.1 957.504   1
   0   5   2 20436.3 963.618   1
   0  -5  -3-61.4888 127.710   1
   0   5   3 58.4013 139.768   1
   0  -5  -5 170.908 144.163   1
   0   5   5-227.249 153.678   1
   0   5   6 24051.3 1290.94   1
   0   5  -6 24180.8 1232.48   1
   0  -5   6 26121.7 1234.88   1
   0  -5  -6 25844.9 1287.60   1
   0   5   7 77.2872 159.305   1
   0  -5   7-45.7738 78.3716   1
   0  -5  -7-69.4523 142.106   1
   0   5   8 2127.65 242.552   1
   0  -5  -8 2649.65 235.265   1
   0   5  -8 2121.37 164.279   1
   0  -5   8 2020.06 166.679   1
   0   5   9 162.549 191.083   1
   0  -5   9 27.2628 99.6786   1
   0   5  -9 91.5261 94.3651   1
   0  -5  -9 16.2016 156.919   1
   0  -5 -10 8270.89 478.843   1
   0   5 -10 7333.68 421.382   1
   0  -5  10 7175.74 429.349   1
   0   5  10 6912.86 479.697   1
   0  -5  11-86.5817 130.853   1
   0   5 -11 11.2163 116.724   1
   0   5  12 2054.05 260.383   1
   0   5 -12 2366.86 203.924   1
   0  -5  12 2200.06 211.603   1
   0  -5 -12 1990.64 244.724   1
   0   5  13-272.211 219.683   1
   0  -5  13 170.289 159.954   1
   0   5 -13-141.666 142.783   1
   0  -5 -13-40.4843 177.272   1
   0   5 -14 3079.91 273.110   1
   0  -5 -14 3860.01 324.667   1
   0  -5  14 3297.94 289.431   1
   0   5  14 3460.08 337.017   1
   0  -5  15-55.3552 194.291   1
   0   5  15-320.314 236.617   1
   0  -5 -15-43.7514 203.482   1
   0   5 -15 441.824 187.108   1
   0   5 -16 6332.28 421.819   1
   0  -5 -16 5615.71 448.124   1
   0  -5  16 6174.20 434.867   1
   0   5  16 5600.22 475.900   1
   0   5  17-104.857 287.518   1
   0  -5 -17 420.251 265.309   1
   0   5  18 2687.42 366.033   1
   0  -5  18 2827.78 309.715   1
   0  -5 -18 2395.21 343.174   1
   0   5 -18 2593.52 284.095   1
   0   5  19 27.5063 297.059   1
   0   5 -19-309.132 220.338   1
   0  -5  19-71.6503 222.930   1
   0  -5 -19-171.349 265.551   1
   0   5 -20 16932.0 942.420   1
   0  -5 -20 15673.3 951.426   1
   0   5  20 16413.3 972.700   1
   0  -5  20 17021.1 952.570   1
   0   5 -21 146.094 242.865   1
   0  -5  21-26.2195 258.781   1
   0  -5 -22 5816.56 470.020   1
   0   5  22 5902.16 494.316   1
   0   5 -23-105.146 253.212   1
   0   5  23 404.183 308.979   1
   0  -5 -23 154.564 277.578   1
   0   5  25 229.409 282.252   1
   0  -5 -25-183.714 272.440   1
   0   5  26 2446.45 347.761   1
   0  -5 -26 2595.97 345.314   1
   0   5  27 366.626 325.265   1
   0  -5 -29 377.410 237.517   1
   0  -6   0 23205.7 1165.72   1
   0   6   0 23601.3 1169.24   1
   0   6   1 54.4004 113.693   1
   0   6  -1 63.0455 69.9209   1
   0  -6  -1 27.8618 102.151   1
   0  -6   1 15.9919 68.9691   1
   0  -6  -2 61268.5 2942.32   1
   0   6   2 58532.0 2944.69   1
   0  -6  -4 125830. 6350.67   1
   0   6   4 135736. 6362.18   1
   0   6   5-123.170 145.776   1
   0  -6  -5 73.7459 130.623   1
   0  -6  -6 125107. 6058.26   1
   0   6   6 122608. 6065.41   1
   0   6   7 49.2614 174.913   1
   0  -6  -7-220.822 168.216   1
   0   6  -7 89.7981 56.1305   1
   0  -6   7 12.3303 60.3628   1
   0   6   8 3696.14 315.300   1
   0   6  -8 3933.56 227.741   1
   0  -6   8 3969.73 229.367   1
   0  -6  -8 3583.25 296.807   1
   0  -6  -9 152.743 143.500   1
   0   6  -9-35.6790 88.9605   1
   0  -6   9 22.9407 87.1999   1
   0   6   9-151.591 164.233   1
   0   6  10 9204.93 560.907   1
   0  -6  10 8833.79 489.616   1
   0   6 -10 8830.15 485.567   1
   0  -6 -10 8416.84 538.352   1
   0  -6 -11 133.066 197.431   1
   0   6  11 127.672 211.208   1
   0   6 -12 5396.50 347.053   1
   0  -6 -12 5562.74 413.076   1
   0  -6  12 5715.74 359.983   1
   0   6  12 5298.38 437.205   1
   0  -6 -13 291.234 225.093   1
   0   6  13 210.472 253.047   1
   0   6 -13-106.038 137.594   1
   0  -6  13-85.9027 153.196   1
   0   6 -14 9803.87 584.367   1
   0  -6 -14 10281.1 641.423   1
   0  -6  14 10416.2 596.190   1
   0   6  14 10101.6 659.730   1
   0  -6 -15 201.420 246.415   1
   0   6  15 25.1726 271.175   1
   0   6 -15-113.091 177.886   1
   0  -6  15 87.3081 182.570   1
   0   6 -16 5748.27 391.092   1
   0  -6  16 5289.33 401.747   1
   0  -6 -17 616.780 262.881   1
   0   6  17-133.150 277.782   1
   0   6 -17 94.6756 173.499   1
   0  -6  17-183.875 186.618   1
   0  -6 -18 169.907 263.048   1
   0   6  18 463.384 281.972   1
   0  -6 -19-24.6834 239.142   1
   0   6  19 305.271 283.999   1
   0   6 -19 259.224 219.469   1
   0  -6  19 139.263 231.008   1
   0  -6 -20 3579.19 361.336   1
   0   6  20 3721.68 387.888   1
   0   6 -20 3608.17 351.800   1
   0   6  21 285.491 252.616   1
   0  -6  21-205.949 254.171   1
   0   6 -21 119.985 238.197   1
   0  -6 -21 303.251 228.754   1
   0   6 -22 1861.19 307.739   1
   0   6  22 1759.26 347.824   1
   0  -6 -22 2084.53 329.061   1
   0   6  23 576.735 328.552   1
   0  -6 -23 128.582 290.147   1
   0  -6 -24 391.086 303.764   1
   0   6  25 57.0194 284.378   1
   0  -6 -25 130.436 274.721   1
   0   6  27-167.416 312.454   1
   0  -6 -27 308.959 307.340   1
   0   6  28 1291.31 351.796   1
   0  -6 -28 1893.76 353.962   1
   0   7   0-93.9562 99.6701   1
   0  -7   0 19.2629 90.1061   1
   0   7  -1-16.4884 73.2876   1
   0   7   1-88.4616 97.2081   1
   0  -7   1-39.0731 70.3324   1
   0  -7  -1-15.7909 95.6184   1
   0   7   2 26860.7 1376.72   1
   0  -7  -2 27958.6 1371.92   1
   0  -7   2 27146.2 1333.55   1
   0   7   3 154.180 134.871   1
   0  -7  -3 127.508 118.920   1
   0   7   4 5310.82 351.044   1
   0  -7  -4 5427.19 342.479   1
   0   7   5-14.7062 144.381   1
   0  -7  -5-79.0603 133.139   1
   0   7   6 8135.33 495.829   1
   0  -7  -6 7979.46 480.961   1
   0  -7  -7-108.900 153.634   1
   0   7   7-121.667 160.307   1
   0   7   8 37438.8 1929.61   1
   0   7  -8 38086.5 1840.69   1
   0  -7  -8 37724.3 1921.78   1
   0  -7   8 37408.7 1842.38   1
   0  -7  -9-265.863 171.634   1
   0   7   9 19.8191 164.515   1
   0   7  -9 53.5422 71.6882   1
   0  -7   9 46.9826 80.7612   1
   0  -7 -10-37.4539 180.343   1
   0   7  10-41.9486 217.207   1
   0   7 -10-35.5283 89.6211   1
   0  -7  10-7.68383 95.9604   1
   0  -7 -11 452.260 217.890   1
   0   7  11-110.051 231.215   1
   0   7 -11-35.4559 103.869   1
   0  -7  11 18.9122 103.679   1
   0  -7 -12 6038.61 434.074   1
   0   7  12 5806.88 452.711   1
   0  -7 -13 128.051 213.958   1
   0   7  13 48.0113 243.744   1
   0   7 -13-12.0582 127.261   1
   0  -7  13-77.4386 145.407   1
   0  -7 -14 198.752 214.085   1
   0   7  14 298.815 238.666   1
   0   7 -14 217.508 149.698   1
   0  -7  14 160.366 159.804   1
   0  -7 -15 182.559 207.773   1
   0   7  15-410.906 246.628   1
   0   7 -15 30.2413 161.440   1
   0  -7  15 259.107 170.527   1
   0  -7 -16 164.293 206.222   1
   0   7  16-158.290 219.823   1
   0   7 -16 83.0643 159.100   1
   0  -7  16 71.2807 169.693   1
   0  -7 -17-24.0417 199.717   1
   0   7 -17-199.118 184.423   1
   0  -7  17 174.458 194.987   1
   0  -7 -18 1177.31 252.998   1
   0   7  18 496.067 261.100   1
   0   7 -18 1015.16 212.863   1
   0  -7  18 648.182 220.362   1
   0  -7 -19-49.7681 238.288   1
   0   7  19 83.9766 275.520   1
   0  -7 -20 1056.60 288.928   1
   0   7  20 992.775 322.661   1
   0   7 -20 1112.98 239.788   1
   0  -7  20 1216.08 261.179   1
   0  -7 -21 430.768 284.894   1
   0   7  21-486.914 313.331   1
   0  -7 -22 152.541 286.203   1
   0   7  22 490.635 337.830   1
   0  -7 -24 1012.44 299.204   1
   0   7  24 942.545 325.246   1
   0  -7 -25 258.981 232.311   1
   0   7  25 169.981 237.157   1
   0  -7 -26 643.770 282.542   1
   0   7  26 223.794 291.902   1
   0   7  27 469.214 336.712   1
   0  -7 -27 458.030 324.285   1
   0  -7 -28 522.809 312.324   1
   0   7  28 732.011 314.264   1
   0  -8   0 26327.7 1365.19   1
   0   8   0 28651.2 1372.46   1
   0  -8   1 40.0071 74.9557   1
   0  -8  -1-43.9803 100.104   1
   0   8  -1 64.7419 76.2866   1
   0   8   1-138.631 117.763   1
   0  -8   2 45627.9 2186.83   1
   0   8  -2 44001.7 2187.31   1
   0   8   3 168.462 140.764   1
   0   8   4 158.135 154.203   1
   0  -8  -4 269.808 129.586   1
   0   8   5 15.7569 147.497   1
   0  -8  -5 154.899 144.826   1
   0  -8  -6 30112.5 1522.27   1
   0   8   6 29166.4 1531.31   1
   0   8   7-146.663 180.855   1
   0  -8  -7-344.097 156.937   1
   0  -8  -8 19520.9 1060.89   1
   0   8   8 20232.4 1079.64   1
   0  -8 -10-116.538 177.939   1
   0   8 -10 18.9297 67.9588   1
   0  -8  10 36.1239 79.2348   1
   0   8  10 43.6057 221.379   1
   0   8  11 159.585 259.462   1
   0  -8 -11 121.810 214.273   1
   0   8 -11 60.5113 87.6723   1
   0  -8  11-7.45987 95.7753   1
   0  -8 -12 2408.86 279.576   1
   0   8 -12 2335.47 181.714   1
   0   8  12 2306.75 311.206   1
   0  -8  12 2254.75 191.532   1
   0   8  13 98.7384 199.148   1
   0  -8 -13 481.344 201.556   1
   0  -8 -14 2036.64 285.488   1
   0   8 -14 2633.39 213.716   1
   0  -8  14 2069.87 216.450   1
   0   8  14 2114.95 322.745   1
   0   8 -15 81.3425 140.422   1
   0  -8  15 29.3362 158.742   1
   0   8  16 7383.11 527.440   1
   0   8 -16 6592.45 423.710   1
   0  -8  16 6361.39 431.425   1
   0  -8 -16 5972.29 482.580   1
   0   8  17 219.330 292.859   1
   0  -8 -17 24.3867 256.964   1
   0   8 -17 268.625 170.752   1
   0  -8  17 234.601 187.139   1
   0   8  18 10982.4 733.546   1
   0   8 -18 11519.9 654.763   1
   0  -8  18 11028.9 663.613   1
   0  -8 -18 10649.0 705.615   1
   0   8 -19 197.048 208.180   1
   0   8  20 628.678 332.933   1
   0  -8 -20 277.943 282.505   1
   0   8  21 28.8219 307.186   1
   0  -8 -21-406.020 271.739   1
   0   8  22 2648.15 360.018   1
   0  -8 -22 2179.48 333.234   1
   0   8  23 114.615 244.928   1
   0  -8 -23 51.5773 220.444   1
   0  -8 -24 6117.89 487.631   1
   0   8  24 7448.29 524.675   1
   0  -8 -25 128.477 269.302   1
   0   8  25-281.224 286.990   1
   0  -8 -26 407.875 310.630   1
   0   8  26 166.209 315.582   1
   0  -8 -27 426.081 314.176   1
   0  -9   0-8.21654 87.7212   1
   0   9   0-18.5290 101.571   1
   0  -9   1-33.1107 80.3261   1
   0   9  -1 22.1336 87.2591   1
   0   9   2 21984.9 1067.44   1
   0  -9   2 20209.1 1014.82   1
   0  -9  -2 21525.2 1057.13   1
   0   9  -2 19741.3 1016.90   1
   0  -9  -3 99.7290 133.778   1
   0   9   4 16595.2 898.699   1
   0  -9  -4 16780.3 886.609   1
   0  -9  -5-14.9586 143.650   1
   0   9   5 67.2081 157.685   1
   0   9   6 9413.40 570.790   1
   0   9   7 251.267 184.214   1
   0  -9  -7 103.231 162.140   1
   0   9   9 64.8884 217.407   1
   0  -9  -9 19.2009 197.402   1
   0   9  10 2513.38 278.770   1
   0  -9 -10 1708.54 237.028   1
   0   9  11 23.6410 234.552   1
   0  -9 -11-41.8799 217.893   1
   0   9  12 2058.98 313.971   1
   0  -9 -12 2148.81 285.388   1
   0  -9  12 2095.16 155.347   1
   0   9 -12 2080.33 147.739   1
   0  -9 -13-134.829 186.537   1
   0   9 -13-15.3463 97.4080   1
   0  -9  13-25.1142 107.797   1
   0   9  13 25.3175 203.742   1
   0   9 -14 4548.20 293.516   1
   0  -9  14 4574.61 302.883   1
   0   9  15 80.1621 286.664   1
   0  -9 -15 213.868 237.124   1
   0   9  16 517.751 296.013   1
   0   9 -16 567.529 150.070   1
   0  -9  16 508.044 171.753   1
   0  -9 -16 557.346 270.904   1
   0   9  17 27.7581 304.318   1
   0   9 -17-134.201 147.550   1
   0  -9  17-16.3619 169.029   1
   0  -9 -17 246.666 258.507   1
   0   9 -18 994.158 194.492   1
   0   9  18 1125.35 316.234   1
   0  -9 -18 974.262 277.076   1
   0   9  19 313.065 308.668   1
   0  -9 -19 529.483 274.226   1
   0   9  20 1377.21 339.526   1
   0  -9 -20 1369.21 301.092   1
   0   9  21 86.6011 305.533   1
   0  -9 -21 304.819 267.650   1
   0   9  22 201.352 323.044   1
   0  -9 -22 358.524 282.910   1
   0   9  23 657.045 338.343   1
   0  -9 -23 154.118 287.577   1
   0   9  24 876.185 350.938   1
   0  -9 -24 923.442 324.319   1
   0   9  25 445.468 331.971   1
   0  -9 -25 537.593 311.981   1
   0   9  27-188.635 253.649   1
   0  -9 -27 74.1740 231.361   1
   0 -10   0 37023.8 1959.44   1
   0  10   0 42227.6 1967.88   1
   0  10  -1-32.7857 96.5889   1
   0 -10   1 82.9216 93.8314   1
   0  10   2 653.061 167.314   1
   0 -10   2 393.981 88.5455   1
   0  10  -2 557.941 91.4224   1
   0 -10  -2 483.385 134.889   1
   0  10   3-120.795 160.841   1
   0 -10  -3 40.1739 141.340   1
   0  10   4 1222.62 190.668   1
   0 -10  -4 628.910 166.675   1
   0  10   5-17.8785 176.963   1
   0 -10  -5 174.104 160.764   1
   0  10   6 1933.97 256.888   1
   0 -10  -6 2169.90 232.753   1
   0  10   7 142.454 215.306   1
   0 -10  -7 18.0113 193.626   1
   0  10   8 279.097 219.648   1
   0 -10  -8-95.0385 197.338   1
   0  10   9-135.060 220.469   1
   0 -10 -10 20114.9 1052.23   1
   0  10  10 17743.6 1054.68   1
   0 -10 -11 151.425 208.317   1
   0  10  11-146.312 235.484   1
   0 -10 -12 670.384 252.284   1
   0  10  12 1032.80 305.951   1
   0 -10 -13 92.1817 213.383   1
   0  10  13 441.092 255.647   1
   0 -10 -14 212.947 235.554   1
   0  10 -14 161.508 82.8333   1
   0 -10  14 174.850 78.8328   1
   0 -10 -15 169.318 255.510   1
   0  10 -15 79.1335 106.650   1
   0 -10  15 293.767 113.538   1
   0  10 -16 2688.59 215.538   1
   0  10  16 3378.40 389.642   1
   0 -10 -16 3051.01 345.229   1
   0  10  17-309.021 292.328   1
   0 -10 -17 199.444 254.410   1
   0  10  18 28.4423 262.208   1
   0 -10 -18-176.287 227.893   1
   0  10  19 28.6936 227.190   1
   0 -10 -19 50.6878 202.321   1
   0  10  20 982.497 287.669   1
   0 -10 -20 152.487 221.536   1
   0  10  22 85.9146 264.279   1
   0 -10 -22 411.781 251.595   1
   0  10  23 255.295 253.705   1
   0 -10 -23 283.027 235.348   1
   0  10  24-84.0835 229.481   1
   0 -10 -24 562.779 222.840   1
   0  10  25 137.920 273.893   1
   0 -10 -25 304.183 241.614   1
   0  10  26 244.092 304.936   1
   0 -10 -26 549.168 300.212   1
   0  11   1 248.296 144.311   1
   0 -11  -1 45.9158 119.015   1
   0 -11   1 181.623 102.570   1
   0  11  -1 45.0922 104.629   1
   0  11   2 3646.34 271.911   1
   0 -11   2 3159.18 202.723   1
   0 -11  -2 3348.17 253.635   1
   0  11  -2 3178.68 208.256   1
   0  11   3 48.5435 157.173   1
   0 -11  -3 114.889 155.788   1
   0  11   4 386.813 173.357   1
   0 -11  -4 843.283 170.894   1
   0  11   5 18.9009 183.652   1
   0 -11  -5 251.575 178.361   1
   0  11   6 926.966 226.070   1
   0 -11  -6 572.237 202.097   1
   0 -11  -8 5113.95 389.838   1
   0  11   8 4985.62 411.847   1
   0  11   9 374.206 250.929   1
   0 -11  -9-20.7536 219.666   1
   0 -11 -10 2932.44 294.539   1
   0  11  11-226.138 273.085   1
   0 -11 -11 133.829 227.612   1
   0  11  12 1217.12 293.973   1
   0 -11 -12 713.148 245.753   1
   0  11  13 239.040 281.849   1
   0 -11 -14 14940.6 841.919   1
   0  11  14 13725.6 858.563   1
   0  11  15-276.962 306.530   1
   0 -11 -15-270.238 263.202   1
   0 -11 -16 6152.60 496.716   1
   0  11  16 6374.65 523.619   1
   0  11  18 344.634 253.914   1
   0 -11 -18 760.598 219.295   1
   0  11  19 376.252 297.619   1
   0 -11 -19-25.4409 245.089   1
   0  11  20 2570.21 384.315   1
   0 -11 -20 2388.43 344.603   1
   0  11  21 660.817 337.084   1
   0 -11 -21 129.028 278.524   1
   0  11  22 1053.91 351.935   1
   0 -11 -22 2220.74 345.257   1
   0  11  24 555.073 334.241   1
   0 -11 -24 280.399 296.490   1
   0  11  25 464.437 329.991   1
   0 -11 -25 201.051 284.710   1
   0  11  26 3859.38 417.592   1
   0 -11 -26 3241.55 382.558   1
   0  12   1 13.9120 144.417   1
   0 -12  -1-25.1819 141.563   1
   0 -12   1-17.9267 106.598   1
   0  12  -1-9.74554 116.324   1
   0  12   2 8586.01 483.633   1
   0 -12   2 7239.85 407.168   1
   0 -12  -2 8145.20 466.593   1
   0  12  -2 7496.07 413.751   1
   0  12   3 68.9313 178.493   1
   0 -12  -3 76.1605 142.992   1
   0  12   4 876.004 211.820   1
   0 -12  -4 825.745 189.764   1
   0  12   5-339.075 205.914   1
   0 -12  -5-194.707 170.894   1
   0  12   7 44.5134 225.422   1
   0 -12  -7 19.7546 208.009   1
   0  12   8 139.740 247.456   1
   0 -12  -8 765.075 233.633   1
   0  12   9-96.9415 257.008   1
   0 -12  -9 258.117 223.335   1
   0 -12 -10 4239.11 378.406   1
   0  12  10 3863.37 392.728   1
   0  12  11-25.9078 247.492   1
   0 -12 -11 275.883 217.767   1
   0  12  13 27.2047 285.290   1
   0 -12 -13 361.628 256.413   1
   0 -12 -14 564.857 268.885   1
   0  12  15-112.669 271.360   1
   0 -12 -15-199.310 246.651   1
   0  12  16 170.971 315.671   1
   0 -12 -16 1183.79 296.612   1
   0  12  17-57.5657 290.791   1
   0  12  18 957.503 262.164   1
   0 -12 -18 713.693 223.674   1
   0  12  19 318.641 299.507   1
   0 -12 -19 205.971 264.972   1
   0  12  20 605.713 326.905   1
   0 -12 -20 595.518 297.257   1
   0  12  21-28.6152 333.381   1
   0 -12 -21 25.9271 289.705   1
   0  12  22 1049.47 358.915   1
   0 -12 -22 873.789 317.806   1
   0  12  23-27.9837 330.354   1
   0 -12 -23 76.5384 294.963   1
   0  12  25 161.972 324.730   1
   0 -12 -25 273.010 298.046   1
   0  13   0 38.3287 136.134   1
   0 -13   0 105.487 129.100   1
   0 -13  -1-13.5714 142.657   1
   0 -13   1 114.865 112.063   1
   0  13  -1 166.478 127.639   1
   0  13   1 147.851 159.711   1
   0  13   2 19331.5 999.863   1
   0 -13   2 18144.3 936.596   1
   0 -13  -2 18485.4 986.351   1
   0  13  -2 18789.4 941.935   1
   0 -13  -3 162.305 174.099   1
   0  13   3-18.2761 183.730   1
   0 -13  -4 5279.36 384.572   1
   0  13   4 5598.37 405.986   1
   0 -13  -5-148.309 184.533   1
   0  13   5-126.194 211.502   1
   0 -13  -6 843.147 222.625   1
   0  13   6 1220.42 261.574   1
   0 -13  -7-20.5776 202.547   1
   0  13   7 116.179 238.293   1
   0 -13  -8 5430.06 405.805   1
   0  13   8 4796.19 415.453   1
   0 -13  -9 155.738 225.537   1
   0  13   9 251.158 250.022   1
   0 -13 -10 22.9599 227.236   1
   0  13  10 181.428 255.145   1
   0 -13 -12 7500.68 515.055   1
   0  13  12 6849.17 536.987   1
   0 -13 -13 122.897 237.535   1
   0  13  13 278.091 272.405   1
   0 -13 -14 848.290 280.833   1
   0  13  14 1273.37 343.765   1
   0 -13 -15-201.886 245.732   1
   0  13  15 143.161 285.575   1
   0 -13 -16 839.569 280.995   1
   0  13  16 753.416 311.772   1
   0 -13 -17-127.804 276.582   1
   0  13  17 145.622 323.400   1
   0 -13 -18 852.586 267.412   1
   0  13  18 116.381 277.360   1
   0 -13 -20 807.566 299.606   1
   0  13  20 1006.85 349.161   1
   0 -13 -21 623.148 306.748   1
   0  13  21 256.452 342.069   1
   0  13  22-140.858 328.909   1
   0 -13 -23 533.561 310.720   1
   0  13  23 443.222 329.087   1
   0  13  24 762.325 335.620   1
   0 -13 -24-200.089 285.993   1
   0  14   0 729.046 173.617   1
   0 -14   0 1006.17 160.362   1
   0  14  -1-109.485 137.880   1
   0  14   1-187.746 168.190   1
   0 -14   1-29.8018 111.725   1
   0 -14  -1 71.5794 152.166   1
   0 -14  -2 963.228 191.393   1
   0 -14   2 770.032 114.534   1
   0  14   2 1102.30 208.174   1
   0  14  -2 888.254 122.153   1
   0 -14  -3 156.793 183.606   1
   0  14   3 172.222 203.048   1
   0 -14  -4 407.634 193.000   1
   0  14   4 640.886 219.580   1
   0 -14  -6 653.498 209.331   1
   0  14   6 838.045 236.646   1
   0 -14  -7-21.3565 202.912   1
   0  14   7 413.709 249.069   1
   0 -14  -8-222.011 208.992   1
   0  14   8 125.983 235.792   1
   0 -14  -9 160.603 216.004   1
   0  14   9 26.0312 244.343   1
   0  14  10 910.425 275.414   1
   0 -14 -11 144.959 232.075   1
   0  14  11 82.2327 267.685   1
   0 -14 -12 5789.39 452.560   1
   0  14  12 5199.95 484.943   1
   0 -14 -13-200.080 247.495   1
   0  14  13 142.512 307.057   1
   0 -14 -14 202.513 234.439   1
   0  14  14 375.174 260.630   1
   0 -14 -15 437.981 276.937   1
   0  14  15-696.463 332.903   1
   0 -14 -16 906.775 266.163   1
   0  14  16 1283.98 310.183   1
   0 -14 -17 209.288 264.383   1
   0  14  17 58.3505 317.857   1
   0 -14 -19 392.836 248.630   1
   0  14  19 376.297 266.645   1
   0 -14 -20 444.024 280.234   1
   0  14  20 745.925 323.762   1
   0 -14 -21 493.317 297.634   1
   0  14  21 84.9780 335.350   1
   0 -14 -22 1433.49 324.911   1
   0  14  22 2149.48 387.344   1
   0 -14 -23 478.969 287.194   1
   0  14  23 27.4557 327.382   1
   0 -14 -24 541.609 286.355   1
   0  14  24 780.658 330.318   1
   0 -15   0 39.0449 131.485   1
   0  15   0-84.8581 152.017   1
   0 -15   1-61.1148 117.303   1
   0 -15  -1-75.5382 155.312   1
   0  15  -1 57.1567 137.187   1
   0  15   1 164.261 172.956   1
   0  15  -2 1582.10 148.053   1
   0  15   2 1950.32 234.341   1
   0 -15   2 1739.98 142.242   1
   0 -15  -2 2127.01 227.914   1
   0 -15  -3-257.138 195.681   1
   0  15   3 140.722 208.725   1
   0  15   5 228.655 200.471   1
   0 -15  -5 187.241 210.949   1
   0  15   6 408.836 240.534   1
   0 -15  -6-86.9927 192.428   1
   0  15   7-175.917 257.763   1
   0 -15  -7-22.5177 224.626   1
   0 -15  -8 10307.9 675.532   1
   0  15   8 11686.5 713.223   1
   0  15   9 26.8663 247.839   1
   0 -15  -9 357.556 231.674   1
   0  15  10 2285.75 340.522   1
   0 -15 -10 2492.35 310.826   1
   0  15  11 281.103 270.036   1
   0 -15 -11 49.8667 222.098   1
   0  15  12 1228.48 302.331   1
   0 -15 -12 1064.55 273.715   1
   0  15  13-173.572 299.590   1
   0 -15 -13 25.6744 258.072   1
   0  15  15 263.718 266.965   1
   0 -15 -15 157.505 248.001   1
   0  15  16 2050.56 373.433   1
   0 -15 -16 1934.39 332.695   1
   0  15  17 29.2750 284.443   1
   0 -15 -17 370.615 268.978   1
   0  15  18 582.335 327.991   1
   0 -15 -18 291.432 280.994   1
   0  15  19 751.512 344.161   1
   0 -15 -19 394.516 305.251   1
   0  15  20 2654.73 347.850   1
   0 -15 -20 2301.53 320.053   1
   0  15  21 704.678 337.817   1
   0 -15 -21-155.198 260.184   1
   0  15  22 277.442 352.908   1
   0 -15 -22 633.965 305.733   1
   0 -15 -23-24.8406 290.267   1
   0  15  23 652.238 355.055   1
   0  16   0 15437.6 854.312   1
   0 -16   0 15969.6 843.454   1
   0  16   1 120.371 170.288   1
   0  16  -1 138.525 130.755   1
   0 -16   1 111.876 120.917   1
   0 -16  -1 205.878 172.248   1
   0  16   2 481.095 198.221   1
   0 -16  -2 566.105 191.902   1
   0  16  -2 327.522 85.4818   1
   0  16   3 315.503 220.811   1
   0 -16  -3 231.418 194.264   1
   0  16   4 6581.87 489.571   1
   0 -16  -4 7141.76 479.808   1
   0  16   5 119.139 224.449   1
   0 -16  -5 239.663 204.061   1
   0 -16  -6 4860.22 390.898   1
   0  16   6 4536.47 401.355   1
   0 -16  -7-23.5963 225.328   1
   0  16   7 129.755 245.690   1
   0 -16  -8 48.7363 222.039   1
   0  16   8 375.060 265.243   1
   0 -16  -9 24.8916 242.814   1
   0  16   9 661.040 286.298   1
   0 -16 -10 3383.03 352.172   1
   0  16  10 3404.50 376.917   1
   0 -16 -11-181.157 228.902   1
   0  16  11 171.756 281.008   1
   0 -16 -12 104.883 242.534   1
   0  16  12 203.020 265.798   1
   0 -16 -14 1251.61 313.368   1
   0  16  14 2150.92 366.793   1
   0 -16 -15 160.967 278.720   1
   0  16  15 324.385 315.745   1
   0 -16 -16 1313.24 306.349   1
   0  16  16 1621.09 343.989   1
   0 -16 -17-268.332 273.825   1
   0  16  17 263.767 334.872   1
   0 -16 -18 106.565 255.618   1
   0  16  18 611.035 317.331   1
   0  16  20 398.267 354.338   1
   0 -16 -20 1330.57 331.330   1
   0 -16 -22 50.1116 245.970   1
   0  16  22 54.8812 298.896   1
   0  17   1 339.388 198.190   1
   0  17   2 904.572 229.273   1
   0 -17  -3-120.868 188.516   1
   0  17   3 21.9169 212.837   1
   0 -17  -4 991.706 242.820   1
   0  17   4 798.681 259.538   1
   0 -17  -5-136.134 209.778   1
   0  17   5 248.093 241.568   1
   0 -17  -6 2130.42 306.116   1
   0  17   6 2775.49 350.770   1
   0 -17  -7 220.953 254.118   1
   0  17   7 457.028 274.798   1
   0 -17  -9 259.258 247.168   1
   0  17   9 254.481 281.544   1
   0 -17 -10 2106.48 310.170   1
   0  17  10 1783.78 333.143   1
   0 -17 -11 160.246 240.558   1
   0  17  11 495.935 274.177   1
   0 -17 -13 352.869 251.800   1
   0  17  13 889.444 301.613   1
   0 -17 -14 3537.04 383.722   1
   0  17  14 2913.86 405.795   1
   0 -17 -15-136.341 285.276   1
   0  17  15 653.815 354.225   1
   0 -17 -16 570.499 275.971   1
   0  17  16-296.399 305.574   1
   0  17  17 529.838 326.149   1
   0 -17 -17 350.635 282.106   1
   0  17  19 604.404 331.807   1
   0 -17 -19 472.880 287.927   1
   0  17  21-83.2110 352.119   1
   0 -17 -21 278.766 291.335   1
   0  18   6 3737.12 385.037   1
   0  18   7 166.866 269.429   1
   0  18   8 228.188 271.814   1
   0  18   9 349.516 293.236   1
   0  18  10 236.444 294.508   1
   0 -18 -10 458.435 270.899   1
   0  18  11 179.330 297.519   1
   0 -18 -11 272.710 262.117   1
   0  18  12 2045.90 352.648   1
   0 -18 -12 2168.76 317.782   1
   0  18  13 181.060 274.754   1
   0 -18 -13-55.0710 245.163   1
   0  18  14 1025.30 321.870   1
   0 -18 -14 1320.83 301.864   1
   0  18  15-420.499 331.188   1
   0 -18 -15-328.897 285.760   1
   0  18  16 2205.96 398.686   1
   0 -18 -16 2256.63 345.865   1
   0  18  18 3056.21 406.413   1
   0 -18 -18 292.038 310.962   1
   0  18  20 672.996 361.385   1
  -1   0  27 147.542 298.913   1
   1   0 -27 82.2717 307.748   1
   1   0 -26 10446.3 684.762   1
  -1   0  26 9697.28 691.712   1
   1   0 -25 217.306 265.581   1
  -1   0  25 381.266 288.241   1
   1   0 -24 7189.28 513.721   1
  -1   0  24 6037.44 508.667   1
   1   0 -23-132.087 249.379   1
  -1   0  23 229.231 266.530   1
  -1   0  22 535.185 297.852   1
   1   0 -22 597.482 281.185   1
  -1   0  21-110.099 285.073   1
   1   0 -21-76.4583 257.510   1
   1   0 -20 5105.04 431.042   1
  -1   0  20 4849.89 444.274   1
  -1   0  19 860.143 286.615   1
   1   0 -19-215.358 246.882   1
  -1   0  18 1841.76 314.699   1
   1   0 -18 1496.25 289.929   1
  -1   0  17 267.681 246.737   1
   1   0 -17 220.060 217.489   1
   1   0 -16 16186.8 897.498   1
  -1   0  16 15397.4 904.445   1
   1   0 -15 118.500 178.777   1
  -1   0  13 79.3875 220.844   1
   1   0 -13-35.2797 184.867   1
  -1   0  12 2371.41 253.661   1
   1   0 -12 1897.69 225.957   1
  -1   0  11 240.289 187.776   1
   1   0 -11-91.9387 165.086   1
   1   0 -10 101268. 5178.78   1
  -1   0  10 111045. 5195.19   1
  -1   0   9 14.3886 151.519   1
   1   0  -9-89.9216 134.644   1
  -1   0   8 1282.15 170.423   1
   1   0  -8 1398.89 168.400   1
   1   0  -6 32622.1 1640.54   1
  -1   0   6 33017.2 1647.43   1
  -1   0   5 386.338 139.171   1
   1   0  -5-144.309 123.008   1
  -1   0   4 23975.0 1101.62   1
   1   0  -4 19936.0 1098.07   1
  -1   0   3-50.2975 124.663   1
   1   0  -3-61.9565 110.774   1
  -1   0   2 368611. 17689.2   1
   1   0  -2 363607. 17687.0   1
   1   0  -1 70.0309 60.7332   1
  -1   0   1-29.0577 59.2091   1
   1   0   0-30.1807 53.3040   1
  -1   0   0 18.0529 54.5327   1
  -1   0  -1 25.4788 47.1607   1
   1   0   1 46.0928 53.0936   1
   1   0   2 343447. 16866.6   1
  -1   0  -2 354026. 16864.7   1
   1   0   3-100.810 104.609   1
  -1   0  -3 4.98742 97.9403   1
  -1   0  -4 21009.4 1093.15   1
   1   0   4 22817.4 1099.84   1
   1   0   5 72.6479 144.452   1
  -1   0  -5 29.4436 122.797   1
  -1   0  -6 34119.2 1678.19   1
   1   0   6 33174.8 1681.12   1
   1   0   8 1470.73 192.403   1
  -1   0  -8 1363.28 181.653   1
   1   0   9 83.0014 146.011   1
  -1   0  -9-138.111 140.888   1
   1   0  10 113208. 5457.11   1
  -1   0 -10 109519. 5447.93   1
   1   0  11 49.2371 170.004   1
  -1   0 -11-165.731 145.137   1
  -1   0 -12 2505.56 251.002   1
   1   0  12 2867.14 273.068   1
   1   0  13 19.1351 173.669   1
  -1   0 -13-34.6163 163.858   1
   1   0  15 303.453 224.490   1
  -1   0 -15-116.869 200.766   1
   1   0  16 14856.1 863.004   1
   1   0  17 263.963 247.925   1
  -1   0 -17-85.6410 228.600   1
   1   0  18 1525.57 282.837   1
  -1   0 -18 1691.99 252.259   1
   1   0  19-233.499 261.436   1
  -1   0 -19 208.511 236.417   1
  -1   0 -20 5790.18 429.106   1
   1   0  20 4818.76 445.944   1
   1   0  21 82.6652 274.128   1
  -1   0 -21 73.7838 244.041   1
   1   0  22 254.080 271.376   1
  -1   0 -22 251.293 230.536   1
   1   0  23 346.909 293.081   1
  -1   0 -23 204.544 272.650   1
  -1   0 -24 7402.48 551.096   1
   1   0  24 8097.74 580.793   1
   1   0  25 705.472 306.366   1
  -1   0 -25 53.6293 293.858   1
  -1   0 -26 10219.3 641.915   1
   1   0  26 8151.43 632.077   1
   1   0  27 118.321 298.884   1
  -1   0 -27 109.503 301.466   1
   1   1 -27 999.511 312.363   1
   1  -1 -27 162.902 298.540   1
  -1   1  27 234.010 308.133   1
   1   1 -26 661.898 319.548   1
  -1  -1  26 800.730 312.783   1
   1  -1 -25 161.712 269.150   1
   1   1 -25 464.516 292.694   1
  -1  -1  25 470.928 302.890   1
  -1   1  25 87.5437 279.770   1
   1  -1 -24 187.106 232.607   1
  -1   1  24 144.970 244.400   1
   1   1 -23 528.697 248.335   1
  -1  -1  23 371.697 276.223   1
  -1   1  22 3274.04 380.954   1
   1   1 -22 3027.61 342.553   1
  -1  -1  22 2551.73 346.838   1
   1  -1 -22 3187.02 369.949   1
  -1   1  21 248.989 292.095   1
  -1  -1  21 54.7445 243.039   1
   1   1 -21 303.218 238.667   1
   1  -1 -21 76.6856 260.327   1
  -1   1  20 785.940 285.874   1
   1  -1 -20 323.256 269.718   1
  -1  -1  19 719.101 251.681   1
   1   1 -19 688.818 248.305   1
  -1   1  18 1026.97 289.421   1
  -1  -1  18 1412.96 274.247   1
   1   1 -18 1639.47 252.789   1
  -1  -1  17-142.845 239.325   1
  -1   1  17-298.203 258.614   1
   1  -1 -17-66.6896 233.004   1
   1   1 -17 108.672 208.754   1
   1  -1 -16 13826.4 803.215   1
   1   1 -16 13554.4 794.995   1
  -1   1  16 14027.8 821.832   1
  -1  -1  16 14185.1 814.549   1
  -1  -1  15 1754.83 267.239   1
  -1   1  15 1094.87 249.026   1
   1   1 -15 1668.64 247.795   1
   1  -1 -15 931.712 220.668   1
  -1   1  14 3075.88 324.696   1
  -1  -1  14 3372.74 325.942   1
   1   1 -14 4338.81 323.037   1
   1  -1 -14 3933.54 321.003   1
  -1   1  13 3045.57 314.382   1
   1  -1 -13 3355.71 298.536   1
   1   1 -13 3231.38 275.426   1
   1  -1 -12 11078.3 668.090   1
   1   1 -12 11129.6 660.320   1
  -1   1  12 12166.3 686.174   1
  -1  -1  12 12286.2 682.063   1
  -1   1  11 1093.19 213.324   1
  -1  -1  11 1118.16 190.259   1
   1  -1 -11 1104.61 199.055   1
   1   1 -11 935.619 170.414   1
   1  -1 -10 31603.6 1703.61   1
   1   1 -10 36219.0 1703.79   1
  -1   1  10 29471.0 1710.36   1
  -1  -1  10 37010.8 1715.53   1
   1   1  -9 9241.75 518.041   1
   1  -1  -9 9083.13 534.565   1
  -1  -1   9 9294.32 530.035   1
  -1   1   9 8662.72 539.037   1
  -1   1   8 1047.89 196.181   1
  -1  -1   8 1053.96 176.378   1
   1  -1  -8 1429.24 177.983   1
   1   1  -8 1098.60 158.130   1
  -1   1   7 557.030 177.571   1
  -1  -1   7 1002.33 163.803   1
   1  -1  -7 663.419 147.407   1
   1   1  -7 660.786 142.061   1
   1   1  -6 1969.98 186.087   1
  -1  -1   6 2159.46 205.011   1
   1   1  -5 1387.88 159.260   1
  -1  -1   5 1343.61 171.112   1
  -1   1   5 1779.29 202.377   1
   1  -1  -5 1769.29 187.341   1
   1   1  -4 3224.89 240.708   1
   1  -1  -4 4454.70 256.531   1
  -1   1   4 4291.86 269.173   1
  -1  -1   4 3298.52 248.196   1
  -1   1   3 11709.9 570.600   1
  -1  -1   3 10379.9 556.105   1
   1  -1  -3 11519.9 565.600   1
   1   1  -3 9893.82 555.367   1
  -1   1   2 17149.0 877.398   1
  -1  -1   2 19110.7 872.682   1
   1  -1  -2 15802.3 875.233   1
   1   1  -2 17804.4 866.899   1
  -1   1   1 290.957 78.4756   1
  -1  -1   1 375.918 66.0264   1
   1  -1  -1 461.144 81.3554   1
   1   1  -1 390.287 66.9691   1
   1  -1   0 199288. 9991.96   1
   1   1   0 214826. 9993.38   1
  -1   1   0 207629. 9993.32   1
  -1  -1   0 205886. 9992.29   1
   1  -1   1 529.643 67.1467   1
  -1  -1  -1 443.415 83.4008   1
   1   1   1 331.425 84.5698   1
  -1   1  -1 383.019 60.4022   1
  -1  -1  -2 12451.6 748.472   1
  -1   1  -2 16864.5 741.347   1
   1  -1   2 16839.5 743.040   1
   1   1   2 12328.3 748.759   1
  -1   1  -3 10013.0 547.701   1
  -1  -1  -3 10036.3 564.749   1
   1  -1   3 11134.7 551.546   1
   1   1   4 4362.91 274.730   1
   1  -1   4 4157.79 254.415   1
  -1   1  -4 3814.47 246.666   1
  -1  -1  -4 4278.59 264.767   1
   1  -1   5 1634.75 163.611   1
  -1   1  -5 1341.84 149.969   1
   1   1   5 1724.54 200.279   1
   1  -1   6 2040.51 180.797   1
  -1   1  -6 2085.29 179.454   1
   1  -1   7 617.884 142.922   1
   1   1   7 753.016 154.554   1
   1  -1   8 1192.75 167.414   1
   1   1   8 1270.12 190.651   1
  -1   1  -8 1182.13 158.855   1
  -1  -1  -8 1651.41 184.618   1
   1   1   9 8764.23 521.915   1
   1  -1   9 8851.95 510.670   1
  -1   1  -9 9311.31 509.190   1
  -1  -1  -9 8708.98 517.695   1
   1   1  10 34484.5 1738.64   1
   1  -1  10 33879.5 1726.30   1
  -1  -1 -10 33823.7 1727.83   1
  -1   1 -10 34031.7 1721.45   1
   1   1  11 670.042 184.553   1
   1  -1  11 1240.78 187.889   1
  -1  -1 -11 850.927 169.803   1
  -1   1 -11 915.969 172.173   1
  -1   1 -12 11623.2 650.680   1
   1  -1  12 11454.0 661.648   1
   1   1  12 11230.6 666.525   1
  -1  -1 -12 11230.8 653.140   1
  -1   1 -13 3104.56 272.427   1
   1   1  13 2198.68 293.253   1
  -1   1 -14 3412.84 306.500   1
  -1  -1 -14 3144.44 296.413   1
   1   1  14 3113.69 312.809   1
   1  -1  14 3299.91 311.688   1
   1  -1  15 1457.67 252.974   1
   1   1  15 1112.77 265.798   1
  -1  -1 -15 1078.99 227.183   1
  -1   1 -15 1214.21 218.629   1
  -1  -1 -16 14248.6 803.077   1
  -1   1 -16 13151.0 779.925   1
   1   1  16 12269.0 810.851   1
   1  -1  16 15050.7 809.856   1
   1  -1  17 117.589 256.874   1
   1   1  17 243.813 212.236   1
  -1   1 -17 104.973 219.170   1
  -1  -1 -17 239.820 198.077   1
   1  -1  18 1280.37 257.789   1
   1   1  18 1748.01 321.993   1
  -1   1 -18 1186.74 249.128   1
   1  -1  19 512.643 278.830   1
  -1   1 -19 412.689 233.241   1
   1   1  20 701.575 294.571   1
  -1  -1 -20 1060.00 268.244   1
   1  -1  21 164.552 274.297   1
   1   1  21 83.1377 245.987   1
  -1  -1 -21 49.4722 221.737   1
  -1   1 -21 219.841 262.025   1
   1  -1  22 3381.43 360.818   1
   1   1  22 3109.79 390.964   1
  -1   1 -22 2478.45 327.316   1
  -1  -1 -22 3126.50 356.578   1
   1  -1  23 345.491 291.631   1
  -1   1 -23-103.105 264.378   1
   1   1  24-58.5302 291.163   1
  -1  -1 -24-155.204 280.568   1
   1   1  25 176.063 290.055   1
   1  -1  25 29.4854 291.450   1
  -1  -1 -25 397.524 269.583   1
  -1   1 -25 703.903 297.259   1
   1  -1  26 623.508 288.617   1
  -1   1 -26 439.235 271.379   1
   1   1  27 380.416 290.613   1
  -1  -1 -27 432.535 292.264   1
  -1   1 -27 744.971 323.624   1
   1  -2 -29 659.809 319.245   1
  -1   2  29 312.699 271.622   1
   1  -2 -28-133.443 262.805   1
  -1   2  28 517.896 271.712   1
   1  -2 -27 2793.29 362.852   1
  -1   2  27 2405.57 354.219   1
   1  -2 -26 323.084 302.048   1
   1   2 -26 501.308 271.777   1
  -1   2  26 902.163 324.276   1
  -1   2  25 5060.62 487.971   1
  -1  -2  25 5700.74 478.492   1
   1   2 -25 5907.58 475.242   1
   1  -2 -25 5117.15 475.344   1
  -1   2  24 347.445 301.734   1
  -1  -2  24 465.552 297.373   1
   1   2 -24 811.539 296.484   1
   1  -2 -24 560.285 288.002   1
   1  -2 -23 901.642 281.019   1
   1   2 -23 635.866 289.060   1
  -1  -2  23 342.545 279.744   1
  -1   2  23 688.187 284.008   1
   1  -2 -22 705.133 248.850   1
  -1   2  22-56.5735 246.069   1
   1   2 -22 748.341 278.781   1
  -1  -2  22 446.304 295.143   1
   1  -2 -21 2685.66 325.151   1
  -1   2  21 2843.98 340.957   1
   1   2 -21 3534.33 357.488   1
  -1  -2  21 3475.89 380.817   1
   1  -2 -20 773.176 259.101   1
  -1   2  20 27.3675 239.714   1
   1   2 -20 826.289 278.443   1
  -1  -2  20 131.598 250.018   1
   1   2 -19 2514.72 315.380   1
   1  -2 -19 2273.49 304.049   1
  -1  -2  19 2357.67 319.809   1
  -1   2  19 2330.40 315.092   1
   1   2 -18 4287.45 380.367   1
   1  -2 -18 4178.37 370.519   1
  -1  -2  18 4064.76 395.925   1
   1   2 -17 451.554 237.417   1
   1  -2 -17 201.606 198.319   1
  -1   2  17 177.448 235.245   1
  -1  -2  17-92.9152 221.349   1
   1  -2 -16 324.216 202.012   1
   1   2 -16 427.086 194.026   1
  -1  -2  16 110.631 217.538   1
  -1   2  16 73.0658 222.764   1
   1  -2 -15 2137.47 271.273   1
  -1   2  15 2285.06 286.426   1
  -1  -2  14 16834.2 912.236   1
  -1   2  14 15176.9 922.943   1
   1   2 -14 16582.2 899.112   1
   1  -2 -14 16446.5 910.891   1
  -1  -2  13 1305.58 214.509   1
   1   2 -12 31799.9 1595.72   1
   1  -2 -12 31711.1 1612.54   1
  -1  -2  12 31492.5 1604.98   1
  -1   2  12 29626.1 1617.26   1
   1   2 -11 7118.07 456.039   1
   1  -2 -11 7975.22 483.802   1
  -1   2  11 8221.50 505.607   1
   1  -2 -10 155.033 139.760   1
   1   2 -10 243.487 132.153   1
  -1  -2  10 198.212 139.739   1
  -1   2  10 277.747 165.614   1
  -1   2   9 15150.8 843.592   1
  -1  -2   9 16438.4 824.001   1
   1  -2  -9 14647.9 827.054   1
   1   2  -9 15040.2 809.463   1
  -1   2   8 33341.9 1694.76   1
   1  -2  -8 33258.2 1686.68   1
  -1  -2   7 22690.9 1135.48   1
  -1   2   7 21628.1 1162.63   1
   1   2  -7 22536.8 1132.89   1
   1  -2  -7 22243.3 1151.03   1
  -1   2   6 34521.1 1662.07   1
  -1  -2   6 30203.0 1637.93   1
   1  -2  -6 33214.7 1652.34   1
   1   2  -6 34384.3 1638.64   1
  -1  -2   5 2042.10 174.454   1
  -1   2   5 2405.94 213.677   1
   1   2  -5 1847.11 176.414   1
   1  -2  -5 2259.12 196.810   1
  -1  -2   4 11800.8 624.337   1
  -1   2   4 12832.5 651.788   1
   1   2  -3 300177. 14544.7   1
   1  -2  -3 307590. 14560.8   1
  -1  -2   3 287414. 14548.2   1
  -1   2   3 318125. 14567.1   1
  -1   2   2 116723. 5642.68   1
  -1  -2   2 118469. 5627.04   1
   1  -2  -2 123163. 5643.15   1
   1   2  -2 110719. 5625.33   1
  -1  -2   1 5984.04 293.261   1
   1  -2  -1 6333.30 309.523   1
   1   2  -1 5773.48 292.407   1
  -1  -2   0 34.9286 67.5732   1
   1   2   0 39.3424 70.1670   1
   1  -2   0-21.5013 69.7090   1
  -1   2   0 20.6647 76.6129   1
   1   2   1 6013.70 304.254   1
  -1  -2  -1 5375.91 298.659   1
  -1   2  -1 5533.28 280.963   1
   1  -2   1 5168.41 281.617   1
  -1   2  -2 112110. 5428.31   1
   1   2   2 118499. 5448.82   1
   1  -2   2 113462. 5428.54   1
  -1  -2  -2 103357. 5446.96   1
  -1  -2  -3 309712. 14353.3   1
  -1   2  -3 280043. 14334.1   1
   1  -2   3 287934. 14334.3   1
   1   2   4 14472.7 703.711   1
   1  -2   4 11652.4 670.700   1
  -1  -2  -4 15720.3 696.682   1
  -1   2  -4 12733.4 665.205   1
   1  -2   5 2328.43 177.866   1
   1   2   5 2485.86 221.260   1
  -1  -2  -5 2025.95 198.761   1
  -1   2  -5 2552.69 168.615   1
   1   2   6 36166.0 1701.01   1
   1  -2   6 33008.0 1675.62   1
  -1   2  -6 32822.3 1672.90   1
  -1  -2  -6 34002.6 1691.18   1
   1   2   7 24423.5 1168.59   1
   1  -2   7 21279.5 1140.61   1
  -1  -2  -8 37870.8 1891.57   1
   1   2   8 37404.5 1899.08   1
  -1   2  -9 14767.6 787.573   1
  -1  -2  -9 14896.5 810.624   1
   1  -2   9 15298.5 795.315   1
   1   2   9 14880.1 817.403   1
  -1  -2 -10 259.003 147.250   1
  -1   2 -10 98.6560 135.487   1
   1  -2  10 416.062 141.543   1
   1   2  10 285.283 167.836   1
  -1  -2 -11 7511.01 453.908   1
   1   2  11 7207.67 461.855   1
  -1   2 -11 6642.45 423.171   1
  -1  -2 -12 32372.6 1615.03   1
  -1   2 -12 31844.9 1596.63   1
   1  -2  12 30255.3 1601.47   1
   1   2  12 30606.7 1619.11   1
  -1   2 -13 1043.95 193.691   1
   1  -2  13 909.748 200.379   1
  -1  -2 -14 15484.9 881.338   1
  -1   2 -14 16836.8 871.807   1
   1   2  14 15000.2 891.795   1
   1  -2  14 16024.3 884.020   1
  -1  -2 -15 2047.26 275.572   1
   1   2  15 1528.64 283.470   1
  -1   2 -16 351.398 204.201   1
  -1  -2 -16-128.155 189.014   1
   1   2  16 23.8212 210.780   1
   1  -2  16 349.681 208.780   1
  -1   2 -17 577.469 212.617   1
  -1  -2 -17-133.061 227.423   1
   1  -2  17 46.1906 231.486   1
  -1  -2 -18 4650.61 371.920   1
  -1   2 -18 4610.93 387.673   1
   1  -2  18 4359.48 397.527   1
  -1   2 -19 2286.77 297.676   1
  -1  -2 -19 2412.18 320.532   1
   1   2  19 2016.68 338.128   1
   1  -2  19 2658.86 317.210   1
  -1   2 -20 375.732 225.473   1
  -1  -2 -20 388.615 216.113   1
   1  -2  20 841.245 269.299   1
   1   2  20 462.742 239.513   1
  -1   2 -21 3078.32 333.061   1
  -1  -2 -21 2557.88 346.369   1
   1  -2  21 2372.13 333.833   1
   1   2  21 3616.99 404.210   1
  -1   2 -22 498.412 254.637   1
  -1  -2 -22 101.124 239.693   1
   1  -2  22 365.891 288.220   1
   1   2  22 170.232 252.936   1
  -1  -2 -23 384.032 276.253   1
  -1   2 -23 622.743 270.429   1
   1   2  23 978.677 327.693   1
   1  -2  23 630.986 275.563   1
  -1   2 -24 986.140 301.404   1
  -1  -2 -24 542.007 284.241   1
   1   2  24 613.532 307.771   1
   1  -2  24 1050.85 320.855   1
  -1  -2 -25 4474.76 432.259   1
   1  -2  25 4197.01 437.083   1
  -1   2 -25 5277.58 448.820   1
   1   2  25 5299.50 470.935   1
  -1   2 -26 582.682 297.479   1
  -1  -2 -26 1036.67 323.115   1
   1   2  26 816.843 318.102   1
  -1  -2 -27 1624.67 320.940   1
   1   2  27 2555.86 351.114   1
  -1  -2 -28 186.554 305.323   1
   1   2  28 288.259 312.806   1
  -1  -2 -29 736.035 289.136   1
   1  -3 -30-76.7953 251.311   1
  -1   3  28 3554.57 433.728   1
   1  -3 -28 4004.22 440.733   1
  -1   3  27 545.983 324.071   1
   1  -3 -27 504.871 312.371   1
  -1   3  26 3812.91 394.196   1
   1  -3 -26 3596.96 374.019   1
   1   3 -25 1577.08 334.194   1
   1  -3 -24 3405.09 391.040   1
   1   3 -24 3009.09 377.013   1
  -1   3  24 3236.29 396.140   1
  -1  -3  24 4105.20 409.498   1
   1  -3 -23 1192.93 320.943   1
   1   3 -23 503.492 258.673   1
  -1  -3  23 56.9578 274.757   1
  -1   3  23 458.883 313.505   1
   1   3 -22 6315.84 487.731   1
  -1  -3  22 6241.11 500.152   1
  -1   3  21 533.403 323.701   1
   1   3 -20-120.187 224.963   1
  -1  -3  20 207.794 255.697   1
   1  -3 -20 249.564 274.228   1
  -1   3  19 1302.78 325.822   1
   1   3 -19 1015.30 239.487   1
  -1  -3  19 999.244 269.388   1
   1  -3 -19 1091.32 284.680   1
   1   3 -18 5452.43 413.716   1
  -1  -3  18 4803.11 418.918   1
  -1   3  17 1078.71 295.319   1
  -1  -3  17 682.557 229.794   1
   1   3 -17 1177.36 236.019   1
   1  -3 -17 911.207 278.685   1
   1  -3 -16 8370.16 567.175   1
  -1   3  16 8418.62 590.287   1
  -1   3  15 23.8684 235.422   1
  -1  -3  15 465.332 218.479   1
   1  -3 -15 551.792 241.040   1
   1   3 -15 224.580 208.370   1
   1   3 -14 7764.92 493.057   1
   1  -3 -14 7484.75 508.444   1
  -1   3  14 7348.44 522.665   1
  -1  -3  14 8460.21 515.275   1
  -1  -3  13 315.220 190.096   1
  -1   3  13-21.7396 211.264   1
   1  -3 -13 271.567 194.648   1
   1   3 -13 113.560 167.803   1
   1   3 -12 31436.3 1614.40   1
  -1  -3  12 31914.1 1623.82   1
  -1   3  11 135.785 175.527   1
  -1  -3  11-175.897 143.922   1
   1  -3 -11-86.5708 162.994   1
   1  -3 -10 5936.52 414.004   1
   1   3 -10 6716.98 397.368   1
  -1   3  10 6238.63 430.568   1
  -1  -3  10 6540.11 401.378   1
  -1   3   9 33.6967 134.561   1
   1  -3  -9 135.250 126.212   1
  -1  -3   8 19169.1 971.923   1
  -1   3   8 18011.3 1003.12   1
   1   3  -8 19836.9 968.487   1
   1  -3  -8 17808.5 990.070   1
  -1   3   7 6007.99 399.246   1
  -1  -3   7 6653.13 369.941   1
   1  -3  -7 6544.04 394.266   1
   1   3  -7 6052.49 363.458   1
   1   3  -6 38476.1 2055.56   1
  -1  -3   6 43694.8 2059.34   1
  -1   3   6 36780.0 2081.26   1
  -1  -3   5 25179.5 1212.84   1
   1   3  -5 23484.0 1207.82   1
   1   3  -4 24156.6 1206.21   1
   1  -3  -4 23980.1 1234.70   1
  -1   3   4 24973.0 1242.48   1
  -1  -3   4 24841.6 1209.35   1
  -1  -3   3 14826.0 737.733   1
   1   3  -3 15511.3 736.740   1
   1  -3  -3 13564.2 767.108   1
  -1   3   3 14384.2 772.981   1
   1  -3  -2 9660.27 523.243   1
  -1   3   2 9915.82 531.602   1
  -1  -3   2 10191.6 495.858   1
   1   3  -2 9593.77 494.148   1
  -1  -3   1 57058.0 2963.15   1
   1   3  -1 59592.9 2963.37   1
  -1   3   1 62817.8 2979.92   1
   1   3   0 146951. 7479.29   1
  -1  -3   0 155323. 7479.22   1
  -1   3   0 159066. 7480.19   1
   1  -3   0 156650. 7477.92   1
  -1  -3  -1 68342.7 3211.96   1
   1   3   1 66766.1 3213.32   1
  -1   3  -1 64529.8 3197.98   1
   1  -3   1 65533.9 3196.84   1
  -1  -3  -2 10445.3 557.117   1
   1   3   2 10840.5 563.151   1
   1  -3   3 15679.9 730.418   1
   1   3   3 14295.9 766.622   1
  -1  -3  -3 15036.9 764.060   1
  -1   3  -3 13946.6 728.841   1
   1   3   4 25243.4 1204.78   1
   1  -3   4 23381.0 1166.51   1
  -1  -3  -4 24714.9 1198.59   1
  -1   3  -4 23011.7 1165.23   1
   1  -3   5 25799.5 1297.39   1
  -1   3  -5 26595.9 1294.36   1
   1   3   6 48234.3 2391.49   1
   1  -3   6 45675.5 2356.34   1
  -1   3  -6 49170.7 2354.65   1
  -1  -3  -6 50083.5 2386.98   1
  -1   3  -7 5870.05 348.751   1
  -1  -3  -7 6119.72 389.260   1
   1   3   7 7108.93 404.671   1
   1  -3   7 6361.40 358.267   1
  -1  -3  -8 20551.7 1044.72   1
  -1   3  -8 19638.2 1010.20   1
   1  -3   8 20180.9 1017.40   1
   1   3   8 18839.1 1044.27   1
  -1  -3  -9 29.5239 164.343   1
   1   3   9 196.555 176.919   1
  -1  -3 -10 6839.99 431.782   1
  -1   3 -10 6671.79 397.071   1
   1   3  10 6122.50 443.765   1
   1  -3  10 6605.23 406.367   1
  -1  -3 -11-51.3041 168.776   1
   1   3  11-55.9997 190.011   1
   1  -3  11 141.147 153.069   1
  -1   3 -12 28832.2 1488.64   1
   1  -3  12 29504.9 1501.70   1
  -1   3 -13 138.693 151.641   1
  -1  -3 -13 304.409 205.068   1
   1   3  13 631.907 238.764   1
   1  -3  13 377.045 162.035   1
  -1   3 -14 7039.84 481.115   1
  -1  -3 -14 8282.11 506.529   1
   1   3  14 7963.25 515.759   1
   1  -3  14 7860.78 505.704   1
  -1   3 -15-35.6851 181.220   1
  -1  -3 -15 83.6394 218.662   1
   1   3  15 23.2910 234.140   1
   1  -3  15 319.397 210.236   1
  -1  -3 -16 8362.32 552.742   1
   1   3  16 8798.07 570.730   1
  -1  -3 -17 631.014 247.784   1
  -1   3 -17 727.018 211.725   1
   1  -3  17 654.432 233.882   1
   1   3  17 352.656 271.767   1
  -1   3 -18 6010.48 423.500   1
   1  -3  18 5118.87 431.048   1
  -1   3 -19 1270.57 238.541   1
  -1  -3 -19 1405.39 272.129   1
   1   3  19 616.613 294.711   1
   1  -3  19 573.579 255.260   1
  -1  -3 -20 220.254 250.890   1
  -1   3 -20 139.190 214.461   1
   1  -3  20 391.177 250.264   1
   1   3  20 768.486 298.741   1
   1   3  21 223.770 276.992   1
  -1   3 -22 5192.48 431.925   1
   1  -3  22 5459.30 456.116   1
  -1   3 -23 913.067 276.136   1
  -1  -3 -23 588.749 241.154   1
   1  -3  23 285.470 278.002   1
   1   3  23 28.7956 234.527   1
  -1   3 -24 3073.35 355.021   1
  -1  -3 -24 2832.38 368.282   1
   1  -3  24 3407.20 386.282   1
   1   3  24 3660.16 411.796   1
  -1  -3 -26 4585.10 432.092   1
   1   3  26 4182.27 448.519   1
  -1  -3 -27 448.297 308.689   1
   1   3  27 517.895 308.739   1
   1   3  28 4808.99 462.854   1
  -1  -3 -28 5645.18 463.510   1
  -1   4  29-110.620 301.179   1
   1  -4 -29 1178.93 331.662   1
  -1   4  28 393.476 274.801   1
   1  -4 -28 234.134 249.552   1
  -1   4  27 483.906 278.534   1
   1  -4 -27 289.380 284.632   1
  -1   4  26-172.059 303.175   1
   1  -4 -26 872.133 323.870   1
  -1   4  25 144.119 320.634   1
   1  -4 -25 609.980 318.851   1
   1  -4 -24 558.485 297.045   1
   1   4 -24 925.776 294.390   1
  -1   4  24 863.461 316.394   1
   1  -4 -23 1004.01 314.706   1
  -1   4  23 572.915 304.409   1
   1   4 -23 927.365 281.463   1
  -1  -4  23 1336.34 307.009   1
   1  -4 -22 861.343 278.324   1
  -1   4  22 1566.65 315.387   1
   1   4 -22 1539.73 296.038   1
  -1  -4  22 1432.10 309.203   1
   1  -4 -21 25.6805 233.229   1
   1   4 -21 470.911 259.270   1
  -1  -4  21 212.994 255.093   1
  -1   4  21 56.4205 259.374   1
  -1   4  20 6046.35 515.757   1
  -1  -4  20 7579.07 529.705   1
   1   4 -20 7554.32 516.140   1
   1  -4 -20 7037.33 508.764   1
  -1   4  19 1041.88 276.196   1
   1   4 -19 1937.49 261.690   1
  -1  -4  19 1986.33 286.297   1
   1  -4 -19 1762.93 268.528   1
  -1   4  18 1639.81 304.603   1
   1   4 -18 1757.17 264.204   1
  -1  -4  18 1402.50 277.447   1
   1  -4 -18 1566.05 262.545   1
   1   4 -17 1845.28 258.014   1
  -1  -4  17 1416.84 259.684   1
  -1   4  16 303.086 285.926   1
   1   4 -16 173.737 186.226   1
  -1  -4  16 208.487 222.349   1
   1  -4 -16 291.783 252.078   1
  -1   4  15 48.6899 275.478   1
   1   4 -15 108.280 181.054   1
  -1  -4  15 312.440 213.734   1
   1  -4 -15 65.0537 238.854   1
   1   4 -14 2834.03 265.137   1
  -1  -4  14 2557.59 276.399   1
   1  -4 -14 3023.53 309.864   1
  -1   4  13 2373.04 272.763   1
   1   4 -13 2193.71 241.176   1
  -1  -4  13 2925.04 265.778   1
   1  -4 -13 2355.78 257.984   1
  -1   4  12 127.641 203.714   1
   1   4 -12-56.3940 137.650   1
  -1  -4  12-61.0120 154.093   1
   1  -4 -12 94.8881 191.721   1
   1  -4 -11 10422.5 643.797   1
   1   4 -11 11823.9 614.769   1
  -1  -4  11 10796.3 614.212   1
  -1   4  11 10656.1 659.113   1
   1   4 -10 2355.04 206.829   1
  -1  -4  10 2181.12 216.814   1
   1  -4 -10 2715.92 256.406   1
   1  -4  -9 78.8097 145.289   1
  -1   4   9-70.7261 159.466   1
  -1  -4   9 32.1682 126.586   1
  -1   4   8 32093.2 1632.97   1
   1   4  -8 32313.8 1587.27   1
  -1  -4   8 31342.8 1588.58   1
   1  -4  -8 31442.1 1618.63   1
   1  -4  -7-80.4471 145.476   1
   1   4  -7 107.828 90.4838   1
  -1   4   7 330.896 176.627   1
   1   4  -6 10752.2 549.052   1
  -1  -4   6 10642.6 557.884   1
  -1   4   6 10938.1 599.563   1
   1  -4  -6 10018.4 582.947   1
   1   4  -5 26670.7 1337.12   1
   1  -4  -5 27505.0 1376.84   1
  -1   4   5 26153.1 1385.42   1
  -1  -4   5 28005.2 1342.01   1
  -1  -4   4 210288. 10189.0   1
   1   4  -4 211078. 10188.6   1
   1  -4  -3 13216.4 702.709   1
  -1   4   3 13355.0 712.838   1
  -1  -4   3 13542.6 666.489   1
   1   4  -3 13424.5 666.191   1
  -1   4   2 15318.2 768.950   1
   1  -4  -2 13590.1 763.598   1
  -1  -4   2 14566.4 732.563   1
   1   4  -2 15291.4 732.825   1
  -1   4   1 44044.2 2103.43   1
   1  -4  -1 38518.5 2101.87   1
  -1  -4   1 41817.7 2085.91   1
   1   4  -1 45765.1 2088.30   1
  -1   4   0-4.87787 97.2410   1
   1   4   0-4.95710 95.8114   1
   1  -4   0-76.9127 84.4236   1
  -1  -4   0 18.5920 95.6897   1
   1   4   1 44860.7 2264.46   1
  -1  -4  -1 47491.4 2262.39   1
   1  -4   1 46970.8 2246.95   1
  -1   4  -1 45232.2 2248.70   1
  -1  -4  -2 15928.4 801.265   1
   1   4   2 15272.1 806.516   1
  -1  -4  -3 13249.9 668.296   1
   1   4   3 11968.1 676.025   1
  -1   4  -4 194073. 9390.26   1
   1  -4   4 194367. 9391.24   1
  -1  -4  -5 28687.5 1304.94   1
  -1   4  -5 23780.6 1255.17   1
   1   4   5 27781.1 1312.06   1
   1  -4   5 26031.8 1260.08   1
   1   4   6 11268.8 599.935   1
   1  -4   6 10391.0 549.632   1
   1   4   7 43.5605 119.384   1
   1  -4   7 249.686 100.096   1
  -1   4  -7 103.347 89.6029   1
  -1  -4  -7 198.099 114.300   1
   1   4   8 31383.4 1587.40   1
   1  -4   8 31810.5 1543.84   1
  -1  -4  -8 31517.4 1577.61   1
  -1   4  -8 29589.6 1537.19   1
   1   4   9-68.5967 166.065   1
   1  -4   9 30.3946 101.310   1
  -1  -4  -9-31.1035 146.377   1
   1   4  10 2440.96 269.100   1
  -1   4 -10 2490.80 212.223   1
   1  -4  10 3133.09 233.394   1
  -1  -4 -10 3184.07 265.461   1
  -1   4 -11 10359.1 594.175   1
   1  -4  11 10530.1 604.339   1
   1   4  11 11518.3 651.642   1
  -1  -4 -11 11191.7 637.372   1
   1  -4  12-74.1103 142.763   1
   1   4  12 226.806 214.055   1
  -1   4 -12-160.044 126.660   1
  -1  -4 -12-18.6734 191.991   1
   1   4  13 2458.41 300.829   1
   1  -4  13 2289.16 244.315   1
  -1  -4 -13 2689.88 283.753   1
  -1   4 -13 2170.20 231.909   1
   1   4  14 2579.66 304.590   1
  -1   4 -14 2934.27 255.509   1
   1  -4  14 2895.53 274.923   1
  -1  -4 -14 2606.02 287.326   1
   1   4  15 71.6568 245.165   1
   1  -4  15 366.415 204.262   1
  -1  -4 -15 214.087 230.339   1
  -1   4 -15 172.388 170.889   1
   1  -4  16-41.3874 205.313   1
   1   4  16 123.861 224.834   1
  -1  -4 -16 88.7724 193.677   1
  -1   4 -16-55.5994 176.470   1
   1  -4  17 1079.67 247.388   1
  -1   4 -17 1380.80 232.808   1
   1  -4  18 1891.40 287.323   1
   1   4  18 2007.50 301.933   1
  -1   4 -18 1979.52 260.852   1
  -1  -4 -18 2022.27 280.062   1
   1   4  19 1679.37 330.710   1
   1  -4  19 2237.26 300.433   1
  -1  -4 -19 2020.48 303.168   1
  -1   4 -19 2167.11 269.883   1
  -1  -4 -20 6899.84 523.404   1
  -1   4 -20 8122.88 517.100   1
   1  -4  20 7281.08 525.011   1
   1   4  20 6445.38 544.822   1
   1  -4  21-160.296 255.130   1
  -1  -4 -21-50.1228 205.698   1
  -1   4 -21 459.649 241.929   1
   1  -4  22 992.034 288.435   1
   1   4  22 1481.25 343.574   1
  -1  -4 -22 1193.53 314.114   1
  -1   4 -22 1648.11 282.950   1
   1   4  23 1151.88 324.206   1
   1  -4  23 1447.23 292.338   1
  -1   4 -23 1235.14 281.191   1
  -1  -4 -23 665.209 292.005   1
   1   4  24 927.211 305.116   1
  -1   4 -24 674.795 282.437   1
  -1  -4 -24 333.703 265.564   1
   1   4  25 232.032 328.238   1
  -1  -4 -25 673.250 307.681   1
   1   4  26 230.610 238.513   1
  -1  -4 -26 649.840 239.167   1
   1   4  27 1113.15 334.915   1
  -1  -4 -27 363.661 311.367   1
   1   4  28 309.282 274.736   1
  -1  -4 -28 155.535 274.441   1
   1   4  29-249.343 298.498   1
  -1  -4 -29 1023.48 325.438   1
   1  -5 -29 201.926 232.152   1
  -1   5  27 253.647 319.044   1
   1  -5 -26 680.802 325.581   1
  -1   5  26-199.380 319.817   1
   1  -5 -25 632.745 291.884   1
   1   5 -23 609.206 278.671   1
   1  -5 -23 448.745 233.990   1
  -1   5  22 627.801 241.533   1
   1  -5 -22-130.686 222.863   1
   1   5 -21 98.2847 249.104   1
  -1  -5  21 369.179 264.596   1
  -1   5  20 1767.62 305.616   1
   1   5 -20 2444.38 294.099   1
  -1  -5  20 1991.36 302.919   1
   1  -5 -20 1998.22 292.741   1
  -1   5  19 442.788 245.214   1
   1   5 -19 851.022 233.533   1
  -1  -5  19 744.500 246.522   1
   1  -5 -19 617.512 227.816   1
  -1   5  18-27.2146 219.878   1
   1   5 -18-169.538 215.718   1
  -1  -5  18 363.767 235.441   1
   1  -5 -18-48.0164 190.869   1
   1  -5 -17 234.710 208.098   1
  -1   5  17 397.207 258.243   1
   1  -5 -16 3950.99 376.203   1
   1   5 -16 4004.47 337.267   1
  -1  -5  16 4641.68 364.637   1
  -1   5  16 4371.37 411.487   1
  -1   5  15 447.529 276.385   1
   1  -5 -15-132.800 244.045   1
   1   5 -15 382.997 182.051   1
  -1  -5  15 336.355 192.545   1
  -1   5  14 5591.91 462.354   1
   1   5 -14 5975.44 395.922   1
  -1  -5  14 5915.45 404.697   1
   1  -5 -14 5747.24 442.540   1
  -1   5  13 621.691 195.886   1
   1  -5 -13 225.742 167.858   1
   1   5 -13 528.690 166.523   1
  -1  -5  13 457.075 166.971   1
   1  -5 -12 2330.68 281.954   1
  -1   5  12 2240.68 304.668   1
  -1  -5  12 2507.79 233.791   1
   1   5 -12 2391.04 218.806   1
   1   5 -11-59.3945 126.282   1
  -1  -5  11-76.4075 145.830   1
   1  -5 -10 30120.3 1558.18   1
  -1   5  10 30121.3 1569.98   1
  -1   5   9 166.599 164.827   1
   1  -5  -9 148.434 139.479   1
   1   5  -9-54.0709 100.734   1
  -1  -5   9 77.1192 109.742   1
   1   5  -8 4081.52 248.207   1
  -1  -5   8 4536.41 253.769   1
  -1   5   8 3071.19 305.238   1
   1  -5  -8 3535.76 300.075   1
   1  -5  -7 28682.9 1552.36   1
  -1   5   7 29595.2 1566.21   1
  -1  -5   7 31927.4 1515.24   1
  -1  -5   6 78223.8 3996.70   1
   1   5  -6 83901.5 3995.58   1
  -1   5   6 89557.5 4058.09   1
   1  -5  -6 82037.5 4042.90   1
  -1  -5   5 1641.09 121.969   1
   1   5  -5 1785.33 118.917   1
   1  -5  -5 1966.80 193.075   1
   1   5  -4 81834.1 3980.19   1
  -1  -5   4 82464.0 3980.67   1
   1   5  -3 2291.60 135.244   1
   1  -5  -3 2565.58 193.813   1
  -1  -5   3 2329.75 133.497   1
  -1   5   3 2184.66 205.278   1
  -1  -5   2 129.462 60.8222   1
   1  -5  -2 55.4480 112.273   1
  -1   5   2-142.001 126.737   1
   1   5  -2 166.234 65.0303   1
   1   5  -1 27196.0 1380.33   1
  -1   5   1 28351.0 1399.01   1
  -1  -5   1 29699.8 1379.31   1
   1  -5  -1 26399.8 1395.56   1
   1   5   0 3752.41 232.790   1
  -1  -5   0 3662.29 226.900   1
   1  -5   0 4227.79 229.229   1
  -1   5   0 3332.56 227.597   1
   1   5   1 27677.5 1390.46   1
   1  -5   1 28219.1 1368.71   1
  -1  -5  -1 27535.9 1385.41   1
  -1   5  -1 27804.2 1371.85   1
   1  -5   2 83.0460 53.7807   1
   1   5   2 102.921 127.687   1
  -1  -5  -2 156.705 105.051   1
  -1   5  -2 145.063 59.1356   1
   1   5   3 2269.47 209.960   1
  -1  -5  -3 2496.88 198.947   1
   1   5   4 80956.1 3879.82   1
  -1  -5  -4 77336.0 3871.96   1
   1   5   5 1804.50 201.649   1
   1  -5   5 1910.36 117.557   1
  -1   5  -6 86862.3 4316.67   1
  -1  -5  -6 91291.4 4367.19   1
   1   5   6 91562.1 4374.05   1
   1  -5   6 89554.9 4317.51   1
  -1  -5  -7 29983.1 1529.19   1
  -1   5  -7 29489.1 1476.89   1
   1   5   7 29882.6 1538.37   1
   1  -5   7 30628.1 1482.89   1
  -1  -5  -8 4100.20 284.433   1
  -1   5  -8 3373.32 224.595   1
   1  -5   8 3505.22 235.328   1
   1   5   8 3731.15 286.109   1
  -1  -5  -9 98.4089 179.103   1
  -1   5  -9 156.523 93.6944   1
   1  -5   9-45.6833 101.785   1
   1   5   9 410.279 192.654   1
   1   5  10 31049.9 1615.87   1
  -1  -5 -10 31392.2 1609.64   1
  -1   5 -11 121.734 118.335   1
   1  -5  11 160.277 138.209   1
  -1  -5 -12 1868.00 241.331   1
  -1   5 -12 1893.25 190.952   1
   1  -5  12 2413.05 213.169   1
   1   5  12 1536.81 262.690   1
   1  -5  13 712.290 183.298   1
   1   5  13 44.7726 223.072   1
  -1   5 -13 415.730 147.384   1
  -1  -5 -13 444.219 212.131   1
  -1  -5 -14 5159.46 418.307   1
  -1   5 -14 5449.08 372.763   1
   1  -5  14 5926.19 391.461   1
   1   5  14 5542.07 443.602   1
   1  -5  15-111.156 191.166   1
   1   5  15 512.485 214.632   1
  -1  -5 -15 349.780 189.070   1
  -1   5 -15 83.0184 176.719   1
  -1  -5 -16 3975.68 363.006   1
  -1   5 -16 3753.64 315.462   1
   1  -5  16 3363.15 320.410   1
   1   5  16 3230.55 372.248   1
   1   5  17 312.598 287.467   1
  -1  -5 -17-69.7134 248.691   1
   1   5  18 26.7477 230.508   1
   1  -5  18 114.332 218.649   1
  -1  -5 -18 499.763 221.656   1
  -1   5 -18 263.650 190.114   1
   1   5  19 218.771 287.112   1
   1  -5  19 504.466 229.577   1
  -1  -5 -19 800.934 273.578   1
  -1   5 -19 587.775 213.579   1
   1  -5  20 2164.22 316.192   1
   1   5  20 1699.48 340.027   1
  -1   5 -20 2716.77 302.537   1
  -1  -5 -20 2009.20 326.640   1
   1  -5  21 262.184 253.969   1
  -1   5 -21 24.2918 230.064   1
   1   5  22-228.334 303.731   1
  -1  -5 -22-406.929 296.162   1
   1   5  23-115.126 280.518   1
  -1   5 -23 602.355 269.523   1
  -1  -5 -23 281.098 258.461   1
  -1  -5 -25 1312.91 340.432   1
   1   5  25 1038.63 352.781   1
  -1  -5 -26 103.127 259.163   1
   1   5  26 57.2204 257.234   1
   1   5  27 141.259 302.376   1
   1   5  29 136.523 262.946   1
  -1  -5 -29-50.3987 272.072   1
   1  -6 -28 228.099 311.979   1
  -1   6  28 301.525 313.459   1
   1  -6 -27 2079.00 366.628   1
  -1   6  27 1951.12 377.796   1
   1  -6 -26 545.197 313.437   1
  -1   6  26 903.892 335.203   1
   1  -6 -25 1441.22 327.518   1
  -1   6  25 2365.59 361.222   1
  -1   6  24 3288.96 379.382   1
   1  -6 -24 3854.07 379.977   1
  -1   6  23-85.8014 223.624   1
   1  -6 -23 131.750 213.740   1
  -1   6  22-285.830 245.225   1
   1   6 -22 453.481 239.265   1
   1  -6 -22 287.680 235.181   1
   1  -6 -21 905.270 246.824   1
   1   6 -21 24.2251 239.818   1
  -1  -6  21 621.831 260.932   1
  -1   6  21 910.144 259.997   1
  -1  -6  20 10663.3 680.515   1
   1   6 -20 11217.7 678.101   1
   1  -6 -20 10583.7 677.681   1
  -1   6  20 10786.7 696.033   1
   1  -6 -19 1145.92 236.339   1
   1   6 -19 1204.34 263.486   1
  -1   6  19 1396.22 274.216   1
  -1  -6  19 1686.16 290.207   1
  -1   6  18 2367.49 322.560   1
   1  -6 -18 2087.40 291.451   1
   1  -6 -17 3901.70 384.627   1
   1   6 -17 4557.62 350.911   1
  -1   6  17 3895.83 413.551   1
  -1  -6  17 4489.43 354.613   1
   1   6 -16 2479.62 264.641   1
  -1  -6  16 2695.55 281.549   1
   1  -6 -15 451.433 260.521   1
   1   6 -15 929.154 202.252   1
  -1  -6  15 639.753 179.561   1
  -1   6  15 50.8560 277.252   1
  -1  -6  14 6109.53 391.458   1
   1   6 -14 4925.23 369.137   1
   1  -6 -14 5793.46 416.760   1
  -1   6  14 5209.18 433.069   1
   1  -6 -13 231.801 210.791   1
   1   6 -13-55.0471 142.281   1
  -1  -6  13 220.415 153.373   1
  -1   6  13 236.568 252.048   1
   1  -6 -12 2971.38 293.764   1
   1   6 -12 2446.17 214.028   1
  -1   6  12 2518.82 306.039   1
  -1  -6  12 2423.29 223.625   1
  -1   6  11 5166.63 400.115   1
   1  -6 -11 4873.53 379.664   1
  -1  -6  10 22961.4 1162.36   1
   1   6 -10 22630.5 1154.04   1
  -1   6   9 16597.3 1014.74   1
   1  -6  -9 16736.6 999.923   1
   1   6  -9 19006.9 952.790   1
  -1  -6   8 34432.1 1579.14   1
   1   6  -8 29983.0 1572.82   1
   1  -6  -8 30049.6 1627.92   1
  -1   6   8 32986.3 1647.21   1
   1  -6  -7 510.280 167.160   1
  -1  -6   7 348.244 79.0295   1
   1   6  -7 611.321 83.0117   1
  -1   6   7 387.669 185.792   1
   1  -6  -6 706.704 161.373   1
  -1  -6   6 759.320 76.5785   1
   1   6  -6 927.891 79.7512   1
  -1   6   6 699.797 182.737   1
   1  -6  -5 12896.3 694.102   1
  -1   6   5 12446.1 700.522   1
   1  -6  -4 61547.0 3073.34   1
  -1   6   4 63256.8 3082.67   1
   1   6  -3 274.285 58.4966   1
  -1  -6   3 361.415 54.0342   1
   1  -6  -2 7571.98 445.820   1
  -1   6   2 8094.20 454.725   1
   1   6  -2 8122.26 411.764   1
  -1   6   1 30807.0 1543.71   1
   1   6  -1 30575.0 1524.12   1
   1  -6  -1 28810.0 1541.39   1
  -1  -6   1 32521.2 1521.54   1
  -1   6   0 106.891 96.7711   1
   1   6   0 46.8356 91.5013   1
  -1  -6   0-42.7463 86.1314   1
   1  -6   0-92.6891 82.7315   1
   1  -6   1 32021.3 1509.80   1
   1   6   1 33766.6 1535.08   1
  -1  -6  -1 33159.9 1529.06   1
  -1   6  -2 8813.50 437.374   1
  -1  -6  -2 8174.20 471.725   1
   1   6   2 8352.20 476.505   1
  -1  -6  -4 65603.3 3191.67   1
   1   6   4 63897.9 3194.33   1
  -1  -6  -5 13242.5 729.713   1
   1   6   5 13876.5 741.059   1
   1  -6   6 729.884 67.8160   1
   1   6   6 953.314 190.715   1
  -1  -6  -6 848.589 169.323   1
  -1   6  -6 847.859 65.6526   1
  -1   6  -7 361.065 68.1202   1
  -1  -6  -7 517.801 157.251   1
   1  -6   7 551.796 75.2724   1
   1   6   7 361.759 157.596   1
   1   6   8 29509.8 1641.68   1
  -1  -6  -8 33525.1 1644.23   1
   1  -6   8 31382.6 1583.21   1
  -1   6  -8 33003.7 1579.00   1
  -1  -6  -9 18778.6 1030.65   1
   1   6   9 19037.5 1041.58   1
   1  -6   9 19507.9 975.933   1
  -1   6  -9 19272.6 972.201   1
   1  -6  10 23210.2 1155.76   1
  -1   6 -10 22360.4 1150.14   1
   1   6  11 5034.54 399.528   1
  -1  -6 -11 5199.63 385.051   1
   1   6  12 2869.71 307.335   1
  -1  -6 -12 2726.25 288.555   1
   1  -6  12 2218.80 226.289   1
  -1   6 -12 3106.20 221.715   1
  -1  -6 -13 62.2352 163.632   1
  -1   6 -13 103.492 141.593   1
   1   6  13 23.1052 183.747   1
   1  -6  13 173.231 157.989   1
   1  -6  14 5627.52 369.845   1
   1   6  14 5002.55 425.240   1
  -1  -6 -14 5000.93 406.500   1
  -1   6 -14 5147.59 350.238   1
  -1   6 -15 1130.69 192.796   1
  -1  -6 -15 803.989 255.370   1
   1   6  15 898.788 284.645   1
   1  -6  15 707.524 203.210   1
  -1   6 -16 2786.20 268.360   1
   1  -6  16 2144.67 262.590   1
   1   6  17 4016.66 389.034   1
  -1  -6 -17 3392.60 351.255   1
   1  -6  17 4876.31 357.910   1
  -1   6 -17 4105.63 336.681   1
  -1  -6 -18 1636.39 314.561   1
   1   6  18 2137.81 350.165   1
  -1  -6 -19 1424.29 294.428   1
  -1   6 -19 1292.90 244.593   1
   1   6  19 1270.99 328.477   1
   1  -6  19 2137.87 284.101   1
   1  -6  20 11671.6 683.932   1
   1   6  20 10174.8 677.320   1
  -1   6 -20 10815.9 665.387   1
  -1  -6 -20 9806.92 655.104   1
   1   6  21 793.892 318.533   1
  -1  -6 -21 454.491 285.070   1
   1  -6  21 697.765 262.369   1
  -1   6 -21 310.823 227.188   1
  -1  -6 -22 203.590 297.539   1
   1   6  22-57.2444 315.598   1
  -1   6 -22 775.536 248.784   1
  -1  -6 -23 408.156 242.755   1
   1   6  23 258.822 258.224   1
  -1  -6 -24 2777.75 364.289   1
   1   6  25 1548.87 351.034   1
  -1  -6 -26 51.1102 253.158   1
   1   6  26 907.980 264.048   1
  -1  -6 -27 2490.94 356.991   1
   1   6  27 2069.22 370.227   1
  -1  -6 -28 101.012 306.894   1
   1   6  28 109.653 306.988   1
  -1   7  28 1000.54 330.111   1
   1  -7 -28 1074.51 328.110   1
  -1   7  26 951.898 341.696   1
   1  -7 -26 154.308 309.639   1
  -1   7  25 566.403 297.957   1
   1  -7 -25 156.085 288.733   1
   1  -7 -24 288.995 265.503   1
  -1   7  24-28.4895 277.484   1
  -1   7  22 4661.69 424.770   1
   1  -7 -22 4263.01 406.410   1
   1  -7 -21 388.958 247.892   1
  -1   7  21 85.5913 257.583   1
  -1   7  20 312.315 283.229   1
   1  -7 -20-25.5664 248.324   1
  -1  -7  20 218.956 227.717   1
   1   7 -20 44.2919 197.253   1
  -1   7  19 563.225 312.880   1
   1   7 -19 41.6718 208.069   1
   1  -7 -19 75.3225 260.843   1
  -1  -7  19 318.841 232.059   1
   1  -7 -18 12265.6 782.183   1
   1   7 -18 13890.6 753.945   1
  -1   7  18 12471.5 813.000   1
  -1  -7  18 12873.2 760.326   1
  -1   7  17 546.779 287.988   1
   1  -7 -17-72.2746 250.832   1
  -1  -7  17 79.2510 204.857   1
   1   7 -17 235.717 190.663   1
  -1   7  16 186.567 272.659   1
   1  -7 -16-23.5874 243.090   1
  -1  -7  16-109.681 188.399   1
   1   7 -16 167.259 175.713   1
  -1   7  15 181.526 214.495   1
   1  -7 -15 115.032 197.379   1
  -1  -7  15-50.4241 181.525   1
   1   7 -15 137.763 164.957   1
  -1   7  14 427.147 274.582   1
   1  -7 -14 357.492 251.029   1
  -1  -7  14 229.208 170.526   1
   1   7 -14 207.856 151.160   1
  -1   7  13 631.735 252.238   1
   1  -7 -13 993.891 245.443   1
  -1  -7  13 532.301 163.723   1
   1   7 -13 817.305 156.041   1
   1  -7 -12 1560.72 250.040   1
  -1   7  12 1519.34 262.565   1
  -1   7  11-112.001 228.126   1
   1  -7 -11 219.364 198.503   1
  -1  -7  11 198.248 126.767   1
   1   7 -11 159.322 116.277   1
  -1   7  10 830.968 233.560   1
   1   7 -10 1113.41 124.692   1
   1  -7 -10 1005.69 223.611   1
  -1  -7  10 1183.01 131.144   1
  -1  -7   9 7469.75 388.124   1
  -1   7   9 6663.85 473.433   1
   1   7  -9 7072.05 385.348   1
   1  -7  -9 6456.17 454.427   1
  -1  -7   8 6404.64 351.807   1
   1  -7  -8 6266.88 424.888   1
  -1   7   8 6808.72 444.393   1
   1   7  -8 6803.39 350.162   1
   1  -7  -7 839.605 184.880   1
   1   7  -7 1063.30 84.6879   1
  -1   7   7 889.415 202.996   1
  -1  -7   7 1212.94 86.0384   1
   1  -7  -6 18785.0 984.919   1
  -1   7   6 18225.6 995.770   1
   1  -7  -5 3376.98 266.818   1
  -1   7   5 3717.48 284.459   1
   1  -7  -4 637.282 150.317   1
  -1   7   4 344.570 153.955   1
   1   7  -3 2801.40 161.010   1
  -1   7   3 3007.76 246.693   1
   1  -7  -3 2892.19 228.716   1
  -1  -7   3 2893.77 158.662   1
  -1  -7   2 14322.9 716.218   1
  -1   7   1 535.225 120.010   1
   1   7  -1 887.303 101.688   1
   1  -7  -1 664.350 111.487   1
  -1  -7   1 599.721 94.0374   1
  -1   7   0 18516.0 940.934   1
   1  -7   0 19410.4 939.013   1
   1   7   0 17622.6 938.717   1
   1  -7   1 810.677 94.6040   1
  -1   7  -1 823.078 102.282   1
   1   7   1 761.241 123.482   1
   1  -7   2 15837.0 786.713   1
  -1  -7  -3 2478.00 207.357   1
   1   7   3 2932.90 235.692   1
   1   7   4 736.710 162.423   1
  -1  -7  -4 594.111 144.247   1
   1   7   5 3957.75 288.335   1
  -1  -7  -5 3364.10 271.035   1
   1   7   6 17832.1 927.910   1
  -1  -7  -6 16496.7 916.452   1
   1   7   7 1080.47 201.287   1
  -1  -7  -7 1023.95 193.430   1
  -1   7  -8 6735.45 353.329   1
   1  -7   8 6801.67 355.558   1
   1   7   8 6776.35 450.406   1
  -1  -7  -8 6983.09 441.624   1
  -1   7  -9 7321.08 382.927   1
   1   7   9 7321.29 471.336   1
   1  -7   9 6947.68 386.782   1
  -1  -7  -9 7138.27 457.740   1
   1   7  10 848.032 232.641   1
   1  -7  10 862.343 120.793   1
  -1  -7 -10 1234.25 224.434   1
  -1   7 -10 820.447 115.905   1
   1   7  11 347.761 238.348   1
   1  -7  11 77.3118 109.896   1
  -1  -7 -11 332.997 210.612   1
  -1   7 -11 35.1494 105.027   1
   1   7  12 1529.77 290.669   1
  -1  -7 -12 1434.21 268.456   1
   1   7  13 95.1718 233.075   1
   1  -7  13 600.008 159.165   1
  -1   7 -13 621.747 147.519   1
  -1  -7 -13 575.448 224.817   1
   1  -7  14 220.161 157.622   1
   1   7  14 222.018 218.343   1
  -1  -7 -14 264.884 203.012   1
  -1   7 -14 53.8886 140.763   1
   1  -7  15-130.440 157.023   1
   1   7  15 76.3705 257.834   1
  -1   7 -15-15.0347 149.957   1
  -1  -7 -15 22.7587 231.669   1
   1  -7  16-35.7163 178.107   1
   1   7  16 156.964 285.567   1
  -1  -7 -16-140.102 252.104   1
  -1   7 -16 49.7409 169.614   1
   1   7  17 403.039 290.276   1
   1  -7  17 310.999 193.116   1
  -1   7 -17 271.075 184.695   1
  -1  -7 -17-167.161 248.698   1
  -1   7 -18 13094.7 723.426   1
  -1  -7 -18 12013.7 748.881   1
   1   7  18 11438.8 761.006   1
   1  -7  18 12673.5 731.261   1
   1   7  19 111.422 283.615   1
  -1   7 -19 145.464 190.480   1
   1  -7  19 134.557 201.062   1
  -1  -7 -19 123.720 248.146   1
   1   7  20 535.783 323.080   1
  -1   7 -20 177.476 210.994   1
   1  -7  20 47.7205 223.605   1
  -1  -7 -20 401.277 285.121   1
   1   7  21 427.535 307.143   1
  -1  -7 -21-50.7184 279.324   1
  -1  -7 -22 4199.54 393.192   1
   1   7  22 4467.82 418.627   1
   1   7  24 401.355 325.100   1
  -1  -7 -24 50.7283 282.995   1
   1   7  25-85.5052 292.397   1
  -1  -7 -25-228.552 282.688   1
   1   7  26 1181.23 298.170   1
  -1  -7 -26 556.953 266.486   1
   1   7  28 649.055 301.428   1
  -1  -7 -28 696.976 309.442   1
   1  -8 -27-75.3609 299.859   1
   1  -8 -26 356.336 303.061   1
  -1   8  26 249.386 320.701   1
   1  -8 -25 1445.32 339.166   1
  -1   8  25 1124.51 350.216   1
  -1   8  24 283.443 320.990   1
   1  -8 -24 339.615 304.156   1
  -1   8  23 85.4346 306.583   1
   1  -8 -23 602.781 304.072   1
  -1   8  22 714.992 327.014   1
   1  -8 -22 1045.60 322.729   1
  -1   8  21-28.6002 322.288   1
   1  -8 -21 285.770 290.969   1
  -1   8  20 56.9310 313.433   1
   1  -8 -20 77.5700 287.133   1
   1   8 -19 599.781 216.832   1
  -1   8  18 2663.97 375.961   1
   1   8 -18 2781.19 268.282   1
  -1  -8  18 2993.02 293.433   1
   1  -8 -18 1849.07 327.742   1
  -1   8  17 387.709 221.207   1
   1   8 -17 546.043 185.879   1
  -1  -8  17 506.461 197.746   1
   1  -8 -17 341.459 195.083   1
  -1   8  16 162.471 285.159   1
   1   8 -16-46.6566 151.093   1
  -1  -8  16 34.2550 166.382   1
   1  -8 -16 502.972 260.352   1
  -1   8  15 476.586 294.731   1
   1  -8 -15 23.4192 266.113   1
   1   8 -15 321.799 156.546   1
  -1  -8  15-46.5319 162.370   1
   1  -8 -14 2760.42 301.376   1
   1   8 -14 2395.65 221.191   1
  -1  -8  14 2459.69 244.370   1
  -1   8  14 2495.69 322.007   1
   1  -8 -13 22.1439 239.169   1
  -1   8  13 298.991 269.684   1
  -1   8  12 9314.17 644.203   1
  -1  -8  12 10605.0 562.367   1
   1  -8 -12 9732.45 631.999   1
   1   8 -12 10385.4 558.027   1
   1   8 -11-53.5211 92.2690   1
  -1  -8  11-16.4468 106.721   1
  -1  -8  10 5488.67 316.525   1
   1   8 -10 5933.17 316.703   1
   1  -8 -10 5532.95 406.263   1
  -1   8  10 5620.87 426.108   1
   1   8  -9 696.737 77.2073   1
  -1  -8   9 549.259 77.2962   1
  -1   8   8 23080.5 1225.22   1
   1  -8  -8 22717.6 1209.42   1
  -1   8   7 4870.59 374.579   1
   1  -8  -7 5250.38 363.005   1
  -1   8   6 5246.48 383.701   1
   1  -8  -6 5735.02 371.010   1
   1  -8  -5 100.558 144.148   1
  -1   8   5 161.646 162.588   1
  -1   8   4 9806.06 535.423   1
   1  -8  -4 8318.53 512.152   1
  -1  -8   3 67.9676 51.1244   1
   1   8  -3-20.5103 58.3013   1
  -1   8   3 120.894 141.447   1
  -1  -8   2 71296.7 3336.71   1
   1   8  -2 65720.6 3337.59   1
  -1   8   1 18385.4 966.750   1
   1   8  -1 17879.6 944.988   1
  -1  -8   1 19465.3 941.860   1
   1  -8  -1 19212.5 961.973   1
  -1   8   0 94.0146 102.785   1
  -1  -8   0 124.276 98.7825   1
   1   8   0-60.2104 99.0898   1
   1  -8   0 55.2615 97.1308   1
  -1  -8  -1 19674.3 1010.57   1
   1  -8   1 20336.3 993.671   1
  -1   8  -1 19126.0 996.812   1
   1   8   1 20061.8 1016.56   1
  -1  -8  -2 69528.4 3511.70   1
   1  -8   2 72072.4 3478.67   1
  -1   8  -2 71505.5 3481.74   1
   1   8   2 72642.8 3520.50   1
   1   8   3 39.1773 149.521   1
   1   8   4 9751.78 566.377   1
  -1  -8  -4 9928.82 557.917   1
   1   8   5 218.212 172.382   1
  -1  -8  -5-271.819 150.677   1
   1   8   6 6242.70 411.598   1
  -1  -8  -6 5826.29 394.906   1
   1   8   7 4865.16 379.652   1
  -1  -8  -7 5019.54 363.115   1
   1   8   8 25412.9 1329.97   1
  -1  -8  -8 24676.0 1316.97   1
  -1   8  -9 455.929 54.2287   1
   1   8  10 6033.42 443.344   1
  -1   8 -10 5898.64 308.676   1
   1  -8  10 5355.66 308.967   1
  -1  -8 -10 5626.87 416.513   1
   1   8  11 248.614 237.976   1
  -1  -8 -11-40.5398 209.401   1
  -1   8 -11-55.6234 84.1892   1
   1  -8  11 51.9068 99.2793   1
   1   8  12 10653.6 693.607   1
  -1   8 -12 11538.1 591.514   1
   1  -8  12 11168.8 597.022   1
  -1  -8 -12 10149.7 668.687   1
  -1  -8 -13 218.766 222.171   1
   1   8  13-48.9241 243.375   1
  -1  -8 -14 2641.48 292.023   1
   1  -8  14 3079.66 247.454   1
  -1   8 -14 3062.41 233.864   1
   1   8  15-103.988 232.272   1
  -1   8 -15 150.404 141.355   1
   1  -8  15 117.341 160.548   1
  -1  -8 -15 208.634 207.131   1
   1   8  16 639.465 284.704   1
  -1   8 -16 167.974 160.103   1
   1  -8  16 180.129 169.180   1
  -1  -8 -16 213.553 251.870   1
   1   8  17 1116.08 314.646   1
  -1   8 -17 521.707 189.968   1
   1  -8  17 252.613 182.889   1
  -1  -8 -17 725.393 274.296   1
  -1   8 -18 3047.72 280.327   1
   1  -8  18 2420.49 279.296   1
  -1  -8 -18 3251.09 364.271   1
  -1   8 -19 436.817 195.522   1
   1   8  20 56.7432 245.053   1
  -1  -8 -20-50.4737 212.613   1
   1   8  21 371.315 276.910   1
  -1  -8 -21 203.270 245.730   1
   1   8  22 286.323 319.914   1
  -1  -8 -22 534.028 304.211   1
   1   8  23 947.153 333.564   1
  -1  -8 -23 253.698 288.254   1
   1   8  24 429.608 287.074   1
  -1  -8 -24 731.040 281.958   1
   1   8  25 1103.45 304.639   1
  -1  -8 -25 1234.52 280.231   1
   1   8  26 724.304 330.454   1
  -1  -8 -26 626.381 314.549   1
  -1  -8 -27 647.838 318.325   1
   1  -9 -27 49.5623 254.922   1
  -1   9  27 349.570 274.550   1
   1  -9 -25 511.349 295.565   1
  -1   9  25 557.445 309.914   1
   1  -9 -23 1204.37 310.364   1
  -1   9  23 1562.62 349.079   1
   1  -9 -22 3489.15 377.233   1
  -1   9  22 3023.40 404.554   1
   1  -9 -21 261.381 267.190   1
  -1   9  21 400.587 275.222   1
   1  -9 -20 259.543 218.627   1
  -1   9  20 886.258 248.313   1
   1  -9 -19 1435.29 283.702   1
  -1   9  19 1481.74 324.763   1
   1  -9 -18 2595.69 352.612   1
   1   9 -18 3484.09 279.406   1
  -1   9  18 2575.10 394.144   1
  -1   9  17-27.9542 310.669   1
   1  -9 -17-273.738 262.336   1
   1   9 -17 368.985 157.795   1
  -1  -9  17 604.544 184.942   1
   1  -9 -16 3253.17 358.127   1
   1   9 -16 3897.52 292.822   1
  -1  -9  16 4563.15 311.215   1
  -1   9  16 3750.89 395.263   1
   1  -9 -15 238.241 250.557   1
   1   9 -15 180.194 133.099   1
  -1   9  15 161.698 275.956   1
  -1  -9  15 369.547 144.262   1
  -1  -9  14 100.871 137.851   1
   1   9 -14-62.4006 123.458   1
   1  -9 -13 2491.86 290.121   1
  -1  -9  13 2155.21 193.076   1
   1   9 -13 2599.93 191.159   1
  -1   9  13 2019.63 309.090   1
   1   9 -12 8079.32 445.158   1
  -1   9  12 9219.50 592.260   1
   1  -9 -12 9158.66 558.787   1
  -1  -9  12 8156.91 444.608   1
   1  -9 -11 148.419 224.444   1
   1   9 -11 159.469 73.6573   1
  -1  -9  11 164.800 72.6086   1
  -1   9  11 429.662 261.825   1
  -1   9  10 320.996 219.433   1
   1  -9 -10 997.787 220.734   1
  -1   9   9 2388.62 297.852   1
   1  -9  -9 2705.18 273.816   1
  -1   9   7 2281.53 259.853   1
   1  -9  -7 1798.83 249.128   1
  -1   9   6 15036.8 839.738   1
   1  -9  -5 12171.9 669.944   1
  -1   9   5 11738.7 681.376   1
   1  -9  -4 6195.39 400.551   1
  -1   9   4 6165.12 407.971   1
   1   9  -3 7.87472 60.9481   1
  -1   9   3 71.8367 135.273   1
  -1  -9   3 128.547 55.1814   1
   1  -9  -3 51.6828 122.724   1
  -1  -9   2 15982.2 801.383   1
   1  -9  -2 15994.9 836.630   1
  -1   9   2 16055.8 845.097   1
   1   9  -2 15714.6 804.642   1
  -1  -9   1 3228.15 199.158   1
   1   9  -1 2844.30 209.920   1
   1  -9   0 29890.1 1434.68   1
  -1  -9   0 26781.5 1434.30   1
   1   9   0 27327.6 1437.50   1
  -1   9   0 30805.3 1440.95   1
  -1   9  -1 3330.41 221.568   1
   1  -9   1 3610.39 221.136   1
   1  -9   2 15475.2 823.001   1
  -1   9  -2 17191.5 828.192   1
   1   9   2 16098.6 870.725   1
  -1  -9  -2 17661.1 867.517   1
  -1  -9  -3 63.5182 127.394   1
   1   9   4 6213.28 398.950   1
  -1  -9  -4 5573.50 382.888   1
   1   9   5 12178.7 664.145   1
  -1  -9  -5 10820.7 639.462   1
   1   9   6 15487.8 858.814   1
  -1  -9  -7 2323.46 243.101   1
   1   9   7 1755.46 251.432   1
  -1  -9  -9 2975.71 281.686   1
   1   9   9 2837.20 301.614   1
  -1  -9 -10 341.341 189.939   1
   1   9  10 716.823 229.265   1
  -1  -9 -11 313.918 192.363   1
   1  -9  11 72.8242 49.0182   1
  -1   9 -11 75.3492 49.2315   1
   1   9  11 280.670 206.915   1
   1   9  12 7651.49 526.887   1
  -1   9 -12 7119.58 399.583   1
   1  -9  12 7724.51 405.784   1
  -1  -9 -12 8597.62 519.461   1
  -1  -9 -13 2085.77 258.408   1
   1  -9  13 2276.34 175.857   1
   1   9  13 2034.21 279.980   1
  -1   9 -13 1769.15 163.004   1
  -1   9 -14 29.0661 116.290   1
   1  -9  14 52.2343 122.882   1
  -1  -9 -15 519.161 223.442   1
   1   9  15 954.440 259.000   1
  -1   9 -16 3899.68 276.955   1
  -1  -9 -16 3490.54 347.330   1
   1  -9  16 3102.34 289.036   1
   1   9  16 4311.38 389.387   1
   1   9  17 414.299 287.588   1
  -1   9 -17 165.691 157.078   1
   1  -9  17 128.485 171.384   1
  -1  -9 -17 293.520 257.754   1
  -1   9 -18 2326.87 266.103   1
   1   9  18 2827.78 385.806   1
  -1  -9 -18 3453.13 366.138   1
   1   9  19 1471.39 348.300   1
  -1  -9 -19 1282.02 310.900   1
   1   9  20 28.5544 316.920   1
  -1  -9 -20 659.524 292.686   1
   1   9  21 429.721 298.262   1
  -1  -9 -21 508.608 281.523   1
   1   9  22 3555.53 386.132   1
  -1  -9 -22 3225.06 345.883   1
   1   9  23 1801.98 334.707   1
  -1  -9 -23 1566.69 291.929   1
   1   9  25 55.9812 323.899   1
  -1  -9 -25 478.043 314.491   1
   1   9  27 646.053 261.688   1
  -1  -9 -27-49.1610 222.740   1
   1 -10 -26 2812.16 360.941   1
  -1  10  26 2844.67 384.586   1
   1 -10 -25 202.473 259.086   1
  -1  10  25 193.241 293.532   1
   1 -10 -24 591.155 280.039   1
  -1  10  24 784.752 309.666   1
  -1  10  23 707.274 326.912   1
   1 -10 -23 911.653 308.295   1
  -1  10  22 1508.43 352.886   1
   1 -10 -22 1046.52 318.103   1
  -1  10  20 1288.42 353.460   1
   1 -10 -20 130.704 286.962   1
  -1  10  19 1343.75 341.445   1
   1 -10 -19 1011.75 286.771   1
  -1  10  18 142.383 227.432   1
   1 -10 -18 153.591 209.391   1
  -1  10  17 367.489 320.205   1
   1 -10 -17 326.945 265.945   1
   1 -10 -16 6329.79 498.983   1
  -1  10  16 6720.80 529.852   1
   1 -10 -15 290.409 214.194   1
   1  10 -15 107.588 109.988   1
  -1 -10  15 267.674 120.579   1
  -1  10  15-82.5242 224.145   1
   1 -10 -14 1778.09 290.359   1
   1  10 -14 1196.08 130.862   1
  -1 -10  14 1415.97 131.152   1
  -1  10  14 1374.33 319.447   1
   1 -10 -13 23.1576 204.193   1
  -1 -10  13 70.3400 58.7650   1
  -1  10  13 340.730 241.635   1
   1  10 -13 109.520 66.3058   1
  -1  10  12 1121.50 298.991   1
   1 -10 -12 1328.69 264.160   1
  -1  10  11 369.421 275.903   1
   1 -10 -11 43.6266 243.394   1
  -1  10  10 2184.76 292.561   1
   1 -10 -10 841.329 250.299   1
  -1  10   9 2643.12 311.775   1
   1 -10  -9 2280.47 274.268   1
  -1  10   8 43.4852 235.339   1
   1 -10  -8-231.006 206.533   1
   1 -10  -7 1223.01 212.337   1
   1 -10  -6 7633.78 515.320   1
  -1  10   6 9535.72 545.747   1
  -1  10   5 109.497 171.288   1
   1 -10  -5 16.0538 152.884   1
  -1  10   4 134.428 164.348   1
   1 -10  -4 256.767 150.559   1
  -1  10   3 321.854 158.619   1
   1  10  -3 144.711 67.3376   1
   1 -10  -3 389.190 146.665   1
  -1 -10   3 187.780 61.3676   1
   1 -10  -2 2356.18 219.437   1
  -1 -10   2 2401.79 164.216   1
  -1  10   2 2670.85 235.177   1
   1  10  -2 2198.12 169.634   1
   1  10  -1 1087.07 129.803   1
   1 -10  -1 1084.00 148.272   1
  -1  10   1 1129.25 151.206   1
  -1 -10   1 789.755 119.538   1
   1  10   0-83.9483 111.775   1
   1 -10   0-115.097 108.281   1
  -1  10   0 145.526 124.972   1
  -1 -10   0 37.5551 106.637   1
   1  10   1 761.035 152.820   1
  -1 -10  -1 1118.51 145.205   1
   1 -10   1 760.542 115.616   1
  -1  10  -1 794.316 123.388   1
   1  10   2 2035.83 214.972   1
   1 -10   2 2387.10 158.523   1
  -1  10  -2 2297.57 166.004   1
  -1 -10  -2 2379.63 201.470   1
  -1 -10  -3 269.985 148.427   1
   1 -10   3 105.342 42.1442   1
  -1  10  -3 119.833 47.9417   1
   1  10   3 150.072 163.206   1
  -1 -10  -4 73.6160 144.179   1
   1  10   4 65.4662 154.532   1
  -1 -10  -5 175.058 164.625   1
   1  10   5 176.999 188.293   1
  -1 -10  -6 8199.48 508.364   1
  -1 -10  -7 1262.92 221.574   1
   1  10   7 946.566 232.276   1
  -1 -10  -8 171.089 188.607   1
   1  10   8-127.321 203.779   1
   1  10   9 2697.87 302.732   1
  -1 -10 -10 1934.79 269.336   1
   1  10  10 2073.05 288.014   1
  -1 -10 -11 302.428 254.120   1
   1  10  11 386.400 283.443   1
  -1 -10 -12 758.178 263.290   1
   1  10  12 574.629 281.046   1
  -1 -10 -14 1386.66 268.596   1
  -1  10 -14 1178.46 111.676   1
   1 -10  14 1132.19 115.633   1
   1  10  15 378.555 262.566   1
   1 -10  15 42.6910 105.744   1
  -1  10 -15 78.6285 103.443   1
  -1  10 -16 5353.29 330.985   1
   1  10  16 4742.33 454.007   1
   1  10  17 559.222 294.542   1
  -1 -10 -17 371.950 258.340   1
   1  10  18 904.639 314.742   1
  -1 -10 -18 426.698 261.720   1
   1  10  19 1139.60 326.199   1
  -1 -10 -19 810.072 284.843   1
   1  10  20 1346.00 355.636   1
  -1 -10 -20 915.761 308.798   1
   1  10  22 1147.02 349.060   1
  -1 -10 -22 1645.75 332.623   1
   1  10  23 657.303 320.287   1
  -1 -10 -23 402.016 278.925   1
   1  10  24 310.172 257.726   1
  -1 -10 -24 601.973 243.276   1
   1  10  25 388.245 276.515   1
  -1 -10 -25 398.620 251.130   1
   1  10  26 2879.20 395.543   1
  -1 -10 -26 3275.74 386.339   1
   1 -11 -26 1181.46 305.051   1
  -1  11  26 936.070 331.297   1
   1 -11 -25 450.981 291.185   1
  -1  11  25 163.788 304.143   1
   1 -11 -24 1145.66 308.079   1
  -1  11  24 777.958 337.364   1
  -1  11  23 394.400 304.315   1
   1 -11 -23 51.6418 262.362   1
  -1  11  22 795.426 262.473   1
   1 -11 -22 392.110 220.307   1
  -1  11  21 28.5634 264.414   1
   1 -11 -21 498.420 259.911   1
  -1  11  20-57.4026 315.337   1
   1 -11 -20 78.5407 275.017   1
  -1  11  19 286.885 330.227   1
   1 -11 -19 1072.84 310.226   1
  -1  11  18 2089.01 347.782   1
   1 -11 -18 2413.35 332.115   1
   1 -11 -16 5621.20 482.014   1
  -1  11  16 6597.10 528.727   1
  -1  11  15 1755.30 281.881   1
   1 -11 -15 2007.73 278.106   1
  -1  11  14 657.293 308.995   1
   1 -11 -14 438.382 268.816   1
  -1  11  13 430.356 272.521   1
   1 -11 -12 4889.72 395.297   1
  -1  11  12 4328.11 419.930   1
  -1  11  11 1452.50 294.172   1
   1 -11 -11 1030.70 260.168   1
   1 -11 -10 14804.3 851.070   1
  -1  11   9 332.293 274.348   1
   1 -11  -9 333.918 228.873   1
   1 -11  -8 3118.92 305.173   1
  -1  11   8 3410.75 329.280   1
  -1  11   6 612.939 222.159   1
   1 -11  -6 635.956 202.327   1
  -1  11   5 401.795 205.658   1
   1 -11  -5 189.028 187.279   1
  -1  11   4 12457.8 689.259   1
   1 -11  -4 11408.4 670.334   1
  -1  11   3 2048.75 239.990   1
   1 -11  -3 2224.72 224.244   1
  -1 -11   3 2192.20 141.638   1
   1  11  -3 2340.54 145.559   1
   1  11  -2 472.853 104.715   1
  -1 -11   2 357.968 92.7501   1
   1 -11  -2 472.855 152.686   1
  -1  11   2 501.646 170.514   1
   1  11  -1 2144.22 176.098   1
  -1  11   1 1986.83 199.883   1
  -1 -11   1 1790.82 169.241   1
   1 -11  -1 2265.55 206.779   1
   1  11   1 2344.59 217.513   1
   1 -11   1 2156.22 175.193   1
  -1 -11  -1 2336.73 202.725   1
  -1  11  -1 2361.52 184.405   1
  -1 -11  -2 328.366 144.770   1
   1 -11   2 343.007 89.3854   1
  -1  11  -2 322.153 92.1439   1
   1  11   2 633.047 167.136   1
  -1  11  -3 1707.68 111.036   1
   1 -11   3 1776.03 108.741   1
  -1 -11  -3 2393.81 213.727   1
   1  11   3 2518.38 228.777   1
   1  11   4 10697.3 682.404   1
  -1 -11  -4 13017.2 679.549   1
   1  11   5 281.824 197.210   1
  -1 -11  -5 419.657 168.323   1
   1  11   6 359.721 201.907   1
  -1 -11  -6 482.113 192.158   1
   1  11   8 4018.11 356.632   1
  -1 -11  -8 3607.24 330.136   1
   1  11   9 208.851 229.532   1
  -1 -11  -9 414.013 216.464   1
  -1 -11 -10 14183.9 824.472   1
   1  11  11 1571.93 273.821   1
  -1 -11 -11 1622.21 257.054   1
  -1 -11 -12 4459.72 387.903   1
   1  11  12 5070.18 420.325   1
   1  11  13 105.768 269.875   1
   1  11  14-459.108 296.937   1
  -1 -11 -14-47.8732 254.642   1
   1  11  15 1487.25 339.398   1
  -1 -11 -15 1778.38 305.529   1
   1  11  16 5982.97 499.737   1
  -1 -11 -16 5526.03 460.029   1
   1  11  18 2138.97 358.438   1
  -1 -11 -18 1468.89 294.735   1
   1  11  19 28.6866 301.708   1
  -1 -11 -19 534.775 275.948   1
   1  11  20-28.7294 306.165   1
  -1 -11 -20 382.111 275.199   1
   1  11  21 200.941 317.287   1
  -1 -11 -21 533.304 282.610   1
   1  11  22 600.419 335.191   1
  -1 -11 -22 681.239 301.129   1
   1  11  23-198.404 340.852   1
  -1 -11 -23 453.417 304.032   1
   1  11  24 1590.44 375.449   1
  -1 -11 -24 1478.16 333.352   1
   1  11  25 1122.10 318.416   1
  -1 -11 -25 198.365 290.958   1
   1  11  26 642.352 253.879   1
  -1 -11 -26 1049.49 248.206   1
  -1  12  25 161.803 328.964   1
   1 -12 -25 222.702 300.823   1
  -1  12  23 754.929 339.404   1
   1 -12 -23 281.671 300.989   1
  -1  12  21 685.180 282.882   1
   1 -12 -21 393.700 243.246   1
  -1  12  20 860.248 313.113   1
   1 -12 -20 1237.07 290.602   1
  -1  12  19 489.414 333.482   1
   1 -12 -19-367.594 301.198   1
  -1  12  18 1179.10 342.022   1
   1 -12 -18 1101.51 302.879   1
  -1  12  17 544.864 290.900   1
  -1  12  16 398.428 314.505   1
   1 -12 -16 335.165 290.994   1
  -1  12  15 761.857 280.593   1
   1 -12 -15 430.710 242.151   1
   1 -12 -14 7739.06 546.848   1
  -1  12  13 465.327 293.182   1
   1 -12 -13 511.102 260.911   1
  -1  12  11 313.393 237.745   1
   1 -12 -11 440.945 222.999   1
  -1  12  10-152.075 233.661   1
   1 -12 -10 292.908 211.486   1
  -1  12   9 636.809 234.152   1
   1 -12  -9 261.174 213.529   1
  -1  12   8 5862.69 458.416   1
   1 -12  -8 5650.87 427.623   1
  -1  12   7 1077.68 250.455   1
   1 -12  -7 1249.97 234.496   1
  -1  12   5 240.330 207.948   1
   1 -12  -5-18.2580 176.371   1
  -1  12   4 30855.1 1611.26   1
   1 -12  -4 31516.4 1608.03   1
   1  12  -3 555.334 83.5520   1
  -1  12   3 622.165 183.371   1
   1 -12  -3 680.368 172.087   1
  -1 -12   3 605.188 79.2842   1
   1  12  -2 7319.62 419.195   1
  -1  12   2 7523.12 475.319   1
  -1 -12   2 7757.55 414.670   1
   1 -12  -2 7927.80 466.320   1
  -1 -12   1 194.221 106.503   1
  -1  12   1 293.778 145.519   1
   1  12  -1 167.346 124.962   1
   1 -12  -1 129.067 140.276   1
   1  12   0-37.3647 132.978   1
  -1 -12   0 99.2962 122.522   1
  -1 -12  -1 125.681 137.684   1
  -1  12  -1 141.182 121.461   1
   1 -12   1 180.905 109.768   1
   1  12   1 142.308 157.525   1
   1 -12   2 7091.01 397.734   1
   1  12   2 7682.45 466.921   1
  -1 -12  -2 7398.06 450.102   1
  -1  12  -2 7627.57 407.259   1
   1  12   3 396.305 172.582   1
  -1 -12  -3 567.465 158.285   1
  -1 -12  -4 31987.0 1645.31   1
   1  12   4 32064.0 1655.99   1
   1  12   5-377.701 206.634   1
  -1 -12  -5-88.4638 170.713   1
   1  12   7 1417.48 252.280   1
  -1 -12  -7 1419.02 241.276   1
  -1 -12  -8 6922.10 454.904   1
   1  12   8 5763.07 456.290   1
   1  12   9 699.271 260.708   1
  -1 -12  -9 492.826 231.520   1
   1  12  10 374.201 239.746   1
  -1 -12 -10 44.3369 217.817   1
   1  12  11 541.061 271.749   1
  -1 -12 -11 479.562 232.571   1
   1  12  13 460.225 265.415   1
  -1 -12 -13 167.524 225.042   1
  -1 -12 -14 6547.95 481.610   1
   1  12  15 364.348 302.702   1
  -1 -12 -15 24.8453 253.032   1
   1  12  16 198.596 313.853   1
   1  12  17 228.671 317.589   1
   1  12  18 1121.63 354.448   1
  -1 -12 -18 867.547 297.044   1
   1  12  19 345.817 312.015   1
  -1 -12 -19 127.702 272.263   1
   1  12  20 1556.36 355.053   1
  -1 -12 -20 688.028 278.520   1
   1  12  21 315.952 316.863   1
  -1 -12 -21 481.359 276.049   1
   1  12  23 1125.76 347.500   1
  -1 -12 -23 475.140 296.936   1
   1  12  25 971.936 355.180   1
  -1 -12 -25 1008.60 327.118   1
   1 -13 -24 1147.04 305.746   1
  -1  13  24 1822.28 365.077   1
   1 -13 -23 1040.41 321.198   1
  -1  13  23 665.591 339.579   1
  -1  13  22 1154.46 361.730   1
  -1  13  21 655.363 315.670   1
   1 -13 -21 208.705 270.211   1
  -1  13  20-86.1034 277.481   1
   1 -13 -20 606.605 255.038   1
  -1  13  18 1645.06 334.545   1
   1 -13 -18 1059.16 293.483   1
  -1  13  17-28.8668 294.575   1
   1 -13 -17 78.9317 269.157   1
  -1  13  16 459.575 307.168   1
   1 -13 -16 654.491 288.925   1
  -1  13  15-171.177 304.112   1
   1 -13 -15 594.453 281.758   1
  -1  13  14 2736.35 341.407   1
   1 -13 -14 2580.16 317.646   1
  -1  13  13-138.964 284.381   1
   1 -13 -13 352.295 261.289   1
  -1  13  12 2652.36 373.643   1
   1 -13 -12 3038.72 343.214   1
  -1  13  10 494.613 266.890   1
   1 -13 -10 799.834 250.880   1
  -1  13   9 1787.45 302.426   1
   1 -13  -9 1482.05 265.951   1
  -1  13   8 4614.54 378.306   1
   1 -13  -8 3277.35 341.903   1
  -1  13   7 395.619 231.718   1
   1 -13  -7 63.6189 208.418   1
  -1  13   6 243.551 211.838   1
   1 -13  -6 304.703 204.605   1
  -1  13   5 1971.35 259.820   1
   1 -13  -5 1849.95 258.052   1
   1 -13  -4 2016.35 258.140   1
  -1  13   4 2697.19 292.735   1
  -1 -13   3 57.5184 58.6898   1
   1  13  -3 144.755 70.5416   1
  -1  13   3 36.4712 180.055   1
  -1 -13   2 267.217 102.116   1
   1 -13  -2 291.079 159.916   1
   1  13  -2 268.414 108.405   1
  -1  13   2 199.607 174.373   1
   1  13  -1 189.454 134.122   1
  -1 -13   1 19.9338 112.226   1
   1 -13  -1 247.171 155.769   1
  -1  13   1 119.111 154.306   1
   1  13   0 2750.32 236.134   1
   1 -13   0 2223.63 215.995   1
  -1  13   0 2474.32 227.453   1
  -1 -13   0 2826.46 223.598   1
   1  13   1-91.2927 154.536   1
  -1 -13  -1 107.832 139.296   1
   1 -13   1 67.0336 116.828   1
  -1  13  -1 183.540 129.620   1
  -1 -13  -2 313.564 168.681   1
   1 -13   2 184.678 92.4159   1
  -1  13  -2 401.459 109.747   1
   1  13   2 67.4215 172.449   1
   1  13   3 73.4261 192.046   1
  -1 -13  -3 503.660 176.819   1
   1  13   4 2485.55 285.346   1
  -1 -13  -4 2561.93 261.525   1
   1  13   6 596.569 220.429   1
  -1 -13  -6 137.000 200.420   1
   1  13   7-69.4726 236.948   1
  -1 -13  -7-123.045 215.480   1
  -1 -13  -8 3716.38 348.282   1
   1  13   8 3569.65 363.294   1
   1  13   9 1127.23 279.420   1
  -1 -13  -9 1239.58 243.215   1
   1  13  10 749.020 247.949   1
  -1 -13 -10 570.464 227.993   1
   1  13  12 3282.56 365.688   1
  -1 -13 -12 3506.90 345.443   1
   1  13  13 27.6724 286.740   1
  -1 -13 -13 343.441 254.848   1
   1  13  14 2780.40 386.908   1
  -1 -13 -14 3560.28 373.855   1
   1  13  15 227.571 279.455   1
  -1 -13 -15 226.998 230.610   1
   1  13  16 229.858 275.398   1
  -1 -13 -16 993.614 256.709   1
   1  13  17-57.8036 314.807   1
  -1 -13 -17-25.5914 252.568   1
   1  13  18 1305.13 362.338   1
  -1 -13 -18 1563.34 316.530   1
  -1 -13 -19 230.275 276.466   1
   1  13  20 115.516 326.816   1
  -1 -13 -20 1068.81 306.954   1
   1  13  21 833.452 344.643   1
  -1 -13 -21-50.4526 274.017   1
   1  13  22 1161.67 359.390   1
   1  13  23-139.207 321.294   1
  -1 -13 -23 299.662 288.746   1
   1  13  24 1880.84 366.670   1
  -1 -13 -24 1702.73 337.714   1
   1 -14 -23 326.823 296.622   1
  -1  14  23 685.911 344.563   1
   1 -14 -22 255.967 298.575   1
  -1  14  22 363.139 343.295   1
   1 -14 -21 726.120 279.877   1
  -1  14  21 793.970 308.318   1
   1 -14 -20 1417.20 306.279   1
  -1  14  20 1147.59 324.614   1
  -1  14  19 433.745 340.362   1
   1 -14 -19 581.926 297.217   1
  -1  14  17 667.162 332.225   1
   1 -14 -17 319.273 291.329   1
  -1  14  16 347.383 249.775   1
   1 -14 -16 371.729 222.737   1
  -1  14  15 201.605 314.345   1
   1 -14 -15 607.445 297.620   1
   1 -14 -14 5994.07 459.116   1
  -1  14  14 4205.59 464.701   1
  -1  14  13 763.265 293.514   1
   1 -14 -13 1107.28 264.163   1
   1 -14 -12 5271.77 423.028   1
  -1  14  12 4787.54 448.516   1
  -1  14  11 1747.26 301.677   1
   1 -14 -11 1318.00 266.992   1
  -1  14   9 337.169 263.350   1
   1 -14  -9-189.921 231.791   1
  -1  14   8 1979.87 304.611   1
   1 -14  -8 1723.74 274.189   1
  -1  14   7 2222.32 299.542   1
   1 -14  -7 1929.57 274.153   1
   1 -14  -6 5946.93 440.945   1
  -1  14   6 6452.59 466.296   1
   1 -14  -4 3184.49 299.400   1
  -1  14   4 3488.18 315.099   1
   1 -14  -3 3035.88 286.284   1
  -1  14   3 2837.36 292.976   1
   1  14  -2 2412.77 192.642   1
   1 -14  -2 2850.31 258.935   1
  -1 -14   2 2489.90 188.389   1
  -1  14   2 2655.09 273.699   1
  -1  14   1 803.353 181.474   1
   1 -14  -1 837.342 187.480   1
  -1 -14   0-114.386 139.974   1
  -1  14   0-41.4889 148.682   1
   1  14   0-70.5421 146.138   1
   1 -14   0-37.0911 134.705   1
  -1 -14  -1 938.339 179.369   1
  -1  14  -1 683.549 152.080   1
   1 -14   1 751.032 137.270   1
   1  14   1 1099.37 204.483   1
  -1 -14  -2 2339.31 233.356   1
  -1  14  -2 2310.31 177.089   1
   1 -14   2 2340.38 169.938   1
   1  14   2 2036.14 255.562   1
   1  14   3 3222.65 309.298   1
  -1 -14  -3 2666.09 275.893   1
  -1 -14  -4 3849.25 328.045   1
   1  14   4 3760.62 351.406   1
   1  14   5 44.0302 207.998   1
  -1 -14  -5 292.446 193.626   1
  -1 -14  -6 6499.46 452.387   1
   1  14   6 6067.11 462.858   1
   1  14   7 2127.13 300.560   1
  -1 -14  -7 1712.75 256.459   1
   1  14   8 2032.31 297.098   1
  -1 -14  -8 1977.91 274.978   1
   1  14   9-103.620 249.464   1
  -1 -14  -9 114.722 208.898   1
   1  14  11 2015.68 349.877   1
  -1 -14 -11 2147.19 314.847   1
  -1 -14 -12 4952.34 416.526   1
   1  14  12 5227.10 449.149   1
   1  14  13 1157.36 338.209   1
  -1 -14 -13 1226.20 290.593   1
  -1 -14 -14 4032.53 373.991   1
   1  14  14 4721.98 425.484   1
   1  14  15 115.556 302.045   1
  -1 -14 -15-127.885 261.002   1
   1  14  16 145.214 313.908   1
  -1 -14 -16 436.891 284.549   1
   1  14  17 379.083 282.294   1
  -1 -14 -17 437.709 245.965   1
   1  14  19 612.277 350.880   1
  -1 -14 -19 127.889 267.248   1
   1  14  20 548.295 350.638   1
  -1 -14 -20 1459.50 321.648   1
   1  14  21 1226.95 366.861   1
  -1 -14 -21 379.774 298.280   1
   1  14  22 645.509 352.223   1
  -1 -14 -22 553.341 301.038   1
   1  14  23 934.881 364.842   1
  -1 -14 -23 696.429 304.176   1
   1 -15 -23 199.246 298.216   1
  -1  15  23 461.177 339.114   1
   1 -15 -22 2440.75 354.529   1
  -1  15  22 1966.82 376.161   1
   1 -15 -21 541.706 224.988   1
  -1  15  21 112.662 247.213   1
   1 -15 -20 1384.86 321.217   1
  -1  15  20 571.777 337.873   1
   1 -15 -19 52.8122 264.909   1
  -1  15  19 404.496 325.657   1
   1 -15 -18 2316.19 335.111   1
  -1  15  18 1747.14 366.290   1
  -1  15  16 994.208 335.401   1
   1 -15 -16 1986.11 334.701   1
  -1  15  15 554.196 268.892   1
   1 -15 -15 348.032 238.532   1
  -1  15  13 948.798 331.985   1
   1 -15 -13 1187.48 292.120   1
  -1  15  12 1448.27 332.114   1
   1 -15 -12 1251.03 305.894   1
  -1  15  11 558.759 288.734   1
   1 -15 -11 358.974 258.633   1
  -1  15  10 7527.77 557.833   1
   1 -15 -10 7639.94 535.384   1
  -1  15   9 26.7174 262.269   1
   1 -15  -9-49.0401 234.139   1
   1 -15  -8-94.9863 218.916   1
  -1  15   8-51.9550 245.247   1
   1 -15  -7 320.817 221.903   1
  -1  15   7-350.957 238.693   1
   1 -15  -6 11405.1 686.275   1
  -1  15   6 10962.7 697.091   1
   1 -15  -5 63.0776 198.489   1
  -1  15   5 22.9043 209.193   1
   1 -15  -3 1169.59 210.537   1
  -1  15   3 987.973 214.238   1
  -1  15   2 3633.30 313.937   1
   1  15  -2 3574.10 239.982   1
  -1 -15   2 3570.76 233.604   1
   1 -15  -2 4153.35 312.151   1
   1 -15  -1 404.847 168.137   1
  -1  15   1 584.970 188.600   1
   1  15   0 7797.02 469.495   1
   1 -15   0 6818.59 457.015   1
  -1 -15   0 8665.51 464.316   1
  -1  15   0 7378.36 472.433   1
  -1 -15  -1 598.820 176.102   1
   1 -15   1 489.723 129.681   1
  -1  15  -1 457.515 147.510   1
   1  15   1 203.073 180.345   1
   1 -15   2 3411.70 216.742   1
  -1 -15  -2 3579.83 300.887   1
  -1  15  -2 3253.24 220.233   1
   1  15   3 553.047 215.281   1
  -1 -15  -3 811.086 195.350   1
   1  15   5 92.3116 227.254   1
  -1 -15  -5 183.698 206.838   1
  -1 -15  -6 12030.1 701.153   1
   1  15   6 11180.7 715.394   1
   1  15   7 276.801 235.857   1
  -1 -15  -7 289.615 203.293   1
   1  15   8 130.114 250.652   1
  -1 -15  -8 92.2142 218.314   1
   1  15   9-214.288 255.853   1
  -1 -15  -9-71.1664 211.294   1
  -1 -15 -10 7969.93 540.125   1
   1  15  10 7599.37 566.419   1
   1  15  11 167.916 293.334   1
  -1 -15 -11 49.5750 251.730   1
   1  15  12 1052.96 307.542   1
  -1 -15 -12 1233.96 272.782   1
   1  15  13 403.483 295.619   1
  -1 -15 -13 484.284 262.923   1
  -1 -15 -14 1645.13 301.993   1
   1  15  15-58.5739 293.106   1
  -1 -15 -15 516.845 268.538   1
   1  15  16 1470.98 319.106   1
  -1 -15 -16 1087.63 268.461   1
   1  15  18 1997.51 369.948   1
  -1 -15 -18 1853.83 329.920   1
   1  15  19 174.437 256.354   1
  -1 -15 -19 77.3482 223.540   1
   1  15  20 717.325 305.889   1
  -1 -15 -20 1207.79 272.281   1
   1  15  21 338.759 338.500   1
  -1 -15 -21 663.517 287.437   1
   1  15  22 1883.80 391.295   1
  -1 -15 -22 2066.57 338.832   1
   1  15  23 487.535 346.576   1
  -1 -15 -23-248.102 293.457   1
   1 -16 -22-25.1594 248.320   1
  -1  16  22 191.666 314.727   1
   1 -16 -20 2400.70 358.914   1
  -1  16  20 2617.21 414.424   1
   1 -16 -18 266.562 286.351   1
  -1  16  18 436.875 333.854   1
   1 -16 -17-26.8223 246.763   1
  -1  16  17 587.199 306.464   1
   1 -16 -16 1130.78 286.883   1
  -1  16  16 1002.01 325.854   1
   1 -16 -15 431.224 290.497   1
  -1  16  15 472.037 335.109   1
   1 -16 -14 1075.92 312.129   1
  -1  16  14 1030.47 341.556   1
   1 -16 -12 79.5079 275.761   1
  -1  16  12 753.857 311.518   1
   1 -16 -11-209.125 251.875   1
  -1  16  11 686.559 306.215   1
   1 -16 -10 4805.04 425.499   1
  -1  16  10 5625.85 459.074   1
   1 -16  -9 754.434 261.932   1
  -1  16   9 385.425 273.861   1
   1 -16  -8 392.502 234.433   1
  -1  16   8-53.5921 266.018   1
   1 -16  -7 309.734 241.012   1
  -1  16   7 857.305 270.401   1
   1 -16  -6 344.282 229.057   1
  -1  16   6-24.9807 243.370   1
   1 -16  -5 416.783 212.646   1
  -1  16   5-23.8262 219.171   1
   1 -16  -4 353.523 213.432   1
  -1  16   4 361.485 233.468   1
   1 -16  -3 38.8812 177.161   1
  -1  16   3 316.060 208.638   1
   1 -16  -2 437.860 178.116   1
  -1  16   2 641.182 195.359   1
   1  16  -2 342.978 111.877   1
   1 -16  -1 109.692 154.794   1
  -1  16   1 175.232 173.983   1
   1 -16   0 53.2783 140.901   1
  -1 -16   0 13.9416 148.841   1
  -1  16   0-150.048 160.917   1
   1  16   0 136.843 163.796   1
   1  16   1 194.113 178.097   1
   1 -16   1 51.1488 119.593   1
  -1  16  -1 375.123 142.296   1
  -1 -16  -1 257.364 166.466   1
  -1  16  -2 120.305 77.9189   1
   1  16   2 587.945 196.321   1
  -1 -16  -2 591.584 192.179   1
   1  16   3 42.7156 208.567   1
  -1 -16  -3-192.827 191.355   1
   1  16   4 45.8243 217.543   1
  -1 -16  -4 20.3045 196.081   1
   1  16   5 703.193 257.401   1
  -1 -16  -5 658.266 223.885   1
   1  16   6 252.514 233.581   1
  -1 -16  -6 66.6530 216.456   1
   1  16   7 366.951 251.197   1
  -1 -16  -7 507.244 233.911   1
   1  16   8 108.116 267.622   1
  -1 -16  -8 261.548 231.706   1
   1  16   9 332.078 280.318   1
  -1 -16  -9-73.2129 239.611   1
  -1 -16 -10 4584.13 412.565   1
   1  16  10 4860.34 450.511   1
   1  16  11 460.579 302.765   1
  -1 -16 -11 582.659 257.204   1
   1  16  12 757.925 320.135   1
  -1 -16 -12 128.272 253.201   1
   1  16  14 891.112 344.934   1
  -1 -16 -14 1431.17 305.180   1
   1  16  15-148.811 263.332   1
  -1 -16 -15 391.224 238.304   1
   1  16  16 1334.59 371.326   1
  -1 -16 -16 1130.34 312.999   1
   1  16  17 88.6236 309.087   1
  -1 -16 -17 366.527 256.577   1
   1  16  18 438.868 325.631   1
  -1 -16 -18 471.399 265.491   1
   1  16  20 2336.38 385.266   1
  -1 -16 -20 2522.16 355.040   1
   1  16  22 437.708 293.276   1
  -1 -16 -22 325.577 235.033   1
   1 -17 -21-508.801 300.747   1
  -1  17  21-110.684 344.187   1
   1 -17 -19 421.959 310.357   1
  -1  17  19 488.660 353.006   1
   1 -17 -17 404.919 295.538   1
  -1  17  17 883.127 332.313   1
   1 -17 -16 1111.58 314.938   1
  -1  17  16 563.132 318.380   1
   1 -17 -15 1388.15 304.541   1
  -1  17  15 1249.53 335.798   1
   1 -17 -14 299.650 252.731   1
  -1  17  14 595.510 298.474   1
   1 -17 -13 407.456 258.057   1
  -1  17  13-59.3957 269.683   1
   1 -17 -11 26.8152 256.115   1
  -1  17  11 233.803 309.210   1
   1 -17 -10 634.717 260.924   1
  -1  17  10 432.557 285.039   1
   1 -17  -9 259.898 244.634   1
  -1  17   9-198.245 277.268   1
   1 -17  -7 567.924 254.218   1
  -1  17   7 349.237 268.870   1
  -1  17   6 5239.22 419.974   1
   1 -17  -6 3964.39 386.620   1
   1 -17  -5 388.897 221.653   1
  -1  17   5 646.794 244.114   1
   1 -17  -4 3447.66 326.629   1
  -1  17   4 3526.67 358.048   1
  -1  17   2 1576.59 250.390   1
  -1  17   1 1183.00 230.275   1
   1  17   1 1114.37 214.347   1
   1  17   2 1472.60 246.912   1
  -1 -17  -4 3749.44 331.415   1
   1  17   4 3277.02 344.997   1
  -1 -17  -5 452.278 232.682   1
   1  17   5 1027.05 271.982   1
  -1 -17  -6 4498.74 403.273   1
   1  17   6 5917.90 446.877   1
  -1 -17  -7 145.450 233.816   1
   1  17   7 433.567 264.897   1
  -1 -17  -9 404.729 246.760   1
   1  17   9 199.884 262.835   1
  -1 -17 -10 437.621 235.146   1
   1  17  10 1017.33 314.793   1
  -1 -17 -11 365.235 248.930   1
   1  17  11 294.561 294.986   1
  -1 -17 -13 105.970 250.234   1
   1  17  13 269.197 276.682   1
  -1 -17 -14 637.466 282.927   1
   1  17  14 89.9621 327.192   1
  -1 -17 -15 1336.85 293.957   1
   1  17  15 1613.90 342.614   1
  -1 -17 -16 1012.02 296.717   1
   1  17  16 654.917 330.334   1
  -1 -17 -17 133.089 249.305   1
   1  17  17 353.827 312.104   1
  -1 -17 -19 208.933 256.773   1
   1  17  19 402.373 290.710   1
  -1 -17 -21 25.3624 286.966   1
   1  17  21 249.134 353.674   1
  -1  18  20 588.097 367.820   1
  -1  18  18 3079.47 403.759   1
   1 -18 -18 186.860 282.274   1
  -1  18  16 29.7742 288.323   1
   1 -18 -16-81.9819 263.162   1
  -1  18  15 149.927 287.165   1
   1 -18 -15 27.5280 241.892   1
  -1  18  14 90.3182 281.530   1
   1 -18 -14 663.313 263.867   1
  -1  18  13 120.511 270.867   1
   1 -18 -13 27.6573 236.405   1
  -1  18  12 991.572 326.710   1
   1 -18 -12 1048.16 292.575   1
  -1  18  10 206.787 278.888   1
   1 -18 -10 27.1450 200.248   1
  -1  18   9 174.454 277.767   1
  -1  18   8 11016.1 725.690   1
   1  18   6 378.175 266.502   1
   1  18   8 12597.2 790.791   1
   1  18   9 204.595 289.385   1
   1  18  10 177.881 286.421   1
   1  18  12 903.855 316.402   1
  -1 -18 -12 870.103 280.054   1
   1  18  13-60.4166 291.756   1
  -1 -18 -13 245.370 271.955   1
   1  18  14 1177.22 353.116   1
  -1 -18 -14 1225.95 316.659   1
   1  18  15 150.079 313.825   1
  -1 -18 -15-81.7790 264.699   1
   1  18  16 327.793 296.188   1
  -1 -18 -16 405.846 265.481   1
   1  18  18 2728.44 379.289   1
  -1 -18 -18 132.704 271.022   1
   1  18  20 1092.26 369.421   1
  -2   0  27 265.929 302.199   1
   2   0 -27 549.724 286.727   1
  -2   0  25 146.592 245.737   1
   2   0 -25 518.116 258.680   1
  -2   0  24 406.349 257.132   1
   2   0 -24 215.806 242.950   1
   2   0 -23 26.6348 240.214   1
  -2   0  22 1184.28 279.672   1
   2   0 -22 1177.71 278.868   1
  -2   0  21 221.230 278.661   1
   2   0 -21-179.349 242.559   1
  -2   0  20 2481.85 349.209   1
   2   0 -20 2866.95 343.777   1
  -2   0  18 5690.53 435.340   1
   2   0 -18 4826.14 411.400   1
  -2   0  17 514.389 279.569   1
   2   0 -17 384.131 240.519   1
  -2   0  16 5335.17 424.208   1
   2   0 -16 4769.95 401.481   1
   2   0 -15 83.0556 211.396   1
  -2   0  14 5689.99 411.687   1
   2   0 -14 5191.01 396.933   1
  -2   0  13-20.1401 200.879   1
   2   0 -13-74.6146 187.503   1
  -2   0  12 14698.1 833.999   1
   2   0 -12 15032.7 825.175   1
  -2   0  11 247.169 177.453   1
   2   0 -11-212.579 158.350   1
   2   0 -10 43270.5 2181.43   1
  -2   0  10 43364.0 2184.97   1
   2   0  -9-124.970 139.753   1
  -2   0   9-180.610 151.837   1
   2   0  -8 1288.70 171.268   1
  -2   0   8 1082.15 172.126   1
   2   0  -7 34.2929 135.945   1
  -2   0   7-61.7031 134.710   1
   2   0  -5-90.1123 131.364   1
  -2   0   5-29.0652 133.259   1
   2   0  -4 1383.20 159.770   1
  -2   0   4 780.233 151.219   1
   2   0  -3 94.0445 112.150   1
  -2   0   3-81.8694 123.910   1
   2   0  -2 85037.8 3962.88   1
  -2   0   2 77294.2 3966.90   1
   2   0  -1 83.7088 102.990   1
  -2   0   1-98.5507 123.617   1
   2   0   0 105152. 5009.40   1
  -2   0   0 101180. 5010.34   1
   2   0   1 41.7006 99.7213   1
  -2   0  -1 61.2014 91.2185   1
   2   0   2 81865.1 3937.77   1
  -2   0  -2 79927.7 3937.66   1
   2   0   3 40.8911 113.892   1
  -2   0  -3 12.8679 102.414   1
   2   0   4 829.121 171.235   1
  -2   0  -4 1001.69 154.092   1
   2   0   5 9.20726 138.227   1
  -2   0  -5-69.5672 140.662   1
   2   0   7-35.2186 133.336   1
  -2   0  -7 10.5936 116.140   1
   2   0   8 1155.70 168.711   1
  -2   0  -8 1255.12 165.852   1
   2   0   9 156.597 168.105   1
  -2   0  -9 26.1405 144.882   1
  -2   0 -10 41691.7 2113.98   1
   2   0  10 42577.7 2124.12   1
  -2   0 -11-215.236 160.317   1
   2   0  11-217.797 170.430   1
  -2   0 -12 13881.3 756.282   1
   2   0  12 13100.9 761.941   1
  -2   0 -13 17.5335 162.110   1
   2   0  13 19.4279 188.133   1
  -2   0 -15-255.388 203.945   1
   2   0  15 258.950 236.589   1
   2   0  16 5152.07 426.223   1
  -2   0 -17 21.4634 216.289   1
   2   0  17 47.6570 233.285   1
  -2   0 -18 5722.05 414.811   1
   2   0  18 4853.73 420.413   1
  -2   0 -19 393.471 238.057   1
   2   0  19-77.5195 227.145   1
  -2   0 -20 2455.57 314.395   1
   2   0  20 2165.21 336.540   1
  -2   0 -21 220.073 246.908   1
   2   0  21 467.163 285.013   1
  -2   0 -22 879.074 249.168   1
   2   0  22 590.686 257.816   1
  -2   0 -23 282.039 271.330   1
   2   0  23 574.301 305.809   1
  -2   0 -24 155.965 268.540   1
   2   0  24 699.296 318.612   1
  -2   0 -25 288.566 240.704   1
   2   0  25 265.883 268.464   1
  -2   0 -26 292.549 290.433   1
   2   0  26 29.7321 302.762   1
  -2   0 -27 510.074 284.245   1
   2   0  27-59.4383 284.041   1
  -2   1  27 614.541 288.564   1
   2  -1 -27 571.119 285.762   1
   2   1 -27 1029.20 333.804   1
  -2   1  26 965.569 277.375   1
  -2  -1  26 891.978 317.633   1
   2   1 -26 1051.67 320.030   1
   2  -1 -26 1115.13 262.152   1
  -2   1  25 2360.48 331.967   1
  -2  -1  25 2980.90 383.374   1
   2  -1 -25 1841.25 312.719   1
   2   1 -25 2965.13 365.698   1
  -2  -1  24 2271.27 351.418   1
  -2   1  24 1854.39 315.192   1
   2  -1 -24 2690.86 329.793   1
   2   1 -24 2384.78 345.354   1
  -2   1  23 516.375 258.825   1
  -2  -1  23 830.524 311.345   1
   2  -1 -23 877.990 259.503   1
   2   1 -23 825.614 289.847   1
  -2   1  22 28.3060 242.432   1
  -2  -1  22 646.493 297.066   1
   2  -1 -22 445.664 248.678   1
   2   1 -22 261.151 271.544   1
  -2   1  21 2390.03 340.130   1
  -2  -1  21 2498.15 353.398   1
   2  -1 -21 1900.10 309.971   1
   2   1 -21 2424.57 335.081   1
  -2   1  20 4899.44 432.656   1
   2  -1 -20 5395.69 429.669   1
   2   1 -20 4193.40 399.950   1
  -2  -1  20 4595.21 426.486   1
  -2  -1  19 1192.08 275.327   1
  -2   1  19 769.338 303.402   1
   2   1 -19 1225.56 256.153   1
   2  -1 -19 1346.34 291.089   1
  -2   1  18 283.452 268.154   1
  -2  -1  18 175.070 252.682   1
   2   1 -18-184.975 246.305   1
  -2  -1  17 7519.40 536.417   1
  -2   1  17 7019.09 538.956   1
   2   1 -17 8262.37 534.577   1
   2  -1 -17 8823.87 545.698   1
  -2   1  16 3474.42 387.639   1
   2  -1 -16 4170.45 393.827   1
  -2  -1  16 4415.54 383.625   1
   2  -1 -15 2903.88 290.677   1
  -2   1  15 2682.93 296.121   1
   2   1 -15 3735.96 314.741   1
  -2  -1  15 3260.70 323.195   1
   2  -1 -14 22840.8 1201.48   1
  -2   1  14 21652.0 1203.51   1
   2   1 -13 6118.32 414.042   1
   2  -1 -12 14173.3 795.872   1
   2   1 -12 14709.9 792.424   1
  -2   1  12 14185.0 806.116   1
  -2  -1  12 13842.4 794.889   1
   2  -1 -11 14619.5 788.288   1
   2   1 -11 13346.3 773.635   1
  -2  -1  11 13208.8 779.637   1
  -2   1  11 15595.7 805.080   1
   2  -1 -10 5219.71 371.942   1
   2   1 -10 5364.04 364.147   1
  -2  -1  10 6003.84 380.195   1
  -2   1  10 5436.13 389.217   1
   2  -1  -9 948.862 171.421   1
  -2  -1   9 1695.99 200.193   1
  -2   1   9 1121.51 183.391   1
   2   1  -9 1453.16 185.532   1
  -2  -1   8 17351.3 866.385   1
  -2   1   8 15823.8 867.755   1
   2   1  -8 16611.9 856.736   1
   2  -1  -8 15063.9 858.987   1
  -2   1   7 22564.6 1200.68   1
   2  -1  -7 23899.6 1196.43   1
   2   1  -6 7718.81 448.658   1
  -2  -1   6 8048.20 457.397   1
  -2   1   6 7777.59 466.890   1
   2  -1  -6 7804.64 455.206   1
  -2  -1   5 574.905 150.026   1
  -2   1   5 732.343 168.638   1
   2   1  -5 515.984 129.149   1
   2  -1  -5 786.690 155.243   1
  -2  -1   4 915.408 144.688   1
  -2   1   4 550.994 162.388   1
   2  -1  -4 870.784 159.109   1
   2   1  -4 950.238 138.282   1
   2  -1  -3 24566.4 1158.39   1
   2   1  -3 23929.9 1151.63   1
  -2  -1   3 22566.2 1155.98   1
  -2   1   3 20837.1 1159.85   1
  -2  -1   2 2480.83 186.810   1
   2   1  -2 2516.67 179.238   1
   2  -1  -2 2440.37 196.081   1
  -2   1   2 2412.24 203.589   1
   2   1  -1 11449.4 646.296   1
   2  -1  -1 13364.6 650.879   1
  -2   1   1 13134.0 653.862   1
  -2  -1   1 12955.3 649.475   1
  -2  -1   0-5.19879 114.609   1
  -2   1   0 62.2302 103.043   1
   2   1   0 31.0315 109.301   1
   2  -1   0 5.01585 100.642   1
   2  -1   1 11407.3 627.440   1
   2   1   1 12341.0 636.162   1
  -2   1  -1 11943.7 628.867   1
  -2  -1  -1 13702.1 636.147   1
  -2   1  -2 1992.73 168.934   1
   2  -1   2 2297.21 177.111   1
  -2  -1  -2 2656.40 189.149   1
   2   1   2 2434.65 188.040   1
  -2   1  -3 20271.4 1072.62   1
  -2  -1  -3 22393.9 1084.00   1
   2  -1   3 21493.1 1075.75   1
   2   1   3 22100.2 1088.29   1
   2  -1   4 644.770 133.856   1
   2   1   4 903.438 150.246   1
  -2  -1  -4 830.088 143.617   1
  -2   1  -4 717.321 130.539   1
   2   1   5 669.198 135.051   1
   2  -1   5 759.860 136.081   1
  -2   1  -5 471.195 132.303   1
  -2  -1  -5 385.248 116.887   1
  -2   1  -6 8101.35 449.090   1
   2  -1   6 8001.75 455.142   1
  -2  -1  -7 20883.2 1117.79   1
   2   1   7 22683.3 1128.61   1
  -2   1  -8 15695.1 823.430   1
  -2  -1  -8 16126.1 833.833   1
   2   1   8 15090.5 840.780   1
   2  -1   8 15586.0 831.455   1
   2   1   9 1246.35 178.856   1
   2  -1   9 1195.16 177.781   1
  -2   1  -9 1147.28 164.515   1
  -2  -1  -9 991.398 164.869   1
   2   1  10 5308.47 371.833   1
   2  -1  10 5702.14 363.749   1
  -2  -1 -10 5724.66 365.757   1
  -2   1 -10 4649.42 345.881   1
  -2   1 -11 13462.6 772.933   1
  -2  -1 -11 14481.0 788.943   1
   2   1  11 14268.3 793.741   1
   2  -1  11 14966.2 790.354   1
  -2   1 -12 14325.7 775.299   1
  -2  -1 -12 13736.6 778.909   1
   2   1  12 14336.4 794.594   1
   2  -1  12 13596.7 780.695   1
  -2   1 -13 5353.28 390.128   1
   2  -1  13 6056.45 410.587   1
  -2  -1 -14 22601.3 1167.31   1
  -2   1 -14 20899.0 1151.53   1
   2   1  14 21118.4 1173.66   1
   2  -1  14 22391.5 1172.45   1
  -2   1 -15 3153.24 291.733   1
  -2  -1 -15 2757.55 285.703   1
   2   1  15 3074.96 317.539   1
   2  -1  15 3052.07 320.080   1
  -2   1 -16 3964.64 342.522   1
  -2  -1 -16 4402.26 349.602   1
   2  -1  16 4226.48 376.419   1
  -2   1 -17 8039.54 525.403   1
  -2  -1 -17 8649.62 544.251   1
   2  -1  17 8093.54 547.107   1
   2   1  17 7207.55 553.040   1
  -2   1 -18 44.0719 221.500   1
   2  -1  18-73.6411 248.628   1
   2   1  18 202.100 248.666   1
  -2  -1 -19 1286.77 275.877   1
  -2   1 -19 1098.15 260.794   1
   2  -1  19 818.065 265.928   1
   2   1  19 1069.54 297.799   1
  -2  -1 -20 3965.89 362.316   1
   2   1  20 4007.30 382.154   1
  -2   1 -21 2365.32 302.316   1
  -2  -1 -21 2778.50 328.265   1
   2  -1  21 1885.48 321.144   1
   2   1  21 2100.87 332.865   1
  -2  -1 -22-150.699 274.013   1
  -2   1 -22 602.205 259.053   1
   2   1  22 732.623 303.945   1
   2  -1  22 168.391 257.580   1
  -2   1 -23 794.830 275.646   1
   2  -1  23 746.721 307.492   1
  -2   1 -24 2631.37 343.195   1
  -2  -1 -24 2565.90 359.055   1
   2  -1  24 2896.35 375.524   1
   2   1  24 2704.22 374.680   1
  -2   1 -25 2055.63 313.357   1
  -2  -1 -25 1565.65 319.516   1
   2  -1  25 1757.63 331.670   1
   2   1  25 2816.14 376.461   1
  -2   1 -26 1486.03 325.812   1
  -2  -1 -26 1229.27 286.286   1
   2  -1  26 986.428 322.078   1
   2   1  26 1036.14 285.268   1
  -2  -1 -27 738.210 318.467   1
   2   1  27 765.053 328.740   1
   2  -2 -29 2168.36 371.141   1
   2  -2 -28 1549.61 349.814   1
  -2   2  28 1524.68 354.340   1
   2  -2 -27 510.970 304.662   1
  -2   2  27 839.400 328.320   1
   2   2 -26 55.8367 268.868   1
   2  -2 -26 53.8977 280.436   1
  -2   2  26 87.0500 293.156   1
   2   2 -25 138.208 285.805   1
   2  -2 -25 646.540 292.384   1
  -2   2  25 145.153 277.464   1
  -2  -2  25 29.6283 261.456   1
   2  -2 -24 1796.32 312.873   1
  -2   2  24 2429.32 356.367   1
   2   2 -23 534.205 258.003   1
   2  -2 -23 372.069 265.132   1
  -2   2  23 631.781 288.601   1
  -2  -2  23 143.463 262.819   1
   2   2 -22 2321.82 314.869   1
   2  -2 -22 1205.06 303.446   1
  -2  -2  22 2157.16 330.089   1
  -2   2  22 2042.68 335.198   1
   2   2 -21 3195.91 345.584   1
   2  -2 -21 2602.01 347.759   1
  -2   2  21 2461.24 367.925   1
  -2  -2  21 2616.65 341.673   1
   2  -2 -20 682.992 295.298   1
  -2   2  20 384.295 298.812   1
   2   2 -19 2020.27 293.130   1
  -2   2  19 2226.52 327.475   1
  -2  -2  19 2096.29 307.326   1
   2  -2 -19 2891.96 334.954   1
   2   2 -18 7835.95 513.194   1
  -2  -2  18 6567.41 506.242   1
  -2   2  17 5709.85 480.255   1
   2   2 -17 6629.86 460.850   1
   2  -2 -17 6840.17 480.634   1
  -2  -2  17 6170.48 479.273   1
   2   2 -16 10960.3 657.274   1
   2  -2 -16 10637.2 674.833   1
  -2   2  16 10198.7 687.747   1
  -2  -2  16 11369.6 673.252   1
   2  -2 -15 2997.95 311.194   1
  -2   2  15 3032.48 324.117   1
   2  -2 -14 578.026 217.637   1
  -2   2  14 517.370 241.939   1
   2   2 -14 279.378 184.245   1
  -2  -2  14 240.999 193.195   1
   2  -2 -13 16336.4 846.077   1
  -2   2  13 13385.6 840.432   1
  -2  -2  13 14676.0 832.799   1
   2  -2 -12 19825.0 1141.65   1
   2   2 -12 22624.8 1139.52   1
  -2  -2  12 22818.7 1148.97   1
  -2   2  12 20850.4 1156.96   1
   2  -2 -11 157.015 154.414   1
   2   2 -11 15.0177 153.358   1
  -2   2  11 210.487 179.142   1
  -2   2  10 14628.0 804.328   1
  -2  -2  10 13709.4 775.237   1
   2   2 -10 14731.8 773.854   1
   2  -2 -10 14087.7 788.159   1
  -2   2   9 13138.9 742.959   1
   2   2  -9 12962.6 710.707   1
  -2  -2   9 13793.8 722.226   1
   2  -2  -9 12434.7 727.454   1
  -2   2   8 398.041 194.898   1
   2   2  -8 563.252 136.034   1
  -2  -2   8 750.512 169.741   1
   2  -2  -8 870.785 187.854   1
  -2   2   7 2065.60 236.240   1
   2  -2  -7 2281.84 221.917   1
  -2  -2   6 286.667 145.187   1
  -2   2   6 328.874 149.181   1
   2  -2  -6 174.846 140.078   1
   2   2  -6 164.773 122.345   1
   2   2  -5 18360.9 953.066   1
  -2  -2   5 19185.2 959.467   1
   2  -2  -4 3198.43 242.801   1
   2   2  -4 3454.17 224.403   1
  -2  -2   4 3518.49 240.647   1
  -2   2   4 3524.36 256.738   1
  -2  -2   3 11566.3 606.600   1
   2   2  -3 10968.4 604.226   1
   2  -2  -3 11944.2 621.466   1
  -2   2   3 12633.1 628.227   1
  -2  -2   2 5621.89 301.576   1
   2   2  -2 5219.16 301.132   1
   2  -2  -2 4946.96 317.694   1
  -2   2   2 5499.65 328.630   1
   2   2  -1 54191.5 2642.48   1
  -2  -2   1 53455.8 2642.79   1
  -2   2   1 53141.1 2651.89   1
   2  -2  -1 55671.9 2647.53   1
   2  -2   0 891.266 120.039   1
  -2   2   0 658.759 125.953   1
  -2  -2   0 795.578 129.869   1
   2   2   0 811.249 126.465   1
   2   2   1 47480.4 2162.13   1
  -2  -2  -1 44825.9 2157.97   1
   2  -2   1 49721.5 2151.91   1
   2  -2   2 4881.94 281.925   1
   2   2   2 4783.68 295.373   1
  -2  -2  -2 5482.37 296.548   1
  -2   2  -2 4600.49 279.039   1
  -2   2  -3 10144.0 533.076   1
   2   2   3 11271.2 557.554   1
   2  -2   3 10657.5 534.625   1
  -2  -2  -4 4157.09 265.294   1
   2  -2   4 3743.91 239.085   1
   2   2   4 4240.86 277.600   1
  -2   2  -5 18500.8 952.596   1
   2  -2   5 19067.6 956.152   1
  -2  -2  -6 294.149 132.611   1
  -2   2  -6 155.382 116.658   1
   2   2   6-121.478 139.845   1
   2  -2   6 280.562 114.037   1
  -2  -2  -7 2005.50 203.466   1
  -2   2  -7 1680.92 169.158   1
   2  -2   7 1678.86 177.486   1
   2   2   7 1885.34 211.748   1
  -2  -2  -8 480.599 152.089   1
   2   2   8 248.068 164.382   1
   2   2   9 12728.9 659.912   1
   2  -2   9 12856.4 637.948   1
  -2  -2  -9 10700.2 643.583   1
  -2   2  -9 10009.1 617.147   1
   2  -2  10 13892.6 773.514   1
   2   2  10 14984.4 801.159   1
  -2  -2 -10 14152.5 787.970   1
  -2   2 -10 14149.6 768.313   1
   2  -2  11 229.217 165.624   1
   2   2  11 492.894 198.633   1
  -2   2 -11 195.881 146.595   1
  -2  -2 -11-16.6758 178.284   1
   2  -2  12 20567.6 1119.11   1
   2   2  12 20479.3 1132.16   1
  -2  -2 -12 20552.1 1121.75   1
  -2   2 -12 22711.9 1114.63   1
   2  -2  13 13943.8 801.055   1
   2   2  13 13941.4 823.040   1
  -2   2 -13 14943.1 793.553   1
  -2  -2 -13 14603.1 811.608   1
   2  -2  14 249.822 197.113   1
   2   2  14 215.270 200.149   1
  -2   2 -14 350.417 194.675   1
  -2  -2 -14 356.903 177.114   1
   2   2  15 2310.73 284.703   1
  -2  -2 -15 3090.12 290.271   1
  -2  -2 -16 10070.4 630.554   1
  -2   2 -16 10101.4 622.468   1
   2   2  16 9935.74 643.142   1
   2  -2  16 10917.6 642.174   1
  -2  -2 -17 6038.79 449.050   1
  -2   2 -17 6419.36 438.599   1
   2  -2  17 6057.84 456.529   1
   2   2  17 5355.64 474.594   1
  -2   2 -18 8068.33 522.899   1
   2  -2  18 7446.88 533.576   1
   2  -2  19 2553.98 307.269   1
   2   2  19 2347.41 307.042   1
  -2   2 -19 2529.62 296.929   1
   2  -2  20-26.2725 253.772   1
   2   2  20 81.3507 257.524   1
  -2   2 -20-46.8107 232.894   1
  -2  -2 -20 484.424 263.306   1
   2   2  21 2689.17 367.000   1
   2  -2  21 2471.76 341.474   1
  -2   2 -21 2986.62 324.339   1
  -2  -2 -21 2667.83 346.817   1
   2  -2  22 1624.51 298.721   1
   2   2  22 1272.30 280.791   1
  -2  -2 -22 805.566 240.269   1
  -2   2 -22 1702.58 278.002   1
   2   2  23 430.319 307.119   1
   2  -2  23 546.165 286.853   1
  -2  -2 -23 588.618 280.894   1
  -2   2 -23 333.063 265.015   1
   2   2  24 1506.91 326.948   1
   2  -2  24 2702.25 363.156   1
  -2  -2 -24 2637.25 329.124   1
  -2   2 -24 1618.45 320.077   1
   2   2  25 379.599 289.113   1
   2  -2  25-89.5465 258.007   1
  -2   2 -25 187.112 254.714   1
  -2  -2 -25 363.444 276.702   1
   2   2  26 292.800 318.547   1
  -2   2 -26 466.215 288.537   1
  -2  -2 -26 778.972 305.879   1
   2   2  27 58.4276 241.585   1
  -2  -2 -27-78.3046 242.784   1
   2   2  28 1067.90 331.793   1
  -2  -2 -28 1997.67 358.358   1
  -2  -2 -29 2011.05 334.523   1
  -2   3  29-28.0144 239.549   1
   2  -3 -29 338.259 270.207   1
  -2   3  28 397.914 294.516   1
   2  -3 -28 52.7660 286.296   1
  -2   3  26 432.134 317.875   1
   2  -3 -26 427.803 309.218   1
  -2   3  25 779.840 327.228   1
   2  -3 -25 160.628 304.602   1
   2   3 -25 248.882 269.868   1
  -2   3  24 1067.31 327.798   1
  -2  -3  24 1111.08 297.712   1
   2  -3 -24 774.266 313.501   1
   2   3 -24 1009.73 301.674   1
  -2   3  23 315.802 310.694   1
  -2  -3  23 314.949 278.071   1
   2   3 -23-160.426 258.969   1
   2  -3 -23 26.4825 296.572   1
  -2  -3  22 502.656 270.008   1
  -2   3  22-28.4358 310.023   1
   2  -3 -22 393.640 296.568   1
   2   3 -22 234.217 246.745   1
  -2  -3  21 1709.00 306.090   1
   2   3 -21 2298.99 309.382   1
   2  -3 -20 534.709 277.301   1
   2   3 -20 805.335 267.033   1
  -2  -3  20 235.760 260.463   1
  -2   3  19 4817.91 425.994   1
  -2  -3  19 5070.29 426.777   1
   2  -3 -19 5205.14 411.329   1
   2   3 -19 5380.33 418.982   1
  -2   3  18 5436.48 468.079   1
   2   3 -18 5306.56 426.724   1
  -2  -3  18 5770.74 445.593   1
   2  -3 -18 5847.56 455.315   1
  -2   3  17 333.604 274.080   1
   2   3 -17-64.3602 210.746   1
  -2  -3  17 69.1081 225.663   1
   2  -3 -17 497.536 259.866   1
  -2   3  16-49.8160 228.382   1
   2   3 -16 590.489 221.983   1
  -2  -3  16 393.644 232.601   1
   2  -3 -16-91.3473 217.650   1
  -2   3  15 144.317 257.606   1
   2  -3 -15 854.830 247.393   1
   2   3 -15 672.861 231.860   1
  -2  -3  15 495.537 229.399   1
  -2   3  14 13769.5 861.733   1
   2   3 -14 14671.9 839.005   1
  -2  -3  14 16662.9 867.063   1
   2  -3 -14 15662.3 860.410   1
  -2   3  13-198.661 227.484   1
   2  -3 -13-341.928 225.215   1
   2   3 -13 67.3231 167.430   1
  -2  -3  13 198.823 175.518   1
  -2  -3  12 6441.26 433.430   1
   2   3 -12 7012.59 434.901   1
  -2   3  11 3124.17 301.076   1
  -2  -3  11 3016.75 253.507   1
   2  -3 -11 3089.91 283.918   1
  -2   3  10 7389.25 482.934   1
   2   3 -10 6939.68 432.469   1
  -2  -3  10 7308.71 444.039   1
   2  -3 -10 7414.02 463.802   1
   2   3  -9 637.429 136.087   1
  -2   3   9 331.000 188.856   1
   2  -3  -9 666.724 179.512   1
   2  -3  -8 16583.5 868.645   1
  -2   3   8 15405.6 869.894   1
  -2   3   7-88.9108 161.769   1
   2  -3  -7 108.696 156.484   1
  -2  -3   7 151.949 130.851   1
   2   3  -7-9.16481 110.793   1
   2   3  -6 11433.1 553.005   1
   2  -3  -6 9324.03 574.038   1
  -2   3   6 9706.46 587.622   1
  -2  -3   6 10002.3 557.827   1
   2  -3  -5 201.383 160.483   1
   2   3  -5 235.821 114.717   1
  -2  -3   5 160.805 122.313   1
  -2   3   5 72.9025 167.993   1
  -2  -3   4 10671.5 548.580   1
   2   3  -4 10114.3 542.715   1
  -2  -3   3 259.194 102.081   1
   2  -3  -3 176.408 136.584   1
   2   3  -3 136.905 98.6027   1
  -2   3   3 104.564 148.266   1
   2  -3  -2 241739. 11564.5   1
  -2  -3   2 240537. 11552.5   1
  -2   3   2 235468. 11567.3   1
   2   3  -2 236895. 11552.5   1
   2  -3  -1 32200.7 1568.54   1
  -2  -3   1 31091.5 1559.05   1
  -2   3   1 31358.2 1574.29   1
   2   3  -1 31999.5 1561.17   1
   2  -3   0-84.6323 110.100   1
  -2   3   0 147.513 116.714   1
  -2  -3   0 46.3088 110.707   1
   2   3   0-35.6811 116.597   1
   2   3   1 26866.3 1488.25   1
  -2   3  -1 30017.6 1476.93   1
   2  -3   1 31043.5 1476.32   1
  -2  -3  -1 31258.7 1486.91   1
   2   3   2 248920. 11526.6   1
  -2   3  -2 227792. 11505.2   1
  -2  -3  -2 241121. 11521.8   1
   2  -3   2 239510. 11505.1   1
  -2  -3  -3 280.769 149.211   1
   2   3   3 167.622 156.937   1
  -2   3  -3-29.3105 81.4619   1
   2  -3   3 70.0254 86.1576   1
  -2   3  -4 8803.26 477.646   1
   2  -3   4 9387.83 479.916   1
   2  -3   5 349.310 109.862   1
  -2  -3  -5 170.891 148.769   1
   2   3   5 247.172 159.671   1
  -2   3  -5 59.1819 98.3665   1
   2  -3   6 10226.3 536.224   1
   2   3   6 9949.09 564.419   1
  -2  -3  -6 9600.00 550.480   1
  -2   3  -6 10038.6 530.398   1
   2  -3   7 146.958 112.398   1
  -2   3  -7-107.394 87.6062   1
  -2  -3  -7 38.7755 147.984   1
   2   3   8 16087.6 864.745   1
  -2  -3  -8 15760.7 853.779   1
   2  -3   9 715.789 139.380   1
   2   3   9 1027.11 196.545   1
  -2   3  -9 614.664 124.799   1
  -2  -3  -9 743.956 179.685   1
   2  -3  10 6782.60 414.307   1
   2   3  10 6712.08 447.608   1
   2   3  11 3697.84 316.153   1
   2  -3  11 3322.95 263.779   1
  -2  -3 -11 2752.71 283.058   1
  -2   3 -11 3523.99 261.968   1
   2  -3  12 6282.50 425.505   1
  -2   3 -12 6691.86 415.290   1
   2   3  13 21.3444 226.839   1
   2  -3  13 120.109 180.252   1
  -2  -3 -13 38.4607 205.308   1
  -2   3 -13-31.5392 160.126   1
   2   3  14 14872.4 902.641   1
   2  -3  14 15942.8 885.945   1
  -2  -3 -14 17691.7 906.684   1
  -2   3 -14 15369.5 868.737   1
   2   3  15 115.855 239.710   1
   2  -3  15 617.187 207.733   1
  -2   3 -15 667.246 207.118   1
  -2  -3 -15 252.708 215.918   1
   2  -3  16 531.885 219.491   1
   2   3  16-96.5019 213.626   1
  -2  -3 -16 87.1361 200.442   1
  -2   3 -16 364.129 188.908   1
   2   3  17 75.2449 264.776   1
   2  -3  17 338.304 229.652   1
  -2  -3 -17 157.849 243.533   1
  -2   3 -17-40.5520 198.053   1
  -2  -3 -18 5947.08 435.362   1
  -2   3 -18 4856.99 397.230   1
   2  -3  18 5087.91 413.571   1
   2   3  18 4581.67 447.357   1
  -2  -3 -19 5108.68 409.725   1
  -2   3 -19 5541.86 421.011   1
   2   3  19 5197.14 429.722   1
   2  -3  19 5694.18 451.206   1
   2  -3  20 260.261 246.386   1
   2   3  20 655.910 305.888   1
  -2   3 -20 442.177 241.289   1
  -2  -3 -20 927.118 287.627   1
   2   3  21 1114.58 296.255   1
   2  -3  22 697.239 289.016   1
  -2   3 -22 299.167 252.888   1
   2   3  23 945.138 325.014   1
   2  -3  23 431.422 274.294   1
  -2  -3 -23 765.930 291.126   1
  -2   3 -23 153.510 247.733   1
   2   3  24 635.954 270.137   1
   2  -3  24 441.645 276.698   1
  -2  -3 -24 489.767 252.513   1
  -2   3 -24 1266.39 291.160   1
  -2   3 -25-27.0825 259.344   1
   2   3  26 494.215 245.433   1
  -2  -3 -26 206.166 223.154   1
   2   3  28 314.398 289.632   1
  -2  -3 -28 592.989 284.773   1
   2   3  29-224.633 295.100   1
  -2  -3 -29 565.863 322.915   1
  -2   4  29 497.269 315.755   1
   2  -4 -29 948.047 340.900   1
  -2   4  28 504.671 312.536   1
   2  -4 -28 624.570 315.744   1
  -2   4  27 1105.70 317.456   1
   2  -4 -27 1130.89 297.593   1
  -2   4  26 1344.61 313.286   1
   2  -4 -26 1644.08 299.064   1
  -2   4  25 1092.53 274.269   1
   2  -4 -25 958.093 263.767   1
  -2   4  24 1266.73 276.139   1
   2  -4 -24 1543.59 276.960   1
   2   4 -24 839.657 282.313   1
  -2  -4  23 1002.47 305.895   1
  -2   4  23 831.887 272.473   1
   2  -4 -23 767.177 254.667   1
   2   4 -23 956.051 288.530   1
  -2   4  22 1539.70 320.200   1
  -2  -4  22 1914.75 306.956   1
   2  -4 -22 1391.15 291.979   1
   2   4 -22 1451.50 294.538   1
  -2   4  21 1242.52 327.631   1
   2  -4 -21 935.763 294.344   1
   2   4 -21 376.570 267.306   1
   2  -4 -20 334.051 281.483   1
   2   4 -20 193.497 230.762   1
  -2   4  20-27.8090 305.880   1
  -2  -4  20 647.373 251.177   1
  -2   4  19 4890.26 464.051   1
   2   4 -19 5838.70 432.731   1
  -2  -4  19 5616.24 447.907   1
   2  -4 -19 5579.65 463.366   1
  -2   4  18 774.880 272.627   1
   2  -4 -18 468.393 245.297   1
   2   4 -18 309.681 215.014   1
  -2  -4  18 71.1925 228.651   1
   2   4 -17 504.667 213.824   1
  -2  -4  17 698.860 232.962   1
   2  -4 -16 9574.28 617.662   1
  -2   4  16 9205.77 630.921   1
  -2   4  15 12873.0 801.150   1
   2   4 -15 14119.5 785.080   1
  -2  -4  15 14424.0 790.827   1
   2  -4 -15 13110.3 787.231   1
  -2   4  14 1041.18 294.701   1
   2  -4 -14 1249.89 266.284   1
   2   4 -14 1238.50 213.053   1
  -2  -4  14 1178.72 225.426   1
  -2  -4  13 10777.2 629.728   1
   2  -4 -13 10799.6 651.232   1
   2   4 -13 11990.0 629.381   1
  -2  -4  12 12359.6 642.562   1
   2  -4 -12 10460.7 652.915   1
   2   4 -12 12053.3 633.413   1
  -2  -4  11 3823.75 295.852   1
   2   4 -11 4393.84 303.006   1
  -2   4  10 10724.7 609.873   1
  -2  -4  10 9350.09 552.726   1
   2   4 -10 9953.35 549.057   1
   2  -4 -10 9501.02 585.795   1
  -2   4   9 36156.5 1862.51   1
   2  -4  -9 36692.9 1855.50   1
  -2  -4   8 574.691 125.146   1
   2   4  -8 781.512 125.840   1
   2  -4  -8 788.251 192.217   1
   2  -4  -7 471.509 181.070   1
   2   4  -7 160.487 101.703   1
  -2   4   7 109.820 181.316   1
  -2  -4   6 27300.0 1353.21   1
   2   4  -6 27369.2 1347.88   1
   2  -4  -6 27300.0 1383.21   1
  -2   4   6 25561.7 1386.36   1
  -2   4   5 75757.2 3794.99   1
  -2  -4   5 80154.1 3761.07   1
   2  -4  -5 74926.3 3787.60   1
   2   4  -5 76115.4 3757.14   1
  -2  -4   4 47825.1 2227.79   1
   2   4  -4 43002.3 2227.29   1
   2   4  -3 36125.6 1904.25   1
   2  -4  -3 44590.6 1934.98   1
  -2   4   3 41795.0 1936.89   1
  -2  -4   3 36948.3 1903.65   1
   2   4  -2 7933.17 416.643   1
   2  -4  -2 7944.12 436.926   1
  -2   4   2 7588.72 441.087   1
  -2  -4   2 7738.08 414.830   1
   2  -4  -1 28311.7 1345.44   1
   2   4  -1 24761.8 1335.84   1
  -2   4   1 26930.4 1350.99   1
  -2  -4   1 28064.7 1336.94   1
   2  -4   0 12421.6 623.145   1
   2   4   0 11926.3 627.720   1
  -2  -4   0 12457.7 625.351   1
  -2   4   0 11375.9 627.978   1
   2   4   1 26273.3 1332.81   1
  -2   4  -1 25534.9 1317.84   1
  -2  -4  -1 26512.4 1330.93   1
   2  -4   1 27948.1 1317.34   1
   2   4   2 7107.76 420.179   1
  -2   4  -2 7251.78 389.753   1
  -2  -4  -2 7407.15 423.174   1
   2  -4   2 7577.50 389.063   1
   2  -4   3 42449.6 2065.20   1
  -2  -4  -3 44549.1 2096.21   1
   2   4   3 41715.5 2096.23   1
  -2   4  -3 41193.7 2063.32   1
   2  -4   4 45629.5 2277.74   1
  -2   4  -4 47580.1 2278.43   1
   2  -4   5 80270.2 3866.80   1
   2   4   5 80897.6 3905.19   1
  -2   4  -5 77316.9 3863.40   1
  -2  -4  -5 80650.6 3896.31   1
   2  -4   6 24276.4 1226.10   1
   2   4   6 25842.3 1268.27   1
  -2  -4  -6 24342.5 1259.41   1
  -2   4  -6 24187.3 1223.60   1
   2  -4   7 372.307 111.969   1
   2   4   7 255.224 146.175   1
  -2  -4  -7 301.843 135.178   1
  -2   4  -7 305.394 95.6143   1
   2  -4   8 627.844 129.513   1
   2   4   8 517.997 175.359   1
  -2   4  -8 740.905 122.293   1
  -2  -4  -8 696.738 169.708   1
  -2  -4  -9 35876.1 1867.19   1
   2   4   9 37986.6 1880.28   1
   2   4  10 8797.54 570.248   1
   2  -4  10 9484.62 527.443   1
  -2   4 -10 9092.32 518.427   1
  -2  -4 -10 10021.8 567.507   1
   2  -4  11 3500.13 285.048   1
  -2   4 -11 4057.66 273.243   1
   2  -4  12 10843.1 613.509   1
   2   4  12 9955.13 643.575   1
  -2   4 -12 10697.7 604.282   1
  -2  -4 -12 11113.6 637.853   1
   2   4  13 10219.5 656.963   1
   2  -4  13 11721.6 634.871   1
  -2  -4 -13 10951.0 650.103   1
  -2   4 -13 10532.2 614.066   1
   2  -4  14 1485.05 215.678   1
   2   4  14 1679.88 278.052   1
  -2   4 -14 1135.22 187.702   1
  -2  -4 -14 1018.19 237.144   1
  -2   4 -15 13044.2 755.635   1
   2   4  15 13402.4 808.678   1
   2  -4  15 13194.2 774.733   1
  -2  -4 -15 14389.1 796.874   1
  -2  -4 -16 10643.7 638.364   1
   2   4  16 9214.35 641.295   1
   2  -4  17 750.453 243.917   1
  -2   4 -17 395.786 202.638   1
   2  -4  18 421.075 240.058   1
   2   4  18 473.092 281.738   1
  -2   4 -18 500.953 220.727   1
  -2  -4 -18 705.338 257.896   1
  -2   4 -19 5765.43 416.697   1
  -2  -4 -19 4964.05 413.162   1
   2   4  19 5060.05 434.003   1
   2  -4  19 5262.95 426.629   1
   2  -4  20 206.099 255.015   1
   2   4  20 165.137 285.099   1
  -2   4 -20 46.0398 230.285   1
  -2  -4 -20 171.898 268.146   1
   2  -4  21 937.806 285.053   1
  -2  -4 -21 448.446 254.667   1
  -2   4 -21 215.703 222.812   1
   2   4  22 1618.72 333.367   1
   2  -4  22 2032.98 322.958   1
  -2  -4 -22 1768.28 314.896   1
  -2   4 -22 1214.32 287.443   1
   2   4  23 1059.47 328.944   1
   2  -4  23 1350.00 300.098   1
  -2  -4 -23 790.852 294.919   1
  -2   4 -23 618.115 265.964   1
   2   4  24 634.188 296.195   1
  -2  -4 -24 1104.73 291.227   1
  -2   4 -24 1065.36 293.003   1
   2   4  25 923.201 322.690   1
  -2  -4 -25 1078.61 315.280   1
   2   4  26 663.610 298.221   1
  -2  -4 -26 1431.33 307.245   1
   2   4  27 718.147 320.464   1
  -2  -4 -27 1013.48 317.149   1
   2   4  28-225.928 261.198   1
  -2  -4 -28 483.577 264.929   1
   2   4  29-277.155 310.696   1
  -2  -4 -29 832.254 334.563   1
  -2   5  29-190.553 256.232   1
   2  -5 -29 50.4636 241.634   1
  -2   5  27 757.861 299.854   1
   2  -5 -27 520.419 282.590   1
  -2   5  26 1475.96 336.192   1
   2  -5 -26 1314.86 328.156   1
  -2   5  25 657.572 308.621   1
   2  -5 -25 529.003 315.277   1
   2  -5 -23 713.148 290.877   1
   2   5 -23 104.961 259.041   1
  -2   5  22 713.902 291.211   1
   2  -5 -22 1471.29 297.781   1
   2  -5 -21 443.334 227.706   1
   2   5 -21 664.038 250.536   1
  -2   5  21 396.902 226.294   1
  -2  -5  21 133.456 253.496   1
  -2   5  20 10411.2 681.633   1
   2   5 -20 11090.4 648.409   1
  -2  -5  20 8910.96 640.479   1
   2  -5 -20 9951.80 663.189   1
   2  -5 -19 888.858 285.290   1
   2   5 -19 679.900 221.422   1
  -2  -5  19 879.119 238.293   1
   2   5 -18 5150.28 398.982   1
   2  -5 -18 4212.61 418.715   1
  -2  -5  18 5247.16 419.221   1
  -2   5  18 5027.70 454.419   1
  -2   5  17 370.676 232.268   1
   2  -5 -17 1018.42 234.828   1
   2   5 -17 489.126 214.738   1
  -2  -5  17 636.734 234.777   1
  -2   5  16 5398.42 462.515   1
   2   5 -16 5866.38 418.768   1
  -2  -5  16 5410.90 424.509   1
   2  -5 -16 6230.25 456.470   1
  -2   5  15-75.1826 251.972   1
   2  -5 -15 91.2385 231.109   1
   2   5 -15 233.009 189.717   1
  -2  -5  15 193.136 180.299   1
  -2   5  14 4541.78 420.514   1
   2   5 -14 4935.62 359.586   1
  -2  -5  14 5119.96 377.519   1
   2  -5 -14 5760.09 417.617   1
  -2   5  13 981.461 219.535   1
   2   5 -13 1548.08 203.181   1
  -2  -5  13 1228.80 206.844   1
   2  -5 -13 906.115 207.394   1
  -2   5  12-89.5092 218.513   1
   2  -5 -12 181.611 209.003   1
   2   5 -12 138.948 138.992   1
  -2  -5  12 30.5621 162.442   1
  -2   5  11 3028.48 337.064   1
   2   5 -11 3241.92 262.697   1
   2  -5 -11 3788.76 338.455   1
   2  -5 -10 3081.51 298.712   1
   2   5 -10 3188.16 241.797   1
  -2   5  10 3356.53 324.337   1
  -2  -5  10 3708.67 255.986   1
   2  -5  -9 34.3740 171.963   1
  -2   5   9 228.711 188.690   1
   2   5  -8 25276.6 1268.74   1
   2  -5  -8 24086.7 1307.04   1
  -2   5   8 24944.1 1323.01   1
  -2  -5   8 25992.8 1276.47   1
   2  -5  -7 9216.86 608.421   1
  -2   5   7 9745.77 615.144   1
  -2  -5   6 2973.70 208.349   1
  -2   5   6 3198.28 274.522   1
   2   5  -6 3390.23 208.259   1
   2  -5  -6 2873.61 251.344   1
  -2  -5   5 3089.73 195.228   1
   2   5  -5 2920.33 190.748   1
   2  -5  -5 2657.48 237.644   1
  -2   5   5 2988.55 258.713   1
   2  -5  -4 9596.22 496.227   1
  -2  -5   4 8135.71 447.550   1
   2   5  -4 8216.58 448.437   1
  -2   5   4 8887.89 503.746   1
  -2  -5   3 15043.6 763.552   1
   2   5  -3 15271.3 764.869   1
   2  -5  -2 448.941 141.059   1
  -2   5   2 474.176 143.785   1
  -2  -5   2 453.971 94.0210   1
   2   5  -2 477.775 98.1588   1
   2   5  -1 17047.6 882.707   1
  -2  -5   1 17237.8 880.617   1
  -2   5   1 17813.8 898.072   1
   2  -5  -1 17965.8 892.042   1
  -2   5   0-59.9706 119.328   1
   2  -5   0-67.2048 97.1216   1
  -2  -5   0-98.4885 111.526   1
   2   5   0 128.094 121.768   1
  -2   5  -1 17666.0 892.087   1
   2   5   1 16577.3 904.909   1
   2  -5   1 18430.1 890.519   1
  -2  -5  -1 17756.2 906.044   1
   2   5   2 574.127 142.044   1
   2  -5   2 493.627 87.3740   1
  -2   5  -2 431.629 87.8814   1
  -2  -5  -2 694.136 142.056   1
  -2   5  -3 14782.8 736.504   1
   2  -5   3 14576.3 736.155   1
   2   5   4 9737.70 520.636   1
  -2   5  -4 8513.66 459.080   1
  -2  -5  -4 9368.00 507.595   1
   2   5   5 4076.51 288.785   1
  -2   5  -5 3763.55 211.297   1
  -2  -5  -5 3308.55 266.312   1
   2  -5   5 3399.19 213.820   1
   2  -5   6 3433.81 207.448   1
   2   5   6 2772.74 268.829   1
  -2   5  -6 3338.07 202.809   1
  -2  -5  -6 3128.27 259.397   1
   2   5   7 10670.5 654.023   1
   2  -5   7 12118.7 605.235   1
  -2  -5  -7 12181.0 650.959   1
  -2   5  -7 11260.4 603.345   1
   2   5   8 24220.7 1281.10   1
   2  -5   8 23598.6 1226.15   1
  -2   5  -8 25044.0 1224.70   1
  -2  -5  -8 24880.4 1271.63   1
   2   5   9 145.142 186.056   1
   2  -5   9-58.8388 114.032   1
   2   5  10 2878.88 297.300   1
  -2  -5 -10 3312.49 292.377   1
   2  -5  11 3577.53 264.767   1
   2   5  11 3568.22 331.027   1
  -2   5 -11 3481.86 249.392   1
  -2  -5 -11 3009.84 303.906   1
   2   5  12 216.165 182.345   1
   2  -5  12 70.6962 137.603   1
  -2  -5 -12 194.537 172.307   1
  -2   5 -12 297.016 146.665   1
   2   5  13 669.927 236.697   1
   2  -5  13 1157.72 198.910   1
  -2   5 -13 780.514 166.112   1
  -2  -5 -13 1169.98 229.975   1
  -2   5 -14 5852.84 372.689   1
   2  -5  14 4945.00 379.468   1
   2   5  14 4371.08 427.563   1
  -2  -5 -14 5423.91 427.560   1
   2   5  15 387.460 253.461   1
   2  -5  15 298.280 191.073   1
  -2  -5 -15 482.070 222.800   1
  -2   5 -15-33.5666 169.960   1
  -2  -5 -16 6105.06 467.889   1
  -2   5 -16 5747.97 412.979   1
   2   5  16 5667.36 474.277   1
   2  -5  16 6227.70 429.519   1
   2   5  17 568.629 289.060   1
  -2  -5 -17 1160.60 265.073   1
  -2  -5 -18 4693.25 406.827   1
  -2   5 -18 5075.62 383.681   1
   2   5  18 4362.65 421.005   1
   2  -5  18 4777.17 400.743   1
   2  -5  19 555.864 267.243   1
   2   5  19 706.266 302.247   1
  -2   5 -19 1169.23 240.051   1
  -2  -5 -19 680.518 270.985   1
  -2   5 -20 9259.61 615.087   1
  -2  -5 -20 9167.39 626.430   1
   2   5  20 10418.8 655.202   1
   2  -5  20 9612.38 629.504   1
   2  -5  21 425.563 255.657   1
   2   5  21 281.123 300.940   1
  -2  -5 -21 775.184 288.264   1
  -2   5 -21 355.153 229.710   1
   2   5  22 511.893 272.868   1
  -2  -5 -22 1289.92 280.822   1
   2   5  23 543.636 322.577   1
  -2  -5 -23 76.4029 273.388   1
  -2   5 -23 208.425 240.447   1
   2   5  25 430.247 311.581   1
  -2  -5 -25 331.739 296.152   1
   2   5  26 1259.41 316.573   1
  -2  -5 -26 1039.03 300.322   1
   2   5  27 540.186 321.296   1
  -2  -5 -27 777.026 307.358   1
   2   5  29 109.213 311.063   1
  -2  -5 -29 844.176 323.590   1
   2  -6 -28 202.707 312.192   1
  -2   6  28-109.335 293.148   1
   2  -6 -27 1749.59 355.018   1
  -2   6  27 1444.01 350.225   1
   2  -6 -26 860.013 331.737   1
  -2   6  26 140.736 313.540   1
   2  -6 -25 604.373 319.582   1
  -2   6  25 341.025 319.707   1
   2  -6 -24 422.319 305.100   1
  -2   6  24 686.205 332.232   1
   2  -6 -23 4403.18 438.112   1
  -2   6  23 4608.00 449.040   1
   2   6 -22 3508.92 367.971   1
   2  -6 -22 3547.71 385.479   1
  -2   6  22 3545.46 398.900   1
   2   6 -21 653.285 245.879   1
  -2   6  21 682.767 275.455   1
  -2  -6  21 400.754 252.999   1
   2  -6 -21 26.1564 236.001   1
   2   6 -20 854.804 256.033   1
  -2  -6  20 841.610 278.984   1
  -2   6  19 1443.77 329.699   1
   2   6 -19 1273.91 254.555   1
  -2  -6  19 921.560 259.111   1
   2  -6 -19 1740.70 320.181   1
  -2   6  18 2377.31 353.503   1
   2   6 -18 1682.96 251.436   1
  -2  -6  18 1926.86 270.013   1
   2  -6 -18 1485.79 301.459   1
  -2   6  17-107.374 238.226   1
   2  -6 -17-24.5701 215.892   1
   2   6 -16 2303.37 257.044   1
  -2  -6  16 1836.88 253.015   1
  -2   6  15-178.849 239.102   1
   2   6 -15 238.068 194.338   1
  -2  -6  15 75.0519 199.895   1
   2  -6 -15 139.450 219.430   1
  -2   6  14 968.661 285.226   1
   2   6 -14 706.478 186.672   1
  -2  -6  14 1158.77 204.720   1
   2  -6 -14 649.159 256.192   1
   2  -6 -13-237.686 183.367   1
   2   6 -13 57.5800 146.898   1
  -2  -6  13-47.5029 167.506   1
   2  -6 -12 2201.05 287.729   1
   2   6 -12 2728.29 236.372   1
  -2  -6  12 3068.61 250.413   1
  -2   6  12 2672.59 308.571   1
  -2   6  11-22.0412 211.338   1
   2  -6 -11 238.378 188.369   1
   2   6 -11 234.100 129.048   1
  -2  -6  11 311.118 134.995   1
   2  -6  -9 232.669 165.392   1
   2   6  -9 501.775 111.227   1
  -2  -6   9 529.410 124.550   1
  -2   6   9 397.169 192.990   1
   2   6  -8 4338.14 264.175   1
  -2  -6   8 4134.31 265.321   1
  -2   6   8 5155.73 366.097   1
   2  -6  -8 4242.59 342.186   1
  -2  -6   7 2332.04 182.226   1
   2   6  -7 3012.65 182.405   1
   2  -6  -7 2929.98 248.279   1
  -2   6   7 2158.89 251.485   1
   2   6  -6 85833.4 4418.55   1
  -2  -6   6 97233.1 4422.33   1
  -2   6   6 89035.2 4476.68   1
   2  -6  -6 90787.2 4468.39   1
  -2  -6   5 2830.12 187.759   1
   2   6  -5 2870.97 184.561   1
   2  -6  -5 2787.77 242.724   1
  -2  -6   4 35070.5 1714.40   1
  -2   6   4 35464.5 1765.41   1
   2   6  -4 33428.9 1714.98   1
   2  -6  -4 37714.5 1761.56   1
   2  -6  -3 5384.09 355.804   1
  -2  -6   3 5421.05 320.705   1
   2   6  -3 6207.00 321.750   1
  -2   6   3 6367.49 368.767   1
  -2   6   2 10306.9 577.735   1
   2   6  -2 10617.3 546.558   1
   2  -6  -2 10393.5 572.696   1
  -2   6   1 509.733 126.469   1
   2   6  -1 209.217 98.9090   1
  -2  -6   1 375.389 96.3071   1
   2  -6  -1 531.366 114.758   1
   2   6   0 22678.7 1190.13   1
   2  -6   0 23482.2 1184.75   1
  -2   6   0 23363.9 1190.50   1
  -2  -6   0 25073.1 1189.25   1
   2   6   1 300.929 114.402   1
  -2  -6  -1 445.196 105.924   1
  -2   6  -1 644.511 112.123   1
   2  -6   1 368.547 95.4712   1
  -2   6  -2 9776.84 506.656   1
   2   6   3 5794.04 373.137   1
   2  -6   3 6117.95 324.858   1
  -2  -6  -3 5713.06 368.486   1
  -2   6  -3 6326.83 325.895   1
   2  -6   4 34096.6 1658.30   1
   2   6   4 34152.1 1710.62   1
  -2  -6  -4 32910.3 1702.29   1
   2  -6   5 2907.81 173.231   1
  -2  -6  -5 2455.41 237.391   1
  -2   6  -5 2875.15 170.041   1
   2   6   5 3008.85 254.789   1
  -2   6  -6 95067.6 4553.37   1
  -2  -6  -6 91508.9 4604.67   1
   2   6   6 91867.1 4612.17   1
   2  -6   6 93857.6 4555.09   1
  -2  -6  -7 2789.02 242.555   1
  -2   6  -7 2660.40 172.746   1
   2   6   7 2715.12 254.138   1
   2  -6   7 2816.66 181.222   1
   2   6   8 4222.75 303.959   1
   2  -6   8 4107.03 235.257   1
  -2  -6  -9 311.784 157.363   1
  -2   6  -9 382.916 103.864   1
   2  -6   9 323.351 107.702   1
   2   6   9-19.0050 181.007   1
  -2   6 -10 10528.0 595.213   1
   2  -6  10 11481.7 601.475   1
  -2  -6 -11 38.4566 200.693   1
   2   6  11 297.702 232.234   1
   2   6  12 2042.39 273.902   1
  -2   6 -12 2611.62 218.467   1
   2  -6  12 2651.60 233.411   1
  -2  -6 -12 2955.18 278.023   1
   2  -6  13 29.4937 154.943   1
   2   6  13-68.9180 245.274   1
  -2  -6 -13 42.0089 221.701   1
  -2   6 -13 159.611 145.540   1
   2   6  14 573.666 246.846   1
   2  -6  14 765.505 190.646   1
  -2  -6 -14 824.130 250.688   1
  -2   6 -14 893.773 181.727   1
   2   6  15 49.5027 246.218   1
   2  -6  15 178.317 191.671   1
  -2  -6 -15-178.496 224.840   1
  -2   6 -15 47.9130 164.598   1
   2  -6  16 1760.04 254.283   1
  -2   6 -16 1558.08 232.699   1
   2   6  17 78.9168 251.258   1
   2  -6  17 20.8013 209.159   1
  -2   6 -17 261.147 193.259   1
  -2  -6 -17 94.2770 229.567   1
   2  -6  18 2046.71 283.022   1
   2   6  18 2071.49 337.205   1
  -2   6 -18 2131.18 259.205   1
  -2  -6 -18 1950.32 303.056   1
   2  -6  19 1302.06 263.947   1
   2   6  19 1015.75 298.755   1
  -2  -6 -19 1617.68 291.387   1
  -2   6 -19 1751.24 249.693   1
   2  -6  20 626.317 256.295   1
  -2   6 -20 666.671 236.613   1
   2   6  21 622.196 315.088   1
   2  -6  21 732.239 276.550   1
  -2  -6 -21 200.642 279.090   1
  -2   6 -21 616.424 251.531   1
   2   6  22 3900.38 402.010   1
  -2  -6 -22 3238.96 358.844   1
  -2  -6 -23 4533.75 432.689   1
   2   6  23 4234.42 455.029   1
  -2  -6 -24 101.910 206.718   1
   2   6  25 313.638 314.968   1
   2   6  26 227.074 264.475   1
  -2  -6 -26 401.871 247.710   1
   2   6  27 675.105 338.808   1
  -2  -6 -27 1313.54 322.955   1
   2   6  28 357.747 280.713   1
  -2  -6 -28 396.385 290.851   1
  -2   7  28-188.724 307.455   1
   2  -7 -28 49.9537 312.432   1
  -2   7  26 669.544 332.571   1
   2  -7 -26 309.690 306.092   1
  -2   7  25 649.158 336.939   1
   2  -7 -25 260.829 315.417   1
  -2   7  24-227.742 320.776   1
   2  -7 -24-26.2656 300.168   1
  -2   7  23 371.321 327.328   1
   2  -7 -23 236.609 306.630   1
  -2   7  22 1344.21 318.969   1
   2  -7 -22 1602.61 306.858   1
   2  -7 -21 2699.99 318.228   1
  -2   7  21 3166.62 350.781   1
  -2   7  20 4753.84 447.280   1
   2   7 -20 5508.55 409.326   1
   2  -7 -20 4385.45 429.330   1
  -2  -7  20 5015.10 419.361   1
  -2   7  19 979.510 342.415   1
   2   7 -19 1050.00 241.354   1
  -2  -7  19 1155.52 257.866   1
   2  -7 -19 1211.53 320.932   1
   2  -7 -18 2008.71 312.236   1
  -2   7  18 1849.52 338.428   1
  -2   7  17 3943.17 392.445   1
   2   7 -17 4385.75 347.799   1
   2  -7 -17 4726.73 385.877   1
  -2  -7  17 4297.46 355.597   1
   2  -7 -16 3264.84 366.831   1
  -2   7  16 2823.14 385.642   1
  -2  -7  16 2543.93 279.287   1
   2   7 -16 3285.46 286.107   1
   2   7 -15 2607.37 249.163   1
  -2  -7  15 2375.31 265.068   1
  -2   7  14 151.850 277.144   1
   2  -7 -14 345.140 261.109   1
   2   7 -14 367.951 157.624   1
  -2  -7  14 130.307 170.354   1
  -2   7  13 7422.66 529.949   1
   2   7 -13 7526.29 437.736   1
  -2  -7  13 7217.51 447.474   1
   2  -7 -13 6132.50 490.525   1
   2  -7 -12 960.581 222.000   1
  -2  -7  12 852.120 164.237   1
   2   7 -12 751.732 152.835   1
  -2   7  12 805.738 227.249   1
   2  -7 -11 10801.2 645.455   1
  -2   7  11 10489.6 652.080   1
   2  -7 -10 1507.62 228.269   1
  -2   7  10 1825.89 239.008   1
  -2  -7  10 1804.27 177.111   1
   2   7 -10 2227.14 175.846   1
   2   7  -9 6097.01 340.118   1
  -2  -7   9 5749.89 342.166   1
  -2  -7   8 56895.6 2848.66   1
   2   7  -8 59433.0 2848.60   1
   2  -7  -8 56495.8 2906.05   1
  -2   7   8 60271.2 2922.03   1
  -2  -7   7 20463.4 997.594   1
   2  -7  -7 18845.6 1061.72   1
   2   7  -7 19851.5 996.901   1
  -2   7   7 19562.3 1073.75   1
  -2  -7   6 3966.99 234.352   1
   2   7  -6 4462.60 236.916   1
   2  -7  -6 4129.10 315.528   1
  -2   7   5 392.874 158.769   1
   2  -7  -5 608.891 165.072   1
   2   7  -5 666.342 86.4008   1
  -2  -7   5 636.018 80.4823   1
   2   7  -4 50573.4 2338.86   1
  -2   7   4 48411.8 2391.76   1
  -2  -7   4 44936.5 2335.83   1
   2  -7  -4 48481.5 2386.86   1
   2   7  -3 15473.0 779.894   1
  -2   7   3 15209.7 823.312   1
  -2  -7   3 15582.1 779.323   1
   2  -7  -3 15174.7 816.929   1
  -2  -7   2 231.225 89.9802   1
  -2  -7   1 20453.2 1021.10   1
   2   7  -1 20100.2 1024.09   1
  -2   7   1 20021.1 1036.02   1
  -2   7   0 143.985 117.098   1
   2  -7   0 218.877 106.479   1
   2   7   0 18.0699 100.708   1
   2   7   1 20378.4 1025.93   1
   2  -7   1 19965.7 1002.71   1
  -2  -7  -1 18329.6 1015.72   1
  -2   7  -1 20975.4 1009.47   1
   2   7   2 92.1844 133.353   1
  -2  -7  -2 186.963 111.048   1
   2  -7   2 106.688 69.2005   1
   2   7   3 14920.5 805.541   1
  -2   7  -3 15125.1 757.663   1
  -2  -7  -3 15735.0 802.367   1
   2  -7   3 14910.9 756.272   1
   2   7   4 49880.0 2428.77   1
   2  -7   4 49809.5 2368.08   1
  -2   7  -4 47643.5 2366.97   1
  -2  -7  -4 47085.2 2416.20   1
   2  -7   5 659.838 71.8667   1
  -2  -7  -5 735.149 164.452   1
   2   7   5 774.122 178.729   1
  -2   7  -5 645.048 69.4256   1
  -2   7  -6 3887.39 218.408   1
  -2  -7  -6 3871.63 294.060   1
   2   7   6 4104.38 309.629   1
   2  -7   6 4238.83 222.436   1
  -2   7  -7 17402.9 913.112   1
   2   7   7 18380.0 994.237   1
   2  -7   7 19649.2 917.987   1
   2  -7   8 60694.3 2974.77   1
   2   7   8 61707.7 3049.49   1
  -2  -7  -8 59755.4 3036.97   1
  -2   7  -8 61360.9 2972.54   1
  -2   7  -9 4589.00 279.659   1
   2  -7   9 4809.51 281.450   1
  -2  -7 -10 1461.44 232.918   1
   2  -7  10 1415.31 155.384   1
   2   7  10 1596.10 254.527   1
  -2   7 -10 1903.40 148.195   1
   2   7  11 11629.6 685.941   1
  -2   7 -11 10493.7 597.730   1
   2  -7  11 11328.2 605.227   1
  -2  -7 -11 11617.6 671.595   1
   2   7  12 634.921 242.148   1
  -2  -7 -12 728.691 224.222   1
  -2   7 -13 6433.22 409.291   1
   2  -7  13 6781.86 425.644   1
   2   7  13 7761.73 510.275   1
  -2  -7 -13 6673.72 484.053   1
   2   7  14 513.997 250.643   1
   2  -7  14 303.876 174.864   1
  -2   7 -14 422.104 150.741   1
  -2  -7 -14 597.315 233.336   1
  -2   7 -15 2621.09 249.734   1
   2  -7  15 2483.34 258.857   1
  -2   7 -16 2945.35 263.269   1
   2  -7  16 2533.55 271.100   1
  -2  -7 -16 2473.65 294.175   1
   2   7  17 3410.89 403.234   1
  -2   7 -17 4217.68 318.689   1
   2  -7  17 3871.11 332.597   1
  -2  -7 -17 3340.74 364.940   1
  -2   7 -18 3095.60 283.391   1
   2   7  18 2452.10 329.105   1
   2  -7  18 2280.38 288.846   1
  -2  -7 -18 2191.55 308.278   1
   2   7  19 913.042 311.583   1
   2  -7  19 890.852 255.257   1
  -2  -7 -19 1086.75 290.499   1
  -2   7 -19 766.985 230.927   1
  -2  -7 -20 5192.43 436.001   1
  -2   7 -20 4606.91 395.711   1
   2   7  20 5338.54 475.122   1
   2   7  21 2354.46 349.713   1
  -2  -7 -21 2715.19 331.349   1
   2   7  22 884.205 342.687   1
  -2  -7 -22 1699.01 337.632   1
   2   7  23 456.946 264.998   1
  -2  -7 -23-25.4087 229.330   1
   2   7  24 398.974 309.090   1
  -2  -7 -24-126.773 280.402   1
   2   7  25 368.987 330.508   1
  -2  -7 -25 352.196 301.319   1
   2   7  26 675.007 297.696   1
  -2  -7 -26 323.363 247.176   1
   2   7  28-244.274 225.303   1
  -2  -7 -28 146.533 226.488   1
   2  -8 -27-25.0946 296.247   1
  -2   8  26 359.111 309.512   1
   2  -8 -26 127.701 295.493   1
  -2   8  25 420.103 322.057   1
   2  -8 -25 25.8763 285.078   1
  -2   8  24 368.144 304.965   1
   2  -8 -24 1018.43 296.805   1
  -2   8  23 455.796 267.626   1
   2  -8 -23 78.6161 257.536   1
  -2   8  21 485.812 296.054   1
   2  -8 -21-78.7661 259.249   1
   2  -8 -20-209.698 292.954   1
  -2   8  20-28.4297 309.041   1
  -2   8  18 8416.94 623.353   1
   2   8 -18 9721.51 590.140   1
  -2  -8  18 10887.1 611.171   1
   2  -8 -18 9082.62 617.252   1
  -2   8  17 688.272 308.410   1
   2   8 -17 532.852 184.981   1
  -2  -8  17 679.722 201.349   1
   2  -8 -17 604.101 294.186   1
  -2   8  16 2271.41 310.053   1
   2  -8 -16 1532.85 274.898   1
   2   8 -16 2150.48 225.635   1
  -2  -8  16 2055.93 239.591   1
   2  -8 -15 433.438 273.304   1
   2   8 -15 252.117 154.217   1
  -2  -8  15 375.070 171.876   1
  -2   8  15 26.5006 285.823   1
   2  -8 -14 211.368 195.046   1
   2   8 -14 562.714 152.015   1
  -2  -8  14 530.947 170.140   1
  -2   8  14 51.6924 207.939   1
   2  -8 -13 250.921 244.274   1
  -2  -8  13 456.396 147.828   1
  -2   8  13 125.520 271.812   1
   2   8 -13 12.0703 134.942   1
   2  -8 -12 6465.29 466.358   1
  -2   8  12 5900.99 482.580   1
  -2  -8  11 1967.80 174.848   1
  -2   8  11 1594.90 297.451   1
   2   8 -11 1685.82 167.530   1
  -2  -8  10 3321.73 217.982   1
  -2   8  10 2893.71 340.671   1
   2   8 -10 2909.91 213.603   1
   2  -8 -10 3770.83 329.047   1
  -2   8   9 214.049 211.006   1
   2   8  -9 231.719 90.0389   1
  -2  -8   9 256.903 95.9454   1
   2  -8  -9 252.846 188.703   1
   2   8  -8 7382.75 388.406   1
  -2  -8   8 7266.99 387.429   1
  -2   8   8 7028.68 483.265   1
   2  -8  -8 7161.86 474.835   1
   2   8  -7 6328.05 340.857   1
   2  -8  -7 6191.23 426.961   1
  -2   8   7 6867.21 444.097   1
  -2  -8   7 6438.89 338.244   1
   2  -8  -6 9088.56 542.502   1
   2   8  -6 8730.81 459.893   1
  -2  -8   6 9281.53 460.211   1
  -2   8   6 8728.06 547.545   1
   2   8  -5 332.806 74.0396   1
  -2   8   5 333.185 190.045   1
  -2  -8   5 394.463 67.7835   1
   2  -8  -5 428.381 185.448   1
  -2   8   4 3220.44 273.797   1
  -2  -8   4 3597.30 196.890   1
   2   8  -4 3091.48 197.537   1
   2  -8  -4 2833.12 256.621   1
  -2   8   3 920.950 174.751   1
   2   8  -3 1075.34 114.598   1
   2  -8  -3 1172.75 164.072   1
  -2  -8   3 1241.04 109.446   1
   2  -8  -2 3197.97 244.287   1
  -2  -8   2 3053.48 202.369   1
   2   8  -2 2777.79 204.496   1
   2   8  -1 3872.62 240.144   1
  -2  -8   1 3540.26 230.682   1
   2  -8   0 2111.83 168.693   1
  -2  -8   0 1626.97 169.130   1
  -2   8   0 2235.95 181.051   1
   2   8   0 2317.14 185.962   1
   2  -8   1 3632.09 225.891   1
  -2   8  -1 3396.89 233.992   1
   2   8   2 2719.96 233.446   1
  -2  -8  -2 3313.68 235.035   1
   2  -8   2 3005.12 196.513   1
  -2   8  -2 3447.72 201.748   1
   2   8   3 748.880 160.256   1
  -2   8  -3 868.614 92.2464   1
   2  -8   3 960.397 93.6200   1
   2   8   4 3297.53 267.478   1
   2  -8   4 3209.00 174.961   1
  -2  -8  -4 3162.09 251.231   1
  -2   8  -4 3024.69 174.740   1
  -2  -8  -5 131.817 133.962   1
   2   8   5 176.601 155.207   1
   2   8   6 10150.5 599.617   1
  -2  -8  -7 7641.73 473.376   1
   2   8   7 7213.35 484.142   1
   2  -8   8 7445.80 383.095   1
   2   8   8 7157.69 490.552   1
  -2  -8  -8 7701.05 480.748   1
  -2   8  -8 7427.48 380.679   1
   2   8   9 415.161 207.663   1
   2  -8   9 363.576 81.5232   1
  -2   8  -9 323.655 77.4156   1
  -2  -8  -9 187.493 193.900   1
   2   8  10 3451.42 331.815   1
  -2   8 -10 3038.23 209.278   1
   2  -8  10 3619.83 219.920   1
  -2  -8 -10 3691.36 321.283   1
   2   8  11 2156.90 287.287   1
  -2   8 -11 1672.44 152.600   1
   2  -8  11 1514.60 160.427   1
  -2  -8 -11 2225.78 259.318   1
  -2   8 -12 6591.23 385.879   1
   2  -8  12 7541.58 402.894   1
  -2  -8 -12 6697.83 488.095   1
   2   8  13 315.736 236.609   1
  -2  -8 -13 43.8802 205.439   1
   2  -8  14 411.659 162.993   1
   2   8  14 525.973 274.413   1
  -2  -8 -14 293.187 244.502   1
  -2   8 -14 196.189 129.089   1
   2   8  15-103.409 271.073   1
   2  -8  15 184.690 166.028   1
  -2  -8 -15 162.250 247.607   1
  -2   8 -15 288.283 156.784   1
   2  -8  16 2378.52 242.442   1
   2   8  16 1935.22 289.980   1
  -2   8 -16 2423.62 232.392   1
  -2  -8 -16 1517.82 259.404   1
   2  -8  17 649.488 194.393   1
   2   8  17 703.572 298.751   1
  -2  -8 -17 435.464 252.240   1
  -2   8 -17 629.524 187.626   1
  -2   8 -18 8672.98 586.998   1
  -2  -8 -18 10225.8 645.966   1
   2   8  18 9729.94 670.922   1
   2  -8  18 10961.4 617.962   1
  -2   8 -19 322.312 203.070   1
   2   8  20 423.354 310.639   1
  -2  -8 -20 350.866 279.486   1
   2   8  21-199.158 312.717   1
  -2  -8 -21-176.753 270.943   1
   2   8  23 569.489 329.218   1
  -2  -8 -23 633.012 293.622   1
   2   8  24 425.723 304.788   1
  -2  -8 -24 251.998 277.914   1
   2   8  25 563.304 284.285   1
  -2  -8 -25 174.646 240.144   1
   2   8  26 389.766 326.644   1
  -2  -8 -26 319.908 286.103   1
   2   8  27 301.213 273.477   1
  -2  -8 -27 292.593 256.533   1
  -2   9  27-53.5186 258.421   1
   2  -9 -25 1487.30 277.402   1
  -2   9  25 1860.60 301.883   1
   2  -9 -23 469.730 290.535   1
  -2   9  23 1192.16 318.869   1
   2  -9 -22 235.826 297.047   1
  -2   9  22-57.1114 308.341   1
   2  -9 -21 1338.88 329.616   1
  -2   9  21 1287.43 353.986   1
   2  -9 -20 340.881 275.098   1
  -2   9  20 628.491 305.836   1
  -2   9  19-369.086 256.287   1
   2  -9 -19-104.649 245.046   1
  -2   9  18 1124.96 339.172   1
   2   9 -18 1316.86 219.368   1
   2  -9 -18 931.543 307.247   1
   2  -9 -17 818.147 247.319   1
   2   9 -17 736.615 190.283   1
  -2   9  17 250.091 248.256   1
  -2  -9  17 1007.43 202.974   1
   2  -9 -16 400.923 263.235   1
   2   9 -16-237.858 153.222   1
  -2  -9  16-191.632 167.376   1
  -2   9  16 274.214 296.723   1
   2   9 -15 5245.71 348.163   1
   2  -9 -15 4943.73 415.982   1
  -2  -9  15 5984.56 360.173   1
  -2   9  15 4629.50 427.806   1
   2   9 -14 6816.29 390.197   1
  -2  -9  14 5981.30 392.720   1
   2   9 -13 5070.14 297.217   1
  -2   9  13 5060.18 438.426   1
  -2  -9  13 3787.85 293.861   1
   2  -9 -13 5038.65 414.888   1
   2  -9 -12 860.058 255.593   1
   2   9 -12 580.064 119.640   1
  -2  -9  12 459.474 124.911   1
  -2   9  12 1021.92 272.436   1
  -2   9  11 1325.01 270.170   1
   2   9 -11 1784.61 148.758   1
   2  -9 -11 1881.54 277.433   1
  -2  -9  11 1604.91 143.696   1
   2  -9 -10 7199.73 486.647   1
  -2  -9  10 6942.24 374.792   1
   2   9 -10 7105.68 374.215   1
  -2   9  10 6073.41 489.397   1
  -2   9   9 731.633 252.055   1
   2  -9  -9 1033.24 240.388   1
  -2  -9   9 1076.60 96.5643   1
   2   9  -9 1227.59 101.173   1
  -2  -9   8 14912.2 708.054   1
   2   9  -8 13637.3 708.369   1
  -2   9   7 34161.4 1779.44   1
   2  -9  -7 34792.4 1772.89   1
  -2  -9   6 1214.34 82.1782   1
   2   9  -6 1276.04 87.7816   1
  -2   9   6 1241.47 223.940   1
   2   9  -5 8844.67 464.680   1
   2  -9  -5 8603.16 539.335   1
  -2   9   5 9232.55 554.708   1
  -2  -9   5 9465.41 462.387   1
  -2  -9   4 19283.9 968.989   1
   2   9  -4 19377.0 972.830   1
   2  -9  -4 21108.4 1041.67   1
   2  -9  -3 22200.9 1218.21   1
  -2  -9   3 22998.0 1174.06   1
  -2   9   3 25530.7 1236.08   1
   2   9  -3 24312.1 1178.96   1
   2  -9  -2 26446.0 1403.70   1
  -2   9   2 27390.6 1412.69   1
   2   9  -2 29705.4 1383.62   1
  -2  -9   2 26766.6 1375.34   1
   2   9  -1 4007.16 257.823   1
  -2  -9   1 3998.36 254.705   1
   2  -9   0-47.8952 107.500   1
  -2   9   0-42.5545 121.818   1
   2  -9   1 4251.40 263.708   1
   2   9   1 4171.78 289.705   1
  -2   9  -1 4282.76 268.910   1
  -2  -9  -1 4219.99 278.489   1
  -2   9  -2 28800.2 1407.55   1
  -2  -9  -2 27551.6 1435.10   1
   2   9   2 27101.6 1439.97   1
   2  -9   2 28812.5 1404.54   1
  -2   9  -3 23724.1 1129.53   1
  -2  -9  -3 22558.0 1174.61   1
   2  -9   3 21992.7 1126.84   1
  -2   9  -4 17488.4 895.982   1
   2  -9   4 18694.8 896.792   1
   2   9   4 20454.0 986.529   1
  -2  -9  -5 8995.22 530.796   1
   2   9   5 8693.53 538.969   1
   2   9   6 1460.45 223.293   1
  -2  -9  -7 38090.8 1951.43   1
   2   9   7 38434.4 1965.08   1
  -2  -9  -9 1283.34 234.897   1
   2   9   9 1290.51 246.290   1
  -2  -9 -10 7356.13 425.002   1
   2   9  10 7129.65 445.996   1
  -2  -9 -11 1793.15 276.083   1
   2  -9  11 1417.83 128.237   1
  -2   9 -11 1563.12 122.670   1
   2   9  11 1700.34 292.000   1
  -2  -9 -12 893.405 204.447   1
   2   9  12 530.970 228.617   1
  -2   9 -12 640.217 111.093   1
   2  -9  12 586.702 117.248   1
  -2  -9 -13 4907.49 385.796   1
  -2   9 -13 4322.88 283.180   1
   2  -9  13 4324.90 283.239   1
   2   9  13 4631.39 409.338   1
  -2   9 -15 4537.13 331.584   1
  -2  -9 -15 5523.83 422.564   1
   2  -9  15 4621.59 330.333   1
   2   9  15 5541.95 455.258   1
  -2  -9 -16 409.427 198.592   1
   2   9  16 107.813 207.314   1
  -2   9 -16-13.8368 143.545   1
   2  -9  16 253.080 165.181   1
  -2  -9 -17 1126.52 283.319   1
   2   9  17 1316.70 318.887   1
  -2   9 -17 881.846 187.131   1
   2  -9  17 865.272 207.067   1
  -2  -9 -18 1066.42 305.030   1
   2   9  18 1560.81 349.489   1
  -2  -9 -19-150.122 250.197   1
   2   9  19 84.5778 282.645   1
  -2  -9 -20 50.2945 223.452   1
   2   9  20 511.293 278.323   1
  -2  -9 -21 1617.28 316.466   1
   2   9  21 883.154 345.094   1
  -2  -9 -22-152.039 286.067   1
   2   9  22 142.560 316.600   1
  -2  -9 -23 732.250 223.699   1
   2   9  23-284.210 235.380   1
  -2  -9 -25 1977.52 338.226   1
   2   9  25 1454.97 361.649   1
  -2  -9 -27 288.508 296.233   1
   2   9  27-513.435 320.211   1
  -2  10  26 674.908 315.804   1
   2 -10 -26 947.439 315.894   1
  -2  10  25 220.045 307.345   1
   2 -10 -25-152.260 289.380   1
  -2  10  24 363.285 330.638   1
   2 -10 -24 540.549 301.278   1
  -2  10  23 2769.85 419.934   1
   2 -10 -23 4503.93 428.004   1
  -2  10  22 113.866 302.581   1
   2 -10 -22 130.787 271.596   1
  -2  10  20 1289.50 344.854   1
   2 -10 -20 420.424 294.356   1
  -2  10  19 971.837 333.056   1
   2 -10 -19 760.126 316.163   1
   2 -10 -18 209.073 223.609   1
  -2  10  18 227.002 253.669   1
   2 -10 -17 25.8968 283.447   1
  -2  10  17 393.644 316.909   1
   2 -10 -16 2780.10 320.679   1
   2  10 -16 3425.67 250.236   1
  -2  10  16 2773.59 341.674   1
   2 -10 -15 426.809 262.574   1
  -2  10  15-191.113 284.844   1
   2 -10 -14-24.5044 258.801   1
  -2 -10  14 145.213 113.003   1
   2  10 -14 224.300 112.092   1
   2  10 -13-115.158 96.0507   1
  -2 -10  13-72.5786 96.4327   1
  -2 -10  12 4160.12 231.208   1
   2  10 -12 3722.29 229.479   1
  -2  10  12 3930.80 368.357   1
   2 -10 -12 3729.90 349.186   1
   2  10 -11 305.093 55.1572   1
  -2  10  11 24.7491 190.764   1
  -2  10  10 4970.31 409.752   1
   2 -10  -9 126.469 235.404   1
  -2  10   9 436.352 249.399   1
   2 -10  -8-120.946 188.190   1
  -2  10   8-175.366 211.214   1
   2 -10  -6 9181.56 560.292   1
  -2  10   6 9162.10 572.287   1
   2 -10  -5 3258.63 280.799   1
  -2  10   5 3183.16 300.691   1
   2  10  -4 7388.71 373.755   1
   2 -10  -4 6768.12 448.419   1
  -2  10   4 6040.36 443.620   1
  -2  10   3 1091.47 201.555   1
   2  10  -3 871.426 112.334   1
   2 -10  -3 803.795 179.085   1
   2 -10  -2 4796.51 315.272   1
  -2  10   2 4655.68 330.840   1
   2  10  -2 4503.20 282.619   1
   2 -10  -1 3719.90 265.117   1
  -2  10   1 4133.48 281.300   1
   2  10  -1 3334.85 253.319   1
   2 -10   1 3716.22 244.583   1
   2  10   1 3738.36 277.001   1
  -2  10  -1 3627.63 250.988   1
   2  10   2 4843.96 335.123   1
   2 -10   2 4770.43 276.348   1
  -2  10  -2 4781.01 281.944   1
  -2 -10  -2 4247.49 312.008   1
   2 -10   3 1029.53 96.5673   1
  -2 -10  -3 930.104 169.224   1
   2  10   3 871.023 178.314   1
  -2  10  -3 881.477 100.415   1
   2  10   4 6714.68 454.002   1
  -2 -10  -4 7650.76 454.109   1
   2  10   5 3696.75 307.936   1
  -2 -10  -5 3645.68 295.243   1
  -2 -10  -6 7952.13 499.492   1
   2  10   8 105.916 197.633   1
  -2 -10  -8-19.4166 186.466   1
   2  10   9 221.711 198.324   1
   2  10  10 5093.11 428.312   1
  -2 -10 -10 6098.91 426.078   1
   2  10  11 552.132 253.177   1
  -2 -10 -11 389.911 241.083   1
  -2 -10 -12 4684.12 404.034   1
   2  10  12 4786.15 424.533   1
  -2  10 -13-13.4364 65.4704   1
   2 -10  13 114.645 71.5783   1
   2  10  14-78.9328 260.442   1
  -2  10 -14 171.951 97.1253   1
   2 -10  14 183.969 96.4595   1
  -2 -10 -14-23.5223 230.383   1
   2  10  15 242.106 234.756   1
  -2  10 -15-143.693 116.175   1
   2 -10  15 57.4183 117.299   1
  -2 -10 -15 24.0137 198.582   1
   2  10  16 3778.61 396.516   1
  -2 -10 -16 3175.88 353.837   1
   2  10  17 527.803 306.689   1
  -2 -10 -17-24.7465 263.798   1
   2  10  18 169.039 316.132   1
  -2 -10 -18 24.9901 265.000   1
   2  10  19 1051.37 330.522   1
  -2 -10 -19 729.143 269.830   1
   2  10  20 627.313 274.214   1
  -2 -10 -20 1466.15 267.582   1
   2  10  22 512.063 324.196   1
  -2 -10 -22 581.184 295.591   1
   2  10  23 3426.61 423.745   1
  -2 -10 -23 3943.32 398.589   1
   2  10  24 448.957 248.628   1
  -2 -10 -24 198.631 220.834   1
   2  10  25 138.567 298.677   1
  -2 -10 -25 220.157 268.907   1
   2  10  26 707.870 344.558   1
  -2 -10 -26 508.563 311.191   1
   2 -11 -26 1180.15 314.301   1
  -2  11  26 1064.63 320.018   1
   2 -11 -25 451.923 266.362   1
  -2  11  25 380.792 296.304   1
   2 -11 -24 2450.49 311.511   1
  -2  11  24 2879.86 327.010   1
   2 -11 -23 155.207 253.983   1
  -2  11  23 56.1971 275.876   1
   2 -11 -22 1875.87 347.341   1
  -2  11  22 1674.40 370.937   1
   2 -11 -21 655.958 307.479   1
  -2  11  21 457.129 326.934   1
  -2  11  20 143.469 248.791   1
   2 -11 -19 236.841 296.324   1
  -2  11  19 459.245 323.785   1
  -2  11  18 371.968 315.225   1
   2 -11 -18 104.932 271.877   1
  -2  11  16 56.2458 276.071   1
   2 -11 -16 25.8771 248.503   1
  -2  11  15-582.032 303.314   1
   2 -11 -15 229.260 267.091   1
  -2  11  14 12050.5 765.073   1
   2 -11 -14 12228.1 754.274   1
  -2  11  13 481.032 231.987   1
  -2  11  12 2087.87 284.979   1
   2 -11 -12 1606.47 266.938   1
  -2  11  11 253.828 241.851   1
   2 -11 -11 559.895 224.319   1
   2 -11 -10 4949.03 399.977   1
  -2  11   9 284.864 251.833   1
   2 -11  -9 480.739 228.171   1
  -2  11   8 182.283 223.075   1
   2 -11  -8-83.8668 209.662   1
   2 -11  -7-139.711 195.400   1
  -2  11   7 130.611 223.793   1
   2 -11  -6 264.880 186.493   1
  -2  11   6 454.118 209.216   1
   2 -11  -5 35.7862 177.734   1
  -2  11   5 349.862 189.451   1
   2  11  -4 161.308 76.1846   1
  -2 -11   4 138.843 65.4243   1
   2 -11  -4 184.121 159.967   1
  -2  11   4-72.5396 181.457   1
  -2 -11   3 2829.85 176.528   1
  -2  11   3 2633.90 258.756   1
   2  11  -3 2158.76 177.460   1
   2 -11  -3 3007.50 254.536   1
  -2 -11   2 23522.2 1133.34   1
   2 -11  -2 22611.4 1167.89   1
   2  11  -2 20600.5 1138.58   1
  -2  11   2 23456.0 1179.88   1
  -2  11   1 4527.42 324.810   1
   2 -11  -1 4513.52 306.877   1
  -2 -11   0-66.5236 125.952   1
   2  11   0-37.0456 125.093   1
  -2 -11  -1 4837.38 315.896   1
   2 -11   1 4539.69 292.690   1
  -2  11  -1 5133.53 304.953   1
   2  11   1 4384.90 319.561   1
  -2 -11  -2 23127.3 1164.19   1
  -2  11  -2 21586.2 1126.22   1
   2  11   2 23408.3 1175.64   1
   2 -11   2 22238.7 1124.56   1
  -2 -11  -3 2385.10 228.660   1
  -2  11  -3 2448.52 157.498   1
   2  11   3 1961.56 234.095   1
   2 -11   3 2284.78 152.897   1
   2  11   4-35.6550 185.949   1
  -2 -11  -4 32.1934 160.957   1
   2  11   5 283.258 203.371   1
  -2 -11  -5 466.926 183.883   1
   2  11   6 399.862 212.821   1
  -2 -11  -6 383.466 188.208   1
   2  11   7 126.419 203.579   1
  -2 -11  -7 153.685 188.194   1
   2  11   8 221.451 213.547   1
  -2 -11  -8 240.359 207.223   1
   2  11   9 277.059 216.677   1
  -2 -11  -9-166.543 194.218   1
  -2 -11 -10 4889.48 390.594   1
   2  11  11 247.907 214.366   1
  -2 -11 -11 178.205 203.696   1
   2  11  12 1790.42 285.680   1
  -2 -11 -12 1923.14 273.620   1
   2  11  13 683.118 255.153   1
  -2 -11 -14 12325.5 746.735   1
   2  11  14 12197.0 769.741   1
   2  11  15-109.438 288.805   1
  -2 -11 -15-121.996 245.931   1
   2  11  16-111.142 296.123   1
  -2 -11 -16 469.991 274.273   1
   2  11  18 256.065 319.795   1
  -2 -11 -18 503.193 284.088   1
   2  11  19 428.500 327.829   1
  -2 -11 -19 25.3107 261.008   1
   2  11  21 513.797 278.738   1
  -2 -11 -21 380.105 238.753   1
   2  11  22 1988.61 367.451   1
  -2 -11 -22 1815.28 322.233   1
   2  11  23 816.463 340.432   1
  -2 -11 -23 473.942 299.805   1
   2  11  24 3067.13 406.933   1
  -2 -11 -24 2951.82 362.842   1
   2  11  25 495.115 241.921   1
  -2 -11 -25 24.1625 205.340   1
   2  11  26 1665.41 336.756   1
  -2 -11 -26 1002.67 291.679   1
   2 -12 -25-24.7863 298.530   1
  -2  12  25 80.6000 333.824   1
   2 -12 -23-77.0464 256.932   1
  -2  12  23-278.756 297.707   1
   2 -12 -21 837.417 303.708   1
  -2  12  21 199.577 339.484   1
   2 -12 -20 631.894 295.354   1
  -2  12  20 430.274 335.850   1
   2 -12 -19 3137.96 355.155   1
  -2  12  19 2677.01 371.365   1
  -2  12  18-115.099 326.207   1
  -2  12  17-172.067 277.827   1
   2 -12 -15 1346.68 317.522   1
   2 -12 -14 919.258 277.417   1
  -2  12  13 2675.05 331.338   1
   2 -12 -13 2133.46 306.958   1
  -2  12  12 3768.92 361.000   1
   2 -12 -12 3221.60 340.424   1
   2 -12 -11 1967.42 304.504   1
  -2  12  11 2399.21 317.015   1
   2 -12 -10 3263.85 350.125   1
  -2  12  10 3193.99 364.477   1
  -2  12   9 12865.3 794.049   1
   2 -12  -9 13769.8 788.878   1
  -2  12   8-23.6311 241.782   1
   2 -12  -8-151.546 232.738   1
  -2  12   7 3056.12 347.696   1
   2 -12  -7 3919.68 337.797   1
  -2  12   5 1343.07 247.443   1
   2 -12  -5 1331.50 220.084   1
   2  12  -4 1475.19 112.724   1
  -2  12   4 1715.96 239.044   1
  -2 -12   4 1444.03 102.977   1
   2 -12  -4 1759.58 228.738   1
   2 -12  -3 3554.96 289.100   1
   2  12  -3 3345.66 210.407   1
  -2 -12   3 2903.58 201.360   1
  -2  12   3 3210.23 301.673   1
   2 -12  -2 3242.96 266.454   1
   2  12  -2 3057.07 228.339   1
  -2 -12   2 3016.25 215.716   1
  -2  12   2 3221.88 281.654   1
   2 -12  -1 3016.13 245.507   1
  -2  12   1 3097.49 263.407   1
   2 -12   0 20750.2 1076.88   1
  -2  12   0 21080.4 1087.84   1
   2  12   0 21454.0 1088.82   1
  -2 -12   0 20210.9 1076.32   1
  -2 -12  -1 3026.75 255.693   1
   2 -12   1 3426.59 242.507   1
  -2  12  -1 3172.57 240.787   1
   2  12   1 3393.14 273.175   1
   2  12   2 3356.66 282.101   1
   2 -12   2 3043.37 207.346   1
  -2  12  -2 2767.62 212.449   1
  -2 -12  -2 3399.00 263.930   1
   2  12   3 3339.78 291.220   1
  -2 -12  -3 3319.84 272.134   1
  -2  12  -3 2911.63 182.620   1
   2 -12   3 2709.26 177.411   1
   2  12   4 1724.67 245.554   1
  -2 -12  -4 1559.41 225.560   1
   2  12   5 1457.11 247.014   1
  -2 -12  -5 1816.44 238.585   1
   2  12   6 10296.6 629.675   1
  -2 -12  -6 9881.91 605.035   1
  -2 -12  -7 3872.66 330.846   1
   2  12   7 3315.72 341.618   1
   2  12   8-322.656 253.275   1
  -2 -12  -8-394.320 228.690   1
   2  12   9 15793.9 892.420   1
  -2 -12  -9 14573.7 863.513   1
  -2 -12 -10 4090.68 336.733   1
   2  12  10 3081.50 343.175   1
   2  12  11 1512.63 279.610   1
  -2 -12 -11 1991.93 256.930   1
  -2 -12 -12 4298.73 384.898   1
   2  12  12 4450.06 416.762   1
   2  12  13 1535.09 316.777   1
  -2 -12 -13 2520.07 311.336   1
  -2 -12 -14 781.395 268.631   1
   2  12  15 947.730 312.612   1
  -2 -12 -15 1337.02 288.936   1
   2  12  17 1026.44 327.604   1
   2  12  18 744.800 315.996   1
  -2 -12 -18 152.201 251.752   1
   2  12  19 2267.48 343.935   1
  -2 -12 -19 1908.01 296.097   1
   2  12  20 114.641 240.590   1
  -2 -12 -20 25.4213 204.596   1
   2  12  21-285.423 276.463   1
  -2 -12 -21 481.033 247.938   1
   2  12  23 84.0211 325.064   1
  -2 -12 -23 692.924 298.224   1
   2  12  25-135.466 308.475   1
  -2 -12 -25 457.263 272.948   1
   2 -13 -24 1174.60 319.958   1
  -2  13  24 1355.17 353.137   1
  -2  13  23 193.377 331.064   1
  -2  13  22 505.139 295.803   1
   2 -13 -21 522.903 281.047   1
  -2  13  21 597.045 313.518   1
   2 -13 -20 632.940 308.768   1
   2 -13 -19 132.189 236.231   1
   2 -13 -18 423.881 295.909   1
  -2  13  18 664.477 338.843   1
   2 -13 -17 370.098 264.180   1
  -2  13  17 317.731 275.535   1
   2 -13 -16 26.3282 262.742   1
  -2  13  16 402.693 319.526   1
   2 -13 -15 1751.17 330.577   1
  -2  13  15 1712.61 362.071   1
   2 -13 -14 2172.88 328.581   1
  -2  13  14 1271.59 338.591   1
   2 -13 -13 255.075 261.225   1
  -2  13  13 696.344 291.364   1
   2 -13 -12 3782.87 387.118   1
  -2  13  12 4269.33 416.601   1
   2 -13 -10 2292.93 299.888   1
  -2  13  10 2035.31 320.524   1
   2 -13  -9 2504.25 308.343   1
  -2  13   9 2811.57 342.964   1
   2 -13  -8 964.639 230.467   1
  -2  13   8 1393.79 276.534   1
   2 -13  -7 3004.20 302.447   1
  -2  13   7 2515.36 310.867   1
   2 -13  -6 268.687 206.862   1
  -2  13   6 89.7535 221.034   1
  -2  13   4 3932.97 347.561   1
   2 -13  -4 3627.28 319.928   1
  -2 -13   3 1781.39 138.045   1
   2 -13  -3 1499.80 217.493   1
  -2  13   3 1230.76 239.232   1
   2  13  -3 1494.55 147.788   1
   2  13  -2 18612.5 941.565   1
  -2  13   2 17943.6 987.740   1
  -2 -13   2 17952.5 932.764   1
   2  13  -1 4215.45 287.211   1
   2 -13  -1 3394.61 284.377   1
  -2  13   1 3998.29 308.932   1
  -2 -13   1 3800.76 270.380   1
   2  13   0 225.281 162.528   1
  -2 -13   0 37.7081 126.737   1
   2 -13   0 173.690 141.263   1
  -2  13   0-41.7421 149.285   1
  -2 -13  -1 3549.40 278.328   1
   2  13   1 3989.72 306.773   1
   2  13   2 18895.8 993.509   1
  -2  13  -2 18860.6 933.717   1
   2 -13   2 17107.3 925.606   1
  -2 -13  -2 18928.2 977.183   1
  -2 -13  -3 1912.96 232.327   1
  -2  13  -3 1580.62 117.616   1
   2 -13   3 1350.33 112.503   1
   2  13   3 1556.63 227.703   1
  -2 -13  -4 3928.62 318.003   1
   2  13   4 3247.46 313.312   1
   2  13   6 110.710 220.984   1
  -2 -13  -6 217.631 198.516   1
  -2 -13  -7 3286.28 326.059   1
   2  13   7 3307.64 338.883   1
   2  13   8 1229.52 267.600   1
  -2 -13  -8 946.204 231.706   1
   2  13   9 2765.70 334.036   1
  -2 -13  -9 2467.94 303.826   1
   2  13  10 2031.07 292.518   1
  -2 -13 -10 2086.02 277.721   1
   2  13  11 132.100 239.861   1
  -2 -13 -11 658.625 236.051   1
  -2 -13 -12 4733.90 398.771   1
   2  13  12 3757.68 411.684   1
   2  13  13 82.5216 293.819   1
  -2 -13 -13 293.467 268.281   1
   2  13  14 2683.69 370.482   1
  -2 -13 -14 2357.12 330.617   1
   2  13  15 1529.46 339.325   1
  -2 -13 -15 2006.67 307.459   1
   2  13  16-143.040 277.097   1
  -2 -13 -16 353.822 250.821   1
   2  13  17 57.5012 283.062   1
  -2 -13 -17 203.586 247.198   1
   2  13  18 345.926 289.872   1
  -2 -13 -18 868.186 256.501   1
  -2 -13 -19 127.649 250.010   1
   2  13  20 889.750 314.224   1
  -2 -13 -20 203.476 253.488   1
   2  13  21-170.823 313.531   1
  -2 -13 -21 378.143 276.447   1
   2  13  22 874.123 342.825   1
   2  13  23 1001.67 358.646   1
  -2 -13 -23 637.330 305.987   1
   2  13  24 928.967 358.791   1
  -2 -13 -24 873.020 308.887   1
   2 -14 -23 226.773 295.642   1
  -2  14  23 437.573 355.752   1
   2 -14 -22 1719.02 315.978   1
  -2  14  22 1865.96 364.407   1
   2 -14 -21 494.389 260.271   1
  -2  14  21 311.003 300.432   1
   2 -14 -20 421.174 297.274   1
  -2  14  20-143.014 334.599   1
   2 -14 -19 318.291 249.941   1
  -2  14  19 173.212 270.391   1
   2 -14 -17 1411.26 302.268   1
  -2  14  17 1423.59 346.585   1
   2 -14 -16 1861.48 296.425   1
  -2  14  16 2030.76 335.421   1
   2 -14 -15 820.496 287.095   1
  -2  14  15 1530.03 345.712   1
   2 -14 -14-367.695 281.043   1
  -2  14  14-429.701 318.003   1
   2 -14 -13 2259.08 338.039   1
  -2  14  13 1897.63 355.139   1
   2 -14 -12 4042.38 392.515   1
  -2  14  12 3488.35 403.554   1
   2 -14 -11 226.030 220.368   1
  -2  14  11 383.572 262.003   1
   2 -14  -9 455.713 231.432   1
  -2  14   9 130.499 238.073   1
   2 -14  -8 488.463 230.574   1
  -2  14   8 50.5444 238.264   1
   2 -14  -7-112.236 219.817   1
  -2  14   7 389.694 234.601   1
   2 -14  -6 1483.99 260.060   1
  -2  14   6 1470.01 276.493   1
   2 -14  -5 1210.92 231.710   1
  -2  14   5 1558.46 252.367   1
   2 -14  -4 911.718 220.854   1
  -2  14   4 629.690 226.694   1
   2 -14  -3 53.7545 183.759   1
  -2 -14   3 25.4569 83.3530   1
  -2  14   3 157.293 188.815   1
   2  14  -3-7.02091 98.2612   1
   2  14  -2 1783.58 178.523   1
   2 -14  -2 1379.41 217.011   1
  -2  14   2 1358.41 226.429   1
  -2 -14   2 1382.57 155.266   1
   2  14  -1 596.164 167.609   1
  -2 -14   1 538.074 132.443   1
   2 -14  -1 684.157 168.147   1
  -2  14   1 482.290 184.035   1
   2  14   0 3311.71 280.625   1
   2 -14   0 3370.04 265.068   1
  -2 -14   0 3126.47 260.410   1
  -2  14   0 3420.25 281.645   1
  -2 -14  -1 638.531 177.088   1
   2  14   1 485.867 181.734   1
  -2 -14  -2 1512.84 208.740   1
   2 -14   2 1088.27 134.290   1
  -2  14  -2 1213.62 138.119   1
   2  14   2 1208.44 215.182   1
  -2 -14  -3 140.245 176.652   1
  -2  14  -3-38.8547 52.4757   1
   2  14   3 256.137 204.037   1
   2 -14   3 19.6159 45.2039   1
   2  14   5 1440.83 258.974   1
  -2 -14  -5 1538.74 233.249   1
   2  14   6 1463.70 268.423   1
  -2 -14  -6 1302.34 229.914   1
   2  14   7 96.7404 227.001   1
  -2 -14  -7 64.5987 206.814   1
   2  14   8 701.179 254.981   1
  -2 -14  -8-289.854 210.563   1
   2  14   9 465.600 256.361   1
  -2 -14  -9 505.553 232.166   1
   2  14  11-298.931 258.019   1
  -2 -14 -11 192.890 220.891   1
  -2 -14 -12 4811.72 401.761   1
   2  14  12 3217.94 418.292   1
   2  14  13 2279.06 348.928   1
  -2 -14 -13 2092.02 311.145   1
   2  14  14 28.5196 239.619   1
  -2 -14 -14 377.729 230.221   1
   2  14  15 1007.12 310.119   1
  -2 -14 -15 788.730 255.319   1
   2  14  16 2922.96 408.116   1
  -2 -14 -16 2639.94 343.699   1
   2  14  17 1102.73 347.715   1
  -2 -14 -17 1336.92 304.276   1
   2  14  19 57.7440 338.363   1
  -2 -14 -19 204.575 282.839   1
   2  14  20 28.6708 324.567   1
  -2 -14 -20 887.767 302.616   1
   2  14  21 454.368 339.823   1
  -2 -14 -21 125.329 287.830   1
   2  14  22 2074.97 396.697   1
  -2 -14 -22 1654.22 342.730   1
   2  14  23 633.924 351.932   1
  -2 -14 -23 122.244 295.460   1
   2 -15 -23 348.377 303.624   1
  -2  15  23 81.0046 340.701   1
   2 -15 -22 1067.17 295.318   1
  -2  15  22 882.596 331.433   1
   2 -15 -21 569.081 290.747   1
  -2  15  21 983.185 331.786   1
   2 -15 -20 1626.82 335.391   1
  -2  15  20 1424.91 351.728   1
   2 -15 -19 185.629 268.766   1
  -2  15  19 230.638 305.840   1
   2 -15 -18 347.434 279.821   1
  -2  15  18 697.425 316.070   1
   2 -15 -16 1504.64 291.242   1
  -2  15  16 1082.60 337.685   1
   2 -15 -15 375.479 236.983   1
  -2  15  15 292.070 262.229   1
   2 -15 -14 293.621 234.773   1
  -2  15  14 668.586 280.019   1
   2 -15 -13 529.412 244.029   1
  -2  15  13 605.374 263.052   1
   2 -15 -12-78.4808 248.420   1
  -2  15  12-113.959 268.192   1
   2 -15 -11 2550.66 332.831   1
  -2  15  11 2356.14 363.792   1
   2 -15 -10 1466.78 279.896   1
  -2  15  10 1292.04 290.384   1
  -2  15   8 4410.41 409.257   1
   2 -15  -8 4157.78 388.474   1
   2 -15  -7 1630.27 269.280   1
  -2  15   7 1212.42 279.585   1
   2 -15  -6 67.2257 229.254   1
  -2  15   6 48.6221 239.942   1
   2 -15  -5-171.357 210.860   1
  -2  15   5 23.1867 207.811   1
  -2  15   3 2533.38 286.993   1
  -2 -15   3 2269.10 154.289   1
   2  15  -3 2180.97 160.621   1
   2 -15  -3 2928.43 275.479   1
  -2 -15   2 1384.15 152.514   1
   2 -15  -2 1415.75 200.183   1
   2  15  -2 1281.84 165.697   1
  -2  15   2 1000.45 213.424   1
   2  15  -1 7021.94 453.073   1
   2 -15  -1 6876.44 452.974   1
  -2 -15   1 7102.40 432.233   1
  -2 -15   0-125.565 144.828   1
  -2  15   0 165.746 161.956   1
   2  15   0 47.3596 161.494   1
   2 -15   0-40.4253 140.217   1
  -2 -15  -1 7964.77 484.948   1
   2  15   1 7681.91 498.905   1
  -2 -15  -2 1317.60 202.653   1
   2 -15   2 1338.14 132.295   1
  -2  15  -2 1023.98 134.026   1
   2  15   2 832.991 213.370   1
   2  15   3 2959.72 305.833   1
  -2 -15  -3 2720.27 270.541   1
   2  15   4 4707.07 395.670   1
  -2 -15  -4 4415.79 358.487   1
   2  15   5 186.218 215.877   1
  -2 -15  -5-61.7321 201.466   1
   2  15   6 534.895 254.719   1
  -2 -15  -6 193.514 208.840   1
   2  15   7 1943.70 295.959   1
  -2 -15  -7 1651.49 262.762   1
  -2 -15  -8 4537.65 375.272   1
   2  15   8 3725.50 387.217   1
   2  15  10 1921.06 338.484   1
  -2 -15 -10 1477.02 294.924   1
   2  15  11 2991.58 354.594   1
  -2 -15 -11 2046.75 302.952   1
   2  15  12 823.779 309.140   1
  -2 -15 -12-25.1123 246.367   1
   2  15  13 28.7242 288.939   1
  -2 -15 -13 406.302 255.496   1
   2  15  14 753.745 295.102   1
  -2 -15 -14 513.216 242.628   1
   2  15  15 350.041 317.576   1
  -2 -15 -15 413.278 266.842   1
   2  15  16 847.009 332.447   1
  -2 -15 -16 1811.06 314.842   1
   2  15  18 931.606 273.539   1
  -2 -15 -18 205.935 216.708   1
   2  15  19 376.263 283.737   1
  -2 -15 -19 255.305 230.724   1
   2  15  20 1549.07 351.539   1
  -2 -15 -20 2095.36 313.870   1
   2  15  21 510.859 331.446   1
  -2 -15 -21 447.632 281.107   1
   2  15  22 945.487 347.658   1
  -2 -15 -22 862.894 286.118   1
   2  15  23-108.673 323.176   1
  -2 -15 -23 340.501 276.881   1
   2 -16 -22-25.1619 221.192   1
  -2  16  22 1338.39 307.622   1
   2 -16 -21 179.525 287.860   1
  -2  16  21 139.266 331.944   1
   2 -16 -20 443.614 262.332   1
  -2  16  20 708.349 301.638   1
   2 -16 -19 132.328 292.019   1
  -2  16  19-143.780 331.165   1
   2 -16 -18 267.539 253.604   1
  -2  16  18 261.662 277.124   1
   2 -16 -17 242.634 257.342   1
  -2  16  17 556.662 328.554   1
   2 -16 -15 217.001 280.996   1
  -2  16  15 707.364 340.728   1
   2 -16 -14 973.660 300.548   1
  -2  16  14 470.720 319.632   1
   2 -16 -12 373.656 260.541   1
  -2  16  12 783.252 300.877   1
   2 -16 -11 1054.82 277.499   1
  -2  16  11 458.345 272.120   1
   2 -16 -10 908.247 260.786   1
  -2  16  10 591.548 302.329   1
   2 -16  -9 915.372 266.979   1
  -2  16   9 910.869 297.957   1
   2 -16  -8 869.294 261.587   1
  -2  16   8 1131.86 292.918   1
   2 -16  -7 1640.37 274.050   1
  -2  16   7 1020.70 288.158   1
   2 -16  -6 3469.38 346.628   1
  -2  16   6 3278.05 356.955   1
  -2  16   5 2973.62 343.493   1
   2 -16  -5 4076.77 354.771   1
   2 -16  -4 2575.95 273.584   1
  -2  16   4 2025.25 293.188   1
   2 -16  -3 409.652 199.709   1
  -2  16   3 240.021 210.152   1
   2 -16  -2 1639.49 236.946   1
   2  16  -2 1994.50 181.734   1
  -2  16   2 2076.37 266.614   1
  -2 -16   1 1394.44 188.144   1
   2  16  -1 1130.61 187.052   1
  -2  16   1 1765.96 230.298   1
   2  16   0 5477.29 378.320   1
  -2  16   0 5808.85 365.930   1
  -2 -16   0 4538.58 352.574   1
   2 -16   0 5219.58 353.722   1
  -2 -16  -1 1340.87 204.340   1
   2  16   1 1545.48 233.118   1
  -2  16  -2 1356.54 140.130   1
   2  16   2 1608.39 251.188   1
  -2 -16  -2 1941.96 233.614   1
   2  16   4 2714.06 301.755   1
  -2 -16  -4 2299.17 274.416   1
   2  16   5 3261.98 364.197   1
  -2 -16  -5 3272.51 326.020   1
  -2 -16  -6 3924.88 349.250   1
   2  16   6 3805.77 379.021   1
   2  16   7 1232.30 295.224   1
  -2 -16  -7 1625.23 270.240   1
   2  16   8 674.644 286.628   1
  -2 -16  -8 430.158 240.962   1
   2  16   9 470.402 288.586   1
  -2 -16  -9 660.706 256.753   1
   2  16  10 366.779 278.414   1
  -2 -16 -10 449.123 247.049   1
   2  16  11 945.549 298.094   1
  -2 -16 -11 557.481 264.140   1
   2  16  12-29.0327 303.685   1
  -2 -16 -12 359.644 259.025   1
   2  16  13-29.2588 271.389   1
  -2 -16 -13-181.328 246.004   1
   2  16  14 972.205 333.251   1
  -2 -16 -14 808.303 271.373   1
   2  16  15 206.620 322.943   1
  -2 -16 -15 26.1158 269.838   1
   2  16  17 500.241 308.699   1
  -2 -16 -17 544.856 270.523   1
   2  16  18 1111.95 364.075   1
  -2 -16 -18 463.225 280.691   1
   2  16  19-57.8975 329.497   1
  -2 -16 -19-152.716 280.893   1
   2  16  20 802.106 348.114   1
  -2 -16 -20 902.913 287.864   1
   2  16  21 28.0711 297.693   1
  -2 -16 -21 198.992 265.618   1
   2  16  22 878.062 299.597   1
  -2 -16 -22 73.6548 235.361   1
   2 -17 -21 76.3581 279.743   1
  -2  17  21 248.915 339.666   1
   2 -17 -20-129.763 264.843   1
  -2  17  20 253.672 307.011   1
   2 -17 -19 158.409 267.413   1
  -2  17  19-57.3492 308.223   1
   2 -17 -18 1526.08 333.859   1
  -2  17  18 551.722 348.530   1
   2 -17 -17 1026.61 311.302   1
  -2  17  17 616.547 323.005   1
   2 -17 -16 735.153 259.474   1
  -2  17  16 739.546 295.641   1
   2 -17 -15 793.152 268.441   1
  -2  17  15 594.202 288.094   1
   2 -17 -14 520.237 260.970   1
  -2  17  14-59.4999 273.631   1
   2 -17 -13 163.934 255.910   1
  -2  17  13 326.558 311.330   1
   2 -17 -11 2077.65 322.976   1
  -2  17  11 1728.02 329.394   1
   2 -17 -10 426.516 260.701   1
  -2  17  10 608.171 317.068   1
   2 -17  -9 183.456 250.342   1
  -2  17   9 683.174 283.862   1
   2 -17  -7-99.7932 222.905   1
  -2  17   7 378.569 262.625   1
   2 -17  -6 816.346 256.275   1
  -2  17   6 157.197 244.131   1
   2 -17  -5 136.624 217.669   1
  -2  17   5 302.928 248.010   1
   2 -17  -4 4359.10 370.532   1
  -2  17   4 4147.88 379.975   1
  -2  17   2 210.222 216.354   1
  -2  17   1 1152.82 217.982   1
   2  17   1 1192.30 222.884   1
   2  17   2-127.904 217.079   1
  -2 -17  -4 3787.91 361.016   1
   2  17   4 4543.41 401.086   1
   2  17   5 203.319 256.215   1
  -2 -17  -5 561.228 218.291   1
   2  17   6 475.671 263.642   1
  -2 -17  -6 373.395 225.007   1
   2  17   7 653.896 269.101   1
  -2 -17  -7-120.454 229.634   1
  -2 -17  -8 6649.69 485.107   1
   2  17   8 6765.19 523.275   1
   2  17   9 342.526 281.836   1
  -2 -17  -9 555.304 244.092   1
   2  17  10 29.0060 277.092   1
  -2 -17 -10 282.164 247.840   1
   2  17  11 2058.09 354.815   1
  -2 -17 -11 1427.99 303.285   1
   2  17  13 417.119 315.990   1
  -2 -17 -13-52.6238 257.697   1
   2  17  14 299.161 319.333   1
  -2 -17 -14 527.184 265.074   1
   2  17  16 744.873 307.802   1
  -2 -17 -16 549.983 247.647   1
   2  17  17 623.130 360.106   1
  -2 -17 -17 415.427 279.499   1
   2  17  18 1555.75 371.381   1
  -2 -17 -18 1592.54 304.322   1
   2  17  19-57.7174 255.316   1
  -2 -17 -19-178.858 230.515   1
   2  17  20 1245.24 342.504   1
  -2 -17 -20 50.6167 248.531   1
   2  17  21 331.956 338.647   1
  -2 -17 -21 124.841 271.560   1
  -2  18  20 307.777 350.294   1
  -2  18  18 726.695 283.656   1
  -2  18  16 298.061 316.329   1
   2 -18 -16 274.080 272.985   1
  -2  18  15 150.199 324.960   1
   2 -18 -15 635.292 269.712   1
  -2  18  14-120.674 298.715   1
   2 -18 -14 499.534 260.662   1
  -2  18  13 181.253 290.157   1
   2 -18 -13 83.3650 245.040   1
  -2  18  12 361.775 308.822   1
   2 -18 -12 305.048 273.421   1
  -2  18  10 948.573 319.760   1
  -2  18   9 994.021 315.085   1
  -2  18   8 488.455 279.995   1
   2  18   8 782.461 304.626   1
   2  18   9 353.944 283.757   1
   2  18  10 836.370 308.135   1
  -2 -18 -10 603.696 245.684   1
   2  18  12 424.249 297.834   1
  -2 -18 -12 212.977 240.548   1
   2  18  13 546.232 327.248   1
  -2 -18 -13 133.301 269.067   1
   2  18  14 273.768 304.628   1
  -2 -18 -14 399.161 252.481   1
   2  18  15 665.895 334.078   1
  -2 -18 -15 344.235 273.219   1
   2  18  16 359.373 312.683   1
  -2 -18 -16 238.509 263.298   1
   2  18  17 1658.57 384.760   1
  -2 -18 -17 445.564 292.303   1
   2  18  18 553.470 289.124   1
  -2 -18 -18 390.547 246.804   1
   2  18  19-399.898 329.701   1
  -2 -18 -19-25.7674 241.250   1
   2  18  20 307.871 347.493   1
  -3   0  27 295.755 289.553   1
   3   0 -27-163.119 282.902   1
  -3   0  25 322.574 269.109   1
   3   0 -25 328.086 260.801   1
  -3   0  24 1135.98 284.835   1
   3   0 -24 1249.48 278.362   1
  -3   0  22 794.905 311.612   1
   3   0 -22-52.7868 271.761   1
  -3   0  21 27.8587 254.458   1
   3   0 -21 129.479 268.196   1
  -3   0  20 353.431 286.022   1
   3   0 -20 303.506 244.744   1
  -3   0  18 1616.47 295.926   1
   3   0 -18 1861.37 292.503   1
  -3   0  17 49.5994 235.540   1
   3   0 -17 207.514 230.042   1
  -3   0  16 71.6129 263.954   1
   3   0 -16-133.165 252.082   1
   3   0 -15 42.5436 236.213   1
  -3   0  14 305.581 223.860   1
   3   0 -14 852.520 238.956   1
  -3   0  12 8111.42 542.226   1
   3   0 -12 9199.93 540.346   1
  -3   0  11-55.3107 174.572   1
   3   0 -11 171.516 166.575   1
  -3   0  10 3384.01 293.323   1
   3   0 -10 3708.15 290.224   1
  -3   0   9 32.0851 159.180   1
   3   0  -9 59.7067 148.499   1
  -3   0   8 24880.9 1292.38   1
   3   0  -8 24957.1 1285.34   1
  -3   0   7 95.5870 165.995   1
   3   0  -7 100.413 154.186   1
   3   0  -6 9710.22 567.919   1
  -3   0   6 10534.5 575.190   1
   3   0  -4 12050.6 642.258   1
  -3   0   4 11910.7 648.142   1
   3   0  -3-86.8216 131.391   1
  -3   0   3 18.9781 125.392   1
   3   0  -2 96968.1 4700.36   1
  -3   0   2 95800.8 4701.30   1
   3   0  -1 113.794 140.830   1
  -3   0   1-15.6370 141.717   1
   3   0   0-44.9995 127.059   1
  -3   0   0 53.3855 129.901   1
   3   0   1 113.581 117.161   1
  -3   0  -1-15.1291 97.7192   1
  -3   0  -2 92194.7 4330.51   1
   3   0   2 85197.9 4332.11   1
  -3   0  -3 50.1829 117.507   1
   3   0   3-34.2859 110.364   1
  -3   0  -4 10414.2 560.133   1
   3   0   4 9869.01 561.861   1
  -3   0  -6 9531.52 554.943   1
   3   0   6 10630.3 565.239   1
  -3   0  -7 85.3313 147.870   1
   3   0   7-38.8566 156.836   1
   3   0   8 25476.9 1239.40   1
  -3   0  -8 22481.9 1223.11   1
  -3   0  -9-54.8055 140.288   1
   3   0   9-213.708 161.960   1
   3   0  10 3635.14 295.807   1
  -3   0 -10 3410.94 278.966   1
  -3   0 -11 64.0261 159.683   1
   3   0  11 87.4165 150.001   1
  -3   0 -12 8623.65 532.082   1
   3   0  12 9042.31 550.709   1
  -3   0 -14 1008.98 219.084   1
   3   0  15-22.0536 216.489   1
  -3   0 -15 60.0200 201.606   1
   3   0  16-138.014 219.122   1
   3   0  17-95.1639 245.816   1
  -3   0 -17 240.049 211.367   1
   3   0  18 1537.89 303.612   1
  -3   0 -18 1529.96 279.508   1
   3   0  20 505.681 267.288   1
  -3   0 -20 191.331 237.186   1
   3   0  21-82.1125 262.840   1
  -3   0 -21 73.6846 235.863   1
   3   0  22 252.369 252.927   1
  -3   0 -22-326.020 224.767   1
   3   0  24 1483.16 326.743   1
  -3   0 -24 1479.02 310.640   1
   3   0  25 147.132 295.760   1
  -3   0 -25 682.060 293.882   1
   3   0  27 267.726 267.473   1
  -3   0 -27-26.4012 244.147   1
  -3   1  28 1192.63 322.819   1
   3  -1 -28 1363.19 335.077   1
  -3   1  27 584.474 310.070   1
   3  -1 -27 730.014 321.362   1
  -3  -1  26 745.190 303.262   1
  -3   1  26-58.4302 281.206   1
   3   1 -26 548.340 279.739   1
   3  -1 -26 326.653 299.047   1
  -3   1  25 292.042 285.623   1
  -3  -1  25 384.400 293.843   1
   3  -1 -25 625.674 285.580   1
   3   1 -25 82.1320 275.679   1
  -3   1  24 2062.92 325.916   1
  -3  -1  24 1284.24 337.275   1
   3  -1 -24 1324.19 299.470   1
   3   1 -24 1769.52 330.098   1
  -3   1  23 2045.89 329.516   1
  -3  -1  23 1899.33 338.755   1
   3  -1 -23 1740.28 298.322   1
   3   1 -23 2146.74 345.800   1
  -3   1  22 738.509 309.526   1
  -3  -1  22 1047.13 283.158   1
   3   1 -22 474.992 248.058   1
   3  -1 -22 290.486 288.616   1
  -3  -1  21 221.702 268.558   1
  -3   1  21 530.711 297.014   1
   3   1 -21 490.061 259.554   1
   3  -1 -21 649.497 295.338   1
  -3  -1  20 351.110 275.385   1
  -3   1  20 738.635 248.783   1
   3   1 -20 402.453 255.994   1
   3  -1 -20 533.790 239.169   1
  -3  -1  19 4409.93 414.153   1
  -3   1  19 4891.00 426.524   1
   3   1 -19 4639.94 392.653   1
   3  -1 -19 4491.51 416.194   1
  -3  -1  18 1752.26 305.611   1
  -3   1  18 961.933 256.555   1
   3   1 -18 1441.22 282.261   1
  -3  -1  17 268.719 266.591   1
  -3   1  17 277.255 268.365   1
   3  -1 -17 420.941 272.430   1
   3   1 -17 386.660 249.897   1
  -3  -1  16 3283.00 341.831   1
  -3   1  16 3188.01 340.972   1
   3  -1 -16 2889.36 326.189   1
   3   1 -16 3732.22 341.159   1
  -3   1  15 3297.71 332.433   1
  -3  -1  15 3696.50 344.838   1
   3   1 -15 3398.86 319.074   1
   3  -1 -15 3145.65 309.574   1
  -3   1  14 89.5577 200.040   1
   3  -1 -14 103.841 184.355   1
  -3   1  13 2282.83 279.305   1
   3   1 -13 2968.84 278.024   1
   3  -1 -13 2830.00 276.381   1
  -3   1  12 11450.1 734.989   1
  -3  -1  12 12723.6 728.562   1
   3  -1 -12 11657.3 725.116   1
  -3  -1  11 142.445 169.767   1
  -3   1  11 343.477 181.906   1
   3  -1 -11-17.7194 163.068   1
   3   1 -11 298.376 173.124   1
  -3  -1  10 6263.84 410.843   1
  -3   1  10 5638.00 410.522   1
   3  -1 -10 6220.09 405.644   1
   3   1 -10 5749.81 388.644   1
  -3   1   9 2892.42 281.915   1
  -3  -1   9 3719.18 286.071   1
   3   1  -9 3544.18 278.521   1
   3  -1  -9 3233.35 273.611   1
  -3   1   8 870.019 189.896   1
  -3  -1   8 738.959 164.616   1
   3  -1  -8 490.805 180.175   1
   3   1  -8 609.140 150.140   1
  -3  -1   7 1106.11 172.297   1
  -3   1   7 643.447 182.414   1
   3   1  -7 928.317 154.396   1
   3  -1  -6 8490.68 490.480   1
  -3   1   6 8228.78 494.566   1
   3  -1  -5 11436.9 591.444   1
  -3   1   5 9854.65 593.793   1
  -3  -1   4 2713.14 227.367   1
   3   1  -4 2514.42 217.213   1
   3   1  -3-8.47608 133.483   1
   3  -1  -3 190.835 155.697   1
  -3   1   3 20.0639 168.647   1
  -3  -1   3 231.202 140.759   1
   3  -1  -2 26047.1 1367.97   1
   3   1  -2 28291.5 1366.73   1
  -3  -1   2 29397.2 1368.40   1
  -3   1   2 24918.5 1376.02   1
   3  -1  -1 74326.4 3498.77   1
   3   1  -1 69989.8 3495.93   1
  -3   1   1 70353.8 3498.73   1
  -3  -1   1 71444.7 3497.22   1
   3  -1   0 49647.0 2726.24   1
   3   1   0 58110.6 2727.68   1
  -3   1   0 56543.3 2726.68   1
  -3  -1   0 57952.1 2727.78   1
   3  -1   1 65900.2 3328.70   1
   3   1   1 66390.9 3330.73   1
  -3   1  -1 70421.5 3330.87   1
  -3  -1  -1 69431.5 3327.87   1
   3  -1   2 28352.1 1386.67   1
   3   1   2 28033.7 1390.20   1
  -3  -1  -2 27999.6 1389.61   1
  -3   1  -2 26724.6 1382.72   1
   3  -1   3 72.3673 113.884   1
   3   1   3 155.951 141.758   1
  -3  -1  -3 230.515 134.008   1
  -3   1  -3 102.839 112.624   1
   3  -1   4 2625.89 199.588   1
  -3   1  -4 1779.40 184.200   1
  -3  -1  -5 10747.5 593.649   1
  -3   1  -5 11074.9 579.736   1
   3   1   5 10897.5 594.732   1
   3  -1   5 10084.7 586.054   1
  -3  -1  -6 7954.75 480.643   1
   3   1   6 8459.87 488.494   1
  -3  -1  -7 756.327 160.065   1
  -3   1  -7 842.202 147.582   1
   3  -1   7 1186.74 160.693   1
   3   1   7 708.754 164.899   1
  -3  -1  -8 992.288 178.230   1
  -3   1  -8 617.662 146.097   1
   3  -1   8 680.823 153.255   1
   3   1   8 966.690 187.377   1
   3   1   9 3437.94 290.229   1
   3  -1   9 4042.83 293.554   1
  -3  -1  -9 3330.27 274.806   1
  -3   1  -9 3647.03 274.025   1
   3  -1  10 5786.35 370.227   1
   3   1  10 5482.42 387.084   1
  -3  -1 -10 5311.02 370.130   1
  -3   1 -10 5179.50 352.315   1
  -3   1 -11 153.817 147.300   1
  -3  -1 -11-16.6447 181.696   1
   3   1  11 127.018 198.508   1
   3  -1  11-134.307 159.859   1
   3   1  12 13639.6 717.560   1
   3  -1  12 11251.4 693.171   1
  -3  -1 -12 12896.0 699.940   1
  -3   1 -12 11169.0 683.963   1
   3   1  13 2169.73 268.997   1
   3  -1  13 2439.42 260.109   1
  -3  -1 -13 2057.52 251.880   1
  -3   1 -13 2669.05 256.600   1
   3   1  14-171.051 232.381   1
  -3  -1 -14 117.216 203.286   1
   3   1  15 3632.84 354.113   1
  -3   1 -15 4199.27 327.387   1
  -3  -1 -15 3518.16 332.494   1
   3  -1  16 3063.74 340.189   1
  -3   1 -16 3111.93 326.467   1
  -3  -1 -16 3514.73 325.681   1
   3  -1  17 140.929 259.085   1
   3   1  17 556.424 234.788   1
  -3   1 -17 278.039 221.500   1
  -3  -1 -17 288.261 206.225   1
   3  -1  18 783.636 251.091   1
   3   1  18 804.523 240.392   1
  -3   1 -18 1130.50 250.191   1
  -3  -1 -18 1550.15 235.103   1
  -3  -1 -19 4224.99 365.303   1
  -3   1 -19 4529.93 374.067   1
   3  -1  19 3903.59 385.452   1
   3   1  19 4443.11 390.520   1
   3   1  20 831.624 273.431   1
   3  -1  20 476.329 252.420   1
  -3   1 -20 974.685 250.016   1
  -3  -1 -20 722.810 251.533   1
   3  -1  21 818.349 271.842   1
   3   1  21 880.615 301.470   1
  -3   1 -21 415.685 247.874   1
  -3  -1 -21 641.466 269.486   1
   3  -1  22 589.014 289.025   1
   3   1  22 365.538 298.788   1
  -3   1 -22 675.664 275.803   1
  -3  -1 -22 678.366 286.186   1
   3  -1  23 1548.58 321.158   1
   3   1  23 1914.49 342.425   1
  -3   1 -23 1560.35 306.958   1
  -3  -1 -23 1655.82 312.845   1
   3  -1  24 1632.48 344.290   1
   3   1  24 1563.78 322.545   1
  -3   1 -24 2212.74 336.939   1
  -3  -1 -24 1625.50 303.304   1
   3  -1  25 118.305 285.841   1
   3   1  25 438.202 257.784   1
  -3   1 -25 158.549 267.204   1
  -3  -1 -25 208.619 263.697   1
   3  -1  26 508.128 287.451   1
   3   1  26 234.888 306.642   1
  -3  -1 -26 314.064 294.666   1
  -3   1 -26 239.554 256.074   1
   3   1  27 352.455 305.514   1
  -3  -1 -27 444.133 298.552   1
  -3  -1 -28 1012.35 271.935   1
  -3   2  28-57.3604 278.688   1
   3  -2 -28 477.515 299.060   1
  -3   2  27 490.682 294.481   1
   3  -2 -27 967.563 319.849   1
  -3   2  26 1596.26 318.206   1
   3  -2 -26 810.930 302.827   1
   3   2 -26 1321.66 320.743   1
  -3  -2  25 2926.72 381.412   1
   3   2 -25 3815.89 381.645   1
  -3   2  24 637.695 260.567   1
  -3  -2  24 1411.32 300.623   1
   3  -2 -24 1050.10 262.952   1
   3   2 -24 1677.06 309.688   1
  -3   2  23-57.5107 277.757   1
  -3  -2  23 288.574 277.968   1
   3   2 -23 26.7361 261.824   1
   3  -2 -23 293.857 284.623   1
  -3  -2  22 734.922 302.890   1
   3   2 -22 864.566 292.886   1
  -3   2  21 28.0312 287.629   1
  -3  -2  21 275.199 256.161   1
   3   2 -21 282.462 253.607   1
   3  -2 -21 182.212 281.206   1
  -3   2  20 2369.56 319.501   1
   3  -2 -20 2455.84 310.344   1
  -3  -2  19 1011.42 262.708   1
  -3   2  19 647.644 294.414   1
   3  -2 -19 950.715 284.373   1
   3   2 -19 556.695 236.750   1
  -3  -2  18 475.346 259.118   1
   3   2 -18 303.480 242.459   1
  -3   2  17 588.998 281.434   1
  -3  -2  17 24.0510 241.207   1
   3   2 -17 380.809 239.236   1
   3  -2 -17-402.923 267.648   1
  -3   2  16 2750.54 324.767   1
  -3  -2  16 3150.70 328.283   1
   3   2 -16 2978.17 317.178   1
   3  -2 -16 2661.47 309.677   1
   3   2 -15 9530.32 595.154   1
  -3  -2  15 9245.93 597.719   1
  -3   2  15 8412.20 595.836   1
   3  -2 -15 10263.3 605.015   1
  -3   2  14 10805.2 698.803   1
   3  -2 -14 12235.1 703.055   1
  -3   2  13 1579.15 256.047   1
  -3  -2  13 1643.60 235.463   1
   3  -2 -13 2090.92 260.123   1
  -3  -2  12 898.829 212.583   1
   3   2 -12 684.685 199.600   1
   3   2 -11 8951.67 528.172   1
  -3   2  11 8459.20 559.353   1
   3  -2 -11 8799.25 544.314   1
  -3   2  10 10620.4 635.070   1
  -3  -2  10 10389.8 617.391   1
   3   2 -10 10969.0 608.966   1
   3  -2 -10 10898.0 629.048   1
  -3   2   9 2281.98 243.288   1
   3   2  -9 1779.68 197.457   1
   3  -2  -9 1778.33 215.261   1
  -3  -2   8 6403.97 377.678   1
  -3   2   8 4945.43 396.866   1
   3   2  -8 5824.22 363.161   1
   3  -2  -8 5707.62 388.869   1
  -3  -2   7 6264.82 375.078   1
  -3   2   7 6156.12 398.391   1
   3   2  -7 6193.10 367.516   1
   3  -2  -7 5116.13 378.038   1
  -3   2   6 193.563 168.671   1
   3  -2  -6 38.6169 153.175   1
   3   2  -5 1399.74 159.382   1
   3  -2  -5 1205.63 180.207   1
  -3   2   5 1349.69 198.599   1
  -3  -2   5 1526.69 173.987   1
   3   2  -4 3787.31 271.162   1
  -3  -2   4 4525.00 282.349   1
  -3  -2   3 31279.0 1513.50   1
   3   2  -3 28918.6 1511.51   1
   3  -2  -3 29772.9 1521.59   1
  -3   2   3 31464.9 1529.61   1
  -3  -2   2 12719.5 692.935   1
   3   2  -2 14278.6 696.135   1
  -3   2   2 13378.0 708.384   1
   3  -2  -2 12665.1 699.882   1
   3  -2  -1 35280.1 1740.10   1
  -3   2   1 34862.3 1741.86   1
   3   2  -1 35839.0 1737.73   1
  -3  -2   1 34072.7 1734.88   1
  -3  -2   0-99.6382 113.233   1
   3   2   0-141.208 123.488   1
  -3   2   0 39.1455 124.394   1
   3  -2   0-22.6659 130.436   1
   3  -2   1 33697.3 1688.23   1
  -3  -2  -1 33047.6 1691.50   1
   3   2   1 34102.2 1693.14   1
  -3   2  -1 35333.1 1689.72   1
   3  -2   2 14892.5 724.208   1
  -3  -2  -2 13041.4 728.876   1
   3   2   2 13044.9 729.908   1
  -3   2  -2 14658.5 724.219   1
   3  -2   3 31395.2 1490.19   1
  -3  -2  -3 29635.5 1500.54   1
  -3   2  -3 32043.4 1489.84   1
  -3   2  -4 3272.16 234.682   1
   3  -2   4 3585.06 238.451   1
  -3  -2  -5 1025.18 162.962   1
  -3   2  -5 1318.81 158.395   1
   3   2   5 1092.94 170.073   1
   3  -2   5 1190.98 158.353   1
  -3  -2  -6 150.305 138.548   1
   3   2   6 266.475 155.535   1
   3   2   7 5518.70 390.519   1
  -3  -2  -7 5938.54 383.467   1
  -3   2  -7 6499.60 372.197   1
   3  -2   7 6015.87 373.919   1
   3   2   8 4541.07 344.510   1
   3  -2   8 5548.12 332.590   1
  -3   2  -8 5360.96 328.962   1
  -3  -2  -8 4499.06 332.145   1
  -3  -2  -9 2204.71 233.442   1
  -3   2  -9 2099.85 207.506   1
   3  -2   9 2000.14 220.135   1
   3   2   9 2823.62 266.059   1
   3  -2  10 10612.1 604.469   1
   3   2  10 10806.3 629.058   1
  -3  -2 -10 10338.6 613.469   1
  -3   2 -10 10514.6 597.400   1
   3   2  11 8898.56 555.038   1
   3  -2  11 8234.03 530.112   1
  -3   2 -11 9155.62 526.736   1
  -3  -2 -11 9054.78 541.720   1
  -3   2 -12 1092.60 188.131   1
   3  -2  12 982.502 199.829   1
   3  -2  13 1436.33 221.865   1
   3   2  13 2232.62 279.888   1
   3  -2  14 12512.2 729.847   1
   3   2  14 11570.5 734.292   1
  -3   2 -14 12652.0 716.916   1
  -3  -2 -14 12971.3 732.338   1
   3   2  15 8994.65 608.727   1
   3  -2  15 9161.07 590.473   1
  -3   2 -15 9261.28 574.991   1
  -3  -2 -15 10008.7 597.504   1
   3  -2  16 3170.16 312.507   1
   3   2  16 2534.17 308.161   1
  -3   2 -16 2380.69 281.906   1
  -3  -2 -16 3513.90 315.974   1
   3   2  17 172.015 207.316   1
  -3   2 -17 209.940 205.269   1
  -3  -2 -17-45.0399 199.485   1
   3  -2  18-120.924 236.130   1
  -3   2 -18 43.7687 205.382   1
   3  -2  19 885.171 260.809   1
   3   2  19 498.631 259.668   1
  -3   2 -19 933.077 242.565   1
   3   2  20 3188.86 385.181   1
  -3  -2 -20 2935.69 343.487   1
   3  -2  21 135.847 261.653   1
   3   2  21 359.392 304.379   1
  -3   2 -21 194.611 250.252   1
  -3  -2 -21 1039.43 306.070   1
   3  -2  22 1092.86 296.008   1
  -3   2 -22 873.645 265.752   1
   3  -2  23 28.7067 275.669   1
   3   2  23-28.5623 243.249   1
  -3   2 -23 230.853 257.812   1
  -3  -2 -23-127.248 213.621   1
   3   2  24 288.752 292.324   1
  -3  -2 -24 1105.67 291.205   1
   3  -2  25 3304.81 396.479   1
  -3   2 -25 3190.02 375.854   1
   3   2  26 1513.68 327.004   1
  -3  -2 -26 960.514 287.983   1
   3   2  27 232.624 273.278   1
  -3  -2 -27 361.916 265.510   1
   3   2  28-87.0534 311.217   1
  -3  -2 -28 204.916 298.443   1
  -3   3  29-27.9060 292.505   1
   3  -3 -29-180.563 273.552   1
  -3   3  28 310.889 264.116   1
   3  -3 -28 710.306 267.660   1
  -3   3  27 171.579 266.683   1
   3  -3 -27 585.748 266.236   1
  -3   3  26 489.933 277.496   1
   3  -3 -26 696.179 276.123   1
  -3   3  25 202.448 291.457   1
   3  -3 -25-187.944 273.327   1
   3   3 -25 274.798 273.380   1
  -3   3  24 144.263 306.985   1
  -3  -3  24 654.347 292.301   1
   3   3 -24 540.410 269.294   1
   3  -3 -24 750.475 307.916   1
  -3  -3  23 28.9822 273.776   1
  -3   3  23 344.380 316.821   1
   3  -3 -23 399.507 305.696   1
   3   3 -23 132.318 246.366   1
  -3  -3  22 679.261 299.383   1
  -3   3  22 1395.04 329.701   1
   3   3 -22 1835.03 310.711   1
   3  -3 -22 1374.18 314.536   1
  -3  -3  21 54.9550 257.222   1
  -3   3  21 309.790 238.250   1
   3   3 -21 75.8928 246.438   1
  -3  -3  20 1810.52 310.420   1
   3  -3 -20 925.480 288.606   1
   3   3 -20 1520.41 286.022   1
  -3   3  19 462.913 292.125   1
  -3  -3  19 385.022 256.196   1
   3   3 -19 666.412 229.519   1
   3  -3 -19 176.620 257.693   1
  -3   3  18 1172.54 275.083   1
  -3  -3  18 1209.29 262.147   1
   3   3 -18 1052.40 244.282   1
   3  -3 -18 715.227 252.173   1
  -3  -3  17 897.947 257.651   1
   3   3 -17 460.171 227.495   1
  -3   3  16 1007.67 295.951   1
  -3  -3  16 1441.89 261.730   1
   3  -3 -16 1000.10 275.198   1
  -3   3  15 974.640 250.290   1
   3  -3 -15 1281.61 250.380   1
  -3  -3  14 343.814 208.772   1
  -3   3  14 375.384 232.313   1
   3  -3 -14 433.000 210.500   1
   3   3 -14 409.659 205.893   1
  -3  -3  13 1178.41 224.817   1
  -3   3  13 1620.33 261.844   1
   3  -3 -13 1204.50 225.111   1
   3   3 -13 1172.51 211.023   1
   3   3 -12 13542.5 755.777   1
  -3  -3  12 14849.7 778.417   1
  -3   3  12 12844.7 786.329   1
   3  -3 -12 13305.0 777.178   1
  -3  -3  11 1958.56 230.544   1
  -3   3  11 1735.33 258.460   1
   3  -3 -11 1639.05 238.505   1
   3   3 -10 2411.20 218.865   1
  -3  -3  10 1794.16 215.864   1
  -3   3  10 2124.23 237.819   1
   3  -3 -10 1714.96 225.277   1
   3   3  -9 9892.43 551.511   1
  -3   3   9 8961.82 581.192   1
   3  -3  -9 10001.5 579.596   1
  -3   3   8 2341.02 235.887   1
  -3  -3   8 2740.42 222.975   1
   3  -3  -8 2438.89 230.349   1
   3   3  -8 2355.17 209.272   1
   3  -3  -7 1640.96 215.754   1
  -3   3   7 2050.89 238.459   1
  -3  -3   6 14432.5 742.050   1
   3   3  -6 13857.0 733.048   1
   3  -3  -6 13974.6 760.297   1
  -3   3   6 13366.8 763.679   1
  -3  -3   5 26008.5 1283.76   1
   3   3  -5 25939.2 1282.10   1
   3  -3  -5 24511.1 1297.89   1
  -3   3   5 24648.5 1306.09   1
  -3  -3   4 14610.4 733.859   1
   3   3  -4 14376.2 731.068   1
   3  -3  -4 12579.4 746.017   1
  -3   3   4 14454.0 760.892   1
  -3  -3   3 12849.7 670.788   1
   3   3  -3 12479.4 667.810   1
   3   3  -2 18242.4 940.771   1
  -3  -3   2 17546.1 940.656   1
  -3   3   2 19727.0 958.661   1
   3  -3  -2 18603.5 949.308   1
   3  -3  -1 4002.50 259.874   1
   3   3  -1 3758.80 248.666   1
  -3   3   1 3720.12 273.126   1
  -3  -3   1 3623.48 247.812   1
   3  -3   0 4761.96 307.408   1
  -3  -3   0 5685.51 315.476   1
  -3   3   0 5394.41 315.692   1
   3   3   0 4734.85 311.859   1
   3   3   1 4015.69 260.282   1
  -3   3  -1 3266.59 250.365   1
  -3  -3  -1 4005.69 258.848   1
   3  -3   1 3721.16 246.203   1
   3  -3   2 18279.6 928.998   1
  -3  -3  -2 18428.2 943.368   1
  -3   3  -2 18148.0 930.492   1
   3   3   2 18382.4 945.976   1
  -3   3  -3 14322.9 731.411   1
   3  -3   3 14122.4 735.409   1
   3  -3   4 12889.7 702.272   1
   3   3   4 13783.9 729.200   1
  -3  -3  -4 14506.7 727.067   1
  -3   3  -4 13332.6 701.597   1
  -3   3  -5 25242.7 1228.40   1
  -3  -3  -5 23643.7 1249.46   1
   3   3   5 25114.5 1257.70   1
   3  -3   5 23608.8 1227.39   1
  -3   3  -6 14145.8 745.119   1
  -3  -3  -6 14216.1 770.106   1
   3  -3   6 14146.6 747.505   1
   3   3   6 14627.6 779.088   1
  -3  -3  -7 1754.32 207.180   1
   3   3   7 2440.13 233.422   1
   3  -3   8 2329.27 205.939   1
  -3  -3  -8 2354.38 244.285   1
  -3   3  -8 2537.35 201.875   1
   3   3   8 2647.07 268.799   1
   3   3   9 11080.9 606.820   1
   3  -3   9 10500.9 573.663   1
  -3   3  -9 9388.89 558.110   1
  -3  -3  -9 9589.89 585.488   1
  -3  -3 -10 1618.15 227.267   1
  -3   3 -10 1675.35 181.014   1
   3   3  10 1382.96 240.925   1
   3  -3  10 1929.66 198.915   1
  -3   3 -11 2153.60 219.557   1
  -3  -3 -11 2049.42 242.839   1
   3  -3  11 1856.69 226.019   1
   3   3  11 2063.07 258.680   1
   3   3  12 11616.4 729.070   1
   3  -3  12 12305.0 706.983   1
  -3   3 -12 12437.4 693.951   1
  -3  -3 -12 13916.7 737.266   1
   3   3  13 1116.83 227.460   1
   3  -3  13 675.049 198.893   1
   3  -3  14 363.735 205.375   1
   3   3  14 337.870 216.031   1
  -3   3 -14 609.632 191.203   1
  -3  -3 -14 327.774 202.645   1
   3   3  15 1083.38 275.352   1
  -3  -3 -15 1578.11 255.975   1
   3  -3  16 1132.90 238.106   1
   3   3  16 1143.80 281.166   1
  -3  -3 -16 860.637 246.957   1
  -3   3 -16 1335.30 228.701   1
   3   3  17 299.426 240.329   1
   3  -3  17 361.763 236.561   1
  -3   3 -17 513.746 219.173   1
  -3  -3 -17 342.675 232.116   1
   3  -3  18 763.749 240.687   1
   3   3  18 644.645 244.396   1
  -3   3 -18 1355.91 241.853   1
  -3  -3 -18 817.274 220.154   1
   3   3  19 211.955 225.768   1
   3  -3  19 175.057 236.194   1
  -3  -3 -19 358.766 234.910   1
  -3   3 -19-67.4781 200.400   1
   3   3  20 843.772 295.113   1
   3  -3  20 1276.67 287.427   1
  -3   3 -20 1519.31 269.603   1
  -3  -3 -20 1660.49 301.142   1
   3  -3  21 216.433 260.092   1
   3   3  21 360.326 305.428   1
  -3   3 -21-193.324 229.769   1
  -3  -3 -21 794.863 286.325   1
   3  -3  22 1089.85 281.286   1
   3   3  22 1408.38 326.489   1
  -3   3 -22 2071.09 300.819   1
  -3  -3 -22 1939.10 307.168   1
   3  -3  23 229.771 257.960   1
   3   3  23 542.315 270.006   1
  -3   3 -23 385.528 253.064   1
  -3  -3 -23 1016.73 271.474   1
   3   3  24 86.3698 301.680   1
   3  -3  24 559.008 277.654   1
  -3   3 -24 289.145 272.954   1
  -3  -3 -24 691.834 289.381   1
   3   3  25 1039.23 321.021   1
  -3  -3 -25 668.555 282.311   1
   3   3  26 346.634 254.702   1
  -3  -3 -26-77.2422 236.669   1
   3   3  28 713.755 310.034   1
  -3  -3 -28 404.740 303.615   1
   3   3  29 84.4822 249.173   1
  -3  -3 -29 201.145 261.097   1
  -3   4  29 54.9974 307.633   1
   3  -4 -29 939.960 343.474   1
  -3   4  28 725.690 334.848   1
   3  -4 -28 415.351 324.759   1
  -3   4  27 452.932 333.660   1
   3  -4 -27-79.0030 313.861   1
  -3   4  26 600.420 329.862   1
   3  -4 -26 1061.86 327.373   1
  -3   4  25 949.003 331.649   1
   3  -4 -25 720.439 317.516   1
   3   4 -24 869.592 284.526   1
  -3  -4  23-146.635 279.245   1
  -3   4  23-28.6697 247.630   1
   3   4 -23 238.712 263.844   1
   3  -4 -23-132.965 248.097   1
  -3  -4  22 142.688 263.118   1
  -3   4  22 199.680 282.334   1
   3   4 -22 154.936 251.507   1
   3  -4 -22 26.4430 258.247   1
   3   4 -20 4470.36 400.370   1
  -3  -4  20 4653.27 428.462   1
  -3   4  20 4299.29 437.730   1
   3  -4 -20 5092.52 433.207   1
  -3   4  19 1704.21 310.473   1
  -3  -4  19 1765.34 292.865   1
   3   4 -19 1604.39 267.841   1
   3  -4 -19 1753.37 292.755   1
   3   4 -18 8492.13 555.928   1
  -3  -4  18 9024.66 581.279   1
  -3   4  18 7950.58 598.752   1
   3  -4 -18 8247.16 583.273   1
  -3  -4  17 1965.60 285.249   1
  -3   4  17 2447.85 324.785   1
   3  -4 -17 1772.03 286.644   1
   3   4 -17 2445.95 281.781   1
  -3   4  16 1382.95 304.485   1
  -3  -4  16 1066.47 247.782   1
   3   4 -16 1333.33 236.102   1
   3  -4 -16 1771.43 288.558   1
  -3   4  15 1069.00 293.735   1
  -3  -4  15 840.376 234.197   1
   3   4 -15 1451.02 222.161   1
   3  -4 -15 846.690 266.091   1
   3   4 -14 17643.1 955.688   1
  -3  -4  14 17049.9 962.762   1
  -3   4  14 16158.1 985.061   1
   3  -4 -14 19204.9 989.884   1
  -3  -4  13 446.425 201.916   1
  -3   4  13 254.021 224.199   1
   3   4 -13 134.769 179.342   1
   3  -4 -13 573.933 225.958   1
  -3  -4  12 121.142 160.020   1
  -3   4  12-66.3699 238.865   1
   3   4 -12-15.6908 148.991   1
   3  -4 -12 142.547 212.415   1
  -3  -4  11 16724.0 902.150   1
   3   4 -11 16614.7 893.623   1
   3   4 -10 5365.58 328.287   1
  -3  -4  10 4880.24 338.504   1
  -3   4  10 4219.11 367.824   1
   3  -4 -10 4628.91 362.197   1
  -3   4   9 75.5601 171.991   1
  -3  -4   9-121.762 125.850   1
   3  -4  -9 261.970 161.968   1
  -3   4   8 5493.07 397.171   1
  -3  -4   8 6673.17 380.344   1
   3   4  -8 6796.00 372.247   1
   3  -4  -8 5037.63 381.390   1
   3  -4  -7 9259.28 585.462   1
  -3   4   7 11129.2 608.506   1
  -3  -4   6 8566.19 496.517   1
   3   4  -6 8872.31 495.611   1
   3  -4  -6 8959.54 525.338   1
  -3   4   6 9606.69 540.458   1
  -3  -4   5 6810.78 393.872   1
   3   4  -5 6721.42 390.501   1
   3  -4  -5 6307.59 416.736   1
  -3  -4   4 16880.9 876.672   1
   3  -4  -4 17617.8 900.911   1
  -3   4   4 18351.7 911.299   1
   3   4  -4 16045.4 874.153   1
  -3  -4   3 16174.9 817.557   1
   3   4  -3 15545.6 813.258   1
  -3  -4   2 10975.1 588.831   1
   3   4  -2 11259.5 592.176   1
   3  -4  -1 18817.0 898.283   1
  -3  -4   1 16327.6 890.933   1
  -3   4   1 18420.3 906.897   1
   3   4  -1 16484.6 893.482   1
   3  -4   0-58.3867 115.367   1
  -3   4   0-52.6585 131.181   1
  -3  -4   0-75.4459 109.819   1
   3   4   0-68.9564 111.889   1
   3   4   1 18079.7 936.910   1
  -3  -4  -1 18717.1 936.029   1
  -3   4  -1 17777.7 927.852   1
   3  -4   1 18183.7 926.216   1
  -3   4  -2 11454.4 594.378   1
   3  -4   2 11104.8 595.558   1
  -3   4  -3 17151.8 873.417   1
  -3  -4  -3 16366.0 897.605   1
   3   4   3 17869.3 905.332   1
   3  -4   3 17371.1 874.438   1
  -3   4  -4 16355.1 864.003   1
   3   4   4 17761.3 902.202   1
  -3  -4  -4 18057.7 898.152   1
   3  -4   4 16610.3 864.975   1
  -3  -4  -5 7008.61 445.053   1
  -3   4  -5 7740.45 415.508   1
   3  -4   5 7809.79 419.114   1
   3   4   5 6968.25 447.693   1
   3   4   6 8204.90 485.515   1
  -3   4  -6 8782.64 444.104   1
  -3  -4  -6 7317.91 470.721   1
   3  -4   6 7405.08 440.862   1
   3   4   7 12012.4 684.256   1
  -3  -4  -7 10873.2 668.571   1
  -3   4  -7 12099.6 644.433   1
   3  -4   7 12966.1 650.125   1
   3   4   8 6236.10 404.263   1
  -3  -4  -8 5028.34 372.034   1
  -3   4  -9 122.002 119.018   1
  -3  -4  -9 428.473 167.572   1
   3   4   9 163.116 186.083   1
   3  -4   9 134.497 118.090   1
   3   4  10 5202.53 381.061   1
   3  -4  10 4677.13 331.211   1
  -3   4 -10 5289.45 334.335   1
  -3  -4 -10 5324.57 374.274   1
   3  -4  11 15945.5 841.743   1
  -3   4 -11 15219.7 827.270   1
   3  -4  12 110.298 160.791   1
   3   4  12-126.592 227.793   1
  -3  -4 -12-57.7599 209.251   1
  -3   4 -12 14.4710 151.299   1
  -3   4 -13 297.547 163.008   1
  -3  -4 -13 221.851 210.707   1
   3   4  13 464.320 240.076   1
   3  -4  13 102.502 165.866   1
  -3   4 -14 17913.9 930.135   1
  -3  -4 -14 17112.5 955.473   1
   3  -4  14 17243.0 937.556   1
   3   4  14 15759.3 964.599   1
  -3  -4 -15 1062.56 256.577   1
  -3   4 -15 686.832 204.810   1
   3   4  15 987.280 264.944   1
   3  -4  15 1056.42 229.271   1
  -3  -4 -16 994.215 261.120   1
   3   4  16 1474.61 296.952   1
  -3  -4 -17 2401.38 312.768   1
  -3   4 -17 1729.37 255.808   1
   3   4  17 1754.56 331.471   1
   3  -4  17 2329.90 283.048   1
  -3   4 -18 8058.24 554.159   1
  -3  -4 -18 9373.34 587.793   1
   3  -4  18 9087.76 577.135   1
   3   4  18 8187.88 592.467   1
  -3  -4 -19 1229.78 259.246   1
  -3   4 -19 1708.47 262.918   1
   3   4  19 1176.42 276.949   1
   3  -4  19 1702.68 282.728   1
  -3  -4 -20 3561.26 385.769   1
  -3   4 -20 4949.10 391.225   1
   3  -4  20 4256.97 407.639   1
   3   4  20 4793.43 422.538   1
  -3   4 -22 373.714 247.945   1
   3  -4  22-306.371 270.551   1
   3   4  22 366.658 287.193   1
  -3   4 -23 205.802 258.940   1
  -3  -4 -23 304.563 250.198   1
   3   4  23 142.634 264.115   1
   3  -4  23 575.008 292.252   1
  -3  -4 -25 587.918 270.426   1
   3   4  25 487.944 301.949   1
  -3  -4 -26 587.049 280.218   1
   3   4  26 658.972 301.750   1
  -3  -4 -27 1138.32 328.435   1
   3   4  27-56.8602 321.535   1
  -3  -4 -28 199.726 244.130   1
   3   4  28 394.695 264.147   1
  -3  -4 -29 1114.04 313.645   1
   3   4  29 249.688 313.222   1
  -3   5  28 220.664 270.911   1
   3  -5 -28 153.860 266.983   1
  -3   5  27 308.346 279.971   1
   3  -5 -27 312.128 268.473   1
  -3   5  25 1226.96 332.913   1
   3  -5 -25 847.235 310.036   1
  -3   5  24 1258.94 340.090   1
   3   5 -23 505.797 258.768   1
   3  -5 -23 424.604 302.252   1
  -3  -5  22 4688.50 412.019   1
  -3   5  22 3311.00 409.881   1
   3  -5 -22 4100.13 413.868   1
   3   5 -22 3924.01 389.158   1
  -3   5  21 340.377 255.828   1
  -3  -5  21-27.4497 257.621   1
   3   5 -21 199.173 225.266   1
   3  -5 -21-209.997 226.741   1
  -3  -5  20 211.330 261.560   1
  -3   5  20 786.851 321.152   1
   3   5 -20 383.497 240.603   1
   3  -5 -20 441.398 299.181   1
  -3  -5  19 734.522 258.128   1
  -3   5  19 914.517 296.467   1
   3   5 -19 804.187 238.645   1
   3  -5 -19 384.109 270.510   1
   3   5 -18 11691.5 671.515   1
  -3  -5  18 11146.1 689.559   1
  -3   5  18 10589.8 704.436   1
   3  -5 -18 9886.28 685.863   1
  -3  -5  17 2527.98 312.179   1
  -3   5  17 2559.67 343.834   1
   3   5 -17 3001.59 304.184   1
   3  -5 -17 2039.95 318.542   1
  -3  -5  15 798.265 213.347   1
  -3   5  15 632.978 250.793   1
   3   5 -15 799.866 208.335   1
   3  -5 -15 908.416 238.977   1
  -3   5  14 98.1374 212.283   1
  -3  -5  14 153.625 194.407   1
   3   5 -14 383.615 195.649   1
   3  -5 -14 383.705 201.999   1
  -3   5  13-118.351 226.273   1
  -3  -5  13 502.046 174.908   1
   3   5 -13 324.825 164.421   1
   3  -5 -13-21.7761 208.797   1
   3   5 -12 6078.12 398.084   1
  -3  -5  12 6473.41 416.420   1
  -3   5  12 5571.45 433.985   1
   3  -5 -12 6422.72 435.010   1
  -3  -5  11 1283.15 184.284   1
  -3   5  11 1174.91 251.168   1
   3   5 -11 1636.60 192.786   1
   3  -5 -11 960.796 232.836   1
  -3  -5  10 9532.90 563.779   1
   3   5 -10 9858.44 550.968   1
   3  -5  -9 2693.98 272.108   1
  -3  -5   9 2655.97 227.691   1
   3   5  -9 2550.64 217.233   1
  -3   5   9 2510.71 286.981   1
  -3   5   8 536.459 207.851   1
   3  -5  -8 649.539 193.943   1
  -3  -5   7 61.1683 107.118   1
  -3   5   7 86.5722 175.820   1
   3  -5  -6 14620.9 840.409   1
   3   5  -6 16211.0 804.327   1
  -3   5   6 15283.8 846.209   1
  -3  -5   6 15317.4 802.517   1
   3  -5  -5 7994.80 480.963   1
  -3  -5   5 7635.81 444.257   1
   3   5  -5 8387.96 446.660   1
  -3   5   5 8407.52 494.303   1
  -3  -5   4 16840.8 824.269   1
   3   5  -4 15460.0 820.288   1
  -3   5   4 15218.6 854.655   1
   3  -5  -4 16120.4 848.692   1
  -3  -5   3 917.516 124.161   1
   3  -5  -3 990.031 156.428   1
  -3   5   3 1138.24 182.747   1
   3   5  -3 1231.18 128.374   1
   3   5  -2 11713.0 598.659   1
  -3  -5   2 10925.2 595.128   1
   3   5  -1 186.833 106.230   1
  -3  -5   1 123.934 107.242   1
   3  -5  -1 465.722 133.430   1
  -3   5   1 167.705 139.516   1
   3   5   0 627.750 141.645   1
  -3  -5   0 954.985 150.473   1
   3  -5   0 738.599 139.220   1
  -3   5   0 1176.31 148.542   1
   3  -5   1 260.125 117.102   1
  -3   5  -1 82.5412 110.481   1
   3  -5   2 11472.4 605.959   1
  -3   5  -2 11756.7 609.949   1
   3  -5   3 690.462 114.171   1
  -3  -5  -3 952.568 167.674   1
   3   5   3 1220.58 172.845   1
  -3   5  -3 861.501 104.944   1
  -3  -5  -4 15059.4 829.056   1
   3   5   4 14901.6 831.414   1
  -3   5  -4 16249.6 796.108   1
   3  -5   5 7365.09 415.557   1
   3   5   5 7559.08 462.690   1
  -3   5  -5 8189.76 418.106   1
  -3  -5  -5 6944.01 451.732   1
   3  -5   6 14713.5 749.577   1
  -3  -5  -6 14500.4 784.034   1
  -3   5  -6 13625.3 744.688   1
   3   5   6 15349.5 799.809   1
   3  -5   7 18.5787 110.069   1
   3   5   7 234.740 187.742   1
  -3  -5  -7 120.991 155.860   1
  -3   5  -7-114.743 102.439   1
  -3   5  -8 725.623 132.123   1
  -3  -5  -8 888.385 191.655   1
   3  -5   8 837.837 145.862   1
   3   5   8 997.025 215.454   1
  -3  -5  -9 3092.39 264.964   1
   3   5   9 2144.94 259.024   1
   3  -5  10 9056.59 509.560   1
  -3   5 -10 8611.59 496.531   1
  -3  -5 -11 1348.97 244.748   1
  -3   5 -11 1082.40 166.832   1
   3   5  11 1328.64 268.821   1
   3  -5  11 1025.47 179.448   1
   3  -5  12 6087.41 397.551   1
   3   5  12 6194.80 452.720   1
   3   5  13 159.250 238.366   1
   3  -5  13 491.747 179.990   1
  -3  -5 -13 640.697 234.311   1
  -3   5 -13 104.571 155.852   1
   3   5  14 1162.79 295.797   1
   3  -5  14 637.519 207.971   1
  -3   5 -14 403.354 176.610   1
  -3  -5 -14 515.129 257.377   1
   3  -5  15 777.787 214.252   1
   3   5  15 1153.78 280.769   1
  -3  -5 -15 1126.35 262.553   1
  -3   5 -15 623.388 189.865   1
  -3   5 -16 6424.96 429.387   1
   3  -5  16 6130.93 446.278   1
   3  -5  17 2391.90 301.223   1
   3   5  17 2423.23 309.129   1
  -3  -5 -17 2737.28 294.310   1
  -3   5 -17 2352.53 263.935   1
  -3  -5 -18 9887.31 650.438   1
  -3   5 -18 10351.4 632.909   1
   3  -5  18 10263.0 650.175   1
   3   5  18 10305.2 671.732   1
   3   5  19 862.761 314.837   1
   3  -5  19 875.858 245.750   1
  -3  -5 -19 583.303 274.904   1
  -3   5 -19 610.862 218.661   1
   3   5  20 606.048 274.236   1
   3  -5  20 281.290 250.006   1
  -3   5 -20 410.628 229.222   1
  -3  -5 -20 567.856 261.541   1
   3  -5  21-186.800 255.167   1
   3   5  21 643.360 287.170   1
  -3   5 -21 573.450 246.600   1
  -3  -5 -21 75.0942 252.590   1
   3   5  22 4460.87 465.182   1
  -3  -5 -22 4716.32 446.395   1
  -3   5 -22 5568.50 429.698   1
   3  -5  22 4832.50 434.105   1
   3   5  23 512.676 255.008   1
  -3  -5 -23 253.359 223.288   1
   3   5  24 943.501 333.908   1
  -3  -5 -24 1321.75 312.740   1
   3   5  25 656.219 321.132   1
  -3  -5 -25 913.909 297.712   1
   3   5  27 928.203 342.859   1
  -3  -5 -27 1075.57 316.650   1
   3   5  28 500.869 251.645   1
  -3  -5 -28 615.691 235.419   1
   3   5  29 81.9748 298.287   1
  -3  -5 -29-170.575 304.811   1
  -3   6  28 136.088 253.855   1
   3  -6 -28 632.404 284.443   1
  -3   6  27 332.654 270.062   1
   3  -6 -27 565.632 282.714   1
  -3   6  26 393.613 239.208   1
   3  -6 -26 703.581 250.246   1
  -3   6  25 510.388 263.615   1
   3  -6 -25 893.736 262.371   1
  -3   6  24 398.950 290.391   1
   3  -6 -24 184.835 277.715   1
  -3   6  22 28.5645 304.117   1
   3  -6 -22 714.124 315.082   1
  -3   6  21 2075.83 311.053   1
  -3  -6  21 1370.12 299.844   1
   3  -6 -21 1315.60 293.687   1
   3   6 -21 1801.07 289.562   1
   3   6 -20 3765.45 347.058   1
  -3  -6  20 2588.06 357.790   1
  -3  -6  19 898.119 263.527   1
  -3   6  19 977.051 318.391   1
   3  -6 -19 618.957 285.147   1
   3   6 -19 1198.35 243.986   1
   3   6 -18 6607.61 485.430   1
  -3  -6  18 6790.74 498.099   1
  -3   6  18 7863.10 554.566   1
   3  -6 -18 8206.35 540.617   1
  -3   6  17 1890.29 334.537   1
   3  -6 -17 2288.66 322.348   1
  -3  -6  16 405.176 219.618   1
  -3   6  16 581.713 296.324   1
   3   6 -16 630.021 193.676   1
   3  -6 -16 899.527 276.051   1
  -3  -6  15-39.6958 192.740   1
  -3   6  15 309.422 206.680   1
   3  -6 -15 23.7083 193.828   1
   3   6 -15-71.6940 170.675   1
  -3  -6  14 1178.17 227.323   1
  -3   6  14 901.658 269.703   1
   3  -6 -14 898.122 255.948   1
   3   6 -14 1321.20 209.808   1
   3   6 -13 5668.63 377.390   1
  -3  -6  13 6074.37 397.360   1
  -3   6  13 4653.34 432.436   1
   3  -6 -13 5682.47 431.616   1
  -3  -6  12 1377.98 197.296   1
  -3   6  12 794.165 246.678   1
   3   6 -12 924.221 169.516   1
   3  -6 -12 816.114 225.498   1
   3   6 -11 2395.81 218.611   1
  -3  -6  11 2480.37 241.999   1
  -3   6  11 2130.13 270.508   1
   3  -6 -11 2865.71 277.933   1
   3   6 -10 168.571 133.247   1
   3  -6 -10 177.298 198.772   1
  -3   6  10 449.928 228.961   1
  -3  -6  10 182.021 137.277   1
   3  -6  -9 318.881 191.744   1
  -3   6   9 142.528 195.301   1
   3  -6  -8 36055.1 1862.47   1
  -3  -6   8 36489.1 1820.07   1
   3   6  -8 37847.8 1818.23   1
  -3   6   8 34204.9 1865.89   1
   3   6  -7 40120.2 2052.22   1
  -3  -6   7 42306.9 2055.85   1
  -3   6   7 43517.3 2109.49   1
   3  -6  -7 40722.8 2096.79   1
  -3  -6   6 10274.8 529.481   1
   3   6  -6 9338.23 525.645   1
  -3   6   6 9856.30 574.225   1
   3  -6  -6 9478.80 565.819   1
   3   6  -5 4188.96 243.022   1
   3  -6  -5 3701.29 288.182   1
  -3   6   5 3662.97 303.018   1
  -3  -6   5 3297.50 239.172   1
   3   6  -4 18166.4 901.110   1
   3  -6  -4 17084.8 933.754   1
  -3   6   4 18145.3 944.155   1
  -3  -6   4 17289.5 902.840   1
   3   6  -3 7556.23 427.052   1
  -3   6   3 8112.24 467.275   1
  -3  -6   3 8036.88 428.137   1
   3  -6  -3 7415.71 455.707   1
   3  -6  -2 15126.1 781.197   1
   3   6  -2 13799.3 762.438   1
  -3   6   2 15851.6 792.610   1
   3   6  -1 2334.66 183.627   1
  -3  -6   1 2049.27 179.381   1
   3   6   0 110.886 129.798   1
  -3  -6   0 37.8020 116.638   1
  -3   6   0-20.0797 132.663   1
   3  -6   0-27.4597 116.376   1
  -3   6  -1 2539.51 193.781   1
   3  -6   1 2546.17 192.398   1
   3   6   2 15538.4 752.791   1
  -3  -6  -2 14446.7 745.884   1
   3  -6   2 14221.1 718.029   1
   3  -6   3 7450.68 412.957   1
   3   6   3 7693.56 456.379   1
  -3  -6  -3 6621.74 444.040   1
  -3   6  -3 8251.74 417.293   1
  -3  -6  -4 17426.2 913.465   1
   3  -6   4 17362.0 876.486   1
   3   6   4 16851.3 917.988   1
   3   6   5 3471.39 288.314   1
  -3  -6  -5 3241.56 278.737   1
   3  -6   5 3516.81 230.846   1
   3   6   6 11063.8 594.017   1
  -3   6  -6 10171.1 520.935   1
  -3  -6  -6 9961.41 569.962   1
   3  -6   6 8968.10 522.255   1
   3   6   7 39799.2 2172.10   1
  -3  -6  -7 42120.2 2170.18   1
  -3   6  -7 45633.4 2127.55   1
   3  -6   7 42681.4 2127.14   1
   3  -6   8 35509.0 1804.97   1
   3   6   8 37737.5 1862.00   1
  -3   6  -8 36864.5 1802.38   1
  -3  -6  -8 35271.3 1845.69   1
  -3  -6  -9 124.913 183.954   1
  -3   6  -9 66.0108 107.841   1
   3   6   9-97.6090 196.768   1
   3  -6   9 176.449 112.647   1
  -3  -6 -10 187.322 184.810   1
   3   6  10 348.149 198.169   1
   3  -6  11 2830.93 227.324   1
   3   6  11 2722.25 287.909   1
  -3   6 -11 2674.17 221.487   1
  -3  -6 -11 2598.69 276.641   1
   3   6  12 1277.75 244.147   1
   3  -6  12 958.019 177.590   1
  -3   6 -12 1134.10 165.450   1
  -3  -6 -12 653.588 200.927   1
  -3   6 -13 5321.08 361.932   1
  -3  -6 -13 5996.13 427.269   1
   3  -6  13 5360.44 371.933   1
   3   6  13 5289.85 435.802   1
   3   6  14 1215.04 296.229   1
   3  -6  14 1529.74 215.731   1
  -3  -6 -14 1791.74 280.945   1
  -3   6 -14 1062.82 185.985   1
   3  -6  15 163.818 190.769   1
   3   6  15 24.9274 270.927   1
  -3  -6 -15 157.963 245.802   1
  -3   6 -15-115.673 174.414   1
   3  -6  16 335.376 209.571   1
   3   6  16 661.291 237.072   1
  -3   6 -16 569.400 188.870   1
  -3  -6 -16 418.461 204.277   1
   3   6  17 2014.69 329.561   1
  -3  -6 -17 1703.15 290.042   1
  -3  -6 -18 6857.52 510.919   1
  -3   6 -18 7519.31 478.083   1
   3   6  18 6408.20 530.087   1
   3  -6  18 6799.15 487.444   1
   3   6  19 927.770 246.657   1
   3  -6  19 932.901 239.275   1
  -3  -6 -19 1052.82 227.642   1
  -3   6 -19 599.309 220.936   1
   3  -6  20 2747.54 328.061   1
  -3   6 -20 2530.76 308.123   1
   3   6  21 2047.91 344.882   1
   3  -6  21 1534.28 302.889   1
  -3   6 -21 2059.01 281.104   1
  -3  -6 -21 1605.76 299.154   1
   3   6  22 254.851 295.611   1
  -3  -6 -22 252.292 276.267   1
  -3  -6 -24 556.302 252.964   1
   3   6  25 821.730 335.610   1
   3   6  26 197.115 227.186   1
  -3  -6 -26 451.051 221.495   1
   3   6  27 641.015 327.471   1
  -3  -6 -27 667.317 326.165   1
   3   6  28-82.3456 270.907   1
  -3  -6 -28-48.5729 250.913   1
  -3   7  28 509.968 301.400   1
   3  -7 -28 24.9252 285.057   1
  -3   7  27 438.369 298.325   1
   3  -7 -27 660.270 291.973   1
  -3   7  26 919.239 289.555   1
   3  -7 -26 438.494 275.994   1
  -3   7  24 964.048 299.616   1
   3  -7 -24 1182.07 296.910   1
  -3   7  23 1083.50 333.779   1
   3  -7 -23 923.869 313.590   1
  -3   7  22 2226.89 379.160   1
   3  -7 -22 2457.98 367.663   1
  -3   7  21 684.004 281.975   1
   3  -7 -21 184.424 263.519   1
  -3   7  20 879.594 315.803   1
  -3  -7  20 1070.68 250.629   1
   3  -7 -20 628.496 284.722   1
   3   7 -20 1534.36 262.506   1
  -3   7  19 2024.47 367.264   1
  -3  -7  19 1767.77 286.263   1
   3   7 -19 2361.09 278.560   1
   3  -7 -19 1479.21 325.688   1
  -3  -7  18 1808.55 278.118   1
  -3   7  18 1388.18 298.788   1
   3  -7 -18 1789.34 295.157   1
   3   7 -18 1544.44 251.608   1
   3   7 -17 5437.59 398.581   1
  -3  -7  17 5479.86 416.534   1
  -3   7  17 6285.99 488.760   1
   3  -7 -17 4604.92 445.125   1
   3   7 -16 13552.7 742.757   1
  -3  -7  16 13877.9 758.507   1
  -3   7  16 12313.0 798.525   1
   3  -7 -16 11610.7 777.599   1
  -3  -7  15 1257.74 222.826   1
   3   7 -15 801.598 200.478   1
   3   7 -14 363.548 175.333   1
  -3  -7  14 191.686 192.782   1
  -3   7  14 127.779 238.117   1
   3  -7 -14 446.204 237.059   1
   3   7 -13 2126.08 217.433   1
  -3  -7  13 1754.10 232.219   1
  -3   7  13 2232.11 308.379   1
   3  -7 -13 1640.96 275.220   1
   3   7 -12-121.700 145.080   1
  -3  -7  12 58.1101 157.253   1
  -3   7  12-191.800 231.559   1
   3  -7 -12-154.223 214.564   1
   3   7 -11 324.598 139.244   1
  -3  -7  11 143.496 142.997   1
  -3   7  11 415.620 217.721   1
   3  -7 -11 275.842 200.142   1
  -3   7  10 28777.9 1516.08   1
   3  -7 -10 28350.2 1502.13   1
  -3  -7   9 124.685 121.893   1
   3   7  -8 27.8115 106.249   1
   3  -7  -8 18.5055 161.018   1
  -3  -7   8 141.332 102.521   1
  -3   7   8 300.747 180.890   1
  -3   7   7 227.162 182.827   1
  -3  -7   7 8.67878 98.0199   1
   3  -7  -7-34.9897 169.437   1
   3   7  -7 94.3603 91.6271   1
   3   7  -6 41736.2 2173.82   1
  -3  -7   6 45190.7 2180.38   1
  -3   7   6 46754.1 2237.52   1
   3  -7  -6 45080.5 2226.60   1
   3   7  -5 18347.0 881.026   1
  -3  -7   5 17143.1 877.537   1
  -3   7   5 16638.7 931.609   1
   3  -7  -5 15931.8 920.878   1
   3   7  -4 13046.9 655.571   1
  -3   7   4 14045.6 708.146   1
   3  -7  -4 13982.0 698.056   1
   3  -7  -3 4607.91 317.121   1
   3   7  -3 4825.24 282.421   1
  -3  -7   3 4502.81 282.332   1
  -3   7   3 4491.30 319.750   1
  -3   7   2 1423.34 179.531   1
   3  -7  -2 1294.08 163.084   1
  -3  -7   2 1224.41 134.432   1
   3   7  -1 4795.48 306.563   1
  -3  -7   1 5226.46 307.310   1
   3  -7   0 71134.1 3594.64   1
  -3   7   0 76032.1 3604.22   1
  -3  -7  -1 5500.30 332.462   1
   3   7   1 5283.62 334.802   1
   3  -7   1 5137.02 313.034   1
  -3   7  -1 5220.74 319.778   1
   3  -7   2 1293.42 141.171   1
   3   7   2 1508.67 188.429   1
  -3   7  -2 1502.83 147.019   1
  -3  -7  -2 1532.22 169.095   1
   3   7   3 4177.71 318.041   1
  -3  -7  -3 4730.60 321.213   1
  -3   7  -3 4788.48 279.904   1
   3  -7   3 5038.42 282.661   1
   3   7   4 13257.8 768.939   1
   3  -7   4 14620.1 718.137   1
  -3   7  -4 13968.6 716.426   1
  -3  -7  -4 13584.5 760.744   1
   3   7   5 18234.4 940.955   1
  -3   7  -5 17052.1 878.326   1
  -3  -7  -5 15669.3 924.480   1
   3  -7   5 18320.2 881.242   1
   3   7   6 45658.0 2292.35   1
  -3   7  -6 46938.6 2232.07   1
  -3  -7  -6 43920.8 2280.33   1
   3  -7   6 44434.9 2233.25   1
  -3   7  -7 64.1037 87.9329   1
  -3  -7  -7 99.8793 163.863   1
   3  -7   7 7.50410 87.4557   1
   3   7   7 73.1751 182.940   1
  -3  -7  -8 141.003 177.212   1
  -3   7  -8 75.7112 85.5926   1
   3   7   8-57.8399 190.328   1
   3  -7   8 140.772 93.2126   1
  -3   7  -9 101.409 94.7837   1
   3  -7   9 129.117 101.043   1
   3  -7  10 30771.5 1465.76   1
   3   7  10 28054.7 1526.71   1
  -3  -7 -10 29466.0 1521.55   1
  -3   7 -10 27651.2 1460.49   1
   3   7  11-110.568 244.106   1
  -3  -7 -11-181.857 224.017   1
   3   7  12 253.974 232.725   1
  -3   7 -12 59.2146 126.557   1
  -3  -7 -12 83.8073 209.036   1
   3  -7  12 143.626 138.871   1
   3   7  13 1345.61 272.678   1
   3  -7  13 2038.93 218.310   1
  -3   7 -13 1523.74 185.158   1
  -3  -7 -13 1910.41 260.836   1
   3   7  14 49.4402 259.700   1
   3  -7  14 79.1935 163.263   1
  -3   7 -14 115.093 145.749   1
  -3  -7 -14-22.3661 238.261   1
   3  -7  15 1340.44 212.915   1
  -3   7 -15 1003.40 190.286   1
  -3   7 -16 11882.5 685.015   1
   3  -7  16 12544.6 706.198   1
   3   7  16 12056.6 739.597   1
  -3  -7 -16 11282.4 719.037   1
  -3  -7 -17 4636.54 428.571   1
  -3   7 -17 5516.73 379.365   1
   3   7  17 5386.73 466.731   1
   3  -7  17 5240.63 395.445   1
   3   7  18 1513.51 295.749   1
  -3  -7 -18 1314.10 269.631   1
   3  -7  19 1469.23 273.743   1
   3   7  19 1406.44 328.724   1
  -3   7 -19 1568.14 248.117   1
  -3  -7 -19 1752.79 314.769   1
   3   7  20 1618.42 326.768   1
  -3  -7 -20 1621.97 299.673   1
  -3   7 -20 994.492 239.695   1
   3   7  21 394.467 302.928   1
  -3  -7 -21-50.2866 264.831   1
   3   7  22 2321.27 371.114   1
  -3  -7 -22 2218.39 332.224   1
   3   7  23 1449.85 336.492   1
  -3  -7 -23 1184.22 301.837   1
   3   7  24 708.301 320.734   1
  -3  -7 -24 829.981 295.402   1
   3   7  26 753.061 334.888   1
   3   7  27 495.806 286.282   1
  -3  -7 -27 1000.87 291.624   1
   3   7  28 324.736 314.121   1
  -3  -7 -28-47.8603 286.722   1
   3  -8 -27 425.988 286.484   1
  -3   8  26 1984.74 313.026   1
   3  -8 -26 1786.34 306.470   1
  -3   8  25 586.476 251.222   1
   3  -8 -25-129.307 218.848   1
  -3   8  24 733.239 311.853   1
   3  -8 -24 730.875 290.173   1
  -3   8  23 767.305 330.965   1
   3  -8 -23 394.408 301.684   1
  -3   8  21-285.371 230.571   1
   3  -8 -21 184.562 221.322   1
  -3   8  20 6977.69 579.405   1
   3  -8 -20 8485.65 581.665   1
   3   8 -19-170.093 213.717   1
  -3   8  19 141.493 276.303   1
   3  -8 -19 234.933 252.789   1
   3   8 -18 1058.78 231.835   1
  -3  -8  18 1578.13 248.823   1
  -3   8  18 1456.50 331.668   1
   3  -8 -18 1159.85 289.426   1
   3   8 -17 974.414 216.591   1
  -3  -8  17 551.779 203.087   1
  -3   8  17 912.247 279.001   1
   3  -8 -17 737.384 253.778   1
   3   8 -16 2540.49 252.137   1
  -3  -8  16 2804.12 283.881   1
  -3   8  16 2664.25 358.478   1
   3  -8 -15 3796.20 362.847   1
   3   8 -15 2603.01 263.047   1
  -3   8  15 3253.34 373.627   1
  -3  -8  15 2987.55 282.014   1
  -3  -8  14 3756.17 297.247   1
   3   8 -14 3346.36 285.158   1
   3   8 -13 920.260 178.856   1
   3  -8 -13 1350.52 253.512   1
  -3   8  13 760.578 246.468   1
  -3  -8  13 1119.52 181.060   1
  -3  -8  12 9300.51 550.943   1
   3   8 -12 9829.55 543.815   1
   3  -8 -12 9756.86 612.566   1
  -3   8  12 9565.87 628.175   1
   3  -8 -11 2660.78 327.725   1
  -3   8  11 3110.78 350.141   1
  -3  -8  10 2565.43 199.042   1
   3   8 -10 2215.86 190.609   1
   3  -8 -10 2016.38 273.031   1
  -3   8  10 2556.39 303.178   1
  -3  -8   9-37.3922 107.501   1
  -3   8   9-371.630 236.568   1
   3  -8  -9-40.2330 212.829   1
   3   8  -9-36.7337 108.266   1
  -3  -8   8 39764.5 1995.23   1
   3   8  -8 40923.2 1997.21   1
  -3   8   7 335.701 205.592   1
  -3  -8   7 177.269 91.7414   1
   3  -8  -7 36.5185 184.587   1
   3   8  -7 86.3881 93.6421   1
   3   8  -6 5379.23 300.829   1
   3  -8  -6 5131.22 361.333   1
  -3  -8   6 4856.77 299.065   1
  -3   8   6 5208.70 374.632   1
   3   8  -5 2218.87 175.144   1
  -3   8   5 2622.10 264.785   1
   3  -8  -5 2409.95 238.101   1
  -3  -8   5 2318.80 171.740   1
  -3  -8   4 8304.77 456.891   1
   3   8  -4 8797.67 460.542   1
  -3   8   4 8200.03 514.753   1
   3  -8  -3 3343.77 257.510   1
   3   8  -3 2710.82 214.514   1
  -3  -8   3 3325.12 214.763   1
  -3   8   3 2930.29 260.436   1
  -3   8   2 1764.59 209.886   1
  -3  -8   2 1894.43 164.132   1
   3   8  -2 1561.77 163.909   1
   3  -8  -2 1878.65 192.570   1
   3  -8  -1 137.351 123.755   1
   3   8   1 62.9811 127.576   1
  -3  -8  -1 23.3507 120.615   1
  -3   8  -1-9.91874 103.950   1
   3  -8   1-75.2019 98.9794   1
  -3  -8  -2 1565.18 183.556   1
  -3   8  -2 1841.62 161.982   1
   3  -8   2 1639.12 150.915   1
   3   8   2 1403.13 189.069   1
  -3   8  -3 3081.69 201.858   1
   3  -8   3 3012.19 196.380   1
   3   8   3 2762.39 249.018   1
   3   8   4 7544.23 484.949   1
   3  -8   4 7942.21 425.895   1
  -3   8  -4 8128.89 425.240   1
  -3  -8  -4 7930.01 475.830   1
   3  -8   5 2260.75 161.630   1
   3   8   5 2091.84 239.692   1
  -3  -8  -5 2359.36 230.876   1
  -3   8  -5 2456.46 161.148   1
   3  -8   6 5366.96 305.432   1
  -3  -8  -6 6016.02 391.888   1
  -3   8  -6 5472.46 302.946   1
   3   8   6 5283.59 396.654   1
   3   8   7 285.581 207.152   1
   3  -8   7 315.345 86.6905   1
  -3   8  -7 83.6578 79.4495   1
  -3  -8  -7 260.751 187.521   1
  -3   8  -8 40924.1 1978.26   1
   3  -8   8 39501.2 1979.78   1
   3  -8   9-38.7786 97.1161   1
  -3  -8  -9-305.811 204.564   1
  -3   8  -9-7.17518 88.9682   1
   3   8  10 2432.95 299.477   1
  -3  -8 -10 2020.91 270.286   1
  -3   8 -10 2153.80 174.227   1
   3  -8  10 2184.65 183.781   1
  -3   8 -11 3307.04 214.217   1
  -3  -8 -11 2865.82 278.087   1
   3   8  11 2610.31 302.957   1
   3  -8  11 2236.07 212.041   1
   3   8  12 9682.63 623.625   1
  -3  -8 -12 9001.51 595.482   1
   3   8  13 1404.13 292.074   1
   3  -8  13 914.965 177.676   1
  -3  -8 -13 1482.39 278.281   1
  -3   8 -13 935.622 155.354   1
   3  -8  14 2750.36 255.934   1
  -3   8 -14 3354.06 253.344   1
   3   8  15 2977.05 367.541   1
   3  -8  15 3504.59 285.661   1
  -3   8 -15 2663.58 256.344   1
  -3  -8 -15 3421.10 358.108   1
   3  -8  16 2328.73 257.280   1
   3   8  16 2239.71 303.241   1
  -3   8 -16 2423.08 243.509   1
  -3  -8 -16 2355.76 287.980   1
   3  -8  17 927.677 224.637   1
   3   8  17 1449.33 327.985   1
  -3   8 -17 1770.17 217.623   1
  -3  -8 -17 845.598 291.842   1
   3   8  18 1423.75 270.672   1
   3  -8  18 1440.47 241.891   1
  -3  -8 -18 858.913 228.612   1
  -3   8 -18 936.074 208.471   1
   3   8  19 582.784 312.208   1
  -3  -8 -19-49.6589 268.296   1
   3   8  20 7521.71 541.325   1
  -3  -8 -20 6917.14 513.093   1
   3   8  21 761.907 329.892   1
  -3  -8 -21 75.4733 282.279   1
   3   8  23 1076.87 340.392   1
  -3  -8 -23 577.148 284.693   1
   3   8  24 761.458 316.595   1
  -3  -8 -24 952.325 295.511   1
   3   8  25 335.318 309.093   1
  -3  -8 -25 49.6959 275.464   1
   3   8  26 1575.00 349.688   1
  -3  -8 -26 1103.99 317.291   1
   3   8  27 489.482 293.195   1
  -3  -8 -27 72.2606 262.066   1
  -3   9  27 186.796 233.905   1
   3  -9 -27 247.075 222.370   1
  -3   9  26 1281.33 299.375   1
   3  -9 -26 1260.83 289.502   1
  -3   9  25 553.645 307.510   1
   3  -9 -25 896.714 302.298   1
  -3   9  24 1400.66 360.610   1
   3  -9 -24 336.883 317.916   1
  -3   9  23 1131.19 333.375   1
   3  -9 -23 1281.87 327.025   1
  -3   9  22 1907.93 296.391   1
   3  -9 -22 1526.74 279.004   1
  -3   9  21 656.901 316.640   1
   3  -9 -21 316.485 300.425   1
  -3   9  20 85.6313 317.024   1
   3  -9 -20 184.508 287.802   1
  -3   9  19 455.158 285.337   1
   3  -9 -19 472.081 255.652   1
   3   9 -18 153.923 194.023   1
  -3  -9  17 3883.86 333.777   1
   3   9 -17 4280.44 335.071   1
  -3   9  17 4078.35 425.497   1
   3  -9 -17 4161.92 400.678   1
  -3  -9  16 5721.78 400.698   1
   3  -9 -16 5572.94 453.072   1
   3   9 -16 6528.74 400.634   1
  -3   9  16 5123.32 461.926   1
   3   9 -15 2085.47 226.457   1
  -3  -9  15 2055.04 223.783   1
  -3   9  15 2030.43 339.005   1
   3  -9 -15 2191.09 318.342   1
   3   9 -14 457.239 158.935   1
   3  -9 -14 755.950 282.096   1
  -3   9  14 1061.02 298.202   1
  -3  -9  14 416.521 149.276   1
  -3  -9  13 4414.98 310.819   1
  -3   9  13 4529.47 427.228   1
   3  -9 -13 4023.00 411.650   1
   3   9 -13 4889.28 310.613   1
   3  -9 -12 3936.60 363.891   1
  -3   9  12 2819.92 364.598   1
  -3  -9  11 17040.4 908.878   1
  -3   9  11 16173.4 989.062   1
   3  -9 -11 19152.5 994.827   1
   3   9 -11 18091.2 910.130   1
   3   9 -10 9412.76 549.063   1
  -3   9  10 10122.0 650.676   1
   3  -9 -10 10496.0 642.713   1
  -3  -9  10 11070.1 553.892   1
   3   9  -9 7831.38 417.449   1
  -3  -9   9 7401.15 414.306   1
   3  -9  -9 7341.68 498.568   1
  -3   9   9 7239.23 507.671   1
  -3  -9   8 118.916 89.1002   1
  -3   9   8-21.6150 211.048   1
   3  -9  -8 39.9208 190.068   1
   3   9  -8-22.0259 94.1122   1
   3   9  -7 1399.94 124.809   1
  -3  -9   7 1153.41 125.007   1
   3   9  -6 27361.3 1347.72   1
  -3  -9   6 27849.6 1348.25   1
  -3   9   6 25089.4 1415.92   1
   3  -9  -6 26168.5 1410.28   1
  -3   9   5 220.185 171.893   1
   3   9  -5 188.408 95.1022   1
   3  -9  -5 271.501 189.398   1
  -3  -9   5 127.288 85.4287   1
  -3  -9   4 4290.32 273.401   1
   3   9  -4 4521.49 277.685   1
   3  -9  -4 4727.68 338.188   1
   3  -9  -3 20636.0 1062.67   1
  -3  -9   3 20579.1 1027.50   1
   3   9  -3 19506.2 1027.54   1
  -3   9   3 20032.6 1068.52   1
   3  -9  -2 6548.42 399.048   1
  -3  -9   2 5883.17 366.072   1
   3   9  -2 5726.55 371.105   1
  -3   9   1 12437.2 655.460   1
   3  -9  -1 11060.7 637.082   1
   3   9   0 16001.2 846.788   1
  -3  -9   0 16006.7 841.513   1
  -3  -9  -1 11574.0 658.551   1
  -3   9  -1 13055.7 657.221   1
   3   9   1 11840.2 666.487   1
   3  -9   1 12015.0 645.686   1
  -3  -9  -2 5929.58 384.110   1
  -3   9  -2 6080.71 359.942   1
   3   9   2 7088.14 403.487   1
   3  -9   2 6211.39 361.362   1
  -3  -9  -3 19847.5 1065.71   1
  -3   9  -3 20426.0 1028.31   1
   3  -9   3 20568.8 1027.78   1
   3   9   4 4537.04 332.671   1
   3  -9   4 4164.11 255.719   1
  -3  -9  -4 4427.94 318.384   1
  -3   9  -4 4646.85 258.592   1
   3  -9   5 208.672 76.7177   1
   3   9   5 177.936 169.680   1
  -3   9  -5 168.907 75.7925   1
  -3  -9  -5 243.715 164.820   1
   3  -9   6 27431.4 1350.11   1
   3   9   6 27027.1 1435.26   1
  -3   9  -6 27397.4 1348.93   1
   3  -9   7 1464.46 115.341   1
  -3   9  -7 1430.09 108.878   1
  -3   9  -8-36.8295 66.1062   1
  -3  -9  -8 302.947 180.800   1
   3  -9   8 4.93868 69.6580   1
   3   9   8-104.033 199.242   1
   3  -9   9 6380.46 363.401   1
   3   9   9 6542.43 484.568   1
  -3  -9  -9 6704.86 465.620   1
  -3   9  -9 7112.94 362.054   1
   3   9  10 8662.32 602.374   1
   3  -9  10 9644.21 505.092   1
  -3   9 -10 9172.35 500.089   1
   3   9  11 17635.2 971.251   1
   3  -9  11 17112.5 866.142   1
  -3   9 -11 16683.1 860.881   1
  -3  -9 -11 16293.7 942.231   1
   3   9  12 3306.39 369.256   1
   3  -9  12 3313.69 243.182   1
  -3   9 -12 3661.02 234.669   1
  -3  -9 -12 3495.69 333.305   1
   3   9  13 4383.78 419.749   1
  -3  -9 -13 4887.11 416.739   1
   3  -9  14 475.717 154.591   1
   3   9  14 485.658 259.717   1
  -3   9 -14 450.520 136.435   1
  -3  -9 -14 256.575 226.202   1
   3  -9  15 1680.37 217.614   1
   3   9  15 2258.23 337.847   1
  -3  -9 -15 2607.05 319.194   1
  -3   9 -15 1783.59 203.967   1
   3   9  16 5458.82 451.491   1
  -3  -9 -16 5296.35 425.884   1
  -3   9 -16 4910.35 369.764   1
  -3   9 -17 3318.47 301.750   1
   3   9  17 4053.63 427.133   1
  -3  -9 -17 4013.69 395.889   1
   3   9  19-55.9649 300.281   1
  -3  -9 -19 449.921 281.231   1
   3   9  20 564.213 311.874   1
  -3  -9 -20 276.503 267.835   1
   3   9  21 537.711 289.219   1
  -3  -9 -21 528.652 254.972   1
   3   9  22 1958.14 376.045   1
  -3  -9 -22 2386.92 352.230   1
   3   9  23 847.302 248.403   1
  -3  -9 -23 701.241 225.299   1
   3   9  24 1120.62 346.185   1
  -3  -9 -24 746.179 302.235   1
   3   9  25 887.877 314.995   1
  -3  -9 -25 739.284 270.042   1
   3   9  26 928.834 332.777   1
  -3  -9 -26 1381.37 311.399   1
   3   9  27-26.8780 318.033   1
  -3  -9 -27 379.685 288.004   1
   3 -10 -26 423.127 307.609   1
  -3  10  26 592.322 332.031   1
   3 -10 -24 1467.83 325.524   1
  -3  10  24 2421.98 369.429   1
   3 -10 -22 655.826 304.866   1
  -3  10  22 340.859 323.553   1
   3 -10 -21 448.328 303.092   1
  -3  10  21 313.993 311.467   1
   3 -10 -20 2665.63 337.053   1
  -3  10  20 2345.91 351.107   1
   3 -10 -19 342.583 299.354   1
  -3  10  19 485.399 330.694   1
   3 -10 -18 576.732 251.005   1
  -3  10  18 1052.65 308.770   1
   3 -10 -17 597.937 272.789   1
  -3  10  17 338.585 300.743   1
   3 -10 -16 282.014 285.068   1
  -3  10  16 362.584 315.215   1
   3  10 -16 298.846 154.356   1
   3  10 -15 2566.71 244.013   1
  -3 -10  15 3295.94 244.638   1
   3 -10 -15 2981.40 349.995   1
  -3  10  15 3215.95 375.751   1
   3 -10 -14 11762.8 709.144   1
  -3  10  14 10663.8 706.483   1
   3  10 -13-171.827 114.653   1
  -3  10  13-290.653 248.738   1
  -3 -10  13 81.6385 128.563   1
   3 -10 -13-97.1536 221.867   1
  -3 -10  12 8506.95 476.377   1
   3  10 -12 9108.71 477.693   1
   3 -10 -12 8125.65 577.068   1
  -3  10  12 7937.78 587.199   1
   3  10 -11 161.187 98.7589   1
  -3 -10  11-7.53093 100.766   1
  -3  10  11-25.0541 249.909   1
   3 -10 -11 253.949 254.222   1
  -3  10  10 9387.52 632.050   1
  -3 -10  10 10171.3 526.924   1
   3  10 -10 10165.5 529.846   1
   3  10  -9 137.798 84.0074   1
  -3  10   9 210.176 246.559   1
  -3 -10   9 115.840 78.9545   1
   3 -10  -9 301.750 238.422   1
   3  10  -8 9931.78 488.619   1
   3 -10  -8 9333.25 589.137   1
  -3 -10   8 9242.08 484.481   1
  -3 -10   7 9180.70 511.869   1
   3  10  -7 10720.7 517.628   1
  -3  10   6 1768.43 245.096   1
  -3 -10   6 1655.93 136.613   1
   3  10  -6 1718.68 140.117   1
   3 -10  -6 1523.05 242.784   1
  -3  10   5 115.276 178.737   1
   3  10  -5 73.7333 90.2806   1
  -3 -10   5 117.422 81.6064   1
   3 -10  -5-177.703 168.751   1
   3 -10  -4 16261.2 936.944   1
   3  10  -4 18858.5 895.559   1
  -3 -10   4 16857.1 890.262   1
  -3  10   4 17110.0 951.915   1
   3  10  -3 5809.67 352.764   1
  -3 -10   3 5669.79 343.139   1
   3 -10  -3 6097.42 391.782   1
  -3  10   3 6324.84 405.547   1
   3 -10  -2 22903.4 1194.53   1
  -3  10   2 23122.4 1204.17   1
   3  10  -1 2925.16 242.694   1
   3 -10  -1 3554.67 248.690   1
  -3 -10   1 3154.72 228.708   1
  -3  10   1 2788.43 250.354   1
   3 -10   0-46.2588 123.485   1
  -3  10   0 25.7232 128.961   1
   3  10   0 129.923 139.353   1
  -3 -10   0 105.156 127.561   1
   3  10   1 3129.88 253.858   1
  -3 -10  -1 2753.67 240.214   1
   3 -10   2 22256.5 1159.86   1
   3  10   2 23850.7 1201.37   1
  -3 -10  -2 22622.9 1190.04   1
  -3  10  -2 23433.2 1166.10   1
   3 -10   3 5720.50 326.864   1
  -3 -10  -3 5373.19 371.105   1
  -3  10  -3 5853.92 330.043   1
   3  10   3 5614.34 391.229   1
   3  10   4 16185.8 934.188   1
  -3 -10  -4 17162.3 926.715   1
   3 -10   4 17304.1 867.520   1
  -3  10  -4 17496.3 867.714   1
  -3 -10  -5-169.853 157.989   1
   3  10   5 167.510 172.602   1
   3 -10   5 9.02798 62.3289   1
  -3  10  -5-26.7722 65.8206   1
  -3 -10  -6 1503.15 223.585   1
  -3  10  -6 1358.95 94.6935   1
   3 -10   6 1419.12 92.1813   1
   3  10   7 9366.18 593.197   1
   3  10   8 8991.29 599.336   1
  -3 -10  -8 9848.20 589.222   1
   3  10   9-90.8062 244.593   1
  -3 -10 -10 10932.1 643.989   1
   3  10  10 9950.93 649.412   1
  -3 -10 -11 131.789 241.938   1
  -3  10 -11 167.263 66.6020   1
   3  10  11 219.575 268.136   1
   3 -10  11 110.087 67.2121   1
  -3  10 -12 7153.16 395.029   1
  -3 -10 -12 8415.14 523.790   1
   3  10  12 8438.70 540.983   1
   3 -10  12 7302.04 400.522   1
  -3  10 -13 81.4208 97.1050   1
  -3 -10 -13 139.410 236.523   1
   3  10  13-305.714 261.916   1
   3 -10  13 71.8399 109.189   1
  -3  10 -14 10996.5 573.967   1
  -3 -10 -14 10156.9 666.725   1
   3 -10  14 10316.2 575.207   1
   3  10  14 11208.1 702.059   1
  -3 -10 -15 2954.02 313.784   1
   3  10  15 3071.82 336.865   1
  -3  10 -16 285.176 147.924   1
   3  10  16-163.008 285.103   1
  -3 -10 -17-98.9656 266.630   1
   3  10  17-221.464 312.605   1
  -3 -10 -18 998.899 226.412   1
   3  10  18 1230.81 266.279   1
  -3 -10 -19 803.981 297.653   1
   3  10  19 197.164 306.473   1
  -3 -10 -20 1814.28 308.283   1
   3  10  20 2635.89 373.398   1
  -3 -10 -21 628.811 223.210   1
   3  10  21 85.0954 228.988   1
  -3 -10 -22-125.159 276.786   1
   3  10  22 169.797 325.270   1
  -3 -10 -24 1235.96 274.772   1
   3  10  24 1141.36 307.342   1
  -3 -10 -26 741.198 269.049   1
   3  10  26 1108.20 296.978   1
   3 -11 -25 351.047 228.422   1
  -3  11  25-54.2766 234.527   1
   3 -11 -24 408.069 290.118   1
  -3  11  24 248.359 298.369   1
   3 -11 -23 724.607 308.659   1
  -3  11  23 503.265 323.378   1
   3 -11 -22 3004.54 366.948   1
  -3  11  22 2459.72 372.741   1
   3 -11 -21 421.073 274.753   1
  -3  11  21 513.198 320.674   1
   3 -11 -19 2405.65 340.211   1
  -3  11  19 2437.09 366.293   1
   3 -11 -18 2057.74 331.524   1
  -3  11  18 2259.34 367.876   1
   3 -11 -17 1075.22 296.552   1
  -3  11  17 597.992 326.712   1
   3 -11 -16 1949.74 319.190   1
  -3  11  16 2004.17 321.918   1
   3 -11 -15 462.349 237.524   1
  -3  11  15-334.687 249.160   1
  -3  11  14 439.502 281.281   1
   3  11 -14 226.111 103.627   1
   3  11 -13 2338.84 172.221   1
   3 -11 -13 2657.07 308.074   1
  -3 -11  13 2596.33 167.993   1
  -3  11  13 2426.73 322.565   1
   3  11 -12 17304.4 880.419   1
  -3 -11  12 18032.6 879.737   1
   3  11 -11 509.593 61.9798   1
   3 -11 -11 757.482 265.150   1
  -3  11  10 1720.64 287.528   1
   3 -11 -10 2023.87 275.070   1
   3 -11  -9 7656.07 521.458   1
  -3  11   9 6796.74 522.373   1
  -3  11   8 348.125 260.005   1
   3 -11  -8 42.8365 224.627   1
   3 -11  -7 3947.88 344.526   1
  -3 -11   7 3474.34 198.797   1
   3  11  -7 3749.59 204.507   1
  -3  11   7 3602.85 350.979   1
  -3 -11   6 3249.96 198.705   1
   3  11  -6 3496.44 205.149   1
   3  11  -5 2918.86 194.397   1
  -3  11   5 2892.04 306.772   1
  -3 -11   5 2830.67 184.865   1
   3 -11  -5 2530.32 270.869   1
   3  11  -4 6784.43 360.466   1
  -3  11   4 5754.35 427.427   1
  -3 -11   4 6085.48 350.373   1
   3 -11  -4 5971.92 416.628   1
  -3  11   3 142.768 180.894   1
   3  11  -3 193.572 120.682   1
  -3 -11   3 78.4348 106.149   1
   3 -11  -3 241.404 157.299   1
  -3  11   2 11233.8 632.592   1
   3 -11  -2 10585.4 615.627   1
  -3  11   1 2028.43 224.680   1
   3  11  -1 1943.03 195.732   1
  -3 -11   1 1863.58 186.892   1
   3 -11  -1 2207.75 210.457   1
   3 -11   0 1514.59 177.937   1
   3  11   0 1243.75 191.572   1
  -3 -11   0 1406.88 169.588   1
  -3  11   0 1822.15 197.399   1
  -3 -11  -1 1997.27 208.633   1
   3  11   1 1953.36 214.112   1
   3  11   2 9947.79 580.280   1
   3 -11   2 9625.51 527.654   1
  -3 -11  -2 9480.97 564.829   1
  -3  11  -2 9899.47 535.244   1
   3 -11   3 136.863 95.8520   1
   3  11   3 224.651 182.443   1
  -3  11  -3 196.984 100.448   1
   3  11   4 4549.68 380.373   1
  -3  11  -4 5428.40 295.490   1
   3 -11   4 5146.93 294.096   1
  -3 -11  -4 5993.63 382.212   1
   3  11   5 2458.58 275.054   1
   3 -11   5 2502.67 141.465   1
  -3  11  -5 2349.32 141.151   1
  -3 -11  -7 3932.08 339.297   1
   3  11   7 3587.45 345.224   1
  -3 -11  -8-245.049 214.020   1
   3  11   8 453.221 243.580   1
  -3 -11  -9 6652.77 469.417   1
   3  11   9 7160.26 498.941   1
  -3 -11 -10 1400.46 256.113   1
  -3 -11 -11 612.365 249.010   1
   3  11  11 693.391 282.438   1
   3  11  13 3061.16 345.996   1
  -3 -11 -14 743.626 236.186   1
   3  11  14 266.918 247.318   1
  -3 -11 -15-122.016 264.076   1
   3  11  15 325.939 300.353   1
  -3 -11 -16 2769.87 343.961   1
   3  11  16 2713.51 370.272   1
  -3 -11 -17 724.465 245.585   1
   3  11  17 671.977 273.233   1
  -3 -11 -18 2313.80 328.034   1
   3  11  18 2792.80 368.333   1
  -3 -11 -19 1790.75 331.708   1
   3  11  19 2550.31 387.118   1
  -3 -11 -21-100.424 202.843   1
   3  11  21 142.048 227.704   1
  -3 -11 -22 2124.75 352.344   1
   3  11  22 3330.07 405.552   1
  -3 -11 -23 298.010 289.523   1
   3  11  23 923.731 348.298   1
  -3 -11 -24 147.138 216.947   1
   3  11  24 27.6413 244.522   1
  -3 -11 -25 505.734 280.630   1
   3  11  25 217.413 314.115   1
   3 -12 -25 692.920 319.435   1
  -3  12  25 910.722 359.624   1
   3 -12 -24 1692.57 314.360   1
  -3  12  24 1477.20 333.719   1
   3 -12 -23 205.344 250.222   1
  -3  12  23 305.566 266.286   1
   3 -12 -22 285.696 305.035   1
  -3  12  22 84.3950 338.343   1
   3 -12 -21 866.084 275.862   1
  -3  12  21 738.852 304.505   1
   3 -12 -20 343.453 298.957   1
  -3  12  20-57.2776 328.612   1
  -3  12  19 603.485 299.732   1
  -3  12  18 632.506 343.898   1
   3 -12 -17 1453.77 299.312   1
  -3  12  17 1089.44 308.799   1
   3 -12 -16-131.356 223.742   1
  -3  12  16 256.485 261.083   1
   3 -12 -15 911.097 276.331   1
   3 -12 -14 8149.71 592.265   1
  -3  12  14 9289.37 616.328   1
   3 -12 -13 2025.05 297.793   1
  -3  12  13 2525.91 346.182   1
   3 -12 -12 124.122 204.519   1
  -3  12  12-53.8611 229.362   1
  -3  12  10 4869.60 424.082   1
   3 -12 -10 5368.32 412.048   1
   3 -12  -9 298.120 236.368   1
  -3  12   9-149.007 257.213   1
   3 -12  -8 155.277 227.040   1
  -3  12   8 144.067 250.553   1
   3 -12  -7 5016.05 392.248   1
  -3  12   7 4391.39 390.374   1
   3  12  -6 33.3570 50.5170   1
  -3 -12   6 85.6318 40.1722   1
  -3  12   6 44.1839 209.774   1
   3 -12  -6 102.023 204.056   1
   3  12  -5 2629.68 176.814   1
   3 -12  -4 3189.74 296.627   1
  -3  12   4 3364.35 325.798   1
   3  12  -4 3399.70 224.084   1
  -3  12   3 2676.91 277.221   1
   3  12  -3 2949.37 218.471   1
   3 -12  -3 2570.38 257.068   1
   3 -12  -2 23070.3 1224.68   1
  -3  12   2 23877.8 1236.98   1
  -3  12   1 1327.80 201.807   1
   3  12  -1 1036.19 169.161   1
   3 -12  -1 847.741 171.429   1
   3 -12   0 128.572 142.237   1
  -3  12   0-200.853 154.960   1
   3  12   0-230.060 160.061   1
   3 -12   1 1191.85 163.970   1
  -3  12  -1 1249.71 174.892   1
   3  12   1 754.285 186.357   1
   3  12   2 22929.6 1264.30   1
  -3  12  -2 24599.3 1227.21   1
   3 -12   2 23894.2 1222.16   1
  -3 -12  -2 25006.3 1258.96   1
   3  12   3 3193.79 290.963   1
  -3  12  -3 2672.92 198.757   1
  -3 -12  -3 2965.08 270.064   1
   3 -12   3 2874.68 199.576   1
   3 -12   4 2805.21 174.911   1
  -3 -12  -4 3428.71 286.971   1
   3  12   4 2778.83 288.287   1
  -3  12  -4 2620.72 174.245   1
  -3 -12  -6-116.960 187.212   1
   3  12   6 21.6366 210.114   1
  -3 -12  -7 4216.36 363.272   1
   3  12   7 4683.82 383.502   1
  -3 -12  -8 126.700 199.539   1
   3  12   8 257.594 214.059   1
  -3 -12  -9-131.935 212.413   1
   3  12   9 408.476 241.568   1
  -3 -12 -10 6436.26 454.080   1
   3  12  10 5379.13 458.293   1
  -3 -12 -12-70.7187 251.095   1
   3  12  12 157.020 271.013   1
  -3 -12 -13 2909.60 339.230   1
   3  12  13 1607.36 333.059   1
  -3 -12 -14 9572.06 627.097   1
  -3 -12 -15 1163.41 241.771   1
   3  12  15 1192.70 294.824   1
  -3 -12 -16 250.220 222.056   1
   3  12  16-196.422 248.196   1
   3  12  17 1272.54 332.031   1
  -3 -12 -18 909.889 295.487   1
   3  12  18 909.515 340.855   1
  -3 -12 -20 705.595 255.009   1
   3  12  20 199.634 291.963   1
  -3 -12 -21 1255.21 271.185   1
   3  12  21 850.723 293.277   1
  -3 -12 -22 548.131 293.993   1
   3  12  22 421.639 329.594   1
  -3 -12 -23 394.767 296.501   1
   3  12  23 222.603 336.083   1
  -3 -12 -24 1188.45 281.923   1
  -3 -12 -25 688.945 273.254   1
   3  12  25 1317.41 316.657   1
  -3  13  24 784.181 345.844   1
   3 -13 -24 324.357 304.264   1
  -3  13  22 979.472 327.377   1
   3 -13 -22 542.564 288.513   1
   3 -13 -20 975.929 284.874   1
  -3  13  19 115.021 324.573   1
   3 -13 -19 663.561 296.633   1
  -3  13  18 952.824 346.523   1
   3 -13 -18 1144.70 315.479   1
  -3  13  17 1414.69 299.353   1
   3 -13 -17 1251.07 276.446   1
  -3  13  16 719.257 304.453   1
   3 -13 -16 796.059 271.928   1
  -3  13  14 254.770 297.128   1
   3 -13 -14 417.799 281.157   1
  -3  13  13 642.870 300.165   1
   3 -13 -13 103.074 234.399   1
   3 -13 -12 6895.86 505.705   1
  -3  13  12 6709.96 514.018   1
   3 -13 -11 2088.31 313.859   1
  -3  13  11 2857.39 357.381   1
   3 -13 -10 1214.06 248.285   1
  -3  13  10 2051.62 298.166   1
   3 -13  -9 307.511 227.505   1
  -3  13   9 204.944 255.146   1
   3 -13  -8 458.730 228.119   1
  -3  13   8 497.106 265.139   1
   3 -13  -7 420.176 219.896   1
  -3  13   7 167.635 235.538   1
   3 -13  -6 3054.51 312.902   1
  -3  13   6 3622.01 344.273   1
  -3 -13   5 2060.80 131.761   1
   3  13  -5 2040.61 141.037   1
   3  13  -4 9310.35 501.240   1
   3 -13  -4 9328.02 577.830   1
  -3  13   4 10011.6 601.670   1
  -3 -13   4 9079.88 490.892   1
   3 -13  -3 6966.56 466.591   1
  -3 -13   3 7108.82 406.692   1
  -3  13   3 7525.68 494.711   1
   3  13  -3 7150.91 411.631   1
  -3  13   2 5639.94 409.083   1
   3 -13  -2 6123.15 397.134   1
  -3 -13   1 2844.95 238.104   1
   3 -13  -1 3104.34 263.097   1
  -3  13   1 2864.78 272.717   1
   3  13  -1 3177.39 255.859   1
   3  13   0 29450.7 1531.09   1
  -3  13   0 30796.8 1530.61   1
   3 -13   0 29566.9 1519.46   1
  -3 -13   0 29652.8 1520.94   1
   3  13   1 3215.88 288.793   1
  -3  13  -1 3408.67 252.409   1
   3 -13   1 3048.61 239.608   1
  -3 -13  -1 2969.65 263.845   1
   3  13   2 5406.30 398.349   1
  -3 -13  -2 5514.83 390.666   1
  -3  13  -2 5566.04 347.209   1
   3 -13   2 6318.88 350.753   1
   3  13   3 6367.26 455.840   1
  -3  13  -3 6237.14 371.591   1
   3 -13   3 6959.26 374.209   1
  -3 -13  -3 7487.01 452.732   1
   3  13   4 9540.95 547.192   1
  -3  13  -4 7672.19 418.493   1
  -3 -13  -4 10242.3 540.637   1
   3 -13   4 8317.04 418.900   1
  -3 -13  -5 2343.87 266.021   1
   3  13   5 2234.80 281.490   1
  -3 -13  -6 3427.32 327.246   1
   3  13   6 3680.63 347.517   1
  -3 -13  -7 232.801 213.807   1
   3  13   7-232.500 239.604   1
  -3 -13  -8 393.051 228.303   1
   3  13   8 966.908 258.806   1
  -3 -13  -9 1146.28 258.110   1
   3  13   9 99.8479 248.881   1
  -3 -13 -10 1453.56 272.895   1
   3  13  10 1743.06 314.756   1
  -3 -13 -11 2876.38 331.568   1
   3  13  11 2678.77 349.360   1
  -3 -13 -12 7924.58 551.140   1
   3  13  12 7811.40 579.938   1
  -3 -13 -13 293.578 261.911   1
   3  13  13 27.3844 291.809   1
  -3 -13 -14 272.944 272.032   1
   3  13  14-305.934 306.876   1
  -3 -13 -16 1112.83 299.777   1
   3  13  16 2076.76 369.026   1
  -3 -13 -17 1700.34 308.319   1
   3  13  17 2230.93 360.935   1
  -3 -13 -18 583.902 254.651   1
   3  13  18 200.746 287.467   1
  -3 -13 -19-25.3120 202.880   1
  -3 -13 -20 1059.41 266.002   1
   3  13  20 1169.25 308.430   1
   3  13  22 1342.00 362.426   1
  -3 -13 -24 478.867 239.123   1
   3  13  24-27.1186 272.156   1
  -3  14  23 1145.46 357.727   1
   3 -14 -23 553.725 304.656   1
  -3  14  22 500.588 268.549   1
   3 -14 -22 333.418 237.960   1
  -3  14  21 1214.40 373.382   1
   3 -14 -21 1224.11 327.853   1
  -3  14  20 142.732 251.701   1
   3 -14 -20 79.0205 233.800   1
  -3  14  19 86.4015 323.894   1
   3 -14 -19 212.594 298.871   1
  -3  14  18 1417.87 367.776   1
   3 -14 -18 1761.25 330.035   1
  -3  14  17 2582.46 348.694   1
   3 -14 -17 2729.42 336.581   1
  -3  14  16 1043.83 304.116   1
   3 -14 -16 1417.69 276.871   1
  -3  14  15-346.744 295.039   1
   3 -14 -15-106.586 243.574   1
  -3  14  13 738.745 272.777   1
   3 -14 -13 707.434 247.630   1
  -3  14  12 476.506 307.043   1
   3 -14 -12 206.855 268.235   1
   3 -14 -11 3818.97 392.843   1
  -3  14  11 5104.13 433.136   1
   3 -14 -10 299.318 254.274   1
  -3  14  10 270.270 278.870   1
   3 -14  -9 389.735 236.083   1
  -3  14   9 448.959 259.329   1
  -3  14   8 5795.38 456.571   1
   3 -14  -8 5800.39 441.978   1
   3 -14  -7 320.501 225.123   1
  -3  14   7 222.987 249.387   1
   3 -14  -6-21.9104 207.720   1
  -3  14   6 548.882 241.341   1
   3 -14  -5 62.1142 198.285   1
  -3  14   5 45.8052 237.188   1
   3  14  -4 691.097 112.876   1
  -3 -14   4 552.961 100.399   1
  -3 -14   3 1981.80 180.777   1
   3 -14  -3 2581.79 264.675   1
   3  14  -3 2393.66 199.282   1
  -3  14   3 2358.48 273.423   1
   3  14  -2 8277.60 511.478   1
  -3  14   2 9645.67 558.227   1
  -3 -14   2 8300.41 493.466   1
   3 -14  -2 9684.18 542.850   1
   3  14  -1 10621.4 604.066   1
   3 -14  -1 10235.4 612.067   1
  -3 -14   1 10826.8 595.744   1
  -3  14   1 10624.6 624.255   1
  -3 -14   0 72.1251 143.253   1
   3 -14   0 169.980 149.628   1
  -3  14   0-15.5464 169.079   1
   3  14   0 303.859 173.543   1
  -3  14  -1 11475.4 638.048   1
   3  14   1 11320.6 665.747   1
   3 -14   1 11307.0 629.476   1
  -3 -14  -1 11636.0 655.396   1
  -3  14  -2 9305.57 516.842   1
  -3 -14  -2 10444.0 573.116   1
   3 -14   2 9419.68 514.030   1
  -3 -14  -3 2202.47 265.581   1
   3 -14   3 2642.63 179.846   1
  -3  14  -3 2438.32 180.262   1
   3  14   3 2419.26 284.136   1
   3  14   5 335.359 225.507   1
  -3 -14  -5 100.811 200.806   1
   3  14   6 140.135 230.191   1
  -3 -14  -6 336.362 215.917   1
   3  14   7 121.363 231.404   1
  -3 -14  -7 348.238 226.230   1
  -3 -14  -8 6245.39 439.994   1
   3  14   8 5534.89 451.949   1
   3  14   9 335.440 246.683   1
  -3 -14  -9 185.165 207.090   1
   3  14  10 291.866 259.092   1
  -3 -14 -10 497.515 234.627   1
   3  14  11 4180.76 440.755   1
  -3 -14 -11 4984.68 410.540   1
   3  14  12 137.932 302.282   1
  -3 -14 -12 540.953 269.549   1
   3  14  13 616.375 292.809   1
  -3 -14 -13 773.482 266.115   1
   3  14  15 57.1884 294.155   1
  -3 -14 -15 355.566 256.150   1
   3  14  16 1638.63 340.347   1
  -3 -14 -16 1632.06 310.673   1
   3  14  17 3518.23 417.896   1
  -3 -14 -17 2754.59 358.633   1
   3  14  18 749.809 321.562   1
  -3 -14 -18 737.874 284.210   1
   3  14  19 258.234 335.590   1
  -3 -14 -19-25.3648 278.119   1
   3  14  20 569.505 341.607   1
   3  14  21 1834.79 393.010   1
  -3 -14 -21 1674.54 336.022   1
   3  14  22 222.522 326.135   1
  -3 -14 -22 270.603 277.414   1
   3  14  23 218.839 306.547   1
  -3 -14 -23 289.671 253.288   1
   3 -15 -22 431.631 221.760   1
  -3  15  22 412.901 258.376   1
   3 -15 -21 491.444 311.406   1
  -3  15  21 168.259 344.719   1
   3 -15 -20 577.458 255.133   1
  -3  15  20 882.791 300.448   1
   3 -15 -19 1062.68 295.719   1
  -3  15  19 490.003 339.338   1
   3 -15 -18 990.337 305.537   1
  -3  15  18 870.697 364.648   1
   3 -15 -17 188.418 281.744   1
  -3  15  17 379.309 316.002   1
   3 -15 -16 863.186 273.364   1
  -3  15  16 789.767 290.667   1
   3 -15 -15 53.9127 243.893   1
  -3  15  15-146.157 254.233   1
   3 -15 -14 456.433 270.518   1
  -3  15  14 320.269 276.281   1
   3 -15 -13 2132.75 323.442   1
  -3  15  13 1821.33 364.810   1
   3 -15 -12 475.408 285.288   1
  -3  15  12 716.204 305.066   1
   3 -15 -11 1223.99 282.177   1
  -3  15  11 1695.47 330.201   1
   3 -15 -10 870.125 254.139   1
  -3  15  10 1248.72 299.763   1
   3 -15  -8 1171.41 263.941   1
  -3  15   8 1452.41 283.787   1
   3 -15  -7 683.143 229.197   1
  -3  15   7 1232.51 281.907   1
   3 -15  -6 3190.71 329.419   1
  -3  15   6 2934.22 342.634   1
   3 -15  -5 1897.44 280.382   1
  -3  15   5 2264.93 301.959   1
   3 -15  -4 637.621 204.512   1
  -3 -15   4 248.693 67.5742   1
  -3  15   4 389.318 218.473   1
   3  15  -4 246.524 77.8093   1
   3 -15  -3-19.3403 175.540   1
  -3 -15   3 78.1425 104.773   1
   3  15  -3-49.4695 118.749   1
  -3  15   3 174.027 196.818   1
   3 -15  -2 107.931 165.341   1
  -3 -15   2 180.455 124.758   1
   3  15  -2-128.057 145.194   1
  -3  15   2 120.479 182.276   1
   3  15  -1 75.1825 153.095   1
  -3  15   1-18.2544 185.844   1
   3 -15  -1 65.4188 158.407   1
  -3 -15   1 120.041 138.164   1
  -3  15   0 11140.1 625.504   1
  -3 -15   0 10963.4 619.113   1
   3 -15   0 11300.8 616.323   1
   3  15   0 9460.59 623.922   1
   3  15   1 370.058 181.660   1
  -3  15  -1-66.2302 145.568   1
   3 -15   1 50.1304 133.227   1
  -3 -15  -1 16.5330 151.496   1
   3  15   2 219.720 203.410   1
  -3 -15  -2-89.1041 184.643   1
  -3  15  -2 100.945 115.035   1
   3 -15   2 204.411 117.595   1
  -3  15  -3 79.5636 77.4947   1
   3 -15   3 81.8374 78.2422   1
   3  15   4-112.296 218.686   1
  -3 -15  -4 140.273 189.168   1
   3  15   5 2115.02 286.773   1
  -3 -15  -5 2223.40 273.114   1
   3  15   6 3152.73 356.756   1
  -3 -15  -6 3620.29 339.456   1
   3  15   7 1415.27 285.033   1
  -3 -15  -7 857.282 246.103   1
   3  15   8 1122.06 272.637   1
  -3 -15  -8 1046.07 246.312   1
   3  15   9 3688.39 409.732   1
  -3 -15  -9 4860.22 401.714   1
   3  15  10 1559.25 316.335   1
  -3 -15 -10 1875.13 287.410   1
   3  15  11 1561.08 319.522   1
  -3 -15 -11 991.464 254.734   1
   3  15  12 169.855 297.462   1
  -3 -15 -12 125.654 248.114   1
   3  15  14 663.202 292.476   1
  -3 -15 -14 715.797 258.454   1
   3  15  15 348.349 267.857   1
  -3 -15 -15 179.627 220.435   1
   3  15  16 786.118 282.777   1
  -3 -15 -16 513.665 221.577   1
   3  15  17-174.429 271.218   1
  -3 -15 -17 102.744 230.916   1
   3  15  18 578.959 296.552   1
  -3 -15 -18 512.169 263.914   1
   3  15  19 1034.53 327.729   1
  -3 -15 -19 1068.40 278.112   1
   3  15  20 284.539 296.890   1
  -3 -15 -20 75.5467 226.521   1
   3  15  21 476.851 279.211   1
  -3 -15 -21 24.7947 222.419   1
   3  15  22 137.997 247.935   1
  -3 -15 -22 535.533 215.294   1
  -3  16  21 55.5843 336.571   1
   3 -16 -21 179.644 284.432   1
  -3  16  20 113.240 312.382   1
   3 -16 -20 704.646 295.343   1
  -3  16  19 603.509 307.971   1
   3 -16 -19 158.906 238.693   1
  -3  16  18 1017.28 355.103   1
   3 -16 -18 562.711 299.830   1
  -3  16  17 528.008 344.424   1
   3 -16 -17 405.288 295.136   1
  -3  16  15 709.259 339.671   1
   3 -16 -15 1034.32 319.955   1
  -3  16  14 295.139 322.195   1
   3 -16 -14-81.6074 278.994   1
  -3  16  13 88.1687 286.437   1
   3 -16 -13 406.392 271.901   1
  -3  16  12 29.1723 277.291   1
   3 -16 -12-537.721 259.969   1
  -3  16  11 86.5005 284.569   1
   3 -16 -11 26.6300 250.661   1
  -3  16  10 312.624 288.667   1
   3 -16 -10 26.2412 250.685   1
  -3  16   9 222.885 291.614   1
   3 -16  -9 334.560 255.027   1
  -3  16   7 133.250 248.653   1
   3 -16  -7 24.0711 240.724   1
  -3  16   6 52.1437 238.160   1
   3 -16  -6 139.880 221.400   1
  -3  16   5 175.224 252.334   1
   3 -16  -5 112.169 227.885   1
   3 -16  -4 5222.15 405.666   1
  -3  16   4 5635.48 438.240   1
   3  16  -3 123.086 115.976   1
   3 -16  -2 1120.07 210.519   1
  -3  16   2 1434.99 239.269   1
   3  16  -1 186.552 160.659   1
   3 -16  -1-51.2143 167.185   1
  -3  16   1 75.3978 180.043   1
  -3 -16   1 123.388 141.008   1
   3  16   0 35.4888 185.139   1
   3 -16   0 76.6356 148.491   1
  -3  16   0 97.6812 175.047   1
  -3 -16   0 156.158 159.417   1
  -3 -16  -1 69.0471 170.144   1
   3  16   1 39.0061 200.212   1
  -3  16  -1 381.845 162.201   1
  -3 -16  -2 1194.57 221.772   1
  -3  16  -2 1106.27 149.567   1
   3  16   2 1641.49 256.764   1
   3  16   3 291.326 208.607   1
  -3 -16  -3 79.5218 177.766   1
  -3 -16  -4 4920.73 395.717   1
   3  16   4 5890.29 432.338   1
   3  16   5 24.6146 242.293   1
  -3 -16  -5 87.5114 204.733   1
   3  16   6 25.5331 252.670   1
  -3 -16  -6-113.443 215.433   1
   3  16   7 210.640 259.928   1
  -3 -16  -7 70.2164 222.312   1
   3  16   9 331.943 262.925   1
  -3 -16  -9 196.356 236.684   1
   3  16  10 253.815 290.124   1
  -3 -16 -10 199.910 248.807   1
   3  16  11 686.167 280.137   1
  -3 -16 -11-101.301 223.551   1
   3  16  12 231.752 297.376   1
  -3 -16 -12 307.133 267.923   1
   3  16  13 174.989 302.292   1
  -3 -16 -13 334.912 268.377   1
   3  16  14 440.171 289.728   1
  -3 -16 -14-25.8670 240.751   1
   3  16  15 499.672 290.352   1
  -3 -16 -15 519.121 237.600   1
   3  16  16 616.528 323.479   1
  -3 -16 -16 934.348 274.723   1
   3  16  17 613.906 337.993   1
  -3 -16 -17 310.404 278.846   1
   3  16  18 1248.80 369.539   1
  -3 -16 -18 847.742 288.271   1
   3  16  19 258.370 348.285   1
  -3 -16 -19 50.7733 283.159   1
   3  16  20 707.934 343.953   1
  -3 -16 -20 700.304 292.809   1
   3  16  21 111.455 339.900   1
  -3 -16 -21 270.171 280.244   1
  -3  17  21 27.4870 310.935   1
   3 -17 -21-25.3652 246.302   1
  -3  17  20 252.887 347.935   1
   3 -17 -20 544.554 286.809   1
  -3  17  19 257.375 313.743   1
   3 -17 -19 237.597 266.290   1
  -3  17  18 464.343 276.774   1
   3 -17 -18 214.322 230.313   1
  -3  17  17 763.246 317.643   1
   3 -17 -17 189.685 255.181   1
  -3  17  16 1391.62 339.804   1
   3 -17 -16 710.602 286.519   1
  -3  17  14 119.336 269.497   1
   3 -17 -14 495.668 255.825   1
  -3  17  13 447.114 316.723   1
   3 -17 -13 412.680 282.204   1
  -3  17  12 355.720 305.043   1
   3 -17 -12 218.849 265.977   1
  -3  17  11-29.4114 295.834   1
   3 -17 -11 1303.11 299.348   1
  -3  17  10 1224.03 325.956   1
   3 -17 -10 1683.03 299.520   1
  -3  17   9 2414.09 346.142   1
   3 -17  -9 2642.12 330.046   1
  -3  17   8-282.357 274.179   1
   3 -17  -8 280.418 234.983   1
  -3  17   7 612.933 289.608   1
   3 -17  -7 448.132 247.631   1
  -3  17   6 4130.68 409.313   1
   3 -17  -6 4885.63 398.057   1
  -3  17   5 6741.38 500.532   1
   3 -17  -5 5573.97 458.540   1
  -3  17   4 175.742 240.717   1
   3 -17  -4 310.500 220.951   1
  -3  17   3 2238.46 308.757   1
  -3  17   2 280.751 216.931   1
   3  17   1 632.489 228.603   1
   3  17   3 1741.66 274.533   1
   3  17   4 49.4932 245.533   1
  -3 -17  -4-130.746 205.118   1
  -3 -17  -5 6271.64 451.963   1
   3  17   5 6046.77 474.939   1
  -3 -17  -6 4913.17 394.966   1
   3  17   6 4314.33 409.448   1
  -3 -17  -8-222.777 235.028   1
   3  17   8 448.271 289.444   1
  -3 -17  -9 2798.76 329.930   1
   3  17   9 2746.98 361.639   1
  -3 -17 -10 1508.75 287.146   1
   3  17  10 1799.79 333.825   1
  -3 -17 -11 388.721 260.044   1
   3  17  11 29.3359 297.329   1
  -3 -17 -12 234.896 234.358   1
   3  17  12 414.069 277.150   1
  -3 -17 -13 210.127 265.334   1
   3  17  13 1040.47 344.048   1
  -3 -17 -14-26.2762 266.127   1
   3  17  14 29.7383 299.667   1
  -3 -17 -16 1151.12 300.473   1
   3  17  16 976.500 354.451   1
  -3 -17 -17 492.716 297.450   1
   3  17  17 234.750 341.050   1
  -3 -17 -18 435.783 275.013   1
   3  17  18 725.769 336.727   1
  -3 -17 -19-126.266 239.923   1
   3  17  19 573.291 306.838   1
  -3 -17 -20 570.315 227.104   1
   3  17  20 112.895 237.523   1
  -3 -17 -21 291.194 217.851   1
   3  17  21 693.421 290.135   1
  -3  18  19 199.373 338.858   1
  -3  18  18-173.584 340.997   1
  -3  18  17 410.959 338.634   1
  -3  18  16 148.499 326.384   1
  -3  18  15 1138.62 358.619   1
  -3  18  13 30.2619 281.484   1
  -3  18  12 181.716 313.755   1
  -3  18  11 482.382 299.237   1
  -3  18  10 689.388 296.890   1
  -3  18   9-59.5673 277.875   1
  -3  18   8-58.8695 282.674   1
   3  18   7 255.823 274.006   1
   3  18   8 115.999 279.320   1
   3  18   9 353.273 306.809   1
   3  18  10 745.366 302.582   1
   3  18  11 960.801 303.825   1
  -3 -18 -11 583.778 241.885   1
   3  18  12-331.520 309.168   1
  -3 -18 -12 559.356 275.275   1
   3  18  13 513.698 304.815   1
  -3 -18 -13 133.489 232.609   1
   3  18  15 419.898 278.386   1
  -3 -18 -15 105.879 230.503   1
   3  18  16 297.923 328.298   1
  -3 -18 -16 262.286 282.866   1
   3  18  17 588.784 336.441   1
  -3 -18 -17 362.864 278.227   1
   3  18  18 29.0694 289.925   1
  -3 -18 -18 25.5287 225.797   1
   3  18  19 343.907 297.247   1
   3  18  20 1119.34 353.024   1
  -4   0  27 119.653 310.777   1
   4   0 -27 378.336 299.711   1
  -4   0  26 718.936 326.070   1
   4   0 -26 1190.35 325.698   1
  -4   0  25 505.323 289.720   1
   4   0 -25 53.9333 286.878   1
  -4   0  24 2319.29 331.950   1
   4   0 -24 1900.74 303.074   1
  -4   0  23 116.004 292.350   1
   4   0 -23 213.363 278.965   1
   4   0 -22 5789.09 477.473   1
  -4   0  22 5867.53 482.879   1
  -4   0  21 252.843 289.525   1
   4   0 -21-260.105 271.952   1
  -4   0  20 1843.76 305.174   1
   4   0 -20 1299.94 284.078   1
  -4   0  19-80.6259 280.989   1
   4   0 -19 74.6665 254.610   1
   4   0 -18 4524.12 404.393   1
  -4   0  18 4460.76 421.731   1
  -4   0  17 50.5750 244.303   1
   4   0 -17 235.880 230.415   1
  -4   0  16 2833.80 343.397   1
   4   0 -16 3463.10 334.751   1
  -4   0  15-235.186 255.046   1
   4   0 -15 197.337 225.411   1
  -4   0  14 135.660 234.227   1
   4   0 -14 125.600 219.988   1
  -4   0  13-64.7902 216.533   1
   4   0 -13-59.9863 192.577   1
  -4   0  11 293.395 183.933   1
   4   0 -11 463.664 186.466   1
   4   0 -10 11089.3 638.461   1
  -4   0  10 10870.2 651.547   1
  -4   0   9 87.9201 175.850   1
   4   0  -9 31.7763 157.240   1
   4   0  -8 52667.8 2668.44   1
  -4   0   8 54627.7 2684.21   1
  -4   0   7 46.6349 165.579   1
   4   0  -7-27.8971 143.396   1
  -4   0   6 35712.7 1704.25   1
   4   0  -6 31553.5 1689.15   1
  -4   0   5-214.249 164.770   1
   4   0  -5 12.1174 150.135   1
  -4   0   4 35228.4 1811.17   1
   4   0  -4 36831.3 1807.84   1
  -4   0   0 1137.44 157.691   1
   4   0   0 1201.54 156.492   1
   4   0   1 29.7903 143.134   1
  -4   0  -4 36653.4 1777.63   1
   4   0   4 34279.6 1774.59   1
  -4   0  -5-198.159 151.735   1
   4   0   5 123.038 151.866   1
  -4   0  -6 34687.4 1776.92   1
   4   0   6 36055.4 1785.83   1
  -4   0  -7 83.2258 137.280   1
   4   0   7-202.792 156.411   1
  -4   0  -8 50534.9 2601.77   1
   4   0   8 54008.4 2609.93   1
  -4   0  -9 46.2093 148.854   1
   4   0   9-278.339 161.686   1
   4   0  10 11393.4 633.802   1
  -4   0 -10 10063.6 611.982   1
  -4   0 -11 66.8362 165.343   1
   4   0  11-37.0563 183.343   1
   4   0  12 22907.7 1213.44   1
  -4   0 -12 22412.2 1199.34   1
   4   0  13-102.256 185.049   1
  -4   0 -13-18.7206 169.393   1
  -4   0 -14 39.2190 181.860   1
   4   0  15-200.952 243.216   1
  -4   0 -15 61.2450 212.450   1
   4   0  16 2913.93 327.521   1
  -4   0 -16 3685.63 335.880   1
   4   0  17 268.252 265.070   1
  -4   0 -17-66.3582 238.315   1
   4   0  18 3546.19 362.504   1
  -4   0 -18 3906.42 356.094   1
   4   0  19-51.4688 228.428   1
  -4   0 -19 235.968 201.748   1
   4   0  20 1407.79 306.571   1
  -4   0 -20 1252.39 273.840   1
   4   0  21-109.053 271.966   1
  -4   0 -21-123.163 248.282   1
  -4   0 -22 6731.02 515.446   1
   4   0  22 6485.49 523.083   1
   4   0  23-28.4982 280.522   1
  -4   0 -23 153.372 252.967   1
   4   0  24 2690.69 367.133   1
  -4   0 -24 1888.05 324.874   1
   4   0  25 58.5868 285.321   1
  -4   0 -25-312.629 248.172   1
   4   0  26 766.008 283.732   1
  -4   0 -26 762.340 250.872   1
  -4   0 -27 369.273 265.032   1
   4  -1 -28-132.565 269.954   1
  -4   1  27 441.599 306.946   1
   4  -1 -27 720.601 302.655   1
  -4   1  26 1380.43 338.281   1
   4  -1 -26 1124.28 327.372   1
  -4  -1  25 1804.20 337.725   1
   4   1 -25 1059.76 293.780   1
  -4  -1  24 2075.98 375.617   1
  -4   1  24 2538.69 346.784   1
   4   1 -24 2529.82 360.840   1
   4  -1 -24 2413.75 343.826   1
  -4   1  23-86.7388 284.665   1
   4  -1 -23 347.775 274.431   1
  -4  -1  22 1002.90 310.632   1
   4   1 -22 705.956 280.162   1
  -4  -1  21 281.091 277.540   1
  -4   1  21 168.718 243.868   1
   4   1 -21 153.904 247.160   1
   4  -1 -21 131.010 237.212   1
  -4  -1  20 191.873 287.317   1
  -4   1  20 27.6209 275.534   1
   4   1 -20 176.514 271.095   1
   4  -1 -20 77.2141 265.951   1
  -4   1  19 324.607 271.645   1
   4  -1 -19 327.809 255.231   1
  -4  -1  18 1917.57 293.622   1
   4   1 -18 2002.17 273.704   1
  -4  -1  17 1753.72 278.656   1
  -4   1  17 1308.37 293.689   1
   4  -1 -17 1578.08 282.544   1
   4   1 -17 1613.75 254.918   1
  -4  -1  16 1569.53 272.317   1
  -4   1  16 1416.36 288.679   1
   4  -1 -16 1782.98 288.208   1
   4   1 -16 1310.49 251.606   1
  -4   1  15 18893.2 1067.39   1
  -4  -1  15 20412.8 1070.71   1
   4  -1 -15 18366.1 1055.97   1
   4   1 -15 18741.7 1049.51   1
  -4   1  14 25500.2 1458.03   1
  -4  -1  14 28879.9 1468.57   1
   4   1 -14 29415.0 1459.56   1
   4  -1 -14 26793.4 1454.74   1
  -4   1  13 8964.15 594.411   1
   4  -1 -13 9156.31 583.221   1
  -4  -1  12 3819.72 334.453   1
   4   1 -12 3906.49 316.792   1
  -4  -1  11 2402.00 290.046   1
  -4   1  11 2486.43 264.615   1
   4   1 -11 2360.22 270.893   1
   4  -1 -11 2282.26 243.986   1
  -4   1  10 8749.18 556.045   1
  -4  -1  10 9496.78 553.618   1
   4  -1 -10 8808.73 541.921   1
   4   1 -10 8662.98 532.691   1
  -4   1   9 470.375 197.919   1
  -4  -1   9 561.139 177.903   1
   4  -1  -9 623.170 191.225   1
   4   1  -9 30.8075 153.542   1
  -4   1   8 1966.44 249.356   1
  -4  -1   8 2285.69 235.987   1
   4  -1  -8 2331.68 239.228   1
   4   1  -8 1767.93 208.372   1
  -4   1   7 1713.26 214.785   1
  -4  -1   7 1392.53 199.372   1
   4   1  -7 1493.45 183.581   1
   4  -1  -7 1740.14 207.133   1
   4   1  -6 1825.99 195.430   1
   4  -1  -6 1826.75 211.911   1
  -4  -1   6 1850.92 220.049   1
  -4   1   6 2082.04 226.569   1
  -4  -1   5 7102.45 422.799   1
   4   1  -5 6704.39 414.718   1
   4  -1  -5 7206.28 422.638   1
  -4   1   5 6563.89 424.932   1
   4   1  -4 10789.5 565.046   1
   4  -1  -4 9230.30 559.841   1
  -4  -1   4 10090.9 567.044   1
  -4   1   4 9911.27 573.519   1
   4  -1  -3 45998.6 2129.83   1
  -4   1   3 39338.9 2131.00   1
   4  -1   0 177.324 150.471   1
  -4   1   0-10.0998 153.405   1
  -4   1  -1 10807.6 603.054   1
   4  -1   1 11185.4 598.439   1
  -4  -1  -3 44124.6 2167.23   1
   4   1   3 43071.2 2168.34   1
  -4  -1  -4 8802.37 507.103   1
   4   1   4 8670.03 506.527   1
  -4   1  -5 6027.94 385.278   1
  -4  -1  -5 5723.44 387.258   1
   4  -1   5 7062.67 393.724   1
   4   1   5 6247.01 397.304   1
   4  -1   6 1423.35 194.007   1
   4   1   6 1838.76 207.163   1
  -4  -1  -6 1428.91 189.149   1
  -4  -1  -7 1351.11 184.936   1
  -4   1  -7 1460.93 187.190   1
   4  -1   7 1441.28 182.589   1
   4   1   7 1635.90 208.267   1
   4  -1   8 1678.76 209.078   1
   4   1   8 2106.46 235.939   1
  -4  -1  -8 1648.14 226.144   1
  -4   1  -8 2167.09 211.904   1
  -4  -1  -9 505.378 185.250   1
  -4   1  -9 252.013 151.624   1
   4  -1   9 473.251 167.101   1
   4   1   9 307.652 203.340   1
   4  -1  10 9023.18 538.344   1
   4   1  10 8521.66 534.940   1
  -4  -1 -10 8462.94 521.787   1
  -4   1 -10 8620.28 520.809   1
  -4   1 -11 1898.22 217.425   1
  -4  -1 -11 2334.30 251.403   1
   4  -1  11 2400.96 246.176   1
   4   1  11 1932.00 264.694   1
  -4   1 -12 3130.29 284.182   1
   4   1  13 7889.52 553.790   1
  -4  -1 -13 9048.13 553.282   1
   4   1  14 25300.3 1378.67   1
   4  -1  14 25468.4 1373.60   1
  -4  -1 -14 26745.9 1373.05   1
   4  -1  15 18635.1 1030.49   1
   4   1  15 18042.4 1036.04   1
  -4   1 -15 19793.2 1024.96   1
  -4  -1 -15 17805.7 1023.10   1
   4  -1  16 1488.00 276.939   1
  -4   1 -16 1444.37 262.401   1
  -4  -1 -16 1581.82 260.864   1
   4  -1  17 1729.07 284.050   1
  -4   1 -17 1765.09 264.018   1
  -4  -1 -17 1993.62 291.127   1
   4  -1  18 2334.95 310.683   1
  -4   1 -18 2346.91 288.925   1
   4   1  19 727.354 250.480   1
  -4  -1 -19 499.825 234.855   1
   4  -1  20 396.316 266.308   1
   4   1  20 53.4734 222.851   1
  -4   1 -20 23.9008 242.755   1
  -4  -1 -20 96.9367 213.005   1
   4  -1  21 190.734 255.959   1
   4   1  21 547.340 250.968   1
  -4   1 -21-49.0945 233.335   1
  -4  -1 -21 247.178 206.256   1
   4  -1  22 699.643 272.864   1
  -4   1 -22 1055.85 268.124   1
   4   1  23-56.9314 251.792   1
  -4  -1 -23 178.636 252.541   1
   4  -1  24 1950.17 327.216   1
   4   1  24 1873.98 337.390   1
  -4   1 -24 2207.57 320.147   1
  -4  -1 -24 1880.43 329.453   1
   4  -1  25 1475.24 317.784   1
   4   1  25 2242.04 369.848   1
  -4   1 -25 1868.02 321.817   1
  -4  -1 -25 2148.61 340.307   1
   4   1  26 1139.33 337.177   1
  -4  -1 -26 859.729 316.262   1
   4   1  27 787.398 328.775   1
  -4  -1 -27-156.184 289.903   1
  -4  -1 -28 258.953 274.216   1
   4  -2 -29 464.399 295.057   1
  -4   2  28 634.579 309.331   1
   4  -2 -28 1045.31 305.537   1
  -4   2  26-29.0533 303.767   1
   4  -2 -26 106.753 303.735   1
  -4  -2  25 453.987 305.246   1
  -4   2  25 116.452 310.360   1
   4   2 -25 164.515 270.897   1
   4  -2 -25 320.896 300.309   1
  -4  -2  24 29.9521 268.483   1
  -4   2  24 116.083 272.429   1
   4   2 -24 243.854 271.011   1
   4  -2 -24 134.200 261.419   1
  -4  -2  23 767.119 312.922   1
  -4   2  23-144.023 277.484   1
   4   2 -23-26.6987 284.482   1
   4  -2 -23 134.116 272.455   1
  -4  -2  22 1882.59 321.424   1
  -4   2  22 1142.21 328.913   1
   4   2 -22 1125.70 274.733   1
   4  -2 -22 2153.96 349.329   1
  -4  -2  21 396.629 314.290   1
  -4   2  21 649.337 245.162   1
   4  -2 -21 184.067 224.455   1
   4   2 -21 25.6179 259.903   1
  -4  -2  20 1098.74 295.136   1
  -4   2  20 639.149 312.246   1
   4  -2 -20 1061.65 307.134   1
   4   2 -20 1097.80 270.613   1
  -4   2  19 1500.97 303.121   1
  -4  -2  19 2241.92 321.037   1
   4  -2 -19 2004.04 295.597   1
   4   2 -19 2398.68 295.899   1
  -4  -2  18 284.073 233.059   1
   4  -2 -18 99.2375 247.579   1
   4   2 -18 140.755 220.319   1
  -4  -2  17-24.9134 237.293   1
   4   2 -17-203.567 212.352   1
   4   2 -16 3347.85 327.428   1
  -4   2  16 3029.34 374.703   1
  -4  -2  16 3398.88 359.804   1
   4  -2 -16 3613.06 371.803   1
  -4  -2  15 15479.3 856.922   1
  -4   2  15 14651.0 868.381   1
   4  -2 -15 14505.1 848.040   1
   4   2 -15 13458.7 828.103   1
  -4  -2  14 9075.96 564.183   1
  -4   2  14 7394.00 561.513   1
   4  -2 -14 8559.21 566.023   1
   4   2 -14 8998.89 543.003   1
  -4   2  13 316.564 214.825   1
  -4  -2  13 187.983 215.916   1
   4  -2 -13 21.0206 182.981   1
  -4  -2  12 11065.1 636.422   1
  -4   2  12 9839.86 644.474   1
   4  -2 -12 10595.0 640.117   1
   4   2 -12 10148.1 616.156   1
   4   2 -11 16.9064 178.431   1
  -4   2  10 19409.0 1076.40   1
  -4  -2  10 20925.5 1070.91   1
   4   2 -10 19681.9 1049.26   1
   4  -2 -10 19293.8 1063.67   1
  -4   2   9 1930.27 246.378   1
  -4  -2   9 1616.91 212.344   1
   4  -2  -9 1653.43 226.507   1
   4   2  -9 1545.77 199.669   1
  -4   2   8 388.025 182.693   1
  -4  -2   8 625.474 171.925   1
   4  -2  -8 591.217 169.590   1
   4   2  -8 930.914 164.883   1
  -4   2   7 18017.1 962.493   1
  -4  -2   7 17919.5 945.581   1
   4   2  -7 17718.1 936.535   1
   4  -2  -7 17463.2 947.772   1
   4  -2  -6 23528.6 1239.39   1
  -4  -2   6 24345.5 1235.91   1
  -4   2   6 24239.5 1250.70   1
   4   2  -6 23707.7 1228.34   1
   4   2  -5 1953.73 187.039   1
  -4  -2   5 1548.10 197.415   1
  -4   2   5 1606.08 205.316   1
   4  -2  -5 1129.61 172.103   1
   4  -2  -4 46583.4 2271.55   1
  -4   2   4 44441.3 2279.74   1
   4  -2  -3 2054.37 214.300   1
  -4   2   3 1704.78 216.991   1
   4  -2   1 39545.9 1991.84   1
  -4   2  -1 40706.9 1995.96   1
  -4   2  -2 20682.0 1061.21   1
  -4  -2  -2 21268.4 1069.02   1
   4   2   2 21251.3 1069.84   1
   4  -2   2 19914.9 1060.90   1
  -4  -2  -3 1799.62 176.970   1
   4   2   3 1302.05 177.773   1
  -4  -2  -4 47332.6 2328.31   1
   4   2   4 46278.2 2331.30   1
  -4   2  -5 1285.48 160.141   1
  -4  -2  -5 1413.87 190.384   1
   4   2   5 1553.45 209.322   1
   4  -2   5 1159.88 163.777   1
  -4   2  -6 22728.7 1193.26   1
  -4  -2  -6 24182.4 1216.25   1
   4  -2   6 23190.4 1199.44   1
   4   2   6 23474.1 1218.75   1
  -4  -2  -7 19038.0 998.336   1
  -4   2  -7 17940.0 975.429   1
   4   2   7 19160.3 1002.21   1
   4  -2   7 18920.5 984.211   1
   4  -2   8 710.726 152.809   1
   4   2   8 317.543 177.953   1
  -4  -2  -8 486.033 169.136   1
  -4   2  -8 797.213 155.589   1
  -4  -2  -9 1813.08 214.852   1
  -4   2  -9 1671.02 194.810   1
   4  -2   9 1713.29 204.558   1
   4   2   9 1421.37 203.751   1
   4   2  10 19502.0 1061.07   1
  -4  -2 -10 18621.8 1045.58   1
  -4   2 -10 20624.1 1040.20   1
  -4   2 -11 403.612 152.471   1
   4  -2  11 259.205 181.859   1
   4  -2  12 10572.6 617.989   1
   4   2  12 9622.06 619.883   1
  -4  -2 -12 10428.6 618.138   1
  -4   2 -13 35.4083 174.761   1
  -4  -2 -13 236.720 193.158   1
   4   2  13-301.341 210.184   1
   4  -2  13 366.966 204.345   1
   4   2  14 8097.36 552.065   1
  -4  -2 -14 8650.88 545.580   1
   4  -2  15 13435.2 780.831   1
   4   2  15 13013.9 784.532   1
   4  -2  16 3106.28 334.306   1
   4   2  16 2846.49 358.935   1
  -4  -2 -16 3568.87 346.072   1
  -4   2 -16 4042.91 337.435   1
   4   2  17 552.206 271.431   1
   4  -2  17 519.569 254.308   1
  -4   2 -17 257.309 214.959   1
  -4  -2 -17 22.7363 234.813   1
   4   2  18 540.757 248.045   1
   4  -2  18-24.3295 219.502   1
  -4  -2 -18 23.3550 225.613   1
  -4   2 -18 22.4350 217.932   1
   4  -2  19 2304.65 315.060   1
   4   2  19 2070.20 322.843   1
  -4   2 -19 2884.84 305.055   1
   4  -2  20 812.566 281.578   1
   4   2  20 833.872 263.739   1
  -4   2 -20 474.600 244.893   1
  -4  -2 -20 926.187 263.344   1
   4  -2  21 27.2057 265.822   1
  -4  -2 -21 272.802 237.710   1
  -4   2 -21-342.708 267.411   1
   4   2  22 2327.25 339.528   1
   4  -2  22 1315.45 304.918   1
  -4   2 -22 1582.85 305.133   1
  -4  -2 -22 2088.60 313.518   1
   4  -2  23 57.3448 273.803   1
   4   2  23 227.473 297.301   1
  -4   2 -23-102.640 244.343   1
  -4  -2 -23-356.682 276.910   1
   4  -2  24 146.441 271.326   1
   4   2  24 201.111 312.031   1
  -4   2 -24 365.155 273.234   1
  -4  -2 -24 666.429 299.113   1
   4  -2  25 921.837 297.455   1
   4   2  25 57.7354 305.521   1
  -4   2 -25 796.885 289.594   1
  -4  -2 -25 102.857 282.835   1
   4   2  26 202.519 283.825   1
  -4  -2 -26 515.031 267.942   1
   4   2  28 630.868 309.402   1
  -4  -2 -28 766.327 308.435   1
  -4   3  29 224.129 308.079   1
   4  -3 -29 304.464 315.516   1
  -4   3  28 254.670 323.846   1
   4  -3 -28 489.516 316.336   1
  -4   3  27 315.077 312.575   1
   4  -3 -27 469.489 314.727   1
  -4   3  26 1555.83 338.782   1
   4  -3 -26 2618.74 369.348   1
  -4   3  25-86.6667 275.858   1
   4  -3 -25 26.7073 271.178   1
  -4  -3  24 1653.89 320.930   1
  -4   3  24 1701.26 311.246   1
   4  -3 -24 1342.27 281.258   1
  -4  -3  23 620.361 294.145   1
  -4   3  23 57.5746 303.390   1
   4   3 -23 375.427 288.526   1
   4  -3 -23 53.5845 296.536   1
  -4  -3  22 260.201 264.043   1
  -4   3  22 257.407 291.857   1
   4  -3 -22-106.478 276.330   1
   4   3 -22-340.781 250.313   1
  -4  -3  21 4063.40 402.771   1
   4   3 -21 3938.16 394.297   1
   4  -3 -20 5611.03 467.939   1
  -4   3  20 5284.12 480.540   1
  -4   3  19-220.089 280.190   1
  -4  -3  19 345.534 266.626   1
   4   3 -19 505.378 245.139   1
   4  -3 -19 76.6297 271.611   1
  -4  -3  18-51.3285 239.460   1
  -4   3  18 26.9666 233.756   1
   4   3 -18 162.612 229.901   1
   4  -3 -18-375.527 220.726   1
  -4  -3  17 1036.79 274.786   1
  -4   3  17 658.263 292.640   1
   4   3 -17 1094.62 251.443   1
   4  -3 -17 806.686 276.692   1
   4  -3 -16 11112.8 704.655   1
   4   3 -16 11140.2 672.078   1
  -4   3  16 9714.28 699.563   1
  -4  -3  16 12336.8 703.032   1
   4   3 -15 8853.52 525.302   1
   4  -3 -15 6718.88 539.413   1
  -4   3  15 7485.63 556.499   1
  -4  -3  15 8189.93 539.376   1
  -4   3  14 1538.30 305.024   1
   4  -3 -14 1941.45 292.962   1
  -4   3  13 347.183 195.056   1
  -4  -3  13-20.3617 206.283   1
   4  -3 -13-21.4890 180.443   1
   4   3 -13 110.794 196.301   1
   4  -3 -12 5318.08 415.449   1
   4   3 -12 5610.72 382.998   1
  -4   3  12 4906.83 426.343   1
  -4  -3  12 5816.97 407.212   1
   4  -3 -11 7804.47 482.436   1
  -4  -3  11 7076.58 464.237   1
  -4   3  11 6469.57 475.430   1
   4   3 -10 507.131 161.161   1
   4  -3 -10 525.993 172.557   1
  -4  -3  10 423.710 177.000   1
  -4   3  10 423.782 184.580   1
   4   3  -9 429.720 159.551   1
   4  -3  -9 694.056 198.110   1
  -4   3   9 573.611 213.931   1
  -4   3   8 2429.96 267.596   1
   4   3  -8 3166.57 244.758   1
   4  -3  -8 2596.59 255.974   1
  -4  -3   8 3218.72 254.597   1
  -4   3   7 8829.54 533.685   1
   4  -3  -7 8166.09 514.979   1
   4   3  -7 8593.87 500.731   1
  -4  -3   7 9119.39 510.106   1
  -4   3   6 22172.1 1212.62   1
  -4  -3   6 23118.3 1192.13   1
   4   3  -6 25015.4 1191.42   1
   4  -3  -6 21698.1 1199.83   1
  -4  -3   5 300.573 141.932   1
   4   3  -5-44.4693 132.240   1
  -4   3   5 258.864 181.464   1
  -4   3   4 22663.6 1125.80   1
   4  -3  -4 20261.1 1104.65   1
  -4   3   3 1871.24 234.423   1
   4  -3  -3 2058.83 201.410   1
  -4   3   2 7595.00 476.926   1
   4  -3  -2 8573.53 469.422   1
  -4   3  -1 5953.24 369.891   1
   4  -3   1 6280.56 372.127   1
   4   3   2 7146.78 438.236   1
  -4  -3  -2 7242.19 437.066   1
  -4   3  -2 8332.03 436.159   1
   4  -3   2 7036.34 427.501   1
  -4   3  -3 2086.03 175.162   1
  -4  -3  -3 1925.60 201.898   1
   4   3   3 1884.56 204.640   1
   4  -3   3 1746.28 179.683   1
  -4  -3  -4 19496.2 1039.27   1
   4   3   4 20400.8 1046.70   1
  -4  -3  -5 232.215 136.751   1
   4   3   5 14.5439 166.312   1
   4   3   6 23332.2 1226.62   1
   4  -3   6 23018.9 1198.32   1
  -4  -3  -6 23394.4 1223.90   1
  -4   3  -6 24033.6 1198.20   1
   4   3   7 9494.67 538.093   1
   4  -3   7 8594.67 493.369   1
  -4  -3  -7 7986.00 516.815   1
  -4   3  -7 8364.93 487.876   1
   4   3   8 2712.22 269.278   1
  -4   3  -8 2914.97 231.058   1
  -4  -3  -8 2892.51 270.557   1
   4  -3   9 377.233 152.343   1
   4   3   9 221.534 203.583   1
  -4   3  -9 410.267 151.905   1
  -4  -3  -9 385.077 183.594   1
   4   3  10 349.258 190.728   1
   4  -3  10 684.644 165.701   1
  -4  -3 -10 279.495 180.938   1
   4  -3  11 7983.84 474.356   1
  -4   3 -11 6757.86 446.822   1
   4   3  12 5344.65 426.794   1
   4  -3  12 5917.94 401.473   1
  -4  -3 -12 6110.52 425.486   1
  -4   3 -12 5472.19 381.717   1
   4  -3  13 243.315 197.811   1
   4   3  13 176.324 187.329   1
  -4  -3 -13 322.798 190.733   1
  -4   3 -13 137.300 176.316   1
   4  -3  14 1718.09 260.715   1
   4   3  14 1119.98 278.082   1
  -4   3 -14 2032.80 236.242   1
  -4  -3 -14 1444.55 269.167   1
   4  -3  15 7822.19 528.006   1
   4   3  15 8392.03 564.603   1
   4  -3  16 9575.50 622.614   1
   4   3  16 9566.47 630.714   1
  -4   3 -16 10453.1 614.552   1
  -4  -3 -16 9502.70 614.484   1
   4  -3  17 1231.93 256.186   1
  -4   3 -17 1218.23 227.917   1
   4  -3  18-72.0446 232.671   1
   4   3  18 494.509 237.080   1
  -4  -3 -18 47.1855 200.350   1
  -4   3 -18 176.470 210.770   1
   4  -3  19 25.0809 232.695   1
  -4   3 -19 547.036 223.981   1
  -4  -3 -19 556.266 217.590   1
   4   3  20 4843.41 404.784   1
  -4  -3 -20 4238.10 377.961   1
   4  -3  21 4151.23 403.849   1
  -4   3 -21 3489.02 374.344   1
   4   3  22 224.538 290.885   1
   4  -3  22 279.727 261.994   1
  -4   3 -22 552.148 258.271   1
  -4  -3 -22-75.5146 262.179   1
   4  -3  23 719.124 286.796   1
   4   3  23 397.564 308.566   1
  -4   3 -23 128.478 245.436   1
  -4  -3 -23 457.751 292.940   1
   4   3  24 1741.87 356.946   1
  -4  -3 -24 2348.66 346.475   1
   4   3  25 57.3767 284.187   1
  -4  -3 -25 893.910 291.697   1
   4   3  26 1348.26 286.258   1
  -4  -3 -26 2169.49 296.643   1
   4   3  27-314.060 304.208   1
  -4  -3 -27-25.4503 289.158   1
   4   3  28-368.008 323.469   1
  -4  -3 -28 176.374 301.856   1
   4   3  29 55.8562 293.544   1
  -4  -3 -29 322.447 302.610   1
  -4   4  29-27.5953 284.388   1
  -4   4  28 698.410 296.952   1
   4  -4 -28 762.664 292.619   1
  -4   4  27 452.347 260.798   1
   4  -4 -27 804.051 269.037   1
  -4   4  25-257.704 296.736   1
   4  -4 -25-213.135 290.405   1
  -4   4  24 1033.98 343.785   1
   4  -4 -24 1444.71 334.560   1
  -4  -4  23 1187.53 315.014   1
  -4   4  23 1781.03 339.132   1
   4  -4 -23 1550.58 318.362   1
   4   4 -23 1182.66 291.222   1
  -4   4  22 1002.05 302.929   1
  -4  -4  22 896.661 297.321   1
   4  -4 -22 1222.77 299.621   1
   4   4 -22 1390.77 291.656   1
  -4   4  21 227.282 303.358   1
  -4  -4  21-168.809 252.993   1
   4  -4 -21 26.3786 291.731   1
   4   4 -21 357.374 245.884   1
  -4   4  20 1461.91 294.607   1
  -4  -4  20 1799.60 317.047   1
   4  -4 -20 1747.67 281.966   1
   4   4 -20 1707.66 301.569   1
  -4   4  19 2715.49 375.551   1
  -4  -4  19 2712.50 338.506   1
   4   4 -19 2795.98 325.699   1
   4  -4 -19 2288.18 347.252   1
  -4   4  18 2119.59 342.549   1
  -4  -4  18 2027.04 304.371   1
   4  -4 -18 1185.85 297.694   1
   4   4 -18 1771.10 275.604   1
  -4   4  17 638.604 236.177   1
  -4  -4  17 170.108 241.913   1
   4  -4 -17 197.629 198.194   1
   4   4 -17 661.835 222.622   1
  -4  -4  16 13216.2 763.030   1
   4   4 -16 12192.9 740.486   1
  -4   4  15 505.112 249.924   1
  -4  -4  15 267.044 221.550   1
   4  -4 -15 539.308 243.517   1
   4   4 -15 260.552 206.862   1
   4   4 -14 4005.23 327.417   1
   4  -4 -14 3499.15 335.557   1
  -4   4  14 2740.97 347.517   1
  -4  -4  14 3693.40 337.290   1
  -4   4  13 4395.21 391.761   1
  -4  -4  13 4632.92 369.500   1
   4  -4 -13 5002.18 392.109   1
   4   4 -13 4125.65 336.945   1
  -4  -4  12 1043.37 214.974   1
  -4   4  12 1161.18 260.849   1
   4  -4 -12 697.192 241.333   1
   4   4 -12 1183.24 195.792   1
  -4   4  11 305.555 222.622   1
  -4  -4  11 643.047 192.938   1
   4  -4 -11 283.531 200.465   1
   4   4 -11 475.552 172.457   1
   4   4 -10 5628.60 359.576   1
  -4  -4  10 4869.78 374.675   1
  -4  -4   9 7904.73 479.580   1
  -4   4   9 7025.96 498.678   1
   4  -4  -9 8267.57 501.069   1
   4  -4  -8 416.240 186.394   1
  -4  -4   8 210.370 139.504   1
  -4   4   8 619.544 213.089   1
   4   4  -8 367.138 140.750   1
   4  -4  -7 4660.96 376.063   1
  -4   4   7 4928.02 390.881   1
   4  -4  -6 46825.7 2497.01   1
  -4   4   6 48777.9 2509.86   1
   4   4  -6 54253.4 2483.13   1
  -4  -4   6 49264.0 2480.28   1
   4  -4  -5 17909.2 1005.36   1
  -4   4   5 20537.5 1022.88   1
   4  -4  -4 19854.0 1047.89   1
  -4   4   4 20171.8 1057.87   1
  -4   4   3 604.981 162.092   1
   4  -4  -3 374.389 135.450   1
  -4   4   2 8585.18 493.821   1
   4  -4  -2 8154.76 480.132   1
  -4   4   1-117.397 141.142   1
   4  -4  -1 100.451 128.536   1
  -4  -4  -1-22.0430 131.316   1
   4   4   1 56.6236 133.692   1
   4   4   2 7650.90 468.322   1
  -4   4  -2 8186.75 457.849   1
   4  -4   2 7978.92 456.048   1
  -4  -4  -2 8375.09 469.932   1
   4  -4   3 366.569 129.668   1
  -4  -4  -3 470.913 154.058   1
   4   4   3 645.939 169.119   1
  -4   4  -3 318.693 132.571   1
   4  -4   4 19348.8 1026.95   1
  -4  -4  -4 20174.8 1053.59   1
   4   4   4 20760.9 1057.15   1
  -4   4  -4 20243.2 1025.45   1
  -4  -4  -5 17947.5 971.868   1
   4   4   5 18585.1 975.087   1
  -4  -4  -6 50349.6 2483.61   1
   4   4   6 48753.1 2485.69   1
  -4   4  -7 5448.28 338.328   1
  -4  -4  -7 4702.78 363.646   1
   4   4   7 5334.07 376.152   1
   4  -4   7 5664.33 344.859   1
   4   4   8 561.904 198.681   1
   4  -4   8 827.857 151.451   1
  -4  -4  -8 482.705 182.488   1
   4   4   9 8676.14 519.238   1
  -4  -4  -9 8071.57 495.194   1
  -4   4  -9 7920.70 464.626   1
   4  -4   9 7402.63 467.806   1
   4  -4  10 4999.69 322.428   1
  -4   4 -10 3967.53 301.784   1
  -4  -4 -11 702.769 187.876   1
  -4   4 -11 459.063 152.109   1
   4   4  11 188.057 180.076   1
   4  -4  11 574.185 180.442   1
  -4  -4 -12 1211.53 245.824   1
  -4   4 -12 1239.66 186.563   1
   4  -4  12 1155.84 213.817   1
   4   4  12 1022.11 259.145   1
   4   4  13 4261.36 378.840   1
   4  -4  13 4154.15 340.453   1
  -4  -4 -13 4581.09 366.803   1
  -4   4 -13 4534.74 342.806   1
   4  -4  14 2909.48 294.666   1
   4   4  14 2450.33 309.375   1
  -4  -4 -14 3177.66 315.601   1
  -4   4 -14 2939.83 281.884   1
   4   4  15 144.828 266.337   1
  -4  -4 -15-132.518 241.615   1
  -4   4 -16 11180.8 672.923   1
   4  -4  16 11328.5 688.641   1
   4   4  17 490.600 284.281   1
   4  -4  17 703.850 233.560   1
  -4   4 -17 206.687 204.799   1
  -4  -4 -17 186.482 244.401   1
   4  -4  18 1542.21 272.355   1
  -4  -4 -18 2001.40 310.201   1
  -4   4 -18 1730.64 261.138   1
   4   4  19 2690.26 363.447   1
   4  -4  19 1984.45 310.638   1
  -4   4 -19 2787.01 301.401   1
  -4  -4 -19 2777.64 342.966   1
   4  -4  20 1534.41 299.555   1
   4   4  20 1251.49 318.646   1
  -4  -4 -20 1452.44 300.617   1
  -4   4 -20 1733.09 279.341   1
   4   4  21 525.191 269.465   1
   4  -4  21 378.314 271.226   1
  -4  -4 -21-24.9337 219.460   1
  -4   4 -21 339.997 240.034   1
   4   4  22 1067.13 281.331   1
   4  -4  22 754.675 286.476   1
  -4   4 -22 876.470 263.637   1
   4  -4  23 1961.65 333.236   1
   4   4  23 1133.65 319.985   1
  -4   4 -23 1568.43 294.995   1
  -4  -4 -23 1699.53 329.930   1
   4   4  24 1052.33 338.754   1
  -4  -4 -24 1296.08 316.191   1
   4   4  25-313.658 285.173   1
  -4  -4 -25 50.7364 256.984   1
   4   4  26 398.275 248.828   1
  -4  -4 -26 303.534 244.839   1
   4   4  27 903.569 341.471   1
  -4  -4 -27 1333.27 334.451   1
   4   4  29-82.5052 258.295   1
  -4  -4 -29 439.370 256.014   1
  -4   5  28-220.033 314.885   1
   4  -5 -28 176.537 314.407   1
  -4   5  27-167.490 312.746   1
   4  -5 -27 567.110 323.144   1
  -4   5  26-282.701 311.372   1
   4  -5 -26 574.315 310.565   1
  -4   5  25-28.4467 276.994   1
   4  -5 -25 132.267 279.198   1
  -4   5  24 57.2336 261.368   1
  -4   5  23 745.766 330.310   1
   4  -5 -23 479.139 301.901   1
  -4   5  22 2003.79 349.857   1
  -4  -5  22 1605.44 316.983   1
   4  -5 -22 1965.70 345.893   1
   4   5 -22 1750.39 288.264   1
  -4   5  21 28.4904 270.513   1
   4  -5 -21 79.2645 258.679   1
  -4  -5  20 2214.76 327.872   1
   4   5 -20 2079.92 310.298   1
  -4   5  19-194.948 281.363   1
  -4  -5  19 52.6242 249.831   1
   4  -5 -19 439.516 273.506   1
   4   5 -19-70.6909 220.500   1
  -4   5  18 7158.13 584.246   1
  -4  -5  18 8811.93 578.219   1
   4  -5 -18 7892.77 574.827   1
  -4   5  17 484.671 288.740   1
  -4  -5  17 647.137 238.553   1
   4   5 -17 259.579 202.101   1
   4  -5 -17 224.863 263.758   1
  -4   5  16-78.9170 281.650   1
  -4  -5  16 182.585 216.297   1
   4   5 -16 576.602 206.156   1
   4  -5 -16-73.1946 267.667   1
  -4   5  15 5181.63 452.957   1
   4  -5 -15 5590.82 446.597   1
  -4  -5  14 1923.34 258.330   1
  -4   5  14 1520.15 309.981   1
   4  -5 -14 1617.90 288.472   1
   4   5 -14 1386.28 229.628   1
  -4   5  13 12222.4 791.698   1
  -4  -5  13 13382.4 762.557   1
   4   5 -13 13157.6 747.888   1
   4  -5 -13 14188.1 791.615   1
  -4  -5  12 18752.7 1023.47   1
  -4   5  12 18198.1 1046.67   1
   4   5 -12 19433.9 1012.86   1
   4  -5 -12 19027.2 1039.08   1
   4   5 -11 2553.48 226.079   1
  -4  -5  11 2111.08 241.122   1
  -4   5  11 2085.76 296.815   1
   4  -5 -11 2038.33 283.819   1
   4   5 -10 633.367 173.904   1
  -4  -5  10 310.966 155.608   1
  -4   5  10 128.852 218.175   1
   4  -5 -10 239.002 197.822   1
   4   5  -9 272.806 145.230   1
   4  -5  -9 227.973 202.551   1
  -4  -5   9 42.8125 152.265   1
  -4   5   9 204.699 226.036   1
   4  -5  -8 76197.7 3823.53   1
  -4  -5   8 79207.2 3800.99   1
  -4   5   8 75996.5 3831.60   1
   4   5  -8 76580.3 3794.48   1
   4  -5  -7 405.996 176.880   1
  -4  -5   7 873.942 161.737   1
  -4   5   7 498.174 193.852   1
  -4  -5   6 12271.4 640.710   1
   4   5  -6 11056.7 635.060   1
   4  -5  -6 11372.0 667.555   1
  -4   5   6 12959.6 688.228   1
   4  -5  -5 2909.07 265.302   1
  -4   5   5 3079.39 277.559   1
   4  -5  -4 30170.8 1614.22   1
  -4   5   4 33861.2 1631.67   1
   4  -5  -3 16530.6 901.880   1
  -4   5   3 17822.8 917.443   1
   4  -5  -2 85487.1 4228.36   1
  -4   5   2 86998.3 4238.46   1
   4  -5  -1 9214.36 543.096   1
  -4   5   1 10236.0 554.388   1
  -4  -5   0-32.7855 127.097   1
   4   5   0-56.1800 132.906   1
  -4  -5  -1 9503.83 536.346   1
   4   5   1 9565.19 541.409   1
   4   5   2 86538.8 4302.53   1
  -4   5  -2 86905.0 4283.03   1
  -4  -5  -2 85024.4 4293.08   1
   4  -5   2 91088.2 4283.11   1
   4  -5   3 17380.7 876.616   1
  -4  -5  -3 15311.6 886.310   1
   4   5   3 16851.0 899.589   1
  -4   5  -3 17638.6 874.598   1
  -4  -5  -4 31500.5 1573.33   1
   4   5   4 31054.4 1575.71   1
  -4   5  -4 30253.7 1540.72   1
   4  -5   5 3626.92 243.043   1
   4   5   5 3740.90 298.464   1
  -4  -5  -5 3343.54 276.962   1
  -4   5  -5 3302.66 235.592   1
  -4  -5  -6 11443.8 660.703   1
   4   5   6 12016.7 678.021   1
  -4  -5  -7 591.679 184.023   1
   4   5   7 499.172 190.428   1
   4   5   8 76345.6 3834.75   1
  -4   5  -8 79596.2 3797.32   1
  -4  -5  -8 75669.5 3824.07   1
   4  -5   8 76650.5 3797.24   1
  -4   5  -9 99.1841 126.020   1
   4  -5   9 144.495 131.140   1
  -4  -5 -10 205.708 172.641   1
  -4   5 -10 182.931 135.652   1
   4   5  10 82.4801 203.725   1
   4  -5  10 283.054 151.055   1
  -4  -5 -11 2407.63 264.676   1
  -4   5 -11 1720.05 203.659   1
   4   5  11 1611.99 264.248   1
   4  -5  11 1931.89 225.029   1
   4   5  12 17692.8 985.639   1
   4  -5  12 16671.0 942.941   1
  -4   5 -12 18153.2 938.523   1
  -4  -5 -12 17888.4 974.927   1
   4   5  13 13188.0 763.546   1
   4  -5  13 12682.3 726.830   1
  -4  -5 -13 12509.0 746.835   1
  -4   5 -13 12923.9 713.541   1
   4  -5  14 1035.66 213.147   1
   4   5  14 1144.32 255.245   1
   4  -5  15 5303.20 407.506   1
   4   5  15 4434.70 428.818   1
  -4  -5 -15 6152.23 431.945   1
  -4   5 -15 5313.81 389.602   1
   4   5  16 127.226 250.249   1
  -4  -5 -16 483.816 240.221   1
   4  -5  17 375.041 215.570   1
   4   5  17 679.733 262.527   1
  -4  -5 -17 446.773 219.389   1
  -4   5 -17 527.682 196.921   1
  -4   5 -18 8249.95 524.821   1
  -4  -5 -18 7894.68 535.085   1
   4  -5  18 7460.99 540.717   1
   4   5  18 7961.09 553.038   1
   4  -5  19 49.1885 236.259   1
   4   5  19 350.331 256.671   1
  -4  -5 -19 48.8978 235.523   1
  -4   5 -19 88.8065 220.937   1
   4  -5  20 2782.99 338.962   1
  -4   5 -20 2760.91 312.031   1
   4   5  21 554.274 315.408   1
  -4  -5 -21 299.666 294.389   1
   4   5  22 2190.36 347.081   1
  -4   5 -22 2346.51 299.482   1
  -4  -5 -22 1761.16 296.197   1
   4   5  23 226.268 243.691   1
  -4  -5 -23 708.414 247.433   1
   4   5  24 567.501 320.666   1
  -4  -5 -24 758.919 308.556   1
   4   5  25 198.283 301.185   1
  -4  -5 -25 201.496 286.231   1
   4   5  26 225.530 231.434   1
  -4  -5 -26 50.1050 211.914   1
   4   5  27 335.093 296.098   1
  -4  -5 -27 497.287 304.923   1
   4   5  28-27.5315 306.365   1
  -4  -5 -28 122.521 301.400   1
  -4   6  28 325.526 254.488   1
   4  -6 -28 745.803 256.968   1
  -4   6  26 949.897 329.243   1
   4  -6 -26 1246.30 318.358   1
  -4   6  24 882.820 319.050   1
   4  -6 -24 873.593 309.562   1
  -4   6  23 829.488 291.766   1
   4  -6 -23 1380.05 297.744   1
  -4   6  22 1717.95 373.547   1
   4  -6 -22 1751.39 345.520   1
  -4   6  21 913.345 289.724   1
  -4  -6  21 249.179 252.814   1
   4  -6 -21-52.9055 254.762   1
   4   6 -21 554.845 245.660   1
  -4   6  20 651.186 314.090   1
  -4  -6  20 799.335 276.512   1
   4  -6 -20 498.857 309.358   1
   4   6 -20 728.223 247.383   1
  -4  -6  19 994.154 260.023   1
   4  -6 -19 754.043 247.389   1
   4   6 -19 1070.41 255.886   1
  -4   6  18 1743.73 351.948   1
  -4  -6  18 1607.93 293.766   1
   4   6 -18 2046.23 281.672   1
   4  -6 -18 1771.17 332.157   1
  -4  -6  17 1207.41 244.774   1
  -4   6  17 1549.78 328.973   1
   4   6 -17 1246.46 238.753   1
   4  -6 -17 1386.73 304.917   1
   4  -6 -16 5858.19 467.064   1
  -4   6  16 6266.52 488.695   1
   4   6 -15 454.242 190.662   1
  -4  -6  15 41.6869 207.189   1
  -4   6  14 10103.8 712.538   1
   4   6 -14 11821.9 680.804   1
   4  -6 -14 11365.9 712.395   1
   4   6 -13 5529.10 373.537   1
  -4  -6  13 5283.55 384.716   1
   4  -6 -13 5436.54 420.052   1
  -4  -6  12 85.5557 174.762   1
   4  -6 -12-22.1324 234.780   1
  -4   6  12 525.022 262.859   1
   4   6 -12 142.667 159.086   1
  -4  -6  11 5535.72 370.746   1
   4   6 -11 5696.64 365.998   1
   4  -6 -11 5633.12 413.144   1
  -4  -6  10-261.120 141.638   1
   4  -6 -10 266.563 180.156   1
  -4   6  10-66.3672 195.668   1
   4   6 -10 83.4839 125.489   1
   4   6  -9 9957.14 552.170   1
  -4  -6   9 9337.17 550.176   1
  -4   6   8 9103.15 574.370   1
  -4  -6   8 9358.76 525.351   1
   4   6  -8 8798.80 518.365   1
   4  -6  -8 9601.42 567.922   1
  -4   6   7 1550.00 239.335   1
  -4  -6   7 1491.45 168.188   1
   4  -6  -7 1695.13 225.039   1
   4   6  -7 1719.73 169.920   1
  -4   6   6 24243.1 1206.06   1
   4  -6  -6 21352.0 1185.03   1
  -4   6   5 6501.56 440.924   1
   4  -6  -5 6635.66 424.136   1
   4  -6  -4 1845.65 208.018   1
  -4   6   4 1899.45 226.480   1
  -4   6   3 9268.73 542.674   1
   4  -6  -3 8967.67 529.594   1
  -4   6   2 464.512 154.609   1
   4  -6  -2 368.815 144.080   1
  -4   6   1 2694.72 242.209   1
   4  -6  -1 2781.27 227.623   1
  -4  -6   1 2385.75 211.468   1
   4   6  -1 2711.07 221.440   1
  -4   6   0 6103.29 397.602   1
   4   6   0 6932.60 400.514   1
   4  -6   0 6767.08 397.980   1
  -4  -6   0 6634.70 393.709   1
   4   6   1 2334.22 226.833   1
  -4  -6  -1 2506.97 218.620   1
   4  -6   2 556.777 128.424   1
  -4  -6  -2 501.153 145.775   1
  -4   6  -2 554.943 130.476   1
   4   6   2 621.948 162.633   1
  -4   6  -3 9553.21 517.252   1
   4  -6   3 9243.64 514.406   1
  -4  -6  -3 9869.03 544.065   1
   4   6   3 8729.00 544.021   1
   4  -6   4 2106.14 173.685   1
   4   6   4 1923.34 226.649   1
  -4  -6  -4 1810.40 213.108   1
  -4   6  -5 6528.16 376.942   1
   4   6   5 6107.05 426.699   1
  -4  -6  -5 7238.27 434.279   1
   4  -6   5 6531.99 380.698   1
   4  -6   6 24048.7 1195.18   1
  -4  -6  -6 24111.9 1234.02   1
  -4   6  -6 22605.9 1191.61   1
   4   6   6 23706.8 1241.63   1
   4   6   7 2046.73 240.119   1
  -4  -6  -7 1718.27 227.313   1
  -4  -6  -8 8977.03 561.981   1
   4   6   8 9695.62 580.726   1
   4  -6   9 9554.56 534.171   1
  -4  -6  -9 9033.06 568.477   1
  -4   6  -9 9378.76 524.135   1
   4   6   9 9285.34 581.442   1
   4   6  10 297.461 239.972   1
   4  -6  10-40.1078 136.957   1
  -4  -6 -10 406.127 216.216   1
  -4   6 -10 171.781 132.671   1
  -4   6 -11 4702.05 305.085   1
  -4  -6 -11 4174.15 347.584   1
   4  -6  11 4010.04 309.547   1
   4   6  11 4630.93 370.836   1
   4   6  12 137.025 191.887   1
   4  -6  12 370.206 164.527   1
  -4   6 -12 99.2136 152.582   1
  -4  -6 -12 104.391 172.865   1
   4   6  13 4573.73 404.596   1
   4  -6  13 5372.71 363.558   1
  -4   6 -13 4690.63 346.651   1
  -4  -6 -13 4928.10 398.661   1
  -4   6 -14 10962.2 638.296   1
  -4  -6 -14 11564.9 687.423   1
   4  -6  14 11412.6 655.684   1
   4   6  14 10439.0 695.380   1
  -4   6 -15 244.530 189.564   1
   4  -6  15 57.5622 194.967   1
  -4   6 -16 6376.98 425.793   1
  -4  -6 -16 5519.26 434.239   1
   4  -6  16 6046.58 439.453   1
   4   6  16 6107.47 469.060   1
   4  -6  17 539.946 229.865   1
   4   6  17 632.723 248.224   1
  -4  -6 -17 1025.92 241.523   1
  -4   6 -17 570.135 203.397   1
   4  -6  18 1929.41 288.720   1
   4   6  18 2611.98 341.950   1
  -4   6 -18 1742.62 256.512   1
  -4  -6 -18 2167.51 315.043   1
   4   6  19-162.798 297.764   1
   4  -6  19 728.078 253.039   1
  -4  -6 -19 664.309 293.559   1
  -4   6 -19 612.225 234.098   1
   4   6  20 605.135 295.730   1
   4  -6  20 663.089 251.447   1
  -4  -6 -20 693.857 265.065   1
  -4   6 -20 893.544 239.828   1
   4   6  21 139.460 239.514   1
  -4  -6 -21 75.0553 211.860   1
  -4   6 -21 573.689 232.402   1
   4   6  22 1858.17 352.712   1
  -4  -6 -22 1712.47 328.996   1
   4   6  23 536.023 313.653   1
  -4  -6 -23 1008.50 291.203   1
   4   6  24 1072.92 273.585   1
  -4  -6 -24 1459.18 267.132   1
   4   6  25 422.869 319.719   1
  -4  -6 -25 49.9829 293.013   1
   4   6  26 1368.25 331.051   1
  -4  -6 -26 644.821 293.716   1
   4   6  28 679.408 321.645   1
  -4  -6 -28 990.013 329.559   1
   4  -7 -27 201.110 231.964   1
  -4   7  27 245.282 239.687   1
   4  -7 -26 1643.85 335.289   1
  -4   7  26 1963.94 342.479   1
   4  -7 -25-104.225 309.351   1
  -4   7  25-112.226 320.616   1
   4  -7 -24 2341.54 359.738   1
  -4   7  24 1614.72 355.700   1
   4  -7 -23 26.4325 216.382   1
  -4   7  23 484.745 242.236   1
   4  -7 -21 4579.45 429.932   1
  -4   7  21 4600.89 451.108   1
   4   7 -20 5079.12 416.636   1
   4  -7 -20 5346.51 460.039   1
  -4   7  20 5399.09 477.789   1
   4   7 -19 296.048 218.852   1
  -4  -7  19 25.0987 254.984   1
  -4  -7  18 1624.21 276.022   1
   4   7 -18 1777.33 251.769   1
  -4   7  18 1395.42 350.210   1
   4  -7 -18 1759.00 342.081   1
  -4  -7  17 1038.14 241.727   1
   4   7 -17 1175.51 235.501   1
  -4   7  17 1484.14 322.466   1
   4  -7 -17 942.079 274.893   1
  -4  -7  16 467.823 201.284   1
   4   7 -16 645.113 199.637   1
  -4   7  16 162.091 236.720   1
   4  -7 -16 425.466 229.567   1
  -4  -7  15 1635.63 261.030   1
   4  -7 -15 1643.57 246.478   1
  -4   7  15 1588.78 257.059   1
   4   7 -15 1811.91 241.282   1
  -4  -7  14 11755.2 665.847   1
   4   7 -14 12635.0 660.020   1
   4  -7 -14 10730.0 690.657   1
  -4  -7  13 550.794 192.949   1
   4   7 -13 807.459 192.741   1
  -4   7  13 553.534 276.199   1
   4  -7 -13 419.574 239.650   1
  -4  -7  12 636.205 177.574   1
   4  -7 -12 701.999 258.107   1
  -4   7  12 146.647 261.152   1
   4   7 -12 608.591 172.500   1
  -4   7  11 8078.08 573.767   1
   4  -7 -11 8823.06 570.127   1
   4   7 -11 8752.62 516.867   1
  -4  -7  11 9242.01 524.395   1
  -4   7  10 25349.9 1406.48   1
  -4  -7  10 25670.5 1355.62   1
   4   7 -10 28039.3 1355.73   1
   4  -7 -10 26120.6 1401.45   1
  -4  -7   9 238.646 125.373   1
   4  -7  -9 425.134 210.097   1
  -4   7   9 240.215 221.044   1
   4   7  -9 295.169 143.400   1
   4   7  -8 2978.13 237.118   1
  -4  -7   8 3702.09 253.049   1
  -4   7   7 10196.8 591.254   1
   4  -7  -7 8505.57 559.557   1
   4  -7  -6 120.247 173.223   1
  -4   7   6 150.947 185.829   1
   4  -7  -5 730.887 171.996   1
  -4   7   5 1101.58 199.209   1
  -4   7   4 11199.3 619.636   1
   4  -7  -4 9847.66 599.876   1
   4  -7  -3 257.406 147.479   1
  -4   7   3 418.295 179.698   1
  -4   7   2 35218.8 1700.52   1
   4  -7  -2 31869.4 1683.34   1
   4   7  -1 6813.55 391.259   1
  -4   7   1 6741.98 407.497   1
  -4  -7   1 5965.27 383.663   1
   4  -7   0-118.145 119.966   1
  -4   7   0 199.200 141.976   1
  -4  -7   0-71.4799 128.914   1
   4   7   0-38.0884 126.299   1
   4   7   1 7410.88 427.893   1
  -4  -7  -1 6606.97 416.936   1
   4   7   2 31500.0 1588.67   1
  -4  -7  -2 30825.2 1583.17   1
  -4  -7  -3 600.314 162.191   1
  -4   7  -3 436.253 122.767   1
   4  -7   3 469.885 128.060   1
   4   7   4 9538.25 606.250   1
  -4   7  -4 10447.1 566.396   1
   4  -7   4 11070.4 570.122   1
  -4  -7  -4 10746.7 605.923   1
   4   7   5 747.136 193.464   1
  -4   7  -5 967.838 129.509   1
  -4  -7  -5 848.147 179.303   1
   4  -7   5 837.522 127.645   1
   4  -7   6 243.654 106.264   1
   4   7   6 367.793 188.388   1
  -4   7  -6 164.189 105.725   1
  -4  -7  -6 99.8387 165.824   1
   4   7   7 10270.1 626.611   1
  -4  -7  -7 10645.4 621.540   1
  -4   7  -7 10284.1 572.738   1
   4  -7   7 11132.9 578.062   1
  -4  -7  -9 38.1947 191.019   1
   4   7   9 610.295 208.196   1
   4   7  10 25471.7 1375.10   1
   4  -7  10 27733.4 1320.57   1
  -4   7 -10 24469.7 1305.27   1
  -4  -7 -10 25337.8 1364.07   1
   4   7  11 7445.53 534.250   1
   4  -7  11 7838.28 469.912   1
  -4  -7 -11 8560.55 532.585   1
  -4   7 -11 7495.62 452.744   1
  -4   7 -12 452.909 149.730   1
  -4  -7 -12-85.3098 239.848   1
   4   7  12-163.645 270.765   1
   4  -7  12 636.042 168.876   1
   4  -7  13 562.883 162.373   1
   4   7  13 627.717 293.665   1
   4  -7  14 11873.8 706.654   1
  -4   7 -14 13052.7 704.478   1
   4  -7  15 1307.68 217.736   1
   4   7  15 1460.91 309.944   1
  -4  -7 -15 1251.75 282.608   1
  -4   7 -15 1935.28 212.928   1
   4   7  16 341.680 243.088   1
   4  -7  16 371.930 185.861   1
  -4   7 -16 517.176 173.844   1
  -4  -7 -16 377.798 223.141   1
   4   7  17 1587.84 315.137   1
  -4  -7 -17 1068.45 270.052   1
   4   7  18 2322.32 353.594   1
   4  -7  18 2264.36 279.852   1
  -4  -7 -18 1615.17 310.720   1
  -4   7 -18 1778.42 267.735   1
   4  -7  19 190.559 230.869   1
  -4   7 -19 213.869 209.607   1
  -4   7 -20 5421.70 430.370   1
  -4  -7 -20 4984.15 433.154   1
   4   7  20 5758.57 464.627   1
   4   7  21 4763.23 473.161   1
  -4  -7 -21 4914.77 450.446   1
   4   7  23-56.3671 279.008   1
  -4  -7 -23 376.987 277.434   1
   4   7  24 1797.26 345.682   1
  -4  -7 -24 1424.88 330.930   1
  -4  -7 -25 421.225 222.966   1
   4   7  26 1660.64 362.540   1
   4   7  27-54.5008 285.613   1
  -4  -7 -27 193.883 275.290   1
   4  -8 -27-371.937 223.634   1
  -4   8  25 500.694 327.260   1
   4  -8 -25 955.302 334.346   1
  -4   8  23 312.407 231.262   1
   4  -8 -23 868.303 240.541   1
  -4   8  22 1827.32 358.817   1
   4  -8 -22 1374.53 335.073   1
  -4   8  21 571.959 298.109   1
   4  -8 -21 556.000 270.200   1
  -4   8  20 1054.64 349.838   1
   4  -8 -20 1293.82 328.654   1
   4   8 -19 495.075 224.154   1
  -4   8  19 481.946 246.521   1
   4  -8 -19 288.879 222.947   1
   4   8 -18 962.415 230.136   1
  -4  -8  18 1528.79 260.581   1
  -4  -8  17 642.318 220.025   1
   4  -8 -17 745.624 296.307   1
  -4   8  17 666.449 309.562   1
   4   8 -17 749.769 212.572   1
  -4   8  16 5828.70 503.856   1
  -4  -8  16 6836.99 454.610   1
   4   8 -16 6588.43 442.387   1
   4  -8 -16 5928.95 484.826   1
  -4  -8  15 539.705 202.294   1
   4  -8 -15 174.162 231.144   1
  -4   8  15 322.591 242.068   1
   4   8 -15 124.644 184.469   1
  -4   8  14 4893.68 446.183   1
  -4  -8  14 5333.52 385.943   1
   4   8 -14 6043.55 392.590   1
   4  -8 -14 5383.78 441.654   1
  -4  -8  13 15.9134 173.738   1
   4  -8 -13-118.887 249.795   1
  -4   8  13-256.798 264.017   1
   4   8 -13-30.6675 163.361   1
  -4  -8  12 2684.61 244.404   1
   4   8 -12 2422.83 233.038   1
  -4   8  12 2700.14 359.507   1
   4  -8 -12 2663.49 329.244   1
  -4  -8  11 1466.11 188.510   1
   4  -8 -11 1818.62 268.802   1
  -4   8  11 1623.83 278.583   1
   4   8 -11 1928.66 203.572   1
  -4   8  10 43424.8 2443.95   1
   4   8 -10 49897.5 2396.63   1
  -4  -8  10 48627.2 2396.93   1
   4  -8 -10 48905.3 2449.42   1
  -4   8   9 698.607 245.084   1
   4  -8  -9 856.076 235.719   1
  -4  -8   9 736.730 156.181   1
   4   8  -9 596.970 143.950   1
   4  -8  -8 120.238 182.623   1
  -4   8   8 215.879 196.707   1
  -4   8   7 9240.58 580.164   1
   4  -8  -7 8899.29 562.191   1
  -4   8   6 54901.0 2687.64   1
   4  -8  -6 51832.2 2670.92   1
  -4   8   5 1847.31 239.572   1
   4  -8  -5 2372.18 235.946   1
  -4   8   4 16918.9 925.288   1
   4  -8  -3 1304.89 192.098   1
  -4   8   3 1544.75 218.082   1
   4  -8  -2 5003.24 362.124   1
   4   8  -2 5201.29 338.250   1
  -4   8   2 5956.45 378.235   1
  -4  -8   2 5731.56 341.084   1
   4  -8  -1 1184.84 160.892   1
  -4   8   1 1567.11 177.531   1
  -4  -8   1 1021.87 144.694   1
   4   8  -1 1016.39 146.327   1
  -4   8   0 35775.2 1879.72   1
   4   8   0 38332.3 1882.98   1
   4  -8   0 37563.5 1876.90   1
  -4  -8   0 37946.7 1877.93   1
   4  -8   1 964.352 140.226   1
  -4   8  -1 1298.52 163.788   1
   4   8   1 1038.41 171.064   1
  -4  -8  -2 4837.82 339.996   1
   4   8   2 5382.73 357.829   1
   4   8   3 874.586 184.851   1
  -4   8  -3 934.487 144.090   1
   4  -8   3 1232.54 144.712   1
   4   8   4 16874.6 912.470   1
   4  -8   4 16468.7 865.592   1
  -4   8  -4 16976.4 868.446   1
  -4  -8  -4 16874.4 905.185   1
   4  -8   5 2144.00 164.644   1
  -4   8  -5 1899.39 164.243   1
  -4  -8  -5 2073.13 227.051   1
   4   8   5 1528.31 225.303   1
  -4  -8  -6 50038.4 2743.58   1
  -4   8  -6 58106.3 2706.13   1
   4  -8   6 56244.0 2707.21   1
   4   8   6 51897.5 2758.21   1
  -4   8  -7 9068.17 523.936   1
   4  -8   7 10339.2 529.354   1
  -4  -8  -8 227.097 178.270   1
  -4   8  -8 207.376 107.945   1
   4   8   8-41.7325 181.617   1
   4  -8   8 128.642 111.263   1
   4  -8   9 545.092 121.918   1
   4   8   9 845.698 237.764   1
  -4  -8  -9 671.859 215.087   1
  -4   8  -9 477.829 119.968   1
   4   8  10 47020.4 2462.01   1
  -4  -8 -10 49649.4 2457.29   1
   4  -8  11 1465.19 184.050   1
  -4   8 -11 1755.93 182.169   1
  -4  -8 -11 1866.29 273.658   1
   4   8  12 2252.30 302.789   1
   4  -8  12 2484.33 233.087   1
   4   8  13 123.621 198.250   1
   4  -8  13 306.969 157.576   1
  -4  -8 -13 44.9876 171.442   1
  -4   8 -13 26.7004 139.701   1
   4   8  14 5099.46 438.679   1
  -4   8 -14 4599.93 339.743   1
  -4  -8 -14 4908.91 415.619   1
   4  -8  14 5426.02 362.732   1
   4   8  15 234.903 281.901   1
   4  -8  15-17.1941 188.255   1
  -4   8 -15 203.858 154.129   1
  -4  -8 -15 282.727 252.791   1
   4   8  16 6210.08 505.185   1
  -4   8 -16 6712.61 434.405   1
   4  -8  16 7227.38 453.297   1
  -4  -8 -16 5853.80 475.050   1
   4   8  17 857.029 281.461   1
   4  -8  17 1372.43 241.730   1
  -4   8 -17 855.340 209.744   1
  -4  -8 -17 904.461 256.439   1
   4   8  19 578.696 266.095   1
  -4  -8 -19 272.778 232.179   1
   4   8  20 1617.39 339.866   1
  -4  -8 -20 1374.25 310.377   1
   4   8  21-56.0745 306.209   1
  -4  -8 -21-326.001 262.371   1
   4   8  22 1857.29 323.624   1
  -4  -8 -22 1557.47 295.134   1
   4   8  23-252.585 321.330   1
  -4  -8 -23 350.179 289.205   1
   4   8  25 804.982 340.086   1
  -4  -8 -25 590.875 310.230   1
   4   8  27 134.733 312.946   1
  -4  -8 -27 742.260 314.350   1
  -4   9  26 648.890 320.891   1
   4  -9 -26 150.512 303.766   1
  -4   9  25 165.175 320.038   1
   4  -9 -25 919.266 324.217   1
  -4   9  24 2319.90 348.173   1
   4  -9 -24 1996.59 330.090   1
  -4   9  23 706.650 315.001   1
   4  -9 -23 418.768 283.210   1
  -4   9  22 28.4716 317.521   1
   4  -9 -22 817.269 321.045   1
  -4   9  20 2546.38 389.015   1
   4  -9 -20 1932.59 352.057   1
  -4   9  19-142.456 282.021   1
   4  -9 -19-158.202 261.008   1
  -4   9  18-84.9559 279.488   1
   4  -9 -18-26.2189 256.694   1
   4   9 -17 2028.69 251.500   1
  -4  -9  17 1032.55 206.635   1
  -4   9  17 1768.08 346.969   1
   4  -9 -17 2286.60 341.564   1
   4   9 -16 17.7652 179.017   1
  -4  -9  16-128.924 189.806   1
  -4   9  16-138.472 300.329   1
   4  -9 -16 384.403 288.718   1
   4   9 -15 99.2806 170.533   1
   4  -9 -15 25.2307 255.544   1
  -4  -9  15-68.1602 170.840   1
  -4   9  15-354.437 299.554   1
   4  -9 -14 5152.65 474.595   1
  -4  -9  14 6214.31 399.497   1
   4   9 -14 6350.65 404.965   1
  -4   9  14 6130.12 492.707   1
   4   9 -13 3147.89 257.058   1
  -4  -9  13 2970.44 263.459   1
  -4  -9  12 706.541 156.052   1
   4   9 -12 597.760 157.069   1
   4  -9 -12 473.378 214.040   1
  -4   9  11 496.981 273.035   1
  -4  -9  11 865.904 163.567   1
   4   9 -11 730.064 149.897   1
   4   9 -10 7938.27 432.524   1
  -4  -9  10 6916.57 426.960   1
  -4   9  10 6941.19 511.555   1
   4  -9 -10 6601.34 499.430   1
   4  -9  -9 1872.35 267.834   1
  -4   9   9 2138.15 274.057   1
   4  -9  -8 2277.63 284.670   1
  -4   9   8 1808.40 280.052   1
  -4  -9   7 13686.7 724.433   1
   4   9  -7 13742.4 728.786   1
  -4   9   6 143.383 212.347   1
   4  -9  -6 483.100 205.006   1
  -4  -9   6 480.350 123.364   1
   4   9  -6 602.738 134.335   1
  -4   9   5 1316.91 229.738   1
   4  -9  -5 1518.59 213.950   1
   4  -9  -4 14406.4 802.651   1
   4  -9  -3 1099.05 198.161   1
  -4   9   3 1336.59 219.287   1
   4   9  -2 3588.15 261.105   1
  -4  -9   2 3051.46 244.158   1
  -4   9   2 3171.63 276.755   1
   4  -9  -2 3510.07 269.545   1
  -4  -9   1 265.914 149.156   1
  -4   9   1 166.491 156.199   1
   4   9  -1 53.1839 140.568   1
   4  -9  -1 204.000 135.183   1
  -4  -9   0-40.0545 133.894   1
   4  -9   0 12.7942 123.937   1
  -4   9   0-68.9602 139.727   1
   4   9   0-184.597 132.121   1
   4  -9   1-58.4038 122.129   1
  -4   9  -1 24.5776 132.975   1
   4   9   1-105.434 154.466   1
  -4  -9  -1 70.4844 148.780   1
  -4  -9  -2 3391.18 277.429   1
   4   9   2 3645.46 290.358   1
  -4  -9  -3 825.578 189.495   1
   4   9   3 1156.82 208.148   1
  -4   9  -3 979.341 138.898   1
   4  -9   3 887.347 138.346   1
   4   9   4 15693.5 850.681   1
  -4   9  -4 15167.1 798.263   1
   4  -9   4 15652.0 796.543   1
  -4  -9  -4 14559.9 834.058   1
   4   9   5 1173.91 216.941   1
  -4   9  -5 1232.17 137.405   1
  -4  -9  -5 1325.06 205.371   1
   4  -9   5 1247.11 140.899   1
   4  -9   6 677.657 115.242   1
   4   9   6 654.917 223.751   1
  -4   9  -6 403.373 105.853   1
   4  -9   7 14358.8 727.765   1
   4   9   7 13244.8 805.235   1
  -4   9  -7 13943.3 723.803   1
  -4  -9  -7 13577.1 796.658   1
   4   9   8 1872.84 292.839   1
   4  -9   8 2189.00 175.692   1
  -4  -9  -8 2181.34 272.900   1
  -4   9  -8 2196.28 177.656   1
   4   9   9 1362.73 287.825   1
   4  -9   9 1448.88 157.455   1
  -4   9  -9 1556.24 151.834   1
  -4  -9  -9 1935.83 269.543   1
   4   9  10 7732.93 514.175   1
   4  -9  10 6891.86 405.458   1
  -4   9 -10 6815.69 400.968   1
  -4  -9 -10 7607.17 500.900   1
   4   9  11 762.721 238.709   1
  -4  -9 -12 380.432 221.153   1
   4   9  12 713.669 246.126   1
   4  -9  13 2352.68 229.520   1
  -4   9 -13 2480.31 222.072   1
   4   9  14 5149.56 462.133   1
  -4   9 -14 6178.75 374.837   1
   4  -9  14 5894.81 387.493   1
  -4  -9 -14 5959.46 452.562   1
   4  -9  15 206.856 171.415   1
  -4  -9 -15-215.116 233.366   1
  -4   9 -15 186.696 152.274   1
   4  -9  16-87.1038 181.660   1
   4   9  16 639.974 288.778   1
  -4   9 -16 235.062 163.882   1
  -4  -9 -16 513.263 277.849   1
   4   9  17 2146.69 288.108   1
  -4   9 -17 1815.88 224.800   1
  -4  -9 -17 1426.14 248.527   1
   4   9  18 798.025 330.370   1
  -4  -9 -18-247.497 273.237   1
   4   9  19 249.810 249.088   1
  -4  -9 -19 299.484 228.320   1
   4   9  20 2270.99 390.158   1
  -4  -9 -20 3383.52 385.458   1
   4   9  22 253.080 314.296   1
  -4  -9 -22 75.1438 268.725   1
   4   9  23 83.9692 263.652   1
  -4  -9 -23 323.562 237.218   1
   4   9  24 2506.08 385.422   1
  -4  -9 -24 1798.43 340.153   1
   4   9  25 577.289 283.575   1
  -4  -9 -25 414.265 250.384   1
   4   9  26 622.854 325.018   1
  -4  -9 -26 769.668 303.259   1
  -4  10  26 561.949 336.223   1
   4 -10 -26 492.707 311.716   1
  -4  10  25 490.306 309.911   1
   4 -10 -25 277.778 289.108   1
  -4  10  24 332.607 275.326   1
   4 -10 -24 642.480 253.422   1
  -4  10  23 196.684 334.297   1
   4 -10 -23 208.022 307.122   1
   4 -10 -22 4647.48 404.702   1
  -4  10  22 3801.88 408.778   1
  -4  10  21-171.348 322.438   1
   4 -10 -21-52.8190 289.580   1
  -4  10  20 544.361 260.773   1
   4 -10 -20 291.457 239.007   1
  -4  10  19 171.840 330.503   1
   4 -10 -19 26.4855 306.238   1
  -4  10  18 4729.34 440.313   1
   4 -10 -18 3796.32 407.721   1
   4  10 -16 1226.00 197.609   1
  -4  10  16 616.740 299.398   1
   4 -10 -16 1374.89 290.085   1
   4  10 -15 91.0510 150.591   1
   4 -10 -15 179.310 253.493   1
  -4  10  15-83.0455 271.022   1
  -4 -10  15 46.0753 153.209   1
  -4 -10  14 184.291 153.621   1
  -4  10  14 735.419 264.874   1
   4 -10 -14 781.352 234.999   1
   4  10 -14 558.136 154.891   1
   4 -10 -13 1829.34 294.636   1
   4  10 -13 2539.94 218.801   1
  -4  10  13 2538.93 320.958   1
  -4 -10  13 2305.36 217.202   1
  -4 -10  12 14720.6 770.423   1
   4  10 -12 13958.3 766.833   1
  -4  10  11 5687.42 459.481   1
   4 -10 -11 6296.77 450.645   1
   4  10 -10 2879.97 234.460   1
  -4 -10  10 3537.93 231.465   1
  -4  10  10 2549.54 357.711   1
  -4  10   9 5934.76 468.344   1
  -4 -10   9 6270.80 362.770   1
   4  10  -9 6013.79 367.913   1
   4 -10  -9 5858.10 453.622   1
   4 -10  -8 2649.14 299.536   1
  -4 -10   8 2252.04 197.612   1
   4  10  -8 2330.85 193.508   1
  -4  10   8 2603.88 311.907   1
   4 -10  -7 1122.59 245.350   1
  -4  10   7 1020.12 251.613   1
  -4 -10   7 1192.92 138.267   1
   4  10  -7 1329.79 149.353   1
   4  10  -6 4461.69 282.185   1
  -4 -10   6 4174.87 279.717   1
   4 -10  -5 36.7790 179.687   1
   4  10  -5 42.0528 115.231   1
  -4  10   5 368.659 200.636   1
  -4 -10   5 226.395 120.029   1
  -4  10   4 3101.74 310.541   1
   4 -10  -4 3633.14 307.675   1
   4  10  -3 5683.60 365.822   1
  -4 -10   3 5727.81 363.213   1
   4 -10  -3 5763.79 392.800   1
  -4  10   3 6551.92 415.228   1
   4  10  -2 4938.03 351.740   1
  -4 -10   2 5755.70 352.373   1
   4 -10  -2 5583.73 373.087   1
  -4  10   2 5880.62 390.811   1
   4  10  -1 387.813 159.785   1
  -4 -10   1 570.659 145.179   1
  -4  10   1 729.649 173.619   1
   4 -10  -1 498.386 167.951   1
   4 -10   0 12998.6 725.250   1
   4  10   0 13972.4 740.612   1
  -4  10   0 12886.0 729.639   1
  -4 -10   0 13489.0 729.929   1
   4 -10   1 623.172 138.125   1
  -4  10  -1 487.904 144.012   1
   4  10   1 616.174 173.649   1
  -4 -10  -1 390.322 171.980   1
  -4 -10  -2 5624.57 364.395   1
   4  10   2 4965.07 371.014   1
   4  10   3 5962.79 411.937   1
  -4 -10  -3 5619.95 393.668   1
  -4  10  -3 6224.89 361.776   1
   4 -10   3 5948.64 356.054   1
   4  10   4 2888.15 300.554   1
  -4 -10  -4 3124.32 286.763   1
  -4  10  -4 3404.69 227.710   1
   4 -10   4 3048.49 224.689   1
   4  10   5 117.931 200.575   1
  -4 -10  -5-17.8059 185.728   1
  -4  10  -5 72.4449 95.9105   1
   4 -10   5-32.7575 100.213   1
  -4  10  -6 3622.40 242.575   1
   4 -10   6 4184.98 247.981   1
  -4  10  -7 1057.43 122.894   1
   4  10   7 1006.31 247.987   1
   4 -10   7 1328.41 130.113   1
  -4 -10  -7 1425.74 242.980   1
   4  10   8 1888.25 271.161   1
   4 -10   8 2605.94 177.752   1
  -4 -10  -8 1560.29 253.636   1
  -4  10  -8 2694.41 176.600   1
   4  10   9 6022.92 454.121   1
   4 -10   9 5870.92 329.977   1
  -4  10  -9 5600.72 325.536   1
   4 -10  10 3117.75 211.176   1
   4  10  10 3134.66 349.739   1
   4  10  11 5569.07 460.272   1
  -4 -10 -11 6154.00 446.202   1
  -4  10 -11 6217.44 355.034   1
   4 -10  11 6574.85 363.131   1
  -4  10 -12 15202.1 740.252   1
   4 -10  12 13091.5 741.627   1
   4 -10  13 1973.52 199.106   1
   4  10  13 2258.17 319.917   1
  -4  10 -13 2410.13 194.741   1
  -4 -10 -13 2878.43 316.175   1
  -4 -10 -14-23.8516 252.905   1
   4  10  14 132.067 273.537   1
  -4  10 -15 161.192 139.618   1
  -4 -10 -15 195.189 242.823   1
   4 -10  15 303.225 151.948   1
   4  10  15-266.337 260.149   1
  -4 -10 -16 1080.43 285.174   1
   4  10  16 1167.49 318.513   1
  -4 -10 -18 3991.20 399.400   1
   4  10  18 4582.00 435.428   1
  -4 -10 -19 350.471 250.621   1
   4  10  19 139.902 267.462   1
  -4 -10 -20 477.320 286.947   1
   4  10  20 168.954 317.023   1
  -4 -10 -21-225.798 221.971   1
   4  10  21 28.1356 240.534   1
  -4 -10 -22 4992.79 449.024   1
   4  10  22 4887.41 482.855   1
  -4 -10 -23 494.519 214.447   1
   4  10  23 613.652 251.339   1
  -4 -10 -24 1074.36 312.874   1
   4  10  24 1104.54 352.178   1
  -4 -10 -25 120.771 242.419   1
   4  10  25 381.211 274.622   1
  -4 -10 -26 830.197 305.336   1
   4  10  26 53.4422 315.712   1
   4 -11 -25-249.398 272.262   1
  -4  11  25 134.583 288.684   1
   4 -11 -23 180.901 256.776   1
  -4  11  23 418.311 287.733   1
   4 -11 -21 500.722 270.590   1
  -4  11  21 455.880 296.679   1
   4 -11 -20 768.218 315.322   1
  -4  11  20 458.578 335.271   1
   4 -11 -19 212.371 218.983   1
  -4  11  19 258.481 254.270   1
   4 -11 -18 1723.91 331.625   1
  -4  11  18 2353.02 378.048   1
   4 -11 -17 369.723 290.626   1
  -4  11  17 314.409 330.230   1
   4 -11 -15 1789.00 330.366   1
  -4  11  15 1514.00 344.677   1
  -4  11  14 7332.52 569.196   1
  -4 -11  13 5789.80 335.183   1
  -4  11  13 5150.66 468.558   1
   4 -11 -13 5315.12 451.779   1
   4  11 -13 5143.78 337.459   1
  -4 -11  12 10708.4 564.634   1
  -4  11  12 9324.27 664.281   1
   4  11 -12 10742.4 571.094   1
   4 -11 -12 10569.7 667.240   1
  -4 -11  11 387.372 116.490   1
   4 -11 -11 265.564 260.328   1
   4  11 -11 89.5801 110.029   1
  -4  11  10 330.337 264.640   1
   4 -11 -10 705.011 264.539   1
  -4 -11  10 449.561 108.984   1
   4  11 -10 399.141 115.037   1
  -4  11   9 98.5548 253.954   1
   4  11  -9 99.9875 107.375   1
  -4 -11   9 135.542 103.712   1
   4 -11  -9-137.004 242.705   1
   4  11  -8 24194.4 1213.76   1
  -4 -11   8 24883.4 1208.95   1
  -4  11   8 22198.2 1298.55   1
   4 -11  -8 22923.3 1292.50   1
  -4  11   7 298.977 223.959   1
   4  11  -7 36.2461 108.804   1
  -4 -11   7-33.7636 98.0282   1
   4 -11  -7 399.291 209.078   1
   4  11  -6 12033.9 641.116   1
  -4 -11   6 12250.1 634.189   1
  -4  11   6 11650.3 723.292   1
   4 -11  -6 11062.5 694.792   1
  -4 -11   5 288.827 125.781   1
   4  11  -5 295.383 123.712   1
  -4  11   4 14439.3 776.916   1
   4 -11  -4 12298.8 747.237   1
  -4  11   3 1410.62 235.677   1
   4  11  -3 913.891 176.729   1
  -4 -11   3 1205.80 169.192   1
   4  11  -2 18537.9 943.884   1
   4 -11  -2 17583.9 955.290   1
  -4 -11   2 17286.1 932.291   1
  -4  11   2 17958.3 969.447   1
   4 -11  -1 523.313 149.395   1
  -4 -11   1 514.315 141.034   1
   4  11  -1 288.516 160.515   1
  -4  11   1 330.807 171.712   1
   4 -11   0-41.9058 144.106   1
  -4 -11   0-167.048 136.075   1
   4  11   0-108.441 156.643   1
  -4  11   0-226.243 157.461   1
   4 -11   1 203.199 135.530   1
   4  11   1 231.384 168.935   1
  -4  11  -1 440.855 148.515   1
  -4 -11  -1 414.645 162.029   1
   4  11   2 16828.5 917.394   1
  -4 -11  -2 16831.0 909.114   1
  -4  11  -2 16382.1 882.317   1
   4 -11   2 17097.3 879.313   1
   4  11   3 1242.13 217.455   1
  -4 -11  -3 1205.69 204.539   1
   4  11   4 13106.2 781.819   1
   4 -11   4 14427.5 721.290   1
  -4 -11  -4 13056.0 768.770   1
  -4  11  -4 13804.8 720.899   1
  -4  11  -5 293.008 98.9768   1
   4 -11   5 424.399 107.839   1
   4  11   6 11645.2 701.822   1
  -4 -11  -6 10767.0 683.722   1
  -4  11  -6 11843.0 602.012   1
   4 -11   6 11658.0 601.377   1
  -4  11  -7 73.5524 76.8754   1
  -4 -11  -7 161.311 199.008   1
   4  11   7-154.879 197.639   1
   4 -11   7 27.1634 77.3472   1
   4 -11   8 22071.9 1075.84   1
   4  11   8 22513.6 1200.28   1
  -4 -11  -8 21702.5 1181.90   1
  -4  11  -8 21363.7 1073.80   1
   4  11   9 166.077 221.368   1
   4 -11   9 108.910 52.8956   1
  -4 -11  -9-64.8740 198.138   1
  -4  11  -9 44.8776 50.6162   1
   4 -11  10 205.323 51.6882   1
  -4  11 -10 282.894 54.6758   1
  -4 -11 -10 266.820 234.964   1
   4  11  11 252.924 230.340   1
  -4  11 -11 73.8871 58.3745   1
  -4 -11 -11 365.139 206.547   1
   4 -11  11 120.520 59.2580   1
   4 -11  12 7584.52 384.416   1
  -4 -11 -12 9908.14 548.283   1
   4  11  12 9956.99 573.704   1
  -4  11 -13 3671.30 233.119   1
   4 -11  13 4051.98 238.345   1
  -4 -11 -14 8093.00 518.683   1
   4  11  14 9135.79 546.343   1
  -4 -11 -15 1227.55 271.826   1
   4  11  15 1521.00 327.201   1
  -4 -11 -17 374.483 285.411   1
   4  11  17 1056.68 336.487   1
  -4 -11 -18 2155.76 295.740   1
   4  11  18 2185.82 322.060   1
  -4 -11 -19 251.346 272.953   1
   4  11  19 788.111 338.582   1
  -4 -11 -20 1282.79 298.342   1
   4  11  20 197.562 327.319   1
  -4 -11 -21 650.715 256.129   1
   4  11  21 421.907 284.665   1
  -4 -11 -23 73.6161 222.376   1
   4  11  23 527.547 285.025   1
  -4 -11 -25 454.025 286.720   1
   4  11  25 188.537 318.961   1
  -4  12  24-488.602 253.240   1
   4 -12 -24 427.218 227.365   1
  -4  12  23 1327.74 366.759   1
   4 -12 -23 1204.07 329.281   1
  -4  12  22 140.354 273.006   1
   4 -12 -22 467.827 254.906   1
  -4  12  21 568.090 343.183   1
   4 -12 -21 209.992 292.020   1
  -4  12  20-85.8720 240.508   1
   4 -12 -20 502.790 230.398   1
   4 -12 -19 239.281 296.067   1
  -4  12  18 144.090 328.038   1
  -4  12  17 1784.10 352.156   1
   4 -12 -17 2046.75 333.880   1
  -4  12  16 3207.91 375.036   1
   4 -12 -16 2910.66 349.985   1
   4 -12 -15 630.297 278.836   1
  -4  12  14 1884.28 337.566   1
   4 -12 -14 1506.94 308.906   1
  -4  12  13 1026.47 316.155   1
   4 -12 -13 589.294 291.772   1
  -4  12  12 11939.4 697.905   1
   4  12 -12 9956.68 535.428   1
   4 -12 -12 12140.1 682.716   1
  -4 -12  11 140.049 67.6029   1
   4 -12 -11 74.0614 266.023   1
   4  12 -11 118.861 73.1831   1
  -4  12  11 320.433 275.934   1
  -4 -12  10 334.504 77.7267   1
  -4  12  10-26.0547 260.239   1
   4 -12 -10 144.802 228.911   1
   4  12 -10 308.670 81.0252   1
  -4  12   9 50.6617 229.923   1
   4 -12  -9 23.4514 212.866   1
  -4 -12   9 66.4462 81.0539   1
   4  12  -9 71.9545 88.1873   1
  -4  12   8 319.867 259.772   1
   4 -12  -8 294.112 240.530   1
  -4 -12   8 82.3028 87.3301   1
   4  12  -8 157.885 98.8110   1
  -4  12   7 2003.68 300.338   1
   4 -12  -7 2116.34 275.554   1
  -4 -12   7 1987.74 162.907   1
   4  12  -7 2090.87 165.721   1
  -4  12   6-185.460 235.980   1
   4  12  -6-8.95040 108.190   1
   4 -12  -6-103.931 202.948   1
  -4 -12   6 16.5075 99.4163   1
   4  12  -5 2891.98 231.914   1
  -4  12   5 2969.17 318.679   1
   4 -12  -5 3006.87 296.536   1
  -4 -12   5 3341.73 226.991   1
  -4  12   4 11631.3 707.005   1
   4 -12  -4 12068.7 698.754   1
  -4 -12   3 838.162 152.859   1
   4  12  -3 1301.03 176.204   1
   4 -12  -3 1127.88 201.382   1
  -4  12   3 1162.65 229.473   1
  -4 -12   2 1780.09 189.674   1
   4  12  -2 1727.51 207.456   1
   4 -12  -2 1927.40 225.041   1
  -4  12   2 1898.81 252.801   1
   4 -12  -1 2951.59 262.837   1
  -4 -12   1 2870.77 245.626   1
  -4  12   1 2974.37 285.352   1
   4  12  -1 2758.76 247.911   1
   4  12   0 16078.5 934.364   1
  -4  12   0 18084.3 938.725   1
   4 -12   0 18575.1 935.336   1
  -4 -12   0 17014.3 929.551   1
  -4  12  -1 2598.64 240.392   1
   4  12   1 2773.29 267.300   1
   4 -12   1 3093.84 242.681   1
  -4 -12  -1 3011.50 260.283   1
   4  12   2 1772.29 254.033   1
  -4 -12  -2 2041.78 233.795   1
   4 -12   2 1767.05 192.712   1
  -4  12  -2 1852.33 194.086   1
  -4 -12  -3 1072.21 207.741   1
   4  12   3 1195.91 218.843   1
  -4  12  -4 11700.5 595.633   1
   4 -12   4 10622.6 593.847   1
   4 -12   5 3027.78 201.541   1
  -4 -12  -5 2854.95 291.754   1
  -4  12  -5 3097.61 200.334   1
   4  12   5 3197.21 318.373   1
   4  12   6 220.520 229.465   1
   4 -12   6 18.5563 66.3660   1
  -4 -12  -6-40.1237 199.565   1
  -4  12  -6-4.47648 64.8455   1
   4  12   7 2385.12 300.611   1
  -4 -12  -8 107.894 206.124   1
   4  12   8 118.845 228.317   1
  -4 -12  -9 111.127 225.158   1
   4  12   9 98.1875 243.591   1
  -4 -12 -10 159.928 202.344   1
   4  12  10 304.441 257.162   1
  -4 -12 -11 326.091 222.905   1
   4  12  11 286.026 227.398   1
  -4 -12 -12 12679.3 758.130   1
   4  12  12 11651.9 762.684   1
  -4 -12 -13 803.082 262.885   1
   4  12  13 1042.08 304.804   1
  -4 -12 -14 1204.31 247.536   1
  -4 -12 -15 396.823 267.146   1
   4  12  15 660.831 303.545   1
  -4 -12 -16 3752.75 378.768   1
   4  12  16 3037.78 399.704   1
   4  12  17 2613.58 339.619   1
  -4 -12 -18 277.157 279.718   1
   4  12  18 451.866 312.748   1
  -4 -12 -19 201.869 277.832   1
   4  12  19-226.637 327.525   1
  -4 -12 -20 301.503 229.730   1
   4  12  20 621.580 275.916   1
  -4 -12 -21 623.549 290.693   1
   4  12  21 140.474 311.927   1
  -4 -12 -22 1036.21 298.220   1
   4  12  22 726.211 348.620   1
  -4 -12 -23 804.907 245.838   1
   4  12  23 1488.25 303.523   1
  -4 -12 -24 288.246 273.246   1
   4  12  24 352.406 323.923   1
  -4  13  24 860.133 348.031   1
  -4  13  23 465.214 273.850   1
   4 -13 -22 257.614 291.295   1
  -4  13  22 835.247 346.248   1
   4 -13 -21 130.770 248.398   1
   4 -13 -20 2008.63 341.344   1
   4 -13 -19 26.5898 291.812   1
  -4  13  19 575.789 342.011   1
   4 -13 -17 507.877 236.490   1
  -4  13  17 318.369 242.877   1
   4 -13 -16 5416.99 438.622   1
  -4  13  16 5198.18 457.020   1
   4 -13 -15 477.936 232.548   1
  -4  13  15 948.256 262.119   1
   4 -13 -14 5660.80 466.298   1
  -4  13  14 5502.36 485.015   1
  -4  13  13 902.040 330.224   1
   4 -13 -13 338.554 272.426   1
  -4  13  12 27.7675 271.850   1
   4 -13 -12-102.807 243.330   1
  -4  13  11 518.441 299.310   1
   4 -13 -11 403.943 268.587   1
  -4  13   9 208.788 253.343   1
   4 -13  -9 503.680 237.992   1
  -4  13   8 3074.83 347.645   1
   4 -13  -8 2874.62 323.382   1
   4  13  -7 4706.60 274.306   1
  -4  13   7 5407.96 425.019   1
  -4 -13   7 4904.76 270.349   1
   4 -13  -7 5536.31 405.805   1
  -4  13   6 961.172 264.723   1
  -4 -13   6 862.010 119.028   1
   4  13  -6 952.322 122.395   1
   4 -13  -6 797.518 225.780   1
  -4  13   5 46.0578 233.312   1
  -4 -13   5 69.1926 104.706   1
   4  13  -5 163.127 120.565   1
   4 -13  -5 248.517 206.631   1
  -4  13   3 457.593 217.561   1
   4  13  -3 344.311 150.303   1
  -4 -13   3 381.483 133.864   1
   4 -13  -3 149.496 186.115   1
   4 -13  -2 2931.37 289.934   1
   4  13  -2 3313.61 280.478   1
  -4 -13   2 4043.23 276.200   1
  -4  13   2 3673.42 314.575   1
   4 -13  -1 571.711 175.525   1
  -4 -13   1 535.642 161.664   1
   4  13  -1 542.299 175.107   1
  -4  13   1 773.679 207.954   1
   4 -13   0-76.4130 170.462   1
  -4 -13   0 30.4451 157.695   1
   4  13   0 301.296 173.391   1
  -4  13   0 145.564 180.772   1
   4 -13   1 852.305 173.097   1
   4  13   1 537.335 208.839   1
  -4 -13  -1 863.861 186.955   1
  -4  13  -1 612.553 168.394   1
   4  13   2 3650.93 314.535   1
   4 -13   2 3529.29 260.669   1
  -4 -13  -2 3411.34 299.028   1
  -4  13  -2 3104.80 257.774   1
   4  13   3 341.246 208.571   1
   4 -13   3 174.771 120.571   1
  -4 -13  -3 237.179 177.875   1
  -4  13  -3 115.586 129.335   1
   4  13   4 21.0892 196.373   1
  -4  13  -4 103.557 103.768   1
   4 -13   4 337.352 110.527   1
   4 -13   5 30.8916 76.9488   1
  -4 -13  -5-160.537 204.780   1
   4  13   5-110.207 227.708   1
  -4  13  -5 82.6182 75.7280   1
   4  13   6 1105.99 256.351   1
  -4 -13  -6 1062.22 236.626   1
  -4 -13  -7 5025.19 401.154   1
   4  13   7 5480.66 433.137   1
   4  13   8 3414.42 343.621   1
  -4 -13  -8 2582.21 301.120   1
  -4 -13  -9 547.053 221.595   1
   4  13   9-101.843 222.450   1
  -4 -13 -11 168.370 237.379   1
   4  13  11-157.790 256.066   1
  -4 -13 -12 121.936 249.507   1
   4  13  12-321.546 279.516   1
  -4 -13 -13 1205.82 280.391   1
   4  13  13 437.379 310.810   1
  -4 -13 -14 4943.09 418.680   1
   4  13  14 5205.33 458.370   1
  -4 -13 -15 953.555 248.245   1
   4  13  15 503.425 260.257   1
  -4 -13 -16 5066.77 436.770   1
   4  13  16 5249.47 485.234   1
  -4 -13 -17-253.352 275.959   1
   4  13  17 425.494 328.588   1
  -4 -13 -19-252.439 195.230   1
  -4 -13 -20 1428.77 307.221   1
   4  13  20 1978.19 360.839   1
  -4 -13 -21 893.111 299.030   1
   4  13  21 420.623 338.752   1
   4  13  22-166.544 299.124   1
  -4 -13 -23 193.551 216.445   1
   4  13  23 327.914 257.488   1
  -4 -13 -24 997.447 305.026   1
   4  13  24 428.855 327.102   1
   4 -14 -23 74.7471 241.286   1
  -4  14  23 27.1302 298.725   1
   4 -14 -21-285.491 232.603   1
  -4  14  21 533.221 274.029   1
   4 -14 -19 904.379 291.336   1
  -4  14  19 316.252 317.353   1
   4 -14 -18 615.856 263.797   1
  -4  14  18 1476.54 317.698   1
   4 -14 -17 430.167 235.156   1
  -4  14  17 639.316 284.823   1
   4 -14 -16 3309.47 355.014   1
  -4  14  16 3199.09 385.147   1
   4 -14 -15 483.103 233.502   1
  -4  14  15 696.505 262.397   1
   4 -14 -14 320.357 263.956   1
  -4  14  14 346.408 291.332   1
   4 -14 -13-52.8984 269.488   1
  -4  14  13 629.647 323.315   1
   4 -14 -12 2326.82 314.706   1
  -4  14  12 3532.98 369.605   1
   4 -14 -11 1794.95 307.957   1
  -4  14  11 1256.20 334.920   1
   4 -14 -10 7726.95 543.053   1
  -4  14  10 7291.29 555.793   1
  -4  14   8 1056.29 285.484   1
   4 -14  -8 1235.09 262.980   1
  -4  14   7 103.017 255.550   1
   4 -14  -7 69.2078 212.680   1
   4  14  -6 2542.11 164.679   1
  -4  14   6 2959.47 335.361   1
   4 -14  -6 3102.52 310.949   1
  -4 -14   6 2264.59 154.595   1
   4  14  -5 4488.61 274.957   1
  -4  14   5 4523.72 394.467   1
  -4 -14   5 4195.17 265.791   1
   4 -14  -5 4320.25 357.126   1
  -4  14   4 4229.95 374.471   1
   4 -14  -4 4297.85 348.053   1
  -4 -14   4 3860.69 266.645   1
  -4  14   3 323.841 228.481   1
   4  14  -3 167.001 143.402   1
   4 -14  -3-38.8671 190.372   1
   4 -14  -2 254.480 186.977   1
  -4  14   2 465.956 220.661   1
   4  14  -2 247.135 158.666   1
   4 -14  -1 153.582 168.048   1
   4  14  -1 353.124 171.883   1
  -4  14   1 335.814 189.902   1
   4 -14   0 3805.20 292.881   1
   4  14   0 3835.55 311.724   1
  -4  14   0 2941.50 285.646   1
  -4 -14   0 3818.36 293.229   1
   4 -14   1 13.9103 151.345   1
   4  14   1 225.155 200.435   1
  -4 -14  -1 306.032 174.926   1
  -4  14  -1 116.866 155.405   1
   4 -14   2 437.235 141.436   1
  -4  14  -2 638.840 155.458   1
   4  14   2 340.013 202.499   1
  -4 -14  -2 559.967 183.644   1
  -4  14  -3 460.037 132.833   1
   4 -14   3 397.873 131.883   1
  -4 -14  -4 3873.12 340.074   1
  -4  14  -4 3378.63 234.166   1
   4 -14   4 4324.47 240.663   1
   4  14   4 4123.27 369.515   1
   4  14   5 5165.24 406.939   1
  -4 -14  -5 4604.10 379.794   1
   4  14   6 2334.28 315.207   1
  -4 -14  -6 3294.17 314.425   1
   4  14   7 24.7529 244.005   1
  -4 -14  -7 468.252 218.116   1
   4  14   8 992.262 280.631   1
  -4 -14  -8 715.641 237.249   1
   4  14  10 6640.52 524.172   1
  -4 -14 -10 6669.92 493.662   1
   4  14  11 1243.62 304.539   1
  -4 -14 -11 901.743 286.380   1
   4  14  12 2311.79 365.592   1
  -4 -14 -12 2739.25 333.740   1
   4  14  13 139.473 291.187   1
  -4 -14 -13 325.133 266.653   1
   4  14  14 1101.29 321.867   1
  -4 -14 -14 403.322 264.479   1
   4  14  15 170.806 293.226   1
  -4 -14 -15 532.727 256.278   1
   4  14  16 3003.00 363.655   1
  -4 -14 -16 3131.47 320.927   1
   4  14  18 1628.62 353.878   1
  -4 -14 -18 1142.14 296.712   1
   4  14  19 1137.62 364.003   1
  -4 -14 -19 479.049 288.688   1
   4  14  20 198.174 336.375   1
  -4 -14 -20 374.576 289.062   1
   4  14  21 699.041 322.260   1
  -4 -14 -21-49.4402 241.680   1
   4  14  22 716.272 259.074   1
  -4 -14 -22 390.050 220.683   1
   4  14  23 54.0870 319.434   1
  -4 -14 -23 359.215 284.482   1
  -4  15  22-82.1782 323.125   1
   4 -15 -22 653.729 291.080   1
  -4  15  20 397.244 343.544   1
   4 -15 -20 755.243 311.594   1
  -4  15  18 1129.12 314.730   1
   4 -15 -18 1846.19 305.218   1
  -4  15  17 437.293 255.271   1
   4 -15 -17 431.060 225.448   1
  -4  15  16 234.042 261.451   1
   4 -15 -16 675.982 244.140   1
  -4  15  15 761.045 300.368   1
   4 -15 -15 1027.85 288.760   1
  -4  15  14 1605.74 351.230   1
   4 -15 -14 1349.15 315.745   1
  -4  15  12 1211.69 301.088   1
   4 -15 -12 1774.02 299.236   1
  -4  15  11 485.287 271.414   1
   4 -15 -11 546.540 244.095   1
  -4  15  10 591.869 313.547   1
   4 -15 -10 254.714 257.386   1
  -4  15   9 695.345 290.495   1
   4 -15  -9 1050.21 277.447   1
  -4  15   8 3688.85 392.183   1
   4 -15  -8 3961.96 371.185   1
   4 -15  -7 119.236 226.496   1
  -4  15   7 132.916 262.418   1
   4 -15  -6-46.2632 210.605   1
  -4  15   6 128.738 244.462   1
   4  15  -5-54.8214 96.1531   1
  -4  15   5 125.006 227.624   1
   4 -15  -5 22.2418 203.133   1
   4  15  -4 82.8580 123.631   1
  -4  15   4-95.4161 222.545   1
   4 -15  -4-149.109 190.887   1
  -4 -15   4 82.8762 109.520   1
  -4 -15   3 335.687 129.718   1
   4  15  -3 564.450 153.736   1
   4 -15  -2 4133.89 341.009   1
  -4 -15   2 4347.40 300.970   1
  -4  15   2 4311.53 358.801   1
   4  15  -2 4399.65 316.458   1
  -4 -15   1 75.2828 149.059   1
   4 -15  -1 178.131 169.188   1
   4  15  -1 16.7485 166.668   1
  -4  15   1 116.038 185.774   1
  -4 -15   0 65.8525 163.766   1
   4 -15   0 16.1786 156.233   1
   4  15   0-18.2996 180.599   1
  -4  15   0-102.902 178.886   1
  -4 -15  -1 354.372 193.301   1
   4 -15   1 241.183 153.751   1
  -4  15  -1 178.042 158.207   1
   4  15   1 748.314 201.652   1
  -4  15  -2 3124.59 263.300   1
   4 -15   2 3569.11 257.390   1
  -4 -15  -3 754.316 212.856   1
   4 -15   3 432.457 120.255   1
   4  15   3 330.803 216.710   1
  -4  15  -3 557.286 130.599   1
  -4 -15  -4 125.505 186.232   1
   4  15   4 343.576 213.690   1
  -4  15  -4-32.5732 63.3782   1
   4  15   5 261.997 238.851   1
  -4 -15  -5 21.7465 199.922   1
   4  15   6 197.420 228.438   1
  -4 -15  -6 269.192 229.193   1
   4  15   7 228.589 252.067   1
  -4 -15  -7 46.0397 226.664   1
   4  15   9 749.603 267.187   1
  -4 -15  -9 697.895 245.598   1
   4  15  10 245.727 263.984   1
  -4 -15 -10 293.574 233.312   1
   4  15  11 360.956 271.148   1
  -4 -15 -11-74.6434 241.002   1
   4  15  12 2227.59 341.337   1
  -4 -15 -12 1257.90 293.616   1
   4  15  13 1910.39 353.166   1
  -4 -15 -13 1905.32 309.423   1
   4  15  14 1494.45 355.825   1
  -4 -15 -14 1355.68 295.003   1
   4  15  15 1010.27 330.163   1
  -4 -15 -15 846.758 278.719   1
   4  15  16 57.7984 298.640   1
  -4 -15 -16 230.838 265.715   1
   4  15  17 403.879 309.250   1
  -4 -15 -17 715.710 274.315   1
   4  15  18 1465.31 325.402   1
  -4 -15 -18 838.207 265.839   1
   4  15  20 112.769 270.460   1
  -4 -15 -20 522.926 250.174   1
   4  15  22 654.895 351.414   1
  -4 -15 -22 265.656 282.675   1
   4 -16 -21 227.263 238.657   1
  -4  16  21 748.564 305.374   1
   4 -16 -20-128.677 288.316   1
  -4  16  20 621.497 353.485   1
   4 -16 -19 262.773 292.209   1
  -4  16  19 401.143 336.729   1
   4 -16 -17 295.586 275.163   1
  -4  16  17 205.062 304.344   1
   4 -16 -16 703.207 278.167   1
  -4  16  16 737.040 322.984   1
   4 -16 -15 705.708 308.050   1
  -4  16  15 295.868 330.853   1
   4 -16 -14 1512.62 309.653   1
  -4  16  14 1334.08 354.195   1
   4 -16 -13 377.169 243.039   1
  -4  16  13-177.382 274.223   1
   4 -16 -11 395.731 256.363   1
  -4  16  11-29.2053 288.393   1
   4 -16 -10 1876.89 305.112   1
  -4  16  10 2552.81 349.628   1
   4 -16  -9 872.693 263.816   1
  -4  16   9 401.781 278.924   1
   4 -16  -8 604.814 266.363   1
  -4  16   8 618.487 288.392   1
   4 -16  -7 467.909 233.669   1
  -4  16   7 137.160 264.629   1
  -4  16   6 4327.40 429.995   1
   4 -16  -6 5235.19 416.698   1
   4 -16  -5 1658.71 269.550   1
  -4  16   5 1977.14 316.869   1
   4 -16  -4 1059.92 238.137   1
  -4  16   4 957.951 263.225   1
   4 -16  -3-229.705 200.053   1
  -4  16   3 605.688 230.591   1
   4 -16  -2 118.674 184.220   1
  -4  16   2 390.608 203.275   1
   4  16  -2 122.133 171.206   1
  -4 -16   1 46.2970 152.325   1
   4 -16  -1 148.677 180.975   1
  -4  16   1-99.1870 185.088   1
   4  16  -1 120.885 178.856   1
  -4 -16   0 390.631 179.019   1
   4 -16   0 214.364 174.223   1
  -4  16   0 17.4926 174.655   1
   4  16   0 37.9784 186.085   1
  -4  16  -1 521.404 166.912   1
  -4 -16  -1 18.3613 166.574   1
   4  16   1 184.204 194.152   1
  -4 -16  -3 206.188 201.317   1
   4  16   3-160.703 218.601   1
  -4 -16  -4 538.572 207.959   1
   4  16   4 551.425 239.311   1
  -4 -16  -5 1831.21 263.582   1
   4  16   5 1296.42 288.444   1
  -4 -16  -6 4630.87 399.467   1
   4  16   6 5273.96 436.566   1
  -4 -16  -8 1018.48 243.022   1
   4  16   8 1435.43 298.653   1
  -4 -16  -9 494.067 246.376   1
   4  16   9 554.039 273.818   1
  -4 -16 -10 3008.47 341.745   1
   4  16  10 2333.41 371.954   1
  -4 -16 -11 304.727 250.634   1
   4  16  11 484.941 279.884   1
  -4 -16 -13 180.665 234.311   1
   4  16  13 29.0480 272.664   1
  -4 -16 -14 1216.44 298.860   1
   4  16  14 2246.60 357.289   1
  -4 -16 -15-25.8676 259.444   1
   4  16  15 409.001 313.400   1
  -4 -16 -16 567.122 282.936   1
   4  16  16 671.228 339.990   1
  -4 -16 -17 102.430 279.915   1
   4  16  17 581.309 347.869   1
  -4 -16 -19 201.397 283.829   1
   4  16  19 256.410 344.530   1
  -4 -16 -21 195.247 253.968   1
   4  16  21 607.340 345.191   1
  -4  17  20 533.950 342.147   1
   4 -17 -20-152.200 268.429   1
  -4  17  19 57.2685 343.112   1
   4 -17 -19-336.022 285.312   1
  -4  17  18 812.256 360.989   1
   4 -17 -18 105.032 285.442   1
  -4  17  17 646.399 358.697   1
   4 -17 -17 133.757 290.629   1
  -4  17  16 89.2160 337.250   1
   4 -17 -16 322.188 291.992   1
  -4  17  15 1286.98 360.793   1
   4 -17 -15 1567.21 299.330   1
  -4  17  14 240.298 280.815   1
   4 -17 -14 488.108 249.852   1
  -4  17  13 270.440 324.342   1
   4 -17 -13 542.990 284.584   1
  -4  17  12 723.325 303.548   1
   4 -17 -12 514.352 248.948   1
  -4  17  10 477.447 299.653   1
   4 -17 -10 267.016 248.218   1
  -4  17   9 147.138 285.260   1
   4 -17  -9 369.155 247.071   1
  -4  17   8 2748.07 358.661   1
   4 -17  -8 1557.50 295.559   1
  -4  17   6 1198.77 316.011   1
   4 -17  -6 887.136 261.105   1
  -4  17   5 373.107 261.848   1
   4 -17  -5 119.413 220.422   1
  -4  17   4 635.866 262.635   1
  -4  17   3 1736.74 288.078   1
   4  17   2 619.969 242.494   1
   4  17   3 1278.54 265.966   1
   4  17   4 755.373 265.340   1
  -4 -17  -4 806.565 244.833   1
   4  17   5-130.440 248.489   1
  -4 -17  -5 348.146 228.542   1
   4  17   6 1342.83 296.038   1
  -4 -17  -6 1266.77 259.937   1
   4  17   7 606.998 278.099   1
  -4 -17  -7 588.367 235.856   1
   4  17   8 1856.39 329.082   1
  -4 -17  -8 2675.02 313.358   1
   4  17   9 199.912 284.155   1
  -4 -17  -9 76.2750 234.439   1
   4  17  10 202.758 267.986   1
  -4 -17 -10 205.788 238.035   1
   4  17  12 1177.07 328.356   1
  -4 -17 -12 521.710 265.024   1
   4  17  13 206.870 267.564   1
  -4 -17 -13 209.230 249.230   1
   4  17  14 769.714 309.377   1
  -4 -17 -14 470.379 238.152   1
   4  17  15 1685.18 362.398   1
  -4 -17 -15 1301.68 302.274   1
   4  17  16-264.631 326.886   1
  -4 -17 -16 1218.95 302.740   1
   4  17  18 517.985 336.197   1
   4  17  19 56.7328 332.436   1
  -4 -17 -19 200.633 274.435   1
   4  17  20 1115.95 354.448   1
  -4 -17 -20 320.480 278.462   1
  -4  18  17 266.722 318.085   1
  -4  18  16 300.120 274.478   1
  -4  18  15 363.694 323.304   1
  -4  18  14-92.0419 332.744   1
  -4  18  13-30.7900 288.106   1
  -4  18  12-92.4412 318.357   1
  -4  18  11 583.573 332.804   1
  -4  18  10 1677.45 359.780   1
   4  18   8 378.323 300.465   1
   4  18   9 176.816 300.092   1
   4  18  11 569.214 306.187   1
   4  18  12 150.484 294.735   1
   4  18  13-30.0686 319.548   1
  -4 -18 -13 26.4646 211.258   1
   4  18  14 149.872 298.226   1
  -4 -18 -14 105.715 211.053   1
   4  18  15 178.823 313.115   1
  -4 -18 -15 52.6321 220.944   1
   4  18  17 554.209 351.076   1
   4  18  18-86.2961 328.700   1
   4  18  19-28.2568 312.448   1
   5   0 -27 378.477 258.057   1
  -5   0  26 119.597 309.061   1
   5   0 -26 298.241 272.719   1
  -5   0  24 416.583 266.806   1
   5   0 -24 538.684 254.583   1
  -5   0  23-531.334 317.990   1
   5   0 -23 507.386 302.695   1
  -5   0  21-115.194 293.883   1
   5   0 -21 182.191 270.190   1
  -5   0  20 311.153 293.949   1
   5   0 -20 255.494 282.236   1
  -5   0  19 415.520 273.316   1
   5   0 -19 375.250 251.515   1
  -5   0  18 2785.09 350.003   1
   5   0 -18 2271.06 316.914   1
  -5   0  17 78.9380 265.163   1
   5   0 -17-166.379 238.916   1
  -5   0  16 2374.89 345.285   1
  -5   0  15 74.0962 222.044   1
   5   0 -15-111.608 208.249   1
  -5   0  14 428.260 270.001   1
   5   0 -14 688.465 251.686   1
  -5   0  13-160.046 241.941   1
   5   0 -13-103.461 211.244   1
  -5   0  12 14072.7 840.640   1
   5   0 -12 15179.6 833.743   1
  -5   0  10 1691.33 243.207   1
   5   0 -10 1337.74 214.019   1
  -5   0   9 95.5439 194.124   1
   5   0  -9 154.793 164.352   1
  -5   0   8 20032.8 1059.95   1
   5   0  -8 19160.4 1042.26   1
  -5   0   7 68.2365 177.511   1
   5   0  -7-77.1790 167.762   1
   5   0  -6 44.2519 154.325   1
  -5   0   6 209.448 166.940   1
   5   0  -5 14.1707 148.517   1
  -5   0   5-91.1385 169.030   1
   5   0  -4 44129.3 2215.95   1
  -5   0   4 44426.1 2218.87   1
   5   0  -3 25.7066 163.418   1
  -5   0   3-80.1415 166.801   1
   5   0  -2 64963.2 3265.52   1
  -5   0   2 67333.2 3267.76   1
   5   0  -1-12.2654 142.981   1
  -5   0   1-175.901 139.014   1
   5   0   0 123.044 158.196   1
  -5   0   0-24.8049 158.202   1
   5   0   1-146.529 170.569   1
  -5   0  -1-305.861 159.394   1
   5   0   2 66483.8 3151.19   1
  -5   0  -2 61211.7 3144.30   1
   5   0   3 102.615 165.929   1
  -5   0  -3-99.2680 136.040   1
  -5   0  -4 44625.0 2153.78   1
   5   0   4 41474.2 2153.88   1
  -5   0  -5 26.9389 145.427   1
   5   0   5 13.9069 149.482   1
  -5   0  -6 155.205 158.748   1
   5   0   6 89.3865 162.377   1
  -5   0  -7-29.8947 164.580   1
   5   0   7-15.9736 169.369   1
  -5   0  -8 19405.3 1049.71   1
   5   0   8 20090.5 1055.77   1
  -5   0  -9-50.7433 164.257   1
   5   0   9-35.8170 171.987   1
  -5   0 -10 2087.03 232.291   1
   5   0  10 1755.88 245.034   1
  -5   0 -11 54.4094 185.074   1
   5   0  11-78.4915 196.217   1
   5   0  12 11994.5 707.948   1
  -5   0 -12 12092.5 699.167   1
   5   0  13 128.613 200.324   1
  -5   0 -13 348.902 196.670   1
  -5   0 -14 364.774 202.354   1
   5   0  15 23.0345 201.041   1
  -5   0 -15-147.919 196.579   1
   5   0  16 2521.17 321.598   1
  -5   0 -16 3360.10 327.118   1
   5   0  17-98.2997 238.019   1
  -5   0 -19 119.132 230.089   1
   5   0  19-78.8645 246.709   1
   5   0  20 724.634 292.498   1
  -5   0 -20 243.644 251.419   1
   5   0  21-191.300 284.678   1
  -5   0 -21-348.000 256.507   1
   5   0  23 340.745 249.779   1
  -5   0 -23 178.868 237.991   1
   5   0  24 662.897 275.848   1
  -5   0 -24 181.086 235.534   1
   5   0  25-116.392 250.583   1
  -5   0 -25-208.401 232.823   1
   5   0  26 175.760 259.314   1
  -5   0 -26 261.102 243.102   1
  -5   0 -27 418.243 247.580   1
   5  -1 -28 2858.80 389.743   1
   5  -1 -26 321.592 237.021   1
   5   1 -26 794.333 309.130   1
  -5   1  26 888.679 285.616   1
  -5  -1  26 999.690 324.394   1
   5   1 -25-163.909 241.622   1
   5  -1 -25 241.420 289.613   1
  -5   1  25-296.883 321.953   1
  -5  -1  25 150.714 253.944   1
   5   1 -24 1627.96 339.153   1
   5  -1 -24 856.559 299.625   1
  -5  -1  24 1315.96 349.702   1
  -5   1  24 1303.62 343.224   1
   5   1 -23 295.425 249.063   1
   5  -1 -23-372.381 274.784   1
  -5  -1  23-59.2231 262.774   1
  -5   1  23-29.4576 280.489   1
  -5   1  22 7708.90 563.923   1
  -5  -1  22 7129.10 553.445   1
   5   1 -22 6732.24 542.289   1
   5  -1 -22 7195.74 539.847   1
   5   1 -21 702.632 276.194   1
   5  -1 -21 130.060 275.438   1
  -5  -1  21 402.204 294.016   1
  -5   1  21 631.259 308.532   1
   5   1 -20 255.082 240.139   1
   5  -1 -20 76.8496 218.210   1
  -5  -1  20 901.072 273.335   1
  -5   1  20 536.778 271.200   1
   5   1 -19-99.6729 220.398   1
   5  -1 -19 201.145 239.409   1
  -5  -1  19 55.0323 250.524   1
  -5   1  19-249.601 256.416   1
  -5   1  18 2441.86 333.950   1
   5   1 -17 70.6962 209.197   1
  -5  -1  17 182.116 230.941   1
   5   1 -16 4379.47 377.833   1
   5  -1 -16 3942.27 357.162   1
  -5   1  16 3524.24 363.671   1
  -5  -1  16 4380.66 403.825   1
   5   1 -15-22.0428 219.272   1
   5  -1 -15-67.8016 227.162   1
  -5  -1  15-218.713 236.623   1
  -5   1  15 348.973 265.512   1
  -5  -1  14 5502.73 424.488   1
  -5   1  14 4576.06 416.181   1
   5  -1 -14 4766.45 400.894   1
   5   1 -14 5028.35 405.546   1
   5  -1 -13 189.516 221.441   1
   5   1 -13 101.765 210.002   1
  -5   1  13 419.885 263.544   1
  -5   1  12 62939.4 3259.53   1
   5  -1 -12 66992.3 3256.27   1
  -5  -1  11 1968.49 267.011   1
   5   1 -11 2091.39 239.247   1
  -5  -1  10 331.426 192.900   1
  -5   1  10 82.0394 181.931   1
   5  -1 -10 352.706 176.287   1
   5   1 -10 370.890 177.601   1
  -5  -1   9 2485.21 249.877   1
  -5   1   9 2124.94 266.671   1
   5   1  -9 1877.26 222.771   1
   5  -1  -9 2435.90 252.284   1
   5   1  -8 1632.09 215.287   1
   5  -1  -8 1796.48 212.134   1
  -5  -1   8 1697.28 224.520   1
  -5   1   8 1362.48 217.905   1
   5  -1  -7 1020.15 197.258   1
  -5   1   7 963.971 202.564   1
  -5  -1   7 1189.42 200.627   1
   5   1  -6 2344.29 238.818   1
  -5   1   6 2964.68 269.711   1
  -5  -1   6 2060.09 241.363   1
   5  -1  -6 2546.46 239.022   1
   5   1  -5 3838.08 293.334   1
   5  -1  -5 4090.95 310.401   1
  -5   1   5 4250.48 320.541   1
  -5  -1   5 3839.50 302.079   1
   5  -1  -4 59129.4 2900.38   1
   5   1  -4 57795.7 2894.74   1
  -5  -1   4 60570.1 2900.26   1
  -5   1   4 56121.5 2902.62   1
   5   1  -3 7786.37 492.068   1
   5  -1  -3 8983.38 504.538   1
  -5  -1   3 8119.60 495.623   1
  -5   1   3 9377.11 512.540   1
   5   1  -2 24307.2 1283.51   1
   5  -1  -2 25214.0 1289.69   1
  -5  -1   2 24949.8 1288.08   1
  -5   1   2 26079.7 1292.63   1
   5  -1  -1 13877.8 713.595   1
   5   1  -1 13326.1 714.499   1
  -5   1   1 13100.0 718.880   1
  -5  -1   1 11970.5 715.158   1
   5  -1   0 21183.2 1054.63   1
  -5  -1   0 19509.8 1053.71   1
  -5   1   0 20118.9 1051.69   1
   5   1   0 20004.2 1051.51   1
  -5   1  -1 11857.9 694.761   1
  -5  -1  -1 12800.9 686.761   1
   5  -1   1 12183.6 689.390   1
   5   1   1 13708.7 692.171   1
  -5   1  -2 24980.9 1219.44   1
  -5  -1  -2 22884.8 1219.97   1
   5  -1   2 22880.8 1222.47   1
   5   1   2 24074.5 1224.63   1
  -5   1  -3 9413.05 497.617   1
  -5  -1  -3 8574.58 494.314   1
   5   1   3 8730.93 497.908   1
   5  -1   3 7617.07 495.097   1
   5  -1   4 59184.3 2801.13   1
  -5  -1  -4 54826.5 2800.19   1
   5   1   4 55886.3 2803.33   1
  -5   1  -4 55887.3 2796.41   1
  -5   1  -5 3775.49 281.905   1
  -5  -1  -5 4615.69 304.715   1
   5  -1   5 4074.97 285.664   1
   5   1   5 3195.67 290.160   1
  -5  -1  -6 2155.08 226.448   1
  -5   1  -6 2059.88 210.228   1
   5  -1   6 2113.37 216.588   1
   5   1   6 2616.24 238.269   1
  -5   1  -7 1517.25 198.678   1
  -5  -1  -7 949.946 196.181   1
   5  -1   7 1274.74 195.300   1
   5   1   7 1199.04 207.188   1
  -5  -1  -8 1286.55 185.970   1
  -5   1  -8 1562.11 201.559   1
   5   1   8 912.891 190.998   1
   5  -1   8 1610.61 212.621   1
   5  -1   9 2114.59 242.875   1
   5   1   9 1862.54 245.893   1
  -5  -1  -9 2120.06 235.220   1
  -5   1  -9 2337.49 235.565   1
  -5  -1 -10 432.555 165.682   1
  -5   1 -10 153.853 176.704   1
   5   1  10 191.748 177.276   1
   5  -1  10 345.120 184.941   1
  -5   1 -11 2382.36 248.951   1
   5  -1  11 2232.65 259.142   1
   5   1  12 60748.2 3077.58   1
  -5  -1 -12 61844.2 3067.10   1
  -5  -1 -13-59.5108 204.443   1
  -5   1 -13 75.7747 190.417   1
   5  -1  13 20.9373 206.092   1
   5   1  13 175.183 234.850   1
   5   1  14 5738.57 424.486   1
   5  -1  14 4358.63 380.913   1
  -5  -1 -14 4905.15 401.851   1
  -5   1 -15 41.5150 190.749   1
  -5  -1 -15-64.4624 224.657   1
   5  -1  15-22.6186 215.367   1
   5   1  15 23.4402 246.232   1
   5   1  16 3331.60 341.799   1
   5  -1  16 3535.89 353.092   1
  -5   1 -16 4041.39 342.748   1
  -5  -1 -16 3187.99 325.344   1
   5  -1  17 121.287 247.038   1
   5   1  17 199.057 262.103   1
   5   1  18 2236.81 313.926   1
   5  -1  18 1713.13 288.478   1
  -5   1 -18 2548.72 293.713   1
  -5  -1 -18 2153.43 290.508   1
   5   1  19 52.9707 245.979   1
   5  -1  19 391.180 275.557   1
  -5   1 -19 402.038 242.299   1
  -5  -1 -19 287.905 228.184   1
   5  -1  20 158.977 249.683   1
   5   1  20 890.328 296.646   1
  -5  -1 -20 465.016 278.337   1
  -5   1 -20 439.639 250.262   1
   5  -1  21 953.569 281.213   1
   5   1  21 81.8083 280.781   1
  -5   1 -21 49.5953 215.501   1
  -5  -1 -21 299.881 272.649   1
  -5   1 -22 7429.43 531.141   1
  -5  -1 -22 7702.45 545.012   1
   5  -1  22 7044.98 537.057   1
   5   1  22 5992.30 545.894   1
   5  -1  23 113.819 282.324   1
   5   1  23 56.6799 289.209   1
  -5  -1 -23 203.870 268.969   1
  -5   1 -23-128.100 262.105   1
   5  -1  24 928.534 318.396   1
   5   1  24 832.146 319.651   1
  -5   1 -24 1041.43 300.256   1
  -5  -1 -24 1183.91 309.910   1
   5  -1  25 881.130 327.537   1
   5   1  25 433.440 312.033   1
  -5   1 -25 525.277 283.753   1
  -5  -1 -25 51.7023 284.236   1
   5   1  26 609.360 316.502   1
  -5   1 -26 395.813 291.768   1
  -5  -1 -26 672.314 305.866   1
  -5   2  28 691.292 316.574   1
   5  -2 -28-260.889 310.946   1
  -5   2  27 291.345 288.991   1
   5  -2 -27 526.825 301.048   1
  -5   2  26 2848.43 353.961   1
   5  -2 -26 3209.42 348.584   1
  -5   2  25 1031.29 337.465   1
  -5  -2  25 275.344 309.936   1
   5  -2 -25 212.735 298.030   1
   5   2 -25 467.446 289.093   1
  -5   2  24 2830.58 403.665   1
  -5  -2  24 3318.71 406.922   1
   5  -2 -24 3776.98 401.233   1
   5   2 -24 3493.28 388.727   1
  -5   2  23 935.301 306.022   1
   5  -2 -23 1271.26 289.126   1
  -5   2  22 1655.07 342.764   1
  -5  -2  22 1200.29 317.978   1
   5  -2 -22 2262.80 339.552   1
   5   2 -22 1751.53 317.988   1
  -5  -2  21 114.865 259.200   1
   5   2 -21 312.504 255.858   1
  -5   2  20 5695.30 488.966   1
  -5  -2  20 5616.41 496.961   1
   5   2 -20 7946.18 513.438   1
   5  -2 -20 7037.58 503.741   1
  -5   2  19 2384.91 349.748   1
  -5  -2  19 2245.09 319.470   1
   5   2 -19 2234.11 308.681   1
   5  -2 -19 2223.17 324.355   1
  -5  -2  18 1888.60 312.367   1
   5   2 -18 2532.70 299.844   1
   5  -2 -18 1808.13 322.139   1
  -5   2  17 478.347 286.464   1
  -5  -2  17 180.376 244.870   1
   5  -2 -17-24.2071 257.462   1
   5   2 -17 280.409 231.455   1
  -5   2  16 7768.53 558.141   1
  -5  -2  16 7705.75 551.293   1
   5   2 -16 6969.74 522.083   1
   5  -2 -16 8774.87 554.739   1
  -5   2  15 301.897 217.333   1
  -5  -2  15 240.015 250.378   1
   5  -2 -15-45.8347 208.035   1
   5   2 -15-86.8482 211.445   1
  -5  -2  14 14216.1 862.495   1
  -5   2  14 14857.9 877.903   1
   5   2 -14 14255.2 845.617   1
   5  -2 -14 16374.8 872.188   1
  -5   2  13 16843.0 993.461   1
  -5  -2  13 17652.0 993.188   1
   5   2 -13 17903.7 980.245   1
   5  -2 -13 18414.4 989.133   1
  -5   2  12-45.7761 237.055   1
   5  -2 -12 185.847 205.449   1
  -5   2  11 8790.39 559.932   1
   5  -2 -11 8451.66 543.074   1
   5   2 -11 8355.15 531.428   1
  -5  -2  10 8229.25 539.632   1
   5   2 -10 9154.76 536.091   1
   5   2  -9 2799.95 259.477   1
   5  -2  -9 2325.33 263.606   1
  -5  -2   9 2101.72 261.861   1
  -5   2   9 2269.34 277.425   1
   5  -2  -8 4282.64 334.778   1
  -5  -2   8 4748.91 342.655   1
  -5   2   8 4601.49 356.432   1
   5   2  -8 4570.45 325.514   1
  -5  -2   7 2698.06 246.881   1
   5  -2  -7 2478.18 254.847   1
  -5   2   7 2354.83 256.008   1
   5   2  -7 2624.49 234.008   1
  -5  -2   6 2399.81 241.238   1
   5  -2  -6 2695.86 242.654   1
  -5   2   6 2417.34 247.589   1
   5  -2  -5 33264.1 1688.35   1
   5   2  -5 31746.8 1676.84   1
  -5  -2   5 33379.4 1681.02   1
  -5   2   5 34439.0 1698.08   1
   5   2  -4 2246.28 212.461   1
   5  -2  -4 1797.50 221.053   1
  -5  -2   4 2103.34 211.393   1
  -5   2   4 2256.65 243.093   1
   5  -2  -3 56545.8 2884.25   1
   5   2  -3 59090.3 2880.09   1
  -5  -2   3 56432.1 2881.12   1
  -5   2   3 60813.5 2892.22   1
   5   2  -2 4579.58 333.623   1
   5  -2  -2 5119.06 341.649   1
  -5   2   2 5344.82 350.911   1
  -5  -2   2 5629.64 348.151   1
  -5  -2   1-139.066 164.821   1
   5   2  -1 309.939 170.734   1
   5  -2  -1 273.482 152.654   1
  -5   2   1-179.459 151.907   1
  -5  -2   0 61.6007 146.264   1
   5   2   0 24.8213 137.244   1
   5  -2   0-195.037 163.452   1
  -5   2   0-87.9478 162.539   1
   5   2   1-152.704 167.145   1
   5  -2   1-97.6293 160.052   1
  -5  -2  -1 329.891 156.828   1
  -5   2  -1-160.480 159.691   1
  -5   2  -2 5213.75 324.575   1
  -5  -2  -2 4861.79 327.377   1
   5   2   2 4471.67 330.973   1
   5  -2   2 4843.42 320.223   1
   5   2   3 54389.2 2804.17   1
  -5   2  -3 57998.3 2796.12   1
   5  -2   3 56384.2 2798.98   1
  -5  -2  -3 57013.0 2801.60   1
   5  -2   4 2304.56 209.763   1
  -5  -2  -4 1990.11 213.979   1
  -5   2  -4 1645.24 199.365   1
   5   2   4 1730.80 213.851   1
  -5   2  -5 31218.9 1627.16   1
  -5  -2  -5 31600.9 1639.09   1
   5   2   5 33373.8 1645.26   1
   5  -2   5 32697.4 1631.39   1
  -5  -2  -6 2858.03 268.450   1
  -5   2  -6 2404.58 227.294   1
   5  -2   6 2855.91 236.755   1
   5   2   6 2365.29 263.084   1
  -5  -2  -7 2388.14 245.887   1
  -5   2  -7 2625.73 234.022   1
   5   2   7 2553.74 254.355   1
   5  -2   7 2057.20 225.847   1
  -5   2  -8 4355.12 316.116   1
  -5  -2  -8 4768.20 330.660   1
   5  -2   8 5121.05 337.682   1
   5   2   8 3937.36 330.660   1
   5  -2   9 2350.29 246.880   1
  -5  -2  -9 3025.69 271.461   1
   5   2   9 2765.81 276.173   1
  -5   2  -9 2240.03 235.139   1
  -5   2 -10 8120.95 498.770   1
   5   2  11 7909.76 534.633   1
   5  -2  11 7905.04 511.544   1
  -5   2 -11 8435.52 505.295   1
  -5  -2 -11 7928.53 519.015   1
   5  -2  12 312.839 200.863   1
   5   2  12 129.450 225.349   1
  -5  -2 -12 272.000 206.339   1
   5   2  13 15501.4 895.042   1
  -5  -2 -13 15686.6 882.484   1
   5   2  14 13525.9 821.380   1
   5  -2  14 14352.2 812.657   1
  -5  -2 -14 13812.8 810.272   1
  -5   2 -14 14116.6 795.076   1
   5  -2  15 66.5758 224.781   1
   5   2  15-190.512 217.510   1
  -5  -2 -15 174.451 197.935   1
  -5   2 -15 163.019 191.258   1
   5   2  16 6834.62 521.536   1
   5  -2  16 7003.38 509.381   1
  -5  -2 -16 8012.13 517.881   1
  -5   2 -16 6768.90 485.980   1
   5   2  17 25.2092 257.320   1
   5  -2  17 215.572 242.670   1
   5   2  18 1506.12 271.364   1
   5  -2  18 2217.48 299.907   1
  -5   2 -18 2384.88 295.394   1
  -5  -2 -18 1393.26 248.848   1
   5   2  19 2107.16 331.309   1
  -5  -2 -19 1883.90 290.509   1
   5   2  20 6368.04 537.573   1
   5  -2  20 6901.96 532.619   1
  -5  -2 -20 7817.16 534.561   1
  -5   2 -20 7553.61 521.286   1
   5  -2  21 544.251 274.134   1
  -5   2 -21 568.044 262.641   1
   5  -2  22 1367.50 300.136   1
   5   2  22 1254.13 329.783   1
  -5   2 -22 1539.92 284.135   1
  -5  -2 -22 1108.65 307.545   1
   5   2  23 1894.30 352.133   1
  -5  -2 -23 1270.71 310.220   1
   5  -2  24 2449.04 377.419   1
   5   2  24 2620.47 387.683   1
  -5   2 -24 3349.19 369.153   1
  -5  -2 -24 3066.76 375.572   1
   5   2  25 515.388 315.283   1
  -5   2 -25 582.481 289.776   1
  -5  -2 -25 230.794 294.337   1
   5   2  26 3755.82 414.148   1
  -5  -2 -26 3328.26 396.937   1
   5   2  27-114.543 290.026   1
  -5  -2 -27 101.728 264.002   1
   5   2  28-56.8064 258.646   1
  -5  -2 -28 227.783 243.778   1
  -5   3  29 418.867 304.140   1
   5  -3 -29 404.494 319.962   1
  -5   3  28 85.2605 285.692   1
   5  -3 -28 1104.21 327.792   1
  -5   3  27-230.600 235.664   1
   5  -3 -27 338.154 244.847   1
  -5   3  25-29.2664 321.690   1
   5  -3 -25 395.913 312.892   1
  -5   3  24-29.1893 260.739   1
  -5  -3  24 244.943 295.684   1
   5  -3 -24-264.338 254.572   1
   5   3 -24 410.756 264.454   1
  -5   3  23-173.827 304.426   1
  -5  -3  23 30.1696 290.626   1
   5  -3 -23-26.3848 286.855   1
   5   3 -23 728.438 276.777   1
  -5   3  22 403.758 276.428   1
  -5  -3  22-176.948 292.839   1
   5  -3 -22 656.657 290.067   1
   5   3 -22 26.5211 263.398   1
  -5  -3  21 28.8543 265.387   1
  -5   3  21 456.723 307.705   1
   5   3 -21 233.614 240.248   1
   5  -3 -20 4174.08 375.961   1
  -5   3  20 3133.47 364.636   1
  -5  -3  20 4026.12 395.284   1
   5   3 -20 3798.45 370.179   1
  -5   3  19 166.998 278.776   1
   5  -3 -19 485.490 271.402   1
  -5   3  18 300.751 291.234   1
  -5  -3  18-212.285 255.544   1
   5  -3 -18-301.372 283.527   1
   5   3 -18 95.4456 230.433   1
  -5   3  17 643.015 286.870   1
  -5  -3  17 1133.34 281.710   1
   5  -3 -17 885.606 276.384   1
   5   3 -17 1565.99 271.289   1
  -5  -3  16 2084.21 312.846   1
   5   3 -16 1975.10 279.113   1
  -5  -3  15 426.096 252.485   1
  -5   3  15 280.109 248.966   1
   5  -3 -15 187.034 218.504   1
   5   3 -15 234.748 208.769   1
  -5   3  14 271.943 244.971   1
  -5  -3  14 315.916 234.150   1
   5  -3 -14 385.863 228.611   1
   5   3 -14 757.184 209.983   1
  -5   3  13 1414.75 288.245   1
   5  -3 -13 1353.55 261.526   1
  -5   3  12 5481.34 465.271   1
  -5  -3  12 6191.32 433.196   1
   5  -3 -12 5895.95 455.725   1
   5   3 -12 6181.19 425.233   1
   5  -3 -11-162.112 209.343   1
  -5  -3  11-19.4442 196.936   1
  -5   3  11 156.616 238.862   1
  -5  -3  10 28300.5 1479.24   1
  -5   3  10 27353.6 1499.68   1
   5   3 -10 28993.5 1470.92   1
   5  -3 -10 28826.6 1489.17   1
   5   3  -9 2243.14 225.603   1
  -5   3   9 2185.34 262.680   1
   5  -3  -9 2235.28 247.633   1
   5   3  -8-215.461 168.378   1
  -5  -3   8 244.603 168.477   1
  -5   3   8 177.229 175.909   1
   5  -3  -8 71.2134 143.860   1
   5   3  -7 773.252 165.947   1
   5  -3  -7 845.688 198.899   1
  -5  -3   7 1055.42 184.236   1
  -5   3   7 1189.08 218.711   1
   5  -3  -6 55130.7 2901.70   1
  -5  -3   6 58785.3 2894.57   1
  -5   3   6 61314.1 2919.55   1
   5   3  -6 58263.4 2891.99   1
   5   3  -5-13.2008 147.518   1
  -5  -3   5 176.859 148.196   1
  -5   3   5 50.4334 174.941   1
   5  -3  -5-45.6601 159.519   1
   5   3  -4 606.057 148.689   1
   5  -3  -4 304.116 150.640   1
  -5   3   4 685.353 165.715   1
  -5  -3   4 682.676 150.997   1
  -5  -3   3 1347.15 181.303   1
   5   3  -3 1292.96 175.364   1
  -5   3   3 1397.93 211.115   1
   5  -3  -3 1437.53 210.390   1
   5  -3  -2 10468.7 591.515   1
   5   3  -2 10468.7 586.320   1
  -5   3   2 10095.4 589.599   1
  -5  -3   2 10457.7 581.851   1
   5  -3  -1 40233.5 1974.65   1
   5   3  -1 39883.9 1973.06   1
  -5   3   1 39514.9 1974.81   1
  -5  -3   1 37838.2 1969.43   1
   5  -3   0 102900. 4829.88   1
   5   3   0 98878.8 4830.62   1
  -5   3   0 98077.5 4828.79   1
  -5  -3   0 94690.6 4825.83   1
   5  -3   1 39821.5 1945.60   1
   5   3   1 35205.1 1947.72   1
  -5   3  -1 40819.8 1949.26   1
  -5  -3  -1 39450.6 1947.23   1
   5  -3   2 9010.06 547.453   1
   5   3   2 10242.3 567.209   1
  -5  -3  -2 9411.64 557.456   1
  -5   3  -2 10674.0 557.931   1
   5  -3   3 1623.43 193.643   1
   5   3   3 1824.17 214.070   1
  -5   3  -3 1546.78 172.125   1
[truncated: 809,323 more chars]
