# Supplementary material for: Structural insight into the cooperativity of spin crossover compounds
Source: Acta Crystallogr B Struct Sci Cryst Eng Mater. 2023 Aug 11;79(Pt 5):354–67. doi: 10.1107/S2052520623005814 (PMC10552598; doi:10.1107/S2052520623005814)
Supplement: Supplementary file 5 [file b-79-00354-sup5.zip › Bia_Portho_120K.cif]

data_Bia_dw4400_120K
 
_audit_creation_method            'SHELXL-2019/2'
_shelx_SHELXL_version_number      '2019/2'
_chemical_name_systematic         ?
_chemical_name_common             ?
_chemical_melting_point           ?
_chemical_formula_moiety          ?
_chemical_formula_sum
 'C10.86 H8 Fe0.29 N1.71 S0.57' 
_chemical_formula_weight          196.75

loop_
 _atom_type_symbol
 _atom_type_description
 _atom_type_scat_dispersion_real
 _atom_type_scat_dispersion_imag
 _atom_type_scat_source
 'Fe'  'Fe'   0.3265   0.6960
 'International Tables Vol C Tables 4.2.6.8 and 6.1.1.4'
 'C'  'C'   0.0024   0.0013
 'International Tables Vol C Tables 4.2.6.8 and 6.1.1.4'
 'H'  'H'   0.0000   0.0000
 'International Tables Vol C Tables 4.2.6.8 and 6.1.1.4'
 'N'  'N'   0.0049   0.0027
 'International Tables Vol C Tables 4.2.6.8 and 6.1.1.4'
 'S'  'S'   0.1051   0.1002
 'International Tables Vol C Tables 4.2.6.8 and 6.1.1.4'
 
_space_group_crystal_system       orthorhombic
_space_group_IT_number            56
_space_group_name_H-M_alt         'P c c n'
_space_group_name_Hall            '-P 2ab 2ac'
 
_shelx_space_group_comment
;
The symmetry employed for this shelxl refinement is uniquely defined
by the following loop, which should always be used as a source of
symmetry information in preference to the above space-group names.
They are only intended as comments.
;
 
loop_
 _space_group_symop_operation_xyz
 'x, y, z'
 '-x+1/2, -y+1/2, z'
 '-x, y+1/2, -z+1/2'
 'x+1/2, -y, -z+1/2'
 '-x, -y, -z'
 'x-1/2, y-1/2, -z'
 'x, -y-1/2, z-1/2'
 '-x-1/2, y, z-1/2'
 
_cell_length_a                    12.3465(2)
_cell_length_b                    14.7297(2)
_cell_length_c                    18.2561(2)
_cell_angle_alpha                 90
_cell_angle_beta                  90
_cell_angle_gamma                 90
_cell_volume                      3320.06(8)
_cell_formula_units_Z             14
_cell_measurement_temperature     120(2)
_cell_measurement_reflns_used     5721
_cell_measurement_theta_min       1.9721
_cell_measurement_theta_max       29.61
 
_exptl_crystal_description        irregular
_exptl_crystal_colour             ?
_exptl_crystal_density_meas       ?
_exptl_crystal_density_method     ?
_exptl_crystal_density_diffrn     1.378          
_exptl_crystal_F_000              1424
_exptl_transmission_factor_min    ?
_exptl_transmission_factor_max    ?
_exptl_crystal_size_max           ?
_exptl_crystal_size_mid           ?
_exptl_crystal_size_min           ?
_exptl_absorpt_coefficient_mu     0.453
_shelx_estimated_absorpt_T_min    ?
_shelx_estimated_absorpt_T_max    ?
_exptl_absorpt_correction_type    ?
_exptl_absorpt_correction_T_min   ?
_exptl_absorpt_correction_T_max   ?
_exptl_absorpt_process_details    ?
_exptl_absorpt_special_details    ?
_diffrn_ambient_temperature       293(2)
_diffrn_radiation_wavelength      0.65524
_diffrn_radiation_type            Synchrotron
_diffrn_source                    ?
_diffrn_measurement_device_type   '4-circle diffractometer'
_diffrn_measurement_method        ?
_diffrn_detector_area_resol_mean  ?
_diffrn_reflns_number             34237
_diffrn_reflns_av_unetI/netI      0.0557
_diffrn_reflns_av_R_equivalents   0.0737
_diffrn_reflns_limit_h_min        -19
_diffrn_reflns_limit_h_max        19
_diffrn_reflns_limit_k_min        -18
_diffrn_reflns_limit_k_max        18
_diffrn_reflns_limit_l_min        -30
_diffrn_reflns_limit_l_max        29
_diffrn_reflns_theta_min          1.984
_diffrn_reflns_theta_max          32.965
_diffrn_reflns_theta_full         23.150
_diffrn_measured_fraction_theta_max   0.814
_diffrn_measured_fraction_theta_full  0.984
_diffrn_reflns_Laue_measured_fraction_max    0.814
_diffrn_reflns_Laue_measured_fraction_full   0.984
_diffrn_reflns_point_group_measured_fraction_max   0.814
_diffrn_reflns_point_group_measured_fraction_full  0.984
_reflns_number_total              6491
_reflns_number_gt                 4788
_reflns_threshold_expression      'I > 2\s(I)'
_reflns_Friedel_coverage          0.000
_reflns_Friedel_fraction_max      .
_reflns_Friedel_fraction_full     .
 
_reflns_special_details
;
 Reflections were merged by SHELXL according to the crystal
 class for the calculation of statistics and refinement.
 
 _reflns_Friedel_fraction is defined as the number of unique
 Friedel pairs measured divided by the number that would be
 possible theoretically, ignoring centric projections and
 systematic absences.
;
 
_computing_data_collection        ?
_computing_cell_refinement        ?
_computing_data_reduction         ?
_computing_structure_solution     ?
_computing_structure_refinement 'SHELXL-2019/2 (Sheldrick, 2019)'
_computing_molecular_graphics     ?
_computing_publication_material   ?
_refine_special_details           ?
_refine_ls_structure_factor_coef  Fsqd
_refine_ls_matrix_type            full
_refine_ls_weighting_scheme       calc
_refine_ls_weighting_details
'w=1/[\s^2^(Fo^2^)+(0.0449P)^2^+2.0344P] where P=(Fo^2^+2Fc^2^)/3'
_atom_sites_solution_primary      ?
_atom_sites_solution_secondary    ?
_atom_sites_solution_hydrogens    geom
_refine_ls_hydrogen_treatment     constr
_refine_ls_extinction_method      none
_refine_ls_extinction_coef        .
_refine_ls_number_reflns          6491
_refine_ls_number_parameters      213
_refine_ls_number_restraints      0
_refine_ls_R_factor_all           0.1056
_refine_ls_R_factor_gt            0.0728
_refine_ls_wR_factor_ref          0.1420
_refine_ls_wR_factor_gt           0.1305
_refine_ls_goodness_of_fit_ref    1.149
_refine_ls_restrained_S_all       1.149
_refine_ls_shift/su_max           0.000
_refine_ls_shift/su_mean          0.000
 
loop_
 _atom_site_label
 _atom_site_type_symbol
 _atom_site_fract_x
 _atom_site_fract_y
 _atom_site_fract_z
 _atom_site_U_iso_or_equiv
 _atom_site_adp_type
 _atom_site_occupancy
 _atom_site_site_symmetry_order  
 _atom_site_calc_flag
 _atom_site_refinement_flags_posn
 _atom_site_refinement_flags_adp
 _atom_site_refinement_flags_occupancy
 _atom_site_disorder_assembly
 _atom_site_disorder_group
Fe01 Fe 0.750000 0.750000 0.58994(2) 0.02270(10) Uani 1 2 d S T P . .
S002 S 0.84738(5) 0.55993(4) 0.39217(3) 0.03329(14) Uani 1 1 d . . . . .
N003 N 0.72538(13) 0.83903(13) 0.66840(9) 0.0237(3) Uani 1 1 d . . . . .
N004 N 0.79056(15) 0.66513(13) 0.51355(10) 0.0291(4) Uani 1 1 d . . . . .
N005 N 0.89572(14) 0.80297(13) 0.59524(9) 0.0259(4) Uani 1 1 d . . . . .
C006 C 0.62695(16) 0.84947(14) 0.70937(11) 0.0241(4) Uani 1 1 d . . . . .
C007 C 0.53233(17) 0.87506(15) 0.67355(11) 0.0259(4) Uani 1 1 d . . . . .
H007 H 0.533066 0.886920 0.623519 0.031 Uiso 1 1 calc R U . . .
C008 C 0.90854(17) 0.86527(16) 0.64904(12) 0.0280(4) Uani 1 1 d . . . . .
C009 C 0.81007(18) 0.88245(15) 0.68966(12) 0.0276(4) Uani 1 1 d . . . . .
H009 H 0.808122 0.922625 0.728932 0.033 Uiso 1 1 calc R U . . .
C00A C 0.62554(17) 0.83154(16) 0.78414(11) 0.0280(4) Uani 1 1 d . . . . .
H00A H 0.688718 0.814092 0.808038 0.034 Uiso 1 1 calc R U . . .
C00B C 0.43380(17) 0.86586(15) 0.78839(12) 0.0271(4) Uani 1 1 d . . . . .
C00C C 0.43713(17) 0.88270(15) 0.71299(11) 0.0266(4) Uani 1 1 d . . . . .
H00C H 0.373876 0.899424 0.688842 0.032 Uiso 1 1 calc R U . . .
C00D C 0.81278(16) 0.62209(15) 0.46270(11) 0.0255(4) Uani 1 1 d . . . . .
C00E C 0.52975(18) 0.83979(16) 0.82279(12) 0.0303(5) Uani 1 1 d . . . . .
H00E H 0.529286 0.827707 0.872791 0.036 Uiso 1 1 calc R U . . .
C00F C 0.33261(18) 0.88011(16) 0.83088(12) 0.0289(4) Uani 1 1 d . . . . .
C00G C 0.98207(18) 0.78303(17) 0.55315(12) 0.0317(5) Uani 1 1 d . . . . .
H00G H 0.974244 0.741015 0.515490 0.038 Uiso 1 1 calc R U . . .
C00H C 0.3376(2) 0.91415(17) 0.90186(12) 0.0341(5) Uani 1 1 d . . . . .
H00H H 0.404584 0.926725 0.922777 0.041 Uiso 1 1 calc R U . . .
C00I C 1.00676(19) 0.90830(18) 0.66236(14) 0.0364(5) Uani 1 1 d . . . . .
H00I H 1.013170 0.950589 0.699939 0.044 Uiso 1 1 calc R U . . .
C00J C 0.23103(18) 0.86218(17) 0.80092(14) 0.0337(5) Uani 1 1 d . . . . .
H00J H 0.225951 0.839625 0.753459 0.040 Uiso 1 1 calc R U . . .
C00K C 0.1371(2) 0.87761(19) 0.84117(15) 0.0401(6) Uani 1 1 d . . . . .
H00K H 0.069784 0.865127 0.820601 0.048 Uiso 1 1 calc R U . . .
C00L C 1.0946(2) 0.88718(19) 0.61886(15) 0.0407(6) Uani 1 1 d . . . . .
H00L H 1.161032 0.915511 0.626177 0.049 Uiso 1 1 calc R U . . .
C00M C 0.2437(2) 0.92963(19) 0.94196(13) 0.0404(6) Uani 1 1 d . . . . .
H00M H 0.248347 0.952320 0.989397 0.048 Uiso 1 1 calc R U . . .
C00N C 0.1436(2) 0.91151(19) 0.91178(15) 0.0428(6) Uani 1 1 d . . . . .
H00N H 0.080839 0.922003 0.938673 0.051 Uiso 1 1 calc R U . . .
C00O C 1.08197(19) 0.82308(19) 0.56419(14) 0.0383(6) Uani 1 1 d . . . . .
H00O H 1.140546 0.806965 0.534921 0.046 Uiso 1 1 calc R U . . .
 
loop_
 _atom_site_aniso_label
 _atom_site_aniso_U_11
 _atom_site_aniso_U_22
 _atom_site_aniso_U_33
 _atom_site_aniso_U_23
 _atom_site_aniso_U_13
 _atom_site_aniso_U_12
Fe01 0.02412(17) 0.0242(2) 0.01977(17) 0.000 0.000 -0.00075(16)
S002 0.0343(3) 0.0402(3) 0.0253(2) -0.0066(2) 0.0068(2) 0.0000(2)
N003 0.0262(8) 0.0237(9) 0.0211(7) 0.0007(6) -0.0010(6) 0.0010(6)
N004 0.0319(9) 0.0298(10) 0.0258(8) -0.0002(7) 0.0018(7) -0.0007(8)
N005 0.0274(8) 0.0271(10) 0.0233(8) 0.0053(7) 0.0003(6) -0.0008(7)
C006 0.0269(9) 0.0209(10) 0.0244(9) -0.0006(8) 0.0000(7) 0.0012(7)
C007 0.0308(10) 0.0259(11) 0.0210(8) 0.0000(7) -0.0025(7) 0.0025(8)
C008 0.0275(9) 0.0287(12) 0.0279(10) 0.0041(8) -0.0031(7) -0.0021(8)
C009 0.0321(10) 0.0254(11) 0.0254(9) -0.0015(8) -0.0033(8) -0.0020(8)
C00A 0.0292(9) 0.0306(12) 0.0243(9) 0.0010(8) -0.0024(7) 0.0060(8)
C00B 0.0307(10) 0.0226(11) 0.0279(10) 0.0013(8) 0.0010(8) 0.0058(8)
C00C 0.0274(9) 0.0261(11) 0.0262(9) 0.0004(8) -0.0032(7) 0.0039(8)
C00D 0.0242(9) 0.0286(11) 0.0236(9) 0.0031(8) 0.0010(7) -0.0021(8)
C00E 0.0338(10) 0.0342(13) 0.0230(9) 0.0021(8) 0.0010(8) 0.0081(9)
C00F 0.0316(10) 0.0258(11) 0.0293(10) 0.0040(8) 0.0037(8) 0.0082(8)
C00G 0.0307(10) 0.0350(12) 0.0292(10) 0.0065(9) 0.0051(8) -0.0009(9)
C00H 0.0397(12) 0.0344(13) 0.0282(10) 0.0028(9) 0.0025(9) 0.0122(10)
C00I 0.0328(11) 0.0357(13) 0.0405(12) 0.0027(11) -0.0068(9) -0.0088(10)
C00J 0.0326(11) 0.0326(13) 0.0359(11) 0.0012(10) 0.0026(8) 0.0074(9)
C00K 0.0303(11) 0.0416(15) 0.0485(14) 0.0078(12) 0.0042(10) 0.0082(10)
C00L 0.0285(11) 0.0489(16) 0.0447(14) 0.0118(12) -0.0050(10) -0.0107(10)
C00M 0.0470(14) 0.0435(14) 0.0307(11) 0.0034(10) 0.0089(10) 0.0194(12)
C00N 0.0407(13) 0.0451(16) 0.0426(13) 0.0097(12) 0.0134(11) 0.0178(11)
C00O 0.0278(10) 0.0478(15) 0.0394(12) 0.0144(11) 0.0049(9) -0.0013(10)
 
_geom_special_details
;
 All esds (except the esd in the dihedral angle between two l.s. planes)
 are estimated using the full covariance matrix.  The cell esds are taken
 into account individually in the estimation of esds in distances, angles
 and torsion angles; correlations between esds in cell parameters are only
 used when they are defined by crystal symmetry.  An approximate (isotropic)
 treatment of cell esds is used for estimating esds involving l.s. planes.
;
 
loop_
 _geom_bond_atom_site_label_1
 _geom_bond_atom_site_label_2
 _geom_bond_distance
 _geom_bond_site_symmetry_2
 _geom_bond_publ_flag
Fe01 N004 1.9386(19) 2_665 ?
Fe01 N004 1.9387(19) . ?
Fe01 N005 1.9634(18) 2_665 ?
Fe01 N005 1.9634(18) . ?
Fe01 N003 1.9657(18) . ?
Fe01 N003 1.9657(18) 2_665 ?
S002 C00D 1.637(2) . ?
N003 C009 1.286(3) . ?
N003 C006 1.435(3) . ?
N004 C00D 1.157(3) . ?
N005 C00G 1.347(3) . ?
N005 C008 1.353(3) . ?
C006 C00A 1.391(3) . ?
C006 C007 1.391(3) . ?
C007 C00C 1.383(3) . ?
C008 C00I 1.390(3) . ?
C008 C009 1.446(3) . ?
C00A C00E 1.382(3) . ?
C00B C00E 1.395(3) . ?
C00B C00C 1.399(3) . ?
C00B C00F 1.485(3) . ?
C00F C00H 1.391(3) . ?
C00F C00J 1.394(3) . ?
C00G C00O 1.382(3) . ?
C00H C00M 1.390(3) . ?
C00I C00L 1.380(4) . ?
C00J C00K 1.392(3) . ?
C00K C00N 1.385(4) . ?
C00L C00O 1.383(4) . ?
C00M C00N 1.379(4) . ?
 
loop_
 _geom_angle_atom_site_label_1
 _geom_angle_atom_site_label_2
 _geom_angle_atom_site_label_3
 _geom_angle
 _geom_angle_site_symmetry_1
 _geom_angle_site_symmetry_3
 _geom_angle_publ_flag
N004 Fe01 N004 88.00(11) 2_665 . ?
N004 Fe01 N005 93.15(8) 2_665 2_665 ?
N004 Fe01 N005 90.91(8) . 2_665 ?
N004 Fe01 N005 90.91(8) 2_665 . ?
N004 Fe01 N005 93.15(8) . . ?
N005 Fe01 N005 174.35(10) 2_665 . ?
N004 Fe01 N003 93.10(7) 2_665 . ?
N004 Fe01 N003 173.90(7) . . ?
N005 Fe01 N003 95.02(7) 2_665 . ?
N005 Fe01 N003 80.83(7) . . ?
N004 Fe01 N003 173.90(7) 2_665 2_665 ?
N004 Fe01 N003 93.10(7) . 2_665 ?
N005 Fe01 N003 80.83(7) 2_665 2_665 ?
N005 Fe01 N003 95.02(7) . 2_665 ?
N003 Fe01 N003 86.45(10) . 2_665 ?
C009 N003 C006 118.56(18) . . ?
C009 N003 Fe01 115.22(15) . . ?
C006 N003 Fe01 125.60(14) . . ?
C00D N004 Fe01 172.58(18) . . ?
C00G N005 C008 118.00(19) . . ?
C00G N005 Fe01 127.64(16) . . ?
C008 N005 Fe01 114.35(14) . . ?
C00A C006 C007 120.16(19) . . ?
C00A C006 N003 120.12(18) . . ?
C007 C006 N003 119.69(18) . . ?
C00C C007 C006 119.42(19) . . ?
N005 C008 C00I 122.6(2) . . ?
N005 C008 C009 113.10(19) . . ?
C00I C008 C009 124.3(2) . . ?
N003 C009 C008 116.2(2) . . ?
C00E C00A C006 119.7(2) . . ?
C00E C00B C00C 117.8(2) . . ?
C00E C00B C00F 121.21(19) . . ?
C00C C00B C00F 120.88(19) . . ?
C007 C00C C00B 121.51(19) . . ?
N004 C00D S002 178.2(2) . . ?
C00A C00E C00B 121.4(2) . . ?
C00H C00F C00J 118.3(2) . . ?
C00H C00F C00B 120.0(2) . . ?
C00J C00F C00B 121.7(2) . . ?
N005 C00G C00O 122.0(2) . . ?
C00M C00H C00F 120.9(2) . . ?
C00L C00I C008 118.8(2) . . ?
C00K C00J C00F 120.8(2) . . ?
C00N C00K C00J 120.1(3) . . ?
C00I C00L C00O 118.7(2) . . ?
C00N C00M C00H 120.3(2) . . ?
C00M C00N C00K 119.6(2) . . ?
C00G C00O C00L 119.8(2) . . ?
 
_refine_diff_density_max    0.564
_refine_diff_density_min   -0.330
_refine_diff_density_rms    0.074

_shelx_res_file
;
TITL Bia_dw4400_085K_a.res in Pccn
    Bia_dw4400_120K.res
    created by SHELXL-2019/2 at 05:34:15 on 03-May-2022
REM Old TITL Bia_dw4400_085K in Pccn
REM SHELXT solution in Pccn: R1 0.089, Rweak 0.045, Alpha 0.023
REM <I/s>   0.567 for  392 systematic absences,  Orientation as input
REM Formula found by SHELXT:  Fe C38 N6 S2

CELL 0.65524 12.3465 14.7297 18.2561 90.0000 90.0000 90.0000
ZERR 14.000 0.0002 0.0002 0.0002 0.0000 0.0000 0.0000
LATT  1
SYMM 1/2-X, 1/2-Y, Z
SYMM -X, 1/2+Y, 1/2-Z
SYMM 1/2+X, -Y, 1/2-Z
SFAC FE C H N S
DISP $C  0.00244  0.00131  9.14798!source kissel
DISP $N  0.00493  0.00266 15.07095!source kissel
DISP $S  0.10506  0.10024 379.49005!source kissel
DISP $Fe  0.32649  0.69602 2544.24973!source kissel
UNIT 4 152 112 24 8
ACTA
L.S. 10
BOND
LIST 6
FMAP 2
PLAN 20
WGHT    0.044900    2.034400
FVAR       2.23592
FE01  1    0.750000    0.750000    0.589939    10.50000    0.02412    0.02420 =
         0.01977    0.00000    0.00000   -0.00075
S002  5    0.847379    0.559929    0.392171    11.00000    0.03430    0.04023 =
         0.02534   -0.00657    0.00679    0.00003
N003  4    0.725376    0.839034    0.668398    11.00000    0.02621    0.02367 =
         0.02113    0.00068   -0.00104    0.00103
N004  4    0.790557    0.665128    0.513546    11.00000    0.03185    0.02981 =
         0.02578   -0.00019    0.00178   -0.00073
N005  4    0.895725    0.802966    0.595242    11.00000    0.02745    0.02710 =
         0.02327    0.00531    0.00032   -0.00082
C006  2    0.626947    0.849473    0.709365    11.00000    0.02692    0.02087 =
         0.02437   -0.00065   -0.00004    0.00122
C007  2    0.532326    0.875057    0.673551    11.00000    0.03084    0.02588 =
         0.02101   -0.00004   -0.00250    0.00247
AFIX  43
H007  3    0.533066    0.886920    0.623519    11.00000   -1.20000
AFIX   0
C008  2    0.908537    0.865272    0.649037    11.00000    0.02749    0.02868 =
         0.02795    0.00411   -0.00309   -0.00212
C009  2    0.810065    0.882448    0.689657    11.00000    0.03208    0.02538 =
         0.02538   -0.00146   -0.00327   -0.00199
AFIX  43
H009  3    0.808122    0.922625    0.728932    11.00000   -1.20000
AFIX   0
C00A  2    0.625536    0.831545    0.784144    11.00000    0.02917    0.03065 =
         0.02431    0.00095   -0.00245    0.00602
AFIX  43
H00A  3    0.688718    0.814092    0.808038    11.00000   -1.20000
AFIX   0
C00B  2    0.433803    0.865855    0.788395    11.00000    0.03069    0.02261 =
         0.02786    0.00135    0.00096    0.00580
C00C  2    0.437132    0.882703    0.712987    11.00000    0.02739    0.02605 =
         0.02621    0.00043   -0.00315    0.00392
AFIX  43
H00C  3    0.373876    0.899424    0.688842    11.00000   -1.20000
AFIX   0
C00D  2    0.812778    0.622095    0.462699    11.00000    0.02424    0.02857 =
         0.02364    0.00311    0.00101   -0.00213
C00E  2    0.529751    0.839794    0.822792    11.00000    0.03385    0.03420 =
         0.02295    0.00208    0.00100    0.00807
AFIX  43
H00E  3    0.529286    0.827707    0.872791    11.00000   -1.20000
AFIX   0
C00F  2    0.332614    0.880114    0.830880    11.00000    0.03160    0.02577 =
         0.02928    0.00398    0.00368    0.00819
C00G  2    0.982075    0.783028    0.553147    11.00000    0.03075    0.03501 =
         0.02920    0.00646    0.00507   -0.00092
AFIX  43
H00G  3    0.974244    0.741015    0.515490    11.00000   -1.20000
AFIX   0
C00H  2    0.337557    0.914152    0.901864    11.00000    0.03974    0.03436 =
         0.02823    0.00284    0.00246    0.01223
AFIX  43
H00H  3    0.404584    0.926725    0.922777    11.00000   -1.20000
AFIX   0
C00I  2    1.006763    0.908300    0.662361    11.00000    0.03284    0.03571 =
         0.04053    0.00268   -0.00682   -0.00878
AFIX  43
H00I  3    1.013170    0.950589    0.699939    11.00000   -1.20000
AFIX   0
C00J  2    0.231026    0.862177    0.800916    11.00000    0.03255    0.03262 =
         0.03593    0.00120    0.00257    0.00736
AFIX  43
H00J  3    0.225951    0.839625    0.753459    11.00000   -1.20000
AFIX   0
C00K  2    0.137067    0.877611    0.841170    11.00000    0.03027    0.04159 =
         0.04847    0.00781    0.00416    0.00821
AFIX  43
H00K  3    0.069784    0.865127    0.820601    11.00000   -1.20000
AFIX   0
C00L  2    1.094592    0.887177    0.618864    11.00000    0.02846    0.04891 =
         0.04472    0.01181   -0.00499   -0.01071
AFIX  43
H00L  3    1.161032    0.915511    0.626177    11.00000   -1.20000
AFIX   0
C00M  2    0.243657    0.929630    0.941964    11.00000    0.04701    0.04347 =
         0.03070    0.00343    0.00885    0.01939
AFIX  43
H00M  3    0.248347    0.952320    0.989397    11.00000   -1.20000
AFIX   0
C00N  2    0.143573    0.911514    0.911776    11.00000    0.04068    0.04514 =
         0.04255    0.00966    0.01344    0.01779
AFIX  43
H00N  3    0.080839    0.922003    0.938673    11.00000   -1.20000
AFIX   0
C00O  2    1.081967    0.823079    0.564187    11.00000    0.02776    0.04782 =
         0.03940    0.01442    0.00490   -0.00126
AFIX  43
H00O  3    1.140546    0.806965    0.534921    11.00000   -1.20000
AFIX   0
HKLF 4


REM  Bia_dw4400_085K_a.res in Pccn
REM wR2 = 0.1420, GooF = S = 1.149, Restrained GooF = 1.149 for all data
REM R1 = 0.0728 for 4788 Fo > 4sig(Fo) and 0.1056 for all 6491 data
REM 213 parameters refined using 0 restraints

END

WGHT      0.0448      2.0295

REM Highest difference peak  0.564,  deepest hole -0.330,  1-sigma level  0.074
Q1    1   0.7500  0.7500  0.5516  10.50000  0.05    0.56
Q2    1   0.6965  0.7843  0.5904  11.00000  0.05    0.47
Q3    1   0.9592  0.8854  0.6501  11.00000  0.05    0.47
Q4    1   0.6250  0.8370  0.7477  11.00000  0.05    0.44
Q5    1   0.4431  0.8727  0.7526  11.00000  0.05    0.43
Q6    1   0.1979  0.9275  0.9127  11.00000  0.05    0.40
Q7    1   0.2794  0.8845  0.8105  11.00000  0.05    0.39
Q8    1   0.7231  0.7504  0.6302  11.00000  0.05    0.39
Q9    1   0.8436  0.8993  0.6590  11.00000  0.05    0.38
Q10   1   0.1823  0.8631  0.8217  11.00000  0.05    0.38
Q11   1   0.2988  0.9326  0.9292  11.00000  0.05    0.38
Q12   1   0.8669  0.8537  0.6793  11.00000  0.05    0.37
Q13   1   0.4811  0.8515  0.8022  11.00000  0.05    0.36
Q14   1   0.7236  0.8390  0.6307  11.00000  0.05    0.36
Q15   1   0.3807  0.8752  0.8048  11.00000  0.05    0.36
Q16   1   0.5692  0.8650  0.6998  11.00000  0.05    0.35
Q17   1   0.6703  0.8479  0.6970  11.00000  0.05    0.35
Q18   1   0.3291  0.9021  0.8642  11.00000  0.05    0.34
Q19   1   0.7617  0.6497  0.4876  11.00000  0.05    0.33
Q20   1   0.9044  0.5827  0.4012  11.00000  0.05    0.33
;
_shelx_res_checksum   10764

_shelx_hkl_file
;
   0   0  -2 29035.4 1400.47   1
   0   0   2 25372.4 1400.65   1
   0   0  -3 83.2872 94.6868   1
   0   0   3 79.0709 109.354   1
   0   0  -4 299115. 14718.0   1
   0   0   4 278011. 14719.6   1
   0   0  -5 85.0963 110.593   1
   0   0   5-15.6914 121.859   1
   0   0  -6 1699.93 170.063   1
   0   0   6 1740.83 180.430   1
   0   0   8 106691. 5424.11   1
   0   0  -8 104299. 5417.29   1
   0   0  -9-12.5441 126.057   1
   0   0   9-13.7658 149.002   1
   0   0  10 130286. 6431.64   1
   0   0 -10 120306. 6420.09   1
   0   0 -11 166.999 146.806   1
   0   0  11 198.145 156.664   1
   0   0  12 11420.7 670.915   1
   0   0 -12 10848.0 654.668   1
   0   0 -13-158.276 153.261   1
   0   0  13-325.295 191.251   1
   0   0 -15 79.5862 200.933   1
   0   0  15 43.1676 217.968   1
   0   0  16 29354.8 1638.36   1
   0   0 -16 30337.0 1630.81   1
   0   0 -17-196.910 207.225   1
   0   0  17 212.311 224.651   1
   0   0  18 12374.7 767.430   1
   0   0 -18 12153.0 758.664   1
   0   0 -19 354.811 237.555   1
   0   0  19 201.287 249.544   1
   0   0  20 3927.91 406.735   1
   0   0 -20 5397.99 414.620   1
   0   0 -21-352.343 216.683   1
   0   0  21 79.5354 233.466   1
   0   0 -22 51.6117 248.392   1
   0   0  22-27.1088 272.416   1
   0   0 -23-368.885 262.236   1
   0   0  23 220.139 270.452   1
   0   0 -24 294.248 256.315   1
   0   0  24 557.520 259.803   1
   0   0  25 141.094 272.444   1
   0   0 -25 162.776 283.116   1
   0   0  26 6961.16 550.807   1
   0   0 -26 7303.51 555.491   1
   0   0  27 398.868 272.279   1
   0   0 -27 54.7602 254.567   1
   0   1   1 7.77809 47.6609   1
   0  -1  -1 33.3887 44.4119   1
   0   1   2 115785. 6095.84   1
   0  -1  -2 122856. 6094.36   1
   0   1   3-85.3752 107.894   1
   0  -1   3 81.9562 83.9169   1
   0  -1  -3-31.5707 98.9947   1
   0   1  -3 47.1930 66.6793   1
   0   1  -4 46574.2 2543.83   1
   0   1   4 43430.7 2554.01   1
   0  -1   4 52530.2 2548.14   1
   0  -1  -4 56744.3 2557.35   1
   0   1   5 8.78005 121.557   1
   0  -1   5-41.1732 111.131   1
   0   1  -5-37.2748 97.3603   1
   0  -1  -5 24.0571 109.449   1
   0   1   6 361.311 112.317   1
   0  -1   6 546.368 129.245   1
   0   1  -6 473.084 117.617   1
   0  -1  -6 242.356 105.674   1
   0   1   7-94.7605 149.526   1
   0  -1   7 39.6814 114.994   1
   0   1  -7 9.04991 117.371   1
   0  -1  -7-158.751 129.216   1
   0   1   8 847.491 178.694   1
   0  -1  -8 1088.61 172.851   1
   0   1   9 131.620 168.035   1
   0  -1   9 38.6009 134.352   1
   0  -1  -9 199.739 147.524   1
   0   1  -9 106.564 127.755   1
   0  -1 -10 13019.1 781.743   1
   0   1 -10 13939.6 774.489   1
   0   1  10 14137.5 792.856   1
   0  -1  10 14101.5 781.841   1
   0   1  11 17.2772 146.163   1
   0  -1  11-78.6656 150.634   1
   0  -1 -11 63.4751 126.679   1
   0   1 -11 14.4787 137.508   1
   0  -1  12 530.413 165.168   1
   0   1  12 74.2244 174.683   1
   0   1 -12 283.322 150.085   1
   0  -1 -12 460.368 161.100   1
   0   1  13 39.5860 186.960   1
   0  -1 -13 90.9025 175.924   1
   0   1 -13-33.9249 164.138   1
   0   1 -14 16289.9 874.103   1
   0  -1 -14 14591.5 874.105   1
   0  -1  14 14903.4 875.677   1
   0   1  14 14257.8 882.388   1
   0   1  15-22.1244 207.248   1
   0  -1  15 20.9303 190.507   1
   0  -1 -15-223.892 195.397   1
   0   1 -15 174.313 196.044   1
   0   1 -16 5298.05 396.018   1
   0  -1 -16 5595.18 410.974   1
   0   1  16 5240.58 421.921   1
   0  -1  16 5000.77 411.852   1
   0  -1  17 506.849 229.270   1
   0   1  17-144.554 232.525   1
   0  -1 -17-289.279 211.351   1
   0   1 -17 171.718 193.645   1
   0  -1  18-71.9583 236.391   1
   0   1  18 124.623 255.360   1
   0   1 -18 291.522 219.897   1
   0  -1  19 321.566 235.028   1
   0   1 -19-23.3971 223.524   1
   0   1  20 1047.23 242.019   1
   0  -1 -20 1033.18 240.773   1
   0  -1  21-26.3157 234.054   1
   0   1  21 507.450 260.695   1
   0  -1 -21 504.401 257.345   1
   0   1 -21-25.0838 224.501   1
   0   1  22 353.729 265.767   1
   0  -1  22 107.787 261.848   1
   0  -1 -22 645.265 282.674   1
   0   1 -22 77.3179 262.537   1
   0  -1  23 27.4394 257.859   1
   0   1 -23 263.530 259.079   1
   0   1  24 3148.62 365.517   1
   0  -1 -24 3706.40 377.284   1
   0   1  25 84.1570 281.793   1
   0   1 -25 489.892 288.296   1
   0  -1  25 198.450 277.057   1
   0  -1 -25 645.439 299.451   1
   0   1 -26 3853.95 392.364   1
   0  -1  26 2947.51 379.848   1
   0  -1 -27 459.695 267.264   1
   0   1 -27 166.081 268.026   1
   0   1  27-56.4307 266.695   1
   0   2   1 18.1052 80.7329   1
   0  -2  -1-33.1451 66.0490   1
   0   2   2 4284.33 256.332   1
   0  -2  -2 4044.04 247.987   1
   0   2   3 106.109 124.514   1
   0  -2   3 2.68539 57.1422   1
   0   2  -3 47.0041 59.1150   1
   0  -2  -3 18.7206 115.274   1
   0   2  -4 16692.3 869.136   1
   0   2   4 17344.3 897.079   1
   0  -2   4 15729.5 870.485   1
   0  -2  -4 17747.1 894.580   1
   0   2   5 29.2426 148.649   1
   0  -2   5 58.3964 97.1130   1
   0  -2  -5 275.776 130.576   1
   0   2  -5 37.5119 94.6498   1
   0   2  -6 2064.60 161.990   1
   0  -2   6 1900.46 165.300   1
   0   2   7 25.5325 117.236   1
   0  -2   7 116.207 112.145   1
   0   2  -7 49.4121 98.5432   1
   0  -2  -7-45.5899 107.075   1
   0  -2  -8 24946.0 1318.22   1
   0   2   8 24200.2 1325.06   1
   0  -2   9-35.9662 131.393   1
   0   2   9-201.370 164.125   1
   0   2  -9 77.3179 115.752   1
   0  -2  -9-28.0430 142.271   1
   0  -2  10 1550.30 188.722   1
   0   2  10 1746.59 213.942   1
   0   2 -10 1750.59 177.350   1
   0  -2 -10 1619.39 209.305   1
   0   2  11 126.279 182.631   1
   0  -2 -11-198.675 167.215   1
   0   2 -11-82.5019 128.851   1
   0   2  12 14919.6 815.668   1
   0  -2  12 13434.5 787.638   1
   0  -2 -12 13870.8 797.022   1
   0   2 -12 12968.4 779.507   1
   0  -2  13-106.554 164.574   1
   0  -2 -14 5546.99 396.402   1
   0   2 -14 5642.27 391.250   1
   0  -2  14 5120.66 390.672   1
   0   2  14 5614.07 414.306   1
   0   2  15 45.3156 229.348   1
   0  -2 -15-103.881 197.861   1
   0   2 -16 5764.19 409.387   1
   0  -2 -16 4760.91 406.612   1
   0  -2  16 5797.33 428.470   1
   0   2  16 4281.08 422.076   1
   0  -2  17-335.917 220.628   1
   0   2  17 24.5339 231.734   1
   0   2 -17 316.398 206.756   1
   0  -2 -17 22.6426 228.086   1
   0  -2 -18 6301.32 482.832   1
   0   2 -18 6732.30 476.239   1
   0  -2  18 6966.18 487.847   1
   0  -2  19 97.4350 221.710   1
   0   2  19-181.627 232.644   1
   0   2 -19-92.6481 203.195   1
   0  -2 -19 144.628 203.223   1
   0   2  20-212.208 265.914   1
   0  -2  20-151.615 233.378   1
   0  -2 -20 222.607 249.158   1
   0   2 -20 24.1093 222.666   1
   0   2  21 295.645 268.179   1
   0  -2  21 52.0329 241.729   1
   0   2 -21 224.712 250.367   1
   0  -2 -21-76.0665 256.103   1
   0   2 -22 6476.39 488.721   1
   0  -2 -22 6443.34 492.035   1
   0   2  22 5981.12 482.540   1
   0  -2  22 5829.30 477.118   1
   0   2  23-27.6633 258.422   1
   0  -2  23 246.981 248.313   1
   0  -2 -23-26.2883 247.640   1
   0   2 -23 52.8523 241.257   1
   0   2  24 2145.69 367.921   1
   0   2 -24 3634.74 369.262   1
   0  -2  24 2660.31 360.486   1
   0  -2 -24 3163.17 379.275   1
   0   2  25 363.088 279.712   1
   0   2 -25 301.560 269.146   1
   0  -2  25-142.395 251.884   1
   0  -2 -25 668.895 286.348   1
   0   2 -26 2331.98 334.955   1
   0   2  26 2409.40 343.785   1
   0  -2 -26 2823.22 339.832   1
   0  -2 -27-53.5499 284.949   1
   0   2  27-111.822 298.153   1
   0  -2 -28 2158.83 341.296   1
   0   2  28 2278.04 342.249   1
   0  -2 -29-211.037 275.190   1
   0   2  29 165.185 231.306   1
   0   3   0-21.3747 63.9941   1
   0  -3   0-62.0904 67.7097   1
   0   3   1-82.4588 87.3095   1
   0  -3  -1 94.7851 87.9458   1
   0   3   2 333909. 16136.8   1
   0  -3  -2 299839. 16136.1   1
   0   3   3 269.273 142.084   1
   0  -3  -3-49.7694 127.391   1
   0   3  -4 543120. 27085.7   1
   0   3   4 519305. 27115.3   1
   0  -3   4 529305. 27086.4   1
   0  -3  -4 522023. 27114.1   1
   0  -3   5-76.9795 78.4236   1
   0   3  -5 57.7378 72.3283   1
   0   3  -6 3392.95 203.489   1
   0  -3  -6 3402.90 244.137   1
   0   3   6 2650.60 248.974   1
   0  -3   6 2951.27 205.529   1
   0  -3   7-119.475 103.316   1
   0   3   7 54.7366 141.486   1
   0  -3  -7-109.866 127.087   1
   0   3  -7-7.34298 93.8563   1
   0  -3  -8 90585.7 5049.49   1
   0   3  -8 100266. 5029.12   1
   0  -3   8 98951.8 5031.36   1
   0   3   8 101233. 5061.40   1
   0   3   9 48.9906 158.566   1
   0  -3  -9 206.780 152.829   1
   0   3 -10 8944.17 519.681   1
   0  -3 -10 9211.22 553.812   1
   0  -3  10 8990.18 526.093   1
   0   3  10 8444.82 556.715   1
   0   3  11-56.4132 177.702   1
   0  -3  11-211.472 137.594   1
   0  -3 -11 34.3415 171.376   1
   0   3 -12 25455.7 1354.04   1
   0  -3  12 24821.4 1358.95   1
   0  -3  13 135.181 155.691   1
   0   3  13 401.266 220.371   1
   0   3 -13-125.760 152.193   1
   0  -3 -13 232.420 189.915   1
   0  -3 -14 14080.2 811.035   1
   0   3 -14 13953.4 784.589   1
   0   3  14 12140.5 807.909   1
   0  -3  14 14070.6 796.019   1
   0   3  15 463.977 196.438   1
   0  -3  15 19.4739 183.119   1
   0   3 -15-72.9994 174.931   1
   0  -3 -15 276.326 169.237   1
   0  -3 -16 4789.15 388.842   1
   0   3  16 5118.07 416.270   1
   0  -3  17-195.885 218.184   1
   0   3  17 275.087 253.732   1
   0   3 -17 103.201 196.557   1
   0  -3 -17-91.9791 225.970   1
   0   3 -18 14451.9 867.635   1
   0  -3  18 14768.2 872.900   1
   0   3  19-367.239 260.424   1
   0  -3  19 23.9249 216.523   1
   0   3 -19 114.622 208.093   1
   0  -3 -19-219.153 235.051   1
   0  -3  20 746.410 242.620   1
   0   3  20 829.094 245.090   1
   0  -3 -20 722.755 230.152   1
   0   3 -20 764.357 236.750   1
   0   3  21-27.1261 251.246   1
   0  -3  22 2903.92 352.594   1
   0   3 -22 2746.81 351.698   1
   0   3  23-27.6767 270.796   1
   0   3 -23 474.308 242.885   1
   0  -3  23 191.709 248.754   1
   0  -3 -23 157.684 270.003   1
   0   3  24 1112.69 264.179   1
   0   3 -24 1189.28 299.038   1
   0  -3  24 1346.04 293.720   1
   0  -3 -24 1617.37 271.056   1
   0   3  26-139.174 289.913   1
   0  -3 -26 560.296 309.964   1
   0   3  27 110.806 236.846   1
   0  -3 -27 159.093 257.330   1
   0  -3 -28 183.851 289.263   1
   0   3  28 301.897 282.675   1
   0  -3 -30 127.658 248.423   1
   0  -4   0 999999. 50359.0   1
   0   4   0 978583. 50361.2   1
   0   4   1 158.721 99.2477   1
   0  -4  -1-41.3447 87.1730   1
   0   4   2 327193. 16027.6   1
   0  -4  -2 302985. 16023.5   1
   0   4   3 131.087 122.574   1
   0  -4  -3 143.373 108.221   1
   0   4   4-122.727 158.022   1
   0  -4  -4 130.485 136.105   1
   0   4   5 58.6832 124.908   1
   0  -4   5 81.4484 60.1541   1
   0  -4  -5 31.7239 103.407   1
   0   4  -5-3.42337 58.2529   1
   0   4  -6 254051. 13010.9   1
   0  -4  -6 271590. 13046.7   1
   0  -4   6 248686. 13011.0   1
   0   4   6 257750. 13052.2   1
   0   4   7 145.466 165.232   1
   0   4  -7 83.1966 79.6567   1
   0  -4  -7 65.5685 156.691   1
   0   4  -8 29923.6 1469.23   1
   0  -4  -8 26669.5 1502.40   1
   0  -4   8 26697.3 1469.34   1
   0   4   8 28456.8 1511.30   1
   0  -4   9-59.8904 105.988   1
   0   4   9 222.953 184.073   1
   0  -4  -9-46.7369 161.785   1
   0   4  10 293.989 184.521   1
   0  -4 -10 1190.47 188.374   1
   0   4  11-58.6061 198.237   1
   0  -4  11-13.0152 128.916   1
   0   4 -11 146.560 119.152   1
   0  -4 -11 161.106 184.229   1
   0   4 -12 8298.59 509.977   1
   0  -4 -12 8639.42 550.800   1
   0   4  12 8393.74 561.179   1
   0  -4  12 8770.11 516.979   1
   0  -4  13 143.006 157.796   1
   0   4  13-65.2737 207.256   1
   0  -4 -13 219.322 196.490   1
   0   4 -13 60.0074 151.922   1
   0  -4  14-137.916 164.208   1
   0   4  14 273.399 216.992   1
   0   4 -14 98.1937 166.082   1
   0  -4 -14 146.093 193.334   1
   0  -4  15 167.297 180.413   1
   0   4  15 71.1855 201.495   1
   0  -4 -15 152.069 176.147   1
   0   4 -15 17.7224 173.795   1
   0   4  16 270.715 208.613   1
   0  -4  16 298.532 198.966   1
   0   4 -16 399.578 190.262   1
   0  -4 -16 67.7542 196.666   1
   0   4  17 203.315 251.646   1
   0  -4  17-126.790 196.844   1
   0  -4 -17-140.145 226.608   1
   0   4 -17 202.778 194.671   1
   0   4 -18 7075.42 483.565   1
   0  -4 -18 7030.86 509.278   1
   0   4  18 7162.31 527.736   1
   0  -4  18 5976.32 475.113   1
   0   4  19 26.5054 259.844   1
   0  -4  19 117.049 216.248   1
   0  -4 -19 73.7654 247.727   1
   0   4 -19 112.777 211.329   1
   0   4  20 1859.39 303.951   1
   0  -4  20 1103.75 264.905   1
   0  -4 -20 1380.46 289.320   1
   0   4 -20 1751.73 280.986   1
   0   4  21 218.102 220.184   1
   0   4 -21 73.7943 233.663   1
   0  -4  21-229.816 231.088   1
   0  -4 -21 229.917 214.687   1
   0  -4 -22 6626.26 516.072   1
   0   4 -22 6828.74 511.253   1
   0  -4  22 6988.87 519.744   1
   0   4  22 6430.29 518.016   1
   0   4  23 276.809 295.327   1
   0   4 -23 105.419 242.859   1
   0  -4  23 273.689 244.053   1
   0  -4 -23 52.3727 277.586   1
   0   4 -24 839.101 281.455   1
   0   4  24 721.642 292.297   1
   0  -4 -24 1294.84 306.192   1
   0   4  25 55.4192 227.944   1
   0  -4 -25-211.612 231.350   1
   0   4  26-55.1551 276.485   1
   0  -4 -26 210.983 284.893   1
   0   4  27 1015.13 315.045   1
   0  -4 -27 104.965 288.263   1
   0  -4 -28 2022.88 333.522   1
   0   4  28 2848.79 337.346   1
   0  -4 -29 742.075 304.107   1
   0   4  29 267.125 281.751   1
   0   5   0 20.4583 78.1407   1
   0  -5   0-64.7185 70.4065   1
   0   5   1 195.640 104.903   1
   0   5  -1 27.4855 64.6809   1
   0  -5   1 40.9192 59.3889   1
   0  -5  -1-6.01241 89.7270   1
   0  -5  -2 16660.5 976.378   1
   0   5   2 20339.6 984.038   1
   0  -5  -3-166.475 115.559   1
   0   5   3-254.592 143.199   1
   0  -5  -5-11.3661 124.184   1
   0   5   5 255.156 132.913   1
   0   5   6 23641.4 1250.78   1
   0   5  -6 20828.1 1192.74   1
   0  -5   6 24588.2 1194.09   1
   0  -5  -6 25377.0 1245.99   1
   0   5   7 185.488 156.483   1
   0  -5   7 60.5054 76.8843   1
   0  -5  -7-69.6159 147.223   1
   0   5   8 2060.31 228.035   1
   0   5  -8 1861.43 156.685   1
   0  -5   8 1997.16 158.647   1
   0  -5  -8 2208.82 217.287   1
   0  -5   9-78.5283 100.569   1
   0   5   9 71.9244 170.771   1
   0  -5  -9 97.9250 155.004   1
   0   5  -9 41.9500 90.6252   1
   0   5 -10 6874.48 401.327   1
   0  -5 -10 6323.22 437.037   1
   0  -5  10 6528.89 403.238   1
   0   5  10 6896.39 454.981   1
   0  -5  11 177.933 125.509   1
   0   5 -11 34.0801 114.546   1
   0   5 -12 2294.31 200.385   1
   0  -5  12 1657.67 188.896   1
   0   5  12 2179.31 242.098   1
   0  -5 -12 1956.45 221.199   1
   0   5  13 335.905 182.887   1
   0  -5  13 163.490 149.044   1
   0   5 -13-57.1120 146.291   1
   0  -5 -13-41.0100 150.623   1
   0   5  14 2593.13 304.097   1
   0  -5 -14 2972.32 294.984   1
   0   5 -14 3182.15 259.571   1
   0  -5  14 3362.18 277.506   1
   0   5  15-242.471 214.737   1
   0  -5  15-177.145 183.543   1
   0  -5 -15 399.437 201.979   1
   0   5 -15 17.0519 169.682   1
   0   5 -16 6510.03 427.807   1
   0  -5 -16 5631.44 451.540   1
   0   5  16 5589.84 464.569   1
   0  -5  16 5967.02 429.290   1
   0   5  17 129.099 267.540   1
   0  -5 -17-213.316 241.641   1
   0   5  18 1846.30 329.120   1
   0  -5  18 2346.58 279.190   1
   0   5 -18 2640.34 273.908   1
   0  -5 -18 2501.08 323.156   1
   0   5  19-160.640 272.961   1
   0   5 -19 22.1263 186.584   1
   0  -5  19-45.9066 198.169   1
   0  -5 -19-198.538 264.686   1
   0   5 -20 16752.9 962.655   1
   0  -5 -20 14727.5 968.825   1
   0  -5  20 17589.3 971.314   1
   0   5  20 16339.9 990.726   1
   0   5 -21-97.4738 234.597   1
   0  -5  21-75.7994 235.394   1
   0  -5 -22 5909.54 452.537   1
   0   5  22 4516.38 437.798   1
   0   5 -23 393.648 256.235   1
   0  -5 -23 104.644 284.631   1
   0   5  25 358.348 269.592   1
   0  -5 -25-78.8798 271.894   1
   0   5  26 3066.71 357.325   1
   0  -5 -26 3164.95 353.200   1
   0   5  27 787.557 311.524   1
   0  -5 -29 529.274 249.757   1
   0  -6   0 21988.0 1194.58   1
   0   6   0 23779.4 1196.99   1
   0   6   1-100.449 105.459   1
   0   6  -1 13.2581 67.1521   1
   0  -6  -1 28.0548 103.240   1
   0  -6   1 24.3205 60.8679   1
   0  -6  -2 61476.9 3098.54   1
   0   6   2 58603.2 3100.58   1
   0  -6  -4 124701. 6551.56   1
   0   6   4 131397. 6561.02   1
   0   6   5 123.127 154.294   1
   0  -6  -5 135.867 137.168   1
   0  -6  -6 123005. 6222.57   1
   0   6   6 118808. 6228.09   1
   0   6   7-16.3434 172.786   1
   0  -6  -7 29.6535 153.277   1
   0   6  -7-48.4667 55.2026   1
   0  -6   7-11.8131 52.2527   1
   0   6   8 3784.88 304.681   1
   0   6  -8 3339.02 213.521   1
   0  -6   8 3753.61 218.712   1
   0  -6  -8 3065.92 277.456   1
   0  -6  -9 34.2581 135.683   1
   0   6  -9 7.13734 87.8427   1
   0  -6   9 7.38922 85.3243   1
   0   6   9-37.5924 160.639   1
   0   6  10 9841.75 553.065   1
   0  -6  10 8165.55 474.900   1
   0   6 -10 7319.20 471.641   1
   0  -6 -10 9151.18 533.358   1
   0   6  11 126.147 196.958   1
   0  -6 -11-19.2397 187.156   1
   0   6 -12 5222.10 344.767   1
   0  -6 -12 5007.92 404.753   1
   0   6  12 5274.06 423.295   1
   0  -6  12 5539.62 352.657   1
   0   6  13 115.251 231.640   1
   0   6 -13 93.0307 130.289   1
   0  -6  13-165.101 147.371   1
   0  -6 -13 337.362 214.451   1
   0  -6 -14 9301.98 606.937   1
   0   6 -14 8662.76 545.840   1
   0  -6  14 9719.38 561.468   1
   0   6  14 8495.20 613.310   1
   0   6  15-123.776 261.213   1
   0   6 -15 48.5732 158.427   1
   0  -6  15 117.395 167.418   1
   0  -6 -15 520.465 244.504   1
   0   6 -16 4514.93 353.883   1
   0  -6  16 5213.53 370.344   1
   0   6  17 365.883 275.784   1
   0   6 -17-19.0018 182.562   1
   0  -6  17 294.679 181.061   1
   0  -6 -17-24.0452 245.810   1
   0   6  18 799.017 275.951   1
   0  -6 -18 836.246 258.219   1
   0   6  19 54.0251 262.068   1
   0  -6 -19-25.0178 239.535   1
   0   6 -19-21.5939 203.972   1
   0  -6  19-134.328 223.889   1
   0  -6 -20 3733.63 367.287   1
   0   6 -20 4378.52 361.404   1
   0  -6  20 4261.98 371.655   1
   0  -6 -21 77.1832 214.733   1
   0   6 -21 215.510 239.530   1
   0   6  21 192.510 223.801   1
   0  -6  21-24.8896 229.284   1
   0   6  22 1572.43 314.273   1
   0   6 -22 1302.68 272.506   1
   0  -6 -23 261.107 287.857   1
   0   6  23 442.303 298.488   1
   0  -6 -24-157.354 276.343   1
   0   6  24 744.889 316.483   1
   0  -6 -25 444.058 277.408   1
   0   6  25 603.139 289.764   1
   0   6  27 671.997 302.531   1
   0  -6 -27-154.259 282.585   1
   0  -6 -28 1540.74 334.115   1
   0   6  28 1402.48 330.056   1
   0   7   0 85.2928 93.8111   1
   0  -7   0 39.0236 81.1315   1
   0   7   1-235.401 101.684   1
   0   7  -1-69.6067 72.3328   1
   0  -7   1-4.94397 63.0251   1
   0  -7  -1-119.829 90.6332   1
   0  -7  -2 26473.5 1414.71   1
   0  -7   2 27210.4 1381.52   1
   0   7   2 25997.2 1420.24   1
   0   7   3-23.5933 120.826   1
   0  -7  -3 53.4917 114.338   1
   0  -7  -4 4816.01 319.678   1
   0   7   4 4582.48 325.147   1
   0   7   5-131.695 147.402   1
   0  -7  -5 132.678 122.536   1
   0  -7  -6 7658.27 469.674   1
   0   7   6 7425.23 477.848   1
   0  -7  -7-188.380 148.751   1
   0   7   7 51.7092 171.150   1
   0   7   8 35741.2 1886.97   1
   0   7  -8 35549.5 1806.65   1
   0  -7  -8 37629.2 1883.22   1
   0  -7   8 34260.5 1807.12   1
   0  -7  -9 53.7695 152.666   1
   0   7  -9 31.9904 70.7363   1
   0  -7   9-5.61551 70.2283   1
   0  -7 -10 208.448 179.493   1
   0   7  10 20.7210 202.079   1
   0   7 -10 21.0867 84.2638   1
   0  -7  10 22.2962 92.2301   1
   0  -7 -11 298.278 199.414   1
   0   7  11 326.327 231.064   1
   0   7 -11 69.9865 97.3843   1
   0  -7  11 45.9702 100.286   1
   0  -7 -12 6343.18 423.013   1
   0   7  12 4389.79 411.560   1
   0  -7 -13 64.8805 204.292   1
   0   7  13-118.303 216.643   1
   0   7 -13 36.0854 129.676   1
   0  -7  13 137.167 133.006   1
   0  -7 -14-201.532 209.174   1
   0   7  14 24.5120 215.726   1
   0   7 -14 13.5708 131.663   1
   0  -7  14 197.220 153.438   1
   0  -7 -15 208.391 189.057   1
   0   7  15-177.005 216.830   1
   0   7 -15-90.5356 148.659   1
   0  -7  15 31.3121 154.242   1
   0  -7 -16 166.721 182.149   1
   0   7  16 25.9819 189.278   1
   0   7 -16 215.532 158.588   1
   0  -7  16 309.561 167.972   1
   0  -7 -17-48.7269 183.727   1
   0   7  17 79.5022 203.259   1
   0   7 -17 198.424 163.707   1
   0  -7  17-112.358 190.007   1
   0  -7 -18 894.493 230.299   1
   0   7 -18 1011.50 208.421   1
   0  -7  18 1232.18 217.476   1
   0  -7 -19-100.862 224.010   1
   0   7  19 136.235 255.230   1
   0   7 -19 103.945 203.254   1
   0  -7  19-86.7482 210.944   1
   0  -7 -20 970.274 266.042   1
   0   7  20 1099.54 293.621   1
   0   7 -20 1123.79 231.796   1
   0  -7  20 1825.27 268.854   1
   0  -7 -21 25.7916 261.765   1
   0   7  21 248.318 282.668   1
   0  -7 -22 570.712 290.281   1
   0   7  22 772.968 324.592   1
   0  -7 -24 991.695 305.427   1
   0   7  24 1456.16 315.674   1
   0  -7 -25 363.113 250.048   1
   0   7  25 190.700 240.926   1
   0  -7 -26 205.458 253.970   1
   0   7  26 296.092 260.082   1
   0   7  27 53.1620 296.066   1
   0  -7 -27 152.426 289.049   1
   0  -7 -28 448.258 304.997   1
   0   7  28 522.103 301.887   1
   0  -8   0 28043.5 1480.32   1
   0   8   0 28691.4 1484.79   1
   0  -8   1 11.6264 75.4886   1
   0  -8  -1-53.4630 94.2011   1
   0   8   1 87.6977 103.015   1
   0   8  -1-24.8584 70.8311   1
   0  -8   2 43784.5 2214.73   1
   0   8  -2 42505.7 2214.36   1
   0   8   3-89.4343 121.425   1
   0   8   4 113.660 155.632   1
   0  -8  -4 220.820 139.101   1
   0   8   5 109.045 151.576   1
   0  -8  -5 56.9633 134.573   1
   0  -8  -6 28778.2 1534.36   1
   0   8   6 28276.2 1541.28   1
   0   8   7-54.3776 169.317   1
   0  -8  -7 16.5662 150.339   1
   0  -8  -8 18671.9 1042.65   1
   0   8   8 18456.3 1052.10   1
   0  -8 -10 216.297 200.022   1
   0   8 -10 74.9700 63.1542   1
   0  -8  10 69.1169 73.5226   1
   0   8  10 86.0627 207.138   1
   0   8  11 225.001 235.253   1
   0  -8 -11 287.843 223.478   1
   0   8 -11-20.1978 78.7551   1
   0  -8  11 28.0830 85.7231   1
   0  -8 -12 2376.31 278.473   1
   0   8 -12 2356.61 180.668   1
   0   8  12 2038.96 294.309   1
   0  -8  12 2100.06 183.814   1
   0  -8 -13-22.1809 162.159   1
   0   8  13-97.2231 199.929   1
   0  -8 -14 2089.05 292.801   1
   0  -8  14 2664.73 212.493   1
   0   8 -14 2151.93 205.378   1
   0   8  14 2182.49 314.734   1
   0   8 -15 66.9365 142.156   1
   0  -8  15-14.1730 145.170   1
   0   8  16 5400.52 469.313   1
   0   8 -16 5820.40 390.244   1
   0  -8  16 5512.56 397.400   1
   0  -8 -16 6535.12 473.654   1
   0   8  17 267.970 270.043   1
   0  -8 -17 197.599 251.913   1
   0   8 -17 181.931 156.408   1
   0  -8  17 35.0164 167.356   1
   0   8  18 9060.83 704.581   1
   0   8 -18 11024.1 646.111   1
   0  -8  18 10943.1 653.785   1
   0  -8 -18 10738.4 700.137   1
   0   8 -19 77.8226 189.281   1
   0   8  20 385.343 304.655   1
   0  -8 -20 874.270 290.490   1
   0   8  21-27.5664 286.922   1
   0  -8 -21 25.8872 271.871   1
   0   8  22 2510.77 338.533   1
   0  -8 -22 1509.37 308.928   1
   0   8  23-82.5924 245.341   1
   0  -8 -23 130.251 231.430   1
   0  -8 -24 6592.55 486.922   1
   0   8  24 6316.96 493.566   1
   0  -8 -25 411.637 259.586   1
   0   8  25 513.834 282.451   1
   0  -8 -26 203.348 296.272   1
   0   8  26 559.896 294.584   1
   0  -8 -27-100.183 289.249   1
   0  -9   0-58.2723 88.5846   1
   0   9   0 80.9431 95.9112   1
   0  -9   1 86.9189 84.6518   1
   0   9  -1-56.5074 80.5063   1
   0   9   2 20793.0 1083.30   1
   0  -9   2 19766.9 1036.18   1
   0  -9  -2 21469.3 1076.81   1
   0   9  -2 19094.6 1037.33   1
   0  -9  -3 101.027 121.982   1
   0   9   4 15374.4 851.867   1
   0  -9  -4 14773.3 840.769   1
   0  -9  -5 136.310 142.471   1
   0   9   5 165.787 161.851   1
   0   9   6 8552.77 545.134   1
   0   9   7 95.3333 182.065   1
   0  -9  -7-104.511 154.266   1
   0   9   9 21.2816 210.195   1
   0  -9  -9-58.3108 196.270   1
   0   9  10 1517.05 244.226   1
   0  -9 -10 1955.40 234.746   1
   0   9  11 46.5448 231.582   1
   0  -9 -11-63.6750 217.392   1
   0   9  12 2098.66 299.653   1
   0  -9 -12 2134.85 277.709   1
   0  -9  12 1967.80 151.524   1
   0   9 -12 2207.36 150.011   1
   0  -9 -13 68.3756 196.738   1
   0   9 -13 53.1822 93.9578   1
   0  -9  13-40.0428 100.304   1
   0   9  13-124.609 217.236   1
   0   9 -14 5277.89 308.397   1
   0  -9  14 4164.34 305.737   1
   0   9  15-183.513 274.101   1
   0  -9 -15 168.489 237.732   1
   0   9  16 935.833 290.438   1
   0   9 -16 499.186 151.697   1
   0  -9  16 440.191 149.334   1
   0  -9 -16 171.821 251.999   1
   0   9  17 27.1303 282.428   1
   0   9 -17 192.790 145.081   1
   0  -9  17-108.859 155.977   1
   0  -9 -17 374.819 261.308   1
   0   9 -18 971.179 182.128   1
   0   9  18 356.094 274.266   1
   0  -9 -18 556.660 267.570   1
   0   9  19 82.7292 260.108   1
   0  -9 -19 434.856 256.782   1
   0   9  20 1133.03 312.384   1
   0  -9 -20 1109.28 279.198   1
   0   9  21-82.8249 267.174   1
   0  -9 -21-77.7203 264.131   1
   0   9  22 413.570 295.647   1
   0  -9 -22 779.545 277.637   1
   0   9  23-109.788 292.808   1
   0  -9 -23 389.110 274.355   1
   0   9  24 897.180 332.159   1
   0  -9 -24 1005.58 318.989   1
   0   9  25 294.732 307.693   1
   0  -9 -25-153.125 281.405   1
   0   9  27-25.9346 246.320   1
   0  -9 -27 123.506 243.980   1
   0 -10   0 37687.9 2050.50   1
   0  10   0 41198.9 2054.72   1
   0  10  -1 141.532 88.6092   1
   0 -10   1-75.2121 94.5049   1
   0  10   2 546.415 150.743   1
   0 -10   2 390.371 79.4039   1
   0  10  -2 300.348 79.8543   1
   0 -10  -2 342.929 128.831   1
   0  10   3-74.2472 141.456   1
   0 -10  -3-67.9077 119.958   1
   0  10   4 1218.62 188.017   1
   0 -10  -4 533.782 152.500   1
   0  10   5 35.1608 162.931   1
   0 -10  -5 176.457 146.981   1
   0  10   6 1827.20 252.314   1
   0 -10  -6 2199.88 241.045   1
   0  10   7 399.809 205.763   1
   0 -10  -7 200.863 188.051   1
   0  10   8 274.544 207.723   1
   0 -10  -8 96.3182 181.168   1
   0  10   9 132.871 191.903   1
   0 -10 -10 18699.9 1013.29   1
   0  10  10 16210.8 1007.82   1
   0 -10 -11 241.304 210.606   1
   0  10  11-167.990 227.313   1
   0 -10 -12 385.221 239.535   1
   0  10  12 743.795 284.422   1
   0 -10 -13-23.3717 195.003   1
   0  10  13-51.0879 207.806   1
   0 -10 -14 215.666 239.757   1
   0  10 -14 126.000 75.1739   1
   0 -10  14 184.889 75.4751   1
   0  10  14 26.1142 265.070   1
   0 -10 -15-97.9559 246.105   1
   0  10 -15 141.737 100.948   1
   0 -10  15-32.0446 105.869   1
   0  10  15 266.655 267.975   1
   0  10 -16 2558.38 203.907   1
   0  10  16 3166.27 365.934   1
   0 -10 -16 2466.06 332.289   1
   0  10  17-328.182 257.625   1
   0 -10 -17 176.724 224.303   1
   0  10  18 330.664 225.822   1
   0 -10 -18-332.078 216.110   1
   0  10  19 193.434 237.879   1
   0 -10 -19 128.900 212.187   1
   0  10  20 386.869 265.474   1
   0 -10 -20 466.463 240.332   1
   0  10  22 385.167 257.781   1
   0 -10 -22-103.943 244.845   1
   0  10  23-191.043 240.946   1
   0 -10 -23 155.148 234.659   1
   0  10  24 26.9480 231.247   1
   0 -10 -24 307.308 221.233   1
   0  10  25 26.5448 236.567   1
   0 -10 -25-126.322 220.239   1
   0  10  26 1018.75 298.890   1
   0 -10 -26 473.191 262.420   1
   0  11   1 137.160 140.409   1
   0 -11  -1 234.140 128.234   1
   0 -11   1 90.8846 88.0208   1
   0  11  -1 147.254 100.276   1
   0  11   2 2888.37 247.190   1
   0 -11   2 3000.12 195.309   1
   0 -11  -2 2998.79 239.696   1
   0  11  -2 3152.75 201.051   1
   0  11   3 284.226 159.933   1
   0 -11  -3-29.0907 153.882   1
   0  11   4 620.249 175.691   1
   0 -11  -4 727.568 168.544   1
   0  11   5-148.773 181.351   1
   0 -11  -5 170.190 175.124   1
   0  11   6 1030.84 218.990   1
   0 -11  -6 870.507 200.069   1
   0 -11  -8 5267.51 407.144   1
   0  11   8 5610.73 430.869   1
   0  11   9-92.0606 227.342   1
   0 -11  -9 210.532 211.078   1
   0 -11 -10 3980.14 353.409   1
   0  11  11-24.7310 236.246   1
   0 -11 -11 294.020 230.662   1
   0  11  12 558.986 260.202   1
   0 -11 -12 1118.15 254.276   1
   0  11  13-260.519 253.745   1
   0 -11 -14 13950.4 865.287   1
   0  11  14 14930.4 887.229   1
   0  11  15 242.505 283.289   1
   0 -11 -15 273.617 253.320   1
   0 -11 -16 6128.39 476.717   1
   0  11  16 5767.58 498.338   1
   0  11  18 221.238 240.800   1
   0 -11 -18 386.762 226.030   1
   0  11  19-27.6734 281.490   1
   0 -11 -19 207.476 247.694   1
   0  11  20 1854.14 348.715   1
   0 -11 -20 2083.86 323.878   1
   0  11  21 82.8208 306.511   1
   0 -11 -21 416.804 285.790   1
   0  11  22 1753.67 345.669   1
   0 -11 -22 1089.72 305.174   1
   0  11  24 293.752 302.820   1
   0 -11 -24 127.003 281.386   1
   0  11  25 105.237 293.578   1
   0 -11 -25-175.477 286.798   1
   0  11  26 3326.83 376.485   1
   0 -11 -26 2232.09 344.777   1
   0  12   1 80.0863 140.180   1
   0 -12  -1 12.6602 126.913   1
   0 -12   1 26.7848 105.530   1
   0  12  -1-75.2557 107.013   1
   0  12   2 8104.34 471.344   1
   0 -12   2 6693.80 405.549   1
   0 -12  -2 7361.45 459.847   1
   0  12  -2 7740.51 413.963   1
   0  12   3 116.680 169.951   1
   0 -12  -3 15.4558 144.406   1
   0  12   4 652.035 197.780   1
   0 -12  -4 1003.44 191.758   1
   0  12   5 272.575 199.454   1
   0 -12  -5-53.7560 165.063   1
   0  12   7 109.088 200.363   1
   0 -12  -7 20.0028 204.421   1
   0  12   8 456.655 216.645   1
   0 -12  -8 565.292 215.518   1
   0  12   9-118.810 231.139   1
   0 -12  -9 196.075 216.806   1
   0 -12 -10 3765.99 363.254   1
   0  12  10 4231.07 386.692   1
   0  12  11-227.746 251.228   1
   0 -12 -11 23.2733 219.875   1
   0  12  13 52.9221 258.729   1
   0 -12 -13 73.2473 234.411   1
   0 -12 -14 1367.35 286.521   1
   0  12  15 573.098 275.639   1
   0 -12 -15-227.350 234.054   1
   0  12  16 1379.97 328.137   1
   0 -12 -16 868.834 288.354   1
   0  12  17-55.4242 258.148   1
   0  12  18 721.442 249.659   1
   0 -12 -18 415.675 234.671   1
   0  12  19-83.2969 285.239   1
   0 -12 -19 469.943 271.945   1
   0  12  20 471.106 311.669   1
   0 -12 -20 1515.66 313.130   1
   0  12  21 55.1238 303.295   1
   0 -12 -21-156.271 272.938   1
   0  12  22 1064.11 338.329   1
   0 -12 -22 593.756 297.659   1
   0  12  23-349.699 311.244   1
   0 -12 -23 561.425 297.967   1
   0  12  25 493.909 304.740   1
   0 -12 -25-49.5005 295.801   1
   0  13   0 98.3948 126.025   1
   0 -13   0 46.8341 118.851   1
   0 -13  -1 81.2525 144.416   1
   0 -13   1 28.3559 102.948   1
   0  13  -1-20.1556 111.340   1
   0  13   1-85.2292 145.489   1
   0  13   2 19193.2 986.317   1
   0 -13   2 16254.3 926.352   1
   0 -13  -2 18132.6 978.082   1
   0  13  -2 18118.2 932.071   1
   0 -13  -3-148.187 178.614   1
   0  13   3 34.9789 175.773   1
   0 -13  -4 4692.35 343.254   1
   0  13   4 4173.94 350.193   1
   0 -13  -5 18.8605 177.240   1
   0  13   5-242.787 206.804   1
   0 -13  -6 1074.10 215.221   1
   0  13   6 1181.28 235.585   1
   0 -13  -7 41.6841 194.152   1
   0  13   7 45.1751 223.102   1
   0 -13  -8 4063.03 362.496   1
   0  13   8 4403.79 372.392   1
   0 -13  -9 180.220 193.915   1
   0  13   9 48.8568 219.785   1
   0 -13 -10-92.9638 223.111   1
   0  13  10 126.012 216.110   1
   0 -13 -12 6407.64 488.272   1
   0  13  12 6845.22 514.068   1
   0 -13 -13 199.383 224.533   1
   0  13  13 323.120 236.591   1
   0 -13 -14 2130.71 322.508   1
   0  13  14 2287.82 352.906   1
   0 -13 -15-76.9956 233.678   1
   0  13  15-165.366 247.191   1
   0 -13 -16 337.051 265.729   1
   0  13  16 27.6972 281.185   1
   0 -13 -17 26.0575 274.306   1
   0  13  17 167.040 302.004   1
   0 -13 -18 497.861 251.174   1
   0  13  18 362.358 262.028   1
   0 -13 -20 627.924 287.477   1
   0  13  20 885.329 330.342   1
   0 -13 -21 726.622 292.224   1
   0  13  21 164.669 314.274   1
   0  13  22 297.949 302.621   1
   0 -13 -23 303.759 274.150   1
   0  13  23 53.2986 290.407   1
   0  13  24 366.994 287.355   1
   0 -13 -24-74.8296 259.704   1
   0  14   0 938.927 170.407   1
   0 -14   0 1062.19 159.437   1
   0  14  -1 21.1430 127.145   1
   0  14   1-90.2882 152.330   1
   0 -14  -1-100.358 141.262   1
   0 -14   1-29.3358 109.565   1
   0 -14  -2 640.698 174.156   1
   0 -14   2 698.199 108.346   1
   0  14   2 991.869 199.418   1
   0  14  -2 828.515 112.730   1
   0 -14  -3 156.905 182.301   1
   0  14   3-55.1006 190.324   1
   0 -14  -4 317.994 176.005   1
   0  14   4 337.033 194.543   1
   0 -14  -6 520.428 197.025   1
   0  14   6 600.221 234.129   1
   0 -14  -7 195.982 203.855   1
   0  14   7 348.735 225.952   1
   0 -14  -8 22.5791 206.173   1
   0  14   8 169.671 219.358   1
   0 -14  -9 209.936 228.094   1
   0  14   9-50.1178 219.171   1
   0 -14 -10 1055.46 248.766   1
   0  14  10 850.500 256.000   1
   0 -14 -11 491.208 236.805   1
   0  14  11 369.392 251.552   1
   0 -14 -12 5208.91 440.527   1
   0  14  12 5138.49 451.742   1
   0 -14 -13 127.425 254.495   1
   0  14  13 354.190 286.374   1
   0 -14 -14 103.213 217.570   1
   0  14  14 27.5787 241.966   1
   0 -14 -15 653.040 283.526   1
   0  14  15 166.818 287.530   1
   0 -14 -16 1864.61 288.476   1
   0  14  16 1370.07 288.891   1
   0 -14 -17 105.574 265.525   1
   0  14  17 420.311 307.962   1
   0 -14 -19 26.3062 212.624   1
   0  14  19 361.848 235.670   1
   0 -14 -20 862.134 285.207   1
   0  14  20 578.949 305.623   1
   0 -14 -21 77.5657 270.733   1
   0  14  21 544.878 327.399   1
   0 -14 -22 1580.34 316.351   1
   0  14  22 2417.34 375.696   1
   0 -14 -23 276.483 273.791   1
   0  14  23-132.193 293.880   1
   0 -14 -24 344.013 260.838   1
   0  14  24 595.563 301.562   1
   0 -15   0 114.802 131.307   1
   0  15   0 13.7365 150.581   1
   0 -15  -1-45.1346 153.383   1
   0 -15   1-10.0823 109.830   1
   0  15  -1-98.1925 121.757   1
   0  15   1 15.8832 152.489   1
   0  15  -2 1516.45 135.599   1
   0  15   2 1575.39 215.709   1
   0 -15   2 1332.25 129.557   1
   0 -15  -2 1988.58 220.698   1
   0 -15  -3-18.3548 181.463   1
   0  15   3 347.567 197.007   1
   0  15   5-153.653 199.284   1
   0 -15  -5-83.3090 175.689   1
   0  15   6-161.692 217.027   1
   0 -15  -6 327.818 206.479   1
   0  15   7 120.536 234.496   1
   0 -15  -7-181.802 205.012   1
   0 -15  -8 9081.06 629.913   1
   0  15   8 10590.0 656.854   1
   0  15   9 77.1781 239.782   1
   0 -15  -9 241.747 220.197   1
   0  15  10 1977.95 308.653   1
   0 -15 -10 2328.49 301.470   1
   0  15  11 107.650 247.838   1
   0 -15 -11-50.5679 216.811   1
   0  15  12 766.086 271.528   1
   0 -15 -12 539.732 235.522   1
   0  15  13 138.580 282.582   1
   0 -15 -13 52.0467 247.863   1
   0  15  15 84.3789 242.009   1
   0 -15 -15 52.9799 217.902   1
   0  15  16 1886.77 349.538   1
   0 -15 -16 1622.91 320.872   1
   0  15  17 309.530 258.451   1
   0 -15 -17-53.1735 223.455   1
   0  15  18 363.703 318.213   1
   0 -15 -18 370.818 284.294   1
   0  15  19 444.494 319.626   1
   0 -15 -19 341.918 270.109   1
   0  15  20 3048.05 339.328   1
   0 -15 -20 2422.34 308.000   1
   0  15  21 54.2746 304.038   1
   0 -15 -21 128.932 255.370   1
   0  15  22 427.022 322.654   1
   0 -15 -22-101.226 274.586   1
   0 -15 -23 223.152 273.263   1
   0  15  23 392.166 314.239   1
   0  16   0 14610.3 821.582   1
   0 -16   0 14367.7 810.650   1
   0  16  -1 174.156 125.026   1
   0  16   1-33.3492 162.635   1
   0 -16   1 111.401 111.250   1
   0 -16  -1-124.551 154.952   1
   0  16   2 186.018 176.759   1
   0 -16  -2 563.699 182.241   1
   0  16  -2 243.270 77.8614   1
   0  16   3 60.7838 198.624   1
   0 -16  -3 57.7560 190.171   1
   0  16   4 5871.61 457.249   1
   0 -16  -4 6645.95 455.014   1
   0  16   5 91.6171 191.115   1
   0 -16  -5 21.7935 187.522   1
   0 -16  -6 4684.20 376.204   1
   0  16   6 4334.99 387.439   1
   0 -16  -7-354.120 232.029   1
   0  16   7 249.177 228.170   1
   0 -16  -8 511.791 226.783   1
   0  16   8 334.433 253.110   1
   0 -16  -9 100.018 233.021   1
   0  16   9 185.177 252.700   1
   0 -16 -10 3398.18 351.105   1
   0  16  10 3190.04 373.220   1
   0 -16 -11 233.867 233.114   1
   0  16  11 55.0136 251.218   1
   0 -16 -12-105.305 223.602   1
   0  16  12-195.098 252.285   1
   0 -16 -14 1604.02 304.423   1
   0  16  14 1472.10 318.139   1
   0 -16 -15 107.275 262.011   1
   0  16  15 566.670 314.683   1
   0 -16 -16 1313.37 282.250   1
   0  16  16 1869.18 318.687   1
   0 -16 -17-26.7212 263.505   1
   0  16  17-450.959 310.349   1
   0 -16 -18 26.5282 239.726   1
   0  16  18 559.688 278.833   1
   0  16  20 794.140 334.010   1
   0 -16 -20 623.958 297.361   1
   0 -16 -22 275.206 256.399   1
   0  16  22 52.8205 299.433   1
   0  17   1 17.2746 172.749   1
   0  17   2 253.417 189.063   1
   0 -17  -3 80.2060 176.048   1
   0  17   3 211.895 207.820   1
   0 -17  -4 1204.07 240.361   1
   0  17   4 1156.30 255.138   1
   0 -17  -5 385.851 218.091   1
   0  17   5-23.8770 226.342   1
   0 -17  -6 2105.50 299.511   1
   0  17   6 2817.73 322.576   1
   0 -17  -7 294.134 236.032   1
   0  17   7 439.262 249.398   1
   0 -17  -9 439.489 242.093   1
   0  17   9 217.634 261.716   1
   0 -17 -10 2281.69 310.873   1
   0  17  10 2019.26 323.503   1
   0 -17 -11 159.550 232.558   1
   0  17  11-56.0985 257.575   1
   0 -17 -13 270.221 237.947   1
   0  17  13 28.5032 264.871   1
   0 -17 -14 3170.47 350.080   1
   0  17  14 2201.20 338.633   1
   0 -17 -15 297.916 272.302   1
   0  17  15 542.924 304.793   1
   0 -17 -16 108.292 255.764   1
   0  17  16 85.5673 286.663   1
   0  17  17-254.870 275.464   1
   0 -17 -17 134.403 254.612   1
   0  17  19 27.6766 284.138   1
   0 -17 -19 52.4295 253.002   1
   0  17  21 667.349 329.326   1
   0 -17 -21-101.083 281.732   1
   0  18   6 3401.21 356.002   1
   0  18   7 240.823 253.731   1
   0  18   8 302.103 261.283   1
   0  18   9 27.9981 264.458   1
   0  18  10 767.465 286.318   1
   0 -18 -10 969.678 275.588   1
   0  18  11 28.7252 256.005   1
   0 -18 -11 108.886 251.429   1
   0  18  12 1590.48 313.816   1
   0 -18 -12 1424.84 289.590   1
   0  18  13 232.049 286.612   1
   0 -18 -13 109.925 248.792   1
   0  18  14 1565.66 320.288   1
   0 -18 -14 878.930 281.295   1
   0  18  15 86.6376 300.616   1
   0 -18 -15 82.0500 261.892   1
   0  18  16 2523.92 390.021   1
   0 -18 -16 2307.70 364.427   1
   0  18  18 2352.53 368.359   1
   0 -18 -18 1113.38 303.331   1
   0  18  20 513.337 329.222   1
  -1   0  27 257.080 300.714   1
   1   0 -27 847.363 301.555   1
   1   0 -26 8170.29 618.376   1
  -1   0  26 8914.46 627.062   1
   1   0 -25 108.669 254.487   1
  -1   0  25-169.752 261.294   1
   1   0 -24 5888.51 484.752   1
  -1   0  24 6317.49 493.487   1
   1   0 -23-238.166 243.128   1
  -1   0  23-82.6838 246.501   1
  -1   0  22 162.418 270.177   1
   1   0 -22 182.021 259.542   1
  -1   0  21-185.383 254.309   1
   1   0 -21-50.9544 259.792   1
   1   0 -20 5170.43 433.298   1
  -1   0  20 5178.84 446.191   1
  -1   0  19 275.397 246.346   1
   1   0 -19 215.952 245.501   1
  -1   0  18 896.957 273.995   1
   1   0 -18 1460.37 272.436   1
  -1   0  17-163.488 249.107   1
   1   0 -17-22.2562 225.317   1
   1   0 -16 15917.4 929.401   1
  -1   0  16 15967.7 938.130   1
   1   0 -15-221.981 174.559   1
  -1   0  13-171.852 205.160   1
   1   0 -13-197.213 190.601   1
  -1   0  12 2277.29 238.174   1
   1   0 -12 2298.00 230.486   1
  -1   0  11-50.0566 182.224   1
   1   0 -11-186.606 160.516   1
   1   0 -10 100271. 5344.53   1
  -1   0  10 107698. 5355.27   1
  -1   0   9 195.794 136.863   1
   1   0  -9 52.1508 122.952   1
  -1   0   8 1699.18 171.956   1
   1   0  -8 1290.89 159.893   1
   1   0  -6 32439.5 1650.46   1
  -1   0   6 30391.5 1648.51   1
  -1   0   5-122.904 119.419   1
   1   0  -5-7.76303 116.240   1
  -1   0   4 22653.7 1111.50   1
   1   0  -4 19595.6 1108.25   1
  -1   0   3 96.6664 107.483   1
   1   0  -3 62.0122 105.189   1
  -1   0   2 348007. 17808.2   1
   1   0  -2 351476. 17807.3   1
  -1   0   1-3.07350 57.2213   1
   1   0  -1-20.0938 49.2339   1
   1   0   0-89.3683 51.2100   1
  -1   0   0-7.39608 50.5939   1
  -1   0  -1 2.75265 43.9482   1
   1   0   1 2.91748 50.9438   1
   1   0   2 329115. 17064.7   1
  -1   0  -2 340581. 17062.6   1
   1   0   3 78.6547 98.8045   1
  -1   0  -3 4.78800 91.5824   1
  -1   0  -4 21010.3 1132.10   1
   1   0   4 22183.8 1136.62   1
   1   0   5 226.422 139.179   1
  -1   0  -5 57.7964 116.409   1
  -1   0  -6 32725.5 1666.19   1
   1   0   6 30866.2 1669.49   1
   1   0   8 1414.12 186.022   1
  -1   0  -8 1339.40 176.888   1
   1   0   9 13.8621 129.494   1
  -1   0  -9 38.2265 120.693   1
   1   0  10 106985. 5520.43   1
  -1   0 -10 107083. 5514.72   1
   1   0  11 16.5166 157.322   1
  -1   0 -11 106.922 150.519   1
   1   0  12 2085.30 238.882   1
  -1   0 -12 2174.24 230.339   1
   1   0  13-115.390 168.308   1
  -1   0 -13 382.128 161.472   1
   1   0  15 21.5166 209.303   1
  -1   0 -15-118.044 203.398   1
   1   0  16 15997.7 944.658   1
   1   0  17 283.951 246.925   1
  -1   0 -17-21.7249 230.763   1
   1   0  18 1428.77 255.832   1
  -1   0 -18 1062.37 224.629   1
   1   0  19 255.584 262.407   1
  -1   0 -19-70.6218 222.986   1
  -1   0 -20 5364.36 422.506   1
   1   0  20 4782.63 431.879   1
   1   0  21 429.277 269.406   1
  -1   0 -21 523.835 257.242   1
   1   0  22 328.324 252.122   1
  -1   0 -22 51.0739 223.498   1
   1   0  23-110.629 267.684   1
  -1   0 -23 339.515 262.514   1
  -1   0 -24 5451.04 463.978   1
   1   0  24 6249.09 489.320   1
   1   0  25 113.079 271.680   1
  -1   0 -25-593.776 292.410   1
  -1   0 -26 7556.71 564.221   1
   1   0  26 7753.90 572.140   1
   1   0  27 256.313 281.008   1
  -1   0 -27 355.722 294.727   1
   1  -1 -27 460.426 301.295   1
   1   1 -27 276.431 285.995   1
  -1   1  27 1075.41 316.563   1
   1   1 -26 687.426 303.845   1
  -1  -1  26 1033.43 309.199   1
   1   1 -25 54.5955 274.314   1
   1  -1 -25 189.144 265.531   1
  -1   1  25-140.590 261.914   1
  -1  -1  25-170.581 264.822   1
   1  -1 -24 535.135 242.925   1
  -1   1  24 251.134 238.522   1
   1   1 -23-212.116 224.340   1
  -1  -1  23 82.5972 240.021   1
  -1   1  22 2363.11 350.556   1
   1   1 -22 3005.56 336.565   1
  -1  -1  22 2939.64 347.957   1
   1  -1 -22 2714.96 341.607   1
  -1   1  21-292.681 260.816   1
  -1  -1  21 157.851 245.070   1
   1  -1 -21 280.759 260.204   1
   1   1 -21 50.5737 234.888   1
  -1   1  20-104.108 242.437   1
   1  -1 -20 149.613 252.395   1
  -1  -1  19 740.525 234.124   1
   1   1 -19 355.846 217.659   1
  -1  -1  18 1737.75 267.351   1
  -1   1  18 1306.24 290.808   1
   1   1 -18 1256.28 254.863   1
  -1  -1  17 114.312 209.408   1
  -1   1  17 142.739 242.025   1
   1  -1 -17 22.5942 215.252   1
   1   1 -17 197.051 199.965   1
   1  -1 -16 14465.8 795.782   1
   1   1 -16 13632.0 781.538   1
  -1   1  16 12329.7 787.449   1
  -1  -1  16 11691.3 775.368   1
  -1  -1  15 1659.14 248.184   1
  -1   1  15 1207.33 244.295   1
   1   1 -15 1203.31 221.230   1
   1  -1 -15 1465.62 238.516   1
  -1  -1  14 3307.43 308.497   1
  -1   1  14 3375.11 314.873   1
   1   1 -14 3667.70 305.085   1
   1  -1 -14 3311.68 305.088   1
  -1   1  13 3319.36 309.811   1
   1  -1 -13 3478.80 299.344   1
   1   1 -13 3494.30 296.909   1
   1  -1 -12 11185.0 660.130   1
   1   1 -12 10584.1 647.434   1
  -1  -1  12 11428.7 659.273   1
  -1   1  12 10742.3 662.023   1
  -1   1  11 1015.01 187.935   1
  -1  -1  11 980.753 181.658   1
   1   1 -11 1296.99 179.366   1
   1  -1 -11 1136.75 187.756   1
   1  -1 -10 32601.1 1745.30   1
   1   1 -10 33713.5 1740.59   1
  -1  -1  10 34611.1 1746.08   1
  -1   1  10 30023.4 1746.73   1
   1   1  -9 9078.54 527.348   1
   1  -1  -9 8776.41 536.431   1
  -1   1   9 8891.31 543.884   1
  -1  -1   9 8857.25 528.915   1
  -1   1   8 1310.84 187.418   1
  -1  -1   8 1048.37 170.238   1
   1  -1  -8 850.227 175.482   1
  -1   1   7 628.280 164.841   1
  -1  -1   7 722.789 153.952   1
   1   1  -7 820.230 137.502   1
   1  -1  -7 527.217 141.888   1
   1   1  -6 2269.62 186.379   1
  -1  -1   6 1720.76 178.281   1
   1   1  -5 1700.54 161.822   1
  -1  -1   5 1565.32 168.681   1
  -1   1   5 1752.37 193.911   1
   1  -1  -5 1513.53 175.715   1
   1  -1  -4 4907.25 268.810   1
   1   1  -4 3259.09 247.162   1
  -1   1   4 4493.49 272.018   1
  -1  -1   4 3406.10 247.136   1
  -1   1   3 11119.5 604.388   1
  -1  -1   3 11602.2 594.636   1
   1  -1  -3 11506.1 602.339   1
   1   1  -3 10265.0 592.933   1
  -1   1   2 16945.5 913.350   1
  -1  -1   2 17821.3 909.258   1
   1  -1  -2 17169.4 914.603   1
   1   1  -2 17693.5 905.817   1
  -1   1   1 326.347 74.7054   1
  -1  -1   1 228.016 60.2956   1
   1  -1  -1 463.215 76.9003   1
   1   1  -1 341.913 59.0841   1
   1  -1   0 193455. 10127.2   1
   1   1   0 207529. 10128.6   1
  -1   1   0 197505. 10127.7   1
  -1  -1   0 197859. 10127.4   1
   1  -1   1 382.120 62.4614   1
  -1  -1  -1 317.013 75.3286   1
   1   1   1 290.195 81.7613   1
  -1   1  -1 381.674 56.7981   1
  -1   1  -2 17073.6 741.332   1
  -1  -1  -2 11581.5 744.823   1
   1   1   2 11296.5 745.975   1
   1  -1   2 15881.5 742.278   1
   1   1   3 11505.9 567.811   1
  -1  -1  -3 10148.2 565.487   1
  -1   1  -3 9734.68 551.175   1
   1  -1   3 10333.6 553.411   1
   1   1   4 4481.52 282.029   1
   1  -1   4 3956.12 255.506   1
  -1  -1  -4 4013.55 268.764   1
  -1   1  -4 4403.95 259.106   1
   1  -1   5 1623.38 157.591   1
  -1   1  -5 1330.06 148.805   1
   1   1   5 1391.07 188.273   1
   1  -1   6 2898.53 204.538   1
  -1   1  -6 2229.08 185.854   1
   1   1   7 757.061 136.957   1
   1  -1   7 751.566 142.047   1
   1   1   8 1115.38 189.316   1
   1  -1   8 1208.70 167.408   1
  -1   1  -8 1318.41 156.038   1
  -1  -1  -8 1371.39 176.751   1
   1  -1   9 9025.58 518.423   1
   1   1   9 9076.22 527.706   1
  -1  -1  -9 8471.40 517.621   1
  -1   1  -9 8149.87 502.226   1
   1   1  10 31640.1 1741.37   1
   1  -1  10 33088.4 1735.92   1
  -1  -1 -10 31454.8 1736.04   1
  -1   1 -10 34249.5 1732.94   1
   1  -1  11 1011.77 173.662   1
   1   1  11 881.631 171.893   1
  -1  -1 -11 1214.23 177.474   1
  -1   1 -11 910.002 170.237   1
  -1   1 -12 9926.51 615.259   1
   1  -1  12 10654.8 629.233   1
   1   1  12 10439.0 637.375   1
  -1  -1 -12 10646.4 624.288   1
   1   1  13 2767.26 295.461   1
  -1   1 -13 3391.16 283.922   1
  -1  -1 -13 3298.96 292.047   1
   1  -1  14 3196.45 310.529   1
  -1   1 -14 3341.58 298.447   1
  -1  -1 -14 3371.82 297.661   1
   1   1  14 3305.18 314.490   1
   1   1  15 950.020 243.750   1
  -1   1 -15 845.411 199.801   1
  -1  -1 -15 847.801 205.749   1
  -1  -1 -16 14594.1 818.862   1
  -1   1 -16 12770.8 799.136   1
   1  -1  16 13272.2 812.793   1
   1   1  16 13875.9 833.200   1
   1  -1  17 162.319 230.531   1
   1   1  17 120.425 206.238   1
  -1   1 -17 362.203 216.038   1
  -1  -1 -17 353.606 207.418   1
   1  -1  18 1018.46 249.380   1
   1   1  18 1349.38 289.424   1
  -1   1 -18 1942.13 257.830   1
   1  -1  19 176.095 243.616   1
  -1   1 -19 209.334 237.315   1
   1   1  20 452.049 264.607   1
  -1  -1 -20 293.563 251.254   1
   1  -1  21 690.698 271.953   1
   1   1  21 189.685 239.802   1
  -1  -1 -21 125.430 220.693   1
  -1   1 -21 422.067 257.185   1
   1   1  22 3715.88 389.934   1
   1  -1  22 2767.42 339.962   1
  -1  -1 -22 2838.49 352.495   1
  -1   1 -22 3011.00 339.886   1
   1  -1  23 55.1864 267.419   1
  -1   1 -23 523.869 266.815   1
   1   1  24 336.020 289.459   1
  -1  -1 -24 422.816 268.826   1
   1  -1  25-113.343 270.792   1
   1   1  25 591.946 286.207   1
  -1  -1 -25-26.8002 256.829   1
  -1   1 -25 434.323 280.184   1
   1  -1  26 428.497 266.542   1
  -1   1 -26 191.900 250.737   1
   1   1  27 309.803 277.768   1
  -1  -1 -27 242.835 293.606   1
  -1   1 -27 883.572 306.575   1
  -1   2  29 220.249 270.995   1
   1  -2 -29 815.401 318.342   1
  -1   2  28 194.900 257.198   1
   1  -2 -28 26.6272 253.626   1
  -1   2  27 1960.76 315.896   1
   1  -2 -27 1368.44 304.149   1
  -1   2  26 589.570 297.622   1
   1  -2 -26 942.225 297.097   1
   1   2 -26 249.576 270.645   1
   1   2 -25 5836.16 467.072   1
  -1  -2  25 4716.30 449.276   1
  -1   2  25 4896.71 469.272   1
   1  -2 -25 5604.29 473.608   1
  -1  -2  24 900.412 284.844   1
  -1   2  24 362.065 289.962   1
   1  -2 -24 827.484 284.903   1
   1   2 -24 621.181 273.575   1
   1  -2 -23 503.530 240.951   1
   1   2 -23 79.5142 259.556   1
  -1  -2  23 413.357 267.056   1
  -1   2  23 137.951 249.321   1
   1  -2 -22 234.691 226.271   1
  -1   2  22 81.6145 223.387   1
   1   2 -22 181.092 264.103   1
  -1  -2  22 725.029 266.257   1
   1  -2 -21 2716.78 314.941   1
  -1   2  21 2009.42 293.444   1
   1   2 -21 2033.83 298.684   1
  -1  -2  21 2062.72 304.587   1
   1  -2 -20 401.789 232.083   1
  -1   2  20 762.889 261.096   1
   1   2 -20 608.285 238.773   1
  -1  -2  20 758.701 256.715   1
   1  -2 -19 2323.90 304.899   1
   1   2 -19 3007.85 310.650   1
  -1   2  19 2237.48 308.581   1
  -1  -2  19 2413.58 309.745   1
   1  -2 -18 3629.36 356.998   1
   1   2 -18 4293.60 368.609   1
  -1  -2  18 3908.71 374.038   1
   1   2 -17 515.507 232.195   1
   1  -2 -17 22.8841 189.809   1
  -1   2  17-24.2282 202.358   1
  -1  -2  17 379.519 223.444   1
   1   2 -16 326.389 195.554   1
   1  -2 -16 220.244 189.112   1
  -1  -2  16 63.7015 200.250   1
  -1   2  16 164.100 199.242   1
   1  -2 -15 2445.02 275.352   1
  -1   2  15 2190.07 285.811   1
  -1   2  14 15906.3 928.903   1
  -1  -2  14 15560.7 910.372   1
   1   2 -14 16016.5 905.578   1
   1  -2 -14 15900.0 919.849   1
  -1  -2  13 1181.70 199.378   1
   1   2 -12 29684.0 1573.68   1
   1  -2 -12 28556.0 1585.27   1
  -1  -2  12 30791.3 1580.93   1
  -1   2  12 28098.8 1590.36   1
   1  -2 -11 6739.88 456.814   1
   1   2 -11 7176.48 440.519   1
  -1   2  11 7019.24 471.089   1
   1  -2 -10 235.942 140.043   1
   1   2 -10 246.476 129.885   1
  -1   2  10 561.624 163.577   1
  -1  -2  10 176.493 129.388   1
  -1  -2   9 14290.1 830.666   1
  -1   2   9 15166.5 858.237   1
   1  -2  -9 15385.0 848.622   1
   1   2  -9 15388.2 830.793   1
  -1   2   8 31662.4 1789.28   1
   1  -2  -8 35861.1 1789.89   1
  -1  -2   7 22904.5 1151.84   1
  -1   2   7 19745.9 1169.07   1
   1  -2  -7 21117.8 1164.48   1
   1   2  -7 22126.6 1151.04   1
  -1   2   6 31940.3 1668.05   1
  -1  -2   6 30568.5 1648.55   1
   1   2  -6 31590.6 1649.17   1
   1  -2  -6 32512.4 1663.47   1
  -1  -2   5 1852.92 169.770   1
  -1   2   5 2236.42 207.777   1
   1   2  -5 1829.04 162.313   1
   1   2  -4 10399.2 629.622   1
  -1  -2   4 10742.2 631.388   1
  -1   2   4 13337.8 659.440   1
   1  -2  -4 14564.6 656.299   1
   1   2  -3 293030. 14068.7   1
   1  -2  -3 300518. 14085.1   1
  -1   2   3 302870. 14088.0   1
  -1   2   2 115676. 5764.33   1
  -1  -2   2 113064. 5749.89   1
   1  -2  -2 118875. 5765.15   1
   1   2  -2 108123. 5749.67   1
  -1  -2   1 5809.57 291.458   1
   1  -2  -1 6305.22 305.281   1
   1   2  -1 5469.21 290.410   1
  -1  -2   0 49.9822 66.2438   1
   1   2   0-6.56688 67.2600   1
   1  -2   0 149.894 68.4860   1
  -1   2   0 138.597 76.8312   1
   1   2   1 5774.42 302.514   1
  -1  -2  -1 4930.49 297.546   1
  -1   2  -1 5292.08 283.120   1
   1  -2   1 5193.27 284.887   1
  -1   2  -2 111985. 5706.08   1
   1   2   2 115567. 5723.69   1
   1  -2   2 112039. 5706.68   1
  -1  -2  -2 108415. 5721.35   1
   1   2   3 327005. 14780.6   1
  -1  -2  -3 315196. 14777.4   1
  -1   2  -3 270090. 14758.0   1
   1  -2   3 281342. 14758.7   1
   1  -2   4 11089.9 667.460   1
   1   2   4 13884.1 700.678   1
  -1   2  -4 12241.7 664.909   1
  -1  -2  -4 14761.6 690.540   1
   1  -2   5 2016.79 162.630   1
   1   2   5 2023.40 200.056   1
  -1  -2  -5 2241.33 184.168   1
  -1   2  -5 2282.07 159.454   1
   1  -2   6 31181.6 1693.33   1
   1   2   6 34435.9 1715.88   1
  -1   2  -6 32223.1 1687.66   1
  -1  -2  -6 32808.6 1704.34   1
   1   2   7 22969.4 1195.85   1
   1  -2   7 21503.5 1174.02   1
  -1  -2  -8 38667.2 1968.04   1
   1   2   8 35968.0 1970.38   1
  -1  -2  -9 15281.4 848.144   1
  -1   2  -9 16410.1 833.771   1
   1   2   9 14350.0 854.035   1
   1  -2   9 14265.4 831.633   1
  -1  -2 -10 464.650 151.665   1
  -1   2 -10 437.927 146.064   1
   1  -2  10 202.552 142.266   1
   1   2  10 268.640 159.554   1
  -1  -2 -11 6747.21 458.322   1
   1   2  11 7270.20 470.274   1
  -1   2 -11 7172.35 439.350   1
  -1  -2 -12 29697.7 1602.78   1
  -1   2 -12 27797.5 1584.12   1
   1  -2  12 30937.2 1600.94   1
   1   2  12 31129.2 1619.28   1
  -1   2 -13 858.652 182.686   1
   1  -2  13 1225.98 196.610   1
  -1  -2 -14 16862.0 913.262   1
  -1   2 -14 15269.2 889.845   1
   1  -2  14 15532.9 903.803   1
   1   2  14 15140.0 913.347   1
  -1  -2 -15 2739.54 302.909   1
   1   2  15 2264.12 308.074   1
  -1   2 -16-198.155 192.745   1
  -1  -2 -16-281.046 185.387   1
   1   2  16 212.248 204.241   1
   1  -2  16 301.639 199.561   1
  -1  -2 -17 561.913 237.793   1
  -1   2 -17 377.165 206.267   1
   1  -2  17 454.670 231.356   1
   1   2  17 539.306 271.895   1
  -1  -2 -18 4670.57 386.735   1
  -1   2 -18 4334.44 392.525   1
   1  -2  18 5603.41 418.578   1
  -1   2 -19 2137.03 280.366   1
  -1  -2 -19 1675.02 300.977   1
   1   2  19 2509.43 326.963   1
   1  -2  19 2746.29 304.362   1
  -1   2 -20 262.158 224.712   1
  -1  -2 -20 123.349 203.103   1
   1  -2  20 614.005 263.972   1
   1   2  20 670.514 243.447   1
  -1  -2 -21 2921.87 346.159   1
  -1   2 -21 2842.31 326.831   1
   1   2  21 2867.13 363.164   1
   1  -2  21 2442.51 321.243   1
  -1  -2 -22 359.036 248.834   1
  -1   2 -22 203.652 247.002   1
   1  -2  22-215.295 265.166   1
   1   2  22-55.2297 243.066   1
  -1  -2 -23 572.188 278.298   1
  -1   2 -23 551.174 256.953   1
   1  -2  23 468.286 260.393   1
   1   2  23 725.486 294.494   1
  -1   2 -24 375.656 271.765   1
  -1  -2 -24 764.131 288.354   1
   1  -2  24 392.808 273.017   1
   1   2  24 111.806 277.566   1
   1  -2  25 4604.39 439.929   1
  -1  -2 -25 4572.24 441.797   1
  -1   2 -25 5897.36 454.455   1
   1   2  25 5587.51 470.165   1
  -1   2 -26 194.120 273.046   1
  -1  -2 -26 668.671 299.567   1
   1   2  26 673.401 302.254   1
  -1  -2 -27 2054.92 328.926   1
   1   2  27 2234.68 331.865   1
  -1  -2 -28 213.047 295.823   1
   1   2  28 416.476 294.600   1
  -1  -2 -29 526.044 280.560   1
   1  -3 -30 331.121 252.132   1
  -1   3  28 3436.60 416.429   1
   1  -3 -28 4156.31 427.734   1
  -1   3  27 110.942 288.711   1
   1  -3 -27 53.1384 275.946   1
  -1   3  26 2560.13 352.131   1
   1  -3 -26 3550.55 352.288   1
   1   3 -25 1405.41 316.279   1
   1  -3 -24 3194.06 374.619   1
   1   3 -24 3135.94 363.412   1
  -1  -3  24 3155.59 375.572   1
  -1   3  24 3639.59 386.365   1
   1  -3 -23 847.642 299.649   1
   1   3 -23 237.995 249.812   1
  -1  -3  23 27.5390 247.653   1
  -1   3  23 469.234 299.368   1
   1   3 -22 6336.65 461.833   1
  -1  -3  22 4846.92 445.724   1
  -1   3  21-107.960 277.136   1
   1  -3 -20-75.7089 256.684   1
   1   3 -20 24.1093 213.548   1
  -1  -3  20 274.952 229.547   1
   1  -3 -19 1059.65 272.392   1
  -1   3  19 779.737 273.940   1
   1   3 -19 739.755 227.229   1
  -1  -3  19 840.627 247.471   1
   1   3 -18 4822.00 404.502   1
  -1  -3  18 5374.19 414.974   1
   1  -3 -17 556.982 255.049   1
   1   3 -17 1010.24 226.533   1
  -1  -3  17 546.312 221.687   1
  -1   3  17 494.505 260.741   1
   1  -3 -16 6979.22 525.732   1
  -1   3  16 7960.39 550.549   1
   1   3 -15-74.7892 172.218   1
   1  -3 -15 237.170 221.374   1
  -1   3  15 208.021 242.766   1
  -1  -3  15 19.4467 181.686   1
   1   3 -14 7830.17 489.245   1
   1  -3 -14 6931.49 500.574   1
  -1   3  14 7191.88 510.992   1
  -1  -3  14 7816.91 496.349   1
   1  -3 -13 255.699 178.296   1
   1   3 -13 145.847 151.341   1
  -1   3  13 445.949 193.591   1
  -1  -3  13 100.906 152.097   1
   1   3 -12 27008.9 1475.45   1
  -1  -3  12 28086.7 1482.72   1
   1  -3 -11-35.1263 147.049   1
  -1   3  11-114.123 165.798   1
  -1  -3  11 70.3730 127.727   1
   1   3 -10 6932.41 414.125   1
   1  -3 -10 5898.66 423.226   1
  -1  -3  10 6608.39 410.843   1
  -1   3  10 6424.52 436.102   1
   1  -3  -9-76.3251 111.585   1
  -1   3   9 66.3096 122.285   1
  -1  -3   8 19074.8 997.953   1
  -1   3   8 18589.4 1031.11   1
   1   3  -8 19421.3 997.692   1
   1  -3  -8 16712.6 1016.09   1
  -1  -3   7 6045.45 363.088   1
  -1   3   7 6535.61 403.031   1
   1  -3  -7 6007.10 390.364   1
   1   3  -7 5923.89 361.213   1
   1   3  -6 40705.1 2148.47   1
  -1  -3   6 43288.7 2148.44   1
   1  -3  -6 46372.3 2175.44   1
  -1  -3   5 20421.6 1104.87   1
   1   3  -5 21839.1 1108.51   1
   1   3  -4 24295.0 1207.08   1
   1  -3  -4 22801.6 1233.54   1
  -1   3   4 23173.1 1237.56   1
  -1  -3   4 22539.1 1206.89   1
  -1  -3   3 14995.7 759.787   1
   1   3  -3 15082.8 760.033   1
   1  -3  -3 13090.3 790.777   1
  -1   3   3 13599.6 789.351   1
   1  -3  -2 9157.01 537.246   1
  -1   3   2 9908.16 540.015   1
  -1  -3   2 9904.21 511.765   1
   1   3  -2 9726.37 510.997   1
  -1  -3   1 57484.8 2969.98   1
   1   3  -1 58486.3 2970.47   1
   1  -3  -1 55149.5 2983.74   1
  -1   3   1 61457.4 2983.47   1
   1   3   0 153484. 7770.09   1
  -1  -3   0 146441. 7767.30   1
  -1   3   0 155663. 7769.43   1
   1  -3   0 154502. 7767.87   1
  -1  -3  -1 65516.6 3188.01   1
   1   3   1 61709.6 3189.67   1
   1  -3   1 61569.0 3175.22   1
  -1   3  -1 61234.1 3175.80   1
   1   3   2 10732.2 564.485   1
  -1  -3  -2 9774.60 558.647   1
   1   3   3 13480.4 754.295   1
  -1   3  -3 13353.5 719.351   1
  -1  -3  -3 13615.3 750.455   1
   1  -3   3 14624.5 721.180   1
   1  -3   4 22684.5 1204.92   1
   1   3   4 24265.6 1239.89   1
  -1  -3  -4 24401.1 1234.42   1
  -1   3  -4 23080.8 1203.65   1
   1  -3   5 26386.3 1367.21   1
  -1   3  -5 26248.9 1363.40   1
   1   3   6 47633.7 2338.94   1
   1  -3   6 41835.8 2302.96   1
  -1   3  -6 46342.6 2300.24   1
  -1  -3  -6 43742.8 2325.38   1
  -1  -3  -7 6254.33 405.161   1
  -1   3  -7 6505.82 368.137   1
   1  -3   7 6214.42 372.248   1
   1   3   7 6429.85 411.129   1
  -1   3  -8 18525.9 1016.10   1
  -1  -3  -8 20081.2 1049.83   1
   1   3   8 20337.5 1054.70   1
   1  -3   8 18115.2 1020.22   1
  -1  -3  -9 44.9589 157.595   1
   1   3   9 295.368 174.424   1
  -1  -3 -10 6675.11 439.044   1
   1   3  10 6450.83 449.829   1
  -1   3 -10 6344.92 401.233   1
   1  -3  10 6615.58 412.557   1
  -1  -3 -11-259.957 169.009   1
   1   3  11 187.813 180.302   1
   1  -3  11 56.7301 149.282   1
  -1   3 -12 28791.8 1551.94   1
   1  -3  12 29439.7 1564.38   1
  -1   3 -13 109.267 137.333   1
  -1  -3 -13 379.719 207.902   1
   1  -3  13 288.184 159.577   1
   1   3  13 85.2379 211.779   1
  -1  -3 -14 8265.18 503.937   1
  -1   3 -14 7626.15 480.950   1
   1   3  14 7211.71 503.606   1
   1  -3  14 6632.50 483.360   1
  -1   3 -15 108.685 174.577   1
  -1  -3 -15 400.368 214.354   1
   1  -3  15 314.821 193.484   1
   1   3  15 510.332 240.843   1
  -1  -3 -16 7404.46 504.733   1
   1   3  16 7097.10 513.414   1
  -1   3 -17 615.681 210.232   1
  -1  -3 -17 1255.10 266.351   1
   1   3  17 348.747 267.432   1
   1  -3  17 599.951 221.210   1
  -1   3 -18 5016.32 392.835   1
   1  -3  18 4910.44 406.463   1
  -1   3 -19 972.893 229.456   1
  -1  -3 -19 1208.52 267.490   1
   1  -3  19 970.556 246.061   1
   1   3  19 264.068 261.294   1
  -1  -3 -20 49.7117 247.969   1
  -1   3 -20-23.6510 214.653   1
   1  -3  20-100.430 229.223   1
   1   3  20-189.307 266.452   1
   1   3  21 466.876 261.903   1
  -1   3 -22 5101.53 414.031   1
   1  -3  22 4304.59 417.009   1
  -1  -3 -23 571.779 248.610   1
  -1   3 -23 551.608 253.234   1
   1  -3  23 356.830 264.471   1
   1   3  23 781.741 248.265   1
  -1   3 -24 3688.08 372.891   1
  -1  -3 -24 3410.03 379.295   1
   1  -3  24 2492.45 361.826   1
   1   3  24 3442.34 387.766   1
  -1  -3 -26 4052.29 413.041   1
   1   3  26 4074.25 423.042   1
  -1  -3 -27 686.901 292.475   1
   1   3  27 27.6740 278.716   1
  -1  -3 -28 4060.68 403.951   1
   1   3  28 3478.01 393.732   1
  -1   4  29 508.631 297.189   1
   1  -4 -29 843.428 322.474   1
  -1   4  28 353.207 252.162   1
   1  -4 -28 285.824 239.136   1
  -1   4  27 274.710 273.424   1
   1  -4 -27 815.071 288.894   1
  -1   4  26 331.576 293.633   1
   1  -4 -26 556.239 301.604   1
  -1   4  25 360.390 299.018   1
   1  -4 -25 796.001 310.049   1
   1  -4 -24 372.003 285.573   1
   1   4 -24 892.498 284.351   1
  -1   4  24 859.037 307.584   1
   1  -4 -23 817.427 282.074   1
  -1   4  23 992.159 284.834   1
   1   4 -23 1029.34 277.450   1
  -1  -4  23 852.082 265.915   1
   1  -4 -22 941.244 258.069   1
  -1   4  22 711.811 271.002   1
  -1  -4  22 985.743 280.035   1
   1  -4 -21 77.5296 213.317   1
   1   4 -21 395.762 238.765   1
  -1  -4  21 488.842 249.604   1
  -1   4  21 542.458 240.129   1
  -1   4  20 6475.54 486.717   1
  -1  -4  20 6457.71 487.193   1
   1   4 -20 5879.59 478.027   1
   1  -4 -20 6479.88 477.738   1
   1  -4 -19 1915.24 270.741   1
  -1   4  19 1891.33 281.590   1
   1   4 -19 2187.60 278.525   1
  -1  -4  19 1726.90 269.641   1
   1  -4 -18 1405.36 253.494   1
  -1   4  18 1824.58 277.526   1
   1   4 -18 1107.56 239.683   1
  -1  -4  18 1914.10 270.629   1
   1   4 -17 1377.65 229.301   1
  -1  -4  17 1745.62 258.458   1
   1  -4 -16 159.583 225.343   1
  -1   4  16 293.541 250.702   1
   1   4 -16 193.726 191.067   1
  -1  -4  16 100.263 190.137   1
   1  -4 -15 439.790 232.125   1
  -1   4  15 378.919 261.266   1
   1   4 -15-90.4493 168.730   1
  -1  -4  15 225.049 179.770   1
   1  -4 -14 3129.62 302.128   1
  -1   4  14 2937.43 314.590   1
   1   4 -14 2268.74 251.355   1
  -1  -4  14 2421.95 257.193   1
   1  -4 -13 1801.37 238.964   1
  -1   4  13 2143.18 262.661   1
   1   4 -13 2183.09 230.036   1
  -1  -4  13 2247.66 236.740   1
   1  -4 -12 19.2463 177.856   1
  -1   4  12 41.7254 192.775   1
   1   4 -12 197.888 151.186   1
  -1  -4  12 161.148 144.822   1
   1   4 -11 9359.93 567.964   1
   1  -4 -11 9768.60 608.167   1
  -1   4  11 10587.7 623.760   1
  -1  -4  11 10052.7 576.087   1
   1  -4 -10 2381.32 246.127   1
  -1   4  10 2830.52 268.491   1
  -1  -4  10 2619.16 212.181   1
   1   4 -10 2459.30 206.957   1
   1  -4  -9 48.0235 135.888   1
  -1   4   9-156.579 162.057   1
  -1  -4   9 31.0136 113.062   1
  -1   4   8 29801.2 1631.09   1
   1   4  -8 30420.4 1592.47   1
  -1  -4   8 31023.7 1594.43   1
   1  -4  -8 29945.7 1622.68   1
   1  -4  -7 204.259 154.213   1
   1   4  -7 99.2581 88.0072   1
  -1   4   7 266.318 171.638   1
   1   4  -6 10980.7 568.722   1
  -1  -4   6 10189.4 572.067   1
  -1   4   6 10516.3 611.665   1
   1  -4  -6 10199.4 601.280   1
   1   4  -5 25745.4 1357.20   1
   1  -4  -5 27042.6 1395.01   1
  -1   4   5 25504.5 1400.69   1
  -1  -4   5 26726.1 1359.85   1
  -1  -4   4 202748. 10252.3   1
   1   4  -4 199744. 10252.8   1
   1  -4  -3 14869.8 728.962   1
  -1   4   3 12042.2 725.476   1
  -1  -4   3 13027.7 689.123   1
   1   4  -3 13416.6 689.775   1
  -1   4   2 14949.8 779.587   1
   1  -4  -2 13403.8 777.910   1
  -1  -4   2 13597.1 749.197   1
   1   4  -2 15518.8 750.629   1
  -1   4   1 40905.9 2073.01   1
   1  -4  -1 35191.8 2073.45   1
  -1  -4   1 41443.4 2058.76   1
   1   4  -1 41147.5 2059.94   1
  -1   4   0 4.71758 88.5673   1
   1   4   0 83.1915 87.1510   1
   1  -4   0 8.94157 73.2097   1
  -1  -4   0-57.9182 80.7420   1
   1   4   1 42513.7 2228.76   1
  -1  -4  -1 43853.4 2227.10   1
   1  -4   1 43319.7 2213.15   1
  -1   4  -1 43053.1 2214.58   1
  -1  -4  -2 14172.2 758.997   1
   1   4   2 13968.8 763.867   1
  -1  -4  -3 12374.5 687.651   1
   1   4   3 12760.5 695.582   1
  -1   4  -4 185256. 9566.22   1
   1  -4   4 190585. 9567.16   1
  -1  -4  -5 26914.1 1304.76   1
  -1   4  -5 23195.4 1263.01   1
   1   4   5 26275.7 1314.14   1
   1  -4   5 24570.5 1267.43   1
   1   4   6 11428.9 602.633   1
   1  -4   6 9791.63 553.380   1
   1   4   7-29.1372 134.218   1
   1  -4   7 121.527 90.1768   1
  -1   4  -7 78.8502 77.4920   1
  -1  -4  -7 80.4267 116.531   1
   1   4   8 30004.4 1617.00   1
   1  -4   8 30582.6 1579.68   1
  -1  -4  -8 31383.6 1613.12   1
  -1   4  -8 29178.7 1574.08   1
   1   4   9 17.2364 155.497   1
   1  -4   9-71.5761 101.010   1
  -1  -4  -9-15.7293 143.179   1
   1   4  10 2547.15 262.843   1
  -1   4 -10 2572.04 205.326   1
   1  -4  10 2652.61 214.816   1
  -1  -4 -10 2679.86 249.417   1
   1  -4  11 10157.6 583.654   1
   1   4  11 11436.1 634.737   1
  -1  -4 -11 10978.8 619.761   1
   1  -4  12 234.604 146.988   1
   1   4  12 208.128 200.861   1
  -1  -4 -12-299.624 184.957   1
  -1   4 -12-40.5598 121.592   1
   1   4  13 2361.49 284.324   1
   1  -4  13 2582.23 250.344   1
  -1   4 -13 2440.14 232.133   1
  -1  -4 -13 2441.12 273.441   1
   1  -4  14 2726.46 255.803   1
   1   4  14 2078.77 288.165   1
  -1   4 -14 2674.39 246.362   1
  -1  -4 -14 2928.41 288.207   1
   1   4  15 711.364 243.698   1
   1  -4  15 379.640 189.026   1
  -1  -4 -15 562.004 224.866   1
  -1   4 -15 140.209 167.213   1
   1  -4  16 284.088 209.485   1
   1   4  16-49.0425 202.617   1
  -1   4 -16 112.873 174.973   1
  -1  -4 -16 359.103 183.482   1
   1  -4  17 1162.43 243.820   1
  -1   4 -17 1681.68 233.882   1
   1  -4  18 1650.17 260.313   1
   1   4  18 1745.49 289.698   1
  -1  -4 -18 1621.19 268.496   1
  -1   4 -18 2563.73 266.490   1
   1   4  19 1946.85 314.515   1
   1  -4  19 1680.16 264.964   1
  -1  -4 -19 1830.35 300.597   1
  -1   4 -19 2499.14 277.918   1
  -1   4 -20 7061.30 488.673   1
  -1  -4 -20 5879.62 501.837   1
   1   4  20 7686.71 541.000   1
   1  -4  20 6455.89 493.885   1
   1  -4  21 25.6383 225.749   1
  -1  -4 -21 76.2384 196.657   1
  -1   4 -21 342.669 226.814   1
   1   4  22 1030.80 313.268   1
   1  -4  22 900.276 260.136   1
  -1   4 -22 1449.30 287.452   1
  -1  -4 -22 1209.70 298.549   1
   1  -4  23 845.493 260.562   1
   1   4  23 279.210 270.871   1
  -1   4 -23 997.553 257.001   1
  -1  -4 -23 934.988 286.142   1
   1   4  24 390.968 283.262   1
  -1  -4 -24 1097.95 281.599   1
  -1   4 -24 1324.31 294.537   1
   1   4  25 695.314 304.850   1
  -1  -4 -25 131.503 290.112   1
   1   4  26 665.053 244.024   1
  -1  -4 -26 472.981 242.989   1
   1   4  27 27.4573 287.989   1
  -1  -4 -27 444.173 291.238   1
   1   4  28 351.794 260.601   1
  -1  -4 -28-25.8675 268.141   1
   1   4  29 186.814 283.791   1
  -1  -4 -29 741.084 304.070   1
   1  -5 -29 251.711 243.896   1
  -1   5  27 326.399 295.492   1
   1  -5 -26-262.040 283.039   1
  -1   5  26 246.706 296.706   1
   1  -5 -25 949.392 295.333   1
   1   5 -23 782.574 252.997   1
   1  -5 -23 500.500 229.492   1
  -1   5  22-137.156 220.836   1
   1  -5 -22-209.417 234.877   1
   1   5 -21 170.820 233.391   1
  -1  -5  21 357.072 238.614   1
  -1   5  20 2021.13 305.304   1
   1   5 -20 2060.01 289.135   1
  -1  -5  20 2338.24 289.048   1
   1  -5 -20 1610.86 279.082   1
  -1   5  19 318.182 231.362   1
   1   5 -19 513.233 220.870   1
  -1  -5  19 208.911 207.312   1
   1  -5 -19 627.190 229.336   1
  -1   5  18 520.344 207.574   1
   1   5 -18 232.543 208.950   1
  -1  -5  18 175.860 214.478   1
   1  -5 -18 343.159 191.071   1
   1  -5 -17 119.472 211.969   1
  -1   5  17 382.421 228.921   1
   1  -5 -16 3015.04 334.111   1
   1   5 -16 3363.75 305.313   1
  -1  -5  16 4112.99 322.342   1
  -1   5  16 2864.08 345.048   1
  -1   5  15 169.309 262.457   1
   1  -5 -15 493.690 238.917   1
   1   5 -15-17.3813 170.977   1
  -1  -5  15 108.246 175.647   1
  -1   5  14 6489.94 476.084   1
   1   5 -14 5405.09 403.030   1
  -1  -5  14 6543.32 417.702   1
   1  -5 -14 5783.90 449.827   1
  -1   5  13 404.882 183.169   1
   1   5 -13 484.054 158.554   1
  -1  -5  13 471.933 163.732   1
   1  -5 -13 499.241 178.766   1
  -1   5  12 1529.60 265.978   1
   1   5 -12 1922.23 199.649   1
  -1  -5  12 2161.42 210.748   1
   1  -5 -12 2263.94 268.135   1
   1   5 -11-23.6847 113.383   1
  -1  -5  11 36.9040 126.287   1
   1  -5 -10 30601.3 1650.37   1
  -1   5  10 30592.5 1659.16   1
  -1   5   9 163.928 145.995   1
   1   5  -9 97.4608 101.034   1
  -1  -5   9 93.8747 104.179   1
   1  -5  -9-100.476 133.720   1
   1   5  -8 3306.00 229.746   1
   1  -5  -8 3668.31 291.856   1
  -1   5   8 3242.25 295.706   1
  -1  -5   8 3760.48 233.673   1
   1  -5  -7 28663.4 1605.53   1
  -1   5   7 28783.7 1615.12   1
  -1  -5   7 31384.6 1567.14   1
  -1   5   6 84899.9 4302.61   1
  -1  -5   6 82222.1 4253.31   1
   1  -5  -6 79460.6 4293.38   1
   1   5  -6 84811.6 4252.24   1
   1   5  -5 2104.81 123.829   1
  -1   5   5 1889.66 204.126   1
   1  -5  -5 1755.51 190.091   1
  -1  -5   5 1676.01 124.634   1
   1   5  -4 73743.8 3892.45   1
  -1  -5   4 78880.3 3892.83   1
  -1   5   3 2092.16 197.548   1
   1   5  -3 2184.46 132.458   1
   1  -5  -3 2409.36 192.042   1
  -1  -5   3 2210.05 131.207   1
  -1   5   2 161.286 111.365   1
  -1  -5   2 98.0463 54.7134   1
   1   5  -2 184.219 63.2599   1
   1  -5  -2 8.04501 107.055   1
   1   5  -1 26884.4 1403.44   1
  -1   5   1 26942.7 1418.67   1
   1  -5  -1 25507.4 1417.47   1
  -1  -5   1 28418.8 1402.07   1
   1   5   0 3523.23 238.835   1
  -1  -5   0 3888.20 235.073   1
   1  -5   0 4147.53 235.679   1
  -1   5   0 3703.43 237.128   1
   1   5   1 26551.7 1425.29   1
   1  -5   1 27643.5 1406.11   1
  -1  -5  -1 27791.3 1422.87   1
  -1   5  -1 26864.8 1407.85   1
   1  -5   2 100.838 46.6246   1
   1   5   2 189.627 117.278   1
  -1  -5  -2 45.7736 100.190   1
  -1   5  -2 85.9904 53.3536   1
   1   5   3 2295.21 206.500   1
  -1  -5  -3 2502.74 193.885   1
   1   5   4 79282.6 3959.63   1
  -1  -5  -4 74537.9 3949.43   1
   1   5   5 2259.71 207.455   1
   1  -5   5 1725.21 114.321   1
  -1   5  -6 85273.1 4497.94   1
  -1  -5  -6 90132.6 4544.45   1
   1  -5   6 89372.0 4498.87   1
   1   5   6 90886.9 4550.03   1
  -1  -5  -7 28325.2 1565.71   1
  -1   5  -7 29512.9 1520.94   1
   1  -5   7 29465.0 1525.50   1
   1   5   7 29906.9 1577.38   1
  -1  -5  -8 3730.55 279.368   1
  -1   5  -8 3515.85 228.649   1
   1  -5   8 3348.04 234.310   1
   1   5   8 3686.62 290.815   1
  -1  -5  -9 181.961 176.037   1
  -1   5  -9 16.6721 88.1490   1
   1  -5   9 63.4599 97.7343   1
   1   5   9-107.831 178.404   1
  -1  -5 -10 30986.4 1699.73   1
   1   5  10 32345.1 1710.50   1
  -1   5 -11 44.9337 117.765   1
   1  -5  11 97.3401 126.693   1
  -1  -5 -12 1844.06 249.256   1
  -1   5 -12 2582.10 206.799   1
   1  -5  12 2360.16 218.016   1
   1   5  12 2051.09 268.272   1
  -1  -5 -13 445.292 206.459   1
  -1   5 -13 605.854 158.649   1
   1   5  13 112.493 226.537   1
   1  -5  13 365.839 155.381   1
  -1   5 -14 5704.69 379.987   1
  -1  -5 -14 5366.45 426.111   1
   1  -5  14 5527.58 395.273   1
   1   5  14 5731.75 450.989   1
  -1  -5 -15 88.2625 169.285   1
  -1   5 -15 168.556 175.089   1
   1  -5  15 108.568 190.498   1
   1   5  15-48.4528 182.730   1
  -1   5 -16 3484.65 311.682   1
  -1  -5 -16 4204.14 365.624   1
   1  -5  16 3837.28 327.876   1
   1   5  16 3595.97 366.408   1
   1   5  17-77.1893 268.428   1
  -1  -5 -17-47.0732 248.300   1
   1   5  18 527.383 228.659   1
   1  -5  18 240.253 200.887   1
  -1   5 -18 124.362 179.876   1
  -1  -5 -18 96.4920 193.658   1
   1   5  19 323.234 276.268   1
   1  -5  19 530.073 214.175   1
  -1  -5 -19 492.343 254.426   1
  -1   5 -19 484.790 204.901   1
   1   5  20 1866.80 337.571   1
   1  -5  20 2175.97 299.465   1
  -1  -5 -20 2064.70 313.385   1
  -1   5 -20 2064.35 284.661   1
   1  -5  21 75.5948 232.074   1
  -1   5 -21 631.219 241.056   1
   1   5  22 195.420 294.299   1
  -1  -5 -22 437.951 287.364   1
  -1  -5 -23 207.584 256.839   1
   1   5  23 530.156 286.953   1
  -1   5 -23 288.392 232.076   1
  -1  -5 -25 260.421 291.461   1
  -1  -5 -26 338.747 258.909   1
   1   5  26 110.001 253.511   1
   1   5  27 217.497 286.371   1
  -1  -5 -29 251.667 253.835   1
   1  -6 -28 50.5928 301.174   1
  -1   6  28 238.491 293.438   1
   1  -6 -27 2339.89 360.993   1
  -1   6  27 2471.85 364.381   1
   1  -6 -26 207.810 279.687   1
  -1   6  26 299.140 285.251   1
   1  -6 -25 1309.86 291.262   1
  -1   6  25 1892.18 322.131   1
  -1   6  24 2836.39 335.166   1
   1  -6 -24 2847.38 327.776   1
  -1   6  23 220.123 220.503   1
   1  -6 -23-131.440 220.873   1
   1  -6 -22-262.001 234.507   1
  -1   6  22-604.434 254.751   1
   1  -6 -21 754.560 246.850   1
  -1  -6  21 25.2437 221.211   1
   1   6 -21-23.7868 225.744   1
  -1   6  21 300.825 238.039   1
  -1   6  20 9410.55 659.087   1
  -1  -6  20 11398.7 664.151   1
   1   6 -20 10018.4 644.759   1
   1  -6 -20 9359.75 655.458   1
   1  -6 -19 1113.06 238.344   1
  -1  -6  19 1410.70 257.921   1
  -1   6  19 1311.03 251.522   1
   1  -6 -18 1907.62 269.417   1
   1   6 -18 2441.20 259.850   1
  -1  -6  18 1694.25 252.170   1
  -1   6  18 1658.06 283.423   1
  -1  -6  17 4251.07 336.437   1
  -1   6  17 3440.47 381.861   1
   1   6 -17 4072.93 327.096   1
   1  -6 -17 3536.74 365.404   1
   1   6 -16 2829.04 272.578   1
  -1  -6  16 2462.33 268.371   1
   1  -6 -15 641.724 247.931   1
  -1  -6  15 585.424 175.779   1
   1   6 -15 509.068 178.216   1
  -1   6  15 837.292 273.832   1
  -1  -6  14 4781.59 347.432   1
   1   6 -14 5349.35 345.160   1
   1  -6 -14 4476.72 379.632   1
   1  -6 -13 298.980 204.479   1
   1   6 -13 13.5663 131.976   1
  -1  -6  13 14.2838 139.672   1
  -1   6  13-92.4420 218.900   1
  -1  -6  12 2885.74 227.344   1
   1   6 -12 2072.55 199.939   1
   1  -6 -12 2396.81 276.420   1
  -1   6  12 2017.08 294.168   1
   1  -6 -11 4140.08 354.214   1
  -1   6  11 4981.72 383.488   1
   1   6 -10 23485.1 1253.97   1
  -1  -6  10 23996.7 1260.17   1
  -1   6   9 16997.7 1024.87   1
   1   6  -9 19264.9 968.443   1
  -1  -6   9 18963.9 971.897   1
  -1   6   8 30635.0 1664.36   1
  -1  -6   8 31980.5 1606.54   1
   1  -6  -8 30817.9 1656.72   1
   1   6  -8 30017.6 1603.21   1
  -1  -6   7 365.246 73.5656   1
  -1   6   7 530.587 178.994   1
   1   6  -7 385.828 70.5346   1
   1  -6  -7 274.257 155.411   1
  -1  -6   6 711.499 69.7431   1
   1  -6  -6 856.978 155.330   1
   1   6  -6 699.215 71.2617   1
  -1   6   6 563.879 164.738   1
   1  -6  -5 12472.6 733.556   1
  -1   6   5 13764.5 745.867   1
   1  -6  -4 62169.8 3208.30   1
  -1   6   4 61610.0 3210.94   1
   1   6  -3 259.692 55.3768   1
  -1  -6   3 304.462 49.6190   1
   1  -6  -2 7404.39 437.630   1
  -1   6   2 8295.41 442.592   1
   1   6  -2 7200.37 403.522   1
  -1   6   1 31381.9 1600.30   1
   1   6  -1 30241.0 1583.99   1
   1  -6  -1 27594.7 1599.54   1
  -1  -6   1 32205.2 1581.45   1
  -1   6   0-90.0885 85.9583   1
   1   6   0 33.5886 87.1093   1
  -1  -6   0-23.7673 77.6082   1
   1  -6   0 30.8039 75.8251   1
   1  -6   1 32189.9 1600.78   1
   1   6   1 30862.0 1621.07   1
  -1  -6  -1 34329.3 1618.44   1
  -1   6  -1 27934.6 1600.75   1
  -1   6  -2 8200.17 433.415   1
   1   6   2 7907.40 473.834   1
  -1  -6  -2 8211.84 467.822   1
  -1  -6  -4 64342.0 3321.27   1
   1   6   4 63931.3 3324.38   1
  -1  -6  -5 13054.2 738.321   1
   1   6   5 13284.2 747.119   1
   1  -6   6 766.646 67.0100   1
  -1   6  -6 859.145 67.4769   1
  -1  -6  -6 665.713 164.397   1
  -1   6  -7 413.161 67.7373   1
  -1  -6  -7 300.154 137.171   1
   1   6   7 362.274 147.499   1
   1  -6   7 503.532 68.8597   1
   1   6   8 31837.8 1722.85   1
  -1  -6  -8 31942.0 1717.15   1
   1  -6   8 31535.0 1663.69   1
  -1   6  -8 32727.1 1660.84   1
  -1  -6  -9 19189.7 1066.86   1
   1  -6   9 19720.6 1015.29   1
   1   6   9 19580.2 1077.96   1
  -1   6  -9 18431.0 1010.90   1
   1  -6  10 23745.6 1203.27   1
  -1   6 -10 21669.7 1197.29   1
   1   6  11 4721.11 397.792   1
  -1  -6 -11 5402.16 391.600   1
   1   6  12 2306.96 290.848   1
  -1  -6 -12 3131.10 285.981   1
   1  -6  12 2567.62 224.565   1
  -1   6 -12 2430.39 210.144   1
  -1   6 -13 52.5633 133.755   1
  -1  -6 -13 395.950 177.225   1
   1   6  13 161.816 181.268   1
   1  -6  13 280.712 141.106   1
   1  -6  14 4701.31 346.259   1
   1   6  14 4192.89 400.500   1
  -1   6 -14 4697.07 337.629   1
  -1  -6 -14 5578.48 403.420   1
  -1  -6 -15 564.627 246.722   1
  -1   6 -15 465.728 158.151   1
   1   6  15 691.882 261.257   1
   1  -6  15 371.689 169.928   1
  -1   6 -16 2274.56 252.507   1
   1  -6  16 2456.07 266.840   1
   1   6  17 3210.32 359.520   1
   1  -6  17 3947.80 329.860   1
  -1  -6 -17 4103.39 357.676   1
  -1   6 -17 3703.22 321.081   1
  -1  -6 -18 2048.52 304.642   1
   1   6  18 1868.22 328.824   1
  -1  -6 -19 1868.93 297.623   1
  -1   6 -19 1593.00 242.468   1
   1   6  19 1496.42 318.629   1
   1  -6  19 1227.63 249.518   1
   1  -6  20 10369.1 644.598   1
  -1   6 -20 10518.7 641.687   1
  -1  -6 -20 10201.6 649.871   1
   1   6  21 556.779 289.382   1
  -1  -6 -21 358.251 266.868   1
   1  -6  21 695.375 236.532   1
  -1   6 -21 742.291 228.198   1
  -1  -6 -22 490.057 291.763   1
   1   6  22 334.320 307.111   1
  -1   6 -22 275.999 226.402   1
  -1  -6 -23 51.7928 233.032   1
   1   6  23 278.800 264.899   1
  -1  -6 -24 2542.30 333.759   1
   1   6  25 1567.80 337.498   1
  -1  -6 -26 774.689 276.095   1
   1   6  26 681.846 260.265   1
  -1  -6 -27 2095.63 340.777   1
   1   6  27 1856.16 341.431   1
  -1  -6 -28 50.3653 287.572   1
   1   6  28 52.7894 283.306   1
  -1   7  28 993.420 312.507   1
   1  -7 -28 1222.22 331.557   1
  -1   7  26 296.520 288.599   1
   1  -7 -26 694.679 301.432   1
  -1   7  25 54.4977 272.040   1
   1  -7 -25 364.152 270.950   1
  -1   7  24 329.066 261.570   1
   1  -7 -24 262.335 258.884   1
  -1   7  22 4013.59 391.379   1
   1  -7 -22 3876.67 381.393   1
   1  -7 -21 130.400 218.820   1
  -1   7  21 466.383 255.221   1
  -1   7  20-81.8063 247.468   1
   1  -7 -20 129.172 234.453   1
  -1  -7  20 116.679 206.676   1
   1   7 -20-21.9043 188.463   1
  -1   7  19-323.794 283.474   1
   1   7 -19 247.622 204.453   1
  -1  -7  19-21.9060 198.340   1
   1  -7 -18 11490.4 754.193   1
   1   7 -18 12246.4 718.152   1
  -1   7  18 11151.4 761.181   1
  -1  -7  18 12529.9 731.146   1
  -1   7  17 52.2692 262.651   1
   1  -7 -17 368.790 259.948   1
  -1  -7  17-57.1885 184.975   1
   1   7 -17 35.9219 173.377   1
  -1   7  16 205.271 261.578   1
   1  -7 -16-120.064 235.980   1
  -1  -7  16-175.847 175.857   1
   1   7 -16 33.1395 159.921   1
  -1   7  15-200.918 210.543   1
   1  -7 -15-420.392 203.202   1
  -1  -7  15-32.2334 161.125   1
   1   7 -15-181.904 143.576   1
  -1   7  14 464.392 257.388   1
   1  -7 -14-158.509 228.246   1
  -1  -7  14 102.317 144.593   1
   1   7 -14 260.874 146.016   1
  -1   7  13 519.905 238.773   1
   1  -7 -13 875.913 238.974   1
  -1  -7  13 482.043 149.882   1
   1   7 -13 835.600 155.753   1
   1  -7 -12 1602.48 234.526   1
  -1   7  12 1232.95 249.601   1
  -1   7  11 21.8784 216.105   1
   1  -7 -11 121.242 198.089   1
  -1  -7  11 97.9872 112.136   1
   1   7 -11 9.35795 102.172   1
  -1   7  10 877.456 229.544   1
   1   7 -10 1031.81 119.585   1
   1  -7 -10 634.707 202.125   1
  -1  -7  10 1020.31 118.480   1
  -1  -7   9 6946.78 372.483   1
  -1   7   9 6711.46 452.211   1
   1   7  -9 6265.28 369.463   1
   1  -7  -9 5997.30 431.349   1
  -1  -7   8 6812.88 377.370   1
   1  -7  -8 6320.15 441.770   1
  -1   7   8 7217.55 459.321   1
   1   7  -8 7009.59 378.115   1
   1  -7  -7 1300.69 188.496   1
   1   7  -7 1253.20 87.7892   1
  -1   7   7 1499.44 206.688   1
  -1  -7   7 1090.59 86.3400   1
   1  -7  -6 18141.2 1027.37   1
  -1   7   6 19198.9 1040.84   1
   1  -7  -5 3586.20 262.911   1
  -1   7   5 2872.79 261.647   1
   1  -7  -4 670.788 142.320   1
  -1   7   4 736.447 156.434   1
   1   7  -3 2666.12 163.642   1
  -1   7   3 2700.33 231.232   1
  -1  -7   3 2974.94 161.486   1
   1  -7  -3 2777.32 228.141   1
  -1   7   2 13711.6 791.747   1
   1  -7  -2 13089.5 787.083   1
  -1  -7   2 15279.9 756.804   1
  -1   7   1 893.968 123.218   1
   1   7  -1 959.538 101.433   1
   1  -7  -1 754.093 115.229   1
  -1  -7   1 665.182 90.6074   1
  -1   7   0 17898.6 943.939   1
   1  -7   0 17757.3 942.405   1
   1   7   0 17599.1 944.652   1
   1  -7   1 966.528 93.5754   1
  -1   7  -1 801.808 94.3665   1
   1  -7   2 14624.4 763.141   1
  -1  -7  -3 2832.69 223.983   1
   1   7   3 2940.53 238.563   1
   1   7   4 777.933 157.709   1
  -1  -7  -4 750.251 139.455   1
   1   7   5 3282.49 266.413   1
  -1  -7  -5 3110.46 250.906   1
   1   7   6 18370.1 921.739   1
  -1  -7  -6 14456.3 895.978   1
   1   7   7 787.811 199.651   1
  -1  -7  -7 914.206 181.446   1
  -1   7  -8 6902.27 369.009   1
   1   7   8 6687.51 455.918   1
   1  -7   8 6744.27 369.559   1
  -1  -7  -8 6594.03 447.444   1
  -1   7  -9 7778.66 392.635   1
   1   7   9 6817.09 469.605   1
   1  -7   9 6306.61 389.851   1
  -1  -7  -9 7262.37 460.794   1
   1  -7  10 949.142 119.641   1
   1   7  10 1314.90 231.161   1
  -1   7 -10 963.335 115.853   1
  -1  -7 -10 1105.69 208.777   1
   1   7  11-131.888 228.799   1
   1  -7  11 111.270 103.486   1
  -1  -7 -11-195.291 201.428   1
  -1   7 -11 71.2564 96.0256   1
   1   7  12 1256.21 282.988   1
  -1  -7 -12 1605.03 263.324   1
   1   7  13 473.986 231.013   1
   1  -7  13 764.041 150.550   1
  -1  -7 -13 858.276 221.136   1
  -1   7 -13 482.198 146.143   1
   1  -7  14 112.678 151.740   1
   1   7  14 171.395 187.209   1
  -1  -7 -14 467.666 180.698   1
  -1   7 -14-13.5824 147.882   1
   1  -7  15 172.102 159.898   1
   1   7  15-125.973 236.682   1
  -1   7 -15 60.3683 153.153   1
  -1  -7 -15 23.0097 213.745   1
   1  -7  16 102.916 170.347   1
   1   7  16-25.8635 268.031   1
  -1   7 -16 149.163 164.193   1
  -1  -7 -16 141.740 245.383   1
   1   7  17 344.456 283.881   1
   1  -7  17 168.114 176.593   1
  -1   7 -17 108.463 184.869   1
  -1  -7 -17 24.1954 240.286   1
  -1  -7 -18 10897.8 749.817   1
  -1   7 -18 13348.5 732.181   1
   1  -7  18 12248.7 728.670   1
   1   7  18 11589.8 769.929   1
   1   7  19 54.8825 244.540   1
  -1   7 -19-145.756 195.048   1
   1  -7  19 21.5622 187.345   1
  -1  -7 -19 50.2060 218.109   1
   1   7  20-222.284 275.499   1
  -1   7 -20 532.960 202.638   1
   1  -7  20 298.947 218.875   1
  -1  -7 -20 356.248 267.631   1
   1   7  21-250.866 287.867   1
  -1  -7 -21 796.287 288.131   1
  -1  -7 -22 4151.82 393.083   1
   1   7  22 3932.38 404.031   1
   1   7  24 524.913 306.657   1
  -1  -7 -24-25.8139 277.879   1
   1   7  25 382.638 284.598   1
  -1  -7 -25 438.204 292.313   1
   1   7  26 27.0335 242.508   1
  -1  -7 -26 255.772 229.457   1
   1   7  28 1041.48 304.003   1
  -1  -7 -28 595.774 297.812   1
   1  -8 -27 50.1908 288.722   1
   1  -8 -26 432.759 295.420   1
  -1   8  26 160.200 291.208   1
   1  -8 -25 877.205 313.565   1
  -1   8  25 1433.60 329.325   1
  -1   8  24 327.510 293.836   1
   1  -8 -24 573.752 294.762   1
  -1   8  23 246.594 296.695   1
   1  -8 -23 104.542 275.831   1
  -1   8  22 687.270 305.336   1
   1  -8 -22-26.1749 276.551   1
  -1   8  21 192.506 298.987   1
   1  -8 -21 78.3700 287.531   1
  -1   8  20 493.331 301.080   1
   1  -8 -20 337.285 284.516   1
   1   8 -19 793.989 209.131   1
  -1   8  18 1800.02 335.970   1
   1   8 -18 2724.27 260.483   1
  -1  -8  18 2463.52 264.959   1
   1  -8 -18 2333.55 331.357   1
  -1   8  17 264.730 224.311   1
   1   8 -17 814.257 179.951   1
  -1  -8  17 374.200 183.453   1
   1  -8 -17 248.851 197.623   1
  -1   8  16 208.551 243.796   1
   1   8 -16 61.8530 156.210   1
  -1  -8  16 324.452 151.993   1
   1  -8 -16 390.049 238.022   1
  -1   8  15 254.874 274.163   1
   1  -8 -15 262.214 255.332   1
   1   8 -15-41.8951 139.358   1
  -1  -8  15 58.4940 155.657   1
   1  -8 -14 2871.23 302.914   1
   1   8 -14 2239.90 222.048   1
  -1  -8  14 2646.34 238.767   1
  -1   8  14 2616.11 314.731   1
   1  -8 -13 44.8777 224.939   1
  -1   8  13-48.4693 248.796   1
  -1   8  12 9058.56 629.246   1
  -1  -8  12 9676.30 554.169   1
   1  -8 -12 10642.8 636.035   1
   1   8 -12 9682.75 548.197   1
   1  -8 -11-20.8440 209.969   1
   1   8 -11-30.1850 84.7033   1
  -1  -8  11 46.8734 96.3065   1
  -1   8  11 180.684 231.867   1
  -1  -8  10 5484.68 309.654   1
   1   8 -10 5360.24 307.993   1
   1  -8 -10 5146.58 394.444   1
  -1   8  10 4841.02 402.822   1
   1   8  -9 525.611 72.7274   1
  -1  -8   9 522.459 70.3838   1
  -1   8   8 22905.0 1228.47   1
   1  -8  -8 21273.1 1214.21   1
  -1   8   7 4572.02 346.129   1
   1  -8  -7 4491.92 336.848   1
  -1   8   6 5659.69 393.941   1
   1  -8  -6 5512.98 382.096   1
   1  -8  -5-131.027 130.680   1
  -1   8   5-109.950 147.262   1
  -1   8   4 8894.71 528.207   1
   1  -8  -4 8472.48 518.916   1
  -1  -8   3 87.8797 50.9083   1
   1   8  -3 20.6075 53.5874   1
  -1  -8   2 70390.1 3505.63   1
   1   8  -2 66332.3 3507.75   1
  -1   8   1 18515.5 997.690   1
   1   8  -1 17414.5 981.097   1
  -1  -8   1 19116.4 978.092   1
   1  -8  -1 19349.6 995.255   1
  -1   8   0 82.4357 94.3101   1
  -1  -8   0-47.1947 88.8007   1
   1   8   0-111.881 97.9044   1
   1  -8   0 102.289 89.1707   1
   1   8   1 18309.4 1018.20   1
  -1  -8  -1 18905.2 1016.30   1
  -1   8  -1 19218.1 1003.73   1
   1  -8   1 19330.7 999.916   1
  -1  -8  -2 66284.5 3572.46   1
  -1   8  -2 69028.7 3544.81   1
   1   8   2 69944.3 3581.98   1
   1  -8   2 70447.6 3543.17   1
   1   8   3 65.3469 142.386   1
   1   8   4 9603.21 564.263   1
  -1  -8  -4 9325.70 556.044   1
   1   8   5 108.917 146.591   1
  -1  -8  -5 14.5616 139.074   1
   1   8   6 5580.63 398.302   1
  -1  -8  -6 5507.30 381.263   1
   1   8   7 4507.10 344.656   1
  -1  -8  -7 4145.07 328.021   1
   1   8   8 21573.2 1278.84   1
  -1  -8  -8 24655.8 1281.31   1
  -1   8  -9 430.479 53.7382   1
   1   8  10 4978.69 410.397   1
  -1   8 -10 4998.66 292.152   1
   1  -8  10 5124.37 294.070   1
   1   8  11 113.028 221.027   1
  -1  -8 -11-20.3529 199.514   1
  -1   8 -11 27.8258 80.9505   1
   1  -8  11 71.7808 85.3224   1
   1   8  12 10966.6 686.586   1
  -1   8 -12 10948.5 590.053   1
   1  -8  12 10377.2 591.015   1
  -1  -8 -12 10046.1 665.627   1
  -1  -8 -13 308.925 205.929   1
   1   8  13 169.935 234.628   1
  -1  -8 -14 2555.92 290.646   1
   1   8  14 3000.36 323.687   1
   1  -8  14 2593.75 233.274   1
  -1   8 -14 2959.97 229.159   1
   1   8  15 154.189 216.037   1
  -1   8 -15 246.656 142.175   1
   1  -8  15 14.1461 148.421   1
  -1  -8 -15 164.203 189.553   1
   1   8  16 26.3121 251.311   1
  -1   8 -16 76.3974 148.730   1
   1  -8  16 31.5920 158.452   1
  -1  -8 -16 408.276 241.406   1
   1   8  17 671.070 276.959   1
  -1   8 -17 235.662 160.723   1
   1  -8  17 365.978 174.181   1
  -1  -8 -17 563.332 260.298   1
   1   8  18 1694.19 359.482   1
  -1   8 -18 2715.53 257.836   1
   1  -8  18 2546.78 268.057   1
  -1  -8 -18 2148.41 330.439   1
  -1   8 -19 495.257 191.837   1
   1   8  20 445.646 263.171   1
  -1  -8 -20-102.261 222.948   1
   1   8  21 418.965 259.710   1
  -1  -8 -21 77.1917 235.880   1
   1   8  22 501.832 299.077   1
  -1  -8 -22 515.183 278.851   1
   1   8  23 27.6560 296.885   1
  -1  -8 -23-232.338 282.387   1
   1   8  24-246.627 282.629   1
  -1  -8 -24 205.700 259.635   1
   1   8  25 1139.50 283.002   1
  -1  -8 -25 1099.43 267.376   1
   1   8  26 267.694 296.581   1
  -1  -8 -26 202.448 283.180   1
  -1  -8 -27 149.669 293.905   1
   1  -9 -27 222.760 261.144   1
  -1   9  27-25.9600 261.555   1
   1  -9 -25 281.242 271.909   1
  -1   9  25 321.994 303.895   1
   1  -9 -23 1803.11 334.265   1
  -1   9  23 1996.87 340.104   1
   1  -9 -22 2981.90 360.222   1
  -1   9  22 2579.23 365.730   1
   1  -9 -21 549.532 264.943   1
  -1   9  21 495.023 277.640   1
   1  -9 -20 208.750 215.483   1
  -1   9  20 27.4864 241.213   1
   1  -9 -19 1630.99 288.031   1
  -1   9  19 1833.43 303.566   1
   1  -9 -18 3094.63 349.331   1
   1   9 -18 3036.50 267.266   1
  -1   9  18 2304.43 359.277   1
  -1   9  17 535.587 292.252   1
   1  -9 -17 454.810 261.848   1
   1   9 -17 258.368 151.233   1
  -1  -9  17 367.686 165.904   1
  -1   9  16 2873.50 363.571   1
  -1  -9  16 4222.78 291.881   1
   1   9 -16 3569.49 279.928   1
   1  -9 -16 3442.24 354.201   1
  -1   9  15 311.306 254.142   1
   1  -9 -15 727.331 253.990   1
  -1  -9  15 364.258 141.617   1
   1   9 -15 130.050 132.635   1
  -1  -9  14 63.9172 125.956   1
  -1  -9  13 1819.64 165.628   1
   1  -9 -13 1954.01 266.304   1
   1   9 -13 2101.48 168.641   1
  -1   9  13 1609.52 277.758   1
  -1   9  12 7726.44 549.597   1
  -1  -9  12 7591.51 427.502   1
   1  -9 -12 7934.86 535.985   1
   1   9 -12 7538.69 427.726   1
   1  -9 -11 214.819 213.252   1
   1   9 -11-4.68502 69.0931   1
  -1  -9  11 73.1694 64.0937   1
  -1   9  11 232.126 245.954   1
  -1   9  10 490.474 191.081   1
   1  -9 -10 350.741 183.953   1
   1  -9  -9 2859.28 267.582   1
  -1   9   9 2173.18 260.238   1
  -1   9   7 1472.07 228.898   1
   1  -9  -7 1858.68 222.455   1
  -1   9   6 13515.7 785.419   1
   1  -9  -5 11042.2 652.413   1
  -1   9   5 11303.5 661.624   1
   1  -9  -4 5295.50 376.553   1
  -1   9   4 6053.00 384.072   1
  -1   9   3 82.6281 126.170   1
   1   9  -3 131.893 58.6270   1
  -1  -9   3 52.7968 52.1942   1
   1  -9  -3 130.552 123.738   1
   1  -9  -2 16825.4 868.469   1
  -1  -9   2 15211.1 831.448   1
  -1   9   2 15359.1 869.983   1
   1   9  -2 16184.4 836.220   1
  -1  -9   1 3411.34 214.599   1
   1   9  -1 3181.27 223.101   1
   1  -9   0 29187.7 1467.50   1
  -1  -9   0 26361.4 1468.06   1
   1   9   0 26811.8 1470.66   1
  -1   9   0 29426.6 1471.55   1
  -1   9  -1 3582.85 223.611   1
   1  -9   1 3286.47 219.083   1
   1  -9   2 14674.3 822.870   1
  -1   9  -2 16281.1 827.444   1
   1   9   2 15760.8 865.332   1
  -1  -9  -2 17006.3 865.955   1
  -1  -9  -3 218.596 121.296   1
   1   9   4 5448.25 389.640   1
  -1  -9  -4 5877.96 380.400   1
   1   9   5 11644.2 701.140   1
  -1  -9  -5 12172.9 697.347   1
   1   9   6 14179.4 820.967   1
  -1  -9  -7 2019.54 225.420   1
   1   9   7 1481.94 231.508   1
  -1  -9  -9 2172.65 247.806   1
   1   9   9 2121.24 258.115   1
  -1  -9 -10 907.042 193.620   1
   1   9  10 1052.88 220.646   1
  -1  -9 -11 105.299 176.348   1
   1  -9  11 41.7704 44.3007   1
  -1   9 -11 69.6028 49.3247   1
   1   9  11 139.741 208.208   1
   1   9  12 8218.97 518.967   1
  -1   9 -12 6681.85 385.379   1
   1  -9  12 6704.75 387.222   1
  -1  -9 -12 7816.23 491.648   1
  -1  -9 -13 1518.54 258.403   1
   1  -9  13 2123.95 168.083   1
   1   9  13 2186.62 279.396   1
  -1   9 -13 1750.48 162.426   1
  -1   9 -14-9.58781 109.558   1
   1  -9  14 182.046 118.134   1
  -1  -9 -15 429.831 198.040   1
   1   9  15 314.134 214.595   1
  -1  -9 -16 3437.41 342.347   1
  -1   9 -16 4361.29 286.753   1
   1  -9  16 3411.87 290.669   1
   1   9  16 3502.25 359.732   1
   1   9  17-54.3943 261.200   1
  -1   9 -17 237.114 155.132   1
   1  -9  17 140.846 159.718   1
  -1  -9 -17 173.506 230.355   1
  -1   9 -18 2173.10 254.804   1
   1   9  18 3033.35 365.672   1
  -1  -9 -18 3174.09 347.585   1
   1   9  19 1421.68 336.163   1
  -1  -9 -19 1860.96 321.427   1
   1   9  20 670.052 327.724   1
  -1  -9 -20 462.468 286.956   1
   1   9  21 83.6738 284.096   1
  -1  -9 -21 515.084 278.040   1
   1   9  22 2501.40 347.292   1
  -1  -9 -22 3013.85 337.475   1
   1   9  23 1598.47 297.360   1
  -1  -9 -23 1490.92 279.369   1
   1   9  25 242.107 309.698   1
  -1  -9 -25 863.833 299.600   1
   1   9  27 155.355 229.323   1
  -1  -9 -27 541.242 232.459   1
   1 -10 -26 2042.56 322.586   1
  -1  10  26 2141.29 328.478   1
   1 -10 -25 202.485 247.774   1
  -1  10  25 292.329 267.991   1
   1 -10 -24 796.133 269.658   1
  -1  10  24 593.170 279.709   1
  -1  10  23 817.138 297.357   1
   1 -10 -23 311.895 266.417   1
  -1  10  22 1971.24 339.907   1
   1 -10 -22 1147.51 307.235   1
  -1  10  20 742.927 321.006   1
   1 -10 -20 706.484 285.598   1
  -1  10  19 1154.39 303.643   1
   1 -10 -19 990.866 291.452   1
  -1  10  18 820.324 239.733   1
   1 -10 -18 258.518 203.990   1
  -1  10  17 352.015 282.303   1
   1 -10 -17 612.708 268.082   1
   1 -10 -16 6145.92 472.736   1
  -1  10  16 5184.37 475.076   1
  -1  10  15 236.617 209.878   1
  -1 -10  15-8.84498 101.949   1
   1  10 -15-18.1569 108.990   1
   1 -10 -15-24.6831 193.217   1
  -1  10  14 1732.08 305.476   1
   1 -10 -14 1520.49 289.109   1
  -1 -10  14 1196.86 124.919   1
   1  10 -14 1247.14 124.138   1
  -1 -10  13 69.2338 56.3982   1
   1 -10 -13 23.5724 183.066   1
  -1  10  13-25.2355 203.787   1
   1  10 -13 68.3151 59.4212   1
  -1  10  12 1325.07 285.796   1
   1 -10 -12 1191.58 257.072   1
  -1  10  11 429.324 246.942   1
   1 -10 -11 420.520 227.713   1
  -1  10  10 1310.26 257.544   1
   1 -10 -10 1920.77 262.768   1
  -1  10   9 2977.23 310.411   1
  -1  10   8 126.251 212.996   1
   1 -10  -8-19.5409 196.857   1
   1 -10  -7 1151.76 216.188   1
   1 -10  -6 8416.26 525.679   1
  -1  10   6 8178.43 529.799   1
  -1  10   5-104.536 154.104   1
   1 -10  -5-245.673 143.075   1
  -1  10   4 161.106 154.326   1
   1 -10  -4 45.7781 133.102   1
   1  10  -3 151.584 61.9886   1
  -1  10   3 14.7070 144.283   1
   1 -10  -3 55.9083 129.963   1
  -1 -10   3 116.940 56.4491   1
  -1 -10   2 2402.43 162.402   1
   1 -10  -2 2492.63 214.221   1
  -1  10   2 2327.71 219.245   1
   1  10  -2 2175.57 166.858   1
   1  10  -1 1059.95 121.243   1
   1 -10  -1 792.692 134.187   1
  -1  10   1 804.791 136.837   1
  -1 -10   1 914.567 113.872   1
   1  10   0 94.3218 115.555   1
   1 -10   0-85.6520 99.2810   1
  -1  10   0-40.1794 104.315   1
  -1 -10   0 18.8566 103.537   1
   1  10   1 824.208 151.725   1
  -1 -10  -1 1109.15 139.624   1
   1 -10   1 850.044 119.265   1
  -1  10  -1 973.958 119.024   1
   1 -10   2 2234.78 155.565   1
  -1  10  -2 2116.00 158.365   1
  -1 -10  -2 2128.95 195.731   1
  -1  10  -3 95.3167 42.8523   1
  -1 -10  -3 13.4505 131.576   1
   1  10   3 60.6622 152.459   1
  -1 -10  -4 146.699 130.470   1
   1  10   4 82.6834 160.130   1
  -1 -10  -5-95.6419 156.645   1
   1  10   5 124.852 178.798   1
  -1 -10  -6 7886.71 506.260   1
  -1 -10  -7 1014.06 196.881   1
   1  10   7 704.852 204.726   1
  -1 -10  -8-19.0796 174.276   1
   1  10   8 297.019 202.125   1
   1  10   9 2685.77 296.596   1
  -1 -10 -10 1489.26 250.834   1
   1  10  10 1109.54 266.456   1
  -1 -10 -11 500.266 237.568   1
   1  10  11-167.718 256.228   1
  -1 -10 -12 1351.81 262.391   1
   1  10  12 766.191 254.746   1
  -1 -10 -13 579.975 243.439   1
   1  10  13-50.8938 237.383   1
  -1 -10 -14 1641.33 258.734   1
  -1  10 -14 881.615 102.398   1
   1 -10  14 959.058 103.355   1
   1  10  14 1487.48 276.349   1
   1  10  15 106.624 232.381   1
  -1 -10 -15-145.750 210.406   1
   1 -10  15-146.205 104.308   1
  -1  10 -15-23.6156 92.4620   1
  -1  10 -16 4721.62 322.712   1
  -1 -10 -16 5661.40 434.539   1
   1  10  16 5971.55 454.254   1
   1  10  17 523.179 273.942   1
  -1 -10 -17 226.250 239.454   1
   1  10  18-27.8584 268.878   1
  -1 -10 -18-101.796 237.078   1
   1  10  19 671.410 305.999   1
  -1 -10 -19 1332.79 286.797   1
   1  10  20 1063.99 328.243   1
  -1 -10 -20 1029.91 295.498   1
   1  10  22 1519.42 333.872   1
  -1 -10 -22 1519.30 316.087   1
   1  10  23 164.032 292.268   1
  -1 -10 -23 614.790 281.476   1
   1  10  24 621.786 277.250   1
  -1 -10 -24 330.737 242.774   1
   1  10  25 79.9531 238.981   1
  -1 -10 -25 50.3032 226.224   1
   1  10  26 3136.06 374.627   1
  -1 -10 -26 2227.37 340.181   1
   1 -11 -26 1154.94 303.404   1
  -1  11  26 1084.55 321.872   1
   1 -11 -25 100.320 278.777   1
  -1  11  25-263.084 288.338   1
   1 -11 -24 610.731 294.498   1
  -1  11  24 1176.72 324.657   1
  -1  11  23 352.275 284.299   1
   1 -11 -23 206.360 262.090   1
  -1  11  22 574.302 257.350   1
   1 -11 -22 78.2382 227.116   1
  -1  11  21 796.749 257.801   1
   1 -11 -21 444.620 240.077   1
  -1  11  20 689.555 298.907   1
   1 -11 -20 288.303 276.319   1
  -1  11  19 662.819 320.490   1
   1 -11 -19 26.1974 282.250   1
  -1  11  18 1870.49 330.298   1
   1 -11 -18 1851.64 311.935   1
   1 -11 -16 5959.73 476.736   1
  -1  11  16 5196.68 488.916   1
  -1  11  15 1815.34 280.562   1
   1 -11 -15 1232.20 238.426   1
  -1  11  14 708.626 273.547   1
   1 -11 -14 469.676 258.998   1
  -1  11  13 257.018 225.855   1
   1 -11 -12 4304.53 373.902   1
  -1  11  12 4085.24 387.392   1
  -1  11  11 1826.60 309.088   1
   1 -11 -11 1531.66 275.318   1
   1 -11 -10 13595.7 825.196   1
  -1  11   9 294.835 234.435   1
   1 -11  -9 319.291 220.601   1
   1 -11  -8 3487.10 324.845   1
  -1  11   8 3714.86 341.535   1
  -1  11   6 801.561 200.295   1
   1 -11  -6 313.482 187.376   1
  -1  11   5 275.289 180.171   1
   1 -11  -5 520.750 165.711   1
   1 -11  -4 10063.0 631.137   1
  -1  11   4 11497.2 645.505   1
  -1 -11   3 2051.34 141.307   1
   1 -11  -3 2755.12 231.818   1
   1  11  -3 2193.50 147.216   1
  -1  11   3 2623.06 230.033   1
   1  11  -2 480.898 100.574   1
  -1 -11   2 644.463 95.9540   1
   1 -11  -2 432.398 144.204   1
  -1  11   2 495.866 166.746   1
   1 -11  -1 1645.80 185.191   1
  -1 -11   1 2030.76 168.862   1
  -1  11   1 1764.11 192.235   1
   1  11   1 2225.35 210.441   1
   1 -11   1 1693.75 156.371   1
  -1 -11  -1 2147.39 188.302   1
  -1  11  -1 1895.84 162.363   1
   1  11   2 393.949 148.839   1
  -1 -11  -2 436.990 148.977   1
   1 -11   2 510.533 84.4465   1
  -1  11  -2 312.791 86.8615   1
  -1  11  -3 1695.03 109.108   1
  -1 -11  -3 1799.45 196.473   1
   1  11   3 1975.34 215.166   1
   1  11   4 10974.1 686.293   1
  -1 -11  -4 11930.5 679.321   1
  -1 -11  -5 658.756 174.056   1
   1  11   5 523.619 190.367   1
  -1 -11  -6 539.174 178.640   1
   1  11   6 755.971 205.343   1
  -1 -11  -8 3396.53 306.494   1
   1  11   8 3434.63 321.087   1
  -1 -11  -9 355.629 212.914   1
   1  11   9 551.085 245.359   1
  -1 -11 -10 14311.7 853.278   1
  -1 -11 -11 1482.53 237.001   1
   1  11  11 1207.91 245.820   1
  -1 -11 -12 3980.54 378.907   1
   1  11  12 4801.05 407.998   1
   1  11  13-130.355 266.482   1
  -1 -11 -14 678.722 272.633   1
   1  11  14 665.480 274.141   1
  -1 -11 -15 1579.24 282.485   1
   1  11  15 949.318 297.170   1
   1  11  16 6496.72 490.430   1
  -1 -11 -16 4721.94 443.074   1
  -1 -11 -18 1974.04 301.256   1
   1  11  18 1344.02 313.679   1
  -1 -11 -19 592.705 256.429   1
   1  11  19 392.600 278.834   1
  -1 -11 -20 128.929 245.005   1
   1  11  20 167.782 289.831   1
  -1 -11 -21 231.733 268.370   1
   1  11  21 333.832 297.649   1
  -1 -11 -22 153.926 277.967   1
   1  11  22 358.064 304.563   1
  -1 -11 -23-229.100 282.467   1
   1  11  23 598.139 314.614   1
  -1 -11 -24 682.747 301.123   1
   1  11  24 1501.41 341.134   1
  -1 -11 -25-99.6687 270.316   1
   1  11  25-105.312 288.575   1
  -1 -11 -26 781.530 249.371   1
   1  11  26 823.874 268.648   1
  -1  12  25 467.794 307.186   1
   1 -12 -25 544.641 301.325   1
  -1  12  23 592.194 321.131   1
   1 -12 -23 281.477 303.240   1
   1 -12 -21 680.921 254.741   1
  -1  12  21 329.763 256.568   1
   1 -12 -20 944.513 269.731   1
  -1  12  20 606.718 266.974   1
   1 -12 -19 420.292 284.628   1
  -1  12  19 83.0220 290.285   1
   1 -12 -18 1259.59 296.120   1
  -1  12  18 1216.27 310.628   1
  -1  12  17 275.622 249.026   1
   1 -12 -16-492.429 271.477   1
  -1  12  16-109.402 289.617   1
   1 -12 -15 716.186 226.783   1
  -1  12  15 758.414 249.358   1
   1 -12 -14 6631.49 507.967   1
   1 -12 -13 197.507 244.671   1
  -1  12  13 209.770 249.919   1
   1 -12 -11 259.080 196.847   1
  -1  12  11 575.079 231.136   1
   1 -12 -10-68.5759 201.219   1
  -1  12  10 291.166 223.487   1
   1 -12  -9 618.649 198.921   1
  -1  12   9 656.450 231.479   1
  -1  12   8 5476.05 435.976   1
   1 -12  -8 5606.00 420.480   1
   1 -12  -7 1506.68 234.206   1
  -1  12   7 1399.81 239.386   1
   1 -12  -5 91.3903 171.270   1
  -1  12   5 76.8726 186.494   1
   1 -12  -4 29253.4 1575.18   1
  -1  12   4 29135.0 1578.75   1
   1 -12  -3 695.835 163.787   1
  -1 -12   3 605.114 76.1938   1
  -1  12   3 630.413 185.881   1
   1  12  -3 589.424 82.1203   1
  -1  12   2 7003.90 434.310   1
   1  12  -2 5982.93 381.027   1
   1 -12  -2 6707.61 426.857   1
  -1 -12   2 7068.44 381.786   1
  -1 -12   1 252.853 109.247   1
  -1  12   1 108.120 143.733   1
   1  12  -1 264.081 122.981   1
   1 -12  -1 333.742 138.333   1
   1  12   0 48.9934 130.906   1
  -1 -12   0-78.3086 120.330   1
  -1 -12  -1 432.917 144.495   1
  -1  12  -1 163.142 111.018   1
   1 -12   1 188.171 103.554   1
   1  12   1 209.816 146.056   1
   1  12   2 6721.25 436.982   1
  -1  12  -2 6249.81 379.320   1
  -1 -12  -2 7157.81 432.298   1
   1 -12   2 6859.28 378.776   1
   1  12   3 850.645 187.602   1
  -1 -12  -3 527.106 160.153   1
  -1 -12  -4 28885.9 1599.05   1
   1  12   4 30625.8 1611.99   1
   1  12   5 274.862 193.533   1
  -1 -12  -5 17.8890 166.291   1
   1  12   7 1181.49 239.362   1
  -1 -12  -7 1374.49 229.130   1
  -1 -12  -8 6436.16 436.657   1
   1  12   8 5419.42 444.613   1
   1  12   9 833.000 255.044   1
  -1 -12  -9 411.893 216.751   1
   1  12  10 147.700 215.318   1
  -1 -12 -10 44.8391 198.607   1
   1  12  11 507.739 258.259   1
  -1 -12 -11 508.488 244.108   1
   1  12  13-106.573 227.703   1
  -1 -12 -13 96.9451 205.036   1
  -1 -12 -14 6363.25 480.242   1
   1  12  15 745.102 310.713   1
  -1 -12 -15 277.099 264.516   1
   1  12  16 251.101 301.119   1
  -1 -12 -16 687.553 278.471   1
   1  12  17 168.286 290.733   1
   1  12  18 1490.43 316.512   1
  -1 -12 -18 697.007 283.376   1
   1  12  19 56.1160 282.641   1
  -1 -12 -19-103.388 258.476   1
   1  12  20 1284.55 318.017   1
  -1 -12 -20 1110.70 279.109   1
   1  12  21 636.318 295.118   1
  -1 -12 -21 489.319 250.143   1
   1  12  23 26.9773 298.774   1
  -1 -12 -23 304.231 283.032   1
   1  12  25 441.317 306.685   1
  -1 -12 -25 492.211 302.846   1
   1 -13 -24 1496.95 315.518   1
  -1  13  24 1677.71 326.396   1
   1 -13 -23 557.927 287.842   1
  -1  13  23 613.847 311.855   1
  -1  13  22 867.091 318.813   1
  -1  13  21 246.699 299.447   1
   1 -13 -21 260.514 267.759   1
  -1  13  20 331.477 250.342   1
   1 -13 -20 236.696 229.696   1
  -1  13  18 1359.80 327.577   1
   1 -13 -18 1609.66 310.177   1
  -1  13  17 221.858 273.217   1
   1 -13 -17-236.885 254.684   1
  -1  13  16 358.839 295.991   1
   1 -13 -16 576.201 276.124   1
  -1  13  15 164.555 274.478   1
   1 -13 -15 259.661 256.048   1
  -1  13  14 2575.02 348.760   1
   1 -13 -14 3569.01 342.789   1
  -1  13  13-53.4051 274.337   1
   1 -13 -13-328.816 253.778   1
  -1  13  12 1784.38 332.128   1
   1 -13 -12 3244.88 332.186   1
  -1  13  10 599.465 247.850   1
   1 -13 -10 566.128 232.516   1
  -1  13   9 1354.50 277.898   1
   1 -13  -9 1626.88 262.930   1
   1 -13  -8 4045.32 351.656   1
  -1  13   8 3639.73 359.325   1
  -1  13   7 156.360 228.058   1
   1 -13  -7 318.370 196.986   1
  -1  13   6-255.199 209.519   1
   1 -13  -6 202.557 201.067   1
  -1  13   5 1511.72 232.857   1
   1 -13  -5 1385.00 229.720   1
   1 -13  -4 2486.13 260.658   1
  -1  13   4 2325.63 259.541   1
  -1 -13   3 68.0300 55.2033   1
   1 -13  -3 284.584 161.713   1
   1  13  -3 192.967 66.3187   1
  -1  13   3 262.932 178.834   1
  -1 -13   2 229.221 96.5654   1
   1 -13  -2 259.535 157.806   1
   1  13  -2 104.654 97.3737   1
  -1  13   2 353.394 168.275   1
   1  13  -1 10.6795 114.473   1
  -1 -13   1 100.669 114.615   1
   1 -13  -1 203.468 144.419   1
  -1  13   1 86.5804 149.243   1
   1  13   0 2775.74 229.928   1
   1 -13   0 2449.96 224.904   1
  -1  13   0 2517.37 231.486   1
  -1 -13   0 2699.29 217.329   1
   1  13   1 89.2734 156.670   1
  -1 -13  -1 13.6429 135.158   1
   1 -13   1 47.6692 110.781   1
  -1  13  -1 193.291 123.036   1
  -1 -13  -2 75.6877 150.366   1
   1 -13   2 248.569 93.7817   1
  -1  13  -2 287.169 103.833   1
   1  13   2 265.259 177.208   1
   1  13   3 216.660 172.445   1
  -1 -13  -3-32.9444 152.179   1
   1  13   4 2153.64 254.864   1
  -1 -13  -4 2153.56 240.454   1
   1  13   6 479.014 209.073   1
  -1 -13  -6 396.286 187.939   1
   1  13   7 68.4261 214.307   1
  -1 -13  -7-228.366 195.073   1
  -1 -13  -8 3675.79 358.421   1
   1  13   8 4680.36 389.271   1
   1  13   9 1601.77 286.184   1
  -1 -13  -9 1591.48 260.608   1
   1  13  10 381.168 225.009   1
  -1 -13 -10 577.650 212.384   1
  -1 -13 -12 3747.95 339.123   1
   1  13  12 2938.06 347.816   1
   1  13  13-81.7233 274.454   1
  -1 -13 -13 248.583 236.138   1
   1  13  14 2764.97 351.510   1
  -1 -13 -14 2194.80 325.255   1
   1  13  15 446.499 254.586   1
  -1 -13 -15 255.356 211.494   1
   1  13  16 870.374 290.868   1
  -1 -13 -16 850.566 260.178   1
   1  13  17 309.340 303.114   1
  -1 -13 -17-207.231 258.406   1
   1  13  18 1633.99 347.422   1
  -1 -13 -18 1324.65 306.870   1
   1  13  20 750.926 326.726   1
  -1 -13 -20 491.391 286.836   1
   1  13  21 522.360 311.037   1
  -1 -13 -21-205.599 262.065   1
   1  13  22 1167.65 313.416   1
   1  13  23 160.528 301.733   1
  -1 -13 -23 327.489 260.727   1
   1  13  24 1521.01 340.609   1
  -1 -13 -24 1214.13 303.388   1
   1 -14 -23 1005.94 292.665   1
  -1  14  23 713.916 314.540   1
   1 -14 -22 179.184 287.715   1
  -1  14  22 780.413 329.351   1
   1 -14 -21 544.183 264.883   1
  -1  14  21 736.911 305.049   1
   1 -14 -20 1127.07 282.072   1
  -1  14  20 1186.22 296.877   1
  -1  14  19 1167.27 329.220   1
   1 -14 -19 634.886 292.146   1
  -1  14  17 669.573 305.301   1
   1 -14 -17 238.519 267.243   1
  -1  14  16 222.724 249.043   1
   1 -14 -16 158.699 219.323   1
  -1  14  15 83.0708 292.497   1
   1 -14 -15 842.251 281.168   1
  -1  14  14 4645.45 430.973   1
   1 -14 -14 4066.77 403.684   1
  -1  14  13 298.744 242.738   1
   1 -14 -13 978.877 244.842   1
   1 -14 -12 4616.40 399.799   1
  -1  14  12 4169.71 408.299   1
  -1  14  11 2124.13 301.812   1
   1 -14 -11 1791.33 285.939   1
  -1  14   9 249.081 236.617   1
   1 -14  -9-425.612 231.831   1
  -1  14   8 1565.54 266.588   1
   1 -14  -8 1740.75 262.314   1
  -1  14   7 1370.10 256.178   1
   1 -14  -7 1637.99 251.091   1
   1 -14  -6 6533.84 459.020   1
  -1  14   6 6156.40 460.887   1
   1 -14  -4 3352.68 297.191   1
  -1  14   4 3221.72 305.185   1
   1 -14  -3 2638.76 265.563   1
  -1  14   3 2574.06 269.039   1
  -1  14   2 2500.45 249.307   1
   1  14  -2 2116.30 175.680   1
  -1 -14   2 2236.54 176.784   1
   1 -14  -2 2378.16 236.884   1
  -1  14   1 641.713 176.455   1
   1 -14  -1 865.395 167.738   1
  -1 -14   0-76.4631 135.394   1
  -1  14   0 198.127 141.236   1
   1  14   0 27.0516 145.553   1
   1 -14   0 208.029 135.272   1
  -1 -14  -1 506.504 161.955   1
  -1  14  -1 466.200 132.437   1
   1 -14   1 745.419 128.525   1
   1  14   1 746.027 167.606   1
  -1  14  -2 2380.36 173.262   1
  -1 -14  -2 1952.05 231.418   1
   1  14   2 2153.25 248.636   1
   1 -14   2 2226.49 166.598   1
  -1 -14  -3 2802.31 276.542   1
   1  14   3 3108.56 292.651   1
  -1 -14  -4 3262.31 305.374   1
   1  14   4 3259.00 311.858   1
   1  14   5-64.9681 220.287   1
  -1 -14  -5-98.7958 178.293   1
  -1 -14  -6 6588.70 475.905   1
   1  14   6 6811.58 485.823   1
   1  14   7 2093.46 296.323   1
  -1 -14  -7 2214.32 270.725   1
   1  14   8 1185.39 268.348   1
  -1 -14  -8 1869.67 259.671   1
   1  14   9-76.4944 236.184   1
  -1 -14  -9-46.5137 200.113   1
   1  14  11 1313.62 296.442   1
  -1 -14 -11 1662.75 286.348   1
  -1 -14 -12 4588.54 406.388   1
   1  14  12 5044.45 439.877   1
   1  14  13 443.145 289.169   1
  -1 -14 -13 936.756 284.189   1
   1  14  14 3971.63 393.076   1
  -1 -14 -14 3719.26 357.201   1
   1  14  15 787.309 314.658   1
  -1 -14 -15 465.745 271.081   1
   1  14  16 84.7649 290.309   1
  -1 -14 -16 364.100 273.386   1
   1  14  17 56.4961 229.203   1
  -1 -14 -17 365.372 227.750   1
   1  14  19 250.959 306.500   1
  -1 -14 -19 911.859 292.327   1
   1  14  20 1161.32 344.919   1
  -1 -14 -20 934.123 298.764   1
   1  14  21 1066.69 326.993   1
  -1 -14 -21 410.624 283.574   1
   1  14  22 404.365 309.671   1
  -1 -14 -22 405.874 284.916   1
   1  14  23 423.184 326.106   1
  -1 -14 -23 624.379 293.837   1
   1 -15 -23 149.095 272.192   1
  -1  15  23 471.256 321.012   1
   1 -15 -22 1648.96 314.772   1
  -1  15  22 1550.08 352.050   1
   1 -15 -21 593.413 241.713   1
  -1  15  21 651.324 269.888   1
   1 -15 -20 1253.01 289.005   1
  -1  15  20 880.429 331.495   1
   1 -15 -19 105.531 267.285   1
  -1  15  19 361.450 308.005   1
   1 -15 -18 1648.28 308.113   1
  -1  15  18 1540.18 318.041   1
  -1  15  17 1433.86 331.565   1
  -1  15  16 984.618 323.199   1
   1 -15 -16 1899.83 312.793   1
  -1  15  15 477.179 261.332   1
   1 -15 -15 560.740 237.228   1
  -1  15  13 608.610 299.489   1
   1 -15 -13 500.135 266.631   1
  -1  15  12 928.592 304.572   1
   1 -15 -12 1274.00 289.315   1
  -1  15  11 698.556 282.249   1
   1 -15 -11 153.482 239.784   1
  -1  15  10 6451.29 491.519   1
   1 -15 -10 6292.85 485.068   1
  -1  15   9 436.725 237.794   1
   1 -15  -9 195.715 230.993   1
   1 -15  -8-23.7268 218.542   1
  -1  15   8-149.724 237.676   1
   1 -15  -7-22.9111 206.102   1
  -1  15   7-168.754 225.870   1
   1 -15  -6 11902.6 725.943   1
  -1  15   6 11541.9 728.315   1
   1 -15  -5 252.015 184.569   1
  -1  15   5 176.594 198.229   1
   1 -15  -3 644.254 177.540   1
  -1  15   3 778.270 194.071   1
  -1  15   2 4007.98 310.465   1
   1  15  -2 3340.59 231.530   1
  -1 -15   2 3401.75 226.800   1
   1 -15  -2 3370.86 291.122   1
   1 -15  -1 340.837 159.984   1
  -1  15   1 192.431 167.851   1
   1  15   0 7373.92 465.696   1
   1 -15   0 6525.38 448.875   1
  -1  15   0 6873.52 455.112   1
  -1 -15  -1 322.414 156.992   1
   1 -15   1 110.121 112.597   1
  -1  15  -1 326.938 128.943   1
   1  15   1 276.221 171.460   1
   1  15   2 3376.82 300.588   1
  -1  15  -2 3051.61 213.805   1
  -1 -15  -2 3902.55 300.337   1
   1 -15   2 3455.72 215.482   1
   1  15   3 886.337 213.894   1
  -1 -15  -3 641.526 182.280   1
   1  15   5 44.8737 220.533   1
  -1 -15  -5 123.964 190.865   1
  -1 -15  -6 10288.8 648.908   1
   1  15   6 10408.4 670.445   1
   1  15   7 147.414 231.605   1
  -1 -15  -7 202.872 201.699   1
   1  15   8 76.2761 239.533   1
  -1 -15  -8 93.2703 211.649   1
   1  15   9 549.449 262.276   1
  -1 -15  -9 216.003 213.329   1
  -1 -15 -10 6954.43 511.852   1
   1  15  10 7450.86 544.618   1
   1  15  11 164.057 275.481   1
  -1 -15 -11 50.1340 242.608   1
   1  15  12 443.068 295.209   1
  -1 -15 -12 993.470 266.655   1
   1  15  13 532.569 265.886   1
  -1 -15 -13 438.442 238.765   1
  -1 -15 -14 1719.43 299.149   1
   1  15  15 255.383 289.338   1
  -1 -15 -15 838.210 264.156   1
   1  15  16 1274.37 303.985   1
  -1 -15 -16 973.432 262.011   1
   1  15  18 1600.56 335.175   1
  -1 -15 -18 1730.53 312.296   1
   1  15  19 445.689 256.642   1
  -1 -15 -19-78.3655 207.068   1
   1  15  20 992.238 306.434   1
  -1 -15 -20 596.180 254.531   1
   1  15  21 814.449 334.280   1
  -1 -15 -21 358.587 274.070   1
   1  15  22 958.758 342.796   1
  -1 -15 -22 1637.68 312.832   1
   1  15  23 913.159 332.765   1
  -1 -15 -23 123.507 279.971   1
   1 -16 -22 476.407 260.031   1
  -1  16  22-79.3956 292.010   1
   1 -16 -20 2525.27 353.475   1
  -1  16  20 1865.92 375.134   1
   1 -16 -18 426.615 289.616   1
  -1  16  18 168.336 299.591   1
   1 -16 -17-133.975 245.325   1
  -1  16  17 112.992 261.636   1
   1 -16 -16 753.141 277.636   1
  -1  16  16 794.018 313.240   1
   1 -16 -15 565.487 270.355   1
  -1  16  15 368.957 304.919   1
   1 -16 -14 1128.35 301.272   1
  -1  16  14 764.218 297.185   1
   1 -16 -12 502.739 263.915   1
  -1  16  12 195.091 268.863   1
   1 -16 -11 26.1159 242.914   1
  -1  16  11 522.656 278.063   1
   1 -16 -10 5059.18 421.495   1
  -1  16  10 4786.36 434.816   1
   1 -16  -9 150.812 240.212   1
  -1  16   9 238.250 247.476   1
   1 -16  -8 761.066 246.014   1
  -1  16   8 361.108 260.813   1
   1 -16  -7 428.356 233.981   1
  -1  16   7 550.755 253.390   1
   1 -16  -6 274.770 217.173   1
  -1  16   6 168.761 234.777   1
   1 -16  -5 414.887 207.102   1
  -1  16   5 322.627 203.673   1
   1 -16  -4 185.606 193.727   1
  -1  16   4-240.555 199.053   1
   1 -16  -3 229.371 183.059   1
  -1  16   3-81.9145 195.593   1
   1 -16  -2 398.302 170.999   1
  -1  16   2 617.235 189.993   1
   1  16  -2 345.929 100.254   1
   1 -16  -1 263.845 153.726   1
  -1  16   1 184.030 172.540   1
  -1 -16   0 13.8863 139.544   1
   1 -16   0 79.5416 133.865   1
   1  16   0 14.6730 148.163   1
  -1  16   0-169.787 146.266   1
   1  16   1 491.623 184.417   1
   1 -16   1 20.0906 112.788   1
  -1  16  -1 140.222 117.242   1
  -1 -16  -1 128.657 155.392   1
  -1  16  -2 291.210 76.4982   1
   1  16   2 338.889 183.757   1
  -1 -16  -2 303.694 179.291   1
   1  16   3 205.037 186.292   1
  -1 -16  -3 155.011 178.153   1
   1  16   4-43.8587 207.139   1
  -1 -16  -4-20.5900 192.879   1
   1  16   5-162.126 235.004   1
  -1 -16  -5 216.489 209.493   1
   1  16   6-24.3025 213.879   1
  -1 -16  -6 45.1878 193.743   1
   1  16   7 327.861 240.101   1
  -1 -16  -7 328.133 215.861   1
   1  16   8 522.191 267.207   1
  -1 -16  -8 1160.47 262.015   1
   1  16   9 26.7846 255.125   1
  -1 -16  -9 173.138 234.325   1
  -1 -16 -10 5076.36 430.228   1
   1  16  10 4814.03 445.043   1
   1  16  11 1112.56 301.471   1
  -1 -16 -11 25.7379 249.653   1
   1  16  12 729.563 285.670   1
  -1 -16 -12 886.136 268.892   1
   1  16  14 455.690 303.852   1
  -1 -16 -14 687.617 282.367   1
   1  16  15 199.193 257.626   1
  -1 -16 -15 159.346 224.856   1
   1  16  16 1848.09 354.259   1
  -1 -16 -16 1305.30 310.911   1
   1  16  17 84.8843 266.544   1
  -1 -16 -17 53.0489 230.485   1
   1  16  18 393.378 301.559   1
  -1 -16 -18 369.817 259.646   1
   1  16  20 1753.37 343.842   1
  -1 -16 -20 1808.25 316.958   1
   1  16  22 394.769 292.622   1
  -1 -16 -22-24.9284 224.342   1
   1 -17 -21 101.309 274.743   1
  -1  17  21 53.5006 327.649   1
   1 -17 -19 315.443 275.471   1
  -1  17  19 748.724 328.239   1
   1 -17 -17 80.7910 270.036   1
  -1  17  17 170.373 305.480   1
   1 -17 -16 840.364 294.881   1
  -1  17  16 1056.18 321.492   1
   1 -17 -15 1279.39 286.224   1
  -1  17  15 1146.28 317.564   1
   1 -17 -14 217.895 236.921   1
  -1  17  14 229.364 258.098   1
   1 -17 -13 190.190 244.643   1
  -1  17  13 285.971 277.688   1
   1 -17 -11 267.469 256.359   1
  -1  17  11 196.969 276.068   1
   1 -17 -10 1029.44 263.973   1
  -1  17  10 27.8036 246.864   1
   1 -17  -9 285.168 239.808   1
  -1  17   9 245.803 252.599   1
   1 -17  -7 147.619 230.368   1
  -1  17   7 830.844 265.095   1
  -1  17   6 5370.15 419.095   1
   1 -17  -6 4296.01 395.605   1
   1 -17  -5 385.678 207.882   1
  -1  17   5 312.964 231.807   1
   1 -17  -4 2635.71 292.507   1
  -1  17   4 2884.10 308.750   1
   1 -17  -3 671.480 206.566   1
  -1  17   3 554.643 225.243   1
  -1  17   2 1232.75 224.253   1
  -1  17   1 586.429 191.738   1
   1  17   1 899.994 204.787   1
   1  17   2 1357.23 234.978   1
  -1 -17  -4 2721.57 290.309   1
   1  17   4 2006.69 283.352   1
  -1 -17  -5 795.258 225.982   1
   1  17   5 553.343 245.990   1
  -1 -17  -6 4396.32 390.884   1
   1  17   6 5328.03 425.095   1
  -1 -17  -7 195.679 223.446   1
   1  17   7 130.009 234.706   1
  -1 -17  -9 256.385 225.186   1
   1  17   9 164.094 261.376   1
  -1 -17 -10 156.581 232.702   1
   1  17  10 166.948 269.361   1
  -1 -17 -11 238.007 250.364   1
   1  17  11 451.332 286.024   1
  -1 -17 -13 80.5518 235.055   1
   1  17  13 372.423 272.292   1
  -1 -17 -14 215.342 262.985   1
   1  17  14 430.849 302.079   1
  -1 -17 -15 970.830 285.969   1
   1  17  15 1721.68 334.941   1
  -1 -17 -16 725.081 279.032   1
   1  17  16 800.327 306.612   1
  -1 -17 -17-80.1435 261.858   1
   1  17  17 141.716 300.955   1
  -1 -17 -19 287.087 227.848   1
   1  17  19 607.627 268.173   1
  -1 -17 -21-226.546 269.599   1
   1  17  21 345.789 333.148   1
  -1  18  20-27.1011 319.769   1
  -1  18  18 3177.11 393.516   1
   1 -18 -18 531.370 292.922   1
  -1  18  16 316.388 279.205   1
   1 -18 -16 81.6907 236.787   1
  -1  18  15 347.580 276.165   1
   1 -18 -15 192.027 239.504   1
  -1  18  14 203.559 277.150   1
   1 -18 -14 688.609 264.033   1
  -1  18  13 290.991 283.238   1
   1 -18 -13 137.828 248.889   1
  -1  18  12 986.682 280.043   1
   1 -18 -12 797.321 280.632   1
  -1  18  11 57.6560 284.741   1
  -1  18  10 142.785 268.300   1
   1 -18 -10 81.0818 204.750   1
  -1  18   9 590.958 277.469   1
  -1  18   8 10767.4 720.272   1
  -1  18   7 107.899 236.706   1
   1  18   6 1012.59 276.899   1
   1  18   8 11137.2 733.743   1
   1  18   9 224.631 274.764   1
   1  18  10 598.147 283.662   1
   1  18  12 926.609 305.619   1
  -1 -18 -12 900.833 276.240   1
   1  18  13 58.0692 264.307   1
  -1 -18 -13-218.948 242.422   1
   1  18  14 638.175 321.106   1
  -1 -18 -14 191.382 261.830   1
   1  18  15-28.8350 296.924   1
  -1 -18 -15 435.859 268.613   1
   1  18  16 343.604 277.628   1
  -1 -18 -16 351.468 253.164   1
   1  18  18 2959.39 350.351   1
  -1 -18 -18 290.545 258.265   1
   1  18  20 404.456 315.439   1
  -2   0  27 114.701 273.823   1
   2   0 -27-190.261 253.905   1
  -2   0  25 85.1191 242.551   1
   2   0 -25 135.807 242.112   1
  -2   0  24 168.487 249.586   1
   2   0 -24 134.507 241.324   1
   2   0 -23 265.774 244.415   1
  -2   0  22 925.830 252.701   1
   2   0 -22 863.057 262.916   1
  -2   0  21 159.966 244.110   1
   2   0 -21-230.633 236.683   1
  -2   0  20 1920.88 317.830   1
   2   0 -20 2449.80 308.550   1
  -2   0  18 5517.26 426.799   1
   2   0 -18 4998.14 410.915   1
  -2   0  17 164.721 237.254   1
   2   0 -17 226.198 222.511   1
  -2   0  16 4221.86 379.959   1
   2   0 -16 4624.17 377.656   1
   2   0 -15 166.070 203.133   1
  -2   0  14 5326.19 404.975   1
   2   0 -14 5407.00 399.810   1
  -2   0  13 58.0543 179.236   1
   2   0 -13-18.6441 178.030   1
  -2   0  12 13055.3 775.885   1
   2   0 -12 13596.3 775.035   1
  -2   0  11-33.9309 149.818   1
   2   0 -11-98.1014 148.416   1
   2   0 -10 39660.2 2108.32   1
  -2   0  10 40046.5 2108.11   1
   2   0  -9 250.261 139.170   1
  -2   0   9 14.4463 124.441   1
   2   0  -8 1278.44 157.215   1
  -2   0   8 1354.99 173.172   1
   2   0  -7 45.7566 124.634   1
  -2   0   7 83.1533 128.350   1
   2   0  -5-8.91802 123.323   1
  -2   0   5 93.8137 133.013   1
   2   0  -4 1201.28 152.134   1
  -2   0   4 945.798 150.182   1
   2   0  -3 167.063 108.590   1
  -2   0   3-14.0850 108.880   1
   2   0  -2 80534.4 3858.89   1
  -2   0   2 69779.7 3860.15   1
   2   0  -1-15.7551 112.422   1
  -2   0   1 156.800 114.197   1
  -2   0   0 97726.8 5083.35   1
   2   0   0 101177. 5083.14   1
  -2   0  -1 54.2088 75.6999   1
   2   0   1 20.8206 89.5885   1
  -2   0  -2 78259.4 4078.49   1
   2   0   2 81103.1 4080.20   1
   2   0   3-6.79080 102.200   1
  -2   0  -3 43.7344 94.1303   1
   2   0   4 753.568 155.607   1
  -2   0  -4 996.301 147.802   1
   2   0   5 127.209 130.745   1
  -2   0  -5 166.374 132.512   1
   2   0   7 105.727 125.356   1
  -2   0  -7 73.7844 107.038   1
   2   0   8 1262.29 166.840   1
  -2   0  -8 1254.60 156.423   1
   2   0   9-86.0240 140.893   1
  -2   0  -9 76.2048 135.153   1
  -2   0 -10 40492.5 2105.71   1
   2   0  10 39384.8 2113.96   1
  -2   0 -11-78.1534 152.046   1
   2   0  11 16.8494 163.474   1
  -2   0 -12 13351.1 784.968   1
   2   0  12 14046.3 799.105   1
  -2   0 -13 35.6211 157.880   1
   2   0  13 272.648 188.071   1
  -2   0 -15-39.6394 195.328   1
   2   0  15-173.851 220.021   1
   2   0  16 4479.31 393.820   1
  -2   0 -17 172.698 196.653   1
   2   0  17 143.151 230.398   1
  -2   0 -18 5443.55 411.857   1
   2   0  18 4991.46 415.878   1
  -2   0 -19-23.4494 205.895   1
   2   0  19 408.758 239.463   1
  -2   0 -20 2346.81 298.696   1
   2   0  20 1397.62 296.492   1
  -2   0 -21-74.4734 238.312   1
   2   0  21 81.1907 267.970   1
  -2   0 -22 841.794 248.861   1
   2   0  22 748.480 259.216   1
  -2   0 -23-26.0111 256.945   1
   2   0  23 224.655 273.183   1
  -2   0 -24 79.0871 256.564   1
   2   0  24 283.668 292.695   1
  -2   0 -25 80.1741 243.275   1
   2   0  25-256.150 243.269   1
  -2   0 -26 81.0895 288.477   1
   2   0  26 370.710 288.860   1
  -2   0 -27 108.620 278.847   1
   2   0  27 142.784 276.394   1
  -2   1  28 480.310 293.090   1
  -2   1  27 623.915 274.700   1
   2  -1 -27 378.004 269.038   1
   2   1 -27 383.520 296.203   1
  -2   1  26 962.684 263.098   1
  -2  -1  26 865.389 298.798   1
   2   1 -26 1505.30 305.780   1
   2  -1 -26 893.592 268.657   1
  -2  -1  25 2228.73 326.443   1
  -2   1  25 1213.06 288.140   1
   2   1 -25 2207.83 331.297   1
   2  -1 -25 1781.93 295.167   1
  -2   1  24 2074.43 312.418   1
  -2  -1  24 2957.09 338.697   1
   2   1 -24 2158.92 327.901   1
   2  -1 -24 2120.55 310.283   1
  -2   1  23 914.448 260.460   1
  -2  -1  23 1191.10 293.632   1
   2  -1 -23 797.385 252.212   1
   2   1 -23 637.345 270.521   1
  -2  -1  22 271.657 277.854   1
  -2   1  22 136.482 229.662   1
   2   1 -22 547.488 267.925   1
   2  -1 -22 104.887 221.407   1
  -2   1  21 1926.58 315.043   1
  -2  -1  21 2255.80 328.947   1
   2  -1 -21 2471.44 313.141   1
   2   1 -21 2393.72 319.297   1
  -2   1  20 4214.23 396.180   1
  -2  -1  20 3713.92 383.612   1
   2  -1 -20 3844.46 376.748   1
   2   1 -20 4858.88 396.377   1
  -2   1  19 612.225 261.225   1
  -2  -1  19 849.174 249.841   1
   2   1 -19 600.834 226.722   1
   2  -1 -19 1102.30 265.326   1
  -2   1  18 247.612 239.059   1
  -2  -1  18 192.457 235.902   1
   2   1 -18-23.1879 217.916   1
  -2  -1  17 8020.83 545.830   1
  -2   1  17 7202.16 535.200   1
   2   1 -17 7775.89 532.013   1
   2  -1 -17 8153.89 540.848   1
  -2  -1  16 5060.33 380.241   1
   2   1 -16 5122.59 384.493   1
   2  -1 -16 4195.96 378.827   1
  -2   1  15 3217.16 306.486   1
   2  -1 -15 3217.36 293.259   1
   2   1 -15 2832.85 298.343   1
  -2  -1  15 3259.36 298.877   1
   2  -1 -14 22648.6 1232.48   1
  -2   1  14 21305.1 1229.62   1
   2   1 -13 5498.65 400.506   1
   2  -1 -12 12785.9 773.764   1
   2   1 -12 13439.1 771.279   1
  -2   1  12 13105.3 780.826   1
  -2  -1  12 13822.5 775.648   1
   2  -1 -11 14220.2 821.967   1
   2   1 -11 14452.0 812.918   1
  -2  -1  11 13727.8 812.104   1
  -2   1  11 14754.0 826.474   1
   2   1 -10 5800.32 377.305   1
   2  -1 -10 5234.37 377.813   1
  -2   1  10 4913.73 380.965   1
  -2  -1  10 5817.38 376.466   1
   2  -1  -9 1093.58 156.130   1
  -2  -1   9 1138.84 174.185   1
  -2   1   9 1107.12 172.736   1
   2   1  -9 1057.69 163.862   1
  -2  -1   8 15250.5 860.421   1
  -2   1   8 16065.1 868.046   1
   2   1  -8 15460.4 858.076   1
   2  -1  -8 15490.3 863.348   1
  -2   1   7 22248.6 1171.11   1
   2  -1  -7 21061.1 1165.13   1
   2   1  -6 7686.83 444.807   1
  -2  -1   6 7397.77 450.273   1
  -2   1   6 7123.75 460.097   1
   2  -1  -6 7816.60 454.875   1
  -2  -1   5 656.287 138.080   1
  -2   1   5 807.784 148.549   1
   2  -1  -5 426.594 124.598   1
   2   1  -5 470.360 117.824   1
  -2   1   4 871.353 158.552   1
  -2  -1   4 883.972 143.181   1
   2  -1  -4 929.203 146.833   1
   2   1  -4 873.192 126.881   1
   2  -1  -3 22952.9 1169.31   1
   2   1  -3 22920.1 1163.97   1
  -2  -1   3 21943.8 1166.51   1
  -2   1   3 20845.8 1170.77   1
  -2  -1   2 2509.18 186.690   1
   2   1  -2 2552.53 179.630   1
   2  -1  -2 2745.75 197.186   1
  -2   1   2 2272.57 199.355   1
   2  -1  -1 13220.6 649.683   1
   2   1  -1 10832.3 644.673   1
  -2  -1   1 11852.9 645.111   1
  -2   1   1 12638.4 649.564   1
  -2  -1   0 134.377 102.417   1
  -2   1   0-14.9627 92.5134   1
   2   1   0 169.908 103.153   1
   2  -1   0 4.95153 95.3134   1
   2   1   1 12130.6 644.337   1
   2  -1   1 11204.2 633.974   1
  -2  -1  -1 13148.8 641.912   1
  -2   1  -1 11410.5 635.298   1
   2  -1   2 2415.34 172.288   1
  -2  -1  -2 2553.44 179.100   1
   2   1   2 2317.16 176.972   1
  -2  -1  -3 21259.5 1109.21   1
  -2   1  -3 20556.0 1103.30   1
   2  -1   3 21294.4 1105.00   1
   2   1   3 21051.4 1114.28   1
   2   1   4 765.736 136.302   1
   2  -1   4 571.149 130.122   1
  -2   1  -4 1017.37 127.449   1
  -2  -1  -4 861.507 128.841   1
   2   1   5 513.657 120.060   1
   2  -1   5 573.074 121.569   1
  -2   1  -5 449.100 116.534   1
  -2  -1  -5 325.633 110.701   1
  -2   1  -6 7883.06 459.101   1
   2  -1   6 8098.46 467.069   1
  -2  -1  -7 20921.5 1133.28   1
   2   1   7 21154.5 1140.82   1
  -2   1  -8 15415.6 837.168   1
  -2  -1  -8 15209.6 843.957   1
   2   1   8 14573.9 851.555   1
   2  -1   8 15705.8 846.997   1
   2   1   9 1028.88 162.583   1
   2  -1   9 825.020 160.271   1
  -2  -1  -9 1001.31 156.199   1
  -2   1  -9 1163.11 151.925   1
   2   1  10 5681.76 366.851   1
   2  -1  10 4730.15 343.461   1
  -2   1 -10 4221.76 327.028   1
  -2  -1 -10 5563.68 352.760   1
  -2  -1 -11 13675.9 793.338   1
  -2   1 -11 12778.9 780.668   1
   2   1  11 14771.4 804.652   1
   2  -1  11 14311.6 796.425   1
  -2   1 -12 12659.3 767.468   1
  -2  -1 -12 14302.1 781.971   1
   2   1  12 13789.6 792.556   1
   2  -1  12 13057.0 780.001   1
  -2   1 -13 5860.22 389.853   1
   2  -1  13 4715.15 383.853   1
  -2  -1 -14 22641.1 1186.72   1
  -2   1 -14 20367.4 1166.02   1
   2   1  14 20812.5 1186.53   1
   2  -1  14 20707.5 1178.73   1
  -2  -1 -15 3248.43 294.817   1
   2   1  15 2896.18 308.995   1
  -2   1 -15 3184.58 295.050   1
   2  -1  15 3315.96 315.673   1
  -2   1 -16 4121.38 345.617   1
  -2  -1 -16 4309.31 351.636   1
   2  -1  16 4294.21 371.331   1
  -2   1 -17 7381.00 509.306   1
  -2  -1 -17 7555.75 520.219   1
   2  -1  17 7876.24 531.192   1
   2   1  17 7358.25 539.095   1
  -2   1 -18-111.602 206.799   1
   2  -1  18-72.9115 230.250   1
   2   1  18-125.398 248.382   1
  -2   1 -19 1043.93 246.930   1
  -2  -1 -19 1278.86 261.983   1
   2  -1  19 732.409 265.964   1
   2   1  19 1420.78 292.632   1
  -2  -1 -20 4360.94 379.879   1
   2   1  20 4331.65 394.771   1
  -2  -1 -21 2744.39 325.809   1
  -2   1 -21 2030.93 290.932   1
   2  -1  21 2449.99 324.995   1
  -2   1 -22 636.339 253.794   1
  -2  -1 -22 408.171 269.580   1
   2  -1  22 192.893 242.163   1
   2   1  22 694.344 291.373   1
  -2   1 -23 883.983 278.137   1
   2  -1  23 223.723 267.124   1
  -2   1 -24 2249.91 320.822   1
   2  -1  24 1842.85 323.496   1
   2   1  24 1670.34 335.032   1
  -2   1 -25 1830.38 304.022   1
  -2  -1 -25 2492.53 338.817   1
   2   1  25 1820.46 339.374   1
   2  -1  25 1595.56 304.705   1
  -2   1 -26 1416.78 313.632   1
  -2  -1 -26 1789.84 306.699   1
   2  -1  26 1091.25 312.056   1
   2   1  26 1303.20 286.921   1
  -2  -1 -27-53.5886 289.539   1
   2   1  27 424.223 299.113   1
   2  -2 -29 2108.42 361.112   1
   2  -2 -28 1989.11 343.386   1
  -2   2  28 808.322 316.218   1
   2  -2 -27 214.139 293.172   1
  -2   2  27 420.306 299.237   1
   2  -2 -26 26.8542 262.965   1
   2   2 -26 602.911 268.315   1
  -2   2  26 842.740 281.927   1
   2   2 -25 408.355 272.552   1
   2  -2 -25 322.434 250.626   1
  -2   2  25 308.859 264.804   1
  -2  -2  25-28.8182 253.154   1
   2  -2 -24 2302.73 320.901   1
  -2   2  24 2178.69 327.244   1
   2   2 -23 450.849 245.591   1
   2  -2 -23 265.733 243.957   1
  -2  -2  23 555.490 258.608   1
  -2   2  23 166.195 251.263   1
   2   2 -22 1533.10 291.484   1
   2  -2 -22 1496.35 291.852   1
  -2  -2  22 1950.59 315.394   1
   2  -2 -21 2992.83 349.044   1
   2   2 -21 2504.12 311.249   1
  -2   2  21 2769.81 349.919   1
  -2  -2  21 3030.61 345.077   1
   2  -2 -20 278.467 259.651   1
  -2   2  20 263.848 282.319   1
   2   2 -19 2634.27 304.494   1
  -2   2  19 2191.53 318.850   1
  -2  -2  19 2519.84 315.804   1
   2  -2 -19 2573.11 319.976   1
   2   2 -18 7010.33 494.321   1
  -2  -2  18 6717.25 496.181   1
  -2   2  17 5536.23 451.960   1
   2   2 -17 5752.32 443.797   1
   2  -2 -17 5265.66 440.332   1
  -2  -2  17 6203.91 448.239   1
  -2   2  16 8840.84 638.775   1
  -2  -2  16 9888.29 631.443   1
   2   2 -16 10421.6 630.364   1
   2  -2 -16 10352.4 649.299   1
   2  -2 -15 2681.31 269.732   1
  -2   2  15 1941.32 267.022   1
   2  -2 -14 372.417 216.153   1
   2   2 -14 521.713 185.430   1
  -2  -2  14 386.724 185.079   1
  -2   2  14 107.978 219.381   1
  -2   2  13 14008.4 839.976   1
   2  -2 -13 14847.0 837.409   1
  -2  -2  13 13806.9 821.868   1
  -2   2  12 19455.5 1135.40   1
  -2  -2  12 21567.3 1128.53   1
   2  -2 -12 19662.5 1130.58   1
   2   2 -12 20480.4 1120.87   1
   2  -2 -11-17.5662 135.888   1
  -2   2  11 367.446 154.397   1
   2   2 -11-120.112 160.494   1
  -2   2  10 13733.7 825.060   1
  -2  -2  10 14450.8 806.291   1
   2  -2 -10 14086.3 817.425   1
   2   2 -10 14792.9 803.503   1
  -2   2   9 11921.3 703.494   1
   2   2  -9 12508.0 681.985   1
  -2  -2   9 11627.2 682.623   1
   2  -2  -9 11643.5 699.583   1
  -2   2   8 734.341 179.926   1
   2   2  -8 447.767 137.276   1
  -2  -2   8 760.507 146.869   1
   2  -2  -8 563.319 157.753   1
  -2   2   7 2157.03 221.085   1
   2  -2  -7 1506.31 199.601   1
  -2  -2   6 293.063 119.929   1
  -2   2   6-72.8297 121.820   1
   2   2  -6 137.412 106.880   1
   2  -2  -6 116.685 121.040   1
   2   2  -5 19113.2 993.173   1
  -2  -2   5 18254.6 994.100   1
   2  -2  -4 3521.22 252.171   1
   2   2  -4 3565.61 227.449   1
  -2   2   4 3066.91 249.336   1
  -2  -2   4 3557.94 235.620   1
  -2  -2   3 10924.8 614.215   1
   2   2  -3 11365.4 614.938   1
   2  -2  -3 11831.7 629.816   1
  -2   2   3 11592.2 632.601   1
  -2  -2   2 5559.52 307.157   1
   2   2  -2 4807.73 305.322   1
   2  -2  -2 5645.98 323.928   1
  -2   2   2 5197.72 331.573   1
   2   2  -1 50498.2 2659.47   1
  -2  -2   1 52325.3 2659.77   1
  -2   2   1 49795.5 2667.46   1
   2  -2  -1 54583.1 2665.60   1
  -2   2   0 614.547 117.183   1
  -2  -2   0 828.691 121.966   1
   2   2   0 487.245 118.031   1
   2   2   1 46629.0 2193.87   1
  -2  -2  -1 43717.6 2190.35   1
   2  -2   1 47243.9 2184.62   1
   2  -2   2 4274.11 271.518   1
   2   2   2 4608.45 288.535   1
  -2  -2  -2 4907.71 286.566   1
  -2   2  -2 4559.57 272.006   1
  -2   2  -3 10303.5 560.348   1
  -2  -2  -3 9576.36 577.818   1
   2   2   3 11304.3 579.343   1
   2  -2   3 10354.7 561.471   1
  -2   2  -4 3171.61 227.530   1
   2   2   4 3647.40 258.754   1
   2  -2   4 3613.76 238.651   1
  -2   2  -5 17343.8 920.175   1
   2  -2   5 17207.6 921.852   1
  -2  -2  -6 152.935 120.203   1
  -2   2  -6-222.248 111.701   1
   2   2   6 36.4152 132.208   1
   2  -2   6 69.4122 101.833   1
  -2   2  -7 1451.60 158.255   1
  -2  -2  -7 1614.81 185.842   1
   2   2   7 1647.44 201.678   1
   2  -2   7 1547.67 167.143   1
  -2  -2  -8 611.289 156.473   1
   2   2   8 469.757 164.214   1
   2   2   9 12003.6 646.428   1
   2  -2   9 11103.5 618.773   1
  -2  -2  -9 10468.3 628.369   1
  -2   2  -9 9810.13 604.990   1
   2   2  10 13753.9 782.842   1
   2  -2  10 13177.2 759.835   1
  -2  -2 -10 13835.7 771.959   1
  -2   2 -10 13021.6 751.652   1
   2   2  11 165.108 175.801   1
   2  -2  11 61.4325 141.627   1
  -2  -2 -11 33.8843 169.999   1
  -2   2 -11 313.036 150.280   1
   2  -2  12 20400.2 1069.04   1
   2   2  12 18909.1 1079.16   1
  -2  -2 -12 18353.7 1065.21   1
  -2   2 -12 19013.4 1054.35   1
   2  -2  13 13398.7 818.179   1
   2   2  13 14639.0 845.236   1
  -2   2 -13 14553.5 813.113   1
  -2  -2 -13 14239.1 828.088   1
   2  -2  14 522.455 200.112   1
   2   2  14 602.380 201.173   1
  -2  -2 -14 383.765 175.966   1
  -2   2 -14 707.153 194.137   1
   2   2  15 2167.35 270.780   1
  -2  -2 -15 2492.97 262.937   1
  -2  -2 -16 10558.8 642.466   1
  -2   2 -16 10143.9 631.203   1
   2   2  16 8763.21 644.088   1
   2  -2  16 10861.0 648.625   1
  -2   2 -17 5818.37 413.221   1
  -2  -2 -17 5067.55 423.436   1
   2  -2  17 4917.15 417.079   1
   2   2  17 5781.50 454.917   1
  -2   2 -18 6638.02 491.394   1
   2  -2  18 7674.59 516.538   1
   2  -2  19 2768.34 304.702   1
   2   2  19 2089.54 290.730   1
  -2  -2 -19 2057.69 278.394   1
  -2   2 -19 2131.73 285.425   1
   2  -2  20 206.947 245.813   1
   2   2  20-53.5899 259.400   1
  -2   2 -20 332.765 234.310   1
  -2  -2 -20 122.751 237.069   1
   2   2  21 2051.53 340.922   1
   2  -2  21 2729.77 337.266   1
  -2   2 -21 2665.16 313.679   1
  -2  -2 -21 2805.89 336.436   1
   2  -2  22 1724.83 313.422   1
   2   2  22 1336.95 287.684   1
  -2   2 -22 2337.02 294.827   1
  -2  -2 -22 1610.84 270.593   1
   2   2  23 1098.85 307.924   1
   2  -2  23 752.239 277.055   1
  -2  -2 -23 389.417 279.999   1
  -2   2 -23 781.025 275.396   1
   2   2  24 1615.36 323.861   1
  -2  -2 -24 2594.30 336.265   1
  -2   2 -24 2421.36 329.470   1
   2   2  25-339.787 281.769   1
   2  -2  25 228.906 249.417   1
  -2  -2 -25 105.486 270.737   1
  -2   2 -25 108.694 254.545   1
   2   2  26 395.130 299.127   1
  -2  -2 -26 264.555 282.920   1
  -2   2 -26 607.598 292.742   1
   2   2  27 448.194 252.783   1
  -2  -2 -27 371.155 250.584   1
   2   2  28 1666.22 327.668   1
  -2  -2 -28 899.388 319.786   1
  -2  -2 -29 1517.87 314.037   1
  -2   3  29 190.434 254.442   1
   2  -3 -29 308.709 263.181   1
  -2   3  28 303.047 292.210   1
   2  -3 -28 235.651 289.017   1
  -2   3  26 474.117 302.608   1
   2  -3 -26 879.153 314.045   1
  -2   3  25 614.308 293.055   1
   2  -3 -25 267.420 298.898   1
   2   3 -25 625.961 278.610   1
  -2   3  24 640.516 301.912   1
  -2  -3  24 598.466 281.923   1
   2   3 -24 830.738 285.155   1
   2  -3 -24 480.617 291.422   1
  -2  -3  23 111.345 248.850   1
  -2   3  23 331.749 294.216   1
   2   3 -23 763.550 258.839   1
   2  -3 -23 318.527 282.544   1
  -2  -3  22 731.343 260.016   1
  -2   3  22-109.567 283.136   1
   2  -3 -22 762.543 291.693   1
   2   3 -22 128.736 237.164   1
  -2  -3  21 1365.00 273.723   1
   2   3 -21 1003.73 259.582   1
   2  -3 -20 178.375 249.403   1
   2   3 -20 291.616 233.014   1
  -2  -3  20 835.405 258.334   1
  -2   3  19 5077.93 420.118   1
  -2  -3  19 5533.28 430.946   1
   2  -3 -19 5076.48 415.168   1
   2   3 -19 5499.94 422.433   1
  -2   3  18 4719.16 417.511   1
   2   3 -18 4709.47 388.709   1
  -2  -3  18 4924.99 396.422   1
   2  -3 -18 4767.28 410.802   1
  -2   3  17-24.6687 263.834   1
   2   3 -17 235.376 197.311   1
  -2  -3  17 378.537 220.708   1
   2  -3 -17 118.262 255.677   1
  -2   3  16 215.279 206.021   1
   2   3 -16 406.313 206.349   1
  -2  -3  16 21.1370 197.678   1
   2  -3 -16 137.352 195.224   1
  -2   3  15 254.191 248.944   1
   2  -3 -15 639.862 238.331   1
   2   3 -15 403.068 195.660   1
  -2  -3  15 798.171 219.432   1
  -2   3  14 13337.1 867.613   1
   2   3 -14 15513.1 854.176   1
  -2  -3  14 14210.9 854.844   1
   2  -3 -14 15957.6 876.439   1
  -2   3  13 148.402 213.565   1
   2  -3 -13-303.726 223.714   1
   2   3 -13 83.9253 148.664   1
  -2  -3  13 139.676 153.667   1
  -2  -3  12 6046.79 422.204   1
   2   3 -12 6855.75 422.220   1
   2  -3 -11 2798.20 272.967   1
  -2  -3  11 2779.94 244.266   1
  -2   3  11 3283.02 285.875   1
  -2   3  10 7122.81 458.019   1
   2   3 -10 6429.99 413.107   1
  -2  -3  10 7053.47 423.004   1
   2  -3 -10 6234.88 441.561   1
  -2   3   9 735.853 192.149   1
   2  -3  -9 543.392 174.733   1
   2  -3  -8 14414.5 856.593   1
  -2   3   8 15980.4 862.233   1
  -2   3   7 127.936 138.679   1
   2  -3  -7 163.463 138.920   1
  -2  -3   7-57.9975 115.515   1
   2   3  -7 118.197 106.592   1
   2   3  -6 10310.9 542.393   1
   2  -3  -6 9793.28 571.590   1
  -2   3   6 9090.87 574.892   1
  -2  -3   6 9383.14 545.250   1
   2   3  -5 204.782 105.302   1
   2  -3  -5 179.268 149.647   1
  -2  -3   5 94.7824 106.975   1
  -2   3   5 93.3247 166.154   1
  -2  -3   4 10070.5 558.860   1
   2   3  -4 10484.3 559.733   1
  -2  -3   3 200.860 88.1349   1
   2  -3  -3 70.0711 131.268   1
   2   3  -3 232.140 92.4898   1
  -2   3   3 119.407 140.893   1
   2  -3  -2 231067. 11805.2   1
  -2  -3   2 230129. 11794.0   1
  -2   3   2 232172. 11807.8   1
   2   3  -2 232403. 11793.9   1
   2  -3  -1 31621.7 1565.79   1
  -2  -3   1 29714.3 1555.43   1
  -2   3   1 28182.1 1566.51   1
   2   3  -1 30595.1 1557.65   1
   2  -3   0 5.55972 101.954   1
  -2   3   0-58.2738 99.3552   1
  -2  -3   0 28.2323 103.846   1
   2   3   0 71.5925 110.989   1
   2   3   1 25652.0 1519.25   1
  -2   3  -1 29226.8 1508.17   1
   2  -3   1 30073.6 1508.92   1
  -2  -3  -1 31036.2 1518.31   1
   2   3   2 231312. 11564.7   1
  -2   3  -2 219220. 11546.2   1
  -2  -3  -2 232288. 11560.2   1
   2  -3   2 227760. 11546.9   1
   2   3   3 137.493 157.298   1
  -2   3  -3 189.127 77.5197   1
   2  -3   3 121.355 78.1310   1
  -2   3  -4 8860.29 498.461   1
   2  -3   4 9440.98 501.654   1
   2  -3   5 172.870 104.741   1
   2   3   5 58.4032 145.240   1
  -2   3  -5 74.8325 89.0969   1
  -2  -3  -5 84.9336 138.164   1
   2   3   6 8971.69 550.830   1
  -2  -3  -6 10288.1 548.618   1
  -2   3  -6 9105.92 521.957   1
   2  -3   6 9554.79 529.362   1
  -2   3  -7-82.9553 84.1728   1
  -2  -3  -7 202.762 138.882   1
   2  -3   7 55.0851 98.3332   1
   2   3   7 99.5956 161.553   1
   2   3   8 15499.4 860.246   1
  -2  -3  -8 14905.2 847.640   1
  -2   3  -9 764.246 129.336   1
  -2  -3  -9 704.848 168.751   1
   2  -3   9 804.143 140.074   1
   2   3   9 784.415 182.211   1
   2   3  10 6446.57 448.071   1
   2  -3  10 6848.83 423.338   1
   2   3  11 2439.15 278.340   1
   2  -3  11 3001.40 249.271   1
  -2  -3 -11 2866.27 269.263   1
  -2   3 -11 2855.27 236.436   1
   2  -3  12 6040.58 420.183   1
  -2   3 -12 6434.94 409.515   1
   2  -3  13 310.847 176.943   1
   2   3  13 106.972 226.233   1
  -2  -3 -13-58.5603 199.521   1
  -2   3 -13 32.0013 142.230   1
  -2   3 -14 14384.5 861.485   1
   2  -3  14 14804.2 880.577   1
   2   3  14 15017.3 900.053   1
  -2  -3 -14 17048.5 901.726   1
   2   3  15-46.6683 215.617   1
   2  -3  15 240.164 190.718   1
  -2  -3 -15 276.013 201.764   1
  -2   3 -15 72.4239 174.877   1
   2   3  16-24.4175 210.690   1
   2  -3  16 360.479 210.048   1
  -2  -3 -16 369.523 197.911   1
  -2   3 -16 502.647 181.301   1
   2   3  17 451.959 273.742   1
   2  -3  17 446.623 214.714   1
  -2  -3 -17-22.6659 233.542   1
  -2   3 -17 143.777 182.867   1
   2   3  18 4308.89 411.244   1
  -2   3 -18 4732.02 374.264   1
  -2  -3 -18 4634.46 402.754   1
   2  -3  18 4578.91 392.755   1
  -2   3 -19 4792.53 383.958   1
  -2  -3 -19 4372.10 373.880   1
   2   3  19 4064.57 381.948   1
   2  -3  19 4820.51 409.775   1
   2  -3  20-128.191 234.313   1
   2   3  20 134.972 264.837   1
  -2   3 -20 733.334 237.981   1
  -2  -3 -20 123.601 251.062   1
   2   3  21 1842.06 316.698   1
   2  -3  22 27.1549 245.872   1
  -2   3 -22 328.837 246.852   1
   2   3  23 338.794 301.153   1
   2  -3  23 304.731 250.764   1
  -2  -3 -23 855.509 281.962   1
  -2   3 -23 156.451 242.404   1
   2  -3  24 395.049 274.465   1
   2   3  24 1046.38 269.301   1
  -2  -3 -24 940.691 268.047   1
  -2   3 -24 616.774 270.408   1
  -2   3 -25 136.981 263.790   1
   2   3  26 532.284 256.457   1
  -2  -3 -26 1311.99 262.261   1
   2   3  28-27.4800 260.273   1
  -2  -3 -28 26.0591 249.498   1
   2   3  29-162.059 277.300   1
  -2  -3 -29 51.5432 298.691   1
  -2   4  29 374.901 304.170   1
   2  -4 -29-25.4317 299.656   1
  -2   4  28 352.909 284.812   1
   2  -4 -28 207.186 278.910   1
  -2   4  27 906.182 286.231   1
   2  -4 -27 891.091 284.981   1
  -2   4  26 1550.52 286.354   1
   2  -4 -26 1428.33 276.336   1
  -2   4  25 499.977 244.711   1
   2  -4 -25 1089.83 254.316   1
  -2   4  24 1166.63 257.422   1
   2  -4 -24 877.865 244.811   1
   2   4 -24 774.960 258.375   1
  -2  -4  23 1000.48 277.304   1
  -2   4  23 773.739 252.375   1
   2   4 -23 784.387 259.947   1
   2  -4 -23 636.370 233.732   1
  -2   4  22 1920.33 302.669   1
  -2  -4  22 1298.07 289.596   1
   2   4 -22 1756.31 286.673   1
   2  -4 -22 1944.33 291.006   1
  -2   4  21 570.011 263.347   1
   2  -4 -21 494.105 266.481   1
   2  -4 -20 667.586 281.691   1
   2   4 -20 71.4609 209.380   1
  -2  -4  20 50.3116 227.301   1
  -2   4  20 401.389 283.819   1
   2   4 -19 5892.08 423.097   1
   2  -4 -19 4162.34 429.415   1
  -2  -4  19 5298.73 425.955   1
  -2   4  19 5520.67 462.429   1
  -2   4  18 513.532 259.771   1
   2  -4 -18 319.914 231.720   1
   2   4 -18 65.6878 204.591   1
  -2  -4  18 436.961 220.189   1
   2   4 -17 353.653 208.176   1
  -2  -4  17 851.987 221.587   1
   2  -4 -16 9665.97 615.953   1
  -2   4  16 8180.25 608.699   1
  -2   4  15 12390.9 786.720   1
   2   4 -15 13216.2 765.041   1
  -2  -4  15 13780.6 779.573   1
   2  -4 -15 12407.3 784.118   1
  -2   4  14 842.255 254.031   1
   2  -4 -14 1298.61 250.479   1
   2   4 -14 1243.42 186.612   1
  -2  -4  14 761.257 195.538   1
  -2   4  13 9170.16 630.163   1
  -2  -4  13 10725.0 612.729   1
   2  -4 -13 10007.5 636.436   1
   2   4 -13 10153.6 602.625   1
  -2   4  12 8727.49 632.753   1
  -2  -4  12 11285.2 617.085   1
   2  -4 -12 9627.71 634.988   1
   2   4 -12 11202.3 614.541   1
  -2  -4  11 3991.14 295.319   1
   2   4 -11 3715.39 275.876   1
  -2   4  10 8905.23 592.063   1
  -2  -4  10 10191.1 559.442   1
   2   4 -10 9642.71 550.740   1
   2  -4 -10 9093.49 587.698   1
  -2   4   9 33852.1 1816.38   1
   2  -4  -9 34092.4 1814.11   1
  -2  -4   8 586.791 116.485   1
   2   4  -8 460.029 108.677   1
   2  -4  -8 497.864 176.972   1
   2  -4  -7 57.5289 154.503   1
   2   4  -7 50.5498 91.0453   1
  -2  -4   6 25828.4 1326.44   1
   2   4  -6 24818.7 1322.17   1
   2  -4  -6 25314.8 1356.81   1
  -2   4   6 25047.3 1359.04   1
  -2   4   5 72276.3 3968.29   1
   2  -4  -5 73928.7 3966.43   1
  -2  -4   5 78851.6 3940.40   1
   2   4  -5 78886.8 3940.42   1
  -2  -4   4 44708.1 2338.88   1
   2   4  -4 46143.4 2339.47   1
   2  -4  -3 42417.8 2036.72   1
  -2   4   3 41585.7 2038.88   1
  -2  -4   3 36186.7 2011.02   1
   2   4  -3 38665.4 2010.70   1
   2  -4  -2 8053.14 441.984   1
   2   4  -2 7593.36 423.583   1
  -2   4   2 7779.81 447.338   1
  -2  -4   2 7422.77 419.837   1
   2  -4  -1 27150.4 1361.57   1
  -2   4   1 26207.4 1363.76   1
  -2  -4   1 26260.7 1351.73   1
   2   4  -1 24590.6 1352.55   1
   2  -4   0 11964.0 649.421   1
   2   4   0 12942.4 658.026   1
  -2  -4   0 12161.0 651.739   1
  -2   4   0 11411.4 654.455   1
   2   4   1 25703.0 1356.71   1
  -2   4  -1 25124.9 1343.26   1
  -2  -4  -1 25134.8 1352.55   1
   2  -4   1 27277.0 1344.49   1
   2   4   2 6879.06 414.742   1
  -2   4  -2 7165.70 382.177   1
  -2  -4  -2 6580.32 409.237   1
   2  -4   2 6798.79 381.546   1
   2  -4   3 38020.3 2033.71   1
  -2  -4  -3 42460.3 2060.78   1
   2   4   3 41264.3 2063.34   1
  -2   4  -3 38819.6 2032.38   1
   2  -4   4 47817.6 2417.78   1
  -2   4  -4 46266.6 2416.67   1
   2  -4   5 74233.0 3942.84   1
   2   4   5 75570.3 3977.40   1
  -2  -4  -5 79269.3 3972.48   1
  -2   4  -5 79146.6 3942.48   1
   2  -4   6 26097.0 1308.86   1
   2   4   6 25144.9 1343.68   1
  -2  -4  -6 24040.4 1334.60   1
  -2   4  -6 24399.8 1304.12   1
   2  -4   7 405.299 102.952   1
   2   4   7 256.685 137.475   1
  -2  -4  -7 307.258 121.843   1
  -2   4  -7 231.926 94.9527   1
   2  -4   8 372.695 115.378   1
   2   4   8 309.955 165.083   1
  -2   4  -8 631.377 112.118   1
  -2  -4  -8 329.813 149.269   1
  -2  -4  -9 35624.4 1912.20   1
   2   4   9 36606.1 1925.62   1
   2   4  10 9720.40 595.093   1
   2  -4  10 9777.36 555.702   1
  -2  -4 -10 9748.02 586.788   1
  -2   4 -10 9030.41 546.541   1
   2  -4  11 4265.07 290.559   1
  -2   4 -11 3461.80 268.003   1
   2   4  12 9412.25 630.397   1
   2  -4  12 11013.3 601.004   1
  -2  -4 -12 11323.6 629.414   1
  -2   4 -12 8785.36 579.461   1
   2   4  13 10118.8 641.488   1
   2  -4  13 11532.8 626.215   1
  -2  -4 -13 9936.81 632.800   1
  -2   4 -13 9738.34 603.058   1
   2  -4  14 1043.05 203.652   1
   2   4  14 1530.91 265.344   1
  -2   4 -14 1335.46 196.398   1
  -2  -4 -14 1410.38 239.990   1
  -2   4 -15 13548.2 776.043   1
   2   4  15 11522.0 812.380   1
   2  -4  15 13703.5 791.081   1
  -2  -4 -15 14019.4 808.488   1
  -2  -4 -16 7941.38 556.611   1
   2   4  16 8778.52 590.286   1
   2  -4  17 414.115 215.047   1
  -2   4 -17 702.453 204.229   1
   2  -4  18 575.815 236.847   1
   2   4  18 365.747 268.752   1
  -2   4 -18 699.539 211.141   1
  -2  -4 -18 734.187 253.930   1
  -2  -4 -19 4680.45 403.080   1
  -2   4 -19 5928.42 417.095   1
   2   4  19 4984.75 425.996   1
   2  -4  19 5136.62 413.326   1
   2   4  20 244.767 279.999   1
   2  -4  20 176.262 229.372   1
  -2   4 -20 420.640 237.843   1
  -2  -4 -20-124.379 251.956   1
   2  -4  21 495.434 242.474   1
  -2  -4 -21 656.673 255.983   1
  -2   4 -21 510.739 240.063   1
   2   4  22 1679.29 320.527   1
   2  -4  22 1099.53 280.461   1
  -2  -4 -22 1666.78 304.104   1
  -2   4 -22 2021.39 297.359   1
   2  -4  23 770.820 265.141   1
   2   4  23 903.374 298.465   1
  -2  -4 -23 621.342 283.594   1
  -2   4 -23 837.783 260.313   1
   2   4  24 1043.49 310.330   1
  -2  -4 -24 1717.89 303.259   1
  -2   4 -24 1051.15 283.718   1
   2   4  25 1095.69 319.483   1
  -2  -4 -25 1067.04 302.220   1
   2   4  26 1501.45 312.276   1
  -2  -4 -26 1300.98 303.312   1
   2   4  27 714.693 299.690   1
  -2  -4 -27 698.401 307.307   1
   2   4  28 515.778 261.435   1
  -2  -4 -28 308.673 269.148   1
   2   4  29 480.100 298.084   1
  -2  -4 -29 938.597 326.139   1
  -2   5  29-52.7772 230.171   1
   2  -5 -29 350.589 244.975   1
  -2   5  27 896.955 292.436   1
   2  -5 -27 803.568 285.608   1
  -2   5  26 522.024 280.978   1
   2  -5 -26 865.495 305.991   1
  -2   5  25 690.642 294.098   1
   2  -5 -25 158.500 284.319   1
   2   5 -23 259.716 246.594   1
   2  -5 -23 423.470 288.192   1
  -2   5  22 906.732 273.893   1
   2  -5 -22 1051.83 286.001   1
   2  -5 -21 391.334 225.578   1
   2   5 -21 679.281 244.416   1
  -2   5  21 572.460 235.475   1
  -2  -5  21 1212.02 258.254   1
  -2   5  20 8242.02 614.507   1
   2   5 -20 10012.6 600.151   1
  -2  -5  20 9329.08 604.305   1
   2  -5 -20 8030.70 603.341   1
  -2   5  19 900.372 290.835   1
   2  -5 -19-50.6874 263.933   1
   2   5 -19 624.669 216.377   1
  -2  -5  19 615.672 227.667   1
  -2   5  18 4626.13 422.234   1
   2   5 -18 4178.00 368.517   1
  -2  -5  18 4750.02 391.140   1
   2  -5 -18 4676.80 415.141   1
  -2   5  17 457.787 231.016   1
   2  -5 -17 631.759 215.553   1
   2   5 -17 722.314 200.999   1
  -2  -5  17 276.827 216.724   1
  -2   5  16 5212.23 457.290   1
   2   5 -16 5775.68 418.407   1
  -2  -5  16 5727.62 427.800   1
   2  -5 -16 6245.85 461.099   1
  -2   5  15-48.1574 240.894   1
   2  -5 -15 413.192 237.406   1
   2   5 -15 158.827 174.882   1
  -2  -5  15 56.1801 186.945   1
  -2   5  14 4778.18 409.845   1
   2   5 -14 5491.33 372.790   1
  -2  -5  14 4615.35 374.653   1
  -2   5  13 964.186 216.648   1
   2   5 -13 1142.72 170.538   1
  -2  -5  13 1133.87 187.947   1
   2  -5 -13 873.548 205.440   1
  -2   5  12-107.349 213.695   1
   2  -5 -12 224.437 205.582   1
   2   5 -12 165.081 138.988   1
  -2  -5  12 43.9340 146.879   1
   2   5 -11 3453.84 261.214   1
   2  -5 -11 2722.52 309.619   1
  -2  -5  11 3534.72 268.143   1
  -2   5  11 3641.90 333.760   1
  -2   5  10 2831.75 304.000   1
   2   5 -10 3289.96 235.241   1
  -2  -5  10 3126.13 236.535   1
   2  -5 -10 3337.15 300.583   1
   2  -5  -9 17.3790 169.056   1
  -2   5   9 73.1190 172.676   1
   2   5  -8 23151.9 1219.70   1
   2  -5  -8 23444.7 1261.45   1
  -2   5   8 23629.7 1267.47   1
  -2  -5   8 22509.3 1223.31   1
   2  -5  -7 9231.11 628.003   1
  -2   5   7 10513.8 637.122   1
  -2  -5   6 2572.71 185.856   1
  -2   5   6 2892.72 250.166   1
   2   5  -6 2876.15 189.981   1
   2  -5  -6 2796.23 239.043   1
  -2  -5   5 2825.40 199.583   1
   2   5  -5 3125.94 199.985   1
   2  -5  -5 3412.29 252.230   1
  -2   5   5 3484.93 266.224   1
   2  -5  -4 8958.83 500.215   1
  -2  -5   4 7967.48 458.160   1
   2   5  -4 8757.30 458.582   1
  -2   5   4 7844.99 498.597   1
  -2  -5   3 13889.2 774.544   1
   2   5  -3 15652.6 778.775   1
   2  -5  -2 389.570 127.723   1
  -2   5   2 420.819 132.607   1
  -2  -5   2 415.627 85.4802   1
   2   5  -2 497.277 88.2014   1
   2   5  -1 16436.3 919.895   1
  -2  -5   1 17048.1 918.529   1
  -2   5   1 18381.8 934.506   1
   2  -5  -1 18321.2 929.162   1
  -2   5   0-70.6068 97.2506   1
   2  -5   0 6.69441 83.4514   1
  -2  -5   0 20.1253 104.920   1
   2   5   0 29.6305 112.797   1
  -2   5  -1 17131.3 915.004   1
   2   5   1 16566.4 931.437   1
   2  -5   1 18021.3 913.870   1
  -2  -5  -1 17363.5 927.257   1
   2   5   2 519.236 138.780   1
   2  -5   2 491.569 82.7324   1
  -2   5  -2 472.760 84.0235   1
  -2  -5  -2 535.624 129.794   1
  -2   5  -3 14359.8 724.072   1
   2  -5   3 13146.7 725.065   1
   2   5   4 9209.19 526.226   1
  -2  -5  -4 8879.83 512.792   1
  -2   5  -4 8550.29 469.710   1
   2   5   5 3582.88 274.892   1
  -2  -5  -5 3793.25 266.050   1
  -2   5  -5 3217.50 203.441   1
   2  -5   5 3334.63 208.060   1
   2  -5   6 2869.28 197.719   1
   2   5   6 3048.20 269.474   1
  -2  -5  -6 3041.39 250.434   1
  -2   5  -6 3290.78 196.437   1
   2  -5   7 11716.0 610.731   1
   2   5   7 11243.6 662.167   1
  -2   5  -7 11303.4 607.660   1
  -2  -5  -7 10071.9 642.332   1
   2   5   8 24343.4 1277.18   1
   2  -5   8 22331.9 1223.77   1
  -2  -5  -8 21960.8 1257.52   1
  -2   5  -8 24196.6 1221.41   1
   2   5   9 54.7253 177.922   1
   2  -5   9-108.498 110.544   1
   2   5  10 2348.75 283.330   1
  -2  -5 -10 3505.82 293.351   1
   2   5  11 3062.90 315.366   1
   2  -5  11 3427.18 257.980   1
  -2  -5 -11 2979.03 298.617   1
  -2   5 -11 3852.09 255.832   1
   2   5  12-129.977 159.829   1
   2  -5  12 156.528 146.462   1
  -2  -5 -12 236.843 153.293   1
  -2   5 -12 13.0397 131.077   1
   2   5  13 1093.29 237.878   1
   2  -5  13 1336.43 197.524   1
  -2   5 -13 1069.08 168.748   1
  -2  -5 -13 1525.65 245.762   1
  -2   5 -14 4751.77 354.015   1
   2  -5  14 5028.25 372.154   1
   2   5  14 4680.27 420.425   1
  -2  -5 -14 5794.81 417.735   1
   2   5  15 24.4534 220.154   1
   2  -5  15 258.191 180.591   1
  -2  -5 -15-21.9668 190.506   1
  -2   5 -15 476.097 187.372   1
  -2  -5 -16 5711.21 449.378   1
  -2   5 -16 5465.10 400.465   1
   2   5  16 5723.35 466.858   1
   2  -5  16 5710.61 414.148   1
   2   5  17 827.950 278.997   1
  -2  -5 -17 489.720 244.333   1
  -2  -5 -18 4760.65 403.454   1
  -2   5 -18 4702.91 378.674   1
   2  -5  18 4839.01 395.793   1
   2   5  18 4094.90 414.436   1
   2  -5  19 212.548 238.377   1
   2   5  19 537.990 276.274   1
  -2   5 -19 373.500 203.072   1
  -2  -5 -19 1130.71 263.611   1
  -2  -5 -20 8258.21 609.511   1
  -2   5 -20 9228.69 601.257   1
   2  -5  20 9381.41 615.043   1
   2   5  20 9332.77 638.275   1
   2   5  21 249.536 299.012   1
   2  -5  21 691.171 255.141   1
  -2  -5 -21 608.264 282.080   1
  -2   5 -21 676.222 238.516   1
   2   5  22 784.764 272.167   1
  -2  -5 -22 436.370 247.611   1
   2   5  23-112.821 290.971   1
  -2  -5 -23 361.887 290.203   1
  -2   5 -23 104.952 228.798   1
   2   5  25 838.257 313.106   1
  -2  -5 -25 336.234 282.001   1
   2   5  26 910.556 291.182   1
  -2  -5 -26 464.426 275.531   1
   2   5  27 762.001 307.267   1
  -2  -5 -27 562.790 286.265   1
   2   5  29 78.8282 279.722   1
  -2  -5 -29 224.741 287.921   1
  -2   6  28 529.429 296.531   1
   2  -6 -28 201.704 296.483   1
  -2   6  27 1371.50 322.934   1
   2  -6 -27 2024.50 349.444   1
  -2   6  26 490.405 293.724   1
   2  -6 -26 597.753 313.225   1
  -2   6  25 604.100 311.213   1
   2  -6 -25-393.556 292.790   1
  -2   6  24 413.876 302.313   1
   2  -6 -24 633.164 316.214   1
  -2   6  23 4081.05 435.765   1
   2  -6 -23 4806.17 438.654   1
   2   6 -22 4054.77 376.766   1
   2  -6 -22 3734.52 390.107   1
  -2   6  22 3053.96 384.412   1
   2   6 -21 670.655 241.013   1
  -2   6  21 848.089 266.597   1
  -2  -6  21 714.338 244.997   1
   2  -6 -21 287.762 247.757   1
   2   6 -20 1029.48 248.619   1
  -2  -6  20 951.518 254.932   1
  -2   6  19 987.797 292.716   1
   2   6 -19 1435.57 238.820   1
  -2  -6  19 1159.54 248.319   1
   2  -6 -19 1276.53 292.784   1
  -2   6  18 1944.15 324.930   1
   2   6 -18 1892.60 249.927   1
  -2  -6  18 1820.04 263.162   1
   2  -6 -18 1884.67 306.029   1
  -2   6  17-25.7860 215.901   1
   2  -6 -17 98.4681 210.394   1
   2   6 -16 2209.20 245.974   1
  -2  -6  16 1813.98 245.661   1
  -2   6  15-73.6774 232.001   1
   2   6 -15-33.7318 160.655   1
  -2  -6  15-17.9080 181.299   1
   2  -6 -15-210.555 219.790   1
  -2   6  14 881.946 262.497   1
   2   6 -14 638.819 175.891   1
  -2  -6  14 857.640 189.169   1
   2  -6 -14 1108.79 252.546   1
  -2   6  13 437.124 186.065   1
   2  -6 -13 283.967 173.350   1
   2   6 -13-142.902 151.113   1
  -2  -6  13 376.761 166.165   1
   2  -6 -12 2225.14 283.885   1
   2   6 -12 2507.63 227.391   1
  -2  -6  12 2549.40 232.662   1
  -2   6  12 3050.67 305.819   1
  -2   6  11 676.673 220.661   1
   2  -6 -11 200.828 192.413   1
   2   6 -11 304.498 117.890   1
  -2  -6  11 232.092 129.538   1
   2  -6  -9 379.986 168.767   1
   2   6  -9 583.740 116.119   1
  -2  -6   9 427.097 116.352   1
  -2   6   9 342.851 187.236   1
   2   6  -8 4654.72 282.879   1
  -2   6   8 3708.35 338.396   1
   2  -6  -8 4595.66 344.700   1
  -2  -6   8 4616.93 281.137   1
   2   6  -7 2810.36 186.364   1
  -2   6   7 2356.43 248.431   1
   2  -6  -7 2948.50 251.999   1
  -2  -6   7 2759.35 186.612   1
   2   6  -6 83827.5 4469.42   1
  -2   6   6 88755.3 4520.08   1
  -2  -6   6 90616.2 4471.24   1
   2  -6  -6 86887.5 4514.56   1
   2   6  -5 3113.05 193.413   1
   2  -6  -5 2580.44 243.097   1
  -2   6   5 3455.97 262.836   1
  -2  -6   5 3109.23 193.851   1
  -2  -6   4 32299.5 1714.43   1
  -2   6   4 34141.9 1758.07   1
   2   6  -4 33072.3 1717.54   1
   2  -6  -4 35122.9 1757.40   1
   2  -6  -3 6104.30 379.952   1
  -2  -6   3 5672.96 344.139   1
   2   6  -3 6293.32 344.925   1
  -2   6   3 6919.72 390.978   1
  -2   6   2 9845.42 560.019   1
   2   6  -2 9740.65 534.823   1
   2  -6  -2 9792.08 557.667   1
  -2   6   1 290.376 108.042   1
   2   6  -1 232.988 91.4873   1
  -2  -6   1 425.632 87.4627   1
   2  -6  -1 491.716 108.380   1
   2   6   0 21249.0 1172.56   1
   2  -6   0 22960.1 1170.28   1
  -2   6   0 21720.4 1170.31   1
  -2  -6   0 22875.7 1169.87   1
   2   6   1 500.411 107.055   1
  -2  -6  -1 380.311 105.107   1
  -2   6  -1 377.177 96.6762   1
   2  -6   1 454.768 89.3877   1
  -2   6  -2 10071.2 541.872   1
   2   6   3 6077.07 381.826   1
   2  -6   3 5650.63 329.004   1
  -2  -6  -3 5982.25 370.788   1
  -2   6  -3 6172.37 330.222   1
   2  -6   4 33256.1 1703.72   1
   2   6   4 33266.2 1750.89   1
  -2  -6  -4 32407.4 1741.58   1
   2  -6   5 2657.48 171.297   1
  -2   6  -5 2883.43 169.388   1
  -2  -6  -5 2649.32 235.629   1
   2   6   5 2976.36 250.682   1
  -2   6  -6 89924.4 4565.75   1
  -2  -6  -6 86419.9 4609.76   1
   2   6   6 92061.3 4624.19   1
   2  -6   6 88906.7 4567.64   1
  -2  -6  -7 2135.55 223.972   1
  -2   6  -7 2636.30 170.987   1
   2  -6   7 2570.92 176.072   1
  -2  -6  -8 4056.47 300.716   1
  -2   6  -8 3627.20 244.372   1
   2  -6   8 4489.93 253.021   1
   2   6   8 4029.90 310.742   1
  -2  -6  -9 281.269 156.911   1
  -2   6  -9 349.073 98.4221   1
   2   6   9 362.705 178.391   1
   2  -6   9 473.090 101.568   1
   2  -6  10 11490.2 616.623   1
  -2   6 -10 10336.0 612.453   1
   2   6  11 85.2687 214.308   1
  -2  -6 -11 155.855 196.821   1
   2   6  12 1910.44 238.890   1
  -2   6 -12 1989.55 197.727   1
   2  -6  12 2388.15 210.823   1
   2   6  13 300.535 245.111   1
   2  -6  13 73.1940 150.216   1
  -2  -6 -13 297.749 210.258   1
  -2   6 -13 174.906 135.515   1
   2   6  14 794.163 252.779   1
   2  -6  14 788.468 181.614   1
  -2  -6 -14 633.632 233.871   1
  -2   6 -14 297.154 155.012   1
   2  -6  15 228.461 174.893   1
   2   6  15-350.640 255.334   1
  -2  -6 -15 88.9905 218.085   1
  -2   6 -15 81.1042 156.974   1
   2  -6  16 1484.94 226.757   1
  -2   6 -16 1672.41 223.765   1
   2  -6  17 163.225 208.437   1
   2   6  17 419.460 261.228   1
  -2   6 -17 265.202 195.395   1
  -2  -6 -17 261.040 244.567   1
   2  -6  18 1903.74 276.404   1
   2   6  18 2110.61 331.386   1
  -2   6 -18 2345.45 259.641   1
  -2  -6 -18 1457.72 297.993   1
   2   6  19 1330.47 307.340   1
   2  -6  19 957.296 227.765   1
  -2  -6 -19 1636.81 286.065   1
  -2   6 -19 1054.44 229.734   1
   2  -6  20 383.041 224.414   1
  -2   6 -20 1136.27 238.047   1
   2  -6  21 501.875 244.947   1
   2   6  21 696.684 310.181   1
  -2  -6 -21 813.775 283.924   1
  -2   6 -21 551.830 239.156   1
   2   6  22 2946.05 369.806   1
  -2  -6 -22 3772.66 354.165   1
   2   6  23 4777.11 440.104   1
  -2  -6 -23 3536.17 409.795   1
  -2  -6 -24 593.625 239.590   1
   2   6  25 249.978 305.894   1
   2   6  26 218.827 256.411   1
  -2  -6 -26 613.394 268.080   1
   2   6  27 1561.23 335.227   1
  -2  -6 -27 1693.94 322.043   1
   2   6  28-26.4598 272.283   1
  -2  -6 -28-75.1010 266.403   1
  -2   7  28-104.464 288.800   1
   2  -7 -28-372.754 291.402   1
  -2   7  26-107.983 295.314   1
   2  -7 -26 360.217 303.124   1
  -2   7  25 709.365 309.721   1
   2  -7 -25 26.0398 295.654   1
  -2   7  24 109.884 297.468   1
   2  -7 -24-419.966 302.092   1
  -2   7  23 27.5211 282.148   1
   2  -7 -23 447.685 286.499   1
  -2   7  22 1100.86 298.217   1
   2  -7 -22 1577.21 308.368   1
   2  -7 -21 2962.13 317.531   1
  -2   7  21 1618.57 298.685   1
  -2   7  20 4112.11 427.652   1
   2   7 -20 5179.57 404.760   1
  -2  -7  20 4786.18 401.615   1
   2  -7 -20 4978.94 429.147   1
  -2   7  19 1130.26 322.327   1
   2   7 -19 1064.08 222.632   1
  -2  -7  19 1007.67 242.410   1
   2  -7 -19 900.027 294.406   1
   2  -7 -18 2130.80 320.400   1
  -2   7  18 2203.01 333.529   1
  -2   7  17 3814.08 369.188   1
   2   7 -17 4175.03 328.280   1
  -2  -7  17 3949.40 334.922   1
   2  -7 -17 4136.77 368.405   1
  -2   7  16 2921.69 356.627   1
   2   7 -16 2729.79 256.027   1
  -2  -7  16 2627.93 269.989   1
   2  -7 -16 2048.90 319.318   1
   2   7 -15 2343.51 237.090   1
  -2  -7  15 1985.78 237.527   1
  -2   7  14 24.3253 258.623   1
   2  -7 -14 138.888 238.000   1
   2   7 -14 220.169 143.367   1
  -2  -7  14 475.917 169.436   1
  -2   7  13 5872.94 483.982   1
   2   7 -13 6967.45 422.035   1
  -2  -7  13 6963.77 428.651   1
   2  -7 -13 6377.31 480.286   1
   2  -7 -12 647.279 182.487   1
  -2  -7  12 586.836 160.422   1
  -2   7  12 477.521 181.271   1
   2   7 -12 399.943 129.138   1
   2  -7 -11 10213.4 648.685   1
  -2   7  11 10631.5 656.973   1
   2  -7 -10 1504.14 207.281   1
   2   7 -10 1681.89 160.271   1
  -2  -7  10 1736.95 163.802   1
  -2   7  10 1876.72 224.723   1
   2   7  -9 5087.26 324.506   1
  -2  -7   9 5758.78 325.573   1
  -2  -7   8 56081.6 2921.48   1
   2   7  -8 58960.4 2921.33   1
   2  -7  -8 54563.9 2974.19   1
  -2   7   8 54911.8 2979.20   1
  -2  -7   7 17793.5 955.799   1
   2  -7  -7 17144.5 1013.76   1
   2   7  -7 18699.0 957.595   1
  -2   7   7 19147.5 1026.98   1
  -2  -7   6 4054.05 231.583   1
   2   7  -6 3999.09 232.862   1
  -2   7   6 3494.02 303.780   1
   2  -7  -6 3494.12 300.320   1
  -2   7   5 694.678 157.341   1
   2  -7  -5 564.955 149.809   1
   2   7  -5 679.475 83.9352   1
  -2  -7   5 532.569 77.8354   1
   2   7  -4 48949.5 2295.27   1
  -2   7   4 45670.5 2340.44   1
   2  -7  -4 49238.6 2341.84   1
   2   7  -3 15855.6 802.656   1
  -2   7   3 15783.5 840.832   1
  -2  -7   3 14519.2 797.866   1
   2  -7  -3 14725.2 832.791   1
  -2  -7   2 73.1478 81.7330   1
  -2  -7   1 19394.9 1055.25   1
   2   7  -1 20529.2 1061.80   1
  -2   7   1 20265.0 1071.66   1
  -2   7   0 68.3327 103.144   1
   2  -7   0 72.3985 95.8335   1
   2   7   0 98.0955 94.3665   1
   2   7   1 18177.1 1019.56   1
   2  -7   1 18546.2 1000.13   1
  -2   7  -1 20204.5 1005.78   1
  -2  -7  -1 18809.6 1016.30   1
   2   7   2 138.305 131.609   1
   2  -7   2 135.073 74.7848   1
  -2  -7  -2 225.571 111.042   1
   2   7   3 15342.9 793.209   1
  -2   7  -3 14017.3 742.505   1
  -2  -7  -3 14479.7 782.281   1
   2  -7   3 13740.4 742.133   1
   2   7   4 47240.4 2506.52   1
   2  -7   4 48649.9 2453.50   1
  -2   7  -4 47152.0 2452.42   1
  -2  -7  -4 48448.6 2499.60   1
   2  -7   5 610.808 65.5366   1
   2   7   5 748.727 160.938   1
  -2   7  -5 595.464 67.6580   1
  -2  -7  -5 523.627 143.414   1
  -2   7  -6 3848.46 215.741   1
  -2  -7  -6 3741.49 284.971   1
   2   7   6 3868.83 306.050   1
   2  -7   6 3795.84 218.233   1
   2  -7   7 17799.3 935.858   1
   2   7   7 18384.5 1007.99   1
  -2   7  -8 60275.9 3058.22   1
  -2  -7  -8 58761.1 3118.08   1
   2  -7   8 59013.9 3060.14   1
   2   7   8 60016.6 3127.63   1
   2  -7   9 4672.32 276.444   1
  -2   7  -9 4247.85 272.791   1
   2  -7  10 1687.18 156.122   1
  -2  -7 -10 1576.45 230.238   1
  -2   7 -10 1696.01 144.705   1
   2   7  10 1767.49 241.120   1
   2   7  11 11174.2 683.362   1
  -2   7 -11 9850.17 602.470   1
   2  -7  11 11065.5 608.495   1
  -2  -7 -11 12237.8 677.308   1
   2   7  12 543.642 213.926   1
  -2  -7 -12 699.183 220.783   1
  -2   7 -13 6016.30 393.534   1
   2  -7  13 6080.26 409.219   1
   2   7  13 6622.26 486.839   1
  -2  -7 -13 7089.29 473.559   1
   2  -7  14 269.151 154.775   1
   2   7  14 518.924 248.882   1
  -2   7 -14 318.563 143.177   1
  -2  -7 -14 310.332 212.325   1
   2  -7  15 2172.85 229.672   1
  -2   7 -15 1759.38 215.781   1
  -2   7 -16 2959.21 267.946   1
   2  -7  16 2768.28 270.815   1
  -2  -7 -16 2577.69 283.130   1
   2   7  17 3797.48 399.812   1
  -2   7 -17 3794.32 318.766   1
  -2  -7 -17 4323.55 380.552   1
   2  -7  17 3878.37 329.213   1
   2  -7  18 2199.37 267.887   1
   2   7  18 2104.09 317.559   1
  -2  -7 -18 2067.78 299.947   1
  -2   7 -18 2441.80 263.112   1
   2  -7  19 1008.58 237.968   1
   2   7  19 793.566 283.740   1
  -2  -7 -19 674.580 264.939   1
  -2   7 -19 965.407 226.716   1
  -2   7 -20 4956.53 399.698   1
  -2  -7 -20 5412.03 441.212   1
   2   7  20 4074.65 446.538   1
   2   7  21 2821.65 347.432   1
  -2  -7 -21 2854.33 322.413   1
   2   7  22 1375.41 335.701   1
  -2  -7 -22 1770.23 330.771   1
   2   7  23 168.229 264.543   1
  -2  -7 -23 411.901 252.156   1
   2   7  24 139.398 292.930   1
  -2  -7 -24 205.442 281.569   1
   2   7  25-137.578 299.132   1
  -2  -7 -25-102.113 282.668   1
   2   7  26 108.448 244.359   1
  -2  -7 -26 506.100 257.855   1
   2   7  28 78.2892 223.324   1
  -2  -7 -28 370.060 241.477   1
   2  -8 -27 974.678 318.837   1
  -2   8  26-347.510 295.931   1
   2  -8 -26 254.584 286.310   1
  -2   8  25 81.2161 289.948   1
   2  -8 -25-25.8269 277.792   1
  -2   8  24 245.949 290.306   1
   2  -8 -24 573.998 293.605   1
  -2   8  23 301.919 260.875   1
   2  -8 -23 104.978 268.371   1
  -2   8  21 109.924 255.787   1
   2  -8 -21 524.985 251.186   1
   2  -8 -20 942.150 299.296   1
  -2   8  20 629.307 302.528   1
  -2   8  18 8146.60 601.974   1
   2   8 -18 9966.00 578.293   1
   2  -8 -18 8470.76 596.915   1
  -2  -8  18 9323.05 583.535   1
   2  -8 -17 806.697 271.053   1
  -2   8  17 211.577 278.611   1
   2   8 -17 898.935 187.522   1
  -2  -8  17 887.137 196.672   1
   2  -8 -16 1956.21 284.989   1
  -2   8  16 2207.81 307.892   1
   2   8 -16 1984.64 226.322   1
  -2  -8  16 2385.11 240.591   1
  -2   8  15 229.174 265.221   1
   2  -8 -15 314.851 250.563   1
   2   8 -15 102.197 146.332   1
  -2  -8  15 233.042 163.464   1
   2   8 -14 355.729 140.065   1
  -2   8  14 223.492 206.451   1
  -2  -8  14 112.193 147.001   1
   2  -8 -13 229.448 230.357   1
   2   8 -13 369.209 129.261   1
  -2  -8  13 297.066 137.332   1
   2  -8 -12 5849.39 458.994   1
  -2   8  12 5795.59 466.988   1
   2  -8 -11 2219.23 278.335   1
   2   8 -11 1520.13 164.980   1
  -2  -8  11 1725.86 158.761   1
  -2   8  11 1845.28 275.899   1
  -2   8  10 2912.42 317.664   1
   2  -8 -10 3424.22 310.140   1
   2   8 -10 2870.09 207.265   1
  -2  -8  10 2860.53 205.431   1
  -2   8   9 287.758 196.614   1
  -2  -8   9 206.305 85.2552   1
   2  -8  -9 234.790 180.041   1
   2   8  -9 242.852 87.2528   1
   2   8  -8 6361.85 384.806   1
  -2  -8   8 7524.38 387.133   1
  -2   8   8 7333.59 475.837   1
   2  -8  -8 6870.49 467.401   1
   2   8  -7 6180.50 334.919   1
   2  -8  -7 5326.39 406.708   1
  -2   8   7 6442.93 428.523   1
  -2  -8   7 5957.71 332.470   1
   2  -8  -6 8821.68 556.869   1
   2   8  -6 8708.15 486.450   1
  -2  -8   6 9488.13 485.592   1
  -2   8   6 9205.22 564.217   1
   2   8  -5 299.982 69.4882   1
  -2   8   5 383.661 168.255   1
  -2  -8   5 337.385 65.5678   1
   2  -8  -5 122.417 164.647   1
  -2   8   4 2429.91 244.125   1
  -2  -8   4 2956.65 182.326   1
   2   8  -4 3152.96 186.622   1
   2  -8  -4 2747.45 244.648   1
  -2   8   3 1049.60 165.587   1
   2   8  -3 896.805 108.113   1
  -2  -8   3 1011.83 102.810   1
   2  -8  -2 3231.31 237.270   1
  -2  -8   2 2916.17 198.600   1
  -2   8   2 3304.85 238.717   1
   2   8  -2 2809.54 201.968   1
   2   8  -1 3446.00 237.402   1
  -2  -8   1 3678.19 231.665   1
   2  -8   0 2268.93 167.446   1
  -2  -8   0 2007.19 169.162   1
  -2   8   0 1791.95 170.303   1
   2   8   0 2081.42 180.819   1
   2  -8   1 3481.08 228.640   1
  -2   8  -1 3539.96 233.629   1
   2   8   2 2943.05 243.263   1
  -2  -8  -2 2992.66 232.227   1
   2  -8   2 3294.75 206.046   1
  -2   8  -2 3363.49 204.348   1
   2   8   3 932.034 153.836   1
  -2   8  -3 810.510 88.5072   1
   2  -8   3 851.920 86.8160   1
   2   8   4 3515.05 258.786   1
   2  -8   4 2843.93 170.483   1
  -2  -8  -4 2989.82 238.471   1
  -2   8  -4 2919.35 170.379   1
  -2  -8  -5 524.316 151.408   1
   2   8   5 403.237 175.511   1
   2   8   6 9454.93 588.447   1
  -2  -8  -7 6831.54 442.895   1
   2   8   7 6316.67 448.952   1
   2  -8   8 6676.63 371.159   1
   2   8   8 7801.44 483.330   1
  -2  -8  -8 6997.53 464.342   1
  -2   8  -8 6941.45 370.246   1
   2   8   9 353.500 194.489   1
   2  -8   9 369.061 76.1588   1
  -2   8  -9 314.579 73.6554   1
  -2  -8  -9 398.721 192.065   1
   2   8  10 2954.50 306.568   1
  -2   8 -10 2748.52 192.028   1
   2  -8  10 2965.68 197.552   1
  -2  -8 -10 2989.60 294.564   1
   2   8  11 1346.40 246.813   1
  -2   8 -11 1520.67 141.256   1
   2  -8  11 1426.37 152.037   1
  -2  -8 -11 1573.20 240.905   1
  -2   8 -12 6489.94 377.415   1
   2  -8  12 6226.77 377.636   1
   2   8  12 5591.58 474.146   1
  -2  -8 -12 6129.61 465.673   1
   2   8  13 294.194 225.765   1
  -2  -8 -13 373.628 213.352   1
   2   8  14 278.726 252.313   1
   2  -8  14 184.835 134.908   1
  -2  -8 -14 112.380 227.687   1
  -2   8 -14 175.196 139.118   1
   2   8  15 284.692 279.129   1
   2  -8  15 235.879 158.527   1
  -2  -8 -15 46.5392 237.972   1
  -2   8 -15 182.540 145.145   1
   2   8  16 1796.18 298.034   1
   2  -8  16 2363.34 233.733   1
  -2   8 -16 2235.56 227.819   1
  -2  -8 -16 1862.40 278.856   1
   2  -8  17 391.982 180.743   1
   2   8  17 376.154 271.411   1
  -2   8 -17 789.093 181.079   1
  -2  -8 -17 512.351 248.496   1
  -2   8 -18 8779.76 582.042   1
  -2  -8 -18 9745.02 639.067   1
   2   8  18 9676.25 657.025   1
   2  -8  18 9392.29 590.443   1
  -2   8 -19 120.905 185.133   1
   2   8  20 83.5250 291.855   1
  -2  -8 -20 964.540 271.623   1
   2   8  21 308.377 308.488   1
  -2  -8 -21-153.650 265.343   1
   2   8  23-167.787 291.182   1
  -2  -8 -23 948.914 291.421   1
   2   8  24 580.512 300.126   1
  -2  -8 -24 612.568 291.942   1
   2   8  25 109.248 253.687   1
  -2  -8 -25-101.245 229.696   1
   2   8  26 697.746 305.550   1
  -2  -8 -26 676.007 297.986   1
   2   8  27 446.513 274.882   1
  -2  -8 -27 420.602 265.896   1
  -2   9  27 570.316 272.587   1
   2  -9 -25 1535.34 281.550   1
  -2   9  25 2013.26 306.344   1
   2  -9 -23 287.430 257.338   1
  -2   9  23 382.880 262.393   1
   2  -9 -22 445.499 291.305   1
  -2   9  22-274.795 287.994   1
   2  -9 -21 761.445 304.383   1
  -2   9  21 1046.10 324.582   1
   2  -9 -20 183.479 262.222   1
  -2   9  20 109.879 277.482   1
  -2   9  19 327.863 243.095   1
   2  -9 -19 208.933 222.106   1
  -2   9  18 1379.14 331.041   1
   2   9 -18 1401.28 218.665   1
   2  -9 -18 954.767 304.395   1
   2  -9 -17 586.443 243.558   1
   2   9 -17 807.393 189.452   1
  -2   9  17 1256.20 279.133   1
  -2  -9  17 1140.93 198.486   1
   2  -9 -16 526.930 269.741   1
   2   9 -16 117.420 150.048   1
  -2  -9  16 469.191 164.187   1
  -2   9  16 158.110 273.458   1
   2   9 -15 4257.54 325.134   1
   2  -9 -15 5123.11 404.835   1
  -2   9  15 3877.82 396.225   1
  -2  -9  15 5452.94 331.775   1
  -2  -9  14 5544.47 357.054   1
   2   9 -14 5622.67 359.502   1
   2   9 -13 4341.69 282.774   1
  -2   9  13 4367.77 402.663   1
  -2  -9  13 3916.71 276.679   1
   2  -9 -13 4621.46 394.018   1
   2  -9 -12 455.427 210.297   1
   2   9 -12 754.348 115.630   1
  -2  -9  12 768.515 120.976   1
  -2   9  12 526.958 227.796   1
  -2   9  11 1550.34 258.028   1
   2   9 -11 1503.70 138.267   1
   2  -9 -11 1496.27 249.870   1
  -2  -9  11 1525.96 137.104   1
  -2   9  10 5545.55 458.940   1
   2   9 -10 6466.89 360.730   1
  -2  -9  10 6416.52 359.859   1
   2  -9 -10 6944.81 466.595   1
  -2   9   9 702.284 246.249   1
  -2  -9   9 1012.42 89.3472   1
   2  -9  -9 669.645 224.347   1
   2   9  -9 1111.00 94.8492   1
  -2  -9   8 14064.2 724.778   1
   2   9  -8 13775.6 725.759   1
  -2   9   7 33575.9 1784.34   1
   2  -9  -7 32692.7 1778.91   1
  -2  -9   6 1131.51 80.8908   1
   2   9  -6 1281.52 86.6641   1
  -2   9   6 1084.59 206.003   1
   2   9  -5 8904.19 479.175   1
   2  -9  -5 9041.77 550.524   1
  -2   9   5 8359.01 550.026   1
  -2  -9   5 9176.57 476.372   1
  -2  -9   4 18570.7 966.410   1
   2   9  -4 18251.4 968.454   1
   2  -9  -4 19174.7 1024.04   1
   2  -9  -3 22220.5 1214.84   1
  -2  -9   3 22887.2 1171.97   1
  -2   9   3 20582.3 1212.41   1
   2   9  -3 22957.9 1177.07   1
   2  -9  -2 25424.8 1407.50   1
  -2   9   2 28407.8 1417.98   1
   2   9  -2 27856.6 1389.17   1
  -2  -9   2 24975.3 1381.07   1
   2   9  -1 4073.74 276.157   1
  -2  -9   1 4424.31 271.385   1
   2  -9   0 208.952 99.2036   1
  -2   9   0-20.2558 103.121   1
   2  -9   1 3659.02 253.905   1
   2   9   1 4005.32 282.568   1
  -2   9  -1 4360.72 261.905   1
  -2  -9  -1 4009.27 269.826   1
  -2   9  -2 26812.6 1404.15   1
  -2  -9  -2 27199.6 1428.91   1
   2   9   2 27082.8 1438.02   1
   2  -9   2 26743.7 1402.90   1
  -2   9  -3 22738.2 1157.62   1
  -2  -9  -3 21999.6 1199.40   1
   2  -9   3 21901.8 1156.56   1
  -2   9  -4 18439.4 942.749   1
   2  -9   4 17935.2 942.554   1
   2   9   4 19316.4 1022.21   1
  -2  -9  -5 8917.77 528.993   1
   2   9   5 8042.05 527.798   1
   2   9   6 1336.64 218.355   1
  -2  -9  -7 36854.1 1924.37   1
   2   9   7 34904.9 1929.62   1
  -2  -9  -9 1322.41 216.048   1
   2   9   9 1484.83 234.493   1
  -2   9 -10 5141.48 277.824   1
  -2  -9 -10 7336.79 432.314   1
   2   9  10 6741.41 433.563   1
  -2   9 -11 1280.98 112.339   1
   2  -9  11 1225.82 114.204   1
  -2  -9 -12 414.632 192.442   1
   2   9  12 170.507 230.779   1
  -2   9 -12 493.109 105.858   1
   2  -9  12 571.758 101.143   1
  -2  -9 -13 4599.32 366.701   1
  -2   9 -13 3844.03 263.601   1
   2   9  13 4308.66 373.963   1
   2  -9  13 3802.66 266.586   1
  -2  -9 -15 4797.57 396.569   1
  -2   9 -15 4064.70 305.561   1
   2  -9  15 4290.85 308.510   1
   2   9  15 4968.98 424.520   1
  -2  -9 -16 388.518 204.807   1
   2   9  16-187.382 223.417   1
  -2   9 -16 194.342 143.952   1
   2  -9  16 28.6464 144.405   1
  -2  -9 -17 915.527 273.957   1
  -2   9 -17 807.745 182.286   1
   2  -9  17 689.442 191.769   1
  -2  -9 -18 1829.36 322.990   1
   2   9  18 1952.31 346.976   1
  -2  -9 -19-126.674 252.152   1
   2   9  19 361.481 273.988   1
  -2  -9 -20 127.396 209.325   1
   2   9  20 503.651 257.352   1
  -2  -9 -21 691.760 278.237   1
   2   9  21 1010.51 318.507   1
  -2  -9 -22-25.6601 276.582   1
   2   9  22 83.9915 284.738   1
  -2  -9 -23 25.5605 219.293   1
   2   9  23 806.172 251.503   1
  -2  -9 -25 2011.47 339.027   1
   2   9  25 1483.21 344.291   1
  -2  -9 -27 341.462 277.365   1
   2   9  27 259.120 294.060   1
  -2  10  26 1097.56 308.621   1
   2 -10 -26 298.104 284.150   1
  -2  10  25 239.290 286.824   1
   2 -10 -25 227.859 287.166   1
  -2  10  24 134.836 298.239   1
   2 -10 -24 385.602 295.503   1
  -2  10  23 4336.31 435.151   1
   2 -10 -23 3432.21 405.808   1
  -2  10  22 329.100 292.558   1
   2 -10 -22-26.1865 269.556   1
  -2  10  20 578.619 293.378   1
   2 -10 -20 1155.92 290.713   1
  -2  10  19 1154.26 328.968   1
   2 -10 -19 1153.12 301.068   1
   2 -10 -18-104.336 194.178   1
  -2  10  18-54.6082 208.580   1
   2 -10 -17 463.501 281.613   1
  -2  10  17 540.069 298.223   1
   2 -10 -16 2772.06 300.970   1
   2  10 -16 3000.52 238.058   1
  -2  10  16 2454.13 307.967   1
   2 -10 -15 225.315 243.620   1
  -2  10  15 52.4886 266.378   1
   2 -10 -14-73.6045 239.268   1
  -2 -10  14-52.3948 107.143   1
  -2  10  14 128.854 248.717   1
   2  10 -14 142.434 105.975   1
  -2 -10  13 28.1457 91.8409   1
   2  10 -13 114.391 93.0447   1
  -2  10  12 3945.98 353.111   1
  -2 -10  12 3278.65 206.089   1
   2  10 -12 3263.77 207.087   1
   2 -10 -12 3688.15 333.948   1
  -2 -10  11 236.434 45.6926   1
   2  10 -11 360.396 56.6464   1
   2 -10 -11 294.246 199.153   1
  -2  10  10 4107.88 362.872   1
   2 -10  -9-63.0135 213.707   1
  -2  10   9 352.724 232.116   1
   2 -10  -8 221.157 196.201   1
  -2  10   8 63.1692 199.568   1
   2 -10  -6 7967.27 515.161   1
  -2  10   6 8076.82 519.612   1
   2 -10  -5 2836.47 280.993   1
  -2  10   5 3432.97 284.403   1
   2 -10  -4 6511.92 434.553   1
  -2  10   4 7127.72 445.287   1
   2  10  -4 6521.05 366.146   1
  -2  10   3 718.378 180.475   1
   2  10  -3 848.521 106.801   1
   2 -10  -3 611.444 161.736   1
   2 -10  -2 4677.15 317.602   1
  -2  10   2 4566.90 323.946   1
   2  10  -2 4722.95 291.494   1
   2 -10  -1 3632.80 261.521   1
  -2  10   1 3826.89 271.513   1
   2  10  -1 3225.50 250.924   1
   2 -10   1 3638.90 235.970   1
   2  10   1 3252.07 257.749   1
  -2  10  -1 3280.53 233.908   1
   2  10   2 5088.55 334.970   1
   2 -10   2 4846.14 281.764   1
  -2  10  -2 4376.25 279.946   1
  -2 -10  -2 4518.51 321.021   1
   2 -10   3 1023.28 90.9821   1
  -2 -10  -3 1142.80 172.935   1
   2  10   3 686.344 176.530   1
  -2  10  -3 865.913 91.9516   1
   2  10   4 7806.63 491.051   1
  -2 -10  -4 7355.02 477.951   1
   2  10   5 3647.54 316.465   1
  -2 -10  -5 3756.38 294.713   1
  -2 -10  -6 8305.72 526.266   1
   2  10   8 105.759 179.002   1
  -2 -10  -8 78.9809 172.177   1
   2  10   9 289.854 208.209   1
   2  10  10 5336.05 426.586   1
  -2 -10 -10 5716.48 418.581   1
   2  10  11 363.500 245.238   1
  -2 -10 -11 542.216 224.921   1
  -2 -10 -12 3821.57 373.058   1
   2  10  12 4740.10 417.541   1
  -2  10 -13 72.0452 66.4925   1
   2 -10  13 41.6102 63.9089   1
   2  10  14 26.2076 252.308   1
  -2  10 -14 150.329 90.0275   1
   2 -10  14 71.2030 92.3304   1
  -2 -10 -14 23.6603 237.236   1
   2  10  15 427.212 247.360   1
  -2  10 -15 97.6685 103.787   1
   2 -10  15 102.436 111.349   1
  -2 -10 -15-96.8224 197.710   1
   2  10  16 2953.86 344.515   1
  -2 -10 -16 2911.96 315.009   1
   2  10  17 576.747 288.141   1
  -2 -10 -17 625.348 255.640   1
   2  10  18 194.234 309.865   1
  -2 -10 -18 277.969 264.492   1
   2  10  19 1035.49 326.527   1
  -2 -10 -19 1222.50 302.354   1
   2  10  20 758.441 265.251   1
  -2 -10 -20 358.723 222.106   1
   2  10  22 83.7979 298.018   1
  -2 -10 -22 255.811 269.999   1
   2  10  23 3088.62 396.699   1
  -2 -10 -23 3000.36 365.467   1
   2  10  24 299.249 248.171   1
  -2 -10 -24 352.472 244.181   1
   2  10  25 240.380 295.714   1
  -2 -10 -25-24.8753 257.783   1
   2  10  26 1174.93 322.113   1
  -2 -10 -26 810.522 310.707   1
   2 -11 -26 1639.47 323.757   1
  -2  11  26 1211.74 324.574   1
   2 -11 -25 450.195 271.458   1
  -2  11  25 605.682 289.232   1
   2 -11 -24 2852.62 339.395   1
  -2  11  24 2810.24 340.445   1
   2 -11 -23-51.6590 240.596   1
  -2  11  23 54.2241 255.381   1
   2 -11 -22 2739.04 363.401   1
  -2  11  22 2870.81 370.415   1
   2 -11 -21 919.201 311.341   1
  -2  11  21 247.702 305.563   1
   2 -11 -20 657.351 250.715   1
  -2  11  20 1076.68 289.266   1
   2 -11 -19 26.2949 269.950   1
  -2  11  19-82.8241 277.435   1
  -2  11  18 82.5244 285.118   1
   2 -11 -18 209.709 260.960   1
  -2  11  16 135.281 266.412   1
   2 -11 -16 516.702 266.373   1
  -2  11  15 53.3066 269.801   1
   2 -11 -15 76.1860 255.218   1
  -2  11  14 10455.8 734.307   1
   2 -11 -14 12890.7 752.441   1
  -2  11  13 385.261 215.930   1
  -2  11  12 1730.55 271.072   1
   2 -11 -12 1267.57 246.741   1
  -2  11  11 536.588 226.201   1
   2 -11 -11-23.2617 207.617   1
   2 -11 -10 4461.72 377.275   1
  -2  11   9 387.991 241.415   1
   2 -11  -9-65.4413 237.231   1
  -2  11   8 153.328 211.414   1
   2 -11  -8-20.9381 194.507   1
   2 -11  -7-119.717 180.097   1
  -2  11   7-125.474 194.343   1
   2 -11  -6 302.814 177.755   1
  -2  11   6 436.430 194.835   1
   2 -11  -5 572.128 188.316   1
  -2  11   5 318.261 188.596   1
   2  11  -4 19.0882 66.4804   1
  -2 -11   4 84.5047 59.7666   1
   2 -11  -4 83.4368 165.261   1
  -2  11   4 140.124 159.455   1
  -2 -11   3 2103.91 153.895   1
  -2  11   3 2253.09 229.951   1
   2  11  -3 1749.43 157.347   1
  -2 -11   2 22416.3 1134.74   1
   2 -11  -2 22319.0 1166.26   1
   2  11  -2 19869.2 1140.29   1
  -2  11   2 21149.2 1171.28   1
  -2  11   1 3740.92 294.809   1
   2 -11  -1 4452.43 295.223   1
  -2 -11   0 112.615 114.806   1
   2  11   0-148.284 121.743   1
  -2 -11  -1 4461.95 299.245   1
   2 -11   1 4385.39 278.201   1
  -2  11  -1 4207.65 280.339   1
   2  11   1 4087.49 305.285   1
  -2 -11  -2 21335.1 1145.11   1
  -2  11  -2 20470.3 1110.09   1
   2  11   2 22636.5 1158.86   1
   2 -11   2 20772.0 1109.91   1
  -2 -11  -3 1812.83 215.460   1
  -2  11  -3 2246.36 149.930   1
   2  11   3 2397.05 235.475   1
   2 -11   3 2220.68 149.929   1
   2  11   4 17.8233 174.707   1
  -2 -11  -4 16.3315 153.836   1
   2  11   5 188.452 188.517   1
  -2 -11  -5 562.664 187.698   1
   2  11   6 438.995 208.338   1
  -2 -11  -6 223.456 186.934   1
   2  11   7 317.826 204.720   1
  -2 -11  -7 97.1416 180.725   1
   2  11   8-155.926 188.050   1
  -2 -11  -8-221.787 185.930   1
   2  11   9 256.210 204.665   1
  -2 -11  -9 208.439 176.720   1
  -2 -11 -10 4440.39 358.275   1
   2  11  11 473.177 213.862   1
  -2 -11 -11 22.2943 192.156   1
   2  11  12 1586.10 266.644   1
  -2 -11 -12 1538.83 242.462   1
   2  11  13 340.161 223.544   1
  -2 -11 -14 12541.9 761.035   1
   2  11  14 11624.5 766.991   1
   2  11  15-27.0850 264.959   1
  -2 -11 -15 344.970 241.076   1
   2  11  16 686.645 296.111   1
  -2 -11 -16-299.971 243.857   1
   2  11  18 1232.76 336.996   1
  -2 -11 -18 738.904 287.330   1
   2  11  19 422.061 313.793   1
  -2 -11 -19 256.495 258.288   1
   2  11  21-112.090 237.086   1
  -2 -11 -21 205.178 222.132   1
   2  11  22 2250.25 346.405   1
  -2 -11 -22 1785.59 309.973   1
   2  11  23 191.897 311.142   1
  -2 -11 -23 454.479 287.191   1
   2  11  24 2822.02 379.114   1
  -2 -11 -24 2575.80 360.579   1
   2  11  25 342.242 255.206   1
  -2 -11 -25 270.869 231.823   1
   2  11  26 875.789 296.706   1
  -2 -11 -26 1307.09 299.324   1
   2 -12 -25 296.230 281.124   1
  -2  12  25 208.086 314.115   1
   2 -12 -23 153.726 263.114   1
  -2  12  23 107.759 289.837   1
   2 -12 -21 157.126 274.776   1
  -2  12  21 412.118 308.100   1
   2 -12 -20 184.441 273.172   1
  -2  12  20 193.468 292.348   1
   2 -12 -19 2003.23 297.984   1
  -2  12  19 1883.79 306.678   1
  -2  12  18 138.386 294.605   1
  -2  12  17 275.679 256.447   1
   2 -12 -15 852.737 288.195   1
   2 -12 -14 662.743 254.631   1
  -2  12  13 1654.01 274.667   1
   2 -12 -13 1528.45 257.332   1
  -2  12  12 3317.49 352.104   1
   2 -12 -12 3509.47 333.438   1
   2 -12 -11 1508.51 273.774   1
  -2  12  11 1906.65 284.479   1
   2 -12 -10 3072.42 341.512   1
  -2  12  10 3388.04 353.570   1
  -2  12   9 14017.6 818.692   1
   2 -12  -9 12727.9 801.204   1
  -2  12   8 204.446 233.263   1
   2 -12  -8 21.6514 199.453   1
  -2  12   7 3155.39 306.990   1
   2 -12  -7 2509.74 300.766   1
  -2  12   5 1492.51 233.412   1
   2 -12  -5 1479.09 219.818   1
   2  12  -4 1418.53 111.245   1
  -2  12   4 1621.75 224.056   1
  -2 -12   4 1572.75 107.864   1
   2 -12  -4 1560.12 200.272   1
  -2  12   3 2699.23 266.234   1
   2  12  -3 2907.62 198.977   1
  -2 -12   3 2838.48 191.770   1
   2 -12  -3 3238.50 276.118   1
   2 -12  -2 2879.60 258.366   1
   2  12  -2 2978.56 224.410   1
  -2 -12   2 3028.20 212.961   1
  -2  12   2 2935.77 264.308   1
   2 -12  -1 2921.85 246.097   1
  -2  12   1 2844.45 245.075   1
   2 -12   0 20984.3 1061.44   1
   2  12   0 19517.5 1067.25   1
  -2 -12   0 18541.2 1055.06   1
  -2  12   0 19238.2 1061.46   1
   2  12   1 3307.34 261.417   1
   2 -12   1 2498.65 219.946   1
  -2  12  -1 3026.81 230.635   1
  -2 -12  -1 3433.31 252.790   1
   2  12   2 3115.43 262.423   1
   2 -12   2 2857.37 202.897   1
  -2  12  -2 2872.53 203.627   1
  -2 -12  -2 2701.61 251.642   1
   2  12   3 3113.29 275.002   1
  -2 -12  -3 3054.89 255.493   1
  -2  12  -3 2721.59 171.150   1
   2 -12   3 2392.71 166.868   1
   2  12   4 1922.53 248.034   1
  -2 -12  -4 1705.46 226.858   1
   2  12   5 1730.95 248.783   1
  -2 -12  -5 1674.11 234.469   1
  -2 -12  -6 8488.55 552.419   1
   2  12   6 8876.09 575.149   1
   2  12   7 3553.24 320.977   1
  -2 -12  -7 3045.40 304.723   1
   2  12   8 23.2961 246.320   1
  -2 -12  -8 123.706 202.653   1
  -2 -12  -9 13441.5 788.660   1
   2  12   9 12420.1 795.304   1
  -2 -12 -10 3746.17 343.794   1
   2  12  10 4075.26 368.894   1
   2  12  11 1914.48 289.585   1
  -2 -12 -11 1611.39 256.451   1
  -2 -12 -12 4378.52 381.136   1
   2  12  12 4336.73 407.746   1
   2  12  13 2264.66 325.094   1
  -2 -12 -13 1478.47 281.854   1
  -2 -12 -14 789.486 252.927   1
   2  12  15 1046.16 305.903   1
  -2 -12 -15 1076.41 279.057   1
   2  12  17 533.373 298.015   1
   2  12  18 479.588 291.091   1
  -2 -12 -18-77.1006 250.775   1
   2  12  19 2092.21 346.433   1
  -2 -12 -19 3017.10 333.512   1
   2  12  20 112.527 239.507   1
  -2 -12 -20 566.117 227.918   1
   2  12  21 279.067 254.293   1
  -2 -12 -21 204.874 219.201   1
   2  12  23 515.791 317.126   1
  -2 -12 -23 376.328 279.741   1
   2  12  25 181.836 286.469   1
  -2 -12 -25 48.7908 259.658   1
  -2  13  24 1338.09 329.243   1
   2 -13 -24 995.374 292.256   1
  -2  13  23 615.034 324.166   1
  -2  13  22 434.029 299.910   1
  -2  13  21 301.802 277.747   1
   2 -13 -21 469.739 272.340   1
   2 -13 -20 658.123 291.596   1
   2 -13 -19 158.775 213.018   1
  -2  13  18 778.771 316.603   1
   2 -13 -18 159.115 276.936   1
  -2  13  17 27.7828 242.178   1
   2 -13 -17 26.4312 236.268   1
  -2  13  16 691.608 296.486   1
   2 -13 -16-184.279 256.289   1
  -2  13  15 1812.20 327.668   1
   2 -13 -15 1776.78 312.002   1
  -2  13  14 2742.83 363.265   1
   2 -13 -14 2895.45 341.957   1
  -2  13  13-133.832 256.280   1
   2 -13 -13 50.9676 242.036   1
  -2  13  12 2945.24 364.315   1
   2 -13 -12 3530.60 350.114   1
  -2  13  10 2483.25 316.770   1
   2 -13 -10 1958.91 283.589   1
  -2  13   9 3578.93 343.462   1
   2 -13  -9 2411.18 299.220   1
  -2  13   8 988.182 249.793   1
   2 -13  -8 1504.75 250.801   1
  -2  13   7 1880.60 276.764   1
   2 -13  -7 2743.35 289.663   1
  -2  13   6 64.9749 198.351   1
   2 -13  -6 123.748 207.814   1
   2 -13  -4 3341.96 304.246   1
  -2  13   4 3086.48 307.227   1
   2 -13  -3 1640.54 205.892   1
   2  13  -3 1348.73 136.622   1
  -2  13   3 1617.01 223.106   1
  -2 -13   3 1276.86 123.846   1
   2  13  -2 18702.4 960.908   1
  -2  13   2 16907.3 994.072   1
  -2 -13   2 17438.9 953.395   1
   2  13  -1 3971.69 277.888   1
   2 -13  -1 3427.94 284.810   1
  -2  13   1 3862.06 297.254   1
  -2 -13   1 3687.13 266.174   1
   2  13   0 126.048 141.782   1
  -2 -13   0-37.8669 126.866   1
   2 -13   0 49.3961 126.801   1
  -2  13   0 78.7546 140.601   1
  -2 -13  -1 3617.81 275.586   1
   2  13   1 3358.44 286.351   1
   2  13   2 18656.4 969.363   1
  -2  13  -2 16127.4 907.012   1
   2 -13   2 16728.1 908.512   1
  -2 -13  -2 18114.0 954.532   1
  -2 -13  -3 1281.48 204.287   1
  -2  13  -3 1265.37 108.372   1
   2 -13   3 1354.47 105.310   1
  -2 -13  -4 3716.93 311.893   1
   2  13   4 3579.06 320.173   1
   2  13   6 132.787 214.223   1
  -2 -13  -6 99.2717 185.030   1
  -2 -13  -7 3359.00 316.775   1
   2  13   7 3190.74 332.261   1
   2  13   8 1439.72 279.766   1
  -2 -13  -8 1124.54 227.931   1
   2  13   9 2431.46 322.188   1
  -2 -13  -9 2659.70 299.786   1
   2  13  10 2347.56 302.895   1
  -2 -13 -10 2239.93 279.017   1
   2  13  11 444.222 244.031   1
  -2 -13 -11 546.361 236.568   1
   2  13  12 3018.12 367.015   1
  -2 -13 -12 3133.19 342.596   1
   2  13  13-271.795 288.009   1
  -2 -13 -13 49.4254 249.586   1
   2  13  14 2014.41 323.671   1
  -2 -13 -14 2181.92 310.715   1
   2  13  15 1815.36 314.762   1
  -2 -13 -15 1877.68 294.073   1
   2  13  16 225.296 253.645   1
  -2 -13 -16 306.982 231.173   1
   2  13  17 226.562 260.537   1
  -2 -13 -17 747.518 252.658   1
   2  13  18 425.874 264.406   1
  -2 -13 -18 336.398 220.493   1
  -2 -13 -19 671.731 251.666   1
   2  13  20-28.0578 263.987   1
  -2 -13 -20 951.688 261.521   1
   2  13  21 83.1680 291.913   1
  -2 -13 -21 229.508 252.004   1
   2  13  22 601.192 316.445   1
   2  13  23 160.828 301.001   1
  -2 -13 -23 199.258 275.331   1
   2  13  24 1283.76 343.721   1
  -2 -13 -24 688.316 301.123   1
   2 -14 -23-50.1812 281.653   1
  -2  14  23 238.173 326.779   1
   2 -14 -22 1328.71 301.799   1
  -2  14  22 1644.15 344.782   1
   2 -14 -21 363.279 247.383   1
  -2  14  21 491.875 272.779   1
   2 -14 -20 735.069 304.688   1
  -2  14  20 1713.88 351.975   1
   2 -14 -19-26.4806 217.012   1
  -2  14  19-27.8444 236.369   1
   2 -14 -17 1279.16 288.734   1
  -2  14  17 979.169 288.934   1
   2 -14 -16 1676.80 287.415   1
  -2  14  16 2262.62 338.358   1
   2 -14 -15 1006.34 281.801   1
  -2  14  15 1195.60 318.785   1
   2 -14 -14 105.121 266.861   1
  -2  14  14 331.067 279.462   1
   2 -14 -13 1325.19 305.315   1
  -2  14  13 1418.28 328.706   1
   2 -14 -12 3098.03 348.257   1
  -2  14  12 3278.36 377.182   1
   2 -14 -11 427.440 246.033   1
  -2  14  11-26.3761 249.337   1
   2 -14  -9 143.705 221.922   1
  -2  14   9 100.648 228.429   1
   2 -14  -8 510.688 221.197   1
  -2  14   8 439.060 241.534   1
   2 -14  -7 335.508 210.691   1
  -2  14   7-282.616 225.492   1
   2 -14  -6 942.709 223.158   1
  -2  14   6 1331.17 258.557   1
   2 -14  -5 1262.73 216.064   1
  -2  14   5 1077.40 230.641   1
   2 -14  -4 496.211 200.365   1
  -2  14   4 918.228 224.524   1
  -2 -14   3 44.4894 86.1711   1
   2 -14  -3-17.6500 161.123   1
  -2  14   3 19.0106 177.580   1
   2  14  -3-40.4648 91.4385   1
   2  14  -2 1430.98 168.083   1
   2 -14  -2 1591.73 210.928   1
  -2  14   2 1422.94 227.535   1
  -2 -14   2 1318.42 149.405   1
   2  14  -1 688.488 154.959   1
  -2 -14   1 545.769 131.108   1
   2 -14  -1 502.479 156.311   1
  -2  14   1 252.451 159.492   1
   2  14   0 3512.36 275.220   1
   2 -14   0 3156.76 256.277   1
  -2 -14   0 3217.61 261.327   1
  -2  14   0 2968.54 260.960   1
  -2 -14  -1 285.320 151.817   1
   2  14   1 214.755 166.905   1
  -2 -14  -2 1364.30 205.217   1
   2 -14   2 1283.60 134.103   1
  -2  14  -2 1208.92 137.084   1
   2  14   2 1518.78 210.785   1
  -2 -14  -3 88.5336 176.636   1
   2 -14   3 3.14538 39.9562   1
  -2  14  -3 16.5751 47.7454   1
   2  14   3 292.203 207.296   1
  -2 -14  -5 1195.30 214.891   1
   2  14   5 1293.15 244.482   1
  -2 -14  -6 1335.98 223.851   1
   2  14   6 1676.66 259.276   1
  -2 -14  -7 173.890 211.836   1
   2  14   7 358.769 226.922   1
  -2 -14  -8 22.5059 211.047   1
   2  14   8 396.275 228.948   1
  -2 -14  -9 325.059 218.549   1
   2  14   9 536.507 242.263   1
  -2 -14 -11-48.7368 213.838   1
   2  14  11-160.899 244.853   1
  -2 -14 -12 3427.35 369.373   1
   2  14  12 3603.54 395.006   1
  -2 -14 -13 2040.31 303.471   1
   2  14  13 1941.98 329.796   1
  -2 -14 -14 50.9699 213.651   1
   2  14  14 421.255 257.353   1
  -2 -14 -15 1082.58 267.754   1
   2  14  15 623.172 297.532   1
  -2 -14 -16 2258.41 325.960   1
   2  14  16 1909.92 360.213   1
  -2 -14 -17 1716.87 312.994   1
   2  14  17 1138.89 333.947   1
  -2 -14 -19 439.668 284.667   1
   2  14  19 310.524 322.933   1
  -2 -14 -20 410.427 284.002   1
   2  14  20 306.939 314.344   1
  -2 -14 -21 634.966 286.604   1
   2  14  21 1403.79 345.605   1
  -2 -14 -22 1981.99 328.962   1
   2  14  22 945.565 342.124   1
  -2 -14 -23 99.0823 282.132   1
   2  14  23 475.817 321.931   1
  -2  15  23 339.975 318.198   1
   2 -15 -23-247.498 271.788   1
  -2  15  22 721.217 311.946   1
   2 -15 -22 606.607 264.019   1
  -2  15  21 869.920 306.649   1
   2 -15 -21 360.588 260.614   1
  -2  15  20 2344.08 376.637   1
   2 -15 -20 1698.36 319.824   1
  -2  15  19 167.102 274.398   1
   2 -15 -19-26.4333 243.446   1
  -2  15  18 898.243 317.598   1
   2 -15 -18 506.190 275.722   1
  -2  15  16 1298.31 308.457   1
   2 -15 -16 1126.57 277.084   1
  -2  15  15 338.059 255.441   1
   2 -15 -15 321.316 233.248   1
  -2  15  14 728.686 275.135   1
   2 -15 -14 533.022 243.201   1
  -2  15  13-222.410 250.829   1
   2 -15 -13 26.4309 225.175   1
  -2  15  12 54.9276 239.418   1
   2 -15 -12 78.3677 232.813   1
  -2  15  11 2407.72 344.524   1
   2 -15 -11 2521.14 336.245   1
  -2  15  10 1247.62 276.850   1
   2 -15 -10 1564.31 273.376   1
   2 -15  -8 3592.50 361.664   1
  -2  15   8 4314.47 383.833   1
   2 -15  -7 1204.09 247.231   1
  -2  15   7 1317.54 265.199   1
   2 -15  -6 88.9010 211.106   1
  -2  15   6 47.0822 213.025   1
   2 -15  -5 21.0705 184.310   1
  -2  15   5-202.909 197.204   1
  -2  15   3 2651.04 264.751   1
  -2 -15   3 2013.53 142.523   1
   2  15  -3 1731.48 145.219   1
   2 -15  -3 2765.95 248.998   1
  -2 -15   2 1390.12 142.219   1
   2 -15  -2 1041.46 191.621   1
  -2  15   2 1524.25 222.548   1
   2  15  -2 860.991 146.635   1
   2  15  -1 6271.05 437.489   1
   2 -15  -1 7618.18 456.085   1
  -2  15   1 7633.47 462.405   1
  -2 -15   1 6809.61 432.397   1
  -2 -15   0 112.947 146.059   1
  -2  15   0 315.948 151.933   1
   2  15   0 77.0340 151.892   1
   2 -15   0-26.4688 128.184   1
  -2 -15  -1 7153.71 467.133   1
   2  15   1 7328.60 481.545   1
  -2 -15  -2 1526.09 206.191   1
   2 -15   2 999.188 123.573   1
  -2  15  -2 1075.37 130.058   1
   2  15   2 1733.89 224.498   1
   2  15   3 2623.30 264.516   1
  -2 -15  -3 2177.22 253.684   1
  -2 -15  -4 4605.73 372.755   1
   2  15   5 366.757 202.587   1
  -2 -15  -5 41.6439 175.193   1
   2  15   6 263.473 212.159   1
  -2 -15  -6-65.2681 183.462   1
   2  15   7 919.886 263.937   1
  -2 -15  -7 2325.78 271.894   1
   2  15   8 4158.29 389.013   1
  -2 -15  -8 4242.58 367.359   1
   2  15  10 1105.89 297.046   1
  -2 -15 -10 1591.32 286.450   1
   2  15  11 1732.97 306.613   1
  -2 -15 -11 1697.44 271.793   1
   2  15  12 27.9300 286.786   1
  -2 -15 -12 177.998 259.281   1
   2  15  13 169.679 263.489   1
  -2 -15 -13 77.1361 225.645   1
   2  15  14 485.415 284.986   1
  -2 -15 -14 389.847 253.096   1
   2  15  15 114.757 298.308   1
  -2 -15 -15 444.200 268.042   1
   2  15  16 1118.00 319.422   1
  -2 -15 -16 1386.78 288.696   1
   2  15  18 708.402 277.707   1
  -2 -15 -18 130.184 223.348   1
   2  15  19 392.655 291.671   1
  -2 -15 -19 232.808 251.430   1
   2  15  20 1740.82 353.029   1
  -2 -15 -20 1667.13 311.647   1
   2  15  21 570.048 318.221   1
  -2 -15 -21 1266.42 305.764   1
   2  15  22 799.673 327.067   1
  -2 -15 -22 699.228 293.455   1
   2  15  23 182.677 308.999   1
  -2 -15 -23-147.153 256.424   1
   2 -16 -22 125.012 232.428   1
  -2  16  22 264.475 285.226   1
   2 -16 -21-102.026 263.780   1
  -2  16  21 431.553 308.664   1
   2 -16 -20 519.094 272.372   1
  -2  16  20 658.649 305.853   1
   2 -16 -19 52.6983 274.487   1
  -2  16  19 417.355 311.896   1
   2 -16 -18-26.6381 220.818   1
  -2  16  18 365.680 253.105   1
   2 -16 -17 268.488 267.385   1
  -2  16  17 141.723 288.468   1
   2 -16 -15 108.074 267.474   1
  -2  16  15 654.877 313.200   1
   2 -16 -14 431.533 272.854   1
  -2  16  14 568.386 296.872   1
   2 -16 -12 212.735 237.429   1
  -2  16  12 785.564 284.969   1
   2 -16 -11 262.606 222.502   1
  -2  16  11 637.325 251.688   1
   2 -16 -10 206.564 245.552   1
  -2  16  10 299.916 264.817   1
   2 -16  -9 404.956 249.698   1
  -2  16   9 1148.41 288.526   1
   2 -16  -8 864.088 250.613   1
  -2  16   8 964.854 262.976   1
   2 -16  -7 1644.16 260.357   1
  -2  16   7 811.472 267.995   1
  -2  16   6 3311.60 356.822   1
   2 -16  -6 3549.56 344.224   1
  -2  16   5 3238.61 339.922   1
   2 -16  -5 3375.58 324.855   1
   2 -16  -4 1560.73 245.276   1
  -2  16   4 2371.82 276.535   1
   2 -16  -3 482.956 188.061   1
  -2  16   3 312.769 208.000   1
   2 -16  -2 1485.06 218.578   1
   2  16  -2 1696.24 165.509   1
  -2  16   2 1777.86 239.731   1
  -2 -16   1 1126.14 171.610   1
  -2  16   1 1624.24 213.934   1
   2  16  -1 1701.21 183.826   1
   2 -16  -1 1473.73 206.115   1
   2  16   0 4912.51 361.050   1
  -2  16   0 5111.23 350.195   1
  -2 -16   0 5561.49 361.671   1
   2 -16   0 4796.65 344.004   1
  -2 -16  -1 1380.58 204.328   1
   2  16   1 1725.49 230.123   1
  -2  16  -2 1365.43 129.624   1
   2  16   2 1148.00 215.960   1
  -2 -16  -2 1692.15 221.236   1
   2  16   4 1938.06 268.504   1
  -2 -16  -4 1974.17 246.839   1
  -2 -16  -5 3446.65 332.294   1
   2  16   5 3042.01 338.886   1
  -2 -16  -6 4023.28 348.856   1
   2  16   6 3189.94 358.822   1
   2  16   7 773.969 262.278   1
  -2 -16  -7 1055.56 239.278   1
   2  16   8 663.686 271.361   1
  -2 -16  -8 965.689 246.820   1
   2  16   9 898.749 285.445   1
  -2 -16  -9 644.676 252.729   1
   2  16  10 277.709 268.971   1
  -2 -16 -10 581.299 239.800   1
   2  16  11 676.918 280.575   1
  -2 -16 -11 410.524 245.170   1
   2  16  12 740.218 291.247   1
  -2 -16 -12-103.923 245.122   1
   2  16  13 86.1296 255.868   1
  -2 -16 -13 52.3819 236.997   1
   2  16  14 230.354 292.281   1
  -2 -16 -14 896.205 283.881   1
   2  16  15 288.365 317.259   1
  -2 -16 -15 765.690 278.703   1
   2  16  17 313.629 296.170   1
  -2 -16 -17 499.326 267.478   1
   2  16  18 789.023 333.171   1
  -2 -16 -18 392.107 286.775   1
   2  16  19 1421.45 343.733   1
  -2 -16 -19 284.375 273.888   1
   2  16  20 410.915 302.194   1
  -2 -16 -20 919.299 283.104   1
   2  16  21 295.932 276.115   1
  -2 -16 -21 705.478 261.741   1
   2  16  22 1133.45 278.654   1
  -2 -16 -22 173.259 234.028   1
   2 -17 -21 75.6419 261.650   1
  -2  17  21 536.148 327.033   1
   2 -17 -20-231.991 248.392   1
   2 -17 -19 157.349 249.750   1
  -2  17  19-83.2761 297.310   1
   2 -17 -18 1329.12 318.136   1
   2 -17 -17 268.741 269.266   1
  -2  17  17 397.975 300.995   1
   2 -17 -16 568.742 246.360   1
  -2  17  16 687.270 275.273   1
   2 -17 -15 380.893 244.209   1
  -2  17  15 805.390 287.014   1
   2 -17 -14 435.831 245.970   1
  -2  17  14 431.930 267.615   1
   2 -17 -13 54.3782 252.861   1
  -2  17  13 459.725 278.311   1
   2 -17 -11 1286.89 277.984   1
  -2  17  11 2324.40 334.435   1
   2 -17 -10 26.4308 249.654   1
  -2  17  10 27.9752 257.625   1
   2 -17  -9 493.476 243.765   1
  -2  17   9 82.6925 259.367   1
   2 -17  -7 293.573 222.926   1
  -2  17   7 527.432 259.936   1
   2 -17  -6 637.016 231.672   1
  -2  17   6 788.995 266.722   1
   2 -17  -5 247.651 204.348   1
  -2  17   5-121.593 220.724   1
   2 -17  -4 3842.38 338.974   1
  -2  17   4 3548.47 346.082   1
  -2  17   2 198.423 194.756   1
  -2  17   1 1400.94 225.522   1
   2  17   1 868.033 195.958   1
   2  17   2 265.261 216.610   1
  -2 -17  -4 3253.70 338.511   1
   2  17   4 3902.37 364.671   1
   2  17   5 173.021 237.920   1
  -2 -17  -5-68.1346 204.883   1
   2  17   6 873.644 258.946   1
  -2 -17  -6 1015.22 246.571   1
   2  17   7-345.908 249.355   1
  -2 -17  -7 584.849 234.672   1
  -2 -17  -8 5924.00 459.116   1
   2  17   8 5569.93 476.327   1
   2  17   9 529.716 270.497   1
  -2 -17  -9 561.462 245.275   1
   2  17  10 481.675 289.531   1
  -2 -17 -10-285.264 228.239   1
   2  17  11 1950.42 339.341   1
  -2 -17 -11 1811.19 308.023   1
   2  17  13 318.818 274.200   1
  -2 -17 -13 292.725 239.831   1
   2  17  14 782.041 305.573   1
  -2 -17 -14 400.400 264.579   1
   2  17  16 315.546 278.083   1
  -2 -17 -16 345.669 255.138   1
   2  17  17 512.282 327.742   1
  -2 -17 -17 105.746 261.510   1
   2  17  18 1319.00 333.471   1
  -2 -17 -18 1359.68 301.298   1
   2  17  19 387.162 256.269   1
  -2 -17 -19-25.8770 214.529   1
   2  17  20 761.048 320.460   1
  -2 -17 -20 229.588 258.074   1
   2  17  21-159.587 313.525   1
  -2 -17 -21 601.220 280.357   1
  -2  18  20 652.186 335.548   1
  -2  18  18 676.061 283.204   1
   2 -18 -18-52.9700 174.168   1
  -2  18  16 259.869 304.855   1
   2 -18 -16 244.446 281.065   1
  -2  18  15 1076.67 344.262   1
   2 -18 -15 492.616 278.983   1
  -2  18  14 555.331 296.866   1
   2 -18 -14 27.4996 265.050   1
  -2  18  13 526.787 277.495   1
   2 -18 -13 27.5324 239.573   1
  -2  18  12 116.796 293.430   1
   2 -18 -12-192.349 251.594   1
  -2  18  10 749.993 299.263   1
  -2  18   9 625.865 277.820   1
  -2  18   8 586.253 275.953   1
   2  18   8 696.918 276.916   1
   2  18   9 567.480 273.912   1
   2  18  10 862.568 295.415   1
  -2 -18 -10 799.795 249.074   1
   2  18  12 670.806 298.649   1
  -2 -18 -12 162.221 237.978   1
   2  18  13 409.006 303.746   1
  -2 -18 -13 189.557 260.376   1
   2  18  14 290.717 281.526   1
  -2 -18 -14 162.484 254.626   1
   2  18  15 433.944 307.682   1
  -2 -18 -15 269.530 256.579   1
   2  18  16 659.785 318.210   1
  -2 -18 -16 483.055 267.908   1
   2  18  17 964.782 344.796   1
  -2 -18 -17 477.710 277.887   1
   2  18  18 1091.26 295.174   1
  -2 -18 -18-183.721 231.822   1
   2  18  19 356.955 309.469   1
  -2 -18 -19-25.8490 246.259   1
   2  18  20 322.906 317.922   1
  -3   0  27 28.6226 268.248   1
   3   0 -27 294.954 278.586   1
  -3   0  26 1089.70 296.182   1
  -3   0  25 343.325 258.331   1
   3   0 -25 107.371 253.093   1
  -3   0  24 991.528 282.344   1
   3   0 -24 1016.18 268.361   1
  -3   0  22 27.4800 269.942   1
   3   0 -22 655.401 280.737   1
  -3   0  21 107.833 253.305   1
   3   0 -21-334.400 263.534   1
  -3   0  20 262.869 244.355   1
   3   0 -20 125.946 222.591   1
  -3   0  18 1017.28 250.554   1
   3   0 -18 1641.26 261.391   1
  -3   0  17-47.9582 216.418   1
   3   0 -17 321.952 222.625   1
  -3   0  16 69.2360 233.624   1
   3   0 -16 66.3966 226.709   1
   3   0 -15 42.4639 210.765   1
  -3   0  14 675.292 223.342   1
   3   0 -14 283.648 195.382   1
  -3   0  12 7933.11 537.661   1
   3   0 -12 8993.22 537.259   1
  -3   0  11 89.0569 168.799   1
   3   0 -11 136.684 151.426   1
  -3   0  10 4173.07 326.297   1
   3   0 -10 4417.09 325.307   1
  -3   0   9 93.2449 147.265   1
   3   0  -9 88.6204 140.350   1
  -3   0   8 25504.5 1336.39   1
   3   0  -8 24064.4 1327.01   1
  -3   0   7-26.3712 156.407   1
   3   0  -7 86.6771 146.111   1
   3   0  -6 8721.64 555.044   1
  -3   0   6 10583.6 568.392   1
   3   0  -4 11040.1 635.885   1
  -3   0   4 11796.7 639.686   1
   3   0  -3-68.4096 108.649   1
  -3   0   3 225.056 116.780   1
   3   0  -2 93201.7 4737.03   1
  -3   0   2 91441.3 4736.14   1
   3   0  -1-67.2871 130.109   1
  -3   0   1-210.868 138.283   1
   3   0   0 110.407 124.138   1
  -3   0   0 117.633 124.103   1
   3   0   1 7.55821 102.477   1
  -3   0  -1 7.25441 92.5468   1
  -3   0  -2 89114.2 4414.86   1
   3   0   2 82754.6 4416.97   1
  -3   0  -3 130.761 110.993   1
   3   0   3-8.61123 107.725   1
  -3   0  -4 11076.0 599.732   1
   3   0   4 10135.4 603.651   1
  -3   0  -6 8856.62 532.103   1
   3   0   6 9823.53 544.718   1
  -3   0  -7-11.6821 138.805   1
   3   0   7-12.7856 150.859   1
   3   0   8 23057.9 1228.54   1
  -3   0  -8 22307.0 1219.55   1
  -3   0  -9 27.4903 130.720   1
   3   0   9 305.234 167.733   1
   3   0  10 3806.25 285.729   1
  -3   0 -10 3123.20 272.030   1
  -3   0 -11 31.2071 138.623   1
   3   0  11-70.3899 148.875   1
   3   0  12 8932.37 568.152   1
  -3   0 -12 8792.57 549.479   1
   3   0  14 690.897 222.465   1
  -3   0 -14 754.606 206.968   1
   3   0  15-221.166 212.518   1
  -3   0 -15-142.094 196.634   1
   3   0  16 115.169 209.112   1
   3   0  17-23.9579 236.697   1
  -3   0 -17-177.005 197.255   1
   3   0  18 2079.97 301.929   1
  -3   0 -18 1738.59 278.389   1
   3   0  20 504.196 254.374   1
  -3   0 -20 385.769 227.580   1
   3   0  21 81.3538 254.865   1
  -3   0 -21 223.793 213.386   1
   3   0  22 166.291 239.277   1
  -3   0 -22 25.4229 217.318   1
   3   0  24 1547.72 320.750   1
  -3   0 -24 1054.47 284.976   1
   3   0  25 317.234 292.651   1
  -3   0 -25-79.8164 281.318   1
   3   0  27 401.370 262.047   1
  -3   0 -27 134.479 250.168   1
  -3   1  28 929.111 304.614   1
   3  -1 -28 1475.78 318.073   1
  -3   1  27 681.472 293.115   1
   3  -1 -27 532.004 290.747   1
  -3  -1  26 576.948 273.837   1
  -3   1  26 370.575 282.139   1
   3   1 -26 270.435 251.146   1
   3  -1 -26 240.510 278.120   1
  -3   1  25 568.125 300.654   1
  -3  -1  25 258.379 265.531   1
   3  -1 -25 241.138 272.870   1
   3   1 -25 107.789 254.936   1
  -3  -1  24 1963.89 331.160   1
  -3   1  24 1381.86 300.446   1
   3   1 -24 1816.98 309.604   1
   3  -1 -24 1924.91 305.201   1
  -3  -1  23 2104.28 324.302   1
  -3   1  23 1589.97 297.373   1
   3  -1 -23 2100.29 304.413   1
   3   1 -23 2055.64 321.694   1
  -3   1  22 384.555 285.914   1
  -3  -1  22-55.0172 239.024   1
   3   1 -22 571.929 242.934   1
   3  -1 -22 657.424 278.080   1
  -3   1  21 486.440 284.294   1
  -3  -1  21 779.111 273.082   1
   3   1 -21-178.658 236.966   1
   3  -1 -21 336.208 262.293   1
  -3  -1  20 104.760 254.129   1
  -3   1  20 370.356 219.189   1
   3   1 -20 298.514 242.706   1
   3  -1 -20 658.916 236.826   1
   3   1 -19 4341.64 380.340   1
  -3   1  19 4960.20 420.954   1
  -3  -1  19 4063.49 393.926   1
   3  -1 -19 4086.85 386.875   1
  -3  -1  18 1326.65 275.053   1
  -3   1  18 980.151 246.458   1
   3   1 -18 1196.83 250.165   1
  -3  -1  17 118.061 240.751   1
  -3   1  17 535.126 257.158   1
   3  -1 -17 654.331 252.996   1
   3   1 -17 113.258 219.277   1
  -3   1  16 3098.83 325.713   1
  -3  -1  16 2899.89 325.749   1
   3  -1 -16 3382.91 331.849   1
   3   1 -16 3261.03 318.767   1
  -3   1  15 3295.43 317.785   1
  -3  -1  15 3225.73 327.150   1
   3  -1 -15 3794.61 327.523   1
   3   1 -15 3323.30 316.324   1
  -3   1  14 21.6051 184.037   1
   3  -1 -14 62.2751 172.593   1
   3   1 -13 3229.14 284.484   1
  -3   1  13 2696.23 279.752   1
   3  -1 -13 2689.84 270.055   1
  -3   1  12 11942.2 710.060   1
  -3  -1  12 11658.4 698.873   1
   3   1 -12 11722.9 692.818   1
   3  -1 -12 11627.6 700.824   1
  -3  -1  11 17.2428 153.219   1
  -3   1  11-36.8564 153.245   1
   3   1 -11 98.4177 145.307   1
   3  -1 -11 194.553 158.134   1
  -3  -1  10 5021.11 386.281   1
  -3   1  10 5932.06 401.834   1
   3  -1 -10 5573.34 392.594   1
   3   1 -10 6228.09 390.134   1
  -3  -1   9 3486.30 283.847   1
  -3   1   9 3553.38 299.315   1
   3   1  -9 3699.29 279.475   1
   3  -1  -9 3809.15 292.537   1
  -3   1   8 795.972 166.571   1
  -3  -1   8 846.992 160.519   1
   3  -1  -8 559.252 161.014   1
   3   1  -8 769.747 148.340   1
  -3  -1   7 967.230 163.569   1
  -3   1   7 944.930 177.172   1
   3   1  -7 896.773 146.102   1
   3  -1  -7 919.430 180.777   1
  -3   1   6 8250.97 497.118   1
   3  -1  -6 8101.26 490.252   1
  -3   1   5 10193.6 602.999   1
   3  -1  -5 10718.7 598.133   1
  -3  -1   4 2633.03 212.066   1
   3   1  -4 2260.44 207.336   1
   3   1  -3 67.0040 124.978   1
   3  -1  -3 250.656 151.069   1
  -3  -1   3 261.026 131.190   1
  -3   1   3 124.224 156.575   1
   3  -1  -2 24873.5 1371.96   1
   3   1  -2 27516.3 1373.08   1
  -3   1   2 23664.7 1375.82   1
  -3  -1   2 28031.7 1371.34   1
   3   1  -1 67964.5 3471.88   1
   3  -1  -1 68885.5 3473.42   1
  -3  -1   1 66905.1 3470.19   1
  -3   1   1 66218.4 3473.14   1
   3  -1   0 51948.1 2869.27   1
  -3  -1   0 55910.5 2869.55   1
  -3   1   0 57696.1 2869.59   1
   3   1   0 57154.1 2871.35   1
  -3  -1  -1 68047.1 3556.11   1
  -3   1  -1 72081.8 3558.09   1
   3   1   1 68993.1 3559.09   1
   3  -1   1 67745.3 3557.36   1
  -3   1  -2 27236.0 1417.86   1
  -3  -1  -2 27592.8 1422.35   1
   3   1   2 26584.9 1423.25   1
   3  -1   2 27043.8 1420.45   1
  -3   1  -3 84.4680 108.254   1
  -3  -1  -3 164.972 127.503   1
   3  -1   3 220.190 110.149   1
   3   1   3 202.185 128.962   1
  -3   1  -4 1793.99 173.175   1
   3  -1   4 1966.95 177.726   1
  -3   1  -5 10204.2 568.870   1
  -3  -1  -5 9915.11 579.277   1
   3   1   5 10379.3 583.395   1
   3  -1   5 9975.31 576.928   1
  -3  -1  -6 7564.72 471.907   1
   3   1   6 8358.88 485.673   1
  -3  -1  -7 690.986 146.289   1
  -3   1  -7 1059.68 144.825   1
   3   1   7 809.007 164.030   1
   3  -1   7 1134.50 154.451   1
  -3   1  -8 482.868 129.383   1
  -3  -1  -8 835.141 162.398   1
   3  -1   8 541.703 144.784   1
   3   1   8 794.801 174.472   1
   3   1   9 3168.83 278.749   1
   3  -1   9 3030.81 265.612   1
  -3  -1  -9 2968.13 262.018   1
  -3   1  -9 3534.63 257.238   1
   3  -1  10 5499.47 376.356   1
   3   1  10 5443.01 393.009   1
  -3  -1 -10 5273.49 380.003   1
  -3   1 -10 5948.32 370.183   1
  -3  -1 -11 145.736 169.863   1
  -3   1 -11 209.943 136.313   1
   3  -1  11-16.8987 153.098   1
   3   1  11 329.014 187.377   1
   3   1  12 12593.2 684.178   1
   3  -1  12 11095.0 663.800   1
  -3   1 -12 10036.5 642.842   1
  -3  -1 -12 10624.5 654.362   1
   3  -1  13 2205.07 252.216   1
   3   1  13 2611.60 276.469   1
  -3   1 -13 2401.47 240.441   1
  -3  -1 -13 2801.93 263.897   1
   3   1  14 64.4888 219.823   1
  -3  -1 -14 258.061 201.591   1
   3   1  15 3009.59 329.715   1
   3  -1  15 3302.24 311.393   1
  -3   1 -15 3072.29 298.705   1
  -3  -1 -15 3465.01 324.899   1
   3  -1  16 3383.71 343.068   1
  -3   1 -16 3581.48 322.709   1
  -3  -1 -16 3313.30 324.195   1
   3  -1  17-47.3220 227.696   1
   3   1  17 584.691 219.011   1
  -3   1 -17 366.870 223.141   1
  -3  -1 -17 337.155 190.813   1
   3  -1  18 1363.57 262.648   1
   3   1  18 762.011 245.997   1
  -3   1 -18 1460.43 244.596   1
  -3  -1 -18 1326.61 237.644   1
   3  -1  19 3576.72 364.421   1
  -3  -1 -19 4261.81 358.162   1
   3   1  19 3528.45 366.470   1
   3   1  20 347.732 242.009   1
   3  -1  20 473.011 242.039   1
  -3   1 -20 648.572 227.181   1
  -3  -1 -20 582.834 235.237   1
   3   1  21 763.288 274.310   1
   3  -1  21 404.904 252.582   1
  -3   1 -21 693.484 246.519   1
  -3  -1 -21 549.408 267.494   1
   3   1  22 833.633 294.806   1
   3  -1  22 664.022 281.140   1
  -3   1 -22 584.035 258.938   1
  -3  -1 -22 432.911 264.518   1
   3  -1  23 1384.95 319.987   1
   3   1  23 1240.88 321.777   1
  -3   1 -23 2208.35 321.792   1
  -3  -1 -23 2763.78 334.095   1
   3  -1  24 1724.24 338.107   1
   3   1  24 1884.15 318.952   1
  -3   1 -24 2194.71 322.206   1
  -3  -1 -24 1310.27 279.046   1
   3  -1  25 549.712 278.117   1
   3   1  25 286.905 282.306   1
  -3   1 -25 348.342 272.248   1
  -3  -1 -25 26.4435 255.605   1
   3  -1  26 956.507 279.106   1
   3   1  26 486.303 289.674   1
  -3  -1 -26 504.393 285.156   1
  -3   1 -26-135.212 257.055   1
   3   1  27 199.425 278.541   1
  -3  -1 -27 875.774 296.309   1
  -3  -1 -28 1378.23 285.236   1
  -3   2  28 306.609 273.889   1
   3  -2 -28 443.584 279.523   1
  -3   2  27 506.907 281.143   1
   3  -2 -27-52.7492 277.825   1
  -3   2  26 1242.62 294.446   1
   3  -2 -26 798.228 299.871   1
   3   2 -26 1852.41 317.752   1
  -3  -2  25 2214.46 334.289   1
   3   2 -25 2696.96 338.265   1
  -3   2  24 786.148 256.728   1
  -3  -2  24 881.298 293.413   1
   3   2 -24 1414.25 291.647   1
  -3   2  23 111.259 256.939   1
  -3  -2  23-56.0112 261.656   1
   3   2 -23 289.509 244.520   1
   3  -2 -23 53.2069 240.041   1
  -3  -2  22 576.206 285.019   1
   3   2 -22 1108.40 278.304   1
  -3  -2  21 241.320 260.015   1
  -3   2  21 596.482 282.082   1
   3   2 -21 252.152 227.419   1
   3  -2 -21 311.401 267.575   1
  -3   2  20 2211.44 299.287   1
   3  -2 -20 2270.98 288.499   1
  -3   2  19 677.498 265.716   1
   3   2 -19 166.893 216.816   1
  -3  -2  18-24.3113 237.721   1
   3   2 -18 161.014 223.186   1
  -3   2  17 246.806 240.770   1
  -3  -2  17 396.125 240.414   1
   3  -2 -17-189.651 258.285   1
   3   2 -17 66.4909 207.716   1
  -3   2  16 2364.36 295.374   1
  -3  -2  16 2920.24 311.510   1
   3   2 -16 2946.76 299.446   1
   3  -2 -16 2317.27 282.514   1
   3   2 -15 9083.70 585.476   1
  -3  -2  15 9146.86 591.315   1
  -3   2  15 8796.47 599.726   1
   3  -2 -15 9226.24 600.107   1
  -3   2  14 11625.9 741.420   1
   3  -2 -14 12340.3 740.574   1
  -3   2  13 2007.21 257.519   1
  -3  -2  13 1501.22 229.118   1
   3  -2 -13 1787.00 243.791   1
  -3  -2  12 749.918 181.001   1
   3   2 -12 857.420 186.112   1
  -3   2  11 8775.13 571.737   1
   3   2 -11 8906.51 549.961   1
   3  -2 -11 9259.81 568.475   1
  -3   2  10 9633.30 604.513   1
  -3  -2  10 9438.09 587.375   1
   3   2 -10 10109.9 584.923   1
   3  -2 -10 10270.6 600.840   1
   3  -2  -9 2291.28 216.162   1
  -3   2   9 1900.74 213.754   1
  -3  -2   9 1881.61 204.074   1
   3   2  -9 1521.89 191.298   1
  -3   2   8 5435.81 387.518   1
  -3  -2   8 5361.09 359.166   1
   3  -2  -8 5721.46 383.474   1
   3   2  -8 5606.95 356.761   1
  -3  -2   7 5783.86 351.001   1
  -3   2   7 5383.53 366.990   1
   3   2  -7 4765.10 338.094   1
   3  -2  -7 5567.37 364.290   1
  -3   2   6 67.3001 157.050   1
   3  -2  -6 240.173 149.100   1
   3   2  -5 1312.17 152.765   1
   3  -2  -5 1308.23 178.241   1
  -3   2   5 1016.25 181.643   1
  -3  -2   5 1459.60 156.420   1
   3   2  -4 3698.38 255.722   1
  -3  -2   4 3829.24 259.804   1
  -3  -2   3 28988.6 1551.88   1
   3   2  -3 29442.7 1552.36   1
   3  -2  -3 29483.6 1561.35   1
  -3   2   3 31054.3 1566.47   1
   3   2  -2 13962.5 686.465   1
  -3   2   2 13220.6 695.862   1
   3  -2  -2 12200.5 689.415   1
   3  -2  -1 34890.1 1801.76   1
  -3   2   1 34338.9 1801.74   1
   3   2  -1 35523.2 1799.07   1
  -3  -2   1 33555.5 1796.26   1
  -3  -2   0 14.8032 104.675   1
   3   2   0 31.3289 111.171   1
  -3   2   0 97.7545 112.302   1
   3  -2   0-164.465 119.927   1
   3  -2   1 33014.6 1687.88   1
  -3  -2  -1 31070.7 1689.53   1
   3   2   1 31764.5 1692.86   1
  -3   2  -1 33669.9 1688.70   1
   3  -2   2 13946.4 718.780   1
  -3  -2  -2 12958.7 725.939   1
   3   2   2 12236.7 724.349   1
  -3   2  -2 13670.9 716.391   1
   3  -2   3 31153.4 1526.76   1
  -3  -2  -3 28911.3 1533.37   1
   3   2   3 25500.5 1531.68   1
  -3   2  -3 30473.0 1522.88   1
  -3   2  -4 3105.42 227.258   1
   3  -2   4 3445.49 233.335   1
  -3   2  -5 1161.66 154.464   1
  -3  -2  -5 1117.77 164.623   1
   3  -2   5 1428.36 155.302   1
   3   2   5 1285.74 170.385   1
  -3  -2  -6 59.9784 133.413   1
   3   2   6 144.627 145.631   1
   3   2   7 5688.61 383.135   1
  -3   2  -7 5667.35 357.102   1
  -3  -2  -7 5667.74 368.368   1
   3  -2   7 5656.04 359.792   1
   3   2   8 4977.76 347.414   1
   3  -2   8 4581.90 323.932   1
  -3   2  -8 5145.51 323.889   1
  -3  -2  -8 4795.58 337.399   1
  -3   2  -9 1659.10 190.090   1
  -3  -2  -9 1925.62 213.853   1
   3   2   9 2091.80 229.351   1
   3  -2   9 2049.61 210.984   1
   3  -2  10 9917.14 595.062   1
   3   2  10 10528.2 619.860   1
  -3  -2 -10 10376.5 604.822   1
  -3   2 -10 9517.62 585.610   1
   3   2  11 9247.54 566.164   1
   3  -2  11 8790.20 546.509   1
  -3   2 -11 8611.91 528.473   1
  -3  -2 -11 8541.85 546.031   1
  -3   2 -12 1073.77 179.608   1
   3  -2  12 869.254 196.221   1
   3  -2  13 2223.50 249.954   1
   3   2  13 2330.28 274.478   1
   3  -2  14 11538.7 717.150   1
   3   2  14 11683.2 726.078   1
  -3   2 -14 11853.1 705.242   1
  -3  -2 -14 12011.3 723.606   1
   3   2  15 7701.69 562.707   1
   3  -2  15 8701.26 555.225   1
  -3  -2 -15 8560.88 556.162   1
  -3   2 -15 8410.19 543.057   1
   3  -2  16 3103.52 299.576   1
   3   2  16 2489.70 300.566   1
  -3  -2 -16 2028.24 285.018   1
  -3   2 -16 2920.42 288.756   1
   3   2  17 148.474 209.498   1
   3  -2  17-23.2114 225.911   1
  -3   2 -17 148.309 201.376   1
  -3  -2 -17 296.572 194.478   1
   3  -2  18-145.888 225.438   1
  -3   2 -18 527.192 220.442   1
   3  -2  19 655.276 246.651   1
   3   2  19 739.170 263.397   1
  -3   2 -19 550.842 216.838   1
   3   2  20 2452.09 339.019   1
  -3  -2 -20 1931.49 305.351   1
   3  -2  21 375.867 248.546   1
   3   2  21 630.385 296.539   1
  -3   2 -21 345.251 238.615   1
  -3  -2 -21 49.9831 268.213   1
   3  -2  22 1187.24 295.819   1
  -3   2 -22 1343.02 278.983   1
   3  -2  23 113.177 262.426   1
   3   2  23 28.1953 230.629   1
  -3   2 -23 547.249 264.132   1
  -3  -2 -23 386.995 220.186   1
   3   2  24 797.060 285.908   1
  -3  -2 -24 731.109 281.735   1
   3  -2  25 3130.75 371.041   1
  -3   2 -25 2723.75 352.471   1
   3   2  26 569.549 277.201   1
  -3  -2 -26 1026.26 279.428   1
   3   2  27 507.719 272.761   1
  -3  -2 -27 183.760 258.547   1
   3   2  28 138.866 285.126   1
  -3  -2 -28-183.097 288.985   1
  -3   3  29 217.069 260.863   1
   3  -3 -29 329.874 262.694   1
  -3   3  28 744.713 263.683   1
   3  -3 -28 1006.72 272.425   1
  -3   3  27 695.936 261.747   1
   3  -3 -27 707.532 260.625   1
  -3   3  26 727.356 259.981   1
   3  -3 -26 158.819 236.117   1
   3  -3 -25 612.847 265.784   1
   3   3 -25 761.728 273.995   1
  -3   3  24 83.7879 281.660   1
  -3  -3  24 228.327 259.353   1
   3  -3 -24 346.810 277.367   1
   3   3 -24 374.270 259.026   1
  -3  -3  23 530.202 263.663   1
  -3   3  23 638.645 303.757   1
   3   3 -23 78.5581 233.546   1
   3  -3 -23 504.460 292.880   1
  -3  -3  22 1226.19 286.551   1
  -3   3  22 1101.75 303.922   1
   3   3 -22 923.058 275.183   1
   3  -3 -22 1685.86 314.258   1
  -3  -3  21-132.765 249.444   1
  -3   3  21 353.965 235.825   1
   3   3 -21-74.8564 221.693   1
  -3  -3  20 1003.69 273.939   1
   3  -3 -20 1052.99 269.821   1
   3   3 -20 800.411 249.023   1
  -3   3  19-78.8910 256.457   1
  -3  -3  19 423.202 223.900   1
   3  -3 -19-277.286 259.400   1
   3   3 -19 70.2787 208.130   1
  -3   3  18 1207.52 247.699   1
  -3  -3  18 359.110 241.349   1
   3  -3 -18 739.647 227.712   1
   3   3 -18 720.826 222.487   1
  -3  -3  17 183.364 200.779   1
   3   3 -17 280.409 206.851   1
  -3   3  16 1309.29 284.034   1
  -3  -3  16 1026.64 237.741   1
   3  -3 -16 1632.12 275.227   1
   3   3 -16 1418.64 232.192   1
  -3   3  15 1383.34 234.230   1
   3  -3 -15 788.939 204.227   1
  -3   3  14 361.209 223.886   1
  -3  -3  14 19.5356 195.761   1
   3  -3 -14 173.656 202.587   1
   3   3 -14 460.665 199.845   1
  -3  -3  13 1101.08 190.538   1
  -3   3  13 995.923 221.082   1
   3  -3 -13 812.003 214.038   1
   3   3 -13 966.549 173.805   1
   3   3 -12 13295.8 720.683   1
  -3  -3  12 12191.6 721.794   1
  -3   3  12 11963.1 740.653   1
   3  -3 -12 11883.8 735.654   1
  -3  -3  11 2192.02 235.544   1
  -3   3  11 2415.21 268.746   1
   3  -3 -11 2058.86 258.659   1
   3   3 -10 2416.39 203.723   1
  -3  -3  10 1710.43 199.628   1
  -3   3  10 1952.93 232.093   1
   3  -3 -10 1786.90 223.322   1
  -3   3   9 9308.64 591.769   1
   3  -3  -9 9775.95 584.543   1
   3   3  -9 9494.56 560.882   1
  -3  -3   8 2184.40 205.400   1
  -3   3   8 2145.84 216.760   1
   3   3  -8 2534.93 206.753   1
   3  -3  -8 2229.87 225.650   1
   3  -3  -7 1692.66 220.013   1
  -3   3   7 2301.10 234.177   1
  -3  -3   6 13470.1 743.206   1
   3   3  -6 13254.9 739.768   1
   3  -3  -6 13972.3 766.058   1
  -3   3   6 13441.9 767.916   1
  -3  -3   5 24025.9 1291.95   1
   3   3  -5 24986.3 1292.62   1
   3  -3  -5 24958.8 1312.13   1
  -3   3   5 23758.6 1315.56   1
  -3  -3   4 13784.6 728.371   1
   3   3  -4 13424.4 728.707   1
   3  -3  -4 12649.2 743.097   1
  -3   3   4 13664.3 753.310   1
  -3  -3   3 14224.0 779.575   1
   3   3  -3 14655.0 779.674   1
   3   3  -2 18445.0 964.615   1
  -3  -3   2 16696.1 962.719   1
  -3   3   2 19157.3 976.970   1
   3  -3  -2 18442.9 973.586   1
   3  -3  -1 3978.81 258.589   1
   3   3  -1 3283.99 247.146   1
  -3   3   1 3817.95 262.041   1
  -3  -3   1 3800.92 250.527   1
   3  -3   0 4982.62 320.511   1
  -3  -3   0 5764.98 325.147   1
  -3   3   0 5178.21 322.412   1
   3   3   0 5170.93 329.635   1
   3   3   1 3698.25 261.748   1
  -3   3  -1 3740.01 249.056   1
  -3  -3  -1 3744.05 262.997   1
   3  -3   1 3915.05 249.338   1
   3  -3   2 18375.2 969.971   1
  -3  -3  -2 18977.5 985.022   1
  -3   3  -2 17359.2 967.191   1
   3   3   2 18760.5 986.332   1
  -3   3  -3 13507.7 730.899   1
   3  -3   3 13749.1 736.970   1
   3  -3   4 13367.5 730.860   1
   3   3   4 13754.5 750.623   1
  -3  -3  -4 13558.1 744.481   1
  -3   3  -4 13305.5 728.350   1
  -3   3  -5 24641.2 1254.46   1
  -3  -3  -5 22045.5 1269.93   1
   3   3   5 25138.9 1282.95   1
   3  -3   5 23418.0 1255.52   1
  -3  -3  -6 12547.1 740.440   1
  -3   3  -6 12958.6 719.072   1
   3   3   6 13300.7 753.569   1
   3  -3   6 13888.6 726.335   1
  -3  -3  -7 1792.54 203.868   1
   3   3   7 2218.01 222.092   1
  -3  -3  -8 1959.96 231.623   1
  -3   3  -8 2313.00 192.106   1
   3   3   8 2583.16 254.905   1
   3  -3   8 2164.85 194.065   1
   3   3   9 9637.89 587.998   1
   3  -3   9 9198.73 556.850   1
  -3  -3  -9 10102.2 580.858   1
  -3   3  -9 9209.82 549.673   1
  -3   3 -10 2123.52 192.531   1
  -3  -3 -10 1546.39 218.392   1
   3  -3  10 1976.32 201.500   1
   3   3  10 1669.86 244.367   1
  -3   3 -11 2224.15 205.279   1
  -3  -3 -11 1933.99 232.025   1
   3  -3  11 2285.99 224.090   1
   3   3  11 2000.65 257.375   1
   3   3  12 12076.0 739.574   1
   3  -3  12 10506.1 707.586   1
  -3   3 -12 12339.9 703.321   1
   3  -3  13 661.238 187.389   1
   3   3  13 1231.42 231.919   1
   3   3  14 475.076 222.011   1
   3  -3  14 153.609 181.186   1
  -3   3 -14 301.038 171.687   1
  -3  -3 -14-20.7939 185.045   1
   3   3  15 779.369 245.937   1
  -3  -3 -15 1059.45 227.476   1
   3  -3  16 796.284 220.663   1
   3   3  16 828.516 259.521   1
  -3  -3 -16 1143.60 249.579   1
  -3   3 -16 896.463 216.099   1
   3   3  17 527.653 248.653   1
   3  -3  17-22.8377 218.746   1
  -3   3 -17 557.129 218.452   1
  -3  -3 -17 763.827 223.438   1
   3  -3  18 860.188 243.479   1
   3   3  18 598.920 225.324   1
  -3   3 -18 758.001 226.587   1
  -3  -3 -18 1147.62 214.493   1
   3   3  19 79.9519 233.153   1
   3  -3  19 173.860 233.404   1
  -3  -3 -19 167.805 215.046   1
  -3   3 -19 113.677 198.932   1
   3   3  20 976.622 294.861   1
   3  -3  20 1700.81 292.706   1
  -3   3 -20 1303.02 252.879   1
  -3  -3 -20 984.081 270.915   1
   3  -3  21 266.804 246.414   1
   3   3  21-165.168 291.030   1
  -3   3 -21-220.818 233.024   1
  -3  -3 -21 300.978 273.749   1
   3  -3  22 1458.86 293.004   1
   3   3  22 836.185 281.364   1
  -3   3 -22 1039.75 260.430   1
  -3  -3 -22 1733.74 295.485   1
   3  -3  23 197.410 252.718   1
   3   3  23 84.5158 254.756   1
  -3   3 -23 573.747 240.132   1
  -3  -3 -23 515.446 256.443   1
   3   3  24 652.806 301.208   1
   3  -3  24 315.136 267.408   1
  -3   3 -24 213.424 264.709   1
  -3  -3 -24 208.041 276.660   1
   3   3  25-28.4559 271.725   1
  -3  -3 -25 104.433 260.454   1
   3   3  26 28.2601 256.218   1
  -3  -3 -26 600.074 258.852   1
   3   3  28 935.886 294.083   1
  -3  -3 -28 747.025 286.608   1
   3   3  29-189.098 238.563   1
  -3  -3 -29 408.531 258.509   1
  -3   4  29 614.883 307.335   1
   3  -4 -29 574.593 315.801   1
  -3   4  28 27.2448 289.099   1
   3  -4 -28 920.999 314.825   1
  -3   4  27-165.378 287.535   1
   3  -4 -27 182.024 300.816   1
  -3   4  26 416.301 297.690   1
   3  -4 -26 577.282 309.557   1
  -3   4  25 501.565 294.216   1
   3  -4 -25 688.420 301.604   1
   3   4 -24 700.394 272.382   1
  -3  -4  23 308.466 268.729   1
  -3   4  23 166.455 242.870   1
   3   4 -23 525.187 256.991   1
   3  -4 -23-26.5065 251.312   1
  -3   4  22 386.178 261.581   1
  -3  -4  22 546.073 277.327   1
   3   4 -22 76.6777 238.432   1
   3  -4 -22 105.515 232.513   1
   3   4 -20 3827.85 385.429   1
  -3  -4  20 4335.99 406.477   1
  -3   4  20 3827.13 408.455   1
   3  -4 -20 5268.28 422.668   1
  -3   4  19 1139.62 267.198   1
  -3  -4  19 1791.90 268.399   1
   3  -4 -19 1549.99 275.436   1
   3   4 -19 1266.21 250.410   1
   3   4 -18 8756.23 560.812   1
  -3  -4  18 8088.04 564.175   1
  -3   4  18 8106.77 592.082   1
   3  -4 -18 8496.14 582.302   1
  -3   4  17 2077.52 301.512   1
  -3  -4  17 2243.23 286.761   1
   3  -4 -17 2287.13 289.656   1
   3   4 -17 1999.50 264.407   1
  -3   4  16 1133.86 287.960   1
  -3  -4  16 1150.73 247.249   1
   3   4 -16 1699.31 235.649   1
   3  -4 -16 1231.12 266.617   1
  -3   4  15 1768.42 295.922   1
  -3  -4  15 1188.37 237.494   1
   3  -4 -15 1122.62 272.145   1
   3   4 -15 794.031 198.486   1
   3   4 -14 16541.7 931.777   1
  -3  -4  14 16184.9 937.480   1
  -3   4  14 16131.5 960.365   1
   3  -4 -14 16441.1 956.351   1
  -3  -4  13 284.103 177.134   1
  -3   4  13 266.323 219.005   1
   3  -4 -13 446.946 210.051   1
   3   4 -13 66.8221 163.807   1
  -3  -4  12 98.9907 163.901   1
  -3   4  12-21.2593 210.076   1
   3   4 -12 202.450 149.248   1
   3  -4 -12 183.511 200.482   1
  -3  -4  11 15964.6 890.725   1
   3   4 -11 15634.5 884.509   1
   3   4 -10 4976.39 328.510   1
  -3  -4  10 5521.89 340.552   1
  -3   4  10 4346.39 365.907   1
   3  -4 -10 4603.54 362.397   1
  -3   4   9 109.156 161.117   1
  -3  -4   9-115.065 118.415   1
   3  -4  -9 104.806 154.698   1
  -3   4   8 5656.71 390.960   1
  -3  -4   8 5497.09 357.878   1
   3   4  -8 6301.10 359.212   1
   3  -4  -8 4951.49 380.794   1
   3  -4  -7 10218.7 651.894   1
  -3   4   7 12071.3 666.052   1
  -3  -4   6 8047.61 475.819   1
   3   4  -6 8335.70 479.142   1
   3  -4  -6 8297.88 503.824   1
  -3   4   6 8315.75 509.470   1
  -3  -4   5 7483.76 423.067   1
   3   4  -5 7299.26 422.932   1
   3  -4  -5 7054.84 448.341   1
  -3   4   5 7300.11 458.463   1
  -3  -4   4 16538.3 879.026   1
   3   4  -4 15765.4 877.974   1
  -3   4   4 16390.1 905.171   1
   3  -4  -4 17162.4 902.354   1
  -3  -4   3 15000.7 833.345   1
   3   4  -3 16010.3 832.381   1
   3   4  -2 11189.2 603.462   1
   3  -4  -2 10314.8 608.411   1
  -3  -4   2 10779.6 599.029   1
  -3   4   2 11251.3 615.995   1
  -3   4   1 17604.0 900.379   1
  -3  -4   1 15447.3 887.391   1
   3  -4  -1 17666.9 895.657   1
   3   4  -1 16056.2 893.144   1
   3  -4   0 82.3989 116.388   1
  -3   4   0-49.8829 120.423   1
  -3  -4   0 57.2135 103.798   1
   3   4   0-69.1700 111.459   1
   3   4   1 17556.4 933.001   1
  -3  -4  -1 16855.2 929.428   1
  -3   4  -1 16787.3 923.162   1
   3  -4   1 17957.4 922.726   1
  -3   4  -2 11688.3 606.167   1
   3  -4   2 10424.6 605.754   1
  -3   4  -3 16877.7 870.488   1
  -3  -4  -3 16015.2 891.136   1
   3   4   3 16117.8 895.214   1
   3  -4   3 16215.8 872.645   1
  -3   4  -4 15251.0 860.302   1
   3   4   4 16181.6 892.821   1
  -3  -4  -4 17009.4 889.052   1
   3  -4   4 16717.3 866.042   1
  -3  -4  -5 7286.01 448.134   1
  -3   4  -5 7362.49 422.946   1
   3  -4   5 7595.50 427.259   1
   3   4   5 7320.27 457.863   1
   3   4   6 7798.41 481.859   1
  -3   4  -6 7985.72 438.968   1
  -3  -4  -6 7642.28 471.791   1
   3  -4   6 7200.98 442.014   1
   3   4   7 11443.8 673.910   1
  -3  -4  -7 10590.5 660.581   1
  -3   4  -7 12144.0 637.242   1
   3  -4   7 11273.3 636.432   1
   3   4   8 6415.23 437.068   1
  -3  -4  -8 6323.80 423.647   1
  -3  -4  -9-32.3028 143.052   1
  -3   4  -9 155.078 108.870   1
   3   4   9-127.122 168.212   1
   3  -4   9 36.5802 109.011   1
   3   4  10 4930.80 372.603   1
   3  -4  10 4942.56 328.182   1
  -3  -4 -10 4283.79 344.876   1
  -3   4 -10 4828.56 319.402   1
   3  -4  11 15712.4 850.741   1
  -3   4 -11 14658.5 835.812   1
   3   4  12-127.338 214.844   1
   3  -4  12 63.3941 156.175   1
  -3   4 -12 154.426 139.047   1
  -3  -4 -12 74.5643 197.102   1
  -3   4 -13-31.8608 150.052   1
  -3  -4 -13 511.937 213.427   1
   3   4  13 311.131 236.236   1
   3  -4  13 309.123 169.129   1
  -3   4 -14 17017.2 984.717   1
  -3  -4 -14 17964.9 1020.32   1
   3  -4  14 18068.1 996.482   1
   3   4  14 17545.0 1030.18   1
  -3   4 -15 940.075 209.205   1
   3   4  15 579.423 255.810   1
   3  -4  15 781.896 215.636   1
  -3  -4 -16 1932.85 281.814   1
   3   4  16 1277.50 282.531   1
  -3   4 -17 1897.96 259.009   1
  -3  -4 -17 1489.41 287.752   1
   3   4  17 1921.07 322.381   1
   3  -4  17 2030.31 274.494   1
  -3   4 -18 8750.81 563.835   1
  -3  -4 -18 7953.93 572.118   1
   3   4  18 7876.59 589.536   1
   3  -4  18 9033.58 570.454   1
  -3   4 -19 1753.26 246.841   1
   3   4  19 1667.41 281.671   1
   3  -4  19 1978.93 281.240   1
  -3   4 -20 3612.63 356.576   1
  -3  -4 -20 3562.35 371.514   1
   3  -4  20 3951.58 375.743   1
  -3   4 -22-25.3179 235.320   1
   3  -4  22 164.651 254.311   1
   3   4  22 390.770 264.505   1
  -3   4 -23 339.351 253.265   1
  -3  -4 -23-205.823 241.020   1
   3   4  23-84.4354 259.205   1
   3  -4  23 309.229 267.724   1
  -3  -4 -25 389.094 256.717   1
   3   4  25 594.164 280.511   1
  -3  -4 -26 672.608 278.042   1
   3   4  26 476.665 286.011   1
  -3  -4 -27 179.497 281.134   1
   3   4  27 138.520 298.090   1
  -3  -4 -28-152.531 224.466   1
   3   4  28 27.1786 239.218   1
  -3  -4 -29 804.345 307.005   1
   3   4  29-26.6140 279.615   1
  -3   5  28 671.471 273.386   1
   3  -5 -28 681.461 269.619   1
  -3   5  27 299.371 259.331   1
   3  -5 -27 514.330 258.030   1
  -3   5  25 828.753 301.027   1
   3  -5 -25 553.374 290.281   1
  -3   5  24 1108.10 321.313   1
   3   5 -23 528.161 269.327   1
   3  -5 -23 264.473 289.351   1
  -3   5  22 4362.58 419.679   1
  -3  -5  22 3978.19 387.721   1
   3  -5 -22 3720.58 401.616   1
   3   5 -22 3817.14 376.152   1
  -3   5  21 356.197 234.560   1
  -3  -5  21 209.443 238.675   1
   3   5 -21 222.329 230.505   1
   3  -5 -21 262.188 222.221   1
  -3  -5  20 554.564 249.835   1
  -3   5  20 650.133 292.719   1
   3   5 -20 47.5534 220.573   1
   3  -5 -20 519.169 286.393   1
  -3  -5  19 338.241 232.891   1
  -3   5  19 534.448 273.753   1
   3   5 -19 752.198 222.209   1
   3  -5 -19 460.842 256.824   1
   3   5 -18 11076.2 646.778   1
  -3  -5  18 10930.3 658.570   1
  -3   5  18 9304.17 676.897   1
   3  -5 -18 9028.21 658.495   1
  -3   5  17 2310.20 331.670   1
  -3  -5  17 2651.87 305.690   1
   3   5 -17 2440.93 288.591   1
   3  -5 -17 3079.02 331.409   1
  -3  -5  15 877.120 222.255   1
  -3   5  15 754.563 232.198   1
   3   5 -15 590.816 193.930   1
   3  -5 -15 699.521 230.333   1
  -3   5  14 424.508 233.347   1
  -3  -5  14 346.443 194.111   1
   3  -5 -14 90.3819 196.179   1
   3   5 -14 277.078 173.310   1
  -3   5  13 45.5013 203.086   1
  -3  -5  13 84.8461 161.595   1
   3  -5 -13 501.409 206.255   1
   3   5 -13 323.041 157.958   1
   3   5 -12 5529.81 389.481   1
  -3  -5  12 6408.25 404.724   1
  -3   5  12 5507.36 430.178   1
   3  -5 -12 6011.15 426.543   1
  -3   5  11 1024.46 223.094   1
  -3  -5  11 895.072 165.083   1
   3  -5 -11 1042.07 217.978   1
   3   5 -11 1089.58 163.080   1
  -3  -5  10 9145.46 537.338   1
   3   5 -10 8951.81 532.743   1
  -3  -5   9 2195.92 206.832   1
   3   5  -9 1984.47 195.030   1
  -3   5   9 2452.43 269.763   1
  -3   5   8 890.744 205.739   1
   3  -5  -8 1316.24 211.676   1
   3  -5  -7-80.0317 152.434   1
  -3  -5   7 67.7482 102.552   1
  -3   5   7 50.1612 155.313   1
   3  -5  -6 14396.1 841.958   1
   3   5  -6 14604.0 804.064   1
  -3   5   6 15078.5 847.610   1
  -3  -5   6 15327.3 806.932   1
   3  -5  -5 8072.19 471.295   1
  -3  -5   5 6941.41 432.946   1
   3   5  -5 7826.10 438.412   1
  -3   5   5 7955.91 477.517   1
  -3  -5   4 14959.3 802.437   1
   3   5  -4 15214.4 803.345   1
  -3   5   4 15262.5 834.252   1
   3  -5  -4 14046.5 822.541   1
  -3  -5   3 1015.85 117.924   1
   3  -5  -3 1310.50 158.572   1
  -3   5   3 855.795 161.281   1
   3   5  -3 818.489 111.529   1
   3   5  -2 10817.5 595.472   1
  -3  -5   2 10718.0 593.036   1
   3   5  -1 238.956 102.005   1
  -3  -5   1 281.611 107.753   1
   3  -5  -1 93.8287 117.671   1
  -3   5   1 239.256 128.798   1
   3   5   0 848.856 150.916   1
  -3  -5   0 960.430 143.539   1
   3  -5   0 969.266 131.783   1
  -3   5   0 998.006 141.276   1
   3  -5   1 267.881 112.731   1
  -3   5  -1 94.8047 104.894   1
   3  -5   2 10928.9 605.235   1
  -3   5  -2 11261.2 606.432   1
   3  -5   3 1041.68 121.870   1
  -3  -5  -3 1083.73 147.394   1
   3   5   3 1100.61 160.512   1
  -3   5  -3 1197.07 121.595   1
  -3  -5  -4 14795.9 820.320   1
   3   5   4 15161.5 828.986   1
  -3   5  -4 14663.4 789.726   1
   3  -5   5 7504.14 436.596   1
   3   5   5 7935.14 481.170   1
  -3  -5  -5 8096.51 477.932   1
  -3   5  -5 7677.98 436.200   1
   3  -5   6 13953.6 746.930   1
  -3   5  -6 13294.8 742.507   1
  -3  -5  -6 14273.5 783.949   1
   3   5   6 13912.3 790.817   1
   3  -5   7-45.6571 105.452   1
   3   5   7 16.7886 174.353   1
  -3  -5  -7 179.295 148.687   1
  -3   5  -7 33.6347 92.3512   1
  -3  -5  -8 1016.34 184.397   1
  -3   5  -8 926.966 126.513   1
   3  -5   8 859.502 133.115   1
   3   5   8 998.672 201.065   1
  -3  -5  -9 1772.45 221.908   1
   3   5   9 2555.13 254.209   1
   3  -5  10 8665.61 506.299   1
  -3   5 -10 8358.43 494.385   1
  -3  -5 -11 1303.82 234.970   1
  -3   5 -11 1110.22 158.665   1
   3   5  11 732.122 238.247   1
   3  -5  11 1172.02 178.188   1
   3  -5  12 6258.44 390.908   1
   3   5  12 5005.63 434.798   1
   3   5  13-456.872 239.907   1
   3  -5  13-49.3125 160.709   1
  -3  -5 -13 104.836 208.644   1
  -3   5 -13 197.514 145.077   1
   3   5  14 666.153 268.681   1
   3  -5  14 336.805 182.795   1
  -3   5 -14 443.405 166.452   1
  -3  -5 -14 652.502 244.887   1
   3  -5  15 916.903 215.590   1
   3   5  15 442.996 254.375   1
  -3  -5 -15 716.935 242.075   1
  -3   5 -15 1031.98 190.408   1
  -3   5 -16 6459.34 430.027   1
   3  -5  16 5834.27 445.787   1
   3  -5  17 1864.00 263.954   1
   3   5  17 2387.87 284.356   1
  -3  -5 -17 1791.59 256.244   1
  -3   5 -17 2314.38 259.576   1
  -3  -5 -18 9266.09 640.862   1
  -3   5 -18 9987.16 632.788   1
   3  -5  18 10296.0 645.141   1
   3   5  18 9736.89 663.997   1
   3   5  19 515.292 286.640   1
   3  -5  19 432.520 221.994   1
  -3  -5 -19 511.506 265.341   1
  -3   5 -19 66.3993 205.183   1
   3   5  20 192.279 249.530   1
   3  -5  20 503.642 243.413   1
  -3   5 -20 440.330 212.736   1
  -3  -5 -20 596.691 237.174   1
   3  -5  21 105.181 235.442   1
   3   5  21 387.916 270.550   1
  -3   5 -21 655.677 224.047   1
  -3  -5 -21-75.9427 245.962   1
   3  -5  22 3989.90 392.566   1
   3   5  22 4860.99 448.583   1
  -3   5 -22 3734.95 372.587   1
  -3  -5 -22 4058.07 408.874   1
   3   5  23 224.889 230.507   1
  -3  -5 -23 102.668 204.261   1
   3   5  24 732.842 303.159   1
  -3  -5 -24 618.843 279.431   1
   3   5  25 590.609 300.257   1
  -3  -5 -25 1185.17 293.969   1
   3   5  27 575.587 303.324   1
  -3  -5 -27 887.255 309.706   1
   3   5  28 268.255 238.302   1
  -3  -5 -28 451.299 231.640   1
   3   5  29 78.6394 279.662   1
  -3  -5 -29 692.607 311.421   1
  -3   6  28 238.544 253.252   1
   3  -6 -28 124.437 264.991   1
  -3   6  27 646.035 278.480   1
   3  -6 -27 228.725 274.789   1
  -3   6  26 626.775 260.070   1
   3  -6 -26 387.880 251.517   1
  -3   6  25-27.4538 222.782   1
   3  -6 -25 444.695 231.205   1
  -3   6  24 413.882 275.500   1
   3  -6 -24 78.9228 250.129   1
  -3   6  22 524.869 303.635   1
   3  -6 -22 395.662 296.407   1
  -3   6  21 1538.35 307.332   1
  -3  -6  21 2092.85 299.316   1
   3  -6 -21 1943.67 308.710   1
   3   6 -21 2186.83 290.891   1
  -3  -6  20 2128.01 304.473   1
   3   6 -20 2661.49 300.037   1
  -3   6  19 1103.72 301.656   1
  -3  -6  19 921.165 241.347   1
   3  -6 -19 747.654 281.789   1
   3   6 -19 921.701 225.259   1
   3   6 -18 6098.42 466.690   1
  -3  -6  18 6672.50 476.840   1
  -3   6  18 6803.32 506.385   1
   3  -6 -18 7157.03 500.008   1
  -3   6  17 1455.85 305.260   1
   3  -6 -17 1346.12 286.572   1
  -3   6  16 559.332 268.994   1
  -3  -6  16 939.104 208.175   1
   3  -6 -16 413.659 249.610   1
   3   6 -16 573.551 185.930   1
  -3  -6  15 299.133 181.397   1
  -3   6  15-272.699 213.305   1
   3   6 -15-142.900 169.666   1
   3  -6 -15-94.9202 191.626   1
  -3  -6  14 1426.86 228.941   1
  -3   6  14 1300.18 279.685   1
   3   6 -14 1430.13 204.363   1
   3  -6 -14 1083.38 267.991   1
   3   6 -13 4772.73 348.297   1
   3  -6 -13 5018.84 404.648   1
  -3   6  13 5451.35 420.301   1
  -3  -6  13 5098.33 361.811   1
   3  -6 -12 988.918 227.920   1
   3   6 -12 1063.11 167.937   1
  -3  -6  12 1148.24 186.635   1
  -3   6  12 853.082 242.112   1
  -3  -6  11 2518.96 224.630   1
   3  -6 -11 2352.70 253.284   1
   3   6 -11 2292.40 211.244   1
  -3   6  11 2930.52 271.124   1
   3   6 -10-35.6348 117.935   1
   3  -6 -10-177.481 193.806   1
  -3   6  10-267.631 207.395   1
  -3  -6  10 86.2300 126.490   1
   3  -6  -9 37.6005 159.398   1
  -3   6   9 391.687 166.583   1
   3   6  -8 37650.9 1886.75   1
  -3   6   8 33853.4 1923.41   1
   3  -6  -8 34736.0 1922.01   1
  -3  -6   8 36490.9 1884.83   1
   3   6  -7 38343.5 2075.07   1
  -3  -6   7 40443.4 2078.37   1
  -3   6   7 42388.4 2125.36   1
   3  -6  -7 39792.2 2117.04   1
  -3  -6   6 9518.21 516.286   1
   3   6  -6 9267.76 515.798   1
  -3   6   6 8902.26 556.302   1
   3  -6  -6 8665.91 552.090   1
   3   6  -5 3537.17 230.286   1
   3  -6  -5 3631.11 279.360   1
  -3   6   5 3083.60 277.063   1
  -3  -6   5 3534.59 229.798   1
   3   6  -4 18071.0 928.209   1
   3  -6  -4 15961.2 951.017   1
  -3   6   4 17328.3 962.298   1
  -3  -6   4 17651.3 925.332   1
   3   6  -3 7706.13 431.123   1
  -3   6   3 7712.57 461.845   1
  -3  -6   3 7235.60 427.053   1
   3  -6  -3 7409.80 455.297   1
   3  -6  -2 14052.2 764.808   1
   3   6  -2 13277.2 749.838   1
  -3   6   2 14360.5 772.175   1
   3   6  -1 2056.72 172.878   1
  -3  -6   1 2123.35 173.591   1
   3   6   0-69.7758 122.289   1
  -3  -6   0 27.3201 113.529   1
  -3   6   0-57.1731 109.429   1
   3  -6   0-9.01103 107.816   1
  -3   6  -1 1989.98 168.619   1
   3  -6   1 2415.32 179.110   1
   3   6   2 13712.5 778.420   1
  -3   6  -2 13757.7 751.479   1
  -3  -6  -2 15326.7 775.921   1
   3  -6   2 13573.5 752.088   1
   3  -6   3 6965.08 413.545   1
   3   6   3 7351.70 452.084   1
  -3  -6  -3 7541.28 445.171   1
  -3   6  -3 7613.44 416.206   1
  -3  -6  -4 16107.0 907.913   1
   3  -6   4 16296.1 876.862   1
   3   6   4 17364.2 919.457   1
   3   6   5 3505.34 274.567   1
  -3  -6  -5 3135.62 261.163   1
  -3   6  -5 3389.06 216.696   1
   3  -6   5 3400.76 220.242   1
   3   6   6 9679.03 579.264   1
  -3  -6  -6 9716.03 564.737   1
  -3   6  -6 9334.79 517.726   1
   3  -6   6 9172.79 522.112   1
   3   6   7 39959.2 2152.45   1
  -3  -6  -7 40789.1 2144.88   1
  -3   6  -7 41927.2 2103.05   1
   3  -6   7 39255.0 2104.50   1
   3   6   8 34683.1 1901.18   1
   3  -6   8 34250.3 1852.30   1
  -3  -6  -8 36552.2 1894.09   1
  -3   6  -8 36529.5 1851.29   1
  -3   6  -9 205.466 106.361   1
  -3  -6  -9 224.586 174.761   1
   3   6   9 157.312 190.064   1
   3  -6   9 218.309 115.331   1
  -3  -6 -10-18.1001 176.510   1
   3   6  10 41.2616 192.714   1
   3  -6  11 2656.02 223.084   1
   3   6  11 2737.58 287.488   1
  -3  -6 -11 2514.65 259.642   1
  -3   6 -11 2357.42 209.128   1
   3   6  12 630.716 231.983   1
   3  -6  12 1032.47 171.619   1
  -3   6 -12 1258.31 171.568   1
  -3  -6 -12 1305.76 220.365   1
  -3   6 -13 4867.06 345.006   1
  -3  -6 -13 5437.87 402.727   1
   3  -6  13 5061.27 352.006   1
   3   6  13 4646.62 411.830   1
   3   6  14 682.034 273.191   1
   3  -6  14 1218.56 189.236   1
  -3   6 -14 1016.02 181.545   1
   3  -6  15-18.4159 170.570   1
   3   6  15-249.534 260.313   1
  -3  -6 -15 45.8242 239.018   1
  -3   6 -15 66.0641 170.344   1
   3  -6  16 275.089 195.877   1
   3   6  16 435.291 205.339   1
  -3  -6 -16 611.945 198.838   1
  -3   6 -16 718.359 184.993   1
   3   6  17 1929.21 318.797   1
  -3  -6 -17 1659.36 278.537   1
  -3   6 -18 7217.41 482.768   1
  -3  -6 -18 7772.36 526.289   1
   3   6  18 6649.13 537.170   1
   3  -6  18 6501.20 488.426   1
   3   6  19 819.671 240.527   1
   3  -6  19 918.921 235.337   1
  -3   6 -19 587.576 216.260   1
  -3  -6 -19 737.688 222.520   1
   3  -6  20 2993.01 342.227   1
  -3   6 -20 3417.75 327.583   1
   3   6  21 2556.47 340.479   1
   3  -6  21 1878.54 296.671   1
  -3   6 -21 2043.07 275.036   1
   3   6  22 391.830 297.235   1
  -3  -6 -22 408.704 261.811   1
  -3  -6 -24 384.814 253.500   1
   3   6  25 502.961 315.884   1
   3   6  26 303.128 229.981   1
  -3  -6 -26 482.314 240.612   1
   3   6  27 892.184 318.519   1
  -3  -6 -27 250.844 298.823   1
   3   6  28-158.809 244.551   1
  -3  -6 -28-123.563 239.228   1
  -3   7  28 235.264 293.419   1
   3  -7 -28-98.0992 287.339   1
  -3   7  27 665.292 298.607   1
   3  -7 -27 577.283 287.794   1
  -3   7  26 539.981 275.083   1
   3  -7 -26 691.017 279.947   1
  -3   7  24 960.966 278.090   1
   3  -7 -24 1203.68 268.077   1
  -3   7  23 1131.12 313.505   1
   3  -7 -23 947.135 305.561   1
  -3   7  22 2099.21 364.332   1
   3  -7 -22 2739.86 361.442   1
  -3   7  21 605.747 273.333   1
   3  -7 -21 184.141 254.629   1
  -3   7  20 738.883 288.734   1
  -3  -7  20 991.394 236.460   1
   3   7 -20 1270.73 238.810   1
   3  -7 -20 942.255 276.556   1
  -3   7  19 1138.88 313.042   1
  -3  -7  19 1399.34 253.842   1
   3  -7 -19 1219.12 315.735   1
   3   7 -19 1816.53 247.478   1
  -3  -7  18 1692.01 269.017   1
  -3   7  18 1550.49 291.484   1
   3  -7 -18 1843.90 287.247   1
   3   7 -18 2028.00 262.110   1
   3   7 -17 5564.26 384.164   1
  -3  -7  17 5067.30 392.062   1
  -3   7  17 4315.35 440.387   1
   3  -7 -17 5017.08 431.606   1
   3   7 -16 12228.2 701.716   1
  -3  -7  16 11932.1 706.316   1
  -3   7  16 12129.0 756.053   1
   3  -7 -16 10414.8 736.705   1
  -3  -7  15 965.132 206.138   1
   3   7 -15 1191.17 201.401   1
   3   7 -14 77.6614 151.087   1
  -3  -7  14-33.1074 163.093   1
  -3   7  14 73.7071 228.861   1
   3  -7 -14 23.5030 208.154   1
   3   7 -13 2353.85 213.159   1
  -3  -7  13 1498.00 208.736   1
  -3   7  13 1716.47 281.236   1
   3  -7 -13 1436.95 262.724   1
   3   7 -12 106.848 132.467   1
  -3  -7  12 206.345 145.315   1
  -3   7  12 46.0885 203.591   1
   3  -7 -12 242.556 197.859   1
   3   7 -11 308.497 142.565   1
  -3  -7  11 407.600 137.629   1
  -3   7  11 244.083 196.099   1
   3  -7 -11 424.710 188.915   1
  -3   7  10 25844.9 1503.02   1
   3  -7 -10 29083.8 1513.33   1
   3   7  -8 82.4011 101.433   1
   3  -7  -8 203.592 173.418   1
  -3  -7   8 72.1074 97.0276   1
  -3   7   8-19.3190 154.272   1
  -3   7   7-109.561 168.649   1
  -3  -7   7-16.7284 89.2115   1
   3  -7  -7-262.196 165.111   1
   3   7  -7 67.3755 93.2459   1
   3   7  -6 43049.2 2300.03   1
  -3  -7   6 45616.3 2301.04   1
  -3   7   6 45474.9 2350.40   1
   3  -7  -6 44057.5 2344.82   1
   3   7  -5 17525.9 868.383   1
  -3  -7   5 17145.7 864.330   1
  -3   7   5 15498.8 907.245   1
   3   7  -4 12626.6 689.366   1
  -3  -7   4 11748.2 686.314   1
  -3   7   4 13846.6 734.188   1
   3  -7  -4 13474.7 727.123   1
   3  -7  -3 4432.23 299.285   1
   3   7  -3 4129.31 267.856   1
  -3   7   3 4280.12 306.322   1
  -3  -7   3 3995.09 263.646   1
   3  -7  -2 1165.42 153.478   1
  -3   7   2 1344.79 158.978   1
  -3  -7   2 1070.21 123.598   1
  -3  -7   1 4568.05 289.362   1
   3   7  -1 4774.55 299.559   1
  -3   7   0 68573.0 3552.48   1
   3  -7   0 69074.9 3548.79   1
   3  -7   1 5625.77 317.862   1
   3   7   1 4921.24 336.014   1
  -3   7  -1 4724.61 317.356   1
  -3  -7  -1 5367.49 329.987   1
   3  -7   2 1242.25 129.821   1
   3   7   2 1349.64 174.991   1
  -3  -7  -2 1224.72 163.508   1
  -3   7  -2 1279.77 130.705   1
   3   7   3 4624.46 324.064   1
   3  -7   3 4698.87 280.201   1
  -3  -7  -3 4414.92 314.071   1
  -3   7  -3 4637.13 279.087   1
   3   7   4 13880.7 766.241   1
  -3   7  -4 13169.8 709.949   1
   3  -7   4 13111.2 712.831   1
  -3  -7  -4 13497.7 753.106   1
   3   7   5 17825.5 924.615   1
  -3   7  -5 16590.2 865.736   1
  -3  -7  -5 14717.4 904.713   1
   3  -7   5 16331.4 867.493   1
   3   7   6 46229.1 2359.94   1
  -3  -7  -6 44291.6 2346.00   1
  -3   7  -6 44159.2 2300.53   1
   3  -7   6 44540.5 2303.52   1
  -3   7  -7-6.80646 78.3094   1
  -3  -7  -7 81.2129 149.146   1
   3  -7   7-7.39024 84.0753   1
   3   7   7 128.536 165.143   1
  -3   7  -8 75.4126 79.2276   1
   3  -7   8-90.4628 87.1584   1
   3   7   8 116.474 196.969   1
  -3   7  -9 83.0314 87.4297   1
   3  -7   9 9.24218 94.6929   1
   3   7  10 27481.8 1552.68   1
   3  -7  10 29811.5 1496.11   1
  -3   7 -10 27270.0 1488.88   1
  -3  -7 -10 28363.4 1541.21   1
  -3  -7 -11 184.528 200.050   1
   3   7  11 66.6971 213.528   1
  -3   7 -12-12.0434 116.250   1
  -3  -7 -12 21.2438 192.798   1
   3   7  12-115.888 219.535   1
   3  -7  12-91.5935 141.647   1
  -3   7 -13 1764.80 194.046   1
  -3  -7 -13 2088.75 272.134   1
   3   7  13 1661.81 281.200   1
   3  -7  13 1517.64 201.184   1
  -3   7 -14 14.4533 153.412   1
  -3  -7 -14 454.062 238.610   1
   3   7  14 247.421 245.770   1
   3  -7  14 190.970 162.876   1
  -3   7 -15 949.268 179.073   1
   3  -7  15 1070.94 190.799   1
  -3  -7 -16 11385.9 735.413   1
   3   7  16 12402.5 757.660   1
   3  -7  16 12005.7 717.392   1
  -3   7 -16 11948.1 705.226   1
   3   7  17 4065.54 429.154   1
  -3   7 -17 5064.82 369.916   1
  -3  -7 -17 4842.59 419.217   1
   3  -7  17 5185.64 380.590   1
  -3  -7 -18 1243.17 250.444   1
   3   7  18 1304.59 272.811   1
  -3   7 -19 1421.81 232.818   1
  -3  -7 -19 1515.69 300.170   1
   3  -7  19 1207.38 253.543   1
   3   7  19 1264.55 315.579   1
  -3  -7 -20 906.062 263.167   1
  -3   7 -20 853.916 220.170   1
   3   7  20 1025.55 288.367   1
  -3  -7 -21-127.106 268.161   1
   3   7  21 167.250 284.834   1
  -3  -7 -22 1786.05 307.447   1
   3   7  22 2182.28 339.252   1
  -3  -7 -23 1276.54 304.908   1
   3   7  23 1456.89 321.980   1
  -3  -7 -24 1096.94 293.867   1
   3   7  24 837.568 303.100   1
   3   7  26 982.636 317.397   1
  -3  -7 -27 965.803 297.950   1
   3   7  27 427.387 277.834   1
  -3  -7 -28 413.851 296.516   1
   3   7  28 104.376 295.470   1
   3  -8 -27-24.7604 268.569   1
  -3   8  26 1683.30 303.187   1
   3  -8 -26 1417.62 297.994   1
  -3   8  25 594.952 239.108   1
   3  -8 -25-25.7277 204.213   1
  -3   8  24 136.546 273.389   1
   3  -8 -24 753.926 283.502   1
  -3   8  23 797.436 316.718   1
   3  -8 -23 655.311 298.753   1
  -3   8  21 330.848 216.173   1
   3  -8 -21 157.983 214.553   1
  -3   8  20 8570.62 573.657   1
   3  -8 -20 6563.08 548.649   1
   3  -8 -19 182.602 251.989   1
   3   8 -19 459.367 195.898   1
  -3   8  19-109.167 271.799   1
   3  -8 -18 1161.81 290.406   1
  -3   8  18 728.210 291.629   1
   3  -8 -17 1197.66 272.369   1
   3   8 -17 1087.39 207.468   1
  -3  -8  17 622.901 193.750   1
  -3   8  17 931.559 269.063   1
   3  -8 -16 2380.84 337.874   1
   3   8 -16 2487.60 248.041   1
  -3  -8  16 2587.12 255.317   1
  -3   8  16 1832.10 327.707   1
  -3   8  15 2461.53 343.757   1
  -3  -8  15 2645.93 255.992   1
   3   8 -15 3283.88 262.650   1
   3  -8 -15 2254.55 323.462   1
  -3  -8  14 3193.89 266.903   1
   3   8 -14 3156.34 264.918   1
   3   8 -13 862.861 165.901   1
   3  -8 -13 606.056 207.929   1
  -3   8  13 950.918 230.795   1
  -3  -8  13 803.824 156.596   1
  -3  -8  12 9302.23 543.994   1
   3   8 -12 9797.45 544.911   1
   3  -8 -12 9401.97 609.248   1
  -3   8  12 7894.96 603.029   1
   3  -8 -11 2880.94 315.175   1
  -3   8  11 2374.56 312.368   1
  -3  -8  10 2552.70 189.685   1
   3   8 -10 2148.70 187.394   1
   3  -8 -10 2167.66 271.142   1
  -3   8  10 1976.41 267.454   1
  -3  -8   9-53.7060 101.461   1
  -3   8   9 21.0297 217.404   1
   3   8  -9 36.2683 95.0344   1
  -3  -8   8 39044.3 1979.66   1
   3   8  -8 37030.8 1981.04   1
  -3   8   7 247.646 186.088   1
  -3  -8   7 259.517 88.3137   1
   3  -8  -7 473.755 185.194   1
   3   8  -7 86.3404 92.2723   1
   3   8  -6 5315.74 300.775   1
   3  -8  -6 4890.28 353.741   1
  -3  -8   6 4629.46 295.708   1
  -3   8   6 5267.87 367.284   1
   3   8  -5 2488.88 175.696   1
  -3   8   5 2434.31 251.679   1
   3  -8  -5 2312.51 243.522   1
  -3  -8   5 2185.30 171.819   1
  -3  -8   4 8706.55 457.383   1
   3   8  -4 7784.65 458.677   1
  -3   8   4 7529.83 499.314   1
   3  -8  -3 2685.16 236.815   1
   3   8  -3 2880.27 207.903   1
  -3  -8   3 2775.36 203.217   1
  -3   8   3 3459.28 252.338   1
  -3   8   2 1683.41 189.707   1
  -3  -8   2 1771.21 151.016   1
   3   8  -2 1336.18 156.396   1
   3  -8  -2 1713.00 181.164   1
   3  -8  -1-68.7196 103.996   1
   3   8   1 124.442 113.414   1
  -3  -8  -1 135.560 111.446   1
  -3   8  -1 178.576 96.6633   1
   3  -8   1 18.5645 99.5841   1
  -3  -8  -2 1993.52 183.420   1
   3   8   2 1957.65 191.743   1
   3  -8   2 1609.00 146.761   1
  -3   8  -2 1630.12 151.896   1
   3  -8   3 3024.92 196.926   1
   3   8   3 3404.67 258.301   1
  -3   8  -3 2641.76 195.418   1
   3   8   4 7691.06 489.874   1
   3  -8   4 7584.51 432.259   1
  -3   8  -4 7830.36 428.964   1
  -3  -8  -4 7924.27 480.141   1
   3   8   5 2366.24 238.428   1
   3  -8   5 2201.92 159.079   1
  -3  -8  -5 2314.77 221.730   1
  -3   8  -5 2180.63 159.070   1
   3  -8   6 5465.69 302.281   1
  -3  -8  -6 4811.35 367.502   1
  -3   8  -6 5145.61 296.908   1
   3   8   6 4785.86 380.082   1
   3  -8   7 180.616 79.6258   1
  -3   8  -7 126.232 72.9836   1
  -3  -8  -7-16.8254 159.129   1
  -3   8  -8 37362.2 1881.53   1
   3  -8   8 35290.9 1882.82   1
   3  -8   9 62.5248 91.7513   1
   3   8   9 84.2906 205.508   1
  -3   8  -9-20.8701 84.1065   1
  -3  -8  -9 258.954 195.128   1
   3   8  10 2225.21 281.584   1
  -3  -8 -10 2233.57 267.021   1
  -3   8 -10 2015.23 170.242   1
   3  -8  10 2130.84 176.193   1
  -3   8 -11 2835.26 207.672   1
  -3  -8 -11 2568.16 277.846   1
   3   8  11 3056.51 310.122   1
   3  -8  11 2461.96 213.357   1
   3   8  12 9368.48 614.895   1
  -3  -8 -12 8547.25 588.348   1
   3   8  13 938.061 273.782   1
   3  -8  13 692.964 158.091   1
  -3  -8 -13 852.213 248.566   1
  -3   8 -13 1264.45 162.363   1
   3  -8  14 3431.48 267.180   1
  -3   8 -14 2905.20 249.910   1
   3   8  15 2040.62 340.778   1
   3  -8  15 2974.08 261.621   1
  -3   8 -15 2838.59 250.634   1
  -3  -8 -15 2726.67 324.493   1
   3  -8  16 2362.93 248.285   1
   3   8  16 1835.93 295.610   1
  -3   8 -16 2237.61 231.164   1
  -3  -8 -16 1716.00 264.701   1
   3  -8  17 966.684 202.095   1
   3   8  17 1005.03 305.929   1
  -3   8 -17 828.840 192.495   1
  -3  -8 -17 1203.70 272.107   1
   3   8  18 1069.40 258.146   1
   3  -8  18 1442.06 222.606   1
  -3  -8 -18 985.323 240.781   1
  -3   8 -18 988.709 213.956   1
   3   8  19-55.3241 284.493   1
  -3  -8 -19 674.559 272.086   1
   3   8  20 6781.76 529.337   1
  -3  -8 -20 6939.25 514.441   1
   3   8  21 195.408 298.109   1
  -3  -8 -21 407.026 282.053   1
   3   8  23 251.344 289.869   1
  -3  -8 -23 737.412 284.931   1
   3   8  24 333.641 294.248   1
  -3  -8 -24 838.730 289.118   1
   3   8  25 192.153 282.539   1
  -3  -8 -25 75.4711 254.719   1
   3   8  26 1453.72 323.322   1
  -3  -8 -26 620.962 286.560   1
   3   8  27 52.7544 261.175   1
  -3  -8 -27-48.8563 251.946   1
  -3   9  27 285.136 248.215   1
   3  -9 -27 439.364 244.800   1
  -3   9  26 792.765 258.888   1
   3  -9 -26 800.314 239.679   1
  -3   9  25 777.377 300.997   1
   3  -9 -25 738.993 284.712   1
  -3   9  24 840.953 325.512   1
   3  -9 -24 1083.79 314.193   1
  -3   9  23 575.048 313.688   1
   3  -9 -23 860.015 299.869   1
  -3   9  22 1102.08 284.120   1
   3  -9 -22 1390.60 272.508   1
  -3   9  21 386.323 286.761   1
   3  -9 -21 473.802 256.978   1
  -3   9  20 441.207 303.710   1
   3  -9 -20 473.541 286.300   1
  -3   9  19 603.596 265.271   1
   3  -9 -19 393.059 248.775   1
   3   9 -18 247.026 182.364   1
  -3  -9  17 3627.95 306.824   1
   3   9 -17 4088.59 311.320   1
  -3   9  17 3604.08 393.938   1
   3  -9 -17 3010.48 365.923   1
  -3  -9  16 5658.82 370.294   1
   3  -9 -16 4972.88 430.777   1
   3   9 -16 5105.36 366.802   1
  -3   9  16 4587.77 439.224   1
   3   9 -15 1992.54 216.757   1
  -3  -9  15 1648.83 209.973   1
  -3   9  15 2190.11 323.688   1
   3  -9 -15 1870.31 307.892   1
   3   9 -14 646.112 153.797   1
   3  -9 -14 586.478 260.500   1
  -3   9  14 229.718 269.004   1
  -3  -9  14 599.487 157.325   1
  -3  -9  13 4382.40 293.295   1
  -3   9  13 3313.52 389.491   1
   3  -9 -13 3853.88 390.114   1
   3   9 -13 4269.99 289.428   1
   3  -9 -12 3386.34 335.455   1
  -3   9  12 2786.52 336.688   1
  -3  -9  11 17285.8 917.000   1
  -3   9  11 14718.2 983.143   1
   3  -9 -11 17823.2 994.559   1
   3   9 -11 17324.0 916.695   1
   3   9 -10 9048.39 522.321   1
  -3   9  10 8561.26 601.284   1
   3  -9 -10 9456.20 603.588   1
  -3  -9  10 9543.15 521.506   1
   3   9  -9 7160.45 406.585   1
  -3  -9   9 7154.60 402.428   1
   3  -9  -9 7212.93 485.803   1
  -3   9   9 6190.16 479.806   1
  -3  -9   8 61.3746 87.3924   1
  -3   9   8-41.7120 199.684   1
   3  -9  -8-79.7244 183.546   1
   3   9  -8 7.37620 89.6026   1
   3   9  -7 1541.65 126.363   1
  -3  -9   7 1161.14 121.818   1
   3   9  -6 27033.1 1377.85   1
  -3  -9   6 27154.3 1375.36   1
  -3   9   6 24589.0 1438.18   1
   3  -9  -6 24094.4 1431.11   1
  -3   9   5 17.7461 169.546   1
   3   9  -5 90.1589 86.6192   1
   3  -9  -5 202.094 162.628   1
  -3  -9   5 130.128 87.8153   1
  -3  -9   4 4181.57 271.780   1
   3   9  -4 4852.43 278.892   1
   3  -9  -4 4109.99 325.191   1
   3  -9  -3 19430.8 1076.91   1
  -3  -9   3 20137.9 1044.09   1
   3   9  -3 19458.8 1046.81   1
  -3   9   3 19105.4 1081.68   1
   3  -9  -2 5035.81 372.837   1
  -3   9   2 5980.47 391.475   1
   3   9  -2 5583.18 363.450   1
  -3   9   1 10955.9 628.775   1
   3  -9  -1 10821.6 621.155   1
   3   9   0 14658.4 854.750   1
  -3  -9   0 16418.3 854.071   1
  -3  -9  -1 10989.1 655.588   1
  -3   9  -1 11520.7 649.218   1
   3   9   1 11678.7 665.051   1
   3  -9   1 12354.8 648.250   1
  -3  -9  -2 6274.51 392.395   1
  -3   9  -2 6052.84 363.610   1
   3   9   2 6081.41 399.269   1
   3  -9   2 6010.92 361.049   1
  -3  -9  -3 18935.1 1054.25   1
  -3   9  -3 19682.2 1019.85   1
   3  -9   3 19040.4 1020.13   1
   3   9   4 4686.01 332.059   1
   3  -9   4 4155.97 257.458   1
  -3  -9  -4 4065.89 313.488   1
  -3   9  -4 4411.95 258.861   1
   3  -9   5 139.337 70.5225   1
   3   9   5-71.6156 181.308   1
  -3   9  -5 139.085 70.7164   1
  -3  -9  -5-31.5009 157.991   1
   3  -9   6 24555.2 1329.04   1
   3   9   6 26771.8 1410.39   1
  -3   9  -6 26511.5 1329.25   1
   3  -9   7 1157.02 101.484   1
  -3   9  -7 1270.07 100.950   1
  -3   9  -8 84.7069 61.0347   1
  -3  -9  -8-18.3068 169.111   1
   3  -9   8 54.6514 70.4415   1
   3   9   8 188.203 198.093   1
   3  -9   9 6786.78 380.538   1
   3   9   9 6293.30 489.370   1
  -3   9  -9 6810.03 376.162   1
  -3  -9  -9 7059.80 481.637   1
   3   9  10 8921.78 600.442   1
   3  -9  10 8943.77 508.608   1
  -3   9 -10 9272.24 507.873   1
  -3  -9 -10 10651.1 604.741   1
   3   9  11 16481.7 967.962   1
   3  -9  11 16575.4 872.526   1
  -3   9 -11 15796.4 867.603   1
  -3  -9 -11 16629.7 955.020   1
   3   9  12 2846.49 339.804   1
   3  -9  12 3475.54 248.537   1
  -3   9 -12 3664.37 243.535   1
  -3  -9 -12 3831.98 347.479   1
   3   9  13 4180.13 403.596   1
  -3  -9 -13 4737.85 403.191   1
   3  -9  14 302.765 140.364   1
   3   9  14 668.768 246.648   1
  -3   9 -14 470.472 131.897   1
  -3  -9 -14 495.505 220.328   1
   3  -9  15 1803.24 210.141   1
   3   9  15 2359.47 336.336   1
  -3  -9 -15 2112.14 301.205   1
  -3   9 -15 1943.90 208.250   1
  -3  -9 -16 5539.98 412.414   1
  -3   9 -16 5028.46 363.822   1
   3   9  16 5496.54 433.150   1
   3  -9  16 4741.20 360.579   1
  -3   9 -17 3247.93 299.777   1
  -3  -9 -17 3919.50 385.187   1
   3   9  17 3747.19 417.601   1
   3   9  19 361.259 301.962   1
  -3  -9 -19 352.767 262.300   1
   3   9  20 362.883 298.758   1
  -3  -9 -20 610.122 276.900   1
   3   9  21 475.389 268.265   1
  -3  -9 -21 534.791 247.764   1
   3   9  22 1370.15 342.213   1
  -3  -9 -22 1985.44 331.304   1
   3   9  23 668.053 255.594   1
  -3  -9 -23 660.122 239.554   1
   3   9  24 552.353 315.786   1
  -3  -9 -24 1059.15 307.667   1
   3   9  25 515.781 295.396   1
  -3  -9 -25 424.034 265.335   1
   3   9  26 931.228 304.373   1
  -3  -9 -26 564.349 274.691   1
   3   9  27-77.7369 288.003   1
  -3  -9 -27 24.1352 279.716   1
   3 -10 -26 863.818 287.283   1
  -3  10  26 704.632 308.915   1
   3 -10 -24 1024.33 296.631   1
  -3  10  24 2021.64 343.348   1
   3 -10 -22 261.519 268.631   1
  -3  10  22 82.4494 291.961   1
   3 -10 -21 578.205 286.088   1
  -3  10  21 359.008 299.261   1
   3 -10 -20 2371.28 311.816   1
  -3  10  20 2708.49 333.073   1
   3 -10 -19 605.112 290.665   1
  -3  10  19 82.7804 307.844   1
   3 -10 -18 1021.35 267.237   1
  -3  10  18 658.482 261.944   1
   3 -10 -17-77.9159 248.000   1
  -3  10  17 54.4389 289.651   1
  -3  10  16-26.8530 285.588   1
   3  10 -16 267.348 148.984   1
  -3 -10  15 2731.15 224.960   1
   3 -10 -15 2201.32 313.883   1
   3  10 -15 2367.79 220.987   1
  -3  10  15 2487.37 333.773   1
   3 -10 -14 10214.5 668.933   1
  -3  10  14 10576.9 678.146   1
   3 -10 -13-24.3255 201.576   1
  -3 -10  13-78.8789 116.028   1
   3  10 -13-139.589 118.158   1
  -3 -10  12 8208.07 471.873   1
   3  10 -12 8491.78 473.005   1
   3 -10 -12 8114.64 564.355   1
  -3  10  12 7766.58 571.051   1
   3  10 -11 169.529 101.602   1
  -3 -10  11 196.073 95.8114   1
  -3  10  11 506.292 261.159   1
   3 -10 -11 138.472 228.175   1
  -3  10  10 8882.53 628.113   1
  -3 -10  10 10418.9 535.079   1
   3  10 -10 9354.82 536.362   1
   3  10  -9 109.957 84.0787   1
  -3  10   9 22.5453 212.427   1
  -3 -10   9 56.6580 79.1078   1
   3 -10  -9 473.398 233.454   1
   3  10  -8 8144.34 462.395   1
  -3 -10   8 8942.28 462.004   1
  -3  10   8 8025.56 565.279   1
   3 -10  -8 7926.68 549.950   1
   3  10  -7 9706.31 497.075   1
  -3 -10   7 8527.71 489.531   1
  -3  10   6 1827.65 233.382   1
   3  10  -6 1435.30 126.622   1
  -3 -10   6 1247.15 117.714   1
   3 -10  -6 1310.21 210.629   1
  -3  10   5 111.760 172.094   1
   3  10  -5 58.0127 93.0503   1
  -3 -10   5 111.830 85.4332   1
   3 -10  -5 123.033 164.710   1
   3 -10  -4 15833.9 942.606   1
   3  10  -4 18083.1 901.622   1
  -3 -10   4 16361.6 895.079   1
  -3  10   4 16271.0 950.625   1
   3  10  -3 5230.22 332.430   1
  -3 -10   3 5283.58 325.326   1
   3 -10  -3 5667.99 366.747   1
  -3  10   3 4993.36 370.919   1
   3 -10  -2 22138.9 1190.46   1
  -3  10   2 21624.6 1192.24   1
   3  10  -1 2601.52 217.432   1
   3 -10  -1 2550.80 217.214   1
  -3 -10   1 2852.52 219.107   1
  -3  10   1 2859.40 232.252   1
   3 -10   0-68.1125 114.081   1
  -3  10   0-48.9453 124.154   1
   3  10   0 142.913 139.447   1
  -3 -10   0 92.2053 118.877   1
   3  10   1 3017.92 245.672   1
  -3 -10  -1 2804.45 233.941   1
   3 -10   2 21962.3 1151.26   1
   3  10   2 20345.4 1180.49   1
  -3 -10  -2 21542.0 1176.33   1
  -3  10  -2 22436.7 1153.91   1
   3 -10   3 5493.69 340.017   1
  -3 -10  -3 6177.51 394.645   1
  -3  10  -3 6138.55 346.173   1
   3  10   3 5840.09 404.475   1
   3  10   4 16324.7 936.192   1
  -3 -10  -4 16458.4 923.880   1
   3 -10   4 16519.7 870.116   1
  -3  10  -4 16461.7 868.394   1
  -3 -10  -5 81.9734 153.155   1
   3  10   5 56.1992 176.952   1
   3 -10   5 58.6550 61.1203   1
  -3  10  -5 4.35906 60.7619   1
  -3  10  -6 1175.09 88.7272   1
  -3 -10  -6 1522.60 206.643   1
   3 -10   6 1474.03 90.7517   1
   3  10   7 9202.22 601.477   1
   3  10   8 8375.51 559.368   1
  -3 -10  -8 8485.50 550.551   1
   3  10   9-272.926 235.524   1
  -3 -10 -10 10051.5 625.514   1
   3  10  10 9594.01 632.472   1
  -3  10 -11 112.625 61.6184   1
  -3 -10 -11 221.750 229.293   1
   3  10  11 244.396 251.536   1
   3 -10  11 71.9487 58.8221   1
  -3 -10 -12 8486.42 515.126   1
   3  10  12 8577.02 538.895   1
  -3  10 -12 7003.57 392.410   1
   3 -10  12 6520.87 391.730   1
  -3  10 -13 22.4400 94.2560   1
  -3 -10 -13 563.957 244.076   1
   3  10  13 307.709 255.215   1
   3 -10  13 46.0958 97.2497   1
  -3 -10 -14 10829.8 675.533   1
  -3  10 -14 10252.9 574.993   1
   3 -10  14 10140.1 574.399   1
   3  10  14 10102.0 687.489   1
  -3 -10 -15 3324.69 321.551   1
   3  10  15 2837.47 337.120   1
  -3  10 -16 86.9598 134.634   1
  -3 -10 -16 464.423 256.797   1
   3  10  16-109.236 267.084   1
  -3 -10 -17 199.058 266.953   1
   3  10  17 441.341 292.673   1
  -3 -10 -18 981.545 238.879   1
   3  10  18 1083.67 267.596   1
  -3 -10 -19 507.499 276.611   1
   3  10  19 809.038 312.412   1
  -3 -10 -20 2115.20 339.970   1
   3  10  20 2884.11 377.423   1
  -3 -10 -21 356.413 204.515   1
   3  10  21 195.952 218.722   1
  -3 -10 -22 583.100 282.987   1
   3  10  22 139.410 301.775   1
  -3 -10 -24 1501.31 280.381   1
   3  10  24 1339.70 289.905   1
  -3 -10 -26 945.417 281.147   1
   3  10  26 865.003 282.127   1
  -3  11  25 184.121 245.109   1
   3 -11 -25 99.4387 228.379   1
  -3  11  24 267.194 265.319   1
   3 -11 -24 25.3650 249.363   1
  -3  11  23 514.562 318.096   1
   3 -11 -23 642.926 297.882   1
  -3  11  22 2272.06 344.297   1
   3 -11 -22 1924.50 328.269   1
  -3  11  21 331.001 275.521   1
   3 -11 -21 865.616 280.817   1
  -3  11  19 2104.98 340.719   1
   3 -11 -19 1794.28 294.041   1
  -3  11  18 2542.51 373.421   1
   3 -11 -18 3395.41 370.292   1
  -3  11  17 494.273 305.028   1
   3 -11 -17 1283.39 300.925   1
  -3  11  16 2367.97 321.108   1
   3 -11 -16 2986.24 330.249   1
  -3  11  15 699.149 255.966   1
   3 -11 -15 333.559 230.774   1
   3  11 -14 236.003 100.319   1
  -3  11  14 794.442 284.691   1
   3  11 -13 2080.39 162.540   1
  -3  11  13 2392.23 310.172   1
  -3 -11  13 2171.23 156.717   1
   3 -11 -13 2604.45 304.264   1
   3  11 -12 14950.5 852.931   1
  -3 -11  12 17647.0 853.406   1
  -3 -11  11 403.218 50.5125   1
   3  11 -11 470.836 60.7876   1
   3 -11 -11 425.866 239.906   1
  -3  11  10 1396.01 272.095   1
   3 -11 -10 1170.76 237.940   1
   3 -11  -9 6523.23 477.751   1
  -3  11   9 5979.83 475.743   1
  -3  11   8-44.8516 230.786   1
   3 -11  -8-85.4430 205.634   1
   3 -11  -7 3805.26 328.625   1
   3  11  -7 3430.28 202.827   1
  -3  11   7 4020.37 355.273   1
  -3 -11   7 3413.36 198.486   1
  -3 -11   6 3145.10 198.054   1
   3  11  -6 3352.94 203.312   1
   3 -11  -5 2691.44 277.106   1
   3  11  -5 2750.54 186.572   1
  -3 -11   5 2687.95 182.368   1
  -3  11   5 2518.39 279.627   1
   3  11  -4 5510.45 337.427   1
  -3  11   4 5307.48 401.349   1
  -3 -11   4 5865.73 329.754   1
   3 -11  -4 5186.21 392.155   1
  -3  11   3-51.3729 166.307   1
   3  11  -3 116.255 107.948   1
  -3 -11   3 222.609 107.674   1
   3 -11  -3 254.825 159.060   1
  -3  11   2 10402.0 598.922   1
   3 -11  -2 9475.46 585.555   1
  -3  11   1 1610.79 203.959   1
   3  11  -1 1836.93 180.990   1
  -3 -11   1 1970.50 180.656   1
   3 -11  -1 1588.05 196.861   1
   3 -11   0 1619.05 178.791   1
   3  11   0 1675.18 196.521   1
  -3 -11   0 1679.45 172.924   1
  -3  11   0 1746.73 184.950   1
  -3 -11  -1 2286.14 208.637   1
   3  11   1 1800.27 210.725   1
   3  11   2 9738.44 577.017   1
   3 -11   2 9957.21 532.041   1
  -3 -11  -2 8515.26 556.067   1
  -3  11  -2 9248.89 530.971   1
   3 -11   3 186.848 91.3181   1
   3  11   3-52.1673 175.864   1
  -3 -11  -3 182.512 147.112   1
  -3  11  -3 280.162 91.4326   1
   3  11   4 5211.45 397.966   1
  -3  11  -4 5751.06 309.767   1
   3 -11   4 5018.28 308.280   1
  -3 -11  -4 5663.05 382.166   1
   3 -11   5 2374.03 140.189   1
  -3  11  -5 2231.98 140.332   1
   3  11   7 3316.44 318.406   1
  -3 -11  -7 3150.58 309.043   1
   3  11   8 204.245 232.645   1
  -3 -11  -8 186.012 204.883   1
  -3 -11  -9 6139.30 467.107   1
   3  11   9 7264.94 501.164   1
  -3 -11 -10 1397.88 231.438   1
  -3 -11 -11 968.243 257.829   1
   3  11  11 840.790 266.035   1
   3  11  13 2297.29 322.838   1
  -3 -11 -14 358.261 208.168   1
   3  11  14 593.973 237.260   1
  -3 -11 -15 439.526 248.452   1
   3  11  15 573.248 288.434   1
  -3 -11 -16 2983.83 344.608   1
   3  11  16 2261.94 364.714   1
  -3 -11 -17 855.795 256.685   1
   3  11  17 333.686 268.066   1
  -3 -11 -18 1955.36 288.823   1
   3  11  18 2206.06 329.399   1
  -3 -11 -19 2446.43 341.793   1
   3  11  19 1653.20 353.087   1
  -3 -11 -21 381.311 211.187   1
   3  11  21 587.696 252.814   1
  -3 -11 -22 1772.92 319.364   1
   3  11  22 2168.90 349.898   1
  -3 -11 -23 703.923 294.238   1
   3  11  23 1236.92 336.773   1
  -3 -11 -24 645.022 237.223   1
   3  11  24 162.223 247.023   1
  -3 -11 -25 97.4796 263.337   1
   3  11  25 211.755 297.194   1
   3 -12 -25 784.953 303.339   1
  -3  12  25 545.445 318.387   1
   3 -12 -24 1602.59 308.393   1
  -3  12  24 1166.83 320.324   1
   3 -12 -23 229.638 228.359   1
  -3  12  23 215.224 246.572   1
   3 -12 -22-77.5716 287.143   1
  -3  12  22 680.942 321.669   1
   3 -12 -21 1462.79 293.993   1
  -3  12  21 467.677 288.072   1
   3 -12 -20 552.920 285.460   1
  -3  12  20 664.912 311.276   1
   3 -12 -19 1241.80 281.386   1
  -3  12  19 416.965 275.830   1
  -3  12  18 472.288 315.159   1
   3 -12 -17 1054.78 269.989   1
  -3  12  17 692.537 279.250   1
   3 -12 -16-26.2104 224.757   1
   3 -12 -15 935.010 265.915   1
   3 -12 -14 8288.95 601.933   1
  -3  12  14 9050.64 619.206   1
   3 -12 -13 2020.67 309.612   1
  -3  12  13 1617.03 310.000   1
   3 -12 -12 99.1271 198.592   1
  -3  12  12-52.0195 206.032   1
   3 -12 -10 4101.46 383.981   1
  -3  12  10 5202.06 415.307   1
   3 -12  -9 45.7027 226.875   1
  -3  12   9 144.158 238.536   1
   3 -12  -8 242.819 224.055   1
  -3  12   8 417.601 230.892   1
  -3  12   7 4025.66 356.912   1
   3 -12  -7 3790.38 343.267   1
  -3 -12   6 62.0581 40.1055   1
   3  12  -6 44.2244 52.0904   1
   3 -12  -6-40.3422 190.544   1
  -3  12   6 107.090 203.429   1
   3  12  -5 2733.00 185.189   1
   3 -12  -5 2626.43 273.743   1
  -3  12   5 2390.13 290.817   1
   3  12  -4 3412.22 221.655   1
   3 -12  -4 3119.74 286.342   1
  -3  12   4 2530.27 289.397   1
   3 -12  -3 2999.19 263.250   1
   3  12  -3 2173.99 205.650   1
  -3 -12   3 2598.75 194.740   1
  -3  12   3 2701.94 260.053   1
  -3  12   2 24672.6 1275.32   1
   3 -12  -2 21943.3 1262.43   1
  -3  12   1 1150.35 191.502   1
   3  12  -1 1249.13 170.027   1
  -3 -12   1 1127.12 152.910   1
   3 -12  -1 1084.75 168.807   1
   3 -12   0-113.567 136.592   1
  -3  12   0 109.170 137.804   1
   3  12   0-72.2236 132.645   1
   3 -12   1 948.056 144.395   1
  -3  12  -1 940.751 154.185   1
   3  12   1 1404.52 187.696   1
   3  12   2 22904.7 1267.39   1
   3 -12   2 23650.8 1225.67   1
  -3  12  -2 22608.7 1225.34   1
   3  12   3 2142.75 266.969   1
  -3 -12  -3 2719.30 258.642   1
  -3  12  -3 2731.14 190.512   1
   3 -12   3 2676.32 189.114   1
  -3  12  -4 2830.16 179.680   1
  -3 -12  -4 2920.41 277.944   1
   3 -12   4 2868.54 181.443   1
   3  12   4 2904.01 290.600   1
   3  12   6-130.017 213.638   1
  -3 -12  -6 394.371 187.444   1
   3  12   7 3624.63 357.008   1
  -3 -12  -7 3757.77 331.034   1
   3  12   8-234.143 217.491   1
  -3 -12  -8 128.493 190.852   1
   3  12   9-71.9891 209.873   1
  -3 -12  -9-67.0537 194.861   1
   3  12  10 5062.43 415.796   1
  -3 -12 -10 4542.84 395.283   1
   3  12  12 52.8148 254.935   1
  -3 -12 -12 188.762 233.719   1
   3  12  13 1318.87 310.632   1
  -3 -12 -13 1925.22 293.123   1
  -3 -12 -14 9381.74 627.544   1
   3  12  15 1326.14 294.708   1
  -3 -12 -15 1418.81 264.969   1
   3  12  16 27.8513 225.932   1
  -3 -12 -16 327.660 213.444   1
   3  12  17 1483.93 319.006   1
   3  12  18 786.862 316.403   1
  -3 -12 -18 689.590 284.067   1
   3  12  20-56.1972 277.585   1
  -3 -12 -20 790.779 262.075   1
   3  12  21 558.718 258.165   1
  -3 -12 -21 584.872 236.652   1
   3  12  22 360.078 302.581   1
  -3 -12 -22 807.696 298.309   1
   3  12  23 27.2123 307.807   1
  -3 -12 -23 673.751 295.567   1
  -3 -12 -24 1594.91 294.712   1
   3  12  25 755.923 275.064   1
  -3 -12 -25 337.025 235.082   1
   3 -13 -24 296.796 279.348   1
  -3  13  24 471.685 318.362   1
   3 -13 -22 693.530 269.533   1
  -3  13  22 650.193 295.225   1
   3 -13 -20 341.339 232.457   1
   3 -13 -19-290.557 268.098   1
  -3  13  19 27.8444 293.812   1
   3 -13 -18 477.495 278.678   1
  -3  13  18 837.807 312.128   1
   3 -13 -17 1167.18 262.120   1
  -3  13  17 1396.12 285.317   1
   3 -13 -16 475.834 261.225   1
  -3  13  16 612.334 279.685   1
   3 -13 -14 598.387 262.255   1
  -3  13  14 191.670 277.256   1
   3 -13 -13 333.911 245.896   1
  -3  13  13 675.585 260.642   1
  -3  13  12 6220.91 494.247   1
   3 -13 -12 6798.15 490.633   1
   3 -13 -11 2551.66 321.903   1
  -3  13  11 2371.23 344.899   1
   3 -13 -10 1885.71 267.648   1
  -3  13  10 1501.03 269.260   1
   3 -13  -9 423.476 220.650   1
  -3  13   9 346.944 243.714   1
   3 -13  -8 363.998 218.323   1
  -3  13   8 505.156 236.195   1
   3 -13  -7 196.657 208.395   1
  -3  13   7 255.520 223.286   1
   3 -13  -6 3038.42 316.343   1
  -3  13   6 3911.33 350.060   1
  -3 -13   5 2271.60 143.879   1
   3  13  -5 2168.69 150.290   1
   3  13  -4 8819.57 521.116   1
   3 -13  -4 9560.97 590.897   1
  -3  13   4 9972.17 604.419   1
  -3 -13   4 9578.34 515.900   1
   3 -13  -3 5921.82 443.631   1
  -3 -13   3 6925.98 395.267   1
  -3  13   3 6902.43 464.117   1
   3  13  -3 6737.31 403.113   1
  -3  13   2 5793.64 419.458   1
   3 -13  -2 6066.82 404.709   1
  -3 -13   1 2678.82 230.198   1
   3 -13  -1 3419.52 257.502   1
  -3  13   1 2764.84 262.044   1
   3  13  -1 2850.89 247.036   1
  -3 -13   0 27303.3 1478.48   1
  -3  13   0 27903.3 1480.61   1
   3  13   0 28550.6 1488.57   1
   3 -13   0 26910.1 1472.31   1
  -3 -13  -1 3065.29 264.757   1
  -3  13  -1 2862.97 241.223   1
   3  13   1 3085.54 283.136   1
   3 -13   1 3173.09 239.363   1
  -3 -13  -2 5563.05 389.141   1
  -3  13  -2 5611.51 348.963   1
   3 -13   2 5753.46 346.776   1
   3  13   2 5537.66 406.307   1
   3 -13   3 6498.59 368.551   1
  -3  13  -3 6057.14 368.461   1
   3  13   3 5832.00 445.865   1
  -3 -13  -4 9878.68 532.989   1
   3 -13   4 7830.77 417.213   1
   3  13   4 10384.5 544.575   1
  -3  13  -4 7262.48 415.339   1
   3  13   5 2341.87 293.562   1
  -3 -13  -5 2632.77 264.931   1
   3  13   6 3227.96 324.874   1
  -3 -13  -6 3898.21 336.098   1
   3  13   7-23.3731 225.572   1
  -3 -13  -7-21.3902 199.810   1
   3  13   8 437.770 249.104   1
  -3 -13  -8 505.184 223.630   1
   3  13   9 250.688 239.426   1
  -3 -13  -9-22.6372 214.463   1
   3  13  10 2146.29 304.864   1
  -3 -13 -10 1454.61 270.400   1
   3  13  11 2097.67 318.317   1
  -3 -13 -11 2111.76 288.071   1
  -3 -13 -12 7058.50 525.186   1
   3  13  12 7577.33 549.761   1
   3  13  13 191.723 287.808   1
  -3 -13 -13 613.385 263.096   1
   3  13  14 332.504 305.351   1
  -3 -13 -14 324.158 257.716   1
   3  13  16 956.011 309.304   1
  -3 -13 -16 919.625 283.404   1
   3  13  17 1892.17 350.752   1
  -3 -13 -17 1436.75 301.870   1
   3  13  18 565.726 302.568   1
  -3 -13 -18 1027.02 279.854   1
  -3 -13 -19 256.158 227.939   1
   3  13  20 1348.28 295.965   1
  -3 -13 -20 817.689 252.403   1
   3  13  22 356.922 319.869   1
   3  13  24 262.872 284.010   1
  -3 -13 -24 485.250 264.434   1
   3 -14 -23 372.740 279.639   1
  -3  14  23 423.796 323.437   1
   3 -14 -22 254.140 213.789   1
  -3  14  22 161.680 236.640   1
   3 -14 -21 1163.81 303.413   1
  -3  14  21 928.285 346.658   1
   3 -14 -20-78.5533 216.149   1
  -3  14  20 165.834 234.629   1
   3 -14 -19 317.029 285.918   1
  -3  14  19 390.367 318.303   1
   3 -14 -18 1168.71 303.141   1
  -3  14  18 1344.81 333.771   1
   3 -14 -17 2157.56 297.058   1
  -3  14  17 1965.76 306.832   1
   3 -14 -16 1224.46 286.669   1
  -3  14  16 1712.28 310.761   1
   3 -14 -15 185.696 250.607   1
  -3  14  15-27.9609 263.412   1
   3 -14 -13 808.726 249.479   1
  -3  14  13 1044.62 271.448   1
   3 -14 -12-128.684 251.035   1
  -3  14  12 352.649 262.534   1
  -3  14  11 4030.41 409.838   1
   3 -14 -11 4659.56 401.030   1
   3 -14 -10 297.626 240.869   1
  -3  14  10 130.740 249.249   1
   3 -14  -9 386.479 228.278   1
  -3  14   9 613.714 246.760   1
  -3  14   8 5174.24 431.962   1
   3 -14  -8 5192.13 411.395   1
   3 -14  -7 224.493 221.027   1
  -3  14   7 313.330 229.928   1
   3 -14  -6 517.040 210.654   1
  -3  14   6-440.274 216.479   1
   3 -14  -5 389.177 204.152   1
  -3  14   5 330.893 215.909   1
   3  14  -4 647.420 108.216   1
  -3 -14   4 644.153 96.3798   1
  -3 -14   3 1820.02 176.229   1
   3 -14  -3 2377.94 255.723   1
   3  14  -3 2302.60 189.799   1
  -3  14   3 2479.96 258.468   1
   3  14  -2 7519.52 491.931   1
  -3  14   2 8578.34 528.490   1
  -3 -14   2 7959.02 482.675   1
   3 -14  -2 8802.14 519.890   1
   3  14  -1 10232.4 614.399   1
   3 -14  -1 10381.4 623.697   1
  -3 -14   1 10581.0 606.162   1
  -3  14   1 10669.5 633.017   1
  -3 -14   0 101.625 149.433   1
   3 -14   0 125.605 134.026   1
  -3  14   0 103.382 154.457   1
   3  14   0-64.3462 162.086   1
  -3  14  -1 9765.38 607.222   1
   3  14   1 9744.06 636.753   1
   3 -14   1 11729.6 611.311   1
  -3 -14  -1 10832.1 632.538   1
  -3  14  -2 7815.33 472.564   1
  -3 -14  -2 8719.17 525.759   1
   3 -14   2 8158.87 473.048   1
   3  14   2 8517.04 536.739   1
  -3 -14  -3 2196.66 245.994   1
   3 -14   3 2270.81 167.148   1
  -3  14  -3 2171.88 165.190   1
   3  14   3 1966.71 249.316   1
   3  14   5 157.409 206.173   1
  -3 -14  -5 263.910 191.536   1
   3  14   6 94.2361 215.125   1
  -3 -14  -6 105.143 195.944   1
   3  14   7 366.446 228.656   1
  -3 -14  -7 216.658 201.188   1
  -3 -14  -8 5298.11 419.678   1
   3  14   8 5773.36 442.570   1
   3  14   9-362.985 249.603   1
  -3 -14  -9 138.874 202.456   1
   3  14  10 53.0568 249.939   1
  -3 -14 -10 142.532 217.556   1
   3  14  11 4382.70 417.407   1
  -3 -14 -11 3818.50 387.937   1
   3  14  12 192.261 279.486   1
  -3 -14 -12 173.035 249.176   1
   3  14  13 973.058 304.708   1
  -3 -14 -13 1181.16 274.201   1
   3  14  15 197.799 286.810   1
  -3 -14 -15 128.281 245.773   1
   3  14  16 1249.23 309.066   1
  -3 -14 -16 1623.13 289.004   1
   3  14  17 2787.36 373.983   1
  -3 -14 -17 2889.77 350.304   1
   3  14  18 1362.86 322.500   1
  -3 -14 -18 1931.40 318.020   1
   3  14  19 593.638 325.686   1
  -3 -14 -19 462.397 265.653   1
   3  14  20 673.390 326.181   1
  -3 -14 -20 51.0564 266.812   1
   3  14  21 883.057 337.137   1
  -3 -14 -21 1414.90 308.592   1
   3  14  22 460.436 319.779   1
  -3 -14 -22 870.856 289.411   1
   3  14  23 212.149 295.986   1
  -3 -14 -23 73.3637 250.563   1
   3 -15 -22 476.189 223.691   1
  -3  15  22-26.7324 246.494   1
   3 -15 -21 102.506 284.502   1
  -3  15  21 380.635 326.051   1
   3 -15 -20 260.140 229.520   1
  -3  15  20 386.346 253.184   1
   3 -15 -19 895.005 283.283   1
  -3  15  19 753.879 321.025   1
   3 -15 -18 558.702 294.969   1
  -3  15  18 1264.33 348.669   1
   3 -15 -17 374.470 274.389   1
  -3  15  17 225.951 278.681   1
   3 -15 -16 241.346 228.199   1
  -3  15  16 396.440 251.291   1
   3 -15 -15 241.200 223.712   1
  -3  15  15 28.2921 242.710   1
   3 -15 -14 640.683 245.621   1
  -3  15  14 563.555 266.461   1
   3 -15 -13 1908.59 302.020   1
  -3  15  13 1146.65 308.363   1
   3 -15 -12 314.178 258.751   1
  -3  15  12 27.7469 283.673   1
   3 -15 -11 1704.52 277.989   1
  -3  15  11 1258.43 275.889   1
   3 -15 -10 1618.11 276.334   1
  -3  15  10 1292.03 283.697   1
   3 -15  -8 933.696 244.646   1
  -3  15   8 1391.17 264.098   1
   3 -15  -7 833.673 230.145   1
  -3  15   7 922.372 266.684   1
   3 -15  -6 2754.24 297.147   1
  -3  15   6 2251.80 297.054   1
   3 -15  -5 1727.53 252.623   1
  -3  15   5 1545.83 260.307   1
   3 -15  -4 366.266 186.536   1
  -3 -15   4 203.321 65.0659   1
   3  15  -4 156.979 71.7931   1
  -3  15   4 21.8724 197.529   1
   3 -15  -3-19.2664 161.311   1
  -3 -15   3 149.715 100.757   1
   3  15  -3-97.0698 111.885   1
  -3  15   3-41.0461 166.956   1
   3 -15  -2 107.290 159.554   1
  -3 -15   2 68.5322 123.378   1
   3  15  -2 63.0135 137.502   1
   3  15  -1-74.3152 146.802   1
  -3  15   1 34.7693 172.567   1
   3 -15  -1 112.396 149.568   1
  -3 -15   1 13.4773 133.115   1
  -3  15   0 10033.0 594.194   1
  -3 -15   0 9902.38 596.480   1
   3 -15   0 10452.3 597.540   1
   3  15   0 9345.12 602.775   1
   3  15   1 184.926 171.025   1
  -3  15  -1 88.4328 123.841   1
   3 -15   1 226.664 138.292   1
  -3 -15  -1 231.733 153.133   1
   3  15   2 399.189 195.862   1
  -3 -15  -2 178.683 169.028   1
  -3  15  -2 96.5652 112.702   1
   3 -15   2 191.481 113.343   1
  -3  15  -3 177.818 76.0003   1
   3 -15   3 112.498 73.5810   1
   3  15   4 1055.16 224.373   1
  -3 -15  -4 261.219 184.880   1
   3  15   5 2114.42 291.436   1
  -3 -15  -5 2334.61 264.157   1
   3  15   6 2932.10 341.170   1
  -3 -15  -6 3434.06 324.577   1
  -3 -15  -7 994.885 230.006   1
   3  15   7 1288.70 260.303   1
  -3 -15  -8 1495.58 252.823   1
   3  15   8 1194.97 266.309   1
   3  15   9 5243.82 429.910   1
  -3 -15  -9 3925.24 388.660   1
   3  15  10 868.492 275.752   1
  -3 -15 -10 1740.63 268.354   1
   3  15  11 1461.10 304.947   1
  -3 -15 -11 850.495 256.479   1
   3  15  12-111.747 276.724   1
  -3 -15 -12 380.193 257.278   1
   3  15  14 370.173 267.079   1
  -3 -15 -14 180.793 231.269   1
   3  15  15 28.6094 248.575   1
  -3 -15 -15-51.9000 203.945   1
   3  15  16 544.686 276.453   1
  -3 -15 -16 493.613 232.283   1
   3  15  17-57.2623 280.114   1
  -3 -15 -17-312.101 249.889   1
   3  15  18 712.898 305.083   1
  -3 -15 -18 752.044 276.691   1
   3  15  19 986.946 322.839   1
  -3 -15 -19 977.317 269.312   1
   3  15  20 305.928 303.277   1
  -3 -15 -20 279.938 251.157   1
   3  15  21-27.3081 277.963   1
  -3 -15 -21 426.250 233.835   1
   3  15  22 374.535 269.003   1
  -3 -15 -22 443.769 225.378   1
  -3  16  21 297.620 330.973   1
   3 -16 -21 100.869 269.676   1
  -3  16  20 494.795 298.209   1
   3 -16 -20 592.451 267.725   1
  -3  16  19 585.968 298.733   1
   3 -16 -19 156.854 244.837   1
  -3  16  18 818.345 337.025   1
   3 -16 -18 740.650 287.232   1
  -3  16  17 284.202 305.501   1
   3 -16 -17 374.824 282.305   1
  -3  16  15 200.400 293.174   1
   3 -16 -15 863.349 275.799   1
  -3  16  14-314.636 289.520   1
   3 -16 -14 322.338 267.959   1
  -3  16  13 313.773 290.107   1
   3 -16 -13-187.286 249.927   1
  -3  16  12 481.303 269.969   1
   3 -16 -12 79.6583 237.754   1
  -3  16  11 28.0503 269.357   1
   3 -16 -11 209.494 236.312   1
  -3  16  10 27.6397 259.640   1
   3 -16 -10-103.251 237.719   1
  -3  16   9-190.227 264.445   1
   3 -16  -9-126.127 232.435   1
  -3  16   7 179.800 236.589   1
   3 -16  -7 23.7971 223.590   1
  -3  16   6 574.295 242.826   1
   3 -16  -6 138.342 209.298   1
  -3  16   5 286.949 232.168   1
   3 -16  -5 88.9168 215.852   1
   3 -16  -4 6201.60 436.266   1
  -3  16   4 5634.33 443.063   1
   3  16  -3 194.484 110.567   1
   3 -16  -2 1432.59 224.787   1
  -3  16   2 1806.42 239.009   1
   3  16  -1 30.6000 151.188   1
   3 -16  -1 184.737 164.265   1
  -3  16   1 107.985 172.838   1
  -3 -16   1 69.5204 138.781   1
   3  16   0 122.189 170.665   1
   3 -16   0-166.421 145.241   1
  -3  16   0 138.975 164.676   1
  -3 -16   0 31.6375 153.067   1
  -3 -16  -1 279.193 170.181   1
   3  16   1 423.291 192.252   1
  -3  16  -1 341.054 136.404   1
  -3 -16  -2 1413.90 214.697   1
  -3  16  -2 874.202 133.342   1
   3  16   2 1205.00 234.843   1
   3  16   3 331.710 196.546   1
  -3 -16  -3 321.424 175.329   1
  -3 -16  -4 5896.60 421.362   1
   3  16   4 5266.35 433.828   1
   3  16   5 170.316 232.473   1
  -3 -16  -5 154.522 215.979   1
   3  16   6 353.464 257.643   1
  -3 -16  -6 137.389 212.404   1
   3  16   7-442.636 239.184   1
  -3 -16  -7 141.674 207.263   1
   3  16   9-54.6542 258.442   1
  -3 -16  -9 545.209 251.775   1
   3  16  10-27.8066 259.285   1
  -3 -16 -10 453.852 237.799   1
   3  16  11 169.296 253.174   1
  -3 -16 -11 204.746 224.729   1
   3  16  12-285.409 279.814   1
  -3 -16 -12 439.798 258.766   1
   3  16  13 258.715 284.745   1
  -3 -16 -13 78.1595 243.498   1
   3  16  14 462.176 266.942   1
  -3 -16 -14 418.651 236.375   1
   3  16  15 636.673 296.098   1
  -3 -16 -15 840.856 259.732   1
   3  16  16 1127.60 335.385   1
  -3 -16 -16 788.444 270.215   1
   3  16  17 430.372 309.692   1
  -3 -16 -17 575.363 277.704   1
   3  16  18 1194.80 334.255   1
  -3 -16 -18 1114.90 299.059   1
   3  16  19 140.290 313.795   1
  -3 -16 -19 1154.54 291.188   1
   3  16  20 468.443 316.509   1
  -3 -16 -20 353.968 272.725   1
   3  16  21 27.0041 310.759   1
  -3 -16 -21 248.708 270.428   1
  -3  17  21 321.964 320.800   1
   3 -17 -21 273.260 248.263   1
  -3  17  20 683.798 348.202   1
   3 -17 -20-25.4783 274.447   1
  -3  17  19 696.081 306.842   1
   3 -17 -19 25.9381 240.148   1
  -3  17  18 395.572 287.316   1
   3 -17 -18 658.106 244.672   1
  -3  17  17 171.501 291.404   1
   3 -17 -17-26.6327 241.710   1
  -3  17  16 432.240 308.741   1
   3 -17 -16 429.759 270.148   1
  -3  17  14 464.506 274.983   1
   3 -17 -14 351.940 242.863   1
  -3  17  13 725.107 294.788   1
   3 -17 -13 811.331 275.233   1
  -3  17  12 86.7623 279.270   1
   3 -17 -12 268.178 245.716   1
  -3  17  11 200.898 278.628   1
   3 -17 -11 212.876 262.366   1
  -3  17  10 1217.40 292.001   1
   3 -17 -10 1128.66 269.762   1
  -3  17   9 1640.85 309.902   1
   3 -17  -9 2370.63 296.978   1
  -3  17   8-27.2168 251.087   1
   3 -17  -8 579.505 239.111   1
  -3  17   7 827.040 256.676   1
   3 -17  -7 787.953 253.180   1
  -3  17   6 3793.02 389.705   1
   3 -17  -6 4886.77 385.540   1
  -3  17   5 6736.30 499.774   1
   3 -17  -5 6318.12 477.026   1
  -3  17   4 377.300 219.966   1
   3 -17  -4 88.6977 205.127   1
  -3  17   3 1616.58 268.152   1
  -3  17   2-41.1570 198.610   1
   3  17   1 579.990 208.369   1
   3  17   3 1155.93 252.601   1
  -3 -17  -3 2292.42 259.221   1
   3  17   4 267.743 235.616   1
  -3 -17  -4 22.0564 200.272   1
  -3 -17  -5 5904.67 452.755   1
   3  17   5 6235.30 476.804   1
  -3 -17  -6 4470.54 388.582   1
   3  17   6 5115.81 422.123   1
  -3 -17  -8 150.090 225.718   1
   3  17   8 55.2201 252.104   1
  -3 -17  -9 2830.66 327.343   1
   3  17   9 2590.86 347.885   1
  -3 -17 -10 1422.83 274.199   1
   3  17  10 1542.37 309.219   1
  -3 -17 -11-78.4260 239.738   1
   3  17  11 721.481 287.503   1
  -3 -17 -12 343.417 242.405   1
   3  17  12 291.023 273.093   1
  -3 -17 -13 797.609 276.087   1
   3  17  13 643.667 320.820   1
  -3 -17 -14 133.018 241.464   1
   3  17  14 29.2798 272.770   1
  -3 -17 -16 1083.90 305.027   1
   3  17  16 2082.37 365.996   1
  -3 -17 -17 131.016 263.957   1
   3  17  17-229.422 307.803   1
  -3 -17 -18 388.631 257.250   1
   3  17  18 678.008 308.188   1
  -3 -17 -19-127.823 224.378   1
   3  17  19 444.383 285.213   1
  -3 -17 -20-125.877 207.833   1
   3  17  20 27.1805 256.042   1
  -3 -17 -21 370.443 233.888   1
   3  17  21 291.753 279.687   1
  -3  18  19 304.576 326.492   1
  -3  18  18 225.872 315.876   1
  -3  18  17 429.866 312.895   1
  -3  18  16 492.823 304.808   1
  -3  18  15 175.427 310.582   1
  -3  18  13 441.055 292.729   1
  -3  18  12 146.869 294.553   1
  -3  18  10 1213.29 301.563   1
  -3  18   9 57.2240 276.144   1
  -3  18   8-28.2053 251.351   1
   3  18   7-167.826 250.939   1
   3  18   8-114.154 273.298   1
   3  18   9 28.9809 276.734   1
   3  18  10 1344.89 324.411   1
   3  18  11 1502.11 322.614   1
  -3 -18 -11 724.390 267.069   1
   3  18  12 295.657 303.826   1
  -3 -18 -12 242.359 251.907   1
   3  18  13 147.633 287.226   1
  -3 -18 -13 26.9810 246.337   1
   3  18  15 291.825 291.384   1
  -3 -18 -15 214.000 235.012   1
   3  18  16 605.944 325.146   1
  -3 -18 -16 238.980 271.470   1
   3  18  17 342.262 328.669   1
  -3 -18 -17 393.561 278.624   1
   3  18  18 223.933 276.388   1
  -3 -18 -18 466.410 226.619   1
   3  18  19-27.4011 296.592   1
   3  18  20 1689.26 365.450   1
  -4   0  27 458.554 296.308   1
   4   0 -27-213.943 288.897   1
  -4   0  26 688.549 304.018   1
   4   0 -26 696.418 311.855   1
  -4   0  25-399.545 272.560   1
   4   0 -25 186.735 277.708   1
  -4   0  24 1810.11 301.529   1
   4   0 -24 1748.99 299.036   1
  -4   0  23 252.469 283.251   1
   4   0 -23 499.646 273.788   1
   4   0 -22 5916.81 477.862   1
  -4   0  22 5949.68 489.949   1
  -4   0  21-381.675 274.712   1
   4   0 -21 76.7899 239.202   1
  -4   0  20 1041.98 271.664   1
   4   0 -20 1028.46 254.493   1
  -4   0  19-78.2535 253.823   1
   4   0 -19 368.077 258.384   1
  -4   0  18 3812.47 380.658   1
   4   0 -18 3749.56 355.904   1
  -4   0  17 197.158 234.061   1
   4   0 -17-92.6095 205.047   1
  -4   0  16 2951.32 318.744   1
   4   0 -16 2907.78 307.053   1
  -4   0  15-68.7327 237.406   1
   4   0 -15 172.243 214.271   1
  -4   0  14-109.659 227.241   1
   4   0 -14 144.225 212.013   1
  -4   0  13 125.652 196.183   1
   4   0 -13-19.6838 174.339   1
  -4   0  11-56.4436 157.525   1
   4   0 -11 35.3077 146.770   1
   4   0 -10 10959.7 659.299   1
  -4   0  10 11276.1 669.630   1
  -4   0   9 33.5677 147.724   1
   4   0  -9 47.2656 131.927   1
   4   0  -8 51442.2 2695.46   1
  -4   0   8 51640.0 2704.14   1
  -4   0   7 307.529 135.333   1
   4   0  -7-83.4598 131.474   1
  -4   0   6 34238.6 1676.87   1
   4   0  -6 28933.3 1668.09   1
  -4   0   5-12.7268 149.103   1
   4   0  -5-11.9037 148.155   1
  -4   0   4 34443.7 1827.94   1
   4   0  -4 34974.5 1825.06   1
  -4   0   0 1183.83 141.370   1
   4   0   0 1109.95 148.335   1
  -4   0  -1-66.7304 137.497   1
   4   0   1 237.547 136.214   1
  -4   0  -4 35497.8 1791.65   1
   4   0   4 32687.0 1789.39   1
  -4   0  -5-124.979 145.662   1
   4   0   5 331.273 151.311   1
  -4   0  -6 31846.9 1717.68   1
   4   0   6 33390.9 1726.76   1
  -4   0  -7-157.684 118.185   1
   4   0   7 182.812 134.285   1
  -4   0  -8 49741.4 2597.44   1
   4   0   8 49523.6 2603.76   1
  -4   0  -9 59.3164 134.193   1
   4   0   9 32.4056 151.795   1
   4   0  10 11900.6 679.357   1
  -4   0 -10 10752.7 663.753   1
  -4   0 -11-49.8649 161.283   1
   4   0  11 204.054 185.530   1
   4   0  12 21179.4 1189.62   1
  -4   0 -12 21383.3 1178.66   1
   4   0  13 370.629 187.645   1
  -4   0 -13 54.7337 155.156   1
  -4   0 -14-113.911 177.934   1
   4   0  15-269.678 235.039   1
  -4   0 -15 19.7847 202.725   1
   4   0  16 3141.52 327.764   1
   4   0  17 489.273 249.538   1
  -4   0 -17-67.3227 210.387   1
   4   0  18 3577.34 348.326   1
  -4   0 -18 3297.10 339.587   1
   4   0  19 103.714 230.349   1
  -4   0 -19-23.9227 194.616   1
   4   0  20 1636.86 286.441   1
  -4   0 -20 942.562 252.755   1
   4   0  21-27.4222 256.906   1
  -4   0 -21 173.028 237.330   1
  -4   0 -22 5316.80 455.840   1
   4   0  22 5381.12 469.321   1
   4   0  23 480.045 269.209   1
  -4   0 -23 51.7366 257.726   1
   4   0  24 2201.85 340.883   1
  -4   0 -24 1834.59 321.946   1
   4   0  25 346.548 278.857   1
  -4   0 -25 52.9018 246.556   1
   4   0  26 377.606 252.293   1
  -4   0 -26 961.391 271.877   1
  -4   0 -27 347.655 260.718   1
  -4   1  28 28.1442 213.315   1
   4  -1 -28 393.542 260.568   1
  -4   1  27 282.773 288.712   1
   4  -1 -27 343.197 278.333   1
  -4   1  26 1415.10 323.962   1
   4  -1 -26 1324.08 308.045   1
  -4  -1  25 2044.09 325.479   1
   4   1 -25 1371.77 291.326   1
  -4  -1  24 2818.54 366.810   1
  -4   1  24 2145.05 335.435   1
   4  -1 -24 2273.64 327.585   1
  -4   1  23 28.0740 262.257   1
   4  -1 -23 78.9855 240.363   1
  -4  -1  22 27.5992 261.495   1
   4   1 -22 232.958 251.865   1
  -4  -1  21-135.358 246.403   1
  -4   1  21 137.057 243.520   1
   4   1 -21-177.657 250.039   1
   4  -1 -21 51.4489 207.713   1
  -4  -1  20 397.436 268.231   1
  -4   1  20-215.340 268.561   1
   4   1 -20 273.566 250.568   1
   4  -1 -20-75.8099 258.262   1
  -4   1  19 394.470 260.264   1
   4  -1 -19 794.818 252.096   1
  -4  -1  18 2028.02 289.062   1
   4   1 -18 2633.01 291.239   1
  -4  -1  17 1840.15 270.294   1
  -4   1  17 1545.62 296.102   1
   4  -1 -17 2072.32 291.543   1
   4   1 -17 1318.34 252.443   1
  -4  -1  16 1399.50 259.661   1
  -4   1  16 1110.42 276.525   1
   4  -1 -16 1596.70 260.750   1
   4   1 -16 1182.63 225.912   1
  -4   1  15 18429.1 1095.71   1
  -4  -1  15 19029.0 1091.41   1
   4   1 -15 18479.4 1081.10   1
   4  -1 -15 20158.0 1098.50   1
  -4  -1  14 27271.9 1433.54   1
  -4   1  14 23781.7 1423.19   1
   4  -1 -14 26728.7 1429.84   1
   4   1 -14 25758.4 1422.20   1
  -4   1  13 8129.41 564.239   1
   4  -1 -13 8998.26 564.328   1
  -4  -1  12 3449.00 314.130   1
   4   1 -12 3449.20 302.236   1
  -4   1  11 2314.12 232.588   1
  -4  -1  11 1688.80 244.238   1
   4   1 -11 2457.41 247.341   1
   4  -1 -11 1862.79 214.657   1
  -4  -1  10 9158.21 539.361   1
  -4   1  10 8855.64 542.688   1
   4   1 -10 8301.90 524.686   1
   4  -1 -10 7740.52 524.205   1
  -4   1   9 468.321 180.692   1
  -4  -1   9 258.315 155.707   1
   4   1  -9 520.225 153.780   1
   4  -1  -9 227.251 168.078   1
  -4   1   8 1746.29 221.284   1
  -4  -1   8 1658.79 210.594   1
   4   1  -8 1884.91 203.189   1
   4  -1  -8 2204.69 222.136   1
  -4   1   7 1691.95 210.093   1
  -4  -1   7 1389.19 190.095   1
   4  -1  -7 1309.67 186.304   1
   4   1  -7 1241.08 174.501   1
   4   1  -6 1855.22 196.070   1
   4  -1  -6 2091.33 206.459   1
  -4  -1   6 1496.49 201.325   1
  -4   1   6 1663.48 213.856   1
  -4  -1   5 6819.38 396.641   1
   4   1  -5 5946.14 385.537   1
   4  -1  -5 5906.03 384.310   1
  -4   1   5 5941.04 388.647   1
   4  -1  -4 10615.4 584.120   1
   4   1  -4 10518.6 582.135   1
  -4  -1   4 9292.49 575.523   1
  -4   1   4 9814.04 585.140   1
   4  -1  -3 42353.7 2138.26   1
  -4   1   3 39320.0 2141.08   1
   4  -1   0 106.857 141.201   1
  -4   1   0-96.4337 141.947   1
  -4   1  -1 9148.16 571.188   1
   4  -1   1 11007.1 575.661   1
  -4  -1  -3 42991.8 2207.67   1
   4   1   3 41638.9 2210.39   1
  -4  -1  -4 9147.38 525.820   1
   4   1   4 8498.61 528.082   1
  -4   1  -5 6433.77 400.576   1
  -4  -1  -5 6466.66 403.553   1
   4  -1   5 6509.52 403.430   1
   4   1   5 6187.20 409.444   1
  -4  -1  -6 1553.47 183.750   1
  -4   1  -6 1749.49 182.546   1
   4  -1   6 1968.33 194.950   1
   4   1   6 1670.68 195.029   1
  -4  -1  -7 1297.48 173.977   1
  -4   1  -7 1083.54 164.051   1
   4  -1   7 1235.90 168.905   1
   4   1   7 1408.61 179.616   1
   4  -1   8 1533.61 201.815   1
   4   1   8 2190.55 233.974   1
  -4  -1  -8 2015.93 219.835   1
  -4   1  -8 1861.62 196.882   1
  -4   1  -9 725.729 149.851   1
  -4  -1  -9 431.827 172.816   1
   4  -1   9 390.073 156.032   1
   4   1   9 507.474 198.925   1
   4   1  10 8464.35 551.438   1
   4  -1  10 8490.28 547.750   1
  -4  -1 -10 9006.30 542.903   1
  -4   1 -10 9041.45 539.317   1
  -4  -1 -11 2427.58 251.904   1
  -4   1 -11 2356.53 230.491   1
   4  -1  11 2078.69 237.638   1
   4   1  11 2088.35 263.339   1
  -4   1 -12 3251.84 281.236   1
   4   1  13 7695.92 539.702   1
  -4  -1 -13 8366.50 534.554   1
   4   1  14 22851.4 1353.39   1
   4  -1  14 24389.5 1354.43   1
  -4  -1 -14 25891.7 1350.55   1
   4  -1  15 19130.5 1053.30   1
   4   1  15 17104.5 1045.99   1
  -4   1 -15 17924.6 1027.04   1
  -4  -1 -15 18616.6 1039.86   1
   4  -1  16 1404.39 263.594   1
  -4   1 -16 1191.59 237.612   1
  -4  -1 -16 1387.01 245.684   1
   4  -1  17 1276.81 258.604   1
   4   1  17 1539.11 307.187   1
  -4   1 -17 2122.82 273.687   1
  -4  -1 -17 2229.59 284.764   1
   4  -1  18 1865.41 297.415   1
  -4   1 -18 2685.12 283.212   1
   4   1  19 366.343 247.007   1
  -4  -1 -19 820.241 236.024   1
   4  -1  20-214.056 252.060   1
   4   1  20-189.106 234.747   1
  -4   1 -20-95.4517 233.332   1
  -4  -1 -20 145.881 206.420   1
   4  -1  21 81.8787 235.086   1
   4   1  21 55.0746 227.589   1
  -4   1 -21 345.545 227.574   1
  -4  -1 -21 371.906 221.915   1
   4  -1  22 417.146 245.269   1
  -4   1 -22 228.525 224.742   1
   4   1  23 253.861 256.864   1
  -4  -1 -23 77.4881 239.371   1
   4  -1  24 2039.90 312.946   1
   4   1  24 2023.91 324.570   1
  -4   1 -24 1844.65 311.648   1
  -4  -1 -24 2479.31 331.413   1
   4  -1  25 872.416 283.406   1
   4   1  25 1004.74 314.618   1
  -4   1 -25 1736.93 296.250   1
  -4  -1 -25 1576.41 310.093   1
   4   1  26 921.988 323.008   1
  -4  -1 -26 1477.78 325.930   1
   4   1  27 28.6592 282.479   1
  -4  -1 -27 290.352 278.574   1
  -4  -1 -28-131.289 254.826   1
   4  -2 -29 433.990 265.428   1
  -4   2  28 193.995 285.547   1
   4  -2 -28 723.930 281.486   1
  -4   2  26 56.2331 289.566   1
   4  -2 -26 394.587 286.764   1
  -4  -2  25 173.453 264.392   1
  -4   2  25 479.002 309.835   1
   4   2 -25 380.807 281.001   1
   4  -2 -25 263.676 278.611   1
  -4  -2  24 114.465 259.773   1
  -4   2  24-28.1860 246.568   1
   4   2 -24 107.424 247.403   1
   4  -2 -24 316.899 255.615   1
  -4  -2  23 310.217 275.157   1
  -4   2  23-28.0849 261.012   1
   4   2 -23 448.726 274.876   1
   4  -2 -23 26.3313 239.114   1
  -4  -2  22 1274.60 294.409   1
  -4   2  22 1865.19 326.241   1
   4   2 -22 1270.29 279.709   1
   4  -2 -22 1670.75 320.373   1
  -4  -2  21-81.3304 259.565   1
  -4   2  21 192.199 225.015   1
   4  -2 -21 129.469 217.557   1
   4   2 -21-481.739 260.298   1
  -4  -2  20 1396.81 298.369   1
  -4   2  20 1267.80 315.940   1
   4  -2 -20 818.484 282.749   1
   4   2 -20 1777.25 271.804   1
  -4   2  19 2143.06 299.268   1
  -4  -2  19 1842.89 290.847   1
   4  -2 -19 2358.95 290.791   1
   4   2 -19 2254.67 296.914   1
  -4  -2  18 198.229 221.755   1
   4  -2 -18 171.711 241.910   1
   4   2 -18 255.313 204.552   1
  -4  -2  17 191.162 218.795   1
   4   2 -17-44.7848 193.948   1
   4   2 -16 3872.65 332.562   1
  -4  -2  16 3672.77 343.420   1
  -4   2  16 3128.10 379.247   1
   4  -2 -16 3052.02 361.461   1
  -4   2  15 12050.7 783.029   1
  -4  -2  15 12734.6 775.050   1
   4  -2 -15 13929.2 790.522   1
   4   2 -15 11965.4 760.621   1
  -4   2  14 8194.34 569.693   1
  -4  -2  14 8695.76 552.712   1
   4  -2 -14 8532.08 561.508   1
   4   2 -14 7926.26 534.187   1
  -4   2  13 328.730 188.786   1
  -4  -2  13 259.170 190.088   1
   4  -2 -13 20.7947 162.401   1
  -4  -2  12 9548.98 599.936   1
  -4   2  12 8824.53 613.430   1
   4  -2 -12 9760.87 614.033   1
   4   2 -12 9922.40 592.408   1
   4   2 -11 100.645 158.522   1
  -4  -2  10 20800.4 1119.61   1
  -4   2  10 18940.3 1123.72   1
   4   2 -10 21093.1 1111.73   1
   4  -2 -10 19554.0 1118.62   1
  -4   2   9 1739.17 224.485   1
  -4  -2   9 1259.01 190.667   1
   4  -2  -9 1378.66 207.929   1
   4   2  -9 1229.69 179.393   1
  -4   2   8 422.772 181.270   1
   4  -2  -8 521.915 160.584   1
   4   2  -8 358.520 160.860   1
  -4   2   7 17943.9 979.664   1
  -4  -2   7 17787.4 964.775   1
   4   2  -7 16481.3 954.024   1
   4  -2  -7 17925.1 970.881   1
   4  -2  -6 22669.7 1250.91   1
  -4  -2   6 23407.5 1244.57   1
  -4   2   6 22870.4 1258.00   1
   4   2  -6 23551.5 1242.34   1
   4   2  -5 1493.70 166.433   1
  -4  -2   5 1188.69 172.622   1
  -4   2   5 1145.95 168.210   1
   4  -2  -5 1406.85 162.526   1
   4  -2  -4 44643.3 2266.68   1
  -4   2   4 41906.2 2267.49   1
   4  -2  -3 1647.96 189.201   1
  -4   2   3 1547.48 200.697   1
  -4   2   0 73023.2 3764.24   1
  -4   2  -1 36390.4 1960.39   1
   4  -2   1 38808.4 1962.81   1
  -4   2  -2 19412.6 1085.21   1
  -4  -2  -2 20017.7 1091.17   1
   4  -2   2 20905.3 1090.37   1
   4   2   2 21410.8 1099.10   1
  -4  -2  -3 1710.31 168.193   1
   4   2   3 1517.74 177.927   1
  -4  -2  -4 44487.9 2290.19   1
   4   2   4 43185.5 2293.73   1
   4  -2   5 1187.74 161.152   1
   4   2   5 1437.39 188.428   1
  -4  -2  -5 1393.64 182.262   1
  -4   2  -5 1357.32 160.477   1
  -4  -2  -6 21873.9 1161.87   1
  -4   2  -6 21735.0 1147.10   1
   4  -2   6 20744.4 1149.61   1
   4   2   6 21055.3 1165.99   1
  -4   2  -7 17554.7 954.468   1
  -4  -2  -7 18209.4 972.577   1
   4   2   7 17367.9 975.239   1
   4  -2   7 16872.8 959.383   1
  -4   2  -8 616.823 141.241   1
   4   2   8 644.443 171.958   1
  -4  -2  -8 405.986 162.535   1
   4  -2   8 709.901 153.398   1
  -4  -2  -9 1155.40 179.789   1
   4   2   9 1108.80 182.691   1
   4  -2   9 1602.09 195.691   1
   4   2  10 18359.1 1067.68   1
  -4   2 -10 19461.8 1047.96   1
  -4  -2 -10 19125.3 1059.64   1
  -4   2 -11 327.171 146.573   1
   4  -2  11 190.112 166.473   1
   4   2  12 9646.79 620.243   1
   4  -2  12 10563.3 618.592   1
  -4  -2 -12 9415.09 605.737   1
  -4  -2 -13 517.175 194.111   1
  -4   2 -13-34.5250 169.039   1
   4  -2  13-19.4513 191.865   1
   4   2  13 368.681 203.369   1
   4   2  14 8138.12 537.940   1
  -4  -2 -14 7217.44 502.149   1
   4  -2  15 13264.8 774.551   1
   4   2  15 11993.5 769.248   1
   4  -2  16 3143.65 326.425   1
   4   2  16 3299.17 358.767   1
  -4   2 -16 3107.25 312.766   1
  -4  -2 -16 3735.51 337.889   1
   4   2  17 125.911 252.099   1
   4  -2  17 379.150 234.345   1
  -4   2 -17 21.7629 208.142   1
  -4  -2 -17 438.057 241.883   1
   4   2  18-25.7823 227.021   1
   4  -2  18 48.6407 221.483   1
  -4  -2 -18 356.036 224.931   1
  -4   2 -18 183.007 202.093   1
   4  -2  19 1301.80 271.808   1
   4   2  19 2217.32 301.656   1
  -4   2 -19 2211.71 278.651   1
   4  -2  20 902.482 285.018   1
   4   2  20 1087.38 275.700   1
  -4   2 -20 923.950 246.197   1
  -4  -2 -20 1246.83 267.195   1
   4  -2  21 271.294 263.882   1
   4   2  21-193.468 253.785   1
  -4  -2 -21-273.624 244.447   1
  -4   2 -21 394.977 251.658   1
   4   2  22 1901.01 318.821   1
   4  -2  22 1552.22 307.225   1
  -4   2 -22 1450.31 284.423   1
  -4  -2 -22 1546.74 295.498   1
   4  -2  23 226.665 251.761   1
   4   2  23 309.934 292.648   1
  -4   2 -23 208.094 246.423   1
  -4  -2 -23-283.492 270.712   1
   4  -2  24 346.407 267.194   1
   4   2  24 738.329 300.101   1
  -4   2 -24 211.884 249.550   1
  -4  -2 -24 882.447 288.576   1
   4  -2  25 117.241 272.437   1
   4   2  25 627.024 296.901   1
  -4   2 -25 728.618 271.606   1
  -4  -2 -25 912.659 295.986   1
   4   2  26 199.715 274.413   1
  -4  -2 -26 444.516 260.746   1
   4   2  28 530.888 303.981   1
  -4  -2 -28 880.508 304.491   1
   4  -3 -29 426.630 305.587   1
  -4   3  29 26.9248 288.623   1
   4  -3 -28 739.112 308.763   1
  -4   3  28 54.5759 293.642   1
   4  -3 -27 439.646 305.687   1
  -4   3  27 580.020 312.875   1
   4  -3 -26 2059.61 341.071   1
  -4   3  26 2007.83 343.261   1
   4  -3 -25 577.924 273.041   1
  -4   3  25-140.305 279.467   1
   4   3 -24 1543.60 299.595   1
   4  -3 -24 1606.99 284.256   1
  -4  -3  24 1346.70 307.606   1
  -4   3  24 1181.69 299.134   1
   4   3 -23-53.1129 252.216   1
   4  -3 -23 263.827 274.605   1
  -4  -3  23 140.771 275.266   1
  -4   3  23-475.936 292.714   1
   4  -3 -22-262.137 275.336   1
   4   3 -22-337.898 250.225   1
  -4  -3  22 386.404 249.015   1
  -4   3  22-139.059 277.473   1
   4   3 -21 2764.80 341.868   1
  -4  -3  21 4064.92 382.708   1
  -4   3  20 5560.21 456.151   1
   4  -3 -20 4418.98 431.013   1
  -4   3  19 106.498 253.209   1
  -4  -3  19 634.714 244.737   1
   4   3 -19 71.5689 221.358   1
   4  -3 -19 253.614 246.402   1
  -4  -3  18 97.9864 220.984   1
  -4   3  18 52.1833 225.229   1
   4   3 -18 92.1210 225.173   1
   4  -3 -18-74.5732 204.459   1
  -4  -3  17 1177.97 253.325   1
  -4   3  17 1070.45 295.374   1
   4   3 -17 1572.35 241.978   1
   4  -3 -17 728.257 263.913   1
   4   3 -16 11561.1 668.674   1
   4  -3 -16 10208.8 682.556   1
  -4  -3  16 11273.4 673.420   1
   4   3 -15 7890.21 513.339   1
   4  -3 -15 7772.33 540.887   1
  -4  -3  15 8326.48 533.775   1
  -4   3  15 6398.50 540.476   1
  -4   3  14 1279.04 280.774   1
   4  -3 -14 1661.98 271.637   1
  -4   3  13 313.475 200.658   1
  -4  -3  13 367.342 190.527   1
   4  -3 -13 320.089 185.955   1
   4   3 -13 128.389 185.751   1
   4   3 -12 5909.72 399.038   1
   4  -3 -12 5322.30 424.517   1
  -4  -3  12 6817.46 419.647   1
  -4   3  12 4488.54 421.893   1
   4  -3 -11 7232.88 481.968   1
  -4   3  11 6701.39 485.583   1
  -4  -3  11 7657.06 478.626   1
   4   3 -10 504.200 150.138   1
   4  -3 -10 259.021 143.684   1
  -4  -3  10 464.362 159.227   1
  -4   3  10 235.254 157.587   1
   4   3  -9 296.313 136.196   1
   4  -3  -9 419.378 180.906   1
  -4   3   9 558.650 202.541   1
  -4  -3   8 3000.61 236.576   1
   4  -3  -8 2265.50 244.623   1
  -4   3   8 2242.35 255.893   1
   4   3  -8 2939.25 234.291   1
  -4   3   7 7970.86 510.724   1
   4  -3  -7 8282.70 503.326   1
   4   3  -7 7978.98 484.308   1
  -4  -3   7 8056.85 487.104   1
  -4   3   6 22099.1 1204.48   1
  -4  -3   6 21934.8 1183.72   1
   4   3  -6 22457.2 1183.51   1
   4  -3  -6 21416.0 1196.52   1
  -4  -3   5 143.974 121.425   1
   4   3  -5 167.364 120.312   1
  -4   3   5 533.351 163.770   1
   4  -3  -5 191.151 142.582   1
  -4   3   4 21515.2 1106.65   1
   4  -3  -4 19022.2 1094.51   1
  -4   3   3 1907.56 210.565   1
   4  -3  -3 2095.23 197.457   1
  -4   3   2 6272.01 422.865   1
   4  -3  -2 7779.38 428.884   1
  -4   3  -1 6148.20 382.804   1
   4  -3   1 6242.39 383.532   1
   4  -3   2 7461.80 440.100   1
  -4  -3  -2 7267.57 445.557   1
  -4   3  -2 7745.21 439.833   1
   4   3   2 7282.39 447.468   1
  -4  -3  -3 1689.80 186.540   1
  -4   3  -3 2058.97 167.847   1
   4   3   3 1426.12 189.629   1
   4  -3   3 1813.03 173.940   1
  -4  -3  -4 20150.9 1096.02   1
   4   3   4 20334.5 1105.16   1
  -4  -3  -5 299.589 140.650   1
   4   3   5 413.052 151.310   1
  -4  -3  -6 21880.0 1208.31   1
  -4   3  -6 21726.3 1187.79   1
   4  -3   6 22643.4 1192.87   1
   4   3   6 22983.7 1216.24   1
  -4  -3  -7 7852.47 505.956   1
  -4   3  -7 8015.80 479.163   1
   4  -3   7 8508.27 486.492   1
   4   3   7 8016.22 518.816   1
  -4  -3  -8 2348.49 251.382   1
  -4   3  -8 2941.21 225.553   1
   4   3   8 2941.14 267.328   1
  -4  -3  -9 715.472 191.418   1
  -4   3  -9 262.225 131.889   1
   4  -3   9 472.715 136.185   1
   4   3   9 586.599 202.234   1
  -4  -3 -10 104.171 165.684   1
   4   3  10 582.587 198.630   1
   4  -3  10 339.246 143.739   1
   4  -3  11 6987.06 462.389   1
  -4   3 -11 7024.01 448.778   1
   4   3  12 4688.11 416.748   1
   4  -3  12 5171.72 390.497   1
  -4  -3 -12 5836.39 407.809   1
  -4   3 -12 5962.00 378.947   1
  -4  -3 -13 39.0931 173.843   1
  -4   3 -13 301.284 174.015   1
   4   3  13-22.2093 185.478   1
   4  -3  13 339.211 194.537   1
  -4   3 -14 1283.44 208.519   1
  -4  -3 -14 1315.86 232.940   1
   4   3  14 1382.58 261.440   1
   4  -3  14 1532.80 243.774   1
   4  -3  15 6926.88 495.893   1
   4   3  15 7465.89 528.616   1
   4  -3  16 9030.07 631.363   1
   4   3  16 9289.73 639.313   1
  -4   3 -16 10276.6 624.228   1
  -4  -3 -16 10439.0 642.023   1
   4  -3  17 746.005 242.161   1
  -4   3 -17 832.461 216.205   1
   4  -3  18 411.030 219.591   1
   4   3  18 156.412 219.198   1
  -4  -3 -18 119.856 192.294   1
  -4   3 -18 44.7537 208.621   1
   4  -3  19 228.071 226.085   1
  -4   3 -19 160.146 212.174   1
  -4  -3 -19 245.024 198.882   1
  -4  -3 -20 4446.49 386.119   1
   4   3  20 4183.71 387.433   1
   4  -3  21 3557.96 377.478   1
  -4   3 -21 3600.48 366.760   1
   4   3  22-27.9835 265.195   1
   4  -3  22 719.771 266.617   1
  -4   3 -22 127.146 247.507   1
  -4  -3 -22-50.7234 253.157   1
   4  -3  23-198.642 252.101   1
   4   3  23 422.092 290.224   1
  -4   3 -23 26.0723 237.308   1
  -4  -3 -23-128.595 279.544   1
   4   3  24 1526.31 325.424   1
  -4  -3 -24 1240.09 309.550   1
   4   3  25 424.920 277.547   1
  -4  -3 -25 854.506 278.146   1
   4   3  26 1386.37 283.113   1
  -4  -3 -26 1736.03 286.488   1
   4   3  27 364.714 277.303   1
  -4  -3 -27 77.3917 281.184   1
   4   3  28 138.377 285.465   1
  -4  -3 -28 25.5381 287.227   1
   4   3  29 108.388 268.516   1
  -4  -3 -29 302.194 288.303   1
  -4   4  29 212.241 280.067   1
  -4   4  28 458.042 269.102   1
   4  -4 -28 704.085 285.984   1
  -4   4  27 410.507 260.572   1
   4  -4 -27 869.410 276.989   1
  -4   4  25 139.708 277.384   1
   4  -4 -25 26.1470 264.052   1
  -4   4  24 1202.95 329.401   1
   4  -4 -24 1211.11 314.506   1
  -4  -4  23 1293.76 286.191   1
  -4   4  23 1146.11 299.000   1
   4  -4 -23 1420.73 294.795   1
   4   4 -23 1763.96 303.261   1
  -4   4  22 1166.46 296.513   1
  -4  -4  22 1428.85 292.204   1
   4  -4 -22 1104.12 273.870   1
   4   4 -22 547.376 261.642   1
  -4   4  21 716.761 302.332   1
  -4  -4  21 160.348 241.350   1
   4  -4 -21-52.1767 274.832   1
   4   4 -21 177.445 245.553   1
  -4   4  20 1388.32 265.696   1
  -4  -4  20 1036.21 287.076   1
   4  -4 -20 1346.72 259.319   1
   4   4 -20 1203.95 273.582   1
  -4   4  19 2977.86 370.475   1
  -4  -4  19 2651.78 327.534   1
   4   4 -19 2777.58 313.244   1
   4  -4 -19 2169.80 335.967   1
  -4   4  18 1734.83 314.055   1
  -4  -4  18 1805.59 273.402   1
   4  -4 -18 1306.21 280.367   1
   4   4 -18 1667.55 259.254   1
  -4   4  17 874.925 220.672   1
  -4  -4  17 369.274 215.894   1
   4  -4 -17 565.697 208.932   1
   4   4 -17 175.227 203.322   1
  -4  -4  16 11317.9 716.713   1
   4   4 -16 12025.1 714.760   1
  -4   4  15 366.290 255.344   1
  -4  -4  15-20.9594 213.197   1
   4  -4 -15 23.3468 222.367   1
   4   4 -15 19.9328 186.758   1
  -4   4  14 2271.35 291.145   1
  -4  -4  14 2763.58 295.917   1
   4  -4 -14 2624.39 293.354   1
   4   4 -14 2801.03 266.810   1
   4  -4 -13 4958.91 379.655   1
   4   4 -13 4702.11 343.317   1
  -4  -4  13 4720.66 355.785   1
  -4   4  12 1145.38 257.013   1
  -4  -4  12 1373.03 202.333   1
   4  -4 -12 1006.97 241.862   1
   4   4 -12 974.686 182.886   1
  -4   4  11 211.119 190.211   1
  -4  -4  11 462.649 167.738   1
   4  -4 -11 301.654 189.876   1
   4   4 -11 766.795 162.037   1
   4   4 -10 4340.14 315.514   1
  -4  -4  10 4845.22 333.321   1
  -4  -4   9 7813.25 466.394   1
  -4   4   9 7152.14 489.510   1
   4  -4  -9 6945.12 477.863   1
   4  -4  -8 494.961 186.901   1
  -4  -4   8 384.526 132.923   1
  -4   4   8 437.013 194.680   1
   4   4  -8 491.962 133.619   1
   4  -4  -7 4977.08 359.193   1
  -4   4   7 4903.03 373.547   1
   4   4  -7 4675.32 325.425   1
   4  -4  -6 45952.8 2516.61   1
  -4   4   6 48144.4 2525.28   1
   4   4  -6 49550.2 2500.32   1
  -4  -4   6 47913.4 2498.77   1
  -4   4   5 19073.2 1017.73   1
   4  -4  -5 17701.1 1008.22   1
  -4   4   4 19577.1 1066.90   1
   4  -4  -4 19286.2 1061.90   1
  -4   4   3 667.236 159.866   1
   4  -4  -3 566.996 148.240   1
   4  -4  -2 8111.43 482.339   1
  -4   4   2 8194.14 490.941   1
   4  -4  -1-88.2256 123.091   1
  -4   4   1 255.843 137.596   1
   4  -4   1 137.755 112.617   1
  -4   4  -1 234.478 115.932   1
   4   4   1 147.806 121.228   1
  -4  -4  -1 75.2842 119.778   1
   4   4   2 7612.80 469.554   1
  -4   4  -2 8550.28 462.887   1
   4  -4   2 7518.17 459.613   1
  -4  -4  -2 7833.00 470.371   1
   4  -4   3 491.240 118.714   1
  -4  -4  -3 275.171 149.854   1
   4   4   3 666.844 159.591   1
  -4   4  -3 342.954 127.954   1
   4  -4   4 19063.2 1011.70   1
  -4  -4  -4 17624.4 1026.66   1
   4   4   4 17965.6 1035.14   1
  -4   4  -4 20049.8 1009.99   1
  -4  -4  -5 16256.9 912.853   1
   4   4   5 16675.7 920.615   1
  -4  -4  -6 46937.1 2466.16   1
   4   4   6 47079.9 2473.46   1
  -4   4  -7 5274.57 324.474   1
  -4  -4  -7 4506.49 349.414   1
   4  -4   7 4952.95 328.262   1
   4   4   7 5056.08 365.150   1
   4   4   8 448.740 178.000   1
   4  -4   8 567.499 133.125   1
  -4  -4  -8 343.195 161.962   1
   4   4   9 7772.06 488.246   1
  -4   4  -9 7495.42 440.418   1
  -4  -4  -9 6753.87 468.127   1
   4  -4   9 6818.51 442.454   1
   4  -4  10 5249.70 340.384   1
  -4   4 -10 4444.45 321.857   1
  -4  -4 -11 595.627 177.686   1
  -4   4 -11 619.374 144.459   1
   4   4  11 439.799 188.276   1
   4  -4  11 574.283 167.784   1
  -4   4 -12 1114.67 171.897   1
  -4  -4 -12 831.388 225.165   1
   4   4  12 1335.04 264.675   1
   4  -4  12 1499.65 213.209   1
   4   4  13 4479.43 379.179   1
   4  -4  13 4713.94 354.458   1
  -4   4 -13 4086.56 333.734   1
  -4  -4 -13 4630.02 364.524   1
   4  -4  14 3024.22 292.158   1
   4   4  14 2394.92 299.037   1
  -4  -4 -14 3035.86 295.911   1
  -4   4 -14 2728.93 268.071   1
   4   4  15 291.427 255.682   1
  -4  -4 -15-403.687 234.028   1
  -4   4 -16 10273.2 667.072   1
   4  -4  16 11492.3 689.977   1
   4   4  17 180.892 264.966   1
   4  -4  17 454.748 209.326   1
  -4   4 -17 399.599 211.969   1
  -4  -4 -17 661.502 251.269   1
   4  -4  18 2103.39 283.849   1
   4   4  18 1237.33 306.151   1
  -4  -4 -18 1113.29 276.963   1
  -4   4 -18 1616.03 253.548   1
   4   4  19 2547.69 350.375   1
   4  -4  19 2837.83 325.083   1
  -4   4 -19 2963.95 295.094   1
  -4  -4 -19 2418.45 336.824   1
   4  -4  20 1633.42 287.525   1
   4   4  20 1099.72 301.916   1
  -4  -4 -20 1505.50 288.435   1
  -4   4 -20 1582.90 268.419   1
   4   4  21 834.368 264.552   1
   4  -4  21 53.5094 249.709   1
  -4  -4 -21 499.650 223.966   1
  -4   4 -21 467.426 229.813   1
   4   4  22 1064.04 272.267   1
   4  -4  22 745.752 275.552   1
  -4   4 -22 965.199 263.856   1
   4  -4  23 1080.09 295.613   1
   4   4  23 1460.32 323.660   1
  -4   4 -23 1462.48 281.486   1
  -4  -4 -23 1539.43 308.816   1
   4   4  24 731.946 311.344   1
  -4  -4 -24 899.925 289.389   1
   4   4  25-225.216 271.053   1
  -4  -4 -25 436.986 263.357   1
  -4  -4 -26 744.280 261.903   1
   4   4  27 721.591 307.199   1
  -4  -4 -27 790.529 303.346   1
   4   4  29-80.0425 245.849   1
  -4  -4 -29 371.663 243.636   1
  -4   5  28 479.343 301.837   1
   4  -5 -28-223.713 284.951   1
  -4   5  27 406.950 304.643   1
   4  -5 -27-25.3456 297.606   1
  -4   5  26-329.664 296.924   1
   4  -5 -26-102.681 286.639   1
  -4   5  25 416.432 274.536   1
   4  -5 -25 129.795 276.571   1
  -4   5  24-55.7001 234.817   1
   4  -5 -23 1079.04 307.709   1
  -4   5  22 1694.72 330.251   1
  -4  -5  22 1778.83 289.180   1
   4  -5 -22 1260.80 318.693   1
   4   5 -22 1620.92 292.004   1
  -4   5  21-55.1670 257.089   1
   4  -5 -21 393.392 249.910   1
  -4  -5  20 2818.39 340.074   1
   4   5 -20 2546.83 319.762   1
  -4   5  19-134.720 255.251   1
  -4  -5  19-24.6681 234.337   1
   4  -5 -19-283.097 243.813   1
   4   5 -19 47.1514 229.374   1
  -4   5  18 7800.08 587.350   1
  -4  -5  18 8586.52 556.963   1
   4  -5 -18 7879.09 571.158   1
   4   5 -18 8210.44 550.072   1
  -4   5  17 130.216 267.596   1
  -4  -5  17 790.266 225.697   1
   4  -5 -17 298.474 261.512   1
   4   5 -17 366.383 199.047   1
  -4  -5  16 172.031 206.902   1
  -4   5  16 127.226 274.036   1
   4  -5 -16 534.978 267.396   1
   4   5 -16 287.417 186.823   1
  -4   5  15 5507.54 459.275   1
   4  -5 -15 6378.63 466.846   1
  -4  -5  14 903.680 220.038   1
  -4   5  14 1277.24 288.287   1
   4   5 -14 1814.78 225.969   1
   4  -5 -14 1658.69 280.124   1
  -4   5  13 11559.6 750.469   1
  -4  -5  13 12836.2 722.710   1
   4  -5 -13 11381.3 739.308   1
   4   5 -13 11848.6 703.327   1
  -4  -5  12 17517.8 981.499   1
  -4   5  12 15834.5 997.722   1
   4   5 -12 18529.4 977.089   1
   4  -5 -12 17523.5 999.731   1
   4   5 -11 1985.39 210.694   1
  -4   5  11 1215.03 268.099   1
   4  -5 -11 1569.51 265.344   1
   4   5 -10 241.366 144.858   1
  -4  -5  10 132.590 145.235   1
  -4   5  10 62.3187 196.550   1
   4  -5 -10 533.918 193.683   1
   4   5  -9 26.9520 126.625   1
   4  -5  -9 93.9501 190.216   1
  -4  -5   9 67.5442 127.987   1
  -4   5   9 99.1887 198.889   1
   4  -5  -8 74115.4 3846.31   1
  -4  -5   8 73844.7 3820.83   1
  -4   5   8 72475.6 3850.63   1
   4   5  -8 74603.2 3821.39   1
   4  -5  -7 150.601 168.261   1
  -4  -5   7 547.110 139.922   1
  -4   5   7 500.189 190.038   1
  -4  -5   6 11027.9 634.283   1
   4   5  -6 10406.0 631.952   1
   4  -5  -6 12572.2 669.512   1
  -4   5   6 11738.6 670.660   1
   4  -5  -5 2721.54 260.363   1
  -4   5   5 3430.73 275.431   1
   4  -5  -4 30407.3 1646.12   1
  -4   5   4 31530.7 1652.66   1
   4  -5  -3 15176.7 877.287   1
  -4   5   3 16798.8 888.510   1
   4  -5  -2 84195.0 4386.06   1
  -4   5   2 86003.3 4391.35   1
   4  -5  -1 9777.83 551.861   1
  -4   5   1 9189.24 552.725   1
  -4  -5   0 191.898 128.430   1
   4   5   0-124.042 127.805   1
  -4  -5  -1 9084.82 522.670   1
   4   5   1 8750.73 525.347   1
   4   5   2 79456.2 4243.82   1
  -4   5  -2 77429.9 4227.49   1
  -4  -5  -2 84129.2 4241.54   1
   4  -5   2 88087.9 4232.57   1
   4  -5   3 17207.6 890.646   1
  -4  -5  -3 16649.5 905.615   1
   4   5   3 16206.8 909.430   1
  -4   5  -3 15765.4 884.136   1
  -4  -5  -4 31066.6 1597.05   1
   4   5   4 29013.8 1597.23   1
  -4   5  -4 29820.4 1570.03   1
   4  -5   5 3526.80 243.420   1
   4   5   5 3284.74 281.835   1
  -4  -5  -5 3136.95 268.719   1
  -4   5  -5 3466.98 235.471   1
  -4  -5  -6 11115.6 649.110   1
   4   5   6 11043.3 658.110   1
  -4  -5  -7 561.082 174.022   1
   4   5   7 458.446 180.789   1
   4   5   8 72509.6 3805.67   1
  -4  -5  -8 70558.6 3793.73   1
  -4   5  -8 75764.9 3768.10   1
   4  -5   8 72016.0 3768.97   1
  -4   5  -9 107.047 112.420   1
   4  -5   9 441.042 136.197   1
  -4   5 -10 244.340 138.483   1
  -4  -5 -10 275.753 173.284   1
   4   5  10 433.831 196.195   1
   4  -5  10 252.453 131.800   1
  -4  -5 -11 2197.45 252.366   1
  -4   5 -11 2151.58 205.339   1
   4   5  11 1252.15 244.414   1
   4  -5  11 1568.80 214.946   1
   4   5  12 16550.2 972.510   1
   4  -5  12 15297.4 935.205   1
  -4   5 -12 17172.7 931.335   1
  -4  -5 -12 18248.5 966.612   1
   4   5  13 11107.5 724.462   1
   4  -5  13 11471.5 695.854   1
  -4  -5 -13 11273.5 707.625   1
  -4   5 -13 12778.2 686.922   1
   4   5  14 935.439 241.903   1
   4  -5  14 1451.63 221.286   1
   4  -5  15 4730.78 385.020   1
   4   5  15 5151.88 416.499   1
  -4   5 -15 4741.11 365.649   1
  -4  -5 -15 4831.25 398.064   1
   4   5  16-204.191 241.821   1
  -4  -5 -16-46.7505 209.673   1
   4  -5  17 399.836 215.564   1
   4   5  17 865.179 249.344   1
  -4  -5 -17 143.110 205.773   1
  -4   5 -17 473.548 199.464   1
  -4   5 -18 7369.91 502.737   1
  -4  -5 -18 6656.02 507.743   1
   4  -5  18 7701.19 528.293   1
   4   5  18 7933.51 534.641   1
   4  -5  19 270.771 246.770   1
   4   5  19-27.1522 258.580   1
  -4  -5 -19-221.694 235.852   1
  -4   5 -19 201.110 213.383   1
   4  -5  20 2533.70 318.674   1
  -4   5 -20 3096.17 320.356   1
   4   5  21 585.553 298.956   1
  -4  -5 -21 625.614 282.572   1
   4   5  22 1680.40 322.392   1
   4  -5  22 937.183 247.684   1
  -4   5 -22 1115.77 251.728   1
  -4  -5 -22 1874.67 301.556   1
   4   5  23 392.349 249.045   1
  -4  -5 -23-102.337 228.074   1
   4   5  24 364.713 300.836   1
  -4  -5 -24 230.541 277.078   1
   4   5  25 223.649 290.047   1
  -4  -5 -25 357.212 283.984   1
   4   5  26-55.5835 218.685   1
  -4  -5 -26 457.436 230.188   1
   4   5  27-27.4356 299.436   1
  -4  -5 -27 25.1920 278.323   1
   4   5  28 404.167 306.128   1
  -4  -5 -28 446.860 297.300   1
  -4   6  28 577.891 249.716   1
   4  -6 -28 734.987 244.916   1
  -4   6  26 654.339 303.200   1
   4  -6 -26 1197.03 301.673   1
  -4   6  24 859.301 306.112   1
   4  -6 -24 1120.43 314.756   1
  -4   6  23 944.027 271.614   1
   4  -6 -23 1101.92 260.481   1
  -4   6  22 1691.85 336.267   1
   4  -6 -22 1711.92 338.024   1
  -4   6  21 691.124 270.276   1
  -4  -6  21 445.924 238.112   1
   4  -6 -21-52.5108 260.680   1
   4   6 -21 499.978 231.679   1
  -4   6  20 1424.53 316.362   1
  -4  -6  20 176.743 229.659   1
   4  -6 -20 496.502 286.059   1
   4   6 -20 1083.06 246.080   1
  -4   6  19 162.760 237.094   1
  -4  -6  19 703.134 239.050   1
   4  -6 -19 569.356 238.339   1
   4   6 -19 620.274 231.171   1
  -4   6  18 2624.14 355.715   1
  -4  -6  18 1807.37 276.147   1
   4   6 -18 2064.24 274.234   1
   4  -6 -18 1584.10 313.873   1
  -4   6  17 1499.97 303.443   1
  -4  -6  17 575.090 210.214   1
   4   6 -17 1144.45 219.302   1
   4  -6 -17 879.395 274.759   1
  -4   6  16 4333.67 396.364   1
   4  -6 -16 4409.31 383.439   1
  -4  -6  15 158.425 191.797   1
   4   6 -15 167.318 181.952   1
  -4   6  14 10189.1 691.387   1
  -4  -6  14 11435.5 666.533   1
   4   6 -14 11033.5 655.715   1
   4  -6 -14 10553.5 685.820   1
   4   6 -13 4447.54 337.472   1
  -4   6  13 4718.37 403.346   1
   4  -6 -13 4211.70 388.330   1
  -4  -6  13 4679.65 351.419   1
  -4  -6  12 145.844 157.343   1
   4  -6 -12 220.336 232.281   1
  -4   6  12 276.860 255.231   1
   4   6 -12 390.776 168.985   1
  -4   6  11 4470.30 386.558   1
  -4  -6  11 5145.14 347.622   1
   4   6 -11 4753.92 340.234   1
   4  -6 -11 4822.08 383.865   1
  -4  -6  10-110.118 137.696   1
   4  -6 -10 40.7145 173.433   1
  -4   6  10 235.416 204.388   1
   4   6 -10 194.147 133.530   1
   4   6  -9 9895.90 549.993   1
  -4  -6   9 8774.75 546.574   1
  -4   6   8 8707.44 556.871   1
  -4  -6   8 8830.55 507.362   1
   4   6  -8 8209.69 504.542   1
   4  -6  -8 8772.19 549.234   1
  -4   6   7 1392.63 218.985   1
  -4  -6   7 1547.65 162.804   1
   4  -6  -7 1546.29 209.620   1
   4   6  -7 1629.43 164.075   1
  -4   6   6 22739.5 1225.94   1
   4  -6  -6 21741.6 1216.71   1
  -4   6   5 5655.34 410.142   1
   4  -6  -5 6053.64 400.661   1
   4  -6  -4 1804.23 202.911   1
  -4   6   4 2051.78 215.914   1
  -4   6   3 8749.76 514.546   1
   4  -6  -3 7971.75 502.929   1
  -4   6   2 643.998 158.825   1
   4  -6  -2 726.503 148.810   1
  -4   6   1 2470.76 233.060   1
   4  -6  -1 3153.41 230.867   1
  -4  -6   1 2929.71 218.254   1
   4   6  -1 2373.75 216.956   1
  -4   6   0 6202.14 401.587   1
   4   6   0 6371.40 402.922   1
   4  -6   0 6552.64 405.791   1
  -4  -6   0 7210.31 403.944   1
   4   6   1 2269.27 221.465   1
  -4  -6  -1 2584.08 209.091   1
   4  -6   2 560.183 118.053   1
  -4  -6  -2 392.784 134.121   1
  -4   6  -2 557.691 119.335   1
   4   6   2 408.191 152.115   1
   4  -6   3 8539.98 492.586   1
  -4   6  -3 8778.94 493.285   1
  -4  -6  -3 8223.13 513.643   1
   4   6   3 8937.61 524.649   1
  -4  -6  -4 1989.87 190.369   1
   4  -6   4 1886.56 165.502   1
   4  -6   5 6046.35 370.957   1
  -4  -6  -5 5950.95 408.976   1
   4   6   5 6446.42 424.663   1
  -4   6  -5 6291.79 369.063   1
   4  -6   6 22903.5 1235.49   1
   4   6   6 23267.7 1278.14   1
  -4   6  -6 24248.2 1237.63   1
  -4  -6  -6 22450.5 1265.68   1
   4   6   7 2400.48 254.277   1
  -4  -6  -7 1706.03 222.304   1
   4   6   8 8716.59 569.788   1
  -4  -6  -8 8932.15 559.678   1
   4  -6   9 9129.00 536.910   1
   4   6   9 9053.39 582.926   1
  -4  -6  -9 9760.15 577.678   1
  -4   6  -9 8864.23 525.934   1
   4  -6  10 105.888 124.828   1
   4   6  10 384.063 231.513   1
  -4  -6 -10-75.4928 204.802   1
  -4   6 -10 133.952 131.676   1
   4  -6  11 4997.85 336.931   1
  -4  -6 -11 5046.02 370.615   1
  -4   6 -11 4798.51 321.008   1
   4   6  12 207.222 186.245   1
   4  -6  12 357.132 163.090   1
  -4  -6 -12 20.1798 161.478   1
  -4   6 -12 290.440 145.354   1
   4  -6  13 5017.83 346.615   1
   4   6  13 3960.21 378.922   1
  -4   6 -13 4249.73 317.653   1
  -4  -6 -13 4103.01 361.503   1
  -4  -6 -14 10833.9 702.021   1
  -4   6 -14 11170.5 664.631   1
   4  -6  14 11781.4 678.146   1
   4   6  14 10940.5 718.809   1
  -4   6 -15 53.2206 166.665   1
   4  -6  15 57.7377 193.890   1
  -4   6 -16 5190.04 405.793   1
  -4  -6 -16 5638.11 423.209   1
   4  -6  16 6184.97 432.218   1
   4   6  16 5319.90 439.286   1
   4  -6  17 501.677 219.392   1
   4   6  17 527.966 250.489   1
  -4  -6 -17 775.102 229.017   1
  -4   6 -17 908.447 204.886   1
   4  -6  18 1747.33 271.864   1
   4   6  18 1449.35 300.738   1
  -4   6 -18 1833.36 250.403   1
  -4  -6 -18 2391.41 306.245   1
   4   6  19 246.027 286.294   1
   4  -6  19 168.688 239.187   1
  -4  -6 -19 693.896 286.641   1
  -4   6 -19 243.132 220.571   1
   4   6  20 362.078 262.046   1
   4  -6  20 781.577 246.591   1
  -4  -6 -20 963.429 266.983   1
  -4   6 -20 371.701 220.456   1
   4   6  21 335.094 245.355   1
  -4  -6 -21 150.743 222.919   1
  -4   6 -21 339.996 216.179   1
   4   6  22 1538.68 338.982   1
  -4  -6 -22 1676.73 326.157   1
   4   6  23 1285.81 327.935   1
  -4  -6 -23 1019.54 300.505   1
   4   6  24 474.554 256.274   1
  -4  -6 -24 280.150 245.868   1
   4   6  25 277.929 307.417   1
  -4  -6 -25 304.032 290.235   1
   4   6  26 1128.95 313.702   1
  -4  -6 -26 1232.81 304.957   1
   4   6  28 211.843 300.871   1
  -4  -6 -28 1394.52 326.027   1
  -4   7  27-132.491 217.958   1
   4  -7 -27 222.457 214.774   1
  -4   7  26 1403.69 300.629   1
   4  -7 -26 982.731 286.925   1
  -4   7  25 54.6233 295.286   1
   4  -7 -25 435.880 292.520   1
  -4   7  24 1296.03 330.240   1
   4  -7 -24 1864.19 328.781   1
  -4   7  23 359.859 242.146   1
   4  -7 -23-78.3797 225.606   1
  -4   7  21 4373.56 422.342   1
   4  -7 -21 3887.65 411.985   1
   4  -7 -20 5163.39 468.462   1
   4   7 -20 5501.39 441.471   1
  -4   7  20 6489.36 490.091   1
   4   7 -19 424.806 213.536   1
  -4  -7  19 190.818 240.240   1
  -4  -7  18 1997.31 265.954   1
   4   7 -18 1489.64 249.928   1
  -4   7  18 1699.32 336.253   1
   4  -7 -18 1826.85 325.367   1
  -4  -7  17 1521.75 248.655   1
   4   7 -17 1034.50 225.516   1
  -4   7  17 585.008 284.684   1
   4  -7 -17 1116.26 277.277   1
  -4  -7  16 383.306 190.198   1
   4   7 -16 404.264 190.827   1
  -4   7  16 183.024 207.747   1
   4  -7 -16 299.384 208.052   1
  -4  -7  15 1285.02 218.511   1
   4  -7 -15 1491.09 247.996   1
  -4   7  15 1255.08 249.964   1
   4   7 -15 1805.22 225.543   1
  -4   7  14 10027.2 667.406   1
  -4  -7  14 10167.4 632.621   1
   4   7 -14 11201.8 639.494   1
   4  -7 -14 10668.5 667.908   1
  -4  -7  13 668.325 186.172   1
   4   7 -13 1025.39 183.797   1
  -4   7  13 681.614 239.480   1
   4  -7 -13 673.625 229.398   1
  -4  -7  12 754.475 180.614   1
   4  -7 -12 699.068 246.370   1
  -4   7  12 779.831 272.872   1
   4   7 -12 700.512 158.878   1
  -4   7  11 7010.26 521.615   1
   4  -7 -11 7671.32 522.763   1
   4   7 -11 8174.38 485.714   1
  -4  -7  11 8289.44 485.462   1
  -4   7  10 23698.2 1358.53   1
  -4  -7  10 24714.1 1311.32   1
   4   7 -10 25211.3 1312.17   1
   4  -7 -10 23395.4 1351.49   1
  -4  -7   9 277.977 124.819   1
   4  -7  -9 260.250 198.192   1
  -4   7   9 317.645 230.570   1
   4   7  -9 242.395 128.849   1
   4   7  -8 3257.41 236.820   1
  -4  -7   8 2965.52 231.052   1
  -4   7   7 8962.76 575.902   1
   4  -7  -7 8656.82 558.789   1
   4  -7  -6 391.862 166.420   1
  -4   7   6 200.561 171.947   1
   4  -7  -5 739.540 158.699   1
  -4   7   5 863.622 189.701   1
  -4   7   4 10395.6 580.228   1
   4  -7  -4 8676.35 563.521   1
   4  -7  -3 644.169 153.905   1
  -4   7   3 588.409 158.037   1
  -4   7   2 32196.0 1706.66   1
   4  -7  -2 32018.5 1700.91   1
   4   7  -1 5901.67 380.021   1
  -4   7   1 6038.31 388.818   1
  -4  -7   1 6379.34 377.085   1
   4  -7   0 46.6887 115.443   1
  -4   7   0 118.011 128.942   1
  -4  -7   0 275.800 114.514   1
   4   7   0 25.1705 119.679   1
   4   7   1 6219.78 391.874   1
  -4  -7  -1 6079.36 383.561   1
   4   7   2 31628.5 1634.03   1
  -4  -7  -2 29753.0 1624.53   1
  -4  -7  -3 361.834 144.087   1
   4   7   3 489.274 160.531   1
  -4   7  -3 363.832 116.665   1
   4  -7   3 460.672 119.039   1
   4   7   4 9210.03 585.802   1
  -4   7  -4 9727.47 547.116   1
   4  -7   4 9494.54 547.066   1
  -4  -7  -4 10598.4 584.970   1
   4   7   5 790.263 187.115   1
  -4   7  -5 1069.87 124.887   1
  -4  -7  -5 733.099 173.699   1
   4  -7   5 811.047 122.378   1
   4  -7   6 301.268 107.639   1
   4   7   6 547.368 192.597   1
  -4   7  -6 331.731 100.935   1
  -4  -7  -6 611.097 180.931   1
   4   7   7 10259.0 626.759   1
  -4  -7  -7 9740.39 611.797   1
  -4   7  -7 10088.7 568.232   1
   4  -7   7 10276.0 570.986   1
  -4  -7  -9 168.282 173.004   1
   4   7   9 252.977 192.167   1
   4   7  10 23004.9 1382.11   1
   4  -7  10 26869.5 1339.28   1
  -4   7 -10 24490.8 1327.39   1
  -4  -7 -10 24663.4 1374.87   1
   4   7  11 6616.35 521.674   1
   4  -7  11 8003.41 468.659   1
  -4   7 -11 7694.10 452.550   1
  -4  -7 -11 6905.17 506.281   1
  -4   7 -12 633.772 144.414   1
  -4  -7 -12 474.604 242.559   1
   4   7  12 23.5096 263.985   1
   4  -7  12 480.802 157.294   1
   4   7  13 848.829 279.634   1
   4  -7  13 204.521 151.378   1
   4  -7  14 11207.3 672.870   1
  -4   7 -14 11335.5 667.796   1
   4  -7  15 1143.42 198.864   1
   4   7  15 1439.33 296.198   1
  -4  -7 -15 1457.36 269.547   1
  -4   7 -15 1087.13 185.124   1
   4   7  16 158.103 207.321   1
   4  -7  16 454.604 192.389   1
  -4   7 -16 179.172 163.931   1
   4   7  17 1163.94 286.303   1
  -4  -7 -17 1136.46 265.399   1
   4   7  18 2393.69 348.226   1
   4  -7  18 2202.87 274.676   1
  -4  -7 -18 1996.07 320.406   1
  -4   7 -18 1287.23 241.037   1
   4  -7  19 70.5678 195.101   1
  -4   7 -19 303.824 208.000   1
   4   7  20 4817.83 433.588   1
  -4   7 -20 5004.79 403.316   1
  -4  -7 -20 4667.51 415.506   1
   4   7  21 4302.48 455.065   1
  -4  -7 -21 4996.66 447.488   1
   4   7  23 613.583 287.685   1
  -4  -7 -23 203.344 261.105   1
   4   7  24 1693.51 331.529   1
  -4  -7 -24 910.763 299.099   1
  -4  -7 -25 50.2255 208.055   1
   4   7  26 1364.77 343.029   1
   4   7  27 187.453 270.484   1
  -4  -7 -27 564.631 275.724   1
   4  -8 -27-48.7527 213.862   1
  -4   8  25 433.268 306.883   1
   4  -8 -25 609.655 297.216   1
  -4   8  23-55.1449 219.978   1
   4  -8 -23 1092.14 240.897   1
  -4   8  22 1715.00 338.147   1
   4  -8 -22 1599.75 316.956   1
  -4   8  21 138.515 260.284   1
   4  -8 -21 78.8071 254.243   1
  -4   8  20 1903.28 339.029   1
   4  -8 -20 1024.60 298.088   1
   4   8 -19 377.672 209.435   1
  -4   8  19 438.910 252.259   1
   4  -8 -19 574.882 244.545   1
   4   8 -18 546.988 196.713   1
  -4  -8  18 668.982 213.750   1
  -4  -8  17 789.701 210.669   1
   4  -8 -17 947.730 283.278   1
  -4   8  17 967.263 298.038   1
   4   8 -17 720.523 198.681   1
  -4   8  16 5559.76 468.131   1
  -4  -8  16 6342.08 428.233   1
   4   8 -16 6092.33 424.400   1
   4  -8 -16 5679.65 458.660   1
  -4  -8  15 88.2714 179.553   1
   4  -8 -15-123.996 205.447   1
  -4   8  15-26.0059 209.989   1
   4   8 -15 141.930 169.866   1
  -4   8  14 4888.37 425.636   1
  -4  -8  14 5263.08 368.942   1
   4   8 -14 5405.40 369.976   1
   4  -8 -14 4710.77 415.159   1
  -4  -8  13 60.8667 160.465   1
   4  -8 -13 544.900 260.876   1
  -4   8  13 99.3486 249.175   1
   4   8 -13 214.569 157.649   1
  -4   8  12 2707.58 325.712   1
  -4  -8  12 2689.05 237.734   1
   4  -8 -12 2443.45 314.875   1
   4   8 -12 2679.77 237.203   1
  -4  -8  11 1214.84 174.070   1
   4  -8 -11 1743.04 250.608   1
  -4   8  11 1452.81 259.294   1
   4   8 -11 1284.97 171.946   1
  -4   8  10 41677.9 2374.41   1
   4   8 -10 46866.5 2329.94   1
  -4  -8  10 44327.4 2326.21   1
   4  -8 -10 43610.1 2373.09   1
  -4   8   9 611.721 217.548   1
   4  -8  -9 392.258 201.219   1
  -4  -8   9 617.601 137.909   1
   4   8  -9 725.364 130.831   1
   4  -8  -8 118.350 170.271   1
  -4   8   8-62.9372 179.901   1
  -4   8   7 8281.19 536.316   1
   4  -8  -7 7761.48 520.984   1
  -4   8   6 50628.4 2654.02   1
   4  -8  -6 49842.5 2645.37   1
  -4   8   5 1892.97 235.702   1
   4  -8  -5 1727.03 216.758   1
  -4   8   4 17019.2 959.738   1
   4  -8  -3 1001.66 177.570   1
  -4   8   3 1219.29 188.037   1
   4  -8  -2 5002.51 359.308   1
   4   8  -2 5506.43 345.187   1
  -4   8   2 5382.57 368.501   1
  -4  -8   2 5563.55 338.638   1
   4   8  -1 1079.56 157.701   1
   4  -8  -1 1395.75 167.643   1
  -4  -8   1 1074.61 140.101   1
  -4   8   0 32285.7 1784.82   1
   4   8   0 32611.4 1789.65   1
   4  -8   0 35725.7 1789.47   1
  -4  -8   0 34937.1 1786.76   1
   4  -8   1 1378.72 141.535   1
  -4   8  -1 947.797 138.757   1
  -4  -8  -1 995.034 150.940   1
   4   8   1 1361.76 172.460   1
  -4  -8  -2 4729.69 332.929   1
   4   8   2 5114.33 353.310   1
   4   8   3 1183.48 177.087   1
  -4   8  -3 940.977 128.988   1
   4  -8   3 939.915 126.704   1
   4   8   4 15999.3 894.572   1
   4  -8   4 15280.0 850.155   1
  -4   8  -4 15743.3 849.119   1
  -4  -8  -4 16288.8 885.900   1
   4  -8   5 2139.60 162.571   1
  -4   8  -5 1779.71 154.239   1
  -4  -8  -5 1600.00 202.622   1
   4   8   5 1516.50 225.101   1
  -4   8  -6 55830.8 2683.66   1
  -4  -8  -6 49027.2 2721.02   1
   4  -8   6 50919.1 2682.37   1
   4   8   6 48798.2 2730.88   1
  -4   8  -7 9397.64 515.375   1
   4  -8   7 8853.94 514.230   1
  -4   8  -8 71.8365 97.1179   1
  -4  -8  -8-111.141 174.552   1
   4   8   8-62.6943 176.865   1
   4  -8   8 291.683 106.667   1
   4  -8   9 829.674 129.520   1
   4   8   9 523.387 207.483   1
  -4   8  -9 553.208 119.109   1
   4   8  10 45550.4 2462.00   1
  -4  -8 -10 46504.4 2447.69   1
   4  -8  11 1672.26 185.686   1
   4   8  11 1543.73 278.547   1
  -4  -8 -11 1494.88 251.755   1
  -4   8 -11 1743.98 178.069   1
   4   8  12 2337.22 300.728   1
   4  -8  12 2378.39 232.962   1
   4  -8  13 322.345 155.323   1
   4   8  13 198.752 220.082   1
  -4  -8 -13-22.8103 179.340   1
  -4   8 -13-40.7451 134.240   1
   4   8  14 5419.55 435.926   1
  -4   8 -14 4934.60 346.717   1
  -4  -8 -14 4415.64 399.451   1
   4  -8  14 4491.25 345.239   1
   4   8  15 52.3307 262.361   1
   4  -8  15 69.4560 168.120   1
  -4   8 -15-47.2801 151.408   1
  -4  -8 -15 620.153 257.700   1
   4   8  16 6110.34 491.773   1
  -4   8 -16 6332.10 424.449   1
   4  -8  16 6129.81 436.337   1
  -4  -8 -16 6304.70 477.034   1
   4   8  17 1132.43 294.450   1
   4  -8  17 818.982 211.090   1
  -4   8 -17 571.819 188.556   1
  -4  -8 -17 717.225 259.217   1
   4   8  19 530.034 252.608   1
  -4  -8 -19 617.677 230.723   1
   4   8  20 1703.30 343.694   1
  -4  -8 -20 2031.32 315.966   1
   4   8  21 391.361 298.670   1
  -4  -8 -21 630.748 261.586   1
   4   8  22 1894.82 331.153   1
  -4  -8 -22 1726.03 310.190   1
   4   8  23 55.5439 308.094   1
  -4  -8 -23 126.449 274.350   1
   4   8  25 656.021 317.607   1
  -4  -8 -25 273.583 289.143   1
   4   8  27 316.393 296.047   1
  -4  -8 -27 24.2336 281.993   1
  -4   9  26 448.722 294.900   1
   4  -9 -26 910.219 300.400   1
  -4   9  25 456.857 309.159   1
   4  -9 -25 575.985 293.538   1
  -4   9  24 1986.22 336.251   1
   4  -9 -24 2397.74 327.034   1
  -4   9  23 27.4432 264.151   1
   4  -9 -23-25.8615 244.273   1
  -4   9  22-27.6400 294.626   1
   4  -9 -22 677.321 294.602   1
  -4   9  20 2494.26 378.813   1
   4  -9 -20 2783.92 363.880   1
  -4   9  19-137.848 248.729   1
   4  -9 -19-26.2421 232.440   1
  -4   9  18 191.805 272.804   1
   4  -9 -18 156.505 257.777   1
   4   9 -17 1213.27 217.397   1
  -4  -9  17 1267.27 207.652   1
  -4   9  17 1819.21 338.770   1
   4  -9 -17 1215.07 300.081   1
   4   9 -16-177.582 163.680   1
  -4  -9  16 334.908 178.122   1
  -4   9  16 160.762 278.965   1
   4  -9 -16 408.436 266.387   1
   4   9 -15-32.8247 158.410   1
   4  -9 -15 25.1335 255.017   1
  -4  -9  15 32.7087 162.355   1
  -4   9  15 290.268 269.650   1
   4  -9 -14 5133.03 459.456   1
  -4  -9  14 5775.58 390.105   1
   4   9 -14 6243.34 391.342   1
  -4   9  14 5204.91 466.142   1
   4   9 -13 3008.60 247.513   1
  -4  -9  13 2766.88 246.969   1
  -4  -9  12 581.628 146.153   1
   4   9 -12 472.972 143.850   1
   4  -9 -12 424.141 212.341   1
  -4   9  12 667.728 236.409   1
  -4   9  11 936.920 271.770   1
  -4  -9  11 434.974 140.318   1
   4  -9 -11 572.321 249.536   1
   4   9 -11 621.020 145.670   1
   4   9 -10 6996.43 423.758   1
  -4  -9  10 7145.19 426.316   1
  -4   9  10 6740.19 505.005   1
   4  -9 -10 7082.58 498.363   1
   4  -9  -9 2255.31 256.941   1
  -4   9   9 1847.68 264.521   1
   4  -9  -8 1569.92 251.486   1
  -4   9   8 2148.14 264.136   1
  -4  -9   7 12225.0 719.999   1
   4   9  -7 14064.2 726.568   1
  -4   9   6 315.460 207.082   1
   4  -9  -6 900.579 198.790   1
  -4  -9   6 332.765 121.905   1
   4   9  -6 712.767 124.536   1
  -4   9   5 1071.86 201.208   1
   4  -9  -5 1153.39 190.136   1
   4  -9  -4 14212.4 813.619   1
   4  -9  -3 1142.36 189.476   1
  -4   9   3 1227.51 207.029   1
   4   9  -2 2773.44 235.972   1
  -4  -9   2 3178.18 233.472   1
  -4   9   2 2946.51 261.561   1
   4  -9  -2 3087.70 249.730   1
  -4  -9   1 143.577 117.712   1
  -4   9   1 143.964 145.479   1
   4   9  -1 90.2254 133.363   1
   4  -9  -1 66.7785 127.996   1
  -4  -9   0 12.6878 122.126   1
   4  -9   0 50.5314 126.948   1
  -4   9   0 65.3114 126.725   1
   4   9   0-69.6698 126.827   1
   4  -9   1 35.1826 113.777   1
  -4   9  -1-164.463 111.873   1
   4   9   1-44.5458 137.530   1
  -4  -9  -1 175.174 131.069   1
   4   9   2 3111.87 260.665   1
  -4  -9  -2 2921.72 248.057   1
   4  -9   3 1183.55 136.491   1
  -4   9  -3 866.371 135.317   1
  -4  -9  -3 1313.32 182.002   1
   4   9   4 15356.9 872.585   1
  -4  -9  -4 14599.0 860.416   1
  -4   9  -4 15017.8 825.490   1
   4  -9   4 15811.5 827.050   1
   4   9   5 1192.42 205.444   1
  -4  -9  -5 1146.07 185.245   1
   4  -9   5 1485.54 139.606   1
  -4   9  -5 1135.66 132.593   1
  -4   9  -6 532.287 101.830   1
   4  -9   6 463.359 105.586   1
   4  -9   7 12929.5 685.526   1
  -4  -9  -7 11459.6 745.899   1
  -4   9  -7 12781.9 681.329   1
   4   9   7 11779.8 762.812   1
   4  -9   8 2062.51 170.169   1
   4   9   8 1646.22 284.101   1
  -4   9  -8 2205.32 168.997   1
  -4  -9  -8 2113.75 265.422   1
   4   9   9 1237.34 271.448   1
   4  -9   9 1488.97 148.529   1
  -4   9  -9 1253.31 143.675   1
  -4   9 -10 6832.99 402.982   1
  -4  -9 -10 7648.29 489.076   1
   4   9  10 6300.37 495.659   1
   4  -9  10 6731.41 410.288   1
   4   9  11 790.900 216.681   1
  -4  -9 -12 453.735 219.470   1
   4   9  12 1013.66 264.301   1
  -4   9 -13 2396.53 217.492   1
   4  -9  13 2118.11 221.986   1
  -4  -9 -14 5770.26 435.916   1
   4   9  14 5630.54 453.434   1
  -4   9 -14 5352.98 357.066   1
   4  -9  14 5277.71 370.559   1
  -4  -9 -15-169.716 237.801   1
  -4   9 -15 275.458 147.336   1
   4   9  15 423.661 258.355   1
   4  -9  15 110.551 162.352   1
  -4   9 -16 206.654 159.415   1
  -4  -9 -16 149.114 246.729   1
   4  -9  16-51.5777 164.226   1
   4   9  16 26.6474 274.870   1
  -4   9 -17 1569.48 210.052   1
  -4  -9 -17 1212.55 239.642   1
   4   9  17 1313.49 267.775   1
  -4  -9 -18 595.422 271.122   1
   4   9  18 721.173 310.056   1
  -4  -9 -19-24.9822 198.790   1
   4   9  19-279.130 232.993   1
  -4  -9 -20 2218.42 338.808   1
   4   9  20 2432.53 375.615   1
  -4  -9 -22 75.9566 273.477   1
   4   9  22-55.6408 298.597   1
  -4  -9 -23 100.702 228.467   1
   4   9  23-165.986 249.554   1
  -4  -9 -24 1597.16 326.793   1
   4   9  24 1921.06 346.579   1
  -4  -9 -25 494.025 253.371   1
   4   9  25 623.306 274.429   1
  -4  -9 -26 487.018 291.772   1
   4   9  26 665.154 312.491   1
  -4  10  26 806.533 324.168   1
   4 -10 -26 750.529 297.692   1
  -4  10  25-345.686 286.045   1
   4 -10 -25 470.448 269.162   1
  -4  10  24 782.734 265.334   1
   4 -10 -24 733.246 243.191   1
  -4  10  23 327.473 310.518   1
   4 -10 -23 462.384 297.313   1
  -4  10  22 4957.99 430.629   1
   4 -10 -22 3761.38 390.808   1
  -4  10  21 193.736 295.964   1
   4 -10 -21 209.627 270.451   1
  -4  10  20 582.820 267.954   1
   4 -10 -20 262.798 247.741   1
  -4  10  19 138.355 298.257   1
   4 -10 -19-78.9526 295.395   1
   4 -10 -18 4169.63 399.643   1
  -4  10  18 3502.52 391.917   1
   4  10 -16 1469.40 197.717   1
  -4  10  16 922.114 290.171   1
   4 -10 -16 825.814 259.653   1
   4  10 -15 314.752 156.842   1
   4 -10 -15 509.681 249.463   1
  -4  10  15 856.901 291.920   1
  -4 -10  14 461.448 151.179   1
  -4  10  14 342.498 252.981   1
   4 -10 -14 702.137 239.579   1
   4  10 -14 192.855 133.640   1
   4 -10 -13 2337.27 289.957   1
   4  10 -13 1921.25 203.988   1
  -4  10  13 1731.83 284.059   1
  -4 -10  13 2652.10 208.301   1
  -4 -10  12 13695.0 765.506   1
   4  10 -12 13698.5 764.727   1
  -4  10  11 6097.04 463.646   1
   4 -10 -11 6131.01 458.220   1
   4  10 -10 2456.58 215.850   1
  -4 -10  10 2887.04 212.665   1
  -4  10  10 3168.43 341.012   1
  -4  10   9 5864.38 457.920   1
  -4 -10   9 5629.18 354.317   1
   4  10  -9 5839.54 357.832   1
   4 -10  -9 5743.59 440.905   1
   4 -10  -8 2452.64 279.648   1
  -4 -10   8 2554.01 187.958   1
   4  10  -8 2336.07 194.898   1
  -4  10   8 1953.85 293.388   1
   4 -10  -7 943.823 223.868   1
  -4  10   7 1226.72 233.623   1
  -4 -10   7 1038.73 134.999   1
   4  10  -7 1260.18 146.794   1
   4  10  -6 4116.15 270.951   1
  -4 -10   6 4069.72 270.640   1
  -4 -10   5 76.0719 97.6697   1
   4 -10  -5-163.779 171.913   1
  -4  10   5 293.951 184.617   1
   4 -10  -4 3378.52 297.474   1
  -4  10   4 3509.84 302.850   1
   4  10  -3 5205.85 358.062   1
  -4 -10   3 6166.43 357.757   1
   4 -10  -3 5351.48 385.316   1
  -4  10   3 5748.26 401.963   1
   4  10  -2 4489.38 343.238   1
  -4 -10   2 5635.64 345.827   1
   4 -10  -2 5611.85 364.287   1
  -4  10   2 5690.20 375.507   1
   4  10  -1 722.873 160.517   1
  -4 -10   1 618.496 138.525   1
  -4  10   1 513.046 165.238   1
   4 -10  -1 573.473 164.170   1
   4 -10   0 13124.1 715.079   1
   4  10   0 12113.7 720.923   1
  -4  10   0 12725.2 716.835   1
  -4 -10   0 12213.3 712.420   1
   4 -10   1 393.408 135.863   1
  -4  10  -1 538.732 136.672   1
   4  10   1 328.114 154.776   1
  -4 -10  -1 240.890 147.776   1
   4  10   2 4957.68 367.506   1
  -4 -10  -2 5141.30 358.293   1
   4 -10   3 5636.76 348.775   1
  -4  10  -3 5627.25 350.030   1
   4  10   3 6147.59 401.458   1
  -4 -10  -3 5654.21 390.296   1
   4  10   4 3096.15 295.477   1
  -4 -10  -4 3293.46 288.004   1
  -4  10  -4 3513.15 229.872   1
   4 -10   4 2988.13 227.831   1
   4  10   5 452.672 206.401   1
  -4 -10  -5 174.575 176.894   1
  -4  10  -5 171.351 92.1054   1
   4 -10   5 74.3941 98.3897   1
  -4  10  -6 3527.17 238.684   1
   4 -10   6 3929.77 242.004   1
  -4  10  -7 857.613 109.331   1
   4  10   7 926.324 229.933   1
  -4 -10  -7 643.437 197.056   1
   4 -10   7 1042.66 114.189   1
   4  10   8 2058.77 260.579   1
  -4  10  -8 1947.99 154.619   1
  -4 -10  -8 2034.57 245.661   1
   4 -10   8 2257.97 162.648   1
  -4  10  -9 5437.04 316.719   1
   4  10   9 5059.65 426.400   1
   4 -10   9 5287.25 316.411   1
   4 -10  10 2869.16 206.093   1
   4  10  10 3080.55 333.259   1
   4  10  11 5371.99 445.402   1
   4 -10  11 5852.00 355.137   1
  -4  10 -11 6154.49 350.528   1
  -4 -10 -11 5762.50 437.798   1
  -4  10 -12 14069.8 732.469   1
   4 -10  12 12676.9 738.581   1
  -4  10 -13 1785.44 175.883   1
  -4 -10 -13 1917.92 273.943   1
   4 -10  13 2001.21 189.099   1
   4  10  13 1768.68 285.854   1
  -4 -10 -14 1040.06 266.561   1
   4  10  14 660.762 285.282   1
  -4  10 -15 37.8639 132.099   1
  -4 -10 -15 173.615 231.106   1
   4  10  15 292.711 268.120   1
  -4 -10 -16 1136.93 274.963   1
   4  10  16 1612.85 325.175   1
  -4 -10 -18 4045.72 396.020   1
   4  10  18 3964.72 426.849   1
  -4 -10 -19 50.2425 220.445   1
   4  10  19 168.059 248.890   1
  -4 -10 -20 658.456 281.533   1
   4  10  20 559.328 317.871   1
  -4 -10 -21 25.3356 198.323   1
   4  10  21 780.166 248.931   1
  -4 -10 -22 4084.25 408.007   1
   4  10  22 3354.58 417.738   1
  -4 -10 -23 250.233 238.633   1
   4  10  23 247.800 253.869   1
  -4 -10 -24 890.165 306.154   1
   4  10  24 1387.87 338.619   1
  -4 -10 -25 293.763 248.357   1
   4  10  25 375.833 266.341   1
  -4 -10 -26 672.206 290.146   1
   4  10  26 813.777 317.360   1
   4 -11 -25 24.4486 252.270   1
  -4  11  25 289.039 268.604   1
   4 -11 -23 304.966 249.222   1
  -4  11  23-27.1547 266.957   1
   4 -11 -21-26.0324 257.128   1
  -4  11  21 138.297 279.975   1
   4 -11 -20 157.619 266.246   1
  -4  11  20 805.161 316.074   1
   4 -11 -19 605.517 215.842   1
  -4  11  19 139.149 220.448   1
   4 -11 -18 2104.29 329.538   1
  -4  11  18 2000.91 342.491   1
   4 -11 -17 471.666 281.121   1
  -4  11  17 497.005 314.474   1
   4 -11 -15 1083.61 283.957   1
  -4  11  15 1302.28 309.833   1
  -4  11  14 6825.12 537.942   1
  -4  11  13 4486.91 423.933   1
  -4 -11  13 5015.71 307.007   1
   4 -11 -13 3973.26 405.585   1
   4  11 -13 4616.35 310.298   1
  -4 -11  12 9350.67 538.673   1
  -4  11  12 9883.41 640.773   1
   4  11 -12 9927.62 550.053   1
   4 -11 -12 9285.29 625.787   1
  -4 -11  11 183.844 101.329   1
   4 -11 -11 286.310 239.388   1
   4  11 -11 191.017 114.010   1
  -4  11  10 665.608 258.253   1
   4 -11 -10 720.276 248.374   1
  -4 -11  10 399.803 103.810   1
   4  11 -10 437.426 115.277   1
  -4  11   9 407.349 228.277   1
   4  11  -9 8.39559 106.002   1
  -4 -11   9 117.604 99.0175   1
   4 -11  -9 337.044 217.515   1
   4  11  -8 23562.0 1206.38   1
  -4 -11   8 22796.9 1201.12   1
  -4  11   8 22572.0 1286.67   1
   4 -11  -8 20983.4 1269.86   1
  -4  11   7-44.4875 204.843   1
   4  11  -7 8.98072 106.895   1
  -4 -11   7 40.7018 99.8645   1
   4 -11  -7-207.116 189.628   1
   4  11  -6 11299.8 618.806   1
  -4 -11   6 11194.0 612.919   1
  -4  11   6 10625.9 687.623   1
   4 -11  -6 10386.3 671.337   1
  -4 -11   5 75.5115 108.034   1
   4  11  -5 411.067 115.062   1
  -4  11   4 13090.6 748.491   1
   4 -11  -4 11904.3 738.070   1
  -4  11   3 1450.15 209.630   1
   4  11  -3 1119.94 160.223   1
  -4 -11   3 1003.27 153.413   1
   4 -11  -3 1268.66 199.559   1
   4  11  -2 14984.8 872.625   1
   4 -11  -2 15688.3 890.019   1
  -4 -11   2 16885.4 872.670   1
  -4  11   2 15523.8 895.692   1
   4 -11  -1 632.167 159.299   1
  -4 -11   1 361.946 144.561   1
   4  11  -1 399.437 150.103   1
  -4  11   1 537.181 170.930   1
   4 -11   0-137.902 141.668   1
  -4 -11   0 152.308 133.729   1
   4  11   0 292.208 151.223   1
  -4  11   0 128.597 144.375   1
   4 -11   1 613.376 146.069   1
   4  11   1 643.939 174.908   1
  -4  11  -1 203.889 136.941   1
  -4 -11  -1 411.325 143.976   1
   4  11   2 15174.3 870.992   1
  -4 -11  -2 14815.9 860.764   1
  -4  11  -2 15000.4 839.434   1
   4 -11   2 15875.2 839.486   1
   4  11   3 871.834 200.758   1
  -4 -11  -3 1035.99 190.206   1
   4 -11   3 1445.03 149.040   1
   4  11   4 13323.0 774.767   1
   4 -11   4 12969.9 704.427   1
  -4  11  -4 13016.0 702.766   1
  -4 -11  -4 12124.2 746.828   1
  -4  11  -5 138.257 89.1096   1
   4 -11   5 268.101 96.9136   1
   4 -11   6 11484.8 600.816   1
  -4 -11  -6 10708.1 674.536   1
  -4  11  -6 10686.0 596.790   1
   4  11   6 11724.3 691.947   1
   4 -11   7 26.5900 71.8445   1
   4  11   7 44.5454 196.645   1
  -4  11  -7 74.6539 73.1233   1
  -4 -11  -7-58.3822 174.502   1
  -4 -11  -8 21480.2 1095.88   1
   4 -11   8 20519.3 991.791   1
   4  11   8 21103.9 1114.09   1
  -4  11  -9 101.191 51.3323   1
   4 -11   9 32.4788 49.2743   1
  -4 -11 -10 225.169 225.667   1
  -4  11 -10 307.740 54.1434   1
   4 -11  10 284.495 53.1419   1
  -4  11 -11 102.816 57.4743   1
  -4 -11 -11-23.1154 194.286   1
   4  11  11 25.3432 212.997   1
   4 -11  11 135.036 57.2755   1
   4 -11  12 6660.53 368.994   1
  -4 -11 -12 8911.35 519.246   1
   4  11  12 9222.41 545.475   1
   4 -11  13 3760.75 232.453   1
  -4  11 -13 3435.29 228.648   1
   4  11  14 7449.71 504.071   1
  -4 -11 -14 8773.23 506.593   1
  -4 -11 -15 1210.52 280.477   1
   4  11  15 1449.06 317.560   1
  -4 -11 -17 249.770 264.474   1
   4  11  17 701.448 300.739   1
  -4 -11 -18 2136.70 304.087   1
   4  11  18 2469.15 335.653   1
  -4 -11 -19 429.532 274.763   1
   4  11  19 336.606 293.939   1
  -4 -11 -20 279.326 264.765   1
   4  11  20 1201.60 320.959   1
  -4 -11 -21 25.2837 221.109   1
   4  11  21-111.279 241.721   1
  -4 -11 -23 447.172 250.471   1
   4  11  23-82.1006 267.771   1
  -4 -11 -25-193.434 277.844   1
   4  11  25-211.639 302.829   1
  -4  12  24 211.974 241.961   1
   4 -12 -24 49.2774 200.529   1
  -4  12  23 727.196 321.011   1
   4 -12 -23 1435.71 319.899   1
  -4  12  22 764.992 286.426   1
   4 -12 -22 383.431 255.323   1
  -4  12  21 82.7228 301.680   1
   4 -12 -21 233.394 284.314   1
  -4  12  20 277.951 241.604   1
   4 -12 -20 26.1343 216.619   1
  -4  12  18 167.535 291.410   1
  -4  12  17 2230.37 338.073   1
   4 -12 -17 1502.46 305.871   1
  -4  12  16 2885.77 345.391   1
   4 -12 -16 2886.47 336.177   1
   4 -12 -15 468.819 248.506   1
  -4  12  14 1470.42 309.549   1
   4 -12 -14 1211.12 285.319   1
  -4  12  13 698.323 301.010   1
   4 -12 -13 635.409 274.876   1
   4  12 -12 9490.72 533.046   1
  -4  12  12 10735.4 673.996   1
   4 -12 -12 11576.8 668.760   1
   4  12 -11 194.433 74.1126   1
  -4 -12  11 124.917 67.1821   1
   4 -12 -11 195.150 243.473   1
  -4  12  10 304.117 233.164   1
  -4 -12  10 309.320 70.7709   1
   4  12 -10 271.451 81.2344   1
   4 -12 -10 189.951 208.810   1
  -4 -12   9 74.7032 75.5799   1
  -4  12   9 419.799 229.439   1
   4  12  -9 76.8961 84.3519   1
   4 -12  -9 253.132 207.035   1
  -4  12   8 238.934 235.455   1
  -4 -12   8 127.916 81.8728   1
   4  12  -8 13.5947 95.0924   1
   4 -12  -8 244.692 210.754   1
  -4  12   7 1998.34 285.845   1
  -4 -12   7 2084.27 160.447   1
   4  12  -7 2288.08 174.223   1
   4 -12  -7 1815.99 272.933   1
  -4  12   6-66.5668 210.735   1
   4  12  -6-44.3396 107.902   1
  -4 -12   6-8.01127 94.8619   1
   4 -12  -6 82.2838 210.694   1
   4  12  -5 3002.28 221.009   1
  -4 -12   5 2688.71 211.743   1
   4 -12  -5 2803.77 289.381   1
  -4  12   5 2729.71 299.741   1
  -4  12   4 11884.7 683.870   1
   4 -12  -4 10098.2 660.294   1
   4  12  -3 1006.10 158.102   1
  -4  12   3 567.403 197.303   1
  -4 -12   3 935.973 145.276   1
   4 -12  -3 1195.16 202.008   1
   4  12  -2 1380.99 190.203   1
  -4  12   2 1647.46 223.740   1
  -4 -12   2 1975.18 190.937   1
   4 -12  -2 1930.54 216.166   1
  -4  12   1 2862.23 256.842   1
   4  12  -1 2369.80 240.049   1
  -4 -12   1 2230.07 219.983   1
   4 -12  -1 2565.02 237.041   1
   4  12   0 16261.8 908.059   1
  -4 -12   0 15708.7 894.807   1
   4 -12   0 15908.6 896.420   1
  -4  12   0 16512.6 902.168   1
   4  12   1 2895.62 271.793   1
  -4 -12  -1 2925.16 248.738   1
   4 -12   1 3025.14 241.478   1
  -4  12  -1 2722.74 237.763   1
   4  12   2 1505.23 227.913   1
  -4  12  -2 1669.67 180.010   1
   4 -12   2 1837.77 184.399   1
  -4 -12  -2 1823.32 217.643   1
   4  12   3 485.089 191.282   1
   4 -12   3 798.351 132.695   1
  -4 -12  -3 765.972 182.467   1
  -4  12  -4 10743.8 567.895   1
   4 -12   4 9679.82 572.830   1
  -4 -12  -5 2847.81 280.569   1
  -4  12  -5 2706.32 191.992   1
   4  12   5 2897.98 300.790   1
   4 -12   5 2958.45 195.967   1
   4  12   6-88.6335 211.585   1
   4 -12   6-22.6586 63.2245   1
  -4 -12  -6 19.3848 197.149   1
  -4  12  -6 63.9177 63.7145   1
   4  12   7 2212.19 295.571   1
  -4 -12  -8 174.872 188.689   1
   4  12   8-238.714 204.016   1
  -4 -12  -9 337.251 223.259   1
   4  12   9-123.192 237.232   1
  -4 -12 -10 23.1093 217.112   1
   4  12  10 152.461 256.613   1
  -4 -12 -11 141.510 195.231   1
   4  12  11 468.779 223.053   1
  -4 -12 -12 12343.7 761.852   1
   4  12  12 11791.8 769.756   1
  -4 -12 -13 1008.37 267.392   1
   4  12  13 913.880 287.756   1
  -4 -12 -14 1112.60 235.248   1
  -4 -12 -15 793.920 289.031   1
   4  12  15 111.217 283.096   1
  -4 -12 -16 3428.14 370.370   1
   4  12  16 3501.24 398.800   1
   4  12  17 2222.48 326.592   1
  -4 -12 -18 25.3313 252.652   1
   4  12  18 731.624 297.982   1
  -4 -12 -19-50.9359 268.063   1
   4  12  19 28.0442 299.072   1
  -4 -12 -20 25.3754 224.340   1
   4  12  20 503.090 273.518   1
  -4 -12 -21 378.111 261.321   1
   4  12  21 1137.96 310.615   1
  -4 -12 -22 674.207 290.796   1
   4  12  22 825.741 330.901   1
  -4 -12 -23 617.584 244.725   1
   4  12  23 597.451 279.217   1
  -4 -12 -24 121.654 255.011   1
   4  12  24 80.1547 298.180   1
  -4  13  24 1045.17 335.058   1
  -4  13  23-320.600 253.568   1
   4 -13 -22 252.552 278.472   1
  -4  13  22 788.251 331.124   1
   4 -13 -21 51.4234 216.787   1
   4 -13 -20 1455.48 318.084   1
   4 -13 -19 26.2576 274.123   1
  -4  13  19 419.152 303.908   1
   4 -13 -17-26.4094 202.582   1
  -4  13  17 196.614 243.273   1
   4 -13 -16 5112.35 413.248   1
  -4  13  16 3896.75 419.794   1
   4 -13 -15 734.335 236.748   1
  -4  13  15 948.342 273.840   1
   4 -13 -14 4709.24 414.359   1
  -4  13  14 4923.62 433.748   1
  -4  13  13 465.081 294.954   1
   4 -13 -13 848.961 279.930   1
  -4  13  12 81.0463 250.246   1
   4 -13 -12-202.239 239.465   1
  -4  13  11 318.420 264.837   1
   4 -13 -11 745.283 252.368   1
  -4  13   9 278.827 236.278   1
   4 -13  -9 94.3128 203.051   1
  -4  13   8 3047.44 336.506   1
   4 -13  -8 3519.53 335.349   1
   4  13  -7 4411.21 272.480   1
  -4  13   7 5191.48 405.995   1
  -4 -13   7 4853.03 268.633   1
   4 -13  -7 4460.19 379.003   1
  -4  13   6 574.318 232.397   1
  -4 -13   6 796.671 108.153   1
   4  13  -6 811.706 115.916   1
   4 -13  -6 576.640 216.521   1
  -4  13   5 21.9610 200.483   1
  -4 -13   5-118.330 99.2126   1
   4  13  -5 38.5731 112.787   1
   4 -13  -5 20.5418 189.721   1
  -4  13   3 314.980 190.894   1
   4  13  -3 128.175 133.989   1
  -4 -13   3 168.610 123.563   1
   4 -13  -3 556.973 193.203   1
   4  13  -2 3161.25 271.284   1
   4 -13  -2 3894.25 297.159   1
  -4 -13   2 3119.10 257.696   1
  -4  13   2 3375.54 301.806   1
   4 -13  -1 498.388 165.614   1
  -4 -13   1 491.549 150.169   1
   4  13  -1 903.678 180.249   1
  -4  13   1 803.668 199.790   1
   4 -13   0 105.654 155.669   1
  -4 -13   0-117.716 148.224   1
   4  13   0-101.044 166.332   1
  -4  13   0 168.803 168.517   1
   4 -13   1 824.550 158.813   1
   4  13   1 432.710 186.361   1
  -4 -13  -1 692.348 176.552   1
  -4  13  -1 450.447 149.708   1
   4  13   2 3291.81 311.036   1
   4 -13   2 3361.35 259.731   1
  -4 -13  -2 3574.37 295.759   1
  -4  13  -2 3459.47 264.064   1
   4  13   3 282.317 209.464   1
   4 -13   3 291.486 119.932   1
  -4 -13  -3 123.424 178.230   1
  -4  13  -3 385.422 126.108   1
  -4  13  -4 84.5295 97.9430   1
   4 -13   4 135.862 100.308   1
   4 -13   5 51.2404 72.5544   1
  -4 -13  -5 40.6573 190.956   1
   4  13   5-243.573 211.436   1
  -4  13  -5-10.0119 75.0079   1
   4  13   6 738.074 245.857   1
  -4 -13  -6 379.883 205.454   1
  -4 -13  -7 5395.28 419.755   1
   4  13   7 5514.06 440.773   1
   4  13   8 2700.43 331.999   1
  -4 -13  -8 3264.64 321.378   1
  -4 -13  -9-69.2296 197.256   1
   4  13   9 254.939 226.514   1
  -4 -13 -11 244.317 242.365   1
   4  13  11 341.344 245.030   1
  -4 -13 -12 147.841 251.882   1
   4  13  12 134.751 278.051   1
  -4 -13 -13 763.083 258.244   1
   4  13  13 662.285 310.696   1
  -4 -13 -14 5066.55 427.323   1
   4  13  14 5096.35 462.952   1
  -4 -13 -15 426.556 223.149   1
   4  13  15 899.794 263.148   1
   4  13  16 4207.19 437.233   1
  -4 -13 -16 5004.41 418.917   1
  -4 -13 -17 431.977 273.701   1
   4  13  17 480.389 319.238   1
  -4 -13 -19 331.347 229.847   1
  -4 -13 -20 1570.75 293.356   1
   4  13  20 1591.02 327.541   1
  -4 -13 -21 953.254 289.042   1
   4  13  21 525.483 321.098   1
   4  13  22 765.678 322.729   1
  -4 -13 -23 171.498 202.469   1
   4  13  23 215.422 228.792   1
  -4 -13 -24 624.583 280.085   1
   4  13  24 763.260 317.353   1
   4 -14 -23-97.9014 250.882   1
  -4  14  23-316.517 301.359   1
   4 -14 -21-50.8790 236.966   1
  -4  14  21 109.584 272.617   1
   4 -14 -19 862.759 284.761   1
  -4  14  19 559.727 307.640   1
   4 -14 -18 500.302 233.375   1
  -4  14  18 591.795 264.682   1
   4 -14 -17 502.196 243.408   1
  -4  14  17 197.989 273.594   1
   4 -14 -16 2936.33 333.082   1
  -4  14  16 3056.86 368.026   1
   4 -14 -15 475.178 234.332   1
  -4  14  15 762.542 267.049   1
   4 -14 -14-183.821 230.375   1
  -4  14  14 196.634 262.397   1
   4 -14 -13 26.0368 254.794   1
  -4  14  13 445.569 294.610   1
   4 -14 -12 2998.98 321.115   1
  -4  14  12 1764.71 314.205   1
   4 -14 -11 1285.24 286.381   1
  -4  14  11 1358.25 315.074   1
   4 -14 -10 6285.50 496.582   1
  -4  14  10 6867.13 509.367   1
  -4  14   8 1166.30 272.369   1
   4 -14  -8 1456.27 252.527   1
  -4  14   7 591.962 242.368   1
   4 -14  -7 114.117 221.501   1
   4  14  -6 2594.71 163.469   1
  -4  14   6 2803.33 322.305   1
   4 -14  -6 2921.48 303.381   1
  -4 -14   6 2035.38 152.516   1
   4  14  -5 3908.88 262.453   1
  -4  14   5 4097.41 364.046   1
  -4 -14   5 3995.03 254.573   1
   4 -14  -5 4180.32 352.234   1
  -4  14   4 3840.99 347.661   1
   4 -14  -4 3848.08 340.983   1
   4  14  -3 283.968 144.247   1
   4 -14  -3 308.143 196.651   1
  -4  14   3 512.199 218.723   1
   4 -14  -2 178.469 177.034   1
  -4  14   2 347.228 198.260   1
   4  14  -2 423.430 155.571   1
   4 -14  -1 471.264 169.765   1
   4  14  -1 370.866 172.243   1
  -4  14   1 265.734 169.749   1
   4  14   0 4447.43 332.336   1
  -4  14   0 3416.80 306.280   1
   4 -14   0 4242.89 315.962   1
  -4 -14  -1 447.779 175.141   1
  -4  14  -1 420.770 151.011   1
   4  14   1 131.785 181.445   1
   4 -14   1 551.277 154.582   1
  -4 -14  -2 274.567 164.241   1
   4 -14   2 227.464 123.729   1
   4  14   2 360.155 185.340   1
  -4  14  -2 299.824 138.454   1
  -4  14  -3 176.908 117.391   1
   4 -14   3 294.575 118.087   1
  -4  14  -4 3068.65 217.644   1
  -4 -14  -4 3741.43 321.765   1
   4 -14   4 3925.28 227.447   1
   4  14   4 3108.06 322.049   1
   4  14   5 3709.73 358.476   1
  -4 -14  -5 4212.28 339.999   1
   4  14   6 2216.10 307.485   1
  -4 -14  -6 2550.14 283.863   1
   4  14   7 248.695 227.796   1
  -4 -14  -7 45.1824 197.038   1
   4  14   8 534.334 252.596   1
  -4 -14  -8 1439.67 260.458   1
   4  14  10 5479.97 471.735   1
  -4 -14 -10 5980.10 467.352   1
   4  14  11 924.698 294.426   1
  -4 -14 -11 1422.63 286.535   1
   4  14  12 3270.60 374.446   1
  -4 -14 -12 2504.89 331.833   1
   4  14  13-28.0324 282.386   1
  -4 -14 -13-50.0051 246.331   1
   4  14  14 395.405 283.218   1
  -4 -14 -14 429.406 250.367   1
   4  14  15 992.279 301.847   1
  -4 -14 -15 484.326 249.231   1
   4  14  16 3263.98 372.906   1
  -4 -14 -16 3153.72 336.938   1
   4  14  18 875.949 307.581   1
  -4 -14 -18 819.924 262.272   1
   4  14  19 421.428 317.133   1
  -4 -14 -19 331.189 275.245   1
   4  14  20 362.449 322.452   1
  -4 -14 -20 656.772 282.019   1
   4  14  21 27.5501 293.170   1
  -4 -14 -21 25.0228 256.292   1
   4  14  22 1248.53 282.793   1
  -4 -14 -22 296.154 211.044   1
   4  14  23 876.140 313.080   1
  -4 -14 -23 556.843 261.185   1
   4 -15 -22-172.863 248.758   1
  -4  15  22 213.044 303.522   1
   4 -15 -20 512.763 290.722   1
  -4  15  20 276.290 324.916   1
   4 -15 -18 917.908 248.602   1
  -4  15  18 565.131 257.726   1
   4 -15 -17 52.8008 209.945   1
  -4  15  17-142.208 262.678   1
   4 -15 -16 185.551 226.307   1
  -4  15  16 456.632 270.749   1
   4 -15 -15 742.516 256.488   1
  -4  15  15 685.505 266.288   1
   4 -15 -14 1349.25 288.945   1
  -4  15  14 1082.50 317.105   1
   4 -15 -12 1171.12 266.386   1
  -4  15  12 1176.81 285.811   1
   4 -15 -11 461.483 233.367   1
  -4  15  11 221.017 272.096   1
   4 -15 -10 931.813 264.892   1
  -4  15  10 705.966 285.726   1
   4 -15  -9 840.780 257.036   1
  -4  15   9 187.011 260.566   1
  -4  15   8 4030.53 393.884   1
   4 -15  -8 3968.46 369.995   1
   4 -15  -7 401.667 220.423   1
  -4  15   7 406.952 241.774   1
   4 -15  -6-91.7202 203.737   1
  -4  15   6 270.163 228.154   1
   4  15  -5 6.82295 89.4945   1
   4 -15  -5 265.847 201.753   1
  -4 -15   4 101.124 106.979   1
   4 -15  -4 317.883 189.461   1
   4  15  -4 62.9530 119.176   1
  -4 -15   3 376.163 131.605   1
   4  15  -3 541.969 155.276   1
   4  15  -2 3591.67 300.740   1
  -4  15   2 3522.85 331.107   1
   4 -15  -2 3653.07 318.942   1
  -4 -15   1 274.794 147.282   1
   4 -15  -1 315.242 164.812   1
   4  15  -1-83.7332 170.607   1
  -4  15   1 256.853 174.053   1
  -4 -15   0 133.556 155.978   1
   4 -15   0 80.9161 156.215   1
   4  15   0 146.390 173.345   1
  -4  15   0-97.9244 157.955   1
  -4 -15  -1 53.8720 157.523   1
   4 -15   1 293.751 150.329   1
  -4  15  -1 128.440 152.696   1
   4  15   1 590.373 193.784   1
  -4  15  -2 3611.48 278.212   1
   4 -15   2 4057.74 280.075   1
  -4 -15  -3 643.837 213.741   1
   4 -15   3 537.763 119.508   1
   4  15   3 485.033 229.828   1
  -4  15  -3 414.788 115.905   1
  -4 -15  -4 63.7317 191.109   1
   4  15   4 160.028 208.741   1
  -4  15  -4 84.0297 58.4308   1
   4  15   5 166.361 231.378   1
  -4 -15  -5 220.906 209.465   1
   4  15   6 248.035 229.574   1
  -4 -15  -6 339.890 209.819   1
   4  15   7 204.304 249.707   1
  -4 -15  -7-279.937 215.474   1
   4  15   9 486.144 266.417   1
  -4 -15  -9 433.315 224.800   1
   4  15  10 469.168 268.505   1
  -4 -15 -10 608.502 222.648   1
   4  15  11 251.114 269.189   1
  -4 -15 -11 447.739 238.226   1
   4  15  12 1494.33 319.412   1
  -4 -15 -12 1210.24 276.746   1
   4  15  13 1647.13 339.454   1
  -4 -15 -13 2245.10 318.810   1
   4  15  14 1739.91 336.594   1
  -4 -15 -14 1776.20 309.377   1
   4  15  15 828.093 321.072   1
  -4 -15 -15 1682.07 298.420   1
   4  15  16 199.978 301.834   1
  -4 -15 -16 440.184 265.124   1
   4  15  17-85.4698 295.865   1
  -4 -15 -17 103.287 243.229   1
   4  15  18 679.991 306.807   1
  -4 -15 -18 1206.53 274.092   1
   4  15  20 666.524 270.935   1
  -4 -15 -20 201.673 224.233   1
   4  15  22-321.488 315.581   1
  -4 -15 -22 97.6613 264.312   1
   4 -16 -21-298.209 248.792   1
  -4  16  21 912.848 310.817   1
   4 -16 -20 481.254 283.009   1
  -4  16  20 54.7114 320.820   1
   4 -16 -19-129.042 266.388   1
  -4  16  19 1086.16 345.608   1
   4 -16 -17 237.601 245.811   1
  -4  16  17 455.531 293.460   1
   4 -16 -16 132.851 248.573   1
  -4  16  16 429.761 287.537   1
   4 -16 -15 320.002 272.087   1
  -4  16  15 115.005 293.319   1
   4 -16 -14 2260.06 334.810   1
  -4  16  14 1750.58 352.709   1
   4 -16 -13 159.130 232.796   1
  -4  16  13 143.081 260.574   1
   4 -16 -11-156.468 231.207   1
  -4  16  11-281.395 260.110   1
   4 -16 -10 2499.37 309.240   1
  -4  16  10 1644.27 312.060   1
   4 -16  -9 177.730 225.423   1
  -4  16   9 824.778 267.785   1
   4 -16  -8 1298.48 282.076   1
  -4  16   8 780.150 283.793   1
   4 -16  -7 463.878 229.020   1
  -4  16   7-26.1634 252.789   1
  -4  16   6 4839.65 427.584   1
   4 -16  -6 4988.05 408.494   1
   4 -16  -5 1771.53 263.223   1
  -4  16   5 855.295 247.403   1
   4 -16  -4 328.359 206.708   1
  -4  16   4 233.228 226.142   1
   4 -16  -3-204.980 193.093   1
  -4  16   3 333.483 199.351   1
   4 -16  -2 116.881 179.010   1
  -4  16   2 309.536 191.803   1
   4  16  -2 15.2039 162.291   1
  -4 -16   1 108.139 142.716   1
   4 -16  -1 91.7401 174.762   1
  -4  16   1-56.4526 177.284   1
   4  16  -1 104.030 161.083   1
  -4 -16   0 33.8292 162.045   1
   4 -16   0 214.947 169.838   1
  -4  16   0 267.215 174.706   1
   4  16   0-95.9719 182.876   1
  -4  16  -1 57.6233 143.881   1
  -4 -16  -1 164.447 164.482   1
   4  16   1 247.761 193.534   1
  -4 -16  -3-20.6249 187.789   1
   4  16   3 254.597 229.225   1
  -4 -16  -4 1012.69 220.637   1
   4  16   4 217.676 232.119   1
  -4 -16  -5 1599.28 250.531   1
   4  16   5 1335.52 275.176   1
  -4 -16  -6 4263.23 373.102   1
   4  16   6 4030.59 395.892   1
   4  16   7 427.284 271.823   1
  -4 -16  -8 1309.06 246.710   1
   4  16   8 353.607 275.179   1
  -4 -16  -9 346.445 234.891   1
   4  16   9 249.285 274.007   1
  -4 -16 -10 2034.12 307.591   1
   4  16  10 2558.16 341.673   1
  -4 -16 -11 357.084 228.711   1
   4  16  11-284.012 247.583   1
  -4 -16 -13-104.131 231.274   1
   4  16  13 86.2330 288.151   1
  -4 -16 -14 1958.56 301.224   1
   4  16  14 1297.37 342.307   1
  -4 -16 -15 182.912 266.555   1
   4  16  15 201.903 298.326   1
  -4 -16 -16 677.452 283.268   1
   4  16  16 1467.32 342.829   1
  -4 -16 -17-25.8991 265.371   1
   4  16  17 372.026 326.254   1
  -4 -16 -19 229.348 276.573   1
   4  16  19 140.333 317.613   1
  -4 -16 -21-123.307 268.916   1
   4  16  21 1133.69 332.372   1
  -4  17  20 894.502 333.754   1
   4 -17 -20 50.1126 255.124   1
  -4  17  19-110.444 321.875   1
   4 -17 -19 434.083 281.689   1
  -4  17  18 224.787 326.473   1
   4 -17 -18 259.976 272.705   1
  -4  17  17-56.8928 307.362   1
   4 -17 -17 342.284 276.017   1
  -4  17  16-459.490 333.434   1
   4 -17 -16 371.329 281.632   1
  -4  17  15 2250.63 358.118   1
   4 -17 -15 1334.77 302.809   1
  -4  17  14 463.299 276.965   1
   4 -17 -14 803.782 251.729   1
  -4  17  13 115.863 306.491   1
   4 -17 -13 777.334 281.275   1
  -4  17  12 1013.77 300.041   1
   4 -17 -12 775.730 258.656   1
  -4  17  10 513.938 276.174   1
   4 -17 -10 555.120 260.540   1
  -4  17   9 646.837 252.900   1
   4 -17  -9 130.644 242.086   1
  -4  17   8 1987.29 320.355   1
   4 -17  -8 2212.67 293.496   1
  -4  17   6 628.590 275.215   1
   4 -17  -6 837.551 238.860   1
  -4  17   5 227.207 242.361   1
   4 -17  -5-94.8813 204.765   1
  -4  17   4 874.198 250.934   1
  -4  17   3 1056.94 230.986   1
   4  17   2 546.497 224.922   1
   4  17   3 1657.00 290.304   1
   4  17   4 651.715 260.843   1
  -4 -17  -4 540.058 219.786   1
   4  17   5 830.883 273.212   1
  -4 -17  -5-46.6294 222.069   1
   4  17   6 989.314 279.058   1
  -4 -17  -6 1104.05 244.776   1
   4  17   7 437.683 261.997   1
  -4 -17  -7 370.243 230.814   1
   4  17   8 1869.10 323.295   1
  -4 -17  -8 2163.91 296.040   1
   4  17   9 198.345 268.381   1
  -4 -17  -9-76.6406 226.259   1
   4  17  10 286.461 287.356   1
  -4 -17 -10 570.747 244.068   1
   4  17  12 1860.61 334.469   1
  -4 -17 -12 1395.02 287.591   1
   4  17  13 670.910 283.754   1
  -4 -17 -13 211.320 223.668   1
   4  17  14 1137.94 325.766   1
  -4 -17 -14 607.388 250.964   1
   4  17  15 1018.71 327.962   1
  -4 -17 -15 1790.39 295.462   1
   4  17  16 693.722 330.866   1
  -4 -17 -16 262.422 260.204   1
   4  17  18 170.067 318.260   1
   4  17  19 27.8401 310.044   1
  -4 -17 -19-76.0253 252.801   1
   4  17  20 709.043 326.468   1
  -4 -17 -20-174.311 260.019   1
  -4  18  18-28.0434 299.065   1
  -4  18  17 113.946 311.600   1
  -4  18  16 346.204 276.783   1
  -4  18  15 291.307 291.685   1
  -4  18  14 735.033 336.551   1
  -4  18  13-29.5046 272.495   1
  -4  18  12-324.276 295.258   1
  -4  18  11 764.142 305.603   1
  -4  18  10 1399.56 329.270   1
   4  18   8 28.7124 283.589   1
   4  18   9 29.0686 270.772   1
   4  18  11 442.875 277.484   1
   4  18  12 473.953 293.560   1
   4  18  13 59.1801 295.915   1
  -4 -18 -13 53.5116 206.931   1
   4  18  14 265.534 285.056   1
   4  18  15 704.341 310.101   1
  -4 -18 -15 133.089 238.611   1
   4  18  17-57.2344 321.841   1
   4  18  18 196.774 296.046   1
   4  18  19 82.4861 284.264   1
   5   0 -27 53.6938 244.372   1
  -5   0  26-28.5186 281.039   1
   5   0 -26 268.914 278.068   1
  -5   0  24 369.399 250.589   1
   5   0 -24 267.081 245.055   1
  -5   0  23 367.060 298.522   1
   5   0 -23-185.287 274.277   1
  -5   0  21 247.732 273.303   1
   5   0 -21 25.8049 247.807   1
  -5   0  20 189.459 267.768   1
   5   0 -20 404.768 255.919   1
  -5   0  19 106.029 253.913   1
   5   0 -19 198.130 230.176   1
  -5   0  18 2613.00 324.186   1
   5   0 -18 2272.98 297.611   1
  -5   0  17-201.419 242.370   1
   5   0 -17 47.0628 231.273   1
  -5   0  16 3804.63 387.653   1
  -5   0  15-212.188 221.463   1
   5   0 -15 199.159 203.784   1
  -5   0  14 477.312 246.343   1
   5   0 -14 533.219 226.958   1
  -5   0  13 239.888 214.422   1
   5   0 -13 61.5761 184.729   1
  -5   0  12 13964.1 830.102   1
   5   0 -12 13920.3 818.501   1
  -5   0  10 1499.22 236.832   1
   5   0 -10 1946.21 232.807   1
  -5   0   9-18.0061 168.692   1
   5   0  -9-85.7125 156.975   1
  -5   0   8 18250.0 1014.32   1
   5   0  -8 17730.6 1003.27   1
  -5   0   7-243.638 168.685   1
   5   0  -7 167.000 149.202   1
   5   0  -6 246.954 153.297   1
  -5   0   6 183.438 161.275   1
   5   0  -5-83.9783 147.781   1
  -5   0   5-172.439 155.669   1
   5   0  -4 42839.9 2234.45   1
  -5   0   4 42309.3 2234.16   1
   5   0  -3-25.5876 154.148   1
  -5   0   3-102.417 153.726   1
   5   0  -2 60936.7 3128.64   1
  -5   0   2 59529.6 3127.46   1
   5   0  -1-145.133 133.620   1
  -5   0   1 203.891 146.411   1
   5   0   0 60.3058 149.690   1
  -5   0   0 95.6978 150.807   1
   5   0   1 292.113 151.492   1
  -5   0  -1-187.487 144.923   1
   5   0   2 61261.9 3059.76   1
  -5   0  -2 56688.0 3050.66   1
   5   0   3 155.291 152.921   1
  -5   0  -3 312.115 136.346   1
  -5   0  -4 43027.0 2189.40   1
   5   0   4 40426.9 2190.37   1
  -5   0  -5 145.792 150.806   1
   5   0   5-13.9399 142.809   1
  -5   0  -6 82.5117 147.337   1
   5   0   6 534.914 169.944   1
  -5   0  -7 86.0916 163.882   1
   5   0   7 47.2917 170.662   1
  -5   0  -8 18878.6 1058.24   1
   5   0   8 19601.8 1068.25   1
  -5   0  -9-32.2213 156.298   1
   5   0   9 70.4976 166.472   1
  -5   0 -10 1649.18 212.263   1
   5   0  10 1995.51 234.016   1
  -5   0 -11 141.716 176.000   1
   5   0  11 155.425 179.588   1
   5   0  12 12047.0 746.616   1
  -5   0 -12 12804.8 742.175   1
   5   0  13-408.209 200.596   1
  -5   0 -13-153.343 179.073   1
  -5   0 -14 457.243 192.258   1
   5   0  15-23.2090 202.994   1
  -5   0 -15 164.222 189.623   1
   5   0  16 3406.45 338.902   1
  -5   0 -16 2786.95 314.696   1
   5   0  17 173.162 228.633   1
   5   0  19 26.3791 234.823   1
  -5   0 -19 531.754 231.280   1
   5   0  20 268.913 271.082   1
  -5   0 -20 148.626 247.928   1
   5   0  21-82.6115 262.987   1
  -5   0 -21 250.728 250.774   1
   5   0  23-28.4484 247.258   1
  -5   0 -23-205.561 229.068   1
   5   0  24 572.825 267.239   1
  -5   0 -24 104.493 224.543   1
  -5   0 -25-290.174 248.918   1
   5   0  26 173.505 249.083   1
  -5   0 -26 291.355 258.576   1
  -5   0 -27 610.526 266.610   1
   5  -1 -28 2338.51 364.134   1
  -5   1  26 735.682 264.339   1
  -5  -1  26 976.550 312.152   1
   5  -1 -26 557.933 251.257   1
   5   1 -26 517.407 294.931   1
  -5   1  25-113.536 281.091   1
  -5  -1  25 315.329 257.078   1
   5   1 -25-135.616 249.829   1
   5  -1 -25 345.513 275.426   1
  -5  -1  24 598.736 295.519   1
  -5   1  24 254.950 277.813   1
   5   1 -24 834.258 292.838   1
   5  -1 -24 1087.58 302.136   1
  -5  -1  23-28.2253 241.247   1
  -5   1  23 423.098 282.777   1
   5   1 -23-26.6475 236.019   1
   5  -1 -23-26.3200 245.881   1
  -5   1  22 6735.21 536.951   1
  -5  -1  22 6628.39 542.605   1
   5   1 -22 6756.50 535.961   1
   5  -1 -22 7749.38 537.441   1
  -5  -1  21 658.151 265.488   1
  -5   1  21 908.640 295.642   1
   5   1 -21 232.210 247.348   1
   5  -1 -21 540.629 282.991   1
  -5  -1  20 376.259 243.985   1
  -5   1  20 704.784 248.946   1
   5   1 -20 885.175 247.685   1
   5  -1 -20 1013.96 256.358   1
  -5  -1  19 393.832 239.577   1
  -5   1  19 399.102 255.986   1
   5   1 -19 148.292 222.253   1
   5  -1 -19 423.055 248.216   1
  -5   1  18 2290.34 319.206   1
  -5  -1  17-49.6444 207.896   1
   5   1 -17-163.594 201.143   1
   5  -1 -16 3347.40 326.886   1
  -5  -1  16 3867.61 363.042   1
  -5   1  16 3380.40 340.370   1
   5   1 -16 3369.85 338.139   1
  -5  -1  15-46.2986 200.481   1
  -5   1  15 95.6482 233.189   1
   5   1 -15 21.8741 200.856   1
   5  -1 -15-111.850 212.455   1
  -5   1  14 4886.62 415.364   1
  -5  -1  14 4826.58 414.586   1
   5  -1 -14 5171.69 409.749   1
   5   1 -14 5520.85 416.366   1
  -5   1  13 223.097 231.714   1
   5  -1 -13-20.8481 202.820   1
   5   1 -13 60.6199 196.072   1
  -5   1  12 60141.8 3221.69   1
   5  -1 -12 62268.9 3217.98   1
  -5  -1  11 1883.35 241.004   1
   5   1 -11 1759.88 233.056   1
  -5  -1  10 184.238 163.212   1
  -5   1  10 175.322 184.493   1
   5  -1 -10 221.250 170.813   1
   5   1 -10 474.070 172.195   1
  -5  -1   9 2153.23 236.295   1
  -5   1   9 2281.18 253.683   1
   5   1  -9 2399.85 230.469   1
   5  -1  -9 2393.55 243.253   1
  -5  -1   8 1596.04 209.499   1
  -5   1   8 1371.93 204.386   1
   5   1  -8 1260.53 189.300   1
   5  -1  -8 1757.12 210.370   1
   5   1  -7 1192.38 187.482   1
  -5   1   7 932.406 194.108   1
   5  -1  -7 585.186 170.711   1
  -5  -1   6 2289.51 236.260   1
  -5   1   6 2580.83 258.407   1
   5   1  -6 2557.47 235.181   1
   5  -1  -6 2323.85 237.068   1
   5   1  -5 4058.98 306.107   1
   5  -1  -5 4738.28 316.562   1
  -5  -1   5 3532.82 302.663   1
  -5   1   5 4332.04 316.497   1
   5  -1  -4 53944.7 2837.79   1
   5   1  -4 53335.5 2835.38   1
  -5   1   4 54975.1 2839.78   1
  -5  -1   4 55423.5 2835.87   1
   5   1  -3 7997.02 462.192   1
   5  -1  -3 7530.89 471.335   1
  -5  -1   3 7291.89 464.662   1
  -5   1   3 7797.69 472.177   1
   5  -1  -2 24845.4 1318.81   1
   5   1  -2 24493.1 1314.99   1
  -5   1   2 25457.0 1319.08   1
  -5  -1   2 23717.8 1312.32   1
   5  -1  -1 13320.2 703.782   1
   5   1  -1 12481.6 703.891   1
  -5  -1   1 11184.4 699.882   1
  -5   1   1 12636.0 704.167   1
   5  -1   0 18761.8 1043.38   1
  -5  -1   0 18261.2 1041.59   1
  -5   1   0 19967.6 1045.14   1
   5   1   0 19835.9 1046.36   1
  -5  -1  -1 12241.1 688.160   1
  -5   1  -1 11523.3 694.891   1
   5   1   1 13514.7 696.770   1
   5  -1   1 11642.3 691.402   1
  -5  -1  -2 23159.6 1239.31   1
  -5   1  -2 24022.9 1234.45   1
   5  -1   2 21649.9 1237.42   1
   5   1   2 23214.6 1243.69   1
  -5   1  -3 8682.53 482.422   1
  -5  -1  -3 7534.83 476.240   1
   5  -1   3 7771.00 484.705   1
   5   1   3 8179.99 483.601   1
   5  -1   4 55880.0 2821.36   1
  -5  -1  -4 53237.8 2818.34   1
   5   1   4 54362.1 2823.63   1
  -5   1  -4 53128.2 2815.14   1
  -5   1  -5 3806.29 273.869   1
   5   1   5 3002.45 283.331   1
   5  -1   5 3542.31 273.548   1
   5   1   6 1916.83 221.949   1
  -5   1  -6 2058.68 199.453   1
  -5  -1  -6 2110.64 215.952   1
   5  -1   6 2538.95 217.296   1
  -5   1  -7 1409.07 189.686   1
  -5  -1  -7 1605.31 203.645   1
   5  -1   7 1521.11 198.055   1
   5   1   7 1000.04 200.702   1
  -5   1  -8 1417.50 189.172   1
  -5  -1  -8 1125.47 172.664   1
   5  -1   8 1417.52 197.554   1
   5   1   8 1488.68 192.673   1
   5  -1   9 1663.52 221.973   1
   5   1   9 2162.40 242.670   1
  -5  -1  -9 2188.60 226.664   1
  -5   1  -9 1893.57 217.581   1
  -5   1 -10 278.516 166.505   1
  -5  -1 -10 329.546 158.061   1
   5  -1  10 125.573 169.562   1
   5   1  10 778.045 178.759   1
   5  -1  11 2777.43 261.217   1
  -5   1 -11 1603.43 225.500   1
   5   1  12 59282.3 3193.97   1
  -5  -1 -12 62144.0 3188.34   1
  -5   1 -13-112.428 178.445   1
  -5  -1 -13 19.5413 193.492   1
   5   1  13 131.694 222.699   1
   5  -1  13 104.931 198.228   1
   5   1  14 4375.77 398.990   1
   5  -1  14 4852.67 393.090   1
  -5  -1 -14 5177.79 395.157   1
  -5   1 -15 181.567 178.210   1
  -5  -1 -15 104.341 211.817   1
   5  -1  15 22.7993 198.186   1
   5   1  15 165.379 236.914   1
   5   1  16 3457.50 344.028   1
   5  -1  16 3542.75 348.387   1
  -5  -1 -16 3169.77 310.961   1
  -5   1 -16 3661.97 326.438   1
   5   1  17 551.108 263.745   1
   5  -1  17-244.228 253.707   1
   5  -1  18 1544.55 270.612   1
   5   1  18 2015.85 308.463   1
  -5   1 -18 2215.13 282.426   1
  -5  -1 -18 2495.55 290.010   1
   5   1  19 372.072 237.696   1
   5  -1  19-340.195 259.232   1
  -5   1 -19 287.953 248.186   1
  -5  -1 -19 243.331 210.881   1
   5  -1  20 212.034 239.009   1
   5   1  20 945.784 283.704   1
  -5  -1 -20 223.897 260.110   1
  -5   1 -20 124.444 238.300   1
   5  -1  21 219.698 240.204   1
   5   1  21 329.731 272.794   1
  -5   1 -21 475.445 225.244   1
  -5  -1 -21 531.682 273.617   1
  -5   1 -22 6864.81 534.827   1
  -5  -1 -22 8265.41 555.857   1
   5  -1  22 6487.94 550.331   1
   5   1  22 7849.42 577.632   1
   5  -1  23 228.060 283.280   1
   5   1  23-85.1621 282.788   1
  -5  -1 -23 640.522 272.958   1
  -5   1 -23 206.141 257.384   1
   5  -1  24 1437.40 319.281   1
   5   1  24 1197.66 308.490   1
  -5   1 -24 632.464 285.881   1
  -5  -1 -24 1169.30 304.061   1
   5  -1  25-203.249 274.644   1
   5   1  25 400.515 292.693   1
  -5   1 -25 266.190 266.594   1
  -5  -1 -25 654.531 289.623   1
   5   1  26 945.594 310.037   1
  -5   1 -26 589.219 276.375   1
  -5  -1 -26 498.159 295.067   1
  -5   2  28 27.4867 287.519   1
   5  -2 -28 310.490 306.489   1
  -5   2  27 668.107 291.226   1
   5  -2 -27 208.903 288.749   1
  -5   2  26 2837.26 343.444   1
   5  -2 -26 2943.26 346.616   1
  -5   2  25 254.063 293.617   1
  -5  -2  25-144.334 273.904   1
   5  -2 -25 263.201 284.170   1
   5   2 -25 904.229 292.044   1
  -5  -2  24 3116.49 368.767   1
   5  -2 -24 3001.36 371.711   1
   5   2 -24 2849.04 349.617   1
  -5   2  23 1487.36 308.732   1
  -5  -2  23 1101.11 298.311   1
   5  -2 -23 1520.12 289.431   1
  -5   2  22 1588.93 324.747   1
  -5  -2  22 1780.40 309.757   1
   5  -2 -22 1770.37 314.310   1
   5   2 -22 1212.23 288.129   1
  -5  -2  21 136.467 239.441   1
   5   2 -21-155.111 224.617   1
  -5  -2  20 6538.49 504.659   1
  -5   2  20 5621.00 484.486   1
   5   2 -20 6725.28 488.067   1
   5  -2 -20 6430.82 487.929   1
  -5   2  19 2163.47 319.245   1
  -5  -2  19 2522.72 306.042   1
   5   2 -19 2046.10 291.862   1
   5  -2 -19 2275.19 314.955   1
  -5  -2  18 1920.77 291.280   1
   5   2 -18 2179.60 280.077   1
   5  -2 -18 2059.13 307.582   1
  -5   2  17 511.789 278.293   1
  -5  -2  17 97.9183 237.673   1
   5  -2 -17-119.806 238.030   1
   5   2 -17 301.573 215.065   1
  -5  -2  16 6894.17 512.583   1
  -5   2  16 7553.36 534.841   1
   5   2 -16 7309.94 511.554   1
   5  -2 -16 6793.70 517.267   1
  -5   2  15-242.160 224.304   1
  -5  -2  15-136.339 208.060   1
   5  -2 -15 136.093 204.626   1
   5   2 -15 21.5895 197.681   1
  -5   2  14 13197.9 828.884   1
  -5  -2  14 14559.7 831.053   1
   5   2 -14 13278.5 815.984   1
   5  -2 -14 13726.9 823.880   1
  -5   2  13 15589.3 963.112   1
  -5  -2  13 16603.2 956.086   1
   5   2 -13 17545.2 958.517   1
   5  -2 -13 16357.1 959.240   1
  -5   2  12 197.026 211.046   1
   5  -2 -12 265.781 210.218   1
  -5   2  11 7868.75 525.921   1
   5   2 -11 7835.58 505.524   1
   5  -2 -11 7690.43 515.653   1
  -5  -2  10 7655.75 495.830   1
   5   2 -10 7460.64 485.874   1
   5  -2  -9 2778.67 268.798   1
   5   2  -9 2366.85 239.899   1
  -5  -2   9 2765.96 260.571   1
  -5   2   9 2861.39 287.276   1
  -5   2   8 4357.35 345.848   1
   5  -2  -8 4097.88 332.305   1
  -5  -2   8 5068.59 342.281   1
   5   2  -8 4838.25 335.378   1
  -5  -2   7 2325.28 236.362   1
   5   2  -7 2650.66 234.754   1
   5  -2  -7 2813.57 247.274   1
  -5   2   7 2270.94 253.851   1
   5   2  -6 3086.23 242.621   1
   5  -2  -6 2662.18 231.372   1
  -5  -2   6 2729.33 244.657   1
  -5   2   6 2446.20 237.061   1
   5  -2  -5 29741.4 1666.54   1
   5   2  -5 30888.5 1664.08   1
  -5   2   5 33043.4 1678.19   1
  -5  -2   5 31798.9 1665.01   1
  -5  -2   4 2341.82 223.709   1
   5   2  -4 2382.91 211.659   1
   5  -2  -4 1773.18 228.689   1
  -5   2   4 2488.34 239.021   1
   5   2  -3 56039.7 2963.06   1
   5  -2  -3 57648.6 2969.96   1
  -5  -2   3 55978.2 2961.68   1
  -5   2   3 58769.3 2972.53   1
   5   2  -2 4636.52 322.196   1
   5  -2  -2 4750.48 332.578   1
  -5  -2   2 4761.19 326.182   1
  -5   2   2 5065.34 334.733   1
  -5  -2   1 289.385 154.397   1
   5   2  -1-98.4183 141.915   1
   5  -2  -1 208.292 143.921   1
  -5   2   1 98.8124 140.368   1
  -5  -2   0 94.5366 121.735   1
   5   2   0 210.727 124.396   1
   5  -2   0 132.553 153.837   1
  -5   2   0-11.9415 148.973   1
   5   2   1 89.2865 152.388   1
   5  -2   1-23.9144 147.209   1
  -5   2  -1-262.119 149.967   1
  -5  -2  -1-71.3097 141.019   1
  -5  -2  -2 4273.92 323.437   1
  -5   2  -2 4900.25 319.842   1
   5  -2   2 5004.59 319.229   1
   5   2   2 4921.48 336.248   1
   5   2   3 53623.0 2877.31   1
  -5  -2  -3 57497.0 2878.40   1
  -5   2  -3 55427.9 2869.40   1
   5  -2   3 54496.1 2873.51   1
  -5  -2  -4 2253.95 218.708   1
  -5   2  -4 2281.07 204.995   1
   5   2   4 1961.79 217.581   1
   5  -2   4 1961.17 205.200   1
  -5  -2  -5 29148.5 1628.20   1
  -5   2  -5 30131.9 1621.04   1
   5   2   5 31444.5 1635.97   1
   5  -2   5 31512.7 1624.98   1
   5   2   6 2448.63 244.332   1
  -5  -2  -6 2706.10 250.199   1
  -5   2  -6 2161.30 211.331   1
   5  -2   6 2229.90 219.213   1
  -5  -2  -7 2300.12 236.210   1
  -5   2  -7 2393.18 221.021   1
   5  -2   7 2858.63 234.022   1
   5   2   7 2070.00 241.337   1
  -5   2  -8 4226.76 305.399   1
  -5  -2  -8 4027.90 311.800   1
   5  -2   8 4239.34 316.450   1
   5   2   8 4618.94 326.954   1
  -5   2  -9 3114.62 246.052   1
  -5  -2  -9 2522.22 261.347   1
   5   2   9 2711.77 271.913   1
   5  -2   9 2422.64 246.844   1
  -5   2 -10 8009.22 501.155   1
   5  -2  11 8339.75 508.834   1
  -5  -2 -11 7356.96 503.209   1
  -5   2 -11 8401.85 493.967   1
   5  -2  12-19.4297 189.548   1
  -5  -2 -12-115.872 202.434   1
   5   2  13 14130.0 886.573   1
  -5  -2 -13 15692.4 879.846   1
   5   2  14 12665.4 823.031   1
   5  -2  14 13796.9 817.141   1
  -5  -2 -14 12567.5 807.335   1
  -5   2 -14 15496.6 813.945   1
   5   2  15-96.0577 221.159   1
   5  -2  15 469.762 219.279   1
  -5   2 -15 118.830 186.051   1
  -5  -2 -15-211.312 201.245   1
   5   2  16 6892.75 524.715   1
   5  -2  16 6389.95 496.869   1
  -5  -2 -16 7987.71 508.095   1
  -5   2 -16 6675.95 475.465   1
   5   2  17-76.1210 250.660   1
   5  -2  17-120.554 224.645   1
   5   2  18 1852.90 282.092   1
   5  -2  18 2228.66 306.847   1
  -5   2 -18 2238.57 278.896   1
  -5  -2 -18 2133.49 269.437   1
   5   2  19 2408.75 321.221   1
  -5  -2 -19 1444.89 286.339   1
   5   2  20 6516.19 523.830   1
   5  -2  20 6060.59 507.218   1
  -5   2 -20 6265.12 492.313   1
  -5  -2 -20 7840.90 528.560   1
   5  -2  21 192.473 252.868   1
  -5   2 -21 347.091 247.104   1
   5  -2  22 926.509 277.791   1
   5   2  22 449.880 299.650   1
  -5   2 -22 1444.14 257.812   1
  -5  -2 -22 985.203 298.735   1
   5   2  23 1076.85 307.796   1
  -5  -2 -23 1554.00 308.127   1
   5  -2  24 2657.27 361.385   1
   5   2  24 3437.94 394.865   1
  -5   2 -24 2702.61 340.880   1
  -5  -2 -24 2497.73 354.248   1
  -5   2 -25 483.087 282.986   1
  -5  -2 -25 726.541 288.887   1
   5   2  26 2608.80 367.283   1
  -5  -2 -26 2956.30 366.858   1
   5   2  27 56.4675 268.325   1
  -5  -2 -27 309.659 260.757   1
   5   2  28 280.152 251.213   1
  -5  -2 -28-102.776 237.322   1
  -5   3  29-213.238 290.926   1
   5  -3 -29 300.882 302.040   1
  -5   3  28-81.4893 283.366   1
   5  -3 -28 25.4613 281.302   1
  -5   3  27-55.1475 234.989   1
   5  -3 -27 360.818 250.152   1
  -5   3  25 672.939 307.169   1
   5  -3 -25 391.365 287.738   1
  -5   3  24-28.0299 252.911   1
  -5  -3  24-28.7195 249.593   1
   5  -3 -24 392.289 267.918   1
   5   3 -24 82.2015 241.207   1
  -5   3  23 390.825 292.038   1
   5  -3 -23-78.3219 264.437   1
   5   3 -23 323.959 270.806   1
  -5  -3  22 333.808 266.805   1
  -5   3  22 250.079 266.511   1
   5  -3 -22 545.813 268.536   1
   5   3 -22 105.739 253.592   1
  -5   3  21-110.470 282.865   1
  -5  -3  21-54.4412 247.026   1
   5   3 -21 181.065 235.435   1
  -5   3  20 3413.20 354.513   1
  -5  -3  20 3504.69 360.261   1
   5  -3 -20 3092.31 332.086   1
   5   3 -20 3709.54 362.455   1
  -5   3  19 242.274 275.199   1
   5  -3 -19 100.783 250.242   1
  -5   3  18-475.985 283.220   1
  -5  -3  18 125.122 229.119   1
   5  -3 -18-148.588 253.058   1
   5   3 -18 237.870 213.288   1
  -5   3  17 855.023 285.053   1
  -5  -3  17 1062.26 261.131   1
   5  -3 -17 582.200 261.254   1
   5   3 -17 691.625 232.349   1
  -5  -3  16 1232.40 262.571   1
   5   3 -16 1887.73 258.995   1
  -5   3  15 344.642 243.661   1
  -5  -3  15 334.609 214.172   1
   5  -3 -15 530.271 228.269   1
   5   3 -15 106.366 193.711   1
  -5   3  14 358.301 230.073   1
  -5  -3  14 362.530 199.663   1
   5  -3 -14 335.754 205.870   1
   5   3 -14 915.659 212.796   1
  -5   3  13 1199.65 268.250   1
   5  -3 -13 1080.36 257.446   1
  -5   3  12 5697.92 446.025   1
  -5  -3  12 5859.82 415.133   1
   5   3 -12 5888.30 411.588   1
   5  -3 -12 5210.20 424.272   1
   5  -3 -11 220.604 199.176   1
  -5  -3  11 18.5096 181.085   1
  -5   3  11 171.689 217.843   1
   5  -3 -10 25586.7 1466.81   1
  -5  -3  10 27136.0 1458.30   1
  -5   3  10 26305.9 1477.35   1
   5   3 -10 28096.8 1455.47   1
   5   3  -9 2053.01 224.108   1
  -5   3   9 2143.60 247.167   1
   5  -3  -9 2531.34 240.737   1
   5   3  -8 91.1727 143.152   1
  -5  -3   8 30.8431 147.274   1
  -5   3   8-37.4121 164.120   1
   5  -3  -8 88.4107 156.614   1
   5   3  -7 1061.28 163.726   1
   5  -3  -7 607.094 174.902   1
  -5  -3   7 856.243 160.269   1
  -5   3   7 676.152 195.464   1
   5  -3  -6 53546.6 2902.79   1
  -5  -3   6 56869.4 2893.78   1
  -5   3   6 57711.0 2911.58   1
   5   3  -6 54060.4 2891.80   1
   5   3  -5 104.232 133.844   1
  -5  -3   5 143.831 132.120   1
  -5   3   5 16.0205 158.303   1
   5  -3  -5 89.9562 149.268   1
   5  -3  -4 299.102 121.886   1
   5   3  -4 521.864 147.987   1
  -5  -3   4 426.632 143.810   1
  -5   3   4 651.231 150.247   1
  -5  -3   3 1678.41 182.184   1
   5   3  -3 1359.70 177.636   1
  -5   3   3 1366.57 205.357   1
   5  -3  -3 1702.72 203.962   1
   5  -3  -2 8945.40 551.269   1
   5   3  -2 9006.42 547.577   1
  -5   3   2 9588.46 560.124   1
  -5  -3   2 9956.62 551.238   1
   5  -3  -1 38100.1 1963.48   1
   5   3  -1 37443.6 1963.99   1
  -5   3   1 37952.1 1964.98   1
  -5  -3   1 35822.6 1959.32   1
   5  -3   0 94535.2 4819.84   1
   5   3   0 95495.2 4825.55   1
  -5   3   0 92684.5 4819.32   1
  -5  -3   0 91775.7 4818.22   1
   5  -3   1 35544.0 1939.39   1
   5   3   1 34827.6 1950.25   1
  -5   3  -1 37732.9 1942.45   1
  -5  -3  -1 39715.3 1947.47   1
[truncated: 810,049 more chars]
