# Supplementary material for: Structural insight into the cooperativity of spin crossover compounds
Source: Acta Crystallogr B Struct Sci Cryst Eng Mater. 2023 Aug 11;79(Pt 5):354–67. doi: 10.1107/S2052520623005814 (PMC10552598; doi:10.1107/S2052520623005814)
Supplement: Supplementary file 5 [file b-79-00354-sup5.zip › Bia_Portho_125K.cif]

data_Bia_dw4400_125K
 
_audit_creation_method            'SHELXL-2019/2'
_shelx_SHELXL_version_number      '2019/2'
_chemical_name_systematic         ?
_chemical_name_common             ?
_chemical_melting_point           ?
_chemical_formula_moiety          ?
_chemical_formula_sum
 'C10.86 H8 Fe0.29 N1.71 S0.57' 
_chemical_formula_weight          196.75

loop_
 _atom_type_symbol
 _atom_type_description
 _atom_type_scat_dispersion_real
 _atom_type_scat_dispersion_imag
 _atom_type_scat_source
 'Fe'  'Fe'   0.3265   0.6960
 'International Tables Vol C Tables 4.2.6.8 and 6.1.1.4'
 'C'  'C'   0.0024   0.0013
 'International Tables Vol C Tables 4.2.6.8 and 6.1.1.4'
 'H'  'H'   0.0000   0.0000
 'International Tables Vol C Tables 4.2.6.8 and 6.1.1.4'
 'N'  'N'   0.0049   0.0027
 'International Tables Vol C Tables 4.2.6.8 and 6.1.1.4'
 'S'  'S'   0.1051   0.1002
 'International Tables Vol C Tables 4.2.6.8 and 6.1.1.4'
 
_space_group_crystal_system       orthorhombic
_space_group_IT_number            56
_space_group_name_H-M_alt         'P c c n'
_space_group_name_Hall            '-P 2ab 2ac'
 
_shelx_space_group_comment
;
The symmetry employed for this shelxl refinement is uniquely defined
by the following loop, which should always be used as a source of
symmetry information in preference to the above space-group names.
They are only intended as comments.
;
 
loop_
 _space_group_symop_operation_xyz
 'x, y, z'
 '-x+1/2, -y+1/2, z'
 '-x, y+1/2, -z+1/2'
 'x+1/2, -y, -z+1/2'
 '-x, -y, -z'
 'x-1/2, y-1/2, -z'
 'x, -y-1/2, z-1/2'
 '-x-1/2, y, z-1/2'
 
_cell_length_a                    12.3481(2)
_cell_length_b                    14.7388(2)
_cell_length_c                    18.2524(3)
_cell_angle_alpha                 90
_cell_angle_beta                  90
_cell_angle_gamma                 90
_cell_volume                      3321.87(9)
_cell_formula_units_Z             14
_cell_measurement_temperature     125(2)
_cell_measurement_reflns_used     5508
_cell_measurement_theta_min       1.969
_cell_measurement_theta_max       28.967
 
_exptl_crystal_description        irregular
_exptl_crystal_colour             ?
_exptl_crystal_density_meas       ?
_exptl_crystal_density_method     ?
_exptl_crystal_density_diffrn     1.377          
_exptl_crystal_F_000              1424
_exptl_transmission_factor_min    ?
_exptl_transmission_factor_max    ?
_exptl_crystal_size_max           ?
_exptl_crystal_size_mid           ?
_exptl_crystal_size_min           ?
_exptl_absorpt_coefficient_mu     0.453
_shelx_estimated_absorpt_T_min    ?
_shelx_estimated_absorpt_T_max    ?
_exptl_absorpt_correction_type    ?
_exptl_absorpt_correction_T_min   ?
_exptl_absorpt_correction_T_max   ?
_exptl_absorpt_process_details    ?
_exptl_absorpt_special_details    ?
_diffrn_ambient_temperature       293(2)
_diffrn_radiation_wavelength      0.65524
_diffrn_radiation_type            Synchrotron
_diffrn_source                    ?
_diffrn_measurement_device_type   '4-circle diffractometer'
_diffrn_measurement_method        ?
_diffrn_detector_area_resol_mean  ?
_diffrn_reflns_number             34215
_diffrn_reflns_av_unetI/netI      0.0562
_diffrn_reflns_av_R_equivalents   0.0743
_diffrn_reflns_limit_h_min        -19
_diffrn_reflns_limit_h_max        19
_diffrn_reflns_limit_k_min        -18
_diffrn_reflns_limit_k_max        18
_diffrn_reflns_limit_l_min        -30
_diffrn_reflns_limit_l_max        29
_diffrn_reflns_theta_min          1.984
_diffrn_reflns_theta_max          32.956
_diffrn_reflns_theta_full         23.150
_diffrn_measured_fraction_theta_max   0.815
_diffrn_measured_fraction_theta_full  0.984
_diffrn_reflns_Laue_measured_fraction_max    0.815
_diffrn_reflns_Laue_measured_fraction_full   0.984
_diffrn_reflns_point_group_measured_fraction_max   0.815
_diffrn_reflns_point_group_measured_fraction_full  0.984
_reflns_number_total              6495
_reflns_number_gt                 4766
_reflns_threshold_expression      'I > 2\s(I)'
_reflns_Friedel_coverage          0.000
_reflns_Friedel_fraction_max      .
_reflns_Friedel_fraction_full     .
 
_reflns_special_details
;
 Reflections were merged by SHELXL according to the crystal
 class for the calculation of statistics and refinement.
 
 _reflns_Friedel_fraction is defined as the number of unique
 Friedel pairs measured divided by the number that would be
 possible theoretically, ignoring centric projections and
 systematic absences.
;
 
_computing_data_collection        ?
_computing_cell_refinement        ?
_computing_data_reduction         ?
_computing_structure_solution     ?
_computing_structure_refinement 'SHELXL-2019/2 (Sheldrick, 2019)'
_computing_molecular_graphics     ?
_computing_publication_material   ?
_refine_special_details           ?
_refine_ls_structure_factor_coef  Fsqd
_refine_ls_matrix_type            full
_refine_ls_weighting_scheme       calc
_refine_ls_weighting_details
'w=1/[\s^2^(Fo^2^)+(0.0436P)^2^+2.4172P] where P=(Fo^2^+2Fc^2^)/3'
_atom_sites_solution_primary      ?
_atom_sites_solution_secondary    ?
_atom_sites_solution_hydrogens    geom
_refine_ls_hydrogen_treatment     constr
_refine_ls_extinction_method      none
_refine_ls_extinction_coef        .
_refine_ls_number_reflns          6495
_refine_ls_number_parameters      213
_refine_ls_number_restraints      0
_refine_ls_R_factor_all           0.1101
_refine_ls_R_factor_gt            0.0754
_refine_ls_wR_factor_ref          0.1466
_refine_ls_wR_factor_gt           0.1344
_refine_ls_goodness_of_fit_ref    1.154
_refine_ls_restrained_S_all       1.154
_refine_ls_shift/su_max           0.001
_refine_ls_shift/su_mean          0.000
 
loop_
 _atom_site_label
 _atom_site_type_symbol
 _atom_site_fract_x
 _atom_site_fract_y
 _atom_site_fract_z
 _atom_site_U_iso_or_equiv
 _atom_site_adp_type
 _atom_site_occupancy
 _atom_site_site_symmetry_order  
 _atom_site_calc_flag
 _atom_site_refinement_flags_posn
 _atom_site_refinement_flags_adp
 _atom_site_refinement_flags_occupancy
 _atom_site_disorder_assembly
 _atom_site_disorder_group
Fe01 Fe 0.750000 0.750000 0.58991(2) 0.02330(11) Uani 1 2 d S T P . .
S002 S 0.84740(5) 0.55996(5) 0.39219(3) 0.03441(15) Uani 1 1 d . . . . .
N003 N 0.72539(14) 0.83883(13) 0.66854(9) 0.0243(4) Uani 1 1 d . . . . .
N004 N 0.79033(16) 0.66535(14) 0.51348(10) 0.0293(4) Uani 1 1 d . . . . .
N005 N 0.89574(15) 0.80311(13) 0.59529(10) 0.0268(4) Uani 1 1 d . . . . .
C006 C 0.62703(18) 0.84944(15) 0.70925(11) 0.0256(4) Uani 1 1 d . . . . .
C007 C 0.53256(18) 0.87499(16) 0.67352(12) 0.0271(4) Uani 1 1 d . . . . .
H007 H 0.533207 0.886810 0.623472 0.033 Uiso 1 1 calc R U . . .
C008 C 0.90841(18) 0.86521(16) 0.64899(12) 0.0285(5) Uani 1 1 d . . . . .
C009 C 0.80986(19) 0.88257(16) 0.68955(12) 0.0285(4) Uani 1 1 d . . . . .
H009 H 0.807792 0.923073 0.728600 0.034 Uiso 1 1 calc R U . . .
C00A C 0.62559(19) 0.83145(16) 0.78411(12) 0.0290(5) Uani 1 1 d . . . . .
H00A H 0.688751 0.814000 0.808024 0.035 Uiso 1 1 calc R U . . .
C00B C 0.43422(18) 0.86592(16) 0.78837(12) 0.0277(4) Uani 1 1 d . . . . .
C00C C 0.43742(18) 0.88271(16) 0.71313(12) 0.0275(4) Uani 1 1 d . . . . .
H00C H 0.374137 0.899471 0.689056 0.033 Uiso 1 1 calc R U . . .
C00D C 0.81274(17) 0.62233(16) 0.46273(12) 0.0262(4) Uani 1 1 d . . . . .
C00E C 0.52976(19) 0.83966(17) 0.82270(12) 0.0312(5) Uani 1 1 d . . . . .
H00E H 0.529164 0.827356 0.872670 0.037 Uiso 1 1 calc R U . . .
C00F C 0.33248(19) 0.88027(17) 0.83078(13) 0.0307(5) Uani 1 1 d . . . . .
C00G C 0.98196(19) 0.78292(19) 0.55306(13) 0.0331(5) Uani 1 1 d . . . . .
H00G H 0.974070 0.740851 0.515467 0.040 Uiso 1 1 calc R U . . .
C00H C 0.3378(2) 0.91400(18) 0.90201(13) 0.0354(5) Uani 1 1 d . . . . .
H00H H 0.404895 0.926181 0.922968 0.043 Uiso 1 1 calc R U . . .
C00I C 1.0064(2) 0.90838(19) 0.66235(15) 0.0374(6) Uani 1 1 d . . . . .
H00I H 1.012711 0.950769 0.699846 0.045 Uiso 1 1 calc R U . . .
C00J C 0.23107(19) 0.86210(18) 0.80097(14) 0.0347(5) Uani 1 1 d . . . . .
H00J H 0.225964 0.839392 0.753556 0.042 Uiso 1 1 calc R U . . .
C00K C 0.1373(2) 0.8775(2) 0.84123(16) 0.0425(6) Uani 1 1 d . . . . .
H00K H 0.069982 0.864804 0.820758 0.051 Uiso 1 1 calc R U . . .
C00L C 1.0948(2) 0.8870(2) 0.61866(16) 0.0420(6) Uani 1 1 d . . . . .
H00L H 1.161298 0.915198 0.625959 0.050 Uiso 1 1 calc R U . . .
C00M C 0.2438(2) 0.9297(2) 0.94211(14) 0.0420(6) Uani 1 1 d . . . . .
H00M H 0.248414 0.952346 0.989550 0.050 Uiso 1 1 calc R U . . .
C00N C 0.1438(2) 0.9116(2) 0.91167(16) 0.0449(7) Uani 1 1 d . . . . .
H00N H 0.081049 0.922377 0.938437 0.054 Uiso 1 1 calc R U . . .
C00O C 1.0818(2) 0.8231(2) 0.56411(15) 0.0394(6) Uani 1 1 d . . . . .
H00O H 1.140260 0.806950 0.534769 0.047 Uiso 1 1 calc R U . . .
 
loop_
 _atom_site_aniso_label
 _atom_site_aniso_U_11
 _atom_site_aniso_U_22
 _atom_site_aniso_U_33
 _atom_site_aniso_U_23
 _atom_site_aniso_U_13
 _atom_site_aniso_U_12
Fe01 0.02481(18) 0.0249(2) 0.02022(17) 0.000 0.000 -0.00081(17)
S002 0.0356(3) 0.0414(4) 0.0262(2) -0.0068(2) 0.0070(2) 0.0004(3)
N003 0.0275(8) 0.0239(9) 0.0214(8) 0.0010(7) -0.0013(6) 0.0008(7)
N004 0.0317(9) 0.0300(11) 0.0263(9) -0.0005(8) 0.0013(7) -0.0012(8)
N005 0.0284(8) 0.0278(10) 0.0242(8) 0.0064(7) 0.0001(7) -0.0009(7)
C006 0.0293(10) 0.0218(11) 0.0258(9) -0.0005(8) 0.0017(7) 0.0016(8)
C007 0.0316(10) 0.0271(12) 0.0228(9) 0.0003(8) -0.0027(8) 0.0034(9)
C008 0.0289(10) 0.0278(12) 0.0289(10) 0.0035(9) -0.0035(8) -0.0012(9)
C009 0.0338(11) 0.0264(12) 0.0252(10) -0.0019(8) -0.0025(8) -0.0024(9)
C00A 0.0328(11) 0.0294(12) 0.0248(10) 0.0017(9) -0.0031(8) 0.0065(9)
C00B 0.0315(10) 0.0236(11) 0.0280(10) 0.0002(8) 0.0028(8) 0.0052(8)
C00C 0.0290(10) 0.0266(12) 0.0267(10) 0.0014(9) -0.0035(8) 0.0046(8)
C00D 0.0246(9) 0.0291(12) 0.0250(9) 0.0039(8) 0.0007(7) -0.0013(8)
C00E 0.0363(11) 0.0339(13) 0.0234(9) 0.0035(9) 0.0017(8) 0.0096(10)
C00F 0.0336(11) 0.0268(12) 0.0318(11) 0.0048(9) 0.0039(9) 0.0088(9)
C00G 0.0312(11) 0.0382(13) 0.0300(11) 0.0079(10) 0.0056(9) -0.0015(10)
C00H 0.0406(12) 0.0364(14) 0.0293(11) 0.0027(10) 0.0027(9) 0.0119(10)
C00I 0.0336(12) 0.0391(14) 0.0396(13) 0.0024(11) -0.0083(10) -0.0082(10)
C00J 0.0345(12) 0.0338(13) 0.0358(12) 0.0023(10) 0.0029(9) 0.0087(10)
C00K 0.0341(12) 0.0440(16) 0.0493(15) 0.0094(13) 0.0044(11) 0.0090(11)
C00L 0.0300(12) 0.0485(17) 0.0475(15) 0.0132(13) -0.0065(10) -0.0104(11)
C00M 0.0489(15) 0.0446(16) 0.0324(12) 0.0034(11) 0.0094(11) 0.0194(13)
C00N 0.0421(14) 0.0488(17) 0.0437(14) 0.0105(13) 0.0134(12) 0.0196(12)
C00O 0.0284(11) 0.0484(16) 0.0413(13) 0.0145(12) 0.0054(10) -0.0018(11)
 
_geom_special_details
;
 All esds (except the esd in the dihedral angle between two l.s. planes)
 are estimated using the full covariance matrix.  The cell esds are taken
 into account individually in the estimation of esds in distances, angles
 and torsion angles; correlations between esds in cell parameters are only
 used when they are defined by crystal symmetry.  An approximate (isotropic)
 treatment of cell esds is used for estimating esds involving l.s. planes.
;
 
loop_
 _geom_bond_atom_site_label_1
 _geom_bond_atom_site_label_2
 _geom_bond_distance
 _geom_bond_site_symmetry_2
 _geom_bond_publ_flag
Fe01 N004 1.937(2) . ?
Fe01 N004 1.937(2) 2_665 ?
Fe01 N005 1.9650(19) . ?
Fe01 N005 1.9650(19) 2_665 ?
Fe01 N003 1.9663(18) 2_665 ?
Fe01 N003 1.9663(19) . ?
S002 C00D 1.639(2) . ?
N003 C009 1.285(3) . ?
N003 C006 1.432(3) . ?
N004 C00D 1.156(3) . ?
N005 C00G 1.348(3) . ?
N005 C008 1.350(3) . ?
C006 C007 1.388(3) . ?
C006 C00A 1.392(3) . ?
C007 C00C 1.384(3) . ?
C008 C00I 1.389(3) . ?
C008 C009 1.447(3) . ?
C00A C00E 1.382(3) . ?
C00B C00E 1.391(3) . ?
C00B C00C 1.396(3) . ?
C00B C00F 1.491(3) . ?
C00F C00J 1.391(3) . ?
C00F C00H 1.394(3) . ?
C00G C00O 1.382(4) . ?
C00H C00M 1.391(4) . ?
C00I C00L 1.387(4) . ?
C00J C00K 1.390(3) . ?
C00K C00N 1.383(4) . ?
C00L C00O 1.381(4) . ?
C00M C00N 1.380(4) . ?
 
loop_
 _geom_angle_atom_site_label_1
 _geom_angle_atom_site_label_2
 _geom_angle_atom_site_label_3
 _geom_angle
 _geom_angle_site_symmetry_1
 _geom_angle_site_symmetry_3
 _geom_angle_publ_flag
N004 Fe01 N004 87.84(12) . 2_665 ?
N004 Fe01 N005 93.28(8) . . ?
N004 Fe01 N005 90.85(8) 2_665 . ?
N004 Fe01 N005 90.85(8) . 2_665 ?
N004 Fe01 N005 93.28(8) 2_665 2_665 ?
N005 Fe01 N005 174.27(11) . 2_665 ?
N004 Fe01 N003 93.27(8) . 2_665 ?
N004 Fe01 N003 173.96(8) 2_665 2_665 ?
N005 Fe01 N003 95.00(7) . 2_665 ?
N005 Fe01 N003 80.78(8) 2_665 2_665 ?
N004 Fe01 N003 173.96(8) . . ?
N004 Fe01 N003 93.27(8) 2_665 . ?
N005 Fe01 N003 80.78(8) . . ?
N005 Fe01 N003 95.00(7) 2_665 . ?
N003 Fe01 N003 86.24(11) 2_665 . ?
C009 N003 C006 118.61(19) . . ?
C009 N003 Fe01 115.25(15) . . ?
C006 N003 Fe01 125.61(14) . . ?
C00D N004 Fe01 172.74(19) . . ?
C00G N005 C008 118.3(2) . . ?
C00G N005 Fe01 127.37(17) . . ?
C008 N005 Fe01 114.36(15) . . ?
C007 C006 C00A 120.1(2) . . ?
C007 C006 N003 119.89(19) . . ?
C00A C006 N003 119.94(19) . . ?
C00C C007 C006 119.3(2) . . ?
N005 C008 C00I 122.6(2) . . ?
N005 C008 C009 113.2(2) . . ?
C00I C008 C009 124.2(2) . . ?
N003 C009 C008 116.2(2) . . ?
C00E C00A C006 119.6(2) . . ?
C00E C00B C00C 117.9(2) . . ?
C00E C00B C00F 121.4(2) . . ?
C00C C00B C00F 120.6(2) . . ?
C007 C00C C00B 121.6(2) . . ?
N004 C00D S002 178.3(2) . . ?
C00A C00E C00B 121.4(2) . . ?
C00J C00F C00H 118.4(2) . . ?
C00J C00F C00B 121.9(2) . . ?
C00H C00F C00B 119.7(2) . . ?
N005 C00G C00O 121.8(3) . . ?
C00M C00H C00F 120.7(3) . . ?
C00L C00I C008 118.7(3) . . ?
C00K C00J C00F 120.8(3) . . ?
C00N C00K C00J 120.1(3) . . ?
C00O C00L C00I 118.5(2) . . ?
C00N C00M C00H 120.2(3) . . ?
C00M C00N C00K 119.8(2) . . ?
C00L C00O C00G 120.1(2) . . ?
 
_refine_diff_density_max    0.584
_refine_diff_density_min   -0.389
_refine_diff_density_rms    0.073

_shelx_res_file
;
TITL Bia_dw4400_085K_a.res in Pccn
    Bia_dw4400_125K.res
    created by SHELXL-2019/2 at 05:34:16 on 03-May-2022
REM Old TITL Bia_dw4400_085K in Pccn
REM SHELXT solution in Pccn: R1 0.089, Rweak 0.045, Alpha 0.023
REM <I/s>   0.567 for  392 systematic absences,  Orientation as input
REM Formula found by SHELXT:  Fe C38 N6 S2

CELL 0.65524 12.3481 14.7388 18.2524 90.0000 90.0000 90.0000
ZERR 14.000 0.0002 0.0002 0.0003 0.0000 0.0000 0.0000
LATT  1
SYMM 1/2-X, 1/2-Y, Z
SYMM -X, 1/2+Y, 1/2-Z
SYMM 1/2+X, -Y, 1/2-Z
SFAC FE C H N S
DISP $C  0.00244  0.00131  9.14798!source kissel
DISP $N  0.00493  0.00266 15.07095!source kissel
DISP $S  0.10506  0.10024 379.49005!source kissel
DISP $Fe  0.32649  0.69602 2544.24973!source kissel
UNIT 4 152 112 24 8
ACTA
L.S. 10
BOND
LIST 6
FMAP 2
PLAN 20
WGHT    0.043600    2.417200
FVAR       2.26354
FE01  1    0.750000    0.750000    0.589907    10.50000    0.02481    0.02486 =
         0.02022    0.00000    0.00000   -0.00081
S002  5    0.847399    0.559962    0.392194    11.00000    0.03565    0.04142 =
         0.02615   -0.00677    0.00704    0.00039
N003  4    0.725394    0.838830    0.668542    11.00000    0.02747    0.02394 =
         0.02143    0.00104   -0.00125    0.00082
N004  4    0.790332    0.665351    0.513478    11.00000    0.03172    0.03004 =
         0.02625   -0.00050    0.00127   -0.00116
N005  4    0.895740    0.803111    0.595291    11.00000    0.02837    0.02778 =
         0.02425    0.00642    0.00008   -0.00086
C006  2    0.627027    0.849438    0.709248    11.00000    0.02929    0.02179 =
         0.02582   -0.00054    0.00169    0.00165
C007  2    0.532564    0.874994    0.673521    11.00000    0.03159    0.02705 =
         0.02275    0.00028   -0.00267    0.00342
AFIX  43
H007  3    0.533207    0.886810    0.623472    11.00000   -1.20000
AFIX   0
C008  2    0.908407    0.865215    0.648991    11.00000    0.02892    0.02780 =
         0.02890    0.00355   -0.00346   -0.00121
C009  2    0.809859    0.882571    0.689554    11.00000    0.03383    0.02645 =
         0.02525   -0.00189   -0.00249   -0.00241
AFIX  43
H009  3    0.807792    0.923073    0.728600    11.00000   -1.20000
AFIX   0
C00A  2    0.625594    0.831446    0.784105    11.00000    0.03279    0.02940 =
         0.02483    0.00167   -0.00308    0.00654
AFIX  43
H00A  3    0.688751    0.814000    0.808024    11.00000   -1.20000
AFIX   0
C00B  2    0.434217    0.865925    0.788372    11.00000    0.03153    0.02362 =
         0.02805    0.00021    0.00276    0.00518
C00C  2    0.437424    0.882708    0.713135    11.00000    0.02903    0.02664 =
         0.02671    0.00139   -0.00346    0.00457
AFIX  43
H00C  3    0.374137    0.899471    0.689056    11.00000   -1.20000
AFIX   0
C00D  2    0.812744    0.622334    0.462735    11.00000    0.02459    0.02914 =
         0.02500    0.00391    0.00074   -0.00131
C00E  2    0.529758    0.839658    0.822697    11.00000    0.03628    0.03391 =
         0.02336    0.00346    0.00165    0.00965
AFIX  43
H00E  3    0.529164    0.827356    0.872670    11.00000   -1.20000
AFIX   0
C00F  2    0.332480    0.880273    0.830778    11.00000    0.03363    0.02678 =
         0.03176    0.00480    0.00395    0.00877
C00G  2    0.981956    0.782925    0.553062    11.00000    0.03119    0.03817 =
         0.03000    0.00787    0.00556   -0.00153
AFIX  43
H00G  3    0.974070    0.740851    0.515467    11.00000   -1.20000
AFIX   0
C00H  2    0.337803    0.914004    0.902010    11.00000    0.04060    0.03641 =
         0.02933    0.00271    0.00272    0.01185
AFIX  43
H00H  3    0.404895    0.926181    0.922968    11.00000   -1.20000
AFIX   0
C00I  2    1.006421    0.908377    0.662346    11.00000    0.03356    0.03905 =
         0.03963    0.00236   -0.00833   -0.00821
AFIX  43
H00I  3    1.012711    0.950769    0.699846    11.00000   -1.20000
AFIX   0
C00J  2    0.231066    0.862099    0.800969    11.00000    0.03451    0.03378 =
         0.03578    0.00230    0.00292    0.00874
AFIX  43
H00J  3    0.225964    0.839392    0.753556    11.00000   -1.20000
AFIX   0
C00K  2    0.137267    0.877487    0.841232    11.00000    0.03412    0.04397 =
         0.04935    0.00942    0.00441    0.00899
AFIX  43
H00K  3    0.069982    0.864804    0.820758    11.00000   -1.20000
AFIX   0
C00L  2    1.094773    0.887029    0.618659    11.00000    0.03002    0.04846 =
         0.04748    0.01323   -0.00646   -0.01036
AFIX  43
H00L  3    1.161298    0.915198    0.625959    11.00000   -1.20000
AFIX   0
C00M  2    0.243828    0.929660    0.942106    11.00000    0.04894    0.04465 =
         0.03241    0.00341    0.00940    0.01938
AFIX  43
H00M  3    0.248414    0.952346    0.989550    11.00000   -1.20000
AFIX   0
C00N  2    0.143833    0.911618    0.911668    11.00000    0.04213    0.04883 =
         0.04369    0.01052    0.01341    0.01960
AFIX  43
H00N  3    0.081049    0.922377    0.938437    11.00000   -1.20000
AFIX   0
C00O  2    1.081769    0.823057    0.564114    11.00000    0.02837    0.04839 =
         0.04135    0.01452    0.00544   -0.00178
AFIX  43
H00O  3    1.140260    0.806950    0.534769    11.00000   -1.20000
AFIX   0
HKLF 4


REM  Bia_dw4400_085K_a.res in Pccn
REM wR2 = 0.1466, GooF = S = 1.154, Restrained GooF = 1.154 for all data
REM R1 = 0.0754 for 4766 Fo > 4sig(Fo) and 0.1101 for all 6495 data
REM 213 parameters refined using 0 restraints

END

WGHT      0.0432      2.4415

REM Highest difference peak  0.584,  deepest hole -0.389,  1-sigma level  0.073
Q1    1   0.7500  0.7500  0.5490  10.50000  0.05    0.58
Q2    1   0.6308  0.8550  0.7496  11.00000  0.05    0.48
Q3    1   0.4368  0.8677  0.7510  11.00000  0.05    0.43
Q4    1   0.7920  0.7697  0.5604  11.00000  0.05    0.42
Q5    1   0.6959  0.7887  0.5913  11.00000  0.05    0.42
Q6    1   0.7217  0.7570  0.6317  11.00000  0.05    0.40
Q7    1   0.7259  0.8380  0.6295  11.00000  0.05    0.40
Q8    1   0.8221  0.5997  0.4245  11.00000  0.05    0.39
Q9    1   0.1821  0.8563  0.8216  11.00000  0.05    0.39
Q10   1   0.5778  0.8648  0.6971  11.00000  0.05    0.39
Q11   1   0.7854  0.7843  0.6171  11.00000  0.05    0.39
Q12   1   0.3373  0.9045  0.8641  11.00000  0.05    0.38
Q13   1   0.8634  0.8589  0.6774  11.00000  0.05    0.37
Q14   1   0.4839  0.8768  0.8077  11.00000  0.05    0.34
Q15   1   0.4988  0.8900  0.7066  11.00000  0.05    0.34
Q16   1   0.3791  0.8840  0.8073  11.00000  0.05    0.33
Q17   1   0.2759  0.9264  0.9135  11.00000  0.05    0.32
Q18   1   0.7596  0.6505  0.4875  11.00000  0.05    0.32
Q19   1   0.9181  0.7995  0.5619  11.00000  0.05    0.32
Q20   1   1.0187  0.8083  0.5629  11.00000  0.05    0.32
;
_shelx_res_checksum   39450

_shelx_hkl_file
;
   0   0  -2 28728.5 1392.53   1
   0   0   2 25166.4 1393.32   1
   0   0  -3 111.985 91.1350   1
   0   0   3-75.8277 101.086   1
   0   0  -4 292692. 14742.2   1
   0   0   4 283928. 14744.2   1
   0   0  -5 71.2245 110.516   1
   0   0   5-23.7325 116.552   1
   0   0  -6 1390.17 165.242   1
   0   0   6 1571.33 165.798   1
   0   0   8 108478. 5479.20   1
   0   0  -8 104177. 5470.97   1
   0   0  -9 75.9978 128.254   1
   0   0   9 28.2884 140.485   1
   0   0  10 130846. 6459.91   1
   0   0 -10 120225. 6447.36   1
   0   0 -11 153.666 143.532   1
   0   0  11 136.686 150.913   1
   0   0  12 12350.2 701.388   1
   0   0 -12 11135.7 684.241   1
   0   0 -13 160.373 166.228   1
   0   0  13-119.390 199.535   1
   0   0 -15 222.121 197.678   1
   0   0  15 406.882 208.499   1
   0   0  16 28244.1 1600.26   1
   0   0 -16 29705.8 1592.73   1
   0   0 -17 44.7895 193.898   1
   0   0  17-248.589 236.389   1
   0   0  18 11745.2 788.875   1
   0   0 -18 13232.9 781.507   1
   0   0 -19 122.116 224.669   1
   0   0  19 26.7000 251.841   1
   0   0  20 4560.52 416.073   1
   0   0 -20 5007.54 413.093   1
   0   0 -21 233.982 240.678   1
   0   0  21 141.004 256.583   1
   0   0 -22 665.027 286.153   1
   0   0  22 173.025 280.108   1
   0   0 -23 460.663 274.310   1
   0   0  23 263.994 284.673   1
   0   0 -24 853.864 273.588   1
   0   0  24 652.985 275.731   1
   0   0  25-120.018 290.562   1
   0   0 -25 139.424 282.950   1
   0   0  26 6449.06 543.769   1
   0   0 -26 7314.00 546.090   1
   0   0  27 331.652 275.357   1
   0   0 -27 281.183 270.628   1
   0   1   1 85.0630 48.8032   1
   0  -1  -1-23.6160 40.8960   1
   0   1   2 118913. 6201.53   1
   0  -1  -2 123134. 6198.93   1
   0  -1   3-56.3251 83.9118   1
   0   1   3 172.477 114.813   1
   0   1  -3 30.4671 66.1143   1
   0  -1  -3-57.4252 103.239   1
   0   1  -4 46333.4 2540.98   1
   0  -1   4 50468.2 2544.31   1
   0   1   4 45781.2 2551.95   1
   0  -1   5 104.746 107.915   1
   0   1   5-44.1188 98.3553   1
   0  -1  -5-8.03244 96.7356   1
   0   1  -5 43.7710 84.5319   1
   0   1   6 385.097 137.008   1
   0  -1   6 420.130 128.476   1
   0  -1  -6 393.155 121.492   1
   0   1  -6 446.332 118.735   1
   0  -1   7 304.786 124.139   1
   0   1   7-11.9891 153.615   1
   0  -1  -7 106.602 136.621   1
   0   1  -7 73.1087 111.338   1
   0   1   8 1269.54 192.638   1
   0  -1  -8 445.427 158.033   1
   0   1   9-194.748 166.652   1
   0  -1   9 66.3703 133.746   1
   0   1  -9 35.9428 117.809   1
   0  -1  -9-40.3387 138.983   1
   0   1 -10 14346.9 809.793   1
   0  -1 -10 14382.9 819.095   1
   0   1  10 14802.7 830.872   1
   0  -1  10 14379.9 820.445   1
   0   1  11 160.430 162.098   1
   0  -1  11 65.2723 141.285   1
   0   1 -11 43.9896 126.555   1
   0  -1 -11 16.0546 130.690   1
   0   1  12 134.420 183.091   1
   0  -1  12 284.651 171.052   1
   0  -1 -12 69.0226 155.184   1
   0   1 -12 542.264 154.662   1
   0   1  13-20.5333 183.945   1
   0   1 -13-17.1969 163.075   1
   0  -1 -13 147.292 170.316   1
   0   1 -14 15585.2 881.524   1
   0  -1 -14 15924.5 892.388   1
   0  -1  14 14263.9 888.104   1
   0   1  14 15506.3 903.867   1
   0  -1  15 88.0027 197.693   1
   0   1  15 138.688 203.937   1
   0  -1 -15 82.5648 182.683   1
   0   1 -15-59.2438 177.455   1
   0  -1 -16 5158.22 390.130   1
   0   1 -16 4186.74 369.174   1
   0  -1  16 5595.32 413.246   1
   0   1  16 5101.36 404.053   1
   0   1  17 329.226 264.774   1
   0  -1  17-97.4954 238.536   1
   0   1 -17-132.276 220.083   1
   0  -1 -17 453.751 225.381   1
   0   1  18 78.8477 268.063   1
   0  -1  18 177.507 259.243   1
   0   1 -18 207.904 233.439   1
   0  -1  19-184.020 239.065   1
   0   1 -19-24.2266 229.778   1
   0   1  20 1528.21 282.813   1
   0  -1 -20 1447.72 251.184   1
   0   1  21-28.3968 282.693   1
   0  -1  21 111.988 272.527   1
   0   1 -21 232.711 255.518   1
   0  -1 -21-130.539 250.876   1
   0  -1  22-57.3375 282.962   1
   0   1  22 318.432 298.881   1
   0   1 -22 159.134 270.773   1
   0  -1 -22 720.655 294.944   1
   0  -1  23 321.413 249.267   1
   0   1 -23 271.355 245.001   1
   0   1  24 3119.08 386.416   1
   0  -1 -24 3537.49 381.250   1
   0   1  25 508.060 319.387   1
   0   1 -25-83.9966 281.629   1
   0  -1  25 631.449 300.974   1
   0  -1 -25-110.987 297.804   1
   0   1 -26 2770.52 368.102   1
   0  -1  26 3301.09 372.991   1
   0   1 -27 369.486 286.449   1
   0  -1 -27-83.4013 278.852   1
   0   1  27 149.648 289.922   1
   0   2   1-88.8638 79.9338   1
   0  -2  -1 26.2204 62.9104   1
   0   2   2 4262.95 257.053   1
   0  -2  -2 4242.60 253.583   1
   0  -2   3 52.9036 63.3698   1
   0   2  -3 90.3325 56.6352   1
   0  -2  -3 104.250 109.560   1
   0   2  -4 15540.2 856.045   1
   0   2   4 17311.6 884.898   1
   0  -2   4 16034.8 859.099   1
   0  -2  -4 17733.2 879.844   1
   0  -2   5-42.0240 98.6012   1
   0   2   5 39.1891 131.205   1
   0  -2  -5 124.759 120.622   1
   0   2  -5-5.41619 94.0707   1
   0   2  -6 2109.95 159.595   1
   0  -2   6 1632.31 161.922   1
   0  -2   7-18.4410 102.170   1
   0   2   7 51.6920 119.199   1
   0  -2  -7-34.4422 104.381   1
   0   2  -7 33.3336 94.3188   1
   0  -2  -8 26592.8 1378.39   1
   0   2   8 24675.4 1382.31   1
   0  -2   9-12.4329 142.360   1
   0   2   9 31.6117 168.153   1
   0  -2  -9-42.4217 140.136   1
   0   2  -9 268.483 122.799   1
   0   2  10 1359.08 225.158   1
   0  -2  10 1695.86 190.054   1
   0   2 -10 2025.54 189.129   1
   0  -2 -10 1758.47 219.226   1
   0   2  11 167.551 177.610   1
   0   2 -11 167.295 133.437   1
   0  -2 -11 67.0112 160.703   1
   0   2  12 13983.4 826.458   1
   0  -2  12 14597.6 816.077   1
   0   2 -12 13534.9 800.336   1
   0  -2 -12 14092.3 814.056   1
   0  -2  13 148.788 167.775   1
   0   2 -14 5555.21 391.335   1
   0  -2 -14 5338.87 403.368   1
   0   2  14 5456.73 429.383   1
   0  -2  14 5762.07 407.015   1
   0   2  15 70.8951 239.797   1
   0  -2 -15-105.302 207.084   1
   0  -2 -16 5375.49 425.796   1
   0   2 -16 5288.80 410.116   1
   0   2  16 4987.91 446.858   1
   0  -2  16 4881.91 413.141   1
   0  -2  17 23.7582 217.900   1
   0   2  17-25.7964 242.633   1
   0   2 -17 152.459 203.172   1
   0  -2 -17-23.0862 226.437   1
   0  -2 -18 7408.97 499.399   1
   0   2 -18 6396.10 484.519   1
   0  -2  18 6882.65 511.571   1
   0   2  19-27.4542 263.942   1
   0  -2  19 336.679 245.064   1
   0   2 -19-191.485 216.513   1
   0  -2 -19 618.970 252.554   1
   0  -2  20 349.449 267.197   1
   0   2  20 449.557 293.264   1
   0   2 -20-24.8520 249.477   1
   0  -2 -20 229.307 260.012   1
   0   2  21 200.020 272.398   1
   0  -2  21 138.665 266.479   1
   0  -2 -21-52.5071 256.196   1
   0   2 -21-256.842 263.056   1
   0   2 -22 6299.77 481.718   1
   0  -2 -22 6254.95 479.126   1
   0  -2  22 5808.19 489.147   1
   0   2  22 5926.49 483.875   1
   0   2  23-323.773 297.365   1
   0  -2  23 58.3580 262.284   1
   0   2 -23 760.532 271.158   1
   0  -2 -23 54.1985 270.534   1
   0   2  24 1839.04 367.940   1
   0   2 -24 2131.10 345.813   1
   0  -2  24 1811.99 348.182   1
   0   2  25 327.192 269.829   1
   0   2 -25-197.076 261.348   1
   0  -2  25 180.815 255.096   1
   0  -2 -25 468.363 268.360   1
   0   2 -26 2422.98 354.758   1
   0   2  26 2622.00 356.999   1
   0  -2 -26 2376.78 357.413   1
   0  -2 -27 357.808 313.103   1
   0   2  27 919.333 336.491   1
   0  -2 -28 1751.74 320.104   1
   0   2  28 2205.16 324.007   1
   0  -2 -29 216.690 306.609   1
   0   2  29 29.1004 228.963   1
   0   3   0-49.3704 66.5920   1
   0  -3   0-53.0914 65.0123   1
   0   3   1-23.3537 81.5477   1
   0  -3  -1-76.2343 84.1525   1
   0   3   2 333045. 16699.9   1
   0  -3  -2 320906. 16698.0   1
   0   3   3 108.810 128.928   1
   0  -3  -3 7.03653 118.056   1
   0   3  -4 534863. 27097.9   1
   0  -3   4 535092. 27099.1   1
   0   3   4 540630. 27128.6   1
   0  -3  -4 501748. 27123.5   1
   0  -3   5 50.3777 71.1074   1
   0   3  -5 4.52136 67.2147   1
   0   3  -6 3165.83 197.939   1
   0  -3  -6 3041.59 244.612   1
   0   3   6 2870.27 253.524   1
   0  -3   6 3012.55 205.052   1
   0  -3   7 74.7312 91.6824   1
   0   3   7-110.829 154.434   1
   0   3  -7 67.0129 91.1852   1
   0  -3  -7 98.3760 139.465   1
   0  -3  -8 89150.9 4955.42   1
   0   3  -8 98008.4 4934.36   1
   0  -3   8 96403.1 4937.92   1
   0   3   8 99018.0 4966.76   1
   0   3   9 66.6578 171.217   1
   0  -3  -9 193.648 146.639   1
   0  -3 -10 8784.36 568.309   1
   0   3 -10 10226.6 542.948   1
   0   3  10 8669.90 580.853   1
   0  -3  10 9044.10 544.324   1
   0   3  11 271.489 200.400   1
   0  -3  11 428.664 145.090   1
   0  -3 -11 348.713 177.907   1
   0   3 -12 25340.2 1322.57   1
   0  -3  12 23410.8 1324.67   1
   0   3  13 131.481 203.925   1
   0  -3  13 178.041 165.255   1
   0  -3 -13 78.4628 182.050   1
   0   3 -13 80.4601 146.850   1
   0   3 -14 13825.4 798.522   1
   0  -3 -14 13668.2 817.801   1
   0  -3  14 14266.5 816.612   1
   0   3  14 13389.1 827.522   1
   0   3  15 314.620 216.196   1
   0  -3  15 41.2402 203.314   1
   0  -3 -15-43.1001 183.570   1
   0   3 -15 131.570 179.723   1
   0  -3 -16 5149.04 408.143   1
   0   3  16 4970.58 435.850   1
   0   3  17 393.048 284.197   1
   0  -3  17 416.591 216.155   1
   0   3 -17-42.8108 210.219   1
   0  -3 -17 140.003 253.124   1
   0   3 -18 14604.6 850.384   1
   0  -3  18 13686.8 855.906   1
   0  -3  19 254.865 230.573   1
   0   3  19 194.310 257.680   1
   0  -3 -19 50.0312 231.605   1
   0   3 -19 283.121 223.335   1
   0  -3  20 848.357 248.590   1
   0   3  20 935.101 267.535   1
   0   3 -20 712.574 241.919   1
   0  -3 -20 462.055 213.533   1
   0   3  21 172.772 286.784   1
   0  -3  22 3252.58 368.565   1
   0   3 -22 2637.82 348.392   1
   0   3  23 294.556 275.030   1
   0   3 -23 216.724 247.319   1
   0  -3  23 174.219 256.446   1
   0  -3 -23 270.925 279.019   1
   0  -3  24 2047.23 325.391   1
   0  -3 -24 1855.13 299.729   1
   0   3  26 443.932 319.515   1
   0  -3 -26 411.372 304.067   1
   0  -3 -27 627.276 248.460   1
   0   3  27 588.246 262.927   1
   0  -3 -28 567.043 313.209   1
   0   3  28-174.709 305.216   1
   0  -3 -30-183.423 270.995   1
   0  -4   0 999999. 50789.3   1
   0   4   0 990166. 50791.7   1
   0   4   1 28.5037 91.9533   1
   0  -4  -1 46.6174 90.5550   1
   0   4   2 317211. 15382.5   1
   0  -4  -2 285443. 15380.1   1
   0   4   3-96.6495 109.821   1
   0  -4  -3-7.98187 108.780   1
   0   4   4-195.361 156.471   1
   0  -4  -4-112.057 123.919   1
   0   4   5-130.219 127.793   1
   0  -4   5 71.5966 65.2206   1
   0   4  -5 91.7178 60.6653   1
   0  -4  -5-42.4869 113.471   1
   0  -4  -6 268525. 13040.8   1
   0   4  -6 246707. 13006.9   1
   0   4   6 253631. 13046.2   1
   0  -4   6 256420. 13008.4   1
   0   4   7-88.8611 160.516   1
   0   4  -7-59.3534 80.6034   1
   0  -4  -7 211.189 150.237   1
   0  -4  -8 27928.3 1510.85   1
   0   4  -8 28315.1 1475.52   1
   0   4   8 29627.4 1522.18   1
   0  -4   8 27210.6 1479.98   1
   0   4   9 140.588 181.602   1
   0  -4   9 221.672 111.673   1
   0  -4  -9 314.663 161.930   1
   0   4  10 604.896 192.152   1
   0  -4 -10 525.354 179.050   1
   0   4  11-40.3282 196.296   1
   0  -4  11 192.907 150.595   1
   0   4 -11 113.255 120.955   1
   0  -4 -11-144.915 182.534   1
   0   4 -12 9166.70 513.696   1
   0  -4 -12 8591.56 545.608   1
   0  -4  12 7598.39 507.464   1
   0   4  12 8196.38 552.627   1
   0  -4  13 101.143 151.015   1
   0   4  13-338.659 211.192   1
   0  -4 -13 60.5780 180.893   1
   0   4 -13 185.900 151.187   1
   0  -4  14 128.235 172.391   1
   0   4  14 118.500 180.592   1
   0  -4 -14 63.4415 164.479   1
   0   4 -14 135.582 165.060   1
   0   4  15 24.7563 203.718   1
   0  -4  15 217.399 200.604   1
   0   4 -15 73.2395 181.446   1
   0  -4 -15 88.1014 171.282   1
   0  -4  16 507.983 230.319   1
   0   4  16 462.983 259.966   1
   0  -4 -16 503.848 222.165   1
   0   4 -16 215.830 188.173   1
   0   4  17-133.145 275.857   1
   0  -4  17-22.5138 209.425   1
   0   4 -17 146.094 188.639   1
   0  -4 -17-23.7052 247.222   1
   0   4 -18 7056.00 487.832   1
   0  -4 -18 6752.56 511.906   1
   0  -4  18 6891.86 506.317   1
   0   4  18 6682.44 537.589   1
   0   4  19-140.273 270.978   1
   0  -4  19-49.8544 223.295   1
   0   4 -19 92.9289 223.817   1
   0  -4 -19 50.5161 248.971   1
   0   4  20 1627.37 296.193   1
   0  -4  20 1304.06 262.246   1
   0  -4 -20 1965.03 298.931   1
   0   4 -20 1655.02 262.308   1
   0   4  21 289.469 249.864   1
   0   4 -21 126.537 248.323   1
   0  -4  21-216.910 251.615   1
   0  -4 -21 290.106 223.946   1
   0  -4 -22 6324.01 507.655   1
   0   4 -22 6427.96 491.371   1
   0  -4  22 5462.51 478.086   1
   0   4  22 6341.81 513.890   1
   0   4  23-29.4584 302.609   1
   0   4 -23 487.234 258.284   1
   0  -4  23 202.355 256.056   1
   0  -4 -23 135.380 293.663   1
   0   4 -24 861.504 282.373   1
   0   4  24 1064.68 301.984   1
   0  -4 -24 1196.39 301.833   1
   0   4  25 443.250 263.329   1
   0  -4 -25 27.2042 237.242   1
   0   4  26 117.501 307.040   1
   0  -4 -26-162.940 286.973   1
   0   4  27 582.837 305.673   1
   0  -4 -27 431.860 300.766   1
   0  -4 -28 2586.33 329.870   1
   0   4  28 3194.20 344.669   1
   0  -4 -29 315.340 320.320   1
   0   4  29 113.136 302.306   1
   0   5   0-73.1178 81.2896   1
   0  -5   0-79.7587 78.0449   1
   0   5   1-13.6659 96.1945   1
   0   5  -1-35.6837 65.3585   1
   0  -5  -1 24.4043 86.3094   1
   0  -5   1 15.9914 57.2133   1
   0  -5  -2 17175.0 965.431   1
   0   5   2 19008.9 969.014   1
   0  -5  -3-97.1288 118.567   1
   0   5   3 119.488 130.807   1
   0  -5  -5 57.2669 118.003   1
   0   5   5 206.727 139.301   1
   0   5   6 24158.0 1299.75   1
   0   5  -6 21753.9 1242.38   1
   0  -5   6 26029.7 1244.81   1
   0  -5  -6 25033.9 1292.02   1
   0  -5  -7-28.1640 149.131   1
   0  -5   7-64.1304 78.5004   1
   0   5   7 236.618 174.106   1
   0   5   8 2410.74 244.081   1
   0   5  -8 1917.99 164.008   1
   0  -5  -8 2426.34 236.516   1
   0  -5   8 2155.53 164.300   1
   0  -5  -9 148.345 159.278   1
   0   5  -9-181.414 98.4426   1
   0  -5   9-18.5819 98.0823   1
   0   5   9-276.398 180.789   1
   0   5 -10 7232.83 430.569   1
   0  -5 -10 7097.35 472.832   1
   0  -5  10 7379.97 434.523   1
   0   5  10 6977.24 483.010   1
   0   5 -11 11.7161 113.509   1
   0  -5  11 126.130 116.718   1
   0   5 -12 1982.79 196.608   1
   0  -5 -12 1901.25 229.794   1
   0  -5  12 1551.70 189.857   1
   0   5  12 2189.79 253.671   1
   0   5 -13-88.1826 145.233   1
   0  -5 -13-20.7676 180.922   1
   0   5  13-46.4797 205.022   1
   0  -5  13 79.1376 155.237   1
   0  -5 -14 3900.27 328.296   1
   0   5 -14 3678.79 276.979   1
   0  -5  14 2933.72 284.962   1
   0   5  14 2454.74 322.690   1
   0  -5 -15 562.455 232.021   1
   0   5 -15 263.150 183.377   1
   0  -5  15-339.645 180.370   1
   0   5  15-126.493 237.301   1
   0   5 -16 5285.15 395.321   1
   0  -5 -16 4941.65 422.694   1
   0  -5  16 5397.20 409.953   1
   0   5  16 6026.23 465.071   1
   0  -5 -17 288.659 244.947   1
   0   5  17 162.341 273.513   1
   0   5 -18 2241.58 266.049   1
   0  -5 -18 2439.12 318.559   1
   0   5  18 1915.14 333.959   1
   0  -5  18 2236.83 284.089   1
   0  -5 -19 356.917 257.846   1
   0   5 -19-136.533 192.972   1
   0  -5  19 584.049 236.070   1
   0   5  19 510.131 292.591   1
   0   5  20 14782.6 952.880   1
   0   5 -20 17497.4 937.150   1
   0  -5 -20 14390.8 936.617   1
   0  -5  20 15490.2 938.110   1
   0   5 -21 175.148 243.554   1
   0  -5  21-133.455 245.494   1
   0  -5 -22 5930.32 479.959   1
   0   5  22 5183.85 478.670   1
   0   5 -23 323.239 241.412   1
   0   5  23-647.673 323.074   1
   0  -5 -23-243.188 289.315   1
   0   5  25-146.993 261.157   1
   0  -5 -25-243.380 250.345   1
   0   5  26 2011.80 345.521   1
   0  -5 -26 2289.43 338.942   1
   0   5  27-404.456 313.145   1
   0  -5 -29 25.8808 251.276   1
   0  -6   0 21676.2 1143.03   1
   0   6   0 21839.4 1146.42   1
   0   6   1 142.586 108.503   1
   0   6  -1 23.1184 71.9805   1
   0  -6  -1 21.2667 94.6963   1
   0  -6   1 20.5890 64.4301   1
   0  -6  -2 62053.3 3122.36   1
   0   6   2 58572.9 3124.23   1
   0  -6  -4 134727. 6841.15   1
   0   6   4 131207. 6845.84   1
   0   6   5 83.7987 148.383   1
   0  -6  -5 174.466 130.148   1
   0  -6  -6 118366. 6118.13   1
   0   6   6 118889. 6126.64   1
   0   6   7 50.2566 174.324   1
   0  -6  -7-44.9342 149.470   1
   0   6  -7 49.6418 55.1307   1
   0  -6   7 4.14071 54.5601   1
   0   6   8 3139.34 293.370   1
   0   6  -8 3802.20 219.651   1
   0  -6  -8 3080.51 281.342   1
   0  -6   8 3574.87 221.505   1
   0  -6  -9 121.202 132.421   1
   0  -6   9-7.77811 85.6768   1
   0   6  -9-14.6621 85.2900   1
   0   6   9-96.7114 140.402   1
   0  -6  10 8797.34 494.831   1
   0   6  10 8721.22 558.992   1
   0  -6 -10 8726.97 546.186   1
   0   6 -10 8220.14 492.762   1
   0  -6 -11-194.776 190.113   1
   0   6  11 87.0715 215.668   1
   0  -6  12 5587.16 359.140   1
   0   6  12 4809.89 423.332   1
   0   6 -12 5820.38 358.812   1
   0  -6 -12 4949.97 406.560   1
   0  -6 -13 213.684 221.884   1
   0   6 -13-95.6930 146.669   1
   0  -6  13-29.1567 139.385   1
   0  -6  14 9411.48 565.025   1
   0   6  14 7726.05 614.661   1
   0   6 -14 9790.75 562.471   1
   0  -6 -14 8907.05 603.124   1
   0  -6 -15-69.1097 238.655   1
   0  -6  15-17.7771 171.727   1
   0   6  15 233.196 267.821   1
   0   6 -15 99.9185 167.004   1
   0   6 -16 5508.33 395.997   1
   0  -6  16 5574.03 404.967   1
   0  -6 -17 122.587 261.440   1
   0  -6  17 103.905 184.080   1
   0   6  17 467.295 287.425   1
   0   6 -17 97.6069 171.876   1
   0   6  18 842.615 296.065   1
   0  -6 -18 503.520 252.176   1
   0  -6 -19 359.814 239.312   1
   0  -6  19 47.2835 221.402   1
   0   6 -19 266.133 214.482   1
   0   6  19 142.973 252.488   1
   0  -6  20 4038.75 378.520   1
   0   6  20 4227.23 385.646   1
   0   6 -20 3675.88 360.313   1
   0  -6 -20 3872.17 360.828   1
   0  -6 -21 664.056 262.173   1
   0  -6  21 235.315 252.249   1
   0   6  21 58.4059 265.073   1
   0   6 -21 49.2523 243.116   1
   0   6 -22 1782.34 300.677   1
   0  -6 -22 1074.40 319.332   1
   0   6  23 411.874 317.278   1
   0  -6 -23 593.330 305.769   1
   0  -6 -24 269.865 294.006   1
   0   6  25 87.7248 253.969   1
   0  -6 -27 607.818 312.083   1
   0   6  27-142.975 305.697   1
   0   6  28 1151.27 323.870   1
   0  -6 -28 778.996 317.483   1
   0   7   0 96.1984 88.4614   1
   0  -7   0 65.9954 84.7060   1
   0   7   1-18.0093 86.9897   1
   0   7  -1 39.5608 71.2890   1
   0  -7  -1 121.424 85.5548   1
   0  -7   1-5.07051 68.2865   1
   0   7   2 26102.6 1439.06   1
   0  -7   2 27614.7 1401.50   1
   0  -7  -2 26701.9 1433.86   1
   0   7   3 84.6519 115.328   1
   0  -7  -3 43.2508 108.989   1
   0   7   4 5077.58 348.195   1
   0  -7  -4 5145.11 336.522   1
   0   7   5 149.993 141.460   1
   0  -7  -5-120.638 131.468   1
   0   7   6 6841.72 458.297   1
   0  -7  -6 7341.52 455.232   1
   0  -7  -7-111.113 147.792   1
   0   7   7-141.924 169.241   1
   0   7  -8 35021.3 1773.39   1
   0   7   8 34291.9 1852.73   1
   0  -7  -8 35016.3 1843.79   1
   0  -7   8 33691.1 1774.32   1
   0   7   9 40.4743 141.408   1
   0   7  -9-38.2170 71.0226   1
   0  -7   9-11.8265 69.0492   1
   0   7  10 364.748 210.972   1
   0   7 -10 7.25248 87.3536   1
   0  -7  10-7.76396 93.5119   1
   0  -7 -10 38.3716 172.904   1
   0   7  11-339.156 238.927   1
   0   7 -11-9.05917 95.9363   1
   0  -7  11 95.6606 105.371   1
   0  -7 -11-20.1711 209.897   1
   0  -7 -12 5666.75 435.913   1
   0   7  12 5595.34 445.728   1
   0   7  13 270.839 234.096   1
   0   7 -13-49.6221 132.505   1
   0  -7  13 91.3670 135.216   1
   0  -7 -13-153.428 203.887   1
   0   7  14 230.230 245.856   1
   0   7 -14-97.7487 139.439   1
   0  -7  14 280.125 158.220   1
   0  -7 -14 113.531 195.976   1
   0   7  15-26.4367 222.094   1
   0   7 -15-108.642 149.912   1
   0  -7  15 164.419 161.669   1
   0  -7 -15-117.422 207.180   1
   0   7 -16 272.836 161.343   1
   0  -7  16 162.164 167.220   1
   0  -7 -16 265.918 212.001   1
   0   7  17 27.8762 229.323   1
   0   7 -17-37.2029 168.129   1
   0  -7  17-215.648 198.459   1
   0  -7 -17 248.427 213.647   1
   0   7  18 710.287 268.582   1
   0   7 -18 1303.79 223.471   1
   0  -7  18 676.564 205.586   1
   0  -7 -18 1042.82 254.626   1
   0   7  19 605.757 291.500   1
   0   7 -19 278.743 218.322   1
   0  -7  19 67.9680 214.494   1
   0  -7 -19-51.8098 250.423   1
   0   7  20 1223.56 324.934   1
   0   7 -20 1684.84 257.936   1
   0  -7  20 1470.34 269.168   1
   0  -7 -20 1551.86 311.752   1
   0   7  21 117.203 303.553   1
   0  -7 -21 26.6290 278.966   1
   0   7  22 440.410 323.171   1
   0  -7 -22 215.202 296.750   1
   0   7  24 644.402 297.977   1
   0  -7 -24 751.938 290.262   1
   0   7  25-348.601 239.442   1
   0  -7 -25-240.088 224.599   1
   0   7  26-28.6779 299.837   1
   0  -7 -26 290.915 279.565   1
   0   7  27 650.435 343.221   1
   0  -7 -27 52.2265 309.093   1
   0  -7 -28 204.777 299.165   1
   0   7  28 332.446 299.944   1
   0  -8   0 28097.5 1472.74   1
   0   8   0 28101.0 1476.77   1
   0  -8   1-42.1038 73.8673   1
   0  -8  -1 99.4658 95.3447   1
   0   8  -1-85.8792 79.8178   1
   0   8   1 121.763 112.656   1
   0  -8   2 42992.8 2250.98   1
   0   8  -2 44553.9 2253.05   1
   0   8   3 26.4934 128.947   1
   0   8   4 337.533 155.212   1
   0  -8  -4 565.692 139.235   1
   0   8   5 96.5204 144.108   1
   0  -8  -5-28.8371 131.479   1
   0  -8  -6 28494.3 1511.69   1
   0   8   6 27543.0 1521.94   1
   0   8   7-56.1509 174.598   1
   0  -8  -7 100.621 156.004   1
   0  -8  -8 20177.5 1130.28   1
   0   8   8 20373.8 1142.75   1
   0  -8 -10 79.6911 182.717   1
   0   8 -10 14.4956 66.8556   1
   0  -8  10 10.3863 71.2165   1
   0   8  10-44.6760 203.093   1
   0   8  11-210.212 238.114   1
   0  -8 -11 271.199 216.595   1
   0   8 -11-55.0803 81.6595   1
   0  -8  11 36.7823 88.7370   1
   0  -8 -12 2061.25 281.148   1
   0   8 -12 2335.72 177.945   1
   0   8  12 1999.92 294.889   1
   0  -8  12 1985.59 183.342   1
   0  -8 -13 247.419 182.459   1
   0   8  13-50.7347 198.055   1
   0  -8 -14 2212.24 287.073   1
   0  -8  14 2440.96 226.988   1
   0   8 -14 2791.12 219.665   1
   0   8  14 2308.33 315.973   1
   0   8 -15 55.2419 139.311   1
   0  -8  15 222.093 149.332   1
   0   8  16 6124.91 489.021   1
   0   8 -16 5476.58 385.816   1
   0  -8  16 5080.50 388.350   1
   0  -8 -16 5973.06 452.460   1
   0   8  17-28.2642 284.842   1
   0  -8 -17-101.146 252.411   1
   0   8 -17 119.733 156.997   1
   0  -8  17 346.826 182.707   1
   0   8  18 10799.8 733.330   1
   0   8 -18 10675.1 656.136   1
   0  -8  18 10676.0 665.521   1
   0  -8 -18 11239.4 716.375   1
   0   8 -19 100.341 193.905   1
   0   8  20 175.401 298.335   1
   0  -8 -20 345.169 281.509   1
   0   8  21-175.952 300.401   1
   0  -8 -21-53.6102 272.053   1
   0   8  22 1732.63 327.238   1
   0  -8 -22 2150.62 314.697   1
   0   8  23 146.550 219.573   1
   0  -8 -23 107.393 206.279   1
   0  -8 -24 7051.14 513.745   1
   0   8  24 5831.26 512.696   1
   0  -8 -25 52.9210 279.163   1
   0   8  25 346.188 306.968   1
   0  -8 -26 52.3511 300.158   1
   0   8  26 56.8190 315.429   1
   0  -8 -27 103.047 291.623   1
   0  -9   0-25.7007 89.1558   1
   0   9   0-28.5861 105.594   1
   0  -9   1 110.549 87.2672   1
   0   9  -1-127.965 84.8755   1
   0   9   2 20512.0 1129.06   1
   0  -9   2 21499.3 1086.01   1
   0  -9  -2 20236.6 1118.75   1
   0   9  -2 20385.1 1087.67   1
   0  -9  -3 51.2341 132.113   1
   0   9   4 16110.0 904.308   1
   0  -9  -4 16049.4 895.898   1
   0  -9  -5 15.3491 140.006   1
   0   9   5-172.135 155.627   1
   0   9   6 9046.85 566.942   1
   0   9   7 158.365 178.534   1
   0  -9  -7 123.552 161.098   1
   0   9   9 66.5442 226.686   1
   0  -9  -9 78.9116 218.631   1
   0   9  10 1695.25 243.396   1
   0  -9 -10 1837.85 236.578   1
   0   9  11-218.621 249.386   1
   0  -9 -11 322.937 228.512   1
   0   9  12 2064.61 307.592   1
   0  -9 -12 1919.49 271.753   1
   0  -9  12 2068.86 150.539   1
   0   9 -12 1870.82 142.603   1
   0  -9 -13-254.343 188.962   1
   0   9 -13-46.9718 98.1891   1
   0  -9  13-167.331 106.508   1
   0   9  13-156.374 205.111   1
   0   9 -14 4342.39 286.698   1
   0  -9  14 4203.60 293.763   1
   0   9  15 496.464 287.291   1
   0  -9 -15 417.325 252.479   1
   0   9  16 140.650 280.867   1
   0   9 -16 645.285 156.233   1
   0  -9  16 449.026 156.550   1
   0  -9 -16 100.128 254.334   1
   0   9  17 143.092 289.190   1
   0   9 -17 212.290 153.088   1
   0  -9  17 49.1608 164.604   1
   0  -9 -17 486.056 279.701   1
   0   9 -18 841.866 182.677   1
   0   9  18 1159.66 324.750   1
   0  -9 -18 935.922 300.251   1
   0   9  19 380.008 301.010   1
   0  -9 -19 131.765 268.936   1
   0   9  20 1027.37 330.668   1
   0  -9 -20 1411.81 310.769   1
   0   9  21 176.234 307.200   1
   0  -9 -21 697.469 294.631   1
   0   9  22 440.223 315.582   1
   0  -9 -22 724.761 300.137   1
   0   9  23 146.116 321.934   1
   0  -9 -23 53.4915 296.402   1
   0   9  24 984.416 341.169   1
   0  -9 -24 663.483 323.324   1
   0   9  25 542.504 309.255   1
   0  -9 -25 131.415 285.328   1
   0   9  27-330.697 226.709   1
   0  -9 -27 254.079 221.347   1
   0 -10   0 39373.6 2118.67   1
   0  10   0 41845.1 2123.37   1
   0  10  -1 8.38674 94.9513   1
   0 -10   1 77.5384 86.2879   1
   0  10   2 645.239 134.127   1
   0 -10   2 376.316 80.0332   1
   0  10  -2 303.011 79.6871   1
   0 -10  -2 412.535 126.618   1
   0  10   3-170.858 133.212   1
   0 -10  -3-13.7922 119.848   1
   0  10   4 1153.84 184.463   1
   0 -10  -4 842.595 177.995   1
   0  10   5-110.150 160.454   1
   0 -10  -5 16.2812 146.298   1
   0  10   6 1888.30 249.518   1
   0 -10  -6 1796.46 223.152   1
   0  10   7-376.202 196.248   1
   0 -10  -7 18.5292 177.343   1
   0  10   8 132.302 212.561   1
   0 -10  -8 156.331 186.437   1
   0  10   9 69.3509 195.562   1
   0 -10 -10 16876.4 982.944   1
   0  10  10 16973.0 999.460   1
   0 -10 -11 22.2554 189.521   1
   0  10  11-125.503 213.747   1
   0 -10 -12 804.564 259.481   1
   0  10  12 803.860 265.691   1
   0 -10 -13 71.1803 211.412   1
   0  10  13 267.838 237.155   1
   0 -10 -14 73.3258 221.614   1
   0  10 -14 50.3800 77.1820   1
   0 -10  14 116.972 75.2233   1
   0  10  14 137.395 245.451   1
   0 -10 -15 200.585 259.788   1
   0  10 -15 104.789 96.3932   1
   0 -10  15 59.3218 99.9488   1
   0  10  15 196.532 292.198   1
   0  10 -16 2488.11 203.733   1
   0  10  16 2512.36 370.619   1
   0 -10 -16 3264.26 351.130   1
   0  10  17-28.9602 276.302   1
   0 -10 -17 441.018 267.151   1
   0  10  18-175.273 248.788   1
   0 -10 -18 315.818 231.498   1
   0  10  19-264.192 215.996   1
   0 -10 -19 266.212 198.489   1
   0  10  20 676.248 255.994   1
   0 -10 -20 429.379 232.431   1
   0  10  22 498.017 257.266   1
   0 -10 -22 133.973 213.749   1
   0  10  23 494.582 239.613   1
   0 -10 -23 425.783 217.024   1
   0  10  24 230.021 244.841   1
   0 -10 -24-131.666 217.409   1
   0  10  25 480.923 295.367   1
   0 -10 -25 468.339 259.506   1
   0  10  26 722.779 314.831   1
   0 -10 -26 665.647 285.316   1
   0  11   1 79.6717 135.701   1
   0 -11  -1-48.5680 126.365   1
   0 -11   1 8.51165 93.4067   1
   0  11  -1 128.603 106.125   1
   0  11   2 3105.12 256.970   1
   0 -11   2 3013.54 195.846   1
   0  11  -2 2970.21 199.049   1
   0 -11  -2 3084.99 243.386   1
   0  11   3-116.639 152.818   1
   0 -11  -3 119.252 143.982   1
   0  11   4 906.898 200.039   1
   0 -11  -4 452.155 161.673   1
   0  11   5 136.508 188.977   1
   0 -11  -5 138.304 166.698   1
   0  11   6 810.704 215.816   1
   0 -11  -6 792.295 197.699   1
   0 -11  -8 4406.69 378.123   1
   0  11   8 5432.13 416.624   1
   0  11   9 96.5486 244.954   1
   0 -11  -9 64.1505 212.903   1
   0 -11 -10 3086.58 301.349   1
   0  11  11-25.9349 248.620   1
   0 -11 -11 229.634 227.552   1
   0  11  12 935.904 284.008   1
   0 -11 -12 308.941 223.511   1
   0  11  13-164.498 271.047   1
   0 -11 -14 13235.1 814.772   1
   0  11  14 13566.7 839.333   1
   0  11  15 114.154 284.837   1
   0 -11 -15 102.257 255.781   1
   0 -11 -16 5131.59 454.793   1
   0  11  16 5558.44 486.393   1
   0  11  18-176.282 227.308   1
   0 -11 -18 878.753 230.504   1
   0  11  19-176.684 275.587   1
   0 -11 -19 456.603 250.695   1
   0  11  20 1885.63 352.753   1
   0 -11 -20 2502.90 337.643   1
   0  11  21-117.596 299.013   1
   0 -11 -21 80.5894 285.093   1
   0  11  22 1490.39 346.946   1
   0 -11 -22 1735.75 329.445   1
   0  11  24 483.858 328.262   1
   0 -11 -24 366.255 300.192   1
   0  11  25 728.033 319.469   1
   0 -11 -25 180.402 296.333   1
   0  11  26 2384.48 368.683   1
   0 -11 -26 3355.96 363.865   1
   0  12   1-56.9917 154.763   1
   0 -12  -1 143.573 134.628   1
   0 -12   1-156.309 112.771   1
   0  12  -1-69.5057 111.991   1
   0  12   2 7298.68 467.996   1
   0 -12   2 6983.03 405.477   1
   0  12  -2 7174.58 410.855   1
   0 -12  -2 8031.24 463.903   1
   0  12   3 106.098 169.469   1
   0 -12  -3-47.8260 145.367   1
   0  12   4 671.520 208.192   1
   0 -12  -4 843.080 189.020   1
   0  12   5 102.752 194.349   1
   0 -12  -5-146.875 170.792   1
   0  12   7 252.564 234.072   1
   0 -12  -7-204.157 212.441   1
   0  12   8 504.719 239.444   1
   0 -12  -8 277.698 207.225   1
   0  12   9 200.092 250.860   1
   0 -12  -9 44.4526 218.613   1
   0 -12 -10 4348.08 381.462   1
   0  12  10 3521.29 388.552   1
   0  12  11 400.555 261.635   1
   0 -12 -11 190.673 218.421   1
   0  12  13 196.205 270.239   1
   0 -12 -13-501.944 251.274   1
   0 -12 -14 562.159 266.254   1
   0  12  15 86.8126 272.328   1
   0 -12 -15 260.341 243.697   1
   0  12  16 1110.05 327.878   1
   0 -12 -16 264.648 291.043   1
   0  12  17 500.545 302.640   1
   0  12  18 265.762 229.316   1
   0 -12 -18 430.524 228.293   1
   0  12  19-236.507 291.472   1
   0 -12 -19-26.9767 242.457   1
   0  12  20 560.757 319.247   1
   0 -12 -20 296.442 271.046   1
   0  12  21-205.495 323.424   1
   0 -12 -21-53.6163 288.819   1
   0  12  22 320.118 337.656   1
   0 -12 -22 1089.64 308.744   1
   0  12  23-28.7066 331.115   1
   0 -12 -23 367.534 303.380   1
   0  12  25-55.3381 323.090   1
   0 -12 -25 229.004 298.700   1
   0  13   0 130.243 137.332   1
   0 -13   0-84.3634 127.079   1
   0 -13  -1 83.7215 146.867   1
   0 -13   1 29.3893 102.250   1
   0  13  -1 189.806 122.747   1
   0  13   1 15.1340 158.237   1
   0  13   2 18463.3 1007.97   1
   0 -13   2 17356.9 947.613   1
   0  13  -2 17782.5 952.763   1
   0 -13  -2 18985.8 1001.14   1
   0  13   3-37.2540 189.516   1
   0 -13  -3 204.456 168.433   1
   0 -13  -4 5472.07 381.321   1
   0  13   4 4705.70 392.634   1
   0  13   5 473.139 209.877   1
   0 -13  -5-253.509 184.419   1
   0  13   6 1298.20 247.700   1
   0 -13  -6 882.173 216.515   1
   0  13   7 454.713 245.681   1
   0 -13  -7-257.146 212.280   1
   0 -13  -8 4781.49 378.783   1
   0  13   8 4091.92 392.159   1
   0  13   9 181.165 225.533   1
   0 -13  -9 46.3163 214.283   1
   0  13  10-186.855 254.486   1
   0 -13 -10 47.7909 227.813   1
   0 -13 -12 6099.82 472.301   1
   0  13  12 6166.25 499.284   1
   0  13  13 371.215 264.041   1
   0 -13 -13 359.585 248.142   1
   0  13  14 810.371 324.909   1
   0 -13 -14 1912.95 305.690   1
   0  13  15-146.432 278.715   1
   0 -13 -15-318.145 250.338   1
   0  13  16 412.696 306.479   1
   0 -13 -16 241.715 253.798   1
   0  13  17-118.518 308.348   1
   0 -13 -17-53.9803 275.825   1
   0  13  18 445.210 294.086   1
   0 -13 -18 406.152 249.264   1
   0  13  20 413.179 320.467   1
   0 -13 -20 673.344 287.861   1
   0  13  21 613.975 350.676   1
   0 -13 -21 667.907 306.979   1
   0  13  22-202.347 329.791   1
   0  13  23 113.628 333.244   1
   0 -13 -23 495.373 298.861   1
   0  13  24 306.948 325.269   1
   0 -13 -24-51.2885 287.551   1
   0 -14   0 1110.97 159.338   1
   0  14   0 616.091 174.143   1
   0 -14  -1 236.081 153.330   1
   0 -14   1 70.8541 110.566   1
   0  14   1 271.212 165.021   1
   0  14  -1 22.1754 131.662   1
   0 -14   2 692.233 106.435   1
   0  14   2 734.284 199.072   1
   0  14  -2 549.777 113.152   1
   0 -14  -2 907.529 191.264   1
   0  14   3 137.301 189.695   1
   0 -14  -3 233.550 188.019   1
   0  14   4 338.032 193.653   1
   0 -14  -4 193.172 177.652   1
   0  14   6 923.067 253.289   1
   0 -14  -6 1273.36 235.509   1
   0  14   7 24.7519 230.910   1
   0 -14  -7-135.401 200.959   1
   0  14   8-25.7624 233.544   1
   0 -14  -8 69.9927 215.813   1
   0  14   9-53.2666 235.693   1
   0 -14  -9-24.1075 206.653   1
   0  14  10 684.777 263.539   1
   0 -14 -10 1313.82 253.394   1
   0  14  11 308.453 252.009   1
   0 -14 -11-50.7571 222.566   1
   0 -14 -12 5278.46 451.403   1
   0  14  12 5146.33 461.948   1
   0  14  13 203.007 299.765   1
   0 -14 -13-52.8101 257.691   1
   0  14  14-58.7098 266.903   1
   0 -14 -14-53.4651 233.642   1
   0  14  15 236.871 304.031   1
   0 -14 -15 53.9965 277.874   1
   0  14  16 1191.04 291.853   1
   0 -14 -16 787.097 268.804   1
   0  14  17 208.930 309.842   1
   0 -14 -17 544.488 285.257   1
   0  14  19 534.447 285.607   1
   0 -14 -19 27.0798 240.742   1
   0  14  20 588.543 303.271   1
   0 -14 -20 1102.08 282.598   1
   0  14  21 348.521 335.254   1
   0 -14 -21 639.266 303.712   1
   0  14  22 1975.79 385.775   1
   0 -14 -22 1365.35 325.431   1
   0  14  23 394.043 332.864   1
   0 -14 -23 77.5318 292.723   1
   0 -14 -24 227.530 279.680   1
   0  14  24 550.512 335.860   1
   0 -15   0 106.165 134.342   1
   0  15   0-100.389 150.889   1
   0 -15  -1 77.5425 156.339   1
   0 -15   1-41.4460 115.604   1
   0  15   1 100.355 156.966   1
   0  15  -1 311.163 136.782   1
   0  15  -2 1382.68 139.656   1
   0 -15   2 1445.30 132.114   1
   0 -15  -2 1682.60 210.963   1
   0 -15  -3-56.7530 183.670   1
   0  15   3 41.0782 194.756   1
   0  15   5-23.4386 204.859   1
   0 -15  -5-85.7699 186.227   1
   0  15   6 49.2990 218.474   1
   0 -15  -6 405.381 208.090   1
   0  15   7-77.0590 237.630   1
   0 -15  -7 211.134 220.076   1
   0 -15  -8 9973.31 670.316   1
   0  15   8 10748.2 691.508   1
   0  15   9 109.608 245.471   1
   0 -15  -9-24.9974 221.898   1
   0  15  10 1853.94 313.055   1
   0 -15 -10 2919.76 320.945   1
   0  15  11 802.597 271.577   1
   0 -15 -11-26.1400 223.209   1
   0  15  12 1486.15 286.562   1
   0 -15 -12 929.929 270.797   1
   0  15  13-29.5185 289.516   1
   0 -15 -13 53.7997 262.504   1
   0  15  15 59.9343 260.231   1
   0 -15 -15-54.6637 249.944   1
   0  15  16 2072.93 370.986   1
   0 -15 -16 1670.97 333.489   1
   0  15  17 180.111 273.406   1
   0 -15 -17 438.013 257.993   1
   0  15  18 179.174 321.140   1
   0 -15 -18 218.145 280.107   1
   0  15  19 385.522 327.153   1
   0 -15 -19 324.747 296.853   1
   0  15  20 2459.36 344.031   1
   0 -15 -20 1932.11 296.925   1
   0  15  21 780.104 315.354   1
   0 -15 -21-132.578 244.243   1
   0  15  22-85.1140 345.103   1
   0 -15 -22-130.238 292.629   1
   0 -15 -23-25.5113 298.035   1
   0  15  23 472.463 338.167   1
   0  16   0 14179.9 818.306   1
   0 -16   0 14532.8 809.071   1
   0  16  -1 34.5287 130.517   1
   0  16   1 17.4431 166.730   1
   0 -16   1 83.2379 111.373   1
   0 -16  -1-96.9392 156.059   1
   0  16   2 509.307 192.488   1
   0 -16  -2 617.081 194.280   1
   0  16  -2 269.120 83.5257   1
   0 -16  -3-158.470 197.710   1
   0  16   3 21.4502 209.359   1
   0 -16  -4 6230.80 460.736   1
   0  16   4 6560.61 473.221   1
   0  16   5 268.338 223.331   1
   0 -16  -5 157.068 195.137   1
   0 -16  -6 5182.48 399.860   1
   0  16   6 4417.70 413.595   1
   0  16   7 106.386 246.057   1
   0 -16  -7 72.9394 229.343   1
   0  16   8-27.4658 249.930   1
   0 -16  -8 401.547 234.332   1
   0  16   9-28.2344 261.906   1
   0 -16  -9-25.7578 236.234   1
   0  16  10 2797.96 353.883   1
   0 -16 -10 2684.42 322.222   1
   0  16  11 146.743 268.397   1
   0 -16 -11-26.7638 228.671   1
   0  16  12 535.381 273.944   1
   0 -16 -12 81.3380 235.128   1
   0  16  14 1721.91 359.444   1
   0 -16 -14 1844.37 328.581   1
   0  16  15 423.507 325.070   1
   0 -16 -15 358.887 286.023   1
   0  16  16 1360.62 330.542   1
   0 -16 -16 1158.52 297.163   1
   0  16  17-150.253 316.079   1
   0 -16 -17 853.618 306.936   1
   0  16  18 268.560 312.589   1
   0 -16 -18-136.674 254.278   1
   0  16  20 787.243 354.007   1
   0 -16 -20 1123.15 321.537   1
   0 -16 -22 77.1967 240.055   1
   0  16  22 56.0957 293.828   1
   0  17   1 90.5193 177.621   1
   0  17   2 244.690 202.377   1
   0 -17  -3 309.859 199.045   1
   0  17   3 267.825 226.956   1
   0 -17  -4 1371.32 243.727   1
   0  17   4 527.900 244.432   1
   0 -17  -5 186.781 214.779   1
   0  17   5-50.6250 234.174   1
   0 -17  -6 3191.01 341.974   1
   0  17   6 3204.32 357.238   1
   0 -17  -7-75.7386 233.526   1
   0  17   7 54.9383 248.280   1
   0  17   9-28.9687 265.179   1
   0 -17  -9 452.402 242.948   1
   0  17  10 2064.70 336.932   1
   0 -17 -10 1730.20 303.146   1
   0  17  11 89.7270 277.439   1
   0 -17 -11-27.4087 239.538   1
   0  17  13-273.587 279.682   1
   0 -17 -13-27.8481 232.453   1
   0  17  14 3475.50 412.273   1
   0 -17 -14 3211.31 375.290   1
   0  17  15 213.310 328.561   1
   0 -17 -15 753.490 299.822   1
   0  17  16 455.601 299.808   1
   0 -17 -16 194.978 255.205   1
   0  17  17 301.647 315.403   1
   0 -17 -17 55.2997 272.005   1
   0 -17 -19 188.905 274.999   1
   0  17  19 500.260 322.645   1
   0 -17 -21 104.101 290.511   1
   0  17  21 567.004 357.335   1
   0  18   6 4148.40 392.252   1
   0  18   7-56.7442 247.185   1
   0  18   8 29.1017 269.192   1
   0  18   9 475.934 289.817   1
   0 -18 -10 388.198 270.357   1
   0  18  10 905.805 316.456   1
   0 -18 -11 336.383 266.559   1
   0  18  11 458.234 294.989   1
   0 -18 -12 1382.50 295.009   1
   0  18  12 1168.61 310.878   1
   0 -18 -13 28.2947 244.178   1
   0  18  13 185.074 282.935   1
   0 -18 -14 1272.21 293.740   1
   0  18  14 1325.49 337.865   1
   0 -18 -15 591.245 297.324   1
   0  18  15 399.142 327.545   1
   0 -18 -16 1005.90 300.164   1
   0  18  16 1279.51 369.512   1
   0 -18 -18 790.836 317.885   1
   0  18  18 2737.36 390.803   1
   0  18  20 630.024 360.380   1
   1   0 -27 646.186 314.246   1
  -1   0  27 30.0327 286.840   1
  -1   0  26 7855.80 634.782   1
   1   0 -26 9337.31 638.729   1
   1   0 -25 306.773 276.778   1
  -1   0  25 358.899 301.808   1
   1   0 -24 6349.58 511.280   1
  -1   0  24 6807.12 524.611   1
   1   0 -23 489.613 255.046   1
  -1   0  23 526.355 251.169   1
  -1   0  22 517.516 278.017   1
   1   0 -22 427.848 258.058   1
  -1   0  21-56.3491 262.819   1
   1   0 -21 130.942 259.430   1
   1   0 -20 5247.93 449.809   1
  -1   0  20 5516.10 456.637   1
  -1   0  19 320.369 263.815   1
   1   0 -19-197.432 229.568   1
  -1   0  18 1524.65 298.126   1
   1   0 -18 1335.78 275.106   1
  -1   0  17-174.016 228.172   1
   1   0 -17-183.566 234.644   1
   1   0 -16 15827.4 905.117   1
  -1   0  16 14826.0 913.412   1
  -1   0  15 22.6841 201.991   1
   1   0 -15 83.5774 184.349   1
  -1   0  13 101.359 182.171   1
   1   0 -13 37.1153 176.944   1
   1   0 -12 2695.76 247.068   1
  -1   0  12 2470.13 255.477   1
  -1   0  11 88.1990 166.868   1
   1   0 -11 79.8843 156.758   1
   1   0 -10 100261. 5355.90   1
  -1   0  10 107516. 5368.25   1
  -1   0   9 44.4113 138.544   1
   1   0  -9 120.572 122.238   1
  -1   0   8 1505.53 193.341   1
   1   0  -8 1314.32 162.474   1
   1   0  -6 32413.7 1680.74   1
  -1   0   6 31326.8 1680.22   1
  -1   0   5-17.4280 129.094   1
   1   0  -5-16.0854 122.769   1
  -1   0   4 23092.1 1170.30   1
   1   0  -4 21243.3 1168.39   1
  -1   0   3-11.3737 105.389   1
   1   0  -3-95.8576 108.236   1
  -1   0   2 362829. 18417.4   1
   1   0  -2 358679. 18415.6   1
   1   0  -1 26.7001 54.2803   1
  -1   0   1 32.2462 51.6846   1
   1   0   0-30.4810 51.0283   1
  -1   0   0-123.841 49.2750   1
   1   0   1-78.5052 57.3277   1
  -1   0  -1-60.6157 46.2005   1
   1   0   2 342403. 17729.2   1
  -1   0  -2 351569. 17727.5   1
   1   0   3 48.7869 100.994   1
  -1   0  -3-76.5642 96.1520   1
  -1   0  -4 21331.2 1128.49   1
   1   0   4 21439.6 1130.96   1
   1   0   5 33.2129 128.183   1
  -1   0  -5 188.135 122.621   1
  -1   0  -6 34585.9 1777.78   1
   1   0   6 33160.4 1783.71   1
  -1   0  -8 1130.27 166.816   1
   1   0   8 1289.75 182.101   1
  -1   0  -9 113.508 128.580   1
   1   0   9-170.420 148.114   1
  -1   0 -10 105969. 5534.93   1
   1   0  10 108521. 5543.96   1
  -1   0 -11 60.4356 140.941   1
   1   0  11-16.6676 159.320   1
  -1   0 -12 1987.59 224.026   1
   1   0  12 2536.07 243.511   1
  -1   0 -13 17.4750 139.593   1
   1   0  13 19.5581 165.431   1
  -1   0 -15 119.290 184.631   1
   1   0  15 243.237 215.964   1
   1   0  16 14045.9 844.016   1
  -1   0 -17 154.099 217.016   1
   1   0  17-319.686 265.990   1
  -1   0 -18 1443.79 250.285   1
   1   0  18 1155.39 275.471   1
  -1   0 -19 167.216 227.818   1
   1   0  19 80.2854 247.629   1
  -1   0 -20 4726.41 417.638   1
   1   0  20 5632.12 453.014   1
  -1   0 -21 153.777 249.654   1
   1   0  21 226.967 269.908   1
  -1   0 -22 578.698 257.812   1
   1   0  22 608.234 284.960   1
  -1   0 -23 297.449 270.509   1
   1   0  23-205.705 279.410   1
  -1   0 -24 6262.56 499.713   1
   1   0  24 5870.12 508.766   1
  -1   0 -25 583.293 300.775   1
   1   0  25 361.285 289.550   1
  -1   0 -26 7857.09 597.152   1
   1   0  26 8441.80 610.492   1
  -1   0 -27 703.321 313.295   1
   1   0  27 514.619 305.872   1
   1   1 -27 512.764 285.881   1
   1  -1 -27 528.065 318.345   1
  -1   1  27 298.270 286.019   1
   1   1 -26 819.612 306.828   1
  -1  -1  26 875.168 318.363   1
   1   1 -25 728.305 305.345   1
   1  -1 -25 721.304 296.230   1
  -1   1  25 208.416 293.108   1
  -1  -1  25 931.407 323.244   1
   1  -1 -24-27.5026 241.972   1
  -1   1  24 325.696 251.380   1
   1   1 -23 490.018 243.833   1
  -1  -1  23 553.916 260.136   1
   1  -1 -22 3058.41 352.588   1
  -1   1  22 2889.41 354.332   1
   1   1 -22 2423.55 324.483   1
  -1  -1  22 2260.20 337.573   1
   1   1 -21 286.045 228.136   1
   1  -1 -21 788.480 270.543   1
  -1   1  21 340.122 270.219   1
  -1  -1  21 195.619 248.865   1
   1  -1 -20 641.028 265.346   1
  -1   1  20-138.813 277.349   1
   1   1 -19 439.738 214.669   1
  -1  -1  19 893.808 237.765   1
   1   1 -18 1174.39 234.242   1
  -1   1  18 1285.55 285.641   1
  -1  -1  18 990.100 255.122   1
   1   1 -17-202.727 210.698   1
   1  -1 -17 140.030 224.254   1
  -1  -1  17-97.4724 198.305   1
  -1   1  17 253.132 243.865   1
   1  -1 -16 13119.3 797.814   1
   1   1 -16 13345.5 794.428   1
  -1   1  16 12773.9 805.875   1
  -1  -1  16 13439.8 805.922   1
   1  -1 -15 1086.95 213.348   1
   1   1 -15 1283.75 238.222   1
  -1   1  15 1282.11 231.934   1
  -1  -1  15 860.601 248.937   1
   1  -1 -14 2926.98 296.315   1
  -1   1  14 3243.03 314.886   1
   1   1 -14 3518.87 300.562   1
  -1  -1  14 3560.01 317.503   1
   1   1 -13 3689.50 293.583   1
   1  -1 -13 3003.57 301.962   1
  -1   1  13 3051.01 320.036   1
   1   1 -12 11963.4 712.930   1
   1  -1 -12 11562.9 714.321   1
  -1  -1  12 13023.2 724.486   1
  -1   1  12 11609.3 724.232   1
   1   1 -11 1123.58 176.529   1
   1  -1 -11 1113.80 200.084   1
  -1  -1  11 1343.34 197.143   1
  -1   1  11 1107.30 205.558   1
   1  -1 -10 31004.6 1708.24   1
   1   1 -10 31283.6 1700.19   1
  -1   1  10 30773.5 1718.98   1
  -1  -1  10 34659.8 1712.51   1
   1   1  -9 9185.12 541.035   1
   1  -1  -9 8841.69 552.164   1
  -1  -1   9 9406.18 551.875   1
  -1   1   9 9561.86 567.247   1
   1  -1  -8 765.084 162.392   1
   1   1  -8 1247.75 156.864   1
  -1   1   8 1123.65 193.972   1
  -1  -1   8 950.596 169.468   1
   1   1  -7 709.690 143.214   1
   1  -1  -7 769.568 148.445   1
  -1  -1   7 811.842 158.067   1
  -1   1   7 1159.45 176.546   1
   1   1  -6 1876.52 183.772   1
  -1  -1   6 2101.00 193.718   1
   1   1  -5 1707.13 166.985   1
   1  -1  -5 1950.82 188.358   1
  -1  -1   5 1688.79 180.080   1
  -1   1   5 1649.17 202.078   1
  -1   1   4 4332.07 276.501   1
  -1  -1   4 3843.42 252.426   1
  -1   1   3 10613.8 604.457   1
  -1  -1   3 11671.1 594.975   1
   1  -1  -3 12133.7 604.053   1
   1   1  -3 9905.02 591.796   1
  -1  -1   2 18023.7 912.806   1
  -1   1   2 17403.0 918.915   1
   1  -1  -2 16480.0 917.374   1
   1   1  -2 17744.2 909.372   1
  -1   1   1 508.556 79.9049   1
  -1  -1   1 354.528 64.6689   1
   1  -1  -1 391.150 79.3955   1
   1   1  -1 387.924 52.2466   1
   1  -1   0 208428. 10610.0   1
   1   1   0 212303. 10610.3   1
  -1   1   0 202271. 10609.8   1
  -1  -1   0 208143. 10609.9   1
   1  -1   1 481.377 66.5332   1
  -1  -1  -1 451.620 73.5325   1
   1   1   1 353.313 84.2547   1
  -1   1  -1 521.025 62.0098   1
   1  -1   2 16888.5 790.037   1
   1   1   2 12757.7 794.877   1
  -1   1  -2 17134.5 788.553   1
  -1  -1  -2 12617.6 792.863   1
   1  -1   3 9444.49 547.488   1
  -1   1  -3 9682.37 546.944   1
  -1  -1  -3 10759.3 565.260   1
   1  -1   4 3781.44 252.076   1
   1   1   4 4522.09 274.931   1
  -1  -1  -4 3950.99 265.774   1
  -1   1  -4 3859.33 246.933   1
   1   1   5 2227.24 201.873   1
   1  -1   5 1625.45 163.979   1
  -1   1  -5 1552.01 158.849   1
  -1  -1  -5 2245.73 188.626   1
   1  -1   6 2253.90 194.272   1
  -1   1  -6 2433.69 189.819   1
   1  -1   7 591.197 146.900   1
   1   1   7 734.802 148.157   1
   1  -1   8 912.364 152.547   1
   1   1   8 1039.00 180.899   1
  -1  -1  -8 1404.39 173.669   1
  -1   1  -8 964.867 142.672   1
   1   1   9 8787.16 531.870   1
   1  -1   9 8607.38 522.375   1
  -1   1  -9 9492.80 519.077   1
  -1  -1  -9 8305.05 524.000   1
   1   1  10 33245.6 1719.86   1
   1  -1  10 34012.3 1711.24   1
  -1   1 -10 31352.7 1700.22   1
  -1  -1 -10 29808.6 1704.24   1
   1   1  11 1046.98 175.250   1
   1  -1  11 1079.37 182.529   1
  -1   1 -11 1113.61 171.579   1
  -1  -1 -11 900.836 159.517   1
   1   1  12 11821.1 687.443   1
   1  -1  12 11684.2 683.434   1
  -1  -1 -12 11198.4 674.007   1
  -1   1 -12 10913.7 667.427   1
  -1  -1 -13 3597.82 309.200   1
  -1   1 -13 3469.66 282.252   1
   1   1  13 2936.55 318.074   1
   1  -1  14 3204.13 313.048   1
  -1  -1 -14 3457.29 301.871   1
   1   1  14 3520.41 322.135   1
  -1   1 -14 2627.92 281.642   1
   1  -1  15 1552.29 256.162   1
   1   1  15 1203.74 233.717   1
  -1  -1 -15 1081.17 217.601   1
  -1   1 -15 1496.93 230.038   1
  -1  -1 -16 13330.7 773.506   1
  -1   1 -16 12910.1 753.800   1
   1   1  16 10668.4 771.397   1
   1  -1  16 12592.3 767.277   1
   1   1  17 149.826 221.393   1
   1  -1  17 435.642 249.388   1
  -1  -1 -17 246.164 184.598   1
  -1   1 -17 280.658 225.063   1
   1  -1  18 1139.28 254.598   1
   1   1  18 965.023 279.630   1
  -1   1 -18 747.120 215.834   1
   1  -1  19 581.521 248.266   1
  -1   1 -19 924.767 240.937   1
   1   1  20-111.505 269.495   1
  -1  -1 -20 521.417 262.620   1
   1   1  21 171.285 244.025   1
   1  -1  21 225.000 268.232   1
  -1   1 -21 153.479 249.746   1
  -1  -1 -21 102.722 207.604   1
   1  -1  22 3136.75 365.219   1
   1   1  22 2852.74 381.251   1
  -1  -1 -22 2469.24 356.978   1
  -1   1 -22 3530.13 355.937   1
   1  -1  23 264.040 276.021   1
  -1   1 -23 568.335 272.228   1
   1   1  24 833.168 307.387   1
  -1  -1 -24-27.3610 282.095   1
   1  -1  25 30.1919 280.065   1
   1   1  25 119.914 247.502   1
  -1  -1 -25-221.061 259.901   1
  -1   1 -25-27.9229 272.492   1
   1  -1  26 881.697 295.439   1
  -1   1 -26 649.402 296.984   1
   1   1  27 509.680 277.807   1
  -1   1 -27 624.969 309.656   1
  -1  -1 -27 444.636 278.577   1
  -1   2  29-28.9523 244.886   1
   1  -2 -29 54.0620 310.523   1
  -1   2  28 440.221 289.792   1
   1  -2 -28 245.913 281.654   1
  -1   2  27 2072.53 321.216   1
   1  -2 -27 1926.81 311.740   1
  -1   2  26 445.273 305.541   1
   1  -2 -26 414.536 297.352   1
   1   2 -26 885.895 289.522   1
   1   2 -25 4957.76 429.002   1
   1  -2 -25 4850.87 453.878   1
  -1   2  25 3645.92 448.385   1
  -1  -2  25 4506.80 424.534   1
   1   2 -24 720.596 294.079   1
   1  -2 -24 1043.08 305.347   1
  -1   2  24 857.730 315.527   1
  -1  -2  24 355.743 282.170   1
   1   2 -23 244.722 260.850   1
  -1  -2  23 174.755 278.543   1
  -1   2  23 440.362 278.509   1
   1  -2 -23 844.420 287.451   1
  -1   2  22 260.849 255.694   1
   1   2 -22 425.092 268.327   1
  -1  -2  22-170.646 268.962   1
   1  -2 -22-268.470 234.632   1
  -1   2  21 2228.98 308.075   1
   1   2 -21 2762.26 339.493   1
  -1  -2  21 2853.37 358.313   1
   1  -2 -21 2372.34 308.135   1
  -1   2  20 532.901 234.871   1
   1   2 -20 500.425 250.497   1
  -1  -2  20-26.8608 253.439   1
   1  -2 -20 490.861 228.096   1
  -1   2  19 1697.26 278.447   1
  -1  -2  19 1865.02 305.856   1
   1   2 -19 2391.41 292.478   1
   1  -2 -19 2093.14 277.898   1
   1   2 -18 4777.10 388.923   1
   1  -2 -18 3772.70 359.796   1
  -1  -2  18 3908.52 383.301   1
  -1   2  17-180.410 216.673   1
  -1  -2  17 309.040 226.168   1
   1  -2 -17 47.3786 199.863   1
   1   2 -17 575.147 230.334   1
  -1  -2  16 158.552 211.577   1
  -1   2  16 597.445 233.119   1
   1  -2 -16 227.388 203.999   1
   1   2 -16-20.9831 194.414   1
  -1   2  15 2416.86 302.535   1
   1  -2 -15 2366.61 283.295   1
  -1   2  14 14847.8 950.934   1
  -1  -2  14 16644.2 942.202   1
   1   2 -14 17005.3 936.064   1
   1  -2 -14 16561.1 951.795   1
  -1  -2  13 938.455 199.387   1
   1   2 -12 30442.3 1623.23   1
   1  -2 -12 30061.8 1634.23   1
  -1   2  12 29532.4 1643.60   1
  -1  -2  12 30683.2 1631.76   1
   1   2 -11 7415.51 445.334   1
   1  -2 -11 6975.85 459.967   1
  -1   2  11 6383.85 470.716   1
  -1   2  10 89.5142 143.565   1
  -1  -2  10 245.608 136.299   1
   1  -2 -10 641.601 150.668   1
   1   2 -10 428.116 135.956   1
  -1  -2   9 15931.7 879.845   1
  -1   2   9 16797.6 905.227   1
   1  -2  -9 15334.3 888.499   1
   1   2  -9 15547.3 873.518   1
  -1   2   8 34426.8 1808.84   1
   1  -2  -8 33357.6 1797.58   1
  -1   2   7 21312.1 1219.34   1
  -1  -2   7 22371.2 1195.87   1
   1   2  -7 23576.8 1194.26   1
   1  -2  -7 21837.0 1208.57   1
  -1  -2   6 32332.1 1721.99   1
  -1   2   6 32565.0 1740.32   1
   1  -2  -6 33163.5 1734.24   1
   1   2  -6 33489.5 1723.12   1
  -1  -2   5 2536.03 182.394   1
  -1   2   5 2401.57 209.373   1
   1  -2  -5 2452.51 205.096   1
  -1  -2   4 12793.2 662.917   1
  -1   2   4 12639.7 690.739   1
   1   2  -3 304130. 15201.7   1
   1  -2  -3 313128. 15218.0   1
  -1  -2   3 277294. 15203.1   1
  -1   2   3 305504. 15220.7   1
  -1   2   2 116966. 5888.04   1
  -1  -2   2 113911. 5872.60   1
   1  -2  -2 127940. 5888.86   1
   1   2  -2 108655. 5872.07   1
  -1   2   1 5078.58 324.289   1
  -1  -2   1 5510.03 312.775   1
   1  -2  -1 6295.51 327.653   1
   1   2  -1 6177.63 313.851   1
  -1   2   0 74.2773 72.7922   1
  -1  -2   0-9.76881 66.3410   1
   1  -2   0 109.744 69.8191   1
   1   2   0-20.5046 70.1471   1
  -1  -2  -1 4879.93 316.848   1
   1   2   1 5492.51 320.535   1
  -1   2  -1 6161.70 304.825   1
   1  -2   1 5639.46 304.465   1
   1   2   2 116040. 5817.99   1
   1  -2   2 113911. 5800.60   1
  -1  -2  -2 105961. 5816.43   1
  -1   2  -2 115266. 5800.30   1
   1  -2   3 303074. 15298.5   1
  -1  -2  -3 304249. 15315.7   1
  -1   2  -3 283191. 15297.0   1
   1   2   3 322681. 15317.4   1
  -1   2  -4 12915.4 686.175   1
  -1  -2  -4 15845.3 713.118   1
   1  -2   4 10938.1 688.695   1
   1   2   4 13943.3 719.872   1
  -1  -2  -5 2449.21 203.146   1
  -1   2  -5 2261.41 166.792   1
   1   2   5 2484.14 213.465   1
   1  -2   5 2267.43 172.225   1
  -1  -2  -6 34775.6 1749.57   1
  -1   2  -6 31989.5 1728.98   1
   1  -2   6 31577.2 1734.50   1
   1   2   6 35897.7 1757.90   1
   1   2   7 22529.5 1182.48   1
   1  -2   7 21283.0 1163.03   1
   1   2   8 36468.2 1928.19   1
  -1  -2  -8 36175.1 1919.11   1
   1   2   9 15389.9 870.737   1
   1  -2   9 15708.2 848.764   1
  -1   2  -9 15423.9 838.469   1
  -1  -2  -9 14576.0 855.626   1
   1  -2  10 517.773 144.521   1
   1   2  10 273.724 161.941   1
  -1  -2 -10 259.904 142.595   1
  -1   2 -10 358.899 125.436   1
  -1   2 -11 7447.15 429.348   1
   1   2  11 7029.81 450.918   1
  -1  -2 -11 5998.90 428.931   1
  -1   2 -12 30209.0 1604.67   1
  -1  -2 -12 29820.9 1618.48   1
   1   2  12 30220.1 1630.89   1
   1  -2  12 29580.4 1613.92   1
   1  -2  13 1218.48 203.620   1
  -1   2 -13 1030.54 189.670   1
  -1   2 -14 14262.5 851.160   1
  -1  -2 -14 15600.3 869.022   1
   1  -2  14 14897.0 868.858   1
   1   2  14 14997.9 878.535   1
   1   2  15 2327.43 312.625   1
  -1  -2 -15 2674.53 284.851   1
   1  -2  16-156.737 209.524   1
   1   2  16 145.938 230.088   1
  -1  -2 -16 262.464 190.631   1
  -1   2 -16 180.711 179.961   1
   1  -2  17-284.856 231.062   1
   1   2  17-25.4225 256.144   1
  -1   2 -17 403.907 209.548   1
  -1  -2 -17-68.2922 234.756   1
  -1  -2 -18 3696.75 351.601   1
   1  -2  18 3020.61 360.476   1
   1  -2  19 2111.03 296.338   1
   1   2  19 2321.00 339.203   1
  -1  -2 -19 2947.04 334.559   1
  -1   2 -19 2469.35 295.804   1
   1  -2  20 378.748 249.677   1
   1   2  20 337.063 235.254   1
  -1  -2 -20 700.984 224.534   1
  -1   2 -20 122.434 233.722   1
   1   2  21 2412.29 366.806   1
   1  -2  21 2339.66 330.555   1
  -1  -2 -21 2696.39 360.595   1
  -1   2 -21 3036.51 325.985   1
   1  -2  22 257.355 281.940   1
   1   2  22 87.6230 225.312   1
  -1  -2 -22-131.725 225.176   1
  -1   2 -22 448.168 257.346   1
   1   2  23 295.498 297.621   1
   1  -2  23 644.447 274.673   1
  -1   2 -23 297.741 251.225   1
  -1  -2 -23 991.272 297.014   1
   1   2  24 564.298 288.050   1
   1  -2  24 597.493 305.672   1
  -1  -2 -24 300.158 274.196   1
  -1   2 -24 635.253 287.943   1
   1   2  25 4148.62 454.729   1
  -1   2 -25 4808.47 437.144   1
  -1  -2 -25 5107.56 451.650   1
   1  -2  25 5143.35 452.351   1
   1   2  26 747.209 306.479   1
  -1   2 -26 684.408 306.367   1
  -1  -2 -26 522.998 299.538   1
   1   2  27 1429.09 337.541   1
  -1  -2 -27 2058.90 341.016   1
   1   2  28 472.230 309.101   1
  -1  -2 -28 301.096 298.518   1
  -1  -2 -29 595.104 297.131   1
   1  -3 -30 419.958 275.176   1
   1  -3 -28 4289.96 452.283   1
  -1   3  28 4264.70 452.846   1
   1  -3 -27 381.839 305.083   1
  -1   3  27 293.202 304.231   1
   1  -3 -26 3289.12 369.741   1
  -1   3  26 3477.71 401.769   1
   1   3 -25 1162.90 302.977   1
   1   3 -24 3168.43 374.956   1
  -1   3  24 2390.98 359.266   1
  -1  -3  24 2635.44 369.521   1
   1  -3 -24 2901.48 373.986   1
  -1   3  23 323.052 297.078   1
   1  -3 -23 190.587 296.172   1
   1   3 -23 651.636 276.667   1
  -1  -3  23 145.051 257.272   1
  -1  -3  22 4471.35 430.871   1
   1   3 -22 4970.76 425.385   1
  -1   3  21 690.584 309.993   1
   1  -3 -20-52.0312 264.722   1
   1   3 -20 74.2838 226.578   1
  -1  -3  20 476.304 260.955   1
   1  -3 -19 1348.83 292.475   1
  -1   3  19 774.631 294.402   1
  -1  -3  19 1350.02 279.014   1
   1   3 -18 6092.81 437.219   1
  -1  -3  18 4848.46 433.454   1
   1   3 -17 931.014 223.914   1
   1  -3 -17 335.432 246.887   1
  -1  -3  17 371.204 212.671   1
  -1   3  17 419.376 284.790   1
   1  -3 -16 8202.10 570.780   1
  -1   3  16 8099.52 579.320   1
   1  -3 -15 466.370 231.804   1
   1   3 -15 77.1811 179.737   1
  -1  -3  15 103.409 199.990   1
  -1   3  15 171.477 230.597   1
   1  -3 -14 7163.29 505.529   1
   1   3 -14 8152.68 501.308   1
  -1  -3  14 7842.07 510.671   1
  -1   3  14 7520.87 522.418   1
   1   3 -13-33.3839 153.805   1
   1  -3 -13 624.143 202.099   1
  -1   3  13 291.182 202.662   1
  -1  -3  13 89.5529 162.150   1
   1   3 -12 28389.8 1617.13   1
  -1  -3  12 32670.6 1636.13   1
   1  -3 -11-196.992 159.940   1
  -1   3  11 120.055 174.315   1
  -1  -3  11 59.9566 135.882   1
   1  -3 -10 5236.78 410.813   1
  -1  -3  10 6242.29 393.166   1
  -1   3  10 5369.09 423.901   1
   1  -3  -9 123.964 130.195   1
  -1   3   9-52.1344 143.488   1
  -1  -3   8 18840.1 997.853   1
  -1   3   8 18831.6 1028.87   1
   1  -3  -8 16851.9 1012.99   1
   1   3  -8 19024.9 995.372   1
  -1  -3   7 7247.63 410.638   1
  -1   3   7 6866.08 437.810   1
   1  -3  -7 6267.69 423.511   1
   1   3  -7 7133.38 405.792   1
   1   3  -6 41752.4 2268.61   1
  -1  -3   6 45692.3 2269.43   1
  -1   3   6 37830.9 2291.38   1
   1  -3  -6 49867.8 2296.16   1
  -1  -3   5 24743.6 1259.95   1
   1   3  -5 23328.0 1257.43   1
   1   3  -4 23607.2 1233.13   1
   1  -3  -4 23893.2 1262.10   1
  -1   3   4 23391.0 1264.58   1
  -1  -3   4 23921.3 1234.92   1
   1   3  -3 15620.3 794.483   1
  -1  -3   3 15154.4 794.489   1
  -1   3   3 14056.3 825.375   1
   1  -3  -3 15450.8 827.097   1
  -1   3   2 10079.7 555.176   1
   1  -3  -2 9880.22 553.316   1
   1   3  -2 9878.25 524.134   1
  -1  -3   2 10029.8 525.589   1
  -1   3   1 60630.2 3037.49   1
   1   3  -1 59465.8 3025.06   1
  -1  -3   1 57521.0 3023.66   1
   1  -3  -1 59172.4 3037.29   1
   1   3   0 155123. 7915.69   1
  -1  -3   0 151853. 7914.14   1
  -1   3   0 156488. 7915.52   1
   1  -3   0 155731. 7913.17   1
  -1   3  -1 65338.4 3380.84   1
   1   3   1 66417.9 3394.21   1
   1  -3   1 65586.7 3379.77   1
  -1  -3  -1 67606.5 3393.31   1
   1   3   2 11067.7 586.931   1
  -1  -3  -2 10220.4 581.297   1
   1   3   3 14998.1 765.067   1
  -1   3  -3 13543.5 726.764   1
  -1  -3  -3 14568.7 759.011   1
   1  -3   3 13816.1 726.947   1
  -1  -3  -4 24252.6 1275.88   1
  -1   3  -4 24897.8 1247.63   1
   1  -3   4 22621.6 1247.77   1
   1   3   4 25415.3 1281.51   1
  -1   3  -5 25679.0 1331.19   1
   1  -3   5 25478.7 1334.45   1
  -1  -3  -6 49817.3 2405.14   1
  -1   3  -6 46232.4 2375.33   1
   1  -3   6 42112.1 2379.70   1
   1   3   6 48434.0 2414.09   1
   1   3   7 6747.64 421.647   1
   1  -3   7 5966.56 379.929   1
  -1   3  -7 6712.74 374.381   1
  -1  -3  -7 6525.80 408.156   1
   1  -3   8 18736.5 1009.03   1
   1   3   8 19696.5 1039.63   1
  -1  -3  -8 18242.1 1027.57   1
  -1   3  -8 18376.8 1000.75   1
   1   3   9-167.694 165.336   1
  -1  -3  -9 14.8132 147.144   1
  -1   3 -10 6936.81 414.067   1
   1  -3  10 6817.60 421.317   1
   1   3  10 6300.94 448.971   1
  -1  -3 -10 6477.04 442.925   1
   1  -3  11 72.1025 137.219   1
   1   3  11 37.9241 186.063   1
  -1  -3 -11 222.868 169.080   1
  -1   3 -12 26469.3 1501.26   1
   1  -3  12 30089.0 1521.00   1
   1  -3  13 157.290 174.182   1
   1   3  13 86.2511 216.901   1
  -1  -3 -13 38.2459 190.552   1
  -1   3 -13 284.288 143.845   1
  -1  -3 -14 7563.90 492.308   1
  -1   3 -14 7528.15 483.611   1
   1   3  14 7468.90 507.223   1
   1  -3  14 7091.93 493.614   1
   1  -3  15-61.3377 194.057   1
   1   3  15-95.3246 242.532   1
  -1  -3 -15 299.275 225.562   1
  -1   3 -15 403.810 175.649   1
  -1  -3 -16 7916.08 516.035   1
   1   3  16 7321.49 524.885   1
   1  -3  17 860.585 245.678   1
   1   3  17 335.003 257.446   1
  -1   3 -17 291.618 198.704   1
  -1  -3 -17 277.150 238.084   1
  -1   3 -18 5423.09 419.269   1
   1  -3  18 5317.49 433.971   1
   1  -3  19 795.305 252.909   1
   1   3  19 1486.78 309.014   1
  -1  -3 -19 1298.84 278.985   1
  -1   3 -19 1162.34 250.623   1
   1  -3  20 399.351 243.731   1
   1   3  20 509.850 282.195   1
  -1   3 -20 219.755 223.580   1
  -1  -3 -20-126.125 244.541   1
   1   3  21 346.409 269.106   1
  -1   3 -22 5155.95 426.602   1
   1  -3  22 4321.20 428.846   1
   1   3  23 561.733 267.847   1
   1  -3  23 350.663 277.708   1
  -1   3 -23 865.216 282.694   1
  -1  -3 -23 428.427 235.624   1
   1   3  24 2227.31 383.515   1
   1  -3  24 3159.41 364.060   1
  -1   3 -24 3188.46 355.193   1
  -1  -3 -24 2870.81 382.821   1
   1   3  26 2998.12 403.291   1
  -1  -3 -26 3440.85 404.743   1
   1   3  27 29.4988 288.441   1
  -1  -3 -27 652.245 295.109   1
   1   3  28 3440.70 416.312   1
  -1  -3 -28 4128.32 420.781   1
   1  -4 -29 707.874 332.087   1
  -1   4  29 254.001 303.125   1
   1  -4 -28 426.456 279.388   1
  -1   4  28-57.4501 267.396   1
   1  -4 -27 323.891 263.667   1
  -1   4  27 145.244 253.350   1
   1  -4 -26 217.569 308.145   1
  -1   4  26 351.206 298.019   1
   1  -4 -25 490.865 309.319   1
  -1   4  25 294.288 319.602   1
   1   4 -24 1282.36 308.769   1
  -1   4  24 1061.54 336.779   1
   1  -4 -24 1037.68 317.781   1
  -1   4  23 1379.75 330.896   1
   1   4 -23 1088.26 292.501   1
  -1  -4  23 778.165 286.990   1
   1  -4 -23 1248.95 311.418   1
  -1   4  22 963.831 308.422   1
   1   4 -22 1315.29 291.009   1
  -1  -4  22 1619.86 304.978   1
   1  -4 -22 1317.56 307.532   1
  -1   4  21 57.8385 262.955   1
   1  -4 -21-345.681 250.126   1
   1   4 -21 355.573 249.757   1
  -1  -4  21 324.409 259.792   1
  -1   4  20 5983.27 497.024   1
   1   4 -20 6032.60 474.196   1
  -1  -4  20 6619.03 484.822   1
   1  -4 -20 6338.86 483.509   1
   1  -4 -19 1875.45 286.939   1
  -1   4  19 1929.24 306.463   1
   1   4 -19 2081.93 279.364   1
  -1  -4  19 1649.75 282.211   1
   1  -4 -18 1680.60 272.940   1
  -1   4  18 1859.22 312.382   1
   1   4 -18 2296.41 277.793   1
  -1  -4  18 1761.12 290.564   1
   1   4 -17 1203.84 234.688   1
  -1  -4  17 1126.66 241.409   1
   1  -4 -16 422.696 256.053   1
  -1   4  16 155.582 275.063   1
   1   4 -16 358.188 203.489   1
  -1  -4  16 275.931 216.970   1
   1  -4 -15 22.6854 237.713   1
  -1   4  15 175.311 260.095   1
   1   4 -15-185.969 169.681   1
  -1  -4  15 616.834 201.523   1
   1  -4 -14 2954.52 314.179   1
  -1   4  14 2049.55 297.178   1
  -1  -4  14 2310.20 261.114   1
   1   4 -14 3024.48 266.296   1
  -1   4  13 1660.97 233.802   1
   1   4 -13 2133.73 232.957   1
   1  -4 -13 2589.83 244.933   1
  -1  -4  13 2418.11 242.058   1
   1  -4 -12-98.1243 187.589   1
   1   4 -12-14.5376 137.489   1
  -1  -4  12 217.541 146.158   1
  -1   4  12-43.9001 204.188   1
  -1   4  11 11368.0 673.959   1
  -1  -4  11 11830.2 631.726   1
   1   4 -11 10654.6 619.096   1
   1  -4 -11 9292.36 643.270   1
   1  -4 -10 2764.96 261.123   1
  -1   4  10 2928.44 287.404   1
  -1  -4  10 2817.72 221.341   1
   1   4 -10 2387.48 208.912   1
   1  -4  -9 146.250 139.750   1
  -1   4   9 18.2398 147.347   1
  -1  -4   9-87.3786 118.865   1
  -1   4   8 29790.9 1662.21   1
   1   4  -8 30706.5 1622.10   1
  -1  -4   8 31933.9 1625.55   1
   1  -4  -8 30596.5 1653.29   1
   1  -4  -7 304.155 152.820   1
   1   4  -7 161.532 90.2720   1
  -1   4   7 31.0242 155.396   1
   1   4  -6 10755.0 571.658   1
  -1  -4   6 10036.6 573.082   1
  -1   4   6 10631.6 614.774   1
   1  -4  -6 10846.1 608.433   1
   1   4  -5 25742.2 1354.41   1
   1  -4  -5 27316.9 1392.07   1
  -1   4   5 25498.0 1397.81   1
  -1  -4   5 26192.2 1357.11   1
  -1  -4   4 203824. 10242.0   1
   1   4  -4 197061. 10242.0   1
   1  -4  -3 14459.4 754.966   1
  -1   4   3 14015.3 759.655   1
  -1  -4   3 13692.7 718.181   1
   1   4  -3 13592.7 717.455   1
  -1   4   2 15437.4 811.019   1
   1  -4  -2 14208.4 806.790   1
  -1  -4   2 14261.3 778.335   1
   1   4  -2 15785.8 779.644   1
  -1   4   1 41553.2 2088.62   1
   1  -4  -1 37777.3 2087.09   1
  -1  -4   1 40909.6 2072.86   1
   1   4  -1 40311.0 2073.28   1
  -1   4   0 44.3628 78.7817   1
   1   4   0-141.981 85.1554   1
   1  -4   0-37.0066 82.7190   1
  -1  -4   0-42.7717 83.4249   1
   1  -4   1 44091.6 2268.77   1
   1   4   1 42857.1 2284.85   1
  -1  -4  -1 44569.2 2282.95   1
  -1   4  -1 44681.8 2270.09   1
   1   4   2 15570.3 820.533   1
  -1  -4  -2 14724.6 812.747   1
   1   4   3 12617.2 731.730   1
  -1  -4  -3 13951.7 729.453   1
   1  -4   4 193791. 9755.15   1
  -1   4  -4 188260. 9754.43   1
   1  -4   5 24187.5 1265.45   1
   1   4   5 24569.8 1307.03   1
  -1   4  -5 23256.0 1260.62   1
  -1  -4  -5 28056.4 1304.59   1
  -1  -4  -6 12588.4 614.277   1
   1   4   6 11324.7 618.187   1
   1   4   7 255.080 131.348   1
   1  -4   7 80.2836 90.8035   1
  -1   4  -7 207.759 80.8489   1
  -1  -4  -7 66.8583 105.452   1
   1   4   8 29037.5 1603.54   1
   1  -4   8 29970.8 1566.97   1
  -1  -4  -8 30173.6 1596.33   1
  -1   4  -8 29871.5 1561.27   1
   1   4   9 279.730 163.655   1
   1  -4   9 72.6626 103.272   1
  -1  -4  -9 93.6024 152.752   1
   1   4  10 2113.19 253.719   1
  -1   4 -10 2658.07 199.177   1
   1  -4  10 2500.10 213.156   1
  -1  -4 -10 2129.92 239.775   1
  -1   4 -11 9092.39 551.593   1
   1  -4  11 9770.65 564.854   1
   1   4  11 9618.16 601.784   1
  -1  -4 -11 9923.91 590.979   1
   1   4  12 440.606 210.406   1
   1  -4  12 196.488 149.755   1
  -1  -4 -12-94.0268 184.467   1
  -1   4 -12-95.7552 124.406   1
  -1   4 -13 1973.99 209.386   1
  -1  -4 -13 1624.60 236.990   1
   1   4  14 2936.18 323.529   1
   1  -4  14 2969.26 276.106   1
  -1   4 -14 2317.16 241.111   1
  -1  -4 -14 3161.29 297.785   1
   1  -4  15 99.0790 182.464   1
   1   4  15 24.3830 238.101   1
  -1  -4 -15 131.068 217.631   1
  -1   4 -15 355.498 178.446   1
   1  -4  16 85.2557 208.007   1
   1   4  16-75.8901 222.485   1
  -1   4 -16 287.747 184.342   1
  -1  -4 -16-136.266 206.498   1
   1  -4  17 1382.87 245.640   1
  -1   4 -17 1373.16 235.147   1
   1  -4  18 1914.49 288.631   1
   1   4  18 2194.08 298.133   1
  -1   4 -18 2226.69 272.177   1
  -1  -4 -18 1739.49 266.232   1
   1   4  19 1724.37 327.363   1
   1  -4  19 1581.11 269.233   1
  -1  -4 -19 1583.47 292.824   1
  -1   4 -19 1820.42 265.950   1
  -1   4 -20 6859.78 484.252   1
  -1  -4 -20 6450.35 502.898   1
   1  -4  20 6468.90 501.722   1
   1   4  20 6109.32 517.490   1
   1  -4  21-81.7737 248.612   1
  -1  -4 -21 129.553 222.904   1
  -1   4 -21 252.423 230.906   1
   1  -4  22 1494.68 296.942   1
   1   4  22 1203.73 328.906   1
  -1  -4 -22 1053.93 305.828   1
  -1   4 -22 994.135 264.753   1
   1  -4  23 1306.09 299.189   1
   1   4  23 502.684 282.370   1
  -1   4 -23 1270.70 278.527   1
  -1  -4 -23 535.167 262.886   1
   1   4  24 474.007 297.926   1
  -1   4 -24 1084.69 297.094   1
  -1  -4 -24 1430.73 317.118   1
   1   4  25 887.392 324.088   1
  -1  -4 -25 108.641 292.289   1
   1   4  26 795.940 273.050   1
  -1  -4 -26 243.843 240.315   1
   1   4  27 292.173 319.761   1
  -1  -4 -27 403.337 307.147   1
   1   4  28 691.560 254.074   1
  -1  -4 -28 53.2849 248.504   1
   1   4  29 454.049 312.309   1
  -1  -4 -29 1155.90 330.950   1
   1  -5 -29-154.927 248.883   1
  -1   5  27-143.840 299.443   1
   1  -5 -26 404.020 317.575   1
  -1   5  26 145.491 310.467   1
   1  -5 -25 705.128 305.580   1
   1   5 -23 188.978 257.368   1
   1  -5 -23-189.776 247.213   1
  -1   5  22-29.2674 226.623   1
   1  -5 -22-107.676 219.893   1
   1   5 -21-50.3239 234.710   1
  -1  -5  21 80.0166 233.835   1
  -1   5  20 1865.11 280.519   1
   1   5 -20 1954.71 284.009   1
  -1  -5  20 2193.92 306.185   1
   1  -5 -20 1713.24 271.258   1
  -1   5  19 112.903 211.785   1
   1   5 -19 873.890 234.560   1
  -1  -5  19 534.683 222.239   1
   1  -5 -19 440.519 208.351   1
  -1   5  18 249.147 235.110   1
   1   5 -18 65.2128 214.455   1
  -1  -5  18 531.175 225.545   1
   1  -5 -18-50.7513 199.024   1
   1  -5 -17 74.0037 234.556   1
  -1   5  17 54.1666 249.831   1
  -1   5  16 3511.54 390.577   1
   1   5 -16 3683.67 323.798   1
  -1  -5  16 3862.48 338.473   1
   1  -5 -16 4467.53 395.206   1
  -1   5  15 179.073 263.910   1
   1  -5 -15 439.900 246.345   1
   1   5 -15-124.951 176.969   1
  -1  -5  15 266.120 186.104   1
  -1   5  14 4845.64 435.370   1
   1   5 -14 5664.99 377.559   1
  -1  -5  14 4875.54 379.164   1
   1  -5 -14 5675.15 426.855   1
  -1   5  13 474.592 198.649   1
   1  -5 -13 702.698 178.086   1
   1   5 -13 527.150 163.366   1
  -1  -5  13 513.139 168.904   1
   1  -5 -12 2349.01 276.867   1
  -1   5  12 2108.18 297.302   1
  -1  -5  12 2083.28 220.514   1
   1   5 -12 2536.09 219.179   1
   1   5 -11-12.2128 122.292   1
  -1  -5  11 257.652 136.539   1
   1  -5 -10 30573.9 1607.52   1
  -1   5  10 28556.9 1613.06   1
  -1   5   9 171.885 163.168   1
   1   5  -9-9.19357 101.470   1
  -1  -5   9-136.516 104.151   1
   1  -5  -9 170.004 156.807   1
   1   5  -8 3734.83 248.052   1
   1  -5  -8 3755.85 296.666   1
  -1   5   8 3755.74 317.884   1
  -1  -5   8 4180.00 253.315   1
   1  -5  -7 26743.9 1553.40   1
  -1   5   7 28338.6 1569.55   1
  -1  -5   7 30706.1 1521.67   1
  -1   5   6 88510.6 4468.13   1
  -1  -5   6 83743.3 4416.60   1
   1  -5  -6 88917.9 4460.09   1
   1   5  -6 86553.7 4414.83   1
   1   5  -5 1914.01 113.301   1
  -1   5   5 1130.48 190.699   1
   1  -5  -5 1864.09 183.135   1
  -1  -5   5 1270.74 110.895   1
   1   5  -4 76841.7 4012.42   1
  -1  -5   4 80036.7 4013.20   1
   1   5  -3 2218.97 137.057   1
   1  -5  -3 2330.12 194.288   1
  -1  -5   3 2419.58 135.910   1
  -1   5   2-9.03306 117.713   1
  -1  -5   2 107.192 55.6103   1
   1   5  -2 20.9361 62.4681   1
   1  -5  -2 141.432 116.025   1
   1   5  -1 27349.9 1413.19   1
  -1   5   1 25855.2 1427.53   1
   1  -5  -1 27139.1 1427.82   1
  -1  -5   1 27910.5 1410.55   1
   1   5   0 3769.76 230.338   1
  -1  -5   0 3684.17 225.462   1
   1  -5   0 3702.27 224.792   1
  -1   5   0 3242.81 228.499   1
   1   5   1 27023.0 1450.27   1
   1  -5   1 27687.8 1430.62   1
  -1  -5  -1 27760.2 1446.03   1
  -1   5  -1 27845.8 1432.83   1
   1  -5   2 92.7334 46.9055   1
   1   5   2-17.7237 103.754   1
  -1  -5  -2 39.8927 107.521   1
  -1   5  -2 129.614 53.0962   1
   1   5   3 2104.10 203.513   1
  -1  -5  -3 2499.42 195.357   1
   1   5   4 79662.9 4133.64   1
  -1  -5  -4 80115.9 4128.16   1
   1   5   5 1913.99 199.915   1
   1  -5   5 1714.22 112.526   1
   1   5   6 90161.4 4572.05   1
   1  -5   6 92273.8 4521.35   1
  -1   5  -6 85009.9 4518.42   1
  -1  -5  -6 85322.9 4561.70   1
   1   5   7 29559.0 1561.49   1
  -1   5  -7 29414.8 1504.16   1
   1  -5   7 28230.2 1508.47   1
  -1  -5  -7 28852.0 1549.37   1
   1   5   8 3493.21 275.526   1
  -1   5  -8 3220.23 216.396   1
   1  -5   8 3273.45 221.534   1
  -1  -5  -8 3521.21 259.949   1
   1  -5   9-9.31195 100.543   1
   1   5   9 254.130 189.327   1
  -1  -5  -9 82.0614 161.799   1
  -1   5  -9 42.1184 91.1471   1
   1   5  10 30537.7 1615.98   1
  -1  -5 -10 28947.9 1604.47   1
   1  -5  11-75.6465 126.117   1
  -1   5 -11 56.8836 115.711   1
  -1   5 -12 2168.87 196.679   1
   1   5  12 1660.68 246.817   1
   1  -5  12 2244.43 218.967   1
  -1  -5 -12 2128.47 242.683   1
   1  -5  13 668.010 162.971   1
   1   5  13 595.294 227.609   1
  -1  -5 -13 794.444 213.669   1
  -1   5 -13 600.310 155.986   1
   1   5  14 5463.53 451.112   1
   1  -5  14 5787.52 407.869   1
  -1   5 -14 5706.67 389.508   1
  -1  -5 -14 6083.40 439.880   1
   1  -5  15 400.115 199.240   1
   1   5  15 224.217 215.734   1
  -1   5 -15-120.791 169.780   1
  -1  -5 -15 89.2060 175.532   1
   1   5  16 3529.96 387.161   1
  -1   5 -16 3577.16 309.655   1
   1  -5  16 3342.77 313.811   1
  -1  -5 -16 3560.62 358.024   1
   1   5  17 26.6905 267.057   1
  -1  -5 -17 190.713 234.477   1
   1   5  18 356.463 247.212   1
   1  -5  18 394.370 204.149   1
  -1  -5 -18-97.7827 204.088   1
  -1   5 -18 42.9317 188.925   1
   1  -5  19 514.616 236.271   1
  -1  -5 -19 424.322 264.454   1
  -1   5 -19 113.631 198.411   1
   1  -5  20 2239.23 295.257   1
   1   5  20 1840.35 317.890   1
  -1   5 -20 1313.21 260.711   1
  -1  -5 -20 2044.60 314.681   1
   1  -5  21-26.8112 238.796   1
  -1   5 -21 250.033 231.356   1
   1   5  22 29.4392 303.871   1
  -1  -5 -22 448.290 295.350   1
  -1   5 -23 458.395 251.299   1
   1   5  23 354.641 279.148   1
  -1  -5 -23 133.657 248.441   1
   1   5  25 1265.36 341.264   1
  -1  -5 -25 917.910 324.884   1
   1   5  26 292.582 234.601   1
  -1  -5 -26-295.452 245.625   1
   1   5  27 202.777 319.089   1
  -1  -5 -27 558.690 310.172   1
   1   5  29-27.9712 282.642   1
  -1  -5 -29 362.124 298.370   1
  -1   6  28 392.329 319.129   1
   1  -6 -28 467.260 316.999   1
  -1   6  27 1452.15 347.497   1
   1  -6 -27 1743.16 350.294   1
  -1   6  26 1010.45 328.523   1
   1  -6 -26 373.693 309.074   1
  -1   6  25 1690.35 345.867   1
   1  -6 -25 2047.53 349.005   1
  -1   6  24 2227.45 353.428   1
   1  -6 -24 2275.22 324.686   1
  -1   6  23 1026.41 272.181   1
   1  -6 -23 460.130 242.280   1
   1   6 -22 820.448 271.388   1
  -1   6  22 87.9489 224.761   1
   1  -6 -22 215.548 218.226   1
   1  -6 -21 936.981 232.035   1
  -1  -6  21 891.322 258.094   1
   1   6 -21 518.190 235.131   1
  -1  -6  20 11466.5 677.451   1
   1  -6 -20 9940.22 671.290   1
   1   6 -20 10225.9 665.096   1
  -1   6  20 9732.93 680.746   1
  -1   6  19 1481.28 282.219   1
   1   6 -19 1607.98 261.609   1
  -1  -6  19 1231.50 264.135   1
   1  -6 -19 1489.29 272.913   1
  -1   6  18 1708.29 323.207   1
   1  -6 -18 2334.14 307.035   1
   1   6 -18 1979.30 256.525   1
  -1  -6  18 2366.96 276.439   1
   1  -6 -17 4201.73 391.684   1
  -1  -6  17 3807.68 342.956   1
  -1   6  17 4039.89 410.142   1
   1   6 -17 4285.22 339.374   1
  -1  -6  16 2394.69 269.303   1
   1   6 -16 2830.87 262.771   1
  -1   6  15 731.065 276.295   1
   1  -6 -15 897.188 258.757   1
  -1  -6  15 413.415 177.934   1
   1   6 -15 814.389 186.016   1
  -1  -6  14 4781.11 361.927   1
   1  -6 -14 5396.25 398.058   1
   1   6 -14 5289.53 366.172   1
  -1   6  14 4531.29 400.792   1
  -1   6  13-24.3826 235.018   1
   1  -6 -13-43.7226 215.619   1
   1   6 -13 112.356 134.450   1
  -1  -6  13 371.568 153.454   1
   1  -6 -12 2642.48 291.081   1
  -1  -6  12 2689.01 235.257   1
   1   6 -12 2741.66 227.734   1
  -1   6  12 3180.51 328.912   1
  -1   6  11 4238.50 365.240   1
   1  -6 -11 4162.21 349.211   1
   1   6 -10 23584.8 1212.78   1
  -1  -6  10 21917.5 1214.79   1
  -1  -6   9 19468.6 1016.71   1
  -1   6   9 19505.2 1087.15   1
   1   6  -9 19116.6 1012.93   1
   1  -6  -9 17419.7 1063.91   1
  -1  -6   8 33443.9 1644.53   1
   1  -6  -8 30375.5 1691.91   1
  -1   6   8 30425.2 1703.42   1
   1   6  -8 30617.3 1639.98   1
  -1  -6   7 328.737 73.6819   1
   1  -6  -7 525.975 169.840   1
   1   6  -7 365.037 70.1423   1
   1   6  -6 704.989 73.2377   1
  -1   6   6 834.109 183.835   1
  -1  -6   6 774.286 75.4659   1
   1  -6  -5 11980.2 709.317   1
  -1   6   5 13097.5 722.706   1
   1  -6  -4 61378.8 3237.84   1
  -1   6   4 63405.1 3246.23   1
   1   6  -3 423.412 57.5506   1
  -1  -6   3 385.996 53.9467   1
   1  -6  -2 7999.41 451.563   1
  -1   6   2 7768.71 453.174   1
   1   6  -2 7578.33 416.132   1
  -1   6   1 30251.7 1609.43   1
   1   6  -1 30127.7 1591.94   1
   1  -6  -1 30128.6 1608.52   1
  -1  -6   1 31701.7 1590.06   1
  -1   6   0 102.130 81.5150   1
   1   6   0 68.9497 88.7185   1
  -1  -6   0 37.2966 76.5366   1
   1  -6   0 63.3433 77.8649   1
   1  -6   1 33781.1 1613.40   1
   1   6   1 32361.9 1634.85   1
  -1  -6  -1 33358.8 1629.71   1
  -1   6  -2 8250.24 440.464   1
  -1  -6  -2 7929.42 471.442   1
   1   6   2 8631.66 483.790   1
  -1  -6  -4 65883.6 3418.59   1
   1   6   4 65918.2 3425.81   1
  -1  -6  -5 12722.2 739.157   1
   1   6   5 13827.0 753.762   1
   1  -6   6 708.851 67.6031   1
  -1  -6  -6 796.638 159.615   1
   1   6   6 1009.90 187.592   1
  -1   6  -6 826.424 67.0829   1
   1   6   7 303.010 139.889   1
   1  -6   7 487.238 72.1946   1
  -1   6  -7 460.795 70.4591   1
  -1  -6  -7 415.461 126.332   1
  -1   6  -8 33175.6 1647.79   1
   1  -6   8 30718.8 1650.60   1
   1   6   8 32471.8 1713.68   1
  -1  -6  -8 29589.6 1696.98   1
  -1   6  -9 18919.2 1022.62   1
   1   6   9 18484.1 1084.15   1
   1  -6   9 20108.8 1029.06   1
  -1  -6  -9 19416.0 1078.85   1
  -1   6 -10 22720.2 1220.47   1
   1  -6  10 23379.8 1226.55   1
  -1  -6 -11 5138.95 386.238   1
   1   6  11 4888.31 395.356   1
   1   6  12 2709.14 298.605   1
  -1   6 -12 2476.24 218.755   1
   1  -6  12 2900.85 237.222   1
  -1  -6 -12 2629.54 272.321   1
   1  -6  13-88.9999 136.853   1
   1   6  13-94.3429 179.661   1
  -1   6 -13 202.540 139.911   1
  -1  -6 -13 210.188 163.415   1
  -1  -6 -14 5808.96 426.649   1
  -1   6 -14 4839.67 355.481   1
   1   6  14 4810.46 432.773   1
   1  -6  14 5902.43 387.022   1
   1   6  15 917.929 274.495   1
   1  -6  15 610.006 194.270   1
  -1  -6 -15 365.695 240.694   1
  -1   6 -15 515.619 176.315   1
   1  -6  16 2239.61 264.570   1
  -1   6 -16 2675.70 273.534   1
   1   6  17 3655.26 373.145   1
  -1   6 -17 4092.08 320.955   1
   1  -6  17 3713.31 325.199   1
  -1  -6 -17 2875.42 338.574   1
   1   6  18 2165.03 345.840   1
  -1  -6 -18 2248.86 324.679   1
   1   6  19 1961.62 322.952   1
   1  -6  19 1258.50 267.520   1
  -1   6 -19 1552.44 254.908   1
  -1  -6 -19 935.122 275.266   1
  -1   6 -20 10113.4 658.766   1
  -1  -6 -20 9711.93 661.272   1
   1   6  20 10329.6 687.686   1
   1  -6  20 10689.6 669.641   1
   1   6  21 117.077 309.547   1
  -1   6 -21 689.953 248.240   1
   1  -6  21 315.752 238.325   1
  -1  -6 -21 678.401 288.974   1
  -1   6 -22 283.593 250.726   1
   1   6  22 117.916 312.519   1
  -1  -6 -22 423.995 289.925   1
   1   6  23-88.5958 220.241   1
  -1  -6 -23 266.788 217.164   1
  -1  -6 -24 2757.99 361.522   1
   1   6  25 1989.56 364.965   1
   1   6  26 899.611 255.412   1
  -1  -6 -26 745.548 234.934   1
   1   6  27 2092.58 374.200   1
  -1  -6 -27 2472.37 371.633   1
   1   6  28-252.902 290.454   1
  -1  -6 -28 129.688 311.843   1
   1  -7 -28 998.008 342.672   1
  -1   7  28 967.709 333.961   1
   1  -7 -26 793.161 318.381   1
  -1   7  26 429.271 324.241   1
   1  -7 -25 401.250 300.340   1
  -1   7  25 231.612 308.353   1
  -1   7  24 496.198 287.590   1
   1  -7 -24 242.656 285.510   1
  -1   7  22 3931.07 410.614   1
   1  -7 -22 3690.63 384.786   1
  -1   7  21-409.643 280.563   1
   1  -7 -21 26.8342 249.078   1
  -1   7  20 174.252 273.320   1
   1   7 -20 134.952 197.421   1
  -1  -7  20 245.008 222.964   1
   1  -7 -20 213.061 265.294   1
  -1   7  19-86.1906 290.934   1
   1  -7 -19 737.235 283.101   1
   1   7 -19-84.7475 189.929   1
  -1  -7  19 137.904 204.774   1
  -1   7  18 11187.3 788.227   1
   1   7 -18 12797.2 738.750   1
  -1  -7  18 12239.8 745.126   1
   1  -7 -18 12077.9 782.559   1
  -1   7  17 389.378 294.074   1
   1   7 -17 221.390 180.320   1
  -1  -7  17 299.936 201.717   1
   1  -7 -17-127.284 257.295   1
  -1   7  16 545.244 279.932   1
   1   7 -16 85.1217 163.279   1
  -1  -7  16-36.8896 170.732   1
   1  -7 -16 148.765 246.298   1
  -1   7  15 186.410 226.039   1
   1   7 -15-62.2243 146.765   1
  -1  -7  15-16.9215 169.316   1
   1  -7 -15-360.909 210.312   1
  -1   7  14-258.881 278.274   1
   1   7 -14-70.3780 142.855   1
  -1  -7  14 184.105 162.847   1
   1  -7 -14 418.775 252.168   1
  -1   7  13 575.736 259.339   1
   1   7 -13 516.042 142.747   1
  -1  -7  13 452.458 152.767   1
   1  -7 -13 427.508 224.275   1
  -1   7  12 1638.22 279.729   1
   1  -7 -12 1338.35 241.434   1
  -1   7  11-230.851 225.852   1
   1   7 -11 105.251 100.019   1
  -1  -7  11 10.2735 118.028   1
   1  -7 -11 41.3773 196.705   1
  -1   7  10 879.478 229.126   1
   1  -7 -10 1020.01 213.313   1
   1   7 -10 1157.06 125.106   1
  -1  -7  10 930.945 122.740   1
  -1   7   9 5793.01 459.532   1
   1   7  -9 6703.01 375.143   1
   1  -7  -9 7288.96 455.923   1
  -1  -7   9 6486.56 375.272   1
  -1   7   8 7301.70 468.972   1
  -1  -7   8 6344.79 373.685   1
   1  -7  -8 6411.58 447.496   1
   1   7  -8 7225.67 375.636   1
   1   7  -7 1211.06 90.1164   1
  -1  -7   7 1239.37 90.2847   1
   1  -7  -7 1359.57 195.262   1
  -1   7   7 1009.26 204.081   1
   1  -7  -6 18781.8 1025.25   1
  -1   7   6 18111.7 1035.04   1
   1  -7  -5 3210.62 258.913   1
  -1   7   5 2984.67 265.487   1
   1  -7  -4 268.204 134.664   1
  -1   7   4 638.308 157.440   1
   1   7  -3 3172.39 180.176   1
  -1   7   3 2769.07 255.828   1
  -1  -7   3 3129.25 176.657   1
   1  -7  -3 3112.44 238.894   1
  -1   7   2 13709.9 805.762   1
   1  -7  -2 13501.4 801.099   1
  -1  -7   2 15623.0 772.810   1
  -1   7   1 736.139 117.995   1
   1   7  -1 1057.09 107.477   1
   1  -7  -1 761.713 114.108   1
  -1  -7   1 812.287 95.1717   1
   1   7   0 18406.2 958.475   1
   1  -7   0 17911.4 953.550   1
  -1   7   0 17500.8 955.244   1
  -1   7  -1 920.643 101.438   1
   1  -7   1 780.215 93.8703   1
   1   7   1 677.526 110.605   1
   1  -7   2 14780.8 773.742   1
   1   7   3 2671.70 231.640   1
  -1  -7  -3 3025.60 221.922   1
   1   7   4 413.443 150.909   1
  -1  -7  -4 623.766 132.618   1
  -1  -7  -5 2959.88 245.747   1
   1   7   5 3198.84 259.361   1
  -1  -7  -6 16295.8 959.057   1
   1   7   6 18625.8 978.459   1
  -1  -7  -7 1292.57 181.468   1
   1   7   7 1291.83 200.722   1
  -1  -7  -8 6844.83 445.562   1
   1  -7   8 6775.69 371.359   1
   1   7   8 6400.11 450.834   1
  -1   7  -8 6856.38 369.521   1
  -1   7  -9 7170.11 379.270   1
   1   7   9 6733.62 458.514   1
   1  -7   9 6448.12 381.497   1
  -1  -7  -9 6254.94 447.681   1
  -1   7 -10 896.093 112.036   1
   1   7  10 652.439 210.140   1
   1  -7  10 911.600 122.583   1
  -1   7 -11 202.115 94.7528   1
  -1  -7 -11-137.720 188.059   1
   1  -7  11-98.5202 103.893   1
   1   7  11-89.0040 226.317   1
  -1  -7 -12 1307.63 242.643   1
   1   7  12 1398.36 267.248   1
  -1  -7 -13 866.822 223.443   1
  -1   7 -13 657.751 144.910   1
   1  -7  13 546.483 152.286   1
   1   7  13 655.530 245.160   1
  -1  -7 -14 202.589 202.305   1
  -1   7 -14 83.8948 150.683   1
   1  -7  14 59.9890 151.539   1
   1   7  14 50.3687 212.350   1
  -1  -7 -15-93.1457 248.217   1
  -1   7 -15 46.5885 158.356   1
   1  -7  15 199.917 163.025   1
   1   7  15 26.0001 268.148   1
  -1   7 -16 85.3754 166.685   1
  -1  -7 -16-191.680 235.039   1
   1   7  16-188.060 275.824   1
   1  -7  16-145.950 167.854   1
  -1   7 -17 241.682 176.853   1
  -1  -7 -17 73.5627 248.885   1
   1  -7  17 138.881 181.530   1
   1   7  17-110.236 271.039   1
  -1  -7 -18 10900.5 723.613   1
  -1   7 -18 12315.2 709.534   1
   1  -7  18 11837.7 713.782   1
   1   7  18 11131.4 741.560   1
  -1   7 -19 21.4234 182.476   1
  -1  -7 -19-25.4609 248.498   1
   1   7  19 86.0286 288.955   1
   1  -7  19 250.917 203.764   1
  -1   7 -20-45.6288 204.523   1
  -1  -7 -20 516.559 282.207   1
   1  -7  20 97.0720 228.938   1
   1   7  21 470.138 311.070   1
  -1  -7 -21 289.259 268.740   1
   1   7  22 3925.18 381.479   1
  -1  -7 -22 3709.35 363.894   1
   1   7  24 322.017 324.156   1
  -1  -7 -24 321.398 307.550   1
   1   7  25 377.854 288.876   1
  -1  -7 -25 106.521 274.256   1
   1   7  26 546.562 295.982   1
  -1  -7 -26 790.909 278.937   1
   1   7  28 665.547 296.058   1
  -1  -7 -28 971.599 299.385   1
   1  -8 -27 257.634 300.020   1
  -1   8  26-141.455 304.117   1
   1  -8 -26 288.209 311.314   1
  -1   8  25 1897.60 366.547   1
   1  -8 -25 1645.09 352.812   1
  -1   8  24 406.737 323.846   1
   1  -8 -24 402.061 315.286   1
  -1   8  23 467.321 322.015   1
   1  -8 -23 107.642 284.081   1
  -1   8  22 528.109 326.954   1
   1  -8 -22 807.563 300.298   1
  -1   8  21 410.673 332.024   1
   1  -8 -21 403.188 308.345   1
  -1   8  20-87.5793 301.757   1
   1  -8 -20 214.049 299.402   1
   1   8 -19 832.252 215.910   1
   1   8 -18 2597.75 264.521   1
   1  -8 -18 2305.71 334.864   1
  -1   8  18 3032.49 372.314   1
  -1  -8  18 2553.63 277.614   1
   1   8 -17 381.587 174.453   1
   1  -8 -17 438.043 196.274   1
  -1   8  17 140.877 204.389   1
  -1  -8  17 450.892 187.902   1
   1   8 -16 126.465 154.670   1
   1  -8 -16-176.197 245.017   1
  -1   8  16 277.008 276.433   1
  -1  -8  16-34.1894 162.544   1
   1   8 -15 28.5524 142.826   1
   1  -8 -15 123.080 255.587   1
  -1   8  15-108.335 280.576   1
  -1  -8  15-184.644 160.131   1
  -1   8  14 2457.23 302.890   1
   1   8 -14 2480.79 228.105   1
  -1  -8  14 2661.17 241.191   1
   1  -8 -14 2552.72 291.175   1
   1  -8 -13-46.1106 238.453   1
  -1   8  13-308.052 258.172   1
  -1  -8  12 10154.3 544.829   1
   1  -8 -12 10178.6 622.004   1
   1   8 -12 8653.60 536.581   1
  -1   8  12 8926.13 627.732   1
  -1   8  11 190.684 246.933   1
  -1  -8  11 66.1301 100.902   1
   1  -8 -11 106.704 215.546   1
   1   8 -11 15.5169 90.9467   1
   1  -8 -10 5392.18 405.529   1
  -1   8  10 5131.28 414.676   1
  -1  -8  10 4788.47 307.303   1
   1   8 -10 5839.13 310.220   1
  -1  -8   9 540.246 72.0914   1
   1   8  -9 490.453 72.8865   1
   1  -8  -8 22318.5 1268.81   1
  -1   8   8 23928.4 1287.51   1
   1  -8  -7 4721.39 341.103   1
  -1   8   7 4361.67 350.500   1
   1  -8  -6 6023.55 394.672   1
  -1   8   6 5455.64 403.701   1
   1  -8  -5 89.8033 141.932   1
  -1   8   5-33.2805 155.230   1
   1  -8  -4 8645.22 519.940   1
  -1   8   4 8658.75 528.480   1
   1   8  -3 114.766 51.3437   1
  -1  -8   3 52.9646 46.1472   1
  -1  -8   2 71965.4 3549.43   1
   1   8  -2 65985.6 3551.63   1
   1  -8  -1 19260.4 1020.65   1
   1   8  -1 18011.1 1007.02   1
  -1  -8   1 19787.4 1002.77   1
  -1   8   1 18881.0 1025.32   1
  -1   8   0-43.4961 92.7244   1
   1  -8   0-56.6507 85.3408   1
   1   8   0 70.6439 101.447   1
  -1  -8   0-31.1800 82.7334   1
   1   8   1 20645.6 1053.20   1
  -1  -8  -1 20141.8 1044.38   1
  -1   8  -1 18975.2 1031.84   1
   1  -8   1 18892.6 1026.04   1
  -1  -8  -2 67471.6 3570.82   1
  -1   8  -2 71681.3 3544.81   1
   1  -8   2 67667.1 3541.63   1
   1   8   2 68067.6 3577.79   1
   1   8   3-26.7295 139.387   1
  -1  -8  -4 8965.26 541.510   1
   1   8   4 9471.32 555.146   1
  -1  -8  -5-128.825 131.668   1
   1   8   5 79.3010 139.933   1
  -1  -8  -6 6006.74 398.083   1
   1   8   6 5945.78 411.876   1
  -1  -8  -7 4169.99 341.966   1
   1   8   7 4718.66 363.428   1
   1   8   8 24638.0 1288.17   1
  -1  -8  -8 21778.9 1263.79   1
  -1   8  -9 366.848 51.4662   1
   1   8  10 5949.43 424.851   1
  -1  -8 -10 5204.58 396.611   1
   1  -8  10 5020.79 297.554   1
  -1   8 -10 5218.84 296.414   1
  -1   8 -11-14.3138 84.0049   1
  -1  -8 -11-143.734 196.784   1
   1   8  11-115.355 223.418   1
   1  -8  11 52.7294 91.4661   1
   1   8  12 9046.36 655.129   1
  -1  -8 -12 10339.9 655.745   1
   1  -8  12 9747.52 575.280   1
  -1   8 -12 11182.6 576.467   1
   1   8  13-74.9211 223.780   1
  -1  -8 -13-133.844 188.125   1
   1   8  14 1883.73 279.528   1
  -1  -8 -14 2171.06 265.012   1
   1  -8  14 2381.98 224.749   1
  -1   8 -14 2520.86 212.467   1
  -1   8 -15 154.867 141.959   1
  -1  -8 -15 189.987 207.621   1
   1   8  15 345.782 241.894   1
   1  -8  15-89.6196 146.235   1
  -1   8 -16 266.775 157.128   1
  -1  -8 -16 462.232 241.932   1
   1   8  16 300.312 270.753   1
   1  -8  16 100.008 162.756   1
  -1   8 -17 466.767 175.275   1
  -1  -8 -17 322.692 260.756   1
   1   8  17 223.375 282.002   1
   1  -8  17 403.392 183.575   1
  -1   8 -18 2204.74 256.407   1
  -1  -8 -18 2990.15 339.163   1
   1  -8  18 1799.74 251.565   1
   1   8  18 2370.34 364.247   1
  -1   8 -19 407.565 201.943   1
   1   8  20 439.316 240.529   1
  -1  -8 -20 182.498 195.787   1
   1   8  21 353.363 281.187   1
  -1  -8 -21 289.642 254.848   1
   1   8  22 265.545 313.535   1
  -1  -8 -22 714.616 294.425   1
   1   8  23 264.143 311.041   1
  -1  -8 -23 639.808 303.221   1
   1   8  24 145.695 270.351   1
  -1  -8 -24 79.8809 245.664   1
   1   8  25 1125.36 300.698   1
  -1  -8 -25 1056.60 282.810   1
   1   8  26 598.213 328.411   1
  -1  -8 -26 495.793 308.598   1
  -1  -8 -27 205.295 291.180   1
   1  -9 -27 254.101 246.713   1
  -1   9  27-192.252 240.792   1
   1  -9 -25 578.227 282.426   1
  -1   9  25 854.510 306.985   1
  -1   9  23 2038.49 355.083   1
   1  -9 -23 1369.37 311.630   1
  -1   9  22 2983.74 376.343   1
   1  -9 -22 2801.26 356.708   1
  -1   9  21 557.719 264.710   1
   1  -9 -21 349.887 245.035   1
  -1   9  20 586.434 238.163   1
   1  -9 -20 402.769 216.723   1
  -1   9  19 903.620 298.020   1
   1  -9 -19 2081.90 314.374   1
  -1   9  18 2165.31 359.165   1
   1  -9 -18 2351.37 348.019   1
   1   9 -18 2715.81 250.514   1
   1   9 -17 140.592 152.471   1
   1  -9 -17 887.520 292.699   1
  -1  -9  17 367.966 179.658   1
  -1   9  17 513.349 298.697   1
   1  -9 -16 4051.87 368.861   1
  -1  -9  16 3512.38 296.034   1
  -1   9  16 3956.37 388.742   1
   1   9 -16 4284.19 300.520   1
  -1   9  15 27.5674 261.928   1
   1  -9 -15 600.832 261.037   1
  -1  -9  15 384.307 146.918   1
   1   9 -15 280.146 128.394   1
  -1  -9  14 124.159 134.478   1
   1  -9 -13 1705.54 264.287   1
  -1  -9  13 1864.75 169.960   1
   1   9 -13 1908.00 162.740   1
  -1   9  13 2232.29 307.208   1
  -1  -9  12 7440.01 429.849   1
   1  -9 -12 7808.63 532.884   1
   1   9 -12 7709.71 431.472   1
  -1   9  12 7914.90 554.064   1
   1  -9 -11 485.652 237.337   1
  -1   9  11 590.177 271.462   1
  -1  -9  11 97.3888 70.1690   1
   1   9 -11 38.2475 70.3298   1
   1  -9 -10 614.980 208.782   1
  -1   9  10 614.074 223.738   1
   1  -9  -9 2229.70 253.993   1
  -1   9   9 1895.99 252.562   1
   1  -9  -7 1564.84 234.754   1
  -1   9   7 1458.29 251.170   1
  -1   9   6 14107.2 824.894   1
   1  -9  -5 10386.2 638.763   1
  -1   9   5 11433.1 652.795   1
   1  -9  -4 5371.18 365.335   1
  -1   9   4 5282.31 373.129   1
   1   9  -3-16.1559 57.4794   1
  -1   9   3 88.0349 137.301   1
  -1  -9   3 136.172 51.6944   1
   1  -9  -3 175.178 128.178   1
   1  -9  -2 16593.4 846.418   1
  -1  -9   2 14051.6 805.890   1
  -1   9   2 15315.2 849.002   1
   1   9  -2 16087.8 812.408   1
  -1  -9   1 3516.66 217.065   1
   1   9  -1 3011.70 224.003   1
   1   9   0 27108.0 1510.41   1
  -1   9   0 29772.9 1512.32   1
   1  -9   0 29533.2 1507.36   1
  -1  -9   0 28153.1 1507.29   1
  -1   9  -1 3711.20 223.325   1
   1  -9   1 3085.57 216.161   1
   1   9   2 17034.0 847.325   1
  -1   9  -2 15349.7 801.647   1
  -1  -9  -2 15284.5 834.779   1
   1  -9   2 14228.2 797.542   1
  -1  -9  -3 190.961 126.176   1
  -1  -9  -4 5892.83 381.879   1
   1   9   4 5661.66 389.473   1
  -1  -9  -5 10739.3 618.335   1
   1   9   5 10125.4 623.775   1
   1   9   6 14757.2 852.474   1
   1   9   7 2077.03 249.337   1
  -1  -9  -7 1866.74 241.177   1
   1   9   9 2072.25 277.638   1
  -1  -9  -9 2574.43 262.656   1
   1   9  10 1348.89 241.721   1
  -1  -9 -10 1179.41 221.538   1
   1   9  11-23.8639 181.866   1
  -1  -9 -11 106.363 179.435   1
   1  -9  11 181.244 48.3079   1
  -1   9 -11 84.5666 48.4505   1
   1   9  12 7439.38 519.493   1
  -1  -9 -12 8146.04 505.117   1
   1  -9  12 7236.57 410.471   1
  -1   9 -12 7154.47 406.559   1
   1   9  13 1692.67 255.836   1
  -1  -9 -13 2225.20 252.596   1
   1  -9  13 1860.28 165.020   1
  -1   9 -13 1749.23 159.444   1
  -1   9 -14 128.605 113.656   1
   1  -9  14-73.9110 122.632   1
  -1  -9 -15-48.3839 201.137   1
   1   9  15 81.4974 231.323   1
   1   9  16 4005.00 382.982   1
  -1  -9 -16 3854.77 364.180   1
   1  -9  16 3114.23 284.036   1
  -1   9 -16 3749.09 280.966   1
  -1   9 -17 461.320 167.468   1
   1   9  17 397.254 282.052   1
   1  -9  17 178.621 165.241   1
  -1  -9 -17-150.813 252.953   1
  -1  -9 -18 2785.33 355.636   1
   1   9  18 2911.09 384.268   1
  -1   9 -18 2582.75 268.944   1
   1   9  19 1372.90 349.489   1
  -1  -9 -19 1397.41 302.918   1
   1   9  20 264.929 321.776   1
  -1  -9 -20 105.221 281.700   1
   1   9  21 88.5610 286.913   1
  -1  -9 -21 396.957 260.541   1
   1   9  22 3003.72 351.961   1
  -1  -9 -22 3317.62 337.722   1
   1   9  23 1667.86 338.651   1
  -1  -9 -23 1805.11 312.237   1
   1   9  25 57.2598 311.929   1
  -1  -9 -25 497.803 300.249   1
   1   9  27-248.510 266.131   1
  -1  -9 -27 506.046 266.331   1
  -1  10  26 1881.74 347.294   1
   1 -10 -26 1662.55 315.399   1
  -1  10  25 536.221 299.072   1
   1 -10 -25-52.0231 272.096   1
  -1  10  24 716.603 310.053   1
   1 -10 -24 845.252 293.701   1
  -1  10  23 521.994 322.754   1
   1 -10 -23 374.020 284.418   1
  -1  10  22 1255.21 348.870   1
   1 -10 -22 1315.94 319.823   1
  -1  10  20 881.165 334.443   1
   1 -10 -20 941.976 317.115   1
  -1  10  19 1143.62 319.301   1
   1 -10 -19 885.554 286.926   1
  -1  10  18 203.911 238.436   1
   1 -10 -18 399.843 232.747   1
  -1  10  17-173.039 293.445   1
   1 -10 -17 448.372 273.965   1
   1 -10 -16 5568.76 467.329   1
  -1  10  16 5635.68 491.674   1
  -1  10  15 391.830 237.527   1
  -1 -10  15 130.600 107.164   1
   1  10 -15-101.968 106.683   1
   1 -10 -15-357.849 219.820   1
  -1  10  14 1316.51 310.078   1
   1 -10 -14 1452.64 284.046   1
  -1 -10  14 1062.30 121.020   1
   1  10 -14 1010.79 120.427   1
   1 -10 -13 73.0321 210.073   1
  -1 -10  13 104.473 61.3915   1
   1  10 -13 4.37313 61.1469   1
  -1  10  12 1121.52 288.195   1
   1 -10 -12 1183.34 255.894   1
  -1  10  11 75.9004 258.416   1
   1 -10 -11 524.558 246.679   1
  -1  10  10 2218.96 309.181   1
   1 -10 -10 1737.80 280.555   1
  -1  10   9 2619.70 302.286   1
  -1  10   8-89.2881 214.530   1
   1 -10  -8-80.5621 191.537   1
   1 -10  -7 1420.60 224.723   1
   1 -10  -6 7468.52 512.776   1
  -1  10   6 8535.36 530.563   1
  -1  10   5 92.7645 173.579   1
   1 -10  -5 50.9311 167.799   1
  -1  10   4 137.359 161.784   1
   1 -10  -4 236.235 150.452   1
   1  10  -3 224.465 68.4223   1
  -1 -10   3 137.595 60.3452   1
   1 -10  -3 129.637 138.051   1
   1 -10  -2 2526.82 221.387   1
  -1 -10   2 2447.38 165.454   1
   1  10  -2 2231.77 171.973   1
  -1  10   2 2760.68 231.041   1
   1 -10  -1 1091.24 153.379   1
  -1 -10   1 798.609 111.485   1
   1  10  -1 993.029 123.163   1
  -1  10   1 977.117 146.925   1
   1 -10   0 29.4919 102.078   1
  -1 -10   0 38.0841 99.3060   1
   1  10   0-53.5131 115.288   1
  -1  10   0-147.303 112.152   1
   1 -10   1 913.099 120.099   1
  -1 -10  -1 876.801 137.896   1
   1  10   1 703.884 147.345   1
  -1  10  -1 1085.03 124.254   1
   1  10   2 2832.57 218.179   1
  -1 -10  -2 2403.65 205.487   1
  -1  10  -2 2382.21 166.804   1
   1 -10   2 2239.53 162.421   1
  -1 -10  -3 81.3836 128.026   1
   1  10   3 230.379 157.747   1
  -1  10  -3 93.3143 42.6956   1
  -1 -10  -4 59.1510 140.241   1
   1  10   4-167.507 157.996   1
  -1 -10  -5 64.2286 149.115   1
   1  10   5 235.268 169.430   1
  -1 -10  -6 8338.29 526.789   1
   1  10   7 904.394 226.710   1
  -1 -10  -7 1151.43 219.465   1
   1  10   8 86.6352 205.381   1
  -1 -10  -8-115.531 171.975   1
   1  10   9 2570.24 288.028   1
   1  10  10 1617.17 279.254   1
  -1 -10 -10 1272.68 242.408   1
   1  10  11 49.3079 244.841   1
  -1 -10 -11-154.686 234.539   1
   1  10  12 714.441 274.771   1
  -1 -10 -12 1208.85 259.550   1
   1  10  13-26.3459 266.079   1
  -1 -10 -13-23.4927 230.996   1
   1  10  14 1976.92 297.837   1
  -1 -10 -14 1542.47 271.808   1
   1 -10  14 978.852 106.795   1
  -1  10 -15 16.1355 95.8836   1
  -1 -10 -15 393.987 238.472   1
   1  10  15 166.402 252.896   1
   1 -10  15-25.5080 101.049   1
  -1 -10 -16 5190.28 412.032   1
  -1  10 -16 4357.55 297.363   1
   1  10  16 4418.28 436.970   1
   1  10  17 230.270 280.818   1
  -1 -10 -17 484.554 250.852   1
   1  10  18 525.481 290.988   1
  -1 -10 -18 465.049 265.193   1
   1  10  19 1000.35 331.796   1
  -1 -10 -19 1254.74 300.973   1
   1  10  20 1062.88 342.773   1
  -1 -10 -20 395.428 284.864   1
   1  10  22 968.005 339.463   1
  -1 -10 -22 2366.92 348.363   1
   1  10  23 843.189 318.316   1
  -1 -10 -23 742.832 280.186   1
   1  10  24 345.200 234.753   1
  -1 -10 -24 341.723 217.721   1
   1  10  25 113.464 276.958   1
  -1 -10 -25 233.432 264.572   1
   1  10  26 2841.35 388.877   1
  -1 -10 -26 2037.81 358.615   1
  -1  11  26 1283.89 333.675   1
   1 -11 -26 555.043 290.165   1
  -1  11  25 724.934 328.486   1
   1 -11 -25 412.078 292.867   1
  -1  11  24 766.900 295.949   1
   1 -11 -24 1046.49 295.876   1
  -1  11  23-230.490 276.840   1
   1 -11 -23 185.729 242.637   1
  -1  11  22 291.191 238.988   1
   1 -11 -22 187.659 206.218   1
  -1  11  21 117.181 279.550   1
   1 -11 -21 350.148 256.386   1
  -1  11  20 559.458 329.511   1
   1 -11 -20 296.550 285.048   1
  -1  11  19 264.870 326.287   1
   1 -11 -19 619.827 307.036   1
  -1  11  18 1995.78 330.045   1
   1 -11 -18 1422.59 293.319   1
   1 -11 -16 5539.49 485.021   1
  -1  11  16 6027.05 517.629   1
  -1  11  15 1791.51 280.715   1
   1 -11 -15 1402.97 254.099   1
  -1  11  14 894.045 300.311   1
   1 -11 -14 970.704 289.224   1
  -1  11  13 27.3603 242.869   1
   1 -11 -12 4459.15 383.071   1
  -1  11  12 4082.77 393.850   1
  -1  11  11 1166.92 291.136   1
   1 -11 -11 1610.21 275.927   1
   1 -11 -10 13147.4 809.249   1
  -1  11   9 627.887 254.683   1
   1 -11  -9 352.904 226.677   1
  -1  11   8 2751.87 319.301   1
   1 -11  -8 4035.34 334.337   1
  -1  11   6 541.451 208.993   1
   1 -11  -6 877.166 205.635   1
  -1  11   5 547.377 205.996   1
   1 -11  -5 483.798 184.953   1
   1 -11  -4 11586.5 690.848   1
  -1  11   4 11854.2 700.912   1
  -1 -11   3 2267.46 141.522   1
   1 -11  -3 1950.78 211.720   1
   1  11  -3 2065.96 145.334   1
  -1  11   3 1998.22 229.079   1
   1 -11  -2 473.206 152.173   1
  -1 -11   2 595.012 97.4694   1
   1  11  -2 425.117 102.203   1
  -1  11   2 541.840 166.530   1
  -1 -11   1 2160.65 177.234   1
   1 -11  -1 2148.82 195.489   1
   1  11  -1 1983.11 171.603   1
  -1  11   1 1854.26 198.988   1
   1  11   1 1774.70 202.509   1
  -1 -11  -1 2151.95 198.463   1
  -1  11  -1 2310.67 176.936   1
   1 -11   1 2215.23 174.120   1
   1  11   2 510.582 168.070   1
  -1 -11  -2 603.150 143.593   1
  -1  11  -2 425.162 92.0276   1
   1 -11   2 435.380 87.4406   1
  -1 -11  -3 2068.28 205.412   1
  -1  11  -3 1649.59 107.203   1
   1 -11   3 1578.22 103.655   1
   1  11   3 2140.00 218.516   1
   1  11   4 11394.2 688.571   1
  -1 -11  -4 11377.4 669.045   1
  -1 -11  -5 529.172 173.654   1
   1  11   5 632.314 193.895   1
  -1 -11  -6 726.218 202.625   1
   1  11   6 815.556 209.623   1
  -1 -11  -8 3353.80 303.197   1
   1  11   8 2673.76 299.874   1
  -1 -11  -9 127.103 204.655   1
   1  11   9 23.7043 226.011   1
  -1 -11 -10 12707.6 777.188   1
  -1 -11 -11 1683.58 251.960   1
   1  11  11 1378.38 267.763   1
  -1 -11 -12 3939.94 357.515   1
   1  11  12 3875.41 386.882   1
   1  11  13 135.643 272.113   1
  -1 -11 -14 221.494 240.057   1
   1  11  14 415.475 280.828   1
  -1 -11 -15 1226.41 277.248   1
   1  11  15 1216.94 327.511   1
  -1 -11 -16 5783.95 449.251   1
   1  11  16 4489.53 463.624   1
  -1 -11 -18 1542.79 301.188   1
   1  11  18 912.986 326.221   1
  -1 -11 -19 422.187 280.773   1
   1  11  19 680.168 322.990   1
  -1 -11 -20 185.490 274.766   1
   1  11  20 296.035 313.053   1
  -1 -11 -21 344.910 294.486   1
   1  11  21 324.286 324.535   1
  -1 -11 -22 423.918 302.786   1
   1  11  22-175.488 328.615   1
  -1 -11 -23 475.272 306.693   1
   1  11  23 578.276 334.429   1
  -1 -11 -24 678.037 295.461   1
   1  11  24 856.160 337.194   1
  -1 -11 -25 307.775 267.515   1
   1  11  25 420.991 297.783   1
  -1 -11 -26 452.275 224.417   1
   1  11  26 768.903 249.326   1
  -1  12  25 716.177 334.986   1
   1 -12 -25 584.712 314.435   1
  -1  12  23 771.980 343.344   1
   1 -12 -23 657.758 300.531   1
   1 -12 -21 161.540 217.814   1
  -1  12  21 321.889 251.935   1
   1 -12 -20 1378.08 291.887   1
  -1  12  20 970.488 312.624   1
   1 -12 -19 513.454 293.452   1
  -1  12  19 177.274 311.390   1
   1 -12 -18 809.890 283.415   1
  -1  12  18 649.280 310.747   1
  -1  12  17 205.877 280.572   1
   1 -12 -16 160.072 275.295   1
  -1  12  16 729.642 318.954   1
   1 -12 -15 316.564 255.762   1
  -1  12  15 836.987 282.394   1
   1 -12 -14 6684.02 510.963   1
   1 -12 -13 102.040 258.275   1
  -1  12  13 55.8684 273.318   1
   1 -12 -11 462.551 217.534   1
  -1  12  11 239.696 232.002   1
   1 -12 -10-70.8882 212.322   1
  -1  12  10 180.957 217.188   1
   1 -12  -9 342.543 214.440   1
  -1  12   9 399.664 213.540   1
  -1  12   8 5185.02 441.246   1
   1 -12  -8 5774.06 437.345   1
   1 -12  -7 1302.84 233.355   1
  -1  12   7 986.949 233.176   1
   1 -12  -5 37.6493 175.619   1
  -1  12   5-164.159 191.960   1
   1 -12  -4 29411.4 1577.10   1
  -1  12   4 28759.3 1581.59   1
  -1 -12   3 555.356 74.2624   1
   1 -12  -3 358.467 164.956   1
   1  12  -3 512.616 83.5490   1
  -1 -12   2 7515.56 417.794   1
   1 -12  -2 7434.62 464.940   1
   1  12  -2 6728.17 420.444   1
  -1  12   2 7942.21 474.538   1
   1 -12  -1 132.592 137.637   1
  -1 -12   1 125.399 104.485   1
  -1  12   1 184.338 140.395   1
   1  12  -1 247.681 115.599   1
   1  12   0 77.0799 132.482   1
  -1 -12   0-79.6659 119.742   1
   1 -12   1 156.111 104.221   1
  -1 -12  -1 297.511 138.231   1
  -1  12  -1 233.426 115.735   1
   1  12   1 102.226 144.299   1
  -1  12  -2 6626.61 389.113   1
  -1 -12  -2 7175.26 438.199   1
   1  12   2 7656.95 455.472   1
   1 -12   2 6461.54 382.913   1
   1  12   3 528.740 170.630   1
  -1 -12  -3 424.184 163.444   1
  -1 -12  -4 29091.3 1562.58   1
   1  12   4 28594.6 1575.71   1
   1  12   5 20.3360 191.285   1
  -1 -12  -5 72.4965 161.393   1
   1  12   7 838.215 228.843   1
  -1 -12  -7 1009.17 212.565   1
  -1 -12  -8 6202.54 435.407   1
   1  12   8 5446.89 443.609   1
   1  12   9 494.169 255.042   1
  -1 -12  -9 329.614 219.163   1
   1  12  10-51.1108 233.706   1
  -1 -12 -10 113.616 220.058   1
   1  12  11 898.288 268.849   1
  -1 -12 -11 281.195 217.248   1
   1  12  13 27.8068 251.703   1
  -1 -12 -13 467.157 232.286   1
  -1 -12 -14 6934.35 504.764   1
   1  12  15 375.994 297.241   1
  -1 -12 -15 204.642 252.542   1
   1  12  16 527.072 314.677   1
  -1 -12 -16 571.934 291.685   1
   1  12  17-236.030 313.348   1
   1  12  18 1690.49 356.137   1
  -1 -12 -18 1216.01 299.468   1
   1  12  19-29.7067 316.148   1
  -1 -12 -19 425.015 283.945   1
   1  12  20 917.512 326.216   1
  -1 -12 -20 372.655 281.799   1
   1  12  21 558.260 329.481   1
  -1 -12 -21 319.191 290.872   1
   1  12  23 229.683 328.129   1
  -1 -12 -23 602.517 299.533   1
   1  12  25 609.210 340.916   1
  -1 -12 -25 354.496 298.170   1
  -1  13  24 1417.14 362.197   1
   1 -13 -24 1639.85 331.076   1
  -1  13  23 340.309 339.028   1
   1 -13 -23 625.805 304.418   1
  -1  13  22 1266.44 350.301   1
  -1  13  21 874.456 307.831   1
   1 -13 -21 241.200 258.885   1
  -1  13  20 353.033 282.785   1
   1 -13 -20-27.0501 253.135   1
  -1  13  18 266.365 289.250   1
   1 -13 -18 978.627 277.179   1
  -1  13  17 118.444 295.968   1
   1 -13 -17 514.508 278.496   1
  -1  13  16 1886.31 345.382   1
   1 -13 -16 592.863 280.829   1
  -1  13  15 380.491 306.430   1
   1 -13 -15 320.767 264.080   1
  -1  13  14 2429.90 333.023   1
   1 -13 -14 2722.76 311.200   1
  -1  13  13 398.900 287.314   1
   1 -13 -13 494.808 267.716   1
  -1  13  12 2516.30 353.585   1
   1 -13 -12 2530.56 336.012   1
  -1  13  10 692.115 284.670   1
   1 -13 -10 681.533 254.567   1
  -1  13   9 1652.27 288.986   1
   1 -13  -9 1227.21 255.991   1
  -1  13   8 2814.14 325.449   1
   1 -13  -8 3210.54 313.778   1
  -1  13   7 262.423 223.043   1
   1 -13  -7 327.823 226.390   1
  -1  13   6 385.692 232.957   1
   1 -13  -6-104.396 201.214   1
  -1  13   5 2254.76 275.897   1
   1 -13  -5 1821.71 250.412   1
   1 -13  -4 2504.02 255.068   1
  -1  13   4 1910.43 249.653   1
  -1 -13   3 74.6984 54.4908   1
   1 -13  -3 17.2132 166.813   1
   1  13  -3 164.931 65.9050   1
  -1 -13   2 346.989 100.985   1
   1 -13  -2-31.4008 137.025   1
   1  13  -2 411.293 112.448   1
  -1  13   2 152.556 167.643   1
   1 -13  -1-14.0407 138.091   1
  -1 -13   1 41.6417 110.764   1
   1  13  -1 170.828 133.239   1
  -1  13   1 45.2712 154.941   1
   1  13   0 3068.63 254.181   1
  -1 -13   0 3170.47 238.629   1
  -1  13   0 2882.30 245.155   1
   1 -13   0 2664.96 237.451   1
   1 -13   1 78.1504 109.764   1
   1  13   1-109.618 151.435   1
  -1  13  -1 128.866 123.132   1
   1  13   2 434.749 178.657   1
  -1  13  -2-61.0703 95.0611   1
  -1 -13  -2 246.281 160.686   1
   1 -13   2 200.655 88.4661   1
   1  13   3 151.067 174.246   1
  -1 -13  -3 384.644 167.473   1
   1  13   4 2187.32 274.802   1
  -1 -13  -4 1970.95 240.391   1
   1  13   6 362.538 216.534   1
  -1 -13  -6 482.300 199.288   1
   1  13   7-23.7419 219.832   1
  -1 -13  -7-315.807 216.352   1
   1  13   8 3437.35 366.989   1
  -1 -13  -8 4210.88 356.969   1
   1  13   9 1440.52 284.971   1
  -1 -13  -9 1591.93 261.807   1
   1  13  10 1246.66 261.366   1
  -1 -13 -10 351.695 202.256   1
   1  13  12 2346.09 325.391   1
  -1 -13 -12 2889.87 314.364   1
   1  13  13-228.459 280.834   1
  -1 -13 -13 353.450 249.523   1
   1  13  14 2231.83 364.553   1
  -1 -13 -14 2613.17 336.533   1
   1  13  15 528.442 268.042   1
  -1 -13 -15 442.876 242.221   1
   1  13  16 562.661 274.957   1
  -1 -13 -16 395.964 235.526   1
   1  13  17-238.200 300.737   1
  -1 -13 -17 346.135 268.297   1
   1  13  18 1280.99 355.738   1
  -1 -13 -18 1284.95 303.192   1
   1  13  20 767.985 334.377   1
  -1 -13 -20 855.141 309.233   1
   1  13  21 263.212 319.612   1
  -1 -13 -21-26.6196 282.558   1
   1  13  22 838.138 338.349   1
   1  13  23 1053.85 349.475   1
  -1 -13 -23 623.548 308.851   1
   1  13  24 1537.80 364.092   1
  -1 -13 -24 1581.42 327.083   1
  -1  14  23 980.998 350.352   1
   1 -14 -23 929.851 317.373   1
  -1  14  22 285.267 338.143   1
   1 -14 -22 683.821 304.868   1
  -1  14  21 463.928 294.085   1
   1 -14 -21 266.462 249.212   1
  -1  14  20 763.018 313.205   1
   1 -14 -20 943.791 284.630   1
  -1  14  19 29.5669 325.063   1
   1 -14 -19 135.910 291.588   1
  -1  14  17 267.802 312.938   1
   1 -14 -17 791.813 306.187   1
  -1  14  16 267.247 236.891   1
   1 -14 -16 381.479 219.944   1
  -1  14  15 502.090 316.410   1
   1 -14 -15 81.3519 268.299   1
  -1  14  14 3992.05 436.192   1
   1 -14 -14 4184.91 409.267   1
  -1  14  13 551.046 267.133   1
   1 -14 -13 424.167 248.521   1
   1 -14 -12 5012.35 414.475   1
  -1  14  12 4738.34 430.994   1
  -1  14  11 1596.32 298.849   1
   1 -14 -11 1920.65 273.981   1
  -1  14   9 239.416 246.774   1
   1 -14  -9-97.5777 226.301   1
  -1  14   8 2286.76 293.097   1
   1 -14  -8 1511.15 264.901   1
  -1  14   7 2053.35 292.948   1
   1 -14  -7 1845.19 269.254   1
  -1  14   6 5623.78 441.942   1
   1 -14  -6 5967.35 432.319   1
  -1  14   4 3074.47 316.914   1
   1 -14  -4 4011.67 321.368   1
  -1  14   3 2423.95 279.262   1
   1 -14  -3 2730.75 269.690   1
  -1  14   2 2584.16 257.561   1
   1  14  -2 2338.02 188.845   1
   1 -14  -2 2721.32 249.429   1
  -1 -14   2 2338.33 186.155   1
   1 -14  -1 955.381 175.994   1
  -1  14   1 718.592 180.021   1
   1 -14   0 87.8605 131.927   1
  -1 -14   0 131.778 142.084   1
   1  14   0 273.917 161.751   1
  -1  14   0 41.7976 143.823   1
   1 -14   1 571.701 131.201   1
  -1 -14  -1 524.025 167.574   1
  -1  14  -1 857.378 147.607   1
   1  14   1 429.604 177.790   1
  -1 -14  -2 2536.63 238.976   1
  -1  14  -2 2499.02 182.904   1
   1  14   2 2373.55 263.637   1
   1 -14   2 2155.28 171.401   1
   1  14   3 3059.58 302.979   1
  -1 -14  -3 3034.33 289.110   1
   1  14   4 3364.74 326.139   1
  -1 -14  -4 3350.72 311.093   1
   1  14   5 68.1316 218.364   1
  -1 -14  -5 220.909 187.498   1
  -1 -14  -6 6209.97 454.802   1
   1  14   6 6354.49 478.051   1
   1  14   7 1646.37 284.750   1
  -1 -14  -7 1653.45 243.884   1
   1  14   8 1890.28 292.232   1
  -1 -14  -8 1258.46 242.659   1
   1  14   9 53.4692 240.320   1
  -1 -14  -9 212.649 200.660   1
   1  14  11 1180.49 298.616   1
  -1 -14 -11 1291.56 269.998   1
  -1 -14 -12 4936.77 422.474   1
   1  14  12 4791.13 442.052   1
   1  14  13 874.205 323.610   1
  -1 -14 -13 1472.47 300.333   1
   1  14  14 3687.91 399.069   1
  -1 -14 -14 4308.87 375.127   1
   1  14  15 625.253 317.782   1
  -1 -14 -15 106.397 264.676   1
   1  14  16 598.360 315.144   1
  -1 -14 -16 427.733 284.277   1
   1  14  17 538.964 268.865   1
  -1 -14 -17 215.195 239.497   1
   1  14  19 445.021 336.920   1
  -1 -14 -19 296.909 263.371   1
   1  14  20 1559.86 377.285   1
  -1 -14 -20 1448.58 324.543   1
   1  14  21 1688.63 370.801   1
  -1 -14 -21 345.179 292.872   1
   1  14  22 287.023 338.110   1
  -1 -14 -22-52.3272 292.796   1
   1  14  23 705.043 345.285   1
  -1 -14 -23 1002.74 311.752   1
  -1  15  23 360.252 355.178   1
   1 -15 -23 331.726 303.155   1
  -1  15  22 1867.46 384.732   1
   1 -15 -22 1485.03 330.442   1
  -1  15  21 230.177 254.639   1
   1 -15 -21 530.010 222.032   1
  -1  15  20 1373.76 359.483   1
   1 -15 -20 1154.39 324.237   1
  -1  15  19 324.918 307.736   1
   1 -15 -19 271.350 281.502   1
  -1  15  18 2233.97 361.816   1
   1 -15 -18 1395.03 316.418   1
  -1  15  17 1315.87 336.186   1
  -1  15  16 1438.26 350.213   1
   1 -15 -16 1458.89 315.591   1
  -1  15  15 448.547 255.724   1
   1 -15 -15 27.4609 222.937   1
  -1  15  13 500.946 292.283   1
   1 -15 -13 758.110 278.574   1
  -1  15  12 1018.24 316.383   1
   1 -15 -12 1417.50 294.266   1
  -1  15  11 57.2406 270.056   1
   1 -15 -11 263.157 254.984   1
   1 -15 -10 6396.88 496.869   1
  -1  15  10 7012.55 523.645   1
   1 -15  -9 201.373 242.591   1
  -1  15   9 54.7335 262.355   1
  -1  15   8 106.181 244.917   1
   1 -15  -8 122.159 220.250   1
  -1  15   7 742.930 247.813   1
   1 -15  -7 212.256 207.318   1
  -1  15   6 11969.9 741.319   1
   1 -15  -6 11488.3 726.828   1
  -1  15   5 327.222 226.059   1
   1 -15  -5 151.169 192.634   1
  -1  15   3 633.046 192.391   1
   1 -15  -3 684.441 186.697   1
  -1  15   2 3667.80 310.188   1
   1  15  -2 3045.39 233.466   1
   1 -15  -2 3641.28 301.452   1
  -1 -15   2 3794.21 233.964   1
  -1  15   1 573.877 169.859   1
   1 -15  -1 411.326 161.168   1
   1  15   0 7753.68 475.838   1
  -1 -15   0 8228.49 465.400   1
   1 -15   0 6957.32 459.651   1
  -1  15   0 6803.29 467.385   1
   1  15   1 485.421 180.983   1
  -1  15  -1 388.933 136.285   1
   1 -15   1 311.223 125.520   1
  -1 -15  -1 348.500 161.092   1
  -1 -15  -2 4039.54 307.983   1
   1  15   2 4462.93 330.011   1
   1 -15   2 3548.08 222.213   1
   1  15   3 607.081 216.042   1
  -1 -15  -3 909.955 203.739   1
   1  15   5 166.372 221.770   1
  -1 -15  -5 63.7744 195.040   1
  -1 -15  -6 12100.4 715.753   1
   1  15   6 10808.3 724.312   1
   1  15   7-155.539 237.757   1
  -1 -15  -7 46.2055 201.276   1
   1  15   8-107.302 241.743   1
  -1 -15  -8 71.6875 216.620   1
   1  15   9 110.416 246.452   1
  -1 -15  -9 565.644 231.392   1
  -1 -15 -10 8082.37 563.777   1
   1  15  10 7917.17 583.344   1
   1  15  11 317.302 295.438   1
  -1 -15 -11-205.453 256.902   1
   1  15  12 1173.02 305.844   1
  -1 -15 -12 969.117 275.451   1
   1  15  13 1038.90 304.861   1
  -1 -15 -13 662.907 261.559   1
  -1 -15 -14 2095.27 322.810   1
   1  15  15 571.524 319.428   1
  -1 -15 -15 378.021 278.826   1
   1  15  16 1353.89 313.583   1
  -1 -15 -16 1550.13 281.455   1
   1  15  18 1672.99 373.850   1
  -1 -15 -18 1494.48 327.261   1
   1  15  19 296.513 268.565   1
  -1 -15 -19 378.127 235.935   1
   1  15  20 1408.62 322.173   1
  -1 -15 -20 962.660 267.510   1
   1  15  21 1157.92 345.906   1
  -1 -15 -21 184.660 265.068   1
   1  15  22 1221.86 378.590   1
  -1 -15 -22 1918.54 333.688   1
   1  15  23 222.184 330.704   1
  -1 -15 -23 203.588 291.473   1
  -1  16  22-28.0090 294.050   1
   1 -16 -22 77.2410 244.142   1
  -1  16  20 2702.24 408.394   1
   1 -16 -20 1845.05 348.505   1
  -1  16  18 297.486 335.675   1
   1 -16 -18 630.008 305.095   1
  -1  16  17-270.146 286.216   1
   1 -16 -17 468.495 269.006   1
  -1  16  16 994.252 322.527   1
   1 -16 -16 1438.89 300.977   1
  -1  16  15 30.1544 307.435   1
   1 -16 -15 110.798 275.765   1
  -1  16  14 541.898 316.311   1
   1 -16 -14 1631.28 312.777   1
  -1  16  12 59.3030 286.266   1
   1 -16 -12 626.417 271.100   1
  -1  16  11 584.652 300.945   1
   1 -16 -11 833.038 282.634   1
  -1  16  10 4769.78 447.817   1
   1 -16 -10 5153.23 429.685   1
  -1  16   9 253.163 275.132   1
   1 -16  -9 465.608 253.113   1
  -1  16   8 328.213 271.214   1
   1 -16  -8 1186.28 269.688   1
  -1  16   7 265.052 247.914   1
   1 -16  -7 440.363 236.396   1
  -1  16   6-76.5624 236.078   1
   1 -16  -6-23.5332 212.718   1
  -1  16   5 364.004 225.177   1
   1 -16  -5 337.227 222.324   1
  -1  16   4 229.148 200.376   1
   1 -16  -4 42.5929 195.433   1
  -1  16   3 128.220 195.493   1
   1 -16  -3 79.2617 180.758   1
   1  16  -2 391.470 106.656   1
  -1  16   2 275.362 181.284   1
   1 -16  -2 320.701 179.560   1
  -1  16   1 194.460 180.932   1
   1 -16  -1 206.907 157.997   1
   1  16   0 170.933 162.487   1
  -1  16   0 59.5085 153.142   1
   1 -16   0 68.0600 130.878   1
  -1 -16   0 85.8367 143.183   1
   1  16   1 270.477 172.093   1
  -1 -16  -1 265.335 162.447   1
  -1  16  -1 160.981 128.425   1
   1 -16   1 51.7806 117.939   1
  -1 -16  -2 368.768 185.699   1
   1  16   2 321.292 183.475   1
  -1  16  -2 186.001 76.9819   1
   1  16   3-43.7555 185.049   1
  -1 -16  -3 19.9815 180.067   1
   1  16   4-140.132 212.979   1
  -1 -16  -4 213.080 196.557   1
   1  16   5 172.562 245.468   1
  -1 -16  -5 67.3564 211.825   1
   1  16   6 232.407 227.912   1
  -1 -16  -6 46.7245 205.573   1
   1  16   7 321.561 246.997   1
  -1 -16  -7 315.122 232.873   1
   1  16   8 830.502 280.888   1
  -1 -16  -8 499.868 252.804   1
   1  16   9 283.981 290.900   1
  -1 -16  -9-25.5076 234.667   1
  -1 -16 -10 4453.40 417.998   1
   1  16  10 5103.88 457.771   1
   1  16  11 294.879 292.557   1
  -1 -16 -11 691.613 268.645   1
   1  16  12 1043.57 314.802   1
  -1 -16 -12 377.077 251.374   1
   1  16  14 907.821 335.459   1
  -1 -16 -14 1126.15 302.285   1
   1  16  15 666.102 272.238   1
  -1 -16 -15 302.750 221.932   1
   1  16  16 816.815 351.919   1
  -1 -16 -16 1156.53 314.685   1
   1  16  17 813.639 312.282   1
  -1 -16 -17 137.125 259.624   1
   1  16  18-119.691 302.202   1
  -1 -16 -18 54.5015 259.092   1
   1  16  20 2308.11 394.170   1
  -1 -16 -20 2367.26 345.313   1
   1  16  22 476.942 286.575   1
  -1 -16 -22 256.852 227.302   1
  -1  17  21-56.5287 332.931   1
   1 -17 -21-77.9859 293.682   1
  -1  17  19 998.124 345.067   1
   1 -17 -19 161.946 294.424   1
  -1  17  17 60.1252 319.753   1
   1 -17 -17 82.9985 266.559   1
  -1  17  16 1180.51 335.521   1
   1 -17 -16 891.493 308.875   1
  -1  17  15 1428.01 333.617   1
   1 -17 -15 1594.20 311.029   1
  -1  17  14 456.112 282.438   1
   1 -17 -14 140.006 253.509   1
  -1  17  13-212.243 266.077   1
   1 -17 -13 642.301 264.348   1
  -1  17  11 417.688 304.276   1
   1 -17 -11-27.5004 259.500   1
  -1  17  10 529.964 272.030   1
   1 -17 -10 488.281 246.545   1
  -1  17   9-231.242 271.156   1
   1 -17  -9 26.6274 230.528   1
  -1  17   7 109.643 240.575   1
   1 -17  -7 328.666 235.446   1
  -1  17   6 5765.37 456.939   1
   1 -17  -6 5193.23 433.905   1
   1 -17  -5 632.419 228.473   1
  -1  17   5 781.933 249.350   1
   1 -17  -4 2781.66 299.489   1
  -1  17   4 3152.63 331.183   1
   1 -17  -3 611.842 203.934   1
  -1  17   2 1693.45 250.839   1
  -1  17   1 765.759 197.805   1
   1  17   1 894.211 206.995   1
   1  17   2 1400.21 238.383   1
  -1 -17  -4 3276.23 328.985   1
   1  17   4 3870.40 360.133   1
  -1 -17  -5 585.393 223.396   1
   1  17   5 102.660 234.753   1
   1  17   6 5405.92 451.700   1
  -1 -17  -6 4881.24 413.588   1
   1  17   7 249.258 256.219   1
  -1 -17  -7 505.082 244.098   1
   1  17   9 349.425 277.622   1
  -1 -17  -9 450.757 247.511   1
   1  17  10 740.805 296.395   1
  -1 -17 -10 134.934 247.623   1
   1  17  11 811.070 302.134   1
  -1 -17 -11 464.861 262.571   1
   1  17  13-30.5054 275.850   1
  -1 -17 -13 333.114 252.525   1
   1  17  14 550.521 324.240   1
  -1 -17 -14 83.4809 278.094   1
   1  17  15 1222.44 339.966   1
  -1 -17 -15 1391.22 300.982   1
   1  17  16 1339.41 335.275   1
  -1 -17 -16 581.928 278.510   1
   1  17  17 30.2295 295.809   1
  -1 -17 -17 192.646 239.070   1
   1  17  19 560.130 295.439   1
  -1 -17 -19 510.384 248.558   1
   1  17  21-56.7380 344.633   1
  -1 -17 -21-337.958 297.192   1
  -1  18  20 486.232 343.603   1
  -1  18  18 3145.19 403.756   1
   1 -18 -18 190.967 294.112   1
  -1  18  16 395.789 297.141   1
   1 -18 -16-167.832 258.784   1
  -1  18  15-61.3382 271.980   1
   1 -18 -15 704.356 264.860   1
  -1  18  14 584.875 297.157   1
   1 -18 -14 537.541 250.439   1
  -1  18  13 246.503 282.537   1
   1 -18 -13 538.155 259.843   1
  -1  18  12 153.605 281.192   1
   1 -18 -12 790.840 276.707   1
  -1  18  11-60.9204 291.934   1
  -1  18  10 241.147 269.296   1
   1 -18 -10 55.5412 239.706   1
  -1  18   9 148.136 274.153   1
  -1  18   8 10805.1 726.963   1
  -1  18   7 310.848 261.873   1
   1  18   6 774.795 287.439   1
   1  18   8 10917.1 732.218   1
   1  18   9-89.8398 265.046   1
  -1 -18 -10 27.6828 234.974   1
   1  18  10 151.926 288.146   1
  -1 -18 -12 1012.44 277.066   1
   1  18  12 216.215 280.257   1
  -1 -18 -13 394.708 278.666   1
   1  18  13-185.820 283.284   1
  -1 -18 -14 591.399 291.325   1
   1  18  14 278.466 337.499   1
  -1 -18 -15 224.362 272.786   1
   1  18  15 861.636 350.532   1
  -1 -18 -16 222.653 250.454   1
   1  18  16 336.126 295.479   1
  -1 -18 -18 408.306 276.732   1
   1  18  18 2202.38 355.430   1
   1  18  20 229.585 337.635   1
  -2   0  27-179.741 292.353   1
   2   0 -27 280.593 307.240   1
  -2   0  25 654.387 280.037   1
   2   0 -25-83.9241 249.389   1
  -2   0  24 206.777 248.162   1
   2   0 -24-138.219 251.333   1
   2   0 -23-163.606 236.935   1
  -2   0  22 863.881 289.199   1
   2   0 -22 993.023 272.656   1
  -2   0  21-140.968 270.905   1
   2   0 -21 131.512 254.053   1
  -2   0  20 1677.42 327.613   1
   2   0 -20 2437.95 320.750   1
  -2   0  18 5390.56 429.336   1
   2   0 -18 5186.51 417.701   1
  -2   0  17 200.061 259.062   1
   2   0 -17-139.590 239.921   1
  -2   0  16 3646.95 367.081   1
   2   0 -16 4509.86 365.828   1
   2   0 -15 85.3540 210.903   1
   2   0 -14 6187.22 421.879   1
  -2   0  14 5276.10 414.099   1
  -2   0  13-61.7860 189.436   1
   2   0 -13-19.1672 178.801   1
   2   0 -12 14642.6 854.851   1
  -2   0  12 15072.6 864.526   1
  -2   0  11 306.954 164.396   1
   2   0 -11 67.2436 141.981   1
   2   0 -10 41574.3 2233.71   1
  -2   0  10 42855.0 2238.63   1
   2   0  -9 143.067 136.386   1
  -2   0   9-122.822 141.610   1
   2   0  -8 1614.49 183.707   1
  -2   0   8 1494.14 185.940   1
   2   0  -7-141.033 127.908   1
  -2   0   7 87.9512 123.548   1
   2   0  -5 175.147 129.500   1
  -2   0   5 107.812 126.959   1
   2   0  -4 1014.47 132.610   1
  -2   0   4 1010.23 147.529   1
   2   0  -3 61.5092 108.361   1
  -2   0   3-14.8543 102.375   1
   2   0  -2 83437.1 4027.70   1
  -2   0   2 73004.3 4029.10   1
  -2   0   1 154.834 120.226   1
   2   0  -1 5.36210 107.400   1
  -2   0   0 100256. 5225.87   1
   2   0   0 103515. 5224.44   1
  -2   0  -1 10.4945 77.6177   1
   2   0   1 123.576 92.2325   1
  -2   0  -2 78777.3 4098.63   1
   2   0   2 80852.8 4101.20   1
  -2   0  -3 203.211 101.163   1
   2   0   3 132.209 112.556   1
  -2   0  -4 1073.48 153.362   1
   2   0   4 928.783 156.621   1
  -2   0  -5 124.019 148.095   1
   2   0   5-9.41562 132.901   1
  -2   0  -7 76.8015 110.185   1
   2   0   7 178.450 128.551   1
  -2   0  -8 1282.76 166.365   1
   2   0   8 1691.37 181.260   1
  -2   0  -9 79.6744 136.462   1
   2   0   9 413.921 163.542   1
   2   0  10 43667.8 2189.32   1
  -2   0 -10 39240.9 2172.44   1
   2   0  11 17.4030 164.654   1
  -2   0 -11-186.717 152.695   1
   2   0  12 14579.6 808.026   1
  -2   0 -12 12984.2 786.522   1
   2   0  13-79.5482 174.913   1
  -2   0 -13-17.6034 160.998   1
   2   0  15-21.8173 221.595   1
  -2   0 -15 377.160 211.345   1
   2   0  16 3693.13 363.647   1
   2   0  17 24.3140 226.951   1
  -2   0 -17 282.966 209.860   1
  -2   0 -18 5089.77 402.546   1
   2   0  18 4773.23 417.750   1
   2   0  19 105.632 209.344   1
  -2   0 -19-71.2154 194.586   1
   2   0  20 2931.86 339.298   1
  -2   0 -20 1985.69 301.775   1
   2   0  21 197.422 286.186   1
  -2   0 -21-75.5198 243.784   1
   2   0  22 986.550 276.439   1
  -2   0 -22 1061.71 254.297   1
   2   0  23-59.1407 273.547   1
  -2   0 -23 186.393 254.541   1
   2   0  24 599.720 300.307   1
  -2   0 -24 27.0859 279.066   1
   2   0  25-30.1812 253.570   1
  -2   0 -25 137.991 236.588   1
   2   0  26 60.6122 289.699   1
  -2   0 -26 83.8019 284.137   1
   2   0  27-30.3583 300.089   1
  -2   0 -27 308.058 304.870   1
  -2   1  28 324.716 313.050   1
   2   1 -27-396.647 305.259   1
   2  -1 -27 389.527 290.270   1
  -2   1  27 415.554 288.284   1
   2  -1 -26 920.636 281.300   1
   2   1 -26 1158.43 325.256   1
  -2   1  26 712.340 282.549   1
  -2  -1  26 1476.47 328.103   1
   2   1 -25 1910.02 340.127   1
   2  -1 -25 2524.70 321.108   1
  -2  -1  25 2123.29 347.699   1
  -2   1  25 1929.11 315.018   1
   2  -1 -24 2726.39 316.914   1
   2   1 -24 2113.08 334.426   1
  -2   1  24 1743.74 302.941   1
  -2  -1  24 2273.16 353.975   1
   2  -1 -23 981.723 258.743   1
   2   1 -23 1255.58 304.362   1
  -2   1  23 761.834 266.609   1
  -2  -1  23 1077.78 319.798   1
   2   1 -22 508.210 275.744   1
   2  -1 -22 134.542 239.462   1
  -2   1  22 519.739 255.982   1
  -2  -1  22 1028.37 305.510   1
   2   1 -21 2900.86 346.412   1
   2  -1 -21 2510.72 331.904   1
  -2  -1  21 2630.06 355.799   1
  -2   1  21 2494.72 349.984   1
  -2   1  20 3946.17 411.967   1
  -2  -1  20 4499.77 411.321   1
   2  -1 -20 4286.89 403.527   1
   2   1 -20 4477.75 396.185   1
  -2   1  19 1056.24 288.098   1
  -2  -1  19 1188.64 267.117   1
   2  -1 -19 830.721 272.563   1
   2   1 -19 1307.77 244.399   1
  -2   1  18 105.268 230.755   1
  -2  -1  18 382.237 252.461   1
   2   1 -18-214.303 235.910   1
  -2   1  17 8175.13 567.215   1
  -2  -1  17 7443.25 546.871   1
   2   1 -17 8097.98 542.028   1
   2  -1 -17 8071.74 552.884   1
  -2   1  16 4878.56 430.520   1
  -2  -1  16 5393.65 426.710   1
   2  -1 -16 4283.66 399.161   1
   2   1 -16 5113.63 396.655   1
  -2   1  15 2841.47 319.649   1
   2   1 -15 3348.83 309.317   1
   2  -1 -15 3639.53 314.721   1
  -2  -1  15 3325.81 329.078   1
   2  -1 -14 24467.8 1298.93   1
  -2   1  14 21969.8 1299.10   1
   2   1 -13 5839.61 411.857   1
   2  -1 -12 12483.5 790.859   1
   2   1 -12 14219.0 795.829   1
  -2   1  12 13784.1 809.483   1
  -2  -1  12 14356.2 803.205   1
   2   1 -11 14379.5 818.164   1
   2  -1 -11 14228.1 825.528   1
  -2   1  11 14802.8 837.002   1
  -2  -1  11 13846.6 820.113   1
   2   1 -10 5736.07 388.982   1
   2  -1 -10 5315.36 392.609   1
  -2   1  10 5826.59 403.609   1
  -2  -1  10 6257.35 397.076   1
  -2   1   9 1050.76 178.224   1
   2  -1  -9 841.084 164.607   1
   2   1  -9 1086.52 169.983   1
   2   1  -8 15103.4 842.468   1
  -2  -1   8 16479.8 853.403   1
  -2   1   8 15188.3 855.455   1
   2  -1  -8 14219.9 845.753   1
  -2   1   7 22962.3 1245.59   1
   2  -1  -7 23099.8 1241.00   1
  -2   1   6 7932.01 479.962   1
  -2  -1   6 7159.67 466.464   1
   2   1  -6 7915.66 464.057   1
   2  -1  -6 8324.93 472.379   1
  -2   1   5 660.124 153.997   1
  -2  -1   5 525.853 141.145   1
   2  -1  -5 408.328 141.208   1
   2   1  -5 633.411 127.099   1
  -2   1   4 1086.93 167.064   1
  -2  -1   4 830.115 142.273   1
   2   1  -4 682.536 127.618   1
   2   1  -3 23447.2 1165.11   1
   2  -1  -3 23318.5 1170.64   1
  -2  -1   3 21507.7 1166.75   1
  -2   1   3 19981.7 1172.32   1
  -2  -1   2 2440.47 178.853   1
   2   1  -2 2392.03 173.110   1
   2  -1  -2 2227.40 190.978   1
  -2   1   2 2026.47 189.632   1
   2  -1  -1 13874.1 703.604   1
   2   1  -1 12391.2 698.010   1
  -2   1   1 13414.7 705.488   1
  -2  -1   1 12962.3 699.181   1
  -2  -1   0-79.6032 110.754   1
  -2   1   0 5.31440 99.0783   1
   2   1   0 58.4181 111.936   1
   2  -1   0 66.0916 105.452   1
  -2   1  -1 12089.2 681.700   1
  -2  -1  -1 14162.9 689.015   1
   2  -1   1 11790.3 681.117   1
   2   1   1 13578.5 691.261   1
   2  -1   2 2209.95 174.646   1
  -2   1  -2 1880.02 162.001   1
  -2  -1  -2 2296.56 184.807   1
   2   1   2 2581.07 189.399   1
  -2   1  -3 20404.5 1145.41   1
  -2  -1  -3 23520.7 1158.18   1
   2   1   3 21897.5 1158.95   1
   2  -1   3 21992.0 1150.15   1
  -2   1  -4 801.825 119.892   1
  -2  -1  -4 681.125 128.791   1
   2  -1   4 908.094 132.535   1
   2   1   4 770.752 143.747   1
  -2  -1  -5 682.948 126.520   1
  -2   1  -5 414.815 114.090   1
   2   1   5 726.727 143.181   1
   2  -1   5 466.558 125.314   1
   2  -1   6 8103.69 466.140   1
  -2   1  -6 7770.13 461.004   1
   2   1   7 22786.4 1148.15   1
  -2  -1  -7 19591.6 1134.55   1
   2  -1   8 15884.1 860.549   1
   2   1   8 15037.9 865.544   1
  -2  -1  -8 15097.0 858.126   1
  -2   1  -8 15852.1 853.069   1
   2   1   9 1264.20 180.311   1
   2  -1   9 1015.95 172.381   1
  -2   1  -9 1343.61 167.162   1
  -2  -1  -9 1190.65 166.381   1
  -2   1 -10 5613.58 364.637   1
  -2  -1 -10 5667.50 372.660   1
   2   1  10 4910.78 380.541   1
   2  -1  10 5824.41 381.203   1
   2  -1  11 13590.3 758.293   1
   2   1  11 14096.0 773.087   1
  -2  -1 -11 13387.3 758.264   1
  -2   1 -11 11555.8 736.838   1
   2   1  12 13997.1 760.321   1
   2  -1  12 13271.9 745.388   1
  -2   1 -12 11444.8 724.639   1
  -2  -1 -12 12194.3 734.766   1
   2  -1  13 5581.75 396.229   1
  -2   1 -13 5136.01 374.388   1
   2   1  14 21295.6 1191.84   1
   2  -1  14 20984.8 1182.89   1
  -2  -1 -14 21335.8 1184.81   1
  -2   1 -14 20967.7 1173.06   1
   2  -1  15 3168.42 321.416   1
  -2   1 -15 3197.80 301.960   1
   2   1  15 3511.87 322.100   1
  -2  -1 -15 3111.24 304.765   1
  -2   1 -16 4268.53 339.149   1
  -2  -1 -16 3413.49 321.760   1
   2  -1  16 4024.59 348.069   1
  -2  -1 -17 6800.67 488.772   1
  -2   1 -17 6832.99 485.502   1
   2  -1  17 7603.33 511.428   1
   2   1  17 6957.81 508.978   1
   2  -1  18-100.210 209.061   1
   2   1  18-128.858 258.453   1
  -2   1 -18-67.7458 209.513   1
  -2  -1 -18-46.2969 226.507   1
   2   1  19 1278.41 300.355   1
   2  -1  19 942.256 261.993   1
  -2  -1 -19 239.615 239.280   1
  -2   1 -19 986.914 245.899   1
  -2  -1 -20 3849.68 375.195   1
   2   1  20 4379.01 408.080   1
   2  -1  21 2219.81 326.658   1
   2   1  21 2525.78 333.091   1
  -2   1 -21 1908.90 293.397   1
  -2  -1 -21 1922.80 305.038   1
   2  -1  22 636.619 259.448   1
   2   1  22 231.949 299.192   1
  -2   1 -22 986.242 254.460   1
  -2  -1 -22 362.278 278.648   1
   2  -1  23 354.696 289.923   1
  -2   1 -23 454.328 272.615   1
   2  -1  24 1649.96 321.884   1
   2   1  24 2154.94 343.369   1
  -2  -1 -24 2242.50 331.284   1
  -2   1 -24 2127.13 335.150   1
   2  -1  25 1210.69 290.353   1
   2   1  25 1746.05 337.203   1
  -2   1 -25 1839.84 301.070   1
  -2  -1 -25 1912.38 331.232   1
   2  -1  26 641.026 315.196   1
   2   1  26 902.860 269.395   1
  -2   1 -26 1324.83 330.683   1
  -2  -1 -26 1300.31 276.749   1
   2   1  27 240.546 309.539   1
  -2  -1 -27 942.330 319.338   1
   2  -2 -29 1103.84 333.300   1
  -2   2  28 1283.47 328.809   1
   2  -2 -28 956.404 339.303   1
  -2   2  27 616.805 311.590   1
   2  -2 -27 137.884 300.673   1
  -2   2  26 738.772 312.067   1
   2  -2 -26 220.757 287.019   1
   2   2 -26 142.024 255.792   1
  -2   2  25-325.665 286.767   1
  -2  -2  25 30.0259 253.182   1
   2   2 -25-168.952 256.085   1
   2  -2 -25-27.5667 276.487   1
  -2   2  24 1831.39 338.448   1
   2  -2 -24 2444.94 343.823   1
  -2  -2  23 377.765 262.180   1
  -2   2  23 380.876 272.819   1
   2   2 -23 628.599 260.943   1
   2  -2 -23 463.660 272.555   1
  -2  -2  22 1760.08 299.047   1
  -2   2  22 1476.41 322.619   1
   2   2 -22 963.807 266.914   1
   2  -2 -22 2237.16 329.083   1
  -2  -2  21 2937.90 350.409   1
  -2   2  21 2369.50 359.495   1
   2  -2 -21 3155.40 370.043   1
   2   2 -21 1924.00 311.998   1
  -2   2  20 224.148 276.373   1
   2  -2 -20 182.210 261.213   1
   2  -2 -19 1831.81 301.349   1
   2   2 -19 2118.52 301.351   1
  -2   2  19 2302.05 322.688   1
  -2  -2  19 2474.04 308.045   1
  -2  -2  18 6700.45 516.502   1
   2   2 -18 7757.54 518.844   1
  -2   2  17 5720.28 474.854   1
  -2  -2  17 5838.44 463.088   1
   2  -2 -17 6333.60 477.503   1
   2   2 -17 6285.87 455.103   1
  -2   2  16 10347.7 702.531   1
  -2  -2  16 10868.5 689.321   1
   2   2 -16 10875.8 678.652   1
   2  -2 -16 11423.6 702.088   1
   2  -2 -15 2957.51 295.603   1
  -2   2  15 2456.94 306.372   1
   2  -2 -14 234.062 209.254   1
   2   2 -14 440.089 179.628   1
  -2  -2  14 408.950 189.218   1
  -2   2  14 23.0447 225.399   1
  -2   2  13 12786.9 825.015   1
   2  -2 -13 14932.6 828.503   1
  -2  -2  13 13891.4 816.217   1
  -2   2  12 19961.0 1186.50   1
  -2  -2  12 22057.8 1177.58   1
   2   2 -12 22519.8 1173.99   1
   2  -2 -12 20081.9 1178.22   1
   2  -2 -11 235.030 166.284   1
  -2   2  11 78.3866 166.870   1
   2   2 -11-215.768 142.560   1
  -2   2  10 14062.3 836.451   1
  -2  -2  10 14419.3 814.737   1
   2  -2 -10 13872.6 825.179   1
   2   2 -10 15203.7 814.226   1
  -2   2   9 12961.2 754.962   1
   2   2  -9 13531.9 733.091   1
  -2  -2   9 13044.0 735.350   1
   2  -2  -9 11901.2 743.641   1
  -2   2   8 579.962 189.641   1
   2   2  -8 600.460 133.826   1
  -2  -2   8 318.313 139.835   1
   2  -2  -8 376.757 174.683   1
  -2   2   7 1442.51 201.764   1
   2  -2  -7 1366.22 190.593   1
  -2  -2   6 96.2390 127.027   1
  -2   2   6 154.833 138.751   1
   2   2  -6 132.218 116.679   1
   2  -2  -6-36.0302 126.157   1
   2   2  -5 19061.7 1003.55   1
  -2  -2   5 18576.1 1005.43   1
   2  -2  -4 3756.06 251.230   1
   2   2  -4 3401.35 229.965   1
  -2  -2   4 3376.66 237.172   1
  -2   2   4 3236.83 252.401   1
  -2  -2   3 11496.4 607.584   1
   2   2  -3 10459.6 605.625   1
   2  -2  -3 11392.7 620.797   1
  -2   2   3 11424.1 626.103   1
  -2  -2   2 5351.45 314.170   1
   2   2  -2 5454.85 315.377   1
   2  -2  -2 5411.13 328.819   1
  -2   2   2 5644.67 339.384   1
   2   2  -1 54905.6 2807.58   1
  -2  -2   1 53356.8 2807.21   1
  -2   2   1 53214.8 2813.93   1
   2  -2  -1 56618.0 2812.16   1
   2  -2   0 960.612 119.135   1
  -2   2   0 566.652 120.289   1
  -2  -2   0 630.467 120.183   1
   2   2   0 720.365 123.330   1
   2   2   1 50363.1 2342.04   1
  -2  -2  -1 47302.4 2339.66   1
   2  -2   1 51206.7 2331.65   1
   2  -2   2 4675.18 292.597   1
  -2  -2  -2 5370.24 300.286   1
   2   2   2 5457.55 306.526   1
  -2   2  -2 4444.63 292.545   1
   2   2   3 11556.9 595.655   1
   2  -2   3 11132.7 576.129   1
  -2  -2  -3 9493.91 591.118   1
  -2   2  -3 10253.0 573.145   1
   2  -2   4 3398.16 246.581   1
   2   2   4 3862.97 274.112   1
  -2   2  -4 3367.98 235.573   1
   2  -2   5 19133.0 980.491   1
  -2   2  -5 17574.9 975.740   1
   2  -2   6 35.8766 115.163   1
   2   2   6 342.875 126.157   1
  -2   2  -6 109.087 113.909   1
  -2  -2  -6 45.4843 116.637   1
   2   2   7 1779.05 204.353   1
   2  -2   7 1965.82 176.166   1
  -2   2  -7 1633.25 165.638   1
  -2  -2  -7 1332.41 187.531   1
   2   2   8 482.425 138.101   1
  -2  -2  -8 489.501 139.542   1
  -2  -2  -9 11289.0 648.671   1
   2   2   9 11876.2 664.303   1
   2  -2   9 12417.3 639.800   1
  -2  -2 -10 13593.3 771.008   1
  -2   2 -10 12321.3 748.050   1
   2  -2  10 13575.1 759.268   1
   2   2  10 14426.3 786.595   1
   2   2  11 283.795 177.345   1
   2  -2  11 364.127 157.250   1
  -2   2 -11 70.9270 132.454   1
  -2  -2 -11 253.404 151.768   1
   2  -2  12 20370.6 1110.18   1
   2   2  12 20172.0 1122.62   1
  -2   2 -12 20453.7 1097.94   1
  -2  -2 -12 18708.0 1102.34   1
   2   2  13 13508.3 797.247   1
   2  -2  13 12833.5 773.790   1
  -2   2 -13 13822.3 766.483   1
  -2  -2 -13 12686.3 776.095   1
   2  -2  14 524.398 194.589   1
   2   2  14 350.480 204.945   1
  -2   2 -14 442.639 188.386   1
  -2  -2 -14 396.844 199.223   1
   2   2  15 3230.15 324.318   1
  -2  -2 -15 3058.84 293.990   1
  -2  -2 -16 9024.36 603.801   1
  -2   2 -16 9891.01 605.493   1
   2   2  16 8886.94 617.573   1
   2  -2  16 10309.8 624.901   1
  -2  -2 -17 5875.62 438.220   1
  -2   2 -17 4907.43 404.155   1
   2   2  17 5163.72 448.117   1
   2  -2  17 5543.16 420.221   1
  -2   2 -18 7096.08 498.171   1
   2  -2  18 7191.75 517.271   1
   2   2  19 1750.56 304.595   1
   2  -2  19 2382.99 305.185   1
  -2  -2 -19 1985.18 278.685   1
  -2   2 -19 2159.86 281.309   1
   2  -2  20 270.347 255.965   1
   2   2  20 527.679 270.621   1
  -2   2 -20-48.1926 228.829   1
  -2  -2 -20 298.365 241.105   1
   2  -2  21 2295.96 330.007   1
   2   2  21 2302.64 351.047   1
  -2  -2 -21 2030.87 330.647   1
  -2   2 -21 1878.36 294.970   1
   2  -2  22 1469.95 304.503   1
   2   2  22 1744.78 302.302   1
  -2   2 -22 1846.70 295.052   1
  -2  -2 -22 1737.45 273.639   1
   2   2  23 443.800 296.023   1
   2  -2  23 825.539 285.588   1
  -2  -2 -23 132.366 266.321   1
  -2   2 -23 348.688 269.164   1
   2   2  24 1283.68 326.721   1
  -2  -2 -24 2012.33 322.836   1
  -2   2 -24 2088.27 329.982   1
   2  -2  25 243.221 273.350   1
   2   2  25 389.619 282.836   1
  -2   2 -25 84.2289 263.540   1
  -2  -2 -25 108.686 272.644   1
   2   2  26 209.548 302.760   1
  -2   2 -26 426.540 295.681   1
  -2  -2 -26 300.528 303.165   1
   2   2  27 625.304 260.263   1
  -2  -2 -27 246.536 240.329   1
   2   2  28 1301.16 333.371   1
  -2  -2 -28 1116.30 327.058   1
  -2  -2 -29 1292.21 320.606   1
  -2   3  29-28.4294 223.637   1
   2  -3 -29 106.192 229.809   1
  -2   3  28 317.155 274.613   1
   2  -3 -28 323.781 277.463   1
  -2   3  26 381.436 316.286   1
   2  -3 -26 547.529 305.485   1
  -2   3  25 471.615 308.485   1
   2  -3 -25 274.135 304.166   1
   2   3 -25 196.844 276.941   1
  -2   3  24 412.623 304.895   1
  -2  -3  24 829.565 281.956   1
   2   3 -24 861.059 288.828   1
   2  -3 -24 356.039 305.713   1
  -2   3  23 556.712 317.831   1
  -2  -3  23 260.985 262.440   1
   2   3 -23 626.551 259.436   1
   2  -3 -23 463.309 292.707   1
  -2   3  22 406.303 311.192   1
  -2  -3  22 650.568 267.414   1
   2  -3 -22 26.9983 286.519   1
   2   3 -22 372.144 249.340   1
  -2  -3  21 2005.11 310.859   1
  -2   3  21 1406.14 312.007   1
   2   3 -21 1267.15 284.365   1
   2  -3 -20 340.641 236.107   1
  -2  -3  20 398.335 263.002   1
   2   3 -20 801.464 268.160   1
   2   3 -19 5474.16 417.361   1
   2  -3 -19 4986.13 405.666   1
  -2   3  19 5100.17 431.033   1
  -2  -3  19 3932.91 405.614   1
  -2   3  18 4435.32 434.503   1
   2   3 -18 4864.46 403.371   1
  -2  -3  18 5301.75 428.434   1
   2  -3 -18 5108.30 431.670   1
  -2   3  17 236.660 280.441   1
   2   3 -17 307.978 214.903   1
  -2  -3  17 117.077 213.120   1
   2  -3 -17 121.761 233.594   1
  -2   3  16 76.5900 205.035   1
   2   3 -16 208.811 206.665   1
  -2  -3  16 244.497 212.209   1
   2  -3 -16 376.697 202.808   1
  -2   3  15 394.359 273.322   1
   2  -3 -15 385.921 237.613   1
   2   3 -15 433.777 193.955   1
  -2  -3  15 356.715 226.444   1
  -2   3  14 12759.4 851.965   1
   2   3 -14 15007.4 845.478   1
  -2  -3  14 14805.8 853.139   1
   2  -3 -14 15570.5 862.959   1
  -2   3  13-135.690 225.675   1
   2  -3 -13-187.540 213.910   1
   2   3 -13 224.376 151.315   1
  -2  -3  13-55.0787 173.620   1
  -2  -3  12 6341.43 415.015   1
   2   3 -12 5723.07 397.900   1
  -2   3  11 3192.01 311.473   1
  -2  -3  11 3318.24 266.751   1
   2  -3 -11 3166.39 296.982   1
  -2   3  10 7013.73 464.775   1
   2   3 -10 6178.68 413.170   1
  -2  -3  10 6685.56 422.183   1
   2  -3 -10 7046.01 451.470   1
   2   3  -9 722.644 134.844   1
  -2   3   9 838.505 192.662   1
   2  -3  -9 690.966 171.147   1
   2  -3  -8 16439.9 927.175   1
  -2   3   8 16518.3 932.047   1
  -2   3   7 273.112 167.898   1
   2  -3  -7 266.334 149.200   1
  -2  -3   7 40.7164 125.943   1
   2   3  -7 27.9323 107.120   1
   2   3  -6 10658.1 550.414   1
   2  -3  -6 9842.71 575.397   1
  -2   3   6 8989.19 582.792   1
  -2  -3   6 9287.83 552.623   1
   2   3  -5 183.333 106.164   1
   2  -3  -5 380.437 149.705   1
  -2  -3   5 237.195 115.354   1
  -2   3   5 37.1647 163.785   1
  -2  -3   4 10151.6 575.910   1
   2   3  -4 10877.0 574.669   1
  -2  -3   3 46.1967 91.2040   1
   2  -3  -3 117.520 142.969   1
   2   3  -3 116.285 89.5584   1
  -2   3   3 38.4647 137.892   1
   2  -3  -2 241056. 12074.2   1
  -2  -3   2 234608. 12063.1   1
  -2   3   2 237794. 12077.2   1
   2   3  -2 232596. 12062.3   1
   2  -3  -1 31265.0 1568.95   1
  -2  -3   1 29744.2 1560.34   1
  -2   3   1 27253.4 1569.73   1
   2   3  -1 31527.3 1562.37   1
   2  -3   0-5.70383 104.120   1
  -2   3   0 12.3620 105.553   1
  -2  -3   0 83.4506 106.897   1
   2   3   0 92.5636 104.239   1
   2   3   1 28148.6 1581.27   1
  -2   3  -1 29644.7 1570.87   1
   2  -3   1 30295.6 1570.52   1
  -2  -3  -1 33060.4 1581.18   1
   2   3   2 243541. 12209.2   1
  -2   3  -2 231431. 12191.5   1
  -2  -3  -2 241513. 12205.8   1
   2  -3   2 240864. 12191.5   1
  -2  -3  -3 250.399 131.412   1
   2   3   3 123.789 152.918   1
  -2   3  -3 64.9466 81.3464   1
   2  -3   3 229.565 82.1612   1
  -2   3  -4 9071.78 498.811   1
   2  -3   4 9149.89 501.985   1
   2  -3   5 84.4634 104.136   1
   2   3   5 190.847 161.797   1
  -2  -3  -5 55.2728 145.573   1
  -2   3  -5 178.296 95.8751   1
   2   3   6 9644.42 568.783   1
   2  -3   6 9692.29 543.277   1
  -2   3  -6 9696.40 537.825   1
  -2  -3  -6 9625.13 559.054   1
  -2  -3  -7-26.4087 143.708   1
  -2   3  -7 172.630 94.3317   1
   2   3   7-14.5662 162.047   1
   2  -3   7-74.0436 99.9128   1
   2   3   8 15541.5 882.560   1
  -2  -3  -8 15584.4 874.372   1
  -2   3  -9 757.723 129.023   1
  -2  -3  -9 827.228 169.104   1
   2  -3   9 499.753 131.973   1
   2   3   9 793.976 186.194   1
   2  -3  10 6281.65 415.447   1
   2   3  10 6968.02 458.319   1
   2   3  11 2771.29 296.652   1
   2  -3  11 2637.70 241.032   1
  -2  -3 -11 2875.71 280.415   1
  -2   3 -11 3035.38 236.866   1
   2  -3  12 6051.69 426.145   1
  -2   3 -12 6722.37 419.514   1
   2   3  13 173.509 215.017   1
   2  -3  13-243.828 168.873   1
  -2  -3 -13-445.279 202.085   1
  -2   3 -13-79.1368 143.731   1
  -2   3 -14 15073.0 870.260   1
   2  -3  14 14982.0 881.192   1
   2   3  14 14638.5 903.032   1
  -2  -3 -14 16016.5 892.866   1
   2   3  15 304.633 232.536   1
   2  -3  15 386.386 190.190   1
  -2   3 -15 364.402 171.448   1
  -2  -3 -15-21.2668 206.403   1
   2   3  16 49.3886 191.517   1
   2  -3  16 173.495 209.231   1
  -2  -3 -16 372.186 180.455   1
  -2   3 -16 253.781 203.900   1
   2  -3  17 161.051 211.373   1
   2   3  17 537.548 258.819   1
  -2  -3 -17 22.8607 223.435   1
  -2   3 -17 311.767 204.745   1
  -2  -3 -18 5342.09 430.821   1
  -2   3 -18 5427.67 405.843   1
   2   3  18 5255.39 445.937   1
   2  -3  18 4501.06 410.535   1
  -2   3 -19 4515.98 393.800   1
  -2  -3 -19 5280.18 402.471   1
   2  -3  19 5046.03 421.969   1
   2   3  19 4789.49 413.186   1
   2  -3  20 348.754 243.807   1
   2   3  20 307.807 274.305   1
  -2   3 -20 384.231 220.287   1
  -2  -3 -20 300.484 248.041   1
   2   3  21 1285.70 320.859   1
   2  -3  22 258.249 267.860   1
  -2   3 -22 597.721 266.501   1
   2  -3  23 440.614 271.190   1
   2   3  23 768.422 313.864   1
  -2   3 -23 107.705 252.957   1
  -2  -3 -23 631.524 291.945   1
   2   3  24 417.042 240.200   1
   2  -3  24 329.847 276.966   1
  -2   3 -24 581.996 273.683   1
  -2  -3 -24 615.052 237.276   1
  -2   3 -25-197.821 271.733   1
   2   3  26 475.471 282.862   1
  -2  -3 -26 758.758 268.387   1
   2   3  28 467.416 313.052   1
  -2  -3 -28 161.252 285.624   1
   2   3  29 28.7813 280.149   1
  -2  -3 -29-26.5148 290.896   1
  -2   4  29 196.141 305.217   1
   2  -4 -29 314.397 312.082   1
  -2   4  28 199.258 304.690   1
   2  -4 -28-80.0443 300.280   1
  -2   4  27 808.743 319.317   1
   2  -4 -27 538.461 300.820   1
  -2   4  26 1547.60 321.583   1
   2  -4 -26 1981.00 317.988   1
  -2   4  25 940.164 291.356   1
   2  -4 -25 763.607 274.218   1
  -2   4  24 1087.29 279.566   1
   2  -4 -24 436.863 254.507   1
   2   4 -24 688.499 268.529   1
  -2  -4  23 724.708 286.100   1
  -2   4  23 1054.10 293.884   1
   2  -4 -23 1143.26 277.660   1
   2   4 -23 729.420 267.180   1
  -2  -4  22 2135.78 311.893   1
   2   4 -22 1926.51 294.910   1
   2  -4 -22 1701.27 308.721   1
  -2   4  21 288.529 282.217   1
   2  -4 -21 454.589 274.548   1
   2  -4 -20-79.1561 286.555   1
   2   4 -20-98.5905 223.435   1
  -2  -4  20 288.298 251.835   1
  -2   4  20-113.957 292.455   1
  -2   4  19 4505.73 452.137   1
   2   4 -19 5611.67 435.172   1
  -2  -4  19 5632.82 444.892   1
   2  -4 -19 5262.73 450.085   1
  -2   4  18 54.7507 233.034   1
   2  -4 -18 582.735 233.068   1
   2   4 -18 316.607 229.650   1
  -2  -4  18 480.372 226.628   1
   2   4 -17 322.307 201.996   1
  -2  -4  17 684.452 220.086   1
   2  -4 -16 10109.0 632.000   1
  -2   4  16 8497.81 636.575   1
  -2   4  15 11933.8 784.383   1
   2   4 -15 12716.5 760.795   1
  -2  -4  15 13581.0 776.276   1
   2  -4 -15 13022.0 781.277   1
  -2   4  14 848.763 269.033   1
   2  -4 -14 982.131 260.934   1
   2   4 -14 1462.45 213.142   1
  -2  -4  14 1041.09 217.867   1
  -2   4  13 9559.21 653.315   1
  -2  -4  13 10340.2 625.932   1
   2  -4 -13 9996.98 642.842   1
   2   4 -13 10605.2 613.871   1
  -2   4  12 10073.7 661.465   1
  -2  -4  12 10658.5 629.664   1
   2  -4 -12 10642.1 656.166   1
   2   4 -12 10895.5 626.007   1
  -2  -4  11 4163.61 302.281   1
   2   4 -11 3737.13 283.730   1
  -2   4  10 10699.7 622.801   1
  -2  -4  10 10499.4 580.618   1
   2   4 -10 9387.97 567.819   1
   2  -4 -10 9084.55 605.230   1
  -2   4   9 36323.8 1908.40   1
   2  -4  -9 34747.4 1895.85   1
   2  -4  -8 304.325 177.562   1
  -2  -4   8 479.808 110.028   1
   2   4  -8 303.921 95.5799   1
  -2   4   8 590.947 196.622   1
   2  -4  -7 370.187 164.206   1
   2   4  -7 86.2878 91.8044   1
  -2   4   7-16.0650 186.345   1
  -2   4   6 25826.8 1408.73   1
   2   4  -6 26449.1 1371.10   1
   2  -4  -6 26697.7 1406.78   1
  -2  -4   6 25595.6 1375.50   1
  -2   4   5 71845.5 4017.51   1
   2  -4  -5 73187.4 4012.20   1
  -2  -4   5 80110.9 3988.69   1
   2   4  -5 80452.4 3987.31   1
  -2  -4   4 46461.2 2395.05   1
   2   4  -4 46270.3 2394.33   1
   2  -4  -3 43151.8 2114.68   1
  -2   4   3 42701.8 2119.21   1
  -2  -4   3 37559.5 2089.74   1
   2   4  -3 40642.2 2090.16   1
   2  -4  -2 8231.69 453.539   1
   2   4  -2 7642.84 432.337   1
  -2   4   2 7790.78 457.006   1
  -2  -4   2 7779.19 431.355   1
   2  -4  -1 27316.3 1384.02   1
  -2   4   1 26465.4 1388.21   1
  -2  -4   1 25813.1 1375.80   1
   2   4  -1 26020.2 1376.86   1
   2  -4   0 12089.7 651.417   1
   2   4   0 12001.4 655.323   1
  -2  -4   0 12168.8 652.764   1
  -2   4   0 12057.8 655.260   1
   2   4   1 27487.7 1388.50   1
  -2   4  -1 25139.4 1371.96   1
  -2  -4  -1 26517.7 1384.05   1
   2  -4   1 26652.1 1372.25   1
   2   4   2 7657.24 435.003   1
  -2   4  -2 7673.57 401.011   1
  -2  -4  -2 7017.62 426.402   1
   2  -4   2 6718.10 398.859   1
   2  -4   3 38484.7 2077.98   1
  -2  -4  -3 44565.8 2108.00   1
   2   4   3 41607.3 2107.15   1
  -2   4  -3 39394.9 2077.51   1
   2  -4   4 48278.5 2490.12   1
  -2   4  -4 48319.0 2489.55   1
   2  -4   5 80575.6 4025.08   1
   2   4   5 79800.8 4058.75   1
  -2   4  -5 74974.3 4022.51   1
  -2  -4  -5 79424.1 4052.21   1
   2  -4   6 25245.4 1330.28   1
   2   4   6 26362.4 1369.01   1
  -2  -4  -6 25507.8 1363.61   1
  -2   4  -6 24864.5 1328.38   1
   2  -4   7 41.6869 92.3864   1
   2   4   7 201.638 142.370   1
  -2  -4  -7 27.9366 127.130   1
  -2   4  -7 194.596 91.8674   1
   2  -4   8 489.430 118.763   1
   2   4   8 354.045 167.648   1
  -2   4  -8 551.687 115.304   1
  -2  -4  -8 495.165 154.652   1
  -2  -4  -9 36520.6 1908.77   1
   2   4   9 35029.7 1915.75   1
   2  -4  10 9999.86 568.506   1
   2   4  10 10563.6 619.325   1
  -2  -4 -10 9791.58 598.916   1
  -2   4 -10 9126.87 556.521   1
   2  -4  11 3590.90 281.076   1
  -2   4 -11 3601.83 263.527   1
   2   4  12 10029.2 626.423   1
   2  -4  12 10931.7 592.485   1
  -2  -4 -12 9690.59 608.108   1
  -2   4 -12 8740.92 565.160   1
  -2   4 -13 10465.3 603.676   1
   2  -4  13 10775.8 613.767   1
   2   4  13 9526.86 640.183   1
  -2  -4 -13 9491.70 625.704   1
   2  -4  14 1169.67 214.248   1
   2   4  14 1452.86 252.761   1
  -2  -4 -14 1228.80 223.976   1
  -2   4 -14 1294.69 188.850   1
  -2   4 -15 13343.0 773.178   1
   2   4  15 13130.8 820.674   1
   2  -4  15 12341.5 782.621   1
  -2  -4 -15 14252.7 810.723   1
  -2  -4 -16 9759.28 621.189   1
   2   4  16 8929.43 634.161   1
   2  -4  17 203.222 210.941   1
  -2   4 -17 243.942 195.158   1
   2  -4  18 839.706 240.984   1
   2   4  18 1100.04 284.236   1
  -2   4 -18 85.9831 200.168   1
  -2  -4 -18 408.500 254.310   1
  -2  -4 -19 4218.20 398.736   1
  -2   4 -19 5382.35 398.116   1
   2  -4  19 4916.32 412.217   1
   2   4  19 5167.64 435.863   1
   2  -4  20 159.055 230.327   1
   2   4  20 84.5842 272.437   1
  -2   4 -20-23.9611 220.514   1
  -2  -4 -20 403.173 269.247   1
   2  -4  21 358.253 271.093   1
  -2  -4 -21 409.562 270.223   1
  -2   4 -21 874.523 258.060   1
   2  -4  22 1819.14 309.404   1
   2   4  22 935.364 297.465   1
  -2  -4 -22 1690.58 300.013   1
  -2   4 -22 1774.74 296.017   1
   2   4  23 738.878 317.863   1
   2  -4  23 497.124 273.058   1
  -2  -4 -23 1208.96 305.442   1
  -2   4 -23 865.833 262.769   1
   2   4  24 297.093 274.609   1
  -2  -4 -24 1012.61 277.076   1
  -2   4 -24 1056.51 296.501   1
   2   4  25 742.754 327.958   1
  -2  -4 -25 454.608 297.804   1
   2   4  26 766.910 275.998   1
  -2  -4 -26 1209.23 292.062   1
   2   4  27 1168.34 339.004   1
  -2  -4 -27 428.452 315.609   1
   2   4  28 259.792 224.549   1
  -2  -4 -28 79.5784 242.730   1
   2   4  29 226.922 311.102   1
  -2  -4 -29 469.979 328.269   1
   2  -5 -29-103.187 272.089   1
  -2   5  29-165.764 264.156   1
   2  -5 -27 506.056 274.861   1
  -2   5  27 600.618 270.471   1
   2  -5 -26 618.690 283.406   1
  -2   5  26 985.263 307.532   1
   2  -5 -25 54.2071 284.693   1
  -2   5  25 321.458 282.421   1
   2   5 -23 506.040 256.738   1
   2  -5 -23-108.696 254.336   1
   2  -5 -22 513.511 262.414   1
  -2   5  22 233.452 245.886   1
   2   5 -21 150.062 236.848   1
   2  -5 -21 107.309 221.053   1
  -2   5  21 28.9800 234.446   1
  -2   5  20 8516.79 640.157   1
   2   5 -20 9698.53 610.267   1
  -2  -5  20 8564.84 611.083   1
   2  -5 -20 9234.62 632.565   1
  -2   5  19 734.070 318.024   1
   2  -5 -19 991.575 300.894   1
   2   5 -19 576.511 220.542   1
  -2  -5  19 667.147 243.887   1
  -2   5  18 4182.33 438.350   1
   2   5 -18 4954.56 397.233   1
  -2  -5  18 4908.10 404.277   1
   2  -5 -18 5686.13 441.316   1
  -2   5  17 298.623 204.894   1
   2  -5 -17 399.808 195.921   1
   2   5 -17 642.981 217.822   1
  -2  -5  17 755.460 219.970   1
  -2   5  16 6063.73 495.896   1
   2   5 -16 5990.36 425.966   1
  -2  -5  16 5724.03 437.486   1
   2  -5 -16 5817.79 477.916   1
  -2   5  15 411.020 226.711   1
   2  -5 -15 47.2407 209.761   1
   2   5 -15 36.4889 172.644   1
  -2  -5  15 78.1372 191.693   1
   2   5 -14 5544.84 367.965   1
  -2  -5  14 5026.89 377.239   1
  -2   5  14 5534.90 443.869   1
  -2   5  13 788.300 206.439   1
   2   5 -13 1050.20 181.312   1
  -2  -5  13 1307.38 206.937   1
   2  -5 -13 1076.41 202.287   1
  -2   5  12 274.477 216.960   1
   2  -5 -12-252.462 205.903   1
   2   5 -12 197.589 147.950   1
  -2  -5  12 169.237 164.424   1
  -2   5  11 2768.30 324.228   1
   2   5 -11 3446.28 259.747   1
  -2  -5  11 3511.75 270.671   1
   2  -5 -11 3709.85 327.698   1
   2  -5 -10 3118.26 294.786   1
   2   5 -10 3572.49 242.734   1
  -2   5  10 3099.55 306.112   1
  -2  -5  10 3093.95 241.763   1
   2  -5  -9-89.6178 154.143   1
  -2   5   9 77.9001 162.485   1
   2   5  -8 23749.3 1251.87   1
   2  -5  -8 24566.7 1296.24   1
  -2   5   8 24081.2 1303.64   1
  -2  -5   8 22801.2 1257.07   1
   2  -5  -7 9675.61 645.174   1
  -2   5   7 11065.5 657.327   1
  -2  -5   7 11845.6 614.659   1
  -2  -5   6 2849.21 197.841   1
  -2   5   6 2667.34 256.144   1
   2   5  -6 2924.81 197.997   1
   2  -5  -6 3237.51 254.970   1
  -2  -5   5 2886.81 199.796   1
   2   5  -5 3122.93 197.564   1
   2  -5  -5 2969.23 238.639   1
  -2   5   5 3127.98 254.438   1
   2  -5  -4 8945.04 507.803   1
  -2  -5   4 8183.20 469.313   1
   2   5  -4 8985.95 469.039   1
  -2   5   4 7742.84 511.983   1
  -2  -5   3 14683.5 783.779   1
   2   5  -3 14913.1 784.437   1
   2  -5  -2 693.216 139.705   1
  -2   5   2 469.855 139.161   1
  -2  -5   2 410.259 89.6195   1
   2   5  -2 263.141 88.3200   1
   2   5  -1 17215.6 930.885   1
  -2  -5   1 17585.8 928.719   1
  -2   5   1 17739.9 941.268   1
   2  -5  -1 17666.8 936.971   1
  -2   5   0 118.541 94.1605   1
   2  -5   0 48.0273 88.8818   1
  -2  -5   0-49.8822 107.086   1
   2   5   0 15.3519 108.999   1
  -2   5  -1 17381.7 953.328   1
   2   5   1 18110.5 971.445   1
   2  -5   1 18635.1 951.874   1
  -2  -5  -1 18001.3 966.524   1
   2   5   2 628.025 152.968   1
   2  -5   2 779.306 90.2042   1
  -2   5  -2 581.232 90.2456   1
  -2  -5  -2 495.170 116.774   1
  -2   5  -3 14458.9 735.786   1
   2  -5   3 13368.1 735.999   1
   2   5   4 9021.53 524.149   1
  -2   5  -4 8518.53 470.349   1
  -2  -5  -4 8950.53 512.974   1
   2  -5   5 3357.01 214.242   1
   2   5   5 3565.68 277.649   1
  -2   5  -5 3500.02 211.349   1
  -2  -5  -5 3587.47 265.763   1
   2   5   6 3276.93 281.124   1
   2  -5   6 3337.41 212.299   1
  -2   5  -6 3236.23 205.246   1
  -2  -5  -6 3010.05 259.471   1
   2  -5   7 11255.6 610.987   1
   2   5   7 10994.0 656.262   1
  -2  -5  -7 10761.9 647.014   1
  -2   5  -7 11393.7 608.132   1
   2  -5   8 22947.7 1253.46   1
   2   5   8 24864.8 1306.26   1
  -2  -5  -8 24277.6 1292.03   1
  -2   5  -8 23583.1 1249.64   1
   2   5   9-169.967 187.575   1
   2  -5   9 163.179 111.503   1
  -2  -5 -10 3424.99 293.281   1
   2   5  10 2923.64 304.595   1
  -2   5 -11 3533.43 248.669   1
  -2  -5 -11 3336.39 303.102   1
   2   5  11 3102.52 320.765   1
   2  -5  11 3241.13 254.365   1
   2  -5  12-42.8306 142.831   1
   2   5  12 66.3971 201.235   1
  -2  -5 -12 58.5349 172.679   1
  -2   5 -12 104.465 131.271   1
   2   5  13 1022.58 237.516   1
   2  -5  13 1357.95 192.486   1
  -2   5 -13 1161.83 177.735   1
  -2  -5 -13 821.438 216.498   1
  -2   5 -14 5127.82 350.564   1
   2  -5  14 4775.29 367.100   1
   2   5  14 4866.46 423.111   1
  -2  -5 -14 4516.99 399.703   1
   2  -5  15 418.019 189.847   1
   2   5  15 147.856 215.976   1
  -2  -5 -15 419.175 203.565   1
  -2   5 -15 275.291 172.464   1
  -2   5 -16 4925.75 360.444   1
  -2  -5 -16 4972.81 401.559   1
   2  -5  16 4518.69 376.439   1
   2   5  16 4821.38 425.378   1
   2   5  17 474.897 264.949   1
  -2  -5 -17 870.288 260.921   1
  -2  -5 -18 4058.38 379.527   1
  -2   5 -18 4731.86 379.443   1
   2   5  18 5051.21 421.439   1
   2  -5  18 4944.37 395.413   1
   2  -5  19 671.201 258.068   1
   2   5  19 582.563 294.006   1
  -2   5 -19 539.902 220.411   1
  -2  -5 -19 547.242 268.447   1
  -2  -5 -20 7250.02 582.146   1
  -2   5 -20 10318.8 604.936   1
   2  -5  20 9663.70 614.109   1
   2   5  20 8285.96 609.606   1
   2  -5  21 243.792 250.772   1
   2   5  21 317.039 305.394   1
  -2  -5 -21 385.266 279.703   1
  -2   5 -21-49.8751 228.280   1
   2   5  22 819.570 274.445   1
  -2  -5 -22 755.047 252.058   1
   2   5  23 708.757 313.130   1
  -2  -5 -23-52.4769 281.870   1
  -2   5 -23 351.203 264.097   1
   2   5  25 354.616 311.091   1
  -2  -5 -25 531.529 293.064   1
   2   5  26 790.397 286.086   1
  -2  -5 -26 506.289 272.981   1
   2   5  27 520.403 329.118   1
  -2  -5 -27 609.367 318.243   1
   2   5  29-111.950 299.036   1
  -2  -5 -29 385.549 308.596   1
  -2   6  28 666.239 296.968   1
   2  -6 -28 25.9693 283.680   1
  -2   6  27 1641.40 349.694   1
   2  -6 -27 1053.29 329.903   1
  -2   6  26-57.4762 303.124   1
   2  -6 -26 346.506 307.417   1
  -2   6  25 958.648 327.888   1
   2  -6 -25 349.958 300.028   1
  -2   6  24 729.637 321.629   1
   2  -6 -24 189.557 298.540   1
  -2   6  23 4588.18 449.962   1
   2  -6 -23 4175.16 435.145   1
   2   6 -22 3738.23 373.649   1
   2  -6 -22 3351.90 377.678   1
  -2   6  22 3097.37 379.859   1
   2   6 -21 614.218 245.945   1
  -2   6  21 1075.77 261.067   1
  -2  -6  21 590.976 257.058   1
   2  -6 -21 753.242 243.454   1
   2   6 -20 1031.43 252.570   1
  -2  -6  20 896.858 259.195   1
  -2   6  19 1110.20 314.674   1
   2   6 -19 1136.70 239.916   1
  -2  -6  19 1144.74 257.728   1
   2  -6 -19 920.035 289.625   1
  -2   6  18 1764.96 334.318   1
   2   6 -18 2635.08 280.055   1
  -2  -6  18 2256.91 294.024   1
   2  -6 -18 2147.54 316.511   1
  -2   6  17 220.222 199.267   1
   2  -6 -17 253.166 193.997   1
   2   6 -16 2153.20 252.008   1
  -2  -6  16 2330.63 257.780   1
  -2   6  15-104.818 229.772   1
   2   6 -15 207.157 168.515   1
  -2  -6  15 56.5613 191.805   1
   2  -6 -15 96.2969 211.762   1
   2   6 -14 302.957 175.016   1
  -2  -6  14 417.309 186.142   1
   2  -6 -14 863.206 262.239   1
  -2   6  13-73.5359 197.300   1
   2  -6 -13 22.5224 188.581   1
   2   6 -13 160.754 144.079   1
  -2  -6  13 47.7017 159.081   1
   2  -6 -12 2467.61 285.744   1
   2   6 -12 2762.33 227.408   1
  -2   6  12 2496.63 293.746   1
  -2  -6  12 2443.18 229.226   1
  -2   6  11 67.5938 214.403   1
   2  -6 -11 538.477 212.879   1
   2   6 -11 334.844 121.542   1
  -2  -6  11 422.631 147.147   1
   2  -6  -9 373.237 163.147   1
   2   6  -9 581.646 114.981   1
  -2  -6   9 772.506 127.414   1
  -2   6   9 426.184 167.142   1
   2   6  -8 4255.81 264.074   1
  -2  -6   8 4185.65 268.588   1
  -2   6   8 3856.10 343.582   1
   2  -6  -8 4371.78 339.286   1
  -2  -6   7 2662.33 186.450   1
   2   6  -7 2757.56 182.940   1
   2  -6  -7 2592.66 244.347   1
  -2   6   7 2443.15 254.397   1
  -2  -6   6 89817.2 4553.34   1
   2   6  -6 86972.1 4551.72   1
   2  -6  -6 92721.8 4600.88   1
  -2   6   6 86055.9 4601.99   1
  -2   6   5 2801.97 244.278   1
   2  -6  -5 3005.74 249.015   1
   2   6  -5 2965.81 183.024   1
  -2  -6   5 2696.08 186.392   1
  -2   6   4 34122.5 1840.55   1
  -2  -6   4 33695.4 1797.00   1
   2   6  -4 35405.5 1799.23   1
   2  -6  -4 36246.0 1838.78   1
   2  -6  -3 6675.25 381.715   1
  -2  -6   3 5558.76 338.129   1
   2   6  -3 6073.94 337.976   1
  -2   6   3 5790.83 383.770   1
  -2   6   2 9831.30 595.716   1
   2   6  -2 10507.0 567.801   1
   2  -6  -2 10903.3 594.528   1
  -2   6   1 438.548 122.451   1
   2   6  -1 249.450 93.3071   1
  -2  -6   1 289.223 85.6496   1
   2  -6  -1 409.673 116.808   1
   2   6   0 22423.1 1225.67   1
   2  -6   0 23783.7 1220.22   1
  -2   6   0 22152.5 1220.90   1
  -2  -6   0 24162.7 1223.14   1
   2   6   1 490.451 114.153   1
  -2  -6  -1 599.126 120.737   1
  -2   6  -1 496.363 95.9121   1
   2  -6   1 252.461 83.1855   1
  -2   6  -2 9452.29 514.308   1
   2   6   3 6182.90 382.855   1
   2  -6   3 5942.56 332.107   1
  -2  -6  -3 5533.20 369.937   1
  -2   6  -3 6053.71 332.603   1
   2  -6   4 34459.6 1811.01   1
   2   6   4 36223.4 1859.67   1
  -2  -6  -4 35872.4 1852.82   1
   2  -6   5 2740.74 172.528   1
  -2  -6  -5 2804.56 238.769   1
  -2   6  -5 2732.51 169.675   1
   2   6   5 3126.33 255.617   1
  -2  -6  -6 85969.0 4721.17   1
  -2   6  -6 95229.4 4677.81   1
   2   6   6 93371.9 4735.40   1
   2  -6   6 88497.9 4677.49   1
  -2  -6  -7 2750.88 226.359   1
  -2   6  -7 2607.19 171.159   1
   2   6   7 2394.73 236.643   1
   2  -6   7 2471.80 176.259   1
  -2   6  -8 3852.93 248.597   1
   2  -6   8 4149.98 254.361   1
   2   6   8 4580.83 327.305   1
  -2   6  -9 362.962 92.3706   1
  -2  -6  -9 561.065 167.695   1
   2   6   9 452.991 184.006   1
   2  -6   9 458.103 105.494   1
   2  -6  10 10959.0 593.157   1
  -2   6 -10 9911.91 586.770   1
   2   6  11 240.283 226.379   1
  -2  -6 -11 38.5811 198.586   1
   2   6  12 2014.36 279.909   1
  -2   6 -12 2423.38 205.716   1
   2  -6  12 2459.16 220.272   1
  -2  -6 -12 2257.45 260.058   1
   2   6  13 443.400 226.583   1
   2  -6  13 45.0724 156.698   1
  -2   6 -13-81.5815 131.686   1
  -2  -6 -13-42.0891 199.020   1
   2   6  14 870.272 262.872   1
   2  -6  14 681.738 179.420   1
  -2   6 -14 947.701 174.852   1
  -2  -6 -14 590.976 223.579   1
   2  -6  15 419.677 186.960   1
   2   6  15-228.052 240.975   1
  -2  -6 -15 44.8255 200.843   1
  -2   6 -15 98.6306 164.127   1
   2  -6  16 1608.75 237.455   1
  -2   6 -16 1624.96 219.002   1
   2  -6  17 64.2513 210.443   1
   2   6  17 107.370 234.930   1
  -2   6 -17 425.028 200.989   1
  -2  -6 -17 359.504 224.544   1
   2   6  18 2114.84 343.770   1
   2  -6  18 1599.95 273.251   1
  -2  -6 -18 1989.12 300.435   1
  -2   6 -18 1994.77 256.642   1
   2   6  19 1292.03 295.114   1
   2  -6  19 917.675 239.002   1
  -2  -6 -19 602.573 257.724   1
  -2   6 -19 1111.38 231.903   1
   2  -6  20 1118.30 265.352   1
  -2   6 -20 917.755 243.176   1
   2   6  21 581.058 309.824   1
   2  -6  21 586.586 253.414   1
  -2   6 -21 693.155 253.246   1
  -2  -6 -21 979.947 297.403   1
   2   6  22 4395.74 431.324   1
  -2  -6 -22 3931.16 395.641   1
   2   6  23 4459.08 453.863   1
  -2  -6 -23 4290.78 426.511   1
  -2  -6 -24 237.824 233.434   1
   2   6  25 1055.91 345.461   1
   2   6  26 522.407 243.894   1
  -2  -6 -26 316.751 231.645   1
   2   6  27 1230.10 348.015   1
  -2  -6 -27 890.231 327.449   1
   2   6  28 168.802 249.942   1
  -2  -6 -28 232.352 262.168   1
  -2   7  28-164.306 290.078   1
   2  -7 -28-102.406 297.923   1
  -2   7  26-113.911 304.864   1
   2  -7 -26 316.791 299.405   1
   2  -7 -25 347.316 309.102   1
  -2   7  24 523.280 316.528   1
   2  -7 -24-80.8281 295.760   1
  -2   7  23 350.041 313.625   1
   2  -7 -23-27.0370 283.941   1
  -2   7  22 1344.68 299.464   1
   2  -7 -22 810.579 280.097   1
   2  -7 -21 2884.42 307.033   1
  -2   7  21 2071.09 310.634   1
   2  -7 -20 4447.33 434.538   1
  -2  -7  20 5024.14 421.346   1
  -2   7  20 4407.85 451.765   1
  -2   7  19 1004.40 341.352   1
   2   7 -19 1043.93 234.579   1
  -2  -7  19 944.895 250.100   1
   2  -7 -19 1059.08 305.753   1
   2  -7 -18 1671.66 307.735   1
  -2   7  18 2236.08 345.274   1
  -2   7  17 3960.57 394.706   1
   2   7 -17 4725.55 343.897   1
  -2  -7  17 3769.69 340.632   1
   2  -7 -17 3972.56 385.940   1
   2  -7 -16 2435.07 336.618   1
  -2  -7  16 2903.71 277.982   1
  -2   7  16 2895.26 357.897   1
   2   7 -16 2611.92 264.573   1
   2   7 -15 2313.09 235.449   1
  -2  -7  15 2090.55 238.303   1
  -2   7  14 467.232 267.697   1
   2  -7 -14 452.614 245.221   1
   2   7 -14 255.463 149.974   1
  -2  -7  14 386.272 168.839   1
  -2   7  13 6584.43 497.972   1
   2   7 -13 6451.78 411.474   1
  -2  -7  13 6310.01 417.562   1
   2  -7 -13 6690.90 486.462   1
   2  -7 -12 578.452 208.443   1
  -2  -7  12 353.710 152.807   1
  -2   7  12 823.793 238.937   1
   2   7 -12 436.182 134.711   1
   2  -7 -11 11899.6 707.899   1
  -2   7  11 11235.3 712.713   1
   2  -7 -10 1755.31 237.788   1
   2   7 -10 1850.84 168.820   1
  -2  -7  10 2062.21 174.184   1
  -2   7  10 1488.70 221.156   1
   2   7  -9 5689.77 333.107   1
  -2  -7   9 5416.48 333.235   1
  -2  -7   8 58332.8 3004.68   1
   2   7  -8 59243.0 3002.63   1
   2  -7  -8 55716.2 3056.24   1
  -2   7   8 57422.2 3066.82   1
  -2  -7   7 19105.2 967.949   1
   2   7  -7 18093.8 965.346   1
   2  -7  -7 17703.3 1025.13   1
  -2   7   7 17270.5 1030.25   1
   2   7  -6 4133.88 238.734   1
   2  -7  -6 3363.08 307.825   1
  -2  -7   6 4175.35 238.224   1
  -2   7   6 3487.25 316.740   1
  -2   7   5 788.107 164.764   1
   2   7  -5 579.673 82.7828   1
  -2  -7   5 509.871 76.6779   1
   2  -7  -5 760.029 157.566   1
   2  -7  -4 49116.9 2270.46   1
   2   7  -4 46272.0 2220.28   1
  -2   7   4 47062.9 2274.65   1
   2   7  -3 15622.2 809.010   1
   2  -7  -3 15500.7 843.215   1
  -2   7   3 14124.6 840.829   1
  -2  -7   3 15290.6 807.172   1
  -2  -7   2 175.580 77.3821   1
  -2  -7   1 20264.8 1068.19   1
   2   7  -1 19908.1 1071.03   1
  -2   7   1 20305.4 1082.74   1
  -2   7   0 18.0419 109.894   1
   2   7   0-193.826 101.667   1
   2   7   1 18826.4 1018.65   1
   2  -7   1 18451.7 998.226   1
  -2  -7  -1 19163.7 1014.44   1
  -2   7  -1 19079.5 1002.04   1
   2   7   2 140.825 114.293   1
  -2  -7  -2 202.980 104.112   1
   2  -7   2 178.186 75.3060   1
   2   7   3 16094.3 829.027   1
   2  -7   3 15053.7 777.665   1
  -2   7  -3 14216.3 777.870   1
  -2  -7  -3 14349.2 816.436   1
   2   7   4 49550.0 2607.37   1
  -2   7  -4 49407.0 2553.14   1
  -2  -7  -4 50644.7 2601.47   1
   2  -7   4 49758.9 2553.50   1
   2  -7   5 703.568 68.9996   1
  -2  -7  -5 577.850 159.146   1
   2   7   5 678.206 172.970   1
  -2   7  -5 503.138 65.6701   1
  -2  -7  -6 3934.65 290.528   1
  -2   7  -6 3721.28 212.902   1
   2  -7   6 3744.06 215.436   1
   2   7   6 3866.70 303.529   1
   2   7   7 19550.1 1065.49   1
   2  -7   7 18751.4 989.137   1
  -2   7  -8 59730.5 3047.05   1
  -2  -7  -8 56766.2 3103.06   1
   2   7   8 59191.8 3117.74   1
   2  -7   8 59491.4 3050.01   1
   2  -7   9 5450.81 292.544   1
  -2   7  -9 4158.68 286.318   1
   2  -7  10 1749.57 161.072   1
  -2  -7 -10 1770.44 236.450   1
   2   7  10 1530.95 247.688   1
  -2   7 -10 1827.78 146.807   1
   2   7  11 9887.12 657.504   1
  -2   7 -11 10539.7 586.105   1
   2  -7  11 10024.5 587.299   1
  -2  -7 -11 11327.4 650.860   1
   2   7  12 392.288 226.249   1
  -2  -7 -12 999.488 232.979   1
  -2   7 -13 5657.81 364.682   1
   2   7  13 4833.99 435.031   1
   2  -7  13 5598.42 383.469   1
  -2  -7 -13 6192.89 431.600   1
   2  -7  14 31.3211 163.107   1
   2   7  14-24.9068 233.585   1
  -2  -7 -14 356.242 211.229   1
   2  -7  15 2003.99 237.945   1
  -2   7 -15 2278.01 224.504   1
   2  -7  16 2754.43 276.501   1
  -2  -7 -16 2765.61 301.626   1
  -2   7 -16 2388.17 254.699   1
   2   7  17 4337.40 417.349   1
  -2   7 -17 3919.17 327.863   1
   2  -7  17 4109.86 342.753   1
  -2  -7 -17 4070.64 388.515   1
   2  -7  18 2290.03 272.274   1
   2   7  18 2587.81 324.897   1
  -2  -7 -18 2341.93 287.473   1
  -2   7 -18 2650.73 279.418   1
   2  -7  19 651.945 238.142   1
   2   7  19 1302.21 312.668   1
  -2  -7 -19 961.194 271.292   1
  -2   7 -19 1060.79 232.146   1
  -2  -7 -20 4665.24 425.237   1
  -2   7 -20 4940.20 398.311   1
   2   7  20 4610.73 451.858   1
   2   7  21 2592.42 349.613   1
  -2  -7 -21 2274.39 319.440   1
   2   7  22 677.129 330.921   1
  -2  -7 -22 1828.20 331.946   1
   2   7  23-29.4673 228.217   1
  -2  -7 -23 236.298 212.179   1
   2   7  24-176.264 320.371   1
  -2  -7 -24 26.2833 283.706   1
   2   7  25 203.958 299.480   1
  -2  -7 -25 368.274 275.356   1
   2   7  26 575.161 297.942   1
  -2  -7 -26 548.831 287.577   1
   2   7  28 194.261 249.396   1
  -2  -7 -28 25.4363 232.667   1
   2  -8 -27 25.6814 284.571   1
  -2   8  26-84.6047 287.717   1
   2  -8 -26 496.299 298.069   1
  -2   8  25 171.873 296.885   1
   2  -8 -25 185.501 279.573   1
  -2   8  24 173.532 287.496   1
   2  -8 -24 321.383 267.565   1
  -2   8  23-290.943 243.587   1
   2  -8 -23 215.563 251.351   1
  -2   8  21 409.131 291.503   1
   2  -8 -21 323.802 281.396   1
   2  -8 -20 1022.08 309.520   1
  -2   8  20 903.300 325.360   1
  -2   8  18 9860.19 653.657   1
   2   8 -18 9768.45 600.311   1
  -2  -8  18 9311.84 603.861   1
   2  -8 -18 8748.68 627.507   1
  -2   8  17 254.152 287.840   1
   2   8 -17 632.588 183.515   1
  -2  -8  17 328.776 178.884   1
   2  -8 -17 51.8546 272.255   1
  -2   8  16 2163.33 302.487   1
   2  -8 -16 1782.80 274.273   1
   2   8 -16 1802.01 218.199   1
  -2  -8  16 2048.96 234.110   1
   2  -8 -15 672.944 268.338   1
   2   8 -15 437.124 161.392   1
  -2  -8  15 195.593 162.196   1
   2  -8 -14 194.491 201.293   1
   2   8 -14 162.849 138.871   1
  -2  -8  14 370.039 160.160   1
  -2   8  14 636.048 235.022   1
   2  -8 -13 306.987 242.182   1
  -2  -8  13 275.548 140.116   1
  -2   8  13 308.846 252.106   1
   2   8 -13 183.248 128.023   1
   2  -8 -12 5985.48 451.647   1
  -2   8  12 5379.29 460.239   1
   2  -8 -11 2025.13 286.969   1
   2   8 -11 1527.05 160.141   1
  -2  -8  11 1637.03 157.343   1
  -2   8  11 1630.64 291.142   1
  -2   8  10 2713.25 326.577   1
   2  -8 -10 3124.20 316.305   1
   2   8 -10 2915.19 203.490   1
  -2  -8  10 2683.78 204.071   1
  -2   8   9 307.102 198.728   1
   2   8  -9 194.569 86.1934   1
  -2  -8   9 296.354 92.5418   1
   2  -8  -9 443.129 195.525   1
   2   8  -8 6896.97 396.694   1
  -2  -8   8 6967.48 395.515   1
  -2   8   8 7889.05 498.336   1
   2  -8  -8 8067.40 490.443   1
   2   8  -7 5735.03 321.771   1
   2  -8  -7 5860.27 400.489   1
  -2   8   7 5272.73 402.346   1
  -2  -8   7 5822.48 321.103   1
   2  -8  -6 8853.83 576.718   1
   2   8  -6 10063.7 513.208   1
  -2  -8   6 9443.97 510.326   1
  -2   8   6 8774.25 585.087   1
   2   8  -5 345.027 67.2388   1
  -2  -8   5 330.550 64.9686   1
   2  -8  -5 299.372 155.238   1
  -2   8   4 2299.94 255.776   1
  -2  -8   4 3429.93 192.951   1
   2   8  -4 3184.25 196.116   1
   2  -8  -4 2540.61 252.155   1
  -2   8   3 1011.10 165.561   1
   2   8  -3 880.417 106.218   1
   2  -8  -3 846.253 143.762   1
  -2  -8   3 1068.75 100.977   1
   2  -8  -2 3001.86 235.767   1
  -2  -8   2 2909.75 198.966   1
  -2   8   2 3130.68 237.970   1
   2   8  -2 2885.49 202.891   1
   2   8  -1 3562.82 246.553   1
  -2  -8   1 3855.37 242.682   1
   2  -8   0 2206.18 168.359   1
  -2  -8   0 1873.76 169.279   1
  -2   8   0 1952.20 178.265   1
   2   8   0 1999.96 180.767   1
   2  -8   1 3229.18 227.399   1
  -2   8  -1 3933.05 240.324   1
   2   8   2 2911.02 233.842   1
  -2  -8  -2 2798.23 223.735   1
   2  -8   2 2894.14 194.466   1
  -2   8  -2 3147.71 194.821   1
   2   8   3 1089.46 163.208   1
  -2   8  -3 1007.56 96.6210   1
   2  -8   3 988.064 89.4974   1
   2   8   4 2876.56 247.869   1
   2  -8   4 2860.25 166.218   1
  -2  -8  -4 2416.03 228.496   1
  -2   8  -4 2827.88 164.907   1
  -2  -8  -5 118.016 130.987   1
   2   8   5 351.644 164.173   1
   2   8   6 9237.41 570.869   1
  -2  -8  -7 6356.03 418.843   1
   2   8   7 6002.26 432.452   1
   2  -8   8 6867.73 380.127   1
   2   8   8 7789.60 489.391   1
  -2  -8  -8 7460.27 466.869   1
  -2   8  -8 7031.08 379.047   1
   2   8   9 404.963 205.995   1
   2  -8   9 240.738 73.5429   1
  -2   8  -9 368.595 74.4884   1
  -2  -8  -9 470.128 190.183   1
  -2   8 -10 2995.77 199.288   1
   2  -8  10 2848.43 201.291   1
  -2  -8 -10 2775.10 289.039   1
  -2   8 -11 1656.37 146.131   1
   2   8  11 1600.41 254.488   1
   2  -8  11 1113.48 145.559   1
  -2  -8 -11 1566.92 227.646   1
  -2   8 -12 6374.10 372.860   1
   2  -8  12 5796.61 380.035   1
   2   8  12 6548.17 479.271   1
  -2  -8 -12 5963.63 457.419   1
   2   8  13-49.4277 214.043   1
  -2  -8 -13 287.019 189.388   1
   2   8  14 76.9235 255.842   1
   2  -8  14 321.703 150.405   1
  -2  -8 -14 339.675 233.112   1
  -2   8 -14 452.399 145.672   1
   2   8  15-184.800 264.862   1
   2  -8  15 31.2852 157.469   1
  -2  -8 -15 446.023 244.974   1
  -2   8 -15 305.438 150.583   1
   2   8  16 1866.54 274.228   1
   2  -8  16 2025.35 234.798   1
  -2   8 -16 2676.93 236.971   1
  -2  -8 -16 1784.66 253.191   1
   2  -8  17 701.355 203.324   1
  -2   8 -17 635.824 193.470   1
  -2  -8 -17 419.283 257.637   1
  -2  -8 -18 8784.57 637.442   1
  -2   8 -18 9913.20 604.974   1
   2  -8  18 9369.78 611.177   1
   2   8  18 10518.6 679.872   1
  -2   8 -19 559.635 211.759   1
   2   8  20 347.372 305.060   1
  -2  -8 -20 334.451 275.334   1
   2   8  21-175.716 289.398   1
  -2  -8 -21 77.9351 257.348   1
   2   8  23 29.3924 314.004   1
  -2  -8 -23 209.251 292.743   1
   2   8  24 672.593 301.568   1
  -2  -8 -24 472.131 288.623   1
   2   8  25 202.466 282.279   1
  -2  -8 -25-26.0820 259.667   1
   2   8  26 824.401 332.150   1
  -2  -8 -26 805.186 321.163   1
   2   8  27 446.911 252.594   1
  -2  -8 -27 383.492 246.562   1
  -2   9  27 382.019 246.673   1
  -2   9  25 1874.79 293.058   1
   2  -9 -25 1627.36 266.737   1
  -2   9  23 289.922 294.210   1
   2  -9 -23-107.312 267.741   1
  -2   9  22 408.698 309.279   1
   2  -9 -22-26.9368 289.670   1
  -2   9  21 1111.34 350.336   1
   2  -9 -21 1700.45 327.248   1
  -2   9  20 934.874 308.474   1
   2  -9 -20 620.034 271.787   1
  -2   9  19 145.497 275.928   1
   2  -9 -19-80.5315 249.705   1
  -2   9  18 1817.94 368.423   1
   2   9 -18 1385.92 217.672   1
   2  -9 -18 1411.11 322.068   1
   2  -9 -17 1286.56 254.317   1
   2   9 -17 844.237 190.097   1
  -2   9  17 598.679 255.379   1
  -2  -9  17 1067.13 201.081   1
   2  -9 -16 387.138 279.757   1
   2   9 -16 346.017 150.189   1
  -2  -9  16 48.0837 161.161   1
   2   9 -15 5119.28 346.581   1
   2  -9 -15 4687.26 399.338   1
  -2   9  15 4941.79 415.924   1
  -2  -9  15 5428.07 346.996   1
  -2  -9  14 5660.47 359.316   1
   2   9 -14 5316.11 352.073   1
   2   9 -13 4662.28 298.442   1
  -2   9  13 4240.55 417.651   1
  -2  -9  13 4217.99 295.127   1
   2  -9 -13 4901.67 406.953   1
   2  -9 -12 773.525 234.086   1
   2   9 -12 440.062 109.720   1
  -2  -9  12 717.586 122.470   1
  -2   9  12 511.273 242.259   1
  -2   9  11 1654.85 263.260   1
   2   9 -11 1416.75 139.470   1
   2  -9 -11 1449.73 258.598   1
  -2  -9  11 1481.75 136.491   1
   2   9 -10 6772.14 379.673   1
   2  -9 -10 7148.87 484.413   1
  -2  -9  10 6550.58 378.617   1
  -2   9  10 7322.16 499.828   1
   2   9  -9 1061.42 96.7588   1
   2  -9  -9 1211.09 244.253   1
  -2  -9   9 1113.82 94.4535   1
  -2  -9   8 14517.3 762.853   1
   2   9  -8 14742.1 764.142   1
  -2   9   7 33489.4 1857.46   1
   2  -9  -7 35274.3 1855.21   1
  -2  -9   6 1469.96 90.2345   1
   2   9  -6 1288.45 92.9234   1
   2   9  -5 8008.16 457.314   1
   2  -9  -5 9421.90 538.857   1
  -2   9   5 9519.59 550.504   1
  -2  -9   5 8741.34 455.791   1
  -2  -9   4 19440.4 1036.95   1
   2   9  -4 20363.8 1040.12   1
   2  -9  -4 19757.2 1095.29   1
   2  -9  -3 22776.1 1193.43   1
  -2  -9   3 21974.5 1145.46   1
  -2   9   3 22392.6 1197.82   1
   2   9  -3 21161.6 1147.48   1
   2  -9  -2 27823.0 1393.50   1
  -2   9   2 26280.2 1394.78   1
   2   9  -2 25337.9 1364.58   1
  -2  -9   2 25355.9 1360.73   1
   2   9  -1 4503.32 284.762   1
  -2  -9   1 4203.75 274.418   1
   2  -9   0-77.7890 96.5596   1
  -2   9   0 107.005 113.806   1
   2  -9   1 3993.29 265.291   1
   2   9   1 4248.51 294.292   1
  -2   9  -1 4155.92 268.171   1
  -2  -9  -1 4310.04 280.559   1
  -2   9  -2 26371.5 1384.88   1
  -2  -9  -2 27356.5 1412.28   1
   2   9   2 25944.0 1415.37   1
   2  -9   2 26194.0 1382.13   1
  -2   9  -3 23183.8 1153.63   1
  -2  -9  -3 23395.3 1199.11   1
   2  -9   3 20736.1 1149.47   1
  -2   9  -4 18831.7 983.462   1
   2  -9   4 19133.0 983.903   1
   2   9   4 19254.5 1056.56   1
  -2  -9  -5 8254.19 512.335   1
   2   9   5 8193.94 525.943   1
   2   9   6 1471.29 218.169   1
  -2  -9  -7 32944.7 1805.42   1
   2   9   7 34496.1 1822.55   1
  -2  -9  -9 1247.71 213.921   1
   2   9   9 1316.07 246.014   1
  -2   9 -10 5309.90 281.295   1
  -2  -9 -10 6762.72 424.139   1
   2   9  10 6665.36 440.027   1
   2  -9  10 4656.66 279.444   1
  -2  -9 -11 1489.76 249.238   1
  -2   9 -11 1236.55 113.437   1
   2  -9  11 1194.08 116.385   1
   2   9  11 1554.36 275.108   1
  -2  -9 -12 394.600 180.523   1
  -2   9 -12 345.740 101.809   1
   2   9  12 589.383 221.185   1
   2  -9  12 551.478 104.460   1
  -2  -9 -13 4836.68 384.081   1
  -2   9 -13 3944.14 282.230   1
   2   9  13 3850.22 387.149   1
   2  -9  13 4746.92 289.637   1
   2  -9  15 4651.26 309.383   1
  -2   9 -15 3565.31 301.557   1
  -2  -9 -15 4246.64 383.574   1
   2   9  15 4550.80 416.622   1
  -2  -9 -16-122.748 186.985   1
   2   9  16-27.5269 204.352   1
  -2   9 -16 114.255 143.564   1
   2  -9  16-136.242 159.630   1
  -2  -9 -17 901.668 277.511   1
   2   9  17 560.297 303.231   1
  -2   9 -17 1069.59 201.811   1
   2  -9  17 1099.34 205.517   1
  -2  -9 -18 1601.54 320.567   1
   2   9  18 1399.22 339.274   1
  -2  -9 -19 256.807 246.240   1
   2   9  19 28.9137 270.570   1
  -2  -9 -20 129.205 233.320   1
   2   9  20 496.047 285.114   1
  -2  -9 -21 1767.41 322.629   1
   2   9  21 1994.15 367.456   1
  -2  -9 -22 157.035 272.979   1
   2   9  22-353.153 310.333   1
  -2  -9 -23 575.796 219.239   1
   2   9  23 146.487 230.386   1
  -2  -9 -25 1194.23 313.449   1
   2   9  25 1745.82 358.519   1
  -2  -9 -27 226.824 302.702   1
   2   9  27 220.474 313.887   1
  -2  10  26 578.883 323.599   1
   2 -10 -26 917.602 313.414   1
  -2  10  25-28.1374 314.916   1
   2 -10 -25 285.755 294.659   1
  -2  10  24 856.347 328.178   1
   2 -10 -24 606.928 300.923   1
  -2  10  23 3521.96 431.002   1
   2 -10 -23 3763.68 408.172   1
  -2  10  22 319.837 279.909   1
   2 -10 -22 349.548 270.159   1
  -2  10  20 761.954 328.133   1
   2 -10 -20 486.352 297.483   1
  -2  10  19 1403.10 330.238   1
   2 -10 -19 1024.34 302.563   1
   2 -10 -18-268.114 244.664   1
  -2  10  18-87.2528 248.670   1
   2 -10 -17 1169.12 313.360   1
  -2  10  17 201.726 309.209   1
   2 -10 -16 2985.94 335.979   1
   2  10 -16 3058.10 247.797   1
  -2  10  16 2874.02 335.537   1
   2 -10 -15 206.287 249.787   1
  -2  10  15 587.928 297.090   1
   2 -10 -14 201.925 242.552   1
  -2 -10  14 65.2379 107.500   1
  -2  10  14-82.5626 269.262   1
   2  10 -14 54.5017 105.726   1
  -2 -10  13-7.49813 92.8796   1
   2  10 -13 139.519 94.7517   1
  -2  10  12 4214.62 357.012   1
  -2 -10  12 3427.86 217.947   1
   2  10 -12 3614.30 222.353   1
   2 -10 -12 3698.81 339.653   1
  -2 -10  11 319.463 48.6404   1
  -2  10  11 228.424 212.236   1
   2  10 -11 220.977 52.5626   1
   2 -10 -11 512.406 207.239   1
  -2  10  10 4950.69 410.591   1
   2 -10  -9 324.900 225.082   1
  -2  10   9 46.9883 222.974   1
   2 -10  -8-20.7200 174.181   1
  -2  10   8 336.991 210.818   1
   2 -10  -6 8930.60 554.921   1
  -2  10   6 8349.31 558.648   1
   2 -10  -5 2902.04 278.285   1
  -2  10   5 3364.21 298.961   1
   2 -10  -4 7165.29 450.503   1
  -2  10   4 7038.79 449.057   1
   2  10  -4 6627.37 376.268   1
  -2  10   3 836.802 177.394   1
   2  10  -3 980.031 114.851   1
   2 -10  -3 824.323 168.682   1
   2 -10  -2 4741.25 313.564   1
  -2  10   2 4308.33 320.986   1
   2  10  -2 4412.58 282.183   1
   2 -10  -1 3390.43 242.110   1
  -2  10   1 2935.68 246.323   1
   2  10  -1 2846.08 237.668   1
   2 -10   1 3054.52 229.766   1
   2  10   1 3337.60 262.490   1
  -2  10  -1 3611.29 239.014   1
   2  10   2 4870.32 326.010   1
  -2  10  -2 4385.89 277.737   1
   2 -10   2 4446.91 274.226   1
  -2 -10  -2 4626.36 317.939   1
  -2  10  -3 741.736 94.2271   1
  -2 -10  -3 784.329 156.213   1
   2 -10   3 831.015 86.2153   1
  -2 -10  -4 6549.44 429.044   1
   2  10   4 6806.32 443.468   1
  -2 -10  -5 3443.36 286.423   1
   2  10   5 3441.46 298.685   1
  -2 -10  -6 8319.13 525.636   1
  -2 -10  -8 252.380 181.202   1
   2  10   8 344.838 209.779   1
   2  10   9 90.0767 185.311   1
  -2 -10 -10 5052.70 396.417   1
   2  10  10 5269.17 421.221   1
  -2 -10 -11 479.357 221.818   1
   2  10  11 195.477 243.305   1
   2  10  12 3807.78 393.300   1
  -2 -10 -12 4209.02 368.125   1
  -2  10 -13 4.61144 64.5870   1
   2 -10  13 116.500 69.5535   1
  -2 -10 -14 47.8074 212.265   1
   2  10  14 375.836 264.025   1
  -2  10 -14 56.4053 87.8893   1
   2 -10  14 156.534 95.8825   1
   2  10  15 302.057 215.155   1
  -2  10 -15 27.5569 112.628   1
   2 -10  15 9.68989 111.316   1
  -2 -10 -16 3222.61 349.637   1
   2  10  16 3327.24 378.260   1
  -2 -10 -17 354.616 262.910   1
   2  10  17 625.237 307.692   1
  -2 -10 -18 51.2886 269.739   1
   2  10  18 1069.47 327.439   1
  -2 -10 -19 1059.13 295.186   1
   2  10  19 1196.70 325.282   1
  -2 -10 -20 363.943 210.856   1
   2  10  20 381.549 234.326   1
  -2 -10 -22 443.567 291.279   1
   2  10  22 792.826 339.919   1
  -2 -10 -23 3005.18 377.296   1
   2  10  23 3238.72 405.802   1
  -2 -10 -24 389.177 215.699   1
   2  10  24 633.913 245.039   1
  -2 -10 -25-51.3856 276.168   1
   2  10  25-28.3474 311.010   1
  -2 -10 -26 710.480 321.442   1
   2  10  26 666.518 331.257   1
  -2  11  26 1411.38 338.131   1
   2 -11 -26 1710.06 317.158   1
  -2  11  25 166.732 284.571   1
   2 -11 -25 538.947 268.307   1
  -2  11  24 2322.81 312.288   1
   2 -11 -24 2796.54 313.258   1
  -2  11  23-143.507 283.204   1
   2 -11 -23-344.709 261.687   1
  -2  11  22 1507.43 364.288   1
   2 -11 -22 2223.18 355.578   1
  -2  11  21 350.185 316.223   1
   2 -11 -21 728.160 305.375   1
  -2  11  20 440.010 237.942   1
   2 -11 -20 702.834 223.558   1
  -2  11  19 528.572 326.153   1
   2 -11 -19-108.186 284.087   1
   2 -11 -18 350.545 256.078   1
  -2  11  18 907.103 310.666   1
   2 -11 -16 185.929 244.017   1
  -2  11  16 403.533 278.052   1
   2 -11 -15 523.080 272.278   1
  -2  11  15-255.914 293.349   1
  -2  11  14 12161.5 785.157   1
   2 -11 -14 12197.7 772.625   1
  -2  11  13 712.356 226.707   1
   2 -11 -12 1429.12 237.087   1
  -2  11  12 1284.43 262.459   1
   2 -11 -11 167.741 199.716   1
  -2  11  11 390.350 217.561   1
   2 -11 -10 5363.67 432.937   1
   2 -11  -9 157.077 228.516   1
  -2  11   9 316.135 268.109   1
  -2  11   8-70.0018 217.108   1
   2 -11  -8 258.425 217.548   1
   2 -11  -7 41.0856 176.090   1
  -2  11   7-22.2435 202.234   1
   2 -11  -6 409.052 188.991   1
  -2  11   6 632.391 203.710   1
   2 -11  -5 459.502 174.788   1
  -2  11   5 237.912 195.809   1
  -2 -11   4 8.55721 60.0874   1
   2 -11  -4-51.4372 152.661   1
  -2  11   4 92.4542 178.602   1
   2  11  -4-14.6323 67.4824   1
   2  11  -3 1671.69 152.841   1
  -2  11   3 2773.20 237.680   1
   2 -11  -3 2340.28 225.700   1
  -2 -11   3 2107.83 149.551   1
   2 -11  -2 23237.9 1146.24   1
  -2 -11   2 21346.1 1105.72   1
  -2  11   2 19364.0 1139.21   1
   2  11  -2 19712.8 1114.01   1
  -2  11   1 3950.05 314.920   1
   2 -11  -1 4585.37 301.870   1
  -2 -11   0-88.9983 103.056   1
   2  11   0-139.407 131.110   1
  -2 -11  -1 4029.08 292.516   1
   2 -11   1 4722.98 282.710   1
   2  11   1 3807.91 303.518   1
  -2  11  -1 4650.65 291.241   1
  -2 -11  -2 22203.9 1178.08   1
  -2  11  -2 21308.7 1145.28   1
   2  11   2 21329.5 1184.69   1
   2 -11   2 21793.3 1144.12   1
  -2 -11  -3 1539.56 202.811   1
  -2  11  -3 2170.70 145.374   1
   2  11   3 2059.27 231.784   1
   2 -11   3 1984.81 141.732   1
   2  11   4 218.095 186.704   1
  -2 -11  -4 80.7012 156.862   1
   2  11   5 460.917 195.178   1
  -2 -11  -5 760.923 182.344   1
   2  11   6 345.689 209.513   1
  -2 -11  -6 530.934 192.294   1
   2  11   7-106.992 207.222   1
  -2 -11  -7 76.9500 199.735   1
   2  11   8-179.124 209.145   1
  -2 -11  -8-242.536 189.371   1
   2  11   9 46.9677 207.174   1
  -2 -11  -9-20.9431 188.733   1
  -2 -11 -10 5167.71 403.784   1
   2  11  11 354.826 220.866   1
  -2 -11 -11 628.634 209.818   1
   2  11  12 2010.01 290.646   1
  -2 -11 -12 1923.72 271.388   1
   2  11  13 616.449 253.353   1
  -2 -11 -14 12022.5 724.362   1
   2  11  14 10283.4 728.444   1
   2  11  15 55.8998 276.902   1
  -2 -11 -15 99.7853 250.777   1
   2  11  16 966.429 313.280   1
  -2 -11 -16 25.3153 269.029   1
   2  11  18 672.129 320.435   1
  -2 -11 -18 413.529 267.868   1
   2  11  19 470.428 297.733   1
  -2 -11 -19-104.099 253.426   1
   2  11  21 471.377 281.199   1
  -2 -11 -21 758.685 259.236   1
   2  11  22 1493.43 369.042   1
  -2 -11 -22 2298.73 337.639   1
   2  11  23 376.628 336.148   1
  -2 -11 -23 833.957 313.360   1
   2  11  24 2852.76 382.043   1
  -2 -11 -24 1756.55 325.895   1
   2  11  25 223.847 235.227   1
  -2 -11 -25 586.659 231.527   1
   2  11  26 1671.39 348.305   1
  -2 -11 -26 1100.61 316.857   1
   2 -12 -25 633.255 307.980   1
  -2  12  25-54.8995 319.748   1
   2 -12 -23 157.757 262.401   1
  -2  12  23-28.5147 283.879   1
   2 -12 -21 188.240 291.622   1
  -2  12  21 699.193 337.778   1
   2 -12 -20-27.0590 266.073   1
  -2  12  20-87.9284 305.000   1
   2 -12 -19 2222.21 329.252   1
  -2  12  19 2678.87 360.798   1
   2 -12 -18 352.219 284.340   1
  -2  12  18 323.529 318.581   1
  -2  12  17 557.223 287.601   1
   2 -12 -15 743.927 297.411   1
   2 -12 -14 1153.27 291.812   1
   2 -12 -13 2009.82 274.988   1
  -2  12  13 1230.81 276.649   1
   2 -12 -12 4037.58 350.862   1
  -2  12  12 2740.13 340.902   1
   2 -12 -11 1453.01 260.370   1
  -2  12  11 1496.95 295.222   1
   2 -12 -10 3423.63 357.917   1
  -2  12  10 3532.17 378.047   1
  -2  12   9 14359.4 857.706   1
   2 -12  -9 13750.2 842.616   1
  -2  12   8 72.4445 242.247   1
   2 -12  -8 200.522 225.130   1
  -2  12   7 3538.99 356.323   1
   2 -12  -7 3798.48 347.857   1
  -2  12   5 1476.39 234.438   1
   2 -12  -5 1366.07 213.675   1
   2  12  -4 1614.90 119.853   1
  -2  12   4 1999.31 236.758   1
  -2 -12   4 1496.81 110.208   1
   2 -12  -4 2074.56 236.171   1
  -2  12   3 3057.72 279.817   1
   2 -12  -3 2946.83 272.210   1
   2  12  -3 3129.39 204.669   1
  -2 -12   3 2756.78 192.945   1
  -2  12   2 3067.10 269.718   1
   2 -12  -2 3133.46 259.757   1
   2  12  -2 2703.78 217.312   1
  -2 -12   2 2837.31 208.454   1
   2 -12  -1 2804.63 240.745   1
  -2  12   1 2670.62 245.642   1
  -2  12   0 19839.7 1071.05   1
   2  12   0 18698.1 1069.58   1
  -2 -12   0 19681.8 1062.87   1
   2 -12   0 20023.0 1064.28   1
   2 -12   1 2861.34 230.089   1
   2  12   1 3281.83 268.317   1
  -2 -12  -1 3148.78 255.408   1
  -2  12  -1 3183.74 238.156   1
   2  12   2 3328.78 271.368   1
  -2 -12  -2 2635.58 251.111   1
  -2  12  -2 2837.46 212.453   1
   2 -12   2 3220.62 212.222   1
  -2 -12  -3 2712.28 251.601   1
  -2  12  -3 3055.94 180.224   1
   2  12   3 2368.63 269.385   1
   2 -12   3 2526.83 171.048   1
   2  12   4 1440.29 231.763   1
  -2 -12  -4 1727.45 212.102   1
   2  12   5 1704.91 252.033   1
  -2 -12  -5 1158.27 208.824   1
  -2 -12  -6 9735.97 577.792   1
   2  12   6 8308.05 583.618   1
   2  12   7 3528.86 338.817   1
  -2 -12  -7 3070.55 302.856   1
   2  12   8-23.5864 228.471   1
  -2 -12  -8 209.197 210.338   1
  -2 -12  -9 13929.1 814.254   1
   2  12   9 13060.4 829.499   1
  -2 -12 -10 3713.51 340.693   1
   2  12  10 3727.81 357.366   1
   2  12  11 1647.68 265.248   1
  -2 -12 -11 1535.35 242.610   1
  -2 -12 -12 4355.66 382.436   1
   2  12  12 4219.16 402.650   1
   2  12  13 2199.77 326.637   1
  -2 -12 -13 1693.11 279.571   1
  -2 -12 -14 749.669 249.874   1
   2  12  15 1171.14 308.036   1
  -2 -12 -15 1116.20 278.806   1
   2  12  17 380.679 297.074   1
   2  12  18-324.421 283.390   1
  -2 -12 -18 286.859 252.539   1
   2  12  19 2103.11 340.228   1
  -2 -12 -19 2539.97 302.129   1
   2  12  20 591.602 248.641   1
  -2 -12 -20 315.004 213.215   1
   2  12  21 205.937 285.333   1
  -2 -12 -21 393.394 257.708   1
   2  12  23 891.511 347.409   1
  -2 -12 -23 491.264 300.582   1
   2  12  25 525.049 307.207   1
  -2 -12 -25 453.810 269.282   1
   2 -13 -24 919.307 317.706   1
  -2  13  24 1218.36 353.331   1
  -2  13  23-28.2222 324.804   1
  -2  13  22 717.911 296.382   1
   2 -13 -21-133.978 274.520   1
  -2  13  21 435.765 305.058   1
   2 -13 -20 135.152 293.039   1
   2 -13 -19 298.952 242.461   1
   2 -13 -18 490.281 290.188   1
  -2  13  18 147.584 317.719   1
   2 -13 -17 353.326 261.684   1
  -2  13  17 295.261 268.174   1
   2 -13 -16 189.507 258.853   1
  -2  13  16 58.8018 286.987   1
   2 -13 -15 859.801 292.515   1
  -2  13  15 1430.08 344.830   1
   2 -13 -14 2021.68 332.501   1
  -2  13  14 2167.02 356.624   1
   2 -13 -13 52.4480 254.107   1
  -2  13  13 313.268 274.507   1
   2 -13 -12 2937.67 349.884   1
  -2  13  12 3217.70 365.384   1
   2 -13 -10 2040.01 284.913   1
  -2  13  10 1972.94 304.351   1
   2 -13  -9 3125.03 326.846   1
  -2  13   9 2613.73 330.578   1
   2 -13  -8 1084.73 252.817   1
  -2  13   8 1023.23 248.806   1
   2 -13  -7 2640.48 293.084   1
  -2  13   7 2591.62 309.466   1
   2 -13  -6-21.1929 199.907   1
  -2  13   6-137.561 217.428   1
   2 -13  -4 3013.16 294.701   1
  -2  13   4 2970.37 306.498   1
   2  13  -3 1550.41 144.411   1
  -2 -13   3 1332.79 130.099   1
   2 -13  -3 1035.91 206.213   1
  -2  13   3 1324.29 213.664   1
   2  13  -2 18556.0 947.984   1
  -2  13   2 16184.6 982.888   1
  -2 -13   2 17257.6 940.182   1
   2 -13  -2 17272.7 976.998   1
   2  13  -1 3541.42 277.030   1
   2 -13  -1 3847.61 288.602   1
  -2  13   1 4347.57 309.637   1
  -2 -13   1 3639.34 269.408   1
   2  13   0 201.083 142.410   1
  -2 -13   0 255.494 127.623   1
   2 -13   0-25.3296 124.675   1
  -2  13   0 55.1471 144.229   1
  -2 -13  -1 3868.23 292.909   1
   2  13   1 4070.84 313.985   1
   2  13   2 17239.7 971.343   1
  -2  13  -2 16591.0 918.299   1
   2 -13   2 16978.8 918.082   1
  -2 -13  -2 18417.9 963.947   1
  -2 -13  -3 1432.55 199.608   1
  -2  13  -3 1436.26 114.824   1
   2 -13   3 1312.47 106.588   1
   2  13   3 1212.37 216.755   1
  -2 -13  -4 3387.31 297.805   1
   2  13   4 3157.70 310.335   1
   2  13   6 112.953 211.309   1
  -2 -13  -6-100.204 190.541   1
   2  13   7 3091.62 331.433   1
  -2 -13  -7 3265.60 315.044   1
   2  13   8 836.029 251.220   1
  -2 -13  -8 1027.41 223.907   1
   2  13   9 2516.96 319.577   1
  -2 -13  -9 2123.48 285.126   1
   2  13  10 2388.33 311.729   1
  -2 -13 -10 2452.62 296.300   1
   2  13  11 512.457 250.054   1
  -2 -13 -11 481.144 223.954   1
   2  13  12 3096.51 376.317   1
  -2 -13 -12 3616.18 360.140   1
   2  13  13-140.669 301.331   1
  -2 -13 -13 500.653 259.553   1
   2  13  14 1975.70 350.874   1
  -2 -13 -14 1626.72 296.864   1
   2  13  15 1249.22 312.520   1
  -2 -13 -15 1183.52 286.757   1
   2  13  16 235.032 277.399   1
  -2 -13 -16 285.484 244.467   1
   2  13  17 148.006 279.211   1
  -2 -13 -17 52.3143 238.558   1
   2  13  18 148.738 277.631   1
  -2 -13 -18 683.226 251.522   1
  -2 -13 -19 579.859 255.639   1
   2  13  20-59.1588 304.110   1
  -2 -13 -20 1001.02 287.903   1
   2  13  21 557.462 315.326   1
   2  13  22 636.903 339.565   1
   2  13  23 540.648 342.502   1
  -2 -13 -23 720.626 316.227   1
   2  13  24 1365.80 352.825   1
  -2 -13 -24 508.150 297.473   1
   2 -14 -23 77.2491 298.001   1
  -2  14  23 111.761 325.093   1
   2 -14 -22 2202.95 339.403   1
  -2  14  22 2105.33 368.469   1
   2 -14 -21 585.903 266.769   1
  -2  14  21 1012.56 317.953   1
   2 -14 -20 565.866 306.771   1
  -2  14  20 497.490 356.382   1
   2 -14 -19 54.3832 239.694   1
  -2  14  19 648.632 293.952   1
   2 -14 -17 1505.50 313.985   1
  -2  14  17 860.446 311.952   1
   2 -14 -16 1476.40 261.984   1
  -2  14  16 1392.63 306.757   1
   2 -14 -15 1605.14 305.649   1
  -2  14  15 1032.15 324.935   1
   2 -14 -14 81.0002 269.752   1
  -2  14  14 468.187 304.094   1
   2 -14 -13 2482.91 342.424   1
  -2  14  13 1851.45 361.996   1
   2 -14 -12 4051.58 386.539   1
  -2  14  12 3562.78 402.601   1
   2 -14 -11-103.353 216.375   1
  -2  14  11 363.616 252.109   1
   2 -14  -9 615.318 222.374   1
  -2  14   9-79.9455 248.397   1
   2 -14  -8 238.481 228.074   1
  -2  14   8 51.6571 234.262   1
   2 -14  -7 91.9259 206.210   1
  -2  14   7 397.720 220.294   1
   2 -14  -6 1587.18 251.111   1
  -2  14   6 1307.09 260.294   1
   2 -14  -5 924.478 209.128   1
  -2  14   5 1422.81 238.547   1
   2 -14  -4 375.748 203.633   1
  -2  14   4 1043.55 226.728   1
  -2 -14   3-26.3063 85.5468   1
   2 -14  -3-127.573 172.812   1
  -2  14   3 119.537 175.760   1
   2  14  -3-7.22742 96.0056   1
   2  14  -2 1229.02 162.244   1
   2 -14  -2 2050.02 221.756   1
  -2  14   2 1940.80 236.794   1
  -2 -14   2 1199.85 154.044   1
   2  14  -1 307.638 152.611   1
  -2 -14   1 271.800 131.408   1
   2 -14  -1 483.919 157.765   1
  -2  14   1 767.054 184.922   1
   2  14   0 3365.75 269.478   1
   2 -14   0 3289.95 257.270   1
  -2 -14   0 2955.62 251.235   1
  -2  14   0 2829.68 258.105   1
  -2 -14  -1 442.027 162.362   1
   2  14   1 566.144 182.665   1
  -2 -14  -2 1416.97 205.492   1
   2 -14   2 1326.34 145.363   1
  -2  14  -2 1518.38 147.768   1
   2  14   2 1460.75 218.334   1
  -2 -14  -3-71.7898 168.341   1
  -2  14  -3 61.4649 51.7029   1
   2  14   3-20.1092 201.641   1
   2 -14   3-23.2999 42.6117   1
   2  14   5 905.191 228.200   1
  -2 -14  -5 1150.65 212.984   1
   2  14   6 1470.18 260.608   1
  -2 -14  -6 1543.96 234.123   1
   2  14   7 197.480 233.655   1
  -2 -14  -7 198.187 197.517   1
   2  14   8 127.804 228.443   1
  -2 -14  -8 205.183 214.599   1
   2  14   9 872.826 254.480   1
  -2 -14  -9 823.435 235.316   1
   2  14  11 83.4876 247.787   1
  -2 -14 -11-24.7023 208.235   1
   2  14  12 3156.49 396.026   1
  -2 -14 -12 3727.91 369.118   1
   2  14  13 2251.15 350.260   1
  -2 -14 -13 2247.93 316.578   1
   2  14  14 234.400 245.285   1
  -2 -14 -14 543.025 236.644   1
   2  14  15 710.553 295.194   1
  -2 -14 -15 1308.21 274.392   1
   2  14  16 1732.48 354.699   1
  -2 -14 -16 2399.19 323.923   1
   2  14  17 688.734 332.012   1
  -2 -14 -17 1141.44 297.451   1
   2  14  19 59.5306 337.642   1
  -2 -14 -19 264.917 284.889   1
   2  14  20 649.693 337.638   1
  -2 -14 -20 606.457 296.755   1
   2  14  21 437.465 346.087   1
  -2 -14 -21 471.248 301.651   1
   2  14  22 1660.65 385.235   1
  -2 -14 -22 1692.83 334.057   1
   2  14  23 224.907 337.199   1
  -2 -14 -23 358.545 291.351   1
   2 -15 -23-50.8815 291.202   1
  -2  15  23-82.6209 342.007   1
   2 -15 -22 831.691 270.136   1
  -2  15  22 450.092 307.365   1
   2 -15 -21 766.603 282.725   1
  -2  15  21 373.061 313.086   1
   2 -15 -20 2199.35 343.615   1
  -2  15  20 1426.36 371.356   1
   2 -15 -19-162.848 269.686   1
  -2  15  19-206.393 292.226   1
   2 -15 -18 328.223 271.189   1
  -2  15  18 891.542 330.591   1
   2 -15 -16 1239.68 300.353   1
  -2  15  16 986.309 320.289   1
   2 -15 -15 577.551 244.369   1
  -2  15  15-149.165 246.536   1
   2 -15 -14 109.504 227.638   1
  -2  15  14 29.6798 254.436   1
   2 -15 -13 352.972 230.581   1
  -2  15  13 471.071 271.577   1
   2 -15 -12 483.065 245.249   1
  -2  15  12 145.477 253.184   1
   2 -15 -11 2088.08 320.472   1
  -2  15  11 1776.32 342.003   1
   2 -15 -10 1814.10 288.392   1
  -2  15  10 1349.16 292.579   1
   2 -15  -8 3664.87 354.886   1
  -2  15   8 3569.45 375.219   1
   2 -15  -7 1242.37 251.401   1
  -2  15   7 1464.88 272.006   1
   2 -15  -6 275.270 216.485   1
  -2  15   6 24.6729 221.823   1
   2 -15  -5 371.020 204.504   1
  -2  15   5 94.1226 209.861   1
  -2  15   3 2245.19 265.587   1
  -2 -15   3 1925.52 141.563   1
   2  15  -3 1741.17 146.414   1
   2 -15  -3 2462.19 253.208   1
   2  15  -2 1094.10 157.563   1
  -2 -15   2 1400.52 152.779   1
   2 -15  -2 1014.81 191.018   1
  -2  15   2 1105.95 214.562   1
   2  15  -1 6463.88 440.424   1
   2 -15  -1 7751.64 455.253   1
  -2  15   1 7221.82 458.998   1
  -2 -15   1 6437.11 427.514   1
  -2 -15   0 144.944 141.927   1
  -2  15   0 256.834 155.913   1
   2  15   0 374.099 172.721   1
   2 -15   0-177.988 134.753   1
  -2 -15  -1 7276.86 465.382   1
   2  15   1 6846.70 475.832   1
  -2 -15  -2 1321.87 202.201   1
  -2  15  -2 1169.38 135.920   1
   2  15   2 1334.98 221.649   1
   2 -15   2 1100.70 128.613   1
  -2 -15  -3 2816.45 261.981   1
   2  15   3 1732.91 257.283   1
  -2 -15  -4 4293.60 364.925   1
   2  15   4 4733.29 392.516   1
   2  15   5 262.401 202.803   1
  -2 -15  -5 211.313 186.225   1
   2  15   6 24.9246 213.903   1
  -2 -15  -6 353.226 199.220   1
   2  15   7 1578.06 280.819   1
  -2 -15  -7 1832.85 258.959   1
  -2 -15  -8 4564.35 385.400   1
   2  15   8 4006.22 396.908   1
   2  15  10 1010.29 298.500   1
  -2 -15 -10 1716.00 296.284   1
   2  15  11 3071.12 353.609   1
  -2 -15 -11 2052.00 294.378   1
   2  15  12 58.4626 292.553   1
  -2 -15 -12 283.938 261.473   1
   2  15  13 236.484 273.602   1
  -2 -15 -13 626.363 256.336   1
   2  15  14 239.380 285.056   1
  -2 -15 -14 765.583 254.487   1
   2  15  15 602.049 328.364   1
  -2 -15 -15 319.962 271.488   1
   2  15  16 1326.48 341.929   1
  -2 -15 -16 1174.73 297.941   1
   2  15  18 1169.81 272.746   1
  -2 -15 -18 1150.96 258.607   1
   2  15  19 148.584 281.111   1
  -2 -15 -19 133.324 228.676   1
   2  15  20 1144.27 339.620   1
  -2 -15 -20 1377.92 295.624   1
   2  15  21 981.556 342.610   1
  -2 -15 -21 314.895 274.794   1
   2  15  22 538.903 329.491   1
  -2 -15 -22 593.869 272.623   1
   2  15  23 222.256 315.644   1
  -2 -15 -23-50.6046 263.315   1
   2 -16 -22 128.847 223.865   1
  -2  16  22 694.122 284.343   1
   2 -16 -21 472.119 290.437   1
  -2  16  21 1136.26 358.216   1
   2 -16 -20 640.443 260.315   1
  -2  16  20 317.946 287.441   1
   2 -16 -19 595.002 306.361   1
  -2  16  19 264.443 337.056   1
   2 -16 -18 136.739 250.195   1
  -2  16  18 148.467 260.422   1
   2 -16 -17 275.625 258.352   1
  -2  16  17 389.034 301.970   1
   2 -16 -15 831.805 298.705   1
  -2  16  15 1055.32 335.517   1
   2 -16 -14 249.235 280.927   1
  -2  16  14 842.521 327.191   1
   2 -16 -12 655.404 270.016   1
  -2  16  12 444.280 283.037   1
   2 -16 -11 296.671 233.123   1
  -2  16  11 643.579 255.113   1
   2 -16 -10 770.543 264.289   1
  -2  16  10 976.392 300.062   1
   2 -16  -9 703.070 270.239   1
  -2  16   9 1040.81 304.231   1
   2 -16  -8 713.131 244.322   1
  -2  16   8 547.454 268.414   1
   2 -16  -7 1453.04 263.878   1
  -2  16   7 877.036 278.233   1
   2 -16  -6 3558.40 348.715   1
  -2  16   6 3328.19 363.434   1
   2 -16  -5 2975.06 322.276   1
  -2  16   5 3458.37 340.641   1
   2 -16  -4 2026.59 260.708   1
  -2  16   4 2610.17 297.139   1
   2 -16  -3 356.375 189.061   1
  -2  16   3 549.971 225.381   1
   2 -16  -2 1703.04 239.021   1
   2  16  -2 1899.02 176.752   1
  -2  16   2 2181.35 257.040   1
  -2 -16   1 1139.44 175.782   1
   2  16  -1 1173.87 183.370   1
  -2  16   1 1490.82 223.389   1
   2 -16  -1 1793.37 207.149   1
   2  16   0 5720.79 382.268   1
  -2  16   0 4918.90 364.297   1
  -2 -16   0 4938.65 367.727   1
   2 -16   0 5658.62 364.859   1
  -2 -16  -1 1136.41 203.621   1
   2  16   1 1525.18 224.765   1
  -2  16  -2 1573.31 146.281   1
  -2 -16  -2 1929.81 234.335   1
   2  16   2 1824.05 253.666   1
  -2 -16  -4 2164.39 257.540   1
   2  16   4 1888.42 278.691   1
  -2 -16  -5 3391.97 329.271   1
   2  16   5 3113.60 336.122   1
  -2 -16  -6 3950.80 351.135   1
   2  16   6 3139.66 358.988   1
  -2 -16  -7 1310.15 256.866   1
   2  16   7 1240.75 291.204   1
  -2 -16  -8 563.830 237.676   1
   2  16   8 471.820 274.878   1
  -2 -16  -9 1209.37 267.009   1
   2  16   9 456.711 275.664   1
  -2 -16 -10 616.462 230.767   1
   2  16  10 320.159 268.109   1
  -2 -16 -11 338.954 241.440   1
   2  16  11 1064.14 295.426   1
  -2 -16 -12 424.267 255.177   1
   2  16  12 89.8301 285.793   1
  -2 -16 -13 53.4693 238.185   1
   2  16  13 301.950 284.894   1
  -2 -16 -14 540.099 272.620   1
   2  16  14 728.697 329.231   1
  -2 -16 -15 81.1445 276.668   1
   2  16  15 456.328 322.409   1
  -2 -16 -17 460.647 264.561   1
   2  16  17 332.322 307.966   1
  -2 -16 -18 837.415 295.595   1
   2  16  18 748.002 346.743   1
  -2 -16 -19 373.985 290.515   1
   2  16  19 592.101 344.648   1
  -2 -16 -20 476.414 284.099   1
   2  16  20 349.633 330.457   1
  -2 -16 -21 260.451 258.125   1
   2  16  21 859.065 330.046   1
  -2 -16 -22 306.435 243.686   1
   2  16  22 533.064 301.023   1
  -2  17  21 252.857 327.602   1
   2 -17 -21 155.969 282.497   1
   2 -17 -20-53.1544 265.226   1
  -2  17  19 87.4109 304.549   1
   2 -17 -19-135.210 267.884   1
   2 -17 -18 740.346 318.964   1
  -2  17  17 149.689 310.689   1
   2 -17 -17 552.791 286.928   1
  -2  17  16 935.076 295.521   1
   2 -17 -16 1002.70 286.922   1
  -2  17  15 393.816 269.889   1
   2 -17 -15 503.684 262.757   1
  -2  17  14 363.998 276.802   1
   2 -17 -14 84.0555 238.833   1
  -2  17  13 30.2680 283.939   1
   2 -17 -13 139.815 268.727   1
  -2  17  11 1487.64 304.013   1
   2 -17 -11 1438.15 286.522   1
  -2  17  10 852.346 319.319   1
   2 -17 -10-327.207 265.554   1
  -2  17   9 491.216 266.657   1
   2 -17  -9-107.183 238.735   1
  -2  17   7 109.831 249.001   1
   2 -17  -7 152.348 219.892   1
  -2  17   6 718.164 259.238   1
   2 -17  -6 463.833 225.796   1
  -2  17   5-25.5721 224.902   1
   2 -17  -5-46.2778 196.385   1
   2 -17  -4 3255.31 339.199   1
  -2  17   4 4183.94 363.269   1
  -2  17   2 145.935 193.528   1
  -2  17   1 969.976 200.309   1
   2  17   1 985.494 225.363   1
   2  17   2 152.113 202.849   1
  -2 -17  -4 4343.22 366.527   1
   2  17   4 3440.38 377.153   1
   2  17   5 78.5165 249.670   1
  -2 -17  -5 257.180 218.283   1
   2  17   6 1441.92 288.950   1
  -2 -17  -6 680.213 241.372   1
   2  17   7 280.630 261.771   1
  -2 -17  -7-199.777 229.682   1
  -2 -17  -8 5381.64 439.147   1
   2  17   8 5384.65 463.540   1
   2  17   9 323.418 276.167   1
  -2 -17  -9 627.724 245.269   1
   2  17  10-29.8874 275.689   1
  -2 -17 -10-79.7253 240.925   1
   2  17  11 816.859 331.994   1
  -2 -17 -11 1458.57 294.051   1
   2  17  13 276.180 316.202   1
  -2 -17 -13 383.100 257.242   1
   2  17  14 184.192 296.728   1
  -2 -17 -14 247.706 258.399   1
   2  17  16 700.677 293.423   1
  -2 -17 -16 714.720 244.442   1
   2  17  17 633.739 342.581   1
  -2 -17 -17 684.960 291.484   1
   2  17  18 1373.11 348.361   1
  -2 -17 -18 1300.64 315.830   1
   2  17  19 29.4295 254.019   1
  -2 -17 -19 240.836 237.640   1
   2  17  20 1070.86 335.521   1
  -2 -17 -20-105.313 249.806   1
   2  17  21 397.037 337.748   1
  -2 -17 -21 129.021 272.970   1
  -2  18  20-227.472 342.037   1
  -2  18  18 501.934 276.601   1
  -2  18  16 514.457 329.878   1
   2 -18 -16 588.230 288.281   1
  -2  18  15 518.475 323.279   1
   2 -18 -15 479.986 298.144   1
  -2  18  14 674.013 319.410   1
   2 -18 -14 170.155 257.080   1
  -2  18  13 245.344 272.427   1
   2 -18 -13 170.405 252.318   1
  -2  18  12 520.286 301.458   1
   2 -18 -12 566.947 272.378   1
  -2  18  10 722.630 300.535   1
  -2  18   9-89.0598 284.540   1
  -2  18   8 1108.57 294.467   1
   2  18   6 3789.21 395.189   1
   2  18   8 325.743 281.286   1
   2  18   9 30.1398 278.794   1
   2  18  10 1251.82 337.104   1
  -2 -18 -10 1267.68 287.577   1
   2  18  12 247.814 277.680   1
  -2 -18 -12 167.701 240.595   1
   2  18  13 279.252 313.506   1
  -2 -18 -13 615.818 286.997   1
   2  18  14-185.553 290.070   1
  -2 -18 -14 140.394 247.710   1
   2  18  15 707.985 339.422   1
  -2 -18 -15 363.168 279.349   1
   2  18  16 732.837 333.109   1
  -2 -18 -16-222.053 253.268   1
   2  18  17 603.974 344.259   1
  -2 -18 -17 192.129 283.056   1
   2  18  18 655.281 284.966   1
  -2 -18 -18-108.334 235.512   1
   2  18  20 172.149 342.153   1
  -3   0  27 119.828 269.258   1
   3   0 -27 165.709 279.020   1
  -3   0  26 329.313 268.702   1
  -3   0  25 59.5143 246.861   1
   3   0 -25 417.308 249.531   1
  -3   0  24 1151.79 295.319   1
   3   0 -24 1355.03 276.114   1
  -3   0  22-28.7613 282.805   1
   3   0 -22 107.852 267.106   1
  -3   0  21 197.548 257.405   1
   3   0 -21 53.0093 250.045   1
  -3   0  20 220.493 258.560   1
   3   0 -20-25.9548 242.821   1
  -3   0  18 1383.81 289.971   1
   3   0 -18 1931.35 277.882   1
  -3   0  17 75.7006 207.586   1
   3   0 -17-118.162 214.863   1
  -3   0  16-24.2860 239.449   1
   3   0 -16 227.500 236.263   1
   3   0 -15-261.482 232.627   1
  -3   0  14 666.053 228.183   1
   3   0 -14 478.635 215.094   1
  -3   0  12 8866.08 568.176   1
   3   0 -12 8910.04 558.275   1
  -3   0  11-149.431 177.132   1
   3   0 -11 52.8409 162.481   1
  -3   0  10 3845.07 309.339   1
   3   0 -10 3403.90 292.321   1
  -3   0   9-227.372 156.952   1
   3   0  -9 30.5191 143.612   1
  -3   0   8 24251.3 1316.14   1
   3   0  -8 24231.8 1308.51   1
  -3   0   7 124.227 162.864   1
   3   0  -7-76.6316 148.591   1
   3   0  -6 9708.11 574.199   1
  -3   0   6 10045.3 580.700   1
   3   0  -4 11873.6 663.863   1
  -3   0   4 11866.0 666.737   1
   3   0  -3-17.5544 107.965   1
  -3   0   3 38.1717 119.244   1
   3   0  -2 87697.8 4541.08   1
  -3   0   2 88647.4 4541.69   1
   3   0  -1 22.9967 134.542   1
  -3   0   1 88.1558 139.438   1
   3   0   0-189.623 123.113   1
  -3   0   0-7.82872 126.946   1
   3   0   1 70.1566 110.948   1
  -3   0  -1-7.73530 104.295   1
  -3   0  -2 90538.6 4572.62   1
   3   0   2 86998.2 4575.45   1
  -3   0  -3-137.791 113.059   1
   3   0   3-26.7501 110.639   1
  -3   0  -4 11960.7 637.194   1
   3   0   4 10613.8 638.545   1
  -3   0  -6 9303.68 565.643   1
   3   0   6 10359.7 576.039   1
  -3   0  -7-37.3773 144.194   1
   3   0   7-66.1021 154.923   1
   3   0   8 23217.7 1282.62   1
  -3   0  -8 24143.0 1279.88   1
  -3   0  -9-143.079 136.535   1
   3   0   9-92.3175 152.914   1
   3   0  10 3751.88 293.651   1
  -3   0 -10 3282.44 275.057   1
  -3   0 -11 260.968 150.447   1
   3   0  11-234.760 171.695   1
  -3   0 -12 8267.51 545.961   1
   3   0  12 9552.14 571.317   1
  -3   0 -14 964.724 217.326   1
   3   0  15 135.837 203.577   1
  -3   0 -15 180.834 186.035   1
   3   0  16 281.343 211.768   1
   3   0  17 217.451 257.089   1
  -3   0 -17 109.435 218.553   1
   3   0  18 1589.30 285.400   1
  -3   0 -18 2018.28 286.578   1
   3   0  20 81.4235 261.721   1
  -3   0 -20 340.931 247.364   1
   3   0  21-27.9402 264.948   1
  -3   0 -21-75.5052 229.511   1
   3   0  22 287.095 254.262   1
  -3   0 -22 128.756 232.972   1
   3   0  24 1799.01 320.760   1
  -3   0 -24 1177.54 294.205   1
   3   0  25-30.2978 293.610   1
  -3   0 -25 900.277 297.237   1
   3   0  27 425.497 274.029   1
  -3   0 -27-27.7828 249.778   1
  -3   1  28 795.849 307.583   1
   3  -1 -28 1194.63 308.673   1
  -3   1  27 296.468 276.162   1
   3  -1 -27 686.918 306.105   1
  -3  -1  26 30.1851 278.805   1
  -3   1  26 444.847 294.143   1
   3   1 -26 640.834 281.106   1
   3  -1 -26 27.6913 274.026   1
  -3  -1  25 269.709 290.537   1
  -3   1  25 29.6217 261.690   1
   3  -1 -25 360.188 276.833   1
   3   1 -25 445.368 287.389   1
  -3  -1  24 1065.57 322.758   1
  -3   1  24 1473.71 284.765   1
   3  -1 -24 1738.46 295.502   1
   3   1 -24 1883.21 325.690   1
  -3   1  23 1781.81 320.132   1
  -3  -1  23 1896.55 323.644   1
   3  -1 -23 1260.27 300.747   1
   3   1 -23 2403.31 336.161   1
  -3   1  22 86.4271 291.513   1
  -3  -1  22 659.494 263.599   1
   3   1 -22 699.005 251.534   1
   3  -1 -22 568.971 291.251   1
  -3   1  21 878.493 294.603   1
  -3  -1  21 28.0716 265.881   1
   3   1 -21 210.757 260.754   1
   3  -1 -21 133.237 274.581   1
  -3  -1  20 301.090 259.205   1
  -3   1  20 528.873 232.585   1
   3   1 -20 847.602 263.581   1
   3  -1 -20 677.173 235.253   1
   3   1 -19 4174.84 379.254   1
  -3  -1  19 4173.57 399.403   1
  -3   1  19 4087.80 413.226   1
   3  -1 -19 4141.90 395.976   1
  -3  -1  18 1414.34 269.485   1
  -3   1  18 795.200 235.754   1
   3   1 -18 1064.29 260.742   1
  -3  -1  17 669.145 263.189   1
  -3   1  17-282.491 262.587   1
   3  -1 -17 623.208 245.111   1
   3   1 -17-186.702 229.665   1
   3  -1 -16 3748.79 349.807   1
  -3  -1  16 3539.69 346.636   1
  -3   1  16 3675.97 366.131   1
   3   1 -16 3091.90 327.464   1
   3  -1 -15 3471.05 323.395   1
  -3   1  15 4130.70 353.505   1
  -3  -1  15 3564.09 340.155   1
   3   1 -15 3318.08 329.912   1
  -3   1  14-91.4199 190.061   1
   3  -1 -14-63.9073 170.209   1
   3   1 -13 3021.38 273.824   1
   3  -1 -13 2476.70 268.963   1
  -3   1  12 10611.7 717.459   1
  -3  -1  12 12494.4 713.289   1
   3   1 -12 12431.3 704.501   1
   3  -1 -12 11492.7 713.780   1
  -3   1  11-58.3191 147.495   1
  -3  -1  11 126.179 159.072   1
   3  -1 -11 199.722 145.639   1
   3   1 -11 50.8324 149.998   1
  -3   1  10 5842.58 409.455   1
  -3  -1  10 5451.76 402.285   1
   3  -1 -10 5815.71 396.521   1
   3   1 -10 5831.55 392.716   1
  -3   1   9 3099.74 285.956   1
  -3  -1   9 3235.14 283.302   1
   3  -1  -9 3863.58 292.380   1
   3   1  -9 4143.79 286.312   1
  -3  -1   8 746.161 169.711   1
  -3   1   8 471.787 172.178   1
   3  -1  -8 266.208 155.903   1
   3   1  -8 777.542 152.753   1
  -3   1   7 1288.77 205.719   1
  -3  -1   7 913.280 159.323   1
   3   1  -7 1075.17 149.803   1
   3  -1  -7 854.934 179.809   1
  -3   1   6 8278.75 501.648   1
   3  -1  -6 8135.24 494.995   1
  -3   1   5 9860.86 590.498   1
   3  -1  -5 10305.6 581.191   1
  -3  -1   4 2546.50 204.697   1
   3   1  -4 2177.92 200.640   1
   3   1  -3 375.174 133.798   1
   3  -1  -3 470.366 154.184   1
  -3  -1   3 338.354 148.793   1
  -3   1   3 130.044 160.431   1
   3   1  -2 28134.0 1436.26   1
   3  -1  -2 25103.9 1436.72   1
  -3   1   2 27404.1 1444.61   1
  -3  -1   2 28415.7 1436.95   1
   3   1  -1 68268.4 3579.43   1
   3  -1  -1 72878.7 3581.84   1
  -3   1   1 66680.3 3580.79   1
  -3  -1   1 69838.8 3580.18   1
   3  -1   0 56835.4 2986.17   1
  -3  -1   0 57035.2 2986.86   1
  -3   1   0 60089.1 2987.37   1
   3   1   0 57099.8 2986.33   1
  -3   1  -1 73181.5 3589.95   1
  -3  -1  -1 68263.2 3587.90   1
   3   1   1 68194.9 3589.68   1
   3  -1   1 68756.7 3587.86   1
  -3   1  -2 27278.0 1449.44   1
  -3  -1  -2 27434.1 1454.11   1
   3  -1   2 29067.5 1453.30   1
   3   1   2 26736.5 1455.34   1
  -3   1  -3 129.056 112.216   1
  -3  -1  -3 145.291 118.061   1
   3   1   3 209.496 126.564   1
   3  -1   3 328.805 115.479   1
   3  -1   4 2184.46 192.511   1
  -3   1  -4 2322.99 189.267   1
   3  -1   5 9969.52 582.216   1
   3   1   5 10370.5 591.594   1
  -3  -1  -5 10134.7 589.663   1
  -3   1  -5 10451.0 578.789   1
   3   1   6 7594.66 476.604   1
  -3  -1  -6 7623.80 465.532   1
   3   1   7 823.975 169.539   1
   3  -1   7 1013.38 149.520   1
  -3  -1  -7 944.912 167.610   1
  -3   1  -7 1131.08 159.422   1
   3   1   8 604.001 173.136   1
   3  -1   8 395.813 136.043   1
  -3  -1  -8 631.451 169.000   1
  -3   1  -8 596.208 134.878   1
   3   1   9 3613.19 288.053   1
   3  -1   9 3381.55 278.493   1
  -3  -1  -9 3209.63 275.831   1
  -3   1  -9 3609.20 275.074   1
   3   1  10 5654.32 400.809   1
   3  -1  10 5838.57 385.214   1
  -3  -1 -10 5514.35 386.729   1
  -3   1 -10 5131.00 367.661   1
   3   1  11 150.440 188.984   1
   3  -1  11 294.815 154.924   1
  -3   1 -11 203.801 151.164   1
  -3  -1 -11 321.786 169.883   1
   3   1  12 11284.3 701.046   1
   3  -1  12 12742.5 695.690   1
  -3  -1 -12 11473.7 685.998   1
  -3   1 -12 10567.3 671.180   1
   3   1  13 2722.56 271.678   1
   3  -1  13 2201.37 259.958   1
   3   1  14 420.999 222.920   1
  -3  -1 -14 673.056 211.542   1
   3   1  15 3034.72 334.472   1
   3  -1  15 3711.34 334.477   1
  -3   1 -15 3453.60 298.794   1
  -3  -1 -15 3040.25 314.276   1
   3  -1  16 3617.29 350.341   1
  -3   1 -16 3083.47 325.948   1
  -3  -1 -16 3271.17 307.384   1
   3  -1  17 142.456 221.852   1
   3   1  17 294.802 206.792   1
  -3   1 -17 626.911 225.824   1
  -3  -1 -17 44.4795 186.004   1
   3  -1  18 876.984 240.801   1
   3   1  18 1355.61 257.490   1
  -3   1 -18 1003.25 218.501   1
  -3  -1 -18 1125.45 220.681   1
  -3   1 -19 4291.96 370.567   1
  -3  -1 -19 4076.50 362.690   1
   3  -1  19 4190.61 394.677   1
   3   1  19 4542.06 388.649   1
   3   1  20 465.137 233.840   1
   3  -1  20 458.800 236.725   1
  -3   1 -20 655.633 223.129   1
  -3  -1 -20 564.157 225.999   1
   3  -1  21 390.453 256.374   1
   3   1  21 168.571 260.462   1
  -3   1 -21 401.241 225.991   1
  -3  -1 -21 379.088 240.272   1
   3   1  22 1036.35 299.762   1
   3  -1  22 430.933 256.818   1
  -3   1 -22 437.485 251.057   1
  -3  -1 -22 593.397 267.189   1
   3  -1  23 2123.19 328.322   1
   3   1  23 1288.78 323.061   1
  -3   1 -23 1581.60 298.668   1
  -3  -1 -23 1544.52 314.648   1
   3  -1  24 1715.62 338.802   1
   3   1  24 1936.43 342.517   1
  -3   1 -24 1241.78 312.961   1
  -3  -1 -24 1727.90 306.864   1
   3  -1  25 334.982 308.162   1
   3   1  25 482.002 257.251   1
  -3   1 -25 219.543 271.198   1
  -3  -1 -25 431.536 237.984   1
   3   1  26 393.016 288.476   1
   3  -1  26 214.622 276.587   1
  -3  -1 -26 81.8506 282.916   1
  -3   1 -26 306.561 272.941   1
   3   1  27 693.267 324.959   1
  -3  -1 -27 1011.80 323.996   1
  -3  -1 -28 823.709 296.259   1
  -3   2  28-174.611 260.143   1
   3  -2 -28 592.955 286.870   1
  -3   2  27 410.154 269.579   1
   3  -2 -27-81.9886 272.178   1
  -3   2  26 853.994 286.565   1
   3  -2 -26 1238.16 299.893   1
   3   2 -26 809.662 291.534   1
  -3  -2  25 3261.91 368.360   1
   3   2 -25 2380.09 335.185   1
  -3   2  24 793.896 278.242   1
  -3  -2  24 684.287 287.442   1
   3  -2 -24 1404.49 266.080   1
   3   2 -24 989.738 276.432   1
  -3   2  23-116.682 278.532   1
  -3  -2  23 526.255 276.931   1
   3  -2 -23 274.044 268.571   1
   3   2 -23 543.748 269.784   1
  -3  -2  22 973.900 283.715   1
   3   2 -22 932.225 288.009   1
  -3  -2  21 278.872 250.634   1
  -3   2  21 456.511 286.161   1
   3  -2 -21-293.351 273.829   1
   3   2 -21 78.4124 237.713   1
  -3   2  20 1770.56 308.165   1
   3  -2 -20 2617.74 300.648   1
  -3  -2  19 1103.11 257.896   1
  -3   2  19 854.582 294.469   1
   3  -2 -19 461.692 260.678   1
   3   2 -19 641.286 236.410   1
  -3  -2  18-76.0309 229.459   1
   3   2 -18 618.569 249.578   1
  -3   2  17 261.320 264.398   1
  -3  -2  17-170.370 231.333   1
   3   2 -17 297.528 231.144   1
  -3   2  16 2122.83 316.703   1
  -3  -2  16 3028.32 327.104   1
   3  -2 -16 2896.78 310.321   1
   3   2 -16 3349.55 328.742   1
  -3  -2  15 7913.55 558.536   1
  -3   2  15 8505.29 565.775   1
   3   2 -15 8484.62 558.366   1
   3  -2 -15 8314.00 559.350   1
  -3   2  14 10806.9 704.389   1
   3  -2 -14 11754.5 705.544   1
  -3   2  13 1721.79 244.832   1
  -3  -2  13 1683.76 237.302   1
   3  -2 -13 2105.99 255.827   1
  -3  -2  12 1132.73 195.753   1
   3   2 -12 697.395 188.036   1
  -3   2  11 9109.98 588.129   1
   3   2 -11 9402.18 563.119   1
   3  -2 -11 8870.20 575.626   1
  -3  -2  10 11026.7 618.986   1
  -3   2  10 9376.96 627.262   1
   3  -2 -10 10579.5 630.109   1
   3   2 -10 10146.8 605.654   1
  -3  -2   9 2442.01 218.554   1
  -3   2   9 1898.79 238.745   1
   3  -2  -9 1888.61 217.848   1
   3   2  -9 2175.71 205.938   1
  -3   2   8 4797.92 379.269   1
  -3  -2   8 5546.10 355.251   1
   3  -2  -8 4864.81 368.897   1
   3   2  -8 5612.81 346.883   1
  -3  -2   7 6106.51 383.436   1
  -3   2   7 6567.32 409.873   1
   3  -2  -7 5384.40 392.749   1
   3   2  -7 6013.91 377.708   1
  -3   2   6 154.040 164.367   1
   3  -2  -6 222.950 152.343   1
   3   2  -5 1538.83 152.849   1
   3  -2  -5 1202.70 167.710   1
  -3   2   5 1093.45 178.261   1
  -3  -2   5 1471.37 163.853   1
   3   2  -4 3916.38 267.054   1
  -3  -2   4 3844.00 267.028   1
  -3  -2   3 28756.9 1591.72   1
   3   2  -3 30691.1 1593.21   1
   3  -2  -3 31200.7 1602.96   1
  -3   2   3 31135.5 1606.62   1
  -3   2   2 13083.4 712.757   1
  -3  -2   2 11891.8 702.445   1
   3   2  -2 13760.2 701.783   1
   3  -2  -2 12482.8 708.650   1
   3  -2  -1 34453.4 1818.40   1
  -3   2   1 35041.9 1821.23   1
   3   2  -1 35897.7 1816.70   1
  -3  -2   1 33774.2 1815.33   1
  -3  -2   0 31.5378 117.878   1
   3   2   0-96.9966 114.124   1
  -3   2   0-88.1876 123.812   1
   3  -2   0-115.065 124.215   1
   3  -2   1 34659.8 1806.38   1
  -3  -2  -1 33855.8 1810.51   1
   3   2   1 33357.4 1812.31   1
  -3   2  -1 36623.2 1809.48   1
   3  -2   2 14601.2 733.957   1
   3   2   2 12836.1 739.452   1
  -3   2  -2 14896.4 734.363   1
   3  -2   3 31448.7 1622.93   1
  -3  -2  -3 31457.9 1632.00   1
   3   2   3 30516.2 1636.34   1
  -3   2  -3 30456.5 1620.75   1
  -3   2  -4 3354.40 240.715   1
   3  -2   4 3693.33 245.198   1
  -3   2  -5 1227.90 148.317   1
  -3  -2  -5 1038.32 148.951   1
   3  -2   5 1272.74 152.875   1
   3   2   5 1282.21 163.989   1
  -3  -2  -6 166.336 137.224   1
   3   2   6 326.929 144.168   1
   3   2   7 5420.52 385.673   1
  -3   2  -7 6077.19 364.302   1
  -3  -2  -7 5628.41 376.407   1
   3  -2   7 5550.35 365.807   1
   3  -2   8 5636.32 334.063   1
   3   2   8 4341.52 327.717   1
  -3   2  -8 5380.84 327.413   1
  -3  -2  -8 3952.05 321.199   1
   3  -2   9 2065.22 201.628   1
  -3   2  -9 1778.27 191.394   1
  -3  -2  -9 1725.19 215.347   1
   3   2   9 2195.26 238.261   1
   3   2  10 10225.8 626.289   1
   3  -2  10 10732.8 603.500   1
  -3  -2 -10 9258.43 607.403   1
  -3   2 -10 10246.4 594.807   1
   3   2  11 9183.54 561.012   1
   3  -2  11 9102.79 544.652   1
  -3  -2 -11 8544.54 543.567   1
  -3   2 -11 7860.33 522.735   1
  -3   2 -12 914.739 179.535   1
   3  -2  12 879.423 204.476   1
   3  -2  13 1954.36 245.518   1
   3   2  13 2215.25 276.694   1
   3   2  14 11064.0 710.162   1
   3  -2  14 11723.5 698.185   1
  -3   2 -14 10711.6 673.574   1
  -3  -2 -14 12021.5 698.596   1
   3  -2  15 8041.39 551.719   1
   3   2  15 7695.91 557.014   1
  -3  -2 -15 8832.68 553.212   1
  -3   2 -15 8520.82 536.220   1
   3   2  16 2217.51 288.208   1
   3  -2  16 3024.02 295.804   1
  -3  -2 -16 2220.17 258.231   1
  -3   2 -16 2809.77 276.063   1
   3   2  17 349.394 210.116   1
   3  -2  17 375.636 231.256   1
  -3   2 -17 169.782 208.611   1
  -3  -2 -17 225.731 181.524   1
   3  -2  18 24.7008 237.364   1
  -3   2 -18 88.4386 209.105   1
   3  -2  19 953.756 262.672   1
   3   2  19 697.616 235.669   1
  -3   2 -19 231.753 212.225   1
   3   2  20 2729.47 340.821   1
  -3  -2 -20 2148.14 311.513   1
   3  -2  21 556.082 257.974   1
   3   2  21 112.908 277.601   1
  -3   2 -21-124.964 225.299   1
  -3  -2 -21-25.3802 252.100   1
   3  -2  22 948.978 278.360   1
  -3   2 -22 1233.70 277.301   1
   3  -2  23 414.295 280.726   1
   3   2  23-175.720 262.479   1
  -3   2 -23 608.601 271.140   1
  -3  -2 -23-26.1530 227.990   1
   3   2  24 1158.84 302.677   1
  -3  -2 -24 1218.65 284.686   1
   3  -2  25 3032.73 388.921   1
  -3   2 -25 2910.72 368.524   1
   3   2  26 1319.26 323.012   1
  -3  -2 -26 1158.66 327.322   1
   3   2  27-59.6907 236.728   1
  -3  -2 -27 351.711 241.755   1
   3   2  28 147.482 311.262   1
  -3  -2 -28 325.079 318.762   1
  -3   3  29-28.3262 284.720   1
   3  -3 -29 78.6105 281.654   1
  -3   3  28 573.934 298.562   1
   3  -3 -28 748.921 281.026   1
  -3   3  27 435.446 285.310   1
   3  -3 -27 867.120 293.227   1
  -3   3  26 58.4886 274.070   1
   3  -3 -26 573.723 281.606   1
  -3   3  25 703.979 314.024   1
   3  -3 -25 603.957 297.250   1
   3   3 -25 807.862 284.280   1
  -3   3  24 175.762 294.056   1
  -3  -3  24 120.028 260.103   1
   3   3 -24 575.532 260.234   1
   3  -3 -24 164.882 283.078   1
  -3  -3  23 849.741 292.350   1
  -3   3  23 320.689 310.687   1
   3   3 -23-26.8871 248.076   1
   3  -3 -23 519.945 307.421   1
  -3  -3  22 1316.48 296.659   1
  -3   3  22 1681.56 326.256   1
   3  -3 -22 1732.21 318.647   1
   3   3 -22 840.105 274.157   1
  -3  -3  21 250.121 241.798   1
  -3   3  21 402.129 233.374   1
   3   3 -21 205.737 237.680   1
  -3  -3  20 915.800 273.852   1
   3  -3 -20 1370.28 305.630   1
   3   3 -20 1171.40 275.348   1
  -3   3  19 612.124 282.544   1
  -3  -3  19 363.785 243.305   1
   3  -3 -19-155.196 255.201   1
   3   3 -19 121.044 217.137   1
  -3   3  18 652.540 269.793   1
  -3  -3  18 1374.41 262.615   1
   3  -3 -18 1594.27 270.396   1
   3   3 -18 977.735 246.112   1
  -3  -3  17 430.636 237.732   1
   3   3 -17-22.2926 198.674   1
  -3   3  16 1285.00 293.109   1
  -3  -3  16 957.591 229.065   1
   3   3 -16 1147.49 230.663   1
   3  -3 -16 1124.64 272.675   1
  -3   3  15 1193.05 262.068   1
   3  -3 -15 763.840 234.983   1
  -3  -3  14 408.905 205.558   1
  -3   3  14 239.301 202.962   1
   3  -3 -14 289.766 190.393   1
   3   3 -14 246.220 198.093   1
  -3  -3  13 710.606 208.831   1
  -3   3  13 1262.34 225.624   1
   3  -3 -13 919.450 212.115   1
   3   3 -13 1227.89 196.470   1
   3   3 -12 14216.5 756.644   1
  -3  -3  12 13199.0 761.958   1
  -3   3  12 12265.9 778.211   1
   3  -3 -12 11919.5 768.561   1
  -3  -3  11 1798.73 208.008   1
  -3   3  11 1540.38 253.438   1
   3  -3 -11 1843.06 248.845   1
   3   3 -10 2362.50 202.833   1
  -3  -3  10 1726.68 197.762   1
  -3   3  10 1712.64 214.143   1
   3  -3 -10 1816.84 214.819   1
  -3   3   9 8202.50 580.727   1
   3   3  -9 10177.7 561.100   1
   3  -3  -9 9657.79 582.437   1
  -3  -3   8 2867.07 222.052   1
  -3   3   8 2350.47 227.166   1
   3   3  -8 2567.09 212.602   1
   3  -3  -7 2151.81 230.135   1
  -3   3   7 1966.27 231.378   1
  -3  -3   6 13186.2 742.365   1
   3   3  -6 13575.0 740.290   1
   3  -3  -6 13621.5 764.647   1
  -3   3   6 13373.5 768.160   1
  -3  -3   5 24199.1 1320.65   1
   3   3  -5 25537.6 1320.44   1
   3  -3  -5 24781.0 1338.62   1
  -3   3   5 25219.5 1346.85   1
  -3  -3   4 13096.7 738.963   1
   3   3  -4 14064.4 739.100   1
   3  -3  -4 12936.1 754.337   1
  -3   3   4 14159.3 766.391   1
  -3  -3   3 13964.6 766.624   1
   3   3  -3 14179.0 764.229   1
   3   3  -2 17868.6 985.954   1
  -3  -3   2 17858.5 987.673   1
  -3   3   2 18592.8 999.025   1
   3  -3  -2 19768.1 996.609   1
   3  -3  -1 3823.16 262.863   1
   3   3  -1 4038.80 259.490   1
  -3   3   1 3958.15 272.451   1
  -3  -3   1 3633.23 252.986   1
   3  -3   0 5303.37 343.217   1
  -3  -3   0 5562.41 344.164   1
  -3   3   0 5981.58 346.077   1
   3   3   0 6000.98 351.175   1
   3   3   1 3639.84 271.255   1
  -3   3  -1 3821.29 259.404   1
  -3  -3  -1 4121.61 268.399   1
   3  -3   1 4251.94 259.453   1
   3  -3   2 18509.9 973.718   1
  -3  -3  -2 17587.3 985.468   1
  -3   3  -2 18921.7 975.551   1
   3   3   2 17817.2 990.090   1
  -3   3  -3 14170.9 742.542   1
   3  -3   3 13235.8 744.896   1
  -3  -3  -4 14207.6 756.530   1
  -3   3  -4 13577.8 736.843   1
   3  -3   4 12847.0 735.763   1
   3   3   4 14039.0 761.680   1
  -3  -3  -5 21878.5 1273.96   1
  -3   3  -5 23630.1 1255.80   1
   3   3   5 24404.2 1283.16   1
   3  -3   5 24823.2 1258.80   1
   3   3   6 12486.3 749.205   1
  -3   3  -6 13183.0 721.249   1
  -3  -3  -6 12376.4 744.589   1
   3  -3   6 14046.2 726.547   1
  -3  -3  -7 1953.81 216.683   1
   3   3   7 1796.01 213.910   1
   3  -3   8 2249.20 207.190   1
  -3  -3  -8 2528.19 240.654   1
  -3   3  -8 2649.45 204.285   1
   3   3   8 2350.80 251.667   1
   3  -3   9 8697.62 536.606   1
   3   3   9 9399.11 567.783   1
  -3  -3  -9 9450.72 557.226   1
  -3   3  -9 8821.80 531.343   1
  -3   3 -10 1946.92 192.905   1
  -3  -3 -10 1785.03 229.981   1
   3  -3  10 1941.57 199.400   1
   3   3  10 1828.62 248.156   1
  -3   3 -11 2009.18 208.473   1
  -3  -3 -11 1576.60 222.563   1
   3   3  11 2103.71 252.984   1
   3  -3  11 1869.99 221.156   1
   3  -3  12 11627.7 704.103   1
   3   3  12 12202.1 728.019   1
  -3   3 -12 11337.0 688.396   1
  -3  -3 -12 12500.1 717.130   1
   3  -3  13 1032.89 198.316   1
   3   3  13 736.273 190.180   1
   3  -3  14 374.098 187.903   1
   3   3  14 512.083 232.682   1
  -3   3 -14 334.414 191.157   1
  -3  -3 -14 477.125 198.896   1
   3   3  15 1063.93 270.138   1
  -3  -3 -15 1305.74 247.175   1
   3  -3  16 1149.60 235.020   1
   3   3  16 942.690 278.153   1
  -3  -3 -16 1284.10 245.512   1
  -3   3 -16 768.656 203.883   1
   3   3  17-152.062 241.715   1
   3  -3  17 324.397 225.089   1
  -3   3 -17 289.169 200.159   1
  -3  -3 -17 68.7093 212.579   1
   3  -3  18 1119.24 240.890   1
   3   3  18 629.430 254.424   1
  -3  -3 -18 964.373 241.079   1
  -3   3 -18 961.175 225.091   1
   3   3  19 216.723 218.551   1
   3  -3  19 255.025 226.182   1
  -3  -3 -19 313.698 206.712   1
  -3   3 -19 390.702 218.444   1
   3   3  20 666.133 291.240   1
   3  -3  20 1011.78 266.572   1
  -3   3 -20 1103.43 255.157   1
  -3  -3 -20 1093.39 269.575   1
   3  -3  21-166.227 241.417   1
   3   3  21 340.187 298.969   1
  -3   3 -21-24.8639 230.705   1
  -3  -3 -21 405.631 275.389   1
   3  -3  22 890.290 279.634   1
   3   3  22 1008.52 300.563   1
  -3   3 -22 1594.83 283.841   1
  -3  -3 -22 696.940 265.478   1
   3  -3  23 532.907 276.182   1
   3   3  23 526.847 244.240   1
  -3   3 -23 372.481 247.673   1
  -3  -3 -23 261.255 221.956   1
   3   3  24 355.497 302.258   1
   3  -3  24 393.529 267.331   1
  -3   3 -24-109.694 254.672   1
  -3  -3 -24 369.391 290.310   1
   3   3  25 357.329 301.887   1
  -3  -3 -25 291.609 278.788   1
   3   3  26 565.380 258.986   1
  -3  -3 -26 160.299 218.895   1
   3   3  28 992.293 333.088   1
  -3  -3 -28 532.125 317.270   1
   3   3  29-401.919 234.083   1
  -3  -3 -29-184.710 241.050   1
  -3   4  29-167.511 292.356   1
   3  -4 -29 825.751 330.329   1
  -3   4  28-113.394 303.028   1
   3  -4 -28 554.265 322.800   1
  -3   4  27 201.163 308.600   1
   3  -4 -27 375.195 321.457   1
  -3   4  26 638.335 310.248   1
   3  -4 -26 839.596 323.991   1
  -3   4  25 700.150 315.634   1
   3  -4 -25 1091.22 316.761   1
   3   4 -24 991.769 284.728   1
  -3  -4  23 59.0206 274.973   1
  -3   4  23-292.006 222.050   1
   3   4 -23 1103.99 280.651   1
   3  -4 -23 571.924 230.913   1
  -3  -4  22 344.331 258.498   1
  -3   4  22 261.918 283.895   1
   3   4 -22 235.628 244.261   1
   3  -4 -22 622.467 273.326   1
   3   4 -20 4586.97 414.055   1
  -3  -4  20 5119.48 428.897   1
  -3   4  20 4392.44 428.797   1
   3  -4 -20 4610.19 430.254   1
  -3   4  19 1851.32 304.805   1
  -3  -4  19 980.215 254.702   1
   3   4 -19 1722.68 261.872   1
   3  -4 -19 1069.39 279.379   1
  -3  -4  18 7513.33 552.951   1
  -3   4  18 8662.76 600.627   1
   3   4 -18 8774.96 559.779   1
   3  -4 -18 8056.73 581.139   1
  -3  -4  17 1980.71 282.853   1
  -3   4  17 1664.62 303.335   1
   3  -4 -17 1798.72 289.375   1
   3   4 -17 2352.52 266.733   1
  -3  -4  16 1209.59 236.571   1
  -3   4  16 1097.47 280.767   1
   3   4 -16 1066.07 228.331   1
   3  -4 -16 1337.07 271.763   1
  -3   4  15 963.016 291.757   1
  -3  -4  15 1143.28 244.233   1
   3   4 -15 969.106 209.321   1
   3  -4 -15 589.514 261.442   1
   3   4 -14 17077.5 962.418   1
  -3  -4  14 16348.8 967.485   1
  -3   4  14 16475.4 996.843   1
   3  -4 -14 17584.0 990.771   1
  -3  -4  13 224.463 182.409   1
  -3   4  13 212.211 233.836   1
   3   4 -13 68.3869 164.222   1
   3  -4 -13 459.517 221.268   1
  -3   4  12 67.7571 218.166   1
  -3  -4  12-191.441 174.527   1
   3   4 -12 127.479 149.890   1
   3  -4 -12 209.642 205.628   1
  -3  -4  11 16256.5 869.473   1
   3   4 -11 14386.9 853.032   1
  -3  -4  10 4827.80 336.820   1
  -3   4  10 3996.36 370.596   1
   3   4 -10 5263.37 331.600   1
   3  -4 -10 5013.61 369.410   1
  -3   4   9-19.2576 152.671   1
  -3  -4   9 13.4102 124.755   1
   3  -4  -9-107.648 142.783   1
   3  -4  -8 5016.87 374.930   1
   3   4  -8 5906.45 351.644   1
  -3   4   8 4865.27 373.927   1
  -3  -4   8 5967.49 357.639   1
   3  -4  -7 10069.2 626.434   1
  -3   4   7 11018.9 641.752   1
  -3  -4   6 8107.76 474.717   1
   3   4  -6 8345.58 474.856   1
   3  -4  -6 8440.54 506.922   1
  -3   4   6 7604.30 505.168   1
  -3  -4   5 7027.92 419.756   1
   3   4  -5 7406.22 418.608   1
   3  -4  -5 7224.37 446.704   1
  -3   4   5 7198.25 450.738   1
  -3  -4   4 16507.1 904.127   1
   3   4  -4 16240.2 902.286   1
  -3   4   4 17440.0 933.912   1
   3  -4  -4 17633.8 926.504   1
  -3  -4   3 15749.5 854.723   1
   3   4  -3 15953.0 853.882   1
   3   4  -2 11437.0 617.707   1
   3  -4  -2 11031.2 627.407   1
  -3  -4   2 10905.2 616.987   1
  -3   4   2 11159.2 631.764   1
  -3   4   1 17984.5 930.581   1
  -3  -4   1 16179.9 918.248   1
   3  -4  -1 18519.1 925.865   1
   3   4  -1 16131.9 918.940   1
   3  -4   0 83.8900 109.588   1
  -3   4   0 79.4720 118.096   1
  -3  -4   0-25.8964 117.457   1
   3   4   0-62.5806 110.147   1
   3   4   1 17555.4 932.433   1
  -3   4  -1 16069.5 919.102   1
   3  -4   1 18515.5 920.291   1
  -3  -4  -1 16485.9 927.764   1
  -3   4  -2 11910.0 613.729   1
   3  -4   2 10393.2 610.367   1
   3  -4   3 15922.4 902.665   1
  -3  -4  -3 17408.9 926.458   1
   3   4   3 18153.7 932.567   1
  -3   4  -3 16806.0 901.876   1
   3  -4   4 15479.3 865.028   1
   3   4   4 17710.3 901.010   1
  -3  -4  -4 16939.0 894.537   1
  -3   4  -4 15521.7 863.449   1
  -3  -4  -5 6981.84 468.883   1
  -3   4  -5 7840.00 444.697   1
   3  -4   5 8023.10 446.891   1
   3   4   5 8167.36 482.527   1
   3   4   6 7559.69 490.902   1
  -3  -4  -6 8529.66 490.956   1
  -3   4  -6 8436.66 457.653   1
   3  -4   6 7305.95 457.945   1
   3   4   7 11049.8 693.448   1
  -3   4  -7 11629.3 657.094   1
  -3  -4  -7 11819.7 693.192   1
   3  -4   7 12517.9 662.339   1
   3   4   8 5376.78 399.971   1
  -3  -4  -8 5697.04 388.161   1
  -3   4  -9-34.5735 106.355   1
  -3  -4  -9-201.985 156.172   1
   3  -4   9-12.3660 106.750   1
   3   4   9-92.9280 160.394   1
   3   4  10 5054.50 373.624   1
   3  -4  10 5126.18 330.787   1
  -3   4 -10 4900.58 323.944   1
  -3  -4 -10 4345.56 351.449   1
   3  -4  11 16336.1 888.974   1
  -3   4 -11 15268.9 871.612   1
   3   4  12 65.8761 226.448   1
   3  -4  12-16.4209 160.244   1
  -3   4 -12 58.4084 143.576   1
  -3  -4 -12-116.228 201.123   1
   3  -4  13 35.3834 164.867   1
   3   4  13 183.312 216.916   1
  -3  -4 -13 163.387 189.707   1
  -3   4 -13 349.428 149.308   1
   3  -4  14 17309.9 916.797   1
   3   4  14 14336.7 927.736   1
  -3   4 -14 16400.3 893.482   1
  -3  -4 -14 14686.2 913.369   1
   3  -4  15 1133.27 215.731   1
  -3  -4 -15 782.846 216.112   1
  -3   4 -15 960.108 203.908   1
   3   4  16 1500.51 285.515   1
  -3  -4 -16 2057.74 280.714   1
   3   4  17 1748.44 321.776   1
   3  -4  17 1971.94 273.995   1
  -3   4 -17 2112.82 254.412   1
  -3  -4 -17 1608.73 285.523   1
  -3  -4 -18 7941.66 570.242   1
  -3   4 -18 9417.12 561.116   1
   3  -4  18 8256.12 567.047   1
   3   4  18 7217.21 586.707   1
   3   4  19 1339.68 302.453   1
   3  -4  19 1686.16 273.464   1
  -3  -4 -19 1411.28 273.661   1
  -3   4 -19 1705.73 259.250   1
   3   4  20 3268.25 369.116   1
  -3  -4 -20 3998.11 372.612   1
   3  -4  20 4530.65 399.055   1
  -3   4 -20 3540.02 361.958   1
   3  -4  22 344.768 269.104   1
   3   4  22 28.8543 284.054   1
  -3   4 -22 411.319 242.191   1
   3   4  23 233.921 233.919   1
   3  -4  23 236.753 267.790   1
  -3   4 -23 53.4547 259.806   1
  -3  -4 -23 391.163 223.161   1
   3   4  25 799.474 314.526   1
  -3  -4 -25 237.020 270.217   1
   3   4  26 501.953 268.693   1
  -3  -4 -26 423.808 267.908   1
   3   4  27 1374.34 347.762   1
  -3  -4 -27 52.7087 307.807   1
   3   4  28 662.848 294.655   1
  -3  -4 -28 262.538 267.962   1
   3   4  29-28.2854 279.296   1
  -3  -4 -29 649.425 308.005   1
  -3   5  28 168.041 286.202   1
   3  -5 -28 574.170 282.387   1
  -3   5  27 853.661 315.271   1
   3  -5 -27 1167.42 314.674   1
  -3   5  25 1449.01 339.874   1
   3  -5 -25 895.752 321.785   1
  -3   5  24 1166.55 339.056   1
   3   5 -23 215.908 255.431   1
   3  -5 -23 190.223 298.916   1
  -3  -5  22 4372.71 394.889   1
  -3   5  22 3758.26 399.634   1
   3  -5 -22 3708.64 394.421   1
   3   5 -22 3639.36 378.663   1
  -3   5  21 695.971 278.783   1
  -3  -5  21 442.002 255.108   1
   3   5 -21 656.724 235.539   1
   3  -5 -21 537.972 255.432   1
  -3  -5  20 691.138 271.783   1
  -3   5  20 315.405 292.268   1
   3  -5 -20 799.338 302.839   1
   3   5 -20 389.116 247.174   1
  -3  -5  19 585.976 253.563   1
  -3   5  19 650.622 285.806   1
   3   5 -19 1049.20 238.062   1
   3  -5 -19 394.185 263.935   1
  -3   5  18 10003.6 711.831   1
  -3  -5  18 9608.16 679.915   1
   3   5 -18 11686.2 686.319   1
   3  -5 -18 11618.2 708.220   1
  -3  -5  17 2404.25 294.665   1
  -3   5  17 1932.20 296.688   1
   3   5 -17 2475.82 282.610   1
   3  -5 -17 2174.97 298.761   1
  -3  -5  15 1028.81 228.824   1
  -3   5  15 1112.03 270.064   1
   3   5 -15 698.362 203.090   1
   3  -5 -15 599.246 228.210   1
  -3   5  14 150.345 186.259   1
  -3  -5  14 481.135 199.012   1
   3  -5 -14 278.761 180.947   1
   3   5 -14 672.483 184.812   1
  -3  -5  13-53.6930 162.850   1
  -3   5  13 265.903 203.873   1
   3  -5 -13 67.2422 189.054   1
   3   5 -13 264.069 162.814   1
   3   5 -12 6787.61 411.845   1
  -3  -5  12 6586.86 417.931   1
  -3   5  12 5340.85 428.186   1
   3  -5 -12 5534.67 421.548   1
  -3   5  11 799.725 228.495   1
  -3  -5  11 1120.48 183.203   1
   3   5 -11 1327.96 164.733   1
   3  -5 -11 1050.92 222.465   1
  -3  -5  10 8472.85 530.032   1
   3   5 -10 9334.77 527.532   1
   3  -5  -9 2476.20 273.262   1
  -3  -5   9 2552.02 220.628   1
   3   5  -9 2414.63 204.649   1
  -3   5   9 1820.21 264.987   1
  -3   5   8 1018.41 212.944   1
   3  -5  -8 825.262 205.623   1
   3  -5  -7-49.3112 161.618   1
  -3  -5   7 30.7405 109.213   1
  -3   5   7-17.6449 167.312   1
   3  -5  -6 14132.3 837.356   1
   3   5  -6 15427.0 804.369   1
  -3   5   6 13793.1 843.586   1
  -3  -5   6 15037.8 804.858   1
   3  -5  -5 7094.04 457.821   1
  -3  -5   5 7253.62 429.847   1
   3   5  -5 7513.30 426.516   1
  -3   5   5 7788.84 473.595   1
  -3  -5   4 16429.1 828.764   1
   3   5  -4 15376.4 825.608   1
  -3   5   4 14242.0 850.784   1
   3  -5  -4 14557.5 845.777   1
  -3  -5   3 1186.82 130.287   1
   3  -5  -3 1250.38 165.059   1
  -3   5   3 938.539 169.026   1
   3   5  -3 1186.24 126.953   1
   3   5  -2 11122.7 611.399   1
  -3  -5   2 10935.4 610.298   1
   3   5  -1-26.4809 110.460   1
  -3  -5   1 135.800 106.715   1
   3  -5  -1 308.715 122.547   1
  -3   5   1 94.0382 127.841   1
   3   5   0 810.346 148.985   1
  -3  -5   0 715.457 134.671   1
   3  -5   0 834.071 132.738   1
   3  -5   1 290.293 113.282   1
  -3   5  -1 259.596 115.688   1
   3  -5   2 11141.1 589.539   1
  -3   5  -2 10269.4 587.402   1
   3  -5   3 1095.59 125.313   1
  -3  -5  -3 1073.94 154.864   1
   3   5   3 1070.53 170.372   1
  -3   5  -3 1159.30 124.522   1
  -3  -5  -4 14818.2 822.155   1
   3   5   4 14556.8 826.919   1
  -3   5  -4 14689.5 788.098   1
   3  -5   5 8137.85 460.595   1
   3   5   5 8233.39 504.425   1
  -3   5  -5 8088.42 459.255   1
  -3  -5  -5 8099.45 494.269   1
   3  -5   6 15427.3 781.974   1
  -3  -5  -6 13261.3 811.582   1
  -3   5  -6 13892.0 778.250   1
   3   5   6 14556.6 824.403   1
   3  -5   7-123.558 109.199   1
   3   5   7-17.0738 161.033   1
  -3  -5  -7-93.3656 141.900   1
  -3   5  -7 71.7797 99.6323   1
  -3   5  -8 794.152 120.778   1
  -3  -5  -8 793.797 163.648   1
   3  -5   8 626.788 129.113   1
   3   5   8 965.603 187.684   1
  -3  -5  -9 2762.89 250.097   1
   3   5   9 2235.10 258.159   1
   3  -5  10 8101.43 488.412   1
  -3   5 -10 8156.81 480.103   1
  -3  -5 -11 1509.47 243.681   1
  -3   5 -11 944.361 155.252   1
   3   5  11 1104.22 255.291   1
   3  -5  11 1052.91 174.600   1
   3  -5  12 6426.27 426.260   1
   3   5  12 6615.45 477.360   1
   3  -5  13 252.762 179.571   1
   3   5  13 305.597 241.025   1
  -3  -5 -13 62.7576 222.772   1
  -3   5 -13 241.599 147.784   1
   3   5  14 633.491 264.802   1
   3  -5  14 396.709 197.877   1
  -3   5 -14 761.896 175.533   1
  -3  -5 -14 603.039 236.894   1
   3  -5  15 881.300 212.269   1
   3   5  15 947.804 284.134   1
  -3  -5 -15 644.531 247.303   1
  -3   5 -15 945.730 191.794   1
  -3   5 -16 5818.75 407.071   1
   3  -5  16 5550.63 428.437   1
   3  -5  17 2126.64 284.362   1
   3   5  17 2345.32 311.971   1
  -3  -5 -17 1913.01 276.058   1
  -3   5 -17 2337.39 262.361   1
  -3   5 -18 9572.86 631.042   1
  -3  -5 -18 9670.41 648.773   1
   3  -5  18 10365.9 651.482   1
   3   5  18 10332.2 670.407   1
   3   5  19 829.064 312.063   1
   3  -5  19 696.480 240.054   1
  -3  -5 -19 1133.14 290.025   1
  -3   5 -19 448.449 215.310   1
   3   5  20 618.407 289.532   1
   3  -5  20 340.845 240.939   1
  -3   5 -20 446.604 222.950   1
  -3  -5 -20 477.112 253.516   1
   3  -5  21 164.943 252.636   1
   3   5  21 199.961 263.230   1
  -3   5 -21 690.416 231.843   1
  -3  -5 -21 179.351 244.783   1
  -3   5 -22 4469.96 391.774   1
   3   5  22 4580.15 450.923   1
   3  -5  22 3683.41 398.418   1
  -3  -5 -22 3488.84 405.598   1
   3   5  23 467.322 267.910   1
  -3  -5 -23-182.115 233.801   1
   3   5  24 1265.27 334.885   1
  -3  -5 -24 889.424 308.549   1
   3   5  25 382.663 313.274   1
  -3  -5 -25 523.168 303.056   1
   3   5  27 462.876 324.116   1
  -3  -5 -27 547.141 309.040   1
   3   5  28 312.923 263.256   1
  -3  -5 -28 1010.01 281.150   1
   3   5  29 27.8591 293.782   1
  -3  -5 -29 127.802 298.458   1
  -3   6  28-193.482 237.737   1
   3  -6 -28 334.558 247.314   1
  -3   6  27 56.2940 234.458   1
   3  -6 -27 498.232 253.034   1
  -3   6  26 428.183 232.543   1
   3  -6 -26 452.923 224.187   1
  -3   6  25 719.833 271.285   1
   3  -6 -25 565.870 260.954   1
  -3   6  24 464.765 308.462   1
   3  -6 -24 432.481 289.606   1
  -3   6  22 378.961 293.956   1
   3  -6 -22 108.246 295.349   1
  -3   6  21 2645.75 320.764   1
  -3  -6  21 1469.75 286.638   1
   3  -6 -21 1940.24 294.475   1
   3   6 -21 1959.36 297.707   1
  -3  -6  20 2425.67 323.188   1
   3   6 -20 2429.14 301.841   1
  -3   6  19 1082.93 298.844   1
  -3  -6  19 697.102 242.493   1
   3  -6 -19 343.894 273.965   1
   3   6 -19 436.319 217.648   1
   3   6 -18 6711.28 465.767   1
  -3  -6  18 6931.43 482.458   1
  -3   6  18 5950.45 501.023   1
   3  -6 -18 6149.39 493.442   1
  -3   6  17 1764.19 328.621   1
   3  -6 -17 2252.45 314.664   1
  -3  -6  16 672.006 210.233   1
  -3   6  16 108.061 279.233   1
   3   6 -16 507.888 187.623   1
   3  -6 -16 700.373 269.051   1
  -3   6  15-131.712 201.515   1
  -3  -6  15 254.932 190.933   1
   3  -6 -15-170.766 187.396   1
   3   6 -15 438.768 178.009   1
  -3   6  14 1228.07 267.937   1
  -3  -6  14 1185.80 218.333   1
   3   6 -14 1515.75 213.246   1
   3  -6 -14 1208.61 255.351   1
   3   6 -13 5359.97 366.148   1
   3  -6 -13 5114.43 424.427   1
  -3   6  13 4876.81 432.065   1
  -3  -6  13 5796.15 391.237   1
   3   6 -12 1342.96 183.369   1
   3  -6 -12 1237.88 235.691   1
  -3  -6  12 1017.47 182.526   1
  -3   6  12 1073.49 248.252   1
  -3  -6  11 2390.26 228.073   1
   3  -6 -11 2270.82 261.488   1
   3   6 -11 2421.95 217.082   1
  -3   6  11 2541.72 274.975   1
   3   6 -10 121.774 129.173   1
   3  -6 -10 426.406 202.936   1
  -3   6  10 43.6751 201.167   1
  -3  -6  10 313.128 133.794   1
   3  -6  -9-38.6269 175.600   1
  -3   6   9 103.835 182.642   1
   3   6  -8 36498.7 1858.60   1
  -3  -6   8 35716.7 1859.34   1
  -3   6   8 34426.7 1902.94   1
   3  -6  -8 33853.1 1894.45   1
  -3  -6   7 40987.6 2063.97   1
  -3   6   7 38614.4 2103.82   1
   3  -6  -7 38077.5 2097.49   1
   3   6  -7 39255.0 2060.25   1
  -3  -6   6 8960.80 511.701   1
   3   6  -6 9490.36 509.388   1
  -3   6   6 8615.03 551.146   1
   3  -6  -6 8672.74 549.359   1
   3   6  -5 3908.65 241.600   1
   3  -6  -5 3476.28 282.956   1
  -3   6   5 3518.26 292.595   1
  -3  -6   5 3317.79 235.897   1
   3   6  -4 17112.5 899.848   1
   3  -6  -4 15585.1 923.714   1
  -3   6   4 16987.2 932.472   1
  -3  -6   4 16971.2 898.535   1
   3   6  -3 7420.57 417.463   1
  -3   6   3 7554.77 450.293   1
  -3  -6   3 6700.76 411.186   1
   3  -6  -3 6985.04 438.709   1
   3  -6  -2 14468.3 779.936   1
   3   6  -2 14061.6 764.987   1
  -3   6   2 13515.8 784.008   1
   3   6  -1 2036.91 182.630   1
  -3  -6   1 2585.36 188.968   1
   3   6   0 71.9320 128.205   1
  -3  -6   0-28.8990 116.967   1
  -3   6   0-70.7334 113.718   1
   3  -6   0 9.25231 101.100   1
  -3   6  -1 2057.69 176.990   1
   3  -6   1 2283.49 179.939   1
   3   6   2 14678.6 801.065   1
  -3  -6  -2 15914.2 800.601   1
  -3   6  -2 13240.2 773.689   1
   3  -6   3 7494.33 427.748   1
   3   6   3 8024.90 466.249   1
  -3   6  -3 8138.65 429.241   1
   3   6   4 17587.0 937.602   1
  -3  -6  -4 17272.2 929.505   1
   3  -6   4 16128.2 894.273   1
   3   6   5 4047.93 288.663   1
  -3   6  -5 3596.95 227.508   1
  -3  -6  -5 4090.43 289.198   1
   3  -6   6 8820.84 524.020   1
   3   6   6 10438.9 584.181   1
  -3   6  -6 9607.11 523.022   1
  -3  -6  -6 9352.66 566.238   1
   3  -6   7 39991.8 2117.47   1
   3   6   7 40490.2 2163.36   1
  -3  -6  -7 39558.1 2153.74   1
  -3   6  -7 41865.7 2115.42   1
   3   6   8 35935.8 1934.29   1
   3  -6   8 36169.7 1884.05   1
  -3  -6  -8 35535.9 1923.27   1
  -3   6  -8 36060.9 1882.83   1
   3   6   9 608.550 202.773   1
   3  -6   9 274.617 110.308   1
  -3   6  -9 68.0381 104.059   1
  -3  -6  -9 344.541 179.586   1
   3   6  10 192.002 202.122   1
  -3  -6 -10 283.319 183.327   1
   3   6  11 2610.13 281.106   1
  -3  -6 -11 2967.25 266.063   1
  -3   6 -11 2192.83 204.944   1
   3  -6  11 2592.40 225.586   1
   3  -6  12 901.443 176.219   1
   3   6  12 1463.49 249.854   1
  -3   6 -12 941.149 161.999   1
  -3  -6 -12 1219.78 216.226   1
   3   6  13 4841.31 413.971   1
   3  -6  13 4256.30 342.491   1
  -3   6 -13 5291.22 346.528   1
  -3  -6 -13 5791.46 409.004   1
   3  -6  14 1289.85 202.455   1
   3   6  14 1442.90 291.557   1
  -3   6 -14 1102.93 176.896   1
  -3  -6 -14 1555.69 278.922   1
   3  -6  15 241.807 178.801   1
   3   6  15 406.601 281.635   1
  -3  -6 -15-22.6242 239.644   1
  -3   6 -15-66.5448 165.282   1
   3  -6  16 462.100 210.108   1
   3   6  16 387.544 223.760   1
  -3  -6 -16 815.202 224.328   1
  -3   6 -16 798.226 195.169   1
   3   6  17 1277.86 299.030   1
  -3  -6 -17 1762.03 282.169   1
  -3  -6 -18 6163.06 488.873   1
  -3   6 -18 5317.55 437.759   1
   3  -6  18 6886.65 473.546   1
   3   6  18 6887.90 519.082   1
   3   6  19 445.627 240.829   1
   3  -6  19 933.472 245.393   1
  -3   6 -19 618.213 213.400   1
  -3  -6 -19 545.717 226.426   1
   3  -6  20 2594.84 342.174   1
  -3   6 -20 3533.29 324.797   1
   3   6  21 2005.37 345.253   1
  -3   6 -21 2247.62 295.605   1
  -3  -6 -21 2284.20 335.826   1
   3   6  22 319.105 282.676   1
  -3  -6 -22 595.219 256.856   1
  -3  -6 -24 650.684 234.804   1
   3   6  25 117.132 310.832   1
   3   6  26-87.0718 257.329   1
  -3  -6 -26 987.756 258.135   1
   3   6  27 400.622 318.387   1
  -3  -6 -27 413.653 313.063   1
   3   6  28 308.806 289.129   1
  -3  -6 -28 204.228 275.838   1
  -3   7  28 327.135 281.629   1
   3  -7 -28 329.603 281.992   1
  -3   7  27 556.421 281.718   1
   3  -7 -27 258.973 279.691   1
  -3   7  26 678.603 266.436   1
   3  -7 -26 342.783 249.310   1
  -3   7  24 1532.09 325.895   1
   3  -7 -24 886.927 292.684   1
  -3   7  23 1251.93 336.275   1
   3  -7 -23 1133.59 324.721   1
  -3   7  22 2652.65 377.155   1
   3  -7 -22 2000.11 339.163   1
  -3   7  21-29.1443 239.888   1
   3  -7 -21-269.896 249.778   1
  -3  -7  20 836.046 237.941   1
  -3   7  20 897.776 311.407   1
   3   7 -20 520.418 222.658   1
   3  -7 -20 1101.48 307.414   1
  -3   7  19 1980.95 341.079   1
  -3  -7  19 1371.15 271.031   1
   3   7 -19 1637.38 254.564   1
   3  -7 -19 1757.32 329.552   1
  -3  -7  18 1683.23 271.008   1
  -3   7  18 1757.53 310.658   1
   3  -7 -18 1551.36 297.288   1
   3   7 -18 1654.30 255.389   1
   3   7 -17 5497.22 395.779   1
  -3  -7  17 5285.75 405.518   1
  -3   7  17 5106.28 457.380   1
   3  -7 -17 4530.24 433.243   1
   3   7 -16 12403.4 742.824   1
  -3  -7  16 13752.6 761.337   1
  -3   7  16 11408.3 790.692   1
   3  -7 -16 12431.2 790.614   1
  -3  -7  15 1313.22 219.846   1
   3   7 -15 779.254 202.140   1
   3   7 -14 239.914 159.609   1
  -3  -7  14-314.640 173.160   1
  -3   7  14 208.873 248.238   1
   3  -7 -14-169.146 220.334   1
   3   7 -13 2014.91 211.870   1
  -3  -7  13 1459.11 213.618   1
  -3   7  13 1672.16 294.289   1
   3   7 -12 40.9930 131.308   1
  -3  -7  12-102.026 152.351   1
  -3   7  12 97.9564 214.026   1
   3  -7 -12 204.059 202.499   1
   3   7 -11 37.6908 128.603   1
  -3  -7  11 485.178 143.438   1
  -3   7  11 188.660 218.618   1
   3  -7 -11 545.955 204.785   1
  -3   7  10 25884.8 1513.15   1
   3  -7 -10 28870.1 1515.82   1
   3   7  -8-37.2640 97.3727   1
   3  -7  -8 19.0144 160.285   1
  -3  -7   8 115.532 109.378   1
  -3   7   8-204.576 174.202   1
  -3   7   7 96.6496 187.191   1
  -3  -7   7-8.90801 91.0265   1
   3  -7  -7-197.451 179.991   1
   3   7  -7 69.4698 86.2348   1
   3   7  -6 45169.3 2333.76   1
  -3  -7   6 44374.8 2333.57   1
  -3   7   6 45100.5 2382.47   1
   3  -7  -6 45421.0 2378.22   1
   3   7  -5 17945.6 876.222   1
  -3  -7   5 16673.8 872.427   1
  -3   7   5 15429.6 915.484   1
   3   7  -4 13053.9 702.735   1
  -3  -7   4 12709.6 700.141   1
  -3   7   4 13148.6 742.861   1
   3  -7  -4 12513.2 734.296   1
   3   7  -3 4415.15 275.725   1
   3  -7  -3 4831.18 310.024   1
  -3  -7   3 4375.91 270.524   1
  -3   7   2 1353.49 173.629   1
   3  -7  -2 1205.38 160.556   1
  -3  -7   2 1317.83 132.492   1
  -3  -7   1 4634.92 291.961   1
   3   7  -1 4539.70 298.822   1
  -3   7   0 71003.2 3603.96   1
   3  -7   0 68342.4 3596.85   1
   3  -7   1 4836.37 305.426   1
   3   7   1 5208.81 328.647   1
  -3   7  -1 4895.69 310.383   1
  -3  -7  -1 4943.05 321.551   1
   3  -7   2 1357.67 127.303   1
   3   7   2 936.026 164.779   1
  -3  -7  -2 1072.61 151.879   1
  -3   7  -2 1070.18 126.430   1
   3   7   3 4596.03 336.386   1
   3  -7   3 4635.60 292.005   1
  -3  -7  -3 4552.40 325.821   1
  -3   7  -3 5473.56 298.008   1
   3   7   4 12689.2 768.004   1
  -3   7  -4 13911.2 724.339   1
   3  -7   4 13417.3 725.000   1
  -3  -7  -4 13448.9 764.292   1
   3   7   5 16299.8 895.169   1
  -3  -7  -5 16264.2 890.734   1
  -3   7  -5 16272.8 839.010   1
   3  -7   5 14807.2 838.292   1
   3   7   6 44756.0 2353.75   1
  -3  -7  -6 45883.1 2347.69   1
  -3   7  -6 43296.5 2298.85   1
   3  -7   6 44721.5 2301.40   1
  -3   7  -7-123.629 82.7495   1
  -3  -7  -7-84.7737 160.835   1
   3  -7   7-7.66454 87.1991   1
   3   7   7-244.727 176.634   1
  -3   7  -8 78.4803 88.3463   1
  -3  -7  -8 107.473 184.311   1
   3   7   8-199.857 204.230   1
   3  -7   8 41.9172 86.6762   1
  -3   7  -9 190.242 91.4682   1
   3  -7   9 85.0096 97.2338   1
   3   7  10 26734.3 1553.96   1
   3  -7  10 29149.1 1492.76   1
  -3  -7 -10 28853.8 1545.39   1
  -3   7 -10 27553.0 1486.61   1
  -3  -7 -11-285.881 213.979   1
   3   7  11 114.844 226.475   1
  -3   7 -12 166.658 115.613   1
  -3  -7 -12-211.987 214.619   1
   3   7  12 47.7142 235.764   1
   3  -7  12 52.9717 128.607   1
  -3   7 -13 1634.59 184.256   1
  -3  -7 -13 1480.66 221.320   1
   3   7  13 1036.15 231.066   1
   3  -7  13 1492.65 194.736   1
  -3  -7 -14 336.303 246.256   1
  -3   7 -14 218.183 156.786   1
   3   7  14 251.995 261.900   1
   3  -7  14 177.757 172.270   1
  -3   7 -15 878.756 175.213   1
   3  -7  15 1258.50 202.693   1
  -3  -7 -16 11028.6 726.921   1
  -3   7 -16 12690.0 711.527   1
   3   7  16 11693.8 745.054   1
   3  -7  16 11973.1 716.855   1
  -3   7 -17 4550.73 346.930   1
  -3  -7 -17 4752.57 405.298   1
   3  -7  17 3984.07 352.783   1
   3   7  17 4699.06 434.488   1
  -3  -7 -18 2085.85 296.500   1
   3   7  18 1133.20 297.654   1
  -3   7 -19 1912.94 253.959   1
  -3  -7 -19 1405.60 292.283   1
   3  -7  19 1534.07 275.250   1
   3   7  19 1716.37 320.684   1
  -3  -7 -20 1374.00 294.265   1
  -3   7 -20 579.059 224.581   1
   3   7  20 1281.82 318.067   1
  -3  -7 -21 643.555 280.650   1
   3   7  21 288.241 298.936   1
  -3  -7 -22 2921.09 356.822   1
   3   7  22 1856.13 350.104   1
  -3  -7 -23 1035.81 281.463   1
   3   7  23 1138.80 308.154   1
  -3  -7 -24 802.328 297.141   1
   3   7  24 1049.44 327.599   1
   3   7  26 977.463 332.201   1
  -3  -7 -27 382.830 269.070   1
   3   7  27 282.749 269.373   1
  -3  -7 -28 377.199 315.917   1
   3   7  28 83.0349 319.362   1
   3  -8 -27 204.454 263.160   1
  -3   8  26 1007.75 259.534   1
   3  -8 -26 1486.72 270.481   1
  -3   8  25 312.141 251.242   1
   3  -8 -25 26.5034 238.977   1
  -3   8  24 776.115 313.405   1
   3  -8 -24 774.660 308.285   1
  -3   8  23 1393.05 361.750   1
   3  -8 -23 940.846 328.963   1
  -3   8  21 58.3717 239.484   1
   3  -8 -21 351.065 232.495   1
  -3   8  20 7387.69 574.444   1
   3  -8 -20 6655.81 544.692   1
   3  -8 -19 133.890 248.736   1
   3   8 -19 193.469 199.270   1
  -3   8  19 491.256 275.789   1
   3  -8 -18 1166.36 298.018   1
  -3   8  18 1172.71 325.551   1
   3  -8 -17 654.142 240.344   1
   3   8 -17 606.121 183.225   1
  -3  -8  17 1150.49 213.299   1
  -3   8  17 1016.17 255.704   1
   3  -8 -16 2805.10 332.955   1
   3   8 -16 1540.33 229.480   1
  -3  -8  16 2629.41 260.726   1
  -3   8  16 1582.13 332.763   1
  -3   8  15 2752.37 348.544   1
  -3  -8  15 2645.63 264.292   1
   3   8 -15 2777.82 258.408   1
   3  -8 -15 3602.62 359.188   1
  -3  -8  14 2972.60 279.190   1
   3   8 -14 3890.51 282.853   1
   3   8 -13 1229.86 180.454   1
   3  -8 -13 886.833 238.496   1
  -3   8  13 932.938 253.790   1
  -3  -8  13 952.338 168.799   1
  -3  -8  12 9158.07 555.777   1
   3   8 -12 9943.81 555.857   1
   3  -8 -12 8854.11 611.727   1
  -3   8  12 9346.02 624.560   1
   3  -8 -11 2379.21 293.818   1
  -3   8  11 2111.34 314.583   1
  -3  -8  10 2971.73 212.636   1
   3   8 -10 2466.92 203.199   1
   3  -8 -10 2832.07 294.558   1
  -3   8  10 2305.70 296.236   1
  -3  -8   9-19.1300 108.061   1
  -3   8   9 200.754 224.209   1
   3  -8  -9 82.8384 209.157   1
   3   8  -9 9.27959 101.815   1
  -3  -8   8 38726.2 1939.74   1
   3   8  -8 35562.6 1937.82   1
  -3   8   7 524.346 193.639   1
  -3  -8   7 245.155 92.2789   1
   3  -8  -7 74.8118 174.381   1
   3   8  -7 194.295 95.4311   1
   3   8  -6 5414.14 307.358   1
   3  -8  -6 4942.16 367.940   1
  -3  -8   6 5085.69 305.922   1
  -3   8   6 4430.33 366.767   1
   3   8  -5 2513.80 177.782   1
  -3  -8   5 2135.15 176.840   1
   3  -8  -5 2469.06 236.173   1
  -3   8   5 2427.11 238.700   1
   3   8  -4 7488.95 456.034   1
  -3  -8   4 8512.32 457.158   1
  -3   8   4 8397.76 510.993   1
   3   8  -3 2486.23 205.506   1
  -3  -8   3 3345.53 209.272   1
  -3   8   3 2857.76 248.766   1
   3  -8  -3 2983.21 249.288   1
   3  -8  -2 1702.87 180.998   1
  -3  -8   2 1555.12 149.674   1
  -3   8   2 1819.86 202.374   1
   3   8  -2 1443.41 157.586   1
   3  -8  -1-70.2786 108.710   1
   3   8   1 25.7594 113.980   1
  -3  -8  -1 95.6742 109.053   1
  -3   8  -1-99.8899 110.471   1
   3  -8   1 66.1805 102.261   1
  -3  -8  -2 1652.52 178.117   1
   3   8   2 1884.76 192.259   1
  -3   8  -2 1747.12 157.253   1
   3  -8   2 1767.31 151.350   1
   3   8   3 3022.02 264.511   1
  -3   8  -3 2606.89 199.944   1
   3  -8   3 3427.60 203.629   1
   3   8   4 8313.13 500.256   1
   3  -8   4 7944.93 442.633   1
  -3   8  -4 7946.43 439.421   1
  -3  -8  -4 7339.78 482.201   1
   3   8   5 2122.80 237.369   1
   3  -8   5 2446.28 159.037   1
  -3   8  -5 1945.52 155.655   1
  -3  -8  -5 1919.96 228.266   1
   3  -8   6 5248.57 297.646   1
  -3   8  -6 5128.03 297.008   1
  -3  -8  -6 4431.73 355.624   1
   3   8   6 5158.93 380.419   1
   3  -8   7 238.208 81.7678   1
   3   8   7 415.492 201.047   1
  -3  -8  -7 52.9916 163.738   1
  -3   8  -7 189.620 77.8753   1
  -3   8  -8 39255.9 1886.49   1
   3  -8   8 33453.7 1885.15   1
   3   8   9-393.553 239.876   1
   3  -8   9 40.3076 94.1291   1
  -3  -8  -9 38.4261 214.567   1
  -3   8  -9 72.7591 86.1537   1
   3   8  10 2686.09 304.703   1
  -3  -8 -10 2143.78 271.464   1
  -3   8 -10 2258.66 178.484   1
   3  -8  10 2170.93 180.270   1
  -3  -8 -11 2751.79 263.370   1
  -3   8 -11 2582.33 196.001   1
   3   8  11 2507.50 275.458   1
   3  -8  11 2170.78 201.873   1
   3   8  12 9425.48 627.035   1
  -3  -8 -12 9242.28 607.433   1
   3   8  13 832.190 276.654   1
   3  -8  13 1027.73 165.864   1
  -3  -8 -13 1375.03 252.103   1
  -3   8 -13 806.025 153.327   1
   3  -8  14 2504.00 243.824   1
  -3   8 -14 3009.00 240.893   1
  -3   8 -15 2607.83 248.722   1
   3   8  15 2215.84 343.469   1
   3  -8  15 2820.37 261.922   1
  -3  -8 -15 2628.21 325.401   1
   3  -8  16 2408.71 254.738   1
   3   8  16 2064.31 281.532   1
  -3   8 -16 2533.23 238.432   1
  -3  -8 -16 1891.52 256.035   1
   3  -8  17 1033.93 214.263   1
   3   8  17 741.802 309.793   1
  -3   8 -17 1151.25 204.761   1
  -3  -8 -17 1562.87 300.579   1
   3   8  18 1146.25 240.818   1
   3  -8  18 749.626 212.353   1
  -3   8 -18 605.835 203.923   1
  -3  -8 -18 1044.24 217.933   1
   3   8  19 56.6320 305.632   1
  -3  -8 -19-100.951 268.996   1
   3   8  20 7566.28 548.712   1
  -3  -8 -20 7178.31 524.464   1
   3   8  21 894.945 319.240   1
  -3  -8 -21-25.7599 276.426   1
   3   8  23 669.496 323.883   1
  -3  -8 -23 1083.24 304.587   1
   3   8  24 727.678 300.185   1
  -3  -8 -24 438.719 263.447   1
   3   8  25-57.6813 308.212   1
  -3  -8 -25 410.598 294.437   1
   3   8  26 1224.04 343.763   1
  -3  -8 -26 1710.54 331.730   1
   3   8  27 167.492 296.928   1
  -3  -8 -27 25.1762 282.282   1
  -3   9  27 569.324 241.191   1
   3  -9 -27 100.777 215.854   1
  -3   9  26 747.351 297.481   1
   3  -9 -26 1211.14 294.944   1
  -3   9  25 590.738 319.406   1
   3  -9 -25 866.284 303.356   1
  -3   9  24 771.287 332.020   1
   3  -9 -24 1034.07 329.944   1
  -3   9  23 951.590 333.859   1
   3  -9 -23 1017.28 312.732   1
  -3   9  22 2006.67 288.703   1
   3  -9 -22 1319.07 255.042   1
  -3   9  21 671.911 323.655   1
   3  -9 -21 135.038 292.757   1
  -3   9  20 613.074 304.137   1
   3  -9 -20 377.928 294.837   1
  -3   9  19 1133.06 312.056   1
   3  -9 -19 53.7976 248.770   1
   3   9 -18 135.695 184.927   1
  -3  -9  17 3212.54 312.909   1
   3   9 -17 4358.17 321.908   1
  -3   9  17 3080.88 386.050   1
   3  -9 -17 3857.51 381.629   1
  -3  -9  16 5924.32 400.844   1
   3  -9 -16 5862.37 446.640   1
   3   9 -16 5677.06 395.320   1
  -3   9  16 4978.22 449.348   1
   3   9 -15 1716.29 214.025   1
  -3  -9  15 1724.94 213.509   1
  -3   9  15 2321.83 331.528   1
   3  -9 -15 1639.11 304.967   1
   3   9 -14 261.682 146.371   1
   3  -9 -14 426.676 249.483   1
  -3   9  14 270.824 285.068   1
  -3  -9  14 594.724 153.911   1
  -3  -9  13 4364.80 305.305   1
  -3   9  13 3436.57 400.716   1
   3  -9 -13 3845.45 396.939   1
   3   9 -13 4616.16 302.060   1
  -3   9  12 3315.21 383.935   1
   3  -9 -12 4098.10 378.887   1
  -3  -9  11 16789.6 916.566   1
   3   9 -11 17459.7 914.646   1
  -3   9  11 15861.4 995.530   1
   3  -9 -11 16647.7 985.458   1
  -3  -9  10 9996.81 539.762   1
  -3   9  10 9776.87 632.064   1
   3   9 -10 9064.09 538.480   1
   3  -9 -10 9312.81 618.782   1
  -3  -9   9 7144.36 392.207   1
   3   9  -9 6747.61 391.754   1
   3  -9  -9 6445.25 467.145   1
  -3   9   9 5793.44 463.900   1
  -3  -9   8 36.3985 86.3428   1
  -3   9   8 242.893 198.990   1
   3   9  -8-38.0314 89.1244   1
   3   9  -7 1122.19 122.578   1
  -3  -9   7 1255.65 118.798   1
  -3   9   7 985.600 210.632   1
   3   9  -6 28148.7 1419.67   1
  -3  -9   6 27690.6 1416.50   1
  -3   9   6 24766.8 1477.77   1
   3  -9  -6 24881.9 1471.36   1
  -3   9   5 409.094 180.575   1
   3   9  -5 23.1189 86.9682   1
   3  -9  -5 52.1345 156.182   1
  -3  -9   5 43.1933 86.3346   1
  -3  -9   4 3636.43 247.327   1
   3   9  -4 4054.00 256.518   1
   3  -9  -4 4264.99 314.361   1
   3  -9  -3 20469.7 1105.90   1
  -3  -9   3 20665.1 1074.96   1
   3   9  -3 20149.8 1078.65   1
  -3   9   3 18808.1 1110.42   1
   3  -9  -2 5548.88 380.020   1
  -3  -9   2 6101.97 359.014   1
  -3   9   2 5700.47 394.104   1
   3   9  -2 5895.87 364.544   1
  -3   9   1 11527.7 670.408   1
   3  -9  -1 11792.0 664.142   1
   3   9   0 15698.1 898.439   1
  -3  -9   0 16901.5 895.760   1
  -3  -9  -1 11574.5 662.316   1
  -3   9  -1 11510.7 649.627   1
   3   9   1 10833.9 661.153   1
   3  -9   1 12245.8 647.411   1
  -3  -9  -2 6186.30 379.993   1
  -3   9  -2 5530.83 351.792   1
   3   9   2 6044.38 386.407   1
   3  -9   2 5785.31 352.100   1
  -3  -9  -3 19587.5 1078.89   1
  -3   9  -3 20536.7 1045.99   1
   3  -9   3 18911.9 1041.76   1
   3   9   4 4237.80 332.355   1
   3  -9   4 3962.53 249.137   1
  -3  -9  -4 4074.78 303.795   1
  -3   9  -4 4159.53 249.407   1
   3  -9   5 194.301 73.9550   1
   3   9   5-18.4343 172.523   1
  -3  -9  -5 330.172 163.228   1
  -3   9  -5 21.7239 66.3996   1
   3  -9   6 27197.5 1362.57   1
   3   9   6 24729.9 1434.45   1
  -3   9  -6 25613.1 1360.10   1
   3  -9   7 1213.31 106.065   1
  -3   9  -7 1340.64 102.929   1
  -3   9  -8 125.950 65.5821   1
  -3  -9  -8 76.1346 169.074   1
   3   9   8 64.9518 188.721   1
   3  -9   8 143.537 72.4508   1
   3  -9   9 6564.60 370.512   1
   3   9   9 6846.26 486.691   1
  -3  -9  -9 6020.95 458.299   1
  -3   9  -9 6655.93 366.547   1
   3   9  10 9113.89 612.411   1
   3  -9  10 10109.7 516.683   1
  -3   9 -10 8606.57 510.861   1
  -3  -9 -10 9526.15 599.347   1
   3   9  11 15741.3 968.478   1
   3  -9  11 16550.4 882.027   1
  -3   9 -11 16401.3 877.548   1
  -3  -9 -11 16577.8 958.118   1
   3   9  12 3008.48 355.017   1
   3  -9  12 3152.57 245.443   1
  -3   9 -12 3673.65 238.232   1
  -3  -9 -12 3547.51 334.565   1
   3   9  13 3192.97 373.302   1
  -3  -9 -13 4337.86 373.530   1
   3  -9  14 515.961 153.624   1
   3   9  14 571.159 257.357   1
  -3   9 -14 250.766 132.074   1
  -3  -9 -14 420.391 238.420   1
   3  -9  15 1769.57 209.553   1
   3   9  15 1709.74 308.286   1
  -3  -9 -15 1883.65 288.799   1
  -3   9 -15 1726.77 201.797   1
   3   9  16 5286.20 439.921   1
   3  -9  16 5431.98 377.934   1
  -3  -9 -16 5196.13 418.936   1
  -3   9 -16 5057.64 369.002   1
  -3   9 -17 3134.68 295.206   1
   3   9  17 3373.77 404.743   1
  -3  -9 -17 3890.55 379.497   1
   3   9  19 142.815 305.807   1
  -3  -9 -19 636.909 283.085   1
   3   9  20 606.266 296.883   1
  -3  -9 -20 128.722 261.820   1
   3   9  21 289.927 275.933   1
  -3  -9 -21 206.427 257.791   1
   3   9  22 1573.98 357.755   1
  -3  -9 -22 2736.93 356.358   1
   3   9  23 901.132 257.789   1
  -3  -9 -23 463.695 214.502   1
   3   9  24 809.618 335.719   1
  -3  -9 -24 25.6061 287.127   1
   3   9  25 829.341 290.193   1
  -3  -9 -25 740.812 271.122   1
   3   9  26 1125.49 333.520   1
  -3  -9 -26 1008.82 318.795   1
   3   9  27 412.233 304.834   1
  -3  -9 -27 149.597 293.484   1
  -3  10  26 820.380 333.930   1
   3 -10 -26 584.883 314.800   1
  -3  10  24 1301.34 332.585   1
   3 -10 -24 1556.58 305.840   1
  -3  10  22 261.105 327.395   1
   3 -10 -22 268.318 286.299   1
  -3  10  21-29.1526 292.916   1
   3 -10 -21 728.123 289.857   1
  -3  10  20 1989.83 339.132   1
   3 -10 -20 2487.30 328.987   1
  -3  10  19 467.457 324.541   1
   3 -10 -19 431.959 295.884   1
  -3  10  18 987.917 298.894   1
   3 -10 -18 618.340 259.377   1
  -3  10  17-86.4749 273.338   1
   3 -10 -17-26.6659 266.113   1
   3  10 -16 129.951 157.855   1
  -3  10  16-256.355 301.035   1
   3 -10 -16-500.893 284.589   1
  -3 -10  15 3042.32 244.175   1
  -3  10  15 3059.53 368.807   1
   3 -10 -15 2936.15 344.122   1
   3  10 -15 2329.66 233.830   1
  -3  10  14 11219.8 718.747   1
   3 -10 -14 10440.3 698.462   1
   3 -10 -13 149.900 224.471   1
  -3 -10  13 31.5290 115.071   1
   3  10 -13-82.0818 114.582   1
  -3 -10  12 7596.44 469.773   1
   3  10 -12 8448.86 472.207   1
   3 -10 -12 9455.67 579.848   1
  -3  10  12 8053.59 582.275   1
  -3 -10  11 193.743 99.3793   1
   3  10 -11 135.225 96.8886   1
  -3 -10  10 10158.8 556.868   1
   3  10 -10 10373.9 560.841   1
  -3  10  10 9631.25 655.752   1
  -3  10   9 191.006 233.634   1
   3  10  -9 6.32946 82.4764   1
  -3 -10   9 178.684 82.0333   1
   3 -10  -9 44.1976 212.954   1
   3  10  -8 9019.19 487.921   1
  -3  10   8 7543.94 580.186   1
   3 -10  -8 8904.65 587.465   1
  -3 -10   8 9011.34 484.177   1
  -3 -10   7 9454.28 528.688   1
   3  10  -7 10078.0 532.769   1
  -3 -10   6 1486.24 129.777   1
   3  10  -6 1459.33 127.704   1
   3 -10  -6 1525.02 222.263   1
  -3  10   5 428.660 192.112   1
   3  10  -5 52.9762 94.8154   1
  -3 -10   5 42.2323 81.8617   1
   3 -10  -5 90.8267 161.306   1
   3 -10  -4 17009.0 974.882   1
   3  10  -4 18312.7 931.602   1
  -3 -10   4 17654.9 928.093   1
  -3  10   4 15123.1 971.714   1
   3  10  -3 4753.50 330.061   1
  -3 -10   3 5108.60 324.363   1
  -3  10   3 5254.83 371.218   1
   3 -10  -2 22200.4 1185.46   1
  -3  10   2 21285.0 1189.34   1
   3  10  -1 2602.39 221.828   1
   3 -10  -1 2727.36 227.511   1
  -3 -10   1 2863.18 220.914   1
  -3  10   1 3282.11 252.540   1
   3 -10   0-82.0162 126.987   1
  -3  10   0 193.668 122.756   1
   3  10   0-105.833 133.290   1
  -3 -10   0-60.0641 127.764   1
   3  10   1 2999.08 260.085   1
  -3 -10  -1 3237.02 250.752   1
  -3 -10  -2 22843.7 1212.85   1
  -3  10  -2 22214.7 1188.95   1
   3  10   2 22695.6 1222.60   1
   3 -10   2 21883.2 1185.10   1
  -3 -10  -3 5122.28 372.312   1
  -3  10  -3 5543.62 326.202   1
   3  10   3 4980.49 374.699   1
   3 -10   3 5541.83 322.717   1
   3  10   4 16122.2 942.058   1
  -3  10  -4 16615.6 877.180   1
   3 -10   4 16699.9 877.613   1
  -3 -10  -4 16377.0 932.289   1
  -3  10  -5 59.6179 64.5792   1
   3  10   5 58.1363 179.764   1
   3 -10   5 4.68994 65.6385   1
  -3 -10  -5-34.2303 163.599   1
  -3  10  -6 1385.59 94.1552   1
  -3 -10  -6 1657.09 215.794   1
   3 -10   6 1365.77 92.6633   1
   3  10   7 8223.29 552.433   1
   3  10   8 9225.52 595.025   1
  -3 -10  -8 8705.55 573.057   1
   3  10   9 233.550 236.171   1
  -3 -10 -10 9742.83 593.507   1
   3  10  10 8449.47 598.741   1
  -3  10 -11 103.516 64.0152   1
   3 -10  11 107.791 63.7205   1
  -3  10 -12 6970.75 398.772   1
   3 -10  12 6827.88 399.865   1
   3  10  12 7499.12 521.594   1
  -3  10 -13 161.762 97.6819   1
  -3 -10 -13-69.7831 219.420   1
   3  10  13 103.538 251.991   1
   3 -10  13 40.8236 98.5837   1
  -3 -10 -14 10953.1 679.241   1
  -3  10 -14 9953.86 584.591   1
   3  10  14 10979.2 701.882   1
   3 -10  14 10667.8 589.473   1
  -3 -10 -15 2241.84 260.202   1
   3  10  15 2268.92 289.850   1
  -3  10 -16 332.078 145.214   1
  -3 -10 -16 369.153 259.298   1
   3  10  16-27.7797 278.895   1
  -3 -10 -17 201.104 251.226   1
   3  10  17 367.140 318.728   1
  -3 -10 -18 610.771 213.932   1
   3  10  18 399.878 233.065   1
  -3 -10 -19 642.231 285.389   1
   3  10  19 834.397 324.686   1
  -3 -10 -20 2453.24 330.989   1
   3  10  20 2525.92 361.347   1
  -3 -10 -21 206.481 220.095   1
   3  10  21 261.881 248.055   1
  -3 -10 -22 257.167 282.582   1
   3  10  22 377.863 322.463   1
  -3 -10 -24 1250.78 285.904   1
   3  10  24 1522.68 320.999   1
  -3 -10 -26 174.902 241.040   1
   3  10  26 721.555 268.913   1
   3 -11 -25-76.8485 213.874   1
  -3  11  25 441.023 244.055   1
   3 -11 -24 130.660 278.531   1
  -3  11  24-252.400 299.550   1
   3 -11 -23 424.174 303.615   1
  -3  11  23 939.010 333.336   1
   3 -11 -22 2031.23 323.068   1
  -3  11  22 2652.50 356.115   1
   3 -11 -21 134.575 277.382   1
  -3  11  21 524.164 309.453   1
   3 -11 -19 1732.99 318.623   1
  -3  11  19 2346.24 360.800   1
   3 -11 -18 2890.38 353.124   1
  -3  11  18 2311.84 362.278   1
   3 -11 -17 591.613 306.346   1
  -3  11  17 988.831 332.763   1
   3 -11 -16 1893.09 309.114   1
  -3  11  16 2104.45 328.549   1
   3 -11 -15 158.088 205.382   1
  -3  11  15 484.190 239.762   1
   3  11 -14 227.430 99.7134   1
  -3  11  14 308.541 247.755   1
   3  11 -13 2487.04 173.909   1
  -3  11  13 2478.46 316.753   1
  -3 -11  13 2192.36 167.429   1
   3 -11 -13 2572.98 296.578   1
   3  11 -12 18533.5 964.994   1
  -3 -11  12 18252.5 961.371   1
   3 -11 -11 728.944 256.881   1
  -3 -11  11 421.846 55.6606   1
   3  11 -11 573.371 64.5402   1
   3 -11 -10 1461.58 250.009   1
  -3  11  10 1044.93 269.553   1
   3 -11  -9 6312.09 467.444   1
  -3  11   9 6271.81 482.874   1
   3 -11  -8 219.392 226.317   1
  -3  11   8 426.160 233.938   1
   3  11  -7 3201.62 205.570   1
  -3 -11   7 3843.99 204.160   1
   3 -11  -7 3333.56 329.401   1
  -3  11   7 3272.97 338.197   1
  -3 -11   6 3161.40 198.777   1
   3  11  -6 3319.07 204.060   1
   3  11  -5 2538.46 180.928   1
  -3  11   5 2363.18 272.213   1
  -3 -11   5 2584.66 175.815   1
   3 -11  -5 2635.29 271.551   1
   3  11  -4 4880.06 322.018   1
  -3  11   4 5181.50 392.912   1
  -3 -11   4 5695.58 320.286   1
   3 -11  -4 5477.20 387.254   1
  -3  11   3-72.1091 173.471   1
   3  11  -3 237.181 116.369   1
  -3 -11   3 241.376 107.701   1
   3 -11  -3 179.664 162.064   1
  -3  11   2 10276.3 597.586   1
   3 -11  -2 9334.94 578.052   1
  -3  11   1 1828.31 215.152   1
   3  11  -1 1808.89 197.612   1
  -3 -11   1 1990.22 185.664   1
   3 -11  -1 2155.23 207.030   1
   3 -11   0 1893.89 188.892   1
   3  11   0 1792.83 202.646   1
  -3 -11   0 1492.40 174.825   1
  -3  11   0 1842.64 202.637   1
  -3 -11  -1 1877.66 194.842   1
   3  11   1 1425.19 194.218   1
   3  11   2 9298.70 591.602   1
   3 -11   2 10128.4 551.421   1
  -3 -11  -2 9498.10 581.756   1
  -3  11  -2 9777.89 555.054   1
   3 -11   3 130.500 92.8188   1
   3  11   3 89.9833 158.401   1
  -3 -11  -3-15.8856 152.776   1
  -3  11  -3 193.933 96.5441   1
  -3  11  -4 5584.46 313.114   1
  -3 -11  -4 4912.93 378.005   1
   3 -11   4 5239.03 312.290   1
  -3  11  -5 2368.06 148.142   1
   3  11   5 2390.76 264.527   1
   3 -11   5 2599.33 147.876   1
  -3 -11  -7 3936.93 351.922   1
   3  11   7 4508.24 379.405   1
   3  11   8-162.806 232.714   1
  -3 -11  -8-61.4368 200.423   1
  -3 -11  -9 6262.76 453.523   1
   3  11   9 6749.33 486.282   1
  -3 -11 -10 1183.75 243.236   1
  -3 -11 -11 680.009 244.067   1
   3  11  11 680.165 274.663   1
   3  11  13 2102.52 303.256   1
  -3 -11 -14 409.242 226.756   1
   3  11  14 54.6332 239.805   1
  -3 -11 -15 221.299 250.358   1
   3  11  15 638.728 299.210   1
  -3 -11 -16 2964.69 355.900   1
   3  11  16 3277.79 392.877   1
  -3 -11 -17 712.698 229.960   1
   3  11  17 428.800 253.175   1
  -3 -11 -18 1696.91 307.521   1
   3  11  18 2622.11 353.083   1
  -3 -11 -19 2038.93 344.445   1
   3  11  19 2231.82 387.060   1
  -3 -11 -21 464.185 225.121   1
   3  11  21 58.3533 244.697   1
  -3 -11 -22 2698.52 370.648   1
   3  11  22 2846.21 404.238   1
  -3 -11 -23 820.750 300.067   1
   3  11  23 924.345 328.684   1
  -3 -11 -24 711.450 230.318   1
   3  11  24 455.793 250.032   1
  -3 -11 -25 75.1514 284.059   1
   3  11  25-55.9925 313.258   1
   3 -12 -25 1110.18 331.858   1
  -3  12  25 925.303 343.529   1
   3 -12 -24 1961.17 314.888   1
  -3  12  24 1889.32 336.762   1
   3 -12 -23-26.2888 248.273   1
  -3  12  23 593.029 299.339   1
   3 -12 -22 664.318 312.338   1
  -3  12  22 286.893 322.589   1
   3 -12 -21 832.230 264.720   1
  -3  12  21 637.535 293.053   1
   3 -12 -20 324.217 289.899   1
  -3  12  20-58.5015 325.483   1
   3 -12 -19 569.406 257.574   1
  -3  12  19 381.545 259.269   1
  -3  12  18 822.184 342.969   1
   3 -12 -17 974.328 282.861   1
  -3  12  17 645.384 304.049   1
   3 -12 -16 376.648 228.366   1
   3 -12 -15 639.871 263.521   1
   3 -12 -14 9113.96 611.548   1
  -3  12  14 7873.53 607.568   1
   3 -12 -13 1815.25 295.983   1
  -3  12  13 1824.87 326.978   1
   3 -12 -12-127.224 204.787   1
  -3  12  12 137.709 222.491   1
  -3  12  10 4106.98 389.121   1
   3 -12 -10 5010.74 395.495   1
   3 -12  -9 188.010 233.405   1
  -3  12   9-50.6261 238.758   1
   3 -12  -8 273.227 225.187   1
  -3  12   8 463.182 247.467   1
  -3  12   7 3845.03 354.339   1
   3 -12  -7 3430.18 336.938   1
  -3 -12   6 83.4203 40.0795   1
   3  12  -6 60.0300 51.4472   1
   3 -12  -6 375.323 216.046   1
  -3  12   6 224.067 211.936   1
   3  12  -5 2619.54 183.463   1
   3 -12  -5 2805.04 281.570   1
  -3  12   5 2828.83 290.031   1
   3  12  -4 2941.17 210.703   1
   3 -12  -4 2747.19 279.197   1
  -3  12   4 3004.07 298.026   1
   3  12  -3 2433.28 213.532   1
  -3  12   3 3002.96 281.740   1
  -3 -12   3 2448.58 191.528   1
   3 -12  -3 2780.02 252.232   1
  -3  12   2 24020.2 1300.39   1
   3 -12  -2 23296.6 1292.15   1
  -3  12   1 1160.44 194.526   1
   3  12  -1 1324.02 175.075   1
  -3 -12   1 1304.95 159.267   1
   3 -12  -1 1126.95 180.508   1
   3 -12   0 195.086 142.238   1
  -3  12   0 187.661 146.942   1
   3  12   0-44.8859 151.223   1
   3 -12   1 1128.80 151.435   1
   3  12   1 1062.76 188.662   1
  -3  12  -1 901.702 157.317   1
   3  12   2 22591.1 1232.47   1
   3 -12   2 23052.6 1188.49   1
  -3  12  -2 21280.1 1188.84   1
  -3  12  -3 2576.16 191.906   1
  -3 -12  -3 2866.09 263.087   1
   3  12   3 2437.88 273.079   1
   3 -12   3 2719.61 192.742   1
   3  12   4 3030.60 297.633   1
  -3  12  -4 2994.98 188.042   1
   3 -12   4 2826.06 186.242   1
  -3 -12  -4 3361.33 283.572   1
   3  12   6 66.6347 200.222   1
  -3 -12  -6 117.253 175.123   1
   3  12   7 3797.28 357.085   1
  -3 -12  -7 3432.92 318.203   1
   3  12   8-95.4261 199.092   1
  -3 -12  -8-84.6459 183.820   1
   3  12   9 244.480 217.780   1
  -3 -12  -9 703.214 210.417   1
   3  12  10 5212.12 424.637   1
  -3 -12 -10 4746.82 395.571   1
   3  12  12-26.6186 251.438   1
  -3 -12 -12-496.341 243.594   1
   3  12  13 1999.14 331.985   1
  -3 -12 -13 2205.58 306.985   1
  -3 -12 -14 9270.69 623.501   1
   3  12  15 792.175 270.530   1
  -3 -12 -15 1584.64 256.925   1
   3  12  16 257.712 245.029   1
  -3 -12 -16 280.390 221.780   1
   3  12  17 1588.47 329.512   1
   3  12  18 639.580 328.562   1
  -3 -12 -18 284.554 280.111   1
   3  12  20-175.792 275.811   1
  -3 -12 -20 543.465 240.339   1
   3  12  21 963.292 302.341   1
  -3 -12 -21 1109.62 267.839   1
   3  12  22 464.092 324.766   1
  -3 -12 -22 717.707 297.139   1
   3  12  23 602.144 338.657   1
  -3 -12 -23 1022.37 307.666   1
  -3 -12 -24 1563.90 280.430   1
   3  12  25 524.431 307.864   1
  -3 -12 -25 372.216 260.901   1
   3 -13 -24 305.309 293.447   1
  -3  13  24 466.911 335.686   1
   3 -13 -22 794.039 296.465   1
  -3  13  22 1222.96 336.467   1
   3 -13 -20 1079.49 295.252   1
   3 -13 -19 27.1511 262.960   1
  -3  13  19 146.660 325.684   1
   3 -13 -18 871.202 300.299   1
  -3  13  18 530.787 317.052   1
   3 -13 -17 1034.60 272.186   1
  -3  13  17 1031.95 292.510   1
   3 -13 -16 434.153 249.081   1
  -3  13  16 411.469 283.971   1
   3 -13 -14 53.4183 243.551   1
  -3  13  14-144.573 296.147   1
   3 -13 -13 421.934 252.521   1
  -3  13  13 798.889 282.843   1
  -3  13  12 6625.58 525.716   1
   3 -13 -12 7031.96 513.417   1
   3 -13 -11 2749.40 340.259   1
  -3  13  11 2833.71 363.574   1
   3 -13 -10 1218.18 256.569   1
  -3  13  10 1447.44 267.601   1
   3 -13  -9 436.759 234.050   1
  -3  13   9 364.289 237.461   1
   3 -13  -8 633.712 224.632   1
  -3  13   8 353.054 243.048   1
   3 -13  -7 271.028 214.250   1
  -3  13   7-24.3024 207.722   1
   3 -13  -6 3130.89 306.396   1
  -3  13   6 3049.50 331.735   1
  -3 -13   5 2209.13 142.266   1
   3  13  -5 2179.03 149.361   1
   3  13  -4 8497.05 510.662   1
   3 -13  -4 9337.50 582.751   1
  -3  13   4 8697.30 592.605   1
  -3 -13   4 9695.38 506.377   1
   3 -13  -3 6749.50 448.851   1
  -3 -13   3 6421.08 387.909   1
  -3  13   3 5717.18 454.632   1
   3  13  -3 7022.81 401.115   1
  -3  13   2 5763.74 420.671   1
   3 -13  -2 5971.82 409.515   1
  -3 -13   1 2993.36 234.925   1
   3 -13  -1 2890.83 247.952   1
  -3  13   1 2986.89 265.951   1
   3  13  -1 2584.59 244.158   1
   3  13   0 27888.5 1521.77   1
  -3  13   0 28569.5 1517.89   1
   3 -13   0 29094.1 1511.38   1
  -3 -13   0 27302.8 1509.82   1
   3  13   1 2664.52 277.756   1
  -3  13  -1 2987.73 236.570   1
   3 -13   1 2871.58 229.634   1
  -3 -13  -1 2797.93 248.679   1
   3  13   2 5307.03 389.911   1
  -3 -13  -2 4977.52 375.880   1
  -3  13  -2 5426.58 341.775   1
   3 -13   2 5506.70 333.688   1
   3  13   3 6475.37 462.501   1
  -3  13  -3 6428.07 382.399   1
   3 -13   3 6676.60 379.397   1
  -3 -13  -3 6445.32 442.430   1
   3  13   4 9081.66 523.695   1
  -3  13  -4 7399.73 394.144   1
  -3 -13  -4 8916.31 503.491   1
   3 -13   4 6827.11 392.772   1
  -3 -13  -5 2658.96 264.169   1
   3  13   5 2146.24 282.069   1
  -3 -13  -6 2813.95 292.783   1
   3  13   6 3153.19 322.344   1
  -3 -13  -7 169.483 192.662   1
   3  13   7-23.6030 218.368   1
  -3 -13  -8 682.550 220.557   1
   3  13   8 219.949 249.200   1
  -3 -13  -9 22.6023 208.616   1
   3  13   9 327.471 254.515   1
  -3 -13 -10 1392.47 262.963   1
   3  13  10 1251.30 278.404   1
  -3 -13 -11 2602.09 322.751   1
   3  13  11 2955.80 355.777   1
  -3 -13 -12 6696.97 504.363   1
   3  13  12 6640.14 525.620   1
  -3 -13 -13 321.933 260.685   1
   3  13  13 754.344 315.471   1
  -3 -13 -14 251.990 256.653   1
   3  13  14 283.770 295.596   1
  -3 -13 -16 750.430 278.822   1
   3  13  16 873.063 330.058   1
  -3 -13 -17 1066.13 288.627   1
   3  13  17 1552.55 349.893   1
  -3 -13 -18 833.150 265.411   1
   3  13  18 911.698 301.684   1
  -3 -13 -19 129.946 198.874   1
  -3 -13 -20 388.981 252.524   1
   3  13  20 938.958 302.919   1
   3  13  22 259.721 335.994   1
  -3 -13 -24 200.090 228.829   1
   3  13  24 55.6758 260.484   1
  -3  14  23 83.1450 327.909   1
   3 -14 -23 461.788 296.695   1
  -3  14  22 480.188 268.934   1
   3 -14 -22 104.768 239.945   1
  -3  14  21 1147.69 359.486   1
   3 -14 -21 612.020 302.026   1
  -3  14  20 435.291 273.030   1
   3 -14 -20 404.748 245.540   1
  -3  14  19 292.770 308.971   1
   3 -14 -19 217.816 281.709   1
  -3  14  18 413.265 315.308   1
   3 -14 -18 1529.19 326.667   1
  -3  14  17 2722.18 355.963   1
   3 -14 -17 2656.50 336.776   1
  -3  14  16 1123.76 298.629   1
   3 -14 -16 1724.09 278.421   1
  -3  14  15-117.832 268.610   1
   3 -14 -15 54.5510 245.068   1
  -3  14  13 1013.70 274.704   1
   3 -14 -13 938.938 261.861   1
  -3  14  12 257.226 284.704   1
   3 -14 -12 158.806 261.751   1
   3 -14 -11 4204.26 391.604   1
  -3  14  11 4932.60 433.077   1
   3 -14 -10 179.041 253.442   1
  -3  14  10 54.8918 265.854   1
   3 -14  -9 124.588 216.382   1
  -3  14   9-134.041 242.306   1
  -3  14   8 5179.22 428.815   1
   3 -14  -8 5003.59 415.530   1
   3 -14  -7-69.8897 209.339   1
  -3  14   7-50.3096 232.701   1
   3 -14  -6 490.182 207.754   1
  -3  14   6 24.2249 233.213   1
   3 -14  -5-168.369 189.136   1
  -3  14   5 46.4077 222.410   1
   3  14  -4 515.168 111.613   1
  -3 -14   4 677.955 99.1493   1
  -3 -14   3 2149.11 185.521   1
   3 -14  -3 2394.21 251.164   1
   3  14  -3 2208.99 199.211   1
  -3  14   2 8894.80 527.833   1
  -3 -14   2 8289.88 478.301   1
   3 -14  -2 8387.12 513.273   1
   3  14  -1 10560.4 610.127   1
   3 -14  -1 10383.8 619.739   1
  -3 -14   1 10524.1 602.496   1
  -3  14   1 9767.83 626.036   1
  -3 -14   0-72.8415 139.637   1
   3 -14   0-71.5961 139.400   1
  -3  14   0-15.6894 158.095   1
   3  14   0-16.1681 154.967   1
  -3  14  -1 10111.2 606.958   1
   3  14   1 9741.91 630.431   1
   3 -14   1 11202.3 605.369   1
  -3 -14  -1 10328.3 622.088   1
  -3  14  -2 9160.09 525.541   1
  -3 -14  -2 9575.46 569.719   1
   3 -14   2 9205.85 520.955   1
   3  14   2 8275.55 570.533   1
  -3 -14  -3 2001.76 244.505   1
   3 -14   3 2099.45 166.560   1
  -3  14  -3 2399.00 170.463   1
   3  14   3 2058.46 251.602   1
   3  14   5-45.1872 204.219   1
  -3 -14  -5 101.807 188.349   1
   3  14   6 213.794 228.512   1
  -3 -14  -6 211.444 184.521   1
   3  14   7 24.6318 221.812   1
  -3 -14  -7 524.397 210.477   1
  -3 -14  -8 5139.74 418.312   1
   3  14   8 5920.24 446.560   1
   3  14   9 343.014 245.254   1
  -3 -14  -9 279.820 203.097   1
   3  14  10-27.0641 246.779   1
  -3 -14 -10 23.9820 220.575   1
   3  14  11 3404.84 408.583   1
  -3 -14 -11 4277.65 387.891   1
   3  14  12 618.884 298.662   1
  -3 -14 -12 524.667 264.444   1
   3  14  13 829.065 296.284   1
  -3 -14 -13 1093.09 281.034   1
   3  14  15-380.136 286.074   1
  -3 -14 -15 311.890 247.770   1
   3  14  16 1266.25 321.586   1
  -3 -14 -16 1462.38 292.698   1
   3  14  17 2425.06 381.930   1
  -3 -14 -17 2590.34 340.750   1
   3  14  18 1184.31 336.502   1
  -3 -14 -18 1489.33 313.286   1
   3  14  19 561.102 343.143   1
  -3 -14 -19-26.0738 272.157   1
   3  14  20 470.220 337.052   1
  -3 -14 -20-129.636 274.645   1
   3  14  21 1861.19 384.877   1
  -3 -14 -21 1319.97 322.086   1
   3  14  22 515.738 341.532   1
  -3 -14 -22 562.799 275.784   1
   3  14  23 308.935 294.284   1
  -3 -14 -23 756.284 264.453   1
   3 -15 -22-155.267 213.654   1
  -3  15  22 83.9430 235.879   1
   3 -15 -21 448.238 301.130   1
  -3  15  21 797.868 356.294   1
   3 -15 -20 697.212 264.461   1
  -3  15  20 86.7904 263.822   1
   3 -15 -19 434.292 274.788   1
  -3  15  19 1141.85 343.924   1
   3 -15 -18 54.8386 278.420   1
  -3  15  18 1209.45 348.048   1
   3 -15 -17-82.7181 268.388   1
  -3  15  17 148.292 295.243   1
   3 -15 -16 552.913 251.847   1
  -3  15  16 416.243 281.505   1
   3 -15 -15 27.6265 239.145   1
  -3  15  15 59.4115 248.709   1
   3 -15 -14 467.845 256.098   1
  -3  15  14 325.448 279.779   1
   3 -15 -13 1858.40 317.035   1
  -3  15  13 1116.28 317.186   1
   3 -15 -12 27.0014 264.645   1
  -3  15  12 669.041 301.760   1
   3 -15 -11 1465.00 291.882   1
  -3  15  11 745.691 289.043   1
   3 -15 -10 2011.68 296.667   1
  -3  15  10 1718.35 314.507   1
   3 -15  -8 819.505 229.814   1
  -3  15   8 1019.66 271.083   1
   3 -15  -7 838.420 224.251   1
  -3  15   7 286.679 240.237   1
   3 -15  -6 3287.12 325.691   1
  -3  15   6 3426.97 341.651   1
   3 -15  -5 1881.15 260.961   1
  -3  15   5 1432.89 272.534   1
  -3 -15   4 208.607 66.0618   1
   3  15  -4 98.7806 74.5670   1
   3 -15  -3 78.8336 156.833   1
  -3 -15   3-45.1817 105.316   1
   3  15  -3-40.9838 117.270   1
  -3  15   3 130.114 180.927   1
   3 -15  -2 55.0042 161.251   1
  -3 -15   2-139.444 120.927   1
   3  15  -2-52.3993 139.628   1
  -3  15   2 139.820 174.568   1
   3  15  -1 199.607 153.016   1
  -3  15   1 55.0593 181.947   1
   3 -15  -1 149.130 153.439   1
  -3 -15   1 136.799 137.688   1
  -3  15   0 11019.9 620.541   1
  -3 -15   0 9104.95 605.491   1
   3 -15   0 10317.3 608.327   1
   3  15   0 10735.6 626.749   1
   3  15   1-18.8755 176.095   1
  -3  15  -1 40.0954 131.117   1
   3 -15   1 115.824 136.024   1
  -3 -15  -1 66.9188 146.698   1
   3  15   2 325.974 191.822   1
  -3 -15  -2 288.888 179.075   1
  -3  15  -2 175.884 115.430   1
   3 -15   2 68.3823 108.179   1
  -3  15  -3-11.6261 77.3230   1
   3 -15   3 33.5281 71.0066   1
   3  15   4 229.045 209.985   1
  -3 -15  -4 588.628 193.180   1
   3  15   5 1869.96 274.836   1
  -3 -15  -5 2081.82 263.364   1
   3  15   6 2667.75 338.417   1
  -3 -15  -6 3136.70 315.286   1
   3  15   7 799.264 258.760   1
  -3 -15  -7 958.963 236.059   1
   3  15   8 1197.48 278.473   1
  -3 -15  -8 1063.18 236.969   1
   3  15   9 4226.26 415.131   1
  -3 -15  -9 4113.35 385.609   1
   3  15  10 1228.11 295.696   1
  -3 -15 -10 1860.27 274.708   1
   3  15  11 1479.47 312.951   1
  -3 -15 -11 861.705 254.406   1
   3  15  12 86.8452 289.024   1
  -3 -15 -12 257.147 254.272   1
   3  15  14 827.019 295.267   1
  -3 -15 -14 916.351 263.175   1
   3  15  15-59.4993 242.152   1
  -3 -15 -15 236.867 228.603   1
   3  15  16 747.410 276.680   1
  -3 -15 -16 711.792 232.634   1
   3  15  17-179.500 279.093   1
  -3 -15 -17 264.023 224.860   1
   3  15  18 1075.38 311.697   1
  -3 -15 -18 974.728 266.072   1
   3  15  19 652.169 302.393   1
  -3 -15 -19 787.581 261.439   1
  -3 -15 -20 417.119 242.081   1
   3  15  21 288.925 265.722   1
  -3 -15 -21 464.012 232.465   1
   3  15  22 169.996 245.956   1
  -3 -15 -22 533.768 222.214   1
  -3  16  21-28.2452 335.001   1
   3 -16 -21-26.0957 275.760   1
  -3  16  20 978.356 328.519   1
   3 -16 -20 106.400 272.383   1
  -3  16  19 438.030 297.480   1
   3 -16 -19 242.986 241.699   1
  -3  16  18 502.063 335.051   1
   3 -16 -18 409.753 292.058   1
  -3  16  17 655.540 332.876   1
   3 -16 -17-220.871 286.136   1
  -3  16  15 1020.41 338.968   1
   3 -16 -15 417.328 293.593   1
  -3  16  14 59.9587 300.686   1
   3 -16 -14 194.272 283.669   1
  -3  16  13 686.577 318.272   1
   3 -16 -13-221.117 261.513   1
  -3  16  12 237.029 269.807   1
   3 -16 -12 356.700 262.015   1
  -3  16  11 175.702 283.231   1
   3 -16 -11 379.606 252.649   1
  -3  16  10 375.113 288.092   1
   3 -16 -10 481.003 250.934   1
  -3  16   9 537.777 276.660   1
   3 -16  -9 706.599 258.026   1
  -3  16   7 621.416 258.339   1
   3 -16  -7 464.609 243.782   1
  -3  16   6 367.862 243.330   1
   3 -16  -6 472.886 228.817   1
  -3  16   5 227.414 240.254   1
   3 -16  -5-273.080 224.329   1
   3 -16  -4 5022.42 404.570   1
  -3  16   4 5381.14 425.789   1
   3  16  -3 118.072 109.903   1
   3 -16  -2 1514.64 224.266   1
  -3  16   2 1123.90 221.702   1
   3  16  -1 208.721 166.759   1
   3 -16  -1 120.746 163.185   1
  -3  16   1 38.1453 183.800   1
  -3 -16   1 14.1563 132.859   1
   3  16   0 18.2265 182.787   1
   3 -16   0-46.2459 145.808   1
  -3  16   0 213.640 166.391   1
  -3 -16   0 64.3431 154.594   1
  -3 -16  -1 53.1485 161.675   1
   3  16   1 219.729 192.552   1
  -3  16  -1 134.692 141.246   1
  -3 -16  -2 1204.76 217.831   1
  -3  16  -2 1054.85 143.040   1
   3  16   2 1204.65 243.268   1
   3  16   3 114.138 206.030   1
  -3 -16  -3 305.607 185.583   1
  -3 -16  -4 4904.57 391.803   1
   3  16   4 5123.04 425.873   1
   3  16   5 125.557 243.211   1
  -3 -16  -5 44.7446 217.248   1
   3  16   6 286.531 252.519   1
  -3 -16  -6 185.633 217.362   1
   3  16   7 26.8696 240.105   1
  -3 -16  -7-311.029 233.024   1
   3  16   9 28.2801 250.294   1
  -3 -16  -9 125.577 222.294   1
   3  16  10-374.081 288.582   1
  -3 -16 -10 127.997 238.177   1
   3  16  11 380.515 264.907   1
  -3 -16 -11 181.640 216.919   1
   3  16  12 118.750 289.041   1
  -3 -16 -12 131.213 242.827   1
   3  16  13 358.723 307.562   1
  -3 -16 -13 977.758 276.705   1
   3  16  14-180.755 276.423   1
  -3 -16 -14 477.976 264.479   1
   3  16  15 725.806 292.438   1
  -3 -16 -15 586.822 234.683   1
   3  16  16 666.277 333.049   1
  -3 -16 -16 293.676 260.873   1
   3  16  17 874.661 349.966   1
  -3 -16 -17 694.030 289.606   1
   3  16  18 448.842 340.071   1
  -3 -16 -18 1143.94 302.975   1
   3  16  19 650.832 349.199   1
  -3 -16 -19 289.148 290.448   1
   3  16  20 1049.90 357.366   1
  -3 -16 -20 857.913 297.595   1
   3  16  21 715.251 344.613   1
  -3 -16 -21 179.495 280.995   1
  -3  17  21 55.9016 298.662   1
   3 -17 -21 257.607 247.677   1
  -3  17  20 171.328 334.775   1
   3 -17 -20-553.683 298.642   1
  -3  17  19-145.342 301.134   1
   3 -17 -19 214.699 259.901   1
  -3  17  18 914.476 293.953   1
   3 -17 -18 789.937 247.782   1
  -3  17  17 447.578 317.007   1
   3 -17 -17 165.340 247.281   1
  -3  17  16 1113.53 326.183   1
   3 -17 -16 1445.51 289.088   1
  -3  17  14 394.069 271.771   1
   3 -17 -14 532.318 252.855   1
  -3  17  13 999.188 327.354   1
   3 -17 -13 195.969 269.785   1
  -3  17  12 572.437 308.046   1
   3 -17 -12-55.6297 241.004   1
  -3  17  11 657.599 312.165   1
   3 -17 -11 662.407 278.135   1
  -3  17  10 1302.25 304.484   1
   3 -17 -10 1900.44 308.985   1
  -3  17   9 2391.07 335.522   1
   3 -17  -9 1727.59 292.278   1
  -3  17   8-28.6275 259.125   1
   3 -17  -8 543.770 248.548   1
  -3  17   7 337.082 266.939   1
   3 -17  -7 908.875 255.266   1
  -3  17   6 4415.77 413.390   1
   3 -17  -6 4635.32 397.279   1
  -3  17   5 5158.71 444.209   1
   3 -17  -5 5443.83 435.033   1
  -3  17   4 496.611 234.876   1
   3 -17  -4 226.786 223.721   1
  -3  17   3 1628.68 275.180   1
  -3  17   2 86.8873 207.672   1
   3  17   1 778.546 235.609   1
   3  17   3 1834.05 276.250   1
   3  17   4 787.062 261.160   1
  -3 -17  -4 246.444 213.249   1
   3  17   5 4956.84 441.970   1
  -3 -17  -5 5396.70 421.244   1
   3  17   6 4011.37 395.156   1
  -3 -17  -6 3933.69 365.109   1
  -3 -17  -8 330.057 231.479   1
   3  17   8 689.179 279.892   1
  -3 -17  -9 2563.67 309.681   1
   3  17   9 1615.55 329.075   1
  -3 -17 -10 997.880 263.995   1
   3  17  10 1578.92 314.382   1
  -3 -17 -11-346.350 263.281   1
   3  17  11 361.284 306.225   1
  -3 -17 -12 107.313 223.054   1
   3  17  12-152.075 263.273   1
  -3 -17 -13 1296.99 306.222   1
   3  17  13 674.402 337.647   1
  -3 -17 -14 270.272 257.176   1
   3  17  14 122.707 296.488   1
  -3 -17 -16 1191.99 294.011   1
   3  17  16 945.408 353.428   1
  -3 -17 -17 429.711 286.742   1
   3  17  17 574.365 345.632   1
  -3 -17 -18 612.795 285.111   1
   3  17  18 358.716 324.985   1
  -3 -17 -19-26.3604 245.498   1
   3  17  19 559.128 294.613   1
  -3 -17 -20 26.0176 214.868   1
   3  17  20 201.950 258.493   1
  -3 -17 -21 435.191 227.912   1
   3  17  21 564.125 290.627   1
  -3  18  19 318.454 350.746   1
  -3  18  18 558.823 333.477   1
  -3  18  17-119.399 328.855   1
  -3  18  16 754.905 332.854   1
  -3  18  15 152.277 325.997   1
   3 -18 -15 28.0825 214.800   1
  -3  18  13 369.026 283.469   1
  -3  18  12 153.660 313.399   1
  -3  18  10 972.533 322.201   1
  -3  18   9 150.658 283.503   1
  -3  18   8 385.920 288.152   1
   3  18   7 381.071 277.136   1
   3  18   8-119.624 271.968   1
   3  18   9-30.3684 287.962   1
   3  18  10 860.638 313.512   1
   3  18  11 216.799 290.710   1
   3  18  12 310.886 311.734   1
  -3 -18 -12-219.946 265.556   1
   3  18  13 280.091 300.048   1
  -3 -18 -13 193.533 241.907   1
   3  18  15 494.105 292.203   1
  -3 -18 -15 440.208 241.606   1
   3  18  16 886.671 351.248   1
  -3 -18 -16 82.1531 261.938   1
   3  18  17 302.176 328.688   1
  -3 -18 -17 405.846 281.513   1
   3  18  18 118.849 282.495   1
  -3 -18 -18-53.5684 245.646   1
   3  18  19-87.4167 299.843   1
   3  18  20 1226.71 365.169   1
  -4   0  27 482.075 318.728   1
   4   0 -27 520.143 302.038   1
  -4   0  26 965.408 307.125   1
   4   0 -26 575.660 309.147   1
  -4   0  25-120.096 267.406   1
   4   0 -25 355.339 272.177   1
  -4   0  24 980.919 280.414   1
   4   0 -24 1549.67 286.092   1
  -4   0  23-117.518 291.766   1
   4   0 -23 216.708 280.632   1
   4   0 -22 5481.41 458.518   1
  -4   0  22 5129.91 457.607   1
  -4   0  21 170.857 279.311   1
   4   0 -21-26.4374 259.967   1
  -4   0  20 1283.45 281.468   1
   4   0 -20 1503.06 273.064   1
  -4   0  19 190.682 259.683   1
   4   0 -19-202.378 255.487   1
   4   0 -18 4232.78 396.270   1
  -4   0  18 4310.33 402.952   1
  -4   0  17-282.051 257.792   1
   4   0 -17 23.9976 216.337   1
  -4   0  16 3294.12 352.406   1
   4   0 -16 2897.62 322.550   1
  -4   0  15 166.891 240.839   1
   4   0 -15 44.6376 224.393   1
  -4   0  14-22.9078 214.926   1
   4   0 -14 212.927 209.422   1
  -4   0  13 153.145 220.952   1
   4   0 -13-142.377 191.304   1
  -4   0  11 59.3174 181.872   1
   4   0 -11 36.2545 148.072   1
   4   0 -10 10008.4 612.181   1
  -4   0  10 10100.3 624.353   1
  -4   0   9-53.0759 166.929   1
   4   0  -9-128.979 154.184   1
   4   0  -8 51840.2 2661.62   1
  -4   0   8 49354.1 2668.92   1
  -4   0   7 169.868 153.758   1
   4   0  -7-14.2157 129.663   1
  -4   0   6 33678.2 1745.55   1
   4   0  -6 31849.2 1740.06   1
  -4   0   5 214.712 151.639   1
   4   0  -5-49.1112 137.690   1
  -4   0   4 35518.7 1895.13   1
   4   0  -4 36264.5 1890.51   1
  -4   0   0 1126.89 159.823   1
   4   0   0 1064.64 156.923   1
  -4   0  -1 193.128 147.409   1
   4   0   1-204.083 133.309   1
  -4   0  -4 35923.2 1851.41   1
   4   0   4 34331.5 1851.20   1
  -4   0  -5 71.4326 145.119   1
   4   0   5 125.828 150.596   1
  -4   0  -6 33102.8 1757.11   1
   4   0   6 33208.9 1762.26   1
  -4   0  -7 139.255 136.927   1
   4   0   7-104.173 153.473   1
  -4   0  -8 50035.0 2660.12   1
   4   0   8 51291.8 2664.64   1
  -4   0  -9 157.746 148.075   1
   4   0   9 67.0950 153.946   1
   4   0  10 11138.9 653.517   1
  -4   0 -10 10590.8 644.311   1
  -4   0 -11-51.9232 158.748   1
   4   0  11 150.166 168.161   1
   4   0  12 22602.2 1235.49   1
  -4   0 -12 21593.2 1221.81   1
   4   0  13-169.000 197.056   1
  -4   0 -13 190.780 176.971   1
  -4   0 -14 59.6039 186.379   1
   4   0  15-162.644 227.890   1
  -4   0 -15 226.161 211.064   1
   4   0  16 2681.08 323.655   1
  -4   0 -16 2828.88 302.196   1
   4   0  17 275.357 240.718   1
  -4   0 -17 111.108 221.951   1
   4   0  18 3767.23 354.996   1
  -4   0 -18 3393.34 328.195   1
   4   0  19 235.199 235.717   1
  -4   0 -19 165.723 214.849   1
   4   0  20 1566.75 297.514   1
  -4   0 -20 1553.84 273.339   1
   4   0  21 139.275 278.674   1
  -4   0 -21 49.7614 244.070   1
  -4   0 -22 5294.63 460.893   1
   4   0  22 5816.55 484.182   1
   4   0  23 319.926 279.744   1
  -4   0 -23 183.289 267.230   1
   4   0  24 2191.26 353.948   1
  -4   0 -24 1991.93 329.818   1
   4   0  25-90.2051 277.349   1
  -4   0 -25 134.153 255.101   1
   4   0  26 911.312 312.092   1
  -4   0 -26 433.901 268.614   1
  -4   0 -27 109.567 251.999   1
   4  -1 -28-134.284 274.516   1
  -4   1  27 505.700 314.338   1
   4  -1 -27 324.586 284.715   1
  -4   1  26 1130.23 338.046   1
   4  -1 -26 1439.85 331.628   1
  -4  -1  25 998.942 320.862   1
   4   1 -25 1486.90 307.140   1
  -4  -1  24 2340.96 365.147   1
  -4   1  24 2601.54 337.830   1
   4   1 -24 1555.78 339.224   1
   4  -1 -24 2396.92 318.404   1
  -4   1  23-29.3214 278.144   1
   4  -1 -23 326.300 277.966   1
  -4  -1  22 434.952 280.061   1
   4   1 -22 663.921 279.629   1
  -4  -1  21 28.4422 241.433   1
  -4   1  21 256.706 258.611   1
   4   1 -21 156.277 245.691   1
   4  -1 -21-26.6586 227.057   1
  -4  -1  20-27.7403 277.503   1
  -4   1  20 140.070 281.592   1
   4   1 -20 25.6263 247.537   1
   4  -1 -20 78.5535 258.758   1
  -4   1  19 246.897 263.221   1
   4  -1 -19 256.846 250.338   1
  -4  -1  18 1625.59 270.750   1
   4   1 -18 1768.56 266.044   1
  -4  -1  17 1318.48 260.847   1
  -4   1  17 1638.07 300.907   1
   4   1 -17 1335.24 239.378   1
   4  -1 -17 1631.77 260.377   1
  -4  -1  16 1001.46 233.032   1
  -4   1  16 1611.61 286.287   1
   4  -1 -16 1675.03 277.099   1
   4   1 -16 1128.58 230.058   1
  -4   1  15 17669.1 1074.83   1
  -4  -1  15 19411.1 1081.13   1
   4   1 -15 18981.5 1068.44   1
   4  -1 -15 18212.7 1071.11   1
  -4   1  14 24410.9 1436.07   1
  -4  -1  14 26524.6 1444.07   1
   4   1 -14 26691.5 1435.32   1
   4  -1 -14 26097.8 1437.68   1
  -4   1  13 8676.76 553.175   1
   4  -1 -13 7275.78 535.412   1
  -4  -1  12 2629.15 283.349   1
   4   1 -12 3146.08 277.736   1
  -4  -1  11 1623.56 237.939   1
  -4   1  11 2254.79 236.133   1
   4   1 -11 1921.33 246.676   1
   4  -1 -11 1831.06 218.848   1
  -4  -1  10 8829.88 546.147   1
  -4   1  10 8543.89 554.758   1
   4   1 -10 8011.79 531.726   1
   4  -1 -10 9331.47 550.900   1
  -4  -1   9 460.430 163.385   1
  -4   1   9 456.197 185.827   1
   4  -1  -9 266.386 167.762   1
   4   1  -9 406.557 157.714   1
  -4   1   8 1892.80 223.927   1
  -4  -1   8 1633.75 208.423   1
   4  -1  -8 1833.43 213.765   1
   4   1  -8 1985.11 203.957   1
  -4   1   7 1546.12 212.485   1
  -4  -1   7 1664.03 195.156   1
   4   1  -7 1546.01 186.948   1
   4  -1  -7 1280.33 190.981   1
   4   1  -6 2128.86 206.207   1
   4  -1  -6 1903.00 207.533   1
  -4  -1   6 1979.25 216.419   1
  -4   1   6 1648.87 216.483   1
  -4  -1   5 6321.76 405.530   1
   4   1  -5 6178.93 398.188   1
   4  -1  -5 6685.56 406.899   1
  -4   1   5 6346.37 413.018   1
   4  -1  -4 9529.61 556.150   1
   4   1  -4 9722.53 552.817   1
  -4   1   4 9182.21 563.623   1
  -4  -1   4 9423.30 555.159   1
   4  -1  -3 43006.6 2174.76   1
  -4   1   3 39755.3 2180.00   1
   4  -1   0-29.8008 128.142   1
  -4   1   0-113.293 142.719   1
  -4   1  -1 10275.7 589.003   1
   4  -1   1 10205.2 584.362   1
  -4  -1  -3 44264.8 2284.21   1
   4   1   3 43025.4 2285.60   1
  -4  -1  -4 9762.55 545.451   1
   4   1   4 8560.53 545.824   1
  -4   1  -5 6652.64 396.071   1
  -4  -1  -5 6047.08 400.040   1
   4   1   5 6025.10 401.334   1
   4  -1   5 5999.26 394.205   1
  -4   1  -6 1967.52 184.976   1
  -4  -1  -6 1690.40 204.964   1
   4   1   6 1901.76 214.882   1
   4  -1   6 1827.50 201.742   1
  -4   1  -7 1471.39 187.481   1
  -4  -1  -7 1281.56 185.256   1
   4  -1   7 1183.25 185.247   1
   4   1   7 1317.82 193.609   1
   4  -1   8 2053.30 216.580   1
   4   1   8 1545.12 226.609   1
  -4  -1  -8 2364.11 235.321   1
  -4   1  -8 1761.13 204.849   1
  -4  -1  -9 372.871 168.353   1
  -4   1  -9 227.663 146.744   1
   4   1   9 349.431 180.092   1
   4  -1   9 354.964 160.267   1
   4   1  10 9168.15 551.185   1
   4  -1  10 8165.99 539.124   1
  -4  -1 -10 8747.33 538.511   1
  -4   1 -10 8296.26 529.104   1
  -4   1 -11 2352.12 245.195   1
  -4  -1 -11 2296.63 263.018   1
   4   1  11 2356.75 286.404   1
   4  -1  11 2635.80 265.021   1
  -4   1 -12 3138.98 281.606   1
   4   1  13 8500.22 576.730   1
  -4  -1 -13 8928.43 566.827   1
   4   1  14 24387.0 1405.76   1
   4  -1  14 24433.3 1399.71   1
  -4  -1 -14 26686.0 1400.33   1
   4  -1  15 17412.7 1005.39   1
   4   1  15 15244.1 996.090   1
  -4  -1 -15 17991.3 995.897   1
  -4   1 -15 18159.2 993.016   1
   4  -1  16 1493.86 275.915   1
  -4   1 -16 997.443 242.606   1
  -4  -1 -16 1581.07 261.311   1
   4  -1  17 1306.38 259.024   1
   4   1  17 1168.58 287.725   1
  -4   1 -17 1598.04 238.908   1
  -4  -1 -17 1622.36 267.283   1
   4  -1  18 1948.45 297.686   1
  -4   1 -18 1858.25 269.593   1
   4   1  19 659.426 224.633   1
  -4  -1 -19 596.880 214.966   1
   4  -1  20-189.185 247.867   1
   4   1  20-271.883 216.359   1
  -4   1 -20 48.0793 230.389   1
  -4  -1 -20 415.227 207.989   1
   4  -1  21-83.3899 230.307   1
   4   1  21 83.9406 243.764   1
  -4  -1 -21 24.9576 200.879   1
  -4   1 -21 149.414 226.418   1
   4  -1  22 371.078 251.866   1
  -4   1 -22 1155.08 256.780   1
   4   1  23 290.550 228.378   1
  -4  -1 -23 418.327 234.913   1
   4  -1  24 1968.80 322.979   1
   4   1  24 1476.08 303.028   1
  -4   1 -24 1869.98 298.808   1
  -4  -1 -24 2221.18 321.798   1
   4  -1  25 1971.52 328.447   1
   4   1  25 1703.84 345.369   1
  -4   1 -25 1925.09 295.372   1
  -4  -1 -25 1679.03 324.327   1
   4   1  26 1175.24 328.275   1
  -4  -1 -26 940.534 311.052   1
   4   1  27 541.492 315.492   1
  -4  -1 -27 107.719 287.427   1
  -4  -1 -28 26.9904 283.357   1
   4  -2 -29 679.442 307.071   1
  -4   2  28 437.242 309.983   1
   4  -2 -28 344.279 298.686   1
  -4   2  26 295.031 315.811   1
   4  -2 -26-108.382 298.486   1
  -4  -2  25 488.177 271.332   1
  -4   2  25-206.577 289.909   1
   4   2 -25 111.213 255.519   1
   4  -2 -25 869.268 295.477   1
  -4  -2  24-60.3196 286.400   1
  -4   2  24 88.3253 241.834   1
   4   2 -24 247.122 257.305   1
   4  -2 -24 818.215 269.954   1
  -4  -2  23 624.165 289.848   1
  -4   2  23-175.389 281.436   1
   4   2 -23 974.110 296.197   1
   4  -2 -23 54.5615 266.132   1
  -4  -2  22 1340.27 293.191   1
  -4   2  22 1622.63 332.042   1
   4   2 -22 1725.17 296.890   1
   4  -2 -22 1785.19 327.413   1
  -4  -2  21 199.547 271.964   1
  -4   2  21-114.579 249.772   1
   4   2 -21 623.170 269.194   1
   4  -2 -21 214.196 217.354   1
  -4  -2  20 1136.52 292.557   1
  -4   2  20 789.396 309.458   1
   4  -2 -20 896.303 290.956   1
   4   2 -20 733.749 252.185   1
  -4   2  19 2351.89 334.501   1
  -4  -2  19 2799.82 322.361   1
   4  -2 -19 2693.82 318.625   1
   4   2 -19 1843.58 294.090   1
  -4  -2  18 234.497 229.002   1
   4  -2 -18 658.332 243.840   1
   4   2 -18 118.967 199.863   1
  -4  -2  17 50.2650 211.192   1
   4   2 -17 137.702 210.538   1
  -4   2  16 3583.63 372.062   1
  -4  -2  16 2969.60 339.313   1
   4  -2 -16 3307.59 359.736   1
   4   2 -16 3109.32 318.524   1
  -4   2  15 11932.8 795.286   1
  -4  -2  15 11881.3 775.030   1
   4  -2 -15 14375.3 800.683   1
   4   2 -15 12633.0 768.323   1
  -4   2  14 7423.95 550.319   1
  -4  -2  14 7906.40 541.322   1
   4   2 -14 8727.26 530.041   1
   4  -2 -14 7580.41 541.635   1
  -4   2  13 183.354 205.329   1
  -4  -2  13 105.070 181.334   1
   4  -2 -13-85.8950 179.184   1
  -4  -2  12 10277.8 632.045   1
  -4   2  12 9666.63 639.696   1
   4  -2 -12 10448.6 637.408   1
   4   2 -12 9841.80 615.954   1
   4   2 -11 308.940 169.073   1
  -4  -2  10 18531.1 1092.14   1
  -4   2  10 20802.8 1113.89   1
   4   2 -10 20582.9 1088.34   1
   4  -2 -10 18458.9 1092.23   1
   4   2  -9 1622.62 196.401   1
   4  -2  -9 1490.89 206.138   1
  -4   2   9 1990.75 227.676   1
  -4  -2   9 1680.45 208.240   1
   4  -2  -8 502.915 161.248   1
   4   2  -8 408.873 153.055   1
  -4   2   8 640.531 180.811   1
  -4  -2   8 334.525 162.402   1
  -4   2   7 16691.6 961.966   1
   4   2  -7 17678.3 945.352   1
   4  -2  -7 15785.5 950.339   1
  -4  -2   7 18167.2 952.483   1
   4  -2  -6 25120.3 1278.24   1
  -4  -2   6 22485.8 1266.77   1
  -4   2   6 22817.2 1278.48   1
   4   2  -6 23747.7 1265.51   1
   4   2  -5 1648.73 181.988   1
  -4  -2   5 1587.11 188.687   1
  -4   2   5 1365.38 187.716   1
   4  -2  -5 1276.70 172.458   1
   4  -2  -4 44423.7 2342.32   1
  -4   2   4 44957.5 2350.47   1
   4  -2  -3 1710.08 192.952   1
  -4   2   3 1723.53 211.592   1
  -4   2   0 76018.2 3929.65   1
   4  -2   1 38261.0 1983.65   1
  -4   2  -1 37493.3 1986.24   1
  -4   2  -2 21059.0 1123.31   1
  -4  -2  -2 21393.2 1130.10   1
   4  -2   2 20663.4 1121.33   1
   4   2   2 20782.1 1129.99   1
  -4  -2  -3 1802.99 173.442   1
   4   2   3 1587.88 173.400   1
  -4  -2  -4 45878.6 2429.29   1
   4   2   4 47050.5 2434.16   1
  -4   2  -5 1256.09 170.014   1
  -4  -2  -5 1862.90 193.953   1
   4  -2   5 1209.63 171.583   1
   4   2   5 1484.55 194.848   1
  -4  -2  -6 21377.5 1200.29   1
  -4   2  -6 21357.2 1183.84   1
   4  -2   6 22593.8 1188.87   1
   4   2   6 22758.6 1206.02   1
  -4   2  -7 17449.2 972.663   1
  -4  -2  -7 18085.5 990.831   1
   4  -2   7 17616.1 978.414   1
   4   2   7 17994.1 993.413   1
   4  -2   8 843.883 162.502   1
   4   2   8 512.788 178.087   1
  -4  -2  -8 577.464 184.758   1
  -4   2  -8 465.799 143.260   1
  -4   2  -9 1475.14 187.123   1
  -4  -2  -9 1355.37 189.745   1
   4   2   9 1415.42 193.188   1
   4  -2   9 1301.98 189.165   1
   4   2  10 18207.1 1036.05   1
  -4   2 -10 19232.7 1017.96   1
  -4  -2 -10 17266.7 1022.04   1
  -4   2 -11 243.287 158.615   1
   4  -2  11 156.718 172.383   1
   4   2  12 9399.93 627.630   1
   4  -2  12 10723.0 621.594   1
  -4  -2 -12 9600.26 618.669   1
  -4  -2 -13 341.178 194.530   1
  -4   2 -13-36.0990 160.925   1
   4   2  13 22.3052 195.728   1
   4  -2  13 378.994 187.283   1
   4   2  14 8481.93 573.440   1
  -4  -2 -14 8400.30 558.299   1
   4  -2  15 13133.7 767.552   1
   4   2  15 11627.3 770.452   1
   4  -2  16 3278.12 332.128   1
   4   2  16 3699.36 375.413   1
  -4   2 -16 3578.51 321.124   1
  -4  -2 -16 3078.97 344.803   1
   4  -2  17-121.185 226.205   1
   4   2  17 154.613 257.876   1
  -4   2 -17 43.0981 212.013   1
  -4  -2 -17-547.879 226.260   1
   4  -2  18 173.091 209.012   1
   4   2  18 367.270 244.512   1
  -4  -2 -18 234.358 207.323   1
  -4   2 -18 449.634 214.303   1
   4   2  19 2049.07 293.976   1
   4  -2  19 2252.40 304.658   1
  -4   2 -19 1936.72 274.945   1
   4  -2  20 1235.64 289.418   1
   4   2  20 547.234 234.510   1
  -4   2 -20 859.375 253.082   1
  -4  -2 -20 835.048 223.400   1
   4  -2  21-138.655 262.954   1
   4   2  21-168.483 238.317   1
  -4  -2 -21 75.1206 227.665   1
  -4   2 -21 99.7315 240.829   1
   4   2  22 1715.32 304.506   1
   4  -2  22 1427.46 303.464   1
  -4   2 -22 1957.74 285.622   1
  -4  -2 -22 1126.97 272.729   1
   4  -2  23 146.665 249.855   1
   4   2  23 174.184 286.225   1
  -4   2 -23 26.3599 244.593   1
  -4  -2 -23 156.554 266.691   1
   4  -2  24 30.0565 246.690   1
   4   2  24 88.2356 288.014   1
  -4   2 -24 241.840 242.475   1
  -4  -2 -24 605.633 286.246   1
   4  -2  25 30.6463 255.477   1
   4   2  25 414.316 309.196   1
  -4   2 -25 657.672 275.406   1
  -4  -2 -25 343.546 296.279   1
   4   2  26 327.430 297.492   1
  -4  -2 -26 318.391 283.868   1
   4   2  28 324.752 286.740   1
  -4  -2 -28 825.236 299.376   1
  -4   3  29-283.300 303.248   1
   4  -3 -29 359.964 310.678   1
  -4   3  28-230.301 314.595   1
   4  -3 -28 366.033 313.833   1
  -4   3  27 1073.88 338.122   1
   4  -3 -27-238.238 298.985   1
  -4   3  26 934.727 324.276   1
   4  -3 -26 1289.02 318.728   1
  -4   3  25 644.912 276.937   1
   4  -3 -25 651.114 264.122   1
  -4  -3  24 1150.23 299.141   1
  -4   3  24 761.350 304.342   1
   4   3 -24 1134.35 280.895   1
   4  -3 -24 1009.86 285.551   1
  -4  -3  23 386.639 292.888   1
  -4   3  23 496.498 307.043   1
   4   3 -23-217.489 269.136   1
   4  -3 -23 709.228 308.000   1
  -4  -3  22-203.873 255.398   1
  -4   3  22 174.082 262.299   1
   4  -3 -22 108.420 273.151   1
   4   3 -22 345.605 254.842   1
  -4  -3  21 4034.79 398.209   1
   4   3 -21 3812.68 382.018   1
   4  -3 -20 5674.74 449.817   1
  -4   3  20 4425.41 439.531   1
  -4   3  19-223.140 270.126   1
  -4  -3  19 187.318 251.705   1
   4   3 -19 24.3946 226.305   1
   4  -3 -19 235.201 258.897   1
  -4  -3  18 77.4580 238.152   1
  -4   3  18 109.351 197.528   1
   4   3 -18 94.2295 222.172   1
   4  -3 -18-153.697 203.067   1
  -4  -3  17 1241.53 262.948   1
  -4   3  17 640.832 280.874   1
   4   3 -17 1064.43 242.202   1
   4  -3 -17 825.485 264.258   1
   4  -3 -16 10130.8 676.358   1
   4   3 -16 10563.6 654.804   1
  -4   3  16 9694.10 684.921   1
  -4  -3  16 10586.8 667.097   1
   4   3 -15 8692.51 532.945   1
   4  -3 -15 7136.56 542.178   1
  -4  -3  15 7607.17 543.257   1
  -4   3  15 7435.04 554.126   1
  -4   3  14 1193.95 276.073   1
   4  -3 -14 1576.04 269.967   1
  -4   3  13 70.3766 177.178   1
  -4  -3  13-81.6733 191.520   1
   4  -3 -13 21.9951 166.123   1
   4   3 -13 74.9584 177.218   1
   4   3 -12 5718.72 392.310   1
   4  -3 -12 5169.71 418.866   1
  -4   3  12 4815.12 424.246   1
  -4  -3  12 5540.29 406.231   1
   4  -3 -11 6664.69 473.112   1
  -4   3  11 6514.50 477.480   1
  -4  -3  11 7458.18 462.744   1
   4   3 -10 422.464 149.106   1
   4  -3 -10 344.627 164.067   1
  -4  -3  10 235.256 155.646   1
  -4   3  10 449.978 175.712   1
   4   3  -9 305.093 152.995   1
   4  -3  -9 253.692 191.300   1
  -4   3   9 368.282 193.122   1
   4   3  -8 2770.65 233.161   1
   4  -3  -8 2556.21 246.081   1
  -4  -3   8 3318.72 251.185   1
  -4   3   8 2771.05 268.080   1
  -4   3   7 8439.13 535.848   1
   4  -3  -7 8322.55 525.538   1
   4   3  -7 8674.49 513.880   1
  -4  -3   7 9072.62 521.924   1
  -4   3   6 23204.4 1225.62   1
  -4  -3   6 21853.6 1202.13   1
   4   3  -6 22947.8 1200.95   1
   4  -3  -6 21040.6 1211.35   1
  -4  -3   5 246.128 126.769   1
   4   3  -5 11.3841 120.593   1
  -4   3   5 289.175 172.970   1
   4  -3  -5 558.204 169.008   1
  -4   3   4 19661.3 1072.17   1
   4  -3  -4 19278.7 1065.63   1
  -4   3   3 2030.84 212.747   1
   4  -3  -3 2163.32 207.432   1
  -4   3   2 6415.16 436.135   1
   4  -3  -2 7723.23 434.506   1
  -4   3  -1 6576.80 401.881   1
   4  -3   1 6363.12 397.206   1
   4  -3   2 7457.09 452.477   1
  -4  -3  -2 7601.87 461.428   1
  -4   3  -2 8030.86 455.383   1
   4   3   2 7468.40 465.151   1
  -4  -3  -3 1636.15 201.025   1
  -4   3  -3 2006.13 174.889   1
   4  -3   3 1931.77 175.297   1
   4   3   3 1975.95 206.234   1
  -4  -3  -4 20375.3 1090.33   1
   4   3   4 19634.2 1092.73   1
  -4  -3  -5 263.484 124.546   1
   4   3   5 620.803 145.436   1
  -4  -3  -6 20981.3 1253.04   1
  -4   3  -6 24170.9 1236.72   1
   4   3   6 23116.1 1262.46   1
   4  -3   6 23596.7 1237.94   1
  -4   3  -7 8571.89 489.368   1
  -4  -3  -7 7878.64 512.275   1
   4  -3   7 8157.22 489.147   1
   4   3   7 8175.66 524.195   1
  -4  -3  -8 3047.92 268.319   1
  -4   3  -8 2929.63 234.198   1
   4   3   8 2684.68 275.035   1
  -4  -3  -9 849.178 193.404   1
  -4   3  -9 643.416 147.207   1
   4  -3   9 311.442 144.115   1
   4   3   9 261.838 198.483   1
  -4  -3 -10 578.580 185.387   1
   4  -3  10 667.423 150.888   1
   4  -3  11 6703.65 456.143   1
  -4   3 -11 7061.96 450.044   1
   4   3  12 4911.57 423.880   1
   4  -3  12 5294.89 385.396   1
  -4   3 -12 5348.68 374.050   1
  -4  -3 -12 5776.17 416.828   1
  -4  -3 -13 82.0677 166.666   1
  -4   3 -13 542.510 184.558   1
   4  -3  13 251.858 198.741   1
   4   3  13 549.475 191.819   1
  -4   3 -14 916.871 193.903   1
  -4  -3 -14 1098.51 252.496   1
   4   3  14 714.351 271.064   1
   4  -3  14 1151.58 230.172   1
   4  -3  15 8055.98 539.167   1
   4   3  15 8224.30 571.288   1
   4  -3  16 10211.5 651.815   1
   4   3  16 8741.19 640.094   1
  -4   3 -16 10569.8 633.436   1
  -4  -3 -16 10144.4 638.577   1
   4  -3  17 1379.26 257.663   1
  -4   3 -17 1223.98 226.899   1
   4  -3  18 462.967 234.248   1
   4   3  18 583.617 244.102   1
  -4  -3 -18-23.6724 197.639   1
  -4   3 -18-221.436 207.829   1
   4  -3  19 152.991 225.672   1
  -4   3 -19 275.869 211.472   1
  -4  -3 -19-145.481 203.028   1
  -4  -3 -20 4466.46 388.977   1
   4   3  20 4569.89 409.906   1
   4  -3  21 2905.17 360.386   1
  -4   3 -21 3938.65 370.596   1
   4   3  22 343.436 262.733   1
   4  -3  22 543.134 262.424   1
  -4  -3 -22-25.6193 248.367   1
  -4   3 -22 128.736 219.550   1
   4  -3  23 29.4662 257.832   1
   4   3  23 434.868 288.880   1
  -4   3 -23 158.576 237.805   1
  -4  -3 -23 416.562 276.007   1
   4   3  24 1752.33 351.491   1
  -4  -3 -24 1517.40 330.297   1
   4   3  25 58.8338 295.841   1
  -4  -3 -25 761.297 288.900   1
   4   3  26 1210.21 293.047   1
  -4  -3 -26 1814.18 283.068   1
   4   3  27-88.3491 277.818   1
  -4  -3 -27 315.839 276.996   1
   4   3  28 116.576 312.008   1
  -4  -3 -28 131.303 305.037   1
   4   3  29 57.3231 298.830   1
  -4  -3 -29 623.064 309.527   1
  -4   4  29-27.9108 264.658   1
  -4   4  28 396.393 265.758   1
   4  -4 -28 464.289 278.120   1
  -4   4  27 946.077 253.901   1
   4  -4 -27 1158.56 267.560   1
  -4   4  25 232.671 295.311   1
   4  -4 -25 189.620 310.799   1
  -4   4  24 1224.74 335.764   1
   4  -4 -24 787.830 318.432   1
  -4  -4  23 1187.00 306.648   1
  -4   4  23 1691.57 315.743   1
   4  -4 -23 2040.50 320.409   1
   4   4 -23 1446.02 302.801   1
  -4   4  22 784.255 300.720   1
  -4  -4  22 579.377 268.535   1
   4  -4 -22 976.717 288.816   1
   4   4 -22 1091.42 283.504   1
  -4   4  21 576.649 312.588   1
  -4  -4  21 225.789 260.446   1
   4  -4 -21 107.705 287.093   1
   4   4 -21-155.338 235.514   1
  -4   4  20 1482.65 301.008   1
  -4  -4  20 984.887 293.063   1
   4  -4 -20 1200.74 280.076   1
   4   4 -20 1129.29 272.177   1
  -4   4  19 2614.34 362.994   1
  -4  -4  19 2641.15 325.689   1
   4  -4 -19 2551.33 346.511   1
   4   4 -19 2981.65 326.008   1
  -4   4  18 1930.87 314.896   1
  -4  -4  18 1398.31 262.506   1
   4  -4 -18 1578.53 295.561   1
   4   4 -18 1352.93 247.671   1
  -4   4  17 189.048 220.736   1
  -4  -4  17 438.709 225.743   1
   4  -4 -17 582.856 231.313   1
   4   4 -17 402.734 218.195   1
  -4  -4  16 10575.8 689.897   1
   4   4 -16 11126.9 678.535   1
  -4   4  15 410.054 228.398   1
  -4  -4  15-22.1042 222.922   1
   4  -4 -15 192.463 219.586   1
   4   4 -15 183.240 203.406   1
  -4   4  14 3451.56 317.640   1
  -4  -4  14 2840.25 300.013   1
   4   4 -14 2687.37 284.277   1
   4  -4 -14 2704.48 306.010   1
  -4  -4  13 4226.92 360.404   1
  -4   4  13 4147.38 382.094   1
   4   4 -13 5013.03 354.668   1
   4  -4 -13 4862.89 381.756   1
   4  -4 -12 973.175 239.447   1
   4   4 -12 1342.20 201.176   1
  -4   4  12 507.765 237.641   1
  -4  -4  12 868.176 198.353   1
   4   4 -11 353.690 152.942   1
  -4   4  11 619.412 223.816   1
  -4  -4  11 277.048 176.319   1
   4   4 -10 4445.43 315.243   1
  -4  -4  10 4308.09 329.492   1
  -4  -4   9 6472.09 453.524   1
   4  -4  -9 7131.35 479.024   1
   4  -4  -8 441.144 173.768   1
  -4  -4   8 365.736 143.633   1
  -4   4   8 342.466 189.908   1
   4   4  -8 607.987 136.746   1
   4  -4  -7 4475.25 359.810   1
  -4   4   7 4786.25 368.170   1
   4   4  -7 5194.89 331.547   1
   4  -4  -6 46992.6 2519.19   1
  -4   4   6 46955.0 2525.59   1
   4   4  -6 48766.7 2500.09   1
  -4  -4   6 48201.3 2501.79   1
  -4   4   5 19041.2 982.228   1
   4  -4  -5 16168.9 964.013   1
  -4   4   4 18002.7 1035.16   1
   4  -4  -4 19320.2 1028.61   1
  -4   4   3 411.534 160.077   1
   4  -4  -3 240.706 126.472   1
   4  -4  -2 9019.47 524.220   1
  -4   4   2 8790.01 531.076   1
  -4   4   1-130.018 131.749   1
   4  -4  -1 89.7940 123.888   1
   4  -4   1 70.0485 111.212   1
  -4   4  -1-73.0395 110.608   1
  -4  -4  -1 215.474 116.256   1
   4   4   1 211.912 127.429   1
   4   4   2 7986.77 490.034   1
  -4   4  -2 8997.17 481.700   1
   4  -4   2 7912.42 474.166   1
  -4  -4  -2 7783.78 488.069   1
   4  -4   3 287.920 115.507   1
  -4  -4  -3 555.428 157.967   1
   4   4   3 712.204 169.559   1
  -4   4  -3 237.266 113.167   1
   4  -4   4 20362.3 1066.84   1
  -4  -4  -4 19778.6 1084.33   1
   4   4   4 20268.6 1092.24   1
  -4   4  -4 19152.5 1062.34   1
  -4  -4  -5 18731.5 1011.32   1
   4   4   5 17723.9 1015.50   1
  -4  -4  -6 46887.4 2552.66   1
   4   4   6 50328.6 2562.50   1
  -4  -4  -7 5171.54 372.021   1
  -4   4  -7 5536.39 342.759   1
   4   4   7 4887.36 376.096   1
   4  -4   7 5470.86 348.963   1
   4   4   8 259.164 172.508   1
   4  -4   8 410.828 139.789   1
  -4  -4  -8 545.413 164.255   1
   4   4   9 7750.93 498.134   1
  -4   4  -9 6995.31 448.344   1
  -4  -4  -9 7389.50 485.140   1
   4  -4   9 7367.74 452.936   1
   4  -4  10 5075.00 329.368   1
  -4   4 -10 3957.11 303.032   1
  -4   4 -11 674.717 156.442   1
  -4  -4 -11 310.415 160.005   1
   4  -4  11 498.126 171.046   1
   4   4  11 557.026 185.471   1
  -4   4 -12 1080.96 183.273   1
  -4  -4 -12 1051.89 243.307   1
   4   4  12 1373.48 270.216   1
   4  -4  12 1166.61 201.236   1
   4   4  13 3545.11 341.381   1
   4  -4  13 4321.31 331.502   1
  -4   4 -13 4365.17 318.011   1
  -4  -4 -13 3905.93 328.806   1
   4   4  14 2068.84 304.766   1
   4  -4  14 2154.72 273.186   1
  -4   4 -14 2678.36 259.594   1
  -4  -4 -14 3008.75 301.176   1
   4   4  15 351.022 273.416   1
  -4  -4 -15-290.372 253.281   1
   4  -4  16 10576.7 655.278   1
  -4   4 -16 9993.55 636.854   1
   4  -4  17 369.999 219.550   1
   4   4  17 211.460 257.522   1
  -4   4 -17 394.551 194.552   1
  -4  -4 -17-186.501 240.663   1
   4  -4  18 1198.04 258.435   1
   4   4  18 1407.29 309.774   1
  -4  -4 -18 1392.93 279.194   1
  -4   4 -18 1356.52 248.087   1
   4   4  19 2406.72 345.451   1
   4  -4  19 2434.97 307.043   1
  -4   4 -19 2669.68 298.454   1
  -4  -4 -19 1856.23 313.471   1
   4  -4  20 1271.77 282.019   1
   4   4  20 1854.65 319.789   1
  -4  -4 -20 1437.94 292.810   1
  -4   4 -20 1217.22 252.726   1
   4   4  21-226.130 250.961   1
   4  -4  21 82.6287 240.000   1
  -4  -4 -21 301.805 235.311   1
  -4   4 -21 199.248 225.172   1
   4   4  22 1231.54 258.322   1
   4  -4  22 1200.71 273.488   1
  -4   4 -22 926.629 266.202   1
   4  -4  23 1360.70 315.337   1
   4   4  23 1331.21 309.542   1
  -4   4 -23 1748.72 302.316   1
  -4  -4 -23 1376.59 303.243   1
   4   4  24 321.060 302.001   1
  -4  -4 -24 234.786 291.671   1
   4   4  25-58.4737 298.082   1
  -4  -4 -25 182.423 273.016   1
  -4  -4 -26 52.0862 208.049   1
   4   4  27 1252.49 326.549   1
  -4  -4 -27 1014.70 314.896   1
   4   4  29 169.343 285.500   1
  -4  -4 -29 434.235 284.609   1
  -4   5  28 251.095 317.883   1
   4  -5 -28 665.487 320.251   1
  -4   5  27 28.3627 313.435   1
   4  -5 -27 910.969 327.708   1
  -4   5  26 172.212 305.252   1
   4  -5 -26 583.246 310.165   1
  -4   5  25 462.399 270.815   1
   4  -5 -25 188.199 269.432   1
  -4   5  24 145.296 269.655   1
  -4   5  23 378.602 311.255   1
   4  -5 -23 516.052 301.248   1
  -4   5  22 1394.86 311.956   1
  -4  -5  22 1668.71 295.840   1
   4  -5 -22 1843.45 334.442   1
   4   5 -22 1521.81 282.387   1
  -4   5  21 231.223 285.005   1
   4  -5 -21 594.490 278.232   1
  -4  -5  20 2074.64 311.270   1
   4   5 -20 2400.98 325.805   1
  -4   5  19 113.111 283.587   1
  -4  -5  19 233.461 242.683   1
   4  -5 -19 106.048 258.102   1
   4   5 -19-72.2356 224.026   1
  -4  -5  18 8656.00 582.856   1
  -4   5  18 7935.76 590.731   1
   4   5 -18 8640.01 565.717   1
   4  -5 -18 8299.94 591.830   1
  -4   5  17 273.350 280.436   1
  -4  -5  17 687.170 226.674   1
   4  -5 -17 256.279 266.066   1
   4   5 -17 617.400 219.322   1
  -4  -5  16 315.933 216.806   1
  -4   5  16 241.179 282.971   1
   4  -5 -16 149.938 255.215   1
   4   5 -16 419.963 208.566   1
  -4   5  15 5068.78 454.058   1
   4  -5 -15 5264.06 443.875   1
  -4   5  14 1192.91 300.068   1
  -4  -5  14 948.138 230.881   1
   4   5 -14 1690.70 227.967   1
   4  -5 -14 1515.41 285.807   1
   4   5 -13 11774.6 716.691   1
   4  -5 -13 12442.4 757.414   1
  -4  -5  13 12676.8 737.743   1
  -4   5  13 11814.3 762.452   1
  -4  -5  12 16974.7 981.333   1
  -4   5  12 17045.6 1002.04   1
   4  -5 -12 18149.4 999.122   1
   4   5 -12 17077.1 969.340   1
   4   5 -11 1869.69 202.947   1
  -4  -5  11 1851.39 221.749   1
  -4   5  11 1546.17 280.387   1
   4  -5 -11 1937.53 274.330   1
   4   5 -10 363.707 141.790   1
  -4  -5  10 140.496 144.467   1
  -4   5  10 217.695 204.256   1
   4  -5 -10 632.051 204.578   1
   4   5  -9 287.959 127.607   1
   4  -5  -9 155.272 197.671   1
  -4  -5   9 172.185 142.856   1
  -4   5   9 83.0073 207.334   1
   4  -5  -8 77621.5 3856.80   1
  -4  -5   8 73485.2 3826.97   1
  -4   5   8 70905.0 3854.89   1
   4   5  -8 73225.0 3824.81   1
   4  -5  -7 481.719 185.531   1
  -4  -5   7 830.733 153.870   1
  -4   5   7 522.996 196.276   1
  -4  -5   6 11819.5 664.336   1
   4   5  -6 11209.1 659.019   1
   4  -5  -6 12221.7 695.193   1
  -4   5   6 12105.8 701.212   1
   4  -5  -5 3164.93 279.793   1
  -4   5   5 3518.54 291.603   1
   4  -5  -4 29586.4 1616.73   1
  -4   5   4 31073.1 1627.10   1
   4  -5  -3 15269.1 867.451   1
  -4   5   3 15985.9 874.338   1
   4  -5  -2 85648.2 4459.09   1
  -4   5   2 86855.5 4465.64   1
   4  -5  -1 10190.1 561.368   1
  -4   5   1 9084.57 565.565   1
  -4  -5   0-123.652 126.038   1
   4   5   0 245.258 136.855   1
  -4  -5  -1 8430.53 531.874   1
   4   5   1 9898.75 543.695   1
   4   5   2 80184.4 4197.46   1
  -4   5  -2 74484.6 4179.31   1
  -4  -5  -2 83358.1 4196.71   1
   4  -5   2 86845.4 4184.12   1
   4  -5   3 17567.9 915.760   1
  -4  -5  -3 15968.5 928.128   1
   4   5   3 16944.9 935.618   1
  -4   5  -3 16845.1 913.806   1
  -4  -5  -4 30521.2 1676.40   1
   4   5   4 31844.6 1681.91   1
  -4   5  -4 31740.0 1652.92   1
   4  -5   5 3736.53 251.455   1
   4   5   5 3220.39 285.507   1
  -4  -5  -5 2925.95 274.164   1
  -4   5  -5 3716.62 246.763   1
  -4  -5  -6 10587.2 619.117   1
   4   5   6 10325.2 625.863   1
  -4  -5  -7 792.221 184.129   1
   4   5   7 637.714 199.671   1
   4   5   8 74990.4 3905.08   1
  -4   5  -8 73432.9 3866.29   1
  -4  -5  -8 73075.4 3895.00   1
   4  -5   8 76945.4 3872.22   1
  -4   5  -9-38.0524 119.050   1
   4  -5   9 228.194 129.724   1
  -4  -5 -10 114.885 166.596   1
  -4   5 -10 241.290 122.315   1
   4  -5  10 346.795 135.185   1
   4   5  10-21.0962 180.534   1
  -4  -5 -11 2014.55 253.615   1
  -4   5 -11 2025.80 213.310   1
   4   5  11 2079.21 271.847   1
   4  -5  11 1879.14 214.351   1
   4   5  12 17017.7 986.116   1
   4  -5  12 15411.0 937.780   1
  -4   5 -12 17069.9 935.614   1
  -4  -5 -12 17913.7 976.377   1
   4   5  13 10375.2 715.082   1
   4  -5  13 11923.3 701.819   1
  -4   5 -13 12607.5 692.622   1
  -4  -5 -13 11680.1 710.131   1
   4   5  14 1141.26 263.792   1
   4  -5  14 1096.12 212.700   1
   4  -5  15 5126.93 400.993   1
   4   5  15 4927.04 442.194   1
  -4   5 -15 5316.14 385.514   1
  -4  -5 -15 5273.91 426.610   1
   4   5  16 78.5463 254.237   1
  -4  -5 -16 92.9768 228.020   1
   4  -5  17 917.608 234.241   1
   4   5  17 107.053 250.219   1
  -4  -5 -17 424.524 222.640   1
  -4   5 -17 488.958 205.341   1
  -4   5 -18 7873.59 520.398   1
   4   5  18 7241.94 544.833   1
   4  -5  18 7904.58 540.027   1
  -4  -5 -18 7171.86 526.692   1
   4  -5  19 150.394 237.700   1
   4   5  19-326.975 242.631   1
  -4  -5 -19-197.451 210.894   1
  -4   5 -19 202.893 218.337   1
   4  -5  20 2179.81 308.188   1
  -4   5 -20 2276.71 292.956   1
   4   5  21 539.626 305.304   1
  -4  -5 -21 278.467 273.984   1
   4   5  22 1489.88 327.178   1
   4  -5  22 516.561 232.451   1
  -4   5 -22 1671.76 280.957   1
  -4  -5 -22 1305.20 292.900   1
   4   5  23 202.151 217.871   1
  -4  -5 -23 466.203 223.414   1
   4   5  24 145.326 305.691   1
  -4  -5 -24 545.084 288.206   1
   4   5  25 406.501 317.286   1
  -4  -5 -25-206.947 293.347   1
   4   5  26 29.0026 250.844   1
  -4  -5 -26 593.126 256.053   1
   4   5  27-230.462 279.232   1
  -4  -5 -27 642.573 297.666   1
   4   5  28 170.199 310.757   1
  -4  -5 -28 228.857 305.371   1
  -4   6  28 165.133 269.536   1
   4  -6 -28 302.738 260.454   1
  -4   6  26 965.056 336.100   1
   4  -6 -26 1081.81 320.996   1
   4  -6 -24 1131.15 306.251   1
  -4   6  23 900.382 298.650   1
   4  -6 -23 1272.14 288.417   1
  -4   6  22 1104.21 334.705   1
   4  -6 -22 920.897 314.794   1
  -4   6  21-28.9703 228.926   1
  -4  -6  21 330.240 239.893   1
   4  -6 -21 270.511 234.306   1
   4   6 -21 128.055 230.951   1
  -4   6  20 862.610 325.077   1
  -4  -6  20 1006.54 265.730   1
   4  -6 -20 726.840 306.424   1
   4   6 -20 715.086 240.628   1
  -4   6  19 113.891 215.564   1
  -4  -6  19 762.209 242.834   1
   4   6 -19 377.479 231.564   1
   4  -6 -19 746.511 229.132   1
  -4   6  18 1939.32 339.501   1
  -4  -6  18 2233.79 297.229   1
   4   6 -18 2097.41 293.353   1
   4  -6 -18 2527.04 342.609   1
  -4  -6  17 1227.23 233.595   1
  -4   6  17 831.162 306.732   1
   4   6 -17 813.806 207.197   1
   4  -6 -17 206.562 276.516   1
   4  -6 -16 5544.05 443.916   1
  -4   6  16 4917.73 440.903   1
   4   6 -15 287.479 180.284   1
  -4  -6  15-208.736 204.235   1
  -4   6  14 9542.64 709.708   1
   4  -6 -14 11088.5 711.609   1
   4   6 -14 11250.1 672.403   1
  -4  -6  14 12436.4 692.190   1
  -4   6  13 5045.25 433.850   1
  -4  -6  13 4481.68 369.395   1
   4   6 -13 5174.34 367.031   1
   4  -6 -13 5312.16 422.334   1
  -4  -6  12 240.382 165.686   1
   4  -6 -12 90.8382 223.493   1
  -4   6  12 48.4367 235.323   1
   4   6 -12 256.243 158.928   1
  -4   6  11 4132.14 391.060   1
  -4  -6  11 5381.36 353.803   1
   4   6 -11 4849.80 346.062   1
   4  -6 -11 4751.29 389.350   1
  -4  -6  10-87.4733 142.634   1
   4  -6 -10 83.9564 158.525   1
  -4   6  10-201.866 181.195   1
   4   6 -10 84.8863 137.011   1
   4   6  -9 8950.13 539.162   1
  -4  -6   9 9399.54 543.942   1
  -4   6   8 9107.55 596.608   1
   4   6  -8 9386.67 544.238   1
  -4  -6   8 9289.12 546.075   1
   4  -6  -8 9422.48 588.380   1
  -4   6   7 1144.87 206.696   1
   4  -6  -7 1293.40 202.233   1
   4   6  -7 1508.71 160.324   1
  -4   6   6 21908.8 1235.34   1
   4  -6  -6 22839.1 1230.79   1
  -4   6   5 6176.25 411.638   1
   4  -6  -5 5516.55 390.716   1
   4  -6  -4 1680.88 192.910   1
  -4   6   4 1630.37 212.887   1
  -4   6   3 8952.75 530.832   1
   4  -6  -3 8357.88 519.987   1
  -4   6   2 618.443 153.850   1
   4  -6  -2 528.964 142.538   1
  -4   6   1 2833.22 238.764   1
   4  -6  -1 2846.98 226.755   1
  -4  -6   1 2554.04 215.538   1
   4   6  -1 2597.49 224.449   1
  -4   6   0 5775.50 404.248   1
   4   6   0 6984.58 408.332   1
   4  -6   0 6332.34 403.968   1
  -4  -6   0 7038.01 404.531   1
   4   6   1 2327.39 214.227   1
  -4  -6  -1 2439.73 207.391   1
   4  -6   2 592.081 114.314   1
  -4  -6  -2 642.226 148.221   1
  -4   6  -2 533.573 117.452   1
   4   6   2 900.474 162.193   1
   4  -6   3 8669.28 492.665   1
  -4   6  -3 8309.22 491.814   1
  -4  -6  -3 8364.34 517.572   1
   4   6   3 9038.69 526.131   1
  -4  -6  -4 1992.43 199.521   1
   4  -6   4 1955.34 171.134   1
   4   6   4 1837.43 206.808   1
   4  -6   5 6708.39 405.634   1
  -4  -6  -5 7160.60 451.427   1
   4   6   5 5938.30 450.368   1
  -4   6  -5 7141.73 404.208   1
   4  -6   6 25696.4 1279.99   1
   4   6   6 22228.9 1313.55   1
  -4  -6  -6 22809.9 1309.51   1
  -4   6  -6 24129.3 1276.74   1
   4   6   7 1281.44 214.325   1
  -4  -6  -7 1463.62 214.817   1
   4   6   8 8851.83 568.670   1
  -4  -6  -8 8632.96 552.545   1
   4  -6   9 9428.83 539.298   1
   4   6   9 9073.61 586.938   1
  -4  -6  -9 8981.86 576.344   1
  -4   6  -9 8949.99 530.493   1
   4   6  10 65.5878 224.945   1
   4  -6  10-27.1240 121.854   1
  -4  -6 -10-19.7017 199.915   1
  -4   6 -10 50.7326 121.232   1
   4  -6  11 4906.89 332.345   1
   4   6  11 5026.53 394.643   1
  -4  -6 -11 4283.70 361.531   1
  -4   6 -11 4302.66 313.169   1
   4   6  12 23.7786 216.195   1
   4  -6  12 15.9187 159.243   1
  -4   6 -12 43.3744 141.097   1
  -4  -6 -12 21.1236 188.657   1
  -4   6 -13 4048.25 318.201   1
  -4  -6 -13 3836.83 357.045   1
   4   6  13 4155.11 384.052   1
   4  -6  13 4816.85 338.992   1
  -4  -6 -14 11330.4 695.819   1
  -4   6 -14 10790.8 650.927   1
   4  -6  14 11074.6 664.789   1
   4   6  14 10387.2 707.097   1
  -4   6 -15 140.507 169.318   1
   4  -6  15 98.3627 191.588   1
  -4   6 -16 5868.73 402.736   1
  -4  -6 -16 5748.23 424.157   1
   4  -6  16 4787.12 401.192   1
   4   6  16 5154.06 445.368   1
   4  -6  17 745.916 233.624   1
   4   6  17 1021.14 242.687   1
  -4  -6 -17 765.508 201.123   1
  -4   6 -17 991.828 210.299   1
   4  -6  18 1357.28 248.593   1
   4   6  18 2300.90 318.012   1
  -4  -6 -18 1903.33 293.483   1
  -4   6 -18 1390.75 242.888   1
   4  -6  19 593.426 251.753   1
   4   6  19 1106.34 324.503   1
  -4  -6 -19 939.949 288.519   1
  -4   6 -19 134.084 222.042   1
   4   6  20 647.535 284.649   1
   4  -6  20 522.534 243.050   1
  -4  -6 -20 771.689 267.250   1
  -4   6 -20 870.422 227.795   1
   4   6  21 654.438 229.422   1
  -4   6 -21 197.104 220.029   1
  -4  -6 -21 507.010 214.332   1
   4   6  22 1896.51 327.413   1
  -4  -6 -22 1335.77 310.753   1
   4   6  23 691.411 316.309   1
  -4  -6 -23 928.941 298.842   1
   4   6  24 838.761 254.030   1
  -4  -6 -24 1006.49 246.032   1
   4   6  25 318.479 309.579   1
  -4  -6 -25 257.027 287.405   1
   4   6  26 1005.73 336.542   1
  -4  -6 -26 153.138 286.259   1
   4   6  28 475.754 314.755   1
  -4  -6 -28 754.517 321.160   1
  -4   7  27 138.458 245.143   1
   4  -7 -27-357.370 249.821   1
  -4   7  26 1939.26 340.333   1
   4  -7 -26 1383.54 331.329   1
  -4   7  25-28.5023 313.389   1
   4  -7 -25 795.295 316.175   1
  -4   7  24 1409.62 324.691   1
   4  -7 -24 1258.28 323.099   1
  -4   7  23 347.514 239.503   1
   4  -7 -23 215.717 229.281   1
  -4   7  21 3974.47 412.463   1
   4  -7 -21 4168.13 410.116   1
   4   7 -20 4729.06 407.632   1
   4  -7 -20 5535.06 462.287   1
  -4   7  20 4907.04 463.380   1
   4   7 -19 230.113 211.937   1
  -4  -7  19 201.590 249.250   1
  -4  -7  18 1702.39 275.501   1
   4   7 -18 1730.32 243.222   1
  -4   7  18 1332.18 343.017   1
   4  -7 -18 1671.02 332.722   1
  -4  -7  17 1972.66 257.415   1
   4   7 -17 1541.62 245.183   1
  -4   7  17 1736.64 335.871   1
   4  -7 -17 1094.99 288.967   1
  -4  -7  16 363.575 188.150   1
   4   7 -16 177.672 174.859   1
  -4   7  16 413.131 244.980   1
   4  -7 -16 333.325 225.333   1
  -4  -7  15 1121.26 240.084   1
   4  -7 -15 1155.70 240.241   1
  -4   7  15 1672.86 262.636   1
   4   7 -15 1550.44 218.185   1
  -4   7  14 9166.72 675.199   1
  -4  -7  14 10710.2 638.990   1
   4   7 -14 11221.8 636.696   1
   4  -7 -14 10131.9 671.700   1
  -4  -7  13 432.816 188.262   1
   4   7 -13 794.990 183.641   1
  -4   7  13 359.017 262.326   1
   4  -7 -13 1026.70 259.315   1
  -4  -7  12 543.367 175.518   1
   4  -7 -12 720.565 250.378   1
  -4   7  12 917.943 282.135   1
   4   7 -12 575.199 165.343   1
  -4   7  11 6927.72 534.354   1
   4  -7 -11 7345.53 531.136   1
   4   7 -11 8946.70 496.140   1
  -4  -7  11 7960.39 489.798   1
  -4   7  10 23905.1 1364.66   1
  -4  -7  10 23907.9 1313.65   1
   4   7 -10 24502.5 1311.24   1
   4  -7 -10 25287.9 1362.34   1
  -4  -7   9 360.062 129.893   1
   4  -7  -9 392.909 201.069   1
  -4   7   9 22.1559 210.859   1
   4   7  -9 470.242 136.145   1
   4   7  -8 3151.29 244.626   1
  -4  -7   8 3650.95 254.064   1
  -4   7   7 10117.1 620.116   1
   4  -7  -7 9305.17 603.009   1
   4  -7  -6 331.817 184.015   1
  -4   7   6 38.2883 196.326   1
   4  -7  -5 1038.23 180.065   1
  -4   7   5 745.148 185.767   1
  -4   7   4 9674.87 590.968   1
   4  -7  -4 9699.34 586.331   1
   4  -7  -3 351.207 145.243   1
  -4   7   3 635.143 159.570   1
  -4   7   2 32645.9 1730.51   1
   4  -7  -2 32245.8 1722.85   1
   4   7  -1 5648.58 370.017   1
  -4   7   1 6158.43 386.989   1
  -4  -7   1 6072.92 371.574   1
   4  -7   0 35.6391 107.387   1
  -4   7   0-12.5416 117.971   1
  -4  -7   0 121.282 118.065   1
   4   7   0-12.9379 120.360   1
   4   7   1 5836.31 385.326   1
  -4  -7  -1 6092.63 382.365   1
   4   7   2 31177.5 1671.12   1
  -4  -7  -2 31330.4 1667.06   1
  -4  -7  -3 521.112 152.950   1
   4   7   3 493.193 167.534   1
  -4   7  -3 632.469 117.309   1
   4  -7   3 506.920 118.170   1
   4   7   4 9866.47 614.420   1
  -4   7  -4 10445.6 575.000   1
   4  -7   4 9968.28 573.561   1
  -4  -7  -4 10621.0 610.861   1
  -4   7  -5 656.372 118.466   1
  -4  -7  -5 557.700 170.797   1
   4  -7   5 866.035 126.005   1
   4  -7   6 410.188 106.700   1
   4   7   6 335.248 185.689   1
  -4   7  -6 403.643 105.118   1
   4   7   7 10365.1 629.077   1
  -4  -7  -7 9623.91 613.709   1
  -4   7  -7 10062.6 570.409   1
   4  -7   7 10287.4 572.405   1
  -4  -7  -9 487.362 193.377   1
   4   7   9 517.767 212.603   1
   4   7  10 22106.3 1329.26   1
   4  -7  10 23973.2 1279.14   1
  -4  -7 -10 23367.1 1321.76   1
  -4   7 -10 24659.6 1275.54   1
   4   7  11 7186.25 536.883   1
   4  -7  11 7382.46 458.583   1
  -4   7 -11 7181.36 446.358   1
  -4  -7 -11 7655.68 517.030   1
  -4   7 -12 407.102 151.378   1
  -4  -7 -12 408.077 240.118   1
   4   7  12 292.529 262.018   1
   4  -7  12 630.078 159.301   1
   4   7  13 476.382 270.310   1
   4  -7  13 827.321 180.324   1
   4  -7  14 10310.9 638.856   1
  -4   7 -14 10733.9 627.285   1
   4  -7  15 1198.97 202.205   1
   4   7  15 1503.15 306.259   1
  -4  -7 -15 1192.16 269.298   1
  -4   7 -15 1348.50 191.444   1
   4  -7  16 715.568 203.004   1
   4   7  16 618.772 248.961   1
  -4   7 -16 809.821 177.411   1
  -4  -7 -16 402.439 214.645   1
   4   7  17 1238.48 279.327   1
  -4  -7 -17 1165.70 253.898   1
   4   7  18 1993.07 338.664   1
   4  -7  18 1255.80 242.700   1
  -4  -7 -18 1679.23 302.855   1
  -4   7 -18 1467.02 240.043   1
   4  -7  19-24.3430 215.473   1
  -4   7 -19 197.911 208.571   1
   4   7  20 4387.94 413.958   1
  -4   7 -20 5101.63 405.800   1
  -4  -7 -20 4950.86 407.200   1
   4   7  21 4373.55 457.146   1
  -4  -7 -21 4946.23 444.619   1
   4   7  23-86.4847 265.304   1
  -4  -7 -23 411.886 257.670   1
   4   7  24 2013.59 369.412   1
  -4  -7 -24 1999.64 341.439   1
  -4  -7 -25 535.008 231.203   1
   4   7  26 1256.65 338.397   1
   4   7  27 337.451 290.104   1
  -4  -7 -27 475.902 292.685   1
   4  -8 -27 302.093 230.730   1
  -4   8  25 310.886 327.664   1
   4  -8 -25 472.761 307.859   1
  -4   8  23 259.633 244.301   1
   4  -8 -23 214.704 233.368   1
  -4   8  22 1449.62 352.663   1
   4  -8 -22 1972.43 340.733   1
  -4   8  21-29.0368 250.534   1
   4  -8 -21-27.0666 233.536   1
  -4   8  20 1303.10 340.817   1
   4  -8 -20 1488.55 339.947   1
   4   8 -19 976.739 234.026   1
  -4   8  19 518.378 224.625   1
   4  -8 -19 565.352 224.037   1
   4   8 -18 840.726 220.778   1
  -4  -8  18 1030.28 234.411   1
  -4  -8  17 881.060 222.183   1
   4  -8 -17 342.197 279.615   1
  -4   8  17 537.794 298.431   1
   4   8 -17 734.859 204.537   1
  -4   8  16 5494.54 489.953   1
  -4  -8  16 5931.31 433.379   1
   4   8 -16 6408.92 437.241   1
   4  -8 -16 6615.66 495.884   1
  -4  -8  15 74.8205 176.294   1
   4  -8 -15 305.875 238.696   1
  -4   8  15 520.550 252.961   1
   4   8 -15 126.718 176.571   1
  -4   8  14 4694.02 424.323   1
  -4  -8  14 4139.59 350.341   1
   4   8 -14 5493.37 364.657   1
   4  -8 -14 5216.36 425.386   1
  -4  -8  13-80.6489 168.217   1
   4  -8 -13 48.7089 248.861   1
  -4   8  13 78.5006 274.104   1
   4   8 -13 31.3537 159.074   1
  -4   8  12 2309.80 325.981   1
  -4  -8  12 2702.28 244.842   1
   4  -8 -12 2494.68 317.131   1
   4   8 -12 2878.67 246.621   1
  -4  -8  11 1139.69 187.252   1
   4  -8 -11 1243.82 250.352   1
  -4   8  11 1722.22 272.145   1
   4   8 -11 1419.58 177.496   1
  -4   8  10 42241.9 2411.10   1
   4   8 -10 46759.3 2363.15   1
  -4  -8  10 45051.3 2363.08   1
   4  -8 -10 44658.9 2407.68   1
  -4   8   9 617.207 215.343   1
   4  -8  -9 1087.63 222.613   1
  -4  -8   9 743.434 150.302   1
   4   8  -9 639.503 136.986   1
   4  -8  -8 142.930 167.988   1
  -4   8   8-43.7946 156.761   1
  -4   8   7 8495.72 567.556   1
   4  -8  -7 8492.65 554.177   1
  -4   8   6 51981.8 2691.79   1
   4  -8  -6 49576.0 2677.93   1
  -4   8   5 2447.76 247.372   1
   4  -8  -5 1770.68 220.868   1
  -4   8   4 16914.2 958.859   1
   4  -8  -3 1131.18 167.291   1
  -4   8   3 969.006 180.913   1
   4  -8  -2 5047.69 334.593   1
   4   8  -2 4646.52 315.502   1
  -4   8   2 5143.62 343.095   1
  -4  -8   2 4493.46 309.856   1
   4   8  -1 895.235 149.016   1
   4  -8  -1 1171.36 165.055   1
  -4  -8   1 1448.76 154.886   1
  -4   8   0 34421.8 1829.92   1
   4   8   0 33909.8 1828.95   1
   4  -8   0 33488.6 1823.97   1
  -4  -8   0 36294.9 1827.95   1
   4  -8   1 1318.90 146.729   1
  -4   8  -1 1134.87 153.343   1
  -4  -8  -1 1199.47 162.375   1
   4   8   1 1194.74 174.229   1
  -4  -8  -2 5146.20 356.387   1
   4   8   2 5077.17 357.347   1
   4   8   3 761.442 177.243   1
  -4   8  -3 1033.69 134.021   1
   4  -8   3 1131.26 137.663   1
   4   8   4 16027.3 908.750   1
  -4   8  -4 15841.9 867.010   1
  -4  -8  -4 15380.8 899.702   1
   4  -8   4 16444.7 867.343   1
  -4   8  -5 2042.99 161.054   1
  -4  -8  -5 1956.64 228.326   1
   4   8   5 1585.11 215.425   1
   4  -8   5 1611.90 156.938   1
  -4  -8  -6 51714.9 2821.27   1
  -4   8  -6 57347.2 2780.57   1
   4  -8   6 51501.0 2778.32   1
   4   8   6 52235.4 2830.47   1
  -4   8  -7 9213.54 538.656   1
   4  -8   7 9897.25 539.856   1
  -4  -8  -8 154.497 173.585   1
  -4   8  -8-38.3352 104.625   1
   4  -8   8 111.252 103.462   1
   4   8   9 470.253 222.755   1
   4  -8   9 599.217 128.342   1
  -4  -8  -9 482.457 209.106   1
  -4   8  -9 861.858 134.296   1
   4   8  10 41750.9 2325.69   1
  -4  -8 -10 44783.0 2319.20   1
   4   8  11 1063.92 254.195   1
   4  -8  11 1629.38 181.022   1
  -4  -8 -11 1795.44 260.005   1
  -4   8 -11 1332.48 168.653   1
   4   8  12 2069.28 298.720   1
   4  -8  12 2387.44 226.211   1
   4   8  13 256.134 206.257   1
   4  -8  13 345.256 158.428   1
  -4  -8 -13-68.2780 177.047   1
  -4   8 -13 53.9983 135.860   1
   4   8  14 4249.32 408.570   1
  -4   8 -14 4206.57 319.647   1
  -4  -8 -14 4902.90 390.542   1
   4  -8  14 4035.33 323.278   1
   4  -8  15-34.9181 164.664   1
  -4   8 -15 142.485 158.073   1
  -4  -8 -15 423.777 246.924   1
  -4   8 -16 6267.35 411.138   1
   4  -8  16 6238.37 425.897   1
   4   8  16 5139.37 480.313   1
  -4  -8 -16 5481.91 459.580   1
   4   8  17 815.957 264.707   1
   4  -8  17 1089.32 212.273   1
  -4   8 -17 728.201 196.235   1
  -4  -8 -17 685.467 237.747   1
   4   8  19 564.078 272.008   1
  -4  -8 -19 622.496 231.684   1
   4   8  20 1195.21 327.715   1
  -4  -8 -20 809.771 283.162   1
   4   8  21 314.636 310.217   1
  -4  -8 -21 152.945 274.229   1
   4   8  22 2182.82 317.021   1
  -4  -8 -22 1413.46 279.118   1
   4   8  23-114.830 311.194   1
  -4  -8 -23 307.361 289.958   1
   4   8  25 685.570 330.175   1
  -4  -8 -25 532.002 302.534   1
   4   8  27 194.335 304.625   1
  -4  -8 -27 24.8237 284.690   1
  -4   9  26 879.565 326.699   1
   4  -9 -26 840.822 304.323   1
  -4   9  25 307.832 320.099   1
   4  -9 -25 311.369 296.305   1
  -4   9  24 1363.20 312.234   1
   4  -9 -24 2400.21 326.441   1
  -4   9  23-229.722 290.106   1
   4  -9 -23 480.455 275.991   1
  -4   9  22 144.609 321.867   1
   4  -9 -22 215.114 289.774   1
  -4   9  20 2643.68 394.891   1
   4  -9 -20 2679.27 368.774   1
  -4   9  19 144.729 284.942   1
   4  -9 -19 378.509 268.174   1
  -4   9  18-172.615 263.887   1
   4  -9 -18 322.510 245.817   1
   4   9 -17 1747.56 243.108   1
  -4  -9  17 1358.21 226.405   1
  -4   9  17 1881.60 355.988   1
   4  -9 -17 1997.94 327.807   1
   4   9 -16 345.079 182.635   1
  -4  -9  16 56.0517 178.671   1
  -4   9  16-112.917 293.143   1
   4  -9 -16-52.4729 284.407   1
   4   9 -15 84.1225 168.432   1
  -4  -9  15 226.438 169.678   1
  -4   9  15 583.850 293.232   1
  -4  -9  14 5712.30 381.196   1
   4  -9 -14 4996.95 448.800   1
   4   9 -14 5869.95 380.604   1
   4   9 -13 2548.98 239.969   1
  -4  -9  13 3008.70 252.491   1
  -4  -9  12 400.799 149.532   1
   4   9 -12 684.323 151.213   1
   4  -9 -12 582.873 212.896   1
  -4   9  12 649.211 228.090   1
  -4   9  11 630.653 266.604   1
  -4  -9  11 643.793 147.804   1
   4  -9 -11 565.541 265.520   1
   4   9 -11 801.579 149.433   1
   4   9 -10 7504.95 433.288   1
  -4  -9  10 7364.11 436.314   1
  -4   9  10 6015.11 504.214   1
   4  -9 -10 6573.19 496.024   1
   4  -9  -9 1802.20 254.886   1
  -4   9   9 1273.43 247.998   1
   4  -9  -8 2321.25 276.974   1
  -4   9   8 2219.66 281.325   1
  -4  -9   7 12332.4 725.424   1
   4   9  -7 13982.3 731.362   1
  -4   9   6 684.261 214.861   1
   4  -9  -6 642.034 198.576   1
  -4  -9   6 319.943 121.886   1
   4   9  -6 568.973 127.750   1
  -4   9   5 831.336 204.325   1
   4  -9  -5 1451.33 197.168   1
   4  -9  -4 14841.8 849.937   1
   4  -9  -3 895.825 179.359   1
  -4   9   3 962.438 191.245   1
   4   9  -2 3058.58 249.224   1
  -4  -9   2 3265.79 245.136   1
  -4   9   2 3207.64 274.335   1
   4  -9  -2 3285.90 262.363   1
  -4  -9   1 139.630 131.552   1
  -4   9   1-76.1159 148.982   1
   4   9  -1 122.879 134.301   1
   4  -9  -1 96.3026 114.046   1
  -4  -9   0 176.246 122.554   1
   4  -9   0-103.203 119.005   1
  -4   9   0 138.670 135.336   1
   4   9   0-14.5210 130.483   1
   4  -9   1-23.9332 113.782   1
  -4   9  -1 74.6676 118.957   1
   4   9   1-30.7771 136.604   1
  -4  -9  -1 86.3097 128.477   1
   4   9   2 3463.67 276.604   1
  -4  -9  -2 3214.07 268.339   1
  -4  -9  -3 987.884 171.877   1
  -4   9  -3 1111.95 135.580   1
   4  -9   3 614.769 129.162   1
   4   9   4 14534.5 863.503   1
  -4   9  -4 15425.7 822.112   1
   4  -9   4 15115.5 821.021   1
  -4  -9  -4 14886.6 858.916   1
  -4   9  -5 1071.32 134.230   1
  -4  -9  -5 1317.30 215.133   1
   4  -9   5 1381.38 141.195   1
   4  -9   6 524.239 105.159   1
  -4   9  -6 604.786 103.227   1
   4  -9   7 13031.9 701.989   1
   4   9   7 13157.1 780.469   1
  -4   9  -7 12365.7 698.457   1
  -4  -9  -7 13116.4 766.519   1
   4  -9   8 2571.51 191.451   1
   4   9   8 2363.55 307.843   1
  -4  -9  -8 1996.36 274.099   1
  -4   9  -8 2616.42 190.653   1
   4   9   9 974.539 263.595   1
   4  -9   9 1592.00 150.149   1
  -4  -9  -9 2060.10 261.824   1
  -4   9  -9 1425.83 149.006   1
   4  -9  10 6654.06 414.798   1
   4   9  10 6562.71 500.244   1
  -4  -9 -10 6900.78 491.430   1
  -4   9 -10 7423.77 412.690   1
   4   9  11 223.183 219.741   1
  -4  -9 -12 475.406 213.840   1
   4   9  12 280.429 234.642   1
   4  -9  13 2264.35 216.623   1
  -4   9 -13 2064.86 202.067   1
  -4   9 -14 5616.73 362.458   1
   4  -9  14 4871.32 369.959   1
  -4  -9 -14 5175.04 426.841   1
   4  -9  15-161.956 168.156   1
   4   9  15 107.843 240.055   1
  -4  -9 -15-143.697 213.893   1
  -4   9 -15 88.2783 137.249   1
   4  -9  16 302.398 179.273   1
   4   9  16 162.759 283.563   1
  -4   9 -16-80.4819 151.866   1
  -4  -9 -16 24.4311 256.520   1
   4   9  17 1153.81 247.507   1
  -4   9 -17 1837.28 218.411   1
  -4  -9 -17 1190.94 227.591   1
   4   9  18 478.742 317.228   1
  -4  -9 -18 124.232 260.643   1
   4   9  19-340.546 271.290   1
  -4  -9 -19 125.781 223.345   1
   4   9  20 2203.09 375.562   1
  -4  -9 -20 2649.08 347.380   1
   4   9  22-143.804 298.635   1
  -4  -9 -22 256.445 282.502   1
   4   9  23-200.688 275.508   1
  -4  -9 -23 25.5133 259.522   1
   4   9  24 1629.95 351.819   1
  -4  -9 -24 2000.20 331.785   1
   4   9  25 452.635 286.904   1
  -4  -9 -25 250.678 255.547   1
   4   9  26 363.283 312.686   1
  -4  -9 -26 397.546 284.526   1
  -4  10  26 190.318 325.897   1
   4 -10 -26 600.129 314.121   1
  -4  10  25 166.158 284.493   1
   4 -10 -25 256.549 259.329   1
  -4  10  24 760.481 293.476   1
   4 -10 -24 496.595 273.189   1
  -4  10  23 114.135 317.612   1
   4 -10 -23 741.527 314.922   1
   4 -10 -22 4310.90 386.522   1
  -4  10  22 3430.05 395.483   1
  -4  10  21 232.110 319.422   1
   4 -10 -21 431.994 297.316   1
  -4  10  20 232.759 230.657   1
   4 -10 -20-108.322 221.995   1
  -4  10  19 843.348 334.576   1
   4 -10 -19-54.1477 299.968   1
   4 -10 -18 4836.62 431.735   1
  -4  10  18 3532.95 421.582   1
   4  10 -16 1382.19 197.092   1
  -4  10  16 825.887 282.769   1
   4 -10 -16 1329.60 283.669   1
   4  10 -15 305.307 154.451   1
   4 -10 -15 26.2612 236.136   1
  -4  10  15 224.955 260.269   1
  -4 -10  15 125.747 143.628   1
  -4 -10  14 217.627 151.097   1
  -4  10  14 387.325 231.345   1
   4  10 -14 408.821 144.885   1
   4 -10 -14 180.898 213.916   1
   4  10 -13 2271.13 211.295   1
   4 -10 -13 2028.73 291.904   1
  -4 -10  13 2370.96 212.811   1
  -4  10  13 1601.27 300.222   1
  -4 -10  12 14201.3 779.473   1
   4  10 -12 13537.5 776.187   1
  -4  10  11 5615.42 451.246   1
   4 -10 -11 6008.27 446.357   1
   4  10 -10 2600.53 226.332   1
  -4 -10  10 2931.40 218.840   1
  -4  10  10 2964.03 345.710   1
   4  10  -9 5847.66 354.029   1
  -4 -10   9 5390.35 348.199   1
  -4  10   9 5125.91 445.187   1
   4 -10  -9 5921.76 447.772   1
   4  10  -8 2407.04 198.085   1
   4 -10  -8 2500.28 292.928   1
  -4 -10   8 2479.46 193.591   1
  -4  10   8 2456.38 294.208   1
  -4 -10   7 1286.30 141.837   1
   4  10  -7 1168.21 144.250   1
   4 -10  -7 1038.15 226.870   1
   4  10  -6 3805.46 260.996   1
  -4 -10   6 3810.70 260.177   1
  -4 -10   5 50.0972 104.712   1
   4 -10  -5 205.189 183.537   1
  -4  10   5 329.986 195.678   1
   4 -10  -4 3722.23 304.442   1
  -4  10   4 2774.20 302.276   1
   4 -10  -3 5538.97 402.577   1
  -4 -10   3 5731.13 373.069   1
   4  10  -3 5874.68 382.219   1
  -4  10   3 6907.04 424.392   1
   4 -10  -2 4754.04 367.318   1
  -4 -10   2 5800.73 356.287   1
   4  10  -2 5755.07 365.371   1
  -4  10   2 5162.53 374.300   1
   4 -10  -1 432.243 145.338   1
   4  10  -1 509.568 148.826   1
  -4 -10   1 621.342 149.493   1
  -4  10   1 255.319 156.305   1
   4 -10   0 12894.2 722.296   1
   4  10   0 12161.9 727.329   1
  -4  10   0 12407.6 724.462   1
  -4 -10   0 13186.6 727.961   1
   4 -10   1 75.2503 120.676   1
   4  10   1 403.089 157.395   1
  -4 -10  -1 458.402 146.675   1
  -4  10  -1 453.059 142.956   1
   4  10   2 4737.85 365.159   1
  -4 -10  -2 5218.34 357.270   1
   4  10   3 5627.79 410.378   1
  -4 -10  -3 6023.70 408.683   1
  -4  10  -3 5730.66 365.220   1
   4 -10   3 6153.05 362.104   1
   4  10   4 2882.32 290.625   1
  -4  10  -4 3226.43 230.957   1
   4 -10   4 3098.74 230.733   1
   4  10   5 382.124 199.278   1
  -4 -10  -5 254.359 174.634   1
  -4  10  -5 41.1928 91.9350   1
   4 -10   5 8.53694 97.4507   1
  -4  10  -6 3924.89 256.013   1
   4 -10   6 4172.02 258.258   1
  -4  10  -7 1103.59 123.498   1
   4  10   7 1130.75 233.654   1
   4 -10   7 1337.42 129.917   1
  -4 -10  -7 1527.52 231.584   1
   4 -10   8 2308.80 170.047   1
  -4  10  -8 2185.22 166.476   1
  -4 -10  -8 2765.31 270.700   1
   4 -10   9 5411.83 320.872   1
   4  10   9 5127.57 431.747   1
  -4  10  -9 5413.82 319.312   1
   4 -10  10 2979.33 212.239   1
   4  10  10 3039.89 347.847   1
   4  10  11 6327.74 463.971   1
  -4  10 -11 5661.68 346.893   1
  -4 -10 -11 5704.84 438.631   1
   4 -10  11 6125.04 359.010   1
  -4  10 -12 12677.7 664.619   1
   4 -10  12 11345.5 670.388   1
   4  10  13 2210.80 315.791   1
  -4  10 -13 1652.29 172.744   1
  -4 -10 -13 1876.62 267.320   1
   4 -10  13 1730.25 181.850   1
  -4 -10 -14 549.578 239.164   1
   4  10  14 134.580 259.295   1
  -4  10 -15 204.928 135.233   1
  -4 -10 -15 365.777 250.997   1
   4 -10  15-56.5298 134.549   1
   4  10  15 243.821 269.776   1
  -4 -10 -16 916.522 273.245   1
   4  10  16 1344.87 305.161   1
  -4 -10 -18 4376.02 400.475   1
   4  10  18 3435.08 415.917   1
  -4 -10 -19-253.514 242.967   1
   4  10  19 456.817 283.532   1
  -4 -10 -20 76.8358 263.612   1
   4  10  20 775.851 321.472   1
  -4 -10 -21-230.881 236.240   1
   4  10  21-229.793 258.348   1
  -4 -10 -22 4247.04 418.405   1
   4  10  22 3826.17 441.389   1
  -4 -10 -23 431.503 211.864   1
   4  10  23 286.079 232.712   1
  -4 -10 -24 1028.56 317.765   1
   4  10  24 425.361 327.451   1
  -4 -10 -25 49.7266 221.378   1
   4  10  25-28.0970 250.170   1
  -4 -10 -26 342.940 293.552   1
   4  10  26 661.756 337.888   1
   4 -11 -25 253.319 278.419   1
  -4  11  25 738.910 315.891   1
   4 -11 -23 105.123 224.658   1
  -4  11  23 198.441 247.078   1
   4 -11 -21 376.217 247.508   1
  -4  11  21 115.787 271.080   1
   4 -11 -20 1515.93 326.835   1
  -4  11  20 1077.01 336.136   1
   4 -11 -19 135.646 223.612   1
  -4  11  19 437.667 260.164   1
   4 -11 -18 2195.84 337.550   1
  -4  11  18 2360.10 374.452   1
   4 -11 -17-351.107 282.920   1
  -4  11  17 377.297 306.690   1
   4 -11 -15 2100.57 332.170   1
  -4  11  15 1339.11 325.440   1
  -4  11  14 7848.59 595.159   1
  -4 -11  13 5185.39 320.204   1
   4  11 -13 4673.67 324.711   1
  -4  11  13 5119.88 451.062   1
   4 -11 -13 4920.18 424.639   1
  -4 -11  12 10032.7 548.530   1
  -4  11  12 9169.65 648.577   1
   4  11 -12 9913.19 553.429   1
   4 -11 -12 8538.14 633.079   1
  -4 -11  11 70.8292 104.309   1
   4  11 -11 225.748 110.578   1
  -4  11  10 77.3970 262.635   1
   4 -11 -10 24.0035 232.210   1
  -4 -11  10 549.401 114.995   1
   4  11 -10 443.919 116.421   1
  -4  11   9 450.366 247.378   1
   4  11  -9 183.353 103.349   1
  -4 -11   9 139.914 94.9061   1
   4 -11  -9-69.7629 233.323   1
   4  11  -8 22568.8 1175.68   1
  -4 -11   8 22096.4 1171.42   1
  -4  11   8 21117.0 1256.94   1
   4 -11  -8 21699.9 1247.69   1
  -4  11   7-326.414 221.672   1
   4  11  -7-83.3818 111.009   1
  -4 -11   7 163.934 100.916   1
   4 -11  -7-21.3592 179.437   1
   4  11  -6 12365.6 640.985   1
  -4 -11   6 11359.3 631.226   1
  -4  11   6 10266.2 703.427   1
   4 -11  -6 10208.1 685.627   1
  -4 -11   5 371.829 117.173   1
   4  11  -5 108.199 119.843   1
  -4  11   4 12056.0 733.904   1
   4 -11  -4 12040.6 719.394   1
  -4  11   3 916.246 211.524   1
   4  11  -3 896.517 154.868   1
  -4 -11   3 1248.32 161.977   1
   4 -11  -3 1419.59 206.924   1
   4  11  -2 16132.6 922.970   1
   4 -11  -2 17154.0 941.528   1
  -4 -11   2 17485.6 920.944   1
  -4  11   2 15840.6 942.504   1
   4 -11  -1 287.112 146.807   1
  -4 -11   1 188.908 137.824   1
   4  11  -1 294.596 155.440   1
  -4  11   1 550.141 178.757   1
   4 -11   0 84.5257 131.104   1
  -4 -11   0 72.1360 139.047   1
   4  11   0 31.4205 133.836   1
  -4  11   0 136.544 151.816   1
   4 -11   1 495.573 143.721   1
   4  11   1 66.9509 158.955   1
  -4  11  -1 309.793 137.943   1
  -4 -11  -1 551.377 155.440   1
   4  11   2 15264.2 889.434   1
  -4 -11  -2 14923.2 878.799   1
  -4  11  -2 15028.0 857.120   1
   4 -11   2 16658.8 857.217   1
  -4 -11  -3 1079.63 199.274   1
   4 -11   3 868.435 135.755   1
   4  11   4 12494.3 767.356   1
   4 -11   4 12704.3 707.337   1
  -4  11  -4 13154.9 708.812   1
  -4 -11  -4 13080.2 759.372   1
  -4  11  -5 199.481 90.7371   1
   4 -11   5 182.040 95.3348   1
   4 -11   6 11445.6 596.706   1
  -4 -11  -6 9514.96 672.090   1
  -4  11  -6 11196.6 595.089   1
   4  11   6 9684.34 685.941   1
   4 -11   7 38.6822 77.8953   1
   4  11   7 46.0611 196.765   1
  -4 -11  -7-101.613 181.501   1
  -4  11  -7-58.6097 72.5033   1
  -4  11  -8 19691.9 1051.90   1
  -4 -11  -8 19783.0 1144.97   1
   4 -11   8 20632.6 1053.18   1
   4  11   8 21483.2 1172.94   1
  -4 -11  -9-196.555 195.641   1
  -4  11  -9 48.7227 48.5971   1
   4  11   9 197.045 206.215   1
   4 -11   9 14.8055 49.3894   1
  -4  11 -10 348.983 54.8329   1
   4 -11  10 169.101 52.6594   1
  -4  11 -11 100.393 56.7145   1
  -4 -11 -11 22.9967 191.899   1
   4  11  11 130.047 202.210   1
   4 -11  11 38.3587 55.3147   1
  -4 -11 -12 10058.7 534.806   1
   4  11  12 10697.2 567.883   1
   4 -11  13 3858.82 239.815   1
  -4  11 -13 3481.93 234.952   1
   4  11  14 8316.57 529.842   1
  -4 -11 -14 7286.20 490.857   1
  -4 -11 -15 1386.75 270.599   1
   4  11  15 1015.77 293.593   1
  -4 -11 -17 402.642 266.181   1
   4  11  17 426.366 311.931   1
  -4 -11 -18 1496.81 251.587   1
   4  11  18 1830.59 287.262   1
  -4 -11 -19 178.724 272.253   1
   4  11  19 143.544 310.621   1
  -4 -11 -20 745.696 278.551   1
   4  11  20 1123.59 316.958   1
  -4 -11 -21 102.443 230.159   1
   4  11  21 86.3254 271.423   1
  -4 -11 -23 226.860 211.387   1
   4  11  23 256.680 248.757   1
  -4 -11 -25-246.727 262.976   1
   4  11  25 222.318 309.147   1
  -4  12  24 220.790 245.324   1
   4 -12 -24 663.790 240.582   1
  -4  12  23 1518.49 358.505   1
   4 -12 -23 625.124 310.747   1
  -4  12  22 256.734 259.197   1
   4 -12 -22 422.993 235.336   1
  -4  12  21 288.596 332.861   1
   4 -12 -21 80.3080 292.051   1
  -4  12  20 436.370 248.351   1
   4 -12 -20 269.796 221.067   1
  -4  12  18 351.329 328.082   1
  -4  12  17 1607.81 333.120   1
   4 -12 -17 1358.40 295.526   1
  -4  12  16 2764.05 359.962   1
   4 -12 -16 3083.48 349.918   1
   4 -12 -15-53.6906 246.218   1
  -4  12  14 1113.58 308.440   1
   4 -12 -14 876.653 274.195   1
  -4  12  13 929.063 312.556   1
   4 -12 -13 627.776 280.918   1
   4  12 -12 9636.19 549.951   1
  -4  12  12 11126.8 693.215   1
   4  12 -11 146.671 76.7506   1
  -4 -12  11 142.561 66.7860   1
   4 -12 -11 201.553 249.686   1
  -4 -12  10 259.461 70.3442   1
   4  12 -10 288.320 81.2151   1
   4 -12 -10 393.140 243.150   1
  -4 -12   9 119.801 79.1344   1
  -4  12   9 257.265 219.177   1
   4  12  -9 149.971 89.0953   1
   4 -12  -9 47.7292 217.716   1
   4  12  -8 149.067 94.7076   1
  -4 -12   8-6.54256 85.0151   1
  -4  12   7 1619.19 288.194   1
   4  12  -7 1763.14 158.296   1
  -4 -12   7 2044.62 156.365   1
   4 -12  -7 1536.07 249.217   1
  -4  12   6-23.3618 244.202   1
   4  12  -6 165.665 113.796   1
  -4 -12   6-59.8349 100.205   1
   4 -12  -6 337.453 215.037   1
   4  12  -5 2733.18 215.417   1
  -4  12   5 2952.16 306.686   1
  -4 -12   5 2620.31 210.147   1
   4 -12  -5 2687.70 273.803   1
  -4  12   4 9996.74 651.949   1
   4 -12  -4 10962.1 654.179   1
  -4  12   3 1132.71 220.673   1
  -4 -12   3 1175.72 157.873   1
   4  12  -3 1022.57 165.764   1
   4 -12  -3 986.632 207.590   1
  -4  12   2 1415.13 220.509   1
   4  12  -2 1120.02 191.406   1
   4 -12  -2 1648.61 215.493   1
  -4 -12   2 1944.55 188.399   1
   4 -12  -1 2320.18 241.217   1
  -4 -12   1 2589.21 229.137   1
  -4  12   1 2579.46 255.426   1
   4  12  -1 2625.44 242.409   1
   4 -12   0 16914.8 897.610   1
  -4  12   0 16400.5 901.450   1
  -4 -12   0 15226.2 891.299   1
   4  12   0 15290.6 899.428   1
   4 -12   1 2900.42 237.931   1
   4  12   1 2683.20 257.634   1
  -4  12  -1 2717.26 242.890   1
  -4 -12  -1 2718.73 253.107   1
   4  12   2 1999.25 240.858   1
   4 -12   2 1354.91 178.012   1
  -4 -12  -2 1959.13 223.282   1
  -4  12  -2 1877.58 197.020   1
   4  12   3 1298.37 221.750   1
   4 -12   3 1115.82 148.151   1
  -4 -12  -3 857.009 195.869   1
  -4  12  -4 11652.1 599.369   1
   4 -12   4 9812.72 599.249   1
  -4  12  -5 2697.86 184.321   1
  -4 -12  -5 2430.16 274.973   1
   4 -12   5 2604.89 185.035   1
   4  12   5 2733.24 305.694   1
   4  12   6 160.891 229.394   1
   4 -12   6 126.997 65.8478   1
  -4 -12  -6-20.1901 201.514   1
  -4  12  -6 31.8771 66.2271   1
   4  12   7 1928.22 291.556   1
  -4 -12  -8 21.8204 194.428   1
   4  12   8 295.483 211.202   1
  -4 -12  -9 22.4497 230.569   1
   4  12   9 710.009 257.877   1
  -4 -12 -10 320.534 207.613   1
   4  12  10 338.397 248.053   1
  -4 -12 -11 629.925 217.193   1
   4  12  11 691.685 239.950   1
  -4 -12 -12 11098.4 726.891   1
   4  12  12 11660.7 747.613   1
  -4 -12 -13 949.772 261.429   1
   4  12  13 976.494 283.366   1
  -4 -12 -14 1239.26 241.532   1
  -4 -12 -15 448.825 274.958   1
   4  12  15 392.179 297.438   1
  -4 -12 -16 2898.33 339.574   1
   4  12  16 2962.41 377.738   1
   4  12  17 831.747 247.079   1
  -4 -12 -18-76.7972 256.766   1
   4  12  18 374.428 293.694   1
  -4 -12 -19 309.491 286.933   1
   4  12  19-202.407 327.908   1
  -4 -12 -20 282.759 207.104   1
   4  12  20 57.8019 245.462   1
  -4 -12 -21 562.075 280.230   1
   4  12  21 28.7706 311.621   1
  -4 -12 -22 1038.82 307.602   1
   4  12  22 1147.44 344.712   1
  -4 -12 -23 1228.57 244.799   1
   4  12  23 907.622 271.085   1
  -4 -12 -24 74.1386 275.575   1
   4  12  24 279.683 319.630   1
  -4  13  24 655.656 334.477   1
  -4  13  23-55.6620 270.222   1
   4 -13 -22 968.394 308.824   1
  -4  13  22 424.713 326.117   1
   4 -13 -21 186.157 251.668   1
   4 -13 -20 1075.40 301.756   1
   4 -13 -19 108.473 281.396   1
  -4  13  19 584.975 344.893   1
   4 -13 -17 272.693 224.885   1
  -4  13  17 352.809 251.683   1
   4 -13 -16 4626.11 413.658   1
  -4  13  16 5223.46 444.502   1
   4 -13 -15 1056.28 250.470   1
  -4  13  15 875.922 262.298   1
  -4  13  14 4314.32 421.353   1
   4 -13 -14 4541.16 415.395   1
  -4  13  13 601.403 302.848   1
   4 -13 -13 318.854 287.720   1
  -4  13  12 169.269 257.247   1
   4 -13 -12-78.4877 231.525   1
  -4  13  11 665.037 284.345   1
   4 -13 -11 77.1349 252.789   1
  -4  13   9 238.564 239.191   1
   4 -13  -9 243.804 221.355   1
  -4  13   8 4045.70 361.376   1
   4 -13  -8 2497.99 314.169   1
   4  13  -7 4481.31 270.497   1
  -4  13   7 4439.41 399.695   1
  -4 -13   7 4626.02 263.362   1
   4 -13  -7 4553.90 378.167   1
  -4  13   6 703.202 245.433   1
  -4 -13   6 970.995 113.628   1
   4  13  -6 770.654 118.696   1
   4 -13  -6 961.918 225.208   1
  -4  13   5 278.682 216.700   1
  -4 -13   5 53.1169 104.966   1
   4  13  -5 188.289 120.262   1
   4 -13  -5-42.0147 194.944   1
  -4  13   3 165.515 198.380   1
   4  13  -3-26.3629 136.390   1
  -4 -13   3 247.434 124.939   1
   4 -13  -3 114.124 192.655   1
   4  13  -2 2854.87 268.421   1
   4 -13  -2 3507.46 289.961   1
  -4 -13   2 3326.99 264.028   1
  -4  13   2 3412.84 309.064   1
   4 -13  -1 528.158 169.583   1
  -4 -13   1 515.932 159.575   1
   4  13  -1 786.556 178.483   1
  -4  13   1 435.757 194.863   1
   4 -13   0-61.4797 163.500   1
  -4 -13   0 108.282 150.989   1
   4  13   0 173.862 177.276   1
  -4  13   0 48.9722 161.740   1
   4 -13   1 622.761 161.228   1
   4  13   1 1006.60 218.253   1
  -4 -13  -1 445.122 171.438   1
  -4  13  -1 826.011 165.728   1
   4  13   2 3881.22 335.438   1
   4 -13   2 4084.22 280.522   1
  -4 -13  -2 3891.79 317.733   1
  -4  13  -2 3437.74 276.939   1
   4  13   3 418.409 204.123   1
   4 -13   3 155.928 118.939   1
  -4 -13  -3 606.219 179.822   1
  -4  13  -3 183.974 121.446   1
   4  13   4 438.629 212.060   1
  -4  13  -4 197.018 99.0108   1
   4 -13   4 123.925 99.1410   1
   4 -13   5 74.7886 73.4716   1
  -4 -13  -5 60.7980 191.141   1
   4  13   5-91.5089 215.179   1
  -4  13  -5 21.2223 74.8121   1
   4  13   6 571.076 232.866   1
  -4 -13  -6 884.385 228.941   1
  -4 -13  -7 4565.05 377.350   1
   4  13   7 4478.62 400.914   1
   4  13   8 2690.54 330.832   1
  -4 -13  -8 2409.96 291.961   1
  -4 -13  -9 228.300 197.015   1
   4  13   9-104.179 220.328   1
  -4 -13 -11 288.341 229.504   1
   4  13  11 267.398 255.983   1
  -4 -13 -12 536.804 259.531   1
   4  13  12 108.797 282.294   1
  -4 -13 -13 148.430 243.942   1
   4  13  13 111.219 291.339   1
  -4 -13 -14 4835.82 417.913   1
   4  13  14 5268.07 456.423   1
  -4 -13 -15 732.936 241.336   1
   4  13  15 571.951 249.000   1
   4  13  16 4318.29 449.977   1
  -4 -13 -16 4796.17 418.501   1
  -4 -13 -17 490.441 286.171   1
   4  13  17-173.555 301.136   1
  -4 -13 -19 826.274 227.446   1
  -4 -13 -20 1129.89 304.511   1
   4  13  20 1822.95 346.888   1
  -4 -13 -21 407.774 284.766   1
   4  13  21 1125.66 351.800   1
   4  13  22 799.536 330.554   1
  -4 -13 -23 348.497 230.490   1
   4  13  23 28.1899 256.508   1
  -4 -13 -24 1005.06 304.745   1
   4  13  24 829.757 351.472   1
   4 -14 -23 202.274 249.344   1
  -4  14  23 82.7418 279.964   1
   4 -14 -21 79.0951 217.916   1
  -4  14  21 371.018 272.993   1
   4 -14 -19 459.774 296.102   1
  -4  14  19 584.474 333.048   1
   4 -14 -18 435.818 254.808   1
  -4  14  18 882.818 284.676   1
   4 -14 -17 218.750 222.669   1
  -4  14  17 88.6067 243.110   1
   4 -14 -16 2873.70 338.074   1
  -4  14  16 3162.61 376.374   1
   4 -14 -15 27.3139 213.547   1
  -4  14  15 530.871 253.127   1
   4 -14 -14 190.206 250.833   1
  -4  14  14 205.343 270.763   1
   4 -14 -13 510.886 277.611   1
  -4  14  13-29.0816 294.703   1
   4 -14 -12 3030.30 329.200   1
  -4  14  12 2010.98 329.536   1
   4 -14 -11 1354.82 296.222   1
  -4  14  11 1020.96 314.640   1
   4 -14 -10 5654.38 469.463   1
  -4  14  10 6123.66 490.169   1
  -4  14   8 534.092 255.525   1
   4 -14  -8 1132.64 252.795   1
  -4  14   7 155.824 248.895   1
   4 -14  -7-70.1919 203.183   1
   4  14  -6 2347.72 166.346   1
   4 -14  -6 2128.36 296.651   1
  -4 -14   6 2520.18 159.125   1
   4  14  -5 3507.55 250.455   1
  -4  14   5 4285.57 373.903   1
  -4 -14   5 3724.80 242.198   1
   4 -14  -5 4187.16 345.284   1
   4 -14  -4 3955.54 358.065   1
  -4  14   4 4546.79 381.318   1
  -4  14   3 279.884 217.074   1
   4  14  -3 267.166 146.078   1
   4 -14  -3 493.876 196.917   1
   4 -14  -2 239.365 187.709   1
  -4  14   2 305.502 206.088   1
   4  14  -2 226.564 154.869   1
   4 -14  -1 172.538 163.312   1
   4  14  -1 316.716 174.451   1
   4 -14   0 3515.68 296.438   1
   4  14   0 4127.01 327.385   1
  -4  14   0 3980.05 312.283   1
  -4 -14   0 3785.27 298.102   1
  -4 -14  -1 275.289 168.532   1
  -4  14  -1 74.6990 150.154   1
   4  14   1 446.891 201.807   1
   4 -14   1 396.026 148.875   1
  -4 -14  -2 383.699 171.049   1
   4 -14   2 146.370 133.528   1
   4  14   2 165.185 184.973   1
  -4  14  -2 436.574 144.678   1
  -4  14  -3 304.382 122.729   1
   4 -14   3 324.755 117.897   1
   4  14   4 3670.43 344.393   1
  -4 -14  -4 3863.13 317.512   1
   4 -14   4 3751.78 230.578   1
  -4  14  -4 3147.49 223.721   1
   4  14   5 4134.01 368.736   1
  -4 -14  -5 4050.66 344.222   1
   4  14   6 2978.10 325.495   1
  -4 -14  -6 2695.91 301.103   1
   4  14   7-127.051 237.195   1
  -4 -14  -7 401.943 202.626   1
   4  14   8 699.910 266.164   1
  -4 -14  -8 876.407 238.613   1
  -4 -14 -10 5850.47 468.677   1
   4  14  10 6282.95 503.521   1
  -4 -14 -11 759.439 271.846   1
   4  14  11 846.798 297.033   1
  -4 -14 -12 2624.77 339.959   1
   4  14  12 2646.36 367.825   1
  -4 -14 -13 226.685 251.639   1
   4  14  13 256.610 296.281   1
  -4 -14 -14 153.051 251.975   1
   4  14  14 547.164 292.678   1
  -4 -14 -15 850.246 247.826   1
   4  14  15 377.438 283.091   1
  -4 -14 -16 2878.99 304.141   1
   4  14  16 2479.92 327.834   1
  -4 -14 -18 908.548 289.350   1
   4  14  18 818.222 336.162   1
  -4 -14 -19 1213.72 305.130   1
   4  14  19 407.814 331.288   1
  -4 -14 -20 487.241 283.813   1
   4  14  20 610.273 338.610   1
  -4 -14 -21 381.016 259.378   1
   4  14  21 172.624 294.360   1
  -4 -14 -22 501.414 226.594   1
   4  14  22 1108.23 296.276   1
  -4 -14 -23-321.285 273.315   1
   4  14  23 362.735 345.406   1
  -4  15  22-83.5448 311.605   1
   4 -15 -22 127.562 275.941   1
  -4  15  20 346.211 342.859   1
   4 -15 -20 766.582 305.639   1
  -4  15  18 824.282 294.372   1
   4 -15 -18 1549.73 290.626   1
  -4  15  17 296.317 245.647   1
   4 -15 -17 54.7612 219.707   1
  -4  15  16 118.978 250.985   1
   4 -15 -16 302.284 223.095   1
  -4  15  15 1101.07 307.301   1
   4 -15 -15 989.942 276.876   1
  -4  15  14 1662.07 343.258   1
   4 -15 -14 1645.83 323.405   1
  -4  15  12 937.665 294.696   1
   4 -15 -12 1345.15 285.992   1
  -4  15  11 376.602 283.142   1
   4 -15 -11 264.366 221.896   1
  -4  15  10 857.128 295.642   1
   4 -15 -10 181.065 255.497   1
  -4  15   9 619.060 283.807   1
   4 -15  -9 583.328 243.699   1
   4 -15  -8 3720.57 370.261   1
  -4  15   8 4216.42 403.347   1
   4 -15  -7-96.7363 230.900   1
  -4  15   7-429.421 267.477   1
   4 -15  -6-281.441 224.533   1
  -4  15   6-207.788 243.283   1
   4  15  -5 156.322 100.561   1
   4 -15  -5-113.247 191.076   1
  -4 -15   4 102.448 108.385   1
  -4  15   4 118.373 194.885   1
   4 -15  -4 368.953 190.399   1
   4  15  -4 85.2212 122.350   1
  -4 -15   3 572.102 131.952   1
   4  15  -3 378.472 144.721   1
   4  15  -2 3026.93 283.337   1
  -4 -15   2 3788.27 276.155   1
  -4  15   2 3966.78 327.072   1
   4 -15  -2 3831.77 313.025   1
  -4 -15   1 120.879 143.556   1
   4 -15  -1 251.000 164.671   1
   4  15  -1 221.921 166.405   1
  -4  15   1 116.886 169.950   1
  -4 -15   0-49.5544 157.478   1
   4 -15   0 49.5824 147.168   1
   4  15   0 18.6518 170.084   1
  -4  15   0 138.532 172.390   1
  -4 -15  -1 230.925 163.622   1
   4 -15   1 114.941 141.551   1
  -4  15  -1 106.716 154.587   1
   4  15   1 280.829 179.367   1
  -4  15  -2 3368.49 269.844   1
   4 -15   2 3560.62 260.014   1
  -4 -15  -3 397.919 193.872   1
   4 -15   3 320.207 114.235   1
   4  15   3 224.678 214.822   1
  -4  15  -3 328.922 119.004   1
  -4 -15  -4 188.153 182.246   1
   4  15   4 372.505 222.043   1
  -4  15  -4 99.4834 63.1047   1
   4  15   5 72.6291 219.546   1
  -4 -15  -5 152.157 191.257   1
   4  15   6 325.509 236.877   1
  -4 -15  -6-22.4491 198.766   1
   4  15   7 51.5594 240.554   1
  -4 -15  -7 185.686 223.114   1
   4  15   9 272.180 248.125   1
  -4 -15  -9 726.116 237.645   1
   4  15  10 1005.34 273.124   1
  -4 -15 -10 859.098 234.373   1
   4  15  11 425.721 278.345   1
  -4 -15 -11 350.858 227.351   1
   4  15  12 603.771 280.735   1
  -4 -15 -12 967.312 255.497   1
   4  15  13 2296.85 359.068   1
  -4 -15 -13 1650.55 302.126   1
   4  15  14 527.724 310.024   1
  -4 -15 -14 1380.27 284.578   1
   4  15  15 706.863 326.615   1
  -4 -15 -15 1101.29 279.956   1
   4  15  16 975.040 329.993   1
  -4 -15 -16 288.589 256.403   1
   4  15  17 118.167 292.360   1
  -4 -15 -17 471.249 269.233   1
   4  15  18 1590.40 337.202   1
  -4 -15 -18 1067.65 266.715   1
   4  15  20 174.025 279.447   1
  -4 -15 -20 588.556 249.922   1
   4  15  22-28.1503 330.690   1
  -4 -15 -22 498.359 290.213   1
   4 -16 -21 384.130 241.206   1
  -4  16  21 84.4589 281.914   1
   4 -16 -20 78.3119 273.653   1
  -4  16  20 373.014 339.310   1
   4 -16 -19 720.246 301.249   1
  -4  16  19-116.507 332.566   1
   4 -16 -17 81.8410 267.571   1
  -4  16  17-178.664 292.793   1
   4 -16 -16 329.496 271.686   1
  -4  16  16 209.764 297.174   1
   4 -16 -15 440.952 293.590   1
  -4  16  15 842.023 330.802   1
   4 -16 -14 1837.45 323.541   1
  -4  16  14 1083.32 338.797   1
   4 -16 -13-54.7030 229.012   1
  -4  16  13 210.088 266.427   1
   4 -16 -11 401.710 260.696   1
  -4  16  11-592.180 269.218   1
   4 -16 -10 1691.52 283.891   1
  -4  16  10 2084.63 332.695   1
   4 -16  -9 754.645 258.605   1
  -4  16   9 521.072 272.770   1
   4 -16  -8 1047.78 268.147   1
  -4  16   8 425.936 277.699   1
   4 -16  -7 374.531 234.758   1
  -4  16   7 249.096 257.965   1
  -4  16   6 4179.21 408.062   1
   4 -16  -6 4321.69 381.790   1
   4 -16  -5 1811.04 268.106   1
  -4  16   5 1415.62 281.555   1
   4 -16  -4 583.727 220.499   1
  -4  16   4 735.287 241.481   1
   4 -16  -3 190.352 188.376   1
  -4  16   3-23.3876 205.737   1
   4 -16  -2 579.402 201.313   1
   4  16  -2 31.1875 167.149   1
  -4  16   2 285.152 196.992   1
   4 -16  -1 242.900 172.543   1
  -4  16   1 160.032 186.782   1
   4  16  -1 88.2943 168.100   1
  -4 -16   0 324.482 173.426   1
   4 -16   0 185.735 165.747   1
  -4  16   0 141.353 175.164   1
   4  16   0-155.478 194.528   1
  -4  16  -1 30.6857 149.375   1
  -4 -16  -1-36.8923 156.053   1
   4  16   1 249.789 192.569   1
  -4 -16  -3 207.497 187.118   1
   4  16   3 46.6660 218.363   1
  -4 -16  -4 715.237 210.234   1
   4  16   4 536.230 229.666   1
  -4 -16  -5 1322.58 241.780   1
   4  16   5 790.410 261.009   1
  -4 -16  -6 3284.27 336.856   1
   4  16   6 3499.31 368.921   1
   4  16   7-81.0574 257.607   1
  -4 -16  -8 635.150 233.727   1
   4  16   8 774.794 272.354   1
  -4 -16  -9 424.920 221.432   1
   4  16   9-112.989 274.442   1
  -4 -16 -10 2460.22 323.956   1
   4  16  10 2121.43 343.400   1
  -4 -16 -11 103.168 232.047   1
   4  16  11 407.096 280.393   1
  -4 -16 -13-26.3767 232.930   1
   4  16  13 533.606 292.400   1
  -4 -16 -14 1773.27 309.002   1
   4  16  14 1312.05 347.507   1
  -4 -16 -15 185.446 274.581   1
   4  16  15 687.833 327.417   1
  -4 -16 -16 740.043 280.835   1
   4  16  16 598.192 335.171   1
  -4 -16 -17-26.2890 262.978   1
   4  16  17 119.342 328.645   1
  -4 -16 -19 414.385 276.329   1
   4  16  19 29.3854 329.045   1
  -4 -16 -21-25.2762 257.725   1
   4  16  21 255.942 329.106   1
  -4  17  20 513.418 333.432   1
   4 -17 -20 180.025 253.409   1
  -4  17  19 668.444 340.821   1
   4 -17 -19-26.2107 274.931   1
  -4  17  18 707.183 344.951   1
   4 -17 -18 321.500 285.448   1
  -4  17  17 805.450 340.801   1
   4 -17 -17 81.4180 286.287   1
  -4  17  16 30.1733 323.683   1
   4 -17 -16 163.395 284.057   1
  -4  17  15 850.510 331.967   1
   4 -17 -15 630.457 283.822   1
  -4  17  14 213.318 266.744   1
   4 -17 -14 357.669 239.389   1
  -4  17  13 274.360 318.230   1
   4 -17 -13 275.271 264.873   1
  -4  17  12 335.580 283.272   1
   4 -17 -12 877.836 255.831   1
  -4  17  10 60.2772 279.010   1
   4 -17 -10 351.703 249.797   1
  -4  17   9 713.637 273.486   1
   4 -17  -9 454.522 250.416   1
  -4  17   8 2014.64 320.497   1
   4 -17  -8 1762.69 293.473   1
  -4  17   6 496.546 270.057   1
   4 -17  -6 830.933 251.824   1
  -4  17   5 79.5992 225.958   1
   4 -17  -5 48.6074 212.423   1
  -4  17   4 356.621 259.719   1
  -4  17   3 1461.07 267.361   1
   4  17   2 257.617 206.383   1
   4  17   3 1647.61 272.037   1
   4  17   4 795.610 275.617   1
  -4 -17  -4 387.114 220.675   1
   4  17   5 239.309 248.761   1
  -4 -17  -5-23.5899 218.254   1
   4  17   6 684.500 265.387   1
  -4 -17  -6 1407.86 247.820   1
   4  17   7 478.232 257.408   1
  -4 -17  -7 374.738 231.432   1
   4  17   8 1348.29 315.596   1
  -4 -17  -8 1858.93 293.094   1
   4  17   9 728.207 294.881   1
  -4 -17  -9 155.894 239.159   1
   4  17  10 590.904 278.011   1
  -4 -17 -10 315.494 234.429   1
   4  17  12 721.683 314.003   1
  -4 -17 -12 1467.51 297.757   1
   4  17  13 635.286 277.596   1
  -4 -17 -13 589.227 246.896   1
   4  17  14 424.686 287.414   1
  -4 -17 -14 294.741 231.867   1
   4  17  15 1790.48 367.753   1
  -4 -17 -15 1710.62 313.688   1
   4  17  16 604.758 343.422   1
  -4 -17 -16 213.173 272.334   1
   4  17  18 593.772 336.116   1
   4  17  19-29.2639 327.511   1
  -4 -17 -19 258.698 275.223   1
   4  17  20 1264.35 364.166   1
  -4 -17 -20 76.5493 270.137   1
  -4  18  18-413.553 312.185   1
  -4  18  17 30.0069 302.334   1
  -4  18  16 151.953 264.865   1
  -4  18  15-153.432 303.331   1
  -4  18  14 92.8891 334.923   1
  -4  18  13-31.0721 282.505   1
  -4  18  12 591.352 313.541   1
  -4  18  11 713.495 327.700   1
  -4  18  10 1911.21 350.657   1
   4  18   8 238.187 277.219   1
   4  18   9 1175.85 322.155   1
   4  18  11 798.138 307.545   1
   4  18  12-123.548 291.366   1
   4  18  13 802.173 331.777   1
  -4 -18 -13 516.109 260.233   1
   4  18  14 554.733 308.477   1
  -4 -18 -14 407.338 242.985   1
   4  18  15 61.4658 300.007   1
  -4 -18 -15 216.455 257.363   1
   4  18  17 541.407 350.394   1
   4  18  18 296.219 328.579   1
   4  18  19 261.816 310.342   1
   5   0 -27-54.7875 237.900   1
  -5   0  26-30.1412 300.051   1
   5   0 -26 82.3757 289.534   1
  -5   0  24 540.123 267.344   1
   5   0 -24-81.8812 234.151   1
  -5   0  23-297.744 302.259   1
   5   0 -23 595.967 291.313   1
  -5   0  21 348.320 279.085   1
   5   0 -21 52.7607 265.341   1
  -5   0  20 370.107 300.566   1
   5   0 -20 233.065 271.084   1
  -5   0  19 306.768 275.700   1
   5   0 -19 50.7162 236.682   1
  -5   0  18 3728.96 372.041   1
   5   0 -18 2674.07 333.095   1
  -5   0  17 52.9669 249.205   1
   5   0 -17 240.962 239.993   1
  -5   0  16 2598.02 327.778   1
  -5   0  15 372.991 216.025   1
   5   0 -15-67.9007 192.189   1
  -5   0  14 311.628 258.032   1
   5   0 -14 240.265 232.222   1
  -5   0  13 276.385 228.279   1
   5   0 -13 41.9815 203.934   1
  -5   0  12 12310.7 798.881   1
   5   0 -12 14286.4 795.966   1
  -5   0  10 1721.30 240.230   1
   5   0 -10 1270.18 214.660   1
  -5   0   9 340.395 191.637   1
   5   0  -9 52.6247 168.779   1
  -5   0   8 18780.9 1092.40   1
   5   0  -8 20215.1 1087.86   1
  -5   0   7 85.3542 165.349   1
   5   0  -7-188.013 156.007   1
   5   0  -6 193.701 149.868   1
  -5   0   6 600.092 174.973   1
   5   0  -5 14.2864 143.598   1
  -5   0   5-30.5084 147.340   1
   5   0  -4 42998.0 2238.27   1
  -5   0   4 41983.6 2240.17   1
   5   0  -3-13.0960 152.359   1
  -5   0   3 13.6209 154.453   1
   5   0  -2 62563.4 3272.67   1
  -5   0   2 63171.1 3274.37   1
   5   0  -1 148.366 123.482   1
  -5   0   1 51.2586 125.154   1
   5   0   0 12.4906 140.912   1
  -5   0   0 178.443 148.359   1
   5   0   1 75.2640 152.096   1
  -5   0  -1 49.9957 148.530   1
   5   0   2 61835.7 3191.89   1
  -5   0  -2 60679.9 3187.12   1
  -5   0  -3-38.2207 133.165   1
   5   0   3 13.3573 143.874   1
  -5   0  -4 42846.3 2219.25   1
   5   0   4 41460.1 2220.69   1
  -5   0  -5-27.6514 123.141   1
   5   0   5-101.374 139.554   1
  -5   0  -6-100.901 158.475   1
   5   0   6 198.029 159.585   1
  -5   0  -7 91.5909 153.567   1
   5   0   7 162.699 166.756   1
  -5   0  -8 18060.1 1033.10   1
   5   0   8 18906.9 1038.77   1
  -5   0  -9-51.6788 157.985   1
   5   0   9 54.9386 161.052   1
  -5   0 -10 1723.62 217.247   1
   5   0  10 1585.42 224.804   1
  -5   0 -11-166.742 176.305   1
   5   0  11-120.358 202.246   1
   5   0  12 11382.1 730.519   1
  -5   0 -12 13003.2 735.216   1
   5   0  13 130.935 209.165   1
  -5   0 -13 19.9617 175.036   1
  -5   0 -14 538.777 199.967   1
   5   0  15 23.8568 199.741   1
  -5   0 -15-86.0288 194.975   1
   5   0  16 2353.41 309.421   1
  -5   0 -16 3172.41 308.498   1
   5   0  17 51.1232 251.349   1
   5   0  19 377.684 266.652   1
  -5   0 -19-71.8207 230.722   1
   5   0  20 135.489 255.884   1
  -5   0 -20 368.730 265.635   1
   5   0  21 193.377 261.436   1
  -5   0 -21 200.986 249.686   1
   5   0  23 405.445 257.017   1
  -5   0 -23 362.976 228.843   1
   5   0  24 587.833 261.304   1
  -5   0 -24 52.8327 232.050   1
  -5   0 -25 320.631 249.081   1
   5   0  26 30.0112 283.037   1
  -5   0 -26-26.8593 244.912   1
  -5   0 -27 296.372 251.777   1
   5  -1 -28 2842.65 382.784   1
  -5   1  26 1165.48 294.212   1
  -5  -1  26 909.835 306.587   1
   5  -1 -26 488.691 262.408   1
   5   1 -26 583.599 293.703   1
  -5   1  25-29.9357 292.941   1
  -5  -1  25 302.894 282.614   1
   5  -1 -25 407.495 293.290   1
   5   1 -25-110.737 247.329   1
  -5   1  24 1105.61 301.704   1
  -5  -1  24 571.731 305.191   1
   5   1 -24 1237.99 318.994   1
   5  -1 -24 1274.41 295.908   1
  -5  -1  23 178.960 243.696   1
  -5   1  23 563.899 298.384   1
   5   1 -23-27.2175 231.855   1
   5  -1 -23-80.8323 265.670   1
  -5   1  22 7263.23 549.881   1
  -5  -1  22 7153.07 551.356   1
   5   1 -22 6874.54 531.236   1
   5  -1 -22 6651.38 533.264   1
  -5  -1  21 289.610 283.701   1
  -5   1  21 927.195 303.193   1
   5   1 -21 369.249 256.748   1
   5  -1 -21 975.904 292.281   1
  -5  -1  20 283.827 254.277   1
  -5   1  20 313.830 261.674   1
   5   1 -20 491.237 228.971   1
   5  -1 -20 441.608 237.717   1
  -5  -1  19 221.773 233.827   1
  -5   1  19 28.0035 232.970   1
   5   1 -19 277.944 216.031   1
   5  -1 -19 101.996 223.699   1
  -5   1  18 3122.78 361.332   1
  -5  -1  17-157.282 231.996   1
   5   1 -17 23.8899 212.735   1
   5  -1 -16 3856.96 337.476   1
  -5  -1  16 3982.91 382.916   1
  -5   1  16 3115.84 342.670   1
   5   1 -16 3653.76 359.068   1
  -5  -1  15 146.768 211.400   1
  -5   1  15 75.5004 263.325   1
   5   1 -15 424.664 193.847   1
   5  -1 -15 206.341 237.277   1
  -5  -1  14 5194.42 419.092   1
  -5   1  14 5312.16 422.489   1
   5   1 -14 4971.87 408.239   1
   5  -1 -14 4543.32 394.011   1
  -5   1  13-70.4198 252.303   1
   5  -1 -13 170.828 213.602   1
   5   1 -13-103.200 203.451   1
  -5   1  12 62051.7 3365.44   1
   5  -1 -12 65519.2 3360.91   1
  -5  -1  11 1757.07 240.949   1
   5   1 -11 1873.38 226.659   1
  -5  -1  10 251.496 162.290   1
  -5   1  10 82.3537 152.510   1
   5  -1 -10-18.8368 154.747   1
   5   1 -10 575.248 169.847   1
  -5  -1   9 1688.86 222.728   1
  -5   1   9 1662.78 234.796   1
   5   1  -9 1938.08 213.280   1
   5  -1  -9 2067.70 223.918   1
  -5  -1   8 1245.12 195.516   1
  -5   1   8 1071.50 187.171   1
   5   1  -8 1332.07 192.166   1
   5  -1  -8 1421.40 188.448   1
   5   1  -7 1391.13 189.221   1
  -5  -1   7 1396.84 203.789   1
  -5   1   7 1171.42 197.118   1
   5  -1  -7 937.899 183.483   1
  -5   1   6 2505.53 249.680   1
  -5  -1   6 2374.51 240.497   1
   5  -1  -6 2167.16 233.932   1
   5   1  -6 2323.35 232.890   1
   5  -1  -5 4132.61 312.699   1
   5   1  -5 3971.44 302.215   1
  -5  -1   5 3774.97 303.438   1
  -5   1   5 4453.74 322.488   1
   5   1  -4 55679.1 2983.30   1
   5  -1  -4 55703.9 2985.33   1
  -5   1   4 57723.4 2992.53   1
  -5  -1   4 59701.2 2987.95   1
   5   1  -3 7887.35 471.844   1
   5  -1  -3 7308.03 473.407   1
  -5  -1   3 7485.33 473.555   1
  -5   1   3 8309.87 485.973   1
   5  -1  -2 23762.3 1307.85   1
   5   1  -2 25203.3 1308.22   1
  -5  -1   2 23463.2 1305.73   1
  -5   1   2 24841.4 1310.96   1
   5   1  -1 13310.7 746.660   1
   5  -1  -1 13221.0 741.551   1
  -5   1   1 13887.5 749.545   1
  -5  -1   1 12283.5 745.091   1
   5  -1   0 18830.7 1079.78   1
  -5  -1   0 19269.2 1084.65   1
  -5   1   0 21967.1 1091.78   1
   5   1   0 19679.9 1083.67   1
  -5  -1  -1 12666.8 732.840   1
  -5   1  -1 12999.1 742.721   1
   5   1   1 13687.4 737.720   1
   5  -1   1 12904.5 738.038   1
  -5  -1  -2 23864.1 1308.79   1
  -5   1  -2 26100.1 1308.56   1
   5   1   2 24058.2 1312.99   1
   5  -1   2 23305.1 1305.97   1
  -5   1  -3 8897.53 504.044   1
  -5  -1  -3 8416.52 499.169   1
   5  -1   3 8179.31 504.576   1
   5   1   3 7905.94 500.580   1
   5  -1   4 57193.0 2942.23   1
  -5  -1  -4 56171.7 2942.31   1
   5   1   4 53917.5 2944.22   1
  -5   1  -4 57911.8 2939.95   1
  -5   1  -5 3620.02 281.415   1
  -5  -1  -5 3850.50 298.093   1
   5   1   5 3599.38 295.287   1
   5  -1   5 4231.22 293.951   1
  -5   1  -6 2154.67 222.707   1
  -5  -1  -6 2182.31 211.588   1
   5  -1   6 2026.48 223.630   1
   5   1   6 2460.69 221.080   1
  -5  -1  -7 1152.81 188.384   1
  -5   1  -7 1342.86 186.203   1
   5   1   7 1288.74 208.522   1
   5  -1   7 1268.23 194.117   1
  -5  -1  -8 1466.39 191.953   1
  -5   1  -8 1399.08 186.584   1
   5   1   8 1061.24 193.385   1
   5  -1   8 1453.20 198.425   1
   5  -1   9 1950.51 242.176   1
   5   1   9 1620.93 234.741   1
  -5  -1  -9 2410.84 245.543   1
  -5   1  -9 1635.30 221.572   1
  -5   1 -10 594.333 168.523   1
  -5  -1 -10 424.485 145.196   1
   5  -1  10 185.655 168.801   1
   5   1  10 235.677 150.699   1
  -5   1 -11 1867.00 235.512   1
   5  -1  11 2008.85 248.148   1
   5   1  12 60128.4 3260.44   1
  -5  -1 -12 63497.5 3257.75   1
  -5  -1 -13 142.604 181.457   1
  -5   1 -13-97.5825 181.613   1
   5  -1  13-298.446 196.134   1
   5   1  13-156.301 202.477   1
   5   1  14 4901.70 411.325   1
   5  -1  14 4311.98 387.360   1
  -5  -1 -14 5468.26 401.067   1
  -5  -1 -15-349.899 237.530   1
  -5   1 -15 21.1352 189.360   1
   5  -1  15-328.066 216.786   1
   5   1  16 3519.91 325.774   1
   5  -1  16 3024.05 327.164   1
  -5  -1 -16 3107.07 293.374   1
  -5   1 -16 2583.99 304.325   1
   5   1  17 336.360 268.733   1
   5  -1  17-25.2209 236.673   1
   5   1  18 2549.86 299.217   1
   5  -1  18 1873.63 287.269   1
  -5   1 -18 2372.90 288.398   1
  -5  -1 -18 2086.92 291.278   1
   5   1  19-81.5471 250.758   1
   5  -1  19 267.393 256.292   1
  -5   1 -19 118.834 233.141   1
  -5  -1 -19 48.2032 234.036   1
   5  -1  20 565.911 251.812   1
   5   1  20 274.823 283.751   1
  -5  -1 -20 884.594 278.720   1
  -5   1 -20 611.669 224.513   1
   5  -1  21 275.314 247.537   1
  -5   1 -21 426.237 228.417   1
  -5  -1 -21 377.583 261.744   1
  -5  -1 -22 6253.38 514.512   1
  -5   1 -22 7349.92 525.543   1
   5  -1  22 8003.79 560.757   1
   5   1  22 6615.74 541.172   1
   5  -1  23 931.337 306.069   1
   5   1  23 520.217 280.447   1
  -5  -1 -23 180.968 260.469   1
  -5   1 -23-78.4193 266.466   1
   5  -1  24 1332.13 327.789   1
   5   1  24 1872.98 320.986   1
  -5   1 -24 720.410 287.310   1
  -5  -1 -24 1182.65 305.882   1
   5  -1  25 180.328 274.942   1
   5   1  25 354.534 286.202   1
  -5   1 -25 26.9777 268.000   1
  -5  -1 -25 53.0468 271.750   1
   5   1  26 208.184 299.251   1
  -5   1 -26 652.211 288.363   1
  -5  -1 -26 983.754 295.806   1
  -5   2  28-29.0537 290.636   1
   5  -2 -28 105.677 304.059   1
  -5   2  27 588.080 283.654   1
   5  -2 -27 26.6838 261.466   1
  -5   2  26 2903.81 377.573   1
   5  -2 -26 3545.60 372.562   1
  -5   2  25-59.4023 305.038   1
  -5  -2  25 578.450 293.412   1
   5  -2 -25 484.881 293.431   1
   5   2 -25 699.267 297.709   1
   5  -2 -24 3422.78 372.817   1
   5   2 -24 3322.92 363.400   1
  -5   2  23 1565.35 328.406   1
  -5  -2  23 1311.51 319.386   1
   5  -2 -23 1584.16 305.414   1
  -5   2  22 1290.86 321.225   1
  -5  -2  22 1587.00 331.343   1
   5  -2 -22 1787.39 314.189   1
   5   2 -22 1318.40 299.107   1
  -5  -2  21-57.6812 258.375   1
   5   2 -21-79.1873 235.048   1
  -5  -2  20 6457.86 517.152   1
  -5   2  20 7107.20 516.136   1
   5  -2 -20 6519.16 493.315   1
   5   2 -20 6763.83 506.593   1
  -5   2  19 2499.33 345.747   1
  -5  -2  19 1511.46 291.552   1
   5   2 -19 2013.83 290.534   1
   5  -2 -19 2283.28 320.690   1
  -5  -2  18 1575.60 271.036   1
   5  -2 -18 2464.83 322.285   1
   5   2 -18 1882.89 290.272   1
  -5   2  17 376.670 269.198   1
  -5  -2  17-103.465 246.652   1
   5  -2 -17 442.554 257.046   1
   5   2 -17-142.142 218.592   1
  -5  -2  16 8175.05 537.313   1
  -5   2  16 6080.78 528.282   1
   5   2 -16 6960.72 511.542   1
   5  -2 -16 7667.07 532.633   1
  -5   2  15-76.3835 208.746   1
  -5  -2  15 47.9859 234.764   1
   5  -2 -15 186.236 192.914   1
   5   2 -15 154.327 204.545   1
  -5   2  14 13508.3 862.311   1
  -5  -2  14 13969.2 850.684   1
   5   2 -14 13900.2 840.364   1
   5  -2 -14 15259.5 860.633   1
  -5   2  13 15143.0 937.752   1
  -5  -2  13 17338.2 945.872   1
   5   2 -13 15011.4 923.861   1
   5  -2 -13 16921.1 941.310   1
  -5   2  12 276.431 225.471   1
   5  -2 -12 20.9421 199.229   1
  -5   2  11 7547.98 520.626   1
   5   2 -11 7475.08 490.294   1
   5  -2 -11 7807.48 514.174   1
  -5  -2  10 8248.77 529.110   1
   5   2 -10 8114.48 520.498   1
   5  -2  -9 2580.95 263.499   1
   5   2  -9 2439.99 244.320   1
  -5  -2   9 2982.46 269.805   1
  -5   2   9 2399.38 280.067   1
  -5   2   8 3887.76 341.863   1
  -5  -2   8 4813.68 346.016   1
   5   2  -8 4867.84 333.314   1
   5  -2  -8 4292.25 338.607   1
   5  -2  -7 3063.56 258.617   1
   5   2  -7 2239.45 233.127   1
  -5  -2   7 2468.13 242.612   1
  -5   2   7 2529.96 260.239   1
  -5  -2   6 2683.78 245.694   1
   5   2  -6 2772.61 246.970   1
   5  -2  -6 3177.65 251.478   1
  -5   2   6 2924.85 254.864   1
   5  -2  -5 30099.2 1696.39   1
   5   2  -5 31822.0 1694.34   1
  -5   2   5 33579.7 1710.62   1
  -5  -2   5 31950.2 1695.70   1
   5  -2  -4 2174.53 232.360   1
   5   2  -4 2169.82 210.441   1
  -5   2   4 2746.87 249.701   1
  -5  -2   4 1911.23 219.204   1
   5   2  -3 55333.0 2910.36   1
   5  -2  -3 56559.5 2917.82   1
  -5  -2   3 54418.9 2910.52   1
  -5   2   3 57210.3 2921.64   1
   5   2  -2 4628.93 337.137   1
   5  -2  -2 4739.94 337.952   1
  -5   2   2 5065.80 343.210   1
  -5  -2   2 5464.35 346.433   1
  -5  -2   1-90.2583 157.853   1
   5   2  -1-88.7440 157.934   1
   5  -2  -1 87.8796 126.201   1
  -5   2   1 197.334 149.749   1
  -5  -2   0-25.2158 127.381   1
   5   2   0-153.311 137.369   1
   5  -2   0-73.8139 153.288   1
  -5   2   0-12.7876 157.083   1
   5  -2   1 61.7376 150.235   1
   5   2   1 236.396 156.358   1
  -5  -2  -1-25.3605 140.019   1
  -5   2  -1 101.556 154.957   1
  -5   2  -2 5255.32 334.780   1
  -5  -2  -2 4586.05 334.667   1
   5   2   2 4606.11 337.072   1
   5  -2   2 5503.78 338.767   1
   5   2   3 57105.5 2882.33   1
  -5   2  -3 57208.4 2873.78   1
   5  -2   3 53444.6 2872.65   1
  -5  -2  -3 52677.0 2876.14   1
   5  -2   4 2116.10 206.191   1
  -5  -2  -4 1563.08 205.322   1
  -5   2  -4 1847.24 195.080   1
   5   2   4 2068.00 224.059   1
  -5  -2  -5 29921.9 1675.26   1
  -5   2  -5 30859.1 1670.09   1
   5   2   5 31348.6 1681.53   1
   5  -2   5 33273.5 1674.26   1
   5   2   6 2483.59 257.454   1
   5  -2   6 2279.68 222.533   1
  -5   2  -6 2724.47 224.331   1
  -5  -2  -6 2435.27 249.927   1
  -5   2  -7 2491.08 217.622   1
   5  -2   7 2580.38 225.814   1
   5   2   7 2376.53 238.102   1
  -5  -2  -7 1982.11 222.256   1
  -5   2  -8 4331.09 305.217   1
  -5  -2  -8 3762.07 302.905   1
   5  -2   8 3993.50 309.977   1
   5   2   8 4028.19 321.174   1
  -5  -2  -9 2782.46 267.065   1
   5  -2   9 2803.01 266.554   1
   5   2   9 2420.09 261.807   1
  -5   2  -9 2406.72 243.293   1
  -5   2 -10 7940.65 505.974   1
   5   2  11 6644.75 509.128   1
   5  -2  11 8575.24 512.464   1
  -5  -2 -11 7117.23 506.537   1
  -5   2 -11 8357.71 500.383   1
   5  -2  12 158.411 172.223   1
   5   2  12-43.7025 202.352   1
  -5  -2 -12 462.661 207.667   1
   5   2  13 15904.6 938.343   1
  -5  -2 -13 15617.3 923.838   1
   5   2  14 13991.0 858.300   1
   5  -2  14 13987.6 842.181   1
  -5   2 -14 13884.1 825.450   1
  -5  -2 -14 14472.5 843.159   1
   5  -2  15-91.9574 205.344   1
   5   2  15-74.2309 209.318   1
  -5   2 -15-228.276 190.356   1
  -5  -2 -15 155.269 196.924   1
   5  -2  16 6117.59 466.984   1
   5   2  16 5741.36 491.576   1
  -5  -2 -16 7294.79 490.801   1
  -5   2 -16 6368.54 462.921   1
   5   2  17 183.270 246.326   1
   5  -2  17 74.5885 213.911   1
  -5   2 -18 2095.73 278.477   1
  -5  -2 -18 2272.79 273.760   1
   5   2  18 1743.56 287.201   1
   5  -2  18 1235.19 281.989   1
  -5  -2 -19 1527.97 283.519   1
   5   2  19 1314.30 296.558   1
   5  -2  20 5840.09 491.658   1
  -5   2 -20 6475.24 478.851   1
  -5  -2 -20 7102.36 498.326   1
   5  -2  21-193.621 244.016   1
  -5   2 -21 174.381 245.556   1
   5  -2  22 1967.84 314.283   1
   5   2  22 969.579 315.507   1
  -5   2 -22 1275.39 271.307   1
  -5  -2 -22 1871.98 322.083   1
   5   2  23 1009.60 313.910   1
  -5  -2 -23 592.769 296.066   1
   5  -2  24 3152.44 380.543   1
   5   2  24 2855.54 394.239   1
  -5   2 -24 3165.51 369.578   1
  -5  -2 -24 2117.43 358.350   1
   5   2  25 409.189 302.794   1
  -5   2 -25 435.900 280.426   1
  -5  -2 -25 367.878 290.173   1
   5   2  26 2906.67 395.658   1
  -5  -2 -26 3101.36 390.954   1
   5   2  27 822.992 319.232   1
  -5  -2 -27 78.5515 288.010   1
   5   2  28-29.2909 285.174   1
  -5  -2 -28 234.904 277.064   1
  -5   3  29 197.244 291.995   1
   5  -3 -29 102.372 294.098   1
  -5   3  28 28.6943 272.814   1
   5  -3 -28-26.0107 263.933   1
  -5   3  27 116.350 253.636   1
   5  -3 -27 289.767 237.641   1
  -5   3  25 442.565 309.832   1
   5  -3 -25-106.963 292.877   1
  -5   3  24 88.5083 248.257   1
  -5  -3  24 543.830 303.284   1
   5  -3 -24 428.672 242.574   1
   5   3 -24 111.861 249.399   1
  -5   3  23-205.503 307.732   1
   5  -3 -23 589.232 306.189   1
   5   3 -23 247.984 265.688   1
  -5   3  22 116.886 256.329   1
  -5  -3  22 379.963 278.021   1
   5  -3 -22-106.649 241.851   1
   5   3 -22 404.702 268.716   1
  -5   3  21-144.695 294.390   1
  -5  -3  21 373.153 264.821   1
   5   3 -21 79.2238 251.812   1
   5  -3 -20 4027.65 375.897   1
  -5   3  20 3033.31 372.749   1
  -5  -3  20 3723.64 385.345   1
   5   3 -20 3735.83 368.560   1
  -5   3  19-84.6241 252.735   1
   5  -3 -19 285.536 262.205   1
  -5   3  18 581.905 278.719   1
  -5  -3  18 422.080 256.992   1
   5  -3 -18-153.091 265.122   1
   5   3 -18 72.8645 219.131   1
  -5   3  17 1194.63 296.370   1
  -5  -3  17 939.850 255.574   1
   5  -3 -17 1099.66 278.924   1
   5   3 -17 635.461 249.050   1
  -5  -3  16 2691.14 314.290   1
   5   3 -16 1836.53 272.374   1
  -5   3  15 128.994 230.834   1
  -5  -3  15 281.079 223.736   1
   5  -3 -15 403.885 208.105   1
   5   3 -15 261.065 197.717   1
  -5   3  14 300.397 242.416   1
  -5  -3  14 716.462 227.983   1
   5  -3 -14 322.937 230.379   1
   5   3 -14 541.527 200.593   1
  -5   3  13 921.936 253.487   1
   5  -3 -13 1242.04 248.147   1
  -5   3  12 4377.00 434.221   1
  -5  -3  12 6218.14 410.520   1
   5  -3 -12 4428.41 415.605   1
   5   3 -12 5702.56 391.064   1
   5  -3 -11-185.052 210.312   1
  -5  -3  11-214.381 189.452   1
  -5   3  11-135.540 230.488   1
   5  -3 -10 27560.9 1496.30   1
  -5  -3  10 27559.3 1488.39   1
  -5   3  10 25664.7 1500.52   1
   5   3 -10 28027.0 1480.28   1
   5   3  -9 2297.72 234.068   1
  -5   3   9 2139.83 255.931   1
   5  -3  -9 1965.69 239.011   1
   5   3  -8-123.995 145.385   1
  -5  -3   8 81.8839 148.027   1
  -5   3   8-79.0931 143.536   1
   5  -3  -8 234.876 137.613   1
   5   3  -7 1171.46 173.955   1
   5  -3  -7 1154.41 198.960   1
  -5  -3   7 507.724 165.151   1
  -5   3   7 694.511 209.079   1
   5  -3  -6 52213.8 2899.70   1
  -5  -3   6 57145.8 2895.47   1
  -5   3   6 57805.6 2911.85   1
   5   3  -6 54324.2 2890.91   1
   5   3  -5 106.917 135.352   1
  -5  -3   5 55.7947 137.892   1
  -5   3   5 67.1503 167.569   1
   5  -3  -5 77.1793 154.085   1
   5  -3  -4 278.026 131.708   1
   5   3  -4 530.969 144.791   1
  -5  -3   4 469.526 146.371   1
  -5   3   4 272.643 137.017   1
  -5  -3   3 1644.90 191.611   1
   5   3  -3 1648.62 177.667   1
  -5   3   3 1566.02 214.007   1
   5  -3  -3 1688.64 204.787   1
   5  -3  -2 9920.68 574.400   1
   5   3  -2 9545.61 569.572   1
  -5   3   2 9346.85 575.401   1
  -5  -3   2 9966.26 573.965   1
   5  -3  -1 39713.3 2064.59   1
   5   3  -1 38828.1 2065.62   1
  -5   3   1 39238.7 2069.30   1
  -5  -3   1 38994.7 2064.09   1
   5  -3   0 96864.3 4954.72   1
   5   3   0 93233.5 4958.36   1
  -5   3   0 95551.2 4957.50   1
  -5  -3   0 97983.2 4957.85   1
   5  -3   1 36427.6 1972.67   1
  -5  -3  -1 39752.5 1982.82   1
   5   3   1 34576.6 1978.36   1
  -5   3  -1 39408.2 1979.53   1
   5   3   2 9533.77 567.338   1
  -5   3  -2 9712.64 555.071   1
   5  -3   2 9167.89 550.063   1
  -5  -3  -2 9195.62 561.461   1
   5  -3   3 1546.50 173.632   1
   5   3   3 1520.92 201.678   1
  -5   3  -3 1513.85 166.388   1
  -5  -3  -3 1449.48 193.373   1
   5  -3   4 462.975 128.491   1
  -5  -3  -4 535.283 144.196   1
  -5   3  -4 606.976 130.968   1
   5   3   4 565.052 148.172   1
  -5   3  -5-50.7542 123.822   1
  -5  -3  -5 61.0546 145.121   1
[truncated: 809,257 more chars]
