# Supplementary material for: Structural insight into the cooperativity of spin crossover compounds
Source: Acta Crystallogr B Struct Sci Cryst Eng Mater. 2023 Aug 11;79(Pt 5):354–67. doi: 10.1107/S2052520623005814 (PMC10552598; doi:10.1107/S2052520623005814)
Supplement: Supplementary file 5 [file b-79-00354-sup5.zip › Bia_Portho_130K.cif]

data_Bia_dw4400_130K
 
_audit_creation_method            'SHELXL-2019/2'
_shelx_SHELXL_version_number      '2019/2'
_chemical_name_systematic         ?
_chemical_name_common             ?
_chemical_melting_point           ?
_chemical_formula_moiety          ?
_chemical_formula_sum
 'C10.86 H8 Fe0.29 N1.71 S0.57' 
_chemical_formula_weight          196.75

loop_
 _atom_type_symbol
 _atom_type_description
 _atom_type_scat_dispersion_real
 _atom_type_scat_dispersion_imag
 _atom_type_scat_source
 'Fe'  'Fe'   0.3265   0.6960
 'International Tables Vol C Tables 4.2.6.8 and 6.1.1.4'
 'C'  'C'   0.0024   0.0013
 'International Tables Vol C Tables 4.2.6.8 and 6.1.1.4'
 'H'  'H'   0.0000   0.0000
 'International Tables Vol C Tables 4.2.6.8 and 6.1.1.4'
 'N'  'N'   0.0049   0.0027
 'International Tables Vol C Tables 4.2.6.8 and 6.1.1.4'
 'S'  'S'   0.1051   0.1002
 'International Tables Vol C Tables 4.2.6.8 and 6.1.1.4'
 
_space_group_crystal_system       orthorhombic
_space_group_IT_number            56
_space_group_name_H-M_alt         'P c c n'
_space_group_name_Hall            '-P 2ab 2ac'
 
_shelx_space_group_comment
;
The symmetry employed for this shelxl refinement is uniquely defined
by the following loop, which should always be used as a source of
symmetry information in preference to the above space-group names.
They are only intended as comments.
;
 
loop_
 _space_group_symop_operation_xyz
 'x, y, z'
 '-x+1/2, -y+1/2, z'
 '-x, y+1/2, -z+1/2'
 'x+1/2, -y, -z+1/2'
 '-x, -y, -z'
 'x-1/2, y-1/2, -z'
 'x, -y-1/2, z-1/2'
 '-x-1/2, y, z-1/2'
 
_cell_length_a                    12.3502(2)
_cell_length_b                    14.7480(2)
_cell_length_c                    18.2490(3)
_cell_angle_alpha                 90
_cell_angle_beta                  90
_cell_angle_gamma                 90
_cell_volume                      3323.89(9)
_cell_formula_units_Z             14
_cell_measurement_temperature     130(2)
_cell_measurement_reflns_used     5484
_cell_measurement_theta_min       1.969
_cell_measurement_theta_max       27.874
 
_exptl_crystal_description        irregular
_exptl_crystal_colour             ?
_exptl_crystal_density_meas       ?
_exptl_crystal_density_method     ?
_exptl_crystal_density_diffrn     1.376          
_exptl_crystal_F_000              1424
_exptl_transmission_factor_min    ?
_exptl_transmission_factor_max    ?
_exptl_crystal_size_max           ?
_exptl_crystal_size_mid           ?
_exptl_crystal_size_min           ?
_exptl_absorpt_coefficient_mu     0.452
_shelx_estimated_absorpt_T_min    ?
_shelx_estimated_absorpt_T_max    ?
_exptl_absorpt_correction_type    ?
_exptl_absorpt_correction_T_min   ?
_exptl_absorpt_correction_T_max   ?
_exptl_absorpt_process_details    ?
_exptl_absorpt_special_details    ?
_diffrn_ambient_temperature       293(2)
_diffrn_radiation_wavelength      0.65524
_diffrn_radiation_type            Synchrotron
_diffrn_source                    ?
_diffrn_measurement_device_type   '4-circle diffractometer'
_diffrn_measurement_method        ?
_diffrn_detector_area_resol_mean  ?
_diffrn_reflns_number             34234
_diffrn_reflns_av_unetI/netI      0.0573
_diffrn_reflns_av_R_equivalents   0.0748
_diffrn_reflns_limit_h_min        -19
_diffrn_reflns_limit_h_max        19
_diffrn_reflns_limit_k_min        -18
_diffrn_reflns_limit_k_max        18
_diffrn_reflns_limit_l_min        -30
_diffrn_reflns_limit_l_max        29
_diffrn_reflns_theta_min          1.983
_diffrn_reflns_theta_max          32.946
_diffrn_reflns_theta_full         23.150
_diffrn_measured_fraction_theta_max   0.815
_diffrn_measured_fraction_theta_full  0.984
_diffrn_reflns_Laue_measured_fraction_max    0.815
_diffrn_reflns_Laue_measured_fraction_full   0.984
_diffrn_reflns_point_group_measured_fraction_max   0.815
_diffrn_reflns_point_group_measured_fraction_full  0.984
_reflns_number_total              6497
_reflns_number_gt                 4701
_reflns_threshold_expression      'I > 2\s(I)'
_reflns_Friedel_coverage          0.000
_reflns_Friedel_fraction_max      .
_reflns_Friedel_fraction_full     .
 
_reflns_special_details
;
 Reflections were merged by SHELXL according to the crystal
 class for the calculation of statistics and refinement.
 
 _reflns_Friedel_fraction is defined as the number of unique
 Friedel pairs measured divided by the number that would be
 possible theoretically, ignoring centric projections and
 systematic absences.
;
 
_computing_data_collection        ?
_computing_cell_refinement        ?
_computing_data_reduction         ?
_computing_structure_solution     ?
_computing_structure_refinement 'SHELXL-2019/2 (Sheldrick, 2019)'
_computing_molecular_graphics     ?
_computing_publication_material   ?
_refine_special_details           ?
_refine_ls_structure_factor_coef  Fsqd
_refine_ls_matrix_type            full
_refine_ls_weighting_scheme       calc
_refine_ls_weighting_details
'w=1/[\s^2^(Fo^2^)+(0.0432P)^2^+2.3108P] where P=(Fo^2^+2Fc^2^)/3'
_atom_sites_solution_primary      ?
_atom_sites_solution_secondary    ?
_atom_sites_solution_hydrogens    geom
_refine_ls_hydrogen_treatment     constr
_refine_ls_extinction_method      none
_refine_ls_extinction_coef        .
_refine_ls_number_reflns          6497
_refine_ls_number_parameters      213
_refine_ls_number_restraints      0
_refine_ls_R_factor_all           0.1134
_refine_ls_R_factor_gt            0.0757
_refine_ls_wR_factor_ref          0.1478
_refine_ls_wR_factor_gt           0.1346
_refine_ls_goodness_of_fit_ref    1.164
_refine_ls_restrained_S_all       1.164
_refine_ls_shift/su_max           0.000
_refine_ls_shift/su_mean          0.000
 
loop_
 _atom_site_label
 _atom_site_type_symbol
 _atom_site_fract_x
 _atom_site_fract_y
 _atom_site_fract_z
 _atom_site_U_iso_or_equiv
 _atom_site_adp_type
 _atom_site_occupancy
 _atom_site_site_symmetry_order  
 _atom_site_calc_flag
 _atom_site_refinement_flags_posn
 _atom_site_refinement_flags_adp
 _atom_site_refinement_flags_occupancy
 _atom_site_disorder_assembly
 _atom_site_disorder_group
Fe01 Fe 0.750000 0.750000 0.58984(2) 0.02386(11) Uani 1 2 d S T P . .
S002 S 0.84739(5) 0.56000(5) 0.39222(3) 0.03533(15) Uani 1 1 d . . . . .
N003 N 0.72539(14) 0.83882(13) 0.66832(9) 0.0253(4) Uani 1 1 d . . . . .
N004 N 0.79044(16) 0.66532(14) 0.51345(10) 0.0306(4) Uani 1 1 d . . . . .
N005 N 0.89570(15) 0.80298(13) 0.59522(10) 0.0270(4) Uani 1 1 d . . . . .
C006 C 0.62716(18) 0.84946(15) 0.70919(12) 0.0260(4) Uani 1 1 d . . . . .
C007 C 0.53267(18) 0.87480(16) 0.67335(12) 0.0276(4) Uani 1 1 d . . . . .
H007 H 0.533237 0.886278 0.623236 0.033 Uiso 1 1 calc R U . . .
C008 C 0.90828(19) 0.86520(17) 0.64901(13) 0.0298(5) Uani 1 1 d . . . . .
C009 C 0.80988(19) 0.88234(16) 0.68955(12) 0.0295(5) Uani 1 1 d . . . . .
H009 H 0.807827 0.922573 0.728769 0.035 Uiso 1 1 calc R U . . .
C00A C 0.62591(19) 0.83161(16) 0.78408(12) 0.0300(5) Uani 1 1 d . . . . .
H00A H 0.689121 0.814235 0.807951 0.036 Uiso 1 1 calc R U . . .
C00B C 0.43423(19) 0.86579(16) 0.78833(12) 0.0288(5) Uani 1 1 d . . . . .
C00C C 0.43757(19) 0.88279(16) 0.71310(12) 0.0281(4) Uani 1 1 d . . . . .
H00C H 0.374381 0.899895 0.689072 0.034 Uiso 1 1 calc R U . . .
C00D C 0.81278(18) 0.62218(16) 0.46269(12) 0.0269(4) Uani 1 1 d . . . . .
C00E C 0.53000(19) 0.83988(17) 0.82285(12) 0.0315(5) Uani 1 1 d . . . . .
H00E H 0.529510 0.827904 0.872886 0.038 Uiso 1 1 calc R U . . .
C00F C 0.33267(19) 0.88015(17) 0.83054(13) 0.0312(5) Uani 1 1 d . . . . .
C00G C 0.98198(19) 0.78293(18) 0.55306(13) 0.0331(5) Uani 1 1 d . . . . .
H00G H 0.974127 0.740975 0.515390 0.040 Uiso 1 1 calc R U . . .
C00H C 0.3378(2) 0.91410(18) 0.90191(13) 0.0364(5) Uani 1 1 d . . . . .
H00H H 0.404787 0.926523 0.922879 0.044 Uiso 1 1 calc R U . . .
C00I C 1.0064(2) 0.90817(19) 0.66214(15) 0.0378(6) Uani 1 1 d . . . . .
H00I H 1.012673 0.950677 0.699541 0.045 Uiso 1 1 calc R U . . .
C00J C 0.2313(2) 0.86209(18) 0.80093(14) 0.0362(5) Uani 1 1 d . . . . .
H00J H 0.226225 0.839390 0.753510 0.043 Uiso 1 1 calc R U . . .
C00K C 0.1372(2) 0.8775(2) 0.84118(17) 0.0428(6) Uani 1 1 d . . . . .
H00K H 0.069954 0.864873 0.820662 0.051 Uiso 1 1 calc R U . . .
C00L C 1.0944(2) 0.8868(2) 0.61882(16) 0.0430(6) Uani 1 1 d . . . . .
H00L H 1.160831 0.915016 0.626314 0.052 Uiso 1 1 calc R U . . .
C00M C 0.2437(2) 0.9295(2) 0.94196(14) 0.0430(6) Uani 1 1 d . . . . .
H00M H 0.248274 0.952126 0.989439 0.052 Uiso 1 1 calc R U . . .
C00N C 0.1439(2) 0.9115(2) 0.91166(16) 0.0460(7) Uani 1 1 d . . . . .
H00N H 0.081204 0.922140 0.938505 0.055 Uiso 1 1 calc R U . . .
C00O C 1.0820(2) 0.8230(2) 0.56421(15) 0.0407(6) Uani 1 1 d . . . . .
H00O H 1.140633 0.806912 0.535001 0.049 Uiso 1 1 calc R U . . .
 
loop_
 _atom_site_aniso_label
 _atom_site_aniso_U_11
 _atom_site_aniso_U_22
 _atom_site_aniso_U_33
 _atom_site_aniso_U_23
 _atom_site_aniso_U_13
 _atom_site_aniso_U_12
Fe01 0.02578(19) 0.0253(2) 0.02053(18) 0.000 0.000 -0.00083(18)
S002 0.0367(3) 0.0426(4) 0.0267(3) -0.0071(2) 0.0075(2) 0.0003(3)
N003 0.0281(8) 0.0248(10) 0.0229(8) 0.0007(7) -0.0006(6) 0.0008(7)
N004 0.0336(9) 0.0322(11) 0.0260(9) -0.0004(8) 0.0018(7) -0.0010(8)
N005 0.0294(9) 0.0280(10) 0.0235(8) 0.0051(7) 0.0002(7) -0.0013(7)
C006 0.0294(10) 0.0224(11) 0.0261(10) -0.0002(8) 0.0000(8) 0.0017(8)
C007 0.0330(11) 0.0269(12) 0.0228(9) 0.0006(8) -0.0024(8) 0.0015(9)
C008 0.0304(10) 0.0293(13) 0.0297(11) 0.0044(9) -0.0031(8) -0.0026(9)
C009 0.0349(11) 0.0266(12) 0.0270(10) -0.0024(9) -0.0034(8) -0.0018(9)
C00A 0.0326(11) 0.0311(13) 0.0263(10) 0.0009(9) -0.0036(8) 0.0076(9)
C00B 0.0330(11) 0.0240(11) 0.0293(10) 0.0001(9) 0.0015(8) 0.0063(9)
C00C 0.0308(10) 0.0273(12) 0.0263(10) 0.0012(9) -0.0040(8) 0.0053(9)
C00D 0.0263(9) 0.0295(12) 0.0249(9) 0.0024(8) 0.0010(7) -0.0024(8)
C00E 0.0374(12) 0.0334(13) 0.0237(10) 0.0021(9) 0.0014(8) 0.0100(10)
C00F 0.0345(11) 0.0275(12) 0.0316(11) 0.0047(9) 0.0039(9) 0.0089(9)
C00G 0.0323(11) 0.0368(13) 0.0302(11) 0.0068(10) 0.0063(9) -0.0013(10)
C00H 0.0413(13) 0.0377(14) 0.0301(11) 0.0027(10) 0.0020(10) 0.0125(11)
C00I 0.0337(12) 0.0396(15) 0.0401(13) 0.0017(11) -0.0067(10) -0.0082(10)
C00J 0.0358(13) 0.0355(14) 0.0373(12) 0.0029(11) 0.0019(9) 0.0092(10)
C00K 0.0335(12) 0.0448(17) 0.0503(15) 0.0078(13) 0.0053(11) 0.0096(11)
C00L 0.0302(12) 0.0504(17) 0.0483(15) 0.0132(13) -0.0044(11) -0.0113(11)
C00M 0.0505(15) 0.0459(16) 0.0324(12) 0.0053(11) 0.0101(11) 0.0211(13)
C00N 0.0440(15) 0.0508(18) 0.0433(14) 0.0104(13) 0.0144(12) 0.0207(13)
C00O 0.0295(11) 0.0502(17) 0.0422(13) 0.0146(12) 0.0055(10) -0.0025(11)
 
_geom_special_details
;
 All esds (except the esd in the dihedral angle between two l.s. planes)
 are estimated using the full covariance matrix.  The cell esds are taken
 into account individually in the estimation of esds in distances, angles
 and torsion angles; correlations between esds in cell parameters are only
 used when they are defined by crystal symmetry.  An approximate (isotropic)
 treatment of cell esds is used for estimating esds involving l.s. planes.
;
 
loop_
 _geom_bond_atom_site_label_1
 _geom_bond_atom_site_label_2
 _geom_bond_distance
 _geom_bond_site_symmetry_2
 _geom_bond_publ_flag
Fe01 N004 1.937(2) 2_665 ?
Fe01 N004 1.937(2) . ?
Fe01 N005 1.9642(19) 2_665 ?
Fe01 N005 1.9642(19) . ?
Fe01 N003 1.9646(19) . ?
Fe01 N003 1.9646(19) 2_665 ?
S002 C00D 1.636(2) . ?
N003 C009 1.285(3) . ?
N003 C006 1.433(3) . ?
N004 C00D 1.157(3) . ?
N005 C00G 1.347(3) . ?
N005 C008 1.353(3) . ?
C006 C007 1.389(3) . ?
C006 C00A 1.392(3) . ?
C007 C00C 1.386(3) . ?
C008 C00I 1.388(3) . ?
C008 C009 1.445(3) . ?
C00A C00E 1.385(3) . ?
C00B C00E 1.394(3) . ?
C00B C00C 1.396(3) . ?
C00B C00F 1.487(3) . ?
C00F C00J 1.389(4) . ?
C00F C00H 1.397(3) . ?
C00G C00O 1.384(4) . ?
C00H C00M 1.391(4) . ?
C00I C00L 1.380(4) . ?
C00J C00K 1.394(4) . ?
C00K C00N 1.383(4) . ?
C00L C00O 1.380(4) . ?
C00M C00N 1.377(4) . ?
 
loop_
 _geom_angle_atom_site_label_1
 _geom_angle_atom_site_label_2
 _geom_angle_atom_site_label_3
 _geom_angle
 _geom_angle_site_symmetry_1
 _geom_angle_site_symmetry_3
 _geom_angle_publ_flag
N004 Fe01 N004 87.95(12) 2_665 . ?
N004 Fe01 N005 93.23(8) 2_665 2_665 ?
N004 Fe01 N005 90.90(8) . 2_665 ?
N004 Fe01 N005 90.90(8) 2_665 . ?
N004 Fe01 N005 93.23(8) . . ?
N005 Fe01 N005 174.26(11) 2_665 . ?
N004 Fe01 N003 93.15(8) 2_665 . ?
N004 Fe01 N003 173.93(8) . . ?
N005 Fe01 N003 94.99(8) 2_665 . ?
N005 Fe01 N003 80.79(8) . . ?
N004 Fe01 N003 173.93(8) 2_665 2_665 ?
N004 Fe01 N003 93.15(8) . 2_665 ?
N005 Fe01 N003 80.79(8) 2_665 2_665 ?
N005 Fe01 N003 95.00(8) . 2_665 ?
N003 Fe01 N003 86.39(11) . 2_665 ?
C009 N003 C006 118.43(19) . . ?
C009 N003 Fe01 115.29(16) . . ?
C006 N003 Fe01 125.69(15) . . ?
C00D N004 Fe01 172.78(19) . . ?
C00G N005 C008 118.2(2) . . ?
C00G N005 Fe01 127.50(17) . . ?
C008 N005 Fe01 114.29(15) . . ?
C007 C006 C00A 120.3(2) . . ?
C007 C006 N003 119.72(19) . . ?
C00A C006 N003 119.98(19) . . ?
C00C C007 C006 119.2(2) . . ?
N005 C008 C00I 122.4(2) . . ?
N005 C008 C009 113.2(2) . . ?
C00I C008 C009 124.4(2) . . ?
N003 C009 C008 116.2(2) . . ?
C00E C00A C006 119.6(2) . . ?
C00E C00B C00C 117.9(2) . . ?
C00E C00B C00F 121.4(2) . . ?
C00C C00B C00F 120.6(2) . . ?
C007 C00C C00B 121.6(2) . . ?
N004 C00D S002 178.3(2) . . ?
C00A C00E C00B 121.3(2) . . ?
C00J C00F C00H 118.2(2) . . ?
C00J C00F C00B 122.1(2) . . ?
C00H C00F C00B 119.7(2) . . ?
N005 C00G C00O 121.9(3) . . ?
C00M C00H C00F 120.7(3) . . ?
C00L C00I C008 119.0(3) . . ?
C00F C00J C00K 121.0(3) . . ?
C00N C00K C00J 119.9(3) . . ?
C00O C00L C00I 118.8(2) . . ?
C00N C00M C00H 120.3(3) . . ?
C00M C00N C00K 119.8(2) . . ?
C00L C00O C00G 119.8(2) . . ?
 
_refine_diff_density_max    0.524
_refine_diff_density_min   -0.338
_refine_diff_density_rms    0.074

_shelx_res_file
;
TITL Bia_dw4400_085K_a.res in Pccn
    Bia_dw4400_130K.res
    created by SHELXL-2019/2 at 05:34:17 on 03-May-2022
REM Old TITL Bia_dw4400_085K in Pccn
REM SHELXT solution in Pccn: R1 0.089, Rweak 0.045, Alpha 0.023
REM <I/s>   0.567 for  392 systematic absences,  Orientation as input
REM Formula found by SHELXT:  Fe C38 N6 S2

CELL 0.65524 12.3502 14.7480 18.2490 90.0000 90.0000 90.0000
ZERR 14.000 0.0002 0.0002 0.0003 0.0000 0.0000 0.0000
LATT  1
SYMM 1/2-X, 1/2-Y, Z
SYMM -X, 1/2+Y, 1/2-Z
SYMM 1/2+X, -Y, 1/2-Z
SFAC FE C H N S
DISP $C  0.00244  0.00131  9.14798!source kissel
DISP $N  0.00493  0.00266 15.07095!source kissel
DISP $S  0.10506  0.10024 379.49005!source kissel
DISP $Fe  0.32649  0.69602 2544.24973!source kissel
UNIT 4 152 112 24 8
ACTA
L.S. 10
BOND
LIST 6
FMAP 2
PLAN 20
WGHT    0.043200    2.310800
FVAR       2.25250
FE01  1    0.750000    0.750000    0.589837    10.50000    0.02578    0.02528 =
         0.02053    0.00000    0.00000   -0.00083
S002  5    0.847393    0.559997    0.392219    11.00000    0.03666    0.04262 =
         0.02671   -0.00711    0.00752    0.00028
N003  4    0.725395    0.838824    0.668323    11.00000    0.02812    0.02479 =
         0.02288    0.00070   -0.00060    0.00077
N004  4    0.790438    0.665325    0.513447    11.00000    0.03355    0.03225 =
         0.02602   -0.00036    0.00185   -0.00098
N005  4    0.895700    0.802981    0.595221    11.00000    0.02940    0.02800 =
         0.02348    0.00509    0.00024   -0.00129
C006  2    0.627156    0.849460    0.709191    11.00000    0.02944    0.02237 =
         0.02609   -0.00016    0.00000    0.00165
C007  2    0.532671    0.874802    0.673346    11.00000    0.03303    0.02686 =
         0.02278    0.00058   -0.00237    0.00146
AFIX  43
H007  3    0.533237    0.886278    0.623236    11.00000   -1.20000
AFIX   0
C008  2    0.908277    0.865197    0.649007    11.00000    0.03038    0.02935 =
         0.02967    0.00444   -0.00310   -0.00256
C009  2    0.809880    0.882340    0.689551    11.00000    0.03494    0.02658 =
         0.02703   -0.00241   -0.00336   -0.00180
AFIX  43
H009  3    0.807827    0.922573    0.728769    11.00000   -1.20000
AFIX   0
C00A  2    0.625910    0.831613    0.784078    11.00000    0.03260    0.03109 =
         0.02632    0.00094   -0.00364    0.00762
AFIX  43
H00A  3    0.689121    0.814235    0.807951    11.00000   -1.20000
AFIX   0
C00B  2    0.434226    0.865793    0.788328    11.00000    0.03303    0.02402 =
         0.02928    0.00010    0.00145    0.00633
C00C  2    0.437568    0.882787    0.713099    11.00000    0.03077    0.02731 =
         0.02626    0.00123   -0.00403    0.00531
AFIX  43
H00C  3    0.374381    0.899895    0.689072    11.00000   -1.20000
AFIX   0
C00D  2    0.812778    0.622176    0.462694    11.00000    0.02632    0.02951 =
         0.02487    0.00241    0.00098   -0.00238
C00E  2    0.530001    0.839878    0.822853    11.00000    0.03744    0.03335 =
         0.02373    0.00211    0.00145    0.01003
AFIX  43
H00E  3    0.529510    0.827904    0.872886    11.00000   -1.20000
AFIX   0
C00F  2    0.332675    0.880151    0.830535    11.00000    0.03452    0.02754 =
         0.03160    0.00474    0.00395    0.00886
C00G  2    0.981982    0.782929    0.553063    11.00000    0.03234    0.03684 =
         0.03022    0.00676    0.00628   -0.00126
AFIX  43
H00G  3    0.974127    0.740975    0.515390    11.00000   -1.20000
AFIX   0
C00H  2    0.337780    0.914097    0.901907    11.00000    0.04126    0.03772 =
         0.03015    0.00266    0.00196    0.01246
AFIX  43
H00H  3    0.404787    0.926523    0.922879    11.00000   -1.20000
AFIX   0
C00I  2    1.006354    0.908172    0.662139    11.00000    0.03365    0.03962 =
         0.04011    0.00171   -0.00675   -0.00820
AFIX  43
H00I  3    1.012673    0.950677    0.699541    11.00000   -1.20000
AFIX   0
C00J  2    0.231346    0.862094    0.800928    11.00000    0.03585    0.03550 =
         0.03725    0.00288    0.00187    0.00920
AFIX  43
H00J  3    0.226225    0.839390    0.753510    11.00000   -1.20000
AFIX   0
C00K  2    0.137222    0.877472    0.841179    11.00000    0.03346    0.04479 =
         0.05026    0.00782    0.00533    0.00959
AFIX  43
H00K  3    0.069954    0.864873    0.820662    11.00000   -1.20000
AFIX   0
C00L  2    1.094376    0.886845    0.618821    11.00000    0.03022    0.05039 =
         0.04832    0.01319   -0.00441   -0.01127
AFIX  43
H00L  3    1.160831    0.915016    0.626314    11.00000   -1.20000
AFIX   0
C00M  2    0.243722    0.929522    0.941964    11.00000    0.05050    0.04591 =
         0.03245    0.00526    0.01011    0.02111
AFIX  43
H00M  3    0.248274    0.952126    0.989439    11.00000   -1.20000
AFIX   0
C00N  2    0.143931    0.911483    0.911656    11.00000    0.04404    0.05076 =
         0.04334    0.01037    0.01443    0.02071
AFIX  43
H00N  3    0.081204    0.922140    0.938505    11.00000   -1.20000
AFIX   0
C00O  2    1.081994    0.822988    0.564215    11.00000    0.02954    0.05018 =
         0.04224    0.01461    0.00554   -0.00250
AFIX  43
H00O  3    1.140633    0.806912    0.535001    11.00000   -1.20000
AFIX   0
HKLF 4


REM  Bia_dw4400_085K_a.res in Pccn
REM wR2 = 0.1478, GooF = S = 1.164, Restrained GooF = 1.164 for all data
REM R1 = 0.0757 for 4701 Fo > 4sig(Fo) and 0.1134 for all 6497 data
REM 213 parameters refined using 0 restraints

END

WGHT      0.0432      2.3036

REM Highest difference peak  0.524,  deepest hole -0.338,  1-sigma level  0.074
Q1    1   0.7733  0.7631  0.5532  11.00000  0.05    0.52
Q2    1   0.6278  0.8445  0.7482  11.00000  0.05    0.46
Q3    1   0.7771  0.7586  0.6285  11.00000  0.05    0.44
Q4    1   0.4402  0.8684  0.7510  11.00000  0.05    0.44
Q5    1   0.6965  0.7881  0.5909  11.00000  0.05    0.43
Q6    1   0.3306  0.9022  0.8633  11.00000  0.05    0.39
Q7    1   0.4845  0.8742  0.8093  11.00000  0.05    0.38
Q8    1   0.6751  0.8451  0.6911  11.00000  0.05    0.38
Q9    1   0.2855  0.8860  0.8017  11.00000  0.05    0.36
Q10   1   0.2761  0.9343  0.9102  11.00000  0.05    0.36
Q11   1   0.8173  0.5961  0.4220  11.00000  0.05    0.35
Q12   1   0.1765  0.8843  0.8102  11.00000  0.05    0.35
Q13   1   0.9456  0.8912  0.6592  11.00000  0.05    0.33
Q14   1   0.5785  0.8668  0.6949  11.00000  0.05    0.33
Q15   1   0.8955  0.5957  0.4017  11.00000  0.05    0.33
Q16   1   0.9217  0.8001  0.5663  11.00000  0.05    0.33
Q17   1   0.3848  0.8850  0.8117  11.00000  0.05    0.32
Q18   1   0.1565  0.9012  0.8765  11.00000  0.05    0.32
Q19   1   0.1878  0.8578  0.8289  11.00000  0.05    0.32
Q20   1   0.2743  0.8570  0.8216  11.00000  0.05    0.32
;
_shelx_res_checksum   41944

_shelx_hkl_file
;
   0   0  -2 28816.4 1452.10   1
   0   0   2 24917.4 1452.64   1
   0   0  -3-73.6473 89.3916   1
   0   0   3-81.9242 99.7376   1
   0   0   4 290249. 15681.5   1
   0   0  -4 295346. 15679.4   1
   0   0  -5 7.16816 102.837   1
   0   0   5 32.0033 113.500   1
   0   0   6 1759.32 168.843   1
   0   0  -6 1223.87 156.622   1
   0   0   8 107977. 5895.54   1
   0   0  -8 110458. 5891.32   1
   0   0  -9-12.6606 113.587   1
   0   0   9 28.3813 128.395   1
   0   0  10 123451. 6654.93   1
   0   0 -10 123034. 6649.26   1
   0   0 -11-61.2822 129.441   1
   0   0  11-51.2518 138.190   1
   0   0  12 12429.3 729.118   1
   0   0 -12 11335.9 714.688   1
   0   0 -13 53.3600 155.981   1
   0   0  13 138.599 183.167   1
   0   0 -15-262.338 195.503   1
   0   0  15 66.8421 211.586   1
   0   0  16 29847.6 1693.07   1
   0   0 -16 29349.0 1680.95   1
   0   0 -17 178.308 186.705   1
   0   0  17 194.867 224.876   1
   0   0  18 11046.8 741.947   1
   0   0 -18 11539.3 735.150   1
   0   0 -19-339.663 237.814   1
   0   0  19 208.420 239.037   1
   0   0 -20 5103.04 410.847   1
   0   0  20 4145.99 401.810   1
   0   0 -21-77.4621 225.751   1
   0   0  21 358.456 244.643   1
   0   0 -22 290.468 270.953   1
   0   0  22 736.417 287.908   1
   0   0 -23-134.146 252.060   1
   0   0  23 174.197 264.876   1
   0   0 -24 680.840 265.038   1
   0   0  24 1062.00 294.010   1
   0   0  25 149.634 299.343   1
   0   0 -25 495.736 297.946   1
   0   0  26 6303.28 522.162   1
   0   0 -26 6161.86 517.664   1
   0   0  27 242.337 275.159   1
   0   0 -27 250.751 273.359   1
   0  -1  -1-2.36584 33.6025   1
   0   1   1 26.5445 40.1031   1
   0   1   2 121093. 6562.77   1
   0  -1  -2 123601. 6560.27   1
   0   1   3 17.5326 106.439   1
   0  -1   3-45.5656 81.9590   1
   0   1  -3 40.8960 61.6645   1
   0  -1  -3 183.713 98.0745   1
   0   1  -4 44187.8 2677.13   1
   0  -1   4 51781.8 2680.74   1
   0   1   4 48433.4 2688.38   1
   0  -1  -4 56136.4 2687.80   1
   0   1   5 107.697 106.186   1
   0  -1   5-14.0330 96.2138   1
   0  -1  -5 16.1094 94.8350   1
   0   1  -5 37.7529 78.4824   1
   0   1   6 536.809 136.322   1
   0  -1   6 578.567 129.142   1
   0   1  -6 315.975 113.033   1
   0  -1  -6 235.445 112.310   1
   0  -1   7 40.8595 122.019   1
   0   1   7 12.0364 149.205   1
   0  -1  -7 10.7596 127.699   1
   0   1  -7-36.5487 110.536   1
   0   1   8 473.953 165.557   1
   0  -1  -8 641.632 155.242   1
   0  -1   9-39.9203 135.291   1
   0   1   9 45.1782 148.989   1
   0   1  -9-155.319 116.817   1
   0  -1  -9 147.782 132.294   1
   0   1 -10 14521.8 826.627   1
   0  -1 -10 14642.4 835.847   1
   0   1  10 14271.6 844.409   1
   0  -1  10 13461.6 831.689   1
   0   1  11 17.8663 142.021   1
   0  -1  11 227.927 144.058   1
   0  -1 -11 175.986 127.195   1
   0   1 -11-29.2581 121.266   1
   0   1  12 38.3933 169.588   1
   0  -1  12 106.226 152.278   1
   0  -1 -12 189.179 157.252   1
   0   1 -12 398.136 143.260   1
   0   1  13-61.4473 188.912   1
   0   1 -13-171.819 145.595   1
   0  -1 -13 238.627 177.302   1
   0  -1 -14 14825.6 910.956   1
   0   1 -14 15065.5 901.368   1
   0  -1  14 15856.7 919.460   1
   0   1  14 15056.2 924.637   1
   0   1  15 91.4634 196.825   1
   0  -1  15 21.6187 195.064   1
   0  -1 -15 206.110 177.417   1
   0   1 -15-157.726 172.311   1
   0   1 -16 6003.63 414.508   1
   0  -1 -16 4763.54 401.269   1
   0  -1  16 5437.65 413.030   1
   0   1  16 5050.97 428.548   1
   0   1  17 74.6440 249.009   1
   0  -1  17-71.4549 215.505   1
   0   1 -17 21.9056 208.453   1
   0  -1 -17-67.8932 220.197   1
   0  -1  18 321.610 247.836   1
   0   1  18 205.379 251.836   1
   0   1 -18 114.831 226.412   1
   0  -1  19-384.041 246.198   1
   0   1 -19 96.3757 218.736   1
   0   1  20 1897.69 281.865   1
   0  -1 -20 1463.20 254.761   1
   0  -1  21 164.962 259.035   1
   0   1  21 442.344 283.596   1
   0   1 -21 385.141 238.243   1
   0  -1 -21 467.054 267.981   1
   0   1  22 483.099 286.115   1
   0  -1  22 397.372 285.131   1
   0   1 -22-183.916 258.054   1
   0  -1  23 464.678 248.540   1
   0   1 -23 322.065 253.668   1
   0   1  24 3381.07 390.640   1
   0  -1 -24 3094.22 360.168   1
   0   1  25 536.285 303.057   1
   0   1 -25 887.203 299.658   1
   0  -1  25 601.689 295.680   1
   0  -1 -25-273.947 298.417   1
   0   1 -26 2689.98 364.336   1
   0  -1  26 3681.28 391.314   1
   0   1 -27-283.069 302.743   1
   0  -1 -27-82.5825 278.067   1
   0   1  27 29.9518 286.523   1
   0   2   1-29.6997 64.4992   1
   0  -2  -1 36.2000 58.2482   1
   0   2   2 4664.43 270.709   1
   0  -2  -2 4160.60 267.445   1
   0  -2   3-55.4704 55.1346   1
   0   2   3 41.2135 109.730   1
   0   2  -3 40.0575 52.3243   1
   0  -2  -3 92.4551 99.5176   1
   0   2  -4 15282.0 865.739   1
   0   2   4 15329.7 888.051   1
   0  -2   4 15201.8 868.264   1
   0   2   5 109.584 129.951   1
   0  -2   5-24.0863 92.7855   1
   0   2  -5 32.4540 88.5641   1
   0  -2  -5 53.5968 110.580   1
   0   2  -6 1863.95 160.218   1
   0  -2   6 1926.16 163.573   1
   0  -2   7 166.358 102.848   1
   0   2   7 38.9091 114.492   1
   0   2  -7 83.1306 93.3907   1
   0  -2  -7 115.833 100.163   1
   0  -2  -8 26745.0 1445.79   1
   0   2   8 24959.6 1450.18   1
   0  -2   9-136.428 133.945   1
   0   2   9-159.148 156.714   1
   0   2  -9 55.8218 111.486   1
   0  -2  -9 84.8764 146.347   1
   0   2  10 1573.66 221.511   1
   0  -2  10 1771.06 186.920   1
   0   2 -10 1407.45 172.999   1
   0  -2 -10 2002.92 208.849   1
   0   2  11 93.2561 187.934   1
   0  -2 -11 100.119 166.616   1
   0   2 -11-69.6673 128.511   1
   0   2  12 13617.2 802.835   1
   0  -2  12 12516.5 780.718   1
   0  -2 -12 13879.2 791.596   1
   0   2 -12 12399.0 772.438   1
   0  -2  13-128.320 157.935   1
   0  -2 -14 5024.94 400.615   1
   0   2 -14 5727.77 392.300   1
   0   2  14 5137.10 416.206   1
   0  -2  14 6054.40 411.041   1
   0   2  15-140.645 229.795   1
   0  -2 -15-84.0772 200.103   1
   0  -2 -16 4463.25 400.019   1
   0   2 -16 5014.07 392.553   1
   0  -2  16 4635.88 397.576   1
   0   2  16 5403.40 436.700   1
   0   2  17 126.660 226.799   1
   0  -2  17 69.5590 214.607   1
   0  -2 -17 69.0714 214.240   1
   0   2 -17 389.802 211.400   1
   0  -2 -18 6249.03 479.026   1
   0   2 -18 7024.79 488.797   1
   0  -2  18 6703.76 492.925   1
   0  -2  19-75.9963 213.982   1
   0   2  19 26.8152 248.654   1
   0   2 -19-166.515 201.581   1
   0  -2 -19 73.7248 216.062   1
   0  -2  20-26.3993 236.878   1
   0   2  20 356.652 271.437   1
   0   2 -20 222.182 233.164   1
   0  -2 -20-227.696 247.967   1
   0   2  21 305.968 276.211   1
   0  -2  21 137.298 250.269   1
   0   2 -21 585.404 262.024   1
   0  -2 -21 78.2340 261.995   1
   0   2 -22 5472.15 457.326   1
   0  -2 -22 5942.89 457.043   1
   0  -2  22 5688.46 471.266   1
   0   2  22 4912.37 456.342   1
   0   2  23 317.760 291.328   1
   0  -2  23 320.107 263.581   1
   0  -2 -23 430.106 279.541   1
   0   2 -23-80.5511 245.941   1
   0   2  24 2494.63 366.206   1
   0   2 -24 2579.04 344.770   1
   0  -2  24 2051.43 350.217   1
   0  -2 -24 2301.00 345.187   1
   0   2  25-177.319 274.929   1
   0   2 -25-27.9136 257.629   1
   0  -2  25 121.101 269.468   1
   0  -2 -25 789.293 279.307   1
   0   2 -26 2470.72 349.788   1
   0   2  26 1990.07 342.247   1
   0  -2 -26 2318.67 338.172   1
   0  -2 -27 272.439 299.251   1
   0   2  27 356.029 306.717   1
   0  -2 -28 1843.02 330.350   1
   0   2  28 2155.38 320.420   1
   0  -2 -29 242.470 304.599   1
   0   3   0-3.13352 63.4626   1
   0  -3   0 73.0442 59.8119   1
   0   3   1 56.9212 79.1634   1
   0  -3  -1-34.0452 75.2142   1
   0   3   2 333479. 18156.1   1
   0  -3  -2 344574. 18154.3   1
   0   3   3 63.1717 127.508   1
   0  -3  -3 14.1462 116.791   1
   0   3  -4 516047. 28013.1   1
   0  -3  -4 510280. 28038.4   1
   0   3   4 553803. 28043.4   1
   0  -3   4 527540. 28014.2   1
   0  -3   5-64.4676 68.8763   1
   0   3  -5-49.7569 63.5035   1
   0   3  -6 2651.38 194.325   1
   0  -3  -6 2746.51 226.118   1
   0   3   6 2875.98 244.519   1
   0  -3   6 3057.04 199.158   1
   0   3   7 41.6982 143.793   1
   0  -3   7 98.8164 88.0607   1
   0  -3  -7-12.4024 132.887   1
   0   3  -7-29.7757 89.4971   1
   0  -3  -8 90815.9 5231.21   1
   0   3  -8 98422.7 5212.73   1
   0   3   8 99421.2 5242.82   1
   0  -3   8 97758.9 5216.56   1
   0   3   9 285.157 165.474   1
   0  -3  -9 119.177 138.867   1
   0  -3 -10 8141.97 535.644   1
   0   3 -10 8456.08 513.372   1
   0   3  10 7516.71 546.486   1
   0  -3  10 9550.69 525.058   1
   0  -3  11 145.210 129.921   1
   0   3  11 155.387 193.506   1
   0  -3 -11-224.907 177.446   1
   0   3 -12 23405.2 1292.48   1
   0  -3  12 22347.4 1298.49   1
   0   3  13-131.057 192.049   1
   0  -3  13-209.362 156.550   1
   0   3 -13 64.1437 135.908   1
   0  -3 -13 58.6194 179.751   1
   0   3 -14 12740.3 784.694   1
   0  -3 -14 13237.6 807.387   1
   0  -3  14 14091.4 803.129   1
   0   3  14 12394.8 813.033   1
   0  -3  15 100.715 204.355   1
   0   3  15 71.9948 206.589   1
   0  -3 -15 64.4991 176.910   1
   0   3 -15 18.6994 171.565   1
   0  -3 -16 4913.79 399.959   1
   0   3  16 4665.13 418.785   1
   0  -3  17-22.6280 211.497   1
   0   3  17-180.710 270.471   1
   0  -3 -17 23.2991 241.036   1
   0   3 -17 276.713 211.080   1
   0   3 -18 13616.4 844.597   1
   0  -3  18 13798.0 856.573   1
   0  -3  19 276.244 231.119   1
   0   3  19 271.036 235.565   1
   0  -3 -19 173.720 220.876   1
   0   3 -19-93.6672 206.614   1
   0   3  20 802.006 244.014   1
   0  -3  20 420.041 216.409   1
   0  -3 -20 815.484 229.801   1
   0   3 -20 438.453 243.866   1
   0   3  21 168.414 274.569   1
   0  -3  22 3050.39 346.289   1
   0   3 -22 2376.19 329.569   1
   0   3  23 115.624 272.489   1
   0   3 -23 268.650 238.515   1
   0  -3  23 290.716 255.054   1
   0  -3 -23 134.325 257.159   1
   0   3 -24 1597.12 297.767   1
   0  -3  24 1073.40 296.909   1
   0  -3 -24 1080.69 266.137   1
   0   3  26-324.440 290.059   1
   0  -3 -26 784.733 301.561   1
   0  -3 -27-242.381 246.546   1
   0   3  27-88.0688 244.125   1
   0  -3 -28 213.701 302.797   1
   0   3  28 466.088 306.967   1
   0  -3 -30-26.0540 276.915   1
   0  -4   0 999999. 53330.4   1
   0   4   0 994891. 53332.4   1
   0   4   1-40.5211 85.5232   1
   0  -4  -1-36.3213 82.2435   1
   0  -4  -2 312808. 17024.1   1
   0   4   2 323761. 17027.6   1
   0   4   3 26.7775 106.795   1
   0  -4  -3 7.99521 98.8185   1
   0   4   4 167.146 131.383   1
   0  -4  -4 84.1846 121.028   1
   0   4   5-59.7935 110.299   1
   0  -4   5 26.1460 55.8069   1
   0   4  -5-48.8895 57.8052   1
   0  -4  -5-10.6752 106.594   1
   0   4  -6 245459. 13353.9   1
   0  -4  -6 260932. 13383.9   1
   0   4   6 257748. 13390.9   1
   0  -4   6 244849. 13353.4   1
   0   4   7 14.8644 160.209   1
   0  -4  -7 106.065 138.614   1
   0   4  -7-13.1253 76.3597   1
   0   4  -8 28548.7 1507.00   1
   0  -4  -8 27803.0 1537.54   1
   0   4   8 28027.9 1546.58   1
   0  -4   8 25905.9 1508.31   1
   0   4   9 35.2979 175.013   1
   0  -4   9 10.3069 101.975   1
   0  -4  -9 62.8085 161.399   1
   0   4  10 928.306 207.097   1
   0  -4 -10 523.536 172.616   1
   0  -4  11-13.4486 137.329   1
   0   4  11-40.3798 195.492   1
   0  -4 -11-72.1220 170.272   1
   0   4 -11 50.0926 114.567   1
   0   4 -12 8271.88 517.745   1
   0  -4 -12 8935.03 557.159   1
   0  -4  12 7890.19 518.253   1
   0   4  12 8443.31 561.478   1
   0   4  13 134.995 196.627   1
   0  -4  13 65.7906 146.302   1
   0  -4 -13-201.087 180.410   1
   0   4 -13 46.2426 137.110   1
   0   4  14 47.1151 205.880   1
   0  -4  14 17.8388 164.533   1
   0   4 -14-16.8726 150.950   1
   0  -4 -14 63.2319 181.426   1
   0  -4  15 38.6530 180.166   1
   0   4  15-98.1551 189.219   1
   0   4 -15 18.2083 176.316   1
   0  -4 -15 153.750 161.365   1
   0  -4  16 748.324 218.036   1
   0   4  16 279.690 237.671   1
   0  -4 -16-22.8479 214.823   1
   0   4 -16 370.451 192.339   1
   0  -4  17-44.3624 190.934   1
   0   4  17-52.4539 248.317   1
   0  -4 -17-260.249 230.205   1
   0   4 -17 435.150 200.648   1
   0   4 -18 7543.84 506.466   1
   0  -4 -18 6972.90 525.297   1
   0  -4  18 6586.37 508.104   1
   0   4  18 6802.70 538.992   1
   0  -4  19 24.7753 222.975   1
   0   4  19-136.906 270.303   1
   0  -4 -19 225.466 251.345   1
   0   4 -19 275.938 217.778   1
   0   4  20 1504.40 296.486   1
   0  -4  20 1586.52 275.694   1
   0  -4 -20 1642.00 293.087   1
   0   4 -20 1660.72 262.284   1
   0   4 -21 25.0612 237.287   1
   0  -4  21 352.019 251.764   1
   0  -4 -21-130.839 216.028   1
   0   4 -22 7368.23 505.422   1
   0  -4 -22 6012.48 506.504   1
   0  -4  22 5852.88 501.118   1
   0   4  22 5886.07 512.391   1
   0   4  23-375.750 301.609   1
   0   4 -23-134.917 237.296   1
   0  -4  23 174.188 259.786   1
   0  -4 -23-107.343 281.795   1
   0   4 -24 664.824 282.237   1
   0   4  24 1135.21 306.370   1
   0  -4 -24 1157.63 293.258   1
   0   4  25 350.745 255.358   1
   0  -4 -25 645.601 259.979   1
   0   4  26-29.1770 293.339   1
   0  -4 -26 107.244 279.726   1
   0   4  27 145.390 292.611   1
   0  -4 -27 319.827 295.890   1
   0  -4 -28 2347.45 314.981   1
   0   4  28 2417.58 332.984   1
   0  -4 -29 181.993 308.368   1
   0   4  29 340.698 295.276   1
   0   5   0 5.24471 81.1384   1
   0  -5   0-60.6329 60.7054   1
   0   5   1 6.84309 85.4988   1
   0   5  -1 166.674 60.9657   1
   0  -5   1 3.18007 51.9510   1
   0  -5  -1 6.10846 76.7756   1
   0  -5  -2 18768.4 1083.45   1
   0   5   2 20424.8 1088.81   1
   0  -5  -3-62.2900 112.520   1
   0   5   3-119.655 127.853   1
   0  -5  -5 126.970 127.642   1
   0   5   5 51.7965 132.607   1
   0   5   6 24968.2 1391.33   1
   0   5  -6 23280.1 1338.43   1
   0  -5   6 25939.6 1340.22   1
   0  -5  -6 25546.9 1383.56   1
   0  -5  -7-70.3584 144.643   1
   0   5   7 31.7209 163.380   1
   0  -5   7 58.2095 71.6384   1
   0  -5  -8 2287.56 217.875   1
   0   5   8 1925.93 235.150   1
   0   5  -8 2025.67 161.027   1
   0  -5   8 2056.17 160.803   1
   0  -5  -9 16.4453 144.158   1
   0   5  -9 85.7976 94.8222   1
   0   5   9-74.0006 160.715   1
   0  -5   9 18.2821 90.8673   1
   0  -5 -10 6613.24 467.171   1
   0   5 -10 7172.97 431.239   1
   0  -5  10 7132.78 434.176   1
   0   5  10 6813.14 479.932   1
   0   5 -11 104.850 104.875   1
   0  -5  11 24.7558 106.270   1
   0   5 -12 2155.66 197.180   1
   0  -5 -12 1970.92 228.653   1
   0  -5  12 1934.03 193.586   1
   0   5  12 1722.75 235.505   1
   0   5 -13 14.5970 149.766   1
   0  -5 -13 144.717 170.138   1
   0   5  13 92.6091 193.079   1
   0  -5  13 77.9259 144.957   1
   0  -5 -14 2892.91 304.387   1
   0   5 -14 3782.03 275.466   1
   0  -5  14 3212.30 284.672   1
   0  -5 -15 157.005 204.120   1
   0   5 -15-104.419 173.033   1
   0  -5  15 261.471 178.680   1
   0   5  15 50.1408 225.610   1
   0   5 -16 6135.08 414.817   1
   0  -5 -16 5393.07 449.467   1
   0  -5  16 5969.16 424.806   1
   0  -5 -17 360.003 243.126   1
   0   5  17 612.722 281.956   1
   0   5  18 2634.50 342.546   1
   0   5 -18 2967.76 281.145   1
   0  -5  18 2117.94 284.425   1
   0  -5 -19 278.023 264.796   1
   0   5 -19-180.590 190.671   1
   0  -5  19-243.502 210.884   1
   0   5  19 304.178 279.258   1
   0   5  20 14448.4 959.952   1
   0  -5 -20 14475.5 949.268   1
   0   5 -20 17363.9 949.866   1
   0  -5  20 14767.7 947.378   1
   0   5 -21-299.495 244.678   1
   0  -5  21 80.4038 235.018   1
   0  -5 -22 6683.88 488.458   1
   0   5  22 4871.86 482.912   1
   0   5 -23 268.682 233.144   1
   0   5  23 373.850 309.678   1
   0  -5 -23 187.570 291.992   1
   0   5  25 116.284 256.369   1
   0  -5 -25 53.4621 248.561   1
   0   5  26 2547.75 363.374   1
   0  -5 -26 2551.95 347.877   1
   0   5  27 316.610 310.678   1
   0  -5 -29-255.972 258.284   1
   0  -6   0 22300.3 1255.07   1
   0   6   0 23625.6 1257.52   1
   0   6   1-63.5013 98.2504   1
   0   6  -1 50.0885 64.3738   1
   0  -6  -1-49.4901 87.5111   1
   0  -6   1-8.21314 53.6364   1
   0  -6  -2 60937.3 3206.37   1
   0   6   2 57489.5 3207.97   1
   0  -6  -4 130639. 7104.95   1
   0   6   4 133588. 7111.50   1
   0   6   5 42.0959 135.878   1
   0  -6  -5 24.8896 128.752   1
   0  -6  -6 123041. 6415.85   1
   0   6   6 114456. 6419.13   1
   0   6   7-268.892 170.858   1
   0  -6  -7-29.8738 149.830   1
   0   6  -7 38.2900 54.6326   1
   0  -6   7 37.4508 54.7929   1
   0   6   8 3530.35 309.384   1
   0   6  -8 3796.73 228.387   1
   0  -6   8 3635.82 229.576   1
   0  -6  -8 3281.28 289.273   1
   0  -6  -9 51.7258 128.267   1
   0   6  -9-7.31526 77.6010   1
   0  -6   9-62.4260 80.9050   1
   0   6   9-38.7378 135.498   1
   0   6  10 8004.83 570.352   1
   0  -6  10 8883.33 514.521   1
   0   6 -10 8632.10 512.065   1
   0  -6 -10 8753.60 561.950   1
   0  -6 -11 116.255 177.279   1
   0   6  11-21.7236 198.755   1
   0   6 -12 5236.17 360.445   1
   0  -6 -12 5454.80 416.659   1
   0  -6  12 5650.70 367.919   1
   0   6  12 5587.23 434.815   1
   0  -6 -13 297.940 219.941   1
   0   6  13 333.463 253.890   1
   0   6 -13 149.275 137.766   1
   0  -6  13 160.361 141.215   1
   0   6 -14 10412.3 607.620   1
   0  -6 -14 9850.02 647.882   1
   0   6  14 9311.16 659.571   1
   0  -6  14 9248.10 605.460   1
   0  -6 -15 137.784 221.276   1
   0   6 -15-82.6573 165.836   1
   0  -6  15-53.3536 161.823   1
   0   6  15-153.546 260.180   1
   0  -6  16 5287.16 388.521   1
   0   6 -16 4823.34 370.897   1
   0   6  17-26.9624 264.894   1
   0  -6  17 83.4853 180.804   1
   0   6 -17 58.1570 166.399   1
   0  -6 -17 195.323 248.803   1
   0   6  18 769.295 284.287   1
   0  -6 -18 649.878 257.443   1
   0   6  19-111.577 250.264   1
   0  -6 -19-50.9460 237.458   1
   0  -6  19-71.1990 224.705   1
   0   6 -19 331.907 214.257   1
   0  -6 -20 3321.07 342.424   1
   0   6 -20 3924.72 359.905   1
   0   6  20 3133.97 352.306   1
   0  -6  20 3634.59 362.316   1
   0  -6 -21-184.357 238.302   1
   0  -6  21-26.3561 238.477   1
   0   6  21 199.094 251.533   1
   0   6 -21 245.363 238.745   1
   0   6  22 2082.14 351.192   1
   0   6 -22 1874.73 295.442   1
   0  -6 -22 1945.17 322.249   1
   0   6  23 517.143 310.562   1
   0  -6 -23 26.7336 289.024   1
   0  -6 -24 266.987 289.238   1
   0   6  25 28.8976 262.921   1
   0  -6 -27 286.474 292.991   1
   0   6  27 284.728 317.931   1
   0   6  28 420.912 305.692   1
   0  -6 -28 1052.18 320.188   1
   0   7   0-65.9527 83.5155   1
   0  -7   0 59.1412 75.5466   1
   0   7   1-89.8970 81.5648   1
   0   7  -1 66.0881 69.3793   1
   0  -7  -1 56.3483 75.2354   1
   0  -7   1-55.4033 65.5191   1
   0   7   2 25520.8 1435.39   1
   0  -7   2 26164.8 1399.48   1
   0  -7  -2 25466.1 1428.88   1
   0   7   3 109.086 125.703   1
   0  -7  -3 32.3378 109.401   1
   0   7   4 4585.59 315.485   1
   0  -7  -4 4125.04 299.230   1
   0   7   5 60.1454 125.870   1
   0  -7  -5 120.263 127.247   1
   0   7   6 7583.40 490.542   1
   0  -7  -6 7538.62 485.181   1
   0  -7  -7 94.8009 136.469   1
   0   7   7 35.5024 165.076   1
   0   7  -8 31799.3 1789.68   1
   0   7   8 34993.9 1867.41   1
   0  -7  -8 36293.7 1861.43   1
   0  -7   8 33904.3 1792.05   1
   0   7   9 20.2373 151.169   1
   0   7  -9 10.9433 61.5974   1
   0  -7   9 65.4769 72.8028   1
   0  -7  -9-54.1156 136.937   1
   0   7  10 21.4004 200.015   1
   0   7 -10-36.0644 81.3367   1
   0  -7  10 7.83860 90.4342   1
   0  -7 -10-76.3123 174.536   1
   0   7 -11-35.8516 92.9190   1
   0  -7  11 67.8417 99.6154   1
   0  -7 -12 3876.71 335.256   1
   0   7  12 3619.00 346.570   1
   0   7  13 146.672 224.272   1
   0   7 -13 37.0278 124.973   1
   0  -7  13 65.8286 133.004   1
   0  -7 -13 65.4650 195.251   1
   0   7  14 227.957 223.595   1
   0   7 -14 41.7699 140.079   1
   0  -7  14 193.363 154.579   1
   0  -7 -14 565.488 218.215   1
   0   7  15-130.517 223.361   1
   0   7 -15-278.544 153.903   1
   0  -7  15 66.2356 154.862   1
   0  -7 -15-23.4028 207.033   1
   0   7 -16 340.041 161.336   1
   0  -7  16-163.664 168.968   1
   0  -7 -16 72.3073 197.248   1
   0   7  17-437.376 229.425   1
   0   7 -17 351.616 182.241   1
   0  -7  17 19.7896 193.030   1
   0  -7 -17-173.116 206.211   1
   0   7  18 1278.12 279.303   1
   0   7 -18 1396.87 220.580   1
   0  -7  18 1045.99 224.221   1
   0  -7 -18 1136.48 248.948   1
   0   7  19-84.3903 263.657   1
   0   7 -19 127.832 202.306   1
   0  -7  19 91.6929 215.994   1
   0  -7 -19 256.663 244.919   1
   0   7  20 1192.83 313.819   1
   0   7 -20 1263.85 235.726   1
   0  -7  20 1440.83 273.643   1
   0  -7 -20 1277.69 293.692   1
   0   7  21 542.288 302.465   1
   0  -7 -21 976.574 297.251   1
   0   7  22 200.600 297.792   1
   0  -7 -22 53.2727 287.724   1
   0   7  24 633.714 294.156   1
   0  -7 -24 982.722 290.684   1
   0   7  25 516.795 240.706   1
   0  -7 -25 131.763 214.464   1
   0   7  26 341.535 292.819   1
   0  -7 -26 156.500 283.073   1
   0   7  27 591.361 322.708   1
   0  -7 -27-231.588 304.499   1
   0  -7 -28 657.681 318.167   1
   0   7  28 609.078 312.889   1
   0  -8   0 29756.1 1611.63   1
   0   8   0 29198.7 1614.56   1
   0  -8   1-5.96188 69.3664   1
   0  -8  -1 53.9954 93.2950   1
   0   8   1 20.0924 106.559   1
   0   8  -1-19.2194 73.6525   1
   0  -8   2 45521.1 2418.97   1
   0   8  -2 44282.6 2419.99   1
   0   8   3-26.3520 114.118   1
   0   8   4 175.842 148.352   1
   0  -8  -4 209.195 121.686   1
   0   8   5 48.1976 139.158   1
   0  -8  -5 42.9891 119.106   1
   0  -8  -6 28660.5 1608.46   1
   0   8   6 28854.0 1619.03   1
   0   8   7-112.225 160.498   1
   0  -8  -7 83.3504 152.088   1
   0  -8  -8 17871.7 1070.93   1
   0   8   8 19211.3 1089.12   1
   0  -8 -10 99.0466 182.215   1
   0   8 -10 9.66266 61.1408   1
   0  -8  10 51.9765 66.8918   1
   0   8  10-111.085 198.762   1
   0  -8 -11-165.697 203.477   1
   0   8 -11 47.9535 81.3416   1
   0  -8  11-15.1130 86.6069   1
   0  -8 -12 1749.05 263.799   1
   0   8 -12 2097.68 171.302   1
   0   8  12 1452.21 268.775   1
   0  -8  12 2360.54 183.754   1
   0  -8 -13-44.7991 177.381   1
   0   8  13-150.567 184.422   1
   0  -8 -14 2087.66 279.238   1
   0  -8  14 2459.81 216.372   1
   0   8 -14 2160.29 200.201   1
   0   8  14 1734.33 285.001   1
   0   8 -15 68.6884 139.418   1
   0  -8  15 89.8101 145.347   1
   0   8  16 6437.50 498.395   1
   0   8 -16 6092.30 407.858   1
   0  -8  16 5688.31 413.594   1
   0  -8 -16 5059.76 457.908   1
   0   8  17 82.8784 273.305   1
   0  -8 -17 326.275 247.714   1
   0   8 -17 50.8928 152.201   1
   0  -8  17-239.948 176.528   1
   0   8  18 9434.58 702.762   1
   0   8 -18 10835.5 642.587   1
   0  -8  18 9467.53 648.687   1
   0  -8 -18 10671.9 697.879   1
   0   8 -19 99.8029 193.345   1
   0   8  20 426.735 289.203   1
   0  -8 -20 289.247 263.233   1
   0   8  21 28.4942 280.574   1
   0  -8 -21 26.5732 268.361   1
   0   8  22 1776.64 320.002   1
   0  -8 -22 2023.81 309.333   1
   0   8  23 143.624 235.859   1
   0  -8 -23 318.909 229.799   1
   0  -8 -24 5704.01 479.190   1
   0   8  24 5988.91 495.961   1
   0  -8 -25 470.360 290.593   1
   0   8  25-85.5142 291.929   1
   0  -8 -26 928.846 310.648   1
   0   8  26 140.932 309.999   1
   0  -8 -27 762.175 307.163   1
   0  -9   0-50.8970 90.8879   1
   0   9   0 37.0059 96.7247   1
   0  -9   1 88.9240 77.2893   1
   0   9  -1-14.6838 72.9946   1
   0   9   2 20263.2 1152.79   1
   0  -9   2 20213.4 1114.14   1
   0  -9  -2 20945.5 1148.02   1
   0   9  -2 20509.3 1116.90   1
   0  -9  -3 50.9648 122.493   1
   0   9   4 13626.7 851.743   1
   0  -9  -4 15404.9 848.034   1
   0  -9  -5-45.7652 130.496   1
   0   9   5 85.4572 142.502   1
   0   9   6 8858.09 567.844   1
   0   9   7-118.014 172.449   1
   0  -9  -7 245.594 149.640   1
   0   9   9 527.207 222.611   1
   0  -9  -9 372.857 206.107   1
   0   9  10 1634.80 240.000   1
   0  -9 -10 2054.22 233.682   1
   0   9  11-120.063 216.086   1
   0  -9 -11-42.8585 207.534   1
   0   9  12 2166.76 298.155   1
   0  -9 -12 1755.37 265.936   1
   0  -9  12 1889.54 147.828   1
   0   9 -12 2014.92 145.946   1
   0  -9 -13 368.375 177.632   1
   0   9 -13 62.9854 91.8118   1
   0  -9  13-8.39501 101.904   1
   0   9  13 385.615 199.837   1
   0   9 -14 4647.31 298.037   1
   0  -9  14 4000.74 300.856   1
   0   9  15-54.0381 264.879   1
   0  -9 -15-195.364 245.609   1
   0   9  16 799.350 284.523   1
   0   9 -16 617.294 156.287   1
   0  -9  16 412.622 154.849   1
   0  -9 -16 821.792 255.767   1
   0   9  17-503.377 288.696   1
   0   9 -17-121.297 151.077   1
   0  -9  17 199.358 152.842   1
   0  -9 -17-50.7662 259.215   1
   0   9 -18 1163.01 192.110   1
   0   9  18 508.509 282.355   1
   0  -9 -18 797.954 271.209   1
   0   9  19 284.750 293.312   1
   0  -9 -19-182.746 260.677   1
   0   9  20 742.830 308.996   1
   0  -9 -20 1240.04 295.939   1
   0   9  21 285.327 293.850   1
   0  -9 -21 398.785 281.446   1
   0   9  22-57.2387 305.709   1
   0  -9 -22-425.307 275.322   1
   0   9  23-286.316 315.212   1
   0  -9 -23 158.798 293.566   1
   0   9  24 686.227 332.216   1
   0  -9 -24 785.979 311.440   1
   0   9  25 311.362 305.011   1
   0  -9 -25 362.679 299.913   1
   0   9  27 329.439 246.823   1
   0  -9 -27 275.542 229.720   1
   0 -10   0 36349.8 2069.18   1
   0  10   0 39519.7 2072.61   1
   0  10  -1 107.578 88.3760   1
   0 -10   1 22.8891 87.1755   1
   0  10   2 479.577 148.541   1
   0 -10   2 443.730 78.0915   1
   0  10  -2 327.499 80.6974   1
   0 -10  -2 571.766 128.653   1
   0  10   3-122.258 142.478   1
   0 -10  -3 178.457 124.228   1
   0  10   4 619.518 167.494   1
   0 -10  -4 1122.81 170.923   1
   0  10   5-72.4927 163.063   1
   0 -10  -5 113.390 143.675   1
   0 -10  -6 1787.32 223.352   1
   0  10   7-103.203 191.901   1
   0 -10  -7 129.045 183.652   1
   0  10   8 152.471 211.992   1
   0 -10  -8 58.3395 169.005   1
   0  10   9-22.8449 185.394   1
   0 -10 -10 16494.6 987.400   1
   0  10  10 16178.5 991.977   1
   0 -10 -11 155.082 198.202   1
   0  10  11-148.423 223.195   1
   0 -10 -12 1098.44 258.418   1
   0  10  12 587.928 268.405   1
   0 -10 -13 47.2633 197.730   1
   0  10  13 131.526 217.195   1
   0 -10 -14 48.6070 227.303   1
   0  10 -14 169.278 80.1294   1
   0 -10  14 176.749 77.9209   1
   0  10  14 53.8109 248.961   1
   0 -10 -15 149.217 237.256   1
   0  10 -15-65.2443 97.1164   1
   0 -10  15-16.9764 99.2681   1
   0  10  15-54.8237 268.000   1
   0  10 -16 2367.64 200.938   1
   0  10  16 2871.83 358.885   1
   0 -10 -16 2807.89 329.188   1
   0  10  17 394.878 280.377   1
   0 -10 -17-128.382 235.587   1
   0  10  18-170.650 237.137   1
   0 -10 -18 208.503 224.338   1
   0  10  19-57.1141 221.139   1
   0 -10 -19 289.937 207.980   1
   0  10  20 228.375 244.322   1
   0 -10 -20 79.7595 222.535   1
   0  10  22 401.620 254.884   1
   0 -10 -22 185.535 235.568   1
   0  10  23 57.1623 244.054   1
   0 -10 -23 394.405 230.139   1
   0  10  24 283.877 245.926   1
   0 -10 -24-25.9881 218.892   1
   0  10  25 308.516 286.751   1
   0 -10 -25 230.740 259.881   1
   0  10  26 608.188 312.714   1
   0 -10 -26 352.867 279.120   1
   0  11   1 128.376 126.732   1
   0 -11  -1-12.0285 115.928   1
   0 -11   1 58.8759 88.3401   1
   0  11  -1 36.6313 96.1790   1
   0  11   2 2765.76 240.390   1
   0 -11   2 2818.16 190.854   1
   0  11  -2 3044.23 196.800   1
   0 -11  -2 2650.34 234.400   1
   0  11   3 81.1338 138.809   1
   0 -11  -3-103.441 145.851   1
   0  11   4 513.677 176.082   1
   0 -11  -4 866.649 159.614   1
   0  11   5 19.1181 167.115   1
   0 -11  -5-137.665 150.428   1
   0  11   6 1324.85 223.773   1
   0 -11  -6 458.617 174.476   1
   0 -11  -8 4911.47 377.009   1
   0  11   8 4079.21 376.229   1
   0  11   9-307.856 237.587   1
   0 -11  -9 85.1392 207.152   1
   0 -11 -10 3603.65 330.255   1
   0  11  11-305.425 247.780   1
   0 -11 -11-45.7266 226.335   1
   0  11  12 654.072 266.286   1
   0 -11 -12 992.047 236.919   1
   0  11  13-241.445 266.332   1
   0 -11 -14 12676.7 794.766   1
   0  11  14 12250.6 809.583   1
   0  11  15 305.513 288.005   1
   0 -11 -15-25.2894 253.177   1
   0 -11 -16 6410.72 492.546   1
   0  11  16 5467.27 501.570   1
   0  11  18 657.053 253.419   1
   0 -11 -18 421.670 208.934   1
   0  11  19 142.882 275.350   1
   0 -11 -19-186.199 244.017   1
   0  11  20 2297.03 353.524   1
   0 -11 -20 2050.67 329.760   1
   0  11  21 345.304 305.463   1
   0 -11 -21 132.817 282.023   1
   0  11  22 746.058 328.092   1
   0 -11 -22 1371.53 306.095   1
   0  11  24 564.080 321.255   1
   0 -11 -24 77.3073 286.259   1
   0  11  25-222.718 300.135   1
   0 -11 -25-50.7268 271.834   1
   0  11  26 2892.87 385.347   1
   0 -11 -26 3182.13 372.884   1
   0  12   1 69.6294 139.773   1
   0 -12  -1 270.738 134.312   1
   0 -12   1 63.9104 100.443   1
   0  12  -1 19.8106 106.030   1
   0  12   2 7057.53 455.583   1
   0 -12   2 6763.55 400.220   1
   0  12  -2 6849.26 406.561   1
   0 -12  -2 6878.52 449.798   1
   0  12   3-120.049 166.783   1
   0 -12  -3-252.456 151.259   1
   0  12   4 651.907 198.741   1
   0 -12  -4 1088.83 196.506   1
   0  12   5 140.056 179.286   1
   0 -12  -5 236.582 170.838   1
   0  12   7 22.4356 212.979   1
   0 -12  -7-121.698 187.600   1
   0  12   8 540.121 234.449   1
   0 -12  -8 636.839 226.903   1
   0  12   9 415.545 233.067   1
   0 -12  -9 154.613 211.750   1
   0  12  10 3265.01 355.678   1
   0 -12 -10 3406.34 337.788   1
   0  12  11 78.0951 237.797   1
   0 -12 -11 354.357 228.497   1
   0  12  13 354.361 260.699   1
   0 -12 -13-248.214 242.092   1
   0 -12 -14 429.573 245.746   1
   0  12  15-112.557 272.563   1
   0 -12 -15 798.543 255.653   1
   0  12  16 654.681 303.446   1
   0 -12 -16-52.3675 261.197   1
   0  12  17-114.461 268.909   1
   0  12  18 658.755 247.639   1
   0 -12 -18 1012.29 235.103   1
   0  12  19-287.963 284.921   1
   0 -12 -19 426.975 263.429   1
   0  12  20 519.693 298.726   1
   0 -12 -20 532.791 281.665   1
   0  12  21-316.917 320.741   1
   0 -12 -21 291.164 296.304   1
   0  12  22 1428.42 355.902   1
   0 -12 -22 944.528 316.543   1
   0  12  23 623.066 336.741   1
   0 -12 -23 440.164 294.323   1
   0  12  25 660.078 331.307   1
   0 -12 -25 175.243 299.791   1
   0  13   0 90.7414 128.853   1
   0 -13   0-11.9610 120.806   1
   0 -13  -1 260.873 142.944   1
   0 -13   1-115.971 106.793   1
   0  13  -1-21.1957 113.997   1
   0  13   1-44.8883 144.879   1
   0  13   2 17926.3 1012.97   1
   0 -13   2 17211.1 961.269   1
   0 -13  -2 18484.0 1009.84   1
   0  13  -2 16887.6 966.214   1
   0  13   3-72.3252 175.079   1
   0 -13  -3 16.8455 153.691   1
   0  13   4 4297.10 367.883   1
   0 -13  -4 5268.62 374.381   1
   0  13   5 437.556 193.042   1
   0 -13  -5 19.2819 179.648   1
   0  13   6 1325.96 227.274   1
   0 -13  -6 953.571 211.358   1
   0  13   7-46.4785 218.333   1
   0 -13  -7 63.5605 199.566   1
   0  13   8 4628.43 388.743   1
   0 -13  -8 4173.97 372.321   1
   0  13   9-75.4226 211.673   1
   0 -13  -9 91.5830 211.736   1
   0  13  10 466.848 236.078   1
   0 -13 -10-141.749 215.061   1
   0  13  12 6208.28 495.711   1
   0 -13 -12 5959.19 476.188   1
   0  13  13-138.737 248.943   1
   0 -13 -13 101.633 231.811   1
   0  13  14 1966.97 338.267   1
   0 -13 -14 1269.94 299.172   1
   0  13  15 28.4413 246.331   1
   0 -13 -15 78.6667 229.867   1
   0  13  16 228.568 279.563   1
   0 -13 -16 584.738 263.901   1
   0  13  17 459.600 302.909   1
   0 -13 -17-133.559 270.464   1
   0  13  18 231.172 266.673   1
   0 -13 -18 562.300 256.355   1
   0  13  20 1013.24 330.848   1
   0 -13 -20 744.368 296.843   1
   0  13  21-28.8221 314.294   1
   0 -13 -21 79.0167 274.218   1
   0  13  22 171.036 315.721   1
   0  13  23-28.1299 312.051   1
   0 -13 -23 205.324 277.758   1
   0 -13 -24-25.2232 276.305   1
   0  13  24 471.295 322.187   1
   0 -14   0 694.720 153.982   1
   0  14   0 658.379 154.997   1
   0 -14  -1-160.181 145.741   1
   0 -14   1 40.0905 111.383   1
   0  14   1 206.579 161.917   1
   0  14  -1-133.581 120.458   1
   0 -14  -2 616.692 173.089   1
   0  14  -2 812.761 117.399   1
   0  14   2 814.490 189.214   1
   0 -14   2 686.900 104.528   1
   0  14   3-19.2556 184.687   1
   0 -14  -3-159.324 168.108   1
   0  14   4 329.321 194.381   1
   0 -14  -4 209.926 171.307   1
   0  14   6 915.449 236.093   1
   0 -14  -6 512.444 207.518   1
   0  14   7 119.686 220.181   1
   0 -14  -7-66.9534 204.173   1
   0  14   8 374.619 229.770   1
   0 -14  -8-138.403 201.646   1
   0  14   9-232.352 225.898   1
   0 -14  -9-190.676 209.839   1
   0  14  10 770.164 250.344   1
   0 -14 -10 1029.35 237.056   1
   0  14  11 136.001 237.198   1
   0 -14 -11 225.771 228.443   1
   0  14  12 5048.60 442.777   1
   0 -14 -12 4860.70 439.414   1
   0  14  13-112.326 291.556   1
   0 -14 -13-444.064 266.043   1
   0  14  14 142.155 242.442   1
   0 -14 -14-132.231 224.095   1
   0  14  15 201.587 302.355   1
   0 -14 -15-53.3750 263.420   1
   0  14  16 869.039 283.861   1
   0 -14 -16 1180.52 265.602   1
   0  14  17 349.994 305.175   1
   0 -14 -17 134.480 260.715   1
   0  14  19 320.221 262.752   1
   0 -14 -19-26.7202 226.529   1
   0  14  20 550.917 304.823   1
   0 -14 -20 635.856 272.421   1
   0  14  21 316.129 328.962   1
   0 -14 -21 550.588 297.111   1
   0  14  22 2068.83 375.499   1
   0 -14 -22 1421.12 324.798   1
   0 -14 -23-25.4102 283.410   1
   0  14  23-27.9513 319.673   1
   0 -14 -24 547.623 284.126   1
   0  14  24 520.285 302.812   1
   0 -15   0-78.4636 136.747   1
   0  15   0-14.4341 145.465   1
   0 -15   1 268.930 115.931   1
   0 -15  -1 291.772 160.133   1
   0  15  -1-11.5367 127.091   1
   0  15   1 116.917 169.672   1
   0 -15   2 1717.18 139.102   1
   0  15   2 1625.63 226.372   1
   0 -15  -2 1625.19 211.987   1
   0  15  -2 1694.61 146.956   1
   0 -15  -3 37.2223 182.912   1
   0  15   3 182.958 194.017   1
   0  15   5-115.053 196.562   1
   0 -15  -5-295.758 182.766   1
   0  15   6 96.3771 215.557   1
   0 -15  -6-22.2068 188.178   1
   0  15   7-50.0740 237.044   1
   0 -15  -7 69.4939 207.826   1
   0 -15  -8 10215.0 654.633   1
   0  15   8 9066.83 651.302   1
   0  15   9 691.872 267.763   1
   0 -15  -9-123.504 218.089   1
   0  15  10 2237.28 314.388   1
   0 -15 -10 2151.17 302.728   1
   0  15  11 139.237 246.619   1
   0 -15 -11 335.785 228.134   1
   0  15  12 962.751 265.570   1
   0 -15 -12 708.868 244.221   1
   0  15  13-57.3808 280.019   1
   0 -15 -13 425.304 258.842   1
   0  15  15 117.034 247.247   1
   0 -15 -15 161.934 232.428   1
   0  15  16 1736.41 348.073   1
   0 -15 -16 1594.30 317.856   1
   0  15  17 205.871 267.757   1
   0 -15 -17 162.014 238.290   1
   0  15  18 58.8053 317.147   1
   0 -15 -18 376.095 274.605   1
   0  15  19-58.4134 316.071   1
   0 -15 -19 239.991 280.583   1
   0  15  20 2200.58 324.382   1
   0 -15 -20 1557.43 276.322   1
   0  15  21 143.348 304.268   1
   0 -15 -21 234.564 277.195   1
   0  15  22-225.575 341.225   1
   0 -15 -22 486.946 295.792   1
   0 -15 -23 100.411 286.842   1
   0  15  23 745.967 342.098   1
   0  16   0 14027.2 822.133   1
   0 -16   0 13816.2 815.306   1
   0  16  -1-46.8348 131.072   1
   0  16   1-70.0522 166.654   1
   0 -16   1-30.9795 113.040   1
   0 -16  -1 270.894 159.111   1
   0  16   2 606.465 191.596   1
   0 -16  -2 287.550 174.536   1
   0  16  -2 396.489 87.4748   1
   0 -16  -3-98.1421 188.192   1
   0  16   3 106.704 208.141   1
   0 -16  -4 6077.98 445.658   1
   0  16   4 5869.14 451.018   1
   0  16   5 217.086 212.414   1
   0 -16  -5 242.521 198.746   1
   0 -16  -6 5165.29 393.805   1
   0  16   6 3574.60 382.777   1
   0  16   7 52.2394 235.689   1
   0 -16  -7 71.8337 214.849   1
   0  16   8 26.9689 256.087   1
   0 -16  -8 222.430 229.278   1
   0  16   9-27.6065 254.634   1
   0 -16  -9 126.980 227.217   1
   0  16  10 2736.24 358.148   1
   0 -16 -10 3373.19 344.314   1
   0  16  11-114.828 257.026   1
   0 -16 -11-263.871 236.964   1
   0  16  12-29.0994 259.868   1
   0 -16 -12 454.539 238.824   1
   0  16  14 1153.17 333.657   1
   0 -16 -14 2090.65 318.578   1
   0  16  15-89.2681 305.214   1
   0 -16 -15-81.5878 256.866   1
   0  16  16 832.976 299.393   1
   0 -16 -16 1575.86 299.978   1
   0  16  17 356.328 310.580   1
   0 -16 -17 27.0756 268.638   1
   0  16  18 235.988 277.432   1
   0 -16 -18 241.943 263.760   1
   0  16  20 925.480 348.442   1
   0 -16 -20 788.318 296.574   1
   0 -16 -22 177.552 255.277   1
   0  16  22 279.275 315.123   1
   0  17   1 290.520 177.349   1
   0  17   2 429.771 198.522   1
   0 -17  -3 245.350 198.969   1
   0  17   3-133.712 216.339   1
   0 -17  -4 1248.36 243.819   1
   0  17   4 1431.29 277.261   1
   0 -17  -5 276.120 213.691   1
   0  17   5 151.186 242.480   1
   0 -17  -6 2423.40 307.403   1
   0  17   6 2548.25 317.711   1
   0 -17  -7 322.783 228.529   1
   0  17   7-54.3914 244.816   1
   0  17   9-57.3046 263.550   1
   0 -17  -9 52.2509 241.603   1
   0  17  10 1018.12 312.464   1
   0 -17 -10 2046.60 293.106   1
   0  17  11 236.020 276.532   1
   0 -17 -11 26.9463 239.771   1
   0  17  13 149.991 279.787   1
   0 -17 -13 191.645 244.400   1
   0  17  14 3249.98 390.215   1
   0 -17 -14 3074.74 361.199   1
   0  17  15 180.549 304.663   1
   0 -17 -15 109.746 271.532   1
   0  17  16 481.477 316.379   1
   0 -17 -16 191.516 266.099   1
   0  17  17 59.7762 291.815   1
   0 -17 -17 407.518 254.270   1
   0 -17 -19 79.6128 260.074   1
   0  17  19-29.2123 298.303   1
   0 -17 -21 435.458 293.238   1
   0  17  21 366.896 334.568   1
   0  18   6 3987.95 387.086   1
   0  18   7 225.938 250.776   1
   0  18   8 57.9444 260.685   1
   0  18   9 177.086 274.561   1
   0 -18 -10 600.581 274.797   1
   0  18  10 898.136 304.223   1
   0 -18 -11 165.295 240.782   1
   0  18  11-60.5181 269.947   1
   0 -18 -12 1303.53 289.668   1
   0  18  12 1584.66 340.935   1
   0 -18 -13 305.950 251.797   1
   0  18  13 489.160 310.814   1
   0 -18 -14 1195.00 280.536   1
   0  18  14 855.646 316.322   1
   0 -18 -15-83.0291 262.761   1
   0  18  15 334.984 311.701   1
   0 -18 -16 1155.46 311.299   1
   0  18  16 1483.58 363.131   1
   0 -18 -18 1933.64 331.411   1
   0  18  18 2928.91 401.324   1
   0 -18 -20 25.9370 230.909   1
   0  18  20 486.115 334.521   1
   1   0 -27 55.8942 286.728   1
  -1   0  27 756.391 313.652   1
  -1   0  26 8152.55 617.611   1
   1   0 -26 7425.92 594.602   1
  -1   0  25 210.030 284.092   1
   1   0 -25-55.5424 268.920   1
   1   0 -24 5773.79 493.605   1
  -1   0  24 6655.03 514.278   1
   1   0 -23 107.805 245.347   1
  -1   0  23 204.713 239.928   1
  -1   0  22 487.781 262.631   1
   1   0 -22-132.239 249.264   1
  -1   0  21 112.279 253.486   1
   1   0 -21 284.548 256.134   1
   1   0 -20 4634.20 401.986   1
  -1   0  20 4088.43 406.160   1
  -1   0  19 264.057 242.228   1
   1   0 -19-244.423 241.240   1
  -1   0  18 1703.62 286.278   1
   1   0 -18 1537.41 266.739   1
  -1   0  17 121.913 226.759   1
   1   0 -17 91.1166 220.634   1
   1   0 -16 14633.6 919.970   1
  -1   0  16 15900.3 932.945   1
  -1   0  15-22.0606 180.884   1
   1   0 -15-20.7746 163.240   1
  -1   0  13 316.041 193.650   1
   1   0 -13-55.3190 161.721   1
  -1   0  12 2557.12 247.986   1
   1   0 -12 2404.40 240.265   1
  -1   0  11-51.5947 160.331   1
   1   0 -11-31.7403 149.502   1
   1   0 -10 96900.6 5420.71   1
  -1   0  10 104037. 5430.16   1
  -1   0   9 57.7400 127.279   1
   1   0  -9-39.9200 109.476   1
  -1   0   8 1064.94 159.021   1
   1   0  -8 1365.35 158.815   1
   1   0  -6 32924.1 1762.91   1
  -1   0   6 31216.3 1761.83   1
  -1   0   5 25.3737 123.872   1
   1   0  -5-47.9748 118.223   1
  -1   0   4 22404.9 1189.65   1
   1   0  -4 20791.6 1187.92   1
  -1   0   3 45.4771 91.4678   1
   1   0  -3-5.27800 103.948   1
  -1   0   2 351233. 18900.1   1
   1   0  -2 355212. 18898.7   1
  -1   0   1 25.7357 46.3642   1
   1   0  -1 8.89630 48.9267   1
   1   0   0-20.1794 49.3565   1
  -1   0   0 44.3249 45.8164   1
   1   0   1-2.97433 46.7848   1
  -1   0  -1 2.86592 40.2365   1
   1   0   2 337963. 18384.5   1
  -1   0  -2 348975. 18383.3   1
   1   0   3 128.907 89.7184   1
  -1   0  -3 65.8018 92.3176   1
  -1   0  -4 21387.7 1173.61   1
   1   0   4 21328.5 1178.46   1
   1   0   5 16.5104 123.200   1
  -1   0  -5-22.7165 113.238   1
  -1   0  -6 32568.4 1780.26   1
   1   0   6 32451.6 1786.68   1
  -1   0  -8 1530.09 164.077   1
   1   0   8 1420.44 188.230   1
  -1   0  -9 101.111 114.689   1
   1   0   9-56.8472 137.286   1
  -1   0 -10 102097. 5679.77   1
   1   0  10 108685. 5690.46   1
  -1   0 -11 152.046 141.861   1
   1   0  11 67.9246 149.852   1
  -1   0 -12 2311.98 227.914   1
   1   0  12 2092.12 237.616   1
  -1   0 -13 123.054 144.710   1
   1   0  13 59.0503 150.681   1
  -1   0 -15 119.032 189.028   1
   1   0  15 266.613 222.560   1
   1   0  16 15883.0 966.297   1
  -1   0 -17-263.608 217.035   1
   1   0  17-73.4774 243.066   1
  -1   0 -18 1212.76 232.016   1
   1   0  18 1555.66 280.517   1
  -1   0 -19 143.251 216.622   1
   1   0  19-158.420 242.207   1
  -1   0 -20 4988.30 421.312   1
   1   0  20 5023.21 441.127   1
  -1   0 -21 203.587 248.307   1
   1   0  21 55.4814 253.882   1
  -1   0 -22 209.111 244.891   1
   1   0  22 452.981 273.319   1
  -1   0 -23 80.6221 256.414   1
   1   0  23-257.679 265.518   1
  -1   0 -24 6573.60 498.740   1
   1   0  24 4985.49 494.385   1
  -1   0 -25 302.882 269.361   1
   1   0  25 29.6722 278.927   1
  -1   0 -26 7250.02 559.738   1
   1   0  26 7102.63 569.515   1
  -1   0 -27 722.091 299.930   1
   1   0  27 483.208 299.154   1
   1  -1 -27 498.009 298.312   1
   1   1 -27 452.567 281.227   1
  -1   1  27 179.810 282.298   1
   1   1 -26 590.575 295.904   1
  -1  -1  26 425.657 298.512   1
   1   1 -25 530.238 295.047   1
   1  -1 -25 192.422 281.572   1
  -1   1  25-268.977 284.650   1
  -1  -1  25 452.144 291.399   1
   1  -1 -24 217.887 236.939   1
  -1   1  24 266.487 255.186   1
   1   1 -23 566.730 247.118   1
  -1  -1  23 468.281 264.801   1
   1  -1 -22 3602.81 353.649   1
  -1   1  22 2936.58 352.733   1
   1   1 -22 2903.73 334.552   1
  -1  -1  22 2146.63 338.021   1
   1  -1 -21 77.9258 249.826   1
  -1   1  21-84.4265 256.909   1
   1   1 -21 514.575 243.760   1
  -1  -1  21 111.542 234.955   1
   1  -1 -20 456.946 254.937   1
  -1   1  20 329.414 258.769   1
   1   1 -19 1449.98 255.682   1
  -1  -1  19 548.355 247.989   1
   1   1 -18 1093.75 233.391   1
  -1   1  18 1054.95 275.546   1
  -1  -1  18 903.843 237.857   1
   1   1 -17-44.6886 190.560   1
   1  -1 -17 393.944 222.749   1
  -1   1  17-24.7236 237.061   1
  -1  -1  17-71.9565 201.313   1
   1   1 -16 12823.9 779.715   1
   1  -1 -16 13328.4 790.301   1
  -1   1  16 11191.3 781.334   1
  -1  -1  16 12730.3 789.301   1
   1   1 -15 1235.37 232.633   1
   1  -1 -15 1270.21 202.689   1
  -1   1  15 931.236 213.661   1
   1   1 -14 3248.69 294.858   1
   1  -1 -14 2827.32 292.270   1
  -1   1  14 3466.29 323.111   1
  -1  -1  14 3782.11 318.034   1
   1  -1 -13 3171.19 283.163   1
   1   1 -13 2738.84 255.165   1
  -1   1  13 2442.94 287.223   1
   1   1 -12 12015.3 702.728   1
   1  -1 -12 11764.9 708.030   1
  -1  -1  12 10985.5 700.720   1
  -1   1  12 11169.3 708.537   1
   1  -1 -11 1174.38 180.704   1
   1   1 -11 810.886 162.674   1
  -1  -1  11 850.745 179.950   1
   1   1 -10 31572.0 1721.09   1
   1  -1 -10 30851.8 1729.06   1
  -1  -1  10 32222.0 1726.16   1
  -1   1  10 28907.5 1733.72   1
   1  -1  -9 9036.74 545.017   1
   1   1  -9 8535.74 533.239   1
  -1   1   9 8397.49 550.007   1
  -1  -1   9 9160.60 541.052   1
   1   1  -8 1251.56 155.717   1
   1  -1  -8 1361.07 181.283   1
  -1  -1   8 875.551 155.275   1
  -1   1   8 1184.56 182.644   1
   1   1  -7 775.432 134.879   1
   1  -1  -7 537.156 149.333   1
  -1  -1   7 557.270 132.335   1
  -1   1   7 884.055 152.455   1
   1   1  -6 2239.52 187.797   1
  -1  -1   6 1865.82 188.201   1
   1   1  -5 1291.65 155.233   1
   1  -1  -5 1744.94 169.165   1
  -1  -1   5 1411.61 162.235   1
  -1   1   5 1935.73 187.033   1
  -1   1   4 3957.38 279.803   1
  -1  -1   4 4218.52 262.055   1
   1  -1  -4 4851.19 274.303   1
  -1   1   3 11281.4 640.790   1
  -1  -1   3 11421.9 631.655   1
   1  -1  -3 12348.2 639.544   1
   1   1  -3 10382.9 628.947   1
  -1   1   2 17174.4 901.670   1
  -1  -1   2 18546.6 898.277   1
   1   1  -2 18084.4 893.496   1
  -1   1   1 455.498 72.4290   1
  -1  -1   1 392.092 60.3405   1
   1  -1  -1 302.700 72.2573   1
   1   1  -1 311.005 49.3727   1
   1  -1   0 190546. 10776.3   1
   1   1   0 214933. 10777.7   1
  -1   1   0 199956. 10777.1   1
  -1  -1   0 201621. 10776.6   1
  -1  -1  -1 385.089 61.7986   1
  -1   1  -1 315.230 57.2806   1
   1   1   1 378.416 80.6315   1
   1  -1   2 17137.6 818.848   1
   1   1   2 12468.0 821.717   1
  -1   1  -2 16982.6 817.412   1
  -1  -1  -2 12504.6 821.085   1
   1  -1   3 9865.29 570.424   1
  -1   1  -3 9517.52 568.628   1
  -1  -1  -3 10809.4 584.037   1
   1   1   3 11291.7 586.450   1
  -1  -1  -4 3787.13 271.383   1
  -1   1  -4 4305.13 257.896   1
   1  -1   4 3780.37 259.680   1
   1   1   4 4287.46 277.543   1
   1   1   5 2034.31 179.656   1
  -1  -1  -5 1815.41 168.332   1
  -1   1  -5 1508.54 145.315   1
   1  -1   5 1379.67 155.178   1
  -1   1  -6 2390.54 195.184   1
   1  -1   6 2455.80 198.181   1
   1   1   7 763.246 139.727   1
   1  -1   7 420.924 122.300   1
  -1   1  -8 1274.21 147.593   1
  -1  -1  -8 1151.49 160.003   1
   1   1   8 1018.04 174.378   1
   1  -1   8 1259.52 163.071   1
  -1   1  -9 8533.34 526.275   1
  -1  -1  -9 8225.31 528.561   1
   1   1   9 9333.79 545.462   1
   1  -1   9 8934.08 535.977   1
  -1  -1 -10 29080.8 1751.44   1
  -1   1 -10 31427.4 1749.22   1
   1  -1  10 33265.0 1759.53   1
   1   1  10 32976.7 1768.15   1
  -1  -1 -11 842.628 156.744   1
  -1   1 -11 522.469 141.223   1
   1  -1  11 906.003 166.625   1
   1   1  12 10673.8 687.743   1
   1  -1  12 11558.2 686.416   1
  -1  -1 -12 10550.8 676.505   1
  -1   1 -12 11526.2 677.406   1
  -1  -1 -13 3345.24 295.680   1
  -1   1 -13 3135.79 264.039   1
   1   1  13 2546.94 300.568   1
  -1   1 -14 3388.71 300.671   1
  -1  -1 -14 3306.34 300.775   1
   1  -1  14 3219.51 312.629   1
   1   1  14 3398.67 315.584   1
  -1  -1 -15 976.723 203.507   1
  -1   1 -15 639.743 189.624   1
   1  -1  15 1406.83 239.166   1
   1   1  15 1094.84 217.983   1
  -1   1 -16 13514.8 777.633   1
  -1  -1 -16 12299.8 781.109   1
   1  -1  16 12509.3 782.523   1
   1   1  16 11325.4 792.824   1
  -1  -1 -17-22.3095 189.675   1
  -1   1 -17 367.187 213.708   1
   1   1  17-74.7999 211.303   1
   1  -1  17 24.0350 227.584   1
  -1   1 -18 859.740 222.940   1
   1  -1  18 978.065 238.770   1
   1   1  18 1113.62 283.831   1
  -1   1 -19 852.440 249.973   1
   1  -1  19 805.926 260.995   1
  -1  -1 -20 471.275 236.234   1
   1   1  20 493.331 290.655   1
  -1  -1 -21 25.5476 212.509   1
  -1   1 -21 127.103 243.904   1
   1  -1  21 219.892 247.477   1
   1   1  21 363.878 233.561   1
  -1  -1 -22 1929.96 336.362   1
  -1   1 -22 3220.33 338.380   1
   1   1  22 2419.25 361.187   1
   1  -1  22 2557.82 334.894   1
  -1   1 -23 161.298 258.441   1
   1  -1  23 28.7058 264.094   1
  -1  -1 -24 1141.76 298.050   1
   1   1  24 173.943 289.720   1
  -1  -1 -25 54.8223 258.256   1
  -1   1 -25 193.552 275.511   1
   1   1  25 147.276 255.934   1
   1  -1  25 29.9112 273.697   1
  -1   1 -26 446.647 276.574   1
   1  -1  26 725.750 292.974   1
  -1   1 -27 28.0909 281.289   1
  -1  -1 -27 219.664 273.071   1
   1   1  27 268.215 264.486   1
   1  -2 -29 913.649 324.176   1
  -1   2  28 29.4858 288.699   1
   1  -2 -28 516.502 296.275   1
  -1   2  27 1929.91 314.144   1
   1  -2 -27 2300.76 329.969   1
  -1   2  26 387.049 300.676   1
   1  -2 -26 632.518 315.808   1
   1   2 -26 567.810 279.025   1
  -1  -2  25 4450.02 433.375   1
  -1   2  25 3985.76 456.027   1
   1  -2 -25 4803.08 454.421   1
   1   2 -25 4514.24 426.748   1
  -1   2  24 442.614 301.624   1
  -1  -2  24 1191.94 309.171   1
   1  -2 -24 840.906 309.302   1
   1   2 -24 690.415 288.788   1
   1  -2 -23 457.110 270.906   1
   1   2 -23 189.690 266.789   1
  -1   2  23 204.712 283.030   1
  -1  -2  23 467.443 275.049   1
   1  -2 -22 26.5245 219.985   1
  -1   2  22 115.122 252.528   1
   1   2 -22 553.284 266.910   1
  -1  -2  22 256.795 271.068   1
   1  -2 -21 1956.28 292.783   1
  -1   2  21 2373.76 313.796   1
   1   2 -21 2585.35 329.032   1
  -1  -2  21 2161.92 328.518   1
   1  -2 -20 537.583 217.507   1
  -1   2  20 386.312 228.345   1
   1   2 -20-198.126 236.211   1
  -1  -2  20 402.084 254.938   1
   1   2 -19 2435.45 302.266   1
   1  -2 -19 1600.86 268.153   1
  -1   2  19 2148.02 286.934   1
  -1  -2  19 2197.27 302.084   1
   1  -2 -18 3964.20 348.280   1
   1   2 -18 3416.17 345.007   1
  -1  -2  18 3572.25 360.172   1
   1  -2 -17 117.681 198.262   1
   1   2 -17 131.340 208.400   1
  -1   2  17 25.0639 194.103   1
  -1  -2  17 236.101 217.849   1
   1   2 -16-103.985 193.044   1
   1  -2 -16 316.054 193.316   1
  -1   2  16 121.282 199.083   1
  -1  -2  16 380.851 211.749   1
   1  -2 -15 2091.35 261.808   1
  -1   2  15 1843.31 273.195   1
  -1  -2  14 15763.4 937.366   1
  -1   2  14 14729.9 945.306   1
   1   2 -14 15599.0 929.563   1
   1  -2 -14 16682.4 949.485   1
  -1  -2  13 1527.62 208.653   1
   1   2 -12 30019.2 1610.54   1
   1  -2 -12 27954.6 1614.21   1
  -1  -2  12 28266.4 1611.86   1
  -1   2  12 28479.4 1625.47   1
   1   2 -11 7000.65 442.867   1
   1  -2 -11 6235.52 456.622   1
  -1   2  11 7147.12 475.815   1
   1   2 -10 438.592 133.271   1
   1  -2 -10 319.920 152.763   1
  -1  -2  10 708.065 146.786   1
  -1   2  10 403.728 158.156   1
  -1   2   9 15217.9 883.533   1
  -1  -2   9 16133.1 868.925   1
   1   2  -9 13992.4 857.257   1
   1  -2  -9 14966.6 877.018   1
  -1   2   8 34434.5 1813.80   1
   1  -2  -8 30961.5 1800.91   1
  -1  -2   7 20867.4 1198.55   1
  -1   2   7 20948.6 1222.05   1
   1   2  -7 23203.5 1200.25   1
   1  -2  -7 21042.7 1212.09   1
  -1  -2   6 33908.3 1782.88   1
  -1   2   6 32652.7 1796.91   1
   1  -2  -6 31894.2 1790.20   1
   1   2  -6 31822.5 1779.77   1
  -1  -2   5 2718.59 178.371   1
  -1   2   5 2084.57 204.086   1
   1   2  -5 1809.19 169.951   1
   1  -2  -5 2381.88 200.410   1
   1   2  -4 10721.6 681.983   1
  -1  -2   4 13111.5 685.604   1
  -1   2   4 11875.6 703.023   1
   1  -2  -4 14070.6 706.299   1
   1   2  -3 299875. 15846.2   1
   1  -2  -3 313821. 15861.0   1
  -1  -2   3 277485. 15848.2   1
  -1   2   3 302742. 15862.0   1
  -1   2   2 116380. 6068.06   1
  -1  -2   2 113234. 6054.38   1
   1  -2  -2 122798. 6068.05   1
   1   2  -2 106429. 6054.12   1
  -1   2   1 5346.27 343.292   1
  -1  -2   1 5820.36 331.121   1
   1  -2  -1 6499.52 343.590   1
   1   2  -1 5932.28 331.366   1
  -1   2   0 51.9496 72.2529   1
  -1  -2   0 12.8784 65.5655   1
   1  -2   0 62.1207 65.1107   1
   1   2   0 23.5720 59.7639   1
  -1  -2  -1 4743.78 309.382   1
   1   2   1 5076.51 309.517   1
  -1   2  -1 5585.29 297.717   1
   1  -2   1 5379.56 296.893   1
   1   2   2 118022. 6114.23   1
  -1  -2  -2 107363. 6112.62   1
   1  -2   2 114875. 6098.68   1
  -1   2  -2 114120. 6098.29   1
   1  -2   3 284674. 15643.7   1
  -1  -2  -3 312973. 15661.4   1
  -1   2  -3 275815. 15643.4   1
   1   2   3 325466. 15663.8   1
  -1   2  -4 13195.0 674.768   1
  -1  -2  -4 14913.7 698.181   1
   1   2   4 13775.7 700.930   1
  -1   2  -5 2474.74 170.970   1
  -1  -2  -5 2500.92 206.373   1
   1   2   5 2153.06 204.182   1
   1  -2   5 2134.35 171.945   1
  -1   2  -6 31200.3 1753.02   1
  -1  -2  -6 35008.9 1772.69   1
   1   2   6 34120.1 1777.24   1
   1  -2   6 29983.1 1756.25   1
   1   2   7 22639.1 1227.86   1
   1  -2   7 21151.0 1208.28   1
   1   2   8 35982.6 1937.38   1
  -1  -2  -8 34087.8 1926.20   1
   1   2   9 14962.1 850.226   1
   1  -2   9 14210.1 828.538   1
  -1  -2  -9 14399.2 838.737   1
  -1   2  -9 14060.2 819.031   1
   1  -2  10 249.958 125.864   1
   1   2  10 449.900 171.178   1
  -1  -2 -10 368.847 154.430   1
  -1   2 -10 461.103 119.410   1
  -1   2 -11 6731.32 419.693   1
   1   2  11 6323.36 439.454   1
  -1  -2 -11 6281.30 427.370   1
  -1  -2 -12 27250.3 1608.62   1
  -1   2 -12 29656.1 1604.28   1
   1  -2  12 29848.1 1612.61   1
   1   2  12 27681.5 1622.19   1
   1  -2  13 1117.06 199.059   1
  -1   2 -13 1079.81 174.597   1
  -1   2 -14 15304.9 928.627   1
  -1  -2 -14 16141.0 940.561   1
   1   2  14 15921.9 954.829   1
   1  -2  14 16015.7 943.905   1
   1   2  15 1916.39 298.759   1
  -1  -2 -15 2438.10 280.643   1
   1  -2  16 245.343 202.085   1
   1   2  16 341.618 224.096   1
  -1   2 -16 200.544 179.728   1
  -1  -2 -16 43.5762 197.424   1
   1  -2  17-47.0312 206.189   1
   1   2  17 405.961 250.475   1
  -1  -2 -17 22.6856 225.010   1
  -1   2 -17 84.9805 204.769   1
  -1   2 -18 4668.05 386.790   1
  -1  -2 -18 4109.95 377.290   1
   1  -2  18 4903.14 409.219   1
   1   2  19 1810.73 309.581   1
  -1  -2 -19 1725.59 294.966   1
  -1   2 -19 2365.80 288.254   1
   1  -2  20 899.731 268.200   1
   1   2  20 581.662 237.278   1
  -1   2 -20 97.3178 233.204   1
  -1  -2 -20 275.056 198.501   1
   1  -2  21 2720.67 322.966   1
   1   2  21 2504.83 353.129   1
  -1  -2 -21 1997.57 330.791   1
  -1   2 -21 2004.03 297.015   1
   1   2  22-114.196 224.325   1
  -1   2 -22 104.869 250.111   1
  -1  -2 -22-392.140 237.195   1
   1  -2  23 345.440 268.321   1
   1   2  23 779.476 304.942   1
  -1   2 -23 645.006 241.297   1
  -1  -2 -23 292.653 276.579   1
   1   2  24 578.554 262.962   1
   1  -2  24 530.277 285.659   1
  -1  -2 -24 325.224 273.120   1
  -1   2 -24 1013.51 289.357   1
   1   2  25 4554.22 457.824   1
  -1   2 -25 4699.82 435.510   1
   1  -2  25 4816.01 452.500   1
  -1  -2 -25 4714.66 445.232   1
   1   2  26 588.954 295.354   1
  -1   2 -26 732.627 300.781   1
  -1  -2 -26 272.651 298.047   1
   1   2  27 2211.01 352.144   1
  -1  -2 -27 1711.06 333.052   1
   1   2  28-205.997 282.164   1
  -1  -2 -28 81.0284 300.149   1
  -1  -2 -29 267.244 287.252   1
   1  -3 -30 52.0402 271.480   1
   1  -3 -28 3730.90 428.516   1
  -1   3  28 4107.45 436.675   1
   1  -3 -27 298.371 302.566   1
  -1   3  27-147.030 297.670   1
   1  -3 -26 2876.77 364.335   1
  -1   3  26 3223.47 379.325   1
   1   3 -25 872.339 284.817   1
   1   3 -24 2462.98 344.319   1
  -1  -3  24 2715.22 368.378   1
  -1   3  24 2796.80 360.296   1
   1  -3 -24 2163.19 338.138   1
  -1   3  23 701.910 312.079   1
   1  -3 -23 295.531 277.538   1
   1   3 -23 460.091 262.886   1
  -1  -3  23 670.756 281.679   1
   1   3 -22 4692.07 438.190   1
  -1  -3  22 5791.31 461.897   1
  -1   3  21 339.736 290.930   1
   1  -3 -20 128.980 269.212   1
  -1   3  20 55.4532 281.339   1
   1   3 -20 98.2789 223.643   1
  -1  -3  20 212.565 233.001   1
   1  -3 -19 757.689 270.088   1
  -1   3  19 729.343 268.041   1
   1   3 -19 895.916 237.000   1
  -1  -3  19 738.988 243.068   1
   1   3 -18 4397.16 392.132   1
  -1  -3  18 5359.44 418.158   1
   1   3 -17 771.747 212.593   1
   1  -3 -17 1165.19 273.249   1
  -1  -3  17 972.328 236.419   1
   1  -3 -16 8508.88 569.278   1
  -1   3  16 7444.26 571.353   1
   1  -3 -15 595.262 228.725   1
   1   3 -15 133.585 175.278   1
  -1   3  15-95.5237 218.049   1
  -1  -3  15 61.8067 203.050   1
   1   3 -14 7536.08 500.319   1
   1  -3 -14 6917.43 509.219   1
  -1  -3  14 8246.49 516.083   1
  -1   3  14 7379.35 518.085   1
   1  -3 -13 420.423 175.525   1
   1   3 -13 198.282 151.815   1
  -1  -3  13 195.570 164.578   1
  -1   3  13 262.850 187.898   1
   1   3 -12 30162.2 1688.08   1
  -1  -3  12 30397.2 1695.47   1
   1  -3 -11-17.8525 136.628   1
  -1   3  11 137.314 156.996   1
  -1  -3  11 74.3641 128.451   1
   1  -3 -10 5245.22 419.972   1
   1   3 -10 6472.26 399.190   1
  -1  -3  10 6393.28 402.004   1
  -1   3  10 6292.47 441.867   1
   1  -3  -9 15.4702 118.888   1
  -1   3   9-170.868 139.676   1
  -1   3   8 17662.8 1086.25   1
  -1  -3   8 19294.0 1063.57   1
   1   3  -8 20590.6 1063.83   1
   1  -3  -8 17536.6 1078.75   1
  -1  -3   7 6889.75 407.803   1
  -1   3   7 6576.16 433.133   1
   1   3  -7 6607.19 404.331   1
   1  -3  -7 6620.83 429.374   1
   1   3  -6 40962.1 2365.29   1
  -1  -3   6 46246.7 2367.41   1
  -1   3   6 39712.3 2387.73   1
   1  -3  -6 47647.2 2388.42   1
  -1  -3   5 21062.7 1170.46   1
   1   3  -5 21663.0 1172.39   1
   1   3  -4 22938.0 1242.21   1
   1  -3  -4 22784.2 1267.04   1
  -1   3   4 23443.4 1270.82   1
  -1  -3   4 22540.0 1243.85   1
   1   3  -3 14967.1 805.959   1
  -1  -3   3 15077.4 806.261   1
  -1   3   3 13377.3 830.772   1
   1  -3  -3 14919.6 833.017   1
  -1   3   2 10115.2 581.516   1
   1  -3  -2 10305.3 579.906   1
   1   3  -2 9993.08 554.863   1
  -1  -3   2 10180.9 556.416   1
  -1   3   1 59224.6 3206.84   1
   1   3  -1 58394.3 3196.08   1
  -1  -3   1 59438.1 3195.37   1
   1  -3  -1 61902.5 3206.62   1
   1   3   0 155096. 8232.76   1
  -1  -3   0 147244. 8231.00   1
  -1   3   0 156760. 8232.97   1
   1  -3   0 156125. 8230.88   1
  -1   3  -1 64704.7 3534.31   1
   1   3   1 66461.9 3546.29   1
  -1  -3  -1 67891.8 3545.43   1
   1  -3   1 65704.9 3533.77   1
   1   3   2 10345.0 577.439   1
  -1  -3  -2 9805.96 573.108   1
   1  -3   3 14555.4 762.478   1
  -1  -3  -3 14435.1 789.960   1
  -1   3  -3 13034.7 761.230   1
   1   3   3 14997.6 795.446   1
  -1   3  -4 23323.2 1219.30   1
  -1  -3  -4 21329.5 1241.37   1
   1  -3   4 21854.5 1219.98   1
   1   3   4 23110.2 1249.19   1
  -1   3  -5 25888.6 1418.25   1
   1  -3   5 26311.1 1420.70   1
  -1   3  -6 46273.2 2513.09   1
  -1  -3  -6 49862.0 2540.51   1
   1   3   6 46023.8 2543.74   1
   1  -3   6 45086.1 2516.27   1
   1  -3   7 6495.92 395.796   1
   1   3   7 6911.68 431.924   1
  -1  -3  -7 6499.03 420.879   1
  -1   3  -7 6468.79 389.137   1
   1   3   8 19354.4 1097.98   1
   1  -3   8 19091.0 1074.88   1
  -1  -3  -8 18445.5 1088.35   1
  -1   3  -8 19622.8 1068.96   1
   1   3   9 16.8397 166.652   1
  -1  -3  -9 133.813 148.862   1
  -1   3 -10 6697.18 414.701   1
   1  -3  10 6195.22 418.804   1
   1   3  10 6827.62 458.182   1
  -1  -3 -10 6378.99 440.420   1
   1  -3  11-101.632 139.605   1
   1   3  11 77.2031 177.576   1
  -1  -3 -11-155.111 157.716   1
  -1   3 -12 28243.4 1592.41   1
   1  -3  12 28860.7 1602.56   1
   1   3  13-151.670 210.385   1
   1  -3  13 228.107 160.627   1
  -1   3 -13 126.076 133.664   1
  -1  -3 -13 135.019 186.397   1
  -1  -3 -14 7361.99 486.248   1
  -1   3 -14 6660.89 473.187   1
   1   3  14 6795.44 496.483   1
   1  -3  14 7673.51 493.714   1
   1  -3  15 142.612 191.649   1
   1   3  15 239.226 238.513   1
  -1  -3 -15 362.300 223.485   1
  -1   3 -15 73.3543 164.811   1
  -1  -3 -16 7704.45 522.939   1
   1   3  16 7391.81 535.472   1
   1  -3  17 872.411 242.762   1
  -1  -3 -17 1219.14 252.975   1
  -1   3 -17 562.524 207.867   1
  -1   3 -18 4896.02 384.399   1
   1  -3  18 4495.21 401.874   1
   1   3  19 1229.35 292.844   1
   1  -3  19 677.412 235.130   1
  -1  -3 -19 562.261 250.893   1
  -1   3 -19 554.508 219.276   1
   1   3  20-335.083 267.086   1
   1  -3  20-104.029 238.606   1
  -1   3 -20-169.976 224.592   1
  -1  -3 -20 251.721 232.197   1
   1   3  21 425.524 261.926   1
  -1   3 -22 5383.68 450.308   1
   1  -3  22 5168.66 457.093   1
   1   3  23 317.639 247.573   1
   1  -3  23 345.818 264.164   1
  -1  -3 -23 398.659 232.863   1
  -1   3 -23 160.940 240.542   1
   1   3  24 1999.76 359.733   1
   1  -3  24 1897.43 325.803   1
  -1  -3 -24 2607.01 355.485   1
  -1   3 -24 2825.84 349.386   1
   1   3  26 3177.64 397.223   1
  -1  -3 -26 3086.36 390.295   1
   1   3  27 233.606 286.937   1
  -1  -3 -27 537.570 297.200   1
   1   3  28 2956.03 400.103   1
  -1  -3 -28 4394.58 425.726   1
   1  -4 -29 1042.97 321.071   1
  -1   4  29 311.692 311.266   1
   1  -4 -28 185.533 270.481   1
  -1   4  28 403.148 285.283   1
   1  -4 -27 107.366 258.008   1
  -1   4  27-233.002 267.194   1
   1  -4 -26 753.629 296.136   1
  -1   4  26 88.0757 296.770   1
   1  -4 -25-107.912 297.675   1
  -1   4  25 470.564 313.959   1
   1   4 -24 330.823 265.028   1
  -1   4  24 381.723 300.464   1
   1  -4 -24 376.991 297.075   1
  -1   4  23 524.445 291.325   1
   1   4 -23 1135.67 281.221   1
  -1  -4  23 641.260 282.647   1
   1  -4 -23 1152.70 304.769   1
  -1   4  22 894.887 296.431   1
   1   4 -22 1493.46 282.854   1
  -1  -4  22 817.788 278.373   1
   1  -4 -22 1489.04 297.901   1
  -1   4  21 540.444 269.992   1
   1  -4 -21 26.3263 244.870   1
   1   4 -21 557.138 244.768   1
  -1  -4  21 381.328 257.941   1
  -1   4  20 5390.67 491.940   1
   1   4 -20 6114.20 484.646   1
  -1  -4  20 6756.43 493.869   1
   1  -4 -20 6854.98 498.161   1
   1  -4 -19 1401.59 253.779   1
  -1   4  19 1501.21 279.043   1
  -1  -4  19 1303.42 265.715   1
   1  -4 -18 1344.77 263.487   1
  -1   4  18 1621.10 284.816   1
   1   4 -18 2290.41 264.923   1
  -1  -4  18 1599.25 268.374   1
   1   4 -17 1236.50 225.398   1
  -1  -4  17 1899.99 261.949   1
   1  -4 -16 116.514 246.004   1
  -1   4  16 278.020 256.717   1
   1   4 -16 473.903 191.639   1
  -1  -4  16 63.9047 189.925   1
   1  -4 -15 517.767 245.787   1
  -1   4  15 829.817 273.986   1
   1   4 -15-36.9058 167.414   1
  -1  -4  15 99.4775 181.434   1
   1  -4 -14 2736.34 295.102   1
  -1   4  14 2279.91 303.101   1
   1   4 -14 3138.22 267.975   1
  -1  -4  14 2235.52 252.992   1
   1  -4 -13 2100.45 226.126   1
  -1   4  13 2480.59 246.415   1
   1   4 -13 1864.39 217.916   1
  -1  -4  13 1531.77 222.414   1
   1  -4 -12-58.6684 179.404   1
   1   4 -12-14.4250 131.255   1
  -1  -4  12 186.325 141.671   1
  -1   4  12-408.810 211.870   1
  -1   4  11 9185.67 630.256   1
  -1  -4  11 9892.59 597.964   1
   1  -4 -11 9481.87 622.073   1
   1   4 -11 10601.9 595.988   1
   1  -4 -10 2603.31 260.369   1
  -1   4  10 3090.26 282.091   1
  -1  -4  10 2585.04 216.825   1
   1   4 -10 2591.36 213.755   1
   1  -4  -9 48.6523 134.789   1
  -1   4   9 161.355 155.758   1
  -1  -4   9-21.8683 112.410   1
  -1   4   8 30653.4 1707.92   1
   1   4  -8 30046.9 1670.50   1
  -1  -4   8 30992.1 1673.41   1
   1  -4  -8 30323.7 1699.77   1
   1  -4  -7 234.545 140.994   1
   1   4  -7 203.275 88.4950   1
  -1   4   7 167.641 150.456   1
   1   4  -6 10408.4 584.707   1
  -1  -4   6 9844.45 587.028   1
  -1   4   6 10955.4 626.964   1
   1  -4  -6 10736.1 618.189   1
   1   4  -5 25607.0 1405.99   1
   1  -4  -5 26136.1 1438.08   1
  -1   4   5 25115.6 1443.85   1
  -1  -4   5 26469.4 1408.98   1
  -1  -4   4 204374. 10698.7   1
   1   4  -4 195305. 10699.0   1
   1  -4  -3 13550.5 752.207   1
  -1   4   3 13519.6 757.387   1
  -1  -4   3 13095.9 720.899   1
   1   4  -3 13177.3 720.268   1
  -1   4   2 14857.6 784.898   1
   1  -4  -2 13519.1 781.095   1
  -1  -4   2 13454.4 755.927   1
   1   4  -2 14103.7 756.570   1
  -1   4   1 40043.6 2158.27   1
   1  -4  -1 42696.3 2158.04   1
  -1  -4   1 41058.5 2145.22   1
   1   4  -1 36935.6 2144.32   1
  -1   4   0 94.2042 73.2309   1
   1   4   0-45.1683 78.5763   1
   1  -4   0-22.8515 73.4661   1
  -1  -4   0-14.1281 75.9693   1
   1  -4   1 44485.4 2384.82   1
  -1  -4  -1 45906.7 2398.55   1
   1   4   1 43094.3 2399.52   1
  -1   4  -1 43993.6 2385.96   1
  -1  -4  -2 15172.3 851.089   1
   1   4   2 15266.7 855.013   1
  -1  -4  -3 12787.4 727.087   1
   1   4   3 12730.2 732.504   1
  -1   4  -4 192913. 10625.8   1
   1  -4   4 204624. 10626.6   1
  -1   4  -5 21854.3 1276.71   1
  -1  -4  -5 28067.2 1319.13   1
   1  -4   5 23287.3 1280.93   1
   1   4   5 26024.6 1323.68   1
   1   4   6 10849.9 632.267   1
   1  -4   6 9559.96 591.680   1
   1   4   7 89.2941 120.128   1
   1  -4   7 198.160 86.0973   1
  -1  -4  -7 66.2924 95.1377   1
  -1   4  -7 130.614 81.6051   1
   1   4   8 29002.2 1629.44   1
  -1   4  -8 29171.4 1589.91   1
   1  -4   8 28817.8 1595.18   1
  -1  -4  -8 29298.9 1622.11   1
   1  -4   9 114.857 95.4716   1
   1   4   9 17.6691 170.783   1
  -1  -4  -9 219.394 163.617   1
   1   4  10 2527.09 258.512   1
  -1   4 -10 2319.31 194.970   1
   1  -4  10 2365.63 208.936   1
  -1  -4 -10 2493.24 246.827   1
  -1  -4 -11 10389.2 631.709   1
  -1   4 -11 9257.39 590.406   1
   1  -4  11 10610.4 608.010   1
   1   4  11 10270.4 643.427   1
   1  -4  12-15.1943 128.928   1
   1   4  12 21.2303 191.670   1
  -1   4 -12 204.815 124.415   1
  -1  -4 -12 321.303 176.774   1
   1  -4  13 1955.09 224.298   1
   1   4  13 2258.83 269.960   1
  -1  -4 -13 2308.58 256.423   1
  -1   4 -13 2211.95 219.773   1
   1   4  14 2535.63 311.989   1
   1  -4  14 3059.35 272.277   1
  -1  -4 -14 2536.64 287.221   1
  -1   4 -14 2694.28 242.594   1
   1  -4  15-98.1667 177.642   1
   1   4  15 220.226 231.673   1
  -1  -4 -15 174.166 219.367   1
  -1   4 -15-71.1230 170.904   1
   1   4  16 101.453 216.296   1
   1  -4  16-20.9677 198.532   1
  -1   4 -16 191.687 185.168   1
  -1  -4 -16-67.8193 185.374   1
   1  -4  17 1133.93 232.248   1
  -1   4 -17 1348.19 231.650   1
   1  -4  18 2456.85 291.565   1
   1   4  18 1778.92 278.101   1
  -1   4 -18 2476.24 271.597   1
   1  -4  19 1985.98 279.137   1
   1   4  19 2069.74 321.313   1
  -1  -4 -19 2270.15 310.763   1
  -1   4 -19 2223.61 284.690   1
  -1   4 -20 7326.38 500.703   1
  -1  -4 -20 6994.98 520.056   1
   1  -4  20 6176.61 507.699   1
   1   4  20 6162.52 522.338   1
   1  -4  21 455.417 258.811   1
  -1   4 -21 175.657 232.209   1
  -1  -4 -21 438.924 233.062   1
   1  -4  22 1509.03 292.234   1
   1   4  22 1179.37 323.467   1
  -1   4 -22 1685.42 283.247   1
   1  -4  23 1356.95 284.059   1
  -1  -4 -23 982.371 276.825   1
  -1   4 -23 1124.00 268.801   1
   1   4  24 780.408 295.238   1
  -1  -4 -24 937.305 294.343   1
  -1   4 -24 990.973 283.401   1
   1   4  25 173.504 292.337   1
  -1  -4 -25 700.373 304.113   1
   1   4  26-57.8871 251.488   1
  -1  -4 -26 241.666 240.970   1
   1   4  27 57.8289 309.476   1
  -1  -4 -27 425.896 311.050   1
   1   4  28 314.986 260.982   1
  -1  -4 -28 262.903 258.715   1
   1   4  29 84.8770 297.869   1
  -1  -4 -29 1165.69 331.004   1
   1  -5 -29-128.355 258.756   1
  -1   5  27 432.487 320.038   1
   1  -5 -26 372.938 297.737   1
  -1   5  26-145.396 305.371   1
   1  -5 -25 535.473 293.351   1
   1   5 -23 400.335 261.797   1
  -1   5  23 582.399 265.678   1
   1  -5 -23 561.919 260.588   1
  -1   5  22 289.183 238.127   1
   1  -5 -22 106.451 213.185   1
   1   5 -21 374.913 232.580   1
  -1  -5  21-26.9710 237.316   1
  -1   5  20 1518.51 270.758   1
   1   5 -20 2567.95 293.845   1
  -1  -5  20 2111.96 307.863   1
   1  -5 -20 1749.93 280.636   1
  -1   5  19 358.086 218.545   1
   1   5 -19 1029.17 224.577   1
  -1  -5  19 785.018 224.018   1
   1  -5 -19 256.943 197.386   1
  -1   5  18 26.8993 215.533   1
   1   5 -18 389.969 202.266   1
  -1  -5  18 46.5228 219.394   1
   1  -5 -18 352.567 211.644   1
   1  -5 -17-244.664 226.391   1
  -1   5  17-26.3685 233.312   1
   1  -5 -16 2962.49 340.763   1
   1   5 -16 3617.96 315.294   1
  -1  -5  16 3818.00 322.584   1
  -1   5  16 3859.05 379.860   1
  -1   5  15 574.234 263.059   1
   1  -5 -15 22.8555 232.303   1
   1   5 -15 267.150 166.657   1
  -1  -5  15 286.331 188.523   1
  -1   5  14 4432.90 415.247   1
   1   5 -14 5175.81 364.533   1
  -1  -5  14 5722.74 376.905   1
   1  -5 -14 4015.58 393.272   1
   1  -5 -13 613.559 176.193   1
  -1   5  13 579.747 193.791   1
   1   5 -13 646.202 165.499   1
  -1  -5  13 692.171 167.851   1
   1  -5 -12 1553.25 263.328   1
  -1  -5  12 2430.57 220.045   1
  -1   5  12 1932.62 277.645   1
   1   5 -12 2228.73 207.990   1
   1   5 -11 121.464 124.585   1
  -1  -5  11-64.9154 128.751   1
   1  -5 -10 30212.9 1680.23   1
  -1   5  10 29385.9 1687.45   1
  -1   5   9 131.361 151.766   1
   1   5  -9-54.4845 97.3038   1
  -1  -5   9-39.5391 96.4209   1
   1  -5  -9-84.7983 141.411   1
   1   5  -8 3472.12 246.397   1
   1  -5  -8 3936.45 296.757   1
  -1   5   8 3532.11 306.378   1
  -1  -5   8 4068.38 251.497   1
   1  -5  -7 27087.6 1623.85   1
  -1   5   7 27509.3 1632.71   1
  -1  -5   7 31108.6 1594.47   1
  -1   5   6 87273.6 4703.43   1
  -1  -5   6 83438.9 4658.84   1
   1  -5  -6 88780.7 4697.59   1
   1   5  -6 89068.8 4658.16   1
   1   5  -5 1944.85 122.955   1
  -1   5   5 1758.98 197.178   1
   1  -5  -5 1844.46 181.793   1
  -1  -5   5 1618.93 121.478   1
   1   5  -4 77399.8 4168.66   1
  -1  -5   4 78162.4 4169.26   1
  -1   5   3 1918.22 197.557   1
   1   5  -3 2362.44 144.049   1
   1  -5  -3 2253.96 195.824   1
  -1  -5   3 2441.79 142.746   1
  -1   5   2 26.3462 113.707   1
  -1  -5   2 87.0446 51.5073   1
   1   5  -2 84.3778 56.4089   1
   1  -5  -2 115.469 111.083   1
   1   5  -1 25524.4 1425.57   1
  -1   5   1 23511.6 1437.76   1
   1  -5  -1 26153.0 1438.68   1
  -1  -5   1 28831.1 1425.55   1
   1   5   0 3425.99 228.483   1
  -1  -5   0 3649.75 225.884   1
   1  -5   0 3790.92 227.739   1
  -1   5   0 3308.71 228.005   1
   1   5   1 27089.2 1533.68   1
   1  -5   1 27753.4 1517.12   1
  -1  -5  -1 28142.0 1530.64   1
  -1   5  -1 28851.7 1519.52   1
   1  -5   2 34.4097 41.6939   1
   1   5   2 52.6566 104.028   1
  -1  -5  -2 8.03013 103.076   1
  -1   5  -2 92.4999 50.2652   1
  -1  -5  -3 2418.18 198.057   1
   1   5   3 2552.99 214.006   1
  -1  -5  -4 79120.4 4240.02   1
   1   5   4 77701.3 4244.44   1
   1  -5   5 1824.52 120.860   1
   1   5   5 2090.37 197.901   1
   1   5   6 90025.0 4652.31   1
  -1   5  -6 77370.9 4602.58   1
   1  -5   6 91655.2 4605.55   1
  -1  -5  -6 93038.7 4646.65   1
   1   5   7 29367.7 1578.62   1
  -1   5  -7 28597.6 1524.94   1
   1  -5   7 27316.7 1528.86   1
  -1  -5  -7 27256.8 1565.59   1
   1   5   8 3556.87 269.729   1
  -1   5  -8 3214.79 222.659   1
   1  -5   8 3363.79 230.782   1
  -1  -5  -8 3653.61 264.787   1
   1   5   9-92.2886 169.783   1
   1  -5   9 9.35628 96.5911   1
  -1  -5  -9-16.4796 149.110   1
  -1   5  -9-33.6790 85.9869   1
   1   5  10 30194.7 1653.88   1
  -1  -5 -10 28344.2 1641.87   1
   1  -5  11 75.5626 126.934   1
  -1   5 -11 45.4555 108.997   1
   1   5  12 2215.79 264.794   1
   1  -5  12 2485.17 224.444   1
  -1  -5 -12 2106.31 241.568   1
  -1   5 -12 2272.18 203.273   1
   1  -5  13 582.972 157.563   1
   1   5  13 506.188 225.552   1
  -1   5 -13 471.971 147.666   1
  -1  -5 -13 490.946 199.012   1
   1   5  14 5299.72 437.374   1
   1  -5  14 5295.83 390.297   1
  -1  -5 -14 5599.41 422.244   1
  -1   5 -14 5214.30 372.584   1
   1  -5  15 224.273 182.988   1
   1   5  15-199.955 207.942   1
  -1   5 -15 258.061 174.799   1
  -1  -5 -15 444.355 195.577   1
   1   5  16 3718.84 374.952   1
  -1   5 -16 3840.01 320.140   1
   1  -5  16 3408.19 317.084   1
  -1  -5 -16 3543.14 352.364   1
   1   5  17 186.319 246.384   1
  -1  -5 -17 213.580 222.635   1
   1   5  18 27.2768 227.569   1
  -1  -5 -18 487.113 213.170   1
  -1   5 -18 170.989 187.320   1
   1   5  19 473.755 289.514   1
   1  -5  19 505.837 238.108   1
  -1   5 -19 248.518 210.062   1
  -1  -5 -19 846.023 265.799   1
   1   5  20 1700.14 325.706   1
   1  -5  20 2005.03 284.116   1
  -1   5 -20 2180.46 286.730   1
  -1  -5 -20 2294.84 314.019   1
   1  -5  21 53.3291 227.380   1
  -1   5 -21-24.7571 228.950   1
   1   5  22-172.484 293.568   1
  -1  -5 -22 262.037 278.521   1
  -1   5 -23 508.105 264.293   1
   1   5  23 605.845 278.214   1
  -1  -5 -23 212.041 244.850   1
   1   5  25 517.687 312.832   1
  -1  -5 -25 1204.53 328.128   1
   1   5  26 86.1289 230.872   1
  -1  -5 -26 372.557 245.084   1
   1   5  27-228.208 296.640   1
  -1  -5 -27 658.206 312.745   1
   1   5  29-306.630 278.336   1
  -1  -5 -29 280.540 288.086   1
  -1   6  28 56.1387 299.856   1
   1  -6 -28 438.505 311.377   1
  -1   6  27 1911.06 370.710   1
   1  -6 -27 2518.80 376.112   1
  -1   6  26 115.334 307.009   1
   1  -6 -26 844.472 316.878   1
  -1   6  25 1394.33 332.632   1
   1  -6 -25 1914.31 325.501   1
   1  -6 -24 2616.72 344.497   1
  -1   6  23 378.151 251.614   1
   1  -6 -23 213.640 223.907   1
   1   6 -22 25.4197 236.440   1
  -1   6  22 115.794 226.541   1
   1  -6 -22 772.139 231.340   1
  -1   6  21 458.683 226.837   1
   1  -6 -21 529.722 214.363   1
  -1  -6  21 666.065 233.673   1
   1   6 -21 365.648 220.942   1
  -1  -6  20 10911.1 683.474   1
   1  -6 -20 9688.27 666.086   1
   1   6 -20 10287.8 661.421   1
  -1   6  20 9309.27 677.397   1
  -1   6  19 694.721 248.256   1
   1   6 -19 1148.44 235.233   1
   1  -6 -19 906.498 233.649   1
  -1   6  18 2121.98 310.942   1
   1  -6 -18 1755.71 288.030   1
   1   6 -18 1853.23 248.741   1
  -1  -6  18 2060.35 265.067   1
   1  -6 -17 3942.56 377.112   1
  -1  -6  17 3875.24 334.344   1
  -1   6  17 3744.87 388.147   1
   1   6 -17 3876.42 325.505   1
  -1  -6  16 2265.77 261.317   1
   1   6 -16 2113.30 243.507   1
  -1   6  15 457.692 254.257   1
   1  -6 -15 468.231 243.274   1
  -1  -6  15 454.661 175.723   1
   1   6 -15 639.349 168.767   1
  -1  -6  14 4729.22 357.287   1
   1  -6 -14 4670.92 379.403   1
   1   6 -14 5156.26 358.990   1
  -1   6  14 4439.02 386.731   1
  -1   6  13 71.4610 224.037   1
   1  -6 -13 542.821 212.031   1
   1   6 -13 277.897 128.924   1
  -1  -6  13-15.0817 144.260   1
   1  -6 -12 2270.30 275.741   1
  -1  -6  12 2760.44 228.581   1
   1   6 -12 2483.84 212.343   1
  -1   6  12 2124.20 292.409   1
  -1   6  11 4020.17 343.394   1
   1  -6 -11 3589.34 331.322   1
   1   6 -10 22378.1 1229.30   1
  -1  -6  10 21903.8 1233.78   1
  -1  -6   9 18376.1 994.275   1
  -1   6   9 16450.1 1045.15   1
   1   6  -9 18424.0 989.206   1
   1  -6  -9 16252.0 1033.67   1
  -1  -6   8 33509.5 1715.50   1
   1  -6  -8 30108.2 1756.52   1
  -1   6   8 30172.7 1765.23   1
   1   6  -8 30658.3 1711.29   1
  -1   6   7 460.919 181.259   1
  -1  -6   7 254.654 71.8484   1
   1  -6  -7 277.675 156.164   1
   1   6  -7 419.999 70.0158   1
   1   6  -6 822.374 74.8745   1
   1  -6  -6 656.447 155.403   1
  -1   6   6 706.123 170.379   1
  -1  -6   6 845.774 75.9414   1
   1  -6  -5 12033.5 747.297   1
  -1   6   5 13698.5 760.115   1
   1  -6  -4 56187.3 3134.19   1
  -1   6   4 59368.3 3141.80   1
   1   6  -3 353.332 52.8832   1
  -1  -6   3 270.664 46.6463   1
   1  -6  -2 7880.40 472.952   1
  -1   6   2 7803.12 474.074   1
   1   6  -2 8003.63 445.655   1
  -1   6   1 30847.1 1704.64   1
   1   6  -1 30647.9 1688.80   1
   1  -6  -1 31727.8 1704.27   1
  -1  -6   1 31410.0 1686.95   1
  -1   6   0-6.78265 73.1027   1
   1   6   0 123.132 81.9750   1
  -1  -6   0-62.5679 69.0096   1
   1  -6   0-12.5906 71.9972   1
   1  -6   1 33500.2 1763.94   1
   1   6   1 32405.4 1780.66   1
  -1   6  -1 31259.8 1766.37   1
  -1  -6  -1 33224.4 1777.91   1
  -1   6  -2 8324.02 452.852   1
  -1  -6  -2 7516.53 481.122   1
   1   6   2 8242.54 489.176   1
  -1  -6  -4 61579.8 3382.11   1
   1   6   4 63201.4 3390.13   1
  -1  -6  -5 12920.3 723.347   1
   1   6   5 11761.5 727.602   1
   1  -6   6 788.396 68.1945   1
  -1  -6  -6 645.583 149.838   1
   1   6   6 837.598 166.981   1
  -1   6  -6 867.842 67.5887   1
   1   6   7 337.648 136.999   1
   1  -6   7 386.727 68.2257   1
  -1   6  -7 406.387 64.8270   1
  -1  -6  -7 193.405 122.335   1
  -1   6  -8 31995.6 1670.57   1
   1  -6   8 29784.2 1673.14   1
   1   6   8 30492.0 1728.50   1
  -1  -6  -8 29976.2 1717.72   1
  -1   6  -9 18780.9 1041.71   1
   1   6   9 19446.1 1104.09   1
   1  -6   9 18457.3 1045.01   1
  -1  -6  -9 19430.3 1092.31   1
  -1   6 -10 22104.7 1218.02   1
   1  -6  10 21878.7 1221.01   1
  -1  -6 -11 4470.84 357.929   1
   1   6  11 4467.87 373.222   1
  -1   6 -12 2409.84 205.001   1
   1  -6  12 2159.13 211.243   1
   1   6  12 2063.46 278.494   1
   1   6  13-237.450 173.697   1
   1  -6  13 43.5112 133.414   1
  -1  -6 -13-62.9980 148.269   1
  -1   6 -13 120.928 132.931   1
  -1  -6 -14 4810.17 400.545   1
  -1   6 -14 4459.49 340.251   1
   1   6  14 5130.74 424.123   1
   1  -6  14 5314.89 361.978   1
   1   6  15 714.914 264.068   1
   1  -6  15 629.403 185.175   1
  -1  -6 -15 341.035 236.651   1
  -1   6 -15 778.607 176.864   1
   1  -6  16 2229.80 260.039   1
  -1   6 -16 2069.08 246.289   1
   1   6  17 3077.52 378.506   1
  -1   6 -17 4049.98 328.682   1
   1  -6  17 4639.14 344.913   1
  -1  -6 -17 3510.90 355.691   1
   1   6  18 1987.39 334.282   1
  -1  -6 -18 1772.30 308.782   1
   1  -6  19 1346.31 260.926   1
   1   6  19 1461.70 296.410   1
  -1   6 -19 1428.17 239.777   1
  -1  -6 -19 1485.91 282.488   1
  -1   6 -20 11334.5 675.955   1
  -1  -6 -20 9456.41 663.512   1
   1  -6  20 9941.95 671.464   1
   1   6  20 9548.31 687.255   1
   1   6  21 402.203 296.286   1
  -1   6 -21 244.106 219.112   1
   1  -6  21 421.650 239.677   1
  -1  -6 -21 805.506 284.385   1
  -1   6 -22 76.7809 238.241   1
   1   6  22 201.452 296.035   1
  -1  -6 -22 393.942 283.305   1
   1   6  23 57.6206 221.764   1
  -1  -6 -23 476.196 224.641   1
  -1  -6 -24 2362.71 346.017   1
   1   6  25 800.470 311.076   1
   1   6  26 512.598 243.502   1
  -1  -6 -26 474.555 234.627   1
   1   6  27 2370.36 366.342   1
  -1  -6 -27 2081.69 356.015   1
   1   6  28 362.835 303.741   1
  -1  -6 -28 332.563 296.204   1
   1  -7 -28 965.955 322.523   1
  -1   7  28 719.997 324.311   1
   1  -7 -26 836.120 307.067   1
  -1   7  26 457.328 315.456   1
   1  -7 -25-26.3903 277.662   1
  -1   7  25 201.940 297.185   1
  -1   7  24 319.444 287.084   1
   1  -7 -24 292.269 276.514   1
  -1   7  22 3505.33 390.669   1
   1  -7 -22 3512.77 374.316   1
  -1   7  21 431.268 275.430   1
   1  -7 -21 185.786 248.563   1
  -1   7  20 398.232 276.602   1
   1   7 -20 405.343 201.346   1
  -1  -7  20 395.066 222.362   1
   1  -7 -20 738.383 274.572   1
  -1   7  19-224.151 286.767   1
   1  -7 -19-156.540 262.323   1
   1   7 -19 105.827 197.337   1
  -1  -7  19-92.7203 201.400   1
  -1   7  18 11304.5 756.299   1
   1   7 -18 11315.1 694.878   1
  -1  -7  18 11600.1 711.723   1
   1  -7 -18 9818.49 723.803   1
  -1   7  17 54.0049 251.340   1
   1   7 -17 276.406 186.073   1
  -1  -7  17 221.746 190.271   1
   1  -7 -17 328.167 250.612   1
  -1   7  16 344.764 261.958   1
   1   7 -16 136.035 161.331   1
  -1  -7  16 37.1837 175.884   1
   1  -7 -16 417.725 241.033   1
  -1   7  15 311.117 206.754   1
   1   7 -15 46.7298 149.772   1
  -1  -7  15 204.454 181.497   1
   1  -7 -15-214.645 201.489   1
  -1   7  14 680.750 257.324   1
   1   7 -14 254.049 145.826   1
  -1  -7  14 77.2382 151.396   1
   1  -7 -14 414.869 239.402   1
  -1   7  13 487.440 245.768   1
   1   7 -13 618.764 140.893   1
  -1  -7  13 758.985 156.316   1
   1  -7 -13 601.809 233.127   1
  -1   7  12 1434.95 246.247   1
   1  -7 -12 1093.03 227.422   1
  -1   7  11 90.1431 205.172   1
   1   7 -11 190.450 101.281   1
  -1  -7  11 137.231 116.671   1
   1  -7 -11 20.5401 193.618   1
  -1   7  10 817.887 213.676   1
   1  -7 -10 605.292 198.559   1
   1   7 -10 704.908 105.486   1
  -1  -7  10 808.329 106.601   1
  -1   7   9 6484.67 471.324   1
   1   7  -9 6294.99 390.734   1
   1  -7  -9 6921.47 461.513   1
  -1  -7   9 7095.98 394.170   1
  -1   7   8 6683.66 449.145   1
  -1  -7   8 6257.55 374.686   1
   1  -7  -8 5963.48 437.726   1
   1   7  -8 6947.36 376.268   1
   1   7  -7 1241.94 89.5139   1
  -1  -7   7 1149.95 89.3671   1
   1  -7  -7 1190.09 181.345   1
  -1   7   7 1184.65 198.227   1
   1  -7  -6 18158.4 1050.56   1
  -1   7   6 18439.3 1060.24   1
   1  -7  -5 3466.01 265.763   1
  -1   7   5 3214.81 267.802   1
   1  -7  -4 923.463 146.980   1
  -1   7   4 634.032 154.115   1
   1   7  -3 3180.26 182.612   1
  -1   7   3 2649.17 242.010   1
  -1  -7   3 3022.01 179.771   1
   1  -7  -3 3118.19 241.555   1
  -1   7   2 12424.3 808.952   1
   1  -7  -2 13325.0 809.431   1
  -1   7   1 736.046 122.389   1
   1   7  -1 1002.81 96.5699   1
   1  -7  -1 749.863 113.041   1
  -1  -7   1 692.443 90.1600   1
   1   7   0 17947.2 996.545   1
   1  -7   0 18200.1 993.674   1
  -1   7   0 17680.6 996.348   1
  -1   7  -1 951.651 103.645   1
   1   7   1 892.081 121.585   1
   1  -7   1 841.589 93.9156   1
   1  -7   2 14906.0 814.192   1
  -1  -7  -3 2986.09 241.353   1
   1   7   3 3306.87 249.676   1
  -1  -7  -4 657.008 131.277   1
   1   7   4 630.100 145.837   1
  -1  -7  -5 3682.70 274.478   1
   1   7   5 3358.93 280.713   1
   1   7   6 18565.0 991.188   1
  -1  -7  -6 15621.4 971.445   1
  -1  -7  -7 1185.86 174.413   1
   1   7   7 851.176 174.079   1
  -1  -7  -8 6905.79 443.878   1
  -1   7  -8 6803.47 373.201   1
   1   7   8 6311.81 452.319   1
   1  -7   8 6335.68 373.698   1
  -1   7  -9 6763.57 380.345   1
  -1  -7  -9 6510.41 447.124   1
   1   7   9 6159.74 449.909   1
   1  -7   9 6400.89 382.249   1
  -1  -7 -10 718.205 194.538   1
  -1   7 -10 1041.05 113.336   1
   1  -7  10 902.658 119.280   1
   1   7  10 978.442 220.680   1
  -1  -7 -11 178.360 179.396   1
  -1   7 -11 27.4142 93.6868   1
   1   7  11 379.504 214.109   1
   1  -7  11 106.395 107.628   1
  -1  -7 -12 1803.50 258.012   1
   1   7  12 1735.44 287.988   1
  -1   7 -13 542.530 133.033   1
  -1  -7 -13 475.369 206.165   1
   1  -7  13 748.451 152.437   1
   1   7  13 707.290 235.559   1
  -1   7 -14 166.712 142.471   1
  -1  -7 -14 22.4111 177.633   1
   1   7  14 277.715 214.128   1
   1  -7  14 237.562 149.552   1
  -1   7 -15-107.877 152.827   1
  -1  -7 -15 231.567 224.226   1
   1   7  15 156.242 252.760   1
   1  -7  15-181.471 161.685   1
  -1  -7 -16-118.925 232.067   1
  -1   7 -16 152.260 164.727   1
   1   7  16 481.366 281.409   1
   1  -7  16 72.5625 161.948   1
  -1  -7 -17 292.978 250.420   1
  -1   7 -17 312.852 174.157   1
   1  -7  17 277.164 186.755   1
   1   7  17 410.880 267.689   1
  -1   7 -18 12124.4 699.657   1
  -1  -7 -18 10610.6 716.219   1
   1  -7  18 11359.9 701.244   1
   1   7  18 9860.52 725.292   1
  -1   7 -19 255.203 188.860   1
  -1  -7 -19 76.1232 240.427   1
   1   7  19 113.382 263.005   1
   1  -7  19 229.221 203.523   1
  -1   7 -20 318.696 213.415   1
  -1  -7 -20 1030.10 290.517   1
   1  -7  20 121.867 236.374   1
   1   7  20 1175.43 329.958   1
   1   7  21-143.737 280.382   1
  -1  -7 -21 156.669 272.422   1
   1   7  22 2792.93 333.373   1
  -1  -7 -22 2808.97 320.113   1
   1   7  24 740.373 321.971   1
  -1  -7 -24 1221.30 325.510   1
   1   7  25 85.1793 262.940   1
  -1  -7 -25 422.199 277.375   1
   1   7  26 395.110 287.001   1
  -1  -7 -26 365.461 265.576   1
   1   7  28 1156.19 312.668   1
  -1  -7 -28 605.010 288.935   1
   1  -8 -27-153.513 287.570   1
  -1   8  26 907.107 334.356   1
   1  -8 -26-25.8954 289.583   1
  -1   8  25 1403.37 342.145   1
   1  -8 -25 1229.86 321.777   1
  -1   8  24-288.975 315.210   1
   1  -8 -24-26.4059 299.448   1
  -1   8  23 115.819 315.679   1
   1  -8 -23 849.073 311.968   1
  -1   8  22 463.436 313.460   1
   1  -8 -22 584.834 288.469   1
  -1   8  21 806.834 331.043   1
   1  -8 -21 186.030 287.482   1
  -1   8  20 458.713 311.421   1
   1  -8 -20-343.880 282.280   1
   1   8 -19 1219.35 224.351   1
   1   8 -18 2789.86 264.029   1
   1  -8 -18 2283.82 320.042   1
  -1   8  18 1700.97 330.963   1
  -1  -8  18 2133.56 265.110   1
   1   8 -17 346.907 173.198   1
   1  -8 -17 102.172 188.745   1
  -1   8  17 601.635 219.768   1
  -1  -8  17 552.335 197.239   1
   1   8 -16 363.139 156.754   1
   1  -8 -16 99.7498 243.230   1
  -1   8  16 296.326 271.358   1
  -1  -8  16 400.007 171.687   1
   1   8 -15 198.906 146.754   1
   1  -8 -15 24.3851 244.286   1
  -1   8  15 447.654 278.951   1
  -1  -8  15 204.546 156.404   1
  -1   8  14 2288.11 294.263   1
   1   8 -14 2537.33 218.915   1
  -1  -8  14 2179.01 231.625   1
   1  -8 -14 2340.17 280.116   1
   1  -8 -13 228.326 239.402   1
  -1   8  13 124.942 250.265   1
  -1  -8  12 9377.37 554.785   1
   1  -8 -12 9131.51 616.321   1
   1   8 -12 9613.94 550.458   1
  -1   8  12 8421.26 620.124   1
  -1   8  11 23.2596 224.723   1
  -1  -8  11 107.544 98.1581   1
   1  -8 -11 84.7236 207.637   1
   1   8 -11 101.827 87.6724   1
   1  -8 -10 5573.94 403.008   1
  -1  -8  10 5127.75 315.755   1
   1   8 -10 5567.01 317.464   1
  -1  -8   9 582.161 70.0604   1
   1   8  -9 391.556 71.0824   1
   1  -8  -8 21730.2 1260.80   1
  -1   8   8 22292.2 1272.43   1
   1  -8  -7 4376.88 335.646   1
  -1   8   7 4422.44 343.898   1
   1  -8  -6 5515.92 383.006   1
  -1   8   6 5057.50 389.859   1
   1  -8  -5 118.554 145.461   1
  -1   8   5 194.009 156.759   1
   1  -8  -4 8028.97 508.446   1
  -1   8   4 8347.63 515.754   1
   1   8  -3 152.028 52.7267   1
  -1  -8   3 106.636 44.7940   1
  -1  -8   2 69467.0 3604.54   1
   1   8  -2 64347.4 3606.79   1
   1  -8  -1 17867.4 1031.52   1
   1   8  -1 19093.6 1023.57   1
  -1  -8   1 18325.7 1016.81   1
  -1   8   1 18564.2 1037.02   1
  -1   8   0 8.67546 96.0456   1
   1  -8   0-40.1909 88.8242   1
   1   8   0 8.76375 81.2618   1
  -1  -8   0 23.3829 77.1085   1
   1   8   1 19129.4 1055.25   1
  -1  -8  -1 19535.2 1049.78   1
  -1   8  -1 19035.9 1038.62   1
   1  -8   1 17923.2 1033.36   1
  -1  -8  -2 66666.7 3736.48   1
  -1   8  -2 73463.8 3713.34   1
   1  -8   2 66298.3 3710.01   1
   1   8   2 69052.4 3743.63   1
   1   8   3 66.9388 128.727   1
   1   8   4 8974.22 565.024   1
  -1  -8  -4 9385.98 557.368   1
  -1  -8  -5-57.4296 128.828   1
   1   8   5-16.0992 155.517   1
  -1  -8  -6 6013.23 410.124   1
   1   8   6 5881.18 422.769   1
   1   8   7 4532.21 358.316   1
  -1  -8  -7 4637.39 345.907   1
   1   8   8 23090.7 1301.59   1
  -1  -8  -8 21945.5 1285.83   1
  -1   8  -9 379.081 49.3486   1
   1   8  10 4532.78 411.364   1
  -1  -8 -10 5436.62 403.562   1
   1  -8  10 5157.62 309.841   1
  -1   8 -10 5353.55 308.503   1
  -1   8 -11 85.6172 82.6324   1
  -1  -8 -11-61.4965 196.065   1
   1   8  11 116.010 227.935   1
   1  -8  11 22.7401 89.2684   1
   1   8  12 10121.9 669.922   1
  -1  -8 -12 10349.3 658.480   1
   1  -8  12 9667.36 587.677   1
  -1   8 -12 10336.7 585.152   1
   1   8  13-25.0216 220.627   1
  -1  -8 -13 44.4006 204.204   1
   1   8  14 2479.84 299.824   1
  -1  -8 -14 2755.25 276.430   1
   1  -8  14 2311.12 230.583   1
  -1   8 -14 2714.41 224.827   1
  -1   8 -15 126.470 141.064   1
  -1  -8 -15-23.6117 194.991   1
   1  -8  15 179.806 143.770   1
   1   8  15 79.6816 219.325   1
  -1   8 -16 250.582 159.317   1
  -1  -8 -16 96.7802 235.715   1
   1  -8  16 183.999 157.605   1
   1   8  16 407.985 268.083   1
  -1   8 -17 724.638 178.939   1
  -1  -8 -17 469.448 252.043   1
   1  -8  17 258.085 180.897   1
   1   8  17 499.420 290.686   1
  -1   8 -18 2350.94 250.977   1
  -1  -8 -18 2297.26 319.011   1
   1   8  18 2228.96 356.026   1
   1  -8  18 1427.47 237.583   1
  -1   8 -19 589.173 202.042   1
  -1  -8 -20 129.730 210.006   1
   1   8  20 201.160 224.293   1
  -1  -8 -21 209.099 257.454   1
   1   8  21 28.8143 279.082   1
  -1  -8 -22-26.2153 273.506   1
   1   8  22-28.7903 304.133   1
  -1  -8 -23-396.193 294.071   1
   1   8  23 314.578 303.972   1
  -1  -8 -24 184.781 255.382   1
   1   8  24 368.254 265.838   1
  -1  -8 -25 837.295 275.711   1
   1   8  25 422.694 278.948   1
  -1  -8 -26-284.119 298.502   1
   1   8  26 195.585 311.076   1
  -1  -8 -27 253.402 294.146   1
  -1   9  27-82.4951 258.673   1
   1  -9 -27 529.623 253.881   1
  -1   9  25 198.979 299.343   1
   1  -9 -25 648.951 298.829   1
  -1   9  23 1650.16 336.905   1
   1  -9 -23 1401.39 313.066   1
  -1   9  22 2492.58 357.925   1
   1  -9 -22 2654.78 342.036   1
  -1   9  21 753.041 276.614   1
   1  -9 -21 424.930 250.100   1
  -1   9  20-86.3642 209.102   1
   1  -9 -20 504.220 216.422   1
  -1   9  19 998.415 296.109   1
   1  -9 -19 1426.14 275.266   1
   1  -9 -18 2406.78 343.102   1
   1   9 -18 2889.53 265.794   1
  -1   9  18 2869.59 375.125   1
   1   9 -17 329.476 156.287   1
   1  -9 -17-103.379 266.421   1
  -1  -9  17 303.558 179.182   1
  -1   9  17-27.7835 281.402   1
   1  -9 -16 3888.06 366.975   1
  -1  -9  16 3790.55 295.495   1
  -1   9  16 3756.35 368.742   1
   1   9 -16 3719.50 288.404   1
  -1   9  15 321.550 258.289   1
   1  -9 -15 49.5865 239.101   1
  -1  -9  15 558.125 148.138   1
   1   9 -15 328.516 134.864   1
  -1  -9  14 90.2578 128.443   1
   1  -9 -13 1923.81 267.979   1
  -1  -9  13 1701.24 171.553   1
   1   9 -13 2120.92 168.570   1
  -1   9  13 1813.50 278.965   1
  -1  -9  12 7582.75 452.834   1
   1  -9 -12 7779.84 552.806   1
   1   9 -12 7982.90 453.855   1
  -1   9  12 7645.66 563.127   1
   1  -9 -11 218.536 225.111   1
  -1  -9  11 67.5912 64.5820   1
   1   9 -11 4.75107 67.7220   1
   1  -9 -10 965.535 208.440   1
  -1   9  10 505.296 206.279   1
   1  -9  -9 2347.33 249.143   1
  -1   9   9 2194.50 252.741   1
   1  -9  -7 2107.09 245.619   1
  -1   9   7 1850.33 232.307   1
  -1   9   6 13810.5 827.981   1
   1  -9  -5 11883.1 700.174   1
  -1   9   5 11223.2 706.231   1
   1  -9  -4 5305.00 381.500   1
  -1   9   4 6094.77 393.177   1
   1   9  -3 152.756 56.6684   1
   1  -9  -3 26.6654 117.451   1
  -1  -9   3 117.767 50.0191   1
  -1   9   2 14791.5 894.448   1
   1   9  -2 15844.2 862.702   1
   1  -9  -2 17095.1 895.531   1
  -1  -9   2 15084.8 858.920   1
   1   9  -1 2915.53 208.850   1
  -1  -9   1 2937.00 202.153   1
   1   9   0 28335.7 1527.05   1
  -1  -9   0 25266.1 1519.75   1
  -1   9   0 28055.4 1525.45   1
   1  -9   0 29445.6 1523.49   1
  -1   9  -1 3775.44 226.599   1
   1  -9   1 2982.94 217.652   1
   1   9   2 17495.6 915.618   1
  -1  -9  -2 15808.3 903.546   1
   1  -9   2 14871.9 871.121   1
  -1   9  -2 16360.5 874.510   1
  -1  -9  -3-38.3236 124.310   1
  -1  -9  -4 5654.15 371.585   1
   1   9   4 5129.94 374.753   1
  -1  -9  -5 10997.6 660.262   1
   1   9   5 10788.8 667.420   1
   1   9   6 13823.3 833.601   1
   1   9   7 1685.24 229.433   1
  -1  -9  -7 1635.74 216.908   1
   1   9   9 2472.28 273.343   1
  -1  -9  -9 2251.91 258.545   1
   1   9  10 666.535 210.012   1
  -1  -9 -10 446.518 196.792   1
   1   9  11 47.8991 193.002   1
  -1  -9 -11-63.5918 166.559   1
   1  -9  11 20.2596 44.0489   1
  -1   9 -11 13.0441 46.0548   1
   1   9  12 7648.44 518.162   1
  -1  -9 -12 8060.01 504.675   1
   1  -9  12 6346.57 408.582   1
  -1   9 -12 7363.10 409.908   1
  -1   9 -13 1386.63 148.445   1
  -1  -9 -13 2097.39 241.795   1
   1  -9  13 1958.29 159.319   1
   1   9  13 1642.31 261.804   1
  -1   9 -14 29.5169 113.446   1
   1  -9  14 192.064 123.852   1
   1   9  15 378.688 212.607   1
  -1  -9 -15 336.701 207.250   1
   1   9  16 3756.84 368.788   1
  -1  -9 -16 3245.37 338.389   1
   1  -9  16 3153.74 277.671   1
  -1   9 -16 3084.78 263.784   1
  -1   9 -17 440.626 159.268   1
  -1  -9 -17 600.616 248.847   1
   1   9  17-84.3133 282.515   1
   1  -9  17 296.940 175.249   1
   1   9  18 2960.80 372.455   1
  -1  -9 -18 2875.74 350.132   1
  -1   9 -18 2392.64 259.809   1
   1   9  19 1322.29 331.947   1
  -1  -9 -19 1263.52 311.770   1
   1   9  20 950.060 322.424   1
  -1  -9 -20 234.828 273.778   1
   1   9  21 287.906 272.550   1
  -1  -9 -21 419.242 271.729   1
   1   9  22 2612.72 334.343   1
  -1  -9 -22 2366.44 306.680   1
   1   9  23 1339.74 321.054   1
  -1  -9 -23 1209.50 294.094   1
   1   9  25 785.881 330.386   1
  -1  -9 -25 259.258 293.021   1
   1   9  27 327.506 271.459   1
  -1  -9 -27 699.396 274.344   1
  -1  10  26 2382.64 365.917   1
   1 -10 -26 1894.76 333.398   1
  -1  10  25-140.786 286.943   1
   1 -10 -25 308.181 274.661   1
  -1  10  24 741.571 311.321   1
   1 -10 -24 937.163 295.956   1
  -1  10  23 576.436 320.795   1
   1 -10 -23 157.803 269.774   1
   1 -10 -22 1296.60 307.820   1
  -1  10  22 1474.67 348.235   1
   1 -10 -20 849.861 303.393   1
  -1  10  20 984.844 340.517   1
   1 -10 -19 742.333 274.327   1
  -1  10  19 776.916 292.109   1
   1 -10 -18 263.657 220.463   1
  -1  10  18 370.393 236.577   1
   1 -10 -17 391.598 262.552   1
  -1  10  17 308.971 292.425   1
   1 -10 -16 5280.02 443.571   1
  -1  10  16 5237.55 466.657   1
  -1  10  15 54.2680 210.858   1
  -1 -10  15 212.690 105.087   1
   1  10 -15-46.6688 103.981   1
   1 -10 -15 25.3198 202.637   1
   1 -10 -14 1488.35 279.910   1
  -1 -10  14 1194.58 125.788   1
   1  10 -14 1233.03 124.647   1
   1 -10 -13-24.0899 201.531   1
  -1 -10  13 112.450 58.1256   1
  -1  10  13 130.242 213.597   1
   1  10 -13-4.34356 58.7431   1
  -1  10  12 1240.83 265.037   1
   1 -10 -12 1124.58 247.388   1
  -1  10  11 98.3389 235.980   1
   1 -10 -11 632.311 235.962   1
  -1  10  10 1800.67 274.063   1
   1 -10 -10 1916.37 263.300   1
  -1  10   9 2204.08 279.888   1
  -1  10   8 346.815 215.765   1
   1 -10  -8 358.956 213.641   1
  -1  10   7 1024.35 220.161   1
   1 -10  -7 1196.97 208.975   1
   1 -10  -6 7624.40 505.316   1
  -1  10   6 7890.32 519.732   1
  -1  10   5-35.8932 138.386   1
   1 -10  -5-16.8124 139.719   1
  -1  10   4-133.349 141.806   1
   1 -10  -4-77.8814 138.265   1
   1  10  -3 183.900 61.6238   1
  -1  10   3 153.453 135.138   1
   1 -10  -3-14.2271 120.429   1
  -1 -10   3 152.950 56.4054   1
   1 -10  -2 2538.16 214.278   1
  -1 -10   2 2523.79 159.300   1
  -1  10   2 2118.66 203.714   1
   1 -10  -1 797.914 129.033   1
  -1 -10   1 961.598 111.511   1
   1  10  -1 840.024 115.540   1
  -1  10   1 899.469 139.886   1
   1 -10   0-165.139 106.148   1
  -1 -10   0 47.5071 92.4670   1
   1  10   0-53.6977 107.497   1
  -1  10   0 52.7735 112.196   1
   1 -10   1 933.229 114.779   1
  -1 -10  -1 901.029 136.055   1
   1  10   1 914.773 146.890   1
  -1  10  -1 972.590 117.674   1
   1  10   2 2668.02 225.131   1
  -1 -10  -2 2356.87 200.376   1
  -1  10  -2 2149.31 165.669   1
   1 -10   2 2347.99 161.482   1
   1  10   3 15.3682 147.659   1
  -1  10  -3 188.509 45.8696   1
   1 -10   3 191.795 39.9673   1
  -1 -10  -3 109.179 131.846   1
  -1 -10  -4 178.587 130.779   1
   1  10   4 167.642 152.808   1
  -1 -10  -5 32.1901 151.344   1
   1  10   5 235.660 177.763   1
  -1 -10  -6 8203.29 532.450   1
   1  10   7 1459.20 237.172   1
  -1 -10  -7 802.207 184.358   1
   1  10   8-282.811 200.107   1
  -1 -10  -8 211.296 174.286   1
   1  10   9 2646.11 294.333   1
   1  10  10 1570.87 279.055   1
  -1 -10 -10 1540.10 236.951   1
   1  10  11 320.837 247.202   1
  -1 -10 -11 87.4893 219.132   1
   1  10  12 306.176 259.268   1
  -1 -10 -12 725.014 234.643   1
   1  10  13 367.960 269.691   1
   1  10  14 835.564 269.072   1
   1 -10  14 845.764 107.630   1
  -1  10 -14 1227.49 106.888   1
  -1  10 -15 56.2383 94.1053   1
  -1 -10 -15-24.4918 210.813   1
   1  10  15-247.789 253.246   1
   1 -10  15 17.2942 104.934   1
   1  10  16 4233.96 424.119   1
  -1  10 -16 4374.95 309.224   1
   1  10  17 966.172 292.145   1
  -1 -10 -17-25.3893 236.288   1
   1  10  18 143.574 275.386   1
  -1 -10 -18 102.943 244.984   1
   1  10  19 865.440 313.742   1
  -1 -10 -19 1351.93 286.677   1
   1  10  20 606.250 324.662   1
  -1 -10 -20 339.961 274.477   1
   1  10  22 1171.03 322.380   1
  -1 -10 -22 842.653 297.935   1
   1  10  23 28.2549 283.878   1
  -1 -10 -23 551.972 285.419   1
   1  10  24 757.987 261.784   1
  -1 -10 -24 520.452 229.888   1
   1  10  25 361.315 285.434   1
  -1 -10 -25 205.201 254.775   1
   1  10  26 2793.84 402.766   1
  -1 -10 -26 3095.86 382.961   1
  -1  11  26 792.541 314.467   1
   1 -11 -26 525.654 297.170   1
  -1  11  25 83.7245 298.695   1
   1 -11 -25-508.435 288.991   1
  -1  11  24 764.735 295.798   1
   1 -11 -24 903.745 295.103   1
  -1  11  23 28.6627 272.818   1
   1 -11 -23 182.976 253.171   1
  -1  11  22 289.251 238.425   1
   1 -11 -22 263.820 218.276   1
  -1  11  21 435.048 275.147   1
   1 -11 -21 238.761 248.558   1
  -1  11  20-116.122 314.898   1
   1 -11 -20 452.114 291.851   1
  -1  11  19 232.049 316.684   1
   1 -11 -19 345.583 289.743   1
  -1  11  18 1439.28 321.574   1
   1 -11 -18 1776.08 297.525   1
  -1  11  16 5045.18 469.790   1
   1 -11 -16 4798.30 440.653   1
  -1  11  15 1494.42 258.445   1
   1 -11 -15 1285.32 245.970   1
  -1  11  14 380.566 267.297   1
   1 -11 -14 682.303 262.424   1
  -1  11  13 344.611 220.328   1
  -1  11  12 3670.40 382.072   1
   1 -11 -12 4269.86 369.423   1
  -1  11  11 1456.27 285.311   1
   1 -11 -11 1664.04 270.811   1
   1 -11 -10 12450.8 792.096   1
  -1  11   9-374.028 237.147   1
   1 -11  -9 262.011 218.527   1
  -1  11   8 3043.08 310.517   1
   1 -11  -8 2635.83 287.633   1
  -1  11   6 606.848 189.748   1
   1 -11  -6 471.535 183.100   1
  -1  11   5 571.903 184.959   1
   1 -11  -5 389.639 168.722   1
   1 -11  -4 10666.0 654.673   1
  -1  11   4 10736.3 660.809   1
  -1 -11   3 2006.86 136.082   1
   1 -11  -3 2389.72 217.912   1
   1  11  -3 1963.95 140.657   1
  -1  11   3 1806.74 211.972   1
   1 -11  -2 370.799 137.169   1
  -1 -11   2 411.547 91.3228   1
   1  11  -2 473.118 95.3545   1
  -1  11   2 448.261 158.547   1
  -1 -11   1 1818.80 160.750   1
   1 -11  -1 1997.81 186.835   1
   1  11  -1 2015.76 172.986   1
  -1  11   1 1712.11 191.096   1
   1  11   1 1502.09 194.255   1
  -1 -11  -1 2066.25 184.710   1
   1 -11   1 1769.26 154.420   1
  -1  11  -1 2055.18 172.291   1
   1  11   2 360.088 143.201   1
  -1 -11  -2 333.140 140.490   1
   1 -11   2 385.119 85.6367   1
  -1  11  -2 286.564 86.0036   1
  -1 -11  -3 2351.38 203.387   1
  -1  11  -3 1547.45 107.906   1
   1 -11   3 1681.74 107.465   1
   1  11   3 2126.79 212.831   1
   1  11   4 10873.4 696.798   1
  -1 -11  -4 11755.2 691.528   1
  -1 -11  -5 611.980 173.641   1
   1  11   5 441.518 180.264   1
  -1 -11  -6 632.803 180.942   1
   1  11   6 1246.26 215.265   1
  -1 -11  -8 3194.12 298.435   1
   1  11   8 2968.07 309.875   1
  -1 -11  -9 147.267 189.935   1
   1  11   9 94.7383 232.758   1
  -1 -11 -10 13969.1 858.537   1
  -1 -11 -11 1423.40 236.806   1
   1  11  11 1577.69 262.366   1
  -1 -11 -12 3867.86 350.035   1
   1  11  12 3618.43 376.278   1
   1  11  13 80.7358 248.913   1
  -1 -11 -14 268.803 241.521   1
   1  11  14 549.610 279.542   1
  -1 -11 -15 1618.70 289.860   1
   1  11  15 1539.64 318.451   1
  -1 -11 -16 5731.36 439.475   1
   1  11  16 3663.41 435.309   1
  -1 -11 -18 1429.93 294.204   1
   1  11  18 2078.09 345.269   1
  -1 -11 -19 628.024 280.559   1
   1  11  19 924.860 303.040   1
  -1 -11 -20 262.210 272.089   1
   1  11  20 173.106 291.601   1
  -1 -11 -21-78.8049 270.580   1
   1  11  21 57.4463 297.773   1
  -1 -11 -22 917.944 310.262   1
   1  11  22 540.971 324.054   1
  -1 -11 -23 391.954 292.212   1
   1  11  23 28.2033 301.197   1
  -1 -11 -24 902.625 304.437   1
   1  11  24 1369.92 329.629   1
  -1 -11 -25 430.562 274.429   1
   1  11  25 82.7253 288.053   1
  -1 -11 -26 768.294 244.229   1
   1  11  26 813.474 242.786   1
  -1  12  25 385.899 321.721   1
   1 -12 -25 276.033 302.647   1
  -1  12  23 398.948 326.180   1
   1 -12 -23 129.790 285.003   1
   1 -12 -21 450.254 249.958   1
  -1  12  21 435.792 262.464   1
   1 -12 -20 1569.69 297.938   1
  -1  12  20 640.209 299.347   1
   1 -12 -19 506.339 286.199   1
  -1  12  19-262.033 312.657   1
   1 -12 -18 1091.45 284.885   1
  -1  12  18 1308.36 325.116   1
  -1  12  17 172.986 258.092   1
   1 -12 -16 605.763 287.197   1
  -1  12  16 543.452 311.024   1
   1 -12 -15 312.882 232.059   1
  -1  12  15 422.865 264.876   1
   1 -12 -14 6451.76 502.739   1
   1 -12 -13 25.2312 247.870   1
  -1  12  13 81.4970 258.521   1
   1 -12 -11 385.243 206.937   1
  -1  12  11 51.7766 208.216   1
   1 -12 -10 280.439 206.688   1
  -1  12  10-175.822 218.209   1
   1 -12  -9 474.297 194.078   1
  -1  12   9 412.502 224.473   1
  -1  12   8 4827.15 414.506   1
   1 -12  -8 5102.82 407.315   1
   1 -12  -7 1474.12 238.701   1
  -1  12   7 1499.70 243.398   1
   1 -12  -5 222.743 175.773   1
  -1  12   5-100.801 187.958   1
   1 -12  -4 29053.0 1622.32   1
  -1  12   4 28571.1 1629.03   1
  -1 -12   3 501.153 72.3865   1
  -1  12   3 262.141 167.475   1
   1  12  -3 416.559 76.9002   1
   1 -12  -2 6813.24 446.823   1
  -1 -12   2 7160.85 407.384   1
   1  12  -2 6673.65 411.349   1
  -1  12   2 6486.91 452.286   1
   1 -12  -1 419.525 137.508   1
  -1 -12   1 181.504 100.665   1
  -1  12   1 425.858 140.818   1
   1  12  -1 156.818 109.531   1
   1  12   0 25.1802 126.057   1
  -1 -12   0 305.970 118.348   1
   1 -12   1 128.125 101.133   1
  -1 -12  -1 115.796 126.996   1
  -1  12  -1 356.492 113.024   1
   1  12   1 374.673 141.095   1
  -1  12  -2 6170.54 390.891   1
  -1 -12  -2 6569.12 432.783   1
   1  12   2 5932.30 438.827   1
   1 -12   2 7134.96 387.616   1
   1  12   3 280.538 167.601   1
  -1 -12  -3 436.863 143.716   1
  -1 -12  -4 28660.4 1628.09   1
   1  12   4 29330.5 1639.15   1
   1  12   5 60.7114 176.135   1
  -1 -12  -5 323.848 163.603   1
   1  12   7 1646.84 234.660   1
  -1 -12  -7 601.228 196.968   1
  -1 -12  -8 6200.65 427.894   1
   1  12   8 5022.96 436.661   1
   1  12   9 540.148 244.549   1
  -1 -12  -9 676.167 221.739   1
   1  12  10-25.3996 220.038   1
  -1 -12 -10-157.950 208.740   1
   1  12  11 523.820 255.111   1
  -1 -12 -11 302.809 223.791   1
   1  12  13-109.967 223.105   1
  -1 -12 -13 146.731 216.269   1
  -1 -12 -14 5749.35 458.106   1
   1  12  15 198.898 290.635   1
  -1 -12 -15 407.411 262.260   1
   1  12  16 86.0256 299.974   1
  -1 -12 -16 284.217 277.024   1
   1  12  17 86.7002 297.723   1
   1  12  18 1564.45 340.422   1
  -1 -12 -18 838.628 286.925   1
   1  12  19-28.9377 292.917   1
  -1 -12 -19 157.660 265.392   1
   1  12  20 864.650 306.812   1
  -1 -12 -20 395.184 272.152   1
   1  12  21 285.889 309.266   1
  -1 -12 -21 894.938 296.471   1
   1  12  23 475.978 320.473   1
  -1 -12 -23 388.768 292.612   1
   1  12  25 519.411 329.896   1
  -1 -12 -25 324.668 297.227   1
  -1  13  24 1195.09 338.564   1
   1 -13 -24 1188.27 309.115   1
  -1  13  23-84.7730 321.754   1
   1 -13 -23 540.089 303.546   1
  -1  13  22 745.468 335.405   1
  -1  13  21 144.843 293.210   1
   1 -13 -21-184.688 250.441   1
  -1  13  20 175.161 269.080   1
   1 -13 -20 452.218 258.143   1
  -1  13  18 1287.59 325.435   1
   1 -13 -18 668.862 268.172   1
  -1  13  17 116.628 293.834   1
   1 -13 -17 80.0807 259.145   1
  -1  13  16 870.430 307.177   1
   1 -13 -16 637.514 279.954   1
  -1  13  15 258.030 284.387   1
   1 -13 -15 501.145 262.366   1
  -1  13  14 2181.32 321.881   1
   1 -13 -14 1930.44 280.098   1
  -1  13  13 27.8967 274.093   1
   1 -13 -13-205.595 252.512   1
  -1  13  12 2537.71 349.294   1
   1 -13 -12 3029.54 345.395   1
  -1  13  10 389.537 254.184   1
   1 -13 -10 408.682 232.619   1
  -1  13   9 1716.92 287.360   1
   1 -13  -9 1513.76 261.483   1
  -1  13   8 2872.47 316.644   1
   1 -13  -8 3123.30 313.433   1
  -1  13   7-140.599 223.553   1
   1 -13  -7 86.1650 207.559   1
  -1  13   6 22.3754 204.142   1
   1 -13  -6 20.5478 192.046   1
  -1  13   5 2060.43 256.407   1
   1 -13  -5 1654.52 232.326   1
   1 -13  -4 2026.98 240.580   1
  -1  13   4 2389.16 265.319   1
  -1 -13   3 99.1325 53.9893   1
   1 -13  -3 273.076 158.752   1
   1  13  -3 121.325 63.0585   1
   1 -13  -2 513.689 158.266   1
  -1 -13   2 31.1621 92.9278   1
   1  13  -2 230.076 106.171   1
  -1  13   2 304.044 178.022   1
   1 -13  -1 27.6667 135.640   1
  -1 -13   1 123.626 106.894   1
   1  13  -1 22.2182 123.527   1
  -1  13   1 166.646 152.026   1
   1  13   0 2683.94 240.181   1
  -1 -13   0 2846.25 231.123   1
  -1  13   0 2764.53 236.640   1
   1 -13   0 2835.26 231.164   1
   1 -13   1 38.7099 103.865   1
  -1 -13  -1 193.677 136.034   1
   1  13   1 244.620 146.347   1
  -1  13  -1 65.4242 121.546   1
   1  13   2 408.692 165.294   1
  -1  13  -2 273.682 99.7082   1
  -1 -13  -2 260.469 154.902   1
   1 -13   2 318.081 91.3061   1
   1  13   3 390.093 180.556   1
  -1 -13  -3 16.6362 153.324   1
   1  13   4 1878.68 249.827   1
  -1 -13  -4 2049.00 236.830   1
   1  13   6 22.4339 188.284   1
  -1 -13  -6 59.8934 176.049   1
   1  13   7 211.598 216.722   1
  -1 -13  -7 313.830 208.907   1
   1  13   8 3233.13 334.205   1
  -1 -13  -8 2941.44 308.010   1
   1  13   9 2007.17 296.560   1
  -1 -13  -9 1379.31 245.000   1
   1  13  10 838.351 241.179   1
  -1 -13 -10 1049.06 222.113   1
   1  13  12 2999.80 336.772   1
  -1 -13 -12 3045.62 318.936   1
   1  13  13 700.882 294.213   1
  -1 -13 -13 50.2353 240.828   1
   1  13  14 2447.73 364.675   1
  -1 -13 -14 2854.89 340.217   1
   1  13  15 632.200 264.952   1
  -1 -13 -15 388.204 236.321   1
   1  13  16 838.307 287.103   1
  -1 -13 -16 758.548 241.070   1
   1  13  17 492.708 317.145   1
  -1 -13 -17 210.628 264.686   1
  -1 -13 -18 847.536 287.917   1
   1  13  20 172.373 312.938   1
  -1 -13 -20 660.949 279.683   1
   1  13  21 567.734 322.656   1
   1  13  22 1352.31 349.958   1
   1  13  23 223.076 307.064   1
  -1 -13 -23 513.586 288.172   1
   1  13  24 1537.81 354.632   1
  -1 -13 -24 1158.30 313.272   1
  -1  14  23 336.249 336.477   1
   1 -14 -23 458.591 297.708   1
  -1  14  22 256.602 340.031   1
   1 -14 -22-155.644 279.589   1
  -1  14  21 173.216 295.262   1
   1 -14 -21 420.368 258.009   1
  -1  14  20 1137.00 297.783   1
   1 -14 -20 424.606 269.786   1
  -1  14  19 910.216 348.715   1
   1 -14 -19 829.229 304.599   1
  -1  14  17 58.8216 313.852   1
   1 -14 -17-26.8636 268.847   1
  -1  14  16 117.354 240.014   1
   1 -14 -16 294.997 214.133   1
  -1  14  15 495.954 313.897   1
   1 -14 -15-133.388 259.042   1
  -1  14  14 2858.64 394.888   1
   1 -14 -14 4678.74 398.042   1
  -1  14  13 884.221 265.643   1
   1 -14 -13 835.889 239.454   1
  -1  14  12 4013.48 404.512   1
   1 -14 -12 4758.67 405.875   1
  -1  14  11 1624.32 280.002   1
   1 -14 -11 1513.94 258.797   1
  -1  14   9-392.109 240.810   1
   1 -14  -9-431.728 228.729   1
  -1  14   8 1494.30 273.404   1
   1 -14  -8 1742.12 256.043   1
  -1  14   7 1859.35 280.626   1
   1 -14  -7 1746.49 256.177   1
  -1  14   6 5312.05 427.543   1
   1 -14  -6 5313.18 415.650   1
  -1  14   4 3813.48 328.264   1
   1 -14  -4 3493.55 313.364   1
  -1  14   3 2492.85 273.061   1
   1 -14  -3 2707.15 262.001   1
  -1  14   2 2536.93 257.072   1
   1  14  -2 2174.23 179.963   1
   1 -14  -2 2456.27 239.332   1
  -1 -14   2 2225.14 179.487   1
   1 -14  -1 883.744 171.549   1
  -1  14   1 897.713 180.189   1
   1 -14   0 137.768 134.493   1
  -1 -14   0 104.246 131.930   1
   1  14   0 28.1016 137.736   1
  -1  14   0-27.8489 128.812   1
   1 -14   1 861.190 135.743   1
  -1 -14  -1 962.971 172.546   1
  -1  14  -1 439.048 141.153   1
   1  14   1 880.617 175.670   1
  -1 -14  -2 2035.34 230.949   1
  -1  14  -2 2173.14 173.689   1
   1 -14   2 2124.66 166.966   1
   1  14   2 2302.15 244.566   1
  -1 -14  -3 2775.80 274.316   1
   1  14   3 2686.37 286.374   1
  -1 -14  -4 3119.38 304.304   1
   1  14   4 3662.15 326.171   1
   1  14   5 333.818 221.783   1
  -1 -14  -5-39.9586 177.304   1
  -1 -14  -6 5820.43 433.281   1
   1  14   6 5478.60 440.396   1
   1  14   7 1809.44 288.147   1
  -1 -14  -7 2149.18 266.449   1
   1  14   8 1903.41 285.456   1
  -1 -14  -8 1365.65 248.969   1
   1  14   9 393.145 243.033   1
  -1 -14  -9 282.042 220.386   1
   1  14  11 1654.46 314.340   1
  -1 -14 -11 1828.38 291.969   1
   1  14  12 3647.23 391.088   1
  -1 -14 -12 4524.15 385.989   1
   1  14  13 1140.13 315.491   1
  -1 -14 -13 1128.97 277.737   1
   1  14  14 3568.59 368.928   1
  -1 -14 -14 2993.29 328.359   1
   1  14  15 666.104 303.945   1
  -1 -14 -15 78.8797 253.978   1
   1  14  16 523.955 311.364   1
  -1 -14 -16-132.154 262.225   1
   1  14  17 407.719 257.068   1
  -1 -14 -17 452.295 239.807   1
   1  14  19 805.707 320.167   1
  -1 -14 -19 614.271 284.022   1
   1  14  20 974.757 343.262   1
  -1 -14 -20 238.695 291.351   1
   1  14  21 28.3658 330.121   1
  -1 -14 -21 681.834 301.674   1
   1  14  22-28.0850 328.472   1
  -1 -14 -22-181.018 283.671   1
   1  14  23 1024.37 348.600   1
  -1 -14 -23 380.613 291.898   1
  -1  15  23 193.789 330.738   1
   1 -15 -23 25.2849 284.127   1
  -1  15  22 1214.84 358.274   1
   1 -15 -22 1316.80 316.775   1
  -1  15  21 143.715 260.807   1
   1 -15 -21 548.755 235.267   1
  -1  15  20 1018.16 340.718   1
   1 -15 -20 661.487 288.522   1
  -1  15  19 323.297 313.661   1
   1 -15 -19 695.304 269.742   1
  -1  15  18 2187.83 360.288   1
   1 -15 -18 1399.48 301.382   1
  -1  15  16 1811.06 358.681   1
   1 -15 -16 1109.00 301.144   1
  -1  15  15 651.687 273.422   1
   1 -15 -15 242.894 237.657   1
  -1  15  13 1196.25 310.451   1
   1 -15 -13 478.856 257.891   1
  -1  15  12 1526.36 325.676   1
   1 -15 -12 1287.64 285.759   1
  -1  15  11-56.6516 273.884   1
   1 -15 -11 465.414 250.669   1
   1 -15 -10 6207.65 494.137   1
  -1  15  10 6828.03 516.171   1
   1 -15  -9 370.999 244.153   1
  -1  15   9 541.504 261.346   1
  -1  15   8-184.038 230.534   1
   1 -15  -8-48.0651 220.544   1
  -1  15   7-101.657 229.947   1
   1 -15  -7 116.169 204.262   1
  -1  15   6 10233.4 683.183   1
   1 -15  -6 10656.0 675.505   1
  -1  15   5-46.4929 206.796   1
   1 -15  -5-64.1671 186.949   1
  -1  15   3 960.299 203.841   1
   1 -15  -3 1012.88 189.579   1
  -1  15   2 3670.61 298.558   1
   1  15  -2 3042.49 233.054   1
   1 -15  -2 4033.53 297.708   1
  -1 -15   2 3231.13 225.898   1
  -1  15   1 488.947 177.107   1
   1 -15  -1 712.402 161.827   1
   1  15   0 6238.75 454.014   1
  -1 -15   0 7385.60 454.156   1
   1 -15   0 6723.38 442.759   1
  -1  15   0 7371.12 456.065   1
   1  15   1 118.618 163.802   1
  -1  15  -1 285.481 134.843   1
   1 -15   1 353.877 116.613   1
  -1 -15  -1 125.116 148.652   1
  -1  15  -2 3088.79 218.817   1
   1  15   2 3024.63 293.678   1
   1 -15   2 3243.36 218.799   1
   1  15   3 750.389 208.010   1
  -1 -15  -3 787.318 190.813   1
   1  15   5 369.066 237.929   1
  -1 -15  -5 378.159 193.756   1
  -1 -15  -6 9755.37 635.615   1
   1  15   6 9626.14 650.260   1
   1  15   7-277.678 251.501   1
  -1 -15  -7 91.5207 195.140   1
   1  15   8-156.761 241.637   1
  -1 -15  -8 23.6649 208.074   1
   1  15   9 134.452 241.393   1
  -1 -15  -9 170.487 215.541   1
  -1 -15 -10 6308.61 484.011   1
   1  15  10 6446.79 505.491   1
   1  15  11-196.784 271.608   1
  -1 -15 -11 406.940 252.866   1
   1  15  12 712.460 290.481   1
  -1 -15 -12 905.861 256.807   1
   1  15  13 461.642 254.255   1
  -1 -15 -13 209.621 246.789   1
   1  15  15 467.777 299.965   1
  -1 -15 -15 347.067 268.046   1
   1  15  16 1344.02 307.438   1
  -1 -15 -16 1424.83 287.256   1
   1  15  18 1216.57 336.916   1
  -1 -15 -18 1666.43 308.669   1
   1  15  19-202.140 244.734   1
  -1 -15 -19 347.036 234.732   1
   1  15  20 1033.08 322.721   1
  -1 -15 -20 845.215 275.401   1
   1  15  21 993.929 337.008   1
  -1 -15 -21 104.106 275.111   1
   1  15  22 2017.02 376.159   1
  -1 -15 -22 1456.25 330.055   1
   1  15  23 247.454 340.863   1
  -1 -15 -23 450.689 295.851   1
  -1  16  22 55.9122 309.630   1
   1 -16 -22 254.997 254.770   1
  -1  16  20 2435.28 392.288   1
   1 -16 -20 1748.52 335.916   1
  -1  16  18 385.917 324.744   1
   1 -16 -18 242.995 280.381   1
  -1  16  17 59.6824 274.669   1
   1 -16 -17 298.695 259.891   1
  -1  16  16 1347.55 332.216   1
   1 -16 -16 872.307 277.621   1
  -1  16  15 539.447 313.257   1
   1 -16 -15 218.293 266.187   1
  -1  16  14 1164.01 329.762   1
   1 -16 -14 978.790 293.926   1
  -1  16  12 499.518 281.029   1
   1 -16 -12 267.815 253.703   1
  -1  16  11 405.857 293.231   1
   1 -16 -11 238.233 240.071   1
  -1  16  10 4021.55 410.656   1
   1 -16 -10 4373.41 392.707   1
  -1  16   9 418.742 252.773   1
   1 -16  -9-25.4818 238.363   1
  -1  16   8 136.178 252.345   1
   1 -16  -8 746.221 253.466   1
  -1  16   7 448.297 247.523   1
   1 -16  -7 629.918 241.432   1
  -1  16   6 152.273 243.340   1
   1 -16  -6-23.3059 210.884   1
  -1  16   5 121.138 210.670   1
   1 -16  -5 222.399 197.472   1
  -1  16   4 91.8487 194.594   1
   1 -16  -4 20.9942 185.682   1
  -1  16   3 214.831 205.748   1
   1 -16  -3 194.664 178.902   1
   1  16  -2 452.875 110.367   1
  -1  16   2 255.805 181.239   1
   1 -16  -2 371.173 170.343   1
  -1  16   1-123.737 171.193   1
   1 -16  -1 222.014 151.705   1
  -1  16   0 105.739 152.966   1
   1  16   0 185.672 150.260   1
   1 -16   0-13.4530 136.250   1
  -1 -16   0 113.635 149.203   1
   1  16   1 410.808 172.943   1
  -1 -16  -1 179.703 162.818   1
  -1  16  -1 275.154 129.370   1
   1 -16   1 124.474 113.752   1
  -1 -16  -2 689.468 178.707   1
   1  16   2 316.757 181.500   1
  -1  16  -2 259.540 79.9415   1
   1  16   3 362.381 191.314   1
  -1 -16  -3 216.826 179.001   1
   1  16   4 158.618 206.571   1
  -1 -16  -4 315.779 198.719   1
   1  16   5 47.6588 222.510   1
  -1 -16  -5 421.854 220.035   1
   1  16   6 75.0599 230.665   1
  -1 -16  -6 461.634 202.919   1
   1  16   7 103.868 230.310   1
  -1 -16  -7-23.9539 205.552   1
   1  16   8 590.913 265.489   1
  -1 -16  -8 516.205 240.401   1
   1  16   9-137.791 250.067   1
  -1 -16  -9 252.113 226.862   1
   1  16  10 4841.34 433.148   1
  -1 -16 -10 4453.11 408.554   1
   1  16  11 57.2557 284.314   1
  -1 -16 -11 499.413 254.998   1
   1  16  12 491.666 281.028   1
  -1 -16 -12 399.316 252.501   1
   1  16  14 851.630 321.777   1
  -1 -16 -14 567.285 284.872   1
   1  16  15 263.919 247.529   1
  -1 -16 -15 734.773 265.479   1
   1  16  16 762.093 334.030   1
  -1 -16 -16 1414.91 314.657   1
   1  16  17 87.9520 265.650   1
  -1 -16 -17 433.611 252.371   1
   1  16  18 584.730 312.845   1
  -1 -16 -18-53.8167 253.739   1
   1  16  20 2606.78 378.430   1
  -1 -16 -20 1390.69 319.944   1
   1  16  22 305.383 290.285   1
  -1 -16 -22-75.7912 234.926   1
  -1  17  21 282.450 334.133   1
   1 -17 -21-231.671 284.979   1
  -1  17  19 146.389 336.010   1
   1 -17 -19-133.714 282.500   1
  -1  17  17 599.432 344.624   1
   1 -17 -17-246.497 273.543   1
  -1  17  16 452.840 328.190   1
   1 -17 -16 1262.79 308.724   1
  -1  17  15 817.992 313.299   1
   1 -17 -15 1019.69 288.760   1
  -1  17  14 303.137 285.540   1
   1 -17 -14 744.807 271.895   1
  -1  17  13 181.324 273.437   1
   1 -17 -13-192.578 234.604   1
  -1  17  11 208.081 288.536   1
   1 -17 -11-81.2426 249.107   1
  -1  17  10 87.8998 254.897   1
   1 -17 -10 402.789 232.965   1
  -1  17   9-316.371 274.770   1
   1 -17  -9-237.452 241.154   1
  -1  17   7 709.817 267.440   1
   1 -17  -7 25.0315 223.289   1
  -1  17   6 4739.74 433.089   1
   1 -17  -6 5417.67 423.672   1
  -1  17   5 682.603 253.298   1
   1 -17  -5 1039.05 240.381   1
   1 -17  -4 4018.59 333.593   1
  -1  17   4 3192.76 342.792   1
  -1  17   2 1381.55 230.419   1
  -1  17   1 570.594 190.411   1
   1  17   1 668.429 195.372   1
   1  17   2 1368.53 230.927   1
  -1 -17  -4 3197.37 307.872   1
   1  17   4 2556.73 312.368   1
  -1 -17  -5 554.094 240.307   1
   1  17   5 601.784 250.539   1
   1  17   6 5111.14 454.932   1
  -1 -17  -6 5446.03 432.858   1
   1  17   7-107.523 237.143   1
  -1 -17  -7 373.743 231.775   1
   1  17   9 310.986 262.679   1
  -1 -17  -9 314.330 233.593   1
   1  17  10 892.041 289.676   1
  -1 -17 -10 106.608 242.385   1
   1  17  11 116.709 271.648   1
  -1 -17 -11 405.086 258.037   1
   1  17  13 88.9287 268.274   1
  -1 -17 -13 137.111 241.160   1
   1  17  14 118.908 294.820   1
  -1 -17 -14 82.4678 268.162   1
   1  17  15 1342.67 333.554   1
  -1 -17 -15 1208.50 287.928   1
   1  17  16 594.542 303.747   1
  -1 -17 -16 547.088 269.793   1
   1  17  17 118.440 299.989   1
  -1 -17 -17 352.753 268.144   1
   1  17  19 406.439 283.874   1
  -1 -17 -19-158.728 231.940   1
   1  17  21 56.0944 331.144   1
  -1 -17 -21 536.324 288.988   1
  -1  18  20-142.835 338.581   1
  -1  18  18 2635.65 392.265   1
   1 -18 -18 270.042 284.093   1
  -1  18  16 303.233 287.507   1
   1 -18 -16 276.851 246.739   1
  -1  18  15-274.855 281.668   1
   1 -18 -15 278.929 254.478   1
  -1  18  14 858.344 307.125   1
   1 -18 -14 616.021 261.817   1
  -1  18  13 153.350 292.281   1
   1 -18 -13 420.406 265.147   1
  -1  18  12 580.884 288.272   1
   1 -18 -12 615.009 259.812   1
  -1  18  11 212.563 297.806   1
  -1  18  10-120.115 276.284   1
  -1  18   9 266.297 272.533   1
  -1  18   8 10144.2 705.902   1
  -1  18   6 1042.52 281.385   1
   1  18   6 354.680 259.660   1
   1  18   8 10029.2 703.064   1
  -1 -18  -9 26.8981 193.733   1
   1  18   9 614.947 277.501   1
  -1 -18 -10 81.8367 248.188   1
   1  18  10 683.488 303.345   1
  -1 -18 -12 1108.54 274.288   1
   1  18  12 876.176 310.465   1
  -1 -18 -13-83.3490 243.185   1
   1  18  13 666.605 289.382   1
  -1 -18 -14 555.166 285.312   1
   1  18  14 878.254 322.763   1
  -1 -18 -15-303.705 260.094   1
   1  18  15 575.279 326.998   1
  -1 -18 -16-137.038 243.791   1
   1  18  16 210.413 288.200   1
  -1 -18 -18 80.2691 250.286   1
   1  18  18 2264.57 352.279   1
   1  18  20 170.818 331.252   1
  -1 -18 -20-25.8197 229.676   1
  -2   0  27 242.603 312.457   1
   2   0 -27 55.5315 283.624   1
  -2   0  25 630.023 288.618   1
   2   0 -25-55.5444 248.048   1
  -2   0  24 386.606 261.019   1
   2   0 -24 137.512 247.109   1
  -2   0  22 1010.14 289.082   1
   2   0 -22 1095.81 276.938   1
  -2   0  21 28.2678 262.813   1
   2   0 -21 26.2004 248.062   1
  -2   0  20 2096.04 327.603   1
   2   0 -20 2645.81 328.095   1
  -2   0  18 5126.06 429.403   1
   2   0 -18 5258.99 419.387   1
  -2   0  17-124.621 237.186   1
   2   0 -17 46.0260 235.006   1
  -2   0  16 3562.89 354.709   1
   2   0 -16 3908.76 345.287   1
   2   0 -15-253.008 213.352   1
   2   0 -14 4770.33 375.607   1
  -2   0  14 5053.10 386.463   1
  -2   0  13 102.430 184.316   1
   2   0 -13-56.8127 163.508   1
   2   0 -12 13844.2 860.388   1
  -2   0  12 15258.5 876.540   1
  -2   0  11-197.477 155.598   1
   2   0 -11-33.2184 145.283   1
  -2   0  10 41469.9 2288.11   1
   2   0 -10 41260.6 2284.22   1
  -2   0   9-30.5557 126.156   1
   2   0  -9-84.9015 125.175   1
  -2   0   8 1127.71 165.626   1
   2   0  -8 1431.99 170.759   1
  -2   0   7-75.3498 122.527   1
   2   0  -7-46.8225 115.848   1
  -2   0   5-128.404 115.526   1
   2   0  -5-136.819 113.626   1
  -2   0   4 644.381 128.664   1
   2   0  -4 979.797 126.413   1
  -2   0   3 45.1335 95.4736   1
   2   0  -3 47.6429 84.2807   1
   2   0  -2 83454.7 4225.84   1
  -2   0   2 73377.5 4227.22   1
  -2   0   1-174.760 102.960   1
   2   0  -1 123.768 101.125   1
  -2   0   0 99967.2 5347.13   1
   2   0   0 99248.9 5345.44   1
  -2   0  -1 92.7928 76.2719   1
   2   0   1 121.411 82.0688   1
  -2   0  -2 78408.0 4290.82   1
   2   0   2 81275.3 4292.57   1
  -2   0  -3 71.4523 89.8754   1
   2   0   3 55.0207 95.0387   1
  -2   0  -4 864.259 145.229   1
   2   0   4 1004.12 152.762   1
  -2   0  -5 17.5667 130.577   1
   2   0   5 93.1908 127.645   1
  -2   0  -7-143.418 98.5845   1
   2   0   7-47.9570 119.578   1
  -2   0  -8 1047.24 145.217   1
   2   0   8 1222.29 166.032   1
  -2   0  -9 40.0365 132.908   1
   2   0   9 307.008 151.147   1
   2   0  10 40073.5 2159.54   1
  -2   0 -10 38063.5 2149.53   1
   2   0  11-86.3678 160.330   1
  -2   0 -11-170.020 146.885   1
   2   0  12 13373.4 796.760   1
  -2   0 -12 12913.3 783.659   1
   2   0  13-220.084 167.250   1
  -2   0 -13-229.919 160.474   1
   2   0  15-88.9942 201.308   1
  -2   0 -15 19.9123 192.340   1
   2   0  16 3412.42 341.985   1
   2   0  17 196.360 238.257   1
  -2   0 -17-65.3701 214.575   1
  -2   0 -18 5398.04 425.827   1
   2   0  18 5538.56 442.798   1
   2   0  19 238.104 214.072   1
  -2   0 -19 473.175 210.719   1
   2   0  20 1529.03 293.565   1
  -2   0 -20 1321.09 265.686   1
   2   0  21-84.0823 271.380   1
  -2   0 -21 75.3952 246.291   1
   2   0  22 830.610 265.197   1
  -2   0 -22 1474.76 267.547   1
   2   0  23 348.108 278.887   1
  -2   0 -23-79.4818 254.088   1
   2   0  24-264.011 283.384   1
  -2   0 -24 403.452 277.094   1
   2   0  25-29.4900 249.231   1
  -2   0 -25 328.901 258.305   1
  -2   0 -26 443.755 286.051   1
   2   0  27 179.070 303.893   1
  -2   0 -27 777.988 318.309   1
  -2   1  28 209.110 311.207   1
   2   1 -27 223.084 304.957   1
   2  -1 -27 468.755 289.208   1
  -2   1  27 599.904 294.864   1
   2   1 -26 1370.21 326.008   1
   2  -1 -26 1771.96 309.118   1
  -2   1  26 1467.26 317.526   1
  -2  -1  26 1342.22 328.320   1
   2   1 -25 2033.86 327.179   1
   2  -1 -25 1848.72 314.561   1
  -2   1  25 1912.10 315.795   1
  -2  -1  25 2358.24 352.143   1
   2   1 -24 2181.33 334.394   1
   2  -1 -24 1755.09 300.856   1
  -2  -1  24 2531.98 356.856   1
  -2   1  24 1957.81 325.367   1
   2   1 -23 570.468 270.347   1
   2  -1 -23 407.286 232.678   1
  -2  -1  23 1232.06 301.458   1
  -2   1  23 910.480 267.884   1
   2  -1 -22 696.519 254.721   1
   2   1 -22 213.241 262.897   1
  -2   1  22 578.834 263.641   1
  -2  -1  22 172.563 271.227   1
   2  -1 -21 1806.40 306.465   1
   2   1 -21 2082.90 317.877   1
  -2   1  21 1279.33 296.971   1
  -2  -1  21 1685.43 311.647   1
   2  -1 -20 3811.65 382.736   1
   2   1 -20 4536.63 380.660   1
  -2  -1  20 3580.95 383.285   1
  -2   1  20 3831.57 402.216   1
   2   1 -19 1179.94 243.744   1
   2  -1 -19 822.864 268.604   1
  -2  -1  19 953.313 259.968   1
  -2   1  19 676.300 281.883   1
   2   1 -18-259.752 232.004   1
  -2   1  18-183.582 225.779   1
  -2  -1  18 281.095 249.869   1
   2   1 -17 8143.94 536.441   1
   2  -1 -17 7504.87 534.346   1
  -2  -1  17 7316.82 534.788   1
  -2   1  17 7223.72 547.676   1
   2   1 -16 4873.13 380.281   1
  -2  -1  16 4217.26 390.636   1
  -2   1  16 4683.36 396.210   1
   2  -1 -16 3802.58 374.051   1
  -2   1  15 2864.45 314.972   1
   2  -1 -15 3490.10 314.237   1
   2   1 -15 3319.65 305.194   1
  -2  -1  15 3210.53 316.594   1
   2  -1 -14 24227.6 1324.98   1
  -2   1  14 21404.6 1320.70   1
   2   1 -13 5678.26 407.321   1
   2  -1 -12 13608.4 808.217   1
   2   1 -12 13011.7 797.402   1
  -2   1  12 13684.5 816.456   1
  -2  -1  12 13253.7 805.592   1
   2   1 -11 13248.1 807.623   1
   2  -1 -11 13998.7 818.281   1
  -2   1  11 14403.2 828.606   1
  -2  -1  11 13198.7 813.617   1
   2   1 -10 5982.62 394.930   1
   2  -1 -10 5768.03 407.589   1
  -2   1  10 5962.32 414.965   1
  -2  -1  10 5629.40 397.801   1
  -2   1   9 992.533 179.213   1
   2  -1  -9 1232.21 166.564   1
  -2  -1   9 1248.42 170.870   1
   2   1  -9 1096.13 166.453   1
   2   1  -8 14864.8 846.711   1
  -2  -1   8 15964.9 855.071   1
  -2   1   8 14629.7 856.664   1
   2  -1  -8 13484.7 848.442   1
  -2   1   7 22403.8 1247.07   1
   2  -1  -7 21885.6 1240.56   1
  -2  -1   6 7147.06 457.074   1
  -2   1   6 7473.63 463.826   1
   2   1  -6 7210.00 447.177   1
   2  -1  -6 7446.91 456.360   1
  -2  -1   5 691.874 117.727   1
  -2   1   5 596.333 149.937   1
   2   1  -5 781.164 117.484   1
  -2   1   4 963.866 159.727   1
  -2  -1   4 814.086 138.759   1
   2  -1  -4 708.254 142.869   1
   2   1  -4 956.846 125.880   1
   2  -1  -3 22773.8 1230.18   1
   2   1  -3 23702.9 1225.59   1
  -2  -1   3 21916.1 1227.66   1
  -2   1   3 20618.1 1233.33   1
  -2  -1   2 2506.84 184.350   1
   2   1  -2 2741.65 183.215   1
   2  -1  -2 2543.58 199.306   1
  -2   1   2 2351.32 204.511   1
   2   1  -1 12775.4 724.659   1
   2  -1  -1 13329.2 728.777   1
  -2   1   1 12953.2 730.921   1
  -2  -1   1 13211.7 725.097   1
  -2  -1   0-58.1282 101.905   1
  -2   1   0-63.0328 86.5140   1
   2   1   0 20.8994 99.6987   1
   2  -1   0 5.04914 93.9571   1
  -2   1  -1 12193.6 701.290   1
   2  -1   1 11340.9 699.291   1
   2   1   1 12812.4 706.581   1
   2  -1   2 2367.39 169.738   1
  -2  -1  -2 2393.67 179.208   1
   2   1   2 2495.87 184.474   1
  -2   1  -3 21593.5 1195.44   1
  -2  -1  -3 22909.6 1204.72   1
   2  -1   3 21032.0 1197.25   1
   2   1   3 21885.2 1204.10   1
  -2  -1  -4 877.301 126.166   1
  -2   1  -4 992.596 129.907   1
   2  -1   4 920.960 126.770   1
   2   1   4 737.151 127.616   1
  -2   1  -5 580.546 113.049   1
  -2  -1  -5 314.906 100.659   1
   2   1   5 568.159 112.410   1
   2  -1   5 534.822 116.471   1
   2  -1   6 7515.93 452.764   1
  -2   1  -6 7308.58 447.313   1
   2   1   7 21900.5 1189.85   1
  -2  -1  -7 20274.7 1183.03   1
   2  -1   8 15562.9 872.995   1
   2   1   8 14917.2 878.082   1
  -2  -1  -8 14223.4 868.997   1
  -2   1  -8 15772.9 867.666   1
   2  -1   9 1103.46 164.809   1
   2   1   9 1265.37 168.494   1
  -2  -1  -9 985.162 145.125   1
  -2   1  -9 1226.32 156.531   1
  -2   1 -10 5705.35 372.283   1
  -2  -1 -10 5580.88 378.193   1
   2   1  10 5267.66 385.227   1
   2  -1  10 5375.03 375.989   1
   2   1  11 14039.9 792.462   1
   2  -1  11 14242.2 781.234   1
  -2   1 -11 11656.0 760.384   1
  -2  -1 -11 12325.9 772.816   1
   2  -1  12 12189.4 759.584   1
   2   1  12 13476.7 776.407   1
  -2  -1 -12 12497.8 757.414   1
  -2   1 -12 12325.2 752.302   1
   2  -1  13 5267.57 393.365   1
  -2   1 -13 5064.64 374.255   1
   2  -1  14 20540.9 1215.64   1
   2   1  14 21467.3 1226.68   1
  -2   1 -14 20055.9 1201.37   1
  -2  -1 -14 21822.0 1217.78   1
   2  -1  15 2887.50 308.693   1
  -2   1 -15 3374.38 297.040   1
   2   1  15 3261.68 318.071   1
  -2  -1 -15 2834.40 290.539   1
  -2   1 -16 4090.47 353.462   1
  -2  -1 -16 4083.15 344.336   1
   2  -1  16 4512.61 376.759   1
  -2  -1 -17 7779.71 517.974   1
  -2   1 -17 7130.23 505.615   1
   2  -1  17 7542.37 533.474   1
   2   1  17 6672.11 519.444   1
   2  -1  18 276.774 225.114   1
   2   1  18 207.243 241.498   1
  -2   1 -18 22.5153 194.418   1
  -2  -1 -18-254.016 233.223   1
   2  -1  19 1020.31 263.054   1
   2   1  19 909.241 290.868   1
  -2  -1 -19 740.160 246.406   1
  -2   1 -19 1288.78 245.135   1
  -2  -1 -20 4205.67 370.053   1
   2   1  20 3329.90 373.708   1
   2  -1  21 2618.18 330.292   1
  -2   1 -21 2083.01 297.004   1
  -2  -1 -21 2222.01 311.013   1
   2  -1  22 284.802 246.590   1
   2   1  22 517.057 286.099   1
  -2   1 -22 414.471 238.989   1
  -2  -1 -22 180.842 263.874   1
   2  -1  23 1185.83 301.540   1
  -2   1 -23 981.984 286.778   1
   2  -1  24 1907.01 325.533   1
   2   1  24 2342.16 339.670   1
  -2  -1 -24 2279.29 330.896   1
  -2   1 -24 1544.89 312.250   1
   2  -1  25 1357.47 311.468   1
   2   1  25 1619.11 328.743   1
  -2  -1 -25 1546.41 329.823   1
  -2   1 -25 2050.87 322.565   1
   2  -1  26 960.484 309.772   1
   2   1  26 850.705 277.182   1
  -2   1 -26 1258.83 311.969   1
  -2  -1 -26 962.084 277.739   1
   2   1  27 354.622 298.985   1
  -2  -1 -27 1072.07 317.889   1
   2  -2 -29 1221.69 335.635   1
  -2   2  28 1446.36 341.654   1
   2  -2 -28 1779.43 342.905   1
  -2   2  27 355.563 318.946   1
   2  -2 -27 766.061 321.406   1
  -2   2  26 356.951 283.880   1
   2  -2 -26 658.447 288.835   1
   2   2 -26 196.161 262.794   1
  -2  -2  25 335.012 272.707   1
  -2   2  25 445.852 305.728   1
   2  -2 -25 576.257 287.123   1
   2   2 -25-361.711 254.808   1
  -2   2  24 1687.50 336.093   1
   2  -2 -24 2160.10 326.316   1
  -2  -2  23 411.327 265.412   1
  -2   2  23 881.070 298.871   1
   2  -2 -23 705.860 270.470   1
   2   2 -23 759.314 268.928   1
  -2  -2  22 2033.97 296.382   1
  -2   2  22 1509.50 315.016   1
   2   2 -22 1622.78 286.951   1
   2  -2 -22 1468.28 306.504   1
  -2  -2  21 2065.24 320.901   1
  -2   2  21 2538.69 346.306   1
   2  -2 -21 2730.26 336.180   1
   2   2 -21 1915.94 305.737   1
  -2   2  20 643.625 286.779   1
   2  -2 -20 514.585 273.528   1
   2  -2 -19 2665.54 319.311   1
   2   2 -19 2111.88 294.827   1
  -2   2  19 2566.94 333.574   1
  -2  -2  19 2143.69 300.801   1
  -2  -2  18 8021.42 538.182   1
   2   2 -18 6681.33 516.736   1
  -2   2  17 4979.55 453.173   1
   2  -2 -17 4883.04 431.338   1
   2   2 -17 6286.25 436.188   1
  -2  -2  17 5802.16 444.317   1
  -2   2  16 10408.9 689.720   1
  -2  -2  16 10273.5 673.197   1
   2   2 -16 10137.3 660.257   1
   2  -2 -16 10509.6 683.990   1
   2  -2 -15 2112.78 265.145   1
  -2   2  15 2568.84 287.020   1
   2  -2 -14 357.996 212.734   1
   2   2 -14 381.470 176.675   1
  -2  -2  14 204.839 173.718   1
  -2   2  14 773.501 240.241   1
  -2   2  13 12949.7 831.152   1
   2  -2 -13 13290.5 825.168   1
  -2  -2  13 14393.1 829.418   1
  -2   2  12 19745.1 1212.55   1
  -2  -2  12 20820.3 1203.06   1
   2   2 -12 22781.2 1202.26   1
   2  -2 -12 20086.2 1206.18   1
   2  -2 -11 268.699 166.745   1
  -2   2  11 134.693 166.778   1
   2   2 -11 368.682 133.844   1
  -2   2  10 13804.7 838.964   1
  -2  -2  10 13922.8 821.759   1
   2  -2 -10 13024.3 829.930   1
   2   2 -10 15085.2 820.418   1
  -2   2   9 11338.7 736.909   1
   2   2  -9 12069.9 718.890   1
  -2  -2   9 12348.1 723.492   1
   2  -2  -9 13208.6 740.696   1
  -2   2   8 231.812 166.679   1
   2   2  -8 572.893 132.081   1
  -2  -2   8 604.675 133.516   1
   2  -2  -8 444.540 160.929   1
  -2   2   7 1286.15 194.507   1
   2  -2  -7 1703.73 193.885   1
  -2  -2   6-86.9395 123.437   1
  -2   2   6 38.4670 120.783   1
   2   2  -6-8.81443 109.272   1
   2  -2  -6 142.422 113.515   1
   2   2  -5 18012.4 1019.96   1
  -2  -2   5 18747.7 1024.45   1
   2  -2  -4 3158.94 240.355   1
   2   2  -4 3611.12 227.940   1
  -2   2   4 3466.25 252.972   1
  -2  -2   4 2917.37 227.768   1
  -2  -2   3 10531.7 613.676   1
   2   2  -3 10229.3 615.193   1
   2  -2  -3 11143.8 627.334   1
  -2   2   3 12117.1 634.867   1
  -2  -2   2 5090.75 319.053   1
   2   2  -2 5488.67 318.858   1
   2  -2  -2 5668.60 335.328   1
  -2   2   2 5313.65 336.290   1
   2   2  -1 53650.8 2871.85   1
  -2  -2   1 53030.1 2872.24   1
  -2   2   1 52070.8 2878.56   1
   2  -2  -1 54258.5 2876.32   1
   2  -2   0 967.710 117.390   1
  -2   2   0 880.012 122.948   1
  -2  -2   0 1142.29 130.768   1
   2   2   0 828.724 124.246   1
   2   2   1 50017.7 2404.76   1
  -2  -2  -1 49267.5 2404.00   1
   2  -2   1 49422.1 2396.07   1
   2  -2   2 4692.50 298.774   1
  -2  -2  -2 4912.23 303.904   1
   2   2   2 5712.00 312.678   1
  -2   2  -2 4551.35 296.348   1
   2   2   3 10910.7 614.354   1
   2  -2   3 10893.6 599.708   1
  -2  -2  -3 10334.7 614.375   1
  -2   2  -3 10405.2 597.847   1
   2   2   4 3609.59 261.365   1
   2  -2   4 3073.19 234.726   1
  -2   2  -4 3140.30 226.718   1
   2  -2   5 17819.5 976.073   1
  -2   2  -5 17210.1 973.616   1
   2   2   6 123.869 108.614   1
   2  -2   6 196.150 103.411   1
  -2   2  -6 166.896 111.939   1
  -2  -2  -6 171.328 104.008   1
   2   2   7 1325.52 198.581   1
  -2   2  -7 1784.57 165.197   1
  -2  -2  -7 1551.26 193.177   1
   2   2   8 314.211 132.580   1
  -2  -2  -8 506.800 135.374   1
  -2  -2  -9 10923.7 657.945   1
   2   2   9 12002.4 670.245   1
   2  -2   9 11780.6 646.929   1
  -2  -2 -10 12425.3 789.722   1
  -2   2 -10 13879.7 778.010   1
   2  -2  10 14157.1 787.599   1
   2   2  10 12703.3 799.151   1
   2  -2  11 377.411 145.151   1
   2   2  11 112.668 168.090   1
  -2   2 -11-42.2755 131.486   1
  -2  -2 -11 33.5307 146.631   1
   2   2  12 20034.0 1149.68   1
   2  -2  12 19528.9 1132.43   1
  -2   2 -12 19574.3 1122.16   1
  -2  -2 -12 19442.2 1132.70   1
   2   2  13 13049.9 795.734   1
   2  -2  13 12930.6 778.835   1
  -2   2 -13 12059.4 758.769   1
  -2  -2 -13 13132.9 780.155   1
   2   2  14 200.894 196.670   1
   2  -2  14 515.077 178.984   1
  -2   2 -14 586.451 179.198   1
  -2  -2 -14 518.562 180.172   1
   2   2  15 3035.96 311.843   1
  -2  -2 -15 2836.88 285.875   1
  -2   2 -16 9825.38 624.833   1
  -2  -2 -16 9103.81 626.104   1
   2   2  16 9644.47 648.294   1
   2  -2  16 10077.8 644.708   1
  -2  -2 -17 5900.53 444.680   1
  -2   2 -17 5576.21 427.082   1
   2   2  17 5438.60 460.249   1
   2  -2  17 5386.32 446.335   1
  -2   2 -18 6681.16 477.491   1
   2  -2  18 6412.89 491.295   1
   2  -2  19 1911.05 289.395   1
   2   2  19 1649.13 312.009   1
  -2  -2 -19 2411.52 291.211   1
   2  -2  20 160.752 247.681   1
   2   2  20 554.868 261.870   1
  -2   2 -20 216.694 230.315   1
  -2  -2 -20 346.815 245.655   1
   2  -2  21 1880.43 324.371   1
  -2   2 -21 2429.31 307.421   1
  -2  -2 -21 1797.63 324.108   1
   2  -2  22 1499.41 292.858   1
   2   2  22 1353.97 287.349   1
  -2  -2 -22 1785.82 275.334   1
  -2   2 -22 1942.12 296.895   1
   2   2  23 320.068 276.538   1
   2  -2  23 807.361 268.453   1
  -2   2 -23 479.975 251.680   1
  -2  -2 -23 211.143 266.435   1
   2   2  24 2459.43 359.159   1
  -2  -2 -24 2134.50 334.855   1
  -2   2 -24 2567.26 348.558   1
   2  -2  25 119.074 251.365   1
   2   2  25-87.8843 257.493   1
  -2   2 -25 446.285 270.754   1
  -2  -2 -25 916.807 276.616   1
   2   2  26 497.021 306.284   1
  -2   2 -26 112.782 270.362   1
  -2  -2 -26 515.227 305.835   1
   2   2  27 174.836 247.925   1
  -2  -2 -27 217.455 252.934   1
   2   2  28 1427.95 341.485   1
  -2  -2 -28 1536.99 331.248   1
  -2  -2 -29 1144.95 323.896   1
  -2   3  29-57.5129 253.842   1
   2  -3 -29 472.305 259.253   1
  -2   3  28 495.274 288.049   1
   2  -3 -28 480.984 291.426   1
  -2   3  26 531.458 316.748   1
   2  -3 -26 435.388 304.582   1
   2  -3 -25 27.2739 297.296   1
   2   3 -25 83.5571 256.034   1
  -2  -3  24 632.030 276.557   1
  -2   3  24 649.556 309.797   1
   2  -3 -24 1089.80 303.429   1
   2   3 -24 137.091 266.881   1
  -2  -3  23-58.8375 257.201   1
  -2   3  23 293.571 295.228   1
   2   3 -23-53.8399 244.354   1
   2  -3 -23 433.810 295.174   1
  -2   3  22 727.300 298.633   1
  -2  -3  22 773.137 275.553   1
   2   3 -22 131.658 242.162   1
   2  -3 -22 775.168 294.182   1
  -2  -3  21 2082.64 316.030   1
  -2   3  21 1432.94 309.439   1
   2   3 -21 1411.79 269.388   1
   2  -3 -20-25.8896 233.851   1
   2   3 -20 124.482 234.769   1
  -2  -3  20 644.181 270.679   1
  -2   3  19 4716.13 414.212   1
   2   3 -19 5323.34 408.117   1
  -2  -3  19 4070.60 402.808   1
   2  -3 -19 4616.11 401.188   1
  -2   3  18 4425.29 419.433   1
   2   3 -18 4591.93 385.916   1
   2  -3 -18 4798.72 401.860   1
  -2  -3  18 4027.42 390.645   1
  -2   3  17 78.2110 273.113   1
   2   3 -17 197.170 201.171   1
  -2  -3  17 447.747 213.329   1
   2  -3 -17 577.305 258.304   1
  -2   3  16 75.6116 187.094   1
   2   3 -16 104.004 191.184   1
  -2  -3  16 536.757 224.141   1
   2  -3 -16 256.216 180.682   1
  -2   3  15 363.224 251.491   1
   2  -3 -15 697.062 239.544   1
   2   3 -15 549.953 190.559   1
  -2  -3  15 63.3267 211.948   1
  -2   3  14 14181.9 928.007   1
   2   3 -14 14931.2 915.023   1
  -2  -3  14 17089.5 933.271   1
   2  -3 -14 15701.6 928.999   1
  -2   3  13-88.8287 215.036   1
   2  -3 -13 144.469 215.331   1
   2   3 -13 223.514 150.724   1
  -2  -3  13-147.697 169.834   1
  -2  -3  12 6186.04 436.747   1
   2   3 -12 6752.27 436.651   1
  -2   3  11 2924.62 304.119   1
  -2  -3  11 3310.66 267.177   1
   2  -3 -11 3659.72 297.384   1
  -2   3  10 6413.46 455.727   1
   2   3 -10 5882.20 414.239   1
  -2  -3  10 7611.61 433.263   1
   2  -3 -10 6270.42 448.631   1
   2   3  -9 857.237 132.730   1
  -2   3   9 805.137 181.062   1
   2  -3  -9 456.200 171.646   1
   2  -3  -8 16266.5 916.685   1
  -2   3   8 15099.6 918.422   1
  -2   3   7-14.9506 153.427   1
   2  -3  -7 235.720 145.365   1
  -2  -3   7 61.3352 116.007   1
   2   3  -7 111.986 106.301   1
   2   3  -6 10571.6 557.096   1
   2  -3  -6 8839.51 577.570   1
  -2   3   6 9013.84 583.265   1
  -2  -3   6 9263.23 560.526   1
   2  -3  -5 319.426 139.945   1
   2   3  -5 126.997 95.1105   1
  -2  -3   5 214.041 108.754   1
  -2   3   5 258.934 148.872   1
  -2  -3   4 9323.92 573.246   1
   2   3  -4 10818.6 573.944   1
  -2  -3   3-5.72075 81.1131   1
   2  -3  -3 375.979 139.985   1
   2   3  -3 253.129 78.7763   1
  -2   3   3 357.637 141.909   1
   2  -3  -2 237267. 12604.6   1
  -2  -3   2 235768. 12595.3   1
  -2   3   2 234125. 12607.0   1
   2   3  -2 233963. 12594.1   1
   2  -3  -1 31033.4 1615.34   1
  -2  -3   1 29837.4 1606.98   1
  -2   3   1 25842.0 1615.27   1
   2   3  -1 31191.4 1608.87   1
   2  -3   0 68.7227 97.0800   1
  -2   3   0 122.940 100.052   1
  -2  -3   0 64.6758 93.0216   1
   2   3   0-67.3907 90.5137   1
   2   3   1 28509.7 1624.79   1
  -2   3  -1 29577.3 1615.83   1
   2  -3   1 29260.4 1614.50   1
  -2  -3  -1 31952.1 1625.06   1
   2   3   2 238388. 12403.7   1
  -2   3  -2 220816. 12387.5   1
  -2  -3  -2 240095. 12402.4   1
   2  -3   2 232822. 12387.5   1
   2   3   3 140.693 134.238   1
  -2   3  -3 123.492 74.9762   1
   2  -3   3 117.579 72.2123   1
  -2   3  -4 9191.31 528.759   1
   2  -3   4 9475.21 531.350   1
   2  -3   5 40.9240 96.8257   1
  -2  -3  -5 166.472 130.428   1
   2   3   5 214.893 150.365   1
  -2   3  -5 190.172 93.3260   1
   2   3   6 9570.44 555.993   1
   2  -3   6 9366.01 531.513   1
  -2   3  -6 8731.96 525.611   1
  -2  -3  -6 8895.50 546.936   1
   2   3   7 333.915 156.906   1
   2  -3   7 187.493 110.167   1
  -2   3  -7 43.4101 94.5137   1
  -2  -3  -7-13.2758 139.515   1
   2   3   8 15101.0 890.513   1
  -2  -3  -8 15282.5 886.332   1
   2  -3   9 591.064 122.040   1
   2   3   9 528.051 165.308   1
  -2  -3  -9 554.681 153.030   1
  -2   3  -9 684.674 115.665   1
   2   3  10 6603.02 447.801   1
   2  -3  10 6158.16 412.322   1
   2   3  11 2866.71 291.586   1
   2  -3  11 3264.73 252.638   1
  -2  -3 -11 3131.20 277.092   1
  -2   3 -11 2776.09 236.854   1
   2  -3  12 5563.34 397.165   1
  -2   3 -12 5869.43 389.693   1
   2  -3  13 213.203 169.081   1
   2   3  13 438.977 219.670   1
  -2   3 -13-15.9409 150.167   1
  -2   3 -14 14292.3 869.126   1
   2  -3  14 14336.8 882.765   1
   2   3  14 14706.8 907.123   1
  -2  -3 -14 15603.4 895.623   1
   2  -3  15 266.417 186.865   1
   2   3  15-143.276 222.353   1
  -2  -3 -15 213.121 199.049   1
  -2   3 -15 458.616 173.235   1
   2  -3  16 677.780 205.926   1
   2   3  16 496.672 197.662   1
  -2  -3 -16 154.575 166.245   1
  -2   3 -16 351.521 186.524   1
   2   3  17 593.844 276.867   1
   2  -3  17 115.602 213.116   1
  -2   3 -17 559.891 202.356   1
  -2  -3 -17 320.038 227.638   1
   2   3  18 3856.00 408.706   1
  -2  -3 -18 4318.48 384.893   1
  -2   3 -18 4063.03 363.718   1
   2  -3  18 5230.35 397.955   1
  -2  -3 -19 3699.50 345.757   1
  -2   3 -19 4009.66 359.283   1
   2  -3  19 4992.04 397.705   1
   2   3  19 3851.29 375.557   1
   2  -3  20 423.824 245.009   1
   2   3  20 530.961 283.451   1
  -2   3 -20 288.173 216.243   1
  -2  -3 -20 199.527 246.855   1
   2   3  21 1622.01 328.443   1
   2  -3  22 393.220 262.828   1
  -2   3 -22 697.435 250.671   1
   2   3  23-29.1627 287.964   1
   2  -3  23 200.932 248.015   1
  -2  -3 -23 866.953 282.858   1
  -2   3 -23 508.818 268.877   1
   2   3  24 730.207 245.759   1
   2  -3  24 322.973 258.716   1
  -2   3 -24 660.974 272.552   1
  -2  -3 -24 691.177 245.434   1
  -2   3 -25 56.1258 265.030   1
   2   3  26 638.342 283.232   1
  -2  -3 -26 699.096 265.319   1
   2   3  28 229.609 284.758   1
  -2  -3 -28 133.203 287.287   1
   2   3  29 541.528 294.753   1
  -2  -3 -29 445.744 296.812   1
  -2   4  29 538.533 321.889   1
   2  -4 -29-389.047 312.786   1
  -2   4  28-373.133 302.829   1
   2  -4 -28-105.772 298.412   1
  -2   4  27 813.780 306.003   1
   2  -4 -27 561.738 292.810   1
  -2   4  26 1494.55 324.708   1
   2  -4 -26 1753.79 311.236   1
  -2   4  25 706.334 271.870   1
   2  -4 -25 705.154 269.078   1
  -2   4  24 588.824 269.732   1
   2  -4 -24 841.798 274.542   1
   2   4 -24 1231.80 271.056   1
  -2  -4  23 881.110 294.086   1
  -2   4  23 234.798 260.483   1
   2  -4 -23 727.137 250.811   1
   2   4 -23 428.382 255.858   1
  -2   4  22 1221.89 314.748   1
  -2  -4  22 1798.77 306.306   1
   2  -4 -22 1362.18 302.494   1
   2   4 -22 2006.04 289.825   1
  -2   4  21 603.668 304.481   1
   2  -4 -21 713.108 287.409   1
   2  -4 -20 390.439 276.011   1
   2   4 -20 316.934 227.248   1
  -2   4  20 340.093 298.602   1
  -2  -4  20 186.064 241.052   1
  -2   4  19 4704.27 444.425   1
   2   4 -19 5115.14 407.323   1
  -2  -4  19 3995.53 407.187   1
   2  -4 -19 5652.32 434.652   1
  -2   4  18 162.813 217.658   1
   2  -4 -18 475.330 223.795   1
   2   4 -18 515.276 215.579   1
  -2  -4  18 680.472 246.029   1
   2   4 -17 425.854 200.150   1
  -2  -4  17 369.280 217.887   1
   2  -4 -16 9309.25 630.129   1
  -2   4  16 8925.00 637.070   1
  -2   4  15 11645.9 811.564   1
   2   4 -15 14304.4 808.732   1
  -2  -4  15 13487.2 807.409   1
   2  -4 -15 12938.0 812.395   1
  -2   4  14 880.968 268.579   1
   2  -4 -14 1127.05 253.036   1
   2   4 -14 1396.22 208.264   1
  -2  -4  14 1148.24 222.496   1
  -2   4  13 8285.80 615.902   1
  -2  -4  13 10381.2 609.988   1
   2  -4 -13 9208.89 617.712   1
   2   4 -13 9837.45 592.246   1
  -2   4  12 9400.85 669.411   1
  -2  -4  12 11397.6 652.620   1
   2  -4 -12 9718.11 665.315   1
   2   4 -12 11526.8 647.871   1
  -2  -4  11 3596.58 283.301   1
   2   4 -11 3499.00 270.846   1
  -2   4  10 9316.90 613.472   1
  -2  -4  10 10080.8 581.084   1
   2   4 -10 9418.84 570.565   1
   2  -4 -10 9385.11 605.344   1
  -2   4   9 33565.9 1852.98   1
   2  -4  -9 32633.4 1845.66   1
   2  -4  -8 491.528 170.994   1
  -2  -4   8 560.651 108.793   1
   2   4  -8 461.014 103.079   1
  -2   4   8 494.216 178.340   1
   2  -4  -7 175.905 152.539   1
   2   4  -7 248.400 91.6248   1
  -2   4   7 330.730 171.251   1
  -2   4   6 23837.0 1439.81   1
   2   4  -6 26341.8 1411.29   1
   2  -4  -6 25724.1 1439.39   1
  -2  -4   6 26252.4 1415.57   1
  -2   4   5 71094.7 4235.22   1
   2  -4  -5 73821.1 4230.65   1
  -2  -4   5 80311.7 4209.54   1
   2   4  -5 82511.4 4209.52   1
  -2  -4   4 45779.8 2458.83   1
   2   4  -4 45228.0 2458.11   1
   2  -4  -3 41919.0 2212.41   1
  -2   4   3 40039.1 2215.00   1
  -2  -4   3 38681.1 2191.93   1
   2   4  -3 41824.2 2191.58   1
   2  -4  -2 7877.07 448.732   1
   2   4  -2 7304.27 429.297   1
  -2  -4   2 7154.47 426.961   1
  -2   4   2 7936.47 453.551   1
   2   4  -1 24784.7 1406.43   1
  -2  -4   1 25079.7 1406.25   1
   2  -4  -1 26860.2 1413.83   1
  -2   4   1 27002.5 1418.20   1
   2   4   0 12390.7 694.856   1
  -2  -4   0 11703.0 690.893   1
  -2   4   0 12896.1 695.806   1
   2  -4   0 12482.5 691.762   1
  -2  -4  -1 25874.0 1408.61   1
   2   4   1 25598.8 1412.08   1
  -2   4  -1 24282.5 1398.02   1
   2  -4   1 27122.1 1400.50   1
  -2  -4  -2 7147.60 427.914   1
   2   4   2 7829.85 437.248   1
  -2   4  -2 7083.08 403.078   1
   2  -4   2 6586.05 402.052   1
   2   4   3 40786.4 2106.30   1
   2  -4   3 36490.4 2078.04   1
  -2  -4  -3 42607.9 2105.07   1
  -2   4  -3 37526.0 2077.43   1
   2  -4   4 46929.8 2557.86   1
  -2   4  -4 47914.3 2557.67   1
   2  -4   5 75064.5 4072.23   1
   2   4   5 78943.6 4106.03   1
  -2  -4  -5 76660.8 4099.41   1
  -2   4  -5 74431.2 4071.94   1
   2   4   6 25644.4 1422.20   1
   2  -4   6 24431.0 1387.52   1
  -2   4  -6 26098.4 1387.24   1
  -2  -4  -6 25288.8 1417.58   1
   2   4   7 184.600 131.989   1
   2  -4   7 185.782 93.1770   1
  -2   4  -7 187.913 89.9725   1
  -2  -4  -7 210.949 116.540   1
   2   4   8 349.356 165.395   1
   2  -4   8 516.625 115.693   1
  -2  -4  -8 407.129 147.782   1
  -2   4  -8 394.886 104.452   1
  -2  -4  -9 34264.5 1922.34   1
   2   4   9 35041.7 1933.27   1
   2  -4  10 9081.84 534.659   1
   2   4  10 8583.49 571.626   1
  -2  -4 -10 8897.71 562.732   1
  -2   4 -10 8610.24 525.843   1
   2  -4  11 3895.38 291.129   1
  -2   4 -11 3676.53 275.367   1
   2   4  12 9260.14 668.766   1
   2  -4  12 11043.1 649.610   1
  -2  -4 -12 10820.4 665.076   1
  -2   4 -12 10797.0 636.166   1
   2   4  13 9209.36 635.306   1
   2  -4  13 9167.42 607.193   1
  -2  -4 -13 9094.93 622.311   1
   2  -4  14 957.735 195.563   1
   2   4  14 1033.38 245.898   1
  -2   4 -14 1452.45 182.652   1
  -2  -4 -14 1151.10 223.683   1
  -2  -4 -15 13890.2 810.765   1
  -2   4 -15 12249.6 774.042   1
   2  -4  15 12561.8 791.323   1
   2   4  15 12980.4 820.615   1
  -2  -4 -16 8941.70 599.385   1
   2   4  16 8522.26 613.741   1
   2  -4  17 428.856 218.561   1
  -2   4 -17 182.665 189.821   1
   2  -4  18 953.985 244.867   1
   2   4  18 404.171 274.250   1
  -2  -4 -18 574.747 250.086   1
  -2   4 -18 601.578 199.505   1
   2   4  19 3861.09 418.136   1
  -2   4 -19 5544.63 400.479   1
  -2  -4 -19 4935.72 411.739   1
   2  -4  19 5031.17 420.290   1
   2  -4  20 156.086 243.249   1
   2   4  20 394.096 286.190   1
  -2   4 -20 167.080 226.213   1
  -2  -4 -20 752.726 268.969   1
   2  -4  21 593.475 263.559   1
  -2  -4 -21 586.735 270.184   1
  -2   4 -21 1018.57 248.946   1
   2   4  22 1504.76 298.345   1
   2  -4  22 1583.73 301.115   1
  -2  -4 -22 1452.78 309.606   1
  -2   4 -22 1401.29 296.480   1
   2   4  23 524.731 300.920   1
   2  -4  23 515.557 265.652   1
  -2  -4 -23 367.190 280.276   1
  -2   4 -23 1102.72 273.139   1
   2   4  24 902.822 275.224   1
  -2  -4 -24 503.171 267.549   1
  -2   4 -24 938.964 286.153   1
   2   4  25 929.360 331.421   1
  -2  -4 -25 1219.83 320.042   1
   2   4  26 1382.07 290.160   1
  -2  -4 -26 1252.79 291.907   1
   2   4  27 882.139 326.573   1
  -2  -4 -27 398.674 301.527   1
   2   4  28-141.740 241.146   1
  -2  -4 -28 446.871 240.652   1
   2   4  29 252.746 300.226   1
  -2  -4 -29 412.995 308.369   1
   2  -5 -29 510.617 284.652   1
  -2   5  29 27.8997 273.207   1
   2  -5 -27 343.892 273.172   1
  -2   5  27 661.713 282.510   1
   2  -5 -26 695.360 290.993   1
  -2   5  26 435.959 287.135   1
   2  -5 -25 350.275 287.197   1
  -2   5  25 731.613 298.211   1
   2  -5 -23-53.7710 258.658   1
   2   5 -23 506.463 251.335   1
   2  -5 -22 748.192 256.487   1
  -2   5  22 990.486 276.820   1
   2  -5 -21 264.844 212.220   1
   2   5 -21 522.225 238.772   1
  -2  -5  21 490.897 245.590   1
  -2   5  21 375.258 235.208   1
  -2   5  20 8840.50 659.562   1
   2   5 -20 10570.9 640.184   1
  -2  -5  20 8948.13 642.048   1
   2  -5 -20 8897.98 646.970   1
  -2   5  19 867.579 307.884   1
   2  -5 -19 772.647 267.267   1
   2   5 -19 571.569 221.341   1
  -2  -5  19 900.796 239.784   1
   2  -5 -18 4676.91 413.461   1
   2   5 -18 4607.82 390.695   1
  -2  -5  18 5397.25 409.613   1
  -2   5  18 4391.36 429.750   1
  -2   5  17 723.365 214.692   1
   2  -5 -17 617.558 199.201   1
   2   5 -17 1110.44 224.879   1
  -2  -5  17 404.720 230.736   1
  -2   5  16 4576.40 453.573   1
   2   5 -16 5513.54 408.880   1
  -2  -5  16 6004.53 428.431   1
   2  -5 -16 5252.17 446.664   1
  -2   5  15-151.318 228.906   1
   2  -5 -15-23.3768 206.220   1
   2   5 -15 397.954 167.847   1
  -2  -5  15 118.598 184.847   1
  -2   5  14 5003.53 434.520   1
   2   5 -14 5161.74 372.266   1
  -2  -5  14 5113.67 380.891   1
   2  -5 -14 4908.69 417.082   1
  -2   5  13 864.718 204.129   1
   2   5 -13 1233.65 181.356   1
  -2  -5  13 1265.78 199.186   1
   2  -5 -13 870.618 186.634   1
  -2   5  12-134.235 211.474   1
   2  -5 -12 562.793 207.852   1
   2   5 -12 84.7650 140.062   1
  -2  -5  12 232.122 161.368   1
   2  -5 -11 3278.12 307.003   1
   2   5 -11 3392.17 254.705   1
  -2  -5  11 3404.86 263.556   1
   2  -5 -10 3221.24 296.925   1
   2   5 -10 3436.93 239.369   1
  -2   5  10 3010.18 305.227   1
  -2  -5  10 2953.17 240.389   1
   2  -5  -9 53.2706 163.535   1
  -2   5   9 266.502 174.812   1
   2   5  -8 24060.1 1296.67   1
   2  -5  -8 23939.4 1335.48   1
  -2   5   8 24388.5 1343.29   1
  -2  -5   8 22140.9 1299.48   1
  -2   5   7 11924.0 684.788   1
  -2  -5   7 11987.6 644.033   1
  -2  -5   6 2876.63 201.200   1
  -2   5   6 3117.18 260.759   1
   2   5  -6 2893.01 203.726   1
   2  -5  -6 2943.81 248.589   1
  -2  -5   5 2873.47 201.954   1
   2   5  -5 3107.37 200.027   1
   2  -5  -5 3096.85 240.914   1
  -2   5   5 2973.57 252.755   1
   2  -5  -4 8503.20 520.483   1
  -2  -5   4 8278.13 489.109   1
   2   5  -4 8751.21 487.130   1
  -2   5   4 8872.21 532.023   1
  -2  -5   3 13772.8 783.077   1
   2   5  -3 14610.0 784.849   1
   2  -5  -2 536.562 125.809   1
  -2   5   2 713.692 132.468   1
  -2  -5   2 394.323 87.3005   1
   2   5  -2 463.652 91.8617   1
   2   5  -1 16906.2 969.129   1
  -2  -5   1 17599.1 967.880   1
  -2   5   1 17984.4 980.434   1
   2  -5  -1 17850.9 976.290   1
  -2   5   0 82.8192 92.5161   1
   2  -5   0 74.6941 94.2438   1
  -2  -5   0-14.0898 99.6144   1
   2   5   0-7.57797 112.061   1
  -2   5  -1 17716.6 1000.65   1
   2   5   1 18686.8 1014.95   1
   2  -5   1 18409.4 999.472   1
  -2  -5  -1 17908.1 1009.96   1
   2   5   2 523.130 122.883   1
   2  -5   2 610.250 84.9238   1
  -2   5  -2 533.042 85.2235   1
  -2  -5  -2 611.197 116.954   1
  -2   5  -3 14114.7 773.213   1
   2  -5   3 13962.8 774.522   1
   2   5   4 7966.24 531.959   1
  -2   5  -4 8627.38 492.758   1
   2  -5   5 3389.52 209.655   1
   2   5   5 3432.98 262.239   1
  -2   5  -5 3109.75 205.531   1
  -2  -5  -5 3161.88 253.102   1
   2  -5   6 3118.52 201.316   1
   2   5   6 2940.62 266.320   1
  -2   5  -6 3025.25 198.346   1
  -2  -5  -6 2645.42 250.328   1
   2   5   7 11858.6 676.223   1
   2  -5   7 11021.9 629.513   1
  -2  -5  -7 10105.3 663.465   1
  -2   5  -7 11379.7 628.123   1
   2  -5   8 22607.6 1280.93   1
   2   5   8 23002.6 1323.99   1
  -2   5  -8 24071.4 1278.44   1
  -2  -5  -8 22748.1 1314.46   1
   2   5   9 74.7021 186.932   1
   2  -5   9 60.6559 99.3657   1
   2   5  10 3435.06 306.942   1
  -2  -5 -10 3325.13 292.375   1
   2   5  11 3343.14 317.210   1
   2  -5  11 3114.47 256.438   1
  -2   5 -11 3512.43 247.056   1
  -2  -5 -11 3377.44 298.406   1
   2   5  12 88.9280 173.417   1
   2  -5  12-29.1478 131.160   1
  -2  -5 -12 254.433 156.078   1
  -2   5 -12-13.1211 122.351   1
   2   5  13 1295.40 247.976   1
   2  -5  13 869.421 179.993   1
  -2   5 -13 823.639 165.517   1
  -2  -5 -13 1175.44 218.369   1
  -2   5 -14 5132.76 362.387   1
  -2  -5 -14 5010.56 414.388   1
   2  -5  14 5326.01 383.262   1
   2   5  14 4834.08 441.279   1
   2   5  15-174.645 238.632   1
   2  -5  15 324.630 183.113   1
  -2  -5 -15 265.992 205.010   1
  -2   5 -15-137.412 159.723   1
  -2   5 -16 5585.23 387.544   1
  -2  -5 -16 4741.64 410.774   1
   2  -5  16 5462.95 402.841   1
   2   5  16 4694.49 444.893   1
   2   5  17 851.132 282.583   1
  -2  -5 -17 352.606 238.242   1
  -2  -5 -18 4212.82 389.356   1
  -2   5 -18 5053.34 385.361   1
   2   5  18 4199.06 403.564   1
   2  -5  18 4860.66 388.537   1
   2  -5  19 341.546 228.390   1
   2   5  19 250.445 280.747   1
  -2   5 -19 1076.31 227.706   1
  -2  -5 -19 866.387 266.008   1
  -2  -5 -20 8554.42 596.431   1
  -2   5 -20 8992.90 588.631   1
   2  -5  20 8256.93 588.696   1
   2   5  20 8015.67 601.653   1
   2   5  21 803.380 300.538   1
   2  -5  21 369.777 243.885   1
  -2  -5 -21 639.733 276.694   1
  -2   5 -21 694.684 240.160   1
   2   5  22 318.707 263.071   1
  -2  -5 -22 752.596 258.425   1
   2   5  23 203.850 304.839   1
  -2  -5 -23 366.479 279.757   1
  -2   5 -23 268.169 256.922   1
   2   5  25 231.041 293.451   1
  -2  -5 -25 395.057 302.213   1
   2   5  26 1199.51 302.053   1
  -2  -5 -26 818.888 283.505   1
   2   5  27 506.873 320.090   1
  -2  -5 -27 1261.35 317.646   1
   2   5  29 55.1321 300.101   1
  -2  -5 -29 203.408 298.404   1
   2  -6 -28 668.947 313.591   1
  -2   6  28 195.841 280.341   1
   2  -6 -27 1385.62 327.401   1
  -2   6  27 967.604 320.834   1
   2  -6 -26 105.965 305.593   1
  -2   6  26 1123.76 321.085   1
   2  -6 -25 481.538 312.170   1
  -2   6  25 407.146 308.133   1
   2  -6 -24 403.712 302.053   1
  -2   6  24 672.103 321.722   1
   2  -6 -23 4048.89 418.804   1
  -2   6  23 4566.87 445.661   1
   2   6 -22 3390.12 357.886   1
   2  -6 -22 3474.16 374.286   1
  -2   6  22 2886.05 378.741   1
   2   6 -21 270.998 221.704   1
  -2  -6  21 541.425 245.429   1
  -2   6  21 492.133 241.765   1
   2  -6 -21 504.443 233.955   1
   2   6 -20 799.051 242.325   1
  -2  -6  20 1342.43 271.779   1
  -2   6  19 1212.94 319.914   1
   2   6 -19 1139.62 236.497   1
  -2  -6  19 957.135 265.996   1
   2  -6 -19 1530.20 305.963   1
  -2   6  18 1998.14 323.011   1
   2   6 -18 1711.96 256.011   1
  -2  -6  18 1902.47 287.031   1
   2  -6 -18 2374.10 320.145   1
  -2   6  17-135.786 198.727   1
   2  -6 -17-75.0521 188.474   1
   2   6 -16 1711.60 231.631   1
  -2  -6  16 1714.39 229.711   1
  -2   6  15-102.823 215.096   1
   2   6 -15 190.501 164.472   1
  -2  -6  15 37.9579 182.498   1
   2  -6 -15 261.869 213.044   1
  -2   6  14 621.094 250.288   1
   2   6 -14 719.249 175.925   1
  -2  -6  14 648.159 184.257   1
   2  -6 -14 808.747 242.435   1
  -2   6  13 191.787 194.678   1
   2  -6 -13 289.987 191.542   1
   2   6 -13 58.5171 142.173   1
  -2  -6  13 64.2515 154.934   1
   2  -6 -12 2593.98 284.910   1
   2   6 -12 2438.15 222.693   1
  -2  -6  12 2862.66 238.275   1
  -2   6  12 2694.54 292.880   1
  -2   6  11 22.0252 202.358   1
   2  -6 -11 41.0209 184.438   1
   2   6 -11 451.334 116.510   1
  -2  -6  11 549.355 145.738   1
   2  -6  -9 295.716 153.556   1
   2   6  -9 471.247 109.263   1
  -2  -6   9 611.932 117.964   1
  -2   6   9 356.963 161.168   1
   2   6  -8 4403.88 272.939   1
  -2  -6   8 4272.95 275.497   1
  -2   6   8 4065.42 336.620   1
   2  -6  -8 3738.22 324.223   1
  -2  -6   7 2442.96 179.909   1
   2   6  -7 2704.00 180.325   1
  -2   6   7 2410.80 237.553   1
   2  -6  -7 2304.77 233.311   1
   2   6  -6 84993.5 4640.44   1
  -2  -6   6 89092.2 4642.46   1
  -2   6   6 84002.8 4685.47   1
   2  -6  -6 85379.8 4680.57   1
  -2  -6   5 2494.87 179.791   1
  -2   6   5 2941.74 248.940   1
   2   6  -5 2741.37 175.788   1
   2  -6  -5 2907.20 242.097   1
  -2  -6   4 30586.5 1783.23   1
  -2   6   4 35873.0 1827.99   1
   2   6  -4 33816.5 1785.09   1
   2  -6  -4 34146.9 1819.10   1
   2  -6  -3 6746.11 378.262   1
  -2  -6   3 5346.34 336.816   1
   2   6  -3 5648.14 337.837   1
  -2   6   3 6028.85 381.096   1
  -2   6   2 9105.27 572.185   1
   2   6  -2 9782.12 549.686   1
   2  -6  -2 10078.0 573.441   1
  -2   6   1 410.359 114.181   1
   2   6  -1 439.036 89.6369   1
  -2  -6   1 531.536 89.2907   1
   2  -6  -1 537.552 105.768   1
   2   6   0 21565.6 1268.11   1
   2  -6   0 23778.9 1266.42   1
  -2   6   0 22974.2 1270.12   1
  -2  -6   0 23691.1 1268.05   1
   2   6   1 476.868 118.487   1
  -2  -6  -1 399.476 110.311   1
  -2   6  -1 274.038 91.0846   1
   2  -6   1 265.148 84.2123   1
  -2   6  -2 10162.4 572.047   1
   2   6   3 6654.33 396.063   1
   2  -6   3 5762.77 351.618   1
  -2  -6  -3 5410.46 385.954   1
  -2   6  -3 6675.30 354.937   1
   2  -6   4 33792.4 1864.00   1
   2   6   4 36262.4 1909.97   1
  -2  -6  -4 35143.3 1902.52   1
   2  -6   5 2778.20 172.091   1
  -2   6  -5 2755.21 170.048   1
   2   6   5 2665.12 239.626   1
  -2   6  -6 92693.3 4808.92   1
  -2  -6  -6 90849.3 4852.63   1
   2   6   6 90233.5 4858.65   1
   2  -6   6 85874.0 4808.30   1
  -2   6  -7 2551.60 174.238   1
  -2  -6  -7 2393.63 223.760   1
   2  -6   7 2649.25 181.099   1
   2   6   7 2634.20 235.954   1
  -2   6  -8 3862.37 257.629   1
   2   6   8 3757.88 306.447   1
   2  -6   8 4591.53 264.143   1
  -2  -6  -9 608.277 154.291   1
  -2   6  -9 426.928 95.4779   1
   2   6   9 527.049 170.817   1
   2  -6   9 403.561 100.260   1
   2  -6  10 10949.0 613.753   1
  -2   6 -10 9912.12 607.530   1
   2   6  11 327.433 230.449   1
  -2  -6 -11 385.875 204.302   1
   2   6  12 2768.75 289.791   1
  -2   6 -12 2454.56 219.425   1
   2  -6  12 2864.07 238.178   1
  -2  -6 -12 2934.14 272.713   1
   2  -6  13 60.4536 147.119   1
   2   6  13 237.499 233.899   1
  -2   6 -13 135.932 131.375   1
  -2  -6 -13-105.675 202.181   1
   2   6  14 664.511 250.730   1
   2  -6  14 566.650 174.817   1
  -2  -6 -14 964.183 240.310   1
  -2   6 -14 465.724 161.141   1
   2  -6  15-18.1960 170.522   1
   2   6  15-280.007 220.464   1
  -2  -6 -15 406.506 203.773   1
  -2   6 -15 32.8715 153.627   1
   2  -6  16 1732.89 226.097   1
  -2   6 -16 1197.26 202.352   1
   2  -6  17 21.0840 193.600   1
   2   6  17 567.023 252.502   1
  -2   6 -17 57.9380 183.047   1
  -2  -6 -17 119.531 209.722   1
   2   6  18 2095.32 325.789   1
   2  -6  18 1946.72 266.001   1
  -2   6 -18 1922.97 258.352   1
  -2  -6 -18 1491.91 291.210   1
   2   6  19 1516.93 312.068   1
   2  -6  19 967.717 246.351   1
  -2  -6 -19 949.174 270.931   1
  -2   6 -19 1658.41 240.069   1
   2  -6  20 24.7917 218.229   1
  -2   6 -20 374.911 217.548   1
   2  -6  21 314.686 253.169   1
   2   6  21 230.631 296.735   1
  -2  -6 -21 282.708 274.715   1
  -2   6 -21 344.552 241.705   1
   2   6  22 3189.78 389.592   1
  -2  -6 -22 3529.56 365.094   1
   2   6  23 3713.98 425.203   1
  -2  -6 -23 3722.22 399.807   1
  -2  -6 -24 314.952 236.071   1
   2   6  25-57.2825 306.267   1
   2   6  26 594.657 248.033   1
  -2  -6 -26 366.351 241.387   1
   2   6  27 807.844 317.446   1
  -2  -6 -27 1038.90 325.296   1
   2   6  28 55.2467 253.024   1
  -2  -6 -28 408.989 272.522   1
   2  -7 -28 405.583 303.843   1
  -2   7  28 275.892 302.562   1
   2  -7 -26 340.973 302.091   1
  -2   7  26 342.651 314.878   1
   2  -7 -25 26.5409 294.930   1
   2  -7 -24 160.600 292.212   1
  -2   7  24 378.145 306.333   1
   2  -7 -23-106.929 281.809   1
  -2   7  23 116.848 287.638   1
   2  -7 -22 827.788 277.475   1
  -2   7  22 1370.80 313.398   1
   2  -7 -21 2313.63 290.160   1
  -2   7  21 2583.16 319.471   1
   2   7 -20 4993.79 399.578   1
   2  -7 -20 4224.13 420.715   1
  -2  -7  20 5120.82 418.665   1
  -2   7  20 4669.03 451.970   1
  -2   7  19 1165.51 320.410   1
   2   7 -19 804.706 225.075   1
  -2  -7  19 1006.05 243.923   1
   2  -7 -19 182.798 288.390   1
   2  -7 -18 2035.08 312.183   1
  -2   7  18 2326.52 342.925   1
   2   7 -17 3856.61 327.523   1
   2  -7 -17 3392.45 362.367   1
  -2  -7  17 4277.88 345.766   1
  -2   7  17 4566.11 396.037   1
   2  -7 -16 2603.61 341.791   1
  -2   7  16 3231.62 369.548   1
  -2  -7  16 2895.07 280.959   1
   2   7 -16 2819.37 272.176   1
   2   7 -15 1975.50 228.915   1
  -2  -7  15 2246.13 236.068   1
  -2   7  14 738.345 263.856   1
   2  -7 -14 23.5573 234.219   1
   2   7 -14 522.472 155.202   1
  -2  -7  14 427.701 174.629   1
  -2   7  13 5896.94 485.477   1
   2   7 -13 6847.88 419.884   1
  -2  -7  13 6665.86 426.803   1
   2  -7 -13 5710.47 470.481   1
   2  -7 -12 396.480 191.348   1
  -2  -7  12 747.644 153.206   1
  -2   7  12 592.102 220.468   1
   2   7 -12 487.527 129.830   1
   2  -7 -11 10194.6 645.818   1
  -2   7  11 10002.5 651.194   1
   2  -7 -10 1293.24 203.581   1
   2   7 -10 1493.83 156.259   1
  -2  -7  10 1792.76 157.503   1
  -2   7  10 1606.54 211.167   1
   2   7  -9 6042.41 352.193   1
  -2  -7   9 5433.76 349.327   1
  -2  -7   8 55789.7 3096.26   1
  -2   7   8 59955.7 3155.59   1
   2  -7  -8 57825.9 3146.89   1
   2   7  -8 57702.9 3094.51   1
   2  -7  -7 17231.7 1036.55   1
   2   7  -7 18208.3 985.066   1
  -2  -7   7 17584.6 984.994   1
  -2   7   7 18545.3 1047.11   1
  -2  -7   6 3559.58 222.926   1
   2   7  -6 3748.17 221.769   1
   2  -7  -6 3313.15 281.170   1
  -2   7   6 3259.04 292.425   1
  -2  -7   5 653.636 76.1637   1
  -2   7   5 589.542 152.774   1
   2  -7  -5 543.284 146.881   1
   2   7  -5 657.787 81.3475   1
   2   7  -4 47763.7 2487.37   1
  -2   7   4 46196.7 2530.57   1
   2  -7  -4 46588.3 2525.73   1
  -2  -7   4 44274.1 2486.15   1
  -2  -7   3 14801.8 805.421   1
   2  -7  -3 14011.0 837.208   1
  -2   7   3 15023.7 845.442   1
   2   7  -3 14434.1 806.283   1
  -2  -7   2 237.987 82.7090   1
  -2   7   1 19032.4 1070.37   1
  -2  -7   1 19115.9 1058.03   1
   2   7  -1 19249.9 1061.39   1
   2  -7   0 114.729 92.9098   1
  -2   7   0-36.3135 107.754   1
   2   7   0-18.3197 91.4705   1
  -2  -7  -1 18632.0 1066.14   1
   2   7   1 18696.7 1071.51   1
   2  -7   1 18973.9 1051.84   1
  -2   7  -1 19835.6 1057.41   1
   2   7   2 152.815 117.337   1
   2  -7   2 155.524 67.7621   1
  -2  -7  -2 85.7928 105.605   1
   2   7   3 15727.0 869.912   1
   2  -7   3 15339.9 826.246   1
  -2   7  -3 14479.1 826.799   1
  -2  -7  -3 15205.9 862.939   1
   2  -7   4 49950.7 2651.54   1
   2   7   4 49292.2 2699.91   1
  -2  -7  -4 48828.0 2694.10   1
  -2   7  -4 48799.2 2650.86   1
   2  -7   5 541.255 60.5880   1
   2   7   5 637.882 155.816   1
  -2  -7  -5 537.124 146.181   1
  -2   7  -5 508.854 62.3272   1
  -2   7  -6 3624.33 208.979   1
  -2  -7  -6 3831.98 283.130   1
   2  -7   6 3396.72 210.136   1
   2   7   6 3373.84 288.305   1
   2  -7   7 18393.7 999.208   1
   2   7   7 17801.1 1061.73   1
   2  -7   8 58183.7 3193.83   1
  -2   7  -8 60811.7 3191.71   1
  -2  -7  -8 57356.7 3242.73   1
   2   7   8 59421.5 3255.22   1
   2  -7   9 5575.52 302.084   1
  -2   7  -9 4111.03 295.869   1
   2  -7  10 1572.81 156.921   1
  -2   7 -10 1793.16 148.448   1
   2   7  10 1745.32 243.754   1
  -2  -7 -10 2036.78 235.371   1
  -2   7 -11 10519.6 633.631   1
   2   7  11 11641.5 710.937   1
   2  -7  11 11113.8 639.038   1
  -2  -7 -11 11009.1 690.919   1
   2   7  12 375.562 223.576   1
  -2  -7 -12 961.219 215.605   1
  -2  -7 -13 6393.15 449.353   1
  -2   7 -13 5658.29 384.886   1
   2   7  13 6234.16 466.678   1
   2  -7  13 5509.35 395.997   1
   2  -7  14 417.492 171.982   1
   2   7  14 529.170 251.647   1
  -2   7 -14 393.756 146.607   1
  -2  -7 -14 603.624 223.550   1
   2  -7  15 2260.65 232.028   1
  -2   7 -15 1732.13 214.774   1
   2  -7  16 2861.54 271.998   1
  -2  -7 -16 2408.14 285.952   1
  -2   7 -16 2444.93 253.228   1
   2   7  17 3694.97 405.306   1
  -2   7 -17 4293.29 329.517   1
   2  -7  17 4016.12 335.972   1
  -2  -7 -17 3518.93 371.251   1
   2   7  18 1673.54 281.818   1
   2  -7  18 2297.70 264.783   1
  -2  -7 -18 2626.26 296.638   1
  -2   7 -18 2136.81 254.740   1
   2  -7  19 892.948 243.837   1
   2   7  19 1103.94 306.993   1
  -2  -7 -19 779.558 275.852   1
  -2   7 -19 1076.42 229.475   1
  -2   7 -20 5470.76 400.897   1
   2   7  20 4672.84 451.770   1
  -2  -7 -20 3930.46 413.247   1
   2   7  21 2427.37 341.856   1
  -2  -7 -21 2574.88 327.723   1
   2   7  22 841.298 330.915   1
  -2  -7 -22 1015.60 306.586   1
   2   7  23 405.227 227.708   1
  -2  -7 -23 705.707 244.828   1
   2   7  24 863.324 317.158   1
  -2  -7 -24 130.490 285.095   1
   2   7  25 255.992 281.071   1
  -2  -7 -25 260.757 280.273   1
   2   7  26 308.577 293.597   1
  -2  -7 -26 207.214 278.947   1
   2   7  28-27.2404 245.086   1
  -2  -7 -28 50.3693 243.260   1
   2  -8 -27 331.149 288.797   1
  -2   8  26 706.726 313.566   1
   2  -8 -26 77.8302 280.837   1
  -2   8  25 487.223 298.502   1
   2  -8 -25 315.697 289.847   1
  -2   8  24 665.641 305.487   1
   2  -8 -24 531.957 283.326   1
  -2   8  23 233.021 246.841   1
   2  -8 -23-79.8931 238.952   1
  -2   8  21-87.2405 278.171   1
   2  -8 -21 266.103 266.973   1
   2  -8 -20 821.380 299.135   1
  -2   8  20-318.466 298.593   1
  -2   8  18 7894.15 615.249   1
   2   8 -18 9421.11 587.210   1
   2  -8 -18 8573.33 611.179   1
  -2  -8  18 9476.52 596.939   1
  -2   8  17 668.193 298.890   1
   2   8 -17 397.790 175.395   1
  -2  -8  17 565.708 181.399   1
   2  -8 -17 435.225 272.305   1
  -2   8  16 1858.88 284.308   1
   2  -8 -16 1508.88 257.544   1
   2   8 -16 1547.08 210.646   1
  -2  -8  16 2236.07 229.506   1
   2  -8 -15 73.9152 247.074   1
   2   8 -15 271.768 156.641   1
  -2   8  15 239.867 267.187   1
  -2  -8  15 457.253 170.379   1
   2  -8 -14 240.317 192.696   1
   2   8 -14 243.947 143.412   1
  -2   8  14 155.911 196.078   1
  -2  -8  14 267.110 149.705   1
   2  -8 -13 350.152 229.071   1
   2   8 -13 282.913 128.604   1
  -2   8  13-100.923 242.192   1
  -2  -8  13 209.806 130.260   1
   2  -8 -12 6232.25 451.715   1
  -2   8  12 5125.77 458.487   1
   2  -8 -11 1589.80 268.794   1
  -2   8  11 1452.56 271.311   1
  -2  -8  11 1929.96 163.200   1
   2   8 -11 1846.20 168.324   1
   2  -8 -10 3463.39 313.816   1
  -2   8  10 3108.24 331.167   1
   2   8 -10 3066.38 211.427   1
  -2  -8  10 2717.99 210.441   1
  -2   8   9 300.798 195.232   1
  -2  -8   9 239.105 81.3876   1
   2  -8  -9 179.193 183.944   1
   2   8  -9 146.517 82.0168   1
   2   8  -8 6460.06 387.694   1
  -2  -8   8 6953.46 389.285   1
  -2   8   8 6624.96 472.151   1
   2  -8  -8 6840.88 462.842   1
   2   8  -7 6086.29 337.433   1
   2  -8  -7 5998.60 404.914   1
  -2   8   7 5706.73 413.530   1
  -2  -8   7 5553.65 335.541   1
   2  -8  -6 8809.77 585.935   1
   2   8  -6 9537.41 525.048   1
  -2  -8   6 9446.11 523.579   1
  -2   8   6 9331.67 595.636   1
   2   8  -5 382.410 67.4672   1
  -2   8   5 236.081 155.080   1
  -2  -8   5 366.094 61.6099   1
   2  -8  -5 388.314 150.929   1
  -2   8   4 2751.61 245.748   1
  -2  -8   4 2723.05 175.356   1
   2   8  -4 2665.79 177.694   1
   2  -8  -4 2811.86 235.774   1
  -2   8   3 850.559 161.268   1
   2   8  -3 906.977 105.338   1
   2  -8  -3 892.653 147.653   1
  -2  -8   3 1035.75 99.8669   1
   2  -8  -2 3249.62 235.482   1
  -2  -8   2 3050.39 205.886   1
  -2   8   2 2707.65 233.386   1
   2   8  -2 3026.05 206.989   1
   2   8  -1 3418.25 235.103   1
  -2  -8   1 3460.10 233.089   1
   2  -8   0 1939.17 161.909   1
  -2  -8   0 2209.38 174.657   1
   2   8   0 2002.33 181.441   1
  -2   8   0 1998.86 178.342   1
  -2   8  -1 2930.29 217.988   1
   2  -8   1 3213.12 211.375   1
   2   8   2 2666.50 232.687   1
  -2  -8  -2 2675.64 229.704   1
   2  -8   2 3166.66 200.702   1
  -2   8  -2 3187.61 198.788   1
  -2   8  -3 1130.49 101.109   1
   2   8   3 1213.56 161.478   1
   2  -8   3 991.834 95.1881   1
   2   8   4 2605.29 236.699   1
   2  -8   4 2694.25 165.328   1
  -2  -8  -4 2976.70 233.950   1
  -2   8  -4 2730.40 164.719   1
  -2  -8  -5 266.552 129.509   1
   2   8   5 560.643 158.655   1
   2   8   6 8962.40 573.420   1
  -2  -8  -7 6009.57 429.638   1
   2   8   7 6927.04 450.708   1
   2  -8   8 6835.17 381.807   1
   2   8   8 7931.22 487.545   1
  -2  -8  -8 6671.42 458.749   1
  -2   8  -8 6600.80 379.957   1
   2   8   9 63.8594 184.930   1
   2  -8   9 272.535 71.7402   1
  -2   8  -9 258.946 69.0080   1
   2   8  10 2547.93 304.726   1
  -2   8 -10 2848.84 200.110   1
   2  -8  10 3041.11 204.835   1
  -2  -8 -10 3356.71 297.978   1
   2   8  11 1394.69 236.972   1
  -2   8 -11 1361.50 138.929   1
   2  -8  11 1410.39 148.895   1
  -2  -8 -11 1406.45 226.449   1
  -2   8 -12 6300.15 371.772   1
  -2  -8 -12 5988.33 451.274   1
   2  -8  12 5550.07 376.719   1
   2   8  12 5742.97 479.126   1
   2   8  13 24.9907 209.729   1
  -2  -8 -13-44.3224 194.253   1
   2   8  14-25.7397 261.333   1
   2  -8  14 560.144 149.667   1
  -2  -8 -14 250.846 229.004   1
  -2   8 -14-12.8697 124.792   1
   2   8  15-212.646 266.673   1
   2  -8  15 214.336 150.839   1
  -2  -8 -15 93.7528 229.755   1
  -2   8 -15 115.943 146.454   1
   2   8  16 1713.00 261.239   1
   2  -8  16 2007.80 222.691   1
  -2   8 -16 1877.07 210.966   1
  -2  -8 -16 1513.92 236.820   1
   2  -8  17 672.904 195.070   1
   2   8  17 1053.03 297.480   1
  -2  -8 -17 957.415 264.391   1
  -2   8 -17 877.379 184.191   1
  -2  -8 -18 8308.71 631.455   1
  -2   8 -18 9269.19 597.550   1
   2   8  18 9075.21 658.234   1
   2  -8  18 10076.1 613.892   1
  -2   8 -19 61.5489 195.259   1
   2   8  20 287.903 300.081   1
  -2  -8 -20 589.012 277.074   1
   2   8  21-463.337 286.928   1
  -2  -8 -21-155.287 263.603   1
   2   8  23 317.513 308.858   1
  -2  -8 -23 130.158 284.640   1
   2   8  24 628.137 300.626   1
  -2  -8 -24 701.428 290.877   1
   2   8  25 310.436 282.797   1
  -2  -8 -25 232.625 259.659   1
   2   8  26 719.212 312.338   1
  -2  -8 -26 463.477 298.671   1
   2   8  27 191.066 249.275   1
  -2  -8 -27 227.847 249.533   1
  -2   9  27-191.860 252.998   1
   2  -9 -25 1537.39 261.510   1
  -2   9  25 1420.62 271.743   1
   2  -9 -23 79.5189 267.300   1
  -2   9  23 348.205 283.896   1
   2  -9 -22 239.430 290.833   1
  -2   9  22 844.141 322.221   1
   2  -9 -21 1386.08 316.564   1
  -2   9  21 1341.06 349.755   1
   2  -9 -20 106.297 250.063   1
  -2   9  20 464.877 289.788   1
  -2   9  19 144.483 260.989   1
   2  -9 -19 290.764 253.081   1
  -2   9  18 1256.05 331.418   1
   2   9 -18 1171.21 206.934   1
   2  -9 -18 943.742 295.338   1
   2  -9 -17 776.282 237.675   1
   2   9 -17 800.038 183.760   1
  -2   9  17 535.934 248.542   1
  -2  -9  17 622.564 178.610   1
   2  -9 -16 280.215 256.987   1
   2   9 -16 258.143 153.519   1
  -2  -9  16 273.033 160.856   1
  -2   9  16 27.7172 281.443   1
   2   9 -15 5319.77 342.447   1
   2  -9 -15 4451.11 390.898   1
  -2   9  15 4270.00 401.219   1
  -2  -9  15 4781.95 334.225   1
  -2  -9  14 5148.38 360.807   1
   2   9 -14 5745.48 362.766   1
  -2   9  13 4413.60 410.583   1
   2  -9 -13 4270.71 390.286   1
  -2  -9  13 3532.98 279.548   1
   2   9 -13 4580.70 287.696   1
   2  -9 -12 393.724 222.772   1
   2   9 -12 350.187 103.586   1
  -2  -9  12 586.209 114.620   1
  -2   9  12 400.764 234.694   1
  -2   9  11 1330.58 249.633   1
   2   9 -11 1290.93 127.165   1
   2  -9 -11 1387.61 241.607   1
  -2  -9  11 1261.59 130.228   1
  -2   9  10 6402.01 483.299   1
   2   9 -10 6507.32 371.306   1
  -2  -9  10 6231.58 371.224   1
   2  -9 -10 6159.64 469.196   1
  -2   9   9 1050.85 247.809   1
  -2  -9   9 1025.10 94.8115   1
   2  -9  -9 927.369 226.953   1
   2   9  -9 1160.30 95.9286   1
  -2  -9   8 14236.9 767.878   1
   2   9  -8 13927.9 769.137   1
   2  -9  -7 31912.4 1803.19   1
  -2   9   7 32270.7 1810.09   1
   2   9  -6 1240.37 91.3611   1
  -2  -9   6 1337.77 86.7958   1
   2   9  -5 8465.16 481.512   1
   2  -9  -5 8435.35 551.945   1
  -2   9   5 7799.16 546.238   1
  -2  -9   5 8985.77 479.509   1
  -2  -9   4 18630.8 1065.38   1
   2   9  -4 20586.1 1069.12   1
   2  -9  -4 19513.2 1116.82   1
   2  -9  -3 23759.0 1300.63   1
  -2  -9   3 23964.4 1260.08   1
  -2   9   3 22976.0 1302.72   1
   2   9  -3 21791.4 1261.50   1
   2  -9  -2 25698.7 1468.52   1
  -2   9   2 27073.8 1476.74   1
   2   9  -2 26426.3 1448.50   1
  -2  -9   2 26480.4 1446.43   1
   2   9  -1 4201.63 274.679   1
  -2  -9   1 4046.23 268.547   1
   2  -9   0-9.68626 101.378   1
  -2   9   0-161.026 106.801   1
   2  -9   1 4015.62 271.022   1
   2   9   1 4417.74 300.434   1
  -2   9  -1 4107.39 273.526   1
  -2  -9  -1 4288.56 284.753   1
  -2   9  -2 25389.2 1453.21   1
  -2  -9  -2 25717.6 1474.65   1
   2   9   2 27468.2 1484.44   1
   2  -9   2 27817.1 1453.43   1
  -2   9  -3 21667.1 1203.42   1
  -2  -9  -3 22294.2 1243.10   1
   2  -9   3 22415.7 1202.93   1
  -2   9  -4 18479.6 997.784   1
   2  -9   4 18331.0 997.676   1
   2   9   4 18681.9 1064.29   1
  -2  -9  -5 7180.44 479.992   1
   2   9   5 7812.07 496.570   1
   2   9   6 1046.32 191.037   1
  -2  -9  -7 34397.7 1927.41   1
   2   9   7 34527.1 1939.87   1
  -2  -9  -9 1524.52 223.561   1
   2   9   9 1129.27 226.925   1
  -2   9 -10 4793.97 278.115   1
   2  -9  10 4699.94 278.484   1
  -2  -9 -11 1277.26 235.819   1
   2  -9  11 1210.62 119.035   1
  -2   9 -11 1376.64 115.204   1
   2   9  11 1364.81 263.814   1
  -2  -9 -12 791.981 204.658   1
   2  -9  12 542.545 107.688   1
   2   9  12 570.870 229.120   1
  -2   9 -12 539.373 102.637   1
   2  -9  13 4777.04 288.520   1
  -2   9 -13 3917.59 280.503   1
  -2  -9 -13 3985.96 366.893   1
   2   9  13 3733.97 381.869   1
  -2  -9 -15 3562.22 352.504   1
   2  -9  15 4226.88 292.044   1
  -2   9 -15 3389.59 280.490   1
   2   9  15 4004.08 392.970   1
  -2  -9 -16 24.4278 184.946   1
   2   9  16 551.989 216.272   1
  -2   9 -16 85.0786 141.587   1
   2  -9  16 167.293 161.928   1
  -2  -9 -17 1045.46 265.363   1
   2   9  17 926.057 297.939   1
  -2   9 -17 983.035 183.043   1
   2  -9  17 933.913 189.878   1
  -2  -9 -18 1440.67 305.265   1
   2   9  18 1166.81 333.556   1
  -2  -9 -19 102.218 228.767   1
   2   9  19 229.942 272.256   1
  -2  -9 -20 437.397 244.023   1
   2   9  20 665.330 288.921   1
  -2  -9 -21 931.941 295.919   1
   2   9  21 2029.41 345.157   1
  -2  -9 -22 104.156 276.193   1
   2   9  22-86.6616 293.683   1
  -2  -9 -23 181.807 206.922   1
   2   9  23 430.183 236.460   1
  -2  -9 -25 1465.69 332.365   1
   2   9  25 1841.21 362.649   1
  -2  -9 -27 299.494 290.685   1
   2   9  27 188.470 306.051   1
  -2  10  26 276.161 314.492   1
   2 -10 -26 252.990 295.681   1
  -2  10  25 450.176 330.645   1
   2 -10 -25 541.401 302.154   1
  -2  10  24 770.785 332.259   1
   2 -10 -24 340.465 295.627   1
  -2  10  23 3348.16 412.432   1
   2 -10 -23 2516.57 365.885   1
  -2  10  22 378.107 292.454   1
   2 -10 -22-132.777 263.990   1
  -2  10  20 670.158 311.584   1
   2 -10 -20 1251.45 306.344   1
  -2  10  19 1481.82 327.381   1
   2 -10 -19 1593.69 306.451   1
   2 -10 -18-26.3911 221.524   1
  -2  10  18-144.329 235.105   1
   2 -10 -17-261.532 282.440   1
  -2  10  17 228.739 306.958   1
   2 -10 -16 2734.93 311.836   1
   2  10 -16 2770.45 235.589   1
  -2  10  16 2842.25 326.789   1
   2 -10 -15 203.196 242.024   1
  -2  10  15 276.802 281.690   1
   2 -10 -14 199.236 243.075   1
  -2 -10  14 295.853 107.056   1
  -2  10  14 298.076 259.970   1
   2  10 -14 27.0749 105.587   1
  -2 -10  13 126.255 96.1183   1
   2  10 -13-21.9341 89.4461   1
  -2  10  12 3786.68 341.304   1
  -2 -10  12 3226.18 213.768   1
   2  10 -12 3480.78 215.668   1
   2 -10 -12 3198.65 318.174   1
  -2 -10  11 299.513 49.6167   1
  -2  10  11 649.304 207.002   1
   2  10 -11 391.335 58.1915   1
   2 -10 -11 390.590 199.863   1
  -2  10  10 4460.39 380.202   1
   2 -10  -9 320.035 204.997   1
  -2  10   9 648.377 246.326   1
   2 -10  -8 183.655 175.971   1
  -2  10   8 221.745 196.960   1
   2 -10  -6 7731.96 540.419   1
  -2  10   6 9215.49 561.944   1
   2 -10  -5 2621.66 256.495   1
  -2  10   5 2908.78 275.703   1
   2 -10  -4 6286.29 424.273   1
  -2  10   4 7182.40 435.604   1
   2  10  -4 5932.21 358.033   1
  -2  10   3 964.698 170.858   1
   2  10  -3 868.288 103.111   1
   2 -10  -3 742.741 162.913   1
   2 -10  -2 4270.09 308.343   1
  -2  10   2 4311.20 325.211   1
   2  10  -2 4537.21 284.224   1
   2 -10  -1 3260.68 244.228   1
  -2  10   1 3551.32 258.354   1
   2  10  -1 2717.96 235.014   1
   2 -10   1 3015.39 226.210   1
  -2  10  -1 3301.27 230.316   1
   2  10   1 3376.62 258.344   1
   2  10   2 4801.92 331.680   1
   2 -10   2 4749.76 287.070   1
  -2 -10  -2 4592.94 318.495   1
  -2  10  -2 4310.17 286.482   1
   2 -10   3 799.103 86.6360   1
  -2 -10  -3 818.600 147.180   1
   2  10   3 922.677 176.236   1
  -2  10  -3 806.151 90.8819   1
  -2 -10  -4 6922.18 471.468   1
   2  10   4 7900.09 492.158   1
  -2 -10  -5 3308.33 271.811   1
   2  10   5 2913.53 285.018   1
  -2 -10  -6 8489.42 547.053   1
  -2 -10  -8 408.709 175.806   1
   2  10   8-87.5607 172.213   1
   2  10   9 228.728 197.861   1
  -2 -10 -10 4523.24 376.764   1
   2  10  10 5092.12 410.488   1
  -2 -10 -11 721.360 226.892   1
   2  10  11 567.736 251.712   1
  -2 -10 -12 3920.64 364.076   1
   2  10  12 3385.85 376.768   1
  -2  10 -13 50.8149 62.4254   1
   2 -10  13 9.75980 65.2774   1
  -2 -10 -14 285.763 226.726   1
   2  10  14 269.595 257.940   1
  -2  10 -14 203.252 91.4648   1
   2 -10  14 15.0218 89.8747   1
  -2 -10 -15-24.3432 184.793   1
   2  10  15-110.078 217.035   1
  -2  10 -15 9.10922 104.909   1
   2 -10  15 88.2822 107.787   1
  -2 -10 -16 2432.44 309.269   1
   2  10  16 2715.45 335.072   1
  -2 -10 -17-251.700 251.943   1
   2  10  17 113.537 284.104   1
  -2 -10 -18 127.551 274.983   1
   2  10  18 28.7081 299.541   1
  -2 -10 -19 1028.50 275.541   1
   2  10  19 1041.20 321.379   1
  -2 -10 -20 802.387 223.823   1
   2  10  20 174.011 236.980   1
  -2 -10 -22 856.431 303.996   1
   2  10  22 432.253 319.183   1
  -2 -10 -23 3000.57 364.516   1
   2  10  23 2846.79 396.059   1
  -2 -10 -24 513.927 219.275   1
   2  10  24 449.671 238.794   1
  -2 -10 -25 279.858 290.968   1
   2  10  25-331.517 301.251   1
  -2 -10 -26 828.949 313.702   1
   2  10  26 1518.67 345.140   1
  -2  11  26 1117.20 328.909   1
   2 -11 -26 1570.27 319.206   1
  -2  11  25 305.982 289.643   1
   2 -11 -25-76.3897 258.349   1
  -2  11  24 2208.21 305.488   1
   2 -11 -24 2022.42 286.652   1
  -2  11  23 401.641 300.291   1
   2 -11 -23 499.823 278.952   1
  -2  11  22 2261.24 363.999   1
   2 -11 -22 1401.10 326.980   1
  -2  11  21 495.983 316.141   1
   2 -11 -21 479.249 285.878   1
  -2  11  20 1168.70 269.469   1
  -2  11  19-379.348 303.924   1
   2 -11 -19 26.6431 278.685   1
  -2  11  18 784.890 311.792   1
   2 -11 -18 212.492 258.340   1
   2 -11 -16 261.315 237.426   1
  -2  11  16 200.096 278.411   1
   2 -11 -15 283.320 267.071   1
   2  11 -15 33.5412 68.3724   1
  -2  11  14 10995.7 740.230   1
   2 -11 -14 10692.7 716.607   1
  -2  11  13 378.961 214.437   1
  -2  11  12 1559.43 262.035   1
   2 -11 -12 1164.45 224.877   1
  -2  11  11 308.332 215.814   1
   2 -11 -11 47.1932 194.333   1
   2 -11 -10 4481.43 388.693   1
  -2  11   9 24.0743 235.457   1
   2 -11  -9 640.081 239.001   1
  -2  11   8 277.213 204.107   1
   2 -11  -8 211.878 198.969   1
   2 -11  -7-101.142 189.561   1
  -2  11   7 44.0805 194.917   1
   2 -11  -6 518.816 183.200   1
  -2  11   6 272.128 191.146   1
   2 -11  -5 437.437 180.879   1
  -2  11   5 256.622 188.318   1
   2  11  -4-29.3515 67.4025   1
  -2 -11   4 68.9691 59.2515   1
   2 -11  -4 340.187 165.900   1
  -2  11   4-313.257 169.039   1
  -2 -11   3 2157.47 151.680   1
   2 -11  -3 2361.11 221.996   1
   2  11  -3 1719.03 155.391   1
  -2  11   3 1821.99 225.768   1
   2 -11  -2 20594.7 1160.42   1
  -2 -11   2 20972.6 1132.59   1
  -2  11   2 21690.4 1173.55   1
   2  11  -2 19035.7 1139.26   1
  -2  11   1 4438.37 313.104   1
   2 -11  -1 4044.69 298.738   1
  -2 -11   0 11.1512 105.577   1
   2  11   0-25.2638 125.839   1
  -2 -11  -1 3435.91 280.135   1
   2  11   1 3993.93 297.413   1
  -2  11  -1 3790.96 273.997   1
  -2 -11  -2 21005.7 1201.16   1
  -2  11  -2 21688.4 1174.48   1
   2  11   2 21746.5 1212.26   1
   2 -11   2 20771.5 1172.36   1
  -2 -11  -3 2080.07 213.528   1
  -2  11  -3 2039.18 148.953   1
   2  11   3 2368.16 231.151   1
   2 -11   3 2066.78 145.367   1
   2  11   4-146.546 169.405   1
  -2 -11  -4 97.0350 156.976   1
   2  11   5 487.245 199.708   1
  -2 -11  -5 450.734 178.389   1
   2  11   6 598.572 219.796   1
  -2 -11  -6 568.932 183.361   1
   2  11   7 108.622 198.291   1
  -2 -11  -7 115.755 178.514   1
   2  11   8 45.4683 193.285   1
  -2 -11  -8-161.601 189.321   1
   2  11   9 355.670 204.753   1
  -2 -11  -9-147.031 192.711   1
  -2 -11 -10 4806.81 381.306   1
   2  11  11 203.407 208.240   1
  -2 -11 -11 315.068 193.025   1
   2  11  12 1679.88 277.217   1
  -2 -11 -12 2149.95 264.252   1
   2  11  13 564.980 241.204   1
  -2 -11 -14 11469.6 723.421   1
   2  11  14 10383.5 733.431   1
   2  11  15-27.9714 264.158   1
  -2 -11 -15-49.5568 239.344   1
   2  11  16 56.7456 288.610   1
  -2 -11 -16 276.628 259.772   1
   2  11  18 636.757 316.172   1
  -2 -11 -18 617.221 283.493   1
   2  11  19 29.0393 294.661   1
  -2 -11 -19-259.041 249.695   1
   2  11  21 231.188 276.487   1
  -2 -11 -21 520.265 246.552   1
   2  11  22 1604.17 365.167   1
  -2 -11 -22 1658.05 318.677   1
   2  11  23 819.083 337.005   1
  -2 -11 -23 825.699 300.393   1
   2  11  24 1916.84 360.342   1
  -2 -11 -24 2531.53 349.410   1
   2  11  25 353.637 233.194   1
  -2 -11 -25 227.382 210.502   1
   2  11  26 1123.54 327.197   1
  -2 -11 -26 717.940 289.646   1
   2 -12 -25 577.865 301.103   1
  -2  12  25 714.434 334.169   1
   2 -12 -23-26.0740 257.955   1
  -2  12  23 113.931 284.405   1
   2 -12 -21 530.804 287.421   1
  -2  12  21-145.595 310.967   1
   2 -12 -20 373.856 266.248   1
  -2  12  20 702.895 310.622   1
   2 -12 -19 1791.19 300.304   1
  -2  12  19 2315.17 343.198   1
   2 -12 -18 213.812 281.293   1
  -2  12  18 87.8161 311.855   1
  -2  12  17 232.965 280.171   1
  -2  12  15 486.144 306.503   1
   2 -12 -15 1123.70 295.304   1
   2 -12 -14 360.911 250.357   1
  -2  12  13 1607.16 277.744   1
   2 -12 -13 1723.28 257.709   1
  -2  12  12 3338.46 350.579   1
   2 -12 -12 3251.26 331.370   1
  -2  12  11 1694.25 274.942   1
   2 -12 -11 1452.97 260.034   1
  -2  12  10 3291.60 361.148   1
   2 -12 -10 3437.08 344.408   1
  -2  12   9 11989.0 802.608   1
   2 -12  -9 13284.1 796.654   1
  -2  12   8 71.8623 226.224   1
   2 -12  -8 21.9700 206.956   1
  -2  12   7 3375.29 324.874   1
   2 -12  -7 2883.77 310.087   1
  -2  12   5 1262.19 216.727   1
   2 -12  -5 972.702 202.731   1
  -2  12   4 1434.53 230.584   1
   2  12  -4 1337.53 107.954   1
  -2 -12   4 1423.73 105.408   1
   2 -12  -4 1876.58 214.597   1
  -2  12   3 2797.70 268.734   1
   2  12  -3 3217.46 210.570   1
  -2 -12   3 2884.36 199.435   1
   2 -12  -3 3052.17 271.169   1
  -2  12   2 3063.63 270.445   1
   2  12  -2 2923.65 222.094   1
  -2 -12   2 2841.67 213.249   1
   2 -12  -2 2907.98 256.601   1
  -2  12   1 3951.32 277.101   1
   2 -12  -1 2689.61 255.219   1
  -2  12   0 19310.4 1102.20   1
   2 -12   0 20001.2 1096.79   1
   2  12   0 18721.7 1103.89   1
  -2 -12   0 19534.5 1096.18   1
  -2 -12  -1 2853.19 245.822   1
   2 -12   1 2700.21 224.427   1
   2  12   1 2573.98 249.607   1
  -2  12  -2 2715.56 200.959   1
  -2 -12  -2 3001.76 245.623   1
   2 -12   2 2731.95 197.030   1
   2  12   2 2166.91 244.574   1
   2 -12   3 2441.74 168.878   1
   2  12   3 3012.44 264.288   1
  -2 -12  -3 2949.19 253.327   1
  -2  12  -3 2440.96 170.791   1
   2  12   4 1961.19 246.560   1
  -2 -12  -4 1640.54 218.602   1
   2  12   5 798.411 222.167   1
  -2 -12  -5 1488.00 211.527   1
  -2 -12  -6 8766.53 561.485   1
   2  12   6 8273.51 573.947   1
   2  12   7 3715.16 334.555   1
  -2 -12  -7 3047.52 308.444   1
   2  12   8 118.098 234.681   1
  -2 -12  -8 397.140 208.275   1
  -2 -12  -9 13020.3 797.650   1
   2  12   9 12454.8 807.888   1
  -2 -12 -10 3747.50 334.169   1
   2  12  10 3567.48 359.178   1
   2  12  11 2046.33 280.299   1
  -2 -12 -11 1528.32 240.280   1
  -2 -12 -12 4877.22 396.079   1
   2  12  12 3927.56 414.661   1
   2  12  13 1594.94 300.879   1
  -2 -12 -13 1510.60 268.820   1
  -2 -12 -14 1513.74 291.752   1
   2  12  15 1421.46 321.710   1
  -2 -12 -15 1209.56 265.405   1
   2  12  17 28.9896 301.177   1
   2  12  18 145.579 279.850   1
  -2 -12 -18-77.8477 251.259   1
   2  12  19 1136.25 307.384   1
  -2 -12 -19 2007.31 281.644   1
   2  12  20-87.0051 228.871   1
  -2 -12 -20 365.308 207.458   1
   2  12  21 460.246 287.383   1
  -2 -12 -21 364.035 244.626   1
   2  12  23 336.373 323.751   1
  -2 -12 -23 255.945 294.154   1
   2  12  25 620.243 303.011   1
  -2 -12 -25 124.724 266.325   1
   2 -13 -24 1215.33 315.167   1
  -2  13  24 387.872 328.645   1
   2 -13 -23 541.979 303.587   1
  -2  13  23-112.920 325.369   1
  -2  13  22 401.370 290.965   1
   2 -13 -21 371.899 273.449   1
  -2  13  21 174.044 294.634   1
   2 -13 -20-160.785 282.609   1
  -2  13  20 526.517 321.508   1
   2 -13 -19 563.039 243.095   1
   2 -13 -18 376.214 274.874   1
  -2  13  18 206.301 312.376   1
   2 -13 -17 53.6026 243.188   1
  -2  13  17 58.7420 265.017   1
   2 -13 -16 293.606 255.471   1
  -2  13  16 58.4783 284.668   1
   2 -13 -15 2198.94 317.168   1
  -2  13  15 1014.49 330.551   1
   2 -13 -14 1309.15 290.959   1
  -2  13  14 2321.21 339.774   1
   2 -13 -13 387.169 248.603   1
  -2  13  13 197.671 267.836   1
   2 -13 -12 3398.67 363.848   1
  -2  13  12 3328.49 377.943   1
   2 -13 -10 2301.68 297.649   1
  -2  13  10 2462.61 320.456   1
   2 -13  -9 2822.59 298.560   1
  -2  13   9 2337.91 317.022   1
   2 -13  -8 1069.97 235.397   1
  -2  13   8 1069.20 249.161   1
   2 -13  -7 2947.13 301.516   1
  -2  13   7 2579.07 305.108   1
   2 -13  -6 294.002 194.267   1
  -2  13   6-136.865 211.007   1
  -2  13   4 3486.49 330.135   1
   2 -13  -4 3871.51 323.645   1
   2  13  -3 1386.88 134.890   1
  -2 -13   3 1140.41 123.789   1
   2 -13  -3 1896.02 217.746   1
  -2  13   3 1598.42 219.128   1
   2  13  -2 18375.7 954.818   1
  -2  13   2 17186.8 989.289   1
  -2 -13   2 16088.3 942.621   1
   2 -13  -2 15765.5 975.241   1
   2  13  -1 3896.64 282.708   1
   2 -13  -1 3985.29 298.306   1
  -2  13   1 4347.52 313.238   1
  -2 -13   1 3594.40 274.078   1
   2  13   0 158.134 142.882   1
  -2 -13   0-76.3290 122.877   1
   2 -13   0 25.0190 124.333   1
  -2  13   0-55.9640 142.868   1
  -2 -13  -1 3985.89 297.902   1
   2  13   1 3905.41 313.569   1
   2  13   2 16883.3 976.158   1
  -2  13  -2 16173.3 928.144   1
   2 -13   2 16830.4 930.472   1
  -2 -13  -2 16951.9 968.527   1
  -2 -13  -3 1612.94 197.935   1
  -2  13  -3 1279.10 108.844   1
   2 -13   3 1186.01 104.954   1
   2  13   3 1555.25 225.692   1
  -2 -13  -4 3374.70 299.878   1
   2  13   4 4236.28 338.653   1
   2  13   6-90.7046 192.759   1
  -2 -13  -6 79.9233 177.213   1
   2  13   7 2155.57 289.642   1
  -2 -13  -7 2379.24 263.903   1
   2  13   8 1133.33 251.935   1
  -2 -13  -8 1087.87 231.809   1
   2  13   9 2827.28 311.342   1
  -2 -13  -9 2091.08 288.411   1
   2  13  10 1496.53 272.284   1
  -2 -13 -10 2576.73 275.435   1
   2  13  11 458.237 243.289   1
  -2 -13 -11-119.399 210.039   1
   2  13  12 2563.23 363.759   1
  -2 -13 -12 3687.59 347.433   1
   2  13  13 112.213 290.484   1
  -2 -13 -13 670.873 262.929   1
   2  13  14 2592.14 355.782   1
  -2 -13 -14 2145.13 312.677   1
   2  13  15 922.456 306.065   1
  -2 -13 -15 1176.27 273.310   1
   2  13  16 755.859 283.659   1
  -2 -13 -16 129.046 237.711   1
   2  13  17 759.446 276.016   1
  -2 -13 -17 390.303 237.933   1
  -2 -13 -18 183.074 240.763   1
  -2 -13 -19 366.686 241.064   1
   2  13  20 607.074 309.346   1
  -2 -13 -20 287.209 267.027   1
   2  13  21 772.036 322.734   1
   2  13  22 282.049 311.453   1
   2  13  23 221.609 321.863   1
  -2 -13 -23 101.856 290.833   1
   2  13  24 1876.03 360.852   1
  -2 -13 -24 728.785 313.557   1
   2 -14 -23-25.5231 276.754   1
  -2  14  23 251.461 341.197   1
   2 -14 -22 1377.56 304.153   1
  -2  14  22 1621.22 347.317   1
   2 -14 -21 316.720 266.903   1
  -2  14  21 548.490 301.393   1
   2 -14 -20 293.710 292.397   1
  -2  14  20 467.134 325.640   1
   2 -14 -19 134.729 236.211   1
  -2  14  19-29.4266 261.764   1
   2 -14 -17 1187.71 287.343   1
  -2  14  17 1569.36 339.891   1
   2 -14 -16 2156.86 301.279   1
  -2  14  16 1537.28 311.005   1
   2 -14 -15 1207.21 296.789   1
  -2  14  15 2059.11 345.119   1
   2 -14 -14 718.828 275.629   1
  -2  14  14 29.1813 283.334   1
   2 -14 -13 1395.22 294.523   1
  -2  14  13 1038.35 315.972   1
   2 -14 -12 4384.05 397.953   1
  -2  14  12 3409.39 413.295   1
   2 -14 -11 25.4771 217.279   1
  -2  14  11 111.503 257.812   1
   2 -14  -9 682.823 228.823   1
  -2  14   9 265.289 240.782   1
   2 -14  -8 307.075 213.864   1
  -2  14   8-25.6984 220.654   1
   2 -14  -7 68.2974 204.157   1
  -2  14   7 520.155 236.126   1
   2 -14  -6 1112.94 223.163   1
  -2  14   6 640.846 245.020   1
   2 -14  -5 953.470 212.889   1
  -2  14   5 656.281 222.361   1
   2 -14  -4 1068.77 206.381   1
  -2  14   4 791.981 223.815   1
  -2 -14   3-52.1247 83.4874   1
   2 -14  -3-143.996 156.831   1
   2  14  -3 7.16510 91.9377   1
   2  14  -2 1089.31 153.022   1
   2 -14  -2 1344.99 196.139   1
  -2  14   2 959.683 210.409   1
  -2 -14   2 1506.57 148.274   1
   2  14  -1 393.380 142.742   1
  -2 -14   1 341.446 133.668   1
   2 -14  -1 435.011 155.982   1
  -2  14   1 704.095 182.224   1
   2  14   0 3238.17 268.024   1
   2 -14   0 2965.40 254.566   1
  -2 -14   0 3357.63 261.380   1
  -2  14   0 3089.88 265.989   1
  -2 -14  -1 408.762 150.847   1
   2  14   1 459.591 162.396   1
  -2 -14  -2 1505.46 203.135   1
   2 -14   2 1277.49 135.536   1
  -2  14  -2 1330.52 137.948   1
   2  14   2 1322.42 209.290   1
  -2 -14  -3 53.4222 171.582   1
  -2  14  -3 62.4311 51.2681   1
   2  14   3 60.1897 188.007   1
   2 -14   3-19.9503 40.7350   1
   2  14   5 1196.95 238.097   1
  -2 -14  -5 1101.52 218.556   1
   2  14   6 1372.78 253.013   1
  -2 -14  -6 1364.26 233.028   1
   2  14   7-98.5753 212.874   1
  -2 -14  -7 327.687 209.552   1
   2  14   8 280.757 225.341   1
  -2 -14  -8 158.321 203.237   1
   2  14   9 210.752 235.129   1
  -2 -14  -9 723.805 222.061   1
   2  14  11 276.598 249.067   1
  -2 -14 -11 122.611 213.906   1
   2  14  12 3745.81 404.903   1
  -2 -14 -12 3228.28 361.782   1
   2  14  13 1888.77 325.200   1
  -2 -14 -13 2208.06 308.057   1
   2  14  14-173.839 238.397   1
  -2 -14 -14 282.770 214.363   1
   2  14  15 554.688 296.135   1
  -2 -14 -15 1040.74 264.093   1
   2  14  16 2259.60 372.295   1
  -2 -14 -16 2518.14 334.923   1
   2  14  17 1026.37 336.996   1
  -2 -14 -17 1766.75 319.626   1
   2  14  19 232.615 312.963   1
  -2 -14 -19 183.749 278.645   1
   2  14  20 517.859 320.279   1
  -2 -14 -20 234.707 276.722   1
   2  14  21 28.4006 321.255   1
  -2 -14 -21 854.670 299.360   1
   2  14  22 1590.93 360.380   1
  -2 -14 -22 1461.22 331.197   1
   2  14  23 465.986 338.791   1
  -2 -14 -23-278.573 281.951   1
   2 -15 -23 125.909 288.054   1
  -2  15  23 82.8217 344.302   1
   2 -15 -22 848.908 277.573   1
  -2  15  22 817.357 335.853   1
   2 -15 -21 707.182 287.439   1
  -2  15  21 487.467 314.353   1
   2 -15 -20 1567.71 330.506   1
  -2  15  20 2268.37 380.912   1
   2 -15 -19 241.969 270.880   1
  -2  15  19 441.175 310.570   1
   2 -15 -18 731.747 281.333   1
  -2  15  18 918.335 329.003   1
   2 -15 -16 1555.41 297.222   1
  -2  15  16 1042.68 308.899   1
   2 -15 -15 435.942 246.465   1
  -2  15  15 773.083 274.570   1
   2 -15 -14 325.388 226.174   1
  -2  15  14 414.048 267.549   1
   2 -15 -13-107.573 219.027   1
  -2  15  13 293.258 263.870   1
   2 -15 -12-26.5815 230.208   1
  -2  15  12 57.9490 239.983   1
   2 -15 -11 2408.56 330.447   1
  -2  15  11 2481.75 347.661   1
   2 -15 -10 1103.69 264.259   1
  -2  15  10 1230.63 296.516   1
   2 -15  -8 3581.66 351.007   1
  -2  15   8 3662.72 363.940   1
   2 -15  -7 2262.56 282.612   1
  -2  15   7 1026.59 266.992   1
   2 -15  -6 293.983 220.160   1
  -2  15   6 346.071 226.167   1
   2 -15  -5 235.797 193.686   1
  -2  15   5 141.926 216.055   1
  -2  15   3 2241.51 254.075   1
   2  15  -3 1978.66 146.931   1
   2 -15  -3 2486.03 249.070   1
   2  15  -2 1130.36 154.593   1
  -2 -15   2 918.458 133.145   1
   2 -15  -2 1341.79 200.894   1
  -2  15   2 1047.33 210.702   1
   2  15  -1 6241.68 431.128   1
   2 -15  -1 7034.28 445.124   1
  -2  15   1 7488.41 463.289   1
  -2 -15   1 6219.68 427.858   1
  -2 -15   0 86.2359 135.499   1
  -2  15   0-15.0302 142.415   1
   2  15   0 205.870 154.187   1
   2 -15   0 149.992 134.068   1
  -2 -15  -1 7226.40 479.808   1
   2  15   1 7352.27 491.186   1
  -2 -15  -2 1209.19 195.492   1
   2 -15   2 1049.76 124.264   1
  -2  15  -2 1141.59 133.691   1
   2  15   2 1450.21 207.304   1
   2  15   3 2765.00 278.622   1
  -2 -15  -3 2123.27 249.405   1
   2  15   4 4056.64 364.152   1
  -2 -15  -4 3866.64 343.009   1
   2  15   5-47.2200 197.634   1
  -2 -15  -5-209.901 182.486   1
   2  15   6-24.6498 220.600   1
  -2 -15  -6 219.280 197.933   1
   2  15   7 1613.63 286.200   1
  -2 -15  -7 1797.71 261.380   1
   2  15   8 4416.86 406.883   1
  -2 -15  -8 4556.93 378.196   1
   2  15  10 1723.75 310.462   1
  -2 -15 -10 1282.58 273.287   1
   2  15  11 822.329 273.233   1
  -2 -15 -11 1686.79 260.173   1
   2  15  12-28.7976 278.332   1
  -2 -15 -12-307.916 252.258   1
   2  15  13 29.1290 255.345   1
  -2 -15 -13 77.8345 217.048   1
   2  15  14 264.387 284.789   1
  -2 -15 -14 603.904 257.854   1
   2  15  15 29.4587 297.119   1
  -2 -15 -15 423.649 265.915   1
   2  15  16 1623.06 340.131   1
  -2 -15 -16 1511.30 301.453   1
   2  15  18 408.774 265.145   1
  -2 -15 -18 52.9165 212.750   1
   2  15  19 144.605 275.213   1
  -2 -15 -19-158.213 239.914   1
   2  15  20 1397.87 335.789   1
  -2 -15 -20 1126.68 294.993   1
   2  15  21 728.385 317.082   1
  -2 -15 -21 337.513 275.078   1
   2  15  22 939.783 327.509   1
  -2 -15 -22 331.831 281.799   1
   2  15  23 571.048 326.967   1
  -2 -15 -23 200.010 270.168   1
   2 -16 -22-50.8828 233.186   1
  -2  16  22 1058.90 313.869   1
   2 -16 -21 233.550 280.210   1
  -2  16  21 426.784 332.597   1
   2 -16 -20 660.252 267.266   1
  -2  16  20 665.585 306.492   1
   2 -16 -19 401.937 288.328   1
  -2  16  19 322.749 334.958   1
   2 -16 -18 216.662 233.918   1
  -2  16  18 533.759 280.702   1
   2 -16 -17 327.578 272.208   1
  -2  16  17 806.340 316.781   1
   2 -16 -15 659.409 283.852   1
  -2  16  15 1321.21 342.319   1
   2 -16 -14 438.709 284.220   1
  -2  16  14 1168.64 330.587   1
   2 -16 -12 703.045 258.730   1
  -2  16  12 265.724 289.232   1
   2 -16 -11 400.817 234.771   1
  -2  16  11 1195.38 296.424   1
   2 -16 -10 841.014 268.097   1
  -2  16  10 860.516 290.634   1
   2 -16  -9 875.780 263.793   1
  -2  16   9 449.488 275.731   1
   2 -16  -8 779.608 248.305   1
  -2  16   8 657.275 267.332   1
   2 -16  -7 1118.79 250.510   1
  -2  16   7 798.993 269.754   1
   2 -16  -6 3447.15 353.364   1
  -2  16   6 3937.13 374.136   1
  -2  16   5 2781.36 332.194   1
   2 -16  -5 3571.51 329.909   1
   2 -16  -4 2783.69 276.892   1
  -2  16   4 1839.36 288.013   1
   2 -16  -3 256.407 185.747   1
  -2  16   3 219.614 204.041   1
   2 -16  -2 1706.37 219.008   1
   2  16  -2 1452.14 167.362   1
  -2  16   2 1567.91 237.706   1
  -2 -16   1 1388.69 169.177   1
   2  16  -1 1048.79 169.084   1
  -2  16   1 1100.93 205.764   1
   2 -16  -1 1275.40 192.600   1
   2  16   0 4887.98 367.136   1
  -2  16   0 5172.39 372.409   1
  -2 -16   0 4538.58 360.933   1
   2 -16   0 5763.29 356.664   1
  -2 -16  -1 800.514 188.558   1
   2  16   1 1608.98 217.197   1
  -2  16  -2 1538.36 142.537   1
  -2 -16  -2 1796.54 224.178   1
   2  16   2 1566.32 235.241   1
  -2 -16  -4 1825.58 243.452   1
   2  16   4 2130.55 277.707   1
  -2 -16  -5 3725.69 347.874   1
   2  16   5 3640.11 352.511   1
  -2 -16  -6 3308.09 326.349   1
   2  16   6 2871.07 337.388   1
  -2 -16  -7 1017.98 246.206   1
   2  16   7 1380.08 281.120   1
  -2 -16  -8 682.155 236.808   1
   2  16   8 792.101 277.346   1
  -2 -16  -9 551.105 245.530   1
   2  16   9 755.525 289.633   1
  -2 -16 -10 434.153 225.622   1
   2  16  10 656.473 271.697   1
  -2 -16 -11 648.102 243.695   1
   2  16  11 521.892 267.107   1
  -2 -16 -12 710.731 263.023   1
   2  16  12-29.2830 283.576   1
  -2 -16 -13 371.567 242.808   1
   2  16  13 295.294 277.295   1
  -2 -16 -14 828.923 276.281   1
   2  16  14 562.611 318.274   1
  -2 -16 -15 750.069 281.849   1
   2  16  15 178.059 289.215   1
  -2 -16 -17 750.039 273.021   1
   2  16  17-117.530 298.025   1
  -2 -16 -18 934.472 301.737   1
   2  16  18 581.498 335.671   1
  -2 -16 -19 501.734 300.610   1
   2  16  19 258.954 329.146   1
  -2 -16 -20 680.659 284.917   1
   2  16  20 226.111 306.246   1
  -2 -16 -21 77.2219 256.804   1
   2  16  21 474.230 299.794   1
  -2 -16 -22 100.901 234.282   1
   2  16  22 768.574 296.054   1
  -2  17  21-197.668 335.188   1
   2 -17 -21-25.6264 269.093   1
   2 -17 -20 157.389 258.428   1
  -2  17  19 116.857 308.050   1
   2 -17 -19-320.271 262.884   1
  -2  17  17 778.577 324.290   1
   2 -17 -17 191.359 255.979   1
  -2  17  16 1478.06 323.281   1
   2 -17 -16 661.140 267.754   1
  -2  17  15 1090.36 301.246   1
   2 -17 -15 553.406 258.044   1
  -2  17  14 30.3150 279.111   1
   2 -17 -14 387.877 241.708   1
  -2  17  13-241.948 280.434   1
   2 -17 -13 248.909 249.532   1
  -2  17  11 1548.69 306.564   1
   2 -17 -11 2101.26 303.356   1
  -2  17  10 440.828 285.047   1
   2 -17 -10 214.934 236.786   1
  -2  17   9 492.271 269.822   1
   2 -17  -9 211.235 232.833   1
  -2  17   7 193.496 241.743   1
   2 -17  -7 149.280 219.564   1
  -2  17   6 293.577 258.438   1
   2 -17  -6 816.636 235.800   1
  -2  17   5 178.823 244.416   1
   2 -17  -5 91.7265 206.433   1
  -2  17   4 3174.64 341.096   1
   2 -17  -4 3394.70 324.234   1
  -2  17   2 63.4229 188.620   1
  -2  17   1 742.066 194.761   1
   2  17   1 1040.48 222.363   1
   2  17   2 189.784 203.433   1
   2  17   4 4037.54 368.993   1
  -2 -17  -4 3452.26 340.892   1
   2  17   5 660.334 249.223   1
  -2 -17  -5 392.530 219.216   1
   2  17   6 316.842 241.746   1
  -2 -17  -6 431.918 218.059   1
   2  17   7 136.657 243.891   1
  -2 -17  -7 98.8801 218.055   1
  -2 -17  -8 5834.45 458.219   1
   2  17   8 5327.68 474.513   1
   2  17   9 85.9100 252.004   1
  -2 -17  -9 310.765 231.947   1
   2  17  10 58.2315 262.735   1
  -2 -17 -10 105.249 242.067   1
   2  17  11 1621.37 335.902   1
  -2 -17 -11 1544.19 289.164   1
   2  17  13-149.115 273.947   1
  -2 -17 -13 648.795 275.807   1
   2  17  14 357.892 299.493   1
  -2 -17 -14 190.487 263.227   1
   2  17  16 354.951 285.811   1
  -2 -17 -16 706.292 266.566   1
   2  17  17 584.869 332.534   1
  -2 -17 -17 406.419 279.103   1
   2  17  18 1331.11 340.251   1
  -2 -17 -18 1768.86 309.895   1
   2  17  19-114.631 267.528   1
  -2 -17 -19-396.578 240.976   1
   2  17  20 1075.27 331.858   1
  -2 -17 -20 545.854 271.539   1
   2  17  21 612.011 342.512   1
  -2 -17 -21-50.8922 280.955   1
  -2  18  20 772.044 368.705   1
  -2  18  18 414.972 292.015   1
  -2  18  16 668.248 334.717   1
   2 -18 -16-27.5916 267.567   1
  -2  18  15 673.137 325.102   1
   2 -18 -15 639.772 280.567   1
  -2  18  14 368.758 302.143   1
   2 -18 -14 139.696 255.921   1
  -2  18  13 369.062 300.789   1
   2 -18 -13-27.9809 250.449   1
  -2  18  12 122.718 288.320   1
   2 -18 -12 139.613 254.844   1
  -2  18  10 634.652 301.590   1
  -2  18   9 119.380 273.851   1
  -2  18   8 1230.89 299.930   1
   2  18   6 4449.56 402.393   1
   2  18   8 286.965 257.912   1
   2  18   9 467.393 281.882   1
   2  18  10 621.726 287.191   1
   2  18  12-210.345 276.608   1
  -2 -18 -12-193.286 246.551   1
   2  18  13 541.901 313.389   1
  -2 -18 -13 746.487 283.856   1
   2  18  14 179.675 309.922   1
  -2 -18 -14 166.529 273.446   1
   2  18  15 715.532 318.288   1
  -2 -18 -15 165.686 259.714   1
   2  18  16 326.636 308.337   1
  -2 -18 -16 328.973 266.667   1
  -2 -18 -17 298.204 274.849   1
   2  18  18 349.219 283.184   1
  -2 -18 -18-133.670 236.456   1
  -2 -18 -19 26.2510 259.703   1
   2  18  20-140.662 336.132   1
  -3   0  27 90.8678 259.908   1
   3   0 -27-82.2400 269.927   1
  -3   0  26 545.552 279.553   1
  -3   0  25-150.995 253.458   1
   3   0 -25 246.814 252.951   1
  -3   0  24 1436.80 299.123   1
   3   0 -24 1147.03 276.810   1
  -3   0  22 1221.68 307.672   1
   3   0 -22-106.737 255.808   1
  -3   0  21 85.5062 248.345   1
   3   0 -21-26.2836 241.767   1
  -3   0  20 444.517 259.633   1
   3   0 -20 257.698 242.180   1
  -3   0  18 1260.01 282.308   1
   3   0 -18 1532.78 271.773   1
  -3   0  17 50.7374 211.514   1
   3   0 -17-70.5543 206.759   1
  -3   0  16 488.117 237.475   1
   3   0 -16-339.591 235.710   1
  -3   0  15 631.364 224.731   1
   3   0 -15-65.1241 224.620   1
  -3   0  14 200.753 216.785   1
   3   0 -14 683.257 215.528   1
  -3   0  12 8002.34 541.674   1
   3   0 -12 8251.83 534.388   1
  -3   0  11 56.3747 164.233   1
   3   0 -11-104.939 150.551   1
  -3   0  10 4155.93 338.968   1
   3   0 -10 4728.49 340.982   1
  -3   0   9-81.8998 149.486   1
   3   0  -9 211.408 144.827   1
  -3   0   8 24080.8 1368.22   1
   3   0  -8 24464.6 1362.17   1
  -3   0   7 83.3892 154.158   1
   3   0  -7-25.3578 142.968   1
   3   0  -6 9034.39 580.181   1
  -3   0   6 10445.5 591.378   1
   3   0  -4 11237.6 668.230   1
  -3   0   4 11861.6 673.254   1
   3   0  -3-17.5899 100.337   1
  -3   0   3 199.565 104.520   1
   3   0  -2 90949.1 4866.18   1
  -3   0   2 89669.8 4865.35   1
   3   0  -1 144.659 130.478   1
  -3   0   1-63.4527 134.757   1
   3   0   0-7.49328 117.774   1
  -3   0   0-193.689 126.733   1
   3   0   1-7.67594 99.3394   1
  -3   0  -1-76.7580 93.4680   1
  -3   0  -2 88656.8 4742.28   1
   3   0   2 87411.4 4743.66   1
  -3   0  -3 16.9708 87.9726   1
   3   0   3 17.7101 98.0380   1
  -3   0  -4 11861.9 660.736   1
   3   0   4 10893.4 663.006   1
  -3   0  -6 9942.54 570.206   1
   3   0   6 9042.92 569.578   1
  -3   0  -7 49.4100 138.784   1
   3   0   7-13.1147 147.080   1
   3   0   8 22800.5 1308.11   1
  -3   0  -8 23565.9 1304.33   1
  -3   0  -9-28.7570 138.566   1
   3   0   9 140.241 150.163   1
   3   0  10 3802.33 295.421   1
  -3   0 -10 3621.51 289.229   1
  -3   0 -11 147.950 138.516   1
   3   0  11 53.8343 147.238   1
  -3   0 -12 8145.16 527.880   1
   3   0  12 8085.27 536.893   1
  -3   0 -14 344.855 189.545   1
   3   0  15 272.280 204.155   1
  -3   0 -15-140.927 180.119   1
   3   0  16 190.068 198.998   1
   3   0  17 73.9571 233.404   1
  -3   0 -17-22.0219 206.898   1
   3   0  18 1433.33 285.464   1
  -3   0 -18 1460.16 261.911   1
   3   0  20-109.463 259.865   1
  -3   0 -20-170.309 233.973   1
   3   0  21 84.2233 259.773   1
  -3   0 -21 225.699 236.375   1
   3   0  22 229.670 258.758   1
  -3   0 -22 333.759 223.558   1
   3   0  24 740.252 286.643   1
  -3   0 -24 909.150 278.400   1
   3   0  25-89.2085 288.729   1
  -3   0 -25-189.977 280.861   1
   3   0  27 356.449 264.262   1
  -3   0 -27-110.348 242.581   1
  -3   1  28 983.246 310.863   1
   3  -1 -28 727.390 294.974   1
  -3   1  27 810.317 298.127   1
   3  -1 -27 244.651 283.694   1
  -3  -1  26 366.206 278.460   1
  -3   1  26 391.352 288.690   1
   3   1 -26 387.313 277.679   1
   3  -1 -26 436.732 287.347   1
  -3  -1  25 30.3480 285.662   1
  -3   1  25 450.307 276.695   1
   3  -1 -25 546.951 274.255   1
   3   1 -25 220.505 272.611   1
  -3   1  24 1371.11 292.932   1
  -3  -1  24 1623.12 333.348   1
   3  -1 -24 1664.99 294.825   1
   3   1 -24 1201.99 310.278   1
  -3  -1  23 1451.19 326.338   1
  -3   1  23 2035.42 321.456   1
   3  -1 -23 1982.25 308.132   1
   3   1 -23 1428.04 314.001   1
  -3   1  22 638.823 294.424   1
  -3  -1  22 494.102 269.356   1
   3  -1 -22 591.617 287.696   1
   3   1 -22 717.131 258.018   1
  -3   1  21 342.737 276.007   1
  -3  -1  21 511.091 279.062   1
   3   1 -21 208.661 243.411   1
   3  -1 -21 555.398 273.243   1
  -3  -1  20 498.235 257.472   1
  -3   1  20 391.910 233.508   1
   3   1 -20 483.034 250.091   1
   3  -1 -20 673.659 228.124   1
   3   1 -19 4588.01 393.259   1
   3  -1 -19 4681.56 408.357   1
  -3  -1  19 4187.92 391.607   1
  -3   1  19 3635.63 419.757   1
  -3  -1  18 1012.57 262.325   1
  -3   1  18 1275.91 253.336   1
   3   1 -18 1271.46 252.107   1
  -3  -1  17 150.099 237.080   1
  -3   1  17 128.737 241.497   1
   3  -1 -17 190.921 232.998   1
   3   1 -17 301.404 225.282   1
  -3   1  16 2808.73 340.364   1
  -3  -1  16 3900.40 360.180   1
   3  -1 -16 3617.58 342.984   1
   3   1 -16 3449.99 332.315   1
   3  -1 -15 3345.37 326.358   1
  -3  -1  15 4297.92 351.165   1
  -3   1  15 3463.92 342.024   1
   3   1 -15 3764.13 337.672   1
  -3   1  14 182.892 178.679   1
   3  -1 -14 530.264 179.054   1
  -3   1  13 2003.53 254.969   1
   3  -1 -13 2183.01 244.958   1
   3   1 -13 2462.13 253.349   1
  -3   1  12 11952.0 775.329   1
  -3  -1  12 11939.0 758.851   1
   3  -1 -12 12727.2 773.048   1
   3   1 -12 13266.6 760.975   1
  -3  -1  11 18.1940 161.570   1
  -3   1  11 116.788 151.453   1
   3  -1 -11 144.634 143.858   1
   3   1 -11 301.943 145.944   1
  -3   1  10 5533.49 409.298   1
  -3  -1  10 5054.36 401.175   1
   3   1 -10 5916.68 392.235   1
   3  -1 -10 6140.95 402.516   1
  -3  -1   9 3218.18 275.697   1
  -3   1   9 3354.37 286.093   1
   3  -1  -9 4040.78 291.256   1
   3   1  -9 3400.09 269.406   1
  -3   1   8 902.427 190.523   1
  -3  -1   8 764.010 156.058   1
   3  -1  -8 366.439 160.374   1
   3   1  -8 854.220 155.812   1
  -3  -1   7 836.813 156.538   1
  -3   1   7 1317.77 196.959   1
   3   1  -7 1004.60 145.688   1
   3  -1  -7 1244.03 182.754   1
  -3   1   6 8840.11 510.871   1
   3  -1  -6 7449.80 496.930   1
  -3   1   5 10584.9 637.620   1
   3  -1  -5 10728.2 629.581   1
  -3  -1   4 2739.10 210.834   1
   3   1  -4 2131.41 199.476   1
   3   1  -3 52.0905 125.724   1
   3  -1  -3 388.785 142.840   1
  -3  -1   3 461.666 135.220   1
  -3   1   3 379.857 161.918   1
   3   1  -2 28716.5 1497.32   1
   3  -1  -2 25243.0 1499.01   1
  -3  -1   2 28574.7 1497.79   1
  -3   1   2 26275.5 1503.66   1
   3   1  -1 70340.8 3776.48   1
   3  -1  -1 71620.2 3778.62   1
  -3  -1   1 69972.2 3777.06   1
  -3   1   1 68050.7 3778.27   1
   3  -1   0 56296.6 3077.87   1
  -3  -1   0 56476.5 3079.06   1
  -3   1   0 58493.9 3078.39   1
   3   1   0 56428.2 3077.88   1
  -3   1  -1 70176.7 3725.66   1
  -3  -1  -1 64967.5 3722.62   1
   3  -1   1 72055.4 3724.20   1
   3   1   1 69179.7 3726.10   1
  -3   1  -2 27669.0 1498.35   1
  -3  -1  -2 27666.4 1502.18   1
   3   1   2 26584.5 1503.24   1
   3  -1   2 27481.6 1499.73   1
  -3   1  -3 192.036 97.1715   1
  -3  -1  -3 215.281 110.025   1
   3   1   3-9.40504 119.802   1
   3  -1   3 207.364 109.677   1
  -3   1  -4 2147.50 180.805   1
   3  -1   4 2212.36 185.431   1
  -3   1  -5 11260.5 610.755   1
  -3  -1  -5 10330.3 616.494   1
   3  -1   5 9732.08 610.292   1
   3   1   5 10518.0 619.440   1
  -3  -1  -6 7421.94 463.926   1
   3   1   6 7246.32 468.147   1
  -3   1  -7 1063.02 148.882   1
  -3  -1  -7 611.889 157.485   1
   3  -1   7 1187.40 150.475   1
   3   1   7 928.056 166.254   1
  -3  -1  -8 691.651 167.686   1
  -3   1  -8 582.307 131.829   1
   3  -1   8 761.005 143.181   1
   3   1   8 737.838 181.254   1
   3   1   9 3691.29 283.728   1
   3  -1   9 2935.93 261.047   1
  -3  -1  -9 2925.93 264.229   1
  -3   1  -9 3202.47 256.950   1
   3   1  10 5712.51 399.538   1
   3  -1  10 5628.36 388.308   1
  -3  -1 -10 5451.14 390.194   1
  -3   1 -10 5190.43 372.045   1
  -3  -1 -11 374.892 163.333   1
  -3   1 -11-15.8045 138.545   1
   3  -1  11 413.674 151.024   1
   3   1  11 74.5578 167.578   1
   3  -1  12 11583.9 697.532   1
   3   1  12 11885.9 704.143   1
  -3  -1 -12 11504.0 689.936   1
  -3   1 -12 10030.2 674.107   1
   3  -1  13 2142.98 247.032   1
   3   1  13 1840.32 230.602   1
   3   1  14 220.149 213.739   1
  -3  -1 -14 353.713 196.838   1
   3   1  15 2784.96 324.729   1
   3  -1  15 2967.56 317.057   1
  -3   1 -15 3717.15 310.044   1
  -3  -1 -15 3456.91 313.198   1
   3  -1  16 2204.66 307.830   1
  -3   1 -16 3184.94 308.487   1
  -3  -1 -16 2987.57 293.573   1
   3  -1  17-24.2288 214.967   1
   3   1  17 551.317 217.107   1
  -3  -1 -17 178.928 181.597   1
  -3   1 -17-260.260 211.611   1
   3  -1  18 1766.19 260.277   1
   3   1  18 1219.15 259.498   1
  -3   1 -18 945.524 225.659   1
  -3  -1 -18 1224.59 223.558   1
  -3   1 -19 3736.76 336.834   1
   3  -1  19 3496.43 354.413   1
   3   1  19 2997.60 340.864   1
  -3  -1 -19 3478.51 332.770   1
   3   1  20 606.765 235.352   1
   3  -1  20 380.092 232.454   1
  -3   1 -20 654.217 221.594   1
  -3  -1 -20 440.982 212.700   1
   3  -1  21 419.308 250.748   1
   3   1  21 423.350 255.302   1
  -3   1 -21 299.961 225.642   1
  -3  -1 -21 251.788 243.294   1
   3  -1  22 630.404 257.498   1
   3   1  22 460.380 281.670   1
  -3   1 -22 1001.75 262.110   1
  -3  -1 -22 951.246 278.550   1
   3  -1  23 1900.80 331.497   1
   3   1  23 2482.59 357.749   1
  -3   1 -23 2343.12 313.588   1
  -3  -1 -23 1566.83 322.673   1
   3  -1  24 918.701 309.958   1
   3   1  24 1240.24 315.932   1
  -3   1 -24 1831.40 315.976   1
  -3  -1 -24 1406.38 283.425   1
   3  -1  25 568.028 299.056   1
   3   1  25 355.781 263.573   1
  -3   1 -25 109.236 276.378   1
  -3  -1 -25 349.678 250.065   1
   3  -1  26 419.970 281.289   1
   3   1  26 266.230 285.912   1
  -3  -1 -26 297.820 277.268   1
  -3   1 -26-138.460 257.665   1
   3   1  27 972.691 319.529   1
  -3  -1 -27 543.035 305.968   1
  -3  -1 -28 1063.30 309.897   1
  -3   2  28-117.832 262.077   1
   3  -2 -28 293.135 279.237   1
  -3   2  27 208.156 276.473   1
   3  -2 -27-107.720 278.000   1
  -3   2  26 1432.41 306.880   1
   3  -2 -26 1167.39 286.779   1
   3   2 -26 1563.20 314.820   1
  -3  -2  25 2101.55 350.851   1
   3   2 -25 3064.46 355.310   1
  -3   2  24 1247.04 295.701   1
  -3  -2  24 842.283 288.195   1
   3  -2 -24 736.701 258.420   1
   3   2 -24 1174.48 293.872   1
  -3  -2  23 473.556 280.451   1
  -3   2  23 294.036 288.382   1
   3   2 -23 134.656 252.620   1
   3  -2 -23 27.1944 255.746   1
  -3  -2  22 1043.67 296.907   1
   3   2 -22 1186.96 278.798   1
  -3  -2  21 28.3101 248.321   1
  -3   2  21 172.141 268.303   1
   3   2 -21 77.3903 243.787   1
   3  -2 -21 424.245 259.395   1
  -3   2  20 2423.66 311.065   1
   3  -2 -20 1824.14 286.460   1
  -3  -2  19 771.830 248.548   1
  -3   2  19 717.512 285.012   1
   3  -2 -19 1174.26 275.281   1
   3   2 -19 828.791 229.003   1
  -3  -2  18 308.032 222.984   1
   3   2 -18-258.636 214.511   1
  -3   2  17 209.147 265.734   1
  -3  -2  17 492.922 236.314   1
   3   2 -17-226.675 211.416   1
  -3   2  16 3060.18 325.902   1
  -3  -2  16 2918.88 325.458   1
   3   2 -16 3078.93 305.785   1
   3  -2 -16 2297.35 294.345   1
  -3   2  15 8021.00 569.669   1
  -3  -2  15 8122.44 578.097   1
   3   2 -15 8651.04 563.069   1
   3  -2 -15 8477.80 569.921   1
  -3   2  14 10340.9 680.428   1
   3  -2 -14 10614.3 675.440   1
  -3   2  13 1520.64 235.082   1
  -3  -2  13 1904.58 234.964   1
   3  -2 -13 1639.54 240.805   1
  -3  -2  12 1241.84 205.173   1
   3   2 -12 757.125 188.113   1
  -3   2  11 9042.08 585.492   1
   3   2 -11 8960.82 555.603   1
   3  -2 -11 8342.32 569.112   1
  -3   2  10 9064.64 633.108   1
  -3  -2  10 10371.3 620.965   1
   3  -2 -10 10599.4 633.745   1
   3   2 -10 10092.5 610.429   1
  -3   2   9 2272.56 235.021   1
  -3  -2   9 2212.12 216.040   1
   3   2  -9 2220.01 207.091   1
   3  -2  -9 1978.70 217.658   1
  -3   2   8 4761.31 389.478   1
  -3  -2   8 5574.45 364.327   1
   3  -2  -8 5589.35 385.351   1
   3   2  -8 5393.09 354.660   1
  -3  -2   7 6110.72 382.782   1
  -3   2   7 5504.27 393.372   1
   3   2  -7 5392.18 369.514   1
   3  -2  -7 6114.69 392.801   1
  -3   2   6-70.7582 157.550   1
   3  -2  -6 25.8445 145.972   1
   3   2  -5 1225.21 149.400   1
   3  -2  -5 1115.67 164.699   1
  -3   2   5 1483.70 184.151   1
  -3  -2   5 1706.53 161.577   1
   3   2  -4 3772.13 270.349   1
  -3  -2   4 4144.99 273.489   1
  -3  -2   3 28822.3 1653.89   1
   3   2  -3 29911.8 1654.96   1
   3  -2  -3 30485.2 1662.38   1
  -3   2   3 32338.5 1671.10   1
  -3   2   2 13642.5 712.434   1
   3   2  -2 13018.2 697.777   1
   3  -2  -2 12330.7 704.850   1
   3  -2  -1 34122.1 1850.27   1
  -3   2   1 34299.2 1851.92   1
   3   2  -1 34786.3 1846.32   1
  -3  -2   1 32283.5 1845.65   1
  -3  -2   0 185.935 99.6105   1
   3   2   0 47.6620 94.8051   1
  -3   2   0 7.91179 105.318   1
   3  -2   0 7.61653 117.849   1
   3  -2   1 33373.1 1818.93   1
  -3  -2  -1 33484.1 1822.68   1
   3   2   1 32860.4 1824.86   1
  -3   2  -1 33747.4 1819.99   1
   3  -2   2 13335.5 725.888   1
  -3  -2  -2 11749.4 728.884   1
   3   2   2 12912.8 734.607   1
  -3   2  -2 13175.5 725.569   1
   3  -2   3 30727.9 1669.66   1
  -3  -2  -3 31031.8 1678.10   1
   3   2   3 30033.4 1681.57   1
  -3   2  -3 30298.6 1668.77   1
  -3   2  -4 3250.12 228.063   1
   3  -2   4 3266.22 233.706   1
  -3   2  -5 1048.11 138.418   1
  -3  -2  -5 1167.29 149.407   1
   3   2   5 1105.33 141.292   1
   3  -2   5 1286.92 147.892   1
  -3  -2  -6-38.0421 120.411   1
   3   2   6-94.3804 137.419   1
   3   2   7 5319.69 379.998   1
  -3   2  -7 5848.03 360.727   1
  -3  -2  -7 4835.31 366.943   1
   3  -2   7 5952.87 368.338   1
   3  -2   8 5260.39 337.325   1
   3   2   8 4304.82 338.102   1
  -3  -2  -8 4381.93 331.709   1
  -3   2  -8 5458.37 333.489   1
   3  -2   9 2249.22 202.634   1
  -3   2  -9 1514.47 184.608   1
  -3  -2  -9 2077.73 219.026   1
   3   2   9 2102.15 237.444   1
   3   2  10 8711.28 616.382   1
   3  -2  10 10885.3 603.235   1
  -3  -2 -10 8712.38 607.703   1
  -3   2 -10 10336.9 594.828   1
   3   2  11 9178.09 552.503   1
   3  -2  11 7711.64 524.446   1
  -3   2 -11 8138.48 515.719   1
  -3  -2 -11 7800.75 529.641   1
  -3   2 -12 1001.54 173.592   1
   3  -2  12 443.799 169.077   1
   3   2  13 1893.13 252.634   1
   3  -2  13 1899.88 238.384   1
   3   2  14 12603.7 745.400   1
   3  -2  14 10874.2 713.316   1
  -3   2 -14 11400.0 702.647   1
  -3  -2 -14 11404.3 719.830   1
   3  -2  15 8574.48 565.599   1
   3   2  15 6926.58 557.597   1
  -3   2 -15 8909.72 547.259   1
  -3  -2 -15 8361.77 553.527   1
   3   2  16 2666.16 308.951   1
   3  -2  16 2586.33 303.445   1
  -3  -2 -16 2471.97 275.512   1
  -3   2 -16 3051.21 283.817   1
   3   2  17-127.257 208.803   1
   3  -2  17 571.667 235.828   1
  -3   2 -17 575.072 213.482   1
  -3  -2 -17 431.206 185.748   1
   3  -2  18-49.8212 226.016   1
  -3   2 -18 66.7496 200.751   1
   3  -2  19 311.888 239.151   1
   3   2  19 675.727 230.411   1
  -3   2 -19 718.345 230.811   1
   3   2  20 1861.24 315.414   1
  -3  -2 -20 2539.81 309.117   1
   3  -2  21 83.4332 230.600   1
   3   2  21-198.444 289.687   1
  -3   2 -21 299.113 228.289   1
  -3  -2 -21 556.119 268.883   1
   3  -2  22 857.926 262.347   1
  -3   2 -22 1180.79 274.997   1
   3  -2  23 29.2381 266.844   1
   3   2  23 58.3815 252.905   1
  -3   2 -23 449.617 259.290   1
  -3  -2 -23 26.0760 230.709   1
   3   2  24 942.268 290.387   1
  -3  -2 -24 977.825 285.540   1
   3  -2  25 2099.24 346.701   1
  -3   2 -25 2560.54 338.942   1
   3   2  26 912.047 311.399   1
  -3  -2 -26 1044.87 322.274   1
   3   2  27 175.043 246.581   1
  -3  -2 -27 161.104 255.666   1
   3   2  28-28.7457 296.284   1
  -3  -2 -28 403.479 307.811   1
  -3   3  29 516.075 301.284   1
   3  -3 -29 25.9039 290.796   1
  -3   3  28 233.003 281.863   1
   3  -3 -28 711.190 288.430   1
  -3   3  27 558.737 299.307   1
   3  -3 -27 614.747 272.957   1
  -3   3  26 325.264 283.664   1
   3  -3 -26 486.088 270.551   1
  -3   3  25-29.6174 290.101   1
   3  -3 -25 190.357 280.070   1
   3   3 -25 809.287 268.809   1
  -3   3  24 1062.36 316.443   1
  -3  -3  24 211.594 274.536   1
   3   3 -24 219.281 261.267   1
   3  -3 -24 381.586 290.671   1
  -3  -3  23 443.177 280.427   1
  -3   3  23 146.879 293.313   1
   3   3 -23 429.299 254.156   1
   3  -3 -23 433.824 288.276   1
  -3   3  22 1282.42 318.977   1
  -3  -3  22 1384.84 293.418   1
   3   3 -22 1388.52 282.900   1
   3  -3 -22 1237.62 307.774   1
  -3  -3  21-168.498 252.666   1
  -3   3  21 172.801 229.626   1
   3   3 -21-25.5517 228.590   1
  -3   3  20 879.738 298.216   1
  -3  -3  20 1252.11 282.797   1
   3   3 -20 693.552 243.020   1
   3  -3 -20 891.356 277.828   1
  -3   3  19 696.072 274.709   1
  -3  -3  19 525.963 248.321   1
   3  -3 -19 25.7324 234.765   1
   3   3 -19 191.861 217.083   1
  -3   3  18 761.943 273.405   1
  -3  -3  18 935.559 254.264   1
   3  -3 -18 1435.26 275.200   1
   3   3 -18 945.534 234.534   1
  -3  -3  17 532.460 229.509   1
   3   3 -17 287.175 193.025   1
  -3  -3  16 1083.85 246.314   1
  -3   3  16 1929.66 295.923   1
   3   3 -16 1474.00 238.598   1
   3  -3 -16 1658.58 265.268   1
  -3   3  15 621.866 224.612   1
   3  -3 -15 1191.79 234.426   1
  -3  -3  14 103.179 190.401   1
  -3   3  14 167.618 186.830   1
   3  -3 -14-110.349 190.042   1
   3   3 -14 263.528 179.202   1
  -3  -3  13 1027.20 212.817   1
  -3   3  13 1262.86 216.595   1
   3  -3 -13 1122.08 204.386   1
   3   3 -13 778.204 186.138   1
   3   3 -12 12389.4 728.783   1
  -3  -3  12 12609.9 744.712   1
  -3   3  12 11478.9 753.774   1
   3  -3 -12 11942.3 749.183   1
  -3  -3  11 2010.83 222.733   1
  -3   3  11 2123.09 269.846   1
   3  -3 -11 2381.76 262.407   1
   3   3 -10 2266.50 201.798   1
  -3  -3  10 2174.80 211.154   1
  -3   3  10 2025.65 220.905   1
   3  -3 -10 1716.21 209.448   1
  -3   3   9 8670.42 584.711   1
   3   3  -9 8818.88 555.122   1
   3  -3  -9 9864.66 582.352   1
  -3   3   8 2194.70 226.493   1
  -3  -3   8 2461.23 221.261   1
   3  -3  -8 2165.62 221.363   1
   3  -3  -7 1939.93 223.196   1
  -3   3   7 1990.32 232.425   1
  -3  -3   6 13052.6 758.076   1
   3   3  -6 13052.7 753.428   1
   3  -3  -6 13476.0 776.926   1
  -3   3   6 13434.9 781.790   1
  -3  -3   5 24177.5 1370.44   1
   3   3  -5 26110.1 1371.69   1
   3  -3  -5 23399.1 1384.25   1
  -3   3   5 25465.2 1395.40   1
  -3  -3   4 13074.2 743.041   1
   3   3  -4 12987.1 741.365   1
   3  -3  -4 12752.8 757.108   1
  -3   3   4 13618.6 766.977   1
  -3  -3   3 12841.1 765.658   1
   3   3  -3 14276.1 766.545   1
   3   3  -2 17713.0 1006.88   1
  -3  -3   2 17310.3 1008.34   1
  -3   3   2 19402.4 1022.64   1
   3  -3  -2 18396.4 1015.48   1
   3  -3  -1 3959.53 262.766   1
   3   3  -1 3888.99 258.527   1
  -3   3   1 3584.52 266.634   1
  -3  -3   1 3683.30 250.384   1
   3  -3   0 5378.08 343.740   1
  -3  -3   0 5469.13 342.217   1
  -3   3   0 5436.36 342.092   1
   3   3   0 5743.78 345.386   1
   3   3   1 3568.50 265.074   1
  -3   3  -1 3611.94 254.432   1
  -3  -3  -1 4121.38 266.042   1
   3  -3   1 3888.40 253.191   1
   3  -3   2 18638.7 1026.17   1
  -3  -3  -2 18770.0 1038.47   1
  -3   3  -2 18464.0 1028.32   1
   3   3   2 18189.3 1040.86   1
  -3   3  -3 13415.1 748.191   1
   3  -3   3 13176.3 751.786   1
  -3   3  -4 13790.5 768.706   1
  -3  -3  -4 14106.8 784.841   1
   3  -3   4 13646.2 770.550   1
   3   3   4 13001.1 785.640   1
  -3  -3  -5 23602.1 1367.76   1
  -3   3  -5 23920.8 1348.26   1
   3  -3   5 25348.6 1351.28   1
   3   3   5 25103.2 1372.34   1
   3   3   6 12961.7 785.192   1
  -3   3  -6 13427.4 758.255   1
  -3  -3  -6 12633.3 779.589   1
   3  -3   6 13974.3 762.850   1
  -3  -3  -7 1921.13 209.175   1
   3   3   7 2360.93 231.236   1
   3  -3   8 2538.12 214.757   1
  -3   3  -8 2646.33 208.557   1
  -3  -3  -8 2279.96 244.546   1
   3   3   8 2785.56 260.342   1
   3  -3   9 9292.37 578.315   1
   3   3   9 9975.57 608.693   1
  -3   3  -9 9119.82 572.709   1
  -3  -3  -9 10076.5 598.996   1
  -3   3 -10 1572.74 172.623   1
  -3  -3 -10 1296.36 212.858   1
   3  -3  10 1971.19 187.619   1
   3   3  10 1229.28 223.031   1
  -3  -3 -11 2601.93 246.214   1
  -3   3 -11 1925.25 214.120   1
   3  -3  11 1827.38 212.240   1
   3   3  11 1980.11 244.853   1
   3   3  12 12155.7 744.419   1
   3  -3  12 12112.3 728.925   1
  -3   3 -12 10726.0 709.583   1
  -3  -3 -12 13229.8 739.616   1
   3   3  13 730.610 190.749   1
   3  -3  13 1173.08 196.969   1
   3  -3  14 393.274 193.147   1
   3   3  14 347.018 212.622   1
  -3   3 -14 35.1263 169.730   1
  -3  -3 -14 267.490 179.758   1
   3   3  15 1598.32 283.169   1
  -3  -3 -15 1092.90 232.748   1
   3   3  16 1105.54 276.132   1
   3  -3  16 1417.13 245.206   1
  -3  -3 -16 1646.14 260.987   1
  -3   3 -16 813.764 199.351   1
   3   3  17 51.6793 246.607   1
   3  -3  17-163.410 215.996   1
  -3   3 -17 396.396 204.577   1
  -3  -3 -17 207.187 216.393   1
   3  -3  18 909.724 251.240   1
   3   3  18 425.370 236.452   1
  -3  -3 -18 1158.73 234.525   1
  -3   3 -18 1247.43 235.757   1
   3   3  19 109.133 203.861   1
   3  -3  19 77.0046 231.650   1
  -3  -3 -19 145.465 194.755   1
  -3   3 -19 45.9038 210.036   1
   3   3  20 978.600 285.863   1
   3  -3  20 1147.83 276.376   1
  -3   3 -20 1315.80 255.141   1
  -3  -3 -20 694.567 263.583   1
   3  -3  21 82.9501 251.853   1
   3   3  21-170.815 287.755   1
  -3   3 -21 248.322 236.605   1
  -3  -3 -21 707.549 279.494   1
   3  -3  22 1054.10 277.832   1
   3   3  22 1039.02 309.639   1
  -3   3 -22 1105.64 268.509   1
  -3  -3 -22 1516.58 279.462   1
   3  -3  23 320.667 277.292   1
   3   3  23 204.167 229.042   1
  -3   3 -23 239.095 244.369   1
  -3  -3 -23 546.863 231.669   1
   3   3  24 675.158 303.524   1
   3  -3  24 651.955 267.168   1
  -3  -3 -24 315.870 281.713   1
  -3   3 -24 844.565 276.499   1
   3   3  25 411.505 306.846   1
  -3  -3 -25 687.973 295.571   1
   3   3  26 29.1918 252.641   1
  -3  -3 -26 584.229 253.937   1
   3   3  28 855.091 322.152   1
  -3  -3 -28 659.914 307.143   1
   3   3  29-28.0913 237.601   1
  -3  -3 -29 470.989 264.539   1
  -3   4  29 423.738 323.251   1
   3  -4 -29 841.597 319.907   1
  -3   4  28 86.2800 315.136   1
   3  -4 -28 415.791 309.749   1
  -3   4  27 29.1076 302.905   1
   3  -4 -27 898.430 315.227   1
  -3   4  26 586.566 312.298   1
   3  -4 -26 160.567 291.881   1
  -3   4  25 942.290 302.445   1
   3  -4 -25 837.297 308.759   1
   3   4 -24 359.090 256.165   1
  -3  -4  23 386.574 274.385   1
  -3   4  23 557.702 246.495   1
   3   4 -23 350.879 260.971   1
   3  -4 -23 324.715 228.129   1
  -3  -4  22 607.044 274.021   1
  -3   4  22 116.709 270.888   1
   3   4 -22-26.2365 232.418   1
   3  -4 -22 376.858 262.264   1
   3   4 -20 4122.85 380.473   1
  -3  -4  20 4534.96 399.434   1
  -3   4  20 4109.13 415.836   1
   3  -4 -20 3820.61 395.260   1
  -3   4  19 1094.75 294.604   1
  -3  -4  19 1324.62 276.517   1
   3  -4 -19 1141.37 276.744   1
   3   4 -19 1298.91 243.648   1
  -3  -4  18 8459.29 543.532   1
  -3   4  18 7566.29 566.231   1
   3   4 -18 7265.31 523.732   1
   3  -4 -18 6766.06 542.874   1
  -3  -4  17 1756.24 259.375   1
  -3   4  17 1504.87 292.394   1
   3   4 -17 1663.17 242.249   1
   3  -4 -17 1978.05 281.073   1
  -3   4  16 784.484 262.826   1
  -3  -4  16 1577.37 242.248   1
   3   4 -16 882.253 224.832   1
   3  -4 -16 1732.31 270.022   1
  -3   4  15 1445.23 290.807   1
  -3  -4  15 809.438 228.710   1
   3   4 -15 1086.28 214.022   1
   3  -4 -15 956.875 258.166   1
   3   4 -14 17736.7 1006.26   1
  -3  -4  14 17226.7 1015.88   1
  -3   4  14 16080.1 1030.31   1
   3  -4 -14 17104.5 1026.73   1
  -3  -4  13 112.870 175.576   1
  -3   4  13 211.477 225.457   1
   3   4 -13 240.013 167.839   1
   3  -4 -13 86.5946 198.784   1
  -3   4  12 225.026 221.089   1
  -3  -4  12 17.5174 164.628   1
   3   4 -12 31.9323 142.078   1
   3  -4 -12 124.443 195.405   1
  -3  -4  11 16077.0 865.582   1
   3   4 -11 13373.9 845.853   1
  -3  -4  10 5575.79 374.528   1
  -3   4  10 5094.26 404.929   1
   3  -4 -10 5243.68 390.599   1
   3   4 -10 5209.03 360.352   1
   3  -4  -9 17.8414 140.431   1
  -3   4   9 134.594 158.936   1
  -3  -4   9 272.314 123.811   1
  -3   4   8 5540.72 387.489   1
   3   4  -8 6557.77 361.657   1
  -3  -4   8 5561.19 361.124   1
   3  -4  -7 8279.57 574.190   1
  -3   4   7 10388.6 592.447   1
  -3  -4   6 8124.04 475.651   1
   3   4  -6 7741.09 472.234   1
   3  -4  -6 7033.06 497.328   1
  -3   4   6 8536.25 511.400   1
  -3  -4   5 6678.55 434.692   1
   3   4  -5 7796.05 437.708   1
   3  -4  -5 7691.79 465.442   1
  -3   4   5 7242.96 464.085   1
  -3  -4   4 17522.9 962.209   1
   3   4  -4 16807.8 959.379   1
  -3   4   4 16744.2 985.863   1
   3  -4  -4 17850.0 980.950   1
  -3  -4   3 16040.5 893.693   1
   3   4  -3 15819.1 890.138   1
   3   4  -2 11208.5 653.362   1
   3  -4  -2 11246.6 663.230   1
  -3  -4   2 11110.9 653.792   1
  -3   4   2 12730.4 676.194   1
  -3   4   1 17660.3 957.046   1
  -3  -4   1 16634.1 945.598   1
   3  -4  -1 18023.5 952.407   1
   3   4  -1 15731.3 946.648   1
   3  -4   0 51.1743 107.337   1
  -3   4   0-26.3969 112.002   1
  -3  -4   0 93.6550 111.693   1
   3   4   0 115.424 106.276   1
   3   4   1 17591.4 915.073   1
   3  -4   1 16030.9 899.454   1
  -3  -4  -1 16483.7 909.180   1
  -3   4  -1 14820.5 901.216   1
  -3   4  -2 11937.3 607.739   1
   3  -4   2 9386.57 602.041   1
   3  -4   3 15084.4 897.656   1
  -3  -4  -3 17196.4 919.104   1
   3   4   3 17222.5 924.954   1
  -3   4  -3 15792.7 896.134   1
   3  -4   4 14774.3 869.343   1
   3   4   4 17811.9 904.154   1
  -3   4  -4 15341.1 869.558   1
  -3  -4  -4 15431.5 893.269   1
   3   4   5 7564.28 464.593   1
  -3   4  -5 7324.49 433.660   1
  -3  -4  -5 6904.16 458.168   1
   3  -4   5 7312.84 434.899   1
   3   4   6 7952.87 500.559   1
  -3   4  -6 7731.21 462.840   1
  -3  -4  -6 7698.16 492.959   1
   3  -4   6 7963.44 468.065   1
   3   4   7 10379.3 684.304   1
  -3   4  -7 11463.4 651.406   1
  -3  -4  -7 11281.3 677.914   1
   3  -4   7 11489.2 652.653   1
   3   4   8 4418.85 361.920   1
  -3  -4  -8 5085.65 356.270   1
  -3  -4  -9-16.9184 156.915   1
  -3   4  -9-220.283 113.132   1
   3  -4   9-74.7519 105.963   1
   3   4  10 4495.28 365.330   1
   3  -4  10 4759.53 326.478   1
  -3   4 -10 4691.49 319.634   1
  -3  -4 -10 4691.04 351.335   1
   3  -4  11 15356.9 879.137   1
  -3   4 -11 14710.2 866.244   1
   3   4  12-21.7386 207.953   1
   3  -4  12-81.2366 150.319   1
  -3   4 -12-147.127 139.722   1
  -3  -4 -12-19.4797 184.483   1
   3  -4  13 158.343 161.882   1
   3   4  13-136.461 205.245   1
  -3  -4 -13 60.7640 183.307   1
  -3   4 -13 142.098 143.311   1
   3  -4  14 16161.9 944.362   1
   3   4  14 14914.9 962.173   1
  -3   4 -14 16570.4 929.356   1
  -3  -4 -14 15277.5 949.865   1
   3   4  15 991.574 246.539   1
   3  -4  15 1055.70 215.486   1
  -3  -4 -15 414.541 212.121   1
  -3   4 -15 1149.09 201.659   1
   3   4  16 1197.72 291.983   1
  -3  -4 -16 1771.55 270.331   1
   3   4  17 1127.14 300.480   1
   3  -4  17 1417.13 259.136   1
  -3   4 -17 1534.24 236.405   1
  -3  -4 -17 1985.08 279.802   1
  -3  -4 -18 7455.45 556.691   1
  -3   4 -18 8084.95 535.150   1
   3  -4  18 7674.87 548.047   1
   3   4  18 8148.19 585.180   1
   3   4  19 1596.65 303.487   1
   3  -4  19 1897.47 288.260   1
  -3  -4 -19 1637.51 279.621   1
  -3   4 -19 2155.85 266.626   1
  -3  -4 -20 4114.64 381.144   1
   3   4  20 4220.47 391.814   1
   3  -4  20 4282.42 399.112   1
  -3   4 -20 3732.41 367.855   1
   3  -4  22-28.2977 242.980   1
   3   4  22 144.473 295.833   1
  -3   4 -22 361.318 245.751   1
   3   4  23 407.884 230.289   1
   3  -4  23 173.876 258.229   1
  -3   4 -23 426.025 268.133   1
  -3  -4 -23 155.917 228.977   1
   3   4  25 467.544 305.814   1
  -3  -4 -25 867.209 283.961   1
   3   4  26 463.202 269.973   1
  -3  -4 -26 605.195 270.808   1
   3   4  27 257.214 313.199   1
  -3  -4 -27 1233.72 326.096   1
   3   4  28-140.696 269.130   1
  -3  -4 -28 208.295 277.299   1
   3   4  29-221.370 276.330   1
  -3  -4 -29 360.528 292.482   1
  -3   5  28 765.952 308.208   1
   3  -5 -28 694.395 280.434   1
  -3   5  27 1121.67 323.993   1
   3  -5 -27 628.988 303.172   1
  -3   5  25 875.794 315.625   1
   3  -5 -25 1264.46 314.137   1
  -3   5  24 1084.61 327.274   1
   3   5 -23 810.061 267.801   1
   3  -5 -23 377.859 297.732   1
   3   5 -22 4243.68 387.824   1
  -3  -5  22 4046.66 391.535   1
  -3   5  22 3737.86 405.622   1
   3  -5 -22 3687.31 390.324   1
  -3   5  21 231.984 264.657   1
  -3  -5  21 501.513 261.239   1
   3   5 -21 405.024 236.273   1
   3  -5 -21 427.856 244.860   1
  -3  -5  20 482.486 262.209   1
  -3   5  20 172.146 284.636   1
   3   5 -20 194.925 248.962   1
   3  -5 -20-185.431 274.762   1
  -3  -5  19 513.710 256.686   1
  -3   5  19 537.625 270.349   1
   3   5 -19 887.665 228.534   1
   3  -5 -19 705.436 259.814   1
  -3  -5  18 9415.14 641.092   1
  -3   5  18 9066.10 656.342   1
   3   5 -18 10150.6 633.659   1
   3  -5 -18 9170.88 648.774   1
  -3   5  17 2151.22 320.124   1
  -3  -5  17 2632.65 289.623   1
   3   5 -17 1929.33 267.585   1
   3  -5 -17 2076.83 294.359   1
  -3  -5  15 1101.79 220.795   1
  -3   5  15 773.224 247.718   1
   3  -5 -15 592.642 216.209   1
   3   5 -15 510.075 198.856   1
  -3   5  14 299.604 198.183   1
  -3  -5  14 681.857 196.386   1
   3  -5 -14 689.182 192.452   1
   3   5 -14 760.767 184.780   1
  -3   5  13 264.879 189.209   1
  -3  -5  13-127.312 158.947   1
   3  -5 -13-66.4970 171.568   1
   3   5 -13-49.3961 151.453   1
   3   5 -12 6352.12 410.696   1
  -3  -5  12 6441.67 424.621   1
  -3   5  12 5573.52 438.267   1
   3  -5 -12 5771.39 430.673   1
  -3   5  11 862.672 223.019   1
  -3  -5  11 1169.15 175.787   1
   3   5 -11 1125.88 155.009   1
   3  -5 -11 937.373 207.086   1
  -3  -5  10 8604.03 548.136   1
   3   5 -10 9387.39 548.501   1
   3  -5  -9 2652.26 270.408   1
  -3  -5   9 2245.00 219.825   1
   3   5  -9 2674.46 207.962   1
  -3   5   9 2437.36 268.179   1
  -3   5   8 1053.89 215.987   1
   3  -5  -8 925.041 193.868   1
   3  -5  -7 114.380 153.554   1
  -3  -5   7 10.1652 101.094   1
  -3   5   7 158.645 162.615   1
   3  -5  -6 13867.3 852.973   1
   3   5  -6 15081.5 823.467   1
  -3   5   6 14433.3 861.591   1
  -3  -5   6 14514.5 822.771   1
   3  -5  -5 7187.53 468.719   1
  -3  -5   5 7245.72 439.984   1
   3   5  -5 7321.41 437.842   1
  -3   5   5 7941.32 482.642   1
  -3  -5   4 16230.5 863.668   1
   3   5  -4 14668.4 858.826   1
  -3   5   4 15157.3 890.563   1
   3  -5  -4 15363.4 883.286   1
  -3  -5   3 795.080 119.913   1
   3  -5  -3 1237.12 154.156   1
  -3   5   3 1080.88 168.974   1
   3   5  -3 1095.95 123.372   1
   3   5  -2 11548.2 641.510   1
  -3  -5   2 10859.4 638.398   1
   3   5  -1 306.270 110.701   1
  -3  -5   1 285.126 109.143   1
   3  -5  -1 57.9042 109.803   1
  -3   5   1 366.336 129.255   1
   3   5   0 706.194 131.784   1
  -3  -5   0 527.971 122.595   1
   3  -5   0 947.895 124.007   1
  -3   5   0 1119.71 131.394   1
   3  -5   1 386.500 112.473   1
  -3   5  -1 49.5718 112.218   1
   3  -5   2 10502.3 608.525   1
  -3   5  -2 10885.3 611.962   1
   3  -5   3 1084.62 120.066   1
  -3  -5  -3 1039.59 154.002   1
   3   5   3 1285.15 162.094   1
  -3   5  -3 1043.86 117.375   1
  -3  -5  -4 13704.9 852.620   1
   3   5   4 15825.8 863.033   1
  -3   5  -4 14848.4 823.179   1
   3  -5   5 7566.40 461.171   1
   3   5   5 8406.21 504.961   1
  -3  -5  -5 8100.51 496.136   1
  -3   5  -5 7801.35 460.591   1
   3  -5   6 14124.3 805.199   1
  -3  -5  -6 14508.6 838.792   1
  -3   5  -6 14154.4 803.288   1
   3   5   6 14665.0 852.346   1
   3  -5   7 18.6442 102.043   1
   3   5   7 85.6544 148.812   1
  -3  -5  -7-125.031 137.807   1
  -3   5  -7 8.89761 94.3753   1
  -3  -5  -8 1029.22 180.398   1
  -3   5  -8 1063.25 124.427   1
   3  -5   8 696.408 124.851   1
   3   5   8 818.457 184.162   1
  -3  -5  -9 2112.03 221.930   1
   3   5   9 2449.09 245.548   1
   3  -5  10 8496.97 501.712   1
  -3   5 -10 7840.58 493.453   1
  -3   5 -11 874.157 153.836   1
  -3  -5 -11 1132.74 219.450   1
   3  -5  11 1449.64 175.368   1
   3   5  11 982.992 233.332   1
   3   5  12 6448.62 456.611   1
   3  -5  12 5646.76 403.053   1
   3  -5  13 84.1859 155.405   1
   3   5  13 326.898 226.718   1
  -3  -5 -13-248.843 203.792   1
  -3   5 -13 256.287 152.022   1
   3   5  14 560.827 250.699   1
   3  -5  14 146.321 173.617   1
  -3   5 -14 424.504 170.173   1
  -3  -5 -14 258.565 220.245   1
   3  -5  15 665.232 194.917   1
  -3  -5 -15 691.880 242.977   1
  -3   5 -15 1125.82 190.304   1
  -3   5 -16 5751.44 407.155   1
   3  -5  16 5345.80 428.248   1
   3  -5  17 2145.45 280.822   1
   3   5  17 1673.17 290.620   1
  -3  -5 -17 2365.09 272.008   1
  -3   5 -17 2219.18 259.817   1
  -3  -5 -18 9385.42 653.555   1
  -3   5 -18 10361.3 641.458   1
   3  -5  18 10424.0 653.832   1
   3   5  18 8649.60 664.119   1
   3   5  19 641.106 298.202   1
   3  -5  19 199.108 221.747   1
  -3  -5 -19 418.520 259.321   1
  -3   5 -19 402.863 202.471   1
   3   5  20 481.172 281.390   1
   3  -5  20 286.976 244.665   1
  -3   5 -20 329.042 223.434   1
  -3  -5 -20 425.943 246.955   1
   3  -5  21 27.1117 235.540   1
   3   5  21-200.694 249.079   1
  -3   5 -21-320.666 228.748   1
  -3  -5 -21 229.367 235.077   1
  -3   5 -22 4274.16 380.164   1
   3   5  22 4255.35 440.795   1
   3  -5  22 3955.74 397.861   1
  -3  -5 -22 3574.73 405.657   1
   3   5  23 290.951 263.813   1
  -3  -5 -23 647.956 248.022   1
   3   5  24 407.953 297.126   1
  -3  -5 -24 443.411 276.475   1
   3   5  25 1132.67 325.120   1
  -3  -5 -25 574.093 299.595   1
   3   5  27 932.956 329.520   1
  -3  -5 -27 697.111 312.371   1
   3   5  28 944.428 280.344   1
  -3  -5 -28 77.0166 252.197   1
   3   5  29 299.759 294.808   1
  -3  -5 -29 354.702 301.696   1
  -3   6  28 139.943 254.138   1
   3  -6 -28 228.144 255.619   1
  -3   6  27 312.819 247.064   1
   3  -6 -27 414.284 248.408   1
  -3   6  26 316.826 232.271   1
   3  -6 -26 474.324 239.375   1
  -3   6  25 289.957 257.633   1
   3  -6 -24 858.805 300.094   1
  -3   6  22 496.520 315.943   1
   3  -6 -22 511.050 287.718   1
  -3   6  21 2180.83 303.804   1
  -3  -6  21 1837.74 296.277   1
   3  -6 -21 1446.10 274.291   1
   3   6 -21 1324.76 261.868   1
  -3  -6  20 1788.02 309.660   1
   3   6 -20 2447.87 289.394   1
  -3  -6  19 814.720 249.104   1
  -3   6  19 655.462 290.907   1
   3  -6 -19 972.685 283.821   1
   3   6 -19 985.334 229.346   1
  -3   6  18 5784.73 519.487   1
  -3  -6  18 6944.21 501.564   1
   3   6 -18 6763.10 480.937   1
   3  -6 -18 7241.67 519.599   1
  -3   6  17 1599.19 323.404   1
   3  -6 -17 1721.31 291.055   1
  -3   6  16 942.225 292.801   1
  -3  -6  16 323.785 210.379   1
   3   6 -16 755.876 189.064   1
   3  -6 -16 667.657 253.251   1
  -3   6  15 262.440 196.143   1
  -3  -6  15 60.1280 178.399   1
   3  -6 -15 24.1163 175.777   1
   3   6 -15 163.436 173.800   1
  -3  -6  14 853.277 202.210   1
  -3   6  14 840.947 251.504   1
   3  -6 -14 796.507 243.798   1
   3   6 -14 1476.41 210.212   1
   3   6 -13 5160.09 354.298   1
   3  -6 -13 4216.80 397.267   1
  -3   6  13 5053.49 424.572   1
  -3  -6  13 5378.28 376.737   1
   3   6 -12 737.560 165.948   1
   3  -6 -12 917.748 224.310   1
  -3  -6  12 1316.24 185.378   1
  -3   6  12 1401.26 242.097   1
  -3  -6  11 2448.46 223.488   1
   3  -6 -11 2454.41 254.640   1
   3   6 -11 2318.31 210.202   1
  -3   6  11 1914.51 252.179   1
   3   6 -10 49.1579 131.199   1
   3  -6 -10 20.0465 182.112   1
  -3   6  10 413.653 221.525   1
  -3  -6  10 287.112 130.628   1
   3  -6  -9 190.988 167.154   1
  -3   6   9 414.717 180.816   1
   3   6  -8 38248.3 1974.32   1
  -3  -6   8 35158.2 1971.52   1
  -3   6   8 34108.3 2010.73   1
   3  -6  -8 35582.4 2007.10   1
  -3  -6   7 39849.7 2155.37   1
  -3   6   7 38293.2 2191.45   1
   3  -6  -7 39641.5 2189.68   1
   3   6  -7 39717.9 2153.50   1
  -3  -6   6 8354.81 529.543   1
   3   6  -6 9316.89 529.603   1
  -3   6   6 9864.55 577.878   1
   3  -6  -6 9487.91 569.694   1
   3   6  -5 3602.93 245.108   1
   3  -6  -5 3734.77 286.448   1
  -3   6   5 3645.96 293.872   1
  -3  -6   5 3613.86 245.692   1
   3   6  -4 18242.9 982.421   1
   3  -6  -4 17880.8 1007.85   1
  -3   6   4 17644.1 1012.11   1
  -3  -6   4 16882.8 978.700   1
   3   6  -3 6896.18 409.899   1
  -3   6   3 7652.21 444.516   1
  -3  -6   3 6305.31 406.068   1
   3  -6  -3 6641.95 431.833   1
   3  -6  -2 13690.8 823.190   1
   3   6  -2 15053.8 815.653   1
  -3   6   2 14410.6 833.672   1
   3   6  -1 2206.47 181.642   1
  -3  -6   1 2399.01 182.295   1
   3   6   0 61.0403 117.765   1
  -3  -6   0-38.1544 110.228   1
  -3   6   0-70.2991 104.995   1
   3  -6   0 46.2674 101.677   1
  -3   6  -1 1916.77 168.824   1
   3  -6   1 2310.67 175.488   1
   3   6   2 15291.9 797.547   1
  -3  -6  -2 14124.2 789.478   1
  -3   6  -2 12545.8 769.229   1
   3  -6   3 7078.81 425.085   1
   3   6   3 7347.88 463.089   1
  -3   6  -3 7775.64 428.138   1
  -3  -6  -3 6618.47 454.588   1
   3   6   4 16213.8 927.008   1
  -3  -6  -4 15571.7 921.659   1
   3  -6   4 16192.4 893.698   1
   3  -6   5 3601.06 237.684   1
   3   6   5 3659.58 290.140   1
  -3   6  -5 3649.17 234.985   1
  -3  -6  -5 3422.03 278.314   1
   3  -6   6 8370.14 503.884   1
   3   6   6 9700.05 561.882   1
  -3   6  -6 8555.37 500.436   1
  -3  -6  -6 8696.80 546.022   1
   3  -6   7 38712.8 2110.26   1
   3   6   7 39241.8 2153.87   1
  -3  -6  -7 37103.8 2142.80   1
  -3   6  -7 39420.6 2109.47   1
   3   6   8 35813.3 1963.60   1
   3  -6   8 33895.1 1915.40   1
  -3   6  -8 35626.0 1915.52   1
  -3  -6  -8 35453.3 1954.61   1
   3  -6   9 223.083 109.688   1
   3   6   9 260.491 190.001   1
  -3  -6  -9 236.523 174.320   1
  -3   6  -9 137.046 102.877   1
   3   6  10 63.1457 191.024   1
  -3  -6 -10 94.9091 169.869   1
   3   6  11 2251.15 269.372   1
  -3   6 -11 2067.34 197.258   1
  -3  -6 -11 2468.65 258.835   1
   3  -6  11 2512.38 214.705   1
   3   6  12 1083.00 234.603   1
   3  -6  12 1100.09 172.354   1
  -3   6 -12 897.015 151.381   1
  -3  -6 -12 758.216 194.745   1
   3   6  13 4488.94 417.078   1
   3  -6  13 5004.53 366.132   1
  -3   6 -13 4982.74 354.023   1
  -3  -6 -13 5976.66 411.141   1
   3  -6  14 1161.24 192.958   1
  -3   6 -14 889.583 170.789   1
  -3  -6 -14 988.747 242.146   1
   3  -6  15 299.917 177.246   1
   3   6  15 128.570 259.255   1
  -3  -6 -15 22.7141 236.148   1
  -3   6 -15 151.408 165.113   1
   3  -6  16 608.075 207.118   1
   3   6  16 657.901 233.503   1
  -3  -6 -16 491.232 208.663   1
  -3   6 -16 617.221 181.105   1
   3   6  17 2076.16 317.423   1
  -3  -6 -17 1602.44 281.376   1
  -3   6 -18 6448.54 459.508   1
  -3  -6 -18 5771.95 487.820   1
   3   6  18 6428.14 522.806   1
   3  -6  18 6500.05 471.989   1
   3   6  19 702.161 245.494   1
   3  -6  19 414.277 234.448   1
  -3   6 -19 1148.62 221.842   1
  -3  -6 -19 545.239 226.236   1
   3  -6  20 3067.06 345.800   1
  -3   6 -20 3227.88 322.911   1
   3   6  21 1897.43 343.819   1
   3  -6  21 2049.36 306.791   1
  -3  -6 -21 1838.16 314.795   1
  -3   6 -21 2014.33 286.469   1
   3   6  22 608.224 279.979   1
  -3  -6 -22 721.071 267.095   1
  -3  -6 -24 155.666 224.157   1
   3   6  25 518.157 325.764   1
   3   6  26 312.893 261.062   1
  -3  -6 -26 25.8077 235.595   1
   3   6  27 614.910 308.437   1
  -3  -6 -27 461.362 307.980   1
   3   6  28 219.174 280.116   1
  -3  -6 -28 303.653 281.021   1
  -3   7  28 413.947 290.102   1
   3  -7 -28 474.493 290.069   1
  -3   7  27 224.816 284.725   1
   3  -7 -27 255.622 267.560   1
  -3   7  26 655.978 278.581   1
   3  -7 -26 521.573 262.847   1
  -3   7  24 900.168 304.192   1
   3  -7 -24 1280.43 305.408   1
  -3   7  23 1108.43 333.682   1
   3  -7 -23 616.780 298.587   1
  -3   7  22 2540.13 368.789   1
   3  -7 -22 1987.13 346.739   1
  -3   7  21 87.4133 257.922   1
   3  -7 -21 321.737 248.865   1
  -3   7  20 463.332 292.548   1
  -3  -7  20 1231.91 228.181   1
   3  -7 -20 880.754 288.365   1
   3   7 -20 895.815 230.638   1
  -3   7  19 1492.35 335.723   1
  -3  -7  19 1998.56 284.548   1
   3   7 -19 1413.63 250.301   1
   3  -7 -19 1666.38 325.340   1
  -3  -7  18 1659.04 256.570   1
  -3   7  18 1304.18 296.946   1
   3  -7 -18 1897.65 299.373   1
   3   7 -18 1803.50 253.057   1
   3   7 -17 4659.78 370.149   1
  -3  -7  17 4875.68 387.475   1
  -3   7  17 4073.43 428.264   1
   3  -7 -17 4939.20 426.057   1
   3   7 -16 12518.9 740.745   1
  -3  -7  16 11750.2 743.927   1
  -3   7  16 10626.9 780.104   1
   3  -7 -16 12761.2 784.406   1
  -3  -7  15 751.741 201.223   1
   3   7 -15 728.523 195.356   1
   3   7 -14 207.654 155.608   1
  -3  -7  14 52.5789 165.265   1
  -3   7  14 389.955 223.900   1
   3  -7 -14-23.8768 201.177   1
   3   7 -13 2037.68 208.949   1
  -3  -7  13 1794.68 217.810   1
  -3   7  13 1765.40 282.054   1
   3  -7 -13 1413.58 255.254   1
   3   7 -12 96.8355 132.639   1
  -3  -7  12-14.5922 146.374   1
  -3   7  12-73.1196 199.846   1
   3  -7 -12 22.4043 189.243   1
   3   7 -11 281.819 128.871   1
  -3  -7  11 65.6275 127.148   1
  -3   7  11 351.965 204.252   1
   3  -7 -11 453.128 187.331   1
  -3   7  10 25298.9 1508.62   1
   3  -7 -10 26960.0 1504.39   1
   3   7  -8 46.2457 92.7771   1
   3  -7  -8 75.5383 152.720   1
  -3  -7   8 28.6078 98.0159   1
  -3   7   8-183.591 159.692   1
  -3   7   7-134.865 174.823   1
  -3  -7   7 8.83140 89.0216   1
   3  -7  -7 35.6581 163.126   1
   3   7  -7-94.4380 83.3684   1
   3   7  -6 42708.4 2386.56   1
  -3  -7   6 46148.8 2391.10   1
  -3   7   6 43202.6 2431.54   1
   3  -7  -6 43341.4 2427.37   1
   3   7  -5 16430.7 868.945   1
  -3  -7   5 15978.1 865.765   1
  -3   7   5 15459.7 910.757   1
   3  -7  -5 13145.1 893.464   1
   3   7  -4 12860.3 717.307   1
  -3  -7   4 12358.0 714.821   1
  -3   7   4 12126.2 749.907   1
   3  -7  -4 13306.2 749.343   1
   3  -7  -3 4424.01 306.470   1
   3   7  -3 4074.39 276.026   1
  -3   7   3 3839.36 306.755   1
  -3  -7   3 4505.28 275.680   1
   3  -7  -2 1106.58 151.653   1
  -3   7   2 1368.05 169.878   1
  -3  -7   2 1149.98 120.811   1
  -3  -7   1 4544.59 285.348   1
   3   7  -1 4066.63 286.909   1
  -3   7   0 67233.4 3695.61   1
   3  -7   0 69194.4 3691.93   1
   3  -7   1 5239.88 315.516   1
   3   7   1 5229.06 333.964   1
  -3   7  -1 4392.30 312.899   1
  -3  -7  -1 4972.01 324.654   1
   3  -7   2 1001.17 115.343   1
   3   7   2 1122.60 160.849   1
  -3  -7  -2 1477.42 156.673   1
  -3   7  -2 1180.59 125.729   1
   3   7   3 4429.68 328.680   1
   3  -7   3 4618.76 291.508   1
  -3  -7  -3 4593.92 323.267   1
  -3   7  -3 4998.37 294.184   1
   3   7   4 12899.7 764.176   1
  -3   7  -4 13199.3 720.260   1
   3  -7   4 12551.8 720.554   1
  -3  -7  -4 12799.8 757.481   1
   3   7   5 16484.8 952.498   1
  -3   7  -5 16507.6 902.880   1
  -3  -7  -5 16145.2 944.555   1
   3  -7   5 16072.1 903.416   1
   3   7   6 45346.7 2403.10   1
  -3   7  -6 42788.8 2351.47   1
  -3  -7  -6 45150.6 2395.91   1
   3  -7   6 42510.0 2352.40   1
  -3   7  -7-14.4278 77.6006   1
  -3  -7  -7-85.2483 163.062   1
   3  -7   7 7.56525 75.3685   1
   3   7   7-18.7016 163.440   1
  -3   7  -8 55.2648 82.4222   1
  -3  -7  -8-53.9779 169.941   1
   3  -7   8 16.8206 85.5562   1
  -3   7  -9 278.859 94.0510   1
   3  -7   9 75.4953 94.9375   1
   3   7  10 26573.0 1600.96   1
   3  -7  10 28977.9 1547.32   1
  -3  -7 -10 28172.9 1593.55   1
  -3   7 -10 27656.4 1543.42   1
  -3  -7 -11-202.427 199.799   1
   3   7  11 182.113 216.629   1
  -3   7 -12-11.9814 118.007   1
  -3  -7 -12 63.0047 194.237   1
   3   7  12-94.7231 216.065   1
   3  -7  12-134.311 132.590   1
  -3   7 -13 1749.44 194.514   1
  -3  -7 -13 1763.55 253.206   1
   3   7  13 2368.59 281.767   1
   3  -7  13 1938.65 212.614   1
  -3   7 -14-14.6579 140.637   1
  -3  -7 -14 472.541 236.297   1
   3   7  14-280.358 248.041   1
   3  -7  14 228.186 161.333   1
  -3   7 -15 1215.85 183.441   1
   3  -7  15 874.401 193.874   1
  -3   7 -16 12360.0 698.681   1
  -3  -7 -16 11156.8 719.006   1
   3   7  16 10548.1 727.700   1
   3  -7  16 10673.6 699.805   1
  -3  -7 -17 4714.83 402.860   1
  -3   7 -17 4155.24 343.947   1
   3  -7  17 4204.25 352.737   1
   3   7  17 4804.35 432.398   1
  -3  -7 -18 1994.87 288.027   1
   3   7  18 1779.35 303.803   1
  -3   7 -19 1452.13 239.119   1
  -3  -7 -19 1501.68 296.131   1
   3  -7  19 1341.78 250.123   1
   3   7  19 1557.28 318.394   1
  -3   7 -20 1590.23 249.369   1
   3   7  20 1000.73 293.111   1
  -3  -7 -21 25.6021 250.439   1
   3   7  21 317.224 275.931   1
  -3  -7 -22 3034.64 363.074   1
   3   7  22 2431.76 374.887   1
  -3  -7 -23 722.334 273.891   1
   3   7  23 1362.31 305.876   1
  -3  -7 -24 1186.44 302.967   1
   3   7  24 1789.08 354.893   1
   3   7  26 394.372 310.243   1
  -3  -7 -27 404.767 270.005   1
   3   7  27 524.742 267.901   1
  -3  -7 -28 448.466 307.701   1
   3   7  28-27.0062 299.783   1
   3  -8 -27 277.378 264.597   1
  -3   8  26 1298.47 289.930   1
   3  -8 -26 1340.54 275.322   1
  -3   8  25 342.699 255.410   1
   3  -8 -25 341.108 241.392   1
  -3   8  24 808.240 327.395   1
   3  -8 -24 715.587 284.004   1
  -3   8  23 1017.35 335.170   1
   3  -8 -23 614.073 309.379   1
  -3   8  21 525.045 251.013   1
   3  -8 -21 214.536 229.464   1
  -3   8  20 6483.32 561.809   1
   3  -8 -20 7439.49 556.181   1
   3  -8 -19-53.1834 239.491   1
   3   8 -19 407.924 214.644   1
  -3   8  19 259.901 265.125   1
   3  -8 -18 314.366 258.943   1
  -3   8  18 829.324 303.455   1
   3  -8 -17 1396.28 258.696   1
   3   8 -17 1024.11 200.891   1
  -3  -8  17 965.811 203.115   1
  -3   8  17 733.594 253.345   1
   3  -8 -16 1729.30 309.075   1
   3   8 -16 2335.66 245.786   1
  -3  -8  16 2381.48 258.620   1
  -3   8  16 2080.37 330.619   1
  -3   8  15 3174.28 367.189   1
  -3  -8  15 2843.59 272.053   1
   3   8 -15 3145.41 268.167   1
   3  -8 -15 2463.77 332.446   1
  -3  -8  14 2993.75 268.784   1
   3   8 -14 3124.24 265.567   1
   3   8 -13 1100.78 172.107   1
   3  -8 -13 639.196 210.020   1
  -3   8  13 593.118 226.942   1
  -3  -8  13 1366.67 174.853   1
  -3  -8  12 8251.50 532.681   1
   3   8 -12 9399.66 536.064   1
   3  -8 -12 8539.29 591.391   1
  -3   8  12 8348.22 600.033   1
   3  -8 -11 2948.44 325.738   1
  -3   8  11 2655.21 328.682   1
  -3  -8  10 2664.11 205.286   1
   3   8 -10 2360.30 199.722   1
   3  -8 -10 2370.90 269.321   1
  -3   8  10 2184.93 281.164   1
  -3  -8   9-18.9704 99.8644   1
  -3   8   9 244.807 219.173   1
   3  -8  -9 143.230 199.604   1
   3   8  -9 110.712 101.260   1
  -3  -8   8 38716.8 1992.80   1
   3   8  -8 34459.9 1988.89   1
  -3   8   7-241.136 194.097   1
  -3  -8   7 70.3887 83.8006   1
   3  -8  -7 204.248 178.028   1
   3   8  -7-23.9130 89.8835   1
   3   8  -6 5062.84 309.537   1
   3  -8  -6 5111.58 371.822   1
  -3   8   6 5472.07 381.798   1
  -3  -8   6 4788.62 308.864   1
   3   8  -5 2307.07 175.642   1
   3  -8  -5 2489.29 228.414   1
  -3  -8   5 2278.15 175.029   1
  -3   8   5 2275.90 244.168   1
  -3  -8   4 7822.56 458.919   1
   3   8  -4 7697.08 461.852   1
  -3   8   4 8217.93 510.688   1
   3  -8  -3 2950.45 241.162   1
   3   8  -3 2870.90 211.716   1
  -3  -8   3 2744.85 203.966   1
  -3   8   3 3103.73 249.748   1
  -3   8   2 2075.05 204.717   1
  -3  -8   2 1824.57 157.229   1
   3   8  -2 1473.38 153.732   1
   3  -8  -2 1698.59 182.291   1
   3  -8  -1-80.9664 104.450   1
   3   8   1 229.903 114.633   1
  -3  -8  -1 11.8677 106.519   1
  -3   8  -1 109.379 100.242   1
   3  -8   1-76.8200 102.519   1
  -3  -8  -2 1854.18 180.856   1
   3   8   2 1624.93 183.290   1
  -3   8  -2 1594.63 153.109   1
   3  -8   2 1892.71 149.709   1
   3   8   3 3067.91 255.945   1
  -3   8  -3 3160.29 212.588   1
   3  -8   3 2997.16 207.622   1
   3   8   4 7777.48 491.648   1
   3  -8   4 7331.81 436.625   1
  -3   8  -4 7740.78 434.895   1
  -3  -8  -4 7203.16 478.410   1
   3   8   5 2185.91 235.381   1
   3  -8   5 2251.65 156.929   1
  -3   8  -5 2009.50 153.641   1
  -3  -8  -5 1881.39 213.084   1
   3  -8   6 5004.60 306.753   1
  -3  -8  -6 4894.12 370.156   1
  -3   8  -6 5342.35 308.147   1
   3   8   6 5056.76 388.473   1
   3   8   7 273.405 182.368   1
   3  -8   7 159.791 79.3909   1
  -3  -8  -7 70.8333 172.226   1
  -3   8  -7 255.055 74.8334   1
  -3   8  -8 38483.0 2012.24   1
   3  -8   8 35604.5 2013.66   1
   3   8   9-64.6645 200.947   1
   3  -8   9 15.9573 92.5592   1
  -3  -8  -9 38.6436 188.471   1
  -3   8  -9 102.656 80.1603   1
   3   8  10 2367.90 287.814   1
  -3  -8 -10 1843.30 266.671   1
  -3   8 -10 2585.16 187.187   1
   3  -8  10 2288.98 187.038   1
  -3   8 -11 2555.18 197.164   1
  -3  -8 -11 2455.15 256.743   1
   3   8  11 2581.94 274.065   1
   3  -8  11 2317.33 207.817   1
   3   8  12 8150.12 598.261   1
  -3  -8 -12 8721.13 579.652   1
   3   8  13 936.971 281.889   1
   3  -8  13 726.899 166.508   1
  -3  -8 -13 977.967 248.812   1
  -3   8 -13 856.820 146.799   1
   3  -8  14 2832.07 262.504   1
  -3   8 -14 3046.05 249.812   1
   3  -8  15 3210.60 263.998   1
   3   8  15 2600.50 339.937   1
  -3   8 -15 2323.20 239.585   1
  -3  -8 -15 2331.84 311.820   1
   3  -8  16 2062.42 242.846   1
   3   8  16 1736.65 275.938   1
  -3  -8 -16 1802.64 258.973   1
   3  -8  17 1429.39 231.605   1
   3   8  17 855.763 305.635   1
  -3   8 -17 1330.99 205.470   1
  -3  -8 -17 1001.59 275.634   1
   3   8  18 1070.16 248.118   1
   3  -8  18 1215.08 227.377   1
  -3   8 -18 1108.50 211.408   1
  -3  -8 -18 1067.06 221.701   1
   3   8  19 398.825 299.023   1
  -3  -8 -19 301.909 271.788   1
   3   8  20 6466.48 508.490   1
  -3  -8 -20 6397.37 486.087   1
   3   8  21 924.090 320.179   1
  -3  -8 -21 153.679 277.294   1
   3   8  23 231.109 313.253   1
  -3  -8 -23 25.6877 273.088   1
   3   8  24 172.158 285.170   1
  -3  -8 -24 514.276 268.960   1
   3   8  25-283.399 303.637   1
  -3  -8 -25 204.314 276.342   1
   3   8  26 1084.25 327.606   1
  -3  -8 -26 1567.65 314.217   1
   3   8  27 327.139 295.841   1
  -3  -8 -27 174.641 284.130   1
  -3   9  27-82.1049 235.587   1
   3  -9 -27-24.8438 217.134   1
  -3   9  26 530.151 275.314   1
   3  -9 -26 1400.76 292.014   1
  -3   9  25 396.104 297.213   1
   3  -9 -25 415.690 298.443   1
  -3   9  24 716.940 334.147   1
   3  -9 -24 710.039 310.891   1
  -3   9  23 1215.51 326.249   1
   3  -9 -23 743.397 303.731   1
  -3   9  22 1455.56 280.559   1
   3  -9 -22 1229.40 259.746   1
  -3   9  21 554.572 311.801   1
   3  -9 -21 375.343 275.448   1
  -3   9  20-262.444 299.191   1
   3  -9 -20 535.922 277.330   1
  -3   9  19 290.243 269.169   1
   3  -9 -19-80.1070 252.854   1
   3   9 -18 295.921 200.745   1
  -3  -9  17 2918.31 303.029   1
   3   9 -17 3856.46 304.773   1
  -3   9  17 2679.56 379.695   1
   3  -9 -17 3601.78 372.390   1
  -3  -9  16 5567.18 395.943   1
   3  -9 -16 5507.98 443.929   1
   3   9 -16 5614.96 388.285   1
  -3   9  16 4973.39 449.805   1
   3   9 -15 1945.61 215.352   1
  -3  -9  15 1726.25 212.239   1
  -3   9  15 1766.87 320.121   1
   3  -9 -15 1770.92 294.423   1
   3   9 -14 372.377 151.883   1
   3  -9 -14 694.113 262.729   1
  -3   9  14 189.287 275.124   1
  -3  -9  14 378.820 148.820   1
  -3  -9  13 3620.81 281.099   1
  -3   9  13 3113.83 381.865   1
   3  -9 -13 4039.92 375.690   1
   3   9 -13 4102.62 280.907   1
  -3   9  12 3616.79 374.736   1
   3  -9 -12 3576.81 352.895   1
  -3  -9  11 16696.5 929.929   1
   3   9 -11 17475.5 928.458   1
  -3   9  11 14559.2 994.435   1
   3  -9 -11 15278.7 986.820   1
  -3  -9  10 9488.57 549.311   1
  -3   9  10 9419.12 635.165   1
   3   9 -10 9124.62 548.891   1
   3  -9 -10 9661.14 625.274   1
  -3  -9   9 6639.89 397.858   1
   3   9  -9 6823.73 401.187   1
   3  -9  -9 6227.13 469.922   1
  -3   9   9 6695.20 482.353   1
  -3  -9   8 7.10936 82.8661   1
  -3   9   8-65.9944 193.971   1
   3  -9  -8 81.2501 172.672   1
   3   9  -8 44.8066 85.1168   1
   3   9  -7 1247.22 123.141   1
  -3  -9   7 1192.00 116.621   1
  -3   9   7 983.346 207.092   1
   3   9  -6 26720.1 1442.87   1
  -3  -9   6 26174.3 1440.79   1
  -3   9   6 25874.8 1504.06   1
   3  -9  -6 26371.3 1497.09   1
  -3   9   5-18.6568 163.199   1
   3   9  -5 159.773 81.8180   1
   3  -9  -5 309.034 160.614   1
  -3  -9   5 92.7183 81.4438   1
  -3  -9   4 4499.93 276.202   1
   3   9  -4 4173.61 275.158   1
   3  -9  -4 4017.14 321.590   1
   3  -9  -3 18928.6 1110.76   1
  -3  -9   3 20665.3 1085.03   1
   3   9  -3 18870.0 1084.26   1
  -3   9   3 19021.3 1118.88   1
   3  -9  -2 5776.52 397.250   1
  -3  -9   2 6231.81 375.700   1
  -3   9   2 6555.33 414.102   1
   3   9  -2 5699.36 381.420   1
  -3   9   1 11403.8 677.157   1
   3  -9  -1 11223.3 666.292   1
  -3  -9   0 15857.1 888.318   1
   3   9   0 15241.6 892.042   1
  -3  -9  -1 10843.3 653.590   1
  -3   9  -1 11213.4 646.410   1
   3  -9   1 11510.2 643.556   1
   3   9   1 10627.2 655.438   1
  -3  -9  -2 5962.40 389.987   1
  -3   9  -2 5904.83 369.627   1
   3  -9   2 6046.38 368.240   1
   3   9   2 6149.61 400.881   1
  -3   9  -3 18784.0 1026.46   1
   3  -9   3 17790.0 1024.27   1
  -3  -9  -3 19540.5 1064.40   1
   3   9   4 4188.57 322.079   1
   3  -9   4 4241.10 259.067   1
  -3  -9  -4 4112.04 312.222   1
  -3   9  -4 4014.46 255.024   1
   3  -9   5 171.000 70.9146   1
   3   9   5 91.0840 163.115   1
  -3  -9  -5 82.8686 148.852   1
  -3   9  -5 107.091 64.5317   1
   3  -9   6 25551.0 1401.63   1
   3   9   6 25963.3 1474.61   1
  -3   9  -6 26005.9 1401.14   1
   3  -9   7 1131.44 103.094   1
  -3   9  -7 1384.96 102.955   1
  -3  -9  -8 133.785 163.562   1
  -3   9  -8 84.6170 60.6024   1
   3   9   8 106.950 190.874   1
   3  -9   8 91.2549 67.7118   1
   3  -9   9 6046.72 364.965   1
   3   9   9 6781.69 482.484   1
  -3  -9  -9 5366.33 443.644   1
  -3   9  -9 6531.16 362.892   1
   3   9  10 8946.27 616.773   1
   3  -9  10 9677.54 528.129   1
  -3   9 -10 8652.12 523.256   1
  -3  -9 -10 9658.83 604.174   1
   3   9  11 17310.5 1018.92   1
   3  -9  11 16978.9 930.163   1
  -3   9 -11 16280.0 924.681   1
  -3  -9 -11 16182.2 995.550   1
   3   9  12 2818.67 346.797   1
   3  -9  12 3011.04 246.783   1
  -3   9 -12 3660.97 243.043   1
  -3  -9 -12 3995.69 338.407   1
   3   9  13 3737.47 374.780   1
  -3  -9 -13 3526.34 349.434   1
   3  -9  14 325.528 136.717   1
   3   9  14 501.894 245.420   1
  -3   9 -14 334.892 125.466   1
  -3  -9 -14-23.4368 209.034   1
   3  -9  15 1615.22 198.893   1
   3   9  15 2297.19 321.764   1
  -3  -9 -15 2320.95 294.436   1
  -3   9 -15 1420.86 193.800   1
   3   9  16 5061.51 437.352   1
   3  -9  16 4841.72 363.866   1
  -3   9 -16 5080.73 371.173   1
  -3  -9 -16 5620.68 425.196   1
  -3   9 -17 2918.71 285.218   1
   3   9  17 3623.15 405.677   1
  -3  -9 -17 3166.17 360.637   1
   3   9  19 458.619 308.984   1
  -3  -9 -19 1115.46 287.644   1
   3   9  20-28.8535 287.343   1
  -3  -9 -20 639.485 266.918   1
   3   9  21 607.343 294.293   1
  -3  -9 -21 538.782 256.800   1
   3   9  22 2457.71 367.655   1
  -3  -9 -22 1439.12 325.402   1
   3   9  23 575.110 239.821   1
  -3  -9 -23 487.491 210.818   1
   3   9  24 455.964 320.261   1
  -3  -9 -24 331.710 292.045   1
   3   9  25-84.0323 268.734   1
  -3  -9 -25 405.582 256.177   1
   3   9  26 659.570 300.952   1
  -3  -9 -26 399.445 280.324   1
   3   9  27 214.436 293.243   1
  -3  -9 -27 345.732 295.851   1
  -3  10  26 551.177 321.868   1
   3 -10 -26 502.493 304.286   1
  -3  10  24 1507.68 328.814   1
   3 -10 -24 1226.75 295.257   1
  -3  10  22 116.128 305.513   1
   3 -10 -22 639.111 303.144   1
  -3  10  21 933.291 312.433   1
   3 -10 -21 374.678 288.147   1
  -3  10  20 2717.49 353.316   1
   3 -10 -20 2065.72 316.464   1
  -3  10  19 525.001 321.951   1
   3 -10 -19 616.126 298.153   1
  -3  10  18 1073.44 297.579   1
   3 -10 -18 1013.75 271.526   1
  -3  10  17-57.5474 287.424   1
   3 -10 -17 343.975 269.724   1
   3  10 -16 71.8164 145.297   1
   3 -10 -16 416.533 286.508   1
  -3 -10  15 2914.07 244.676   1
  -3  10  15 2606.25 358.436   1
   3 -10 -15 3335.55 346.764   1
   3  10 -15 2739.40 246.915   1
  -3  10  14 10868.9 706.275   1
   3 -10 -14 9803.99 676.780   1
   3 -10 -13-197.355 218.796   1
  -3 -10  13 125.177 109.287   1
   3  10 -13-71.2776 112.940   1
  -3 -10  12 7592.91 471.925   1
   3  10 -12 8514.40 473.234   1
   3 -10 -12 8157.63 561.921   1
  -3  10  12 6644.25 563.391   1
  -3 -10  11 161.555 96.2115   1
  -3  10  11 204.007 251.795   1
   3  10 -11 31.3371 91.4462   1
   3 -10 -11 564.176 244.328   1
  -3 -10  10 10461.1 578.372   1
   3  10 -10 10209.1 580.122   1
  -3  10  10 9054.89 664.347   1
  -3  10   9 166.448 213.432   1
   3  10  -9 143.501 79.0965   1
  -3 -10   9 88.9012 77.5825   1
   3 -10  -9 175.360 217.963   1
   3  10  -8 8471.30 485.173   1
  -3  10   8 8440.31 583.753   1
  -3 -10   8 8609.02 482.882   1
   3 -10  -8 8118.39 569.042   1
  -3 -10   7 9401.79 525.192   1
   3  10  -7 9137.71 526.196   1
  -3  10   6 1301.59 218.724   1
  -3 -10   6 1576.40 129.995   1
   3  10  -6 1656.51 134.227   1
   3 -10  -6 1489.37 217.317   1
  -3  10   5-78.2827 171.550   1
   3  10  -5-7.40125 92.4364   1
  -3 -10   5 69.7067 78.7506   1
   3 -10  -5 35.8069 156.469   1
   3  10  -4 16239.6 914.218   1
  -3 -10   4 16916.8 913.259   1
   3 -10  -4 15269.4 952.605   1
  -3  10   4 16418.0 966.587   1
   3  10  -3 5073.39 346.700   1
  -3 -10   3 5687.90 347.294   1
   3 -10  -3 5391.36 377.602   1
  -3  10   3 6001.84 395.886   1
   3 -10  -2 20941.1 1231.57   1
  -3  10   2 22822.4 1244.08   1
   3  10  -1 2482.81 226.979   1
   3 -10  -1 2926.56 241.505   1
  -3 -10   1 3124.14 226.225   1
  -3  10   1 3201.93 251.571   1
   3 -10   0 151.648 110.574   1
  -3  10   0-64.0735 108.374   1
   3  10   0 185.408 128.656   1
  -3 -10   0 180.843 124.569   1
   3  10   1 3578.50 261.075   1
  -3 -10  -1 2773.32 246.572   1
  -3 -10  -2 21344.9 1202.93   1
  -3  10  -2 21369.0 1181.40   1
   3  10   2 19575.5 1203.70   1
   3 -10   2 22080.7 1179.58   1
  -3 -10  -3 4964.79 368.939   1
  -3  10  -3 5472.77 330.735   1
   3  10   3 5520.67 386.065   1
   3 -10   3 5288.29 327.271   1
   3  10   4 16685.0 955.378   1
  -3  10  -4 16017.8 892.018   1
   3 -10   4 16158.8 892.245   1
  -3 -10  -4 16037.3 942.159   1
  -3  10  -5 54.3050 60.8994   1
   3  10   5-133.601 171.745   1
   3 -10   5 111.430 64.3426   1
  -3 -10  -5-51.5516 148.850   1
  -3 -10  -6 1048.41 199.030   1
  -3  10  -6 1329.36 91.2028   1
   3 -10   6 1286.12 89.9988   1
   3  10   7 8349.09 567.005   1
   3  10   8 8200.93 573.776   1
  -3 -10  -8 8817.57 569.189   1
   3  10   9 255.565 226.466   1
  -3 -10 -10 8861.13 599.030   1
   3  10  10 9600.77 622.912   1
  -3  10 -11 90.0828 60.7536   1
   3  10  11 225.482 267.931   1
   3 -10  11 114.095 59.0912   1
  -3  10 -12 5762.83 380.512   1
   3  10  12 7290.45 504.724   1
   3 -10  12 6683.32 385.781   1
  -3  10 -13-7.65039 93.5913   1
  -3 -10 -13 23.3332 224.283   1
   3  10  13 289.580 240.189   1
   3 -10  13 64.3386 96.8675   1
  -3 -10 -14 10154.9 653.537   1
  -3  10 -14 9512.45 558.211   1
   3  10  14 9809.40 672.931   1
   3 -10  14 9318.95 561.257   1
  -3 -10 -15 2523.30 279.867   1
   3  10  15 2195.42 298.586   1
  -3  10 -16 354.335 143.268   1
  -3 -10 -16 444.215 259.038   1
   3  10  16 669.911 296.963   1
  -3 -10 -17 350.629 259.705   1
   3  10  17-198.710 299.927   1
  -3 -10 -18 582.280 211.054   1
   3  10  18 286.492 229.679   1
  -3 -10 -19 842.351 282.877   1
   3  10  19 115.335 306.448   1
  -3 -10 -20 2027.78 324.960   1
   3  10  20 1997.47 352.517   1
  -3 -10 -21 770.314 243.187   1
   3  10  21 347.260 249.444   1
  -3 -10 -22 767.975 294.705   1
   3  10  22 634.215 331.868   1
  -3 -10 -24 1472.60 297.726   1
   3  10  24 1523.47 318.425   1
  -3 -10 -26 643.409 257.430   1
   3  10  26 541.703 259.054   1
   3 -11 -25 480.682 224.689   1
  -3  11  25 277.633 242.066   1
   3 -11 -24 232.527 282.834   1
  -3  11  24 451.072 303.175   1
   3 -11 -23 367.044 293.630   1
  -3  11  23-57.1746 317.803   1
   3 -11 -22 1456.78 307.638   1
  -3  11  22 2515.33 354.467   1
   3 -11 -21 106.807 275.853   1
  -3  11  21 320.372 293.670   1
   3 -11 -19 2068.14 326.265   1
  -3  11  19 2751.39 371.356   1
   3 -11 -18 2197.04 323.200   1
  -3  11  18 1664.32 347.064   1
   3 -11 -17 53.3492 264.808   1
  -3  11  17 464.373 306.852   1
   3 -11 -16 3331.99 350.815   1
  -3  11  16 2789.87 369.406   1
   3 -11 -15 209.045 211.677   1
  -3  11  15 255.684 228.466   1
   3  11 -14 256.018 100.416   1
  -3  11  14 503.485 269.972   1
   3  11 -13 2099.36 158.315   1
  -3 -11  13 1733.86 148.027   1
   3  11 -12 17355.2 916.205   1
  -3 -11  12 16109.2 913.335   1
   3 -11 -11 650.692 247.221   1
  -3 -11  11 431.629 53.1609   1
   3  11 -11 442.416 61.1935   1
   3 -11 -10 1309.24 252.401   1
  -3  11  10 1472.28 273.876   1
   3 -11  -9 6214.07 473.607   1
  -3  11   9 6133.69 485.367   1
  -3  11   8-283.339 233.618   1
   3 -11  -8 108.808 214.816   1
   3 -11  -7 3880.10 344.156   1
  -3 -11   7 3511.16 212.118   1
   3  11  -7 3593.70 216.992   1
  -3  11   7 3728.98 357.136   1
  -3 -11   6 3346.28 210.408   1
   3  11  -6 3363.88 215.086   1
   3  11  -5 2683.84 180.332   1
  -3  11   5 2233.49 270.835   1
  -3 -11   5 2379.10 173.547   1
   3 -11  -5 2349.21 259.294   1
   3  11  -4 5268.90 330.170   1
  -3  11   4 4529.97 385.321   1
  -3 -11   4 5213.35 318.666   1
   3 -11  -4 5323.65 380.263   1
  -3  11   3 18.0046 163.193   1
   3  11  -3 138.185 101.916   1
  -3 -11   3 224.313 100.728   1
   3 -11  -3 325.022 153.383   1
  -3  11   2 9737.69 605.608   1
   3 -11  -2 9576.63 595.277   1
  -3  11   1 1808.52 208.612   1
   3  11  -1 1995.27 189.009   1
  -3 -11   1 1793.74 180.525   1
   3 -11  -1 1593.71 190.219   1
   3 -11   0 1933.84 185.058   1
   3  11   0 1438.45 186.221   1
  -3 -11   0 1513.22 182.154   1
  -3  11   0 1697.17 185.878   1
  -3 -11  -1 1383.42 177.864   1
   3  11   1 1724.50 191.594   1
   3  11   2 9366.79 593.079   1
   3 -11   2 9725.48 553.270   1
  -3 -11  -2 8843.70 579.567   1
  -3  11  -2 9541.65 556.745   1
   3 -11   3 244.253 90.2189   1
   3  11   3 283.353 174.978   1
  -3 -11  -3 15.9416 149.992   1
  -3  11  -3 79.7094 88.1262   1
   3  11   4 5418.45 393.031   1
  -3  11  -4 5137.76 307.004   1
   3 -11   4 5239.32 309.631   1
  -3 -11  -4 4729.17 372.713   1
   3  11   5 2164.29 251.446   1
   3 -11   5 2085.10 131.029   1
  -3  11  -5 2098.88 132.434   1
   3  11   7 3781.32 342.714   1
  -3 -11  -7 3524.46 321.040   1
   3  11   8-278.607 231.823   1
  -3 -11  -8 184.063 197.056   1
  -3 -11  -9 6208.26 458.597   1
   3  11   9 6645.80 487.732   1
  -3 -11 -10 857.150 218.189   1
  -3 -11 -11 954.238 247.374   1
   3  11  11 972.949 267.028   1
   3  11  13 2448.14 324.799   1
  -3 -11 -14 629.714 226.001   1
   3  11  14 657.862 257.811   1
  -3 -11 -15 566.892 257.597   1
   3  11  15 474.162 284.949   1
  -3 -11 -16 2677.62 331.905   1
   3  11  16 2383.54 359.656   1
  -3 -11 -17 379.710 221.776   1
   3  11  17 171.958 257.598   1
  -3 -11 -18 2119.66 311.513   1
   3  11  18 2192.71 347.794   1
  -3 -11 -19 2410.24 345.941   1
   3  11  19 1679.77 366.495   1
  -3 -11 -21 205.301 211.790   1
   3  11  21 780.955 262.808   1
  -3 -11 -22 2635.07 358.582   1
   3  11  22 2469.18 387.202   1
  -3 -11 -23 739.622 286.771   1
   3  11  23 425.300 319.579   1
  -3 -11 -24 403.210 237.798   1
   3  11  24 111.540 229.080   1
  -3 -11 -25 570.184 292.081   1
   3  11  25 409.911 325.951   1
   3 -12 -25 646.354 304.611   1
  -3  12  25 658.461 340.365   1
   3 -12 -24 2088.98 331.005   1
  -3  12  24 2041.80 360.942   1
   3 -12 -23 285.882 262.862   1
  -3  12  23 255.361 284.975   1
   3 -12 -22 26.3259 288.986   1
  -3  12  22 488.942 331.458   1
   3 -12 -21 531.903 259.540   1
  -3  12  21 697.300 297.150   1
   3 -12 -20-53.5877 276.825   1
  -3  12  20 555.551 323.913   1
   3 -12 -19 752.867 266.170   1
  -3  12  19 234.646 276.920   1
  -3  12  18 792.352 334.775   1
   3 -12 -17 992.777 282.993   1
  -3  12  17 1199.46 315.683   1
   3 -12 -15 607.960 263.510   1
   3 -12 -14 9897.52 653.737   1
  -3  12  14 8756.04 656.323   1
   3 -12 -13 2364.86 309.707   1
  -3  12  13 2489.49 338.281   1
   3 -12 -12 227.034 207.261   1
  -3  12  12 274.350 229.876   1
   3 -12 -10 5232.14 410.252   1
  -3  12  10 4408.23 415.171   1
   3 -12  -9 46.5533 215.865   1
  -3  12   9 101.183 252.025   1
   3 -12  -8 382.564 223.845   1
  -3  12   8 268.643 238.848   1
  -3  12   7 4679.27 388.268   1
   3 -12  -7 3966.81 361.695   1
  -3 -12   6 87.7865 42.2979   1
   3  12  -6 42.6723 51.8077   1
   3 -12  -6 20.5351 184.790   1
  -3  12   6-22.4962 203.002   1
   3  12  -5 2291.97 167.682   1
  -3  12   5 2613.66 288.206   1
   3 -12  -4 2962.87 276.383   1
   3  12  -4 3261.49 215.665   1
   3  12  -3 2061.23 196.346   1
  -3  12   3 2599.90 258.925   1
  -3 -12   3 2314.81 185.921   1
   3 -12  -3 2498.25 250.125   1
  -3  12   2 24748.7 1319.27   1
   3 -12  -2 21534.4 1300.27   1
  -3  12   1 1123.31 190.215   1
   3  12  -1 1023.21 166.449   1
  -3 -12   1 1107.29 157.349   1
   3 -12  -1 1232.40 178.930   1
   3 -12   0 90.4610 129.332   1
  -3  12   0-86.1920 145.723   1
   3  12   0 14.7569 149.028   1
   3 -12   1 1039.42 154.000   1
  -3  12  -1 988.265 161.223   1
   3  12   1 1161.16 186.257   1
   3  12   2 20986.1 1259.92   1
  -3  12  -2 21758.1 1226.22   1
   3 -12   2 22818.8 1224.04   1
  -3  12  -3 2574.42 186.660   1
  -3 -12  -3 2238.93 240.533   1
   3  12   3 1962.48 256.209   1
   3 -12   3 2466.38 181.443   1
   3  12   4 3219.03 303.657   1
  -3  12  -4 2924.08 192.478   1
   3 -12   4 3139.06 192.948   1
  -3 -12  -4 2533.44 263.550   1
   3  12   6-66.4565 200.456   1
  -3 -12  -6-58.5302 177.538   1
   3  12   7 3318.15 333.416   1
  -3 -12  -7 3335.32 303.894   1
   3  12   8 240.726 224.056   1
  -3 -12  -8 169.685 186.773   1
   3  12   9-173.789 206.333   1
  -3 -12  -9 242.270 194.218   1
   3  12  10 4630.11 402.255   1
  -3 -12 -10 4146.67 375.213   1
   3  12  12 564.808 265.005   1
  -3 -12 -12 237.740 236.640   1
   3  12  13 2116.45 347.542   1
  -3 -12 -13 1991.48 305.191   1
  -3 -12 -14 8505.55 599.592   1
   3  12  15 1278.59 285.015   1
  -3 -12 -15 726.329 232.877   1
   3  12  16-143.488 247.885   1
  -3 -12 -16 380.148 225.546   1
   3  12  17 954.275 305.348   1
   3  12  18 1335.65 340.414   1
  -3 -12 -18 873.545 284.926   1
   3  12  20 232.259 281.945   1
  -3 -12 -20 128.730 233.776   1
   3  12  21 576.687 270.155   1
  -3 -12 -21 667.687 257.419   1
   3  12  22 257.015 321.855   1
  -3 -12 -22 357.311 283.049   1
   3  12  23-84.1670 310.671   1
  -3 -12 -23-152.058 275.363   1
  -3 -12 -24 1247.76 282.200   1
   3  12  25 376.907 291.681   1
  -3 -12 -25 196.509 258.307   1
   3 -13 -24 528.243 301.576   1
  -3  13  24-248.852 328.824   1
   3 -13 -22 784.701 284.302   1
  -3  13  22 399.837 295.311   1
   3 -13 -20 1282.80 289.954   1
   3 -13 -19 430.331 288.342   1
  -3  13  19-88.1236 313.630   1
   3 -13 -18 944.576 288.601   1
  -3  13  18 382.901 308.191   1
   3 -13 -17 1187.48 254.596   1
  -3  13  17 382.753 259.376   1
   3 -13 -16 511.027 247.099   1
  -3  13  16 1203.03 312.279   1
   3 -13 -14 158.839 256.564   1
  -3  13  14 259.681 283.648   1
   3 -13 -13 78.4132 233.919   1
  -3  13  13 170.792 269.577   1
  -3  13  12 7447.45 554.474   1
   3 -13 -12 7458.45 537.629   1
   3 -13 -11 1790.17 304.877   1
  -3  13  11 2551.64 337.955   1
   3 -13 -10 1796.89 255.898   1
  -3  13  10 1366.29 267.632   1
   3 -13  -9 383.573 217.931   1
  -3  13   9 104.186 234.734   1
   3 -13  -8 231.572 209.797   1
  -3  13   8 758.468 250.741   1
   3 -13  -7 177.925 207.012   1
  -3  13   7 195.168 224.012   1
   3 -13  -6 2606.39 291.371   1
  -3  13   6 3117.93 324.917   1
  -3 -13   5 2020.06 132.007   1
   3  13  -5 1785.14 137.136   1
   3  13  -4 9673.80 527.954   1
   3 -13  -4 8866.62 591.354   1
  -3  13   4 8959.82 604.627   1
  -3 -13   4 8624.80 521.629   1
   3 -13  -3 6577.51 459.582   1
  -3 -13   3 6639.04 405.304   1
  -3  13   3 6949.91 476.903   1
   3  13  -3 6594.49 415.533   1
   3 -13  -2 5790.53 399.311   1
   3  13  -2 5664.71 376.241   1
  -3  13   2 5358.52 407.740   1
  -3 -13   1 2853.05 229.122   1
   3 -13  -1 2789.80 245.477   1
  -3  13   1 2481.26 260.849   1
   3  13  -1 2702.79 247.606   1
  -3 -13   0 26166.4 1478.10   1
  -3  13   0 26748.5 1485.17   1
   3  13   0 25993.6 1488.32   1
   3 -13   0 26790.5 1477.41   1
  -3 -13  -1 2627.12 249.274   1
  -3  13  -1 2599.48 231.845   1
   3  13   1 2758.54 270.273   1
   3 -13   1 3033.81 227.454   1
  -3 -13  -2 4447.33 354.979   1
  -3  13  -2 5128.27 333.829   1
   3 -13   2 5314.36 327.179   1
   3  13   2 5177.26 387.416   1
  -3 -13  -3 5911.00 433.334   1
   3 -13   3 6337.03 379.117   1
  -3  13  -3 6469.12 382.854   1
   3  13   3 6483.35 461.902   1
   3  13   4 9976.39 548.628   1
  -3 -13  -4 9813.10 522.987   1
  -3  13  -4 7077.45 420.356   1
   3 -13   4 7409.35 420.654   1
   3  13   5 2053.56 278.466   1
  -3 -13  -5 2859.05 269.715   1
   3  13   6 3499.48 336.401   1
  -3 -13  -6 2819.54 299.400   1
   3  13   7 143.716 229.697   1
  -3 -13  -7 42.4725 196.966   1
   3  13   8 496.143 235.319   1
  -3 -13  -8 352.003 211.053   1
   3  13   9 486.097 252.181   1
  -3 -13  -9 521.469 220.127   1
   3  13  10 2105.84 310.081   1
  -3 -13 -10 1931.01 289.095   1
   3  13  11 3043.58 348.514   1
  -3 -13 -11 2283.26 312.212   1
  -3 -13 -12 6466.75 500.065   1
   3  13  12 6743.05 525.207   1
   3  13  13 505.697 298.387   1
  -3 -13 -13 419.777 254.975   1
   3  13  14 56.9721 302.165   1
  -3 -13 -14-150.509 258.410   1
   3  13  16 319.507 308.846   1
  -3 -13 -16 719.387 265.120   1
   3  13  17 1575.14 342.549   1
  -3 -13 -17 1601.17 307.333   1
  -3 -13 -18 698.746 255.756   1
  -3 -13 -19-103.392 210.562   1
   3  13  20 898.436 293.661   1
  -3 -13 -20 515.985 252.478   1
   3  13  22 481.230 336.405   1
   3  13  24 352.830 282.066   1
  -3 -13 -24-24.7512 233.861   1
   3 -14 -23-101.038 277.149   1
  -3  14  23-223.291 327.038   1
   3 -14 -22 439.406 231.712   1
  -3  14  22 85.2399 260.359   1
   3 -14 -21 682.518 306.351   1
  -3  14  21 605.760 339.084   1
   3 -14 -20 666.426 247.414   1
  -3  14  20 349.412 261.959   1
   3 -14 -19-134.485 282.981   1
  -3  14  19 29.3685 320.880   1
   3 -14 -18 621.711 283.490   1
  -3  14  18 443.200 327.777   1
   3 -14 -17 2412.66 318.324   1
  -3  14  17 2309.53 336.744   1
   3 -14 -16 1110.76 263.329   1
  -3  14  16 1775.16 315.659   1
   3 -14 -15 350.961 249.905   1
  -3  14  15 29.4755 274.981   1
   3 -14 -13 955.882 246.467   1
  -3  14  13 723.919 265.182   1
   3 -14 -12-183.379 256.733   1
  -3  14  12 171.413 267.011   1
   3 -14 -11 3559.10 371.356   1
  -3  14  11 4376.90 408.256   1
   3 -14 -10-50.5241 234.313   1
  -3  14  10 302.364 268.799   1
   3 -14  -9 294.915 220.255   1
  -3  14   9 188.168 236.689   1
  -3  14   8 5485.92 445.962   1
   3 -14  -8 5090.48 421.831   1
   3 -14  -7-45.8493 206.838   1
  -3  14   7 75.8839 224.342   1
   3 -14  -6 153.581 198.574   1
  -3  14   6 24.3188 218.858   1
   3 -14  -5 521.845 205.431   1
  -3  14   5-92.7509 210.171   1
   3  14  -4 476.079 106.170   1
  -3 -14   4 445.222 91.4795   1
  -3 -14   3 2282.50 184.209   1
   3 -14  -3 2228.55 247.178   1
  -3  14   3 2341.44 265.010   1
   3  14  -3 2329.93 196.133   1
   3  14  -2 7727.78 496.169   1
  -3  14   2 8305.48 534.990   1
  -3 -14   2 7202.56 483.975   1
   3 -14  -2 8796.68 522.217   1
   3  14  -1 9500.00 608.094   1
   3 -14  -1 10238.0 617.969   1
  -3 -14   1 9907.34 599.154   1
  -3  14   1 10282.9 627.399   1
  -3 -14   0-14.5592 139.272   1
   3 -14   0 172.108 144.218   1
  -3  14   0-15.5732 163.859   1
   3  14   0 65.5882 169.287   1
   3  14   1 9610.23 629.606   1
   3 -14   1 10467.7 603.044   1
  -3 -14  -1 10415.0 620.536   1
  -3  14  -1 9425.80 600.704   1
   3  14   2 7963.81 553.273   1
  -3  14  -2 8067.19 507.744   1
   3 -14   2 9040.36 506.460   1
  -3 -14  -2 8635.40 543.177   1
  -3 -14  -3 2476.15 243.777   1
   3 -14   3 2039.58 159.907   1
  -3  14  -3 1879.63 161.886   1
   3  14   3 1983.89 252.356   1
   3  14   5 412.638 210.804   1
  -3 -14  -5 162.675 187.111   1
   3  14   6 143.728 221.768   1
  -3 -14  -6 233.103 196.766   1
   3  14   7 472.175 223.528   1
  -3 -14  -7 153.770 201.594   1
  -3 -14  -8 4986.01 391.111   1
   3  14   8 4440.47 402.694   1
   3  14   9 502.525 246.500   1
  -3 -14  -9 630.617 224.909   1
   3  14  10 353.480 256.265   1
  -3 -14 -10 23.9055 217.069   1
   3  14  11 3577.80 396.742   1
  -3 -14 -11 4085.63 378.647   1
   3  14  12 536.190 292.869   1
  -3 -14 -12 49.7270 238.169   1
   3  14  13 772.733 290.073   1
  -3 -14 -13 783.051 261.270   1
   3  14  15 29.1724 280.037   1
  -3 -14 -15 438.575 248.346   1
   3  14  16 1436.20 313.885   1
  -3 -14 -16 1037.12 284.227   1
   3  14  17 2172.64 361.418   1
  -3 -14 -17 2236.05 318.478   1
   3  14  18 1993.50 355.939   1
  -3 -14 -18 1351.09 303.123   1
   3  14  19 320.716 313.396   1
  -3 -14 -19 596.460 290.865   1
   3  14  20-115.631 324.879   1
  -3 -14 -20 1057.90 292.882   1
   3  14  21 1734.26 367.310   1
  -3 -14 -21 1282.87 319.394   1
   3  14  22 1061.42 335.438   1
  -3 -14 -22 480.627 280.727   1
   3  14  23 437.922 297.979   1
  -3 -14 -23 324.240 249.843   1
  -3  15  22 535.101 265.691   1
   3 -15 -22 76.4316 210.833   1
  -3  15  21-229.194 332.768   1
   3 -15 -21 207.586 284.039   1
  -3  15  20 29.0728 265.310   1
   3 -15 -20 185.100 235.284   1
  -3  15  19 617.725 325.057   1
   3 -15 -19 454.993 286.430   1
  -3  15  18 1301.51 346.795   1
   3 -15 -18 676.873 301.873   1
  -3  15  17 208.103 287.249   1
   3 -15 -17 81.7037 255.977   1
  -3  15  16 864.062 286.350   1
   3 -15 -16 655.115 248.156   1
  -3  15  15 297.626 274.534   1
   3 -15 -15-81.8310 222.930   1
  -3  15  14 474.178 278.181   1
   3 -15 -14 489.091 243.059   1
  -3  15  13 1441.54 317.183   1
   3 -15 -13 1457.09 294.256   1
  -3  15  12 379.281 281.972   1
   3 -15 -12 26.6208 249.640   1
  -3  15  11 1323.00 283.505   1
   3 -15 -11 1050.47 261.951   1
  -3  15  10 1442.09 293.861   1
   3 -15 -10 1516.69 279.648   1
  -3  15   8 837.255 276.445   1
   3 -15  -8 1071.21 238.557   1
  -3  15   7 653.978 244.293   1
   3 -15  -7 448.006 230.701   1
  -3  15   6 3397.86 335.887   1
   3 -15  -6 2466.76 301.346   1
  -3  15   5 2206.58 282.210   1
   3 -15  -5 1676.58 260.337   1
   3 -15  -4 601.572 197.281   1
  -3 -15   4 185.242 66.5013   1
  -3  15   4 692.883 220.678   1
   3  15  -4 158.463 76.0082   1
   3 -15  -3 38.9593 164.012   1
  -3 -15   3-27.0389 102.723   1
   3  15  -3 171.012 118.618   1
  -3  15   3-196.836 188.254   1
   3 -15  -2 235.911 168.951   1
  -3 -15   2 115.416 125.930   1
   3  15  -2 78.0634 133.737   1
  -3  15   2 362.627 189.971   1
   3  15  -1 229.874 157.165   1
  -3  15   1 145.913 174.736   1
   3 -15  -1 362.527 171.500   1
  -3 -15   1 81.5123 127.383   1
  -3  15   0 9611.39 601.715   1
  -3 -15   0 9401.00 599.139   1
   3 -15   0 10721.5 603.268   1
   3  15   0 8989.42 606.709   1
   3  15   1-113.608 169.398   1
  -3  15  -1 105.410 130.967   1
   3 -15   1 103.328 133.908   1
  -3 -15  -1-50.0318 147.058   1
   3  15   2 143.061 182.912   1
  -3 -15  -2 143.992 165.196   1
  -3  15  -2 112.529 110.816   1
   3 -15   2 48.4394 109.168   1
  -3  15  -3 93.9931 79.3444   1
   3 -15   3 49.9323 69.3846   1
   3  15   4 320.357 212.964   1
  -3 -15  -4 546.059 185.557   1
   3  15   5 1611.86 265.679   1
  -3 -15  -5 2032.41 246.468   1
   3  15   6 2527.39 325.693   1
  -3 -15  -6 3037.90 308.461   1
   3  15   7 1164.33 256.708   1
  -3 -15  -7 568.846 212.140   1
   3  15   8 1653.32 279.935   1
  -3 -15  -8 658.142 224.136   1
   3  15   9 3853.42 393.382   1
  -3 -15  -9 3707.13 368.154   1
   3  15  10 1284.20 281.336   1
  -3 -15 -10 886.998 244.107   1
   3  15  11 2046.96 316.104   1
  -3 -15 -11 1081.27 272.686   1
   3  15  12-230.560 289.105   1
  -3 -15 -12 51.0317 241.603   1
   3  15  14 411.302 274.946   1
  -3 -15 -14 493.754 237.044   1
   3  15  15 560.867 266.005   1
  -3 -15 -15 392.174 231.871   1
   3  15  16 502.833 279.657   1
  -3 -15 -16 419.259 220.525   1
   3  15  17 177.095 285.111   1
  -3 -15 -17-26.2512 234.869   1
   3  15  18 704.694 306.638   1
  -3 -15 -18 262.062 255.503   1
   3  15  19 493.939 292.198   1
  -3 -15 -19 782.335 269.137   1
  -3 -15 -20-206.697 242.362   1
   3  15  21-28.1547 278.618   1
  -3 -15 -21-203.873 232.602   1
   3  15  22 358.800 250.022   1
  -3 -15 -22 125.705 206.505   1
  -3  16  21 199.352 342.957   1
   3 -16 -21 51.2415 279.986   1
  -3  16  20 665.697 321.449   1
   3 -16 -20 549.601 283.354   1
  -3  16  19 704.691 303.124   1
   3 -16 -19 398.508 252.487   1
  -3  16  18-148.503 327.831   1
   3 -16 -18 940.630 290.632   1
  -3  16  17 119.647 316.898   1
   3 -16 -17 353.828 283.669   1
  -3  16  15 632.381 325.477   1
   3 -16 -15 1261.42 310.735   1
  -3  16  14-150.402 298.306   1
   3 -16 -14 272.981 276.325   1
  -3  16  13 569.616 299.613   1
   3 -16 -13 353.423 252.546   1
  -3  16  12 475.909 270.756   1
   3 -16 -12 350.858 244.489   1
  -3  16  11 530.081 299.162   1
   3 -16 -11 665.347 257.219   1
  -3  16  10 435.202 286.357   1
   3 -16 -10 314.763 239.455   1
  -3  16   9 398.926 264.982   1
   3 -16  -9-128.275 236.688   1
  -3  16   7 215.868 238.872   1
   3 -16  -7 193.868 223.772   1
  -3  16   6 655.758 250.427   1
   3 -16  -6-164.685 207.064   1
  -3  16   5 429.053 234.336   1
   3 -16  -5 362.276 202.485   1
   3 -16  -4 5003.41 390.139   1
  -3  16   4 4728.18 408.305   1
   3  16  -3 170.724 110.763   1
   3 -16  -2 1873.38 228.555   1
  -3  16   2 1184.05 221.675   1
   3  16  -1 236.120 170.017   1
   3 -16  -1-51.6497 165.094   1
  -3  16   1-75.8117 174.358   1
  -3 -16   1 84.6196 138.244   1
   3  16   0-107.778 176.914   1
   3 -16   0 156.424 154.071   1
  -3  16   0 81.7806 159.953   1
  -3 -16   0 127.957 156.420   1
   3  16   1-178.379 184.268   1
  -3 -16  -1 123.139 160.050   1
   3 -16   1-12.6805 106.419   1
  -3  16  -1 66.4134 135.933   1
  -3 -16  -2 1005.85 213.947   1
  -3  16  -2 1162.74 145.333   1
   3  16   2 1412.21 237.675   1
   3  16   3 318.762 209.820   1
  -3 -16  -3 181.587 172.524   1
  -3 -16  -4 4950.64 392.436   1
   3  16   4 4798.31 420.830   1
   3  16   5 75.1742 230.283   1
  -3 -16  -5 421.668 223.546   1
   3  16   6 77.9911 246.153   1
  -3 -16  -6 46.0343 210.017   1
   3  16   7 80.4413 242.388   1
  -3 -16  -7 450.907 223.461   1
   3  16   9 225.239 265.948   1
  -3 -16  -9 24.9142 222.328   1
   3  16  10 372.625 285.545   1
  -3 -16 -10 354.850 237.063   1
   3  16  11 116.353 254.564   1
  -3 -16 -11 360.468 230.076   1
   3  16  12 235.408 288.352   1
  -3 -16 -12 469.199 259.215   1
   3  16  13 266.792 293.287   1
  -3 -16 -13 472.385 255.543   1
   3  16  14 297.910 273.316   1
  -3 -16 -14 738.806 248.926   1
   3  16  15 536.693 297.959   1
  -3 -16 -15 371.242 230.851   1
   3  16  16 1011.61 329.260   1
  -3 -16 -16 530.993 261.265   1
   3  16  17 561.185 331.332   1
  -3 -16 -17-159.025 260.483   1
   3  16  18 1464.59 356.699   1
  -3 -16 -18 867.085 300.762   1
   3  16  19 606.783 336.954   1
  -3 -16 -19 286.490 276.065   1
   3  16  20 312.483 328.446   1
  -3 -16 -20 488.321 279.494   1
   3  16  21 445.739 332.739   1
  -3 -16 -21 253.566 272.277   1
  -3  17  21-56.4131 318.681   1
   3 -17 -21 252.500 253.354   1
  -3  17  20-604.312 333.178   1
   3 -17 -20-207.023 275.804   1
  -3  17  19 87.8406 296.390   1
   3 -17 -19 79.0401 257.621   1
  -3  17  18 475.314 290.599   1
   3 -17 -18 374.371 239.584   1
  -3  17  17 330.462 307.813   1
   3 -17 -17 243.469 271.153   1
  -3  17  16 696.648 317.135   1
   3 -17 -16 1091.39 289.423   1
  -3  17  14-30.4947 279.248   1
   3 -17 -14 439.935 251.157   1
  -3  17  13 1005.19 330.291   1
   3 -17 -13 1043.86 291.793   1
  -3  17  12 151.692 294.482   1
   3 -17 -12-190.788 245.924   1
  -3  17  11 270.851 299.214   1
   3 -17 -11 54.1064 243.529   1
  -3  17  10 1812.50 328.342   1
   3 -17 -10 1655.55 288.368   1
  -3  17   9 2190.99 339.551   1
   3 -17  -9 1914.04 303.899   1
  -3  17   8-28.5962 256.683   1
   3 -17  -8 307.825 236.728   1
  -3  17   7 504.681 256.762   1
   3 -17  -7 778.439 239.078   1
  -3  17   6 3839.19 389.078   1
   3 -17  -6 4367.59 374.343   1
  -3  17   5 5393.26 455.047   1
   3 -17  -5 5331.38 430.655   1
  -3  17   4 278.322 219.877   1
   3 -17  -4-22.3352 193.528   1
  -3  17   3 1915.04 278.967   1
  -3  17   2 64.7649 202.851   1
   3  17   1 143.889 194.766   1
   3  17   3 1928.00 271.760   1
  -3 -17  -3 1544.21 234.868   1
   3  17   4-25.0577 224.823   1
  -3 -17  -4 111.299 212.903   1
   3  17   5 5140.47 433.309   1
  -3 -17  -5 5349.23 425.770   1
   3  17   6 4348.61 403.263   1
  -3 -17  -6 3497.34 345.059   1
  -3 -17  -8-151.238 217.631   1
   3  17   8 227.532 248.559   1
  -3 -17  -9 2469.39 307.813   1
   3  17   9 2291.25 343.979   1
  -3 -17 -10 1487.23 272.905   1
   3  17  10 1647.61 322.345   1
  -3 -17 -11 369.102 253.951   1
   3  17  11 237.924 298.104   1
  -3 -17 -12 106.655 234.579   1
   3  17  12 239.681 271.973   1
  -3 -17 -13 1074.69 286.962   1
   3  17  13 601.675 311.968   1
  -3 -17 -14 241.868 247.075   1
   3  17  14 391.468 297.663   1
  -3 -17 -16 777.805 298.099   1
   3  17  16 1071.32 348.443   1
  -3 -17 -17-132.973 272.808   1
   3  17  17-59.0198 316.844   1
  -3 -17 -18 342.219 270.353   1
   3  17  18 523.923 316.373   1
  -3 -17 -19-26.0591 236.487   1
   3  17  19 229.087 273.228   1
  -3 -17 -20 205.769 225.150   1
   3  17  20 280.572 257.697   1
  -3 -17 -21 430.373 243.627   1
   3  17  21-27.3700 279.747   1
  -3  18  20 1112.12 340.900   1
  -3  18  19 931.658 362.189   1
  -3  18  18-266.942 332.329   1
  -3  18  17 481.406 342.658   1
  -3  18  16 547.746 327.375   1
   3 -18 -16-81.8283 201.296   1
  -3  18  15 398.909 330.146   1
   3 -18 -15-27.5150 239.843   1
  -3  18  13 463.207 297.839   1
  -3  18  12 30.8286 291.881   1
  -3  18  10 1457.23 322.919   1
  -3  18   9 481.098 300.645   1
  -3  18   8-29.6278 260.476   1
   3  18   7 459.498 262.440   1
   3  18   8 556.783 277.626   1
   3  18   9-89.3135 276.094   1
   3  18  10 1111.59 309.160   1
   3  18  11 332.979 278.254   1
   3  18  12 30.3925 288.767   1
  -3 -18 -12 409.215 253.961   1
   3  18  13 121.387 293.298   1
  -3 -18 -13 246.316 253.305   1
   3  18  15-270.261 279.304   1
  -3 -18 -15-54.3508 237.636   1
   3  18  16 59.4510 322.937   1
  -3 -18 -16 135.313 275.793   1
   3  18  17 558.321 323.845   1
  -3 -18 -17 53.4786 271.055   1
   3  18  18-57.7533 274.859   1
  -3 -18 -18 264.712 237.574   1
   3  18  19 367.371 307.584   1
  -3 -18 -19-52.2734 190.410   1
   3  18  20 972.646 358.382   1
  -4   0  27 789.120 316.756   1
   4   0 -27 383.541 295.650   1
  -4   0  26 820.342 315.734   1
   4   0 -26 1206.98 320.636   1
  -4   0  25 30.2244 265.284   1
   4   0 -25 464.436 278.698   1
  -4   0  24 2395.48 337.655   1
   4   0 -24 1707.66 304.099   1
  -4   0  23 237.389 292.371   1
   4   0 -23 161.348 269.326   1
   4   0 -22 5839.48 461.717   1
  -4   0  22 4858.10 452.886   1
  -4   0  21-86.3900 279.570   1
   4   0 -21-130.862 260.196   1
  -4   0  20 705.355 261.008   1
   4   0 -20 1179.87 259.969   1
  -4   0  19-165.239 266.015   1
   4   0 -19 225.384 245.427   1
  -4   0  18 3002.57 363.251   1
   4   0 -18 3808.77 353.554   1
  -4   0  17 285.879 246.066   1
   4   0 -17-141.990 210.508   1
  -4   0  16 3538.90 359.827   1
   4   0 -16 3200.94 336.728   1
  -4   0  15-193.203 235.253   1
   4   0 -15 572.348 225.567   1
  -4   0  14-23.1307 221.802   1
   4   0 -14-105.369 199.555   1
  -4   0  13-132.542 209.148   1
   4   0 -13 140.940 190.142   1
  -4   0  11-19.8666 164.000   1
   4   0 -11 54.2134 148.174   1
   4   0 -10 9746.09 613.068   1
  -4   0  10 9761.32 621.998   1
  -4   0   9 88.7685 149.741   1
   4   0  -9 242.167 149.566   1
   4   0  -8 52406.8 2805.16   1
  -4   0   8 49796.2 2812.33   1
  -4   0   7-15.7318 146.471   1
   4   0  -7-225.899 132.534   1
  -4   0   6 32444.7 1738.07   1
   4   0  -6 30105.3 1730.34   1
  -4   0   5-40.1783 141.766   1
   4   0  -5 36.7763 136.474   1
  -4   0   4 34362.0 1926.75   1
   4   0  -4 35570.5 1923.88   1
  -4   0   0 1004.00 149.453   1
   4   0   0 1236.46 144.837   1
  -4   0  -1 171.852 138.225   1
   4   0   1 70.3124 124.853   1
  -4   0  -4 34634.8 1865.67   1
   4   0   4 33192.4 1866.42   1
  -4   0  -5 23.5757 146.566   1
   4   0   5-74.6838 146.049   1
  -4   0  -6 32697.7 1795.28   1
   4   0   6 32242.0 1799.53   1
  -4   0  -7 27.6418 132.516   1
   4   0   7 14.4274 137.294   1
   4   0   8 48392.6 2602.23   1
  -4   0  -8 46343.9 2596.91   1
   4   0   9 49.9449 154.047   1
  -4   0  -9 140.855 151.626   1
   4   0  10 10796.2 680.922   1
  -4   0 -10 11387.6 677.036   1
   4   0  11 265.126 173.846   1
  -4   0 -11 17.4006 153.571   1
   4   0  12 21730.8 1200.13   1
  -4   0 -12 19582.9 1182.96   1
  -4   0 -13 19.2263 158.181   1
   4   0  13 21.0031 195.272   1
  -4   0 -14 119.916 160.050   1
  -4   0 -15-82.7867 188.881   1
   4   0  15 322.497 225.259   1
  -4   0 -16 2658.54 300.153   1
   4   0  16 3242.12 328.092   1
  -4   0 -17-44.5255 208.140   1
   4   0  17 301.147 248.905   1
   4   0  18 3248.47 343.681   1
  -4   0 -18 3758.31 334.192   1
   4   0  19 80.0321 242.750   1
  -4   0 -19 71.4369 205.634   1
   4   0  20 1480.69 288.887   1
  -4   0 -20 1367.66 266.857   1
   4   0  21-28.0879 265.250   1
  -4   0 -21 50.0407 248.679   1
  -4   0 -22 4624.65 423.852   1
   4   0  22 4831.00 449.777   1
   4   0  23 233.901 288.083   1
  -4   0 -23 574.001 277.647   1
   4   0  24 1303.21 318.462   1
  -4   0 -24 1641.11 308.371   1
   4   0  25 29.9085 283.886   1
  -4   0 -25-26.7774 254.167   1
   4   0  26 570.238 298.225   1
  -4   0 -26 487.550 264.387   1
  -4   0 -27 354.188 259.299   1
   4  -1 -28-268.670 280.668   1
  -4   1  27 119.800 300.439   1
   4  -1 -27 27.0213 283.117   1
  -4   1  26 988.877 328.836   1
   4  -1 -26 1624.54 334.673   1
  -4  -1  25 1768.34 333.409   1
   4   1 -25 1571.16 308.904   1
  -4  -1  24 1541.61 335.773   1
  -4   1  24 1671.91 296.943   1
   4  -1 -24 1973.15 288.306   1
   4   1 -24 1503.48 328.214   1
  -4   1  23 29.6602 289.063   1
   4  -1 -23 538.183 272.256   1
  -4  -1  22 1051.67 301.889   1
   4   1 -22 715.152 272.657   1
  -4  -1  21 286.479 248.125   1
  -4   1  21-115.700 246.677   1
   4   1 -21-103.909 238.321   1
   4  -1 -21-236.521 223.419   1
  -4  -1  20 252.134 279.271   1
  -4   1  20 283.972 270.419   1
   4   1 -20 203.632 246.073   1
   4  -1 -20 51.6332 252.003   1
  -4   1  19 277.641 271.598   1
   4  -1 -19 481.804 237.305   1
  -4  -1  18 1508.28 280.057   1
   4   1 -18 2526.66 283.107   1
  -4  -1  17 921.020 251.662   1
  -4   1  17 973.379 269.067   1
   4  -1 -17 1634.99 278.156   1
   4   1 -17 1535.63 238.543   1
  -4  -1  16 1158.12 237.618   1
  -4   1  16 993.428 274.189   1
   4   1 -16 941.943 223.169   1
   4  -1 -15 17729.9 1083.29   1
   4   1 -15 18659.6 1083.00   1
  -4  -1  15 19369.5 1094.78   1
  -4   1  15 17080.3 1090.74   1
   4  -1 -14 26131.4 1465.28   1
   4   1 -14 26455.5 1461.40   1
  -4  -1  14 26450.9 1475.08   1
  -4   1  14 23025.9 1462.08   1
   4  -1 -13 8424.74 562.162   1
  -4   1  13 7968.51 567.264   1
   4   1 -12 3164.14 275.687   1
  -4  -1  12 2702.26 286.930   1
  -4  -1  11 2076.85 245.929   1
  -4   1  11 1905.98 228.296   1
   4   1 -11 2366.14 253.194   1
   4  -1 -11 1755.74 206.484   1
  -4  -1  10 9496.88 561.699   1
  -4   1  10 9146.54 569.613   1
   4  -1 -10 9172.29 557.324   1
  -4  -1   9 86.1429 150.166   1
   4  -1  -9 166.321 155.527   1
   4   1  -9 140.517 146.440   1
  -4   1   8 2019.11 222.386   1
  -4  -1   8 2161.79 221.596   1
   4  -1  -8 1693.99 207.995   1
   4   1  -8 1675.30 200.838   1
  -4   1   7 1264.65 195.323   1
  -4  -1   7 1456.46 186.786   1
   4   1  -7 1229.86 168.789   1
   4  -1  -7 1411.14 188.483   1
   4   1  -6 2138.95 203.915   1
   4  -1  -6 1684.09 203.149   1
  -4  -1   6 2169.77 217.555   1
  -4   1   6 2151.99 221.789   1
  -4  -1   5 6246.76 418.044   1
   4   1  -5 6944.16 415.726   1
   4  -1  -5 6544.36 415.290   1
  -4   1   5 6021.14 417.728   1
   4  -1  -4 9424.72 578.476   1
   4   1  -4 10364.7 579.385   1
  -4   1   4 9611.33 588.250   1
  -4  -1   4 8982.90 574.277   1
   4  -1  -3 42572.0 2290.91   1
  -4   1   3 41070.0 2296.27   1
   4  -1   0 128.051 121.567   1
  -4   1   0-81.5650 131.014   1
  -4   1  -1 9825.21 587.899   1
   4  -1   1 9819.23 579.586   1
  -4  -1  -3 42996.8 2334.86   1
   4   1   3 42486.0 2336.77   1
  -4  -1  -4 9404.85 551.299   1
   4   1   4 8572.77 551.149   1
  -4  -1  -5 6162.82 397.709   1
  -4   1  -5 5624.58 383.300   1
   4   1   5 6866.26 404.945   1
   4  -1   5 5410.20 387.253   1
  -4  -1  -6 1910.52 192.161   1
  -4   1  -6 1828.06 178.459   1
   4  -1   6 1503.41 177.537   1
   4   1   6 1538.84 192.033   1
  -4   1  -7 1167.50 160.743   1
  -4  -1  -7 1181.54 169.119   1
   4   1   7 1258.05 180.313   1
   4  -1   7 969.694 167.957   1
   4  -1   8 1705.18 211.228   1
   4   1   8 1888.65 212.999   1
  -4  -1  -8 1577.38 211.912   1
  -4   1  -8 2171.03 204.605   1
  -4   1  -9 481.633 152.618   1
  -4  -1  -9 533.695 164.798   1
   4   1   9 400.111 176.215   1
   4  -1   9 416.423 155.135   1
   4  -1  10 7751.82 531.431   1
   4   1  10 8786.21 548.931   1
  -4   1 -10 8553.74 531.174   1
  -4  -1 -10 8270.52 536.456   1
  -4  -1 -11 2273.05 248.292   1
  -4   1 -11 2819.96 252.643   1
   4  -1  11 2396.82 257.377   1
   4   1  11 2368.82 265.546   1
  -4   1 -12 3563.24 301.700   1
   4   1  13 7696.96 538.633   1
  -4  -1 -13 7858.79 528.622   1
   4  -1  14 23937.6 1411.30   1
   4   1  14 24501.8 1417.10   1
  -4  -1 -14 24977.8 1410.69   1
   4  -1  15 16819.4 1029.35   1
   4   1  15 16755.7 1034.89   1
  -4   1 -15 17621.9 1021.50   1
  -4  -1 -15 17428.0 1024.74   1
   4  -1  16 1202.66 261.188   1
  -4   1 -16 2001.76 250.535   1
  -4  -1 -16 1416.76 243.049   1
   4   1  17 1273.15 284.490   1
   4  -1  17 1606.89 257.526   1
  -4   1 -17 1733.07 243.126   1
  -4  -1 -17 1331.30 255.771   1
   4  -1  18 2309.42 306.621   1
  -4   1 -18 1413.33 258.087   1
   4   1  19 242.280 220.568   1
  -4  -1 -19 648.207 216.154   1
   4  -1  20 354.035 246.223   1
   4   1  20 413.797 239.434   1
  -4   1 -20 315.518 228.570   1
  -4  -1 -20 147.380 208.077   1
   4  -1  21 365.135 254.898   1
   4   1  21 141.010 239.036   1
  -4  -1 -21-25.0903 201.555   1
  -4   1 -21 24.9230 228.693   1
   4  -1  22 574.691 253.696   1
  -4   1 -22 563.517 236.926   1
   4   1  23 379.691 252.372   1
  -4  -1 -23 442.760 237.993   1
   4  -1  24 2053.41 323.840   1
   4   1  24 1210.38 305.568   1
  -4   1 -24 1892.34 297.312   1
  -4  -1 -24 1738.85 294.221   1
   4  -1  25 1143.46 305.587   1
   4   1  25 1396.92 318.308   1
  -4   1 -25 1001.99 276.658   1
  -4  -1 -25 1674.68 314.331   1
   4   1  26 1339.46 330.258   1
  -4  -1 -26 858.635 309.577   1
   4   1  27 296.208 303.674   1
  -4  -1 -27 375.879 296.682   1
  -4  -1 -28 133.898 282.979   1
   4  -2 -29 287.366 299.690   1
  -4   2  28 498.879 305.559   1
   4  -2 -28 290.916 286.335   1
  -4   2  26 386.287 321.394   1
   4  -2 -26 295.678 297.019   1
  -4  -2  25 615.097 288.648   1
  -4   2  25 119.201 295.944   1
   4   2 -25-83.5043 264.700   1
   4  -2 -25 619.785 292.026   1
  -4  -2  24 455.691 285.581   1
  -4   2  24 119.094 254.079   1
   4   2 -24-55.0349 256.695   1
   4  -2 -24 269.800 246.342   1
  -4  -2  23 658.506 299.745   1
  -4   2  23-29.6422 278.707   1
   4   2 -23 433.769 270.423   1
   4  -2 -23 645.323 277.315   1
  -4  -2  22 1290.76 301.093   1
  -4   2  22 1850.65 339.044   1
   4   2 -22 1781.11 301.054   1
   4  -2 -22 2292.62 327.135   1
  -4  -2  21-114.810 267.581   1
  -4   2  21 28.9937 249.590   1
   4   2 -21-78.0212 253.071   1
   4  -2 -21 317.089 216.691   1
  -4  -2  20 1143.87 292.901   1
  -4   2  20 1141.34 310.828   1
   4  -2 -20 1898.87 319.461   1
   4   2 -20 835.154 260.450   1
  -4   2  19 2374.89 325.676   1
  -4  -2  19 2681.20 321.811   1
   4  -2 -19 2049.35 292.397   1
   4   2 -19 2065.29 288.020   1
  -4  -2  18-26.2125 219.279   1
   4  -2 -18 500.816 243.709   1
   4   2 -18 547.371 223.145   1
  -4  -2  17 75.8370 214.228   1
   4   2 -17 45.9110 207.141   1
  -4   2  16 3487.05 368.303   1
  -4  -2  16 3957.47 358.320   1
   4  -2 -16 3010.18 351.355   1
   4   2 -16 3396.76 324.061   1
  -4  -2  15 13438.6 823.546   1
  -4   2  15 12964.4 831.302   1
   4   2 -15 12970.5 801.545   1
   4  -2 -15 12358.4 814.473   1
  -4   2  14 7030.79 533.239   1
  -4  -2  14 7549.57 533.050   1
   4   2 -14 8497.05 521.819   1
   4  -2 -14 6987.53 523.203   1
  -4   2  13 184.926 194.383   1
  -4  -2  13 401.264 190.410   1
   4  -2 -13 127.410 172.167   1
  -4  -2  12 10397.7 665.417   1
  -4   2  12 10783.8 686.735   1
   4   2 -12 10255.3 656.654   1
   4  -2 -12 10775.0 674.310   1
   4   2 -11 68.5736 148.966   1
  -4   2  10 17911.3 1118.12   1
  -4  -2  10 20208.7 1113.59   1
   4   2 -10 20403.6 1103.85   1
   4  -2 -10 17788.5 1105.72   1
   4  -2  -9 1513.28 205.153   1
   4   2  -9 1790.52 192.868   1
  -4   2   9 1323.10 207.188   1
  -4  -2   9 1430.71 198.268   1
   4  -2  -8 388.788 152.861   1
   4   2  -8 452.451 144.531   1
  -4   2   8 784.831 182.021   1
  -4  -2   8 412.565 157.192   1
  -4   2   7 17234.6 995.491   1
   4   2  -7 17532.3 977.968   1
   4  -2  -7 15504.0 982.144   1
  -4  -2   7 18034.8 985.042   1
   4  -2  -6 22466.5 1278.48   1
  -4  -2   6 23633.2 1275.63   1
  -4   2   6 22540.3 1285.53   1
   4   2  -6 21989.1 1268.01   1
   4   2  -5 964.719 161.834   1
  -4  -2   5 1327.54 177.412   1
  -4   2   5 1441.52 175.883   1
   4  -2  -5 1103.81 159.443   1
  -4   2   4 43415.5 2385.15   1
   4  -2  -4 43436.1 2377.87   1
  -4   2   3 1075.44 179.560   1
   4  -2  -3 1633.37 176.459   1
   4  -2   0 70802.7 3942.83   1
  -4   2   0 75325.5 3947.03   1
   4  -2   1 38485.8 2078.59   1
  -4   2  -1 37592.2 2080.45   1
   4  -2   2 21458.2 1183.91   1
   4   2   2 21060.7 1190.30   1
  -4  -2  -2 20750.6 1188.97   1
  -4   2  -2 21749.0 1185.76   1
  -4  -2  -3 1701.21 168.011   1
   4   2   3 1698.92 174.681   1
  -4  -2  -4 44172.7 2446.65   1
   4   2   4 45381.0 2450.56   1
  -4  -2  -5 1378.08 175.776   1
  -4   2  -5 1186.59 157.309   1
   4  -2   5 1478.71 161.045   1
   4   2   5 1040.88 181.816   1
  -4   2  -6 21244.1 1196.17   1
  -4  -2  -6 19545.8 1206.18   1
   4   2   6 20653.8 1209.64   1
   4  -2   6 23598.3 1202.46   1
  -4   2  -7 16704.2 996.129   1
  -4  -2  -7 18203.2 1013.72   1
   4  -2   7 17883.7 1003.42   1
   4   2   7 17558.8 1016.49   1
   4  -2   8 284.631 135.531   1
   4   2   8 322.167 176.957   1
  -4  -2  -8 572.298 164.755   1
  -4   2  -8 745.859 143.854   1
  -4  -2  -9 1608.87 178.351   1
  -4   2  -9 1477.41 179.032   1
   4  -2   9 1198.19 184.720   1
   4   2   9 1013.18 182.716   1
   4   2  10 18674.0 1091.01   1
  -4  -2 -10 17769.4 1079.80   1
  -4   2 -10 19166.9 1067.88   1
  -4   2 -11 65.2190 145.947   1
   4  -2  11 123.552 156.164   1
   4   2  12 9405.05 647.448   1
   4  -2  12 11310.4 644.729   1
  -4  -2 -12 9403.17 636.960   1
  -4   2 -13 54.5830 160.866   1
  -4  -2 -13 262.394 180.445   1
   4  -2  13 376.950 186.287   1
   4   2  13 243.256 192.468   1
   4   2  14 7025.17 538.661   1
  -4  -2 -14 8325.86 535.516   1
   4  -2  15 12563.0 766.284   1
   4   2  15 11649.5 771.014   1
   4  -2  16 3472.09 326.370   1
   4   2  16 2411.88 350.896   1
  -4   2 -16 3202.74 305.418   1
  -4  -2 -16 3674.70 333.425   1
   4  -2  17 218.828 226.722   1
   4   2  17 232.450 248.855   1
  -4   2 -17 626.272 216.334   1
  -4  -2 -17 182.865 224.687   1
   4  -2  18 479.700 217.422   1
   4   2  18 531.811 243.953   1
  -4  -2 -18 235.547 206.055   1
  -4   2 -18 203.572 196.751   1
   4  -2  19 1385.63 274.699   1
   4   2  19 2063.62 281.090   1
  -4   2 -19 1802.84 264.669   1
   4  -2  20 433.475 258.510   1
   4   2  20 1110.27 262.015   1
  -4   2 -20 1132.79 253.778   1
  -4  -2 -20 493.856 209.314   1
   4  -2  21-167.879 256.290   1
   4   2  21 283.018 243.944   1
  -4  -2 -21 352.269 222.234   1
  -4   2 -21 398.796 248.059   1
   4   2  22 1441.25 295.535   1
   4  -2  22 1722.31 310.613   1
  -4   2 -22 2233.80 291.730   1
  -4  -2 -22 1304.16 280.181   1
   4  -2  23-146.810 251.174   1
   4   2  23-233.367 273.356   1
  -4   2 -23 315.413 256.981   1
  -4  -2 -23 155.881 258.224   1
   4  -2  24 119.610 259.757   1
   4   2  24 382.270 298.972   1
  -4   2 -24 214.653 244.283   1
  -4  -2 -24 813.213 289.497   1
   4  -2  25 60.5697 269.480   1
   4   2  25 236.053 300.069   1
  -4   2 -25 109.562 255.430   1
  -4  -2 -25 158.073 281.800   1
   4   2  26 531.059 305.893   1
  -4  -2 -26 264.738 279.261   1
   4   2  28 173.366 266.226   1
  -4  -2 -28 396.076 286.684   1
  -4   3  29 57.0181 307.896   1
   4  -3 -29-179.658 314.845   1
  -4   3  28 144.844 310.400   1
   4  -3 -28-260.352 297.785   1
  -4   3  27 672.270 324.322   1
   4  -3 -27 448.039 301.266   1
  -4   3  26 2447.99 361.250   1
   4  -3 -26 1944.01 346.295   1
  -4   3  25 415.037 267.184   1
   4  -3 -25 187.767 243.878   1
  -4  -3  24 1591.75 310.320   1
  -4   3  24 682.895 302.742   1
   4   3 -24 1577.17 292.228   1
   4  -3 -24 1021.72 282.624   1
  -4   3  23 118.278 296.920   1
   4   3 -23 489.516 276.212   1
   4  -3 -23 780.332 299.323   1
  -4  -3  22-29.3634 260.545   1
  -4   3  22 146.838 262.091   1
   4  -3 -22 26.7396 252.637   1
   4   3 -22 425.980 256.647   1
  -4  -3  21 3922.77 399.610   1
   4   3 -21 3975.11 383.092   1
  -4   3  20 4095.76 413.708   1
   4  -3 -20 4141.93 409.375   1
  -4  -3  19 376.993 248.992   1
  -4   3  19 337.516 280.756   1
   4   3 -19 464.676 229.859   1
   4  -3 -19 129.420 253.681   1
  -4  -3  18 467.705 238.377   1
  -4   3  18-192.899 210.040   1
   4   3 -18 94.4435 205.128   1
   4  -3 -18 25.3709 195.652   1
  -4  -3  17 1000.34 254.690   1
  -4   3  17 780.457 278.320   1
   4   3 -17 862.799 237.493   1
   4  -3 -17 644.210 259.536   1
   4   3 -16 10015.7 657.204   1
   4  -3 -16 10468.6 689.071   1
  -4   3  16 9846.98 695.567   1
  -4  -3  16 10301.2 672.618   1
   4   3 -15 8292.04 525.118   1
   4  -3 -15 7770.69 542.891   1
  -4  -3  15 7773.00 535.714   1
  -4   3  14 1251.54 272.723   1
   4  -3 -14 1379.89 257.920   1
  -4   3  13 307.101 178.183   1
  -4  -3  13-20.6587 180.285   1
   4  -3 -13 261.420 158.311   1
   4   3 -13 168.525 176.211   1
   4   3 -12 5949.44 401.286   1
   4  -3 -12 5308.43 427.845   1
  -4  -3  12 5566.77 417.145   1
  -4   3  12 5051.75 432.417   1
   4  -3 -11 7224.15 476.230   1
  -4  -3  11 7319.53 467.519   1
  -4   3  11 5806.41 471.025   1
   4   3 -10 529.702 156.497   1
   4  -3 -10 604.295 168.881   1
  -4  -3  10 528.823 161.179   1
  -4   3  10 681.380 183.084   1
   4   3  -9 408.885 141.788   1
   4  -3  -9 571.179 177.450   1
  -4   3   9 411.401 203.703   1
  -4   3   8 2676.51 251.367   1
   4  -3  -8 2786.34 243.615   1
   4   3  -8 2562.30 223.318   1
  -4  -3   8 2638.73 232.913   1
  -4   3   7 8072.78 533.513   1
   4  -3  -7 8022.91 523.617   1
   4   3  -7 8375.61 512.026   1
  -4  -3   7 8762.13 518.773   1
  -4   3   6 22755.9 1242.94   1
  -4  -3   6 21509.0 1220.92   1
   4   3  -6 23036.0 1221.38   1
   4  -3  -6 19539.5 1226.95   1
  -4  -3   5 162.324 111.229   1
   4   3  -5 388.799 123.803   1
  -4   3   5 154.002 163.434   1
   4  -3  -5 124.942 149.198   1
  -4   3   4 20865.2 1164.36   1
   4  -3  -4 19996.8 1151.83   1
  -4   3   3 1866.34 198.473   1
   4  -3  -3 2160.46 204.981   1
  -4   3   2 6967.29 466.827   1
   4  -3  -2 7969.24 465.435   1
  -4   3  -1 5714.30 383.764   1
   4  -3   1 6248.30 384.218   1
   4  -3   2 7390.92 451.565   1
  -4  -3  -2 7228.40 463.374   1
  -4   3  -2 7756.17 455.469   1
   4   3   2 7221.95 461.262   1
  -4  -3  -3 1570.43 191.524   1
  -4   3  -3 1995.10 170.917   1
   4  -3   3 1947.46 173.616   1
   4   3   3 1966.66 201.415   1
  -4  -3  -4 19200.3 1078.15   1
   4   3   4 18795.6 1082.78   1
  -4  -3  -5 329.109 122.100   1
   4   3   5 305.045 130.318   1
  -4  -3  -6 22077.9 1290.75   1
  -4   3  -6 22810.8 1270.08   1
   4  -3   6 23405.6 1273.57   1
   4   3   6 22745.1 1292.50   1
  -4  -3  -7 8462.19 531.108   1
  -4   3  -7 8165.93 507.218   1
   4   3   7 7678.84 537.490   1
   4  -3   7 8899.04 513.223   1
  -4  -3  -8 2764.18 259.667   1
  -4   3  -8 2488.30 215.926   1
   4   3   8 2527.15 258.623   1
  -4   3  -9 97.1170 117.857   1
  -4  -3  -9 347.947 173.077   1
   4  -3   9 573.299 140.721   1
   4   3   9 506.035 184.579   1
  -4  -3 -10 381.468 163.662   1
   4   3  10 396.310 177.666   1
   4  -3  10 650.212 157.584   1
   4  -3  11 6846.98 453.156   1
  -4   3 -11 6315.27 434.416   1
   4   3  12 4585.36 397.465   1
   4  -3  12 4539.62 365.769   1
  -4  -3 -12 5298.71 390.046   1
  -4   3 -12 5146.87 361.368   1
  -4  -3 -13 329.608 167.336   1
  -4   3 -13 317.687 177.731   1
   4  -3  13 384.461 191.705   1
   4   3  13 181.220 158.502   1
  -4  -3 -14 1104.82 242.466   1
  -4   3 -14 1403.80 214.954   1
   4   3  14 1223.69 259.337   1
   4  -3  14 1342.92 224.347   1
   4  -3  15 7234.21 490.236   1
   4   3  15 6357.08 504.911   1
   4  -3  16 9000.81 625.245   1
   4   3  16 9753.93 641.423   1
  -4  -3 -16 9140.68 615.671   1
  -4   3 -16 9531.26 611.063   1
   4  -3  17 862.724 239.893   1
  -4   3 -17 954.393 208.158   1
   4  -3  18 373.397 236.883   1
   4   3  18 295.715 234.237   1
  -4  -3 -18-285.398 198.947   1
  -4   3 -18-111.444 210.487   1
   4  -3  19 25.8947 213.830   1
  -4   3 -19 254.570 208.293   1
  -4  -3 -19 24.3723 212.430   1
  -4  -3 -20 4093.13 377.271   1
   4   3  20 4355.74 404.927   1
   4  -3  21 2897.35 365.470   1
  -4   3 -21 4032.10 371.411   1
   4   3  22 173.074 256.330   1
   4  -3  22 258.035 251.066   1
  -4   3 -22 565.130 239.352   1
  -4  -3 -22 179.000 256.991   1
   4  -3  23 294.025 264.323   1
   4   3  23 174.751 289.963   1
  -4   3 -23 369.451 255.447   1
  -4  -3 -23 388.744 264.012   1
   4   3  24 1960.96 355.125   1
  -4  -3 -24 2318.11 346.879   1
   4   3  25 557.251 294.354   1
  -4  -3 -25 758.755 276.431   1
   4   3  26 1374.75 298.745   1
  -4  -3 -26 1809.67 291.306   1
   4   3  27-260.861 273.235   1
  -4  -3 -27-157.355 275.551   1
   4   3  28-256.589 307.887   1
  -4  -3 -28 156.187 302.876   1
   4   3  29 28.0267 294.852   1
  -4  -3 -29-77.2485 297.056   1
  -4   4  29 140.425 272.040   1
  -4   4  28 57.0237 267.623   1
   4  -4 -28 821.617 280.532   1
  -4   4  27 202.615 251.590   1
   4  -4 -27 130.511 236.987   1
  -4   4  25 147.435 303.776   1
   4  -4 -25 53.3579 281.873   1
  -4   4  24 472.964 316.109   1
   4  -4 -24 989.918 311.256   1
  -4  -4  23 1691.49 325.708   1
  -4   4  23 1151.05 294.548   1
   4  -4 -23 992.596 279.448   1
   4   4 -23 1442.24 287.375   1
  -4   4  22 1085.36 303.489   1
  -4  -4  22 1857.27 315.824   1
   4  -4 -22 857.894 287.253   1
   4   4 -22 1064.00 274.124   1
  -4   4  21 494.880 305.136   1
  -4  -4  21 57.2203 253.959   1
   4  -4 -21 665.144 292.060   1
   4   4 -21 439.791 237.684   1
  -4   4  20 1695.93 298.340   1
  -4  -4  20 1469.11 284.684   1
   4  -4 -20 1268.22 278.655   1
   4   4 -20 1153.84 277.232   1
  -4   4  19 3088.32 372.321   1
  -4  -4  19 2435.39 329.300   1
   4  -4 -19 2552.22 343.058   1
   4   4 -19 2519.91 316.998   1
  -4   4  18 1581.78 310.129   1
  -4  -4  18 1467.69 277.615   1
   4  -4 -18 1796.13 291.564   1
   4   4 -18 1352.31 251.316   1
  -4   4  17 488.905 229.728   1
  -4  -4  17 617.174 231.034   1
   4  -4 -17-25.1266 207.061   1
   4   4 -17-67.0928 202.696   1
  -4  -4  16 9946.64 676.159   1
   4   4 -16 10564.9 663.210   1
  -4   4  15 309.180 223.483   1
  -4  -4  15-158.079 208.653   1
   4  -4 -15 405.493 214.965   1
   4   4 -15 345.243 198.938   1
  -4   4  14 2970.02 306.039   1
  -4  -4  14 3002.50 305.296   1
   4  -4 -14 2588.88 291.398   1
   4   4 -14 2961.66 281.175   1
  -4   4  13 4119.47 383.870   1
  -4  -4  13 4878.22 363.059   1
   4  -4 -13 4062.34 369.904   1
   4   4 -13 4250.72 337.684   1
   4   4 -12 908.382 182.577   1
   4  -4 -12 1049.07 229.922   1
  -4   4  12 882.646 244.382   1
  -4  -4  12 1219.71 198.814   1
   4  -4 -11 841.523 203.462   1
   4   4 -11 645.335 158.615   1
  -4   4  11 934.869 212.634   1
  -4  -4  11 766.656 185.676   1
   4   4 -10 4579.12 339.799   1
  -4  -4  10 5141.03 358.321   1
  -4  -4   9 6960.27 464.828   1
  -4   4   9 6942.41 491.049   1
   4  -4  -9 7456.39 484.388   1
   4  -4  -8 523.113 178.649   1
  -4  -4   8 773.808 137.554   1
  -4   4   8 421.552 188.406   1
   4   4  -8 456.133 132.413   1
   4  -4  -7 4650.24 365.660   1
  -4   4   7 5176.62 374.756   1
   4   4  -7 4688.20 329.562   1
   4  -4  -6 42888.6 2562.97   1
  -4   4   6 46502.2 2573.31   1
   4   4  -6 49358.5 2550.72   1
  -4  -4   6 47258.2 2551.06   1
  -4   4   5 18162.6 1039.76   1
   4  -4  -5 17813.0 1031.09   1
  -4   4   4 18667.9 1083.29   1
   4  -4  -4 19066.0 1074.58   1
  -4   4   3 206.215 134.859   1
   4  -4  -3 519.755 134.786   1
   4  -4  -2 8519.01 528.139   1
  -4   4   2 8970.75 537.602   1
  -4   4   1 58.8888 124.166   1
   4  -4  -1-22.8261 134.134   1
   4  -4   1 49.5843 103.575   1
  -4   4  -1 216.302 112.206   1
  -4  -4  -1 89.3829 108.555   1
   4   4   1 23.3838 104.411   1
   4   4   2 8275.58 502.659   1
  -4   4  -2 8768.46 491.515   1
   4  -4   2 8382.91 487.834   1
  -4  -4  -2 7104.75 494.093   1
   4  -4   3 400.748 117.264   1
  -4  -4  -3 687.497 151.976   1
   4   4   3 532.482 156.967   1
  -4   4  -3 490.200 119.271   1
   4  -4   4 19467.9 1083.95   1
  -4  -4  -4 18378.8 1098.45   1
   4   4   4 20796.3 1108.82   1
  -4   4  -4 19151.4 1081.95   1
   4   4   5 16251.9 973.017   1
  -4  -4  -5 17400.4 971.659   1
   4   4   6 46842.2 2555.49   1
  -4  -4  -6 45933.3 2547.76   1
   4  -4   7 5175.97 341.939   1
  -4   4  -7 5092.77 335.819   1
  -4  -4  -7 4737.52 357.426   1
   4   4   7 5417.26 373.719   1
   4   4   8 498.071 173.278   1
   4  -4   8 607.222 131.361   1
  -4  -4  -8 392.461 168.713   1
   4   4   9 7371.53 503.658   1
  -4   4  -9 7297.29 463.487   1
  -4  -4  -9 6970.94 489.680   1
   4  -4   9 7640.09 466.432   1
   4  -4  10 4290.75 330.772   1
  -4   4 -10 4900.03 325.526   1
  -4  -4 -11 507.007 166.328   1
  -4   4 -11 422.219 149.116   1
   4  -4  11 635.407 168.127   1
   4   4  11 448.873 171.886   1
  -4   4 -12 863.529 175.663   1
  -4  -4 -12 793.120 227.507   1
   4   4  12 1316.42 255.036   1
   4  -4  12 730.847 177.269   1
   4   4  13 3897.59 366.075   1
   4  -4  13 4604.04 337.823   1
  -4   4 -13 4175.58 329.048   1
  -4  -4 -13 4239.91 356.238   1
   4  -4  14 2448.25 281.910   1
   4   4  14 2597.14 321.849   1
  -4  -4 -14 2484.01 295.257   1
  -4   4 -14 2911.85 267.781   1
   4   4  15-24.8895 252.801   1
  -4  -4 -15-376.691 219.069   1
  -4   4 -16 10082.2 629.842   1
   4  -4  16 9338.68 639.000   1
   4   4  17 186.155 262.974   1
   4  -4  17 211.192 208.151   1
  -4  -4 -17 210.517 229.804   1
  -4   4 -17 522.641 197.079   1
   4   4  18 1488.95 303.928   1
  -4  -4 -18 675.432 270.968   1
  -4   4 -18 1295.97 240.537   1
   4   4  19 2537.38 350.919   1
   4  -4  19 2581.88 317.444   1
  -4   4 -19 2605.39 294.385   1
  -4  -4 -19 2135.10 319.297   1
   4  -4  20 1577.62 278.469   1
   4   4  20 1964.90 334.228   1
  -4  -4 -20 1320.41 295.521   1
  -4   4 -20 1718.31 269.124   1
   4   4  21 256.258 276.610   1
   4  -4  21 83.1216 250.296   1
  -4  -4 -21 858.841 265.043   1
  -4   4 -21 397.406 239.785   1
   4   4  22 923.543 249.161   1
   4  -4  22 944.279 282.491   1
  -4   4 -22 1232.98 257.694   1
   4   4  23 1046.42 314.017   1
  -4   4 -23 1561.79 283.460   1
  -4  -4 -23 1912.98 313.091   1
   4   4  24 787.553 303.250   1
  -4  -4 -24 753.173 295.713   1
   4   4  25 29.1334 290.236   1
  -4  -4 -25 51.9334 266.904   1
  -4  -4 -26 233.744 232.018   1
   4   4  27 487.245 310.822   1
  -4  -4 -27 570.033 295.103   1
   4   4  29-27.5931 276.854   1
  -4  -4 -29-202.629 282.573   1
  -4   5  28 140.819 312.447   1
   4  -5 -28 101.452 299.125   1
  -4   5  27 687.030 331.987   1
   4  -5 -27 128.959 298.734   1
  -4   5  26 725.266 324.221   1
   4  -5 -26 759.605 302.710   1
  -4   5  25 205.034 268.062   1
   4  -5 -25 79.3978 255.740   1
  -4   5  24 117.618 266.121   1
  -4   5  23 88.1840 301.637   1
   4  -5 -23 268.315 291.060   1
  -4   5  22 1613.51 327.113   1
  -4  -5  22 1805.58 313.620   1
   4  -5 -22 1419.20 311.676   1
   4   5 -22 2092.30 295.836   1
  -4   5  21-58.2707 265.230   1
   4  -5 -21 374.427 268.415   1
  -4  -5  20 1801.04 304.256   1
   4   5 -20 2183.34 303.280   1
  -4  -5  19-186.645 240.754   1
  -4   5  19 398.202 286.749   1
   4  -5 -19 78.8337 263.152   1
   4   5 -19 429.963 236.497   1
  -4  -5  18 7364.29 580.136   1
  -4   5  18 8764.76 611.807   1
   4  -5 -18 7657.15 584.217   1
   4   5 -18 9625.58 582.328   1
  -4   5  17 82.4444 271.707   1
  -4  -5  17 48.4423 212.279   1
   4  -5 -17 584.185 261.553   1
   4   5 -17 460.020 201.584   1
  -4   5  16 80.6532 264.319   1
  -4  -5  16 322.880 207.199   1
   4  -5 -16 148.921 249.765   1
   4   5 -16 208.550 192.655   1
  -4   5  15 5057.78 443.192   1
   4  -5 -15 5276.44 430.367   1
  -4  -5  14 1320.58 235.204   1
  -4   5  14 1603.41 296.376   1
   4   5 -14 1634.56 219.693   1
   4  -5 -14 917.121 266.909   1
   4  -5 -13 11692.1 775.907   1
   4   5 -13 12037.1 745.144   1
  -4   5  13 12088.9 790.649   1
  -4  -5  13 13133.0 763.101   1
  -4  -5  12 17347.4 978.228   1
  -4   5  12 14625.5 980.978   1
   4   5 -12 17177.1 965.029   1
   4  -5 -12 16666.5 984.704   1
   4   5 -11 2196.06 211.468   1
  -4  -5  11 2154.32 227.411   1
   4  -5 -11 2127.96 274.276   1
   4   5 -10 411.064 132.212   1
  -4  -5  10 359.054 148.073   1
  -4   5  10 853.761 229.062   1
   4  -5 -10 262.290 199.986   1
   4   5  -9 41.9339 123.383   1
   4  -5  -9 38.3361 181.105   1
  -4  -5   9 272.687 139.421   1
  -4   5   9 20.8883 197.847   1
   4  -5  -8 73424.3 4041.72   1
  -4  -5   8 73264.4 4019.25   1
  -4   5   8 73920.3 4051.06   1
   4   5  -8 75587.7 4020.95   1
   4  -5  -7 698.797 182.788   1
  -4  -5   7 490.381 139.113   1
  -4   5   7 488.006 200.034   1
  -4  -5   6 10829.6 642.801   1
   4   5  -6 10981.1 641.044   1
   4  -5  -6 11322.6 673.144   1
  -4   5   6 10789.1 672.812   1
   4  -5  -5 3132.58 276.862   1
  -4   5   5 3404.85 286.724   1
   4  -5  -4 29635.8 1695.74   1
  -4   5   4 31586.7 1707.55   1
   4  -5  -3 16548.2 939.993   1
  -4   5   3 16192.9 943.537   1
   4  -5  -2 84543.9 4619.67   1
  -4   5   2 86378.4 4625.96   1
   4  -5  -1 9778.88 574.969   1
  -4   5   1 9421.25 579.882   1
  -4  -5   0-55.3760 104.708   1
   4   5   0-139.152 119.034   1
  -4  -5  -1 8945.07 550.649   1
   4   5   1 9341.14 554.123   1
   4   5   2 82671.9 4497.88   1
  -4   5  -2 82061.7 4484.17   1
  -4  -5  -2 82713.4 4495.34   1
   4  -5   2 84534.2 4482.99   1
   4  -5   3 17289.2 919.528   1
  -4  -5  -3 15196.8 930.234   1
   4   5   3 16262.2 937.964   1
  -4   5  -3 16119.0 917.163   1
  -4  -5  -4 31099.3 1683.92   1
   4   5   4 30349.5 1684.73   1
  -4   5  -4 29587.0 1658.44   1
   4  -5   5 4158.40 263.233   1
   4   5   5 3419.73 288.238   1
  -4  -5  -5 2988.19 279.225   1
  -4   5  -5 3845.26 257.028   1
  -4  -5  -6 10535.0 639.981   1
   4   5   6 10456.6 645.079   1
  -4  -5  -7 453.624 166.369   1
   4   5   7 543.690 181.640   1
   4   5   8 72811.5 4050.89   1
  -4  -5  -8 73983.6 4045.05   1
  -4   5  -8 75012.4 4019.22   1
   4  -5   8 74380.2 4020.28   1
  -4   5  -9 251.706 119.343   1
   4  -5   9 146.385 126.779   1
  -4  -5 -10 172.986 167.194   1
  -4   5 -10 510.891 131.117   1
   4  -5  10 144.244 133.242   1
   4   5  10 273.959 182.067   1
  -4   5 -11 1679.90 199.430   1
  -4  -5 -11 2087.17 253.855   1
   4  -5  11 2426.13 213.739   1
   4   5  11 1782.58 259.249   1
   4   5  12 15430.5 972.796   1
   4  -5  12 16401.5 943.792   1
  -4   5 -12 16094.6 934.238   1
  -4  -5 -12 16231.5 964.508   1
   4  -5  13 11657.8 718.613   1
   4   5  13 11907.2 743.311   1
  -4   5 -13 11215.8 699.625   1
  -4  -5 -13 12104.4 731.341   1
   4   5  14 737.106 242.325   1
   4  -5  14 1679.39 230.146   1
   4  -5  15 4801.39 385.799   1
   4   5  15 4157.40 421.643   1
  -4   5 -15 5429.60 381.910   1
  -4  -5 -15 5116.39 412.796   1
   4   5  16 653.045 265.506   1
  -4  -5 -16 300.811 232.322   1
   4  -5  17 274.341 225.699   1
   4   5  17 242.294 247.310   1
  -4  -5 -17 567.744 230.707   1
  -4   5 -17 533.762 205.274   1
  -4   5 -18 7649.12 522.699   1
   4  -5  18 8038.33 540.676   1
   4   5  18 7382.21 555.559   1
  -4  -5 -18 6812.00 530.009   1
   4  -5  19 304.051 226.025   1
   4   5  19-166.713 230.900   1
  -4  -5 -19-74.1506 207.430   1
  -4   5 -19 22.5926 206.685   1
   4  -5  20 1719.30 303.464   1
  -4   5 -20 2889.58 307.214   1
   4   5  21-257.966 288.834   1
  -4  -5 -21 354.153 279.558   1
  -4   5 -22 951.243 281.555   1
  -4  -5 -22 2017.18 307.705   1
   4   5  23 406.008 231.426   1
  -4  -5 -23 412.146 220.745   1
   4   5  24 290.408 299.622   1
  -4  -5 -24 878.373 290.502   1
   4   5  25-57.8742 301.906   1
  -4  -5 -25-25.7687 289.519   1
   4   5  26-57.4742 259.282   1
  -4  -5 -26 25.7106 247.119   1
   4   5  27 113.363 284.040   1
  -4  -5 -27 435.161 280.616   1
   4   5  28 166.967 309.099   1
  -4  -5 -28 429.263 312.985   1
  -4   6  28 361.067 288.730   1
   4  -6 -28 674.727 287.216   1
  -4   6  26 805.381 330.192   1
   4  -6 -26 519.307 293.753   1
   4  -6 -24 875.716 280.784   1
  -4   6  23 674.325 291.552   1
   4  -6 -23 454.343 269.102   1
  -4   6  22 1407.03 345.808   1
   4  -6 -22 1577.83 333.767   1
  -4   6  21 145.976 236.330   1
  -4  -6  21 111.553 223.397   1
   4  -6 -21 454.970 234.820   1
   4   6 -21 25.6256 223.522   1
  -4   6  20 838.689 320.013   1
  -4  -6  20 483.073 236.642   1
   4  -6 -20 26.6709 277.690   1
   4   6 -20 616.658 234.353   1
  -4   6  19 85.8872 208.057   1
  -4  -6  19 999.105 249.168   1
   4  -6 -19 184.901 206.582   1
   4   6 -19 805.366 240.371   1
  -4   6  18 2062.51 348.396   1
  -4  -6  18 2520.33 301.802   1
   4  -6 -18 1851.58 321.487   1
   4   6 -18 1856.79 275.689   1
  -4  -6  17 790.325 224.923   1
  -4   6  17 944.878 310.983   1
   4   6 -17 797.142 207.242   1
   4  -6 -17 1281.72 286.432   1
  -4   6  16 5367.73 446.341   1
   4  -6 -16 4649.56 417.080   1
  -4  -6  15 188.158 195.119   1
   4   6 -15 172.539 174.204   1
  -4   6  14 11224.4 738.264   1
   4  -6 -14 10625.0 719.295   1
  -4  -6  14 11455.2 701.755   1
   4   6 -14 11108.8 687.774   1
   4   6 -13 4852.63 352.715   1
  -4  -6  13 4348.93 354.041   1
   4  -6 -13 5017.93 408.006   1
  -4   6  13 4175.74 406.625   1
  -4  -6  12 412.475 159.838   1
   4  -6 -12 247.452 212.252   1
  -4   6  12 194.506 236.884   1
   4   6 -12 64.6595 151.977   1
  -4   6  11 4616.22 398.620   1
  -4  -6  11 5290.71 354.096   1
   4   6 -11 4599.33 349.578   1
   4  -6 -11 4728.33 387.854   1
  -4  -6  10-43.4189 141.239   1
   4  -6 -10-145.327 153.874   1
  -4   6  10-315.646 180.470   1
   4   6 -10 57.1368 124.551   1
   4   6  -9 8514.34 533.999   1
  -4  -6   9 9095.92 539.344   1
  -4   6   8 8788.84 577.058   1
  -4  -6   8 8185.55 525.432   1
   4   6  -8 8864.79 527.948   1
   4  -6  -8 9225.38 569.732   1
  -4   6   7 1659.59 221.306   1
  -4  -6   7 1543.41 165.776   1
   4  -6  -7 1330.70 199.748   1
   4   6  -7 1611.47 162.970   1
  -4   6   6 22641.3 1270.35   1
   4  -6  -6 21676.4 1258.61   1
  -4   6   5 6354.83 430.230   1
   4  -6  -5 5911.28 412.778   1
   4  -6  -4 1585.01 190.077   1
  -4   6   4 1329.80 196.949   1
  -4   6   3 8879.20 527.823   1
   4  -6  -3 7701.67 511.204   1
  -4   6   2 616.835 148.440   1
   4  -6  -2 232.680 131.436   1
  -4   6   1 2658.46 224.478   1
   4  -6  -1 2396.01 220.144   1
  -4  -6   1 2681.13 219.155   1
   4   6  -1 2808.86 218.369   1
  -4   6   0 6305.97 410.621   1
   4   6   0 6357.45 411.341   1
   4  -6   0 6556.38 410.756   1
  -4  -6   0 6679.88 409.028   1
   4   6   1 2600.87 223.944   1
  -4  -6  -1 2696.05 220.276   1
   4  -6   2 507.008 110.561   1
  -4  -6  -2 453.984 125.921   1
  -4   6  -2 340.894 114.642   1
   4   6   2 737.966 136.088   1
   4  -6   3 8556.60 501.386   1
  -4   6  -3 8658.04 504.386   1
  -4  -6  -3 8225.50 523.420   1
   4   6   3 8310.80 526.111   1
  -4  -6  -4 1569.07 180.956   1
   4  -6   4 1986.36 168.464   1
   4   6   4 2009.79 205.096   1
   4  -6   5 6266.98 388.696   1
  -4  -6  -5 6447.00 429.374   1
   4   6   5 5733.08 429.305   1
  -4   6  -5 6565.64 390.174   1
   4  -6   6 24141.6 1289.30   1
   4   6   6 21711.8 1321.39   1
  -4  -6  -6 22518.7 1319.04   1
  -4   6  -6 23565.3 1287.56   1
   4   6   7 1433.90 211.989   1
  -4  -6  -7 1083.80 194.430   1
   4   6   8 8935.46 579.555   1
  -4  -6  -8 8558.07 565.141   1
   4  -6   9 9063.95 549.078   1
   4   6   9 8584.68 589.875   1
  -4   6  -9 9463.43 545.227   1
  -4  -6  -9 8676.62 580.385   1
   4  -6  10 108.362 113.838   1
   4   6  10-65.2321 211.141   1
  -4   6 -10 191.625 121.412   1
  -4  -6 -10 99.0961 195.247   1
   4   6  11 4910.06 380.447   1
   4  -6  11 4425.29 335.689   1
  -4   6 -11 4643.29 325.273   1
  -4  -6 -11 4675.00 369.394   1
   4  -6  12 348.488 161.379   1
   4   6  12 46.9656 181.367   1
  -4  -6 -12 212.160 176.032   1
  -4   6 -12 160.498 143.030   1
   4   6  13 3690.00 381.902   1
  -4  -6 -13 5008.35 384.925   1
  -4   6 -13 4111.69 324.774   1
   4  -6  13 4529.34 340.181   1
  -4  -6 -14 10521.5 701.135   1
  -4   6 -14 11652.7 668.960   1
   4  -6  14 11294.7 681.685   1
   4   6  14 9377.57 705.794   1
  -4   6 -15 123.366 178.419   1
   4  -6  15 19.7426 182.617   1
  -4   6 -16 5363.18 403.469   1
  -4  -6 -16 4810.66 414.188   1
   4  -6  16 5792.28 422.049   1
   4   6  16 6038.02 460.950   1
   4  -6  17 423.251 214.415   1
   4   6  17 1360.39 246.920   1
  -4  -6 -17 1128.75 220.366   1
  -4   6 -17 719.404 215.863   1
   4  -6  18 1987.65 273.120   1
   4   6  18 1434.66 318.780   1
  -4  -6 -18 1886.97 293.036   1
  -4   6 -18 2070.03 260.015   1
   4  -6  19 597.666 254.001   1
   4   6  19 532.555 308.757   1
  -4  -6 -19 819.836 272.207   1
  -4   6 -19 915.570 238.212   1
   4   6  20 283.247 291.197   1
   4  -6  20 313.782 235.024   1
  -4  -6 -20 1053.44 277.141   1
  -4   6 -20 798.425 231.510   1
   4   6  21 430.655 221.447   1
  -4   6 -21 123.134 210.973   1
  -4  -6 -21 506.517 209.338   1
   4   6  22 1328.38 333.116   1
  -4  -6 -22 1304.64 307.775   1
   4   6  23 1330.54 324.242   1
  -4  -6 -23 385.002 284.184   1
   4   6  24 953.467 268.593   1
  -4  -6 -24 1206.53 249.982   1
   4   6  25 230.096 297.295   1
  -4  -6 -25 332.831 290.637   1
   4   6  26 1565.17 336.305   1
  -4  -6 -26 508.798 301.553   1
   4   6  28 191.566 300.465   1
  -4  -6 -28 647.772 314.717   1
  -4   7  27-167.817 257.432   1
   4  -7 -27 453.525 251.168   1
  -4   7  26 1338.27 322.524   1
   4  -7 -26 1129.88 306.837   1
  -4   7  25 576.401 321.802   1
   4  -7 -25 52.2248 293.772   1
  -4   7  24 1774.51 346.856   1
   4  -7 -24 1292.08 319.256   1
  -4   7  23 350.652 246.404   1
   4  -7 -23 532.301 231.748   1
  -4   7  21 3331.58 398.565   1
   4  -7 -21 3961.54 394.708   1
   4   7 -20 5020.79 432.013   1
   4  -7 -20 5187.59 468.416   1
  -4   7  20 5775.19 488.731   1
   4   7 -19 413.701 227.569   1
  -4  -7  19 252.831 240.671   1
  -4  -7  18 1587.50 265.695   1
   4   7 -18 1553.23 236.799   1
  -4   7  18 1139.33 333.856   1
   4  -7 -18 1838.66 321.037   1
  -4  -7  17 1589.61 248.221   1
   4   7 -17 938.670 219.193   1
  -4   7  17 1432.43 312.842   1
   4  -7 -17 905.571 274.038   1
  -4  -7  16 299.384 181.072   1
   4   7 -16 356.783 176.256   1
  -4   7  16 55.2210 224.424   1
   4  -7 -16 178.116 204.724   1
  -4  -7  15 1303.23 243.854   1
   4  -7 -15 1470.96 237.765   1
  -4   7  15 1838.87 263.202   1
   4   7 -15 1678.38 221.062   1
  -4   7  14 8842.03 674.874   1
  -4  -7  14 11011.5 657.224   1
   4   7 -14 11594.5 653.063   1
   4  -7 -14 9469.77 676.073   1
  -4  -7  13 780.101 194.628   1
   4   7 -13 810.711 181.043   1
  -4   7  13 667.939 260.765   1
   4  -7 -13 663.433 236.701   1
  -4  -7  12 587.320 175.423   1
   4  -7 -12 552.349 236.245   1
  -4   7  12 49.7925 252.577   1
   4   7 -12 454.795 159.145   1
  -4   7  11 7913.27 543.426   1
   4  -7 -11 7429.32 531.731   1
   4   7 -11 7674.05 490.405   1
  -4  -7  11 7782.25 493.480   1
  -4   7  10 20270.3 1336.33   1
  -4  -7  10 23371.5 1304.39   1
   4   7 -10 25696.2 1307.29   1
   4  -7 -10 22077.3 1337.54   1
  -4  -7   9 471.964 131.074   1
   4  -7  -9 816.279 215.433   1
  -4   7   9 334.300 200.659   1
   4   7  -9 270.607 123.491   1
   4   7  -8 3117.96 246.512   1
  -4  -7   8 3598.81 257.449   1
  -4   7   7 8858.15 603.573   1
   4  -7  -7 9422.75 589.277   1
   4  -7  -6-260.379 164.429   1
  -4   7   6 134.294 176.544   1
   4  -7  -5 723.610 162.298   1
  -4   7   5 781.762 182.611   1
  -4   7   4 9764.88 573.556   1
   4  -7  -4 8363.82 558.014   1
   4  -7  -3 433.598 138.398   1
  -4   7   3 664.684 159.912   1
  -4   7   2 33034.5 1767.87   1
   4  -7  -2 30660.4 1757.30   1
   4   7  -1 5761.55 380.323   1
  -4   7   1 6226.55 393.736   1
  -4  -7   1 5867.78 375.686   1
   4   7   0 115.299 105.622   1
  -4   7   0 12.4856 121.970   1
   4  -7   0 253.418 119.303   1
   4   7   1 5745.55 391.359   1
  -4  -7  -1 6232.40 392.013   1
   4   7   2 29260.4 1637.56   1
  -4  -7  -2 29481.9 1635.16   1
  -4  -7  -3 604.249 141.700   1
   4   7   3 390.385 145.398   1
  -4   7  -3 465.880 118.010   1
   4  -7   3 301.672 107.489   1
   4   7   4 10057.4 625.235   1
  -4   7  -4 10014.8 585.466   1
   4  -7   4 10274.7 585.645   1
  -4  -7  -4 9758.44 615.749   1
   4   7   5 794.123 193.551   1
  -4   7  -5 667.714 115.925   1
  -4  -7  -5 980.591 177.650   1
   4  -7   5 971.534 121.047   1
   4  -7   6 318.299 107.045   1
   4   7   6 167.762 170.507   1
  -4   7  -6 334.046 103.853   1
  -4  -7  -6 500.588 168.067   1
   4   7   7 10009.3 645.538   1
  -4   7  -7 10630.7 594.185   1
  -4  -7  -7 9492.62 633.308   1
   4  -7   7 10074.3 592.838   1
  -4  -7  -9 293.695 191.822   1
   4   7   9 559.067 199.584   1
   4   7  10 22561.8 1368.13   1
   4  -7  10 23851.8 1321.68   1
  -4   7 -10 24463.1 1317.60   1
  -4  -7 -10 22548.0 1358.82   1
   4   7  11 7024.10 527.248   1
   4  -7  11 7297.19 463.721   1
  -4   7 -11 7262.80 453.845   1
  -4  -7 -11 7099.07 509.821   1
  -4   7 -12 505.351 155.674   1
  -4  -7 -12 862.819 241.568   1
   4  -7  12 564.971 153.812   1
   4   7  12 842.089 272.363   1
   4  -7  13 532.379 161.376   1
   4   7  13 919.978 270.150   1
   4  -7  14 9749.44 627.643   1
  -4   7 -14 10249.5 619.329   1
   4  -7  15 1111.59 209.375   1
   4   7  15 893.964 291.304   1
  -4  -7 -15 1535.09 273.525   1
  -4   7 -15 1391.90 190.203   1
   4  -7  16 363.405 182.153   1
   4   7  16 432.737 227.143   1
  -4   7 -16 743.730 175.618   1
  -4  -7 -16 427.190 214.664   1
   4   7  17 1014.86 268.601   1
  -4  -7 -17 682.435 236.109   1
   4   7  18 2003.33 341.386   1
   4  -7  18 1586.69 252.155   1
  -4  -7 -18 1408.81 293.986   1
  -4   7 -18 1838.06 251.803   1
   4  -7  19-170.555 225.322   1
  -4   7 -19 131.772 199.815   1
  -4  -7 -20 4792.07 411.543   1
  -4   7 -20 5148.69 416.053   1
   4   7  20 4872.32 434.566   1
   4   7  21 4115.73 439.840   1
  -4  -7 -21 3940.43 399.116   1
   4   7  23 375.037 278.226   1
  -4  -7 -23 102.408 247.578   1
   4   7  24 1924.27 363.801   1
  -4  -7 -24 1785.25 339.631   1
  -4  -7 -25 329.933 234.739   1
   4   7  26 1014.03 331.081   1
   4   7  27 193.526 304.590   1
  -4  -7 -27 598.183 309.301   1
   4  -8 -27 49.6905 235.243   1
  -4   8  25-285.777 306.794   1
   4  -8 -25 284.473 291.603   1
  -4   8  23 58.1984 240.269   1
   4  -8 -23 132.402 220.845   1
  -4   8  22 1314.18 347.500   1
   4  -8 -22 1308.95 324.195   1
  -4   8  21 146.206 261.473   1
   4  -8 -21 508.400 252.688   1
  -4   8  20 1542.56 337.837   1
   4  -8 -20 1018.16 306.806   1
   4   8 -19 598.034 222.629   1
  -4   8  19 231.502 231.383   1
   4  -8 -19 639.619 235.073   1
   4   8 -18 678.823 212.991   1
  -4  -8  18 780.581 226.726   1
  -4  -8  17 430.765 210.856   1
   4  -8 -17 652.831 280.595   1
  -4   8  17 1021.40 318.636   1
   4   8 -17 810.314 206.532   1
  -4   8  16 5338.53 479.494   1
  -4  -8  16 5862.50 427.505   1
   4   8 -16 6673.73 438.154   1
   4  -8 -16 5198.58 463.502   1
  -4  -8  15 485.226 191.398   1
   4  -8 -15 252.841 224.598   1
   4   8 -15 109.697 170.886   1
  -4   8  15 82.3472 227.693   1
   4   8 -14 4835.42 351.919   1
  -4  -8  14 4723.85 351.100   1
   4  -8 -14 4431.74 400.128   1
  -4   8  14 3895.77 406.858   1
  -4  -8  13 207.901 157.349   1
   4  -8 -13 434.826 264.074   1
  -4   8  13 288.246 270.645   1
   4   8 -13-31.4024 154.493   1
  -4   8  12 2749.93 332.863   1
  -4  -8  12 2587.62 244.726   1
   4  -8 -12 2727.95 318.879   1
   4   8 -12 2864.20 249.363   1
  -4  -8  11 1365.53 186.398   1
   4  -8 -11 1618.76 250.233   1
  -4   8  11 1455.86 269.124   1
   4   8 -11 1783.36 189.490   1
  -4   8  10 41260.0 2377.80   1
   4   8 -10 44397.0 2331.33   1
  -4  -8  10 41203.3 2328.04   1
   4  -8 -10 42665.9 2372.77   1
  -4   8   9 390.774 209.780   1
   4  -8  -9 378.666 190.394   1
  -4  -8   9 809.461 148.984   1
   4   8  -9 787.246 140.932   1
   4  -8  -8-20.0967 160.908   1
  -4   8   8 264.658 176.567   1
  -4   8   7 7686.67 541.143   1
   4  -8  -7 7710.20 524.488   1
  -4   8   6 53678.0 2899.46   1
   4  -8  -6 51416.9 2886.69   1
  -4   8   5 1214.37 208.123   1
   4  -8  -5 1886.33 208.905   1
  -4   8   4 17145.6 1004.64   1
   4  -8  -3 1104.99 165.203   1
  -4   8   3 1034.61 182.461   1
   4  -8  -2 4441.47 332.274   1
   4   8  -2 4660.93 319.124   1
  -4   8   2 4891.80 344.666   1
  -4  -8   2 5128.60 315.995   1
   4   8  -1 1240.73 151.721   1
   4  -8  -1 1154.55 157.193   1
  -4  -8   1 1315.77 148.564   1
  -4   8   0 35139.5 1910.96   1
   4   8   0 35061.8 1909.34   1
   4  -8   0 32508.2 1904.11   1
  -4  -8   0 35704.5 1906.37   1
   4  -8   1 949.826 130.712   1
  -4   8  -1 1024.49 140.132   1
   4   8   1 734.232 149.526   1
  -4  -8  -2 4759.60 331.858   1
   4   8   2 4659.46 339.316   1
   4   8   3 1327.98 187.515   1
  -4   8  -3 1063.86 137.887   1
   4  -8   3 1206.60 133.256   1
   4   8   4 15910.3 939.464   1
   4  -8   4 16265.3 902.141   1
  -4   8  -4 15453.2 899.721   1
  -4  -8  -4 16713.3 937.133   1
   4  -8   5 1843.30 158.280   1
  -4   8  -5 1904.54 156.268   1
  -4  -8  -5 1501.45 197.614   1
   4   8   5 1696.45 227.043   1
  -4   8  -6 53468.0 2828.32   1
  -4  -8  -6 50392.8 2866.17   1
   4  -8   6 52005.5 2828.90   1
   4   8   6 51548.0 2876.02   1
  -4   8  -7 8685.12 527.287   1
   4  -8   7 9284.34 528.515   1
  -4   8  -8 19.0201 107.440   1
  -4  -8  -8 38.7888 163.952   1
   4   8   8 191.787 189.665   1
   4  -8   8 238.233 103.342   1
   4   8   9 510.824 211.175   1
   4  -8   9 543.958 124.925   1
  -4  -8  -9 808.706 206.931   1
  -4   8  -9 951.620 127.966   1
   4   8  10 42878.2 2404.90   1
  -4  -8 -10 43051.9 2394.33   1
   4   8  11 978.197 264.583   1
   4  -8  11 1467.46 174.044   1
  -4   8 -11 1366.45 165.108   1
  -4  -8 -11 1352.65 239.724   1
   4   8  12 2491.11 309.375   1
   4  -8  12 2383.06 229.255   1
   4  -8  13 225.096 147.833   1
   4   8  13 304.898 195.212   1
  -4  -8 -13-112.744 161.445   1
  -4   8 -13 13.4840 131.908   1
   4   8  14 5045.54 424.596   1
  -4   8 -14 3898.83 327.463   1
  -4  -8 -14 5039.01 397.111   1
   4  -8  14 4595.77 344.143   1
   4   8  15 134.515 260.157   1
   4  -8  15 443.317 188.503   1
  -4   8 -15 159.617 153.926   1
  -4  -8 -15 165.171 234.854   1
  -4   8 -16 5649.47 396.757   1
   4  -8  16 5596.14 411.540   1
   4   8  16 5337.14 471.158   1
  -4  -8 -16 5283.60 444.814   1
   4   8  17 664.882 264.444   1
   4  -8  17 868.344 214.062   1
  -4   8 -17 503.412 185.980   1
  -4  -8 -17 1253.25 252.386   1
   4   8  19 793.973 276.612   1
  -4  -8 -19 501.516 241.570   1
   4   8  20 1406.12 321.721   1
  -4  -8 -20 1642.40 313.224   1
   4   8  21 28.7942 291.627   1
  -4  -8 -21 330.344 268.638   1
   4   8  22 1181.58 283.013   1
  -4  -8 -22 1507.40 275.719   1
   4   8  23 316.070 314.964   1
  -4  -8 -23 305.606 286.085   1
   4   8  25 339.253 316.354   1
  -4  -8 -25 302.849 288.632   1
   4   8  27 244.929 310.973   1
  -4   9  26 473.105 316.752   1
   4  -9 -26 576.060 293.758   1
  -4   9  25 1048.09 338.467   1
   4  -9 -25 765.121 300.040   1
  -4   9  24 1607.22 317.256   1
   4  -9 -24 2076.80 313.559   1
  -4   9  23 405.386 300.946   1
   4  -9 -23 394.899 276.067   1
  -4   9  22 379.037 312.386   1
   4  -9 -22-291.718 295.782   1
  -4   9  20 2134.46 369.211   1
   4  -9 -20 2326.66 341.623   1
  -4   9  19 552.449 288.306   1
   4  -9 -19 214.033 248.838   1
  -4   9  18 115.562 276.338   1
   4  -9 -18 53.1895 243.337   1
   4   9 -17 1860.34 237.011   1
  -4  -9  17 1247.97 215.813   1
  -4   9  17 887.329 315.715   1
   4  -9 -17 1976.89 319.898   1
   4   9 -16 18.1977 172.762   1
  -4  -9  16-203.890 173.721   1
  -4   9  16-367.657 295.695   1
   4  -9 -16 312.187 271.439   1
   4   9 -15-100.560 165.445   1
   4  -9 -15 128.077 256.956   1
  -4  -9  15 103.526 160.018   1
  -4   9  15 278.473 291.762   1
   4  -9 -14 5156.22 454.725   1
  -4  -9  14 5561.06 384.483   1
   4   9 -14 5453.08 378.825   1
  -4   9  14 5327.22 469.404   1
   4   9 -13 2862.75 247.536   1
  -4  -9  13 2688.97 246.471   1
  -4  -9  12 534.512 153.340   1
   4   9 -12 532.927 148.609   1
   4  -9 -12 360.451 191.495   1
  -4   9  12 26.0411 214.664   1
  -4   9  11 935.912 270.071   1
  -4  -9  11 497.803 133.672   1
   4  -9 -11 303.522 239.887   1
   4   9 -11 646.202 134.334   1
   4   9 -10 7234.37 444.098   1
  -4  -9  10 7605.53 446.984   1
  -4   9  10 6727.28 518.506   1
   4  -9 -10 6087.88 500.366   1
   4  -9  -9 1690.44 233.787   1
  -4   9   9 1113.99 236.179   1
   4  -9  -8 1993.46 258.273   1
  -4   9   8 2349.30 278.394   1
  -4  -9   7 12716.3 728.479   1
   4   9  -7 12615.4 730.071   1
  -4   9   6 331.905 197.130   1
   4  -9  -6 450.105 181.499   1
  -4  -9   6 188.547 103.399   1
   4   9  -6 414.420 116.792   1
   4  -9  -5 1482.91 198.466   1
  -4   9   5 870.616 201.018   1
   4  -9  -4 15014.1 888.606   1
   4   9  -3 967.261 150.280   1
   4  -9  -3 997.845 181.046   1
  -4   9   3 1048.06 199.078   1
   4   9  -2 3337.18 251.156   1
  -4  -9   2 3265.67 239.945   1
  -4   9   2 3306.23 270.410   1
   4  -9  -2 2720.89 249.248   1
  -4  -9   1 25.1678 123.634   1
  -4   9   1-166.704 147.113   1
   4   9  -1 13.2058 118.498   1
   4  -9  -1-54.6889 124.754   1
  -4  -9   0 53.6571 128.939   1
   4  -9   0-78.2577 115.013   1
  -4   9   0 193.288 138.177   1
   4   9   0-14.2079 124.916   1
   4  -9   1 59.9148 112.213   1
  -4   9  -1 122.590 116.865   1
   4   9   1 212.882 147.757   1
  -4  -9  -1 170.861 127.934   1
   4   9   2 3226.00 269.539   1
  -4  -9  -2 2813.60 256.199   1
  -4   9  -3 1212.74 139.049   1
   4  -9   3 1163.50 135.909   1
   4   9   4 15314.3 904.260   1
  -4   9  -4 14978.4 859.741   1
   4  -9   4 15169.1 860.332   1
  -4  -9  -4 15827.8 900.197   1
   4   9   5 925.835 187.485   1
  -4   9  -5 1178.80 135.757   1
   4  -9   5 1124.54 129.176   1
   4  -9   6 500.458 99.6128   1
  -4   9  -6 590.161 105.644   1
   4   9   6 344.099 202.633   1
   4   9   7 12794.3 794.635   1
  -4   9  -7 12411.1 719.163   1
  -4  -9  -7 12375.7 782.486   1
   4  -9   7 13065.0 722.079   1
  -4  -9  -8 2184.81 265.953   1
  -4   9  -8 2075.90 177.687   1
   4   9   8 2492.19 296.947   1
   4  -9   8 2369.86 180.955   1
  -4   9  -9 1251.58 140.580   1
  -4  -9  -9 498.033 229.923   1
   4   9   9 801.974 259.014   1
   4  -9   9 1577.72 142.414   1
   4  -9  10 6946.83 429.651   1
   4   9  10 6946.20 519.322   1
  -4   9 -10 6914.84 425.623   1
  -4  -9 -10 7634.01 510.184   1
   4   9  11 220.729 219.098   1
   4   9  12 682.471 239.039   1
  -4  -9 -12 538.108 213.634   1
  -4   9 -13 2433.85 219.494   1
   4  -9  13 2675.92 235.041   1
   4   9  14 5926.96 458.949   1
  -4   9 -14 5601.97 362.627   1
   4  -9  14 4644.67 371.556   1
  -4  -9 -14 5242.76 428.139   1
   4   9  15 163.615 247.654   1
   4  -9  15 163.079 165.417   1
  -4  -9 -15 456.488 224.812   1
  -4   9 -15 117.692 148.634   1
   4  -9  16-71.1934 173.175   1
   4   9  16 27.6175 278.278   1
  -4   9 -16-192.941 158.319   1
  -4  -9 -16 588.167 259.413   1
   4   9  17 1203.14 258.807   1
  -4   9 -17 1960.87 223.691   1
  -4  -9 -17 1860.64 247.914   1
   4   9  18 339.616 294.942   1
  -4  -9 -18 175.103 256.336   1
   4   9  19-342.549 261.870   1
  -4  -9 -19 353.273 228.323   1
   4   9  20 1813.05 374.024   1
  -4  -9 -20 3223.92 355.031   1
   4   9  22-57.5488 291.238   1
  -4  -9 -22 50.9818 269.276   1
   4   9  23 228.935 275.079   1
  -4  -9 -23-50.7356 248.636   1
   4   9  24 2611.35 373.477   1
  -4  -9 -24 2369.66 345.744   1
   4   9  25 867.775 310.103   1
  -4  -9 -25 474.374 278.054   1
   4   9  26 302.008 299.197   1
  -4  -9 -26 791.022 297.776   1
  -4  10  26 603.624 321.302   1
   4 -10 -26 1035.73 309.419   1
  -4  10  25 140.113 300.456   1
   4 -10 -25 277.288 276.175   1
  -4  10  24 882.112 308.934   1
   4 -10 -24 977.185 280.545   1
  -4  10  23 460.440 325.919   1
   4 -10 -23 78.4226 289.709   1
  -4  10  22 3311.60 387.547   1
   4 -10 -22 3854.17 373.819   1
  -4  10  21-379.595 318.407   1
   4 -10 -21 346.742 291.408   1
  -4  10  20 409.834 259.197   1
   4 -10 -20 107.003 222.674   1
  -4  10  19-351.029 317.351   1
   4 -10 -19-106.973 282.167   1
  -4  10  18 3430.60 404.516   1
   4 -10 -18 3260.65 369.705   1
   4  10 -16 703.203 174.807   1
  -4  10  16 885.834 290.420   1
   4 -10 -16 894.295 265.469   1
   4  10 -15 318.258 152.990   1
   4 -10 -15 415.600 258.932   1
  -4  10  15-169.246 268.584   1
  -4 -10  15 62.3173 150.032   1
  -4 -10  14 533.000 154.286   1
   4  10 -14 602.771 143.538   1
   4 -10 -14 460.090 221.692   1
  -4  10  14 277.465 252.519   1
  -4 -10  13 2183.22 195.113   1
   4 -10 -13 1780.85 261.288   1
   4  10 -13 1746.79 198.158   1
  -4  10  13 1496.90 271.204   1
  -4 -10  12 12890.0 754.404   1
   4  10 -12 12910.2 751.218   1
  -4  10  11 4885.00 420.505   1
   4 -10 -11 5027.80 407.572   1
   4  10 -10 2942.31 235.537   1
  -4  10  10 3282.08 355.051   1
  -4 -10  10 2987.86 228.260   1
   4  10  -9 5881.07 353.860   1
  -4 -10   9 5389.26 344.213   1
  -4  10   9 5014.29 439.183   1
   4 -10  -9 4713.09 422.126   1
  -4  10   8 2522.93 303.446   1
   4  10  -8 2446.45 197.633   1
   4 -10  -8 2327.95 281.863   1
  -4 -10   8 2461.59 196.239   1
  -4 -10   7 1285.11 142.659   1
   4  10  -7 1373.85 151.044   1
   4 -10  -7 1207.86 233.542   1
   4  10  -6 4463.56 269.676   1
  -4 -10   6 3327.81 258.860   1
   4 -10  -5 37.1870 172.460   1
  -4 -10   5 148.954 106.900   1
  -4  10   5-61.8469 175.848   1
  -4  10   4 3585.89 304.445   1
   4 -10  -4 3157.90 294.369   1
   4 -10  -3 5696.23 397.137   1
  -4 -10   3 5681.34 369.914   1
   4  10  -3 5322.41 372.141   1
  -4  10   3 6487.25 415.056   1
   4 -10  -2 5057.90 365.812   1
  -4 -10   2 5471.26 351.301   1
   4  10  -2 5199.64 351.750   1
  -4  10   2 5033.73 368.278   1
   4 -10  -1 543.949 144.313   1
   4  10  -1 614.057 151.807   1
  -4 -10   1 444.956 141.896   1
  -4  10   1 635.468 171.058   1
   4 -10   0 12460.6 740.009   1
   4  10   0 12037.0 745.350   1
  -4  10   0 12953.3 746.010   1
  -4 -10   0 12808.4 742.409   1
   4 -10   1 679.654 144.228   1
  -4  10  -1 382.467 136.571   1
   4  10   1 416.927 160.485   1
  -4 -10  -1 325.413 145.950   1
  -4 -10  -2 5546.08 371.125   1
   4  10   2 4769.76 372.230   1
   4  10   3 5340.90 390.725   1
  -4 -10  -3 5292.65 387.663   1
   4 -10   3 6011.43 353.419   1
  -4  10  -3 5232.77 352.021   1
   4  10   4 3252.39 303.933   1
  -4 -10  -4 3682.08 298.131   1
  -4  10  -4 3384.52 240.707   1
   4 -10   4 3388.80 241.810   1
   4  10   5-160.403 191.323   1
  -4 -10  -5 200.583 173.131   1
   4 -10   5 83.6256 92.8460   1
  -4  10  -5 97.8016 94.4348   1
  -4  10  -6 3511.19 242.730   1
   4 -10   6 3889.30 246.455   1
  -4  10  -7 1165.39 122.672   1
   4  10   7 1008.57 227.741   1
   4 -10   7 1236.27 125.142   1
  -4 -10  -7 1135.26 217.477   1
   4  10   8 1937.70 261.647   1
   4 -10   8 2099.43 166.214   1
  -4 -10  -8 2158.33 248.164   1
  -4  10  -8 2225.13 166.110   1
   4 -10   9 4943.88 311.694   1
   4  10   9 5315.00 425.949   1
  -4  10  -9 5026.40 310.567   1
   4 -10  10 2821.40 203.710   1
   4  10  10 2613.94 322.463   1
   4  10  11 5414.89 435.555   1
  -4  10 -11 5707.27 341.188   1
  -4 -10 -11 6006.63 425.203   1
   4 -10  11 5155.58 350.181   1
  -4  10 -12 14310.2 730.504   1
   4 -10  12 11186.8 730.368   1
   4  10  13 1837.50 279.638   1
  -4  10 -13 2118.89 179.722   1
  -4 -10 -13 1687.63 266.925   1
   4 -10  13 1551.48 176.001   1
  -4 -10 -14 527.168 238.475   1
   4  10  14 435.407 264.771   1
  -4  10 -15 320.503 142.723   1
  -4 -10 -15-269.001 239.656   1
   4 -10  15-56.0601 137.674   1
   4  10  15-330.860 270.203   1
  -4 -10 -16 941.385 261.289   1
   4  10  16 1620.66 313.353   1
  -4 -10 -18 4110.71 404.733   1
   4  10  18 4424.33 438.617   1
  -4 -10 -19 227.700 248.303   1
   4  10  19 633.015 282.147   1
  -4 -10 -20 280.266 257.033   1
   4  10  20 173.055 301.803   1
  -4 -10 -21 305.890 236.993   1
   4  10  21-403.258 262.068   1
  -4 -10 -22 3738.45 405.668   1
   4  10  22 3903.58 436.285   1
  -4 -10 -23 378.652 211.762   1
   4  10  23 512.276 243.810   1
  -4 -10 -24 1098.78 311.016   1
   4  10  24 534.710 326.685   1
  -4 -10 -25 173.381 238.085   1
   4  10  25-83.0897 254.777   1
  -4 -10 -26 779.678 304.756   1
   4  10  26 433.494 319.096   1
   4 -11 -25 174.176 263.948   1
  -4  11  25-55.3698 290.070   1
   4 -11 -23 103.387 230.805   1
  -4  11  23 314.861 275.996   1
   4 -11 -21 529.666 257.396   1
  -4  11  21-87.4702 295.406   1
   4 -11 -20 721.749 301.391   1
  -4  11  20 790.524 327.831   1
   4 -11 -19 160.731 228.972   1
  -4  11  19 440.116 233.619   1
   4 -11 -18 1070.62 285.064   1
  -4  11  18 2402.01 358.345   1
   4 -11 -17-319.976 279.490   1
  -4  11  17 29.1709 303.820   1
   4 -11 -15 1761.27 311.321   1
  -4  11  15 1371.62 336.488   1
  -4  11  14 6960.68 557.586   1
  -4 -11  13 4745.01 309.415   1
  -4  11  13 4168.10 423.951   1
   4 -11 -13 4350.81 405.489   1
  -4 -11  12 9326.47 531.161   1
  -4  11  12 8961.28 624.689   1
   4  11 -12 8546.09 533.882   1
   4 -11 -12 9376.03 615.935   1
  -4 -11  11 96.4874 101.958   1
   4 -11 -11-97.1238 236.280   1
   4  11 -11 92.1147 106.519   1
  -4  11  10 414.766 258.668   1
   4 -11 -10 756.716 240.442   1
  -4 -11  10 401.498 107.841   1
   4  11 -10 378.036 116.641   1
  -4  11   9 453.229 234.155   1
   4  11  -9 103.386 100.210   1
  -4 -11   9 32.5633 94.8652   1
   4 -11  -9 68.5963 222.538   1
   4  11  -8 22659.8 1182.79   1
  -4 -11   8 20560.1 1177.05   1
  -4  11   8 20527.2 1257.47   1
   4 -11  -8 20599.6 1244.57   1
  -4  11   7-23.3853 208.615   1
   4  11  -7-45.8691 107.107   1
  -4 -11   7 59.8491 97.9649   1
   4 -11  -7 168.916 176.050   1
   4  11  -6 11544.5 628.380   1
  -4 -11   6 10642.5 621.538   1
  -4  11   6 10145.4 694.049   1
   4 -11  -6 9794.65 673.698   1
  -4 -11   5 248.709 112.474   1
   4  11  -5 220.879 114.940   1
  -4  11   4 11347.6 737.847   1
   4 -11  -4 12410.9 738.991   1
  -4  11   3 1148.45 210.434   1
   4  11  -3 1072.09 161.870   1
  -4 -11   3 1177.33 148.217   1
   4 -11  -3 899.109 194.532   1
   4  11  -2 15838.4 919.583   1
   4 -11  -2 17156.3 937.593   1
  -4 -11   2 16682.6 916.910   1
  -4  11   2 14101.4 932.312   1
   4 -11  -1 240.814 148.909   1
  -4 -11   1 512.884 136.614   1
   4  11  -1 365.967 151.844   1
  -4  11   1 382.534 163.111   1
   4 -11   0 142.362 137.875   1
  -4 -11   0-159.193 130.241   1
   4  11   0 313.910 145.566   1
  -4  11   0-15.0996 150.452   1
   4 -11   1 117.728 131.565   1
   4  11   1 201.785 145.774   1
  -4  11  -1 517.478 137.301   1
  -4 -11  -1 138.217 139.181   1
   4  11   2 15913.3 908.430   1
  -4 -11  -2 14541.0 899.387   1
  -4  11  -2 15297.6 878.660   1
   4 -11   2 15520.3 874.755   1
  -4 -11  -3 1030.98 189.869   1
   4  11   3 1605.65 212.975   1
   4  11   4 12521.3 772.909   1
   4 -11   4 13083.1 713.964   1
  -4  11  -4 12363.6 713.227   1
  -4 -11  -4 11638.7 755.546   1
  -4  11  -5 190.231 92.2946   1
   4 -11   5 178.882 97.4851   1
   4 -11   6 10756.6 581.920   1
  -4  11  -6 10002.9 579.441   1
  -4 -11  -6 10187.7 653.632   1
   4  11   6 9336.26 657.222   1
   4 -11   7 76.4537 76.7887   1
   4  11   7 295.019 197.778   1
  -4  11  -7 58.2324 69.9183   1
  -4 -11  -7 40.7870 180.397   1
  -4 -11  -8 19312.9 1139.57   1
  -4  11  -8 19442.6 1052.50   1
   4 -11   8 19044.5 1052.10   1
   4  11   8 20259.3 1161.22   1
  -4 -11  -9-64.8759 173.044   1
  -4  11  -9 59.0933 49.3284   1
   4  11   9 73.1658 195.154   1
   4 -11   9-3.70995 47.2909   1
  -4  11 -10 202.266 49.1700   1
   4 -11  10 202.823 51.0451   1
  -4  11 -11 20.0549 56.9310   1
  -4 -11 -11 182.876 181.654   1
   4  11  11 129.457 223.587   1
   4 -11  11 126.888 57.2252   1
   4 -11  12 6195.97 366.657   1
  -4 -11 -12 9029.30 517.172   1
  -4  11 -12 5941.43 364.374   1
   4  11  12 7978.01 524.700   1
  -4  11 -13 3597.24 236.680   1
   4 -11  13 3594.00 237.041   1
   4  11  14 6944.85 533.681   1
  -4  11 -14 6047.57 389.252   1
  -4 -11 -15 1337.01 265.516   1
   4  11  15 1089.59 304.732   1
  -4 -11 -17-327.956 261.554   1
   4  11  17 285.677 304.875   1
  -4 -11 -18 1468.14 255.977   1
   4  11  18 1354.24 284.474   1
  -4 -11 -19 534.082 271.594   1
   4  11  19 664.029 319.393   1
  -4 -11 -20 868.489 276.388   1
   4  11  20 837.467 313.975   1
  -4 -11 -21 458.004 261.047   1
   4  11  21 488.952 278.954   1
  -4 -11 -23 125.424 225.694   1
   4  11  23-113.168 257.410   1
  -4 -11 -25 171.739 268.107   1
   4  11  25 27.2947 295.391   1
  -4  12  24 306.950 252.475   1
   4 -12 -24-250.672 226.169   1
  -4  12  23 766.386 327.886   1
   4 -12 -23 460.962 298.665   1
  -4  12  22 863.603 291.911   1
   4 -12 -22 753.718 253.453   1
  -4  12  21 348.725 326.545   1
   4 -12 -21-79.1179 280.924   1
  -4  12  20 644.298 254.224   1
   4 -12 -20 79.7352 206.453   1
  -4  12  18 176.552 325.903   1
  -4  12  17 1497.90 335.192   1
   4 -12 -17 2441.18 330.811   1
  -4  12  16 2718.24 353.737   1
   4 -12 -16 2777.22 335.535   1
   4 -12 -15 582.911 255.311   1
  -4  12  14 1462.23 310.361   1
   4 -12 -14 1284.55 296.659   1
  -4  12  13 735.016 309.082   1
   4 -12 -13 1034.51 277.436   1
  -4  12  12 11929.8 724.254   1
   4 -12 -12 12690.3 711.250   1
   4  12 -11 323.562 75.6047   1
  -4 -12  11 88.2565 63.7490   1
   4 -12 -11 471.503 242.858   1
  -4  12  10 266.290 221.836   1
  -4 -12  10 253.176 69.3064   1
   4  12 -10 430.600 81.2806   1
  -4 -12   9 96.4383 76.1077   1
  -4  12   9 466.520 232.576   1
   4  12  -9-6.09735 87.7970   1
   4 -12  -9 210.831 196.014   1
  -4  12   8 75.2770 225.878   1
   4  12  -8 90.6708 91.2689   1
  -4 -12   8 175.428 85.4040   1
   4 -12  -8 203.977 214.156   1
  -4  12   7 2223.09 277.504   1
   4  12  -7 1679.29 161.553   1
  -4 -12   7 2095.01 158.241   1
   4 -12  -7 1589.55 260.213   1
  -4  12   6 583.519 235.362   1
   4  12  -6 91.1264 113.665   1
  -4 -12   6 93.2534 101.516   1
   4 -12  -6 378.104 215.630   1
   4  12  -5 2764.11 216.637   1
  -4  12   5 2973.23 304.231   1
  -4 -12   5 2463.17 208.140   1
   4 -12  -5 2838.38 283.262   1
  -4  12   4 9835.67 645.905   1
   4 -12  -4 10049.0 636.547   1
  -4  12   3 765.893 216.405   1
  -4 -12   3 932.003 147.113   1
   4  12  -3 1102.65 155.895   1
   4 -12  -3 1082.12 189.669   1
  -4  12   2 2137.24 236.977   1
   4  12  -2 1786.75 196.635   1
  -4 -12   2 1758.70 188.262   1
   4 -12  -2 1377.02 200.833   1
   4 -12  -1 2247.59 231.032   1
   4  12  -1 2597.77 241.269   1
  -4 -12   1 2902.61 237.263   1
  -4  12   1 2527.90 260.026   1
   4 -12   0 15236.0 888.208   1
   4  12   0 16210.4 902.388   1
  -4  12   0 15025.7 893.415   1
  -4 -12   0 14670.3 885.005   1
   4 -12   1 2499.67 225.835   1
   4  12   1 2404.46 256.573   1
  -4  12  -1 3049.25 235.413   1
  -4 -12  -1 2377.51 235.155   1
   4  12   2 1436.93 219.084   1
   4 -12   2 1737.60 178.390   1
  -4 -12  -2 1798.98 217.622   1
  -4  12  -2 1842.31 185.206   1
   4  12   3 1262.84 217.647   1
   4 -12   3 944.097 140.515   1
  -4 -12  -3 1021.06 181.174   1
  -4  12  -4 10478.8 588.808   1
   4 -12   4 9843.50 587.333   1
  -4  12  -5 2783.75 187.518   1
   4  12   5 2409.56 288.222   1
   4 -12   5 2747.44 189.199   1
   4 -12   6 18.6647 64.5447   1
  -4 -12  -6-162.034 195.165   1
  -4  12  -6 45.3361 63.6793   1
   4  12   7 1743.25 273.718   1
   4  12   8 97.5315 207.965   1
  -4 -12  -8 64.7785 184.179   1
   4  12   9-75.4121 233.121   1
  -4 -12  -9 199.939 214.617   1
   4  12  10 129.966 238.097   1
  -4 -12 -10 617.377 220.262   1
  -4 -12 -11 607.373 202.115   1
   4  12  11-186.834 227.974   1
  -4 -12 -12 11649.7 750.935   1
   4  12  12 11398.9 766.651   1
  -4 -12 -13 1733.57 276.270   1
   4  12  13 551.660 286.988   1
  -4 -12 -14 817.577 221.515   1
  -4 -12 -15 575.136 264.391   1
   4  12  15 141.654 287.466   1
  -4 -12 -16 3283.89 350.724   1
   4  12  16 3319.52 401.296   1
   4  12  17 1992.73 307.404   1
  -4 -12 -18 407.882 266.210   1
   4  12  18-28.9525 295.868   1
  -4 -12 -19 307.387 278.058   1
   4  12  19 202.800 311.948   1
  -4 -12 -20 102.127 207.544   1
   4  12  20 404.390 268.816   1
  -4 -12 -21 253.850 264.833   1
   4  12  21 401.652 299.172   1
  -4 -12 -22 1184.77 297.190   1
   4  12  22 995.560 331.153   1
  -4 -12 -23 898.321 246.912   1
   4  12  23 897.495 284.127   1
  -4 -12 -24 442.930 279.797   1
   4  12  24 799.046 328.577   1
   4 -13 -24 321.007 288.213   1
  -4  13  24 798.422 337.879   1
  -4  13  23 140.616 269.071   1
   4 -13 -22 282.552 280.950   1
  -4  13  22 572.109 341.851   1
   4 -13 -21-261.345 237.531   1
   4 -13 -20 1373.79 307.844   1
   4 -13 -19 186.935 283.257   1
  -4  13  19-176.575 322.757   1
   4 -13 -17 349.072 221.387   1
  -4  13  17 177.405 237.033   1
  -4  13  16 4425.72 422.132   1
   4 -13 -16 4313.99 392.680   1
   4 -13 -15 586.701 225.525   1
  -4  13  15 440.243 243.865   1
  -4  13  14 4073.97 411.233   1
   4 -13 -14 4206.80 395.761   1
   4 -13 -13 601.748 272.826   1
  -4  13  13 489.182 309.095   1
   4 -13 -12 25.7052 224.662   1
  -4  13  12 85.1858 268.852   1
   4 -13 -11-277.893 254.023   1
  -4  13  11-390.313 274.442   1
   4 -13  -9 312.149 216.815   1
  -4  13   9 638.817 242.075   1
   4 -13  -8 3608.29 333.460   1
  -4  13   8 3074.42 353.377   1
   4  13  -7 4760.91 293.295   1
  -4  13   7 4582.80 411.524   1
  -4 -13   7 4957.69 289.500   1
   4 -13  -7 5069.38 402.231   1
  -4  13   6 799.106 247.941   1
  -4 -13   6 842.576 111.429   1
   4  13  -6 758.274 118.186   1
   4 -13  -6 457.490 209.754   1
  -4  13   5 162.925 202.817   1
  -4 -13   5 89.1057 101.590   1
   4  13  -5-9.83438 104.773   1
   4 -13  -5 20.8920 192.190   1
  -4  13   3 354.896 200.434   1
   4  13  -3 208.704 136.211   1
  -4 -13   3 130.366 119.882   1
   4 -13  -3 188.361 183.132   1
   4  13  -2 3098.64 276.835   1
  -4 -13   2 3159.74 266.540   1
   4 -13  -2 3509.94 294.197   1
  -4  13   2 4090.05 316.120   1
   4  13  -1 633.538 171.541   1
  -4 -13   1 805.616 153.674   1
   4 -13  -1 494.357 167.073   1
  -4  13   1 468.249 183.638   1
   4  13   0 85.6075 170.171   1
  -4 -13   0 93.0096 150.097   1
   4 -13   0-140.311 157.441   1
  -4  13   0-32.4580 158.665   1
   4  13   1 568.836 187.609   1
  -4 -13  -1 578.776 171.101   1
  -4  13  -1 513.993 152.315   1
   4 -13   1 703.667 150.054   1
   4  13   2 3389.84 311.345   1
   4 -13   2 3135.91 254.406   1
  -4 -13  -2 3378.96 290.422   1
  -4  13  -2 3454.75 263.987   1
   4  13   3 205.905 198.244   1
   4 -13   3 193.743 109.429   1
  -4 -13  -3 202.620 174.334   1
  -4  13  -3 257.480 125.987   1
   4  13   4-21.6378 190.283   1
  -4  13  -4 56.5026 96.9901   1
   4 -13   4 146.133 98.4723   1
   4 -13   5-5.30560 73.0050   1
  -4 -13  -5 120.340 178.916   1
   4  13   5 22.6262 208.121   1
  -4  13  -5-15.7328 72.0738   1
   4  13   6 1436.05 252.522   1
  -4 -13  -6 959.178 229.494   1
  -4 -13  -7 4514.04 385.378   1
   4  13   7 5309.29 416.738   1
   4  13   8 3192.31 352.225   1
  -4 -13  -8 3431.17 324.963   1
  -4 -13  -9 91.4141 183.689   1
   4  13   9 235.029 232.419   1
  -4 -13 -11 192.627 214.176   1
   4  13  11 461.969 259.756   1
  -4 -13 -12 244.614 245.960   1
   4  13  12 414.710 281.597   1
  -4 -13 -13 372.031 249.561   1
   4  13  13 365.331 292.621   1
   4  13  14 4433.02 443.201   1
  -4 -13 -14 5615.78 433.420   1
  -4 -13 -15 633.129 230.370   1
   4  13  15 804.102 253.095   1
  -4 -13 -16 4096.00 390.600   1
   4  13  16 4230.58 444.824   1
  -4 -13 -17 434.856 278.558   1
   4  13  17 290.648 303.235   1
  -4 -13 -19 307.681 209.442   1
  -4 -13 -20 1810.97 307.194   1
   4  13  20 1384.35 338.203   1
  -4 -13 -21 152.095 284.796   1
   4  13  21 542.940 331.231   1
   4  13  22 564.471 311.585   1
  -4 -13 -23-148.681 226.232   1
   4  13  23-166.560 252.007   1
  -4 -13 -24 852.770 287.852   1
   4  13  24 515.865 323.897   1
   4 -14 -23 149.388 252.564   1
  -4  14  23-194.467 297.054   1
   4 -14 -21 51.7310 224.811   1
  -4  14  21 259.368 287.848   1
   4 -14 -19 372.067 278.642   1
  -4  14  19 913.008 324.683   1
   4 -14 -18 642.141 256.494   1
  -4  14  18 1037.74 286.276   1
   4 -14 -17 188.075 236.579   1
  -4  14  17 327.269 278.380   1
   4 -14 -16 2715.08 329.739   1
  -4  14  16 2530.15 361.179   1
   4 -14 -15 456.073 233.369   1
  -4  14  15-59.3901 264.417   1
   4 -14 -14 346.952 235.899   1
  -4  14  14 590.591 282.059   1
   4 -14 -13 105.854 257.988   1
  -4  14  13 556.111 301.269   1
   4 -14 -12 2085.85 293.543   1
  -4  14  12 1794.73 317.785   1
   4 -14 -11 641.230 256.790   1
  -4  14  11 1197.57 322.546   1
   4 -14 -10 5894.26 457.152   1
  -4  14  10 5171.55 464.680   1
  -4  14   8 1226.33 277.520   1
   4 -14  -8 934.266 248.516   1
  -4  14   7 440.799 241.367   1
   4 -14  -7 46.5861 214.590   1
   4  14  -6 2242.85 166.356   1
  -4  14   6 1932.48 296.008   1
  -4 -14   6 2430.49 158.721   1
  -4 -14   5 3976.21 252.086   1
   4 -14  -5 3963.33 336.075   1
   4  14  -5 3420.30 255.802   1
  -4  14   5 4064.16 362.769   1
   4 -14  -4 3546.61 319.068   1
  -4  14   4 3353.84 335.455   1
   4  14  -3 462.159 148.577   1
   4 -14  -3 451.586 200.093   1
  -4  14   3 367.537 215.154   1
   4 -14  -2 311.205 177.988   1
  -4  14   2 161.935 191.437   1
   4  14  -2 134.329 144.540   1
   4 -14  -1 450.186 165.866   1
   4  14  -1 263.565 164.115   1
  -4  14   1 560.483 182.277   1
   4  14   0 3255.54 304.680   1
  -4  14   0 3736.70 302.977   1
   4 -14   0 3954.84 300.624   1
   4 -14   1 648.821 156.599   1
   4  14   1 288.162 187.809   1
  -4 -14  -1 272.434 171.488   1
  -4  14  -1 397.127 153.802   1
   4 -14   2 205.275 129.416   1
  -4  14  -2 266.105 129.129   1
   4  14   2-81.6689 170.459   1
  -4 -14  -2 180.923 159.771   1
  -4  14  -3 429.564 123.416   1
   4 -14   3 208.432 108.026   1
   4  14   4 3283.35 329.161   1
  -4  14  -4 2990.36 220.732   1
  -4 -14  -4 3857.57 314.903   1
   4 -14   4 3478.60 221.871   1
  -4 -14  -5 4064.50 330.441   1
   4  14   5 3507.11 351.874   1
   4  14   6 1800.07 282.139   1
  -4 -14  -6 2180.06 268.699   1
   4  14   7-152.725 238.629   1
  -4 -14  -7 357.972 207.028   1
   4  14   8 1019.70 271.710   1
  -4 -14  -8 1080.74 245.924   1
   4  14  10 6000.61 491.756   1
  -4 -14 -10 5622.31 465.859   1
   4  14  11 1387.90 306.598   1
  -4 -14 -11 663.405 263.726   1
   4  14  12 2512.29 354.110   1
  -4 -14 -12 1917.12 309.867   1
   4  14  13 600.890 298.830   1
  -4 -14 -13 328.009 240.046   1
   4  14  14 434.509 294.361   1
  -4 -14 -14 534.043 253.530   1
   4  14  15 233.232 289.660   1
  -4 -14 -15 923.174 259.365   1
   4  14  16 2689.68 350.095   1
  -4 -14 -16 2938.43 317.291   1
   4  14  18 671.179 313.482   1
  -4 -14 -18 1391.57 293.525   1
   4  14  19-58.0436 318.883   1
  -4 -14 -19 718.086 293.951   1
   4  14  20 719.857 337.063   1
  -4 -14 -20 280.500 263.833   1
   4  14  21-113.700 299.654   1
  -4 -14 -21 101.064 244.045   1
  -4 -14 -22 224.548 226.060   1
   4  14  23 54.7562 318.638   1
  -4 -14 -23 221.024 270.470   1
   4 -15 -22-200.920 274.682   1
  -4  15  22-280.343 323.101   1
   4 -15 -20 728.712 301.670   1
  -4  15  20 871.778 343.565   1
   4 -15 -18 1120.14 274.417   1
  -4  15  18 1277.41 300.054   1
   4 -15 -17 134.246 229.908   1
  -4  15  17 269.023 258.293   1
   4 -15 -16 323.356 229.922   1
  -4  15  16-59.9764 266.863   1
   4 -15 -15 701.056 254.778   1
  -4  15  15 1319.82 291.602   1
   4 -15 -14 1560.03 306.223   1
  -4  15  14 1256.23 328.709   1
   4 -15 -12 1323.81 272.830   1
  -4  15  12 1088.92 297.657   1
   4 -15 -11 313.128 229.785   1
  -4  15  11 551.794 286.137   1
   4 -15 -10 307.649 249.491   1
  -4  15  10 371.234 279.097   1
   4 -15  -9 151.211 229.095   1
  -4  15   9 786.469 288.299   1
   4 -15  -8 3972.90 370.326   1
  -4  15   8 3823.98 393.291   1
   4 -15  -7-264.695 227.855   1
  -4  15   7 160.758 251.095   1
   4 -15  -6 23.3012 199.163   1
  -4  15   6 572.640 243.652   1
  -4  15   5 101.028 224.015   1
   4  15  -5 35.7434 93.7601   1
   4 -15  -5-22.3782 200.778   1
  -4 -15   4 9.40063 102.165   1
   4  15  -4 160.232 120.491   1
  -4 -15   3 316.401 121.914   1
   4  15  -3 145.732 136.489   1
   4  15  -2 3485.30 297.726   1
  -4 -15   2 3852.23 287.702   1
  -4  15   2 3892.43 330.462   1
   4 -15  -2 3812.20 321.001   1
  -4 -15   1-45.4450 137.824   1
   4 -15  -1 18.0416 164.600   1
   4  15  -1 172.002 168.964   1
  -4  15   1-193.647 190.226   1
  -4 -15   0-182.001 158.241   1
   4 -15   0 99.5449 161.816   1
   4  15   0 150.360 165.725   1
  -4  15   0-85.4309 161.356   1
  -4 -15  -1 124.599 159.471   1
   4 -15   1 99.8673 147.837   1
  -4  15  -1 390.596 159.899   1
   4  15   1 20.2134 161.391   1
  -4  15  -2 3099.36 262.092   1
   4 -15   2 3672.88 263.260   1
  -4 -15  -3 478.376 193.200   1
   4 -15   3 362.087 110.225   1
   4  15   3 566.123 234.700   1
  -4  15  -3 340.901 124.310   1
  -4 -15  -4 272.229 184.122   1
   4  15   4 165.784 211.895   1
  -4  15  -4 14.2669 61.3421   1
   4  15   5-73.6930 228.983   1
  -4 -15  -5 21.7657 194.165   1
   4  15   6 127.051 228.673   1
  -4 -15  -6 67.4831 194.279   1
   4  15   7-52.3335 236.184   1
  -4 -15  -7 277.869 225.399   1
   4  15   9 329.698 254.379   1
  -4 -15  -9 485.067 223.596   1
   4  15  10 503.695 255.069   1
  -4 -15 -10 814.430 229.888   1
   4  15  11 341.573 267.870   1
  -4 -15 -11 250.983 228.243   1
   4  15  12 1445.07 313.269   1
  -4 -15 -12 1547.62 276.618   1
   4  15  13 1429.88 340.686   1
  -4 -15 -13 1822.30 301.084   1
   4  15  14 1644.12 344.861   1
  -4 -15 -14 1009.07 272.227   1
   4  15  15 1060.77 313.761   1
  -4 -15 -15 312.289 260.891   1
   4  15  16 412.867 309.757   1
  -4 -15 -16 416.591 264.462   1
   4  15  17 676.497 315.886   1
  -4 -15 -17-181.929 239.872   1
   4  15  18 643.449 296.081   1
  -4 -15 -18 983.143 273.019   1
   4  15  20 544.230 285.661   1
  -4 -15 -20 356.286 242.701   1
   4  15  22-303.725 341.804   1
  -4 -15 -22 74.2640 282.166   1
   4 -16 -21 808.995 265.202   1
  -4  16  21 141.405 301.243   1
   4 -16 -20 257.627 270.478   1
  -4  16  20-230.534 333.014   1
   4 -16 -19 104.988 267.054   1
  -4  16  19 322.207 328.070   1
   4 -16 -17 241.593 257.584   1
  -4  16  17 568.694 288.449   1
   4 -16 -16 810.550 267.129   1
  -4  16  16 662.517 303.312   1
   4 -16 -15 461.013 284.815   1
  -4  16  15 271.928 313.203   1
   4 -16 -14 1217.68 301.651   1
  -4  16  14 1116.90 339.404   1
   4 -16 -13 134.939 237.261   1
  -4  16  13-150.454 267.655   1
   4 -16 -11-159.208 236.713   1
  -4  16  11 118.396 273.732   1
   4 -16 -10 1627.74 282.714   1
  -4  16  10 1670.84 325.549   1
   4 -16  -9 517.729 245.657   1
  -4  16   9 375.742 264.081   1
   4 -16  -8 203.344 238.456   1
  -4  16   8 226.747 273.336   1
   4 -16  -7 396.868 232.054   1
  -4  16   7 332.884 253.155   1
  -4  16   6 5428.68 440.993   1
   4 -16  -6 4159.67 400.173   1
   4 -16  -5 810.774 224.096   1
  -4  16   5 1757.21 278.734   1
   4 -16  -4 512.681 223.032   1
  -4  16   4 442.850 238.445   1
   4 -16  -3-21.0131 181.060   1
  -4  16   3 394.983 207.430   1
   4 -16  -2 179.918 181.882   1
   4  16  -2 15.6107 159.407   1
  -4  16   2-174.432 191.121   1
   4 -16  -1 56.5621 171.194   1
  -4  16   1 99.4625 186.039   1
   4  16  -1 212.208 170.521   1
  -4 -16   0 17.1758 156.307   1
   4 -16   0 153.511 169.954   1
  -4  16   0 34.8033 167.705   1
   4  16   0 58.3243 181.259   1
  -4  16  -1 30.3201 149.145   1
  -4 -16  -1 241.089 171.697   1
   4  16   1 230.821 195.773   1
  -4 -16  -3 166.328 196.872   1
   4  16   3-70.5720 225.567   1
  -4 -16  -4 716.608 208.532   1
   4  16   4 270.344 234.366   1
  -4 -16  -5 1734.74 246.824   1
   4  16   5 765.275 252.922   1
  -4 -16  -6 4021.23 369.217   1
   4  16   6 3898.01 386.356   1
   4  16   7 513.995 269.654   1
  -4 -16  -8 587.008 235.089   1
   4  16   8 998.246 285.424   1
  -4 -16  -9 547.914 239.801   1
   4  16   9 879.493 295.762   1
  -4 -16 -10 1819.57 304.137   1
   4  16  10 2966.36 351.959   1
  -4 -16 -11 282.220 229.476   1
   4  16  11 349.935 268.025   1
  -4 -16 -13 183.166 235.623   1
   4  16  13 177.833 278.624   1
  -4 -16 -14 1628.05 292.663   1
   4  16  14 1516.96 334.553   1
  -4 -16 -15-78.8744 253.531   1
   4  16  15 565.453 323.434   1
  -4 -16 -16 183.789 261.065   1
   4  16  16 89.0478 299.853   1
  -4 -16 -17-26.1300 265.078   1
   4  16  17-88.5833 314.479   1
  -4 -16 -19 180.317 274.484   1
   4  16  19 895.798 343.405   1
  -4 -16 -21 50.0771 255.117   1
   4  16  21-83.4176 318.563   1
  -4  17  20 713.929 344.460   1
   4 -17 -20-305.768 257.422   1
  -4  17  19 174.543 342.073   1
   4 -17 -19 623.174 283.515   1
  -4  17  18 295.679 334.719   1
   4 -17 -18 502.353 280.733   1
  -4  17  17 479.050 341.528   1
   4 -17 -17 696.157 294.284   1
  -4  17  16 483.462 331.018   1
   4 -17 -16 431.561 280.082   1
  -4  17  15 911.183 331.603   1
   4 -17 -15 1303.79 292.635   1
  -4  17  14 365.583 282.565   1
   4 -17 -14 436.005 248.188   1
  -4  17  13-30.4699 307.323   1
   4 -17 -13 490.766 278.136   1
  -4  17  12 548.397 305.844   1
   4 -17 -12 1008.39 269.896   1
  -4  17  10 601.636 298.202   1
   4 -17 -10 457.723 256.432   1
  -4  17   9 89.1168 263.516   1
   4 -17  -9 106.332 229.577   1
  -4  17   8 2223.10 328.475   1
   4 -17  -8 1358.91 272.196   1
  -4  17   6 337.247 263.091   1
   4 -17  -6 545.346 235.338   1
  -4  17   5 240.769 238.851   1
   4 -17  -5 144.209 213.400   1
  -4  17   4 405.554 256.319   1
  -4  17   3 1329.75 251.651   1
   4  17   2 280.426 205.385   1
   4  17   3 935.958 263.902   1
   4  17   4 488.453 245.099   1
  -4 -17  -4 747.421 226.063   1
   4  17   5 159.775 246.280   1
  -4 -17  -5-23.4555 218.089   1
   4  17   6 795.110 273.444   1
  -4 -17  -6 1376.44 252.741   1
   4  17   7 140.468 240.338   1
  -4 -17  -7 545.591 224.582   1
   4  17   8 2036.17 320.819   1
  -4 -17  -8 1618.25 280.813   1
   4  17   9 174.801 270.937   1
  -4 -17  -9 564.892 244.603   1
   4  17  10 413.296 288.556   1
  -4 -17 -10 312.891 239.944   1
   4  17  12 1229.03 311.194   1
  -4 -17 -12 1138.25 272.888   1
   4  17  13 872.503 291.958   1
  -4 -17 -13 478.402 249.521   1
   4  17  14 361.017 281.574   1
  -4 -17 -14 558.829 251.923   1
   4  17  15 2010.94 362.035   1
  -4 -17 -15 743.546 278.343   1
   4  17  16 298.269 323.828   1
  -4 -17 -16 344.319 270.422   1
   4  17  18-87.5499 318.154   1
  -4 -17 -18 701.911 285.710   1
   4  17  19-200.716 315.192   1
  -4 -17 -19 462.366 266.443   1
   4  17  20 337.019 327.400   1
  -4 -17 -20-25.2766 269.291   1
  -4  18  18-265.808 318.008   1
  -4  18  17 29.9953 310.302   1
  -4  18  16 303.648 292.303   1
  -4  18  15 367.953 307.496   1
  -4  18  14 401.090 324.618   1
  -4  18  13 217.197 314.962   1
  -4  18  12 93.2020 322.797   1
  -4  18  11 774.429 321.755   1
  -4  18  10 2063.13 354.033   1
   4  18   8-177.451 275.853   1
   4  18   9 479.275 278.933   1
   4  18  11 243.400 289.813   1
   4  18  12 305.277 298.521   1
  -4 -18 -12 27.0136 199.378   1
   4  18  13 274.506 301.919   1
  -4 -18 -13 134.926 249.103   1
   4  18  14-151.946 286.360   1
   4  18  15 271.651 321.776   1
   4  18  17 883.582 351.245   1
  -4 -18 -17 105.548 227.281   1
   4  18  18 839.055 337.343   1
   4  18  19-311.595 300.919   1
   5   0 -27 191.392 262.343   1
  -5   0  26 243.736 303.524   1
   5   0 -26-109.754 289.860   1
  -5   0  24 151.150 260.539   1
   5   0 -24 327.779 246.111   1
  -5   0  23 119.978 288.752   1
   5   0 -23 460.869 280.921   1
  -5   0  21 379.586 259.922   1
   5   0 -21 26.4212 253.526   1
  -5   0  20 229.113 299.641   1
   5   0 -20 207.376 258.496   1
  -5   0  19 84.1269 255.940   1
   5   0 -19 177.682 242.259   1
  -5   0  18 2709.50 329.055   1
   5   0 -18 1684.99 275.979   1
  -5   0  17 212.989 261.536   1
   5   0 -17-120.575 225.975   1
  -5   0  16 3437.10 364.282   1
  -5   0  15 24.9770 205.809   1
   5   0 -15 385.348 200.784   1
  -5   0  14 674.859 256.676   1
   5   0 -14 546.428 251.648   1
  -5   0  13-46.3066 219.807   1
   5   0 -13 189.049 212.171   1
  -5   0  12 11519.4 768.148   1
   5   0 -12 13230.0 770.050   1
  -5   0  10 2284.51 248.429   1
   5   0 -10 1207.13 214.033   1
  -5   0   9 134.880 170.400   1
   5   0  -9-139.148 153.369   1
  -5   0   8 18412.7 1059.38   1
   5   0  -8 17834.9 1047.57   1
  -5   0   7-204.491 167.025   1
   5   0  -7 93.9898 153.543   1
   5   0  -6 343.437 141.950   1
  -5   0   6 113.093 155.427   1
   5   0  -5-130.362 136.787   1
  -5   0   5 152.305 152.772   1
   5   0  -4 43044.1 2333.59   1
  -5   0   4 41870.7 2333.81   1
   5   0  -3-130.630 151.141   1
  -5   0   3-147.929 151.546   1
   5   0  -2 62518.5 3398.48   1
  -5   0   2 62499.7 3401.11   1
   5   0  -1-159.424 115.539   1
  -5   0   1 88.8189 121.678   1
   5   0   0 97.9140 137.405   1
  -5   0   0 139.336 140.639   1
   5   0   1 61.7488 144.626   1
  -5   0  -1 236.164 149.864   1
   5   0   2 60085.2 3353.10   1
  -5   0  -2 63167.1 3352.11   1
  -5   0  -3-50.3089 127.612   1
   5   0   3-52.2829 134.373   1
  -5   0  -4 42222.7 2268.38   1
   5   0   4 40323.7 2267.70   1
  -5   0  -5 109.325 131.060   1
   5   0   5 14.2895 123.416   1
  -5   0  -6 228.302 138.906   1
   5   0   6-105.513 167.868   1
  -5   0  -7-45.3890 151.416   1
   5   0   7 80.6661 158.858   1
  -5   0  -8 18461.8 1071.44   1
   5   0   8 18619.6 1077.09   1
  -5   0  -9 34.1398 157.860   1
   5   0   9-54.0397 159.763   1
  -5   0 -10 1797.52 215.640   1
   5   0  10 1592.81 224.399   1
  -5   0 -11-185.616 192.879   1
   5   0  11 40.0333 185.649   1
   5   0  12 11236.8 741.227   1
  -5   0 -12 12834.3 746.030   1
   5   0  13 109.747 210.984   1
  -5   0 -13-160.562 182.118   1
  -5   0 -14 1292.47 234.210   1
   5   0  15 71.0560 202.001   1
  -5   0 -15-173.128 191.965   1
   5   0  16 2720.54 312.838   1
  -5   0 -16 2461.04 293.286   1
   5   0  17 380.546 249.454   1
   5   0  19-27.0642 241.443   1
  -5   0 -19 119.882 236.102   1
   5   0  20 525.695 282.500   1
  -5   0 -20 197.715 251.367   1
   5   0  21 253.903 267.559   1
  -5   0 -21 327.473 242.625   1
   5   0  23 146.353 245.699   1
  -5   0 -23 51.8745 240.556   1
   5   0  24-207.155 251.625   1
  -5   0 -24-26.3433 234.390   1
  -5   0 -25 292.785 258.822   1
   5   0  26 598.943 276.401   1
  -5   0 -26 294.559 256.475   1
  -5   0 -27 134.461 263.014   1
   5  -1 -28 2273.78 366.356   1
  -5   1  26 752.755 283.640   1
  -5  -1  26 92.5643 292.785   1
   5  -1 -26 841.847 278.353   1
   5   1 -26 858.341 299.353   1
  -5   1  25 210.874 303.015   1
  -5  -1  25-276.304 269.279   1
   5  -1 -25 353.590 287.488   1
   5   1 -25 386.972 259.869   1
  -5  -1  24 182.957 301.369   1
  -5   1  24 571.002 282.848   1
   5   1 -24 357.076 292.179   1
  -5  -1  23 241.158 264.275   1
  -5   1  23 298.487 293.254   1
   5   1 -23-190.443 242.045   1
   5  -1 -23 107.826 265.473   1
  -5   1  22 6743.71 543.805   1
  -5  -1  22 6572.01 546.545   1
   5   1 -22 6953.56 535.742   1
   5  -1 -22 6894.77 529.189   1
  -5  -1  21 554.165 278.378   1
  -5   1  21 29.1372 275.996   1
   5   1 -21-26.3995 257.623   1
   5  -1 -21 131.776 265.697   1
  -5  -1  20 628.716 256.912   1
  -5   1  20 659.716 267.869   1
   5   1 -20 439.932 235.505   1
   5  -1 -20 233.565 232.882   1
  -5  -1  19-83.7376 228.115   1
  -5   1  19 56.2857 233.901   1
   5   1 -19-25.2962 217.097   1
   5  -1 -19-203.825 222.025   1
  -5   1  18 2036.70 317.074   1
  -5  -1  17 211.065 230.063   1
   5   1 -17 143.500 204.796   1
   5  -1 -16 3191.18 318.010   1
  -5  -1  16 3241.32 354.382   1
  -5   1  16 3077.66 336.136   1
   5   1 -16 3681.03 342.968   1
  -5  -1  15 24.6805 215.811   1
  -5   1  15 353.843 261.003   1
   5   1 -15 67.0219 195.958   1
   5  -1 -15 183.256 234.025   1
  -5  -1  14 5061.59 411.048   1
  -5   1  14 4869.15 415.694   1
   5  -1 -14 4811.70 394.402   1
   5   1 -14 4900.33 402.133   1
  -5   1  13 282.826 236.972   1
   5  -1 -13 149.552 222.922   1
   5   1 -13-123.667 188.590   1
  -5   1  12 62414.2 3464.77   1
   5  -1 -12 63370.4 3456.04   1
  -5  -1  11 2094.74 252.202   1
   5   1 -11 1987.43 234.346   1
  -5   1  10 145.514 157.063   1
   5  -1 -10 319.509 159.881   1
   5   1 -10 232.543 158.403   1
  -5  -1   9 2029.13 222.268   1
  -5   1   9 2231.81 246.683   1
   5   1  -9 1568.11 200.865   1
   5  -1  -9 1892.42 227.122   1
  -5  -1   8 1348.70 197.006   1
  -5   1   8 1241.66 195.947   1
   5   1  -8 1394.70 195.889   1
   5  -1  -8 1680.29 203.796   1
   5   1  -7 1179.89 180.587   1
   5  -1  -7 874.792 175.607   1
  -5   1   7 1474.21 196.893   1
  -5  -1   7 1176.69 193.319   1
   5   1  -6 2496.73 237.599   1
  -5  -1   6 2028.63 233.393   1
  -5   1   6 2699.88 255.175   1
   5  -1  -6 2269.77 227.140   1
   5  -1  -5 4621.12 324.579   1
   5   1  -5 3934.08 305.524   1
  -5  -1   5 3694.27 310.150   1
  -5   1   5 4434.36 327.783   1
   5  -1  -4 55052.7 3031.38   1
   5   1  -4 54378.1 3027.09   1
  -5  -1   4 57522.4 3030.77   1
  -5   1   4 55088.6 3033.90   1
   5  -1  -3 7868.78 490.917   1
   5   1  -3 8103.92 482.300   1
  -5   1   3 8030.42 489.590   1
  -5  -1   3 6921.14 480.461   1
   5  -1  -2 23884.6 1376.68   1
   5   1  -2 24581.6 1374.28   1
  -5   1   2 26250.2 1383.02   1
  -5  -1   2 24028.2 1375.67   1
   5   1  -1 12866.9 733.426   1
   5  -1  -1 12853.4 728.967   1
  -5   1   1 12087.5 731.776   1
  -5  -1   1 12009.6 734.209   1
   5  -1   0 18098.8 1082.05   1
  -5  -1   0 19574.9 1090.41   1
  -5   1   0 20321.9 1088.13   1
   5   1   0 18685.7 1083.88   1
  -5   1  -1 12174.9 727.659   1
  -5  -1  -1 11862.2 720.675   1
   5   1   1 13342.8 726.714   1
   5  -1   1 12079.7 725.428   1
  -5  -1  -2 23184.6 1332.40   1
  -5   1  -2 25327.6 1332.41   1
   5  -1   2 24261.2 1333.69   1
   5   1   2 22438.1 1334.65   1
  -5   1  -3 8482.56 506.642   1
  -5  -1  -3 8063.42 502.375   1
   5   1   3 8090.53 506.702   1
   5  -1   3 8201.28 509.134   1
   5  -1   4 55713.1 3011.13   1
  -5  -1  -4 57470.5 3014.12   1
   5   1   4 52567.1 3014.13   1
  -5   1  -4 55089.4 3009.40   1
  -5   1  -5 3759.45 289.998   1
  -5  -1  -5 4075.11 301.832   1
   5  -1   5 4541.67 302.259   1
   5   1   5 3517.42 301.507   1
   5  -1   6 2238.16 217.091   1
  -5  -1  -6 2294.59 213.479   1
  -5   1  -6 1923.53 210.009   1
   5   1   6 2361.02 220.936   1
  -5  -1  -7 1311.85 188.925   1
  -5   1  -7 1315.81 179.932   1
   5  -1   7 1335.79 183.886   1
   5   1   7 1275.08 195.242   1
  -5   1  -8 1741.73 191.644   1
  -5  -1  -8 1368.66 187.340   1
   5  -1   8 1347.40 193.380   1
   5   1   8 1104.38 192.035   1
   5  -1   9 2139.73 236.476   1
   5   1   9 1860.17 228.481   1
  -5  -1  -9 1914.04 221.701   1
  -5   1  -9 2031.11 226.380   1
  -5   1 -10 363.943 167.400   1
  -5  -1 -10 439.337 143.565   1
   5  -1  10 809.744 183.942   1
   5   1  10 428.929 154.865   1
  -5   1 -11 1700.21 218.915   1
   5  -1  11 1671.38 229.546   1
   5   1  12 60356.2 3393.06   1
  -5  -1 -12 62996.0 3390.30   1
  -5   1 -13-19.6267 171.533   1
  -5  -1 -13 163.819 184.766   1
   5  -1  13-171.559 181.725   1
   5   1  13 246.380 202.096   1
   5   1  14 4720.68 404.673   1
   5  -1  14 4754.67 395.027   1
  -5  -1 -14 4889.53 391.422   1
   5  -1  15 348.902 217.695   1
   5   1  15 385.532 246.856   1
  -5  -1 -15 43.9995 223.954   1
  -5   1 -15 127.629 191.725   1
   5   1  16 2760.61 310.699   1
   5  -1  16 3305.43 322.647   1
  -5  -1 -16 2810.87 295.602   1
  -5   1 -16 3278.75 305.968   1
   5   1  17-179.978 247.123   1
   5  -1  17 175.493 228.725   1
   5  -1  18 2590.94 297.487   1
   5   1  18 2459.02 313.437   1
  -5   1 -18 2333.43 274.294   1
  -5  -1 -18 1976.60 281.503   1
   5   1  19 54.5287 242.021   1
   5  -1  19 916.184 276.564   1
  -5   1 -19 738.063 238.653   1
  -5  -1 -19 24.1325 217.526   1
   5  -1  20 302.663 240.343   1
   5   1  20 864.012 288.797   1
  -5  -1 -20 666.793 259.014   1
  -5   1 -20 590.389 233.229   1
   5  -1  21 337.454 257.020   1
   5   1  21 197.953 276.904   1
  -5   1 -21 276.611 230.564   1
  -5  -1 -21 327.964 255.238   1
  -5  -1 -22 7150.53 530.665   1
  -5   1 -22 7187.40 527.722   1
   5  -1  22 6661.77 539.248   1
   5   1  22 6033.25 531.652   1
   5   1  23-146.024 273.467   1
  -5   1 -23 235.067 260.732   1
  -5  -1 -23 206.889 266.910   1
   5  -1  24 744.279 306.553   1
   5   1  24 765.825 299.457   1
  -5   1 -24 1116.71 288.717   1
  -5  -1 -24 1493.50 297.094   1
   5  -1  25 511.356 304.942   1
   5   1  25 385.149 281.055   1
  -5   1 -25 537.869 287.655   1
  -5  -1 -25 554.709 280.311   1
   5   1  26 356.049 295.181   1
  -5   1 -26 596.702 292.725   1
  -5  -1 -26 371.114 288.929   1
  -5   2  28 117.449 303.955   1
   5  -2 -28 685.904 306.230   1
  -5   2  27 296.153 282.138   1
   5  -2 -27 213.447 268.572   1
  -5   2  26 2682.52 358.468   1
   5  -2 -26 2472.87 341.473   1
  -5   2  25 59.7711 301.966   1
  -5  -2  25 155.702 284.988   1
   5  -2 -25 970.014 300.808   1
   5   2 -25 417.006 279.125   1
  -5  -2  24 2948.42 382.656   1
   5  -2 -24 3503.92 377.876   1
  -5   2  23 1663.12 324.350   1
  -5  -2  23 1000.60 298.819   1
   5  -2 -23 1099.42 290.859   1
  -5   2  22 1740.10 332.177   1
  -5  -2  22 1369.83 318.478   1
   5  -2 -22 1225.52 300.732   1
   5   2 -22 1370.52 293.772   1
  -5  -2  21-116.840 259.821   1
   5   2 -21 105.452 224.099   1
  -5   2  20 5483.06 485.748   1
  -5  -2  20 6739.10 515.730   1
   5  -2 -20 6313.12 483.118   1
   5   2 -20 6729.59 497.086   1
  -5   2  19 1722.73 314.199   1
  -5  -2  19 1920.15 297.155   1
   5   2 -19 1383.11 259.344   1
   5  -2 -19 1891.10 298.164   1
  -5  -2  18 2297.57 306.036   1
   5   2 -18 1612.28 269.655   1
   5  -2 -18 2430.52 311.640   1
  -5   2  17 324.543 264.416   1
  -5  -2  17-157.055 254.073   1
   5  -2 -17-48.9872 237.745   1
   5   2 -17 47.3331 211.729   1
  -5  -2  16 7772.37 526.062   1
  -5   2  16 7507.23 545.642   1
   5   2 -16 6005.25 492.662   1
   5  -2 -16 6491.52 506.632   1
  -5   2  15-127.914 204.084   1
  -5  -2  15-170.567 241.152   1
   5  -2 -15 185.508 193.452   1
   5   2 -15-417.483 210.777   1
  -5   2  14 15130.1 891.817   1
  -5  -2  14 13836.4 869.067   1
   5   2 -14 12786.6 848.205   1
   5  -2 -14 14730.1 873.235   1
  -5   2  13 15075.5 945.866   1
  -5  -2  13 15943.0 949.306   1
   5  -2 -13 15812.8 941.651   1
   5   2 -13 15500.8 929.879   1
  -5   2  12 277.361 206.082   1
   5  -2 -12 502.597 199.391   1
  -5   2  11 6549.13 491.135   1
   5   2 -11 6735.87 464.523   1
   5  -2 -11 7288.27 486.862   1
  -5  -2  10 8467.91 535.254   1
   5   2 -10 7629.39 516.673   1
   5   2  -9 2092.20 225.465   1
   5  -2  -9 2279.90 243.765   1
  -5  -2   9 1735.51 230.405   1
  -5   2   9 2461.90 266.181   1
  -5   2   8 4581.96 351.403   1
  -5  -2   8 4272.22 337.247   1
   5   2  -8 4503.73 329.813   1
   5  -2  -8 4085.60 332.951   1
   5   2  -7 2515.98 233.528   1
   5  -2  -7 2604.04 254.418   1
  -5  -2   7 2418.58 237.384   1
  -5   2   7 2795.69 263.727   1
  -5  -2   6 2639.14 234.542   1
   5   2  -6 2709.53 232.958   1
  -5   2   6 2574.01 242.033   1
   5  -2  -6 2533.11 233.181   1
  -5   2   5 31583.9 1756.68   1
  -5  -2   5 30907.4 1743.70   1
   5  -2  -5 30873.4 1746.19   1
   5   2  -5 32306.1 1746.57   1
  -5  -2   4 1904.46 215.763   1
  -5   2   4 2630.54 247.581   1
   5  -2  -4 2665.08 233.098   1
   5   2  -4 2287.03 213.440   1
   5   2  -3 53431.9 2989.29   1
   5  -2  -3 54922.6 2999.70   1
  -5   2   3 57440.3 3002.74   1
  -5  -2   3 54307.2 2992.23   1
  -5   2   2 5565.62 357.364   1
  -5  -2   2 4763.48 347.793   1
   5   2  -2 5001.22 345.984   1
   5  -2  -2 5232.00 354.400   1
  -5  -2   1 116.277 152.838   1
   5   2  -1 12.4461 147.715   1
   5  -2  -1-74.7901 123.890   1
  -5   2   1-13.0116 139.961   1
  -5  -2   0-24.9662 116.085   1
   5   2   0 176.093 120.021   1
   5  -2   0 12.1975 150.095   1
  -5   2   0 12.6366 152.653   1
   5  -2   1 84.8520 147.555   1
   5   2   1-12.9007 134.309   1
  -5   2  -1-62.9422 148.675   1
  -5  -2  -1-12.3668 125.448   1
  -5   2  -2 5080.65 332.067   1
   5  -2   2 5403.52 335.177   1
   5   2   2 5129.32 339.291   1
   5  -2   3 55642.5 2908.82   1
  -5   2  -3 53666.5 2905.71   1
  -5  -2  -3 50891.3 2911.26   1
   5   2   3 52927.7 2914.33   1
  -5  -2  -4 1684.01 211.221   1
  -5   2  -4 2323.09 206.679   1
   5   2   4 1530.22 212.993   1
   5  -2   4 2485.23 207.681   1
  -5  -2  -5 29029.5 1688.44   1
  -5   2  -5 30185.3 1684.89   1
   5   2   5 30901.3 1698.23   1
   5  -2   5 31334.5 1688.25   1
   5   2   6 2232.24 246.587   1
  -5  -2  -6 2383.96 240.500   1
  -5   2  -6 2529.62 214.217   1
   5  -2   6 2295.63 216.408   1
  -5   2  -7 2327.86 210.140   1
  -5  -2  -7 2632.40 234.710   1
   5   2   7 2135.30 230.342   1
   5  -2   7 2572.56 228.877   1
  -5   2  -8 4333.71 318.850   1
  -5  -2  -8 4536.85 326.242   1
   5  -2   8 4197.92 324.718   1
   5   2   8 4350.48 333.621   1
   5  -2   9 2313.76 234.719   1
  -5  -2  -9 2342.78 246.674   1
   5   2   9 1841.40 241.095   1
  -5   2  -9 2384.22 226.045   1
  -5   2 -10 7417.31 489.287   1
   5  -2  11 7292.23 484.555   1
   5   2  11 6853.31 500.378   1
  -5  -2 -11 7322.30 494.486   1
  -5   2 -11 7076.51 474.350   1
   5  -2  12-99.3628 164.058   1
   5   2  12 110.228 204.970   1
  -5  -2 -12-80.8519 190.403   1
   5   2  13 14514.5 927.575   1
  -5  -2 -13 15854.3 927.400   1
   5   2  14 13346.1 858.237   1
   5  -2  14 12888.4 846.511   1
  -5   2 -14 13729.8 833.586   1
  -5  -2 -14 14788.0 854.958   1
   5  -2  15 342.352 218.516   1
   5   2  15 220.500 201.819   1
  -5  -2 -15 66.8263 192.003   1
  -5   2 -15 167.128 182.854   1
   5   2  16 6535.40 523.312   1
   5  -2  16 7572.52 511.649   1
  -5  -2 -16 6379.97 506.538   1
  -5   2 -16 6971.81 490.615   1
   5   2  17 130.063 240.572   1
   5  -2  17-24.7250 216.739   1
  -5   2 -18 1874.75 259.304   1
  -5  -2 -18 1589.83 248.726   1
   5  -2  18 1336.85 277.281   1
   5   2  18 1281.49 275.436   1
  -5  -2 -19 1772.64 291.085   1
   5   2  19 1647.25 313.111   1
   5   2  20 5853.30 502.484   1
   5  -2  20 5745.20 482.628   1
  -5   2 -20 6658.92 477.267   1
  -5  -2 -20 4808.02 465.891   1
   5  -2  21 196.618 241.781   1
  -5   2 -21-75.2184 226.868   1
   5  -2  22 1064.47 286.772   1
   5   2  22 861.897 310.429   1
  -5   2 -22 1308.64 274.172   1
  -5  -2 -22 1122.48 286.496   1
   5   2  23 1982.06 346.759   1
  -5  -2 -23 1701.09 318.683   1
   5  -2  24 2303.51 353.182   1
   5   2  24 2404.32 366.373   1
  -5   2 -24 2433.35 338.199   1
  -5  -2 -24 2397.11 354.351   1
   5   2  25 675.829 312.967   1
  -5   2 -25 407.733 277.304   1
  -5  -2 -25 863.304 295.429   1
   5   2  26 2378.85 382.745   1
  -5  -2 -26 3036.45 374.873   1
   5   2  27 497.037 311.747   1
  -5  -2 -27 443.815 280.265   1
   5   2  28 86.8210 287.737   1
  -5  -2 -28 182.287 264.853   1
  -5   3  29 199.320 297.817   1
   5  -3 -29 127.734 304.304   1
  -5   3  28 28.8985 278.496   1
   5  -3 -28-207.991 278.603   1
  -5   3  27-29.2572 251.913   1
   5  -3 -27 237.159 233.801   1
  -5   3  25 178.063 299.864   1
   5  -3 -25 187.132 289.989   1
  -5   3  24-59.3257 240.239   1
  -5  -3  24 310.782 281.494   1
   5  -3 -24 642.010 243.733   1
   5   3 -24 27.7283 264.849   1
  -5   3  23 472.587 302.034   1
   5  -3 -23 453.415 287.341   1
   5   3 -23 27.3205 251.129   1
  -5   3  22-293.928 257.727   1
  -5  -3  22 210.318 284.540   1
   5  -3 -22 53.1069 251.490   1
   5   3 -22-429.305 252.824   1
  -5   3  21-321.076 302.616   1
  -5  -3  21 410.811 274.271   1
   5   3 -21 78.7676 246.696   1
  -5   3  20 3116.08 367.470   1
  -5  -3  20 3405.20 374.277   1
   5  -3 -20 3394.10 351.886   1
   5   3 -20 3432.54 351.693   1
  -5   3  19 568.759 272.375   1
   5  -3 -19 360.373 239.909   1
  -5   3  18-27.9291 268.538   1
  -5  -3  18 269.585 248.074   1
   5  -3 -18 253.015 250.410   1
   5   3 -18 48.3097 219.277   1
  -5   3  17 711.340 286.854   1
  -5  -3  17 887.128 247.538   1
   5  -3 -17 768.344 253.272   1
   5   3 -17 560.084 224.306   1
  -5  -3  16 1256.26 272.533   1
   5   3 -16 1955.94 265.439   1
  -5   3  15 441.717 222.494   1
  -5  -3  15 191.351 224.942   1
   5  -3 -15-70.6814 201.791   1
   5   3 -15 237.558 188.438   1
  -5   3  14 554.555 245.265   1
  -5  -3  14 250.199 210.045   1
   5  -3 -14 343.127 220.648   1
   5   3 -14 642.963 199.335   1
  -5   3  13 974.224 248.020   1
   5  -3 -13 1126.33 231.995   1
  -5  -3  12 5515.93 400.188   1
  -5   3  12 4510.94 414.919   1
   5  -3 -12 4984.82 413.306   1
   5   3 -12 5467.67 391.042   1
   5  -3 -11-205.254 208.276   1
  -5  -3  11 214.377 171.417   1
  -5   3  11 294.453 235.372   1
   5  -3 -10 25907.3 1530.18   1
  -5  -3  10 27741.1 1529.08   1
  -5   3  10 25989.1 1541.16   1
   5   3 -10 27749.3 1519.63   1
   5   3  -9 2197.95 224.520   1
  -5   3   9 1959.28 248.006   1
   5  -3  -9 2172.30 241.909   1
   5   3  -8 47.2848 136.092   1
  -5  -3   8 163.699 147.287   1
  -5   3   8 99.7090 141.448   1
   5  -3  -8-270.178 132.883   1
   5   3  -7 583.554 154.220   1
   5  -3  -7 786.356 175.099   1
  -5  -3   7 474.524 153.797   1
  -5   3   7 954.976 201.154   1
   5  -3  -6 56027.1 3115.66   1
  -5  -3   6 55819.5 3106.08   1
  -5   3   6 59372.1 3126.13   1
   5   3  -6 56929.5 3106.57   1
   5   3  -5 146.182 127.753   1
  -5  -3   5 331.342 137.215   1
  -5   3   5-67.0652 159.818   1
   5  -3  -5 247.723 150.930   1
   5  -3  -4 525.880 139.886   1
   5   3  -4 488.202 148.498   1
  -5  -3   4 437.915 144.057   1
  -5   3   4 303.562 131.715   1
  -5  -3   3 1328.52 188.784   1
   5   3  -3 1426.70 182.800   1
  -5   3   3 1836.55 214.969   1
   5  -3  -3 1895.75 200.572   1
   5  -3  -2 10173.8 594.982   1
   5   3  -2 9783.80 588.503   1
  -5   3   2 9731.58 593.692   1
  -5  -3   2 9379.71 591.638   1
   5  -3  -1 39213.2 2038.18   1
   5   3  -1 35695.1 2034.45   1
  -5   3   1 37521.8 2039.94   1
  -5  -3   1 35732.8 2033.78   1
   5  -3   0 92992.9 4989.55   1
   5   3   0 90158.2 4992.85   1
  -5   3   0 93532.0 4992.69   1
  -5  -3   0 92575.9 4991.21   1
   5  -3   1 36935.9 2059.84   1
  -5  -3  -1 38984.6 2066.90   1
   5   3   1 35772.4 2065.91   1
  -5   3  -1 38444.0 2063.92   1
   5   3   2 9174.29 564.615   1
  -5   3  -2 9279.67 556.357   1
   5  -3   2 9030.77 551.254   1
  -5  -3  -2 9115.98 562.060   1
   5  -3   3 1313.75 161.540   1
   5   3   3 1227.28 183.050   1
  -5   3  -3 1749.25 167.444   1
  -5  -3  -3 1610.81 185.038   1
   5  -3   4 415.872 127.270   1
  -5  -3  -4 357.851 126.864   1
  -5   3  -4 596.154 124.980   1
   5   3   4 679.795 143.377   1
  -5  -3  -5-15.1219 134.128   1
  -5   3  -5 75.5773 116.499   1
[truncated: 809,752 more chars]
