# Supplementary material for: Structural insight into the cooperativity of spin crossover compounds
Source: Acta Crystallogr B Struct Sci Cryst Eng Mater. 2023 Aug 11;79(Pt 5):354–67. doi: 10.1107/S2052520623005814 (PMC10552598; doi:10.1107/S2052520623005814)
Supplement: Supplementary file 5 [file b-79-00354-sup5.zip › Bia_Portho_135K.cif]

data_Bia_dw4400_135K
 
_audit_creation_method            'SHELXL-2019/2'
_shelx_SHELXL_version_number      '2019/2'
_chemical_name_systematic         ?
_chemical_name_common             ?
_chemical_melting_point           ?
_chemical_formula_moiety          ?
_chemical_formula_sum
 'C10.86 H8 Fe0.29 N1.71 S0.57' 
_chemical_formula_weight          196.75

loop_
 _atom_type_symbol
 _atom_type_description
 _atom_type_scat_dispersion_real
 _atom_type_scat_dispersion_imag
 _atom_type_scat_source
 'Fe'  'Fe'   0.3265   0.6960
 'International Tables Vol C Tables 4.2.6.8 and 6.1.1.4'
 'C'  'C'   0.0024   0.0013
 'International Tables Vol C Tables 4.2.6.8 and 6.1.1.4'
 'H'  'H'   0.0000   0.0000
 'International Tables Vol C Tables 4.2.6.8 and 6.1.1.4'
 'N'  'N'   0.0049   0.0027
 'International Tables Vol C Tables 4.2.6.8 and 6.1.1.4'
 'S'  'S'   0.1051   0.1002
 'International Tables Vol C Tables 4.2.6.8 and 6.1.1.4'
 
_space_group_crystal_system       orthorhombic
_space_group_IT_number            56
_space_group_name_H-M_alt         'P c c n'
_space_group_name_Hall            '-P 2ab 2ac'
 
_shelx_space_group_comment
;
The symmetry employed for this shelxl refinement is uniquely defined
by the following loop, which should always be used as a source of
symmetry information in preference to the above space-group names.
They are only intended as comments.
;
 
loop_
 _space_group_symop_operation_xyz
 'x, y, z'
 '-x+1/2, -y+1/2, z'
 '-x, y+1/2, -z+1/2'
 'x+1/2, -y, -z+1/2'
 '-x, -y, -z'
 'x-1/2, y-1/2, -z'
 'x, -y-1/2, z-1/2'
 '-x-1/2, y, z-1/2'
 
_cell_length_a                    12.3525(2)
_cell_length_b                    14.7569(3)
_cell_length_c                    18.2457(3)
_cell_angle_alpha                 90
_cell_angle_beta                  90
_cell_angle_gamma                 90
_cell_volume                      3325.91(10)
_cell_formula_units_Z             14
_cell_measurement_temperature     135(2)
_cell_measurement_reflns_used     5327
_cell_measurement_theta_min       1.969
_cell_measurement_theta_max       27.89
 
_exptl_crystal_description        irregular
_exptl_crystal_colour             ?
_exptl_crystal_density_meas       ?
_exptl_crystal_density_method     ?
_exptl_crystal_density_diffrn     1.375          
_exptl_crystal_F_000              1424
_exptl_transmission_factor_min    ?
_exptl_transmission_factor_max    ?
_exptl_crystal_size_max           ?
_exptl_crystal_size_mid           ?
_exptl_crystal_size_min           ?
_exptl_absorpt_coefficient_mu     0.452
_shelx_estimated_absorpt_T_min    ?
_shelx_estimated_absorpt_T_max    ?
_exptl_absorpt_correction_type    ?
_exptl_absorpt_correction_T_min   ?
_exptl_absorpt_correction_T_max   ?
_exptl_absorpt_process_details    ?
_exptl_absorpt_special_details    ?
_diffrn_ambient_temperature       293(2)
_diffrn_radiation_wavelength      0.65524
_diffrn_radiation_type            Synchrotron
_diffrn_source                    ?
_diffrn_measurement_device_type   '4-circle diffractometer'
_diffrn_measurement_method        ?
_diffrn_detector_area_resol_mean  ?
_diffrn_reflns_number             34251
_diffrn_reflns_av_unetI/netI      0.0566
_diffrn_reflns_av_R_equivalents   0.0748
_diffrn_reflns_limit_h_min        -19
_diffrn_reflns_limit_h_max        19
_diffrn_reflns_limit_k_min        -18
_diffrn_reflns_limit_k_max        18
_diffrn_reflns_limit_l_min        -29
_diffrn_reflns_limit_l_max        29
_diffrn_reflns_theta_min          1.982
_diffrn_reflns_theta_max          32.937
_diffrn_reflns_theta_full         23.150
_diffrn_measured_fraction_theta_max   0.815
_diffrn_measured_fraction_theta_full  0.984
_diffrn_reflns_Laue_measured_fraction_max    0.815
_diffrn_reflns_Laue_measured_fraction_full   0.984
_diffrn_reflns_point_group_measured_fraction_max   0.815
_diffrn_reflns_point_group_measured_fraction_full  0.984
_reflns_number_total              6500
_reflns_number_gt                 4671
_reflns_threshold_expression      'I > 2\s(I)'
_reflns_Friedel_coverage          0.000
_reflns_Friedel_fraction_max      .
_reflns_Friedel_fraction_full     .
 
_reflns_special_details
;
 Reflections were merged by SHELXL according to the crystal
 class for the calculation of statistics and refinement.
 
 _reflns_Friedel_fraction is defined as the number of unique
 Friedel pairs measured divided by the number that would be
 possible theoretically, ignoring centric projections and
 systematic absences.
;
 
_computing_data_collection        ?
_computing_cell_refinement        ?
_computing_data_reduction         ?
_computing_structure_solution     ?
_computing_structure_refinement 'SHELXL-2019/2 (Sheldrick, 2019)'
_computing_molecular_graphics     ?
_computing_publication_material   ?
_refine_special_details           ?
_refine_ls_structure_factor_coef  Fsqd
_refine_ls_matrix_type            full
_refine_ls_weighting_scheme       calc
_refine_ls_weighting_details
'w=1/[\s^2^(Fo^2^)+(0.0424P)^2^+2.4966P] where P=(Fo^2^+2Fc^2^)/3'
_atom_sites_solution_primary      ?
_atom_sites_solution_secondary    ?
_atom_sites_solution_hydrogens    geom
_refine_ls_hydrogen_treatment     constr
_refine_ls_extinction_method      none
_refine_ls_extinction_coef        .
_refine_ls_number_reflns          6500
_refine_ls_number_parameters      213
_refine_ls_number_restraints      0
_refine_ls_R_factor_all           0.1156
_refine_ls_R_factor_gt            0.0784
_refine_ls_wR_factor_ref          0.1486
_refine_ls_wR_factor_gt           0.1351
_refine_ls_goodness_of_fit_ref    1.151
_refine_ls_restrained_S_all       1.151
_refine_ls_shift/su_max           0.001
_refine_ls_shift/su_mean          0.000
 
loop_
 _atom_site_label
 _atom_site_type_symbol
 _atom_site_fract_x
 _atom_site_fract_y
 _atom_site_fract_z
 _atom_site_U_iso_or_equiv
 _atom_site_adp_type
 _atom_site_occupancy
 _atom_site_site_symmetry_order  
 _atom_site_calc_flag
 _atom_site_refinement_flags_posn
 _atom_site_refinement_flags_adp
 _atom_site_refinement_flags_occupancy
 _atom_site_disorder_assembly
 _atom_site_disorder_group
Fe01 Fe 0.750000 0.750000 0.58980(2) 0.02492(11) Uani 1 2 d S T P . .
S002 S 0.84742(5) 0.56000(5) 0.39219(3) 0.03691(16) Uani 1 1 d . . . . .
N003 N 0.72550(15) 0.83890(13) 0.66837(10) 0.0264(4) Uani 1 1 d . . . . .
N004 N 0.79053(16) 0.66524(14) 0.51338(10) 0.0316(4) Uani 1 1 d . . . . .
N005 N 0.89554(15) 0.80298(13) 0.59510(10) 0.0288(4) Uani 1 1 d . . . . .
C006 C 0.62722(18) 0.84941(15) 0.70911(12) 0.0269(4) Uani 1 1 d . . . . .
C007 C 0.53246(19) 0.87498(16) 0.67343(12) 0.0293(5) Uani 1 1 d . . . . .
H007 H 0.532922 0.886635 0.623337 0.035 Uiso 1 1 calc R U . . .
C008 C 0.90851(19) 0.86503(17) 0.64891(12) 0.0302(5) Uani 1 1 d . . . . .
C009 C 0.8100(2) 0.88225(16) 0.68949(13) 0.0304(5) Uani 1 1 d . . . . .
H009 H 0.808031 0.922483 0.728702 0.036 Uiso 1 1 calc R U . . .
C00A C 0.62557(19) 0.83169(17) 0.78419(12) 0.0313(5) Uani 1 1 d . . . . .
H00A H 0.688731 0.814545 0.808214 0.038 Uiso 1 1 calc R U . . .
C00B C 0.43418(19) 0.86607(16) 0.78830(13) 0.0300(5) Uani 1 1 d . . . . .
C00C C 0.43799(19) 0.88286(16) 0.71300(12) 0.0294(5) Uani 1 1 d . . . . .
H00C H 0.374854 0.899855 0.688871 0.035 Uiso 1 1 calc R U . . .
C00D C 0.81282(18) 0.62242(16) 0.46277(12) 0.0282(4) Uani 1 1 d . . . . .
C00E C 0.5298(2) 0.83970(17) 0.82276(13) 0.0332(5) Uani 1 1 d . . . . .
H00E H 0.529072 0.827229 0.872721 0.040 Uiso 1 1 calc R U . . .
C00F C 0.3327(2) 0.88033(17) 0.83072(13) 0.0324(5) Uani 1 1 d . . . . .
C00G C 0.9819(2) 0.78291(19) 0.55293(14) 0.0352(5) Uani 1 1 d . . . . .
H00G H 0.974028 0.741003 0.515237 0.042 Uiso 1 1 calc R U . . .
C00H C 0.3378(2) 0.91432(18) 0.90190(13) 0.0379(6) Uani 1 1 d . . . . .
H00H H 0.404822 0.926915 0.922829 0.045 Uiso 1 1 calc R U . . .
C00I C 1.0068(2) 0.9082(2) 0.66214(15) 0.0398(6) Uani 1 1 d . . . . .
H00I H 1.013222 0.950643 0.699583 0.048 Uiso 1 1 calc R U . . .
C00J C 0.2313(2) 0.86228(19) 0.80085(15) 0.0375(6) Uani 1 1 d . . . . .
H00J H 0.226205 0.839707 0.753386 0.045 Uiso 1 1 calc R U . . .
C00K C 0.1374(2) 0.8776(2) 0.84112(17) 0.0456(7) Uani 1 1 d . . . . .
H00K H 0.070155 0.864887 0.820621 0.055 Uiso 1 1 calc R U . . .
C00L C 1.0945(2) 0.8868(2) 0.61855(16) 0.0454(7) Uani 1 1 d . . . . .
H00L H 1.160928 0.915025 0.625793 0.055 Uiso 1 1 calc R U . . .
C00M C 0.2438(2) 0.9296(2) 0.94191(15) 0.0441(6) Uani 1 1 d . . . . .
H00M H 0.248377 0.952011 0.989441 0.053 Uiso 1 1 calc R U . . .
C00N C 0.1440(2) 0.9116(2) 0.91161(16) 0.0474(7) Uani 1 1 d . . . . .
H00N H 0.081235 0.922337 0.938432 0.057 Uiso 1 1 calc R U . . .
C00O C 1.0819(2) 0.8228(2) 0.56405(16) 0.0425(6) Uani 1 1 d . . . . .
H00O H 1.140542 0.806486 0.534891 0.051 Uiso 1 1 calc R U . . .
 
loop_
 _atom_site_aniso_label
 _atom_site_aniso_U_11
 _atom_site_aniso_U_22
 _atom_site_aniso_U_33
 _atom_site_aniso_U_23
 _atom_site_aniso_U_13
 _atom_site_aniso_U_12
Fe01 0.02681(19) 0.0265(2) 0.02148(18) 0.000 0.000 -0.00069(18)
S002 0.0380(3) 0.0443(4) 0.0285(3) -0.0075(3) 0.0078(2) 0.0003(3)
N003 0.0297(9) 0.0259(10) 0.0236(8) 0.0008(7) -0.0009(6) 0.0013(7)
N004 0.0358(10) 0.0335(11) 0.0255(9) -0.0004(8) 0.0026(8) -0.0014(8)
N005 0.0299(9) 0.0294(10) 0.0272(9) 0.0065(8) 0.0005(7) -0.0014(7)
C006 0.0315(10) 0.0219(11) 0.0274(10) -0.0011(8) -0.0005(8) 0.0022(8)
C007 0.0346(11) 0.0277(12) 0.0256(10) -0.0002(8) -0.0021(8) 0.0028(9)
C008 0.0319(11) 0.0291(12) 0.0297(11) 0.0050(9) -0.0029(8) -0.0023(9)
C009 0.0373(12) 0.0273(12) 0.0266(10) -0.0018(9) -0.0023(9) -0.0024(9)
C00A 0.0332(11) 0.0341(13) 0.0266(10) 0.0015(9) -0.0031(8) 0.0083(9)
C00B 0.0357(11) 0.0242(12) 0.0300(11) 0.0005(9) 0.0015(9) 0.0064(9)
C00C 0.0304(10) 0.0283(12) 0.0295(10) 0.0015(9) -0.0024(8) 0.0043(9)
C00D 0.0268(10) 0.0325(12) 0.0253(10) 0.0029(9) 0.0004(8) -0.0027(9)
C00E 0.0384(12) 0.0362(14) 0.0251(10) 0.0033(9) 0.0020(9) 0.0096(10)
C00F 0.0360(12) 0.0290(13) 0.0321(11) 0.0051(9) 0.0038(9) 0.0098(9)
C00G 0.0336(12) 0.0396(14) 0.0323(11) 0.0068(10) 0.0056(9) -0.0015(10)
C00H 0.0431(13) 0.0389(14) 0.0316(12) 0.0038(10) 0.0009(10) 0.0135(11)
C00I 0.0367(12) 0.0392(15) 0.0435(14) 0.0033(12) -0.0085(11) -0.0104(11)
C00J 0.0370(13) 0.0364(14) 0.0390(13) 0.0026(11) 0.0015(10) 0.0087(10)
C00K 0.0342(13) 0.0489(18) 0.0536(16) 0.0085(14) 0.0071(12) 0.0105(12)
C00L 0.0307(12) 0.0548(18) 0.0508(16) 0.0142(14) -0.0064(11) -0.0111(12)
C00M 0.0509(15) 0.0479(16) 0.0336(12) 0.0046(11) 0.0095(11) 0.0201(13)
C00N 0.0438(15) 0.0504(18) 0.0481(15) 0.0102(13) 0.0146(12) 0.0214(13)
C00O 0.0312(12) 0.0526(17) 0.0436(14) 0.0151(13) 0.0068(10) -0.0028(11)
 
_geom_special_details
;
 All esds (except the esd in the dihedral angle between two l.s. planes)
 are estimated using the full covariance matrix.  The cell esds are taken
 into account individually in the estimation of esds in distances, angles
 and torsion angles; correlations between esds in cell parameters are only
 used when they are defined by crystal symmetry.  An approximate (isotropic)
 treatment of cell esds is used for estimating esds involving l.s. planes.
;
 
loop_
 _geom_bond_atom_site_label_1
 _geom_bond_atom_site_label_2
 _geom_bond_distance
 _geom_bond_site_symmetry_2
 _geom_bond_publ_flag
Fe01 N004 1.939(2) 2_665 ?
Fe01 N004 1.939(2) . ?
Fe01 N005 1.9628(19) 2_665 ?
Fe01 N005 1.9628(19) . ?
Fe01 N003 1.9666(19) . ?
Fe01 N003 1.9667(19) 2_665 ?
S002 C00D 1.640(2) . ?
N003 C009 1.283(3) . ?
N003 C006 1.432(3) . ?
N004 C00D 1.152(3) . ?
N005 C00G 1.348(3) . ?
N005 C008 1.352(3) . ?
C006 C007 1.391(3) . ?
C006 C00A 1.395(3) . ?
C007 C00C 1.377(3) . ?
C008 C00I 1.392(3) . ?
C008 C009 1.447(3) . ?
C00A C00E 1.382(3) . ?
C00B C00E 1.393(3) . ?
C00B C00C 1.397(3) . ?
C00B C00F 1.488(3) . ?
C00F C00J 1.392(4) . ?
C00F C00H 1.394(3) . ?
C00G C00O 1.383(4) . ?
C00H C00M 1.390(4) . ?
C00I C00L 1.381(4) . ?
C00J C00K 1.391(4) . ?
C00K C00N 1.383(4) . ?
C00L C00O 1.380(4) . ?
C00M C00N 1.377(4) . ?
 
loop_
 _geom_angle_atom_site_label_1
 _geom_angle_atom_site_label_2
 _geom_angle_atom_site_label_3
 _geom_angle
 _geom_angle_site_symmetry_1
 _geom_angle_site_symmetry_3
 _geom_angle_publ_flag
N004 Fe01 N004 88.03(12) 2_665 . ?
N004 Fe01 N005 93.20(9) 2_665 2_665 ?
N004 Fe01 N005 90.86(8) . 2_665 ?
N004 Fe01 N005 90.86(8) 2_665 . ?
N004 Fe01 N005 93.20(9) . . ?
N005 Fe01 N005 174.35(11) 2_665 . ?
N004 Fe01 N003 93.10(8) 2_665 . ?
N004 Fe01 N003 173.86(8) . . ?
N005 Fe01 N003 95.10(8) 2_665 . ?
N005 Fe01 N003 80.75(8) . . ?
N004 Fe01 N003 173.86(8) 2_665 2_665 ?
N004 Fe01 N003 93.10(8) . 2_665 ?
N005 Fe01 N003 80.76(8) 2_665 2_665 ?
N005 Fe01 N003 95.10(8) . 2_665 ?
N003 Fe01 N003 86.40(11) . 2_665 ?
C009 N003 C006 118.7(2) . . ?
C009 N003 Fe01 115.23(16) . . ?
C006 N003 Fe01 125.53(15) . . ?
C00D N004 Fe01 172.6(2) . . ?
C00G N005 C008 118.0(2) . . ?
C00G N005 Fe01 127.53(18) . . ?
C008 N005 Fe01 114.46(15) . . ?
C007 C006 C00A 119.9(2) . . ?
C007 C006 N003 119.98(19) . . ?
C00A C006 N003 120.1(2) . . ?
C00C C007 C006 119.4(2) . . ?
N005 C008 C00I 122.6(2) . . ?
N005 C008 C009 113.0(2) . . ?
C00I C008 C009 124.3(2) . . ?
N003 C009 C008 116.3(2) . . ?
C00E C00A C006 119.8(2) . . ?
C00E C00B C00C 117.7(2) . . ?
C00E C00B C00F 121.3(2) . . ?
C00C C00B C00F 121.0(2) . . ?
C007 C00C C00B 122.0(2) . . ?
N004 C00D S002 178.3(2) . . ?
C00A C00E C00B 121.3(2) . . ?
C00J C00F C00H 118.4(2) . . ?
C00J C00F C00B 121.8(2) . . ?
C00H C00F C00B 119.8(2) . . ?
N005 C00G C00O 122.0(3) . . ?
C00M C00H C00F 120.6(3) . . ?
C00L C00I C008 118.6(3) . . ?
C00K C00J C00F 120.8(3) . . ?
C00N C00K C00J 120.1(3) . . ?
C00O C00L C00I 118.9(2) . . ?
C00N C00M C00H 120.4(3) . . ?
C00M C00N C00K 119.7(3) . . ?
C00L C00O C00G 119.8(3) . . ?
 
_refine_diff_density_max    0.523
_refine_diff_density_min   -0.310
_refine_diff_density_rms    0.071

_shelx_res_file
;
TITL Bia_dw4400_085K_a.res in Pccn
    Bia_dw4400_135K.res
    created by SHELXL-2019/2 at 05:34:18 on 03-May-2022
REM Old TITL Bia_dw4400_085K in Pccn
REM SHELXT solution in Pccn: R1 0.089, Rweak 0.045, Alpha 0.023
REM <I/s>   0.567 for  392 systematic absences,  Orientation as input
REM Formula found by SHELXT:  Fe C38 N6 S2

CELL 0.65524 12.3525 14.7569 18.2457 90.0000 90.0000 90.0000
ZERR 14.000 0.0002 0.0003 0.0003 0.0000 0.0000 0.0000
LATT  1
SYMM 1/2-X, 1/2-Y, Z
SYMM -X, 1/2+Y, 1/2-Z
SYMM 1/2+X, -Y, 1/2-Z
SFAC FE C H N S
DISP $C  0.00244  0.00131  9.14798!source kissel
DISP $N  0.00493  0.00266 15.07095!source kissel
DISP $S  0.10506  0.10024 379.49005!source kissel
DISP $Fe  0.32649  0.69602 2544.24973!source kissel
UNIT 4 152 112 24 8
ACTA
L.S. 10
BOND
LIST 6
FMAP 2
PLAN 20
WGHT    0.042400    2.496600
FVAR       2.29312
FE01  1    0.750000    0.750000    0.589802    10.50000    0.02681    0.02647 =
         0.02148    0.00000    0.00000   -0.00069
S002  5    0.847419    0.559999    0.392189    11.00000    0.03799    0.04426 =
         0.02846   -0.00750    0.00780    0.00027
N003  4    0.725503    0.838897    0.668371    11.00000    0.02967    0.02589 =
         0.02363    0.00085   -0.00085    0.00126
N004  4    0.790531    0.665241    0.513382    11.00000    0.03583    0.03351 =
         0.02553   -0.00045    0.00261   -0.00143
N005  4    0.895543    0.802982    0.595100    11.00000    0.02995    0.02936 =
         0.02716    0.00647    0.00052   -0.00137
C006  2    0.627221    0.849411    0.709105    11.00000    0.03148    0.02191 =
         0.02745   -0.00115   -0.00046    0.00218
C007  2    0.532462    0.874978    0.673428    11.00000    0.03456    0.02770 =
         0.02561   -0.00020   -0.00208    0.00278
AFIX  43
H007  3    0.532922    0.886635    0.623337    11.00000   -1.20000
AFIX   0
C008  2    0.908511    0.865034    0.648912    11.00000    0.03185    0.02911 =
         0.02972    0.00498   -0.00289   -0.00235
C009  2    0.810007    0.882248    0.689494    11.00000    0.03732    0.02731 =
         0.02655   -0.00181   -0.00227   -0.00238
AFIX  43
H009  3    0.808031    0.922483    0.728702    11.00000   -1.20000
AFIX   0
C00A  2    0.625569    0.831691    0.784188    11.00000    0.03316    0.03412 =
         0.02664    0.00152   -0.00312    0.00825
AFIX  43
H00A  3    0.688731    0.814545    0.808214    11.00000   -1.20000
AFIX   0
C00B  2    0.434184    0.866073    0.788304    11.00000    0.03572    0.02424 =
         0.02995    0.00049    0.00149    0.00638
C00C  2    0.437989    0.882857    0.712998    11.00000    0.03044    0.02826 =
         0.02948    0.00145   -0.00238    0.00426
AFIX  43
H00C  3    0.374854    0.899855    0.688871    11.00000   -1.20000
AFIX   0
C00D  2    0.812820    0.622419    0.462765    11.00000    0.02675    0.03249 =
         0.02531    0.00292    0.00041   -0.00267
C00E  2    0.529754    0.839699    0.822760    11.00000    0.03840    0.03616 =
         0.02507    0.00328    0.00195    0.00955
AFIX  43
H00E  3    0.529072    0.827229    0.872721    11.00000   -1.20000
AFIX   0
C00F  2    0.332675    0.880331    0.830717    11.00000    0.03602    0.02897 =
         0.03215    0.00511    0.00380    0.00979
C00G  2    0.981929    0.782908    0.552930    11.00000    0.03356    0.03963 =
         0.03226    0.00685    0.00565   -0.00147
AFIX  43
H00G  3    0.974028    0.741003    0.515237    11.00000   -1.20000
AFIX   0
C00H  2    0.337842    0.914316    0.901902    11.00000    0.04313    0.03893 =
         0.03163    0.00382    0.00095    0.01352
AFIX  43
H00H  3    0.404822    0.926915    0.922829    11.00000   -1.20000
AFIX   0
C00I  2    1.006777    0.908220    0.662143    11.00000    0.03673    0.03920 =
         0.04346    0.00333   -0.00853   -0.01037
AFIX  43
H00I  3    1.013222    0.950643    0.699583    11.00000   -1.20000
AFIX   0
C00J  2    0.231275    0.862276    0.800852    11.00000    0.03697    0.03645 =
         0.03898    0.00259    0.00145    0.00873
AFIX  43
H00J  3    0.226205    0.839707    0.753386    11.00000   -1.20000
AFIX   0
C00K  2    0.137400    0.877568    0.841121    11.00000    0.03419    0.04890 =
         0.05358    0.00852    0.00710    0.01053
AFIX  43
H00K  3    0.070155    0.864887    0.820621    11.00000   -1.20000
AFIX   0
C00L  2    1.094476    0.886787    0.618552    11.00000    0.03066    0.05480 =
         0.05083    0.01415   -0.00637   -0.01108
AFIX  43
H00L  3    1.160928    0.915025    0.625793    11.00000   -1.20000
AFIX   0
C00M  2    0.243827    0.929557    0.941915    11.00000    0.05094    0.04792 =
         0.03355    0.00460    0.00950    0.02014
AFIX  43
H00M  3    0.248377    0.952011    0.989441    11.00000   -1.20000
AFIX   0
C00N  2    0.143964    0.911611    0.911613    11.00000    0.04377    0.05041 =
         0.04814    0.01024    0.01460    0.02140
AFIX  43
H00N  3    0.081235    0.922337    0.938432    11.00000   -1.20000
AFIX   0
C00O  2    1.081930    0.822767    0.564048    11.00000    0.03121    0.05256 =
         0.04364    0.01514    0.00676   -0.00284
AFIX  43
H00O  3    1.140542    0.806486    0.534891    11.00000   -1.20000
AFIX   0
HKLF 4


REM  Bia_dw4400_085K_a.res in Pccn
REM wR2 = 0.1486, GooF = S = 1.151, Restrained GooF = 1.151 for all data
REM R1 = 0.0784 for 4671 Fo > 4sig(Fo) and 0.1156 for all 6500 data
REM 213 parameters refined using 0 restraints

END

WGHT      0.0421      2.5018

REM Highest difference peak  0.523,  deepest hole -0.310,  1-sigma level  0.071
Q1    1   0.6963  0.7881  0.5896  11.00000  0.05    0.52
Q2    1   0.7565  0.7609  0.5486  11.00000  0.05    0.51
Q3    1   0.6325  0.8482  0.7465  11.00000  0.05    0.45
Q4    1   0.7802  0.7612  0.6273  11.00000  0.05    0.44
Q5    1   0.8203  0.6005  0.4246  11.00000  0.05    0.42
Q6    1   0.4341  0.8666  0.7492  11.00000  0.05    0.41
Q7    1   0.3249  0.8965  0.8666  11.00000  0.05    0.41
Q8    1   0.5757  0.8463  0.8004  11.00000  0.05    0.39
Q9    1   0.4819  0.8626  0.8079  11.00000  0.05    0.39
Q10   1   0.2996  0.9258  0.9271  11.00000  0.05    0.36
Q11   1   0.5830  0.8761  0.6909  11.00000  0.05    0.35
Q12   1   0.6767  0.8438  0.6878  11.00000  0.05    0.34
Q13   1   1.0258  0.7957  0.5692  11.00000  0.05    0.33
Q14   1   0.2807  0.8899  0.8055  11.00000  0.05    0.33
Q15   1   0.8668  0.8623  0.6792  11.00000  0.05    0.33
Q16   1   0.1970  0.9314  0.9158  11.00000  0.05    0.32
Q17   1   0.7160  0.8426  0.6287  11.00000  0.05    0.32
Q18   1   0.4844  0.9021  0.6926  11.00000  0.05    0.31
Q19   1   0.1774  0.8548  0.8187  11.00000  0.05    0.30
Q20   1   0.7598  0.6601  0.5464  11.00000  0.05    0.30
;
_shelx_res_checksum   54476

_shelx_hkl_file
;
   0   0  -2 29290.2 1426.46   1
   0   0   2 26065.0 1427.55   1
   0   0  -3 4.37969 90.5871   1
   0   0   3-49.7124 103.609   1
   0   0  -4 302187. 15426.7   1
   0   0   4 303258. 15430.3   1
   0   0  -5-14.5821 104.756   1
   0   0   5-73.7483 129.353   1
   0   0   6 1362.12 167.599   1
   0   0  -6 1598.27 162.909   1
   0   0  -8 109348. 5710.21   1
   0   0   8 113204. 5717.95   1
   0   0  -9 115.792 135.800   1
   0   0   9-187.032 155.341   1
   0   0 -10 132928. 6884.55   1
   0   0  10 135204. 6893.32   1
   0   0 -11-15.4731 135.027   1
   0   0  11 51.9312 145.841   1
   0   0 -12 11718.5 681.489   1
   0   0  12 11485.4 692.407   1
   0   0 -13 89.5867 158.284   1
   0   0  13-180.436 173.334   1
   0   0 -15 101.726 206.425   1
   0   0  15-134.891 217.439   1
   0   0 -16 28872.7 1566.77   1
   0   0  16 28446.0 1578.15   1
   0   0 -17-247.720 204.259   1
   0   0  17 245.638 218.943   1
   0   0 -18 11649.7 703.285   1
   0   0  18 10372.4 705.569   1
   0   0 -19-562.111 244.779   1
   0   0  19-159.257 257.483   1
   0   0 -20 4093.50 379.829   1
   0   0  20 4499.84 390.355   1
   0   0 -21-103.632 229.584   1
   0   0  21-56.2924 253.852   1
   0   0 -22 607.726 278.091   1
   0   0  22 546.607 296.671   1
   0   0 -23-53.4997 261.962   1
   0   0  23 175.505 266.825   1
   0   0 -24 675.457 254.313   1
   0   0  24 444.035 269.303   1
   0   0  25 89.8340 293.982   1
   0   0 -25 82.1029 276.438   1
   0   0  26 5180.58 476.056   1
   0   0 -26 5762.15 478.094   1
   0   0  27-91.4281 274.841   1
   0   0 -27-27.8447 266.602   1
   0  -1  -1-53.2123 35.9314   1
   0   1   1 27.1546 42.3472   1
   0  -1  -2 127406. 6419.65   1
   0   1   2 123988. 6422.57   1
   0   1  -3 13.8509 63.7190   1
   0  -1  -3 69.0246 99.9031   1
   0  -1   3 85.5826 87.8237   1
   0   1   3-72.3583 110.940   1
   0  -1  -4 58430.4 2678.88   1
   0  -1   4 54130.5 2671.36   1
   0   1   4 52136.3 2681.06   1
   0  -1  -5-24.4941 98.8774   1
   0   1  -5-19.2149 94.5919   1
   0  -1   5-7.13528 95.6141   1
   0   1   5 101.553 112.162   1
   0  -1  -6 239.648 110.407   1
   0   1  -6 572.940 123.381   1
   0  -1   6 446.754 130.346   1
   0   1   6 344.898 135.309   1
   0  -1  -7 175.799 136.883   1
   0   1  -7-74.2226 113.478   1
   0   1   7 195.927 142.761   1
   0  -1   7 31.0879 127.133   1
   0  -1  -8 543.186 162.566   1
   0   1   8 1169.80 186.155   1
   0  -1  -9-273.232 142.135   1
   0   1  -9-12.0724 114.495   1
   0   1   9-183.270 153.613   1
   0  -1   9 26.9853 126.258   1
   0   1 -10 14937.3 812.497   1
   0  -1 -10 14866.6 820.305   1
   0   1  10 13800.0 826.792   1
   0  -1  10 14572.3 822.069   1
   0   1 -11 44.2350 130.674   1
   0  -1 -11-80.9468 122.131   1
   0  -1  11-164.921 159.133   1
   0   1  11-36.2200 145.889   1
   0  -1 -12 225.959 162.010   1
   0   1 -12 336.640 150.684   1
   0   1  12 19.4473 170.049   1
   0  -1  12 233.080 178.885   1
   0   1 -13 311.125 163.920   1
   0  -1 -13 426.085 179.244   1
   0   1  13 41.4772 184.253   1
   0  -1 -14 15542.3 908.671   1
   0   1 -14 17098.1 910.183   1
   0  -1  14 15837.5 912.753   1
   0   1  14 14512.9 913.752   1
   0   1 -15 159.003 180.056   1
   0  -1 -15 207.751 195.581   1
   0  -1  15 283.345 200.206   1
   0   1  15 185.024 205.797   1
   0   1 -16 5703.71 409.531   1
   0  -1 -16 5767.08 412.259   1
   0  -1  16 5208.95 407.045   1
   0   1  16 4757.49 422.462   1
   0  -1 -17 251.319 222.727   1
   0   1 -17 132.860 208.265   1
   0  -1  17 24.0106 231.733   1
   0   1  17 100.329 233.360   1
   0   1 -18 370.667 227.114   1
   0   1  18 1009.31 285.318   1
   0  -1  18 731.053 266.503   1
   0   1 -19 169.428 233.337   1
   0  -1  19 394.003 242.021   1
   0  -1 -20 1423.84 255.599   1
   0   1  20 1490.92 273.828   1
   0   1 -21-256.788 234.240   1
   0  -1 -21 26.0954 250.489   1
   0   1  21 28.3540 275.617   1
   0  -1  21 55.8719 258.401   1
   0   1 -22 444.899 267.867   1
   0  -1 -22 291.668 265.846   1
   0   1  22 173.236 281.845   1
   0  -1  22 400.323 297.147   1
   0   1 -23 399.228 254.582   1
   0  -1  23 174.886 241.083   1
   0  -1 -24 2653.95 348.925   1
   0   1  24 2990.65 367.383   1
   0  -1 -25-54.4807 274.491   1
   0   1  25 59.6276 291.242   1
   0   1 -25 55.3011 281.193   1
   0  -1  25 120.898 294.525   1
   0   1 -26 3273.96 367.885   1
   0  -1  26 2816.85 371.313   1
   0   1 -27 396.721 293.310   1
   0  -1 -27 219.956 278.949   1
   0   1  27 511.253 290.732   1
   0  -2  -1 23.5086 59.6444   1
   0   2   1-38.0470 66.1463   1
   0  -2  -2 4705.13 279.767   1
   0   2   2 4953.96 285.278   1
   0  -2  -3 37.4270 102.908   1
   0   2  -3-20.1350 52.4537   1
   0   2   3 28.3506 125.217   1
   0  -2   3 5.62867 57.3692   1
   0  -2  -4 18770.9 893.016   1
   0   2  -4 16401.8 869.363   1
   0   2   4 16500.3 895.631   1
   0  -2   4 15854.7 870.891   1
   0  -2  -5 27.1772 119.313   1
   0   2  -5 10.9420 93.0249   1
   0   2   5-61.4922 135.527   1
   0  -2   5 61.0968 100.099   1
   0   2  -6 1645.04 153.009   1
   0  -2   6 2016.26 164.154   1
   0   2  -7-8.39099 87.6595   1
   0  -2  -7 284.015 115.339   1
   0  -2   7-46.8709 102.458   1
   0   2   7 26.3921 112.301   1
   0  -2  -8 26390.7 1378.13   1
   0   2   8 25060.5 1384.09   1
   0  -2  -9-72.1842 149.807   1
   0   2  -9 11.2414 109.028   1
   0   2   9-96.8071 165.211   1
   0  -2   9-87.9779 129.280   1
   0  -2 -10 1144.43 184.486   1
   0   2 -10 1807.04 178.066   1
   0  -2  10 1680.84 187.172   1
   0   2  10 1350.06 217.461   1
   0  -2 -11 152.041 167.850   1
   0   2 -11 42.0087 136.119   1
   0   2  11-132.350 182.871   1
   0  -2  12 12836.4 783.837   1
   0   2  12 14280.9 809.814   1
   0   2 -12 13716.6 781.158   1
   0  -2 -12 14124.1 794.367   1
   0  -2  13-351.522 168.274   1
   0  -2 -14 6057.10 418.367   1
   0   2 -14 5715.28 398.220   1
   0   2  14 5562.81 430.512   1
   0  -2  14 5749.07 416.984   1
   0  -2 -15 63.5569 205.454   1
   0   2  15 94.8763 228.283   1
   0   2 -16 5568.43 402.526   1
   0  -2 -16 4817.31 411.978   1
   0   2  16 5376.77 449.181   1
   0  -2  16 4988.82 416.419   1
   0   2 -17 174.263 211.211   1
   0  -2 -17-23.2511 219.161   1
   0  -2  17-165.401 210.606   1
   0   2  17 153.230 253.739   1
   0   2 -18 6821.57 472.559   1
   0  -2 -18 6875.15 477.795   1
   0  -2  18 5736.53 473.400   1
   0   2 -19 166.824 210.601   1
   0  -2 -19-124.445 235.286   1
   0   2  19-189.184 257.487   1
   0  -2  19-362.013 230.546   1
   0   2 -20 197.363 238.849   1
   0  -2 -20-51.1379 256.673   1
   0  -2  20 295.096 253.756   1
   0   2  20 472.372 284.055   1
   0   2 -21 354.649 256.082   1
   0  -2 -21-26.2436 255.964   1
   0  -2  21 331.991 260.310   1
   0   2  21 228.193 273.312   1
   0  -2 -22 5142.82 432.873   1
   0   2 -22 5162.36 437.151   1
   0   2  22 5390.48 446.325   1
   0  -2  22 5255.21 449.594   1
   0  -2 -23 269.310 273.901   1
   0   2 -23 106.559 236.774   1
   0   2  23 88.0154 286.623   1
   0  -2  23-145.658 260.451   1
   0  -2 -24 3106.97 365.192   1
   0   2  24 2305.68 373.250   1
   0   2 -24 2734.11 356.397   1
   0  -2  24 2240.40 361.345   1
   0  -2 -25 378.534 264.940   1
   0   2  25-88.9398 268.286   1
   0  -2  25 60.9568 262.833   1
   0   2 -25 362.179 252.139   1
   0  -2 -26 2279.66 333.604   1
   0   2 -26 1846.08 333.722   1
   0   2  26 1991.04 346.505   1
   0  -2 -27 27.2233 295.121   1
   0   2  27 59.5998 301.669   1
   0  -2 -28 1898.30 317.740   1
   0   2  28 1099.14 293.883   1
   0  -2 -29 297.181 309.206   1
   0  -3   0 85.4910 63.1419   1
   0   3   0 3.23041 66.3007   1
   0  -3  -1 30.1524 86.5674   1
   0   3   1 24.4903 91.4857   1
   0  -3  -2 356930. 17613.2   1
   0   3   2 333887. 17614.5   1
   0  -3  -3 21.5313 118.363   1
   0   3   3 146.367 136.158   1
   0   3  -4 545081. 27400.4   1
   0  -3  -4 517126. 27427.0   1
   0  -3   4 526841. 27401.1   1
   0   3   4 577615. 27435.0   1
   0   3  -5 68.1257 67.6239   1
   0  -3   5 90.2387 73.4248   1
   0   3  -6 2485.82 190.026   1
   0  -3  -6 3036.02 232.407   1
   0  -3   6 3083.81 197.483   1
   0   3   6 3072.82 248.026   1
   0  -3  -7 76.0600 126.258   1
   0   3  -7-14.9379 89.1509   1
   0   3   7-226.279 152.396   1
   0  -3   7-25.0316 89.3733   1
   0  -3  -8 99051.0 5153.34   1
   0   3  -8 104221. 5129.64   1
   0  -3   8 96673.4 5132.75   1
   0   3   8 98885.4 5160.54   1
   0  -3  -9-91.2603 140.308   1
   0   3   9 34.0146 159.889   1
   0   3 -10 9370.27 511.119   1
   0  -3 -10 8452.48 535.157   1
   0  -3  10 8843.05 514.430   1
   0   3  10 7768.39 547.217   1
   0  -3 -11-17.5658 165.577   1
   0  -3  11-73.2654 150.370   1
   0   3  11 314.577 202.205   1
   0   3 -12 24736.4 1289.55   1
   0  -3  12 22899.8 1292.74   1
   0  -3 -13 78.9649 180.102   1
   0   3 -13-16.1603 142.363   1
   0  -3  13 228.848 164.196   1
   0   3  13-22.1220 203.517   1
   0  -3 -14 13273.3 772.153   1
   0   3 -14 12802.2 749.571   1
   0   3  14 11828.0 771.497   1
   0  -3  14 13740.0 768.248   1
   0  -3 -15-173.418 172.121   1
   0   3 -15 527.181 196.688   1
   0   3  15 388.505 221.545   1
   0  -3  15-163.351 201.970   1
   0  -3 -16 5116.81 414.251   1
   0   3  16 5499.78 442.934   1
   0  -3 -17 188.234 238.324   1
   0   3 -17 63.9079 200.954   1
   0   3  17 130.178 274.922   1
   0  -3  17 277.337 225.909   1
   0   3 -18 14174.2 826.826   1
   0  -3  18 13394.0 832.403   1
   0   3 -19 163.318 214.611   1
   0  -3 -19-326.889 238.260   1
   0   3  19 355.144 245.642   1
   0  -3  19-101.656 216.929   1
   0   3 -20 1017.36 249.072   1
   0  -3 -20 953.229 241.127   1
   0  -3  20 925.780 244.744   1
   0   3  21 257.277 289.009   1
   0   3 -22 1556.42 291.990   1
   0  -3  22 1445.26 301.959   1
   0  -3 -23 242.336 275.247   1
   0   3  23 58.7178 267.230   1
   0  -3  23 175.267 253.531   1
   0   3 -23 294.239 240.731   1
   0  -3 -24 891.542 266.201   1
   0   3 -24 1702.17 296.531   1
   0  -3  24 1230.83 302.739   1
   0  -3 -26 430.925 289.935   1
   0   3  26 472.157 294.086   1
   0  -3 -27 161.209 245.337   1
   0   3  27 294.284 257.052   1
   0  -3 -28 908.153 322.938   1
   0   3  28 497.294 308.959   1
   0  -4   0 999999. 50803.7   1
   0   4   0 996370. 50806.1   1
   0  -4  -1 47.3695 83.0137   1
   0   4   1 190.809 100.615   1
   0  -4  -2 322721. 16236.4   1
   0   4   2 313912. 16239.4   1
   0  -4  -3 146.023 107.605   1
   0   4   3-27.5665 117.225   1
   0  -4  -4 170.862 120.875   1
   0   4   4 64.5048 140.191   1
   0  -4  -5 10.8782 99.8013   1
   0   4  -5-3.43954 54.2196   1
   0  -4   5-86.5040 60.9955   1
   0   4   5-61.2542 116.096   1
   0   4  -6 248760. 12873.3   1
   0  -4  -6 257897. 12906.5   1
   0   4   6 266274. 12915.4   1
   0  -4   6 248499. 12874.2   1
   0  -4  -7 162.425 146.182   1
   0   4  -7 46.1272 83.7425   1
   0   4   7 30.2273 156.158   1
   0  -4  -8 26088.0 1467.09   1
   0   4  -8 28109.9 1435.70   1
   0  -4   8 27019.3 1439.76   1
   0   4   8 28278.4 1481.96   1
   0  -4  -9-79.9416 164.428   1
   0   4   9-161.108 182.865   1
   0  -4   9 114.471 101.406   1
   0  -4 -10 583.177 168.223   1
   0   4  10 710.711 192.241   1
   0   4 -11-88.1213 118.970   1
   0  -4 -11-164.425 178.904   1
   0  -4  11 218.284 138.422   1
   0   4  11 102.339 197.960   1
   0  -4 -12 8366.02 539.620   1
   0   4 -12 8525.05 504.523   1
   0   4  12 9269.36 563.207   1
   0  -4  12 7683.10 508.327   1
   0   4 -13-30.9386 136.648   1
   0  -4 -13 223.567 188.503   1
   0  -4  13-33.5410 152.971   1
   0   4  13-113.929 209.593   1
   0   4 -14 67.5678 153.228   1
   0  -4 -14 255.301 185.099   1
   0  -4  14-183.136 174.904   1
   0   4  14 95.4071 187.187   1
   0  -4 -15 88.6277 166.512   1
   0   4 -15-91.0110 181.371   1
   0  -4  15 315.907 193.433   1
   0   4  15 198.650 191.190   1
   0  -4 -16 484.312 208.309   1
   0   4 -16 272.187 192.144   1
   0  -4  16 211.356 197.982   1
   0   4  16-102.844 223.983   1
   0   4 -17 103.080 192.801   1
   0  -4 -17-23.9054 234.691   1
   0  -4  17 246.981 208.273   1
   0   4  17-132.269 268.425   1
   0  -4 -18 6064.03 490.399   1
   0   4 -18 7430.40 483.760   1
   0   4  18 6367.94 514.485   1
   0  -4  18 6260.35 480.459   1
   0  -4 -19 126.953 253.642   1
   0   4 -19 341.086 217.352   1
   0   4  19 82.8072 269.799   1
   0  -4  19 149.258 217.955   1
   0  -4 -20 1505.17 275.683   1
   0   4 -20 1573.42 256.190   1
   0   4  20 846.573 282.964   1
   0  -4  20 1250.16 263.031   1
   0   4 -21 149.246 238.265   1
   0  -4  21 516.218 270.043   1
   0  -4 -21-79.2444 218.955   1
   0   4  22 5772.43 503.218   1
   0  -4  22 7197.67 506.065   1
   0  -4 -22 6431.40 503.113   1
   0   4 -22 5600.55 475.046   1
   0   4  23 910.076 325.574   1
   0   4 -23 26.9395 242.771   1
   0  -4  23 87.8118 257.507   1
   0  -4 -23 403.671 301.356   1
   0   4 -24 1112.26 279.232   1
   0   4  24 735.803 288.947   1
   0  -4 -24 565.774 283.657   1
   0   4  25-88.2990 254.561   1
   0  -4 -25-188.131 232.464   1
   0   4  26 175.578 297.007   1
   0  -4 -26 133.296 286.198   1
   0   4  27-378.944 301.399   1
   0  -4 -27-159.586 298.267   1
   0  -4 -28 2031.00 307.414   1
   0   4  28 1849.67 301.787   1
   0  -4 -29 78.1164 300.330   1
   0   4  29-171.310 304.526   1
   0   5   0-58.6679 76.5431   1
   0  -5   0-9.51969 65.0402   1
   0   5   1 69.7550 99.9090   1
   0   5  -1-28.8667 57.5188   1
   0  -5   1 96.2713 60.3734   1
   0  -5  -1 174.787 83.7061   1
   0  -5  -2 21535.6 1102.11   1
   0   5   2 20042.5 1105.43   1
   0  -5  -3 18.1930 106.831   1
   0   5   3-224.867 132.655   1
   0  -5  -5-11.8032 129.225   1
   0   5   5 13.1837 140.612   1
   0   5   6 24546.5 1378.93   1
   0   5  -6 25311.0 1325.56   1
   0  -5   6 26348.9 1326.77   1
   0  -5  -6 25655.9 1372.20   1
   0  -5  -7 215.605 145.215   1
   0   5   7 48.2735 158.385   1
   0  -5   7 41.0703 72.9437   1
   0  -5  -8 2118.91 212.544   1
   0   5   8 2267.24 229.671   1
   0   5  -8 1968.12 157.632   1
   0  -5   8 2144.32 162.232   1
   0   5  -9 59.6009 90.0741   1
   0  -5  -9-16.7512 156.641   1
   0   5   9 56.2932 177.807   1
   0  -5   9 18.5327 95.1002   1
   0  -5 -10 7130.13 463.307   1
   0   5 -10 6893.22 419.888   1
   0  -5  10 7262.14 428.286   1
   0   5  10 7428.26 481.751   1
   0   5 -11 115.934 112.464   1
   0  -5  11 25.1919 107.226   1
   0   5 -12 2485.95 203.504   1
   0  -5 -12 1835.70 233.838   1
   0  -5  12 1916.80 199.489   1
   0   5  12 1611.16 247.225   1
   0  -5 -13 229.938 181.870   1
   0   5 -13 203.033 151.800   1
   0   5  13-211.030 188.873   1
   0  -5  13-15.7860 152.705   1
   0   5 -14 2595.89 254.973   1
   0   5  14 3398.75 329.092   1
   0  -5 -14 3618.65 313.210   1
   0  -5  14 3153.82 285.863   1
   0   5 -15-69.0668 167.836   1
   0  -5 -15 294.239 212.204   1
   0  -5  15-37.6714 176.596   1
   0   5  15-152.206 224.758   1
   0   5 -16 5465.26 399.009   1
   0  -5 -16 6127.03 445.970   1
   0   5  16 5995.86 467.159   1
   0  -5  16 5084.46 413.956   1
   0  -5 -17 97.0370 237.222   1
   0   5  17 779.181 281.284   1
   0   5 -18 2518.94 253.541   1
   0  -5 -18 1552.83 302.550   1
   0   5  18 1615.67 311.237   1
   0  -5  18 1941.11 270.942   1
   0  -5 -19 230.661 255.856   1
   0   5 -19-112.154 193.322   1
   0  -5  19 146.910 216.300   1
   0   5  19-27.8732 282.813   1
   0   5  20 14663.5 918.321   1
   0   5 -20 16402.4 896.359   1
   0  -5 -20 13367.0 895.157   1
   0  -5  20 15262.2 906.383   1
   0   5 -21 199.105 232.228   1
   0  -5  21 108.107 248.042   1
   0  -5 -22 6359.56 493.768   1
   0   5  22 5958.93 504.207   1
   0   5 -23-162.324 238.980   1
   0   5  23 58.6799 307.712   1
   0  -5 -23 134.764 291.595   1
   0   5  25 292.738 255.102   1
   0  -5 -25 293.891 250.265   1
   0   5  26 1597.01 327.690   1
   0  -5 -26 2617.80 335.811   1
   0   5  27 431.849 319.033   1
   0  -5 -29 205.170 261.433   1
   0   5  29-56.2700 256.670   1
   0  -6   0 25136.3 1294.38   1
   0   6   0 24533.3 1297.59   1
   0   6   1 72.6469 97.9143   1
   0   6  -1 106.519 66.0798   1
   0  -6   1-37.2428 53.3892   1
   0  -6  -1-21.5884 88.5385   1
   0  -6  -2 64583.0 3277.32   1
   0   6   2 62484.1 3279.91   1
   0  -6  -4 131280. 6797.49   1
   0   6   4 133985. 6804.84   1
   0   6   5 42.7231 149.043   1
   0  -6  -5 12.7138 125.115   1
   0  -6  -6 126850. 6355.49   1
   0   6   6 120037. 6360.45   1
   0   6   7 272.885 173.056   1
   0  -6  -7 304.301 158.558   1
   0   6  -7-61.6196 56.0454   1
   0  -6   7 92.5380 58.2831   1
   0   6   8 3930.93 314.655   1
   0   6  -8 3435.73 217.431   1
   0  -6   8 3706.74 221.790   1
   0  -6  -8 3507.11 291.947   1
   0   6   9-78.5721 143.167   1
   0  -6  -9 192.733 127.703   1
   0   6  -9-36.6533 78.5183   1
   0  -6   9 55.3481 82.5803   1
   0   6  10 8701.33 562.777   1
   0   6 -10 8770.59 493.639   1
   0  -6 -10 7888.50 539.265   1
   0  -6  10 8902.19 497.136   1
   0  -6 -11-19.6201 187.847   1
   0   6  11-22.0165 209.161   1
   0  -6  12 5141.82 344.659   1
   0   6  12 4943.91 418.562   1
   0   6 -12 5213.94 339.671   1
   0  -6 -12 5742.79 403.842   1
   0  -6 -13 300.903 208.576   1
   0   6 -13 40.3577 135.201   1
   0   6  13 192.981 242.659   1
   0  -6  13 249.442 153.473   1
   0   6  14 8271.48 599.786   1
   0  -6  14 8931.48 545.191   1
   0  -6 -14 8489.77 584.588   1
   0   6 -14 9069.69 537.222   1
   0  -6 -15 324.720 254.096   1
   0  -6  15 17.8968 168.031   1
   0   6  15 181.199 266.362   1
   0   6 -15 245.956 162.381   1
   0   6 -16 5434.06 377.545   1
   0  -6  16 4996.69 385.313   1
   0  -6 -17-148.190 244.228   1
   0  -6  17 252.270 175.951   1
   0   6  17-163.090 272.631   1
   0   6 -17-192.523 164.878   1
   0   6  18 831.077 291.182   1
   0  -6 -18 683.758 266.067   1
   0  -6 -19-180.865 238.997   1
   0  -6  19 311.485 237.502   1
   0   6  19-196.814 256.472   1
   0   6 -19 265.820 209.908   1
   0  -6 -20 3072.65 334.378   1
   0  -6  20 2863.78 335.476   1
   0   6  20 3174.59 338.126   1
   0   6 -20 3546.56 335.804   1
   0  -6 -21 159.636 240.718   1
   0  -6  21 133.362 242.010   1
   0   6  21 28.9625 250.480   1
   0   6 -21 222.799 248.382   1
   0   6  22 1169.70 327.404   1
   0   6 -22 1583.88 282.752   1
   0  -6 -22 940.200 289.140   1
   0   6  23 468.978 319.046   1
   0  -6 -23-215.219 283.985   1
   0  -6 -24 347.609 296.133   1
   0   6  25 29.0984 260.886   1
   0  -6 -27-77.8640 301.539   1
   0   6  27 398.701 312.478   1
   0  -6 -28 616.509 322.092   1
   0   6  28 676.228 321.443   1
   0   7   0-163.990 99.9726   1
   0   7  -1 39.1084 69.0634   1
   0   7   1 54.8547 85.7231   1
   0  -7  -1 8.14204 87.7394   1
   0  -7   1-5.08872 66.2063   1
   0   7   2 24690.9 1334.27   1
   0  -7   2 25253.6 1297.07   1
   0  -7  -2 25435.4 1330.53   1
   0   7   3 123.157 131.175   1
   0  -7  -3 76.8339 115.223   1
   0   7   4 4187.91 297.729   1
   0  -7  -4 4262.71 289.582   1
   0   7   5-15.2709 140.472   1
   0  -7  -5-27.2270 132.001   1
   0   7   6 7048.07 459.487   1
   0  -7  -6 7219.67 449.716   1
   0  -7  -7-16.0559 146.907   1
   0   7   7-126.089 164.801   1
   0   7  -8 33706.1 1746.36   1
   0   7   8 37372.7 1834.67   1
   0  -7  -8 35929.0 1821.96   1
   0  -7   8 33379.0 1747.92   1
   0   7   9-123.157 146.256   1
   0   7  -9 43.8944 68.0379   1
   0  -7   9 18.0180 73.0951   1
   0  -7  -9 109.744 126.657   1
   0   7  10 108.477 200.191   1
   0   7 -10 124.501 83.4450   1
   0  -7  10 47.5937 95.7551   1
   0  -7 -10 231.871 184.125   1
   0   7  11-91.1111 219.748   1
   0   7 -11 9.07952 99.2144   1
   0  -7  11 68.8600 104.706   1
   0  -7 -11-20.2807 198.112   1
   0  -7 -12 5045.59 403.343   1
   0   7  12 5261.17 425.303   1
   0   7  13-247.562 226.584   1
   0   7 -13-62.1838 130.111   1
   0  -7  13-80.1563 139.730   1
   0  -7 -13-374.782 213.366   1
   0   7  14 153.815 225.989   1
   0   7 -14 182.111 140.524   1
   0  -7  14 181.082 149.900   1
   0  -7 -14 274.067 198.934   1
   0   7  15-26.4029 205.611   1
   0   7 -15-62.3087 148.000   1
   0  -7  15 150.940 156.832   1
   0  -7 -15-260.102 200.538   1
   0   7  16 297.297 227.766   1
   0   7 -16-68.4657 153.106   1
   0  -7  16 147.538 169.256   1
   0  -7 -16 170.626 204.067   1
   0   7  17-137.783 228.322   1
   0   7 -17 186.739 172.295   1
   0  -7  17 280.921 194.600   1
   0  -7 -17-25.0266 197.924   1
   0   7  18 1148.54 269.778   1
   0   7 -18 1248.82 220.465   1
   0  -7  18 1103.91 224.049   1
   0  -7 -18 1612.53 274.422   1
   0   7  19 170.117 268.160   1
   0   7 -19 129.345 212.400   1
   0  -7  19 139.450 225.039   1
   0  -7 -19 416.693 261.421   1
   0   7  20 1754.72 325.170   1
   0   7 -20 1418.78 245.799   1
   0  -7  20 1435.17 275.153   1
   0  -7 -20 1425.73 302.691   1
   0   7  21 523.125 308.659   1
   0  -7 -21 266.733 285.740   1
   0   7  22-29.2666 308.265   1
   0  -7 -22-80.5817 299.802   1
   0   7  24 728.086 304.775   1
   0  -7 -24 1011.17 300.313   1
   0   7  25 57.8174 218.977   1
   0  -7 -25 131.790 213.116   1
   0   7  26 285.419 295.089   1
   0  -7 -26 207.712 277.768   1
   0   7  27 56.3281 307.175   1
   0  -7 -27 128.239 303.592   1
   0  -7 -28 177.311 297.319   1
   0   7  28 27.7957 304.962   1
   0  -8   0 29215.4 1532.56   1
   0   8   0 29563.7 1537.37   1
   0  -8   1-42.0352 69.2611   1
   0  -8  -1 9.07640 96.2038   1
   0   8   1 102.120 110.924   1
   0   8  -1 19.7084 74.2840   1
   0  -8   2 43370.5 2179.11   1
   0   8  -2 41462.7 2180.17   1
   0   8   3 26.7774 123.162   1
   0   8   4 416.785 150.831   1
   0  -8  -4 106.004 130.645   1
   0   8   5 16.3179 153.814   1
   0  -8  -5 43.5830 121.184   1
   0  -8  -6 27880.0 1489.96   1
   0   8   6 27546.2 1500.15   1
   0   8   7 75.9256 177.491   1
   0  -8  -7-101.415 151.990   1
   0  -8  -8 18638.8 1033.94   1
   0   8   8 18190.1 1044.17   1
   0  -8 -10-40.0823 180.215   1
   0   8 -10-4.86758 65.0850   1
   0  -8  10-63.3735 69.3924   1
   0   8  10-157.640 213.394   1
   0   8  11 612.183 242.165   1
   0  -8 -11 377.200 233.019   1
   0   8 -11 6.80401 81.6597   1
   0  -8  11-7.57516 85.8671   1
   0  -8 -12 2138.37 273.156   1
   0   8 -12 1990.31 165.763   1
   0  -8  12 2054.26 177.737   1
   0   8  12 1936.74 286.007   1
   0  -8 -13-22.6191 162.690   1
   0   8  13-127.019 176.802   1
   0  -8 -14 1828.43 272.969   1
   0  -8  14 2295.09 216.188   1
   0   8 -14 2007.73 195.116   1
   0   8 -15-181.483 139.578   1
   0  -8  15-121.031 147.992   1
   0   8  16 6080.21 484.587   1
   0   8 -16 5381.74 388.681   1
   0  -8  16 6002.98 402.036   1
   0  -8 -16 5593.25 452.631   1
   0   8  17-167.156 281.413   1
   0  -8 -17 25.4407 245.485   1
   0   8 -17 431.077 168.924   1
   0  -8  17-111.894 177.235   1
   0   8  18 8947.16 690.289   1
   0   8 -18 10195.2 625.980   1
   0  -8  18 11110.6 646.701   1
   0  -8 -18 10415.7 686.412   1
   0   8 -19 142.166 199.011   1
   0   8  20 1419.80 323.282   1
   0  -8 -20 398.828 284.590   1
   0   8  21 58.4379 297.427   1
   0  -8 -21 428.818 271.626   1
   0   8  22 1666.68 327.210   1
   0  -8 -22 1876.57 308.255   1
   0   8  23 175.027 238.934   1
   0  -8 -23 827.275 241.386   1
   0  -8 -24 5690.06 455.210   1
   0   8  24 5098.65 464.645   1
   0  -8 -25 130.724 280.010   1
   0   8  25-258.291 298.416   1
   0  -8 -26 488.116 302.502   1
   0   8  26 480.489 320.542   1
   0  -8 -27 964.899 312.371   1
   0  -9   0 8.58538 88.7011   1
   0   9   0 65.6811 100.296   1
   0  -9   1 47.9203 71.3387   1
   0   9  -1-82.6724 78.9943   1
   0   9   2 19214.6 1075.64   1
   0  -9   2 19588.0 1034.31   1
   0  -9  -2 20796.7 1071.49   1
   0   9  -2 19938.2 1036.38   1
   0  -9  -3 51.4464 114.664   1
   0   9   4 13102.8 759.612   1
   0  -9  -4 13347.6 749.158   1
   0  -9  -5 15.4268 148.830   1
   0   9   5 17.3523 164.421   1
   0   9   6 9251.94 576.092   1
   0   9   7 419.071 195.513   1
   0  -9  -7-70.9809 157.813   1
   0   9   9 200.450 221.270   1
   0  -9  -9 376.370 206.966   1
   0   9  10 2287.13 272.198   1
   0  -9 -10 2345.66 250.883   1
   0   9  11 121.607 246.789   1
   0  -9 -11 21.6408 217.581   1
   0   9  12 2193.92 309.695   1
   0  -9 -12 2670.38 293.368   1
   0  -9  12 2166.66 158.402   1
   0   9 -12 2094.74 152.830   1
   0  -9 -13-116.351 180.526   1
   0   9 -13-7.86389 94.5113   1
   0  -9  13 102.566 107.614   1
   0   9 -14 4066.48 275.933   1
   0  -9  14 4142.31 284.626   1
   0   9  15 109.001 274.584   1
   0  -9 -15-98.8737 251.368   1
   0   9  16 694.769 301.703   1
   0   9 -16 521.589 152.736   1
   0  -9  16 517.112 162.426   1
   0  -9 -16 226.900 249.946   1
   0   9  17 704.959 295.013   1
   0   9 -17 106.042 156.467   1
   0  -9  17 400.303 170.934   1
   0  -9 -17 514.754 269.368   1
   0   9 -18 929.220 183.317   1
   0   9  18 199.352 282.736   1
   0  -9 -18 862.290 278.331   1
   0   9  19 346.141 297.567   1
   0  -9 -19 158.678 270.447   1
   0   9  20 901.986 309.775   1
   0  -9 -20 1173.71 290.033   1
   0   9  21-263.303 300.899   1
   0  -9 -21 80.4646 275.866   1
   0   9  22 408.808 321.707   1
   0  -9 -22 455.069 297.321   1
   0   9  23-116.296 317.104   1
   0  -9 -23 292.431 291.676   1
   0   9  24 1036.55 338.852   1
   0  -9 -24 498.099 300.967   1
   0   9  25 397.434 318.032   1
   0  -9 -25-361.169 281.890   1
   0   9  27-82.5372 239.345   1
   0  -9 -27 25.0423 224.521   1
   0 -10   0 37976.7 2022.66   1
   0  10   0 39715.6 2027.04   1
   0  10  -1-50.2305 85.7246   1
   0 -10   1-7.56676 84.6232   1
   0  10   2 235.869 131.724   1
   0 -10   2 267.694 77.2355   1
   0  10  -2 292.367 83.0256   1
   0 -10  -2 552.694 131.276   1
   0  10   3 15.5162 148.189   1
   0 -10  -3-83.1469 119.449   1
   0  10   4 628.818 168.441   1
   0 -10  -4 936.393 161.470   1
   0  10   5-331.089 163.657   1
   0 -10  -5-32.6970 134.280   1
   0 -10  -6 1908.65 232.921   1
   0  10   7 83.6600 194.047   1
   0 -10  -7 111.667 178.710   1
   0  10   8 265.013 220.001   1
   0 -10  -8-19.6312 189.462   1
   0  10   9 69.4509 201.425   1
   0 -10 -10 16831.5 979.406   1
   0  10  10 17213.2 997.909   1
   0 -10 -11-201.525 204.244   1
   0  10  11 300.574 232.312   1
   0 -10 -12 624.496 240.261   1
   0  10  12 724.484 287.493   1
   0 -10 -13 239.099 209.336   1
   0  10  13-79.6708 212.382   1
   0 -10 -14 196.840 227.822   1
   0  10 -14 233.877 83.9875   1
   0 -10  14 192.159 78.2990   1
   0  10  14 108.555 259.372   1
   0 -10 -15-277.374 251.737   1
   0  10 -15 40.8317 99.5703   1
   0 -10  15 112.958 104.080   1
   0  10  15 248.907 272.823   1
   0  10 -16 2651.20 203.966   1
   0  10  16 2362.19 344.224   1
   0 -10 -16 2590.94 331.933   1
   0  10  17-28.4396 260.143   1
   0 -10 -17 26.0673 239.111   1
   0  10  18-86.4491 232.116   1
   0 -10 -18-52.8103 216.516   1
   0  10  19 465.417 232.115   1
   0 -10 -19 106.609 205.558   1
   0  10  20 673.354 272.456   1
   0 -10 -20 268.244 224.107   1
   0  10  22 233.086 258.460   1
   0 -10 -22 266.260 230.543   1
   0  10  23 346.769 252.318   1
   0 -10 -23 26.3617 219.304   1
   0  10  24 285.833 248.930   1
   0 -10 -24 182.084 220.180   1
   0  10  25 393.763 282.754   1
   0 -10 -25-357.536 254.943   1
   0  10  26 442.371 304.098   1
   0 -10 -26 427.497 294.433   1
   0  11   1 105.987 118.433   1
   0 -11  -1-72.6040 125.274   1
   0 -11   1 50.4250 90.5589   1
   0  11  -1-37.1782 98.5177   1
   0  11   2 2489.79 235.680   1
   0 -11   2 2913.80 187.202   1
   0  11  -2 2966.38 193.524   1
   0 -11  -2 2766.88 233.287   1
   0  11   3-16.4309 153.285   1
   0 -11  -3 164.561 137.678   1
   0  11   4 770.849 192.947   1
   0 -11  -4 503.068 159.249   1
   0  11   5-174.108 173.948   1
   0 -11  -5 156.505 165.632   1
   0  11   6 950.472 219.774   1
   0 -11  -6 797.265 197.350   1
   0 -11  -8 4633.92 374.858   1
   0  11   8 4960.89 399.708   1
   0  11   9 478.632 246.152   1
   0 -11  -9-193.751 205.622   1
   0 -11 -10 2817.33 297.423   1
   0  11  11-257.094 239.772   1
   0 -11 -11 115.658 223.748   1
   0  11  12 184.817 262.599   1
   0 -11 -12 860.837 239.820   1
   0  11  13-108.273 263.821   1
   0 -11 -14 12073.3 754.926   1
   0  11  14 12422.7 780.693   1
   0  11  15-224.151 294.843   1
   0 -11 -15-333.769 264.441   1
   0 -11 -16 5805.81 463.091   1
   0  11  16 5058.98 468.996   1
   0  11  18 523.885 241.622   1
   0 -11 -18 479.721 216.920   1
   0  11  19-29.3119 283.513   1
   0 -11 -19 134.206 261.568   1
   0  11  20 2139.40 361.499   1
   0 -11 -20 1958.19 331.476   1
   0  11  21-29.2303 296.959   1
   0 -11 -21 587.113 291.995   1
   0  11  22 1421.83 358.497   1
   0 -11 -22 1745.43 326.437   1
   0  11  24 198.017 323.032   1
   0 -11 -24 667.441 302.147   1
   0  11  25 473.407 312.035   1
   0 -11 -25 328.987 284.219   1
   0  11  26 2242.74 358.977   1
   0 -11 -26 3082.95 353.356   1
   0  12   1 297.788 136.818   1
   0 -12  -1 77.3052 129.841   1
   0 -12   1-119.961 99.2496   1
   0  12  -1 50.4843 106.139   1
   0  12   2 7101.78 453.627   1
   0 -12   2 6770.90 394.177   1
   0  12  -2 7182.00 402.197   1
   0 -12  -2 7449.74 450.409   1
   0  12   3 122.220 169.303   1
   0 -12  -3 335.000 157.445   1
   0  12   4 904.881 200.262   1
   0 -12  -4 862.392 193.740   1
   0  12   5-141.744 199.327   1
   0 -12  -5-73.7129 162.378   1
   0  12   7 90.7189 202.163   1
   0 -12  -7 20.5234 212.021   1
   0  12   8-23.7309 223.207   1
   0 -12  -8 279.206 200.959   1
   0  12   9-98.7719 229.653   1
   0 -12  -9 156.491 223.178   1
   0  12  10 3271.62 363.763   1
   0 -12 -10 3725.98 353.277   1
   0  12  11-26.2915 260.135   1
   0 -12 -11 359.253 230.658   1
   0  12  13 55.0260 262.252   1
   0 -12 -13 327.514 249.916   1
   0 -12 -14 102.625 247.570   1
   0  12  15 85.5936 269.059   1
   0 -12 -15 234.980 245.588   1
   0  12  16 807.844 327.892   1
   0 -12 -16 528.093 277.698   1
   0  12  17 495.640 288.004   1
   0  12  18 528.905 254.508   1
   0 -12 -18 134.415 216.297   1
   0  12  19 617.333 307.309   1
   0 -12 -19 376.478 264.476   1
   0  12  20 1026.66 333.311   1
   0 -12 -20 347.949 280.242   1
   0  12  21-116.555 331.907   1
   0 -12 -21 185.860 293.541   1
   0  12  22 722.126 339.785   1
   0 -12 -22 710.462 302.995   1
   0  12  23 228.208 328.814   1
   0 -12 -23 1166.58 311.640   1
   0  12  25-27.5069 326.265   1
   0 -12 -25 799.528 306.229   1
   0  13   0 158.124 137.857   1
   0 -13   0 167.666 123.171   1
   0 -13  -1-27.2964 135.279   1
   0 -13   1 98.6458 110.927   1
   0  13  -1 108.325 119.756   1
   0  13   1-211.167 151.281   1
   0  13   2 17192.5 959.857   1
   0 -13   2 17757.7 907.385   1
   0  13  -2 16606.2 911.620   1
   0 -13  -2 16620.5 950.618   1
   0  13   3 18.5491 185.175   1
   0 -13  -3-67.7258 163.351   1
   0 -13  -4 4885.88 367.506   1
   0  13   4 5012.67 382.048   1
   0  13   5 42.4997 188.312   1
   0 -13  -5-175.170 189.695   1
   0  13   6 786.504 219.771   1
   0 -13  -6 964.731 208.338   1
   0  13   7 140.961 224.493   1
   0 -13  -7 171.949 204.349   1
   0 -13  -8 4122.97 366.630   1
   0  13   8 4579.55 377.653   1
   0  13   9-101.597 214.801   1
   0 -13  -9-162.638 204.730   1
   0  13  10-288.202 231.445   1
   0 -13 -10 311.635 219.897   1
   0 -13 -12 5960.33 474.737   1
   0  13  12 6603.88 506.659   1
   0  13  13-281.478 236.715   1
   0 -13 -13-231.662 231.142   1
   0  13  14 1977.27 340.934   1
   0 -13 -14 1598.46 316.460   1
   0  13  15 144.975 258.450   1
   0 -13 -15-238.653 236.365   1
   0  13  16 293.367 317.262   1
   0 -13 -16 402.291 268.336   1
   0  13  17-176.843 304.125   1
   0 -13 -17 700.909 298.942   1
   0  13  18 442.553 279.017   1
   0 -13 -18 728.279 252.016   1
   0  13  20 263.553 324.805   1
   0 -13 -20 719.781 284.961   1
   0  13  21 174.281 327.959   1
   0  13  22-143.533 315.604   1
   0  13  23-28.2216 308.673   1
   0 -13 -23 511.518 283.615   1
   0  13  24 305.038 313.718   1
   0 -13 -24 100.695 284.297   1
   0 -14   0 449.232 148.766   1
   0  14   0 713.553 163.378   1
   0 -14   1-10.2790 112.325   1
   0 -14  -1-87.3817 149.114   1
   0  14  -1 79.4053 123.223   1
   0  14   1 161.158 169.026   1
   0 -14   2 678.370 110.272   1
   0  14  -2 784.434 118.427   1
   0  14   2 463.818 182.446   1
   0 -14  -2 484.209 178.496   1
   0  14   3 175.566 190.140   1
   0 -14  -3 17.6777 176.111   1
   0  14   4 483.388 210.887   1
   0 -14  -4 172.165 187.068   1
   0  14   6 942.327 243.691   1
   0 -14  -6 925.233 226.318   1
   0  14   7 271.029 232.421   1
   0 -14  -7 112.467 198.312   1
   0  14   8 25.5161 220.873   1
   0 -14  -8 396.210 217.625   1
   0  14   9-52.7351 222.168   1
   0 -14  -9-72.2367 217.789   1
   0  14  10 1220.15 279.929   1
   0 -14 -10 619.244 233.397   1
   0  14  11 249.854 234.800   1
   0 -14 -11 76.0713 224.136   1
   0 -14 -12 5845.14 454.303   1
   0  14  12 4586.72 441.552   1
   0  14  13-432.686 302.554   1
   0 -14 -13 237.155 274.016   1
   0  14  14-29.1951 241.103   1
   0 -14 -14-186.778 214.986   1
   0  14  15 382.902 310.614   1
   0 -14 -15 241.976 273.232   1
   0  14  16 1094.83 283.251   1
   0 -14 -16 864.773 258.810   1
   0  14  17 207.548 310.374   1
   0 -14 -17 81.0625 274.870   1
   0  14  19-265.082 251.575   1
   0 -14 -19-107.193 212.881   1
   0  14  20 964.326 333.844   1
   0 -14 -20 397.856 272.912   1
   0  14  21 720.897 340.546   1
   0 -14 -21 339.607 285.495   1
   0  14  22 1393.01 358.974   1
   0 -14 -22 1390.89 328.995   1
   0  14  23-27.9608 328.159   1
   0 -14 -23-101.477 285.825   1
   0 -14 -24 298.825 264.670   1
   0  14  24 54.8891 304.719   1
   0 -15   0-13.3802 128.774   1
   0  15   0 103.171 141.124   1
   0 -15   1 126.227 117.451   1
   0 -15  -1 109.099 140.994   1
   0  15   1 68.0361 162.881   1
   0  15  -1-35.2133 127.543   1
   0  15   2 1742.02 232.807   1
   0  15  -2 1451.53 141.904   1
   0 -15   2 1351.65 129.716   1
   0 -15  -2 1591.62 209.866   1
   0 -15  -3 129.934 180.875   1
   0  15   3-123.087 183.923   1
   0  15   5-163.064 196.914   1
   0 -15  -5 211.049 192.515   1
   0  15   6 489.395 228.474   1
   0 -15  -6 22.2291 191.304   1
   0  15   7 204.262 221.878   1
   0 -15  -7 348.616 217.773   1
   0 -15  -8 9240.77 606.298   1
   0  15   8 9020.04 616.275   1
   0  15   9 163.440 239.751   1
   0 -15  -9 472.290 231.776   1
   0  15  10 2233.58 329.478   1
   0 -15 -10 3031.15 328.665   1
   0  15  11 341.841 265.954   1
   0 -15 -11 182.006 223.729   1
   0  15  12 665.999 264.042   1
   0 -15 -12 660.813 243.452   1
   0  15  13 29.3294 290.777   1
   0 -15 -13 214.129 259.604   1
   0  15  15 535.622 269.497   1
   0 -15 -15 81.3319 224.280   1
   0  15  16 1700.44 352.463   1
   0 -15 -16 1706.65 312.877   1
   0  15  17 506.198 269.790   1
   0 -15 -17 162.445 234.635   1
   0  15  18-118.594 314.263   1
   0 -15 -18 188.229 283.230   1
   0  15  19 588.560 342.151   1
   0 -15 -19 427.138 283.504   1
   0  15  20 2295.63 323.728   1
   0 -15 -20 1893.78 286.958   1
   0  15  21 344.319 312.655   1
   0 -15 -21 260.094 266.125   1
   0  15  22 226.184 338.108   1
   0 -15 -22 153.810 286.268   1
   0 -15 -23 50.2270 285.196   1
   0  15  23 1108.05 344.981   1
   0  16   0 13223.9 758.664   1
   0 -16   0 13288.8 751.644   1
   0  16  -1 59.2175 131.978   1
   0  16   1 89.3799 176.365   1
   0 -16  -1 65.1031 157.055   1
   0 -16   1 62.3303 111.306   1
   0 -16  -2 273.663 173.584   1
   0  16  -2 229.123 85.5195   1
   0 -16  -3-157.443 185.031   1
   0  16   3 64.9604 199.752   1
   0 -16  -4 5781.54 437.015   1
   0  16   4 6369.46 454.253   1
   0  16   5 97.0553 225.281   1
   0 -16  -5 285.287 197.024   1
   0 -16  -6 4585.81 369.767   1
   0  16   6 4085.25 393.147   1
   0  16   7 105.670 230.459   1
   0 -16  -7 550.424 223.829   1
   0  16   8-54.5334 255.919   1
   0 -16  -8 469.379 231.922   1
   0  16   9 280.089 255.157   1
   0 -16  -9 279.801 235.056   1
   0  16  10 3062.07 351.889   1
   0 -16 -10 2625.25 323.260   1
   0  16  11 203.787 251.179   1
   0 -16 -11 264.367 231.011   1
   0  16  12 176.959 236.749   1
   0 -16 -12 53.5839 227.282   1
   0  16  14 1587.29 344.097   1
   0 -16 -14 1116.04 298.085   1
   0  16  15-120.075 305.966   1
   0 -16 -15 27.2133 260.547   1
   0  16  16 1319.85 300.528   1
   0 -16 -16 326.300 233.823   1
   0  16  17 566.557 321.959   1
   0 -16 -17 269.705 279.965   1
   0  16  18 236.936 279.981   1
   0 -16 -18 53.5745 240.262   1
   0  16  20 781.826 339.359   1
   0 -16 -20 629.371 292.624   1
   0 -16 -22 25.4262 253.623   1
   0  16  22 617.293 332.951   1
   0  17   1 36.9527 176.449   1
   0  17   2 521.972 211.084   1
   0 -17  -3 207.562 203.528   1
   0 -17  -4 927.282 239.538   1
   0  17   4 2106.69 283.436   1
   0 -17  -5-92.1102 209.522   1
   0  17   5-127.485 241.021   1
   0 -17  -6 2831.36 320.120   1
   0  17   6 2599.89 324.251   1
   0 -17  -7 99.1315 220.237   1
   0  17   7-164.341 247.001   1
   0  17   9 488.742 276.519   1
   0 -17  -9 234.251 236.727   1
   0  17  10 1376.17 306.985   1
   0 -17 -10 1904.18 286.624   1
   0  17  11-326.541 282.113   1
   0 -17 -11 563.140 256.846   1
   0  17  13 120.652 265.688   1
   0 -17 -13 81.7875 231.256   1
   0  17  14 3054.96 375.253   1
   0 -17 -14 1803.98 316.888   1
   0  17  15 90.6905 318.156   1
   0 -17 -15 519.097 280.835   1
   0  17  16 120.592 316.389   1
   0 -17 -16 300.150 256.757   1
   0  17  17 538.890 292.080   1
   0 -17 -17 54.1996 256.505   1
   0 -17 -19 26.5397 255.465   1
   0  17  19-293.141 291.312   1
   0 -17 -21 308.124 281.274   1
   0  17  21 28.3503 336.230   1
   0  18   6 3268.55 358.656   1
   0  18   7 57.0965 241.329   1
   0  18   8 437.657 282.362   1
   0 -18  -9-26.9217 218.582   1
   0  18   9 505.968 276.190   1
   0 -18 -10 707.980 262.466   1
   0  18  10 692.561 293.405   1
   0 -18 -11-27.5228 241.653   1
   0  18  11 30.4316 278.363   1
   0 -18 -12 969.684 266.181   1
   0  18  12 1225.19 321.821   1
   0 -18 -13-83.3651 244.728   1
   0  18  13 122.873 286.456   1
   0 -18 -14 1222.12 272.169   1
   0  18  14 583.307 294.024   1
   0 -18 -15 525.787 277.091   1
   0  18  15-183.502 295.975   1
   0 -18 -16 1102.37 311.115   1
   0  18  16 2186.71 369.517   1
   0 -18 -18 1695.84 321.685   1
   0  18  18 2022.83 370.015   1
   0 -18 -20-156.158 254.941   1
   0  18  20 546.847 337.831   1
   1   0 -27-28.3340 296.534   1
  -1   0  27-61.1939 286.873   1
  -1   0  26 6487.29 558.949   1
   1   0 -26 7079.23 550.408   1
  -1   0  25 665.269 299.308   1
   1   0 -25-55.5888 267.800   1
   1   0 -24 6612.96 483.796   1
  -1   0  24 4934.39 466.688   1
   1   0 -23-322.543 240.402   1
  -1   0  23 29.3873 236.817   1
  -1   0  22 287.773 255.519   1
   1   0 -22 368.441 252.520   1
  -1   0  21 28.1038 254.910   1
   1   0 -21-128.426 247.184   1
  -1   0  20 5498.67 433.158   1
   1   0 -20 4094.69 402.296   1
  -1   0  19-106.462 240.242   1
   1   0 -19-292.097 227.845   1
  -1   0  18 746.309 262.647   1
   1   0 -18 1274.07 263.438   1
  -1   0  17 173.521 234.971   1
   1   0 -17 91.0678 219.184   1
   1   0 -16 16348.8 948.697   1
  -1   0  16 16357.6 958.858   1
  -1   0  15-203.809 201.846   1
   1   0 -15 229.392 172.176   1
  -1   0  13-261.873 191.956   1
   1   0 -13 18.5491 174.470   1
  -1   0  12 2725.05 241.813   1
   1   0 -12 2163.30 224.990   1
  -1   0  11-191.956 158.361   1
   1   0 -11-16.0284 149.159   1
   1   0 -10 95971.7 5119.54   1
  -1   0  10 103105. 5130.80   1
  -1   0   9-174.944 125.676   1
   1   0  -9 26.8667 97.9521   1
  -1   0   8 1482.52 177.689   1
   1   0  -8 1402.20 165.756   1
   1   0  -6 32305.5 1676.20   1
  -1   0   6 31494.3 1679.54   1
  -1   0   5 113.152 132.097   1
   1   0  -5 120.133 119.316   1
  -1   0   4 23515.1 1194.40   1
   1   0  -4 21936.1 1190.63   1
  -1   0   3 253.045 119.759   1
   1   0  -3 125.866 106.277   1
  -1   0   2 355562. 18334.0   1
   1   0  -2 364138. 18332.8   1
   1   0  -1 92.5260 48.6225   1
  -1   0   1-36.1749 52.7078   1
   1   0   0 28.3061 50.6186   1
  -1   0   0 2.67536 46.6983   1
   1   0   1 15.1565 47.6223   1
  -1   0  -1 5.96239 42.0406   1
   1   0   2 352971. 18108.0   1
  -1   0  -2 357959. 18106.7   1
   1   0   3 43.4457 101.149   1
  -1   0  -3-46.6982 95.3233   1
  -1   0  -4 22171.5 1112.95   1
   1   0   4 20087.4 1112.68   1
   1   0   5 33.1279 126.188   1
  -1   0  -5 170.024 121.754   1
  -1   0  -6 33609.6 1756.99   1
   1   0   6 33629.5 1762.94   1
  -1   0  -8 1230.60 158.483   1
   1   0   8 1678.58 180.485   1
  -1   0  -9 90.5398 116.566   1
   1   0   9 246.669 141.258   1
  -1   0 -10 103473. 5390.57   1
   1   0  10 105942. 5400.91   1
  -1   0 -11 185.163 136.773   1
   1   0  11-52.3541 154.210   1
  -1   0 -12 2120.79 224.008   1
   1   0  12 2233.11 252.937   1
  -1   0 -13 53.8086 150.126   1
   1   0  13 39.9725 151.990   1
  -1   0 -15-100.702 195.474   1
   1   0  15 517.566 227.438   1
   1   0  16 15488.5 915.764   1
  -1   0 -17-155.040 225.348   1
   1   0  17 470.969 241.049   1
  -1   0 -18 806.998 220.568   1
   1   0  18 1315.29 266.720   1
  -1   0 -19 289.109 232.464   1
   1   0  19-159.737 244.241   1
  -1   0 -20 4337.82 381.008   1
   1   0  20 3720.61 385.458   1
  -1   0 -21-77.2851 253.511   1
   1   0  21 167.733 260.700   1
  -1   0 -22 237.596 248.510   1
   1   0  22 688.100 278.188   1
  -1   0 -23 243.293 274.683   1
   1   0  23 352.361 290.731   1
  -1   0 -24 5806.27 486.230   1
   1   0  24 6187.70 508.471   1
  -1   0 -25 55.0258 271.487   1
   1   0  25 240.052 287.372   1
  -1   0 -26 7177.26 541.395   1
   1   0  26 6730.78 556.363   1
  -1   0 -27 441.798 297.362   1
   1   0  27 181.330 283.802   1
   1   1 -27 430.720 279.961   1
   1  -1 -27-83.9182 291.003   1
  -1   1  27 181.547 289.095   1
   1   1 -26 142.448 283.896   1
  -1  -1  26 246.004 286.147   1
   1  -1 -25 302.189 271.304   1
   1   1 -25 196.422 281.738   1
  -1  -1  25 486.523 297.325   1
  -1   1  25 60.1456 288.216   1
   1  -1 -24 353.443 238.935   1
  -1   1  24 505.738 278.237   1
   1   1 -23 592.567 246.187   1
  -1  -1  23-29.4639 251.177   1
   1  -1 -22 3079.83 359.946   1
  -1   1  22 2564.53 348.623   1
   1   1 -22 3840.62 356.570   1
  -1  -1  22 2703.26 364.974   1
   1  -1 -21-128.845 244.199   1
  -1   1  21 56.4950 261.299   1
   1   1 -21 204.700 228.763   1
  -1  -1  21 139.885 241.895   1
   1  -1 -20 50.6009 246.986   1
  -1   1  20 580.967 273.958   1
   1   1 -19 694.048 212.738   1
  -1  -1  19 602.989 231.873   1
   1   1 -18 1482.38 245.711   1
  -1   1  18 967.733 280.313   1
   1  -1 -17 511.314 221.961   1
   1   1 -17-200.484 196.200   1
  -1   1  17 50.5028 234.217   1
  -1  -1  17-24.2812 206.607   1
   1   1 -16 12894.9 771.985   1
   1  -1 -16 12897.9 780.053   1
  -1  -1  16 13361.1 784.490   1
  -1   1  16 12166.4 783.006   1
   1   1 -15 1237.11 240.497   1
   1  -1 -15 1406.65 215.334   1
  -1   1  15 1551.31 240.873   1
  -1  -1  15 814.691 226.923   1
  -1   1  14 3075.42 309.955   1
   1  -1 -14 3479.43 303.126   1
   1   1 -14 3386.47 295.611   1
  -1  -1  14 3199.89 301.555   1
   1  -1 -13 2919.71 278.462   1
   1   1 -13 2459.74 247.655   1
  -1   1  13 3003.54 294.062   1
   1  -1 -12 11333.9 693.680   1
   1   1 -12 11580.6 687.400   1
  -1   1  12 11291.2 701.958   1
  -1  -1  12 12880.2 702.613   1
   1   1 -11 845.593 164.888   1
   1  -1 -11 834.910 175.737   1
  -1  -1  11 1502.12 199.401   1
  -1   1  11 1257.34 195.155   1
   1  -1 -10 31185.7 1755.37   1
   1   1 -10 34734.1 1753.33   1
  -1  -1  10 34994.4 1761.41   1
  -1   1  10 31048.4 1764.84   1
   1  -1  -9 8877.95 551.432   1
   1   1  -9 9411.61 542.879   1
  -1   1   9 8838.55 561.368   1
  -1  -1   9 9805.01 552.138   1
   1   1  -8 1007.66 151.418   1
   1  -1  -8 1217.54 179.353   1
  -1  -1   8 1208.51 165.187   1
  -1   1   8 844.396 184.853   1
   1  -1  -7 910.687 155.387   1
   1   1  -7 955.827 144.520   1
  -1   1   7 465.614 160.930   1
  -1  -1   7 573.090 148.939   1
   1   1  -6 2359.35 187.166   1
  -1  -1   6 1549.22 187.980   1
   1  -1  -5 1995.10 174.042   1
   1   1  -5 1352.25 155.076   1
  -1  -1   5 1344.79 162.950   1
  -1   1   5 1881.09 190.389   1
  -1   1   4 3903.60 276.861   1
  -1  -1   4 3962.91 254.295   1
   1   1  -4 3190.02 252.052   1
  -1   1   3 12375.2 635.488   1
  -1  -1   3 11741.3 623.250   1
   1  -1  -3 12821.6 632.713   1
  -1   1   2 17849.2 931.858   1
  -1  -1   2 19438.7 927.775   1
   1  -1  -2 15870.5 928.495   1
   1   1  -2 17892.4 921.533   1
  -1   1   1 377.358 78.1022   1
  -1  -1   1 397.049 65.3338   1
   1  -1  -1 538.987 77.7977   1
   1   1  -1 368.079 58.6509   1
   1  -1   0 218133. 10991.0   1
   1   1   0 217581. 10991.4   1
  -1   1   0 210633. 10991.3   1
  -1  -1   0 216746. 10991.2   1
   1  -1   1 401.226 63.5924   1
  -1  -1  -1 408.486 68.6565   1
   1   1   1 288.608 82.0615   1
  -1   1  -1 490.641 60.9587   1
   1   1   2 13451.6 810.368   1
   1  -1   2 17294.1 806.170   1
  -1  -1  -2 12579.4 810.320   1
  -1   1  -2 17497.6 805.180   1
   1  -1   3 9637.91 545.798   1
   1   1   3 10718.0 561.803   1
  -1   1  -3 9757.23 543.102   1
  -1  -1  -3 10996.3 559.943   1
   1  -1   4 3988.90 264.731   1
   1   1   4 4709.53 284.075   1
  -1   1  -4 4660.83 264.872   1
  -1  -1  -4 3973.51 276.132   1
   1   1   5 1903.94 184.144   1
   1  -1   5 1750.79 163.945   1
  -1  -1  -5 1706.19 171.112   1
  -1   1  -5 1696.35 157.708   1
   1  -1   6 2031.98 191.954   1
  -1   1  -6 2031.01 179.992   1
   1   1   7 650.075 155.682   1
   1  -1   7 696.236 138.023   1
   1   1   8 1174.85 179.434   1
   1  -1   8 1414.20 164.318   1
  -1   1  -8 1196.73 149.967   1
  -1  -1  -8 943.904 165.815   1
   1  -1   9 8658.10 535.979   1
   1   1   9 9713.81 545.712   1
  -1  -1  -9 8956.21 532.887   1
  -1   1  -9 9047.38 529.719   1
   1  -1  10 35109.9 1779.89   1
   1   1  10 33753.1 1785.85   1
  -1  -1 -10 30396.3 1769.20   1
  -1   1 -10 34706.3 1769.71   1
   1   1  11 1132.33 178.532   1
   1  -1  11 1063.71 178.831   1
  -1  -1 -11 903.839 157.155   1
  -1   1 -11 1265.47 172.013   1
  -1   1 -12 11578.4 655.540   1
  -1  -1 -12 10455.3 656.789   1
   1   1  12 10759.3 671.587   1
   1  -1  12 11604.0 668.219   1
   1   1  13 3330.66 309.258   1
  -1   1 -13 3060.09 268.878   1
   1  -1  13 3125.76 288.049   1
  -1  -1 -13 2653.89 287.952   1
  -1  -1 -14 3179.87 294.024   1
   1  -1  14 2993.20 291.419   1
   1   1  14 3486.45 314.505   1
  -1   1 -14 2919.38 279.917   1
   1   1  15 1247.60 244.800   1
   1  -1  15 1621.92 246.891   1
  -1   1 -15 1824.16 228.275   1
  -1  -1 -16 12459.0 736.228   1
  -1   1 -16 12002.6 715.361   1
   1  -1  16 11571.8 729.328   1
   1   1  16 11397.5 750.264   1
   1   1  17 252.306 198.787   1
   1  -1  17 194.528 253.964   1
  -1  -1 -17-22.5380 187.396   1
  -1   1 -17-43.4884 196.695   1
   1  -1  18 760.667 244.308   1
   1   1  18 1440.59 308.778   1
  -1   1 -18 1572.67 238.894   1
   1  -1  19 288.182 244.251   1
  -1   1 -19 669.010 238.124   1
   1   1  20 359.018 275.124   1
  -1  -1 -20-50.0918 246.558   1
   1  -1  21 222.775 265.007   1
   1   1  21 84.6273 236.595   1
  -1  -1 -21 258.482 224.707   1
  -1   1 -21 718.524 266.119   1
   1  -1  22 2518.72 347.999   1
   1   1  22 1921.32 355.172   1
  -1   1 -22 2505.43 321.178   1
  -1  -1 -22 2667.83 343.308   1
   1  -1  23 351.540 275.913   1
  -1   1 -23 674.353 279.262   1
   1   1  24 297.202 299.058   1
  -1  -1 -24 218.867 277.884   1
   1  -1  25 30.1294 269.365   1
   1   1  25 119.660 252.064   1
  -1   1 -25 275.631 274.533   1
  -1  -1 -25-82.3846 251.933   1
   1  -1  26 333.726 286.830   1
  -1   1 -26 526.212 274.104   1
   1   1  27 59.7926 261.140   1
  -1  -1 -27 381.836 273.150   1
   1  -2 -29 572.967 320.979   1
   1  -2 -28 165.026 277.814   1
  -1   2  28-29.7703 292.978   1
   1  -2 -27 1683.30 301.178   1
  -1   2  27 1676.99 312.276   1
   1   2 -26 86.3937 266.481   1
   1  -2 -26 523.588 290.413   1
  -1   2  26 690.099 305.862   1
   1  -2 -25 3552.90 425.976   1
   1   2 -25 4172.09 402.613   1
  -1  -2  25 4103.00 418.522   1
  -1   2  25 4310.24 445.796   1
   1   2 -24 501.527 266.935   1
   1  -2 -24 892.202 288.635   1
  -1  -2  24 692.407 296.092   1
  -1   2  24 621.294 315.476   1
   1   2 -23 217.740 258.785   1
  -1  -2  23 471.802 281.681   1
  -1   2  23 673.097 294.983   1
   1  -2 -23 374.258 254.207   1
  -1   2  22 288.778 257.399   1
   1   2 -22 78.8245 254.268   1
  -1  -2  22 575.506 283.862   1
   1  -2 -22 605.645 247.687   1
  -1   2  21 1822.03 299.654   1
   1   2 -21 2650.67 323.409   1
  -1  -2  21 2367.30 341.635   1
   1  -2 -21 1977.44 288.160   1
  -1   2  20 251.263 226.859   1
   1   2 -20 221.489 233.731   1
  -1  -2  20 806.865 277.570   1
   1  -2 -20 639.342 233.106   1
  -1   2  19 2019.01 287.193   1
  -1  -2  19 1478.38 294.935   1
   1   2 -19 2083.01 280.684   1
   1  -2 -19 2579.26 286.589   1
   1  -2 -18 4247.21 362.212   1
  -1  -2  18 4546.05 384.767   1
   1   2 -18 3317.67 348.070   1
  -1  -2  17-118.563 221.145   1
  -1   2  17-25.7163 201.821   1
   1   2 -17 151.585 204.131   1
   1  -2 -17 165.630 173.233   1
  -1  -2  16 316.188 212.041   1
  -1   2  16 346.117 226.314   1
   1   2 -16 392.874 194.803   1
   1  -2 -16 432.200 199.419   1
  -1   2  15 1797.80 266.771   1
   1  -2 -15 1784.85 260.744   1
  -1   2  14 15198.0 910.685   1
  -1  -2  14 16141.4 896.392   1
   1  -2 -14 14804.0 898.042   1
   1   2 -14 15586.4 883.323   1
  -1  -2  13 880.016 182.975   1
   1  -2 -12 27889.3 1542.99   1
   1   2 -12 30560.4 1538.60   1
  -1   2  12 27552.9 1549.60   1
  -1  -2  12 28208.7 1540.32   1
   1   2 -11 6644.46 417.128   1
   1  -2 -11 6584.45 438.036   1
  -1   2  11 6318.62 444.733   1
  -1   2  10 442.981 156.769   1
  -1  -2  10 504.600 140.420   1
   1   2 -10 317.970 130.850   1
   1  -2 -10 274.227 140.784   1
  -1   2   9 15121.7 873.019   1
  -1  -2   9 16053.7 856.842   1
   1   2  -9 14739.7 845.749   1
   1  -2  -9 16059.3 871.426   1
  -1   2   8 34347.5 1849.30   1
   1  -2  -8 35170.4 1839.89   1
  -1   2   7 20773.5 1184.13   1
  -1  -2   7 21707.0 1160.17   1
   1   2  -7 22792.4 1159.17   1
   1  -2  -7 21663.8 1177.36   1
  -1   2   6 33011.5 1706.38   1
  -1  -2   6 33367.0 1689.39   1
   1   2  -6 32232.6 1685.70   1
   1  -2  -6 30645.6 1696.55   1
  -1  -2   5 2569.19 179.057   1
  -1   2   5 2529.79 218.394   1
   1  -2  -5 2460.56 199.769   1
  -1  -2   4 13151.5 653.296   1
  -1   2   4 12129.9 676.531   1
   1  -2  -4 14170.4 676.586   1
   1   2  -3 300429. 15402.2   1
   1  -2  -3 324967. 15419.2   1
  -1  -2   3 286139. 15405.1   1
  -1   2   3 310906. 15421.1   1
  -1   2   2 118707. 5921.27   1
  -1  -2   2 119083. 5907.30   1
   1  -2  -2 122077. 5920.21   1
   1   2  -2 107971. 5906.64   1
  -1   2   1 6107.53 350.525   1
  -1  -2   1 5975.49 335.414   1
   1  -2  -1 6897.57 350.128   1
   1   2  -1 6266.54 335.662   1
  -1   2   0 59.2857 73.5471   1
  -1  -2   0-39.6818 66.7647   1
   1  -2   0-89.8708 67.3309   1
   1   2   0 3.42904 61.8083   1
  -1   2  -1 5921.30 311.993   1
   1   2   1 6165.99 329.195   1
   1  -2   1 5870.96 310.741   1
  -1  -2  -1 5074.77 326.951   1
   1  -2   2 121851. 6055.61   1
   1   2   2 121919. 6071.79   1
  -1   2  -2 116722. 6054.97   1
  -1  -2  -2 113658. 6071.44   1
   1  -2   3 291849. 15287.5   1
  -1   2  -3 289602. 15287.0   1
  -1  -2  -3 323126. 15306.5   1
   1   2   3 315146. 15305.8   1
  -1  -2  -4 15426.9 735.579   1
  -1   2  -4 13577.7 708.175   1
   1   2   4 14327.5 734.722   1
  -1  -2  -5 2789.75 211.565   1
  -1   2  -5 2416.65 171.170   1
   1  -2   5 2262.40 178.287   1
   1   2   5 2239.21 210.610   1
  -1  -2  -6 35564.7 1754.84   1
  -1   2  -6 32973.1 1735.06   1
   1  -2   6 30719.1 1736.28   1
   1   2   6 35731.7 1759.62   1
   1   2   7 23020.0 1206.77   1
   1  -2   7 21887.6 1188.22   1
   1   2   8 36006.4 1850.03   1
  -1  -2  -8 33953.3 1838.96   1
   1   2   9 14756.1 811.260   1
   1  -2   9 15019.4 790.534   1
  -1  -2  -9 13328.5 796.976   1
  -1   2  -9 13632.7 775.135   1
   1  -2  10 542.353 133.735   1
   1   2  10 603.649 186.754   1
  -1   2 -10 568.446 128.943   1
  -1  -2 -10 281.581 151.544   1
  -1   2 -11 6428.09 415.494   1
   1   2  11 7585.32 448.376   1
  -1  -2 -11 6194.93 424.482   1
  -1   2 -12 27872.1 1493.70   1
  -1  -2 -12 26304.3 1502.26   1
   1  -2  12 28035.7 1502.65   1
   1   2  12 29609.9 1526.27   1
   1  -2  13 1206.11 201.859   1
  -1   2 -13 880.956 179.789   1
  -1  -2 -14 15883.5 909.859   1
  -1   2 -14 15970.5 898.293   1
   1   2  14 15180.9 917.125   1
   1  -2  14 16265.1 915.376   1
   1   2  15 2438.33 295.546   1
  -1  -2 -15 2116.71 281.878   1
   1   2  16-24.7102 212.299   1
   1  -2  16-22.5739 203.000   1
  -1  -2 -16 198.718 199.134   1
  -1   2 -16 60.5688 182.616   1
   1  -2  17 237.728 212.806   1
   1   2  17 128.404 265.512   1
  -1  -2 -17 22.9246 225.316   1
  -1   2 -17 427.840 209.779   1
  -1  -2 -18 3697.39 357.301   1
  -1   2 -18 4635.90 375.886   1
   1  -2  18 4870.62 402.424   1
   1   2  19 1448.05 316.459   1
   1  -2  19 1701.36 289.010   1
  -1  -2 -19 2305.37 318.247   1
  -1   2 -19 2791.22 290.217   1
   1  -2  20 853.364 274.575   1
   1   2  20 307.217 234.686   1
  -1  -2 -20 808.189 227.049   1
  -1   2 -20 762.556 245.643   1
   1   2  21 2184.14 343.631   1
   1  -2  21 1800.98 305.998   1
  -1  -2 -21 1760.09 315.701   1
  -1   2 -21 2093.73 291.540   1
   1   2  22 575.317 246.865   1
   1  -2  22 257.254 272.740   1
  -1  -2 -22 52.9871 227.453   1
  -1   2 -22 421.432 264.674   1
   1  -2  23 263.178 256.015   1
   1   2  23 906.186 314.383   1
  -1  -2 -23 322.811 285.285   1
  -1   2 -23 268.784 242.566   1
   1  -2  24 953.361 301.214   1
   1   2  24 385.543 264.703   1
  -1  -2 -24 272.874 264.407   1
  -1   2 -24 464.821 270.190   1
  -1  -2 -25 4628.84 428.483   1
   1   2  25 3693.18 410.144   1
   1  -2  25 3865.87 404.250   1
   1   2  26 506.173 289.760   1
  -1  -2 -26 900.055 306.097   1
  -1   2 -26 475.667 281.159   1
   1   2  27 2107.07 358.235   1
  -1  -2 -27 1763.10 330.855   1
   1   2  28-147.219 290.441   1
  -1  -2 -28 107.535 287.913   1
  -1  -2 -29 373.286 297.070   1
   1  -3 -28 3531.92 414.603   1
  -1   3  28 3382.93 420.779   1
   1  -3 -27 707.178 306.375   1
  -1   3  27 533.318 315.004   1
   1  -3 -26 3041.27 350.730   1
  -1   3  26 2380.32 348.329   1
   1   3 -25 1544.09 319.772   1
   1   3 -24 2883.55 357.091   1
  -1  -3  24 2930.21 372.251   1
  -1   3  24 1859.98 335.098   1
   1  -3 -24 3100.68 355.596   1
  -1   3  23 87.8059 297.640   1
   1  -3 -23 26.7229 278.462   1
   1   3 -23-518.370 269.122   1
  -1  -3  23 471.423 260.269   1
  -1  -3  22 4642.14 446.482   1
   1   3 -22 5422.81 437.236   1
  -1   3  21-114.536 295.186   1
   1  -3 -20-258.420 272.194   1
  -1   3  20 225.350 291.628   1
   1   3 -20-122.343 223.833   1
  -1  -3  20 26.7511 241.945   1
   1  -3 -19 532.609 272.231   1
  -1   3  19 689.456 292.501   1
   1   3 -19 914.499 241.667   1
  -1  -3  19 896.667 256.347   1
   1   3 -18 5203.27 408.823   1
  -1  -3  18 5046.50 417.632   1
   1  -3 -17 839.190 254.618   1
   1   3 -17 744.581 198.753   1
  -1  -3  17 278.883 213.234   1
  -1   3  17 261.499 269.790   1
   1  -3 -16 8090.05 568.400   1
  -1   3  16 8469.25 587.090   1
   1  -3 -15 289.485 216.161   1
   1   3 -15 377.768 191.487   1
  -1  -3  15 41.2936 195.911   1
  -1   3  15 72.6374 224.191   1
   1   3 -14 7517.31 481.253   1
   1  -3 -14 6959.06 488.895   1
  -1  -3  14 7380.63 486.071   1
  -1   3  14 7514.59 506.698   1
   1  -3 -13 60.7137 170.582   1
   1   3 -13 261.182 151.489   1
  -1  -3  13 107.216 159.822   1
  -1   3  13-88.4154 188.745   1
   1   3 -12 29249.9 1635.31   1
  -1  -3  12 32513.6 1649.77   1
   1  -3 -11-54.0510 142.039   1
  -1   3  11 79.1971 149.433   1
  -1  -3  11 343.969 142.194   1
   1  -3 -10 5927.99 427.170   1
   1   3 -10 6917.35 405.677   1
  -1   3  10 5668.02 442.436   1
  -1  -3  10 7210.30 415.993   1
   1  -3  -9-62.3972 108.544   1
  -1   3   9 51.7920 118.956   1
  -1   3   8 18312.0 1019.72   1
  -1  -3   8 18751.0 992.111   1
   1   3  -8 19478.8 989.300   1
   1  -3  -8 16616.6 1006.29   1
  -1  -3   7 7140.60 392.307   1
  -1   3   7 6343.92 420.481   1
   1  -3  -7 6228.44 410.244   1
   1   3  -7 6423.76 384.794   1
   1   3  -6 42286.5 2336.46   1
  -1  -3   6 46654.3 2339.01   1
  -1   3   6 45045.0 2366.58   1
   1  -3  -6 47719.9 2360.74   1
  -1  -3   5 25122.5 1243.79   1
   1   3  -5 22518.3 1239.44   1
   1   3  -4 22792.8 1202.71   1
   1  -3  -4 23264.1 1231.28   1
  -1   3   4 23927.7 1236.55   1
  -1  -3   4 23351.5 1205.79   1
   1   3  -3 15469.4 806.328   1
  -1  -3   3 15918.9 807.297   1
  -1   3   3 15091.9 837.387   1
   1  -3  -3 14927.6 833.813   1
  -1   3   2 10088.5 569.571   1
   1  -3  -2 11331.4 569.889   1
   1   3  -2 10172.0 542.964   1
  -1  -3   2 10286.6 544.565   1
  -1   3   1 60797.5 3123.79   1
   1   3  -1 59312.3 3112.41   1
  -1  -3   1 60492.0 3111.94   1
   1  -3  -1 64050.9 3122.51   1
   1   3   0 158458. 8060.30   1
  -1  -3   0 154033. 8059.06   1
  -1   3   0 161798. 8060.51   1
   1  -3   0 158137. 8057.97   1
  -1   3  -1 67174.2 3445.35   1
   1   3   1 68333.9 3458.47   1
  -1  -3  -1 69594.0 3457.81   1
   1  -3   1 66195.1 3444.17   1
   1   3   2 10686.5 576.696   1
  -1  -3  -2 10365.3 574.629   1
   1  -3   3 14965.6 748.400   1
  -1   3  -3 13394.6 747.306   1
  -1  -3  -3 15694.0 780.923   1
   1   3   3 14566.5 780.833   1
  -1   3  -4 23895.3 1218.96   1
  -1  -3  -4 23436.2 1244.93   1
   1  -3   4 22963.6 1219.24   1
   1   3   4 24398.9 1252.82   1
  -1   3  -5 25584.0 1350.88   1
   1  -3   5 26566.0 1353.96   1
  -1  -3  -6 51994.3 2485.96   1
  -1   3  -6 46199.1 2454.54   1
   1   3   6 49763.7 2490.91   1
   1  -3   6 45828.6 2458.26   1
   1   3   7 6955.28 427.959   1
   1  -3   7 6461.09 387.685   1
  -1  -3  -7 6796.25 416.971   1
  -1   3  -7 6645.02 380.356   1
   1   3   8 20326.8 1069.67   1
   1  -3   8 19320.2 1040.07   1
  -1   3  -8 19305.4 1032.95   1
  -1  -3  -8 18689.8 1056.40   1
   1   3   9-137.787 167.036   1
  -1  -3  -9-15.1992 147.047   1
  -1   3 -10 5991.30 399.815   1
   1   3  10 6642.77 455.804   1
   1  -3  10 7280.52 420.867   1
  -1  -3 -10 6515.35 436.689   1
   1   3  11 119.019 194.304   1
   1  -3  11 132.705 145.171   1
  -1  -3 -11 17.5123 168.157   1
  -1   3 -12 29700.4 1576.39   1
   1  -3  12 29361.0 1586.16   1
   1   3  13-66.0482 219.452   1
   1  -3  13 53.3345 154.932   1
  -1   3 -13 286.584 151.139   1
  -1  -3 -13 414.436 207.622   1
  -1  -3 -14 7523.68 487.010   1
  -1   3 -14 7950.25 486.613   1
   1  -3  14 7346.48 489.915   1
   1   3  14 6535.84 495.575   1
   1   3  15-387.676 253.095   1
   1  -3  15 371.088 199.976   1
  -1   3 -15 387.503 178.561   1
  -1  -3 -15-151.580 208.459   1
  -1  -3 -16 7788.23 516.377   1
   1   3  16 7637.73 534.181   1
   1  -3  17 764.193 235.654   1
   1   3  17 365.306 265.711   1
  -1   3 -17 545.680 206.536   1
  -1  -3 -17 558.920 254.600   1
  -1   3 -18 4940.48 392.783   1
   1  -3  18 5090.41 416.779   1
   1  -3  19 252.929 232.937   1
   1   3  19 994.442 295.155   1
  -1  -3 -19 962.116 264.532   1
  -1   3 -19 490.175 218.275   1
   1  -3  20 344.445 238.543   1
   1   3  20 56.3048 262.094   1
  -1   3 -20 244.283 226.265   1
  -1  -3 -20 279.830 241.971   1
   1   3  21 28.5792 265.069   1
  -1   3 -22 4621.40 407.775   1
   1  -3  22 4203.15 412.798   1
   1  -3  23 378.896 266.381   1
   1   3  23 233.915 258.052   1
  -1   3 -23 668.839 272.580   1
  -1  -3 -23 161.307 221.822   1
   1   3  24 2330.77 370.630   1
   1  -3  24 1695.77 318.089   1
  -1   3 -24 2147.54 329.400   1
  -1  -3 -24 2822.04 360.987   1
   1   3  26 2575.33 370.614   1
  -1  -3 -26 3013.91 378.229   1
   1   3  27 411.541 290.226   1
  -1  -3 -27 510.240 286.802   1
   1   3  28 3487.95 408.170   1
  -1  -3 -28 3336.95 386.019   1
   1  -4 -29 792.225 322.838   1
  -1   4  29 400.503 322.589   1
   1  -4 -28 187.129 265.086   1
  -1   4  28 116.121 281.589   1
   1  -4 -27 538.532 274.608   1
  -1   4  27 264.116 275.918   1
   1  -4 -26 673.532 292.175   1
  -1   4  26 383.961 299.556   1
   1  -4 -25 269.689 300.955   1
  -1   4  25 443.114 320.731   1
   1   4 -24 532.608 283.275   1
  -1   4  24-58.7584 301.499   1
  -1   4  23 789.208 302.129   1
   1   4 -23 219.040 261.872   1
  -1  -4  23 856.503 287.254   1
   1  -4 -23 586.051 278.037   1
  -1   4  22 1250.48 304.074   1
   1   4 -22 873.683 276.589   1
  -1  -4  22 1456.65 297.010   1
   1  -4 -22 1964.69 306.274   1
  -1   4  21-28.7699 260.419   1
   1  -4 -21 289.665 251.056   1
   1   4 -21 229.497 244.378   1
  -1  -4  21 358.417 243.788   1
  -1   4  20 5732.97 495.779   1
   1   4 -20 7503.47 496.753   1
  -1  -4  20 6963.35 500.622   1
   1  -4 -20 6010.74 483.461   1
   1  -4 -19 1920.36 287.189   1
  -1   4  19 1839.04 300.957   1
   1   4 -19 2057.85 268.435   1
  -1  -4  19 1544.05 270.137   1
   1  -4 -18 1980.11 279.081   1
  -1   4  18 1581.45 293.697   1
   1   4 -18 1862.23 255.506   1
  -1  -4  18 2191.67 292.779   1
   1   4 -17 1667.81 238.478   1
  -1  -4  17 1298.99 251.815   1
   1  -4 -16 471.038 253.585   1
  -1   4  16 179.334 263.196   1
   1   4 -16 39.2746 189.881   1
  -1  -4  16 386.405 207.495   1
   1  -4 -15 136.145 237.029   1
  -1   4  15-123.723 262.338   1
   1   4 -15-36.6541 165.846   1
  -1  -4  15 460.360 197.999   1
   1  -4 -14 2967.07 310.579   1
  -1   4  14 2229.22 313.944   1
   1   4 -14 3200.15 273.695   1
  -1  -4  14 2788.68 271.665   1
   1  -4 -13 1812.00 226.348   1
  -1   4  13 2458.00 246.697   1
   1   4 -13 2038.89 219.838   1
  -1  -4  13 2278.31 242.304   1
   1  -4 -12-59.2472 188.601   1
   1   4 -12 28.6219 132.379   1
  -1  -4  12 125.050 139.743   1
  -1   4  12-21.7117 204.653   1
  -1   4  11 10299.8 629.079   1
  -1  -4  11 10022.8 585.258   1
   1   4 -11 9959.53 578.246   1
   1  -4 -11 9984.94 617.131   1
   1  -4 -10 2784.38 247.465   1
  -1   4  10 2210.31 264.068   1
  -1  -4  10 2284.69 198.522   1
   1   4 -10 2241.17 194.161   1
   1  -4  -9 65.4414 134.604   1
  -1   4   9 18.1154 141.613   1
  -1  -4   9-88.5242 111.761   1
  -1   4   8 31100.3 1659.08   1
   1   4  -8 28954.6 1616.96   1
  -1  -4   8 32616.5 1623.26   1
   1  -4  -8 31722.3 1651.18   1
   1  -4  -7 153.046 148.582   1
   1   4  -7 117.796 88.0380   1
  -1   4   7 246.536 169.523   1
   1   4  -6 8851.83 519.979   1
  -1  -4   6 9795.12 523.421   1
  -1   4   6 10211.7 565.010   1
   1  -4  -6 9813.59 552.469   1
   1   4  -5 23324.3 1302.50   1
   1  -4  -5 26117.8 1341.61   1
  -1   4   5 27781.2 1354.52   1
  -1  -4   5 26216.3 1308.31   1
  -1  -4   4 207785. 10312.2   1
   1   4  -4 196877. 10312.4   1
   1  -4  -3 13492.4 725.005   1
  -1   4   3 13032.2 727.843   1
  -1  -4   3 13248.5 691.567   1
   1   4  -3 13320.4 690.886   1
  -1   4   2 15664.4 784.744   1
   1  -4  -2 12938.9 776.266   1
  -1  -4   2 14270.7 753.918   1
   1   4  -2 14956.2 754.032   1
  -1   4   1 44437.9 2087.75   1
   1  -4  -1 43290.5 2083.47   1
  -1  -4   1 43815.0 2072.44   1
  -1   4   0 45.5160 78.6874   1
   1   4   0 25.4496 80.0357   1
   1  -4   0 4.64099 74.2148   1
  -1  -4   0-53.1603 80.6866   1
   1  -4   1 45175.5 2297.51   1
  -1  -4  -1 45223.3 2312.76   1
   1   4   1 41687.5 2311.99   1
  -1   4  -1 46132.9 2299.71   1
  -1  -4  -2 16191.2 847.600   1
   1   4   2 15501.2 849.653   1
  -1  -4  -3 12968.4 700.509   1
   1   4   3 12455.1 703.682   1
  -1   4  -4 196879. 10278.9   1
   1  -4   4 206865. 10279.4   1
  -1   4  -5 25236.7 1304.25   1
  -1  -4  -5 27000.2 1344.03   1
   1   4   5 26689.2 1351.32   1
   1  -4   5 24101.5 1306.35   1
  -1  -4  -6 11953.1 616.520   1
   1   4   6 11859.2 625.602   1
   1   4   7 333.472 126.261   1
   1  -4   7 195.153 94.6773   1
  -1  -4  -7 81.5997 102.038   1
  -1   4  -7 106.408 82.9756   1
   1   4   8 30620.6 1635.39   1
  -1   4  -8 30045.9 1590.49   1
   1  -4   8 31599.8 1599.64   1
  -1  -4  -8 29507.7 1624.32   1
   1   4   9 362.713 182.038   1
   1  -4   9 127.388 105.720   1
  -1  -4  -9 31.9236 142.030   1
   1   4  10 2467.28 260.932   1
  -1   4 -10 2074.66 193.822   1
   1  -4  10 2764.28 216.872   1
  -1  -4 -10 2374.56 236.882   1
  -1   4 -11 9812.50 584.060   1
  -1  -4 -11 10556.0 622.992   1
   1   4  11 10387.3 637.707   1
   1  -4  11 10445.1 595.774   1
   1  -4  12-15.3912 135.244   1
   1   4  12 43.4268 198.131   1
  -1   4 -12-220.457 134.039   1
  -1  -4 -12-154.265 188.907   1
   1   4  13 2202.87 280.691   1
   1  -4  13 1979.62 229.164   1
  -1   4 -13 2120.71 223.256   1
  -1  -4 -13 2339.03 262.028   1
   1   4  14 3139.16 326.677   1
   1  -4  14 2469.45 268.899   1
  -1  -4 -14 3443.57 303.578   1
  -1   4 -14 2558.04 248.869   1
   1   4  15 74.3513 254.422   1
   1  -4  15 178.648 187.244   1
  -1   4 -15 89.3716 175.192   1
  -1  -4 -15 243.425 219.469   1
   1  -4  16 105.671 196.975   1
   1   4  16 179.797 226.575   1
  -1   4 -16 250.924 192.663   1
  -1  -4 -16 458.537 202.936   1
   1  -4  17 1121.06 238.306   1
  -1   4 -17 1009.13 222.632   1
   1   4  18 1390.74 255.429   1
   1  -4  18 1470.16 265.835   1
  -1  -4 -18 1435.00 241.315   1
  -1   4 -18 1333.98 248.537   1
   1  -4  19 1797.99 278.827   1
   1   4  19 1897.70 332.062   1
  -1  -4 -19 1843.19 292.987   1
  -1   4 -19 1336.03 258.853   1
  -1  -4 -20 6481.78 486.051   1
  -1   4 -20 6585.95 469.840   1
   1   4  20 5305.19 500.321   1
   1  -4  20 5966.52 480.299   1
   1  -4  21 272.241 245.013   1
  -1  -4 -21 104.479 216.633   1
  -1   4 -21 275.533 231.917   1
   1  -4  22 1041.75 287.422   1
   1   4  22 753.668 311.172   1
  -1   4 -22 1160.66 273.127   1
  -1  -4 -22 1777.52 323.813   1
   1  -4  23 869.425 288.216   1
   1   4  23 526.252 263.884   1
  -1   4 -23 1138.91 267.178   1
  -1  -4 -23 1101.59 285.551   1
   1   4  24 1059.26 319.731   1
  -1   4 -24 1012.10 269.182   1
  -1  -4 -24 676.214 282.558   1
   1   4  25 649.043 313.673   1
  -1  -4 -25-27.0949 282.694   1
   1   4  26 146.943 263.581   1
  -1  -4 -26 134.659 241.563   1
   1   4  27 349.391 313.904   1
  -1  -4 -27 799.649 312.128   1
   1   4  28 344.592 256.236   1
  -1  -4 -28 836.863 272.441   1
   1   4  29-56.5855 302.934   1
  -1  -4 -29 722.605 318.030   1
   1  -5 -29 26.0033 248.320   1
  -1   5  27-29.0511 310.490   1
   1  -5 -26 26.6464 302.681   1
  -1   5  26 525.620 324.317   1
   1  -5 -25 748.213 299.542   1
   1   5 -23 570.586 280.320   1
  -1   5  23 262.956 267.541   1
   1  -5 -23 26.6011 230.303   1
  -1   5  22 436.944 247.535   1
   1  -5 -22 212.671 216.228   1
   1   5 -21-278.632 228.509   1
  -1  -5  21 54.6676 247.282   1
  -1   5  20 1885.88 272.739   1
   1   5 -20 1455.93 266.438   1
  -1  -5  20 1930.69 298.665   1
   1  -5 -20 1623.45 269.049   1
  -1   5  19 224.965 212.252   1
   1   5 -19 277.485 200.721   1
  -1  -5  19 74.5916 213.089   1
   1  -5 -19 103.301 190.070   1
  -1   5  18 275.988 226.497   1
   1   5 -18-65.5594 202.377   1
  -1  -5  18 400.430 232.004   1
   1  -5 -18 228.220 202.997   1
   1  -5 -17 271.579 225.063   1
  -1   5  17 322.449 243.477   1
   1  -5 -16 3929.75 373.406   1
   1   5 -16 3826.66 324.845   1
  -1  -5  16 4111.60 332.641   1
  -1   5  16 3650.92 383.861   1
  -1   5  15 377.755 270.829   1
   1  -5 -15-162.106 233.911   1
   1   5 -15-17.8917 174.374   1
  -1  -5  15 154.519 184.475   1
  -1   5  14 4545.68 414.818   1
   1   5 -14 5561.18 366.359   1
  -1  -5  14 5150.22 370.751   1
   1  -5 -14 4671.44 403.151   1
   1  -5 -13 856.289 183.614   1
  -1   5  13 772.345 186.860   1
   1   5 -13 497.920 155.890   1
  -1  -5  13 618.990 179.216   1
   1  -5 -12 2384.41 282.071   1
  -1  -5  12 2375.78 227.414   1
  -1   5  12 2196.79 293.533   1
   1   5 -12 2394.86 217.037   1
   1   5 -11 171.499 126.442   1
  -1  -5  11 92.2644 134.209   1
   1  -5 -10 29824.4 1625.63   1
  -1   5  10 30472.8 1637.48   1
  -1   5   9 170.659 143.050   1
   1   5  -9 36.8670 99.5757   1
  -1  -5   9 80.3242 104.459   1
   1  -5  -9 17.1164 137.902   1
   1   5  -8 3667.94 246.383   1
   1  -5  -8 3605.16 295.753   1
  -1   5   8 4011.94 314.500   1
  -1  -5   8 4020.90 249.022   1
   1  -5  -7 28994.9 1612.85   1
  -1   5   7 28043.9 1619.21   1
  -1  -5   7 31969.0 1577.17   1
  -1   5   6 90085.4 4510.02   1
  -1  -5   6 84907.2 4460.56   1
   1  -5  -6 86877.3 4500.60   1
   1   5  -6 88496.3 4458.88   1
   1   5  -5 1975.13 121.042   1
  -1   5   5 1953.76 210.828   1
   1  -5  -5 2056.94 189.143   1
  -1  -5   5 1556.80 120.588   1
   1   5  -4 78123.6 3957.99   1
  -1  -5   4 76928.2 3958.32   1
   1   5  -3 2480.52 145.187   1
   1  -5  -3 2532.98 203.426   1
  -1  -5   3 2480.60 142.968   1
  -1   5   3 2004.32 209.752   1
  -1  -5   2 73.7778 51.3755   1
   1  -5  -2 305.661 121.020   1
  -1   5   2 225.404 121.048   1
   1   5  -2 17.5446 53.8480   1
   1   5  -1 25419.4 1426.48   1
  -1   5   1 26996.5 1442.36   1
  -1  -5   1 29593.2 1427.00   1
   1  -5  -1 28477.2 1440.14   1
   1   5   0 3484.49 221.704   1
  -1  -5   0 3597.81 220.694   1
   1  -5   0 3582.23 223.434   1
  -1   5   0 3555.75 223.903   1
   1   5   1 28265.3 1502.78   1
   1  -5   1 28354.6 1484.35   1
  -1  -5  -1 29466.9 1500.47   1
  -1   5  -1 29174.2 1487.22   1
   1  -5   2 49.0005 45.4754   1
   1   5   2 53.1615 112.710   1
  -1  -5  -2 138.719 103.657   1
  -1   5  -2 56.0406 49.6341   1
   1   5   3 1852.01 192.480   1
  -1  -5  -3 2315.28 188.044   1
  -1  -5  -4 80899.3 4168.87   1
   1   5   4 80941.1 4174.05   1
   1   5   5 1524.96 191.037   1
   1  -5   5 1638.40 107.046   1
  -1  -5  -6 93677.6 4568.37   1
  -1   5  -6 80567.4 4521.67   1
   1   5   6 94234.7 4576.75   1
   1  -5   6 93942.6 4524.88   1
  -1  -5  -7 30685.3 1563.23   1
  -1   5  -7 29366.4 1511.54   1
   1   5   7 29628.2 1569.10   1
   1  -5   7 28198.5 1515.76   1
  -1  -5  -8 3378.86 255.167   1
  -1   5  -8 3225.05 214.639   1
   1  -5   8 3237.39 223.212   1
   1   5   8 3373.79 266.388   1
  -1   5  -9 102.106 89.2690   1
  -1  -5  -9 66.8578 157.143   1
   1  -5   9 66.3818 104.458   1
   1   5   9-228.231 177.376   1
   1   5  10 31181.8 1635.96   1
  -1  -5 -10 29227.0 1621.52   1
   1  -5  11 153.055 133.434   1
  -1   5 -11 159.974 119.851   1
   1   5  12 1739.32 253.634   1
   1  -5  12 2213.69 216.290   1
  -1   5 -12 2151.13 194.597   1
  -1  -5 -12 2016.66 244.465   1
   1   5  13 210.261 219.874   1
   1  -5  13 653.479 165.502   1
  -1  -5 -13 836.528 222.261   1
  -1   5 -13 574.442 148.702   1
  -1  -5 -14 4510.22 395.830   1
  -1   5 -14 5115.98 353.481   1
   1   5  14 5906.80 437.718   1
   1  -5  14 4886.93 363.468   1
   1   5  15 75.9473 200.239   1
   1  -5  15 37.7030 184.227   1
  -1   5 -15 138.558 173.386   1
  -1  -5 -15 158.153 190.422   1
   1   5  16 3478.47 385.696   1
   1  -5  16 3148.86 300.747   1
  -1   5 -16 3750.37 309.410   1
  -1  -5 -16 3267.82 347.528   1
   1   5  17 215.494 265.859   1
  -1  -5 -17 144.070 226.499   1
   1   5  18 496.730 252.995   1
   1  -5  18 185.571 199.992   1
  -1  -5 -18 369.140 215.418   1
  -1   5 -18 321.194 188.770   1
   1  -5  19 146.859 225.388   1
   1   5  19 253.604 290.463   1
  -1   5 -19 675.768 220.387   1
  -1  -5 -19 402.061 264.287   1
   1   5  20 1684.76 305.535   1
   1  -5  20 1618.06 277.828   1
  -1  -5 -20 1624.47 298.845   1
  -1   5 -20 1698.67 262.411   1
   1  -5  21 187.405 237.872   1
  -1   5 -21 489.627 231.438   1
   1   5  22 1132.50 326.575   1
  -1  -5 -22 106.225 284.098   1
   1   5  23 292.118 263.654   1
  -1   5 -23 79.8127 235.263   1
  -1  -5 -23 268.323 249.104   1
  -1  -5 -25 942.681 322.906   1
   1   5  25 1349.68 330.692   1
  -1  -5 -26 587.597 256.352   1
   1   5  26 116.601 237.166   1
  -1  -5 -27 579.993 307.312   1
   1   5  27 115.302 311.789   1
   1   5  29-111.516 284.303   1
  -1  -5 -29 432.099 289.659   1
  -1   6  28-141.511 299.407   1
   1  -6 -28 338.469 305.605   1
  -1   6  27 948.383 349.761   1
   1  -6 -27 2275.37 360.348   1
  -1   6  26 115.815 313.678   1
   1  -6 -26 501.748 303.952   1
  -1   6  25 1310.30 316.374   1
   1  -6 -24 1702.24 308.149   1
  -1   6  23 466.961 250.353   1
   1  -6 -23 159.353 209.724   1
  -1   6  22-204.121 227.071   1
   1   6 -22 129.525 240.263   1
   1  -6 -22 133.035 205.578   1
   1  -6 -21 583.301 225.381   1
   1   6 -21 595.455 219.236   1
  -1  -6  21 917.893 255.553   1
  -1   6  21 376.956 222.515   1
  -1  -6  20 11132.6 670.372   1
   1   6 -20 10184.3 648.398   1
   1  -6 -20 9322.35 651.597   1
  -1   6  20 10062.4 670.995   1
   1  -6 -19 1041.70 249.518   1
   1   6 -19 1032.37 236.153   1
  -1   6  19 1759.02 284.789   1
  -1  -6  19 1168.54 258.609   1
   1  -6 -18 1794.31 298.873   1
   1   6 -18 1988.43 253.968   1
  -1  -6  18 2409.29 283.365   1
  -1   6  18 2288.68 320.998   1
   1  -6 -17 3955.16 378.158   1
   1   6 -17 4048.70 318.849   1
  -1   6  17 3080.18 375.994   1
  -1  -6  17 3521.15 318.595   1
   1   6 -16 2547.85 261.338   1
  -1  -6  16 2457.55 265.785   1
   1  -6 -15 378.814 239.170   1
   1   6 -15 698.886 175.681   1
  -1  -6  15 553.198 175.683   1
  -1   6  15 489.849 268.426   1
  -1  -6  14 5033.06 370.735   1
   1   6 -14 5761.54 374.017   1
   1  -6 -14 4710.83 392.288   1
  -1   6  14 4852.14 409.132   1
   1  -6 -13-21.9787 199.343   1
   1   6 -13-14.0951 132.151   1
  -1  -6  13 61.2091 141.149   1
  -1   6  13-168.288 228.394   1
   1  -6 -12 2508.50 287.287   1
   1   6 -12 2424.14 209.459   1
  -1   6  12 2536.59 308.918   1
  -1  -6  12 2454.64 220.565   1
  -1   6  11 4300.56 362.551   1
   1  -6 -11 4428.55 354.962   1
  -1  -6  10 21878.4 1167.31   1
   1   6 -10 21871.4 1162.90   1
  -1  -6   9 18580.2 940.653   1
  -1   6   9 14918.4 987.801   1
   1  -6  -9 17266.8 988.174   1
   1   6  -9 17790.2 933.246   1
  -1  -6   8 33474.1 1661.62   1
   1   6  -8 31495.4 1657.25   1
   1  -6  -8 30091.3 1705.60   1
  -1   6   8 31443.9 1718.03   1
   1  -6  -7 373.698 166.363   1
  -1  -6   7 289.058 73.2820   1
   1   6  -7 258.671 69.5860   1
  -1   6   7 345.231 184.677   1
  -1  -6   6 704.845 76.2213   1
   1   6  -6 904.502 75.3561   1
  -1   6   6 856.571 175.162   1
   1  -6  -5 12893.8 739.536   1
  -1   6   5 13461.0 749.297   1
   1  -6  -4 60765.3 3168.53   1
  -1   6   4 61567.6 3174.11   1
   1   6  -3 318.341 53.5985   1
  -1  -6   3 327.463 47.7275   1
   1  -6  -2 8385.08 474.206   1
  -1   6   2 8026.92 476.928   1
   1   6  -2 8398.47 445.924   1
  -1   6   1 33109.5 1670.78   1
   1   6  -1 31034.2 1653.07   1
   1  -6  -1 33612.3 1667.81   1
  -1  -6   1 31242.1 1651.40   1
  -1   6   0-68.9246 89.5509   1
   1   6   0-48.2595 80.7869   1
  -1  -6   0-25.4396 72.3275   1
   1  -6   0 6.34168 79.7152   1
   1  -6   1 34281.9 1730.76   1
   1   6   1 34166.5 1750.11   1
  -1   6  -1 31820.9 1732.37   1
  -1  -6  -1 34424.1 1746.69   1
  -1   6  -2 8218.42 433.100   1
  -1  -6  -2 7964.99 465.178   1
   1   6   2 7961.49 470.077   1
  -1  -6  -4 62587.1 3236.17   1
   1   6   4 62404.0 3241.99   1
  -1  -6  -5 13154.1 720.164   1
   1   6   5 12487.9 724.781   1
   1  -6   6 876.116 72.0798   1
  -1  -6  -6 1070.18 168.288   1
   1   6   6 665.673 180.213   1
  -1   6  -6 941.168 71.1800   1
   1  -6   7 340.328 67.3093   1
   1   6   7 120.938 139.113   1
  -1  -6  -7 289.193 124.563   1
  -1   6  -7 356.463 63.6908   1
  -1   6  -8 32299.4 1621.07   1
   1   6   8 32492.9 1688.56   1
   1  -6   8 30516.9 1624.68   1
  -1  -6  -8 29466.5 1670.28   1
  -1   6  -9 18986.3 1007.25   1
   1  -6   9 19336.4 1012.56   1
   1   6   9 18925.3 1075.06   1
  -1  -6  -9 18812.8 1061.65   1
  -1   6 -10 21351.3 1145.26   1
   1  -6  10 21892.0 1150.12   1
  -1  -6 -11 4877.03 373.622   1
   1   6  11 4570.34 380.461   1
   1   6  12 2671.51 302.497   1
  -1   6 -12 2579.17 213.861   1
   1  -6  12 2570.03 229.534   1
  -1  -6 -12 2946.36 283.311   1
   1  -6  13 219.472 138.400   1
   1   6  13 360.845 187.420   1
  -1   6 -13 81.1662 134.532   1
  -1  -6 -13-128.874 163.428   1
  -1   6 -14 4796.17 345.270   1
  -1  -6 -14 5373.77 412.489   1
   1   6  14 5423.09 435.452   1
   1  -6  14 5206.34 362.303   1
   1   6  15 362.094 265.092   1
   1  -6  15 574.285 200.768   1
  -1  -6 -15 738.222 239.550   1
  -1   6 -15 795.528 181.271   1
   1  -6  16 1849.41 253.218   1
  -1   6 -16 2263.97 249.349   1
   1   6  17 3469.48 360.708   1
  -1   6 -17 3706.25 306.978   1
   1  -6  17 3542.55 311.527   1
  -1  -6 -17 2871.96 330.046   1
   1   6  18 1759.33 345.174   1
  -1  -6 -18 2736.86 329.290   1
   1  -6  19 782.645 247.633   1
   1   6  19 1108.07 305.099   1
  -1   6 -19 976.543 234.895   1
  -1  -6 -19 1629.06 288.536   1
  -1   6 -20 10661.6 617.834   1
   1  -6  20 9931.37 617.743   1
   1   6  20 8850.10 626.379   1
   1   6  21 463.047 296.917   1
  -1   6 -21 532.548 226.195   1
   1  -6  21 529.956 247.966   1
  -1  -6 -21 631.309 285.912   1
  -1   6 -22 127.283 233.515   1
   1   6  22-318.981 317.486   1
  -1  -6 -22 239.871 290.657   1
   1   6  23 262.534 237.583   1
  -1  -6 -23 26.7911 217.448   1
  -1  -6 -24 2710.09 368.469   1
   1   6  25 1633.17 349.921   1
   1   6  26 57.8261 226.955   1
  -1  -6 -26 158.821 228.188   1
   1   6  27 1882.43 362.568   1
  -1  -6 -27 1720.94 328.694   1
   1   6  28 139.936 288.542   1
  -1  -6 -28 127.315 293.762   1
   1  -7 -28 847.015 324.896   1
  -1   7  28 670.141 308.753   1
   1  -7 -26 732.370 305.439   1
  -1   7  26 487.763 323.581   1
   1  -7 -25 685.293 299.438   1
  -1   7  25 173.502 288.876   1
  -1   7  24 726.383 313.969   1
   1  -7 -24-105.906 272.586   1
  -1   7  22 3034.79 373.963   1
   1  -7 -22 3165.82 348.976   1
  -1   7  21 29.0805 265.272   1
   1  -7 -21 79.7306 245.160   1
   1   7 -20 456.798 214.190   1
  -1  -7  20 124.974 234.389   1
   1  -7 -20 238.135 254.016   1
  -1   7  19 57.2085 282.270   1
   1  -7 -19 104.977 261.490   1
   1   7 -19 129.095 205.088   1
  -1  -7  19 305.343 216.197   1
  -1   7  18 10553.6 746.488   1
   1   7 -18 12002.4 697.061   1
  -1  -7  18 12000.7 707.429   1
   1  -7 -18 10541.9 733.057   1
  -1   7  17 831.334 297.333   1
   1   7 -17 205.929 183.330   1
  -1  -7  17 347.248 194.402   1
   1  -7 -17 254.342 255.150   1
  -1   7  16-270.321 263.420   1
   1   7 -16 207.244 166.208   1
  -1  -7  16-131.946 179.551   1
   1  -7 -16-173.675 250.591   1
  -1   7  15 52.5742 196.659   1
   1   7 -15-63.0986 153.403   1
  -1  -7  15-17.2631 167.864   1
   1  -7 -15 458.437 198.565   1
  -1   7  14 330.701 267.538   1
   1   7 -14 299.527 144.437   1
  -1  -7  14 327.806 155.632   1
   1  -7 -14 864.590 259.591   1
  -1   7  13 983.942 262.558   1
   1   7 -13 648.623 142.037   1
  -1  -7  13 654.467 158.788   1
   1  -7 -13 655.220 236.543   1
  -1   7  12 1424.88 255.267   1
   1  -7 -12 1215.09 238.544   1
  -1   7  11-227.574 222.851   1
   1   7 -11 94.6678 99.4980   1
  -1  -7  11-126.985 125.454   1
   1  -7 -11 228.702 204.095   1
  -1   7  10 1108.31 225.447   1
   1  -7 -10 1045.90 215.174   1
   1   7 -10 1144.16 124.243   1
  -1  -7  10 1055.25 122.050   1
  -1   7   9 6817.10 464.478   1
   1   7  -9 6383.92 381.000   1
   1  -7  -9 6096.42 444.208   1
  -1  -7   9 7535.59 387.839   1
  -1   7   8 6829.96 431.311   1
  -1  -7   8 5939.85 350.078   1
   1  -7  -8 6410.32 421.695   1
   1   7  -8 6614.86 351.513   1
   1   7  -7 1283.26 88.9061   1
  -1  -7   7 1098.38 86.4792   1
   1  -7  -7 1235.21 187.459   1
  -1   7   7 1124.78 199.622   1
   1  -7  -6 19129.1 1064.22   1
  -1   7   6 19558.6 1074.53   1
   1  -7  -5 3462.06 262.075   1
  -1   7   5 3205.92 273.337   1
   1  -7  -4 588.908 134.087   1
  -1   7   4 516.157 146.223   1
   1   7  -3 2893.36 170.479   1
  -1   7   3 3124.69 244.177   1
   1  -7  -3 2611.30 230.330   1
  -1  -7   3 3070.91 168.763   1
   1  -7  -2 13113.0 812.970   1
  -1  -7   2 15843.4 785.967   1
  -1   7   1 677.264 124.543   1
   1   7  -1 959.918 97.8044   1
   1  -7  -1 836.662 116.790   1
  -1  -7   1 790.903 90.4307   1
   1   7   0 18209.4 972.038   1
   1  -7   0 18270.9 969.513   1
  -1   7   0 18456.1 973.406   1
  -1   7  -1 934.850 100.859   1
   1   7   1 744.511 124.050   1
   1  -7   1 914.089 92.9734   1
   1  -7   2 14964.2 780.754   1
  -1  -7  -3 3432.89 242.520   1
   1   7   3 2922.16 245.644   1
  -1  -7  -4 686.244 137.356   1
   1   7   4 601.639 146.673   1
  -1  -7  -5 3611.04 267.976   1
   1   7   5 3200.96 272.853   1
   1   7   6 18629.0 940.376   1
  -1  -7  -6 14913.5 915.072   1
  -1  -7  -7 1187.22 192.520   1
   1   7   7 1371.24 217.274   1
  -1  -7  -8 5872.36 409.117   1
  -1   7  -8 5897.86 332.274   1
   1   7   8 6881.30 435.615   1
   1  -7   8 6286.31 335.601   1
  -1   7  -9 7067.40 382.468   1
  -1  -7  -9 6910.69 452.396   1
   1  -7   9 6542.19 385.037   1
   1   7   9 7239.04 466.108   1
  -1  -7 -10 1234.88 208.881   1
  -1   7 -10 996.879 112.218   1
   1  -7  10 991.068 124.860   1
   1   7  10 957.575 223.836   1
  -1  -7 -11-162.385 195.826   1
  -1   7 -11-36.3205 92.9701   1
   1  -7  11 39.3658 102.999   1
   1   7  11 22.6935 217.270   1
  -1  -7 -12 1526.85 259.987   1
   1   7  12 2138.81 284.857   1
  -1   7 -13 342.582 125.028   1
  -1  -7 -13 639.126 219.951   1
   1  -7  13 292.583 145.948   1
   1   7  13 642.598 238.743   1
  -1  -7 -14 296.402 202.799   1
  -1   7 -14-110.295 144.236   1
   1  -7  14 299.600 143.680   1
   1   7  14 358.049 200.111   1
  -1  -7 -15 423.074 257.338   1
  -1   7 -15-45.8078 146.202   1
   1  -7  15 16.6378 146.095   1
   1   7  15-79.1262 255.743   1
  -1   7 -16 150.145 156.851   1
  -1  -7 -16 120.559 237.858   1
   1  -7  16 18.2223 159.527   1
   1   7  16-216.572 283.325   1
  -1  -7 -17 123.409 228.919   1
  -1   7 -17 145.450 171.371   1
   1  -7  17-79.3363 164.874   1
   1   7  17-194.030 268.761   1
  -1   7 -18 11004.8 641.375   1
   1   7  18 10961.1 691.332   1
   1  -7  18 10974.6 650.651   1
  -1   7 -19 84.3869 181.243   1
  -1  -7 -19-179.578 259.699   1
   1   7  19-114.597 269.326   1
   1  -7  19 277.137 207.668   1
  -1   7 -20 45.3295 205.568   1
  -1  -7 -20-78.1836 283.083   1
   1  -7  20 98.3735 236.064   1
   1   7  20 28.9001 304.395   1
   1   7  21-347.645 289.217   1
  -1  -7 -21 450.093 282.398   1
   1   7  22 3393.99 372.781   1
  -1  -7 -22 3810.97 369.109   1
   1   7  24-29.1899 306.926   1
  -1  -7 -24 857.007 315.068   1
   1   7  25 57.9215 280.309   1
  -1  -7 -25 345.402 262.309   1
   1   7  26 458.275 281.212   1
  -1  -7 -26 865.182 287.412   1
   1   7  28 414.055 297.358   1
  -1  -7 -28 1004.06 293.418   1
   1  -8 -27 51.4085 294.902   1
  -1   8  26 769.949 329.634   1
   1  -8 -26 415.344 302.417   1
  -1   8  25 1090.91 338.520   1
   1  -8 -25 1071.96 317.339   1
  -1   8  24 520.396 328.115   1
   1  -8 -24 289.544 286.043   1
  -1   8  23 406.651 315.093   1
   1  -8 -23 765.817 303.950   1
  -1   8  22 58.3487 315.215   1
   1  -8 -22 372.181 292.430   1
  -1   8  21-262.298 332.095   1
   1  -8 -21 559.055 295.024   1
  -1   8  20 348.067 312.784   1
   1  -8 -20 158.955 269.077   1
   1   8 -19 570.911 206.553   1
   1   8 -18 2363.37 245.759   1
   1  -8 -18 1723.27 308.421   1
  -1   8  18 1879.33 338.867   1
  -1  -8  18 2141.33 260.472   1
   1   8 -17 589.706 172.185   1
   1  -8 -17 386.169 194.326   1
  -1   8  17 140.316 201.812   1
  -1  -8  17 382.380 186.852   1
   1   8 -16 188.980 149.918   1
   1  -8 -16 226.703 247.690   1
  -1   8  16 439.326 277.691   1
  -1  -8  16 366.121 174.230   1
   1   8 -15 84.7839 145.866   1
   1  -8 -15 517.166 264.945   1
  -1   8  15 349.014 281.683   1
  -1  -8  15 15.7539 158.577   1
  -1   8  14 2242.38 295.805   1
   1   8 -14 2200.05 210.789   1
  -1  -8  14 2451.48 233.724   1
   1  -8 -14 2631.09 292.088   1
   1  -8 -13 463.030 233.435   1
  -1   8  13 226.964 248.205   1
  -1  -8  12 9141.38 518.657   1
   1  -8 -12 9302.03 598.012   1
   1   8 -12 8623.15 511.819   1
  -1   8  12 9061.51 603.708   1
  -1   8  11-187.896 237.760   1
  -1  -8  11 33.8348 96.1773   1
   1  -8 -11 214.471 228.276   1
   1   8 -11 7.87686 91.0160   1
   1  -8 -10 5541.02 407.119   1
  -1   8  10 5259.44 413.821   1
  -1  -8  10 5009.74 308.511   1
   1   8 -10 5665.09 310.276   1
  -1  -8   9 418.359 70.7445   1
   1   8  -9 595.508 74.1393   1
   1  -8  -8 22009.5 1212.25   1
  -1   8   8 21943.5 1220.94   1
   1  -8  -7 4220.15 323.136   1
  -1   8   7 4337.87 338.869   1
   1  -8  -6 5471.92 368.605   1
  -1   8   6 4990.85 373.521   1
   1  -8  -5 90.0385 131.872   1
  -1   8   5 130.867 151.820   1
   1  -8  -4 8661.43 524.055   1
  -1   8   4 8837.84 530.726   1
  -1   8   3 27.2159 127.944   1
   1   8  -3 40.2334 55.3310   1
  -1  -8   3 51.0799 44.3261   1
  -1  -8   2 67591.5 3436.88   1
   1   8  -2 66497.4 3440.45   1
   1  -8  -1 18155.7 981.350   1
   1   8  -1 17783.3 970.092   1
  -1  -8   1 18544.9 965.975   1
  -1   8   1 19020.5 987.884   1
  -1   8   0 8.83009 95.3406   1
   1  -8   0-8.10555 92.8265   1
   1   8   0-62.7413 97.3596   1
  -1  -8   0 7.98835 81.6064   1
  -1  -8  -1 19526.4 1000.49   1
   1  -8   1 18526.2 983.561   1
  -1   8  -1 18325.8 986.962   1
   1   8   1 18558.7 1004.38   1
  -1  -8  -2 66619.1 3507.85   1
  -1   8  -2 67854.9 3480.41   1
   1  -8   2 67529.8 3478.85   1
   1   8   2 70871.6 3517.24   1
   1   8   3 109.718 143.022   1
   1   8   4 9405.25 543.149   1
  -1  -8  -4 8550.41 525.910   1
  -1  -8  -5 101.951 135.461   1
   1   8   5-49.8268 147.605   1
  -1  -8  -6 5894.24 395.489   1
   1   8   6 5890.67 406.273   1
   1   8   7 5389.81 387.827   1
  -1  -8  -7 4696.11 355.705   1
   1   8   8 24098.6 1311.77   1
  -1  -8  -8 23141.9 1293.49   1
  -1   8  -9 343.221 49.3869   1
   1   8  10 5279.52 418.394   1
  -1  -8 -10 5621.17 407.497   1
   1  -8  10 5191.04 301.293   1
  -1   8 -10 5295.37 299.870   1
  -1   8 -11 71.6769 84.6176   1
  -1  -8 -11 104.871 197.725   1
   1   8  11 23.5184 230.329   1
   1  -8  11 61.4846 90.5686   1
   1   8  12 9206.35 657.344   1
  -1  -8 -12 10295.2 653.491   1
   1  -8  12 10111.3 581.458   1
  -1   8 -12 10953.0 576.534   1
   1   8  13 228.183 224.635   1
  -1  -8 -13-180.718 205.470   1
   1   8  14 2433.74 300.487   1
  -1  -8 -14 2983.29 291.997   1
   1  -8  14 2453.64 230.621   1
  -1   8 -14 2412.41 217.245   1
  -1   8 -15 69.7942 136.802   1
  -1  -8 -15 191.508 199.742   1
   1  -8  15-15.1456 143.990   1
   1   8  15 322.723 225.892   1
  -1   8 -16-62.5696 155.122   1
  -1  -8 -16-97.9963 242.297   1
   1  -8  16 321.138 176.194   1
   1   8  16 302.809 264.948   1
  -1   8 -17 293.039 160.955   1
  -1  -8 -17 324.814 257.603   1
   1  -8  17 783.298 189.582   1
   1   8  17 645.694 292.341   1
  -1   8 -18 2244.78 243.703   1
  -1  -8 -18 1761.30 320.226   1
   1   8  18 1454.66 337.736   1
   1  -8  18 2094.64 253.546   1
  -1   8 -19 450.059 202.604   1
  -1  -8 -20-78.8289 205.676   1
   1   8  20 579.070 246.567   1
  -1  -8 -21-106.042 251.195   1
   1   8  21 145.176 275.838   1
  -1  -8 -22 479.180 284.731   1
   1   8  22 348.036 306.220   1
  -1  -8 -23 560.879 293.023   1
   1   8  23 465.819 318.581   1
  -1  -8 -24 213.084 260.991   1
   1   8  24 145.174 279.555   1
  -1  -8 -25 816.969 279.576   1
   1   8  25 1149.68 308.594   1
  -1  -8 -26 700.407 311.852   1
   1   8  26 368.717 318.369   1
  -1  -8 -27 557.940 294.042   1
   1   8  27 389.761 312.267   1
  -1   9  27-277.002 254.109   1
   1  -9 -27 126.726 250.633   1
  -1   9  25 513.847 297.542   1
   1  -9 -25 311.962 286.479   1
  -1   9  23 608.365 318.255   1
   1  -9 -23 1212.59 300.765   1
  -1   9  22 2122.97 345.348   1
   1  -9 -22 2166.86 326.782   1
  -1   9  21 583.587 283.013   1
   1  -9 -21 292.307 233.573   1
  -1   9  20 29.1233 222.126   1
   1  -9 -20 611.498 217.143   1
  -1   9  19 1768.33 315.524   1
   1  -9 -19 1113.48 284.839   1
   1  -9 -18 3343.60 370.704   1
   1   9 -18 2698.80 270.038   1
  -1   9  18 2757.78 371.218   1
   1   9 -17 203.857 153.280   1
   1  -9 -17 468.106 274.016   1
  -1   9  17 340.527 302.031   1
  -1  -9  17 597.427 188.977   1
   1  -9 -16 3176.38 350.913   1
  -1  -9  16 3945.90 293.874   1
  -1   9  16 3520.51 379.766   1
   1   9 -16 3821.30 282.668   1
  -1   9  15 846.898 276.951   1
   1  -9 -15 250.460 247.023   1
  -1  -9  15 537.857 147.427   1
   1   9 -15 381.834 134.595   1
  -1  -9  14 207.086 135.198   1
   1  -9 -13 1875.79 253.508   1
  -1  -9  13 1695.13 170.061   1
   1   9 -13 1846.20 160.752   1
  -1   9  13 1347.28 264.540   1
  -1  -9  12 7521.58 426.060   1
   1  -9 -12 8009.53 533.667   1
   1   9 -12 7494.84 427.088   1
  -1   9  12 7507.68 539.984   1
   1  -9 -11 265.893 231.499   1
  -1   9  11 193.215 238.344   1
  -1  -9  11 148.433 71.0234   1
   1   9 -11 111.617 70.1502   1
   1  -9 -10 915.093 203.431   1
  -1   9  10 835.148 223.187   1
   1  -9  -9 2033.77 235.938   1
  -1   9   9 1685.08 237.436   1
   1  -9  -7 2007.50 233.539   1
  -1   9   7 1671.60 237.653   1
  -1   9   6 13907.6 806.302   1
   1  -9  -5 11249.5 612.450   1
  -1   9   5 9141.22 608.794   1
   1  -9  -4 5320.75 367.129   1
  -1   9   4 5650.47 373.285   1
  -1   9   3-102.290 131.064   1
   1   9  -3 131.327 58.8000   1
  -1  -9   3 90.3297 50.8412   1
   1  -9  -3-93.4008 114.319   1
   1   9  -2 16580.2 824.560   1
  -1   9   2 15038.5 860.489   1
   1  -9  -2 15506.6 852.710   1
  -1  -9   2 14918.7 818.537   1
   1   9  -1 3151.21 212.431   1
  -1  -9   1 2712.86 194.475   1
   1   9   0 28155.5 1472.25   1
  -1  -9   0 26590.8 1463.74   1
  -1   9   0 28439.0 1471.53   1
   1  -9   0 28713.3 1466.70   1
  -1   9  -1 2534.04 200.390   1
   1  -9   1 3405.04 200.230   1
  -1  -9  -2 15208.1 854.372   1
  -1   9  -2 16461.3 824.686   1
   1   9   2 16129.5 864.205   1
   1  -9   2 14862.8 820.081   1
  -1  -9  -3 155.824 135.251   1
  -1  -9  -4 6640.47 412.719   1
   1   9   4 5898.70 412.127   1
  -1  -9  -5 10084.4 631.548   1
   1   9   5 11736.0 656.424   1
   1   9   6 14177.3 822.279   1
  -1  -9  -7 1847.64 224.016   1
   1   9   7 1725.50 253.687   1
  -1  -9  -9 2899.04 275.402   1
   1   9   9 2045.51 267.085   1
   1   9  10 1095.07 221.000   1
  -1  -9 -10 664.536 192.774   1
   1   9  11-242.788 192.690   1
  -1  -9 -11 64.8735 165.760   1
   1  -9  11 3.41947 44.2371   1
  -1   9 -11 32.4693 49.7303   1
   1   9  12 7374.16 500.694   1
  -1  -9 -12 7799.08 481.691   1
   1  -9  12 6495.18 385.275   1
  -1   9 -12 6869.17 383.614   1
  -1   9 -13 1544.88 148.858   1
  -1  -9 -13 1944.09 238.390   1
   1  -9  13 1906.69 159.501   1
   1   9  13 1586.22 263.430   1
  -1   9 -14-29.9573 112.317   1
   1  -9  14 151.014 130.235   1
   1   9  15-54.7661 221.407   1
  -1  -9 -15 243.561 195.526   1
   1   9  16 3102.99 350.270   1
  -1  -9 -16 3207.68 330.714   1
   1  -9  16 3280.51 276.074   1
  -1   9 -16 3484.43 267.821   1
  -1   9 -17 308.230 164.957   1
  -1  -9 -17 227.652 243.805   1
   1   9  17 540.103 290.064   1
   1  -9  17 133.401 169.370   1
   1   9  18 3223.02 385.630   1
  -1  -9 -18 2754.22 348.308   1
  -1   9 -18 2294.20 263.010   1
   1   9  19 1072.27 326.680   1
  -1  -9 -19 1044.21 298.969   1
   1   9  20 87.0485 304.616   1
  -1  -9 -20 794.342 285.742   1
   1   9  21 696.216 303.774   1
  -1  -9 -21 718.496 282.588   1
   1   9  22 2616.38 322.506   1
  -1  -9 -22 1998.53 295.297   1
   1   9  23 1479.80 323.495   1
  -1  -9 -23 1090.41 286.232   1
   1   9  25 427.440 318.702   1
  -1  -9 -25-130.241 289.690   1
   1   9  27 439.409 273.996   1
  -1  -9 -27 225.052 247.205   1
  -1  10  26 1811.33 350.281   1
   1 -10 -26 2077.98 333.660   1
  -1  10  25 367.571 304.448   1
   1 -10 -25 257.279 261.503   1
  -1  10  24 1144.10 325.839   1
   1 -10 -24 650.536 277.042   1
  -1  10  23-173.032 300.737   1
   1 -10 -23 577.026 282.287   1
  -1  10  22 1102.40 334.187   1
   1 -10 -22 737.724 293.186   1
  -1  10  20 1342.67 342.561   1
   1 -10 -20 796.987 305.037   1
  -1  10  19 756.989 293.628   1
   1 -10 -19 478.163 261.312   1
  -1  10  18 202.725 223.130   1
   1 -10 -18 211.764 201.553   1
  -1  10  17 430.316 293.697   1
   1 -10 -17 341.587 256.776   1
   1 -10 -16 6583.81 487.292   1
  -1  10  16 5237.74 490.406   1
  -1  10  15-195.013 203.040   1
  -1 -10  15 132.350 110.755   1
   1  10 -15 19.1524 111.614   1
   1 -10 -15-204.225 205.606   1
  -1  10  14 1170.42 300.502   1
   1 -10 -14 1000.22 272.601   1
  -1 -10  14 1078.23 118.888   1
   1  10 -14 1029.72 116.109   1
   1 -10 -13 73.0103 193.169   1
  -1 -10  13 101.680 62.1043   1
  -1  10  13 53.1445 202.888   1
   1  10 -13 8.86246 58.3460   1
  -1  10  12 516.811 264.586   1
   1 -10 -12 1017.44 254.960   1
  -1  10  11 374.322 249.003   1
   1 -10 -11 525.660 246.842   1
  -1  10  10 1010.24 253.100   1
   1 -10 -10 1696.75 254.563   1
  -1  10   9 2607.47 298.626   1
  -1  10   8-44.0470 210.318   1
   1 -10  -8-20.1682 186.550   1
  -1  10   7 1109.79 235.076   1
   1 -10  -7 1399.77 221.547   1
   1 -10  -6 7657.39 499.066   1
  -1  10   6 7869.87 512.699   1
  -1  10   5 129.396 165.733   1
   1 -10  -5-135.377 153.045   1
  -1  10   4 222.177 166.228   1
   1 -10  -4 562.850 148.488   1
  -1  10   3 405.769 156.619   1
   1  10  -3 291.372 66.1416   1
   1 -10  -3 440.708 152.097   1
  -1 -10   3 134.224 58.9194   1
  -1 -10   2 2317.23 160.890   1
   1 -10  -2 2114.34 206.153   1
  -1  10   2 2540.29 218.921   1
   1  10  -2 2387.20 171.929   1
   1 -10  -1 679.236 123.426   1
  -1 -10   1 1041.73 112.046   1
   1  10  -1 891.963 124.642   1
  -1  10   1 974.233 148.731   1
   1 -10   0 49.4029 100.706   1
  -1 -10   0-68.0053 101.234   1
   1  10   0 142.023 113.841   1
  -1  10   0-96.6833 114.339   1
   1 -10   1 705.235 109.317   1
  -1 -10  -1 988.234 137.582   1
  -1  10  -1 931.311 118.983   1
   1  10   1 819.019 145.808   1
  -1  10  -2 2450.63 166.026   1
  -1 -10  -2 2489.24 208.946   1
   1 -10   2 2135.73 158.622   1
   1  10   2 2521.16 218.913   1
   1  10   3 125.303 151.666   1
  -1  10  -3 114.351 45.0010   1
   1 -10   3 173.468 40.4541   1
  -1 -10  -3 125.785 130.187   1
  -1 -10  -4 365.720 150.791   1
   1  10   4 85.3961 160.575   1
  -1 -10  -5 395.058 158.641   1
   1  10   5 147.336 167.169   1
  -1 -10  -6 7264.93 469.595   1
   1  10   7 1065.94 235.686   1
  -1 -10  -7 802.137 201.896   1
   1  10   8 220.685 202.473   1
  -1 -10  -8-19.6564 171.049   1
   1  10   9 1920.67 258.723   1
   1  10  10 1592.67 278.802   1
  -1 -10 -10 1652.86 259.772   1
   1  10  11 525.296 266.909   1
  -1 -10 -11 244.876 237.693   1
   1  10  12 1163.72 274.777   1
  -1 -10 -12 736.176 255.339   1
   1  10  13 106.481 256.873   1
   1  10  14 927.924 266.342   1
  -1 -10 -14 1212.92 248.161   1
   1 -10  14 1011.52 108.822   1
  -1  10 -14 996.567 102.622   1
  -1  10 -15 55.9962 95.1656   1
  -1 -10 -15 99.0918 224.048   1
   1  10  15-83.5992 249.842   1
   1 -10  15 8.69431 103.430   1
  -1 -10 -16 5372.88 423.413   1
  -1  10 -16 4677.62 317.818   1
   1  10  16 5786.72 460.194   1
   1  10  17 86.1883 256.078   1
  -1 -10 -17 25.6825 240.804   1
   1  10  18-173.729 284.234   1
  -1 -10 -18 130.283 242.329   1
   1  10  19 784.806 291.806   1
  -1 -10 -19 1027.25 290.955   1
   1  10  20 494.570 331.068   1
  -1 -10 -20 716.418 287.068   1
   1  10  22 1017.74 330.082   1
  -1 -10 -22 612.656 294.431   1
   1  10  23 463.395 307.271   1
  -1 -10 -23 477.558 291.456   1
   1  10  24 944.953 277.388   1
  -1 -10 -24 891.449 253.403   1
   1  10  25 338.571 294.635   1
  -1 -10 -25 412.448 265.806   1
   1  10  26 1882.27 361.414   1
  -1 -10 -26 2095.39 345.509   1
  -1  11  26 605.701 315.716   1
   1 -11 -26 981.412 306.057   1
  -1  11  25-56.1517 301.992   1
   1 -11 -25-204.017 270.395   1
  -1  11  24 853.400 319.846   1
   1 -11 -24 1267.62 286.876   1
  -1  11  23 546.044 281.934   1
   1 -11 -23 156.785 247.527   1
  -1  11  22-28.9475 241.709   1
   1 -11 -22 420.996 219.756   1
  -1  11  21 261.941 264.241   1
   1 -11 -21 211.338 243.964   1
  -1  11  20-204.754 302.859   1
   1 -11 -20 345.924 273.703   1
  -1  11  19 555.464 320.700   1
   1 -11 -19 558.482 289.685   1
  -1  11  18 2213.96 332.806   1
   1 -11 -18 1221.96 284.049   1
  -1  11  16 4987.58 462.177   1
   1 -11 -16 4398.24 431.569   1
  -1  11  15 1329.01 267.027   1
   1 -11 -15 750.339 219.436   1
  -1  11  14 834.151 286.936   1
   1 -11 -14 178.014 247.716   1
  -1  11  13 571.864 235.740   1
  -1  11  12 3744.56 379.086   1
   1 -11 -12 3744.84 356.239   1
  -1  11  11 1677.63 308.830   1
   1 -11 -11 1889.71 284.106   1
   1 -11 -10 12178.5 756.517   1
  -1  11   9 48.0809 234.846   1
   1 -11  -9-109.993 219.613   1
  -1  11   8 2877.90 305.565   1
   1 -11  -8 3160.27 306.803   1
  -1  11   6 103.629 190.459   1
   1 -11  -6 777.192 187.061   1
  -1  11   5 369.568 187.514   1
   1 -11  -5 621.176 173.564   1
   1 -11  -4 11272.4 659.328   1
  -1  11   4 11131.9 668.026   1
  -1 -11   3 2038.44 128.674   1
   1 -11  -3 1997.03 204.754   1
   1  11  -3 1829.30 134.626   1
  -1  11   3 1756.66 224.438   1
   1 -11  -2 397.506 145.965   1
  -1 -11   2 319.770 87.1660   1
   1  11  -2 366.349 94.2881   1
  -1  11   2 589.178 155.188   1
   1 -11  -1 1812.93 183.024   1
  -1  11   1 2023.64 205.913   1
   1  11  -1 1852.89 170.590   1
  -1 -11   1 2143.66 165.494   1
   1  11   1 2101.50 198.606   1
  -1 -11  -1 2264.57 198.629   1
   1 -11   1 1967.35 167.400   1
  -1  11  -1 2088.47 178.551   1
   1  11   2 442.297 150.747   1
  -1 -11  -2 569.121 138.149   1
   1 -11   2 421.572 83.2478   1
  -1  11  -2 441.099 94.4251   1
  -1 -11  -3 2159.48 201.642   1
  -1  11  -3 1745.46 110.954   1
   1 -11   3 1650.63 107.670   1
   1  11   3 2110.93 225.159   1
  -1 -11  -4 10550.4 613.176   1
   1  11   4 9849.14 625.672   1
  -1 -11  -5 537.352 176.281   1
   1  11   5 506.815 188.516   1
  -1 -11  -6 829.730 194.983   1
   1  11   6 456.112 205.718   1
   1  11   8 3815.96 323.755   1
  -1 -11  -8 2861.92 299.571   1
   1  11   9 168.150 229.982   1
  -1 -11  -9-128.073 203.838   1
  -1 -11 -10 12277.5 755.259   1
   1  11  11 1572.90 252.880   1
  -1 -11 -11 1214.31 228.055   1
   1  11  12 4170.43 387.023   1
  -1 -11 -12 3727.86 350.545   1
   1  11  13 27.2512 262.907   1
   1  11  14 278.218 269.940   1
  -1 -11 -14 123.597 245.795   1
   1  11  15 1615.17 318.868   1
  -1 -11 -15 1737.11 296.241   1
  -1 -11 -16 4900.10 440.213   1
   1  11  16 5713.89 480.073   1
   1  11  18 1221.62 304.396   1
  -1 -11 -18 1369.77 288.062   1
   1  11  19 611.734 295.322   1
  -1 -11 -19 79.6587 255.378   1
   1  11  20 581.411 312.625   1
  -1 -11 -20 239.747 283.073   1
   1  11  21 1221.50 326.803   1
  -1 -11 -21 159.781 280.552   1
   1  11  22 753.550 334.836   1
  -1 -11 -22 371.514 295.792   1
   1  11  23 143.857 319.832   1
  -1 -11 -23 552.909 305.309   1
   1  11  24 766.396 320.158   1
  -1 -11 -24 699.818 295.956   1
   1  11  25 418.183 302.586   1
  -1 -11 -25 762.140 282.006   1
   1  11  26 545.867 247.654   1
  -1 -11 -26 744.543 237.497   1
   1 -12 -25 176.258 292.560   1
  -1  12  25 609.986 335.230   1
   1 -12 -23 78.0256 287.834   1
  -1  12  23 486.622 326.903   1
  -1  12  21 407.123 276.006   1
   1 -12 -21 581.189 253.563   1
  -1  12  20 379.695 288.993   1
   1 -12 -20 1006.82 276.676   1
  -1  12  19 352.091 315.479   1
   1 -12 -19 720.032 293.313   1
  -1  12  18 1084.45 329.959   1
   1 -12 -18 825.666 282.780   1
  -1  12  17 466.959 277.555   1
  -1  12  16 405.482 297.231   1
   1 -12 -16-184.737 285.553   1
  -1  12  15 802.923 259.699   1
   1 -12 -15 445.037 229.837   1
   1 -12 -14 7121.77 533.206   1
  -1  12  13-166.620 263.525   1
   1 -12 -13 711.034 262.133   1
  -1  12  11 26.4860 220.172   1
   1 -12 -11-72.6609 197.885   1
  -1  12  10 282.762 225.904   1
   1 -12 -10 117.521 195.618   1
  -1  12   9 99.3652 228.742   1
   1 -12  -9 635.914 211.590   1
   1 -12  -8 5916.22 439.492   1
  -1  12   8 5731.54 443.511   1
  -1  12   7 1346.49 242.659   1
   1 -12  -7 1103.39 218.174   1
  -1  12   5 265.316 196.588   1
   1 -12  -5 370.525 177.226   1
  -1  12   4 26913.7 1505.84   1
   1 -12  -4 28477.5 1499.85   1
   1  12  -3 496.740 83.1638   1
  -1  12   3 423.058 179.444   1
   1 -12  -3 639.512 172.418   1
  -1 -12   3 493.913 72.1271   1
   1  12  -2 6503.99 384.905   1
  -1 -12   2 6544.65 379.129   1
  -1  12   2 6905.49 434.489   1
   1 -12  -2 6587.52 424.046   1
   1 -12  -1 53.2630 130.576   1
  -1 -12   1 290.401 105.371   1
  -1  12   1-28.9614 127.715   1
   1  12  -1 148.594 116.862   1
   1  12   0-25.5355 136.738   1
  -1 -12   0 34.3467 107.054   1
   1 -12   1 258.803 105.840   1
  -1 -12  -1 363.629 135.041   1
  -1  12  -1 350.745 116.942   1
   1  12   1 497.539 140.521   1
  -1  12  -2 6207.15 374.649   1
  -1 -12  -2 7267.32 426.920   1
   1  12   2 6794.33 433.096   1
   1 -12   2 6380.06 369.709   1
   1  12   3 855.065 177.921   1
  -1 -12  -3 458.196 166.122   1
  -1 -12  -4 27865.5 1516.58   1
   1  12   4 28324.4 1528.96   1
   1  12   5 20.5440 191.677   1
  -1 -12  -5 200.512 164.968   1
   1  12   7 1281.51 243.274   1
  -1 -12  -7 1421.74 223.952   1
  -1 -12  -8 4989.32 406.433   1
   1  12   8 6075.88 435.154   1
   1  12   9 223.998 241.718   1
  -1 -12  -9 1015.94 239.249   1
   1  12  10 489.045 227.870   1
  -1 -12 -10 137.104 206.024   1
   1  12  11 238.799 256.381   1
  -1 -12 -11 636.038 240.677   1
   1  12  13 222.646 228.312   1
  -1 -12 -13 98.8819 203.537   1
  -1 -12 -14 7029.38 513.832   1
   1  12  15 745.425 310.290   1
  -1 -12 -15 644.505 282.216   1
   1  12  16 550.687 315.246   1
  -1 -12 -16 130.880 280.810   1
   1  12  17 699.087 320.886   1
   1  12  18 1606.25 352.066   1
  -1 -12 -18 1382.91 310.014   1
   1  12  19 116.649 290.601   1
  -1 -12 -19 266.966 269.813   1
   1  12  20 175.124 293.248   1
  -1 -12 -20 480.775 275.230   1
   1  12  21 203.738 297.147   1
  -1 -12 -21 452.773 283.995   1
   1  12  23 399.822 312.704   1
  -1 -12 -23 391.827 296.594   1
   1  12  25 687.999 339.987   1
  -1 -12 -25 1050.41 314.260   1
  -1  13  24 1006.56 341.425   1
   1 -13 -24 1141.69 298.246   1
  -1  13  23 851.465 338.889   1
   1 -13 -23 567.079 293.065   1
  -1  13  22 1584.39 374.036   1
  -1  13  21 435.856 301.924   1
   1 -13 -21 237.411 263.850   1
  -1  13  20-58.4516 265.186   1
   1 -13 -20 344.952 248.235   1
  -1  13  18 1263.55 329.361   1
   1 -13 -18 1039.01 289.989   1
  -1  13  17-147.044 280.128   1
   1 -13 -17 240.385 265.385   1
  -1  13  16 936.418 316.955   1
   1 -13 -16 770.655 279.627   1
  -1  13  15 203.255 273.330   1
   1 -13 -15 343.617 248.224   1
  -1  13  14 1693.31 319.498   1
   1 -13 -14 2169.09 298.166   1
  -1  13  13 254.444 290.816   1
   1 -13 -13 25.7454 243.387   1
  -1  13  12 2666.85 341.110   1
   1 -13 -12 2254.98 323.778   1
  -1  13  10 1084.66 261.988   1
   1 -13 -10 651.338 236.100   1
  -1  13   9 1127.35 281.294   1
   1 -13  -9 1701.59 260.179   1
  -1  13   8 3385.37 337.920   1
   1 -13  -8 3036.43 313.329   1
  -1  13   7-47.4078 231.707   1
   1 -13  -7 344.207 213.402   1
  -1  13   6 474.566 223.593   1
   1 -13  -6-81.6843 194.163   1
  -1  13   5 2050.78 261.471   1
   1 -13  -5 1781.93 239.461   1
   1 -13  -4 2056.71 243.436   1
  -1  13   4 2188.74 257.655   1
   1 -13  -3 135.783 150.986   1
  -1 -13   3 69.4363 56.1480   1
   1  13  -3 236.664 68.4335   1
  -1  13   3 74.9844 177.758   1
   1 -13  -2 15.7380 158.221   1
  -1 -13   2 7.79022 95.2564   1
   1  13  -2 34.6180 101.578   1
  -1  13   2 103.118 167.891   1
   1 -13  -1 14.1144 143.909   1
  -1 -13   1 51.6200 117.014   1
   1  13  -1 147.880 127.733   1
  -1  13   1 77.2879 151.416   1
   1  13   0 2804.64 241.620   1
  -1 -13   0 3100.21 235.911   1
  -1  13   0 2689.62 237.793   1
   1 -13   0 2901.37 230.770   1
   1 -13   1 165.001 112.515   1
  -1 -13  -1 139.890 131.822   1
   1  13   1 247.935 155.686   1
  -1  13  -1 186.490 123.005   1
  -1 -13  -2 340.569 156.673   1
   1  13   2 448.740 164.275   1
  -1  13  -2 62.4659 93.7317   1
   1 -13   2 190.714 90.5159   1
  -1 -13  -3 268.910 159.973   1
   1  13   3 339.519 187.126   1
  -1 -13  -4 2195.07 241.424   1
   1  13   4 1927.19 254.356   1
  -1 -13  -6 100.905 187.203   1
   1  13   6 22.7601 202.887   1
  -1 -13  -7 126.909 193.639   1
   1  13   7 190.758 218.255   1
   1  13   8 4247.54 365.986   1
  -1 -13  -8 3436.76 337.672   1
  -1 -13  -9 1942.09 267.448   1
   1  13   9 1158.49 280.119   1
  -1 -13 -10 942.167 227.960   1
   1  13  10 875.935 246.525   1
  -1 -13 -12 2832.03 305.118   1
   1  13  12 2534.86 324.462   1
  -1 -13 -13 533.981 259.995   1
   1  13  13 254.713 283.946   1
  -1 -13 -14 2322.80 323.220   1
   1  13  14 2326.54 361.003   1
  -1 -13 -15 183.542 221.988   1
   1  13  15 318.747 244.450   1
  -1 -13 -16 424.642 250.165   1
   1  13  16 612.215 277.439   1
  -1 -13 -17 320.949 285.858   1
   1  13  17-262.987 316.776   1
  -1 -13 -18 483.261 280.843   1
  -1 -13 -20 588.549 294.519   1
   1  13  20 848.297 322.891   1
   1  13  21 378.299 325.351   1
   1  13  22 919.642 338.786   1
  -1 -13 -23 697.001 305.134   1
   1  13  23 28.3087 308.116   1
  -1 -13 -24 1389.92 325.158   1
   1  13  24 1054.61 348.232   1
  -1  14  24 138.186 293.020   1
  -1  14  23 479.302 333.792   1
   1 -14 -23 357.950 289.866   1
  -1  14  22 487.962 337.323   1
   1 -14 -22 546.593 291.701   1
  -1  14  21 435.152 319.915   1
   1 -14 -21 1000.42 278.758   1
  -1  14  20 818.860 296.942   1
   1 -14 -20 1141.07 281.081   1
  -1  14  19 323.480 327.243   1
   1 -14 -19 213.926 276.547   1
  -1  14  17 590.751 324.207   1
   1 -14 -17 347.772 269.922   1
  -1  14  16 58.9485 262.738   1
   1 -14 -16 667.541 233.924   1
  -1  14  15-58.6585 297.615   1
   1 -14 -15 212.461 256.901   1
  -1  14  14 3496.41 400.324   1
   1 -14 -14 3913.45 386.188   1
  -1  14  13 1094.06 287.378   1
   1 -14 -13 966.657 251.690   1
  -1  14  12 4279.21 413.527   1
   1 -14 -12 4835.86 396.612   1
  -1  14  11 1056.45 272.179   1
   1 -14 -11 1614.62 271.109   1
  -1  14   9 158.527 238.345   1
   1 -14  -9 95.8947 225.458   1
  -1  14   8 943.921 252.786   1
   1 -14  -8 1662.59 244.832   1
  -1  14   7 1352.56 274.298   1
   1 -14  -7 1493.17 241.945   1
  -1  14   6 5777.63 436.738   1
   1 -14  -6 5407.23 416.152   1
  -1  14   4 3632.31 314.495   1
   1 -14  -4 2785.96 282.401   1
  -1  14   3 2870.89 259.018   1
   1 -14  -3 2611.21 245.081   1
  -1  14   2 2078.04 240.144   1
   1  14  -2 1863.16 176.639   1
   1 -14  -2 2586.11 247.615   1
  -1 -14   2 2371.85 174.159   1
   1 -14  -1 341.387 158.621   1
  -1  14   1 652.975 171.179   1
   1 -14   0 165.444 132.021   1
  -1 -14   0 78.3553 136.345   1
   1  14   0 230.103 155.507   1
  -1  14   0 212.168 147.952   1
   1 -14   1 540.583 126.343   1
  -1 -14  -1 732.884 168.943   1
  -1  14  -1 687.870 140.331   1
   1  14   1 721.794 176.283   1
  -1 -14  -2 2443.15 244.525   1
  -1  14  -2 2379.69 179.291   1
   1 -14   2 1940.10 164.475   1
   1  14   2 2785.19 260.630   1
  -1 -14  -3 3259.84 285.508   1
   1  14   3 2839.46 294.168   1
  -1 -14  -4 3156.17 310.110   1
   1  14   4 4045.20 338.085   1
   1  14   5 67.5513 218.942   1
  -1 -14  -5 141.453 185.445   1
  -1 -14  -6 6312.69 438.671   1
   1  14   6 5849.10 451.421   1
   1  14   7 1928.95 287.800   1
  -1 -14  -7 1464.29 255.534   1
   1  14   8 1385.56 285.597   1
  -1 -14  -8 1496.91 250.549   1
   1  14   9 158.935 241.683   1
  -1 -14  -9 71.3334 206.284   1
   1  14  11 1336.76 310.133   1
  -1 -14 -11 1350.23 283.205   1
   1  14  12 4615.02 414.450   1
  -1 -14 -12 4095.90 389.545   1
   1  14  13 805.145 296.688   1
  -1 -14 -13 831.749 277.492   1
   1  14  14 3978.05 400.284   1
  -1 -14 -14 3908.17 365.453   1
   1  14  15 292.117 296.590   1
  -1 -14 -15 587.536 281.617   1
   1  14  16 293.664 300.662   1
  -1 -14 -16 483.307 279.908   1
   1  14  17 29.5086 238.141   1
  -1 -14 -17 539.405 224.697   1
   1  14  19 324.616 327.542   1
  -1 -14 -19 781.899 300.630   1
   1  14  20 731.673 344.301   1
  -1 -14 -20 908.746 303.497   1
   1  14  21 868.213 350.850   1
  -1 -14 -21 211.445 284.216   1
   1  14  22 171.153 323.388   1
  -1 -14 -22 311.956 281.532   1
   1  14  23 755.534 348.169   1
  -1 -14 -23 178.215 289.261   1
  -1  15  23 418.461 327.653   1
   1 -15 -23 483.289 295.829   1
  -1  15  22 1680.24 383.032   1
   1 -15 -22 2103.00 341.883   1
  -1  15  21-173.640 271.581   1
   1 -15 -21 550.795 240.199   1
  -1  15  20 906.234 343.616   1
   1 -15 -20 848.551 291.446   1
  -1  15  19 29.5444 321.702   1
   1 -15 -19 321.662 277.672   1
  -1  15  18 1898.94 337.052   1
   1 -15 -18 1130.41 289.677   1
  -1  15  17 983.485 331.364   1
  -1  15  16 1160.41 319.412   1
   1 -15 -16 1133.12 285.914   1
  -1  15  15 356.298 263.951   1
   1 -15 -15-26.9098 227.575   1
  -1  15  13 292.642 293.528   1
   1 -15 -13 795.514 285.420   1
  -1  15  12 1184.70 320.568   1
   1 -15 -12 602.354 266.261   1
  -1  15  11 682.308 299.173   1
   1 -15 -11 566.820 254.851   1
   1 -15 -10 5856.51 476.281   1
  -1  15  10 7134.00 507.010   1
   1 -15  -9-24.6380 219.025   1
  -1  15   9 299.119 255.013   1
  -1  15   8 264.720 234.189   1
   1 -15  -8 239.873 222.236   1
  -1  15   7 76.9220 235.712   1
   1 -15  -7 487.900 215.457   1
  -1  15   6 9931.40 652.418   1
   1 -15  -6 10397.5 640.754   1
  -1  15   5-23.5628 209.392   1
   1 -15  -5 42.8958 195.637   1
  -1  15   3 791.224 201.635   1
   1 -15  -3 841.411 190.030   1
  -1  15   2 3607.89 296.836   1
   1  15  -2 3349.51 223.526   1
  -1 -15   2 2853.95 214.967   1
   1 -15  -2 3344.04 280.681   1
  -1  15   1 68.6095 168.101   1
   1 -15  -1 433.331 159.736   1
   1  15   0 6729.73 448.856   1
  -1 -15   0 7230.91 446.564   1
   1 -15   0 6635.12 437.143   1
  -1  15   0 7753.44 451.156   1
   1  15   1 535.021 186.169   1
  -1  15  -1 164.126 130.926   1
   1 -15   1 304.862 118.901   1
  -1 -15  -1 250.331 155.400   1
  -1  15  -2 2877.34 211.632   1
  -1 -15  -2 3474.69 292.568   1
   1  15   2 3910.93 303.835   1
   1 -15   2 3280.09 209.302   1
   1  15   3 622.905 231.728   1
  -1 -15  -3 511.109 194.150   1
   1  15   5 186.741 222.049   1
  -1 -15  -5 255.683 207.421   1
  -1 -15  -6 9938.04 638.177   1
   1  15   6 10178.8 652.887   1
   1  15   7 536.037 247.426   1
  -1 -15  -7 162.351 204.303   1
   1  15   8 237.684 236.127   1
  -1 -15  -8 479.832 221.477   1
   1  15   9 190.200 245.110   1
  -1 -15  -9 74.0846 220.847   1
  -1 -15 -10 5714.74 450.752   1
   1  15  10 5732.70 480.348   1
   1  15  11-170.317 265.428   1
  -1 -15 -11 206.366 255.072   1
   1  15  12 1639.74 326.660   1
  -1 -15 -12 840.974 270.363   1
   1  15  13 611.417 273.337   1
  -1 -15 -13 372.545 243.272   1
   1  15  15 296.360 283.838   1
  -1 -15 -15 541.183 269.718   1
   1  15  16 714.585 302.578   1
  -1 -15 -16 815.830 260.651   1
   1  15  18 1664.26 346.624   1
  -1 -15 -18 1492.57 313.257   1
   1  15  19-265.275 248.469   1
  -1 -15 -19-80.7093 222.270   1
   1  15  20 874.782 318.739   1
  -1 -15 -20 1195.01 285.953   1
   1  15  21 315.877 328.248   1
  -1 -15 -21 731.001 297.573   1
   1  15  22 987.636 354.962   1
  -1 -15 -22 1100.51 309.083   1
   1  15  23-303.399 331.881   1
  -1 -15 -23 174.681 287.317   1
  -1  16  22 28.2041 324.162   1
   1 -16 -22-128.925 262.232   1
  -1  16  20 1666.49 372.152   1
   1 -16 -20 1092.08 314.236   1
  -1  16  18 478.502 328.347   1
   1 -16 -18 487.444 295.758   1
  -1  16  17 240.117 271.542   1
   1 -16 -17 54.4032 245.403   1
  -1  16  16 1085.03 335.519   1
   1 -16 -16 710.104 285.607   1
  -1  16  15 601.310 329.058   1
   1 -16 -15 191.312 276.030   1
  -1  16  14 749.786 317.267   1
   1 -16 -14 869.375 284.906   1
  -1  16  12 413.559 291.316   1
   1 -16 -12 347.865 256.252   1
  -1  16  11-58.3080 284.068   1
   1 -16 -11 765.792 264.963   1
  -1  16  10 4111.15 415.364   1
   1 -16 -10 4688.73 406.637   1
  -1  16   9-309.634 250.143   1
   1 -16  -9 280.435 224.523   1
  -1  16   8 275.253 250.162   1
   1 -16  -8 348.621 229.614   1
  -1  16   7 80.1161 230.965   1
   1 -16  -7 170.141 218.011   1
  -1  16   6-25.7376 258.393   1
   1 -16  -6 422.981 232.642   1
  -1  16   5 246.417 214.935   1
   1 -16  -5 361.345 206.589   1
  -1  16   4 46.8075 199.836   1
   1 -16  -4 149.845 190.864   1
  -1  16   3-109.492 210.259   1
   1 -16  -3 278.876 194.656   1
   1  16  -2 334.822 106.693   1
  -1  16   2 300.067 196.027   1
   1 -16  -2 236.179 170.583   1
  -1  16   1 71.6578 165.021   1
   1 -16  -1 257.168 154.137   1
  -1  16   0-137.471 157.783   1
   1  16   0 157.509 157.976   1
   1 -16   0 40.5655 141.511   1
  -1 -16   0-28.6370 141.582   1
   1  16   1 397.066 176.908   1
  -1 -16  -1 277.043 161.800   1
  -1  16  -1 164.433 131.157   1
   1 -16   1 337.867 119.620   1
  -1 -16  -2 613.140 179.735   1
   1  16   2 280.396 174.712   1
  -1  16  -2 330.753 84.6196   1
   1  16   3 87.0857 188.348   1
  -1 -16  -3 177.496 160.711   1
   1  16   4-302.144 224.890   1
  -1 -16  -4 21.1720 199.672   1
   1  16   5 417.153 251.986   1
  -1 -16  -5 22.3704 210.525   1
   1  16   6 51.1434 231.691   1
  -1 -16  -6 466.375 223.123   1
   1  16   7 398.054 253.673   1
  -1 -16  -7 96.8105 208.233   1
   1  16   8 573.000 265.806   1
  -1 -16  -8 672.091 256.829   1
   1  16   9 139.966 253.116   1
  -1 -16  -9 561.742 243.279   1
   1  16  10 3714.56 415.626   1
  -1 -16 -10 5317.24 417.640   1
   1  16  11 581.169 289.462   1
  -1 -16 -11 265.034 262.268   1
   1  16  12 265.541 279.971   1
  -1 -16 -12 322.992 258.136   1
   1  16  14 868.214 326.306   1
  -1 -16 -14 1202.37 307.321   1
   1  16  15 150.519 270.918   1
  -1 -16 -15 274.731 235.530   1
   1  16  16 691.725 351.198   1
  -1 -16 -16 1536.94 323.036   1
   1  16  17-299.371 269.212   1
  -1 -16 -17 136.518 240.487   1
   1  16  18 207.977 314.280   1
  -1 -16 -18-27.0401 262.209   1
   1  16  20 1448.46 343.088   1
  -1 -16 -20 1210.85 293.116   1
   1  16  22 445.515 304.096   1
  -1 -16 -22 226.665 243.520   1
  -1  17  21 570.099 354.568   1
   1 -17 -21 286.462 287.003   1
  -1  17  19 649.803 339.504   1
   1 -17 -19 510.865 284.094   1
  -1  17  17 937.701 343.685   1
   1 -17 -17-137.683 276.033   1
  -1  17  16 851.815 337.624   1
   1 -17 -16 798.350 291.126   1
  -1  17  15 1191.04 315.296   1
   1 -17 -15 967.307 276.707   1
  -1  17  14 122.269 279.637   1
   1 -17 -14 55.3197 242.895   1
  -1  17  13 182.901 279.621   1
   1 -17 -13-137.877 236.135   1
  -1  17  11-180.027 283.562   1
   1 -17 -11 217.085 248.221   1
  -1  17  10 237.076 269.934   1
   1 -17 -10 323.554 237.898   1
  -1  17   9-58.1990 260.278   1
   1 -17  -9-264.810 241.706   1
  -1  17   7 277.098 270.784   1
   1 -17  -7 50.6952 226.045   1
  -1  17   6 4767.92 429.105   1
   1 -17  -6 4577.93 401.368   1
  -1  17   5 334.787 252.749   1
   1 -17  -5 329.709 223.205   1
  -1  17   4 2640.58 321.001   1
   1 -17  -4 2978.73 303.345   1
  -1  17   2 1569.19 239.591   1
  -1  17   1 891.872 205.682   1
   1  17   1 925.753 212.929   1
   1  17   2 944.013 225.195   1
  -1 -17  -4 3325.77 317.810   1
   1  17   4 3048.95 336.888   1
  -1 -17  -5 623.992 236.012   1
   1  17   5 764.643 263.285   1
  -1 -17  -6 4158.35 382.027   1
   1  17   6 4335.74 411.755   1
   1  17   7 192.670 241.820   1
  -1 -17  -7 150.415 228.831   1
   1  17   9 115.705 260.993   1
  -1 -17  -9 210.892 227.345   1
   1  17  10 500.489 283.757   1
  -1 -17 -10 160.999 256.080   1
   1  17  11-119.364 284.289   1
  -1 -17 -11-108.770 250.889   1
   1  17  13 454.551 292.125   1
  -1 -17 -13 248.521 249.615   1
   1  17  14 880.979 344.811   1
  -1 -17 -14 359.908 284.403   1
   1  17  15 1092.53 343.184   1
  -1 -17 -15 938.358 287.157   1
   1  17  16 906.789 314.313   1
  -1 -17 -16 742.033 282.564   1
   1  17  17-299.663 311.100   1
  -1 -17 -17 625.776 275.008   1
   1  17  19 321.732 282.198   1
  -1 -17 -19-105.982 234.082   1
   1  17  21 956.496 359.861   1
  -1 -17 -21 228.828 285.677   1
  -1  18  20 519.632 352.276   1
  -1  18  18 2396.08 391.605   1
   1 -18 -18 356.279 306.776   1
  -1  18  16 429.053 296.725   1
   1 -18 -16 139.849 249.673   1
  -1  18  15 432.138 296.626   1
   1 -18 -15 169.022 244.724   1
  -1  18  14 371.935 303.604   1
   1 -18 -14 792.087 265.611   1
  -1  18  13 248.110 292.841   1
   1 -18 -13 424.545 277.025   1
  -1  18  12 494.814 287.045   1
   1 -18 -12 451.514 252.656   1
  -1  18  11 860.362 322.479   1
  -1  18  10 243.575 271.654   1
  -1  18   9 270.402 283.523   1
  -1  18   8 10515.3 713.038   1
  -1  18   7 489.933 261.082   1
  -1  18   6 418.901 268.219   1
   1  18   6 467.421 271.607   1
   1  18   8 9729.60 668.456   1
  -1 -18  -9 107.761 227.374   1
   1  18   9 504.941 275.064   1
  -1 -18 -10 218.603 256.983   1
   1  18  10 60.2633 273.388   1
  -1 -18 -12 361.077 258.401   1
   1  18  12 765.514 296.712   1
  -1 -18 -13 194.940 244.794   1
   1  18  13 276.283 294.889   1
  -1 -18 -14 862.486 287.043   1
   1  18  14 889.475 322.006   1
  -1 -18 -15 110.555 267.475   1
   1  18  15 274.828 323.119   1
  -1 -18 -16 246.894 242.352   1
   1  18  16-151.526 273.310   1
  -1 -18 -18 666.557 268.576   1
   1  18  18 2244.08 338.825   1
   1  18  20 256.393 328.578   1
  -1 -18 -20-128.830 254.166   1
  -2   0  27 184.160 303.919   1
   2   0 -27 424.793 294.257   1
  -2   0  25 303.704 268.344   1
   2   0 -25-28.1983 245.384   1
  -2   0  24 541.401 278.316   1
   2   0 -24-139.333 240.287   1
  -2   0  22 1077.74 304.575   1
   2   0 -22 1209.26 272.716   1
  -2   0  21 484.503 274.459   1
   2   0 -21-26.1956 253.575   1
  -2   0  20 1777.40 317.243   1
   2   0 -20 1853.12 302.578   1
  -2   0  18 3956.92 381.265   1
   2   0 -18 4738.35 380.221   1
  -2   0  17 25.0190 257.872   1
   2   0 -17-45.7430 215.008   1
  -2   0  16 4441.70 361.580   1
   2   0 -16 3379.82 336.980   1
  -2   0  15-137.252 221.305   1
   2   0 -15 313.566 207.760   1
   2   0 -14 4449.61 346.015   1
  -2   0  14 4217.31 350.226   1
  -2   0  13-41.0795 189.459   1
   2   0 -13 56.3021 172.151   1
   2   0 -12 13117.1 786.844   1
  -2   0  12 14376.2 805.643   1
  -2   0  11 72.0339 139.196   1
   2   0 -11 82.2598 146.253   1
  -2   0  10 41886.8 2134.06   1
   2   0 -10 38811.9 2123.27   1
  -2   0   9-46.0987 124.246   1
   2   0  -9-70.1943 111.876   1
  -2   0   8 1655.95 189.197   1
   2   0  -8 1448.83 177.750   1
  -2   0   7-165.192 133.929   1
   2   0  -7-34.9965 113.780   1
  -2   0   5 70.3508 135.075   1
   2   0  -5 74.0205 119.243   1
  -2   0   4 830.695 144.311   1
   2   0  -4 1060.24 128.751   1
  -2   0   3-60.5859 96.3027   1
   2   0  -3 54.4044 86.3512   1
   2   0  -2 84025.1 4170.55   1
  -2   0   2 78437.4 4173.91   1
  -2   0   1-5.61323 110.585   1
   2   0  -1 127.125 105.407   1
   2   0   0 106475. 5281.25   1
  -2   0   0 100075. 5281.81   1
   2   0   1 119.841 81.3138   1
  -2   0  -1 32.3181 78.4307   1
  -2   0  -2 80669.0 4199.97   1
   2   0   2 83325.4 4201.05   1
   2   0   3-63.1377 97.8865   1
  -2   0  -3-20.1238 91.1963   1
   2   0   4 790.196 153.915   1
  -2   0  -4 903.605 147.655   1
   2   0   5 170.599 144.897   1
  -2   0  -5-45.0523 142.924   1
   2   0   7 35.4956 116.994   1
  -2   0  -7-34.0152 98.3313   1
   2   0   8 1159.61 161.286   1
  -2   0  -8 1057.08 140.123   1
   2   0   9 14.7879 149.713   1
  -2   0  -9 67.6450 138.221   1
  -2   0 -10 40098.8 2153.52   1
   2   0  10 41829.3 2163.49   1
  -2   0 -11-459.779 161.383   1
   2   0  11 70.0450 170.706   1
  -2   0 -12 13531.5 799.088   1
   2   0  12 14432.4 815.162   1
  -2   0 -13-72.2865 159.683   1
   2   0  13-81.7853 188.114   1
  -2   0 -15-222.318 201.756   1
   2   0  15 296.973 220.386   1
   2   0  16 4012.51 372.358   1
  -2   0 -17 66.7619 226.399   1
   2   0  17 198.790 243.418   1
  -2   0 -18 4254.96 360.805   1
   2   0  18 4005.83 383.575   1
  -2   0 -19 167.549 201.134   1
   2   0  19 133.912 205.442   1
  -2   0 -20 1801.45 288.901   1
   2   0  20 2016.72 312.374   1
  -2   0 -21 228.063 254.156   1
   2   0  21-226.738 286.249   1
  -2   0 -22 1175.65 259.810   1
   2   0  22 548.700 268.745   1
  -2   0 -23 455.701 271.809   1
   2   0  23 497.096 275.944   1
  -2   0 -24 272.409 284.089   1
   2   0  24 916.401 307.382   1
  -2   0 -25-82.9277 252.185   1
   2   0  25 300.266 259.630   1
  -2   0 -26 696.412 300.427   1
  -2   0 -27 389.616 305.386   1
   2   0  27 424.361 306.830   1
  -2   1  28 151.136 301.844   1
  -2   1  27 789.471 304.143   1
   2  -1 -27 1011.13 299.167   1
   2   1 -27 1054.81 317.681   1
  -2   1  26 1061.00 299.927   1
  -2  -1  26 864.583 324.476   1
   2  -1 -26 1153.25 299.223   1
   2   1 -26 1909.39 335.855   1
  -2  -1  25 1683.67 337.653   1
  -2   1  25 1510.68 293.068   1
   2  -1 -25 1342.76 287.276   1
   2   1 -25 1445.09 321.549   1
  -2  -1  24 2804.63 364.979   1
  -2   1  24 2037.90 312.920   1
   2  -1 -24 1773.13 304.225   1
   2   1 -24 2016.98 335.330   1
  -2   1  23 563.020 261.103   1
  -2  -1  23-207.701 280.533   1
   2  -1 -23 573.631 244.452   1
   2   1 -23 687.581 278.002   1
  -2   1  22 963.003 282.469   1
  -2  -1  22 29.0971 282.359   1
   2   1 -22 161.318 263.645   1
   2  -1 -22 563.013 242.862   1
  -2  -1  21 1760.37 316.672   1
  -2   1  21 1946.46 323.221   1
   2   1 -21 1575.68 305.357   1
   2  -1 -21 2117.99 303.107   1
  -2  -1  20 3366.12 372.037   1
   2   1 -20 3335.90 358.294   1
   2  -1 -20 3673.07 372.117   1
  -2  -1  19 1094.98 251.736   1
  -2   1  19 761.554 275.221   1
   2  -1 -19 845.148 275.216   1
   2   1 -19 589.587 217.608   1
  -2  -1  18 77.2230 240.796   1
  -2   1  18 394.844 226.962   1
   2   1 -18-47.0648 219.563   1
  -2   1  17 6778.22 515.245   1
  -2  -1  17 6702.63 507.242   1
   2  -1 -17 7192.01 509.454   1
   2   1 -17 7934.92 507.411   1
  -2   1  16 4399.53 399.367   1
  -2  -1  16 4312.65 386.103   1
   2   1 -16 4849.91 379.984   1
   2  -1 -16 4377.66 378.424   1
  -2   1  15 3018.34 306.948   1
   2  -1 -15 3094.70 296.767   1
   2   1 -15 3303.02 300.599   1
  -2  -1  15 2848.78 314.236   1
   2  -1 -14 23548.3 1284.51   1
  -2   1  14 22716.1 1292.69   1
   2   1 -13 5939.47 413.773   1
   2  -1 -12 12844.5 744.565   1
   2   1 -12 13176.2 738.891   1
  -2   1  12 11669.7 748.522   1
  -2  -1  12 12895.7 748.604   1
   2   1 -11 12994.1 782.859   1
   2  -1 -11 13616.1 791.080   1
  -2   1  11 13752.6 801.659   1
  -2  -1  11 15044.5 802.407   1
   2  -1 -10 5547.98 391.165   1
   2   1 -10 5555.74 380.011   1
  -2   1  10 6154.34 409.034   1
  -2  -1  10 6098.73 391.852   1
  -2   1   9 1095.38 170.082   1
   2  -1  -9 895.881 155.756   1
  -2  -1   9 1321.08 182.349   1
   2   1  -9 1119.24 166.650   1
   2   1  -8 15815.7 869.625   1
  -2  -1   8 16788.3 878.944   1
  -2   1   8 15160.4 878.595   1
   2  -1  -8 15606.5 873.235   1
  -2   1   7 21983.9 1201.97   1
   2  -1  -7 22561.6 1196.83   1
  -2   1   6 7540.63 460.130   1
  -2  -1   6 7491.38 453.554   1
   2  -1  -6 7221.24 449.820   1
   2   1  -6 7740.59 446.129   1
   2   1  -5 515.450 118.221   1
   2  -1  -5 578.428 130.981   1
  -2  -1   5 666.901 127.798   1
  -2   1   5 594.449 150.254   1
   2  -1  -4 587.221 144.861   1
   2   1  -4 1023.14 122.012   1
  -2   1   4 685.852 151.863   1
  -2  -1   4 1126.23 146.182   1
   2  -1  -3 24573.8 1209.71   1
   2   1  -3 23883.4 1202.80   1
  -2   1   3 20917.8 1210.95   1
  -2  -1   3 22303.7 1204.97   1
  -2  -1   2 2590.27 183.213   1
   2   1  -2 2493.69 178.013   1
   2  -1  -2 2334.60 192.062   1
  -2   1   2 2544.31 199.941   1
   2   1  -1 13578.9 708.261   1
   2  -1  -1 13272.5 710.987   1
  -2  -1   1 12756.8 706.830   1
  -2   1   1 13842.6 714.602   1
  -2  -1   0-32.7524 111.156   1
  -2   1   0-5.39487 89.3184   1
   2   1   0 112.485 110.486   1
   2  -1   0 46.6497 106.916   1
  -2  -1  -1 14767.9 724.576   1
  -2   1  -1 13239.8 719.117   1
   2   1   1 14739.2 727.170   1
   2  -1   2 2435.14 171.557   1
  -2   1  -2 1880.90 162.772   1
  -2  -1  -2 2434.35 186.779   1
   2   1   2 2241.67 184.165   1
  -2  -1  -3 22819.6 1153.13   1
  -2   1  -3 21416.4 1142.10   1
   2   1   3 22981.2 1153.30   1
   2  -1   3 20382.9 1144.00   1
  -2  -1  -4 995.525 131.734   1
  -2   1  -4 927.286 131.339   1
   2   1   4 677.429 133.003   1
   2  -1   4 923.582 135.317   1
  -2   1  -5 457.920 120.072   1
  -2  -1  -5 459.629 121.584   1
   2   1   5 523.048 115.857   1
   2  -1   5 601.505 130.352   1
   2  -1   6 7793.38 453.521   1
  -2   1  -6 7715.90 452.306   1
   2   1   7 21693.7 1153.57   1
  -2  -1  -7 20907.8 1148.16   1
   2   1   8 15843.3 875.769   1
   2  -1   8 16535.5 871.238   1
  -2  -1  -8 14604.0 867.921   1
  -2   1  -8 16030.6 865.323   1
   2   1   9 749.132 157.931   1
   2  -1   9 1324.33 173.066   1
  -2  -1  -9 1070.32 151.741   1
  -2   1  -9 1011.95 153.978   1
  -2   1 -10 5730.08 382.042   1
  -2  -1 -10 5984.48 390.043   1
   2  -1  10 5903.12 389.211   1
   2   1  10 5776.59 397.776   1
   2   1  11 13356.0 761.617   1
   2  -1  11 13931.2 750.324   1
  -2   1 -11 11296.9 729.461   1
  -2  -1 -11 13326.2 749.011   1
   2   1  12 12557.4 764.857   1
   2  -1  12 13355.2 760.069   1
  -2   1 -12 12846.4 746.700   1
  -2  -1 -12 13016.7 752.975   1
   2  -1  13 5521.76 387.817   1
  -2   1 -13 4609.67 357.896   1
   2  -1  14 20913.3 1220.02   1
   2   1  14 22298.7 1235.74   1
  -2   1 -14 21994.5 1210.18   1
  -2  -1 -14 22392.0 1218.19   1
   2   1  15 3254.85 323.464   1
   2  -1  15 3217.72 312.229   1
  -2  -1 -15 2837.25 281.476   1
  -2   1 -15 2785.73 287.135   1
  -2   1 -16 4946.49 373.774   1
  -2  -1 -16 4524.40 364.218   1
   2  -1  16 4532.93 385.122   1
  -2   1 -17 7255.89 486.926   1
  -2  -1 -17 7020.30 489.288   1
   2  -1  17 6663.17 499.114   1
   2   1  17 7083.98 509.896   1
   2  -1  18 152.883 225.094   1
   2   1  18-183.589 245.905   1
  -2  -1 -18-164.224 231.433   1
  -2   1 -18 319.148 209.704   1
   2   1  19 785.198 282.632   1
   2  -1  19 1138.21 264.966   1
  -2   1 -19 899.131 248.803   1
  -2  -1 -19 1233.97 267.883   1
  -2  -1 -20 3953.02 369.334   1
   2   1  20 4092.43 402.386   1
   2  -1  21 1885.91 304.960   1
   2   1  21 1682.27 311.607   1
  -2   1 -21 1568.61 284.807   1
  -2  -1 -21 2419.73 307.558   1
   2   1  22-87.0928 282.204   1
   2  -1  22 659.970 262.509   1
  -2   1 -22 313.811 226.977   1
  -2  -1 -22 651.971 272.498   1
   2  -1  23 903.522 291.824   1
  -2   1 -23 537.402 275.628   1
   2   1  24 2566.40 352.195   1
   2  -1  24 1456.16 320.171   1
  -2   1 -24 1286.57 297.738   1
  -2  -1 -24 2092.14 318.348   1
   2  -1  25 1543.20 314.576   1
   2   1  25 2772.12 371.055   1
  -2   1 -25 1728.10 309.437   1
  -2  -1 -25 2139.70 342.235   1
   2  -1  26 945.184 316.445   1
   2   1  26 691.495 276.015   1
  -2   1 -26 1008.24 303.066   1
  -2  -1 -26 1079.39 276.455   1
   2   1  27 780.257 318.626   1
  -2  -1 -27 798.795 316.867   1
   2  -2 -29 1902.07 361.712   1
  -2   2  28 1045.57 341.288   1
   2  -2 -28 1541.82 333.187   1
  -2   2  27 569.754 317.869   1
   2  -2 -27 584.132 317.615   1
  -2   2  26-180.462 290.912   1
   2  -2 -26 27.8353 286.913   1
   2   2 -26 286.314 272.017   1
  -2   2  25 30.0195 299.676   1
  -2  -2  25-30.8313 268.216   1
   2   2 -25 170.310 257.447   1
   2  -2 -25-110.974 281.491   1
  -2   2  24 1881.52 335.529   1
   2  -2 -24 2092.13 331.150   1
  -2  -2  23-29.7560 262.790   1
  -2   2  23 740.077 303.722   1
   2  -2 -23 135.925 253.584   1
   2   2 -23 716.275 253.464   1
  -2  -2  22 1653.59 303.914   1
  -2   2  22 1636.49 333.585   1
   2   2 -22 1428.56 284.736   1
   2  -2 -22 2027.51 310.858   1
  -2   2  21 2464.97 363.673   1
  -2  -2  21 2936.60 356.340   1
   2  -2 -21 2096.03 334.638   1
   2   2 -21 2722.55 328.077   1
  -2   2  20 337.569 283.498   1
   2  -2 -20-102.467 269.281   1
   2  -2 -19 2778.43 312.046   1
   2   2 -19 2078.91 293.591   1
  -2  -2  19 1823.80 292.449   1
  -2   2  19 1945.73 305.218   1
  -2  -2  18 6653.25 500.892   1
   2   2 -18 7008.07 489.575   1
  -2   2  17 5232.99 439.382   1
  -2  -2  17 5544.73 423.082   1
   2  -2 -17 4771.67 414.976   1
   2   2 -17 4981.47 403.663   1
  -2   2  16 9882.56 675.827   1
   2   2 -16 11092.7 659.933   1
  -2  -2  16 10805.9 676.698   1
   2  -2 -16 10442.1 668.030   1
   2  -2 -15 3091.25 299.605   1
  -2   2  15 2591.02 306.802   1
   2  -2 -14 293.626 209.952   1
   2   2 -14 627.619 171.938   1
  -2  -2  14 661.889 198.675   1
  -2   2  14 298.383 244.122   1
  -2   2  13 12156.7 789.426   1
   2  -2 -13 13639.0 788.211   1
  -2  -2  13 13781.1 783.404   1
  -2   2  12 21872.3 1178.69   1
  -2  -2  12 20866.2 1157.13   1
   2   2 -12 21228.0 1151.21   1
   2  -2 -12 19995.4 1162.59   1
   2  -2 -11 160.758 148.582   1
  -2   2  11 78.0132 177.903   1
   2   2 -11 492.310 147.905   1
  -2   2  10 14560.4 830.380   1
  -2  -2  10 14197.8 808.522   1
   2  -2 -10 14720.9 820.043   1
   2   2 -10 14032.1 802.216   1
  -2   2   9 12691.5 710.357   1
   2   2  -9 12670.9 684.822   1
  -2  -2   9 12085.5 687.138   1
   2  -2  -9 10632.7 692.452   1
  -2   2   8 343.545 182.010   1
   2   2  -8 278.320 121.125   1
  -2  -2   8 589.534 143.327   1
   2  -2  -8 770.149 164.497   1
  -2   2   7 1366.16 201.172   1
   2  -2  -7 2009.71 199.196   1
  -2   2   6 180.742 126.586   1
  -2  -2   6 117.775 117.885   1
   2   2  -6 125.086 116.889   1
   2  -2  -6 94.2388 111.219   1
   2   2  -5 18988.0 996.519   1
  -2  -2   5 18499.5 999.568   1
   2  -2  -4 3797.57 256.461   1
   2   2  -4 3314.74 231.250   1
  -2   2   4 3390.46 257.746   1
  -2  -2   4 3479.39 239.555   1
  -2  -2   3 11649.2 623.485   1
   2   2  -3 10847.5 618.988   1
   2  -2  -3 11360.1 633.710   1
  -2   2   3 12474.0 642.473   1
  -2  -2   2 5407.01 309.019   1
   2   2  -2 5459.60 306.470   1
   2  -2  -2 5122.31 324.192   1
  -2   2   2 5118.47 328.933   1
   2   2  -1 55595.2 2819.88   1
  -2  -2   1 54597.9 2820.08   1
  -2   2   1 53572.7 2827.43   1
   2  -2  -1 55626.8 2824.19   1
   2  -2   0 831.778 114.663   1
  -2   2   0 650.841 117.629   1
  -2  -2   0 832.595 130.177   1
   2   2   0 790.825 130.835   1
   2   2   1 52980.0 2374.66   1
  -2  -2  -1 52481.6 2372.54   1
   2  -2   1 51019.0 2363.17   1
   2  -2   2 4686.88 284.744   1
  -2  -2  -2 4804.04 293.480   1
   2   2   2 5377.62 295.358   1
  -2   2  -2 4384.84 282.237   1
   2  -2   3 10874.1 596.927   1
   2   2   3 11257.9 615.705   1
  -2   2  -3 11084.0 596.487   1
  -2  -2  -3 11205.4 614.915   1
   2   2   4 3443.05 254.981   1
   2  -2   4 2959.08 220.028   1
  -2   2  -4 2871.38 208.853   1
  -2  -2  -4 3679.81 252.520   1
   2  -2   5 17633.0 965.499   1
  -2   2  -5 18621.3 965.732   1
   2  -2   6-35.9974 101.265   1
   2   2   6 145.881 109.374   1
  -2   2  -6 77.0288 95.9563   1
  -2  -2  -6 117.313 98.5785   1
   2   2   7 1408.28 198.947   1
   2  -2   7 1993.49 169.633   1
  -2  -2  -7 1422.48 182.783   1
  -2   2  -7 1957.22 167.873   1
   2   2   8 452.660 142.618   1
  -2  -2  -8 862.992 152.936   1
  -2   2  -9 11558.5 665.519   1
   2   2   9 12572.2 699.351   1
   2  -2   9 13039.3 677.611   1
  -2   2 -10 13655.1 756.390   1
  -2  -2 -10 13110.2 775.532   1
   2   2  10 14014.2 788.613   1
   2  -2  10 13243.0 761.967   1
   2  -2  11 207.659 142.382   1
   2   2  11 495.970 181.088   1
  -2   2 -11 144.389 132.538   1
  -2  -2 -11 120.448 156.454   1
   2  -2  12 21352.5 1132.62   1
   2   2  12 20547.7 1145.04   1
  -2   2 -12 20334.0 1114.81   1
  -2  -2 -12 19306.5 1125.61   1
   2   2  13 13033.2 777.649   1
   2  -2  13 12077.4 754.609   1
  -2   2 -13 12244.5 736.874   1
  -2  -2 -13 14160.9 768.413   1
   2  -2  14 508.620 202.680   1
   2   2  14 528.472 206.748   1
  -2   2 -14 792.940 184.621   1
  -2  -2 -14 384.266 187.159   1
   2   2  15 2637.34 299.191   1
  -2  -2 -15 3093.84 291.473   1
  -2  -2 -16 9320.63 601.017   1
  -2   2 -16 9208.30 595.874   1
   2  -2  16 9728.87 616.135   1
   2   2  16 9426.25 616.984   1
  -2  -2 -17 5040.57 408.077   1
  -2   2 -17 4476.63 377.422   1
   2   2  17 5609.32 443.365   1
   2  -2  17 4808.84 410.095   1
  -2   2 -18 6056.19 431.564   1
   2  -2  18 5689.76 448.104   1
   2  -2  19 2221.31 309.059   1
   2   2  19 2545.60 324.528   1
  -2   2 -19 2243.81 288.639   1
  -2  -2 -19 1955.86 277.045   1
   2  -2  20 108.349 249.375   1
   2   2  20 280.667 264.047   1
  -2   2 -20 242.487 229.997   1
  -2  -2 -20 175.363 246.137   1
   2  -2  21 2202.39 329.719   1
   2   2  21 2377.71 356.114   1
  -2   2 -21 2197.00 301.943   1
  -2  -2 -21 2096.42 321.834   1
   2  -2  22 1254.57 295.379   1
   2   2  22 1833.90 310.780   1
  -2   2 -22 1858.02 295.419   1
  -2  -2 -22 1907.98 285.123   1
   2   2  23 146.586 290.304   1
   2  -2  23 555.026 263.122   1
  -2  -2 -23 160.143 270.630   1
  -2   2 -23 349.964 261.479   1
   2   2  24 1740.54 330.954   1
  -2  -2 -24 1567.11 316.734   1
  -2   2 -24 1870.76 318.734   1
   2   2  25 741.570 285.591   1
   2  -2  25 364.641 267.728   1
  -2   2 -25 279.879 259.119   1
  -2  -2 -25 381.934 267.424   1
   2   2  26 208.270 298.524   1
  -2   2 -26 28.1535 269.058   1
   2   2  27-29.7290 251.348   1
  -2  -2 -27-163.985 240.025   1
   2   2  28 1826.94 351.655   1
  -2  -2 -28 1969.99 347.325   1
  -2  -2 -29 904.565 307.593   1
  -2   3  29-58.1964 247.918   1
   2  -3 -29 536.230 263.518   1
  -2   3  28 471.766 293.495   1
   2  -3 -28 844.544 305.926   1
  -2   3  26 865.818 326.396   1
   2  -3 -26 1132.46 324.880   1
  -2   3  25 328.566 313.310   1
   2   3 -25-113.879 280.879   1
   2  -3 -25 137.939 289.381   1
  -2  -3  24 335.117 288.546   1
  -2   3  24 148.934 298.698   1
   2  -3 -24 905.600 308.165   1
   2   3 -24 783.296 290.992   1
  -2  -3  23 297.885 263.575   1
  -2   3  23 710.241 308.090   1
   2   3 -23 631.077 261.229   1
   2  -3 -23 380.278 300.212   1
  -2  -3  22 347.985 261.025   1
  -2   3  22 937.228 296.701   1
   2   3 -22 160.689 237.125   1
   2  -3 -22 1095.53 294.706   1
  -2  -3  21 646.984 272.071   1
  -2   3  21 489.599 287.966   1
   2  -3 -20 103.157 228.472   1
   2   3 -20 352.650 244.854   1
  -2  -3  20 462.327 268.181   1
  -2   3  20 508.439 245.582   1
  -2   3  19 5053.64 424.884   1
  -2  -3  19 4673.44 413.887   1
   2  -3 -19 5268.70 402.495   1
   2   3 -19 4295.38 398.385   1
  -2   3  18 4954.60 434.167   1
   2   3 -18 4985.41 389.821   1
  -2  -3  18 4401.68 391.455   1
   2  -3 -18 4295.56 399.823   1
  -2   3  17 26.1819 263.876   1
   2   3 -17-44.2395 205.230   1
  -2  -3  17 286.383 216.523   1
   2  -3 -17 190.918 242.197   1
  -2   3  16 76.2509 195.699   1
   2   3 -16 608.897 219.817   1
  -2  -3  16-90.5917 209.565   1
   2  -3 -16-23.2172 175.199   1
  -2   3  15 49.0407 239.149   1
   2  -3 -15 89.8112 230.101   1
   2   3 -15 198.208 210.329   1
  -2  -3  15 406.238 211.148   1
  -2   3  14 14082.1 866.306   1
   2   3 -14 15342.7 858.080   1
  -2  -3  14 15432.0 864.493   1
   2  -3 -14 14122.7 857.634   1
  -2   3  13-134.987 218.233   1
   2  -3 -13 41.1952 199.817   1
   2   3 -13-104.048 159.198   1
  -2  -3  13-261.990 164.432   1
  -2  -3  12 5959.83 413.933   1
   2   3 -12 6198.33 410.117   1
  -2   3  11 2916.50 300.600   1
  -2  -3  11 3727.34 270.518   1
   2  -3 -11 2990.41 285.487   1
  -2   3  10 6797.17 473.824   1
   2   3 -10 7158.73 441.570   1
  -2  -3  10 7626.95 449.875   1
   2  -3 -10 6826.62 465.934   1
   2   3  -9 797.887 134.846   1
  -2   3   9 834.358 200.581   1
   2  -3  -9 568.659 174.520   1
   2  -3  -8 15479.3 856.430   1
  -2   3   8 14923.6 862.876   1
  -2   3   7 226.693 158.236   1
   2  -3  -7-13.7946 149.319   1
  -2  -3   7 155.018 117.172   1
   2   3  -7 47.0468 106.701   1
   2   3  -6 9981.97 526.788   1
   2  -3  -6 9186.04 551.892   1
  -2   3   6 8535.36 560.491   1
  -2  -3   6 9382.15 533.799   1
   2  -3  -5 147.536 141.312   1
   2   3  -5 70.9680 95.9816   1
  -2  -3   5 249.585 111.499   1
  -2   3   5 99.5523 147.699   1
  -2  -3   4 10593.3 577.490   1
   2   3  -4 10490.0 572.143   1
  -2  -3   3 93.9829 85.9982   1
   2  -3  -3 127.061 142.859   1
   2   3  -3 253.844 88.5673   1
  -2   3   3 275.705 158.579   1
   2  -3  -2 242680. 12328.3   1
  -2  -3   2 240096. 12317.9   1
  -2   3   2 246361. 12332.1   1
   2   3  -2 239274. 12316.9   1
   2  -3  -1 32291.4 1634.02   1
  -2  -3   1 31805.6 1628.61   1
  -2   3   1 29831.9 1637.30   1
   2   3  -1 31605.5 1628.99   1
   2  -3   0-23.1967 103.462   1
  -2   3   0 107.099 106.850   1
  -2  -3   0 170.143 99.5555   1
   2   3   0 74.8725 97.1710   1
   2   3   1 30426.8 1596.60   1
  -2   3  -1 30204.0 1585.32   1
   2  -3   1 30226.6 1584.46   1
  -2  -3  -1 31898.2 1596.00   1
   2   3   2 262114. 12833.1   1
  -2   3  -2 245054. 12815.3   1
  -2  -3  -2 254269. 12830.4   1
   2  -3   2 249958. 12814.7   1
  -2  -3  -3 164.384 133.975   1
   2   3   3 153.525 136.840   1
  -2   3  -3 92.1456 73.6938   1
   2  -3   3 257.540 78.8305   1
  -2   3  -4 8795.19 483.527   1
   2  -3   4 8881.72 487.752   1
   2  -3   5 142.052 96.0382   1
  -2  -3  -5 136.914 131.538   1
   2   3   5 35.6340 140.982   1
  -2   3  -5 170.221 97.8235   1
   2   3   6 9439.95 546.830   1
   2  -3   6 9147.46 520.951   1
  -2   3  -6 9869.08 521.329   1
  -2  -3  -6 8686.38 539.320   1
   2  -3   7 82.7885 100.749   1
   2   3   7-72.8258 160.734   1
  -2  -3  -7 94.9739 148.861   1
  -2   3  -7 71.2175 97.3126   1
   2   3   8 16477.7 900.859   1
  -2  -3  -8 15489.2 887.322   1
   2   3   9 809.410 185.966   1
   2  -3   9 658.774 137.453   1
  -2   3  -9 670.785 118.471   1
  -2  -3  -9 956.707 178.038   1
   2   3  10 7125.96 460.427   1
   2  -3  10 6476.64 422.156   1
   2   3  11 2555.39 286.116   1
   2  -3  11 3049.28 245.170   1
  -2   3 -11 3278.21 242.025   1
  -2  -3 -11 3036.11 274.746   1
   2  -3  12 5653.17 400.814   1
  -2   3 -12 6179.76 390.355   1
   2   3  13 517.753 243.082   1
   2  -3  13 127.783 174.815   1
  -2  -3 -13 138.740 200.213   1
  -2   3 -13-161.612 154.379   1
  -2   3 -14 14874.3 853.609   1
   2  -3  14 14459.0 863.399   1
   2   3  14 15328.5 897.363   1
  -2  -3 -14 15247.1 876.769   1
   2   3  15 98.0717 234.536   1
   2  -3  15 436.869 207.828   1
  -2   3 -15 598.154 184.773   1
  -2  -3 -15 454.838 210.079   1
   2   3  16-25.2235 189.510   1
   2  -3  16 509.371 225.272   1
  -2  -3 -16-113.037 178.153   1
  -2   3 -16 218.273 181.580   1
   2   3  17 130.721 253.996   1
   2  -3  17 468.299 230.963   1
  -2   3 -17 440.231 197.714   1
  -2  -3 -17 140.247 237.156   1
  -2  -3 -18 5220.64 417.152   1
  -2   3 -18 4426.81 376.785   1
   2   3  18 4550.35 429.263   1
   2  -3  18 5021.17 404.616   1
  -2  -3 -19 4666.06 380.874   1
  -2   3 -19 4496.44 379.665   1
   2  -3  19 4740.34 405.494   1
   2   3  19 4313.47 398.259   1
   2  -3  20 240.439 251.584   1
   2   3  20 565.422 271.622   1
  -2   3 -20 822.891 235.398   1
  -2  -3 -20 656.021 271.316   1
   2   3  21 1324.06 308.041   1
   2  -3  22 28.3038 263.467   1
  -2   3 -22 391.872 259.186   1
   2   3  23 176.351 292.189   1
   2  -3  23 29.2402 252.983   1
  -2  -3 -23 212.491 278.153   1
  -2   3 -23 350.414 257.596   1
   2  -3  24 539.549 280.840   1
   2   3  24 735.736 257.454   1
  -2  -3 -24 673.276 238.725   1
  -2   3 -24 82.8441 251.213   1
  -2   3 -25 617.317 284.480   1
   2   3  26 1092.87 298.777   1
  -2  -3 -26 516.003 257.563   1
   2   3  28 291.431 303.084   1
  -2  -3 -28 507.804 286.404   1
   2   3  29-143.505 277.735   1
  -2  -3 -29 471.698 298.623   1
  -2   4  29-28.6783 315.239   1
   2  -4 -29 767.592 322.711   1
  -2   4  28 784.183 325.700   1
   2  -4 -28 484.467 308.198   1
  -2   4  27 1616.06 347.517   1
   2  -4 -27 543.409 297.295   1
  -2   4  26 887.496 295.512   1
   2  -4 -26 1092.43 286.041   1
  -2   4  25 742.135 288.181   1
   2  -4 -25 1257.62 284.674   1
  -2   4  24 623.118 278.911   1
   2   4 -24 1258.17 286.637   1
   2  -4 -24 843.918 269.116   1
  -2   4  23 827.160 288.718   1
  -2  -4  23 474.694 270.760   1
   2  -4 -23 484.918 247.564   1
   2   4 -23 601.216 267.330   1
  -2   4  22 1169.21 303.142   1
  -2  -4  22 2139.11 312.253   1
   2   4 -22 1487.21 284.293   1
   2  -4 -22 2081.32 312.922   1
  -2   4  21 749.740 292.160   1
   2  -4 -21 210.618 266.298   1
   2  -4 -20 595.435 286.554   1
   2   4 -20 248.054 231.187   1
  -2   4  20 539.073 299.697   1
  -2  -4  20 484.502 254.055   1
   2  -4 -19 4373.89 408.043   1
   2   4 -19 4456.30 387.417   1
  -2  -4  19 4719.71 405.089   1
  -2   4  19 4710.76 425.664   1
  -2   4  18 463.232 233.854   1
   2  -4 -18 173.842 221.890   1
   2   4 -18 341.204 210.965   1
  -2  -4  18 246.263 225.161   1
   2   4 -17 302.586 202.431   1
  -2  -4  17 140.398 222.026   1
   2  -4 -16 9284.54 602.124   1
  -2   4  16 8561.36 609.249   1
  -2   4  15 11968.9 765.405   1
   2   4 -15 12496.3 751.677   1
  -2  -4  15 13010.5 757.212   1
   2  -4 -15 12810.5 762.318   1
  -2   4  14 1302.33 284.033   1
   2  -4 -14 1611.19 268.056   1
   2   4 -14 1254.75 199.103   1
  -2  -4  14 854.248 218.604   1
  -2   4  13 9032.86 621.587   1
  -2  -4  13 9813.66 599.818   1
   2  -4 -13 10107.1 617.677   1
   2   4 -13 9825.00 586.333   1
  -2   4  12 9788.95 638.133   1
  -2  -4  12 10054.9 606.325   1
   2  -4 -12 9317.83 625.787   1
   2   4 -12 11152.4 601.753   1
  -2  -4  11 4217.67 301.829   1
   2   4 -11 3643.88 288.255   1
  -2   4  10 8774.93 596.756   1
  -2  -4  10 10255.4 570.237   1
   2   4 -10 10275.4 563.168   1
   2  -4 -10 9131.86 590.541   1
  -2   4   9 35101.9 1845.41   1
   2  -4  -9 33855.4 1835.37   1
   2  -4  -8 189.790 169.352   1
  -2  -4   8 379.741 105.251   1
   2   4  -8 462.366 99.7083   1
  -2   4   8 172.909 181.127   1
   2  -4  -7 87.7099 166.058   1
   2   4  -7 76.7880 78.5947   1
  -2   4   6 26234.0 1419.25   1
   2   4  -6 27125.9 1385.44   1
   2  -4  -6 24394.2 1409.36   1
  -2  -4   6 27313.5 1390.78   1
  -2   4   5 74056.0 4156.43   1
   2  -4  -5 77382.5 4152.47   1
  -2  -4   5 82241.6 4129.90   1
   2   4  -5 84075.9 4128.16   1
  -2  -4   4 45935.0 2339.84   1
   2   4  -4 44861.9 2339.98   1
   2  -4  -3 42755.2 2157.92   1
  -2   4   3 40513.2 2159.95   1
  -2  -4   3 40034.0 2136.15   1
   2   4  -3 42523.2 2135.76   1
   2  -4  -2 7596.52 438.584   1
   2   4  -2 7522.85 420.598   1
  -2  -4   2 7419.55 418.500   1
  -2   4   2 7991.93 448.873   1
   2   4  -1 25444.7 1384.43   1
  -2   4   1 28035.1 1397.17   1
   2  -4  -1 27694.9 1392.09   1
  -2  -4   1 25853.8 1385.20   1
   2   4   0 12695.3 693.046   1
  -2   4   0 12960.3 694.579   1
  -2  -4   0 12523.8 691.314   1
   2  -4   0 13333.4 690.026   1
   2   4   1 27589.4 1421.06   1
  -2  -4  -1 26406.0 1416.82   1
   2  -4   1 27166.4 1405.93   1
  -2   4  -1 27064.0 1405.81   1
  -2   4  -2 7498.34 414.597   1
   2   4   2 7986.98 444.219   1
  -2  -4  -2 7359.11 437.840   1
   2  -4   2 7400.23 413.538   1
   2   4   3 43556.0 2032.74   1
  -2  -4  -3 43026.0 2030.26   1
  -2   4  -3 38660.9 2001.28   1
   2  -4   4 47906.3 2501.60   1
  -2   4  -4 49445.3 2501.96   1
   2  -4   5 79913.8 4021.25   1
   2   4   5 81230.9 4054.32   1
  -2  -4  -5 72218.5 4046.15   1
  -2   4  -5 79030.9 4019.99   1
   2   4   6 26564.9 1391.52   1
   2  -4   6 25480.0 1354.40   1
  -2  -4  -6 25718.6 1386.71   1
  -2   4  -6 26111.5 1354.91   1
   2  -4   7 149.132 86.3737   1
   2   4   7 279.282 137.552   1
  -2   4  -7 192.577 93.4407   1
  -2  -4  -7 457.516 139.117   1
   2   4   8 437.739 167.900   1
   2  -4   8 597.983 121.061   1
  -2   4  -8 565.441 115.294   1
  -2  -4  -8 459.630 153.926   1
  -2  -4  -9 36162.6 1888.11   1
   2   4   9 34784.4 1892.08   1
   2  -4  10 10197.1 560.965   1
   2   4  10 9495.67 602.139   1
  -2  -4 -10 8998.41 585.286   1
  -2   4 -10 9621.12 551.529   1
   2  -4  11 4377.57 311.467   1
  -2   4 -11 3898.05 289.515   1
   2   4  12 9383.85 645.601   1
   2  -4  12 10811.4 621.666   1
  -2   4 -12 10617.4 606.353   1
  -2  -4 -12 10432.5 636.341   1
  -2   4 -13 9659.79 578.881   1
   2   4  13 9514.71 620.381   1
   2  -4  13 9779.34 590.162   1
  -2  -4 -13 9738.04 605.973   1
   2  -4  14 915.958 199.936   1
  -2   4 -14 722.831 179.380   1
  -2  -4 -14 1106.79 223.051   1
  -2   4 -15 12003.6 739.229   1
  -2  -4 -15 12935.3 775.816   1
   2  -4  15 12564.7 759.279   1
   2   4  15 13419.3 799.142   1
  -2  -4 -16 8190.40 559.191   1
   2   4  16 8398.91 584.231   1
   2  -4  17 456.924 223.696   1
  -2   4 -17 409.179 205.883   1
   2  -4  18 530.784 233.733   1
   2   4  18 518.361 274.957   1
  -2  -4 -18 365.316 244.615   1
  -2   4 -18 669.758 215.839   1
  -2  -4 -19 4434.74 387.408   1
  -2   4 -19 4393.71 375.830   1
   2  -4  19 4897.95 403.601   1
   2   4  19 4355.68 417.046   1
   2   4  20 28.4772 279.345   1
   2  -4  20 734.485 261.139   1
  -2   4 -20 433.518 236.991   1
  -2  -4 -20 76.1679 253.386   1
   2  -4  21 951.512 272.932   1
  -2  -4 -21 1134.30 282.257   1
  -2   4 -21 527.056 240.508   1
   2  -4  22 1018.71 276.351   1
  -2  -4 -22 1206.00 284.128   1
  -2   4 -22 1096.44 271.428   1
   2   4  23 146.900 301.111   1
   2  -4  23 643.172 278.085   1
  -2  -4 -23 1008.04 292.709   1
  -2   4 -23 619.745 250.541   1
   2   4  24 821.602 282.206   1
  -2   4 -24 1155.29 283.785   1
  -2  -4 -24 670.966 278.278   1
   2   4  25 1257.92 323.996   1
  -2  -4 -25 376.697 304.620   1
   2   4  26 1055.15 278.942   1
  -2  -4 -26 1750.61 301.172   1
   2   4  27 320.780 318.160   1
  -2  -4 -27 1420.29 336.874   1
   2   4  28-28.7833 237.849   1
  -2  -4 -28 395.758 246.249   1
   2   4  29 763.507 320.556   1
  -2  -4 -29 645.177 325.316   1
   2  -5 -29 625.511 293.895   1
  -2   5  29-169.390 276.074   1
   2  -5 -27 430.089 284.563   1
  -2   5  27 930.685 287.523   1
   2  -5 -26 677.055 295.734   1
  -2   5  26 1085.95 303.733   1
   2  -5 -25 135.848 285.041   1
  -2   5  25 147.593 281.250   1
   2   5 -23 487.578 266.134   1
   2  -5 -23 107.625 255.184   1
  -2   5  23 88.5130 260.074   1
   2  -5 -22 961.458 261.888   1
  -2   5  22 878.124 272.562   1
   2   5 -21 558.125 244.386   1
   2  -5 -21 211.312 209.091   1
  -2  -5  21 770.760 258.911   1
  -2   5  21 260.590 239.937   1
  -2   5  20 8394.57 606.612   1
   2   5 -20 8955.58 570.110   1
  -2  -5  20 8032.04 581.874   1
   2  -5 -20 7863.44 586.407   1
  -2   5  19 1123.78 300.841   1
   2  -5 -19 281.421 268.629   1
   2   5 -19 535.919 221.516   1
  -2  -5  19 758.931 242.588   1
  -2   5  18 4051.56 427.453   1
   2   5 -18 4561.87 387.076   1
  -2  -5  18 5337.56 409.998   1
   2  -5 -18 5523.63 429.625   1
  -2   5  17 270.115 203.191   1
   2  -5 -17 493.026 203.277   1
   2   5 -17 544.589 207.259   1
  -2  -5  17 409.341 225.377   1
  -2   5  16 5554.49 481.928   1
   2   5 -16 5121.88 410.361   1
  -2  -5  16 5839.08 429.486   1
   2  -5 -16 6381.98 457.244   1
  -2   5  15 76.6190 231.064   1
   2  -5 -15 70.0890 210.169   1
   2   5 -15 92.0720 177.316   1
  -2  -5  15 240.004 185.100   1
  -2   5  14 4645.19 423.686   1
   2   5 -14 5903.62 379.891   1
  -2  -5  14 4650.05 381.557   1
   2  -5 -14 5368.49 413.399   1
  -2   5  13 903.704 209.294   1
   2   5 -13 1034.23 182.387   1
  -2  -5  13 1249.88 199.876   1
   2  -5 -13 675.535 178.313   1
  -2   5  12 68.3167 215.844   1
   2  -5 -12 20.8647 192.001   1
   2   5 -12 171.782 140.288   1
  -2  -5  12 109.853 144.858   1
   2  -5 -11 3280.71 321.710   1
   2   5 -11 3535.96 269.866   1
  -2  -5  11 4161.78 288.117   1
  -2   5  11 3537.54 339.602   1
   2   5 -10 3539.09 241.308   1
  -2  -5  10 3097.17 245.312   1
  -2   5  10 3580.04 318.619   1
   2  -5 -10 3072.27 292.860   1
   2  -5  -9 17.7638 157.858   1
  -2   5   9-19.3928 166.597   1
   2   5  -8 23298.2 1225.80   1
   2  -5  -8 23777.5 1268.82   1
  -2   5   8 22583.6 1273.35   1
  -2  -5   8 23165.3 1233.72   1
   2  -5  -7 9846.02 613.540   1
  -2   5   7 11124.7 628.430   1
  -2  -5   7 10654.4 584.995   1
  -2  -5   6 2643.58 195.357   1
  -2   5   6 2764.20 262.105   1
   2   5  -6 3501.05 204.457   1
   2  -5  -6 2803.50 247.995   1
  -2  -5   5 2630.38 194.173   1
   2   5  -5 3180.18 194.251   1
   2  -5  -5 3174.60 245.644   1
  -2   5   5 3329.73 258.158   1
   2  -5  -4 9333.50 522.437   1
  -2  -5   4 8173.56 485.331   1
   2   5  -4 9107.17 484.202   1
  -2   5   4 9537.62 534.205   1
  -2  -5   3 14773.8 792.250   1
   2   5  -3 15220.7 793.381   1
   2  -5  -2 583.024 130.462   1
  -2   5   2 778.511 141.757   1
  -2  -5   2 506.119 93.5669   1
   2   5  -2 501.676 99.4842   1
   2   5  -1 17348.7 933.625   1
  -2  -5   1 17190.7 932.700   1
  -2   5   1 18328.6 947.098   1
   2  -5  -1 18067.5 942.277   1
  -2   5   0-98.7579 108.506   1
   2  -5   0 122.167 99.0399   1
  -2  -5   0-87.4966 97.8336   1
   2   5   0 46.8461 108.126   1
  -2   5  -1 18705.9 980.359   1
   2   5   1 19106.2 993.244   1
   2  -5   1 18512.1 976.330   1
  -2  -5  -1 18021.7 988.272   1
   2   5   2 259.525 120.727   1
   2  -5   2 312.660 78.9908   1
  -2   5  -2 564.343 86.0695   1
  -2  -5  -2 626.707 127.619   1
  -2   5  -3 15326.9 758.640   1
   2  -5   3 13490.2 756.900   1
   2   5   4 9258.50 539.534   1
  -2  -5  -4 10308.1 538.789   1
  -2   5  -4 8722.94 491.209   1
   2  -5   5 2801.00 196.540   1
  -2   5  -5 3330.52 197.200   1
  -2  -5  -5 3022.15 246.429   1
   2  -5   6 3316.81 209.374   1
   2   5   6 3290.73 278.268   1
  -2  -5  -6 3017.81 262.841   1
  -2   5  -6 3286.23 205.969   1
   2   5   7 11473.1 664.366   1
   2  -5   7 11894.2 616.308   1
  -2  -5  -7 10542.9 651.552   1
  -2   5  -7 11144.1 613.001   1
   2  -5   8 23576.5 1248.21   1
   2   5   8 23928.9 1297.59   1
  -2   5  -8 23637.5 1243.89   1
  -2  -5  -8 23566.3 1288.07   1
   2  -5   9-61.3717 106.126   1
   2   5   9 151.209 193.083   1
  -2  -5 -10 3451.66 290.212   1
   2   5  10 2703.04 298.133   1
  -2  -5 -11 3617.65 309.260   1
  -2   5 -11 3420.77 249.708   1
   2   5  11 3387.27 321.402   1
   2  -5  11 3747.12 272.550   1
   2   5  12 22.7256 169.974   1
   2  -5  12 14.9627 138.022   1
  -2  -5 -12-40.0607 159.569   1
  -2   5 -12 92.9423 126.801   1
   2   5  13 1095.57 245.781   1
   2  -5  13 1111.58 196.821   1
  -2   5 -13 1102.84 171.888   1
  -2  -5 -13 816.190 220.738   1
  -2   5 -14 5080.22 362.315   1
  -2  -5 -14 5227.88 420.561   1
   2  -5  14 5181.39 382.921   1
   2   5  14 5731.33 449.724   1
   2  -5  15 38.6841 174.979   1
   2   5  15 178.531 214.202   1
  -2  -5 -15 158.434 199.978   1
  -2   5 -15 17.3456 156.478   1
  -2   5 -16 4878.75 364.671   1
  -2  -5 -16 4803.08 404.291   1
   2  -5  16 5113.91 381.003   1
   2   5  16 4554.99 428.951   1
   2   5  17 350.052 275.754   1
  -2  -5 -17 673.416 261.573   1
  -2  -5 -18 5024.77 406.586   1
  -2   5 -18 4999.47 390.678   1
   2  -5  18 4597.91 389.195   1
   2   5  18 4775.80 422.413   1
   2  -5  19 246.007 228.793   1
   2   5  19 1211.30 310.714   1
  -2   5 -19 1062.45 238.560   1
  -2  -5 -19 577.852 268.958   1
  -2   5 -20 9413.99 589.060   1
   2  -5  20 9784.49 608.328   1
   2   5  20 8452.31 608.516   1
   2  -5  21 921.671 265.194   1
   2   5  21 1189.66 318.850   1
  -2  -5 -21 931.351 302.133   1
  -2   5 -21 548.629 240.351   1
   2   5  22 790.414 276.225   1
  -2  -5 -22 472.233 237.262   1
   2   5  23 557.666 312.672   1
  -2   5 -23-26.7186 246.119   1
  -2  -5 -23 317.824 286.264   1
   2   5  25 145.444 299.276   1
  -2  -5 -25 187.129 291.077   1
   2   5  26 232.542 266.341   1
  -2  -5 -26 747.590 287.056   1
   2   5  27 721.486 330.658   1
  -2  -5 -27 874.641 322.548   1
   2   5  29-306.464 312.120   1
  -2  -5 -29 305.754 308.566   1
   2  -6 -28 393.098 302.148   1
  -2   6  28 226.399 290.832   1
   2  -6 -27 1222.52 328.623   1
  -2   6  27 1179.55 331.008   1
   2  -6 -26 644.075 321.359   1
  -2   6  26 378.273 313.376   1
  -2   6  25 440.017 320.052   1
   2  -6 -24 513.086 309.802   1
   2  -6 -23 3409.39 396.905   1
  -2   6  23 4095.49 416.947   1
   2   6 -22 2829.01 341.508   1
   2  -6 -22 3072.98 359.584   1
  -2   6  22 3017.03 372.359   1
   2   6 -21 373.331 229.131   1
  -2  -6  21 517.912 247.995   1
   2  -6 -21 900.593 255.638   1
   2   6 -20 880.783 252.668   1
  -2  -6  20 1015.96 263.850   1
  -2   6  19 707.940 306.307   1
   2   6 -19 1516.02 258.704   1
  -2  -6  19 2030.38 292.697   1
   2  -6 -19 747.456 273.288   1
  -2   6  18 1839.36 327.953   1
   2   6 -18 1990.28 262.511   1
  -2  -6  18 2202.08 280.790   1
   2  -6 -18 1674.04 296.193   1
  -2   6  17 246.434 192.563   1
   2  -6 -17 99.9066 186.220   1
   2   6 -16 1769.30 237.260   1
  -2  -6  16 2143.51 246.472   1
  -2   6  15-286.369 221.565   1
   2   6 -15-139.719 167.298   1
  -2  -6  15-172.250 189.778   1
   2  -6 -15 190.504 211.055   1
  -2   6  14 1086.78 283.833   1
   2   6 -14 658.661 186.153   1
  -2  -6  14 776.293 194.981   1
   2  -6 -14 393.539 240.245   1
  -2   6  13 268.351 192.495   1
   2  -6 -13 424.513 178.341   1
   2   6 -13-14.6724 144.472   1
  -2  -6  13 290.643 164.215   1
   2  -6 -12 2662.05 299.989   1
   2   6 -12 3093.71 243.777   1
  -2  -6  12 3341.19 252.793   1
  -2   6  12 2344.25 301.783   1
  -2   6  11 538.217 220.737   1
   2  -6 -11 349.099 203.212   1
   2   6 -11 413.961 113.815   1
  -2  -6  11 78.8172 136.362   1
   2  -6  -9 388.434 166.575   1
   2   6  -9 504.963 111.918   1
  -2  -6   9 683.047 123.247   1
  -2   6   9 424.267 187.788   1
  -2  -6   8 4628.09 281.199   1
  -2   6   8 4389.83 353.007   1
   2   6  -8 4242.17 272.561   1
   2  -6  -8 4262.27 337.130   1
  -2  -6   7 2522.62 188.294   1
  -2   6   7 2500.45 250.255   1
   2   6  -7 3016.85 190.097   1
   2  -6  -7 2851.74 245.079   1
  -2  -6   6 90152.6 4520.68   1
   2   6  -6 89183.6 4519.17   1
   2  -6  -6 84461.8 4558.47   1
  -2   6   6 85303.7 4566.36   1
  -2   6   5 3093.40 251.922   1
   2  -6  -5 2719.81 235.408   1
   2   6  -5 2834.00 178.902   1
  -2  -6   5 2678.66 180.115   1
  -2   6   4 35065.7 1750.99   1
  -2  -6   4 32138.5 1706.36   1
   2   6  -4 32696.7 1706.37   1
   2  -6  -4 33711.9 1741.41   1
   2  -6  -3 6165.66 369.218   1
  -2  -6   3 5846.56 334.712   1
   2   6  -3 5962.49 334.320   1
  -2   6   3 5630.92 373.408   1
  -2   6   2 9971.57 577.013   1
   2   6  -2 10283.2 551.701   1
   2  -6  -2 9964.72 571.712   1
  -2   6   1 291.922 118.058   1
   2   6  -1 356.280 96.2492   1
  -2  -6   1 395.719 90.8112   1
   2  -6  -1 556.964 116.918   1
   2   6   0 22781.0 1211.20   1
   2  -6   0 23766.7 1206.28   1
  -2   6   0 21943.3 1210.96   1
  -2  -6   0 23144.8 1208.48   1
   2   6   1 250.444 120.187   1
  -2  -6  -1 382.923 116.801   1
  -2   6  -1 490.792 99.0375   1
   2  -6   1 333.470 89.7292   1
  -2   6  -2 10285.4 554.028   1
   2   6   3 5866.03 381.453   1
   2  -6   3 5950.59 341.033   1
  -2  -6  -3 5979.23 380.287   1
  -2   6  -3 6600.50 343.167   1
   2  -6   4 34431.2 1785.73   1
   2   6   4 35563.7 1833.65   1
  -2  -6  -4 34609.1 1826.02   1
   2  -6   5 2772.99 178.431   1
  -2   6  -5 3092.79 177.974   1
  -2  -6  -5 3040.05 247.750   1
   2   6   5 2667.56 251.629   1
  -2   6  -6 94180.1 4618.69   1
  -2  -6  -6 90230.0 4664.55   1
   2   6   6 89351.5 4671.30   1
   2  -6   6 86926.5 4617.22   1
  -2  -6  -7 2721.12 227.459   1
  -2   6  -7 2779.64 173.437   1
   2  -6   7 2317.37 178.214   1
   2   6   7 3183.28 249.563   1
  -2  -6  -8 4052.75 299.979   1
  -2   6  -8 3892.90 248.117   1
   2  -6   8 4332.62 254.614   1
   2   6   8 4119.35 315.404   1
  -2  -6  -9 499.877 159.425   1
  -2   6  -9 435.565 95.1098   1
   2   6   9 495.878 182.333   1
   2  -6   9 658.409 114.532   1
   2  -6  10 12028.7 611.865   1
  -2   6 -10 9697.33 599.267   1
   2   6  11-22.2786 212.881   1
  -2  -6 -11 296.894 204.144   1
   2   6  12 2793.03 285.073   1
  -2   6 -12 2619.46 219.862   1
   2  -6  12 2667.71 234.061   1
  -2  -6 -12 2620.31 262.617   1
   2   6  13-97.6045 241.928   1
   2  -6  13 30.6196 152.583   1
  -2   6 -13 233.634 137.962   1
  -2  -6 -13 172.026 210.134   1
   2   6  14 277.981 247.926   1
   2  -6  14 793.160 177.152   1
  -2  -6 -14 735.540 230.156   1
  -2   6 -14 680.927 172.816   1
   2  -6  15-18.4176 167.533   1
   2   6  15-51.7189 243.104   1
  -2  -6 -15 161.969 218.679   1
  -2   6 -15 66.0330 153.124   1
   2  -6  16 1433.79 226.255   1
  -2   6 -16 1920.29 219.343   1
   2  -6  17 21.2564 191.722   1
   2   6  17 54.6857 246.600   1
  -2   6 -17 330.187 194.838   1
  -2  -6 -17-146.343 217.422   1
   2   6  18 2009.43 331.573   1
   2  -6  18 2211.22 291.193   1
  -2   6 -18 1938.83 261.712   1
  -2  -6 -18 2140.58 305.301   1
   2   6  19 710.641 291.364   1
   2  -6  19 1395.02 260.676   1
  -2  -6 -19 1139.65 273.287   1
  -2   6 -19 1154.43 231.815   1
   2  -6  20 635.694 235.372   1
  -2   6 -20 1056.41 232.891   1
   2   6  21 437.171 301.304   1
   2  -6  21 293.182 247.087   1
  -2   6 -21 883.342 250.852   1
  -2  -6 -21 753.108 280.947   1
   2   6  22 3193.42 381.871   1
  -2  -6 -22 3149.08 364.445   1
   2   6  23 3244.07 404.640   1
  -2  -6 -23 3636.30 396.240   1
  -2  -6 -24 372.633 243.521   1
   2   6  25 724.906 322.059   1
   2   6  26 317.033 243.394   1
  -2  -6 -26 687.900 247.419   1
   2   6  27 1341.59 339.381   1
  -2  -6 -27 1598.46 355.015   1
   2   6  28 140.217 261.096   1
  -2  -6 -28 333.727 266.047   1
  -2   7  28-27.9159 297.127   1
   2  -7 -28 77.4887 305.708   1
  -2   7  26-86.5038 306.516   1
   2  -7 -26 531.609 306.282   1
   2  -7 -25 241.055 311.877   1
  -2   7  24 527.708 314.376   1
   2  -7 -24 483.608 293.536   1
  -2   7  23 88.2017 285.244   1
   2  -7 -23 294.518 285.150   1
  -2   7  22 996.387 295.233   1
   2  -7 -22 774.610 267.844   1
   2  -7 -21 2149.94 281.713   1
  -2   7  21 2445.58 313.574   1
   2   7 -20 4585.25 383.472   1
   2  -7 -20 4337.67 413.060   1
  -2  -7  20 4500.78 392.614   1
  -2   7  20 4443.87 436.659   1
  -2   7  19 1227.13 338.480   1
   2   7 -19 1001.73 234.541   1
  -2  -7  19 672.869 228.800   1
   2  -7 -19 1090.41 306.024   1
   2  -7 -18 2919.05 334.748   1
  -2   7  18 1576.31 319.009   1
  -2   7  17 3550.00 367.338   1
   2   7 -17 3583.91 317.268   1
  -2  -7  17 4392.23 348.096   1
   2  -7 -17 4273.34 368.810   1
   2  -7 -16 2525.65 331.550   1
  -2   7  16 2308.68 338.657   1
  -2  -7  16 1901.74 243.816   1
   2   7 -16 2885.14 257.036   1
   2   7 -15 2080.08 226.880   1
  -2  -7  15 2067.17 231.925   1
  -2   7  14 361.089 260.451   1
   2  -7 -14-23.5586 237.451   1
   2   7 -14 416.297 158.839   1
  -2  -7  14 445.665 168.342   1
  -2   7  13 5851.02 484.200   1
   2   7 -13 6479.87 411.717   1
  -2  -7  13 7001.81 425.985   1
   2  -7 -13 6889.61 484.440   1
   2  -7 -12 573.733 195.572   1
  -2  -7  12 600.690 150.164   1
  -2   7  12 675.025 203.403   1
   2   7 -12 585.207 134.118   1
   2  -7 -11 10422.9 634.145   1
  -2   7  11 9837.29 639.031   1
   2  -7 -10 1436.71 206.744   1
   2   7 -10 1858.35 164.980   1
  -2  -7  10 1675.07 164.070   1
  -2   7  10 1768.89 220.062   1
   2   7  -9 5603.14 322.620   1
  -2  -7   9 5038.57 319.069   1
  -2  -7   8 54467.4 2884.87   1
   2   7  -8 57502.9 2883.71   1
   2  -7  -8 56895.7 2938.50   1
  -2   7   8 54898.3 2945.02   1
   2   7  -7 17762.4 945.670   1
   2  -7  -7 17326.8 1004.97   1
  -2   7   7 19271.1 1019.48   1
  -2  -7   7 18017.1 946.724   1
   2   7  -6 3451.71 216.303   1
   2  -7  -6 3696.56 287.552   1
  -2  -7   6 3939.98 221.304   1
  -2   7   6 3209.49 290.667   1
  -2   7   5 817.032 163.854   1
   2   7  -5 460.102 79.0056   1
  -2  -7   5 582.676 71.3554   1
   2  -7  -5 539.311 131.408   1
  -2  -7   4 46140.2 2414.34   1
   2   7  -4 49129.3 2416.07   1
   2  -7  -4 44750.3 2451.84   1
  -2   7   4 45974.5 2459.74   1
   2   7  -3 14933.0 803.805   1
  -2  -7   3 15692.6 803.208   1
   2  -7  -3 14748.3 836.248   1
  -2   7   3 15179.5 844.044   1
  -2  -7   2 146.902 77.5120   1
  -2   7   1 19988.6 1067.86   1
  -2  -7   1 20633.0 1054.02   1
   2   7  -1 19094.8 1054.70   1
   2  -7   0 148.176 97.8076   1
  -2   7   0 27.5123 108.222   1
   2   7   0 9.21976 93.3846   1
  -2  -7  -1 19426.2 1047.70   1
   2   7   1 19446.6 1048.29   1
   2  -7   1 18642.0 1028.61   1
  -2   7  -1 20803.1 1035.93   1
   2   7   2-35.0053 121.597   1
  -2  -7  -2 231.366 120.659   1
   2  -7   2 207.657 74.7834   1
   2   7   3 16172.5 867.092   1
   2  -7   3 15517.0 822.036   1
  -2   7  -3 15946.3 824.614   1
  -2  -7  -3 15161.6 860.201   1
   2  -7   4 48605.8 2556.93   1
  -2   7  -4 51825.2 2557.35   1
  -2  -7  -4 47877.1 2600.68   1
   2   7   4 49901.5 2609.18   1
   2  -7   5 621.984 65.1704   1
  -2  -7  -5 746.325 156.373   1
   2   7   5 771.735 162.959   1
  -2   7  -5 595.714 68.1365   1
  -2   7  -6 3646.44 208.805   1
  -2  -7  -6 3408.29 277.193   1
   2   7   6 3565.41 294.750   1
   2  -7   6 3731.69 209.406   1
   2  -7   7 18279.5 963.383   1
   2   7   7 19171.5 1035.42   1
  -2   7  -8 61677.7 3015.98   1
  -2  -7  -8 55031.8 3068.97   1
   2   7   8 58386.4 3084.03   1
   2  -7   8 57065.0 3017.49   1
   2  -7   9 5749.52 309.563   1
  -2   7  -9 4528.23 302.322   1
  -2  -7 -10 1699.08 238.006   1
   2  -7  10 1422.56 151.649   1
   2   7  10 1649.64 247.952   1
  -2   7 -10 1655.40 143.808   1
  -2   7 -11 10302.3 599.298   1
   2  -7  11 11097.6 605.566   1
   2   7  11 10783.7 683.929   1
  -2  -7 -11 10920.6 664.445   1
   2   7  12 845.973 250.298   1
  -2  -7 -12 997.148 231.618   1
  -2  -7 -13 6481.41 439.799   1
  -2   7 -13 5852.30 375.433   1
   2   7  13 6077.31 467.878   1
   2  -7  13 5252.65 380.487   1
   2  -7  14 202.839 159.467   1
   2   7  14 566.761 250.294   1
  -2   7 -14 338.538 146.257   1
  -2  -7 -14 251.211 205.963   1
   2  -7  15 2039.50 227.031   1
  -2   7 -15 1724.16 207.846   1
   2  -7  16 2587.00 264.073   1
  -2  -7 -16 2223.28 286.053   1
  -2   7 -16 2719.28 258.370   1
   2   7  17 3574.94 392.151   1
  -2   7 -17 3949.49 311.559   1
   2  -7  17 4072.85 329.792   1
  -2  -7 -17 2791.15 356.366   1
   2  -7  18 1615.53 244.346   1
   2   7  18 2004.88 303.403   1
  -2  -7 -18 2138.47 276.255   1
  -2   7 -18 2117.99 251.655   1
   2  -7  19 1303.45 249.398   1
   2   7  19 601.448 303.429   1
  -2  -7 -19 790.618 275.382   1
  -2   7 -19 664.783 220.310   1
   2   7  20 3015.53 411.730   1
  -2  -7 -20 3794.45 401.229   1
   2   7  21 1635.90 320.156   1
  -2  -7 -21 2290.28 308.626   1
   2   7  22 1315.79 323.116   1
  -2  -7 -22 632.623 308.880   1
   2   7  23 291.518 242.449   1
  -2  -7 -23 26.4638 231.773   1
   2   7  24 318.869 318.831   1
  -2  -7 -24 158.848 292.355   1
   2   7  25 748.625 309.453   1
  -2  -7 -25-26.4214 282.883   1
   2   7  26 285.491 287.972   1
  -2  -7 -26 235.755 272.096   1
   2   7  28 55.3003 256.467   1
  -2  -7 -28-151.803 244.718   1
   2  -8 -27 259.136 297.054   1
  -2   8  26 656.517 315.285   1
   2  -8 -26-26.2927 282.531   1
  -2   8  25 28.9075 292.716   1
   2  -8 -25 239.027 289.718   1
  -2   8  24 350.015 300.731   1
   2  -8 -24 480.733 283.297   1
  -2   8  23 205.203 266.053   1
   2  -8 -23-506.975 248.341   1
  -2   8  21-204.186 287.038   1
   2  -8 -21 185.985 263.977   1
   2  -8 -20 131.969 277.415   1
  -2   8  20 637.676 314.115   1
  -2   8  18 8239.73 616.475   1
   2   8 -18 8821.73 571.703   1
  -2  -8  18 10222.8 594.464   1
   2  -8 -18 8860.99 603.544   1
  -2   8  17 421.065 290.398   1
   2   8 -17 488.357 181.674   1
  -2  -8  17 236.789 181.692   1
   2  -8 -17 25.5805 260.024   1
   2  -8 -16 1733.46 271.446   1
   2   8 -16 1981.02 215.612   1
  -2  -8  16 1400.84 214.592   1
   2  -8 -15 98.6200 248.510   1
   2   8 -15 60.7141 153.423   1
  -2  -8  15 99.6316 160.720   1
  -2   8  15 377.888 275.802   1
   2  -8 -14 432.783 188.508   1
   2   8 -14 672.630 153.910   1
  -2  -8  14 375.477 157.699   1
  -2   8  14 131.623 196.453   1
   2  -8 -13 350.231 237.634   1
  -2  -8  13 120.352 130.982   1
  -2   8  13-127.832 267.734   1
   2   8 -13 298.027 128.633   1
   2  -8 -12 5420.01 425.790   1
  -2   8  12 4948.07 433.342   1
   2  -8 -11 1745.73 279.712   1
   2   8 -11 1531.19 159.509   1
  -2  -8  11 1701.51 155.558   1
  -2   8  11 2099.17 290.833   1
   2  -8 -10 3274.81 304.271   1
  -2   8  10 2490.18 316.290   1
   2   8 -10 2670.41 199.504   1
  -2  -8  10 2983.01 206.664   1
  -2   8   9 305.152 204.398   1
  -2  -8   9 258.711 88.4577   1
   2  -8  -9 99.4948 172.190   1
   2   8  -9 407.640 90.2144   1
   2   8  -8 6709.61 385.181   1
  -2  -8   8 7015.00 385.731   1
  -2   8   8 6743.44 477.868   1
   2  -8  -8 7628.63 470.512   1
   2   8  -7 6424.58 343.865   1
   2  -8  -7 5485.44 409.246   1
  -2   8   7 6063.80 430.079   1
  -2  -8   7 6179.14 342.614   1
   2  -8  -6 8541.85 560.202   1
   2   8  -6 9676.50 499.643   1
  -2  -8   6 9297.63 497.815   1
  -2   8   6 8948.93 571.937   1
   2   8  -5 432.619 73.5788   1
  -2   8   5 186.505 170.827   1
  -2  -8   5 392.289 69.6831   1
   2  -8  -5 370.047 160.866   1
  -2   8   4 2653.28 248.385   1
  -2  -8   4 3111.32 180.969   1
   2   8  -4 2808.46 182.657   1
   2  -8  -4 2484.73 239.016   1
   2   8  -3 981.145 113.464   1
  -2  -8   3 1081.74 105.073   1
  -2  -8   2 2860.74 191.638   1
  -2   8   2 2486.89 223.530   1
   2   8  -2 2728.48 193.902   1
   2   8  -1 3111.61 222.449   1
  -2  -8   1 3481.52 223.037   1
   2  -8   0 1864.27 156.739   1
  -2  -8   0 1585.17 158.949   1
   2   8   0 1849.59 169.788   1
  -2   8   0 1981.07 168.445   1
  -2   8  -1 3250.82 217.960   1
   2  -8   1 2997.50 207.948   1
   2   8   2 2825.96 235.046   1
  -2  -8  -2 3472.36 236.869   1
   2  -8   2 3000.96 195.094   1
  -2   8  -2 3087.36 199.200   1
   2   8   3 1044.43 164.187   1
  -2   8  -3 917.714 94.1128   1
   2  -8   3 912.824 90.4725   1
   2   8   4 2931.78 250.535   1
   2  -8   4 2964.98 171.428   1
  -2  -8  -4 3207.78 243.957   1
  -2   8  -4 2850.39 170.775   1
  -2  -8  -5 316.751 144.494   1
   2   8   5 116.687 155.031   1
   2   8   6 10443.2 632.737   1
  -2  -8  -7 6227.18 430.361   1
   2   8   7 6869.14 453.785   1
   2  -8   8 6463.13 354.039   1
   2   8   8 7208.15 463.534   1
  -2  -8  -8 7339.48 449.799   1
  -2   8  -8 6432.03 352.652   1
   2   8   9 260.792 197.820   1
   2  -8   9 292.440 75.5257   1
  -2   8  -9 358.835 72.1614   1
  -2  -8  -9 404.991 183.975   1
   2   8  10 2981.67 327.368   1
  -2   8 -10 2976.29 201.248   1
   2  -8  10 3090.78 204.670   1
  -2  -8 -10 3423.56 303.328   1
  -2   8 -11 1630.56 144.508   1
   2  -8  11 1298.88 148.705   1
  -2  -8 -11 1596.00 222.229   1
  -2  -8 -12 5633.58 444.026   1
  -2   8 -12 6596.78 357.996   1
   2  -8  12 5317.83 360.570   1
   2   8  12 5230.21 464.194   1
   2   8  13 229.993 231.403   1
  -2  -8 -13 226.407 199.729   1
   2  -8  14 334.244 147.817   1
   2   8  14 313.809 266.991   1
  -2  -8 -14 373.962 241.935   1
  -2   8 -14 257.716 131.664   1
   2   8  15 323.033 272.604   1
   2  -8  15 218.976 151.079   1
  -2  -8 -15 167.958 249.596   1
  -2   8 -15 14.4783 140.227   1
   2  -8  16 1747.47 223.093   1
   2   8  16 1597.19 266.594   1
  -2   8 -16 1946.51 210.892   1
  -2  -8 -16 1667.87 242.654   1
   2  -8  17 321.671 184.452   1
   2   8  17 392.767 288.100   1
  -2   8 -17 749.091 179.588   1
  -2  -8 -17 849.746 264.878   1
  -2  -8 -18 8934.99 606.244   1
  -2   8 -18 9346.23 561.176   1
   2   8  18 7843.60 619.288   1
   2  -8  18 8727.40 569.426   1
  -2   8 -19 567.480 205.781   1
   2   8  20-29.1160 300.187   1
  -2  -8 -20 284.984 274.124   1
   2   8  21 146.302 298.561   1
  -2  -8 -21 392.709 280.160   1
   2   8  23 116.272 316.872   1
  -2  -8 -23 553.864 294.351   1
   2   8  24 28.7580 285.554   1
  -2  -8 -24 949.958 289.512   1
   2   8  25-314.202 271.373   1
  -2  -8 -25 366.770 260.302   1
   2   8  26 878.772 330.228   1
  -2  -8 -26 415.810 309.234   1
   2   8  27 111.339 254.222   1
  -2  -8 -27 382.586 257.925   1
  -2   9  27 443.294 266.214   1
   2  -9 -25 1105.21 254.435   1
  -2   9  25 1977.26 289.471   1
   2  -9 -23 797.014 280.236   1
  -2   9  23 554.841 307.615   1
   2  -9 -22-26.6305 284.157   1
  -2   9  22 409.437 322.179   1
   2  -9 -21 1467.25 321.402   1
  -2   9  21 1171.97 351.642   1
   2  -9 -20 291.913 257.627   1
  -2   9  20 204.059 283.647   1
  -2   9  19-28.9377 264.734   1
   2  -9 -19-131.678 229.145   1
  -2   9  18 1433.21 333.729   1
   2   9 -18 1021.75 207.919   1
   2  -9 -17 952.202 242.179   1
   2   9 -17 1329.86 193.791   1
  -2   9  17 424.990 240.491   1
  -2  -9  17 670.418 191.608   1
   2  -9 -16 610.990 261.169   1
   2   9 -16 198.692 159.775   1
  -2  -9  16 230.056 167.541   1
  -2   9  16 531.324 291.866   1
   2   9 -15 4981.13 328.986   1
  -2   9  15 4472.10 406.955   1
  -2  -9  15 5288.34 335.965   1
  -2  -9  14 5092.92 341.106   1
   2   9 -14 5204.55 338.633   1
  -2   9  13 3792.53 403.565   1
   2  -9 -13 4034.89 374.051   1
  -2  -9  13 3813.20 275.349   1
   2   9 -13 4447.49 281.487   1
   2  -9 -12 162.203 201.990   1
   2   9 -12 645.687 116.936   1
  -2  -9  12 507.756 117.516   1
  -2   9  12 431.584 223.723   1
  -2   9  11 784.981 228.605   1
   2   9 -11 1220.70 127.640   1
  -2  -9  11 1351.19 129.867   1
   2  -9 -11 1231.34 232.034   1
   2  -9 -10 6590.35 459.139   1
  -2  -9  10 6226.32 360.770   1
   2   9 -10 6531.12 360.858   1
  -2   9  10 6517.15 471.673   1
   2  -9  -9 843.186 230.416   1
  -2  -9   9 1031.66 92.3401   1
   2   9  -9 1138.33 97.7009   1
  -2  -9   8 14200.3 731.447   1
   2   9  -8 13885.9 732.535   1
   2  -9  -7 32006.9 1711.41   1
  -2   9   7 31592.0 1719.02   1
  -2  -9   6 1232.41 85.5268   1
   2   9  -6 1270.42 89.4205   1
  -2   9   6 1379.90 212.936   1
  -2  -9   5 8702.81 457.659   1
   2   9  -5 8672.90 460.501   1
   2  -9  -5 8039.55 522.800   1
  -2   9   5 8504.87 537.795   1
   2   9  -4 19499.4 992.478   1
  -2  -9   4 18647.6 990.524   1
  -2   9   4 18313.4 1048.15   1
   2  -9  -4 19179.1 1044.71   1
   2  -9  -3 21608.7 1205.58   1
  -2  -9   3 23112.5 1168.04   1
  -2   9   3 22629.1 1214.40   1
   2   9  -3 21756.7 1169.16   1
   2  -9  -2 26126.4 1391.26   1
  -2   9   2 25854.9 1396.49   1
   2   9  -2 26019.4 1367.35   1
  -2  -9   2 26272.0 1365.71   1
   2   9  -1 4151.97 274.276   1
  -2  -9   1 4334.92 269.249   1
  -2   9   0 86.8471 123.210   1
   2  -9   0-9.76989 96.6147   1
   2  -9   1 3951.21 264.081   1
   2   9   1 4365.14 297.508   1
  -2  -9  -1 4522.44 284.838   1
  -2   9  -1 4253.45 274.465   1
  -2   9  -2 27214.1 1426.91   1
  -2  -9  -2 25843.1 1447.52   1
   2   9   2 28074.7 1460.00   1
   2  -9   2 27867.8 1424.28   1
  -2   9  -3 21230.0 1114.88   1
  -2  -9  -3 21522.0 1158.82   1
   2  -9   3 21510.0 1113.20   1
  -2   9  -4 18911.6 964.134   1
   2  -9   4 18293.2 963.398   1
   2   9   4 19433.1 1037.14   1
  -2  -9  -5 7440.56 479.791   1
   2   9   5 8193.63 503.272   1
   2   9   6 1313.26 209.686   1
  -2  -9  -7 33427.6 1795.58   1
   2   9   7 33483.9 1805.13   1
  -2  -9  -9 1275.93 203.921   1
   2   9   9 1068.18 233.244   1
  -2  -9 -10 7511.60 427.023   1
   2   9  10 6835.20 435.040   1
  -2  -9 -11 1775.95 263.613   1
  -2   9 -11 1292.92 114.514   1
   2  -9  11 1339.30 120.835   1
   2   9  11 1943.26 300.831   1
  -2  -9 -12 809.198 207.849   1
   2  -9  12 786.586 113.372   1
   2   9  12 634.639 238.540   1
  -2   9 -12 546.440 100.289   1
   2  -9  13 4050.12 264.237   1
  -2  -9 -13 4805.18 371.048   1
  -2   9 -13 3490.40 260.007   1
   2   9  13 4288.12 384.426   1
  -2  -9 -15 4270.76 374.892   1
   2  -9  15 4280.20 291.135   1
  -2   9 -15 3317.22 281.242   1
   2   9  15 4110.50 397.246   1
  -2  -9 -16-24.8706 178.067   1
   2   9  16 83.8404 203.719   1
  -2   9 -16 126.332 143.769   1
   2  -9  16 122.630 161.499   1
  -2  -9 -17 1087.26 272.846   1
   2   9  17 1562.58 327.164   1
  -2   9 -17 565.821 174.411   1
   2  -9  17 1045.55 203.808   1
  -2  -9 -18 819.385 288.051   1
   2   9  18 748.658 322.662   1
  -2  -9 -19 310.250 246.817   1
   2   9  19 348.878 285.184   1
  -2  -9 -20 234.138 231.492   1
   2   9  20 233.947 268.509   1
  -2  -9 -21 995.360 298.798   1
   2   9  21 1113.01 326.936   1
  -2  -9 -22-52.7680 280.820   1
   2   9  22 29.0952 315.406   1
  -2  -9 -23 474.417 219.502   1
   2   9  23 404.454 235.439   1
  -2  -9 -25 1456.85 330.937   1
   2   9  25 965.323 335.629   1
  -2  -9 -27 578.302 297.701   1
   2   9  27 137.270 309.307   1
  -2  10  26-27.8822 300.552   1
   2 -10 -26 795.585 310.003   1
  -2  10  25 709.370 331.225   1
   2 -10 -25 599.010 314.603   1
  -2  10  24 316.446 334.308   1
   2 -10 -24 815.770 315.986   1
  -2  10  23 3025.82 406.958   1
   2 -10 -23 2474.89 370.178   1
  -2  10  22 497.709 297.218   1
   2 -10 -22-53.2397 270.891   1
  -2  10  20 321.555 316.617   1
   2 -10 -20 877.761 281.397   1
  -2  10  19 991.401 334.588   1
   2 -10 -19 955.032 290.660   1
   2 -10 -18 236.679 215.771   1
  -2  10  18 86.7422 229.631   1
   2 -10 -17 469.004 274.062   1
  -2  10  17 629.576 312.668   1
   2 -10 -16 2771.82 304.702   1
   2  10 -16 3347.12 244.640   1
   2 -10 -15 176.825 252.244   1
  -2  10  15 55.6330 274.457   1
   2 -10 -14 447.939 244.999   1
  -2 -10  14 28.3871 111.494   1
  -2  10  14 355.444 267.851   1
   2  10 -14 147.483 106.958   1
  -2 -10  13-45.6391 94.7379   1
   2  10 -13 59.5193 93.2228   1
  -2  10  12 4239.76 364.155   1
   2  10 -12 3504.41 224.108   1
  -2 -10  12 3706.19 224.371   1
   2 -10 -12 3905.54 339.557   1
  -2 -10  11 281.063 50.6490   1
   2 -10 -11 367.180 200.343   1
   2  10 -11 358.573 59.9826   1
  -2  10  10 5163.51 412.920   1
   2 -10  -9-63.8632 224.214   1
  -2  10   9 70.2116 214.680   1
   2 -10  -8 243.233 173.289   1
  -2  10   8 134.006 178.183   1
   2 -10  -6 7850.70 500.127   1
  -2  10   6 7873.64 519.161   1
   2 -10  -5 2892.52 272.825   1
  -2  10   5 3183.88 279.026   1
   2  10  -5 2981.83 171.506   1
   2 -10  -4 5806.12 404.437   1
   2  10  -4 5851.18 339.462   1
   2 -10  -3 993.493 176.580   1
   2  10  -3 762.081 102.613   1
  -2  10   3 1014.85 177.090   1
   2  10  -2 4522.16 276.212   1
  -2  10   2 3647.57 309.902   1
   2 -10  -2 4584.76 310.859   1
   2  10  -1 3328.72 252.791   1
  -2  10   1 3596.01 266.838   1
   2 -10  -1 3779.46 265.544   1
   2  10   1 3499.11 259.585   1
  -2  10  -1 3489.82 233.336   1
   2 -10   1 3187.15 225.012   1
   2  10   2 4399.18 315.770   1
   2 -10   2 4606.47 272.242   1
  -2 -10  -2 4692.57 314.898   1
  -2  10  -2 4332.95 278.634   1
   2 -10   3 979.601 93.1546   1
  -2 -10  -3 1029.06 159.890   1
   2  10   3 1070.47 171.941   1
  -2  10  -3 878.477 94.6975   1
  -2 -10  -4 6551.07 425.501   1
   2  10   4 6624.91 436.579   1
  -2 -10  -5 3226.73 284.844   1
   2  10   5 3774.08 302.615   1
  -2 -10  -6 8102.92 514.380   1
  -2 -10  -8-79.0548 170.421   1
   2  10   8 473.713 219.886   1
   2  10   9 70.5574 191.507   1
  -2 -10 -10 5312.71 408.833   1
   2  10  10 5257.28 421.243   1
  -2 -10 -11 826.327 225.104   1
   2  10  11 479.761 269.319   1
   2  10  12 3467.06 391.925   1
  -2 -10 -12 4412.04 376.205   1
  -2  10 -13 50.9810 65.9614   1
   2 -10  13 68.8310 64.3827   1
  -2 -10 -14 72.9237 232.804   1
   2  10  14 109.254 258.197   1
  -2  10 -14 142.058 91.0479   1
   2 -10  14 106.610 95.4663   1
  -2 -10 -15-24.7878 199.679   1
   2  10  15 83.6039 226.909   1
  -2  10 -15 64.6376 106.944   1
   2 -10  15 129.027 117.726   1
  -2 -10 -16 3479.38 345.095   1
   2  10  16 2749.72 345.426   1
  -2 -10 -17 331.971 261.135   1
   2  10  17 114.904 289.028   1
  -2 -10 -18 464.611 282.975   1
   2  10  18 435.619 313.768   1
  -2 -10 -19 831.984 274.449   1
   2  10  19 731.072 303.393   1
  -2 -10 -20 680.982 234.908   1
   2  10  20 556.786 252.144   1
  -2 -10 -22 263.026 292.182   1
   2  10  22 638.439 323.427   1
  -2 -10 -23 2417.98 354.314   1
   2  10  23 2752.68 383.333   1
  -2 -10 -24 286.594 219.666   1
   2  10  24 512.039 245.949   1
  -2 -10 -25-51.4921 276.886   1
   2  10  25-112.446 298.613   1
  -2 -10 -26 101.258 302.717   1
   2  10  26 995.614 338.049   1
  -2  11  26 1212.06 345.039   1
   2 -11 -26 1116.48 310.483   1
  -2  11  25 112.359 285.003   1
   2 -11 -25-129.167 262.110   1
  -2  11  24 2170.26 315.685   1
   2 -11 -24 2305.19 298.042   1
  -2  11  23 28.9156 281.787   1
   2 -11 -23 105.741 252.468   1
  -2  11  22 1925.81 365.586   1
   2 -11 -22 1617.58 329.849   1
  -2  11  21 29.3739 312.064   1
   2 -11 -21 213.541 278.828   1
  -2  11  20 323.050 252.233   1
   2 -11 -20 427.378 227.351   1
  -2  11  19 263.540 309.071   1
   2 -11 -19 505.755 286.946   1
  -2  11  18 846.158 310.181   1
   2 -11 -18 424.516 268.537   1
   2 -11 -16 52.0759 251.980   1
  -2  11  16 315.131 280.670   1
   2  11 -15-5.74594 74.1005   1
  -2  11  15 141.209 288.523   1
  -2  11  14 10357.9 673.838   1
   2 -11 -14 9678.18 650.264   1
  -2  11  13 381.075 221.662   1
  -2  11  12 1408.87 265.950   1
   2 -11 -12 1447.33 242.137   1
  -2  11  11 51.7079 215.840   1
   2 -11 -11 281.458 190.495   1
   2 -11 -10 4635.44 391.067   1
  -2  11   9-290.166 257.369   1
   2 -11  -9 307.522 233.312   1
  -2  11   8-185.683 201.330   1
   2 -11  -8 21.0776 192.844   1
   2 -11  -7 383.173 190.204   1
  -2  11   7-133.200 192.041   1
   2 -11  -6 479.806 189.191   1
  -2  11   6 359.162 211.526   1
   2 -11  -5 292.103 185.885   1
  -2  11   5 60.0048 192.209   1
   2  11  -4 95.3406 68.2277   1
  -2 -11   4 119.359 60.4627   1
   2 -11  -4 189.039 164.194   1
  -2  11   4-93.6391 177.064   1
  -2 -11   3 2151.77 152.879   1
   2 -11  -3 1838.40 212.932   1
   2  11  -3 2178.93 161.986   1
   2 -11  -2 20501.1 1141.25   1
  -2 -11   2 21637.7 1111.60   1
  -2  11   2 20869.5 1147.83   1
   2  11  -2 20584.7 1118.70   1
  -2  11   1 4164.09 297.369   1
   2 -11  -1 3917.84 290.402   1
  -2 -11   0-45.7644 107.861   1
   2  11   0-38.7917 130.913   1
  -2 -11  -1 4014.80 290.208   1
   2 -11   1 4214.12 270.026   1
   2  11   1 4043.70 299.314   1
  -2  11  -1 4124.98 280.329   1
  -2 -11  -2 21560.7 1210.54   1
  -2  11  -2 22342.8 1182.55   1
   2  11   2 22878.5 1224.01   1
   2 -11   2 22785.8 1181.22   1
  -2 -11  -3 1976.41 208.145   1
  -2  11  -3 1860.40 139.445   1
   2  11   3 2286.17 226.347   1
   2 -11   3 1994.15 139.170   1
   2  11   4-301.188 181.668   1
  -2 -11  -4 82.4656 153.045   1
   2  11   5 281.412 197.787   1
  -2 -11  -5 615.882 179.302   1
   2  11   6 340.481 216.323   1
  -2 -11  -6 596.197 192.753   1
   2  11   7 22.3447 202.679   1
  -2 -11  -7-117.791 191.791   1
   2  11   8 280.493 210.818   1
  -2 -11  -8-82.1897 181.542   1
   2  11   9 339.750 208.036   1
  -2 -11  -9 64.3707 189.213   1
  -2 -11 -10 4481.52 362.207   1
   2  11  11 206.619 205.817   1
  -2 -11 -11 23.0328 189.579   1
   2  11  12 1675.31 263.885   1
  -2 -11 -12 1278.28 235.645   1
   2  11  13 408.921 229.095   1
  -2 -11 -14 11084.5 710.664   1
   2  11  14 11268.8 730.478   1
   2  11  15-113.315 283.701   1
  -2 -11 -15 528.581 249.757   1
   2  11  16 373.343 313.252   1
  -2 -11 -16-51.0342 267.124   1
   2  11  18 497.566 309.754   1
  -2 -11 -18 676.181 286.335   1
   2  11  19 176.080 294.348   1
  -2 -11 -19-235.924 262.928   1
   2  11  21 494.802 273.076   1
  -2 -11 -21 395.480 248.205   1
   2  11  22 1327.37 341.125   1
  -2 -11 -22 1183.40 307.783   1
   2  11  23-57.1833 323.891   1
  -2 -11 -23 26.1631 278.468   1
   2  11  24 2007.30 357.374   1
  -2 -11 -24 2277.26 340.865   1
   2  11  25 334.477 253.639   1
  -2 -11 -25 739.875 240.205   1
   2  11  26 1745.64 343.838   1
  -2 -11 -26 698.728 294.866   1
   2 -12 -25 484.440 304.347   1
  -2  12  25 221.961 325.023   1
   2 -12 -23 447.859 271.843   1
  -2  12  23 28.7361 292.512   1
   2 -12 -21 292.787 285.192   1
  -2  12  21 527.679 322.221   1
   2 -12 -20 214.198 274.978   1
  -2  12  20 235.939 315.408   1
   2 -12 -19 2168.48 311.452   1
  -2  12  19 2091.87 328.113   1
   2 -12 -18 668.970 297.228   1
  -2  12  18-235.503 312.929   1
  -2  12  17 175.493 253.019   1
  -2  12  15 1318.64 325.768   1
   2 -12 -15 1327.98 291.291   1
   2 -12 -14 667.733 258.015   1
  -2  12  13 1890.03 285.361   1
   2 -12 -13 1943.96 270.821   1
   2 -12 -12 3732.77 345.102   1
  -2  12  12 3703.11 358.461   1
  -2  12  11 1381.40 269.885   1
   2 -12 -11 2025.75 274.880   1
  -2  12  10 3149.93 356.940   1
   2 -12 -10 3656.69 342.498   1
  -2  12   9 10838.2 720.799   1
   2 -12  -9 12048.0 714.814   1
  -2  12   8 72.3376 232.116   1
   2 -12  -8-262.664 208.575   1
  -2  12   7 4379.45 350.225   1
   2 -12  -7 2586.60 315.233   1
  -2  12   5 1322.14 236.676   1
   2 -12  -5 1306.24 218.697   1
   2  12  -4 1574.90 118.097   1
  -2 -12   4 1578.09 111.404   1
   2 -12  -4 1304.80 216.226   1
  -2  12   3 2833.68 270.454   1
   2  12  -3 2671.69 195.495   1
  -2 -12   3 2963.85 188.775   1
   2 -12  -3 2473.43 249.882   1
   2  12  -2 2844.95 208.528   1
  -2  12   2 2644.81 262.925   1
  -2 -12   2 2552.99 199.400   1
   2 -12  -2 2732.89 250.611   1
  -2  12   1 2738.40 248.910   1
   2 -12  -1 2935.28 237.866   1
  -2  12   0 19336.7 1028.81   1
   2 -12   0 18306.7 1015.99   1
  -2 -12   0 18602.6 1019.60   1
   2  12   0 19064.8 1031.10   1
   2 -12   1 2865.98 218.792   1
   2  12   1 2668.71 255.960   1
  -2  12  -1 3124.75 227.355   1
  -2 -12  -1 2981.94 242.080   1
   2 -12   2 2884.45 200.346   1
   2  12   2 2914.30 256.974   1
  -2 -12  -2 2663.05 241.324   1
  -2  12  -2 2788.74 205.902   1
   2  12   3 3082.99 270.165   1
  -2 -12  -3 2513.36 248.342   1
  -2  12  -3 2589.44 167.510   1
   2 -12   3 2351.14 164.350   1
   2  12   4 1543.47 242.094   1
  -2 -12  -4 1738.39 218.728   1
   2  12   5 1871.26 259.471   1
  -2 -12  -5 1389.74 229.449   1
   2  12   6 9537.22 601.873   1
  -2 -12  -6 8659.79 567.484   1
  -2 -12  -7 3472.66 313.643   1
   2  12   7 2673.69 318.829   1
   2  12   8 648.806 263.548   1
  -2 -12  -8 85.7000 204.663   1
  -2 -12  -9 13371.5 794.542   1
   2  12   9 12779.7 807.124   1
  -2 -12 -10 3331.51 322.001   1
   2  12  10 3460.86 346.018   1
   2  12  11 2047.53 292.807   1
  -2 -12 -11 1725.64 256.818   1
  -2 -12 -12 4408.91 385.753   1
   2  12  12 4006.72 402.654   1
   2  12  13 1727.25 316.302   1
  -2 -12 -13 1732.51 289.421   1
  -2 -12 -14 1258.83 285.604   1
   2  12  15 949.652 307.200   1
  -2 -12 -15 868.144 276.185   1
   2  12  17 410.465 302.243   1
   2  12  18-411.987 295.393   1
  -2 -12 -18-105.042 246.500   1
   2  12  19 2173.36 339.223   1
  -2 -12 -19 1954.02 298.665   1
   2  12  20-262.921 248.555   1
  -2 -12 -20 185.132 201.917   1
   2  12  21 57.9592 262.183   1
  -2 -12 -21 211.162 242.899   1
   2  12  23 595.780 332.337   1
  -2 -12 -23 181.698 286.461   1
   2  12  25 27.4991 299.831   1
  -2 -12 -25 628.613 278.021   1
  -2  13  24 1119.12 346.456   1
   2 -13 -24 642.424 307.275   1
  -2  13  23 684.394 338.936   1
   2 -13 -23 549.961 302.054   1
  -2  13  22 289.281 304.396   1
  -2  13  21 263.225 298.437   1
   2 -13 -21 293.689 273.111   1
  -2  13  20 531.031 333.894   1
   2 -13 -20 80.8138 285.284   1
   2 -13 -19 403.272 229.659   1
  -2  13  18 801.699 335.127   1
   2 -13 -18 969.881 301.296   1
  -2  13  17 206.881 257.936   1
   2 -13 -17-26.8364 233.497   1
  -2  13  16 735.491 311.324   1
   2 -13 -16 213.773 265.169   1
  -2  13  15 1164.65 334.508   1
   2 -13 -15 1162.93 297.576   1
  -2  13  14 2015.67 344.834   1
   2 -13 -14 2353.59 327.133   1
  -2  13  13 283.842 270.386   1
   2 -13 -13-77.3263 233.146   1
  -2  13  12 3514.05 374.629   1
   2 -13 -12 3342.73 354.333   1
  -2  13  10 2482.57 319.899   1
   2 -13 -10 2229.26 301.608   1
  -2  13   9 2409.43 312.238   1
   2 -13  -9 2140.35 286.184   1
  -2  13   8 1231.12 251.362   1
   2 -13  -8 1025.32 227.609   1
  -2  13   7 2636.15 309.972   1
   2 -13  -7 2601.38 285.016   1
  -2  13   6 231.336 209.218   1
   2 -13  -6-148.128 193.567   1
   2 -13  -4 3333.76 299.729   1
  -2  13   4 3158.43 316.004   1
   2  13  -3 1282.63 136.859   1
  -2 -13   3 1581.54 135.469   1
   2 -13  -3 1551.89 215.517   1
  -2  13   3 1687.21 232.217   1
   2  13  -2 17685.2 941.254   1
  -2  13   2 17670.0 980.920   1
  -2 -13   2 17754.6 931.800   1
   2 -13  -2 16005.7 965.655   1
   2  13  -1 4247.68 279.739   1
   2 -13  -1 3586.91 282.786   1
  -2  13   1 3776.98 299.645   1
  -2 -13   1 3230.00 251.941   1
   2  13   0 190.249 155.117   1
  -2 -13   0-129.709 131.004   1
   2 -13   0 37.6750 134.220   1
  -2  13   0 14.1259 137.650   1
  -2 -13  -1 3771.93 288.313   1
   2  13   1 3563.48 298.460   1
   2  13   2 17074.2 938.722   1
  -2  13  -2 15952.9 881.174   1
   2 -13   2 16886.8 883.126   1
  -2 -13  -2 16097.5 920.225   1
  -2 -13  -3 1340.70 205.066   1
  -2  13  -3 1332.45 111.154   1
   2 -13   3 1219.13 105.005   1
   2  13   3 1390.66 218.556   1
  -2 -13  -4 3856.77 316.068   1
   2  13   4 3425.09 320.715   1
   2  13   6 92.0375 205.703   1
  -2 -13  -6 20.4445 175.650   1
   2  13   7 2259.20 296.695   1
  -2 -13  -7 2648.41 279.645   1
   2  13   8 724.937 247.681   1
  -2 -13  -8 1221.30 229.989   1
   2  13   9 2221.74 317.327   1
  -2 -13  -9 2845.90 304.057   1
   2  13  10 2262.62 287.810   1
  -2 -13 -10 1535.87 256.598   1
   2  13  11 409.787 258.839   1
  -2 -13 -11 606.374 239.547   1
   2  13  12 2876.10 356.876   1
  -2 -13 -12 2700.33 324.602   1
   2  13  13 56.8237 282.962   1
  -2 -13 -13 25.2097 243.216   1
   2  13  14 2018.62 336.928   1
  -2 -13 -14 1841.93 303.800   1
   2  13  15 1400.37 312.247   1
  -2 -13 -15 465.709 248.951   1
   2  13  16 294.166 272.843   1
  -2 -13 -16-130.506 234.024   1
   2  13  17-295.255 257.719   1
  -2 -13 -17 500.321 252.179   1
  -2 -13 -18 317.900 238.753   1
  -2 -13 -19 663.687 248.526   1
   2  13  20 728.165 297.176   1
  -2 -13 -20 265.139 254.988   1
   2  13  21 489.629 310.715   1
   2  13  22-28.5505 306.394   1
   2  13  23 591.955 334.121   1
  -2 -13 -23 463.943 291.048   1
   2  13  24 554.543 329.906   1
  -2 -13 -24 759.968 306.191   1
  -2  14  23 197.546 331.826   1
   2 -14 -23 77.7125 291.366   1
  -2  14  22 1408.11 354.765   1
   2 -14 -22 1503.46 317.313   1
  -2  14  21 524.394 290.213   1
   2 -14 -21 320.152 257.596   1
  -2  14  20 412.621 338.520   1
   2 -14 -20 593.543 307.839   1
  -2  14  19 415.615 256.801   1
   2 -14 -19-27.0823 221.438   1
  -2  14  17 716.366 288.307   1
   2 -14 -17 974.330 283.512   1
  -2  14  16 2026.34 344.487   1
   2 -14 -16 1567.58 297.907   1
  -2  14  15 474.562 317.157   1
   2 -14 -15 1587.01 299.537   1
  -2  14  14 470.930 301.280   1
   2 -14 -14 613.635 280.001   1
  -2  14  13 695.886 320.282   1
   2 -14 -13 1239.69 282.445   1
  -2  14  12 4100.56 431.036   1
   2 -14 -12 3638.26 385.098   1
  -2  14  11 394.012 270.990   1
   2 -14 -11 25.5126 228.256   1
  -2  14   9 295.235 250.406   1
   2 -14  -9 464.853 212.453   1
  -2  14   8 312.506 235.714   1
   2 -14  -8 476.336 234.102   1
  -2  14   7 427.451 244.281   1
   2 -14  -7 207.380 208.954   1
  -2  14   6 1327.48 257.316   1
   2 -14  -6 1262.87 241.016   1
  -2  14   5 276.646 210.917   1
   2 -14  -5 802.905 213.716   1
  -2  14   4 741.394 213.337   1
   2 -14  -4 973.426 206.290   1
   2  14  -3-7.29076 89.7372   1
  -2  14   3 20.3237 182.764   1
   2 -14  -3 184.592 170.288   1
  -2 -14   3 78.0031 86.1139   1
   2  14  -2 1312.04 164.170   1
  -2 -14   2 1602.81 161.045   1
   2 -14  -2 1505.50 214.826   1
  -2  14   2 1518.87 230.794   1
   2  14  -1 600.491 151.557   1
  -2 -14   1 238.159 131.464   1
   2 -14  -1 181.730 139.168   1
  -2  14   1 355.790 168.778   1
   2  14   0 3218.26 270.847   1
   2 -14   0 2829.54 243.955   1
  -2 -14   0 3132.70 248.336   1
  -2  14   0 3017.74 260.479   1
  -2 -14  -1 551.239 161.048   1
   2  14   1 397.657 160.435   1
  -2 -14  -2 1542.48 201.647   1
   2 -14   2 1254.16 136.629   1
  -2  14  -2 1171.38 142.156   1
   2  14   2 1570.27 219.163   1
  -2 -14  -3 144.584 173.049   1
  -2  14  -3-3.83521 53.1025   1
   2  14   3 61.1826 188.649   1
   2 -14   3 80.5152 47.2163   1
   2  14   5 938.769 226.000   1
  -2 -14  -5 630.227 207.180   1
   2  14   6 1513.92 258.355   1
  -2 -14  -6 1640.19 238.820   1
   2  14   7 425.194 225.301   1
  -2 -14  -7 133.083 206.723   1
   2  14   8 517.897 236.748   1
  -2 -14  -8 160.768 205.336   1
   2  14   9 587.646 260.923   1
  -2 -14  -9 449.908 220.542   1
   2  14  11-252.214 258.501   1
  -2 -14 -11 298.093 225.958   1
   2  14  12 3365.95 393.832   1
  -2 -14 -12 3518.28 368.647   1
   2  14  13 1361.84 307.361   1
  -2 -14 -13 1771.88 295.578   1
   2  14  14 29.3182 226.542   1
  -2 -14 -14-129.967 213.873   1
   2  14  15 1033.84 305.963   1
  -2 -14 -15 473.882 258.492   1
   2  14  16 2190.23 360.816   1
  -2 -14 -16 2125.25 323.870   1
   2  14  17 1123.06 342.630   1
  -2 -14 -17 1362.86 306.654   1
   2  14  19 380.886 315.257   1
  -2 -14 -19 79.9394 281.467   1
   2  14  20 260.832 328.017   1
  -2 -14 -20 662.653 299.615   1
   2  14  21 57.5029 314.041   1
  -2 -14 -21 604.155 304.013   1
   2  14  22 1306.58 369.912   1
  -2 -14 -22 1323.43 332.918   1
   2  14  23 391.398 342.688   1
  -2 -14 -23 229.741 289.049   1
   2 -15 -23-51.3091 283.766   1
  -2  15  23 474.618 359.752   1
   2 -15 -22 497.725 281.340   1
  -2  15  22 313.604 323.056   1
   2 -15 -21 265.868 278.375   1
  -2  15  21 550.705 322.289   1
   2 -15 -20 1509.86 321.976   1
  -2  15  20 1617.17 361.438   1
   2 -15 -19 217.341 254.767   1
  -2  15  19-29.6950 278.458   1
   2 -15 -18 821.350 299.904   1
  -2  15  18 688.444 336.315   1
   2 -15 -16 849.873 271.235   1
  -2  15  16 1594.21 322.469   1
   2 -15 -15 54.7378 223.674   1
  -2  15  15 180.161 253.872   1
   2 -15 -14 81.7145 232.584   1
  -2  15  14 179.255 272.583   1
   2 -15 -13-135.026 225.254   1
  -2  15  13 88.9011 252.955   1
   2 -15 -12-26.6877 234.480   1
  -2  15  12 410.037 264.258   1
   2 -15 -11 2733.16 333.688   1
  -2  15  11 1701.82 335.134   1
   2 -15 -10 1501.89 272.919   1
  -2  15  10 1104.49 293.165   1
   2 -15  -8 3453.97 352.573   1
  -2  15   8 3878.01 377.091   1
   2 -15  -7 1340.55 253.765   1
  -2  15   7 860.842 264.770   1
   2 -15  -6 23.0553 209.280   1
  -2  15   6 327.213 223.838   1
   2 -15  -5 43.8595 188.543   1
  -2  15   5 288.857 220.315   1
  -2  15   3 2175.82 257.296   1
  -2 -15   3 1886.37 140.636   1
   2  15  -3 1911.19 147.795   1
   2 -15  -3 1865.14 233.148   1
   2  15  -2 1032.35 147.025   1
  -2 -15   2 870.071 136.430   1
   2 -15  -2 1147.38 192.044   1
  -2  15   2 1296.03 207.784   1
   2  15  -1 6296.29 412.690   1
   2 -15  -1 7325.91 427.980   1
  -2  15   1 6847.79 444.521   1
  -2 -15   1 5821.27 405.116   1
  -2 -15   0 305.649 146.115   1
  -2  15   0 92.3285 143.250   1
   2  15   0-32.1273 155.102   1
   2 -15   0 110.673 138.571   1
  -2 -15  -1 6509.41 425.040   1
   2  15   1 6201.74 430.420   1
   2 -15   2 1152.37 131.143   1
  -2  15  -2 1153.60 134.514   1
   2  15   2 1134.73 211.472   1
   2  15   3 1498.95 239.469   1
  -2 -15  -3 2067.97 229.666   1
  -2 -15  -4 3908.35 335.502   1
   2  15   4 3801.06 353.880   1
   2  15   5 311.577 221.089   1
  -2 -15  -5 339.400 203.769   1
   2  15   6 325.166 239.682   1
  -2 -15  -6 443.244 214.728   1
   2  15   7 1479.51 278.609   1
  -2 -15  -7 1104.40 236.976   1
   2  15   8 3486.42 372.779   1
  -2 -15  -8 3776.72 340.852   1
   2  15  10 1493.10 307.525   1
  -2 -15 -10 1671.56 294.443   1
   2  15  11 1694.23 312.489   1
  -2 -15 -11 2264.98 295.223   1
   2  15  12 466.447 287.929   1
  -2 -15 -12 129.151 258.860   1
   2  15  13 559.909 266.217   1
  -2 -15 -13 104.992 235.173   1
   2  15  14 266.770 290.831   1
  -2 -15 -14 425.398 243.881   1
   2  15  15 863.583 338.637   1
  -2 -15 -15 107.313 259.713   1
   2  15  16 951.778 312.212   1
  -2 -15 -16 1343.45 296.643   1
   2  15  18 676.755 266.442   1
  -2 -15 -18 967.842 254.284   1
   2  15  19-175.724 283.259   1
  -2 -15 -19 133.741 254.111   1
   2  15  20 1946.04 363.465   1
  -2 -15 -20 1193.20 306.448   1
   2  15  21 833.030 332.272   1
  -2 -15 -21-104.875 268.304   1
   2  15  22 535.674 336.928   1
  -2 -15 -22 720.390 286.279   1
   2  15  23 524.471 323.592   1
  -2 -15 -23-25.1368 270.537   1
   2 -16 -22 77.9054 240.669   1
  -2  16  22 592.517 326.351   1
   2 -16 -21 132.134 286.026   1
  -2  16  21 201.502 331.528   1
   2 -16 -20 80.6723 255.512   1
  -2  16  20 117.137 307.823   1
   2 -16 -19-81.5727 281.512   1
  -2  16  19 237.276 331.667   1
   2 -16 -18 164.917 226.382   1
  -2  16  18 1079.45 291.416   1
   2 -16 -17 138.439 281.720   1
  -2  16  17 241.698 320.366   1
   2 -16 -15 27.7525 269.786   1
  -2  16  15 1184.03 341.203   1
   2 -16 -14 1412.28 306.006   1
  -2  16  14 484.741 303.623   1
   2 -16 -12 767.291 261.346   1
  -2  16  12 358.953 286.456   1
   2 -16 -11 622.741 249.347   1
  -2  16  11 502.322 269.551   1
   2 -16 -10 427.402 255.679   1
  -2  16  10 582.409 296.534   1
   2 -16  -9 759.124 260.011   1
  -2  16   9 427.955 266.367   1
   2 -16  -8 639.992 255.140   1
  -2  16   8 974.869 274.414   1
   2 -16  -7 967.700 262.555   1
  -2  16   7 1707.64 294.852   1
   2 -16  -6 2979.83 340.113   1
  -2  16   6 3378.46 354.782   1
   2 -16  -5 2366.99 288.557   1
  -2  16   5 2751.36 303.442   1
   2 -16  -4 2165.96 271.288   1
  -2  16   4 2561.90 304.042   1
   2 -16  -3 360.872 205.865   1
  -2  16   3-89.0610 209.447   1
   2 -16  -2 1681.11 225.506   1
   2  16  -2 1683.51 170.606   1
  -2  16   2 1396.43 232.651   1
  -2 -16   1 1356.19 172.348   1
  -2  16   1 1157.28 216.432   1
   2  16  -1 1481.62 185.982   1
   2 -16  -1 1303.74 201.237   1
   2  16   0 5494.91 367.717   1
  -2  16   0 4189.76 356.350   1
  -2 -16   0 5462.72 357.725   1
   2 -16   0 5274.54 351.680   1
  -2 -16  -1 1218.09 200.959   1
   2  16   1 1319.31 218.057   1
  -2  16  -2 1424.55 139.707   1
   2  16   2 1818.63 242.091   1
  -2 -16  -2 1333.47 208.752   1
   2  16   4 1825.14 270.953   1
  -2 -16  -4 2079.95 249.664   1
   2  16   5 3136.17 328.255   1
  -2 -16  -5 3055.03 309.916   1
   2  16   6 3742.73 369.855   1
  -2 -16  -6 3376.89 333.965   1
   2  16   7 1022.17 271.924   1
  -2 -16  -7 1603.57 263.536   1
   2  16   8 470.582 259.602   1
  -2 -16  -8 812.894 245.278   1
   2  16   9 850.213 298.344   1
  -2 -16  -9 659.111 248.667   1
   2  16  10 230.648 271.340   1
  -2 -16 -10 646.200 242.846   1
   2  16  11 263.495 250.041   1
  -2 -16 -11 577.327 247.646   1
   2  16  12 915.915 317.149   1
  -2 -16 -12 1306.91 279.109   1
   2  16  13-208.533 261.593   1
  -2 -16 -13 322.640 236.100   1
   2  16  14 597.523 316.284   1
  -2 -16 -14 651.086 280.812   1
   2  16  15 718.236 309.285   1
  -2 -16 -15 924.199 291.182   1
   2  16  17 565.547 316.051   1
  -2 -16 -17 217.272 256.000   1
   2  16  18 859.080 342.027   1
  -2 -16 -18 675.416 290.709   1
   2  16  19-58.5930 321.051   1
  -2 -16 -19 561.333 292.409   1
   2  16  20-115.896 312.253   1
  -2 -16 -20 872.419 289.612   1
   2  16  21 739.839 305.205   1
  -2 -16 -21 311.436 256.060   1
   2  16  22 390.213 281.695   1
  -2 -16 -22 50.7222 232.868   1
   2 -17 -21-26.2134 291.677   1
  -2  17  21 514.885 352.099   1
   2 -17 -20 26.7623 256.883   1
   2 -17 -19-136.124 274.979   1
  -2  17  19 29.6112 325.476   1
   2 -17 -17 278.265 267.425   1
  -2  17  17 242.639 287.692   1
   2 -17 -16 925.047 267.344   1
  -2  17  16 1008.69 302.582   1
   2 -17 -15 253.414 255.308   1
  -2  17  15 491.223 281.430   1
   2 -17 -14 225.581 249.407   1
  -2  17  14 737.655 298.910   1
   2 -17 -13 84.4128 255.382   1
  -2  17  13 306.737 285.428   1
   2 -17 -11 1084.07 268.392   1
  -2  17  11 1361.41 313.010   1
   2 -17 -10 439.094 266.262   1
  -2  17  10 388.224 283.011   1
   2 -17  -9 620.046 252.437   1
  -2  17   9 530.005 273.930   1
   2 -17  -7 229.552 231.228   1
  -2  17   7 421.430 258.214   1
   2 -17  -6 887.733 253.974   1
  -2  17   6 515.024 269.226   1
   2 -17  -5 470.080 226.912   1
  -2  17   5-182.091 238.764   1
  -2  17   4 3192.01 338.872   1
   2 -17  -4 3453.05 320.519   1
  -2  17   2 279.181 201.846   1
  -2  17   1 1176.22 224.595   1
   2  17   1 1314.97 226.252   1
   2  17   2 43.3037 192.422   1
   2  17   4 2853.52 333.459   1
  -2 -17  -4 3270.11 324.173   1
   2  17   5-25.6899 242.815   1
  -2 -17  -5 163.974 220.829   1
   2  17   6 642.490 256.172   1
  -2 -17  -6 754.960 242.306   1
   2  17   7-27.6305 254.886   1
  -2 -17  -7-100.232 229.880   1
  -2 -17  -8 5503.46 438.882   1
   2  17   8 5130.45 457.721   1
   2  17   9 173.572 261.699   1
  -2 -17  -9 78.7491 235.424   1
   2  17  10-29.4023 266.647   1
  -2 -17 -10 747.104 252.939   1
   2  17  11 1160.61 310.358   1
  -2 -17 -11 1161.74 279.187   1
   2  17  13-481.483 269.012   1
  -2 -17 -13 384.340 256.703   1
   2  17  14-272.247 313.929   1
  -2 -17 -14 496.363 284.314   1
   2  17  16 602.793 310.919   1
  -2 -17 -16 384.697 262.183   1
   2  17  17 239.261 326.716   1
  -2 -17 -17 492.328 283.186   1
   2  17  18 860.581 323.280   1
  -2 -17 -18 649.334 275.871   1
   2  17  19 497.137 280.770   1
  -2 -17 -19 346.369 241.192   1
   2  17  20 804.617 341.831   1
  -2 -17 -20 78.4018 268.910   1
   2  17  21 196.907 332.600   1
  -2 -17 -21 663.843 295.377   1
  -2  18  20 579.431 353.209   1
  -2  18  18 1021.88 327.923   1
   2 -18 -18 27.5181 243.437   1
  -2  18  16 30.8125 319.709   1
   2 -18 -16 112.812 276.205   1
  -2  18  15 900.409 335.962   1
   2 -18 -15 369.502 273.158   1
  -2  18  14 311.939 312.459   1
   2 -18 -14 257.024 269.559   1
  -2  18  13 530.916 295.357   1
   2 -18 -13 428.733 269.065   1
  -2  18  12 342.809 297.140   1
   2 -18 -12 199.674 258.325   1
  -2  18  10 491.491 297.403   1
  -2  18   9 212.311 290.582   1
  -2  18   8 387.287 273.980   1
   2  18   6 3407.10 368.275   1
   2  18   8 615.617 276.625   1
   2  18   9 686.102 294.903   1
   2  18  10 362.562 293.669   1
  -2 -18 -10 742.943 259.626   1
   2  18  12-30.6446 275.615   1
  -2 -18 -12-195.408 245.176   1
   2  18  13 245.533 297.759   1
  -2 -18 -13 643.113 277.468   1
   2  18  14 737.807 318.503   1
  -2 -18 -14 280.081 267.897   1
   2  18  15 795.494 316.847   1
  -2 -18 -15 446.051 270.029   1
   2  18  16 242.643 330.182   1
  -2 -18 -16 55.2340 275.128   1
  -2 -18 -17 191.197 290.878   1
   2  18  18 354.860 281.707   1
  -2 -18 -18-107.490 228.691   1
  -2 -18 -19 316.044 274.912   1
   2  18  20 28.4469 336.697   1
  -2 -18 -20 77.4218 229.358   1
  -3   0  27 152.687 274.400   1
   3   0 -27 561.762 284.927   1
  -3   0  26 734.428 269.639   1
  -3   0  25 244.481 261.728   1
   3   0 -25-56.0715 242.411   1
  -3   0  24 1514.91 309.032   1
   3   0 -24 1366.31 286.472   1
  -3   0  22 441.849 295.705   1
   3   0 -22 489.241 273.641   1
  -3   0  21 144.364 250.563   1
   3   0 -21 213.738 248.641   1
  -3   0  20 281.412 257.448   1
   3   0 -20-78.3954 239.070   1
  -3   0  18 1036.52 274.411   1
   3   0 -18 1082.83 255.468   1
  -3   0  17 102.744 215.688   1
   3   0 -17-47.5749 201.073   1
  -3   0  16 74.1662 242.744   1
   3   0 -16 137.332 233.353   1
  -3   0  15 284.311 239.297   1
   3   0 -15-153.095 224.933   1
  -3   0  14 497.327 239.207   1
   3   0 -14 585.939 221.221   1
  -3   0  12 8641.17 554.462   1
   3   0 -12 8411.07 538.460   1
  -3   0  11 57.2374 164.457   1
   3   0 -11 70.7827 151.569   1
  -3   0  10 3792.51 302.615   1
   3   0 -10 3537.80 299.281   1
  -3   0   9-16.6421 158.532   1
   3   0  -9-76.6693 146.827   1
  -3   0   8 25425.3 1290.25   1
   3   0  -8 22423.0 1272.25   1
  -3   0   7 56.3160 160.363   1
   3   0  -7-51.7045 146.429   1
   3   0  -6 9077.33 566.362   1
  -3   0   6 10628.6 578.608   1
   3   0  -4 11838.9 654.274   1
  -3   0   4 11613.9 655.761   1
   3   0  -3 89.1322 105.892   1
  -3   0   3 38.8163 96.0052   1
   3   0  -2 93465.1 4779.86   1
  -3   0   2 92742.6 4780.09   1
   3   0  -1-187.494 137.716   1
  -3   0   1-114.051 140.182   1
   3   0   0-107.316 126.094   1
  -3   0   0-55.6655 126.061   1
   3   0   1 23.6641 102.238   1
  -3   0  -1 111.172 106.739   1
  -3   0  -2 92072.3 4723.42   1
   3   0   2 92007.1 4724.77   1
  -3   0  -3 17.5420 99.7609   1
   3   0   3 90.0857 98.0860   1
  -3   0  -4 12372.8 672.864   1
   3   0   4 11844.1 675.080   1
  -3   0  -6 9962.55 570.714   1
   3   0   6 9835.34 574.646   1
  -3   0  -7 76.0385 146.197   1
   3   0   7 39.8564 142.020   1
   3   0   8 23092.9 1315.26   1
  -3   0  -8 25904.0 1318.86   1
  -3   0  -9-73.8137 140.619   1
   3   0   9 152.856 159.288   1
   3   0  10 4071.23 309.116   1
  -3   0 -10 3976.28 300.061   1
  -3   0 -11-150.313 141.265   1
   3   0  11-36.1802 155.983   1
  -3   0 -12 8287.85 524.082   1
   3   0  12 8294.50 535.581   1
  -3   0 -14 550.432 200.507   1
   3   0  15-23.1460 202.625   1
  -3   0 -15 123.759 184.951   1
   3   0  16-24.3617 217.779   1
   3   0  17 202.511 249.729   1
  -3   0 -17-22.3751 213.703   1
   3   0  18 1621.61 303.865   1
  -3   0 -18 1814.84 268.125   1
   3   0  20 332.465 272.393   1
  -3   0 -20 272.635 243.182   1
   3   0  21 28.4240 268.167   1
  -3   0 -21 381.269 239.862   1
   3   0  22 377.538 263.317   1
  -3   0 -22 363.263 238.752   1
   3   0  24 895.507 300.914   1
  -3   0 -24 1512.42 301.558   1
   3   0  25 569.525 301.871   1
  -3   0 -25 164.798 283.035   1
   3   0  27 241.974 280.600   1
  -3   0 -27 27.8363 261.752   1
  -3   1  28 1471.76 325.032   1
   3  -1 -28 1353.62 326.038   1
  -3   1  27 484.635 289.347   1
   3  -1 -27 389.973 289.845   1
  -3   1  26 395.866 282.565   1
  -3  -1  26 338.466 290.155   1
   3  -1 -26 27.9313 279.623   1
   3   1 -26-28.3234 280.872   1
  -3   1  25-30.3773 264.273   1
  -3  -1  25 306.435 302.282   1
   3   1 -25 253.794 289.369   1
   3  -1 -25-251.540 264.140   1
  -3   1  24 1750.48 303.577   1
   3  -1 -24 1920.71 296.733   1
   3   1 -24 1646.74 319.433   1
  -3   1  23 2001.48 322.832   1
  -3  -1  23 1949.05 332.943   1
   3  -1 -23 2182.87 319.488   1
   3   1 -23 1650.92 313.772   1
  -3   1  22 441.125 291.160   1
  -3  -1  22 647.275 260.308   1
   3  -1 -22 655.143 280.592   1
   3   1 -22 270.887 229.578   1
  -3   1  21 347.133 290.452   1
  -3  -1  21-172.576 271.445   1
   3   1 -21 530.908 265.341   1
   3  -1 -21 348.921 285.996   1
  -3  -1  20 925.284 278.678   1
  -3   1  20 453.243 236.377   1
   3   1 -20 336.350 263.319   1
   3  -1 -20 104.943 212.307   1
   3   1 -19 4557.87 388.304   1
  -3  -1  19 4081.34 393.740   1
  -3   1  19 3453.78 399.901   1
   3  -1 -19 4392.76 398.409   1
  -3   1  18 725.620 240.308   1
  -3  -1  18 789.909 234.922   1
   3   1 -18 1193.56 252.400   1
  -3  -1  17 126.805 250.892   1
  -3   1  17 364.595 265.550   1
   3  -1 -17 457.401 262.129   1
   3   1 -17-211.315 231.739   1
   3  -1 -16 3612.10 338.040   1
  -3  -1  16 3881.87 352.880   1
  -3   1  16 3866.60 355.304   1
  -3   1  15 3500.45 329.128   1
   3  -1 -15 3025.87 303.642   1
   3   1 -15 2754.66 307.513   1
  -3   1  14 23.1084 180.712   1
   3  -1 -14 170.365 169.717   1
   3   1 -13 2980.61 281.924   1
  -3   1  13 2554.08 279.640   1
   3  -1 -13 2130.37 255.353   1
  -3  -1  12 12965.1 750.349   1
  -3   1  12 11920.0 755.180   1
   3  -1 -12 12599.0 751.011   1
   3   1 -12 12608.9 738.169   1
  -3   1  11-59.1501 162.779   1
  -3  -1  11 295.564 172.730   1
   3  -1 -11-236.740 163.270   1
   3   1 -11 68.1285 160.539   1
  -3  -1  10 4942.27 390.885   1
  -3   1  10 5669.87 405.411   1
   3   1 -10 6112.00 386.929   1
   3  -1 -10 5844.20 393.379   1
  -3  -1   9 3532.47 284.286   1
  -3   1   9 3563.65 298.391   1
   3  -1  -9 3511.46 286.372   1
   3   1  -9 4020.22 277.978   1
  -3   1   8 515.001 183.060   1
  -3  -1   8 571.229 161.467   1
   3  -1  -8 312.113 153.972   1
   3   1  -8 748.813 150.094   1
  -3  -1   7 1114.75 168.389   1
  -3   1   7 833.550 194.120   1
   3   1  -7 953.145 153.519   1
   3  -1  -7 1457.66 190.595   1
  -3   1   6 8388.83 495.604   1
   3  -1  -6 7734.65 483.290   1
  -3   1   5 10436.2 627.338   1
   3  -1  -5 11335.4 621.807   1
  -3  -1   4 2778.32 216.548   1
   3   1  -4 2548.93 211.371   1
   3   1  -3 343.334 131.265   1
   3  -1  -3 176.396 137.830   1
  -3  -1   3 194.556 150.299   1
  -3   1   3 255.273 163.614   1
   3  -1  -2 25280.0 1466.54   1
   3   1  -2 29701.3 1466.96   1
  -3  -1   2 29873.1 1467.77   1
  -3   1   2 26843.6 1470.90   1
   3   1  -1 70636.9 3701.72   1
   3  -1  -1 74458.6 3705.49   1
  -3  -1   1 72716.7 3703.62   1
  -3   1   1 70340.6 3704.61   1
   3  -1   0 57480.6 3056.52   1
  -3  -1   0 59036.4 3059.20   1
  -3   1   0 61826.0 3059.21   1
   3   1   0 59092.5 3057.69   1
  -3  -1  -1 67429.8 3628.80   1
  -3   1  -1 73922.1 3631.78   1
   3   1   1 69681.1 3630.24   1
   3  -1   1 71426.2 3628.43   1
  -3   1  -2 29434.3 1506.97   1
  -3  -1  -2 29366.3 1510.56   1
   3   1   2 27742.3 1509.64   1
   3  -1   2 28702.5 1507.31   1
  -3  -1  -3 230.439 122.439   1
  -3   1  -3 157.660 106.385   1
   3  -1   3 144.422 113.183   1
   3   1   3 57.4684 116.598   1
  -3   1  -4 2616.15 197.685   1
   3  -1   4 2290.75 194.158   1
  -3  -1  -5 10787.8 613.575   1
  -3   1  -5 11154.2 606.632   1
   3   1   5 10413.4 615.742   1
   3  -1   5 10895.2 608.747   1
  -3  -1  -6 8401.51 493.513   1
   3   1   6 7778.39 496.329   1
  -3  -1  -7 974.146 178.677   1
  -3   1  -7 1476.91 165.845   1
   3  -1   7 1173.12 157.508   1
   3   1   7 1119.91 179.390   1
  -3  -1  -8 710.427 158.532   1
  -3   1  -8 623.833 133.768   1
   3   1   8 856.640 177.123   1
   3  -1   8 628.353 146.863   1
   3   1   9 3545.32 284.179   1
   3  -1   9 3331.68 266.535   1
  -3  -1  -9 3363.82 273.411   1
  -3   1  -9 3145.00 261.527   1
   3   1  10 5360.83 391.184   1
   3  -1  10 5434.67 374.263   1
  -3   1 -10 5862.02 374.398   1
  -3  -1 -10 5340.70 381.988   1
  -3  -1 -11 276.551 164.211   1
  -3   1 -11-16.0512 135.238   1
   3  -1  11 34.7535 153.042   1
   3   1  11-169.522 177.545   1
   3   1  12 11480.6 710.384   1
   3  -1  12 10859.4 695.649   1
  -3   1 -12 11931.5 690.604   1
  -3  -1 -12 12703.7 705.628   1
   3  -1  13 2287.32 245.809   1
   3   1  13 2580.60 256.264   1
  -3   1 -13 2125.63 238.316   1
   3   1  14 89.4077 225.758   1
  -3  -1 -14 504.188 221.343   1
   3   1  15 2462.56 314.695   1
   3  -1  15 3411.09 320.683   1
  -3   1 -15 3544.96 304.829   1
  -3  -1 -15 3310.55 307.381   1
   3  -1  16 3153.59 349.604   1
  -3  -1 -16 3065.20 301.416   1
  -3   1 -16 3093.66 307.869   1
   3  -1  17 323.399 243.745   1
   3   1  17 437.537 222.658   1
  -3   1 -17-154.123 203.256   1
  -3  -1 -17 136.402 186.568   1
   3  -1  18 973.938 238.189   1
   3   1  18 1060.49 245.288   1
  -3   1 -18 1104.98 235.197   1
  -3  -1 -18 1154.85 227.094   1
  -3  -1 -19 4212.32 359.305   1
  -3   1 -19 4436.43 361.248   1
   3  -1  19 3673.45 362.262   1
   3   1  20 1089.01 265.297   1
   3  -1  20 604.780 250.132   1
  -3   1 -20 492.116 224.382   1
  -3  -1 -20 524.313 221.737   1
   3  -1  21 84.8808 247.716   1
   3   1  21 914.401 285.288   1
  -3   1 -21 252.891 230.896   1
  -3  -1 -21 433.942 252.593   1
   3   1  22 1135.43 312.594   1
   3  -1  22 173.913 246.040   1
  -3   1 -22 621.811 262.939   1
  -3  -1 -22 1065.98 278.489   1
   3  -1  23 2009.73 335.013   1
   3   1  23 1151.98 318.512   1
  -3   1 -23 2071.65 309.690   1
  -3  -1 -23 1212.96 299.546   1
   3  -1  24 1254.15 326.467   1
   3   1  24 1283.05 318.441   1
  -3   1 -24 1713.74 316.720   1
  -3  -1 -24 964.713 298.392   1
   3  -1  25 180.773 297.473   1
   3   1  25 179.206 246.914   1
  -3   1 -25 110.502 286.904   1
  -3  -1 -25 462.355 245.594   1
   3   1  26 238.449 287.898   1
   3  -1  26 638.012 293.443   1
  -3   1 -26 503.691 270.331   1
  -3  -1 -26-247.010 279.459   1
   3   1  27 89.5389 299.500   1
  -3  -1 -27 274.667 303.799   1
  -3  -1 -28 851.383 298.490   1
  -3   2  28 118.941 257.077   1
   3  -2 -28-27.3244 270.193   1
  -3   2  27-60.1698 264.214   1
   3  -2 -27-165.441 272.054   1
  -3   2  26 1509.64 312.556   1
   3  -2 -26 1415.86 302.365   1
   3   2 -26 1479.37 320.870   1
  -3  -2  25 2835.19 372.154   1
   3   2 -25 3298.82 367.284   1
  -3   2  24 781.672 271.240   1
  -3  -2  24 1759.59 313.367   1
   3  -2 -24 1528.23 281.852   1
   3   2 -24 1173.12 284.538   1
  -3   2  23 297.702 299.983   1
  -3  -2  23-239.200 274.276   1
   3  -2 -23 276.211 275.740   1
   3   2 -23-165.129 258.039   1
  -3  -2  22 908.100 285.521   1
   3   2 -22 700.805 281.993   1
  -3  -2  21 57.3276 245.478   1
  -3   2  21 116.117 273.638   1
   3  -2 -21-134.368 271.435   1
   3   2 -21 184.196 228.226   1
  -3   2  20 2051.08 320.719   1
   3  -2 -20 2974.12 318.295   1
  -3  -2  19 808.835 250.086   1
  -3   2  19 445.745 283.891   1
   3  -2 -19 590.501 264.182   1
   3   2 -19 273.159 220.942   1
  -3  -2  18 338.118 228.371   1
   3   2 -18-359.194 230.444   1
  -3   2  17 211.275 263.848   1
  -3  -2  17 249.779 238.145   1
   3  -2 -17 339.132 262.285   1
   3   2 -17 69.1119 223.062   1
  -3  -2  16 2052.62 321.291   1
  -3   2  16 2680.04 324.991   1
   3   2 -16 3083.50 307.932   1
   3  -2 -16 3281.51 311.332   1
  -3  -2  15 9350.25 588.812   1
  -3   2  15 8295.12 575.218   1
   3   2 -15 8011.57 550.100   1
   3  -2 -15 8904.11 570.048   1
  -3   2  14 12498.6 756.135   1
   3  -2 -14 11951.6 742.079   1
  -3   2  13 1626.24 247.616   1
  -3  -2  13 1586.25 231.503   1
   3  -2 -13 1430.66 228.988   1
  -3  -2  12 974.084 197.499   1
   3   2 -12 700.592 191.927   1
  -3   2  11 8486.28 556.450   1
   3  -2 -11 8480.12 542.831   1
   3   2 -11 8558.48 523.782   1
  -3   2  10 9306.62 597.117   1
  -3  -2  10 9245.28 578.288   1
   3  -2 -10 9718.03 588.301   1
   3   2 -10 10207.7 574.993   1
  -3  -2   9 2375.39 219.785   1
  -3   2   9 2321.48 236.110   1
   3   2  -9 2330.91 209.702   1
   3  -2  -9 1810.53 223.065   1
  -3  -2   8 5345.30 350.935   1
  -3   2   8 4615.74 378.391   1
   3   2  -8 5667.18 344.203   1
   3  -2  -8 5042.17 365.762   1
  -3   2   7 5846.87 388.570   1
  -3  -2   7 6285.88 373.174   1
   3   2  -7 5087.39 353.357   1
   3  -2  -7 5856.84 380.267   1
  -3   2   6 100.747 163.822   1
   3  -2  -6 197.468 148.788   1
   3   2  -5 1415.10 150.264   1
   3  -2  -5 1160.26 170.078   1
  -3   2   5 931.930 168.057   1
  -3  -2   5 1452.36 159.061   1
   3   2  -4 3612.11 262.006   1
  -3  -2   4 4261.92 272.136   1
  -3  -2   3 29299.4 1585.31   1
   3   2  -3 30282.7 1585.99   1
   3  -2  -3 30386.3 1592.34   1
  -3   2   3 31549.1 1600.27   1
  -3   2   2 13271.9 702.041   1
  -3  -2   2 11806.7 691.612   1
   3   2  -2 12591.7 689.181   1
   3  -2  -2 13128.3 700.398   1
   3  -2  -1 34480.0 1809.30   1
  -3   2   1 35513.5 1814.66   1
   3   2  -1 34340.9 1806.14   1
  -3  -2   1 34619.1 1808.24   1
  -3  -2   0-137.546 106.907   1
   3   2   0 16.3911 98.0347   1
  -3   2   0-40.6471 110.550   1
   3  -2   0-133.073 119.819   1
   3  -2   1 34062.1 1800.41   1
  -3  -2  -1 35670.3 1807.00   1
   3   2   1 33355.1 1806.35   1
  -3   2  -1 35531.5 1803.10   1
   3  -2   2 14145.8 721.272   1
  -3  -2  -2 11625.2 719.274   1
   3   2   2 13431.8 728.491   1
  -3   2  -2 13858.4 719.923   1
   3  -2   3 29672.4 1610.42   1
  -3  -2  -3 32128.5 1621.87   1
   3   2   3 31548.5 1624.45   1
  -3   2  -3 30470.3 1611.07   1
  -3   2  -4 3231.30 226.298   1
   3  -2   4 3322.47 229.088   1
  -3   2  -5 1329.64 151.159   1
  -3  -2  -5 1066.00 154.087   1
   3  -2   5 1418.21 156.884   1
   3   2   5 1256.38 164.596   1
  -3  -2  -6 169.205 131.479   1
   3   2   6-68.5502 130.948   1
   3   2   7 5421.90 386.713   1
  -3   2  -7 6421.77 375.026   1
  -3  -2  -7 5613.24 382.519   1
   3  -2   7 6159.61 377.108   1
   3  -2   8 5191.89 346.389   1
   3   2   8 4805.54 349.178   1
  -3   2  -8 5820.09 347.482   1
  -3  -2  -8 5254.66 350.664   1
  -3   2  -9 2316.78 207.108   1
  -3  -2  -9 2230.13 228.451   1
   3   2   9 2067.23 236.794   1
   3  -2   9 1875.82 197.796   1
   3   2  10 10176.8 635.503   1
   3  -2  10 10939.4 608.707   1
  -3  -2 -10 10196.4 624.372   1
  -3   2 -10 9959.58 600.473   1
   3   2  11 9077.72 558.281   1
   3  -2  11 8573.50 536.797   1
  -3  -2 -11 8594.42 545.644   1
  -3   2 -11 8662.23 529.243   1
  -3   2 -12 1229.16 177.681   1
   3  -2  12 951.703 195.772   1
   3   2  13 1632.08 252.476   1
   3  -2  13 2075.74 245.022   1
   3   2  14 11237.6 704.905   1
   3  -2  14 11496.8 690.108   1
  -3  -2 -14 11991.6 696.696   1
  -3   2 -14 10493.5 664.188   1
   3   2  15 7864.18 568.364   1
   3  -2  15 7831.96 551.830   1
  -3   2 -15 9315.06 554.007   1
  -3  -2 -15 8722.78 556.218   1
   3   2  16 2050.26 278.094   1
   3  -2  16 2568.95 297.412   1
  -3  -2 -16 2697.30 275.978   1
  -3   2 -16 2595.68 269.727   1
   3  -2  17 146.110 239.111   1
   3   2  17-78.4152 213.623   1
  -3   2 -17 108.033 200.472   1
  -3  -2 -17 230.764 189.938   1
   3  -2  18 25.2845 224.025   1
  -3   2 -18-68.0981 212.824   1
   3  -2  19 737.337 235.209   1
   3   2  19 1179.20 256.030   1
   3   2  20 928.283 287.802   1
  -3  -2 -20 1935.40 291.127   1
   3  -2  21 562.895 248.792   1
   3   2  21 315.719 279.809   1
  -3   2 -21 402.711 240.691   1
  -3  -2 -21 384.555 262.179   1
   3  -2  22 1793.34 311.116   1
  -3   2 -22 905.293 268.303   1
   3  -2  23 442.189 268.947   1
   3   2  23 147.608 266.274   1
  -3   2 -23-26.6973 243.577   1
  -3  -2 -23-52.6823 239.649   1
   3   2  24 1219.90 292.276   1
  -3  -2 -24 961.006 279.997   1
   3  -2  25 3052.30 377.453   1
  -3   2 -25 2507.96 358.928   1
   3   2  26 1096.81 317.961   1
  -3  -2 -26 841.403 304.562   1
   3   2  27 59.0812 245.740   1
  -3  -2 -27 298.901 256.293   1
   3   2  28-176.830 296.390   1
  -3  -2 -28 460.805 312.188   1
  -3   3  29 28.9261 288.099   1
   3  -3 -29 106.334 303.362   1
  -3   3  28 942.528 319.303   1
   3  -3 -28 998.613 304.710   1
  -3   3  27 922.194 308.865   1
   3  -3 -27 109.376 262.847   1
  -3   3  26 478.826 300.238   1
   3  -3 -26 386.080 272.239   1
  -3   3  25 209.892 311.749   1
   3  -3 -25 387.987 279.978   1
   3   3 -25 567.079 279.742   1
  -3   3  24 746.829 315.413   1
  -3  -3  24 91.7065 266.021   1
   3   3 -24 279.039 266.693   1
   3  -3 -24 664.903 304.709   1
  -3  -3  23 478.413 287.828   1
  -3   3  23 327.192 303.263   1
   3   3 -23 191.590 251.303   1
   3  -3 -23 770.195 310.076   1
  -3  -3  22 1197.35 289.717   1
  -3   3  22 1562.97 316.583   1
   3  -3 -22 1473.35 319.043   1
   3   3 -22 908.650 271.393   1
  -3  -3  21 85.0247 245.798   1
  -3   3  21-87.3216 218.620   1
   3   3 -21 182.692 242.070   1
  -3  -3  20 1153.67 289.304   1
  -3   3  20 1031.20 292.841   1
   3  -3 -20 1081.83 283.542   1
   3   3 -20 935.577 265.435   1
  -3   3  19 28.1110 267.829   1
  -3  -3  19-26.5774 231.298   1
   3  -3 -19 207.144 259.169   1
   3   3 -19 269.201 227.690   1
  -3   3  18 823.580 264.874   1
  -3  -3  18 1456.88 267.249   1
   3  -3 -18 932.441 261.417   1
   3   3 -18 1435.13 240.156   1
  -3  -3  17-24.4771 212.016   1
   3   3 -17 540.558 224.163   1
  -3   3  16 1062.98 289.719   1
  -3  -3  16 1306.31 256.591   1
   3   3 -16 1309.72 237.362   1
   3  -3 -16 1041.33 257.575   1
  -3   3  15 1303.88 252.293   1
   3  -3 -15 1098.03 222.280   1
  -3  -3  14 146.001 200.130   1
  -3   3  14 72.4329 192.082   1
   3  -3 -14 242.277 199.635   1
   3   3 -14 594.877 200.404   1
  -3  -3  13 1097.24 210.201   1
  -3   3  13 717.837 209.448   1
   3  -3 -13 633.659 196.687   1
   3   3 -13 883.265 186.461   1
  -3   3  12 11867.5 752.991   1
  -3  -3  12 12905.2 742.820   1
   3   3 -12 13425.7 731.485   1
   3  -3 -12 11791.7 740.684   1
  -3  -3  11 2323.75 223.851   1
  -3   3  11 2037.35 265.146   1
   3  -3 -11 1858.08 249.583   1
  -3  -3  10 1987.69 205.052   1
  -3   3  10 1769.64 209.573   1
   3   3 -10 1706.55 191.470   1
   3  -3 -10 1696.24 199.174   1
   3   3  -9 9130.71 527.835   1
   3  -3  -9 8439.22 546.053   1
  -3   3   9 9002.06 562.490   1
   3  -3  -8 2537.79 226.619   1
   3   3  -8 2583.45 206.324   1
  -3   3   8 2278.02 230.921   1
  -3  -3   8 2575.86 221.099   1
   3  -3  -7 1888.62 231.257   1
  -3   3   7 2399.11 248.923   1
  -3  -3   6 14089.5 769.116   1
   3   3  -6 13496.5 761.945   1
   3  -3  -6 14017.7 787.386   1
  -3   3   6 14469.0 795.422   1
  -3  -3   5 23814.5 1301.82   1
   3   3  -5 26478.7 1301.50   1
  -3   3   5 26632.6 1330.81   1
  -3  -3   4 12525.2 742.836   1
   3   3  -4 14855.6 746.996   1
   3  -3  -4 13929.5 763.440   1
  -3   3   4 13506.3 766.029   1
  -3  -3   3 13851.7 785.848   1
   3   3  -3 15249.2 785.565   1
   3   3  -2 18198.2 1010.21   1
  -3  -3   2 18411.3 1012.00   1
  -3   3   2 19723.1 1024.68   1
   3  -3  -2 20041.5 1020.12   1
   3  -3  -1 3609.18 252.646   1
   3   3  -1 3804.82 253.932   1
  -3   3   1 3728.66 258.318   1
  -3  -3   1 4276.24 256.354   1
   3  -3   0 5580.50 341.840   1
  -3  -3   0 5930.90 340.567   1
  -3   3   0 5617.47 341.057   1
   3   3   0 5233.68 338.953   1
   3   3   1 3730.48 267.613   1
  -3   3  -1 3807.82 252.591   1
  -3  -3  -1 4063.45 264.133   1
   3  -3   1 3895.26 252.442   1
   3  -3   2 18558.7 967.519   1
  -3  -3  -2 18783.8 980.628   1
  -3   3  -2 17591.2 968.983   1
   3   3   2 17973.9 981.866   1
  -3   3  -3 14213.1 751.074   1
   3  -3   3 13585.1 752.510   1
  -3   3  -4 13888.2 778.858   1
  -3  -3  -4 15967.1 801.087   1
   3  -3   4 13815.8 778.707   1
   3   3   4 14739.3 801.136   1
  -3   3  -5 25263.8 1317.27   1
  -3  -3  -5 24734.5 1338.77   1
   3   3   5 24558.1 1341.23   1
   3  -3   5 25306.0 1318.73   1
   3   3   6 13272.5 793.590   1
  -3  -3  -6 14063.6 791.586   1
  -3   3  -6 13698.8 763.639   1
   3  -3   6 14992.0 772.108   1
  -3  -3  -7 2493.45 229.477   1
   3   3   7 2094.64 221.309   1
   3  -3   8 2524.85 211.809   1
  -3   3  -8 2875.26 208.620   1
   3   3   8 2435.88 248.597   1
   3  -3   9 9291.80 553.349   1
   3   3   9 10280.3 587.628   1
  -3   3  -9 9059.83 550.928   1
  -3  -3  -9 9344.98 572.924   1
  -3  -3 -10 2179.23 243.576   1
  -3   3 -10 2034.05 191.081   1
   3  -3  10 1710.77 188.982   1
   3   3  10 1830.37 247.605   1
  -3  -3 -11 1532.91 225.693   1
  -3   3 -11 1732.86 192.053   1
   3  -3  11 1826.28 203.739   1
   3   3  11 1658.41 235.698   1
   3   3  12 12870.2 774.856   1
   3  -3  12 13424.6 761.735   1
  -3   3 -12 12107.6 741.840   1
  -3  -3 -12 13954.3 773.711   1
   3   3  13 1166.83 208.023   1
   3  -3  13 928.699 190.284   1
   3  -3  14 120.269 184.698   1
   3   3  14 423.636 222.683   1
  -3   3 -14 359.415 179.298   1
  -3  -3 -14-21.1190 191.302   1
   3   3  15 1111.59 276.238   1
  -3  -3 -15 1582.25 253.253   1
   3  -3  16 1159.99 236.894   1
   3   3  16 953.023 277.957   1
  -3  -3 -16 1587.28 259.611   1
  -3   3 -16 925.961 206.825   1
   3   3  17-159.193 253.147   1
   3  -3  17 142.260 216.165   1
  -3   3 -17 745.835 216.222   1
  -3  -3 -17 351.229 232.558   1
   3  -3  18 1120.48 250.276   1
   3   3  18 1086.80 268.775   1
  -3  -3 -18 1158.70 243.031   1
  -3   3 -18 1071.29 227.275   1
   3   3  19 387.523 229.862   1
   3  -3  19 155.917 229.408   1
  -3  -3 -19 421.503 222.213   1
  -3   3 -19 256.014 216.447   1
   3   3  20 1189.05 294.755   1
   3  -3  20 945.748 274.256   1
  -3   3 -20 676.905 243.420   1
  -3  -3 -20 885.319 276.946   1
   3  -3  21-335.653 263.215   1
   3   3  21 864.529 318.805   1
  -3   3 -21 50.0340 236.722   1
  -3  -3 -21 616.938 285.520   1
   3  -3  22 950.490 282.742   1
   3   3  22 1226.33 311.889   1
  -3   3 -22 1605.92 278.741   1
  -3  -3 -22 1093.98 281.362   1
   3  -3  23 411.357 274.078   1
   3   3  23 29.4965 224.378   1
  -3   3 -23 53.5985 237.530   1
  -3  -3 -23 105.263 228.310   1
   3   3  24 296.607 292.911   1
   3  -3  24 149.338 250.347   1
  -3  -3 -24 212.786 275.710   1
  -3   3 -24 440.856 278.630   1
   3   3  25 681.327 306.364   1
  -3  -3 -25 347.917 283.602   1
   3   3  26 352.944 257.423   1
  -3  -3 -26 726.658 248.483   1
   3   3  28 377.152 322.050   1
  -3  -3 -28 453.429 305.645   1
   3   3  29 171.956 244.630   1
  -3  -3 -29-131.639 246.838   1
  -3   4  29-370.556 309.161   1
   3  -4 -29 1151.68 325.253   1
  -3   4  28-145.427 303.085   1
   3  -4 -28 186.472 306.163   1
  -3   4  27 382.801 321.209   1
   3  -4 -27 459.904 318.220   1
  -3   4  26 326.523 319.227   1
   3  -4 -26 1038.94 328.214   1
  -3   4  25 89.4400 300.154   1
   3  -4 -25 523.284 296.607   1
   3   4 -24 1034.46 276.810   1
  -3  -4  23-29.9291 276.292   1
  -3   4  23 178.161 226.976   1
   3  -4 -23 329.531 231.628   1
   3   4 -23 327.815 270.353   1
  -3  -4  22 495.637 271.477   1
  -3   4  22 383.271 286.177   1
   3   4 -22 266.172 246.559   1
   3  -4 -22-27.2230 266.919   1
   3  -4 -20 4457.38 406.456   1
  -3  -4  20 4289.80 391.086   1
  -3   4  20 3917.55 410.727   1
   3   4 -20 3690.99 377.888   1
  -3   4  19 1245.81 294.478   1
  -3  -4  19 1840.12 285.661   1
   3   4 -19 1415.58 252.315   1
   3  -4 -19 1065.19 273.396   1
  -3   4  18 7106.49 562.416   1
  -3  -4  18 8613.81 551.111   1
   3   4 -18 7813.43 526.932   1
   3  -4 -18 7233.42 552.796   1
  -3   4  17 1760.00 298.906   1
  -3  -4  17 2258.84 281.114   1
   3  -4 -17 1630.48 274.752   1
   3   4 -17 2214.40 261.057   1
  -3   4  16 1212.34 292.558   1
  -3  -4  16 1460.54 251.898   1
   3  -4 -16 1321.86 260.646   1
   3   4 -16 1478.72 236.471   1
  -3   4  15 792.395 283.322   1
  -3  -4  15 1165.16 231.530   1
   3  -4 -15 953.072 270.346   1
   3   4 -15 1555.12 236.152   1
   3   4 -14 15866.5 925.094   1
  -3  -4  14 16226.9 939.792   1
  -3   4  14 15445.1 960.779   1
   3  -4 -14 17822.4 961.464   1
  -3  -4  13 341.504 194.819   1
  -3   4  13 70.9624 237.711   1
   3   4 -13 328.754 174.988   1
   3  -4 -13 366.974 212.945   1
  -3  -4  12-194.152 165.959   1
  -3   4  12 362.555 224.624   1
   3   4 -12-112.394 150.979   1
   3  -4 -12-124.064 204.488   1
  -3  -4  11 15488.9 840.393   1
   3   4 -11 14112.6 825.330   1
  -3  -4  10 5061.60 333.483   1
  -3   4  10 4854.45 365.161   1
   3   4 -10 4796.43 320.588   1
   3  -4  -9 142.627 146.860   1
  -3   4   9 213.920 159.608   1
  -3  -4   9 95.9855 128.766   1
   3   4  -8 6187.53 361.411   1
   3  -4  -8 5261.59 382.879   1
  -3   4   8 5465.00 394.174   1
  -3  -4   8 6078.96 370.346   1
   3  -4  -7 8676.00 564.797   1
  -3   4   7 10128.2 580.134   1
  -3  -4   6 7808.43 472.881   1
   3   4  -6 8089.75 470.163   1
   3  -4  -6 8621.01 506.401   1
  -3   4   6 8301.90 512.406   1
  -3  -4   5 7681.94 447.195   1
   3   4  -5 7948.31 445.600   1
   3  -4  -5 7632.61 472.184   1
  -3   4   5 7810.72 480.595   1
  -3  -4   4 17036.5 908.218   1
   3   4  -4 17124.0 906.659   1
   3  -4  -4 17230.3 929.617   1
  -3   4   4 16261.0 931.887   1
  -3  -4   3 16091.0 871.771   1
   3   4  -3 16374.0 870.195   1
   3   4  -2 11251.9 619.592   1
  -3  -4   2 11043.1 620.138   1
  -3   4   2 12514.0 643.216   1
   3  -4  -2 10698.5 627.987   1
   3  -4  -1 18734.0 922.212   1
  -3   4   1 18266.0 927.756   1
  -3  -4   1 17110.0 915.446   1
   3  -4   0-67.5844 109.592   1
  -3   4   0 91.4488 119.293   1
  -3  -4   0-79.1573 118.934   1
   3   4   0 144.652 128.982   1
   3   4   1 17272.9 912.857   1
   3  -4   1 16486.5 901.778   1
  -3  -4  -1 16762.5 910.253   1
  -3   4  -1 17140.3 906.692   1
  -3   4  -2 12219.7 590.100   1
   3  -4   2 9321.45 583.568   1
   3  -4   3 15554.1 886.892   1
  -3   4  -3 16667.2 887.049   1
  -3  -4  -3 17577.8 911.241   1
   3   4   3 17409.9 916.132   1
   3  -4   4 16548.3 902.194   1
   3   4   4 18051.8 934.385   1
  -3  -4  -4 17261.6 928.292   1
  -3   4  -4 16449.2 900.675   1
  -3   4  -5 7288.37 417.636   1
  -3  -4  -5 6656.54 445.014   1
   3   4   5 7507.51 450.111   1
   3  -4   5 7533.66 420.623   1
   3   4   6 8238.23 487.473   1
  -3   4  -6 8361.31 448.170   1
  -3  -4  -6 6936.12 471.896   1
   3  -4   6 7522.03 447.682   1
   3   4   7 11405.1 690.435   1
  -3  -4  -7 11526.3 683.745   1
  -3   4  -7 11664.0 657.969   1
   3  -4   7 12499.1 660.068   1
   3   4   8 5749.29 398.836   1
  -3  -4  -8 5617.95 390.663   1
  -3   4  -9-11.8822 108.392   1
  -3  -4  -9 138.390 166.893   1
   3  -4   9 36.9494 103.431   1
   3   4   9-18.5854 178.852   1
   3   4  10 5236.84 377.522   1
   3  -4  10 4733.05 329.085   1
  -3  -4 -10 4470.70 354.598   1
  -3   4 -10 5324.45 331.280   1
   3  -4  11 14988.9 850.683   1
  -3   4 -11 15209.9 841.901   1
   3  -4  12-98.4408 152.169   1
   3   4  12 131.948 227.165   1
  -3   4 -12-14.9407 141.197   1
  -3  -4 -12 99.3259 199.240   1
  -3   4 -13 452.704 154.300   1
  -3  -4 -13 62.4207 212.769   1
   3   4  13 23.0971 215.605   1
   3  -4  13 71.4734 166.006   1
   3   4  14 13265.2 898.745   1
   3  -4  14 16199.4 894.544   1
  -3   4 -14 17324.1 879.414   1
  -3  -4 -14 14246.6 893.543   1
   3  -4  15 815.134 220.650   1
   3   4  15 633.268 246.534   1
  -3  -4 -15 937.966 227.668   1
  -3   4 -15 793.106 194.840   1
   3   4  16 1416.35 284.851   1
  -3  -4 -16 1152.67 258.129   1
   3   4  17 1533.66 320.423   1
   3  -4  17 1901.92 274.201   1
  -3   4 -17 2210.06 259.731   1
  -3  -4 -17 2256.39 304.392   1
  -3  -4 -18 7931.15 551.931   1
  -3   4 -18 8195.16 526.745   1
   3  -4  18 7504.84 532.985   1
   3   4  18 7309.81 574.322   1
   3   4  19 1368.44 304.057   1
   3  -4  19 1537.24 275.661   1
  -3  -4 -19 875.096 258.237   1
  -3   4 -19 1330.94 240.433   1
   3   4  20 3873.82 389.897   1
  -3   4 -20 4069.67 376.071   1
   3  -4  20 4626.89 398.202   1
  -3  -4 -20 3765.15 373.647   1
   3  -4  22 171.105 252.505   1
   3   4  22 438.454 302.439   1
  -3   4 -22 416.355 253.535   1
   3   4  23-88.3874 230.493   1
   3  -4  23 204.472 276.202   1
  -3   4 -23 430.094 261.446   1
  -3  -4 -23 236.451 214.082   1
   3   4  25 117.793 289.408   1
  -3  -4 -25 398.828 286.252   1
   3   4  26 612.503 263.053   1
  -3  -4 -26 213.409 258.811   1
   3   4  27 376.167 322.076   1
  -3  -4 -27 584.826 319.262   1
   3   4  28 401.002 297.873   1
  -3  -4 -28-131.588 265.241   1
   3   4  29-84.6869 278.286   1
  -3  -4 -29 699.842 293.027   1
   3  -5 -28 711.342 301.425   1
  -3   5  28 372.974 313.544   1
   3  -5 -27 401.903 281.381   1
  -3   5  27 145.504 304.899   1
   3  -5 -25 1396.37 325.336   1
  -3   5  25 561.419 324.344   1
  -3   5  24 978.274 339.487   1
   3   5 -23 353.331 262.965   1
   3  -5 -23 767.341 308.236   1
  -3   5  23 29.6445 303.483   1
   3  -5 -22 3377.01 381.552   1
   3   5 -22 4006.60 367.459   1
  -3  -5  22 3885.37 384.763   1
  -3   5  22 3540.70 395.141   1
   3   5 -21-51.0251 235.385   1
   3  -5 -21 431.115 239.429   1
  -3   5  21 614.594 261.488   1
  -3  -5  21 476.095 252.479   1
   3   5 -20 196.395 257.731   1
   3  -5 -20 371.683 281.049   1
  -3  -5  20-26.9564 253.673   1
  -3   5  20 434.010 311.355   1
   3  -5 -19 575.902 262.293   1
   3   5 -19 611.747 223.057   1
  -3  -5  19 697.567 249.029   1
  -3   5  19 371.091 264.153   1
  -3  -5  18 9965.47 632.567   1
  -3   5  18 9273.13 652.112   1
   3  -5 -18 9500.59 635.648   1
   3   5 -18 9097.97 608.913   1
   3   5 -17 2091.59 276.185   1
   3  -5 -17 1950.82 299.798   1
  -3  -5  17 1710.83 272.849   1
  -3   5  17 2085.26 309.093   1
   3   5 -15 341.484 193.983   1
   3  -5 -15 615.172 220.930   1
  -3  -5  15 855.921 210.101   1
  -3   5  15 596.488 251.396   1
   3  -5 -14 389.705 186.007   1
   3   5 -14 602.413 173.272   1
  -3   5  14 351.818 190.863   1
  -3  -5  14 410.845 192.907   1
   3  -5 -13 154.794 194.824   1
   3   5 -13 197.336 156.726   1
  -3   5  13-24.2434 216.148   1
  -3  -5  13 54.7200 160.728   1
   3  -5 -12 5437.95 409.854   1
   3   5 -12 6102.74 393.862   1
  -3   5  12 5286.83 419.649   1
   3  -5 -11 975.400 224.707   1
   3   5 -11 1462.02 166.730   1
  -3   5  11 1515.17 249.347   1
  -3  -5  11 1145.66 183.890   1
  -3  -5  10 8281.92 522.937   1
   3   5 -10 9436.77 524.551   1
  -3   5   9 2885.06 287.288   1
  -3  -5   9 2151.32 217.910   1
   3   5  -9 2530.34 205.778   1
   3  -5  -9 2701.62 265.408   1
  -3   5   8 1142.52 218.956   1
   3  -5  -8 837.436 190.639   1
   3  -5  -7 16.4782 146.904   1
  -3  -5   7 83.6148 104.877   1
  -3   5   7 71.5318 159.422   1
   3  -5  -6 14242.0 833.298   1
   3   5  -6 15498.7 800.359   1
  -3   5   6 13665.4 838.465   1
  -3  -5   6 14823.8 799.554   1
   3  -5  -5 8424.26 488.014   1
  -3  -5   5 8035.21 453.206   1
   3   5  -5 7317.19 448.449   1
  -3   5   5 8485.85 502.256   1
  -3  -5   4 15508.8 816.922   1
   3   5  -4 15198.3 815.149   1
  -3   5   4 15240.4 848.748   1
   3  -5  -4 14488.2 837.654   1
  -3  -5   3 1136.98 131.998   1
   3  -5  -3 1267.53 168.736   1
  -3   5   3 1083.53 175.400   1
   3   5  -3 1028.37 125.597   1
   3   5  -2 10987.7 606.011   1
  -3  -5   2 10965.8 604.738   1
   3   5  -1 124.728 109.681   1
  -3  -5   1 130.223 108.209   1
   3  -5  -1 164.699 112.960   1
  -3   5   1 159.779 123.937   1
   3   5   0 930.352 140.004   1
  -3  -5   0 865.055 135.893   1
   3  -5   0 1061.48 128.663   1
  -3   5   0 900.407 135.111   1
   3  -5   1 306.514 118.066   1
  -3   5  -1 289.149 116.723   1
   3  -5   2 10795.0 600.610   1
  -3   5  -2 11207.4 603.881   1
   3  -5   3 1061.96 123.367   1
  -3  -5  -3 1101.16 167.804   1
   3   5   3 1324.54 172.799   1
  -3   5  -3 1334.64 123.314   1
  -3  -5  -4 14768.4 837.687   1
   3   5   4 15927.3 849.650   1
  -3   5  -4 14933.1 805.969   1
   3  -5   5 8201.05 451.154   1
   3   5   5 8362.67 493.152   1
  -3   5  -5 7583.84 447.491   1
  -3  -5  -5 7859.45 486.787   1
   3  -5   6 15814.1 772.661   1
  -3  -5  -6 14525.5 804.488   1
  -3   5  -6 13244.7 764.465   1
   3   5   6 13065.8 803.606   1
   3  -5   7 9.60786 107.032   1
   3   5   7-305.800 175.105   1
  -3  -5  -7 64.2354 161.441   1
  -3   5  -7 55.1788 102.061   1
  -3  -5  -8 834.002 183.446   1
  -3   5  -8 1029.36 125.048   1
   3   5   8 582.184 195.037   1
   3  -5   8 723.683 125.287   1
  -3  -5  -9 2488.35 243.975   1
   3   5   9 2508.12 264.201   1
   3  -5  10 8351.98 479.849   1
  -3   5 -10 7729.03 472.716   1
  -3  -5 -11 1271.23 240.783   1
  -3   5 -11 1523.48 174.643   1
   3   5  11 1424.25 259.119   1
   3  -5  11 1195.95 175.142   1
   3   5  12 6150.41 451.482   1
   3  -5  12 5817.96 393.928   1
   3   5  13 475.130 242.648   1
   3  -5  13 68.6564 156.473   1
  -3  -5 -13 404.592 217.122   1
  -3   5 -13 415.968 154.964   1
   3   5  14 298.525 256.437   1
   3  -5  14 431.429 196.244   1
  -3   5 -14 198.946 157.240   1
  -3  -5 -14 552.694 234.488   1
   3  -5  15 823.768 216.097   1
   3   5  15 414.127 271.845   1
  -3  -5 -15 364.159 237.551   1
  -3   5 -15 872.922 191.472   1
  -3   5 -16 5465.40 397.699   1
   3  -5  16 5616.71 423.826   1
   3  -5  17 1471.53 269.318   1
   3   5  17 1880.96 296.295   1
  -3  -5 -17 2093.25 276.699   1
  -3   5 -17 2294.32 258.206   1
  -3  -5 -18 9270.81 614.856   1
  -3   5 -18 9482.23 592.276   1
   3   5  18 8203.86 619.857   1
   3  -5  18 9456.12 606.368   1
   3   5  19 423.262 294.781   1
   3  -5  19 327.472 232.012   1
  -3  -5 -19 125.975 264.506   1
  -3   5 -19 699.151 228.218   1
   3   5  20 28.6540 278.260   1
   3  -5  20 1134.41 265.272   1
  -3   5 -20 898.075 235.843   1
  -3  -5 -20 409.059 243.066   1
   3  -5  21 300.563 253.055   1
   3   5  21 232.141 261.233   1
  -3   5 -21 198.771 225.072   1
  -3  -5 -21 284.613 249.945   1
  -3   5 -22 4181.52 370.458   1
   3   5  22 3191.79 418.948   1
   3  -5  22 3470.69 371.020   1
  -3  -5 -22 3364.01 391.700   1
   3   5  23 323.623 264.831   1
  -3  -5 -23 183.464 238.714   1
   3   5  24 1148.14 319.271   1
  -3  -5 -24 1371.44 312.000   1
   3   5  25 702.380 318.180   1
  -3  -5 -25 1109.26 314.001   1
   3   5  27 830.033 326.506   1
  -3  -5 -27 865.118 328.862   1
   3   5  28 735.078 295.200   1
  -3  -5 -28 363.401 269.481   1
   3   5  29 583.702 318.375   1
  -3  -5 -29 510.233 304.719   1
  -3   6  28 28.3064 253.377   1
   3  -6 -28 467.649 271.043   1
  -3   6  27 201.439 252.981   1
   3  -6 -27 291.303 254.503   1
  -3   6  26 320.584 233.017   1
   3  -6 -26 457.239 239.845   1
  -3   6  25 264.141 274.018   1
   3  -6 -24 327.191 279.653   1
  -3   6  22 649.264 322.684   1
   3  -6 -22 571.745 308.273   1
  -3   6  21 1819.57 296.633   1
  -3  -6  21 2115.36 298.931   1
   3  -6 -21 1646.69 285.330   1
   3   6 -21 1297.24 264.073   1
  -3  -6  20 2400.53 317.576   1
   3   6 -20 2400.10 297.595   1
  -3   6  19 718.721 312.007   1
  -3  -6  19 789.247 239.403   1
   3  -6 -19 474.319 284.302   1
   3   6 -19 1466.25 237.060   1
  -3   6  18 5488.16 489.336   1
   3   6 -18 6482.01 455.818   1
   3  -6 -18 6031.66 480.322   1
  -3   6  17 1166.91 299.784   1
   3  -6 -17 2050.44 305.331   1
  -3  -6  16 172.807 208.044   1
   3   6 -16 288.423 179.643   1
   3  -6 -16 98.7881 255.128   1
  -3   6  15 132.045 193.322   1
  -3  -6  15-140.712 180.222   1
   3  -6 -15-24.0807 169.981   1
   3   6 -15 36.2091 164.673   1
  -3  -6  14 1063.11 211.560   1
  -3   6  14 692.566 259.700   1
   3   6 -14 1491.94 209.845   1
   3  -6 -14 1707.27 266.734   1
   3   6 -13 4894.22 343.662   1
   3  -6 -13 4797.13 398.524   1
  -3   6  13 4020.82 402.509   1
   3  -6 -12 719.565 217.915   1
   3   6 -12 1294.65 175.039   1
  -3  -6  12 1259.52 183.994   1
  -3   6  12 550.142 240.665   1
   3  -6 -11 1883.61 243.923   1
   3   6 -11 2347.57 211.487   1
  -3   6  11 2250.10 258.170   1
   3   6 -10 395.973 143.814   1
   3  -6 -10 139.968 195.574   1
  -3   6  10-21.9380 208.104   1
  -3  -6  10 133.416 127.786   1
   3  -6  -9 495.722 168.071   1
  -3   6   9 272.231 178.119   1
   3   6  -8 37813.0 1881.70   1
  -3  -6   8 35404.1 1879.79   1
  -3   6   8 34076.1 1920.34   1
   3  -6  -8 35437.6 1915.60   1
  -3  -6   7 39835.9 2080.97   1
  -3   6   7 40404.9 2125.86   1
   3  -6  -7 38430.2 2115.38   1
   3   6  -7 40659.4 2078.98   1
  -3  -6   6 8657.96 508.679   1
   3   6  -6 9232.85 506.248   1
  -3   6   6 9078.50 552.340   1
   3  -6  -6 9294.48 546.401   1
   3   6  -5 3591.53 235.338   1
   3  -6  -5 2875.91 265.888   1
  -3   6   5 3744.19 284.364   1
  -3  -6   5 3627.62 235.563   1
   3   6  -4 18316.6 937.701   1
   3  -6  -4 17236.9 962.930   1
  -3   6   4 17841.4 972.377   1
  -3  -6   4 16840.7 934.723   1
   3   6  -3 7343.01 402.061   1
  -3   6   3 7550.86 432.884   1
  -3  -6   3 6782.32 399.551   1
   3  -6  -2 14053.1 771.611   1
   3   6  -2 13783.5 760.792   1
  -3   6   2 14311.5 780.419   1
   3   6  -1 2661.79 201.063   1
  -3  -6   1 2719.61 195.161   1
   3   6   0-52.0276 121.699   1
  -3  -6   0 19.7200 108.162   1
  -3   6   0 20.5411 118.667   1
   3  -6   0 9.40088 106.689   1
  -3   6  -1 2221.61 172.113   1
   3  -6   1 2061.28 173.878   1
   3   6   2 14831.2 797.605   1
  -3  -6  -2 14736.0 792.539   1
  -3   6  -2 13723.9 768.717   1
   3  -6   3 7348.71 429.880   1
   3   6   3 7730.64 469.612   1
  -3   6  -3 8033.70 434.583   1
  -3  -6  -3 7373.46 463.895   1
   3   6   4 17254.4 938.251   1
  -3  -6  -4 17056.7 933.248   1
   3  -6   4 16689.0 898.618   1
   3  -6   5 3313.46 225.177   1
   3   6   5 3967.18 283.525   1
  -3   6  -5 3354.36 222.068   1
  -3  -6  -5 3922.29 283.201   1
   3  -6   6 8365.69 494.945   1
   3   6   6 8727.36 544.377   1
  -3   6  -6 8806.51 494.216   1
   3  -6   7 40000.2 2040.46   1
   3   6   7 38434.1 2083.07   1
  -3   6  -7 39904.9 2037.97   1
  -3  -6  -7 37189.7 2074.70   1
   3   6   8 36532.5 1919.48   1
   3  -6   8 34972.8 1868.47   1
  -3  -6  -8 37493.0 1913.68   1
  -3   6  -8 35450.3 1867.31   1
   3  -6   9 231.700 113.475   1
   3   6   9-20.2657 197.603   1
  -3   6  -9 70.1481 106.010   1
  -3  -6  -9 240.179 181.058   1
   3   6  10-148.922 197.953   1
  -3  -6 -10 386.763 188.541   1
   3   6  11 2612.47 283.760   1
   3  -6  11 2008.42 207.115   1
  -3   6 -11 2156.86 197.204   1
  -3  -6 -11 2518.52 257.785   1
   3  -6  12 692.247 163.695   1
   3   6  12 1357.31 244.923   1
  -3   6 -12 1036.33 156.719   1
  -3  -6 -12 884.465 200.134   1
   3   6  13 5358.44 425.458   1
  -3   6 -13 4698.81 341.250   1
  -3  -6 -13 5195.11 402.699   1
   3  -6  13 5182.23 361.756   1
   3   6  14 1098.50 301.821   1
   3  -6  14 961.172 184.873   1
  -3   6 -14 1247.60 184.079   1
  -3  -6 -14 967.435 278.008   1
   3   6  15-79.0856 276.234   1
   3  -6  15 133.309 176.206   1
  -3  -6 -15 532.877 256.505   1
  -3   6 -15 411.504 170.914   1
   3   6  16 432.370 235.622   1
   3  -6  16 513.155 200.249   1
  -3  -6 -16 880.937 223.708   1
  -3   6 -16 921.019 194.440   1
   3   6  17 1570.66 301.155   1
  -3  -6 -17 1588.20 286.272   1
  -3  -6 -18 6090.78 490.850   1
  -3   6 -18 6835.89 459.243   1
   3  -6  18 6090.73 467.953   1
   3   6  18 6749.94 525.665   1
   3   6  19 966.573 260.358   1
   3  -6  19 763.946 244.977   1
  -3   6 -19 710.274 210.816   1
  -3  -6 -19 1116.33 237.118   1
   3  -6  20 2577.39 333.172   1
  -3   6 -20 3248.05 323.030   1
   3   6  21 2182.05 343.699   1
   3  -6  21 1583.40 294.542   1
  -3  -6 -21 1788.97 309.596   1
  -3   6 -21 2280.65 288.574   1
   3   6  22 322.213 278.665   1
  -3  -6 -22 260.836 256.469   1
  -3  -6 -24 551.071 237.615   1
   3   6  25 405.885 320.789   1
  -3  -6 -25 526.452 305.079   1
   3   6  26 659.008 262.359   1
  -3  -6 -26 287.982 235.155   1
   3   6  27 339.502 311.657   1
  -3  -6 -27 752.996 313.720   1
   3   6  28 27.8819 278.343   1
  -3  -6 -28 51.1724 273.463   1
  -3   7  28-55.8193 287.758   1
   3  -7 -28 819.314 310.743   1
  -3   7  27 597.137 295.029   1
   3  -7 -27 496.930 286.560   1
  -3   7  26 750.625 281.539   1
   3  -7 -26 452.685 267.522   1
  -3   7  24 822.254 308.371   1
   3  -7 -24 1572.51 304.443   1
  -3   7  23 1443.92 347.623   1
   3  -7 -23 869.160 311.873   1
  -3   7  22 2891.34 384.892   1
   3  -7 -22 2474.51 367.252   1
  -3   7  21 323.502 258.264   1
   3  -7 -21 486.659 252.978   1
  -3   7  20 1255.84 322.645   1
  -3  -7  20 619.773 219.151   1
   3  -7 -20 1151.13 296.924   1
   3   7 -20 919.747 234.670   1
  -3   7  19 1331.80 321.368   1
  -3  -7  19 1373.59 263.371   1
   3   7 -19 1213.21 244.900   1
   3  -7 -19 1830.23 317.926   1
  -3   7  18 1028.23 293.722   1
  -3  -7  18 2086.74 277.988   1
   3  -7 -18 1378.64 281.354   1
   3   7 -18 2124.58 261.508   1
   3   7 -17 4502.51 347.705   1
  -3  -7  17 4038.82 358.168   1
  -3   7  17 4385.94 419.569   1
   3  -7 -17 4045.25 387.641   1
   3   7 -16 11993.6 705.357   1
  -3  -7  16 11906.2 714.064   1
  -3   7  16 11900.4 761.422   1
   3  -7 -16 11498.0 740.511   1
  -3  -7  15 974.357 220.763   1
   3   7 -15 1361.15 211.072   1
   3   7 -14 113.332 155.843   1
  -3  -7  14 106.384 177.038   1
  -3   7  14 52.3366 236.691   1
   3  -7 -14-23.8476 215.705   1
   3   7 -13 1670.38 198.604   1
  -3  -7  13 1500.08 209.399   1
  -3   7  13 1168.15 273.385   1
   3  -7 -13 1758.67 262.501   1
   3   7 -12 27.7540 127.398   1
  -3  -7  12 29.8863 154.447   1
  -3   7  12 294.570 216.902   1
   3  -7 -12 223.667 207.511   1
   3   7 -11 177.040 129.942   1
  -3  -7  11 162.995 137.312   1
  -3   7  11 354.606 211.617   1
   3  -7 -11 279.998 190.006   1
  -3   7  10 24817.7 1440.43   1
   3  -7 -10 27203.5 1439.13   1
   3   7  -8 9.43924 97.2189   1
   3  -7  -8 37.7869 154.450   1
  -3  -7   8 224.889 110.485   1
  -3   7   8 185.777 165.733   1
  -3   7   7 78.0856 175.030   1
  -3  -7   7 117.641 92.0442   1
   3  -7  -7 17.9255 159.780   1
   3   7  -7-43.8497 88.7973   1
   3   7  -6 47578.3 2380.68   1
  -3  -7   6 45194.0 2380.52   1
  -3   7   6 47455.2 2431.73   1
   3  -7  -6 43102.0 2418.35   1
   3   7  -5 17662.3 869.699   1
  -3  -7   5 17031.3 866.568   1
  -3   7   5 15118.8 907.279   1
   3   7  -4 13767.0 707.701   1
  -3  -7   4 12614.6 704.095   1
  -3   7   4 13325.4 749.485   1
   3  -7  -4 12126.1 736.082   1
   3  -7  -3 4515.65 307.193   1
   3   7  -3 4529.82 277.871   1
  -3   7   3 4028.06 310.828   1
  -3  -7   3 4396.59 275.196   1
   3  -7  -2 1505.98 163.347   1
  -3   7   2 1357.39 171.088   1
  -3  -7   2 1219.74 127.924   1
  -3  -7   1 4204.97 290.947   1
   3   7  -1 5224.50 303.188   1
  -3   7   0 71138.7 3581.78   1
   3  -7   0 67781.1 3573.99   1
   3  -7   1 5180.12 312.674   1
   3   7   1 4841.77 330.176   1
  -3   7  -1 5047.98 319.353   1
  -3  -7  -1 5243.10 326.994   1
   3  -7   2 1174.70 121.171   1
   3   7   2 1018.54 159.245   1
  -3   7  -2 1181.16 125.057   1
  -3  -7  -2 1491.18 168.246   1
   3   7   3 4661.74 333.719   1
  -3  -7  -3 4481.10 325.561   1
   3  -7   3 4956.33 294.118   1
  -3   7  -3 5302.91 298.483   1
   3   7   4 13229.6 749.245   1
  -3   7  -4 13295.2 702.973   1
   3  -7   4 12814.5 702.393   1
  -3  -7  -4 13091.3 746.053   1
   3   7   5 16612.7 934.407   1
  -3   7  -5 16645.8 886.757   1
  -3  -7  -5 15899.5 928.954   1
   3  -7   5 17262.6 887.780   1
   3   7   6 47201.8 2397.95   1
  -3  -7  -6 46673.8 2390.75   1
  -3   7  -6 45534.3 2344.08   1
   3  -7   6 43911.2 2343.37   1
  -3  -7  -7 34.7769 162.650   1
  -3   7  -7 96.4252 81.6452   1
   3  -7   7 100.611 82.3213   1
   3   7   7 56.4392 167.738   1
  -3   7  -8-16.1751 82.8169   1
  -3  -7  -8 200.961 181.519   1
   3  -7   8-142.184 88.8483   1
   3   7   8 219.795 207.767   1
  -3   7  -9 257.270 102.216   1
   3  -7   9 246.042 96.4266   1
   3   7  10 27603.4 1524.73   1
   3  -7  10 28878.6 1460.07   1
  -3  -7 -10 28334.9 1515.17   1
  -3   7 -10 26190.3 1453.39   1
  -3  -7 -11-312.100 213.373   1
   3   7  11-138.439 225.717   1
  -3   7 -12 134.140 128.440   1
  -3  -7 -12-21.5739 198.996   1
   3  -7  12-151.536 143.240   1
   3   7  12 48.1886 221.013   1
  -3   7 -13 1890.16 195.674   1
  -3  -7 -13 1720.63 231.186   1
   3  -7  13 1519.77 203.797   1
   3   7  13 1585.90 252.467   1
  -3   7 -14 149.049 143.120   1
  -3  -7 -14-91.8191 240.778   1
   3   7  14-104.535 271.761   1
   3  -7  14 165.468 166.779   1
  -3   7 -15 746.549 164.295   1
   3  -7  15 849.567 192.189   1
  -3   7 -16 11869.0 677.942   1
  -3  -7 -16 10725.7 702.756   1
   3   7  16 11128.8 722.005   1
   3  -7  16 11374.9 686.632   1
  -3  -7 -17 4039.95 390.374   1
   3   7  17 3631.57 410.864   1
  -3   7 -17 3852.29 328.819   1
   3  -7  17 5053.68 356.907   1
  -3  -7 -18 1436.98 269.875   1
   3   7  18 1607.72 307.475   1
  -3   7 -19 938.463 227.752   1
  -3  -7 -19 1328.52 294.093   1
   3  -7  19 1376.50 252.570   1
   3   7  19 1433.21 321.871   1
  -3  -7 -20 257.956 261.465   1
  -3   7 -20 1089.80 229.083   1
   3   7  20 868.061 303.876   1
  -3  -7 -21-77.9127 256.182   1
   3   7  21 87.5214 280.740   1
  -3  -7 -22 2188.63 343.322   1
   3   7  22 2342.11 360.052   1
  -3  -7 -23 808.537 288.561   1
   3   7  23 1406.18 316.591   1
  -3  -7 -24 495.805 288.095   1
   3   7  24 816.108 313.199   1
   3   7  26 56.7434 296.935   1
  -3  -7 -27 461.535 278.310   1
   3   7  27 419.310 281.267   1
  -3  -7 -28 453.679 313.494   1
   3   7  28-274.811 303.865   1
   3  -8 -27 258.096 268.684   1
  -3   8  26 1200.00 282.982   1
   3  -8 -26 1421.99 285.896   1
  -3   8  25-202.339 252.242   1
   3  -8 -25 187.131 247.943   1
  -3   8  24 583.836 312.132   1
   3  -8 -24 808.420 292.576   1
  -3   8  23 880.888 343.674   1
   3  -8 -23 1109.15 317.796   1
  -3   8  21 29.4408 231.164   1
   3  -8 -21 270.531 224.255   1
  -3   8  20 6714.62 548.580   1
   3  -8 -20 6713.01 532.360   1
   3   8 -19 217.785 209.216   1
  -3   8  19 174.797 272.540   1
   3  -8 -19 106.708 248.918   1
  -3   8  18 1037.14 314.551   1
   3  -8 -18 1468.57 305.547   1
   3   8 -17 1056.67 205.901   1
  -3  -8  17 1127.66 212.505   1
  -3   8  17 568.642 270.175   1
   3  -8 -17 905.766 248.627   1
   3   8 -16 2378.01 245.184   1
  -3  -8  16 2484.07 256.323   1
  -3   8  16 1929.27 339.593   1
   3  -8 -16 1526.80 306.493   1
   3   8 -15 2254.13 239.930   1
   3  -8 -15 2760.60 317.455   1
  -3  -8  15 2657.93 266.462   1
  -3   8  15 3057.94 354.909   1
  -3  -8  14 3245.52 283.124   1
   3   8 -14 3396.00 275.298   1
   3   8 -13 1119.70 168.265   1
   3  -8 -13 1324.42 237.359   1
  -3   8  13 623.208 227.085   1
  -3  -8  13 814.046 167.264   1
  -3  -8  12 8490.80 511.068   1
   3   8 -12 8885.74 514.416   1
   3  -8 -12 8688.88 569.684   1
  -3   8  12 7980.74 575.165   1
   3  -8 -11 2766.98 295.640   1
  -3   8  11 2067.24 303.394   1
  -3  -8  10 2665.38 201.958   1
   3   8 -10 2172.97 191.378   1
   3  -8 -10 2561.84 276.442   1
  -3   8  10 2229.54 294.364   1
  -3  -8   9 67.8954 108.255   1
  -3   8   9-314.674 221.180   1
   3  -8  -9 122.666 197.732   1
   3   8  -9-37.6188 98.0018   1
  -3  -8   8 37167.3 1933.67   1
   3   8  -8 37092.6 1933.67   1
  -3   8   7-61.0841 186.371   1
  -3  -8   7 138.038 89.5003   1
   3   8  -7 81.9962 95.4758   1
   3   8  -6 5839.62 309.920   1
  -3  -8   6 4839.01 305.160   1
  -3   8   6 5273.98 371.176   1
   3   8  -5 2111.71 167.575   1
  -3  -8   5 2186.01 168.273   1
   3  -8  -5 2548.04 234.204   1
  -3   8   5 2480.04 248.971   1
   3   8  -4 7313.73 428.641   1
  -3  -8   4 7972.39 428.152   1
  -3   8   4 6930.70 471.649   1
   3  -8  -4 7413.09 470.257   1
   3   8  -3 2732.40 207.529   1
  -3  -8   3 2839.29 205.811   1
   3  -8  -3 2829.11 238.723   1
  -3  -8   2 1860.68 158.261   1
   3   8  -2 1738.00 166.686   1
   3  -8  -2 1870.75 193.141   1
  -3   8   2 1528.45 188.848   1
   3  -8  -1 92.1841 110.138   1
   3   8   1 128.972 126.371   1
  -3  -8  -1 48.7556 114.971   1
  -3   8  -1 62.0467 95.7497   1
   3  -8   1 114.336 100.662   1
  -3  -8  -2 1719.02 185.796   1
   3   8   2 1817.12 190.139   1
  -3   8  -2 1860.46 162.960   1
   3  -8   2 2184.96 163.577   1
   3   8   3 2922.90 254.345   1
  -3   8  -3 3223.10 211.827   1
   3  -8   3 3081.36 205.997   1
   3   8   4 8023.80 509.790   1
   3  -8   4 8011.79 461.597   1
  -3   8  -4 8565.63 460.643   1
  -3  -8  -4 8819.89 512.473   1
   3  -8   5 2575.94 168.840   1
  -3  -8  -5 2302.01 236.350   1
  -3   8  -5 2246.23 166.422   1
   3   8   5 2846.97 262.734   1
   3  -8   6 5396.77 301.442   1
  -3  -8  -6 5082.04 367.785   1
  -3   8  -6 5267.90 300.760   1
   3   8   6 4468.16 368.137   1
   3   8   7 39.5124 185.861   1
   3  -8   7 142.426 82.6404   1
  -3   8  -7 155.186 75.1602   1
  -3  -8  -7 161.852 168.310   1
  -3   8  -8 39834.4 1935.46   1
   3  -8   8 34963.6 1934.40   1
   3   8   9-21.7717 224.897   1
   3  -8   9-24.2117 92.4254   1
  -3  -8  -9 374.135 199.791   1
  -3   8  -9-22.2294 83.3241   1
   3   8  10 1943.15 273.430   1
  -3  -8 -10 2183.06 269.662   1
  -3   8 -10 2055.83 174.230   1
   3  -8  10 2617.73 186.345   1
  -3   8 -11 2328.74 194.792   1
  -3  -8 -11 2500.66 257.816   1
   3   8  11 2555.59 277.748   1
   3  -8  11 2365.59 204.204   1
   3   8  12 8965.48 593.084   1
  -3  -8 -12 8087.18 562.929   1
   3  -8  13 1077.43 182.409   1
  -3  -8 -13 1252.17 260.876   1
  -3   8 -13 784.597 148.001   1
   3  -8  14 2656.17 248.543   1
  -3   8 -14 2836.60 233.892   1
   3   8  15 3106.37 365.091   1
   3  -8  15 3132.61 267.786   1
  -3   8 -15 2435.66 241.537   1
  -3  -8 -15 2254.29 319.498   1
   3  -8  16 2232.52 247.452   1
   3   8  16 2384.86 297.917   1
  -3   8 -16 2146.90 228.298   1
  -3  -8 -16 1940.50 266.138   1
   3  -8  17 848.884 208.120   1
   3   8  17 1149.23 318.790   1
  -3   8 -17 650.336 183.063   1
  -3  -8 -17 1077.07 279.286   1
   3   8  18 1197.22 251.334   1
   3  -8  18 1210.42 229.330   1
  -3   8 -18 1057.41 211.750   1
  -3  -8 -18 1016.51 226.201   1
   3   8  19-115.343 296.550   1
  -3  -8 -19 102.755 268.843   1
   3   8  20 6486.26 492.778   1
  -3  -8 -20 5670.67 460.401   1
   3   8  21 408.932 320.345   1
  -3  -8 -21 337.856 290.121   1
   3   8  23 671.455 323.782   1
  -3  -8 -23 623.458 280.696   1
   3   8  24 838.431 301.574   1
  -3  -8 -24 182.285 256.133   1
   3   8  25 684.828 318.822   1
  -3  -8 -25-25.8820 289.797   1
   3   8  26 1371.89 322.278   1
  -3  -8 -26 796.363 295.432   1
   3   8  27 165.536 297.281   1
  -3  -8 -27-151.763 282.302   1
  -3   9  27 193.839 236.417   1
   3  -9 -27-330.687 212.225   1
  -3   9  26 790.789 289.293   1
   3  -9 -26 936.853 277.637   1
  -3   9  25 372.271 310.744   1
   3  -9 -25 820.858 303.746   1
  -3   9  24 1276.03 354.840   1
   3  -9 -24 454.719 314.594   1
  -3   9  23 497.670 318.504   1
   3  -9 -23 809.968 311.022   1
  -3   9  22 1176.58 281.167   1
   3  -9 -22 1245.89 258.016   1
  -3   9  21 1060.53 325.849   1
   3  -9 -21-27.0563 277.951   1
  -3   9  20 618.237 316.006   1
   3  -9 -20 540.731 292.210   1
  -3   9  19 614.868 284.588   1
   3  -9 -19 214.386 237.555   1
   3   9 -18 431.425 196.529   1
   3  -9 -17 3135.87 365.843   1
  -3  -9  17 3170.34 305.943   1
   3   9 -17 3627.08 299.126   1
  -3   9  17 3332.02 394.093   1
  -3  -9  16 5265.12 377.283   1
   3  -9 -16 4920.86 416.720   1
  -3   9  16 5579.68 448.310   1
   3   9 -16 5100.07 367.116   1
   3   9 -15 1939.85 218.397   1
  -3  -9  15 1795.14 211.332   1
  -3   9  15 1475.87 307.326   1
   3  -9 -15 1620.40 303.036   1
   3   9 -14 438.261 157.830   1
   3  -9 -14-124.032 256.637   1
  -3   9  14 245.464 274.552   1
  -3  -9  14 301.730 144.804   1
  -3  -9  13 3856.41 282.451   1
   3   9 -13 4416.98 286.550   1
   3  -9 -13 3654.62 376.806   1
   3  -9 -12 3954.49 380.448   1
  -3   9  12 3908.55 408.227   1
  -3  -9  11 17001.4 887.404   1
   3   9 -11 16471.4 882.958   1
  -3   9  11 15550.6 965.509   1
   3  -9 -11 15257.6 946.568   1
  -3  -9  10 9458.40 524.947   1
  -3   9  10 8881.05 613.098   1
   3   9 -10 9190.93 524.278   1
   3  -9 -10 9152.85 596.574   1
  -3  -9   9 6680.43 370.290   1
   3   9  -9 6195.32 369.938   1
   3  -9  -9 6194.00 450.443   1
  -3   9   9 5772.41 456.982   1
  -3  -9   8 141.781 89.2559   1
  -3   9   8-200.558 209.508   1
   3  -9  -8-143.109 187.031   1
   3   9  -8 92.3595 90.8390   1
   3   9  -7 1130.63 118.959   1
  -3  -9   7 1220.95 119.344   1
  -3   9   7 1146.42 213.825   1
   3   9  -6 27796.0 1399.82   1
  -3  -9   6 26706.4 1397.15   1
  -3   9   6 25132.0 1461.62   1
   3  -9  -6 25812.7 1455.93   1
  -3   9   5 208.996 177.762   1
   3   9  -5 62.1614 82.0694   1
   3  -9  -5 192.175 166.946   1
  -3  -9   5 139.943 81.1869   1
  -3  -9   4 4511.14 275.628   1
   3   9  -4 4420.64 275.632   1
   3  -9  -4 4234.68 323.949   1
   3  -9  -3 19966.3 1110.67   1
  -3  -9   3 20371.9 1078.83   1
   3   9  -3 20467.7 1082.31   1
  -3   9   3 20138.5 1119.39   1
   3  -9  -2 5771.45 399.491   1
  -3  -9   2 6614.71 380.441   1
  -3   9   2 6681.34 418.724   1
   3   9  -2 6179.66 385.128   1
  -3   9   1 10716.4 630.115   1
   3  -9  -1 11063.9 623.020   1
  -3  -9   0 17082.6 891.000   1
   3   9   0 15384.9 889.212   1
  -3  -9  -1 10945.4 624.251   1
  -3   9  -1 11086.9 615.045   1
   3  -9   1 10721.9 608.737   1
   3   9   1 10935.1 625.064   1
  -3  -9  -2 5983.96 394.332   1
  -3   9  -2 6569.26 373.036   1
   3  -9   2 6087.88 366.182   1
   3   9   2 6001.52 396.336   1
  -3   9  -3 20216.9 1036.71   1
   3  -9   3 19072.1 1035.02   1
  -3  -9  -3 19309.2 1074.93   1
   3   9   4 4146.60 323.800   1
   3  -9   4 4159.34 254.812   1
  -3  -9  -4 4701.04 320.651   1
  -3   9  -4 4166.09 255.453   1
   3  -9   5 101.161 68.7639   1
  -3   9  -5 44.2275 69.7362   1
   3   9   5 55.2764 179.564   1
  -3  -9  -5-134.645 166.443   1
   3  -9   6 27270.7 1385.45   1
  -3   9  -6 26291.2 1383.68   1
   3   9   6 26405.3 1459.12   1
  -3   9  -7 1371.34 105.322   1
   3  -9   7 1328.40 106.230   1
   3   9   8 173.216 193.583   1
   3  -9   8 61.5467 68.8995   1
  -3   9  -8 42.7087 64.0093   1
  -3  -9  -8 155.998 170.196   1
   3  -9   9 6397.60 352.246   1
   3   9   9 5917.55 460.705   1
  -3  -9  -9 5822.54 448.640   1
  -3   9  -9 6169.28 346.246   1
   3   9  10 8772.37 602.900   1
   3  -9  10 9388.63 509.205   1
  -3   9 -10 8860.13 505.072   1
  -3  -9 -10 10326.5 600.333   1
   3   9  11 16650.1 959.906   1
   3  -9  11 15850.7 862.987   1
  -3   9 -11 16227.4 859.434   1
  -3  -9 -11 15949.7 937.152   1
   3   9  12 2906.35 348.840   1
   3  -9  12 3209.08 248.993   1
  -3   9 -12 3713.17 238.868   1
  -3  -9 -12 3776.52 337.021   1
   3   9  13 3741.61 391.621   1
  -3  -9 -13 3861.23 367.664   1
   3  -9  14 407.047 148.075   1
   3   9  14 542.575 272.281   1
  -3   9 -14 371.598 136.943   1
  -3  -9 -14 453.385 236.336   1
   3  -9  15 1746.52 202.543   1
   3   9  15 1574.59 315.820   1
  -3  -9 -15 1858.57 300.935   1
  -3   9 -15 1768.35 201.968   1
   3   9  16 5028.52 438.986   1
   3  -9  16 5476.85 369.354   1
  -3   9 -16 4964.35 362.123   1
  -3  -9 -16 5289.14 417.452   1
  -3   9 -17 2942.99 282.623   1
   3   9  17 3099.20 401.756   1
  -3  -9 -17 2887.96 357.748   1
   3   9  19 725.200 312.114   1
  -3  -9 -19-180.748 261.600   1
   3   9  20 29.2012 282.429   1
  -3  -9 -20 25.9562 254.801   1
   3   9  21 321.710 283.270   1
  -3  -9 -21 624.036 247.653   1
   3   9  22 1636.52 347.293   1
  -3  -9 -22 1819.29 324.962   1
   3   9  23 726.116 242.172   1
  -3  -9 -23 389.498 214.652   1
   3   9  24 947.436 334.159   1
  -3  -9 -24 827.127 314.726   1
   3   9  25 930.981 305.739   1
  -3  -9 -25 591.781 280.943   1
   3   9  26 415.077 294.501   1
  -3  -9 -26 837.214 288.720   1
   3   9  27 190.925 307.127   1
  -3  -9 -27 424.828 291.209   1
  -3  10  26 1450.42 361.129   1
   3 -10 -26 1515.20 343.418   1
  -3  10  24 1267.11 323.137   1
   3 -10 -24 665.133 287.176   1
  -3  10  22-29.3332 307.715   1
   3 -10 -22 269.962 289.196   1
  -3  10  21 147.382 303.159   1
   3 -10 -21 949.400 301.830   1
  -3  10  20 1740.45 308.494   1
   3 -10 -20 1435.09 283.728   1
  -3  10  19 559.620 322.480   1
   3 -10 -19 567.693 301.369   1
  -3  10  18 526.926 274.781   1
   3 -10 -18 428.447 246.808   1
  -3  10  17 145.218 287.873   1
   3 -10 -17-132.817 253.667   1
   3 -10 -16 234.633 268.770   1
   3  10 -16 132.537 145.731   1
  -3  10  16-86.0176 295.585   1
   3 -10 -15 2594.67 323.495   1
   3  10 -15 2430.66 228.256   1
  -3  10  15 2401.79 343.428   1
  -3 -10  15 2574.69 226.069   1
   3 -10 -14 9738.61 615.435   1
  -3  10  14 8742.02 622.727   1
   3 -10 -13 296.252 203.818   1
  -3 -10  13 10.6717 114.056   1
   3  10 -13-103.752 115.140   1
  -3 -10  12 7875.25 454.259   1
   3  10 -12 7917.48 452.503   1
   3 -10 -12 8309.87 551.450   1
  -3  10  12 7023.45 553.969   1
  -3 -10  11 71.5900 96.5596   1
  -3  10  11-206.032 259.535   1
   3  10 -11 80.5914 98.9147   1
   3 -10 -11 306.419 236.435   1
  -3 -10  10 10606.6 558.877   1
   3  10 -10 10305.3 560.057   1
  -3  10   9-240.849 243.818   1
   3  10  -9 19.1056 79.9445   1
  -3 -10   9 86.2431 82.5744   1
   3 -10  -9 154.554 210.854   1
   3  10  -8 8452.97 477.271   1
  -3 -10   8 9313.66 477.499   1
   3 -10  -8 8836.01 577.979   1
   3  10  -7 9136.46 502.408   1
  -3 -10   7 9199.09 498.246   1
  -3 -10   6 1433.34 124.194   1
  -3  10   6 1345.45 219.245   1
   3  10  -6 1411.96 128.595   1
   3 -10  -6 1008.38 210.839   1
  -3  10   5 99.6211 184.292   1
   3  10  -5-15.2973 86.3386   1
  -3 -10   5 79.4474 87.1973   1
   3 -10  -5-54.7763 171.192   1
   3  10  -4 16566.8 883.808   1
  -3 -10   4 17718.7 885.896   1
   3 -10  -4 15458.9 927.600   1
  -3  10   4 14962.3 930.094   1
   3  10  -3 5428.61 344.302   1
  -3 -10   3 5443.00 339.448   1
   3 -10  -3 5230.04 376.264   1
  -3  10   3 6441.56 394.540   1
   3 -10  -2 21236.1 1146.80   1
  -3  10   2 20843.8 1151.85   1
   3  10  -1 2729.04 222.554   1
   3 -10  -1 2762.63 229.243   1
  -3 -10   1 3336.33 231.702   1
  -3  10   1 3076.30 248.123   1
   3 -10   0 213.212 107.180   1
  -3  10   0-144.187 128.405   1
   3  10   0 118.376 135.910   1
  -3 -10   0 24.7689 121.915   1
  -3 -10  -1 3031.87 242.800   1
   3  10   1 2774.96 241.558   1
  -3 -10  -2 22635.2 1176.33   1
  -3  10  -2 20767.4 1146.79   1
   3 -10   2 22260.4 1147.48   1
   3  10   2 20682.6 1176.42   1
  -3  10  -3 5020.17 318.835   1
   3  10   3 5639.43 374.046   1
  -3 -10  -3 5675.03 373.938   1
   3 -10   3 5432.27 320.130   1
   3  10   4 15600.9 915.616   1
  -3  10  -4 16025.2 853.525   1
   3 -10   4 16250.1 853.444   1
  -3 -10  -4 16570.8 911.328   1
  -3  10  -5 51.2823 62.4735   1
   3  10   5 173.762 190.448   1
   3 -10   5-28.3821 62.8055   1
  -3 -10  -5-140.050 165.008   1
  -3  10  -6 1293.22 91.3204   1
   3 -10   6 1404.28 91.4088   1
   3  10   7 8383.87 556.259   1
   3  10   8 8876.63 560.831   1
  -3 -10  -8 7866.23 536.304   1
   3  10   9 592.439 259.164   1
  -3 -10 -10 10144.9 635.874   1
   3  10  10 10071.8 650.585   1
  -3 -10 -11 22.5017 228.342   1
  -3  10 -11 51.1004 62.0024   1
   3  10  11-25.6108 250.827   1
   3 -10  11 125.390 61.3148   1
  -3 -10 -12 7016.18 472.920   1
  -3  10 -12 6303.41 361.704   1
   3 -10  12 6229.93 365.009   1
   3  10  12 7665.26 507.887   1
  -3  10 -13 45.4120 91.8460   1
  -3 -10 -13 142.561 226.972   1
   3  10  13 459.666 268.070   1
   3 -10  13 130.259 103.691   1
  -3 -10 -14 10889.9 639.886   1
  -3  10 -14 9213.44 522.769   1
   3 -10  14 8939.52 527.153   1
   3  10  14 9174.05 650.174   1
  -3 -10 -15 3134.62 323.648   1
   3  10  15 3316.98 345.222   1
  -3  10 -16 349.764 139.791   1
  -3 -10 -16 353.800 272.900   1
   3  10  16 368.160 283.281   1
  -3 -10 -17 76.7257 270.770   1
   3  10  17 431.110 311.163   1
  -3 -10 -18 567.312 213.077   1
   3  10  18 463.958 234.207   1
  -3 -10 -19 596.607 283.356   1
   3  10  19 583.612 325.226   1
  -3 -10 -20 2003.12 338.651   1
   3  10  20 2195.87 366.326   1
  -3 -10 -21 181.926 223.817   1
   3  10  21 468.147 251.045   1
  -3 -10 -22 284.845 279.007   1
   3  10  22 757.416 331.546   1
  -3 -10 -24 1312.60 287.588   1
   3  10  24 1136.19 304.429   1
  -3 -10 -26 627.397 270.119   1
   3  10  26 164.456 257.819   1
   3 -11 -25 439.665 229.327   1
  -3  11  25 337.263 242.267   1
   3 -11 -24 158.114 263.528   1
  -3  11  24 485.149 304.148   1
   3 -11 -23 775.085 308.659   1
  -3  11  23 115.748 336.378   1
   3 -11 -22 1859.44 317.619   1
  -3  11  22 1959.83 348.147   1
   3 -11 -21 27.0728 265.759   1
  -3  11  21-29.4334 296.582   1
   3 -11 -19 1816.63 304.633   1
  -3  11  19 1802.94 334.608   1
   3 -11 -18 1784.78 323.085   1
  -3  11  18 2152.99 358.369   1
   3 -11 -17 642.700 287.663   1
  -3  11  17 908.031 318.638   1
   3 -11 -16 1672.22 284.090   1
  -3  11  16 1974.63 306.156   1
   3 -11 -15 78.6704 219.080   1
  -3  11  15 459.204 249.211   1
   3  11 -14 369.781 104.397   1
   3 -11 -14 413.193 230.955   1
  -3  11  14 339.237 266.431   1
   3  11 -13 2016.03 153.151   1
  -3  11  13 2580.37 321.072   1
  -3 -11  13 1735.78 147.653   1
   3 -11 -13 2585.05 301.663   1
   3  11 -12 15529.5 850.085   1
  -3 -11  12 16872.6 849.652   1
  -3 -11  11 438.589 55.1397   1
   3  11 -11 468.556 62.1288   1
   3 -11 -10 1201.43 255.311   1
  -3  11  10 1927.36 292.825   1
   3 -11  -9 5603.54 449.749   1
  -3  11   9 6088.41 462.098   1
  -3  11   8 215.560 223.501   1
   3 -11  -8 110.031 218.794   1
   3 -11  -7 3709.62 334.319   1
  -3 -11   7 3443.00 198.744   1
   3  11  -7 3445.32 202.402   1
  -3  11   7 2897.34 332.762   1
  -3 -11   6 3199.94 193.792   1
   3  11  -6 3036.96 197.561   1
   3  11  -5 2479.27 180.344   1
  -3  11   5 2211.28 271.513   1
  -3 -11   5 2724.54 177.164   1
   3 -11  -5 2610.13 274.294   1
   3  11  -4 4873.10 323.184   1
  -3 -11   4 5217.42 317.925   1
   3 -11  -4 5578.08 384.068   1
  -3  11   3 18.3266 165.324   1
   3  11  -3 88.7910 100.195   1
  -3 -11   3 55.2703 99.7566   1
   3 -11  -3 215.465 153.785   1
  -3  11   2 11290.1 642.601   1
   3 -11  -2 10235.8 623.354   1
  -3  11   1 1932.68 213.213   1
   3  11  -1 1922.74 189.163   1
  -3 -11   1 1418.49 177.090   1
   3 -11  -1 1901.22 197.934   1
   3 -11   0 1602.27 172.859   1
   3  11   0 1524.14 195.382   1
  -3 -11   0 1513.17 172.411   1
  -3  11   0 1731.90 192.435   1
   3  11   1 1716.80 193.000   1
  -3 -11  -1 1320.29 170.954   1
   3  11   2 9424.25 580.237   1
  -3 -11  -2 8790.69 568.682   1
  -3  11  -2 9551.72 546.123   1
   3 -11   2 10195.3 543.685   1
  -3 -11  -3 259.828 148.346   1
   3  11   3 304.789 170.516   1
  -3  11  -3 114.756 92.8666   1
   3 -11   3 117.144 91.6943   1
   3  11   4 5383.99 403.346   1
   3 -11   4 5508.83 317.626   1
  -3 -11  -4 5960.99 397.704   1
  -3  11  -4 5526.80 318.663   1
  -3  11  -5 2058.64 134.259   1
   3 -11   5 2333.83 133.864   1
   3  11   5 2562.20 271.475   1
   3  11   7 3895.22 364.699   1
  -3 -11  -7 4344.11 353.715   1
   3  11   8-94.8230 230.999   1
  -3 -11  -8 104.968 205.075   1
  -3 -11  -9 6098.87 450.454   1
   3  11   9 6524.97 481.610   1
  -3 -11 -10 1412.59 234.077   1
  -3 -11 -11 715.526 243.581   1
   3  11  11 659.056 267.946   1
   3  11  13 2393.02 320.965   1
  -3 -11 -14 695.444 227.066   1
   3  11  14 167.049 236.446   1
  -3 -11 -15 504.807 267.249   1
   3  11  15 311.348 288.613   1
  -3 -11 -16 2095.52 313.945   1
   3  11  16 2098.47 348.289   1
  -3 -11 -17 644.627 237.898   1
   3  11  17 783.311 289.085   1
  -3 -11 -18 1660.97 290.975   1
   3  11  18 1986.53 346.252   1
  -3 -11 -19 1587.52 329.719   1
   3  11  19 1757.80 368.586   1
  -3 -11 -21 259.694 213.388   1
   3  11  21 964.651 257.503   1
  -3 -11 -22 2382.59 351.318   1
   3  11  22 2319.88 374.221   1
  -3 -11 -23 672.197 302.689   1
   3  11  23 428.245 329.363   1
  -3 -11 -24 76.7556 223.260   1
   3  11  24 673.985 261.045   1
  -3 -11 -25 327.588 282.379   1
   3  11  25-110.055 311.177   1
   3 -12 -25 636.679 302.593   1
  -3  12  25 388.757 332.469   1
   3 -12 -24 1146.02 295.647   1
  -3  12  24 1529.74 343.022   1
   3 -12 -23 26.5120 232.164   1
  -3  12  23 258.543 265.062   1
   3 -12 -22 107.173 292.774   1
  -3  12  22-29.0967 320.436   1
   3 -12 -21 811.824 282.304   1
  -3  12  21 529.205 307.676   1
   3 -12 -20 27.1696 275.687   1
  -3  12  20 118.222 313.942   1
   3 -12 -19 327.120 242.958   1
  -3  12  19 415.194 301.473   1
  -3  12  18 326.040 329.976   1
   3 -12 -17 1165.11 282.366   1
  -3  12  17 738.918 305.925   1
   3 -12 -15 1280.29 296.952   1
   3 -12 -14 8220.23 569.901   1
  -3  12  14 7732.20 593.276   1
   3 -12 -13 1970.59 308.642   1
  -3  12  13 1612.83 305.625   1
   3 -12 -12 127.183 195.057   1
  -3  12  12 83.2828 224.465   1
   3 -12 -10 4736.17 390.664   1
  -3  12  10 3782.02 390.043   1
   3 -12  -9 425.291 237.322   1
  -3  12   9 384.853 254.538   1
   3 -12  -8 205.342 219.678   1
  -3  12   8 74.4373 230.245   1
   3 -12  -7 3581.50 329.863   1
  -3  12   7 3158.16 341.744   1
  -3 -12   6 28.2946 41.7538   1
   3  12  -6 25.8250 52.7052   1
   3 -12  -6-20.9630 204.273   1
  -3  12   6-137.369 202.852   1
   3  12  -5 2731.73 187.599   1
  -3  12   5 3053.11 303.083   1
  -3  12   4 2517.78 292.201   1
   3 -12  -4 2994.15 285.853   1
   3  12  -4 3286.30 216.223   1
   3  12  -3 2294.63 200.604   1
  -3 -12   3 2386.39 188.252   1
   3 -12  -3 1945.69 228.185   1
  -3  12   2 21468.6 1203.42   1
   3 -12  -2 22242.2 1199.23   1
  -3  12   1 1070.92 182.297   1
   3  12  -1 807.571 156.730   1
  -3 -12   1 800.438 146.485   1
   3 -12  -1 1079.23 175.963   1
   3 -12   0 26.3761 138.030   1
  -3  12   0 73.1307 149.758   1
   3  12   0 14.9695 131.045   1
   3 -12   1 998.555 151.168   1
  -3  12  -1 780.391 153.985   1
   3  12   1 915.730 185.122   1
   3  12   2 21668.5 1189.57   1
  -3  12  -2 20626.3 1142.69   1
   3 -12   2 22115.8 1143.67   1
   3 -12   3 2436.72 179.895   1
   3  12   3 2453.77 259.397   1
  -3 -12  -3 2300.99 242.991   1
  -3  12  -3 2420.39 183.606   1
   3 -12   4 2907.56 180.787   1
   3  12   4 2511.63 279.225   1
  -3  12  -4 2657.12 179.463   1
   3  12   6 135.769 198.284   1
  -3 -12  -6 220.279 186.969   1
   3  12   7 3702.90 344.826   1
  -3 -12  -7 3270.33 315.769   1
   3  12   8 74.1328 215.162   1
  -3 -12  -8 259.627 191.332   1
   3  12   9 485.814 217.265   1
  -3 -12  -9 89.4895 190.215   1
  -3 -12 -10 4868.21 379.056   1
   3  12  10 3943.10 386.453   1
   3  12  12 550.039 272.467   1
  -3 -12 -12 170.107 232.082   1
   3  12  13 1562.69 321.419   1
  -3 -12 -13 1641.23 294.300   1
  -3 -12 -14 8383.59 582.717   1
   3  12  15 1064.69 291.815   1
  -3 -12 -15 971.817 244.590   1
   3  12  16 116.212 243.508   1
  -3 -12 -16 387.230 226.362   1
   3  12  17 1053.79 323.066   1
   3  12  18 851.873 328.791   1
  -3 -12 -18 651.943 302.082   1
   3  12  20 968.349 306.828   1
  -3 -12 -20 390.663 253.339   1
   3  12  21 349.629 281.721   1
  -3 -12 -21 389.940 248.330   1
   3  12  22 978.528 340.799   1
  -3 -12 -22 491.339 289.212   1
   3  12  23 706.423 328.617   1
  -3 -12 -23 334.482 274.464   1
   3  12  24 1247.05 303.468   1
  -3 -12 -24 1242.96 281.647   1
   3  12  25 217.929 285.178   1
  -3 -12 -25 74.7473 254.050   1
   3 -13 -24 823.215 313.580   1
  -3  13  24-699.811 342.821   1
  -3  13  22 1243.99 329.626   1
   3 -13 -20 407.935 250.323   1
   3 -13 -19 492.558 280.056   1
  -3  13  19 505.567 332.884   1
   3 -13 -18 574.650 282.456   1
  -3  13  18 357.448 314.667   1
   3 -13 -17 383.033 234.702   1
  -3  13  17 1072.26 270.913   1
   3 -13 -16 490.704 259.413   1
  -3  13  16 979.856 314.103   1
   3 -13 -14 26.8187 257.435   1
  -3  13  14 87.6494 291.670   1
   3 -13 -13 26.4739 238.911   1
  -3  13  13 374.823 271.917   1
  -3  13  12 6184.23 484.974   1
   3 -13 -12 6120.49 468.708   1
   3 -13 -11 1455.11 297.783   1
  -3  13  11 2641.81 332.535   1
   3 -13 -10 1500.25 253.560   1
  -3  13  10 1495.95 275.781   1
   3 -13  -9 146.317 226.494   1
  -3  13   9 741.507 267.023   1
   3 -13  -8 897.080 236.568   1
  -3  13   8-102.887 241.398   1
   3 -13  -7 90.8377 200.032   1
  -3  13   7 49.6521 222.609   1
   3 -13  -6 2973.01 302.526   1
  -3  13   6 2716.83 323.561   1
  -3 -13   5 1954.36 134.547   1
   3  13  -5 2120.50 142.852   1
   3  13  -4 9957.12 514.069   1
   3 -13  -4 8974.12 574.683   1
  -3  13   4 10324.3 597.230   1
  -3 -13   4 8208.22 502.993   1
  -3  13   3 6389.07 444.887   1
   3  13  -3 5934.42 381.685   1
   3 -13  -3 6498.83 432.147   1
  -3 -13   3 6277.57 372.846   1
  -3  13   2 4943.47 374.825   1
  -3 -13   2 5097.90 330.327   1
   3  13  -2 4979.06 344.332   1
   3 -13  -2 5174.82 364.493   1
  -3 -13   1 2724.18 229.913   1
  -3  13   1 2702.21 256.947   1
   3  13  -1 2913.19 239.306   1
   3 -13  -1 2689.47 248.601   1
  -3 -13   0 25532.7 1393.48   1
   3  13   0 25134.0 1401.77   1
   3 -13   0 26507.4 1394.21   1
  -3  13   0 26792.7 1403.24   1
   3  13   1 2769.98 268.471   1
  -3 -13  -1 2664.81 251.303   1
  -3  13  -1 2816.03 242.575   1
   3 -13   1 2726.07 227.459   1
  -3 -13  -2 5399.64 370.530   1
  -3  13  -2 4667.03 329.875   1
   3 -13   2 5631.69 330.605   1
   3  13   2 4956.50 383.459   1
  -3 -13  -3 6746.78 438.338   1
   3 -13   3 6513.98 371.834   1
  -3  13  -3 6142.65 371.421   1
   3  13   3 6619.83 453.736   1
   3  13   4 9399.68 527.347   1
  -3 -13  -4 9144.03 508.803   1
  -3  13  -4 6982.66 396.104   1
   3 -13   4 7333.11 396.101   1
   3  13   5 2493.97 295.835   1
  -3 -13  -5 2479.93 270.492   1
   3  13   6 3108.99 321.830   1
  -3 -13  -6 3070.89 298.043   1
   3  13   7 197.116 232.577   1
  -3 -13  -7 281.027 200.338   1
   3  13   8 790.585 255.048   1
  -3 -13  -8 403.001 221.167   1
   3  13   9 367.960 242.650   1
  -3 -13  -9 69.2292 213.104   1
   3  13  10 2126.86 314.070   1
  -3 -13 -10 1783.32 286.825   1
   3  13  11 2135.32 315.750   1
  -3 -13 -11 1487.64 273.718   1
  -3 -13 -12 7393.13 528.599   1
   3  13  12 7125.94 543.726   1
   3  13  13 227.636 288.275   1
  -3 -13 -13 227.627 252.745   1
   3  13  14 173.113 306.104   1
  -3 -13 -14 333.026 267.854   1
   3  13  16 1117.10 335.819   1
  -3 -13 -16 808.268 280.452   1
   3  13  17 1888.65 346.141   1
  -3 -13 -17 863.770 285.775   1
  -3 -13 -18 890.628 278.439   1
  -3 -13 -19 575.240 230.040   1
   3  13  20 1024.76 297.894   1
  -3 -13 -20 261.181 236.745   1
   3  13  22 1196.99 354.262   1
   3  13  24-27.4714 265.087   1
  -3 -13 -24 225.953 241.660   1
   3 -14 -23 103.525 284.583   1
  -3  14  23 734.728 354.621   1
   3 -14 -22 317.157 225.193   1
  -3  14  22 143.899 261.305   1
   3 -14 -21 1047.27 299.577   1
  -3  14  21 961.562 356.587   1
   3 -14 -20 299.014 220.247   1
  -3  14  20 294.997 248.169   1
   3 -14 -19-27.4226 280.760   1
  -3  14  19 1250.04 357.360   1
   3 -14 -18 1100.18 313.393   1
  -3  14  18 1406.20 344.751   1
   3 -14 -17 1930.50 296.962   1
  -3  14  17 2130.20 314.707   1
   3 -14 -16 1515.61 280.834   1
  -3  14  16 989.408 313.838   1
   3 -14 -15-192.187 248.325   1
  -3  14  15 89.6252 287.508   1
   3 -14 -13 863.802 249.909   1
  -3  14  13 646.093 247.148   1
   3 -14 -12 346.165 249.017   1
  -3  14  12-231.869 285.237   1
   3 -14 -11 4489.10 396.102   1
  -3  14  11 3791.24 408.700   1
   3 -14 -10-25.7157 245.684   1
  -3  14  10 335.233 255.645   1
   3 -14  -9 150.435 227.733   1
  -3  14   9 355.292 257.213   1
  -3  14   8 5341.22 441.525   1
   3 -14  -8 4837.13 406.237   1
   3 -14  -7 305.046 213.745   1
  -3  14   7 128.660 239.591   1
   3 -14  -6-247.553 214.397   1
  -3  14   6 148.204 231.003   1
   3 -14  -5 513.157 212.441   1
  -3  14   5 283.338 226.434   1
   3  14  -4 525.218 107.643   1
  -3 -14   4 451.657 92.0863   1
   3 -14  -3 1662.10 233.768   1
  -3 -14   3 2311.29 183.405   1
   3  14  -3 2409.39 195.599   1
  -3  14   3 2382.95 265.684   1
   3  14  -2 7094.47 473.168   1
  -3  14   2 9190.47 526.728   1
  -3 -14   2 7096.79 464.625   1
   3 -14  -2 8582.70 502.710   1
   3  14  -1 10104.4 582.985   1
   3 -14  -1 10138.8 589.968   1
  -3 -14   1 9463.82 566.120   1
  -3  14   1 9151.13 593.646   1
  -3 -14   0 162.911 152.805   1
   3 -14   0 277.576 149.400   1
  -3  14   0 79.8790 154.669   1
   3  14   0-16.9088 166.533   1
   3  14   1 9808.71 588.487   1
   3 -14   1 9507.27 558.195   1
  -3 -14  -1 9568.36 576.055   1
  -3  14  -1 9141.48 564.285   1
   3  14   2 8242.26 538.097   1
  -3  14  -2 7313.13 475.507   1
   3 -14   2 8987.50 476.188   1
  -3 -14  -2 8171.56 518.522   1
  -3 -14  -3 2108.42 237.305   1
   3 -14   3 2307.82 162.734   1
  -3  14  -3 1826.99 162.499   1
   3  14   3 2064.16 263.574   1
   3  14   5-23.5874 209.168   1
  -3 -14  -5 331.028 188.919   1
   3  14   6 245.343 214.270   1
  -3 -14  -6 108.215 194.234   1
   3  14   7 50.8868 230.201   1
  -3 -14  -7-269.376 216.119   1
  -3 -14  -8 4878.79 404.257   1
   3  14   8 5770.07 442.614   1
   3  14   9 537.368 250.293   1
  -3 -14  -9 95.6320 207.192   1
   3  14  10 385.847 270.612   1
  -3 -14 -10-73.4340 220.818   1
   3  14  11 3428.49 397.133   1
  -3 -14 -11 4096.13 385.350   1
   3  14  12 142.975 284.535   1
  -3 -14 -12 761.457 256.396   1
   3  14  13 898.651 308.664   1
  -3 -14 -13 1029.04 269.150   1
   3  14  15 29.5274 288.680   1
  -3 -14 -15 392.706 250.289   1
   3  14  16 1720.23 334.484   1
  -3 -14 -16 1550.66 304.256   1
   3  14  17 1722.39 353.837   1
  -3 -14 -17 2157.99 322.055   1
   3  14  18 1155.78 332.859   1
  -3 -14 -18 1156.43 293.146   1
   3  14  19 117.830 319.514   1
  -3 -14 -19 288.759 280.767   1
   3  14  20 378.658 332.872   1
  -3 -14 -20 888.848 294.255   1
   3  14  21 515.648 335.969   1
  -3 -14 -21 911.655 306.393   1
   3  14  22 984.553 343.166   1
  -3 -14 -22 77.1334 285.285   1
   3  14  23 166.184 308.128   1
  -3 -14 -23 227.686 257.468   1
   3 -15 -22 339.356 232.249   1
  -3  15  22 513.357 274.564   1
   3 -15 -21 399.580 302.214   1
  -3  15  21 232.170 343.297   1
   3 -15 -20 676.152 244.820   1
  -3  15  20 412.557 271.024   1
   3 -15 -19 985.028 313.300   1
  -3  15  19 1103.18 355.047   1
   3 -15 -18 469.364 283.575   1
  -3  15  18 719.570 347.057   1
   3 -15 -17 138.820 265.277   1
  -3  15  17 211.070 284.345   1
   3 -15 -16 500.800 242.002   1
  -3  15  16 211.535 258.617   1
   3 -15 -15 305.773 234.703   1
  -3  15  15 302.009 268.028   1
   3 -15 -14 692.139 255.779   1
  -3  15  14 721.987 275.198   1
   3 -15 -13 1484.40 294.661   1
  -3  15  13 985.592 314.365   1
   3 -15 -12 380.509 263.007   1
  -3  15  12-88.9144 290.354   1
   3 -15 -11 1340.41 264.753   1
  -3  15  11 1081.38 293.584   1
   3 -15 -10 1708.48 280.630   1
  -3  15  10 1379.56 319.753   1
   3 -15  -8 1272.73 252.604   1
  -3  15   8 796.572 280.108   1
   3 -15  -7 532.334 233.386   1
  -3  15   7 956.099 260.121   1
   3 -15  -6 2828.49 301.021   1
  -3  15   6 2970.77 329.043   1
   3 -15  -5 2042.45 258.764   1
  -3  15   5 1918.64 277.553   1
   3 -15  -4 315.424 184.296   1
  -3 -15   4 197.539 69.9951   1
   3  15  -4 101.850 75.7832   1
  -3  15   4 397.205 213.321   1
   3 -15  -3-157.033 175.010   1
  -3 -15   3 36.5586 104.199   1
   3  15  -3 133.259 117.686   1
   3 -15  -2 54.8331 164.548   1
  -3 -15   2 198.709 124.416   1
   3  15  -2 265.322 138.774   1
  -3  15   2 20.3699 185.455   1
   3  15  -1 156.075 157.675   1
  -3  15   1 111.687 185.421   1
   3 -15  -1-16.7773 160.670   1
  -3 -15   1 55.1548 134.747   1
  -3  15   0 9088.63 581.184   1
  -3 -15   0 8778.87 575.717   1
   3 -15   0 10623.8 578.688   1
   3  15   0 9991.86 594.344   1
   3  15   1-57.7678 179.091   1
  -3  15  -1 122.027 138.829   1
   3 -15   1-26.7709 138.585   1
  -3 -15  -1 85.3258 162.973   1
   3  15   2 581.663 204.608   1
  -3 -15  -2 405.183 174.730   1
  -3  15  -2 10.5506 116.068   1
   3 -15   2 69.8764 117.278   1
  -3  15  -3-42.8071 76.5277   1
   3 -15   3-23.0649 74.1904   1
   3  15   4 1001.16 230.184   1
  -3 -15  -4 331.125 195.569   1
   3  15   5 1586.95 263.684   1
  -3 -15  -5 1884.43 250.601   1
   3  15   6 2893.97 336.859   1
  -3 -15  -6 3152.58 318.612   1
   3  15   7 866.147 257.505   1
  -3 -15  -7 698.777 228.680   1
   3  15   8 1568.93 286.680   1
  -3 -15  -8 1031.55 242.945   1
   3  15   9 4267.81 403.071   1
  -3 -15  -9 3759.48 371.027   1
   3  15  10 1669.62 297.894   1
  -3 -15 -10 1555.30 267.319   1
   3  15  11 1383.06 311.496   1
  -3 -15 -11 1277.06 280.070   1
   3  15  12 613.184 292.804   1
  -3 -15 -12 491.650 264.008   1
   3  15  14 535.244 274.725   1
  -3 -15 -14 948.335 251.927   1
   3  15  15 239.037 251.447   1
  -3 -15 -15 396.935 227.211   1
   3  15  16 628.240 292.808   1
  -3 -15 -16 477.091 235.039   1
   3  15  17 238.631 298.334   1
  -3 -15 -17 451.645 255.665   1
   3  15  18 355.200 308.725   1
  -3 -15 -18 822.927 267.496   1
   3  15  19 614.617 312.223   1
  -3 -15 -19 264.328 254.592   1
  -3 -15 -20 472.156 257.986   1
   3  15  21 28.3618 283.338   1
  -3 -15 -21 362.745 241.218   1
   3  15  22 111.762 251.233   1
  -3 -15 -22-51.0095 208.376   1
  -3  16  21 461.381 340.768   1
   3 -16 -21-578.762 291.449   1
  -3  16  20 615.731 316.139   1
   3 -16 -20 590.021 275.059   1
  -3  16  19 535.634 321.385   1
   3 -16 -19-136.077 258.666   1
  -3  16  18 722.552 349.249   1
   3 -16 -18 523.092 301.853   1
  -3  16  17 364.045 333.168   1
   3 -16 -17 639.829 294.783   1
  -3  16  15 91.6859 316.067   1
   3 -16 -15 476.467 281.519   1
  -3  16  14 977.246 335.029   1
   3 -16 -14 279.938 279.072   1
  -3  16  13 273.942 298.471   1
   3 -16 -13 333.884 269.555   1
  -3  16  12 90.6260 272.543   1
   3 -16 -12 220.891 235.071   1
  -3  16  11 658.042 308.569   1
   3 -16 -11 600.009 268.309   1
  -3  16  10 265.305 283.435   1
   3 -16 -10 376.261 255.860   1
  -3  16   9 144.871 265.985   1
   3 -16  -9 263.085 248.852   1
  -3  16   7 301.970 245.545   1
   3 -16  -7 49.6887 229.319   1
  -3  16   6 319.154 240.865   1
   3 -16  -6 192.044 219.948   1
  -3  16   5 229.681 227.495   1
   3 -16  -5-45.9244 204.095   1
   3 -16  -4 4592.93 385.129   1
  -3  16   4 5135.01 410.259   1
   3  16  -3 82.7332 111.938   1
   3 -16  -2 955.884 190.823   1
  -3  16   2 1585.93 241.701   1
   3  16  -1 223.845 167.754   1
   3 -16  -1 349.898 170.471   1
  -3  16   1 116.035 183.631   1
  -3 -16   1 228.269 146.554   1
   3  16   0 54.8435 183.058   1
   3 -16   0 187.069 156.509   1
  -3  16   0 68.1131 167.711   1
  -3 -16   0 209.976 156.766   1
   3  16   1-20.1569 186.222   1
  -3 -16  -1 142.410 173.778   1
   3 -16   1 209.963 131.418   1
  -3  16  -1 397.340 153.567   1
  -3 -16  -2 923.080 207.567   1
  -3  16  -2 830.527 138.187   1
   3  16   2 1218.04 230.558   1
   3  16   3-231.396 218.349   1
  -3 -16  -3-184.302 176.781   1
  -3 -16  -4 4722.97 396.833   1
   3  16   4 5410.53 427.111   1
   3  16   5 25.4447 231.590   1
  -3 -16  -5 292.861 221.304   1
   3  16   6-290.267 246.995   1
  -3 -16  -6-163.566 222.269   1
   3  16   7 163.240 245.467   1
  -3 -16  -7 144.570 214.262   1
   3  16   9 542.252 271.384   1
  -3 -16  -9 631.657 249.841   1
   3  16  10 203.315 268.060   1
  -3 -16 -10 154.249 239.904   1
   3  16  11 294.700 272.979   1
  -3 -16 -11 286.898 224.545   1
   3  16  12 446.938 288.413   1
  -3 -16 -12 474.804 256.841   1
   3  16  13-90.0180 286.544   1
  -3 -16 -13 26.5577 250.325   1
   3  16  14 120.551 270.989   1
  -3 -16 -14-80.0541 222.572   1
   3  16  15 180.893 287.957   1
  -3 -16 -15 53.6615 242.714   1
  -3 -16 -16 699.426 294.360   1
   3  16  17 238.073 323.002   1
  -3 -16 -17 376.077 268.009   1
   3  16  18 324.579 328.614   1
  -3 -16 -18 958.848 301.998   1
  -3 -16 -19 211.499 275.697   1
   3  16  20 457.742 333.159   1
  -3 -16 -20 940.307 297.077   1
   3  16  21 451.132 341.017   1
  -3 -16 -21 385.858 285.164   1
  -3  17  21 542.814 340.757   1
   3 -17 -21 129.796 265.056   1
  -3  17  20 641.118 347.287   1
   3 -17 -20 929.871 311.775   1
  -3  17  19 534.042 291.998   1
   3 -17 -19-270.447 255.636   1
  -3  17  18 541.945 309.751   1
   3 -17 -18-109.764 243.275   1
  -3  17  17 60.9060 311.796   1
   3 -17 -17 27.7599 261.662   1
  -3  17  16 1105.69 349.765   1
   3 -17 -16 923.810 301.087   1
  -3  17  14 371.319 297.378   1
   3 -17 -14 225.575 244.216   1
  -3  17  13 340.036 293.412   1
   3 -17 -13 337.987 257.489   1
  -3  17  12 1016.54 325.713   1
   3 -17 -12 223.804 261.048   1
  -3  17  11 91.7224 283.579   1
   3 -17 -11-166.542 254.622   1
  -3  17  10 1174.94 310.946   1
   3 -17 -10 1206.82 275.995   1
  -3  17   9 1864.33 315.060   1
   3 -17  -9 1643.70 293.320   1
  -3  17   8 145.431 268.364   1
   3 -17  -8 631.406 244.900   1
  -3  17   7 255.729 259.108   1
   3 -17  -7 999.642 255.611   1
  -3  17   6 4017.63 396.356   1
   3 -17  -6 4232.91 374.786   1
  -3  17   5 5146.30 434.252   1
   3 -17  -5 4978.68 416.795   1
  -3  17   4 279.424 227.357   1
   3 -17  -4 178.764 195.922   1
  -3  17   3 2436.02 302.233   1
  -3  17   2-66.0619 211.393   1
   3  17   1 729.048 211.219   1
   3  17   3 1861.18 273.883   1
  -3 -17  -3 1281.54 239.441   1
   3  17   4 178.038 231.570   1
  -3 -17  -4 224.814 217.134   1
  -3 -17  -5 5407.10 421.089   1
   3  17   5 5587.97 452.946   1
  -3 -17  -6 4360.21 379.844   1
   3  17   6 4521.00 416.640   1
  -3 -17  -8 611.685 237.215   1
   3  17   8 403.627 267.241   1
  -3 -17  -9 2573.23 308.769   1
   3  17   9 1998.51 342.893   1
  -3 -17 -10 1872.17 294.862   1
   3  17  10 1966.99 331.819   1
  -3 -17 -11 772.792 275.520   1
   3  17  11 301.150 296.265   1
  -3 -17 -12 80.9054 222.653   1
   3  17  12-30.3166 264.560   1
  -3 -17 -13 815.966 288.182   1
   3  17  13 791.353 330.508   1
  -3 -17 -14 408.155 253.342   1
   3  17  14 30.3802 275.802   1
  -3 -17 -16 1197.96 313.076   1
   3  17  16 1020.09 350.088   1
  -3 -17 -17 53.9857 271.793   1
   3  17  17 624.573 350.565   1
  -3 -17 -18 481.496 276.859   1
   3  17  18 175.958 297.371   1
  -3 -17 -19 396.456 247.311   1
   3  17  19 695.822 281.729   1
  -3 -17 -20-286.327 230.626   1
   3  17  20 428.357 276.891   1
  -3 -17 -21 102.288 241.184   1
   3  17  21 252.480 300.561   1
  -3  18  20 1614.22 372.502   1
  -3  18  19 206.640 346.008   1
  -3  18  18-300.547 333.248   1
  -3  18  17 122.024 313.092   1
  -3  18  16 308.640 321.955   1
   3 -18 -16 280.183 238.845   1
  -3  18  15 560.402 318.344   1
   3 -18 -15 56.5087 266.677   1
  -3  18  13 687.992 303.791   1
   3 -18 -13 170.770 224.971   1
  -3  18  12 124.950 300.665   1
  -3  18  10 863.821 300.111   1
  -3  18   9-122.167 273.894   1
  -3  18   8 330.198 276.629   1
   3  18   7-29.0383 258.054   1
   3  18   8 148.095 262.534   1
   3  18   9 30.0794 273.596   1
   3  18  10 939.961 304.688   1
  -3 -18 -10 109.293 195.579   1
   3  18  11 1069.18 312.872   1
  -3 -18 -11 660.733 261.625   1
   3  18  12-122.639 288.228   1
  -3 -18 -12 165.806 246.311   1
   3  18  13 367.402 316.412   1
  -3 -18 -13 55.5279 246.914   1
   3  18  15 545.123 300.170   1
  -3 -18 -15 303.641 247.624   1
   3  18  16 602.319 341.248   1
  -3 -18 -16 301.812 279.259   1
   3  18  17 267.922 330.537   1
  -3 -18 -17 162.681 274.676   1
   3  18  18 235.237 284.394   1
  -3 -18 -18-214.255 236.578   1
   3  18  19-405.643 312.957   1
  -3 -18 -19-26.3857 235.333   1
   3  18  20 1077.13 360.945   1
  -4   0  27-641.782 326.207   1
   4   0 -27 83.6960 299.062   1
  -4   0  26 275.541 300.700   1
   4   0 -26 921.572 315.002   1
  -4   0  25-61.0999 270.700   1
   4   0 -25 195.023 270.161   1
  -4   0  24 1363.36 314.405   1
   4   0 -24 2521.24 328.805   1
  -4   0  23 89.7970 297.413   1
   4   0 -23 55.0584 271.578   1
   4   0 -22 4998.42 435.730   1
  -4   0  22 5137.74 449.925   1
  -4   0  21-87.2914 278.649   1
   4   0 -21 321.221 266.031   1
  -4   0  20 1625.03 289.574   1
   4   0 -20 1127.74 265.942   1
  -4   0  19 55.6795 266.539   1
   4   0 -19-25.5943 241.879   1
   4   0 -18 4434.86 383.877   1
  -4   0  18 3668.45 389.729   1
  -4   0  17-131.695 254.111   1
   4   0 -17 193.185 226.412   1
  -4   0  16 2849.56 326.913   1
   4   0 -16 2309.15 293.878   1
  -4   0  15 269.358 260.172   1
   4   0 -15 22.4473 230.947   1
  -4   0  14-46.8203 225.282   1
   4   0 -14-21.5150 204.401   1
  -4   0  13 89.4504 216.898   1
   4   0 -13 123.304 182.708   1
  -4   0  11 201.652 167.696   1
   4   0 -11 18.4130 141.790   1
   4   0 -10 10823.1 651.950   1
  -4   0  10 10818.3 661.723   1
  -4   0   9-89.6678 152.593   1
   4   0  -9 146.867 145.457   1
   4   0  -8 50048.7 2641.56   1
  -4   0   8 50938.2 2652.60   1
  -4   0   7 284.121 157.945   1
   4   0  -7-140.872 132.432   1
  -4   0   6 33111.0 1655.36   1
   4   0  -6 29213.0 1643.82   1
  -4   0   5-95.3868 146.830   1
   4   0  -5 86.7987 144.774   1
  -4   0   4 35061.0 1900.23   1
   4   0  -4 37118.3 1897.30   1
  -4   0   0 1061.69 150.875   1
   4   0   0 1155.74 150.346   1
  -4   0  -1 135.775 139.976   1
   4   0   1-30.9553 136.835   1
  -4   0  -4 33214.1 1764.89   1
   4   0   4 33906.9 1767.82   1
  -4   0  -5-48.6158 146.485   1
   4   0   5 114.282 159.824   1
  -4   0  -6 32887.6 1733.61   1
   4   0   6 32647.1 1738.65   1
  -4   0  -7 100.553 137.899   1
   4   0   7-15.0232 139.355   1
  -4   0  -8 50871.8 2719.92   1
   4   0   8 53187.2 2724.55   1
  -4   0  -9-16.0388 150.382   1
   4   0   9-50.4654 159.817   1
   4   0  10 10437.9 637.476   1
  -4   0 -10 10943.8 637.857   1
  -4   0 -11 89.4671 159.676   1
   4   0  11 224.204 167.693   1
   4   0  12 20810.9 1153.58   1
  -4   0 -12 20380.2 1144.26   1
   4   0  13-63.5007 185.883   1
  -4   0 -13-78.1568 166.822   1
  -4   0 -14-121.796 167.702   1
   4   0  15 209.720 229.967   1
  -4   0 -15 84.3460 202.523   1
   4   0  16 2462.53 308.036   1
  -4   0 -16 2640.80 300.001   1
   4   0  17-281.638 249.037   1
  -4   0 -17-91.2507 230.580   1
   4   0  18 3090.97 335.380   1
  -4   0 -18 3545.78 325.494   1
   4   0  19 82.1762 252.675   1
  -4   0 -19 24.2034 215.098   1
   4   0  20 1428.97 303.606   1
  -4   0 -20 1470.06 281.059   1
   4   0  21 28.4964 285.811   1
  -4   0 -21 25.5644 251.566   1
  -4   0 -22 5337.99 456.046   1
   4   0  22 5240.25 477.387   1
   4   0  23 680.836 291.943   1
  -4   0 -23 449.658 271.664   1
   4   0  24 1917.95 341.575   1
  -4   0 -24 1311.40 313.701   1
   4   0  25-151.199 283.217   1
  -4   0 -25 702.471 285.027   1
   4   0  26 635.399 289.731   1
  -4   0 -26 547.399 271.624   1
  -4   0 -27 717.241 282.261   1
   4  -1 -28 273.818 280.690   1
  -4   1  27 907.912 325.182   1
   4  -1 -27-137.931 294.064   1
  -4   1  26 1454.91 334.109   1
   4  -1 -26 831.161 317.825   1
  -4  -1  25 1229.22 322.603   1
   4   1 -25 1654.29 318.179   1
  -4  -1  24 1888.96 346.873   1
  -4   1  24 1836.54 319.366   1
   4   1 -24 2307.75 339.364   1
   4  -1 -24 2270.36 321.132   1
  -4   1  23-59.9088 286.063   1
   4  -1 -23-55.0919 269.097   1
  -4  -1  22 1153.07 306.251   1
   4   1 -22 865.398 281.486   1
  -4  -1  21 231.999 252.284   1
  -4   1  21-234.287 252.388   1
   4   1 -21-106.063 249.267   1
   4  -1 -21 26.8585 231.468   1
  -4  -1  20-197.871 281.019   1
  -4   1  20 517.741 289.996   1
   4   1 -20 26.0169 256.202   1
   4  -1 -20 448.424 271.451   1
  -4   1  19 759.341 286.685   1
   4  -1 -19 931.576 264.330   1
  -4  -1  18 1041.98 252.449   1
   4   1 -18 1106.21 242.809   1
  -4  -1  17 1111.02 251.328   1
  -4   1  17 1439.46 278.663   1
   4  -1 -17 980.954 263.580   1
   4   1 -17 1497.05 237.053   1
  -4  -1  16 746.733 223.685   1
  -4   1  16 464.703 242.348   1
   4  -1 -16 688.734 238.351   1
   4   1 -16 961.763 216.792   1
  -4  -1  15 19566.5 1062.65   1
  -4   1  15 17791.6 1063.55   1
   4  -1 -15 17341.7 1050.70   1
   4   1 -15 18370.3 1044.61   1
  -4  -1  14 24093.4 1396.29   1
  -4   1  14 24286.3 1401.04   1
   4   1 -14 25976.7 1391.53   1
   4  -1 -14 26365.1 1397.63   1
  -4   1  13 8144.65 561.460   1
   4  -1 -13 8351.27 555.445   1
  -4  -1  12 3092.31 294.067   1
   4   1 -12 2949.85 273.445   1
   4  -1 -11 2459.50 243.230   1
  -4  -1  11 2293.13 272.915   1
  -4   1  11 2574.31 249.562   1
   4   1 -11 2266.49 262.340   1
  -4   1  10 7745.15 514.580   1
  -4  -1  10 8467.87 517.289   1
   4   1 -10 8246.15 504.794   1
   4  -1 -10 7634.59 507.558   1
  -4   1   9 241.475 178.881   1
  -4  -1   9 121.295 154.597   1
   4  -1  -9 101.417 161.562   1
   4   1  -9 109.559 144.930   1
  -4   1   8 1970.66 232.662   1
  -4  -1   8 2233.75 233.217   1
   4  -1  -8 1823.85 219.376   1
   4   1  -8 2054.49 208.546   1
  -4  -1   7 1756.01 198.176   1
  -4   1   7 1453.33 201.212   1
   4   1  -7 1314.72 177.443   1
   4  -1  -7 1301.17 188.417   1
   4   1  -6 1599.71 188.814   1
   4  -1  -6 1557.91 187.654   1
  -4  -1   6 1813.16 207.685   1
  -4   1   6 1915.20 216.743   1
  -4  -1   5 5978.18 400.170   1
   4   1  -5 6104.80 394.720   1
   4  -1  -5 6370.15 397.735   1
  -4   1   5 6834.22 411.243   1
   4   1  -4 10088.0 573.345   1
   4  -1  -4 9189.87 573.435   1
  -4   1   4 10009.0 587.641   1
  -4  -1   4 10533.4 581.254   1
   4  -1  -3 43962.4 2189.54   1
  -4   1   3 39622.1 2192.77   1
   4  -1   0 130.966 127.460   1
  -4   1   0 62.6846 135.432   1
  -4   1  -1 9243.00 554.365   1
   4  -1   1 9815.92 549.225   1
  -4  -1  -3 46754.8 2380.16   1
   4   1   3 44613.9 2378.45   1
  -4  -1  -4 8895.51 526.727   1
   4   1   4 8806.50 529.236   1
  -4   1  -5 6235.38 392.865   1
  -4  -1  -5 6170.42 406.160   1
   4   1   5 6609.65 414.319   1
   4  -1   5 6479.03 404.032   1
  -4   1  -6 1965.90 190.126   1
  -4  -1  -6 1921.90 205.137   1
   4  -1   6 2100.10 197.254   1
   4   1   6 1775.47 210.829   1
  -4  -1  -7 1390.46 184.417   1
  -4   1  -7 1437.77 180.168   1
   4   1   7 1487.81 193.055   1
   4  -1   7 1370.99 181.717   1
   4  -1   8 2241.74 220.439   1
   4   1   8 2317.42 239.486   1
  -4  -1  -8 1744.71 228.391   1
  -4   1  -8 1787.81 214.718   1
  -4   1  -9 555.665 153.048   1
  -4  -1  -9 232.604 168.083   1
   4  -1   9 210.906 157.642   1
   4   1   9 472.166 182.016   1
   4  -1  10 7401.18 507.652   1
   4   1  10 8425.27 519.649   1
  -4  -1 -10 8855.31 520.752   1
  -4   1 -10 7904.42 502.295   1
  -4  -1 -11 2610.09 253.951   1
  -4   1 -11 2236.70 238.006   1
   4  -1  11 2405.20 243.870   1
   4   1  11 2445.49 264.559   1
  -4   1 -12 3103.98 274.074   1
   4   1  13 8212.62 563.284   1
  -4  -1 -13 8672.87 553.930   1
   4   1  14 24320.0 1358.08   1
   4  -1  14 22995.3 1346.75   1
  -4  -1 -14 25709.6 1351.38   1
   4  -1  15 17809.0 1016.65   1
   4   1  15 16734.6 1012.96   1
  -4  -1 -15 17722.6 1008.39   1
  -4   1 -15 17826.8 1002.13   1
   4  -1  16 1915.68 280.527   1
  -4  -1 -16 1566.34 258.285   1
  -4   1 -16 1297.21 264.081   1
   4  -1  17 1336.46 256.521   1
   4   1  17 831.595 268.046   1
  -4   1 -17 1258.62 231.048   1
  -4  -1 -17 1665.69 272.805   1
   4  -1  18 2446.89 310.745   1
  -4   1 -18 1461.98 262.722   1
   4   1  19 138.205 223.306   1
  -4  -1 -19 512.629 210.431   1
   4  -1  20 276.574 244.687   1
   4   1  20 422.914 239.487   1
  -4   1 -20 248.228 234.363   1
  -4  -1 -20 150.415 211.641   1
   4  -1  21 28.4404 242.255   1
   4   1  21 314.734 246.853   1
  -4  -1 -21 512.921 224.787   1
  -4   1 -21 25.4734 221.908   1
   4  -1  22 756.310 267.971   1
  -4   1 -22 520.336 236.756   1
   4   1  23 206.952 245.819   1
  -4  -1 -23 26.4142 229.853   1
   4  -1  24 1685.86 328.428   1
   4   1  24 2000.90 321.503   1
  -4   1 -24 2340.50 313.988   1
  -4  -1 -24 1599.23 309.754   1
   4  -1  25 912.415 281.666   1
   4   1  25 1382.34 316.942   1
  -4   1 -25 1257.03 278.046   1
  -4  -1 -25 939.116 296.394   1
   4   1  26 870.239 314.462   1
  -4  -1 -26 1464.71 324.533   1
   4   1  27 328.153 293.502   1
  -4  -1 -27 434.542 299.730   1
  -4  -1 -28 353.063 304.218   1
   4  -2 -29 559.547 316.639   1
  -4   2  28 919.025 336.218   1
   4  -2 -28 810.612 311.959   1
  -4   2  26-210.410 306.391   1
   4  -2 -26 330.756 311.688   1
  -4  -2  25 123.632 266.452   1
  -4   2  25 420.733 306.379   1
   4  -2 -25-55.2305 287.217   1
   4   2 -25 84.4074 252.343   1
  -4  -2  24 489.057 277.260   1
  -4   2  24 240.560 239.578   1
   4   2 -24 111.543 260.781   1
   4  -2 -24-331.678 240.488   1
  -4  -2  23 120.486 272.981   1
  -4   2  23 540.033 304.215   1
   4   2 -23 521.960 280.552   1
   4  -2 -23 220.031 275.770   1
  -4  -2  22 2337.00 312.444   1
  -4   2  22 1516.67 319.884   1
   4   2 -22 1701.18 295.393   1
  -4  -2  21 376.254 285.015   1
  -4   2  21 440.379 250.836   1
   4   2 -21 52.8186 261.990   1
   4  -2 -21 53.9764 225.368   1
  -4  -2  20 1128.81 292.802   1
  -4   2  20 693.485 312.360   1
   4  -2 -20 1407.93 307.027   1
   4   2 -20 1261.43 274.478   1
  -4   2  19 2066.80 318.888   1
  -4  -2  19 2248.18 304.027   1
   4  -2 -19 2088.23 297.558   1
   4   2 -19 1450.55 279.217   1
  -4  -2  18 318.386 222.734   1
   4  -2 -18 637.837 241.800   1
   4   2 -18 532.431 213.984   1
  -4  -2  17 127.933 217.726   1
   4   2 -17 23.3377 201.792   1
  -4   2  16 3536.14 385.088   1
  -4  -2  16 3269.94 349.273   1
   4  -2 -16 3330.59 363.023   1
   4   2 -16 3474.82 328.827   1
  -4   2  15 11604.6 766.808   1
  -4  -2  15 12160.9 755.440   1
   4  -2 -15 12745.9 761.855   1
   4   2 -15 12163.1 744.990   1
  -4   2  14 8305.90 548.165   1
  -4  -2  14 7357.28 524.146   1
   4   2 -14 7550.45 506.604   1
   4  -2 -14 7674.38 527.861   1
  -4   2  13 375.338 195.416   1
  -4  -2  13 234.295 193.600   1
   4  -2 -13 151.268 188.421   1
  -4   2  12 10134.7 660.219   1
  -4  -2  12 9871.57 635.203   1
   4   2 -12 10659.3 630.641   1
   4  -2 -12 10673.0 650.890   1
   4   2 -11 257.752 160.344   1
  -4  -2  10 18997.8 1016.52   1
  -4   2  10 17985.5 1029.05   1
   4  -2 -10 17134.9 1013.21   1
   4   2 -10 18052.6 1001.95   1
   4  -2  -9 1492.75 207.746   1
   4   2  -9 1306.38 191.305   1
  -4  -2   9 1587.88 199.749   1
  -4   2   9 1626.50 222.038   1
   4  -2  -8 642.333 181.154   1
   4   2  -8 736.531 154.648   1
  -4   2   8 470.861 182.173   1
  -4  -2   8 371.989 158.400   1
  -4   2   7 16625.6 943.255   1
   4  -2  -7 15496.4 930.948   1
   4   2  -7 17166.6 924.674   1
  -4  -2   7 17826.2 934.948   1
   4  -2  -6 24077.7 1267.57   1
  -4  -2   6 23944.6 1262.87   1
  -4   2   6 23382.4 1274.48   1
   4   2  -6 22457.8 1253.74   1
   4   2  -5 1554.38 177.227   1
  -4  -2   5 1282.23 183.522   1
  -4   2   5 1209.03 165.956   1
   4  -2  -5 1414.70 159.242   1
  -4   2   4 44690.9 2371.18   1
   4  -2  -4 45738.3 2364.16   1
  -4   2   3 1971.25 217.677   1
   4  -2  -3 1858.69 208.213   1
   4  -2   0 73974.3 3902.74   1
  -4   2   0 77686.0 3906.74   1
   4  -2   1 38610.9 2020.33   1
  -4   2  -1 38884.9 2024.03   1
  -4   2  -2 22230.8 1160.63   1
  -4  -2  -2 21608.1 1164.85   1
   4   2   2 21793.8 1166.42   1
   4  -2   2 21370.6 1158.33   1
  -4  -2  -3 1361.44 150.109   1
   4   2   3 1606.42 158.733   1
  -4  -2  -4 45612.0 2367.72   1
   4   2   4 44982.3 2367.80   1
  -4  -2  -5 1303.03 174.130   1
  -4   2  -5 1062.93 154.732   1
   4   2   5 1465.69 186.440   1
   4  -2   5 1296.48 161.144   1
  -4  -2  -6 21933.1 1251.06   1
  -4   2  -6 23410.6 1237.34   1
   4   2   6 23409.3 1256.62   1
   4  -2   6 23527.0 1240.81   1
  -4  -2  -7 17718.6 992.148   1
  -4   2  -7 17777.4 977.607   1
   4  -2   7 18036.9 982.424   1
   4   2   7 17974.6 996.514   1
   4  -2   8 750.062 155.904   1
  -4  -2  -8 734.043 166.089   1
  -4   2  -8 632.909 151.184   1
  -4  -2  -9 1275.23 174.567   1
  -4   2  -9 1693.68 188.698   1
   4  -2   9 1343.34 187.461   1
   4   2   9 1394.96 186.209   1
   4   2  10 17739.0 1046.26   1
  -4  -2 -10 19104.8 1045.61   1
  -4   2 -10 18938.2 1030.92   1
  -4   2 -11 167.364 149.241   1
   4  -2  11 346.333 178.909   1
   4   2  12 9387.67 625.461   1
   4  -2  12 10074.3 608.008   1
  -4  -2 -12 10244.8 620.367   1
  -4  -2 -13 389.203 197.774   1
  -4   2 -13 55.4321 161.925   1
   4   2  13 134.048 203.933   1
   4  -2  13 79.9985 176.305   1
   4   2  14 7004.78 519.058   1
  -4  -2 -14 7650.69 507.968   1
   4  -2  15 11125.8 686.528   1
   4   2  15 10667.1 693.920   1
   4  -2  16 2637.08 312.297   1
   4   2  16 2706.55 353.946   1
  -4   2 -16 3282.77 303.107   1
  -4  -2 -16 3753.10 343.113   1
   4  -2  17 545.731 254.592   1
   4   2  17 316.118 264.807   1
  -4   2 -17 464.427 222.003   1
  -4  -2 -17 93.7590 227.397   1
   4  -2  18 363.988 215.712   1
   4   2  18 409.022 238.249   1
  -4  -2 -18 48.0204 211.147   1
  -4   2 -18 160.380 212.250   1
   4  -2  19 1824.78 293.764   1
   4   2  19 1923.65 289.317   1
  -4   2 -19 1687.11 264.107   1
   4  -2  20 852.275 290.633   1
   4   2  20 936.097 258.254   1
  -4   2 -20 912.184 257.111   1
  -4  -2 -20 1083.85 240.712   1
   4  -2  21 368.331 268.636   1
   4   2  21 229.700 235.600   1
  -4  -2 -21-77.1992 221.271   1
  -4   2 -21 355.255 244.375   1
   4   2  22 1342.36 296.836   1
   4  -2  22 1686.06 299.759   1
  -4   2 -22 1768.55 286.413   1
   4  -2  23-89.1261 253.123   1
   4   2  23 383.853 290.867   1
  -4   2 -23 238.925 245.236   1
  -4  -2 -23 527.168 274.397   1
   4  -2  24-241.919 265.644   1
   4   2  24 29.7505 284.958   1
  -4   2 -24 216.347 248.901   1
  -4  -2 -24 637.060 288.450   1
   4  -2  25 885.786 287.537   1
   4   2  25 865.362 330.899   1
  -4   2 -25 110.588 248.495   1
  -4  -2 -25 346.107 288.617   1
   4   2  26 476.977 294.789   1
  -4  -2 -26 347.772 295.898   1
   4   2  28-29.1102 275.006   1
  -4  -2 -28 723.294 284.545   1
  -4   3  29 518.400 326.953   1
   4  -3 -29 341.061 312.802   1
  -4   3  28-234.161 310.915   1
   4  -3 -28 346.815 321.024   1
  -4   3  27-88.6801 310.698   1
   4  -3 -27 188.955 297.283   1
  -4   3  26 1724.61 338.929   1
   4  -3 -26 1885.09 331.999   1
  -4   3  25 389.118 265.730   1
   4  -3 -25 275.006 262.474   1
  -4  -3  24 982.090 319.470   1
  -4   3  24 1292.03 313.086   1
   4   3 -24 1087.83 276.292   1
   4  -3 -24 1899.11 304.320   1
  -4  -3  23-30.1543 279.187   1
  -4   3  23 508.740 314.105   1
   4   3 -23 630.190 277.643   1
   4  -3 -23-110.055 288.211   1
  -4  -3  22-147.532 259.126   1
  -4   3  22-29.7287 266.588   1
   4  -3 -22-218.650 273.533   1
   4   3 -22-26.8732 241.696   1
  -4  -3  21 3339.17 377.022   1
   4   3 -21 3118.99 361.258   1
  -4   3  20 4759.15 428.825   1
   4  -3 -20 4330.67 420.571   1
  -4  -3  19 325.476 256.326   1
  -4   3  19 28.5032 278.432   1
   4   3 -19-296.885 242.270   1
   4  -3 -19 79.0356 261.127   1
  -4  -3  18 78.5100 242.827   1
  -4   3  18 83.8100 202.831   1
   4   3 -18 525.320 228.724   1
   4  -3 -18-51.6334 205.783   1
  -4  -3  17 477.964 243.605   1
  -4   3  17 736.747 287.109   1
   4   3 -17 1285.97 257.164   1
   4  -3 -17 932.649 261.792   1
   4   3 -16 10506.7 640.776   1
   4  -3 -16 9715.24 663.850   1
  -4  -3  16 10728.7 664.306   1
  -4   3  16 9535.11 673.060   1
   4  -3 -15 7662.91 534.500   1
   4   3 -15 7830.18 507.350   1
  -4   3  15 6545.20 532.373   1
  -4  -3  15 7410.28 516.598   1
  -4   3  14 547.871 257.653   1
   4  -3 -14 1287.83 254.750   1
  -4   3  13 191.831 182.713   1
  -4  -3  13 373.494 191.230   1
   4  -3 -13 199.275 166.021   1
   4   3 -13 187.671 180.524   1
   4   3 -12 5842.37 395.883   1
   4  -3 -12 4714.50 421.484   1
  -4   3  12 5911.13 448.871   1
  -4  -3  12 5740.63 410.327   1
   4  -3 -11 7088.78 471.303   1
  -4  -3  11 7260.10 459.410   1
  -4   3  11 6116.30 469.836   1
   4  -3 -10 481.235 164.331   1
   4   3 -10 654.307 155.232   1
  -4  -3  10 600.987 170.029   1
  -4   3  10 859.665 188.583   1
   4   3  -9 380.507 143.552   1
   4  -3  -9 254.916 183.211   1
  -4   3   9 517.456 194.888   1
  -4   3   8 2598.54 255.754   1
   4  -3  -8 2452.04 243.043   1
   4   3  -8 2982.89 230.537   1
  -4  -3   8 3094.93 244.124   1
  -4   3   7 8093.65 527.719   1
   4  -3  -7 7741.89 511.826   1
   4   3  -7 9260.04 508.160   1
  -4  -3   7 8656.83 509.901   1
  -4   3   6 22071.3 1221.61   1
  -4  -3   6 22309.9 1203.12   1
   4   3  -6 23381.5 1199.29   1
   4  -3  -6 21116.4 1213.10   1
  -4  -3   5 166.628 117.215   1
   4   3  -5 493.160 133.611   1
  -4   3   5 309.810 178.524   1
   4  -3  -5 417.147 147.436   1
  -4   3   4 20726.1 1137.11   1
   4  -3  -4 20854.6 1127.63   1
  -4   3   3 2120.07 220.085   1
   4  -3  -3 2545.38 216.634   1
  -4   3   2 7457.99 475.003   1
   4  -3  -2 8421.26 474.257   1
  -4   3  -1 5888.54 366.485   1
   4  -3   1 5631.65 362.712   1
   4   3   2 8183.98 479.487   1
  -4   3  -2 8485.21 468.555   1
   4  -3   2 8361.51 466.465   1
  -4  -3  -2 6816.05 470.024   1
  -4  -3  -3 1615.36 194.667   1
  -4   3  -3 1774.00 168.620   1
   4  -3   3 1670.72 174.852   1
  -4  -3  -4 21254.9 1095.12   1
   4   3   4 19012.2 1092.90   1
  -4  -3  -5 553.197 144.129   1
   4   3   5 269.422 143.365   1
  -4  -3  -6 23144.1 1265.46   1
  -4   3  -6 23092.3 1242.49   1
   4   3   6 23322.4 1270.70   1
   4  -3   6 23646.3 1245.04   1
  -4  -3  -7 8494.99 545.503   1
  -4   3  -7 8862.22 515.513   1
   4   3   7 8415.38 547.389   1
   4  -3   7 9244.60 519.943   1
  -4  -3  -8 2500.96 255.940   1
  -4   3  -8 2490.84 220.330   1
  -4  -3  -9 858.763 198.293   1
  -4   3  -9 469.466 136.152   1
   4   3   9 540.477 195.460   1
   4  -3   9 328.877 142.463   1
  -4  -3 -10 392.513 183.688   1
   4  -3  10 778.288 160.627   1
   4   3  10 527.796 190.009   1
   4  -3  11 6767.78 447.280   1
  -4   3 -11 6899.20 442.884   1
   4   3  12 5461.39 425.741   1
   4  -3  12 5408.90 386.600   1
  -4  -3 -12 5442.18 411.767   1
  -4   3 -12 5250.22 368.650   1
  -4  -3 -13 334.614 160.445   1
  -4   3 -13 35.8328 170.337   1
   4  -3  13-116.557 186.105   1
   4   3  13 183.268 175.024   1
  -4   3 -14 1333.07 213.427   1
  -4  -3 -14 1146.88 242.411   1
   4  -3  14 843.158 215.946   1
   4   3  14 1212.45 274.394   1
   4  -3  15 8094.47 515.483   1
   4   3  15 6713.88 534.138   1
   4   3  16 9561.69 641.257   1
   4  -3  16 10933.5 643.653   1
  -4   3 -16 9448.51 612.060   1
  -4  -3 -16 9292.01 622.093   1
   4  -3  17 807.974 232.964   1
  -4   3 -17 758.107 224.313   1
   4  -3  18-102.258 223.107   1
   4   3  18 110.220 242.693   1
  -4  -3 -18-218.253 215.523   1
  -4   3 -18 22.6221 204.025   1
   4  -3  19-26.4642 223.892   1
  -4   3 -19 424.366 211.577   1
  -4  -3 -19 123.971 199.915   1
  -4  -3 -20 4534.20 383.423   1
   4   3  20 3766.27 397.336   1
   4  -3  21 4005.36 380.148   1
  -4   3 -21 3105.94 354.199   1
   4   3  22-58.4097 258.000   1
   4  -3  22 29.0250 246.971   1
  -4   3 -22-25.9640 224.487   1
  -4  -3 -22-182.587 249.107   1
   4  -3  23 267.725 257.263   1
   4   3  23 294.834 294.402   1
  -4   3 -23 159.599 249.483   1
  -4  -3 -23-131.532 278.329   1
   4   3  24 1867.14 357.083   1
  -4  -3 -24 897.679 313.864   1
   4   3  25 326.247 301.110   1
  -4  -3 -25 555.436 294.978   1
   4   3  26 1625.43 312.456   1
  -4  -3 -26 1722.71 291.943   1
   4   3  27 29.1884 272.199   1
  -4  -3 -27 53.0958 274.845   1
   4   3  28-28.7248 295.063   1
  -4  -3 -28 528.366 310.333   1
   4   3  29 425.664 316.440   1
  -4  -3 -29 156.470 301.114   1
  -4   4  29-113.463 270.240   1
  -4   4  28-28.8331 260.795   1
   4  -4 -28 184.219 268.264   1
  -4   4  27 320.942 245.988   1
   4  -4 -27 830.644 262.794   1
  -4   4  25 387.865 312.916   1
   4  -4 -25-273.207 291.996   1
  -4   4  24 987.262 341.986   1
   4  -4 -24 657.610 310.824   1
  -4  -4  23 846.214 298.592   1
  -4   4  23 1254.63 298.795   1
   4  -4 -23 1207.38 295.853   1
   4   4 -23 1145.16 285.600   1
  -4   4  22 1217.90 312.401   1
  -4  -4  22 855.309 288.388   1
   4  -4 -22 766.313 288.620   1
   4   4 -22 1495.78 287.822   1
  -4  -4  21-86.0192 249.730   1
   4  -4 -21 298.695 291.653   1
   4   4 -21 467.596 240.578   1
  -4   4  20 1281.65 288.930   1
  -4  -4  20 1139.52 282.722   1
   4  -4 -20 1022.52 267.185   1
   4   4 -20 1107.27 260.032   1
  -4   4  19 2469.81 357.584   1
  -4  -4  19 2147.85 312.842   1
   4  -4 -19 2625.21 339.664   1
   4   4 -19 2746.92 312.854   1
  -4   4  18 1799.92 316.066   1
  -4  -4  18 1911.32 287.026   1
   4  -4 -18 1798.04 308.035   1
   4   4 -18 1590.20 269.420   1
  -4   4  17 137.681 225.924   1
  -4  -4  17 470.604 237.291   1
   4  -4 -17 76.5368 203.413   1
   4   4 -17 67.2544 207.531   1
  -4  -4  16 9847.68 639.993   1
   4   4 -16 9966.68 628.536   1
  -4   4  15-78.3972 225.978   1
  -4  -4  15 158.198 202.089   1
   4  -4 -15-242.079 213.901   1
   4   4 -15-223.387 197.463   1
  -4   4  14 2684.01 314.903   1
  -4  -4  14 3327.81 315.891   1
   4  -4 -14 3072.51 305.508   1
   4   4 -14 2991.50 289.261   1
   4  -4 -13 4460.71 362.260   1
   4   4 -13 4330.58 326.463   1
  -4   4  13 3667.07 362.768   1
  -4  -4  13 4008.31 337.680   1
   4   4 -12 942.519 182.611   1
  -4   4  12 707.581 248.596   1
  -4  -4  12 849.394 195.892   1
   4  -4 -11 438.103 202.422   1
   4   4 -11 630.033 164.708   1
  -4   4  11 406.946 215.699   1
  -4  -4  11 776.806 187.120   1
   4   4 -10 4747.43 341.337   1
  -4  -4  10 5517.34 369.120   1
  -4  -4   9 7382.79 461.964   1
  -4   4   9 7731.07 495.403   1
   4  -4  -9 6584.07 469.891   1
   4  -4  -8 694.830 186.926   1
  -4  -4   8 390.030 142.963   1
  -4   4   8 777.355 204.912   1
   4   4  -8 349.000 135.058   1
   4  -4  -7 5161.85 368.887   1
  -4   4   7 4932.87 379.827   1
   4   4  -7 5181.77 337.873   1
   4  -4  -6 45976.0 2559.15   1
  -4   4   6 49549.1 2571.83   1
   4   4  -6 51410.5 2545.08   1
  -4  -4   6 48066.2 2543.93   1
  -4   4   5 18877.1 1024.15   1
   4  -4  -5 17984.4 1012.26   1
  -4   4   4 20320.2 1068.02   1
   4  -4  -4 18579.9 1054.08   1
  -4   4   3 628.927 153.980   1
   4  -4  -3 407.273 138.441   1
   4  -4  -2 8383.52 489.715   1
  -4   4   2 8092.13 497.317   1
  -4   4   1 48.9381 151.018   1
   4  -4  -1 294.039 146.979   1
   4  -4   1 81.2426 114.657   1
  -4   4  -1-10.5851 114.326   1
  -4  -4  -1 173.175 107.119   1
   4   4   1-11.8898 112.994   1
   4   4   2 7635.57 495.084   1
  -4   4  -2 9396.31 492.957   1
   4  -4   2 8671.79 485.876   1
  -4  -4  -2 7895.95 497.522   1
   4  -4   3 261.413 122.133   1
  -4  -4  -3 219.848 140.683   1
   4   4   3 231.084 159.415   1
  -4   4  -3 212.952 109.457   1
   4  -4   4 19058.4 1046.48   1
  -4  -4  -4 19377.6 1067.74   1
   4   4   4 19977.9 1073.31   1
  -4   4  -4 19887.1 1047.94   1
   4   4   5 18161.1 995.265   1
  -4  -4  -5 17719.3 991.721   1
   4   4   6 48278.4 2506.22   1
  -4  -4  -6 46958.7 2500.27   1
   4  -4   7 4685.80 321.956   1
  -4   4  -7 5231.12 323.894   1
  -4  -4  -7 4808.37 351.260   1
   4   4   7 4896.83 356.022   1
   4   4   8 332.464 180.377   1
   4  -4   8 616.004 135.685   1
  -4  -4  -8 421.204 184.577   1
   4   4   9 7574.24 501.051   1
  -4   4  -9 7249.29 460.873   1
  -4  -4  -9 8066.05 499.410   1
   4  -4   9 7556.08 462.974   1
   4  -4  10 5117.49 342.147   1
  -4   4 -10 4638.81 326.121   1
  -4   4 -11 773.518 155.724   1
  -4  -4 -11 757.785 176.021   1
   4  -4  11 479.666 156.164   1
   4   4  11 557.217 177.530   1
  -4   4 -12 1046.90 183.265   1
  -4  -4 -12 970.326 232.289   1
   4  -4  12 820.301 183.372   1
   4   4  12 901.645 244.596   1
   4   4  13 3730.44 344.873   1
   4  -4  13 4070.80 326.456   1
  -4  -4 -13 4248.26 346.518   1
  -4   4 -13 4281.45 320.818   1
   4   4  14 2111.78 300.646   1
   4  -4  14 2791.42 273.987   1
  -4  -4 -14 1716.38 263.225   1
  -4   4 -14 2304.97 252.245   1
   4   4  15 403.496 282.525   1
  -4  -4 -15-341.581 254.639   1
  -4   4 -16 10232.7 623.922   1
   4  -4  16 9575.01 636.032   1
   4   4  17 1059.64 294.953   1
   4  -4  17 168.448 216.486   1
  -4  -4 -17 718.398 260.212   1
  -4   4 -17 254.971 204.357   1
   4  -4  18 1131.17 253.030   1
  -4   4 -18 1648.21 251.934   1
  -4  -4 -18 1322.42 277.244   1
   4   4  19 2576.51 360.126   1
   4  -4  19 1843.83 315.852   1
  -4  -4 -19 2347.56 327.598   1
   4  -4  20 1381.44 275.974   1
   4   4  20 1003.72 313.983   1
  -4  -4 -20 2137.83 308.736   1
  -4   4 -20 1431.84 269.304   1
   4   4  21 115.528 262.789   1
   4  -4  21 28.0624 249.468   1
  -4  -4 -21 284.338 247.571   1
  -4   4 -21 75.3885 233.804   1
   4   4  22 934.838 255.836   1
   4  -4  22 1592.92 307.820   1
  -4   4 -22 1191.94 266.263   1
   4   4  23 1117.89 312.264   1
  -4   4 -23 1146.13 282.864   1
  -4  -4 -23 1233.51 298.353   1
   4   4  24 1121.09 340.661   1
  -4  -4 -24 946.812 310.420   1
   4   4  25 559.715 310.737   1
  -4  -4 -25 157.549 278.251   1
  -4  -4 -26 525.232 247.663   1
   4   4  27 173.214 285.995   1
  -4  -4 -27 498.504 298.276   1
   4   4  29-195.553 277.584   1
  -4  -4 -29 25.6602 275.398   1
  -4   5  28-141.882 308.332   1
   4  -5 -28 416.910 312.610   1
  -4   5  27 173.087 319.546   1
   4  -5 -27-26.4903 302.294   1
  -4   5  26 351.449 317.948   1
   4  -5 -26 322.625 300.552   1
  -4   5  25 148.193 263.431   1
   4  -5 -25 54.2478 255.708   1
  -4   5  24 208.310 264.481   1
   4  -5 -24-27.3340 247.237   1
  -4   5  23 595.216 315.819   1
   4  -5 -23 54.8148 293.324   1
  -4   5  22 1158.67 321.837   1
  -4  -5  22 1774.65 304.037   1
   4  -5 -22 2023.75 328.242   1
   4   5 -22 1395.60 274.936   1
  -4   5  21 531.330 296.160   1
   4  -5 -21 626.919 274.349   1
  -4  -5  20 2077.35 317.692   1
   4   5 -20 2071.44 291.837   1
  -4   5  19 86.4675 271.089   1
  -4  -5  19 399.884 252.090   1
   4  -5 -19 186.944 252.537   1
   4   5 -19 47.4548 214.146   1
  -4  -5  18 8924.38 568.888   1
  -4   5  18 7180.55 562.509   1
   4  -5 -18 7806.56 566.765   1
   4   5 -18 8127.38 539.714   1
  -4  -5  17 728.276 226.491   1
  -4   5  17-222.901 274.775   1
   4  -5 -17 361.229 264.198   1
   4   5 -17 393.602 198.585   1
  -4   5  16-190.629 277.584   1
  -4  -5  16 439.285 225.316   1
   4  -5 -16-226.464 255.324   1
   4   5 -16 104.063 194.111   1
   4  -5 -15 5004.82 413.540   1
  -4   5  15 4222.06 422.940   1
  -4  -5  14 1295.69 239.973   1
  -4   5  14 1135.00 291.791   1
   4   5 -14 1147.84 210.833   1
   4  -5 -14 1048.56 269.034   1
  -4   5  13 11694.8 751.663   1
  -4  -5  13 12079.9 719.290   1
   4  -5 -13 12584.6 748.541   1
   4   5 -13 11528.8 705.704   1
   4  -5 -12 15507.0 945.300   1
  -4  -5  12 17786.1 947.011   1
  -4   5  12 15812.1 956.532   1
   4   5 -12 16853.4 928.252   1
   4   5 -11 2037.34 206.631   1
  -4  -5  11 1725.49 219.352   1
   4  -5 -11 1756.91 266.101   1
   4   5 -10 251.468 137.803   1
  -4  -5  10 159.548 147.733   1
  -4   5  10 244.672 206.703   1
   4  -5 -10 430.774 200.305   1
   4   5  -9 179.515 124.509   1
   4  -5  -9 292.791 198.036   1
  -4  -5   9 282.286 142.129   1
  -4   5   9 403.338 212.826   1
   4  -5  -8 71826.5 3859.85   1
  -4  -5   8 72871.6 3836.14   1
  -4   5   8 77522.8 3875.51   1
   4   5  -8 74983.3 3836.72   1
   4  -5  -7 383.392 177.421   1
  -4  -5   7 565.705 144.905   1
  -4   5   7 514.744 197.696   1
  -4  -5   6 11980.0 673.922   1
   4   5  -6 11998.8 671.089   1
   4  -5  -6 11426.8 698.579   1
  -4   5   6 12819.8 714.633   1
   4  -5  -5 3463.26 284.383   1
  -4   5   5 3377.84 292.047   1
   4  -5  -4 28331.8 1570.22   1
  -4   5   4 30950.2 1584.51   1
   4  -5  -3 15945.0 916.599   1
  -4   5   3 17643.0 929.942   1
   4  -5  -2 86718.4 4465.31   1
  -4   5   2 86428.3 4471.49   1
   4  -5  -1 10015.5 552.643   1
  -4   5   1 9074.50 557.476   1
  -4  -5   0-45.7685 106.689   1
   4   5   0-247.618 118.787   1
  -4  -5  -1 8801.53 535.704   1
   4   5   1 9611.20 540.480   1
   4   5   2 87452.2 4446.72   1
  -4   5  -2 87347.8 4433.14   1
  -4  -5  -2 82041.9 4442.20   1
   4  -5   2 87243.4 4430.18   1
   4  -5   3 16580.2 872.741   1
  -4  -5  -3 14714.2 888.291   1
   4   5   3 15903.6 896.042   1
  -4   5  -3 16843.4 874.828   1
  -4  -5  -4 30807.9 1663.10   1
   4   5   4 31145.7 1668.29   1
  -4   5  -4 31601.4 1640.14   1
   4  -5   5 3727.35 262.328   1
   4   5   5 3774.05 311.248   1
  -4  -5  -5 3589.98 300.390   1
  -4   5  -5 4108.48 262.358   1
  -4  -5  -6 10992.4 670.157   1
   4   5   6 12093.3 681.069   1
  -4  -5  -7 483.513 179.512   1
   4   5   7 655.766 188.702   1
   4   5   8 73883.5 4014.25   1
  -4  -5  -8 74075.2 4010.17   1
  -4   5  -8 78392.2 3984.83   1
   4  -5   8 80354.6 3988.28   1
  -4   5  -9 451.344 127.718   1
   4  -5   9 203.011 130.019   1
  -4   5 -10 151.753 124.959   1
  -4  -5 -10 453.308 174.751   1
   4   5  10 337.181 183.380   1
   4  -5  10 346.714 147.015   1
  -4   5 -11 1842.12 206.878   1
  -4  -5 -11 2067.11 256.959   1
   4   5  11 2101.75 265.496   1
   4  -5  11 1810.74 201.273   1
   4   5  12 17706.2 971.783   1
   4  -5  12 15774.2 924.016   1
  -4  -5 -12 16526.5 950.803   1
  -4   5 -12 16328.5 917.441   1
   4  -5  13 11734.3 702.961   1
   4   5  13 10880.2 715.240   1
  -4   5 -13 12545.0 691.844   1
  -4  -5 -13 11766.6 711.576   1
   4   5  14 1292.10 257.186   1
   4  -5  14 1293.63 221.781   1
   4  -5  15 5132.25 381.458   1
   4   5  15 4632.17 427.729   1
  -4   5 -15 4791.82 367.492   1
  -4  -5 -15 5003.38 411.534   1
   4   5  16-106.457 241.454   1
  -4  -5 -16-118.754 237.724   1
   4  -5  17 281.916 228.276   1
   4   5  17 577.524 259.459   1
  -4  -5 -17 702.564 241.699   1
  -4   5 -17 228.921 200.451   1
  -4   5 -18 7521.00 520.963   1
   4  -5  18 8118.62 545.160   1
   4   5  18 7877.30 565.421   1
  -4  -5 -18 7659.22 538.867   1
   4  -5  19 76.9859 234.075   1
   4   5  19-199.610 241.037   1
  -4  -5 -19-25.1494 212.583   1
  -4   5 -19 207.196 216.420   1
   4  -5  20 2277.01 321.966   1
  -4   5 -20 2904.66 314.066   1
   4   5  21-116.037 289.642   1
  -4  -5 -21 310.747 278.521   1
  -4   5 -22 1836.58 298.645   1
  -4  -5 -22 1824.31 317.708   1
   4   5  23 498.912 233.616   1
  -4  -5 -23 235.434 209.934   1
   4   5  24 440.550 302.831   1
  -4  -5 -24 418.663 282.790   1
   4   5  25 204.800 308.626   1
  -4  -5 -25 443.118 299.526   1
   4   5  26-145.136 266.269   1
  -4  -5 -26 182.039 248.346   1
   4   5  27 485.187 294.616   1
  -4  -5 -27 181.479 275.848   1
   4   5  28-84.0733 311.706   1
  -4  -5 -28-230.545 305.823   1
  -4   6  28 83.9742 277.634   1
   4  -6 -28 975.995 274.906   1
  -4   6  26 1309.46 352.740   1
   4  -6 -26 1358.07 330.577   1
   4  -6 -24 597.844 295.565   1
  -4   6  23 207.795 269.262   1
   4  -6 -23 901.291 275.461   1
  -4   6  22 1573.42 348.890   1
   4  -6 -22 985.699 317.773   1
  -4   6  21-88.7342 242.594   1
  -4  -6  21 701.224 253.757   1
   4  -6 -21-81.8693 237.499   1
   4   6 -21 154.203 233.859   1
  -4   6  20 820.349 326.964   1
  -4  -6  20 242.973 240.961   1
   4  -6 -20 596.734 304.692   1
   4   6 -20 1038.70 245.796   1
  -4   6  19 609.258 244.936   1
  -4  -6  19 777.018 244.967   1
   4   6 -19 854.649 236.391   1
   4  -6 -19 376.007 225.575   1
  -4   6  18 1632.44 336.741   1
  -4  -6  18 2103.26 293.682   1
   4  -6 -18 2465.47 341.641   1
   4   6 -18 2336.10 287.404   1
  -4   6  17 1745.04 322.079   1
  -4  -6  17 897.690 234.806   1
   4   6 -17 971.850 219.405   1
   4  -6 -17 1092.29 295.711   1
  -4   6  16 5382.52 443.178   1
   4  -6 -16 4282.65 406.801   1
  -4  -6  15 84.7850 202.987   1
   4   6 -15 96.8530 170.657   1
   4  -6 -14 10966.4 686.460   1
  -4  -6  14 11545.9 663.098   1
   4   6 -14 11377.3 654.931   1
   4   6 -13 4672.11 335.188   1
  -4  -6  13 3786.92 336.131   1
   4  -6 -13 4591.86 378.607   1
  -4   6  13 3927.70 393.882   1
  -4  -6  12 52.6419 156.492   1
   4  -6 -12 388.257 246.151   1
  -4   6  12-197.478 245.897   1
   4   6 -12 162.860 153.600   1
  -4   6  11 4116.88 383.652   1
  -4  -6  11 5202.52 347.952   1
   4   6 -11 4709.20 337.013   1
   4  -6 -11 4359.04 378.091   1
  -4  -6  10 44.5787 141.921   1
   4  -6 -10-42.2385 164.474   1
  -4   6  10 91.6464 184.548   1
   4   6 -10 86.1237 128.713   1
   4   6  -9 9666.42 549.609   1
  -4  -6   9 8952.13 544.926   1
  -4   6   8 9226.09 587.272   1
  -4  -6   8 9123.08 535.262   1
   4   6  -8 9137.28 532.653   1
   4  -6  -8 9107.89 574.475   1
  -4   6   7 1268.04 219.438   1
  -4  -6   7 1763.52 168.764   1
   4  -6  -7 1034.21 193.880   1
   4   6  -7 1618.86 161.404   1
  -4   6   6 22000.1 1216.87   1
   4  -6  -6 22115.0 1209.12   1
  -4   6   5 5576.91 405.985   1
   4  -6  -5 5878.35 395.233   1
  -4   6   4 2796.94 244.043   1
   4  -6  -4 1756.91 209.226   1
  -4   6   3 8895.68 509.856   1
   4  -6  -3 7515.75 488.513   1
  -4   6   2 472.799 148.901   1
   4  -6  -2 298.957 131.456   1
  -4   6   1 2682.67 221.514   1
   4  -6  -1 2296.31 206.101   1
  -4  -6   1 2168.03 204.619   1
   4   6  -1 2797.54 208.768   1
  -4   6   0 5907.09 404.716   1
   4   6   0 6731.89 409.768   1
   4  -6   0 6672.91 407.593   1
  -4  -6   0 7302.36 409.874   1
   4   6   1 2282.63 211.982   1
  -4  -6  -1 2638.47 215.140   1
   4  -6   2 549.947 121.986   1
   4   6   2 586.290 151.165   1
  -4  -6  -2 644.055 144.556   1
  -4   6  -2 519.526 130.216   1
  -4   6  -3 8953.02 521.705   1
   4  -6   3 9273.02 517.017   1
  -4  -6  -3 9310.27 546.421   1
   4   6   3 8928.13 547.079   1
   4  -6   4 2134.74 172.390   1
  -4  -6  -4 1853.33 198.079   1
  -4   6  -5 6881.55 393.212   1
  -4  -6  -5 6116.19 429.197   1
   4   6   5 6130.29 433.122   1
   4  -6   5 6710.35 391.150   1
   4  -6   6 24340.1 1254.94   1
  -4   6  -6 24370.6 1254.02   1
  -4  -6  -6 22872.6 1287.70   1
   4   6   6 21878.5 1288.28   1
   4   6   7 1801.34 231.203   1
  -4  -6  -7 1258.76 202.618   1
  -4  -6  -8 7927.94 537.424   1
   4   6   8 8796.20 550.520   1
  -4  -6  -9 8830.49 570.582   1
   4  -6   9 8865.82 530.579   1
   4   6   9 7619.71 567.492   1
   4  -6  10 13.5201 119.834   1
   4   6  10-87.4471 217.748   1
  -4  -6 -10-20.2123 208.354   1
  -4   6 -10-157.102 121.800   1
  -4   6 -11 4459.62 317.740   1
  -4  -6 -11 4475.66 359.544   1
   4   6  11 4343.33 375.078   1
   4  -6  11 4732.99 322.586   1
   4  -6  12-15.9695 153.872   1
   4   6  12 403.706 221.589   1
  -4   6 -12 103.516 155.951   1
  -4  -6 -12 280.485 202.436   1
   4   6  13 4067.87 377.285   1
   4  -6  13 4354.05 328.225   1
  -4  -6 -13 3728.09 354.644   1
  -4   6 -13 4203.97 312.146   1
   4  -6  14 10469.1 636.817   1
   4   6  14 10517.5 683.732   1
  -4  -6 -14 10059.9 662.301   1
  -4   6 -14 10557.8 621.187   1
   4  -6  15-161.167 185.829   1
  -4   6 -15 90.0260 182.688   1
  -4  -6 -16 4432.15 390.341   1
  -4   6 -16 5420.62 378.555   1
   4   6  16 4041.93 408.826   1
   4  -6  16 5228.83 389.969   1
  -4  -6 -17 833.084 224.033   1
  -4   6 -17 1361.21 234.686   1
   4  -6  17 819.954 235.918   1
   4   6  17 920.282 243.229   1
  -4  -6 -18 2070.67 311.037   1
  -4   6 -18 2173.49 262.565   1
   4  -6  18 2132.40 287.520   1
   4   6  18 2634.25 348.957   1
  -4  -6 -19 406.198 273.209   1
  -4   6 -19 180.967 222.455   1
   4  -6  19 731.215 260.685   1
   4   6  19 343.661 297.829   1
  -4  -6 -20 231.441 266.856   1
  -4   6 -20 450.151 220.614   1
   4   6  20 920.132 307.105   1
   4  -6  20 502.964 244.155   1
  -4   6 -21 148.547 225.300   1
  -4  -6 -21 77.7975 204.396   1
   4   6  21 203.388 209.051   1
  -4  -6 -22 989.755 305.025   1
   4   6  22 1344.36 326.517   1
  -4  -6 -23 599.673 291.620   1
   4   6  23 409.744 312.604   1
  -4  -6 -24 780.234 235.449   1
   4   6  24 1022.59 270.264   1
  -4  -6 -25 517.689 293.285   1
   4   6  25 1133.70 337.671   1
  -4  -6 -26 823.579 307.595   1
   4   6  26 862.323 339.463   1
  -4  -6 -28 784.472 328.443   1
   4   6  28-27.5554 301.187   1
  -4   7  27-225.842 256.085   1
   4  -7 -27 362.433 245.343   1
  -4   7  26 748.960 318.826   1
   4  -7 -26 1211.92 314.369   1
  -4   7  25 612.330 340.105   1
   4  -7 -25-26.7575 293.240   1
  -4   7  24 1560.30 353.792   1
   4  -7 -24 1809.95 334.236   1
  -4   7  23-88.7651 234.214   1
   4  -7 -23-326.519 226.457   1
  -4   7  21 4234.21 408.675   1
   4  -7 -21 3003.48 365.979   1
   4   7 -20 4810.03 403.478   1
  -4   7  20 5174.63 462.519   1
   4  -7 -20 4407.60 438.212   1
   4   7 -19 466.606 232.227   1
  -4  -7  19 51.0607 237.209   1
  -4  -7  18 1482.43 254.860   1
   4   7 -18 1309.85 242.547   1
  -4   7  18 2136.60 351.164   1
   4  -7 -18 1976.80 331.531   1
  -4  -7  17 1081.48 218.974   1
   4   7 -17 930.086 219.917   1
  -4   7  17 910.296 306.933   1
   4  -7 -17 656.518 275.211   1
  -4  -7  16 325.971 191.833   1
   4   7 -16 441.601 175.205   1
  -4   7  16 279.723 231.785   1
   4  -7 -16 490.586 221.288   1
  -4  -7  15 1616.25 245.221   1
   4  -7 -15 910.593 228.580   1
  -4   7  15 1644.26 252.746   1
   4   7 -15 1824.23 229.085   1
  -4   7  14 10060.0 657.056   1
  -4  -7  14 9844.20 619.553   1
   4   7 -14 11240.2 618.271   1
   4  -7 -14 8864.82 635.273   1
  -4  -7  13 752.729 199.227   1
   4   7 -13 700.667 171.926   1
  -4   7  13 364.666 243.071   1
   4  -7 -13 600.697 239.198   1
  -4  -7  12 179.156 169.636   1
   4  -7 -12 187.008 227.998   1
  -4   7  12-50.5593 248.353   1
   4   7 -12 317.840 155.936   1
  -4   7  11 6229.12 494.957   1
   4  -7 -11 7566.95 505.800   1
   4   7 -11 7560.52 460.868   1
  -4  -7  11 7783.82 465.147   1
  -4   7  10 21660.7 1306.28   1
  -4  -7  10 23876.2 1262.62   1
   4   7 -10 24097.4 1260.75   1
   4  -7 -10 23077.7 1301.73   1
  -4  -7   9 378.984 131.047   1
   4  -7  -9 208.000 199.419   1
  -4   7   9 113.260 216.484   1
   4   7  -9 478.424 138.441   1
   4   7  -8 3668.70 254.084   1
  -4  -7   8 3187.40 253.381   1
  -4   7   7 8996.75 604.112   1
   4  -7  -7 9621.97 592.097   1
   4  -7  -6 338.195 169.167   1
  -4   7   6 369.522 190.358   1
   4  -7  -5 719.027 169.391   1
  -4   7   5 571.445 177.314   1
  -4   7   4 9140.23 522.635   1
   4  -7  -4 7561.51 500.296   1
   4  -7  -3 388.798 148.910   1
  -4   7   3 635.755 172.446   1
  -4   7   2 31466.8 1677.52   1
   4  -7  -2 31455.8 1668.92   1
   4   7  -1 6039.03 374.635   1
  -4   7   1 5498.22 380.115   1
  -4  -7   1 6359.04 371.942   1
  -4   7   0-233.553 134.328   1
   4  -7   0-11.9753 111.375   1
   4   7   1 6620.88 405.801   1
  -4  -7  -1 6142.35 398.486   1
   4   7   2 32595.6 1704.45   1
  -4  -7  -2 31458.6 1698.26   1
  -4  -7  -3 456.872 145.405   1
   4   7   3 352.648 158.255   1
  -4   7  -3 582.887 128.594   1
   4  -7   3 541.269 121.912   1
   4   7   4 9884.68 613.271   1
  -4   7  -4 9853.65 573.424   1
   4  -7   4 10700.9 576.924   1
  -4  -7  -4 10619.7 611.466   1
   4   7   5 1188.77 197.299   1
  -4   7  -5 927.094 124.078   1
  -4  -7  -5 688.799 177.244   1
   4  -7   5 941.789 129.641   1
   4  -7   6 294.658 112.885   1
   4   7   6 389.297 181.268   1
  -4   7  -6 257.270 106.211   1
  -4  -7  -6 319.592 176.209   1
   4   7   7 9299.01 608.135   1
  -4  -7  -7 9537.06 606.510   1
  -4   7  -7 10154.6 565.676   1
   4  -7   7 10538.7 568.441   1
  -4  -7  -9 280.397 188.635   1
   4   7   9 431.211 193.572   1
   4   7  10 21496.9 1289.51   1
   4  -7  10 23430.8 1239.38   1
  -4   7 -10 24242.4 1238.92   1
  -4  -7 -10 22028.8 1281.96   1
   4   7  11 7151.41 534.584   1
   4  -7  11 7373.92 459.473   1
  -4   7 -11 7242.53 450.903   1
  -4  -7 -11 8202.50 520.794   1
  -4  -7 -12 241.810 227.272   1
  -4   7 -12 414.234 153.252   1
   4  -7  12 541.235 154.998   1
   4   7  12 631.551 256.360   1
   4  -7  13 768.649 172.035   1
   4   7  13 680.305 286.892   1
   4  -7  14 10528.7 645.362   1
  -4   7 -14 11041.0 638.101   1
   4  -7  15 1551.34 228.102   1
   4   7  15 1205.52 309.190   1
  -4   7 -15 1319.97 198.261   1
  -4  -7 -15 1576.10 273.650   1
   4  -7  16 309.609 186.546   1
   4   7  16 165.764 222.858   1
  -4   7 -16 110.586 166.189   1
  -4  -7 -16 413.298 205.875   1
   4   7  17 1213.53 285.095   1
  -4  -7 -17 866.552 241.391   1
   4   7  18 1627.61 339.073   1
   4  -7  18 1490.66 250.465   1
  -4  -7 -18 1660.38 300.025   1
  -4   7 -18 1441.88 240.944   1
   4  -7  19-271.330 218.554   1
  -4   7 -19 287.279 203.280   1
   4   7  20 4074.96 397.164   1
  -4  -7 -20 3950.92 376.090   1
  -4   7 -20 4426.02 374.412   1
   4   7  21 3874.48 434.369   1
  -4  -7 -21 4282.82 410.571   1
   4   7  23 262.612 271.493   1
  -4  -7 -23 77.9307 257.608   1
   4   7  24 2294.01 372.011   1
  -4  -7 -24 1964.22 344.875   1
  -4  -7 -25 205.313 244.669   1
   4   7  26 1333.93 333.739   1
   4   7  27 250.513 296.429   1
  -4  -7 -27 151.555 283.155   1
   4  -8 -27-102.155 222.234   1
  -4   8  25 722.828 334.632   1
   4  -8 -25 821.827 321.931   1
  -4   8  23 176.782 245.990   1
   4  -8 -23 243.749 229.935   1
  -4   8  22 1419.86 341.114   1
   4  -8 -22 1336.07 327.020   1
  -4   8  21 207.384 267.995   1
   4  -8 -21 27.3067 252.634   1
  -4   8  20 530.763 319.696   1
   4  -8 -20 1036.36 304.824   1
   4   8 -19 485.214 219.781   1
  -4   8  19 557.190 253.466   1
   4  -8 -19 135.607 223.970   1
   4   8 -18 1227.19 236.601   1
  -4  -8  18 963.513 246.553   1
  -4  -8  17 730.587 220.612   1
   4  -8 -17 609.842 282.419   1
  -4   8  17 1092.00 304.402   1
   4   8 -17 661.165 203.399   1
  -4   8  16 5465.33 469.336   1
  -4  -8  16 5910.05 423.424   1
   4   8 -16 6205.40 418.778   1
   4  -8 -16 5355.99 458.254   1
  -4  -8  15-57.5493 190.152   1
   4  -8 -15-153.980 221.877   1
  -4   8  15-166.907 231.249   1
   4   8 -15 146.984 178.159   1
  -4   8  14 3268.34 376.279   1
  -4  -8  14 4374.02 329.788   1
   4  -8 -14 3542.36 369.624   1
   4   8 -14 5045.63 338.773   1
  -4  -8  13 147.344 163.095   1
   4  -8 -13-73.5288 245.854   1
  -4   8  13 53.1434 268.395   1
   4   8 -13 96.6004 160.771   1
  -4   8  12 2456.08 329.083   1
  -4  -8  12 2676.95 247.113   1
   4  -8 -12 2891.46 332.827   1
   4   8 -12 2656.65 244.758   1
  -4  -8  11 1482.78 189.278   1
   4  -8 -11 1551.89 246.398   1
  -4   8  11 1353.33 259.693   1
   4   8 -11 1525.53 185.545   1
  -4   8  10 38756.5 2282.28   1
   4   8 -10 43520.4 2235.36   1
  -4  -8  10 44502.9 2237.57   1
   4  -8 -10 41901.8 2280.45   1
  -4   8   9 186.917 228.926   1
   4  -8  -9 815.166 221.996   1
  -4  -8   9 630.727 137.906   1
   4   8  -9 538.717 130.888   1
   4  -8  -8 143.705 154.200   1
  -4   8   8-89.6852 190.157   1
  -4   8   7 8223.60 536.640   1
   4  -8  -7 7698.97 519.224   1
  -4   8   6 53386.6 2728.52   1
   4  -8  -6 50021.4 2712.80   1
  -4   8   5 1885.58 240.932   1
   4  -8  -5 2110.39 237.208   1
  -4   8   4 15666.3 892.968   1
   4  -8  -3 894.029 156.002   1
  -4   8   3 631.012 169.616   1
   4  -8  -2 4795.71 332.967   1
   4   8  -2 5106.32 322.653   1
  -4   8   2 4637.94 341.033   1
  -4  -8   2 5021.24 317.196   1
   4   8  -1 1333.63 158.345   1
   4  -8  -1 1135.40 160.024   1
  -4  -8   1 1139.12 144.410   1
  -4   8   0 34840.5 1839.82   1
   4   8   0 35160.8 1839.89   1
   4  -8   0 34979.8 1835.20   1
  -4  -8   0 34333.2 1834.98   1
   4  -8   1 1556.58 156.646   1
  -4   8  -1 1538.22 160.219   1
  -4  -8  -1 1131.56 170.244   1
   4   8   1 1368.72 178.685   1
  -4  -8  -2 5222.24 353.625   1
   4   8   2 5080.82 357.717   1
   4   8   3 1361.83 189.275   1
  -4   8  -3 1050.40 137.736   1
   4  -8   3 1038.18 131.486   1
   4   8   4 15644.5 906.185   1
  -4   8  -4 15737.5 866.570   1
  -4  -8  -4 16397.4 903.413   1
   4  -8   4 16342.9 866.781   1
  -4   8  -5 1843.93 154.195   1
  -4  -8  -5 1667.19 207.013   1
   4   8   5 1669.24 208.756   1
   4  -8   5 1646.39 155.004   1
  -4  -8  -6 51772.7 2789.09   1
  -4   8  -6 56064.2 2744.08   1
   4  -8   6 52046.4 2742.69   1
   4   8   6 50148.5 2788.90   1
  -4   8  -7 9296.83 542.043   1
   4  -8   7 9997.82 543.708   1
  -4  -8  -8 99.1936 176.877   1
  -4   8  -8 58.9143 106.110   1
   4   8   8 235.059 189.949   1
   4  -8   8 61.3968 108.552   1
   4   8   9 649.275 219.779   1
   4  -8   9 589.797 126.799   1
  -4   8  -9 512.780 119.547   1
  -4  -8  -9 905.247 225.132   1
   4   8  10 41600.4 2287.79   1
  -4  -8 -10 43774.8 2281.39   1
   4   8  11 1157.09 256.828   1
   4  -8  11 1191.40 163.387   1
  -4  -8 -11 1006.56 238.123   1
  -4   8 -11 1041.05 151.900   1
   4   8  12 2419.79 305.724   1
   4  -8  12 2272.47 216.848   1
   4  -8  13 321.260 165.022   1
   4   8  13 77.3875 197.886   1
  -4  -8 -13 185.447 179.977   1
  -4   8 -13 55.0327 134.289   1
   4   8  14 4235.56 403.466   1
  -4   8 -14 3337.82 290.645   1
  -4  -8 -14 3987.03 365.991   1
   4  -8  14 4512.99 321.995   1
   4   8  15-355.408 271.793   1
   4  -8  15 199.362 174.224   1
  -4   8 -15 48.5973 160.461   1
  -4   8 -16 5743.72 400.104   1
   4  -8  16 5821.72 410.658   1
   4   8  16 4769.03 461.492   1
  -4  -8 -16 6056.65 455.497   1
   4   8  17 312.860 261.881   1
   4  -8  17 691.125 217.781   1
  -4   8 -17 1015.41 209.857   1
  -4  -8 -17 1076.02 259.982   1
   4   8  19 259.075 266.090   1
  -4  -8 -19 411.452 246.185   1
   4   8  20 638.871 319.488   1
  -4  -8 -20 802.309 276.834   1
   4   8  21 466.233 314.179   1
  -4  -8 -21 25.9512 268.297   1
   4   8  22 1924.57 322.266   1
  -4  -8 -22 1375.94 277.027   1
   4   8  23 581.154 333.385   1
  -4  -8 -23 258.463 284.253   1
   4   8  25 342.662 314.063   1
  -4  -8 -25 127.707 286.902   1
   4   8  27-109.633 294.783   1
  -4   9  26 394.136 326.516   1
   4  -9 -26 694.335 299.002   1
  -4   9  25 917.231 333.175   1
   4  -9 -25-287.983 294.129   1
  -4   9  24 1190.82 313.653   1
   4  -9 -24 1996.19 315.201   1
  -4   9  23 58.6369 292.676   1
   4  -9 -23-26.9362 268.260   1
  -4   9  22 236.237 324.625   1
   4  -9 -22 27.1282 292.377   1
  -4   9  20 2489.12 379.558   1
   4  -9 -20 1801.56 344.593   1
  -4   9  19 736.655 294.420   1
   4  -9 -19-136.188 262.409   1
  -4   9  18 292.865 284.741   1
   4  -9 -18 514.328 260.022   1
   4   9 -17 1545.63 246.724   1
  -4  -9  17 1738.98 233.443   1
  -4   9  17 1770.40 355.234   1
   4  -9 -17 1770.39 324.796   1
   4   9 -16 354.616 188.587   1
  -4  -9  16 37.9176 181.602   1
  -4   9  16 257.866 295.369   1
   4  -9 -16-290.643 269.364   1
   4   9 -15 85.9160 168.304   1
   4  -9 -15 26.0105 266.925   1
  -4  -9  15 70.5932 160.106   1
  -4   9  15 84.6597 285.690   1
   4  -9 -14 5081.09 449.182   1
  -4  -9  14 5405.80 379.947   1
   4   9 -14 5159.44 369.645   1
   4   9 -13 3071.20 257.349   1
  -4  -9  13 2993.18 256.102   1
  -4  -9  12 420.008 153.289   1
   4   9 -12 584.575 155.535   1
   4  -9 -12 488.558 204.648   1
  -4   9  12 502.447 219.801   1
  -4   9  11 256.911 266.412   1
  -4  -9  11 653.179 149.753   1
   4  -9 -11 783.174 267.568   1
   4   9 -11 772.333 139.567   1
   4   9 -10 6965.05 430.981   1
  -4  -9  10 7604.07 435.527   1
  -4   9  10 6163.95 496.909   1
   4  -9 -10 7165.26 499.026   1
   4  -9  -9 1437.08 233.908   1
  -4   9   9 1228.70 239.337   1
   4  -9  -8 2355.20 269.807   1
  -4   9   8 2063.46 274.055   1
  -4  -9   7 12400.3 722.310   1
   4   9  -7 13894.1 727.662   1
   4  -9  -6 210.971 193.036   1
  -4  -9   6 154.196 117.985   1
   4   9  -6 371.203 116.780   1
   4  -9  -5 1199.86 202.598   1
  -4   9   5 1745.34 235.873   1
   4  -9  -4 14509.2 828.519   1
   4   9  -3 903.781 147.475   1
   4  -9  -3 1205.59 189.144   1
  -4   9   3 910.997 199.334   1
   4   9  -2 3004.96 241.117   1
  -4  -9   2 3101.66 237.805   1
  -4   9   2 3017.60 270.869   1
   4  -9  -2 3156.99 254.609   1
  -4  -9   1-39.2358 125.231   1
  -4   9   1-77.0736 164.420   1
   4   9  -1-27.5182 125.519   1
   4  -9  -1-27.8758 125.342   1
  -4  -9   0-55.5735 124.214   1
   4  -9   0 131.191 128.170   1
  -4   9   0-113.820 138.310   1
   4   9   0-117.166 133.984   1
   4  -9   1-74.1589 126.262   1
  -4   9  -1 37.7458 107.052   1
   4   9   1 15.4705 140.316   1
  -4  -9  -1-43.8590 127.972   1
   4   9   2 3174.36 260.632   1
  -4  -9  -2 2503.21 238.131   1
  -4  -9  -3 1131.11 186.269   1
  -4   9  -3 926.054 133.828   1
   4  -9   3 898.072 132.235   1
   4   9   4 15052.5 856.559   1
  -4   9  -4 15526.3 815.277   1
   4  -9   4 15029.9 811.648   1
  -4  -9  -4 13856.0 846.591   1
   4   9   5 1694.30 218.369   1
  -4   9  -5 1167.58 137.508   1
  -4  -9  -5 1541.87 223.943   1
   4  -9   5 1041.93 131.062   1
   4  -9   6 250.762 97.6934   1
  -4   9  -6 546.092 104.665   1
   4   9   6 262.243 202.766   1
   4   9   7 11784.4 772.299   1
  -4   9  -7 13652.1 706.682   1
  -4  -9  -7 12522.9 772.390   1
   4  -9   7 12905.9 707.345   1
  -4  -9  -8 2178.29 285.260   1
  -4   9  -8 2265.16 181.677   1
   4  -9   8 2507.29 183.806   1
   4   9   8 2006.15 300.957   1
  -4  -9  -9 1791.73 261.001   1
  -4   9  -9 1234.80 146.156   1
   4  -9   9 1587.51 148.836   1
   4   9   9 1181.53 257.993   1
   4  -9  10 7470.37 431.283   1
   4   9  10 6828.12 514.583   1
  -4  -9 -10 6541.40 500.221   1
  -4   9 -10 7558.72 426.280   1
   4   9  11 570.531 226.847   1
   4   9  12 385.009 251.023   1
  -4  -9 -12 668.511 221.870   1
  -4   9 -13 2342.72 219.605   1
   4  -9  13 2928.71 243.306   1
   4   9  14 6181.42 454.118   1
  -4   9 -14 5113.54 349.651   1
   4  -9  14 4613.69 359.704   1
  -4  -9 -14 5576.01 424.956   1
   4   9  15 27.9536 272.540   1
   4  -9  15 82.5954 160.825   1
  -4  -9 -15 147.109 226.336   1
  -4   9 -15 326.772 149.249   1
   4  -9  16 198.210 177.962   1
   4   9  16 56.8293 293.001   1
  -4   9 -16 113.279 154.786   1
  -4  -9 -16 348.622 259.071   1
   4   9  17 1521.77 271.377   1
  -4   9 -17 1315.91 208.326   1
  -4  -9 -17 1389.79 238.070   1
   4   9  18 459.744 308.678   1
  -4  -9 -18 487.427 268.992   1
   4   9  19 202.669 245.052   1
  -4  -9 -19 284.269 229.310   1
   4   9  20 1690.07 365.776   1
  -4  -9 -20 2540.72 341.061   1
   4   9  22 116.410 302.084   1
  -4  -9 -22 232.840 275.514   1
   4   9  23-28.9322 281.623   1
  -4  -9 -23 565.713 274.664   1
   4   9  24 1720.87 363.224   1
  -4  -9 -24 2193.01 345.765   1
   4   9  25 226.151 283.695   1
  -4  -9 -25 859.269 275.509   1
   4   9  26 359.347 309.175   1
  -4  -9 -26 701.601 296.864   1
  -4  10  26-166.183 316.623   1
   4 -10 -26 76.0827 300.667   1
  -4  10  25 283.546 293.584   1
   4 -10 -25-51.7712 261.485   1
  -4  10  24 777.466 288.238   1
   4 -10 -24 395.618 257.371   1
  -4  10  23 990.987 342.817   1
   4 -10 -23 481.612 311.269   1
   4 -10 -22 4538.34 406.577   1
  -4  10  22 3618.64 403.407   1
  -4  10  21 384.582 330.041   1
   4 -10 -21 326.880 292.280   1
  -4  10  20-385.670 267.268   1
   4 -10 -20-273.145 237.458   1
  -4  10  19-177.923 318.883   1
   4 -10 -19 218.409 285.109   1
  -4  10  18 3271.27 389.994   1
   4 -10 -18 3212.64 365.768   1
   4  10 -16 1203.33 194.369   1
  -4  10  16 1420.19 301.948   1
   4 -10 -16 883.497 274.978   1
   4  10 -15 15.4436 147.522   1
   4 -10 -15 185.037 250.495   1
  -4  10  15-28.6193 270.490   1
  -4 -10  15 111.406 147.652   1
  -4 -10  14 352.846 154.907   1
   4  10 -14 400.054 152.852   1
   4 -10 -14 624.173 234.971   1
  -4  10  14 591.355 266.411   1
  -4 -10  13 1782.51 191.774   1
   4  10 -13 2185.73 203.230   1
  -4  10  13 1657.80 284.189   1
   4 -10 -13 2041.01 271.960   1
   4  10 -12 12808.2 723.105   1
  -4 -10  12 12924.8 725.852   1
  -4  10  11 5702.25 459.012   1
   4 -10 -11 6217.84 454.259   1
   4  10 -10 2149.04 207.590   1
  -4 -10  10 2981.14 211.740   1
  -4  10  10 2360.28 330.820   1
   4 -10  -9 5159.77 431.125   1
  -4  10   9 5312.98 448.088   1
  -4 -10   9 5222.78 340.363   1
   4  10  -9 5865.26 344.756   1
   4  10  -8 2444.85 198.031   1
  -4  10   8 2445.64 299.512   1
  -4 -10   8 2665.19 200.864   1
   4 -10  -8 1966.84 280.217   1
  -4 -10   7 1307.01 142.576   1
   4  10  -7 1156.67 145.401   1
   4 -10  -7 1363.07 223.517   1
  -4 -10   6 4515.87 280.483   1
   4  10  -6 4025.02 278.515   1
   4 -10  -5 75.7296 167.258   1
  -4  10   5 20.9024 181.857   1
  -4  10   4 4330.59 323.860   1
   4 -10  -4 2974.98 293.915   1
   4 -10  -3 4429.92 361.875   1
  -4 -10   3 5663.86 346.368   1
   4  10  -3 5676.49 355.137   1
  -4  10   3 5403.67 385.962   1
   4 -10  -2 4700.41 360.227   1
  -4 -10   2 5752.98 356.427   1
   4  10  -2 6258.23 365.409   1
  -4  10   2 5098.16 378.070   1
   4 -10  -1 335.886 153.102   1
   4  10  -1 341.836 151.287   1
  -4 -10   1 417.235 143.697   1
  -4  10   1 452.350 169.115   1
   4 -10   0 12123.8 695.905   1
   4  10   0 12866.4 708.457   1
  -4  10   0 12668.8 706.857   1
  -4 -10   0 11349.2 697.551   1
   4 -10   1 429.157 136.341   1
  -4  10  -1 458.514 138.489   1
   4  10   1 401.719 149.366   1
  -4 -10  -1 395.463 151.571   1
  -4 -10  -2 5526.83 385.314   1
   4  10   2 5646.25 395.075   1
   4  10   3 6041.73 395.385   1
  -4 -10  -3 5287.73 383.323   1
   4 -10   3 5738.97 345.216   1
  -4  10  -3 5319.72 347.296   1
   4  10   4 3472.37 300.665   1
  -4 -10  -4 2788.86 287.953   1
  -4  10  -4 3663.68 237.888   1
   4 -10   4 3273.55 233.196   1
   4  10   5 20.0637 186.637   1
  -4 -10  -5 93.5241 177.281   1
  -4  10  -5 92.8313 92.6648   1
   4 -10   5 77.6461 97.2777   1
   4 -10   6 3773.25 240.527   1
  -4  10  -6 3628.70 238.377   1
   4 -10   7 1561.45 134.901   1
   4  10   7 1085.74 238.129   1
  -4 -10  -7 1739.34 230.136   1
  -4  10  -7 1007.16 124.030   1
   4  10   8 1729.92 244.964   1
  -4 -10  -8 1964.94 248.624   1
  -4  10  -8 2129.21 160.866   1
   4 -10   8 2248.99 163.573   1
  -4  10  -9 4863.27 314.174   1
   4 -10   9 5638.83 319.264   1
   4  10   9 6203.03 436.021   1
   4 -10  10 2606.14 191.056   1
   4  10  10 2669.15 328.014   1
   4  10  11 5217.83 425.233   1
   4 -10  11 5178.07 338.818   1
  -4  10 -11 5778.88 331.145   1
  -4 -10 -11 5762.56 414.519   1
  -4  10 -12 13726.8 672.585   1
   4 -10  12 10589.3 671.606   1
  -4 -10 -13 1275.47 266.753   1
   4  10  13 2010.21 302.647   1
  -4  10 -13 1621.79 173.221   1
   4 -10  13 2046.24 185.398   1
  -4 -10 -14 391.289 234.263   1
   4  10  14-167.394 267.899   1
  -4  10 -15 89.8432 133.523   1
  -4 -10 -15 124.234 236.701   1
   4 -10  15 14.1734 136.804   1
   4  10  15 226.966 270.260   1
  -4 -10 -16 1210.69 283.673   1
   4  10  16 1032.32 314.919   1
  -4 -10 -18 2686.13 356.807   1
   4  10  18 4516.84 422.034   1
  -4 -10 -19 77.7603 250.066   1
   4  10  19-29.1150 267.071   1
  -4 -10 -20 25.9560 275.230   1
   4  10  20 321.036 306.192   1
  -4 -10 -21 129.540 218.795   1
   4  10  21 524.573 272.187   1
  -4 -10 -22 3248.18 402.147   1
   4  10  22 4092.10 438.548   1
  -4 -10 -23 511.100 212.667   1
   4  10  23 258.914 224.063   1
  -4 -10 -24 480.046 290.162   1
   4  10  24 1051.99 336.293   1
  -4 -10 -25 250.960 237.040   1
   4  10  25 362.697 268.235   1
  -4 -10 -26 494.060 289.702   1
   4  10  26 327.268 314.162   1
   4 -11 -25 766.789 295.063   1
  -4  11  25 28.0113 288.236   1
   4 -11 -23 212.103 236.544   1
  -4  11  23 202.803 273.282   1
   4 -11 -21 189.733 275.166   1
  -4  11  21 177.214 285.815   1
   4 -11 -20 573.392 305.198   1
  -4  11  20 890.113 340.521   1
   4 -11 -19 300.931 216.495   1
  -4  11  19 535.364 245.581   1
   4 -11 -18 1694.37 316.592   1
  -4  11  18 1456.00 329.536   1
   4 -11 -17 326.644 292.292   1
  -4  11  17 59.1749 303.775   1
   4 -11 -15 1016.96 298.560   1
  -4  11  15 1130.68 326.900   1
  -4  11  14 6578.00 540.658   1
  -4 -11  13 4452.06 295.800   1
   4 -11 -13 4334.36 409.302   1
  -4  11  13 4148.09 411.334   1
  -4 -11  12 8968.99 493.378   1
  -4  11  12 7635.36 577.942   1
   4  11 -12 8617.01 495.829   1
   4 -11 -12 8392.63 577.386   1
  -4 -11  11 181.432 103.544   1
   4 -11 -11-74.3979 253.498   1
   4  11 -11 237.238 110.980   1
  -4  11  10 158.050 260.915   1
   4 -11 -10 338.129 235.842   1
  -4 -11  10 380.524 111.661   1
   4  11 -10 242.019 107.184   1
  -4  11   9 25.5925 241.877   1
   4  11  -9 193.072 102.852   1
  -4 -11   9 8.36085 94.4039   1
   4 -11  -9-257.260 217.520   1
   4  11  -8 23010.3 1137.64   1
  -4 -11   8 21147.1 1132.44   1
  -4  11   8 19978.1 1214.77   1
   4 -11  -8 19377.0 1199.74   1
  -4  11   7-23.7029 216.826   1
   4  11  -7 18.7964 112.368   1
  -4 -11   7 79.5139 99.5563   1
   4 -11  -7 43.2907 194.075   1
   4  11  -6 10583.2 585.517   1
  -4 -11   6 10520.9 581.770   1
  -4  11   6 8990.01 653.485   1
   4 -11  -6 10719.6 652.000   1
  -4 -11   5 299.935 118.280   1
   4  11  -5 272.921 120.409   1
  -4  11   4 13370.9 758.857   1
   4 -11  -4 11799.0 735.437   1
  -4  11   3 1233.72 216.279   1
   4  11  -3 888.523 158.513   1
  -4 -11   3 1292.65 162.854   1
   4 -11  -3 1501.44 204.386   1
   4  11  -2 16035.4 909.657   1
   4 -11  -2 16610.7 924.059   1
  -4 -11   2 16676.4 906.283   1
  -4  11   2 16627.1 934.463   1
   4 -11  -1 183.373 146.304   1
  -4 -11   1 305.320 145.130   1
   4  11  -1 484.496 157.960   1
  -4  11   1 490.505 158.771   1
   4 -11   0-71.6641 145.795   1
  -4 -11   0-134.305 133.835   1
   4  11   0-78.1547 139.360   1
  -4  11   0 46.6861 160.435   1
   4 -11   1 351.574 139.275   1
   4  11   1 462.332 165.530   1
  -4  11  -1 204.529 136.001   1
  -4 -11  -1 221.284 138.764   1
   4  11   2 15523.8 863.822   1
  -4 -11  -2 14748.4 853.918   1
  -4  11  -2 14753.8 831.597   1
   4 -11   2 15250.0 828.277   1
  -4 -11  -3 1320.88 207.965   1
   4  11   3 1134.36 201.691   1
   4  11   4 11557.0 749.562   1
   4 -11   4 13397.1 700.626   1
  -4  11  -4 12879.0 700.855   1
  -4 -11  -4 12494.7 750.162   1
  -4  11  -5 94.3078 90.0749   1
   4 -11   5 248.163 95.9105   1
   4 -11   6 10182.8 559.537   1
  -4  11  -6 10525.5 559.860   1
  -4 -11  -6 9865.30 637.949   1
   4  11   6 10194.2 649.649   1
   4 -11   7 11.1838 76.9730   1
   4  11   7-160.628 203.922   1
  -4 -11  -7 83.1181 185.210   1
  -4  11  -7 54.3773 74.6654   1
  -4 -11  -8 19791.5 1074.29   1
  -4  11  -8 17602.4 974.833   1
   4 -11   8 19467.9 976.587   1
   4  11   8 21194.0 1102.71   1
  -4  11  -9 28.2918 49.9433   1
  -4 -11  -9-66.7055 186.089   1
   4 -11   9 7.57484 50.0326   1
  -4  11 -10 156.134 48.3171   1
   4 -11  10 95.3119 48.3159   1
  -4  11 -11 84.2178 56.9561   1
  -4 -11 -11 23.4693 182.779   1
   4 -11  11 68.3856 55.9820   1
  -4 -11 -12 9319.76 511.065   1
   4  11  12 9142.81 538.731   1
  -4  11 -13 3175.61 221.151   1
   4 -11  13 3668.67 223.761   1
   4  11  14 7288.66 512.560   1
  -4 -11 -14 7620.66 486.778   1
  -4 -11 -15 1058.66 275.370   1
   4  11  15 1204.39 316.664   1
  -4 -11 -17 206.694 280.417   1
   4  11  17 347.771 312.576   1
  -4 -11 -18 1581.92 266.542   1
   4  11  18 1691.19 300.663   1
  -4 -11 -19 805.356 280.968   1
   4  11  19 58.4351 317.015   1
  -4 -11 -20 908.660 270.374   1
   4  11  20 379.865 308.381   1
  -4 -11 -21 387.440 242.250   1
   4  11  21 349.166 272.724   1
  -4 -11 -23 203.033 241.155   1
   4  11  23-28.5854 254.828   1
  -4 -11 -25-24.8746 277.278   1
   4  11  25 467.109 312.560   1
  -4  12  24 56.4776 238.538   1
   4 -12 -24 592.320 237.519   1
  -4  12  23 660.740 345.918   1
   4 -12 -23 1103.65 314.903   1
  -4  12  22 582.863 296.323   1
   4 -12 -22 746.567 270.843   1
  -4  12  21 529.852 330.983   1
   4 -12 -21 270.004 300.862   1
  -4  12  20 504.453 253.068   1
   4 -12 -20 544.151 229.265   1
  -4  12  18 387.855 320.782   1
  -4  12  17 1161.75 312.831   1
   4 -12 -17 1671.08 315.363   1
  -4  12  16 2164.69 330.040   1
   4 -12 -16 2453.84 317.048   1
   4 -12 -15 108.190 243.265   1
  -4  12  14 1543.22 318.879   1
   4 -12 -14 1605.37 295.294   1
  -4  12  13 344.487 288.172   1
   4 -12 -13 844.388 298.262   1
   4  12 -12 9118.57 523.264   1
  -4  12  12 10648.3 673.047   1
   4  12 -11 177.220 79.1546   1
  -4 -12  11 142.517 69.0741   1
  -4 -12  10 457.428 78.3791   1
   4  12 -10 445.172 87.1746   1
   4 -12 -10 469.703 221.064   1
  -4 -12   9-11.8342 77.1422   1
  -4  12   9 289.819 235.545   1
   4  12  -9 63.6792 91.1111   1
   4 -12  -9 287.914 207.447   1
  -4  12   8 203.705 226.965   1
   4  12  -8 21.5967 91.9743   1
  -4 -12   8 47.0983 85.3459   1
   4 -12  -8 46.4923 208.429   1
  -4  12   7 1843.23 297.998   1
   4  12  -7 1886.88 163.245   1
  -4 -12   7 1848.48 153.844   1
   4 -12  -7 1895.49 271.181   1
  -4  12   6 94.6687 235.152   1
   4  12  -6 55.4496 106.608   1
  -4 -12   6 17.3964 98.0109   1
   4 -12  -6 21.4101 206.039   1
   4  12  -5 3049.22 222.407   1
   4 -12  -5 2875.22 286.155   1
  -4 -12   5 2856.98 217.549   1
  -4  12   5 2576.65 322.193   1
  -4  12   4 10326.6 635.818   1
   4 -12  -4 9937.62 626.905   1
  -4  12   3 858.730 219.312   1
   4 -12  -3 1140.78 206.288   1
  -4 -12   3 1260.26 160.649   1
   4  12  -3 1016.55 160.126   1
  -4  12   2 1721.34 228.461   1
   4  12  -2 1822.08 199.834   1
  -4 -12   2 1769.80 184.882   1
   4 -12  -2 1337.38 212.161   1
   4 -12  -1 2500.82 246.189   1
   4  12  -1 2443.40 240.571   1
  -4  12   1 2596.23 257.337   1
  -4 -12   1 2568.49 233.278   1
   4 -12   0 16307.3 885.163   1
   4  12   0 14846.6 887.147   1
  -4  12   0 15893.3 894.505   1
  -4 -12   0 16108.6 888.019   1
   4 -12   1 3013.27 238.024   1
   4  12   1 2556.36 261.368   1
  -4  12  -1 2511.24 238.497   1
  -4 -12  -1 2789.84 258.877   1
   4  12   2 1676.84 229.643   1
   4 -12   2 1742.05 188.567   1
  -4 -12  -2 2036.67 226.894   1
  -4  12  -2 1769.10 187.274   1
   4  12   3 778.351 207.561   1
   4 -12   3 855.633 136.164   1
  -4 -12  -3 745.805 196.778   1
  -4  12  -4 10677.0 590.081   1
   4 -12   4 10555.2 590.763   1
  -4  12  -5 2795.00 183.284   1
   4  12   5 2853.99 290.352   1
   4 -12   5 2507.39 181.506   1
   4 -12   6 14.4124 65.1082   1
  -4 -12  -6 227.005 206.998   1
  -4  12  -6 112.297 65.0977   1
   4  12   7 1863.76 274.858   1
  -4 -12  -8-22.1980 190.177   1
   4  12   8-222.928 216.896   1
  -4 -12  -9-114.111 215.717   1
   4  12   9-25.5844 251.179   1
  -4 -12 -10 234.760 221.172   1
   4  12  10 955.037 270.519   1
  -4 -12 -11 263.268 202.222   1
   4  12  11 354.575 237.037   1
  -4 -12 -12 11572.3 757.420   1
   4  12  12 13139.1 794.931   1
  -4 -12 -13 994.634 266.880   1
   4  12  13 1274.87 308.658   1
  -4 -12 -14 907.957 224.218   1
  -4 -12 -15 792.536 275.085   1
   4  12  15-463.133 293.173   1
  -4 -12 -16 2741.98 346.669   1
   4  12  16 2903.28 383.744   1
   4  12  17 1519.86 291.696   1
  -4 -12 -18 677.049 277.962   1
   4  12  18 380.933 307.904   1
  -4 -12 -19 650.858 290.583   1
   4  12  19 557.233 339.686   1
  -4 -12 -20 544.265 248.322   1
   4  12  20 204.492 278.264   1
  -4 -12 -21-205.889 260.623   1
   4  12  21-58.0287 300.457   1
  -4 -12 -22 459.225 280.405   1
   4  12  22 517.365 324.144   1
  -4 -12 -23 1162.12 265.072   1
   4  12  23 1331.12 294.805   1
  -4 -12 -24 24.9363 271.419   1
   4  12  24 111.039 300.946   1
   4 -13 -24 431.945 293.479   1
  -4  13  24 750.852 341.789   1
  -4  13  23 597.973 273.616   1
   4 -13 -22 263.874 299.635   1
  -4  13  22 115.848 331.823   1
   4 -13 -21 295.052 249.456   1
  -4  13  21 440.014 272.691   1
   4 -13 -20 1598.95 327.761   1
   4 -13 -19-54.6773 290.375   1
  -4  13  19 59.6494 317.440   1
   4 -13 -17 164.872 224.728   1
  -4  13  17 239.866 252.809   1
   4 -13 -16 4112.34 386.386   1
  -4  13  16 3800.98 408.318   1
   4 -13 -15 654.646 247.518   1
  -4  13  15 655.172 284.140   1
   4 -13 -14 4248.58 401.402   1
  -4  13  14 4520.07 417.510   1
  -4  13  13 321.321 290.171   1
   4 -13 -13 428.075 270.276   1
  -4  13  12-86.4791 271.758   1
   4 -13 -12 263.303 238.187   1
  -4  13  11-56.6345 272.047   1
   4 -13 -11 491.585 260.958   1
  -4  13   9 81.0034 234.374   1
   4 -13  -9 295.662 221.119   1
  -4  13   8 3036.47 339.290   1
   4 -13  -8 2580.38 310.335   1
   4  13  -7 4485.68 272.970   1
  -4  13   7 5040.11 407.551   1
   4 -13  -7 4649.32 383.956   1
  -4 -13   7 4697.97 268.694   1
  -4  13   6 637.097 241.061   1
   4 -13  -6 620.138 209.727   1
  -4 -13   6 765.266 107.983   1
   4  13  -6 533.239 112.133   1
  -4  13   5 23.4815 211.811   1
   4 -13  -5 232.372 194.379   1
  -4 -13   5 154.630 109.204   1
   4  13  -5 9.94154 112.524   1
  -4  13   3 168.688 189.749   1
   4  13  -3 210.524 143.970   1
   4 -13  -3 37.9130 169.126   1
  -4 -13   3 156.680 126.897   1
   4  13  -2 2987.09 272.827   1
   4 -13  -2 3969.98 297.342   1
  -4  13   2 3582.19 309.761   1
  -4 -13   2 3172.74 263.469   1
   4 -13  -1 756.031 191.504   1
  -4 -13   1 306.575 142.540   1
   4  13  -1 706.126 182.832   1
  -4  13   1 920.981 199.741   1
   4 -13   0-15.5152 158.538   1
  -4 -13   0-47.2000 148.734   1
   4  13   0-86.7760 176.529   1
  -4  13   0-151.891 163.270   1
   4 -13   1 783.928 158.997   1
   4  13   1 483.446 196.067   1
  -4 -13  -1 554.846 176.168   1
  -4  13  -1 323.490 145.485   1
   4  13   2 3826.78 318.403   1
   4 -13   2 3322.58 254.534   1
  -4 -13  -2 2978.90 291.728   1
  -4  13  -2 3426.99 262.587   1
   4  13   3 166.555 198.444   1
   4 -13   3 10.5234 112.492   1
  -4 -13  -3 337.746 188.783   1
  -4  13  -3 209.483 120.235   1
   4  13   4 306.882 208.858   1
  -4  13  -4 42.1976 99.5356   1
   4 -13   4 126.496 101.126   1
   4 -13   5 97.6817 81.2472   1
  -4  13  -5 75.9671 76.4106   1
   4  13   6 550.429 242.717   1
  -4 -13  -6 535.679 217.663   1
  -4 -13  -7 4588.28 377.923   1
   4  13   7 4343.45 395.103   1
   4  13   8 2715.55 338.377   1
  -4 -13  -8 2927.53 308.325   1
  -4 -13  -9-23.4102 192.716   1
   4  13   9 373.832 249.766   1
  -4 -13 -11 635.896 250.123   1
   4  13  11 391.702 255.141   1
  -4 -13 -12 423.490 258.079   1
   4  13  12 624.768 293.216   1
  -4 -13 -13 583.110 260.729   1
   4  13  13 603.275 314.723   1
   4  13  14 4502.42 449.495   1
  -4 -13 -14 5450.79 427.248   1
  -4 -13 -15 570.594 220.553   1
   4  13  15 611.891 252.098   1
  -4 -13 -16 3883.49 386.664   1
   4  13  16 3636.62 410.599   1
  -4 -13 -17 339.672 272.274   1
   4  13  17-353.015 315.702   1
  -4 -13 -19-130.132 213.485   1
  -4 -13 -20 1525.76 301.393   1
   4  13  20 1224.75 335.474   1
   4  13  21 548.772 335.465   1
   4  13  22 598.750 320.867   1
  -4 -13 -23 125.552 224.926   1
   4  13  23 475.351 259.026   1
  -4 -13 -24 691.784 286.602   1
   4  13  24 273.268 313.426   1
   4 -14 -23 307.464 271.576   1
  -4  14  23 392.826 307.100   1
   4 -14 -21 26.5824 238.715   1
  -4  14  21 583.665 299.100   1
   4 -14 -19 81.7947 287.431   1
  -4  14  19 417.904 302.421   1
   4 -14 -18 1234.99 262.424   1
  -4  14  18 901.506 278.786   1
   4 -14 -17 385.807 239.274   1
  -4  14  17 30.1633 274.603   1
   4 -14 -16 2398.90 324.075   1
  -4  14  16 1811.29 343.488   1
   4 -14 -15 302.535 239.633   1
  -4  14  15 210.845 271.165   1
   4 -14 -14 410.336 245.027   1
  -4  14  14 179.774 265.916   1
   4 -14 -13 515.283 273.866   1
  -4  14  13 772.391 318.446   1
   4 -14 -12 2112.63 297.789   1
  -4  14  12 1646.14 316.102   1
   4 -14 -11 869.459 279.471   1
  -4  14  11 926.851 307.807   1
   4 -14 -10 5973.60 454.062   1
  -4  14  10 5045.64 470.645   1
  -4  14   8 621.678 274.389   1
   4 -14  -8 1003.86 245.211   1
  -4  14   7 473.017 237.817   1
   4 -14  -7-71.2664 213.155   1
  -4  14   6 3018.39 312.549   1
   4  14  -6 2309.01 172.428   1
   4 -14  -6 3267.75 309.010   1
  -4 -14   6 2593.11 166.123   1
   4  14  -5 3046.73 237.822   1
  -4  14   5 3756.35 365.167   1
  -4 -14   5 3961.17 236.526   1
   4 -14  -5 3321.67 328.946   1
   4 -14  -4 3772.49 328.069   1
  -4  14   4 3583.78 339.593   1
   4  14  -3 322.657 138.410   1
   4 -14  -3 217.896 196.407   1
  -4  14   3 284.482 207.317   1
   4 -14  -2 335.304 185.161   1
  -4  14   2 350.775 216.681   1
   4  14  -2 592.197 161.550   1
   4 -14  -1 246.064 152.669   1
   4  14  -1 368.547 170.614   1
  -4  14   1 268.303 175.927   1
   4  14   0 4873.49 344.369   1
   4 -14   0 4327.11 319.898   1
   4 -14   1 364.353 150.175   1
   4  14   1 195.552 192.450   1
  -4 -14  -1 139.917 167.147   1
  -4  14  -1 333.302 149.710   1
   4 -14   2 285.102 131.707   1
  -4  14  -2 495.513 145.393   1
   4  14   2 581.687 190.856   1
  -4 -14  -2 520.382 164.758   1
  -4  14  -3 322.774 121.636   1
   4 -14   3 380.078 120.240   1
  -4 -14  -4 3794.93 322.237   1
  -4  14  -4 3097.60 223.770   1
   4 -14   4 3590.07 224.460   1
   4  14   4 3722.61 336.352   1
   4  14   5 4140.75 377.562   1
  -4 -14  -5 4235.39 347.891   1
   4  14   6 2760.90 315.659   1
  -4 -14  -6 2365.15 286.273   1
   4  14   7-26.0384 249.949   1
  -4 -14  -7 114.062 200.926   1
   4  14   8 912.304 266.603   1
  -4 -14  -8 868.027 235.226   1
   4  14  10 6250.20 486.682   1
  -4 -14 -10 4938.43 440.379   1
   4  14  11 1168.77 316.355   1
  -4 -14 -11 1025.46 269.169   1
   4  14  12 2884.61 371.754   1
  -4 -14 -12 1991.27 319.237   1
   4  14  13-203.301 308.947   1
  -4 -14 -13 749.214 261.478   1
   4  14  14 381.279 302.433   1
  -4 -14 -14 26.0477 249.549   1
   4  14  15 826.539 289.488   1
  -4 -14 -15 497.580 258.514   1
   4  14  16 2604.99 355.296   1
  -4 -14 -16 2966.97 329.422   1
   4  14  18 974.142 321.444   1
  -4 -14 -18 863.480 273.655   1
   4  14  19 352.117 329.977   1
  -4 -14 -19 727.957 288.842   1
   4  14  20 145.535 322.278   1
  -4 -14 -20 515.969 286.859   1
   4  14  21 172.248 310.393   1
  -4 -14 -21 434.983 263.069   1
  -4 -14 -22 783.979 235.381   1
   4  14  23-192.904 302.977   1
  -4 -14 -23 423.308 281.651   1
  -4  15  22 226.617 319.766   1
   4 -15 -22 542.903 293.022   1
  -4  15  20-88.2954 337.160   1
   4 -15 -20 375.006 282.256   1
  -4  15  18 963.408 285.596   1
   4 -15 -18 931.403 259.955   1
  -4  15  17-60.6141 267.728   1
   4 -15 -17 137.849 244.283   1
  -4  15  16 577.885 290.000   1
   4 -15 -16 27.6648 232.680   1
  -4  15  15 1186.68 293.081   1
   4 -15 -15 913.367 256.493   1
  -4  15  14 576.658 310.241   1
   4 -15 -14 1076.58 287.765   1
  -4  15  12 1073.54 291.279   1
   4 -15 -12 1550.29 276.074   1
  -4  15  11-205.796 287.006   1
   4 -15 -11 777.532 245.867   1
  -4  15  10 290.175 280.543   1
   4 -15 -10 420.723 262.517   1
  -4  15   9 313.807 282.259   1
   4 -15  -9 799.099 263.187   1
  -4  15   8 3985.36 394.749   1
   4 -15  -8 4256.33 380.636   1
   4 -15  -7 391.594 239.185   1
  -4  15   7-135.537 254.926   1
   4 -15  -6 306.640 210.489   1
  -4  15   6 78.7194 229.212   1
  -4  15   5-101.519 222.842   1
   4  15  -5 7.35192 94.5816   1
   4 -15  -5 224.719 200.888   1
  -4 -15   4 115.811 108.801   1
   4 -15  -4-21.5169 193.067   1
   4  15  -4 77.0752 119.853   1
  -4 -15   3 358.013 128.487   1
   4  15  -3 328.684 146.218   1
   4  15  -2 3224.13 287.313   1
  -4 -15   2 3386.12 262.856   1
  -4  15   2 3291.57 307.084   1
   4 -15  -2 3368.88 294.764   1
  -4 -15   1 185.354 146.980   1
   4 -15  -1 237.345 172.745   1
   4  15  -1 88.5768 165.414   1
  -4  15   1 139.449 183.437   1
  -4 -15   0 236.207 156.616   1
   4 -15   0-16.9561 162.882   1
   4  15   0 135.016 169.988   1
  -4  15   0 141.031 182.616   1
  -4 -15  -1 72.5863 158.842   1
   4 -15   1-103.252 151.357   1
  -4  15  -1-15.4532 147.570   1
   4  15   1 103.682 174.123   1
  -4  15  -2 3249.09 249.606   1
   4 -15   2 3082.78 249.506   1
  -4 -15  -3 528.316 197.934   1
   4 -15   3 162.812 115.398   1
   4  15   3 256.042 221.506   1
  -4  15  -3 241.248 120.853   1
  -4 -15  -4 85.0412 184.969   1
   4  15   4 48.6686 202.297   1
  -4  15  -4 44.6835 64.2749   1
   4  15   5-126.653 235.594   1
  -4 -15  -5 198.902 214.302   1
   4  15   6 261.404 239.923   1
  -4 -15  -6 91.5752 197.470   1
   4  15   7 349.816 259.127   1
  -4 -15  -7 70.7098 221.785   1
   4  15   9 590.268 274.436   1
  -4 -15  -9 446.086 235.016   1
   4  15  10 625.749 267.382   1
  -4 -15 -10 480.713 229.817   1
   4  15  11 462.437 284.089   1
  -4 -15 -11 745.111 259.621   1
   4  15  12 1288.75 320.882   1
  -4 -15 -12 1558.86 282.738   1
   4  15  13 1477.88 338.460   1
  -4 -15 -13 1677.17 298.103   1
   4  15  14 1813.67 347.275   1
  -4 -15 -14 1712.77 306.844   1
   4  15  15 1133.58 333.425   1
  -4 -15 -15 1110.54 279.019   1
   4  15  16 238.713 320.956   1
  -4 -15 -16 1083.46 281.260   1
   4  15  17 119.011 322.129   1
  -4 -15 -17 342.430 269.976   1
   4  15  18 532.550 302.233   1
  -4 -15 -18 1178.80 287.010   1
   4  15  20 260.450 263.584   1
  -4 -15 -20 283.372 233.392   1
   4  15  22 556.013 337.088   1
  -4 -15 -22 451.906 277.104   1
   4 -16 -21-104.122 248.961   1
  -4  16  21 770.705 329.516   1
   4 -16 -20 742.809 296.081   1
  -4  16  20 465.398 349.699   1
   4 -16 -19-216.041 280.423   1
  -4  16  19 770.172 327.050   1
   4 -16 -17 110.425 236.429   1
  -4  16  17 30.2801 273.085   1
   4 -16 -16 500.218 271.430   1
  -4  16  16 548.734 293.076   1
   4 -16 -15-55.7582 267.606   1
  -4  16  15 152.933 324.879   1
   4 -16 -14 1057.34 291.499   1
  -4  16  14 1282.27 348.927   1
   4 -16 -13 277.520 242.176   1
  -4  16  13-304.477 272.980   1
   4 -16 -11-163.364 231.748   1
  -4  16  11-90.2185 257.606   1
   4 -16 -10 1773.09 296.256   1
  -4  16  10 1666.46 324.846   1
   4 -16  -9 290.750 230.760   1
  -4  16   9 497.542 273.616   1
   4 -16  -8 724.188 249.981   1
  -4  16   8 802.568 284.682   1
   4 -16  -7 276.320 232.571   1
  -4  16   7 111.845 255.972   1
  -4  16   6 3723.00 392.176   1
   4 -16  -6 4409.23 377.070   1
  -4  16   5 949.079 258.510   1
   4 -16  -5 1320.75 241.795   1
  -4  16   4 473.080 248.820   1
   4 -16  -4 900.253 236.770   1
  -4  16   3 569.743 231.530   1
   4 -16  -3-64.1927 187.553   1
   4 -16  -2 60.9143 173.425   1
  -4  16   2 267.487 211.299   1
   4  16  -2 79.5386 155.896   1
  -4 -16   1 207.880 154.539   1
   4 -16  -1 207.984 178.449   1
  -4  16   1-20.5836 192.165   1
   4  16  -1 288.659 178.625   1
  -4 -16   0-158.370 158.224   1
   4 -16   0-53.0315 164.399   1
  -4  16   0 143.095 167.700   1
   4  16   0 119.023 188.455   1
  -4  16  -1 124.845 160.882   1
  -4 -16  -1 18.9388 170.326   1
   4  16   1 43.0602 192.493   1
  -4 -16  -3 233.560 203.816   1
   4  16   3-192.910 233.818   1
  -4 -16  -4 754.060 218.671   1
   4  16   4 528.827 244.613   1
  -4 -16  -5 1523.51 252.619   1
   4  16   5 1437.01 277.386   1
  -4 -16  -6 4573.16 379.809   1
   4  16   6 3725.34 386.937   1
   4  16   7 715.468 273.222   1
  -4 -16  -8 1051.27 258.743   1
   4  16   8 450.948 272.729   1
  -4 -16  -9 433.418 245.704   1
   4  16   9 431.347 281.075   1
  -4 -16 -10 2354.56 310.696   1
   4  16  10 2188.59 342.817   1
  -4 -16 -11-26.1900 218.693   1
   4  16  11 502.319 260.433   1
  -4 -16 -13 159.481 239.718   1
   4  16  13-60.0455 288.194   1
  -4 -16 -14 1652.28 305.331   1
   4  16  14 2257.96 367.005   1
  -4 -16 -15 692.760 289.805   1
   4  16  15 180.664 321.354   1
  -4 -16 -16 451.664 274.425   1
   4  16  16 840.763 337.853   1
  -4 -16 -17 713.479 285.963   1
   4  16  17 268.678 329.821   1
  -4 -16 -19 391.432 286.328   1
   4  16  19 669.749 348.497   1
  -4 -16 -21 482.965 274.992   1
   4  16  21 728.065 342.070   1
  -4  17  20 318.195 340.073   1
   4 -17 -20-131.004 271.264   1
  -4  17  19 558.693 355.245   1
   4 -17 -19 427.129 293.313   1
  -4  17  18 418.150 333.794   1
   4 -17 -18 272.157 283.503   1
  -4  17  17 393.142 332.639   1
   4 -17 -17 551.212 292.529   1
  -4  17  16 396.953 340.051   1
   4 -17 -16 361.717 287.427   1
  -4  17  15 2249.08 374.828   1
   4 -17 -15 1366.90 314.158   1
  -4  17  14 309.136 287.494   1
   4 -17 -14 503.770 259.725   1
  -4  17  13 587.527 325.926   1
   4 -17 -13-27.9979 269.023   1
  -4  17  12 556.443 292.464   1
   4 -17 -12 446.457 245.543   1
  -4  17  10 182.423 294.520   1
   4 -17 -10 438.756 264.400   1
  -4  17   9 29.9813 265.790   1
   4 -17  -9 296.856 237.842   1
  -4  17   8 1768.69 330.239   1
   4 -17  -8 2012.17 293.540   1
  -4  17   6 762.369 274.028   1
   4 -17  -6 645.299 246.801   1
  -4  17   5 297.056 247.976   1
   4 -17  -5 533.154 229.455   1
  -4  17   4 647.414 258.175   1
  -4  17   3 789.573 235.405   1
   4  17   2 498.844 222.967   1
   4  17   3 1076.06 263.675   1
   4  17   4 626.596 266.072   1
  -4 -17  -4 392.743 219.755   1
   4  17   5 324.413 256.325   1
  -4 -17  -5 71.7807 223.315   1
   4  17   6 890.581 286.451   1
  -4 -17  -6 541.987 232.392   1
   4  17   7 512.949 272.101   1
  -4 -17  -7 555.332 233.792   1
   4  17   8 785.131 292.651   1
  -4 -17  -8 1801.77 285.996   1
   4  17   9 590.597 280.152   1
  -4 -17  -9 26.1345 234.723   1
   4  17  10 329.098 285.796   1
  -4 -17 -10 794.287 258.452   1
   4  17  12 1396.59 324.646   1
  -4 -17 -12 590.684 257.521   1
   4  17  13 639.452 277.379   1
  -4 -17 -13 403.853 244.159   1
   4  17  14 883.175 325.908   1
  -4 -17 -14 1184.52 275.929   1
   4  17  15 1518.24 358.764   1
  -4 -17 -15 1127.82 296.723   1
   4  17  16 542.807 335.716   1
  -4 -17 -16 509.367 275.767   1
   4  17  18 235.269 322.101   1
  -4 -17 -18 131.703 268.016   1
   4  17  19 144.401 322.613   1
  -4 -17 -19 364.599 271.125   1
   4  17  20 565.669 319.908   1
  -4 -17 -20 282.270 273.923   1
  -4  18  18 239.245 334.625   1
  -4  18  17 303.753 322.998   1
  -4  18  16 276.910 291.875   1
  -4  18  15 341.731 291.006   1
  -4  18  14 406.581 323.730   1
  -4  18  13-188.289 285.595   1
  -4  18  12 62.7438 304.199   1
  -4  18  11 938.751 328.150   1
  -4  18  10 1988.50 343.190   1
   4  18   8-149.869 269.623   1
   4  18   9 182.087 280.851   1
   4  18  11 646.878 301.961   1
   4  18  12 278.004 296.493   1
  -4 -18 -12-163.834 231.567   1
   4  18  13 154.290 311.036   1
   4  18  14 276.523 286.897   1
  -4 -18 -14 300.290 250.144   1
   4  18  15-274.002 321.449   1
  -4 -18 -15 517.497 273.940   1
   4  18  17 356.087 332.959   1
  -4 -18 -17 374.337 265.680   1
   4  18  18 87.4392 313.454   1
   4  18  19 228.295 295.656   1
   5   0 -27 110.209 263.168   1
  -5   0  26-30.5258 292.431   1
   5   0 -26 388.108 282.734   1
  -5   0  24 455.560 257.309   1
   5   0 -24 248.655 250.476   1
  -5   0  23 843.769 316.885   1
   5   0 -23 411.198 293.410   1
  -5   0  21-264.523 279.350   1
   5   0 -21-80.3521 264.340   1
  -5   0  20 28.8872 273.759   1
   5   0 -20 158.090 264.310   1
  -5   0  19 84.8744 258.943   1
   5   0 -19 257.939 252.126   1
  -5   0  18 2788.90 347.947   1
   5   0 -18 1963.93 304.262   1
  -5   0  17-53.7453 250.617   1
   5   0 -17-73.4922 238.734   1
  -5   0  16 2995.54 361.973   1
  -5   0  15-25.1815 199.106   1
   5   0 -15 22.9437 192.657   1
  -5   0  14 388.240 257.700   1
   5   0 -14 1172.03 253.318   1
  -5   0  13-116.598 222.239   1
   5   0 -13-169.518 205.590   1
  -5   0  12 13167.5 774.581   1
   5   0 -12 12446.1 758.796   1
  -5   0  10 1533.25 232.861   1
   5   0 -10 1771.63 233.975   1
  -5   0   9 251.653 177.077   1
   5   0  -9-121.664 154.001   1
  -5   0   8 17453.5 1007.01   1
   5   0  -8 18289.1 1000.16   1
  -5   0   7 347.287 188.269   1
   5   0  -7-126.380 164.652   1
   5   0  -6 166.621 139.775   1
  -5   0   6 280.006 151.495   1
   5   0  -5 29.0349 148.985   1
  -5   0   5-125.228 162.069   1
   5   0  -4 44070.8 2200.23   1
  -5   0   4 39674.0 2196.90   1
   5   0  -3-26.8364 160.419   1
  -5   0   3 124.336 163.251   1
   5   0  -2 63928.3 3351.39   1
  -5   0   2 65363.8 3354.57   1
   5   0  -1 188.132 126.460   1
  -5   0   1-12.9928 127.935   1
   5   0   0 113.248 140.763   1
  -5   0   0 39.0118 154.219   1
   5   0   1 114.177 150.526   1
  -5   0  -1 128.346 153.297   1
   5   0   2 58965.7 3220.87   1
  -5   0  -2 65293.7 3224.08   1
  -5   0  -3 222.036 146.077   1
   5   0   3-94.2637 148.327   1
  -5   0  -4 43297.2 2207.19   1
   5   0   4 40729.5 2204.88   1
  -5   0  -5-196.375 143.414   1
   5   0   5-29.1011 136.915   1
  -5   0  -6-73.5578 150.108   1
   5   0   6 369.025 157.228   1
  -5   0  -7 93.7801 157.498   1
   5   0   7-148.906 164.778   1
  -5   0  -8 19986.4 1084.20   1
   5   0   8 19012.4 1086.68   1
  -5   0  -9-35.2665 157.181   1
   5   0   9-55.4783 160.392   1
  -5   0 -10 1533.59 213.418   1
   5   0  10 1210.05 201.329   1
  -5   0 -11 591.515 214.071   1
   5   0  11-100.227 201.372   1
   5   0  12 12040.3 720.136   1
  -5   0 -12 11880.2 713.294   1
   5   0  13 304.631 216.206   1
  -5   0 -13-123.666 180.433   1
  -5   0 -14 553.838 209.472   1
   5   0  15-119.628 214.312   1
  -5   0 -15-373.252 205.200   1
   5   0  16 2773.42 311.150   1
  -5   0 -16 2461.08 288.045   1
   5   0  17 179.587 255.666   1
   5   0  19-110.415 248.926   1
  -5   0 -19 73.7455 228.613   1
   5   0  20 227.799 280.270   1
  -5   0 -20-401.031 262.380   1
   5   0  21 521.245 273.466   1
  -5   0 -21 179.181 246.898   1
   5   0  23 237.054 250.545   1
  -5   0 -23 26.5214 224.262   1
   5   0  24 239.672 259.598   1
  -5   0 -24 428.472 256.333   1
  -5   0 -25 80.8707 247.306   1
   5   0  26 454.437 289.105   1
  -5   0 -26 270.463 252.837   1
  -5   0 -27 162.961 266.095   1
   5  -1 -28 2535.90 369.298   1
  -5   1  26 544.331 280.831   1
  -5  -1  26 1048.76 318.214   1
   5  -1 -26 247.483 269.124   1
   5   1 -26 278.176 292.823   1
  -5   1  25 393.922 304.638   1
  -5  -1  25-276.709 262.453   1
   5  -1 -25 386.652 289.668   1
   5   1 -25-139.139 255.989   1
  -5   1  24 634.944 294.154   1
  -5  -1  24 733.036 317.753   1
   5   1 -24 912.280 308.779   1
   5  -1 -24 1432.98 310.711   1
  -5  -1  23 211.517 265.451   1
  -5   1  23 330.941 287.435   1
   5   1 -23 54.8993 249.827   1
   5  -1 -23 137.207 282.348   1
  -5  -1  22 6858.81 535.673   1
  -5   1  22 6858.33 531.735   1
   5   1 -22 6389.61 515.549   1
   5  -1 -22 6662.20 517.157   1
  -5  -1  21 205.221 280.757   1
  -5   1  21-206.266 291.436   1
   5   1 -21 160.028 267.578   1
   5  -1 -21 322.372 273.264   1
  -5  -1  20 890.689 284.543   1
  -5   1  20 725.356 270.285   1
   5   1 -20 287.513 221.653   1
   5  -1 -20 264.506 232.198   1
  -5  -1  19 224.552 238.914   1
  -5   1  19 28.4790 232.773   1
   5   1 -19 306.445 218.086   1
   5  -1 -19-25.9569 219.513   1
  -5   1  18 1420.77 291.122   1
  -5  -1  17 451.133 253.092   1
   5   1 -17 120.686 209.725   1
  -5  -1  16 3287.40 361.550   1
  -5   1  16 2667.64 313.206   1
   5   1 -16 3480.97 340.012   1
   5  -1 -16 3201.11 314.359   1
  -5  -1  15 74.3654 214.995   1
  -5   1  15 153.605 263.300   1
   5   1 -15 112.462 188.891   1
   5  -1 -15-116.591 232.795   1
  -5   1  14 4820.09 412.274   1
  -5  -1  14 4748.17 411.497   1
   5   1 -14 5284.54 402.838   1
   5  -1 -14 4796.28 399.748   1
  -5   1  13 142.895 237.234   1
   5  -1 -13 216.939 223.652   1
   5   1 -13-41.3602 204.544   1
  -5   1  12 61130.5 3168.69   1
   5  -1 -12 59089.1 3155.24   1
  -5  -1  11 2035.81 242.125   1
   5   1 -11 1714.59 223.043   1
  -5   1  10 20.8981 157.457   1
   5  -1 -10 471.678 155.855   1
   5   1 -10 250.741 161.233   1
  -5  -1   9 2132.04 227.977   1
  -5   1   9 2317.68 258.983   1
   5   1  -9 1777.46 206.631   1
   5  -1  -9 2407.56 241.189   1
  -5  -1   8 1459.59 216.417   1
  -5   1   8 1304.57 200.359   1
   5   1  -8 1491.98 203.179   1
   5  -1  -8 1187.60 183.788   1
   5   1  -7 1351.89 186.602   1
  -5  -1   7 1654.90 211.613   1
  -5   1   7 1691.77 217.840   1
   5  -1  -7 959.031 193.031   1
  -5  -1   6 1781.33 225.108   1
  -5   1   6 2491.37 250.162   1
   5   1  -6 2005.30 220.764   1
   5  -1  -6 2359.59 228.171   1
   5   1  -5 3874.31 309.025   1
   5  -1  -5 4541.49 325.985   1
  -5  -1   5 4184.28 321.077   1
  -5   1   5 5150.48 346.072   1
   5  -1  -4 54348.5 2974.21   1
   5   1  -4 54538.4 2973.07   1
  -5   1   4 58821.7 2984.99   1
  -5  -1   4 61519.0 2980.84   1
   5  -1  -3 8157.55 481.194   1
   5   1  -3 6961.61 461.038   1
  -5  -1   3 7980.57 476.394   1
  -5   1   3 8157.72 480.434   1
   5  -1  -2 25320.9 1361.85   1
   5   1  -2 25443.8 1358.00   1
  -5  -1   2 24283.0 1358.07   1
  -5   1   2 26921.5 1366.96   1
   5  -1  -1 13528.3 726.305   1
   5   1  -1 12871.1 728.901   1
  -5   1   1 13626.2 733.633   1
  -5  -1   1 11503.8 728.996   1
  -5  -1   0 19294.0 1049.69   1
  -5   1   0 20415.0 1049.10   1
   5  -1   0 18726.0 1045.55   1
   5   1   0 18433.6 1043.88   1
  -5  -1  -1 13116.3 720.739   1
  -5   1  -1 13091.4 727.906   1
   5   1   1 12509.4 719.023   1
   5  -1   1 12479.1 723.222   1
  -5  -1  -2 24266.6 1342.40   1
  -5   1  -2 26135.6 1342.65   1
   5  -1   2 25407.7 1342.87   1
   5   1   2 24449.7 1346.41   1
  -5  -1  -3 7553.64 470.371   1
  -5   1  -3 8308.49 479.309   1
   5   1   3 7583.61 473.306   1
   5  -1   3 8070.02 480.320   1
   5  -1   4 57416.5 2949.34   1
  -5  -1  -4 57533.4 2950.97   1
   5   1   4 54784.9 2952.54   1
  -5   1  -4 56845.6 2948.47   1
  -5  -1  -5 4855.85 307.111   1
   5  -1   5 4125.95 290.273   1
   5   1   5 3960.41 300.948   1
  -5  -1  -6 2572.61 221.662   1
  -5   1  -6 2433.25 224.978   1
   5  -1   6 1954.97 218.375   1
   5   1   6 2347.10 225.346   1
  -5  -1  -7 1486.57 196.851   1
  -5   1  -7 1450.35 190.278   1
   5  -1   7 1573.08 198.528   1
   5   1   7 933.009 206.117   1
  -5   1  -8 1656.24 194.982   1
  -5  -1  -8 1301.55 194.426   1
   5   1   8 1235.15 207.629   1
   5  -1   8 1321.09 196.302   1
   5  -1   9 2241.26 241.729   1
   5   1   9 2301.53 249.265   1
  -5  -1  -9 2136.47 238.148   1
  -5   1  -9 2175.69 230.658   1
  -5   1 -10-17.7826 166.468   1
  -5  -1 -10 150.123 132.703   1
   5   1  10 236.392 145.057   1
   5  -1  10 261.994 170.403   1
  -5   1 -11 1876.20 235.925   1
   5  -1  11 2148.83 249.850   1
   5   1  12 56709.5 3103.74   1
  -5  -1 -12 61449.3 3107.52   1
  -5   1 -13 141.097 172.229   1
  -5  -1 -13 147.081 190.184   1
   5  -1  13 85.0290 189.064   1
   5   1  13 245.496 197.297   1
   5  -1  14 5193.49 380.714   1
   5   1  14 3951.35 384.154   1
  -5  -1 -14 4376.88 374.613   1
  -5   1 -14 4238.04 351.108   1
   5   1  15 316.448 250.483   1
   5  -1  15 23.4974 193.509   1
  -5  -1 -15 66.9684 228.708   1
  -5   1 -15 280.467 186.123   1
   5  -1  16 2853.87 318.594   1
   5   1  16 2262.58 294.001   1
  -5  -1 -16 2953.85 289.514   1
  -5   1 -16 2780.49 298.339   1
   5  -1  17-203.291 245.304   1
   5   1  17-130.285 255.931   1
   5  -1  18 1871.56 285.346   1
   5   1  18 2689.28 301.853   1
  -5   1 -18 1990.21 276.133   1
  -5  -1 -18 1618.27 270.819   1
   5   1  19 139.034 262.197   1
   5  -1  19 523.132 283.879   1
  -5   1 -19-122.004 243.694   1
  -5  -1 -19 148.500 228.409   1
   5  -1  20 453.183 264.758   1
   5   1  20 714.343 300.197   1
  -5   1 -20 449.152 237.672   1
   5  -1  21 86.6161 251.486   1
   5   1  21 145.159 285.267   1
  -5   1 -21 357.597 234.637   1
  -5  -1 -21 359.030 269.255   1
  -5  -1 -22 6773.87 501.548   1
  -5   1 -22 6647.29 497.552   1
   5  -1  22 6386.26 512.940   1
   5  -1  23 178.425 288.564   1
   5   1  23 443.544 286.937   1
  -5   1 -23 53.2152 272.660   1
  -5  -1 -23 238.033 267.978   1
   5  -1  24 1055.06 317.882   1
   5   1  24 864.713 302.351   1
  -5   1 -24 1293.60 309.442   1
  -5  -1 -24 1225.69 293.256   1
   5  -1  25-60.8759 283.305   1
   5   1  25 89.9434 289.465   1
  -5   1 -25 407.807 287.787   1
  -5  -1 -25 401.433 278.502   1
   5   1  26 660.335 314.700   1
  -5   1 -26 1039.76 288.338   1
  -5  -1 -26-26.7836 279.297   1
  -5   2  28-29.4126 295.940   1
   5  -2 -28 480.317 310.180   1
  -5   2  27 118.942 280.283   1
   5  -2 -27-27.0377 268.639   1
  -5   2  26 2188.36 344.463   1
   5  -2 -26 2158.11 324.831   1
  -5   2  25-210.791 300.810   1
  -5  -2  25 155.444 273.187   1
   5  -2 -25 247.086 300.189   1
   5   2 -25 612.355 294.613   1
  -5  -2  24 2487.60 351.794   1
   5  -2 -24 2168.95 339.983   1
   5   2 -24 2410.05 333.053   1
  -5   2  23 720.694 291.777   1
  -5  -2  23 1091.70 315.105   1
   5  -2 -23 1559.86 312.521   1
  -5   2  22 1580.89 337.664   1
  -5  -2  22 1671.18 329.665   1
   5  -2 -22 1331.91 301.193   1
   5   2 -22 1215.76 294.270   1
  -5  -2  21 409.897 276.019   1
   5   2 -21-106.023 234.905   1
  -5  -2  20 5611.13 467.891   1
  -5   2  20 5319.86 448.388   1
   5   2 -20 4975.96 440.654   1
   5  -2 -20 6082.65 447.974   1
  -5   2  19 2145.10 333.220   1
  -5  -2  19 2204.50 305.549   1
   5   2 -19 1767.83 283.476   1
   5  -2 -19 1776.25 306.491   1
  -5  -2  18 1409.76 271.808   1
   5  -2 -18 1638.74 291.393   1
   5   2 -18 1128.47 239.580   1
  -5   2  17 191.824 273.029   1
  -5  -2  17 577.717 260.459   1
   5  -2 -17 500.470 254.132   1
   5   2 -17 332.649 227.235   1
  -5   2  16 6301.22 515.291   1
  -5  -2  16 6442.52 504.285   1
   5   2 -16 7178.87 491.392   1
   5  -2 -16 6800.99 499.636   1
  -5   2  15-181.565 206.632   1
  -5  -2  15 293.014 239.120   1
   5  -2 -15-165.751 205.359   1
   5   2 -15 22.0005 198.978   1
  -5   2  14 14741.2 838.512   1
  -5  -2  14 12461.8 814.883   1
   5  -2 -14 13937.6 820.964   1
   5   2 -14 13120.7 800.043   1
  -5  -2  13 16301.3 956.295   1
  -5   2  13 15545.6 957.025   1
   5   2 -13 16808.7 940.510   1
   5  -2 -13 16803.5 952.727   1
  -5   2  12-70.0948 220.811   1
   5  -2 -12 85.0838 194.023   1
  -5   2  11 7709.47 519.500   1
   5   2 -11 7270.62 486.050   1
   5  -2 -11 7848.33 511.878   1
  -5  -2  10 8314.66 504.506   1
   5   2 -10 7144.21 481.993   1
   5   2  -9 1982.82 222.657   1
   5  -2  -9 2031.05 242.248   1
  -5  -2   9 2526.54 259.516   1
  -5   2   9 2066.82 253.935   1
   5  -2  -8 4152.32 335.262   1
  -5  -2   8 4888.49 344.529   1
  -5   2   8 4244.04 353.119   1
   5   2  -8 4724.49 330.326   1
  -5   2   7 2274.71 251.347   1
   5  -2  -7 2355.07 232.371   1
  -5  -2   7 2220.49 234.514   1
   5   2  -7 2519.98 225.904   1
   5   2  -6 2404.05 223.151   1
   5  -2  -6 2272.41 216.953   1
  -5   2   6 2578.12 234.636   1
  -5  -2   6 2259.16 225.990   1
  -5  -2   5 31055.3 1702.17   1
  -5   2   5 32610.7 1717.66   1
   5  -2  -5 31923.7 1707.07   1
   5   2  -5 32796.1 1705.48   1
  -5   2   4 2521.10 246.266   1
  -5  -2   4 1688.19 210.712   1
   5   2  -4 2200.90 213.071   1
   5  -2  -4 2517.83 224.460   1
   5   2  -3 55508.4 2905.58   1
   5  -2  -3 54292.0 2911.75   1
  -5  -2   3 54571.7 2907.50   1
  -5   2   3 59834.1 2921.27   1
  -5   2   2 5478.31 346.299   1
  -5  -2   2 5437.74 345.504   1
   5  -2  -2 4511.10 338.700   1
   5   2  -2 4696.17 331.296   1
  -5  -2   1 251.465 165.975   1
   5   2  -1 166.374 156.374   1
   5  -2  -1 51.2268 129.821   1
  -5   2   1 120.200 148.372   1
  -5  -2   0-64.6247 116.244   1
   5   2   0 194.162 130.152   1
   5  -2   0 24.9600 150.915   1
  -5   2   0 77.7278 156.401   1
   5  -2   1-74.7183 149.156   1
   5   2   1-26.5905 152.848   1
  -5   2  -1 90.4067 146.354   1
  -5  -2  -1 337.714 156.588   1
  -5  -2  -2 4694.25 338.737   1
  -5   2  -2 4988.88 330.221   1
   5  -2   2 5634.26 332.618   1
   5   2   2 4628.30 341.143   1
   5  -2   3 57012.2 2848.00   1
  -5   2  -3 54135.9 2844.26   1
  -5  -2  -3 54272.7 2852.69   1
   5   2   3 53194.0 2853.62   1
  -5  -2  -4 1742.85 217.489   1
  -5   2  -4 2303.71 213.044   1
   5   2   4 1691.24 220.825   1
   5  -2   4 2652.54 215.242   1
  -5  -2  -5 32060.1 1679.17   1
  -5   2  -5 32233.1 1672.96   1
   5   2   5 29832.8 1680.83   1
   5  -2   5 31687.3 1673.17   1
   5   2   6 2397.43 255.901   1
  -5  -2  -6 2430.60 259.030   1
  -5   2  -6 2764.38 219.485   1
   5  -2   6 2353.37 215.639   1
  -5   2  -7 2145.77 207.843   1
  -5  -2  -7 2576.45 221.846   1
   5   2   7 2460.04 231.043   1
   5  -2   7 1801.28 207.585   1
  -5  -2  -8 4019.30 310.660   1
  -5   2  -8 3816.88 305.619   1
   5  -2   8 4411.63 326.531   1
   5   2   8 4726.49 329.867   1
   5  -2   9 2449.71 261.422   1
  -5  -2  -9 2645.34 257.389   1
   5   2   9 2203.39 264.439   1
  -5   2  -9 2444.55 237.960   1
  -5   2 -10 9010.70 554.289   1
   5   2  11 6332.54 487.281   1
   5  -2  11 7168.59 475.379   1
  -5   2 -11 7496.60 471.841   1
  -5  -2 -11 7489.50 493.247   1
   5  -2  12 39.5309 180.860   1
   5   2  12 152.228 209.323   1
  -5  -2 -12 103.988 198.149   1
   5   2  13 14403.9 910.301   1
  -5  -2 -13 16616.5 914.780   1
   5   2  14 13557.9 822.762   1
   5  -2  14 12268.6 802.162   1
  -5   2 -14 14166.4 805.597   1
  -5  -2 -14 14213.6 816.597   1
   5  -2  15 46.1135 203.783   1
   5   2  15-247.650 210.814   1
  -5   2 -15-190.629 188.347   1
  -5  -2 -15-113.061 188.087   1
   5   2  16 7214.60 527.736   1
   5  -2  16 6117.68 486.876   1
  -5   2 -16 6786.43 480.635   1
  -5  -2 -16 7890.91 518.217   1
   5  -2  17 225.556 212.135   1
   5   2  17 210.876 245.398   1
  -5   2 -18 1523.77 261.295   1
  -5  -2 -18 1534.91 248.767   1
   5   2  18 1167.52 269.848   1
   5  -2  18 1441.45 280.817   1
  -5  -2 -19 2440.95 330.618   1
   5   2  19 2128.20 338.603   1
   5   2  20 6115.09 521.711   1
   5  -2  20 5857.78 513.056   1
  -5   2 -20 6799.01 487.301   1
  -5  -2 -20 6442.93 500.475   1
   5  -2  21-172.357 237.401   1
  -5   2 -21 587.848 258.950   1
   5  -2  22 1343.31 297.663   1
   5   2  22 1517.05 322.555   1
  -5   2 -22 864.651 271.526   1
  -5  -2 -22 1385.15 300.112   1
   5   2  23 1327.72 328.302   1
  -5  -2 -23 1555.72 307.740   1
   5  -2  24 2332.31 363.373   1
  -5   2 -24 3007.23 353.631   1
  -5  -2 -24 2120.46 347.230   1
   5   2  25 922.835 320.788   1
  -5   2 -25 329.207 275.292   1
  -5  -2 -25 79.6538 283.945   1
   5   2  26 2643.94 389.598   1
  -5  -2 -26 2437.73 360.208   1
   5   2  27-118.239 294.580   1
  -5  -2 -27 474.695 288.360   1
   5   2  28 233.311 286.321   1
  -5  -2 -28-26.3445 270.366   1
  -5   3  29-57.0205 299.109   1
   5  -3 -29-232.777 303.633   1
  -5   3  28 638.197 285.752   1
   5  -3 -28 316.396 281.052   1
  -5   3  27 323.638 263.041   1
   5  -3 -27-107.192 240.293   1
  -5   3  25 388.821 318.942   1
   5  -3 -25 381.521 303.634   1
  -5   3  24 509.803 248.032   1
  -5  -3  24 31.0403 277.065   1
   5  -3 -24 546.334 265.285   1
   5   3 -24-55.2403 264.181   1
  -5   3  23 239.105 305.360   1
   5  -3 -23-27.2997 278.921   1
   5   3 -23 108.848 255.177   1
  -5   3  22-29.7495 264.376   1
  -5  -3  22-150.090 285.180   1
   5   3 -22 590.150 276.491   1
   5  -3 -22-217.375 256.794   1
  -5   3  21 382.827 303.572   1
  -5  -3  21 146.601 262.159   1
   5   3 -21-105.028 243.590   1
  -5   3  20 2416.64 335.849   1
  -5  -3  20 3031.40 341.693   1
   5  -3 -20 2407.20 311.952   1
   5   3 -20 2764.94 324.732   1
  -5   3  19 401.867 256.908   1
   5  -3 -19 105.468 250.805   1
  -5   3  18 620.362 285.986   1
  -5  -3  18 808.619 257.328   1
   5  -3 -18-51.8212 263.475   1
   5   3 -18 120.639 219.533   1
  -5   3  17 911.788 296.849   1
  -5  -3  17 1017.46 255.774   1
   5  -3 -17 583.643 266.116   1
   5   3 -17 1461.90 242.701   1
  -5  -3  16 2438.06 298.208   1
   5   3 -16 1877.32 273.633   1
  -5   3  15 315.076 240.294   1
  -5  -3  15 503.616 225.692   1
   5  -3 -15 289.298 212.574   1
   5   3 -15 431.481 197.203   1
  -5   3  14 382.333 232.866   1
  -5  -3  14 480.114 235.093   1
   5  -3 -14 304.221 228.516   1
   5   3 -14 518.929 190.593   1
  -5   3  13 1359.55 276.383   1
   5  -3 -13 1601.16 261.921   1
  -5  -3  12 5342.58 390.396   1
  -5   3  12 4887.25 418.181   1
   5  -3 -12 4610.56 397.665   1
   5   3 -12 5256.43 380.685   1
   5  -3 -11-20.8965 204.223   1
  -5  -3  11 316.476 189.476   1
  -5   3  11 45.9443 222.826   1
   5  -3 -10 27419.6 1501.88   1
  -5  -3  10 27524.1 1492.26   1
  -5   3  10 25608.2 1505.97   1
   5   3 -10 28923.6 1487.35   1
   5   3  -9 2289.94 231.955   1
  -5   3   9 1976.25 252.085   1
   5  -3  -9 2383.62 242.901   1
   5   3  -8 250.965 157.029   1
  -5  -3   8 33.7393 154.390   1
  -5   3   8 100.330 145.030   1
   5  -3  -8 36.1895 129.618   1
   5   3  -7 857.988 160.501   1
   5  -3  -7 854.371 178.438   1
  -5  -3   7 630.859 163.533   1
  -5   3   7 536.656 184.876   1
   5  -3  -6 56627.8 2978.81   1
  -5  -3   6 55326.4 2969.97   1
  -5   3   6 59046.1 2990.01   1
   5   3  -6 57375.9 2972.48   1
   5   3  -5 13.6396 136.492   1
  -5  -3   5-28.2819 138.826   1
  -5   3   5-153.982 156.071   1
   5  -3  -5 15.5577 148.195   1
   5   3  -4 393.136 147.208   1
   5  -3  -4 400.912 120.466   1
  -5   3   4 325.214 135.715   1
  -5  -3   4 762.361 158.666   1
  -5  -3   3 1682.22 197.011   1
   5   3  -3 1298.59 183.601   1
  -5   3   3 1561.84 203.963   1
   5  -3  -3 1570.87 193.916   1
   5  -3  -2 11678.3 611.808   1
   5   3  -2 9900.38 599.193   1
  -5   3   2 9950.01 605.858   1
  -5  -3   2 10095.6 605.931   1
   5  -3  -1 40633.1 2003.18   1
   5   3  -1 36441.0 1997.37   1
  -5   3   1 37341.9 2001.81   1
  -5  -3   1 37851.8 2000.46   1
   5  -3   0 98099.3 4964.97   1
   5   3   0 95186.3 4968.01   1
  -5   3   0 96922.1 4967.29   1
  -5  -3   0 95208.8 4967.49   1
  -5  -3  -1 40218.2 2050.27   1
  -5   3  -1 40404.1 2047.40   1
   5  -3   1 37670.2 2040.82   1
   5   3   1 37667.6 2050.03   1
   5   3   2 8498.58 562.773   1
  -5   3  -2 9760.78 563.130   1
   5  -3   2 10249.3 562.202   1
  -5  -3  -2 9899.08 568.442   1
   5  -3   3 1328.44 172.487   1
   5   3   3 1703.48 206.366   1
  -5   3  -3 2033.33 181.162   1
  -5  -3  -3 1443.14 195.046   1
   5  -3   4 559.327 140.608   1
[truncated: 810,214 more chars]
